# Supplementary material for: A local cost simulation-based algorithm to solve distributed constraint optimization problems
Source: PeerJ Comput Sci. 2023 Mar 17;9:e1296. doi: 10.7717/peerj-cs.1296 (PMC10280401; doi:10.7717/peerj-cs.1296)
Supplement: Supplemental Information 1 [file peerj-cs-09-1296-s001.zip]

Archive with 174 entries (128 files):
- code/
- code/DCOP_LCS/
- code/DCOP_LCS/.idea/
- code/DCOP_LCS/.idea/libraries/
- code/DCOP_LCS/.idea/libraries/lib.xml
- code/DCOP_LCS/.idea/libraries/libs.xml
- code/DCOP_LCS/.idea/misc.xml
- code/DCOP_LCS/.idea/modules.xml
- code/DCOP_LCS/.idea/uiDesigner.xml
- code/DCOP_LCS/.idea/vcs.xml
- code/DCOP_LCS/.idea/workspace.xml
- code/DCOP_LCS/.temp1.dot
- code/DCOP_LCS/.temp1.dot.gif
- code/DCOP_LCS/1.PNG
- code/DCOP_LCS/DCOP_SLC.iml
- code/DCOP_LCS/edu/
- code/DCOP_LCS/edu/cqu/
- code/DCOP_LCS/edu/cqu/WJ/
- code/DCOP_LCS/edu/cqu/WJ/res/
- code/DCOP_LCS/edu/cqu/WJ/res/SLC.txt
- code/DCOP_LCS/lib/
- code/DCOP_LCS/libs/
- code/DCOP_LCS/libs/jdom-2.0.3.jar
- code/DCOP_LCS/libs/jtree_dischoco.jar
- code/DCOP_LCS/lib/kotlin-reflect.jar
- code/DCOP_LCS/lib/kotlin-stdlib-jre7-sources.jar
- code/DCOP_LCS/lib/kotlin-stdlib-jre7.jar
- code/DCOP_LCS/lib/kotlin-stdlib-jre8-sources.jar
- code/DCOP_LCS/lib/kotlin-stdlib-jre8.jar
- code/DCOP_LCS/lib/kotlin-stdlib-sources.jar
- code/DCOP_LCS/lib/kotlin-stdlib.jar
- code/DCOP_LCS/lib/kotlin-test.jar
- code/DCOP_LCS/problem/
- code/DCOP_LCS/problem/ADCOP20_10_0.6/
- code/DCOP_LCS/problem/ADCOP20_10_0.6/RANDOM_ADCOP_20_10_density_0.6_0.xml
- code/DCOP_LCS/problem/ADCOP20_10_0.6/RANDOM_ADCOP_20_10_density_0.6_1.xml
- code/DCOP_LCS/problem/ADCOP20_10_0.6/RANDOM_ADCOP_20_10_density_0.6_2.xml
- code/DCOP_LCS/problem/ADCOP20_10_0.6/RANDOM_ADCOP_20_10_density_0.6_3.xml
- code/DCOP_LCS/problem/ADCOP20_10_0.6/RANDOM_ADCOP_20_10_density_0.6_4.xml
- code/DCOP_LCS/problem/ADCOP20_10_0.6/RANDOM_ADCOP_20_10_density_0.6_5.xml
- code/DCOP_LCS/problem/ADCOP20_10_0.6/RANDOM_ADCOP_20_10_density_0.6_6.xml
- code/DCOP_LCS/problem/ADCOP20_10_0.6/RANDOM_ADCOP_20_10_density_0.6_7.xml
- code/DCOP_LCS/problem/ADCOP20_10_0.6/RANDOM_ADCOP_20_10_density_0.6_8.xml
- code/DCOP_LCS/problem/ADCOP20_10_0.6/RANDOM_ADCOP_20_10_density_0.6_9.xml
- code/DCOP_LCS/problem/ADCOP_70_10_0.6/
- code/DCOP_LCS/problem/ADCOP_70_10_0.6/RANDOM_ADCOP_70_10_density_0.6_0.xml
- code/DCOP_LCS/problem/ADCOP_70_10_0.6/RANDOM_ADCOP_70_10_density_0.6_1.xml
- code/DCOP_LCS/problem/ADCOP_70_10_0.6/RANDOM_ADCOP_70_10_density_0.6_2.xml
- code/DCOP_LCS/problem/ADCOP_70_10_0.6/RANDOM_ADCOP_70_10_density_0.6_3.xml
- code/DCOP_LCS/problem/ADCOP_70_10_0.6/RANDOM_ADCOP_70_10_density_0.6_4.xml
- code/DCOP_LCS/problem/ADCOP_70_10_0.6/RANDOM_ADCOP_70_10_density_0.6_5.xml
- code/DCOP_LCS/problem/ADCOP_70_10_0.6/RANDOM_ADCOP_70_10_density_0.6_6.xml
- code/DCOP_LCS/problem/ADCOP_70_10_0.6/RANDOM_ADCOP_70_10_density_0.6_7.xml
- code/DCOP_LCS/problem/ADCOP_70_10_0.6/RANDOM_ADCOP_70_10_density_0.6_8.xml
- code/DCOP_LCS/problem/ADCOP_70_10_0.6/RANDOM_ADCOP_70_10_density_0.6_9.xml
- code/DCOP_LCS/problem/ADCOP——70_10_0.6/
- code/DCOP_LCS/problem/ADCOP——70_10_0.6/RANDOM_ADCOP_70_10_density_0.6_0.xml
- code/DCOP_LCS/problem/ADCOP——70_10_0.6/RANDOM_ADCOP_70_10_density_0.6_1.xml
- code/DCOP_LCS/problem/ADCOP——70_10_0.6/RANDOM_ADCOP_70_10_density_0.6_2.xml
- code/DCOP_LCS/problem/ADCOP——70_10_0.6/RANDOM_ADCOP_70_10_density_0.6_3.xml
- code/DCOP_LCS/problem/ADCOP——70_10_0.6/RANDOM_ADCOP_70_10_density_0.6_4.xml
- code/DCOP_LCS/problem/ADCOP——70_10_0.6/RANDOM_ADCOP_70_10_density_0.6_5.xml
- code/DCOP_LCS/problem/ADCOP——70_10_0.6/RANDOM_ADCOP_70_10_density_0.6_6.xml
- code/DCOP_LCS/problem/ADCOP——70_10_0.6/RANDOM_ADCOP_70_10_density_0.6_7.xml
- code/DCOP_LCS/problem/ADCOP——70_10_0.6/RANDOM_ADCOP_70_10_density_0.6_8.xml
- code/DCOP_LCS/problem/ADCOP——70_10_0.6/RANDOM_ADCOP_70_10_density_0.6_9.xml
- code/DCOP_LCS/README.md
- code/DCOP_LCS/src/
- code/DCOP_LCS/src/edu/
- code/DCOP_LCS/src/edu/cqu/
- code/DCOP_LCS/src/edu/cqu/benchmark/
- code/DCOP_LCS/src/edu/cqu/benchmark/AbstractGraph.java
- code/DCOP_LCS/src/edu/cqu/benchmark/ContentWriter.java
- code/DCOP_LCS/src/edu/cqu/benchmark/graphcoloring/
- code/DCOP_LCS/src/edu/cqu/benchmark/graphcoloring/GraphColoringGenerator.java
- code/DCOP_LCS/src/edu/cqu/benchmark/graphcoloring/WeightedGraphColoringGenerator.java
- code/DCOP_LCS/src/edu/cqu/benchmark/meetingscheduling/
- code/DCOP_LCS/src/edu/cqu/benchmark/MeetingSchedulingGraph.java
- code/DCOP_LCS/src/edu/cqu/benchmark/meetingscheduling/MeetingScheduling.java
- code/DCOP_LCS/src/edu/cqu/benchmark/randomdcops/
- code/DCOP_LCS/src/edu/cqu/benchmark/randomdcops/AMaxDCSPGenerator.java
- code/DCOP_LCS/src/edu/cqu/benchmark/randomdcops/DCOPConvert.java
- code/DCOP_LCS/src/edu/cqu/benchmark/randomdcops/RandomADCOPGenerator.java
- code/DCOP_LCS/src/edu/cqu/benchmark/randomdcops/RandomDCOPGenerator.java
- code/DCOP_LCS/src/edu/cqu/benchmark/scalefreenetworks/
- code/DCOP_LCS/src/edu/cqu/benchmark/scalefreenetworks/DensityConvertor.java
- code/DCOP_LCS/src/edu/cqu/benchmark/scalefreenetworks/ScaleFreeNetworkGenerator.java
- code/DCOP_LCS/src/edu/cqu/core/
- code/DCOP_LCS/src/edu/cqu/core/Agent.java
- code/DCOP_LCS/src/edu/cqu/core/AgentDescriptor.java
- code/DCOP_LCS/src/edu/cqu/core/AgentIteratedOverListener.java
- code/DCOP_LCS/src/edu/cqu/core/AgentManager.java
- code/DCOP_LCS/src/edu/cqu/core/AsyncAgent.java
- code/DCOP_LCS/src/edu/cqu/core/AsyncMailer.java
- code/DCOP_LCS/src/edu/cqu/core/CommunicationStructure.java
- code/DCOP_LCS/src/edu/cqu/core/FinishedListener.java
- code/DCOP_LCS/src/edu/cqu/core/Message.java
- code/DCOP_LCS/src/edu/cqu/core/Problem.java
- code/DCOP_LCS/src/edu/cqu/core/Process.java
- code/DCOP_LCS/src/edu/cqu/core/ProgressChangedListener.java
- code/DCOP_LCS/src/edu/cqu/core/Solver.java
- code/DCOP_LCS/src/edu/cqu/core/Stringifier.java
- code/DCOP_LCS/src/edu/cqu/core/SyncAgent.java
- code/DCOP_LCS/src/edu/cqu/core/SyncMailer.java
- code/DCOP_LCS/src/edu/cqu/framework/
- code/DCOP_LCS/src/edu/cqu/framework/ALSAgent.java
- code/DCOP_LCS/src/edu/cqu/gui/
- code/DCOP_LCS/src/edu/cqu/gui/DOTrenderer.java
- code/DCOP_LCS/src/edu/cqu/here/
- code/DCOP_LCS/src/edu/cqu/here/agentDescriptorPath/
- code/DCOP_LCS/src/edu/cqu/here/agentDescriptorPath/LCS.xml
- code/DCOP_LCS/src/edu/cqu/here/agentDescriptorPath/LCS1.xml
- code/DCOP_LCS/src/edu/cqu/here/algo/
- code/DCOP_LCS/src/edu/cqu/here/algo/LCS.java
- code/DCOP_LCS/src/edu/cqu/here/algo/LCS1.java
- code/DCOP_LCS/src/edu/cqu/here/main/
- code/DCOP_LCS/src/edu/cqu/here/main/LCS1_main.java
- code/DCOP_LCS/src/edu/cqu/here/main/LCS_batch_main.java
- code/DCOP_LCS/src/edu/cqu/here/main/LCS_main.java
- code/DCOP_LCS/src/edu/cqu/here/prb/
- code/DCOP_LCS/src/edu/cqu/here/prb/DCOP_120_10_0/
- code/DCOP_LCS/src/edu/cqu/here/prb/DCOP_120_10_0.6/
- code/DCOP_LCS/src/edu/cqu/here/prb/DCOP_120_10_0.6/RANDOM_DCOP_120_10_density_0.6_1.xml
- code/DCOP_LCS/src/edu/cqu/here/prb/DCOP_120_10_0.6/RANDOM_DCOP_120_10_density_0.6_2.xml
- code/DCOP_LCS/src/edu/cqu/here/prb/DCOP_120_10_0/1/
- code/DCOP_LCS/src/edu/cqu/here/prb/DCOP_120_10_0/1/RANDOM_DCOP_120_10_density_0.1_1.xml
- code/DCOP_LCS/src/edu/cqu/here/prb/DCOP_120_10_0/1/RANDOM_DCOP_120_10_density_0.1_2.xml
- code/DCOP_LCS/src/edu/cqu/here/prb/DCOP_70_10_0.1/
- code/DCOP_LCS/src/edu/cqu/here/prb/DCOP_70_10_0.1/RANDOM_DCOP_70_10_density_0.1_1.xml
- code/DCOP_LCS/src/edu/cqu/here/prb/DCOP_70_10_0.1/RANDOM_DCOP_70_10_density_0.1_2.xml
- code/DCOP_LCS/src/edu/cqu/here/prb/DCOP_70_10_0.6/
- code/DCOP_LCS/src/edu/cqu/here/prb/DCOP_70_10_0.6/RANDOM_DCOP_70_10_density_0.6_1.xml
- code/DCOP_LCS/src/edu/cqu/here/prb/DCOP_70_10_0.6/RANDOM_DCOP_70_10_density_0.6_2.xml
- code/DCOP_LCS/src/edu/cqu/here/prb/SFC_150_20_10/
- code/DCOP_LCS/src/edu/cqu/here/prb/SFC_150_20_10/SCALE_FREE_NETWORK_150_10_p2_10.0_mintt_6_density_20.0_m1_20_m2_10_nbm_20_maxtt_10_mpa_2_1.xml
- code/DCOP_LCS/src/edu/cqu/here/prb/SFC_150_20_10/SCALE_FREE_NETWORK_150_10_p2_10.0_mintt_6_density_20.0_m1_20_m2_10_nbm_20_maxtt_10_mpa_2_2.xml
- code/DCOP_LCS/src/edu/cqu/here/prb/SFC_150_20_3/
- code/DCOP_LCS/src/edu/cqu/here/prb/SFC_150_20_3/SCALE_FREE_NETWORK_150_10_p2_3.0_mintt_6_density_20.0_m1_20_m2_3_nbm_20_maxtt_10_mpa_2_1.xml
- code/DCOP_LCS/src/edu/cqu/here/prb/SFC_150_20_3/SCALE_FREE_NETWORK_150_10_p2_3.0_mintt_6_density_20.0_m1_20_m2_3_nbm_20_maxtt_10_mpa_2_2.xml
- code/DCOP_LCS/src/edu/cqu/here/prb/WGC_120_3_0/
- code/DCOP_LCS/src/edu/cqu/here/prb/WGC_120_3_0/05/
- code/DCOP_LCS/src/edu/cqu/here/prb/WGC_120_3_0/05/WEIGHTED_GRAPH_COLORING_120_3_density_0.05_m1_20_m2_3_1.xml
- code/DCOP_LCS/src/edu/cqu/here/prb/WGC_120_3_0/05/WEIGHTED_GRAPH_COLORING_120_3_density_0.05_m1_20_m2_3_2.xml
- code/DCOP_LCS/src/edu/cqu/here/res/
- code/DCOP_LCS/src/edu/cqu/ordering/
- code/DCOP_LCS/src/edu/cqu/ordering/BFSSyncAgent.java
- code/DCOP_LCS/src/edu/cqu/ordering/DFSAsyncAgent.java
- code/DCOP_LCS/src/edu/cqu/ordering/DFSSyncAgent.java
- code/DCOP_LCS/src/edu/cqu/ordering/DFS_Level_SyncAgent.java
- code/DCOP_LCS/src/edu/cqu/parser/
- code/DCOP_LCS/src/edu/cqu/parser/ADCOPParser.java
- code/DCOP_LCS/src/edu/cqu/parser/AgentParser.java
- code/DCOP_LCS/src/edu/cqu/parser/Parser.java
- code/DCOP_LCS/src/edu/cqu/parser/ProblemParser.java
- code/DCOP_LCS/src/edu/cqu/result/
- code/DCOP_LCS/src/edu/cqu/result/AbstractManipulator.java
- code/DCOP_LCS/src/edu/cqu/result/AddManipulator.java
- code/DCOP_LCS/src/edu/cqu/result/annotations/
- code/DCOP_LCS/src/edu/cqu/result/annotations/AverageField.java
- code/DCOP_LCS/src/edu/cqu/result/annotations/CycleLength.java
- code/DCOP_LCS/src/edu/cqu/result/annotations/CycleOffset.java
- code/DCOP_LCS/src/edu/cqu/result/annotations/NotRecordCostInCycle.java
- code/DCOP_LCS/src/edu/cqu/result/interfaces/
- code/DCOP_LCS/src/edu/cqu/result/interfaces/Manipulator.java
- code/DCOP_LCS/src/edu/cqu/result/MaxManipulator.java
- code/DCOP_LCS/src/edu/cqu/result/MinManipulator.java
- code/DCOP_LCS/src/edu/cqu/result/PDSResult.java
- code/DCOP_LCS/src/edu/cqu/result/Result.java
- code/DCOP_LCS/src/edu/cqu/result/ResultAls.java
- code/DCOP_LCS/src/edu/cqu/result/ResultCycle.java
- code/DCOP_LCS/src/edu/cqu/result/ResultWithPrivacy.java
- code/DCOP_LCS/src/edu/cqu/result/SubtractManipulator.java
- code/DCOP_LCS/src/edu/cqu/utils/
- code/DCOP_LCS/src/edu/cqu/utils/FileUtils.java
