# Supplementary material for: A local cost simulation-based algorithm to solve distributed constraint optimization problems
Source: PeerJ Comput Sci. 2023 Mar 17;9:e1296. doi: 10.7717/peerj-cs.1296 (PMC10280401; doi:10.7717/peerj-cs.1296)
Supplement: Supplemental Information 1 [file peerj-cs-09-1296-s001.zip › code/DCOP_LCS/edu/cqu/WJ/res/SLC.txt]

11245.0 11245.0 11245.0 11245.0 11102.0 11102.0 11102.0 11102.0 11102.0 11102.0 11102.0 11102.0 10971.0 10956.0 10956.0 10956.0 10956.0 10956.0 10956.0 10956.0 10673.0 10673.0 10673.0 10673.0 10673.0 10673.0 10673.0 10673.0 10673.0 10673.0 10673.0 10673.0 10673.0 10673.0 10673.0 10673.0 10673.0 10673.0 10673.0 10673.0 10673.0 10673.0 10673.0 10673.0 10673.0 10673.0 10673.0 10673.0 10673.0 10673.0 10673.0 10673.0 10673.0 10673.0 10673.0 10673.0 10673.0 10673.0 10673.0 10673.0 10673.0 10673.0 10673.0 10673.0 10673.0 10673.0 10673.0 10673.0 10673.0 10673.0 10673.0 10673.0 10673.0 10673.0 10673.0 10673.0 10673.0 10673.0 10673.0 10673.0 10673.0 10673.0 10673.0 10673.0 10673.0 10673.0 10673.0 10673.0 10673.0 10673.0 10673.0 10673.0 10673.0 10673.0 10673.0 10673.0 10673.0 10673.0 10673.0 10673.0 10673.0 10673.0 10673.0 10673.0 10673.0 10673.0 10673.0 10673.0 10673.0 10603.0 10603.0 10603.0 10603.0 10603.0 10603.0 10603.0 10603.0 10603.0 10603.0 10603.0 10603.0 10603.0 10603.0 10603.0 10603.0 10603.0 10603.0 10603.0 10603.0 10603.0 10603.0 10603.0 10603.0 10603.0 10603.0 10603.0 10603.0 10603.0 10603.0 10603.0 10603.0 10603.0 10603.0 10603.0 10603.0 10603.0 10603.0 10603.0 10603.0 10603.0 10603.0 10603.0 10603.0 10603.0 10603.0 10603.0 10603.0 10603.0 10603.0 10603.0 10603.0 10603.0 10603.0 10603.0 10603.0 10603.0 10603.0 10603.0 10603.0 10603.0 10603.0 10603.0 10603.0 10603.0 10558.0 10558.0 10558.0 10558.0 10558.0 10558.0 10558.0 10558.0 10558.0 10558.0 10558.0 10558.0 10558.0 10558.0 10558.0 10558.0 10558.0 10558.0 10558.0 10558.0 10558.0 10558.0 10558.0 10558.0 10558.0 10558.0 10558.0 10558.0 10558.0 10558.0 10558.0 10558.0 10558.0 10558.0 10558.0 10558.0 10558.0 10558.0 10558.0 10558.0 10558.0 10558.0 10558.0 10558.0 10558.0 10558.0 10558.0 10558.0 10558.0 10558.0 10558.0 10558.0 10558.0 10558.0 10558.0 10558.0 10558.0 10558.0 10558.0 10558.0 10558.0 10558.0 10558.0 10558.0 10558.0 10558.0 10558.0 10558.0 10558.0 10558.0 10558.0 10558.0 10558.0 10558.0 10558.0 10558.0 10558.0 10558.0 10558.0 10558.0 10558.0 10558.0 10558.0 10558.0 10558.0 10558.0 10558.0 10558.0 10558.0 10558.0 10558.0 10558.0 10558.0 10558.0 10558.0 10558.0 10558.0 10558.0 10558.0 10558.0 10558.0 10558.0 10558.0 10558.0 10558.0 10558.0 10558.0 10558.0 10558.0 10558.0 10558.0 10558.0 10558.0 10558.0 10558.0 10558.0 10558.0 10558.0 10558.0 10558.0 10558.0 10558.0 10558.0 10558.0 10558.0 10558.0 10558.0 10558.0 10558.0 10558.0 10558.0 10558.0 10558.0 10558.0 10558.0 10558.0 10558.0 10558.0 10558.0 10558.0 10558.0 10558.0 10558.0 10558.0 10558.0 10558.0 10558.0 10558.0 10558.0 10558.0 10558.0 10558.0 10558.0 10558.0 10558.0 10558.0 10558.0 10558.0 10558.0 10558.0 10558.0 10558.0 10558.0 10558.0 10558.0 10558.0 10558.0 10558.0 10558.0 10558.0 10558.0 10558.0 10558.0 10558.0 10558.0 10558.0 10558.0 10558.0 10558.0 10558.0 10558.0 10558.0 10558.0 10558.0 10558.0 10558.0 10558.0 10558.0 10558.0 10558.0 10558.0 10558.0 10558.0 10558.0 10558.0 10558.0 10558.0 10558.0 10558.0 10558.0 10558.0 10558.0 10558.0 10558.0 10558.0 10558.0 10558.0 10558.0 10558.0 10558.0 10558.0 10558.0 10558.0 10558.0 10558.0 10558.0 10558.0 10558.0 10558.0 10558.0 10558.0 10558.0 10558.0 10558.0 10558.0 10558.0 10558.0 10558.0 10558.0 10558.0 10558.0 10558.0 10558.0 10558.0 10558.0 10558.0 10558.0 10558.0 10558.0 10558.0 10558.0 10558.0 10558.0 10558.0 10558.0 10558.0 10558.0 10558.0 10558.0 10558.0 10558.0 10558.0 10558.0 10558.0 10558.0 10558.0 10558.0 10558.0 10558.0 10558.0 10558.0 10558.0 10558.0 10558.0 10558.0 10558.0 10558.0 10558.0 10558.0 10558.0 10558.0 10558.0 10558.0 10558.0 10558.0 10558.0 10558.0 10558.0 10558.0 10558.0 10558.0 10558.0 10558.0 10558.0 10558.0 10558.0 10558.0 10558.0 10558.0 10558.0 10558.0 10558.0 10558.0 10558.0 10558.0 10558.0 10558.0 10558.0 10558.0 10558.0 10558.0 10558.0 10558.0 10558.0 10558.0 10558.0 10558.0 10558.0 10558.0 10558.0 10558.0 10558.0 10558.0 10558.0 10558.0 10558.0 10558.0 10558.0 10558.0 10558.0 10558.0 10558.0 10558.0 10558.0 10558.0 10558.0 10558.0 10558.0 10558.0 10558.0 10558.0 10558.0 10558.0 10558.0 10558.0 10558.0 10558.0 10558.0 10558.0 10558.0 10558.0 10558.0 10558.0 10558.0 10558.0 10558.0 10558.0 10558.0 10558.0 10558.0 10558.0 10558.0 10558.0 10558.0 10558.0 10558.0 10558.0 10558.0 10558.0 10558.0 10558.0 10558.0 10558.0 10558.0 10558.0 10558.0 10558.0 10558.0 10558.0 10558.0 10558.0 10558.0 10558.0 10558.0 10558.0 10558.0 10558.0 10558.0 10558.0 10558.0 10558.0 10558.0 10558.0 10558.0 10558.0 10558.0 10558.0 10558.0 10558.0 10558.0 10558.0 10558.0 10558.0 10558.0 10558.0 10558.0 10558.0 10558.0 10558.0 10558.0 10558.0 10558.0 10558.0 10558.0 10558.0 10558.0 10558.0 10558.0 10558.0 10558.0 10558.0 10558.0 10558.0 10558.0 10558.0 10558.0 10558.0 10558.0 10558.0 10558.0 10558.0 10558.0 10558.0 10558.0 10558.0 10558.0 10558.0 10558.0 10558.0 10558.0 10558.0 10558.0 10558.0 10558.0 10558.0 10558.0 10558.0 10558.0 10558.0 10558.0 10558.0 10558.0 10558.0 10558.0 10558.0 10558.0 10558.0 10558.0 10558.0 10558.0 10558.0 10558.0 10558.0 10558.0 10558.0 10558.0 10558.0 10558.0 10558.0 10558.0 10558.0 10558.0 10558.0 10558.0 10558.0 10558.0 10558.0 10558.0 10558.0 10558.0 10558.0 10558.0 10558.0 10558.0 10558.0 10558.0 10558.0 10558.0 10558.0 10558.0 10558.0 10558.0 10558.0 10558.0 10558.0 10558.0 10558.0 10558.0 10558.0 10558.0 10558.0 10558.0 10558.0 10558.0 10558.0 10558.0 10558.0 10558.0 10558.0 10558.0 10558.0 10558.0 10558.0 10558.0 10558.0 10558.0 10558.0 10558.0 10558.0 10558.0 10558.0 10558.0 10558.0 10558.0 10558.0 10558.0 10558.0 10558.0 10558.0 10558.0 10558.0 10558.0 10558.0 10500.0 10500.0 10500.0 10500.0 10500.0 10500.0 10500.0 10500.0 10500.0 10500.0 10500.0 10500.0 10500.0 10500.0 10500.0 10500.0 10500.0 10500.0 10500.0 10500.0 10500.0 10500.0 10500.0 10500.0 10500.0 10500.0 10500.0 10500.0 10500.0 10500.0 10500.0 10500.0 10500.0 10500.0 10500.0 10500.0 10500.0 10500.0 10500.0 10500.0 10500.0 10500.0 10500.0 10500.0 10500.0 10500.0 10500.0 10500.0 10500.0 10500.0 10500.0 10500.0 10500.0 10500.0 10500.0 10500.0 10500.0 10500.0 10500.0 10500.0 10500.0 10500.0 10500.0 10500.0 10500.0 10500.0 10500.0 10500.0 10500.0 10500.0 10500.0 10500.0 10500.0 10500.0 10500.0 10500.0 10500.0 10500.0 10500.0 10500.0 10500.0 10500.0 10500.0 10500.0 10500.0 10500.0 10500.0 10500.0 10500.0 10500.0 10500.0 10500.0 10500.0 10500.0 10500.0 10500.0 10500.0 10500.0 10500.0 10500.0 10500.0 10500.0 10500.0 10500.0 10500.0 10500.0 10500.0 10500.0 10500.0 10500.0 10500.0 10500.0 10500.0 10500.0 10500.0 10500.0 10500.0 10500.0 10500.0 10500.0 10500.0 10500.0 10500.0 10500.0 10500.0 10500.0 10500.0 10500.0 10500.0 10500.0 10500.0 10500.0 10500.0 10500.0 10500.0 10500.0 10500.0 10500.0 10500.0 10500.0 10500.0 10500.0 10500.0 10500.0 10500.0 10500.0 10500.0 10500.0 10500.0 10500.0 10500.0 10500.0 10500.0 10500.0 10500.0 10500.0 10500.0 10500.0 10500.0 10500.0 10500.0 10500.0 10500.0 10500.0 10500.0 10500.0 10500.0 10500.0 10500.0 10500.0 10500.0 10500.0 10500.0 10500.0 10500.0 10500.0 10500.0 10500.0 10500.0 10500.0 10500.0 10500.0 10500.0 10500.0 10500.0 10500.0 10500.0 10500.0 10500.0 10500.0 10500.0 10500.0 10500.0 10500.0 10500.0 10500.0 10500.0 10500.0 10500.0 10500.0 10500.0 10500.0 10500.0 10500.0 10500.0 10500.0 10500.0 10500.0 10500.0 10500.0 10500.0 10500.0 10500.0 10500.0 10500.0 10500.0 10500.0 10500.0 10500.0 10500.0 10500.0 10500.0 10500.0 10500.0 10500.0 10500.0 10500.0 10500.0 10500.0 10500.0 10500.0 10500.0 10500.0 10500.0 10500.0 10500.0 10500.0 10500.0 10500.0 10500.0 10500.0 10500.0 10500.0 10500.0 10500.0 10500.0 10500.0 10500.0 10500.0 10500.0 10500.0 10500.0 10500.0 10500.0 10500.0 10500.0 10500.0 10500.0 10500.0 10500.0 10500.0 10500.0 10500.0 10500.0 10500.0 10500.0 10500.0 10500.0 10500.0 10500.0 10500.0 10500.0 10500.0 10500.0 10500.0 10500.0 10500.0 10500.0 10500.0 10500.0 10500.0 10500.0 10500.0 10500.0 10500.0 10500.0 10500.0 10500.0 10500.0 10500.0 10500.0 10500.0 10500.0 10500.0 10500.0 10500.0 10500.0 10500.0 10500.0 10500.0 10500.0 10500.0 10500.0 10500.0 10500.0 10500.0 10500.0 
11138.0 11138.0 11138.0 11138.0 11138.0 11138.0 11138.0 10887.0 10887.0 10887.0 10887.0 10887.0 10887.0 10887.0 10887.0 10887.0 10887.0 10887.0 10814.0 10814.0 10814.0 10620.0 10620.0 10620.0 10620.0 10620.0 10620.0 10620.0 10620.0 10620.0 10620.0 10620.0 10620.0 10620.0 10620.0 10620.0 10620.0 10620.0 10620.0 10620.0 10620.0 10620.0 10620.0 10620.0 10620.0 10620.0 10620.0 10620.0 10620.0 10620.0 10620.0 10620.0 10620.0 10620.0 10620.0 10620.0 10620.0 10620.0 10620.0 10620.0 10620.0 10620.0 10620.0 10620.0 10620.0 10620.0 10620.0 10620.0 10620.0 10620.0 10620.0 10620.0 10620.0 10620.0 10620.0 10620.0 10620.0 10620.0 10620.0 10620.0 10620.0 10620.0 10620.0 10620.0 10620.0 10620.0 10620.0 10620.0 10620.0 10620.0 10602.0 10602.0 10602.0 10602.0 10602.0 10602.0 10602.0 10602.0 10602.0 10602.0 10602.0 10602.0 10602.0 10602.0 10602.0 10602.0 10602.0 10602.0 10602.0 10602.0 10602.0 10602.0 10602.0 10602.0 10602.0 10602.0 10602.0 10602.0 10602.0 10602.0 10602.0 10602.0 10602.0 10602.0 10602.0 10602.0 10602.0 10602.0 10602.0 10602.0 10602.0 10602.0 10602.0 10602.0 10602.0 10602.0 10491.0 10491.0 10491.0 10491.0 10491.0 10491.0 10491.0 10491.0 10491.0 10491.0 10491.0 10491.0 10491.0 10491.0 10491.0 10491.0 10491.0 10491.0 10491.0 10491.0 10491.0 10491.0 10491.0 10491.0 10491.0 10491.0 10491.0 10491.0 10491.0 10491.0 10491.0 10491.0 10491.0 10491.0 10491.0 10491.0 10491.0 10491.0 10491.0 10491.0 10491.0 10491.0 10491.0 10491.0 10491.0 10491.0 10491.0 10491.0 10491.0 10491.0 10491.0 10491.0 10491.0 10491.0 10491.0 10491.0 10491.0 10491.0 10491.0 10491.0 10491.0 10491.0 10491.0 10491.0 10491.0 10491.0 10491.0 10491.0 10491.0 10491.0 10491.0 10491.0 10491.0 10491.0 10491.0 10491.0 10491.0 10491.0 10491.0 10491.0 10491.0 10491.0 10491.0 10491.0 10491.0 10491.0 10491.0 10491.0 10491.0 10491.0 10491.0 10491.0 10491.0 10491.0 10491.0 10491.0 10491.0 10491.0 10491.0 10491.0 10491.0 10491.0 10491.0 10491.0 10491.0 10491.0 10491.0 10491.0 10491.0 10491.0 10491.0 10491.0 10491.0 10491.0 10491.0 10491.0 10491.0 10491.0 10491.0 10491.0 10491.0 10491.0 10491.0 10491.0 10491.0 10491.0 10491.0 10491.0 10491.0 10491.0 10491.0 10491.0 10491.0 10491.0 10491.0 10491.0 10491.0 10491.0 10491.0 10491.0 10491.0 10491.0 10491.0 10491.0 10491.0 10491.0 10491.0 10491.0 10491.0 10491.0 10491.0 10491.0 10491.0 10491.0 10491.0 10491.0 10491.0 10491.0 10491.0 10491.0 10491.0 10491.0 10491.0 10491.0 10491.0 10491.0 10491.0 10491.0 10491.0 10491.0 10491.0 10491.0 10491.0 10491.0 10491.0 10491.0 10491.0 10491.0 10491.0 10491.0 10491.0 10491.0 10491.0 10491.0 10491.0 10491.0 10491.0 10491.0 10491.0 10491.0 10491.0 10491.0 10491.0 10491.0 10491.0 10491.0 10491.0 10491.0 10491.0 10491.0 10491.0 10491.0 10491.0 10491.0 10491.0 10491.0 10491.0 10491.0 10491.0 10491.0 10491.0 10491.0 10491.0 10491.0 10491.0 10491.0 10491.0 10491.0 10491.0 10491.0 10491.0 10491.0 10491.0 10491.0 10491.0 10491.0 10491.0 10491.0 10491.0 10491.0 10491.0 10491.0 10491.0 10491.0 10491.0 10491.0 10491.0 10491.0 10491.0 10491.0 10491.0 10491.0 10491.0 10491.0 10491.0 10491.0 10491.0 10491.0 10491.0 10491.0 10491.0 10491.0 10491.0 10491.0 10491.0 10491.0 10491.0 10491.0 10491.0 10491.0 10491.0 10491.0 10491.0 10491.0 10491.0 10491.0 10491.0 10491.0 10491.0 10491.0 10491.0 10491.0 10491.0 10491.0 10491.0 10491.0 10491.0 10491.0 10491.0 10491.0 10491.0 10491.0 10491.0 10491.0 10491.0 10491.0 10491.0 10491.0 10491.0 10491.0 10491.0 10491.0 10491.0 10491.0 10491.0 10491.0 10491.0 10491.0 10491.0 10491.0 10491.0 10491.0 10491.0 10491.0 10491.0 10491.0 10491.0 10491.0 10491.0 10491.0 10491.0 10491.0 10491.0 10491.0 10491.0 10491.0 10491.0 10491.0 10491.0 10491.0 10491.0 10491.0 10491.0 10491.0 10491.0 10491.0 10491.0 10491.0 10491.0 10491.0 10491.0 10491.0 10491.0 10491.0 10491.0 10491.0 10491.0 10491.0 10491.0 10491.0 10491.0 10491.0 10491.0 10491.0 10491.0 10491.0 10491.0 10491.0 10491.0 10491.0 10491.0 10491.0 10491.0 10491.0 10491.0 10491.0 10491.0 10491.0 10491.0 10491.0 10491.0 10491.0 10491.0 10491.0 10491.0 10491.0 10491.0 10491.0 10491.0 10491.0 10491.0 10491.0 10491.0 10491.0 10491.0 10491.0 10491.0 10491.0 10491.0 10491.0 10491.0 10491.0 10491.0 10491.0 10491.0 10491.0 10491.0 10491.0 10491.0 10491.0 10491.0 10491.0 10491.0 10491.0 10491.0 10491.0 10491.0 10491.0 10491.0 10491.0 10491.0 10491.0 10491.0 10491.0 10491.0 10491.0 10491.0 10491.0 10491.0 10491.0 10491.0 10491.0 10491.0 10491.0 10491.0 10491.0 10491.0 10491.0 10491.0 10491.0 10491.0 10491.0 10491.0 10491.0 10491.0 10491.0 10491.0 10491.0 10491.0 10491.0 10491.0 10491.0 10491.0 10491.0 10491.0 10491.0 10491.0 10491.0 10491.0 10491.0 10491.0 10491.0 10491.0 10491.0 10491.0 10491.0 10491.0 10491.0 10491.0 10491.0 10491.0 10491.0 10491.0 10491.0 10491.0 10491.0 10491.0 10491.0 10491.0 10491.0 10491.0 10491.0 10491.0 10491.0 10491.0 10491.0 10491.0 10491.0 10491.0 10491.0 10491.0 10491.0 10491.0 10491.0 10491.0 10491.0 10491.0 10491.0 10491.0 10491.0 10491.0 10491.0 10491.0 10491.0 10491.0 10491.0 10491.0 10491.0 10491.0 10491.0 10491.0 10491.0 10491.0 10491.0 10491.0 10491.0 10491.0 10491.0 10491.0 10491.0 10491.0 10491.0 10491.0 10491.0 10491.0 10491.0 10491.0 10491.0 10491.0 10491.0 10491.0 10491.0 10491.0 10491.0 10491.0 10491.0 10491.0 10491.0 10491.0 10491.0 10491.0 10491.0 10491.0 10491.0 10491.0 10491.0 10491.0 10491.0 10491.0 10491.0 10491.0 10491.0 10491.0 10491.0 10491.0 10491.0 10491.0 10491.0 10491.0 10491.0 10491.0 10491.0 10491.0 10491.0 10491.0 10491.0 10491.0 10491.0 10491.0 10491.0 10491.0 10491.0 10491.0 10491.0 10491.0 10491.0 10491.0 10491.0 10491.0 10491.0 10491.0 10491.0 10491.0 10491.0 10491.0 10491.0 10491.0 10491.0 10491.0 10491.0 10491.0 10491.0 10491.0 10491.0 10491.0 10491.0 10491.0 10491.0 10491.0 10491.0 10491.0 10491.0 10491.0 10491.0 10491.0 10491.0 10491.0 10491.0 10491.0 10491.0 10491.0 10491.0 10491.0 10491.0 10491.0 10491.0 10491.0 10491.0 10491.0 10491.0 10491.0 10491.0 10491.0 10491.0 10491.0 10491.0 10491.0 10491.0 10491.0 10491.0 10491.0 10491.0 10491.0 10491.0 10491.0 10491.0 10491.0 10491.0 10491.0 10491.0 10491.0 10491.0 10491.0 10491.0 10491.0 10491.0 10491.0 10491.0 10491.0 10491.0 10491.0 10491.0 10491.0 10491.0 10491.0 10491.0 10491.0 10491.0 10491.0 10491.0 10491.0 10491.0 10491.0 10491.0 10491.0 10491.0 10491.0 10491.0 10491.0 10491.0 10491.0 10491.0 10491.0 10491.0 10491.0 10491.0 10491.0 10491.0 10491.0 10491.0 10491.0 10491.0 10491.0 10491.0 10491.0 10491.0 10491.0 10491.0 10491.0 10491.0 10491.0 10491.0 10491.0 10491.0 10491.0 10491.0 10491.0 10491.0 10491.0 10491.0 10491.0 10491.0 10491.0 10491.0 10491.0 10491.0 10491.0 10491.0 10491.0 10491.0 10491.0 10491.0 10491.0 10491.0 10491.0 10491.0 10491.0 10491.0 10491.0 10491.0 10491.0 10491.0 10491.0 10491.0 10491.0 10491.0 10491.0 10491.0 10491.0 10491.0 10491.0 10491.0 10491.0 10491.0 10491.0 10491.0 10491.0 10491.0 10491.0 10491.0 10491.0 10491.0 10491.0 10491.0 10491.0 10491.0 10491.0 10491.0 10491.0 10491.0 10491.0 10491.0 10491.0 10491.0 10491.0 10491.0 10491.0 10491.0 10491.0 10491.0 10491.0 10491.0 10491.0 10491.0 10491.0 10491.0 10491.0 10491.0 10491.0 10491.0 10491.0 10491.0 10491.0 10491.0 10491.0 10491.0 10491.0 10491.0 10491.0 10491.0 10491.0 10491.0 10491.0 10491.0 10491.0 10491.0 10491.0 10491.0 10491.0 10491.0 10491.0 10491.0 10491.0 10491.0 10491.0 10491.0 10491.0 10491.0 10491.0 10491.0 10491.0 10491.0 10491.0 10491.0 10491.0 10491.0 10491.0 10491.0 10491.0 10491.0 10491.0 10491.0 10491.0 10491.0 10491.0 10491.0 10491.0 10491.0 10491.0 10491.0 10491.0 10491.0 10491.0 10491.0 10491.0 10491.0 10491.0 10491.0 10491.0 10491.0 10491.0 10491.0 10491.0 10491.0 10491.0 10491.0 10491.0 10491.0 10491.0 10491.0 10491.0 10491.0 10491.0 10491.0 10491.0 10491.0 10491.0 10491.0 10491.0 10491.0 10491.0 10491.0 10491.0 10491.0 10491.0 10491.0 10491.0 10491.0 10491.0 10491.0 10491.0 10491.0 10491.0 10491.0 10491.0 10491.0 10491.0 10491.0 10491.0 10491.0 10491.0 10491.0 10491.0 10491.0 10491.0 10491.0 10491.0 10491.0 10491.0 10491.0 10491.0 10491.0 10491.0 10491.0 10491.0 10491.0 10491.0 10491.0 
11036.0 11036.0 11036.0 11036.0 11036.0 11036.0 11036.0 11036.0 11036.0 11036.0 11036.0 11036.0 11036.0 11036.0 11036.0 10968.0 10968.0 10968.0 10968.0 10804.0 10804.0 10804.0 10804.0 10804.0 10804.0 10804.0 10804.0 10804.0 10804.0 10804.0 10804.0 10804.0 10804.0 10804.0 10804.0 10804.0 10575.0 10575.0 10575.0 10575.0 10575.0 10575.0 10575.0 10575.0 10575.0 10575.0 10575.0 10575.0 10575.0 10575.0 10575.0 10575.0 10575.0 10575.0 10575.0 10575.0 10575.0 10575.0 10575.0 10575.0 10575.0 10575.0 10575.0 10575.0 10575.0 10575.0 10575.0 10575.0 10575.0 10575.0 10575.0 10575.0 10575.0 10575.0 10575.0 10575.0 10575.0 10575.0 10575.0 10575.0 10575.0 10575.0 10575.0 10575.0 10575.0 10575.0 10575.0 10575.0 10575.0 10575.0 10575.0 10575.0 10575.0 10575.0 10575.0 10575.0 10575.0 10575.0 10575.0 10575.0 10575.0 10575.0 10575.0 10575.0 10575.0 10575.0 10575.0 10575.0 10575.0 10575.0 10575.0 10575.0 10575.0 10575.0 10575.0 10575.0 10575.0 10575.0 10575.0 10575.0 10575.0 10575.0 10575.0 10575.0 10575.0 10575.0 10575.0 10575.0 10575.0 10575.0 10456.0 10456.0 10456.0 10456.0 10456.0 10456.0 10456.0 10456.0 10456.0 10456.0 10456.0 10456.0 10456.0 10456.0 10456.0 10456.0 10456.0 10456.0 10456.0 10456.0 10456.0 10456.0 10456.0 10456.0 10456.0 10456.0 10456.0 10456.0 10456.0 10456.0 10456.0 10456.0 10456.0 10456.0 10456.0 10456.0 10456.0 10456.0 10456.0 10456.0 10456.0 10456.0 10456.0 10456.0 10456.0 10456.0 10456.0 10456.0 10456.0 10456.0 10456.0 10456.0 10456.0 10456.0 10456.0 10456.0 10456.0 10456.0 10456.0 10456.0 10456.0 10456.0 10456.0 10456.0 10456.0 10456.0 10456.0 10456.0 10456.0 10456.0 10456.0 10456.0 10456.0 10456.0 10456.0 10456.0 10456.0 10456.0 10456.0 10456.0 10456.0 10456.0 10456.0 10456.0 10456.0 10456.0 10456.0 10456.0 10456.0 10456.0 10456.0 10456.0 10456.0 10456.0 10456.0 10456.0 10456.0 10456.0 10456.0 10456.0 10456.0 10456.0 10456.0 10456.0 10456.0 10456.0 10456.0 10456.0 10456.0 10456.0 10456.0 10456.0 10456.0 10456.0 10456.0 10456.0 10456.0 10456.0 10456.0 10456.0 10456.0 10456.0 10456.0 10456.0 10456.0 10456.0 10456.0 10456.0 10456.0 10456.0 10456.0 10456.0 10456.0 10456.0 10456.0 10456.0 10456.0 10456.0 10456.0 10456.0 10456.0 10456.0 10456.0 10456.0 10456.0 10456.0 10456.0 10456.0 10456.0 10456.0 10456.0 10456.0 10456.0 10456.0 10456.0 10456.0 10456.0 10456.0 10456.0 10456.0 10456.0 10456.0 10456.0 10456.0 10456.0 10456.0 10456.0 10456.0 10456.0 10456.0 10456.0 10456.0 10456.0 10456.0 10456.0 10456.0 10456.0 10456.0 10456.0 10456.0 10456.0 10456.0 10456.0 10456.0 10456.0 10456.0 10456.0 10456.0 10456.0 10456.0 10456.0 10456.0 10456.0 10456.0 10456.0 10456.0 10456.0 10456.0 10456.0 10456.0 10456.0 10456.0 10456.0 10456.0 10456.0 10456.0 10456.0 10456.0 10456.0 10456.0 10456.0 10456.0 10456.0 10456.0 10456.0 10456.0 10456.0 10456.0 10456.0 10456.0 10456.0 10456.0 10456.0 10456.0 10456.0 10456.0 10456.0 10456.0 10456.0 10456.0 10456.0 10456.0 10456.0 10456.0 10456.0 10456.0 10456.0 10456.0 10456.0 10456.0 10456.0 10456.0 10456.0 10456.0 10456.0 10456.0 10456.0 10456.0 10456.0 10456.0 10456.0 10456.0 10456.0 10456.0 10456.0 10456.0 10456.0 10456.0 10456.0 10456.0 10456.0 10456.0 10456.0 10456.0 10456.0 10456.0 10456.0 10456.0 10456.0 10456.0 10456.0 10456.0 10456.0 10456.0 10456.0 10456.0 10456.0 10456.0 10456.0 10456.0 10456.0 10456.0 10456.0 10456.0 10456.0 10456.0 10456.0 10456.0 10456.0 10456.0 10456.0 10456.0 10456.0 10456.0 10456.0 10456.0 10456.0 10456.0 10456.0 10456.0 10456.0 10456.0 10456.0 10456.0 10456.0 10456.0 10456.0 10456.0 10456.0 10456.0 10456.0 10456.0 10456.0 10456.0 10456.0 10456.0 10456.0 10456.0 10456.0 10456.0 10456.0 10456.0 10456.0 10456.0 10456.0 10456.0 10456.0 10456.0 10456.0 10456.0 10456.0 10456.0 10456.0 10456.0 10456.0 10456.0 10456.0 10456.0 10456.0 10456.0 10456.0 10456.0 10456.0 10456.0 10456.0 10456.0 10456.0 10456.0 10456.0 10456.0 10456.0 10456.0 10456.0 10456.0 10456.0 10456.0 10456.0 10456.0 10456.0 10456.0 10456.0 10456.0 10456.0 10456.0 10456.0 10456.0 10456.0 10456.0 10456.0 10456.0 10456.0 10456.0 10456.0 10456.0 10456.0 10456.0 10456.0 10456.0 10456.0 10456.0 10456.0 10456.0 10456.0 10456.0 10456.0 10456.0 10456.0 10456.0 10456.0 10456.0 10456.0 10456.0 10456.0 10456.0 10456.0 10456.0 10456.0 10456.0 10456.0 10456.0 10456.0 10456.0 10456.0 10456.0 10456.0 10456.0 10456.0 10456.0 10456.0 10456.0 10456.0 10456.0 10456.0 10456.0 10456.0 10456.0 10456.0 10456.0 10456.0 10456.0 10456.0 10456.0 10456.0 10456.0 10456.0 10456.0 10456.0 10456.0 10456.0 10456.0 10456.0 10456.0 10456.0 10456.0 10456.0 10456.0 10456.0 10456.0 10456.0 10456.0 10456.0 10456.0 10456.0 10456.0 10456.0 10456.0 10456.0 10456.0 10456.0 10456.0 10456.0 10456.0 10456.0 10456.0 10456.0 10456.0 10456.0 10456.0 10456.0 10456.0 10456.0 10456.0 10456.0 10456.0 10456.0 10456.0 10456.0 10456.0 10456.0 10456.0 10456.0 10456.0 10456.0 10456.0 10456.0 10456.0 10456.0 10456.0 10456.0 10456.0 10456.0 10456.0 10456.0 10456.0 10456.0 10456.0 10456.0 10456.0 10456.0 10456.0 10456.0 10456.0 10456.0 10456.0 10456.0 10456.0 10456.0 10456.0 10456.0 10456.0 10456.0 10456.0 10456.0 10456.0 10456.0 10456.0 10456.0 10456.0 10456.0 10456.0 10456.0 10456.0 10456.0 10456.0 10456.0 10456.0 10456.0 10456.0 10456.0 10456.0 10456.0 10456.0 10456.0 10456.0 10456.0 10456.0 10456.0 10456.0 10456.0 10456.0 10456.0 10456.0 10456.0 10456.0 10456.0 10456.0 10456.0 10456.0 10456.0 10456.0 10456.0 10456.0 10456.0 10456.0 10456.0 10456.0 10456.0 10456.0 10456.0 10456.0 10456.0 10456.0 10456.0 10456.0 10456.0 10456.0 10456.0 10456.0 10456.0 10456.0 10456.0 10456.0 10456.0 10456.0 10456.0 10456.0 10456.0 10456.0 10456.0 10456.0 10456.0 10456.0 10456.0 10456.0 10456.0 10456.0 10456.0 10456.0 10456.0 10456.0 10456.0 10456.0 10456.0 10456.0 10456.0 10456.0 10456.0 10456.0 10456.0 10456.0 10456.0 10456.0 10456.0 10456.0 10456.0 10456.0 10456.0 10456.0 10456.0 10456.0 10456.0 10456.0 10456.0 10456.0 10456.0 10456.0 10456.0 10456.0 10456.0 10456.0 10456.0 10456.0 10456.0 10456.0 10456.0 10456.0 10456.0 10456.0 10456.0 10456.0 10456.0 10456.0 10456.0 10456.0 10456.0 10456.0 10456.0 10453.0 10453.0 10453.0 10453.0 10453.0 10453.0 10453.0 10453.0 10453.0 10453.0 10453.0 10453.0 10453.0 10453.0 10453.0 10453.0 10453.0 10453.0 10453.0 10453.0 10453.0 10453.0 10453.0 10453.0 10453.0 10453.0 10453.0 10453.0 10453.0 10453.0 10453.0 10453.0 10453.0 10453.0 10453.0 10453.0 10453.0 10453.0 10453.0 10453.0 10453.0 10453.0 10453.0 10453.0 10453.0 10453.0 10453.0 10453.0 10453.0 10453.0 10453.0 10453.0 10453.0 10453.0 10453.0 10453.0 10453.0 10453.0 10453.0 10453.0 10453.0 10453.0 10453.0 10453.0 10453.0 10453.0 10453.0 10453.0 10453.0 10453.0 10453.0 10453.0 10453.0 10453.0 10453.0 10453.0 10453.0 10453.0 10453.0 10453.0 10453.0 10453.0 10453.0 10453.0 10453.0 10453.0 10453.0 10453.0 10453.0 10453.0 10453.0 10453.0 10453.0 10453.0 10453.0 10453.0 10453.0 10453.0 10453.0 10453.0 10453.0 10453.0 10453.0 10453.0 10453.0 10453.0 10453.0 10453.0 10453.0 10453.0 10453.0 10453.0 10453.0 10453.0 10453.0 10453.0 10453.0 10453.0 10453.0 10453.0 10453.0 10453.0 10453.0 10453.0 10453.0 10453.0 10453.0 10453.0 10453.0 10453.0 10453.0 10453.0 10453.0 10453.0 10453.0 10453.0 10453.0 10453.0 10453.0 10453.0 10453.0 10453.0 10453.0 10453.0 10453.0 10453.0 10453.0 10453.0 10453.0 10453.0 10453.0 10453.0 10453.0 10453.0 10453.0 10453.0 10453.0 10453.0 10453.0 10453.0 10453.0 10453.0 10453.0 10453.0 10453.0 10453.0 10453.0 10453.0 10453.0 10453.0 10453.0 10453.0 10453.0 10453.0 10453.0 10453.0 10453.0 10453.0 10453.0 10453.0 10453.0 10453.0 10453.0 10453.0 10453.0 10453.0 10453.0 10453.0 10453.0 10453.0 10453.0 10453.0 10453.0 10453.0 10453.0 10453.0 10453.0 10453.0 10453.0 10453.0 10453.0 10453.0 10453.0 10453.0 10453.0 10453.0 10453.0 10453.0 10453.0 10453.0 10453.0 10453.0 10453.0 10453.0 10453.0 10453.0 10453.0 10453.0 10453.0 10453.0 10453.0 10453.0 10453.0 10453.0 10453.0 10453.0 10453.0 10453.0 10453.0 10453.0 10453.0 10453.0 10453.0 10453.0 10453.0 10453.0 10453.0 10453.0 10453.0 10453.0 10453.0 10453.0 10453.0 10453.0 10453.0 10453.0 10453.0 
11082.0 11082.0 11082.0 11082.0 11082.0 11082.0 11082.0 11082.0 11082.0 11082.0 11082.0 11082.0 10372.0 9065.0 8134.0 7532.0 7004.0 6566.0 6399.0 6399.0 6249.0 6134.0 6134.0 6100.0 6012.0 5841.0 5841.0 5841.0 5841.0 5841.0 5762.0 5755.0 5755.0 5742.0 5742.0 5674.0 5674.0 5674.0 5674.0 5674.0 5674.0 5674.0 5674.0 5674.0 5674.0 5670.0 5670.0 5670.0 5670.0 5605.0 5605.0 5605.0 5605.0 5605.0 5605.0 5605.0 5605.0 5605.0 5605.0 5605.0 5605.0 5605.0 5605.0 5605.0 5605.0 5594.0 5594.0 5594.0 5576.0 5576.0 5576.0 5576.0 5576.0 5576.0 5576.0 5576.0 5576.0 5486.0 5486.0 5486.0 5486.0 5486.0 5486.0 5486.0 5486.0 5486.0 5486.0 5486.0 5486.0 5482.0 5482.0 5482.0 5482.0 5482.0 5482.0 5482.0 5482.0 5482.0 5482.0 5480.0 5480.0 5480.0 5480.0 5476.0 5476.0 5476.0 5436.0 5436.0 5436.0 5436.0 5436.0 5436.0 5436.0 5424.0 5379.0 5379.0 5379.0 5376.0 5297.0 5297.0 5297.0 5297.0 5297.0 5297.0 5297.0 5297.0 5297.0 5297.0 5297.0 5297.0 5297.0 5297.0 5297.0 5297.0 5297.0 5297.0 5297.0 5297.0 5297.0 5297.0 5297.0 5297.0 5297.0 5297.0 5297.0 5297.0 5297.0 5297.0 5297.0 5236.0 5236.0 5236.0 5236.0 5236.0 5236.0 5223.0 5223.0 5223.0 5223.0 5223.0 5223.0 5223.0 5223.0 5223.0 5223.0 5223.0 5223.0 5223.0 5223.0 5223.0 5223.0 5223.0 5223.0 5223.0 5223.0 5223.0 5223.0 5223.0 5223.0 5223.0 5223.0 5223.0 5223.0 5223.0 5223.0 5223.0 5223.0 5223.0 5223.0 5223.0 5223.0 5223.0 5223.0 5223.0 5223.0 5223.0 5223.0 5223.0 5223.0 5223.0 5223.0 5223.0 5223.0 5223.0 5223.0 5223.0 5223.0 5223.0 5223.0 5223.0 5223.0 5223.0 5223.0 5223.0 5223.0 5223.0 5223.0 5223.0 5223.0 5223.0 5223.0 5223.0 5223.0 5223.0 5223.0 5223.0 5223.0 5223.0 5223.0 5223.0 5223.0 5223.0 5223.0 5223.0 5223.0 5223.0 5223.0 5223.0 5223.0 5223.0 5223.0 5223.0 5223.0 5223.0 5223.0 5223.0 5223.0 5223.0 5223.0 5223.0 5223.0 5223.0 5223.0 5223.0 5223.0 5223.0 5223.0 5223.0 5223.0 5223.0 5223.0 5223.0 5223.0 5223.0 5223.0 5223.0 5223.0 5223.0 5223.0 5223.0 5223.0 5223.0 5223.0 5223.0 5223.0 5223.0 5223.0 5223.0 5223.0 5223.0 5223.0 5223.0 5223.0 5223.0 5223.0 5223.0 5223.0 5223.0 5223.0 5223.0 5223.0 5223.0 5223.0 5223.0 5223.0 5223.0 5223.0 5223.0 5223.0 5223.0 5223.0 5223.0 5223.0 5223.0 5223.0 5223.0 5223.0 5223.0 5223.0 5223.0 5223.0 5223.0 5223.0 5223.0 5223.0 5223.0 5223.0 5223.0 5223.0 5223.0 5223.0 5223.0 5223.0 5223.0 5223.0 5223.0 5223.0 5223.0 5223.0 5223.0 5223.0 5223.0 5223.0 5223.0 5223.0 5223.0 5223.0 5223.0 5223.0 5223.0 5223.0 5223.0 5223.0 5223.0 5223.0 5223.0 5223.0 5223.0 5223.0 5223.0 5223.0 5223.0 5223.0 5223.0 5223.0 5223.0 5223.0 5223.0 5223.0 5223.0 5223.0 5223.0 5223.0 5223.0 5223.0 5223.0 5223.0 5223.0 5223.0 5223.0 5223.0 5223.0 5223.0 5223.0 5223.0 5223.0 5223.0 5223.0 5223.0 5223.0 5223.0 5223.0 5223.0 5223.0 5223.0 5223.0 5223.0 5223.0 5223.0 5223.0 5223.0 5223.0 5223.0 5223.0 5223.0 5223.0 5223.0 5223.0 5223.0 5223.0 5223.0 5223.0 5223.0 5223.0 5223.0 5223.0 5223.0 5223.0 5223.0 5223.0 5223.0 5223.0 5223.0 5223.0 5223.0 5223.0 5223.0 5223.0 5223.0 5223.0 5223.0 5223.0 5223.0 5223.0 5223.0 5223.0 5223.0 5223.0 5223.0 5223.0 5223.0 5223.0 5223.0 5223.0 5223.0 5223.0 5223.0 5223.0 5223.0 5223.0 5223.0 5223.0 5223.0 5223.0 5223.0 5223.0 5223.0 5223.0 5223.0 5223.0 5223.0 5223.0 5223.0 5223.0 5223.0 5223.0 5223.0 5223.0 5223.0 5223.0 5223.0 5223.0 5223.0 5223.0 5223.0 5223.0 5223.0 5223.0 5223.0 5223.0 5223.0 5223.0 5223.0 5223.0 5223.0 5223.0 5223.0 5223.0 5223.0 5223.0 5223.0 5223.0 5223.0 5223.0 5223.0 5223.0 5223.0 5223.0 5223.0 5223.0 5223.0 5223.0 5223.0 5223.0 5223.0 5223.0 5223.0 5223.0 5223.0 5223.0 5223.0 5223.0 5223.0 5223.0 5223.0 5223.0 5223.0 5223.0 5223.0 5223.0 5223.0 5223.0 5223.0 5223.0 5223.0 5223.0 5223.0 5223.0 5223.0 5223.0 5223.0 5223.0 5223.0 5223.0 5223.0 5223.0 5223.0 5223.0 5223.0 5223.0 5223.0 5223.0 5223.0 5223.0 5223.0 5223.0 5223.0 5223.0 5223.0 5223.0 5223.0 5223.0 5223.0 5223.0 5223.0 5223.0 5223.0 5223.0 5223.0 5223.0 5223.0 5223.0 5223.0 5223.0 5223.0 5223.0 5223.0 5223.0 5223.0 5223.0 5223.0 5223.0 5223.0 5223.0 5223.0 5223.0 5223.0 5223.0 5223.0 5223.0 5223.0 5223.0 5223.0 5223.0 5223.0 5223.0 5223.0 5208.0 5208.0 5208.0 5208.0 5208.0 5208.0 5208.0 5208.0 5208.0 5208.0 5208.0 5208.0 5208.0 5208.0 5208.0 5208.0 5208.0 5208.0 5208.0 5208.0 5208.0 5208.0 5208.0 5208.0 5208.0 5208.0 5208.0 5208.0 5208.0 5208.0 5208.0 5208.0 5208.0 5208.0 5208.0 5208.0 5208.0 5208.0 5208.0 5208.0 5208.0 5208.0 5208.0 5208.0 5208.0 5208.0 5208.0 5208.0 5208.0 5208.0 5208.0 5208.0 5208.0 5208.0 5208.0 5208.0 5208.0 5208.0 5208.0 5208.0 5208.0 5208.0 5208.0 5208.0 5208.0 5208.0 5208.0 5208.0 5208.0 5208.0 5208.0 5208.0 5208.0 5208.0 5208.0 5208.0 5208.0 5208.0 5208.0 5208.0 5208.0 5208.0 5208.0 5208.0 5208.0 5208.0 5208.0 5208.0 5208.0 5208.0 5208.0 5208.0 5208.0 5208.0 5208.0 5208.0 5208.0 5208.0 5208.0 5208.0 5208.0 5208.0 5208.0 5208.0 5208.0 5208.0 5208.0 5208.0 5208.0 5208.0 5208.0 5208.0 5208.0 5208.0 5208.0 5208.0 5208.0 5208.0 5208.0 5208.0 5208.0 5208.0 5208.0 5208.0 5208.0 5208.0 5208.0 5208.0 5208.0 5208.0 5208.0 5208.0 5208.0 5208.0 5208.0 5208.0 5208.0 5208.0 5208.0 5208.0 5208.0 5208.0 5208.0 5208.0 5208.0 5208.0 5206.0 5206.0 5206.0 5206.0 5206.0 5206.0 5206.0 5206.0 5206.0 5206.0 5206.0 5206.0 5206.0 5206.0 5206.0 5206.0 5206.0 5206.0 5206.0 5206.0 5206.0 5206.0 5206.0 5206.0 5206.0 5206.0 5206.0 5206.0 5206.0 5206.0 5206.0 5206.0 5206.0 5206.0 5206.0 5206.0 5206.0 5206.0 5206.0 5206.0 5206.0 5206.0 5206.0 5206.0 5206.0 5206.0 5206.0 5206.0 5206.0 5206.0 5206.0 5206.0 5206.0 5206.0 5206.0 5206.0 5206.0 5206.0 5206.0 5206.0 5206.0 5206.0 5206.0 5206.0 5206.0 5206.0 5206.0 5206.0 5206.0 5206.0 5206.0 5206.0 5206.0 5206.0 5206.0 5206.0 5206.0 5206.0 5206.0 5206.0 5206.0 5206.0 5206.0 5206.0 5206.0 5206.0 5206.0 5206.0 5206.0 5206.0 5206.0 5206.0 5206.0 5206.0 5206.0 5206.0 5206.0 5206.0 5206.0 5206.0 5206.0 5206.0 5206.0 5206.0 5206.0 5206.0 5206.0 5206.0 5206.0 5206.0 5206.0 5206.0 5206.0 5206.0 5206.0 5206.0 5206.0 5206.0 5206.0 5206.0 5206.0 5206.0 5206.0 5206.0 5206.0 5206.0 5206.0 5206.0 5206.0 5206.0 5206.0 5206.0 5206.0 5206.0 5206.0 5206.0 5206.0 5206.0 5206.0 5206.0 5206.0 5206.0 5206.0 5206.0 5206.0 5206.0 5206.0 5206.0 5206.0 5206.0 5206.0 5206.0 5206.0 5206.0 5206.0 5206.0 5206.0 5206.0 5206.0 5206.0 5206.0 5206.0 5206.0 5206.0 5206.0 5206.0 5206.0 5206.0 5206.0 5206.0 5206.0 5206.0 5206.0 5206.0 5206.0 5206.0 5206.0 5206.0 5206.0 5206.0 5206.0 5206.0 5206.0 5206.0 5206.0 5206.0 5206.0 5206.0 5206.0 5206.0 5206.0 5206.0 5206.0 5206.0 5206.0 5206.0 5206.0 5206.0 5206.0 5206.0 5206.0 5206.0 5206.0 5206.0 5206.0 5206.0 5206.0 5206.0 5206.0 5206.0 5206.0 5206.0 5206.0 5206.0 5206.0 5206.0 5206.0 5206.0 5206.0 5206.0 5206.0 5206.0 5206.0 5206.0 5206.0 5206.0 5206.0 5206.0 5206.0 5206.0 5206.0 5206.0 5206.0 5206.0 5206.0 5206.0 5206.0 5206.0 5206.0 5206.0 5206.0 5206.0 5206.0 5206.0 5206.0 5206.0 5206.0 5206.0 5206.0 5206.0 5206.0 5206.0 5206.0 5206.0 5206.0 5206.0 5206.0 5206.0 5206.0 5206.0 5206.0 5206.0 5206.0 5206.0 5206.0 5206.0 5206.0 5206.0 5206.0 5206.0 5206.0 5206.0 5206.0 5206.0 5206.0 5206.0 5206.0 5206.0 5206.0 5206.0 5206.0 
11222.0 11222.0 11222.0 11222.0 11222.0 11147.0 11147.0 11147.0 11147.0 11147.0 11147.0 11147.0 10401.0 9124.0 8196.0 7134.0 6759.0 6613.0 6363.0 6252.0 6064.0 6064.0 5993.0 5993.0 5885.0 5885.0 5885.0 5882.0 5869.0 5869.0 5863.0 5823.0 5823.0 5806.0 5806.0 5806.0 5806.0 5806.0 5806.0 5806.0 5806.0 5806.0 5806.0 5806.0 5806.0 5806.0 5806.0 5806.0 5806.0 5661.0 5661.0 5661.0 5661.0 5661.0 5661.0 5661.0 5661.0 5661.0 5661.0 5661.0 5661.0 5661.0 5661.0 5661.0 5661.0 5661.0 5661.0 5661.0 5643.0 5616.0 5616.0 5616.0 5513.0 5513.0 5513.0 5513.0 5513.0 5513.0 5513.0 5513.0 5513.0 5513.0 5513.0 5513.0 5513.0 5513.0 5513.0 5513.0 5513.0 5513.0 5513.0 5510.0 5510.0 5510.0 5510.0 5510.0 5510.0 5510.0 5510.0 5510.0 5387.0 5387.0 5369.0 5369.0 5369.0 5369.0 5369.0 5369.0 5369.0 5369.0 5369.0 5369.0 5369.0 5369.0 5369.0 5369.0 5369.0 5369.0 5369.0 5369.0 5369.0 5369.0 5369.0 5369.0 5369.0 5369.0 5369.0 5369.0 5369.0 5369.0 5369.0 5369.0 5369.0 5369.0 5369.0 5369.0 5369.0 5369.0 5369.0 5369.0 5369.0 5369.0 5369.0 5369.0 5369.0 5369.0 5369.0 5369.0 5369.0 5369.0 5369.0 5369.0 5369.0 5369.0 5369.0 5369.0 5369.0 5369.0 5369.0 5369.0 5369.0 5369.0 5369.0 5369.0 5369.0 5369.0 5369.0 5369.0 5369.0 5369.0 5369.0 5369.0 5369.0 5369.0 5369.0 5369.0 5369.0 5369.0 5369.0 5369.0 5369.0 5369.0 5369.0 5369.0 5369.0 5369.0 5369.0 5369.0 5369.0 5369.0 5369.0 5369.0 5369.0 5369.0 5369.0 5369.0 5369.0 5369.0 5369.0 5369.0 5369.0 5369.0 5369.0 5369.0 5369.0 5369.0 5369.0 5369.0 5369.0 5369.0 5369.0 5369.0 5369.0 5369.0 5369.0 5369.0 5369.0 5369.0 5369.0 5369.0 5369.0 5369.0 5369.0 5369.0 5369.0 5369.0 5369.0 5369.0 5369.0 5369.0 5369.0 5369.0 5369.0 5369.0 5369.0 5369.0 5369.0 5369.0 5369.0 5369.0 5369.0 5369.0 5369.0 5369.0 5369.0 5369.0 5369.0 5369.0 5369.0 5369.0 5369.0 5369.0 5369.0 5369.0 5369.0 5369.0 5369.0 5369.0 5369.0 5369.0 5369.0 5369.0 5369.0 5369.0 5369.0 5369.0 5369.0 5369.0 5369.0 5339.0 5339.0 5339.0 5339.0 5339.0 5339.0 5339.0 5339.0 5319.0 5319.0 5319.0 5319.0 5319.0 5302.0 5302.0 5291.0 5291.0 5291.0 5291.0 5291.0 5248.0 5243.0 5188.0 5188.0 5188.0 5188.0 5188.0 5188.0 5188.0 5188.0 5188.0 5188.0 5188.0 5188.0 5188.0 5188.0 5188.0 5188.0 5188.0 5188.0 5188.0 5188.0 5188.0 5188.0 5188.0 5188.0 5188.0 5188.0 5188.0 5188.0 5188.0 5188.0 5188.0 5188.0 5188.0 5188.0 5188.0 5188.0 5188.0 5188.0 5188.0 5188.0 5188.0 5188.0 5188.0 5188.0 5188.0 5188.0 5188.0 5188.0 5188.0 5188.0 5188.0 5188.0 5188.0 5188.0 5188.0 5188.0 5188.0 5188.0 5188.0 5188.0 5188.0 5188.0 5188.0 5188.0 5188.0 5188.0 5188.0 5188.0 5188.0 5188.0 5188.0 5188.0 5188.0 5188.0 5188.0 5188.0 5188.0 5188.0 5188.0 5188.0 5188.0 5188.0 5188.0 5188.0 5188.0 5188.0 5188.0 5188.0 5188.0 5188.0 5188.0 5188.0 5188.0 5188.0 5188.0 5188.0 5188.0 5188.0 5188.0 5188.0 5188.0 5188.0 5188.0 5188.0 5188.0 5188.0 5188.0 5188.0 5188.0 5188.0 5188.0 5188.0 5188.0 5188.0 5188.0 5188.0 5188.0 5188.0 5188.0 5188.0 5188.0 5188.0 5188.0 5188.0 5188.0 5188.0 5188.0 5188.0 5188.0 5188.0 5188.0 5188.0 5188.0 5188.0 5188.0 5188.0 5188.0 5188.0 5188.0 5188.0 5188.0 5188.0 5188.0 5188.0 5188.0 5188.0 5188.0 5188.0 5188.0 5188.0 5188.0 5188.0 5188.0 5188.0 5188.0 5188.0 5188.0 5188.0 5188.0 5188.0 5188.0 5188.0 5188.0 5188.0 5188.0 5188.0 5188.0 5188.0 5188.0 5188.0 5188.0 5188.0 5188.0 5188.0 5188.0 5188.0 5188.0 5188.0 5188.0 5188.0 5188.0 5188.0 5188.0 5188.0 5188.0 5188.0 5188.0 5188.0 5188.0 5188.0 5188.0 5188.0 5188.0 5188.0 5188.0 5188.0 5188.0 5188.0 5188.0 5188.0 5188.0 5188.0 5188.0 5188.0 5188.0 5188.0 5188.0 5188.0 5188.0 5188.0 5188.0 5188.0 5188.0 5188.0 5188.0 5188.0 5188.0 5188.0 5188.0 5188.0 5188.0 5188.0 5188.0 5188.0 5188.0 5188.0 5188.0 5188.0 5188.0 5188.0 5188.0 5188.0 5188.0 5188.0 5188.0 5188.0 5188.0 5188.0 5188.0 5188.0 5188.0 5188.0 5188.0 5188.0 5188.0 5188.0 5188.0 5188.0 5188.0 5188.0 5188.0 5188.0 5188.0 5188.0 5188.0 5188.0 5188.0 5188.0 5188.0 5188.0 5188.0 5188.0 5188.0 5188.0 5188.0 5188.0 5188.0 5188.0 5188.0 5188.0 5188.0 5188.0 5188.0 5188.0 5188.0 5188.0 5188.0 5188.0 5188.0 5188.0 5188.0 5188.0 5188.0 5188.0 5188.0 5188.0 5188.0 5188.0 5188.0 5188.0 5188.0 5188.0 5188.0 5188.0 5188.0 5188.0 5188.0 5188.0 5188.0 5188.0 5188.0 5188.0 5188.0 5188.0 5188.0 5188.0 5188.0 5188.0 5188.0 5188.0 5188.0 5188.0 5188.0 5188.0 5188.0 5188.0 5188.0 5188.0 5188.0 5188.0 5188.0 5188.0 5188.0 5188.0 5188.0 5188.0 5188.0 5188.0 5188.0 5188.0 5188.0 5188.0 5188.0 5188.0 5188.0 5188.0 5188.0 5188.0 5188.0 5188.0 5188.0 5188.0 5188.0 5188.0 5188.0 5188.0 5188.0 5188.0 5188.0 5188.0 5188.0 5188.0 5188.0 5188.0 5188.0 5188.0 5188.0 5188.0 5188.0 5188.0 5188.0 5188.0 5188.0 5188.0 5188.0 5188.0 5188.0 5188.0 5188.0 5188.0 5188.0 5188.0 5188.0 5188.0 5188.0 5188.0 5188.0 5188.0 5188.0 5188.0 5188.0 5188.0 5188.0 5188.0 5188.0 5188.0 5188.0 5188.0 5188.0 5188.0 5188.0 5188.0 5188.0 5188.0 5188.0 5188.0 5188.0 5188.0 5188.0 5188.0 5188.0 5188.0 5188.0 5188.0 5188.0 5188.0 5188.0 5188.0 5188.0 5188.0 5188.0 5188.0 5188.0 5188.0 5188.0 5188.0 5188.0 5188.0 5188.0 5188.0 5188.0 5188.0 5188.0 5188.0 5188.0 5188.0 5188.0 5188.0 5188.0 5188.0 5188.0 5188.0 5188.0 5188.0 5188.0 5188.0 5188.0 5188.0 5188.0 5188.0 5188.0 5188.0 5188.0 5188.0 5188.0 5188.0 5188.0 5188.0 5188.0 5188.0 5188.0 5188.0 5188.0 5188.0 5188.0 5188.0 5188.0 5188.0 5188.0 5188.0 5188.0 5188.0 5188.0 5188.0 5188.0 5188.0 5188.0 5188.0 5188.0 5188.0 5188.0 5188.0 5188.0 5188.0 5188.0 5188.0 5188.0 5188.0 5188.0 5188.0 5188.0 5188.0 5188.0 5188.0 5188.0 5188.0 5188.0 5188.0 5188.0 5188.0 5188.0 5188.0 5188.0 5188.0 5188.0 5188.0 5188.0 5188.0 5188.0 5188.0 5188.0 5188.0 5188.0 5188.0 5188.0 5188.0 5188.0 5188.0 5188.0 5188.0 5188.0 5188.0 5188.0 5188.0 5188.0 5188.0 5188.0 5188.0 5188.0 5188.0 5188.0 5188.0 5188.0 5188.0 5188.0 5188.0 5188.0 5188.0 5188.0 5188.0 5188.0 5188.0 5188.0 5188.0 5188.0 5188.0 5188.0 5188.0 5188.0 5188.0 5188.0 5188.0 5188.0 5188.0 5188.0 5188.0 5188.0 5188.0 5188.0 5188.0 5188.0 5188.0 5188.0 5188.0 5188.0 5188.0 5188.0 5188.0 5188.0 5188.0 5188.0 5188.0 5188.0 5188.0 5188.0 5188.0 5188.0 5188.0 5188.0 5188.0 5188.0 5188.0 5188.0 5188.0 5188.0 5188.0 5188.0 5188.0 5188.0 5188.0 5188.0 5188.0 5188.0 5188.0 5188.0 5188.0 5188.0 5188.0 5188.0 5188.0 5188.0 5188.0 5188.0 5188.0 5188.0 5188.0 5188.0 5188.0 5188.0 5188.0 5188.0 5188.0 5188.0 5188.0 5188.0 5188.0 5188.0 5188.0 5188.0 5188.0 5188.0 5188.0 5188.0 5188.0 5188.0 5188.0 5188.0 5188.0 5188.0 5188.0 5188.0 5188.0 5188.0 5188.0 5188.0 5188.0 5188.0 5188.0 5188.0 5188.0 5188.0 5188.0 5188.0 5188.0 5188.0 5188.0 5188.0 5188.0 5188.0 5188.0 5188.0 5188.0 5188.0 5188.0 5188.0 5188.0 5188.0 5188.0 5188.0 5188.0 5188.0 5188.0 5188.0 5188.0 5188.0 5188.0 5188.0 5188.0 5188.0 5188.0 5188.0 5188.0 5188.0 5188.0 5188.0 5188.0 5188.0 5188.0 5188.0 5188.0 5188.0 5188.0 5188.0 5188.0 5188.0 5188.0 5188.0 5188.0 5188.0 5188.0 5188.0 5188.0 5188.0 5188.0 5188.0 5188.0 5188.0 5188.0 5188.0 5188.0 5188.0 5188.0 5188.0 5188.0 5188.0 5188.0 5188.0 5188.0 5188.0 5188.0 5188.0 5188.0 5188.0 5188.0 5188.0 5188.0 5188.0 5188.0 5188.0 5188.0 5188.0 5188.0 5188.0 
11225.0 11102.0 11102.0 11102.0 11045.0 11045.0 11045.0 10944.0 10944.0 10944.0 10944.0 10944.0 10548.0 8858.0 7931.0 6972.0 6723.0 6409.0 6169.0 6126.0 6008.0 5958.0 5958.0 5957.0 5957.0 5936.0 5742.0 5708.0 5708.0 5708.0 5708.0 5708.0 5665.0 5665.0 5613.0 5613.0 5595.0 5595.0 5595.0 5595.0 5595.0 5595.0 5595.0 5595.0 5595.0 5595.0 5595.0 5543.0 5473.0 5418.0 5410.0 5384.0 5384.0 5384.0 5384.0 5384.0 5384.0 5384.0 5384.0 5384.0 5384.0 5384.0 5384.0 5384.0 5384.0 5384.0 5384.0 5384.0 5384.0 5384.0 5384.0 5384.0 5384.0 5384.0 5384.0 5384.0 5384.0 5384.0 5384.0 5384.0 5384.0 5384.0 5384.0 5384.0 5384.0 5384.0 5384.0 5384.0 5384.0 5384.0 5384.0 5384.0 5384.0 5384.0 5384.0 5384.0 5384.0 5384.0 5384.0 5384.0 5384.0 5384.0 5384.0 5384.0 5384.0 5384.0 5384.0 5384.0 5384.0 5384.0 5384.0 5384.0 5384.0 5384.0 5384.0 5384.0 5384.0 5384.0 5384.0 5384.0 5384.0 5384.0 5384.0 5384.0 5384.0 5384.0 5384.0 5384.0 5384.0 5384.0 5384.0 5384.0 5384.0 5384.0 5384.0 5384.0 5384.0 5384.0 5384.0 5384.0 5384.0 5384.0 5384.0 5384.0 5384.0 5384.0 5384.0 5384.0 5384.0 5384.0 5384.0 5384.0 5384.0 5384.0 5384.0 5384.0 5384.0 5384.0 5384.0 5384.0 5384.0 5384.0 5384.0 5384.0 5384.0 5384.0 5384.0 5384.0 5384.0 5384.0 5384.0 5384.0 5384.0 5384.0 5384.0 5384.0 5384.0 5384.0 5384.0 5384.0 5384.0 5384.0 5384.0 5384.0 5384.0 5384.0 5384.0 5384.0 5384.0 5384.0 5384.0 5384.0 5384.0 5384.0 5384.0 5384.0 5384.0 5384.0 5384.0 5384.0 5384.0 5384.0 5384.0 5384.0 5384.0 5384.0 5384.0 5384.0 5384.0 5384.0 5384.0 5384.0 5384.0 5384.0 5384.0 5384.0 5384.0 5384.0 5384.0 5384.0 5384.0 5384.0 5384.0 5384.0 5384.0 5345.0 5345.0 5345.0 5345.0 5345.0 5345.0 5345.0 5345.0 5345.0 5345.0 5345.0 5345.0 5345.0 5345.0 5345.0 5345.0 5345.0 5345.0 5345.0 5345.0 5345.0 5345.0 5345.0 5345.0 5345.0 5345.0 5345.0 5345.0 5345.0 5345.0 5345.0 5345.0 5345.0 5345.0 5345.0 5345.0 5345.0 5345.0 5345.0 5345.0 5345.0 5345.0 5345.0 5345.0 5345.0 5345.0 5345.0 5345.0 5345.0 5345.0 5345.0 5345.0 5345.0 5345.0 5345.0 5345.0 5345.0 5345.0 5345.0 5345.0 5345.0 5345.0 5345.0 5345.0 5345.0 5345.0 5345.0 5345.0 5345.0 5345.0 5345.0 5345.0 5345.0 5345.0 5345.0 5345.0 5345.0 5345.0 5345.0 5345.0 5345.0 5345.0 5345.0 5345.0 5345.0 5345.0 5345.0 5345.0 5345.0 5345.0 5345.0 5345.0 5345.0 5345.0 5345.0 5345.0 5345.0 5345.0 5345.0 5345.0 5345.0 5345.0 5345.0 5345.0 5345.0 5345.0 5345.0 5345.0 5345.0 5345.0 5345.0 5345.0 5345.0 5345.0 5345.0 5345.0 5345.0 5345.0 5345.0 5345.0 5345.0 5345.0 5345.0 5345.0 5345.0 5345.0 5345.0 5345.0 5345.0 5345.0 5345.0 5345.0 5345.0 5345.0 5345.0 5345.0 5345.0 5345.0 5345.0 5345.0 5345.0 5345.0 5345.0 5345.0 5345.0 5345.0 5345.0 5345.0 5345.0 5345.0 5345.0 5345.0 5345.0 5345.0 5345.0 5345.0 5345.0 5345.0 5345.0 5345.0 5345.0 5345.0 5345.0 5345.0 5345.0 5345.0 5345.0 5345.0 5345.0 5345.0 5345.0 5345.0 5345.0 5345.0 5345.0 5345.0 5345.0 5345.0 5345.0 5345.0 5345.0 5345.0 5345.0 5345.0 5345.0 5345.0 5345.0 5345.0 5345.0 5345.0 5345.0 5345.0 5345.0 5345.0 5345.0 5345.0 5345.0 5345.0 5345.0 5345.0 5320.0 5320.0 5320.0 5320.0 5320.0 5320.0 5320.0 5320.0 5320.0 5320.0 5320.0 5320.0 5320.0 5320.0 5320.0 5320.0 5320.0 5320.0 5320.0 5320.0 5320.0 5320.0 5320.0 5320.0 5320.0 5320.0 5320.0 5320.0 5320.0 5320.0 5320.0 5320.0 5320.0 5320.0 5320.0 5320.0 5320.0 5320.0 5320.0 5320.0 5320.0 5320.0 5320.0 5320.0 5320.0 5320.0 5320.0 5320.0 5311.0 5311.0 5311.0 5311.0 5311.0 5311.0 5311.0 5311.0 5311.0 5311.0 5311.0 5311.0 5311.0 5311.0 5311.0 5311.0 5311.0 5311.0 5311.0 5311.0 5311.0 5311.0 5311.0 5311.0 5311.0 5311.0 5311.0 5311.0 5311.0 5311.0 5311.0 5311.0 5311.0 5311.0 5311.0 5311.0 5311.0 5311.0 5311.0 5311.0 5311.0 5311.0 5311.0 5311.0 5311.0 5311.0 5311.0 5311.0 5311.0 5311.0 5311.0 5311.0 5311.0 5311.0 5311.0 5311.0 5311.0 5311.0 5311.0 5311.0 5311.0 5311.0 5311.0 5311.0 5311.0 5311.0 5311.0 5311.0 5311.0 5311.0 5311.0 5311.0 5311.0 5311.0 5311.0 5311.0 5311.0 5311.0 5311.0 5311.0 5311.0 5311.0 5311.0 5311.0 5311.0 5311.0 5311.0 5311.0 5311.0 5311.0 5311.0 5311.0 5311.0 5311.0 5311.0 5311.0 5311.0 5311.0 5311.0 5311.0 5311.0 5311.0 5311.0 5311.0 5311.0 5311.0 5311.0 5311.0 5311.0 5311.0 5311.0 5311.0 5311.0 5311.0 5311.0 5311.0 5311.0 5311.0 5311.0 5311.0 5311.0 5311.0 5311.0 5311.0 5311.0 5311.0 5311.0 5311.0 5311.0 5311.0 5311.0 5311.0 5311.0 5311.0 5311.0 5311.0 5262.0 5262.0 5262.0 5262.0 5262.0 5262.0 5262.0 5262.0 5262.0 5262.0 5262.0 5260.0 5260.0 5260.0 5260.0 5236.0 5236.0 5236.0 5236.0 5236.0 5236.0 5172.0 5172.0 5172.0 5172.0 5172.0 5172.0 5172.0 5172.0 5172.0 5172.0 5172.0 5172.0 5172.0 5172.0 5172.0 5172.0 5172.0 5172.0 5172.0 5172.0 5172.0 5172.0 5172.0 5172.0 5172.0 5172.0 5172.0 5172.0 5172.0 5172.0 5172.0 5172.0 5172.0 5172.0 5172.0 5172.0 5172.0 5172.0 5172.0 5172.0 5172.0 5172.0 5172.0 5172.0 5172.0 5172.0 5172.0 5172.0 5172.0 5172.0 5172.0 5172.0 5172.0 5172.0 5172.0 5172.0 5172.0 5172.0 5172.0 5172.0 5172.0 5172.0 5172.0 5172.0 5172.0 5172.0 5172.0 5172.0 5172.0 5172.0 5172.0 5172.0 5172.0 5172.0 5172.0 5172.0 5172.0 5172.0 5172.0 5172.0 5172.0 5172.0 5172.0 5172.0 5172.0 5172.0 5172.0 5172.0 5172.0 5172.0 5172.0 5172.0 5172.0 5172.0 5172.0 5172.0 5172.0 5172.0 5172.0 5172.0 5172.0 5172.0 5172.0 5172.0 5172.0 5172.0 5172.0 5172.0 5172.0 5172.0 5172.0 5172.0 5172.0 5172.0 5172.0 5172.0 5172.0 5172.0 5172.0 5172.0 5172.0 5172.0 5172.0 5172.0 5172.0 5172.0 5172.0 5172.0 5172.0 5172.0 5172.0 5172.0 5172.0 5172.0 5172.0 5172.0 5172.0 5172.0 5172.0 5172.0 5172.0 5172.0 5172.0 5172.0 5172.0 5172.0 5172.0 5172.0 5172.0 5172.0 5172.0 5172.0 5172.0 5172.0 5172.0 5172.0 5172.0 5172.0 5172.0 5172.0 5172.0 5172.0 5172.0 5172.0 5172.0 5172.0 5172.0 5172.0 5172.0 5172.0 5172.0 5172.0 5172.0 5172.0 5172.0 5172.0 5172.0 5172.0 5172.0 5172.0 5172.0 5172.0 5172.0 5172.0 5172.0 5172.0 5172.0 5172.0 5172.0 5172.0 5172.0 5172.0 5172.0 5172.0 5172.0 5172.0 5172.0 5172.0 5172.0 5172.0 5172.0 5172.0 5172.0 5172.0 5172.0 5172.0 5172.0 5172.0 5172.0 5172.0 5172.0 5172.0 5172.0 5172.0 5172.0 5172.0 5172.0 5172.0 5172.0 5172.0 5172.0 5172.0 5172.0 5172.0 5172.0 5172.0 5172.0 5172.0 5172.0 5172.0 5172.0 5172.0 5172.0 5172.0 5172.0 5172.0 5172.0 5172.0 5172.0 5172.0 5172.0 5172.0 5172.0 5172.0 5172.0 5172.0 5172.0 5172.0 5172.0 5172.0 5172.0 5172.0 5172.0 5172.0 5172.0 5168.0 5168.0 5168.0 5168.0 5168.0 5168.0 5168.0 5168.0 5168.0 5168.0 5168.0 5168.0 5168.0 5168.0 5168.0 5168.0 5168.0 5168.0 5168.0 5168.0 5168.0 5168.0 5168.0 5168.0 5168.0 5168.0 5168.0 5168.0 5168.0 5168.0 5168.0 5168.0 5168.0 5168.0 5168.0 5168.0 5168.0 5168.0 5168.0 5168.0 5157.0 5157.0 5157.0 5157.0 5157.0 5157.0 5157.0 5157.0 5157.0 5157.0 5157.0 5157.0 5157.0 5157.0 5157.0 5157.0 5157.0 5157.0 5157.0 5157.0 5157.0 5157.0 5157.0 5157.0 5157.0 5157.0 5157.0 5157.0 5157.0 5157.0 5157.0 5157.0 5157.0 5157.0 5157.0 5157.0 5157.0 5157.0 5157.0 5157.0 5157.0 5157.0 5157.0 5157.0 5157.0 5157.0 5157.0 5157.0 5157.0 5157.0 5157.0 5157.0 5157.0 5157.0 5157.0 5157.0 5157.0 5157.0 5157.0 5157.0 5157.0 5157.0 5157.0 5157.0 5157.0 5157.0 5157.0 5157.0 5157.0 5157.0 5157.0 5157.0 5157.0 5157.0 5157.0 5157.0 5157.0 5157.0 5157.0 
11405.0 11405.0 11327.0 11308.0 11175.0 11175.0 11175.0 11175.0 11175.0 11057.0 11057.0 11057.0 9990.0 8447.0 7550.0 6876.0 6622.0 6481.0 6481.0 6360.0 6257.0 6237.0 6070.0 5993.0 5993.0 5993.0 5993.0 5993.0 5767.0 5767.0 5767.0 5767.0 5668.0 5668.0 5668.0 5668.0 5668.0 5668.0 5668.0 5668.0 5668.0 5668.0 5668.0 5668.0 5668.0 5668.0 5668.0 5668.0 5668.0 5668.0 5668.0 5668.0 5668.0 5649.0 5649.0 5607.0 5607.0 5607.0 5607.0 5607.0 5607.0 5607.0 5607.0 5596.0 5596.0 5596.0 5596.0 5596.0 5596.0 5596.0 5596.0 5596.0 5596.0 5596.0 5596.0 5596.0 5567.0 5548.0 5537.0 5505.0 5477.0 5477.0 5477.0 5477.0 5390.0 5390.0 5390.0 5390.0 5390.0 5390.0 5390.0 5390.0 5390.0 5390.0 5390.0 5390.0 5390.0 5390.0 5390.0 5390.0 5390.0 5390.0 5390.0 5390.0 5390.0 5390.0 5390.0 5390.0 5390.0 5390.0 5390.0 5390.0 5390.0 5390.0 5377.0 5377.0 5377.0 5377.0 5377.0 5377.0 5377.0 5377.0 5377.0 5377.0 5377.0 5377.0 5377.0 5377.0 5377.0 5377.0 5377.0 5377.0 5377.0 5377.0 5377.0 5377.0 5377.0 5377.0 5377.0 5377.0 5377.0 5377.0 5377.0 5377.0 5377.0 5377.0 5377.0 5377.0 5377.0 5377.0 5377.0 5377.0 5377.0 5377.0 5377.0 5377.0 5377.0 5377.0 5377.0 5377.0 5377.0 5368.0 5368.0 5368.0 5362.0 5362.0 5362.0 5362.0 5362.0 5362.0 5362.0 5362.0 5362.0 5362.0 5310.0 5310.0 5310.0 5310.0 5310.0 5310.0 5310.0 5310.0 5309.0 5309.0 5309.0 5309.0 5309.0 5309.0 5309.0 5309.0 5309.0 5309.0 5309.0 5309.0 5309.0 5309.0 5309.0 5309.0 5309.0 5309.0 5309.0 5309.0 5309.0 5309.0 5309.0 5309.0 5309.0 5287.0 5287.0 5243.0 5243.0 5243.0 5243.0 5243.0 5243.0 5243.0 5243.0 5243.0 5243.0 5243.0 5243.0 5243.0 5243.0 5243.0 5243.0 5243.0 5243.0 5243.0 5243.0 5243.0 5243.0 5243.0 5243.0 5243.0 5243.0 5243.0 5243.0 5243.0 5243.0 5243.0 5243.0 5243.0 5243.0 5243.0 5243.0 5243.0 5243.0 5243.0 5243.0 5243.0 5243.0 5243.0 5243.0 5243.0 5243.0 5243.0 5243.0 5243.0 5243.0 5243.0 5243.0 5243.0 5243.0 5243.0 5243.0 5243.0 5243.0 5243.0 5243.0 5243.0 5243.0 5243.0 5243.0 5243.0 5243.0 5243.0 5243.0 5243.0 5243.0 5243.0 5243.0 5243.0 5243.0 5243.0 5239.0 5219.0 5219.0 5219.0 5219.0 5219.0 5219.0 5219.0 5219.0 5219.0 5219.0 5219.0 5219.0 5219.0 5219.0 5219.0 5219.0 5219.0 5219.0 5219.0 5219.0 5219.0 5219.0 5219.0 5219.0 5219.0 5219.0 5219.0 5219.0 5219.0 5219.0 5219.0 5219.0 5219.0 5219.0 5219.0 5219.0 5219.0 5219.0 5219.0 5219.0 5219.0 5219.0 5219.0 5219.0 5219.0 5219.0 5219.0 5219.0 5219.0 5219.0 5219.0 5219.0 5219.0 5219.0 5219.0 5219.0 5219.0 5219.0 5219.0 5219.0 5219.0 5219.0 5219.0 5219.0 5219.0 5219.0 5219.0 5219.0 5219.0 5219.0 5219.0 5219.0 5219.0 5219.0 5219.0 5219.0 5219.0 5219.0 5219.0 5219.0 5219.0 5219.0 5219.0 5219.0 5219.0 5219.0 5219.0 5219.0 5219.0 5219.0 5219.0 5219.0 5219.0 5219.0 5219.0 5219.0 5219.0 5219.0 5219.0 5219.0 5219.0 5219.0 5219.0 5219.0 5219.0 5219.0 5219.0 5219.0 5219.0 5219.0 5219.0 5219.0 5219.0 5219.0 5219.0 5219.0 5219.0 5219.0 5219.0 5219.0 5219.0 5219.0 5219.0 5219.0 5219.0 5219.0 5219.0 5219.0 5219.0 5219.0 5219.0 5219.0 5219.0 5219.0 5219.0 5219.0 5219.0 5219.0 5219.0 5219.0 5219.0 5219.0 5219.0 5219.0 5219.0 5219.0 5219.0 5219.0 5219.0 5219.0 5219.0 5219.0 5219.0 5219.0 5219.0 5219.0 5219.0 5219.0 5219.0 5219.0 5219.0 5219.0 5219.0 5219.0 5219.0 5219.0 5219.0 5219.0 5219.0 5219.0 5219.0 5219.0 5219.0 5219.0 5219.0 5219.0 5219.0 5219.0 5219.0 5219.0 5219.0 5219.0 5219.0 5219.0 5219.0 5219.0 5219.0 5219.0 5219.0 5219.0 5219.0 5219.0 5219.0 5219.0 5219.0 5219.0 5219.0 5219.0 5219.0 5219.0 5219.0 5219.0 5219.0 5219.0 5219.0 5219.0 5219.0 5219.0 5219.0 5219.0 5219.0 5219.0 5219.0 5219.0 5173.0 5173.0 5173.0 5173.0 5173.0 5173.0 5173.0 5173.0 5173.0 5173.0 5173.0 5173.0 5173.0 5173.0 5173.0 5173.0 5173.0 5173.0 5173.0 5173.0 5173.0 5173.0 5173.0 5173.0 5173.0 5173.0 5173.0 5173.0 5173.0 5173.0 5173.0 5173.0 5173.0 5173.0 5173.0 5173.0 5173.0 5173.0 5173.0 5173.0 5173.0 5173.0 5173.0 5173.0 5173.0 5173.0 5173.0 5173.0 5173.0 5173.0 5173.0 5173.0 5173.0 5173.0 5173.0 5173.0 5173.0 5173.0 5173.0 5173.0 5173.0 5173.0 5173.0 5173.0 5173.0 5173.0 5173.0 5173.0 5173.0 5173.0 5173.0 5173.0 5173.0 5173.0 5173.0 5173.0 5173.0 5173.0 5173.0 5173.0 5173.0 5173.0 5173.0 5173.0 5173.0 5173.0 5173.0 5173.0 5173.0 5173.0 5173.0 5173.0 5173.0 5173.0 5173.0 5173.0 5173.0 5173.0 5173.0 5173.0 5173.0 5173.0 5173.0 5173.0 5173.0 5173.0 5173.0 5173.0 5173.0 5173.0 5173.0 5173.0 5173.0 5173.0 5173.0 5173.0 5173.0 5173.0 5173.0 5173.0 5173.0 5173.0 5173.0 5173.0 5173.0 5173.0 5173.0 5173.0 5173.0 5173.0 5173.0 5173.0 5173.0 5173.0 5173.0 5173.0 5173.0 5173.0 5173.0 5173.0 5173.0 5173.0 5173.0 5173.0 5173.0 5173.0 5173.0 5173.0 5173.0 5173.0 5173.0 5173.0 5173.0 5173.0 5173.0 5173.0 5173.0 5173.0 5173.0 5173.0 5173.0 5173.0 5173.0 5173.0 5173.0 5173.0 5173.0 
11179.0 11179.0 11075.0 11075.0 11075.0 11062.0 11062.0 11062.0 11062.0 11062.0 11062.0 11062.0 10292.0 9179.0 7851.0 7160.0 6873.0 6508.0 6032.0 5861.0 5697.0 5697.0 5697.0 5697.0 5655.0 5655.0 5647.0 5647.0 5619.0 5619.0 5619.0 5619.0 5619.0 5619.0 5619.0 5619.0 5619.0 5619.0 5619.0 5619.0 5619.0 5619.0 5619.0 5619.0 5619.0 5619.0 5619.0 5619.0 5600.0 5471.0 5471.0 5471.0 5424.0 5424.0 5405.0 5405.0 5405.0 5405.0 5405.0 5405.0 5405.0 5405.0 5405.0 5405.0 5405.0 5405.0 5405.0 5405.0 5405.0 5405.0 5405.0 5405.0 5405.0 5405.0 5405.0 5405.0 5405.0 5405.0 5405.0 5405.0 5405.0 5405.0 5405.0 5405.0 5405.0 5405.0 5405.0 5405.0 5405.0 5405.0 5405.0 5405.0 5405.0 5405.0 5405.0 5405.0 5405.0 5405.0 5405.0 5350.0 5350.0 5350.0 5350.0 5350.0 5334.0 5334.0 5334.0 5334.0 5334.0 5334.0 5334.0 5334.0 5334.0 5334.0 5314.0 5314.0 5314.0 5314.0 5314.0 5314.0 5314.0 5314.0 5314.0 5314.0 5314.0 5314.0 5314.0 5314.0 5314.0 5314.0 5314.0 5314.0 5314.0 5314.0 5314.0 5314.0 5314.0 5314.0 5314.0 5314.0 5314.0 5314.0 5314.0 5314.0 5314.0 5314.0 5314.0 5314.0 5314.0 5314.0 5314.0 5314.0 5314.0 5314.0 5314.0 5314.0 5314.0 5314.0 5314.0 5314.0 5314.0 5314.0 5314.0 5314.0 5314.0 5314.0 5314.0 5314.0 5314.0 5314.0 5314.0 5314.0 5314.0 5314.0 5314.0 5314.0 5314.0 5314.0 5314.0 5314.0 5314.0 5302.0 5302.0 5302.0 5302.0 5302.0 5302.0 5302.0 5302.0 5302.0 5302.0 5302.0 5302.0 5302.0 5302.0 5302.0 5302.0 5302.0 5302.0 5302.0 5302.0 5302.0 5302.0 5302.0 5302.0 5302.0 5302.0 5302.0 5302.0 5302.0 5302.0 5302.0 5302.0 5302.0 5302.0 5302.0 5302.0 5302.0 5302.0 5302.0 5302.0 5302.0 5302.0 5302.0 5302.0 5302.0 5302.0 5302.0 5302.0 5271.0 5259.0 5259.0 5259.0 5259.0 5259.0 5259.0 5259.0 5259.0 5259.0 5259.0 5259.0 5259.0 5259.0 5259.0 5259.0 5259.0 5259.0 5259.0 5259.0 5259.0 5259.0 5259.0 5259.0 5259.0 5259.0 5259.0 5259.0 5259.0 5259.0 5259.0 5259.0 5259.0 5259.0 5259.0 5259.0 5259.0 5259.0 5259.0 5259.0 5259.0 5259.0 5259.0 5259.0 5259.0 5259.0 5259.0 5259.0 5259.0 5259.0 5259.0 5259.0 5259.0 5259.0 5259.0 5259.0 5259.0 5259.0 5259.0 5259.0 5259.0 5259.0 5259.0 5259.0 5259.0 5259.0 5259.0 5259.0 5259.0 5259.0 5259.0 5259.0 5259.0 5259.0 5259.0 5259.0 5259.0 5259.0 5259.0 5259.0 5259.0 5259.0 5259.0 5259.0 5259.0 5259.0 5259.0 5259.0 5259.0 5259.0 5259.0 5259.0 5259.0 5259.0 5259.0 5259.0 5259.0 5259.0 5259.0 5259.0 5259.0 5259.0 5259.0 5259.0 5259.0 5259.0 5259.0 5259.0 5259.0 5259.0 5259.0 5259.0 5259.0 5259.0 5259.0 5259.0 5259.0 5259.0 5259.0 5259.0 5259.0 5259.0 5259.0 5259.0 5259.0 5259.0 5259.0 5259.0 5259.0 5259.0 5259.0 5259.0 5259.0 5259.0 5259.0 5259.0 5259.0 5259.0 5259.0 5259.0 5259.0 5259.0 5259.0 5256.0 5256.0 5256.0 5256.0 5256.0 5256.0 5256.0 5256.0 5256.0 5256.0 5256.0 5256.0 5256.0 5256.0 5256.0 5256.0 5256.0 5256.0 5256.0 5256.0 5256.0 5256.0 5256.0 5256.0 5256.0 5256.0 5256.0 5256.0 5256.0 5256.0 5256.0 5256.0 5256.0 5256.0 5256.0 5256.0 5256.0 5256.0 5256.0 5256.0 5256.0 5256.0 5256.0 5256.0 5256.0 5256.0 5256.0 5256.0 5256.0 5256.0 5256.0 5256.0 5256.0 5256.0 5256.0 5256.0 5256.0 5256.0 5256.0 5256.0 5256.0 5256.0 5256.0 5256.0 5256.0 5256.0 5256.0 5203.0 5203.0 5203.0 5203.0 5203.0 5203.0 5203.0 5203.0 5203.0 5203.0 5203.0 5203.0 5203.0 5203.0 5203.0 5203.0 5203.0 5203.0 5203.0 5203.0 5203.0 5203.0 5203.0 5203.0 5203.0 5203.0 5203.0 5203.0 5203.0 5203.0 5203.0 5203.0 5203.0 5203.0 5203.0 5203.0 5203.0 5203.0 5203.0 5203.0 5203.0 5203.0 5203.0 5203.0 5203.0 5203.0 5203.0 5203.0 5203.0 5203.0 5203.0 5203.0 5203.0 5203.0 5203.0 5203.0 5203.0 5203.0 5203.0 5203.0 5203.0 5203.0 5203.0 5203.0 5203.0 5203.0 5203.0 5203.0 5203.0 5203.0 5203.0 5203.0 5203.0 5203.0 5203.0 5203.0 5203.0 5203.0 5203.0 5203.0 5203.0 5203.0 5203.0 5203.0 5203.0 5203.0 5203.0 5203.0 5203.0 5203.0 5203.0 5203.0 5203.0 5203.0 5203.0 5203.0 5203.0 5203.0 5203.0 5203.0 5203.0 5203.0 5203.0 5203.0 5203.0 5203.0 5203.0 5203.0 5203.0 5203.0 5203.0 5203.0 5203.0 5203.0 5203.0 5203.0 5203.0 5203.0 5203.0 5203.0 5203.0 5203.0 5203.0 5203.0 5203.0 5203.0 5203.0 5203.0 5203.0 5203.0 5203.0 5203.0 5203.0 5203.0 5203.0 5203.0 5203.0 5203.0 5203.0 5203.0 5203.0 5203.0 5203.0 5203.0 5203.0 5203.0 5203.0 5203.0 5203.0 5203.0 5203.0 5203.0 5203.0 5203.0 5203.0 5203.0 5203.0 5203.0 5203.0 5203.0 5203.0 5203.0 5203.0 5203.0 5203.0 5203.0 5203.0 5203.0 5203.0 5203.0 5203.0 5203.0 5203.0 5203.0 5203.0 5203.0 5203.0 5203.0 5203.0 5203.0 5203.0 5203.0 5203.0 5203.0 5203.0 5203.0 5203.0 5203.0 5203.0 5203.0 5203.0 5203.0 5203.0 5203.0 5203.0 5203.0 5203.0 5203.0 5203.0 5203.0 5203.0 5203.0 5203.0 5203.0 5203.0 5203.0 5203.0 5203.0 5203.0 5203.0 5203.0 5203.0 5203.0 5203.0 5203.0 5203.0 5203.0 5203.0 5203.0 5203.0 5203.0 5203.0 5203.0 5203.0 5203.0 5203.0 5203.0 
11455.0 11339.0 11339.0 11010.0 11010.0 11010.0 11010.0 11010.0 11010.0 11010.0 11010.0 11010.0 10552.0 9521.0 8345.0 7240.0 7178.0 6751.0 6351.0 6305.0 6305.0 6305.0 6248.0 6044.0 6044.0 6044.0 6044.0 6008.0 5888.0 5888.0 5888.0 5888.0 5888.0 5888.0 5881.0 5880.0 5863.0 5863.0 5863.0 5858.0 5824.0 5824.0 5824.0 5824.0 5792.0 5745.0 5745.0 5745.0 5717.0 5620.0 5551.0 5551.0 5536.0 5536.0 5536.0 5477.0 5477.0 5477.0 5477.0 5477.0 5477.0 5477.0 5477.0 5477.0 5477.0 5477.0 5477.0 5477.0 5477.0 5477.0 5477.0 5477.0 5477.0 5472.0 5472.0 5472.0 5420.0 5420.0 5420.0 5420.0 5420.0 5420.0 5420.0 5420.0 5420.0 5374.0 5374.0 5374.0 5374.0 5374.0 5374.0 5374.0 5374.0 5374.0 5374.0 5374.0 5374.0 5374.0 5374.0 5374.0 5372.0 5372.0 5372.0 5372.0 5372.0 5372.0 5372.0 5372.0 5372.0 5372.0 5372.0 5372.0 5372.0 5372.0 5372.0 5372.0 5372.0 5370.0 5370.0 5370.0 5370.0 5370.0 5370.0 5370.0 5370.0 5370.0 5370.0 5370.0 5370.0 5370.0 5370.0 5370.0 5370.0 5370.0 5370.0 5370.0 5370.0 5370.0 5370.0 5368.0 5368.0 5335.0 5335.0 5335.0 5335.0 5335.0 5335.0 5335.0 5335.0 5335.0 5335.0 5335.0 5335.0 5335.0 5335.0 5335.0 5335.0 5335.0 5335.0 5335.0 5335.0 5335.0 5335.0 5335.0 5335.0 5335.0 5335.0 5335.0 5335.0 5335.0 5335.0 5335.0 5335.0 5335.0 5335.0 5335.0 5335.0 5335.0 5328.0 5328.0 5328.0 5328.0 5328.0 5328.0 5328.0 5328.0 5328.0 5328.0 5328.0 5328.0 5328.0 5328.0 5328.0 5328.0 5328.0 5328.0 5328.0 5328.0 5328.0 5328.0 5328.0 5328.0 5328.0 5328.0 5328.0 5328.0 5328.0 5328.0 5328.0 5328.0 5328.0 5328.0 5328.0 5328.0 5314.0 5271.0 5271.0 5271.0 5271.0 5271.0 5271.0 5271.0 5271.0 5271.0 5271.0 5271.0 5271.0 5271.0 5271.0 5271.0 5271.0 5271.0 5271.0 5271.0 5271.0 5271.0 5227.0 5227.0 5227.0 5227.0 5227.0 5227.0 5227.0 5227.0 5227.0 5227.0 5227.0 5206.0 5206.0 5206.0 5206.0 5206.0 5206.0 5206.0 5206.0 5206.0 5206.0 5206.0 5206.0 5206.0 5206.0 5206.0 5206.0 5206.0 5206.0 5206.0 5206.0 5206.0 5206.0 5206.0 5206.0 5206.0 5206.0 5206.0 5206.0 5206.0 5206.0 5206.0 5206.0 5206.0 5206.0 5206.0 5206.0 5206.0 5206.0 5206.0 5206.0 5206.0 5206.0 5206.0 5206.0 5206.0 5206.0 5206.0 5206.0 5206.0 5206.0 5206.0 5206.0 5206.0 5206.0 5206.0 5206.0 5206.0 5206.0 5206.0 5206.0 5206.0 5206.0 5206.0 5206.0 5206.0 5206.0 5206.0 5206.0 5206.0 5206.0 5206.0 5206.0 5206.0 5206.0 5206.0 5206.0 5206.0 5206.0 5206.0 5206.0 5206.0 5206.0 5206.0 5206.0 5206.0 5206.0 5206.0 5206.0 5206.0 5206.0 5206.0 5206.0 5206.0 5206.0 5206.0 5206.0 5206.0 5206.0 5206.0 5206.0 5206.0 5206.0 5206.0 5206.0 5206.0 5206.0 5206.0 5206.0 5206.0 5206.0 5206.0 5206.0 5206.0 5206.0 5206.0 5206.0 5206.0 5206.0 5206.0 5206.0 5206.0 5206.0 5206.0 5206.0 5206.0 5206.0 5206.0 5206.0 5206.0 5206.0 5206.0 5206.0 5206.0 5206.0 5206.0 5206.0 5206.0 5206.0 5206.0 5206.0 5206.0 5206.0 5206.0 5206.0 5206.0 5206.0 5206.0 5206.0 5206.0 5206.0 5206.0 5206.0 5206.0 5206.0 5206.0 5206.0 5206.0 5206.0 5206.0 5206.0 5206.0 5206.0 5206.0 5206.0 5206.0 5206.0 5206.0 5206.0 5206.0 5206.0 5206.0 5206.0 5206.0 5206.0 5206.0 5206.0 5206.0 5206.0 5206.0 5206.0 5206.0 5206.0 5206.0 5206.0 5206.0 5206.0 5206.0 5206.0 5206.0 5206.0 5206.0 5206.0 5206.0 5206.0 5206.0 5206.0 5206.0 5206.0 5206.0 5206.0 5206.0 5206.0 5206.0 5206.0 5206.0 5206.0 5206.0 5206.0 5206.0 5206.0 5206.0 5206.0 5206.0 5206.0 5206.0 5206.0 5206.0 5206.0 5206.0 5206.0 5206.0 5206.0 5206.0 5206.0 5206.0 5206.0 5206.0 5206.0 5206.0 5206.0 5206.0 5206.0 5206.0 5206.0 5206.0 5206.0 5206.0 5206.0 5206.0 5206.0 5206.0 5206.0 5206.0 5206.0 5206.0 5206.0 5206.0 5206.0 5206.0 5206.0 5206.0 5206.0 5206.0 5206.0 5206.0 5206.0 5206.0 5206.0 5206.0 5206.0 5206.0 5206.0 5206.0 5206.0 5206.0 5206.0 5206.0 5206.0 5206.0 5206.0 5206.0 5206.0 5206.0 5206.0 5206.0 5206.0 5206.0 5206.0 5206.0 5206.0 5206.0 5206.0 5206.0 5206.0 5206.0 5206.0 5206.0 5206.0 5206.0 5206.0 5206.0 5206.0 5206.0 5206.0 5206.0 5206.0 5206.0 5206.0 5206.0 5206.0 5206.0 5206.0 5206.0 5206.0 5206.0 5206.0 5206.0 5206.0 5206.0 5206.0 5206.0 5206.0 5195.0 5195.0 5195.0 5195.0 5195.0 5195.0 5195.0 5195.0 5195.0 5195.0 5195.0 5195.0 5195.0 5195.0 5195.0 5195.0 5195.0 5195.0 5195.0 5195.0 5195.0 5195.0 5195.0 5195.0 5195.0 5195.0 5195.0 5195.0 5195.0 5195.0 5195.0 5195.0 5195.0 5195.0 5195.0 5195.0 5195.0 5195.0 5195.0 5195.0 5195.0 5195.0 5195.0 5195.0 5195.0 5195.0 5195.0 5195.0 5195.0 5195.0 5195.0 5195.0 5195.0 5195.0 5195.0 5195.0 5195.0 5195.0 5195.0 5195.0 5195.0 5195.0 5195.0 5195.0 5195.0 5195.0 5195.0 5195.0 5195.0 5195.0 5195.0 5195.0 5195.0 5195.0 5195.0 5195.0 5195.0 5195.0 5195.0 5195.0 5195.0 5195.0 5195.0 5195.0 5195.0 5195.0 5195.0 5195.0 5195.0 5195.0 5195.0 5195.0 5195.0 5195.0 5195.0 5195.0 5195.0 5195.0 5195.0 5195.0 5195.0 5195.0 5195.0 5195.0 5195.0 5195.0 5195.0 
11416.0 11212.0 11189.0 11189.0 11189.0 11177.0 11177.0 11177.0 11177.0 11177.0 11038.0 11038.0 10596.0 9249.0 8148.0 7372.0 6927.0 6613.0 6509.0 6455.0 6219.0 6076.0 6076.0 6076.0 6076.0 6076.0 5970.0 5970.0 5970.0 5802.0 5727.0 5727.0 5727.0 5727.0 5727.0 5727.0 5721.0 5721.0 5562.0 5562.0 5562.0 5562.0 5562.0 5562.0 5562.0 5526.0 5526.0 5526.0 5526.0 5526.0 5526.0 5526.0 5526.0 5495.0 5495.0 5495.0 5495.0 5495.0 5495.0 5495.0 5495.0 5495.0 5495.0 5495.0 5495.0 5495.0 5495.0 5495.0 5495.0 5495.0 5475.0 5449.0 5449.0 5449.0 5433.0 5433.0 5433.0 5433.0 5433.0 5433.0 5433.0 5433.0 5433.0 5433.0 5433.0 5433.0 5433.0 5433.0 5433.0 5433.0 5433.0 5433.0 5433.0 5433.0 5433.0 5433.0 5433.0 5433.0 5433.0 5433.0 5433.0 5433.0 5433.0 5433.0 5433.0 5433.0 5433.0 5433.0 5433.0 5433.0 5433.0 5433.0 5433.0 5433.0 5433.0 5406.0 5406.0 5406.0 5391.0 5391.0 5391.0 5391.0 5391.0 5391.0 5391.0 5391.0 5391.0 5391.0 5391.0 5391.0 5391.0 5391.0 5391.0 5391.0 5391.0 5391.0 5369.0 5369.0 5369.0 5369.0 5353.0 5353.0 5353.0 5353.0 5353.0 5353.0 5353.0 5353.0 5353.0 5353.0 5353.0 5353.0 5353.0 5353.0 5353.0 5353.0 5353.0 5353.0 5353.0 5353.0 5353.0 5353.0 5353.0 5353.0 5353.0 5294.0 5294.0 5294.0 5294.0 5294.0 5294.0 5294.0 5294.0 5294.0 5294.0 5288.0 5288.0 5288.0 5288.0 5288.0 5288.0 5288.0 5288.0 5288.0 5288.0 5288.0 5288.0 5288.0 5288.0 5288.0 5288.0 5288.0 5288.0 5288.0 5288.0 5288.0 5288.0 5288.0 5288.0 5288.0 5288.0 5288.0 5288.0 5288.0 5288.0 5288.0 5288.0 5288.0 5288.0 5288.0 5288.0 5288.0 5288.0 5288.0 5288.0 5288.0 5288.0 5288.0 5288.0 5288.0 5288.0 5288.0 5288.0 5288.0 5288.0 5288.0 5288.0 5288.0 5288.0 5259.0 5259.0 5259.0 5259.0 5259.0 5259.0 5259.0 5259.0 5259.0 5259.0 5259.0 5259.0 5259.0 5259.0 5259.0 5259.0 5259.0 5259.0 5259.0 5259.0 5259.0 5259.0 5259.0 5259.0 5259.0 5259.0 5259.0 5259.0 5259.0 5259.0 5259.0 5259.0 5259.0 5259.0 5259.0 5259.0 5259.0 5259.0 5259.0 5259.0 5259.0 5259.0 5259.0 5259.0 5259.0 5259.0 5259.0 5259.0 5259.0 5259.0 5259.0 5259.0 5259.0 5259.0 5259.0 5259.0 5259.0 5259.0 5259.0 5259.0 5259.0 5259.0 5259.0 5259.0 5259.0 5259.0 5259.0 5259.0 5259.0 5259.0 5259.0 5259.0 5259.0 5259.0 5259.0 5259.0 5259.0 5259.0 5259.0 5259.0 5259.0 5259.0 5259.0 5259.0 5259.0 5259.0 5259.0 5259.0 5259.0 5259.0 5259.0 5259.0 5259.0 5259.0 5259.0 5259.0 5259.0 5259.0 5259.0 5259.0 5259.0 5259.0 5259.0 5259.0 5259.0 5259.0 5259.0 5259.0 5259.0 5259.0 5259.0 5259.0 5259.0 5259.0 5259.0 5259.0 5259.0 5259.0 5259.0 5259.0 5259.0 5259.0 5259.0 5259.0 5259.0 5259.0 5259.0 5259.0 5259.0 5259.0 5259.0 5259.0 5259.0 5259.0 5259.0 5259.0 5259.0 5259.0 5259.0 5259.0 5259.0 5259.0 5259.0 5259.0 5259.0 5259.0 5259.0 5259.0 5259.0 5259.0 5259.0 5259.0 5259.0 5259.0 5259.0 5259.0 5259.0 5259.0 5259.0 5259.0 5259.0 5259.0 5259.0 5259.0 5259.0 5259.0 5259.0 5259.0 5259.0 5259.0 5259.0 5259.0 5259.0 5259.0 5259.0 5259.0 5259.0 5259.0 5259.0 5259.0 5259.0 5259.0 5259.0 5259.0 5259.0 5259.0 5259.0 5259.0 5259.0 5259.0 5259.0 5259.0 5259.0 5259.0 5259.0 5259.0 5259.0 5259.0 5259.0 5259.0 5259.0 5259.0 5259.0 5259.0 5259.0 5259.0 5237.0 5237.0 5237.0 5237.0 5237.0 5237.0 5237.0 5237.0 5237.0 5237.0 5237.0 5237.0 5237.0 5237.0 5237.0 5237.0 5237.0 5237.0 5237.0 5237.0 5237.0 5237.0 5237.0 5237.0 5237.0 5237.0 5237.0 5237.0 5237.0 5237.0 5237.0 5237.0 5237.0 5237.0 5237.0 5237.0 5237.0 5237.0 5237.0 5237.0 5237.0 5237.0 5237.0 5237.0 5237.0 5237.0 5237.0 5237.0 5237.0 5237.0 5237.0 5237.0 5237.0 5237.0 5237.0 5237.0 5237.0 5237.0 5237.0 5237.0 5237.0 5237.0 5237.0 5237.0 5237.0 5237.0 5237.0 5237.0 5237.0 5237.0 5237.0 5237.0 5237.0 5237.0 5237.0 5237.0 5237.0 5237.0 5237.0 5237.0 5237.0 5237.0 5237.0 5237.0 5237.0 5237.0 5237.0 5237.0 5237.0 5237.0 5237.0 5237.0 5237.0 5237.0 5237.0 5237.0 5237.0 5237.0 5237.0 5237.0 5237.0 5237.0 5237.0 5237.0 5237.0 5237.0 5237.0 5237.0 5237.0 5237.0 5237.0 5237.0 5237.0 5237.0 5237.0 5237.0 5237.0 5237.0 5237.0 5209.0 5206.0 5206.0 5206.0 5169.0 5169.0 5169.0 5169.0 5169.0 5157.0 5157.0 5157.0 5157.0 5157.0 5157.0 5157.0 5157.0 5157.0 5157.0 5157.0 5157.0 5157.0 5157.0 5157.0 5157.0 5157.0 5157.0 5157.0 5157.0 5157.0 5157.0 5157.0 5157.0 5157.0 5157.0 5157.0 5157.0 5157.0 5157.0 5157.0 5157.0 5157.0 5157.0 5157.0 5157.0 5157.0 5157.0 5157.0 5157.0 5157.0 5157.0 5157.0 5157.0 5157.0 5157.0 5157.0 5157.0 5157.0 5157.0 5157.0 5157.0 5157.0 5157.0 5157.0 5157.0 5157.0 5157.0 5157.0 5157.0 5157.0 5157.0 5157.0 5157.0 5157.0 5157.0 5157.0 5157.0 5157.0 5157.0 5157.0 5157.0 5157.0 5157.0 5157.0 5157.0 5157.0 5157.0 5157.0 5157.0 5157.0 5157.0 5157.0 5157.0 5157.0 5157.0 5157.0 5157.0 5157.0 5157.0 5157.0 5157.0 5157.0 5157.0 5157.0 5157.0 5157.0 5157.0 5157.0 5157.0 5157.0 5157.0 5157.0 
11266.0 11266.0 11266.0 11266.0 11266.0 11266.0 11266.0 11266.0 11266.0 11119.0 11119.0 11119.0 10237.0 9127.0 8245.0 7375.0 6970.0 6447.0 6360.0 6333.0 6177.0 6100.0 6100.0 6100.0 6051.0 5977.0 5942.0 5883.0 5865.0 5865.0 5865.0 5865.0 5865.0 5865.0 5865.0 5865.0 5865.0 5865.0 5832.0 5832.0 5823.0 5823.0 5823.0 5823.0 5823.0 5823.0 5823.0 5823.0 5823.0 5818.0 5794.0 5749.0 5749.0 5651.0 5602.0 5602.0 5602.0 5602.0 5602.0 5602.0 5602.0 5602.0 5602.0 5602.0 5602.0 5602.0 5602.0 5602.0 5602.0 5602.0 5602.0 5602.0 5602.0 5602.0 5544.0 5544.0 5544.0 5544.0 5544.0 5535.0 5535.0 5535.0 5535.0 5535.0 5510.0 5510.0 5510.0 5510.0 5510.0 5510.0 5510.0 5510.0 5510.0 5510.0 5510.0 5510.0 5510.0 5510.0 5510.0 5510.0 5510.0 5510.0 5510.0 5510.0 5510.0 5510.0 5510.0 5510.0 5510.0 5406.0 5406.0 5406.0 5406.0 5406.0 5406.0 5406.0 5406.0 5406.0 5406.0 5406.0 5406.0 5406.0 5406.0 5406.0 5406.0 5406.0 5406.0 5406.0 5406.0 5406.0 5406.0 5406.0 5406.0 5406.0 5406.0 5406.0 5406.0 5406.0 5406.0 5406.0 5406.0 5406.0 5406.0 5406.0 5406.0 5406.0 5406.0 5406.0 5406.0 5406.0 5406.0 5406.0 5406.0 5406.0 5406.0 5406.0 5406.0 5406.0 5406.0 5406.0 5406.0 5406.0 5406.0 5406.0 5406.0 5344.0 5344.0 5344.0 5344.0 5344.0 5344.0 5344.0 5344.0 5344.0 5344.0 5344.0 5344.0 5344.0 5344.0 5344.0 5344.0 5344.0 5344.0 5344.0 5344.0 5344.0 5344.0 5344.0 5344.0 5344.0 5344.0 5344.0 5344.0 5344.0 5344.0 5344.0 5344.0 5344.0 5344.0 5344.0 5321.0 5321.0 5298.0 5298.0 5298.0 5266.0 5266.0 5266.0 5266.0 5266.0 5266.0 5266.0 5266.0 5266.0 5266.0 5266.0 5258.0 5258.0 5258.0 5258.0 5258.0 5258.0 5258.0 5258.0 5246.0 5246.0 5246.0 5246.0 5246.0 5246.0 5246.0 5246.0 5246.0 5246.0 5246.0 5246.0 5246.0 5246.0 5246.0 5205.0 5205.0 5205.0 5205.0 5205.0 5205.0 5205.0 5205.0 5205.0 5205.0 5205.0 5205.0 5205.0 5205.0 5205.0 5205.0 5205.0 5205.0 5205.0 5205.0 5205.0 5205.0 5205.0 5205.0 5205.0 5205.0 5205.0 5205.0 5205.0 5205.0 5205.0 5205.0 5205.0 5205.0 5205.0 5205.0 5205.0 5205.0 5205.0 5205.0 5205.0 5205.0 5205.0 5205.0 5205.0 5205.0 5205.0 5205.0 5205.0 5205.0 5205.0 5205.0 5205.0 5205.0 5205.0 5205.0 5205.0 5205.0 5205.0 5205.0 5205.0 5205.0 5205.0 5205.0 5205.0 5205.0 5205.0 5205.0 5205.0 5205.0 5205.0 5205.0 5205.0 5205.0 5205.0 5205.0 5205.0 5205.0 5205.0 5205.0 5205.0 5205.0 5205.0 5205.0 5205.0 5205.0 5205.0 5205.0 5205.0 5205.0 5205.0 5205.0 5205.0 5205.0 5205.0 5205.0 5205.0 5205.0 5205.0 5205.0 5205.0 5205.0 5205.0 5205.0 5205.0 5205.0 5205.0 5205.0 5205.0 5205.0 5205.0 5205.0 5201.0 5201.0 5201.0 5201.0 5201.0 5201.0 5201.0 5201.0 5201.0 5201.0 5201.0 5201.0 5201.0 5201.0 5201.0 5201.0 5181.0 5181.0 5181.0 5181.0 5181.0 5181.0 5181.0 5181.0 5181.0 5181.0 5181.0 5181.0 5181.0 5181.0 5181.0 5181.0 5181.0 5181.0 5181.0 5181.0 5181.0 5181.0 5181.0 5181.0 5181.0 5181.0 5181.0 5181.0 5181.0 5181.0 5181.0 5181.0 5181.0 5181.0 5181.0 5181.0 5181.0 5181.0 5181.0 5181.0 5181.0 5181.0 5181.0 5181.0 5181.0 5181.0 5181.0 5181.0 5181.0 5181.0 5181.0 5181.0 5181.0 5181.0 5181.0 5181.0 5181.0 5181.0 5181.0 5181.0 5181.0 5181.0 5181.0 5181.0 5181.0 5181.0 5180.0 5180.0 5180.0 5180.0 5180.0 5180.0 5180.0 5180.0 5180.0 5180.0 5180.0 5180.0 5180.0 5180.0 5180.0 5180.0 5180.0 5180.0 5180.0 5180.0 5180.0 5180.0 5180.0 5180.0 5180.0 5180.0 5180.0 5180.0 5180.0 5180.0 5180.0 5180.0 5180.0 5180.0 5180.0 5180.0 5180.0 5180.0 5180.0 5180.0 5180.0 5180.0 5180.0 5180.0 5180.0 5180.0 5180.0 5180.0 5180.0 5180.0 5180.0 5180.0 5180.0 5180.0 5180.0 5180.0 5180.0 5180.0 5180.0 5180.0 5180.0 5180.0 5180.0 5180.0 5180.0 5180.0 5180.0 5180.0 5180.0 5180.0 5180.0 5180.0 5180.0 5180.0 5180.0 5180.0 5180.0 5180.0 5180.0 5180.0 5180.0 5180.0 5180.0 5180.0 5180.0 5180.0 5180.0 5180.0 5180.0 5180.0 5180.0 5180.0 5180.0 5180.0 5180.0 5180.0 5180.0 5180.0 5180.0 5180.0 5180.0 5180.0 5180.0 5180.0 5180.0 5180.0 5180.0 5180.0 5180.0 5180.0 5180.0 5180.0 5180.0 5180.0 5180.0 5180.0 5180.0 5180.0 5180.0 5180.0 5180.0 5180.0 5180.0 5180.0 5180.0 5180.0 5180.0 5180.0 5180.0 5180.0 5180.0 5180.0 5180.0 5180.0 5180.0 5180.0 5180.0 5180.0 5180.0 5180.0 5180.0 5180.0 5180.0 5180.0 5180.0 5180.0 5180.0 5180.0 5180.0 5180.0 5180.0 5180.0 5180.0 5180.0 5180.0 5180.0 5180.0 5180.0 5180.0 5180.0 5180.0 5180.0 5180.0 5180.0 5180.0 5180.0 5180.0 5180.0 5180.0 5180.0 5180.0 5180.0 5180.0 5180.0 5180.0 5180.0 5180.0 5180.0 5180.0 5180.0 5180.0 5180.0 5180.0 5178.0 5178.0 5178.0 5178.0 5178.0 5178.0 5178.0 5178.0 5178.0 5178.0 5178.0 5178.0 5178.0 5178.0 5178.0 5178.0 5178.0 5178.0 5178.0 5178.0 5178.0 5178.0 5178.0 5178.0 5178.0 5178.0 5178.0 5178.0 5178.0 5178.0 5178.0 5178.0 5178.0 5178.0 5178.0 5178.0 5178.0 5178.0 5178.0 5178.0 5178.0 5178.0 5178.0 5178.0 5178.0 5178.0 5178.0 5178.0 5178.0 5178.0 
11392.0 11012.0 11012.0 11012.0 11012.0 11012.0 11012.0 11012.0 11012.0 11012.0 11012.0 11012.0 10544.0 9324.0 8028.0 7389.0 6983.0 6734.0 6484.0 6319.0 5963.0 5831.0 5616.0 5509.0 5459.0 5445.0 5445.0 5445.0 5441.0 5414.0 5414.0 5404.0 5404.0 5365.0 5365.0 5365.0 5365.0 5365.0 5365.0 5365.0 5365.0 5365.0 5365.0 5293.0 5293.0 5293.0 5293.0 5293.0 5293.0 5293.0 5293.0 5293.0 5282.0 5282.0 5282.0 5282.0 5282.0 5282.0 5282.0 5282.0 5282.0 5282.0 5282.0 5282.0 5282.0 5282.0 5282.0 5282.0 5282.0 5282.0 5282.0 5282.0 5282.0 5282.0 5282.0 5282.0 5282.0 5282.0 5282.0 5282.0 5282.0 5282.0 5282.0 5282.0 5282.0 5282.0 5282.0 5282.0 5282.0 5282.0 5282.0 5282.0 5282.0 5282.0 5282.0 5282.0 5282.0 5282.0 5282.0 5282.0 5282.0 5282.0 5282.0 5282.0 5282.0 5282.0 5282.0 5282.0 5282.0 5282.0 5282.0 5282.0 5282.0 5282.0 5282.0 5282.0 5282.0 5282.0 5282.0 5282.0 5282.0 5282.0 5282.0 5282.0 5282.0 5282.0 5282.0 5282.0 5282.0 5282.0 5282.0 5282.0 5282.0 5282.0 5282.0 5282.0 5282.0 5274.0 5274.0 5274.0 5274.0 5220.0 5220.0 5220.0 5220.0 5220.0 5220.0 5220.0 5220.0 5220.0 5220.0 5220.0 5220.0 5220.0 5220.0 5220.0 5220.0 5219.0 5219.0 5219.0 5219.0 5219.0 5219.0 5219.0 5219.0 5219.0 5219.0 5219.0 5219.0 5219.0 5219.0 5219.0 5219.0 5219.0 5219.0 5219.0 5219.0 5219.0 5219.0 5219.0 5219.0 5219.0 5219.0 5219.0 5219.0 5219.0 5219.0 5219.0 5219.0 5219.0 5219.0 5219.0 5219.0 5219.0 5219.0 5219.0 5219.0 5219.0 5219.0 5219.0 5219.0 5219.0 5219.0 5219.0 5219.0 5219.0 5219.0 5219.0 5219.0 5219.0 5219.0 5219.0 5219.0 5219.0 5219.0 5219.0 5219.0 5219.0 5219.0 5219.0 5219.0 5219.0 5219.0 5219.0 5219.0 5219.0 5219.0 5219.0 5219.0 5219.0 5219.0 5219.0 5219.0 5219.0 5219.0 5219.0 5219.0 5219.0 5219.0 5219.0 5219.0 5219.0 5219.0 5219.0 5219.0 5219.0 5219.0 5219.0 5219.0 5219.0 5219.0 5219.0 5219.0 5219.0 5219.0 5219.0 5219.0 5219.0 5219.0 5219.0 5219.0 5219.0 5219.0 5219.0 5219.0 5219.0 5219.0 5219.0 5219.0 5219.0 5219.0 5219.0 5219.0 5219.0 5219.0 5217.0 5217.0 5213.0 5189.0 5189.0 5189.0 5189.0 5189.0 5189.0 5189.0 5189.0 5189.0 5189.0 5189.0 5189.0 5189.0 5189.0 5189.0 5189.0 5189.0 5189.0 5189.0 5189.0 5189.0 5189.0 5189.0 5189.0 5189.0 5189.0 5189.0 5189.0 5189.0 5189.0 5189.0 5189.0 5189.0 5189.0 5189.0 5189.0 5189.0 5189.0 5189.0 5189.0 5189.0 5189.0 5189.0 5189.0 5189.0 5189.0 5189.0 5189.0 5189.0 5189.0 5189.0 5189.0 5189.0 5189.0 5189.0 5189.0 5189.0 5189.0 5189.0 5189.0 5189.0 5189.0 5189.0 5189.0 5189.0 5189.0 5189.0 5189.0 5189.0 5189.0 5189.0 5189.0 5189.0 5189.0 5189.0 5189.0 5189.0 5189.0 5189.0 5189.0 5189.0 5189.0 5189.0 5189.0 5189.0 5189.0 5189.0 5189.0 5189.0 5189.0 5189.0 5189.0 5189.0 5189.0 5189.0 5189.0 5189.0 5189.0 5189.0 5189.0 5189.0 5189.0 5189.0 5189.0 5189.0 5189.0 5189.0 5189.0 5189.0 5189.0 5189.0 5189.0 5189.0 5189.0 5189.0 5189.0 5189.0 5189.0 5189.0 5189.0 5189.0 5189.0 5189.0 5189.0 5189.0 5189.0 5189.0 5189.0 5189.0 5189.0 5189.0 5189.0 5189.0 5189.0 5189.0 5189.0 5189.0 5189.0 5189.0 5189.0 5189.0 5189.0 5189.0 5189.0 5189.0 5189.0 5189.0 5189.0 5189.0 5189.0 5189.0 5189.0 5189.0 5189.0 5189.0 5189.0 5189.0 5189.0 5189.0 5189.0 5189.0 5189.0 5189.0 5189.0 5189.0 5189.0 5189.0 5189.0 5189.0 5189.0 5189.0 5189.0 5189.0 5189.0 5189.0 5189.0 5189.0 5189.0 5189.0 5189.0 5189.0 5189.0 5189.0 5189.0 5189.0 5189.0 5189.0 5189.0 5189.0 5189.0 5189.0 5189.0 5189.0 5189.0 5189.0 5189.0 5189.0 5189.0 5189.0 5189.0 5189.0 5189.0 5189.0 5189.0 5189.0 5189.0 5189.0 5189.0 5189.0 5189.0 5189.0 5189.0 5189.0 5189.0 5189.0 5189.0 5189.0 5189.0 5189.0 5189.0 5189.0 5189.0 5189.0 5189.0 5189.0 5189.0 5189.0 5189.0 5189.0 5189.0 5189.0 5189.0 5189.0 5189.0 5189.0 5189.0 5189.0 5189.0 5189.0 5189.0 5189.0 5189.0 5189.0 5189.0 5189.0 5189.0 5189.0 5189.0 5189.0 5189.0 5189.0 5189.0 5189.0 5189.0 5189.0 5189.0 5189.0 5189.0 5189.0 5189.0 5189.0 5189.0 5189.0 5189.0 5189.0 5189.0 5189.0 5189.0 5189.0 5189.0 5189.0 5189.0 5189.0 5189.0 5189.0 5189.0 5189.0 5189.0 5189.0 5189.0 5189.0 5189.0 5189.0 5189.0 5189.0 5189.0 5189.0 5189.0 5189.0 5189.0 5189.0 5189.0 5189.0 5189.0 5189.0 5189.0 5189.0 5189.0 5189.0 5189.0 5189.0 5189.0 5189.0 5189.0 5189.0 5189.0 5189.0 5189.0 5189.0 5189.0 5189.0 5189.0 5189.0 5189.0 5189.0 5189.0 5189.0 5189.0 5189.0 5189.0 5189.0 5189.0 5189.0 5189.0 5189.0 5189.0 5189.0 5189.0 5189.0 5189.0 5189.0 5189.0 5189.0 5189.0 5189.0 5189.0 5189.0 5189.0 5189.0 5189.0 5189.0 5189.0 5189.0 5189.0 5189.0 5189.0 5189.0 5189.0 5189.0 5189.0 5189.0 5189.0 5189.0 5189.0 5189.0 5189.0 5189.0 5189.0 5189.0 5189.0 5189.0 5189.0 5189.0 5189.0 5189.0 5189.0 5189.0 5189.0 5189.0 5189.0 5189.0 5189.0 5189.0 5189.0 5189.0 5189.0 5189.0 5189.0 5189.0 5189.0 5189.0 5189.0 5189.0 5189.0 5189.0 5189.0 5189.0 5189.0 
11266.0 11266.0 10942.0 10942.0 10942.0 10942.0 10942.0 10942.0 10942.0 10942.0 10942.0 10942.0 10335.0 9252.0 7923.0 7070.0 6595.0 6595.0 6431.0 6379.0 6322.0 6235.0 6174.0 6100.0 6100.0 6100.0 6100.0 6100.0 6051.0 6051.0 6012.0 5922.0 5885.0 5885.0 5769.0 5769.0 5769.0 5769.0 5699.0 5699.0 5699.0 5668.0 5668.0 5668.0 5668.0 5668.0 5668.0 5668.0 5668.0 5668.0 5668.0 5668.0 5522.0 5522.0 5522.0 5522.0 5522.0 5522.0 5522.0 5522.0 5522.0 5522.0 5522.0 5522.0 5522.0 5522.0 5522.0 5522.0 5522.0 5522.0 5522.0 5522.0 5522.0 5522.0 5522.0 5522.0 5522.0 5522.0 5522.0 5522.0 5522.0 5522.0 5522.0 5522.0 5522.0 5522.0 5522.0 5522.0 5522.0 5522.0 5522.0 5522.0 5522.0 5522.0 5522.0 5522.0 5522.0 5522.0 5522.0 5522.0 5522.0 5522.0 5522.0 5431.0 5431.0 5431.0 5431.0 5431.0 5431.0 5431.0 5431.0 5431.0 5431.0 5431.0 5431.0 5431.0 5431.0 5395.0 5395.0 5395.0 5395.0 5395.0 5395.0 5395.0 5395.0 5395.0 5395.0 5395.0 5395.0 5395.0 5395.0 5395.0 5395.0 5395.0 5395.0 5395.0 5395.0 5395.0 5395.0 5395.0 5395.0 5395.0 5395.0 5395.0 5395.0 5395.0 5395.0 5395.0 5395.0 5395.0 5395.0 5395.0 5395.0 5395.0 5395.0 5395.0 5395.0 5395.0 5395.0 5395.0 5395.0 5395.0 5395.0 5362.0 5362.0 5362.0 5362.0 5362.0 5362.0 5362.0 5362.0 5362.0 5362.0 5362.0 5362.0 5362.0 5362.0 5362.0 5362.0 5362.0 5362.0 5362.0 5362.0 5362.0 5362.0 5362.0 5362.0 5362.0 5362.0 5362.0 5362.0 5362.0 5362.0 5362.0 5362.0 5362.0 5362.0 5362.0 5362.0 5362.0 5362.0 5362.0 5362.0 5362.0 5362.0 5362.0 5362.0 5362.0 5362.0 5317.0 5317.0 5317.0 5317.0 5317.0 5317.0 5317.0 5317.0 5317.0 5317.0 5317.0 5317.0 5317.0 5317.0 5317.0 5317.0 5317.0 5317.0 5317.0 5317.0 5317.0 5317.0 5317.0 5317.0 5317.0 5317.0 5317.0 5317.0 5317.0 5317.0 5317.0 5317.0 5317.0 5317.0 5317.0 5317.0 5317.0 5317.0 5317.0 5317.0 5317.0 5317.0 5317.0 5317.0 5317.0 5317.0 5317.0 5317.0 5317.0 5317.0 5317.0 5317.0 5317.0 5317.0 5317.0 5317.0 5317.0 5317.0 5317.0 5317.0 5317.0 5317.0 5317.0 5317.0 5317.0 5317.0 5317.0 5317.0 5317.0 5317.0 5317.0 5317.0 5317.0 5306.0 5306.0 5306.0 5306.0 5306.0 5306.0 5306.0 5306.0 5306.0 5306.0 5306.0 5306.0 5306.0 5306.0 5298.0 5298.0 5298.0 5298.0 5293.0 5293.0 5293.0 5293.0 5293.0 5293.0 5293.0 5293.0 5293.0 5293.0 5293.0 5293.0 5293.0 5293.0 5293.0 5293.0 5293.0 5293.0 5293.0 5289.0 5289.0 5289.0 5289.0 5289.0 5289.0 5251.0 5251.0 5251.0 5251.0 5251.0 5251.0 5251.0 5251.0 5251.0 5251.0 5251.0 5251.0 5251.0 5251.0 5251.0 5251.0 5251.0 5251.0 5251.0 5251.0 5251.0 5251.0 5251.0 5251.0 5251.0 5251.0 5251.0 5251.0 5251.0 5251.0 5251.0 5251.0 5251.0 5251.0 5251.0 5251.0 5251.0 5251.0 5251.0 5251.0 5251.0 5251.0 5251.0 5251.0 5251.0 5251.0 5251.0 5251.0 5251.0 5251.0 5251.0 5251.0 5251.0 5251.0 5251.0 5251.0 5251.0 5251.0 5251.0 5251.0 5251.0 5251.0 5251.0 5251.0 5251.0 5251.0 5251.0 5251.0 5251.0 5251.0 5251.0 5251.0 5251.0 5251.0 5251.0 5251.0 5251.0 5251.0 5251.0 5251.0 5251.0 5251.0 5251.0 5251.0 5251.0 5231.0 5231.0 5231.0 5231.0 5231.0 5231.0 5231.0 5231.0 5231.0 5231.0 5231.0 5231.0 5231.0 5231.0 5231.0 5231.0 5231.0 5231.0 5231.0 5231.0 5231.0 5231.0 5231.0 5231.0 5231.0 5231.0 5231.0 5231.0 5231.0 5231.0 5231.0 5231.0 5231.0 5231.0 5231.0 5231.0 5231.0 5231.0 5231.0 5231.0 5231.0 5231.0 5231.0 5231.0 5231.0 5231.0 5231.0 5231.0 5231.0 5231.0 5231.0 5231.0 5231.0 5231.0 5231.0 5231.0 5231.0 5231.0 5231.0 5231.0 5231.0 5231.0 5231.0 5231.0 5231.0 5231.0 5231.0 5231.0 5231.0 5231.0 5231.0 5231.0 5231.0 5231.0 5231.0 5231.0 5231.0 5231.0 5231.0 5231.0 5231.0 5231.0 5231.0 5231.0 5231.0 5231.0 5231.0 5231.0 5231.0 5231.0 5231.0 5231.0 5231.0 5231.0 5231.0 5231.0 5231.0 5231.0 5231.0 5231.0 5231.0 5231.0 5231.0 5231.0 5231.0 5231.0 5231.0 5231.0 5231.0 5231.0 5231.0 5231.0 5231.0 5231.0 5231.0 5231.0 5231.0 5231.0 5231.0 5231.0 5231.0 5231.0 5231.0 5231.0 5231.0 5231.0 5231.0 5231.0 5231.0 5231.0 5231.0 5231.0 5231.0 5231.0 5231.0 5231.0 5231.0 5231.0 5231.0 5231.0 5231.0 5231.0 5231.0 5231.0 5231.0 5231.0 5231.0 5231.0 5231.0 5231.0 5231.0 5231.0 5231.0 5231.0 5231.0 5231.0 5231.0 5231.0 5231.0 5231.0 5231.0 5231.0 5231.0 5231.0 5231.0 5231.0 5231.0 5231.0 5231.0 5231.0 5231.0 5231.0 5231.0 5231.0 5231.0 5231.0 5231.0 5231.0 5231.0 5231.0 5231.0 5231.0 5231.0 5231.0 5231.0 5231.0 5231.0 5231.0 5219.0 5219.0 5219.0 5219.0 5219.0 5219.0 5219.0 5219.0 5219.0 5219.0 5219.0 5219.0 5219.0 5219.0 5219.0 5219.0 5219.0 5219.0 5219.0 5219.0 5219.0 5219.0 5219.0 5219.0 5219.0 5219.0 5121.0 5121.0 5121.0 5121.0 5121.0 5121.0 5121.0 5121.0 5121.0 5121.0 5121.0 5121.0 5121.0 5121.0 5121.0 5121.0 5121.0 5121.0 5121.0 5121.0 5121.0 5121.0 5121.0 5121.0 5121.0 5121.0 5121.0 5121.0 5121.0 5121.0 5121.0 5121.0 5121.0 5121.0 5121.0 5121.0 5121.0 5121.0 5121.0 5121.0 5121.0 5121.0 
11543.0 11158.0 11158.0 11158.0 11158.0 11158.0 11158.0 11158.0 11158.0 11158.0 11158.0 11158.0 10187.0 8906.0 7907.0 7339.0 6746.0 6406.0 6092.0 6057.0 5979.0 5979.0 5945.0 5936.0 5936.0 5848.0 5705.0 5705.0 5705.0 5705.0 5660.0 5606.0 5593.0 5586.0 5569.0 5430.0 5347.0 5343.0 5343.0 5311.0 5308.0 5308.0 5308.0 5308.0 5308.0 5308.0 5308.0 5308.0 5308.0 5308.0 5308.0 5308.0 5308.0 5308.0 5308.0 5308.0 5308.0 5308.0 5308.0 5308.0 5308.0 5308.0 5308.0 5308.0 5308.0 5308.0 5308.0 5308.0 5308.0 5308.0 5308.0 5308.0 5308.0 5308.0 5308.0 5308.0 5308.0 5308.0 5308.0 5308.0 5308.0 5308.0 5308.0 5308.0 5308.0 5308.0 5308.0 5308.0 5308.0 5308.0 5308.0 5308.0 5308.0 5308.0 5308.0 5308.0 5308.0 5308.0 5308.0 5308.0 5308.0 5308.0 5308.0 5308.0 5308.0 5308.0 5308.0 5308.0 5308.0 5308.0 5308.0 5308.0 5308.0 5308.0 5308.0 5308.0 5308.0 5308.0 5308.0 5308.0 5308.0 5308.0 5308.0 5308.0 5308.0 5308.0 5308.0 5308.0 5308.0 5308.0 5308.0 5308.0 5308.0 5308.0 5308.0 5308.0 5308.0 5308.0 5308.0 5308.0 5308.0 5308.0 5308.0 5308.0 5308.0 5308.0 5308.0 5308.0 5308.0 5308.0 5308.0 5308.0 5308.0 5308.0 5308.0 5308.0 5308.0 5308.0 5308.0 5308.0 5308.0 5308.0 5308.0 5308.0 5308.0 5308.0 5308.0 5308.0 5284.0 5284.0 5284.0 5284.0 5284.0 5284.0 5284.0 5284.0 5284.0 5284.0 5284.0 5284.0 5284.0 5284.0 5284.0 5284.0 5284.0 5284.0 5284.0 5284.0 5284.0 5284.0 5284.0 5284.0 5284.0 5284.0 5284.0 5284.0 5284.0 5284.0 5284.0 5284.0 5284.0 5284.0 5284.0 5284.0 5284.0 5284.0 5284.0 5284.0 5284.0 5284.0 5284.0 5284.0 5284.0 5284.0 5284.0 5284.0 5284.0 5284.0 5284.0 5284.0 5284.0 5284.0 5284.0 5284.0 5284.0 5284.0 5284.0 5284.0 5284.0 5284.0 5284.0 5284.0 5284.0 5284.0 5284.0 5284.0 5284.0 5284.0 5284.0 5239.0 5239.0 5239.0 5239.0 5239.0 5239.0 5239.0 5239.0 5239.0 5239.0 5239.0 5239.0 5239.0 5239.0 5239.0 5239.0 5239.0 5239.0 5239.0 5239.0 5239.0 5239.0 5239.0 5239.0 5239.0 5239.0 5239.0 5239.0 5239.0 5239.0 5239.0 5239.0 5239.0 5239.0 5239.0 5239.0 5239.0 5239.0 5239.0 5239.0 5239.0 5239.0 5239.0 5239.0 5239.0 5239.0 5239.0 5239.0 5239.0 5239.0 5239.0 5239.0 5239.0 5239.0 5239.0 5239.0 5239.0 5239.0 5239.0 5239.0 5239.0 5239.0 5239.0 5239.0 5239.0 5239.0 5239.0 5239.0 5239.0 5239.0 5239.0 5239.0 5239.0 5239.0 5239.0 5239.0 5239.0 5239.0 5239.0 5239.0 5239.0 5239.0 5239.0 5239.0 5239.0 5239.0 5239.0 5239.0 5239.0 5239.0 5239.0 5239.0 5239.0 5239.0 5239.0 5239.0 5239.0 5239.0 5239.0 5239.0 5239.0 5239.0 5239.0 5239.0 5239.0 5239.0 5239.0 5239.0 5239.0 5239.0 5239.0 5239.0 5239.0 5239.0 5239.0 5239.0 5239.0 5239.0 5239.0 5239.0 5239.0 5239.0 5239.0 5239.0 5239.0 5239.0 5239.0 5239.0 5239.0 5239.0 5239.0 5239.0 5239.0 5239.0 5239.0 5239.0 5239.0 5239.0 5239.0 5239.0 5239.0 5239.0 5239.0 5239.0 5239.0 5239.0 5239.0 5239.0 5239.0 5239.0 5239.0 5239.0 5239.0 5239.0 5239.0 5239.0 5239.0 5239.0 5239.0 5239.0 5239.0 5239.0 5239.0 5239.0 5239.0 5239.0 5239.0 5239.0 5239.0 5239.0 5239.0 5239.0 5239.0 5239.0 5239.0 5239.0 5239.0 5239.0 5239.0 5239.0 5239.0 5239.0 5239.0 5239.0 5239.0 5239.0 5239.0 5239.0 5239.0 5239.0 5239.0 5239.0 5239.0 5239.0 5239.0 5239.0 5239.0 5239.0 5239.0 5239.0 5239.0 5239.0 5239.0 5239.0 5239.0 5239.0 5239.0 5239.0 5239.0 5239.0 5239.0 5239.0 5239.0 5239.0 5239.0 5239.0 5239.0 5239.0 5239.0 5239.0 5239.0 5239.0 5239.0 5239.0 5239.0 5239.0 5239.0 5239.0 5239.0 5239.0 5239.0 5239.0 5239.0 5239.0 5239.0 5239.0 5239.0 5239.0 5239.0 5239.0 5239.0 5239.0 5239.0 5239.0 5231.0 5231.0 5231.0 5231.0 5231.0 5231.0 5231.0 5231.0 5231.0 5231.0 5231.0 5231.0 5231.0 5231.0 5231.0 5231.0 5231.0 5231.0 5231.0 5231.0 5231.0 5231.0 5231.0 5231.0 5231.0 5231.0 5231.0 5231.0 5231.0 5231.0 5231.0 5231.0 5231.0 5231.0 5231.0 5231.0 5231.0 5231.0 5231.0 5231.0 5231.0 5231.0 5231.0 5231.0 5231.0 5231.0 5231.0 5231.0 5231.0 5231.0 5231.0 5231.0 5231.0 5231.0 5231.0 5231.0 5231.0 5231.0 5231.0 5231.0 5231.0 5231.0 5231.0 5231.0 5231.0 5231.0 5231.0 5231.0 5231.0 5231.0 5231.0 5231.0 5231.0 5231.0 5231.0 5231.0 5231.0 5231.0 5231.0 5231.0 5231.0 5231.0 5222.0 5222.0 5222.0 5222.0 5222.0 5222.0 5222.0 5222.0 5222.0 5222.0 5222.0 5222.0 5222.0 5222.0 5222.0 5222.0 5222.0 5222.0 5222.0 5222.0 5222.0 5206.0 5206.0 5206.0 5206.0 5206.0 5206.0 5206.0 5206.0 5206.0 5206.0 5206.0 5206.0 5206.0 5206.0 5202.0 5202.0 5202.0 5202.0 5202.0 5202.0 5202.0 5202.0 5202.0 5202.0 5202.0 5202.0 5202.0 5202.0 5202.0 5202.0 5202.0 5202.0 5202.0 5202.0 5202.0 5202.0 5186.0 5186.0 5186.0 5186.0 5186.0 5186.0 5186.0 5186.0 5186.0 5186.0 5186.0 5186.0 5186.0 5186.0 5186.0 5186.0 5186.0 5186.0 5186.0 5186.0 5186.0 5186.0 5186.0 5186.0 5186.0 5186.0 5186.0 5186.0 5186.0 5186.0 5186.0 5186.0 5186.0 5186.0 5186.0 5186.0 5186.0 5186.0 5186.0 5186.0 5186.0 5186.0 5186.0 5186.0 
11209.0 11209.0 11209.0 11209.0 10993.0 10993.0 10993.0 10993.0 10993.0 10993.0 10993.0 10993.0 9958.0 8948.0 8207.0 7878.0 7112.0 6977.0 6614.0 6375.0 6255.0 6137.0 5955.0 5955.0 5955.0 5912.0 5876.0 5865.0 5807.0 5788.0 5745.0 5745.0 5745.0 5745.0 5743.0 5742.0 5742.0 5661.0 5661.0 5661.0 5639.0 5639.0 5639.0 5639.0 5639.0 5639.0 5639.0 5639.0 5639.0 5577.0 5577.0 5577.0 5577.0 5511.0 5511.0 5507.0 5507.0 5507.0 5507.0 5507.0 5507.0 5507.0 5507.0 5507.0 5507.0 5507.0 5507.0 5507.0 5507.0 5507.0 5507.0 5507.0 5507.0 5507.0 5507.0 5507.0 5507.0 5507.0 5507.0 5507.0 5507.0 5507.0 5507.0 5507.0 5420.0 5420.0 5420.0 5420.0 5420.0 5420.0 5407.0 5407.0 5407.0 5407.0 5407.0 5407.0 5407.0 5407.0 5400.0 5400.0 5400.0 5400.0 5400.0 5400.0 5400.0 5400.0 5400.0 5400.0 5400.0 5400.0 5400.0 5400.0 5400.0 5372.0 5372.0 5372.0 5372.0 5372.0 5367.0 5362.0 5362.0 5362.0 5362.0 5362.0 5362.0 5362.0 5362.0 5362.0 5362.0 5362.0 5362.0 5362.0 5362.0 5362.0 5362.0 5362.0 5362.0 5362.0 5362.0 5362.0 5362.0 5362.0 5362.0 5362.0 5362.0 5362.0 5362.0 5362.0 5362.0 5318.0 5318.0 5318.0 5318.0 5318.0 5318.0 5318.0 5318.0 5318.0 5318.0 5318.0 5318.0 5318.0 5318.0 5318.0 5318.0 5318.0 5318.0 5318.0 5318.0 5318.0 5318.0 5318.0 5318.0 5318.0 5318.0 5318.0 5318.0 5318.0 5318.0 5318.0 5318.0 5318.0 5318.0 5318.0 5318.0 5318.0 5318.0 5318.0 5318.0 5318.0 5318.0 5318.0 5318.0 5318.0 5318.0 5318.0 5318.0 5318.0 5318.0 5318.0 5318.0 5318.0 5318.0 5316.0 5316.0 5316.0 5316.0 5293.0 5293.0 5270.0 5270.0 5268.0 5245.0 5245.0 5245.0 5245.0 5245.0 5245.0 5245.0 5214.0 5214.0 5214.0 5214.0 5214.0 5182.0 5182.0 5182.0 5182.0 5182.0 5182.0 5182.0 5182.0 5182.0 5182.0 5182.0 5182.0 5182.0 5182.0 5182.0 5182.0 5182.0 5182.0 5182.0 5182.0 5182.0 5182.0 5182.0 5182.0 5182.0 5182.0 5182.0 5182.0 5182.0 5182.0 5182.0 5182.0 5182.0 5182.0 5182.0 5182.0 5182.0 5182.0 5182.0 5182.0 5182.0 5182.0 5182.0 5182.0 5182.0 5182.0 5182.0 5182.0 5182.0 5182.0 5182.0 5182.0 5182.0 5182.0 5182.0 5182.0 5182.0 5182.0 5182.0 5182.0 5182.0 5182.0 5182.0 5182.0 5182.0 5182.0 5182.0 5182.0 5182.0 5182.0 5182.0 5182.0 5182.0 5182.0 5182.0 5182.0 5182.0 5182.0 5182.0 5182.0 5182.0 5182.0 5182.0 5182.0 5182.0 5182.0 5182.0 5182.0 5182.0 5182.0 5182.0 5182.0 5182.0 5182.0 5182.0 5182.0 5182.0 5182.0 5182.0 5182.0 5182.0 5182.0 5182.0 5182.0 5182.0 5182.0 5182.0 5182.0 5182.0 5182.0 5182.0 5182.0 5182.0 5182.0 5182.0 5182.0 5182.0 5182.0 5182.0 5182.0 5182.0 5182.0 5182.0 5182.0 5182.0 5182.0 5182.0 5182.0 5182.0 5182.0 5182.0 5182.0 5182.0 5182.0 5182.0 5182.0 5182.0 5182.0 5182.0 5182.0 5182.0 5182.0 5182.0 5182.0 5182.0 5182.0 5182.0 5182.0 5182.0 5182.0 5182.0 5182.0 5182.0 5182.0 5182.0 5182.0 5182.0 5182.0 5182.0 5182.0 5182.0 5182.0 5182.0 5182.0 5182.0 5182.0 5182.0 5182.0 5182.0 5182.0 5182.0 5182.0 5182.0 5182.0 5182.0 5182.0 5182.0 5182.0 5182.0 5182.0 5182.0 5182.0 5182.0 5182.0 5182.0 5182.0 5182.0 5182.0 5182.0 5182.0 5182.0 5182.0 5182.0 5182.0 5182.0 5182.0 5182.0 5182.0 5182.0 5182.0 5182.0 5165.0 5165.0 5165.0 5165.0 5145.0 5145.0 5145.0 5145.0 5145.0 5145.0 5145.0 5145.0 5145.0 5145.0 5145.0 5145.0 5145.0 5145.0 5145.0 5145.0 5145.0 5145.0 5145.0 5145.0 5145.0 5145.0 5145.0 5145.0 5145.0 5145.0 5145.0 5145.0 5145.0 5145.0 5145.0 5145.0 5145.0 5145.0 5145.0 5145.0 5145.0 5145.0 5145.0 5145.0 5145.0 5145.0 5145.0 5145.0 5145.0 5145.0 5145.0 5145.0 5145.0 5145.0 5145.0 5145.0 5145.0 5145.0 5145.0 5145.0 5145.0 5145.0 5145.0 5145.0 5145.0 5145.0 5145.0 5145.0 5145.0 5145.0 5145.0 5145.0 5145.0 5145.0 5145.0 5145.0 5145.0 5145.0 5145.0 5145.0 5145.0 5145.0 5145.0 5145.0 5145.0 5145.0 5145.0 5145.0 5145.0 5145.0 5145.0 5145.0 5145.0 5145.0 5145.0 5145.0 5145.0 5145.0 5145.0 5145.0 5145.0 5145.0 5145.0 5145.0 5145.0 5145.0 5145.0 5145.0 5145.0 5145.0 5145.0 5145.0 5145.0 5145.0 5145.0 5145.0 5145.0 5145.0 5145.0 5145.0 5145.0 5145.0 5145.0 5145.0 5145.0 5145.0 5145.0 5145.0 5145.0 5145.0 5145.0 5145.0 5145.0 5145.0 5145.0 5145.0 5145.0 5145.0 5145.0 5145.0 5145.0 5145.0 5145.0 5145.0 5145.0 5145.0 5145.0 5145.0 5145.0 5145.0 5145.0 5145.0 5145.0 5145.0 5145.0 5145.0 5145.0 5145.0 5145.0 5145.0 5145.0 5145.0 5145.0 5145.0 5145.0 5145.0 5145.0 5145.0 5145.0 5145.0 5145.0 5145.0 5145.0 5145.0 5145.0 5145.0 5145.0 5145.0 5145.0 5145.0 5145.0 5145.0 5145.0 5145.0 5145.0 5145.0 5145.0 5145.0 5145.0 5145.0 5145.0 5145.0 5145.0 5145.0 5145.0 5145.0 5145.0 5145.0 5145.0 5145.0 5145.0 5145.0 5145.0 5145.0 5145.0 5145.0 5145.0 5145.0 5145.0 5145.0 5145.0 5145.0 5145.0 5145.0 5145.0 5145.0 5145.0 5145.0 5145.0 5145.0 5145.0 5145.0 5145.0 5145.0 5145.0 5145.0 5145.0 5145.0 5145.0 5145.0 5145.0 5145.0 5145.0 5145.0 5145.0 5145.0 5145.0 5145.0 5145.0 5145.0 5145.0 
11231.0 11231.0 11231.0 11231.0 11231.0 11231.0 11218.0 11218.0 11202.0 11202.0 11202.0 11202.0 10481.0 9133.0 8305.0 7555.0 7030.0 6593.0 6493.0 6461.0 6330.0 6319.0 6165.0 6165.0 6165.0 6165.0 6165.0 6065.0 5993.0 5870.0 5775.0 5775.0 5775.0 5775.0 5775.0 5775.0 5775.0 5775.0 5775.0 5775.0 5775.0 5775.0 5775.0 5775.0 5775.0 5775.0 5775.0 5775.0 5769.0 5769.0 5736.0 5736.0 5728.0 5728.0 5702.0 5702.0 5702.0 5702.0 5702.0 5702.0 5702.0 5702.0 5637.0 5615.0 5548.0 5548.0 5548.0 5502.0 5502.0 5502.0 5502.0 5502.0 5492.0 5475.0 5419.0 5419.0 5419.0 5419.0 5419.0 5385.0 5380.0 5380.0 5369.0 5369.0 5369.0 5369.0 5369.0 5369.0 5369.0 5369.0 5369.0 5369.0 5369.0 5369.0 5369.0 5369.0 5369.0 5369.0 5369.0 5369.0 5356.0 5356.0 5324.0 5324.0 5324.0 5324.0 5324.0 5324.0 5324.0 5324.0 5324.0 5324.0 5324.0 5324.0 5274.0 5274.0 5274.0 5274.0 5274.0 5267.0 5267.0 5267.0 5267.0 5267.0 5267.0 5267.0 5267.0 5267.0 5267.0 5267.0 5267.0 5267.0 5267.0 5267.0 5267.0 5267.0 5267.0 5267.0 5267.0 5267.0 5267.0 5267.0 5267.0 5267.0 5267.0 5267.0 5267.0 5267.0 5267.0 5267.0 5267.0 5267.0 5233.0 5221.0 5221.0 5221.0 5221.0 5221.0 5221.0 5221.0 5221.0 5221.0 5221.0 5221.0 5221.0 5221.0 5221.0 5221.0 5221.0 5221.0 5220.0 5220.0 5220.0 5220.0 5220.0 5220.0 5220.0 5220.0 5220.0 5220.0 5196.0 5196.0 5196.0 5196.0 5196.0 5196.0 5196.0 5196.0 5196.0 5196.0 5196.0 5196.0 5196.0 5196.0 5196.0 5196.0 5196.0 5196.0 5196.0 5196.0 5196.0 5196.0 5196.0 5196.0 5196.0 5196.0 5196.0 5196.0 5196.0 5196.0 5196.0 5196.0 5196.0 5196.0 5196.0 5196.0 5194.0 5192.0 5191.0 5191.0 5191.0 5191.0 5182.0 5182.0 5182.0 5182.0 5173.0 5173.0 5173.0 5173.0 5173.0 5173.0 5173.0 5173.0 5173.0 5173.0 5173.0 5173.0 5173.0 5173.0 5173.0 5173.0 5173.0 5173.0 5173.0 5173.0 5173.0 5173.0 5173.0 5173.0 5173.0 5173.0 5173.0 5173.0 5173.0 5173.0 5173.0 5173.0 5173.0 5173.0 5173.0 5173.0 5173.0 5173.0 5173.0 5173.0 5173.0 5173.0 5173.0 5173.0 5173.0 5173.0 5173.0 5173.0 5173.0 5173.0 5173.0 5173.0 5173.0 5173.0 5173.0 5173.0 5173.0 5173.0 5173.0 5173.0 5173.0 5173.0 5173.0 5173.0 5173.0 5173.0 5173.0 5173.0 5173.0 5173.0 5173.0 5173.0 5173.0 5173.0 5173.0 5173.0 5173.0 5173.0 5173.0 5173.0 5173.0 5173.0 5173.0 5173.0 5173.0 5173.0 5173.0 5173.0 5173.0 5173.0 5173.0 5173.0 5173.0 5173.0 5173.0 5173.0 5173.0 5173.0 5173.0 5173.0 5173.0 5173.0 5173.0 5173.0 5173.0 5173.0 5173.0 5173.0 5173.0 5173.0 5173.0 5173.0 5173.0 5173.0 5173.0 5173.0 5173.0 5173.0 5173.0 5173.0 5173.0 5173.0 5173.0 5173.0 5173.0 5173.0 5173.0 5173.0 5173.0 5173.0 5173.0 5173.0 5173.0 5173.0 5173.0 5173.0 5173.0 5173.0 5173.0 5173.0 5173.0 5173.0 5173.0 5173.0 5159.0 5159.0 5159.0 5159.0 5159.0 5159.0 5159.0 5159.0 5159.0 5159.0 5159.0 5159.0 5159.0 5159.0 5159.0 5159.0 5159.0 5159.0 5159.0 5159.0 5159.0 5159.0 5159.0 5159.0 5159.0 5159.0 5159.0 5159.0 5159.0 5159.0 5159.0 5159.0 5159.0 5159.0 5159.0 5159.0 5159.0 5159.0 5159.0 5159.0 5159.0 5159.0 5159.0 5159.0 5159.0 5159.0 5159.0 5159.0 5159.0 5159.0 5159.0 5159.0 5159.0 5159.0 5159.0 5159.0 5159.0 5159.0 5159.0 5159.0 5159.0 5159.0 5159.0 5159.0 5159.0 5159.0 5159.0 5159.0 5159.0 5159.0 5159.0 5159.0 5159.0 5159.0 5159.0 5159.0 5159.0 5159.0 5159.0 5159.0 5159.0 5159.0 5159.0 5159.0 5159.0 5159.0 5159.0 5159.0 5159.0 5159.0 5159.0 5159.0 5159.0 5159.0 5159.0 5159.0 5159.0 5159.0 5159.0 5159.0 5159.0 5159.0 5159.0 5159.0 5159.0 5159.0 5159.0 5159.0 5159.0 5159.0 5159.0 5159.0 5159.0 5159.0 5159.0 5159.0 5159.0 5159.0 5159.0 5159.0 5159.0 5159.0 5159.0 5159.0 5159.0 5159.0 5159.0 5159.0 5159.0 5159.0 5159.0 5159.0 5159.0 5159.0 5159.0 5159.0 5159.0 5159.0 5159.0 5159.0 5159.0 5159.0 5159.0 5159.0 5159.0 5159.0 5159.0 5159.0 5159.0 5159.0 5159.0 5159.0 5159.0 5159.0 5159.0 5159.0 5159.0 5159.0 5159.0 5159.0 5159.0 5159.0 5159.0 5159.0 5159.0 5159.0 5159.0 5159.0 5159.0 5159.0 5159.0 5159.0 5159.0 5159.0 5159.0 5159.0 5159.0 5159.0 5159.0 5159.0 5159.0 5159.0 5159.0 5159.0 5159.0 5159.0 5159.0 5159.0 5159.0 5159.0 5159.0 5159.0 5159.0 5159.0 5159.0 5159.0 5159.0 5159.0 5159.0 5159.0 5159.0 5159.0 5159.0 5159.0 5159.0 5159.0 5159.0 5159.0 5159.0 5159.0 5159.0 5159.0 5159.0 5159.0 5159.0 5159.0 5159.0 5159.0 5159.0 5159.0 5159.0 5159.0 5159.0 5159.0 5159.0 5159.0 5159.0 5159.0 5159.0 5159.0 5159.0 5159.0 5159.0 5159.0 5159.0 5159.0 5159.0 5159.0 5159.0 5159.0 5159.0 5159.0 5159.0 5159.0 5159.0 5159.0 5159.0 5159.0 5159.0 5159.0 5159.0 5159.0 5159.0 5159.0 5159.0 5159.0 5159.0 5159.0 5159.0 5159.0 5159.0 5159.0 5159.0 5159.0 5159.0 5159.0 5159.0 5159.0 5159.0 5159.0 5159.0 5159.0 5159.0 5159.0 5159.0 5159.0 5159.0 5159.0 5159.0 5159.0 5159.0 5159.0 5159.0 5159.0 5159.0 5159.0 5159.0 5159.0 5159.0 5159.0 5159.0 5159.0 5159.0 5159.0 5159.0 5159.0 
11242.0 11242.0 11242.0 11114.0 11114.0 11114.0 11114.0 11114.0 10920.0 10920.0 10920.0 10920.0 10499.0 9159.0 8302.0 7443.0 6681.0 6530.0 6423.0 6350.0 6137.0 6137.0 6137.0 5976.0 5898.0 5898.0 5898.0 5874.0 5874.0 5865.0 5648.0 5648.0 5640.0 5640.0 5640.0 5640.0 5640.0 5582.0 5582.0 5582.0 5582.0 5582.0 5582.0 5582.0 5582.0 5582.0 5582.0 5582.0 5582.0 5582.0 5582.0 5582.0 5582.0 5548.0 5548.0 5481.0 5481.0 5481.0 5481.0 5481.0 5481.0 5481.0 5481.0 5481.0 5481.0 5481.0 5442.0 5442.0 5442.0 5442.0 5442.0 5442.0 5442.0 5423.0 5357.0 5357.0 5357.0 5357.0 5333.0 5333.0 5333.0 5333.0 5333.0 5333.0 5333.0 5333.0 5333.0 5333.0 5333.0 5328.0 5328.0 5328.0 5328.0 5328.0 5328.0 5328.0 5328.0 5328.0 5328.0 5328.0 5328.0 5328.0 5328.0 5328.0 5328.0 5328.0 5328.0 5328.0 5328.0 5328.0 5328.0 5328.0 5328.0 5328.0 5328.0 5328.0 5328.0 5328.0 5328.0 5328.0 5328.0 5328.0 5328.0 5328.0 5328.0 5328.0 5328.0 5328.0 5328.0 5328.0 5328.0 5328.0 5328.0 5328.0 5328.0 5328.0 5328.0 5328.0 5328.0 5328.0 5328.0 5328.0 5328.0 5328.0 5328.0 5328.0 5328.0 5328.0 5328.0 5328.0 5328.0 5328.0 5328.0 5328.0 5328.0 5328.0 5328.0 5328.0 5328.0 5328.0 5328.0 5328.0 5328.0 5328.0 5328.0 5328.0 5328.0 5328.0 5328.0 5328.0 5328.0 5328.0 5328.0 5328.0 5328.0 5328.0 5328.0 5328.0 5328.0 5328.0 5328.0 5328.0 5328.0 5328.0 5328.0 5328.0 5328.0 5328.0 5328.0 5328.0 5328.0 5328.0 5328.0 5328.0 5328.0 5328.0 5328.0 5328.0 5328.0 5328.0 5328.0 5328.0 5328.0 5328.0 5328.0 5328.0 5328.0 5328.0 5328.0 5328.0 5328.0 5328.0 5328.0 5328.0 5328.0 5328.0 5328.0 5328.0 5328.0 5328.0 5328.0 5328.0 5328.0 5328.0 5328.0 5328.0 5328.0 5328.0 5328.0 5328.0 5328.0 5328.0 5328.0 5328.0 5328.0 5328.0 5328.0 5328.0 5328.0 5328.0 5328.0 5328.0 5328.0 5328.0 5328.0 5328.0 5328.0 5328.0 5328.0 5328.0 5328.0 5328.0 5328.0 5328.0 5328.0 5328.0 5328.0 5328.0 5328.0 5328.0 5328.0 5328.0 5328.0 5328.0 5328.0 5328.0 5328.0 5328.0 5328.0 5328.0 5328.0 5328.0 5328.0 5328.0 5328.0 5328.0 5328.0 5328.0 5328.0 5328.0 5328.0 5328.0 5328.0 5328.0 5328.0 5328.0 5328.0 5328.0 5328.0 5328.0 5328.0 5328.0 5328.0 5328.0 5328.0 5328.0 5328.0 5328.0 5328.0 5328.0 5328.0 5328.0 5328.0 5328.0 5328.0 5328.0 5296.0 5296.0 5296.0 5296.0 5277.0 5277.0 5277.0 5277.0 5277.0 5277.0 5277.0 5277.0 5277.0 5277.0 5277.0 5277.0 5277.0 5277.0 5277.0 5277.0 5277.0 5277.0 5277.0 5277.0 5277.0 5277.0 5277.0 5277.0 5277.0 5277.0 5277.0 5277.0 5277.0 5277.0 5277.0 5277.0 5277.0 5277.0 5277.0 5277.0 5277.0 5277.0 5277.0 5277.0 5277.0 5277.0 5277.0 5277.0 5277.0 5277.0 5277.0 5277.0 5277.0 5277.0 5277.0 5277.0 5277.0 5277.0 5277.0 5277.0 5277.0 5277.0 5277.0 5277.0 5277.0 5277.0 5277.0 5277.0 5277.0 5277.0 5277.0 5277.0 5277.0 5277.0 5277.0 5277.0 5277.0 5277.0 5277.0 5277.0 5277.0 5277.0 5277.0 5277.0 5277.0 5277.0 5277.0 5277.0 5277.0 5277.0 5277.0 5277.0 5277.0 5277.0 5277.0 5277.0 5277.0 5277.0 5277.0 5277.0 5277.0 5277.0 5277.0 5277.0 5277.0 5277.0 5277.0 5277.0 5277.0 5277.0 5277.0 5277.0 5277.0 5277.0 5277.0 5277.0 5277.0 5277.0 5277.0 5277.0 5277.0 5277.0 5277.0 5277.0 5275.0 5275.0 5275.0 5275.0 5275.0 5275.0 5275.0 5275.0 5275.0 5275.0 5275.0 5275.0 5275.0 5275.0 5275.0 5275.0 5275.0 5275.0 5275.0 5275.0 5275.0 5275.0 5275.0 5275.0 5275.0 5275.0 5275.0 5275.0 5275.0 5275.0 5275.0 5275.0 5275.0 5275.0 5275.0 5275.0 5275.0 5275.0 5275.0 5275.0 5275.0 5275.0 5275.0 5275.0 5275.0 5275.0 5275.0 5275.0 5275.0 5275.0 5275.0 5275.0 5275.0 5275.0 5275.0 5275.0 5275.0 5275.0 5275.0 5275.0 5275.0 5275.0 5275.0 5275.0 5275.0 5275.0 5275.0 5275.0 5275.0 5275.0 5275.0 5275.0 5275.0 5275.0 5275.0 5275.0 5275.0 5275.0 5275.0 5275.0 5275.0 5275.0 5275.0 5275.0 5275.0 5275.0 5275.0 5275.0 5275.0 5275.0 5275.0 5275.0 5275.0 5234.0 5234.0 5234.0 5234.0 5234.0 5234.0 5234.0 5234.0 5234.0 5234.0 5234.0 5213.0 5213.0 5213.0 5213.0 5213.0 5213.0 5213.0 5213.0 5213.0 5213.0 5213.0 5213.0 5213.0 5213.0 5213.0 5213.0 5213.0 5213.0 5213.0 5213.0 5177.0 5177.0 5177.0 5177.0 5177.0 5177.0 5177.0 5177.0 5177.0 5177.0 5177.0 5177.0 5177.0 5177.0 5177.0 5177.0 5177.0 5177.0 5177.0 5177.0 5177.0 5177.0 5177.0 5177.0 5177.0 5177.0 5177.0 5177.0 5177.0 5177.0 5177.0 5177.0 5177.0 5177.0 5177.0 5177.0 5177.0 5177.0 5177.0 5177.0 5177.0 5177.0 5177.0 5177.0 5177.0 5177.0 5177.0 5177.0 5177.0 5177.0 5177.0 5177.0 5177.0 5177.0 5177.0 5177.0 5177.0 5177.0 5177.0 5177.0 5177.0 5177.0 5177.0 5177.0 5177.0 5177.0 5177.0 5177.0 5177.0 5177.0 5177.0 5177.0 5177.0 5177.0 5177.0 5177.0 5177.0 5177.0 5177.0 5177.0 5177.0 5177.0 5177.0 5177.0 5177.0 5177.0 5177.0 5177.0 5177.0 5177.0 5177.0 5177.0 5177.0 5177.0 5177.0 5177.0 5177.0 5177.0 5177.0 5177.0 5177.0 5177.0 5177.0 5177.0 5177.0 5177.0 5177.0 5177.0 5177.0 5177.0 5177.0 5177.0 
7340.0 7032.0 6573.0 6537.0 6537.0 6381.0 6381.0 6381.0 6381.0 6345.0 6345.0 6297.0 6297.0 6297.0 6297.0 6297.0 6297.0 6218.0 6216.0 6130.0 6109.0 6109.0 6102.0 6034.0 5935.0 5935.0 5935.0 5935.0 5935.0 5935.0 5935.0 5898.0 5898.0 5898.0 5816.0 5816.0 5816.0 5816.0 5816.0 5816.0 5816.0 5816.0 5816.0 5816.0 5816.0 5816.0 5816.0 5816.0 5816.0 5816.0 5816.0 5816.0 5816.0 5816.0 5816.0 5816.0 5816.0 5816.0 5816.0 5816.0 5816.0 5816.0 5816.0 5816.0 5727.0 5712.0 5712.0 5712.0 5712.0 5712.0 5712.0 5712.0 5712.0 5712.0 5712.0 5688.0 5675.0 5675.0 5675.0 5675.0 5675.0 5675.0 5675.0 5605.0 5595.0 5595.0 5595.0 5587.0 5587.0 5587.0 5587.0 5587.0 5587.0 5587.0 5587.0 5586.0 5586.0 5586.0 5586.0 5586.0 5586.0 5586.0 5586.0 5586.0 5586.0 5586.0 5586.0 5586.0 5488.0 5445.0 5445.0 5445.0 5445.0 5445.0 5445.0 5445.0 5445.0 5445.0 5445.0 5445.0 5445.0 5445.0 5445.0 5445.0 5445.0 5445.0 5445.0 5445.0 5445.0 5445.0 5445.0 5445.0 5445.0 5445.0 5445.0 5445.0 5445.0 5445.0 5445.0 5445.0 5445.0 5445.0 5445.0 5445.0 5445.0 5445.0 5445.0 5445.0 5445.0 5445.0 5445.0 5445.0 5445.0 5445.0 5445.0 5445.0 5445.0 5445.0 5445.0 5445.0 5445.0 5445.0 5445.0 5445.0 5445.0 5445.0 5445.0 5445.0 5445.0 5445.0 5445.0 5445.0 5445.0 5445.0 5445.0 5445.0 5445.0 5445.0 5445.0 5445.0 5445.0 5445.0 5445.0 5445.0 5445.0 5445.0 5445.0 5445.0 5445.0 5445.0 5445.0 5445.0 5445.0 5445.0 5445.0 5445.0 5445.0 5445.0 5445.0 5445.0 5445.0 5445.0 5445.0 5445.0 5445.0 5433.0 5433.0 5433.0 5433.0 5433.0 5433.0 5433.0 5433.0 5433.0 5433.0 5433.0 5433.0 5433.0 5433.0 5433.0 5366.0 5366.0 5366.0 5366.0 5366.0 5366.0 5366.0 5366.0 5366.0 5366.0 5366.0 5366.0 5366.0 5366.0 5366.0 5366.0 5366.0 5366.0 5366.0 5366.0 5366.0 5366.0 5366.0 5366.0 5366.0 5366.0 5366.0 5366.0 5366.0 5366.0 5366.0 5366.0 5366.0 5366.0 5366.0 5366.0 5366.0 5366.0 5366.0 5366.0 5366.0 5366.0 5366.0 5366.0 5366.0 5366.0 5366.0 5366.0 5366.0 5366.0 5366.0 5366.0 5366.0 5366.0 5366.0 5366.0 5366.0 5366.0 5366.0 5366.0 5366.0 5366.0 5366.0 5366.0 5366.0 5366.0 5366.0 5366.0 5366.0 5366.0 5366.0 5366.0 5366.0 5366.0 5366.0 5366.0 5366.0 5366.0 5366.0 5366.0 5366.0 5340.0 5340.0 5316.0 5316.0 5316.0 5316.0 5316.0 5316.0 5316.0 5316.0 5316.0 5316.0 5316.0 5316.0 5316.0 5316.0 5316.0 5316.0 5316.0 5316.0 5316.0 5316.0 5316.0 5316.0 5316.0 5316.0 5316.0 5316.0 5316.0 5316.0 5316.0 5316.0 5316.0 5316.0 5316.0 5316.0 5316.0 5316.0 5316.0 5316.0 5316.0 5316.0 5316.0 5316.0 5316.0 5316.0 5316.0 5316.0 5316.0 5316.0 5316.0 5316.0 5316.0 5316.0 5316.0 5316.0 5316.0 5316.0 5316.0 5316.0 5316.0 5316.0 5316.0 5316.0 5316.0 5316.0 5316.0 5316.0 5316.0 5316.0 5316.0 5316.0 5316.0 5316.0 5316.0 5316.0 5316.0 5316.0 5316.0 5316.0 5316.0 5316.0 5316.0 5316.0 5316.0 5316.0 5316.0 5316.0 5316.0 5316.0 5316.0 5316.0 5316.0 5316.0 5316.0 5316.0 5316.0 5316.0 5316.0 5316.0 5316.0 5316.0 5316.0 5316.0 5316.0 5316.0 5316.0 5316.0 5316.0 5316.0 5316.0 5316.0 5316.0 5316.0 5316.0 5316.0 5316.0 5316.0 5316.0 5316.0 5316.0 5316.0 5316.0 5316.0 5316.0 5316.0 5316.0 5316.0 5316.0 5316.0 5316.0 5316.0 5316.0 5316.0 5316.0 5316.0 5316.0 5316.0 5316.0 5316.0 5316.0 5316.0 5316.0 5316.0 5316.0 5316.0 5316.0 5316.0 5316.0 5316.0 5316.0 5316.0 5316.0 5316.0 5316.0 5316.0 5316.0 5316.0 5316.0 5316.0 5316.0 5316.0 5316.0 5316.0 5316.0 5316.0 5316.0 5316.0 5316.0 5316.0 5316.0 5316.0 5316.0 5316.0 5316.0 5316.0 5316.0 5316.0 5316.0 5316.0 5316.0 5316.0 5316.0 5316.0 5316.0 5316.0 5316.0 5316.0 5316.0 5316.0 5316.0 5316.0 5316.0 5316.0 5316.0 5316.0 5316.0 5316.0 5316.0 5316.0 5316.0 5316.0 5316.0 5316.0 5316.0 5316.0 5316.0 5316.0 5316.0 5316.0 5316.0 5316.0 5316.0 5316.0 5316.0 5316.0 5316.0 5316.0 5316.0 5316.0 5316.0 5316.0 5316.0 5316.0 5316.0 5316.0 5316.0 5316.0 5316.0 5316.0 5316.0 5316.0 5316.0 5316.0 5316.0 5316.0 5316.0 5316.0 5316.0 5316.0 5316.0 5316.0 5316.0 5316.0 5316.0 5316.0 5316.0 5316.0 5316.0 5316.0 5316.0 5316.0 5316.0 5316.0 5316.0 5316.0 5316.0 5316.0 5316.0 5316.0 5316.0 5316.0 5316.0 5316.0 5316.0 5316.0 5316.0 5316.0 5316.0 5316.0 5316.0 5316.0 5316.0 5316.0 5316.0 5316.0 5316.0 5316.0 5316.0 5316.0 5316.0 5316.0 5316.0 5316.0 5316.0 5316.0 5316.0 5316.0 5316.0 5316.0 5316.0 5316.0 5316.0 5316.0 5316.0 5316.0 5316.0 5316.0 5316.0 5316.0 5316.0 5316.0 5316.0 5316.0 5316.0 5316.0 5316.0 5316.0 5316.0 5316.0 5316.0 5316.0 5316.0 5316.0 5316.0 5316.0 5316.0 5316.0 5316.0 5316.0 5271.0 5271.0 5271.0 5271.0 5271.0 5271.0 5271.0 5271.0 5271.0 5271.0 5271.0 5271.0 5271.0 5271.0 5271.0 5271.0 5271.0 5271.0 5271.0 5271.0 5271.0 5271.0 5271.0 5271.0 5271.0 5271.0 5271.0 5271.0 5271.0 5271.0 5271.0 5271.0 5271.0 5271.0 5271.0 5271.0 5271.0 5271.0 5271.0 5271.0 5271.0 5271.0 5271.0 5271.0 5271.0 
7080.0 6694.0 6549.0 6364.0 6274.0 6153.0 6153.0 6041.0 6041.0 5927.0 5927.0 5920.0 5915.0 5868.0 5868.0 5850.0 5850.0 5850.0 5850.0 5850.0 5850.0 5850.0 5835.0 5835.0 5808.0 5808.0 5808.0 5808.0 5808.0 5808.0 5808.0 5808.0 5750.0 5750.0 5750.0 5750.0 5750.0 5750.0 5750.0 5750.0 5750.0 5750.0 5750.0 5750.0 5750.0 5750.0 5750.0 5750.0 5750.0 5750.0 5750.0 5750.0 5750.0 5704.0 5704.0 5704.0 5704.0 5704.0 5704.0 5704.0 5704.0 5704.0 5704.0 5704.0 5704.0 5704.0 5704.0 5704.0 5704.0 5704.0 5704.0 5704.0 5704.0 5704.0 5704.0 5704.0 5692.0 5692.0 5692.0 5692.0 5692.0 5692.0 5692.0 5682.0 5682.0 5682.0 5682.0 5682.0 5682.0 5682.0 5682.0 5682.0 5682.0 5682.0 5682.0 5682.0 5682.0 5682.0 5682.0 5682.0 5682.0 5639.0 5639.0 5639.0 5639.0 5639.0 5639.0 5639.0 5639.0 5639.0 5639.0 5639.0 5639.0 5639.0 5616.0 5616.0 5555.0 5555.0 5555.0 5555.0 5555.0 5555.0 5555.0 5555.0 5555.0 5555.0 5555.0 5555.0 5555.0 5555.0 5555.0 5555.0 5555.0 5555.0 5555.0 5555.0 5555.0 5490.0 5426.0 5426.0 5426.0 5426.0 5426.0 5426.0 5426.0 5426.0 5426.0 5426.0 5426.0 5426.0 5426.0 5426.0 5426.0 5426.0 5426.0 5426.0 5426.0 5426.0 5426.0 5426.0 5426.0 5426.0 5426.0 5426.0 5426.0 5401.0 5401.0 5401.0 5401.0 5401.0 5401.0 5401.0 5401.0 5401.0 5401.0 5401.0 5401.0 5401.0 5401.0 5401.0 5401.0 5401.0 5401.0 5401.0 5401.0 5401.0 5401.0 5401.0 5401.0 5401.0 5401.0 5401.0 5401.0 5401.0 5401.0 5401.0 5401.0 5401.0 5401.0 5401.0 5401.0 5401.0 5401.0 5401.0 5401.0 5401.0 5401.0 5401.0 5401.0 5401.0 5401.0 5401.0 5401.0 5380.0 5380.0 5380.0 5380.0 5380.0 5380.0 5380.0 5380.0 5380.0 5380.0 5380.0 5380.0 5380.0 5380.0 5380.0 5380.0 5380.0 5380.0 5380.0 5380.0 5380.0 5380.0 5380.0 5380.0 5380.0 5380.0 5348.0 5348.0 5348.0 5348.0 5348.0 5348.0 5348.0 5348.0 5348.0 5348.0 5348.0 5348.0 5348.0 5348.0 5348.0 5348.0 5348.0 5348.0 5348.0 5348.0 5348.0 5348.0 5348.0 5348.0 5348.0 5348.0 5348.0 5348.0 5348.0 5348.0 5348.0 5348.0 5348.0 5348.0 5348.0 5348.0 5348.0 5348.0 5348.0 5348.0 5348.0 5348.0 5348.0 5348.0 5348.0 5348.0 5348.0 5348.0 5348.0 5348.0 5348.0 5348.0 5348.0 5348.0 5348.0 5348.0 5348.0 5348.0 5348.0 5348.0 5348.0 5348.0 5348.0 5348.0 5348.0 5315.0 5315.0 5315.0 5315.0 5315.0 5315.0 5315.0 5315.0 5315.0 5315.0 5315.0 5315.0 5315.0 5315.0 5315.0 5315.0 5315.0 5315.0 5310.0 5310.0 5310.0 5310.0 5309.0 5309.0 5309.0 5309.0 5309.0 5309.0 5309.0 5309.0 5271.0 5271.0 5271.0 5261.0 5261.0 5261.0 5242.0 5242.0 5242.0 5242.0 5242.0 5242.0 5242.0 5242.0 5242.0 5242.0 5242.0 5242.0 5242.0 5242.0 5242.0 5242.0 5242.0 5242.0 5242.0 5242.0 5242.0 5242.0 5242.0 5242.0 5242.0 5242.0 5242.0 5242.0 5242.0 5242.0 5242.0 5242.0 5216.0 5216.0 5216.0 5216.0 5216.0 5216.0 5216.0 5216.0 5216.0 5216.0 5216.0 5216.0 5216.0 5216.0 5216.0 5216.0 5216.0 5216.0 5216.0 5216.0 5216.0 5216.0 5216.0 5216.0 5216.0 5216.0 5216.0 5216.0 5216.0 5216.0 5216.0 5216.0 5216.0 5216.0 5216.0 5216.0 5216.0 5216.0 5216.0 5216.0 5216.0 5216.0 5216.0 5216.0 5216.0 5216.0 5216.0 5216.0 5216.0 5216.0 5216.0 5216.0 5216.0 5216.0 5216.0 5216.0 5216.0 5216.0 5216.0 5216.0 5216.0 5216.0 5216.0 5216.0 5216.0 5216.0 5216.0 5216.0 5216.0 5216.0 5216.0 5216.0 5216.0 5216.0 5216.0 5216.0 5216.0 5216.0 5216.0 5216.0 5216.0 5216.0 5216.0 5216.0 5216.0 5216.0 5216.0 5216.0 5216.0 5216.0 5216.0 5216.0 5216.0 5216.0 5216.0 5216.0 5216.0 5216.0 5216.0 5216.0 5216.0 5216.0 5216.0 5216.0 5216.0 5216.0 5216.0 5216.0 5216.0 5216.0 5216.0 5216.0 5216.0 5216.0 5216.0 5216.0 5216.0 5216.0 5216.0 5216.0 5216.0 5216.0 5216.0 5216.0 5216.0 5216.0 5216.0 5216.0 5216.0 5216.0 5216.0 5216.0 5216.0 5216.0 5216.0 5216.0 5216.0 5216.0 5216.0 5216.0 5216.0 5216.0 5216.0 5216.0 5216.0 5216.0 5216.0 5216.0 5216.0 5216.0 5216.0 5216.0 5216.0 5216.0 5216.0 5216.0 5216.0 5216.0 5216.0 5216.0 5216.0 5216.0 5216.0 5216.0 5216.0 5216.0 5216.0 5216.0 5216.0 5216.0 5216.0 5216.0 5216.0 5216.0 5216.0 5216.0 5216.0 5216.0 5216.0 5216.0 5216.0 5216.0 5216.0 5216.0 5216.0 5216.0 5216.0 5216.0 5216.0 5216.0 5216.0 5216.0 5216.0 5216.0 5216.0 5216.0 5216.0 5216.0 5216.0 5216.0 5216.0 5216.0 5216.0 5216.0 5216.0 5216.0 5216.0 5216.0 5216.0 5216.0 5216.0 5216.0 5216.0 5216.0 5216.0 5216.0 5216.0 5216.0 5216.0 5216.0 5216.0 5216.0 5216.0 5216.0 5216.0 5216.0 5216.0 5216.0 5216.0 5216.0 5216.0 5216.0 5216.0 5216.0 5216.0 5216.0 5216.0 5216.0 5216.0 5216.0 5216.0 5216.0 5216.0 5216.0 5216.0 5216.0 5216.0 5216.0 5216.0 5216.0 5216.0 5216.0 5216.0 5216.0 5216.0 5216.0 5216.0 5216.0 5216.0 5216.0 5216.0 5216.0 5216.0 5216.0 5216.0 5216.0 5216.0 5216.0 5216.0 5216.0 5216.0 5216.0 5216.0 5216.0 5216.0 5216.0 5216.0 5216.0 5216.0 5216.0 5216.0 5216.0 5216.0 5216.0 5216.0 5216.0 5216.0 5216.0 5216.0 5216.0 5216.0 5216.0 5216.0 5216.0 
6984.0 6935.0 6935.0 6826.0 6732.0 6596.0 6372.0 6372.0 6372.0 6372.0 6372.0 6372.0 6372.0 6372.0 6340.0 6296.0 6296.0 6296.0 6296.0 6173.0 6173.0 6173.0 6173.0 6161.0 6160.0 6119.0 6119.0 6119.0 6119.0 6119.0 6119.0 6119.0 6119.0 6119.0 6119.0 6119.0 6119.0 6119.0 6119.0 6086.0 6059.0 6050.0 6050.0 6050.0 6050.0 6050.0 5988.0 5965.0 5965.0 5965.0 5965.0 5965.0 5965.0 5965.0 5965.0 5965.0 5965.0 5965.0 5965.0 5965.0 5965.0 5805.0 5631.0 5631.0 5631.0 5631.0 5631.0 5614.0 5614.0 5614.0 5613.0 5550.0 5550.0 5550.0 5550.0 5550.0 5550.0 5550.0 5550.0 5550.0 5550.0 5550.0 5550.0 5550.0 5550.0 5550.0 5550.0 5550.0 5550.0 5550.0 5550.0 5550.0 5550.0 5540.0 5529.0 5529.0 5529.0 5529.0 5529.0 5511.0 5499.0 5499.0 5499.0 5499.0 5499.0 5499.0 5499.0 5499.0 5499.0 5499.0 5499.0 5499.0 5499.0 5499.0 5499.0 5499.0 5499.0 5485.0 5485.0 5485.0 5485.0 5485.0 5485.0 5485.0 5485.0 5485.0 5485.0 5485.0 5485.0 5485.0 5485.0 5485.0 5485.0 5485.0 5485.0 5485.0 5485.0 5485.0 5485.0 5485.0 5485.0 5485.0 5485.0 5485.0 5485.0 5485.0 5485.0 5485.0 5485.0 5485.0 5485.0 5485.0 5485.0 5485.0 5485.0 5485.0 5485.0 5485.0 5485.0 5485.0 5485.0 5485.0 5485.0 5485.0 5485.0 5485.0 5485.0 5485.0 5485.0 5485.0 5485.0 5485.0 5485.0 5485.0 5485.0 5485.0 5485.0 5485.0 5485.0 5485.0 5485.0 5485.0 5485.0 5485.0 5485.0 5485.0 5485.0 5485.0 5485.0 5485.0 5485.0 5485.0 5485.0 5485.0 5485.0 5485.0 5485.0 5485.0 5485.0 5485.0 5485.0 5485.0 5485.0 5485.0 5485.0 5485.0 5485.0 5485.0 5485.0 5485.0 5485.0 5485.0 5485.0 5485.0 5485.0 5485.0 5485.0 5485.0 5485.0 5485.0 5485.0 5485.0 5485.0 5485.0 5485.0 5485.0 5485.0 5485.0 5485.0 5485.0 5485.0 5485.0 5485.0 5485.0 5485.0 5485.0 5485.0 5485.0 5485.0 5485.0 5485.0 5485.0 5485.0 5485.0 5485.0 5485.0 5485.0 5485.0 5485.0 5485.0 5485.0 5485.0 5485.0 5485.0 5485.0 5485.0 5485.0 5420.0 5298.0 5298.0 5298.0 5298.0 5298.0 5298.0 5298.0 5298.0 5298.0 5298.0 5298.0 5298.0 5298.0 5298.0 5298.0 5298.0 5298.0 5298.0 5298.0 5298.0 5298.0 5298.0 5298.0 5298.0 5270.0 5270.0 5270.0 5270.0 5270.0 5270.0 5270.0 5270.0 5270.0 5270.0 5270.0 5270.0 5270.0 5270.0 5270.0 5256.0 5256.0 5256.0 5256.0 5256.0 5256.0 5256.0 5256.0 5256.0 5256.0 5256.0 5256.0 5256.0 5256.0 5256.0 5256.0 5256.0 5256.0 5256.0 5256.0 5256.0 5256.0 5256.0 5256.0 5256.0 5256.0 5256.0 5256.0 5256.0 5256.0 5256.0 5256.0 5256.0 5256.0 5253.0 5253.0 5253.0 5253.0 5253.0 5253.0 5253.0 5253.0 5253.0 5253.0 5253.0 5218.0 5218.0 5218.0 5218.0 5218.0 5218.0 5218.0 5218.0 5218.0 5218.0 5218.0 5218.0 5218.0 5218.0 5218.0 5218.0 5218.0 5218.0 5218.0 5218.0 5218.0 5218.0 5218.0 5218.0 5218.0 5218.0 5218.0 5218.0 5218.0 5218.0 5218.0 5218.0 5218.0 5218.0 5218.0 5218.0 5218.0 5218.0 5218.0 5218.0 5218.0 5218.0 5218.0 5218.0 5218.0 5218.0 5218.0 5218.0 5218.0 5218.0 5218.0 5218.0 5218.0 5218.0 5218.0 5218.0 5218.0 5218.0 5218.0 5218.0 5218.0 5218.0 5218.0 5218.0 5206.0 5206.0 5206.0 5206.0 5206.0 5206.0 5206.0 5206.0 5206.0 5206.0 5206.0 5206.0 5206.0 5206.0 5206.0 5206.0 5206.0 5206.0 5206.0 5206.0 5206.0 5206.0 5206.0 5206.0 5206.0 5206.0 5206.0 5206.0 5206.0 5206.0 5206.0 5206.0 5206.0 5206.0 5206.0 5206.0 5206.0 5206.0 5206.0 5206.0 5206.0 5206.0 5206.0 5206.0 5206.0 5206.0 5206.0 5206.0 5206.0 5206.0 5206.0 5206.0 5206.0 5206.0 5206.0 5206.0 5206.0 5206.0 5206.0 5206.0 5206.0 5206.0 5206.0 5206.0 5206.0 5206.0 5206.0 5206.0 5206.0 5206.0 5206.0 5206.0 5206.0 5206.0 5206.0 5206.0 5206.0 5206.0 5206.0 5206.0 5206.0 5206.0 5206.0 5206.0 5206.0 5206.0 5206.0 5206.0 5206.0 5206.0 5206.0 5206.0 5206.0 5206.0 5206.0 5206.0 5206.0 5206.0 5206.0 5206.0 5206.0 5206.0 5206.0 5206.0 5206.0 5206.0 5206.0 5206.0 5206.0 5206.0 5206.0 5206.0 5206.0 5206.0 5206.0 5206.0 5206.0 5206.0 5206.0 5206.0 5206.0 5206.0 5206.0 5206.0 5206.0 5206.0 5206.0 5206.0 5206.0 5206.0 5206.0 5206.0 5206.0 5206.0 5206.0 5206.0 5206.0 5206.0 5206.0 5206.0 5206.0 5206.0 5206.0 5206.0 5206.0 5206.0 5206.0 5206.0 5206.0 5206.0 5206.0 5206.0 5206.0 5206.0 5206.0 5206.0 5206.0 5206.0 5206.0 5206.0 5206.0 5206.0 5206.0 5206.0 5206.0 5206.0 5206.0 5206.0 5206.0 5206.0 5206.0 5206.0 5206.0 5206.0 5206.0 5206.0 5206.0 5206.0 5206.0 5206.0 5206.0 5206.0 5206.0 5206.0 5206.0 5206.0 5206.0 5206.0 5206.0 5206.0 5206.0 5206.0 5206.0 5206.0 5206.0 5206.0 5206.0 5206.0 5206.0 5206.0 5206.0 5192.0 5192.0 5192.0 5192.0 5192.0 5192.0 5192.0 5192.0 5192.0 5192.0 5192.0 5192.0 5192.0 5192.0 5192.0 5192.0 5192.0 5192.0 5192.0 5192.0 5192.0 5192.0 5192.0 5192.0 5192.0 5192.0 5192.0 5192.0 5192.0 5192.0 5192.0 5192.0 5192.0 5192.0 5192.0 5192.0 5192.0 5192.0 5192.0 5192.0 5192.0 5192.0 5192.0 5192.0 5192.0 5192.0 5192.0 5192.0 5192.0 5192.0 5192.0 5192.0 5192.0 5192.0 5192.0 5192.0 5192.0 5192.0 5192.0 
7039.0 6611.0 6559.0 6559.0 6469.0 6323.0 6123.0 6123.0 5993.0 5993.0 5993.0 5993.0 5993.0 5993.0 5993.0 5993.0 5993.0 5993.0 5993.0 5965.0 5965.0 5942.0 5942.0 5942.0 5942.0 5942.0 5942.0 5930.0 5930.0 5930.0 5930.0 5930.0 5901.0 5895.0 5895.0 5895.0 5895.0 5895.0 5895.0 5895.0 5895.0 5895.0 5895.0 5895.0 5895.0 5895.0 5895.0 5895.0 5821.0 5821.0 5821.0 5821.0 5821.0 5821.0 5816.0 5814.0 5814.0 5814.0 5814.0 5814.0 5814.0 5814.0 5814.0 5814.0 5814.0 5814.0 5814.0 5731.0 5731.0 5602.0 5602.0 5598.0 5547.0 5509.0 5509.0 5509.0 5509.0 5509.0 5509.0 5509.0 5509.0 5509.0 5509.0 5492.0 5492.0 5459.0 5459.0 5459.0 5459.0 5459.0 5459.0 5459.0 5459.0 5459.0 5459.0 5459.0 5459.0 5459.0 5459.0 5459.0 5459.0 5459.0 5459.0 5459.0 5459.0 5459.0 5459.0 5459.0 5459.0 5459.0 5459.0 5459.0 5459.0 5459.0 5459.0 5459.0 5459.0 5459.0 5459.0 5459.0 5459.0 5459.0 5459.0 5459.0 5459.0 5459.0 5459.0 5459.0 5459.0 5459.0 5459.0 5459.0 5459.0 5459.0 5459.0 5459.0 5459.0 5459.0 5459.0 5459.0 5459.0 5459.0 5459.0 5459.0 5459.0 5459.0 5459.0 5459.0 5459.0 5422.0 5418.0 5418.0 5418.0 5418.0 5418.0 5418.0 5418.0 5418.0 5418.0 5418.0 5418.0 5418.0 5418.0 5418.0 5418.0 5418.0 5418.0 5418.0 5418.0 5418.0 5418.0 5418.0 5418.0 5418.0 5418.0 5418.0 5418.0 5418.0 5418.0 5418.0 5418.0 5411.0 5411.0 5411.0 5411.0 5411.0 5411.0 5411.0 5411.0 5411.0 5411.0 5411.0 5411.0 5411.0 5411.0 5411.0 5411.0 5411.0 5411.0 5411.0 5411.0 5411.0 5411.0 5411.0 5411.0 5411.0 5411.0 5411.0 5411.0 5411.0 5411.0 5411.0 5411.0 5411.0 5411.0 5411.0 5411.0 5411.0 5411.0 5411.0 5411.0 5411.0 5411.0 5411.0 5411.0 5411.0 5411.0 5411.0 5411.0 5411.0 5411.0 5411.0 5411.0 5411.0 5411.0 5411.0 5411.0 5411.0 5411.0 5411.0 5411.0 5411.0 5411.0 5411.0 5411.0 5411.0 5411.0 5411.0 5411.0 5411.0 5411.0 5411.0 5411.0 5411.0 5411.0 5411.0 5411.0 5411.0 5411.0 5411.0 5411.0 5411.0 5411.0 5411.0 5411.0 5411.0 5411.0 5411.0 5411.0 5411.0 5411.0 5411.0 5411.0 5411.0 5411.0 5411.0 5411.0 5411.0 5411.0 5397.0 5397.0 5397.0 5397.0 5397.0 5397.0 5397.0 5397.0 5397.0 5397.0 5397.0 5397.0 5397.0 5397.0 5397.0 5397.0 5397.0 5397.0 5397.0 5397.0 5397.0 5397.0 5397.0 5397.0 5397.0 5397.0 5397.0 5397.0 5397.0 5356.0 5356.0 5356.0 5356.0 5356.0 5356.0 5356.0 5356.0 5356.0 5356.0 5356.0 5356.0 5356.0 5356.0 5356.0 5356.0 5356.0 5356.0 5356.0 5356.0 5356.0 5356.0 5356.0 5356.0 5356.0 5356.0 5356.0 5356.0 5356.0 5356.0 5356.0 5356.0 5356.0 5356.0 5356.0 5356.0 5356.0 5356.0 5356.0 5356.0 5356.0 5356.0 5356.0 5356.0 5356.0 5356.0 5356.0 5356.0 5356.0 5356.0 5356.0 5356.0 5356.0 5356.0 5356.0 5356.0 5356.0 5356.0 5356.0 5350.0 5350.0 5350.0 5350.0 5350.0 5350.0 5350.0 5350.0 5350.0 5350.0 5350.0 5350.0 5350.0 5350.0 5350.0 5350.0 5350.0 5350.0 5350.0 5350.0 5350.0 5350.0 5350.0 5350.0 5350.0 5350.0 5350.0 5350.0 5350.0 5350.0 5350.0 5350.0 5350.0 5350.0 5350.0 5350.0 5350.0 5350.0 5350.0 5350.0 5350.0 5350.0 5350.0 5350.0 5350.0 5350.0 5350.0 5350.0 5350.0 5350.0 5350.0 5350.0 5350.0 5350.0 5350.0 5350.0 5350.0 5350.0 5350.0 5350.0 5350.0 5350.0 5350.0 5350.0 5350.0 5350.0 5350.0 5350.0 5350.0 5350.0 5350.0 5324.0 5324.0 5324.0 5324.0 5324.0 5324.0 5324.0 5324.0 5324.0 5324.0 5324.0 5324.0 5324.0 5324.0 5324.0 5324.0 5324.0 5324.0 5324.0 5324.0 5324.0 5324.0 5324.0 5324.0 5324.0 5324.0 5324.0 5324.0 5324.0 5324.0 5324.0 5324.0 5324.0 5324.0 5324.0 5324.0 5324.0 5324.0 5324.0 5324.0 5324.0 5324.0 5324.0 5324.0 5324.0 5324.0 5324.0 5324.0 5324.0 5324.0 5324.0 5324.0 5324.0 5324.0 5324.0 5324.0 5324.0 5324.0 5324.0 5324.0 5324.0 5324.0 5324.0 5324.0 5324.0 5324.0 5324.0 5324.0 5324.0 5324.0 5324.0 5324.0 5324.0 5324.0 5324.0 5324.0 5324.0 5324.0 5324.0 5324.0 5324.0 5324.0 5324.0 5324.0 5324.0 5324.0 5324.0 5324.0 5324.0 5324.0 5324.0 5324.0 5324.0 5324.0 5324.0 5324.0 5322.0 5281.0 5281.0 5281.0 5281.0 5281.0 5281.0 5281.0 5281.0 5281.0 5281.0 5281.0 5281.0 5281.0 5281.0 5272.0 5272.0 5272.0 5272.0 5272.0 5272.0 5272.0 5272.0 5272.0 5272.0 5272.0 5272.0 5272.0 5272.0 5272.0 5272.0 5272.0 5272.0 5272.0 5272.0 5272.0 5272.0 5272.0 5272.0 5272.0 5272.0 5272.0 5272.0 5272.0 5272.0 5272.0 5272.0 5272.0 5272.0 5272.0 5272.0 5272.0 5272.0 5272.0 5272.0 5272.0 5272.0 5272.0 5272.0 5272.0 5272.0 5272.0 5272.0 5272.0 5272.0 5272.0 5272.0 5272.0 5272.0 5272.0 5272.0 5272.0 5252.0 5246.0 5246.0 5246.0 5246.0 5246.0 5246.0 5246.0 5246.0 5246.0 5246.0 5246.0 5246.0 5246.0 5246.0 5246.0 5246.0 5246.0 5246.0 5246.0 5246.0 5246.0 5246.0 5242.0 5242.0 5242.0 5242.0 5242.0 5242.0 5242.0 5242.0 5242.0 5242.0 5242.0 5242.0 5242.0 5242.0 5242.0 5242.0 5242.0 5242.0 5242.0 5242.0 5242.0 5242.0 5242.0 5242.0 5242.0 5242.0 5242.0 5242.0 5242.0 5242.0 5242.0 5242.0 5242.0 5242.0 5242.0 5242.0 5242.0 
6477.0 6477.0 6341.0 6338.0 6233.0 6233.0 6233.0 6188.0 6139.0 5951.0 5883.0 5867.0 5773.0 5706.0 5652.0 5652.0 5652.0 5641.0 5641.0 5633.0 5568.0 5568.0 5536.0 5536.0 5536.0 5536.0 5536.0 5536.0 5536.0 5523.0 5514.0 5514.0 5514.0 5514.0 5514.0 5514.0 5514.0 5514.0 5514.0 5506.0 5498.0 5452.0 5452.0 5452.0 5452.0 5452.0 5414.0 5414.0 5414.0 5414.0 5414.0 5414.0 5414.0 5414.0 5414.0 5414.0 5414.0 5414.0 5414.0 5414.0 5414.0 5414.0 5414.0 5414.0 5414.0 5414.0 5414.0 5414.0 5414.0 5414.0 5414.0 5414.0 5414.0 5414.0 5414.0 5414.0 5414.0 5414.0 5414.0 5414.0 5414.0 5414.0 5414.0 5414.0 5414.0 5414.0 5414.0 5414.0 5414.0 5414.0 5414.0 5414.0 5414.0 5414.0 5414.0 5414.0 5414.0 5414.0 5414.0 5414.0 5414.0 5414.0 5414.0 5414.0 5414.0 5414.0 5414.0 5414.0 5414.0 5414.0 5414.0 5414.0 5414.0 5410.0 5410.0 5410.0 5410.0 5372.0 5372.0 5349.0 5349.0 5349.0 5349.0 5349.0 5349.0 5349.0 5349.0 5349.0 5349.0 5349.0 5349.0 5349.0 5349.0 5349.0 5349.0 5349.0 5349.0 5349.0 5349.0 5349.0 5349.0 5349.0 5349.0 5349.0 5349.0 5349.0 5349.0 5349.0 5349.0 5349.0 5349.0 5349.0 5349.0 5349.0 5349.0 5324.0 5324.0 5324.0 5324.0 5324.0 5324.0 5324.0 5324.0 5324.0 5313.0 5313.0 5313.0 5313.0 5313.0 5313.0 5313.0 5313.0 5313.0 5313.0 5313.0 5286.0 5286.0 5286.0 5286.0 5286.0 5286.0 5286.0 5286.0 5286.0 5286.0 5286.0 5286.0 5286.0 5286.0 5286.0 5286.0 5286.0 5286.0 5286.0 5286.0 5286.0 5286.0 5286.0 5286.0 5286.0 5286.0 5286.0 5286.0 5286.0 5286.0 5286.0 5286.0 5286.0 5286.0 5286.0 5286.0 5286.0 5286.0 5286.0 5286.0 5286.0 5261.0 5261.0 5261.0 5261.0 5261.0 5261.0 5261.0 5261.0 5261.0 5261.0 5261.0 5261.0 5261.0 5261.0 5231.0 5231.0 5231.0 5231.0 5231.0 5231.0 5231.0 5231.0 5231.0 5231.0 5231.0 5231.0 5231.0 5231.0 5231.0 5231.0 5231.0 5231.0 5231.0 5231.0 5231.0 5231.0 5231.0 5231.0 5231.0 5231.0 5231.0 5231.0 5231.0 5231.0 5231.0 5231.0 5231.0 5231.0 5231.0 5231.0 5231.0 5231.0 5231.0 5231.0 5231.0 5231.0 5231.0 5231.0 5231.0 5231.0 5231.0 5231.0 5231.0 5231.0 5231.0 5231.0 5231.0 5231.0 5231.0 5231.0 5231.0 5231.0 5231.0 5231.0 5231.0 5231.0 5231.0 5231.0 5231.0 5231.0 5231.0 5231.0 5231.0 5231.0 5231.0 5231.0 5231.0 5231.0 5231.0 5231.0 5231.0 5231.0 5231.0 5231.0 5231.0 5230.0 5230.0 5230.0 5230.0 5230.0 5230.0 5230.0 5230.0 5230.0 5230.0 5230.0 5230.0 5230.0 5230.0 5230.0 5230.0 5230.0 5230.0 5230.0 5230.0 5230.0 5230.0 5230.0 5230.0 5230.0 5230.0 5230.0 5230.0 5230.0 5230.0 5230.0 5230.0 5230.0 5230.0 5230.0 5230.0 5230.0 5230.0 5230.0 5230.0 5230.0 5230.0 5230.0 5230.0 5230.0 5230.0 5230.0 5230.0 5230.0 5230.0 5230.0 5230.0 5230.0 5230.0 5230.0 5230.0 5230.0 5230.0 5230.0 5230.0 5230.0 5230.0 5230.0 5230.0 5230.0 5230.0 5230.0 5230.0 5230.0 5230.0 5230.0 5230.0 5230.0 5230.0 5230.0 5230.0 5230.0 5230.0 5217.0 5217.0 5160.0 5160.0 5160.0 5160.0 5160.0 5160.0 5160.0 5160.0 5160.0 5160.0 5160.0 5160.0 5160.0 5160.0 5160.0 5160.0 5160.0 5160.0 5160.0 5160.0 5160.0 5160.0 5160.0 5160.0 5160.0 5160.0 5160.0 5160.0 5160.0 5160.0 5160.0 5160.0 5160.0 5160.0 5160.0 5160.0 5160.0 5160.0 5160.0 5160.0 5160.0 5160.0 5160.0 5160.0 5160.0 5160.0 5160.0 5160.0 5160.0 5160.0 5160.0 5160.0 5160.0 5160.0 5160.0 5160.0 5160.0 5160.0 5160.0 5160.0 5160.0 5160.0 5160.0 5160.0 5160.0 5160.0 5160.0 5160.0 5160.0 5160.0 5160.0 5160.0 5160.0 5160.0 5160.0 5160.0 5160.0 5160.0 5160.0 5160.0 5160.0 5160.0 5160.0 5160.0 5160.0 5160.0 5160.0 5160.0 5160.0 5160.0 5160.0 5160.0 5160.0 5160.0 5160.0 5160.0 5160.0 5160.0 5160.0 5160.0 5160.0 5160.0 5160.0 5160.0 5160.0 5160.0 5160.0 5160.0 5160.0 5160.0 5160.0 5160.0 5160.0 5160.0 5160.0 5160.0 5160.0 5160.0 5160.0 5160.0 5160.0 5160.0 5160.0 5160.0 5160.0 5160.0 5160.0 5160.0 5160.0 5160.0 5160.0 5160.0 5160.0 5160.0 5160.0 5160.0 5160.0 5160.0 5160.0 5160.0 5160.0 5160.0 5160.0 5160.0 5160.0 5160.0 5160.0 5160.0 5160.0 5160.0 5160.0 5160.0 5160.0 5160.0 5160.0 5160.0 5160.0 5160.0 5160.0 5160.0 5160.0 5160.0 5160.0 5147.0 5147.0 5147.0 5147.0 5147.0 5147.0 5147.0 5147.0 5147.0 5147.0 5147.0 5147.0 5147.0 5147.0 5147.0 5147.0 5147.0 5147.0 5147.0 5147.0 5147.0 5147.0 5147.0 5147.0 5147.0 5147.0 5147.0 5147.0 5147.0 5147.0 5147.0 5147.0 5147.0 5147.0 5147.0 5147.0 5147.0 5147.0 5147.0 5147.0 5147.0 5147.0 5147.0 5147.0 5147.0 5147.0 5147.0 5147.0 5147.0 5147.0 5147.0 5147.0 5147.0 5147.0 5147.0 5147.0 5147.0 5147.0 5147.0 5147.0 5147.0 5147.0 5147.0 5147.0 5147.0 5147.0 5147.0 5147.0 5147.0 5147.0 5147.0 5147.0 5147.0 5147.0 5147.0 5147.0 5147.0 5147.0 5147.0 5147.0 5147.0 5147.0 5147.0 5147.0 5147.0 5147.0 5147.0 5147.0 5147.0 5147.0 5147.0 5147.0 5147.0 5147.0 5147.0 5147.0 5147.0 5147.0 5147.0 5147.0 5147.0 5147.0 5147.0 5147.0 5147.0 5147.0 5147.0 5147.0 5147.0 5147.0 5147.0 5147.0 
7000.0 6861.0 6672.0 6616.0 6544.0 6544.0 6342.0 6342.0 6342.0 6342.0 6342.0 6342.0 6342.0 6291.0 6219.0 6219.0 6205.0 6205.0 6205.0 6205.0 6205.0 6205.0 6205.0 6205.0 6205.0 6201.0 6201.0 6201.0 6201.0 6187.0 6187.0 6187.0 6187.0 6187.0 6187.0 6187.0 6187.0 6187.0 6187.0 6187.0 6187.0 6187.0 6187.0 6187.0 6187.0 6187.0 6187.0 6187.0 6187.0 6187.0 6187.0 6187.0 6187.0 6187.0 6131.0 6131.0 6131.0 6131.0 6131.0 6131.0 6131.0 6131.0 6131.0 6131.0 6131.0 6111.0 6000.0 5922.0 5863.0 5863.0 5863.0 5863.0 5852.0 5824.0 5805.0 5798.0 5798.0 5798.0 5760.0 5663.0 5663.0 5604.0 5604.0 5596.0 5593.0 5583.0 5563.0 5563.0 5563.0 5563.0 5557.0 5547.0 5547.0 5547.0 5547.0 5547.0 5547.0 5547.0 5547.0 5547.0 5547.0 5547.0 5509.0 5509.0 5509.0 5509.0 5509.0 5509.0 5509.0 5509.0 5509.0 5509.0 5509.0 5509.0 5509.0 5509.0 5509.0 5509.0 5509.0 5509.0 5509.0 5509.0 5509.0 5509.0 5509.0 5509.0 5509.0 5509.0 5509.0 5509.0 5509.0 5509.0 5509.0 5509.0 5509.0 5509.0 5509.0 5509.0 5461.0 5461.0 5403.0 5403.0 5403.0 5403.0 5403.0 5403.0 5403.0 5403.0 5403.0 5282.0 5282.0 5282.0 5282.0 5282.0 5282.0 5282.0 5282.0 5282.0 5282.0 5282.0 5282.0 5282.0 5282.0 5282.0 5282.0 5282.0 5282.0 5282.0 5282.0 5282.0 5282.0 5282.0 5282.0 5282.0 5282.0 5282.0 5282.0 5282.0 5282.0 5282.0 5282.0 5282.0 5265.0 5265.0 5265.0 5265.0 5265.0 5265.0 5265.0 5265.0 5265.0 5265.0 5265.0 5265.0 5265.0 5265.0 5258.0 5258.0 5258.0 5258.0 5258.0 5258.0 5258.0 5258.0 5258.0 5258.0 5258.0 5258.0 5258.0 5258.0 5258.0 5258.0 5258.0 5258.0 5258.0 5258.0 5258.0 5246.0 5246.0 5246.0 5246.0 5246.0 5246.0 5246.0 5246.0 5246.0 5246.0 5246.0 5246.0 5246.0 5246.0 5246.0 5246.0 5246.0 5246.0 5246.0 5246.0 5246.0 5246.0 5246.0 5246.0 5246.0 5246.0 5246.0 5246.0 5246.0 5246.0 5246.0 5246.0 5246.0 5246.0 5246.0 5246.0 5246.0 5246.0 5246.0 5246.0 5246.0 5246.0 5246.0 5246.0 5246.0 5246.0 5246.0 5246.0 5246.0 5246.0 5246.0 5246.0 5246.0 5246.0 5246.0 5246.0 5246.0 5246.0 5246.0 5246.0 5246.0 5246.0 5246.0 5246.0 5246.0 5246.0 5246.0 5246.0 5246.0 5246.0 5246.0 5246.0 5246.0 5246.0 5246.0 5246.0 5246.0 5246.0 5246.0 5246.0 5246.0 5246.0 5246.0 5246.0 5246.0 5246.0 5246.0 5246.0 5246.0 5246.0 5246.0 5246.0 5246.0 5246.0 5246.0 5246.0 5246.0 5246.0 5246.0 5246.0 5246.0 5246.0 5246.0 5246.0 5246.0 5246.0 5246.0 5246.0 5246.0 5246.0 5246.0 5246.0 5246.0 5246.0 5246.0 5242.0 5242.0 5242.0 5242.0 5242.0 5242.0 5242.0 5242.0 5242.0 5242.0 5242.0 5242.0 5242.0 5242.0 5242.0 5242.0 5242.0 5242.0 5242.0 5237.0 5237.0 5237.0 5237.0 5202.0 5202.0 5202.0 5202.0 5202.0 5202.0 5202.0 5202.0 5202.0 5202.0 5202.0 5202.0 5202.0 5202.0 5202.0 5202.0 5191.0 5191.0 5191.0 5191.0 5191.0 5191.0 5191.0 5191.0 5191.0 5191.0 5191.0 5191.0 5191.0 5191.0 5191.0 5191.0 5191.0 5191.0 5191.0 5191.0 5191.0 5191.0 5191.0 5191.0 5191.0 5191.0 5191.0 5191.0 5191.0 5191.0 5191.0 5191.0 5191.0 5191.0 5191.0 5191.0 5191.0 5191.0 5191.0 5191.0 5191.0 5191.0 5191.0 5191.0 5191.0 5191.0 5191.0 5191.0 5191.0 5191.0 5191.0 5177.0 5177.0 5177.0 5177.0 5177.0 5177.0 5177.0 5177.0 5177.0 5177.0 5177.0 5177.0 5177.0 5177.0 5177.0 5177.0 5177.0 5177.0 5177.0 5177.0 5177.0 5177.0 5177.0 5177.0 5177.0 5177.0 5177.0 5177.0 5177.0 5177.0 5177.0 5177.0 5177.0 5177.0 5177.0 5177.0 5177.0 5177.0 5177.0 5177.0 5177.0 5177.0 5177.0 5177.0 5177.0 5177.0 5177.0 5177.0 5177.0 5177.0 5177.0 5177.0 5177.0 5177.0 5177.0 5177.0 5177.0 5177.0 5177.0 5177.0 5177.0 5177.0 5177.0 5177.0 5177.0 5177.0 5177.0 5177.0 5177.0 5177.0 5177.0 5177.0 5177.0 5177.0 5177.0 5177.0 5177.0 5177.0 5177.0 5177.0 5177.0 5177.0 5177.0 5177.0 5177.0 5177.0 5177.0 5177.0 5177.0 5177.0 5177.0 5177.0 5177.0 5177.0 5177.0 5177.0 5177.0 5177.0 5177.0 5177.0 5177.0 5177.0 5177.0 5177.0 5177.0 5177.0 5177.0 5177.0 5177.0 5177.0 5177.0 5177.0 5177.0 5177.0 5177.0 5177.0 5177.0 5177.0 5177.0 5177.0 5177.0 5177.0 5177.0 5177.0 5177.0 5177.0 5177.0 5177.0 5177.0 5177.0 5177.0 5177.0 5177.0 5177.0 5177.0 5177.0 5177.0 5177.0 5177.0 5177.0 5177.0 5177.0 5177.0 5177.0 5177.0 5177.0 5177.0 5177.0 5177.0 5177.0 5177.0 5177.0 5177.0 5177.0 5177.0 5177.0 5177.0 5177.0 5177.0 5177.0 5177.0 5177.0 5177.0 5177.0 5177.0 5177.0 5177.0 5177.0 5177.0 5177.0 5177.0 5177.0 5177.0 5177.0 5177.0 5177.0 5177.0 5177.0 5177.0 5177.0 5177.0 5177.0 5177.0 5177.0 5177.0 5177.0 5177.0 5177.0 5177.0 5177.0 5177.0 5177.0 5177.0 5177.0 5177.0 5177.0 5177.0 5177.0 5177.0 5177.0 5177.0 5177.0 5177.0 5177.0 5177.0 5177.0 5177.0 5177.0 5177.0 5177.0 5177.0 5177.0 5177.0 5177.0 5177.0 5177.0 5177.0 5177.0 5177.0 5177.0 5177.0 5177.0 5177.0 5177.0 5177.0 5177.0 5177.0 5177.0 5177.0 5177.0 5177.0 5177.0 5177.0 5177.0 5177.0 5177.0 5177.0 5177.0 5177.0 5177.0 5177.0 5177.0 5177.0 5177.0 
6653.0 6653.0 6605.0 6605.0 6605.0 6476.0 6443.0 6220.0 6220.0 6220.0 6220.0 6220.0 6135.0 6135.0 6135.0 6068.0 6068.0 5955.0 5955.0 5955.0 5955.0 5955.0 5955.0 5955.0 5955.0 5955.0 5923.0 5923.0 5923.0 5923.0 5923.0 5923.0 5923.0 5923.0 5904.0 5904.0 5904.0 5904.0 5904.0 5904.0 5904.0 5904.0 5904.0 5904.0 5904.0 5904.0 5904.0 5904.0 5904.0 5903.0 5903.0 5874.0 5874.0 5821.0 5821.0 5754.0 5754.0 5754.0 5754.0 5754.0 5754.0 5754.0 5754.0 5754.0 5754.0 5754.0 5754.0 5754.0 5745.0 5722.0 5722.0 5722.0 5722.0 5722.0 5722.0 5722.0 5722.0 5718.0 5718.0 5666.0 5666.0 5666.0 5666.0 5666.0 5656.0 5656.0 5656.0 5627.0 5552.0 5552.0 5552.0 5552.0 5552.0 5552.0 5552.0 5552.0 5552.0 5552.0 5548.0 5548.0 5548.0 5548.0 5548.0 5548.0 5548.0 5548.0 5548.0 5547.0 5547.0 5547.0 5498.0 5498.0 5498.0 5492.0 5492.0 5492.0 5492.0 5492.0 5492.0 5492.0 5492.0 5492.0 5492.0 5492.0 5492.0 5492.0 5492.0 5492.0 5492.0 5492.0 5492.0 5492.0 5492.0 5492.0 5492.0 5492.0 5492.0 5492.0 5473.0 5429.0 5389.0 5386.0 5386.0 5386.0 5386.0 5386.0 5382.0 5382.0 5382.0 5382.0 5382.0 5382.0 5382.0 5382.0 5382.0 5382.0 5382.0 5382.0 5382.0 5382.0 5382.0 5382.0 5382.0 5382.0 5382.0 5362.0 5362.0 5362.0 5362.0 5362.0 5362.0 5362.0 5362.0 5362.0 5362.0 5362.0 5362.0 5362.0 5362.0 5362.0 5362.0 5362.0 5362.0 5362.0 5362.0 5362.0 5362.0 5362.0 5362.0 5362.0 5362.0 5362.0 5362.0 5362.0 5362.0 5362.0 5362.0 5362.0 5362.0 5362.0 5362.0 5362.0 5362.0 5362.0 5362.0 5362.0 5362.0 5362.0 5362.0 5362.0 5362.0 5362.0 5362.0 5362.0 5362.0 5362.0 5362.0 5362.0 5362.0 5362.0 5362.0 5362.0 5362.0 5362.0 5362.0 5362.0 5362.0 5362.0 5362.0 5362.0 5362.0 5362.0 5362.0 5362.0 5362.0 5362.0 5362.0 5362.0 5362.0 5362.0 5362.0 5362.0 5362.0 5362.0 5362.0 5362.0 5362.0 5362.0 5362.0 5362.0 5362.0 5362.0 5362.0 5362.0 5362.0 5362.0 5362.0 5362.0 5362.0 5362.0 5362.0 5362.0 5362.0 5362.0 5362.0 5362.0 5362.0 5362.0 5362.0 5362.0 5362.0 5362.0 5362.0 5362.0 5362.0 5362.0 5362.0 5362.0 5362.0 5362.0 5362.0 5320.0 5320.0 5320.0 5320.0 5320.0 5320.0 5320.0 5320.0 5320.0 5296.0 5296.0 5296.0 5296.0 5296.0 5296.0 5296.0 5296.0 5271.0 5271.0 5271.0 5271.0 5271.0 5271.0 5271.0 5271.0 5271.0 5271.0 5271.0 5271.0 5271.0 5271.0 5271.0 5271.0 5271.0 5271.0 5271.0 5271.0 5271.0 5271.0 5271.0 5271.0 5271.0 5271.0 5271.0 5271.0 5271.0 5271.0 5271.0 5271.0 5271.0 5271.0 5271.0 5271.0 5271.0 5271.0 5271.0 5271.0 5271.0 5271.0 5271.0 5271.0 5271.0 5271.0 5271.0 5271.0 5271.0 5271.0 5271.0 5271.0 5271.0 5271.0 5271.0 5261.0 5233.0 5233.0 5233.0 5213.0 5213.0 5213.0 5192.0 5171.0 5171.0 5171.0 5166.0 5166.0 5166.0 5166.0 5166.0 5166.0 5166.0 5166.0 5166.0 5166.0 5166.0 5150.0 5150.0 5150.0 5150.0 5150.0 5150.0 5150.0 5150.0 5150.0 5150.0 5150.0 5150.0 5150.0 5150.0 5150.0 5150.0 5150.0 5150.0 5150.0 5150.0 5150.0 5150.0 5150.0 5150.0 5150.0 5150.0 5150.0 5150.0 5150.0 5150.0 5150.0 5150.0 5150.0 5150.0 5150.0 5150.0 5150.0 5150.0 5150.0 5150.0 5150.0 5150.0 5150.0 5150.0 5150.0 5150.0 5150.0 5150.0 5150.0 5150.0 5150.0 5150.0 5150.0 5150.0 5150.0 5150.0 5150.0 5150.0 5150.0 5150.0 5150.0 5150.0 5150.0 5150.0 5150.0 5150.0 5150.0 5150.0 5150.0 5150.0 5150.0 5150.0 5150.0 5150.0 5150.0 5150.0 5150.0 5150.0 5150.0 5150.0 5150.0 5150.0 5150.0 5150.0 5150.0 5150.0 5150.0 5150.0 5150.0 5150.0 5150.0 5150.0 5150.0 5150.0 5150.0 5150.0 5150.0 5150.0 5150.0 5150.0 5150.0 5150.0 5150.0 5150.0 5150.0 5150.0 5150.0 5150.0 5150.0 5150.0 5150.0 5150.0 5150.0 5150.0 5150.0 5150.0 5150.0 5150.0 5150.0 5150.0 5150.0 5150.0 5150.0 5150.0 5150.0 5150.0 5150.0 5150.0 5150.0 5150.0 5150.0 5150.0 5150.0 5150.0 5150.0 5150.0 5150.0 5150.0 5150.0 5150.0 5150.0 5150.0 5150.0 5150.0 5150.0 5150.0 5150.0 5150.0 5150.0 5150.0 5150.0 5150.0 5150.0 5150.0 5150.0 5150.0 5150.0 5150.0 5150.0 5150.0 5150.0 5150.0 5150.0 5150.0 5150.0 5150.0 5150.0 5150.0 5150.0 5150.0 5150.0 5150.0 5150.0 5150.0 5150.0 5150.0 5150.0 5150.0 5150.0 5150.0 5150.0 5150.0 5150.0 5150.0 5150.0 5150.0 5150.0 5150.0 5150.0 5150.0 5150.0 5150.0 5150.0 5150.0 5150.0 5150.0 5150.0 5150.0 5150.0 5150.0 5150.0 5150.0 5150.0 5150.0 5150.0 5150.0 5150.0 5150.0 5150.0 5150.0 5150.0 5150.0 5150.0 5150.0 5150.0 5150.0 5150.0 5150.0 5150.0 5150.0 5150.0 5150.0 5150.0 5150.0 5150.0 5150.0 5150.0 5150.0 5150.0 5150.0 5150.0 5150.0 5150.0 5150.0 5150.0 5150.0 5150.0 5150.0 5150.0 5150.0 5150.0 5150.0 5150.0 5150.0 5150.0 5150.0 5150.0 5150.0 5150.0 5150.0 5150.0 5150.0 5150.0 5150.0 5150.0 5150.0 5150.0 5150.0 5150.0 5150.0 5150.0 5150.0 5150.0 5150.0 5150.0 5150.0 5150.0 5150.0 5150.0 5150.0 5150.0 5150.0 5150.0 5150.0 5150.0 5150.0 5150.0 5150.0 5150.0 5150.0 5150.0 5150.0 5150.0 5150.0 5150.0 5150.0 5150.0 5150.0 5150.0 5150.0 5150.0 
7098.0 6558.0 6558.0 6519.0 6365.0 6365.0 6307.0 6307.0 6307.0 6296.0 6223.0 6209.0 6197.0 6177.0 6177.0 6118.0 6118.0 6075.0 6075.0 6075.0 6075.0 6044.0 6044.0 6012.0 6012.0 5987.0 5987.0 5975.0 5975.0 5959.0 5959.0 5959.0 5959.0 5959.0 5959.0 5959.0 5959.0 5959.0 5959.0 5908.0 5880.0 5880.0 5880.0 5880.0 5880.0 5880.0 5880.0 5880.0 5880.0 5880.0 5880.0 5880.0 5764.0 5764.0 5764.0 5764.0 5764.0 5764.0 5764.0 5764.0 5764.0 5764.0 5764.0 5764.0 5764.0 5764.0 5764.0 5676.0 5676.0 5676.0 5630.0 5630.0 5630.0 5630.0 5630.0 5624.0 5580.0 5580.0 5580.0 5580.0 5580.0 5580.0 5580.0 5580.0 5580.0 5580.0 5486.0 5486.0 5486.0 5486.0 5486.0 5486.0 5486.0 5486.0 5486.0 5486.0 5486.0 5486.0 5486.0 5434.0 5434.0 5434.0 5434.0 5434.0 5434.0 5434.0 5434.0 5434.0 5434.0 5434.0 5434.0 5434.0 5434.0 5434.0 5434.0 5434.0 5434.0 5434.0 5434.0 5434.0 5434.0 5434.0 5434.0 5434.0 5434.0 5434.0 5434.0 5434.0 5434.0 5434.0 5434.0 5434.0 5434.0 5434.0 5434.0 5434.0 5434.0 5434.0 5434.0 5434.0 5434.0 5434.0 5434.0 5434.0 5434.0 5434.0 5434.0 5434.0 5434.0 5434.0 5388.0 5388.0 5388.0 5388.0 5388.0 5388.0 5388.0 5388.0 5388.0 5388.0 5388.0 5388.0 5388.0 5388.0 5388.0 5388.0 5388.0 5388.0 5388.0 5388.0 5388.0 5388.0 5388.0 5379.0 5379.0 5379.0 5379.0 5379.0 5379.0 5352.0 5330.0 5330.0 5330.0 5330.0 5330.0 5330.0 5330.0 5330.0 5330.0 5330.0 5330.0 5330.0 5330.0 5330.0 5330.0 5330.0 5330.0 5330.0 5330.0 5330.0 5330.0 5330.0 5330.0 5330.0 5330.0 5330.0 5330.0 5330.0 5330.0 5330.0 5327.0 5327.0 5327.0 5327.0 5327.0 5327.0 5327.0 5327.0 5327.0 5327.0 5327.0 5327.0 5312.0 5312.0 5312.0 5312.0 5312.0 5312.0 5312.0 5312.0 5312.0 5312.0 5312.0 5312.0 5312.0 5312.0 5312.0 5312.0 5312.0 5312.0 5312.0 5312.0 5312.0 5312.0 5312.0 5312.0 5312.0 5312.0 5312.0 5312.0 5312.0 5312.0 5312.0 5312.0 5312.0 5312.0 5312.0 5312.0 5312.0 5299.0 5299.0 5272.0 5272.0 5263.0 5263.0 5263.0 5198.0 5198.0 5198.0 5198.0 5198.0 5174.0 5174.0 5174.0 5174.0 5174.0 5174.0 5174.0 5174.0 5174.0 5174.0 5174.0 5174.0 5174.0 5174.0 5174.0 5174.0 5174.0 5174.0 5174.0 5174.0 5174.0 5174.0 5174.0 5174.0 5174.0 5174.0 5174.0 5174.0 5174.0 5174.0 5174.0 5174.0 5174.0 5174.0 5174.0 5174.0 5174.0 5174.0 5174.0 5174.0 5174.0 5174.0 5174.0 5174.0 5174.0 5174.0 5174.0 5174.0 5174.0 5174.0 5174.0 5174.0 5174.0 5174.0 5174.0 5174.0 5174.0 5174.0 5174.0 5174.0 5174.0 5174.0 5174.0 5174.0 5174.0 5174.0 5174.0 5174.0 5174.0 5174.0 5174.0 5174.0 5174.0 5174.0 5174.0 5174.0 5174.0 5174.0 5174.0 5174.0 5174.0 5174.0 5174.0 5174.0 5174.0 5174.0 5174.0 5174.0 5174.0 5174.0 5174.0 5174.0 5174.0 5174.0 5174.0 5174.0 5174.0 5174.0 5174.0 5174.0 5174.0 5174.0 5174.0 5174.0 5174.0 5174.0 5174.0 5174.0 5174.0 5174.0 5174.0 5174.0 5174.0 5174.0 5174.0 5174.0 5174.0 5174.0 5174.0 5174.0 5174.0 5174.0 5174.0 5174.0 5174.0 5174.0 5174.0 5174.0 5174.0 5174.0 5174.0 5174.0 5174.0 5174.0 5174.0 5174.0 5174.0 5174.0 5174.0 5174.0 5174.0 5174.0 5174.0 5174.0 5174.0 5174.0 5174.0 5174.0 5174.0 5174.0 5174.0 5174.0 5174.0 5174.0 5174.0 5174.0 5174.0 5174.0 5174.0 5174.0 5174.0 5174.0 5174.0 5174.0 5174.0 5174.0 5174.0 5174.0 5174.0 5174.0 5174.0 5174.0 5174.0 5174.0 5174.0 5174.0 5174.0 5174.0 5174.0 5174.0 5174.0 5174.0 5174.0 5174.0 5174.0 5174.0 5174.0 5174.0 5174.0 5174.0 5174.0 5174.0 5174.0 5174.0 5174.0 5174.0 5174.0 5174.0 5174.0 5174.0 5174.0 5174.0 5174.0 5174.0 5174.0 5174.0 5174.0 5174.0 5174.0 5174.0 5174.0 5174.0 5174.0 5174.0 5174.0 5174.0 5169.0 5169.0 5169.0 5169.0 5169.0 5169.0 5169.0 5169.0 5169.0 5169.0 5169.0 5169.0 5169.0 5169.0 5169.0 5169.0 5169.0 5169.0 5169.0 5169.0 5169.0 5169.0 5169.0 5169.0 5169.0 5169.0 5169.0 5169.0 5169.0 5169.0 5169.0 5169.0 5169.0 5169.0 5169.0 5169.0 5169.0 5169.0 5169.0 5169.0 5169.0 5169.0 5169.0 5169.0 5169.0 5169.0 5169.0 5169.0 5169.0 5169.0 5169.0 5169.0 5169.0 5169.0 5169.0 5169.0 5169.0 5169.0 5169.0 5169.0 5169.0 5169.0 5169.0 5169.0 5169.0 5169.0 5169.0 5169.0 5169.0 5169.0 5169.0 5169.0 5169.0 5169.0 5169.0 5169.0 5152.0 5152.0 5152.0 5126.0 5126.0 5126.0 5126.0 5126.0 5126.0 5126.0 5126.0 5126.0 5126.0 5126.0 5126.0 5126.0 5126.0 5126.0 5126.0 5126.0 5126.0 5126.0 5126.0 5126.0 5126.0 5126.0 5126.0 5126.0 5126.0 5126.0 5126.0 5126.0 5126.0 5126.0 5126.0 5126.0 5126.0 5126.0 5126.0 5126.0 5126.0 5126.0 5126.0 5126.0 5126.0 5126.0 5126.0 5126.0 5126.0 5126.0 5126.0 5126.0 5126.0 5126.0 5126.0 5126.0 5126.0 5126.0 5126.0 5126.0 5126.0 5126.0 5126.0 5126.0 5126.0 5126.0 5126.0 5126.0 5126.0 5126.0 5126.0 5126.0 5126.0 5126.0 5126.0 5126.0 5126.0 5126.0 5126.0 5126.0 5126.0 5126.0 5126.0 5126.0 5126.0 5126.0 5126.0 5126.0 5126.0 5126.0 5126.0 5126.0 5126.0 5126.0 5126.0 5126.0 5126.0 5126.0 5126.0 5126.0 5126.0 5126.0 5126.0 
7079.0 6731.0 6604.0 6527.0 6393.0 6324.0 6163.0 6163.0 6163.0 6163.0 6163.0 6163.0 6163.0 6163.0 6163.0 6101.0 6101.0 6101.0 6101.0 6101.0 6101.0 6101.0 6101.0 6081.0 6081.0 6081.0 6081.0 6081.0 6050.0 6009.0 5944.0 5944.0 5944.0 5944.0 5944.0 5944.0 5944.0 5944.0 5944.0 5942.0 5942.0 5942.0 5942.0 5942.0 5942.0 5942.0 5942.0 5942.0 5942.0 5942.0 5942.0 5865.0 5865.0 5783.0 5783.0 5783.0 5783.0 5783.0 5783.0 5783.0 5783.0 5783.0 5762.0 5762.0 5762.0 5733.0 5639.0 5639.0 5610.0 5610.0 5512.0 5500.0 5500.0 5497.0 5497.0 5497.0 5497.0 5486.0 5486.0 5486.0 5486.0 5486.0 5486.0 5486.0 5486.0 5480.0 5480.0 5480.0 5480.0 5480.0 5460.0 5460.0 5460.0 5460.0 5460.0 5460.0 5460.0 5460.0 5460.0 5460.0 5460.0 5460.0 5460.0 5460.0 5460.0 5460.0 5460.0 5460.0 5460.0 5460.0 5460.0 5460.0 5460.0 5460.0 5460.0 5460.0 5460.0 5460.0 5460.0 5460.0 5460.0 5460.0 5460.0 5460.0 5460.0 5460.0 5460.0 5460.0 5460.0 5460.0 5460.0 5460.0 5460.0 5460.0 5460.0 5460.0 5460.0 5460.0 5460.0 5460.0 5460.0 5460.0 5460.0 5460.0 5460.0 5460.0 5460.0 5460.0 5460.0 5460.0 5460.0 5460.0 5460.0 5460.0 5460.0 5460.0 5460.0 5460.0 5460.0 5460.0 5460.0 5460.0 5460.0 5460.0 5460.0 5460.0 5457.0 5457.0 5405.0 5405.0 5405.0 5405.0 5405.0 5405.0 5405.0 5405.0 5405.0 5405.0 5405.0 5405.0 5405.0 5405.0 5405.0 5405.0 5405.0 5405.0 5405.0 5405.0 5405.0 5405.0 5405.0 5405.0 5405.0 5405.0 5405.0 5405.0 5405.0 5405.0 5405.0 5405.0 5405.0 5405.0 5405.0 5405.0 5405.0 5405.0 5405.0 5404.0 5404.0 5404.0 5397.0 5397.0 5397.0 5397.0 5383.0 5383.0 5383.0 5383.0 5381.0 5381.0 5381.0 5381.0 5381.0 5381.0 5381.0 5381.0 5381.0 5381.0 5369.0 5369.0 5369.0 5369.0 5369.0 5369.0 5369.0 5369.0 5369.0 5369.0 5369.0 5369.0 5369.0 5369.0 5369.0 5369.0 5369.0 5369.0 5369.0 5369.0 5369.0 5369.0 5369.0 5369.0 5369.0 5369.0 5369.0 5369.0 5369.0 5369.0 5369.0 5369.0 5369.0 5369.0 5369.0 5369.0 5369.0 5369.0 5369.0 5369.0 5369.0 5369.0 5369.0 5369.0 5369.0 5369.0 5369.0 5369.0 5369.0 5369.0 5369.0 5369.0 5369.0 5369.0 5369.0 5369.0 5369.0 5369.0 5369.0 5369.0 5369.0 5369.0 5369.0 5369.0 5369.0 5369.0 5369.0 5369.0 5369.0 5369.0 5369.0 5369.0 5369.0 5369.0 5369.0 5369.0 5369.0 5369.0 5369.0 5369.0 5369.0 5369.0 5369.0 5369.0 5369.0 5369.0 5369.0 5369.0 5369.0 5369.0 5369.0 5369.0 5369.0 5369.0 5369.0 5369.0 5369.0 5369.0 5369.0 5369.0 5369.0 5369.0 5369.0 5369.0 5369.0 5369.0 5369.0 5369.0 5369.0 5369.0 5369.0 5369.0 5369.0 5369.0 5369.0 5369.0 5369.0 5369.0 5369.0 5369.0 5369.0 5369.0 5369.0 5369.0 5369.0 5369.0 5369.0 5369.0 5369.0 5369.0 5369.0 5369.0 5369.0 5369.0 5369.0 5369.0 5369.0 5369.0 5369.0 5369.0 5369.0 5369.0 5369.0 5369.0 5369.0 5369.0 5369.0 5369.0 5369.0 5369.0 5369.0 5369.0 5369.0 5369.0 5369.0 5369.0 5369.0 5369.0 5369.0 5369.0 5369.0 5369.0 5369.0 5369.0 5369.0 5369.0 5369.0 5369.0 5369.0 5369.0 5369.0 5369.0 5369.0 5369.0 5369.0 5369.0 5369.0 5364.0 5364.0 5364.0 5364.0 5364.0 5364.0 5364.0 5364.0 5364.0 5364.0 5364.0 5364.0 5364.0 5364.0 5364.0 5364.0 5364.0 5364.0 5364.0 5364.0 5364.0 5364.0 5364.0 5364.0 5364.0 5364.0 5364.0 5364.0 5364.0 5364.0 5364.0 5364.0 5364.0 5364.0 5364.0 5364.0 5364.0 5364.0 5364.0 5364.0 5364.0 5364.0 5364.0 5364.0 5364.0 5364.0 5364.0 5364.0 5364.0 5364.0 5364.0 5364.0 5364.0 5364.0 5364.0 5364.0 5364.0 5364.0 5364.0 5364.0 5364.0 5364.0 5364.0 5364.0 5364.0 5364.0 5364.0 5364.0 5364.0 5364.0 5364.0 5364.0 5364.0 5364.0 5364.0 5364.0 5364.0 5364.0 5364.0 5364.0 5364.0 5364.0 5364.0 5364.0 5364.0 5364.0 5364.0 5364.0 5364.0 5364.0 5364.0 5364.0 5364.0 5364.0 5364.0 5364.0 5364.0 5364.0 5364.0 5364.0 5364.0 5364.0 5364.0 5364.0 5364.0 5364.0 5364.0 5364.0 5364.0 5364.0 5364.0 5364.0 5364.0 5364.0 5364.0 5364.0 5364.0 5364.0 5364.0 5364.0 5364.0 5364.0 5364.0 5364.0 5364.0 5364.0 5364.0 5364.0 5364.0 5364.0 5364.0 5364.0 5364.0 5364.0 5364.0 5364.0 5364.0 5364.0 5364.0 5364.0 5364.0 5364.0 5364.0 5364.0 5364.0 5364.0 5364.0 5364.0 5364.0 5364.0 5364.0 5364.0 5364.0 5364.0 5364.0 5364.0 5364.0 5364.0 5364.0 5364.0 5364.0 5364.0 5364.0 5364.0 5364.0 5364.0 5364.0 5364.0 5364.0 5364.0 5364.0 5364.0 5364.0 5364.0 5364.0 5364.0 5364.0 5364.0 5364.0 5364.0 5364.0 5364.0 5364.0 5364.0 5364.0 5364.0 5364.0 5364.0 5364.0 5364.0 5364.0 5364.0 5364.0 5364.0 5364.0 5364.0 5364.0 5364.0 5364.0 5364.0 5364.0 5364.0 5364.0 5364.0 5364.0 5364.0 5364.0 5364.0 5364.0 5364.0 5364.0 5364.0 5364.0 5364.0 5364.0 5364.0 5364.0 5364.0 5364.0 5364.0 5364.0 5364.0 5364.0 5364.0 5364.0 5364.0 5364.0 5364.0 5364.0 5364.0 5364.0 5364.0 5364.0 5364.0 5364.0 5364.0 5364.0 5364.0 5364.0 5364.0 5364.0 5364.0 5364.0 5364.0 5364.0 5364.0 5364.0 5364.0 5364.0 5364.0 5364.0 5364.0 5364.0 5364.0 5364.0 5364.0 5364.0 5364.0 5364.0 5364.0 5364.0 
7119.0 6652.0 6422.0 6362.0 6362.0 6153.0 6153.0 6049.0 6011.0 6011.0 6011.0 6011.0 6011.0 6011.0 5969.0 5969.0 5969.0 5969.0 5969.0 5969.0 5945.0 5919.0 5885.0 5885.0 5885.0 5885.0 5885.0 5885.0 5857.0 5857.0 5857.0 5857.0 5857.0 5857.0 5857.0 5857.0 5857.0 5857.0 5857.0 5857.0 5857.0 5857.0 5857.0 5857.0 5857.0 5857.0 5857.0 5857.0 5857.0 5848.0 5848.0 5848.0 5848.0 5848.0 5848.0 5834.0 5834.0 5834.0 5834.0 5834.0 5834.0 5834.0 5829.0 5789.0 5766.0 5720.0 5720.0 5720.0 5718.0 5718.0 5718.0 5718.0 5718.0 5718.0 5709.0 5623.0 5618.0 5618.0 5618.0 5618.0 5618.0 5618.0 5618.0 5618.0 5618.0 5618.0 5618.0 5618.0 5618.0 5618.0 5593.0 5593.0 5593.0 5593.0 5593.0 5593.0 5593.0 5593.0 5593.0 5566.0 5566.0 5566.0 5566.0 5566.0 5521.0 5521.0 5521.0 5521.0 5521.0 5521.0 5521.0 5521.0 5508.0 5508.0 5469.0 5469.0 5469.0 5469.0 5469.0 5469.0 5469.0 5469.0 5469.0 5469.0 5469.0 5469.0 5469.0 5469.0 5469.0 5469.0 5469.0 5469.0 5469.0 5469.0 5469.0 5469.0 5469.0 5465.0 5465.0 5465.0 5449.0 5449.0 5449.0 5449.0 5449.0 5449.0 5449.0 5449.0 5449.0 5449.0 5449.0 5449.0 5449.0 5449.0 5449.0 5449.0 5449.0 5449.0 5449.0 5449.0 5449.0 5436.0 5436.0 5436.0 5436.0 5436.0 5413.0 5413.0 5413.0 5413.0 5397.0 5397.0 5397.0 5397.0 5397.0 5397.0 5397.0 5388.0 5388.0 5388.0 5388.0 5388.0 5388.0 5388.0 5388.0 5388.0 5388.0 5388.0 5388.0 5388.0 5388.0 5388.0 5388.0 5388.0 5388.0 5388.0 5388.0 5388.0 5388.0 5388.0 5388.0 5388.0 5364.0 5364.0 5364.0 5364.0 5364.0 5364.0 5364.0 5364.0 5364.0 5361.0 5361.0 5361.0 5341.0 5341.0 5341.0 5341.0 5341.0 5341.0 5341.0 5341.0 5334.0 5334.0 5334.0 5334.0 5309.0 5309.0 5309.0 5309.0 5309.0 5309.0 5309.0 5309.0 5309.0 5309.0 5309.0 5309.0 5309.0 5309.0 5309.0 5309.0 5309.0 5309.0 5309.0 5309.0 5309.0 5309.0 5309.0 5309.0 5309.0 5309.0 5309.0 5309.0 5309.0 5309.0 5309.0 5309.0 5309.0 5309.0 5309.0 5309.0 5309.0 5309.0 5309.0 5309.0 5309.0 5309.0 5309.0 5309.0 5309.0 5309.0 5309.0 5309.0 5309.0 5309.0 5309.0 5309.0 5309.0 5309.0 5309.0 5309.0 5309.0 5309.0 5309.0 5309.0 5309.0 5309.0 5309.0 5309.0 5309.0 5309.0 5309.0 5309.0 5309.0 5309.0 5309.0 5309.0 5309.0 5309.0 5309.0 5309.0 5309.0 5309.0 5309.0 5309.0 5309.0 5309.0 5309.0 5309.0 5309.0 5309.0 5309.0 5309.0 5309.0 5309.0 5309.0 5309.0 5309.0 5309.0 5309.0 5309.0 5309.0 5309.0 5309.0 5309.0 5309.0 5309.0 5309.0 5309.0 5309.0 5309.0 5309.0 5309.0 5309.0 5309.0 5309.0 5309.0 5309.0 5309.0 5309.0 5309.0 5309.0 5309.0 5309.0 5309.0 5309.0 5309.0 5309.0 5309.0 5309.0 5309.0 5309.0 5309.0 5309.0 5309.0 5309.0 5309.0 5309.0 5309.0 5309.0 5309.0 5309.0 5309.0 5309.0 5309.0 5309.0 5309.0 5309.0 5309.0 5309.0 5309.0 5289.0 5289.0 5289.0 5289.0 5289.0 5289.0 5289.0 5289.0 5289.0 5289.0 5289.0 5289.0 5289.0 5289.0 5289.0 5289.0 5289.0 5289.0 5289.0 5289.0 5289.0 5289.0 5289.0 5289.0 5289.0 5289.0 5289.0 5289.0 5289.0 5289.0 5289.0 5289.0 5289.0 5289.0 5289.0 5289.0 5289.0 5289.0 5289.0 5289.0 5289.0 5289.0 5289.0 5289.0 5289.0 5289.0 5289.0 5289.0 5289.0 5289.0 5289.0 5289.0 5289.0 5289.0 5289.0 5289.0 5289.0 5289.0 5289.0 5289.0 5289.0 5289.0 5289.0 5289.0 5289.0 5287.0 5287.0 5287.0 5287.0 5287.0 5287.0 5287.0 5287.0 5287.0 5287.0 5287.0 5287.0 5287.0 5287.0 5287.0 5287.0 5287.0 5287.0 5287.0 5287.0 5287.0 5287.0 5287.0 5287.0 5287.0 5287.0 5287.0 5287.0 5287.0 5287.0 5287.0 5287.0 5287.0 5287.0 5287.0 5287.0 5287.0 5287.0 5287.0 5287.0 5287.0 5287.0 5287.0 5287.0 5287.0 5287.0 5287.0 5287.0 5287.0 5287.0 5287.0 5287.0 5287.0 5287.0 5287.0 5287.0 5287.0 5287.0 5287.0 5287.0 5287.0 5287.0 5287.0 5287.0 5287.0 5287.0 5287.0 5287.0 5287.0 5287.0 5287.0 5287.0 5287.0 5287.0 5287.0 5287.0 5287.0 5287.0 5287.0 5287.0 5287.0 5287.0 5287.0 5287.0 5287.0 5287.0 5287.0 5287.0 5287.0 5287.0 5287.0 5287.0 5287.0 5287.0 5287.0 5287.0 5287.0 5287.0 5287.0 5287.0 5287.0 5287.0 5287.0 5287.0 5287.0 5287.0 5287.0 5287.0 5287.0 5287.0 5287.0 5287.0 5287.0 5287.0 5287.0 5287.0 5287.0 5287.0 5287.0 5287.0 5287.0 5287.0 5287.0 5287.0 5287.0 5287.0 5287.0 5287.0 5287.0 5287.0 5270.0 5270.0 5270.0 5270.0 5270.0 5270.0 5270.0 5270.0 5270.0 5270.0 5270.0 5270.0 5270.0 5270.0 5270.0 5270.0 5270.0 5270.0 5270.0 5270.0 5270.0 5270.0 5270.0 5270.0 5270.0 5270.0 5270.0 5270.0 5270.0 5270.0 5270.0 5270.0 5270.0 5270.0 5270.0 5270.0 5270.0 5270.0 5270.0 5270.0 5270.0 5270.0 5270.0 5270.0 5270.0 5270.0 5270.0 5258.0 5258.0 5258.0 5258.0 5258.0 5258.0 5258.0 5258.0 5258.0 5258.0 5258.0 5258.0 5258.0 5258.0 5258.0 5258.0 5258.0 5258.0 5258.0 5258.0 5258.0 5258.0 5258.0 5258.0 5258.0 5258.0 5258.0 5258.0 5258.0 5258.0 5258.0 5258.0 5258.0 5258.0 5258.0 5258.0 5258.0 5258.0 5258.0 5258.0 5258.0 5258.0 5258.0 5258.0 5258.0 5258.0 5258.0 5258.0 5258.0 5258.0 5258.0 5258.0 
7220.0 6724.0 6584.0 6323.0 6304.0 6074.0 6074.0 6066.0 6040.0 6040.0 5932.0 5932.0 5932.0 5932.0 5932.0 5932.0 5932.0 5932.0 5900.0 5824.0 5790.0 5721.0 5721.0 5721.0 5721.0 5721.0 5721.0 5662.0 5662.0 5662.0 5662.0 5662.0 5662.0 5662.0 5638.0 5638.0 5566.0 5566.0 5566.0 5566.0 5518.0 5518.0 5518.0 5518.0 5518.0 5518.0 5518.0 5518.0 5518.0 5518.0 5518.0 5518.0 5518.0 5518.0 5518.0 5498.0 5498.0 5498.0 5498.0 5498.0 5498.0 5498.0 5498.0 5498.0 5498.0 5498.0 5498.0 5498.0 5498.0 5498.0 5498.0 5498.0 5498.0 5498.0 5498.0 5498.0 5498.0 5498.0 5498.0 5498.0 5460.0 5460.0 5460.0 5460.0 5460.0 5452.0 5423.0 5423.0 5423.0 5423.0 5411.0 5411.0 5411.0 5411.0 5405.0 5405.0 5405.0 5405.0 5405.0 5405.0 5405.0 5404.0 5404.0 5404.0 5404.0 5404.0 5404.0 5404.0 5404.0 5385.0 5385.0 5385.0 5385.0 5385.0 5385.0 5385.0 5385.0 5385.0 5362.0 5362.0 5362.0 5362.0 5362.0 5362.0 5362.0 5362.0 5362.0 5362.0 5362.0 5362.0 5362.0 5362.0 5362.0 5362.0 5362.0 5362.0 5362.0 5362.0 5362.0 5362.0 5362.0 5362.0 5362.0 5362.0 5362.0 5362.0 5362.0 5362.0 5362.0 5362.0 5362.0 5362.0 5362.0 5362.0 5362.0 5362.0 5362.0 5362.0 5362.0 5362.0 5362.0 5362.0 5362.0 5362.0 5362.0 5362.0 5362.0 5362.0 5362.0 5362.0 5362.0 5362.0 5362.0 5362.0 5362.0 5362.0 5362.0 5362.0 5362.0 5362.0 5362.0 5362.0 5362.0 5362.0 5362.0 5362.0 5362.0 5362.0 5362.0 5362.0 5362.0 5362.0 5362.0 5362.0 5362.0 5362.0 5362.0 5362.0 5362.0 5362.0 5362.0 5362.0 5362.0 5362.0 5362.0 5362.0 5362.0 5362.0 5362.0 5362.0 5362.0 5362.0 5362.0 5362.0 5362.0 5362.0 5362.0 5362.0 5362.0 5362.0 5362.0 5362.0 5362.0 5362.0 5362.0 5362.0 5362.0 5362.0 5362.0 5362.0 5362.0 5362.0 5362.0 5362.0 5362.0 5362.0 5362.0 5362.0 5362.0 5362.0 5362.0 5362.0 5362.0 5362.0 5362.0 5362.0 5362.0 5362.0 5362.0 5362.0 5362.0 5362.0 5362.0 5362.0 5362.0 5362.0 5362.0 5362.0 5362.0 5362.0 5362.0 5362.0 5362.0 5362.0 5362.0 5362.0 5362.0 5362.0 5362.0 5362.0 5362.0 5362.0 5362.0 5362.0 5362.0 5362.0 5362.0 5362.0 5362.0 5362.0 5362.0 5362.0 5362.0 5362.0 5362.0 5362.0 5362.0 5362.0 5362.0 5362.0 5362.0 5362.0 5362.0 5362.0 5362.0 5362.0 5362.0 5362.0 5362.0 5362.0 5362.0 5362.0 5362.0 5362.0 5362.0 5362.0 5362.0 5362.0 5362.0 5362.0 5362.0 5362.0 5362.0 5362.0 5362.0 5362.0 5362.0 5362.0 5362.0 5362.0 5362.0 5362.0 5362.0 5362.0 5362.0 5362.0 5362.0 5362.0 5362.0 5362.0 5362.0 5362.0 5362.0 5362.0 5362.0 5362.0 5362.0 5362.0 5362.0 5362.0 5362.0 5362.0 5362.0 5362.0 5362.0 5362.0 5362.0 5362.0 5362.0 5362.0 5362.0 5362.0 5362.0 5362.0 5362.0 5286.0 5286.0 5286.0 5286.0 5286.0 5286.0 5286.0 5286.0 5286.0 5286.0 5286.0 5286.0 5286.0 5286.0 5286.0 5286.0 5286.0 5286.0 5286.0 5286.0 5286.0 5286.0 5286.0 5286.0 5286.0 5286.0 5286.0 5286.0 5286.0 5286.0 5286.0 5286.0 5286.0 5286.0 5282.0 5282.0 5282.0 5282.0 5282.0 5282.0 5282.0 5282.0 5282.0 5282.0 5282.0 5282.0 5282.0 5282.0 5282.0 5282.0 5282.0 5282.0 5282.0 5282.0 5282.0 5282.0 5282.0 5282.0 5282.0 5277.0 5277.0 5277.0 5277.0 5277.0 5277.0 5277.0 5277.0 5277.0 5256.0 5233.0 5233.0 5233.0 5233.0 5233.0 5233.0 5233.0 5233.0 5233.0 5233.0 5233.0 5233.0 5233.0 5233.0 5233.0 5226.0 5226.0 5226.0 5226.0 5226.0 5226.0 5226.0 5226.0 5226.0 5226.0 5226.0 5226.0 5226.0 5226.0 5226.0 5226.0 5226.0 5226.0 5226.0 5226.0 5226.0 5226.0 5226.0 5226.0 5226.0 5226.0 5226.0 5226.0 5226.0 5226.0 5226.0 5226.0 5226.0 5226.0 5226.0 5226.0 5226.0 5226.0 5226.0 5226.0 5226.0 5226.0 5226.0 5226.0 5226.0 5226.0 5226.0 5226.0 5226.0 5226.0 5226.0 5226.0 5226.0 5226.0 5226.0 5226.0 5226.0 5226.0 5226.0 5226.0 5226.0 5226.0 5226.0 5226.0 5226.0 5226.0 5226.0 5226.0 5226.0 5226.0 5226.0 5226.0 5226.0 5226.0 5226.0 5226.0 5226.0 5226.0 5226.0 5226.0 5226.0 5226.0 5226.0 5226.0 5226.0 5226.0 5226.0 5226.0 5226.0 5226.0 5226.0 5226.0 5226.0 5226.0 5226.0 5226.0 5226.0 5226.0 5226.0 5226.0 5226.0 5226.0 5226.0 5226.0 5226.0 5226.0 5226.0 5226.0 5226.0 5226.0 5226.0 5226.0 5226.0 5226.0 5226.0 5226.0 5226.0 5226.0 5226.0 5226.0 5226.0 5226.0 5226.0 5226.0 5226.0 5226.0 5226.0 5226.0 5226.0 5226.0 5226.0 5226.0 5226.0 5226.0 5226.0 5226.0 5226.0 5226.0 5226.0 5226.0 5226.0 5226.0 5226.0 5226.0 5226.0 5226.0 5226.0 5226.0 5226.0 5226.0 5226.0 5226.0 5226.0 5226.0 5226.0 5226.0 5226.0 5226.0 5226.0 5226.0 5226.0 5226.0 5226.0 5226.0 5226.0 5226.0 5226.0 5226.0 5226.0 5226.0 5226.0 5226.0 5226.0 5226.0 5226.0 5226.0 5226.0 5226.0 5226.0 5226.0 5226.0 5226.0 5226.0 5226.0 5226.0 5226.0 5226.0 5226.0 5226.0 5226.0 5226.0 5226.0 5226.0 5226.0 5226.0 5226.0 5226.0 5226.0 5226.0 5226.0 5226.0 5226.0 5226.0 5226.0 5226.0 5226.0 5226.0 5226.0 5226.0 5226.0 5226.0 5226.0 5226.0 5226.0 5226.0 5226.0 5226.0 5226.0 5226.0 5226.0 5226.0 5226.0 5226.0 5226.0 5226.0 5226.0 5226.0 
7241.0 6677.0 6366.0 6366.0 6262.0 6250.0 6172.0 6172.0 6049.0 6049.0 6049.0 6049.0 6049.0 6037.0 6037.0 6037.0 6037.0 6037.0 6037.0 6037.0 6037.0 6004.0 5982.0 5856.0 5856.0 5856.0 5856.0 5850.0 5850.0 5850.0 5797.0 5797.0 5797.0 5797.0 5797.0 5797.0 5786.0 5786.0 5766.0 5766.0 5766.0 5766.0 5766.0 5766.0 5766.0 5766.0 5766.0 5766.0 5762.0 5762.0 5762.0 5762.0 5762.0 5762.0 5762.0 5762.0 5762.0 5762.0 5762.0 5762.0 5762.0 5762.0 5762.0 5715.0 5715.0 5715.0 5683.0 5617.0 5617.0 5564.0 5564.0 5564.0 5498.0 5498.0 5498.0 5498.0 5491.0 5482.0 5482.0 5482.0 5481.0 5481.0 5417.0 5417.0 5368.0 5368.0 5368.0 5368.0 5368.0 5368.0 5368.0 5368.0 5368.0 5368.0 5368.0 5300.0 5254.0 5239.0 5219.0 5219.0 5219.0 5219.0 5219.0 5219.0 5219.0 5219.0 5219.0 5219.0 5219.0 5219.0 5202.0 5202.0 5202.0 5202.0 5202.0 5202.0 5202.0 5202.0 5202.0 5202.0 5202.0 5202.0 5202.0 5202.0 5202.0 5202.0 5202.0 5202.0 5202.0 5202.0 5202.0 5202.0 5202.0 5202.0 5202.0 5202.0 5202.0 5202.0 5202.0 5202.0 5202.0 5202.0 5202.0 5202.0 5202.0 5202.0 5202.0 5202.0 5202.0 5202.0 5202.0 5202.0 5202.0 5202.0 5202.0 5202.0 5202.0 5202.0 5202.0 5202.0 5202.0 5202.0 5202.0 5202.0 5202.0 5202.0 5202.0 5202.0 5202.0 5202.0 5202.0 5202.0 5202.0 5202.0 5202.0 5202.0 5202.0 5202.0 5202.0 5202.0 5202.0 5202.0 5202.0 5202.0 5202.0 5202.0 5202.0 5202.0 5202.0 5202.0 5202.0 5202.0 5202.0 5202.0 5202.0 5202.0 5202.0 5202.0 5202.0 5202.0 5202.0 5202.0 5202.0 5202.0 5202.0 5202.0 5202.0 5202.0 5202.0 5202.0 5202.0 5202.0 5202.0 5202.0 5202.0 5202.0 5202.0 5202.0 5202.0 5202.0 5202.0 5202.0 5202.0 5202.0 5202.0 5202.0 5202.0 5202.0 5202.0 5202.0 5202.0 5202.0 5202.0 5202.0 5202.0 5202.0 5202.0 5202.0 5202.0 5202.0 5202.0 5202.0 5202.0 5202.0 5202.0 5202.0 5202.0 5202.0 5202.0 5202.0 5202.0 5202.0 5202.0 5202.0 5202.0 5202.0 5202.0 5202.0 5202.0 5202.0 5202.0 5202.0 5202.0 5202.0 5202.0 5202.0 5202.0 5202.0 5202.0 5202.0 5202.0 5202.0 5202.0 5202.0 5202.0 5202.0 5202.0 5202.0 5202.0 5202.0 5202.0 5202.0 5202.0 5202.0 5202.0 5202.0 5202.0 5202.0 5202.0 5202.0 5202.0 5202.0 5202.0 5202.0 5202.0 5202.0 5202.0 5202.0 5202.0 5202.0 5202.0 5202.0 5202.0 5202.0 5202.0 5202.0 5202.0 5202.0 5202.0 5202.0 5202.0 5202.0 5202.0 5202.0 5202.0 5202.0 5202.0 5202.0 5202.0 5202.0 5202.0 5202.0 5202.0 5202.0 5202.0 5202.0 5202.0 5202.0 5202.0 5202.0 5202.0 5202.0 5202.0 5202.0 5202.0 5202.0 5202.0 5202.0 5202.0 5202.0 5202.0 5202.0 5202.0 5202.0 5202.0 5202.0 5202.0 5202.0 5202.0 5202.0 5202.0 5202.0 5202.0 5202.0 5202.0 5202.0 5202.0 5202.0 5202.0 5202.0 5202.0 5202.0 5202.0 5202.0 5202.0 5202.0 5202.0 5202.0 5202.0 5202.0 5202.0 5202.0 5202.0 5202.0 5202.0 5202.0 5202.0 5202.0 5202.0 5202.0 5202.0 5202.0 5202.0 5202.0 5202.0 5202.0 5202.0 5202.0 5202.0 5202.0 5202.0 5202.0 5202.0 5202.0 5202.0 5202.0 5202.0 5202.0 5202.0 5202.0 5202.0 5202.0 5202.0 5202.0 5202.0 5202.0 5202.0 5202.0 5202.0 5202.0 5202.0 5202.0 5202.0 5202.0 5202.0 5202.0 5202.0 5202.0 5202.0 5202.0 5202.0 5202.0 5202.0 5202.0 5202.0 5202.0 5202.0 5202.0 5202.0 5202.0 5202.0 5202.0 5202.0 5202.0 5202.0 5202.0 5202.0 5202.0 5202.0 5202.0 5202.0 5202.0 5202.0 5202.0 5202.0 5202.0 5202.0 5202.0 5202.0 5202.0 5202.0 5202.0 5202.0 5202.0 5202.0 5202.0 5202.0 5202.0 5202.0 5202.0 5202.0 5202.0 5202.0 5202.0 5202.0 5202.0 5202.0 5202.0 5202.0 5202.0 5202.0 5202.0 5202.0 5202.0 5202.0 5202.0 5202.0 5202.0 5202.0 5202.0 5202.0 5202.0 5202.0 5202.0 5202.0 5202.0 5202.0 5202.0 5202.0 5202.0 5202.0 5202.0 5202.0 5202.0 5202.0 5202.0 5202.0 5202.0 5202.0 5202.0 5202.0 5202.0 5202.0 5202.0 5202.0 5202.0 5202.0 5202.0 5202.0 5202.0 5202.0 5202.0 5202.0 5202.0 5202.0 5202.0 5202.0 5202.0 5202.0 5202.0 5202.0 5202.0 5202.0 5202.0 5192.0 5192.0 5192.0 5192.0 5192.0 5192.0 5192.0 5192.0 5192.0 5192.0 5192.0 5192.0 5192.0 5192.0 5192.0 5192.0 5192.0 5192.0 5192.0 5192.0 5192.0 5192.0 5192.0 5192.0 5192.0 5192.0 5192.0 5192.0 5192.0 5192.0 5192.0 5192.0 5192.0 5192.0 5192.0 5192.0 5192.0 5192.0 5192.0 5192.0 5192.0 5192.0 5192.0 5192.0 5192.0 5192.0 5192.0 5192.0 5192.0 5192.0 5192.0 5192.0 5192.0 5192.0 5192.0 5192.0 5192.0 5192.0 5192.0 5192.0 5192.0 5192.0 5192.0 5192.0 5192.0 5192.0 5192.0 5192.0 5192.0 5192.0 5192.0 5192.0 5192.0 5192.0 5192.0 5192.0 5192.0 5192.0 5192.0 5192.0 5192.0 5192.0 5192.0 5192.0 5192.0 5192.0 5192.0 5192.0 5192.0 5192.0 5192.0 5192.0 5192.0 5177.0 5177.0 5177.0 5177.0 5177.0 5177.0 5177.0 5177.0 5177.0 5177.0 5177.0 5177.0 5177.0 5177.0 5177.0 5177.0 5177.0 5177.0 5177.0 5177.0 5177.0 5177.0 5177.0 5177.0 5177.0 5177.0 5177.0 5177.0 5177.0 5177.0 5177.0 5177.0 5177.0 5177.0 5177.0 5177.0 5177.0 5177.0 5165.0 5165.0 5165.0 5165.0 5165.0 5165.0 5165.0 5165.0 5165.0 5165.0 5165.0 
7350.0 6975.0 6680.0 6480.0 6480.0 6275.0 6275.0 6275.0 6275.0 6275.0 6275.0 6275.0 6275.0 6275.0 6275.0 6275.0 6271.0 6241.0 6241.0 6241.0 6205.0 6205.0 6205.0 6191.0 6191.0 6191.0 6191.0 6191.0 6020.0 6020.0 6020.0 6020.0 6020.0 6020.0 6020.0 6020.0 6020.0 6020.0 6020.0 6020.0 6020.0 6020.0 6020.0 6020.0 6020.0 6020.0 6020.0 6020.0 6020.0 6020.0 6020.0 6020.0 6020.0 5980.0 5980.0 5980.0 5980.0 5980.0 5980.0 5980.0 5980.0 5980.0 5980.0 5980.0 5980.0 5895.0 5895.0 5895.0 5895.0 5862.0 5862.0 5862.0 5862.0 5819.0 5819.0 5819.0 5819.0 5819.0 5819.0 5819.0 5819.0 5819.0 5819.0 5819.0 5819.0 5819.0 5819.0 5819.0 5819.0 5819.0 5819.0 5819.0 5819.0 5819.0 5819.0 5819.0 5819.0 5819.0 5819.0 5819.0 5819.0 5819.0 5819.0 5819.0 5819.0 5819.0 5791.0 5791.0 5791.0 5791.0 5791.0 5791.0 5753.0 5753.0 5753.0 5753.0 5753.0 5753.0 5753.0 5753.0 5753.0 5753.0 5753.0 5753.0 5753.0 5753.0 5753.0 5753.0 5753.0 5753.0 5753.0 5753.0 5753.0 5753.0 5753.0 5753.0 5753.0 5753.0 5753.0 5753.0 5753.0 5753.0 5753.0 5753.0 5753.0 5753.0 5753.0 5753.0 5753.0 5753.0 5753.0 5753.0 5753.0 5753.0 5753.0 5753.0 5753.0 5753.0 5753.0 5753.0 5753.0 5743.0 5743.0 5743.0 5743.0 5743.0 5743.0 5743.0 5743.0 5743.0 5738.0 5738.0 5738.0 5646.0 5646.0 5646.0 5646.0 5646.0 5646.0 5646.0 5646.0 5646.0 5646.0 5646.0 5646.0 5646.0 5646.0 5646.0 5646.0 5646.0 5633.0 5633.0 5633.0 5633.0 5633.0 5633.0 5633.0 5633.0 5592.0 5592.0 5592.0 5559.0 5559.0 5559.0 5432.0 5369.0 5369.0 5369.0 5369.0 5369.0 5369.0 5369.0 5360.0 5360.0 5360.0 5360.0 5360.0 5360.0 5360.0 5360.0 5360.0 5360.0 5360.0 5360.0 5360.0 5360.0 5360.0 5360.0 5360.0 5360.0 5360.0 5360.0 5360.0 5360.0 5360.0 5360.0 5360.0 5360.0 5360.0 5360.0 5360.0 5360.0 5360.0 5360.0 5360.0 5360.0 5360.0 5360.0 5360.0 5360.0 5360.0 5360.0 5360.0 5360.0 5360.0 5360.0 5360.0 5360.0 5360.0 5360.0 5360.0 5360.0 5360.0 5360.0 5360.0 5360.0 5360.0 5360.0 5360.0 5360.0 5360.0 5360.0 5360.0 5360.0 5360.0 5360.0 5360.0 5360.0 5360.0 5360.0 5360.0 5360.0 5360.0 5360.0 5360.0 5360.0 5360.0 5329.0 5271.0 5271.0 5271.0 5271.0 5271.0 5271.0 5271.0 5271.0 5271.0 5271.0 5271.0 5271.0 5271.0 5271.0 5271.0 5271.0 5271.0 5271.0 5271.0 5271.0 5271.0 5271.0 5271.0 5271.0 5271.0 5271.0 5271.0 5271.0 5271.0 5271.0 5271.0 5271.0 5271.0 5271.0 5271.0 5271.0 5271.0 5271.0 5271.0 5271.0 5271.0 5271.0 5271.0 5271.0 5271.0 5271.0 5271.0 5271.0 5271.0 5271.0 5271.0 5271.0 5271.0 5271.0 5271.0 5271.0 5271.0 5271.0 5271.0 5271.0 5271.0 5271.0 5271.0 5253.0 5251.0 5251.0 5215.0 5215.0 5215.0 5215.0 5215.0 5215.0 5215.0 5215.0 5215.0 5215.0 5215.0 5215.0 5187.0 5187.0 5187.0 5187.0 5187.0 5187.0 5187.0 5187.0 5187.0 5187.0 5187.0 5187.0 5187.0 5187.0 5187.0 5187.0 5187.0 5187.0 5187.0 5187.0 5187.0 5187.0 5187.0 5187.0 5187.0 5187.0 5187.0 5187.0 5187.0 5187.0 5187.0 5187.0 5187.0 5187.0 5187.0 5187.0 5187.0 5187.0 5187.0 5187.0 5187.0 5187.0 5187.0 5187.0 5187.0 5187.0 5187.0 5187.0 5187.0 5187.0 5187.0 5185.0 5185.0 5185.0 5185.0 5185.0 5185.0 5185.0 5185.0 5185.0 5185.0 5185.0 5185.0 5185.0 5185.0 5185.0 5185.0 5185.0 5185.0 5185.0 5185.0 5185.0 5185.0 5185.0 5185.0 5185.0 5185.0 5185.0 5185.0 5185.0 5185.0 5185.0 5185.0 5185.0 5185.0 5185.0 5185.0 5185.0 5185.0 5185.0 5185.0 5185.0 5185.0 5185.0 5185.0 5185.0 5185.0 5185.0 5185.0 5185.0 5185.0 5185.0 5185.0 5185.0 5185.0 5185.0 5185.0 5185.0 5185.0 5185.0 5185.0 5185.0 5185.0 5185.0 5185.0 5185.0 5185.0 5185.0 5185.0 5185.0 5185.0 5185.0 5185.0 5185.0 5185.0 5185.0 5185.0 5185.0 5185.0 5185.0 5185.0 5185.0 5185.0 5185.0 5185.0 5185.0 5185.0 5185.0 5185.0 5185.0 5185.0 5185.0 5185.0 5185.0 5185.0 5185.0 5185.0 5185.0 5185.0 5185.0 5185.0 5185.0 5185.0 5185.0 5185.0 5185.0 5185.0 5185.0 5185.0 5185.0 5185.0 5185.0 5185.0 5185.0 5185.0 5185.0 5185.0 5185.0 5185.0 5185.0 5185.0 5185.0 5185.0 5185.0 5185.0 5185.0 5185.0 5185.0 5185.0 5185.0 5185.0 5185.0 5185.0 5185.0 5185.0 5185.0 5185.0 5185.0 5185.0 5185.0 5185.0 5185.0 5185.0 5185.0 5185.0 5185.0 5185.0 5185.0 5185.0 5185.0 5185.0 5185.0 5185.0 5185.0 5185.0 5185.0 5185.0 5185.0 5185.0 5185.0 5185.0 5185.0 5185.0 5185.0 5185.0 5185.0 5185.0 5185.0 5185.0 5185.0 5185.0 5185.0 5185.0 5185.0 5185.0 5185.0 5185.0 5185.0 5185.0 5185.0 5185.0 5185.0 5185.0 5185.0 5185.0 5185.0 5185.0 5185.0 5185.0 5185.0 5185.0 5185.0 5185.0 5185.0 5185.0 5185.0 5185.0 5185.0 5185.0 5185.0 5185.0 5185.0 5185.0 5185.0 5185.0 5185.0 5185.0 5185.0 5185.0 5185.0 5185.0 5185.0 5185.0 5185.0 5185.0 5185.0 5185.0 5185.0 5185.0 5185.0 5185.0 5185.0 5185.0 5185.0 5185.0 5185.0 5185.0 5185.0 5185.0 5185.0 5185.0 5185.0 5185.0 5185.0 5185.0 5185.0 5185.0 5185.0 5185.0 5185.0 5185.0 5185.0 5185.0 5185.0 5185.0 5185.0 5185.0 5185.0 5185.0 5185.0 
6896.0 6670.0 6565.0 6278.0 6069.0 6069.0 6069.0 6069.0 5974.0 5856.0 5821.0 5821.0 5786.0 5736.0 5736.0 5736.0 5736.0 5736.0 5736.0 5736.0 5736.0 5736.0 5736.0 5710.0 5700.0 5553.0 5553.0 5553.0 5553.0 5553.0 5553.0 5553.0 5553.0 5553.0 5553.0 5553.0 5553.0 5553.0 5553.0 5534.0 5534.0 5534.0 5534.0 5534.0 5534.0 5534.0 5534.0 5534.0 5534.0 5534.0 5534.0 5534.0 5534.0 5534.0 5534.0 5534.0 5534.0 5534.0 5534.0 5534.0 5534.0 5534.0 5534.0 5534.0 5534.0 5534.0 5534.0 5534.0 5534.0 5534.0 5534.0 5534.0 5534.0 5534.0 5534.0 5534.0 5534.0 5534.0 5534.0 5534.0 5534.0 5534.0 5534.0 5534.0 5534.0 5534.0 5534.0 5534.0 5534.0 5534.0 5534.0 5534.0 5534.0 5534.0 5534.0 5534.0 5534.0 5534.0 5534.0 5534.0 5534.0 5534.0 5534.0 5534.0 5534.0 5534.0 5534.0 5534.0 5534.0 5534.0 5534.0 5534.0 5534.0 5534.0 5534.0 5534.0 5534.0 5534.0 5534.0 5534.0 5534.0 5534.0 5534.0 5534.0 5534.0 5534.0 5534.0 5534.0 5534.0 5534.0 5534.0 5534.0 5534.0 5534.0 5534.0 5534.0 5501.0 5501.0 5501.0 5501.0 5501.0 5501.0 5501.0 5501.0 5501.0 5501.0 5501.0 5501.0 5501.0 5501.0 5501.0 5501.0 5501.0 5501.0 5501.0 5501.0 5501.0 5501.0 5500.0 5500.0 5500.0 5500.0 5500.0 5500.0 5500.0 5498.0 5487.0 5487.0 5487.0 5487.0 5468.0 5468.0 5468.0 5430.0 5430.0 5430.0 5430.0 5430.0 5430.0 5430.0 5430.0 5430.0 5430.0 5430.0 5430.0 5430.0 5430.0 5430.0 5430.0 5430.0 5430.0 5430.0 5430.0 5430.0 5430.0 5430.0 5430.0 5430.0 5430.0 5430.0 5430.0 5430.0 5430.0 5430.0 5430.0 5430.0 5430.0 5430.0 5430.0 5430.0 5430.0 5430.0 5366.0 5366.0 5366.0 5364.0 5297.0 5297.0 5297.0 5297.0 5297.0 5297.0 5297.0 5287.0 5287.0 5287.0 5287.0 5287.0 5287.0 5287.0 5287.0 5287.0 5287.0 5287.0 5287.0 5287.0 5287.0 5279.0 5228.0 5228.0 5228.0 5228.0 5225.0 5225.0 5217.0 5217.0 5217.0 5217.0 5217.0 5217.0 5217.0 5217.0 5217.0 5217.0 5217.0 5217.0 5217.0 5217.0 5217.0 5217.0 5217.0 5217.0 5217.0 5217.0 5217.0 5217.0 5217.0 5217.0 5217.0 5217.0 5217.0 5217.0 5217.0 5217.0 5217.0 5217.0 5217.0 5217.0 5217.0 5217.0 5217.0 5217.0 5217.0 5217.0 5217.0 5217.0 5217.0 5217.0 5217.0 5217.0 5217.0 5217.0 5217.0 5217.0 5217.0 5217.0 5217.0 5217.0 5217.0 5217.0 5217.0 5217.0 5217.0 5217.0 5217.0 5217.0 5217.0 5217.0 5217.0 5217.0 5217.0 5217.0 5217.0 5217.0 5217.0 5217.0 5217.0 5217.0 5217.0 5217.0 5217.0 5217.0 5217.0 5217.0 5217.0 5217.0 5217.0 5217.0 5217.0 5217.0 5217.0 5217.0 5217.0 5217.0 5217.0 5217.0 5217.0 5217.0 5217.0 5217.0 5217.0 5217.0 5217.0 5217.0 5217.0 5217.0 5217.0 5217.0 5217.0 5217.0 5217.0 5217.0 5217.0 5217.0 5217.0 5217.0 5217.0 5217.0 5217.0 5217.0 5217.0 5217.0 5217.0 5217.0 5217.0 5217.0 5217.0 5217.0 5217.0 5217.0 5217.0 5217.0 5217.0 5217.0 5217.0 5217.0 5217.0 5217.0 5217.0 5217.0 5217.0 5217.0 5217.0 5217.0 5217.0 5217.0 5217.0 5217.0 5217.0 5217.0 5217.0 5217.0 5217.0 5217.0 5217.0 5217.0 5217.0 5217.0 5217.0 5217.0 5217.0 5217.0 5217.0 5217.0 5217.0 5217.0 5217.0 5217.0 5217.0 5217.0 5217.0 5217.0 5217.0 5217.0 5217.0 5217.0 5217.0 5217.0 5217.0 5217.0 5217.0 5217.0 5217.0 5217.0 5217.0 5217.0 5217.0 5217.0 5217.0 5217.0 5217.0 5217.0 5217.0 5217.0 5217.0 5217.0 5217.0 5217.0 5217.0 5217.0 5217.0 5217.0 5217.0 5217.0 5217.0 5217.0 5217.0 5217.0 5217.0 5217.0 5217.0 5217.0 5217.0 5217.0 5217.0 5217.0 5217.0 5217.0 5217.0 5217.0 5217.0 5217.0 5217.0 5217.0 5217.0 5217.0 5217.0 5217.0 5192.0 5192.0 5192.0 5192.0 5192.0 5192.0 5192.0 5192.0 5192.0 5192.0 5192.0 5180.0 5180.0 5175.0 5175.0 5175.0 5148.0 5148.0 5148.0 5148.0 5148.0 5148.0 5148.0 5148.0 5148.0 5148.0 5148.0 5148.0 5148.0 5148.0 5148.0 5148.0 5148.0 5148.0 5148.0 5148.0 5148.0 5148.0 5148.0 5148.0 5148.0 5148.0 5148.0 5148.0 5148.0 5148.0 5148.0 5148.0 5148.0 5148.0 5148.0 5148.0 5148.0 5148.0 5148.0 5148.0 5148.0 5148.0 5148.0 5148.0 5148.0 5148.0 5148.0 5148.0 5148.0 5148.0 5148.0 5148.0 5148.0 5148.0 5148.0 5148.0 5148.0 5148.0 5148.0 5148.0 5148.0 5148.0 5148.0 5148.0 5148.0 5148.0 5148.0 5148.0 5148.0 5148.0 5148.0 5148.0 5148.0 5148.0 5148.0 5148.0 5148.0 5148.0 5148.0 5148.0 5148.0 5148.0 5148.0 5148.0 5148.0 5148.0 5148.0 5148.0 5148.0 5148.0 5148.0 5148.0 5148.0 5148.0 5148.0 5148.0 5148.0 5148.0 5148.0 5148.0 5148.0 5148.0 5148.0 5148.0 5148.0 5148.0 5148.0 5148.0 5148.0 5148.0 5148.0 5148.0 5148.0 5148.0 5148.0 5148.0 5148.0 5148.0 5148.0 5148.0 5148.0 5148.0 5148.0 5148.0 5148.0 5148.0 5148.0 5148.0 5148.0 5148.0 5148.0 5148.0 5148.0 5148.0 5148.0 5148.0 5148.0 5148.0 5148.0 5148.0 5148.0 5148.0 5148.0 5148.0 5148.0 5148.0 5148.0 5148.0 5148.0 5148.0 5148.0 5148.0 5148.0 5148.0 5148.0 5148.0 5148.0 5148.0 5148.0 5148.0 5148.0 5148.0 5148.0 5148.0 5148.0 5148.0 5148.0 5148.0 5148.0 5148.0 5148.0 5148.0 5148.0 5148.0 5148.0 5148.0 5148.0 5148.0 5148.0 5148.0 5148.0 5148.0 
6923.0 6835.0 6729.0 6704.0 6698.0 6499.0 6489.0 6489.0 6459.0 6381.0 6324.0 6324.0 6230.0 6200.0 6099.0 6099.0 6099.0 6099.0 6099.0 6099.0 6099.0 6099.0 6099.0 6099.0 6070.0 6057.0 6057.0 6057.0 6057.0 6057.0 6057.0 6057.0 6057.0 6057.0 6030.0 6030.0 6030.0 5889.0 5889.0 5889.0 5889.0 5824.0 5824.0 5824.0 5824.0 5824.0 5824.0 5824.0 5824.0 5824.0 5824.0 5824.0 5824.0 5824.0 5799.0 5799.0 5799.0 5799.0 5799.0 5799.0 5799.0 5799.0 5799.0 5799.0 5799.0 5799.0 5799.0 5799.0 5799.0 5799.0 5799.0 5799.0 5799.0 5799.0 5799.0 5777.0 5777.0 5777.0 5741.0 5741.0 5741.0 5741.0 5607.0 5607.0 5607.0 5607.0 5607.0 5607.0 5607.0 5607.0 5607.0 5607.0 5607.0 5607.0 5607.0 5607.0 5607.0 5607.0 5607.0 5607.0 5607.0 5607.0 5607.0 5607.0 5607.0 5607.0 5607.0 5607.0 5607.0 5607.0 5607.0 5607.0 5607.0 5607.0 5607.0 5607.0 5607.0 5607.0 5607.0 5607.0 5607.0 5607.0 5607.0 5607.0 5607.0 5607.0 5607.0 5607.0 5607.0 5607.0 5607.0 5607.0 5607.0 5607.0 5607.0 5607.0 5607.0 5607.0 5607.0 5607.0 5607.0 5607.0 5607.0 5607.0 5607.0 5607.0 5607.0 5607.0 5607.0 5607.0 5607.0 5607.0 5607.0 5607.0 5607.0 5607.0 5607.0 5607.0 5607.0 5607.0 5607.0 5607.0 5607.0 5607.0 5607.0 5601.0 5477.0 5477.0 5477.0 5477.0 5477.0 5455.0 5455.0 5447.0 5447.0 5447.0 5445.0 5445.0 5445.0 5428.0 5428.0 5428.0 5428.0 5428.0 5428.0 5428.0 5428.0 5428.0 5428.0 5428.0 5428.0 5428.0 5428.0 5428.0 5428.0 5428.0 5428.0 5428.0 5428.0 5428.0 5428.0 5428.0 5428.0 5428.0 5428.0 5428.0 5428.0 5428.0 5428.0 5428.0 5428.0 5428.0 5428.0 5428.0 5428.0 5428.0 5428.0 5428.0 5428.0 5428.0 5428.0 5428.0 5428.0 5428.0 5428.0 5428.0 5421.0 5421.0 5421.0 5421.0 5368.0 5368.0 5368.0 5368.0 5368.0 5368.0 5368.0 5368.0 5368.0 5368.0 5347.0 5347.0 5347.0 5347.0 5347.0 5347.0 5347.0 5347.0 5347.0 5347.0 5347.0 5347.0 5347.0 5347.0 5347.0 5347.0 5347.0 5347.0 5347.0 5347.0 5347.0 5347.0 5347.0 5347.0 5347.0 5347.0 5347.0 5347.0 5347.0 5347.0 5347.0 5347.0 5347.0 5347.0 5347.0 5347.0 5347.0 5347.0 5347.0 5347.0 5347.0 5347.0 5347.0 5347.0 5347.0 5347.0 5347.0 5347.0 5347.0 5347.0 5347.0 5347.0 5347.0 5347.0 5347.0 5347.0 5347.0 5347.0 5347.0 5347.0 5347.0 5347.0 5347.0 5347.0 5347.0 5347.0 5347.0 5347.0 5347.0 5347.0 5347.0 5347.0 5347.0 5347.0 5347.0 5347.0 5347.0 5347.0 5347.0 5347.0 5347.0 5347.0 5347.0 5347.0 5347.0 5347.0 5347.0 5347.0 5347.0 5347.0 5347.0 5347.0 5347.0 5347.0 5347.0 5347.0 5347.0 5347.0 5347.0 5347.0 5347.0 5347.0 5347.0 5347.0 5347.0 5347.0 5347.0 5347.0 5347.0 5347.0 5347.0 5347.0 5347.0 5347.0 5347.0 5347.0 5347.0 5347.0 5347.0 5347.0 5347.0 5347.0 5347.0 5347.0 5347.0 5347.0 5347.0 5347.0 5347.0 5347.0 5347.0 5347.0 5347.0 5347.0 5347.0 5347.0 5347.0 5347.0 5347.0 5347.0 5347.0 5347.0 5347.0 5347.0 5347.0 5347.0 5347.0 5347.0 5347.0 5347.0 5347.0 5347.0 5347.0 5347.0 5347.0 5347.0 5347.0 5347.0 5347.0 5347.0 5347.0 5347.0 5347.0 5347.0 5347.0 5347.0 5347.0 5347.0 5347.0 5347.0 5347.0 5347.0 5347.0 5347.0 5347.0 5347.0 5347.0 5347.0 5347.0 5347.0 5347.0 5347.0 5347.0 5347.0 5347.0 5347.0 5347.0 5347.0 5347.0 5347.0 5347.0 5347.0 5347.0 5347.0 5347.0 5347.0 5347.0 5347.0 5347.0 5347.0 5347.0 5347.0 5347.0 5347.0 5347.0 5347.0 5347.0 5347.0 5347.0 5347.0 5347.0 5347.0 5347.0 5347.0 5347.0 5347.0 5347.0 5347.0 5347.0 5347.0 5347.0 5347.0 5347.0 5347.0 5347.0 5347.0 5347.0 5347.0 5347.0 5347.0 5347.0 5347.0 5347.0 5347.0 5347.0 5347.0 5347.0 5347.0 5347.0 5347.0 5347.0 5347.0 5347.0 5347.0 5347.0 5347.0 5347.0 5347.0 5347.0 5347.0 5347.0 5347.0 5347.0 5347.0 5347.0 5347.0 5347.0 5347.0 5347.0 5347.0 5347.0 5347.0 5347.0 5347.0 5347.0 5347.0 5347.0 5347.0 5347.0 5347.0 5347.0 5347.0 5347.0 5347.0 5347.0 5347.0 5347.0 5347.0 5347.0 5347.0 5347.0 5347.0 5347.0 5347.0 5347.0 5347.0 5347.0 5347.0 5347.0 5347.0 5347.0 5347.0 5347.0 5347.0 5347.0 5347.0 5347.0 5347.0 5347.0 5347.0 5347.0 5347.0 5347.0 5347.0 5347.0 5347.0 5347.0 5347.0 5347.0 5347.0 5347.0 5347.0 5347.0 5347.0 5347.0 5347.0 5347.0 5347.0 5347.0 5347.0 5347.0 5347.0 5347.0 5347.0 5347.0 5347.0 5347.0 5347.0 5347.0 5347.0 5347.0 5347.0 5347.0 5347.0 5347.0 5347.0 5347.0 5347.0 5347.0 5347.0 5347.0 5347.0 5347.0 5347.0 5347.0 5347.0 5347.0 5347.0 5347.0 5347.0 5347.0 5347.0 5347.0 5347.0 5347.0 5347.0 5347.0 5347.0 5347.0 5347.0 5347.0 5347.0 5347.0 5347.0 5347.0 5347.0 5347.0 5347.0 5347.0 5347.0 5347.0 5347.0 5347.0 5347.0 5347.0 5347.0 5347.0 5347.0 5347.0 5347.0 5347.0 5347.0 5347.0 5347.0 5347.0 5347.0 5347.0 5347.0 5347.0 5347.0 5347.0 5347.0 5347.0 5347.0 5347.0 5347.0 5347.0 5347.0 5347.0 5347.0 5347.0 5347.0 5347.0 5347.0 5347.0 5347.0 5347.0 5347.0 5347.0 5347.0 5347.0 5347.0 5347.0 5347.0 5347.0 5347.0 5347.0 5347.0 5347.0 5347.0 5347.0 5347.0 5347.0 5347.0 5347.0 5347.0 
7287.0 7194.0 7048.0 6924.0 6765.0 6735.0 6491.0 6491.0 6219.0 6219.0 6130.0 6130.0 6091.0 6055.0 6055.0 6055.0 6050.0 6050.0 6050.0 6050.0 6050.0 6050.0 6050.0 6050.0 6050.0 6050.0 6050.0 6050.0 6050.0 6050.0 6050.0 6050.0 6050.0 6025.0 6025.0 6025.0 6025.0 6025.0 6025.0 6025.0 6025.0 6025.0 6025.0 6025.0 6025.0 6025.0 6025.0 6025.0 6025.0 6023.0 6023.0 6023.0 6023.0 6023.0 6023.0 6023.0 6023.0 6023.0 6023.0 6023.0 6023.0 6023.0 5963.0 5905.0 5782.0 5742.0 5742.0 5730.0 5729.0 5729.0 5729.0 5729.0 5636.0 5636.0 5636.0 5636.0 5636.0 5636.0 5636.0 5621.0 5621.0 5621.0 5618.0 5618.0 5618.0 5618.0 5618.0 5618.0 5618.0 5618.0 5618.0 5618.0 5618.0 5618.0 5618.0 5618.0 5618.0 5618.0 5618.0 5618.0 5618.0 5618.0 5618.0 5618.0 5618.0 5618.0 5554.0 5554.0 5548.0 5548.0 5548.0 5548.0 5525.0 5525.0 5492.0 5492.0 5492.0 5492.0 5492.0 5492.0 5492.0 5492.0 5492.0 5492.0 5492.0 5492.0 5492.0 5492.0 5492.0 5492.0 5492.0 5492.0 5492.0 5492.0 5492.0 5492.0 5492.0 5459.0 5365.0 5365.0 5365.0 5365.0 5365.0 5365.0 5365.0 5365.0 5365.0 5365.0 5365.0 5365.0 5365.0 5365.0 5365.0 5365.0 5365.0 5365.0 5365.0 5365.0 5365.0 5365.0 5365.0 5365.0 5365.0 5365.0 5365.0 5365.0 5365.0 5365.0 5365.0 5365.0 5349.0 5349.0 5349.0 5349.0 5349.0 5349.0 5349.0 5349.0 5349.0 5349.0 5349.0 5347.0 5347.0 5347.0 5347.0 5347.0 5347.0 5347.0 5347.0 5347.0 5347.0 5347.0 5347.0 5347.0 5347.0 5347.0 5347.0 5347.0 5347.0 5347.0 5347.0 5347.0 5347.0 5347.0 5347.0 5347.0 5347.0 5347.0 5347.0 5323.0 5323.0 5323.0 5323.0 5323.0 5323.0 5323.0 5323.0 5323.0 5323.0 5323.0 5323.0 5323.0 5323.0 5323.0 5323.0 5323.0 5323.0 5323.0 5323.0 5323.0 5323.0 5323.0 5323.0 5323.0 5323.0 5323.0 5323.0 5323.0 5323.0 5323.0 5323.0 5323.0 5323.0 5323.0 5323.0 5323.0 5323.0 5323.0 5323.0 5323.0 5323.0 5323.0 5323.0 5323.0 5323.0 5323.0 5323.0 5323.0 5323.0 5323.0 5323.0 5323.0 5323.0 5323.0 5323.0 5323.0 5323.0 5323.0 5323.0 5323.0 5323.0 5323.0 5323.0 5323.0 5323.0 5323.0 5323.0 5323.0 5323.0 5323.0 5323.0 5323.0 5323.0 5323.0 5323.0 5323.0 5323.0 5323.0 5323.0 5323.0 5323.0 5323.0 5323.0 5323.0 5323.0 5323.0 5323.0 5323.0 5323.0 5323.0 5323.0 5323.0 5323.0 5323.0 5323.0 5323.0 5323.0 5323.0 5323.0 5323.0 5323.0 5323.0 5323.0 5323.0 5323.0 5323.0 5323.0 5323.0 5323.0 5323.0 5323.0 5323.0 5323.0 5323.0 5323.0 5323.0 5323.0 5323.0 5323.0 5323.0 5323.0 5323.0 5307.0 5307.0 5307.0 5307.0 5307.0 5307.0 5307.0 5307.0 5307.0 5307.0 5307.0 5307.0 5307.0 5307.0 5307.0 5307.0 5307.0 5307.0 5307.0 5307.0 5292.0 5292.0 5292.0 5292.0 5292.0 5292.0 5292.0 5292.0 5292.0 5292.0 5292.0 5292.0 5292.0 5283.0 5279.0 5279.0 5279.0 5279.0 5279.0 5279.0 5279.0 5279.0 5279.0 5279.0 5279.0 5279.0 5279.0 5279.0 5279.0 5279.0 5279.0 5279.0 5279.0 5279.0 5279.0 5279.0 5279.0 5279.0 5276.0 5276.0 5276.0 5276.0 5276.0 5276.0 5276.0 5276.0 5276.0 5276.0 5276.0 5276.0 5248.0 5248.0 5248.0 5248.0 5248.0 5243.0 5182.0 5182.0 5182.0 5182.0 5182.0 5182.0 5182.0 5182.0 5182.0 5182.0 5182.0 5182.0 5182.0 5182.0 5182.0 5182.0 5182.0 5182.0 5182.0 5182.0 5182.0 5182.0 5182.0 5182.0 5182.0 5182.0 5182.0 5182.0 5182.0 5182.0 5182.0 5182.0 5182.0 5182.0 5182.0 5182.0 5182.0 5182.0 5182.0 5182.0 5182.0 5182.0 5182.0 5182.0 5182.0 5182.0 5182.0 5182.0 5182.0 5182.0 5182.0 5182.0 5182.0 5182.0 5182.0 5182.0 5182.0 5182.0 5182.0 5182.0 5182.0 5182.0 5182.0 5182.0 5182.0 5182.0 5182.0 5182.0 5182.0 5182.0 5182.0 5182.0 5182.0 5182.0 5182.0 5182.0 5182.0 5182.0 5182.0 5182.0 5182.0 5182.0 5182.0 5182.0 5182.0 5182.0 5182.0 5182.0 5182.0 5182.0 5182.0 5182.0 5182.0 5182.0 5182.0 5182.0 5182.0 5182.0 5182.0 5182.0 5182.0 5182.0 5182.0 5182.0 5182.0 5182.0 5182.0 5182.0 5182.0 5182.0 5182.0 5182.0 5182.0 5182.0 5182.0 5182.0 5182.0 5182.0 5182.0 5182.0 5182.0 5182.0 5182.0 5182.0 5182.0 5182.0 5182.0 5182.0 5182.0 5182.0 5182.0 5182.0 5182.0 5182.0 5182.0 5182.0 5182.0 5182.0 5182.0 5182.0 5182.0 5182.0 5182.0 5182.0 5182.0 5182.0 5182.0 5182.0 5182.0 5182.0 5182.0 5182.0 5182.0 5182.0 5182.0 5182.0 5182.0 5182.0 5182.0 5182.0 5182.0 5182.0 5182.0 5182.0 5182.0 5182.0 5182.0 5182.0 5182.0 5182.0 5182.0 5182.0 5182.0 5182.0 5182.0 5182.0 5182.0 5182.0 5182.0 5182.0 5182.0 5182.0 5182.0 5182.0 5182.0 5182.0 5182.0 5182.0 5182.0 5182.0 5182.0 5182.0 5182.0 5182.0 5182.0 5182.0 5182.0 5182.0 5182.0 5182.0 5182.0 5182.0 5182.0 5182.0 5182.0 5182.0 5182.0 5182.0 5182.0 5182.0 5182.0 5182.0 5182.0 5182.0 5182.0 5182.0 5182.0 5182.0 5182.0 5182.0 5182.0 5182.0 5182.0 5182.0 5182.0 5182.0 5182.0 5182.0 5182.0 5182.0 5182.0 5182.0 5182.0 5182.0 5182.0 5182.0 5182.0 5182.0 5182.0 5182.0 5182.0 5182.0 5182.0 5182.0 5182.0 5182.0 5182.0 5182.0 5182.0 5182.0 5182.0 5182.0 5182.0 5182.0 5182.0 5182.0 5182.0 5182.0 
6940.0 6725.0 6547.0 6479.0 6343.0 6293.0 6293.0 6233.0 6233.0 6233.0 6233.0 6186.0 6186.0 6186.0 6119.0 6118.0 6118.0 6118.0 6118.0 6118.0 6118.0 6114.0 6114.0 6114.0 6114.0 6014.0 6009.0 5937.0 5895.0 5895.0 5895.0 5895.0 5895.0 5864.0 5864.0 5864.0 5864.0 5864.0 5864.0 5864.0 5844.0 5844.0 5844.0 5844.0 5749.0 5749.0 5666.0 5666.0 5666.0 5666.0 5666.0 5666.0 5666.0 5666.0 5666.0 5666.0 5666.0 5666.0 5666.0 5666.0 5666.0 5666.0 5666.0 5666.0 5666.0 5666.0 5666.0 5666.0 5666.0 5666.0 5645.0 5645.0 5645.0 5645.0 5645.0 5631.0 5631.0 5631.0 5631.0 5631.0 5631.0 5631.0 5631.0 5631.0 5631.0 5631.0 5631.0 5631.0 5631.0 5631.0 5631.0 5631.0 5631.0 5596.0 5596.0 5596.0 5596.0 5596.0 5591.0 5591.0 5558.0 5558.0 5557.0 5557.0 5557.0 5557.0 5557.0 5557.0 5557.0 5540.0 5540.0 5540.0 5469.0 5469.0 5392.0 5392.0 5392.0 5392.0 5392.0 5392.0 5392.0 5392.0 5392.0 5392.0 5392.0 5392.0 5392.0 5392.0 5392.0 5392.0 5392.0 5392.0 5392.0 5392.0 5392.0 5392.0 5392.0 5392.0 5392.0 5392.0 5392.0 5392.0 5392.0 5392.0 5392.0 5392.0 5392.0 5392.0 5392.0 5392.0 5392.0 5392.0 5392.0 5318.0 5318.0 5318.0 5318.0 5318.0 5318.0 5318.0 5318.0 5318.0 5310.0 5310.0 5310.0 5310.0 5310.0 5310.0 5310.0 5310.0 5290.0 5290.0 5290.0 5258.0 5254.0 5254.0 5254.0 5254.0 5254.0 5254.0 5254.0 5254.0 5254.0 5254.0 5254.0 5254.0 5254.0 5254.0 5254.0 5254.0 5254.0 5254.0 5254.0 5254.0 5254.0 5254.0 5254.0 5254.0 5254.0 5254.0 5254.0 5254.0 5254.0 5254.0 5254.0 5254.0 5254.0 5254.0 5254.0 5254.0 5254.0 5254.0 5254.0 5254.0 5254.0 5254.0 5254.0 5254.0 5254.0 5254.0 5254.0 5254.0 5254.0 5254.0 5254.0 5254.0 5254.0 5254.0 5254.0 5254.0 5254.0 5254.0 5254.0 5254.0 5254.0 5254.0 5254.0 5254.0 5254.0 5254.0 5254.0 5254.0 5254.0 5254.0 5254.0 5254.0 5254.0 5254.0 5254.0 5254.0 5254.0 5254.0 5254.0 5254.0 5254.0 5254.0 5254.0 5254.0 5254.0 5254.0 5254.0 5254.0 5254.0 5254.0 5254.0 5254.0 5254.0 5254.0 5254.0 5254.0 5254.0 5254.0 5254.0 5254.0 5254.0 5254.0 5254.0 5254.0 5254.0 5254.0 5254.0 5254.0 5254.0 5254.0 5254.0 5254.0 5254.0 5254.0 5254.0 5254.0 5254.0 5254.0 5254.0 5254.0 5254.0 5254.0 5254.0 5254.0 5254.0 5254.0 5254.0 5254.0 5254.0 5254.0 5254.0 5254.0 5254.0 5254.0 5254.0 5254.0 5254.0 5254.0 5254.0 5254.0 5254.0 5254.0 5254.0 5254.0 5254.0 5254.0 5254.0 5254.0 5254.0 5254.0 5254.0 5254.0 5254.0 5254.0 5254.0 5254.0 5254.0 5254.0 5254.0 5254.0 5254.0 5254.0 5254.0 5254.0 5254.0 5254.0 5254.0 5254.0 5254.0 5254.0 5254.0 5254.0 5254.0 5254.0 5254.0 5254.0 5254.0 5254.0 5254.0 5254.0 5254.0 5254.0 5254.0 5254.0 5254.0 5254.0 5254.0 5254.0 5254.0 5254.0 5254.0 5254.0 5254.0 5254.0 5254.0 5254.0 5254.0 5254.0 5254.0 5254.0 5254.0 5254.0 5254.0 5254.0 5254.0 5254.0 5254.0 5254.0 5254.0 5254.0 5254.0 5254.0 5254.0 5254.0 5254.0 5254.0 5254.0 5254.0 5254.0 5254.0 5254.0 5254.0 5254.0 5254.0 5254.0 5254.0 5254.0 5254.0 5254.0 5254.0 5254.0 5254.0 5254.0 5254.0 5254.0 5254.0 5254.0 5254.0 5254.0 5254.0 5254.0 5254.0 5254.0 5254.0 5254.0 5254.0 5254.0 5254.0 5254.0 5254.0 5254.0 5254.0 5254.0 5254.0 5254.0 5254.0 5254.0 5254.0 5254.0 5254.0 5254.0 5254.0 5254.0 5254.0 5254.0 5254.0 5254.0 5254.0 5254.0 5254.0 5254.0 5254.0 5254.0 5254.0 5254.0 5254.0 5254.0 5254.0 5254.0 5254.0 5254.0 5254.0 5254.0 5254.0 5254.0 5254.0 5254.0 5254.0 5254.0 5254.0 5254.0 5254.0 5254.0 5254.0 5254.0 5254.0 5254.0 5254.0 5254.0 5254.0 5254.0 5254.0 5254.0 5254.0 5254.0 5254.0 5254.0 5254.0 5254.0 5254.0 5254.0 5254.0 5254.0 5254.0 5254.0 5254.0 5254.0 5254.0 5254.0 5254.0 5254.0 5254.0 5254.0 5254.0 5254.0 5254.0 5254.0 5254.0 5254.0 5254.0 5254.0 5254.0 5254.0 5254.0 5254.0 5254.0 5254.0 5254.0 5254.0 5254.0 5254.0 5254.0 5254.0 5254.0 5254.0 5254.0 5254.0 5254.0 5254.0 5254.0 5254.0 5254.0 5254.0 5254.0 5254.0 5254.0 5254.0 5254.0 5254.0 5254.0 5254.0 5254.0 5254.0 5254.0 5254.0 5254.0 5254.0 5254.0 5254.0 5254.0 5254.0 5254.0 5254.0 5254.0 5254.0 5254.0 5254.0 5254.0 5254.0 5254.0 5254.0 5254.0 5254.0 5254.0 5254.0 5254.0 5254.0 5254.0 5254.0 5254.0 5254.0 5254.0 5254.0 5254.0 5254.0 5254.0 5254.0 5254.0 5254.0 5254.0 5254.0 5254.0 5254.0 5254.0 5254.0 5254.0 5254.0 5254.0 5254.0 5254.0 5254.0 5254.0 5254.0 5254.0 5254.0 5254.0 5254.0 5254.0 5254.0 5254.0 5254.0 5254.0 5254.0 5254.0 5254.0 5254.0 5254.0 5254.0 5254.0 5254.0 5254.0 5254.0 5254.0 5254.0 5254.0 5254.0 5254.0 5254.0 5254.0 5254.0 5254.0 5254.0 5254.0 5254.0 5254.0 5254.0 5254.0 5254.0 5254.0 5254.0 5254.0 5254.0 5254.0 5254.0 5254.0 5254.0 5254.0 5254.0 5254.0 5254.0 5254.0 5254.0 5254.0 5254.0 5254.0 5254.0 5254.0 5254.0 5254.0 5254.0 5254.0 5254.0 5254.0 5254.0 5254.0 5254.0 5254.0 5254.0 5254.0 5254.0 5254.0 5254.0 5254.0 5254.0 5254.0 5254.0 5254.0 5254.0 5254.0 5254.0 5254.0 5254.0 
11453.0 11212.0 11212.0 11212.0 11212.0 11212.0 11212.0 11212.0 11212.0 11206.0 11206.0 11060.0 10278.0 8603.0 8376.0 7576.0 6924.0 6655.0 6567.0 6424.0 6401.0 6377.0 6153.0 5964.0 5804.0 5804.0 5743.0 5648.0 5644.0 5644.0 5644.0 5644.0 5644.0 5628.0 5628.0 5628.0 5628.0 5628.0 5628.0 5628.0 5628.0 5628.0 5628.0 5628.0 5628.0 5628.0 5628.0 5628.0 5628.0 5628.0 5628.0 5628.0 5612.0 5612.0 5612.0 5612.0 5612.0 5612.0 5612.0 5612.0 5612.0 5612.0 5612.0 5612.0 5612.0 5612.0 5612.0 5612.0 5612.0 5612.0 5612.0 5612.0 5612.0 5612.0 5612.0 5612.0 5612.0 5612.0 5559.0 5556.0 5556.0 5549.0 5549.0 5549.0 5549.0 5549.0 5536.0 5506.0 5506.0 5506.0 5506.0 5493.0 5493.0 5493.0 5493.0 5493.0 5493.0 5493.0 5493.0 5430.0 5430.0 5404.0 5394.0 5384.0 5384.0 5361.0 5361.0 5361.0 5361.0 5361.0 5361.0 5361.0 5346.0 5346.0 5346.0 5346.0 5346.0 5346.0 5346.0 5346.0 5346.0 5346.0 5346.0 5346.0 5346.0 5346.0 5346.0 5346.0 5346.0 5346.0 5346.0 5346.0 5346.0 5346.0 5346.0 5346.0 5346.0 5346.0 5346.0 5346.0 5346.0 5346.0 5346.0 5346.0 5346.0 5346.0 5346.0 5346.0 5346.0 5346.0 5346.0 5346.0 5346.0 5346.0 5346.0 5346.0 5346.0 5346.0 5346.0 5346.0 5346.0 5346.0 5346.0 5346.0 5346.0 5346.0 5346.0 5346.0 5346.0 5346.0 5346.0 5346.0 5346.0 5346.0 5346.0 5346.0 5346.0 5346.0 5346.0 5346.0 5346.0 5346.0 5346.0 5346.0 5346.0 5346.0 5346.0 5346.0 5346.0 5346.0 5346.0 5346.0 5346.0 5346.0 5346.0 5346.0 5346.0 5346.0 5346.0 5346.0 5346.0 5346.0 5346.0 5346.0 5346.0 5346.0 5346.0 5346.0 5346.0 5346.0 5346.0 5346.0 5346.0 5346.0 5346.0 5346.0 5346.0 5346.0 5346.0 5346.0 5346.0 5346.0 5346.0 5346.0 5346.0 5346.0 5346.0 5346.0 5346.0 5346.0 5346.0 5346.0 5346.0 5346.0 5346.0 5346.0 5346.0 5346.0 5346.0 5346.0 5346.0 5346.0 5346.0 5346.0 5346.0 5346.0 5346.0 5346.0 5346.0 5346.0 5346.0 5346.0 5346.0 5346.0 5346.0 5346.0 5346.0 5346.0 5346.0 5346.0 5346.0 5346.0 5346.0 5346.0 5346.0 5346.0 5346.0 5346.0 5346.0 5346.0 5346.0 5346.0 5346.0 5346.0 5346.0 5346.0 5346.0 5346.0 5346.0 5322.0 5322.0 5322.0 5322.0 5322.0 5310.0 5310.0 5310.0 5271.0 5271.0 5271.0 5271.0 5271.0 5271.0 5271.0 5271.0 5271.0 5271.0 5271.0 5271.0 5271.0 5271.0 5271.0 5271.0 5271.0 5271.0 5271.0 5271.0 5271.0 5271.0 5271.0 5271.0 5271.0 5271.0 5271.0 5271.0 5271.0 5271.0 5271.0 5271.0 5271.0 5271.0 5271.0 5271.0 5271.0 5271.0 5271.0 5271.0 5271.0 5271.0 5271.0 5271.0 5271.0 5271.0 5271.0 5271.0 5271.0 5271.0 5271.0 5271.0 5271.0 5271.0 5271.0 5271.0 5271.0 5271.0 5271.0 5271.0 5271.0 5271.0 5271.0 5271.0 5271.0 5271.0 5271.0 5271.0 5271.0 5271.0 5271.0 5271.0 5271.0 5271.0 5271.0 5271.0 5271.0 5271.0 5271.0 5271.0 5271.0 5271.0 5271.0 5271.0 5271.0 5271.0 5271.0 5271.0 5271.0 5271.0 5271.0 5271.0 5271.0 5271.0 5271.0 5271.0 5271.0 5271.0 5271.0 5271.0 5271.0 5271.0 5271.0 5271.0 5271.0 5271.0 5271.0 5271.0 5271.0 5271.0 5271.0 5271.0 5271.0 5271.0 5271.0 5271.0 5271.0 5271.0 5271.0 5271.0 5271.0 5271.0 5271.0 5271.0 5271.0 5271.0 5271.0 5271.0 5271.0 5271.0 5271.0 5271.0 5271.0 5271.0 5271.0 5271.0 5271.0 5271.0 5271.0 5271.0 5271.0 5271.0 5271.0 5271.0 5267.0 5267.0 5267.0 5267.0 5267.0 5267.0 5267.0 5267.0 5267.0 5267.0 5267.0 5267.0 5267.0 5267.0 5267.0 5267.0 5267.0 5267.0 5267.0 5267.0 5267.0 5267.0 5267.0 5267.0 5267.0 5267.0 5267.0 5267.0 5267.0 5267.0 5267.0 5267.0 5267.0 5267.0 5267.0 5267.0 5267.0 5267.0 5267.0 5267.0 5267.0 5267.0 5267.0 5267.0 5267.0 5267.0 5267.0 5267.0 5267.0 5267.0 5267.0 5267.0 5267.0 5267.0 5267.0 5267.0 5267.0 5267.0 5267.0 5267.0 5267.0 5267.0 5267.0 5267.0 5267.0 5267.0 5267.0 5267.0 5267.0 5267.0 5267.0 5267.0 5267.0 5267.0 5267.0 5267.0 5267.0 5267.0 5267.0 5267.0 5267.0 5267.0 5267.0 5267.0 5267.0 5267.0 5267.0 5267.0 5267.0 5267.0 5267.0 5267.0 5267.0 5267.0 5267.0 5267.0 5267.0 5267.0 5267.0 5267.0 5267.0 5267.0 5267.0 5267.0 5267.0 5267.0 5267.0 5267.0 5267.0 5267.0 5267.0 5267.0 5267.0 5267.0 5267.0 5267.0 5267.0 5267.0 5267.0 5267.0 5267.0 5267.0 5267.0 5267.0 5267.0 5267.0 5267.0 5267.0 5267.0 5267.0 5267.0 5267.0 5267.0 5267.0 5267.0 5267.0 5267.0 5267.0 5267.0 5267.0 5267.0 5267.0 5267.0 5267.0 5267.0 5267.0 5267.0 5267.0 5267.0 5267.0 5267.0 5267.0 5267.0 5267.0 5267.0 5267.0 5267.0 5267.0 5267.0 5267.0 5267.0 5267.0 5267.0 5267.0 5267.0 5267.0 5267.0 5267.0 5267.0 5267.0 5267.0 5267.0 5267.0 5267.0 5267.0 5267.0 5267.0 5267.0 5267.0 5267.0 5267.0 5267.0 5264.0 5264.0 5264.0 5246.0 5246.0 5212.0 5212.0 5212.0 5212.0 5212.0 5212.0 5212.0 5212.0 5204.0 5204.0 5204.0 5204.0 5204.0 5204.0 5204.0 5204.0 5204.0 5204.0 5204.0 5204.0 5204.0 5204.0 5204.0 5204.0 5204.0 5204.0 5204.0 5204.0 5204.0 5204.0 5204.0 5204.0 5204.0 5204.0 5204.0 5204.0 5204.0 5204.0 5204.0 5204.0 5204.0 5204.0 5204.0 5204.0 5204.0 5204.0 5204.0 5204.0 
11157.0 11157.0 11157.0 11157.0 11157.0 11157.0 11157.0 11157.0 11157.0 11157.0 10911.0 10911.0 10356.0 9516.0 8203.0 7289.0 6553.0 6232.0 5994.0 5864.0 5864.0 5863.0 5788.0 5693.0 5693.0 5693.0 5693.0 5693.0 5693.0 5628.0 5609.0 5560.0 5528.0 5513.0 5513.0 5470.0 5470.0 5470.0 5470.0 5470.0 5470.0 5470.0 5470.0 5470.0 5470.0 5470.0 5470.0 5470.0 5470.0 5470.0 5470.0 5470.0 5468.0 5468.0 5464.0 5464.0 5464.0 5464.0 5464.0 5464.0 5464.0 5464.0 5464.0 5464.0 5464.0 5464.0 5464.0 5464.0 5464.0 5464.0 5464.0 5464.0 5440.0 5440.0 5440.0 5440.0 5440.0 5440.0 5440.0 5440.0 5440.0 5440.0 5440.0 5440.0 5440.0 5435.0 5435.0 5435.0 5435.0 5435.0 5435.0 5435.0 5435.0 5435.0 5435.0 5435.0 5435.0 5435.0 5435.0 5435.0 5435.0 5435.0 5435.0 5435.0 5435.0 5435.0 5435.0 5424.0 5424.0 5418.0 5418.0 5418.0 5418.0 5418.0 5416.0 5390.0 5390.0 5390.0 5390.0 5390.0 5390.0 5390.0 5390.0 5390.0 5390.0 5390.0 5390.0 5390.0 5390.0 5362.0 5362.0 5362.0 5362.0 5362.0 5362.0 5362.0 5362.0 5362.0 5305.0 5305.0 5305.0 5305.0 5305.0 5305.0 5305.0 5305.0 5305.0 5305.0 5305.0 5305.0 5305.0 5305.0 5305.0 5286.0 5286.0 5286.0 5286.0 5286.0 5286.0 5286.0 5286.0 5274.0 5274.0 5274.0 5274.0 5274.0 5274.0 5274.0 5274.0 5274.0 5270.0 5270.0 5270.0 5270.0 5270.0 5270.0 5270.0 5270.0 5270.0 5270.0 5224.0 5224.0 5224.0 5224.0 5224.0 5224.0 5224.0 5224.0 5224.0 5224.0 5224.0 5224.0 5224.0 5224.0 5224.0 5224.0 5224.0 5224.0 5224.0 5224.0 5224.0 5224.0 5224.0 5224.0 5224.0 5224.0 5224.0 5224.0 5224.0 5224.0 5224.0 5219.0 5219.0 5219.0 5219.0 5219.0 5219.0 5219.0 5219.0 5219.0 5198.0 5198.0 5198.0 5198.0 5198.0 5198.0 5198.0 5198.0 5198.0 5198.0 5198.0 5198.0 5198.0 5198.0 5198.0 5198.0 5198.0 5198.0 5198.0 5198.0 5198.0 5198.0 5198.0 5198.0 5198.0 5198.0 5198.0 5198.0 5198.0 5198.0 5198.0 5198.0 5198.0 5198.0 5198.0 5198.0 5198.0 5198.0 5198.0 5198.0 5198.0 5198.0 5198.0 5198.0 5198.0 5198.0 5198.0 5198.0 5198.0 5198.0 5198.0 5198.0 5198.0 5198.0 5198.0 5198.0 5198.0 5198.0 5198.0 5198.0 5198.0 5198.0 5198.0 5198.0 5198.0 5198.0 5198.0 5198.0 5198.0 5198.0 5198.0 5198.0 5198.0 5198.0 5198.0 5198.0 5198.0 5198.0 5198.0 5198.0 5198.0 5198.0 5198.0 5198.0 5198.0 5198.0 5198.0 5198.0 5198.0 5198.0 5198.0 5198.0 5198.0 5198.0 5198.0 5198.0 5198.0 5198.0 5198.0 5198.0 5198.0 5198.0 5198.0 5198.0 5198.0 5198.0 5198.0 5198.0 5198.0 5198.0 5198.0 5198.0 5198.0 5198.0 5198.0 5198.0 5198.0 5198.0 5198.0 5198.0 5198.0 5198.0 5198.0 5198.0 5198.0 5198.0 5198.0 5198.0 5198.0 5198.0 5198.0 5198.0 5198.0 5198.0 5198.0 5198.0 5198.0 5198.0 5198.0 5198.0 5198.0 5198.0 5198.0 5198.0 5198.0 5198.0 5198.0 5198.0 5198.0 5198.0 5198.0 5198.0 5198.0 5198.0 5198.0 5198.0 5198.0 5198.0 5198.0 5198.0 5198.0 5198.0 5198.0 5198.0 5198.0 5198.0 5198.0 5198.0 5198.0 5198.0 5198.0 5198.0 5198.0 5198.0 5198.0 5198.0 5198.0 5198.0 5198.0 5198.0 5198.0 5198.0 5198.0 5198.0 5198.0 5198.0 5198.0 5198.0 5198.0 5198.0 5198.0 5198.0 5198.0 5198.0 5198.0 5198.0 5198.0 5198.0 5198.0 5198.0 5198.0 5198.0 5198.0 5198.0 5198.0 5198.0 5198.0 5198.0 5198.0 5198.0 5198.0 5198.0 5198.0 5198.0 5198.0 5198.0 5198.0 5198.0 5198.0 5198.0 5198.0 5198.0 5198.0 5198.0 5198.0 5198.0 5198.0 5198.0 5198.0 5198.0 5198.0 5198.0 5198.0 5198.0 5198.0 5198.0 5198.0 5198.0 5198.0 5198.0 5198.0 5198.0 5198.0 5198.0 5198.0 5198.0 5198.0 5198.0 5198.0 5198.0 5198.0 5198.0 5198.0 5198.0 5198.0 5198.0 5198.0 5198.0 5198.0 5198.0 5198.0 5198.0 5198.0 5198.0 5198.0 5198.0 5198.0 5198.0 5198.0 5198.0 5198.0 5198.0 5198.0 5198.0 5198.0 5198.0 5198.0 5198.0 5198.0 5198.0 5198.0 5198.0 5198.0 5198.0 5198.0 5198.0 5198.0 5198.0 5198.0 5198.0 5198.0 5198.0 5198.0 5198.0 5198.0 5198.0 5198.0 5198.0 5198.0 5198.0 5198.0 5198.0 5198.0 5198.0 5198.0 5198.0 5198.0 5198.0 5198.0 5198.0 5198.0 5198.0 5198.0 5198.0 5198.0 5198.0 5198.0 5198.0 5198.0 5198.0 5198.0 5198.0 5198.0 5198.0 5198.0 5198.0 5198.0 5198.0 5198.0 5198.0 5198.0 5198.0 5198.0 5198.0 5198.0 5198.0 5198.0 5198.0 5198.0 5198.0 5198.0 5198.0 5198.0 5198.0 5198.0 5198.0 5198.0 5198.0 5198.0 5198.0 5198.0 5198.0 5198.0 5198.0 5198.0 5198.0 5198.0 5198.0 5198.0 5198.0 5198.0 5198.0 5198.0 5198.0 5198.0 5198.0 5198.0 5198.0 5198.0 5198.0 5198.0 5198.0 5198.0 5198.0 5198.0 5198.0 5198.0 5198.0 5198.0 5198.0 5198.0 5198.0 5198.0 5198.0 5198.0 5198.0 5198.0 5198.0 5198.0 5198.0 5198.0 5198.0 5198.0 5198.0 5194.0 5194.0 5194.0 5194.0 5194.0 5194.0 5194.0 5194.0 5194.0 5194.0 5194.0 5194.0 5155.0 5155.0 5155.0 5155.0 5155.0 5155.0 5155.0 5155.0 5155.0 5155.0 5155.0 5155.0 5155.0 5155.0 5155.0 5155.0 5155.0 5155.0 5155.0 5155.0 5155.0 5155.0 5155.0 5155.0 5155.0 5155.0 5155.0 5155.0 5155.0 5155.0 5155.0 5155.0 5155.0 5155.0 5155.0 5155.0 5155.0 5155.0 5155.0 5155.0 
11098.0 11098.0 11098.0 11098.0 11098.0 11098.0 11098.0 11098.0 11098.0 11098.0 11098.0 11098.0 10639.0 9406.0 8171.0 7073.0 6559.0 6121.0 6121.0 5966.0 5966.0 5847.0 5847.0 5819.0 5819.0 5819.0 5819.0 5819.0 5819.0 5819.0 5819.0 5819.0 5819.0 5819.0 5819.0 5819.0 5819.0 5819.0 5767.0 5767.0 5757.0 5753.0 5753.0 5753.0 5753.0 5753.0 5753.0 5753.0 5753.0 5753.0 5753.0 5725.0 5677.0 5677.0 5677.0 5677.0 5677.0 5677.0 5677.0 5677.0 5677.0 5677.0 5677.0 5677.0 5677.0 5677.0 5655.0 5655.0 5655.0 5602.0 5602.0 5602.0 5602.0 5569.0 5569.0 5569.0 5537.0 5537.0 5537.0 5537.0 5533.0 5527.0 5509.0 5509.0 5509.0 5489.0 5489.0 5489.0 5489.0 5489.0 5489.0 5489.0 5489.0 5489.0 5489.0 5489.0 5489.0 5489.0 5489.0 5489.0 5489.0 5489.0 5489.0 5489.0 5489.0 5489.0 5480.0 5455.0 5455.0 5455.0 5455.0 5455.0 5455.0 5455.0 5455.0 5455.0 5455.0 5455.0 5455.0 5455.0 5455.0 5455.0 5455.0 5455.0 5455.0 5455.0 5455.0 5455.0 5455.0 5455.0 5455.0 5455.0 5455.0 5455.0 5455.0 5455.0 5455.0 5437.0 5437.0 5437.0 5437.0 5437.0 5437.0 5437.0 5437.0 5437.0 5411.0 5411.0 5411.0 5411.0 5411.0 5411.0 5411.0 5411.0 5410.0 5410.0 5410.0 5390.0 5390.0 5390.0 5390.0 5390.0 5369.0 5369.0 5369.0 5369.0 5369.0 5369.0 5369.0 5369.0 5369.0 5369.0 5369.0 5369.0 5369.0 5369.0 5369.0 5369.0 5369.0 5369.0 5332.0 5332.0 5332.0 5332.0 5332.0 5332.0 5332.0 5332.0 5332.0 5332.0 5332.0 5332.0 5332.0 5332.0 5332.0 5332.0 5332.0 5332.0 5332.0 5332.0 5332.0 5332.0 5332.0 5332.0 5332.0 5332.0 5332.0 5332.0 5332.0 5332.0 5332.0 5332.0 5332.0 5332.0 5332.0 5332.0 5332.0 5332.0 5332.0 5332.0 5332.0 5332.0 5332.0 5332.0 5332.0 5332.0 5332.0 5332.0 5332.0 5332.0 5332.0 5332.0 5332.0 5332.0 5332.0 5332.0 5332.0 5332.0 5332.0 5332.0 5332.0 5332.0 5332.0 5332.0 5332.0 5332.0 5332.0 5332.0 5332.0 5332.0 5332.0 5332.0 5332.0 5332.0 5332.0 5332.0 5332.0 5332.0 5332.0 5332.0 5332.0 5332.0 5332.0 5332.0 5332.0 5332.0 5332.0 5332.0 5332.0 5332.0 5332.0 5332.0 5332.0 5332.0 5332.0 5332.0 5332.0 5332.0 5332.0 5332.0 5332.0 5332.0 5332.0 5332.0 5332.0 5332.0 5332.0 5332.0 5332.0 5332.0 5332.0 5332.0 5332.0 5332.0 5332.0 5332.0 5332.0 5332.0 5332.0 5332.0 5332.0 5332.0 5332.0 5332.0 5332.0 5332.0 5332.0 5332.0 5332.0 5332.0 5332.0 5332.0 5332.0 5332.0 5332.0 5332.0 5332.0 5332.0 5332.0 5332.0 5332.0 5332.0 5332.0 5332.0 5332.0 5332.0 5332.0 5332.0 5332.0 5332.0 5332.0 5332.0 5332.0 5332.0 5332.0 5332.0 5332.0 5332.0 5332.0 5332.0 5332.0 5332.0 5332.0 5332.0 5332.0 5332.0 5332.0 5332.0 5332.0 5332.0 5332.0 5332.0 5332.0 5332.0 5332.0 5332.0 5332.0 5332.0 5332.0 5332.0 5332.0 5332.0 5332.0 5332.0 5332.0 5332.0 5332.0 5332.0 5332.0 5332.0 5332.0 5332.0 5332.0 5332.0 5332.0 5332.0 5332.0 5332.0 5332.0 5332.0 5332.0 5332.0 5332.0 5332.0 5332.0 5332.0 5332.0 5332.0 5332.0 5332.0 5332.0 5332.0 5332.0 5332.0 5332.0 5332.0 5332.0 5332.0 5332.0 5332.0 5332.0 5332.0 5332.0 5332.0 5318.0 5276.0 5276.0 5276.0 5276.0 5276.0 5270.0 5270.0 5237.0 5237.0 5237.0 5230.0 5213.0 5213.0 5213.0 5213.0 5193.0 5193.0 5193.0 5193.0 5193.0 5193.0 5193.0 5193.0 5193.0 5193.0 5193.0 5193.0 5193.0 5193.0 5193.0 5193.0 5193.0 5191.0 5191.0 5191.0 5191.0 5191.0 5191.0 5191.0 5191.0 5191.0 5191.0 5191.0 5191.0 5191.0 5191.0 5191.0 5191.0 5191.0 5191.0 5191.0 5191.0 5191.0 5191.0 5191.0 5191.0 5191.0 5191.0 5191.0 5191.0 5191.0 5191.0 5191.0 5191.0 5191.0 5191.0 5191.0 5191.0 5191.0 5191.0 5191.0 5191.0 5191.0 5191.0 5191.0 5191.0 5191.0 5191.0 5191.0 5191.0 5191.0 5191.0 5191.0 5191.0 5191.0 5191.0 5191.0 5185.0 5185.0 5185.0 5185.0 5185.0 5185.0 5185.0 5185.0 5185.0 5185.0 5185.0 5185.0 5185.0 5185.0 5185.0 5185.0 5185.0 5185.0 5185.0 5185.0 5185.0 5185.0 5185.0 5185.0 5185.0 5185.0 5185.0 5185.0 5185.0 5185.0 5185.0 5185.0 5185.0 5185.0 5185.0 5185.0 5185.0 5185.0 5185.0 5185.0 5185.0 5185.0 5185.0 5185.0 5185.0 5185.0 5185.0 5185.0 5185.0 5185.0 5185.0 5185.0 5185.0 5185.0 5185.0 5185.0 5185.0 5185.0 5185.0 5185.0 5185.0 5185.0 5185.0 5185.0 5185.0 5185.0 5185.0 5185.0 5185.0 5185.0 5185.0 5185.0 5185.0 5185.0 5185.0 5185.0 5185.0 5185.0 5185.0 5185.0 5185.0 5185.0 5185.0 5185.0 5185.0 5185.0 5185.0 5185.0 5185.0 5185.0 5185.0 5185.0 5185.0 5185.0 5185.0 5185.0 5185.0 5185.0 5185.0 5185.0 5185.0 5185.0 5185.0 5185.0 5185.0 5185.0 5185.0 5185.0 5185.0 5185.0 5185.0 5185.0 5185.0 5185.0 5185.0 5185.0 5185.0 5185.0 5185.0 5185.0 5185.0 5185.0 5185.0 5185.0 5185.0 5185.0 5185.0 5185.0 5185.0 5184.0 5184.0 5184.0 5184.0 5184.0 5184.0 5184.0 5184.0 5184.0 5184.0 5184.0 5184.0 5184.0 5184.0 5184.0 5184.0 5184.0 5184.0 5184.0 5184.0 5184.0 5184.0 5184.0 5184.0 5184.0 5184.0 5184.0 5184.0 5184.0 5184.0 5184.0 5184.0 5184.0 5177.0 5177.0 5177.0 5177.0 5177.0 5145.0 5145.0 5145.0 5145.0 5145.0 5145.0 5145.0 
11333.0 11331.0 11300.0 11162.0 11139.0 11139.0 11076.0 11076.0 11076.0 11076.0 11076.0 10945.0 10083.0 8768.0 7688.0 7248.0 6679.0 6679.0 6597.0 6282.0 6179.0 6165.0 6055.0 6055.0 5934.0 5934.0 5934.0 5882.0 5882.0 5882.0 5882.0 5882.0 5882.0 5830.0 5830.0 5830.0 5830.0 5746.0 5746.0 5746.0 5746.0 5746.0 5746.0 5746.0 5746.0 5745.0 5707.0 5707.0 5707.0 5659.0 5659.0 5610.0 5610.0 5610.0 5610.0 5597.0 5597.0 5597.0 5597.0 5597.0 5597.0 5597.0 5597.0 5597.0 5597.0 5559.0 5559.0 5559.0 5559.0 5559.0 5538.0 5467.0 5467.0 5467.0 5467.0 5467.0 5467.0 5467.0 5467.0 5467.0 5467.0 5467.0 5407.0 5407.0 5407.0 5407.0 5407.0 5407.0 5407.0 5407.0 5374.0 5374.0 5374.0 5374.0 5374.0 5374.0 5374.0 5374.0 5374.0 5374.0 5359.0 5359.0 5359.0 5359.0 5323.0 5323.0 5323.0 5323.0 5323.0 5323.0 5323.0 5323.0 5323.0 5323.0 5323.0 5323.0 5291.0 5291.0 5291.0 5291.0 5291.0 5291.0 5291.0 5291.0 5291.0 5291.0 5291.0 5291.0 5291.0 5291.0 5291.0 5291.0 5291.0 5291.0 5291.0 5291.0 5291.0 5291.0 5291.0 5291.0 5291.0 5291.0 5291.0 5291.0 5291.0 5291.0 5291.0 5291.0 5291.0 5291.0 5291.0 5291.0 5287.0 5287.0 5287.0 5287.0 5287.0 5287.0 5287.0 5287.0 5287.0 5287.0 5287.0 5287.0 5287.0 5287.0 5287.0 5287.0 5287.0 5287.0 5287.0 5287.0 5287.0 5287.0 5287.0 5287.0 5287.0 5287.0 5287.0 5287.0 5287.0 5287.0 5287.0 5287.0 5287.0 5287.0 5287.0 5287.0 5287.0 5287.0 5287.0 5287.0 5287.0 5287.0 5287.0 5287.0 5287.0 5287.0 5287.0 5287.0 5287.0 5287.0 5287.0 5287.0 5287.0 5287.0 5287.0 5287.0 5287.0 5287.0 5287.0 5287.0 5270.0 5270.0 5270.0 5270.0 5270.0 5270.0 5270.0 5270.0 5270.0 5270.0 5270.0 5270.0 5270.0 5270.0 5269.0 5269.0 5269.0 5269.0 5269.0 5269.0 5269.0 5269.0 5269.0 5269.0 5269.0 5269.0 5269.0 5269.0 5269.0 5269.0 5269.0 5269.0 5269.0 5269.0 5269.0 5269.0 5269.0 5269.0 5269.0 5269.0 5269.0 5269.0 5269.0 5269.0 5269.0 5269.0 5269.0 5269.0 5269.0 5269.0 5269.0 5269.0 5269.0 5269.0 5269.0 5269.0 5269.0 5269.0 5269.0 5269.0 5269.0 5269.0 5269.0 5269.0 5193.0 5193.0 5193.0 5193.0 5193.0 5193.0 5193.0 5193.0 5193.0 5193.0 5193.0 5193.0 5193.0 5193.0 5193.0 5193.0 5193.0 5193.0 5193.0 5193.0 5193.0 5193.0 5193.0 5193.0 5193.0 5193.0 5193.0 5193.0 5193.0 5193.0 5193.0 5193.0 5193.0 5193.0 5193.0 5193.0 5193.0 5193.0 5193.0 5193.0 5193.0 5193.0 5193.0 5193.0 5193.0 5193.0 5193.0 5193.0 5193.0 5193.0 5193.0 5193.0 5193.0 5193.0 5193.0 5193.0 5193.0 5193.0 5193.0 5193.0 5193.0 5193.0 5193.0 5193.0 5193.0 5193.0 5193.0 5193.0 5193.0 5193.0 5193.0 5193.0 5193.0 5193.0 5193.0 5193.0 5193.0 5193.0 5193.0 5193.0 5193.0 5193.0 5193.0 5193.0 5193.0 5193.0 5193.0 5193.0 5193.0 5193.0 5193.0 5193.0 5193.0 5193.0 5193.0 5193.0 5193.0 5193.0 5193.0 5193.0 5193.0 5193.0 5193.0 5193.0 5193.0 5193.0 5193.0 5193.0 5193.0 5193.0 5193.0 5193.0 5193.0 5193.0 5193.0 5193.0 5193.0 5193.0 5193.0 5193.0 5193.0 5193.0 5193.0 5193.0 5193.0 5193.0 5193.0 5193.0 5193.0 5193.0 5193.0 5193.0 5193.0 5193.0 5193.0 5193.0 5193.0 5193.0 5193.0 5193.0 5193.0 5193.0 5193.0 5193.0 5193.0 5193.0 5193.0 5193.0 5193.0 5193.0 5193.0 5193.0 5193.0 5193.0 5193.0 5193.0 5193.0 5193.0 5193.0 5193.0 5193.0 5193.0 5193.0 5193.0 5193.0 5193.0 5193.0 5193.0 5193.0 5193.0 5193.0 5193.0 5193.0 5193.0 5193.0 5193.0 5193.0 5193.0 5193.0 5193.0 5193.0 5193.0 5193.0 5193.0 5193.0 5193.0 5193.0 5193.0 5193.0 5193.0 5193.0 5193.0 5193.0 5193.0 5193.0 5193.0 5193.0 5193.0 5193.0 5193.0 5193.0 5193.0 5193.0 5193.0 5193.0 5193.0 5193.0 5193.0 5193.0 5193.0 5193.0 5193.0 5193.0 5193.0 5193.0 5193.0 5193.0 5193.0 5193.0 5193.0 5193.0 5193.0 5193.0 5193.0 5193.0 5193.0 5193.0 5193.0 5193.0 5193.0 5193.0 5193.0 5193.0 5193.0 5193.0 5193.0 5193.0 5193.0 5193.0 5193.0 5193.0 5193.0 5193.0 5193.0 5193.0 5193.0 5193.0 5193.0 5193.0 5193.0 5193.0 5193.0 5193.0 5193.0 5193.0 5193.0 5193.0 5193.0 5193.0 5193.0 5193.0 5193.0 5193.0 5193.0 5193.0 5193.0 5193.0 5193.0 5193.0 5193.0 5193.0 5193.0 5193.0 5193.0 5193.0 5193.0 5193.0 5193.0 5193.0 5193.0 5193.0 5193.0 5193.0 5193.0 5193.0 5193.0 5193.0 5193.0 5193.0 5193.0 5193.0 5193.0 5193.0 5193.0 5193.0 5193.0 5193.0 5193.0 5193.0 5193.0 5193.0 5193.0 5193.0 5193.0 5193.0 5193.0 5193.0 5193.0 5193.0 5193.0 5193.0 5193.0 5193.0 5193.0 5193.0 5193.0 5193.0 5193.0 5193.0 5193.0 5193.0 5193.0 5193.0 5193.0 5193.0 5193.0 5193.0 5193.0 5193.0 5193.0 5193.0 5193.0 5193.0 5193.0 5193.0 5193.0 5193.0 5193.0 5193.0 5193.0 5193.0 5193.0 5193.0 5193.0 5193.0 5193.0 5193.0 5193.0 5193.0 5193.0 5193.0 5193.0 5193.0 5193.0 5193.0 5193.0 5193.0 5193.0 5193.0 5193.0 5193.0 5193.0 5193.0 5193.0 5193.0 5193.0 5193.0 5193.0 5193.0 5193.0 5193.0 5193.0 5193.0 5193.0 5193.0 5193.0 5193.0 5193.0 5193.0 5193.0 5193.0 5193.0 5193.0 5193.0 5193.0 5193.0 5193.0 5193.0 5193.0 5193.0 
11339.0 11030.0 11030.0 11030.0 11030.0 11030.0 11030.0 11030.0 11019.0 11019.0 11019.0 11019.0 10325.0 8929.0 7761.0 6981.0 6615.0 6363.0 6213.0 6056.0 6056.0 6056.0 6056.0 6050.0 6050.0 6028.0 6028.0 5942.0 5942.0 5942.0 5942.0 5942.0 5942.0 5747.0 5747.0 5747.0 5747.0 5747.0 5747.0 5747.0 5747.0 5747.0 5747.0 5747.0 5747.0 5747.0 5747.0 5747.0 5747.0 5747.0 5747.0 5747.0 5747.0 5747.0 5747.0 5747.0 5747.0 5747.0 5747.0 5747.0 5747.0 5747.0 5747.0 5747.0 5747.0 5747.0 5747.0 5747.0 5747.0 5747.0 5747.0 5708.0 5651.0 5651.0 5651.0 5651.0 5612.0 5612.0 5612.0 5612.0 5601.0 5601.0 5601.0 5601.0 5601.0 5559.0 5559.0 5559.0 5559.0 5559.0 5486.0 5486.0 5486.0 5486.0 5486.0 5486.0 5486.0 5486.0 5486.0 5486.0 5486.0 5486.0 5486.0 5486.0 5486.0 5486.0 5486.0 5486.0 5486.0 5486.0 5486.0 5486.0 5486.0 5486.0 5486.0 5486.0 5486.0 5486.0 5486.0 5486.0 5486.0 5486.0 5486.0 5486.0 5486.0 5486.0 5486.0 5486.0 5486.0 5486.0 5486.0 5478.0 5477.0 5450.0 5450.0 5427.0 5423.0 5423.0 5423.0 5423.0 5423.0 5382.0 5382.0 5382.0 5382.0 5382.0 5382.0 5382.0 5382.0 5382.0 5382.0 5382.0 5382.0 5382.0 5382.0 5372.0 5372.0 5372.0 5372.0 5372.0 5372.0 5372.0 5372.0 5372.0 5372.0 5372.0 5372.0 5372.0 5372.0 5372.0 5372.0 5372.0 5372.0 5372.0 5372.0 5372.0 5372.0 5372.0 5372.0 5372.0 5346.0 5346.0 5346.0 5346.0 5346.0 5346.0 5346.0 5346.0 5346.0 5346.0 5346.0 5346.0 5346.0 5346.0 5346.0 5346.0 5346.0 5346.0 5346.0 5346.0 5346.0 5346.0 5346.0 5346.0 5346.0 5346.0 5346.0 5346.0 5346.0 5346.0 5346.0 5346.0 5346.0 5346.0 5346.0 5346.0 5346.0 5346.0 5346.0 5346.0 5308.0 5308.0 5308.0 5308.0 5308.0 5308.0 5308.0 5308.0 5308.0 5308.0 5308.0 5308.0 5308.0 5308.0 5308.0 5308.0 5308.0 5308.0 5308.0 5308.0 5308.0 5308.0 5308.0 5308.0 5308.0 5308.0 5308.0 5308.0 5308.0 5308.0 5308.0 5308.0 5308.0 5308.0 5308.0 5308.0 5308.0 5308.0 5308.0 5308.0 5308.0 5308.0 5308.0 5308.0 5308.0 5308.0 5308.0 5308.0 5308.0 5308.0 5308.0 5308.0 5308.0 5308.0 5308.0 5308.0 5308.0 5308.0 5308.0 5308.0 5308.0 5308.0 5308.0 5308.0 5308.0 5308.0 5308.0 5308.0 5308.0 5308.0 5308.0 5308.0 5308.0 5308.0 5308.0 5308.0 5308.0 5308.0 5308.0 5308.0 5308.0 5308.0 5308.0 5296.0 5296.0 5296.0 5296.0 5296.0 5296.0 5292.0 5292.0 5292.0 5292.0 5292.0 5292.0 5292.0 5292.0 5292.0 5292.0 5292.0 5292.0 5292.0 5292.0 5292.0 5292.0 5292.0 5292.0 5292.0 5292.0 5292.0 5292.0 5292.0 5292.0 5292.0 5292.0 5292.0 5292.0 5292.0 5292.0 5292.0 5292.0 5267.0 5267.0 5267.0 5267.0 5267.0 5267.0 5267.0 5267.0 5267.0 5267.0 5267.0 5267.0 5267.0 5267.0 5267.0 5249.0 5249.0 5233.0 5233.0 5233.0 5233.0 5233.0 5233.0 5233.0 5233.0 5233.0 5233.0 5233.0 5229.0 5210.0 5210.0 5210.0 5172.0 5172.0 5172.0 5172.0 5172.0 5172.0 5172.0 5172.0 5172.0 5172.0 5172.0 5172.0 5172.0 5172.0 5172.0 5172.0 5172.0 5172.0 5172.0 5172.0 5172.0 5172.0 5172.0 5172.0 5172.0 5172.0 5172.0 5172.0 5172.0 5172.0 5172.0 5172.0 5172.0 5172.0 5172.0 5172.0 5172.0 5172.0 5172.0 5172.0 5172.0 5172.0 5172.0 5172.0 5172.0 5172.0 5172.0 5172.0 5172.0 5172.0 5172.0 5172.0 5172.0 5172.0 5172.0 5172.0 5172.0 5172.0 5172.0 5172.0 5172.0 5172.0 5172.0 5172.0 5172.0 5172.0 5172.0 5172.0 5172.0 5172.0 5172.0 5172.0 5172.0 5172.0 5172.0 5172.0 5172.0 5172.0 5172.0 5172.0 5172.0 5172.0 5172.0 5172.0 5172.0 5172.0 5172.0 5172.0 5172.0 5172.0 5172.0 5172.0 5172.0 5172.0 5172.0 5172.0 5172.0 5172.0 5172.0 5172.0 5172.0 5172.0 5172.0 5172.0 5172.0 5172.0 5172.0 5172.0 5172.0 5172.0 5172.0 5172.0 5172.0 5172.0 5172.0 5172.0 5172.0 5172.0 5172.0 5172.0 5172.0 5172.0 5172.0 5172.0 5172.0 5172.0 5172.0 5172.0 5172.0 5172.0 5172.0 5172.0 5172.0 5172.0 5172.0 5172.0 5172.0 5172.0 5172.0 5172.0 5172.0 5172.0 5172.0 5172.0 5172.0 5172.0 5172.0 5172.0 5172.0 5172.0 5172.0 5172.0 5172.0 5172.0 5172.0 5172.0 5172.0 5172.0 5172.0 5172.0 5172.0 5172.0 5172.0 5172.0 5172.0 5172.0 5172.0 5172.0 5172.0 5172.0 5172.0 5172.0 5172.0 5172.0 5172.0 5172.0 5172.0 5172.0 5172.0 5172.0 5172.0 5172.0 5172.0 5172.0 5172.0 5172.0 5172.0 5172.0 5172.0 5172.0 5172.0 5172.0 5172.0 5172.0 5172.0 5172.0 5172.0 5172.0 5172.0 5172.0 5172.0 5172.0 5172.0 5172.0 5172.0 5172.0 5172.0 5172.0 5172.0 5172.0 5172.0 5172.0 5172.0 5172.0 5172.0 5172.0 5172.0 5172.0 5172.0 5172.0 5172.0 5172.0 5172.0 5172.0 5172.0 5172.0 5172.0 5172.0 5172.0 5172.0 5172.0 5172.0 5172.0 5172.0 5172.0 5172.0 5172.0 5172.0 5172.0 5172.0 5172.0 5172.0 5172.0 5172.0 5172.0 5172.0 5172.0 5172.0 5172.0 5172.0 5172.0 5172.0 5172.0 5172.0 5172.0 5172.0 5172.0 5172.0 5172.0 5172.0 5172.0 5172.0 5172.0 5172.0 5172.0 5172.0 5172.0 5172.0 5172.0 5172.0 5172.0 5172.0 5172.0 5172.0 5172.0 5172.0 5172.0 5172.0 5172.0 5172.0 5172.0 5172.0 5172.0 5172.0 5172.0 5172.0 5172.0 5172.0 5172.0 5172.0 5172.0 5172.0 5172.0 
11446.0 11305.0 11254.0 11246.0 11246.0 11030.0 11030.0 11030.0 11030.0 11030.0 11030.0 11030.0 10015.0 8636.0 7543.0 7341.0 6911.0 6468.0 6411.0 6383.0 6225.0 6092.0 6092.0 6092.0 6003.0 5898.0 5827.0 5770.0 5601.0 5601.0 5530.0 5530.0 5530.0 5530.0 5530.0 5530.0 5530.0 5530.0 5516.0 5516.0 5516.0 5516.0 5516.0 5516.0 5516.0 5516.0 5516.0 5516.0 5516.0 5516.0 5516.0 5516.0 5516.0 5516.0 5516.0 5516.0 5516.0 5516.0 5516.0 5516.0 5516.0 5516.0 5516.0 5516.0 5516.0 5516.0 5516.0 5516.0 5516.0 5516.0 5496.0 5479.0 5479.0 5479.0 5479.0 5479.0 5479.0 5479.0 5479.0 5479.0 5479.0 5461.0 5461.0 5461.0 5461.0 5408.0 5408.0 5408.0 5408.0 5408.0 5408.0 5408.0 5408.0 5408.0 5408.0 5408.0 5408.0 5408.0 5408.0 5408.0 5408.0 5408.0 5408.0 5408.0 5408.0 5408.0 5408.0 5408.0 5408.0 5408.0 5408.0 5408.0 5407.0 5407.0 5407.0 5407.0 5407.0 5407.0 5407.0 5407.0 5407.0 5407.0 5407.0 5407.0 5407.0 5407.0 5407.0 5407.0 5407.0 5407.0 5407.0 5407.0 5407.0 5407.0 5407.0 5407.0 5407.0 5407.0 5407.0 5407.0 5407.0 5407.0 5407.0 5407.0 5407.0 5407.0 5407.0 5407.0 5407.0 5407.0 5407.0 5407.0 5407.0 5407.0 5407.0 5407.0 5407.0 5407.0 5407.0 5407.0 5407.0 5407.0 5407.0 5407.0 5407.0 5407.0 5407.0 5407.0 5407.0 5407.0 5407.0 5407.0 5407.0 5407.0 5407.0 5407.0 5407.0 5407.0 5407.0 5407.0 5407.0 5407.0 5407.0 5397.0 5397.0 5397.0 5397.0 5397.0 5397.0 5397.0 5397.0 5397.0 5397.0 5397.0 5397.0 5397.0 5397.0 5397.0 5397.0 5397.0 5397.0 5397.0 5397.0 5397.0 5397.0 5397.0 5397.0 5397.0 5397.0 5397.0 5397.0 5397.0 5397.0 5397.0 5397.0 5390.0 5390.0 5390.0 5390.0 5390.0 5390.0 5390.0 5390.0 5390.0 5390.0 5390.0 5390.0 5390.0 5390.0 5390.0 5390.0 5390.0 5390.0 5390.0 5390.0 5390.0 5390.0 5390.0 5390.0 5390.0 5390.0 5390.0 5390.0 5390.0 5390.0 5390.0 5390.0 5390.0 5390.0 5390.0 5390.0 5390.0 5390.0 5390.0 5390.0 5390.0 5390.0 5390.0 5390.0 5390.0 5390.0 5390.0 5390.0 5390.0 5390.0 5390.0 5390.0 5390.0 5390.0 5390.0 5390.0 5390.0 5390.0 5390.0 5390.0 5390.0 5390.0 5390.0 5390.0 5390.0 5390.0 5390.0 5390.0 5390.0 5390.0 5390.0 5390.0 5390.0 5390.0 5390.0 5390.0 5390.0 5390.0 5390.0 5390.0 5390.0 5390.0 5390.0 5390.0 5390.0 5390.0 5390.0 5390.0 5390.0 5390.0 5390.0 5390.0 5390.0 5390.0 5390.0 5390.0 5390.0 5390.0 5390.0 5390.0 5390.0 5390.0 5390.0 5390.0 5390.0 5390.0 5390.0 5390.0 5390.0 5390.0 5390.0 5390.0 5390.0 5390.0 5390.0 5390.0 5390.0 5390.0 5390.0 5390.0 5390.0 5390.0 5390.0 5390.0 5390.0 5390.0 5390.0 5390.0 5390.0 5390.0 5390.0 5390.0 5390.0 5390.0 5390.0 5390.0 5390.0 5390.0 5390.0 5390.0 5390.0 5390.0 5390.0 5390.0 5390.0 5390.0 5390.0 5390.0 5390.0 5390.0 5390.0 5390.0 5390.0 5390.0 5390.0 5390.0 5390.0 5390.0 5390.0 5390.0 5390.0 5390.0 5390.0 5390.0 5390.0 5390.0 5390.0 5390.0 5390.0 5390.0 5390.0 5370.0 5370.0 5324.0 5324.0 5324.0 5324.0 5324.0 5324.0 5324.0 5324.0 5324.0 5324.0 5324.0 5324.0 5324.0 5324.0 5324.0 5324.0 5324.0 5324.0 5324.0 5324.0 5324.0 5324.0 5324.0 5324.0 5324.0 5324.0 5324.0 5324.0 5324.0 5314.0 5293.0 5293.0 5293.0 5293.0 5293.0 5293.0 5293.0 5293.0 5293.0 5293.0 5293.0 5293.0 5293.0 5293.0 5293.0 5293.0 5293.0 5293.0 5293.0 5293.0 5293.0 5293.0 5293.0 5293.0 5293.0 5293.0 5293.0 5293.0 5293.0 5293.0 5293.0 5293.0 5293.0 5293.0 5293.0 5293.0 5293.0 5293.0 5293.0 5293.0 5293.0 5293.0 5293.0 5293.0 5293.0 5293.0 5255.0 5235.0 5235.0 5235.0 5235.0 5228.0 5228.0 5228.0 5228.0 5228.0 5228.0 5228.0 5228.0 5228.0 5228.0 5228.0 5228.0 5228.0 5228.0 5228.0 5228.0 5228.0 5228.0 5228.0 5228.0 5228.0 5228.0 5228.0 5228.0 5228.0 5228.0 5228.0 5228.0 5228.0 5228.0 5228.0 5228.0 5228.0 5228.0 5228.0 5228.0 5228.0 5228.0 5228.0 5228.0 5228.0 5228.0 5228.0 5228.0 5228.0 5228.0 5228.0 5228.0 5228.0 5228.0 5228.0 5228.0 5228.0 5228.0 5228.0 5228.0 5228.0 5228.0 5228.0 5228.0 5228.0 5228.0 5228.0 5228.0 5228.0 5228.0 5228.0 5228.0 5228.0 5228.0 5228.0 5228.0 5228.0 5228.0 5228.0 5228.0 5228.0 5228.0 5228.0 5228.0 5228.0 5228.0 5228.0 5228.0 5228.0 5228.0 5228.0 5228.0 5228.0 5228.0 5228.0 5228.0 5228.0 5228.0 5228.0 5228.0 5228.0 5228.0 5228.0 5228.0 5228.0 5228.0 5228.0 5228.0 5228.0 5228.0 5228.0 5228.0 5228.0 5228.0 5228.0 5228.0 5228.0 5228.0 5228.0 5228.0 5228.0 5228.0 5228.0 5228.0 5228.0 5228.0 5228.0 5228.0 5228.0 5228.0 5228.0 5228.0 5228.0 5228.0 5228.0 5228.0 5228.0 5228.0 5228.0 5228.0 5228.0 5228.0 5228.0 5228.0 5228.0 5228.0 5228.0 5228.0 5228.0 5228.0 5228.0 5228.0 5228.0 5228.0 5228.0 5228.0 5228.0 5228.0 5228.0 5228.0 5228.0 5228.0 5228.0 5228.0 5228.0 5228.0 5228.0 5228.0 5228.0 5228.0 5228.0 5228.0 5228.0 5228.0 5228.0 5228.0 5228.0 5228.0 5228.0 5228.0 5228.0 5228.0 5228.0 5228.0 5228.0 5228.0 5228.0 5228.0 5228.0 5228.0 5228.0 5228.0 5228.0 5228.0 5228.0 5228.0 5228.0 5228.0 5228.0 5228.0 5228.0 
11129.0 11129.0 11129.0 11129.0 11129.0 11129.0 11129.0 11129.0 11129.0 11129.0 11129.0 11129.0 10032.0 8805.0 7624.0 7019.0 6789.0 6358.0 6342.0 6093.0 6093.0 6064.0 5999.0 5938.0 5938.0 5938.0 5883.0 5813.0 5813.0 5813.0 5775.0 5775.0 5775.0 5775.0 5775.0 5775.0 5775.0 5775.0 5773.0 5756.0 5721.0 5721.0 5721.0 5721.0 5721.0 5721.0 5721.0 5721.0 5609.0 5570.0 5570.0 5526.0 5500.0 5500.0 5500.0 5500.0 5500.0 5500.0 5500.0 5500.0 5500.0 5500.0 5500.0 5500.0 5500.0 5500.0 5500.0 5500.0 5500.0 5500.0 5500.0 5500.0 5500.0 5500.0 5500.0 5500.0 5500.0 5500.0 5500.0 5500.0 5500.0 5500.0 5500.0 5500.0 5500.0 5500.0 5500.0 5500.0 5500.0 5500.0 5500.0 5500.0 5500.0 5500.0 5500.0 5500.0 5500.0 5500.0 5500.0 5500.0 5500.0 5500.0 5500.0 5500.0 5500.0 5500.0 5500.0 5500.0 5456.0 5456.0 5456.0 5456.0 5456.0 5456.0 5456.0 5456.0 5456.0 5456.0 5456.0 5456.0 5456.0 5456.0 5456.0 5456.0 5456.0 5456.0 5456.0 5456.0 5456.0 5456.0 5456.0 5456.0 5456.0 5456.0 5456.0 5456.0 5456.0 5456.0 5456.0 5456.0 5456.0 5456.0 5456.0 5456.0 5456.0 5456.0 5456.0 5456.0 5456.0 5456.0 5456.0 5456.0 5456.0 5456.0 5357.0 5357.0 5357.0 5357.0 5331.0 5331.0 5331.0 5331.0 5331.0 5331.0 5331.0 5331.0 5331.0 5331.0 5277.0 5277.0 5277.0 5277.0 5277.0 5277.0 5277.0 5277.0 5277.0 5277.0 5277.0 5277.0 5277.0 5274.0 5274.0 5274.0 5274.0 5274.0 5274.0 5274.0 5274.0 5274.0 5274.0 5274.0 5274.0 5274.0 5274.0 5274.0 5274.0 5274.0 5274.0 5274.0 5274.0 5274.0 5274.0 5274.0 5274.0 5274.0 5274.0 5274.0 5274.0 5274.0 5274.0 5274.0 5274.0 5274.0 5274.0 5274.0 5274.0 5274.0 5274.0 5274.0 5274.0 5274.0 5274.0 5274.0 5274.0 5274.0 5274.0 5274.0 5274.0 5274.0 5274.0 5274.0 5274.0 5274.0 5274.0 5274.0 5274.0 5274.0 5274.0 5274.0 5274.0 5274.0 5274.0 5274.0 5274.0 5274.0 5274.0 5274.0 5274.0 5274.0 5274.0 5274.0 5274.0 5274.0 5274.0 5274.0 5274.0 5274.0 5274.0 5274.0 5274.0 5274.0 5274.0 5274.0 5274.0 5274.0 5274.0 5274.0 5274.0 5274.0 5274.0 5274.0 5274.0 5274.0 5274.0 5274.0 5274.0 5274.0 5274.0 5274.0 5274.0 5274.0 5274.0 5274.0 5274.0 5274.0 5274.0 5274.0 5274.0 5274.0 5274.0 5274.0 5274.0 5274.0 5274.0 5274.0 5274.0 5274.0 5274.0 5274.0 5274.0 5274.0 5274.0 5274.0 5274.0 5274.0 5274.0 5274.0 5274.0 5274.0 5274.0 5274.0 5274.0 5274.0 5274.0 5274.0 5274.0 5274.0 5274.0 5274.0 5274.0 5274.0 5274.0 5274.0 5274.0 5274.0 5274.0 5274.0 5274.0 5274.0 5274.0 5274.0 5274.0 5274.0 5274.0 5274.0 5274.0 5274.0 5274.0 5274.0 5274.0 5274.0 5274.0 5274.0 5274.0 5274.0 5274.0 5274.0 5274.0 5274.0 5274.0 5274.0 5274.0 5274.0 5274.0 5274.0 5274.0 5274.0 5274.0 5274.0 5274.0 5274.0 5274.0 5274.0 5274.0 5274.0 5274.0 5274.0 5274.0 5274.0 5274.0 5274.0 5274.0 5274.0 5274.0 5274.0 5274.0 5274.0 5274.0 5274.0 5274.0 5274.0 5274.0 5274.0 5274.0 5274.0 5274.0 5274.0 5274.0 5274.0 5274.0 5274.0 5274.0 5274.0 5274.0 5274.0 5274.0 5274.0 5274.0 5274.0 5274.0 5274.0 5245.0 5245.0 5245.0 5245.0 5245.0 5245.0 5245.0 5245.0 5245.0 5245.0 5245.0 5245.0 5245.0 5245.0 5245.0 5245.0 5245.0 5245.0 5245.0 5245.0 5245.0 5245.0 5245.0 5245.0 5245.0 5245.0 5245.0 5245.0 5245.0 5245.0 5245.0 5245.0 5245.0 5245.0 5245.0 5245.0 5245.0 5245.0 5245.0 5245.0 5245.0 5245.0 5245.0 5245.0 5245.0 5245.0 5245.0 5245.0 5245.0 5245.0 5245.0 5245.0 5245.0 5245.0 5245.0 5245.0 5245.0 5245.0 5245.0 5245.0 5245.0 5245.0 5245.0 5245.0 5245.0 5241.0 5241.0 5241.0 5241.0 5241.0 5241.0 5241.0 5241.0 5241.0 5241.0 5241.0 5241.0 5241.0 5241.0 5241.0 5241.0 5241.0 5241.0 5237.0 5237.0 5237.0 5237.0 5237.0 5237.0 5237.0 5237.0 5237.0 5237.0 5237.0 5237.0 5237.0 5237.0 5237.0 5237.0 5237.0 5237.0 5237.0 5237.0 5237.0 5237.0 5237.0 5237.0 5237.0 5237.0 5237.0 5237.0 5237.0 5237.0 5237.0 5237.0 5237.0 5237.0 5237.0 5237.0 5237.0 5237.0 5237.0 5237.0 5237.0 5237.0 5237.0 5237.0 5237.0 5237.0 5237.0 5237.0 5237.0 5237.0 5237.0 5237.0 5237.0 5237.0 5237.0 5237.0 5237.0 5237.0 5237.0 5237.0 5237.0 5237.0 5237.0 5237.0 5237.0 5237.0 5237.0 5237.0 5237.0 5237.0 5237.0 5237.0 5237.0 5237.0 5237.0 5237.0 5237.0 5237.0 5237.0 5237.0 5237.0 5237.0 5237.0 5237.0 5237.0 5237.0 5237.0 5237.0 5237.0 5237.0 5237.0 5237.0 5237.0 5237.0 5237.0 5237.0 5237.0 5237.0 5237.0 5237.0 5237.0 5237.0 5237.0 5237.0 5237.0 5237.0 5237.0 5237.0 5237.0 5237.0 5237.0 5237.0 5237.0 5237.0 5237.0 5237.0 5237.0 5237.0 5237.0 5237.0 5237.0 5237.0 5237.0 5237.0 5237.0 5237.0 5237.0 5237.0 5237.0 5237.0 5237.0 5237.0 5237.0 5237.0 5237.0 5237.0 5237.0 5237.0 5237.0 5237.0 5237.0 5237.0 5237.0 5237.0 5237.0 5237.0 5237.0 5237.0 5237.0 5237.0 5237.0 5237.0 5237.0 5237.0 5237.0 5237.0 5237.0 5237.0 5237.0 5237.0 5237.0 5237.0 5237.0 5237.0 5237.0 5237.0 5237.0 5237.0 5237.0 5237.0 5237.0 5237.0 5237.0 5237.0 5237.0 5237.0 5237.0 5237.0 5237.0 5237.0 5237.0 
11298.0 11107.0 11107.0 11107.0 11107.0 11107.0 11107.0 11107.0 11107.0 11107.0 11107.0 11107.0 10533.0 8814.0 7900.0 7233.0 6578.0 6528.0 6141.0 6141.0 5937.0 5937.0 5863.0 5791.0 5733.0 5698.0 5686.0 5640.0 5640.0 5582.0 5576.0 5517.0 5500.0 5426.0 5426.0 5426.0 5426.0 5426.0 5410.0 5410.0 5368.0 5368.0 5368.0 5368.0 5368.0 5368.0 5368.0 5368.0 5368.0 5334.0 5334.0 5334.0 5334.0 5334.0 5334.0 5334.0 5334.0 5334.0 5334.0 5334.0 5334.0 5334.0 5334.0 5334.0 5334.0 5334.0 5334.0 5334.0 5334.0 5334.0 5334.0 5334.0 5334.0 5334.0 5334.0 5334.0 5334.0 5334.0 5334.0 5334.0 5334.0 5334.0 5334.0 5334.0 5334.0 5334.0 5334.0 5334.0 5334.0 5334.0 5334.0 5334.0 5334.0 5334.0 5334.0 5334.0 5334.0 5334.0 5334.0 5334.0 5334.0 5334.0 5334.0 5334.0 5334.0 5334.0 5334.0 5334.0 5334.0 5334.0 5334.0 5334.0 5329.0 5329.0 5289.0 5289.0 5289.0 5289.0 5289.0 5289.0 5289.0 5289.0 5289.0 5289.0 5289.0 5289.0 5289.0 5289.0 5289.0 5289.0 5289.0 5289.0 5289.0 5289.0 5289.0 5289.0 5289.0 5289.0 5289.0 5289.0 5289.0 5289.0 5289.0 5289.0 5289.0 5289.0 5289.0 5289.0 5289.0 5289.0 5289.0 5289.0 5289.0 5289.0 5289.0 5289.0 5289.0 5289.0 5289.0 5289.0 5289.0 5289.0 5289.0 5289.0 5289.0 5289.0 5289.0 5289.0 5289.0 5289.0 5289.0 5289.0 5289.0 5289.0 5289.0 5289.0 5289.0 5289.0 5289.0 5289.0 5289.0 5289.0 5289.0 5289.0 5289.0 5289.0 5289.0 5289.0 5289.0 5289.0 5289.0 5289.0 5289.0 5289.0 5289.0 5289.0 5289.0 5289.0 5289.0 5289.0 5289.0 5289.0 5289.0 5289.0 5278.0 5278.0 5278.0 5278.0 5278.0 5278.0 5278.0 5278.0 5278.0 5278.0 5278.0 5278.0 5278.0 5278.0 5278.0 5278.0 5278.0 5278.0 5278.0 5278.0 5278.0 5278.0 5278.0 5278.0 5278.0 5278.0 5278.0 5278.0 5278.0 5278.0 5278.0 5278.0 5278.0 5278.0 5278.0 5278.0 5278.0 5278.0 5278.0 5278.0 5278.0 5278.0 5278.0 5267.0 5267.0 5267.0 5267.0 5267.0 5267.0 5267.0 5267.0 5267.0 5267.0 5267.0 5267.0 5267.0 5267.0 5267.0 5267.0 5267.0 5267.0 5267.0 5267.0 5267.0 5267.0 5267.0 5267.0 5267.0 5267.0 5267.0 5267.0 5267.0 5267.0 5267.0 5267.0 5267.0 5267.0 5267.0 5267.0 5267.0 5267.0 5267.0 5267.0 5267.0 5260.0 5260.0 5260.0 5260.0 5260.0 5260.0 5260.0 5260.0 5260.0 5260.0 5260.0 5260.0 5260.0 5260.0 5260.0 5260.0 5260.0 5260.0 5260.0 5260.0 5260.0 5260.0 5260.0 5260.0 5260.0 5260.0 5260.0 5260.0 5260.0 5260.0 5260.0 5260.0 5260.0 5260.0 5260.0 5260.0 5260.0 5260.0 5260.0 5260.0 5260.0 5260.0 5260.0 5260.0 5260.0 5260.0 5260.0 5260.0 5260.0 5260.0 5260.0 5260.0 5260.0 5260.0 5260.0 5260.0 5260.0 5260.0 5260.0 5260.0 5260.0 5260.0 5260.0 5260.0 5260.0 5260.0 5260.0 5260.0 5260.0 5260.0 5260.0 5260.0 5260.0 5260.0 5260.0 5260.0 5260.0 5260.0 5260.0 5260.0 5260.0 5260.0 5260.0 5260.0 5260.0 5260.0 5260.0 5260.0 5260.0 5260.0 5260.0 5260.0 5260.0 5260.0 5260.0 5260.0 5260.0 5260.0 5260.0 5260.0 5260.0 5260.0 5260.0 5260.0 5260.0 5260.0 5260.0 5260.0 5260.0 5260.0 5260.0 5260.0 5260.0 5260.0 5260.0 5260.0 5260.0 5260.0 5260.0 5260.0 5260.0 5260.0 5260.0 5260.0 5260.0 5260.0 5260.0 5260.0 5260.0 5260.0 5260.0 5260.0 5260.0 5260.0 5260.0 5260.0 5260.0 5260.0 5260.0 5260.0 5260.0 5260.0 5260.0 5260.0 5260.0 5260.0 5260.0 5260.0 5260.0 5260.0 5260.0 5260.0 5260.0 5260.0 5260.0 5260.0 5260.0 5260.0 5260.0 5260.0 5260.0 5260.0 5260.0 5260.0 5260.0 5260.0 5260.0 5260.0 5260.0 5260.0 5260.0 5260.0 5260.0 5260.0 5260.0 5260.0 5260.0 5260.0 5260.0 5260.0 5260.0 5260.0 5260.0 5260.0 5260.0 5260.0 5260.0 5253.0 5253.0 5253.0 5253.0 5253.0 5253.0 5253.0 5253.0 5253.0 5253.0 5253.0 5253.0 5253.0 5253.0 5253.0 5253.0 5253.0 5219.0 5219.0 5219.0 5219.0 5219.0 5219.0 5219.0 5219.0 5219.0 5219.0 5219.0 5219.0 5219.0 5219.0 5219.0 5219.0 5219.0 5219.0 5219.0 5219.0 5219.0 5219.0 5219.0 5219.0 5219.0 5219.0 5219.0 5219.0 5219.0 5219.0 5219.0 5219.0 5219.0 5219.0 5219.0 5219.0 5219.0 5219.0 5219.0 5219.0 5219.0 5219.0 5219.0 5219.0 5219.0 5219.0 5219.0 5219.0 5219.0 5219.0 5219.0 5219.0 5219.0 5219.0 5219.0 5219.0 5219.0 5219.0 5219.0 5219.0 5219.0 5219.0 5219.0 5219.0 5219.0 5219.0 5219.0 5219.0 5219.0 5219.0 5219.0 5219.0 5219.0 5219.0 5219.0 5219.0 5219.0 5219.0 5219.0 5219.0 5219.0 5219.0 5219.0 5219.0 5219.0 5219.0 5219.0 5219.0 5219.0 5219.0 5219.0 5219.0 5219.0 5219.0 5219.0 5219.0 5219.0 5219.0 5219.0 5219.0 5219.0 5219.0 5219.0 5219.0 5219.0 5219.0 5219.0 5219.0 5219.0 5219.0 5219.0 5219.0 5219.0 5219.0 5219.0 5219.0 5219.0 5219.0 5219.0 5219.0 5219.0 5219.0 5219.0 5219.0 5219.0 5219.0 5219.0 5219.0 5219.0 5219.0 5219.0 5219.0 5219.0 5201.0 5201.0 5201.0 5201.0 5201.0 5201.0 5201.0 5201.0 5201.0 5201.0 5201.0 5201.0 5201.0 5201.0 5201.0 5201.0 5201.0 5201.0 5201.0 5201.0 5201.0 5201.0 5201.0 5201.0 5201.0 5201.0 5201.0 5201.0 5201.0 5201.0 5201.0 5201.0 5201.0 5201.0 5201.0 5201.0 5201.0 5201.0 5201.0 5201.0 5201.0 
11353.0 11245.0 11160.0 11160.0 11160.0 11160.0 11160.0 11160.0 11160.0 11160.0 11160.0 11160.0 9736.0 8714.0 7836.0 7119.0 6781.0 6460.0 6165.0 5935.0 5904.0 5784.0 5784.0 5752.0 5616.0 5616.0 5542.0 5542.0 5542.0 5510.0 5510.0 5510.0 5510.0 5510.0 5510.0 5510.0 5510.0 5510.0 5510.0 5510.0 5437.0 5437.0 5437.0 5417.0 5417.0 5417.0 5417.0 5417.0 5417.0 5417.0 5417.0 5417.0 5376.0 5376.0 5376.0 5376.0 5376.0 5376.0 5376.0 5376.0 5376.0 5376.0 5376.0 5376.0 5376.0 5376.0 5376.0 5376.0 5376.0 5376.0 5376.0 5376.0 5376.0 5376.0 5376.0 5376.0 5376.0 5376.0 5376.0 5376.0 5376.0 5376.0 5376.0 5376.0 5376.0 5376.0 5376.0 5376.0 5376.0 5376.0 5376.0 5376.0 5376.0 5376.0 5376.0 5376.0 5376.0 5376.0 5376.0 5376.0 5376.0 5376.0 5376.0 5376.0 5376.0 5376.0 5376.0 5376.0 5376.0 5376.0 5376.0 5376.0 5323.0 5323.0 5323.0 5323.0 5323.0 5323.0 5323.0 5323.0 5323.0 5323.0 5323.0 5323.0 5323.0 5323.0 5323.0 5323.0 5323.0 5323.0 5323.0 5323.0 5323.0 5323.0 5323.0 5323.0 5323.0 5323.0 5323.0 5323.0 5323.0 5323.0 5323.0 5323.0 5323.0 5323.0 5323.0 5323.0 5323.0 5323.0 5323.0 5323.0 5323.0 5323.0 5323.0 5323.0 5323.0 5314.0 5314.0 5314.0 5312.0 5294.0 5294.0 5294.0 5294.0 5294.0 5294.0 5294.0 5294.0 5294.0 5294.0 5294.0 5294.0 5294.0 5294.0 5294.0 5294.0 5294.0 5294.0 5294.0 5294.0 5294.0 5294.0 5294.0 5294.0 5294.0 5294.0 5294.0 5294.0 5294.0 5294.0 5294.0 5294.0 5294.0 5294.0 5294.0 5294.0 5294.0 5294.0 5294.0 5294.0 5294.0 5294.0 5294.0 5294.0 5294.0 5294.0 5294.0 5294.0 5294.0 5294.0 5294.0 5294.0 5294.0 5294.0 5294.0 5294.0 5294.0 5294.0 5294.0 5294.0 5294.0 5294.0 5294.0 5294.0 5294.0 5294.0 5294.0 5294.0 5294.0 5294.0 5294.0 5294.0 5294.0 5294.0 5294.0 5294.0 5294.0 5294.0 5294.0 5294.0 5294.0 5294.0 5294.0 5294.0 5294.0 5294.0 5294.0 5294.0 5294.0 5294.0 5294.0 5294.0 5294.0 5294.0 5294.0 5294.0 5294.0 5294.0 5294.0 5294.0 5294.0 5294.0 5294.0 5294.0 5294.0 5294.0 5294.0 5294.0 5294.0 5294.0 5294.0 5294.0 5294.0 5294.0 5294.0 5294.0 5294.0 5294.0 5294.0 5294.0 5294.0 5294.0 5294.0 5294.0 5294.0 5294.0 5294.0 5294.0 5294.0 5294.0 5294.0 5294.0 5294.0 5294.0 5294.0 5294.0 5294.0 5294.0 5294.0 5294.0 5294.0 5294.0 5294.0 5294.0 5294.0 5294.0 5294.0 5294.0 5294.0 5294.0 5294.0 5294.0 5294.0 5294.0 5294.0 5294.0 5294.0 5294.0 5294.0 5294.0 5294.0 5294.0 5294.0 5294.0 5294.0 5294.0 5294.0 5294.0 5294.0 5294.0 5294.0 5294.0 5294.0 5294.0 5294.0 5294.0 5294.0 5288.0 5264.0 5264.0 5264.0 5264.0 5264.0 5264.0 5264.0 5264.0 5264.0 5264.0 5264.0 5264.0 5264.0 5264.0 5264.0 5264.0 5264.0 5264.0 5264.0 5264.0 5264.0 5264.0 5264.0 5264.0 5264.0 5264.0 5264.0 5264.0 5264.0 5264.0 5264.0 5262.0 5262.0 5262.0 5262.0 5262.0 5262.0 5262.0 5262.0 5262.0 5262.0 5262.0 5262.0 5262.0 5262.0 5262.0 5262.0 5262.0 5262.0 5262.0 5262.0 5262.0 5262.0 5262.0 5262.0 5262.0 5262.0 5262.0 5262.0 5262.0 5262.0 5262.0 5262.0 5262.0 5262.0 5262.0 5262.0 5262.0 5262.0 5262.0 5262.0 5262.0 5262.0 5262.0 5262.0 5262.0 5262.0 5262.0 5262.0 5262.0 5262.0 5262.0 5262.0 5262.0 5262.0 5262.0 5262.0 5262.0 5262.0 5262.0 5262.0 5262.0 5262.0 5262.0 5262.0 5262.0 5262.0 5262.0 5262.0 5262.0 5262.0 5262.0 5262.0 5262.0 5262.0 5262.0 5262.0 5262.0 5262.0 5262.0 5262.0 5262.0 5262.0 5262.0 5262.0 5262.0 5262.0 5262.0 5262.0 5262.0 5262.0 5262.0 5262.0 5262.0 5262.0 5262.0 5262.0 5262.0 5262.0 5262.0 5262.0 5262.0 5262.0 5262.0 5262.0 5262.0 5262.0 5262.0 5262.0 5262.0 5262.0 5262.0 5262.0 5262.0 5262.0 5262.0 5262.0 5262.0 5262.0 5262.0 5262.0 5262.0 5262.0 5262.0 5262.0 5262.0 5262.0 5262.0 5262.0 5262.0 5262.0 5262.0 5262.0 5262.0 5262.0 5262.0 5262.0 5262.0 5262.0 5262.0 5262.0 5262.0 5262.0 5262.0 5262.0 5262.0 5262.0 5262.0 5262.0 5262.0 5262.0 5262.0 5262.0 5262.0 5262.0 5262.0 5262.0 5262.0 5262.0 5262.0 5262.0 5262.0 5262.0 5262.0 5262.0 5262.0 5262.0 5262.0 5262.0 5262.0 5262.0 5262.0 5262.0 5262.0 5262.0 5262.0 5262.0 5262.0 5262.0 5262.0 5262.0 5262.0 5262.0 5262.0 5262.0 5262.0 5262.0 5262.0 5262.0 5262.0 5262.0 5262.0 5262.0 5262.0 5262.0 5262.0 5262.0 5262.0 5262.0 5262.0 5262.0 5262.0 5262.0 5262.0 5262.0 5262.0 5262.0 5262.0 5262.0 5262.0 5262.0 5262.0 5262.0 5262.0 5262.0 5262.0 5262.0 5262.0 5262.0 5262.0 5262.0 5262.0 5262.0 5262.0 5262.0 5262.0 5262.0 5262.0 5262.0 5262.0 5262.0 5262.0 5262.0 5262.0 5262.0 5262.0 5262.0 5262.0 5262.0 5262.0 5262.0 5262.0 5262.0 5262.0 5262.0 5262.0 5262.0 5262.0 5262.0 5262.0 5262.0 5262.0 5262.0 5259.0 5259.0 5259.0 5259.0 5259.0 5259.0 5259.0 5259.0 5259.0 5259.0 5259.0 5259.0 5259.0 5259.0 5259.0 5259.0 5259.0 5259.0 5259.0 5259.0 5259.0 5259.0 5259.0 5259.0 5259.0 5259.0 5259.0 5259.0 5259.0 5259.0 5259.0 5259.0 5259.0 5259.0 5259.0 5259.0 5259.0 5259.0 5259.0 5259.0 5259.0 5259.0 5259.0 5259.0 
7228.0 6940.0 6499.0 6499.0 6313.0 6181.0 6181.0 6181.0 6181.0 6181.0 6181.0 6181.0 6181.0 6181.0 6181.0 6181.0 6181.0 6166.0 5997.0 5997.0 5997.0 5997.0 5997.0 5997.0 5997.0 5997.0 5997.0 5997.0 5997.0 5997.0 5997.0 5997.0 5997.0 5997.0 5991.0 5918.0 5846.0 5846.0 5846.0 5846.0 5796.0 5717.0 5717.0 5717.0 5717.0 5707.0 5707.0 5707.0 5707.0 5707.0 5707.0 5707.0 5707.0 5689.0 5660.0 5660.0 5660.0 5660.0 5660.0 5660.0 5660.0 5660.0 5660.0 5660.0 5660.0 5660.0 5660.0 5660.0 5660.0 5660.0 5660.0 5660.0 5660.0 5660.0 5660.0 5660.0 5660.0 5660.0 5660.0 5660.0 5660.0 5660.0 5660.0 5660.0 5660.0 5660.0 5660.0 5660.0 5660.0 5660.0 5660.0 5660.0 5660.0 5660.0 5660.0 5660.0 5660.0 5660.0 5660.0 5660.0 5660.0 5660.0 5660.0 5660.0 5660.0 5660.0 5660.0 5660.0 5660.0 5660.0 5644.0 5644.0 5644.0 5644.0 5644.0 5644.0 5644.0 5588.0 5588.0 5588.0 5588.0 5588.0 5588.0 5588.0 5588.0 5588.0 5588.0 5588.0 5588.0 5588.0 5588.0 5588.0 5588.0 5588.0 5588.0 5588.0 5588.0 5588.0 5588.0 5588.0 5588.0 5588.0 5588.0 5588.0 5588.0 5588.0 5588.0 5588.0 5588.0 5588.0 5588.0 5588.0 5588.0 5588.0 5514.0 5514.0 5466.0 5449.0 5449.0 5406.0 5406.0 5406.0 5406.0 5406.0 5406.0 5406.0 5406.0 5406.0 5406.0 5406.0 5406.0 5406.0 5388.0 5388.0 5388.0 5383.0 5383.0 5383.0 5383.0 5383.0 5366.0 5364.0 5362.0 5362.0 5362.0 5362.0 5362.0 5362.0 5362.0 5362.0 5362.0 5362.0 5362.0 5362.0 5362.0 5362.0 5362.0 5362.0 5362.0 5362.0 5362.0 5362.0 5362.0 5362.0 5362.0 5362.0 5362.0 5362.0 5362.0 5362.0 5362.0 5362.0 5362.0 5362.0 5362.0 5362.0 5362.0 5362.0 5362.0 5362.0 5362.0 5362.0 5362.0 5362.0 5362.0 5362.0 5362.0 5362.0 5362.0 5362.0 5362.0 5362.0 5362.0 5362.0 5362.0 5362.0 5362.0 5362.0 5362.0 5362.0 5362.0 5362.0 5362.0 5362.0 5362.0 5362.0 5362.0 5362.0 5362.0 5362.0 5362.0 5362.0 5362.0 5362.0 5362.0 5362.0 5362.0 5362.0 5362.0 5362.0 5362.0 5362.0 5362.0 5362.0 5362.0 5362.0 5362.0 5362.0 5362.0 5362.0 5362.0 5362.0 5362.0 5362.0 5362.0 5362.0 5362.0 5362.0 5362.0 5362.0 5362.0 5362.0 5362.0 5362.0 5362.0 5362.0 5362.0 5362.0 5362.0 5362.0 5362.0 5362.0 5362.0 5362.0 5362.0 5362.0 5362.0 5362.0 5362.0 5362.0 5362.0 5362.0 5362.0 5362.0 5352.0 5352.0 5352.0 5352.0 5352.0 5352.0 5342.0 5342.0 5342.0 5342.0 5342.0 5342.0 5342.0 5342.0 5342.0 5342.0 5342.0 5342.0 5342.0 5342.0 5342.0 5342.0 5342.0 5342.0 5342.0 5342.0 5342.0 5342.0 5342.0 5342.0 5342.0 5342.0 5342.0 5342.0 5342.0 5342.0 5342.0 5342.0 5342.0 5342.0 5342.0 5342.0 5342.0 5342.0 5342.0 5342.0 5342.0 5342.0 5342.0 5342.0 5342.0 5342.0 5342.0 5342.0 5342.0 5342.0 5342.0 5342.0 5342.0 5342.0 5342.0 5342.0 5342.0 5342.0 5342.0 5342.0 5342.0 5342.0 5342.0 5342.0 5342.0 5342.0 5342.0 5342.0 5342.0 5342.0 5342.0 5342.0 5342.0 5342.0 5342.0 5342.0 5342.0 5342.0 5342.0 5342.0 5342.0 5342.0 5342.0 5342.0 5342.0 5342.0 5342.0 5342.0 5342.0 5342.0 5342.0 5342.0 5342.0 5342.0 5342.0 5342.0 5342.0 5342.0 5342.0 5342.0 5342.0 5342.0 5342.0 5342.0 5342.0 5342.0 5342.0 5342.0 5342.0 5342.0 5342.0 5342.0 5342.0 5342.0 5342.0 5342.0 5342.0 5342.0 5342.0 5342.0 5342.0 5342.0 5342.0 5342.0 5342.0 5342.0 5342.0 5342.0 5342.0 5342.0 5342.0 5342.0 5342.0 5342.0 5342.0 5342.0 5342.0 5342.0 5342.0 5342.0 5342.0 5342.0 5342.0 5342.0 5296.0 5296.0 5296.0 5296.0 5296.0 5296.0 5280.0 5280.0 5280.0 5280.0 5280.0 5280.0 5280.0 5280.0 5280.0 5280.0 5280.0 5280.0 5280.0 5280.0 5280.0 5280.0 5280.0 5280.0 5280.0 5280.0 5280.0 5280.0 5280.0 5280.0 5280.0 5280.0 5280.0 5280.0 5280.0 5280.0 5280.0 5280.0 5280.0 5280.0 5280.0 5280.0 5280.0 5280.0 5280.0 5280.0 5280.0 5280.0 5280.0 5280.0 5280.0 5280.0 5280.0 5280.0 5280.0 5280.0 5280.0 5280.0 5280.0 5280.0 5280.0 5280.0 5280.0 5280.0 5280.0 5280.0 5280.0 5280.0 5280.0 5280.0 5280.0 5280.0 5280.0 5280.0 5280.0 5280.0 5280.0 5280.0 5280.0 5280.0 5280.0 5280.0 5280.0 5280.0 5280.0 5280.0 5280.0 5280.0 5280.0 5280.0 5280.0 5280.0 5280.0 5280.0 5280.0 5280.0 5280.0 5280.0 5280.0 5280.0 5280.0 5280.0 5280.0 5280.0 5280.0 5280.0 5280.0 5280.0 5280.0 5280.0 5280.0 5268.0 5268.0 5255.0 5255.0 5255.0 5255.0 5255.0 5255.0 5255.0 5255.0 5255.0 5255.0 5255.0 5255.0 5255.0 5255.0 5255.0 5255.0 5255.0 5255.0 5255.0 5255.0 5255.0 5255.0 5255.0 5255.0 5255.0 5255.0 5255.0 5255.0 5255.0 5255.0 5255.0 5255.0 5255.0 5255.0 5255.0 5255.0 5255.0 5255.0 5255.0 5255.0 5255.0 5255.0 5255.0 5255.0 5255.0 5255.0 5255.0 5255.0 5255.0 5255.0 5255.0 5255.0 5255.0 5255.0 5255.0 5255.0 5255.0 5255.0 5255.0 5255.0 5255.0 5255.0 5255.0 5255.0 5255.0 5255.0 5255.0 5255.0 5255.0 5255.0 5255.0 5255.0 5255.0 5255.0 5255.0 5255.0 5255.0 5255.0 5255.0 5255.0 5255.0 5255.0 5255.0 5255.0 5255.0 5255.0 5255.0 5255.0 5255.0 5255.0 5255.0 5255.0 5255.0 5255.0 5255.0 5255.0 5255.0 5255.0 5255.0 
6828.0 6620.0 6520.0 6340.0 6078.0 6078.0 6048.0 5912.0 5912.0 5912.0 5912.0 5906.0 5849.0 5748.0 5748.0 5748.0 5748.0 5748.0 5748.0 5646.0 5646.0 5608.0 5608.0 5608.0 5608.0 5608.0 5608.0 5608.0 5608.0 5608.0 5608.0 5608.0 5608.0 5608.0 5608.0 5605.0 5605.0 5605.0 5596.0 5596.0 5596.0 5596.0 5596.0 5596.0 5596.0 5596.0 5596.0 5596.0 5596.0 5596.0 5596.0 5596.0 5596.0 5596.0 5596.0 5596.0 5596.0 5596.0 5596.0 5596.0 5596.0 5596.0 5596.0 5596.0 5596.0 5596.0 5596.0 5596.0 5596.0 5596.0 5596.0 5596.0 5596.0 5596.0 5596.0 5596.0 5596.0 5596.0 5596.0 5596.0 5596.0 5596.0 5596.0 5596.0 5596.0 5596.0 5596.0 5596.0 5596.0 5596.0 5596.0 5596.0 5596.0 5596.0 5596.0 5596.0 5596.0 5596.0 5573.0 5573.0 5573.0 5573.0 5573.0 5573.0 5573.0 5573.0 5528.0 5495.0 5495.0 5495.0 5495.0 5495.0 5495.0 5481.0 5481.0 5481.0 5481.0 5453.0 5453.0 5426.0 5426.0 5426.0 5426.0 5426.0 5426.0 5426.0 5426.0 5426.0 5426.0 5426.0 5426.0 5426.0 5426.0 5426.0 5426.0 5426.0 5426.0 5426.0 5426.0 5426.0 5426.0 5426.0 5426.0 5426.0 5426.0 5426.0 5426.0 5426.0 5426.0 5426.0 5426.0 5426.0 5426.0 5426.0 5426.0 5426.0 5426.0 5426.0 5426.0 5426.0 5426.0 5426.0 5426.0 5426.0 5426.0 5426.0 5426.0 5426.0 5426.0 5426.0 5426.0 5426.0 5426.0 5426.0 5426.0 5426.0 5426.0 5426.0 5426.0 5426.0 5426.0 5426.0 5426.0 5426.0 5426.0 5426.0 5426.0 5426.0 5426.0 5426.0 5426.0 5426.0 5426.0 5426.0 5426.0 5426.0 5426.0 5426.0 5426.0 5426.0 5426.0 5426.0 5426.0 5426.0 5426.0 5426.0 5426.0 5426.0 5426.0 5426.0 5426.0 5426.0 5426.0 5426.0 5426.0 5426.0 5426.0 5426.0 5426.0 5426.0 5426.0 5426.0 5426.0 5426.0 5426.0 5426.0 5426.0 5426.0 5426.0 5426.0 5426.0 5426.0 5426.0 5426.0 5426.0 5426.0 5426.0 5426.0 5426.0 5426.0 5426.0 5426.0 5426.0 5426.0 5426.0 5426.0 5426.0 5426.0 5426.0 5426.0 5426.0 5426.0 5426.0 5426.0 5426.0 5426.0 5426.0 5426.0 5350.0 5350.0 5350.0 5350.0 5350.0 5350.0 5350.0 5350.0 5350.0 5350.0 5350.0 5350.0 5350.0 5350.0 5350.0 5350.0 5350.0 5350.0 5350.0 5350.0 5350.0 5350.0 5350.0 5350.0 5350.0 5327.0 5327.0 5327.0 5327.0 5327.0 5327.0 5327.0 5302.0 5302.0 5302.0 5294.0 5294.0 5294.0 5294.0 5294.0 5294.0 5294.0 5294.0 5294.0 5294.0 5294.0 5294.0 5294.0 5294.0 5294.0 5294.0 5294.0 5294.0 5294.0 5294.0 5294.0 5294.0 5294.0 5294.0 5294.0 5294.0 5294.0 5294.0 5294.0 5294.0 5294.0 5294.0 5294.0 5294.0 5294.0 5294.0 5294.0 5294.0 5294.0 5294.0 5294.0 5294.0 5294.0 5294.0 5294.0 5294.0 5294.0 5294.0 5294.0 5294.0 5294.0 5294.0 5294.0 5294.0 5294.0 5294.0 5294.0 5294.0 5294.0 5294.0 5294.0 5294.0 5294.0 5294.0 5294.0 5294.0 5294.0 5294.0 5294.0 5294.0 5294.0 5294.0 5294.0 5294.0 5294.0 5294.0 5294.0 5294.0 5294.0 5294.0 5294.0 5294.0 5294.0 5294.0 5294.0 5294.0 5294.0 5294.0 5294.0 5294.0 5294.0 5294.0 5294.0 5294.0 5294.0 5294.0 5294.0 5294.0 5294.0 5294.0 5294.0 5294.0 5294.0 5294.0 5294.0 5294.0 5294.0 5294.0 5280.0 5280.0 5280.0 5280.0 5280.0 5280.0 5280.0 5280.0 5280.0 5280.0 5280.0 5280.0 5280.0 5280.0 5280.0 5280.0 5280.0 5280.0 5280.0 5280.0 5280.0 5280.0 5280.0 5280.0 5280.0 5280.0 5280.0 5280.0 5280.0 5280.0 5280.0 5278.0 5271.0 5271.0 5271.0 5271.0 5271.0 5271.0 5271.0 5271.0 5271.0 5271.0 5271.0 5271.0 5271.0 5271.0 5271.0 5271.0 5271.0 5271.0 5271.0 5271.0 5271.0 5271.0 5271.0 5271.0 5271.0 5271.0 5271.0 5271.0 5271.0 5271.0 5271.0 5271.0 5271.0 5271.0 5271.0 5271.0 5271.0 5271.0 5271.0 5271.0 5271.0 5271.0 5271.0 5271.0 5271.0 5271.0 5271.0 5271.0 5271.0 5271.0 5271.0 5271.0 5271.0 5271.0 5271.0 5271.0 5271.0 5271.0 5271.0 5271.0 5271.0 5271.0 5271.0 5271.0 5271.0 5271.0 5271.0 5271.0 5271.0 5271.0 5271.0 5271.0 5271.0 5271.0 5271.0 5271.0 5271.0 5271.0 5271.0 5271.0 5271.0 5271.0 5271.0 5271.0 5271.0 5271.0 5271.0 5271.0 5271.0 5271.0 5271.0 5271.0 5271.0 5271.0 5271.0 5271.0 5271.0 5271.0 5271.0 5271.0 5271.0 5271.0 5271.0 5271.0 5271.0 5271.0 5271.0 5271.0 5271.0 5271.0 5271.0 5271.0 5271.0 5269.0 5269.0 5269.0 5269.0 5269.0 5269.0 5269.0 5269.0 5269.0 5269.0 5269.0 5269.0 5269.0 5269.0 5269.0 5269.0 5269.0 5269.0 5269.0 5269.0 5269.0 5269.0 5269.0 5269.0 5269.0 5269.0 5269.0 5269.0 5269.0 5269.0 5269.0 5269.0 5269.0 5269.0 5269.0 5269.0 5269.0 5269.0 5269.0 5250.0 5250.0 5243.0 5243.0 5203.0 5203.0 5203.0 5203.0 5203.0 5203.0 5203.0 5203.0 5203.0 5203.0 5203.0 5203.0 5203.0 5203.0 5203.0 5203.0 5203.0 5203.0 5203.0 5203.0 5203.0 5203.0 5203.0 5203.0 5203.0 5203.0 5203.0 5203.0 5201.0 5201.0 5201.0 5201.0 5201.0 5201.0 5201.0 5201.0 5201.0 5201.0 5201.0 5201.0 5201.0 5201.0 5201.0 5201.0 5201.0 5201.0 5201.0 5201.0 5201.0 5201.0 5201.0 5201.0 5201.0 5201.0 5201.0 5201.0 5201.0 5201.0 5201.0 5201.0 5201.0 5201.0 5201.0 5201.0 5201.0 5201.0 5201.0 5201.0 5201.0 5201.0 5201.0 5201.0 5201.0 5201.0 5201.0 5201.0 5201.0 
7040.0 6611.0 6398.0 6214.0 6214.0 6214.0 6214.0 6214.0 6214.0 6090.0 6090.0 5950.0 5950.0 5950.0 5923.0 5847.0 5847.0 5800.0 5790.0 5726.0 5671.0 5671.0 5671.0 5671.0 5671.0 5671.0 5671.0 5671.0 5649.0 5649.0 5649.0 5649.0 5649.0 5649.0 5649.0 5649.0 5649.0 5621.0 5621.0 5609.0 5609.0 5609.0 5609.0 5609.0 5609.0 5609.0 5609.0 5609.0 5609.0 5609.0 5609.0 5609.0 5609.0 5609.0 5609.0 5609.0 5609.0 5609.0 5609.0 5609.0 5609.0 5609.0 5609.0 5609.0 5609.0 5609.0 5609.0 5609.0 5603.0 5591.0 5591.0 5591.0 5591.0 5591.0 5591.0 5591.0 5591.0 5591.0 5591.0 5591.0 5591.0 5591.0 5591.0 5478.0 5478.0 5478.0 5478.0 5478.0 5478.0 5478.0 5478.0 5478.0 5478.0 5478.0 5478.0 5478.0 5478.0 5478.0 5478.0 5478.0 5478.0 5478.0 5478.0 5478.0 5449.0 5449.0 5449.0 5449.0 5449.0 5449.0 5449.0 5449.0 5449.0 5449.0 5439.0 5439.0 5439.0 5439.0 5439.0 5439.0 5439.0 5439.0 5439.0 5439.0 5439.0 5439.0 5439.0 5439.0 5439.0 5439.0 5439.0 5439.0 5439.0 5439.0 5439.0 5439.0 5439.0 5439.0 5439.0 5439.0 5439.0 5439.0 5439.0 5439.0 5439.0 5439.0 5439.0 5439.0 5439.0 5439.0 5439.0 5439.0 5439.0 5439.0 5439.0 5439.0 5439.0 5439.0 5439.0 5439.0 5439.0 5439.0 5439.0 5439.0 5439.0 5439.0 5439.0 5439.0 5439.0 5439.0 5439.0 5439.0 5439.0 5439.0 5439.0 5439.0 5439.0 5439.0 5439.0 5439.0 5439.0 5439.0 5439.0 5439.0 5439.0 5439.0 5439.0 5439.0 5439.0 5439.0 5439.0 5439.0 5439.0 5439.0 5439.0 5439.0 5439.0 5439.0 5439.0 5439.0 5439.0 5439.0 5439.0 5439.0 5439.0 5439.0 5439.0 5439.0 5439.0 5439.0 5439.0 5439.0 5439.0 5439.0 5439.0 5439.0 5439.0 5439.0 5439.0 5439.0 5439.0 5439.0 5439.0 5439.0 5439.0 5439.0 5439.0 5439.0 5439.0 5439.0 5439.0 5439.0 5439.0 5439.0 5439.0 5439.0 5439.0 5439.0 5439.0 5439.0 5439.0 5439.0 5422.0 5422.0 5422.0 5422.0 5422.0 5422.0 5422.0 5422.0 5422.0 5422.0 5422.0 5422.0 5422.0 5422.0 5422.0 5422.0 5422.0 5422.0 5422.0 5422.0 5422.0 5422.0 5422.0 5422.0 5422.0 5422.0 5422.0 5422.0 5422.0 5422.0 5422.0 5422.0 5422.0 5422.0 5422.0 5422.0 5422.0 5422.0 5422.0 5422.0 5422.0 5422.0 5422.0 5422.0 5422.0 5375.0 5375.0 5375.0 5303.0 5303.0 5303.0 5303.0 5303.0 5303.0 5303.0 5303.0 5303.0 5303.0 5303.0 5303.0 5303.0 5303.0 5303.0 5303.0 5303.0 5303.0 5303.0 5303.0 5303.0 5303.0 5303.0 5303.0 5303.0 5303.0 5303.0 5303.0 5303.0 5303.0 5303.0 5303.0 5303.0 5303.0 5303.0 5303.0 5303.0 5303.0 5303.0 5303.0 5303.0 5303.0 5303.0 5303.0 5303.0 5303.0 5303.0 5303.0 5303.0 5303.0 5303.0 5303.0 5303.0 5303.0 5303.0 5303.0 5303.0 5303.0 5303.0 5303.0 5303.0 5303.0 5303.0 5303.0 5303.0 5303.0 5303.0 5303.0 5303.0 5303.0 5303.0 5303.0 5303.0 5303.0 5303.0 5303.0 5303.0 5303.0 5303.0 5303.0 5303.0 5303.0 5303.0 5303.0 5303.0 5303.0 5303.0 5303.0 5303.0 5303.0 5303.0 5303.0 5303.0 5303.0 5303.0 5303.0 5303.0 5303.0 5303.0 5303.0 5303.0 5303.0 5303.0 5303.0 5303.0 5303.0 5303.0 5303.0 5303.0 5303.0 5303.0 5303.0 5303.0 5303.0 5303.0 5303.0 5303.0 5303.0 5303.0 5303.0 5303.0 5303.0 5303.0 5303.0 5303.0 5303.0 5303.0 5303.0 5303.0 5303.0 5303.0 5303.0 5303.0 5303.0 5303.0 5303.0 5303.0 5303.0 5303.0 5303.0 5303.0 5303.0 5303.0 5303.0 5303.0 5303.0 5303.0 5303.0 5303.0 5303.0 5303.0 5303.0 5303.0 5303.0 5303.0 5303.0 5303.0 5303.0 5303.0 5303.0 5303.0 5303.0 5303.0 5303.0 5303.0 5303.0 5303.0 5303.0 5303.0 5303.0 5303.0 5303.0 5303.0 5303.0 5303.0 5303.0 5303.0 5303.0 5303.0 5303.0 5303.0 5303.0 5303.0 5303.0 5303.0 5303.0 5303.0 5303.0 5303.0 5303.0 5303.0 5303.0 5303.0 5303.0 5303.0 5303.0 5303.0 5303.0 5303.0 5303.0 5303.0 5303.0 5303.0 5303.0 5303.0 5303.0 5303.0 5303.0 5303.0 5303.0 5303.0 5303.0 5303.0 5303.0 5303.0 5303.0 5303.0 5303.0 5303.0 5303.0 5303.0 5303.0 5303.0 5303.0 5303.0 5303.0 5303.0 5303.0 5303.0 5303.0 5303.0 5303.0 5303.0 5303.0 5303.0 5303.0 5303.0 5303.0 5303.0 5303.0 5303.0 5303.0 5303.0 5303.0 5303.0 5303.0 5303.0 5303.0 5303.0 5303.0 5303.0 5303.0 5303.0 5303.0 5303.0 5303.0 5303.0 5303.0 5303.0 5303.0 5303.0 5303.0 5303.0 5303.0 5303.0 5303.0 5303.0 5303.0 5303.0 5303.0 5303.0 5303.0 5303.0 5303.0 5303.0 5303.0 5303.0 5303.0 5303.0 5303.0 5303.0 5303.0 5303.0 5303.0 5303.0 5303.0 5303.0 5303.0 5303.0 5303.0 5303.0 5303.0 5303.0 5303.0 5303.0 5303.0 5303.0 5303.0 5303.0 5303.0 5303.0 5303.0 5303.0 5303.0 5303.0 5303.0 5303.0 5303.0 5303.0 5303.0 5303.0 5303.0 5303.0 5303.0 5303.0 5303.0 5303.0 5303.0 5303.0 5303.0 5303.0 5303.0 5303.0 5303.0 5303.0 5303.0 5303.0 5303.0 5303.0 5303.0 5303.0 5303.0 5303.0 5303.0 5303.0 5303.0 5303.0 5303.0 5303.0 5303.0 5303.0 5303.0 5303.0 5303.0 5303.0 5303.0 5303.0 5303.0 5303.0 5303.0 5303.0 5303.0 5303.0 5303.0 5303.0 5303.0 5303.0 5303.0 5303.0 5303.0 5303.0 5303.0 5303.0 5303.0 5303.0 5303.0 5303.0 5303.0 5303.0 5303.0 5303.0 5303.0 5303.0 5303.0 5303.0 5303.0 
6901.0 6822.0 6780.0 6737.0 6680.0 6673.0 6557.0 6440.0 6440.0 6440.0 6440.0 6366.0 6366.0 6366.0 6366.0 6366.0 6348.0 6348.0 6340.0 6305.0 6305.0 6305.0 6305.0 6305.0 6299.0 6299.0 6299.0 6299.0 6172.0 6149.0 5998.0 5990.0 5988.0 5981.0 5960.0 5960.0 5960.0 5960.0 5960.0 5960.0 5960.0 5960.0 5960.0 5960.0 5960.0 5960.0 5960.0 5960.0 5960.0 5960.0 5960.0 5960.0 5960.0 5960.0 5960.0 5960.0 5960.0 5960.0 5960.0 5960.0 5960.0 5960.0 5960.0 5960.0 5960.0 5960.0 5960.0 5960.0 5960.0 5960.0 5960.0 5960.0 5960.0 5960.0 5954.0 5954.0 5954.0 5954.0 5954.0 5850.0 5850.0 5837.0 5837.0 5837.0 5789.0 5789.0 5789.0 5789.0 5789.0 5789.0 5779.0 5779.0 5779.0 5779.0 5779.0 5779.0 5779.0 5779.0 5779.0 5779.0 5779.0 5779.0 5779.0 5779.0 5779.0 5779.0 5779.0 5779.0 5779.0 5779.0 5777.0 5777.0 5712.0 5712.0 5712.0 5712.0 5712.0 5712.0 5712.0 5712.0 5712.0 5712.0 5712.0 5712.0 5712.0 5712.0 5712.0 5712.0 5712.0 5712.0 5712.0 5712.0 5712.0 5712.0 5712.0 5712.0 5712.0 5712.0 5676.0 5676.0 5676.0 5676.0 5676.0 5676.0 5616.0 5529.0 5505.0 5505.0 5483.0 5483.0 5483.0 5426.0 5426.0 5426.0 5426.0 5426.0 5426.0 5398.0 5398.0 5398.0 5398.0 5398.0 5398.0 5398.0 5398.0 5398.0 5398.0 5398.0 5398.0 5398.0 5398.0 5398.0 5398.0 5398.0 5398.0 5398.0 5398.0 5398.0 5398.0 5398.0 5398.0 5398.0 5398.0 5398.0 5398.0 5398.0 5398.0 5398.0 5398.0 5398.0 5398.0 5398.0 5398.0 5398.0 5398.0 5398.0 5398.0 5398.0 5398.0 5398.0 5398.0 5398.0 5398.0 5398.0 5398.0 5398.0 5398.0 5398.0 5398.0 5398.0 5398.0 5398.0 5398.0 5398.0 5398.0 5398.0 5398.0 5398.0 5398.0 5398.0 5398.0 5398.0 5398.0 5398.0 5398.0 5398.0 5398.0 5398.0 5398.0 5398.0 5398.0 5398.0 5398.0 5398.0 5398.0 5398.0 5398.0 5398.0 5398.0 5398.0 5398.0 5398.0 5398.0 5398.0 5398.0 5398.0 5398.0 5398.0 5398.0 5398.0 5398.0 5398.0 5398.0 5398.0 5398.0 5398.0 5398.0 5398.0 5398.0 5398.0 5398.0 5398.0 5398.0 5398.0 5398.0 5398.0 5398.0 5398.0 5398.0 5398.0 5398.0 5398.0 5398.0 5398.0 5398.0 5398.0 5398.0 5398.0 5398.0 5398.0 5398.0 5398.0 5398.0 5398.0 5398.0 5398.0 5398.0 5398.0 5398.0 5398.0 5398.0 5398.0 5398.0 5398.0 5398.0 5398.0 5398.0 5398.0 5398.0 5398.0 5398.0 5375.0 5349.0 5310.0 5273.0 5273.0 5273.0 5273.0 5273.0 5273.0 5273.0 5273.0 5273.0 5273.0 5273.0 5273.0 5273.0 5273.0 5273.0 5273.0 5273.0 5273.0 5273.0 5273.0 5273.0 5273.0 5273.0 5273.0 5273.0 5273.0 5273.0 5273.0 5273.0 5273.0 5273.0 5273.0 5273.0 5273.0 5273.0 5273.0 5273.0 5273.0 5273.0 5273.0 5273.0 5273.0 5273.0 5273.0 5273.0 5273.0 5273.0 5273.0 5273.0 5273.0 5273.0 5273.0 5273.0 5273.0 5273.0 5273.0 5273.0 5273.0 5273.0 5273.0 5273.0 5273.0 5273.0 5273.0 5273.0 5273.0 5273.0 5273.0 5273.0 5273.0 5273.0 5273.0 5273.0 5273.0 5273.0 5273.0 5273.0 5273.0 5273.0 5273.0 5273.0 5273.0 5273.0 5273.0 5273.0 5273.0 5273.0 5273.0 5273.0 5273.0 5273.0 5273.0 5273.0 5273.0 5273.0 5273.0 5273.0 5273.0 5273.0 5273.0 5273.0 5273.0 5273.0 5273.0 5273.0 5273.0 5273.0 5271.0 5271.0 5271.0 5265.0 5265.0 5265.0 5265.0 5265.0 5265.0 5265.0 5265.0 5265.0 5265.0 5265.0 5265.0 5265.0 5265.0 5265.0 5249.0 5249.0 5249.0 5249.0 5249.0 5249.0 5249.0 5249.0 5249.0 5249.0 5249.0 5249.0 5249.0 5249.0 5249.0 5249.0 5249.0 5249.0 5249.0 5249.0 5249.0 5249.0 5249.0 5249.0 5235.0 5235.0 5235.0 5235.0 5235.0 5235.0 5194.0 5194.0 5194.0 5194.0 5194.0 5194.0 5194.0 5194.0 5194.0 5194.0 5194.0 5194.0 5187.0 5187.0 5187.0 5187.0 5187.0 5187.0 5187.0 5187.0 5187.0 5187.0 5187.0 5187.0 5187.0 5187.0 5187.0 5187.0 5187.0 5187.0 5187.0 5187.0 5187.0 5187.0 5187.0 5187.0 5187.0 5187.0 5187.0 5187.0 5187.0 5187.0 5187.0 5187.0 5187.0 5187.0 5187.0 5187.0 5187.0 5187.0 5187.0 5187.0 5187.0 5187.0 5187.0 5187.0 5187.0 5187.0 5187.0 5187.0 5187.0 5187.0 5187.0 5187.0 5187.0 5187.0 5187.0 5187.0 5187.0 5187.0 5187.0 5187.0 5187.0 5187.0 5187.0 5187.0 5187.0 5187.0 5187.0 5187.0 5187.0 5187.0 5187.0 5187.0 5187.0 5187.0 5187.0 5187.0 5187.0 5187.0 5187.0 5187.0 5185.0 5185.0 5185.0 5185.0 5185.0 5185.0 5185.0 5185.0 5185.0 5185.0 5185.0 5185.0 5185.0 5185.0 5185.0 5185.0 5185.0 5185.0 5185.0 5185.0 5185.0 5185.0 5185.0 5185.0 5185.0 5185.0 5185.0 5185.0 5185.0 5185.0 5185.0 5185.0 5185.0 5185.0 5185.0 5185.0 5185.0 5185.0 5185.0 5185.0 5185.0 5185.0 5185.0 5185.0 5185.0 5185.0 5185.0 5185.0 5185.0 5185.0 5185.0 5185.0 5185.0 5185.0 5185.0 5185.0 5185.0 5185.0 5185.0 5185.0 5185.0 5185.0 5185.0 5185.0 5185.0 5185.0 5185.0 5185.0 5185.0 5185.0 5185.0 5185.0 5185.0 5185.0 5185.0 5185.0 5185.0 5185.0 5185.0 5185.0 5185.0 5185.0 5185.0 5185.0 5185.0 5185.0 5185.0 5185.0 5185.0 5185.0 5185.0 5185.0 5185.0 5185.0 5185.0 5185.0 5185.0 5185.0 5185.0 5185.0 5185.0 5185.0 5185.0 5185.0 5185.0 5185.0 5185.0 5185.0 5185.0 5185.0 5185.0 5185.0 5185.0 5185.0 5185.0 
7449.0 7295.0 7045.0 7045.0 7045.0 7015.0 6879.0 6837.0 6829.0 6617.0 6617.0 6617.0 6576.0 6576.0 6440.0 6440.0 6440.0 6418.0 6418.0 6418.0 6229.0 6202.0 6202.0 6101.0 6038.0 6038.0 5980.0 5910.0 5910.0 5874.0 5857.0 5857.0 5857.0 5820.0 5820.0 5820.0 5820.0 5774.0 5774.0 5774.0 5766.0 5727.0 5727.0 5727.0 5727.0 5727.0 5727.0 5727.0 5727.0 5727.0 5727.0 5727.0 5727.0 5727.0 5727.0 5727.0 5727.0 5727.0 5727.0 5727.0 5727.0 5727.0 5727.0 5727.0 5727.0 5727.0 5727.0 5727.0 5727.0 5727.0 5727.0 5727.0 5727.0 5727.0 5727.0 5578.0 5578.0 5578.0 5578.0 5578.0 5578.0 5578.0 5578.0 5578.0 5578.0 5578.0 5578.0 5578.0 5578.0 5556.0 5556.0 5556.0 5556.0 5556.0 5556.0 5556.0 5556.0 5556.0 5556.0 5556.0 5556.0 5556.0 5556.0 5556.0 5556.0 5556.0 5556.0 5556.0 5556.0 5556.0 5556.0 5556.0 5556.0 5556.0 5556.0 5556.0 5556.0 5556.0 5556.0 5556.0 5556.0 5556.0 5556.0 5556.0 5556.0 5556.0 5556.0 5556.0 5556.0 5556.0 5556.0 5556.0 5556.0 5556.0 5556.0 5556.0 5556.0 5556.0 5556.0 5556.0 5556.0 5556.0 5556.0 5556.0 5556.0 5556.0 5556.0 5556.0 5556.0 5556.0 5556.0 5556.0 5556.0 5556.0 5556.0 5556.0 5504.0 5504.0 5497.0 5497.0 5488.0 5488.0 5488.0 5488.0 5488.0 5488.0 5488.0 5484.0 5484.0 5484.0 5484.0 5484.0 5484.0 5484.0 5484.0 5484.0 5484.0 5484.0 5484.0 5484.0 5484.0 5484.0 5484.0 5410.0 5410.0 5410.0 5410.0 5410.0 5410.0 5410.0 5410.0 5410.0 5410.0 5410.0 5410.0 5410.0 5410.0 5410.0 5410.0 5399.0 5399.0 5399.0 5399.0 5390.0 5390.0 5390.0 5390.0 5390.0 5367.0 5342.0 5342.0 5342.0 5342.0 5342.0 5342.0 5342.0 5342.0 5342.0 5342.0 5342.0 5342.0 5342.0 5342.0 5342.0 5342.0 5342.0 5342.0 5342.0 5342.0 5342.0 5342.0 5342.0 5342.0 5335.0 5335.0 5335.0 5335.0 5335.0 5335.0 5335.0 5335.0 5335.0 5335.0 5320.0 5320.0 5320.0 5320.0 5320.0 5320.0 5320.0 5320.0 5320.0 5320.0 5320.0 5320.0 5320.0 5320.0 5320.0 5320.0 5320.0 5320.0 5320.0 5320.0 5320.0 5320.0 5320.0 5320.0 5320.0 5320.0 5320.0 5320.0 5306.0 5197.0 5197.0 5197.0 5197.0 5197.0 5197.0 5197.0 5197.0 5197.0 5172.0 5172.0 5172.0 5172.0 5172.0 5172.0 5172.0 5172.0 5172.0 5172.0 5172.0 5172.0 5172.0 5172.0 5172.0 5172.0 5172.0 5172.0 5172.0 5172.0 5172.0 5172.0 5172.0 5172.0 5172.0 5172.0 5172.0 5172.0 5172.0 5172.0 5172.0 5172.0 5172.0 5172.0 5172.0 5172.0 5172.0 5172.0 5172.0 5172.0 5172.0 5172.0 5172.0 5172.0 5172.0 5172.0 5172.0 5172.0 5172.0 5172.0 5172.0 5172.0 5172.0 5172.0 5172.0 5172.0 5172.0 5172.0 5172.0 5172.0 5172.0 5172.0 5172.0 5172.0 5172.0 5172.0 5172.0 5172.0 5172.0 5172.0 5172.0 5172.0 5172.0 5172.0 5172.0 5172.0 5172.0 5172.0 5172.0 5172.0 5172.0 5172.0 5172.0 5172.0 5172.0 5172.0 5172.0 5172.0 5172.0 5172.0 5172.0 5172.0 5172.0 5172.0 5172.0 5172.0 5172.0 5172.0 5172.0 5172.0 5172.0 5172.0 5172.0 5172.0 5172.0 5172.0 5172.0 5172.0 5172.0 5172.0 5172.0 5172.0 5172.0 5172.0 5172.0 5172.0 5172.0 5172.0 5172.0 5172.0 5172.0 5172.0 5172.0 5172.0 5172.0 5172.0 5172.0 5172.0 5172.0 5172.0 5172.0 5172.0 5172.0 5172.0 5172.0 5172.0 5172.0 5172.0 5172.0 5172.0 5172.0 5172.0 5172.0 5172.0 5172.0 5172.0 5172.0 5172.0 5172.0 5172.0 5172.0 5172.0 5172.0 5172.0 5172.0 5172.0 5172.0 5172.0 5172.0 5172.0 5172.0 5172.0 5172.0 5172.0 5172.0 5172.0 5172.0 5172.0 5172.0 5172.0 5172.0 5172.0 5172.0 5172.0 5172.0 5172.0 5172.0 5172.0 5172.0 5172.0 5172.0 5172.0 5172.0 5172.0 5172.0 5172.0 5172.0 5172.0 5172.0 5172.0 5172.0 5172.0 5172.0 5172.0 5172.0 5172.0 5172.0 5172.0 5172.0 5172.0 5172.0 5172.0 5172.0 5172.0 5172.0 5172.0 5172.0 5172.0 5172.0 5172.0 5172.0 5172.0 5172.0 5172.0 5172.0 5172.0 5172.0 5172.0 5172.0 5172.0 5172.0 5172.0 5172.0 5172.0 5172.0 5172.0 5172.0 5172.0 5172.0 5172.0 5172.0 5172.0 5156.0 5156.0 5156.0 5156.0 5156.0 5156.0 5156.0 5156.0 5156.0 5156.0 5156.0 5156.0 5156.0 5156.0 5156.0 5156.0 5156.0 5156.0 5156.0 5156.0 5156.0 5156.0 5156.0 5156.0 5156.0 5156.0 5156.0 5156.0 5156.0 5156.0 5156.0 5156.0 5156.0 5156.0 5156.0 5156.0 5156.0 5156.0 5156.0 5156.0 5156.0 5156.0 5156.0 5156.0 5156.0 5156.0 5156.0 5156.0 5156.0 5156.0 5156.0 5156.0 5156.0 5156.0 5156.0 5156.0 5156.0 5156.0 5156.0 5156.0 5156.0 5156.0 5156.0 5156.0 5156.0 5156.0 5156.0 5156.0 5156.0 5156.0 5156.0 5156.0 5156.0 5156.0 5156.0 5156.0 5156.0 5156.0 5156.0 5156.0 5156.0 5156.0 5156.0 5156.0 5156.0 5156.0 5156.0 5156.0 5156.0 5156.0 5156.0 5156.0 5156.0 5156.0 5156.0 5156.0 5156.0 5156.0 5156.0 5156.0 5156.0 5156.0 5156.0 5156.0 5156.0 5156.0 5156.0 5156.0 5156.0 5156.0 5156.0 5156.0 5156.0 5156.0 5156.0 5156.0 5156.0 5156.0 5156.0 5156.0 5156.0 5156.0 5156.0 5156.0 5156.0 5156.0 5156.0 5156.0 5156.0 5156.0 5156.0 5156.0 5156.0 5156.0 5156.0 5156.0 5156.0 5156.0 5156.0 5156.0 5156.0 5156.0 5156.0 5156.0 5156.0 5156.0 5156.0 5156.0 5156.0 5156.0 5156.0 5156.0 5156.0 
7013.0 6653.0 6366.0 6361.0 6299.0 6269.0 6063.0 6063.0 6042.0 5942.0 5942.0 5942.0 5942.0 5835.0 5742.0 5742.0 5733.0 5707.0 5707.0 5707.0 5707.0 5707.0 5707.0 5707.0 5707.0 5707.0 5707.0 5707.0 5707.0 5707.0 5707.0 5707.0 5707.0 5655.0 5655.0 5655.0 5655.0 5655.0 5655.0 5655.0 5655.0 5655.0 5655.0 5655.0 5655.0 5655.0 5620.0 5620.0 5620.0 5620.0 5620.0 5620.0 5620.0 5620.0 5620.0 5620.0 5620.0 5620.0 5620.0 5620.0 5620.0 5620.0 5620.0 5620.0 5620.0 5620.0 5619.0 5619.0 5619.0 5619.0 5619.0 5467.0 5428.0 5428.0 5428.0 5428.0 5428.0 5428.0 5428.0 5428.0 5428.0 5428.0 5428.0 5388.0 5388.0 5388.0 5388.0 5388.0 5388.0 5388.0 5388.0 5388.0 5388.0 5388.0 5388.0 5388.0 5388.0 5388.0 5388.0 5388.0 5388.0 5388.0 5388.0 5388.0 5388.0 5388.0 5388.0 5377.0 5339.0 5339.0 5339.0 5339.0 5339.0 5339.0 5339.0 5339.0 5339.0 5339.0 5339.0 5339.0 5339.0 5339.0 5339.0 5339.0 5339.0 5339.0 5339.0 5339.0 5339.0 5339.0 5339.0 5339.0 5339.0 5339.0 5339.0 5339.0 5339.0 5339.0 5339.0 5339.0 5339.0 5339.0 5339.0 5339.0 5339.0 5339.0 5339.0 5339.0 5339.0 5339.0 5339.0 5339.0 5339.0 5339.0 5339.0 5339.0 5339.0 5339.0 5339.0 5339.0 5339.0 5339.0 5339.0 5339.0 5339.0 5339.0 5339.0 5339.0 5339.0 5339.0 5339.0 5339.0 5339.0 5339.0 5339.0 5339.0 5339.0 5339.0 5339.0 5339.0 5339.0 5339.0 5339.0 5339.0 5339.0 5339.0 5339.0 5339.0 5339.0 5339.0 5339.0 5315.0 5315.0 5315.0 5315.0 5315.0 5315.0 5315.0 5315.0 5315.0 5315.0 5315.0 5315.0 5315.0 5306.0 5306.0 5306.0 5306.0 5306.0 5306.0 5306.0 5306.0 5306.0 5306.0 5306.0 5306.0 5306.0 5306.0 5306.0 5273.0 5273.0 5273.0 5273.0 5273.0 5273.0 5273.0 5273.0 5273.0 5273.0 5273.0 5273.0 5273.0 5273.0 5273.0 5273.0 5273.0 5228.0 5228.0 5228.0 5228.0 5228.0 5228.0 5228.0 5228.0 5228.0 5228.0 5228.0 5228.0 5228.0 5228.0 5228.0 5228.0 5228.0 5228.0 5228.0 5228.0 5228.0 5228.0 5228.0 5228.0 5228.0 5228.0 5228.0 5228.0 5228.0 5228.0 5228.0 5228.0 5228.0 5228.0 5228.0 5228.0 5228.0 5228.0 5228.0 5228.0 5228.0 5228.0 5228.0 5228.0 5228.0 5228.0 5228.0 5228.0 5228.0 5228.0 5228.0 5228.0 5228.0 5228.0 5228.0 5228.0 5228.0 5228.0 5228.0 5228.0 5228.0 5228.0 5228.0 5228.0 5228.0 5228.0 5228.0 5228.0 5228.0 5228.0 5228.0 5228.0 5228.0 5228.0 5228.0 5228.0 5228.0 5228.0 5228.0 5228.0 5228.0 5228.0 5228.0 5228.0 5228.0 5228.0 5228.0 5228.0 5228.0 5228.0 5228.0 5228.0 5228.0 5228.0 5228.0 5228.0 5228.0 5228.0 5228.0 5228.0 5228.0 5228.0 5228.0 5228.0 5228.0 5228.0 5228.0 5228.0 5228.0 5228.0 5228.0 5228.0 5228.0 5228.0 5228.0 5228.0 5228.0 5228.0 5228.0 5228.0 5228.0 5228.0 5228.0 5228.0 5228.0 5228.0 5228.0 5228.0 5228.0 5228.0 5228.0 5228.0 5228.0 5228.0 5228.0 5228.0 5228.0 5228.0 5228.0 5228.0 5228.0 5228.0 5228.0 5228.0 5228.0 5228.0 5228.0 5228.0 5228.0 5228.0 5228.0 5228.0 5228.0 5228.0 5228.0 5228.0 5228.0 5228.0 5228.0 5228.0 5228.0 5228.0 5228.0 5228.0 5228.0 5228.0 5228.0 5228.0 5228.0 5228.0 5228.0 5228.0 5228.0 5228.0 5228.0 5228.0 5228.0 5228.0 5228.0 5228.0 5228.0 5228.0 5228.0 5228.0 5228.0 5228.0 5228.0 5228.0 5228.0 5228.0 5228.0 5228.0 5228.0 5228.0 5228.0 5228.0 5228.0 5228.0 5228.0 5228.0 5228.0 5228.0 5228.0 5228.0 5228.0 5228.0 5228.0 5228.0 5228.0 5228.0 5228.0 5228.0 5228.0 5228.0 5228.0 5228.0 5228.0 5228.0 5228.0 5228.0 5228.0 5228.0 5228.0 5228.0 5228.0 5228.0 5228.0 5228.0 5228.0 5228.0 5228.0 5228.0 5228.0 5228.0 5228.0 5228.0 5228.0 5228.0 5228.0 5228.0 5228.0 5228.0 5228.0 5228.0 5228.0 5228.0 5228.0 5228.0 5228.0 5228.0 5228.0 5228.0 5228.0 5228.0 5228.0 5228.0 5228.0 5228.0 5228.0 5228.0 5228.0 5228.0 5228.0 5228.0 5228.0 5228.0 5228.0 5228.0 5228.0 5228.0 5228.0 5228.0 5228.0 5228.0 5228.0 5228.0 5228.0 5228.0 5228.0 5228.0 5228.0 5228.0 5228.0 5228.0 5228.0 5228.0 5228.0 5228.0 5228.0 5228.0 5228.0 5228.0 5228.0 5228.0 5228.0 5228.0 5228.0 5228.0 5228.0 5228.0 5228.0 5216.0 5211.0 5197.0 5197.0 5197.0 5197.0 5197.0 5197.0 5197.0 5197.0 5197.0 5197.0 5197.0 5197.0 5197.0 5197.0 5197.0 5142.0 5142.0 5142.0 5142.0 5142.0 5142.0 5142.0 5142.0 5142.0 5142.0 5142.0 5142.0 5142.0 5142.0 5142.0 5142.0 5142.0 5142.0 5142.0 5142.0 5142.0 5142.0 5142.0 5142.0 5142.0 5142.0 5142.0 5142.0 5142.0 5142.0 5142.0 5142.0 5142.0 5142.0 5142.0 5142.0 5142.0 5142.0 5142.0 5142.0 5142.0 5142.0 5142.0 5142.0 5142.0 5142.0 5142.0 5142.0 5142.0 5142.0 5142.0 5142.0 5142.0 5142.0 5142.0 5142.0 5142.0 5142.0 5142.0 5142.0 5142.0 5142.0 5142.0 5142.0 5142.0 5142.0 5142.0 5142.0 5142.0 5142.0 5142.0 5142.0 5142.0 5142.0 5142.0 5142.0 5142.0 5142.0 5142.0 5142.0 5142.0 5142.0 5142.0 5142.0 5142.0 5142.0 5142.0 5142.0 5142.0 5142.0 5142.0 5142.0 5142.0 5142.0 5142.0 5142.0 5142.0 5142.0 5142.0 5142.0 5142.0 5142.0 5142.0 5142.0 5142.0 5142.0 5142.0 5142.0 5142.0 5142.0 5142.0 5142.0 
6648.0 6354.0 6316.0 6201.0 5998.0 5864.0 5864.0 5830.0 5792.0 5792.0 5789.0 5688.0 5640.0 5640.0 5640.0 5633.0 5605.0 5605.0 5597.0 5597.0 5597.0 5597.0 5597.0 5581.0 5567.0 5515.0 5469.0 5469.0 5469.0 5469.0 5469.0 5469.0 5469.0 5469.0 5469.0 5469.0 5469.0 5469.0 5469.0 5469.0 5469.0 5469.0 5469.0 5469.0 5469.0 5469.0 5469.0 5446.0 5446.0 5446.0 5446.0 5446.0 5446.0 5446.0 5446.0 5446.0 5446.0 5446.0 5446.0 5446.0 5446.0 5446.0 5446.0 5446.0 5446.0 5446.0 5446.0 5446.0 5446.0 5446.0 5446.0 5446.0 5446.0 5446.0 5446.0 5446.0 5446.0 5446.0 5446.0 5446.0 5446.0 5446.0 5446.0 5446.0 5446.0 5446.0 5446.0 5446.0 5446.0 5406.0 5406.0 5406.0 5406.0 5406.0 5406.0 5406.0 5406.0 5406.0 5376.0 5376.0 5376.0 5362.0 5331.0 5331.0 5331.0 5331.0 5331.0 5331.0 5331.0 5331.0 5331.0 5331.0 5331.0 5331.0 5331.0 5331.0 5331.0 5331.0 5312.0 5312.0 5312.0 5312.0 5312.0 5312.0 5312.0 5312.0 5312.0 5312.0 5312.0 5312.0 5312.0 5312.0 5312.0 5312.0 5312.0 5312.0 5312.0 5269.0 5269.0 5269.0 5269.0 5269.0 5269.0 5269.0 5269.0 5269.0 5269.0 5269.0 5269.0 5269.0 5269.0 5269.0 5269.0 5269.0 5269.0 5269.0 5269.0 5269.0 5269.0 5269.0 5269.0 5269.0 5269.0 5269.0 5269.0 5261.0 5261.0 5261.0 5261.0 5261.0 5261.0 5261.0 5261.0 5261.0 5261.0 5261.0 5261.0 5261.0 5261.0 5261.0 5261.0 5217.0 5217.0 5217.0 5217.0 5217.0 5217.0 5217.0 5217.0 5217.0 5217.0 5217.0 5217.0 5217.0 5217.0 5217.0 5217.0 5217.0 5217.0 5217.0 5217.0 5217.0 5217.0 5217.0 5217.0 5217.0 5217.0 5217.0 5217.0 5217.0 5217.0 5217.0 5217.0 5217.0 5217.0 5217.0 5217.0 5217.0 5217.0 5217.0 5217.0 5217.0 5217.0 5217.0 5217.0 5217.0 5217.0 5217.0 5217.0 5217.0 5217.0 5217.0 5217.0 5217.0 5217.0 5217.0 5217.0 5217.0 5217.0 5217.0 5217.0 5217.0 5217.0 5217.0 5217.0 5217.0 5217.0 5217.0 5217.0 5217.0 5217.0 5217.0 5217.0 5217.0 5217.0 5217.0 5217.0 5217.0 5217.0 5217.0 5217.0 5217.0 5217.0 5217.0 5217.0 5217.0 5217.0 5217.0 5217.0 5217.0 5217.0 5217.0 5217.0 5217.0 5217.0 5217.0 5217.0 5217.0 5217.0 5217.0 5217.0 5217.0 5217.0 5217.0 5217.0 5217.0 5217.0 5217.0 5217.0 5209.0 5209.0 5209.0 5209.0 5209.0 5209.0 5209.0 5209.0 5209.0 5209.0 5199.0 5198.0 5198.0 5198.0 5198.0 5198.0 5198.0 5198.0 5198.0 5198.0 5198.0 5198.0 5198.0 5198.0 5198.0 5198.0 5198.0 5198.0 5198.0 5198.0 5198.0 5198.0 5198.0 5198.0 5198.0 5198.0 5198.0 5198.0 5198.0 5198.0 5198.0 5198.0 5198.0 5198.0 5198.0 5198.0 5198.0 5198.0 5198.0 5198.0 5198.0 5198.0 5198.0 5198.0 5198.0 5198.0 5198.0 5198.0 5198.0 5198.0 5198.0 5198.0 5198.0 5198.0 5198.0 5198.0 5198.0 5198.0 5198.0 5198.0 5198.0 5198.0 5198.0 5198.0 5198.0 5198.0 5198.0 5198.0 5198.0 5198.0 5198.0 5198.0 5198.0 5198.0 5198.0 5198.0 5198.0 5198.0 5198.0 5198.0 5198.0 5198.0 5198.0 5198.0 5198.0 5198.0 5198.0 5198.0 5198.0 5198.0 5198.0 5198.0 5198.0 5198.0 5198.0 5198.0 5198.0 5198.0 5198.0 5198.0 5198.0 5198.0 5198.0 5198.0 5198.0 5198.0 5198.0 5198.0 5198.0 5198.0 5198.0 5198.0 5198.0 5198.0 5198.0 5198.0 5198.0 5198.0 5198.0 5198.0 5198.0 5198.0 5198.0 5198.0 5198.0 5198.0 5198.0 5198.0 5198.0 5198.0 5198.0 5198.0 5198.0 5198.0 5198.0 5198.0 5198.0 5198.0 5198.0 5198.0 5198.0 5198.0 5198.0 5198.0 5198.0 5198.0 5198.0 5198.0 5198.0 5198.0 5198.0 5198.0 5198.0 5198.0 5198.0 5198.0 5198.0 5198.0 5198.0 5198.0 5198.0 5198.0 5198.0 5198.0 5198.0 5198.0 5198.0 5198.0 5198.0 5198.0 5198.0 5198.0 5198.0 5198.0 5198.0 5198.0 5198.0 5198.0 5198.0 5198.0 5198.0 5198.0 5198.0 5198.0 5198.0 5198.0 5198.0 5198.0 5198.0 5198.0 5198.0 5198.0 5198.0 5198.0 5198.0 5198.0 5198.0 5198.0 5198.0 5198.0 5198.0 5198.0 5198.0 5198.0 5198.0 5198.0 5198.0 5198.0 5198.0 5198.0 5198.0 5198.0 5198.0 5198.0 5198.0 5198.0 5198.0 5198.0 5198.0 5198.0 5198.0 5198.0 5198.0 5198.0 5198.0 5198.0 5198.0 5198.0 5198.0 5198.0 5198.0 5198.0 5198.0 5198.0 5198.0 5198.0 5198.0 5198.0 5198.0 5198.0 5198.0 5198.0 5198.0 5198.0 5198.0 5198.0 5198.0 5198.0 5198.0 5198.0 5198.0 5198.0 5198.0 5198.0 5198.0 5198.0 5198.0 5198.0 5198.0 5198.0 5198.0 5198.0 5198.0 5198.0 5198.0 5198.0 5198.0 5198.0 5198.0 5198.0 5198.0 5198.0 5198.0 5198.0 5198.0 5198.0 5198.0 5198.0 5198.0 5198.0 5198.0 5198.0 5198.0 5198.0 5198.0 5198.0 5198.0 5198.0 5198.0 5198.0 5198.0 5198.0 5198.0 5198.0 5198.0 5198.0 5198.0 5198.0 5198.0 5198.0 5198.0 5198.0 5198.0 5198.0 5198.0 5198.0 5198.0 5198.0 5198.0 5198.0 5198.0 5198.0 5198.0 5198.0 5198.0 5198.0 5198.0 5198.0 5198.0 5198.0 5198.0 5198.0 5198.0 5198.0 5198.0 5198.0 5198.0 5198.0 5198.0 5198.0 5198.0 5198.0 5198.0 5198.0 5198.0 5198.0 5198.0 5198.0 5198.0 5198.0 5198.0 5198.0 5198.0 5198.0 5198.0 5198.0 5198.0 5198.0 5198.0 5198.0 5198.0 5198.0 5198.0 5198.0 5198.0 5198.0 5198.0 5198.0 5198.0 5198.0 5198.0 5198.0 5198.0 5198.0 5198.0 5198.0 5198.0 
7062.0 6868.0 6580.0 6550.0 6345.0 6239.0 6239.0 6090.0 6090.0 6090.0 6090.0 6090.0 6045.0 6031.0 6031.0 6031.0 5926.0 5926.0 5926.0 5926.0 5926.0 5866.0 5866.0 5866.0 5866.0 5866.0 5866.0 5866.0 5866.0 5864.0 5864.0 5864.0 5864.0 5864.0 5864.0 5864.0 5864.0 5864.0 5864.0 5864.0 5864.0 5864.0 5861.0 5861.0 5861.0 5861.0 5861.0 5861.0 5861.0 5861.0 5861.0 5861.0 5861.0 5845.0 5845.0 5773.0 5773.0 5773.0 5773.0 5773.0 5773.0 5773.0 5773.0 5773.0 5773.0 5773.0 5773.0 5773.0 5773.0 5773.0 5773.0 5735.0 5735.0 5735.0 5735.0 5735.0 5735.0 5735.0 5735.0 5735.0 5735.0 5735.0 5735.0 5735.0 5735.0 5735.0 5735.0 5735.0 5735.0 5685.0 5685.0 5685.0 5685.0 5685.0 5685.0 5685.0 5685.0 5685.0 5685.0 5685.0 5685.0 5685.0 5685.0 5685.0 5685.0 5685.0 5685.0 5685.0 5685.0 5685.0 5685.0 5685.0 5685.0 5685.0 5685.0 5685.0 5685.0 5685.0 5685.0 5632.0 5632.0 5632.0 5632.0 5632.0 5632.0 5632.0 5632.0 5632.0 5632.0 5632.0 5632.0 5632.0 5632.0 5632.0 5592.0 5592.0 5592.0 5442.0 5442.0 5442.0 5442.0 5442.0 5442.0 5442.0 5442.0 5442.0 5442.0 5442.0 5442.0 5442.0 5442.0 5442.0 5442.0 5442.0 5442.0 5442.0 5442.0 5442.0 5442.0 5442.0 5442.0 5442.0 5442.0 5442.0 5442.0 5442.0 5442.0 5442.0 5442.0 5442.0 5442.0 5442.0 5442.0 5442.0 5442.0 5442.0 5442.0 5442.0 5442.0 5442.0 5442.0 5442.0 5442.0 5442.0 5442.0 5442.0 5442.0 5442.0 5442.0 5442.0 5442.0 5442.0 5442.0 5442.0 5442.0 5442.0 5442.0 5442.0 5442.0 5442.0 5442.0 5442.0 5442.0 5442.0 5442.0 5442.0 5442.0 5442.0 5442.0 5442.0 5442.0 5442.0 5442.0 5442.0 5442.0 5442.0 5442.0 5442.0 5442.0 5442.0 5442.0 5442.0 5442.0 5442.0 5442.0 5442.0 5442.0 5442.0 5442.0 5440.0 5440.0 5440.0 5440.0 5440.0 5429.0 5429.0 5429.0 5429.0 5429.0 5429.0 5429.0 5429.0 5429.0 5429.0 5429.0 5429.0 5429.0 5429.0 5429.0 5429.0 5429.0 5429.0 5429.0 5429.0 5429.0 5429.0 5429.0 5429.0 5429.0 5429.0 5429.0 5429.0 5429.0 5429.0 5429.0 5429.0 5429.0 5429.0 5429.0 5429.0 5402.0 5402.0 5402.0 5402.0 5402.0 5402.0 5402.0 5402.0 5402.0 5402.0 5402.0 5402.0 5402.0 5402.0 5402.0 5402.0 5402.0 5402.0 5402.0 5399.0 5399.0 5399.0 5399.0 5399.0 5399.0 5399.0 5399.0 5399.0 5399.0 5399.0 5399.0 5399.0 5399.0 5399.0 5399.0 5399.0 5399.0 5399.0 5399.0 5399.0 5399.0 5399.0 5399.0 5399.0 5399.0 5399.0 5399.0 5399.0 5399.0 5399.0 5361.0 5361.0 5361.0 5361.0 5361.0 5361.0 5361.0 5361.0 5361.0 5361.0 5361.0 5361.0 5361.0 5361.0 5332.0 5332.0 5332.0 5332.0 5332.0 5332.0 5332.0 5332.0 5332.0 5332.0 5332.0 5332.0 5332.0 5332.0 5332.0 5332.0 5332.0 5332.0 5332.0 5332.0 5332.0 5332.0 5332.0 5332.0 5332.0 5308.0 5308.0 5308.0 5308.0 5308.0 5308.0 5308.0 5308.0 5308.0 5308.0 5308.0 5308.0 5308.0 5308.0 5206.0 5206.0 5206.0 5206.0 5206.0 5206.0 5206.0 5206.0 5206.0 5206.0 5206.0 5206.0 5206.0 5206.0 5206.0 5206.0 5206.0 5206.0 5206.0 5206.0 5206.0 5206.0 5206.0 5206.0 5206.0 5206.0 5206.0 5206.0 5206.0 5206.0 5206.0 5206.0 5206.0 5206.0 5206.0 5206.0 5206.0 5206.0 5206.0 5206.0 5206.0 5206.0 5206.0 5206.0 5206.0 5206.0 5206.0 5206.0 5206.0 5206.0 5206.0 5206.0 5206.0 5206.0 5206.0 5206.0 5206.0 5206.0 5206.0 5206.0 5206.0 5206.0 5206.0 5206.0 5206.0 5206.0 5206.0 5206.0 5206.0 5206.0 5206.0 5206.0 5206.0 5206.0 5206.0 5206.0 5206.0 5206.0 5206.0 5206.0 5206.0 5206.0 5206.0 5206.0 5206.0 5206.0 5206.0 5206.0 5206.0 5206.0 5206.0 5206.0 5206.0 5206.0 5206.0 5206.0 5206.0 5199.0 5199.0 5199.0 5199.0 5199.0 5199.0 5199.0 5199.0 5199.0 5199.0 5199.0 5199.0 5199.0 5199.0 5199.0 5199.0 5199.0 5199.0 5199.0 5199.0 5199.0 5199.0 5199.0 5199.0 5199.0 5199.0 5199.0 5199.0 5199.0 5199.0 5199.0 5199.0 5199.0 5199.0 5199.0 5199.0 5199.0 5199.0 5199.0 5199.0 5199.0 5199.0 5199.0 5199.0 5199.0 5199.0 5199.0 5199.0 5199.0 5199.0 5199.0 5199.0 5199.0 5199.0 5199.0 5199.0 5199.0 5199.0 5199.0 5199.0 5199.0 5199.0 5199.0 5199.0 5199.0 5199.0 5199.0 5199.0 5199.0 5199.0 5199.0 5199.0 5199.0 5199.0 5199.0 5199.0 5199.0 5199.0 5199.0 5199.0 5199.0 5199.0 5199.0 5199.0 5199.0 5199.0 5199.0 5199.0 5199.0 5199.0 5199.0 5199.0 5199.0 5199.0 5199.0 5199.0 5199.0 5199.0 5199.0 5199.0 5199.0 5199.0 5199.0 5199.0 5199.0 5199.0 5199.0 5199.0 5199.0 5199.0 5199.0 5199.0 5199.0 5199.0 5199.0 5199.0 5199.0 5199.0 5199.0 5199.0 5199.0 5199.0 5199.0 5199.0 5199.0 5199.0 5199.0 5199.0 5199.0 5199.0 5199.0 5199.0 5199.0 5199.0 5199.0 5199.0 5199.0 5199.0 5199.0 5199.0 5199.0 5199.0 5199.0 5199.0 5199.0 5199.0 5199.0 5199.0 5199.0 5199.0 5199.0 5199.0 5199.0 5199.0 5199.0 5199.0 5199.0 5199.0 5199.0 5199.0 5199.0 5199.0 5199.0 5199.0 5199.0 5199.0 5199.0 5199.0 5199.0 5199.0 5199.0 5199.0 5199.0 5199.0 5199.0 5199.0 5199.0 5199.0 5199.0 5199.0 5199.0 5199.0 5199.0 5199.0 5199.0 5199.0 5199.0 5199.0 5199.0 5199.0 5199.0 5199.0 5199.0 5199.0 5199.0 5199.0 
6862.0 6649.0 6649.0 6433.0 6433.0 6328.0 6176.0 6176.0 6176.0 6176.0 6122.0 6122.0 6122.0 6122.0 6122.0 5992.0 5992.0 5992.0 5992.0 5963.0 5957.0 5904.0 5904.0 5904.0 5904.0 5904.0 5904.0 5904.0 5904.0 5904.0 5904.0 5904.0 5904.0 5904.0 5904.0 5904.0 5904.0 5904.0 5904.0 5904.0 5893.0 5893.0 5893.0 5893.0 5893.0 5893.0 5858.0 5847.0 5847.0 5803.0 5803.0 5803.0 5803.0 5803.0 5803.0 5803.0 5803.0 5803.0 5803.0 5803.0 5803.0 5803.0 5803.0 5803.0 5735.0 5735.0 5601.0 5601.0 5601.0 5480.0 5480.0 5439.0 5439.0 5439.0 5439.0 5439.0 5439.0 5439.0 5439.0 5439.0 5439.0 5439.0 5439.0 5439.0 5439.0 5439.0 5439.0 5439.0 5439.0 5439.0 5439.0 5439.0 5439.0 5439.0 5439.0 5439.0 5439.0 5439.0 5439.0 5439.0 5439.0 5439.0 5439.0 5423.0 5423.0 5423.0 5423.0 5418.0 5368.0 5368.0 5368.0 5368.0 5368.0 5368.0 5368.0 5368.0 5368.0 5368.0 5368.0 5368.0 5368.0 5368.0 5368.0 5368.0 5368.0 5368.0 5368.0 5368.0 5368.0 5368.0 5368.0 5368.0 5368.0 5368.0 5368.0 5368.0 5368.0 5368.0 5368.0 5368.0 5368.0 5368.0 5368.0 5368.0 5368.0 5368.0 5368.0 5368.0 5368.0 5368.0 5368.0 5368.0 5368.0 5368.0 5368.0 5368.0 5368.0 5368.0 5368.0 5368.0 5368.0 5368.0 5368.0 5361.0 5359.0 5356.0 5356.0 5356.0 5356.0 5356.0 5340.0 5333.0 5333.0 5333.0 5333.0 5327.0 5327.0 5317.0 5289.0 5289.0 5289.0 5289.0 5289.0 5289.0 5289.0 5289.0 5289.0 5289.0 5289.0 5289.0 5289.0 5289.0 5289.0 5289.0 5289.0 5289.0 5289.0 5289.0 5289.0 5289.0 5289.0 5289.0 5289.0 5289.0 5289.0 5289.0 5289.0 5289.0 5289.0 5289.0 5289.0 5289.0 5289.0 5289.0 5289.0 5289.0 5289.0 5289.0 5289.0 5289.0 5289.0 5289.0 5289.0 5289.0 5289.0 5289.0 5289.0 5289.0 5289.0 5289.0 5289.0 5289.0 5289.0 5289.0 5289.0 5289.0 5289.0 5289.0 5289.0 5289.0 5289.0 5289.0 5289.0 5289.0 5289.0 5289.0 5289.0 5289.0 5289.0 5289.0 5289.0 5289.0 5289.0 5289.0 5289.0 5289.0 5289.0 5289.0 5289.0 5289.0 5289.0 5289.0 5289.0 5289.0 5289.0 5289.0 5289.0 5289.0 5289.0 5289.0 5289.0 5289.0 5289.0 5289.0 5289.0 5289.0 5289.0 5289.0 5289.0 5289.0 5289.0 5289.0 5289.0 5289.0 5289.0 5289.0 5289.0 5289.0 5289.0 5289.0 5289.0 5289.0 5289.0 5289.0 5289.0 5289.0 5289.0 5289.0 5289.0 5289.0 5289.0 5289.0 5289.0 5289.0 5289.0 5289.0 5289.0 5289.0 5289.0 5289.0 5289.0 5289.0 5289.0 5289.0 5289.0 5289.0 5289.0 5289.0 5289.0 5289.0 5289.0 5289.0 5289.0 5289.0 5289.0 5289.0 5289.0 5289.0 5289.0 5289.0 5289.0 5289.0 5289.0 5289.0 5289.0 5289.0 5289.0 5289.0 5289.0 5289.0 5289.0 5289.0 5289.0 5289.0 5289.0 5289.0 5289.0 5289.0 5289.0 5289.0 5289.0 5289.0 5289.0 5289.0 5289.0 5289.0 5289.0 5289.0 5289.0 5289.0 5289.0 5289.0 5289.0 5289.0 5289.0 5289.0 5289.0 5289.0 5289.0 5289.0 5289.0 5289.0 5289.0 5289.0 5289.0 5289.0 5289.0 5289.0 5289.0 5289.0 5289.0 5289.0 5289.0 5289.0 5289.0 5289.0 5289.0 5289.0 5289.0 5289.0 5289.0 5289.0 5289.0 5289.0 5289.0 5289.0 5289.0 5289.0 5289.0 5289.0 5289.0 5289.0 5289.0 5289.0 5289.0 5289.0 5289.0 5289.0 5289.0 5289.0 5289.0 5289.0 5289.0 5289.0 5289.0 5289.0 5289.0 5289.0 5289.0 5289.0 5289.0 5289.0 5289.0 5289.0 5289.0 5289.0 5289.0 5289.0 5289.0 5289.0 5289.0 5289.0 5289.0 5289.0 5289.0 5289.0 5289.0 5289.0 5289.0 5289.0 5289.0 5289.0 5289.0 5289.0 5289.0 5289.0 5289.0 5289.0 5289.0 5289.0 5289.0 5289.0 5289.0 5289.0 5289.0 5289.0 5289.0 5289.0 5289.0 5289.0 5289.0 5289.0 5289.0 5289.0 5289.0 5289.0 5289.0 5289.0 5289.0 5289.0 5289.0 5238.0 5238.0 5238.0 5238.0 5238.0 5238.0 5238.0 5238.0 5238.0 5238.0 5238.0 5238.0 5238.0 5238.0 5238.0 5238.0 5238.0 5238.0 5238.0 5238.0 5238.0 5238.0 5238.0 5238.0 5238.0 5238.0 5238.0 5238.0 5238.0 5238.0 5238.0 5238.0 5238.0 5238.0 5238.0 5238.0 5238.0 5238.0 5238.0 5238.0 5238.0 5238.0 5238.0 5238.0 5238.0 5238.0 5238.0 5238.0 5238.0 5238.0 5238.0 5238.0 5238.0 5238.0 5238.0 5238.0 5238.0 5238.0 5238.0 5238.0 5238.0 5238.0 5238.0 5238.0 5238.0 5238.0 5238.0 5238.0 5238.0 5238.0 5238.0 5238.0 5238.0 5238.0 5238.0 5238.0 5238.0 5238.0 5238.0 5238.0 5238.0 5238.0 5238.0 5238.0 5238.0 5238.0 5238.0 5238.0 5238.0 5238.0 5238.0 5238.0 5238.0 5238.0 5238.0 5238.0 5238.0 5238.0 5238.0 5238.0 5238.0 5238.0 5238.0 5238.0 5238.0 5238.0 5238.0 5238.0 5238.0 5238.0 5238.0 5238.0 5238.0 5238.0 5238.0 5238.0 5238.0 5238.0 5238.0 5238.0 5238.0 5238.0 5238.0 5238.0 5238.0 5238.0 5238.0 5238.0 5238.0 5238.0 5238.0 5238.0 5238.0 5238.0 5238.0 5238.0 5238.0 5238.0 5238.0 5238.0 5238.0 5238.0 5238.0 5238.0 5238.0 5238.0 5238.0 5238.0 5238.0 5238.0 5238.0 5238.0 5219.0 5219.0 5219.0 5219.0 5219.0 5219.0 5219.0 5219.0 5219.0 5219.0 5219.0 5219.0 5219.0 5219.0 5219.0 5219.0 5219.0 5219.0 5219.0 5219.0 5219.0 5219.0 5219.0 5219.0 5219.0 5219.0 5219.0 5219.0 5219.0 5219.0 5219.0 5219.0 5219.0 5219.0 5219.0 5219.0 5219.0 5219.0 5219.0 5219.0 5219.0 5219.0 5219.0 
6458.0 6458.0 6441.0 6383.0 6383.0 6275.0 6223.0 6131.0 6116.0 6116.0 6038.0 6038.0 6028.0 5965.0 5965.0 5902.0 5902.0 5902.0 5902.0 5902.0 5902.0 5902.0 5847.0 5847.0 5847.0 5847.0 5839.0 5814.0 5814.0 5814.0 5814.0 5814.0 5814.0 5814.0 5814.0 5814.0 5814.0 5814.0 5814.0 5814.0 5814.0 5814.0 5814.0 5814.0 5814.0 5814.0 5814.0 5814.0 5814.0 5814.0 5814.0 5814.0 5814.0 5814.0 5814.0 5814.0 5814.0 5814.0 5814.0 5814.0 5814.0 5814.0 5814.0 5814.0 5814.0 5814.0 5814.0 5814.0 5814.0 5814.0 5814.0 5776.0 5726.0 5713.0 5713.0 5713.0 5650.0 5631.0 5631.0 5631.0 5631.0 5631.0 5631.0 5631.0 5631.0 5631.0 5631.0 5588.0 5588.0 5588.0 5588.0 5588.0 5588.0 5588.0 5588.0 5588.0 5588.0 5588.0 5588.0 5588.0 5588.0 5588.0 5588.0 5588.0 5576.0 5576.0 5576.0 5576.0 5576.0 5576.0 5542.0 5542.0 5539.0 5435.0 5431.0 5431.0 5431.0 5428.0 5425.0 5425.0 5425.0 5425.0 5425.0 5425.0 5425.0 5425.0 5425.0 5425.0 5425.0 5425.0 5425.0 5425.0 5425.0 5425.0 5425.0 5425.0 5425.0 5425.0 5425.0 5425.0 5425.0 5425.0 5425.0 5425.0 5425.0 5425.0 5425.0 5425.0 5425.0 5425.0 5425.0 5425.0 5425.0 5425.0 5425.0 5425.0 5425.0 5425.0 5425.0 5425.0 5425.0 5425.0 5425.0 5425.0 5425.0 5425.0 5425.0 5425.0 5425.0 5425.0 5425.0 5425.0 5425.0 5425.0 5425.0 5425.0 5425.0 5425.0 5425.0 5425.0 5425.0 5425.0 5425.0 5425.0 5425.0 5425.0 5425.0 5425.0 5425.0 5425.0 5425.0 5425.0 5425.0 5425.0 5425.0 5425.0 5425.0 5425.0 5425.0 5425.0 5425.0 5425.0 5367.0 5367.0 5367.0 5367.0 5367.0 5367.0 5367.0 5367.0 5367.0 5367.0 5367.0 5367.0 5367.0 5367.0 5367.0 5367.0 5367.0 5367.0 5367.0 5367.0 5351.0 5351.0 5351.0 5351.0 5351.0 5351.0 5351.0 5351.0 5351.0 5351.0 5351.0 5351.0 5351.0 5351.0 5351.0 5351.0 5351.0 5351.0 5351.0 5351.0 5351.0 5351.0 5351.0 5351.0 5351.0 5351.0 5351.0 5351.0 5351.0 5351.0 5351.0 5351.0 5351.0 5351.0 5351.0 5351.0 5351.0 5351.0 5351.0 5351.0 5351.0 5351.0 5351.0 5351.0 5351.0 5351.0 5351.0 5351.0 5351.0 5351.0 5351.0 5351.0 5351.0 5351.0 5351.0 5351.0 5351.0 5351.0 5351.0 5351.0 5351.0 5351.0 5351.0 5351.0 5351.0 5351.0 5351.0 5351.0 5351.0 5351.0 5351.0 5351.0 5351.0 5351.0 5351.0 5351.0 5351.0 5351.0 5351.0 5351.0 5351.0 5351.0 5351.0 5351.0 5351.0 5351.0 5351.0 5351.0 5351.0 5351.0 5351.0 5351.0 5351.0 5351.0 5351.0 5351.0 5351.0 5351.0 5351.0 5351.0 5351.0 5351.0 5351.0 5351.0 5351.0 5351.0 5351.0 5351.0 5351.0 5351.0 5351.0 5351.0 5351.0 5351.0 5351.0 5351.0 5351.0 5351.0 5351.0 5351.0 5351.0 5351.0 5351.0 5351.0 5351.0 5351.0 5351.0 5351.0 5324.0 5324.0 5324.0 5324.0 5324.0 5324.0 5324.0 5324.0 5324.0 5324.0 5324.0 5324.0 5324.0 5324.0 5324.0 5324.0 5324.0 5324.0 5324.0 5324.0 5324.0 5324.0 5323.0 5323.0 5323.0 5323.0 5323.0 5323.0 5323.0 5323.0 5323.0 5323.0 5323.0 5323.0 5323.0 5323.0 5323.0 5323.0 5323.0 5318.0 5318.0 5318.0 5318.0 5318.0 5318.0 5318.0 5285.0 5285.0 5285.0 5285.0 5285.0 5285.0 5285.0 5285.0 5285.0 5285.0 5285.0 5285.0 5285.0 5285.0 5285.0 5285.0 5285.0 5285.0 5285.0 5285.0 5285.0 5285.0 5247.0 5247.0 5247.0 5247.0 5247.0 5247.0 5247.0 5247.0 5247.0 5247.0 5247.0 5247.0 5247.0 5247.0 5247.0 5247.0 5247.0 5247.0 5247.0 5224.0 5224.0 5224.0 5224.0 5224.0 5224.0 5224.0 5224.0 5224.0 5224.0 5224.0 5224.0 5224.0 5224.0 5224.0 5224.0 5224.0 5224.0 5224.0 5224.0 5224.0 5224.0 5224.0 5224.0 5224.0 5224.0 5224.0 5224.0 5224.0 5224.0 5224.0 5224.0 5224.0 5224.0 5224.0 5224.0 5224.0 5224.0 5224.0 5224.0 5224.0 5224.0 5224.0 5224.0 5224.0 5224.0 5224.0 5224.0 5224.0 5224.0 5224.0 5224.0 5224.0 5224.0 5224.0 5224.0 5224.0 5224.0 5224.0 5224.0 5224.0 5224.0 5224.0 5224.0 5224.0 5224.0 5224.0 5224.0 5224.0 5224.0 5224.0 5224.0 5224.0 5224.0 5224.0 5224.0 5224.0 5224.0 5224.0 5224.0 5224.0 5224.0 5224.0 5224.0 5224.0 5224.0 5224.0 5224.0 5224.0 5224.0 5224.0 5224.0 5224.0 5224.0 5224.0 5224.0 5224.0 5224.0 5224.0 5224.0 5224.0 5224.0 5224.0 5224.0 5224.0 5224.0 5224.0 5224.0 5224.0 5224.0 5224.0 5224.0 5224.0 5224.0 5224.0 5224.0 5224.0 5224.0 5224.0 5224.0 5224.0 5224.0 5224.0 5224.0 5224.0 5224.0 5224.0 5224.0 5224.0 5224.0 5224.0 5224.0 5224.0 5224.0 5224.0 5224.0 5224.0 5224.0 5224.0 5224.0 5224.0 5224.0 5224.0 5224.0 5224.0 5224.0 5224.0 5224.0 5224.0 5224.0 5224.0 5224.0 5224.0 5224.0 5224.0 5224.0 5224.0 5224.0 5224.0 5224.0 5224.0 5224.0 5224.0 5224.0 5224.0 5224.0 5224.0 5224.0 5224.0 5224.0 5224.0 5224.0 5224.0 5224.0 5224.0 5224.0 5224.0 5224.0 5224.0 5224.0 5224.0 5224.0 5224.0 5224.0 5224.0 5224.0 5224.0 5224.0 5224.0 5224.0 5224.0 5224.0 5224.0 5224.0 5224.0 5224.0 5224.0 5224.0 5224.0 5224.0 5224.0 5224.0 5224.0 5224.0 5224.0 5224.0 5224.0 5224.0 5224.0 5224.0 5224.0 5224.0 5224.0 5224.0 5224.0 5224.0 5224.0 5224.0 5224.0 5224.0 5224.0 5224.0 5224.0 5224.0 5224.0 5224.0 5224.0 5224.0 5224.0 
7201.0 7201.0 7083.0 6959.0 6825.0 6666.0 6666.0 6570.0 6459.0 6131.0 6125.0 6065.0 5971.0 5971.0 5901.0 5901.0 5901.0 5901.0 5901.0 5901.0 5901.0 5901.0 5901.0 5901.0 5901.0 5901.0 5901.0 5864.0 5816.0 5816.0 5816.0 5816.0 5816.0 5816.0 5816.0 5816.0 5816.0 5816.0 5816.0 5816.0 5812.0 5812.0 5812.0 5812.0 5812.0 5812.0 5780.0 5780.0 5780.0 5780.0 5780.0 5780.0 5780.0 5780.0 5780.0 5780.0 5780.0 5780.0 5780.0 5780.0 5780.0 5780.0 5780.0 5780.0 5780.0 5780.0 5725.0 5715.0 5715.0 5715.0 5715.0 5616.0 5616.0 5616.0 5616.0 5616.0 5616.0 5616.0 5616.0 5616.0 5616.0 5616.0 5595.0 5595.0 5595.0 5595.0 5578.0 5578.0 5578.0 5578.0 5578.0 5578.0 5578.0 5578.0 5578.0 5578.0 5578.0 5566.0 5566.0 5566.0 5566.0 5566.0 5566.0 5566.0 5555.0 5555.0 5555.0 5555.0 5555.0 5555.0 5555.0 5555.0 5555.0 5555.0 5555.0 5555.0 5555.0 5555.0 5509.0 5490.0 5490.0 5490.0 5490.0 5490.0 5490.0 5490.0 5490.0 5490.0 5490.0 5490.0 5490.0 5490.0 5490.0 5490.0 5490.0 5490.0 5490.0 5490.0 5490.0 5490.0 5462.0 5422.0 5422.0 5422.0 5422.0 5422.0 5422.0 5422.0 5422.0 5422.0 5422.0 5422.0 5422.0 5422.0 5422.0 5395.0 5395.0 5395.0 5395.0 5395.0 5395.0 5375.0 5375.0 5375.0 5375.0 5375.0 5375.0 5375.0 5375.0 5375.0 5375.0 5375.0 5375.0 5375.0 5375.0 5375.0 5375.0 5374.0 5374.0 5352.0 5352.0 5352.0 5352.0 5352.0 5352.0 5352.0 5352.0 5352.0 5352.0 5352.0 5352.0 5352.0 5352.0 5352.0 5352.0 5352.0 5352.0 5352.0 5352.0 5352.0 5352.0 5352.0 5352.0 5352.0 5352.0 5352.0 5352.0 5352.0 5352.0 5352.0 5352.0 5352.0 5352.0 5352.0 5352.0 5352.0 5352.0 5352.0 5352.0 5352.0 5352.0 5352.0 5352.0 5352.0 5352.0 5352.0 5352.0 5352.0 5352.0 5352.0 5352.0 5352.0 5352.0 5352.0 5333.0 5333.0 5333.0 5333.0 5333.0 5333.0 5333.0 5333.0 5333.0 5333.0 5333.0 5333.0 5333.0 5333.0 5333.0 5333.0 5333.0 5333.0 5333.0 5333.0 5333.0 5333.0 5333.0 5333.0 5333.0 5333.0 5333.0 5333.0 5333.0 5333.0 5333.0 5333.0 5333.0 5333.0 5333.0 5333.0 5333.0 5333.0 5333.0 5333.0 5333.0 5333.0 5333.0 5333.0 5333.0 5333.0 5333.0 5333.0 5333.0 5333.0 5333.0 5333.0 5333.0 5333.0 5333.0 5333.0 5333.0 5333.0 5333.0 5333.0 5333.0 5333.0 5333.0 5333.0 5333.0 5333.0 5333.0 5333.0 5333.0 5333.0 5333.0 5333.0 5333.0 5333.0 5333.0 5333.0 5333.0 5333.0 5333.0 5333.0 5333.0 5333.0 5333.0 5333.0 5333.0 5333.0 5333.0 5333.0 5333.0 5333.0 5333.0 5333.0 5333.0 5333.0 5333.0 5314.0 5314.0 5281.0 5276.0 5276.0 5276.0 5207.0 5207.0 5207.0 5207.0 5185.0 5185.0 5185.0 5185.0 5185.0 5185.0 5185.0 5185.0 5185.0 5185.0 5183.0 5183.0 5183.0 5183.0 5183.0 5183.0 5183.0 5183.0 5183.0 5183.0 5183.0 5183.0 5183.0 5172.0 5172.0 5172.0 5172.0 5172.0 5157.0 5157.0 5157.0 5157.0 5157.0 5157.0 5157.0 5157.0 5157.0 5157.0 5157.0 5157.0 5157.0 5157.0 5157.0 5157.0 5157.0 5157.0 5157.0 5157.0 5157.0 5157.0 5157.0 5157.0 5157.0 5157.0 5157.0 5157.0 5157.0 5157.0 5157.0 5157.0 5157.0 5157.0 5157.0 5157.0 5157.0 5157.0 5157.0 5157.0 5157.0 5157.0 5157.0 5157.0 5157.0 5157.0 5157.0 5157.0 5157.0 5157.0 5157.0 5157.0 5157.0 5157.0 5157.0 5157.0 5157.0 5157.0 5157.0 5157.0 5157.0 5157.0 5157.0 5157.0 5157.0 5157.0 5157.0 5157.0 5157.0 5157.0 5157.0 5157.0 5157.0 5157.0 5157.0 5157.0 5157.0 5157.0 5157.0 5157.0 5157.0 5157.0 5157.0 5157.0 5157.0 5157.0 5157.0 5157.0 5157.0 5157.0 5157.0 5157.0 5157.0 5157.0 5157.0 5157.0 5157.0 5157.0 5157.0 5157.0 5157.0 5157.0 5157.0 5157.0 5157.0 5157.0 5157.0 5157.0 5157.0 5157.0 5157.0 5157.0 5157.0 5157.0 5157.0 5157.0 5157.0 5157.0 5157.0 5157.0 5157.0 5157.0 5157.0 5157.0 5157.0 5157.0 5157.0 5157.0 5157.0 5157.0 5157.0 5157.0 5157.0 5157.0 5157.0 5157.0 5157.0 5157.0 5157.0 5157.0 5157.0 5157.0 5157.0 5157.0 5157.0 5157.0 5157.0 5157.0 5157.0 5157.0 5157.0 5157.0 5157.0 5157.0 5157.0 5157.0 5157.0 5157.0 5157.0 5157.0 5157.0 5157.0 5157.0 5157.0 5157.0 5157.0 5157.0 5157.0 5157.0 5157.0 5157.0 5157.0 5157.0 5157.0 5157.0 5157.0 5157.0 5157.0 5157.0 5157.0 5157.0 5157.0 5157.0 5157.0 5157.0 5157.0 5157.0 5157.0 5157.0 5157.0 5157.0 5157.0 5157.0 5157.0 5157.0 5157.0 5157.0 5157.0 5157.0 5157.0 5157.0 5157.0 5157.0 5157.0 5157.0 5157.0 5157.0 5157.0 5157.0 5157.0 5157.0 5157.0 5157.0 5157.0 5157.0 5157.0 5157.0 5157.0 5157.0 5157.0 5157.0 5157.0 5157.0 5157.0 5157.0 5157.0 5157.0 5157.0 5157.0 5157.0 5157.0 5157.0 5157.0 5157.0 5157.0 5157.0 5157.0 5157.0 5157.0 5157.0 5157.0 5157.0 5157.0 5157.0 5157.0 5157.0 5157.0 5157.0 5157.0 5157.0 5157.0 5157.0 5157.0 5157.0 5157.0 5157.0 5157.0 5157.0 5157.0 5157.0 5157.0 5157.0 5157.0 5157.0 5157.0 5157.0 5157.0 5157.0 5157.0 5157.0 5157.0 5157.0 5157.0 5157.0 5157.0 5157.0 5157.0 5157.0 5157.0 5157.0 5157.0 5157.0 5157.0 5157.0 5157.0 5157.0 5157.0 5157.0 5157.0 5157.0 5157.0 5157.0 5157.0 5157.0 5157.0 5157.0 5157.0 5157.0 
11501.0 11283.0 10101.0 9228.0 7768.0 7152.0 6997.0 6603.0 6177.0 6071.0 5851.0 5851.0 5683.0 5683.0 5606.0 5606.0 5606.0 5606.0 5606.0 5606.0 5606.0 5582.0 5582.0 5582.0 5582.0 5582.0 5582.0 5582.0 5582.0 5582.0 5582.0 5582.0 5582.0 5575.0 5575.0 5575.0 5575.0 5575.0 5575.0 5575.0 5575.0 5575.0 5575.0 5575.0 5575.0 5575.0 5575.0 5575.0 5575.0 5575.0 5575.0 5575.0 5575.0 5575.0 5575.0 5501.0 5501.0 5501.0 5501.0 5501.0 5501.0 5501.0 5501.0 5501.0 5501.0 5501.0 5501.0 5501.0 5501.0 5501.0 5501.0 5501.0 5501.0 5501.0 5501.0 5501.0 5501.0 5501.0 5501.0 5501.0 5501.0 5501.0 5501.0 5501.0 5474.0 5474.0 5474.0 5474.0 5474.0 5474.0 5474.0 5474.0 5474.0 5474.0 5474.0 5474.0 5474.0 5429.0 5429.0 5429.0 5429.0 5429.0 5429.0 5429.0 5429.0 5429.0 5429.0 5429.0 5407.0 5407.0 5407.0 5407.0 5407.0 5407.0 5407.0 5407.0 5407.0 5407.0 5399.0 5399.0 5399.0 5399.0 5399.0 5399.0 5399.0 5399.0 5399.0 5399.0 5398.0 5398.0 5398.0 5398.0 5398.0 5398.0 5356.0 5356.0 5356.0 5356.0 5356.0 5356.0 5356.0 5356.0 5356.0 5356.0 5356.0 5356.0 5356.0 5356.0 5356.0 5356.0 5356.0 5356.0 5356.0 5356.0 5356.0 5356.0 5356.0 5356.0 5356.0 5356.0 5356.0 5356.0 5356.0 5356.0 5356.0 5356.0 5356.0 5356.0 5356.0 5356.0 5356.0 5356.0 5356.0 5356.0 5356.0 5356.0 5356.0 5356.0 5356.0 5356.0 5356.0 5356.0 5356.0 5356.0 5356.0 5356.0 5356.0 5356.0 5356.0 5356.0 5356.0 5356.0 5356.0 5356.0 5356.0 5356.0 5356.0 5356.0 5356.0 5356.0 5356.0 5356.0 5356.0 5356.0 5356.0 5349.0 5349.0 5349.0 5349.0 5346.0 5346.0 5346.0 5346.0 5346.0 5333.0 5333.0 5333.0 5304.0 5304.0 5304.0 5304.0 5304.0 5282.0 5282.0 5282.0 5282.0 5282.0 5253.0 5253.0 5253.0 5253.0 5253.0 5253.0 5253.0 5253.0 5253.0 5253.0 5253.0 5253.0 5253.0 5210.0 5150.0 5150.0 5150.0 5150.0 5150.0 5150.0 5150.0 5150.0 5150.0 5150.0 5150.0 5150.0 5150.0 5150.0 5150.0 5150.0 5150.0 5150.0 5150.0 5150.0 5150.0 5150.0 5150.0 5150.0 5150.0 5150.0 5150.0 5150.0 5150.0 5150.0 5150.0 5150.0 5150.0 5150.0 5150.0 5150.0 5150.0 5150.0 5150.0 5150.0 5150.0 5150.0 5150.0 5150.0 5150.0 5150.0 5150.0 5150.0 5150.0 5150.0 5150.0 5150.0 5150.0 5150.0 5150.0 5150.0 5150.0 5150.0 5150.0 5150.0 5150.0 5150.0 5150.0 5150.0 5150.0 5150.0 5150.0 5150.0 5150.0 5150.0 5150.0 5150.0 5150.0 5150.0 5150.0 5150.0 5150.0 5150.0 5150.0 5150.0 5150.0 5150.0 5150.0 5150.0 5150.0 5150.0 5150.0 5150.0 5150.0 5150.0 5150.0 5150.0 5150.0 5150.0 5150.0 5150.0 5150.0 5150.0 5150.0 5150.0 5150.0 5150.0 5150.0 5150.0 5150.0 5150.0 5150.0 5150.0 5150.0 5150.0 5150.0 5150.0 5150.0 5150.0 5150.0 5150.0 5150.0 5150.0 5150.0 5150.0 5150.0 5150.0 5150.0 5150.0 5150.0 5150.0 5150.0 5150.0 5150.0 5150.0 5150.0 5150.0 5150.0 5150.0 5150.0 5150.0 5150.0 5150.0 5150.0 5150.0 5150.0 5150.0 5150.0 5150.0 5150.0 5150.0 5150.0 5150.0 5150.0 5150.0 5150.0 5150.0 5150.0 5150.0 5150.0 5150.0 5150.0 5150.0 5150.0 5150.0 5150.0 5150.0 5150.0 5150.0 5150.0 5150.0 5150.0 5150.0 5150.0 5150.0 5150.0 5150.0 5150.0 5150.0 5150.0 5150.0 5150.0 5150.0 5150.0 5150.0 5150.0 5150.0 5150.0 5150.0 5150.0 5150.0 5150.0 5150.0 5150.0 5150.0 5150.0 5150.0 5150.0 5150.0 5150.0 5150.0 5150.0 5150.0 5150.0 5150.0 5150.0 5150.0 5150.0 5150.0 5150.0 5150.0 5150.0 5150.0 5150.0 5150.0 5150.0 5150.0 5150.0 5150.0 5150.0 5150.0 5150.0 5150.0 5150.0 5150.0 5150.0 5150.0 5150.0 5150.0 5150.0 5150.0 5150.0 5150.0 5150.0 5150.0 5150.0 5150.0 5150.0 5150.0 5150.0 5150.0 5150.0 5150.0 5150.0 5150.0 5150.0 5150.0 5150.0 5150.0 5150.0 5150.0 5150.0 5150.0 5150.0 5150.0 5150.0 5150.0 5150.0 5150.0 5150.0 5150.0 5150.0 5150.0 5150.0 5150.0 5150.0 5150.0 5150.0 5150.0 5150.0 5150.0 5150.0 5150.0 5150.0 5150.0 5150.0 5150.0 5150.0 5150.0 5150.0 5150.0 5150.0 5150.0 5150.0 5150.0 5150.0 5150.0 5150.0 5150.0 5150.0 5150.0 5150.0 5150.0 5150.0 5150.0 5150.0 5150.0 5150.0 5150.0 5150.0 5150.0 5150.0 5150.0 5150.0 5150.0 5150.0 5150.0 5150.0 5150.0 5150.0 5150.0 5150.0 5150.0 5150.0 5150.0 5150.0 5150.0 5150.0 5150.0 5150.0 5150.0 5150.0 5150.0 5150.0 5150.0 5150.0 5150.0 5150.0 5150.0 5150.0 5150.0 5150.0 5150.0 5150.0 5150.0 5150.0 5150.0 5150.0 5150.0 5150.0 5150.0 5150.0 5150.0 5150.0 5150.0 5150.0 5150.0 5150.0 5150.0 5150.0 5150.0 5150.0 5150.0 5150.0 5150.0 5150.0 5150.0 5150.0 5150.0 5150.0 5150.0 5150.0 5150.0 5150.0 5150.0 5150.0 5150.0 5150.0 5150.0 5150.0 5150.0 5150.0 5150.0 5150.0 5150.0 5150.0 5150.0 5150.0 5150.0 5150.0 5150.0 5150.0 5150.0 5150.0 5150.0 5150.0 5150.0 5150.0 5150.0 5150.0 5150.0 5150.0 5150.0 5150.0 5150.0 5150.0 5150.0 5150.0 5150.0 5150.0 5150.0 5150.0 5150.0 5150.0 5150.0 5150.0 5150.0 5150.0 5150.0 5150.0 5150.0 5150.0 5150.0 5150.0 5150.0 5150.0 5150.0 5150.0 5150.0 5150.0 5150.0 5150.0 5150.0 5150.0 5150.0 5150.0 5150.0 5150.0 5150.0 5150.0 
11447.0 11421.0 10445.0 9101.0 7743.0 7098.0 6269.0 5929.0 5862.0 5774.0 5774.0 5774.0 5774.0 5774.0 5774.0 5699.0 5668.0 5668.0 5668.0 5668.0 5668.0 5668.0 5631.0 5631.0 5631.0 5631.0 5631.0 5631.0 5516.0 5516.0 5516.0 5516.0 5516.0 5516.0 5516.0 5516.0 5461.0 5461.0 5461.0 5461.0 5461.0 5407.0 5407.0 5407.0 5407.0 5407.0 5407.0 5407.0 5407.0 5407.0 5407.0 5407.0 5407.0 5407.0 5407.0 5407.0 5407.0 5407.0 5407.0 5407.0 5407.0 5407.0 5407.0 5407.0 5407.0 5407.0 5407.0 5407.0 5407.0 5407.0 5407.0 5407.0 5407.0 5407.0 5407.0 5407.0 5407.0 5407.0 5407.0 5407.0 5398.0 5398.0 5398.0 5398.0 5398.0 5398.0 5398.0 5393.0 5393.0 5393.0 5393.0 5393.0 5393.0 5393.0 5393.0 5393.0 5393.0 5393.0 5393.0 5393.0 5393.0 5393.0 5393.0 5393.0 5393.0 5393.0 5393.0 5393.0 5393.0 5393.0 5393.0 5393.0 5393.0 5393.0 5393.0 5393.0 5393.0 5393.0 5393.0 5393.0 5393.0 5393.0 5393.0 5393.0 5393.0 5393.0 5393.0 5393.0 5393.0 5393.0 5393.0 5393.0 5393.0 5393.0 5393.0 5393.0 5393.0 5393.0 5393.0 5393.0 5393.0 5393.0 5393.0 5393.0 5393.0 5393.0 5393.0 5393.0 5393.0 5365.0 5365.0 5365.0 5365.0 5365.0 5365.0 5365.0 5365.0 5365.0 5365.0 5365.0 5365.0 5365.0 5365.0 5365.0 5323.0 5323.0 5323.0 5323.0 5323.0 5323.0 5323.0 5323.0 5323.0 5323.0 5323.0 5323.0 5323.0 5323.0 5323.0 5323.0 5323.0 5323.0 5323.0 5323.0 5323.0 5323.0 5323.0 5323.0 5323.0 5323.0 5323.0 5323.0 5323.0 5323.0 5323.0 5323.0 5323.0 5323.0 5323.0 5323.0 5311.0 5311.0 5311.0 5311.0 5311.0 5302.0 5302.0 5302.0 5302.0 5302.0 5300.0 5300.0 5300.0 5300.0 5300.0 5298.0 5298.0 5240.0 5240.0 5240.0 5240.0 5240.0 5240.0 5240.0 5240.0 5240.0 5240.0 5240.0 5240.0 5240.0 5240.0 5240.0 5240.0 5240.0 5240.0 5240.0 5240.0 5240.0 5240.0 5240.0 5240.0 5240.0 5240.0 5240.0 5240.0 5240.0 5240.0 5240.0 5240.0 5240.0 5240.0 5240.0 5240.0 5240.0 5240.0 5240.0 5240.0 5240.0 5240.0 5240.0 5240.0 5240.0 5240.0 5240.0 5240.0 5240.0 5240.0 5240.0 5240.0 5240.0 5240.0 5240.0 5240.0 5240.0 5240.0 5240.0 5240.0 5240.0 5240.0 5240.0 5240.0 5240.0 5240.0 5240.0 5240.0 5240.0 5240.0 5240.0 5240.0 5240.0 5240.0 5240.0 5240.0 5240.0 5240.0 5240.0 5240.0 5240.0 5240.0 5240.0 5240.0 5240.0 5240.0 5240.0 5240.0 5240.0 5240.0 5240.0 5240.0 5240.0 5240.0 5240.0 5240.0 5240.0 5240.0 5240.0 5240.0 5240.0 5240.0 5240.0 5240.0 5240.0 5240.0 5240.0 5240.0 5240.0 5240.0 5240.0 5240.0 5240.0 5240.0 5240.0 5240.0 5240.0 5240.0 5240.0 5240.0 5240.0 5240.0 5240.0 5240.0 5240.0 5240.0 5240.0 5240.0 5240.0 5240.0 5240.0 5240.0 5240.0 5240.0 5240.0 5240.0 5240.0 5240.0 5240.0 5240.0 5240.0 5240.0 5240.0 5240.0 5240.0 5240.0 5240.0 5240.0 5240.0 5240.0 5240.0 5240.0 5240.0 5240.0 5240.0 5240.0 5240.0 5240.0 5240.0 5240.0 5240.0 5240.0 5240.0 5240.0 5240.0 5240.0 5240.0 5240.0 5240.0 5240.0 5240.0 5240.0 5240.0 5240.0 5240.0 5240.0 5240.0 5240.0 5240.0 5205.0 5205.0 5205.0 5205.0 5205.0 5205.0 5205.0 5205.0 5205.0 5205.0 5205.0 5205.0 5205.0 5205.0 5205.0 5205.0 5205.0 5197.0 5197.0 5197.0 5176.0 5176.0 5176.0 5176.0 5176.0 5176.0 5176.0 5176.0 5176.0 5176.0 5176.0 5176.0 5176.0 5176.0 5176.0 5176.0 5176.0 5176.0 5176.0 5176.0 5176.0 5176.0 5176.0 5176.0 5176.0 5176.0 5176.0 5176.0 5176.0 5176.0 5176.0 5176.0 5176.0 5176.0 5176.0 5176.0 5176.0 5176.0 5176.0 5176.0 5176.0 5176.0 5176.0 5176.0 5176.0 5176.0 5176.0 5176.0 5176.0 5176.0 5176.0 5176.0 5176.0 5176.0 5176.0 5176.0 5176.0 5176.0 5176.0 5176.0 5176.0 5176.0 5176.0 5176.0 5176.0 5176.0 5176.0 5176.0 5176.0 5176.0 5176.0 5176.0 5176.0 5176.0 5176.0 5176.0 5176.0 5176.0 5176.0 5176.0 5176.0 5176.0 5176.0 5176.0 5176.0 5176.0 5176.0 5176.0 5176.0 5176.0 5176.0 5176.0 5176.0 5176.0 5176.0 5176.0 5176.0 5176.0 5176.0 5176.0 5176.0 5176.0 5176.0 5176.0 5176.0 5176.0 5176.0 5176.0 5176.0 5176.0 5176.0 5176.0 5176.0 5176.0 5176.0 5176.0 5176.0 5176.0 5176.0 5176.0 5176.0 5176.0 5176.0 5176.0 5176.0 5176.0 5176.0 5176.0 5176.0 5176.0 5176.0 5176.0 5176.0 5176.0 5176.0 5176.0 5176.0 5176.0 5176.0 5176.0 5176.0 5176.0 5176.0 5176.0 5176.0 5176.0 5176.0 5176.0 5176.0 5176.0 5176.0 5176.0 5176.0 5176.0 5176.0 5176.0 5176.0 5176.0 5176.0 5176.0 5176.0 5176.0 5176.0 5176.0 5176.0 5176.0 5176.0 5176.0 5176.0 5176.0 5176.0 5176.0 5176.0 5176.0 5176.0 5176.0 5176.0 5176.0 5176.0 5176.0 5176.0 5176.0 5176.0 5176.0 5176.0 5176.0 5176.0 5176.0 5176.0 5176.0 5176.0 5176.0 5176.0 5176.0 5176.0 5176.0 5176.0 5176.0 5176.0 5176.0 5176.0 5176.0 5176.0 5176.0 5176.0 5176.0 5176.0 5176.0 5176.0 5176.0 5176.0 5176.0 5176.0 5176.0 5176.0 5176.0 5176.0 5176.0 5176.0 5176.0 5176.0 5176.0 5176.0 5176.0 5176.0 5176.0 5176.0 5176.0 5176.0 5176.0 5176.0 5176.0 5176.0 5176.0 5176.0 5176.0 5176.0 5176.0 5176.0 5176.0 5176.0 5176.0 5176.0 5176.0 5176.0 5176.0 5176.0 5176.0 5176.0 5176.0 
11401.0 11273.0 10660.0 9067.0 8130.0 7274.0 6615.0 6211.0 5982.0 5982.0 5982.0 5968.0 5886.0 5749.0 5709.0 5709.0 5709.0 5709.0 5709.0 5709.0 5709.0 5709.0 5681.0 5661.0 5661.0 5661.0 5644.0 5644.0 5644.0 5644.0 5643.0 5618.0 5618.0 5618.0 5618.0 5618.0 5618.0 5618.0 5618.0 5618.0 5618.0 5582.0 5582.0 5582.0 5582.0 5366.0 5366.0 5366.0 5366.0 5366.0 5366.0 5366.0 5366.0 5366.0 5366.0 5366.0 5366.0 5366.0 5366.0 5366.0 5366.0 5366.0 5366.0 5366.0 5366.0 5366.0 5347.0 5347.0 5345.0 5345.0 5345.0 5345.0 5345.0 5345.0 5345.0 5345.0 5345.0 5345.0 5345.0 5345.0 5345.0 5345.0 5345.0 5337.0 5337.0 5337.0 5337.0 5337.0 5337.0 5337.0 5337.0 5324.0 5324.0 5324.0 5278.0 5278.0 5278.0 5278.0 5257.0 5227.0 5227.0 5227.0 5227.0 5227.0 5227.0 5227.0 5227.0 5209.0 5209.0 5209.0 5209.0 5209.0 5209.0 5209.0 5209.0 5209.0 5209.0 5209.0 5209.0 5209.0 5209.0 5209.0 5209.0 5209.0 5209.0 5209.0 5209.0 5209.0 5209.0 5209.0 5209.0 5209.0 5209.0 5209.0 5209.0 5209.0 5209.0 5209.0 5209.0 5209.0 5205.0 5205.0 5205.0 5205.0 5205.0 5205.0 5205.0 5205.0 5205.0 5203.0 5165.0 5165.0 5165.0 5165.0 5165.0 5165.0 5165.0 5165.0 5165.0 5165.0 5165.0 5165.0 5165.0 5165.0 5165.0 5165.0 5165.0 5165.0 5165.0 5165.0 5165.0 5165.0 5165.0 5165.0 5165.0 5165.0 5165.0 5165.0 5165.0 5165.0 5165.0 5153.0 5153.0 5153.0 5153.0 5153.0 5153.0 5153.0 5153.0 5153.0 5153.0 5153.0 5153.0 5153.0 5153.0 5153.0 5153.0 5153.0 5153.0 5153.0 5153.0 5153.0 5153.0 5153.0 5153.0 5153.0 5153.0 5153.0 5153.0 5153.0 5153.0 5153.0 5153.0 5153.0 5153.0 5153.0 5153.0 5153.0 5153.0 5153.0 5153.0 5153.0 5153.0 5153.0 5153.0 5153.0 5153.0 5153.0 5153.0 5153.0 5137.0 5137.0 5137.0 5137.0 5137.0 5137.0 5137.0 5137.0 5137.0 5137.0 5137.0 5137.0 5137.0 5137.0 5137.0 5137.0 5137.0 5137.0 5137.0 5137.0 5137.0 5137.0 5137.0 5137.0 5137.0 5137.0 5137.0 5137.0 5137.0 5137.0 5137.0 5137.0 5137.0 5137.0 5137.0 5137.0 5137.0 5137.0 5137.0 5137.0 5137.0 5137.0 5137.0 5137.0 5137.0 5137.0 5137.0 5137.0 5137.0 5137.0 5137.0 5137.0 5137.0 5137.0 5137.0 5137.0 5137.0 5137.0 5137.0 5137.0 5137.0 5137.0 5137.0 5137.0 5137.0 5137.0 5137.0 5137.0 5137.0 5137.0 5137.0 5137.0 5137.0 5137.0 5137.0 5137.0 5137.0 5137.0 5137.0 5137.0 5137.0 5137.0 5137.0 5137.0 5137.0 5137.0 5137.0 5137.0 5137.0 5137.0 5137.0 5137.0 5137.0 5137.0 5137.0 5137.0 5137.0 5137.0 5137.0 5137.0 5137.0 5137.0 5137.0 5137.0 5137.0 5137.0 5137.0 5137.0 5137.0 5137.0 5137.0 5137.0 5137.0 5137.0 5137.0 5137.0 5137.0 5137.0 5137.0 5137.0 5137.0 5137.0 5137.0 5137.0 5137.0 5137.0 5137.0 5137.0 5137.0 5137.0 5137.0 5137.0 5137.0 5137.0 5137.0 5137.0 5137.0 5137.0 5137.0 5137.0 5137.0 5137.0 5137.0 5137.0 5137.0 5137.0 5137.0 5137.0 5137.0 5137.0 5137.0 5137.0 5137.0 5137.0 5137.0 5137.0 5137.0 5137.0 5137.0 5137.0 5137.0 5137.0 5137.0 5137.0 5137.0 5137.0 5137.0 5137.0 5137.0 5137.0 5137.0 5137.0 5137.0 5137.0 5137.0 5137.0 5137.0 5137.0 5137.0 5137.0 5137.0 5137.0 5137.0 5137.0 5137.0 5137.0 5137.0 5137.0 5137.0 5137.0 5137.0 5137.0 5137.0 5137.0 5137.0 5137.0 5137.0 5137.0 5137.0 5137.0 5137.0 5137.0 5137.0 5137.0 5137.0 5137.0 5137.0 5137.0 5137.0 5137.0 5137.0 5137.0 5137.0 5137.0 5137.0 5137.0 5137.0 5137.0 5137.0 5137.0 5137.0 5137.0 5137.0 5137.0 5137.0 5137.0 5137.0 5137.0 5137.0 5137.0 5137.0 5137.0 5137.0 5137.0 5137.0 5137.0 5137.0 5137.0 5137.0 5137.0 5137.0 5137.0 5137.0 5137.0 5137.0 5137.0 5137.0 5137.0 5137.0 5137.0 5137.0 5137.0 5137.0 5137.0 5137.0 5137.0 5137.0 5137.0 5137.0 5137.0 5137.0 5137.0 5137.0 5137.0 5137.0 5137.0 5137.0 5137.0 5137.0 5137.0 5137.0 5137.0 5137.0 5137.0 5137.0 5137.0 5137.0 5137.0 5137.0 5137.0 5137.0 5137.0 5137.0 5137.0 5137.0 5137.0 5137.0 5137.0 5137.0 5137.0 5137.0 5137.0 5137.0 5137.0 5137.0 5137.0 5137.0 5137.0 5137.0 5137.0 5137.0 5137.0 5137.0 5137.0 5137.0 5137.0 5137.0 5137.0 5137.0 5137.0 5137.0 5137.0 5137.0 5137.0 5137.0 5137.0 5137.0 5137.0 5137.0 5137.0 5137.0 5137.0 5137.0 5137.0 5137.0 5137.0 5137.0 5137.0 5137.0 5137.0 5137.0 5137.0 5137.0 5137.0 5137.0 5137.0 5137.0 5137.0 5137.0 5137.0 5137.0 5137.0 5137.0 5137.0 5137.0 5137.0 5137.0 5137.0 5137.0 5137.0 5137.0 5137.0 5137.0 5137.0 5137.0 5137.0 5137.0 5137.0 5137.0 5137.0 5137.0 5137.0 5137.0 5137.0 5137.0 5137.0 5137.0 5137.0 5137.0 5137.0 5137.0 5137.0 5137.0 5137.0 5137.0 5137.0 5137.0 5137.0 5137.0 5137.0 5137.0 5137.0 5137.0 5137.0 5137.0 5137.0 5129.0 5129.0 5129.0 5129.0 5129.0 5129.0 5129.0 5129.0 5129.0 5129.0 5129.0 5129.0 5129.0 5129.0 5129.0 5129.0 5129.0 5129.0 5129.0 5129.0 5129.0 5129.0 5129.0 5129.0 5129.0 5129.0 5129.0 5129.0 5129.0 5129.0 5129.0 5129.0 5129.0 5129.0 5129.0 5129.0 5129.0 5129.0 5129.0 5129.0 5129.0 5129.0 5129.0 5129.0 5129.0 5129.0 5129.0 5129.0 5129.0 5129.0 
11400.0 11400.0 10369.0 9158.0 8388.0 7387.0 6583.0 6319.0 6029.0 6029.0 5883.0 5883.0 5863.0 5863.0 5863.0 5769.0 5618.0 5618.0 5618.0 5574.0 5574.0 5574.0 5574.0 5574.0 5574.0 5574.0 5574.0 5574.0 5544.0 5544.0 5544.0 5544.0 5544.0 5544.0 5528.0 5528.0 5528.0 5520.0 5520.0 5520.0 5520.0 5520.0 5520.0 5520.0 5520.0 5520.0 5520.0 5502.0 5502.0 5502.0 5449.0 5416.0 5360.0 5360.0 5360.0 5360.0 5360.0 5360.0 5360.0 5360.0 5360.0 5360.0 5360.0 5360.0 5360.0 5360.0 5360.0 5360.0 5360.0 5360.0 5360.0 5360.0 5360.0 5360.0 5360.0 5360.0 5360.0 5360.0 5360.0 5360.0 5360.0 5360.0 5360.0 5360.0 5337.0 5337.0 5337.0 5337.0 5337.0 5337.0 5304.0 5304.0 5304.0 5304.0 5304.0 5304.0 5304.0 5304.0 5304.0 5304.0 5304.0 5304.0 5304.0 5304.0 5304.0 5304.0 5304.0 5304.0 5304.0 5304.0 5304.0 5304.0 5304.0 5304.0 5304.0 5304.0 5304.0 5304.0 5304.0 5304.0 5304.0 5304.0 5304.0 5304.0 5304.0 5304.0 5304.0 5304.0 5304.0 5304.0 5304.0 5304.0 5304.0 5304.0 5304.0 5304.0 5304.0 5304.0 5304.0 5304.0 5304.0 5304.0 5304.0 5304.0 5304.0 5304.0 5304.0 5304.0 5304.0 5304.0 5304.0 5304.0 5304.0 5304.0 5304.0 5304.0 5304.0 5304.0 5304.0 5304.0 5304.0 5304.0 5304.0 5304.0 5304.0 5304.0 5304.0 5304.0 5304.0 5304.0 5304.0 5304.0 5304.0 5304.0 5304.0 5304.0 5304.0 5304.0 5304.0 5304.0 5304.0 5304.0 5304.0 5304.0 5304.0 5304.0 5304.0 5304.0 5304.0 5304.0 5304.0 5304.0 5304.0 5304.0 5304.0 5304.0 5304.0 5304.0 5304.0 5304.0 5304.0 5304.0 5304.0 5304.0 5304.0 5304.0 5304.0 5304.0 5304.0 5304.0 5304.0 5304.0 5304.0 5304.0 5304.0 5304.0 5304.0 5304.0 5304.0 5304.0 5304.0 5304.0 5304.0 5304.0 5304.0 5304.0 5304.0 5304.0 5304.0 5304.0 5304.0 5304.0 5304.0 5304.0 5304.0 5304.0 5304.0 5304.0 5304.0 5304.0 5304.0 5304.0 5304.0 5304.0 5304.0 5304.0 5304.0 5304.0 5304.0 5304.0 5304.0 5304.0 5304.0 5304.0 5304.0 5304.0 5304.0 5304.0 5304.0 5304.0 5304.0 5304.0 5304.0 5304.0 5304.0 5304.0 5304.0 5304.0 5299.0 5291.0 5288.0 5236.0 5236.0 5236.0 5236.0 5236.0 5236.0 5236.0 5236.0 5236.0 5236.0 5236.0 5236.0 5236.0 5236.0 5236.0 5236.0 5236.0 5236.0 5203.0 5203.0 5203.0 5203.0 5203.0 5203.0 5203.0 5203.0 5203.0 5203.0 5203.0 5203.0 5203.0 5203.0 5203.0 5203.0 5203.0 5203.0 5203.0 5203.0 5203.0 5203.0 5203.0 5203.0 5203.0 5203.0 5203.0 5203.0 5203.0 5203.0 5203.0 5203.0 5203.0 5203.0 5203.0 5203.0 5203.0 5203.0 5203.0 5203.0 5203.0 5203.0 5203.0 5203.0 5203.0 5203.0 5203.0 5203.0 5203.0 5203.0 5203.0 5203.0 5203.0 5203.0 5203.0 5203.0 5203.0 5203.0 5203.0 5203.0 5203.0 5203.0 5203.0 5203.0 5203.0 5203.0 5203.0 5203.0 5203.0 5203.0 5203.0 5203.0 5203.0 5203.0 5203.0 5203.0 5203.0 5203.0 5203.0 5203.0 5203.0 5203.0 5203.0 5203.0 5203.0 5203.0 5203.0 5203.0 5203.0 5203.0 5203.0 5203.0 5203.0 5203.0 5203.0 5203.0 5203.0 5203.0 5203.0 5203.0 5203.0 5203.0 5203.0 5203.0 5203.0 5203.0 5203.0 5203.0 5203.0 5203.0 5203.0 5203.0 5203.0 5203.0 5203.0 5203.0 5203.0 5203.0 5203.0 5203.0 5203.0 5203.0 5203.0 5203.0 5203.0 5203.0 5203.0 5203.0 5203.0 5203.0 5203.0 5203.0 5203.0 5203.0 5203.0 5203.0 5203.0 5203.0 5203.0 5203.0 5203.0 5203.0 5203.0 5203.0 5203.0 5203.0 5203.0 5203.0 5203.0 5203.0 5203.0 5203.0 5203.0 5203.0 5203.0 5203.0 5203.0 5203.0 5203.0 5203.0 5203.0 5203.0 5203.0 5203.0 5203.0 5203.0 5203.0 5203.0 5203.0 5203.0 5203.0 5203.0 5203.0 5203.0 5203.0 5203.0 5203.0 5203.0 5203.0 5203.0 5203.0 5203.0 5203.0 5203.0 5203.0 5203.0 5203.0 5203.0 5203.0 5203.0 5203.0 5203.0 5203.0 5203.0 5203.0 5203.0 5203.0 5203.0 5203.0 5203.0 5203.0 5203.0 5203.0 5203.0 5203.0 5203.0 5203.0 5203.0 5203.0 5203.0 5203.0 5203.0 5203.0 5203.0 5203.0 5203.0 5203.0 5203.0 5203.0 5203.0 5203.0 5203.0 5203.0 5203.0 5203.0 5203.0 5203.0 5203.0 5203.0 5203.0 5203.0 5203.0 5203.0 5203.0 5203.0 5203.0 5203.0 5203.0 5203.0 5203.0 5203.0 5203.0 5203.0 5203.0 5203.0 5203.0 5203.0 5203.0 5203.0 5203.0 5203.0 5203.0 5203.0 5203.0 5203.0 5203.0 5203.0 5203.0 5203.0 5203.0 5203.0 5203.0 5196.0 5196.0 5196.0 5196.0 5196.0 5196.0 5196.0 5196.0 5196.0 5196.0 5196.0 5196.0 5196.0 5196.0 5196.0 5196.0 5196.0 5196.0 5196.0 5196.0 5196.0 5196.0 5196.0 5196.0 5196.0 5196.0 5196.0 5196.0 5196.0 5196.0 5196.0 5196.0 5196.0 5196.0 5196.0 5196.0 5196.0 5196.0 5196.0 5196.0 5196.0 5196.0 5196.0 5196.0 5196.0 5196.0 5196.0 5196.0 5196.0 5196.0 5196.0 5196.0 5196.0 5196.0 5196.0 5196.0 5196.0 5196.0 5196.0 5196.0 5196.0 5196.0 5196.0 5196.0 5196.0 5196.0 5196.0 5196.0 5196.0 5196.0 5196.0 5196.0 5196.0 5196.0 5196.0 5196.0 5196.0 5196.0 5196.0 5196.0 5196.0 5196.0 5196.0 5196.0 5196.0 5196.0 5196.0 5196.0 5196.0 5196.0 5196.0 5196.0 5196.0 5196.0 5196.0 5196.0 5196.0 5196.0 5196.0 5196.0 5196.0 5196.0 5196.0 5196.0 5196.0 5196.0 5196.0 5196.0 5196.0 5196.0 5196.0 5196.0 5196.0 5196.0 5196.0 
11337.0 10361.0 9212.0 7913.0 7238.0 6731.0 6507.0 6353.0 6112.0 5949.0 5949.0 5907.0 5907.0 5906.0 5906.0 5906.0 5906.0 5906.0 5906.0 5893.0 5877.0 5868.0 5868.0 5868.0 5864.0 5842.0 5842.0 5822.0 5822.0 5822.0 5822.0 5822.0 5822.0 5822.0 5822.0 5822.0 5822.0 5740.0 5740.0 5740.0 5740.0 5740.0 5740.0 5740.0 5740.0 5740.0 5740.0 5740.0 5740.0 5740.0 5740.0 5740.0 5740.0 5740.0 5740.0 5740.0 5740.0 5740.0 5740.0 5740.0 5740.0 5740.0 5740.0 5740.0 5740.0 5740.0 5708.0 5708.0 5703.0 5703.0 5688.0 5670.0 5663.0 5637.0 5637.0 5637.0 5637.0 5637.0 5637.0 5637.0 5637.0 5637.0 5632.0 5632.0 5632.0 5604.0 5604.0 5604.0 5604.0 5604.0 5604.0 5604.0 5604.0 5604.0 5604.0 5604.0 5604.0 5604.0 5604.0 5604.0 5604.0 5604.0 5604.0 5604.0 5604.0 5604.0 5604.0 5561.0 5532.0 5532.0 5532.0 5532.0 5532.0 5532.0 5532.0 5532.0 5532.0 5532.0 5532.0 5532.0 5532.0 5532.0 5532.0 5532.0 5532.0 5532.0 5532.0 5532.0 5532.0 5532.0 5532.0 5532.0 5532.0 5532.0 5532.0 5532.0 5532.0 5532.0 5532.0 5532.0 5532.0 5532.0 5532.0 5532.0 5532.0 5532.0 5532.0 5532.0 5532.0 5532.0 5532.0 5532.0 5532.0 5532.0 5532.0 5532.0 5532.0 5532.0 5532.0 5532.0 5532.0 5532.0 5532.0 5532.0 5532.0 5532.0 5532.0 5493.0 5493.0 5493.0 5493.0 5493.0 5493.0 5493.0 5493.0 5493.0 5493.0 5493.0 5493.0 5493.0 5493.0 5493.0 5493.0 5493.0 5493.0 5493.0 5493.0 5493.0 5493.0 5493.0 5493.0 5493.0 5493.0 5493.0 5493.0 5493.0 5493.0 5493.0 5493.0 5493.0 5493.0 5493.0 5493.0 5493.0 5493.0 5493.0 5493.0 5493.0 5493.0 5493.0 5493.0 5493.0 5493.0 5493.0 5493.0 5493.0 5493.0 5493.0 5493.0 5493.0 5493.0 5493.0 5493.0 5493.0 5493.0 5493.0 5493.0 5493.0 5493.0 5493.0 5493.0 5493.0 5493.0 5493.0 5493.0 5493.0 5493.0 5493.0 5493.0 5493.0 5493.0 5493.0 5493.0 5493.0 5493.0 5493.0 5493.0 5493.0 5493.0 5493.0 5493.0 5493.0 5493.0 5493.0 5493.0 5493.0 5493.0 5493.0 5493.0 5493.0 5493.0 5493.0 5493.0 5493.0 5493.0 5493.0 5493.0 5493.0 5493.0 5493.0 5493.0 5493.0 5493.0 5493.0 5493.0 5493.0 5493.0 5493.0 5493.0 5493.0 5493.0 5493.0 5493.0 5493.0 5493.0 5436.0 5436.0 5436.0 5436.0 5436.0 5436.0 5436.0 5436.0 5436.0 5436.0 5436.0 5436.0 5436.0 5436.0 5436.0 5436.0 5436.0 5436.0 5436.0 5436.0 5436.0 5436.0 5436.0 5432.0 5432.0 5432.0 5432.0 5432.0 5432.0 5432.0 5432.0 5432.0 5432.0 5432.0 5432.0 5432.0 5432.0 5415.0 5415.0 5415.0 5415.0 5415.0 5415.0 5369.0 5369.0 5369.0 5369.0 5369.0 5369.0 5369.0 5369.0 5369.0 5369.0 5369.0 5369.0 5369.0 5369.0 5369.0 5369.0 5369.0 5369.0 5369.0 5369.0 5369.0 5369.0 5369.0 5369.0 5369.0 5369.0 5369.0 5369.0 5362.0 5362.0 5362.0 5362.0 5362.0 5362.0 5362.0 5362.0 5362.0 5362.0 5362.0 5362.0 5362.0 5362.0 5362.0 5362.0 5362.0 5362.0 5362.0 5362.0 5362.0 5362.0 5362.0 5362.0 5362.0 5362.0 5362.0 5362.0 5362.0 5362.0 5362.0 5362.0 5362.0 5362.0 5362.0 5362.0 5362.0 5362.0 5362.0 5362.0 5362.0 5362.0 5362.0 5362.0 5362.0 5362.0 5362.0 5362.0 5362.0 5362.0 5362.0 5362.0 5362.0 5362.0 5362.0 5362.0 5362.0 5362.0 5362.0 5362.0 5362.0 5362.0 5362.0 5362.0 5362.0 5362.0 5362.0 5362.0 5362.0 5362.0 5362.0 5362.0 5362.0 5362.0 5362.0 5362.0 5362.0 5362.0 5362.0 5362.0 5362.0 5362.0 5362.0 5362.0 5362.0 5362.0 5362.0 5362.0 5362.0 5362.0 5362.0 5362.0 5362.0 5362.0 5362.0 5362.0 5362.0 5362.0 5362.0 5362.0 5362.0 5362.0 5362.0 5362.0 5362.0 5362.0 5362.0 5362.0 5362.0 5362.0 5362.0 5362.0 5362.0 5362.0 5362.0 5362.0 5362.0 5362.0 5362.0 5362.0 5362.0 5362.0 5362.0 5362.0 5362.0 5362.0 5359.0 5359.0 5359.0 5359.0 5359.0 5359.0 5359.0 5359.0 5359.0 5359.0 5359.0 5359.0 5359.0 5359.0 5359.0 5359.0 5290.0 5290.0 5290.0 5290.0 5290.0 5290.0 5290.0 5290.0 5290.0 5290.0 5290.0 5290.0 5290.0 5290.0 5290.0 5290.0 5290.0 5290.0 5290.0 5290.0 5290.0 5290.0 5290.0 5290.0 5290.0 5290.0 5290.0 5290.0 5290.0 5290.0 5290.0 5290.0 5290.0 5290.0 5290.0 5290.0 5290.0 5290.0 5290.0 5290.0 5290.0 5290.0 5290.0 5290.0 5290.0 5290.0 5290.0 5290.0 5290.0 5290.0 5290.0 5290.0 5290.0 5290.0 5290.0 5290.0 5290.0 5290.0 5290.0 5290.0 5290.0 5290.0 5290.0 5290.0 5290.0 5290.0 5290.0 5290.0 5290.0 5290.0 5290.0 5290.0 5290.0 5290.0 5290.0 5290.0 5290.0 5290.0 5290.0 5290.0 5290.0 5290.0 5290.0 5290.0 5290.0 5290.0 5290.0 5290.0 5290.0 5290.0 5290.0 5290.0 5290.0 5290.0 5290.0 5290.0 5290.0 5290.0 5290.0 5290.0 5290.0 5290.0 5290.0 5290.0 5290.0 5290.0 5290.0 5290.0 5290.0 5290.0 5290.0 5290.0 5290.0 5290.0 5290.0 5290.0 5290.0 5290.0 5290.0 5290.0 5290.0 5290.0 5290.0 5290.0 5290.0 5290.0 5290.0 5290.0 5290.0 5290.0 5290.0 5290.0 5290.0 5290.0 5290.0 5290.0 5290.0 5290.0 5290.0 5290.0 5290.0 5290.0 5290.0 5290.0 5290.0 5290.0 5290.0 5290.0 5290.0 5290.0 5290.0 5290.0 5290.0 5290.0 5290.0 5290.0 5290.0 5290.0 5290.0 5290.0 5290.0 5290.0 5290.0 5290.0 5290.0 5290.0 
11308.0 11308.0 10090.0 9006.0 7650.0 6893.0 6364.0 6302.0 6245.0 6101.0 6057.0 5999.0 5932.0 5932.0 5932.0 5899.0 5897.0 5874.0 5754.0 5754.0 5754.0 5754.0 5743.0 5743.0 5743.0 5743.0 5743.0 5743.0 5708.0 5708.0 5708.0 5697.0 5697.0 5668.0 5621.0 5621.0 5596.0 5596.0 5588.0 5588.0 5588.0 5588.0 5588.0 5588.0 5588.0 5588.0 5588.0 5588.0 5587.0 5587.0 5587.0 5587.0 5587.0 5587.0 5587.0 5587.0 5587.0 5587.0 5587.0 5587.0 5587.0 5587.0 5587.0 5587.0 5587.0 5587.0 5587.0 5587.0 5587.0 5587.0 5587.0 5587.0 5587.0 5587.0 5587.0 5587.0 5587.0 5587.0 5587.0 5587.0 5587.0 5587.0 5587.0 5587.0 5587.0 5587.0 5587.0 5587.0 5587.0 5587.0 5587.0 5587.0 5587.0 5587.0 5587.0 5587.0 5587.0 5587.0 5587.0 5587.0 5587.0 5587.0 5587.0 5587.0 5587.0 5587.0 5587.0 5587.0 5530.0 5530.0 5530.0 5530.0 5530.0 5506.0 5506.0 5492.0 5492.0 5492.0 5492.0 5492.0 5492.0 5492.0 5492.0 5492.0 5492.0 5492.0 5492.0 5492.0 5492.0 5492.0 5492.0 5492.0 5492.0 5492.0 5492.0 5492.0 5492.0 5492.0 5492.0 5492.0 5492.0 5492.0 5492.0 5492.0 5492.0 5492.0 5492.0 5492.0 5492.0 5492.0 5492.0 5492.0 5492.0 5492.0 5492.0 5492.0 5492.0 5492.0 5492.0 5492.0 5492.0 5492.0 5492.0 5492.0 5492.0 5492.0 5492.0 5492.0 5492.0 5492.0 5492.0 5492.0 5492.0 5492.0 5492.0 5492.0 5492.0 5492.0 5492.0 5492.0 5492.0 5492.0 5492.0 5492.0 5492.0 5492.0 5492.0 5492.0 5492.0 5492.0 5492.0 5492.0 5492.0 5492.0 5492.0 5492.0 5492.0 5492.0 5492.0 5492.0 5492.0 5492.0 5492.0 5492.0 5492.0 5492.0 5492.0 5492.0 5492.0 5492.0 5492.0 5492.0 5492.0 5492.0 5492.0 5492.0 5473.0 5473.0 5473.0 5473.0 5473.0 5473.0 5473.0 5473.0 5473.0 5473.0 5473.0 5473.0 5473.0 5473.0 5473.0 5473.0 5473.0 5473.0 5473.0 5473.0 5473.0 5473.0 5473.0 5473.0 5473.0 5473.0 5473.0 5473.0 5473.0 5473.0 5473.0 5473.0 5473.0 5473.0 5473.0 5473.0 5473.0 5473.0 5473.0 5473.0 5473.0 5473.0 5473.0 5473.0 5473.0 5473.0 5473.0 5473.0 5473.0 5473.0 5473.0 5473.0 5473.0 5473.0 5473.0 5473.0 5473.0 5473.0 5473.0 5473.0 5460.0 5460.0 5460.0 5460.0 5460.0 5460.0 5460.0 5460.0 5460.0 5460.0 5460.0 5460.0 5460.0 5460.0 5460.0 5460.0 5460.0 5460.0 5460.0 5460.0 5460.0 5460.0 5460.0 5460.0 5460.0 5460.0 5460.0 5460.0 5460.0 5460.0 5460.0 5460.0 5460.0 5460.0 5460.0 5460.0 5460.0 5460.0 5460.0 5460.0 5460.0 5460.0 5460.0 5460.0 5460.0 5460.0 5460.0 5460.0 5460.0 5460.0 5460.0 5460.0 5460.0 5460.0 5460.0 5460.0 5460.0 5460.0 5460.0 5460.0 5460.0 5460.0 5460.0 5460.0 5460.0 5460.0 5460.0 5460.0 5460.0 5460.0 5460.0 5460.0 5460.0 5460.0 5460.0 5460.0 5460.0 5460.0 5460.0 5460.0 5460.0 5460.0 5460.0 5460.0 5460.0 5460.0 5460.0 5460.0 5460.0 5460.0 5460.0 5460.0 5460.0 5460.0 5460.0 5455.0 5455.0 5455.0 5455.0 5455.0 5455.0 5455.0 5455.0 5455.0 5455.0 5455.0 5455.0 5455.0 5455.0 5455.0 5455.0 5455.0 5455.0 5455.0 5455.0 5455.0 5455.0 5455.0 5455.0 5455.0 5455.0 5455.0 5455.0 5455.0 5455.0 5455.0 5455.0 5455.0 5455.0 5455.0 5455.0 5455.0 5455.0 5455.0 5455.0 5455.0 5455.0 5455.0 5455.0 5455.0 5455.0 5455.0 5455.0 5455.0 5455.0 5455.0 5455.0 5455.0 5455.0 5455.0 5455.0 5455.0 5455.0 5455.0 5455.0 5455.0 5455.0 5455.0 5455.0 5455.0 5455.0 5455.0 5455.0 5455.0 5455.0 5455.0 5455.0 5455.0 5455.0 5455.0 5455.0 5455.0 5455.0 5455.0 5455.0 5455.0 5455.0 5455.0 5455.0 5455.0 5455.0 5455.0 5455.0 5430.0 5430.0 5430.0 5430.0 5430.0 5430.0 5430.0 5430.0 5430.0 5430.0 5430.0 5430.0 5430.0 5430.0 5430.0 5430.0 5430.0 5430.0 5430.0 5430.0 5430.0 5430.0 5430.0 5430.0 5430.0 5430.0 5430.0 5430.0 5430.0 5430.0 5430.0 5430.0 5430.0 5430.0 5430.0 5430.0 5430.0 5430.0 5430.0 5430.0 5430.0 5430.0 5430.0 5430.0 5430.0 5430.0 5430.0 5430.0 5430.0 5430.0 5430.0 5430.0 5430.0 5430.0 5430.0 5430.0 5430.0 5430.0 5430.0 5430.0 5430.0 5430.0 5430.0 5430.0 5430.0 5430.0 5430.0 5430.0 5430.0 5430.0 5430.0 5430.0 5430.0 5430.0 5430.0 5430.0 5430.0 5430.0 5430.0 5430.0 5430.0 5430.0 5430.0 5430.0 5430.0 5430.0 5430.0 5430.0 5430.0 5430.0 5430.0 5430.0 5430.0 5430.0 5430.0 5430.0 5430.0 5430.0 5430.0 5430.0 5430.0 5430.0 5430.0 5430.0 5430.0 5430.0 5430.0 5430.0 5430.0 5430.0 5430.0 5430.0 5430.0 5430.0 5430.0 5430.0 5430.0 5430.0 5430.0 5430.0 5430.0 5430.0 5430.0 5430.0 5430.0 5430.0 5430.0 5430.0 5430.0 5430.0 5430.0 5430.0 5430.0 5430.0 5430.0 5430.0 5430.0 5430.0 5430.0 5430.0 5430.0 5430.0 5430.0 5430.0 5430.0 5430.0 5430.0 5430.0 5430.0 5430.0 5430.0 5430.0 5430.0 5430.0 5430.0 5430.0 5430.0 5430.0 5430.0 5430.0 5430.0 5430.0 5430.0 5430.0 5430.0 5430.0 5430.0 5430.0 5430.0 5430.0 5430.0 5430.0 5430.0 5430.0 5430.0 5430.0 5430.0 5430.0 5430.0 5430.0 5430.0 5430.0 5430.0 5430.0 5430.0 5430.0 5430.0 5430.0 5430.0 5430.0 5430.0 5430.0 5389.0 5389.0 5389.0 5389.0 5354.0 5354.0 5354.0 5354.0 5354.0 5354.0 5354.0 5354.0 5354.0 5354.0 5354.0 
11500.0 11500.0 10431.0 9616.0 8864.0 7734.0 6835.0 6735.0 6635.0 6478.0 6245.0 6235.0 6235.0 6235.0 6100.0 5996.0 5922.0 5792.0 5720.0 5703.0 5703.0 5703.0 5703.0 5703.0 5703.0 5687.0 5687.0 5687.0 5673.0 5673.0 5673.0 5673.0 5662.0 5641.0 5641.0 5641.0 5641.0 5641.0 5641.0 5641.0 5641.0 5547.0 5547.0 5547.0 5547.0 5547.0 5547.0 5547.0 5547.0 5547.0 5547.0 5547.0 5540.0 5540.0 5540.0 5540.0 5540.0 5540.0 5540.0 5540.0 5540.0 5540.0 5540.0 5540.0 5540.0 5540.0 5540.0 5540.0 5540.0 5540.0 5540.0 5540.0 5540.0 5540.0 5540.0 5540.0 5540.0 5540.0 5540.0 5540.0 5540.0 5540.0 5540.0 5540.0 5540.0 5540.0 5540.0 5540.0 5540.0 5540.0 5540.0 5540.0 5540.0 5540.0 5540.0 5540.0 5540.0 5540.0 5540.0 5540.0 5498.0 5483.0 5464.0 5464.0 5464.0 5464.0 5464.0 5464.0 5464.0 5464.0 5464.0 5464.0 5464.0 5464.0 5464.0 5464.0 5464.0 5464.0 5464.0 5464.0 5464.0 5464.0 5464.0 5464.0 5464.0 5464.0 5464.0 5464.0 5464.0 5464.0 5464.0 5464.0 5464.0 5464.0 5464.0 5464.0 5464.0 5464.0 5464.0 5464.0 5464.0 5464.0 5464.0 5464.0 5464.0 5464.0 5464.0 5464.0 5464.0 5464.0 5464.0 5464.0 5464.0 5464.0 5464.0 5464.0 5464.0 5464.0 5464.0 5464.0 5464.0 5464.0 5464.0 5464.0 5464.0 5464.0 5464.0 5464.0 5464.0 5464.0 5464.0 5464.0 5464.0 5464.0 5464.0 5464.0 5464.0 5464.0 5464.0 5464.0 5464.0 5464.0 5464.0 5464.0 5464.0 5464.0 5464.0 5464.0 5464.0 5464.0 5464.0 5464.0 5464.0 5464.0 5464.0 5464.0 5464.0 5464.0 5464.0 5464.0 5464.0 5464.0 5464.0 5464.0 5464.0 5464.0 5464.0 5464.0 5464.0 5464.0 5464.0 5438.0 5438.0 5438.0 5438.0 5438.0 5438.0 5438.0 5438.0 5438.0 5438.0 5438.0 5438.0 5438.0 5438.0 5429.0 5429.0 5405.0 5405.0 5405.0 5405.0 5405.0 5405.0 5405.0 5405.0 5405.0 5405.0 5405.0 5361.0 5361.0 5361.0 5361.0 5361.0 5361.0 5361.0 5361.0 5361.0 5361.0 5361.0 5361.0 5361.0 5361.0 5361.0 5361.0 5361.0 5361.0 5361.0 5361.0 5361.0 5361.0 5361.0 5361.0 5361.0 5361.0 5361.0 5361.0 5361.0 5361.0 5361.0 5361.0 5361.0 5361.0 5361.0 5361.0 5361.0 5361.0 5361.0 5361.0 5361.0 5361.0 5361.0 5361.0 5361.0 5361.0 5361.0 5361.0 5361.0 5361.0 5361.0 5361.0 5361.0 5361.0 5361.0 5361.0 5361.0 5361.0 5361.0 5361.0 5361.0 5361.0 5361.0 5361.0 5361.0 5361.0 5361.0 5361.0 5361.0 5361.0 5361.0 5361.0 5361.0 5361.0 5361.0 5361.0 5361.0 5361.0 5361.0 5361.0 5361.0 5361.0 5361.0 5361.0 5361.0 5361.0 5361.0 5361.0 5361.0 5361.0 5361.0 5361.0 5361.0 5361.0 5361.0 5361.0 5361.0 5361.0 5361.0 5361.0 5361.0 5361.0 5361.0 5361.0 5361.0 5361.0 5361.0 5361.0 5361.0 5361.0 5361.0 5361.0 5361.0 5361.0 5361.0 5361.0 5361.0 5361.0 5361.0 5361.0 5361.0 5361.0 5361.0 5361.0 5361.0 5361.0 5361.0 5361.0 5361.0 5361.0 5361.0 5361.0 5361.0 5361.0 5361.0 5361.0 5361.0 5361.0 5361.0 5361.0 5361.0 5361.0 5361.0 5361.0 5361.0 5361.0 5361.0 5361.0 5361.0 5361.0 5361.0 5361.0 5361.0 5361.0 5361.0 5361.0 5361.0 5361.0 5361.0 5361.0 5361.0 5361.0 5361.0 5361.0 5361.0 5361.0 5361.0 5361.0 5361.0 5361.0 5361.0 5361.0 5361.0 5361.0 5361.0 5361.0 5361.0 5361.0 5361.0 5361.0 5361.0 5361.0 5361.0 5361.0 5361.0 5361.0 5361.0 5361.0 5310.0 5310.0 5310.0 5310.0 5310.0 5310.0 5310.0 5310.0 5310.0 5310.0 5310.0 5310.0 5310.0 5310.0 5310.0 5310.0 5310.0 5310.0 5310.0 5310.0 5310.0 5310.0 5310.0 5310.0 5310.0 5310.0 5310.0 5310.0 5310.0 5310.0 5310.0 5310.0 5310.0 5310.0 5310.0 5310.0 5310.0 5310.0 5310.0 5305.0 5297.0 5297.0 5281.0 5281.0 5281.0 5281.0 5281.0 5281.0 5273.0 5273.0 5273.0 5273.0 5273.0 5266.0 5266.0 5266.0 5266.0 5264.0 5264.0 5264.0 5264.0 5264.0 5264.0 5264.0 5261.0 5241.0 5241.0 5241.0 5241.0 5241.0 5241.0 5241.0 5241.0 5241.0 5241.0 5241.0 5241.0 5241.0 5241.0 5241.0 5241.0 5241.0 5241.0 5241.0 5241.0 5241.0 5241.0 5241.0 5241.0 5241.0 5241.0 5241.0 5241.0 5241.0 5241.0 5241.0 5241.0 5241.0 5241.0 5241.0 5241.0 5241.0 5241.0 5241.0 5241.0 5241.0 5241.0 5241.0 5241.0 5241.0 5241.0 5241.0 5241.0 5241.0 5230.0 5230.0 5230.0 5230.0 5230.0 5230.0 5230.0 5230.0 5230.0 5230.0 5230.0 5230.0 5230.0 5230.0 5230.0 5230.0 5230.0 5230.0 5230.0 5230.0 5230.0 5230.0 5230.0 5230.0 5230.0 5230.0 5230.0 5230.0 5230.0 5230.0 5230.0 5230.0 5230.0 5230.0 5230.0 5230.0 5230.0 5230.0 5230.0 5230.0 5230.0 5230.0 5230.0 5230.0 5230.0 5230.0 5230.0 5230.0 5230.0 5230.0 5230.0 5230.0 5230.0 5230.0 5230.0 5230.0 5230.0 5230.0 5230.0 5230.0 5230.0 5230.0 5230.0 5230.0 5230.0 5230.0 5230.0 5230.0 5230.0 5230.0 5230.0 5230.0 5230.0 5230.0 5230.0 5230.0 5230.0 5230.0 5230.0 5230.0 5230.0 5230.0 5230.0 5230.0 5230.0 5230.0 5230.0 5230.0 5230.0 5230.0 5230.0 5230.0 5230.0 5230.0 5230.0 5230.0 5230.0 5230.0 5230.0 5230.0 5230.0 5230.0 5230.0 5230.0 5230.0 5230.0 5230.0 5230.0 5230.0 5230.0 5230.0 5230.0 5230.0 5230.0 5230.0 5230.0 5230.0 5230.0 5230.0 5230.0 5230.0 5230.0 5230.0 5230.0 5230.0 5230.0 
11427.0 10395.0 8937.0 7715.0 7150.0 6872.0 6620.0 6488.0 6372.0 6249.0 6182.0 6060.0 6060.0 5900.0 5872.0 5836.0 5836.0 5836.0 5758.0 5758.0 5712.0 5712.0 5712.0 5697.0 5609.0 5609.0 5609.0 5609.0 5609.0 5609.0 5585.0 5585.0 5584.0 5584.0 5554.0 5554.0 5554.0 5554.0 5554.0 5554.0 5554.0 5554.0 5554.0 5554.0 5554.0 5554.0 5554.0 5554.0 5554.0 5530.0 5530.0 5521.0 5521.0 5521.0 5521.0 5521.0 5521.0 5521.0 5521.0 5521.0 5521.0 5521.0 5521.0 5521.0 5521.0 5521.0 5521.0 5521.0 5521.0 5515.0 5498.0 5498.0 5498.0 5498.0 5498.0 5493.0 5490.0 5490.0 5490.0 5485.0 5485.0 5485.0 5485.0 5485.0 5485.0 5485.0 5485.0 5485.0 5485.0 5485.0 5485.0 5485.0 5485.0 5485.0 5485.0 5485.0 5485.0 5485.0 5485.0 5485.0 5481.0 5481.0 5481.0 5481.0 5481.0 5481.0 5481.0 5481.0 5481.0 5481.0 5481.0 5481.0 5481.0 5481.0 5481.0 5481.0 5481.0 5481.0 5481.0 5481.0 5481.0 5481.0 5481.0 5481.0 5481.0 5481.0 5481.0 5481.0 5481.0 5481.0 5481.0 5481.0 5481.0 5481.0 5481.0 5481.0 5481.0 5481.0 5481.0 5481.0 5481.0 5481.0 5481.0 5481.0 5481.0 5481.0 5481.0 5481.0 5481.0 5481.0 5481.0 5481.0 5481.0 5481.0 5481.0 5481.0 5481.0 5481.0 5481.0 5481.0 5481.0 5481.0 5481.0 5481.0 5481.0 5481.0 5481.0 5481.0 5481.0 5481.0 5481.0 5481.0 5470.0 5470.0 5470.0 5470.0 5432.0 5432.0 5432.0 5432.0 5432.0 5432.0 5432.0 5432.0 5432.0 5432.0 5432.0 5432.0 5432.0 5432.0 5432.0 5432.0 5432.0 5432.0 5432.0 5432.0 5432.0 5432.0 5432.0 5432.0 5432.0 5432.0 5432.0 5432.0 5432.0 5432.0 5432.0 5432.0 5432.0 5432.0 5432.0 5432.0 5432.0 5432.0 5432.0 5432.0 5432.0 5432.0 5432.0 5432.0 5432.0 5432.0 5432.0 5432.0 5432.0 5432.0 5432.0 5432.0 5432.0 5432.0 5432.0 5432.0 5432.0 5432.0 5432.0 5432.0 5432.0 5432.0 5432.0 5432.0 5432.0 5432.0 5432.0 5432.0 5432.0 5432.0 5432.0 5432.0 5432.0 5432.0 5432.0 5432.0 5432.0 5432.0 5432.0 5432.0 5432.0 5432.0 5432.0 5432.0 5432.0 5432.0 5432.0 5432.0 5432.0 5432.0 5432.0 5432.0 5432.0 5432.0 5432.0 5432.0 5432.0 5432.0 5432.0 5432.0 5432.0 5432.0 5432.0 5432.0 5432.0 5432.0 5432.0 5432.0 5432.0 5432.0 5432.0 5432.0 5432.0 5432.0 5432.0 5432.0 5432.0 5432.0 5432.0 5432.0 5432.0 5432.0 5432.0 5432.0 5432.0 5432.0 5432.0 5432.0 5432.0 5432.0 5432.0 5432.0 5432.0 5432.0 5432.0 5432.0 5432.0 5432.0 5432.0 5432.0 5432.0 5432.0 5432.0 5432.0 5432.0 5432.0 5432.0 5432.0 5432.0 5432.0 5432.0 5432.0 5432.0 5432.0 5432.0 5432.0 5432.0 5432.0 5432.0 5432.0 5432.0 5432.0 5432.0 5432.0 5432.0 5432.0 5432.0 5432.0 5432.0 5432.0 5432.0 5432.0 5432.0 5432.0 5432.0 5432.0 5432.0 5432.0 5432.0 5432.0 5432.0 5432.0 5432.0 5432.0 5432.0 5432.0 5432.0 5432.0 5432.0 5432.0 5432.0 5432.0 5432.0 5432.0 5432.0 5432.0 5432.0 5432.0 5432.0 5432.0 5432.0 5432.0 5432.0 5432.0 5432.0 5432.0 5432.0 5432.0 5432.0 5432.0 5432.0 5432.0 5432.0 5432.0 5432.0 5432.0 5432.0 5432.0 5432.0 5432.0 5432.0 5432.0 5432.0 5432.0 5432.0 5432.0 5432.0 5432.0 5432.0 5432.0 5432.0 5432.0 5432.0 5432.0 5432.0 5432.0 5432.0 5432.0 5432.0 5432.0 5432.0 5432.0 5432.0 5432.0 5432.0 5432.0 5432.0 5432.0 5430.0 5430.0 5422.0 5422.0 5422.0 5422.0 5422.0 5422.0 5422.0 5422.0 5422.0 5415.0 5412.0 5412.0 5412.0 5412.0 5412.0 5412.0 5412.0 5412.0 5412.0 5412.0 5412.0 5412.0 5412.0 5412.0 5412.0 5412.0 5412.0 5412.0 5412.0 5412.0 5412.0 5412.0 5412.0 5412.0 5412.0 5412.0 5412.0 5412.0 5412.0 5412.0 5412.0 5412.0 5412.0 5412.0 5412.0 5412.0 5412.0 5412.0 5412.0 5412.0 5412.0 5412.0 5412.0 5412.0 5412.0 5412.0 5412.0 5412.0 5412.0 5412.0 5412.0 5412.0 5412.0 5412.0 5412.0 5412.0 5412.0 5412.0 5412.0 5412.0 5412.0 5412.0 5412.0 5412.0 5412.0 5412.0 5412.0 5412.0 5412.0 5412.0 5412.0 5412.0 5412.0 5412.0 5412.0 5412.0 5412.0 5412.0 5412.0 5412.0 5412.0 5412.0 5412.0 5412.0 5412.0 5412.0 5412.0 5412.0 5412.0 5412.0 5412.0 5412.0 5412.0 5412.0 5412.0 5412.0 5412.0 5412.0 5412.0 5412.0 5412.0 5412.0 5412.0 5412.0 5412.0 5412.0 5412.0 5412.0 5412.0 5412.0 5412.0 5412.0 5412.0 5412.0 5412.0 5412.0 5412.0 5412.0 5412.0 5412.0 5412.0 5412.0 5412.0 5412.0 5412.0 5412.0 5412.0 5412.0 5412.0 5412.0 5412.0 5412.0 5412.0 5412.0 5412.0 5412.0 5412.0 5412.0 5412.0 5412.0 5412.0 5412.0 5412.0 5412.0 5412.0 5412.0 5412.0 5412.0 5412.0 5412.0 5412.0 5412.0 5412.0 5412.0 5412.0 5412.0 5412.0 5412.0 5412.0 5412.0 5412.0 5412.0 5412.0 5412.0 5412.0 5412.0 5412.0 5412.0 5412.0 5412.0 5412.0 5412.0 5412.0 5412.0 5412.0 5412.0 5412.0 5412.0 5412.0 5412.0 5412.0 5412.0 5412.0 5412.0 5412.0 5412.0 5412.0 5412.0 5412.0 5412.0 5412.0 5412.0 5412.0 5412.0 5412.0 5412.0 5412.0 5412.0 5412.0 5412.0 5412.0 5412.0 5412.0 5412.0 5412.0 5412.0 5412.0 5412.0 5412.0 5412.0 5412.0 5412.0 5412.0 5412.0 5412.0 5412.0 5412.0 5412.0 5412.0 5412.0 5412.0 5412.0 5412.0 5412.0 5412.0 5412.0 5412.0 5412.0 
11440.0 11415.0 10349.0 8793.0 8048.0 7227.0 6560.0 6327.0 6201.0 6201.0 6150.0 6067.0 6051.0 6037.0 6037.0 5980.0 5968.0 5903.0 5903.0 5903.0 5903.0 5903.0 5903.0 5897.0 5897.0 5897.0 5864.0 5850.0 5850.0 5827.0 5827.0 5792.0 5761.0 5761.0 5761.0 5760.0 5760.0 5760.0 5736.0 5736.0 5730.0 5695.0 5695.0 5695.0 5695.0 5695.0 5695.0 5695.0 5695.0 5695.0 5695.0 5695.0 5695.0 5695.0 5695.0 5695.0 5695.0 5695.0 5695.0 5695.0 5695.0 5695.0 5695.0 5695.0 5695.0 5695.0 5695.0 5695.0 5695.0 5695.0 5695.0 5674.0 5580.0 5580.0 5580.0 5580.0 5580.0 5580.0 5580.0 5580.0 5574.0 5574.0 5574.0 5574.0 5574.0 5574.0 5574.0 5574.0 5566.0 5566.0 5566.0 5566.0 5566.0 5566.0 5566.0 5566.0 5566.0 5566.0 5566.0 5566.0 5536.0 5536.0 5536.0 5482.0 5482.0 5482.0 5482.0 5482.0 5482.0 5482.0 5482.0 5482.0 5482.0 5482.0 5482.0 5434.0 5434.0 5434.0 5434.0 5434.0 5434.0 5434.0 5434.0 5434.0 5434.0 5434.0 5434.0 5434.0 5434.0 5434.0 5434.0 5434.0 5434.0 5434.0 5434.0 5434.0 5434.0 5434.0 5434.0 5434.0 5434.0 5434.0 5434.0 5434.0 5434.0 5434.0 5434.0 5434.0 5434.0 5434.0 5434.0 5434.0 5434.0 5434.0 5434.0 5434.0 5434.0 5434.0 5434.0 5434.0 5434.0 5434.0 5434.0 5434.0 5434.0 5434.0 5434.0 5434.0 5434.0 5434.0 5434.0 5434.0 5318.0 5318.0 5318.0 5318.0 5318.0 5318.0 5318.0 5318.0 5318.0 5318.0 5318.0 5318.0 5318.0 5318.0 5318.0 5318.0 5318.0 5318.0 5318.0 5318.0 5318.0 5318.0 5318.0 5318.0 5318.0 5318.0 5318.0 5318.0 5318.0 5318.0 5318.0 5318.0 5318.0 5318.0 5318.0 5318.0 5318.0 5318.0 5318.0 5318.0 5318.0 5275.0 5251.0 5251.0 5251.0 5251.0 5251.0 5251.0 5251.0 5251.0 5251.0 5251.0 5251.0 5251.0 5251.0 5251.0 5251.0 5251.0 5251.0 5251.0 5251.0 5251.0 5251.0 5251.0 5251.0 5251.0 5251.0 5251.0 5251.0 5251.0 5251.0 5251.0 5251.0 5251.0 5251.0 5251.0 5251.0 5251.0 5251.0 5251.0 5251.0 5251.0 5251.0 5251.0 5251.0 5251.0 5251.0 5251.0 5251.0 5251.0 5251.0 5251.0 5251.0 5251.0 5251.0 5251.0 5251.0 5251.0 5251.0 5251.0 5251.0 5251.0 5251.0 5251.0 5251.0 5251.0 5251.0 5251.0 5251.0 5251.0 5251.0 5251.0 5251.0 5251.0 5251.0 5251.0 5251.0 5251.0 5251.0 5251.0 5251.0 5251.0 5251.0 5251.0 5251.0 5251.0 5251.0 5251.0 5251.0 5251.0 5251.0 5251.0 5251.0 5251.0 5251.0 5251.0 5251.0 5251.0 5251.0 5251.0 5251.0 5251.0 5251.0 5251.0 5251.0 5251.0 5251.0 5251.0 5251.0 5251.0 5251.0 5251.0 5251.0 5251.0 5251.0 5251.0 5251.0 5251.0 5251.0 5251.0 5251.0 5251.0 5251.0 5251.0 5251.0 5251.0 5251.0 5251.0 5251.0 5251.0 5251.0 5251.0 5251.0 5251.0 5251.0 5251.0 5251.0 5251.0 5251.0 5251.0 5251.0 5251.0 5251.0 5251.0 5251.0 5251.0 5251.0 5251.0 5251.0 5251.0 5251.0 5230.0 5230.0 5230.0 5230.0 5230.0 5230.0 5230.0 5230.0 5230.0 5230.0 5230.0 5230.0 5230.0 5230.0 5230.0 5230.0 5230.0 5230.0 5230.0 5230.0 5230.0 5230.0 5230.0 5230.0 5230.0 5230.0 5230.0 5230.0 5230.0 5230.0 5230.0 5230.0 5230.0 5230.0 5230.0 5230.0 5230.0 5230.0 5230.0 5230.0 5230.0 5230.0 5230.0 5230.0 5230.0 5230.0 5230.0 5230.0 5230.0 5230.0 5230.0 5230.0 5230.0 5230.0 5230.0 5230.0 5230.0 5230.0 5230.0 5230.0 5230.0 5230.0 5230.0 5230.0 5230.0 5230.0 5230.0 5230.0 5230.0 5230.0 5230.0 5230.0 5230.0 5230.0 5225.0 5225.0 5225.0 5225.0 5225.0 5225.0 5225.0 5225.0 5225.0 5225.0 5225.0 5225.0 5225.0 5225.0 5225.0 5225.0 5225.0 5225.0 5225.0 5225.0 5225.0 5225.0 5225.0 5225.0 5225.0 5225.0 5225.0 5225.0 5225.0 5225.0 5225.0 5225.0 5225.0 5225.0 5225.0 5225.0 5225.0 5225.0 5225.0 5225.0 5225.0 5225.0 5225.0 5225.0 5225.0 5225.0 5225.0 5225.0 5225.0 5225.0 5225.0 5225.0 5225.0 5225.0 5225.0 5225.0 5225.0 5225.0 5225.0 5225.0 5225.0 5225.0 5225.0 5225.0 5225.0 5225.0 5225.0 5225.0 5225.0 5225.0 5225.0 5225.0 5225.0 5225.0 5225.0 5225.0 5225.0 5225.0 5225.0 5225.0 5225.0 5225.0 5225.0 5225.0 5225.0 5225.0 5225.0 5225.0 5225.0 5225.0 5225.0 5225.0 5225.0 5225.0 5225.0 5225.0 5225.0 5225.0 5225.0 5225.0 5225.0 5225.0 5225.0 5225.0 5225.0 5225.0 5225.0 5225.0 5225.0 5225.0 5225.0 5225.0 5225.0 5225.0 5225.0 5225.0 5225.0 5225.0 5225.0 5225.0 5225.0 5225.0 5225.0 5225.0 5225.0 5225.0 5225.0 5225.0 5225.0 5225.0 5225.0 5225.0 5225.0 5225.0 5225.0 5225.0 5225.0 5225.0 5225.0 5225.0 5225.0 5225.0 5225.0 5225.0 5225.0 5225.0 5225.0 5225.0 5225.0 5225.0 5225.0 5225.0 5225.0 5225.0 5225.0 5225.0 5225.0 5225.0 5225.0 5225.0 5225.0 5225.0 5225.0 5225.0 5225.0 5225.0 5225.0 5225.0 5225.0 5225.0 5225.0 5225.0 5225.0 5225.0 5225.0 5225.0 5225.0 5225.0 5225.0 5225.0 5225.0 5225.0 5225.0 5225.0 5225.0 5225.0 5225.0 5225.0 5225.0 5225.0 5225.0 5225.0 5225.0 5225.0 5225.0 5225.0 5225.0 5225.0 5225.0 5225.0 5225.0 5225.0 5225.0 5225.0 5225.0 5225.0 5225.0 5225.0 5225.0 5225.0 5225.0 5225.0 5225.0 5225.0 5225.0 5225.0 5225.0 5225.0 5225.0 5225.0 5225.0 5225.0 5225.0 5225.0 5225.0 5225.0 5225.0 5225.0 5225.0 
11399.0 11399.0 10383.0 8892.0 8026.0 6897.0 6830.0 6579.0 6413.0 6285.0 6207.0 6180.0 5979.0 5960.0 5960.0 5770.0 5702.0 5702.0 5702.0 5637.0 5604.0 5512.0 5508.0 5393.0 5393.0 5368.0 5368.0 5354.0 5354.0 5329.0 5329.0 5329.0 5329.0 5329.0 5329.0 5329.0 5329.0 5329.0 5329.0 5329.0 5329.0 5329.0 5329.0 5329.0 5329.0 5329.0 5329.0 5329.0 5329.0 5329.0 5292.0 5292.0 5292.0 5292.0 5292.0 5292.0 5292.0 5292.0 5292.0 5292.0 5292.0 5292.0 5292.0 5292.0 5292.0 5292.0 5292.0 5292.0 5292.0 5292.0 5292.0 5292.0 5292.0 5269.0 5269.0 5269.0 5269.0 5269.0 5269.0 5269.0 5269.0 5269.0 5269.0 5269.0 5269.0 5269.0 5269.0 5269.0 5269.0 5269.0 5269.0 5269.0 5269.0 5269.0 5269.0 5269.0 5269.0 5269.0 5269.0 5269.0 5269.0 5269.0 5269.0 5269.0 5269.0 5269.0 5269.0 5269.0 5269.0 5269.0 5269.0 5269.0 5269.0 5269.0 5269.0 5264.0 5236.0 5236.0 5236.0 5236.0 5236.0 5236.0 5236.0 5236.0 5236.0 5236.0 5236.0 5236.0 5236.0 5236.0 5236.0 5236.0 5236.0 5236.0 5236.0 5236.0 5236.0 5236.0 5236.0 5236.0 5236.0 5236.0 5236.0 5236.0 5236.0 5236.0 5236.0 5224.0 5224.0 5224.0 5224.0 5224.0 5224.0 5224.0 5224.0 5224.0 5224.0 5224.0 5224.0 5224.0 5224.0 5224.0 5224.0 5224.0 5224.0 5224.0 5224.0 5224.0 5224.0 5224.0 5224.0 5224.0 5218.0 5218.0 5218.0 5218.0 5218.0 5218.0 5218.0 5218.0 5218.0 5218.0 5218.0 5218.0 5218.0 5218.0 5218.0 5218.0 5218.0 5218.0 5218.0 5218.0 5218.0 5218.0 5218.0 5218.0 5218.0 5218.0 5218.0 5218.0 5218.0 5218.0 5218.0 5218.0 5218.0 5218.0 5218.0 5218.0 5218.0 5218.0 5218.0 5218.0 5218.0 5218.0 5218.0 5218.0 5218.0 5218.0 5218.0 5218.0 5218.0 5218.0 5218.0 5218.0 5218.0 5218.0 5218.0 5218.0 5218.0 5218.0 5218.0 5218.0 5218.0 5218.0 5218.0 5218.0 5218.0 5218.0 5218.0 5218.0 5218.0 5218.0 5218.0 5218.0 5218.0 5218.0 5218.0 5218.0 5218.0 5218.0 5218.0 5218.0 5218.0 5218.0 5218.0 5218.0 5218.0 5218.0 5218.0 5218.0 5218.0 5218.0 5218.0 5218.0 5218.0 5218.0 5218.0 5218.0 5218.0 5218.0 5218.0 5218.0 5218.0 5218.0 5218.0 5218.0 5218.0 5218.0 5218.0 5218.0 5218.0 5218.0 5218.0 5218.0 5218.0 5218.0 5218.0 5218.0 5218.0 5216.0 5216.0 5216.0 5216.0 5216.0 5216.0 5216.0 5216.0 5216.0 5216.0 5216.0 5216.0 5216.0 5215.0 5215.0 5215.0 5215.0 5215.0 5215.0 5215.0 5215.0 5215.0 5215.0 5215.0 5215.0 5215.0 5215.0 5215.0 5215.0 5215.0 5215.0 5215.0 5215.0 5215.0 5215.0 5215.0 5215.0 5215.0 5215.0 5215.0 5215.0 5215.0 5215.0 5215.0 5215.0 5215.0 5215.0 5215.0 5215.0 5215.0 5215.0 5215.0 5215.0 5215.0 5215.0 5215.0 5215.0 5215.0 5215.0 5215.0 5215.0 5215.0 5215.0 5215.0 5215.0 5215.0 5215.0 5215.0 5215.0 5215.0 5215.0 5215.0 5215.0 5215.0 5215.0 5215.0 5215.0 5215.0 5215.0 5215.0 5201.0 5201.0 5201.0 5201.0 5201.0 5201.0 5182.0 5182.0 5182.0 5182.0 5182.0 5182.0 5182.0 5182.0 5182.0 5182.0 5182.0 5182.0 5182.0 5182.0 5182.0 5182.0 5182.0 5182.0 5182.0 5182.0 5182.0 5149.0 5149.0 5149.0 5149.0 5149.0 5149.0 5136.0 5136.0 5136.0 5136.0 5135.0 5135.0 5112.0 5112.0 5112.0 5112.0 5112.0 5112.0 5112.0 5112.0 5112.0 5112.0 5112.0 5112.0 5112.0 5112.0 5112.0 5112.0 5112.0 5112.0 5112.0 5112.0 5112.0 5112.0 5112.0 5112.0 5112.0 5112.0 5112.0 5112.0 5112.0 5112.0 5112.0 5105.0 5105.0 5105.0 5105.0 5105.0 5105.0 5105.0 5105.0 5105.0 5105.0 5105.0 5105.0 5105.0 5105.0 5105.0 5105.0 5105.0 5105.0 5105.0 5105.0 5105.0 5105.0 5105.0 5105.0 5105.0 5105.0 5105.0 5105.0 5105.0 5105.0 5105.0 5105.0 5105.0 5105.0 5105.0 5105.0 5105.0 5105.0 5105.0 5105.0 5105.0 5105.0 5105.0 5105.0 5105.0 5105.0 5105.0 5105.0 5074.0 5074.0 5074.0 5074.0 5074.0 5074.0 5074.0 5074.0 5074.0 5074.0 5074.0 5074.0 5074.0 5074.0 5074.0 5074.0 5074.0 5074.0 5074.0 5074.0 5074.0 5074.0 5074.0 5074.0 5074.0 5074.0 5074.0 5074.0 5074.0 5074.0 5074.0 5074.0 5074.0 5074.0 5074.0 5074.0 5074.0 5074.0 5074.0 5074.0 5074.0 5074.0 5074.0 5074.0 5074.0 5074.0 5074.0 5074.0 5074.0 5074.0 5074.0 5074.0 5074.0 5074.0 5074.0 5074.0 5074.0 5074.0 5074.0 5074.0 5074.0 5074.0 5074.0 5074.0 5074.0 5074.0 5074.0 5074.0 5074.0 5074.0 5074.0 5074.0 5074.0 5074.0 5074.0 5074.0 5074.0 5074.0 5074.0 5074.0 5074.0 5074.0 5074.0 5074.0 5074.0 5074.0 5074.0 5074.0 5074.0 5074.0 5074.0 5074.0 5074.0 5074.0 5074.0 5074.0 5074.0 5074.0 5074.0 5074.0 5074.0 5074.0 5074.0 5074.0 5074.0 5074.0 5074.0 5074.0 5074.0 5074.0 5074.0 5074.0 5074.0 5074.0 5074.0 5074.0 5074.0 5074.0 5074.0 5074.0 5074.0 5074.0 5074.0 5074.0 5074.0 5074.0 5074.0 5074.0 5074.0 5074.0 5074.0 5074.0 5074.0 5074.0 5074.0 5074.0 5074.0 5074.0 5074.0 5074.0 5074.0 5074.0 5074.0 5074.0 5074.0 5074.0 5074.0 5074.0 5074.0 5074.0 5074.0 5074.0 5074.0 5074.0 5074.0 5074.0 5074.0 5074.0 5074.0 5074.0 5074.0 5074.0 5074.0 5074.0 5074.0 5074.0 5074.0 5074.0 5074.0 5074.0 5074.0 5074.0 5074.0 5074.0 5074.0 5074.0 5074.0 5074.0 5074.0 
11346.0 10376.0 8971.0 7813.0 7061.0 6565.0 6431.0 6431.0 6347.0 6135.0 6135.0 6135.0 6135.0 6135.0 6102.0 6092.0 6017.0 6013.0 6013.0 5977.0 5934.0 5934.0 5934.0 5934.0 5934.0 5934.0 5934.0 5934.0 5803.0 5803.0 5803.0 5803.0 5803.0 5803.0 5803.0 5803.0 5803.0 5803.0 5803.0 5803.0 5781.0 5781.0 5781.0 5781.0 5781.0 5781.0 5781.0 5781.0 5781.0 5781.0 5781.0 5781.0 5781.0 5781.0 5781.0 5781.0 5781.0 5781.0 5781.0 5781.0 5781.0 5781.0 5781.0 5781.0 5781.0 5781.0 5781.0 5781.0 5781.0 5738.0 5733.0 5733.0 5733.0 5733.0 5733.0 5733.0 5733.0 5733.0 5733.0 5733.0 5733.0 5733.0 5733.0 5733.0 5733.0 5709.0 5709.0 5709.0 5709.0 5709.0 5709.0 5704.0 5704.0 5704.0 5704.0 5704.0 5704.0 5704.0 5704.0 5704.0 5704.0 5704.0 5704.0 5704.0 5704.0 5704.0 5704.0 5704.0 5704.0 5704.0 5624.0 5624.0 5624.0 5608.0 5608.0 5608.0 5608.0 5583.0 5583.0 5583.0 5583.0 5583.0 5583.0 5583.0 5583.0 5583.0 5583.0 5583.0 5583.0 5583.0 5583.0 5583.0 5583.0 5566.0 5527.0 5527.0 5527.0 5527.0 5517.0 5517.0 5517.0 5517.0 5517.0 5517.0 5517.0 5517.0 5517.0 5470.0 5470.0 5470.0 5470.0 5470.0 5470.0 5470.0 5441.0 5441.0 5441.0 5441.0 5441.0 5441.0 5441.0 5441.0 5441.0 5441.0 5441.0 5441.0 5441.0 5441.0 5441.0 5441.0 5441.0 5441.0 5441.0 5441.0 5441.0 5441.0 5441.0 5441.0 5441.0 5441.0 5441.0 5441.0 5441.0 5441.0 5441.0 5441.0 5441.0 5441.0 5441.0 5441.0 5441.0 5441.0 5441.0 5441.0 5441.0 5441.0 5441.0 5441.0 5441.0 5441.0 5441.0 5441.0 5441.0 5441.0 5441.0 5441.0 5441.0 5441.0 5441.0 5441.0 5441.0 5441.0 5441.0 5441.0 5441.0 5441.0 5441.0 5441.0 5441.0 5441.0 5441.0 5441.0 5441.0 5441.0 5441.0 5441.0 5441.0 5441.0 5441.0 5441.0 5433.0 5433.0 5433.0 5433.0 5433.0 5433.0 5433.0 5433.0 5433.0 5433.0 5433.0 5433.0 5433.0 5433.0 5433.0 5433.0 5433.0 5433.0 5433.0 5433.0 5433.0 5433.0 5433.0 5433.0 5433.0 5433.0 5433.0 5433.0 5433.0 5433.0 5433.0 5433.0 5433.0 5433.0 5433.0 5433.0 5433.0 5433.0 5433.0 5433.0 5433.0 5433.0 5433.0 5433.0 5433.0 5433.0 5433.0 5433.0 5433.0 5433.0 5433.0 5433.0 5433.0 5433.0 5433.0 5433.0 5433.0 5433.0 5433.0 5433.0 5433.0 5433.0 5433.0 5433.0 5433.0 5433.0 5433.0 5433.0 5433.0 5433.0 5433.0 5433.0 5433.0 5433.0 5433.0 5433.0 5433.0 5433.0 5433.0 5433.0 5433.0 5433.0 5433.0 5433.0 5433.0 5433.0 5433.0 5433.0 5433.0 5433.0 5433.0 5433.0 5433.0 5433.0 5433.0 5433.0 5433.0 5433.0 5433.0 5433.0 5433.0 5433.0 5433.0 5433.0 5433.0 5433.0 5433.0 5433.0 5433.0 5433.0 5433.0 5433.0 5433.0 5433.0 5433.0 5433.0 5433.0 5433.0 5433.0 5433.0 5433.0 5433.0 5433.0 5433.0 5433.0 5433.0 5433.0 5433.0 5433.0 5433.0 5433.0 5433.0 5433.0 5433.0 5433.0 5433.0 5433.0 5433.0 5433.0 5433.0 5433.0 5433.0 5433.0 5433.0 5433.0 5433.0 5433.0 5433.0 5433.0 5433.0 5433.0 5433.0 5433.0 5433.0 5433.0 5433.0 5433.0 5433.0 5433.0 5433.0 5433.0 5433.0 5433.0 5433.0 5433.0 5433.0 5433.0 5433.0 5433.0 5433.0 5433.0 5433.0 5433.0 5433.0 5433.0 5433.0 5433.0 5433.0 5433.0 5433.0 5433.0 5433.0 5433.0 5433.0 5433.0 5433.0 5433.0 5433.0 5433.0 5433.0 5433.0 5433.0 5433.0 5433.0 5433.0 5433.0 5433.0 5433.0 5433.0 5433.0 5433.0 5433.0 5433.0 5433.0 5433.0 5433.0 5433.0 5433.0 5433.0 5433.0 5433.0 5433.0 5433.0 5433.0 5433.0 5433.0 5433.0 5433.0 5433.0 5433.0 5433.0 5433.0 5433.0 5433.0 5433.0 5433.0 5433.0 5433.0 5433.0 5433.0 5433.0 5433.0 5433.0 5433.0 5433.0 5433.0 5433.0 5433.0 5433.0 5433.0 5433.0 5433.0 5433.0 5433.0 5433.0 5433.0 5433.0 5433.0 5433.0 5433.0 5433.0 5433.0 5433.0 5433.0 5433.0 5433.0 5433.0 5433.0 5433.0 5433.0 5433.0 5433.0 5433.0 5433.0 5433.0 5433.0 5433.0 5433.0 5433.0 5433.0 5433.0 5433.0 5433.0 5433.0 5433.0 5433.0 5433.0 5433.0 5433.0 5433.0 5433.0 5433.0 5433.0 5433.0 5433.0 5433.0 5433.0 5433.0 5433.0 5433.0 5433.0 5433.0 5433.0 5433.0 5433.0 5433.0 5433.0 5433.0 5433.0 5433.0 5433.0 5433.0 5433.0 5433.0 5433.0 5433.0 5433.0 5433.0 5433.0 5433.0 5433.0 5433.0 5433.0 5433.0 5433.0 5433.0 5433.0 5433.0 5433.0 5433.0 5433.0 5433.0 5433.0 5433.0 5433.0 5433.0 5433.0 5433.0 5433.0 5433.0 5433.0 5433.0 5433.0 5433.0 5433.0 5433.0 5433.0 5433.0 5433.0 5433.0 5433.0 5433.0 5433.0 5433.0 5433.0 5433.0 5433.0 5433.0 5433.0 5433.0 5433.0 5433.0 5433.0 5433.0 5433.0 5433.0 5433.0 5433.0 5433.0 5433.0 5433.0 5433.0 5433.0 5433.0 5433.0 5433.0 5433.0 5433.0 5433.0 5433.0 5433.0 5433.0 5433.0 5433.0 5433.0 5433.0 5433.0 5433.0 5433.0 5433.0 5433.0 5433.0 5433.0 5433.0 5384.0 5384.0 5384.0 5384.0 5384.0 5384.0 5384.0 5384.0 5384.0 5384.0 5384.0 5384.0 5384.0 5384.0 5384.0 5384.0 5384.0 5384.0 5384.0 5384.0 5384.0 5384.0 5384.0 5384.0 5384.0 5384.0 5384.0 5384.0 5384.0 5384.0 5384.0 5384.0 5384.0 5384.0 5384.0 5384.0 5384.0 5384.0 5384.0 5384.0 5384.0 5384.0 5384.0 5384.0 5384.0 5384.0 5384.0 5384.0 5384.0 5384.0 
11403.0 11296.0 10331.0 9332.0 7941.0 7149.0 6663.0 6557.0 6448.0 6308.0 6166.0 6158.0 6014.0 5999.0 5903.0 5903.0 5903.0 5903.0 5903.0 5892.0 5879.0 5779.0 5779.0 5779.0 5777.0 5777.0 5777.0 5777.0 5738.0 5738.0 5738.0 5736.0 5631.0 5509.0 5509.0 5509.0 5493.0 5464.0 5464.0 5464.0 5464.0 5464.0 5464.0 5464.0 5464.0 5464.0 5464.0 5464.0 5444.0 5444.0 5444.0 5444.0 5444.0 5368.0 5368.0 5368.0 5368.0 5368.0 5368.0 5368.0 5368.0 5368.0 5368.0 5368.0 5368.0 5368.0 5368.0 5368.0 5368.0 5368.0 5368.0 5368.0 5368.0 5368.0 5368.0 5368.0 5368.0 5368.0 5368.0 5368.0 5368.0 5368.0 5368.0 5368.0 5368.0 5368.0 5368.0 5368.0 5368.0 5368.0 5368.0 5368.0 5368.0 5368.0 5368.0 5368.0 5368.0 5368.0 5368.0 5354.0 5354.0 5354.0 5354.0 5354.0 5354.0 5354.0 5354.0 5354.0 5348.0 5348.0 5296.0 5296.0 5296.0 5296.0 5296.0 5296.0 5296.0 5296.0 5296.0 5296.0 5296.0 5296.0 5296.0 5296.0 5296.0 5296.0 5296.0 5296.0 5296.0 5296.0 5296.0 5296.0 5296.0 5296.0 5296.0 5296.0 5296.0 5296.0 5296.0 5296.0 5296.0 5296.0 5296.0 5296.0 5296.0 5296.0 5296.0 5296.0 5296.0 5296.0 5296.0 5296.0 5296.0 5296.0 5296.0 5296.0 5296.0 5296.0 5296.0 5296.0 5296.0 5296.0 5296.0 5296.0 5296.0 5296.0 5296.0 5296.0 5296.0 5296.0 5296.0 5296.0 5296.0 5296.0 5296.0 5296.0 5296.0 5296.0 5296.0 5296.0 5296.0 5296.0 5296.0 5296.0 5296.0 5296.0 5296.0 5296.0 5296.0 5296.0 5296.0 5296.0 5296.0 5296.0 5296.0 5296.0 5296.0 5296.0 5296.0 5296.0 5296.0 5296.0 5296.0 5296.0 5296.0 5296.0 5296.0 5296.0 5296.0 5296.0 5296.0 5296.0 5296.0 5296.0 5296.0 5296.0 5296.0 5296.0 5296.0 5296.0 5296.0 5296.0 5296.0 5296.0 5296.0 5296.0 5296.0 5296.0 5296.0 5296.0 5296.0 5296.0 5296.0 5296.0 5296.0 5296.0 5296.0 5296.0 5296.0 5296.0 5296.0 5296.0 5296.0 5296.0 5296.0 5296.0 5296.0 5296.0 5296.0 5296.0 5296.0 5296.0 5296.0 5296.0 5296.0 5296.0 5296.0 5296.0 5296.0 5296.0 5296.0 5296.0 5296.0 5296.0 5296.0 5296.0 5296.0 5296.0 5296.0 5296.0 5296.0 5296.0 5296.0 5296.0 5296.0 5296.0 5296.0 5296.0 5296.0 5296.0 5296.0 5296.0 5296.0 5296.0 5296.0 5296.0 5296.0 5296.0 5296.0 5296.0 5296.0 5296.0 5296.0 5296.0 5296.0 5296.0 5296.0 5296.0 5296.0 5296.0 5296.0 5296.0 5296.0 5296.0 5296.0 5296.0 5296.0 5296.0 5296.0 5296.0 5296.0 5296.0 5296.0 5296.0 5296.0 5296.0 5296.0 5296.0 5296.0 5296.0 5296.0 5296.0 5296.0 5296.0 5296.0 5296.0 5296.0 5296.0 5296.0 5296.0 5296.0 5296.0 5296.0 5296.0 5296.0 5296.0 5296.0 5296.0 5296.0 5296.0 5296.0 5296.0 5296.0 5296.0 5296.0 5296.0 5296.0 5296.0 5296.0 5296.0 5296.0 5296.0 5296.0 5296.0 5296.0 5296.0 5296.0 5296.0 5296.0 5296.0 5296.0 5296.0 5296.0 5296.0 5296.0 5296.0 5296.0 5296.0 5296.0 5296.0 5296.0 5296.0 5296.0 5296.0 5296.0 5296.0 5296.0 5296.0 5296.0 5296.0 5296.0 5296.0 5296.0 5296.0 5296.0 5296.0 5296.0 5296.0 5296.0 5296.0 5296.0 5296.0 5296.0 5296.0 5296.0 5296.0 5296.0 5296.0 5296.0 5296.0 5296.0 5296.0 5296.0 5296.0 5296.0 5296.0 5296.0 5296.0 5296.0 5296.0 5296.0 5296.0 5296.0 5296.0 5296.0 5296.0 5296.0 5296.0 5296.0 5296.0 5296.0 5296.0 5296.0 5296.0 5296.0 5296.0 5296.0 5296.0 5296.0 5296.0 5296.0 5296.0 5296.0 5296.0 5296.0 5296.0 5296.0 5296.0 5296.0 5296.0 5296.0 5296.0 5296.0 5296.0 5296.0 5296.0 5296.0 5296.0 5296.0 5296.0 5296.0 5296.0 5296.0 5296.0 5296.0 5296.0 5296.0 5296.0 5296.0 5296.0 5296.0 5296.0 5296.0 5296.0 5296.0 5296.0 5296.0 5296.0 5296.0 5296.0 5296.0 5296.0 5296.0 5296.0 5296.0 5296.0 5296.0 5296.0 5296.0 5296.0 5296.0 5296.0 5296.0 5296.0 5296.0 5296.0 5296.0 5296.0 5296.0 5296.0 5296.0 5296.0 5296.0 5296.0 5296.0 5296.0 5296.0 5296.0 5296.0 5296.0 5296.0 5296.0 5296.0 5296.0 5296.0 5296.0 5296.0 5296.0 5296.0 5296.0 5296.0 5296.0 5296.0 5296.0 5296.0 5296.0 5296.0 5296.0 5296.0 5296.0 5296.0 5296.0 5296.0 5296.0 5296.0 5296.0 5296.0 5296.0 5296.0 5296.0 5296.0 5296.0 5296.0 5296.0 5296.0 5296.0 5296.0 5296.0 5296.0 5296.0 5296.0 5296.0 5296.0 5296.0 5296.0 5296.0 5296.0 5296.0 5296.0 5296.0 5296.0 5296.0 5296.0 5296.0 5296.0 5296.0 5296.0 5296.0 5296.0 5296.0 5296.0 5296.0 5296.0 5296.0 5296.0 5296.0 5296.0 5296.0 5296.0 5296.0 5296.0 5296.0 5296.0 5296.0 5296.0 5296.0 5296.0 5296.0 5296.0 5296.0 5296.0 5296.0 5296.0 5296.0 5296.0 5296.0 5296.0 5296.0 5296.0 5296.0 5296.0 5296.0 5296.0 5296.0 5296.0 5296.0 5296.0 5296.0 5296.0 5296.0 5296.0 5296.0 5296.0 5296.0 5296.0 5296.0 5296.0 5296.0 5296.0 5296.0 5296.0 5296.0 5296.0 5296.0 5296.0 5296.0 5296.0 5296.0 5296.0 5296.0 5296.0 5296.0 5296.0 5296.0 5296.0 5296.0 5289.0 5289.0 5289.0 5289.0 5289.0 5289.0 5289.0 5289.0 5289.0 5289.0 5289.0 5289.0 5289.0 5289.0 5289.0 5289.0 5289.0 5289.0 5289.0 5289.0 5289.0 5289.0 5289.0 5289.0 5289.0 5289.0 5289.0 5289.0 5289.0 5289.0 5289.0 5289.0 5289.0 5289.0 5289.0 5289.0 5289.0 5289.0 5289.0 5289.0 
11298.0 10439.0 9413.0 8082.0 7400.0 6577.0 6577.0 6374.0 6264.0 6264.0 6264.0 6257.0 6190.0 6126.0 6126.0 6126.0 6126.0 6126.0 6126.0 6126.0 6126.0 6126.0 6126.0 6107.0 6087.0 6073.0 6073.0 6073.0 6001.0 6001.0 5884.0 5835.0 5835.0 5835.0 5835.0 5835.0 5835.0 5835.0 5835.0 5835.0 5835.0 5835.0 5835.0 5835.0 5835.0 5835.0 5835.0 5835.0 5835.0 5835.0 5835.0 5778.0 5778.0 5778.0 5778.0 5778.0 5778.0 5778.0 5778.0 5778.0 5778.0 5778.0 5778.0 5778.0 5778.0 5778.0 5778.0 5778.0 5778.0 5778.0 5778.0 5778.0 5778.0 5778.0 5778.0 5778.0 5778.0 5778.0 5778.0 5778.0 5778.0 5778.0 5778.0 5778.0 5778.0 5778.0 5778.0 5778.0 5778.0 5778.0 5778.0 5778.0 5778.0 5778.0 5778.0 5778.0 5778.0 5778.0 5778.0 5778.0 5778.0 5778.0 5778.0 5778.0 5778.0 5778.0 5754.0 5741.0 5739.0 5739.0 5739.0 5733.0 5681.0 5681.0 5673.0 5673.0 5673.0 5673.0 5673.0 5673.0 5673.0 5673.0 5673.0 5673.0 5673.0 5673.0 5673.0 5673.0 5673.0 5673.0 5673.0 5673.0 5673.0 5673.0 5673.0 5673.0 5673.0 5673.0 5673.0 5673.0 5673.0 5673.0 5673.0 5673.0 5673.0 5673.0 5673.0 5673.0 5673.0 5673.0 5673.0 5673.0 5673.0 5673.0 5673.0 5673.0 5673.0 5673.0 5673.0 5673.0 5673.0 5673.0 5673.0 5673.0 5673.0 5673.0 5673.0 5673.0 5673.0 5673.0 5673.0 5673.0 5673.0 5673.0 5673.0 5673.0 5673.0 5673.0 5673.0 5673.0 5673.0 5659.0 5623.0 5623.0 5623.0 5623.0 5623.0 5623.0 5623.0 5623.0 5623.0 5623.0 5623.0 5623.0 5623.0 5623.0 5623.0 5623.0 5623.0 5623.0 5517.0 5517.0 5477.0 5477.0 5477.0 5477.0 5477.0 5477.0 5477.0 5477.0 5477.0 5477.0 5477.0 5477.0 5477.0 5477.0 5477.0 5477.0 5477.0 5477.0 5477.0 5442.0 5442.0 5442.0 5442.0 5442.0 5442.0 5442.0 5442.0 5442.0 5442.0 5442.0 5442.0 5442.0 5442.0 5442.0 5442.0 5442.0 5442.0 5442.0 5442.0 5442.0 5442.0 5442.0 5442.0 5442.0 5442.0 5442.0 5442.0 5442.0 5442.0 5442.0 5442.0 5442.0 5442.0 5442.0 5442.0 5442.0 5442.0 5442.0 5442.0 5442.0 5442.0 5442.0 5442.0 5442.0 5442.0 5442.0 5442.0 5442.0 5442.0 5442.0 5442.0 5442.0 5442.0 5442.0 5442.0 5442.0 5442.0 5442.0 5442.0 5442.0 5442.0 5442.0 5442.0 5442.0 5442.0 5442.0 5442.0 5442.0 5442.0 5442.0 5442.0 5442.0 5442.0 5442.0 5442.0 5442.0 5442.0 5442.0 5442.0 5442.0 5442.0 5442.0 5442.0 5442.0 5442.0 5442.0 5442.0 5442.0 5442.0 5442.0 5442.0 5442.0 5442.0 5442.0 5442.0 5442.0 5442.0 5442.0 5442.0 5442.0 5442.0 5442.0 5442.0 5442.0 5442.0 5442.0 5442.0 5442.0 5442.0 5442.0 5442.0 5442.0 5442.0 5442.0 5442.0 5442.0 5442.0 5442.0 5442.0 5442.0 5442.0 5442.0 5442.0 5442.0 5442.0 5442.0 5442.0 5442.0 5442.0 5442.0 5442.0 5442.0 5442.0 5413.0 5413.0 5413.0 5413.0 5413.0 5413.0 5413.0 5413.0 5413.0 5413.0 5413.0 5413.0 5381.0 5381.0 5381.0 5381.0 5381.0 5381.0 5381.0 5381.0 5381.0 5381.0 5381.0 5381.0 5381.0 5381.0 5381.0 5381.0 5381.0 5381.0 5381.0 5381.0 5381.0 5381.0 5381.0 5381.0 5381.0 5381.0 5381.0 5381.0 5381.0 5381.0 5381.0 5381.0 5381.0 5381.0 5381.0 5381.0 5327.0 5327.0 5327.0 5327.0 5327.0 5327.0 5327.0 5327.0 5327.0 5327.0 5327.0 5327.0 5327.0 5327.0 5327.0 5327.0 5327.0 5327.0 5327.0 5327.0 5327.0 5327.0 5327.0 5327.0 5327.0 5327.0 5327.0 5327.0 5327.0 5327.0 5327.0 5327.0 5327.0 5327.0 5327.0 5327.0 5327.0 5327.0 5327.0 5327.0 5327.0 5327.0 5327.0 5327.0 5327.0 5327.0 5327.0 5327.0 5327.0 5327.0 5327.0 5327.0 5327.0 5327.0 5327.0 5327.0 5327.0 5327.0 5327.0 5327.0 5327.0 5327.0 5327.0 5327.0 5327.0 5327.0 5327.0 5327.0 5327.0 5327.0 5327.0 5327.0 5327.0 5327.0 5327.0 5327.0 5327.0 5327.0 5327.0 5327.0 5327.0 5327.0 5327.0 5327.0 5327.0 5327.0 5327.0 5327.0 5327.0 5327.0 5327.0 5327.0 5327.0 5327.0 5327.0 5327.0 5327.0 5327.0 5327.0 5327.0 5327.0 5327.0 5327.0 5327.0 5327.0 5327.0 5327.0 5327.0 5327.0 5327.0 5327.0 5327.0 5327.0 5327.0 5327.0 5327.0 5327.0 5327.0 5327.0 5327.0 5327.0 5327.0 5327.0 5327.0 5327.0 5327.0 5327.0 5327.0 5327.0 5327.0 5327.0 5327.0 5327.0 5327.0 5327.0 5327.0 5327.0 5327.0 5327.0 5327.0 5327.0 5327.0 5327.0 5327.0 5327.0 5327.0 5327.0 5327.0 5327.0 5327.0 5327.0 5327.0 5327.0 5327.0 5327.0 5327.0 5327.0 5327.0 5327.0 5327.0 5327.0 5327.0 5327.0 5327.0 5327.0 5327.0 5327.0 5327.0 5327.0 5327.0 5327.0 5327.0 5327.0 5327.0 5327.0 5327.0 5327.0 5327.0 5327.0 5327.0 5327.0 5327.0 5327.0 5327.0 5327.0 5327.0 5327.0 5327.0 5327.0 5327.0 5327.0 5327.0 5327.0 5327.0 5327.0 5327.0 5327.0 5327.0 5327.0 5327.0 5327.0 5327.0 5327.0 5327.0 5327.0 5327.0 5327.0 5327.0 5327.0 5327.0 5327.0 5327.0 5327.0 5327.0 5327.0 5327.0 5327.0 5327.0 5327.0 5327.0 5327.0 5327.0 5327.0 5327.0 5327.0 5327.0 5327.0 5327.0 5327.0 5327.0 5327.0 5327.0 5327.0 5327.0 5327.0 5327.0 5327.0 5327.0 5327.0 5327.0 5327.0 5327.0 5327.0 5327.0 5327.0 5327.0 5327.0 5327.0 5327.0 5327.0 5327.0 5327.0 5327.0 5327.0 5327.0 5327.0 5327.0 5327.0 5327.0 5327.0 5327.0 
11177.0 10667.0 9030.0 8324.0 7110.0 6885.0 6548.0 6332.0 6153.0 6153.0 6109.0 6098.0 5953.0 5953.0 5953.0 5953.0 5953.0 5832.0 5832.0 5832.0 5832.0 5832.0 5832.0 5832.0 5832.0 5832.0 5832.0 5832.0 5657.0 5657.0 5657.0 5657.0 5657.0 5657.0 5657.0 5657.0 5657.0 5657.0 5657.0 5657.0 5657.0 5657.0 5657.0 5657.0 5657.0 5657.0 5657.0 5657.0 5657.0 5657.0 5657.0 5657.0 5602.0 5602.0 5600.0 5600.0 5600.0 5600.0 5600.0 5600.0 5600.0 5600.0 5600.0 5600.0 5600.0 5600.0 5600.0 5600.0 5600.0 5600.0 5600.0 5600.0 5600.0 5600.0 5600.0 5600.0 5600.0 5600.0 5600.0 5600.0 5572.0 5563.0 5563.0 5563.0 5563.0 5563.0 5563.0 5563.0 5563.0 5563.0 5563.0 5563.0 5563.0 5563.0 5563.0 5563.0 5563.0 5535.0 5535.0 5535.0 5535.0 5535.0 5535.0 5535.0 5535.0 5481.0 5481.0 5474.0 5474.0 5474.0 5474.0 5474.0 5474.0 5474.0 5474.0 5474.0 5474.0 5474.0 5474.0 5474.0 5474.0 5474.0 5474.0 5474.0 5474.0 5474.0 5474.0 5474.0 5474.0 5474.0 5474.0 5474.0 5474.0 5474.0 5474.0 5474.0 5474.0 5474.0 5474.0 5474.0 5474.0 5474.0 5474.0 5474.0 5474.0 5474.0 5474.0 5474.0 5474.0 5474.0 5474.0 5474.0 5474.0 5474.0 5474.0 5474.0 5474.0 5474.0 5474.0 5474.0 5474.0 5474.0 5474.0 5474.0 5474.0 5474.0 5474.0 5474.0 5474.0 5474.0 5474.0 5474.0 5449.0 5449.0 5449.0 5449.0 5438.0 5438.0 5432.0 5417.0 5417.0 5417.0 5417.0 5417.0 5417.0 5417.0 5417.0 5417.0 5417.0 5417.0 5417.0 5417.0 5417.0 5417.0 5417.0 5417.0 5417.0 5417.0 5417.0 5417.0 5417.0 5417.0 5417.0 5417.0 5417.0 5417.0 5417.0 5417.0 5417.0 5417.0 5417.0 5417.0 5417.0 5417.0 5417.0 5417.0 5417.0 5417.0 5417.0 5417.0 5417.0 5417.0 5417.0 5417.0 5417.0 5417.0 5417.0 5417.0 5407.0 5407.0 5407.0 5407.0 5407.0 5407.0 5407.0 5407.0 5407.0 5407.0 5407.0 5407.0 5407.0 5407.0 5407.0 5407.0 5407.0 5407.0 5407.0 5407.0 5407.0 5407.0 5407.0 5407.0 5407.0 5407.0 5407.0 5407.0 5407.0 5407.0 5407.0 5407.0 5407.0 5407.0 5407.0 5407.0 5407.0 5407.0 5407.0 5407.0 5407.0 5407.0 5407.0 5407.0 5407.0 5407.0 5407.0 5407.0 5407.0 5407.0 5407.0 5407.0 5407.0 5407.0 5407.0 5407.0 5407.0 5407.0 5407.0 5407.0 5407.0 5407.0 5407.0 5407.0 5407.0 5407.0 5407.0 5407.0 5407.0 5407.0 5407.0 5407.0 5407.0 5407.0 5407.0 5407.0 5407.0 5407.0 5407.0 5407.0 5407.0 5407.0 5407.0 5407.0 5407.0 5407.0 5407.0 5407.0 5407.0 5407.0 5407.0 5407.0 5407.0 5407.0 5407.0 5407.0 5407.0 5407.0 5407.0 5407.0 5407.0 5407.0 5407.0 5407.0 5407.0 5407.0 5407.0 5407.0 5407.0 5406.0 5406.0 5406.0 5406.0 5406.0 5406.0 5406.0 5406.0 5406.0 5406.0 5406.0 5406.0 5406.0 5406.0 5406.0 5406.0 5406.0 5406.0 5406.0 5406.0 5406.0 5406.0 5406.0 5406.0 5406.0 5406.0 5406.0 5406.0 5406.0 5406.0 5406.0 5406.0 5406.0 5406.0 5406.0 5406.0 5406.0 5406.0 5406.0 5406.0 5406.0 5406.0 5406.0 5406.0 5406.0 5406.0 5406.0 5406.0 5406.0 5406.0 5406.0 5406.0 5406.0 5406.0 5406.0 5406.0 5406.0 5406.0 5406.0 5406.0 5406.0 5374.0 5374.0 5370.0 5370.0 5370.0 5370.0 5370.0 5341.0 5341.0 5341.0 5341.0 5341.0 5341.0 5341.0 5341.0 5341.0 5341.0 5341.0 5341.0 5341.0 5341.0 5341.0 5341.0 5341.0 5341.0 5341.0 5341.0 5341.0 5341.0 5341.0 5341.0 5321.0 5321.0 5321.0 5321.0 5321.0 5321.0 5321.0 5297.0 5297.0 5297.0 5297.0 5297.0 5297.0 5297.0 5297.0 5297.0 5297.0 5297.0 5297.0 5297.0 5297.0 5297.0 5297.0 5297.0 5297.0 5297.0 5297.0 5297.0 5297.0 5297.0 5297.0 5297.0 5297.0 5297.0 5297.0 5297.0 5297.0 5297.0 5297.0 5297.0 5297.0 5297.0 5297.0 5297.0 5297.0 5297.0 5297.0 5297.0 5297.0 5297.0 5297.0 5297.0 5297.0 5297.0 5297.0 5297.0 5297.0 5297.0 5297.0 5297.0 5297.0 5297.0 5297.0 5297.0 5297.0 5297.0 5297.0 5297.0 5297.0 5297.0 5297.0 5297.0 5297.0 5297.0 5297.0 5297.0 5297.0 5297.0 5297.0 5297.0 5297.0 5297.0 5297.0 5297.0 5297.0 5297.0 5297.0 5297.0 5297.0 5297.0 5297.0 5297.0 5297.0 5297.0 5297.0 5297.0 5297.0 5297.0 5297.0 5297.0 5297.0 5297.0 5297.0 5297.0 5297.0 5297.0 5297.0 5297.0 5297.0 5297.0 5297.0 5297.0 5297.0 5297.0 5297.0 5297.0 5297.0 5297.0 5297.0 5297.0 5297.0 5297.0 5297.0 5297.0 5297.0 5297.0 5297.0 5297.0 5297.0 5297.0 5297.0 5297.0 5297.0 5297.0 5297.0 5297.0 5297.0 5297.0 5297.0 5297.0 5297.0 5297.0 5297.0 5297.0 5297.0 5297.0 5297.0 5297.0 5297.0 5297.0 5297.0 5297.0 5297.0 5297.0 5297.0 5297.0 5297.0 5297.0 5297.0 5297.0 5297.0 5297.0 5297.0 5297.0 5297.0 5297.0 5297.0 5297.0 5297.0 5297.0 5297.0 5297.0 5297.0 5297.0 5297.0 5297.0 5297.0 5297.0 5297.0 5297.0 5297.0 5297.0 5297.0 5297.0 5297.0 5297.0 5297.0 5297.0 5297.0 5297.0 5297.0 5297.0 5297.0 5297.0 5297.0 5297.0 5297.0 5297.0 5297.0 5297.0 5297.0 5297.0 5297.0 5297.0 5297.0 5297.0 5297.0 5297.0 5297.0 5297.0 5297.0 5297.0 5297.0 5297.0 5297.0 5297.0 5297.0 5297.0 5297.0 5297.0 5297.0 5297.0 5297.0 5297.0 5297.0 5297.0 5297.0 5297.0 5297.0 5297.0 5297.0 5297.0 5297.0 5297.0 5297.0 
11557.0 11557.0 10256.0 9219.0 8174.0 7001.0 6547.0 6331.0 6331.0 6303.0 6156.0 6156.0 5972.0 5913.0 5913.0 5906.0 5906.0 5832.0 5803.0 5803.0 5803.0 5737.0 5737.0 5640.0 5640.0 5640.0 5640.0 5640.0 5640.0 5640.0 5640.0 5640.0 5640.0 5640.0 5640.0 5640.0 5640.0 5640.0 5640.0 5640.0 5640.0 5640.0 5640.0 5640.0 5640.0 5640.0 5640.0 5640.0 5640.0 5640.0 5640.0 5640.0 5640.0 5640.0 5640.0 5640.0 5640.0 5640.0 5640.0 5640.0 5640.0 5640.0 5640.0 5640.0 5640.0 5640.0 5640.0 5640.0 5640.0 5640.0 5637.0 5637.0 5637.0 5637.0 5608.0 5605.0 5605.0 5605.0 5524.0 5524.0 5524.0 5524.0 5524.0 5524.0 5524.0 5524.0 5524.0 5524.0 5524.0 5524.0 5524.0 5524.0 5524.0 5524.0 5524.0 5524.0 5524.0 5524.0 5524.0 5524.0 5524.0 5524.0 5524.0 5524.0 5524.0 5524.0 5524.0 5524.0 5524.0 5524.0 5524.0 5524.0 5524.0 5524.0 5524.0 5524.0 5524.0 5524.0 5524.0 5524.0 5524.0 5524.0 5524.0 5524.0 5524.0 5524.0 5524.0 5524.0 5524.0 5524.0 5524.0 5524.0 5524.0 5524.0 5524.0 5524.0 5524.0 5524.0 5524.0 5524.0 5524.0 5524.0 5524.0 5524.0 5524.0 5524.0 5524.0 5524.0 5524.0 5524.0 5524.0 5524.0 5524.0 5524.0 5524.0 5524.0 5524.0 5515.0 5515.0 5515.0 5515.0 5515.0 5515.0 5515.0 5515.0 5515.0 5515.0 5515.0 5515.0 5515.0 5515.0 5515.0 5515.0 5515.0 5515.0 5515.0 5515.0 5515.0 5515.0 5515.0 5515.0 5498.0 5498.0 5482.0 5482.0 5482.0 5482.0 5482.0 5482.0 5482.0 5482.0 5482.0 5482.0 5482.0 5482.0 5482.0 5482.0 5482.0 5482.0 5482.0 5482.0 5482.0 5482.0 5482.0 5482.0 5482.0 5482.0 5482.0 5482.0 5482.0 5482.0 5482.0 5482.0 5482.0 5482.0 5482.0 5464.0 5464.0 5464.0 5464.0 5464.0 5464.0 5464.0 5464.0 5464.0 5464.0 5464.0 5464.0 5464.0 5464.0 5464.0 5464.0 5464.0 5459.0 5459.0 5459.0 5459.0 5459.0 5459.0 5459.0 5459.0 5459.0 5459.0 5459.0 5459.0 5459.0 5459.0 5459.0 5459.0 5459.0 5459.0 5459.0 5459.0 5459.0 5459.0 5459.0 5459.0 5459.0 5459.0 5459.0 5459.0 5459.0 5459.0 5459.0 5459.0 5459.0 5459.0 5459.0 5459.0 5459.0 5459.0 5459.0 5459.0 5459.0 5459.0 5459.0 5459.0 5459.0 5459.0 5459.0 5459.0 5459.0 5459.0 5459.0 5459.0 5459.0 5459.0 5459.0 5459.0 5459.0 5459.0 5459.0 5459.0 5459.0 5459.0 5459.0 5459.0 5459.0 5459.0 5459.0 5459.0 5459.0 5459.0 5459.0 5459.0 5459.0 5459.0 5459.0 5459.0 5459.0 5459.0 5459.0 5459.0 5459.0 5459.0 5459.0 5459.0 5459.0 5459.0 5459.0 5459.0 5459.0 5459.0 5459.0 5459.0 5459.0 5459.0 5459.0 5459.0 5459.0 5459.0 5459.0 5459.0 5459.0 5459.0 5459.0 5459.0 5459.0 5459.0 5459.0 5459.0 5459.0 5459.0 5459.0 5459.0 5459.0 5459.0 5459.0 5459.0 5459.0 5459.0 5459.0 5459.0 5459.0 5459.0 5459.0 5459.0 5459.0 5459.0 5459.0 5459.0 5459.0 5459.0 5459.0 5459.0 5459.0 5459.0 5459.0 5459.0 5459.0 5459.0 5459.0 5459.0 5459.0 5459.0 5459.0 5459.0 5459.0 5459.0 5459.0 5459.0 5459.0 5459.0 5459.0 5459.0 5459.0 5459.0 5459.0 5459.0 5459.0 5459.0 5459.0 5459.0 5459.0 5459.0 5459.0 5459.0 5459.0 5459.0 5459.0 5459.0 5459.0 5459.0 5459.0 5459.0 5459.0 5459.0 5459.0 5459.0 5459.0 5459.0 5459.0 5459.0 5459.0 5459.0 5459.0 5459.0 5459.0 5459.0 5459.0 5459.0 5459.0 5459.0 5459.0 5459.0 5459.0 5459.0 5459.0 5459.0 5459.0 5459.0 5459.0 5459.0 5459.0 5459.0 5459.0 5459.0 5459.0 5459.0 5459.0 5459.0 5459.0 5459.0 5459.0 5459.0 5459.0 5459.0 5459.0 5459.0 5459.0 5459.0 5459.0 5459.0 5459.0 5459.0 5459.0 5459.0 5459.0 5459.0 5459.0 5459.0 5459.0 5459.0 5459.0 5459.0 5459.0 5459.0 5459.0 5459.0 5459.0 5459.0 5459.0 5459.0 5459.0 5459.0 5459.0 5459.0 5459.0 5459.0 5459.0 5459.0 5459.0 5459.0 5459.0 5459.0 5459.0 5459.0 5459.0 5459.0 5459.0 5459.0 5459.0 5459.0 5459.0 5459.0 5459.0 5459.0 5459.0 5459.0 5459.0 5459.0 5459.0 5459.0 5459.0 5459.0 5459.0 5459.0 5459.0 5459.0 5459.0 5459.0 5459.0 5459.0 5459.0 5459.0 5459.0 5459.0 5459.0 5459.0 5459.0 5459.0 5459.0 5459.0 5459.0 5459.0 5459.0 5459.0 5459.0 5459.0 5459.0 5459.0 5459.0 5459.0 5459.0 5459.0 5459.0 5459.0 5459.0 5459.0 5459.0 5459.0 5459.0 5459.0 5459.0 5459.0 5459.0 5459.0 5459.0 5459.0 5459.0 5459.0 5459.0 5459.0 5459.0 5459.0 5459.0 5459.0 5459.0 5459.0 5459.0 5459.0 5459.0 5459.0 5459.0 5459.0 5459.0 5459.0 5459.0 5459.0 5459.0 5459.0 5459.0 5459.0 5459.0 5459.0 5459.0 5459.0 5459.0 5459.0 5459.0 5459.0 5459.0 5459.0 5459.0 5459.0 5459.0 5459.0 5459.0 5459.0 5459.0 5459.0 5459.0 5459.0 5459.0 5459.0 5459.0 5459.0 5459.0 5459.0 5459.0 5459.0 5459.0 5459.0 5459.0 5459.0 5459.0 5459.0 5459.0 5459.0 5459.0 5459.0 5459.0 5459.0 5459.0 5459.0 5459.0 5459.0 5459.0 5459.0 5431.0 5431.0 5431.0 5431.0 5431.0 5431.0 5431.0 5431.0 5431.0 5431.0 5431.0 5431.0 5431.0 5431.0 5431.0 5431.0 5431.0 5431.0 5431.0 5431.0 5431.0 5431.0 5431.0 5431.0 5431.0 5431.0 5431.0 5431.0 5431.0 5431.0 5431.0 5431.0 5431.0 5431.0 5431.0 5431.0 5431.0 5431.0 5431.0 5431.0 5431.0 5431.0 5431.0 5431.0 5431.0 5431.0 5431.0 
11120.0 10268.0 9194.0 7814.0 6905.0 6541.0 6364.0 6232.0 6209.0 6177.0 6113.0 6057.0 5878.0 5833.0 5833.0 5833.0 5833.0 5833.0 5833.0 5833.0 5759.0 5759.0 5759.0 5759.0 5714.0 5697.0 5697.0 5697.0 5697.0 5697.0 5697.0 5677.0 5642.0 5642.0 5642.0 5642.0 5621.0 5586.0 5586.0 5586.0 5586.0 5586.0 5586.0 5586.0 5586.0 5586.0 5586.0 5586.0 5586.0 5586.0 5586.0 5586.0 5586.0 5586.0 5557.0 5557.0 5557.0 5557.0 5557.0 5557.0 5557.0 5557.0 5557.0 5557.0 5557.0 5557.0 5557.0 5557.0 5557.0 5557.0 5557.0 5557.0 5557.0 5557.0 5557.0 5557.0 5557.0 5557.0 5557.0 5557.0 5553.0 5553.0 5553.0 5538.0 5538.0 5538.0 5528.0 5528.0 5466.0 5420.0 5412.0 5309.0 5309.0 5309.0 5309.0 5309.0 5309.0 5309.0 5243.0 5243.0 5243.0 5243.0 5204.0 5204.0 5204.0 5204.0 5204.0 5204.0 5204.0 5204.0 5204.0 5204.0 5204.0 5204.0 5204.0 5204.0 5204.0 5204.0 5204.0 5204.0 5204.0 5204.0 5204.0 5204.0 5204.0 5204.0 5204.0 5204.0 5204.0 5204.0 5204.0 5204.0 5204.0 5204.0 5204.0 5204.0 5204.0 5204.0 5204.0 5204.0 5204.0 5204.0 5204.0 5204.0 5204.0 5204.0 5204.0 5204.0 5204.0 5204.0 5204.0 5204.0 5204.0 5204.0 5204.0 5204.0 5204.0 5204.0 5204.0 5204.0 5204.0 5204.0 5204.0 5204.0 5204.0 5204.0 5204.0 5204.0 5204.0 5204.0 5204.0 5204.0 5204.0 5204.0 5204.0 5204.0 5204.0 5204.0 5204.0 5204.0 5204.0 5204.0 5204.0 5204.0 5204.0 5204.0 5204.0 5204.0 5204.0 5204.0 5204.0 5204.0 5204.0 5204.0 5204.0 5204.0 5204.0 5204.0 5204.0 5204.0 5204.0 5204.0 5204.0 5204.0 5204.0 5204.0 5204.0 5204.0 5204.0 5204.0 5204.0 5204.0 5204.0 5204.0 5204.0 5204.0 5204.0 5204.0 5204.0 5204.0 5204.0 5204.0 5204.0 5204.0 5204.0 5204.0 5204.0 5204.0 5204.0 5170.0 5170.0 5170.0 5169.0 5169.0 5169.0 5169.0 5169.0 5169.0 5169.0 5169.0 5169.0 5169.0 5169.0 5169.0 5169.0 5169.0 5169.0 5169.0 5169.0 5169.0 5169.0 5169.0 5169.0 5169.0 5169.0 5169.0 5169.0 5169.0 5169.0 5169.0 5169.0 5169.0 5169.0 5169.0 5169.0 5169.0 5169.0 5169.0 5169.0 5169.0 5169.0 5169.0 5169.0 5169.0 5169.0 5169.0 5169.0 5169.0 5169.0 5169.0 5169.0 5169.0 5169.0 5169.0 5169.0 5169.0 5169.0 5169.0 5169.0 5169.0 5169.0 5169.0 5169.0 5169.0 5169.0 5169.0 5169.0 5169.0 5169.0 5169.0 5169.0 5169.0 5169.0 5169.0 5169.0 5169.0 5169.0 5169.0 5169.0 5169.0 5169.0 5169.0 5169.0 5169.0 5169.0 5169.0 5169.0 5169.0 5169.0 5169.0 5169.0 5169.0 5169.0 5169.0 5169.0 5169.0 5169.0 5169.0 5169.0 5169.0 5169.0 5169.0 5169.0 5169.0 5169.0 5169.0 5169.0 5169.0 5169.0 5169.0 5169.0 5169.0 5169.0 5169.0 5169.0 5169.0 5169.0 5169.0 5169.0 5169.0 5169.0 5169.0 5169.0 5169.0 5169.0 5169.0 5169.0 5169.0 5169.0 5169.0 5169.0 5169.0 5169.0 5169.0 5169.0 5169.0 5169.0 5169.0 5169.0 5169.0 5169.0 5169.0 5169.0 5169.0 5169.0 5169.0 5169.0 5169.0 5169.0 5169.0 5169.0 5169.0 5169.0 5169.0 5169.0 5169.0 5169.0 5169.0 5169.0 5169.0 5169.0 5169.0 5169.0 5169.0 5169.0 5169.0 5169.0 5169.0 5169.0 5169.0 5169.0 5169.0 5169.0 5169.0 5169.0 5169.0 5169.0 5169.0 5169.0 5169.0 5169.0 5169.0 5169.0 5169.0 5169.0 5169.0 5169.0 5169.0 5169.0 5169.0 5169.0 5169.0 5169.0 5169.0 5169.0 5169.0 5169.0 5169.0 5169.0 5169.0 5169.0 5169.0 5169.0 5169.0 5169.0 5169.0 5169.0 5169.0 5169.0 5169.0 5169.0 5169.0 5169.0 5169.0 5169.0 5169.0 5169.0 5169.0 5169.0 5169.0 5169.0 5169.0 5169.0 5169.0 5169.0 5169.0 5169.0 5169.0 5169.0 5169.0 5169.0 5169.0 5169.0 5169.0 5169.0 5169.0 5169.0 5169.0 5169.0 5169.0 5169.0 5169.0 5169.0 5169.0 5169.0 5169.0 5169.0 5169.0 5169.0 5169.0 5169.0 5169.0 5169.0 5169.0 5169.0 5169.0 5169.0 5169.0 5169.0 5169.0 5169.0 5169.0 5169.0 5169.0 5169.0 5169.0 5169.0 5169.0 5169.0 5169.0 5169.0 5169.0 5169.0 5169.0 5169.0 5169.0 5169.0 5169.0 5169.0 5169.0 5169.0 5169.0 5169.0 5169.0 5169.0 5169.0 5169.0 5169.0 5169.0 5169.0 5169.0 5169.0 5169.0 5169.0 5169.0 5169.0 5169.0 5169.0 5169.0 5169.0 5169.0 5169.0 5169.0 5169.0 5169.0 5169.0 5169.0 5169.0 5169.0 5169.0 5169.0 5169.0 5169.0 5169.0 5169.0 5169.0 5169.0 5169.0 5169.0 5169.0 5169.0 5169.0 5169.0 5169.0 5169.0 5169.0 5169.0 5169.0 5169.0 5169.0 5169.0 5169.0 5169.0 5169.0 5169.0 5169.0 5169.0 5169.0 5169.0 5169.0 5169.0 5169.0 5169.0 5169.0 5169.0 5169.0 5169.0 5169.0 5169.0 5169.0 5169.0 5169.0 5169.0 5169.0 5169.0 5169.0 5169.0 5169.0 5169.0 5169.0 5169.0 5169.0 5169.0 5169.0 5169.0 5169.0 5169.0 5169.0 5169.0 5169.0 5169.0 5169.0 5169.0 5169.0 5169.0 5169.0 5169.0 5169.0 5169.0 5169.0 5169.0 5169.0 5169.0 5169.0 5169.0 5169.0 5169.0 5169.0 5169.0 5169.0 5169.0 5169.0 5169.0 5169.0 5169.0 5169.0 5169.0 5169.0 5169.0 5169.0 5169.0 5169.0 5169.0 5169.0 5169.0 5169.0 5169.0 5169.0 5169.0 5169.0 5169.0 5169.0 5169.0 5169.0 5169.0 5169.0 5169.0 5169.0 5169.0 5169.0 5169.0 5169.0 5169.0 5169.0 5169.0 5169.0 5169.0 5169.0 5169.0 5169.0 5169.0 5169.0 5169.0 5169.0 
11116.0 11116.0 10209.0 9368.0 7935.0 7308.0 6574.0 6218.0 6001.0 6001.0 6001.0 6001.0 6001.0 6001.0 6001.0 6001.0 6001.0 6001.0 6001.0 6001.0 6001.0 6001.0 6001.0 6001.0 5980.0 5980.0 5980.0 5980.0 5980.0 5949.0 5949.0 5949.0 5944.0 5912.0 5912.0 5884.0 5884.0 5884.0 5884.0 5884.0 5884.0 5884.0 5884.0 5884.0 5884.0 5884.0 5884.0 5884.0 5884.0 5870.0 5870.0 5870.0 5870.0 5870.0 5870.0 5870.0 5870.0 5870.0 5870.0 5870.0 5870.0 5870.0 5870.0 5870.0 5870.0 5870.0 5870.0 5870.0 5783.0 5783.0 5783.0 5783.0 5783.0 5783.0 5783.0 5783.0 5783.0 5783.0 5783.0 5783.0 5783.0 5783.0 5783.0 5783.0 5783.0 5783.0 5783.0 5783.0 5782.0 5782.0 5782.0 5782.0 5782.0 5782.0 5782.0 5782.0 5782.0 5719.0 5719.0 5719.0 5719.0 5719.0 5719.0 5719.0 5719.0 5678.0 5678.0 5678.0 5678.0 5678.0 5678.0 5678.0 5678.0 5675.0 5666.0 5666.0 5666.0 5666.0 5666.0 5666.0 5666.0 5666.0 5666.0 5666.0 5666.0 5666.0 5666.0 5666.0 5666.0 5666.0 5666.0 5666.0 5666.0 5666.0 5666.0 5666.0 5666.0 5666.0 5666.0 5666.0 5666.0 5666.0 5666.0 5666.0 5666.0 5666.0 5666.0 5666.0 5666.0 5666.0 5666.0 5666.0 5666.0 5666.0 5666.0 5666.0 5666.0 5661.0 5661.0 5661.0 5661.0 5661.0 5661.0 5661.0 5627.0 5627.0 5627.0 5627.0 5627.0 5627.0 5627.0 5627.0 5627.0 5627.0 5627.0 5627.0 5627.0 5627.0 5591.0 5591.0 5591.0 5591.0 5591.0 5591.0 5591.0 5591.0 5591.0 5591.0 5591.0 5591.0 5591.0 5591.0 5591.0 5591.0 5591.0 5591.0 5591.0 5591.0 5591.0 5591.0 5591.0 5591.0 5591.0 5591.0 5591.0 5591.0 5591.0 5591.0 5591.0 5591.0 5591.0 5591.0 5591.0 5591.0 5591.0 5591.0 5591.0 5591.0 5591.0 5591.0 5591.0 5591.0 5591.0 5591.0 5591.0 5591.0 5586.0 5586.0 5586.0 5586.0 5586.0 5586.0 5586.0 5586.0 5586.0 5558.0 5558.0 5558.0 5558.0 5558.0 5558.0 5558.0 5558.0 5558.0 5558.0 5558.0 5558.0 5558.0 5558.0 5558.0 5558.0 5558.0 5558.0 5558.0 5558.0 5558.0 5558.0 5558.0 5558.0 5558.0 5558.0 5558.0 5558.0 5558.0 5558.0 5558.0 5558.0 5558.0 5558.0 5558.0 5558.0 5558.0 5558.0 5558.0 5558.0 5558.0 5558.0 5558.0 5558.0 5558.0 5558.0 5558.0 5558.0 5558.0 5558.0 5558.0 5558.0 5558.0 5558.0 5558.0 5558.0 5558.0 5558.0 5558.0 5558.0 5558.0 5558.0 5558.0 5558.0 5558.0 5558.0 5558.0 5558.0 5558.0 5558.0 5558.0 5558.0 5558.0 5558.0 5558.0 5558.0 5558.0 5558.0 5558.0 5558.0 5558.0 5558.0 5558.0 5558.0 5558.0 5558.0 5558.0 5558.0 5558.0 5558.0 5558.0 5558.0 5558.0 5558.0 5558.0 5558.0 5558.0 5558.0 5558.0 5558.0 5558.0 5558.0 5558.0 5558.0 5558.0 5558.0 5558.0 5558.0 5558.0 5558.0 5558.0 5558.0 5558.0 5558.0 5558.0 5558.0 5558.0 5558.0 5558.0 5558.0 5558.0 5558.0 5558.0 5558.0 5555.0 5555.0 5555.0 5555.0 5555.0 5555.0 5555.0 5555.0 5555.0 5555.0 5555.0 5555.0 5555.0 5555.0 5555.0 5555.0 5555.0 5555.0 5555.0 5555.0 5555.0 5555.0 5555.0 5555.0 5555.0 5555.0 5555.0 5555.0 5555.0 5555.0 5555.0 5555.0 5555.0 5555.0 5555.0 5555.0 5555.0 5555.0 5555.0 5555.0 5555.0 5555.0 5555.0 5555.0 5555.0 5555.0 5555.0 5555.0 5555.0 5555.0 5555.0 5555.0 5555.0 5555.0 5555.0 5555.0 5555.0 5555.0 5555.0 5555.0 5555.0 5555.0 5555.0 5555.0 5555.0 5555.0 5555.0 5555.0 5555.0 5555.0 5555.0 5555.0 5555.0 5555.0 5555.0 5555.0 5555.0 5555.0 5555.0 5555.0 5555.0 5555.0 5555.0 5555.0 5555.0 5555.0 5555.0 5555.0 5555.0 5555.0 5555.0 5555.0 5555.0 5555.0 5555.0 5555.0 5555.0 5555.0 5555.0 5555.0 5555.0 5555.0 5555.0 5555.0 5555.0 5555.0 5555.0 5555.0 5555.0 5555.0 5555.0 5555.0 5555.0 5555.0 5555.0 5555.0 5555.0 5555.0 5555.0 5555.0 5555.0 5555.0 5555.0 5555.0 5555.0 5555.0 5555.0 5555.0 5555.0 5555.0 5555.0 5555.0 5555.0 5555.0 5555.0 5555.0 5555.0 5555.0 5555.0 5555.0 5555.0 5555.0 5555.0 5555.0 5555.0 5555.0 5555.0 5555.0 5555.0 5555.0 5555.0 5555.0 5555.0 5555.0 5555.0 5555.0 5555.0 5555.0 5555.0 5555.0 5555.0 5555.0 5555.0 5555.0 5555.0 5555.0 5555.0 5555.0 5555.0 5555.0 5555.0 5555.0 5555.0 5555.0 5555.0 5555.0 5555.0 5555.0 5555.0 5555.0 5555.0 5555.0 5555.0 5555.0 5555.0 5555.0 5555.0 5555.0 5555.0 5555.0 5555.0 5555.0 5555.0 5555.0 5555.0 5555.0 5555.0 5555.0 5555.0 5555.0 5555.0 5555.0 5555.0 5555.0 5555.0 5555.0 5555.0 5555.0 5555.0 5555.0 5555.0 5555.0 5555.0 5555.0 5555.0 5555.0 5555.0 5555.0 5555.0 5555.0 5555.0 5555.0 5555.0 5555.0 5555.0 5555.0 5555.0 5555.0 5555.0 5555.0 5555.0 5555.0 5555.0 5555.0 5555.0 5555.0 5555.0 5555.0 5555.0 5555.0 5555.0 5555.0 5555.0 5555.0 5555.0 5555.0 5555.0 5555.0 5555.0 5555.0 5555.0 5555.0 5555.0 5555.0 5555.0 5555.0 5555.0 5555.0 5555.0 5555.0 5555.0 5555.0 5555.0 5555.0 5555.0 5555.0 5555.0 5555.0 5555.0 5555.0 5555.0 5555.0 5555.0 5555.0 5555.0 5555.0 5555.0 5555.0 5555.0 5555.0 5555.0 5555.0 5555.0 5555.0 5555.0 5555.0 5555.0 5555.0 5555.0 5555.0 5555.0 5555.0 5555.0 5555.0 5555.0 5555.0 5555.0 5555.0 5555.0 5555.0 5555.0 5555.0 5555.0 5555.0 5555.0 5555.0 5555.0 
11141.0 10111.0 9196.0 8140.0 7278.0 6788.0 6348.0 6300.0 6002.0 5991.0 5991.0 5932.0 5932.0 5785.0 5785.0 5785.0 5785.0 5785.0 5785.0 5785.0 5785.0 5736.0 5667.0 5667.0 5667.0 5667.0 5667.0 5667.0 5665.0 5629.0 5629.0 5629.0 5624.0 5593.0 5593.0 5593.0 5593.0 5593.0 5593.0 5593.0 5593.0 5593.0 5593.0 5593.0 5593.0 5593.0 5593.0 5593.0 5593.0 5593.0 5593.0 5593.0 5593.0 5593.0 5593.0 5593.0 5593.0 5593.0 5593.0 5593.0 5593.0 5593.0 5593.0 5593.0 5593.0 5593.0 5593.0 5593.0 5593.0 5587.0 5525.0 5525.0 5513.0 5513.0 5471.0 5471.0 5471.0 5471.0 5471.0 5471.0 5471.0 5471.0 5471.0 5471.0 5471.0 5471.0 5471.0 5471.0 5471.0 5471.0 5471.0 5471.0 5471.0 5471.0 5471.0 5471.0 5471.0 5471.0 5471.0 5471.0 5459.0 5459.0 5459.0 5459.0 5459.0 5459.0 5459.0 5459.0 5459.0 5459.0 5459.0 5459.0 5459.0 5459.0 5459.0 5459.0 5459.0 5459.0 5459.0 5459.0 5459.0 5459.0 5459.0 5459.0 5459.0 5459.0 5459.0 5459.0 5459.0 5459.0 5459.0 5459.0 5459.0 5459.0 5459.0 5452.0 5452.0 5452.0 5452.0 5452.0 5452.0 5452.0 5452.0 5452.0 5452.0 5452.0 5452.0 5452.0 5452.0 5435.0 5435.0 5435.0 5435.0 5435.0 5435.0 5435.0 5435.0 5416.0 5416.0 5416.0 5416.0 5416.0 5416.0 5416.0 5416.0 5416.0 5416.0 5416.0 5416.0 5307.0 5307.0 5307.0 5307.0 5307.0 5307.0 5307.0 5307.0 5307.0 5307.0 5307.0 5307.0 5307.0 5307.0 5307.0 5307.0 5307.0 5307.0 5307.0 5307.0 5307.0 5307.0 5307.0 5307.0 5307.0 5307.0 5307.0 5307.0 5307.0 5307.0 5307.0 5307.0 5307.0 5307.0 5307.0 5307.0 5307.0 5307.0 5307.0 5307.0 5307.0 5307.0 5307.0 5307.0 5307.0 5307.0 5307.0 5307.0 5307.0 5307.0 5307.0 5307.0 5307.0 5307.0 5307.0 5307.0 5307.0 5307.0 5307.0 5307.0 5307.0 5307.0 5307.0 5307.0 5307.0 5307.0 5307.0 5307.0 5307.0 5307.0 5307.0 5307.0 5307.0 5307.0 5307.0 5307.0 5307.0 5307.0 5307.0 5307.0 5307.0 5307.0 5307.0 5307.0 5307.0 5307.0 5307.0 5307.0 5307.0 5307.0 5307.0 5307.0 5307.0 5307.0 5307.0 5307.0 5307.0 5307.0 5307.0 5307.0 5307.0 5307.0 5307.0 5307.0 5307.0 5307.0 5307.0 5307.0 5307.0 5307.0 5307.0 5307.0 5307.0 5307.0 5307.0 5307.0 5307.0 5307.0 5307.0 5307.0 5307.0 5307.0 5307.0 5307.0 5307.0 5307.0 5307.0 5307.0 5307.0 5307.0 5307.0 5307.0 5307.0 5307.0 5307.0 5307.0 5307.0 5307.0 5307.0 5307.0 5307.0 5307.0 5307.0 5307.0 5307.0 5307.0 5307.0 5307.0 5307.0 5307.0 5307.0 5307.0 5307.0 5307.0 5307.0 5307.0 5307.0 5307.0 5307.0 5307.0 5307.0 5307.0 5307.0 5307.0 5307.0 5307.0 5307.0 5307.0 5307.0 5307.0 5307.0 5307.0 5307.0 5307.0 5307.0 5307.0 5307.0 5307.0 5307.0 5307.0 5307.0 5307.0 5307.0 5307.0 5307.0 5307.0 5307.0 5307.0 5307.0 5307.0 5307.0 5307.0 5307.0 5307.0 5307.0 5307.0 5307.0 5307.0 5307.0 5307.0 5307.0 5307.0 5307.0 5307.0 5307.0 5307.0 5307.0 5307.0 5307.0 5307.0 5307.0 5307.0 5307.0 5307.0 5307.0 5307.0 5307.0 5307.0 5307.0 5307.0 5307.0 5307.0 5307.0 5307.0 5307.0 5307.0 5307.0 5307.0 5307.0 5307.0 5307.0 5307.0 5307.0 5307.0 5307.0 5307.0 5307.0 5307.0 5307.0 5307.0 5307.0 5307.0 5307.0 5307.0 5307.0 5307.0 5307.0 5307.0 5307.0 5307.0 5307.0 5307.0 5307.0 5307.0 5307.0 5307.0 5307.0 5307.0 5307.0 5307.0 5307.0 5307.0 5307.0 5307.0 5307.0 5307.0 5307.0 5307.0 5307.0 5307.0 5307.0 5307.0 5307.0 5307.0 5307.0 5307.0 5307.0 5307.0 5307.0 5307.0 5307.0 5307.0 5307.0 5307.0 5307.0 5307.0 5307.0 5307.0 5307.0 5307.0 5307.0 5307.0 5307.0 5307.0 5307.0 5307.0 5307.0 5307.0 5307.0 5307.0 5307.0 5307.0 5307.0 5307.0 5307.0 5307.0 5307.0 5307.0 5307.0 5307.0 5307.0 5307.0 5307.0 5307.0 5307.0 5307.0 5307.0 5307.0 5307.0 5307.0 5307.0 5307.0 5307.0 5307.0 5307.0 5307.0 5307.0 5307.0 5307.0 5307.0 5307.0 5307.0 5307.0 5307.0 5307.0 5307.0 5307.0 5307.0 5307.0 5307.0 5307.0 5307.0 5307.0 5307.0 5307.0 5307.0 5307.0 5307.0 5307.0 5307.0 5307.0 5307.0 5307.0 5307.0 5307.0 5307.0 5307.0 5307.0 5307.0 5307.0 5307.0 5307.0 5307.0 5307.0 5307.0 5307.0 5307.0 5307.0 5307.0 5307.0 5307.0 5307.0 5307.0 5307.0 5307.0 5307.0 5307.0 5307.0 5307.0 5307.0 5307.0 5307.0 5307.0 5307.0 5307.0 5307.0 5307.0 5307.0 5307.0 5307.0 5307.0 5307.0 5307.0 5307.0 5307.0 5307.0 5307.0 5307.0 5307.0 5307.0 5307.0 5307.0 5307.0 5307.0 5307.0 5307.0 5307.0 5307.0 5307.0 5307.0 5307.0 5307.0 5307.0 5307.0 5307.0 5307.0 5307.0 5307.0 5307.0 5307.0 5307.0 5307.0 5307.0 5307.0 5307.0 5307.0 5307.0 5307.0 5307.0 5307.0 5307.0 5307.0 5307.0 5307.0 5307.0 5307.0 5307.0 5307.0 5307.0 5307.0 5307.0 5307.0 5307.0 5307.0 5307.0 5307.0 5307.0 5307.0 5307.0 5307.0 5307.0 5307.0 5307.0 5307.0 5307.0 5307.0 5307.0 5307.0 5307.0 5307.0 5307.0 5307.0 5307.0 5307.0 5307.0 5307.0 5307.0 5307.0 5307.0 5307.0 5307.0 5307.0 5307.0 5307.0 5307.0 5307.0 5307.0 5307.0 5307.0 5307.0 5307.0 5307.0 5307.0 5307.0 5307.0 5307.0 5307.0 5307.0 5307.0 5307.0 5307.0 5307.0 5307.0 5307.0 5307.0 
11370.0 11369.0 10252.0 9157.0 8301.0 7588.0 7054.0 6579.0 6524.0 6289.0 6124.0 6082.0 6082.0 6031.0 6031.0 6024.0 6024.0 6024.0 6024.0 6024.0 6024.0 6024.0 6024.0 6024.0 6024.0 6024.0 6024.0 6007.0 6007.0 5994.0 5994.0 5994.0 5912.0 5912.0 5886.0 5886.0 5886.0 5886.0 5886.0 5886.0 5886.0 5886.0 5886.0 5886.0 5886.0 5886.0 5886.0 5886.0 5886.0 5886.0 5886.0 5886.0 5886.0 5886.0 5886.0 5886.0 5886.0 5886.0 5886.0 5886.0 5886.0 5886.0 5886.0 5886.0 5886.0 5886.0 5886.0 5886.0 5886.0 5886.0 5841.0 5835.0 5813.0 5813.0 5813.0 5796.0 5796.0 5758.0 5667.0 5667.0 5667.0 5667.0 5667.0 5667.0 5663.0 5621.0 5621.0 5621.0 5621.0 5621.0 5621.0 5621.0 5621.0 5621.0 5621.0 5621.0 5621.0 5621.0 5621.0 5621.0 5621.0 5621.0 5621.0 5621.0 5621.0 5612.0 5612.0 5612.0 5612.0 5612.0 5612.0 5612.0 5601.0 5601.0 5574.0 5574.0 5531.0 5531.0 5513.0 5513.0 5513.0 5513.0 5513.0 5513.0 5513.0 5513.0 5513.0 5513.0 5513.0 5477.0 5477.0 5477.0 5477.0 5477.0 5477.0 5476.0 5476.0 5476.0 5447.0 5447.0 5447.0 5447.0 5447.0 5447.0 5447.0 5447.0 5447.0 5447.0 5447.0 5447.0 5447.0 5447.0 5447.0 5447.0 5447.0 5419.0 5419.0 5419.0 5419.0 5419.0 5419.0 5419.0 5419.0 5419.0 5419.0 5419.0 5419.0 5419.0 5419.0 5419.0 5419.0 5419.0 5419.0 5419.0 5419.0 5390.0 5390.0 5390.0 5390.0 5390.0 5390.0 5390.0 5390.0 5390.0 5390.0 5390.0 5390.0 5390.0 5390.0 5390.0 5390.0 5390.0 5390.0 5390.0 5390.0 5390.0 5390.0 5390.0 5390.0 5390.0 5390.0 5390.0 5390.0 5390.0 5390.0 5390.0 5390.0 5390.0 5390.0 5390.0 5390.0 5390.0 5390.0 5390.0 5390.0 5390.0 5390.0 5390.0 5390.0 5390.0 5390.0 5390.0 5390.0 5390.0 5390.0 5390.0 5390.0 5390.0 5390.0 5390.0 5390.0 5390.0 5390.0 5390.0 5390.0 5390.0 5390.0 5390.0 5390.0 5390.0 5390.0 5390.0 5390.0 5390.0 5390.0 5390.0 5390.0 5390.0 5390.0 5390.0 5390.0 5390.0 5390.0 5390.0 5390.0 5390.0 5390.0 5390.0 5390.0 5390.0 5390.0 5390.0 5390.0 5390.0 5390.0 5390.0 5390.0 5390.0 5390.0 5390.0 5390.0 5390.0 5390.0 5390.0 5390.0 5390.0 5390.0 5390.0 5390.0 5390.0 5390.0 5390.0 5390.0 5390.0 5390.0 5390.0 5390.0 5390.0 5390.0 5390.0 5390.0 5390.0 5390.0 5390.0 5390.0 5390.0 5390.0 5390.0 5390.0 5390.0 5390.0 5390.0 5390.0 5390.0 5390.0 5390.0 5390.0 5390.0 5390.0 5390.0 5390.0 5390.0 5390.0 5390.0 5390.0 5390.0 5390.0 5390.0 5390.0 5390.0 5390.0 5390.0 5390.0 5390.0 5390.0 5390.0 5390.0 5390.0 5390.0 5390.0 5390.0 5390.0 5390.0 5390.0 5390.0 5390.0 5390.0 5390.0 5390.0 5390.0 5390.0 5390.0 5390.0 5390.0 5390.0 5390.0 5390.0 5390.0 5390.0 5390.0 5390.0 5390.0 5390.0 5390.0 5390.0 5390.0 5390.0 5390.0 5390.0 5390.0 5390.0 5390.0 5390.0 5390.0 5390.0 5390.0 5390.0 5390.0 5390.0 5390.0 5390.0 5390.0 5390.0 5390.0 5390.0 5390.0 5390.0 5390.0 5390.0 5390.0 5390.0 5390.0 5390.0 5390.0 5390.0 5390.0 5390.0 5390.0 5390.0 5390.0 5390.0 5390.0 5390.0 5390.0 5390.0 5390.0 5390.0 5390.0 5390.0 5390.0 5390.0 5390.0 5390.0 5390.0 5390.0 5390.0 5390.0 5390.0 5390.0 5390.0 5390.0 5390.0 5390.0 5390.0 5390.0 5390.0 5390.0 5390.0 5390.0 5390.0 5390.0 5390.0 5390.0 5390.0 5390.0 5390.0 5390.0 5390.0 5390.0 5390.0 5390.0 5390.0 5390.0 5390.0 5390.0 5390.0 5390.0 5390.0 5390.0 5390.0 5390.0 5390.0 5390.0 5390.0 5390.0 5390.0 5390.0 5390.0 5390.0 5390.0 5390.0 5390.0 5390.0 5390.0 5390.0 5390.0 5390.0 5390.0 5390.0 5390.0 5390.0 5390.0 5390.0 5390.0 5390.0 5390.0 5390.0 5390.0 5390.0 5390.0 5390.0 5390.0 5390.0 5390.0 5390.0 5390.0 5390.0 5390.0 5390.0 5390.0 5390.0 5390.0 5390.0 5390.0 5390.0 5390.0 5390.0 5390.0 5390.0 5390.0 5390.0 5390.0 5390.0 5390.0 5390.0 5390.0 5390.0 5390.0 5390.0 5390.0 5390.0 5390.0 5390.0 5390.0 5390.0 5390.0 5390.0 5390.0 5390.0 5390.0 5390.0 5390.0 5390.0 5390.0 5390.0 5390.0 5390.0 5390.0 5390.0 5390.0 5390.0 5390.0 5390.0 5390.0 5390.0 5390.0 5390.0 5390.0 5390.0 5390.0 5390.0 5390.0 5390.0 5390.0 5390.0 5390.0 5390.0 5390.0 5390.0 5390.0 5390.0 5390.0 5390.0 5390.0 5390.0 5390.0 5390.0 5390.0 5390.0 5390.0 5390.0 5390.0 5390.0 5390.0 5390.0 5390.0 5390.0 5390.0 5390.0 5390.0 5390.0 5390.0 5390.0 5390.0 5390.0 5390.0 5390.0 5390.0 5390.0 5390.0 5390.0 5390.0 5390.0 5390.0 5390.0 5390.0 5390.0 5390.0 5390.0 5390.0 5390.0 5390.0 5390.0 5390.0 5390.0 5390.0 5390.0 5390.0 5390.0 5390.0 5390.0 5390.0 5390.0 5390.0 5390.0 5390.0 5390.0 5390.0 5390.0 5390.0 5390.0 5390.0 5390.0 5390.0 5390.0 5390.0 5390.0 5390.0 5390.0 5390.0 5390.0 5390.0 5390.0 5390.0 5390.0 5390.0 5390.0 5390.0 5390.0 5390.0 5390.0 5390.0 5390.0 5390.0 5390.0 5390.0 5390.0 5390.0 5390.0 5390.0 5390.0 5390.0 5390.0 5390.0 5390.0 5390.0 5390.0 5390.0 5390.0 5390.0 5390.0 5390.0 5390.0 5390.0 5390.0 5390.0 5390.0 5390.0 5390.0 5390.0 5390.0 5390.0 5390.0 5390.0 5390.0 5390.0 5390.0 5390.0 5390.0 5390.0 5390.0 5390.0 5390.0 5390.0 5390.0 5390.0 
11206.0 10338.0 8929.0 7784.0 7035.0 6483.0 6351.0 6202.0 6199.0 6070.0 6070.0 5968.0 5968.0 5968.0 5968.0 5868.0 5844.0 5835.0 5835.0 5715.0 5715.0 5715.0 5715.0 5715.0 5715.0 5715.0 5713.0 5713.0 5713.0 5713.0 5713.0 5713.0 5713.0 5701.0 5701.0 5701.0 5701.0 5701.0 5701.0 5701.0 5701.0 5701.0 5701.0 5701.0 5701.0 5701.0 5701.0 5688.0 5688.0 5688.0 5688.0 5688.0 5688.0 5688.0 5655.0 5655.0 5655.0 5655.0 5655.0 5655.0 5655.0 5655.0 5637.0 5526.0 5526.0 5526.0 5526.0 5526.0 5526.0 5526.0 5526.0 5526.0 5478.0 5478.0 5478.0 5478.0 5478.0 5478.0 5478.0 5478.0 5478.0 5478.0 5478.0 5478.0 5478.0 5478.0 5478.0 5478.0 5478.0 5478.0 5478.0 5478.0 5478.0 5455.0 5455.0 5455.0 5455.0 5455.0 5455.0 5455.0 5455.0 5455.0 5455.0 5455.0 5443.0 5443.0 5443.0 5443.0 5443.0 5443.0 5443.0 5443.0 5430.0 5430.0 5430.0 5430.0 5422.0 5422.0 5398.0 5398.0 5398.0 5398.0 5398.0 5398.0 5398.0 5398.0 5398.0 5398.0 5398.0 5398.0 5398.0 5398.0 5398.0 5398.0 5398.0 5398.0 5398.0 5398.0 5398.0 5398.0 5398.0 5398.0 5398.0 5398.0 5398.0 5398.0 5398.0 5398.0 5398.0 5398.0 5398.0 5398.0 5398.0 5398.0 5398.0 5398.0 5398.0 5398.0 5398.0 5398.0 5398.0 5398.0 5398.0 5398.0 5398.0 5377.0 5377.0 5377.0 5377.0 5377.0 5377.0 5377.0 5377.0 5377.0 5377.0 5377.0 5377.0 5377.0 5377.0 5377.0 5377.0 5377.0 5377.0 5377.0 5377.0 5377.0 5377.0 5377.0 5377.0 5377.0 5377.0 5377.0 5377.0 5377.0 5377.0 5377.0 5377.0 5377.0 5377.0 5377.0 5377.0 5377.0 5377.0 5377.0 5377.0 5377.0 5377.0 5377.0 5377.0 5377.0 5377.0 5377.0 5377.0 5377.0 5377.0 5377.0 5377.0 5377.0 5377.0 5377.0 5377.0 5377.0 5377.0 5377.0 5377.0 5377.0 5377.0 5377.0 5377.0 5377.0 5377.0 5377.0 5377.0 5377.0 5377.0 5377.0 5377.0 5377.0 5377.0 5377.0 5377.0 5377.0 5377.0 5377.0 5377.0 5377.0 5377.0 5377.0 5377.0 5377.0 5377.0 5377.0 5377.0 5377.0 5377.0 5377.0 5377.0 5377.0 5377.0 5377.0 5377.0 5377.0 5377.0 5377.0 5377.0 5377.0 5377.0 5377.0 5377.0 5377.0 5377.0 5377.0 5377.0 5377.0 5377.0 5377.0 5377.0 5377.0 5377.0 5377.0 5377.0 5377.0 5377.0 5377.0 5377.0 5377.0 5377.0 5377.0 5377.0 5377.0 5377.0 5377.0 5377.0 5377.0 5377.0 5377.0 5377.0 5377.0 5377.0 5377.0 5377.0 5377.0 5377.0 5377.0 5377.0 5377.0 5377.0 5377.0 5377.0 5377.0 5377.0 5377.0 5377.0 5377.0 5377.0 5377.0 5377.0 5377.0 5377.0 5377.0 5377.0 5377.0 5377.0 5377.0 5377.0 5377.0 5377.0 5377.0 5377.0 5377.0 5377.0 5377.0 5377.0 5377.0 5377.0 5377.0 5377.0 5377.0 5377.0 5377.0 5377.0 5377.0 5377.0 5377.0 5377.0 5377.0 5377.0 5377.0 5377.0 5377.0 5377.0 5377.0 5377.0 5377.0 5377.0 5377.0 5377.0 5377.0 5377.0 5377.0 5377.0 5377.0 5377.0 5377.0 5377.0 5377.0 5377.0 5377.0 5377.0 5377.0 5377.0 5377.0 5377.0 5377.0 5377.0 5377.0 5377.0 5377.0 5377.0 5377.0 5377.0 5377.0 5377.0 5377.0 5377.0 5377.0 5377.0 5377.0 5377.0 5377.0 5377.0 5377.0 5377.0 5377.0 5377.0 5377.0 5377.0 5377.0 5377.0 5377.0 5377.0 5377.0 5377.0 5377.0 5377.0 5377.0 5377.0 5377.0 5377.0 5377.0 5377.0 5377.0 5377.0 5377.0 5377.0 5377.0 5377.0 5377.0 5377.0 5377.0 5377.0 5377.0 5377.0 5377.0 5377.0 5356.0 5356.0 5356.0 5356.0 5356.0 5356.0 5356.0 5356.0 5356.0 5356.0 5356.0 5356.0 5356.0 5356.0 5356.0 5356.0 5356.0 5356.0 5356.0 5356.0 5356.0 5356.0 5356.0 5356.0 5348.0 5348.0 5348.0 5348.0 5348.0 5348.0 5343.0 5343.0 5343.0 5343.0 5321.0 5321.0 5321.0 5321.0 5321.0 5321.0 5321.0 5321.0 5321.0 5321.0 5288.0 5288.0 5288.0 5288.0 5288.0 5288.0 5288.0 5288.0 5288.0 5288.0 5288.0 5288.0 5288.0 5288.0 5288.0 5288.0 5288.0 5288.0 5288.0 5288.0 5288.0 5288.0 5288.0 5288.0 5288.0 5288.0 5288.0 5288.0 5288.0 5288.0 5288.0 5288.0 5288.0 5288.0 5288.0 5288.0 5288.0 5288.0 5288.0 5288.0 5288.0 5288.0 5288.0 5288.0 5288.0 5288.0 5288.0 5288.0 5288.0 5288.0 5288.0 5288.0 5288.0 5288.0 5288.0 5288.0 5288.0 5288.0 5288.0 5288.0 5288.0 5288.0 5288.0 5288.0 5288.0 5288.0 5288.0 5288.0 5288.0 5288.0 5288.0 5288.0 5288.0 5288.0 5288.0 5288.0 5288.0 5288.0 5288.0 5288.0 5288.0 5288.0 5288.0 5288.0 5288.0 5288.0 5288.0 5288.0 5288.0 5288.0 5288.0 5288.0 5288.0 5288.0 5288.0 5288.0 5288.0 5288.0 5288.0 5288.0 5288.0 5288.0 5288.0 5288.0 5288.0 5288.0 5288.0 5288.0 5288.0 5288.0 5288.0 5288.0 5288.0 5288.0 5288.0 5288.0 5288.0 5288.0 5288.0 5288.0 5288.0 5288.0 5288.0 5288.0 5288.0 5288.0 5288.0 5288.0 5288.0 5288.0 5288.0 5288.0 5288.0 5288.0 5288.0 5288.0 5288.0 5288.0 5288.0 5288.0 5288.0 5288.0 5288.0 5288.0 5288.0 5288.0 5288.0 5288.0 5288.0 5288.0 5288.0 5288.0 5288.0 5288.0 5288.0 5288.0 5288.0 5288.0 5288.0 5288.0 5288.0 5288.0 5288.0 5288.0 5288.0 5288.0 5288.0 5288.0 5288.0 5288.0 5288.0 5288.0 5288.0 5288.0 5288.0 5288.0 5288.0 5288.0 5288.0 5288.0 5288.0 5288.0 5288.0 5288.0 5288.0 5288.0 5288.0 5288.0 5288.0 5288.0 5288.0 5288.0 5288.0 5288.0 5288.0 
10959.0 10959.0 10089.0 8579.0 7722.0 6911.0 6206.0 6013.0 5932.0 5915.0 5823.0 5823.0 5786.0 5786.0 5786.0 5786.0 5786.0 5786.0 5786.0 5786.0 5786.0 5780.0 5780.0 5689.0 5689.0 5689.0 5689.0 5689.0 5689.0 5679.0 5609.0 5593.0 5593.0 5593.0 5577.0 5500.0 5500.0 5500.0 5500.0 5500.0 5500.0 5500.0 5500.0 5500.0 5500.0 5500.0 5500.0 5500.0 5500.0 5500.0 5414.0 5414.0 5414.0 5414.0 5414.0 5414.0 5414.0 5414.0 5414.0 5414.0 5414.0 5414.0 5414.0 5414.0 5414.0 5414.0 5414.0 5414.0 5414.0 5414.0 5414.0 5414.0 5414.0 5414.0 5414.0 5414.0 5414.0 5414.0 5409.0 5409.0 5409.0 5401.0 5401.0 5401.0 5401.0 5401.0 5401.0 5383.0 5383.0 5383.0 5383.0 5377.0 5377.0 5377.0 5377.0 5377.0 5377.0 5377.0 5377.0 5377.0 5377.0 5377.0 5377.0 5293.0 5293.0 5293.0 5293.0 5293.0 5293.0 5293.0 5293.0 5293.0 5293.0 5293.0 5293.0 5293.0 5293.0 5293.0 5293.0 5261.0 5261.0 5261.0 5261.0 5261.0 5261.0 5261.0 5261.0 5261.0 5261.0 5261.0 5261.0 5261.0 5261.0 5261.0 5261.0 5261.0 5261.0 5261.0 5261.0 5261.0 5261.0 5261.0 5261.0 5261.0 5261.0 5261.0 5261.0 5261.0 5261.0 5261.0 5261.0 5261.0 5261.0 5261.0 5261.0 5261.0 5261.0 5261.0 5261.0 5261.0 5261.0 5261.0 5261.0 5261.0 5261.0 5261.0 5261.0 5261.0 5261.0 5261.0 5261.0 5261.0 5261.0 5233.0 5233.0 5233.0 5174.0 5174.0 5174.0 5174.0 5174.0 5174.0 5174.0 5174.0 5174.0 5174.0 5174.0 5174.0 5174.0 5174.0 5174.0 5174.0 5174.0 5174.0 5174.0 5174.0 5174.0 5174.0 5174.0 5174.0 5174.0 5174.0 5174.0 5174.0 5174.0 5174.0 5174.0 5174.0 5174.0 5174.0 5174.0 5174.0 5174.0 5174.0 5174.0 5174.0 5174.0 5174.0 5174.0 5174.0 5174.0 5174.0 5174.0 5174.0 5174.0 5174.0 5174.0 5174.0 5174.0 5174.0 5174.0 5174.0 5174.0 5174.0 5174.0 5174.0 5174.0 5174.0 5174.0 5174.0 5174.0 5174.0 5174.0 5174.0 5174.0 5174.0 5174.0 5174.0 5174.0 5174.0 5174.0 5174.0 5174.0 5174.0 5174.0 5174.0 5174.0 5174.0 5174.0 5174.0 5174.0 5174.0 5174.0 5174.0 5174.0 5174.0 5174.0 5174.0 5174.0 5174.0 5174.0 5174.0 5174.0 5174.0 5174.0 5174.0 5174.0 5174.0 5174.0 5174.0 5174.0 5174.0 5174.0 5174.0 5174.0 5174.0 5174.0 5174.0 5174.0 5174.0 5174.0 5174.0 5174.0 5174.0 5174.0 5174.0 5174.0 5174.0 5174.0 5174.0 5174.0 5174.0 5174.0 5174.0 5174.0 5174.0 5174.0 5174.0 5174.0 5174.0 5174.0 5174.0 5174.0 5174.0 5174.0 5174.0 5174.0 5174.0 5174.0 5174.0 5174.0 5174.0 5174.0 5174.0 5174.0 5174.0 5174.0 5174.0 5174.0 5174.0 5174.0 5174.0 5174.0 5174.0 5174.0 5174.0 5174.0 5174.0 5174.0 5174.0 5174.0 5174.0 5174.0 5174.0 5174.0 5174.0 5174.0 5174.0 5174.0 5174.0 5174.0 5174.0 5174.0 5174.0 5174.0 5174.0 5174.0 5174.0 5174.0 5174.0 5174.0 5174.0 5174.0 5174.0 5174.0 5174.0 5174.0 5174.0 5174.0 5174.0 5174.0 5174.0 5174.0 5174.0 5174.0 5174.0 5174.0 5174.0 5174.0 5174.0 5174.0 5174.0 5174.0 5174.0 5174.0 5174.0 5174.0 5174.0 5174.0 5174.0 5174.0 5174.0 5174.0 5174.0 5174.0 5174.0 5174.0 5174.0 5174.0 5174.0 5174.0 5174.0 5174.0 5174.0 5174.0 5174.0 5174.0 5174.0 5174.0 5174.0 5174.0 5174.0 5174.0 5174.0 5174.0 5174.0 5174.0 5174.0 5174.0 5174.0 5174.0 5174.0 5174.0 5174.0 5174.0 5174.0 5174.0 5174.0 5174.0 5174.0 5174.0 5174.0 5174.0 5174.0 5174.0 5174.0 5174.0 5174.0 5174.0 5174.0 5174.0 5174.0 5174.0 5174.0 5174.0 5174.0 5174.0 5174.0 5174.0 5174.0 5174.0 5174.0 5174.0 5174.0 5174.0 5174.0 5174.0 5174.0 5174.0 5174.0 5174.0 5174.0 5174.0 5174.0 5174.0 5174.0 5174.0 5174.0 5174.0 5174.0 5174.0 5174.0 5174.0 5174.0 5174.0 5174.0 5174.0 5174.0 5174.0 5174.0 5174.0 5174.0 5174.0 5174.0 5174.0 5174.0 5174.0 5174.0 5174.0 5174.0 5174.0 5174.0 5174.0 5174.0 5174.0 5174.0 5174.0 5174.0 5174.0 5174.0 5174.0 5174.0 5174.0 5174.0 5174.0 5174.0 5174.0 5174.0 5174.0 5174.0 5174.0 5174.0 5174.0 5174.0 5174.0 5174.0 5174.0 5174.0 5174.0 5174.0 5174.0 5174.0 5174.0 5174.0 5174.0 5174.0 5174.0 5174.0 5174.0 5174.0 5174.0 5174.0 5174.0 5174.0 5174.0 5174.0 5174.0 5174.0 5174.0 5174.0 5174.0 5174.0 5174.0 5174.0 5174.0 5174.0 5174.0 5174.0 5174.0 5174.0 5174.0 5174.0 5174.0 5174.0 5174.0 5174.0 5174.0 5174.0 5174.0 5174.0 5174.0 5174.0 5174.0 5174.0 5174.0 5174.0 5174.0 5174.0 5174.0 5174.0 5174.0 5174.0 5174.0 5174.0 5174.0 5174.0 5174.0 5174.0 5174.0 5174.0 5174.0 5174.0 5174.0 5174.0 5174.0 5174.0 5174.0 5174.0 5174.0 5174.0 5174.0 5174.0 5174.0 5174.0 5174.0 5174.0 5174.0 5174.0 5174.0 5174.0 5174.0 5174.0 5174.0 5173.0 5173.0 5173.0 5173.0 5173.0 5173.0 5173.0 5173.0 5173.0 5173.0 5173.0 5173.0 5173.0 5173.0 5173.0 5173.0 5173.0 5173.0 5173.0 5173.0 5173.0 5173.0 5173.0 5173.0 5173.0 5173.0 5173.0 5173.0 5173.0 5173.0 5173.0 5173.0 5173.0 5173.0 5173.0 5173.0 5173.0 5173.0 5173.0 5173.0 5173.0 5173.0 5173.0 5173.0 5173.0 5173.0 5173.0 5173.0 5173.0 5173.0 5173.0 5173.0 5173.0 5173.0 5173.0 5173.0 5173.0 5173.0 5173.0 5173.0 5173.0 5173.0 5173.0 
