# Supplementary material for: A local cost simulation-based algorithm to solve distributed constraint optimization problems
Source: PeerJ Comput Sci. 2023 Mar 17;9:e1296. doi: 10.7717/peerj-cs.1296 (PMC10280401; doi:10.7717/peerj-cs.1296)
Supplement: Supplemental Information 1 [file peerj-cs-09-1296-s001.zip › code/DCOP_LCS/problem/ADCOP20_10_0.6/RANDOM_ADCOP_20_10_density_0.6_0.xml]

<instance>
  <presentation name="instance0" type="ADCOP" benchmark="RandomDCOP" model="Simple" constraintModel="TKC" format="XDisCSP 1.0" />
  <agents nbAgents="20">
    <agent name="A1" id="1" description="Agent 1" />
    <agent name="A2" id="2" description="Agent 2" />
    <agent name="A3" id="3" description="Agent 3" />
    <agent name="A4" id="4" description="Agent 4" />
    <agent name="A5" id="5" description="Agent 5" />
    <agent name="A6" id="6" description="Agent 6" />
    <agent name="A7" id="7" description="Agent 7" />
    <agent name="A8" id="8" description="Agent 8" />
    <agent name="A9" id="9" description="Agent 9" />
    <agent name="A10" id="10" description="Agent 10" />
    <agent name="A11" id="11" description="Agent 11" />
    <agent name="A12" id="12" description="Agent 12" />
    <agent name="A13" id="13" description="Agent 13" />
    <agent name="A14" id="14" description="Agent 14" />
    <agent name="A15" id="15" description="Agent 15" />
    <agent name="A16" id="16" description="Agent 16" />
    <agent name="A17" id="17" description="Agent 17" />
    <agent name="A18" id="18" description="Agent 18" />
    <agent name="A19" id="19" description="Agent 19" />
    <agent name="A20" id="20" description="Agent 20" />
  </agents>
  <domains nbDomains="1">
    <domain name="D1" nbValues="10">1..10</domain>
  </domains>
  <variables nbVariables="20">
    <variable agent="A1" name="X1.1" id="1" domain="D1" description="variable 1.1" />
    <variable agent="A2" name="X2.1" id="1" domain="D1" description="variable 2.1" />
    <variable agent="A3" name="X3.1" id="1" domain="D1" description="variable 3.1" />
    <variable agent="A4" name="X4.1" id="1" domain="D1" description="variable 4.1" />
    <variable agent="A5" name="X5.1" id="1" domain="D1" description="variable 5.1" />
    <variable agent="A6" name="X6.1" id="1" domain="D1" description="variable 6.1" />
    <variable agent="A7" name="X7.1" id="1" domain="D1" description="variable 7.1" />
    <variable agent="A8" name="X8.1" id="1" domain="D1" description="variable 8.1" />
    <variable agent="A9" name="X9.1" id="1" domain="D1" description="variable 9.1" />
    <variable agent="A10" name="X10.1" id="1" domain="D1" description="variable 10.1" />
    <variable agent="A11" name="X11.1" id="1" domain="D1" description="variable 11.1" />
    <variable agent="A12" name="X12.1" id="1" domain="D1" description="variable 12.1" />
    <variable agent="A13" name="X13.1" id="1" domain="D1" description="variable 13.1" />
    <variable agent="A14" name="X14.1" id="1" domain="D1" description="variable 14.1" />
    <variable agent="A15" name="X15.1" id="1" domain="D1" description="variable 15.1" />
    <variable agent="A16" name="X16.1" id="1" domain="D1" description="variable 16.1" />
    <variable agent="A17" name="X17.1" id="1" domain="D1" description="variable 17.1" />
    <variable agent="A18" name="X18.1" id="1" domain="D1" description="variable 18.1" />
    <variable agent="A19" name="X19.1" id="1" domain="D1" description="variable 19.1" />
    <variable agent="A20" name="X20.1" id="1" domain="D1" description="variable 20.1" />
  </variables>
  <constraints nbConstraints="114">
    <constraint name="C0" model="TKC" arity="2" scope="X2.1 X7.1" reference="R0" />
    <constraint name="C1" model="TKC" arity="2" scope="X11.1 X16.1" reference="R1" />
    <constraint name="C2" model="TKC" arity="2" scope="X3.1 X11.1" reference="R2" />
    <constraint name="C3" model="TKC" arity="2" scope="X8.1 X13.1" reference="R3" />
    <constraint name="C4" model="TKC" arity="2" scope="X15.1 X20.1" reference="R4" />
    <constraint name="C5" model="TKC" arity="2" scope="X17.1 X18.1" reference="R5" />
    <constraint name="C6" model="TKC" arity="2" scope="X3.1 X18.1" reference="R6" />
    <constraint name="C7" model="TKC" arity="2" scope="X8.1 X10.1" reference="R7" />
    <constraint name="C8" model="TKC" arity="2" scope="X13.1 X19.1" reference="R8" />
    <constraint name="C9" model="TKC" arity="2" scope="X17.1 X20.1" reference="R9" />
    <constraint name="C10" model="TKC" arity="2" scope="X1.1 X8.1" reference="R10" />
    <constraint name="C11" model="TKC" arity="2" scope="X2.1 X13.1" reference="R11" />
    <constraint name="C12" model="TKC" arity="2" scope="X2.1 X14.1" reference="R12" />
    <constraint name="C13" model="TKC" arity="2" scope="X5.1 X13.1" reference="R13" />
    <constraint name="C14" model="TKC" arity="2" scope="X2.1 X3.1" reference="R14" />
    <constraint name="C15" model="TKC" arity="2" scope="X4.1 X11.1" reference="R15" />
    <constraint name="C16" model="TKC" arity="2" scope="X6.1 X18.1" reference="R16" />
    <constraint name="C17" model="TKC" arity="2" scope="X1.1 X12.1" reference="R17" />
    <constraint name="C18" model="TKC" arity="2" scope="X9.1 X13.1" reference="R18" />
    <constraint name="C19" model="TKC" arity="2" scope="X9.1 X18.1" reference="R19" />
    <constraint name="C20" model="TKC" arity="2" scope="X1.1 X19.1" reference="R20" />
    <constraint name="C21" model="TKC" arity="2" scope="X7.1 X13.1" reference="R21" />
    <constraint name="C22" model="TKC" arity="2" scope="X2.1 X15.1" reference="R22" />
    <constraint name="C23" model="TKC" arity="2" scope="X4.1 X14.1" reference="R23" />
    <constraint name="C24" model="TKC" arity="2" scope="X11.1 X15.1" reference="R24" />
    <constraint name="C25" model="TKC" arity="2" scope="X5.1 X20.1" reference="R25" />
    <constraint name="C26" model="TKC" arity="2" scope="X13.1 X18.1" reference="R26" />
    <constraint name="C27" model="TKC" arity="2" scope="X8.1 X14.1" reference="R27" />
    <constraint name="C28" model="TKC" arity="2" scope="X9.1 X16.1" reference="R28" />
    <constraint name="C29" model="TKC" arity="2" scope="X12.1 X13.1" reference="R29" />
    <constraint name="C30" model="TKC" arity="2" scope="X1.1 X11.1" reference="R30" />
    <constraint name="C31" model="TKC" arity="2" scope="X9.1 X11.1" reference="R31" />
    <constraint name="C32" model="TKC" arity="2" scope="X2.1 X17.1" reference="R32" />
    <constraint name="C33" model="TKC" arity="2" scope="X4.1 X15.1" reference="R33" />
    <constraint name="C34" model="TKC" arity="2" scope="X16.1 X19.1" reference="R34" />
    <constraint name="C35" model="TKC" arity="2" scope="X8.1 X17.1" reference="R35" />
    <constraint name="C36" model="TKC" arity="2" scope="X1.1 X14.1" reference="R36" />
    <constraint name="C37" model="TKC" arity="2" scope="X4.1 X7.1" reference="R37" />
    <constraint name="C38" model="TKC" arity="2" scope="X10.1 X17.1" reference="R38" />
    <constraint name="C39" model="TKC" arity="2" scope="X8.1 X19.1" reference="R39" />
    <constraint name="C40" model="TKC" arity="2" scope="X6.1 X7.1" reference="R40" />
    <constraint name="C41" model="TKC" arity="2" scope="X15.1 X18.1" reference="R41" />
    <constraint name="C42" model="TKC" arity="2" scope="X10.1 X16.1" reference="R42" />
    <constraint name="C43" model="TKC" arity="2" scope="X10.1 X19.1" reference="R43" />
    <constraint name="C44" model="TKC" arity="2" scope="X11.1 X19.1" reference="R44" />
    <constraint name="C45" model="TKC" arity="2" scope="X4.1 X19.1" reference="R45" />
    <constraint name="C46" model="TKC" arity="2" scope="X15.1 X16.1" reference="R46" />
    <constraint name="C47" model="TKC" arity="2" scope="X5.1 X14.1" reference="R47" />
    <constraint name="C48" model="TKC" arity="2" scope="X16.1 X20.1" reference="R48" />
    <constraint name="C49" model="TKC" arity="2" scope="X10.1 X13.1" reference="R49" />
    <constraint name="C50" model="TKC" arity="2" scope="X5.1 X6.1" reference="R50" />
    <constraint name="C51" model="TKC" arity="2" scope="X5.1 X18.1" reference="R51" />
    <constraint name="C52" model="TKC" arity="2" scope="X14.1 X19.1" reference="R52" />
    <constraint name="C53" model="TKC" arity="2" scope="X11.1 X13.1" reference="R53" />
    <constraint name="C54" model="TKC" arity="2" scope="X12.1 X18.1" reference="R54" />
    <constraint name="C55" model="TKC" arity="2" scope="X16.1 X18.1" reference="R55" />
    <constraint name="C56" model="TKC" arity="2" scope="X3.1 X8.1" reference="R56" />
    <constraint name="C57" model="TKC" arity="2" scope="X10.1 X20.1" reference="R57" />
    <constraint name="C58" model="TKC" arity="2" scope="X2.1 X5.1" reference="R58" />
    <constraint name="C59" model="TKC" arity="2" scope="X9.1 X10.1" reference="R59" />
    <constraint name="C60" model="TKC" arity="2" scope="X4.1 X17.1" reference="R60" />
    <constraint name="C61" model="TKC" arity="2" scope="X13.1 X20.1" reference="R61" />
    <constraint name="C62" model="TKC" arity="2" scope="X15.1 X19.1" reference="R62" />
    <constraint name="C63" model="TKC" arity="2" scope="X5.1 X9.1" reference="R63" />
    <constraint name="C64" model="TKC" arity="2" scope="X2.1 X18.1" reference="R64" />
    <constraint name="C65" model="TKC" arity="2" scope="X9.1 X20.1" reference="R65" />
    <constraint name="C66" model="TKC" arity="2" scope="X3.1 X14.1" reference="R66" />
    <constraint name="C67" model="TKC" arity="2" scope="X4.1 X18.1" reference="R67" />
    <constraint name="C68" model="TKC" arity="2" scope="X1.1 X20.1" reference="R68" />
    <constraint name="C69" model="TKC" arity="2" scope="X3.1 X20.1" reference="R69" />
    <constraint name="C70" model="TKC" arity="2" scope="X12.1 X20.1" reference="R70" />
    <constraint name="C71" model="TKC" arity="2" scope="X8.1 X9.1" reference="R71" />
    <constraint name="C72" model="TKC" arity="2" scope="X14.1 X17.1" reference="R72" />
    <constraint name="C73" model="TKC" arity="2" scope="X1.1 X15.1" reference="R73" />
    <constraint name="C74" model="TKC" arity="2" scope="X6.1 X14.1" reference="R74" />
    <constraint name="C75" model="TKC" arity="2" scope="X7.1 X8.1" reference="R75" />
    <constraint name="C76" model="TKC" arity="2" scope="X7.1 X11.1" reference="R76" />
    <constraint name="C77" model="TKC" arity="2" scope="X19.1 X20.1" reference="R77" />
    <constraint name="C78" model="TKC" arity="2" scope="X5.1 X19.1" reference="R78" />
    <constraint name="C79" model="TKC" arity="2" scope="X7.1 X19.1" reference="R79" />
    <constraint name="C80" model="TKC" arity="2" scope="X1.1 X13.1" reference="R80" />
    <constraint name="C81" model="TKC" arity="2" scope="X5.1 X15.1" reference="R81" />
    <constraint name="C82" model="TKC" arity="2" scope="X11.1 X20.1" reference="R82" />
    <constraint name="C83" model="TKC" arity="2" scope="X6.1 X17.1" reference="R83" />
    <constraint name="C84" model="TKC" arity="2" scope="X11.1 X17.1" reference="R84" />
    <constraint name="C85" model="TKC" arity="2" scope="X8.1 X18.1" reference="R85" />
    <constraint name="C86" model="TKC" arity="2" scope="X4.1 X12.1" reference="R86" />
    <constraint name="C87" model="TKC" arity="2" scope="X7.1 X18.1" reference="R87" />
    <constraint name="C88" model="TKC" arity="2" scope="X7.1 X16.1" reference="R88" />
    <constraint name="C89" model="TKC" arity="2" scope="X4.1 X9.1" reference="R89" />
    <constraint name="C90" model="TKC" arity="2" scope="X6.1 X13.1" reference="R90" />
    <constraint name="C91" model="TKC" arity="2" scope="X7.1 X14.1" reference="R91" />
    <constraint name="C92" model="TKC" arity="2" scope="X2.1 X9.1" reference="R92" />
    <constraint name="C93" model="TKC" arity="2" scope="X7.1 X10.1" reference="R93" />
    <constraint name="C94" model="TKC" arity="2" scope="X3.1 X7.1" reference="R94" />
    <constraint name="C95" model="TKC" arity="2" scope="X5.1 X8.1" reference="R95" />
    <constraint name="C96" model="TKC" arity="2" scope="X6.1 X11.1" reference="R96" />
    <constraint name="C97" model="TKC" arity="2" scope="X7.1 X20.1" reference="R97" />
    <constraint name="C98" model="TKC" arity="2" scope="X1.1 X4.1" reference="R98" />
    <constraint name="C99" model="TKC" arity="2" scope="X9.1 X15.1" reference="R99" />
    <constraint name="C100" model="TKC" arity="2" scope="X5.1 X17.1" reference="R100" />
    <constraint name="C101" model="TKC" arity="2" scope="X3.1 X16.1" reference="R101" />
    <constraint name="C102" model="TKC" arity="2" scope="X3.1 X9.1" reference="R102" />
    <constraint name="C103" model="TKC" arity="2" scope="X10.1 X12.1" reference="R103" />
    <constraint name="C104" model="TKC" arity="2" scope="X18.1 X20.1" reference="R104" />
    <constraint name="C105" model="TKC" arity="2" scope="X7.1 X15.1" reference="R105" />
    <constraint name="C106" model="TKC" arity="2" scope="X3.1 X13.1" reference="R106" />
    <constraint name="C107" model="TKC" arity="2" scope="X9.1 X19.1" reference="R107" />
    <constraint name="C108" model="TKC" arity="2" scope="X3.1 X17.1" reference="R108" />
    <constraint name="C109" model="TKC" arity="2" scope="X9.1 X14.1" reference="R109" />
    <constraint name="C110" model="TKC" arity="2" scope="X12.1 X17.1" reference="R110" />
    <constraint name="C111" model="TKC" arity="2" scope="X5.1 X11.1" reference="R111" />
    <constraint name="C112" model="TKC" arity="2" scope="X2.1 X8.1" reference="R112" />
    <constraint name="C113" model="TKC" arity="2" scope="X2.1 X10.1" reference="R113" />
  </constraints>
  <relations nbRelations="114">
    <relation name="R0" arity="2" nbTuples="100" semantics="soft" defaultCost="infinity">86 1:1 1|18 91:1 2|14 58:1 3|97 58:1 4|46 80:1 5|81 57:1 6|94 22:1 7|93 86:1 8|62 15:1 9|74 28:1 10|35 4:2 1|65 86:2 2|61 30:2 3|50 72:2 4|30 37:2 5|60 67:2 6|38 21:2 7|57 23:2 8|33 39:2 9|45 45:2 10|52 89:3 1|30 73:3 2|57 8:3 3|93 37:3 4|26 80:3 5|28 47:3 6|96 97:3 7|58 66:3 8|99 18:3 9|91 63:3 10|4 73:4 1|19 82:4 2|62 62:4 3|33 95:4 4|17 78:4 5|37 37:4 6|68 25:4 7|8 3:4 8|77 72:4 9|42 80:4 10|19 27:5 1|7 95:5 2|13 16:5 3|56 62:5 4|58 68:5 5|69 19:5 6|79 27:5 7|21 54:5 8|15 58:5 9|10 26:5 10|54 4:6 1|72 30:6 2|89 22:6 3|23 33:6 4|65 17:6 5|94 67:6 6|73 78:6 7|93 77:6 8|60 14:6 9|39 48:6 10|47 61:7 1|7 61:7 2|84 67:7 3|96 99:7 4|85 15:7 5|95 1:7 6|100 82:7 7|43 73:7 8|71 13:7 9|1 44:7 10|64 28:8 1|20 62:8 2|17 48:8 3|79 22:8 4|67 84:8 5|2 18:8 6|4 20:8 7|70 39:8 8|77 76:8 9|70 95:8 10|25 4:9 1|86 33:9 2|57 77:9 3|90 56:9 4|74 76:9 5|35 38:9 6|47 93:9 7|65 97:9 8|17 40:9 9|37 49:9 10|17 37:10 1|23 89:10 2|50 70:10 3|26 64:10 4|48 82:10 5|31 43:10 6|12 68:10 7|47 51:10 8|96 48:10 9|74 30:10 10</relation>
    <relation name="R1" arity="2" nbTuples="100" semantics="soft" defaultCost="infinity">22 3:1 1|68 77:1 2|31 49:1 3|35 37:1 4|54 73:1 5|95 78:1 6|72 6:1 7|48 33:1 8|61 16:1 9|44 68:1 10|51 24:2 1|24 51:2 2|27 64:2 3|1 19:2 4|83 61:2 5|80 49:2 6|97 90:2 7|96 58:2 8|21 55:2 9|97 88:2 10|15 29:3 1|55 51:3 2|22 76:3 3|5 28:3 4|77 53:3 5|5 85:3 6|60 31:3 7|74 48:3 8|69 21:3 9|58 71:3 10|50 30:4 1|41 38:4 2|51 61:4 3|97 5:4 4|79 88:4 5|16 12:4 6|17 35:4 7|21 84:4 8|61 32:4 9|45 42:4 10|25 93:5 1|45 62:5 2|48 35:5 3|26 20:5 4|84 33:5 5|60 76:5 6|75 83:5 7|90 84:5 8|49 9:5 9|84 92:5 10|15 66:6 1|10 80:6 2|51 55:6 3|64 47:6 4|81 43:6 5|3 36:6 6|72 26:6 7|24 87:6 8|94 2:6 9|17 67:6 10|27 69:7 1|54 29:7 2|98 53:7 3|34 53:7 4|31 64:7 5|85 89:7 6|8 97:7 7|33 46:7 8|57 19:7 9|8 62:7 10|2 60:8 1|84 92:8 2|5 98:8 3|16 51:8 4|11 95:8 5|69 93:8 6|44 8:8 7|90 62:8 8|57 93:8 9|58 33:8 10|4 88:9 1|48 28:9 2|47 45:9 3|84 41:9 4|15 73:9 5|35 33:9 6|20 48:9 7|83 71:9 8|30 17:9 9|23 30:9 10|5 58:10 1|12 16:10 2|83 6:10 3|42 86:10 4|48 19:10 5|49 3:10 6|57 96:10 7|66 5:10 8|100 33:10 9|33 4:10 10</relation>
    <relation name="R2" arity="2" nbTuples="100" semantics="soft" defaultCost="infinity">70 56:1 1|25 94:1 2|79 39:1 3|17 90:1 4|1 89:1 5|21 91:1 6|54 22:1 7|27 5:1 8|22 82:1 9|62 54:1 10|13 72:2 1|47 21:2 2|98 97:2 3|38 93:2 4|5 61:2 5|86 23:2 6|77 93:2 7|15 89:2 8|72 8:2 9|92 31:2 10|74 67:3 1|23 27:3 2|13 44:3 3|12 38:3 4|34 29:3 5|44 51:3 6|53 12:3 7|20 45:3 8|24 62:3 9|39 94:3 10|93 57:4 1|61 14:4 2|72 31:4 3|84 71:4 4|66 78:4 5|90 64:4 6|81 41:4 7|72 16:4 8|46 63:4 9|83 91:4 10|68 55:5 1|27 5:5 2|63 32:5 3|66 74:5 4|4 20:5 5|34 5:5 6|23 44:5 7|100 15:5 8|69 78:5 9|62 29:5 10|49 47:6 1|83 8:6 2|38 36:6 3|56 98:6 4|79 87:6 5|88 47:6 6|59 40:6 7|18 31:6 8|94 99:6 9|41 17:6 10|3 79:7 1|98 16:7 2|60 40:7 3|95 14:7 4|81 85:7 5|68 44:7 6|8 42:7 7|69 7:7 8|63 48:7 9|53 92:7 10|84 1:8 1|55 35:8 2|58 32:8 3|37 91:8 4|40 21:8 5|5 81:8 6|13 64:8 7|75 29:8 8|59 81:8 9|51 94:8 10|64 46:9 1|68 60:9 2|25 99:9 3|41 38:9 4|40 1:9 5|94 21:9 6|83 1:9 7|63 87:9 8|95 50:9 9|93 87:9 10|53 34:10 1|1 92:10 2|23 90:10 3|56 3:10 4|89 64:10 5|67 9:10 6|91 20:10 7|61 86:10 8|1 61:10 9|69 38:10 10</relation>
    <relation name="R3" arity="2" nbTuples="100" semantics="soft" defaultCost="infinity">88 26:1 1|55 73:1 2|76 56:1 3|29 26:1 4|60 29:1 5|78 70:1 6|74 23:1 7|56 38:1 8|8 55:1 9|83 28:1 10|74 25:2 1|39 81:2 2|48 81:2 3|91 27:2 4|9 13:2 5|17 60:2 6|66 67:2 7|75 85:2 8|2 90:2 9|38 80:2 10|15 80:3 1|93 86:3 2|98 60:3 3|6 31:3 4|45 59:3 5|77 14:3 6|61 28:3 7|97 23:3 8|54 97:3 9|76 34:3 10|65 29:4 1|82 51:4 2|100 15:4 3|98 49:4 4|15 91:4 5|80 12:4 6|22 75:4 7|94 33:4 8|62 67:4 9|47 7:4 10|49 48:5 1|95 17:5 2|11 95:5 3|60 91:5 4|7 26:5 5|78 77:5 6|28 55:5 7|52 60:5 8|39 63:5 9|37 45:5 10|90 48:6 1|22 85:6 2|8 66:6 3|66 55:6 4|55 13:6 5|12 35:6 6|43 81:6 7|4 83:6 8|24 47:6 9|18 54:6 10|56 44:7 1|80 51:7 2|25 10:7 3|3 67:7 4|27 85:7 5|65 2:7 6|56 10:7 7|5 48:7 8|43 15:7 9|19 54:7 10|54 24:8 1|69 67:8 2|45 26:8 3|89 16:8 4|72 80:8 5|40 92:8 6|96 93:8 7|100 2:8 8|100 12:8 9|4 35:8 10|8 48:9 1|36 75:9 2|52 68:9 3|59 47:9 4|54 62:9 5|13 32:9 6|88 26:9 7|50 98:9 8|81 78:9 9|82 77:9 10|75 60:10 1|6 22:10 2|93 58:10 3|26 75:10 4|89 37:10 5|62 93:10 6|54 37:10 7|23 59:10 8|2 67:10 9|51 58:10 10</relation>
    <relation name="R4" arity="2" nbTuples="100" semantics="soft" defaultCost="infinity">55 11:1 1|3 49:1 2|24 12:1 3|100 66:1 4|33 4:1 5|14 3:1 6|93 43:1 7|62 48:1 8|25 65:1 9|74 96:1 10|18 93:2 1|80 38:2 2|16 15:2 3|85 19:2 4|27 39:2 5|55 51:2 6|7 43:2 7|15 21:2 8|79 30:2 9|54 63:2 10|92 9:3 1|94 50:3 2|41 27:3 3|6 30:3 4|55 7:3 5|78 71:3 6|28 22:3 7|50 67:3 8|5 4:3 9|58 47:3 10|72 64:4 1|43 78:4 2|1 52:4 3|40 24:4 4|55 2:4 5|38 79:4 6|59 32:4 7|16 67:4 8|31 21:4 9|91 84:4 10|30 96:5 1|95 12:5 2|24 34:5 3|62 32:5 4|88 92:5 5|74 47:5 6|63 53:5 7|8 77:5 8|67 9:5 9|62 44:5 10|4 60:6 1|93 71:6 2|53 67:6 3|84 90:6 4|47 40:6 5|61 8:6 6|99 34:6 7|43 88:6 8|50 53:6 9|46 18:6 10|20 61:7 1|100 41:7 2|86 58:7 3|8 16:7 4|10 49:7 5|98 32:7 6|11 17:7 7|27 53:7 8|55 100:7 9|68 62:7 10|32 31:8 1|6 29:8 2|59 18:8 3|62 6:8 4|88 1:8 5|35 49:8 6|98 47:8 7|3 4:8 8|96 7:8 9|34 49:8 10|63 85:9 1|80 97:9 2|11 54:9 3|93 17:9 4|68 86:9 5|85 79:9 6|6 18:9 7|43 74:9 8|28 59:9 9|95 9:9 10|81 98:10 1|49 16:10 2|34 20:10 3|48 21:10 4|42 63:10 5|9 4:10 6|78 42:10 7|44 22:10 8|20 38:10 9|86 69:10 10</relation>
    <relation name="R5" arity="2" nbTuples="100" semantics="soft" defaultCost="infinity">14 38:1 1|98 59:1 2|14 74:1 3|26 75:1 4|41 41:1 5|5 2:1 6|86 92:1 7|15 35:1 8|58 91:1 9|7 68:1 10|29 7:2 1|99 92:2 2|29 26:2 3|60 99:2 4|100 61:2 5|72 2:2 6|43 45:2 7|49 40:2 8|89 17:2 9|75 84:2 10|71 85:3 1|5 5:3 2|42 11:3 3|100 25:3 4|51 40:3 5|6 25:3 6|92 51:3 7|69 48:3 8|48 5:3 9|75 96:3 10|48 6:4 1|36 87:4 2|74 20:4 3|13 98:4 4|48 34:4 5|38 29:4 6|74 59:4 7|19 32:4 8|78 42:4 9|78 11:4 10|90 78:5 1|87 1:5 2|7 69:5 3|43 85:5 4|83 24:5 5|87 47:5 6|1 39:5 7|62 88:5 8|64 66:5 9|75 95:5 10|7 28:6 1|65 83:6 2|60 97:6 3|70 89:6 4|29 34:6 5|16 57:6 6|29 24:6 7|3 1:6 8|20 59:6 9|3 85:6 10|82 45:7 1|45 61:7 2|79 25:7 3|29 6:7 4|91 70:7 5|35 46:7 6|29 86:7 7|25 65:7 8|94 51:7 9|85 2:7 10|89 25:8 1|88 19:8 2|4 13:8 3|34 1:8 4|100 24:8 5|9 10:8 6|2 4:8 7|67 69:8 8|47 64:8 9|40 47:8 10|76 23:9 1|37 17:9 2|87 82:9 3|31 61:9 4|8 68:9 5|38 68:9 6|87 97:9 7|15 25:9 8|53 27:9 9|26 60:9 10|23 88:10 1|42 35:10 2|44 6:10 3|93 80:10 4|96 64:10 5|74 12:10 6|19 62:10 7|22 45:10 8|59 95:10 9|98 77:10 10</relation>
    <relation name="R6" arity="2" nbTuples="100" semantics="soft" defaultCost="infinity">59 86:1 1|2 34:1 2|83 55:1 3|25 80:1 4|78 51:1 5|62 55:1 6|77 21:1 7|74 11:1 8|7 32:1 9|53 77:1 10|61 27:2 1|57 18:2 2|62 41:2 3|10 81:2 4|50 56:2 5|29 7:2 6|88 62:2 7|41 96:2 8|93 27:2 9|45 96:2 10|14 57:3 1|48 32:3 2|89 8:3 3|62 51:3 4|78 76:3 5|71 28:3 6|53 66:3 7|69 36:3 8|87 24:3 9|100 65:3 10|27 22:4 1|17 36:4 2|25 23:4 3|15 27:4 4|42 95:4 5|12 46:4 6|36 4:4 7|34 95:4 8|86 28:4 9|72 42:4 10|34 15:5 1|79 23:5 2|26 43:5 3|65 60:5 4|20 2:5 5|1 18:5 6|93 71:5 7|83 59:5 8|8 36:5 9|19 28:5 10|32 46:6 1|12 44:6 2|87 78:6 3|52 13:6 4|71 64:6 5|16 78:6 6|83 86:6 7|72 43:6 8|59 40:6 9|28 1:6 10|81 40:7 1|88 63:7 2|79 25:7 3|26 35:7 4|25 16:7 5|41 6:7 6|47 53:7 7|45 51:7 8|27 40:7 9|88 50:7 10|32 38:8 1|28 24:8 2|16 9:8 3|80 46:8 4|69 47:8 5|44 2:8 6|40 44:8 7|76 70:8 8|62 97:8 9|12 57:8 10|93 44:9 1|48 74:9 2|74 75:9 3|9 3:9 4|12 14:9 5|65 25:9 6|69 73:9 7|56 1:9 8|95 14:9 9|61 81:9 10|51 77:10 1|4 82:10 2|17 56:10 3|30 29:10 4|6 64:10 5|76 51:10 6|47 20:10 7|99 78:10 8|53 89:10 9|19 66:10 10</relation>
    <relation name="R7" arity="2" nbTuples="100" semantics="soft" defaultCost="infinity">99 89:1 1|68 96:1 2|53 72:1 3|81 95:1 4|59 16:1 5|29 30:1 6|35 6:1 7|31 99:1 8|85 71:1 9|88 42:1 10|33 60:2 1|58 1:2 2|64 39:2 3|74 49:2 4|53 40:2 5|41 20:2 6|69 52:2 7|81 65:2 8|6 32:2 9|65 99:2 10|61 89:3 1|98 68:3 2|77 42:3 3|26 51:3 4|22 82:3 5|21 44:3 6|15 2:3 7|58 94:3 8|10 89:3 9|39 80:3 10|69 20:4 1|59 54:4 2|82 44:4 3|53 13:4 4|4 78:4 5|17 66:4 6|23 91:4 7|57 57:4 8|68 14:4 9|50 84:4 10|66 49:5 1|6 52:5 2|90 37:5 3|16 98:5 4|10 78:5 5|31 28:5 6|46 73:5 7|58 9:5 8|56 43:5 9|92 58:5 10|10 21:6 1|87 1:6 2|22 94:6 3|69 54:6 4|71 86:6 5|20 40:6 6|12 92:6 7|35 31:6 8|10 12:6 9|25 58:6 10|45 81:7 1|68 39:7 2|33 19:7 3|45 20:7 4|65 68:7 5|81 37:7 6|27 41:7 7|91 70:7 8|97 47:7 9|88 56:7 10|86 100:8 1|37 21:8 2|23 12:8 3|41 91:8 4|3 70:8 5|57 20:8 6|72 22:8 7|80 2:8 8|51 13:8 9|79 4:8 10|69 10:9 1|16 14:9 2|84 1:9 3|49 37:9 4|86 67:9 5|15 62:9 6|32 42:9 7|38 85:9 8|70 32:9 9|53 9:9 10|70 74:10 1|26 80:10 2|72 64:10 3|78 21:10 4|96 19:10 5|42 63:10 6|70 91:10 7|79 13:10 8|36 79:10 9|61 21:10 10</relation>
    <relation name="R8" arity="2" nbTuples="100" semantics="soft" defaultCost="infinity">79 50:1 1|63 62:1 2|62 30:1 3|71 58:1 4|1 67:1 5|75 70:1 6|3 57:1 7|64 55:1 8|18 43:1 9|29 24:1 10|62 15:2 1|22 11:2 2|80 44:2 3|24 76:2 4|95 25:2 5|95 90:2 6|9 8:2 7|59 50:2 8|1 33:2 9|92 84:2 10|24 19:3 1|91 44:3 2|27 85:3 3|31 85:3 4|77 14:3 5|76 83:3 6|93 19:3 7|29 33:3 8|35 19:3 9|94 46:3 10|90 51:4 1|13 63:4 2|54 32:4 3|67 64:4 4|3 8:4 5|99 83:4 6|28 94:4 7|93 74:4 8|67 64:4 9|51 57:4 10|24 26:5 1|65 70:5 2|53 47:5 3|31 62:5 4|14 15:5 5|68 75:5 6|42 35:5 7|11 52:5 8|74 80:5 9|34 54:5 10|42 72:6 1|74 51:6 2|22 48:6 3|32 5:6 4|44 56:6 5|61 49:6 6|93 23:6 7|12 30:6 8|29 85:6 9|23 84:6 10|93 35:7 1|18 58:7 2|75 58:7 3|91 22:7 4|71 88:7 5|62 62:7 6|23 84:7 7|67 72:7 8|97 52:7 9|3 20:7 10|89 27:8 1|99 7:8 2|48 69:8 3|82 87:8 4|51 97:8 5|7 69:8 6|26 69:8 7|10 88:8 8|42 65:8 9|54 75:8 10|67 10:9 1|10 47:9 2|18 68:9 3|90 64:9 4|17 90:9 5|46 17:9 6|92 20:9 7|12 42:9 8|76 98:9 9|4 65:9 10|48 51:10 1|13 23:10 2|44 100:10 3|15 39:10 4|82 47:10 5|22 63:10 6|22 80:10 7|12 17:10 8|27 50:10 9|47 45:10 10</relation>
    <relation name="R9" arity="2" nbTuples="100" semantics="soft" defaultCost="infinity">37 78:1 1|73 2:1 2|63 51:1 3|81 57:1 4|11 89:1 5|6 47:1 6|16 73:1 7|32 73:1 8|83 34:1 9|52 81:1 10|2 51:2 1|80 24:2 2|56 98:2 3|26 93:2 4|68 27:2 5|85 24:2 6|39 3:2 7|26 11:2 8|30 31:2 9|88 91:2 10|81 68:3 1|71 44:3 2|20 26:3 3|83 67:3 4|37 58:3 5|53 1:3 6|80 14:3 7|47 42:3 8|20 42:3 9|9 4:3 10|85 52:4 1|65 20:4 2|100 95:4 3|53 53:4 4|57 15:4 5|90 92:4 6|76 27:4 7|28 2:4 8|18 11:4 9|100 4:4 10|38 22:5 1|59 71:5 2|100 25:5 3|71 33:5 4|69 12:5 5|12 96:5 6|88 55:5 7|72 4:5 8|77 24:5 9|12 81:5 10|84 71:6 1|29 23:6 2|46 83:6 3|58 27:6 4|12 97:6 5|43 93:6 6|51 42:6 7|30 28:6 8|2 7:6 9|48 57:6 10|78 82:7 1|6 71:7 2|12 83:7 3|29 66:7 4|29 13:7 5|5 91:7 6|96 79:7 7|65 75:7 8|23 46:7 9|29 36:7 10|19 73:8 1|43 29:8 2|11 34:8 3|92 77:8 4|66 26:8 5|66 53:8 6|72 98:8 7|25 55:8 8|6 64:8 9|61 5:8 10|53 85:9 1|22 35:9 2|20 51:9 3|33 26:9 4|65 23:9 5|62 34:9 6|73 28:9 7|57 96:9 8|67 71:9 9|100 33:9 10|16 27:10 1|77 2:10 2|86 84:10 3|42 84:10 4|46 96:10 5|58 52:10 6|47 31:10 7|31 74:10 8|36 80:10 9|24 6:10 10</relation>
    <relation name="R10" arity="2" nbTuples="100" semantics="soft" defaultCost="infinity">29 39:1 1|9 16:1 2|46 52:1 3|62 4:1 4|66 61:1 5|33 71:1 6|52 95:1 7|88 11:1 8|48 82:1 9|68 19:1 10|65 69:2 1|86 7:2 2|4 4:2 3|76 46:2 4|27 12:2 5|92 1:2 6|67 92:2 7|67 95:2 8|4 66:2 9|69 37:2 10|50 57:3 1|6 11:3 2|6 36:3 3|83 23:3 4|88 13:3 5|72 86:3 6|25 100:3 7|7 7:3 8|25 40:3 9|4 58:3 10|44 41:4 1|88 72:4 2|47 27:4 3|13 50:4 4|72 76:4 5|54 34:4 6|88 87:4 7|16 30:4 8|21 88:4 9|68 57:4 10|73 69:5 1|28 37:5 2|95 100:5 3|34 21:5 4|60 98:5 5|26 11:5 6|97 33:5 7|15 9:5 8|98 32:5 9|64 6:5 10|43 47:6 1|33 97:6 2|26 9:6 3|5 90:6 4|54 56:6 5|40 67:6 6|63 18:6 7|91 45:6 8|68 67:6 9|2 66:6 10|69 31:7 1|90 43:7 2|76 72:7 3|12 1:7 4|82 69:7 5|63 35:7 6|94 10:7 7|38 18:7 8|65 95:7 9|52 96:7 10|14 71:8 1|81 24:8 2|98 50:8 3|94 13:8 4|95 97:8 5|73 48:8 6|18 79:8 7|87 99:8 8|94 32:8 9|58 33:8 10|92 18:9 1|87 81:9 2|40 92:9 3|41 34:9 4|61 34:9 5|94 83:9 6|10 74:9 7|78 36:9 8|1 33:9 9|68 14:9 10|49 32:10 1|60 30:10 2|89 89:10 3|82 29:10 4|54 74:10 5|10 15:10 6|71 58:10 7|84 14:10 8|9 62:10 9|85 8:10 10</relation>
    <relation name="R11" arity="2" nbTuples="100" semantics="soft" defaultCost="infinity">60 66:1 1|60 20:1 2|36 25:1 3|67 75:1 4|21 4:1 5|94 58:1 6|10 17:1 7|78 25:1 8|25 60:1 9|62 6:1 10|42 67:2 1|53 25:2 2|57 63:2 3|33 4:2 4|37 16:2 5|51 32:2 6|39 39:2 7|44 46:2 8|76 42:2 9|5 44:2 10|82 82:3 1|71 78:3 2|78 99:3 3|22 12:3 4|87 7:3 5|24 71:3 6|46 38:3 7|86 85:3 8|59 29:3 9|31 25:3 10|96 79:4 1|46 59:4 2|94 86:4 3|93 23:4 4|32 53:4 5|63 59:4 6|73 2:4 7|18 46:4 8|10 37:4 9|63 81:4 10|53 60:5 1|70 7:5 2|98 41:5 3|32 60:5 4|48 24:5 5|98 83:5 6|43 30:5 7|15 56:5 8|37 37:5 9|24 26:5 10|84 87:6 1|43 65:6 2|54 83:6 3|93 10:6 4|80 45:6 5|80 97:6 6|27 80:6 7|42 30:6 8|43 56:6 9|62 80:6 10|80 61:7 1|20 61:7 2|91 59:7 3|81 83:7 4|24 46:7 5|66 44:7 6|64 78:7 7|28 65:7 8|90 9:7 9|46 61:7 10|67 57:8 1|6 93:8 2|80 3:8 3|74 12:8 4|31 7:8 5|60 91:8 6|44 2:8 7|100 3:8 8|14 43:8 9|7 3:8 10|8 50:9 1|28 18:9 2|70 6:9 3|49 88:9 4|10 48:9 5|85 22:9 6|68 18:9 7|6 90:9 8|17 12:9 9|71 27:9 10|37 15:10 1|2 25:10 2|32 79:10 3|53 14:10 4|66 49:10 5|85 3:10 6|18 48:10 7|88 96:10 8|90 49:10 9|77 72:10 10</relation>
    <relation name="R12" arity="2" nbTuples="100" semantics="soft" defaultCost="infinity">92 86:1 1|80 58:1 2|33 100:1 3|79 35:1 4|64 26:1 5|12 17:1 6|1 66:1 7|62 1:1 8|32 46:1 9|8 82:1 10|33 64:2 1|50 58:2 2|57 10:2 3|8 17:2 4|59 74:2 5|48 73:2 6|68 90:2 7|81 21:2 8|28 44:2 9|79 72:2 10|86 21:3 1|82 93:3 2|100 9:3 3|47 50:3 4|57 57:3 5|48 35:3 6|7 47:3 7|18 4:3 8|36 6:3 9|82 17:3 10|41 44:4 1|3 5:4 2|64 96:4 3|68 11:4 4|21 22:4 5|73 31:4 6|25 77:4 7|23 54:4 8|36 77:4 9|49 57:4 10|81 58:5 1|70 17:5 2|85 8:5 3|47 47:5 4|18 64:5 5|97 67:5 6|34 48:5 7|59 98:5 8|49 22:5 9|25 62:5 10|92 31:6 1|11 51:6 2|64 39:6 3|14 30:6 4|61 35:6 5|36 44:6 6|20 22:6 7|68 87:6 8|92 9:6 9|31 90:6 10|6 49:7 1|25 24:7 2|1 71:7 3|6 86:7 4|30 5:7 5|35 65:7 6|77 8:7 7|31 14:7 8|20 20:7 9|75 52:7 10|11 52:8 1|48 61:8 2|20 92:8 3|45 46:8 4|35 97:8 5|7 88:8 6|34 74:8 7|40 21:8 8|23 66:8 9|23 18:8 10|53 64:9 1|3 98:9 2|19 69:9 3|80 18:9 4|57 15:9 5|96 54:9 6|83 99:9 7|39 13:9 8|85 58:9 9|47 92:9 10|71 51:10 1|98 31:10 2|4 26:10 3|63 68:10 4|83 74:10 5|25 91:10 6|37 87:10 7|8 95:10 8|65 79:10 9|72 69:10 10</relation>
    <relation name="R13" arity="2" nbTuples="100" semantics="soft" defaultCost="infinity">26 42:1 1|91 83:1 2|24 68:1 3|29 6:1 4|17 60:1 5|25 94:1 6|10 66:1 7|74 44:1 8|32 26:1 9|22 91:1 10|71 52:2 1|31 16:2 2|38 43:2 3|68 34:2 4|70 36:2 5|56 97:2 6|28 19:2 7|79 55:2 8|47 21:2 9|85 24:2 10|94 8:3 1|18 92:3 2|40 51:3 3|40 22:3 4|31 8:3 5|49 84:3 6|11 36:3 7|62 98:3 8|27 24:3 9|47 53:3 10|41 94:4 1|22 98:4 2|10 51:4 3|84 18:4 4|78 62:4 5|34 25:4 6|58 37:4 7|66 29:4 8|74 61:4 9|52 80:4 10|7 27:5 1|95 98:5 2|22 22:5 3|55 53:5 4|1 99:5 5|70 84:5 6|91 99:5 7|26 1:5 8|73 49:5 9|67 50:5 10|22 34:6 1|87 66:6 2|44 78:6 3|44 97:6 4|24 50:6 5|54 35:6 6|92 90:6 7|68 46:6 8|93 78:6 9|13 42:6 10|18 12:7 1|74 24:7 2|32 54:7 3|40 63:7 4|16 79:7 5|78 80:7 6|56 40:7 7|4 50:7 8|23 60:7 9|19 16:7 10|5 47:8 1|40 10:8 2|93 11:8 3|6 32:8 4|94 81:8 5|72 29:8 6|52 85:8 7|82 19:8 8|85 17:8 9|28 82:8 10|1 26:9 1|38 33:9 2|49 91:9 3|72 1:9 4|70 36:9 5|42 37:9 6|52 62:9 7|43 67:9 8|72 96:9 9|63 18:9 10|2 68:10 1|95 71:10 2|82 63:10 3|97 81:10 4|16 5:10 5|47 45:10 6|38 90:10 7|39 98:10 8|1 77:10 9|10 60:10 10</relation>
    <relation name="R14" arity="2" nbTuples="100" semantics="soft" defaultCost="infinity">66 32:1 1|53 68:1 2|76 10:1 3|52 57:1 4|47 44:1 5|28 98:1 6|60 31:1 7|94 26:1 8|95 72:1 9|29 24:1 10|97 46:2 1|73 87:2 2|9 4:2 3|76 27:2 4|15 65:2 5|9 14:2 6|15 22:2 7|16 23:2 8|35 69:2 9|44 2:2 10|18 82:3 1|66 12:3 2|55 20:3 3|73 94:3 4|23 9:3 5|41 32:3 6|95 39:3 7|54 94:3 8|98 78:3 9|2 56:3 10|91 21:4 1|78 37:4 2|92 28:4 3|85 2:4 4|33 56:4 5|53 99:4 6|23 21:4 7|84 74:4 8|24 76:4 9|97 70:4 10|2 54:5 1|19 48:5 2|85 43:5 3|79 10:5 4|65 70:5 5|3 45:5 6|37 55:5 7|37 70:5 8|15 47:5 9|81 90:5 10|47 30:6 1|53 54:6 2|13 38:6 3|24 35:6 4|86 97:6 5|89 39:6 6|55 4:6 7|75 82:6 8|81 99:6 9|89 86:6 10|27 75:7 1|3 52:7 2|21 96:7 3|17 16:7 4|38 96:7 5|10 87:7 6|71 22:7 7|79 30:7 8|54 77:7 9|78 62:7 10|99 17:8 1|47 79:8 2|99 45:8 3|65 58:8 4|4 64:8 5|94 43:8 6|81 49:8 7|97 32:8 8|33 86:8 9|95 66:8 10|74 95:9 1|93 57:9 2|99 83:9 3|57 30:9 4|57 91:9 5|29 47:9 6|34 17:9 7|91 2:9 8|81 28:9 9|42 76:9 10|65 82:10 1|29 70:10 2|40 49:10 3|1 49:10 4|80 6:10 5|50 44:10 6|44 60:10 7|28 5:10 8|13 71:10 9|73 5:10 10</relation>
    <relation name="R15" arity="2" nbTuples="100" semantics="soft" defaultCost="infinity">26 85:1 1|21 41:1 2|88 62:1 3|31 16:1 4|35 90:1 5|21 96:1 6|80 72:1 7|28 35:1 8|97 5:1 9|32 28:1 10|5 17:2 1|46 84:2 2|44 31:2 3|76 78:2 4|20 45:2 5|59 77:2 6|42 9:2 7|46 11:2 8|9 56:2 9|61 6:2 10|68 87:3 1|84 60:3 2|4 44:3 3|24 29:3 4|16 10:3 5|12 24:3 6|28 37:3 7|39 26:3 8|41 22:3 9|70 95:3 10|89 100:4 1|7 99:4 2|59 59:4 3|63 23:4 4|58 29:4 5|81 47:4 6|66 61:4 7|1 26:4 8|93 40:4 9|77 37:4 10|50 44:5 1|97 15:5 2|16 36:5 3|9 42:5 4|99 97:5 5|52 94:5 6|36 18:5 7|8 34:5 8|35 6:5 9|39 48:5 10|81 46:6 1|41 44:6 2|30 23:6 3|75 33:6 4|93 98:6 5|25 25:6 6|77 14:6 7|32 27:6 8|74 59:6 9|16 82:6 10|21 68:7 1|30 14:7 2|13 43:7 3|15 58:7 4|84 59:7 5|15 100:7 6|22 44:7 7|8 88:7 8|33 67:7 9|17 91:7 10|49 49:8 1|57 63:8 2|64 21:8 3|28 73:8 4|66 72:8 5|85 51:8 6|19 23:8 7|67 90:8 8|44 91:8 9|28 91:8 10|52 41:9 1|100 89:9 2|50 86:9 3|64 45:9 4|3 10:9 5|42 95:9 6|44 23:9 7|17 59:9 8|63 62:9 9|69 31:9 10|55 34:10 1|9 2:10 2|17 71:10 3|89 85:10 4|62 72:10 5|15 52:10 6|21 95:10 7|83 5:10 8|15 50:10 9|23 63:10 10</relation>
    <relation name="R16" arity="2" nbTuples="100" semantics="soft" defaultCost="infinity">36 50:1 1|97 64:1 2|61 98:1 3|26 37:1 4|18 39:1 5|36 33:1 6|73 94:1 7|85 65:1 8|64 23:1 9|21 41:1 10|94 46:2 1|43 38:2 2|37 22:2 3|79 28:2 4|29 37:2 5|79 15:2 6|23 60:2 7|1 6:2 8|67 61:2 9|40 19:2 10|12 9:3 1|69 87:3 2|15 13:3 3|70 94:3 4|86 89:3 5|46 53:3 6|53 1:3 7|44 28:3 8|59 28:3 9|93 58:3 10|71 6:4 1|72 53:4 2|16 94:4 3|23 4:4 4|29 3:4 5|17 50:4 6|28 52:4 7|36 26:4 8|52 12:4 9|62 37:4 10|53 4:5 1|94 73:5 2|67 56:5 3|6 17:5 4|40 13:5 5|12 76:5 6|20 32:5 7|84 99:5 8|5 28:5 9|78 35:5 10|46 28:6 1|24 36:6 2|40 63:6 3|45 75:6 4|81 42:6 5|6 41:6 6|80 77:6 7|47 37:6 8|23 90:6 9|83 65:6 10|30 72:7 1|21 24:7 2|5 93:7 3|59 52:7 4|31 24:7 5|51 6:7 6|16 100:7 7|61 12:7 8|28 73:7 9|71 44:7 10|88 84:8 1|31 69:8 2|43 66:8 3|78 13:8 4|49 92:8 5|32 81:8 6|99 32:8 7|45 15:8 8|93 75:8 9|48 29:8 10|20 13:9 1|42 18:9 2|17 8:9 3|12 36:9 4|16 89:9 5|6 56:9 6|42 67:9 7|3 54:9 8|29 80:9 9|9 82:9 10|6 45:10 1|82 24:10 2|92 2:10 3|17 65:10 4|87 14:10 5|77 20:10 6|38 12:10 7|43 57:10 8|26 52:10 9|22 4:10 10</relation>
    <relation name="R17" arity="2" nbTuples="100" semantics="soft" defaultCost="infinity">41 69:1 1|45 85:1 2|18 18:1 3|7 67:1 4|6 3:1 5|100 38:1 6|15 25:1 7|18 39:1 8|10 59:1 9|66 49:1 10|63 46:2 1|44 80:2 2|77 59:2 3|32 6:2 4|47 64:2 5|93 95:2 6|41 12:2 7|83 31:2 8|30 32:2 9|57 22:2 10|18 45:3 1|52 15:3 2|9 28:3 3|95 4:3 4|5 52:3 5|38 89:3 6|23 100:3 7|35 35:3 8|64 78:3 9|97 85:3 10|82 46:4 1|17 33:4 2|66 75:4 3|49 13:4 4|9 73:4 5|25 93:4 6|8 13:4 7|52 36:4 8|2 28:4 9|77 16:4 10|14 35:5 1|33 57:5 2|72 3:5 3|73 22:5 4|94 64:5 5|84 18:5 6|12 36:5 7|23 88:5 8|26 20:5 9|58 89:5 10|92 89:6 1|2 68:6 2|63 18:6 3|25 95:6 4|94 52:6 5|2 92:6 6|7 22:6 7|75 10:6 8|30 13:6 9|86 46:6 10|90 96:7 1|70 18:7 2|7 1:7 3|52 84:7 4|48 84:7 5|89 4:7 6|37 65:7 7|74 20:7 8|86 94:7 9|23 53:7 10|90 82:8 1|65 2:8 2|68 67:8 3|1 48:8 4|59 85:8 5|98 71:8 6|85 76:8 7|60 1:8 8|72 48:8 9|61 47:8 10|72 70:9 1|92 59:9 2|72 94:9 3|35 4:9 4|92 51:9 5|35 68:9 6|54 88:9 7|39 21:9 8|95 76:9 9|80 97:9 10|18 47:10 1|55 27:10 2|29 92:10 3|10 31:10 4|98 70:10 5|46 72:10 6|62 64:10 7|14 6:10 8|61 70:10 9|19 83:10 10</relation>
    <relation name="R18" arity="2" nbTuples="100" semantics="soft" defaultCost="infinity">29 50:1 1|22 48:1 2|80 77:1 3|8 8:1 4|29 31:1 5|50 15:1 6|46 17:1 7|65 48:1 8|29 4:1 9|75 75:1 10|56 7:2 1|92 12:2 2|47 85:2 3|55 69:2 4|92 15:2 5|50 77:2 6|23 3:2 7|76 22:2 8|93 70:2 9|30 17:2 10|4 52:3 1|92 27:3 2|66 32:3 3|70 30:3 4|1 54:3 5|82 3:3 6|7 41:3 7|56 98:3 8|87 49:3 9|45 88:3 10|4 23:4 1|35 34:4 2|51 96:4 3|7 47:4 4|71 13:4 5|29 18:4 6|27 75:4 7|14 83:4 8|15 11:4 9|38 24:4 10|56 12:5 1|27 91:5 2|35 9:5 3|58 82:5 4|62 65:5 5|51 93:5 6|24 34:5 7|61 30:5 8|38 43:5 9|53 33:5 10|99 95:6 1|7 57:6 2|80 60:6 3|71 39:6 4|1 37:6 5|85 38:6 6|11 30:6 7|99 70:6 8|16 44:6 9|13 100:6 10|87 51:7 1|2 95:7 2|34 28:7 3|33 93:7 4|75 57:7 5|15 95:7 6|39 8:7 7|80 38:7 8|47 22:7 9|8 68:7 10|82 70:8 1|19 81:8 2|20 32:8 3|25 82:8 4|99 41:8 5|82 71:8 6|52 82:8 7|48 9:8 8|70 49:8 9|31 50:8 10|68 55:9 1|17 27:9 2|30 25:9 3|45 22:9 4|64 88:9 5|21 89:9 6|73 76:9 7|12 17:9 8|32 31:9 9|47 76:9 10|20 50:10 1|44 7:10 2|87 56:10 3|34 100:10 4|35 54:10 5|88 3:10 6|7 76:10 7|91 9:10 8|14 99:10 9|67 59:10 10</relation>
    <relation name="R19" arity="2" nbTuples="100" semantics="soft" defaultCost="infinity">3 74:1 1|56 27:1 2|77 91:1 3|87 59:1 4|78 59:1 5|15 18:1 6|39 86:1 7|2 61:1 8|52 89:1 9|7 49:1 10|44 79:2 1|2 25:2 2|65 39:2 3|88 28:2 4|84 96:2 5|90 44:2 6|68 1:2 7|20 98:2 8|38 5:2 9|47 72:2 10|77 37:3 1|13 29:3 2|1 77:3 3|3 91:3 4|53 33:3 5|44 56:3 6|92 43:3 7|65 83:3 8|15 12:3 9|12 34:3 10|59 44:4 1|80 98:4 2|23 14:4 3|23 12:4 4|25 70:4 5|15 14:4 6|71 58:4 7|8 55:4 8|23 24:4 9|94 53:4 10|79 22:5 1|7 53:5 2|45 65:5 3|21 92:5 4|82 15:5 5|82 12:5 6|84 15:5 7|82 68:5 8|50 49:5 9|47 11:5 10|33 33:6 1|2 97:6 2|82 1:6 3|18 50:6 4|8 93:6 5|96 21:6 6|69 35:6 7|20 53:6 8|64 12:6 9|50 80:6 10|8 46:7 1|17 90:7 2|50 25:7 3|17 62:7 4|19 9:7 5|36 23:7 6|20 100:7 7|6 68:7 8|99 67:7 9|13 94:7 10|76 33:8 1|3 24:8 2|4 100:8 3|76 21:8 4|40 73:8 5|72 95:8 6|53 28:8 7|45 60:8 8|50 65:8 9|88 99:8 10|97 69:9 1|13 47:9 2|55 17:9 3|27 28:9 4|82 46:9 5|38 30:9 6|34 16:9 7|12 18:9 8|16 1:9 9|63 67:9 10|67 54:10 1|79 23:10 2|14 86:10 3|39 33:10 4|50 53:10 5|20 94:10 6|71 13:10 7|20 60:10 8|6 81:10 9|16 62:10 10</relation>
    <relation name="R20" arity="2" nbTuples="100" semantics="soft" defaultCost="infinity">1 99:1 1|59 30:1 2|55 99:1 3|71 75:1 4|35 32:1 5|20 70:1 6|35 1:1 7|97 37:1 8|71 47:1 9|77 12:1 10|84 12:2 1|27 57:2 2|1 86:2 3|87 50:2 4|39 72:2 5|42 2:2 6|88 75:2 7|38 83:2 8|96 21:2 9|53 3:2 10|49 60:3 1|13 17:3 2|47 45:3 3|63 74:3 4|57 66:3 5|27 100:3 6|89 71:3 7|95 28:3 8|1 74:3 9|20 77:3 10|53 17:4 1|87 12:4 2|30 45:4 3|28 8:4 4|29 13:4 5|63 87:4 6|95 20:4 7|45 82:4 8|62 77:4 9|32 30:4 10|60 72:5 1|58 19:5 2|42 100:5 3|100 29:5 4|36 16:5 5|22 50:5 6|35 70:5 7|66 1:5 8|67 70:5 9|97 95:5 10|10 42:6 1|57 56:6 2|75 34:6 3|79 14:6 4|63 43:6 5|16 85:6 6|37 50:6 7|77 69:6 8|44 56:6 9|43 44:6 10|55 30:7 1|31 38:7 2|38 23:7 3|71 57:7 4|36 80:7 5|78 71:7 6|58 76:7 7|97 75:7 8|95 56:7 9|94 61:7 10|51 66:8 1|31 53:8 2|64 35:8 3|83 98:8 4|14 64:8 5|18 25:8 6|38 73:8 7|88 5:8 8|89 42:8 9|42 11:8 10|20 96:9 1|37 83:9 2|73 74:9 3|27 65:9 4|32 41:9 5|65 15:9 6|61 94:9 7|87 50:9 8|6 39:9 9|61 8:9 10|15 21:10 1|92 20:10 2|79 19:10 3|28 65:10 4|18 26:10 5|60 20:10 6|40 61:10 7|76 19:10 8|69 2:10 9|72 40:10 10</relation>
    <relation name="R21" arity="2" nbTuples="100" semantics="soft" defaultCost="infinity">20 35:1 1|67 84:1 2|8 71:1 3|92 100:1 4|15 3:1 5|84 82:1 6|4 23:1 7|29 29:1 8|83 69:1 9|96 64:1 10|18 88:2 1|67 77:2 2|59 6:2 3|51 42:2 4|38 76:2 5|65 81:2 6|68 100:2 7|2 82:2 8|54 35:2 9|85 54:2 10|48 69:3 1|53 31:3 2|4 20:3 3|20 83:3 4|98 77:3 5|91 93:3 6|16 70:3 7|13 52:3 8|16 36:3 9|24 59:3 10|35 22:4 1|96 22:4 2|100 50:4 3|55 55:4 4|99 37:4 5|91 39:4 6|16 83:4 7|59 75:4 8|6 92:4 9|48 51:4 10|63 15:5 1|29 15:5 2|90 72:5 3|21 49:5 4|86 42:5 5|32 5:5 6|92 76:5 7|92 71:5 8|17 30:5 9|73 24:5 10|2 94:6 1|7 32:6 2|55 17:6 3|61 46:6 4|92 53:6 5|82 66:6 6|91 45:6 7|37 26:6 8|91 17:6 9|86 92:6 10|63 41:7 1|87 60:7 2|54 88:7 3|13 51:7 4|92 99:7 5|65 58:7 6|21 54:7 7|5 59:7 8|20 23:7 9|3 8:7 10|83 79:8 1|83 82:8 2|66 31:8 3|69 38:8 4|3 31:8 5|92 40:8 6|70 38:8 7|99 88:8 8|40 72:8 9|82 70:8 10|79 58:9 1|39 63:9 2|85 97:9 3|69 18:9 4|7 5:9 5|48 15:9 6|17 64:9 7|47 56:9 8|75 69:9 9|45 85:9 10|21 53:10 1|59 18:10 2|90 10:10 3|21 2:10 4|28 70:10 5|33 6:10 6|58 87:10 7|49 10:10 8|83 58:10 9|44 27:10 10</relation>
    <relation name="R22" arity="2" nbTuples="100" semantics="soft" defaultCost="infinity">3 18:1 1|36 86:1 2|46 93:1 3|65 48:1 4|55 43:1 5|22 60:1 6|59 73:1 7|9 81:1 8|28 24:1 9|27 51:1 10|72 39:2 1|89 35:2 2|96 18:2 3|75 75:2 4|86 71:2 5|29 100:2 6|52 98:2 7|69 4:2 8|57 48:2 9|14 55:2 10|77 5:3 1|83 68:3 2|79 87:3 3|63 99:3 4|90 71:3 5|3 36:3 6|35 69:3 7|59 62:3 8|41 29:3 9|31 14:3 10|87 40:4 1|76 41:4 2|51 8:4 3|25 45:4 4|28 40:4 5|72 61:4 6|43 87:4 7|53 10:4 8|47 85:4 9|63 69:4 10|99 29:5 1|76 47:5 2|53 26:5 3|71 99:5 4|32 58:5 5|90 53:5 6|69 42:5 7|22 73:5 8|76 15:5 9|91 32:5 10|99 54:6 1|51 23:6 2|16 23:6 3|41 94:6 4|13 58:6 5|11 49:6 6|20 54:6 7|56 29:6 8|18 12:6 9|15 47:6 10|45 53:7 1|39 13:7 2|1 42:7 3|54 82:7 4|27 87:7 5|21 6:7 6|70 35:7 7|65 72:7 8|74 14:7 9|8 65:7 10|18 34:8 1|43 22:8 2|26 86:8 3|16 73:8 4|93 63:8 5|24 22:8 6|51 38:8 7|58 53:8 8|53 45:8 9|82 92:8 10|93 24:9 1|26 32:9 2|26 86:9 3|16 41:9 4|82 6:9 5|55 65:9 6|23 36:9 7|23 79:9 8|76 93:9 9|80 25:9 10|50 58:10 1|74 92:10 2|13 5:10 3|26 41:10 4|40 65:10 5|51 65:10 6|58 3:10 7|81 25:10 8|90 100:10 9|9 25:10 10</relation>
    <relation name="R23" arity="2" nbTuples="100" semantics="soft" defaultCost="infinity">100 94:1 1|44 12:1 2|65 69:1 3|60 34:1 4|31 30:1 5|57 30:1 6|29 65:1 7|7 47:1 8|95 38:1 9|48 51:1 10|93 23:2 1|72 23:2 2|14 53:2 3|60 99:2 4|90 8:2 5|88 57:2 6|9 58:2 7|37 13:2 8|38 27:2 9|56 54:2 10|77 29:3 1|78 92:3 2|25 2:3 3|87 89:3 4|4 50:3 5|7 80:3 6|45 70:3 7|81 98:3 8|10 60:3 9|98 48:3 10|67 65:4 1|3 13:4 2|60 16:4 3|60 93:4 4|98 27:4 5|73 27:4 6|95 7:4 7|77 68:4 8|2 33:4 9|71 50:4 10|59 59:5 1|48 96:5 2|58 31:5 3|15 2:5 4|26 86:5 5|75 44:5 6|92 46:5 7|95 42:5 8|57 5:5 9|100 57:5 10|96 72:6 1|31 41:6 2|36 11:6 3|85 79:6 4|26 78:6 5|11 36:6 6|73 76:6 7|79 8:6 8|59 80:6 9|28 29:6 10|65 25:7 1|29 64:7 2|19 77:7 3|10 24:7 4|56 91:7 5|19 66:7 6|28 32:7 7|23 3:7 8|36 73:7 9|52 47:7 10|33 57:8 1|84 94:8 2|75 27:8 3|99 61:8 4|11 38:8 5|17 79:8 6|77 71:8 7|85 46:8 8|59 91:8 9|40 44:8 10|92 97:9 1|93 53:9 2|22 56:9 3|64 66:9 4|45 4:9 5|98 66:9 6|10 58:9 7|37 100:9 8|47 96:9 9|55 57:9 10|5 89:10 1|81 4:10 2|1 26:10 3|23 59:10 4|78 100:10 5|84 1:10 6|33 60:10 7|83 50:10 8|39 4:10 9|56 98:10 10</relation>
    <relation name="R24" arity="2" nbTuples="100" semantics="soft" defaultCost="infinity">87 100:1 1|80 83:1 2|7 22:1 3|66 84:1 4|87 94:1 5|18 98:1 6|81 33:1 7|100 82:1 8|44 20:1 9|57 9:1 10|23 4:2 1|34 38:2 2|58 13:2 3|22 50:2 4|5 7:2 5|89 64:2 6|46 86:2 7|99 20:2 8|80 63:2 9|16 64:2 10|3 53:3 1|88 62:3 2|67 56:3 3|51 16:3 4|69 61:3 5|50 65:3 6|70 16:3 7|96 93:3 8|57 92:3 9|35 86:3 10|68 54:4 1|53 37:4 2|72 75:4 3|12 6:4 4|45 6:4 5|10 19:4 6|26 44:4 7|26 91:4 8|49 27:4 9|28 59:4 10|21 14:5 1|46 11:5 2|100 18:5 3|19 83:5 4|61 64:5 5|80 42:5 6|77 99:5 7|90 35:5 8|17 56:5 9|89 47:5 10|70 57:6 1|92 79:6 2|49 22:6 3|3 17:6 4|65 17:6 5|8 60:6 6|72 96:6 7|29 20:6 8|94 33:6 9|66 6:6 10|92 89:7 1|13 84:7 2|86 96:7 3|59 82:7 4|89 9:7 5|79 11:7 6|85 89:7 7|14 43:7 8|95 94:7 9|82 6:7 10|21 53:8 1|32 40:8 2|90 6:8 3|15 60:8 4|65 39:8 5|97 73:8 6|43 94:8 7|79 19:8 8|90 59:8 9|30 95:8 10|43 37:9 1|13 45:9 2|18 59:9 3|25 22:9 4|1 13:9 5|22 28:9 6|34 81:9 7|8 89:9 8|40 71:9 9|54 16:9 10|98 85:10 1|88 59:10 2|80 89:10 3|31 78:10 4|73 45:10 5|9 92:10 6|82 35:10 7|22 12:10 8|58 52:10 9|8 3:10 10</relation>
    <relation name="R25" arity="2" nbTuples="100" semantics="soft" defaultCost="infinity">40 97:1 1|4 51:1 2|5 73:1 3|46 87:1 4|2 25:1 5|71 44:1 6|34 53:1 7|63 88:1 8|65 87:1 9|72 24:1 10|96 64:2 1|75 31:2 2|98 74:2 3|89 57:2 4|44 40:2 5|22 45:2 6|58 75:2 7|91 64:2 8|4 39:2 9|15 59:2 10|15 3:3 1|24 51:3 2|59 33:3 3|61 35:3 4|16 69:3 5|16 82:3 6|96 18:3 7|58 70:3 8|25 14:3 9|18 95:3 10|72 81:4 1|84 96:4 2|35 49:4 3|1 21:4 4|95 81:4 5|26 44:4 6|55 74:4 7|89 89:4 8|39 27:4 9|25 54:4 10|79 64:5 1|87 3:5 2|23 52:5 3|26 52:5 4|24 43:5 5|34 24:5 6|34 27:5 7|65 32:5 8|83 97:5 9|15 11:5 10|75 62:6 1|37 93:6 2|22 86:6 3|72 88:6 4|60 74:6 5|14 35:6 6|31 50:6 7|28 39:6 8|89 44:6 9|9 19:6 10|95 37:7 1|7 68:7 2|81 71:7 3|20 28:7 4|54 86:7 5|1 57:7 6|44 3:7 7|86 96:7 8|72 42:7 9|41 5:7 10|9 11:8 1|40 86:8 2|10 93:8 3|50 59:8 4|55 16:8 5|43 45:8 6|5 51:8 7|96 38:8 8|9 9:8 9|36 48:8 10|84 16:9 1|77 29:9 2|98 7:9 3|49 25:9 4|51 100:9 5|91 3:9 6|68 40:9 7|35 33:9 8|65 98:9 9|93 76:9 10|30 62:10 1|39 96:10 2|53 29:10 3|25 22:10 4|71 30:10 5|11 63:10 6|53 92:10 7|78 97:10 8|44 4:10 9|21 16:10 10</relation>
    <relation name="R26" arity="2" nbTuples="100" semantics="soft" defaultCost="infinity">78 98:1 1|24 48:1 2|44 43:1 3|37 51:1 4|34 90:1 5|18 7:1 6|9 14:1 7|78 23:1 8|49 41:1 9|80 98:1 10|12 36:2 1|51 94:2 2|84 14:2 3|72 97:2 4|50 22:2 5|23 58:2 6|33 7:2 7|63 40:2 8|14 2:2 9|2 24:2 10|48 25:3 1|28 57:3 2|20 24:3 3|31 64:3 4|24 50:3 5|28 75:3 6|35 78:3 7|99 77:3 8|47 99:3 9|81 29:3 10|4 87:4 1|35 24:4 2|82 1:4 3|86 64:4 4|100 54:4 5|46 16:4 6|55 17:4 7|3 25:4 8|13 72:4 9|2 85:4 10|65 93:5 1|73 57:5 2|81 26:5 3|84 60:5 4|7 23:5 5|36 74:5 6|16 43:5 7|55 15:5 8|21 62:5 9|87 64:5 10|68 71:6 1|7 83:6 2|77 97:6 3|72 37:6 4|60 2:6 5|98 42:6 6|71 100:6 7|21 30:6 8|49 56:6 9|97 14:6 10|86 92:7 1|60 44:7 2|28 100:7 3|75 36:7 4|49 99:7 5|60 49:7 6|57 64:7 7|30 100:7 8|83 93:7 9|1 6:7 10|86 82:8 1|27 64:8 2|39 28:8 3|80 81:8 4|27 68:8 5|94 80:8 6|53 33:8 7|68 47:8 8|64 4:8 9|95 93:8 10|64 7:9 1|9 15:9 2|21 7:9 3|85 15:9 4|96 35:9 5|13 12:9 6|28 86:9 7|14 65:9 8|73 23:9 9|85 30:9 10|56 24:10 1|19 34:10 2|38 13:10 3|99 90:10 4|93 37:10 5|52 18:10 6|83 34:10 7|85 100:10 8|7 94:10 9|6 31:10 10</relation>
    <relation name="R27" arity="2" nbTuples="100" semantics="soft" defaultCost="infinity">14 91:1 1|24 14:1 2|13 9:1 3|45 82:1 4|15 12:1 5|44 1:1 6|15 19:1 7|56 81:1 8|75 87:1 9|65 89:1 10|25 35:2 1|75 17:2 2|89 84:2 3|46 59:2 4|58 16:2 5|47 8:2 6|71 18:2 7|15 78:2 8|63 93:2 9|40 32:2 10|8 8:3 1|9 5:3 2|37 67:3 3|8 70:3 4|63 62:3 5|38 24:3 6|27 41:3 7|72 41:3 8|3 43:3 9|40 66:3 10|28 64:4 1|80 97:4 2|6 45:4 3|21 37:4 4|26 94:4 5|45 2:4 6|74 57:4 7|79 62:4 8|40 17:4 9|90 40:4 10|59 92:5 1|46 5:5 2|68 69:5 3|33 91:5 4|78 30:5 5|18 42:5 6|41 56:5 7|100 88:5 8|71 84:5 9|48 76:5 10|34 63:6 1|54 59:6 2|27 93:6 3|15 31:6 4|95 96:6 5|65 82:6 6|91 99:6 7|6 67:6 8|88 8:6 9|65 32:6 10|23 66:7 1|68 5:7 2|60 95:7 3|70 98:7 4|56 52:7 5|13 38:7 6|80 57:7 7|50 84:7 8|6 29:7 9|95 81:7 10|6 74:8 1|85 36:8 2|1 15:8 3|79 93:8 4|85 41:8 5|48 52:8 6|46 84:8 7|75 45:8 8|87 40:8 9|81 69:8 10|44 38:9 1|14 54:9 2|26 70:9 3|79 35:9 4|33 68:9 5|85 79:9 6|29 55:9 7|76 5:9 8|4 51:9 9|47 55:9 10|41 91:10 1|14 27:10 2|27 44:10 3|7 32:10 4|87 16:10 5|40 2:10 6|85 74:10 7|18 8:10 8|33 97:10 9|40 34:10 10</relation>
    <relation name="R28" arity="2" nbTuples="100" semantics="soft" defaultCost="infinity">96 43:1 1|31 99:1 2|4 89:1 3|31 1:1 4|86 92:1 5|15 91:1 6|60 96:1 7|61 25:1 8|15 90:1 9|24 35:1 10|40 38:2 1|85 10:2 2|98 50:2 3|79 12:2 4|15 18:2 5|8 74:2 6|60 78:2 7|92 70:2 8|16 19:2 9|40 7:2 10|11 13:3 1|47 93:3 2|38 1:3 3|79 26:3 4|49 23:3 5|15 78:3 6|13 66:3 7|21 97:3 8|5 41:3 9|79 22:3 10|22 2:4 1|80 59:4 2|97 74:4 3|77 33:4 4|88 41:4 5|43 76:4 6|67 28:4 7|11 34:4 8|54 86:4 9|10 73:4 10|2 100:5 1|58 17:5 2|57 82:5 3|88 65:5 4|76 63:5 5|95 62:5 6|44 48:5 7|38 66:5 8|49 26:5 9|27 31:5 10|85 100:6 1|99 41:6 2|26 51:6 3|65 8:6 4|92 9:6 5|29 45:6 6|54 60:6 7|3 40:6 8|39 94:6 9|44 41:6 10|9 56:7 1|91 89:7 2|43 43:7 3|52 24:7 4|9 57:7 5|7 27:7 6|58 1:7 7|94 63:7 8|38 100:7 9|58 5:7 10|80 80:8 1|51 53:8 2|87 75:8 3|84 92:8 4|82 66:8 5|82 37:8 6|35 90:8 7|33 75:8 8|6 43:8 9|93 33:8 10|30 79:9 1|28 41:9 2|99 53:9 3|64 96:9 4|46 5:9 5|59 2:9 6|61 56:9 7|67 68:9 8|8 24:9 9|57 32:9 10|46 67:10 1|66 21:10 2|40 97:10 3|33 9:10 4|29 86:10 5|80 97:10 6|60 87:10 7|2 12:10 8|33 31:10 9|42 79:10 10</relation>
    <relation name="R29" arity="2" nbTuples="100" semantics="soft" defaultCost="infinity">21 62:1 1|13 89:1 2|83 63:1 3|94 66:1 4|95 92:1 5|53 4:1 6|23 54:1 7|98 32:1 8|24 25:1 9|11 39:1 10|19 25:2 1|52 82:2 2|97 66:2 3|6 90:2 4|28 71:2 5|42 53:2 6|32 93:2 7|16 7:2 8|21 46:2 9|62 3:2 10|66 97:3 1|71 43:3 2|66 70:3 3|1 1:3 4|73 21:3 5|92 21:3 6|27 88:3 7|59 9:3 8|78 29:3 9|85 51:3 10|32 84:4 1|53 5:4 2|35 47:4 3|23 26:4 4|16 38:4 5|23 13:4 6|77 42:4 7|83 98:4 8|34 78:4 9|37 12:4 10|64 39:5 1|19 9:5 2|2 63:5 3|83 56:5 4|84 84:5 5|74 31:5 6|35 97:5 7|69 35:5 8|85 13:5 9|75 35:5 10|47 58:6 1|75 32:6 2|43 84:6 3|73 86:6 4|67 10:6 5|43 77:6 6|93 66:6 7|95 60:6 8|76 6:6 9|83 4:6 10|76 15:7 1|44 98:7 2|53 16:7 3|36 47:7 4|80 69:7 5|56 65:7 6|21 32:7 7|30 47:7 8|84 39:7 9|93 70:7 10|89 45:8 1|96 46:8 2|25 85:8 3|50 64:8 4|60 76:8 5|64 88:8 6|50 1:8 7|76 32:8 8|45 20:8 9|33 65:8 10|23 47:9 1|65 32:9 2|90 44:9 3|86 68:9 4|95 7:9 5|54 55:9 6|27 17:9 7|99 32:9 8|74 53:9 9|33 8:9 10|86 95:10 1|72 93:10 2|26 50:10 3|60 49:10 4|47 78:10 5|68 80:10 6|13 29:10 7|27 13:10 8|1 1:10 9|41 26:10 10</relation>
    <relation name="R30" arity="2" nbTuples="100" semantics="soft" defaultCost="infinity">46 19:1 1|28 22:1 2|64 37:1 3|98 68:1 4|3 6:1 5|27 54:1 6|55 33:1 7|14 56:1 8|52 61:1 9|16 30:1 10|32 85:2 1|6 13:2 2|60 65:2 3|21 34:2 4|56 35:2 5|22 1:2 6|97 16:2 7|94 73:2 8|12 51:2 9|16 86:2 10|54 94:3 1|92 49:3 2|18 15:3 3|3 7:3 4|39 14:3 5|40 93:3 6|100 31:3 7|21 9:3 8|27 16:3 9|29 96:3 10|9 25:4 1|44 66:4 2|51 45:4 3|88 14:4 4|12 17:4 5|20 22:4 6|98 32:4 7|30 59:4 8|87 59:4 9|24 32:4 10|23 82:5 1|82 81:5 2|88 89:5 3|69 54:5 4|88 25:5 5|22 16:5 6|82 41:5 7|90 62:5 8|20 87:5 9|94 51:5 10|57 4:6 1|6 49:6 2|15 87:6 3|79 22:6 4|58 32:6 5|35 51:6 6|42 67:6 7|39 72:6 8|9 37:6 9|92 17:6 10|27 9:7 1|59 3:7 2|13 20:7 3|19 95:7 4|24 8:7 5|54 19:7 6|43 29:7 7|18 25:7 8|95 83:7 9|27 38:7 10|73 38:8 1|81 39:8 2|52 64:8 3|79 20:8 4|11 90:8 5|41 18:8 6|47 79:8 7|15 48:8 8|17 59:8 9|98 64:8 10|11 29:9 1|1 35:9 2|41 1:9 3|79 79:9 4|64 29:9 5|54 71:9 6|97 22:9 7|40 55:9 8|55 49:9 9|91 23:9 10|63 72:10 1|30 20:10 2|12 83:10 3|43 47:10 4|86 37:10 5|62 5:10 6|4 32:10 7|20 72:10 8|100 5:10 9|60 13:10 10</relation>
    <relation name="R31" arity="2" nbTuples="100" semantics="soft" defaultCost="infinity">39 79:1 1|100 85:1 2|24 13:1 3|96 5:1 4|61 90:1 5|55 8:1 6|73 6:1 7|9 46:1 8|11 76:1 9|43 46:1 10|99 68:2 1|89 66:2 2|70 82:2 3|35 64:2 4|68 4:2 5|67 30:2 6|5 10:2 7|54 1:2 8|10 74:2 9|29 28:2 10|72 87:3 1|39 44:3 2|17 25:3 3|67 20:3 4|49 11:3 5|72 12:3 6|75 65:3 7|16 5:3 8|19 77:3 9|18 29:3 10|42 65:4 1|52 94:4 2|16 35:4 3|73 81:4 4|24 93:4 5|36 9:4 6|86 30:4 7|27 86:4 8|7 20:4 9|55 40:4 10|61 63:5 1|73 27:5 2|32 43:5 3|66 17:5 4|26 26:5 5|23 22:5 6|42 16:5 7|54 6:5 8|22 23:5 9|22 33:5 10|34 91:6 1|79 13:6 2|37 93:6 3|60 36:6 4|73 99:6 5|41 60:6 6|53 67:6 7|24 10:6 8|85 35:6 9|2 76:6 10|72 44:7 1|48 14:7 2|14 21:7 3|62 8:7 4|26 69:7 5|41 46:7 6|7 55:7 7|50 45:7 8|50 43:7 9|13 31:7 10|79 83:8 1|82 18:8 2|66 91:8 3|25 62:8 4|65 47:8 5|19 16:8 6|20 81:8 7|20 90:8 8|49 84:8 9|4 15:8 10|56 63:9 1|36 51:9 2|44 98:9 3|67 38:9 4|24 75:9 5|93 62:9 6|57 19:9 7|27 72:9 8|67 28:9 9|93 34:9 10|56 23:10 1|41 23:10 2|10 71:10 3|4 77:10 4|35 80:10 5|57 71:10 6|69 5:10 7|98 96:10 8|34 45:10 9|95 63:10 10</relation>
    <relation name="R32" arity="2" nbTuples="100" semantics="soft" defaultCost="infinity">44 80:1 1|59 7:1 2|70 19:1 3|45 69:1 4|61 16:1 5|100 28:1 6|70 44:1 7|58 63:1 8|79 9:1 9|42 98:1 10|30 3:2 1|90 25:2 2|81 31:2 3|39 61:2 4|34 41:2 5|90 68:2 6|13 30:2 7|71 100:2 8|98 31:2 9|68 36:2 10|36 79:3 1|19 9:3 2|37 52:3 3|84 27:3 4|8 46:3 5|6 45:3 6|66 49:3 7|23 37:3 8|15 73:3 9|65 89:3 10|76 84:4 1|67 34:4 2|8 90:4 3|64 18:4 4|51 24:4 5|78 1:4 6|23 1:4 7|9 60:4 8|22 95:4 9|37 8:4 10|96 20:5 1|91 83:5 2|65 16:5 3|20 10:5 4|85 38:5 5|62 42:5 6|94 90:5 7|99 63:5 8|68 56:5 9|44 95:5 10|5 7:6 1|98 29:6 2|88 15:6 3|15 45:6 4|70 98:6 5|45 99:6 6|48 2:6 7|22 75:6 8|97 34:6 9|97 43:6 10|89 15:7 1|18 85:7 2|86 71:7 3|29 92:7 4|2 19:7 5|13 62:7 6|63 71:7 7|23 97:7 8|49 25:7 9|99 9:7 10|73 64:8 1|82 12:8 2|7 74:8 3|88 35:8 4|46 19:8 5|66 10:8 6|47 8:8 7|57 97:8 8|87 47:8 9|25 26:8 10|19 50:9 1|12 11:9 2|45 49:9 3|71 80:9 4|13 45:9 5|93 94:9 6|65 90:9 7|22 34:9 8|91 26:9 9|3 6:9 10|19 48:10 1|93 67:10 2|44 88:10 3|15 98:10 4|81 81:10 5|38 98:10 6|91 15:10 7|1 84:10 8|96 15:10 9|57 72:10 10</relation>
    <relation name="R33" arity="2" nbTuples="100" semantics="soft" defaultCost="infinity">39 77:1 1|82 89:1 2|35 20:1 3|23 94:1 4|71 83:1 5|93 58:1 6|59 66:1 7|93 81:1 8|14 80:1 9|23 12:1 10|28 41:2 1|7 58:2 2|35 12:2 3|49 86:2 4|25 91:2 5|93 24:2 6|36 94:2 7|99 97:2 8|77 14:2 9|31 64:2 10|61 56:3 1|5 17:3 2|5 11:3 3|35 83:3 4|40 65:3 5|28 46:3 6|20 78:3 7|72 83:3 8|21 33:3 9|63 27:3 10|65 94:4 1|19 17:4 2|69 68:4 3|64 34:4 4|54 44:4 5|16 84:4 6|46 15:4 7|42 16:4 8|58 69:4 9|87 49:4 10|82 13:5 1|34 1:5 2|63 40:5 3|22 12:5 4|5 52:5 5|34 84:5 6|63 99:5 7|47 51:5 8|3 7:5 9|31 45:5 10|89 18:6 1|28 8:6 2|21 91:6 3|23 73:6 4|87 52:6 5|77 6:6 6|27 39:6 7|67 4:6 8|81 6:6 9|61 8:6 10|93 36:7 1|5 90:7 2|88 32:7 3|42 62:7 4|69 28:7 5|72 51:7 6|89 26:7 7|78 80:7 8|68 98:7 9|68 91:7 10|48 3:8 1|82 60:8 2|71 86:8 3|68 66:8 4|46 46:8 5|9 45:8 6|16 86:8 7|77 49:8 8|72 81:8 9|20 65:8 10|51 50:9 1|76 23:9 2|83 12:9 3|45 31:9 4|49 88:9 5|12 84:9 6|37 18:9 7|39 54:9 8|17 29:9 9|8 63:9 10|37 4:10 1|15 16:10 2|47 96:10 3|25 76:10 4|67 43:10 5|76 22:10 6|5 13:10 7|84 72:10 8|93 72:10 9|10 1:10 10</relation>
    <relation name="R34" arity="2" nbTuples="100" semantics="soft" defaultCost="infinity">30 21:1 1|35 33:1 2|60 8:1 3|88 41:1 4|4 6:1 5|33 46:1 6|17 6:1 7|3 71:1 8|30 45:1 9|49 58:1 10|36 85:2 1|34 32:2 2|93 19:2 3|35 71:2 4|25 74:2 5|11 91:2 6|22 69:2 7|24 56:2 8|39 70:2 9|31 96:2 10|63 78:3 1|26 75:3 2|39 99:3 3|47 81:3 4|39 3:3 5|46 47:3 6|62 35:3 7|22 53:3 8|55 5:3 9|53 5:3 10|88 7:4 1|26 34:4 2|57 40:4 3|60 17:4 4|29 93:4 5|22 43:4 6|87 7:4 7|100 74:4 8|81 7:4 9|58 16:4 10|64 76:5 1|9 72:5 2|88 3:5 3|74 37:5 4|92 35:5 5|48 33:5 6|37 51:5 7|83 96:5 8|85 25:5 9|28 44:5 10|73 89:6 1|81 7:6 2|41 62:6 3|17 14:6 4|92 17:6 5|9 66:6 6|16 63:6 7|46 79:6 8|75 12:6 9|55 5:6 10|86 18:7 1|42 92:7 2|43 77:7 3|85 96:7 4|91 78:7 5|48 90:7 6|74 40:7 7|32 1:7 8|84 53:7 9|25 25:7 10|85 87:8 1|76 69:8 2|65 46:8 3|33 94:8 4|90 74:8 5|13 34:8 6|39 54:8 7|27 11:8 8|82 64:8 9|75 57:8 10|41 13:9 1|42 4:9 2|92 81:9 3|66 21:9 4|25 86:9 5|30 23:9 6|31 82:9 7|13 76:9 8|95 3:9 9|82 13:9 10|20 75:10 1|54 76:10 2|35 99:10 3|43 60:10 4|57 52:10 5|13 79:10 6|59 30:10 7|13 32:10 8|73 4:10 9|29 85:10 10</relation>
    <relation name="R35" arity="2" nbTuples="100" semantics="soft" defaultCost="infinity">99 44:1 1|82 74:1 2|98 32:1 3|39 35:1 4|92 43:1 5|41 16:1 6|7 91:1 7|44 100:1 8|34 64:1 9|82 19:1 10|36 9:2 1|86 38:2 2|17 65:2 3|61 47:2 4|96 80:2 5|36 83:2 6|67 94:2 7|95 71:2 8|2 18:2 9|65 5:2 10|46 73:3 1|17 7:3 2|9 30:3 3|31 62:3 4|83 31:3 5|15 72:3 6|28 31:3 7|36 8:3 8|60 66:3 9|12 1:3 10|46 19:4 1|11 55:4 2|49 18:4 3|87 46:4 4|88 81:4 5|32 89:4 6|91 81:4 7|24 77:4 8|89 97:4 9|3 92:4 10|61 96:5 1|48 32:5 2|69 62:5 3|25 12:5 4|50 91:5 5|84 96:5 6|16 45:5 7|46 2:5 8|72 69:5 9|48 1:5 10|38 56:6 1|88 98:6 2|61 52:6 3|55 93:6 4|26 86:6 5|58 14:6 6|38 39:6 7|3 82:6 8|42 43:6 9|6 94:6 10|39 35:7 1|70 92:7 2|29 100:7 3|94 10:7 4|48 53:7 5|30 69:7 6|98 32:7 7|75 32:7 8|75 3:7 9|78 13:7 10|49 94:8 1|6 91:8 2|69 19:8 3|16 48:8 4|21 81:8 5|43 15:8 6|64 79:8 7|45 31:8 8|88 71:8 9|81 7:8 10|78 35:9 1|63 92:9 2|38 35:9 3|54 96:9 4|42 48:9 5|62 26:9 6|5 62:9 7|96 89:9 8|8 89:9 9|72 90:9 10|41 50:10 1|30 84:10 2|67 65:10 3|8 88:10 4|53 47:10 5|42 45:10 6|80 71:10 7|1 32:10 8|29 41:10 9|47 37:10 10</relation>
    <relation name="R36" arity="2" nbTuples="100" semantics="soft" defaultCost="infinity">100 84:1 1|24 13:1 2|38 43:1 3|66 67:1 4|48 47:1 5|58 30:1 6|85 10:1 7|59 96:1 8|44 98:1 9|37 50:1 10|34 90:2 1|87 98:2 2|37 62:2 3|80 3:2 4|48 5:2 5|9 97:2 6|72 4:2 7|99 40:2 8|9 89:2 9|21 2:2 10|85 96:3 1|36 91:3 2|9 54:3 3|95 16:3 4|16 69:3 5|75 14:3 6|22 47:3 7|89 1:3 8|80 40:3 9|18 31:3 10|12 26:4 1|20 8:4 2|48 34:4 3|41 70:4 4|26 70:4 5|30 22:4 6|8 44:4 7|56 69:4 8|79 81:4 9|89 71:4 10|20 6:5 1|41 17:5 2|36 70:5 3|97 98:5 4|87 70:5 5|27 32:5 6|32 29:5 7|5 100:5 8|97 97:5 9|45 1:5 10|10 12:6 1|56 82:6 2|17 21:6 3|80 30:6 4|45 93:6 5|3 75:6 6|40 48:6 7|68 87:6 8|94 77:6 9|73 23:6 10|12 81:7 1|56 26:7 2|92 74:7 3|81 34:7 4|98 99:7 5|95 33:7 6|79 66:7 7|3 49:7 8|57 23:7 9|34 30:7 10|29 17:8 1|74 78:8 2|41 47:8 3|58 18:8 4|18 23:8 5|59 7:8 6|36 28:8 7|57 66:8 8|58 91:8 9|23 67:8 10|1 44:9 1|32 57:9 2|62 95:9 3|95 23:9 4|90 79:9 5|93 58:9 6|44 52:9 7|91 41:9 8|53 92:9 9|71 74:9 10|54 8:10 1|62 7:10 2|46 66:10 3|75 95:10 4|4 39:10 5|64 36:10 6|9 69:10 7|62 65:10 8|37 92:10 9|76 81:10 10</relation>
    <relation name="R37" arity="2" nbTuples="100" semantics="soft" defaultCost="infinity">78 51:1 1|79 9:1 2|42 39:1 3|7 29:1 4|55 58:1 5|33 13:1 6|24 5:1 7|67 59:1 8|37 62:1 9|69 34:1 10|72 91:2 1|8 70:2 2|87 7:2 3|67 94:2 4|87 21:2 5|35 39:2 6|5 43:2 7|94 80:2 8|75 61:2 9|66 44:2 10|5 85:3 1|73 41:3 2|98 10:3 3|80 58:3 4|37 23:3 5|49 85:3 6|48 46:3 7|78 25:3 8|97 77:3 9|63 90:3 10|93 81:4 1|57 49:4 2|11 53:4 3|74 86:4 4|91 63:4 5|63 62:4 6|84 72:4 7|84 88:4 8|94 22:4 9|86 66:4 10|65 55:5 1|42 65:5 2|75 57:5 3|88 47:5 4|55 92:5 5|63 91:5 6|44 98:5 7|99 14:5 8|58 40:5 9|65 11:5 10|55 99:6 1|28 18:6 2|64 9:6 3|3 9:6 4|5 49:6 5|40 39:6 6|2 42:6 7|90 65:6 8|73 98:6 9|32 55:6 10|15 3:7 1|85 50:7 2|71 42:7 3|94 31:7 4|24 15:7 5|27 76:7 6|87 6:7 7|27 96:7 8|7 19:7 9|30 11:7 10|43 30:8 1|81 82:8 2|99 52:8 3|57 34:8 4|4 42:8 5|11 54:8 6|77 55:8 7|67 67:8 8|13 63:8 9|71 59:8 10|14 63:9 1|69 31:9 2|34 99:9 3|1 56:9 4|88 43:9 5|55 5:9 6|19 96:9 7|68 30:9 8|100 72:9 9|81 83:9 10|48 75:10 1|68 73:10 2|25 79:10 3|16 57:10 4|3 63:10 5|10 8:10 6|100 85:10 7|95 82:10 8|61 92:10 9|18 83:10 10</relation>
    <relation name="R38" arity="2" nbTuples="100" semantics="soft" defaultCost="infinity">37 31:1 1|22 82:1 2|39 42:1 3|45 49:1 4|98 61:1 5|30 20:1 6|10 29:1 7|68 20:1 8|79 2:1 9|86 39:1 10|74 82:2 1|17 61:2 2|88 68:2 3|89 32:2 4|68 48:2 5|60 58:2 6|11 72:2 7|15 16:2 8|28 30:2 9|30 73:2 10|9 32:3 1|3 12:3 2|48 40:3 3|84 76:3 4|84 88:3 5|68 48:3 6|7 15:3 7|25 13:3 8|7 77:3 9|15 52:3 10|38 50:4 1|25 60:4 2|93 43:4 3|67 89:4 4|82 25:4 5|28 51:4 6|77 59:4 7|38 59:4 8|33 34:4 9|22 97:4 10|16 97:5 1|20 76:5 2|80 53:5 3|18 40:5 4|24 79:5 5|49 78:5 6|99 95:5 7|61 88:5 8|13 85:5 9|94 43:5 10|39 37:6 1|66 32:6 2|2 7:6 3|61 10:6 4|26 38:6 5|65 60:6 6|18 73:6 7|7 34:6 8|67 52:6 9|87 90:6 10|82 78:7 1|31 29:7 2|21 20:7 3|26 7:7 4|89 100:7 5|59 58:7 6|80 10:7 7|64 69:7 8|90 91:7 9|46 92:7 10|85 11:8 1|39 15:8 2|53 60:8 3|83 46:8 4|40 15:8 5|98 1:8 6|70 92:8 7|45 55:8 8|32 47:8 9|66 26:8 10|4 80:9 1|51 53:9 2|56 16:9 3|14 45:9 4|30 55:9 5|14 70:9 6|94 4:9 7|11 78:9 8|98 35:9 9|81 58:9 10|11 17:10 1|100 42:10 2|6 43:10 3|23 4:10 4|63 55:10 5|25 93:10 6|1 55:10 7|4 10:10 8|32 90:10 9|1 33:10 10</relation>
    <relation name="R39" arity="2" nbTuples="100" semantics="soft" defaultCost="infinity">2 78:1 1|40 27:1 2|22 50:1 3|10 36:1 4|41 74:1 5|39 77:1 6|93 42:1 7|47 84:1 8|59 77:1 9|73 22:1 10|14 79:2 1|74 20:2 2|1 69:2 3|24 31:2 4|64 81:2 5|37 73:2 6|97 8:2 7|3 74:2 8|100 64:2 9|66 88:2 10|23 39:3 1|49 42:3 2|86 46:3 3|52 88:3 4|84 7:3 5|35 70:3 6|50 28:3 7|71 34:3 8|53 78:3 9|53 10:3 10|99 28:4 1|27 77:4 2|75 16:4 3|48 82:4 4|28 87:4 5|86 4:4 6|94 87:4 7|25 4:4 8|90 54:4 9|57 22:4 10|87 83:5 1|58 69:5 2|14 34:5 3|45 43:5 4|3 77:5 5|56 37:5 6|99 67:5 7|55 58:5 8|38 79:5 9|78 43:5 10|7 38:6 1|43 11:6 2|95 14:6 3|6 47:6 4|40 68:6 5|42 10:6 6|19 83:6 7|3 74:6 8|76 27:6 9|97 45:6 10|92 52:7 1|26 23:7 2|88 55:7 3|99 88:7 4|37 83:7 5|73 48:7 6|91 2:7 7|1 3:7 8|71 13:7 9|78 25:7 10|70 15:8 1|43 91:8 2|87 37:8 3|77 66:8 4|96 26:8 5|35 42:8 6|73 50:8 7|25 54:8 8|30 28:8 9|69 74:8 10|97 59:9 1|29 98:9 2|70 41:9 3|55 80:9 4|100 61:9 5|17 23:9 6|98 9:9 7|10 17:9 8|96 65:9 9|82 73:9 10|22 67:10 1|35 94:10 2|65 84:10 3|41 66:10 4|26 75:10 5|70 64:10 6|68 36:10 7|22 34:10 8|77 25:10 9|4 5:10 10</relation>
    <relation name="R40" arity="2" nbTuples="100" semantics="soft" defaultCost="infinity">53 37:1 1|68 53:1 2|39 41:1 3|76 64:1 4|14 50:1 5|95 17:1 6|3 44:1 7|18 92:1 8|15 54:1 9|72 46:1 10|40 44:2 1|92 78:2 2|6 25:2 3|8 1:2 4|16 92:2 5|42 95:2 6|80 53:2 7|39 60:2 8|40 98:2 9|64 85:2 10|58 32:3 1|74 84:3 2|35 86:3 3|58 53:3 4|1 2:3 5|42 61:3 6|44 69:3 7|21 62:3 8|73 23:3 9|30 25:3 10|17 35:4 1|82 26:4 2|16 21:4 3|24 70:4 4|46 98:4 5|8 64:4 6|16 23:4 7|87 17:4 8|30 53:4 9|16 50:4 10|50 80:5 1|29 8:5 2|98 24:5 3|78 67:5 4|64 44:5 5|65 22:5 6|19 10:5 7|98 76:5 8|18 37:5 9|52 45:5 10|81 64:6 1|8 20:6 2|80 55:6 3|61 38:6 4|6 55:6 5|97 52:6 6|85 60:6 7|31 89:6 8|46 99:6 9|83 56:6 10|62 78:7 1|90 33:7 2|76 70:7 3|95 79:7 4|18 99:7 5|59 79:7 6|64 8:7 7|2 17:7 8|18 44:7 9|68 97:7 10|7 1:8 1|28 8:8 2|96 48:8 3|46 19:8 4|42 7:8 5|45 31:8 6|14 70:8 7|71 80:8 8|83 23:8 9|4 17:8 10|13 40:9 1|87 11:9 2|46 48:9 3|70 8:9 4|55 91:9 5|25 36:9 6|46 73:9 7|74 34:9 8|38 43:9 9|88 43:9 10|96 9:10 1|71 89:10 2|31 27:10 3|82 50:10 4|37 22:10 5|99 27:10 6|69 90:10 7|4 61:10 8|68 51:10 9|58 5:10 10</relation>
    <relation name="R41" arity="2" nbTuples="100" semantics="soft" defaultCost="infinity">96 95:1 1|23 87:1 2|73 20:1 3|58 46:1 4|48 7:1 5|19 97:1 6|55 68:1 7|9 2:1 8|19 52:1 9|46 3:1 10|14 69:2 1|48 38:2 2|58 70:2 3|54 96:2 4|51 96:2 5|31 67:2 6|63 98:2 7|83 95:2 8|67 79:2 9|30 4:2 10|95 67:3 1|9 79:3 2|93 27:3 3|8 22:3 4|33 95:3 5|1 4:3 6|77 49:3 7|75 34:3 8|15 94:3 9|30 20:3 10|9 69:4 1|46 21:4 2|58 54:4 3|33 60:4 4|56 26:4 5|42 85:4 6|51 41:4 7|21 53:4 8|43 16:4 9|8 10:4 10|46 38:5 1|92 81:5 2|4 96:5 3|60 37:5 4|20 20:5 5|70 88:5 6|81 72:5 7|54 1:5 8|57 26:5 9|13 9:5 10|59 46:6 1|55 86:6 2|84 86:6 3|25 73:6 4|45 74:6 5|55 93:6 6|62 1:6 7|84 8:6 8|45 69:6 9|58 22:6 10|11 98:7 1|81 45:7 2|98 70:7 3|28 18:7 4|21 99:7 5|3 91:7 6|52 29:7 7|75 41:7 8|83 73:7 9|27 39:7 10|16 5:8 1|35 38:8 2|37 73:8 3|12 15:8 4|4 70:8 5|39 47:8 6|14 71:8 7|88 88:8 8|66 54:8 9|9 52:8 10|38 29:9 1|79 98:9 2|66 93:9 3|9 76:9 4|2 89:9 5|35 70:9 6|53 59:9 7|40 65:9 8|32 69:9 9|39 16:9 10|41 71:10 1|65 20:10 2|3 78:10 3|1 58:10 4|79 29:10 5|88 68:10 6|88 9:10 7|90 10:10 8|1 31:10 9|45 76:10 10</relation>
    <relation name="R42" arity="2" nbTuples="100" semantics="soft" defaultCost="infinity">32 63:1 1|43 7:1 2|60 30:1 3|59 71:1 4|92 9:1 5|51 73:1 6|6 77:1 7|78 83:1 8|85 97:1 9|22 53:1 10|59 38:2 1|3 57:2 2|31 65:2 3|63 63:2 4|69 81:2 5|60 91:2 6|96 12:2 7|36 40:2 8|88 89:2 9|84 85:2 10|49 27:3 1|72 75:3 2|93 11:3 3|23 21:3 4|6 4:3 5|59 67:3 6|12 92:3 7|64 8:3 8|27 72:3 9|33 50:3 10|65 28:4 1|53 53:4 2|72 18:4 3|34 59:4 4|21 33:4 5|58 51:4 6|46 1:4 7|10 46:4 8|20 23:4 9|93 2:4 10|86 64:5 1|80 56:5 2|19 45:5 3|8 96:5 4|68 99:5 5|94 36:5 6|58 20:5 7|2 28:5 8|37 31:5 9|46 31:5 10|66 68:6 1|30 30:6 2|94 10:6 3|17 78:6 4|36 22:6 5|97 33:6 6|79 40:6 7|81 23:6 8|46 78:6 9|71 100:6 10|50 80:7 1|81 6:7 2|10 20:7 3|47 89:7 4|42 89:7 5|55 1:7 6|83 7:7 7|48 31:7 8|46 15:7 9|85 93:7 10|51 40:8 1|56 51:8 2|54 36:8 3|88 37:8 4|82 21:8 5|91 48:8 6|60 5:8 7|72 36:8 8|16 72:8 9|94 12:8 10|3 73:9 1|33 20:9 2|29 2:9 3|71 65:9 4|100 66:9 5|62 19:9 6|91 13:9 7|19 31:9 8|7 51:9 9|76 69:9 10|100 86:10 1|33 80:10 2|91 41:10 3|18 86:10 4|79 5:10 5|49 6:10 6|27 79:10 7|74 95:10 8|40 97:10 9|7 27:10 10</relation>
    <relation name="R43" arity="2" nbTuples="100" semantics="soft" defaultCost="infinity">30 30:1 1|91 3:1 2|78 91:1 3|15 24:1 4|90 77:1 5|19 57:1 6|45 41:1 7|39 44:1 8|81 73:1 9|97 23:1 10|94 51:2 1|76 53:2 2|53 17:2 3|50 67:2 4|22 3:2 5|79 97:2 6|32 54:2 7|79 42:2 8|39 73:2 9|15 14:2 10|75 3:3 1|64 95:3 2|43 93:3 3|6 12:3 4|81 76:3 5|94 63:3 6|74 92:3 7|80 88:3 8|31 41:3 9|3 13:3 10|81 4:4 1|8 72:4 2|6 40:4 3|89 41:4 4|33 67:4 5|29 10:4 6|35 57:4 7|25 48:4 8|41 11:4 9|86 21:4 10|43 6:5 1|2 46:5 2|88 31:5 3|9 95:5 4|9 95:5 5|52 71:5 6|70 87:5 7|32 23:5 8|58 55:5 9|52 98:5 10|6 73:6 1|31 53:6 2|51 67:6 3|8 91:6 4|68 61:6 5|13 41:6 6|33 23:6 7|53 28:6 8|32 94:6 9|93 31:6 10|60 88:7 1|27 92:7 2|65 90:7 3|41 68:7 4|28 59:7 5|15 8:7 6|76 95:7 7|94 52:7 8|50 50:7 9|59 71:7 10|18 75:8 1|49 70:8 2|74 30:8 3|74 3:8 4|21 45:8 5|94 74:8 6|28 96:8 7|33 18:8 8|61 85:8 9|42 87:8 10|38 65:9 1|3 98:9 2|34 72:9 3|67 48:9 4|60 23:9 5|35 99:9 6|71 38:9 7|67 47:9 8|11 45:9 9|60 46:9 10|5 38:10 1|96 98:10 2|97 87:10 3|32 83:10 4|100 78:10 5|47 40:10 6|76 21:10 7|11 87:10 8|77 40:10 9|68 96:10 10</relation>
    <relation name="R44" arity="2" nbTuples="100" semantics="soft" defaultCost="infinity">95 42:1 1|6 64:1 2|18 11:1 3|46 97:1 4|98 93:1 5|87 88:1 6|16 89:1 7|6 68:1 8|88 71:1 9|52 39:1 10|17 40:2 1|86 33:2 2|92 9:2 3|22 64:2 4|64 17:2 5|1 80:2 6|64 62:2 7|71 70:2 8|32 62:2 9|1 98:2 10|16 26:3 1|30 7:3 2|34 68:3 3|86 68:3 4|82 72:3 5|28 8:3 6|19 58:3 7|45 89:3 8|33 87:3 9|48 1:3 10|93 9:4 1|4 46:4 2|3 30:4 3|12 1:4 4|51 41:4 5|30 71:4 6|10 67:4 7|28 49:4 8|80 27:4 9|17 49:4 10|62 34:5 1|57 59:5 2|78 13:5 3|29 58:5 4|86 35:5 5|96 82:5 6|12 49:5 7|16 64:5 8|38 91:5 9|64 11:5 10|91 64:6 1|95 1:6 2|59 78:6 3|55 78:6 4|33 43:6 5|72 97:6 6|88 40:6 7|86 10:6 8|61 86:6 9|55 44:6 10|64 45:7 1|59 64:7 2|45 52:7 3|75 16:7 4|64 29:7 5|13 38:7 6|81 32:7 7|18 77:7 8|59 55:7 9|27 38:7 10|77 93:8 1|29 39:8 2|93 67:8 3|19 54:8 4|76 84:8 5|57 62:8 6|3 22:8 7|33 58:8 8|49 3:8 9|32 3:8 10|54 32:9 1|17 43:9 2|26 70:9 3|8 59:9 4|44 46:9 5|32 58:9 6|63 47:9 7|3 63:9 8|2 58:9 9|58 10:9 10|48 92:10 1|33 17:10 2|93 17:10 3|62 37:10 4|95 65:10 5|3 84:10 6|96 73:10 7|57 73:10 8|95 96:10 9|13 72:10 10</relation>
    <relation name="R45" arity="2" nbTuples="100" semantics="soft" defaultCost="infinity">21 93:1 1|83 65:1 2|9 93:1 3|1 64:1 4|79 22:1 5|57 1:1 6|17 57:1 7|2 7:1 8|28 82:1 9|97 68:1 10|74 14:2 1|32 38:2 2|50 30:2 3|10 52:2 4|32 8:2 5|98 20:2 6|40 5:2 7|95 32:2 8|11 85:2 9|3 23:2 10|99 61:3 1|11 55:3 2|63 82:3 3|95 55:3 4|83 56:3 5|94 75:3 6|28 97:3 7|88 46:3 8|31 17:3 9|41 94:3 10|89 99:4 1|41 34:4 2|79 49:4 3|93 50:4 4|93 11:4 5|73 2:4 6|45 22:4 7|65 32:4 8|56 63:4 9|71 63:4 10|20 64:5 1|28 14:5 2|1 19:5 3|88 6:5 4|18 53:5 5|34 42:5 6|97 4:5 7|61 34:5 8|64 69:5 9|38 21:5 10|69 92:6 1|89 68:6 2|27 64:6 3|51 76:6 4|28 37:6 5|48 93:6 6|12 54:6 7|34 88:6 8|27 49:6 9|35 66:6 10|87 44:7 1|33 35:7 2|42 59:7 3|70 21:7 4|4 32:7 5|82 80:7 6|40 7:7 7|100 41:7 8|27 69:7 9|44 89:7 10|75 62:8 1|75 69:8 2|96 53:8 3|76 74:8 4|28 59:8 5|93 88:8 6|73 98:8 7|18 91:8 8|84 94:8 9|49 1:8 10|58 93:9 1|45 39:9 2|11 34:9 3|9 71:9 4|76 57:9 5|52 38:9 6|81 21:9 7|14 8:9 8|52 46:9 9|35 87:9 10|52 79:10 1|81 32:10 2|48 63:10 3|1 28:10 4|92 50:10 5|45 19:10 6|27 92:10 7|25 58:10 8|33 26:10 9|77 30:10 10</relation>
    <relation name="R46" arity="2" nbTuples="100" semantics="soft" defaultCost="infinity">43 43:1 1|25 74:1 2|66 48:1 3|56 78:1 4|3 81:1 5|28 58:1 6|21 84:1 7|89 67:1 8|37 89:1 9|52 100:1 10|5 19:2 1|3 31:2 2|66 73:2 3|20 41:2 4|72 9:2 5|62 43:2 6|63 9:2 7|88 93:2 8|59 83:2 9|61 72:2 10|47 7:3 1|49 43:3 2|19 4:3 3|26 8:3 4|45 16:3 5|42 58:3 6|21 8:3 7|13 96:3 8|24 25:3 9|85 56:3 10|3 98:4 1|67 32:4 2|78 7:4 3|3 5:4 4|1 49:4 5|17 17:4 6|2 22:4 7|35 58:4 8|90 55:4 9|90 77:4 10|18 86:5 1|21 47:5 2|3 34:5 3|84 92:5 4|12 53:5 5|11 81:5 6|25 53:5 7|31 90:5 8|10 78:5 9|55 38:5 10|68 58:6 1|32 3:6 2|92 61:6 3|58 35:6 4|76 4:6 5|60 88:6 6|28 81:6 7|12 12:6 8|25 33:6 9|51 58:6 10|90 72:7 1|30 72:7 2|9 42:7 3|29 79:7 4|57 10:7 5|60 66:7 6|18 34:7 7|46 37:7 8|42 100:7 9|41 6:7 10|66 47:8 1|17 60:8 2|81 85:8 3|33 43:8 4|27 7:8 5|94 63:8 6|81 25:8 7|43 63:8 8|62 43:8 9|10 57:8 10|16 6:9 1|3 60:9 2|68 72:9 3|70 22:9 4|11 84:9 5|99 8:9 6|83 26:9 7|89 49:9 8|50 72:9 9|50 36:9 10|1 87:10 1|95 98:10 2|15 27:10 3|72 81:10 4|19 67:10 5|49 22:10 6|27 89:10 7|96 64:10 8|94 12:10 9|49 64:10 10</relation>
    <relation name="R47" arity="2" nbTuples="100" semantics="soft" defaultCost="infinity">39 89:1 1|8 20:1 2|83 54:1 3|21 15:1 4|35 20:1 5|42 84:1 6|10 25:1 7|9 91:1 8|92 34:1 9|43 95:1 10|67 100:2 1|32 90:2 2|43 25:2 3|64 97:2 4|51 45:2 5|50 2:2 6|32 1:2 7|94 20:2 8|90 85:2 9|67 2:2 10|43 46:3 1|8 87:3 2|16 7:3 3|69 52:3 4|70 37:3 5|86 86:3 6|81 79:3 7|64 88:3 8|31 74:3 9|56 79:3 10|26 39:4 1|76 58:4 2|56 21:4 3|51 65:4 4|51 89:4 5|13 53:4 6|3 70:4 7|82 100:4 8|50 96:4 9|7 40:4 10|83 80:5 1|68 41:5 2|99 88:5 3|96 83:5 4|89 63:5 5|79 85:5 6|12 94:5 7|4 24:5 8|71 98:5 9|80 3:5 10|14 68:6 1|20 46:6 2|94 3:6 3|83 86:6 4|92 99:6 5|11 53:6 6|77 7:6 7|43 74:6 8|8 80:6 9|91 28:6 10|92 90:7 1|59 19:7 2|6 19:7 3|47 61:7 4|78 84:7 5|58 1:7 6|38 89:7 7|93 53:7 8|8 58:7 9|89 14:7 10|87 53:8 1|94 48:8 2|81 24:8 3|35 73:8 4|69 23:8 5|98 36:8 6|66 43:8 7|25 16:8 8|35 36:8 9|48 30:8 10|3 17:9 1|32 9:9 2|19 40:9 3|78 26:9 4|28 90:9 5|37 70:9 6|80 46:9 7|2 81:9 8|90 1:9 9|37 68:9 10|53 75:10 1|61 77:10 2|83 58:10 3|24 70:10 4|4 7:10 5|85 50:10 6|94 27:10 7|26 37:10 8|48 19:10 9|77 9:10 10</relation>
    <relation name="R48" arity="2" nbTuples="100" semantics="soft" defaultCost="infinity">43 57:1 1|37 94:1 2|79 54:1 3|33 76:1 4|87 86:1 5|47 29:1 6|15 75:1 7|54 3:1 8|82 87:1 9|48 87:1 10|69 90:2 1|16 73:2 2|49 64:2 3|95 67:2 4|92 41:2 5|99 77:2 6|80 7:2 7|32 47:2 8|41 9:2 9|94 17:2 10|76 49:3 1|15 82:3 2|85 72:3 3|36 99:3 4|14 3:3 5|2 55:3 6|41 13:3 7|39 94:3 8|71 62:3 9|82 84:3 10|97 73:4 1|25 90:4 2|58 92:4 3|59 100:4 4|83 89:4 5|73 64:4 6|52 53:4 7|25 60:4 8|85 67:4 9|34 51:4 10|16 22:5 1|85 55:5 2|4 82:5 3|82 76:5 4|44 12:5 5|14 35:5 6|21 94:5 7|3 85:5 8|78 6:5 9|55 48:5 10|22 32:6 1|41 97:6 2|88 46:6 3|100 69:6 4|73 87:6 5|49 48:6 6|4 54:6 7|1 81:6 8|70 5:6 9|15 6:6 10|35 72:7 1|16 11:7 2|90 79:7 3|69 86:7 4|28 44:7 5|77 47:7 6|32 81:7 7|77 83:7 8|53 79:7 9|29 87:7 10|12 83:8 1|88 6:8 2|97 79:8 3|95 93:8 4|49 48:8 5|91 77:8 6|22 100:8 7|56 54:8 8|76 7:8 9|93 37:8 10|19 94:9 1|49 81:9 2|35 44:9 3|21 67:9 4|48 55:9 5|24 81:9 6|59 47:9 7|22 15:9 8|61 46:9 9|13 96:9 10|53 11:10 1|5 92:10 2|48 8:10 3|7 94:10 4|5 100:10 5|43 67:10 6|41 49:10 7|35 50:10 8|11 91:10 9|49 90:10 10</relation>
    <relation name="R49" arity="2" nbTuples="100" semantics="soft" defaultCost="infinity">73 90:1 1|95 54:1 2|91 67:1 3|71 14:1 4|81 100:1 5|88 37:1 6|14 35:1 7|87 92:1 8|94 42:1 9|43 100:1 10|85 76:2 1|88 73:2 2|49 42:2 3|36 83:2 4|35 63:2 5|71 32:2 6|20 14:2 7|56 16:2 8|38 91:2 9|3 86:2 10|59 27:3 1|47 39:3 2|41 25:3 3|12 11:3 4|87 93:3 5|51 71:3 6|64 40:3 7|9 34:3 8|70 10:3 9|18 80:3 10|39 18:4 1|61 77:4 2|80 86:4 3|55 79:4 4|60 30:4 5|76 88:4 6|32 37:4 7|52 44:4 8|85 7:4 9|41 58:4 10|23 25:5 1|78 37:5 2|11 88:5 3|50 43:5 4|38 81:5 5|50 73:5 6|99 95:5 7|8 10:5 8|93 38:5 9|26 76:5 10|36 76:6 1|86 91:6 2|20 57:6 3|53 97:6 4|49 5:6 5|81 21:6 6|21 31:6 7|91 96:6 8|18 44:6 9|84 72:6 10|52 89:7 1|88 18:7 2|46 5:7 3|87 28:7 4|4 44:7 5|70 9:7 6|79 51:7 7|58 63:7 8|97 60:7 9|80 43:7 10|2 45:8 1|77 94:8 2|2 16:8 3|74 70:8 4|34 22:8 5|11 55:8 6|59 8:8 7|63 8:8 8|3 44:8 9|64 89:8 10|58 17:9 1|58 17:9 2|87 79:9 3|46 59:9 4|86 13:9 5|50 56:9 6|37 82:9 7|25 37:9 8|89 2:9 9|42 90:9 10|19 4:10 1|74 1:10 2|67 19:10 3|11 9:10 4|48 40:10 5|23 72:10 6|13 23:10 7|59 73:10 8|4 81:10 9|67 51:10 10</relation>
    <relation name="R50" arity="2" nbTuples="100" semantics="soft" defaultCost="infinity">85 55:1 1|2 89:1 2|39 54:1 3|5 50:1 4|37 61:1 5|83 2:1 6|24 57:1 7|4 31:1 8|70 92:1 9|14 31:1 10|99 11:2 1|11 76:2 2|82 27:2 3|95 3:2 4|15 99:2 5|61 71:2 6|4 93:2 7|58 52:2 8|87 60:2 9|54 83:2 10|80 71:3 1|23 98:3 2|100 61:3 3|94 35:3 4|17 4:3 5|79 11:3 6|29 62:3 7|21 32:3 8|95 64:3 9|21 33:3 10|67 43:4 1|70 91:4 2|46 32:4 3|8 15:4 4|79 62:4 5|44 62:4 6|18 94:4 7|21 79:4 8|24 71:4 9|88 62:4 10|87 72:5 1|34 29:5 2|97 97:5 3|87 51:5 4|92 28:5 5|28 58:5 6|7 62:5 7|46 14:5 8|98 19:5 9|21 30:5 10|81 18:6 1|4 45:6 2|10 88:6 3|83 35:6 4|57 5:6 5|3 29:6 6|3 20:6 7|47 51:6 8|17 61:6 9|15 84:6 10|35 96:7 1|70 40:7 2|55 40:7 3|83 5:7 4|51 23:7 5|80 87:7 6|98 27:7 7|53 2:7 8|5 33:7 9|1 53:7 10|25 47:8 1|75 57:8 2|64 63:8 3|79 85:8 4|40 7:8 5|28 22:8 6|50 68:8 7|24 23:8 8|93 22:8 9|76 33:8 10|50 36:9 1|40 89:9 2|78 16:9 3|64 21:9 4|97 93:9 5|26 48:9 6|22 85:9 7|28 33:9 8|3 22:9 9|54 78:9 10|65 83:10 1|49 6:10 2|92 38:10 3|60 85:10 4|88 56:10 5|100 50:10 6|63 91:10 7|17 55:10 8|34 36:10 9|57 37:10 10</relation>
    <relation name="R51" arity="2" nbTuples="100" semantics="soft" defaultCost="infinity">99 90:1 1|55 27:1 2|44 71:1 3|65 98:1 4|72 59:1 5|56 27:1 6|80 52:1 7|94 75:1 8|31 87:1 9|55 4:1 10|28 68:2 1|19 84:2 2|78 22:2 3|97 43:2 4|95 96:2 5|5 82:2 6|46 18:2 7|47 63:2 8|43 5:2 9|94 52:2 10|49 43:3 1|54 18:3 2|22 30:3 3|6 31:3 4|75 1:3 5|13 55:3 6|96 58:3 7|18 69:3 8|24 29:3 9|68 8:3 10|76 12:4 1|79 75:4 2|24 69:4 3|67 12:4 4|6 43:4 5|66 95:4 6|76 36:4 7|50 88:4 8|63 55:4 9|98 31:4 10|2 19:5 1|25 30:5 2|62 22:5 3|59 87:5 4|16 85:5 5|85 70:5 6|82 88:5 7|7 17:5 8|22 91:5 9|52 38:5 10|63 33:6 1|51 87:6 2|10 3:6 3|47 20:6 4|22 71:6 5|35 4:6 6|29 95:6 7|46 82:6 8|99 100:6 9|66 47:6 10|28 61:7 1|54 25:7 2|32 15:7 3|65 25:7 4|6 70:7 5|100 79:7 6|16 74:7 7|27 35:7 8|14 55:7 9|52 53:7 10|2 51:8 1|32 94:8 2|100 97:8 3|98 100:8 4|27 46:8 5|29 81:8 6|88 72:8 7|39 65:8 8|4 7:8 9|87 88:8 10|27 37:9 1|90 22:9 2|97 99:9 3|4 1:9 4|62 5:9 5|99 20:9 6|51 35:9 7|80 30:9 8|3 26:9 9|2 99:9 10|82 27:10 1|36 65:10 2|99 53:10 3|100 32:10 4|14 45:10 5|10 44:10 6|45 96:10 7|23 14:10 8|43 89:10 9|64 40:10 10</relation>
    <relation name="R52" arity="2" nbTuples="100" semantics="soft" defaultCost="infinity">74 63:1 1|91 16:1 2|53 93:1 3|99 11:1 4|8 55:1 5|28 44:1 6|8 43:1 7|34 74:1 8|87 64:1 9|56 94:1 10|14 64:2 1|30 87:2 2|84 85:2 3|84 99:2 4|10 2:2 5|38 62:2 6|74 43:2 7|80 85:2 8|34 20:2 9|9 32:2 10|35 4:3 1|78 93:3 2|76 75:3 3|7 49:3 4|71 9:3 5|64 49:3 6|14 47:3 7|93 95:3 8|3 52:3 9|39 69:3 10|94 35:4 1|90 16:4 2|74 2:4 3|57 32:4 4|1 51:4 5|37 18:4 6|39 30:4 7|85 69:4 8|26 60:4 9|84 100:4 10|58 89:5 1|34 48:5 2|35 63:5 3|11 87:5 4|9 67:5 5|51 52:5 6|96 10:5 7|49 2:5 8|83 4:5 9|84 68:5 10|7 97:6 1|39 100:6 2|29 45:6 3|49 55:6 4|35 81:6 5|75 26:6 6|66 77:6 7|61 50:6 8|81 11:6 9|98 98:6 10|74 48:7 1|16 16:7 2|95 81:7 3|42 7:7 4|39 5:7 5|32 68:7 6|31 19:7 7|51 98:7 8|7 66:7 9|84 16:7 10|13 95:8 1|21 68:8 2|69 16:8 3|89 95:8 4|38 7:8 5|32 91:8 6|93 23:8 7|37 5:8 8|57 68:8 9|71 67:8 10|70 70:9 1|62 66:9 2|98 10:9 3|66 47:9 4|32 74:9 5|1 40:9 6|16 77:9 7|82 78:9 8|70 50:9 9|94 9:9 10|100 79:10 1|47 81:10 2|63 6:10 3|11 97:10 4|66 19:10 5|7 52:10 6|77 4:10 7|18 61:10 8|8 17:10 9|37 32:10 10</relation>
    <relation name="R53" arity="2" nbTuples="100" semantics="soft" defaultCost="infinity">9 18:1 1|13 12:1 2|92 93:1 3|43 19:1 4|95 65:1 5|94 31:1 6|17 2:1 7|42 93:1 8|80 6:1 9|46 85:1 10|78 95:2 1|5 74:2 2|41 22:2 3|50 66:2 4|5 79:2 5|97 60:2 6|10 26:2 7|58 11:2 8|51 99:2 9|44 91:2 10|14 73:3 1|83 61:3 2|70 45:3 3|24 38:3 4|70 59:3 5|2 85:3 6|3 73:3 7|55 30:3 8|60 31:3 9|64 66:3 10|58 93:4 1|14 52:4 2|4 54:4 3|60 25:4 4|55 58:4 5|38 76:4 6|92 6:4 7|97 40:4 8|70 55:4 9|69 23:4 10|41 82:5 1|60 70:5 2|9 90:5 3|46 58:5 4|5 44:5 5|92 6:5 6|75 5:5 7|69 56:5 8|31 53:5 9|6 100:5 10|35 91:6 1|76 13:6 2|52 44:6 3|91 49:6 4|83 58:6 5|9 78:6 6|60 56:6 7|11 28:6 8|52 95:6 9|63 24:6 10|4 21:7 1|94 11:7 2|41 27:7 3|50 96:7 4|87 61:7 5|46 12:7 6|39 47:7 7|9 98:7 8|78 64:7 9|56 38:7 10|78 85:8 1|47 8:8 2|57 33:8 3|75 44:8 4|37 37:8 5|9 32:8 6|51 26:8 7|76 20:8 8|78 75:8 9|86 32:8 10|40 24:9 1|27 58:9 2|95 3:9 3|24 5:9 4|34 15:9 5|51 78:9 6|2 29:9 7|98 80:9 8|49 66:9 9|40 9:9 10|92 74:10 1|45 63:10 2|41 18:10 3|39 53:10 4|34 36:10 5|91 58:10 6|72 41:10 7|45 79:10 8|7 81:10 9|1 35:10 10</relation>
    <relation name="R54" arity="2" nbTuples="100" semantics="soft" defaultCost="infinity">10 20:1 1|65 35:1 2|80 20:1 3|47 19:1 4|95 64:1 5|28 51:1 6|74 5:1 7|63 33:1 8|26 63:1 9|54 97:1 10|90 60:2 1|43 18:2 2|39 30:2 3|24 6:2 4|72 99:2 5|92 92:2 6|92 98:2 7|100 72:2 8|37 30:2 9|40 45:2 10|75 78:3 1|90 95:3 2|6 36:3 3|80 83:3 4|1 73:3 5|58 25:3 6|5 74:3 7|86 46:3 8|66 23:3 9|19 29:3 10|24 42:4 1|33 78:4 2|61 18:4 3|82 79:4 4|52 100:4 5|98 25:4 6|87 1:4 7|21 45:4 8|26 54:4 9|55 84:4 10|13 65:5 1|77 31:5 2|70 22:5 3|54 36:5 4|61 85:5 5|48 92:5 6|1 57:5 7|69 20:5 8|12 68:5 9|99 21:5 10|25 97:6 1|57 51:6 2|81 7:6 3|98 92:6 4|68 48:6 5|38 78:6 6|92 53:6 7|73 96:6 8|97 34:6 9|22 30:6 10|51 59:7 1|43 16:7 2|38 79:7 3|21 15:7 4|100 64:7 5|57 18:7 6|86 86:7 7|26 49:7 8|6 100:7 9|52 46:7 10|73 34:8 1|37 37:8 2|12 55:8 3|19 76:8 4|34 14:8 5|82 43:8 6|53 33:8 7|31 42:8 8|85 74:8 9|58 7:8 10|14 66:9 1|69 41:9 2|9 39:9 3|79 5:9 4|91 98:9 5|56 97:9 6|14 21:9 7|12 51:9 8|74 38:9 9|94 18:9 10|99 57:10 1|44 97:10 2|58 33:10 3|35 2:10 4|52 13:10 5|12 83:10 6|70 33:10 7|61 47:10 8|70 57:10 9|70 21:10 10</relation>
    <relation name="R55" arity="2" nbTuples="100" semantics="soft" defaultCost="infinity">46 43:1 1|44 93:1 2|53 92:1 3|97 34:1 4|14 74:1 5|8 98:1 6|40 88:1 7|64 94:1 8|51 45:1 9|7 13:1 10|75 69:2 1|4 97:2 2|33 98:2 3|11 22:2 4|14 32:2 5|67 95:2 6|90 25:2 7|49 52:2 8|23 15:2 9|43 69:2 10|39 31:3 1|47 85:3 2|28 30:3 3|90 5:3 4|48 58:3 5|81 2:3 6|11 36:3 7|7 20:3 8|64 67:3 9|10 64:3 10|61 16:4 1|20 26:4 2|2 47:4 3|72 94:4 4|32 75:4 5|87 57:4 6|82 84:4 7|49 29:4 8|61 94:4 9|43 90:4 10|62 30:5 1|48 47:5 2|51 83:5 3|23 12:5 4|91 45:5 5|43 81:5 6|25 30:5 7|44 44:5 8|99 99:5 9|74 98:5 10|94 37:6 1|49 16:6 2|89 54:6 3|1 79:6 4|6 92:6 5|15 36:6 6|91 85:6 7|66 48:6 8|71 18:6 9|92 20:6 10|5 85:7 1|2 22:7 2|68 91:7 3|39 64:7 4|42 66:7 5|90 85:7 6|87 29:7 7|50 81:7 8|27 70:7 9|59 19:7 10|63 82:8 1|94 31:8 2|36 31:8 3|85 24:8 4|94 88:8 5|26 4:8 6|81 63:8 7|22 21:8 8|69 64:8 9|22 65:8 10|57 65:9 1|73 26:9 2|28 50:9 3|55 48:9 4|15 56:9 5|100 32:9 6|42 33:9 7|19 48:9 8|39 2:9 9|1 33:9 10|85 5:10 1|65 83:10 2|25 79:10 3|37 82:10 4|28 42:10 5|95 98:10 6|92 92:10 7|60 77:10 8|84 8:10 9|46 28:10 10</relation>
    <relation name="R56" arity="2" nbTuples="100" semantics="soft" defaultCost="infinity">88 45:1 1|90 90:1 2|87 12:1 3|52 70:1 4|49 31:1 5|39 15:1 6|70 86:1 7|55 12:1 8|43 83:1 9|71 76:1 10|87 47:2 1|31 12:2 2|94 11:2 3|62 32:2 4|100 74:2 5|16 40:2 6|74 15:2 7|87 70:2 8|3 3:2 9|79 28:2 10|11 39:3 1|53 67:3 2|76 29:3 3|64 75:3 4|40 23:3 5|46 69:3 6|83 61:3 7|87 10:3 8|10 59:3 9|82 12:3 10|54 72:4 1|86 18:4 2|9 53:4 3|60 90:4 4|24 48:4 5|40 69:4 6|81 57:4 7|53 34:4 8|3 10:4 9|4 13:4 10|40 20:5 1|14 71:5 2|17 75:5 3|45 31:5 4|15 71:5 5|56 68:5 6|41 86:5 7|52 47:5 8|67 41:5 9|36 73:5 10|97 11:6 1|73 47:6 2|65 69:6 3|67 32:6 4|16 5:6 5|97 72:6 6|32 71:6 7|24 19:6 8|61 74:6 9|72 53:6 10|66 46:7 1|20 16:7 2|73 94:7 3|54 26:7 4|19 70:7 5|78 41:7 6|95 70:7 7|98 46:7 8|89 82:7 9|13 92:7 10|60 34:8 1|50 75:8 2|40 70:8 3|99 71:8 4|72 33:8 5|13 20:8 6|75 22:8 7|99 96:8 8|16 28:8 9|71 51:8 10|18 77:9 1|77 24:9 2|52 30:9 3|10 13:9 4|81 17:9 5|4 33:9 6|6 38:9 7|67 20:9 8|22 64:9 9|53 38:9 10|52 50:10 1|98 4:10 2|17 84:10 3|29 53:10 4|39 59:10 5|40 31:10 6|6 9:10 7|77 2:10 8|27 68:10 9|11 33:10 10</relation>
    <relation name="R57" arity="2" nbTuples="100" semantics="soft" defaultCost="infinity">93 30:1 1|81 53:1 2|20 70:1 3|80 8:1 4|90 20:1 5|24 35:1 6|14 96:1 7|85 75:1 8|55 94:1 9|91 45:1 10|100 7:2 1|99 18:2 2|51 7:2 3|23 66:2 4|89 96:2 5|57 20:2 6|36 55:2 7|61 52:2 8|53 24:2 9|3 85:2 10|55 33:3 1|34 54:3 2|87 96:3 3|24 17:3 4|90 51:3 5|86 76:3 6|49 74:3 7|62 73:3 8|1 22:3 9|36 11:3 10|32 53:4 1|36 30:4 2|48 74:4 3|21 80:4 4|61 75:4 5|20 21:4 6|100 45:4 7|73 70:4 8|36 31:4 9|42 47:4 10|45 69:5 1|18 56:5 2|59 1:5 3|8 49:5 4|70 53:5 5|4 49:5 6|7 20:5 7|69 7:5 8|82 9:5 9|100 2:5 10|47 54:6 1|87 7:6 2|72 99:6 3|11 66:6 4|16 67:6 5|58 78:6 6|58 83:6 7|16 81:6 8|82 61:6 9|2 3:6 10|49 5:7 1|13 46:7 2|87 58:7 3|33 51:7 4|24 45:7 5|28 97:7 6|32 49:7 7|65 75:7 8|12 13:7 9|35 84:7 10|40 5:8 1|22 93:8 2|18 85:8 3|76 43:8 4|27 58:8 5|43 33:8 6|35 83:8 7|89 90:8 8|53 80:8 9|16 7:8 10|27 66:9 1|81 77:9 2|42 19:9 3|81 52:9 4|91 80:9 5|5 2:9 6|85 64:9 7|78 54:9 8|15 74:9 9|23 62:9 10|70 69:10 1|28 38:10 2|94 99:10 3|73 76:10 4|8 37:10 5|89 85:10 6|84 32:10 7|58 34:10 8|33 46:10 9|4 32:10 10</relation>
    <relation name="R58" arity="2" nbTuples="100" semantics="soft" defaultCost="infinity">89 91:1 1|41 38:1 2|11 82:1 3|50 31:1 4|13 41:1 5|7 43:1 6|82 2:1 7|53 2:1 8|42 13:1 9|17 23:1 10|9 35:2 1|10 2:2 2|11 69:2 3|86 9:2 4|30 7:2 5|56 69:2 6|85 89:2 7|34 71:2 8|16 43:2 9|60 52:2 10|59 76:3 1|15 60:3 2|83 75:3 3|26 11:3 4|54 95:3 5|11 12:3 6|33 74:3 7|48 47:3 8|65 88:3 9|51 86:3 10|96 69:4 1|47 11:4 2|83 43:4 3|83 1:4 4|2 31:4 5|63 92:4 6|6 98:4 7|17 66:4 8|27 35:4 9|16 83:4 10|98 9:5 1|26 51:5 2|63 18:5 3|36 76:5 4|84 28:5 5|48 18:5 6|24 13:5 7|23 38:5 8|58 45:5 9|50 15:5 10|84 11:6 1|12 68:6 2|67 9:6 3|31 21:6 4|2 83:6 5|23 31:6 6|97 33:6 7|88 62:6 8|98 82:6 9|42 27:6 10|50 27:7 1|64 64:7 2|57 80:7 3|58 43:7 4|22 38:7 5|50 100:7 6|6 27:7 7|43 74:7 8|93 82:7 9|12 54:7 10|67 42:8 1|69 50:8 2|5 90:8 3|77 100:8 4|91 48:8 5|77 66:8 6|84 16:8 7|80 66:8 8|31 40:8 9|55 25:8 10|27 67:9 1|59 62:9 2|95 35:9 3|96 38:9 4|75 59:9 5|74 45:9 6|1 33:9 7|22 27:9 8|24 13:9 9|51 85:9 10|12 8:10 1|14 50:10 2|52 35:10 3|98 45:10 4|41 97:10 5|80 19:10 6|81 50:10 7|51 78:10 8|36 54:10 9|42 95:10 10</relation>
    <relation name="R59" arity="2" nbTuples="100" semantics="soft" defaultCost="infinity">70 89:1 1|24 31:1 2|87 91:1 3|36 78:1 4|31 32:1 5|88 73:1 6|32 27:1 7|44 20:1 8|16 78:1 9|100 14:1 10|35 100:2 1|20 37:2 2|97 84:2 3|56 79:2 4|66 43:2 5|59 98:2 6|55 81:2 7|36 42:2 8|20 98:2 9|24 9:2 10|42 89:3 1|66 41:3 2|40 35:3 3|49 22:3 4|89 66:3 5|24 31:3 6|34 1:3 7|64 48:3 8|64 63:3 9|47 43:3 10|4 7:4 1|10 45:4 2|4 86:4 3|37 56:4 4|31 41:4 5|53 99:4 6|93 72:4 7|57 3:4 8|72 44:4 9|5 44:4 10|32 32:5 1|65 67:5 2|71 19:5 3|9 73:5 4|40 35:5 5|49 28:5 6|99 25:5 7|63 32:5 8|92 5:5 9|26 83:5 10|49 94:6 1|61 16:6 2|47 79:6 3|47 49:6 4|79 87:6 5|3 88:6 6|63 50:6 7|12 99:6 8|65 40:6 9|95 8:6 10|80 72:7 1|75 20:7 2|1 100:7 3|24 38:7 4|19 17:7 5|17 74:7 6|78 37:7 7|2 49:7 8|33 8:7 9|92 6:7 10|13 83:8 1|9 59:8 2|3 71:8 3|94 35:8 4|7 40:8 5|61 76:8 6|75 74:8 7|87 14:8 8|63 40:8 9|7 26:8 10|66 38:9 1|100 54:9 2|4 78:9 3|20 72:9 4|99 65:9 5|81 34:9 6|37 31:9 7|29 84:9 8|37 96:9 9|63 54:9 10|83 29:10 1|24 99:10 2|25 89:10 3|80 11:10 4|69 62:10 5|15 71:10 6|69 2:10 7|39 77:10 8|24 22:10 9|35 27:10 10</relation>
    <relation name="R60" arity="2" nbTuples="100" semantics="soft" defaultCost="infinity">98 6:1 1|41 32:1 2|62 20:1 3|19 54:1 4|5 68:1 5|97 82:1 6|17 25:1 7|93 92:1 8|40 69:1 9|92 45:1 10|73 16:2 1|61 21:2 2|25 66:2 3|85 11:2 4|3 51:2 5|73 38:2 6|100 97:2 7|56 85:2 8|9 78:2 9|5 90:2 10|16 91:3 1|30 82:3 2|37 52:3 3|93 96:3 4|55 42:3 5|40 40:3 6|85 46:3 7|99 70:3 8|17 43:3 9|18 47:3 10|54 35:4 1|3 45:4 2|17 1:4 3|17 22:4 4|98 29:4 5|38 37:4 6|90 76:4 7|5 80:4 8|66 60:4 9|29 16:4 10|80 12:5 1|81 79:5 2|62 57:5 3|93 68:5 4|67 58:5 5|13 30:5 6|45 66:5 7|7 66:5 8|73 94:5 9|93 7:5 10|57 90:6 1|65 82:6 2|21 6:6 3|53 4:6 4|48 73:6 5|63 3:6 6|68 83:6 7|96 11:6 8|37 29:6 9|2 47:6 10|15 28:7 1|33 16:7 2|28 16:7 3|82 82:7 4|78 100:7 5|29 57:7 6|59 84:7 7|36 92:7 8|70 35:7 9|97 61:7 10|82 58:8 1|26 48:8 2|15 15:8 3|100 77:8 4|66 40:8 5|94 79:8 6|18 70:8 7|44 60:8 8|92 25:8 9|49 50:8 10|41 52:9 1|69 73:9 2|87 81:9 3|24 86:9 4|73 1:9 5|82 29:9 6|96 28:9 7|46 6:9 8|78 89:9 9|80 60:9 10|3 18:10 1|88 52:10 2|80 31:10 3|58 18:10 4|51 7:10 5|6 37:10 6|6 85:10 7|6 14:10 8|17 64:10 9|80 26:10 10</relation>
    <relation name="R61" arity="2" nbTuples="100" semantics="soft" defaultCost="infinity">90 74:1 1|28 75:1 2|37 59:1 3|6 47:1 4|25 17:1 5|50 63:1 6|98 23:1 7|11 81:1 8|6 47:1 9|98 81:1 10|42 87:2 1|94 81:2 2|5 43:2 3|51 78:2 4|30 21:2 5|8 33:2 6|63 24:2 7|9 6:2 8|90 38:2 9|27 25:2 10|100 62:3 1|43 9:3 2|26 48:3 3|91 28:3 4|75 18:3 5|90 38:3 6|58 58:3 7|92 81:3 8|46 18:3 9|31 20:3 10|53 56:4 1|63 30:4 2|10 13:4 3|57 35:4 4|23 36:4 5|77 83:4 6|26 89:4 7|14 70:4 8|28 48:4 9|69 69:4 10|45 24:5 1|80 51:5 2|7 68:5 3|37 1:5 4|20 17:5 5|16 91:5 6|16 36:5 7|80 8:5 8|38 17:5 9|93 79:5 10|52 5:6 1|99 70:6 2|20 38:6 3|81 16:6 4|95 92:6 5|38 61:6 6|83 48:6 7|76 71:6 8|88 28:6 9|68 13:6 10|35 43:7 1|63 1:7 2|40 54:7 3|26 23:7 4|83 66:7 5|77 77:7 6|35 99:7 7|70 93:7 8|46 31:7 9|84 95:7 10|60 42:8 1|6 59:8 2|10 35:8 3|10 63:8 4|98 46:8 5|97 53:8 6|74 11:8 7|90 9:8 8|53 18:8 9|73 7:8 10|75 18:9 1|90 39:9 2|92 21:9 3|85 89:9 4|80 86:9 5|68 32:9 6|25 57:9 7|82 36:9 8|87 77:9 9|39 71:9 10|63 89:10 1|1 10:10 2|81 86:10 3|71 38:10 4|20 68:10 5|97 14:10 6|29 46:10 7|38 11:10 8|44 96:10 9|61 27:10 10</relation>
    <relation name="R62" arity="2" nbTuples="100" semantics="soft" defaultCost="infinity">9 80:1 1|94 55:1 2|11 20:1 3|95 42:1 4|13 11:1 5|51 97:1 6|95 64:1 7|46 36:1 8|68 45:1 9|64 12:1 10|9 19:2 1|10 88:2 2|59 63:2 3|80 77:2 4|86 66:2 5|70 27:2 6|51 12:2 7|78 51:2 8|30 92:2 9|27 86:2 10|51 61:3 1|12 7:3 2|68 29:3 3|27 82:3 4|47 64:3 5|56 22:3 6|77 23:3 7|7 50:3 8|17 65:3 9|83 72:3 10|76 15:4 1|98 10:4 2|4 13:4 3|45 37:4 4|87 91:4 5|77 36:4 6|85 85:4 7|34 72:4 8|28 30:4 9|40 59:4 10|92 31:5 1|34 13:5 2|84 63:5 3|41 23:5 4|62 94:5 5|98 36:5 6|56 13:5 7|27 73:5 8|14 63:5 9|19 65:5 10|4 92:6 1|55 52:6 2|93 61:6 3|62 14:6 4|24 55:6 5|77 25:6 6|21 84:6 7|84 1:6 8|25 65:6 9|27 69:6 10|43 41:7 1|69 77:7 2|93 91:7 3|37 88:7 4|73 48:7 5|31 51:7 6|66 58:7 7|86 39:7 8|53 93:7 9|93 1:7 10|59 25:8 1|44 93:8 2|4 73:8 3|18 10:8 4|95 42:8 5|65 57:8 6|22 56:8 7|57 69:8 8|47 34:8 9|46 21:8 10|38 29:9 1|56 19:9 2|100 94:9 3|57 29:9 4|68 42:9 5|18 46:9 6|75 97:9 7|7 73:9 8|100 48:9 9|14 39:9 10|76 60:10 1|92 56:10 2|7 98:10 3|98 74:10 4|67 6:10 5|62 86:10 6|81 47:10 7|72 86:10 8|71 23:10 9|77 83:10 10</relation>
    <relation name="R63" arity="2" nbTuples="100" semantics="soft" defaultCost="infinity">18 81:1 1|87 44:1 2|54 3:1 3|61 25:1 4|9 72:1 5|94 47:1 6|48 24:1 7|60 53:1 8|21 2:1 9|80 85:1 10|6 97:2 1|65 14:2 2|57 46:2 3|44 58:2 4|7 89:2 5|63 23:2 6|41 80:2 7|100 30:2 8|55 9:2 9|25 52:2 10|64 55:3 1|21 68:3 2|25 1:3 3|32 93:3 4|90 71:3 5|47 99:3 6|63 94:3 7|16 57:3 8|1 22:3 9|38 60:3 10|50 88:4 1|57 87:4 2|31 7:4 3|28 60:4 4|65 96:4 5|60 8:4 6|34 25:4 7|20 56:4 8|19 54:4 9|12 50:4 10|60 99:5 1|28 8:5 2|57 76:5 3|90 6:5 4|49 1:5 5|51 85:5 6|28 19:5 7|63 5:5 8|70 64:5 9|49 20:5 10|77 74:6 1|17 33:6 2|60 5:6 3|29 39:6 4|24 12:6 5|96 15:6 6|35 9:6 7|92 26:6 8|13 42:6 9|31 41:6 10|85 37:7 1|78 75:7 2|55 63:7 3|11 10:7 4|75 40:7 5|16 59:7 6|5 14:7 7|4 18:7 8|11 33:7 9|69 19:7 10|32 57:8 1|43 17:8 2|42 28:8 3|26 27:8 4|85 50:8 5|33 6:8 6|12 35:8 7|91 16:8 8|57 84:8 9|42 61:8 10|81 97:9 1|50 48:9 2|4 7:9 3|80 87:9 4|72 99:9 5|40 76:9 6|64 45:9 7|82 62:9 8|22 76:9 9|40 22:9 10|96 95:10 1|52 9:10 2|48 6:10 3|52 70:10 4|19 62:10 5|29 3:10 6|40 70:10 7|57 60:10 8|31 51:10 9|79 7:10 10</relation>
    <relation name="R64" arity="2" nbTuples="100" semantics="soft" defaultCost="infinity">49 4:1 1|51 16:1 2|37 42:1 3|36 2:1 4|45 89:1 5|94 50:1 6|7 4:1 7|33 41:1 8|47 41:1 9|49 25:1 10|61 42:2 1|5 45:2 2|49 3:2 3|67 80:2 4|27 58:2 5|48 32:2 6|5 49:2 7|58 30:2 8|49 91:2 9|69 29:2 10|50 57:3 1|54 100:3 2|14 59:3 3|71 27:3 4|45 7:3 5|53 72:3 6|34 13:3 7|37 64:3 8|2 4:3 9|1 38:3 10|18 89:4 1|22 53:4 2|18 50:4 3|45 83:4 4|89 4:4 5|67 88:4 6|6 1:4 7|71 57:4 8|57 40:4 9|88 100:4 10|31 75:5 1|8 7:5 2|52 13:5 3|5 37:5 4|71 26:5 5|65 66:5 6|49 14:5 7|17 94:5 8|64 74:5 9|18 31:5 10|76 76:6 1|38 25:6 2|10 59:6 3|83 71:6 4|74 3:6 5|48 100:6 6|45 73:6 7|39 54:6 8|31 55:6 9|23 91:6 10|3 75:7 1|63 81:7 2|38 97:7 3|48 15:7 4|25 100:7 5|27 58:7 6|22 28:7 7|34 47:7 8|94 9:7 9|48 53:7 10|59 71:8 1|81 94:8 2|98 54:8 3|83 23:8 4|72 83:8 5|73 90:8 6|51 37:8 7|41 95:8 8|57 3:8 9|78 55:8 10|26 8:9 1|16 42:9 2|15 70:9 3|6 22:9 4|68 14:9 5|91 98:9 6|64 62:9 7|46 29:9 8|16 3:9 9|59 82:9 10|55 47:10 1|67 33:10 2|26 41:10 3|54 43:10 4|38 37:10 5|80 87:10 6|90 92:10 7|96 42:10 8|34 92:10 9|79 90:10 10</relation>
    <relation name="R65" arity="2" nbTuples="100" semantics="soft" defaultCost="infinity">89 87:1 1|92 24:1 2|8 31:1 3|9 3:1 4|15 59:1 5|43 59:1 6|66 8:1 7|42 88:1 8|73 34:1 9|54 46:1 10|4 97:2 1|41 8:2 2|24 98:2 3|39 12:2 4|84 85:2 5|51 10:2 6|42 87:2 7|82 49:2 8|29 43:2 9|54 66:2 10|95 65:3 1|86 71:3 2|46 67:3 3|67 45:3 4|75 92:3 5|9 93:3 6|21 67:3 7|75 49:3 8|26 85:3 9|4 45:3 10|59 72:4 1|21 23:4 2|63 37:4 3|77 83:4 4|46 73:4 5|11 37:4 6|62 43:4 7|42 75:4 8|63 15:4 9|82 97:4 10|79 48:5 1|47 47:5 2|84 17:5 3|68 10:5 4|22 14:5 5|86 29:5 6|28 83:5 7|41 48:5 8|75 69:5 9|31 50:5 10|53 25:6 1|17 63:6 2|74 94:6 3|36 41:6 4|15 15:6 5|67 42:6 6|52 49:6 7|16 76:6 8|19 45:6 9|52 22:6 10|19 59:7 1|84 45:7 2|48 39:7 3|86 97:7 4|55 95:7 5|11 31:7 6|41 78:7 7|95 82:7 8|11 26:7 9|45 60:7 10|51 5:8 1|22 16:8 2|52 41:8 3|82 18:8 4|14 32:8 5|95 33:8 6|94 47:8 7|3 73:8 8|99 75:8 9|62 19:8 10|22 93:9 1|9 38:9 2|36 62:9 3|65 28:9 4|74 100:9 5|7 65:9 6|24 21:9 7|88 47:9 8|37 71:9 9|41 58:9 10|75 29:10 1|23 21:10 2|1 17:10 3|76 38:10 4|47 71:10 5|29 66:10 6|53 35:10 7|64 6:10 8|68 51:10 9|70 54:10 10</relation>
    <relation name="R66" arity="2" nbTuples="100" semantics="soft" defaultCost="infinity">2 6:1 1|60 86:1 2|61 57:1 3|81 34:1 4|88 18:1 5|64 36:1 6|8 66:1 7|64 23:1 8|4 12:1 9|9 69:1 10|32 26:2 1|48 84:2 2|21 25:2 3|17 15:2 4|69 88:2 5|40 77:2 6|22 67:2 7|98 25:2 8|64 41:2 9|54 53:2 10|64 53:3 1|60 84:3 2|21 84:3 3|19 6:3 4|35 89:3 5|58 91:3 6|76 47:3 7|66 34:3 8|65 71:3 9|95 36:3 10|83 30:4 1|69 57:4 2|19 59:4 3|61 59:4 4|37 34:4 5|93 83:4 6|79 19:4 7|71 78:4 8|58 98:4 9|53 44:4 10|80 55:5 1|22 39:5 2|23 60:5 3|6 31:5 4|74 76:5 5|8 100:5 6|16 20:5 7|25 88:5 8|32 63:5 9|42 64:5 10|30 66:6 1|20 66:6 2|2 36:6 3|86 28:6 4|54 80:6 5|18 38:6 6|86 35:6 7|72 96:6 8|2 57:6 9|2 14:6 10|6 59:7 1|83 95:7 2|1 86:7 3|80 31:7 4|75 40:7 5|23 72:7 6|20 81:7 7|41 86:7 8|89 33:7 9|82 80:7 10|12 69:8 1|98 41:8 2|95 53:8 3|91 59:8 4|10 59:8 5|45 34:8 6|25 99:8 7|16 83:8 8|91 60:8 9|70 53:8 10|83 33:9 1|34 42:9 2|4 22:9 3|1 68:9 4|30 4:9 5|93 52:9 6|14 2:9 7|74 30:9 8|4 49:9 9|54 24:9 10|25 4:10 1|59 77:10 2|68 3:10 3|52 51:10 4|78 28:10 5|74 8:10 6|84 90:10 7|41 63:10 8|27 30:10 9|79 16:10 10</relation>
    <relation name="R67" arity="2" nbTuples="100" semantics="soft" defaultCost="infinity">31 92:1 1|1 89:1 2|48 80:1 3|26 84:1 4|46 17:1 5|20 7:1 6|47 68:1 7|5 1:1 8|37 98:1 9|88 76:1 10|36 99:2 1|24 31:2 2|94 12:2 3|55 84:2 4|29 75:2 5|99 61:2 6|15 91:2 7|51 49:2 8|66 47:2 9|45 1:2 10|100 62:3 1|60 77:3 2|51 2:3 3|3 6:3 4|6 55:3 5|2 24:3 6|87 5:3 7|34 64:3 8|40 35:3 9|67 61:3 10|22 5:4 1|65 47:4 2|47 81:4 3|93 12:4 4|60 2:4 5|83 30:4 6|28 97:4 7|100 22:4 8|85 100:4 9|86 28:4 10|72 26:5 1|9 69:5 2|97 20:5 3|59 3:5 4|6 22:5 5|7 37:5 6|88 31:5 7|32 28:5 8|93 82:5 9|49 8:5 10|74 31:6 1|20 31:6 2|27 44:6 3|97 39:6 4|70 87:6 5|73 52:6 6|9 19:6 7|36 39:6 8|94 8:6 9|78 73:6 10|100 94:7 1|32 42:7 2|3 23:7 3|85 5:7 4|87 37:7 5|5 78:7 6|29 70:7 7|59 66:7 8|18 84:7 9|34 50:7 10|49 37:8 1|73 57:8 2|67 88:8 3|30 84:8 4|7 98:8 5|100 23:8 6|56 77:8 7|35 22:8 8|86 44:8 9|62 79:8 10|45 16:9 1|26 57:9 2|81 88:9 3|47 8:9 4|53 7:9 5|46 35:9 6|37 12:9 7|9 83:9 8|82 56:9 9|86 74:9 10|39 77:10 1|95 57:10 2|54 79:10 3|78 87:10 4|73 98:10 5|84 27:10 6|84 53:10 7|98 82:10 8|3 96:10 9|19 74:10 10</relation>
    <relation name="R68" arity="2" nbTuples="100" semantics="soft" defaultCost="infinity">48 13:1 1|67 3:1 2|18 32:1 3|69 22:1 4|15 51:1 5|98 22:1 6|59 11:1 7|54 73:1 8|61 87:1 9|58 89:1 10|21 14:2 1|24 10:2 2|78 93:2 3|97 23:2 4|86 80:2 5|66 90:2 6|43 11:2 7|98 77:2 8|48 59:2 9|81 39:2 10|23 85:3 1|44 21:3 2|15 98:3 3|68 44:3 4|10 96:3 5|84 25:3 6|24 44:3 7|93 5:3 8|34 82:3 9|75 43:3 10|77 64:4 1|31 73:4 2|85 66:4 3|13 10:4 4|99 16:4 5|16 7:4 6|40 39:4 7|83 22:4 8|87 34:4 9|37 13:4 10|90 58:5 1|96 65:5 2|69 95:5 3|52 54:5 4|97 70:5 5|82 80:5 6|25 92:5 7|29 49:5 8|37 61:5 9|74 22:5 10|17 32:6 1|14 84:6 2|1 87:6 3|90 29:6 4|43 13:6 5|2 17:6 6|70 54:6 7|93 97:6 8|9 78:6 9|56 49:6 10|74 41:7 1|5 56:7 2|69 38:7 3|91 80:7 4|10 78:7 5|84 69:7 6|10 98:7 7|31 97:7 8|76 39:7 9|6 15:7 10|43 47:8 1|1 38:8 2|45 100:8 3|99 13:8 4|59 92:8 5|10 32:8 6|90 72:8 7|35 7:8 8|43 42:8 9|34 32:8 10|25 19:9 1|58 25:9 2|58 69:9 3|20 64:9 4|37 9:9 5|18 69:9 6|51 18:9 7|54 72:9 8|7 64:9 9|45 1:9 10|25 23:10 1|62 32:10 2|61 11:10 3|57 44:10 4|2 64:10 5|55 58:10 6|95 35:10 7|19 3:10 8|54 69:10 9|29 33:10 10</relation>
    <relation name="R69" arity="2" nbTuples="100" semantics="soft" defaultCost="infinity">47 7:1 1|65 70:1 2|78 40:1 3|66 30:1 4|40 26:1 5|77 81:1 6|49 73:1 7|15 10:1 8|2 88:1 9|71 37:1 10|81 78:2 1|52 9:2 2|31 98:2 3|24 90:2 4|61 41:2 5|26 52:2 6|76 63:2 7|65 77:2 8|53 68:2 9|61 64:2 10|43 43:3 1|98 49:3 2|89 12:3 3|68 49:3 4|48 42:3 5|26 16:3 6|75 72:3 7|66 72:3 8|81 80:3 9|8 11:3 10|1 5:4 1|52 61:4 2|42 67:4 3|70 53:4 4|14 11:4 5|42 9:4 6|76 56:4 7|22 59:4 8|10 61:4 9|73 49:4 10|14 80:5 1|94 12:5 2|46 87:5 3|54 28:5 4|84 72:5 5|63 22:5 6|67 54:5 7|97 8:5 8|72 37:5 9|42 11:5 10|27 82:6 1|68 65:6 2|29 15:6 3|63 20:6 4|16 90:6 5|30 66:6 6|64 56:6 7|57 11:6 8|49 79:6 9|80 41:6 10|56 18:7 1|27 20:7 2|61 69:7 3|99 92:7 4|96 16:7 5|62 81:7 6|29 71:7 7|65 89:7 8|23 23:7 9|43 27:7 10|97 48:8 1|99 60:8 2|21 82:8 3|26 38:8 4|93 95:8 5|39 68:8 6|1 77:8 7|14 84:8 8|53 57:8 9|70 29:8 10|60 90:9 1|56 8:9 2|93 41:9 3|55 19:9 4|24 19:9 5|29 11:9 6|1 17:9 7|34 77:9 8|90 52:9 9|80 62:9 10|18 94:10 1|97 94:10 2|37 14:10 3|58 41:10 4|70 18:10 5|51 47:10 6|67 28:10 7|49 70:10 8|29 50:10 9|17 27:10 10</relation>
    <relation name="R70" arity="2" nbTuples="100" semantics="soft" defaultCost="infinity">95 72:1 1|90 13:1 2|34 90:1 3|51 55:1 4|13 6:1 5|35 33:1 6|2 70:1 7|65 93:1 8|64 10:1 9|88 50:1 10|5 38:2 1|80 2:2 2|40 58:2 3|45 29:2 4|92 98:2 5|65 89:2 6|67 9:2 7|89 91:2 8|88 73:2 9|16 52:2 10|41 5:3 1|33 39:3 2|92 20:3 3|88 16:3 4|41 1:3 5|24 21:3 6|58 2:3 7|2 18:3 8|13 54:3 9|30 93:3 10|32 97:4 1|60 83:4 2|31 64:4 3|84 43:4 4|86 15:4 5|55 3:4 6|47 43:4 7|62 86:4 8|59 25:4 9|72 2:4 10|98 40:5 1|100 53:5 2|95 34:5 3|87 58:5 4|49 60:5 5|1 19:5 6|61 73:5 7|35 15:5 8|64 56:5 9|72 58:5 10|59 59:6 1|98 96:6 2|41 73:6 3|93 10:6 4|76 58:6 5|22 10:6 6|68 82:6 7|13 95:6 8|35 68:6 9|87 14:6 10|74 29:7 1|22 29:7 2|42 83:7 3|61 66:7 4|70 83:7 5|44 95:7 6|43 23:7 7|35 80:7 8|31 67:7 9|51 6:7 10|29 22:8 1|16 86:8 2|48 3:8 3|95 42:8 4|64 31:8 5|6 25:8 6|45 97:8 7|100 57:8 8|14 65:8 9|21 65:8 10|57 54:9 1|70 85:9 2|4 1:9 3|12 96:9 4|99 97:9 5|2 89:9 6|42 7:9 7|97 43:9 8|80 31:9 9|10 42:9 10|67 64:10 1|7 20:10 2|43 73:10 3|92 19:10 4|28 7:10 5|22 90:10 6|30 34:10 7|14 54:10 8|91 92:10 9|39 27:10 10</relation>
    <relation name="R71" arity="2" nbTuples="100" semantics="soft" defaultCost="infinity">100 39:1 1|75 75:1 2|38 77:1 3|92 79:1 4|60 13:1 5|77 38:1 6|97 64:1 7|33 83:1 8|82 59:1 9|31 9:1 10|20 48:2 1|26 90:2 2|11 21:2 3|65 79:2 4|4 53:2 5|31 81:2 6|93 7:2 7|98 91:2 8|14 73:2 9|63 4:2 10|74 98:3 1|19 33:3 2|54 44:3 3|61 47:3 4|52 94:3 5|83 20:3 6|2 96:3 7|7 30:3 8|88 48:3 9|97 62:3 10|99 78:4 1|70 97:4 2|93 8:4 3|67 6:4 4|50 58:4 5|67 11:4 6|54 57:4 7|35 79:4 8|2 29:4 9|76 12:4 10|86 23:5 1|23 85:5 2|81 78:5 3|32 73:5 4|85 4:5 5|57 32:5 6|7 100:5 7|93 70:5 8|45 23:5 9|38 88:5 10|40 65:6 1|57 54:6 2|65 12:6 3|97 90:6 4|6 67:6 5|72 85:6 6|46 91:6 7|42 53:6 8|99 9:6 9|71 70:6 10|57 88:7 1|74 72:7 2|88 21:7 3|9 11:7 4|32 15:7 5|43 90:7 6|45 93:7 7|1 63:7 8|10 5:7 9|74 81:7 10|88 75:8 1|79 50:8 2|39 61:8 3|74 83:8 4|8 93:8 5|25 88:8 6|14 80:8 7|93 72:8 8|4 63:8 9|33 24:8 10|97 59:9 1|32 56:9 2|76 5:9 3|25 80:9 4|64 83:9 5|80 34:9 6|23 1:9 7|15 57:9 8|59 59:9 9|49 63:9 10|54 42:10 1|86 59:10 2|64 47:10 3|39 4:10 4|17 47:10 5|51 12:10 6|1 98:10 7|37 54:10 8|98 71:10 9|84 18:10 10</relation>
    <relation name="R72" arity="2" nbTuples="100" semantics="soft" defaultCost="infinity">37 10:1 1|44 87:1 2|43 16:1 3|57 44:1 4|51 41:1 5|76 55:1 6|2 21:1 7|21 49:1 8|85 61:1 9|98 22:1 10|13 98:2 1|9 6:2 2|94 27:2 3|68 33:2 4|61 24:2 5|55 49:2 6|52 7:2 7|10 44:2 8|76 30:2 9|46 73:2 10|99 90:3 1|42 67:3 2|77 27:3 3|73 63:3 4|26 54:3 5|27 93:3 6|55 70:3 7|26 19:3 8|23 94:3 9|25 8:3 10|55 45:4 1|58 14:4 2|57 11:4 3|62 21:4 4|10 30:4 5|14 4:4 6|43 31:4 7|47 49:4 8|31 79:4 9|99 63:4 10|18 94:5 1|95 46:5 2|53 3:5 3|32 27:5 4|57 37:5 5|41 69:5 6|93 72:5 7|100 60:5 8|61 67:5 9|66 4:5 10|79 52:6 1|31 81:6 2|18 77:6 3|52 9:6 4|37 42:6 5|25 20:6 6|32 79:6 7|37 48:6 8|64 98:6 9|31 75:6 10|39 38:7 1|50 8:7 2|13 36:7 3|46 99:7 4|85 36:7 5|48 42:7 6|71 64:7 7|82 56:7 8|21 99:7 9|61 66:7 10|7 76:8 1|27 86:8 2|41 69:8 3|42 7:8 4|20 20:8 5|91 3:8 6|65 5:8 7|79 83:8 8|12 18:8 9|11 98:8 10|53 37:9 1|88 59:9 2|71 86:9 3|70 22:9 4|98 17:9 5|23 13:9 6|36 6:9 7|41 93:9 8|20 31:9 9|64 99:9 10|73 31:10 1|55 5:10 2|85 75:10 3|60 98:10 4|98 36:10 5|82 84:10 6|99 7:10 7|46 95:10 8|18 33:10 9|40 93:10 10</relation>
    <relation name="R73" arity="2" nbTuples="100" semantics="soft" defaultCost="infinity">59 22:1 1|67 17:1 2|67 19:1 3|90 74:1 4|68 18:1 5|55 18:1 6|71 37:1 7|83 6:1 8|31 51:1 9|75 12:1 10|75 52:2 1|62 86:2 2|97 88:2 3|9 68:2 4|95 74:2 5|31 82:2 6|21 15:2 7|46 36:2 8|87 87:2 9|48 18:2 10|53 67:3 1|28 55:3 2|58 71:3 3|12 69:3 4|70 54:3 5|24 71:3 6|43 10:3 7|39 93:3 8|25 41:3 9|59 67:3 10|37 29:4 1|50 31:4 2|71 83:4 3|26 69:4 4|46 13:4 5|16 36:4 6|82 22:4 7|39 97:4 8|97 92:4 9|44 21:4 10|81 6:5 1|12 66:5 2|35 90:5 3|81 40:5 4|45 84:5 5|80 59:5 6|73 81:5 7|74 46:5 8|56 86:5 9|84 21:5 10|96 5:6 1|34 65:6 2|100 89:6 3|100 55:6 4|21 19:6 5|64 11:6 6|57 37:6 7|70 18:6 8|65 99:6 9|54 21:6 10|14 53:7 1|71 37:7 2|82 20:7 3|77 63:7 4|95 79:7 5|38 3:7 6|62 69:7 7|9 88:7 8|8 7:7 9|13 17:7 10|5 77:8 1|72 92:8 2|33 13:8 3|93 83:8 4|17 76:8 5|72 21:8 6|16 93:8 7|1 77:8 8|86 5:8 9|80 48:8 10|27 57:9 1|2 51:9 2|35 34:9 3|75 85:9 4|11 52:9 5|30 22:9 6|68 82:9 7|52 19:9 8|38 99:9 9|8 85:9 10|44 27:10 1|60 82:10 2|19 64:10 3|78 32:10 4|56 56:10 5|25 7:10 6|67 20:10 7|65 68:10 8|89 100:10 9|74 6:10 10</relation>
    <relation name="R74" arity="2" nbTuples="100" semantics="soft" defaultCost="infinity">90 58:1 1|39 64:1 2|94 39:1 3|57 83:1 4|72 32:1 5|66 77:1 6|2 86:1 7|53 87:1 8|66 85:1 9|48 43:1 10|53 71:2 1|79 32:2 2|1 73:2 3|94 100:2 4|24 5:2 5|61 68:2 6|98 67:2 7|75 15:2 8|84 74:2 9|23 69:2 10|11 33:3 1|59 21:3 2|3 98:3 3|12 68:3 4|73 95:3 5|18 79:3 6|86 68:3 7|59 65:3 8|1 37:3 9|64 28:3 10|36 29:4 1|42 79:4 2|78 10:4 3|54 83:4 4|31 85:4 5|10 27:4 6|31 39:4 7|57 97:4 8|97 30:4 9|74 47:4 10|72 38:5 1|1 3:5 2|5 44:5 3|81 94:5 4|61 98:5 5|11 90:5 6|7 10:5 7|26 89:5 8|12 1:5 9|31 82:5 10|16 21:6 1|60 86:6 2|63 54:6 3|83 35:6 4|80 4:6 5|15 94:6 6|66 79:6 7|93 58:6 8|6 75:6 9|38 70:6 10|67 78:7 1|12 23:7 2|26 93:7 3|7 61:7 4|93 62:7 5|91 39:7 6|35 84:7 7|92 79:7 8|70 35:7 9|95 76:7 10|21 57:8 1|52 16:8 2|11 39:8 3|70 83:8 4|70 25:8 5|99 46:8 6|83 20:8 7|90 39:8 8|31 3:8 9|75 70:8 10|20 80:9 1|55 15:9 2|46 61:9 3|8 96:9 4|46 98:9 5|9 49:9 6|16 26:9 7|54 61:9 8|28 59:9 9|6 52:9 10|29 87:10 1|37 46:10 2|68 18:10 3|39 16:10 4|75 42:10 5|44 27:10 6|18 73:10 7|15 64:10 8|48 72:10 9|38 69:10 10</relation>
    <relation name="R75" arity="2" nbTuples="100" semantics="soft" defaultCost="infinity">49 46:1 1|39 85:1 2|75 57:1 3|95 65:1 4|33 88:1 5|26 41:1 6|45 55:1 7|80 60:1 8|17 52:1 9|82 19:1 10|24 8:2 1|14 27:2 2|87 96:2 3|98 2:2 4|75 51:2 5|1 73:2 6|50 29:2 7|62 48:2 8|23 38:2 9|19 1:2 10|100 94:3 1|79 9:3 2|30 6:3 3|84 57:3 4|21 61:3 5|48 48:3 6|69 45:3 7|46 23:3 8|68 66:3 9|45 14:3 10|21 51:4 1|92 57:4 2|13 23:4 3|10 89:4 4|30 62:4 5|35 76:4 6|41 2:4 7|31 21:4 8|76 22:4 9|35 28:4 10|64 36:5 1|78 5:5 2|73 15:5 3|76 24:5 4|47 9:5 5|29 79:5 6|94 68:5 7|95 100:5 8|91 40:5 9|88 36:5 10|69 9:6 1|37 34:6 2|18 59:6 3|91 84:6 4|22 28:6 5|77 58:6 6|32 38:6 7|52 93:6 8|40 93:6 9|44 21:6 10|69 36:7 1|85 20:7 2|85 98:7 3|26 86:7 4|64 53:7 5|15 96:7 6|95 55:7 7|50 95:7 8|73 17:7 9|60 8:7 10|37 60:8 1|63 12:8 2|55 45:8 3|42 32:8 4|3 90:8 5|52 30:8 6|89 46:8 7|70 85:8 8|69 12:8 9|91 17:8 10|81 58:9 1|88 90:9 2|52 7:9 3|97 19:9 4|90 50:9 5|99 100:9 6|35 52:9 7|24 55:9 8|73 17:9 9|95 9:9 10|48 1:10 1|43 71:10 2|40 47:10 3|51 42:10 4|32 62:10 5|77 33:10 6|43 54:10 7|78 11:10 8|2 65:10 9|97 86:10 10</relation>
    <relation name="R76" arity="2" nbTuples="100" semantics="soft" defaultCost="infinity">75 90:1 1|34 75:1 2|8 54:1 3|81 96:1 4|27 91:1 5|34 45:1 6|54 74:1 7|14 65:1 8|31 9:1 9|14 13:1 10|15 9:2 1|66 76:2 2|7 46:2 3|41 9:2 4|82 2:2 5|80 11:2 6|70 89:2 7|70 98:2 8|92 76:2 9|62 52:2 10|67 1:3 1|86 92:3 2|59 11:3 3|42 56:3 4|67 39:3 5|100 21:3 6|95 73:3 7|70 64:3 8|8 83:3 9|67 93:3 10|82 77:4 1|36 80:4 2|82 6:4 3|46 45:4 4|52 45:4 5|55 42:4 6|3 20:4 7|39 53:4 8|57 87:4 9|48 60:4 10|97 77:5 1|63 68:5 2|76 16:5 3|100 96:5 4|16 7:5 5|36 71:5 6|55 69:5 7|84 9:5 8|43 22:5 9|5 92:5 10|91 5:6 1|87 6:6 2|59 33:6 3|21 28:6 4|17 98:6 5|71 42:6 6|83 28:6 7|58 35:6 8|22 40:6 9|47 85:6 10|10 38:7 1|22 2:7 2|43 34:7 3|63 33:7 4|94 76:7 5|90 35:7 6|94 27:7 7|22 42:7 8|70 23:7 9|100 84:7 10|19 32:8 1|82 8:8 2|98 7:8 3|50 12:8 4|100 21:8 5|4 10:8 6|84 83:8 7|98 84:8 8|35 91:8 9|57 14:8 10|96 28:9 1|72 20:9 2|80 52:9 3|87 80:9 4|95 100:9 5|17 49:9 6|31 68:9 7|11 34:9 8|47 15:9 9|48 47:9 10|58 57:10 1|96 98:10 2|71 61:10 3|84 57:10 4|47 34:10 5|35 78:10 6|58 46:10 7|91 15:10 8|99 57:10 9|24 69:10 10</relation>
    <relation name="R77" arity="2" nbTuples="100" semantics="soft" defaultCost="infinity">56 34:1 1|39 35:1 2|94 97:1 3|9 13:1 4|11 39:1 5|68 24:1 6|22 49:1 7|50 25:1 8|98 65:1 9|14 41:1 10|28 63:2 1|22 78:2 2|1 18:2 3|33 97:2 4|35 43:2 5|65 98:2 6|4 34:2 7|37 81:2 8|47 67:2 9|27 29:2 10|20 80:3 1|17 65:3 2|22 5:3 3|78 52:3 4|64 40:3 5|23 88:3 6|90 43:3 7|96 76:3 8|40 93:3 9|27 61:3 10|50 54:4 1|33 34:4 2|9 35:4 3|91 26:4 4|64 59:4 5|22 51:4 6|51 99:4 7|1 52:4 8|39 65:4 9|96 73:4 10|39 91:5 1|67 71:5 2|64 93:5 3|6 59:5 4|92 40:5 5|69 69:5 6|41 17:5 7|68 95:5 8|75 19:5 9|17 3:5 10|27 79:6 1|94 65:6 2|45 94:6 3|66 88:6 4|83 57:6 5|57 98:6 6|93 13:6 7|63 86:6 8|80 90:6 9|13 71:6 10|11 36:7 1|65 5:7 2|27 5:7 3|79 36:7 4|77 59:7 5|27 57:7 6|17 86:7 7|38 16:7 8|56 1:7 9|50 63:7 10|88 74:8 1|18 60:8 2|50 51:8 3|58 92:8 4|73 7:8 5|66 75:8 6|43 81:8 7|10 69:8 8|66 32:8 9|17 72:8 10|30 88:9 1|98 96:9 2|30 33:9 3|27 82:9 4|22 17:9 5|77 65:9 6|41 78:9 7|26 40:9 8|64 74:9 9|17 62:9 10|14 73:10 1|93 41:10 2|16 33:10 3|82 90:10 4|84 64:10 5|79 17:10 6|79 93:10 7|87 56:10 8|25 42:10 9|24 76:10 10</relation>
    <relation name="R78" arity="2" nbTuples="100" semantics="soft" defaultCost="infinity">61 52:1 1|61 99:1 2|26 27:1 3|34 25:1 4|22 90:1 5|39 69:1 6|64 54:1 7|21 56:1 8|44 71:1 9|66 65:1 10|43 66:2 1|33 50:2 2|11 32:2 3|50 98:2 4|87 2:2 5|8 66:2 6|92 4:2 7|42 44:2 8|3 31:2 9|36 88:2 10|71 70:3 1|6 94:3 2|57 64:3 3|21 57:3 4|62 85:3 5|100 24:3 6|26 60:3 7|67 13:3 8|95 81:3 9|5 32:3 10|24 88:4 1|33 27:4 2|80 55:4 3|51 28:4 4|6 25:4 5|34 91:4 6|71 11:4 7|38 59:4 8|2 3:4 9|78 96:4 10|83 86:5 1|50 16:5 2|47 23:5 3|67 21:5 4|49 100:5 5|3 57:5 6|81 11:5 7|13 10:5 8|9 3:5 9|90 28:5 10|64 79:6 1|24 16:6 2|71 10:6 3|96 84:6 4|19 9:6 5|83 26:6 6|86 44:6 7|7 30:6 8|90 97:6 9|18 10:6 10|31 28:7 1|38 34:7 2|87 87:7 3|24 44:7 4|78 8:7 5|43 100:7 6|55 19:7 7|10 17:7 8|12 78:7 9|88 71:7 10|88 52:8 1|58 9:8 2|21 51:8 3|9 25:8 4|71 33:8 5|27 1:8 6|49 3:8 7|74 83:8 8|22 37:8 9|41 60:8 10|21 66:9 1|14 27:9 2|80 86:9 3|42 6:9 4|58 64:9 5|20 11:9 6|36 34:9 7|96 55:9 8|43 9:9 9|91 2:9 10|21 56:10 1|78 95:10 2|7 2:10 3|96 99:10 4|9 6:10 5|93 37:10 6|55 12:10 7|86 98:10 8|57 14:10 9|81 51:10 10</relation>
    <relation name="R79" arity="2" nbTuples="100" semantics="soft" defaultCost="infinity">43 18:1 1|55 16:1 2|35 29:1 3|30 81:1 4|72 42:1 5|53 90:1 6|6 56:1 7|6 87:1 8|64 16:1 9|95 1:1 10|32 12:2 1|44 76:2 2|48 45:2 3|4 9:2 4|51 26:2 5|84 11:2 6|51 68:2 7|9 80:2 8|43 44:2 9|33 97:2 10|75 35:3 1|65 59:3 2|53 2:3 3|95 10:3 4|31 38:3 5|65 4:3 6|79 19:3 7|3 1:3 8|21 75:3 9|89 90:3 10|23 74:4 1|22 86:4 2|18 28:4 3|66 60:4 4|48 96:4 5|32 20:4 6|79 93:4 7|81 61:4 8|20 86:4 9|10 3:4 10|77 85:5 1|41 8:5 2|14 29:5 3|53 79:5 4|61 100:5 5|70 57:5 6|99 80:5 7|14 1:5 8|61 28:5 9|20 83:5 10|57 30:6 1|56 5:6 2|97 34:6 3|95 94:6 4|81 85:6 5|43 4:6 6|77 40:6 7|42 25:6 8|63 10:6 9|11 70:6 10|76 8:7 1|46 86:7 2|76 23:7 3|93 8:7 4|28 73:7 5|39 80:7 6|99 48:7 7|4 13:7 8|95 94:7 9|9 91:7 10|35 55:8 1|89 63:8 2|74 24:8 3|59 20:8 4|37 40:8 5|6 4:8 6|58 98:8 7|72 19:8 8|43 40:8 9|95 19:8 10|77 22:9 1|62 43:9 2|54 72:9 3|41 90:9 4|69 75:9 5|32 32:9 6|46 43:9 7|50 88:9 8|66 85:9 9|56 85:9 10|76 79:10 1|93 73:10 2|85 35:10 3|65 88:10 4|27 51:10 5|69 57:10 6|78 94:10 7|9 11:10 8|10 24:10 9|15 80:10 10</relation>
    <relation name="R80" arity="2" nbTuples="100" semantics="soft" defaultCost="infinity">59 97:1 1|1 87:1 2|3 33:1 3|60 14:1 4|25 23:1 5|96 30:1 6|13 65:1 7|77 59:1 8|41 21:1 9|47 65:1 10|77 16:2 1|18 36:2 2|40 1:2 3|27 74:2 4|45 40:2 5|6 66:2 6|78 93:2 7|33 78:2 8|9 6:2 9|31 88:2 10|38 27:3 1|2 8:3 2|69 39:3 3|77 82:3 4|61 95:3 5|97 43:3 6|51 12:3 7|62 71:3 8|65 5:3 9|55 8:3 10|28 1:4 1|91 23:4 2|75 18:4 3|93 68:4 4|89 34:4 5|38 94:4 6|65 49:4 7|27 59:4 8|71 90:4 9|4 72:4 10|1 63:5 1|42 34:5 2|52 37:5 3|26 100:5 4|24 96:5 5|16 31:5 6|56 97:5 7|42 10:5 8|15 88:5 9|96 75:5 10|32 96:6 1|11 94:6 2|38 96:6 3|66 76:6 4|98 27:6 5|69 69:6 6|39 42:6 7|63 98:6 8|68 34:6 9|55 45:6 10|59 3:7 1|32 90:7 2|3 6:7 3|42 80:7 4|90 42:7 5|26 13:7 6|46 17:7 7|67 89:7 8|67 49:7 9|81 8:7 10|42 75:8 1|16 47:8 2|88 40:8 3|34 93:8 4|52 51:8 5|48 90:8 6|12 21:8 7|69 64:8 8|6 6:8 9|36 14:8 10|52 30:9 1|86 53:9 2|51 35:9 3|55 19:9 4|87 8:9 5|55 76:9 6|8 99:9 7|79 59:9 8|54 51:9 9|81 53:9 10|19 14:10 1|28 84:10 2|76 68:10 3|97 1:10 4|66 10:10 5|92 82:10 6|72 25:10 7|70 17:10 8|90 91:10 9|41 76:10 10</relation>
    <relation name="R81" arity="2" nbTuples="100" semantics="soft" defaultCost="infinity">21 56:1 1|73 16:1 2|29 52:1 3|64 16:1 4|94 87:1 5|66 88:1 6|71 34:1 7|23 73:1 8|74 70:1 9|90 71:1 10|84 27:2 1|4 34:2 2|22 60:2 3|61 86:2 4|62 45:2 5|98 49:2 6|67 61:2 7|23 57:2 8|9 41:2 9|55 81:2 10|23 20:3 1|98 11:3 2|46 30:3 3|86 53:3 4|60 64:3 5|35 55:3 6|10 41:3 7|6 3:3 8|86 95:3 9|53 44:3 10|87 18:4 1|39 87:4 2|16 88:4 3|28 7:4 4|93 32:4 5|47 94:4 6|28 65:4 7|69 94:4 8|93 88:4 9|29 52:4 10|47 29:5 1|78 50:5 2|29 26:5 3|18 47:5 4|94 97:5 5|1 42:5 6|92 53:5 7|67 97:5 8|91 45:5 9|99 82:5 10|55 66:6 1|3 22:6 2|19 73:6 3|14 36:6 4|70 36:6 5|88 33:6 6|60 46:6 7|90 99:6 8|64 78:6 9|17 11:6 10|78 58:7 1|91 81:7 2|22 13:7 3|50 55:7 4|14 53:7 5|14 46:7 6|25 7:7 7|38 30:7 8|97 62:7 9|94 74:7 10|68 48:8 1|11 23:8 2|12 73:8 3|56 54:8 4|6 75:8 5|31 5:8 6|57 35:8 7|38 37:8 8|79 91:8 9|19 54:8 10|90 38:9 1|20 84:9 2|22 18:9 3|22 82:9 4|53 63:9 5|12 2:9 6|65 72:9 7|73 72:9 8|8 60:9 9|95 56:9 10|73 60:10 1|58 26:10 2|47 3:10 3|13 88:10 4|82 52:10 5|100 68:10 6|30 53:10 7|65 94:10 8|29 53:10 9|17 61:10 10</relation>
    <relation name="R82" arity="2" nbTuples="100" semantics="soft" defaultCost="infinity">84 98:1 1|40 28:1 2|94 82:1 3|11 26:1 4|72 71:1 5|96 43:1 6|87 55:1 7|10 84:1 8|92 52:1 9|84 89:1 10|53 2:2 1|60 46:2 2|84 16:2 3|51 13:2 4|83 81:2 5|29 23:2 6|47 78:2 7|86 48:2 8|44 60:2 9|90 40:2 10|98 49:3 1|93 85:3 2|79 88:3 3|85 71:3 4|26 97:3 5|94 54:3 6|33 73:3 7|84 27:3 8|10 85:3 9|13 56:3 10|95 32:4 1|95 65:4 2|23 28:4 3|78 47:4 4|88 95:4 5|92 99:4 6|30 89:4 7|48 39:4 8|25 60:4 9|60 40:4 10|53 13:5 1|56 71:5 2|12 42:5 3|77 84:5 4|63 49:5 5|21 94:5 6|92 72:5 7|88 26:5 8|17 39:5 9|71 30:5 10|29 14:6 1|27 81:6 2|62 53:6 3|72 33:6 4|94 25:6 5|10 23:6 6|59 99:6 7|77 47:6 8|98 75:6 9|90 92:6 10|9 46:7 1|13 41:7 2|83 97:7 3|46 13:7 4|79 41:7 5|85 68:7 6|74 34:7 7|73 30:7 8|67 93:7 9|68 74:7 10|35 1:8 1|55 61:8 2|44 67:8 3|7 64:8 4|98 85:8 5|67 18:8 6|65 11:8 7|46 80:8 8|57 55:8 9|37 44:8 10|49 7:9 1|66 78:9 2|35 41:9 3|37 66:9 4|50 15:9 5|92 84:9 6|80 3:9 7|26 70:9 8|81 53:9 9|7 73:9 10|35 29:10 1|28 41:10 2|68 37:10 3|75 7:10 4|96 95:10 5|31 27:10 6|29 70:10 7|68 23:10 8|53 90:10 9|48 11:10 10</relation>
    <relation name="R83" arity="2" nbTuples="100" semantics="soft" defaultCost="infinity">22 53:1 1|50 51:1 2|74 6:1 3|64 22:1 4|99 56:1 5|53 7:1 6|80 22:1 7|63 91:1 8|56 79:1 9|59 3:1 10|21 36:2 1|17 52:2 2|78 84:2 3|67 42:2 4|45 39:2 5|66 48:2 6|8 82:2 7|10 18:2 8|30 26:2 9|35 61:2 10|94 99:3 1|54 22:3 2|17 76:3 3|62 19:3 4|94 63:3 5|88 23:3 6|60 67:3 7|28 25:3 8|35 90:3 9|93 97:3 10|83 98:4 1|23 93:4 2|68 45:4 3|48 89:4 4|12 29:4 5|79 35:4 6|59 17:4 7|2 56:4 8|28 68:4 9|64 90:4 10|4 37:5 1|38 27:5 2|39 68:5 3|1 3:5 4|63 19:5 5|93 52:5 6|88 9:5 7|84 11:5 8|55 10:5 9|10 60:5 10|41 69:6 1|78 60:6 2|46 71:6 3|44 26:6 4|7 30:6 5|33 96:6 6|37 37:6 7|50 15:6 8|3 57:6 9|60 81:6 10|24 21:7 1|14 77:7 2|60 47:7 3|38 35:7 4|89 53:7 5|7 82:7 6|20 45:7 7|48 5:7 8|49 83:7 9|80 33:7 10|93 63:8 1|60 1:8 2|59 80:8 3|35 4:8 4|56 59:8 5|21 80:8 6|71 8:8 7|16 68:8 8|20 51:8 9|9 29:8 10|63 64:9 1|31 36:9 2|96 86:9 3|62 1:9 4|10 2:9 5|87 11:9 6|37 83:9 7|88 12:9 8|69 85:9 9|98 22:9 10|32 8:10 1|25 76:10 2|70 35:10 3|2 7:10 4|93 75:10 5|97 61:10 6|64 77:10 7|93 49:10 8|39 60:10 9|94 81:10 10</relation>
    <relation name="R84" arity="2" nbTuples="100" semantics="soft" defaultCost="infinity">57 89:1 1|64 80:1 2|84 78:1 3|64 63:1 4|34 16:1 5|1 25:1 6|86 67:1 7|95 48:1 8|49 98:1 9|85 33:1 10|99 69:2 1|39 13:2 2|32 26:2 3|96 22:2 4|43 10:2 5|89 38:2 6|60 30:2 7|6 48:2 8|88 7:2 9|13 40:2 10|61 49:3 1|32 48:3 2|13 72:3 3|20 50:3 4|65 57:3 5|69 43:3 6|84 80:3 7|99 9:3 8|36 29:3 9|18 89:3 10|64 11:4 1|53 12:4 2|15 73:4 3|3 13:4 4|47 12:4 5|39 19:4 6|79 69:4 7|18 72:4 8|90 10:4 9|58 10:4 10|6 91:5 1|60 25:5 2|64 78:5 3|78 69:5 4|73 93:5 5|38 2:5 6|68 58:5 7|82 1:5 8|52 93:5 9|62 10:5 10|66 59:6 1|54 33:6 2|61 87:6 3|47 19:6 4|46 9:6 5|73 55:6 6|4 67:6 7|1 2:6 8|5 16:6 9|60 89:6 10|100 44:7 1|70 34:7 2|19 70:7 3|96 96:7 4|70 79:7 5|53 73:7 6|44 4:7 7|25 68:7 8|59 83:7 9|26 74:7 10|52 66:8 1|88 58:8 2|89 46:8 3|34 14:8 4|15 1:8 5|65 48:8 6|82 84:8 7|33 17:8 8|78 32:8 9|16 45:8 10|98 43:9 1|84 22:9 2|83 82:9 3|51 76:9 4|74 79:9 5|58 31:9 6|44 89:9 7|70 12:9 8|57 4:9 9|84 18:9 10|77 1:10 1|46 34:10 2|73 74:10 3|40 98:10 4|38 46:10 5|56 37:10 6|72 62:10 7|99 81:10 8|30 26:10 9|66 22:10 10</relation>
    <relation name="R85" arity="2" nbTuples="100" semantics="soft" defaultCost="infinity">38 27:1 1|48 59:1 2|61 75:1 3|34 27:1 4|64 83:1 5|67 13:1 6|89 75:1 7|100 1:1 8|17 40:1 9|19 22:1 10|77 24:2 1|44 11:2 2|49 39:2 3|98 14:2 4|32 7:2 5|62 45:2 6|38 31:2 7|31 4:2 8|14 1:2 9|81 58:2 10|53 69:3 1|29 95:3 2|47 20:3 3|2 50:3 4|76 2:3 5|51 38:3 6|40 91:3 7|63 95:3 8|41 89:3 9|88 92:3 10|29 96:4 1|42 57:4 2|49 91:4 3|24 5:4 4|84 48:4 5|47 47:4 6|92 87:4 7|7 29:4 8|37 56:4 9|75 31:4 10|82 31:5 1|35 36:5 2|44 20:5 3|26 68:5 4|70 56:5 5|54 78:5 6|64 60:5 7|94 54:5 8|4 73:5 9|8 40:5 10|33 49:6 1|91 4:6 2|53 30:6 3|8 58:6 4|67 24:6 5|75 74:6 6|14 34:6 7|85 100:6 8|9 97:6 9|66 42:6 10|55 46:7 1|56 45:7 2|17 75:7 3|94 65:7 4|78 99:7 5|33 96:7 6|51 60:7 7|2 98:7 8|4 8:7 9|27 20:7 10|7 19:8 1|3 46:8 2|100 55:8 3|40 96:8 4|13 100:8 5|58 77:8 6|18 89:8 7|53 15:8 8|71 64:8 9|29 13:8 10|11 70:9 1|40 68:9 2|24 59:9 3|28 86:9 4|32 22:9 5|75 9:9 6|72 38:9 7|45 26:9 8|47 10:9 9|13 75:9 10|72 9:10 1|63 14:10 2|22 33:10 3|53 20:10 4|96 69:10 5|53 11:10 6|40 5:10 7|25 75:10 8|26 64:10 9|34 59:10 10</relation>
    <relation name="R86" arity="2" nbTuples="100" semantics="soft" defaultCost="infinity">86 67:1 1|45 44:1 2|16 63:1 3|39 14:1 4|92 43:1 5|48 10:1 6|48 42:1 7|97 37:1 8|23 51:1 9|80 94:1 10|62 37:2 1|55 77:2 2|70 17:2 3|9 7:2 4|38 84:2 5|88 18:2 6|54 53:2 7|95 78:2 8|58 60:2 9|56 59:2 10|78 5:3 1|21 52:3 2|76 17:3 3|28 61:3 4|60 79:3 5|77 86:3 6|74 38:3 7|68 80:3 8|58 99:3 9|48 94:3 10|90 87:4 1|61 69:4 2|54 59:4 3|58 17:4 4|33 12:4 5|19 14:4 6|58 63:4 7|50 12:4 8|23 29:4 9|92 40:4 10|62 80:5 1|25 1:5 2|38 4:5 3|90 3:5 4|34 48:5 5|60 8:5 6|30 2:5 7|66 48:5 8|55 4:5 9|77 78:5 10|61 68:6 1|38 16:6 2|22 30:6 3|40 72:6 4|67 67:6 5|42 6:6 6|77 32:6 7|95 61:6 8|43 95:6 9|36 36:6 10|38 7:7 1|77 72:7 2|17 35:7 3|12 71:7 4|28 53:7 5|66 61:7 6|54 22:7 7|78 90:7 8|50 21:7 9|48 13:7 10|2 45:8 1|13 27:8 2|40 40:8 3|16 96:8 4|75 92:8 5|13 98:8 6|84 36:8 7|28 17:8 8|38 22:8 9|85 6:8 10|13 35:9 1|95 55:9 2|33 20:9 3|41 80:9 4|90 37:9 5|74 78:9 6|70 62:9 7|19 94:9 8|46 73:9 9|76 58:9 10|55 10:10 1|25 73:10 2|52 1:10 3|40 43:10 4|52 97:10 5|57 71:10 6|17 100:10 7|2 61:10 8|83 81:10 9|84 4:10 10</relation>
    <relation name="R87" arity="2" nbTuples="100" semantics="soft" defaultCost="infinity">57 68:1 1|78 53:1 2|14 86:1 3|75 35:1 4|68 28:1 5|46 61:1 6|99 39:1 7|93 79:1 8|1 97:1 9|68 22:1 10|59 89:2 1|19 61:2 2|35 87:2 3|24 46:2 4|22 58:2 5|58 30:2 6|65 25:2 7|25 74:2 8|62 64:2 9|35 47:2 10|84 14:3 1|21 43:3 2|5 12:3 3|10 65:3 4|13 93:3 5|48 13:3 6|91 46:3 7|36 91:3 8|94 32:3 9|61 17:3 10|6 12:4 1|66 88:4 2|75 97:4 3|43 59:4 4|30 56:4 5|70 58:4 6|39 71:4 7|100 58:4 8|66 93:4 9|14 21:4 10|50 95:5 1|79 9:5 2|31 83:5 3|29 74:5 4|28 85:5 5|61 26:5 6|49 14:5 7|57 92:5 8|79 34:5 9|25 70:5 10|55 97:6 1|55 14:6 2|30 2:6 3|82 87:6 4|4 95:6 5|92 26:6 6|53 46:6 7|23 10:6 8|57 47:6 9|84 18:6 10|71 68:7 1|27 95:7 2|75 77:7 3|38 100:7 4|93 52:7 5|36 92:7 6|48 77:7 7|94 92:7 8|11 36:7 9|87 79:7 10|36 18:8 1|4 11:8 2|51 41:8 3|36 15:8 4|7 25:8 5|84 49:8 6|82 42:8 7|56 67:8 8|88 7:8 9|9 93:8 10|94 61:9 1|63 42:9 2|74 53:9 3|61 30:9 4|27 20:9 5|2 17:9 6|59 18:9 7|34 55:9 8|4 73:9 9|24 42:9 10|78 54:10 1|62 60:10 2|85 14:10 3|99 84:10 4|79 81:10 5|31 76:10 6|65 27:10 7|73 4:10 8|62 85:10 9|73 94:10 10</relation>
    <relation name="R88" arity="2" nbTuples="100" semantics="soft" defaultCost="infinity">77 26:1 1|61 1:1 2|59 95:1 3|66 2:1 4|65 100:1 5|17 78:1 6|37 79:1 7|91 87:1 8|46 58:1 9|43 88:1 10|42 51:2 1|13 13:2 2|78 51:2 3|12 83:2 4|31 91:2 5|82 62:2 6|93 94:2 7|34 71:2 8|53 10:2 9|85 98:2 10|72 41:3 1|79 44:3 2|69 17:3 3|83 2:3 4|66 69:3 5|24 47:3 6|28 74:3 7|21 80:3 8|92 73:3 9|17 92:3 10|47 38:4 1|95 34:4 2|51 89:4 3|57 39:4 4|45 26:4 5|2 65:4 6|64 93:4 7|31 94:4 8|42 56:4 9|26 42:4 10|6 32:5 1|62 7:5 2|20 59:5 3|25 41:5 4|83 8:5 5|58 55:5 6|6 44:5 7|21 69:5 8|5 94:5 9|74 54:5 10|19 72:6 1|8 91:6 2|18 74:6 3|10 35:6 4|3 82:6 5|41 53:6 6|26 28:6 7|21 71:6 8|30 54:6 9|55 61:6 10|97 97:7 1|8 46:7 2|35 19:7 3|36 45:7 4|43 19:7 5|13 95:7 6|47 37:7 7|46 45:7 8|17 97:7 9|45 70:7 10|95 17:8 1|61 68:8 2|64 56:8 3|93 98:8 4|22 42:8 5|91 25:8 6|26 94:8 7|29 43:8 8|26 19:8 9|83 49:8 10|74 39:9 1|85 83:9 2|24 82:9 3|12 22:9 4|36 57:9 5|61 70:9 6|98 99:9 7|40 2:9 8|27 83:9 9|11 28:9 10|65 72:10 1|80 4:10 2|8 68:10 3|93 9:10 4|91 36:10 5|87 81:10 6|35 58:10 7|3 20:10 8|35 83:10 9|85 10:10 10</relation>
    <relation name="R89" arity="2" nbTuples="100" semantics="soft" defaultCost="infinity">62 54:1 1|12 72:1 2|100 74:1 3|87 78:1 4|15 21:1 5|81 40:1 6|6 13:1 7|69 27:1 8|61 35:1 9|21 7:1 10|41 2:2 1|3 97:2 2|25 95:2 3|31 50:2 4|40 97:2 5|74 81:2 6|29 37:2 7|30 95:2 8|88 21:2 9|21 73:2 10|65 27:3 1|45 21:3 2|69 31:3 3|72 87:3 4|30 18:3 5|50 25:3 6|95 28:3 7|83 65:3 8|64 99:3 9|60 56:3 10|82 49:4 1|96 8:4 2|87 70:4 3|4 86:4 4|66 96:4 5|52 94:4 6|26 25:4 7|64 73:4 8|77 93:4 9|57 74:4 10|66 23:5 1|27 38:5 2|5 61:5 3|74 55:5 4|75 84:5 5|100 68:5 6|28 53:5 7|73 10:5 8|90 29:5 9|90 95:5 10|2 7:6 1|90 75:6 2|49 58:6 3|30 38:6 4|7 95:6 5|62 27:6 6|28 49:6 7|20 92:6 8|16 68:6 9|34 47:6 10|96 94:7 1|8 1:7 2|31 51:7 3|65 17:7 4|9 19:7 5|34 65:7 6|89 11:7 7|78 2:7 8|15 67:7 9|2 50:7 10|59 13:8 1|28 14:8 2|11 18:8 3|66 8:8 4|48 48:8 5|77 67:8 6|9 86:8 7|33 25:8 8|13 75:8 9|13 61:8 10|77 17:9 1|26 54:9 2|46 30:9 3|48 58:9 4|75 83:9 5|63 11:9 6|57 85:9 7|68 38:9 8|1 31:9 9|33 20:9 10|95 63:10 1|47 52:10 2|4 49:10 3|90 50:10 4|83 44:10 5|23 99:10 6|49 45:10 7|85 83:10 8|30 8:10 9|100 2:10 10</relation>
    <relation name="R90" arity="2" nbTuples="100" semantics="soft" defaultCost="infinity">26 58:1 1|7 91:1 2|73 13:1 3|51 67:1 4|46 52:1 5|12 26:1 6|63 3:1 7|7 31:1 8|59 37:1 9|56 41:1 10|65 74:2 1|57 47:2 2|95 59:2 3|56 3:2 4|80 73:2 5|15 63:2 6|6 16:2 7|50 60:2 8|80 90:2 9|19 86:2 10|65 9:3 1|36 78:3 2|19 62:3 3|62 39:3 4|51 34:3 5|94 58:3 6|69 23:3 7|69 55:3 8|13 69:3 9|43 91:3 10|88 42:4 1|83 66:4 2|12 22:4 3|66 34:4 4|20 53:4 5|23 80:4 6|71 32:4 7|18 87:4 8|76 57:4 9|1 52:4 10|86 40:5 1|2 18:5 2|72 53:5 3|48 93:5 4|70 86:5 5|61 74:5 6|91 38:5 7|63 78:5 8|50 89:5 9|43 55:5 10|7 63:6 1|86 36:6 2|27 3:6 3|21 54:6 4|99 54:6 5|72 49:6 6|62 83:6 7|83 88:6 8|33 24:6 9|100 75:6 10|68 87:7 1|18 69:7 2|87 38:7 3|61 85:7 4|6 97:7 5|74 90:7 6|51 8:7 7|94 77:7 8|19 44:7 9|48 30:7 10|30 35:8 1|68 96:8 2|50 61:8 3|44 94:8 4|25 9:8 5|44 95:8 6|30 12:8 7|16 57:8 8|79 45:8 9|42 89:8 10|40 48:9 1|63 62:9 2|9 30:9 3|7 11:9 4|65 15:9 5|57 99:9 6|51 76:9 7|56 61:9 8|5 99:9 9|20 65:9 10|3 32:10 1|40 96:10 2|22 78:10 3|80 76:10 4|46 89:10 5|58 29:10 6|8 39:10 7|61 97:10 8|55 78:10 9|98 16:10 10</relation>
    <relation name="R91" arity="2" nbTuples="100" semantics="soft" defaultCost="infinity">33 55:1 1|4 87:1 2|59 61:1 3|15 44:1 4|97 39:1 5|21 95:1 6|88 37:1 7|41 65:1 8|84 29:1 9|15 46:1 10|30 40:2 1|7 34:2 2|9 61:2 3|28 2:2 4|83 88:2 5|18 41:2 6|5 29:2 7|11 90:2 8|74 13:2 9|8 43:2 10|72 53:3 1|3 31:3 2|78 78:3 3|67 47:3 4|1 2:3 5|80 8:3 6|60 64:3 7|16 94:3 8|56 27:3 9|18 69:3 10|29 85:4 1|82 39:4 2|44 16:4 3|54 39:4 4|68 56:4 5|77 41:4 6|32 81:4 7|67 89:4 8|85 33:4 9|5 91:4 10|94 18:5 1|98 99:5 2|93 91:5 3|47 58:5 4|71 18:5 5|86 99:5 6|23 12:5 7|82 19:5 8|1 14:5 9|83 76:5 10|24 100:6 1|61 9:6 2|50 93:6 3|83 94:6 4|99 48:6 5|39 12:6 6|28 8:6 7|82 47:6 8|80 12:6 9|29 58:6 10|7 63:7 1|27 54:7 2|60 81:7 3|29 27:7 4|46 67:7 5|60 68:7 6|13 48:7 7|43 54:7 8|97 74:7 9|38 41:7 10|71 97:8 1|97 88:8 2|61 47:8 3|86 89:8 4|63 99:8 5|15 61:8 6|95 35:8 7|36 36:8 8|2 56:8 9|13 51:8 10|12 29:9 1|29 35:9 2|98 30:9 3|18 68:9 4|6 41:9 5|3 86:9 6|30 81:9 7|28 75:9 8|100 33:9 9|90 17:9 10|89 59:10 1|65 35:10 2|15 79:10 3|90 85:10 4|2 49:10 5|92 52:10 6|81 39:10 7|6 10:10 8|73 68:10 9|87 23:10 10</relation>
    <relation name="R92" arity="2" nbTuples="100" semantics="soft" defaultCost="infinity">51 79:1 1|40 62:1 2|14 35:1 3|2 50:1 4|98 75:1 5|99 52:1 6|57 96:1 7|53 56:1 8|90 59:1 9|63 9:1 10|51 56:2 1|7 14:2 2|79 28:2 3|94 23:2 4|8 53:2 5|80 77:2 6|61 3:2 7|18 13:2 8|37 76:2 9|40 77:2 10|65 11:3 1|77 36:3 2|81 17:3 3|97 26:3 4|9 37:3 5|55 32:3 6|55 6:3 7|19 30:3 8|11 54:3 9|28 8:3 10|36 59:4 1|95 14:4 2|48 44:4 3|61 65:4 4|71 64:4 5|60 3:4 6|11 56:4 7|94 51:4 8|89 48:4 9|21 23:4 10|74 69:5 1|60 76:5 2|32 37:5 3|70 3:5 4|5 55:5 5|36 34:5 6|58 79:5 7|73 99:5 8|70 65:5 9|25 10:5 10|64 94:6 1|53 69:6 2|6 67:6 3|11 68:6 4|38 85:6 5|31 74:6 6|70 33:6 7|44 58:6 8|41 5:6 9|79 77:6 10|98 34:7 1|37 65:7 2|71 78:7 3|90 72:7 4|14 97:7 5|92 20:7 6|69 13:7 7|88 60:7 8|74 42:7 9|84 16:7 10|54 63:8 1|27 55:8 2|61 78:8 3|61 16:8 4|24 9:8 5|46 90:8 6|33 58:8 7|54 44:8 8|27 84:8 9|77 51:8 10|1 1:9 1|95 91:9 2|12 60:9 3|34 65:9 4|10 30:9 5|87 78:9 6|8 53:9 7|34 14:9 8|12 100:9 9|84 67:9 10|86 43:10 1|97 57:10 2|85 99:10 3|54 99:10 4|11 95:10 5|64 75:10 6|25 57:10 7|63 1:10 8|77 29:10 9|15 74:10 10</relation>
    <relation name="R93" arity="2" nbTuples="100" semantics="soft" defaultCost="infinity">12 85:1 1|74 10:1 2|2 87:1 3|55 19:1 4|34 40:1 5|67 77:1 6|92 76:1 7|44 73:1 8|21 84:1 9|20 75:1 10|45 12:2 1|53 59:2 2|9 75:2 3|96 6:2 4|18 66:2 5|78 93:2 6|54 29:2 7|52 86:2 8|87 2:2 9|60 31:2 10|57 12:3 1|31 66:3 2|94 57:3 3|75 40:3 4|68 75:3 5|35 94:3 6|25 1:3 7|7 86:3 8|88 34:3 9|63 46:3 10|94 79:4 1|5 88:4 2|72 44:4 3|86 71:4 4|14 13:4 5|88 5:4 6|25 51:4 7|74 32:4 8|75 39:4 9|67 29:4 10|25 84:5 1|4 37:5 2|69 76:5 3|74 12:5 4|19 43:5 5|24 91:5 6|33 78:5 7|28 51:5 8|79 98:5 9|31 15:5 10|92 11:6 1|82 10:6 2|15 87:6 3|3 6:6 4|28 34:6 5|24 53:6 6|81 92:6 7|95 52:6 8|2 8:6 9|30 7:6 10|15 30:7 1|77 3:7 2|17 49:7 3|88 92:7 4|7 82:7 5|84 72:7 6|88 82:7 7|44 79:7 8|90 49:7 9|1 29:7 10|54 93:8 1|41 73:8 2|74 18:8 3|3 89:8 4|62 63:8 5|49 13:8 6|1 56:8 7|32 25:8 8|97 34:8 9|6 58:8 10|71 82:9 1|62 50:9 2|42 59:9 3|17 87:9 4|61 88:9 5|5 48:9 6|86 8:9 7|91 31:9 8|68 91:9 9|44 52:9 10|27 55:10 1|98 33:10 2|3 48:10 3|7 92:10 4|26 54:10 5|87 74:10 6|55 73:10 7|8 74:10 8|10 86:10 9|97 40:10 10</relation>
    <relation name="R94" arity="2" nbTuples="100" semantics="soft" defaultCost="infinity">92 25:1 1|20 49:1 2|38 40:1 3|41 2:1 4|50 59:1 5|69 88:1 6|74 38:1 7|54 36:1 8|50 66:1 9|54 77:1 10|22 48:2 1|43 10:2 2|34 37:2 3|18 88:2 4|34 26:2 5|57 7:2 6|15 29:2 7|54 6:2 8|81 70:2 9|87 75:2 10|65 23:3 1|10 94:3 2|58 8:3 3|55 1:3 4|13 88:3 5|3 49:3 6|58 38:3 7|46 74:3 8|10 6:3 9|97 74:3 10|33 71:4 1|12 66:4 2|77 17:4 3|80 56:4 4|40 81:4 5|21 56:4 6|62 91:4 7|38 46:4 8|17 45:4 9|60 73:4 10|62 26:5 1|37 66:5 2|68 18:5 3|4 29:5 4|76 32:5 5|37 94:5 6|24 99:5 7|94 76:5 8|15 77:5 9|17 5:5 10|18 62:6 1|16 1:6 2|77 59:6 3|67 61:6 4|5 66:6 5|54 50:6 6|48 57:6 7|90 85:6 8|88 75:6 9|59 35:6 10|7 84:7 1|22 64:7 2|60 40:7 3|65 75:7 4|50 20:7 5|42 49:7 6|51 30:7 7|41 67:7 8|31 18:7 9|57 78:7 10|44 13:8 1|59 94:8 2|14 93:8 3|68 8:8 4|18 23:8 5|17 19:8 6|78 58:8 7|53 48:8 8|4 75:8 9|48 9:8 10|4 55:9 1|27 33:9 2|73 90:9 3|1 94:9 4|58 86:9 5|65 67:9 6|8 61:9 7|85 67:9 8|28 66:9 9|98 39:9 10|6 75:10 1|97 62:10 2|98 32:10 3|8 79:10 4|16 58:10 5|80 74:10 6|55 86:10 7|98 19:10 8|24 9:10 9|97 12:10 10</relation>
    <relation name="R95" arity="2" nbTuples="100" semantics="soft" defaultCost="infinity">61 62:1 1|10 59:1 2|27 54:1 3|95 94:1 4|42 36:1 5|1 75:1 6|62 30:1 7|4 20:1 8|81 25:1 9|17 5:1 10|78 61:2 1|99 91:2 2|1 43:2 3|20 95:2 4|69 20:2 5|16 65:2 6|84 13:2 7|60 10:2 8|17 64:2 9|3 45:2 10|74 37:3 1|89 26:3 2|95 87:3 3|36 66:3 4|29 97:3 5|68 56:3 6|30 51:3 7|49 10:3 8|56 27:3 9|8 98:3 10|49 53:4 1|46 70:4 2|21 71:4 3|53 77:4 4|37 73:4 5|90 51:4 6|18 32:4 7|88 44:4 8|71 93:4 9|5 57:4 10|56 66:5 1|33 45:5 2|43 80:5 3|13 25:5 4|78 87:5 5|61 65:5 6|57 84:5 7|11 97:5 8|37 75:5 9|36 30:5 10|67 86:6 1|54 35:6 2|79 5:6 3|86 96:6 4|7 1:6 5|88 25:6 6|19 51:6 7|28 82:6 8|11 14:6 9|67 28:6 10|9 19:7 1|22 14:7 2|33 17:7 3|36 70:7 4|25 18:7 5|34 83:7 6|18 65:7 7|73 76:7 8|29 73:7 9|4 49:7 10|76 63:8 1|7 96:8 2|89 43:8 3|83 25:8 4|67 73:8 5|67 84:8 6|47 95:8 7|68 39:8 8|93 84:8 9|39 3:8 10|79 35:9 1|38 55:9 2|57 84:9 3|6 95:9 4|93 22:9 5|97 84:9 6|48 50:9 7|24 33:9 8|38 97:9 9|55 48:9 10|29 11:10 1|54 23:10 2|45 6:10 3|12 44:10 4|74 75:10 5|36 48:10 6|4 6:10 7|26 48:10 8|69 21:10 9|8 67:10 10</relation>
    <relation name="R96" arity="2" nbTuples="100" semantics="soft" defaultCost="infinity">55 70:1 1|75 39:1 2|47 85:1 3|74 100:1 4|55 50:1 5|52 35:1 6|64 4:1 7|83 70:1 8|28 45:1 9|47 90:1 10|14 91:2 1|88 79:2 2|33 88:2 3|100 59:2 4|31 61:2 5|77 52:2 6|96 58:2 7|51 66:2 8|46 16:2 9|9 57:2 10|86 69:3 1|88 4:3 2|88 79:3 3|87 89:3 4|45 1:3 5|97 70:3 6|45 23:3 7|59 97:3 8|90 72:3 9|56 13:3 10|21 32:4 1|22 63:4 2|47 55:4 3|11 27:4 4|70 3:4 5|76 76:4 6|97 13:4 7|62 49:4 8|77 59:4 9|52 61:4 10|34 88:5 1|13 17:5 2|21 54:5 3|6 57:5 4|59 63:5 5|72 16:5 6|51 69:5 7|60 47:5 8|78 6:5 9|17 6:5 10|39 32:6 1|21 83:6 2|69 35:6 3|63 12:6 4|12 32:6 5|29 77:6 6|22 91:6 7|74 26:6 8|67 87:6 9|95 24:6 10|91 88:7 1|27 44:7 2|15 91:7 3|33 96:7 4|4 83:7 5|27 47:7 6|26 62:7 7|11 30:7 8|6 95:7 9|96 78:7 10|50 53:8 1|63 68:8 2|45 47:8 3|25 5:8 4|52 98:8 5|33 54:8 6|32 27:8 7|45 48:8 8|79 16:8 9|55 89:8 10|19 84:9 1|40 18:9 2|46 85:9 3|88 78:9 4|79 5:9 5|40 97:9 6|14 62:9 7|53 46:9 8|94 38:9 9|41 55:9 10|89 18:10 1|37 99:10 2|71 66:10 3|55 86:10 4|79 94:10 5|79 45:10 6|54 36:10 7|76 2:10 8|68 17:10 9|42 24:10 10</relation>
    <relation name="R97" arity="2" nbTuples="100" semantics="soft" defaultCost="infinity">94 99:1 1|25 26:1 2|12 33:1 3|32 86:1 4|88 24:1 5|9 70:1 6|62 31:1 7|21 32:1 8|23 86:1 9|87 83:1 10|55 65:2 1|94 15:2 2|64 40:2 3|65 10:2 4|49 17:2 5|13 36:2 6|73 26:2 7|37 3:2 8|80 45:2 9|74 17:2 10|67 85:3 1|35 63:3 2|69 4:3 3|10 10:3 4|26 61:3 5|88 12:3 6|7 46:3 7|44 89:3 8|30 27:3 9|77 20:3 10|100 26:4 1|17 26:4 2|79 71:4 3|43 39:4 4|52 79:4 5|28 49:4 6|16 3:4 7|87 19:4 8|3 43:4 9|74 46:4 10|74 93:5 1|62 5:5 2|73 39:5 3|72 34:5 4|1 52:5 5|65 43:5 6|70 32:5 7|98 35:5 8|48 94:5 9|52 42:5 10|48 40:6 1|73 23:6 2|10 56:6 3|48 70:6 4|47 67:6 5|97 19:6 6|64 70:6 7|40 81:6 8|38 65:6 9|90 57:6 10|47 2:7 1|41 9:7 2|57 62:7 3|1 61:7 4|59 5:7 5|86 60:7 6|98 6:7 7|4 82:7 8|85 50:7 9|7 98:7 10|100 14:8 1|64 99:8 2|77 46:8 3|66 9:8 4|62 25:8 5|74 86:8 6|44 35:8 7|71 84:8 8|49 97:8 9|78 89:8 10|21 51:9 1|93 53:9 2|80 97:9 3|32 68:9 4|34 63:9 5|65 62:9 6|26 68:9 7|71 8:9 8|81 44:9 9|19 88:9 10|35 82:10 1|81 87:10 2|84 44:10 3|99 7:10 4|79 13:10 5|7 68:10 6|90 41:10 7|68 85:10 8|94 73:10 9|24 52:10 10</relation>
    <relation name="R98" arity="2" nbTuples="100" semantics="soft" defaultCost="infinity">30 22:1 1|72 49:1 2|29 12:1 3|68 94:1 4|54 93:1 5|51 55:1 6|60 74:1 7|100 94:1 8|5 41:1 9|98 56:1 10|21 45:2 1|47 100:2 2|7 88:2 3|10 49:2 4|47 56:2 5|55 75:2 6|71 4:2 7|87 50:2 8|50 9:2 9|19 39:2 10|42 80:3 1|53 18:3 2|57 45:3 3|13 76:3 4|57 74:3 5|34 36:3 6|92 83:3 7|16 54:3 8|66 75:3 9|3 9:3 10|80 79:4 1|90 26:4 2|49 62:4 3|63 62:4 4|96 1:4 5|92 89:4 6|32 36:4 7|51 17:4 8|95 7:4 9|98 16:4 10|76 62:5 1|75 93:5 2|97 79:5 3|86 13:5 4|99 53:5 5|17 73:5 6|3 54:5 7|97 40:5 8|50 71:5 9|59 16:5 10|83 40:6 1|72 5:6 2|58 35:6 3|17 1:6 4|46 23:6 5|43 30:6 6|2 57:6 7|4 55:6 8|85 98:6 9|14 40:6 10|95 57:7 1|39 87:7 2|69 72:7 3|72 21:7 4|73 9:7 5|72 26:7 6|16 41:7 7|100 48:7 8|24 33:7 9|15 40:7 10|66 18:8 1|91 98:8 2|5 35:8 3|73 93:8 4|39 74:8 5|89 70:8 6|40 50:8 7|24 55:8 8|64 24:8 9|99 88:8 10|78 51:9 1|1 69:9 2|85 58:9 3|34 81:9 4|61 20:9 5|65 60:9 6|99 10:9 7|13 25:9 8|50 5:9 9|73 14:9 10|88 8:10 1|13 24:10 2|80 95:10 3|78 83:10 4|25 48:10 5|33 55:10 6|53 98:10 7|29 84:10 8|89 91:10 9|42 97:10 10</relation>
    <relation name="R99" arity="2" nbTuples="100" semantics="soft" defaultCost="infinity">3 3:1 1|35 93:1 2|13 75:1 3|1 29:1 4|76 47:1 5|32 72:1 6|41 80:1 7|96 58:1 8|10 44:1 9|62 56:1 10|86 100:2 1|7 23:2 2|15 28:2 3|34 100:2 4|89 11:2 5|10 79:2 6|88 10:2 7|56 70:2 8|48 26:2 9|86 52:2 10|8 76:3 1|39 7:3 2|53 91:3 3|86 25:3 4|93 60:3 5|16 23:3 6|42 55:3 7|62 7:3 8|30 65:3 9|27 87:3 10|79 14:4 1|83 75:4 2|87 25:4 3|67 19:4 4|3 26:4 5|84 93:4 6|86 31:4 7|89 14:4 8|6 28:4 9|16 68:4 10|96 62:5 1|16 28:5 2|44 23:5 3|7 83:5 4|56 87:5 5|9 32:5 6|86 2:5 7|30 3:5 8|54 41:5 9|81 8:5 10|37 20:6 1|66 73:6 2|31 83:6 3|61 25:6 4|27 55:6 5|87 41:6 6|58 89:6 7|57 49:6 8|20 100:6 9|98 62:6 10|18 47:7 1|57 44:7 2|93 81:7 3|29 84:7 4|9 45:7 5|70 92:7 6|4 99:7 7|52 20:7 8|23 77:7 9|9 29:7 10|21 29:8 1|59 47:8 2|76 98:8 3|50 68:8 4|11 38:8 5|48 91:8 6|4 20:8 7|35 77:8 8|93 92:8 9|84 96:8 10|34 20:9 1|93 7:9 2|3 76:9 3|30 78:9 4|10 92:9 5|89 8:9 6|34 41:9 7|86 4:9 8|25 83:9 9|54 72:9 10|46 45:10 1|59 71:10 2|82 87:10 3|29 81:10 4|58 68:10 5|59 51:10 6|3 80:10 7|25 68:10 8|64 7:10 9|3 45:10 10</relation>
    <relation name="R100" arity="2" nbTuples="100" semantics="soft" defaultCost="infinity">44 31:1 1|7 2:1 2|40 81:1 3|61 46:1 4|94 17:1 5|33 66:1 6|32 2:1 7|75 10:1 8|53 25:1 9|7 83:1 10|41 4:2 1|45 2:2 2|37 23:2 3|34 8:2 4|51 14:2 5|56 32:2 6|40 29:2 7|90 99:2 8|53 28:2 9|95 28:2 10|51 20:3 1|30 25:3 2|71 16:3 3|71 97:3 4|14 39:3 5|3 86:3 6|100 67:3 7|47 72:3 8|76 15:3 9|67 35:3 10|91 52:4 1|52 54:4 2|56 98:4 3|84 47:4 4|61 67:4 5|15 80:4 6|36 55:4 7|72 61:4 8|6 87:4 9|53 97:4 10|63 9:5 1|32 94:5 2|46 22:5 3|98 11:5 4|87 97:5 5|66 15:5 6|34 91:5 7|51 33:5 8|4 81:5 9|78 96:5 10|93 32:6 1|94 65:6 2|75 48:6 3|4 17:6 4|87 6:6 5|96 77:6 6|13 68:6 7|19 68:6 8|20 84:6 9|97 70:6 10|88 14:7 1|12 76:7 2|28 26:7 3|55 41:7 4|87 47:7 5|50 61:7 6|1 66:7 7|98 77:7 8|16 26:7 9|37 93:7 10|64 78:8 1|98 53:8 2|41 96:8 3|62 99:8 4|91 99:8 5|71 15:8 6|1 71:8 7|92 46:8 8|29 11:8 9|78 60:8 10|51 100:9 1|40 10:9 2|75 16:9 3|63 57:9 4|100 93:9 5|29 85:9 6|6 72:9 7|61 67:9 8|60 54:9 9|20 10:9 10|77 45:10 1|66 47:10 2|32 16:10 3|88 9:10 4|31 16:10 5|40 63:10 6|74 14:10 7|51 79:10 8|78 48:10 9|97 33:10 10</relation>
    <relation name="R101" arity="2" nbTuples="100" semantics="soft" defaultCost="infinity">46 21:1 1|89 60:1 2|44 85:1 3|2 80:1 4|15 26:1 5|18 85:1 6|1 60:1 7|58 64:1 8|68 48:1 9|94 88:1 10|19 18:2 1|86 32:2 2|72 3:2 3|67 11:2 4|8 86:2 5|6 91:2 6|68 65:2 7|8 48:2 8|39 46:2 9|82 99:2 10|1 97:3 1|87 18:3 2|60 97:3 3|95 37:3 4|10 44:3 5|59 52:3 6|52 5:3 7|32 88:3 8|33 2:3 9|2 21:3 10|87 81:4 1|41 64:4 2|16 14:4 3|10 65:4 4|74 36:4 5|65 28:4 6|16 56:4 7|20 93:4 8|25 1:4 9|54 15:4 10|22 19:5 1|52 50:5 2|68 11:5 3|36 57:5 4|77 82:5 5|78 84:5 6|68 98:5 7|81 51:5 8|40 53:5 9|32 57:5 10|73 34:6 1|99 36:6 2|22 17:6 3|61 79:6 4|70 11:6 5|36 58:6 6|11 4:6 7|56 68:6 8|12 77:6 9|86 52:6 10|40 88:7 1|13 51:7 2|77 35:7 3|27 59:7 4|78 64:7 5|29 73:7 6|44 89:7 7|21 57:7 8|53 71:7 9|13 67:7 10|12 94:8 1|75 88:8 2|28 57:8 3|79 13:8 4|97 36:8 5|30 87:8 6|79 100:8 7|53 86:8 8|73 61:8 9|31 70:8 10|73 37:9 1|3 55:9 2|48 18:9 3|96 19:9 4|27 61:9 5|74 11:9 6|97 89:9 7|79 69:9 8|93 91:9 9|3 22:9 10|81 19:10 1|11 11:10 2|10 24:10 3|14 30:10 4|34 83:10 5|47 34:10 6|13 19:10 7|53 64:10 8|90 28:10 9|66 83:10 10</relation>
    <relation name="R102" arity="2" nbTuples="100" semantics="soft" defaultCost="infinity">96 80:1 1|99 12:1 2|88 92:1 3|93 15:1 4|53 28:1 5|44 89:1 6|70 96:1 7|42 71:1 8|65 99:1 9|57 93:1 10|68 38:2 1|6 85:2 2|98 84:2 3|61 22:2 4|39 63:2 5|37 26:2 6|16 100:2 7|79 16:2 8|98 60:2 9|84 18:2 10|54 88:3 1|47 32:3 2|56 26:3 3|98 94:3 4|75 41:3 5|87 65:3 6|52 6:3 7|18 85:3 8|22 20:3 9|91 85:3 10|70 73:4 1|85 32:4 2|47 20:4 3|61 43:4 4|36 32:4 5|60 1:4 6|48 88:4 7|3 67:4 8|64 52:4 9|39 5:4 10|79 100:5 1|72 56:5 2|95 52:5 3|97 89:5 4|99 55:5 5|18 34:5 6|31 16:5 7|89 22:5 8|67 40:5 9|74 36:5 10|78 91:6 1|4 99:6 2|17 76:6 3|86 25:6 4|39 1:6 5|52 56:6 6|60 52:6 7|94 64:6 8|19 93:6 9|11 40:6 10|94 98:7 1|86 3:7 2|38 76:7 3|84 97:7 4|24 63:7 5|94 41:7 6|73 35:7 7|39 67:7 8|26 88:7 9|26 74:7 10|49 26:8 1|19 91:8 2|99 8:8 3|21 56:8 4|77 87:8 5|59 84:8 6|91 9:8 7|81 15:8 8|95 12:8 9|50 15:8 10|6 19:9 1|30 3:9 2|62 84:9 3|17 3:9 4|3 29:9 5|96 87:9 6|17 61:9 7|16 32:9 8|63 54:9 9|4 91:9 10|87 48:10 1|75 14:10 2|87 88:10 3|40 60:10 4|31 30:10 5|14 87:10 6|37 16:10 7|32 2:10 8|29 10:10 9|30 11:10 10</relation>
    <relation name="R103" arity="2" nbTuples="100" semantics="soft" defaultCost="infinity">39 79:1 1|28 19:1 2|71 5:1 3|29 86:1 4|12 13:1 5|99 53:1 6|94 91:1 7|45 35:1 8|99 1:1 9|80 87:1 10|72 77:2 1|83 4:2 2|96 13:2 3|26 95:2 4|78 84:2 5|52 72:2 6|14 24:2 7|59 19:2 8|35 37:2 9|1 88:2 10|33 33:3 1|18 17:3 2|57 92:3 3|69 60:3 4|11 20:3 5|46 24:3 6|37 68:3 7|2 83:3 8|66 24:3 9|75 97:3 10|26 61:4 1|98 58:4 2|55 13:4 3|92 56:4 4|25 44:4 5|100 55:4 6|98 97:4 7|99 41:4 8|61 82:4 9|29 24:4 10|33 92:5 1|100 26:5 2|48 28:5 3|36 39:5 4|5 38:5 5|67 84:5 6|34 78:5 7|18 53:5 8|7 40:5 9|92 87:5 10|82 83:6 1|14 77:6 2|48 65:6 3|5 75:6 4|53 63:6 5|91 26:6 6|98 33:6 7|13 43:6 8|82 69:6 9|76 88:6 10|39 75:7 1|20 18:7 2|53 86:7 3|4 14:7 4|40 48:7 5|1 30:7 6|32 67:7 7|72 26:7 8|3 33:7 9|44 4:7 10|6 47:8 1|35 99:8 2|69 46:8 3|5 16:8 4|31 81:8 5|75 67:8 6|89 54:8 7|22 97:8 8|97 100:8 9|33 48:8 10|74 63:9 1|77 78:9 2|61 72:9 3|87 91:9 4|92 22:9 5|21 10:9 6|3 23:9 7|100 1:9 8|86 69:9 9|93 98:9 10|1 60:10 1|98 84:10 2|12 1:10 3|87 35:10 4|46 80:10 5|29 17:10 6|33 48:10 7|64 31:10 8|24 72:10 9|25 41:10 10</relation>
    <relation name="R104" arity="2" nbTuples="100" semantics="soft" defaultCost="infinity">18 90:1 1|9 63:1 2|50 48:1 3|67 32:1 4|26 38:1 5|71 99:1 6|29 51:1 7|11 91:1 8|72 67:1 9|44 61:1 10|67 34:2 1|51 70:2 2|20 88:2 3|83 52:2 4|72 2:2 5|3 12:2 6|36 72:2 7|45 35:2 8|13 61:2 9|52 76:2 10|96 84:3 1|13 56:3 2|23 20:3 3|86 83:3 4|42 84:3 5|46 49:3 6|67 43:3 7|5 94:3 8|23 90:3 9|47 51:3 10|14 36:4 1|4 14:4 2|62 38:4 3|55 36:4 4|81 24:4 5|38 69:4 6|45 53:4 7|7 29:4 8|32 54:4 9|30 20:4 10|19 34:5 1|4 63:5 2|62 17:5 3|88 97:5 4|40 22:5 5|2 93:5 6|90 2:5 7|26 70:5 8|11 84:5 9|2 83:5 10|51 92:6 1|22 92:6 2|8 45:6 3|1 23:6 4|42 79:6 5|48 78:6 6|74 55:6 7|49 43:6 8|81 75:6 9|43 10:6 10|32 64:7 1|97 32:7 2|82 14:7 3|48 76:7 4|52 45:7 5|55 86:7 6|38 96:7 7|94 85:7 8|66 91:7 9|90 30:7 10|87 13:8 1|18 21:8 2|19 62:8 3|16 99:8 4|88 43:8 5|55 21:8 6|99 90:8 7|71 67:8 8|41 32:8 9|27 89:8 10|93 31:9 1|92 61:9 2|18 66:9 3|36 95:9 4|41 37:9 5|14 100:9 6|100 29:9 7|5 1:9 8|9 1:9 9|54 39:9 10|34 88:10 1|59 24:10 2|87 78:10 3|73 25:10 4|46 45:10 5|18 36:10 6|88 89:10 7|20 75:10 8|83 67:10 9|46 37:10 10</relation>
    <relation name="R105" arity="2" nbTuples="100" semantics="soft" defaultCost="infinity">7 71:1 1|91 40:1 2|75 60:1 3|89 78:1 4|58 18:1 5|64 26:1 6|26 65:1 7|82 5:1 8|9 34:1 9|3 71:1 10|81 84:2 1|15 48:2 2|74 93:2 3|22 2:2 4|33 66:2 5|94 90:2 6|32 63:2 7|67 30:2 8|64 18:2 9|24 72:2 10|89 66:3 1|56 47:3 2|32 2:3 3|4 41:3 4|4 59:3 5|75 37:3 6|43 53:3 7|27 28:3 8|27 53:3 9|30 19:3 10|83 26:4 1|95 14:4 2|41 33:4 3|99 71:4 4|93 40:4 5|18 37:4 6|3 26:4 7|36 20:4 8|2 98:4 9|49 35:4 10|8 19:5 1|15 86:5 2|74 91:5 3|64 29:5 4|46 58:5 5|27 18:5 6|6 15:5 7|7 91:5 8|10 50:5 9|58 56:5 10|4 60:6 1|42 55:6 2|74 56:6 3|14 19:6 4|19 53:6 5|94 66:6 6|62 59:6 7|69 89:6 8|11 53:6 9|66 70:6 10|63 32:7 1|62 41:7 2|89 53:7 3|63 94:7 4|76 42:7 5|57 62:7 6|27 10:7 7|62 65:7 8|75 71:7 9|44 26:7 10|71 22:8 1|12 72:8 2|35 33:8 3|54 35:8 4|72 25:8 5|39 71:8 6|76 29:8 7|5 53:8 8|21 75:8 9|16 77:8 10|80 51:9 1|3 74:9 2|70 37:9 3|97 8:9 4|18 38:9 5|79 5:9 6|53 92:9 7|32 54:9 8|82 58:9 9|17 65:9 10|59 53:10 1|33 12:10 2|6 38:10 3|15 22:10 4|9 21:10 5|19 96:10 6|32 90:10 7|82 29:10 8|37 50:10 9|96 1:10 10</relation>
    <relation name="R106" arity="2" nbTuples="100" semantics="soft" defaultCost="infinity">30 5:1 1|59 10:1 2|91 87:1 3|31 5:1 4|14 96:1 5|30 28:1 6|90 4:1 7|28 23:1 8|84 25:1 9|41 40:1 10|9 54:2 1|25 46:2 2|97 47:2 3|56 84:2 4|72 97:2 5|53 38:2 6|48 49:2 7|21 3:2 8|88 93:2 9|43 68:2 10|7 63:3 1|5 68:3 2|53 54:3 3|61 91:3 4|58 96:3 5|42 56:3 6|91 99:3 7|9 33:3 8|17 99:3 9|98 18:3 10|27 58:4 1|33 11:4 2|38 50:4 3|35 14:4 4|3 15:4 5|100 8:4 6|25 56:4 7|38 25:4 8|88 92:4 9|66 99:4 10|24 84:5 1|37 47:5 2|28 8:5 3|27 63:5 4|45 54:5 5|43 44:5 6|56 66:5 7|32 57:5 8|43 93:5 9|61 13:5 10|48 52:6 1|97 28:6 2|77 15:6 3|71 73:6 4|89 59:6 5|45 86:6 6|90 58:6 7|76 1:6 8|1 54:6 9|83 63:6 10|11 25:7 1|66 61:7 2|30 57:7 3|59 36:7 4|57 96:7 5|39 11:7 6|11 2:7 7|75 88:7 8|89 98:7 9|89 79:7 10|42 3:8 1|65 31:8 2|57 65:8 3|40 36:8 4|43 43:8 5|36 20:8 6|14 19:8 7|87 22:8 8|85 41:8 9|40 28:8 10|13 51:9 1|96 91:9 2|9 90:9 3|41 68:9 4|11 92:9 5|33 80:9 6|73 70:9 7|74 68:9 8|27 94:9 9|60 36:9 10|97 57:10 1|23 47:10 2|36 61:10 3|4 29:10 4|83 98:10 5|56 53:10 6|14 10:10 7|80 54:10 8|57 21:10 9|100 41:10 10</relation>
    <relation name="R107" arity="2" nbTuples="100" semantics="soft" defaultCost="infinity">42 43:1 1|41 98:1 2|33 6:1 3|46 18:1 4|36 56:1 5|68 16:1 6|2 19:1 7|10 82:1 8|82 32:1 9|38 54:1 10|14 1:2 1|94 25:2 2|73 78:2 3|25 100:2 4|73 60:2 5|24 84:2 6|82 11:2 7|16 65:2 8|100 96:2 9|53 54:2 10|15 5:3 1|70 10:3 2|10 84:3 3|70 97:3 4|43 41:3 5|23 82:3 6|5 64:3 7|34 21:3 8|86 38:3 9|32 30:3 10|99 30:4 1|36 4:4 2|12 53:4 3|20 91:4 4|15 24:4 5|59 84:4 6|76 70:4 7|42 90:4 8|16 53:4 9|81 46:4 10|88 20:5 1|100 89:5 2|70 9:5 3|53 82:5 4|26 7:5 5|83 68:5 6|50 47:5 7|26 93:5 8|95 30:5 9|85 36:5 10|30 54:6 1|37 62:6 2|11 21:6 3|51 97:6 4|25 18:6 5|55 31:6 6|81 40:6 7|53 25:6 8|75 70:6 9|58 37:6 10|70 4:7 1|70 16:7 2|92 68:7 3|90 9:7 4|2 35:7 5|57 26:7 6|97 42:7 7|17 28:7 8|39 54:7 9|9 15:7 10|35 23:8 1|86 92:8 2|16 58:8 3|60 49:8 4|31 10:8 5|43 49:8 6|38 56:8 7|64 33:8 8|35 72:8 9|90 80:8 10|67 54:9 1|65 83:9 2|68 71:9 3|55 63:9 4|53 5:9 5|39 51:9 6|52 56:9 7|26 28:9 8|85 82:9 9|70 60:9 10|12 69:10 1|73 90:10 2|70 19:10 3|92 30:10 4|64 62:10 5|44 35:10 6|64 42:10 7|8 82:10 8|25 8:10 9|25 81:10 10</relation>
    <relation name="R108" arity="2" nbTuples="100" semantics="soft" defaultCost="infinity">10 89:1 1|77 53:1 2|25 67:1 3|89 36:1 4|67 68:1 5|13 79:1 6|1 39:1 7|89 41:1 8|17 29:1 9|52 4:1 10|84 94:2 1|42 57:2 2|6 35:2 3|75 35:2 4|40 90:2 5|41 33:2 6|40 58:2 7|91 53:2 8|10 8:2 9|75 80:2 10|44 38:3 1|23 38:3 2|52 56:3 3|38 13:3 4|69 79:3 5|49 84:3 6|95 29:3 7|80 64:3 8|78 77:3 9|87 100:3 10|52 33:4 1|1 53:4 2|74 94:4 3|35 24:4 4|53 94:4 5|17 82:4 6|40 22:4 7|96 2:4 8|91 24:4 9|37 97:4 10|92 17:5 1|49 11:5 2|94 15:5 3|27 12:5 4|85 79:5 5|58 11:5 6|75 69:5 7|59 8:5 8|11 18:5 9|14 72:5 10|5 2:6 1|66 42:6 2|87 32:6 3|66 15:6 4|25 65:6 5|48 37:6 6|10 71:6 7|73 38:6 8|95 83:6 9|10 29:6 10|31 98:7 1|93 38:7 2|24 2:7 3|14 91:7 4|95 30:7 5|88 55:7 6|56 79:7 7|81 76:7 8|13 48:7 9|11 70:7 10|95 86:8 1|90 28:8 2|90 3:8 3|1 56:8 4|82 83:8 5|32 64:8 6|23 45:8 7|100 71:8 8|78 91:8 9|35 33:8 10|25 69:9 1|92 14:9 2|2 89:9 3|65 89:9 4|57 44:9 5|82 3:9 6|35 80:9 7|67 41:9 8|73 78:9 9|7 50:9 10|81 31:10 1|6 72:10 2|96 16:10 3|37 25:10 4|52 67:10 5|3 33:10 6|92 2:10 7|82 42:10 8|26 72:10 9|8 62:10 10</relation>
    <relation name="R109" arity="2" nbTuples="100" semantics="soft" defaultCost="infinity">14 29:1 1|56 17:1 2|71 46:1 3|30 72:1 4|14 67:1 5|26 71:1 6|61 93:1 7|19 15:1 8|65 50:1 9|70 74:1 10|12 59:2 1|82 23:2 2|34 37:2 3|13 73:2 4|12 42:2 5|67 70:2 6|91 14:2 7|14 24:2 8|36 35:2 9|54 11:2 10|55 75:3 1|31 37:3 2|57 82:3 3|23 94:3 4|6 5:3 5|72 11:3 6|96 59:3 7|12 55:3 8|22 61:3 9|32 95:3 10|84 97:4 1|68 29:4 2|6 9:4 3|50 15:4 4|16 24:4 5|48 47:4 6|21 86:4 7|48 65:4 8|19 92:4 9|46 4:4 10|55 72:5 1|37 28:5 2|75 4:5 3|29 9:5 4|67 100:5 5|2 89:5 6|63 62:5 7|25 57:5 8|97 41:5 9|93 61:5 10|14 12:6 1|89 87:6 2|44 41:6 3|89 18:6 4|90 47:6 5|32 12:6 6|38 1:6 7|20 24:6 8|36 86:6 9|13 31:6 10|54 10:7 1|51 94:7 2|60 56:7 3|2 70:7 4|63 96:7 5|66 25:7 6|46 45:7 7|74 6:7 8|4 38:7 9|16 83:7 10|99 83:8 1|3 61:8 2|19 56:8 3|6 41:8 4|79 87:8 5|51 93:8 6|2 88:8 7|42 97:8 8|82 81:8 9|77 99:8 10|31 91:9 1|63 15:9 2|59 55:9 3|6 20:9 4|3 55:9 5|20 74:9 6|90 45:9 7|47 5:9 8|85 3:9 9|100 19:9 10|56 38:10 1|38 80:10 2|47 7:10 3|76 44:10 4|72 37:10 5|51 32:10 6|45 65:10 7|54 49:10 8|73 42:10 9|100 86:10 10</relation>
    <relation name="R110" arity="2" nbTuples="100" semantics="soft" defaultCost="infinity">62 5:1 1|39 56:1 2|72 23:1 3|34 58:1 4|40 11:1 5|43 80:1 6|24 2:1 7|93 2:1 8|51 84:1 9|9 84:1 10|70 64:2 1|72 80:2 2|80 98:2 3|13 55:2 4|50 63:2 5|17 23:2 6|42 5:2 7|86 99:2 8|88 2:2 9|52 76:2 10|40 83:3 1|56 36:3 2|22 89:3 3|6 26:3 4|32 63:3 5|2 26:3 6|2 9:3 7|83 70:3 8|81 59:3 9|72 86:3 10|84 58:4 1|16 65:4 2|87 79:4 3|13 54:4 4|21 35:4 5|70 63:4 6|38 16:4 7|3 20:4 8|82 81:4 9|3 42:4 10|31 31:5 1|95 38:5 2|85 13:5 3|3 65:5 4|33 67:5 5|2 72:5 6|27 97:5 7|43 27:5 8|100 84:5 9|96 54:5 10|13 57:6 1|28 98:6 2|69 82:6 3|86 47:6 4|55 2:6 5|48 45:6 6|86 52:6 7|2 50:6 8|74 30:6 9|23 100:6 10|45 94:7 1|15 84:7 2|20 51:7 3|31 13:7 4|36 59:7 5|46 41:7 6|17 3:7 7|52 93:7 8|46 28:7 9|59 96:7 10|71 94:8 1|56 49:8 2|48 34:8 3|38 3:8 4|15 69:8 5|34 57:8 6|66 78:8 7|92 33:8 8|73 86:8 9|39 30:8 10|23 1:9 1|41 18:9 2|70 67:9 3|86 71:9 4|93 17:9 5|70 16:9 6|15 30:9 7|40 21:9 8|12 11:9 9|61 8:9 10|36 53:10 1|78 52:10 2|31 65:10 3|39 91:10 4|51 92:10 5|3 46:10 6|12 62:10 7|89 26:10 8|95 77:10 9|64 69:10 10</relation>
    <relation name="R111" arity="2" nbTuples="100" semantics="soft" defaultCost="infinity">92 76:1 1|28 60:1 2|36 51:1 3|83 43:1 4|73 61:1 5|51 35:1 6|58 16:1 7|24 53:1 8|16 86:1 9|68 33:1 10|93 25:2 1|25 54:2 2|42 79:2 3|14 44:2 4|20 4:2 5|89 73:2 6|64 83:2 7|97 46:2 8|75 21:2 9|29 98:2 10|15 41:3 1|2 30:3 2|32 19:3 3|68 23:3 4|37 42:3 5|95 11:3 6|57 77:3 7|71 79:3 8|41 19:3 9|64 17:3 10|34 81:4 1|57 66:4 2|71 71:4 3|5 33:4 4|23 13:4 5|4 81:4 6|17 49:4 7|50 50:4 8|2 86:4 9|60 89:4 10|59 30:5 1|75 48:5 2|87 80:5 3|13 96:5 4|47 58:5 5|46 9:5 6|56 64:5 7|85 15:5 8|43 59:5 9|94 36:5 10|1 20:6 1|60 35:6 2|86 14:6 3|15 32:6 4|87 73:6 5|53 31:6 6|39 80:6 7|51 57:6 8|6 21:6 9|78 79:6 10|51 81:7 1|90 75:7 2|37 8:7 3|81 69:7 4|31 7:7 5|82 55:7 6|64 86:7 7|48 11:7 8|16 6:7 9|80 78:7 10|100 58:8 1|82 1:8 2|91 30:8 3|39 89:8 4|33 93:8 5|34 80:8 6|71 3:8 7|29 69:8 8|83 69:8 9|31 93:8 10|81 4:9 1|54 34:9 2|31 71:9 3|6 56:9 4|73 75:9 5|83 74:9 6|79 57:9 7|60 66:9 8|72 17:9 9|25 2:9 10|29 66:10 1|100 19:10 2|48 24:10 3|14 66:10 4|5 32:10 5|11 22:10 6|43 64:10 7|83 42:10 8|45 29:10 9|86 24:10 10</relation>
    <relation name="R112" arity="2" nbTuples="100" semantics="soft" defaultCost="infinity">2 13:1 1|45 22:1 2|51 65:1 3|12 75:1 4|3 95:1 5|100 55:1 6|63 84:1 7|70 14:1 8|66 1:1 9|45 15:1 10|93 67:2 1|26 41:2 2|92 68:2 3|66 86:2 4|50 23:2 5|94 8:2 6|62 42:2 7|14 11:2 8|20 18:2 9|15 48:2 10|3 81:3 1|10 33:3 2|4 85:3 3|78 27:3 4|99 50:3 5|36 14:3 6|17 3:3 7|73 88:3 8|85 11:3 9|93 37:3 10|96 56:4 1|60 7:4 2|85 27:4 3|38 3:4 4|76 92:4 5|83 98:4 6|61 23:4 7|38 86:4 8|41 52:4 9|76 39:4 10|80 69:5 1|96 18:5 2|49 37:5 3|33 86:5 4|35 91:5 5|39 95:5 6|71 31:5 7|35 7:5 8|57 14:5 9|64 46:5 10|34 10:6 1|64 72:6 2|16 92:6 3|4 5:6 4|27 82:6 5|42 47:6 6|3 89:6 7|42 56:6 8|11 56:6 9|78 95:6 10|17 9:7 1|79 64:7 2|58 38:7 3|9 97:7 4|31 89:7 5|62 18:7 6|96 87:7 7|67 16:7 8|84 4:7 9|100 15:7 10|44 82:8 1|13 86:8 2|36 51:8 3|31 90:8 4|55 94:8 5|14 96:8 6|93 6:8 7|32 69:8 8|13 61:8 9|53 99:8 10|56 71:9 1|70 84:9 2|36 96:9 3|10 70:9 4|85 63:9 5|37 95:9 6|96 95:9 7|41 83:9 8|75 5:9 9|24 91:9 10|57 10:10 1|43 92:10 2|63 15:10 3|24 81:10 4|70 10:10 5|96 35:10 6|39 20:10 7|68 93:10 8|13 58:10 9|1 83:10 10</relation>
    <relation name="R113" arity="2" nbTuples="100" semantics="soft" defaultCost="infinity">21 27:1 1|31 23:1 2|33 45:1 3|76 25:1 4|10 31:1 5|72 35:1 6|42 90:1 7|52 41:1 8|47 44:1 9|84 79:1 10|76 89:2 1|10 7:2 2|28 78:2 3|75 84:2 4|7 55:2 5|35 58:2 6|55 6:2 7|100 50:2 8|87 5:2 9|71 60:2 10|23 96:3 1|19 38:3 2|37 75:3 3|26 5:3 4|83 84:3 5|56 33:3 6|42 70:3 7|39 16:3 8|20 28:3 9|75 33:3 10|84 76:4 1|20 16:4 2|31 78:4 3|100 92:4 4|42 1:4 5|17 21:4 6|9 25:4 7|46 100:4 8|42 17:4 9|84 38:4 10|58 36:5 1|42 8:5 2|25 9:5 3|36 88:5 4|96 87:5 5|59 12:5 6|78 78:5 7|29 91:5 8|16 34:5 9|73 48:5 10|29 30:6 1|100 73:6 2|22 1:6 3|25 87:6 4|28 52:6 5|47 85:6 6|56 73:6 7|69 4:6 8|34 81:6 9|38 45:6 10|76 13:7 1|2 79:7 2|4 82:7 3|77 47:7 4|60 47:7 5|29 54:7 6|44 6:7 7|81 87:7 8|49 92:7 9|10 29:7 10|65 10:8 1|25 12:8 2|42 17:8 3|84 6:8 4|61 35:8 5|57 83:8 6|7 44:8 7|62 96:8 8|99 81:8 9|19 17:8 10|88 63:9 1|51 45:9 2|89 35:9 3|4 40:9 4|100 100:9 5|41 50:9 6|70 38:9 7|25 63:9 8|57 45:9 9|61 72:9 10|35 81:10 1|2 90:10 2|73 64:10 3|96 60:10 4|78 87:10 5|79 77:10 6|17 27:10 7|20 52:10 8|41 10:10 9|28 35:10 10</relation>
  </relations>
  <GuiPresentation type="ADCOP" benchmark="RandomDCOP" name="instance0" model="TKC" nbAgents="20" domainSize="10" density="0" tightness="0" nbConstraints="114" nbTuples="100" />
</instance>
