# Supplementary material for: A local cost simulation-based algorithm to solve distributed constraint optimization problems
Source: PeerJ Comput Sci. 2023 Mar 17;9:e1296. doi: 10.7717/peerj-cs.1296 (PMC10280401; doi:10.7717/peerj-cs.1296)
Supplement: Supplemental Information 1 [file peerj-cs-09-1296-s001.zip › code/DCOP_LCS/problem/ADCOP20_10_0.6/RANDOM_ADCOP_20_10_density_0.6_1.xml]

<instance>
  <presentation name="instance1" type="ADCOP" benchmark="RandomDCOP" model="Simple" constraintModel="TKC" format="XDisCSP 1.0" />
  <agents nbAgents="20">
    <agent name="A1" id="1" description="Agent 1" />
    <agent name="A2" id="2" description="Agent 2" />
    <agent name="A3" id="3" description="Agent 3" />
    <agent name="A4" id="4" description="Agent 4" />
    <agent name="A5" id="5" description="Agent 5" />
    <agent name="A6" id="6" description="Agent 6" />
    <agent name="A7" id="7" description="Agent 7" />
    <agent name="A8" id="8" description="Agent 8" />
    <agent name="A9" id="9" description="Agent 9" />
    <agent name="A10" id="10" description="Agent 10" />
    <agent name="A11" id="11" description="Agent 11" />
    <agent name="A12" id="12" description="Agent 12" />
    <agent name="A13" id="13" description="Agent 13" />
    <agent name="A14" id="14" description="Agent 14" />
    <agent name="A15" id="15" description="Agent 15" />
    <agent name="A16" id="16" description="Agent 16" />
    <agent name="A17" id="17" description="Agent 17" />
    <agent name="A18" id="18" description="Agent 18" />
    <agent name="A19" id="19" description="Agent 19" />
    <agent name="A20" id="20" description="Agent 20" />
  </agents>
  <domains nbDomains="1">
    <domain name="D1" nbValues="10">1..10</domain>
  </domains>
  <variables nbVariables="20">
    <variable agent="A1" name="X1.1" id="1" domain="D1" description="variable 1.1" />
    <variable agent="A2" name="X2.1" id="1" domain="D1" description="variable 2.1" />
    <variable agent="A3" name="X3.1" id="1" domain="D1" description="variable 3.1" />
    <variable agent="A4" name="X4.1" id="1" domain="D1" description="variable 4.1" />
    <variable agent="A5" name="X5.1" id="1" domain="D1" description="variable 5.1" />
    <variable agent="A6" name="X6.1" id="1" domain="D1" description="variable 6.1" />
    <variable agent="A7" name="X7.1" id="1" domain="D1" description="variable 7.1" />
    <variable agent="A8" name="X8.1" id="1" domain="D1" description="variable 8.1" />
    <variable agent="A9" name="X9.1" id="1" domain="D1" description="variable 9.1" />
    <variable agent="A10" name="X10.1" id="1" domain="D1" description="variable 10.1" />
    <variable agent="A11" name="X11.1" id="1" domain="D1" description="variable 11.1" />
    <variable agent="A12" name="X12.1" id="1" domain="D1" description="variable 12.1" />
    <variable agent="A13" name="X13.1" id="1" domain="D1" description="variable 13.1" />
    <variable agent="A14" name="X14.1" id="1" domain="D1" description="variable 14.1" />
    <variable agent="A15" name="X15.1" id="1" domain="D1" description="variable 15.1" />
    <variable agent="A16" name="X16.1" id="1" domain="D1" description="variable 16.1" />
    <variable agent="A17" name="X17.1" id="1" domain="D1" description="variable 17.1" />
    <variable agent="A18" name="X18.1" id="1" domain="D1" description="variable 18.1" />
    <variable agent="A19" name="X19.1" id="1" domain="D1" description="variable 19.1" />
    <variable agent="A20" name="X20.1" id="1" domain="D1" description="variable 20.1" />
  </variables>
  <constraints nbConstraints="114">
    <constraint name="C0" model="TKC" arity="2" scope="X12.1 X13.1" reference="R0" />
    <constraint name="C1" model="TKC" arity="2" scope="X4.1 X10.1" reference="R1" />
    <constraint name="C2" model="TKC" arity="2" scope="X5.1 X6.1" reference="R2" />
    <constraint name="C3" model="TKC" arity="2" scope="X5.1 X7.1" reference="R3" />
    <constraint name="C4" model="TKC" arity="2" scope="X6.1 X17.1" reference="R4" />
    <constraint name="C5" model="TKC" arity="2" scope="X14.1 X16.1" reference="R5" />
    <constraint name="C6" model="TKC" arity="2" scope="X3.1 X7.1" reference="R6" />
    <constraint name="C7" model="TKC" arity="2" scope="X1.1 X17.1" reference="R7" />
    <constraint name="C8" model="TKC" arity="2" scope="X3.1 X13.1" reference="R8" />
    <constraint name="C9" model="TKC" arity="2" scope="X9.1 X16.1" reference="R9" />
    <constraint name="C10" model="TKC" arity="2" scope="X8.1 X10.1" reference="R10" />
    <constraint name="C11" model="TKC" arity="2" scope="X4.1 X12.1" reference="R11" />
    <constraint name="C12" model="TKC" arity="2" scope="X2.1 X20.1" reference="R12" />
    <constraint name="C13" model="TKC" arity="2" scope="X8.1 X18.1" reference="R13" />
    <constraint name="C14" model="TKC" arity="2" scope="X17.1 X20.1" reference="R14" />
    <constraint name="C15" model="TKC" arity="2" scope="X14.1 X19.1" reference="R15" />
    <constraint name="C16" model="TKC" arity="2" scope="X12.1 X19.1" reference="R16" />
    <constraint name="C17" model="TKC" arity="2" scope="X10.1 X11.1" reference="R17" />
    <constraint name="C18" model="TKC" arity="2" scope="X2.1 X15.1" reference="R18" />
    <constraint name="C19" model="TKC" arity="2" scope="X3.1 X8.1" reference="R19" />
    <constraint name="C20" model="TKC" arity="2" scope="X4.1 X20.1" reference="R20" />
    <constraint name="C21" model="TKC" arity="2" scope="X15.1 X16.1" reference="R21" />
    <constraint name="C22" model="TKC" arity="2" scope="X8.1 X14.1" reference="R22" />
    <constraint name="C23" model="TKC" arity="2" scope="X10.1 X20.1" reference="R23" />
    <constraint name="C24" model="TKC" arity="2" scope="X5.1 X20.1" reference="R24" />
    <constraint name="C25" model="TKC" arity="2" scope="X7.1 X13.1" reference="R25" />
    <constraint name="C26" model="TKC" arity="2" scope="X9.1 X15.1" reference="R26" />
    <constraint name="C27" model="TKC" arity="2" scope="X11.1 X18.1" reference="R27" />
    <constraint name="C28" model="TKC" arity="2" scope="X3.1 X15.1" reference="R28" />
    <constraint name="C29" model="TKC" arity="2" scope="X10.1 X12.1" reference="R29" />
    <constraint name="C30" model="TKC" arity="2" scope="X13.1 X14.1" reference="R30" />
    <constraint name="C31" model="TKC" arity="2" scope="X8.1 X12.1" reference="R31" />
    <constraint name="C32" model="TKC" arity="2" scope="X2.1 X16.1" reference="R32" />
    <constraint name="C33" model="TKC" arity="2" scope="X3.1 X5.1" reference="R33" />
    <constraint name="C34" model="TKC" arity="2" scope="X16.1 X20.1" reference="R34" />
    <constraint name="C35" model="TKC" arity="2" scope="X11.1 X17.1" reference="R35" />
    <constraint name="C36" model="TKC" arity="2" scope="X13.1 X17.1" reference="R36" />
    <constraint name="C37" model="TKC" arity="2" scope="X7.1 X16.1" reference="R37" />
    <constraint name="C38" model="TKC" arity="2" scope="X9.1 X10.1" reference="R38" />
    <constraint name="C39" model="TKC" arity="2" scope="X2.1 X11.1" reference="R39" />
    <constraint name="C40" model="TKC" arity="2" scope="X1.1 X8.1" reference="R40" />
    <constraint name="C41" model="TKC" arity="2" scope="X3.1 X11.1" reference="R41" />
    <constraint name="C42" model="TKC" arity="2" scope="X12.1 X17.1" reference="R42" />
    <constraint name="C43" model="TKC" arity="2" scope="X1.1 X11.1" reference="R43" />
    <constraint name="C44" model="TKC" arity="2" scope="X1.1 X14.1" reference="R44" />
    <constraint name="C45" model="TKC" arity="2" scope="X3.1 X20.1" reference="R45" />
    <constraint name="C46" model="TKC" arity="2" scope="X2.1 X13.1" reference="R46" />
    <constraint name="C47" model="TKC" arity="2" scope="X4.1 X19.1" reference="R47" />
    <constraint name="C48" model="TKC" arity="2" scope="X6.1 X18.1" reference="R48" />
    <constraint name="C49" model="TKC" arity="2" scope="X6.1 X8.1" reference="R49" />
    <constraint name="C50" model="TKC" arity="2" scope="X1.1 X18.1" reference="R50" />
    <constraint name="C51" model="TKC" arity="2" scope="X7.1 X17.1" reference="R51" />
    <constraint name="C52" model="TKC" arity="2" scope="X2.1 X14.1" reference="R52" />
    <constraint name="C53" model="TKC" arity="2" scope="X8.1 X13.1" reference="R53" />
    <constraint name="C54" model="TKC" arity="2" scope="X6.1 X19.1" reference="R54" />
    <constraint name="C55" model="TKC" arity="2" scope="X4.1 X5.1" reference="R55" />
    <constraint name="C56" model="TKC" arity="2" scope="X5.1 X15.1" reference="R56" />
    <constraint name="C57" model="TKC" arity="2" scope="X1.1 X9.1" reference="R57" />
    <constraint name="C58" model="TKC" arity="2" scope="X1.1 X16.1" reference="R58" />
    <constraint name="C59" model="TKC" arity="2" scope="X4.1 X17.1" reference="R59" />
    <constraint name="C60" model="TKC" arity="2" scope="X5.1 X17.1" reference="R60" />
    <constraint name="C61" model="TKC" arity="2" scope="X11.1 X14.1" reference="R61" />
    <constraint name="C62" model="TKC" arity="2" scope="X8.1 X20.1" reference="R62" />
    <constraint name="C63" model="TKC" arity="2" scope="X11.1 X12.1" reference="R63" />
    <constraint name="C64" model="TKC" arity="2" scope="X15.1 X18.1" reference="R64" />
    <constraint name="C65" model="TKC" arity="2" scope="X4.1 X6.1" reference="R65" />
    <constraint name="C66" model="TKC" arity="2" scope="X4.1 X8.1" reference="R66" />
    <constraint name="C67" model="TKC" arity="2" scope="X2.1 X7.1" reference="R67" />
    <constraint name="C68" model="TKC" arity="2" scope="X5.1 X11.1" reference="R68" />
    <constraint name="C69" model="TKC" arity="2" scope="X3.1 X4.1" reference="R69" />
    <constraint name="C70" model="TKC" arity="2" scope="X9.1 X11.1" reference="R70" />
    <constraint name="C71" model="TKC" arity="2" scope="X7.1 X20.1" reference="R71" />
    <constraint name="C72" model="TKC" arity="2" scope="X16.1 X18.1" reference="R72" />
    <constraint name="C73" model="TKC" arity="2" scope="X10.1 X16.1" reference="R73" />
    <constraint name="C74" model="TKC" arity="2" scope="X16.1 X19.1" reference="R74" />
    <constraint name="C75" model="TKC" arity="2" scope="X6.1 X12.1" reference="R75" />
    <constraint name="C76" model="TKC" arity="2" scope="X4.1 X18.1" reference="R76" />
    <constraint name="C77" model="TKC" arity="2" scope="X4.1 X14.1" reference="R77" />
    <constraint name="C78" model="TKC" arity="2" scope="X14.1 X18.1" reference="R78" />
    <constraint name="C79" model="TKC" arity="2" scope="X6.1 X7.1" reference="R79" />
    <constraint name="C80" model="TKC" arity="2" scope="X4.1 X7.1" reference="R80" />
    <constraint name="C81" model="TKC" arity="2" scope="X10.1 X15.1" reference="R81" />
    <constraint name="C82" model="TKC" arity="2" scope="X7.1 X12.1" reference="R82" />
    <constraint name="C83" model="TKC" arity="2" scope="X5.1 X16.1" reference="R83" />
    <constraint name="C84" model="TKC" arity="2" scope="X1.1 X2.1" reference="R84" />
    <constraint name="C85" model="TKC" arity="2" scope="X1.1 X4.1" reference="R85" />
    <constraint name="C86" model="TKC" arity="2" scope="X4.1 X13.1" reference="R86" />
    <constraint name="C87" model="TKC" arity="2" scope="X12.1 X14.1" reference="R87" />
    <constraint name="C88" model="TKC" arity="2" scope="X10.1 X18.1" reference="R88" />
    <constraint name="C89" model="TKC" arity="2" scope="X13.1 X19.1" reference="R89" />
    <constraint name="C90" model="TKC" arity="2" scope="X7.1 X10.1" reference="R90" />
    <constraint name="C91" model="TKC" arity="2" scope="X3.1 X10.1" reference="R91" />
    <constraint name="C92" model="TKC" arity="2" scope="X13.1 X15.1" reference="R92" />
    <constraint name="C93" model="TKC" arity="2" scope="X2.1 X4.1" reference="R93" />
    <constraint name="C94" model="TKC" arity="2" scope="X2.1 X8.1" reference="R94" />
    <constraint name="C95" model="TKC" arity="2" scope="X10.1 X13.1" reference="R95" />
    <constraint name="C96" model="TKC" arity="2" scope="X8.1 X11.1" reference="R96" />
    <constraint name="C97" model="TKC" arity="2" scope="X16.1 X17.1" reference="R97" />
    <constraint name="C98" model="TKC" arity="2" scope="X13.1 X16.1" reference="R98" />
    <constraint name="C99" model="TKC" arity="2" scope="X2.1 X3.1" reference="R99" />
    <constraint name="C100" model="TKC" arity="2" scope="X12.1 X15.1" reference="R100" />
    <constraint name="C101" model="TKC" arity="2" scope="X17.1 X19.1" reference="R101" />
    <constraint name="C102" model="TKC" arity="2" scope="X2.1 X6.1" reference="R102" />
    <constraint name="C103" model="TKC" arity="2" scope="X11.1 X20.1" reference="R103" />
    <constraint name="C104" model="TKC" arity="2" scope="X1.1 X12.1" reference="R104" />
    <constraint name="C105" model="TKC" arity="2" scope="X4.1 X9.1" reference="R105" />
    <constraint name="C106" model="TKC" arity="2" scope="X2.1 X18.1" reference="R106" />
    <constraint name="C107" model="TKC" arity="2" scope="X9.1 X14.1" reference="R107" />
    <constraint name="C108" model="TKC" arity="2" scope="X7.1 X14.1" reference="R108" />
    <constraint name="C109" model="TKC" arity="2" scope="X10.1 X17.1" reference="R109" />
    <constraint name="C110" model="TKC" arity="2" scope="X3.1 X9.1" reference="R110" />
    <constraint name="C111" model="TKC" arity="2" scope="X6.1 X15.1" reference="R111" />
    <constraint name="C112" model="TKC" arity="2" scope="X3.1 X18.1" reference="R112" />
    <constraint name="C113" model="TKC" arity="2" scope="X9.1 X13.1" reference="R113" />
  </constraints>
  <relations nbRelations="114">
    <relation name="R0" arity="2" nbTuples="100" semantics="soft" defaultCost="infinity">9 14:1 1|85 29:1 2|17 40:1 3|87 97:1 4|53 71:1 5|1 66:1 6|10 21:1 7|77 96:1 8|97 49:1 9|68 53:1 10|85 80:2 1|78 41:2 2|60 20:2 3|27 88:2 4|38 24:2 5|71 29:2 6|80 65:2 7|21 10:2 8|98 63:2 9|18 72:2 10|70 84:3 1|74 59:3 2|95 51:3 3|20 94:3 4|15 85:3 5|40 14:3 6|60 5:3 7|97 25:3 8|88 12:3 9|51 96:3 10|20 1:4 1|34 1:4 2|67 39:4 3|14 65:4 4|29 78:4 5|79 89:4 6|96 71:4 7|41 47:4 8|33 96:4 9|53 11:4 10|11 1:5 1|7 64:5 2|68 19:5 3|14 30:5 4|37 24:5 5|78 66:5 6|35 36:5 7|8 26:5 8|15 17:5 9|44 68:5 10|3 32:6 1|64 69:6 2|19 14:6 3|53 61:6 4|37 68:6 5|34 66:6 6|77 61:6 7|40 40:6 8|40 41:6 9|96 57:6 10|92 10:7 1|84 61:7 2|73 28:7 3|50 61:7 4|49 85:7 5|37 40:7 6|81 35:7 7|84 11:7 8|36 61:7 9|23 39:7 10|40 8:8 1|95 34:8 2|15 92:8 3|85 5:8 4|6 68:8 5|80 50:8 6|30 15:8 7|31 62:8 8|29 94:8 9|43 9:8 10|47 3:9 1|24 70:9 2|59 48:9 3|85 84:9 4|28 40:9 5|84 98:9 6|74 26:9 7|56 92:9 8|23 55:9 9|26 81:9 10|82 80:10 1|100 7:10 2|12 12:10 3|47 47:10 4|96 32:10 5|28 87:10 6|28 82:10 7|22 48:10 8|72 99:10 9|77 42:10 10</relation>
    <relation name="R1" arity="2" nbTuples="100" semantics="soft" defaultCost="infinity">61 7:1 1|82 28:1 2|71 78:1 3|66 90:1 4|1 40:1 5|90 92:1 6|78 61:1 7|39 99:1 8|90 54:1 9|25 94:1 10|82 100:2 1|58 7:2 2|78 2:2 3|44 29:2 4|16 20:2 5|6 66:2 6|10 5:2 7|91 6:2 8|99 53:2 9|78 53:2 10|81 99:3 1|63 47:3 2|34 59:3 3|97 30:3 4|51 51:3 5|53 20:3 6|48 29:3 7|80 82:3 8|93 43:3 9|34 22:3 10|90 14:4 1|30 28:4 2|13 64:4 3|50 48:4 4|7 3:4 5|33 95:4 6|87 83:4 7|35 31:4 8|79 53:4 9|96 15:4 10|78 81:5 1|66 30:5 2|80 50:5 3|39 68:5 4|45 49:5 5|24 98:5 6|75 41:5 7|38 83:5 8|47 14:5 9|34 71:5 10|11 81:6 1|88 73:6 2|16 25:6 3|76 38:6 4|21 63:6 5|2 78:6 6|41 12:6 7|21 1:6 8|73 55:6 9|8 16:6 10|80 14:7 1|20 35:7 2|31 36:7 3|87 83:7 4|25 30:7 5|35 91:7 6|94 13:7 7|48 57:7 8|45 33:7 9|28 18:7 10|51 73:8 1|74 86:8 2|4 64:8 3|5 91:8 4|56 80:8 5|48 61:8 6|40 93:8 7|5 73:8 8|16 43:8 9|57 21:8 10|26 95:9 1|88 38:9 2|37 96:9 3|46 25:9 4|62 15:9 5|28 50:9 6|81 80:9 7|40 97:9 8|71 86:9 9|55 67:9 10|27 13:10 1|82 31:10 2|1 34:10 3|81 6:10 4|38 84:10 5|47 93:10 6|43 98:10 7|99 3:10 8|74 17:10 9|26 86:10 10</relation>
    <relation name="R2" arity="2" nbTuples="100" semantics="soft" defaultCost="infinity">25 29:1 1|54 45:1 2|6 76:1 3|94 45:1 4|45 58:1 5|17 60:1 6|21 24:1 7|5 79:1 8|48 46:1 9|22 94:1 10|23 46:2 1|78 93:2 2|61 46:2 3|21 7:2 4|66 97:2 5|65 28:2 6|45 54:2 7|96 71:2 8|87 48:2 9|22 34:2 10|18 26:3 1|21 52:3 2|6 29:3 3|16 46:3 4|67 80:3 5|57 100:3 6|18 95:3 7|38 23:3 8|57 9:3 9|37 92:3 10|12 62:4 1|19 90:4 2|89 90:4 3|53 3:4 4|62 1:4 5|51 76:4 6|82 53:4 7|81 78:4 8|91 66:4 9|66 41:4 10|66 42:5 1|84 52:5 2|12 15:5 3|37 38:5 4|24 89:5 5|75 43:5 6|72 43:5 7|86 57:5 8|18 82:5 9|52 95:5 10|80 14:6 1|23 38:6 2|72 99:6 3|27 56:6 4|77 7:6 5|49 57:6 6|20 26:6 7|98 32:6 8|80 75:6 9|98 12:6 10|27 7:7 1|52 30:7 2|24 86:7 3|2 84:7 4|36 69:7 5|98 83:7 6|63 15:7 7|94 22:7 8|24 28:7 9|54 50:7 10|15 91:8 1|98 97:8 2|39 82:8 3|53 89:8 4|62 13:8 5|68 27:8 6|72 26:8 7|37 75:8 8|44 10:8 9|58 41:8 10|82 53:9 1|40 12:9 2|92 85:9 3|59 66:9 4|66 36:9 5|100 44:9 6|3 78:9 7|23 42:9 8|63 95:9 9|46 74:9 10|57 55:10 1|52 86:10 2|13 89:10 3|40 52:10 4|6 67:10 5|44 87:10 6|29 4:10 7|72 82:10 8|14 77:10 9|2 78:10 10</relation>
    <relation name="R3" arity="2" nbTuples="100" semantics="soft" defaultCost="infinity">33 6:1 1|50 51:1 2|2 40:1 3|60 28:1 4|82 97:1 5|22 4:1 6|44 51:1 7|79 62:1 8|75 90:1 9|26 100:1 10|16 43:2 1|15 67:2 2|20 80:2 3|52 24:2 4|79 80:2 5|68 83:2 6|4 89:2 7|62 47:2 8|74 58:2 9|58 64:2 10|81 8:3 1|13 50:3 2|35 40:3 3|87 54:3 4|5 62:3 5|60 68:3 6|61 78:3 7|88 32:3 8|25 75:3 9|48 3:3 10|3 83:4 1|65 4:4 2|61 7:4 3|21 24:4 4|53 63:4 5|80 55:4 6|11 91:4 7|91 52:4 8|44 42:4 9|35 84:4 10|46 98:5 1|64 86:5 2|92 9:5 3|56 86:5 4|22 94:5 5|10 39:5 6|47 86:5 7|87 66:5 8|86 83:5 9|14 72:5 10|32 94:6 1|35 73:6 2|79 43:6 3|58 49:6 4|85 67:6 5|38 11:6 6|44 91:6 7|17 56:6 8|26 44:6 9|32 63:6 10|4 51:7 1|66 60:7 2|33 21:7 3|61 23:7 4|68 98:7 5|34 87:7 6|85 74:7 7|34 35:7 8|72 1:7 9|48 50:7 10|95 59:8 1|31 72:8 2|67 4:8 3|58 75:8 4|76 52:8 5|20 15:8 6|12 94:8 7|42 77:8 8|78 8:8 9|27 10:8 10|43 68:9 1|7 99:9 2|1 26:9 3|70 12:9 4|100 84:9 5|66 18:9 6|84 55:9 7|55 46:9 8|59 58:9 9|39 73:9 10|4 88:10 1|4 42:10 2|94 50:10 3|10 82:10 4|51 27:10 5|31 24:10 6|58 51:10 7|46 33:10 8|60 100:10 9|22 69:10 10</relation>
    <relation name="R4" arity="2" nbTuples="100" semantics="soft" defaultCost="infinity">66 49:1 1|44 81:1 2|5 80:1 3|72 49:1 4|16 53:1 5|77 88:1 6|1 40:1 7|69 36:1 8|81 3:1 9|59 75:1 10|63 24:2 1|56 26:2 2|58 74:2 3|26 87:2 4|16 33:2 5|92 17:2 6|61 78:2 7|25 73:2 8|52 57:2 9|94 44:2 10|88 10:3 1|55 54:3 2|89 92:3 3|41 51:3 4|2 88:3 5|89 14:3 6|73 35:3 7|63 68:3 8|1 91:3 9|88 38:3 10|16 35:4 1|50 3:4 2|81 92:4 3|74 95:4 4|83 48:4 5|53 85:4 6|1 35:4 7|30 25:4 8|53 27:4 9|60 4:4 10|9 18:5 1|35 88:5 2|26 38:5 3|74 48:5 4|97 62:5 5|65 75:5 6|46 91:5 7|25 19:5 8|76 83:5 9|8 100:5 10|71 17:6 1|83 83:6 2|12 16:6 3|75 16:6 4|94 42:6 5|67 94:6 6|41 32:6 7|12 20:6 8|12 31:6 9|65 88:6 10|67 54:7 1|36 57:7 2|92 97:7 3|4 34:7 4|16 78:7 5|55 12:7 6|70 20:7 7|34 96:7 8|81 36:7 9|44 71:7 10|6 99:8 1|28 51:8 2|98 66:8 3|85 92:8 4|52 32:8 5|93 36:8 6|38 78:8 7|4 89:8 8|31 20:8 9|64 53:8 10|88 25:9 1|43 56:9 2|20 20:9 3|9 45:9 4|76 18:9 5|62 61:9 6|81 88:9 7|72 3:9 8|58 55:9 9|68 90:9 10|9 6:10 1|46 94:10 2|49 37:10 3|96 34:10 4|55 78:10 5|29 7:10 6|13 100:10 7|2 27:10 8|64 24:10 9|22 54:10 10</relation>
    <relation name="R5" arity="2" nbTuples="100" semantics="soft" defaultCost="infinity">98 92:1 1|42 97:1 2|42 31:1 3|62 82:1 4|98 54:1 5|42 88:1 6|20 20:1 7|14 75:1 8|98 9:1 9|92 41:1 10|3 46:2 1|51 56:2 2|94 50:2 3|1 73:2 4|100 48:2 5|90 16:2 6|26 85:2 7|19 80:2 8|89 93:2 9|88 38:2 10|62 88:3 1|5 38:3 2|61 12:3 3|93 76:3 4|95 51:3 5|77 1:3 6|34 96:3 7|11 26:3 8|82 46:3 9|6 11:3 10|51 7:4 1|43 84:4 2|4 41:4 3|22 65:4 4|86 38:4 5|84 87:4 6|34 25:4 7|37 5:4 8|26 1:4 9|4 85:4 10|61 29:5 1|19 33:5 2|16 46:5 3|56 70:5 4|74 77:5 5|66 63:5 6|64 28:5 7|59 87:5 8|30 64:5 9|60 57:5 10|59 88:6 1|70 89:6 2|53 73:6 3|4 8:6 4|45 10:6 5|49 7:6 6|34 75:6 7|71 83:6 8|42 50:6 9|50 50:6 10|31 53:7 1|16 18:7 2|32 91:7 3|27 71:7 4|90 81:7 5|37 29:7 6|30 30:7 7|25 38:7 8|37 8:7 9|74 3:7 10|12 14:8 1|77 18:8 2|8 61:8 3|100 63:8 4|73 4:8 5|55 49:8 6|21 50:8 7|18 20:8 8|42 91:8 9|36 61:8 10|7 37:9 1|92 67:9 2|67 25:9 3|74 87:9 4|49 18:9 5|64 77:9 6|51 25:9 7|91 44:9 8|2 11:9 9|34 1:9 10|6 76:10 1|39 2:10 2|93 63:10 3|14 82:10 4|49 28:10 5|82 59:10 6|15 15:10 7|66 39:10 8|64 63:10 9|8 95:10 10</relation>
    <relation name="R6" arity="2" nbTuples="100" semantics="soft" defaultCost="infinity">71 77:1 1|12 77:1 2|96 87:1 3|69 64:1 4|43 23:1 5|47 25:1 6|60 67:1 7|5 59:1 8|68 96:1 9|10 21:1 10|72 22:2 1|11 53:2 2|60 72:2 3|90 87:2 4|47 27:2 5|30 97:2 6|16 47:2 7|73 57:2 8|7 3:2 9|11 36:2 10|78 33:3 1|58 71:3 2|97 93:3 3|47 67:3 4|57 72:3 5|90 24:3 6|18 50:3 7|73 61:3 8|29 11:3 9|100 46:3 10|1 94:4 1|19 6:4 2|58 97:4 3|39 58:4 4|100 92:4 5|19 53:4 6|19 85:4 7|55 13:4 8|64 92:4 9|28 82:4 10|13 71:5 1|44 33:5 2|27 13:5 3|19 96:5 4|98 73:5 5|79 91:5 6|24 48:5 7|27 28:5 8|92 55:5 9|89 100:5 10|9 59:6 1|90 21:6 2|2 44:6 3|53 16:6 4|56 61:6 5|90 99:6 6|91 86:6 7|29 58:6 8|51 24:6 9|1 55:6 10|9 52:7 1|17 2:7 2|7 33:7 3|93 14:7 4|13 80:7 5|55 17:7 6|74 100:7 7|45 60:7 8|73 21:7 9|71 24:7 10|11 7:8 1|82 18:8 2|52 16:8 3|53 13:8 4|44 18:8 5|19 39:8 6|69 40:8 7|9 61:8 8|38 19:8 9|88 32:8 10|22 61:9 1|21 99:9 2|48 31:9 3|76 35:9 4|9 27:9 5|28 60:9 6|24 35:9 7|16 23:9 8|75 72:9 9|81 85:9 10|90 1:10 1|78 90:10 2|80 91:10 3|60 66:10 4|30 98:10 5|84 60:10 6|64 41:10 7|44 71:10 8|32 34:10 9|23 6:10 10</relation>
    <relation name="R7" arity="2" nbTuples="100" semantics="soft" defaultCost="infinity">49 60:1 1|79 62:1 2|89 55:1 3|45 92:1 4|5 15:1 5|74 14:1 6|50 4:1 7|75 58:1 8|85 17:1 9|34 82:1 10|76 5:2 1|46 11:2 2|78 63:2 3|2 92:2 4|39 37:2 5|68 10:2 6|59 99:2 7|61 37:2 8|67 14:2 9|75 36:2 10|25 15:3 1|42 8:3 2|32 78:3 3|11 91:3 4|48 1:3 5|14 4:3 6|26 63:3 7|50 81:3 8|86 46:3 9|60 81:3 10|73 17:4 1|66 62:4 2|24 44:4 3|75 41:4 4|75 55:4 5|90 52:4 6|44 40:4 7|32 83:4 8|92 5:4 9|29 52:4 10|51 45:5 1|92 53:5 2|95 56:5 3|27 18:5 4|95 85:5 5|71 66:5 6|46 23:5 7|88 82:5 8|58 63:5 9|85 90:5 10|6 99:6 1|8 13:6 2|25 64:6 3|34 24:6 4|56 41:6 5|75 58:6 6|25 32:6 7|86 96:6 8|88 19:6 9|29 20:6 10|29 70:7 1|95 59:7 2|10 31:7 3|100 52:7 4|43 77:7 5|47 86:7 6|68 53:7 7|63 75:7 8|21 8:7 9|14 72:7 10|66 75:8 1|83 49:8 2|94 20:8 3|79 85:8 4|55 64:8 5|24 58:8 6|91 38:8 7|48 58:8 8|17 19:8 9|60 90:8 10|94 61:9 1|62 78:9 2|48 42:9 3|13 10:9 4|52 95:9 5|77 35:9 6|55 24:9 7|91 74:9 8|59 60:9 9|84 34:9 10|74 21:10 1|13 24:10 2|40 46:10 3|69 69:10 4|3 69:10 5|43 57:10 6|43 79:10 7|52 40:10 8|12 70:10 9|64 69:10 10</relation>
    <relation name="R8" arity="2" nbTuples="100" semantics="soft" defaultCost="infinity">96 38:1 1|48 32:1 2|43 43:1 3|74 10:1 4|90 39:1 5|32 5:1 6|47 11:1 7|76 97:1 8|3 68:1 9|17 60:1 10|3 93:2 1|91 81:2 2|58 32:2 3|62 78:2 4|10 100:2 5|33 64:2 6|8 53:2 7|77 48:2 8|60 63:2 9|9 3:2 10|61 45:3 1|91 31:3 2|37 41:3 3|34 48:3 4|100 21:3 5|96 33:3 6|82 85:3 7|85 15:3 8|79 42:3 9|92 63:3 10|27 63:4 1|22 79:4 2|67 95:4 3|81 25:4 4|96 61:4 5|57 31:4 6|92 59:4 7|3 60:4 8|17 25:4 9|49 58:4 10|10 11:5 1|98 23:5 2|96 100:5 3|47 13:5 4|79 56:5 5|42 85:5 6|46 91:5 7|29 1:5 8|43 16:5 9|95 76:5 10|71 44:6 1|81 98:6 2|34 78:6 3|48 21:6 4|50 27:6 5|35 62:6 6|45 7:6 7|73 29:6 8|78 51:6 9|64 30:6 10|56 77:7 1|96 37:7 2|38 73:7 3|74 85:7 4|95 52:7 5|59 20:7 6|33 65:7 7|77 46:7 8|60 49:7 9|38 20:7 10|96 34:8 1|9 29:8 2|63 43:8 3|29 58:8 4|48 41:8 5|33 57:8 6|46 17:8 7|22 20:8 8|81 42:8 9|59 33:8 10|86 38:9 1|28 46:9 2|83 62:9 3|41 99:9 4|100 41:9 5|29 60:9 6|36 49:9 7|51 49:9 8|97 37:9 9|50 1:9 10|48 8:10 1|43 69:10 2|58 75:10 3|97 71:10 4|99 80:10 5|45 9:10 6|34 39:10 7|3 1:10 8|20 20:10 9|53 29:10 10</relation>
    <relation name="R9" arity="2" nbTuples="100" semantics="soft" defaultCost="infinity">86 38:1 1|60 82:1 2|31 16:1 3|5 65:1 4|13 40:1 5|43 37:1 6|5 10:1 7|67 4:1 8|40 47:1 9|65 28:1 10|33 49:2 1|58 68:2 2|75 12:2 3|91 100:2 4|16 67:2 5|86 42:2 6|31 54:2 7|20 34:2 8|96 58:2 9|89 12:2 10|92 14:3 1|12 55:3 2|9 18:3 3|92 69:3 4|70 52:3 5|9 1:3 6|27 54:3 7|22 18:3 8|61 95:3 9|88 67:3 10|13 79:4 1|50 100:4 2|27 77:4 3|38 69:4 4|10 55:4 5|44 92:4 6|38 25:4 7|48 4:4 8|32 52:4 9|63 63:4 10|62 87:5 1|56 87:5 2|47 23:5 3|13 6:5 4|79 14:5 5|89 95:5 6|44 26:5 7|47 58:5 8|72 34:5 9|97 58:5 10|37 34:6 1|1 72:6 2|9 68:6 3|57 68:6 4|58 22:6 5|63 37:6 6|12 8:6 7|4 94:6 8|24 13:6 9|37 26:6 10|98 24:7 1|21 36:7 2|83 32:7 3|63 28:7 4|25 84:7 5|74 39:7 6|89 93:7 7|72 6:7 8|74 21:7 9|2 68:7 10|45 13:8 1|6 66:8 2|57 34:8 3|76 5:8 4|17 47:8 5|42 51:8 6|34 63:8 7|100 11:8 8|18 68:8 9|76 75:8 10|75 40:9 1|5 82:9 2|99 44:9 3|69 79:9 4|97 8:9 5|74 87:9 6|9 85:9 7|69 57:9 8|65 78:9 9|95 53:9 10|9 70:10 1|42 96:10 2|49 46:10 3|18 49:10 4|47 63:10 5|93 30:10 6|46 4:10 7|75 85:10 8|25 83:10 9|48 82:10 10</relation>
    <relation name="R10" arity="2" nbTuples="100" semantics="soft" defaultCost="infinity">40 9:1 1|91 16:1 2|34 96:1 3|32 73:1 4|49 100:1 5|87 29:1 6|19 30:1 7|76 3:1 8|66 70:1 9|48 51:1 10|1 44:2 1|16 27:2 2|22 37:2 3|34 92:2 4|84 90:2 5|76 7:2 6|1 73:2 7|18 34:2 8|12 58:2 9|61 90:2 10|1 87:3 1|8 17:3 2|46 90:3 3|88 46:3 4|19 52:3 5|83 73:3 6|92 100:3 7|23 77:3 8|98 53:3 9|35 37:3 10|100 43:4 1|25 72:4 2|66 77:4 3|12 6:4 4|96 11:4 5|4 73:4 6|62 58:4 7|1 44:4 8|35 57:4 9|32 70:4 10|19 92:5 1|89 45:5 2|89 73:5 3|84 51:5 4|56 37:5 5|100 14:5 6|87 68:5 7|89 64:5 8|95 89:5 9|95 10:5 10|90 25:6 1|11 80:6 2|5 97:6 3|65 66:6 4|70 42:6 5|3 49:6 6|49 56:6 7|90 4:6 8|10 70:6 9|98 99:6 10|65 83:7 1|11 69:7 2|50 7:7 3|29 13:7 4|25 74:7 5|47 81:7 6|58 29:7 7|91 88:7 8|53 3:7 9|66 75:7 10|87 44:8 1|92 70:8 2|86 88:8 3|80 55:8 4|47 2:8 5|50 92:8 6|8 64:8 7|22 18:8 8|17 15:8 9|37 89:8 10|6 17:9 1|31 95:9 2|59 60:9 3|82 52:9 4|12 71:9 5|59 26:9 6|17 54:9 7|69 41:9 8|41 47:9 9|53 67:9 10|17 50:10 1|3 85:10 2|33 25:10 3|1 96:10 4|93 80:10 5|34 25:10 6|56 66:10 7|39 63:10 8|10 38:10 9|49 75:10 10</relation>
    <relation name="R11" arity="2" nbTuples="100" semantics="soft" defaultCost="infinity">39 98:1 1|42 96:1 2|57 91:1 3|85 28:1 4|35 68:1 5|63 75:1 6|30 53:1 7|9 9:1 8|28 98:1 9|97 20:1 10|34 68:2 1|85 60:2 2|44 11:2 3|60 56:2 4|64 75:2 5|13 20:2 6|29 13:2 7|34 67:2 8|52 61:2 9|4 16:2 10|87 45:3 1|10 25:3 2|90 23:3 3|43 87:3 4|21 47:3 5|25 84:3 6|58 92:3 7|43 17:3 8|97 82:3 9|78 60:3 10|30 92:4 1|95 32:4 2|25 31:4 3|76 28:4 4|22 36:4 5|59 87:4 6|38 48:4 7|44 35:4 8|15 83:4 9|66 74:4 10|8 33:5 1|84 83:5 2|70 12:5 3|17 95:5 4|31 70:5 5|93 46:5 6|100 79:5 7|94 91:5 8|63 32:5 9|61 11:5 10|96 64:6 1|34 37:6 2|94 52:6 3|1 79:6 4|89 30:6 5|16 24:6 6|3 6:6 7|97 50:6 8|14 49:6 9|65 92:6 10|10 77:7 1|69 71:7 2|15 67:7 3|86 96:7 4|29 69:7 5|84 43:7 6|81 4:7 7|67 6:7 8|98 3:7 9|64 5:7 10|29 29:8 1|12 79:8 2|14 27:8 3|77 27:8 4|59 36:8 5|11 55:8 6|26 89:8 7|3 6:8 8|45 29:8 9|46 62:8 10|53 91:9 1|20 33:9 2|54 81:9 3|79 37:9 4|19 4:9 5|43 68:9 6|88 21:9 7|97 84:9 8|42 2:9 9|12 62:9 10|95 86:10 1|92 46:10 2|9 76:10 3|21 83:10 4|5 11:10 5|99 53:10 6|17 7:10 7|28 70:10 8|79 68:10 9|35 64:10 10</relation>
    <relation name="R12" arity="2" nbTuples="100" semantics="soft" defaultCost="infinity">79 22:1 1|87 98:1 2|75 68:1 3|98 33:1 4|12 58:1 5|86 23:1 6|67 87:1 7|19 46:1 8|56 13:1 9|99 73:1 10|85 80:2 1|95 30:2 2|96 58:2 3|75 64:2 4|46 98:2 5|22 19:2 6|91 27:2 7|12 79:2 8|3 12:2 9|12 28:2 10|17 29:3 1|15 47:3 2|30 22:3 3|78 72:3 4|90 32:3 5|14 83:3 6|15 2:3 7|7 34:3 8|23 26:3 9|92 94:3 10|40 93:4 1|51 66:4 2|33 56:4 3|68 73:4 4|63 67:4 5|19 73:4 6|99 76:4 7|14 5:4 8|21 18:4 9|43 26:4 10|42 92:5 1|6 81:5 2|45 43:5 3|56 88:5 4|75 63:5 5|50 95:5 6|32 24:5 7|95 62:5 8|41 91:5 9|17 45:5 10|19 34:6 1|18 91:6 2|49 30:6 3|86 95:6 4|72 13:6 5|21 66:6 6|58 80:6 7|85 52:6 8|60 97:6 9|60 24:6 10|85 43:7 1|63 62:7 2|93 95:7 3|36 41:7 4|28 77:7 5|41 37:7 6|34 37:7 7|89 63:7 8|29 57:7 9|36 65:7 10|32 49:8 1|16 5:8 2|30 32:8 3|43 64:8 4|14 35:8 5|8 36:8 6|86 47:8 7|13 80:8 8|39 47:8 9|52 24:8 10|30 56:9 1|80 48:9 2|17 89:9 3|80 91:9 4|29 51:9 5|14 54:9 6|25 1:9 7|32 29:9 8|55 85:9 9|6 74:9 10|88 86:10 1|59 61:10 2|67 64:10 3|8 84:10 4|98 94:10 5|21 51:10 6|75 28:10 7|88 51:10 8|94 84:10 9|20 94:10 10</relation>
    <relation name="R13" arity="2" nbTuples="100" semantics="soft" defaultCost="infinity">38 53:1 1|76 62:1 2|27 14:1 3|78 47:1 4|16 48:1 5|1 55:1 6|76 34:1 7|69 79:1 8|68 21:1 9|51 37:1 10|95 80:2 1|51 44:2 2|78 35:2 3|17 26:2 4|7 4:2 5|52 23:2 6|49 91:2 7|78 43:2 8|72 76:2 9|22 66:2 10|90 1:3 1|55 39:3 2|100 47:3 3|37 42:3 4|89 39:3 5|52 39:3 6|78 63:3 7|33 89:3 8|60 75:3 9|25 29:3 10|36 65:4 1|100 96:4 2|80 48:4 3|86 24:4 4|78 15:4 5|53 78:4 6|77 20:4 7|18 98:4 8|37 29:4 9|82 30:4 10|31 12:5 1|47 56:5 2|52 21:5 3|28 46:5 4|93 39:5 5|11 73:5 6|50 79:5 7|51 70:5 8|29 57:5 9|21 49:5 10|3 18:6 1|76 95:6 2|62 21:6 3|4 42:6 4|87 95:6 5|38 24:6 6|58 14:6 7|56 76:6 8|47 87:6 9|65 85:6 10|68 66:7 1|73 44:7 2|74 42:7 3|71 30:7 4|48 12:7 5|22 48:7 6|26 77:7 7|31 84:7 8|95 41:7 9|65 43:7 10|53 76:8 1|84 15:8 2|85 23:8 3|58 95:8 4|13 3:8 5|79 43:8 6|94 35:8 7|93 41:8 8|91 47:8 9|37 4:8 10|44 18:9 1|35 31:9 2|45 59:9 3|32 48:9 4|96 30:9 5|88 89:9 6|52 42:9 7|91 29:9 8|92 83:9 9|96 17:9 10|34 9:10 1|59 9:10 2|13 74:10 3|43 33:10 4|65 29:10 5|5 2:10 6|5 51:10 7|27 6:10 8|13 1:10 9|42 16:10 10</relation>
    <relation name="R14" arity="2" nbTuples="100" semantics="soft" defaultCost="infinity">91 77:1 1|15 54:1 2|56 53:1 3|93 78:1 4|63 80:1 5|99 91:1 6|67 47:1 7|36 36:1 8|47 97:1 9|21 50:1 10|85 22:2 1|92 85:2 2|52 56:2 3|31 25:2 4|87 32:2 5|59 72:2 6|64 59:2 7|89 2:2 8|42 42:2 9|93 45:2 10|49 45:3 1|39 62:3 2|14 92:3 3|82 72:3 4|66 61:3 5|8 94:3 6|42 52:3 7|88 56:3 8|13 61:3 9|4 50:3 10|10 15:4 1|39 95:4 2|47 13:4 3|27 10:4 4|86 8:4 5|80 79:4 6|56 89:4 7|10 56:4 8|10 15:4 9|45 22:4 10|86 59:5 1|54 80:5 2|24 53:5 3|97 71:5 4|25 21:5 5|23 47:5 6|11 24:5 7|35 36:5 8|17 37:5 9|13 18:5 10|71 49:6 1|83 30:6 2|58 53:6 3|25 88:6 4|38 63:6 5|3 32:6 6|83 24:6 7|86 94:6 8|40 100:6 9|92 86:6 10|59 84:7 1|96 9:7 2|41 30:7 3|69 12:7 4|38 11:7 5|22 6:7 6|19 14:7 7|47 100:7 8|37 89:7 9|47 87:7 10|76 66:8 1|45 97:8 2|44 70:8 3|37 85:8 4|67 79:8 5|10 16:8 6|72 84:8 7|3 94:8 8|18 31:8 9|24 29:8 10|11 48:9 1|66 94:9 2|55 72:9 3|24 18:9 4|44 67:9 5|41 58:9 6|57 72:9 7|75 96:9 8|32 51:9 9|14 72:9 10|24 74:10 1|56 33:10 2|84 58:10 3|64 98:10 4|16 91:10 5|60 32:10 6|61 62:10 7|63 63:10 8|91 24:10 9|9 48:10 10</relation>
    <relation name="R15" arity="2" nbTuples="100" semantics="soft" defaultCost="infinity">91 3:1 1|51 62:1 2|65 4:1 3|46 54:1 4|83 45:1 5|72 88:1 6|68 81:1 7|46 75:1 8|74 88:1 9|24 47:1 10|58 11:2 1|58 70:2 2|38 77:2 3|35 11:2 4|35 22:2 5|78 16:2 6|58 12:2 7|1 20:2 8|51 43:2 9|11 22:2 10|24 72:3 1|30 39:3 2|19 47:3 3|64 91:3 4|11 70:3 5|68 17:3 6|56 29:3 7|89 100:3 8|58 38:3 9|29 23:3 10|29 24:4 1|71 60:4 2|40 93:4 3|27 49:4 4|73 37:4 5|7 91:4 6|20 20:4 7|99 91:4 8|4 35:4 9|52 6:4 10|4 3:5 1|68 78:5 2|57 35:5 3|9 4:5 4|51 70:5 5|63 76:5 6|7 70:5 7|85 13:5 8|2 27:5 9|24 11:5 10|62 30:6 1|60 23:6 2|39 14:6 3|48 85:6 4|34 13:6 5|21 10:6 6|75 11:6 7|40 59:6 8|24 19:6 9|71 39:6 10|49 45:7 1|97 59:7 2|80 83:7 3|3 3:7 4|75 12:7 5|27 5:7 6|16 25:7 7|14 13:7 8|53 1:7 9|77 73:7 10|1 66:8 1|88 75:8 2|63 80:8 3|37 48:8 4|43 42:8 5|73 9:8 6|93 84:8 7|31 27:8 8|48 97:8 9|41 81:8 10|63 16:9 1|13 61:9 2|15 63:9 3|88 71:9 4|53 57:9 5|37 80:9 6|97 39:9 7|36 97:9 8|48 29:9 9|65 7:9 10|50 28:10 1|27 59:10 2|60 79:10 3|21 73:10 4|36 9:10 5|23 77:10 6|84 58:10 7|25 82:10 8|62 36:10 9|57 33:10 10</relation>
    <relation name="R16" arity="2" nbTuples="100" semantics="soft" defaultCost="infinity">94 25:1 1|57 93:1 2|66 99:1 3|4 58:1 4|3 1:1 5|21 16:1 6|81 90:1 7|47 100:1 8|27 40:1 9|32 31:1 10|50 52:2 1|78 76:2 2|34 9:2 3|31 94:2 4|51 11:2 5|56 98:2 6|68 78:2 7|2 75:2 8|74 23:2 9|94 22:2 10|68 80:3 1|60 43:3 2|60 70:3 3|70 55:3 4|47 74:3 5|4 100:3 6|66 1:3 7|69 21:3 8|76 26:3 9|94 30:3 10|56 98:4 1|12 81:4 2|94 4:4 3|63 98:4 4|11 15:4 5|16 45:4 6|56 35:4 7|81 36:4 8|93 13:4 9|1 30:4 10|61 77:5 1|52 94:5 2|39 98:5 3|39 43:5 4|49 6:5 5|81 35:5 6|52 26:5 7|97 2:5 8|41 15:5 9|58 10:5 10|7 42:6 1|40 20:6 2|71 84:6 3|48 45:6 4|5 61:6 5|78 13:6 6|28 62:6 7|84 16:6 8|40 3:6 9|85 14:6 10|12 63:7 1|86 97:7 2|51 54:7 3|13 97:7 4|72 85:7 5|70 21:7 6|85 1:7 7|89 40:7 8|64 90:7 9|25 64:7 10|90 72:8 1|67 93:8 2|81 5:8 3|48 59:8 4|13 71:8 5|59 22:8 6|5 37:8 7|84 8:8 8|73 2:8 9|94 48:8 10|11 12:9 1|7 14:9 2|33 7:9 3|51 92:9 4|11 76:9 5|43 97:9 6|90 68:9 7|76 10:9 8|10 20:9 9|6 33:9 10|62 55:10 1|92 80:10 2|35 19:10 3|8 36:10 4|35 12:10 5|37 45:10 6|42 100:10 7|83 87:10 8|100 6:10 9|11 69:10 10</relation>
    <relation name="R17" arity="2" nbTuples="100" semantics="soft" defaultCost="infinity">7 67:1 1|89 59:1 2|1 5:1 3|5 28:1 4|71 56:1 5|24 13:1 6|62 31:1 7|41 46:1 8|95 12:1 9|55 43:1 10|67 26:2 1|59 71:2 2|25 76:2 3|25 9:2 4|19 18:2 5|20 12:2 6|97 59:2 7|21 87:2 8|100 66:2 9|10 24:2 10|16 25:3 1|2 11:3 2|93 51:3 3|68 87:3 4|95 2:3 5|6 6:3 6|56 100:3 7|76 9:3 8|43 20:3 9|11 15:3 10|58 94:4 1|73 78:4 2|26 10:4 3|11 89:4 4|100 85:4 5|93 22:4 6|50 42:4 7|11 85:4 8|1 16:4 9|35 47:4 10|32 73:5 1|84 79:5 2|12 31:5 3|10 79:5 4|70 30:5 5|28 12:5 6|87 14:5 7|30 28:5 8|15 59:5 9|4 11:5 10|29 90:6 1|28 29:6 2|15 9:6 3|71 54:6 4|83 84:6 5|31 56:6 6|76 29:6 7|33 73:6 8|58 20:6 9|19 98:6 10|65 7:7 1|51 21:7 2|82 94:7 3|46 43:7 4|60 65:7 5|12 31:7 6|33 73:7 7|96 15:7 8|95 4:7 9|44 54:7 10|96 92:8 1|17 57:8 2|82 52:8 3|14 64:8 4|45 50:8 5|52 61:8 6|97 65:8 7|59 39:8 8|42 28:8 9|35 65:8 10|60 77:9 1|31 78:9 2|7 86:9 3|58 3:9 4|50 10:9 5|56 14:9 6|96 8:9 7|8 60:9 8|29 82:9 9|38 21:9 10|99 99:10 1|29 52:10 2|81 68:10 3|63 24:10 4|42 55:10 5|59 63:10 6|66 27:10 7|76 76:10 8|47 65:10 9|46 98:10 10</relation>
    <relation name="R18" arity="2" nbTuples="100" semantics="soft" defaultCost="infinity">70 64:1 1|42 52:1 2|93 10:1 3|66 16:1 4|86 19:1 5|16 63:1 6|82 68:1 7|50 80:1 8|54 92:1 9|64 9:1 10|1 41:2 1|35 27:2 2|60 43:2 3|46 12:2 4|30 68:2 5|84 29:2 6|63 26:2 7|20 1:2 8|41 85:2 9|24 27:2 10|97 57:3 1|36 44:3 2|87 43:3 3|21 39:3 4|68 9:3 5|45 42:3 6|84 1:3 7|79 75:3 8|52 96:3 9|21 31:3 10|19 53:4 1|27 22:4 2|55 83:4 3|85 62:4 4|45 58:4 5|40 68:4 6|95 35:4 7|68 56:4 8|53 76:4 9|13 87:4 10|9 99:5 1|68 46:5 2|22 32:5 3|58 4:5 4|8 65:5 5|67 54:5 6|89 68:5 7|29 99:5 8|28 68:5 9|28 76:5 10|99 41:6 1|69 46:6 2|43 21:6 3|90 60:6 4|6 92:6 5|40 64:6 6|43 87:6 7|18 5:6 8|58 82:6 9|87 47:6 10|2 30:7 1|85 23:7 2|85 73:7 3|41 98:7 4|74 11:7 5|89 26:7 6|43 13:7 7|60 71:7 8|92 11:7 9|39 44:7 10|27 24:8 1|67 18:8 2|83 1:8 3|55 81:8 4|28 34:8 5|34 70:8 6|89 89:8 7|69 68:8 8|95 89:8 9|26 19:8 10|76 13:9 1|21 62:9 2|50 17:9 3|85 67:9 4|78 65:9 5|89 4:9 6|41 69:9 7|38 70:9 8|87 63:9 9|100 49:9 10|46 26:10 1|60 86:10 2|8 100:10 3|100 2:10 4|62 61:10 5|99 99:10 6|20 41:10 7|90 48:10 8|39 93:10 9|83 95:10 10</relation>
    <relation name="R19" arity="2" nbTuples="100" semantics="soft" defaultCost="infinity">24 56:1 1|56 51:1 2|39 73:1 3|36 97:1 4|74 94:1 5|45 59:1 6|40 86:1 7|77 93:1 8|7 47:1 9|60 41:1 10|8 60:2 1|1 7:2 2|22 56:2 3|97 43:2 4|4 25:2 5|40 7:2 6|90 54:2 7|24 41:2 8|12 37:2 9|56 40:2 10|73 56:3 1|83 25:3 2|90 97:3 3|41 42:3 4|94 38:3 5|71 45:3 6|87 2:3 7|89 67:3 8|89 60:3 9|19 94:3 10|80 17:4 1|82 27:4 2|28 29:4 3|95 30:4 4|23 50:4 5|20 42:4 6|88 7:4 7|72 37:4 8|5 86:4 9|59 28:4 10|13 13:5 1|61 88:5 2|67 91:5 3|52 3:5 4|97 67:5 5|88 69:5 6|25 98:5 7|5 51:5 8|73 82:5 9|69 61:5 10|96 50:6 1|99 2:6 2|96 94:6 3|15 100:6 4|20 40:6 5|27 7:6 6|46 95:6 7|53 55:6 8|33 90:6 9|59 12:6 10|3 6:7 1|80 99:7 2|32 47:7 3|22 77:7 4|59 97:7 5|47 62:7 6|34 2:7 7|73 65:7 8|64 57:7 9|66 92:7 10|19 44:8 1|93 32:8 2|36 52:8 3|82 55:8 4|15 19:8 5|22 64:8 6|73 40:8 7|40 58:8 8|63 45:8 9|37 57:8 10|54 26:9 1|57 86:9 2|59 8:9 3|12 30:9 4|98 71:9 5|73 59:9 6|83 44:9 7|41 23:9 8|40 92:9 9|33 69:9 10|46 73:10 1|94 19:10 2|42 17:10 3|27 64:10 4|10 52:10 5|43 75:10 6|23 86:10 7|6 61:10 8|79 43:10 9|80 80:10 10</relation>
    <relation name="R20" arity="2" nbTuples="100" semantics="soft" defaultCost="infinity">7 2:1 1|26 20:1 2|61 37:1 3|6 57:1 4|7 78:1 5|4 20:1 6|33 69:1 7|83 77:1 8|93 46:1 9|87 1:1 10|79 6:2 1|51 54:2 2|19 98:2 3|59 74:2 4|82 7:2 5|64 49:2 6|1 97:2 7|47 11:2 8|70 86:2 9|10 82:2 10|72 74:3 1|2 61:3 2|69 14:3 3|97 48:3 4|68 89:3 5|46 69:3 6|4 53:3 7|34 80:3 8|96 33:3 9|40 78:3 10|47 15:4 1|35 100:4 2|10 92:4 3|99 42:4 4|17 58:4 5|21 59:4 6|91 6:4 7|51 100:4 8|59 2:4 9|10 51:4 10|97 90:5 1|34 62:5 2|76 99:5 3|4 55:5 4|46 98:5 5|61 19:5 6|92 96:5 7|22 38:5 8|29 51:5 9|15 90:5 10|46 90:6 1|46 29:6 2|82 62:6 3|38 41:6 4|72 36:6 5|60 37:6 6|56 23:6 7|29 66:6 8|10 83:6 9|11 79:6 10|62 38:7 1|73 1:7 2|34 36:7 3|22 43:7 4|88 24:7 5|61 6:7 6|10 75:7 7|34 100:7 8|12 2:7 9|73 52:7 10|24 71:8 1|61 30:8 2|51 61:8 3|30 84:8 4|26 80:8 5|67 50:8 6|28 67:8 7|44 57:8 8|87 27:8 9|29 32:8 10|43 36:9 1|19 58:9 2|74 79:9 3|23 66:9 4|86 6:9 5|83 61:9 6|79 84:9 7|50 8:9 8|23 82:9 9|54 87:9 10|59 32:10 1|97 92:10 2|32 22:10 3|62 63:10 4|72 56:10 5|89 38:10 6|2 95:10 7|93 90:10 8|29 79:10 9|92 48:10 10</relation>
    <relation name="R21" arity="2" nbTuples="100" semantics="soft" defaultCost="infinity">84 39:1 1|24 73:1 2|78 71:1 3|54 91:1 4|78 86:1 5|53 90:1 6|96 93:1 7|10 13:1 8|5 43:1 9|61 67:1 10|65 10:2 1|84 25:2 2|63 31:2 3|47 10:2 4|49 26:2 5|55 57:2 6|2 41:2 7|21 17:2 8|96 70:2 9|82 68:2 10|51 47:3 1|65 49:3 2|38 9:3 3|1 77:3 4|81 76:3 5|76 42:3 6|58 8:3 7|31 21:3 8|89 55:3 9|59 5:3 10|55 38:4 1|69 86:4 2|36 50:4 3|35 11:4 4|17 98:4 5|46 46:4 6|82 83:4 7|80 88:4 8|80 20:4 9|74 9:4 10|91 8:5 1|17 74:5 2|54 63:5 3|19 76:5 4|99 45:5 5|9 75:5 6|21 9:5 7|73 27:5 8|77 37:5 9|53 56:5 10|40 31:6 1|100 14:6 2|23 61:6 3|44 51:6 4|26 88:6 5|92 28:6 6|69 15:6 7|73 64:6 8|82 61:6 9|63 47:6 10|90 60:7 1|85 99:7 2|90 53:7 3|49 10:7 4|42 80:7 5|100 60:7 6|9 94:7 7|12 49:7 8|76 14:7 9|72 74:7 10|24 43:8 1|52 91:8 2|99 48:8 3|41 57:8 4|38 71:8 5|79 8:8 6|80 69:8 7|18 20:8 8|27 64:8 9|6 69:8 10|20 51:9 1|82 73:9 2|66 82:9 3|53 33:9 4|44 93:9 5|98 85:9 6|21 65:9 7|82 82:9 8|72 32:9 9|77 5:9 10|53 77:10 1|100 85:10 2|78 23:10 3|38 60:10 4|86 8:10 5|99 33:10 6|50 39:10 7|48 66:10 8|29 7:10 9|21 99:10 10</relation>
    <relation name="R22" arity="2" nbTuples="100" semantics="soft" defaultCost="infinity">16 39:1 1|47 32:1 2|55 86:1 3|68 6:1 4|77 100:1 5|73 44:1 6|85 34:1 7|97 14:1 8|79 30:1 9|61 55:1 10|14 37:2 1|56 43:2 2|24 86:2 3|84 17:2 4|97 66:2 5|75 6:2 6|73 83:2 7|29 31:2 8|62 11:2 9|1 23:2 10|11 49:3 1|59 99:3 2|32 57:3 3|39 27:3 4|84 72:3 5|99 19:3 6|71 26:3 7|50 91:3 8|9 59:3 9|24 34:3 10|80 40:4 1|14 37:4 2|21 68:4 3|62 41:4 4|11 76:4 5|53 98:4 6|25 12:4 7|35 21:4 8|77 22:4 9|73 59:4 10|45 41:5 1|87 31:5 2|75 39:5 3|78 86:5 4|100 38:5 5|91 96:5 6|50 10:5 7|61 15:5 8|49 98:5 9|16 66:5 10|65 22:6 1|76 82:6 2|78 73:6 3|15 37:6 4|53 2:6 5|29 87:6 6|31 99:6 7|50 50:6 8|79 18:6 9|76 44:6 10|95 39:7 1|64 25:7 2|24 6:7 3|87 57:7 4|8 13:7 5|89 78:7 6|65 96:7 7|25 11:7 8|33 89:7 9|13 34:7 10|36 27:8 1|54 83:8 2|27 62:8 3|78 49:8 4|68 97:8 5|56 6:8 6|99 52:8 7|66 77:8 8|65 77:8 9|48 41:8 10|21 86:9 1|95 67:9 2|45 77:9 3|8 41:9 4|66 48:9 5|40 69:9 6|58 62:9 7|59 6:9 8|54 14:9 9|43 80:9 10|80 41:10 1|68 78:10 2|44 8:10 3|78 62:10 4|12 83:10 5|61 6:10 6|15 46:10 7|93 17:10 8|59 31:10 9|64 93:10 10</relation>
    <relation name="R23" arity="2" nbTuples="100" semantics="soft" defaultCost="infinity">5 50:1 1|34 93:1 2|53 18:1 3|10 5:1 4|7 42:1 5|27 60:1 6|53 9:1 7|85 93:1 8|45 74:1 9|83 90:1 10|34 20:2 1|89 70:2 2|76 29:2 3|31 8:2 4|49 86:2 5|54 37:2 6|96 8:2 7|11 12:2 8|21 87:2 9|27 57:2 10|34 99:3 1|85 85:3 2|1 47:3 3|16 9:3 4|74 69:3 5|26 35:3 6|9 61:3 7|67 84:3 8|33 47:3 9|13 37:3 10|26 30:4 1|94 96:4 2|87 81:4 3|44 69:4 4|19 94:4 5|16 26:4 6|24 84:4 7|23 68:4 8|11 96:4 9|45 18:4 10|61 6:5 1|6 33:5 2|28 33:5 3|36 95:5 4|65 93:5 5|2 71:5 6|81 46:5 7|99 67:5 8|45 28:5 9|63 49:5 10|78 85:6 1|24 45:6 2|27 61:6 3|12 98:6 4|64 39:6 5|88 90:6 6|20 59:6 7|92 100:6 8|23 2:6 9|21 52:6 10|32 58:7 1|35 22:7 2|21 54:7 3|59 83:7 4|93 88:7 5|85 8:7 6|47 34:7 7|22 29:7 8|2 88:7 9|20 34:7 10|82 56:8 1|83 37:8 2|99 57:8 3|62 73:8 4|24 6:8 5|15 20:8 6|34 85:8 7|75 44:8 8|30 96:8 9|39 85:8 10|75 82:9 1|65 33:9 2|54 73:9 3|9 10:9 4|84 84:9 5|69 10:9 6|4 22:9 7|3 6:9 8|57 98:9 9|69 85:9 10|34 89:10 1|4 32:10 2|90 39:10 3|75 65:10 4|51 30:10 5|2 29:10 6|41 48:10 7|75 23:10 8|5 54:10 9|42 90:10 10</relation>
    <relation name="R24" arity="2" nbTuples="100" semantics="soft" defaultCost="infinity">82 11:1 1|21 80:1 2|83 15:1 3|88 93:1 4|64 96:1 5|28 50:1 6|37 79:1 7|4 61:1 8|49 5:1 9|83 27:1 10|100 64:2 1|59 12:2 2|62 92:2 3|4 93:2 4|92 29:2 5|91 33:2 6|91 85:2 7|87 74:2 8|7 58:2 9|12 85:2 10|29 45:3 1|33 92:3 2|22 80:3 3|37 13:3 4|19 17:3 5|55 72:3 6|99 4:3 7|43 25:3 8|70 66:3 9|87 5:3 10|42 59:4 1|22 70:4 2|46 14:4 3|57 89:4 4|46 82:4 5|68 24:4 6|48 10:4 7|99 79:4 8|43 93:4 9|13 53:4 10|27 99:5 1|6 32:5 2|36 29:5 3|8 34:5 4|19 80:5 5|57 31:5 6|80 46:5 7|100 37:5 8|86 61:5 9|63 5:5 10|28 18:6 1|79 98:6 2|80 48:6 3|22 1:6 4|94 62:6 5|61 50:6 6|97 44:6 7|81 63:6 8|55 95:6 9|55 81:6 10|77 25:7 1|23 23:7 2|18 94:7 3|24 29:7 4|49 23:7 5|60 13:7 6|37 4:7 7|34 59:7 8|51 49:7 9|74 55:7 10|13 44:8 1|61 50:8 2|62 10:8 3|47 89:8 4|56 63:8 5|79 10:8 6|34 29:8 7|72 31:8 8|79 86:8 9|75 91:8 10|94 50:9 1|35 88:9 2|30 35:9 3|54 60:9 4|77 100:9 5|14 73:9 6|13 3:9 7|18 72:9 8|93 45:9 9|20 80:9 10|43 48:10 1|45 27:10 2|43 39:10 3|96 26:10 4|30 99:10 5|4 22:10 6|44 75:10 7|44 70:10 8|91 15:10 9|73 25:10 10</relation>
    <relation name="R25" arity="2" nbTuples="100" semantics="soft" defaultCost="infinity">16 84:1 1|31 56:1 2|35 34:1 3|53 29:1 4|57 35:1 5|7 49:1 6|74 96:1 7|87 70:1 8|85 25:1 9|46 61:1 10|55 32:2 1|32 13:2 2|54 78:2 3|65 79:2 4|2 57:2 5|55 37:2 6|43 91:2 7|6 51:2 8|26 6:2 9|23 80:2 10|97 76:3 1|81 82:3 2|52 86:3 3|31 20:3 4|57 8:3 5|7 49:3 6|42 64:3 7|86 4:3 8|9 73:3 9|85 53:3 10|38 91:4 1|27 52:4 2|54 62:4 3|4 43:4 4|46 30:4 5|61 93:4 6|44 75:4 7|72 83:4 8|31 59:4 9|47 22:4 10|81 19:5 1|3 72:5 2|2 41:5 3|50 72:5 4|44 16:5 5|10 8:5 6|93 3:5 7|43 45:5 8|85 59:5 9|89 68:5 10|93 61:6 1|47 53:6 2|45 72:6 3|93 55:6 4|58 65:6 5|21 44:6 6|50 72:6 7|22 13:6 8|10 78:6 9|47 35:6 10|82 43:7 1|96 29:7 2|28 3:7 3|71 72:7 4|70 54:7 5|63 67:7 6|60 11:7 7|99 74:7 8|22 89:7 9|82 93:7 10|24 43:8 1|54 52:8 2|82 76:8 3|72 8:8 4|71 98:8 5|45 92:8 6|12 31:8 7|8 81:8 8|40 11:8 9|4 59:8 10|16 49:9 1|32 44:9 2|13 100:9 3|93 53:9 4|53 4:9 5|79 14:9 6|57 24:9 7|89 14:9 8|18 60:9 9|53 32:9 10|14 85:10 1|87 80:10 2|79 83:10 3|6 45:10 4|64 72:10 5|95 24:10 6|97 13:10 7|93 70:10 8|95 23:10 9|4 38:10 10</relation>
    <relation name="R26" arity="2" nbTuples="100" semantics="soft" defaultCost="infinity">79 49:1 1|14 6:1 2|30 53:1 3|58 30:1 4|29 30:1 5|64 3:1 6|3 69:1 7|48 56:1 8|5 39:1 9|50 85:1 10|93 96:2 1|22 10:2 2|90 58:2 3|54 93:2 4|55 49:2 5|76 25:2 6|38 32:2 7|38 3:2 8|94 43:2 9|55 81:2 10|56 47:3 1|30 12:3 2|84 35:3 3|13 14:3 4|32 15:3 5|39 29:3 6|27 19:3 7|75 57:3 8|18 23:3 9|69 90:3 10|1 35:4 1|12 83:4 2|20 89:4 3|59 84:4 4|40 54:4 5|41 12:4 6|73 34:4 7|53 85:4 8|49 53:4 9|86 9:4 10|94 60:5 1|62 89:5 2|46 98:5 3|63 90:5 4|29 96:5 5|6 27:5 6|82 79:5 7|97 99:5 8|51 56:5 9|23 1:5 10|86 90:6 1|63 31:6 2|78 4:6 3|89 58:6 4|28 40:6 5|16 26:6 6|10 43:6 7|91 94:6 8|6 19:6 9|58 35:6 10|97 54:7 1|35 60:7 2|88 86:7 3|36 49:7 4|98 64:7 5|1 25:7 6|83 32:7 7|3 42:7 8|3 17:7 9|52 85:7 10|6 38:8 1|58 58:8 2|5 67:8 3|81 51:8 4|64 41:8 5|49 59:8 6|47 33:8 7|47 53:8 8|83 64:8 9|26 97:8 10|4 69:9 1|17 25:9 2|55 81:9 3|57 93:9 4|54 56:9 5|40 72:9 6|63 25:9 7|47 19:9 8|52 3:9 9|10 40:9 10|24 57:10 1|35 36:10 2|7 17:10 3|87 18:10 4|56 45:10 5|46 16:10 6|41 97:10 7|91 65:10 8|55 43:10 9|30 57:10 10</relation>
    <relation name="R27" arity="2" nbTuples="100" semantics="soft" defaultCost="infinity">75 36:1 1|89 32:1 2|41 49:1 3|12 79:1 4|44 47:1 5|33 17:1 6|11 83:1 7|35 41:1 8|82 56:1 9|24 86:1 10|1 30:2 1|78 35:2 2|97 15:2 3|12 30:2 4|53 27:2 5|62 37:2 6|32 29:2 7|51 63:2 8|38 82:2 9|97 18:2 10|89 15:3 1|71 60:3 2|67 75:3 3|24 60:3 4|57 12:3 5|42 2:3 6|21 60:3 7|47 11:3 8|80 35:3 9|32 80:3 10|46 69:4 1|79 90:4 2|35 26:4 3|92 60:4 4|19 7:4 5|26 19:4 6|28 45:4 7|13 26:4 8|78 67:4 9|93 34:4 10|23 21:5 1|49 42:5 2|58 10:5 3|91 25:5 4|50 34:5 5|89 18:5 6|92 89:5 7|62 83:5 8|68 8:5 9|25 43:5 10|65 22:6 1|76 68:6 2|80 39:6 3|57 40:6 4|15 34:6 5|42 26:6 6|25 89:6 7|24 59:6 8|44 11:6 9|54 6:6 10|77 4:7 1|52 95:7 2|72 65:7 3|53 70:7 4|55 58:7 5|59 14:7 6|32 77:7 7|85 98:7 8|13 23:7 9|62 11:7 10|12 80:8 1|85 9:8 2|39 6:8 3|77 50:8 4|85 96:8 5|3 77:8 6|23 23:8 7|94 35:8 8|73 34:8 9|75 98:8 10|53 87:9 1|77 37:9 2|48 30:9 3|87 40:9 4|36 28:9 5|37 65:9 6|64 57:9 7|91 83:9 8|76 92:9 9|40 48:9 10|59 66:10 1|73 26:10 2|51 58:10 3|84 81:10 4|99 20:10 5|82 31:10 6|57 89:10 7|41 47:10 8|27 26:10 9|59 14:10 10</relation>
    <relation name="R28" arity="2" nbTuples="100" semantics="soft" defaultCost="infinity">20 10:1 1|45 9:1 2|44 99:1 3|42 15:1 4|4 62:1 5|84 46:1 6|51 93:1 7|33 5:1 8|54 84:1 9|14 77:1 10|9 85:2 1|34 5:2 2|45 23:2 3|15 79:2 4|11 14:2 5|9 33:2 6|44 78:2 7|41 19:2 8|59 90:2 9|27 6:2 10|1 19:3 1|56 37:3 2|2 31:3 3|80 50:3 4|13 35:3 5|43 61:3 6|74 6:3 7|97 7:3 8|39 15:3 9|20 27:3 10|36 72:4 1|79 43:4 2|64 59:4 3|28 53:4 4|16 51:4 5|44 80:4 6|30 71:4 7|46 85:4 8|90 72:4 9|58 29:4 10|79 78:5 1|63 94:5 2|61 75:5 3|65 80:5 4|92 90:5 5|13 21:5 6|24 66:5 7|73 78:5 8|5 84:5 9|41 89:5 10|23 53:6 1|45 2:6 2|39 73:6 3|76 16:6 4|36 5:6 5|97 14:6 6|84 10:6 7|4 10:6 8|49 29:6 9|11 45:6 10|6 26:7 1|85 40:7 2|100 38:7 3|18 46:7 4|84 96:7 5|59 86:7 6|11 60:7 7|95 17:7 8|90 94:7 9|17 39:7 10|30 23:8 1|87 77:8 2|66 82:8 3|50 91:8 4|59 99:8 5|63 60:8 6|64 34:8 7|94 34:8 8|33 7:8 9|40 40:8 10|53 92:9 1|31 72:9 2|80 89:9 3|57 16:9 4|7 12:9 5|23 90:9 6|85 32:9 7|68 15:9 8|33 48:9 9|84 65:9 10|15 88:10 1|98 98:10 2|100 59:10 3|12 92:10 4|1 7:10 5|71 70:10 6|68 75:10 7|43 57:10 8|77 4:10 9|5 25:10 10</relation>
    <relation name="R29" arity="2" nbTuples="100" semantics="soft" defaultCost="infinity">51 28:1 1|5 100:1 2|19 8:1 3|48 91:1 4|39 37:1 5|64 33:1 6|33 71:1 7|72 46:1 8|80 19:1 9|6 11:1 10|86 44:2 1|79 24:2 2|87 51:2 3|98 71:2 4|87 25:2 5|64 27:2 6|25 10:2 7|13 89:2 8|56 56:2 9|44 13:2 10|98 54:3 1|15 20:3 2|26 24:3 3|67 37:3 4|22 49:3 5|40 12:3 6|87 75:3 7|26 52:3 8|85 31:3 9|24 26:3 10|62 69:4 1|65 93:4 2|97 57:4 3|55 85:4 4|56 14:4 5|56 25:4 6|9 2:4 7|51 47:4 8|43 72:4 9|64 2:4 10|33 88:5 1|100 68:5 2|64 22:5 3|46 74:5 4|100 71:5 5|8 4:5 6|62 17:5 7|40 58:5 8|51 99:5 9|35 69:5 10|70 70:6 1|54 35:6 2|18 31:6 3|23 34:6 4|27 71:6 5|45 48:6 6|68 83:6 7|51 58:6 8|4 1:6 9|50 18:6 10|7 33:7 1|58 70:7 2|35 98:7 3|27 3:7 4|63 6:7 5|20 40:7 6|17 8:7 7|100 55:7 8|99 10:7 9|89 24:7 10|4 6:8 1|15 62:8 2|24 14:8 3|10 52:8 4|9 80:8 5|60 78:8 6|6 70:8 7|81 6:8 8|10 8:8 9|10 77:8 10|2 34:9 1|30 15:9 2|90 76:9 3|88 79:9 4|59 30:9 5|11 33:9 6|86 17:9 7|52 37:9 8|49 54:9 9|50 15:9 10|19 63:10 1|61 95:10 2|45 37:10 3|96 81:10 4|20 46:10 5|81 33:10 6|57 93:10 7|48 41:10 8|83 86:10 9|15 76:10 10</relation>
    <relation name="R30" arity="2" nbTuples="100" semantics="soft" defaultCost="infinity">75 21:1 1|72 26:1 2|15 53:1 3|82 31:1 4|85 48:1 5|28 40:1 6|49 99:1 7|84 72:1 8|65 29:1 9|66 30:1 10|53 80:2 1|25 98:2 2|87 37:2 3|67 43:2 4|49 30:2 5|72 14:2 6|45 5:2 7|29 15:2 8|16 48:2 9|79 36:2 10|25 15:3 1|37 2:3 2|54 11:3 3|10 5:3 4|70 40:3 5|59 74:3 6|20 36:3 7|33 60:3 8|94 84:3 9|51 95:3 10|72 30:4 1|62 7:4 2|75 70:4 3|80 85:4 4|89 21:4 5|86 89:4 6|10 79:4 7|84 44:4 8|27 59:4 9|3 43:4 10|19 49:5 1|26 52:5 2|57 9:5 3|40 86:5 4|30 54:5 5|24 6:5 6|78 2:5 7|46 86:5 8|82 64:5 9|61 47:5 10|10 7:6 1|68 99:6 2|32 28:6 3|92 76:6 4|10 18:6 5|59 73:6 6|47 31:6 7|16 87:6 8|45 7:6 9|85 63:6 10|18 43:7 1|89 49:7 2|61 60:7 3|8 97:7 4|32 25:7 5|66 8:7 6|78 2:7 7|85 96:7 8|82 86:7 9|25 13:7 10|34 91:8 1|98 30:8 2|11 97:8 3|8 73:8 4|61 12:8 5|97 60:8 6|5 9:8 7|64 95:8 8|35 26:8 9|48 22:8 10|90 24:9 1|96 76:9 2|64 46:9 3|90 14:9 4|8 23:9 5|47 29:9 6|94 37:9 7|56 29:9 8|59 48:9 9|67 85:9 10|46 71:10 1|9 26:10 2|36 91:10 3|47 89:10 4|18 86:10 5|1 25:10 6|7 41:10 7|27 80:10 8|3 21:10 9|56 91:10 10</relation>
    <relation name="R31" arity="2" nbTuples="100" semantics="soft" defaultCost="infinity">3 84:1 1|91 38:1 2|30 31:1 3|29 29:1 4|21 66:1 5|29 22:1 6|7 8:1 7|96 98:1 8|58 53:1 9|11 42:1 10|31 52:2 1|82 27:2 2|27 63:2 3|8 26:2 4|5 78:2 5|22 100:2 6|22 45:2 7|69 100:2 8|52 48:2 9|16 12:2 10|34 25:3 1|12 64:3 2|35 65:3 3|32 45:3 4|42 50:3 5|12 45:3 6|30 62:3 7|51 2:3 8|16 8:3 9|85 67:3 10|84 91:4 1|70 99:4 2|17 89:4 3|95 53:4 4|76 71:4 5|11 96:4 6|86 25:4 7|48 63:4 8|61 65:4 9|81 34:4 10|38 22:5 1|35 22:5 2|60 1:5 3|6 97:5 4|22 73:5 5|39 6:5 6|25 30:5 7|24 12:5 8|4 14:5 9|38 70:5 10|93 20:6 1|98 70:6 2|81 52:6 3|40 53:6 4|19 3:6 5|7 22:6 6|48 7:6 7|53 92:6 8|31 42:6 9|5 80:6 10|57 9:7 1|66 20:7 2|64 67:7 3|73 30:7 4|45 60:7 5|99 39:7 6|62 14:7 7|92 51:7 8|37 70:7 9|48 91:7 10|51 58:8 1|11 69:8 2|27 88:8 3|22 63:8 4|26 19:8 5|4 13:8 6|1 15:8 7|69 9:8 8|2 98:8 9|21 43:8 10|70 69:9 1|18 70:9 2|21 53:9 3|84 69:9 4|8 25:9 5|98 16:9 6|25 32:9 7|94 79:9 8|9 58:9 9|95 54:9 10|28 25:10 1|29 47:10 2|38 69:10 3|78 75:10 4|38 99:10 5|61 87:10 6|9 59:10 7|95 28:10 8|34 26:10 9|31 77:10 10</relation>
    <relation name="R32" arity="2" nbTuples="100" semantics="soft" defaultCost="infinity">21 83:1 1|12 40:1 2|87 17:1 3|43 68:1 4|61 12:1 5|59 38:1 6|73 27:1 7|66 47:1 8|12 70:1 9|99 17:1 10|32 99:2 1|75 30:2 2|55 32:2 3|47 84:2 4|57 42:2 5|56 88:2 6|56 96:2 7|73 59:2 8|30 81:2 9|40 53:2 10|55 66:3 1|2 9:3 2|32 17:3 3|82 37:3 4|7 14:3 5|86 60:3 6|85 84:3 7|60 67:3 8|58 2:3 9|81 3:3 10|25 91:4 1|78 30:4 2|31 79:4 3|2 88:4 4|94 84:4 5|6 68:4 6|68 96:4 7|6 77:4 8|11 78:4 9|66 70:4 10|58 92:5 1|31 4:5 2|56 23:5 3|72 54:5 4|34 51:5 5|3 47:5 6|73 23:5 7|73 31:5 8|28 31:5 9|71 29:5 10|88 17:6 1|55 3:6 2|14 11:6 3|55 89:6 4|84 80:6 5|98 30:6 6|80 17:6 7|94 98:6 8|92 19:6 9|6 60:6 10|4 10:7 1|39 7:7 2|77 61:7 3|50 34:7 4|34 63:7 5|36 54:7 6|38 66:7 7|85 75:7 8|88 39:7 9|81 68:7 10|45 5:8 1|41 48:8 2|24 64:8 3|41 40:8 4|91 87:8 5|91 45:8 6|57 61:8 7|91 57:8 8|19 29:8 9|55 23:8 10|13 63:9 1|95 20:9 2|58 100:9 3|90 12:9 4|46 48:9 5|25 87:9 6|85 86:9 7|61 54:9 8|64 55:9 9|21 5:9 10|84 55:10 1|18 61:10 2|41 68:10 3|14 39:10 4|78 12:10 5|8 91:10 6|99 81:10 7|70 6:10 8|53 85:10 9|93 74:10 10</relation>
    <relation name="R33" arity="2" nbTuples="100" semantics="soft" defaultCost="infinity">4 87:1 1|30 58:1 2|2 81:1 3|67 47:1 4|1 48:1 5|59 92:1 6|51 90:1 7|87 84:1 8|72 31:1 9|17 69:1 10|48 41:2 1|53 18:2 2|17 40:2 3|19 75:2 4|34 29:2 5|14 90:2 6|66 55:2 7|55 56:2 8|23 69:2 9|84 92:2 10|94 64:3 1|80 99:3 2|50 51:3 3|82 65:3 4|79 70:3 5|93 64:3 6|79 97:3 7|40 82:3 8|25 74:3 9|69 62:3 10|72 35:4 1|52 27:4 2|73 89:4 3|13 57:4 4|62 66:4 5|41 40:4 6|21 38:4 7|51 28:4 8|83 64:4 9|69 8:4 10|58 22:5 1|68 3:5 2|46 45:5 3|32 97:5 4|89 84:5 5|72 87:5 6|70 3:5 7|98 78:5 8|77 88:5 9|39 14:5 10|100 77:6 1|90 81:6 2|55 87:6 3|55 2:6 4|76 25:6 5|24 74:6 6|70 79:6 7|81 9:6 8|35 95:6 9|33 68:6 10|71 32:7 1|92 93:7 2|56 33:7 3|71 79:7 4|48 48:7 5|77 43:7 6|84 62:7 7|53 7:7 8|78 16:7 9|89 22:7 10|91 26:8 1|77 9:8 2|47 37:8 3|86 49:8 4|63 81:8 5|48 77:8 6|53 42:8 7|12 8:8 8|11 70:8 9|84 50:8 10|93 35:9 1|98 48:9 2|62 31:9 3|86 18:9 4|9 33:9 5|81 39:9 6|66 8:9 7|92 99:9 8|37 78:9 9|80 73:9 10|20 71:10 1|58 94:10 2|80 45:10 3|68 29:10 4|15 70:10 5|25 60:10 6|12 74:10 7|37 62:10 8|32 68:10 9|71 37:10 10</relation>
    <relation name="R34" arity="2" nbTuples="100" semantics="soft" defaultCost="infinity">62 4:1 1|39 55:1 2|66 34:1 3|61 43:1 4|59 75:1 5|53 64:1 6|35 98:1 7|28 10:1 8|32 36:1 9|7 44:1 10|19 82:2 1|72 17:2 2|71 69:2 3|58 16:2 4|27 72:2 5|41 62:2 6|28 24:2 7|21 47:2 8|76 97:2 9|32 63:2 10|1 22:3 1|68 25:3 2|67 22:3 3|40 96:3 4|13 59:3 5|71 58:3 6|45 69:3 7|30 87:3 8|3 41:3 9|49 33:3 10|10 30:4 1|14 33:4 2|83 15:4 3|31 18:4 4|10 40:4 5|57 28:4 6|25 86:4 7|63 81:4 8|19 8:4 9|44 89:4 10|77 21:5 1|9 65:5 2|4 45:5 3|92 30:5 4|36 99:5 5|30 50:5 6|12 15:5 7|69 36:5 8|20 52:5 9|43 73:5 10|42 10:6 1|66 7:6 2|11 90:6 3|77 12:6 4|86 37:6 5|43 98:6 6|69 25:6 7|3 31:6 8|50 37:6 9|25 70:6 10|42 33:7 1|97 54:7 2|81 99:7 3|32 16:7 4|3 9:7 5|41 17:7 6|70 38:7 7|67 50:7 8|16 19:7 9|3 9:7 10|16 37:8 1|95 46:8 2|97 36:8 3|37 7:8 4|49 76:8 5|85 83:8 6|13 27:8 7|87 60:8 8|62 6:8 9|2 33:8 10|55 34:9 1|99 81:9 2|2 37:9 3|72 88:9 4|68 44:9 5|68 56:9 6|1 44:9 7|46 20:9 8|24 58:9 9|70 67:9 10|75 13:10 1|48 13:10 2|63 4:10 3|64 98:10 4|3 77:10 5|86 26:10 6|60 45:10 7|69 73:10 8|63 26:10 9|40 65:10 10</relation>
    <relation name="R35" arity="2" nbTuples="100" semantics="soft" defaultCost="infinity">74 82:1 1|32 35:1 2|99 80:1 3|83 62:1 4|87 56:1 5|52 70:1 6|38 53:1 7|79 14:1 8|52 95:1 9|40 36:1 10|79 70:2 1|71 17:2 2|97 58:2 3|6 53:2 4|32 91:2 5|60 87:2 6|60 74:2 7|15 61:2 8|71 66:2 9|18 77:2 10|47 84:3 1|56 51:3 2|27 27:3 3|13 17:3 4|39 28:3 5|11 21:3 6|52 76:3 7|20 26:3 8|98 32:3 9|15 30:3 10|3 51:4 1|43 3:4 2|37 89:4 3|55 33:4 4|47 52:4 5|91 66:4 6|53 49:4 7|36 28:4 8|87 72:4 9|71 14:4 10|57 47:5 1|21 52:5 2|47 69:5 3|84 25:5 4|30 44:5 5|19 92:5 6|69 68:5 7|51 7:5 8|84 57:5 9|78 18:5 10|21 76:6 1|2 87:6 2|39 96:6 3|11 44:6 4|12 51:6 5|92 84:6 6|13 53:6 7|57 67:6 8|54 71:6 9|48 5:6 10|98 87:7 1|60 52:7 2|32 67:7 3|45 68:7 4|67 19:7 5|6 59:7 6|66 45:7 7|64 39:7 8|43 23:7 9|72 28:7 10|72 93:8 1|1 24:8 2|15 73:8 3|58 70:8 4|63 51:8 5|1 75:8 6|83 93:8 7|13 27:8 8|41 93:8 9|57 82:8 10|75 9:9 1|82 3:9 2|73 45:9 3|87 70:9 4|52 9:9 5|18 81:9 6|57 53:9 7|89 21:9 8|23 51:9 9|58 66:9 10|10 47:10 1|26 82:10 2|98 83:10 3|41 32:10 4|47 84:10 5|92 48:10 6|82 61:10 7|23 61:10 8|21 75:10 9|83 15:10 10</relation>
    <relation name="R36" arity="2" nbTuples="100" semantics="soft" defaultCost="infinity">74 84:1 1|16 93:1 2|52 3:1 3|31 39:1 4|23 67:1 5|51 40:1 6|64 6:1 7|17 61:1 8|66 39:1 9|59 13:1 10|94 76:2 1|54 76:2 2|37 37:2 3|98 84:2 4|68 1:2 5|93 53:2 6|26 9:2 7|80 76:2 8|37 48:2 9|20 40:2 10|30 76:3 1|81 40:3 2|25 59:3 3|29 6:3 4|32 5:3 5|34 91:3 6|25 26:3 7|89 10:3 8|79 78:3 9|29 77:3 10|64 42:4 1|46 89:4 2|61 89:4 3|83 28:4 4|5 61:4 5|27 16:4 6|15 80:4 7|56 6:4 8|56 16:4 9|37 66:4 10|91 6:5 1|4 39:5 2|21 67:5 3|66 87:5 4|70 91:5 5|18 22:5 6|98 77:5 7|40 71:5 8|8 9:5 9|92 23:5 10|11 52:6 1|91 64:6 2|50 16:6 3|88 6:6 4|36 84:6 5|36 66:6 6|49 3:6 7|25 82:6 8|58 82:6 9|73 9:6 10|66 49:7 1|5 42:7 2|61 78:7 3|45 16:7 4|45 95:7 5|21 20:7 6|49 53:7 7|30 71:7 8|93 74:7 9|58 9:7 10|41 14:8 1|54 56:8 2|3 59:8 3|45 24:8 4|92 6:8 5|40 51:8 6|97 21:8 7|36 77:8 8|36 68:8 9|35 75:8 10|89 1:9 1|22 3:9 2|42 37:9 3|76 30:9 4|79 41:9 5|7 78:9 6|43 70:9 7|100 85:9 8|47 45:9 9|96 96:9 10|74 56:10 1|94 88:10 2|88 30:10 3|73 91:10 4|20 3:10 5|44 15:10 6|20 17:10 7|89 43:10 8|73 50:10 9|41 85:10 10</relation>
    <relation name="R37" arity="2" nbTuples="100" semantics="soft" defaultCost="infinity">55 70:1 1|50 89:1 2|45 29:1 3|28 91:1 4|7 56:1 5|15 29:1 6|78 78:1 7|25 45:1 8|93 28:1 9|21 6:1 10|59 82:2 1|46 30:2 2|23 10:2 3|91 84:2 4|28 81:2 5|97 91:2 6|22 65:2 7|17 73:2 8|32 94:2 9|32 30:2 10|96 68:3 1|96 60:3 2|69 26:3 3|93 82:3 4|57 4:3 5|74 58:3 6|20 77:3 7|59 74:3 8|61 79:3 9|35 60:3 10|68 52:4 1|95 9:4 2|19 6:4 3|15 87:4 4|49 45:4 5|65 20:4 6|98 3:4 7|53 52:4 8|82 64:4 9|48 89:4 10|11 13:5 1|1 73:5 2|79 94:5 3|79 21:5 4|65 47:5 5|46 27:5 6|31 26:5 7|97 19:5 8|19 90:5 9|21 9:5 10|7 10:6 1|78 13:6 2|72 35:6 3|23 46:6 4|35 93:6 5|80 22:6 6|77 33:6 7|43 82:6 8|40 52:6 9|33 49:6 10|56 67:7 1|76 29:7 2|50 51:7 3|40 62:7 4|56 92:7 5|97 52:7 6|12 54:7 7|93 93:7 8|88 7:7 9|85 36:7 10|65 98:8 1|95 50:8 2|14 40:8 3|40 45:8 4|73 97:8 5|59 53:8 6|90 61:8 7|41 85:8 8|5 24:8 9|24 8:8 10|77 65:9 1|29 13:9 2|17 8:9 3|93 94:9 4|81 84:9 5|4 68:9 6|87 33:9 7|13 37:9 8|76 15:9 9|87 12:9 10|84 28:10 1|16 73:10 2|27 80:10 3|75 1:10 4|91 77:10 5|18 41:10 6|16 54:10 7|88 40:10 8|3 6:10 9|42 55:10 10</relation>
    <relation name="R38" arity="2" nbTuples="100" semantics="soft" defaultCost="infinity">33 27:1 1|5 69:1 2|78 16:1 3|90 45:1 4|2 78:1 5|11 100:1 6|6 60:1 7|7 59:1 8|27 92:1 9|17 9:1 10|22 95:2 1|6 79:2 2|96 39:2 3|29 23:2 4|84 63:2 5|26 83:2 6|86 86:2 7|68 90:2 8|91 57:2 9|72 58:2 10|31 34:3 1|69 6:3 2|14 3:3 3|43 54:3 4|66 89:3 5|19 28:3 6|47 54:3 7|38 16:3 8|55 99:3 9|98 19:3 10|30 64:4 1|22 57:4 2|64 29:4 3|49 90:4 4|86 11:4 5|68 43:4 6|37 62:4 7|81 30:4 8|65 75:4 9|17 100:4 10|84 27:5 1|77 51:5 2|3 82:5 3|28 82:5 4|97 10:5 5|74 90:5 6|30 89:5 7|92 46:5 8|40 91:5 9|27 28:5 10|94 55:6 1|44 21:6 2|97 13:6 3|79 38:6 4|71 29:6 5|14 80:6 6|56 85:6 7|96 62:6 8|85 53:6 9|58 41:6 10|66 58:7 1|37 74:7 2|64 56:7 3|99 56:7 4|12 41:7 5|75 92:7 6|99 87:7 7|57 72:7 8|75 43:7 9|86 40:7 10|83 15:8 1|36 68:8 2|80 51:8 3|66 67:8 4|44 98:8 5|16 99:8 6|49 83:8 7|53 79:8 8|9 93:8 9|52 4:8 10|11 89:9 1|54 50:9 2|50 56:9 3|95 67:9 4|37 69:9 5|16 98:9 6|11 62:9 7|66 22:9 8|5 33:9 9|76 62:9 10|12 46:10 1|60 51:10 2|3 45:10 3|93 5:10 4|69 31:10 5|75 14:10 6|37 2:10 7|40 22:10 8|96 11:10 9|58 16:10 10</relation>
    <relation name="R39" arity="2" nbTuples="100" semantics="soft" defaultCost="infinity">91 43:1 1|6 56:1 2|67 84:1 3|40 89:1 4|68 97:1 5|47 19:1 6|46 85:1 7|6 44:1 8|2 19:1 9|71 79:1 10|29 28:2 1|95 40:2 2|10 58:2 3|62 84:2 4|48 78:2 5|51 51:2 6|48 63:2 7|65 98:2 8|28 18:2 9|58 40:2 10|71 26:3 1|88 96:3 2|4 55:3 3|34 69:3 4|16 8:3 5|11 35:3 6|32 9:3 7|67 10:3 8|58 17:3 9|81 87:3 10|60 64:4 1|16 25:4 2|10 2:4 3|50 26:4 4|30 74:4 5|13 28:4 6|67 6:4 7|82 79:4 8|41 61:4 9|30 74:4 10|9 91:5 1|31 99:5 2|86 44:5 3|10 2:5 4|19 20:5 5|81 16:5 6|43 82:5 7|76 41:5 8|88 60:5 9|75 71:5 10|84 25:6 1|47 79:6 2|89 38:6 3|95 41:6 4|32 11:6 5|47 8:6 6|69 84:6 7|67 12:6 8|90 36:6 9|82 36:6 10|79 11:7 1|91 57:7 2|99 100:7 3|8 10:7 4|34 42:7 5|29 21:7 6|15 12:7 7|29 92:7 8|88 75:7 9|8 32:7 10|21 80:8 1|91 85:8 2|56 36:8 3|6 74:8 4|90 45:8 5|68 1:8 6|22 90:8 7|34 100:8 8|81 24:8 9|49 23:8 10|8 72:9 1|38 79:9 2|35 77:9 3|63 80:9 4|4 79:9 5|77 91:9 6|92 3:9 7|31 74:9 8|79 48:9 9|53 10:9 10|57 34:10 1|100 1:10 2|19 81:10 3|95 65:10 4|79 93:10 5|12 56:10 6|67 10:10 7|35 43:10 8|26 20:10 9|21 28:10 10</relation>
    <relation name="R40" arity="2" nbTuples="100" semantics="soft" defaultCost="infinity">63 11:1 1|16 81:1 2|67 82:1 3|40 17:1 4|94 9:1 5|21 69:1 6|91 38:1 7|99 22:1 8|29 35:1 9|19 52:1 10|29 11:2 1|43 1:2 2|77 19:2 3|67 14:2 4|64 83:2 5|93 78:2 6|93 42:2 7|7 55:2 8|31 32:2 9|53 67:2 10|35 71:3 1|47 35:3 2|51 59:3 3|45 37:3 4|37 50:3 5|32 16:3 6|49 94:3 7|89 15:3 8|51 36:3 9|21 24:3 10|54 61:4 1|70 35:4 2|73 87:4 3|30 44:4 4|77 42:4 5|56 58:4 6|61 34:4 7|30 80:4 8|9 89:4 9|70 21:4 10|6 21:5 1|87 63:5 2|1 51:5 3|3 3:5 4|12 81:5 5|74 98:5 6|3 28:5 7|51 7:5 8|98 65:5 9|26 67:5 10|78 65:6 1|98 89:6 2|34 69:6 3|98 26:6 4|27 51:6 5|71 1:6 6|64 17:6 7|33 83:6 8|72 82:6 9|64 18:6 10|85 86:7 1|75 31:7 2|6 100:7 3|74 60:7 4|77 90:7 5|81 67:7 6|91 32:7 7|26 47:7 8|16 58:7 9|96 40:7 10|63 75:8 1|63 29:8 2|5 73:8 3|15 93:8 4|89 7:8 5|26 87:8 6|4 48:8 7|46 93:8 8|66 16:8 9|66 4:8 10|51 76:9 1|29 80:9 2|71 89:9 3|47 43:9 4|1 61:9 5|1 58:9 6|100 88:9 7|35 77:9 8|28 17:9 9|94 16:9 10|51 17:10 1|97 70:10 2|58 13:10 3|5 67:10 4|33 49:10 5|32 4:10 6|38 79:10 7|92 17:10 8|24 65:10 9|16 78:10 10</relation>
    <relation name="R41" arity="2" nbTuples="100" semantics="soft" defaultCost="infinity">62 8:1 1|65 20:1 2|99 38:1 3|54 59:1 4|88 19:1 5|91 80:1 6|90 51:1 7|34 36:1 8|47 75:1 9|26 98:1 10|74 34:2 1|52 10:2 2|4 51:2 3|34 78:2 4|82 59:2 5|50 36:2 6|25 16:2 7|75 47:2 8|77 38:2 9|76 79:2 10|84 66:3 1|62 43:3 2|57 97:3 3|69 62:3 4|77 12:3 5|11 78:3 6|59 29:3 7|19 23:3 8|54 35:3 9|49 92:3 10|92 55:4 1|58 100:4 2|76 36:4 3|48 31:4 4|15 37:4 5|91 3:4 6|60 54:4 7|88 43:4 8|32 17:4 9|58 68:4 10|69 35:5 1|92 54:5 2|85 96:5 3|89 74:5 4|56 66:5 5|66 74:5 6|50 59:5 7|11 87:5 8|82 12:5 9|41 53:5 10|83 14:6 1|94 56:6 2|41 20:6 3|4 72:6 4|59 4:6 5|55 65:6 6|96 73:6 7|63 54:6 8|9 13:6 9|65 36:6 10|83 15:7 1|85 20:7 2|39 67:7 3|22 22:7 4|41 80:7 5|97 30:7 6|94 100:7 7|71 42:7 8|91 83:7 9|41 80:7 10|6 53:8 1|11 36:8 2|54 73:8 3|30 49:8 4|21 1:8 5|2 57:8 6|83 48:8 7|35 14:8 8|7 49:8 9|62 24:8 10|63 84:9 1|2 81:9 2|87 24:9 3|27 94:9 4|92 25:9 5|96 96:9 6|51 65:9 7|2 39:9 8|40 33:9 9|86 30:9 10|34 88:10 1|36 21:10 2|74 8:10 3|55 67:10 4|64 69:10 5|96 19:10 6|67 15:10 7|84 22:10 8|27 81:10 9|20 44:10 10</relation>
    <relation name="R42" arity="2" nbTuples="100" semantics="soft" defaultCost="infinity">52 82:1 1|29 78:1 2|91 74:1 3|71 34:1 4|76 57:1 5|17 18:1 6|98 86:1 7|40 33:1 8|63 31:1 9|9 80:1 10|5 20:2 1|43 89:2 2|7 81:2 3|20 85:2 4|35 30:2 5|33 20:2 6|39 73:2 7|89 94:2 8|79 99:2 9|11 36:2 10|37 31:3 1|28 92:3 2|44 4:3 3|6 26:3 4|92 81:3 5|13 33:3 6|56 89:3 7|65 30:3 8|25 1:3 9|80 62:3 10|45 10:4 1|67 68:4 2|35 45:4 3|52 12:4 4|83 19:4 5|56 96:4 6|24 33:4 7|97 49:4 8|51 76:4 9|49 96:4 10|6 9:5 1|98 95:5 2|47 47:5 3|78 45:5 4|24 18:5 5|92 73:5 6|77 93:5 7|61 2:5 8|23 51:5 9|98 36:5 10|71 74:6 1|12 100:6 2|46 59:6 3|49 81:6 4|33 26:6 5|39 64:6 6|49 41:6 7|93 63:6 8|13 63:6 9|88 63:6 10|71 44:7 1|31 61:7 2|46 47:7 3|29 69:7 4|88 42:7 5|6 48:7 6|24 97:7 7|2 2:7 8|33 79:7 9|62 84:7 10|64 42:8 1|56 58:8 2|83 87:8 3|31 24:8 4|12 43:8 5|54 75:8 6|24 27:8 7|33 8:8 8|91 35:8 9|35 56:8 10|53 98:9 1|74 87:9 2|65 58:9 3|43 72:9 4|80 16:9 5|90 91:9 6|8 90:9 7|69 24:9 8|32 81:9 9|87 44:9 10|76 94:10 1|76 1:10 2|79 44:10 3|38 83:10 4|23 34:10 5|82 100:10 6|37 69:10 7|65 48:10 8|28 47:10 9|43 80:10 10</relation>
    <relation name="R43" arity="2" nbTuples="100" semantics="soft" defaultCost="infinity">7 54:1 1|23 24:1 2|98 47:1 3|45 58:1 4|52 36:1 5|32 78:1 6|84 12:1 7|2 84:1 8|48 15:1 9|50 10:1 10|14 83:2 1|32 47:2 2|34 55:2 3|82 7:2 4|35 72:2 5|27 94:2 6|44 62:2 7|56 79:2 8|17 56:2 9|74 67:2 10|28 36:3 1|20 10:3 2|56 99:3 3|71 1:3 4|63 49:3 5|32 58:3 6|92 51:3 7|45 15:3 8|20 1:3 9|57 71:3 10|12 88:4 1|87 11:4 2|51 55:4 3|98 30:4 4|21 9:4 5|33 57:4 6|88 44:4 7|97 16:4 8|81 100:4 9|70 6:4 10|94 10:5 1|19 64:5 2|73 31:5 3|54 94:5 4|91 22:5 5|82 55:5 6|22 46:5 7|53 9:5 8|52 70:5 9|93 62:5 10|77 58:6 1|56 36:6 2|56 38:6 3|32 49:6 4|61 68:6 5|23 98:6 6|10 9:6 7|58 75:6 8|18 66:6 9|53 70:6 10|11 50:7 1|44 79:7 2|24 72:7 3|96 28:7 4|100 70:7 5|80 27:7 6|31 44:7 7|51 52:7 8|11 72:7 9|78 51:7 10|84 52:8 1|5 7:8 2|45 22:8 3|70 17:8 4|8 87:8 5|15 70:8 6|3 7:8 7|6 95:8 8|60 68:8 9|51 69:8 10|64 78:9 1|65 25:9 2|1 59:9 3|20 52:9 4|92 64:9 5|54 97:9 6|24 13:9 7|71 12:9 8|6 29:9 9|47 90:9 10|50 89:10 1|39 33:10 2|49 9:10 3|97 37:10 4|66 37:10 5|64 25:10 6|44 28:10 7|25 9:10 8|91 26:10 9|22 68:10 10</relation>
    <relation name="R44" arity="2" nbTuples="100" semantics="soft" defaultCost="infinity">12 5:1 1|54 50:1 2|62 61:1 3|29 83:1 4|96 89:1 5|58 87:1 6|3 26:1 7|13 9:1 8|28 82:1 9|35 95:1 10|5 39:2 1|71 34:2 2|8 46:2 3|35 19:2 4|31 7:2 5|50 23:2 6|1 96:2 7|84 52:2 8|34 22:2 9|17 46:2 10|65 23:3 1|97 32:3 2|39 28:3 3|11 79:3 4|68 16:3 5|76 18:3 6|29 62:3 7|93 55:3 8|58 56:3 9|22 38:3 10|49 38:4 1|38 69:4 2|82 7:4 3|15 38:4 4|4 23:4 5|20 70:4 6|86 37:4 7|43 60:4 8|13 49:4 9|8 4:4 10|32 35:5 1|80 35:5 2|63 28:5 3|63 75:5 4|13 6:5 5|40 71:5 6|59 83:5 7|89 44:5 8|60 66:5 9|71 70:5 10|61 12:6 1|6 90:6 2|56 63:6 3|53 100:6 4|75 37:6 5|28 97:6 6|22 97:6 7|10 7:6 8|17 18:6 9|74 34:6 10|29 28:7 1|75 53:7 2|75 23:7 3|36 58:7 4|43 70:7 5|36 3:7 6|43 91:7 7|86 42:7 8|22 26:7 9|72 100:7 10|93 30:8 1|5 17:8 2|15 21:8 3|55 3:8 4|19 23:8 5|53 81:8 6|33 15:8 7|71 80:8 8|59 57:8 9|16 1:8 10|89 18:9 1|88 69:9 2|84 85:9 3|4 29:9 4|32 37:9 5|79 69:9 6|11 74:9 7|82 94:9 8|16 28:9 9|72 100:9 10|77 22:10 1|63 48:10 2|87 24:10 3|81 66:10 4|82 41:10 5|82 80:10 6|73 73:10 7|58 95:10 8|88 28:10 9|46 16:10 10</relation>
    <relation name="R45" arity="2" nbTuples="100" semantics="soft" defaultCost="infinity">10 9:1 1|50 45:1 2|26 71:1 3|27 75:1 4|43 20:1 5|61 7:1 6|63 83:1 7|22 58:1 8|77 9:1 9|49 24:1 10|17 42:2 1|26 75:2 2|81 52:2 3|12 35:2 4|23 77:2 5|78 40:2 6|58 1:2 7|45 93:2 8|92 49:2 9|74 96:2 10|32 79:3 1|59 14:3 2|25 90:3 3|59 51:3 4|27 75:3 5|7 71:3 6|58 20:3 7|42 27:3 8|34 32:3 9|64 35:3 10|48 56:4 1|8 55:4 2|82 83:4 3|26 17:4 4|50 56:4 5|95 78:4 6|72 87:4 7|60 70:4 8|20 94:4 9|82 36:4 10|37 57:5 1|7 62:5 2|56 42:5 3|4 44:5 4|27 86:5 5|3 22:5 6|61 14:5 7|72 97:5 8|40 30:5 9|96 9:5 10|82 83:6 1|91 52:6 2|59 77:6 3|67 81:6 4|76 90:6 5|84 71:6 6|46 24:6 7|70 45:6 8|92 9:6 9|68 38:6 10|2 50:7 1|57 13:7 2|66 17:7 3|46 73:7 4|23 40:7 5|64 18:7 6|88 6:7 7|8 1:7 8|81 5:7 9|56 38:7 10|77 20:8 1|60 66:8 2|18 12:8 3|65 40:8 4|63 15:8 5|8 84:8 6|43 3:8 7|78 56:8 8|77 62:8 9|83 77:8 10|50 73:9 1|36 40:9 2|93 57:9 3|85 37:9 4|21 51:9 5|75 61:9 6|73 97:9 7|61 12:9 8|62 75:9 9|12 50:9 10|4 31:10 1|68 5:10 2|94 78:10 3|43 93:10 4|40 17:10 5|77 33:10 6|100 23:10 7|27 40:10 8|75 25:10 9|18 95:10 10</relation>
    <relation name="R46" arity="2" nbTuples="100" semantics="soft" defaultCost="infinity">94 39:1 1|69 82:1 2|13 58:1 3|68 31:1 4|62 67:1 5|9 88:1 6|22 13:1 7|44 78:1 8|3 4:1 9|95 41:1 10|75 85:2 1|46 59:2 2|58 5:2 3|5 96:2 4|15 67:2 5|54 57:2 6|1 89:2 7|19 38:2 8|10 42:2 9|90 59:2 10|48 46:3 1|82 38:3 2|71 36:3 3|90 74:3 4|96 61:3 5|100 15:3 6|57 89:3 7|45 56:3 8|93 78:3 9|51 64:3 10|85 61:4 1|9 94:4 2|13 88:4 3|18 1:4 4|23 89:4 5|88 44:4 6|79 5:4 7|67 30:4 8|38 49:4 9|46 13:4 10|65 67:5 1|28 57:5 2|7 92:5 3|4 29:5 4|58 83:5 5|55 79:5 6|41 75:5 7|14 47:5 8|75 90:5 9|68 25:5 10|68 69:6 1|27 79:6 2|60 24:6 3|10 53:6 4|59 58:6 5|97 51:6 6|92 93:6 7|65 3:6 8|18 35:6 9|90 22:6 10|18 9:7 1|25 64:7 2|62 57:7 3|78 15:7 4|44 40:7 5|97 23:7 6|53 32:7 7|46 52:7 8|75 54:7 9|93 82:7 10|65 38:8 1|52 88:8 2|95 94:8 3|45 67:8 4|3 98:8 5|92 85:8 6|97 93:8 7|31 85:8 8|96 64:8 9|84 81:8 10|39 19:9 1|8 68:9 2|37 87:9 3|63 25:9 4|60 17:9 5|88 35:9 6|45 61:9 7|48 2:9 8|92 72:9 9|8 60:9 10|67 90:10 1|35 70:10 2|58 27:10 3|69 10:10 4|46 1:10 5|8 61:10 6|27 23:10 7|51 14:10 8|19 99:10 9|93 38:10 10</relation>
    <relation name="R47" arity="2" nbTuples="100" semantics="soft" defaultCost="infinity">80 40:1 1|37 57:1 2|39 58:1 3|84 11:1 4|1 65:1 5|86 19:1 6|4 67:1 7|13 37:1 8|2 10:1 9|48 9:1 10|67 92:2 1|59 70:2 2|31 57:2 3|17 50:2 4|46 21:2 5|2 38:2 6|51 7:2 7|49 22:2 8|51 98:2 9|73 57:2 10|58 53:3 1|10 78:3 2|20 67:3 3|57 5:3 4|92 7:3 5|11 71:3 6|100 80:3 7|51 26:3 8|61 61:3 9|59 73:3 10|45 44:4 1|80 29:4 2|74 40:4 3|32 69:4 4|98 100:4 5|25 11:4 6|60 96:4 7|43 49:4 8|82 75:4 9|15 11:4 10|7 48:5 1|69 47:5 2|27 43:5 3|91 66:5 4|69 57:5 5|41 91:5 6|91 70:5 7|39 53:5 8|100 4:5 9|42 54:5 10|69 62:6 1|52 15:6 2|36 97:6 3|41 38:6 4|91 15:6 5|70 2:6 6|19 39:6 7|68 20:6 8|43 39:6 9|3 97:6 10|34 23:7 1|7 43:7 2|83 20:7 3|39 93:7 4|18 34:7 5|63 35:7 6|20 21:7 7|98 33:7 8|42 85:7 9|36 83:7 10|76 58:8 1|72 52:8 2|88 11:8 3|80 98:8 4|69 80:8 5|65 67:8 6|70 94:8 7|77 54:8 8|64 54:8 9|37 99:8 10|69 96:9 1|11 76:9 2|89 38:9 3|95 44:9 4|80 29:9 5|41 14:9 6|21 69:9 7|2 4:9 8|93 82:9 9|19 34:9 10|72 25:10 1|83 60:10 2|53 81:10 3|69 8:10 4|46 30:10 5|59 46:10 6|82 60:10 7|54 79:10 8|41 100:10 9|44 44:10 10</relation>
    <relation name="R48" arity="2" nbTuples="100" semantics="soft" defaultCost="infinity">43 72:1 1|91 43:1 2|13 64:1 3|59 30:1 4|81 52:1 5|77 69:1 6|28 100:1 7|79 19:1 8|84 22:1 9|46 47:1 10|80 72:2 1|5 5:2 2|42 9:2 3|74 41:2 4|30 59:2 5|18 87:2 6|84 91:2 7|94 75:2 8|9 5:2 9|70 29:2 10|43 18:3 1|90 100:3 2|95 46:3 3|12 96:3 4|68 58:3 5|85 99:3 6|34 81:3 7|66 53:3 8|71 66:3 9|38 33:3 10|92 86:4 1|98 38:4 2|11 86:4 3|21 47:4 4|41 9:4 5|31 38:4 6|17 19:4 7|32 77:4 8|16 87:4 9|20 19:4 10|20 25:5 1|75 26:5 2|6 53:5 3|80 98:5 4|51 52:5 5|3 11:5 6|64 56:5 7|22 63:5 8|7 90:5 9|9 90:5 10|35 93:6 1|64 74:6 2|9 1:6 3|26 17:6 4|54 25:6 5|89 92:6 6|2 85:6 7|38 99:6 8|61 37:6 9|100 33:6 10|54 63:7 1|41 43:7 2|21 55:7 3|71 36:7 4|73 3:7 5|100 15:7 6|57 31:7 7|5 100:7 8|49 12:7 9|83 52:7 10|41 62:8 1|46 18:8 2|75 69:8 3|74 98:8 4|89 9:8 5|99 13:8 6|10 76:8 7|96 66:8 8|47 14:8 9|71 73:8 10|1 57:9 1|97 29:9 2|91 50:9 3|18 15:9 4|64 17:9 5|72 96:9 6|60 47:9 7|74 41:9 8|82 53:9 9|34 40:9 10|89 73:10 1|91 60:10 2|93 79:10 3|58 70:10 4|23 64:10 5|26 91:10 6|66 96:10 7|47 70:10 8|32 39:10 9|31 70:10 10</relation>
    <relation name="R49" arity="2" nbTuples="100" semantics="soft" defaultCost="infinity">79 39:1 1|3 41:1 2|45 42:1 3|59 24:1 4|58 57:1 5|14 25:1 6|82 89:1 7|83 92:1 8|36 24:1 9|64 1:1 10|46 22:2 1|70 98:2 2|44 96:2 3|50 69:2 4|10 91:2 5|95 11:2 6|45 31:2 7|50 71:2 8|15 19:2 9|58 42:2 10|61 66:3 1|77 14:3 2|46 25:3 3|44 70:3 4|70 11:3 5|31 95:3 6|69 99:3 7|54 92:3 8|62 90:3 9|95 41:3 10|40 68:4 1|76 39:4 2|87 63:4 3|83 11:4 4|25 85:4 5|88 6:4 6|27 81:4 7|2 27:4 8|76 31:4 9|11 86:4 10|84 86:5 1|1 32:5 2|68 30:5 3|44 8:5 4|62 40:5 5|17 94:5 6|93 87:5 7|61 8:5 8|81 42:5 9|39 93:5 10|44 19:6 1|49 9:6 2|53 93:6 3|51 69:6 4|66 46:6 5|9 59:6 6|16 78:6 7|26 19:6 8|34 35:6 9|57 65:6 10|99 14:7 1|80 68:7 2|91 35:7 3|100 35:7 4|56 57:7 5|8 52:7 6|63 51:7 7|63 98:7 8|6 77:7 9|67 82:7 10|25 18:8 1|100 64:8 2|68 50:8 3|65 97:8 4|89 98:8 5|14 60:8 6|60 2:8 7|86 99:8 8|36 12:8 9|63 44:8 10|19 40:9 1|51 40:9 2|21 50:9 3|46 70:9 4|55 23:9 5|95 18:9 6|7 60:9 7|62 89:9 8|39 78:9 9|14 71:9 10|25 82:10 1|21 75:10 2|8 53:10 3|10 4:10 4|51 89:10 5|33 28:10 6|6 61:10 7|37 78:10 8|57 51:10 9|96 98:10 10</relation>
    <relation name="R50" arity="2" nbTuples="100" semantics="soft" defaultCost="infinity">24 77:1 1|30 37:1 2|76 25:1 3|83 8:1 4|95 58:1 5|58 64:1 6|77 53:1 7|77 7:1 8|51 31:1 9|58 95:1 10|60 1:2 1|11 46:2 2|57 50:2 3|11 17:2 4|96 95:2 5|17 71:2 6|80 18:2 7|83 36:2 8|85 11:2 9|88 91:2 10|52 35:3 1|48 5:3 2|7 44:3 3|99 34:3 4|39 5:3 5|49 17:3 6|77 62:3 7|56 33:3 8|18 32:3 9|80 35:3 10|45 1:4 1|57 75:4 2|34 58:4 3|84 100:4 4|95 81:4 5|86 23:4 6|92 56:4 7|2 28:4 8|27 38:4 9|84 95:4 10|81 60:5 1|27 9:5 2|37 2:5 3|49 41:5 4|66 97:5 5|33 58:5 6|27 65:5 7|80 81:5 8|81 64:5 9|100 71:5 10|100 20:6 1|50 67:6 2|1 55:6 3|38 9:6 4|34 70:6 5|85 100:6 6|92 31:6 7|91 95:6 8|40 30:6 9|77 10:6 10|62 94:7 1|76 99:7 2|35 75:7 3|54 72:7 4|48 4:7 5|78 53:7 6|97 12:7 7|9 36:7 8|31 50:7 9|19 18:7 10|84 68:8 1|18 68:8 2|61 65:8 3|58 92:8 4|22 26:8 5|43 53:8 6|24 48:8 7|100 32:8 8|6 59:8 9|77 91:8 10|83 26:9 1|23 38:9 2|64 38:9 3|76 96:9 4|91 80:9 5|35 4:9 6|77 5:9 7|94 82:9 8|46 8:9 9|42 50:9 10|58 55:10 1|7 73:10 2|28 98:10 3|71 82:10 4|33 57:10 5|12 8:10 6|59 52:10 7|87 51:10 8|75 4:10 9|99 100:10 10</relation>
    <relation name="R51" arity="2" nbTuples="100" semantics="soft" defaultCost="infinity">59 56:1 1|6 99:1 2|75 84:1 3|71 75:1 4|93 15:1 5|66 15:1 6|77 5:1 7|48 7:1 8|37 72:1 9|42 45:1 10|87 13:2 1|58 22:2 2|8 2:2 3|97 30:2 4|31 95:2 5|31 34:2 6|19 42:2 7|5 50:2 8|48 47:2 9|40 41:2 10|82 84:3 1|94 16:3 2|20 50:3 3|46 88:3 4|50 71:3 5|96 34:3 6|73 98:3 7|45 79:3 8|75 46:3 9|95 23:3 10|24 49:4 1|33 100:4 2|28 58:4 3|15 76:4 4|34 4:4 5|24 67:4 6|96 23:4 7|92 78:4 8|1 41:4 9|97 37:4 10|77 92:5 1|11 44:5 2|12 54:5 3|51 24:5 4|5 73:5 5|14 16:5 6|22 59:5 7|97 17:5 8|99 12:5 9|5 47:5 10|35 96:6 1|15 96:6 2|16 30:6 3|8 59:6 4|16 22:6 5|50 79:6 6|39 68:6 7|47 48:6 8|42 64:6 9|43 67:6 10|44 93:7 1|71 80:7 2|75 100:7 3|95 52:7 4|20 54:7 5|33 94:7 6|32 75:7 7|23 6:7 8|40 6:7 9|83 13:7 10|57 63:8 1|70 83:8 2|99 36:8 3|64 16:8 4|45 50:8 5|48 83:8 6|77 59:8 7|91 48:8 8|56 83:8 9|53 67:8 10|89 56:9 1|69 39:9 2|25 11:9 3|64 25:9 4|27 92:9 5|87 76:9 6|66 32:9 7|19 29:9 8|6 29:9 9|60 60:9 10|8 92:10 1|44 36:10 2|81 15:10 3|49 14:10 4|17 27:10 5|52 7:10 6|78 16:10 7|56 47:10 8|2 29:10 9|59 62:10 10</relation>
    <relation name="R52" arity="2" nbTuples="100" semantics="soft" defaultCost="infinity">68 29:1 1|71 82:1 2|3 76:1 3|77 97:1 4|78 93:1 5|38 98:1 6|94 71:1 7|79 21:1 8|10 71:1 9|47 60:1 10|76 64:2 1|51 93:2 2|22 89:2 3|79 16:2 4|32 62:2 5|69 69:2 6|80 46:2 7|58 97:2 8|46 43:2 9|70 85:2 10|95 29:3 1|93 54:3 2|51 44:3 3|14 41:3 4|100 100:3 5|5 3:3 6|29 66:3 7|36 57:3 8|32 40:3 9|71 75:3 10|74 36:4 1|46 22:4 2|28 67:4 3|47 85:4 4|15 17:4 5|37 46:4 6|33 62:4 7|30 73:4 8|41 34:4 9|91 99:4 10|1 63:5 1|85 74:5 2|81 93:5 3|94 94:5 4|33 25:5 5|44 20:5 6|28 80:5 7|19 35:5 8|63 52:5 9|48 93:5 10|18 80:6 1|15 60:6 2|7 31:6 3|1 67:6 4|91 57:6 5|24 27:6 6|37 57:6 7|35 14:6 8|9 74:6 9|16 37:6 10|28 98:7 1|33 70:7 2|95 55:7 3|96 90:7 4|99 52:7 5|43 63:7 6|22 6:7 7|52 16:7 8|55 10:7 9|72 79:7 10|74 60:8 1|24 24:8 2|85 88:8 3|63 3:8 4|47 7:8 5|15 63:8 6|86 34:8 7|81 45:8 8|71 15:8 9|96 100:8 10|4 3:9 1|64 73:9 2|55 74:9 3|42 37:9 4|31 43:9 5|13 86:9 6|12 99:9 7|31 35:9 8|84 70:9 9|32 7:9 10|98 83:10 1|83 23:10 2|55 93:10 3|40 79:10 4|62 88:10 5|2 90:10 6|20 29:10 7|8 97:10 8|27 3:10 9|88 13:10 10</relation>
    <relation name="R53" arity="2" nbTuples="100" semantics="soft" defaultCost="infinity">37 21:1 1|12 9:1 2|8 28:1 3|93 46:1 4|65 49:1 5|80 53:1 6|63 44:1 7|56 90:1 8|2 92:1 9|93 43:1 10|29 85:2 1|47 12:2 2|9 82:2 3|68 93:2 4|75 22:2 5|90 71:2 6|70 66:2 7|15 60:2 8|96 22:2 9|52 5:2 10|12 49:3 1|68 34:3 2|11 53:3 3|23 43:3 4|75 14:3 5|15 7:3 6|50 34:3 7|14 71:3 8|20 6:3 9|90 17:3 10|40 55:4 1|54 66:4 2|100 53:4 3|92 13:4 4|20 23:4 5|66 69:4 6|38 51:4 7|49 27:4 8|54 98:4 9|43 66:4 10|90 35:5 1|44 22:5 2|14 33:5 3|68 94:5 4|86 16:5 5|59 56:5 6|63 39:5 7|30 93:5 8|71 50:5 9|25 95:5 10|44 11:6 1|47 76:6 2|1 86:6 3|68 49:6 4|65 21:6 5|99 77:6 6|49 83:6 7|85 22:6 8|38 41:6 9|15 7:6 10|42 13:7 1|7 98:7 2|6 57:7 3|75 33:7 4|25 87:7 5|25 5:7 6|73 97:7 7|36 44:7 8|26 59:7 9|78 27:7 10|9 66:8 1|69 82:8 2|74 13:8 3|38 57:8 4|5 76:8 5|76 48:8 6|71 22:8 7|47 14:8 8|2 8:8 9|40 14:8 10|53 47:9 1|70 61:9 2|13 45:9 3|91 92:9 4|70 3:9 5|90 4:9 6|6 60:9 7|26 56:9 8|70 14:9 9|53 52:9 10|37 59:10 1|1 3:10 2|73 50:10 3|32 71:10 4|28 95:10 5|78 3:10 6|74 84:10 7|72 64:10 8|45 15:10 9|7 84:10 10</relation>
    <relation name="R54" arity="2" nbTuples="100" semantics="soft" defaultCost="infinity">1 45:1 1|43 59:1 2|14 9:1 3|65 39:1 4|17 41:1 5|1 86:1 6|79 62:1 7|92 60:1 8|60 70:1 9|36 73:1 10|2 38:2 1|87 24:2 2|32 64:2 3|66 95:2 4|35 40:2 5|59 5:2 6|3 11:2 7|2 58:2 8|40 30:2 9|50 72:2 10|82 64:3 1|84 97:3 2|22 96:3 3|62 98:3 4|75 40:3 5|67 20:3 6|3 11:3 7|64 96:3 8|26 34:3 9|25 35:3 10|57 13:4 1|69 56:4 2|13 44:4 3|76 33:4 4|75 99:4 5|88 45:4 6|56 55:4 7|55 17:4 8|39 19:4 9|16 96:4 10|36 29:5 1|97 97:5 2|25 12:5 3|100 1:5 4|55 15:5 5|98 5:5 6|52 13:5 7|99 77:5 8|76 59:5 9|64 77:5 10|55 29:6 1|28 78:6 2|18 87:6 3|76 24:6 4|56 67:6 5|54 66:6 6|8 86:6 7|23 88:6 8|43 46:6 9|87 72:6 10|100 15:7 1|78 37:7 2|3 48:7 3|72 92:7 4|24 9:7 5|31 71:7 6|48 74:7 7|88 21:7 8|25 64:7 9|95 29:7 10|40 12:8 1|6 14:8 2|95 21:8 3|50 10:8 4|17 43:8 5|55 11:8 6|21 76:8 7|91 69:8 8|41 25:8 9|12 83:8 10|88 90:9 1|99 37:9 2|58 50:9 3|3 88:9 4|22 83:9 5|44 76:9 6|19 48:9 7|82 22:9 8|62 21:9 9|98 80:9 10|8 97:10 1|35 28:10 2|85 39:10 3|11 61:10 4|75 51:10 5|12 87:10 6|27 60:10 7|71 6:10 8|67 92:10 9|96 3:10 10</relation>
    <relation name="R55" arity="2" nbTuples="100" semantics="soft" defaultCost="infinity">84 3:1 1|72 78:1 2|21 95:1 3|57 61:1 4|78 79:1 5|40 98:1 6|32 28:1 7|45 9:1 8|15 36:1 9|99 42:1 10|43 43:2 1|29 17:2 2|87 92:2 3|78 27:2 4|93 29:2 5|84 85:2 6|78 58:2 7|94 70:2 8|39 33:2 9|76 21:2 10|85 62:3 1|55 64:3 2|30 73:3 3|5 4:3 4|69 10:3 5|67 77:3 6|93 83:3 7|2 7:3 8|82 41:3 9|45 85:3 10|74 84:4 1|96 47:4 2|50 83:4 3|69 96:4 4|28 62:4 5|80 77:4 6|94 93:4 7|17 13:4 8|65 99:4 9|66 46:4 10|35 52:5 1|71 60:5 2|89 85:5 3|93 89:5 4|1 51:5 5|94 54:5 6|78 3:5 7|25 24:5 8|40 71:5 9|3 6:5 10|15 82:6 1|69 67:6 2|7 64:6 3|99 77:6 4|46 43:6 5|82 89:6 6|63 76:6 7|26 35:6 8|34 88:6 9|56 87:6 10|41 71:7 1|61 75:7 2|43 6:7 3|4 30:7 4|21 51:7 5|76 97:7 6|46 3:7 7|77 3:7 8|54 70:7 9|11 76:7 10|75 77:8 1|89 73:8 2|15 2:8 3|40 39:8 4|32 80:8 5|31 37:8 6|62 8:8 7|42 47:8 8|29 61:8 9|1 31:8 10|60 92:9 1|96 64:9 2|50 77:9 3|78 9:9 4|73 71:9 5|56 27:9 6|22 93:9 7|20 18:9 8|36 82:9 9|88 69:9 10|59 41:10 1|62 38:10 2|73 97:10 3|69 64:10 4|12 92:10 5|48 54:10 6|8 36:10 7|74 82:10 8|28 56:10 9|21 76:10 10</relation>
    <relation name="R56" arity="2" nbTuples="100" semantics="soft" defaultCost="infinity">95 80:1 1|14 83:1 2|17 24:1 3|41 37:1 4|61 36:1 5|95 80:1 6|72 16:1 7|38 21:1 8|36 5:1 9|98 55:1 10|87 99:2 1|88 9:2 2|13 51:2 3|27 13:2 4|75 74:2 5|78 51:2 6|69 71:2 7|52 96:2 8|82 76:2 9|14 79:2 10|37 23:3 1|51 100:3 2|39 8:3 3|63 47:3 4|98 49:3 5|38 66:3 6|9 11:3 7|46 49:3 8|59 8:3 9|6 37:3 10|18 58:4 1|33 40:4 2|7 17:4 3|55 3:4 4|68 98:4 5|83 92:4 6|74 31:4 7|58 75:4 8|86 97:4 9|49 31:4 10|52 46:5 1|93 55:5 2|49 67:5 3|38 41:5 4|29 93:5 5|51 9:5 6|82 58:5 7|82 50:5 8|51 50:5 9|88 42:5 10|38 68:6 1|86 17:6 2|25 97:6 3|86 38:6 4|86 93:6 5|35 85:6 6|13 89:6 7|33 21:6 8|81 13:6 9|83 76:6 10|92 28:7 1|63 39:7 2|84 4:7 3|63 43:7 4|68 46:7 5|79 85:7 6|56 7:7 7|89 99:7 8|80 45:7 9|68 4:7 10|55 95:8 1|25 92:8 2|31 43:8 3|95 52:8 4|94 30:8 5|61 92:8 6|19 32:8 7|11 100:8 8|47 93:8 9|18 23:8 10|71 40:9 1|25 4:9 2|16 19:9 3|54 34:9 4|98 58:9 5|15 87:9 6|83 96:9 7|64 3:9 8|18 70:9 9|96 2:9 10|23 88:10 1|87 32:10 2|18 98:10 3|57 59:10 4|45 93:10 5|66 44:10 6|63 58:10 7|27 58:10 8|87 57:10 9|21 28:10 10</relation>
    <relation name="R57" arity="2" nbTuples="100" semantics="soft" defaultCost="infinity">56 67:1 1|53 45:1 2|91 99:1 3|23 61:1 4|9 76:1 5|86 86:1 6|12 18:1 7|3 15:1 8|2 2:1 9|8 32:1 10|63 77:2 1|13 47:2 2|7 79:2 3|52 4:2 4|86 8:2 5|20 94:2 6|22 70:2 7|93 48:2 8|7 64:2 9|25 42:2 10|44 85:3 1|18 14:3 2|2 18:3 3|12 48:3 4|74 24:3 5|98 66:3 6|96 84:3 7|79 16:3 8|20 24:3 9|11 37:3 10|76 11:4 1|9 63:4 2|60 73:4 3|14 72:4 4|69 77:4 5|80 35:4 6|73 39:4 7|42 31:4 8|34 77:4 9|20 49:4 10|38 12:5 1|83 47:5 2|61 97:5 3|60 64:5 4|93 61:5 5|73 51:5 6|89 94:5 7|39 26:5 8|55 59:5 9|83 19:5 10|59 44:6 1|60 33:6 2|87 21:6 3|26 1:6 4|91 28:6 5|14 100:6 6|46 57:6 7|77 29:6 8|41 53:6 9|1 45:6 10|33 47:7 1|94 27:7 2|72 39:7 3|32 3:7 4|61 79:7 5|96 61:7 6|51 18:7 7|88 55:7 8|80 1:7 9|5 1:7 10|55 25:8 1|60 28:8 2|51 98:8 3|96 91:8 4|49 78:8 5|7 83:8 6|40 87:8 7|81 44:8 8|63 71:8 9|3 27:8 10|80 68:9 1|37 4:9 2|95 36:9 3|57 98:9 4|28 12:9 5|52 47:9 6|93 42:9 7|27 5:9 8|3 55:9 9|41 19:9 10|19 41:10 1|71 38:10 2|93 17:10 3|69 21:10 4|87 72:10 5|90 68:10 6|62 91:10 7|73 90:10 8|16 95:10 9|74 3:10 10</relation>
    <relation name="R58" arity="2" nbTuples="100" semantics="soft" defaultCost="infinity">95 50:1 1|70 49:1 2|67 4:1 3|39 79:1 4|58 78:1 5|99 13:1 6|27 39:1 7|29 84:1 8|74 21:1 9|37 74:1 10|76 21:2 1|19 65:2 2|31 7:2 3|68 9:2 4|50 46:2 5|25 57:2 6|67 94:2 7|18 79:2 8|70 33:2 9|45 26:2 10|19 33:3 1|71 15:3 2|30 6:3 3|45 24:3 4|13 61:3 5|35 8:3 6|24 55:3 7|88 100:3 8|33 62:3 9|22 46:3 10|89 14:4 1|75 12:4 2|10 55:4 3|55 76:4 4|86 32:4 5|21 29:4 6|99 1:4 7|22 70:4 8|28 44:4 9|9 20:4 10|56 43:5 1|48 27:5 2|51 64:5 3|82 82:5 4|19 9:5 5|37 51:5 6|68 42:5 7|77 31:5 8|49 54:5 9|10 71:5 10|74 79:6 1|95 78:6 2|7 14:6 3|62 4:6 4|65 83:6 5|74 57:6 6|61 98:6 7|76 74:6 8|7 99:6 9|9 67:6 10|37 44:7 1|4 27:7 2|66 65:7 3|21 64:7 4|78 14:7 5|83 32:7 6|79 59:7 7|95 5:7 8|65 5:7 9|44 32:7 10|37 60:8 1|11 23:8 2|15 100:8 3|45 90:8 4|93 16:8 5|60 96:8 6|65 81:8 7|22 57:8 8|33 1:8 9|2 41:8 10|91 88:9 1|60 46:9 2|69 14:9 3|22 29:9 4|42 88:9 5|98 87:9 6|37 31:9 7|86 21:9 8|83 94:9 9|39 5:9 10|7 37:10 1|97 65:10 2|57 39:10 3|37 42:10 4|46 78:10 5|10 97:10 6|39 6:10 7|63 15:10 8|93 18:10 9|52 40:10 10</relation>
    <relation name="R59" arity="2" nbTuples="100" semantics="soft" defaultCost="infinity">23 67:1 1|75 81:1 2|22 3:1 3|68 3:1 4|73 62:1 5|60 50:1 6|20 40:1 7|66 9:1 8|23 61:1 9|4 72:1 10|90 70:2 1|49 16:2 2|12 51:2 3|19 82:2 4|65 83:2 5|59 1:2 6|93 59:2 7|34 81:2 8|4 89:2 9|59 30:2 10|34 10:3 1|12 92:3 2|71 73:3 3|32 24:3 4|27 55:3 5|81 19:3 6|57 76:3 7|84 5:3 8|48 51:3 9|60 80:3 10|81 79:4 1|65 75:4 2|50 57:4 3|34 18:4 4|64 95:4 5|49 54:4 6|74 73:4 7|8 1:4 8|90 96:4 9|41 4:4 10|13 64:5 1|40 57:5 2|80 12:5 3|3 92:5 4|62 10:5 5|40 10:5 6|44 92:5 7|14 79:5 8|48 1:5 9|71 19:5 10|98 27:6 1|99 32:6 2|6 60:6 3|4 33:6 4|48 40:6 5|8 7:6 6|57 56:6 7|11 4:6 8|83 29:6 9|13 44:6 10|6 54:7 1|82 38:7 2|34 99:7 3|68 61:7 4|55 90:7 5|24 63:7 6|81 20:7 7|45 56:7 8|16 6:7 9|61 45:7 10|29 100:8 1|28 49:8 2|43 43:8 3|43 94:8 4|65 62:8 5|61 19:8 6|47 1:8 7|52 22:8 8|87 67:8 9|39 6:8 10|45 10:9 1|36 59:9 2|59 1:9 3|25 14:9 4|56 63:9 5|21 33:9 6|23 48:9 7|14 17:9 8|64 21:9 9|97 66:9 10|97 2:10 1|69 32:10 2|81 64:10 3|52 62:10 4|7 82:10 5|31 62:10 6|10 84:10 7|14 60:10 8|62 70:10 9|43 78:10 10</relation>
    <relation name="R60" arity="2" nbTuples="100" semantics="soft" defaultCost="infinity">71 12:1 1|26 94:1 2|58 73:1 3|55 6:1 4|45 37:1 5|59 89:1 6|57 84:1 7|12 60:1 8|59 75:1 9|43 73:1 10|3 1:2 1|17 94:2 2|98 59:2 3|59 85:2 4|53 6:2 5|40 6:2 6|33 94:2 7|44 13:2 8|38 42:2 9|9 95:2 10|98 87:3 1|82 1:3 2|81 15:3 3|4 55:3 4|46 28:3 5|89 88:3 6|46 25:3 7|40 61:3 8|77 5:3 9|15 81:3 10|89 5:4 1|6 83:4 2|21 78:4 3|29 76:4 4|23 94:4 5|8 28:4 6|95 27:4 7|49 79:4 8|44 15:4 9|17 98:4 10|4 58:5 1|32 82:5 2|58 8:5 3|33 23:5 4|26 49:5 5|51 5:5 6|11 29:5 7|9 77:5 8|7 40:5 9|8 9:5 10|23 50:6 1|1 32:6 2|71 15:6 3|62 33:6 4|62 91:6 5|28 68:6 6|98 38:6 7|84 20:6 8|19 75:6 9|74 62:6 10|40 27:7 1|59 27:7 2|68 1:7 3|51 28:7 4|82 79:7 5|85 37:7 6|23 56:7 7|11 61:7 8|48 84:7 9|60 27:7 10|22 28:8 1|83 38:8 2|29 2:8 3|53 36:8 4|3 81:8 5|55 43:8 6|80 65:8 7|85 62:8 8|49 1:8 9|45 49:8 10|96 50:9 1|79 77:9 2|27 43:9 3|26 61:9 4|86 31:9 5|58 19:9 6|37 13:9 7|92 100:9 8|91 92:9 9|82 30:9 10|40 82:10 1|86 89:10 2|28 83:10 3|77 30:10 4|58 8:10 5|26 70:10 6|33 28:10 7|81 44:10 8|36 18:10 9|7 56:10 10</relation>
    <relation name="R61" arity="2" nbTuples="100" semantics="soft" defaultCost="infinity">61 32:1 1|10 32:1 2|21 79:1 3|45 8:1 4|54 35:1 5|29 96:1 6|100 40:1 7|13 82:1 8|76 25:1 9|68 33:1 10|100 51:2 1|78 90:2 2|98 92:2 3|36 94:2 4|42 80:2 5|26 70:2 6|63 87:2 7|2 50:2 8|99 74:2 9|59 54:2 10|66 40:3 1|55 66:3 2|2 49:3 3|77 96:3 4|44 16:3 5|75 63:3 6|98 97:3 7|90 67:3 8|45 34:3 9|54 85:3 10|51 56:4 1|31 62:4 2|24 89:4 3|63 31:4 4|31 60:4 5|42 63:4 6|93 20:4 7|52 94:4 8|52 86:4 9|77 44:4 10|14 37:5 1|27 32:5 2|39 58:5 3|38 23:5 4|14 1:5 5|44 64:5 6|32 67:5 7|26 98:5 8|68 12:5 9|10 57:5 10|68 31:6 1|87 16:6 2|72 42:6 3|84 50:6 4|1 89:6 5|78 64:6 6|96 34:6 7|16 32:6 8|35 21:6 9|89 82:6 10|7 51:7 1|68 80:7 2|90 18:7 3|91 35:7 4|88 31:7 5|7 99:7 6|33 57:7 7|93 92:7 8|91 2:7 9|62 45:7 10|32 57:8 1|31 15:8 2|14 48:8 3|79 13:8 4|17 8:8 5|32 28:8 6|79 39:8 7|33 20:8 8|62 9:8 9|13 42:8 10|43 63:9 1|62 12:9 2|20 58:9 3|5 50:9 4|1 19:9 5|36 84:9 6|67 78:9 7|25 9:9 8|23 65:9 9|96 91:9 10|52 59:10 1|35 88:10 2|57 32:10 3|92 75:10 4|43 77:10 5|49 38:10 6|91 37:10 7|34 54:10 8|28 98:10 9|81 16:10 10</relation>
    <relation name="R62" arity="2" nbTuples="100" semantics="soft" defaultCost="infinity">44 64:1 1|22 40:1 2|8 78:1 3|58 64:1 4|43 2:1 5|17 76:1 6|83 41:1 7|23 45:1 8|88 41:1 9|81 24:1 10|28 60:2 1|14 60:2 2|32 81:2 3|79 30:2 4|11 2:2 5|91 9:2 6|13 6:2 7|42 53:2 8|91 3:2 9|39 81:2 10|25 7:3 1|20 35:3 2|96 78:3 3|85 68:3 4|7 84:3 5|78 51:3 6|92 85:3 7|92 49:3 8|89 47:3 9|14 62:3 10|62 8:4 1|27 91:4 2|33 83:4 3|100 57:4 4|75 16:4 5|12 49:4 6|39 91:4 7|82 66:4 8|14 10:4 9|5 75:4 10|30 73:5 1|86 76:5 2|81 82:5 3|74 72:5 4|8 44:5 5|3 78:5 6|10 31:5 7|53 33:5 8|65 6:5 9|74 28:5 10|51 24:6 1|5 70:6 2|88 81:6 3|86 10:6 4|8 78:6 5|18 18:6 6|75 20:6 7|41 26:6 8|39 24:6 9|17 58:6 10|83 13:7 1|78 37:7 2|55 64:7 3|68 17:7 4|47 77:7 5|43 60:7 6|79 31:7 7|1 18:7 8|43 5:7 9|44 80:7 10|45 30:8 1|87 87:8 2|7 82:8 3|47 13:8 4|56 91:8 5|34 65:8 6|6 16:8 7|73 69:8 8|21 92:8 9|3 55:8 10|39 42:9 1|25 67:9 2|45 16:9 3|45 9:9 4|13 88:9 5|56 15:9 6|50 53:9 7|13 53:9 8|7 12:9 9|35 56:9 10|38 60:10 1|4 73:10 2|45 53:10 3|94 46:10 4|32 44:10 5|36 36:10 6|16 63:10 7|58 5:10 8|49 32:10 9|61 13:10 10</relation>
    <relation name="R63" arity="2" nbTuples="100" semantics="soft" defaultCost="infinity">26 91:1 1|80 66:1 2|97 33:1 3|63 18:1 4|68 52:1 5|43 13:1 6|6 17:1 7|10 95:1 8|44 6:1 9|5 74:1 10|19 59:2 1|38 100:2 2|68 14:2 3|87 24:2 4|14 33:2 5|5 74:2 6|47 58:2 7|40 100:2 8|29 37:2 9|28 9:2 10|13 42:3 1|31 43:3 2|18 97:3 3|98 24:3 4|49 4:3 5|45 12:3 6|47 84:3 7|37 34:3 8|37 8:3 9|92 40:3 10|22 28:4 1|37 72:4 2|15 1:4 3|50 30:4 4|100 21:4 5|100 78:4 6|39 56:4 7|8 97:4 8|19 51:4 9|69 92:4 10|58 18:5 1|67 18:5 2|71 93:5 3|17 94:5 4|69 44:5 5|28 43:5 6|74 54:5 7|23 92:5 8|8 4:5 9|70 76:5 10|35 63:6 1|79 45:6 2|89 61:6 3|97 31:6 4|13 31:6 5|86 65:6 6|99 75:6 7|6 15:6 8|14 31:6 9|28 50:6 10|1 82:7 1|3 11:7 2|74 81:7 3|58 34:7 4|27 49:7 5|79 38:7 6|28 20:7 7|6 51:7 8|46 7:7 9|13 37:7 10|58 4:8 1|11 59:8 2|27 3:8 3|63 88:8 4|69 88:8 5|39 63:8 6|65 38:8 7|69 69:8 8|42 38:8 9|15 39:8 10|15 77:9 1|82 13:9 2|58 11:9 3|15 48:9 4|48 36:9 5|76 14:9 6|93 97:9 7|72 77:9 8|55 98:9 9|25 100:9 10|33 91:10 1|96 75:10 2|23 13:10 3|46 61:10 4|46 62:10 5|20 41:10 6|90 61:10 7|32 18:10 8|24 29:10 9|16 2:10 10</relation>
    <relation name="R64" arity="2" nbTuples="100" semantics="soft" defaultCost="infinity">43 16:1 1|41 51:1 2|82 55:1 3|43 80:1 4|99 16:1 5|4 36:1 6|55 28:1 7|22 37:1 8|20 35:1 9|66 49:1 10|65 78:2 1|50 47:2 2|14 17:2 3|89 49:2 4|23 66:2 5|98 33:2 6|47 5:2 7|61 41:2 8|88 33:2 9|60 73:2 10|62 87:3 1|99 74:3 2|20 89:3 3|33 54:3 4|70 38:3 5|47 39:3 6|72 100:3 7|59 40:3 8|76 30:3 9|92 62:3 10|28 78:4 1|65 73:4 2|47 38:4 3|67 15:4 4|73 8:4 5|58 21:4 6|25 64:4 7|91 77:4 8|50 40:4 9|80 54:4 10|60 57:5 1|85 32:5 2|47 54:5 3|27 7:5 4|9 9:5 5|65 84:5 6|17 66:5 7|83 50:5 8|15 33:5 9|78 12:5 10|18 21:6 1|30 96:6 2|80 84:6 3|52 13:6 4|34 17:6 5|19 91:6 6|86 56:6 7|81 98:6 8|9 37:6 9|33 89:6 10|27 68:7 1|42 35:7 2|4 81:7 3|70 96:7 4|58 32:7 5|34 59:7 6|71 40:7 7|16 33:7 8|80 64:7 9|92 98:7 10|83 47:8 1|2 63:8 2|7 70:8 3|81 77:8 4|79 86:8 5|56 67:8 6|87 30:8 7|19 92:8 8|15 61:8 9|93 85:8 10|82 61:9 1|59 88:9 2|22 50:9 3|15 29:9 4|10 16:9 5|15 65:9 6|6 92:9 7|98 56:9 8|26 85:9 9|52 2:9 10|63 84:10 1|98 58:10 2|83 59:10 3|36 69:10 4|72 85:10 5|5 89:10 6|92 12:10 7|36 73:10 8|97 63:10 9|19 54:10 10</relation>
    <relation name="R65" arity="2" nbTuples="100" semantics="soft" defaultCost="infinity">96 93:1 1|19 59:1 2|19 20:1 3|31 24:1 4|2 30:1 5|75 52:1 6|65 85:1 7|34 44:1 8|50 12:1 9|74 20:1 10|12 60:2 1|98 63:2 2|7 61:2 3|24 90:2 4|83 63:2 5|80 94:2 6|23 50:2 7|2 53:2 8|67 3:2 9|55 79:2 10|78 8:3 1|70 25:3 2|19 68:3 3|86 30:3 4|11 17:3 5|86 75:3 6|31 25:3 7|82 58:3 8|8 97:3 9|88 11:3 10|79 66:4 1|91 15:4 2|90 42:4 3|8 94:4 4|86 32:4 5|39 17:4 6|40 39:4 7|36 40:4 8|52 9:4 9|23 18:4 10|37 84:5 1|46 92:5 2|46 89:5 3|94 51:5 4|5 90:5 5|57 6:5 6|61 13:5 7|1 55:5 8|86 40:5 9|89 74:5 10|75 69:6 1|94 62:6 2|96 35:6 3|29 59:6 4|68 90:6 5|85 12:6 6|35 29:6 7|32 41:6 8|91 81:6 9|26 7:6 10|35 69:7 1|12 93:7 2|87 79:7 3|53 39:7 4|89 71:7 5|96 19:7 6|4 11:7 7|8 40:7 8|89 99:7 9|53 40:7 10|57 17:8 1|31 42:8 2|61 33:8 3|22 10:8 4|30 41:8 5|80 63:8 6|78 41:8 7|87 90:8 8|16 15:8 9|42 22:8 10|94 87:9 1|93 10:9 2|43 90:9 3|20 75:9 4|24 48:9 5|86 11:9 6|35 78:9 7|15 27:9 8|59 19:9 9|26 37:9 10|1 24:10 1|54 36:10 2|3 22:10 3|11 9:10 4|57 16:10 5|6 51:10 6|62 57:10 7|98 29:10 8|13 92:10 9|8 14:10 10</relation>
    <relation name="R66" arity="2" nbTuples="100" semantics="soft" defaultCost="infinity">27 62:1 1|19 71:1 2|96 16:1 3|85 41:1 4|27 56:1 5|36 62:1 6|80 32:1 7|39 61:1 8|38 98:1 9|61 65:1 10|40 1:2 1|34 56:2 2|96 86:2 3|47 24:2 4|69 1:2 5|11 67:2 6|28 58:2 7|37 14:2 8|7 36:2 9|8 27:2 10|100 93:3 1|6 15:3 2|74 75:3 3|56 45:3 4|66 17:3 5|49 19:3 6|17 36:3 7|6 72:3 8|44 54:3 9|86 6:3 10|1 72:4 1|72 87:4 2|65 87:4 3|6 77:4 4|11 23:4 5|15 17:4 6|68 9:4 7|52 19:4 8|40 51:4 9|10 58:4 10|41 90:5 1|27 32:5 2|82 69:5 3|52 69:5 4|23 85:5 5|84 67:5 6|64 25:5 7|2 62:5 8|20 59:5 9|99 21:5 10|64 2:6 1|83 91:6 2|13 97:6 3|78 19:6 4|19 56:6 5|70 38:6 6|36 36:6 7|26 61:6 8|21 94:6 9|42 29:6 10|68 41:7 1|71 21:7 2|33 64:7 3|79 37:7 4|75 91:7 5|42 26:7 6|98 10:7 7|27 51:7 8|71 64:7 9|35 43:7 10|13 15:8 1|74 25:8 2|11 38:8 3|10 67:8 4|80 41:8 5|94 28:8 6|15 34:8 7|8 79:8 8|78 25:8 9|60 64:8 10|91 79:9 1|84 18:9 2|2 98:9 3|29 28:9 4|22 68:9 5|91 79:9 6|66 42:9 7|61 24:9 8|8 33:9 9|61 52:9 10|70 91:10 1|15 57:10 2|92 76:10 3|73 36:10 4|76 45:10 5|28 71:10 6|20 1:10 7|93 17:10 8|37 61:10 9|84 7:10 10</relation>
    <relation name="R67" arity="2" nbTuples="100" semantics="soft" defaultCost="infinity">3 63:1 1|37 87:1 2|89 21:1 3|25 87:1 4|70 18:1 5|90 25:1 6|85 13:1 7|59 59:1 8|52 38:1 9|78 94:1 10|30 59:2 1|60 62:2 2|35 35:2 3|79 17:2 4|66 85:2 5|78 83:2 6|46 87:2 7|14 24:2 8|96 16:2 9|99 24:2 10|86 89:3 1|66 87:3 2|49 30:3 3|17 99:3 4|23 50:3 5|7 6:3 6|31 16:3 7|19 36:3 8|84 10:3 9|39 81:3 10|19 27:4 1|84 37:4 2|41 65:4 3|68 2:4 4|73 2:4 5|54 34:4 6|64 5:4 7|80 46:4 8|91 7:4 9|25 51:4 10|81 13:5 1|83 42:5 2|34 31:5 3|70 34:5 4|78 82:5 5|26 68:5 6|74 15:5 7|88 38:5 8|25 35:5 9|21 75:5 10|68 23:6 1|37 70:6 2|18 65:6 3|25 51:6 4|44 68:6 5|6 13:6 6|52 43:6 7|56 86:6 8|61 49:6 9|28 13:6 10|94 29:7 1|49 85:7 2|73 74:7 3|38 78:7 4|98 7:7 5|79 36:7 6|10 76:7 7|21 18:7 8|95 31:7 9|6 57:7 10|65 31:8 1|27 54:8 2|42 38:8 3|20 53:8 4|31 46:8 5|22 44:8 6|8 74:8 7|95 57:8 8|49 83:8 9|17 16:8 10|56 40:9 1|59 56:9 2|48 19:9 3|90 11:9 4|16 53:9 5|73 13:9 6|81 73:9 7|88 73:9 8|79 70:9 9|52 32:9 10|15 44:10 1|90 29:10 2|53 37:10 3|67 33:10 4|96 42:10 5|46 62:10 6|57 51:10 7|39 37:10 8|18 2:10 9|40 60:10 10</relation>
    <relation name="R68" arity="2" nbTuples="100" semantics="soft" defaultCost="infinity">46 38:1 1|82 73:1 2|70 22:1 3|34 91:1 4|99 5:1 5|75 58:1 6|13 62:1 7|94 53:1 8|1 8:1 9|67 8:1 10|44 83:2 1|3 81:2 2|10 38:2 3|37 94:2 4|36 27:2 5|13 15:2 6|89 31:2 7|76 36:2 8|48 69:2 9|93 71:2 10|39 41:3 1|53 2:3 2|59 82:3 3|70 54:3 4|69 41:3 5|82 74:3 6|80 91:3 7|78 17:3 8|90 41:3 9|12 61:3 10|13 30:4 1|51 51:4 2|9 29:4 3|93 3:4 4|99 8:4 5|32 53:4 6|67 77:4 7|98 95:4 8|53 45:4 9|88 18:4 10|52 83:5 1|11 93:5 2|72 59:5 3|43 48:5 4|71 19:5 5|94 22:5 6|97 91:5 7|78 73:5 8|72 16:5 9|3 74:5 10|22 98:6 1|52 23:6 2|32 9:6 3|19 64:6 4|7 74:6 5|49 4:6 6|79 21:6 7|10 100:6 8|40 62:6 9|52 66:6 10|95 55:7 1|35 70:7 2|39 61:7 3|3 55:7 4|16 23:7 5|65 51:7 6|1 55:7 7|95 4:7 8|40 40:7 9|81 9:7 10|34 18:8 1|4 92:8 2|98 53:8 3|61 27:8 4|34 61:8 5|68 78:8 6|57 85:8 7|85 83:8 8|85 27:8 9|52 99:8 10|49 16:9 1|11 83:9 2|3 66:9 3|79 71:9 4|53 28:9 5|97 93:9 6|43 21:9 7|95 51:9 8|80 90:9 9|72 53:9 10|45 25:10 1|9 37:10 2|19 56:10 3|98 37:10 4|94 91:10 5|27 15:10 6|63 7:10 7|54 21:10 8|6 25:10 9|67 89:10 10</relation>
    <relation name="R69" arity="2" nbTuples="100" semantics="soft" defaultCost="infinity">19 52:1 1|40 60:1 2|75 19:1 3|25 36:1 4|51 76:1 5|94 77:1 6|44 91:1 7|24 89:1 8|49 1:1 9|55 32:1 10|74 78:2 1|79 37:2 2|86 86:2 3|21 15:2 4|37 1:2 5|46 85:2 6|17 3:2 7|89 81:2 8|53 60:2 9|48 16:2 10|54 42:3 1|71 23:3 2|40 33:3 3|94 60:3 4|85 48:3 5|20 51:3 6|58 71:3 7|20 53:3 8|42 89:3 9|13 17:3 10|56 24:4 1|42 31:4 2|40 2:4 3|88 21:4 4|62 50:4 5|91 13:4 6|25 73:4 7|10 61:4 8|64 66:4 9|51 52:4 10|23 48:5 1|16 40:5 2|85 65:5 3|50 64:5 4|57 78:5 5|91 28:5 6|46 3:5 7|59 67:5 8|89 42:5 9|40 34:5 10|52 23:6 1|92 80:6 2|3 10:6 3|73 58:6 4|80 75:6 5|34 74:6 6|27 28:6 7|28 16:6 8|25 56:6 9|17 72:6 10|68 54:7 1|79 51:7 2|36 61:7 3|38 36:7 4|3 58:7 5|18 81:7 6|71 34:7 7|75 96:7 8|62 74:7 9|7 54:7 10|24 64:8 1|57 98:8 2|73 76:8 3|30 98:8 4|15 42:8 5|92 88:8 6|73 94:8 7|3 87:8 8|55 1:8 9|43 55:8 10|10 13:9 1|9 77:9 2|14 85:9 3|37 86:9 4|69 14:9 5|81 62:9 6|57 32:9 7|15 30:9 8|9 39:9 9|37 59:9 10|27 62:10 1|76 65:10 2|3 11:10 3|46 42:10 4|96 95:10 5|77 99:10 6|1 24:10 7|77 55:10 8|4 65:10 9|67 70:10 10</relation>
    <relation name="R70" arity="2" nbTuples="100" semantics="soft" defaultCost="infinity">63 79:1 1|63 91:1 2|56 79:1 3|100 22:1 4|44 59:1 5|84 16:1 6|62 48:1 7|35 59:1 8|10 42:1 9|34 66:1 10|22 100:2 1|14 24:2 2|30 94:2 3|52 62:2 4|96 22:2 5|94 37:2 6|66 18:2 7|15 99:2 8|23 26:2 9|60 91:2 10|61 24:3 1|26 28:3 2|64 15:3 3|50 13:3 4|92 54:3 5|44 19:3 6|83 93:3 7|64 3:3 8|43 90:3 9|46 78:3 10|8 61:4 1|48 37:4 2|13 4:4 3|12 68:4 4|20 74:4 5|65 82:4 6|56 47:4 7|67 33:4 8|60 61:4 9|100 65:4 10|36 86:5 1|37 53:5 2|66 40:5 3|59 92:5 4|29 27:5 5|95 62:5 6|71 61:5 7|57 6:5 8|9 81:5 9|91 99:5 10|27 75:6 1|9 39:6 2|1 76:6 3|13 99:6 4|31 7:6 5|67 87:6 6|85 8:6 7|19 29:6 8|67 81:6 9|64 24:6 10|90 89:7 1|20 16:7 2|11 22:7 3|67 13:7 4|13 40:7 5|20 46:7 6|32 36:7 7|39 9:7 8|34 17:7 9|49 13:7 10|99 50:8 1|68 40:8 2|39 3:8 3|21 51:8 4|92 46:8 5|15 20:8 6|51 72:8 7|18 82:8 8|53 34:8 9|79 33:8 10|41 13:9 1|98 57:9 2|36 46:9 3|96 73:9 4|69 96:9 5|41 79:9 6|47 49:9 7|10 58:9 8|67 86:9 9|10 33:9 10|74 96:10 1|80 35:10 2|77 47:10 3|81 62:10 4|46 75:10 5|23 41:10 6|4 1:10 7|69 55:10 8|92 27:10 9|96 100:10 10</relation>
    <relation name="R71" arity="2" nbTuples="100" semantics="soft" defaultCost="infinity">38 31:1 1|63 54:1 2|59 30:1 3|67 63:1 4|57 32:1 5|23 83:1 6|24 83:1 7|47 18:1 8|30 58:1 9|29 59:1 10|25 30:2 1|49 34:2 2|60 22:2 3|77 38:2 4|65 10:2 5|25 20:2 6|51 43:2 7|50 5:2 8|85 22:2 9|93 93:2 10|85 42:3 1|25 17:3 2|5 42:3 3|32 7:3 4|42 35:3 5|81 47:3 6|80 35:3 7|42 83:3 8|99 82:3 9|29 99:3 10|14 37:4 1|67 32:4 2|87 84:4 3|77 87:4 4|35 12:4 5|44 66:4 6|7 28:4 7|93 95:4 8|28 6:4 9|23 44:4 10|18 38:5 1|43 64:5 2|69 51:5 3|71 100:5 4|48 75:5 5|98 82:5 6|6 91:5 7|51 30:5 8|6 88:5 9|57 53:5 10|94 31:6 1|40 61:6 2|80 23:6 3|24 86:6 4|75 42:6 5|35 14:6 6|58 26:6 7|20 34:6 8|41 54:6 9|53 34:6 10|7 8:7 1|39 53:7 2|50 40:7 3|26 57:7 4|89 59:7 5|75 81:7 6|66 60:7 7|43 32:7 8|8 18:7 9|69 56:7 10|46 17:8 1|99 13:8 2|12 44:8 3|60 7:8 4|93 62:8 5|45 99:8 6|1 46:8 7|38 3:8 8|56 22:8 9|59 84:8 10|99 67:9 1|33 36:9 2|36 61:9 3|63 37:9 4|10 22:9 5|92 77:9 6|32 88:9 7|75 36:9 8|56 45:9 9|19 31:9 10|49 74:10 1|68 15:10 2|66 89:10 3|84 72:10 4|22 42:10 5|62 11:10 6|72 82:10 7|36 46:10 8|64 40:10 9|88 3:10 10</relation>
    <relation name="R72" arity="2" nbTuples="100" semantics="soft" defaultCost="infinity">14 51:1 1|54 67:1 2|16 15:1 3|88 95:1 4|87 33:1 5|46 41:1 6|60 46:1 7|41 84:1 8|54 69:1 9|63 97:1 10|45 100:2 1|38 96:2 2|26 32:2 3|84 11:2 4|5 26:2 5|41 4:2 6|80 33:2 7|21 54:2 8|91 1:2 9|90 60:2 10|56 26:3 1|4 85:3 2|40 82:3 3|58 85:3 4|66 73:3 5|77 91:3 6|51 40:3 7|59 10:3 8|6 74:3 9|10 35:3 10|42 78:4 1|58 78:4 2|41 52:4 3|97 59:4 4|10 53:4 5|47 22:4 6|15 50:4 7|7 61:4 8|14 56:4 9|77 94:4 10|11 94:5 1|98 40:5 2|63 32:5 3|62 15:5 4|42 8:5 5|26 81:5 6|62 23:5 7|96 56:5 8|74 1:5 9|85 15:5 10|58 75:6 1|49 87:6 2|95 58:6 3|82 91:6 4|100 60:6 5|37 37:6 6|82 100:6 7|31 30:6 8|80 70:6 9|76 62:6 10|38 1:7 1|100 50:7 2|40 8:7 3|62 22:7 4|94 76:7 5|68 98:7 6|53 84:7 7|48 88:7 8|4 72:7 9|67 12:7 10|11 70:8 1|2 54:8 2|72 38:8 3|15 96:8 4|91 98:8 5|69 29:8 6|89 45:8 7|64 94:8 8|61 88:8 9|72 1:8 10|76 79:9 1|20 95:9 2|63 41:9 3|23 29:9 4|56 47:9 5|18 95:9 6|87 44:9 7|31 5:9 8|98 54:9 9|42 96:9 10|7 64:10 1|23 64:10 2|15 33:10 3|34 41:10 4|56 29:10 5|25 64:10 6|96 60:10 7|38 89:10 8|58 22:10 9|62 52:10 10</relation>
    <relation name="R73" arity="2" nbTuples="100" semantics="soft" defaultCost="infinity">18 67:1 1|52 89:1 2|45 41:1 3|69 83:1 4|63 40:1 5|3 15:1 6|25 95:1 7|36 70:1 8|26 68:1 9|71 54:1 10|74 46:2 1|16 65:2 2|3 76:2 3|2 70:2 4|81 8:2 5|75 21:2 6|92 62:2 7|13 92:2 8|62 69:2 9|65 68:2 10|37 14:3 1|63 87:3 2|9 100:3 3|40 5:3 4|13 92:3 5|49 12:3 6|71 56:3 7|59 1:3 8|15 77:3 9|58 76:3 10|49 92:4 1|32 45:4 2|8 46:4 3|60 41:4 4|76 53:4 5|16 94:4 6|63 11:4 7|51 43:4 8|7 96:4 9|59 13:4 10|56 36:5 1|66 17:5 2|25 65:5 3|50 95:5 4|34 17:5 5|26 55:5 6|69 27:5 7|25 15:5 8|59 90:5 9|85 35:5 10|17 31:6 1|34 50:6 2|90 13:6 3|86 93:6 4|76 59:6 5|75 73:6 6|68 7:6 7|66 24:6 8|80 74:6 9|43 6:6 10|94 89:7 1|36 50:7 2|94 82:7 3|54 69:7 4|42 13:7 5|47 75:7 6|60 74:7 7|41 98:7 8|31 91:7 9|23 18:7 10|53 1:8 1|33 82:8 2|54 87:8 3|92 98:8 4|12 11:8 5|56 62:8 6|33 89:8 7|82 14:8 8|87 38:8 9|39 88:8 10|41 94:9 1|45 36:9 2|4 32:9 3|86 24:9 4|43 84:9 5|20 1:9 6|32 73:9 7|61 55:9 8|2 68:9 9|67 97:9 10|19 90:10 1|3 23:10 2|79 99:10 3|12 47:10 4|27 96:10 5|56 3:10 6|27 21:10 7|99 57:10 8|76 5:10 9|87 7:10 10</relation>
    <relation name="R74" arity="2" nbTuples="100" semantics="soft" defaultCost="infinity">36 97:1 1|39 76:1 2|80 90:1 3|25 54:1 4|95 1:1 5|93 74:1 6|41 96:1 7|49 62:1 8|81 99:1 9|33 59:1 10|28 23:2 1|100 45:2 2|81 57:2 3|74 66:2 4|61 38:2 5|99 17:2 6|3 21:2 7|65 100:2 8|68 83:2 9|97 42:2 10|49 79:3 1|78 14:3 2|95 89:3 3|90 77:3 4|45 5:3 5|43 56:3 6|84 10:3 7|73 4:3 8|47 28:3 9|12 18:3 10|54 40:4 1|10 37:4 2|82 83:4 3|51 56:4 4|35 77:4 5|58 59:4 6|81 43:4 7|92 85:4 8|48 39:4 9|58 23:4 10|6 26:5 1|95 54:5 2|48 65:5 3|91 23:5 4|6 44:5 5|4 66:5 6|42 32:5 7|57 10:5 8|32 23:5 9|94 79:5 10|70 89:6 1|22 29:6 2|88 8:6 3|42 23:6 4|8 84:6 5|55 74:6 6|24 54:6 7|76 18:6 8|23 23:6 9|27 11:6 10|80 42:7 1|73 54:7 2|4 14:7 3|67 12:7 4|43 88:7 5|23 1:7 6|23 61:7 7|85 85:7 8|72 24:7 9|73 37:7 10|34 11:8 1|3 6:8 2|4 73:8 3|16 19:8 4|92 91:8 5|68 89:8 6|56 50:8 7|94 39:8 8|43 64:8 9|30 47:8 10|69 56:9 1|29 34:9 2|43 5:9 3|98 23:9 4|68 46:9 5|100 41:9 6|87 69:9 7|29 5:9 8|38 94:9 9|26 30:9 10|59 8:10 1|6 48:10 2|36 82:10 3|33 31:10 4|41 57:10 5|87 68:10 6|83 89:10 7|5 61:10 8|34 83:10 9|68 81:10 10</relation>
    <relation name="R75" arity="2" nbTuples="100" semantics="soft" defaultCost="infinity">13 50:1 1|54 10:1 2|87 95:1 3|71 7:1 4|76 19:1 5|50 31:1 6|24 36:1 7|44 48:1 8|14 54:1 9|9 65:1 10|33 8:2 1|52 28:2 2|61 100:2 3|22 70:2 4|45 9:2 5|83 42:2 6|34 54:2 7|67 59:2 8|13 76:2 9|4 49:2 10|21 26:3 1|57 51:3 2|85 72:3 3|40 28:3 4|77 26:3 5|89 90:3 6|18 47:3 7|53 51:3 8|88 57:3 9|18 97:3 10|74 74:4 1|58 61:4 2|60 78:4 3|68 55:4 4|13 32:4 5|100 62:4 6|49 78:4 7|40 29:4 8|54 89:4 9|62 47:4 10|32 72:5 1|98 94:5 2|80 12:5 3|99 24:5 4|91 3:5 5|29 6:5 6|10 1:5 7|14 19:5 8|62 20:5 9|14 41:5 10|49 24:6 1|7 75:6 2|51 60:6 3|59 2:6 4|9 100:6 5|81 54:6 6|52 69:6 7|62 44:6 8|50 67:6 9|78 26:6 10|95 8:7 1|26 84:7 2|89 15:7 3|71 4:7 4|12 64:7 5|41 100:7 6|63 83:7 7|52 51:7 8|7 44:7 9|92 18:7 10|65 47:8 1|77 74:8 2|59 14:8 3|72 56:8 4|80 52:8 5|68 70:8 6|7 39:8 7|92 73:8 8|80 52:8 9|81 8:8 10|79 10:9 1|41 29:9 2|68 73:9 3|77 47:9 4|76 67:9 5|25 71:9 6|73 16:9 7|80 25:9 8|19 69:9 9|72 88:9 10|47 51:10 1|86 78:10 2|19 60:10 3|15 14:10 4|97 82:10 5|67 61:10 6|35 24:10 7|68 53:10 8|64 72:10 9|91 98:10 10</relation>
    <relation name="R76" arity="2" nbTuples="100" semantics="soft" defaultCost="infinity">20 50:1 1|56 68:1 2|43 73:1 3|30 62:1 4|71 29:1 5|80 61:1 6|85 88:1 7|52 75:1 8|46 54:1 9|14 24:1 10|30 60:2 1|7 83:2 2|98 23:2 3|59 48:2 4|80 80:2 5|50 26:2 6|44 30:2 7|31 13:2 8|89 32:2 9|65 38:2 10|78 9:3 1|21 99:3 2|35 44:3 3|86 14:3 4|79 77:3 5|76 98:3 6|12 5:3 7|28 57:3 8|93 79:3 9|94 6:3 10|42 49:4 1|65 76:4 2|70 21:4 3|1 22:4 4|5 41:4 5|31 96:4 6|99 66:4 7|94 2:4 8|29 11:4 9|22 22:4 10|68 25:5 1|39 32:5 2|98 1:5 3|29 42:5 4|41 44:5 5|67 7:5 6|63 47:5 7|30 73:5 8|30 100:5 9|10 58:5 10|61 1:6 1|20 87:6 2|96 41:6 3|65 38:6 4|90 51:6 5|54 69:6 6|31 35:6 7|78 72:6 8|78 20:6 9|35 92:6 10|75 12:7 1|92 36:7 2|57 36:7 3|81 10:7 4|82 21:7 5|98 96:7 6|26 98:7 7|33 10:7 8|54 24:7 9|78 61:7 10|62 2:8 1|2 71:8 2|81 9:8 3|31 94:8 4|13 82:8 5|68 14:8 6|72 94:8 7|28 3:8 8|86 80:8 9|71 53:8 10|63 47:9 1|38 10:9 2|17 73:9 3|63 75:9 4|37 47:9 5|97 55:9 6|64 91:9 7|8 5:9 8|91 62:9 9|45 97:9 10|92 21:10 1|49 45:10 2|23 24:10 3|37 9:10 4|23 82:10 5|83 80:10 6|49 14:10 7|94 84:10 8|69 9:10 9|13 96:10 10</relation>
    <relation name="R77" arity="2" nbTuples="100" semantics="soft" defaultCost="infinity">60 4:1 1|72 7:1 2|70 83:1 3|50 63:1 4|68 97:1 5|48 36:1 6|21 96:1 7|17 57:1 8|18 88:1 9|52 21:1 10|44 37:2 1|54 37:2 2|57 16:2 3|3 53:2 4|35 45:2 5|24 8:2 6|91 88:2 7|25 93:2 8|13 51:2 9|89 18:2 10|67 2:3 1|42 64:3 2|32 12:3 3|86 81:3 4|61 80:3 5|89 84:3 6|44 19:3 7|34 25:3 8|61 14:3 9|89 60:3 10|9 16:4 1|47 4:4 2|77 64:4 3|69 4:4 4|11 70:4 5|34 24:4 6|17 72:4 7|26 15:4 8|18 74:4 9|12 64:4 10|5 83:5 1|69 45:5 2|79 85:5 3|65 7:5 4|37 76:5 5|91 51:5 6|72 17:5 7|22 5:5 8|96 57:5 9|46 86:5 10|25 39:6 1|37 38:6 2|84 61:6 3|43 97:6 4|91 63:6 5|97 46:6 6|22 70:6 7|70 16:6 8|35 11:6 9|88 44:6 10|34 35:7 1|22 81:7 2|66 89:7 3|92 46:7 4|32 71:7 5|93 12:7 6|37 25:7 7|10 66:7 8|49 54:7 9|51 22:7 10|72 39:8 1|12 65:8 2|83 36:8 3|9 51:8 4|14 50:8 5|72 55:8 6|67 77:8 7|56 55:8 8|92 40:8 9|44 96:8 10|76 33:9 1|30 71:9 2|51 35:9 3|70 35:9 4|16 64:9 5|18 53:9 6|97 63:9 7|47 81:9 8|78 54:9 9|40 56:9 10|56 10:10 1|73 1:10 2|38 50:10 3|37 89:10 4|32 78:10 5|62 96:10 6|49 56:10 7|76 91:10 8|25 10:10 9|3 91:10 10</relation>
    <relation name="R78" arity="2" nbTuples="100" semantics="soft" defaultCost="infinity">46 58:1 1|44 84:1 2|56 57:1 3|81 32:1 4|51 54:1 5|83 18:1 6|77 71:1 7|8 93:1 8|80 1:1 9|8 2:1 10|96 77:2 1|24 28:2 2|60 35:2 3|91 81:2 4|27 47:2 5|62 21:2 6|10 5:2 7|5 33:2 8|48 70:2 9|88 14:2 10|65 24:3 1|76 61:3 2|37 8:3 3|67 28:3 4|26 37:3 5|74 19:3 6|96 67:3 7|5 100:3 8|73 63:3 9|37 1:3 10|7 43:4 1|81 96:4 2|77 49:4 3|30 71:4 4|73 92:4 5|58 79:4 6|89 47:4 7|55 28:4 8|32 55:4 9|41 49:4 10|4 14:5 1|82 21:5 2|45 49:5 3|20 69:5 4|15 73:5 5|72 55:5 6|8 64:5 7|20 50:5 8|16 5:5 9|91 74:5 10|36 67:6 1|46 70:6 2|14 49:6 3|53 89:6 4|8 88:6 5|77 27:6 6|58 42:6 7|36 96:6 8|76 30:6 9|83 73:6 10|99 7:7 1|62 11:7 2|92 46:7 3|35 72:7 4|30 88:7 5|27 95:7 6|87 59:7 7|44 68:7 8|87 84:7 9|27 69:7 10|4 30:8 1|60 74:8 2|91 24:8 3|22 36:8 4|93 92:8 5|93 7:8 6|74 5:8 7|21 41:8 8|94 7:8 9|66 28:8 10|15 58:9 1|90 63:9 2|77 14:9 3|88 74:9 4|78 34:9 5|16 8:9 6|22 84:9 7|17 74:9 8|35 20:9 9|75 42:9 10|44 78:10 1|49 4:10 2|3 25:10 3|77 96:10 4|1 100:10 5|59 11:10 6|38 93:10 7|15 13:10 8|48 76:10 9|75 10:10 10</relation>
    <relation name="R79" arity="2" nbTuples="100" semantics="soft" defaultCost="infinity">68 42:1 1|13 39:1 2|12 93:1 3|48 45:1 4|46 28:1 5|56 68:1 6|16 9:1 7|84 58:1 8|62 84:1 9|64 95:1 10|58 81:2 1|9 10:2 2|49 91:2 3|19 32:2 4|38 2:2 5|12 50:2 6|61 68:2 7|67 96:2 8|93 24:2 9|84 22:2 10|23 99:3 1|65 78:3 2|58 18:3 3|27 59:3 4|68 27:3 5|33 45:3 6|92 2:3 7|25 8:3 8|7 88:3 9|18 35:3 10|22 20:4 1|99 69:4 2|22 64:4 3|15 46:4 4|92 71:4 5|64 67:4 6|54 70:4 7|75 38:4 8|33 22:4 9|92 65:4 10|26 17:5 1|93 87:5 2|73 35:5 3|28 5:5 4|44 13:5 5|78 66:5 6|66 3:5 7|16 28:5 8|43 83:5 9|32 45:5 10|13 93:6 1|42 3:6 2|83 26:6 3|85 26:6 4|85 3:6 5|87 86:6 6|11 54:6 7|77 61:6 8|86 13:6 9|64 63:6 10|43 57:7 1|83 22:7 2|19 75:7 3|58 68:7 4|29 7:7 5|8 18:7 6|28 68:7 7|17 76:7 8|7 89:7 9|12 71:7 10|42 29:8 1|54 5:8 2|62 15:8 3|33 3:8 4|42 6:8 5|50 80:8 6|45 71:8 7|31 4:8 8|16 30:8 9|79 46:8 10|13 2:9 1|51 67:9 2|89 80:9 3|91 35:9 4|96 25:9 5|92 14:9 6|34 86:9 7|27 16:9 8|14 25:9 9|37 64:9 10|100 12:10 1|41 85:10 2|84 95:10 3|56 91:10 4|21 90:10 5|66 85:10 6|92 99:10 7|13 100:10 8|78 21:10 9|47 44:10 10</relation>
    <relation name="R80" arity="2" nbTuples="100" semantics="soft" defaultCost="infinity">35 80:1 1|19 99:1 2|44 51:1 3|22 89:1 4|44 46:1 5|31 50:1 6|26 79:1 7|24 62:1 8|39 100:1 9|77 43:1 10|79 80:2 1|40 52:2 2|93 96:2 3|45 91:2 4|65 32:2 5|55 19:2 6|97 45:2 7|1 80:2 8|80 72:2 9|47 65:2 10|50 96:3 1|94 97:3 2|71 51:3 3|35 96:3 4|23 65:3 5|62 19:3 6|9 30:3 7|82 63:3 8|60 90:3 9|74 58:3 10|5 52:4 1|2 81:4 2|33 38:4 3|46 63:4 4|72 91:4 5|40 66:4 6|51 91:4 7|26 57:4 8|72 37:4 9|4 43:4 10|83 76:5 1|33 38:5 2|9 99:5 3|78 9:5 4|68 32:5 5|3 71:5 6|53 9:5 7|51 47:5 8|97 18:5 9|67 70:5 10|95 74:6 1|30 40:6 2|12 11:6 3|65 26:6 4|85 8:6 5|18 32:6 6|40 49:6 7|81 45:6 8|94 29:6 9|95 11:6 10|60 6:7 1|41 84:7 2|4 22:7 3|18 35:7 4|87 18:7 5|19 19:7 6|19 84:7 7|24 26:7 8|96 94:7 9|28 80:7 10|38 16:8 1|23 81:8 2|37 75:8 3|13 13:8 4|54 24:8 5|83 96:8 6|14 33:8 7|55 88:8 8|62 36:8 9|76 3:8 10|16 8:9 1|56 47:9 2|77 62:9 3|19 43:9 4|40 52:9 5|77 47:9 6|7 39:9 7|32 48:9 8|30 1:9 9|27 72:9 10|42 45:10 1|97 5:10 2|26 2:10 3|46 98:10 4|30 83:10 5|92 3:10 6|6 84:10 7|17 38:10 8|67 50:10 9|40 5:10 10</relation>
    <relation name="R81" arity="2" nbTuples="100" semantics="soft" defaultCost="infinity">55 15:1 1|3 1:1 2|26 54:1 3|75 2:1 4|87 19:1 5|3 54:1 6|81 43:1 7|44 14:1 8|26 25:1 9|52 54:1 10|24 57:2 1|76 68:2 2|8 70:2 3|30 92:2 4|73 21:2 5|97 68:2 6|51 97:2 7|49 83:2 8|9 30:2 9|65 20:2 10|28 100:3 1|28 73:3 2|3 8:3 3|62 94:3 4|20 15:3 5|77 53:3 6|23 32:3 7|67 24:3 8|47 64:3 9|50 9:3 10|14 50:4 1|79 86:4 2|92 87:4 3|43 39:4 4|8 50:4 5|90 8:4 6|75 33:4 7|41 20:4 8|6 47:4 9|18 85:4 10|47 94:5 1|43 11:5 2|23 86:5 3|33 20:5 4|90 95:5 5|18 5:5 6|13 99:5 7|60 11:5 8|66 69:5 9|67 93:5 10|93 54:6 1|33 49:6 2|40 4:6 3|2 93:6 4|40 82:6 5|28 2:6 6|71 19:6 7|65 35:6 8|41 64:6 9|6 91:6 10|43 5:7 1|41 45:7 2|2 34:7 3|39 2:7 4|90 64:7 5|47 43:7 6|53 13:7 7|14 76:7 8|28 95:7 9|93 42:7 10|21 81:8 1|14 60:8 2|93 38:8 3|56 39:8 4|23 61:8 5|35 40:8 6|70 69:8 7|3 11:8 8|35 63:8 9|2 70:8 10|37 94:9 1|65 74:9 2|28 21:9 3|58 64:9 4|71 4:9 5|35 50:9 6|58 8:9 7|70 30:9 8|92 72:9 9|52 67:9 10|88 26:10 1|70 49:10 2|35 22:10 3|99 85:10 4|46 100:10 5|4 41:10 6|80 78:10 7|1 5:10 8|58 17:10 9|87 61:10 10</relation>
    <relation name="R82" arity="2" nbTuples="100" semantics="soft" defaultCost="infinity">85 94:1 1|35 27:1 2|23 99:1 3|69 17:1 4|85 19:1 5|70 57:1 6|96 100:1 7|62 13:1 8|75 25:1 9|92 64:1 10|13 54:2 1|88 48:2 2|78 48:2 3|99 59:2 4|69 30:2 5|41 24:2 6|51 72:2 7|60 41:2 8|28 65:2 9|81 61:2 10|17 79:3 1|78 15:3 2|37 68:3 3|98 100:3 4|95 52:3 5|99 95:3 6|62 43:3 7|16 46:3 8|66 91:3 9|54 56:3 10|72 52:4 1|18 1:4 2|24 81:4 3|28 63:4 4|42 17:4 5|26 69:4 6|75 16:4 7|2 26:4 8|51 49:4 9|56 34:4 10|82 97:5 1|98 44:5 2|86 35:5 3|34 55:5 4|90 16:5 5|29 28:5 6|92 27:5 7|45 22:5 8|65 24:5 9|35 45:5 10|20 19:6 1|48 64:6 2|24 34:6 3|52 86:6 4|64 97:6 5|85 6:6 6|57 11:6 7|63 75:6 8|95 9:6 9|59 23:6 10|53 47:7 1|96 71:7 2|27 79:7 3|69 22:7 4|95 17:7 5|96 20:7 6|69 64:7 7|13 65:7 8|75 82:7 9|76 54:7 10|61 40:8 1|7 8:8 2|40 68:8 3|19 68:8 4|87 48:8 5|87 16:8 6|92 41:8 7|97 6:8 8|19 53:8 9|74 89:8 10|81 60:9 1|21 24:9 2|28 77:9 3|34 91:9 4|66 84:9 5|35 36:9 6|71 32:9 7|56 91:9 8|46 43:9 9|31 57:9 10|48 50:10 1|35 38:10 2|80 27:10 3|38 77:10 4|67 85:10 5|28 35:10 6|42 35:10 7|6 51:10 8|84 39:10 9|20 90:10 10</relation>
    <relation name="R83" arity="2" nbTuples="100" semantics="soft" defaultCost="infinity">83 93:1 1|8 94:1 2|91 40:1 3|25 54:1 4|4 30:1 5|11 89:1 6|70 68:1 7|98 68:1 8|48 77:1 9|2 67:1 10|47 99:2 1|46 95:2 2|78 30:2 3|60 26:2 4|100 42:2 5|51 89:2 6|95 72:2 7|17 72:2 8|19 53:2 9|51 46:2 10|3 74:3 1|49 14:3 2|6 74:3 3|41 27:3 4|41 99:3 5|89 46:3 6|73 30:3 7|89 45:3 8|33 88:3 9|46 3:3 10|84 61:4 1|78 76:4 2|16 1:4 3|81 56:4 4|28 9:4 5|20 9:4 6|60 33:4 7|75 97:4 8|36 51:4 9|5 68:4 10|92 48:5 1|81 37:5 2|73 62:5 3|75 53:5 4|72 79:5 5|55 92:5 6|65 62:5 7|44 97:5 8|95 99:5 9|92 52:5 10|53 59:6 1|98 30:6 2|16 66:6 3|39 57:6 4|70 1:6 5|50 93:6 6|21 75:6 7|33 9:6 8|93 6:6 9|30 50:6 10|92 1:7 1|1 10:7 2|11 23:7 3|37 95:7 4|31 90:7 5|22 99:7 6|7 47:7 7|84 31:7 8|54 40:7 9|25 28:7 10|67 92:8 1|10 92:8 2|62 92:8 3|86 99:8 4|28 92:8 5|49 25:8 6|49 1:8 7|43 54:8 8|60 89:8 9|63 51:8 10|8 71:9 1|43 92:9 2|29 18:9 3|93 75:9 4|47 69:9 5|79 45:9 6|83 15:9 7|86 11:9 8|17 63:9 9|9 52:9 10|72 89:10 1|93 49:10 2|21 27:10 3|32 4:10 4|81 46:10 5|44 71:10 6|61 27:10 7|84 45:10 8|41 52:10 9|61 2:10 10</relation>
    <relation name="R84" arity="2" nbTuples="100" semantics="soft" defaultCost="infinity">21 77:1 1|73 61:1 2|46 77:1 3|55 41:1 4|25 23:1 5|61 94:1 6|1 52:1 7|5 21:1 8|87 97:1 9|80 43:1 10|61 25:2 1|45 86:2 2|62 54:2 3|10 67:2 4|47 21:2 5|77 89:2 6|59 78:2 7|84 81:2 8|54 15:2 9|5 34:2 10|70 18:3 1|87 21:3 2|76 90:3 3|57 39:3 4|34 100:3 5|57 14:3 6|12 29:3 7|20 79:3 8|36 17:3 9|21 73:3 10|46 71:4 1|34 31:4 2|12 92:4 3|6 27:4 4|95 35:4 5|2 44:4 6|2 76:4 7|24 24:4 8|69 65:4 9|13 2:4 10|90 21:5 1|13 88:5 2|10 81:5 3|91 41:5 4|98 28:5 5|79 13:5 6|75 34:5 7|16 55:5 8|48 79:5 9|82 22:5 10|94 74:6 1|71 93:6 2|92 97:6 3|49 27:6 4|22 8:6 5|23 23:6 6|80 87:6 7|25 71:6 8|51 7:6 9|42 48:6 10|16 53:7 1|66 30:7 2|74 55:7 3|97 55:7 4|21 1:7 5|62 6:7 6|92 91:7 7|11 60:7 8|4 69:7 9|40 59:7 10|21 71:8 1|46 87:8 2|11 40:8 3|63 22:8 4|41 29:8 5|46 62:8 6|1 39:8 7|53 36:8 8|78 54:8 9|78 43:8 10|65 8:9 1|90 75:9 2|37 84:9 3|34 100:9 4|96 12:9 5|66 46:9 6|6 88:9 7|87 11:9 8|75 40:9 9|95 10:9 10|2 100:10 1|15 64:10 2|18 72:10 3|11 27:10 4|35 8:10 5|36 46:10 6|15 47:10 7|10 37:10 8|10 22:10 9|19 81:10 10</relation>
    <relation name="R85" arity="2" nbTuples="100" semantics="soft" defaultCost="infinity">51 46:1 1|3 33:1 2|94 79:1 3|67 53:1 4|84 82:1 5|99 84:1 6|11 51:1 7|73 3:1 8|26 54:1 9|32 7:1 10|45 58:2 1|10 4:2 2|49 1:2 3|99 6:2 4|71 16:2 5|10 53:2 6|22 83:2 7|74 24:2 8|35 67:2 9|19 24:2 10|27 51:3 1|17 74:3 2|57 70:3 3|55 75:3 4|42 9:3 5|85 47:3 6|31 45:3 7|4 12:3 8|62 49:3 9|27 12:3 10|36 5:4 1|16 36:4 2|9 40:4 3|13 54:4 4|93 21:4 5|100 40:4 6|51 92:4 7|19 20:4 8|28 99:4 9|34 30:4 10|27 11:5 1|92 70:5 2|23 61:5 3|19 77:5 4|55 51:5 5|42 40:5 6|68 70:5 7|57 38:5 8|63 90:5 9|55 80:5 10|47 32:6 1|42 95:6 2|67 7:6 3|6 16:6 4|20 68:6 5|67 94:6 6|1 44:6 7|30 48:6 8|81 42:6 9|5 1:6 10|60 60:7 1|77 90:7 2|5 75:7 3|23 95:7 4|9 20:7 5|53 3:7 6|23 3:7 7|13 53:7 8|88 83:7 9|27 91:7 10|76 41:8 1|70 27:8 2|83 75:8 3|61 44:8 4|35 65:8 5|47 94:8 6|80 56:8 7|83 67:8 8|7 29:8 9|57 34:8 10|99 28:9 1|13 10:9 2|46 73:9 3|12 75:9 4|76 37:9 5|26 4:9 6|39 95:9 7|19 98:9 8|50 63:9 9|81 62:9 10|49 91:10 1|66 3:10 2|61 13:10 3|89 91:10 4|27 76:10 5|72 68:10 6|85 43:10 7|67 41:10 8|19 59:10 9|91 64:10 10</relation>
    <relation name="R86" arity="2" nbTuples="100" semantics="soft" defaultCost="infinity">36 91:1 1|12 72:1 2|46 20:1 3|73 94:1 4|30 89:1 5|100 29:1 6|17 14:1 7|51 79:1 8|89 76:1 9|86 40:1 10|9 11:2 1|87 11:2 2|21 61:2 3|55 87:2 4|28 32:2 5|92 36:2 6|12 72:2 7|59 21:2 8|31 48:2 9|25 38:2 10|11 7:3 1|44 3:3 2|75 51:3 3|17 53:3 4|4 80:3 5|34 5:3 6|12 16:3 7|86 15:3 8|92 15:3 9|43 6:3 10|70 6:4 1|19 18:4 2|28 29:4 3|23 57:4 4|65 3:4 5|71 54:4 6|86 28:4 7|80 2:4 8|43 46:4 9|82 54:4 10|50 83:5 1|98 83:5 2|58 24:5 3|5 40:5 4|60 69:5 5|64 68:5 6|7 63:5 7|32 70:5 8|39 92:5 9|92 72:5 10|12 78:6 1|19 36:6 2|6 23:6 3|73 65:6 4|97 4:6 5|73 35:6 6|41 25:6 7|5 90:6 8|2 14:6 9|50 42:6 10|42 34:7 1|82 23:7 2|48 95:7 3|60 33:7 4|17 37:7 5|53 62:7 6|20 37:7 7|3 56:7 8|80 53:7 9|59 28:7 10|53 48:8 1|59 41:8 2|57 18:8 3|27 94:8 4|35 17:8 5|24 90:8 6|14 9:8 7|83 94:8 8|48 78:8 9|49 98:8 10|55 86:9 1|92 84:9 2|24 41:9 3|38 90:9 4|79 24:9 5|49 33:9 6|87 4:9 7|6 86:9 8|64 53:9 9|93 81:9 10|99 62:10 1|97 8:10 2|30 50:10 3|87 1:10 4|40 65:10 5|28 6:10 6|4 35:10 7|11 27:10 8|90 100:10 9|94 75:10 10</relation>
    <relation name="R87" arity="2" nbTuples="100" semantics="soft" defaultCost="infinity">81 64:1 1|60 58:1 2|79 8:1 3|53 67:1 4|59 40:1 5|18 43:1 6|42 35:1 7|88 36:1 8|79 63:1 9|90 96:1 10|90 5:2 1|3 68:2 2|23 98:2 3|81 11:2 4|65 51:2 5|94 81:2 6|30 34:2 7|60 76:2 8|74 36:2 9|26 97:2 10|36 66:3 1|67 89:3 2|88 72:3 3|81 28:3 4|58 19:3 5|31 40:3 6|72 94:3 7|72 15:3 8|67 81:3 9|4 19:3 10|73 56:4 1|39 19:4 2|26 51:4 3|51 34:4 4|77 67:4 5|60 65:4 6|87 83:4 7|34 82:4 8|34 71:4 9|56 60:4 10|74 95:5 1|77 94:5 2|76 38:5 3|74 63:5 4|92 84:5 5|19 37:5 6|15 33:5 7|58 69:5 8|38 47:5 9|72 59:5 10|71 62:6 1|60 18:6 2|16 17:6 3|52 4:6 4|72 31:6 5|58 76:6 6|70 47:6 7|41 36:6 8|36 56:6 9|51 20:6 10|88 20:7 1|14 38:7 2|13 5:7 3|79 29:7 4|44 49:7 5|23 92:7 6|54 74:7 7|81 75:7 8|86 6:7 9|29 43:7 10|41 18:8 1|76 52:8 2|73 99:8 3|25 6:8 4|83 93:8 5|44 100:8 6|33 66:8 7|79 77:8 8|64 78:8 9|33 1:8 10|93 79:9 1|19 41:9 2|9 80:9 3|31 58:9 4|89 60:9 5|5 2:9 6|96 53:9 7|62 86:9 8|74 56:9 9|76 77:9 10|25 72:10 1|11 71:10 2|81 37:10 3|74 17:10 4|29 41:10 5|76 85:10 6|93 90:10 7|67 65:10 8|94 39:10 9|2 54:10 10</relation>
    <relation name="R88" arity="2" nbTuples="100" semantics="soft" defaultCost="infinity">39 47:1 1|34 42:1 2|5 26:1 3|64 16:1 4|28 55:1 5|87 45:1 6|49 60:1 7|71 33:1 8|63 82:1 9|27 82:1 10|42 94:2 1|37 14:2 2|24 18:2 3|69 79:2 4|60 75:2 5|30 94:2 6|94 5:2 7|96 42:2 8|75 36:2 9|86 59:2 10|75 26:3 1|3 52:3 2|52 63:3 3|69 6:3 4|23 12:3 5|52 28:3 6|45 1:3 7|96 6:3 8|78 60:3 9|50 86:3 10|89 85:4 1|70 71:4 2|98 78:4 3|28 86:4 4|99 52:4 5|81 75:4 6|100 86:4 7|66 26:4 8|97 53:4 9|70 60:4 10|73 42:5 1|98 44:5 2|48 62:5 3|78 38:5 4|22 81:5 5|10 33:5 6|66 72:5 7|3 68:5 8|52 74:5 9|84 76:5 10|26 8:6 1|56 62:6 2|99 55:6 3|76 53:6 4|87 4:6 5|82 57:6 6|77 72:6 7|21 79:6 8|14 19:6 9|83 55:6 10|86 44:7 1|99 92:7 2|65 2:7 3|70 19:7 4|9 55:7 5|19 71:7 6|62 12:7 7|14 68:7 8|88 3:7 9|86 68:7 10|71 69:8 1|90 24:8 2|56 79:8 3|77 93:8 4|72 83:8 5|32 95:8 6|76 64:8 7|25 67:8 8|69 88:8 9|22 94:8 10|93 47:9 1|96 47:9 2|90 88:9 3|12 33:9 4|24 9:9 5|14 77:9 6|77 74:9 7|34 52:9 8|24 45:9 9|45 27:9 10|49 81:10 1|41 43:10 2|13 89:10 3|74 26:10 4|11 98:10 5|6 8:10 6|44 74:10 7|22 88:10 8|22 38:10 9|51 58:10 10</relation>
    <relation name="R89" arity="2" nbTuples="100" semantics="soft" defaultCost="infinity">57 63:1 1|80 98:1 2|59 37:1 3|92 15:1 4|40 3:1 5|73 8:1 6|31 38:1 7|22 8:1 8|95 100:1 9|70 54:1 10|38 88:2 1|66 57:2 2|87 22:2 3|5 94:2 4|66 34:2 5|86 87:2 6|6 76:2 7|78 30:2 8|81 14:2 9|8 19:2 10|92 12:3 1|51 72:3 2|51 76:3 3|7 29:3 4|88 48:3 5|47 40:3 6|6 57:3 7|78 76:3 8|27 22:3 9|38 24:3 10|29 29:4 1|63 34:4 2|62 24:4 3|61 51:4 4|19 71:4 5|27 74:4 6|7 55:4 7|2 14:4 8|94 39:4 9|97 100:4 10|38 4:5 1|55 77:5 2|95 35:5 3|100 24:5 4|68 64:5 5|8 55:5 6|35 98:5 7|80 13:5 8|10 19:5 9|54 31:5 10|93 78:6 1|69 89:6 2|80 62:6 3|11 65:6 4|36 50:6 5|36 27:6 6|8 40:6 7|83 99:6 8|50 86:6 9|59 91:6 10|60 31:7 1|30 69:7 2|78 2:7 3|77 13:7 4|82 94:7 5|1 79:7 6|15 27:7 7|16 96:7 8|30 58:7 9|62 89:7 10|6 80:8 1|9 1:8 2|44 34:8 3|17 33:8 4|49 46:8 5|51 36:8 6|66 61:8 7|4 70:8 8|91 78:8 9|43 82:8 10|34 28:9 1|24 11:9 2|73 84:9 3|36 98:9 4|88 41:9 5|18 10:9 6|65 58:9 7|71 7:9 8|60 100:9 9|14 84:9 10|90 74:10 1|75 48:10 2|56 32:10 3|3 16:10 4|44 50:10 5|58 46:10 6|45 85:10 7|15 47:10 8|36 51:10 9|23 36:10 10</relation>
    <relation name="R90" arity="2" nbTuples="100" semantics="soft" defaultCost="infinity">97 73:1 1|12 62:1 2|23 92:1 3|92 46:1 4|56 42:1 5|5 38:1 6|16 42:1 7|87 23:1 8|32 74:1 9|74 85:1 10|67 72:2 1|50 48:2 2|43 78:2 3|50 23:2 4|76 70:2 5|66 92:2 6|48 11:2 7|67 66:2 8|69 21:2 9|30 96:2 10|52 33:3 1|21 95:3 2|47 39:3 3|82 81:3 4|64 6:3 5|81 62:3 6|1 90:3 7|86 16:3 8|56 68:3 9|31 42:3 10|30 36:4 1|41 6:4 2|38 49:4 3|48 24:4 4|35 94:4 5|37 83:4 6|54 22:4 7|50 26:4 8|55 5:4 9|96 97:4 10|69 94:5 1|56 53:5 2|65 32:5 3|80 52:5 4|89 75:5 5|48 38:5 6|75 47:5 7|31 27:5 8|48 97:5 9|28 52:5 10|80 72:6 1|76 87:6 2|40 64:6 3|9 54:6 4|47 88:6 5|43 61:6 6|97 39:6 7|87 18:6 8|58 21:6 9|34 47:6 10|25 24:7 1|72 72:7 2|33 72:7 3|64 84:7 4|55 78:7 5|86 24:7 6|99 51:7 7|75 72:7 8|79 72:7 9|50 58:7 10|90 28:8 1|63 62:8 2|58 90:8 3|25 39:8 4|81 16:8 5|95 25:8 6|48 12:8 7|68 52:8 8|97 50:8 9|90 78:8 10|62 47:9 1|28 49:9 2|59 18:9 3|99 36:9 4|59 98:9 5|86 7:9 6|47 64:9 7|9 98:9 8|61 75:9 9|17 5:9 10|83 73:10 1|46 3:10 2|98 100:10 3|36 74:10 4|90 4:10 5|66 13:10 6|52 48:10 7|35 74:10 8|61 23:10 9|52 92:10 10</relation>
    <relation name="R91" arity="2" nbTuples="100" semantics="soft" defaultCost="infinity">63 39:1 1|45 17:1 2|44 67:1 3|49 12:1 4|87 68:1 5|69 25:1 6|37 39:1 7|16 90:1 8|42 27:1 9|74 91:1 10|42 92:2 1|78 34:2 2|77 79:2 3|30 5:2 4|22 85:2 5|97 68:2 6|47 65:2 7|44 30:2 8|63 1:2 9|96 48:2 10|83 68:3 1|24 63:3 2|34 62:3 3|15 93:3 4|80 58:3 5|71 10:3 6|92 77:3 7|82 7:3 8|58 96:3 9|79 57:3 10|89 17:4 1|8 41:4 2|59 77:4 3|95 21:4 4|59 1:4 5|67 39:4 6|79 18:4 7|73 6:4 8|7 32:4 9|2 67:4 10|68 47:5 1|18 8:5 2|19 19:5 3|74 8:5 4|23 35:5 5|8 33:5 6|70 76:5 7|46 82:5 8|75 81:5 9|31 29:5 10|100 82:6 1|60 13:6 2|38 35:6 3|90 48:6 4|82 43:6 5|63 74:6 6|68 31:6 7|53 77:6 8|97 99:6 9|82 53:6 10|60 61:7 1|53 21:7 2|98 44:7 3|55 41:7 4|64 98:7 5|59 17:7 6|34 75:7 7|63 32:7 8|20 74:7 9|89 2:7 10|46 88:8 1|31 76:8 2|28 48:8 3|22 92:8 4|71 61:8 5|85 38:8 6|1 40:8 7|27 21:8 8|15 23:8 9|88 49:8 10|75 93:9 1|36 46:9 2|80 83:9 3|81 47:9 4|80 11:9 5|9 40:9 6|46 64:9 7|16 52:9 8|78 77:9 9|68 6:9 10|63 87:10 1|54 14:10 2|28 37:10 3|20 91:10 4|81 70:10 5|55 41:10 6|52 27:10 7|74 89:10 8|45 62:10 9|93 84:10 10</relation>
    <relation name="R92" arity="2" nbTuples="100" semantics="soft" defaultCost="infinity">87 60:1 1|20 55:1 2|16 20:1 3|72 36:1 4|58 7:1 5|52 69:1 6|1 86:1 7|22 87:1 8|8 45:1 9|19 30:1 10|12 40:2 1|100 19:2 2|70 40:2 3|63 59:2 4|66 33:2 5|35 56:2 6|68 1:2 7|62 46:2 8|17 17:2 9|83 88:2 10|69 29:3 1|85 68:3 2|73 21:3 3|77 33:3 4|45 26:3 5|54 67:3 6|36 70:3 7|97 19:3 8|1 53:3 9|30 63:3 10|76 12:4 1|2 92:4 2|77 48:4 3|96 34:4 4|17 14:4 5|71 76:4 6|51 53:4 7|100 3:4 8|4 51:4 9|78 51:4 10|69 91:5 1|66 99:5 2|84 75:5 3|79 24:5 4|99 100:5 5|10 88:5 6|96 67:5 7|78 3:5 8|93 32:5 9|97 99:5 10|85 91:6 1|38 100:6 2|79 50:6 3|38 74:6 4|65 1:6 5|3 33:6 6|35 92:6 7|11 28:6 8|93 79:6 9|79 86:6 10|18 82:7 1|52 4:7 2|49 5:7 3|98 60:7 4|34 11:7 5|53 40:7 6|14 80:7 7|22 30:7 8|91 21:7 9|62 4:7 10|94 60:8 1|9 60:8 2|63 53:8 3|73 48:8 4|49 64:8 5|16 81:8 6|46 46:8 7|46 96:8 8|7 74:8 9|19 10:8 10|8 8:9 1|7 66:9 2|70 31:9 3|91 68:9 4|43 87:9 5|1 80:9 6|58 97:9 7|33 25:9 8|89 13:9 9|14 36:9 10|43 49:10 1|82 88:10 2|72 93:10 3|75 23:10 4|51 4:10 5|35 5:10 6|77 72:10 7|9 5:10 8|64 4:10 9|49 44:10 10</relation>
    <relation name="R93" arity="2" nbTuples="100" semantics="soft" defaultCost="infinity">78 7:1 1|12 25:1 2|29 11:1 3|5 80:1 4|52 1:1 5|46 83:1 6|54 87:1 7|76 91:1 8|70 1:1 9|91 95:1 10|66 56:2 1|1 64:2 2|56 63:2 3|6 47:2 4|50 81:2 5|74 31:2 6|32 21:2 7|71 90:2 8|85 1:2 9|96 7:2 10|96 35:3 1|27 39:3 2|65 98:3 3|48 11:3 4|18 88:3 5|23 81:3 6|59 11:3 7|92 58:3 8|30 62:3 9|45 100:3 10|46 6:4 1|81 81:4 2|57 17:4 3|86 72:4 4|44 56:4 5|79 17:4 6|8 45:4 7|77 94:4 8|94 15:4 9|76 51:4 10|31 86:5 1|95 43:5 2|95 77:5 3|79 16:5 4|99 11:5 5|10 82:5 6|86 47:5 7|11 97:5 8|72 23:5 9|40 59:5 10|14 83:6 1|28 70:6 2|69 23:6 3|33 73:6 4|57 65:6 5|63 83:6 6|28 48:6 7|89 89:6 8|72 18:6 9|43 66:6 10|48 71:7 1|80 32:7 2|88 89:7 3|37 20:7 4|44 25:7 5|53 100:7 6|75 47:7 7|34 23:7 8|43 95:7 9|13 64:7 10|49 68:8 1|63 46:8 2|19 77:8 3|13 56:8 4|2 18:8 5|96 87:8 6|43 6:8 7|13 50:8 8|54 44:8 9|4 45:8 10|79 7:9 1|76 96:9 2|81 43:9 3|47 100:9 4|75 20:9 5|16 67:9 6|61 64:9 7|29 77:9 8|18 82:9 9|11 15:9 10|38 58:10 1|45 99:10 2|47 99:10 3|53 55:10 4|94 93:10 5|94 62:10 6|58 23:10 7|2 22:10 8|90 94:10 9|48 93:10 10</relation>
    <relation name="R94" arity="2" nbTuples="100" semantics="soft" defaultCost="infinity">34 12:1 1|41 69:1 2|8 67:1 3|90 62:1 4|82 57:1 5|84 4:1 6|7 29:1 7|65 69:1 8|68 85:1 9|67 77:1 10|71 50:2 1|6 23:2 2|81 82:2 3|5 67:2 4|17 65:2 5|36 79:2 6|61 91:2 7|34 44:2 8|95 37:2 9|47 15:2 10|74 85:3 1|50 83:3 2|82 62:3 3|10 49:3 4|28 14:3 5|99 66:3 6|76 49:3 7|74 31:3 8|47 74:3 9|10 8:3 10|15 16:4 1|51 72:4 2|56 57:4 3|61 81:4 4|97 86:4 5|99 83:4 6|54 70:4 7|12 17:4 8|71 86:4 9|42 31:4 10|58 33:5 1|58 33:5 2|24 62:5 3|100 57:5 4|51 5:5 5|80 99:5 6|77 67:5 7|16 92:5 8|83 85:5 9|1 27:5 10|74 3:6 1|92 70:6 2|86 88:6 3|69 79:6 4|35 11:6 5|85 36:6 6|13 1:6 7|24 12:6 8|78 32:6 9|17 80:6 10|15 68:7 1|30 92:7 2|65 95:7 3|2 61:7 4|4 52:7 5|70 71:7 6|6 6:7 7|94 96:7 8|84 71:7 9|40 86:7 10|26 38:8 1|9 20:8 2|25 25:8 3|85 43:8 4|97 45:8 5|78 52:8 6|33 35:8 7|68 82:8 8|66 57:8 9|26 28:8 10|35 83:9 1|64 37:9 2|47 18:9 3|92 70:9 4|69 11:9 5|13 53:9 6|58 88:9 7|31 9:9 8|64 17:9 9|91 91:9 10|6 13:10 1|63 91:10 2|52 73:10 3|62 72:10 4|68 30:10 5|67 13:10 6|28 26:10 7|34 14:10 8|20 69:10 9|21 96:10 10</relation>
    <relation name="R95" arity="2" nbTuples="100" semantics="soft" defaultCost="infinity">62 85:1 1|30 72:1 2|98 63:1 3|49 63:1 4|41 86:1 5|40 81:1 6|98 90:1 7|20 94:1 8|70 86:1 9|25 71:1 10|68 87:2 1|5 83:2 2|77 51:2 3|79 3:2 4|19 22:2 5|8 100:2 6|95 18:2 7|82 22:2 8|78 30:2 9|98 52:2 10|19 43:3 1|88 58:3 2|55 13:3 3|25 80:3 4|63 85:3 5|34 13:3 6|97 88:3 7|97 42:3 8|54 72:3 9|70 93:3 10|48 28:4 1|49 85:4 2|50 55:4 3|43 99:4 4|41 24:4 5|27 74:4 6|64 43:4 7|82 80:4 8|94 63:4 9|69 54:4 10|34 78:5 1|70 94:5 2|76 3:5 3|63 63:5 4|61 97:5 5|93 60:5 6|81 98:5 7|9 7:5 8|21 69:5 9|15 74:5 10|7 85:6 1|8 84:6 2|13 39:6 3|17 25:6 4|40 56:6 5|71 99:6 6|91 89:6 7|80 52:6 8|95 57:6 9|9 24:6 10|18 99:7 1|22 96:7 2|46 5:7 3|43 79:7 4|7 94:7 5|13 69:7 6|62 16:7 7|64 55:7 8|68 76:7 9|21 34:7 10|28 58:8 1|13 92:8 2|50 96:8 3|71 49:8 4|17 99:8 5|66 88:8 6|63 19:8 7|18 53:8 8|38 17:8 9|51 100:8 10|19 74:9 1|63 70:9 2|77 63:9 3|28 62:9 4|13 95:9 5|63 67:9 6|21 22:9 7|2 43:9 8|53 4:9 9|19 1:9 10|6 2:10 1|60 98:10 2|90 85:10 3|43 25:10 4|50 40:10 5|45 9:10 6|21 45:10 7|30 55:10 8|48 26:10 9|19 95:10 10</relation>
    <relation name="R96" arity="2" nbTuples="100" semantics="soft" defaultCost="infinity">66 73:1 1|88 98:1 2|58 54:1 3|59 60:1 4|29 34:1 5|16 11:1 6|83 74:1 7|7 97:1 8|5 63:1 9|14 43:1 10|37 100:2 1|57 59:2 2|97 43:2 3|71 49:2 4|65 88:2 5|51 89:2 6|41 84:2 7|76 21:2 8|31 1:2 9|29 45:2 10|61 42:3 1|30 49:3 2|1 15:3 3|27 75:3 4|6 30:3 5|68 100:3 6|100 45:3 7|54 24:3 8|34 28:3 9|13 10:3 10|99 79:4 1|64 83:4 2|47 83:4 3|22 94:4 4|77 65:4 5|17 3:4 6|93 58:4 7|96 35:4 8|56 79:4 9|92 45:4 10|91 73:5 1|62 5:5 2|95 67:5 3|94 29:5 4|37 44:5 5|54 29:5 6|23 53:5 7|76 10:5 8|4 19:5 9|50 95:5 10|7 44:6 1|51 88:6 2|53 57:6 3|33 66:6 4|8 72:6 5|87 34:6 6|92 10:6 7|93 55:6 8|72 58:6 9|98 98:6 10|69 95:7 1|92 67:7 2|51 99:7 3|65 100:7 4|94 69:7 5|42 14:7 6|47 94:7 7|69 64:7 8|5 51:7 9|80 55:7 10|40 73:8 1|12 12:8 2|29 44:8 3|45 36:8 4|30 86:8 5|50 34:8 6|13 52:8 7|77 10:8 8|4 71:8 9|79 21:8 10|23 100:9 1|100 65:9 2|16 20:9 3|32 1:9 4|23 2:9 5|66 4:9 6|36 81:9 7|92 31:9 8|95 30:9 9|58 49:9 10|6 96:10 1|20 25:10 2|62 83:10 3|86 47:10 4|4 53:10 5|59 31:10 6|22 59:10 7|27 21:10 8|22 86:10 9|58 87:10 10</relation>
    <relation name="R97" arity="2" nbTuples="100" semantics="soft" defaultCost="infinity">95 71:1 1|95 94:1 2|86 79:1 3|24 4:1 4|61 79:1 5|27 57:1 6|84 36:1 7|15 69:1 8|30 6:1 9|29 80:1 10|90 32:2 1|1 70:2 2|60 74:2 3|39 82:2 4|84 62:2 5|85 69:2 6|46 79:2 7|65 6:2 8|10 38:2 9|47 98:2 10|10 76:3 1|19 64:3 2|30 8:3 3|50 31:3 4|90 69:3 5|76 54:3 6|56 13:3 7|31 62:3 8|97 2:3 9|96 55:3 10|81 81:4 1|57 21:4 2|90 2:4 3|4 62:4 4|20 31:4 5|30 58:4 6|93 35:4 7|27 13:4 8|53 49:4 9|54 14:4 10|41 57:5 1|7 14:5 2|23 51:5 3|17 58:5 4|45 82:5 5|59 74:5 6|23 31:5 7|40 30:5 8|6 91:5 9|38 99:5 10|93 81:6 1|92 50:6 2|9 68:6 3|31 11:6 4|91 28:6 5|86 71:6 6|93 20:6 7|92 86:6 8|25 4:6 9|93 88:6 10|71 22:7 1|81 33:7 2|52 67:7 3|53 19:7 4|40 9:7 5|81 60:7 6|76 32:7 7|49 39:7 8|19 85:7 9|3 80:7 10|19 74:8 1|90 28:8 2|83 27:8 3|90 82:8 4|31 24:8 5|20 48:8 6|8 14:8 7|6 51:8 8|60 56:8 9|33 80:8 10|29 2:9 1|48 9:9 2|16 42:9 3|77 82:9 4|68 16:9 5|21 31:9 6|85 28:9 7|70 37:9 8|10 47:9 9|82 33:9 10|80 58:10 1|64 10:10 2|7 66:10 3|11 56:10 4|42 35:10 5|22 46:10 6|51 89:10 7|95 83:10 8|16 5:10 9|6 52:10 10</relation>
    <relation name="R98" arity="2" nbTuples="100" semantics="soft" defaultCost="infinity">53 63:1 1|24 66:1 2|72 21:1 3|83 57:1 4|3 56:1 5|18 47:1 6|55 84:1 7|99 59:1 8|2 65:1 9|59 3:1 10|65 1:2 1|76 78:2 2|4 81:2 3|87 55:2 4|8 98:2 5|39 81:2 6|96 69:2 7|72 100:2 8|81 72:2 9|70 55:2 10|3 61:3 1|97 85:3 2|69 67:3 3|43 47:3 4|7 63:3 5|87 8:3 6|67 28:3 7|7 82:3 8|5 24:3 9|83 27:3 10|65 49:4 1|98 37:4 2|56 22:4 3|53 15:4 4|42 18:4 5|1 36:4 6|84 61:4 7|70 72:4 8|81 46:4 9|10 80:4 10|35 86:5 1|11 10:5 2|80 4:5 3|39 48:5 4|16 63:5 5|56 55:5 6|22 30:5 7|85 20:5 8|61 72:5 9|97 31:5 10|52 66:6 1|53 94:6 2|85 21:6 3|66 28:6 4|44 37:6 5|93 29:6 6|41 73:6 7|61 61:6 8|77 98:6 9|100 20:6 10|97 36:7 1|30 86:7 2|36 86:7 3|81 80:7 4|64 86:7 5|24 10:7 6|28 66:7 7|6 92:7 8|76 84:7 9|44 21:7 10|64 69:8 1|66 62:8 2|96 34:8 3|41 39:8 4|45 44:8 5|28 82:8 6|75 95:8 7|45 32:8 8|63 70:8 9|64 68:8 10|23 16:9 1|17 77:9 2|1 16:9 3|69 65:9 4|49 93:9 5|72 54:9 6|96 41:9 7|17 7:9 8|76 41:9 9|13 80:9 10|83 59:10 1|14 75:10 2|55 41:10 3|48 59:10 4|60 20:10 5|46 7:10 6|13 2:10 7|16 75:10 8|21 87:10 9|28 48:10 10</relation>
    <relation name="R99" arity="2" nbTuples="100" semantics="soft" defaultCost="infinity">24 50:1 1|31 64:1 2|58 4:1 3|3 32:1 4|86 32:1 5|1 50:1 6|27 82:1 7|61 40:1 8|39 96:1 9|6 11:1 10|17 55:2 1|50 89:2 2|56 93:2 3|42 35:2 4|93 77:2 5|22 29:2 6|96 97:2 7|37 61:2 8|76 71:2 9|33 57:2 10|2 53:3 1|30 23:3 2|92 37:3 3|68 82:3 4|77 97:3 5|51 52:3 6|11 89:3 7|94 96:3 8|75 96:3 9|38 81:3 10|38 85:4 1|43 26:4 2|93 16:4 3|99 78:4 4|45 49:4 5|68 87:4 6|42 16:4 7|84 1:4 8|50 23:4 9|47 61:4 10|46 6:5 1|38 30:5 2|81 85:5 3|17 48:5 4|81 48:5 5|47 49:5 6|78 11:5 7|56 92:5 8|64 65:5 9|93 56:5 10|26 93:6 1|57 75:6 2|61 85:6 3|85 45:6 4|27 27:6 5|58 5:6 6|49 62:6 7|39 81:6 8|37 16:6 9|17 74:6 10|77 21:7 1|2 44:7 2|46 88:7 3|54 46:7 4|98 26:7 5|65 50:7 6|60 98:7 7|90 3:7 8|69 90:7 9|9 46:7 10|21 63:8 1|68 57:8 2|42 40:8 3|58 36:8 4|87 70:8 5|21 10:8 6|92 34:8 7|51 11:8 8|22 32:8 9|27 18:8 10|55 92:9 1|62 59:9 2|9 98:9 3|79 90:9 4|76 58:9 5|14 3:9 6|59 41:9 7|42 35:9 8|82 47:9 9|69 76:9 10|88 63:10 1|76 22:10 2|35 15:10 3|2 35:10 4|93 14:10 5|65 37:10 6|34 65:10 7|78 84:10 8|23 3:10 9|63 34:10 10</relation>
    <relation name="R100" arity="2" nbTuples="100" semantics="soft" defaultCost="infinity">64 81:1 1|99 43:1 2|59 48:1 3|51 24:1 4|7 40:1 5|84 92:1 6|32 88:1 7|72 49:1 8|83 63:1 9|94 67:1 10|37 67:2 1|82 25:2 2|62 90:2 3|38 7:2 4|33 57:2 5|40 61:2 6|77 93:2 7|93 56:2 8|36 68:2 9|12 95:2 10|34 66:3 1|38 84:3 2|43 85:3 3|78 80:3 4|80 53:3 5|94 76:3 6|34 12:3 7|63 32:3 8|3 9:3 9|94 99:3 10|65 18:4 1|21 19:4 2|47 90:4 3|56 56:4 4|22 19:4 5|48 40:4 6|86 31:4 7|11 78:4 8|8 35:4 9|17 47:4 10|79 59:5 1|17 21:5 2|4 6:5 3|41 89:5 4|100 40:5 5|60 53:5 6|83 72:5 7|11 81:5 8|33 60:5 9|18 71:5 10|10 20:6 1|76 42:6 2|42 91:6 3|61 71:6 4|36 82:6 5|55 48:6 6|88 100:6 7|73 50:6 8|61 24:6 9|95 79:6 10|39 82:7 1|56 36:7 2|56 57:7 3|17 82:7 4|92 46:7 5|39 55:7 6|36 75:7 7|18 68:7 8|15 71:7 9|92 98:7 10|28 78:8 1|19 96:8 2|62 14:8 3|38 32:8 4|5 55:8 5|72 50:8 6|33 46:8 7|92 74:8 8|48 31:8 9|73 81:8 10|75 34:9 1|85 24:9 2|65 92:9 3|36 75:9 4|49 6:9 5|45 26:9 6|89 53:9 7|42 89:9 8|4 60:9 9|51 99:9 10|28 34:10 1|43 36:10 2|40 7:10 3|70 57:10 4|35 46:10 5|1 39:10 6|47 59:10 7|45 22:10 8|23 19:10 9|100 63:10 10</relation>
    <relation name="R101" arity="2" nbTuples="100" semantics="soft" defaultCost="infinity">49 8:1 1|11 76:1 2|53 12:1 3|30 6:1 4|100 37:1 5|33 25:1 6|51 89:1 7|69 14:1 8|100 86:1 9|5 72:1 10|47 62:2 1|91 34:2 2|29 48:2 3|61 5:2 4|43 9:2 5|65 30:2 6|30 58:2 7|72 63:2 8|38 50:2 9|54 32:2 10|75 37:3 1|34 27:3 2|83 22:3 3|7 81:3 4|96 57:3 5|85 55:3 6|34 76:3 7|1 94:3 8|69 73:3 9|87 56:3 10|32 12:4 1|93 72:4 2|92 27:4 3|65 67:4 4|24 7:4 5|72 3:4 6|76 12:4 7|9 88:4 8|8 7:4 9|31 56:4 10|46 71:5 1|47 77:5 2|59 82:5 3|96 57:5 4|40 45:5 5|71 20:5 6|76 83:5 7|84 91:5 8|23 13:5 9|74 27:5 10|60 29:6 1|67 78:6 2|76 81:6 3|4 8:6 4|93 17:6 5|81 10:6 6|14 15:6 7|73 49:6 8|12 55:6 9|97 52:6 10|51 19:7 1|69 71:7 2|60 29:7 3|37 40:7 4|24 10:7 5|42 56:7 6|87 68:7 7|17 37:7 8|12 46:7 9|88 79:7 10|27 80:8 1|39 20:8 2|49 90:8 3|27 51:8 4|52 56:8 5|63 13:8 6|3 32:8 7|70 94:8 8|14 65:8 9|41 87:8 10|57 4:9 1|14 93:9 2|1 2:9 3|92 100:9 4|36 46:9 5|91 85:9 6|76 50:9 7|28 45:9 8|48 18:9 9|1 92:9 10|76 65:10 1|99 12:10 2|48 67:10 3|66 2:10 4|87 10:10 5|85 7:10 6|27 85:10 7|98 62:10 8|22 81:10 9|63 80:10 10</relation>
    <relation name="R102" arity="2" nbTuples="100" semantics="soft" defaultCost="infinity">2 26:1 1|82 27:1 2|72 12:1 3|37 29:1 4|47 70:1 5|94 89:1 6|9 43:1 7|85 16:1 8|90 34:1 9|24 74:1 10|48 97:2 1|93 98:2 2|77 91:2 3|60 73:2 4|6 96:2 5|56 47:2 6|70 40:2 7|58 74:2 8|23 7:2 9|66 32:2 10|30 19:3 1|16 75:3 2|18 10:3 3|30 77:3 4|4 83:3 5|4 11:3 6|2 14:3 7|88 20:3 8|18 78:3 9|34 38:3 10|70 74:4 1|12 33:4 2|39 70:4 3|71 36:4 4|47 86:4 5|6 80:4 6|71 24:4 7|11 26:4 8|58 57:4 9|55 35:4 10|79 43:5 1|86 32:5 2|44 67:5 3|78 61:5 4|77 9:5 5|66 17:5 6|47 100:5 7|82 47:5 8|5 79:5 9|72 67:5 10|32 84:6 1|36 48:6 2|93 32:6 3|17 25:6 4|35 74:6 5|98 56:6 6|87 78:6 7|34 83:6 8|29 71:6 9|67 28:6 10|73 72:7 1|77 82:7 2|64 61:7 3|47 27:7 4|41 81:7 5|83 87:7 6|24 23:7 7|46 55:7 8|64 8:7 9|35 36:7 10|99 13:8 1|44 92:8 2|80 77:8 3|75 72:8 4|69 61:8 5|95 65:8 6|22 23:8 7|52 16:8 8|48 20:8 9|60 10:8 10|8 42:9 1|90 35:9 2|34 37:9 3|89 2:9 4|1 91:9 5|38 14:9 6|60 68:9 7|81 64:9 8|9 63:9 9|13 36:9 10|59 36:10 1|95 91:10 2|57 54:10 3|56 30:10 4|54 5:10 5|14 29:10 6|82 100:10 7|70 43:10 8|74 28:10 9|53 18:10 10</relation>
    <relation name="R103" arity="2" nbTuples="100" semantics="soft" defaultCost="infinity">18 73:1 1|95 36:1 2|32 85:1 3|78 73:1 4|66 29:1 5|58 26:1 6|18 18:1 7|85 64:1 8|83 81:1 9|76 6:1 10|19 34:2 1|34 34:2 2|15 20:2 3|31 34:2 4|19 37:2 5|60 40:2 6|80 2:2 7|25 58:2 8|93 91:2 9|97 30:2 10|59 1:3 1|84 20:3 2|73 43:3 3|75 77:3 4|50 69:3 5|81 68:3 6|39 61:3 7|96 41:3 8|16 60:3 9|87 51:3 10|91 51:4 1|94 20:4 2|98 16:4 3|72 94:4 4|85 56:4 5|15 23:4 6|99 22:4 7|19 62:4 8|44 78:4 9|6 71:4 10|59 67:5 1|18 72:5 2|76 44:5 3|72 2:5 4|58 74:5 5|54 3:5 6|68 24:5 7|45 47:5 8|40 94:5 9|11 23:5 10|24 76:6 1|89 95:6 2|28 63:6 3|48 23:6 4|75 56:6 5|15 74:6 6|80 78:6 7|21 29:6 8|88 39:6 9|95 5:6 10|11 36:7 1|71 45:7 2|22 34:7 3|89 4:7 4|70 36:7 5|74 23:7 6|44 76:7 7|26 56:7 8|58 60:7 9|47 87:7 10|82 42:8 1|14 69:8 2|9 53:8 3|56 47:8 4|78 27:8 5|52 92:8 6|95 85:8 7|42 71:8 8|78 57:8 9|82 48:8 10|11 73:9 1|99 24:9 2|64 48:9 3|99 18:9 4|42 76:9 5|47 70:9 6|20 23:9 7|10 84:9 8|43 5:9 9|82 100:9 10|77 50:10 1|6 8:10 2|71 2:10 3|16 49:10 4|98 68:10 5|88 8:10 6|32 87:10 7|15 93:10 8|79 7:10 9|70 53:10 10</relation>
    <relation name="R104" arity="2" nbTuples="100" semantics="soft" defaultCost="infinity">69 85:1 1|9 49:1 2|85 20:1 3|36 8:1 4|80 55:1 5|44 21:1 6|48 90:1 7|33 74:1 8|36 6:1 9|75 60:1 10|93 70:2 1|27 16:2 2|64 76:2 3|36 35:2 4|76 74:2 5|50 79:2 6|84 82:2 7|41 32:2 8|37 31:2 9|18 32:2 10|42 94:3 1|85 23:3 2|11 61:3 3|97 83:3 4|68 82:3 5|57 82:3 6|57 44:3 7|49 63:3 8|37 28:3 9|95 29:3 10|74 83:4 1|75 68:4 2|31 25:4 3|28 39:4 4|44 88:4 5|55 12:4 6|32 83:4 7|89 40:4 8|4 26:4 9|38 19:4 10|73 21:5 1|7 84:5 2|28 25:5 3|34 71:5 4|43 25:5 5|93 84:5 6|95 18:5 7|18 83:5 8|26 87:5 9|88 23:5 10|61 55:6 1|37 65:6 2|4 61:6 3|44 99:6 4|55 49:6 5|90 11:6 6|71 3:6 7|42 57:6 8|74 7:6 9|16 2:6 10|25 78:7 1|77 16:7 2|52 63:7 3|14 32:7 4|47 51:7 5|61 97:7 6|22 36:7 7|81 79:7 8|69 96:7 9|32 10:7 10|90 61:8 1|28 97:8 2|5 90:8 3|50 59:8 4|1 64:8 5|31 84:8 6|92 77:8 7|42 62:8 8|65 92:8 9|18 59:8 10|57 15:9 1|16 7:9 2|63 16:9 3|88 59:9 4|16 47:9 5|44 90:9 6|60 55:9 7|33 27:9 8|69 51:9 9|13 91:9 10|91 8:10 1|96 63:10 2|53 72:10 3|63 2:10 4|6 77:10 5|85 51:10 6|48 31:10 7|82 13:10 8|76 26:10 9|36 88:10 10</relation>
    <relation name="R105" arity="2" nbTuples="100" semantics="soft" defaultCost="infinity">66 56:1 1|23 2:1 2|97 11:1 3|86 82:1 4|70 9:1 5|48 99:1 6|60 61:1 7|1 83:1 8|85 80:1 9|38 23:1 10|62 14:2 1|75 69:2 2|10 63:2 3|9 2:2 4|74 31:2 5|86 22:2 6|48 69:2 7|22 25:2 8|92 36:2 9|84 23:2 10|5 19:3 1|84 99:3 2|44 59:3 3|40 87:3 4|17 10:3 5|76 98:3 6|28 88:3 7|86 15:3 8|25 77:3 9|53 29:3 10|93 44:4 1|26 100:4 2|99 77:4 3|1 50:4 4|98 36:4 5|88 58:4 6|72 60:4 7|54 24:4 8|9 78:4 9|56 50:4 10|49 23:5 1|91 91:5 2|23 54:5 3|7 7:5 4|89 50:5 5|80 78:5 6|14 66:5 7|25 91:5 8|88 79:5 9|39 98:5 10|61 15:6 1|86 46:6 2|100 64:6 3|19 5:6 4|89 85:6 5|18 27:6 6|85 10:6 7|35 89:6 8|32 42:6 9|98 98:6 10|55 6:7 1|5 47:7 2|11 50:7 3|25 58:7 4|69 82:7 5|73 62:7 6|73 90:7 7|87 16:7 8|8 62:7 9|12 63:7 10|42 17:8 1|19 32:8 2|99 94:8 3|48 58:8 4|74 93:8 5|99 3:8 6|1 76:8 7|49 65:8 8|23 91:8 9|51 44:8 10|59 12:9 1|65 78:9 2|50 40:9 3|44 11:9 4|84 59:9 5|10 41:9 6|35 78:9 7|100 45:9 8|23 65:9 9|35 27:9 10|89 16:10 1|57 63:10 2|29 87:10 3|20 26:10 4|52 36:10 5|47 96:10 6|35 57:10 7|89 17:10 8|37 75:10 9|89 63:10 10</relation>
    <relation name="R106" arity="2" nbTuples="100" semantics="soft" defaultCost="infinity">96 31:1 1|32 53:1 2|61 71:1 3|1 37:1 4|61 29:1 5|70 90:1 6|60 73:1 7|85 26:1 8|81 70:1 9|25 54:1 10|86 31:2 1|42 98:2 2|61 38:2 3|51 5:2 4|39 33:2 5|7 92:2 6|21 47:2 7|56 53:2 8|67 47:2 9|32 22:2 10|25 93:3 1|24 41:3 2|49 81:3 3|39 62:3 4|83 98:3 5|3 90:3 6|47 76:3 7|30 40:3 8|38 99:3 9|23 68:3 10|70 98:4 1|29 22:4 2|4 24:4 3|69 45:4 4|16 82:4 5|77 41:4 6|2 66:4 7|14 30:4 8|70 51:4 9|25 89:4 10|19 46:5 1|81 2:5 2|62 21:5 3|88 10:5 4|85 22:5 5|13 98:5 6|37 45:5 7|45 35:5 8|39 93:5 9|38 100:5 10|76 76:6 1|14 57:6 2|39 90:6 3|82 40:6 4|74 44:6 5|31 42:6 6|21 77:6 7|63 28:6 8|65 78:6 9|9 8:6 10|33 74:7 1|50 50:7 2|41 17:7 3|52 37:7 4|78 1:7 5|3 10:7 6|24 87:7 7|67 91:7 8|58 98:7 9|2 1:7 10|69 54:8 1|82 50:8 2|92 53:8 3|32 33:8 4|13 60:8 5|66 86:8 6|53 70:8 7|4 58:8 8|9 9:8 9|22 57:8 10|60 35:9 1|2 61:9 2|88 74:9 3|79 70:9 4|95 87:9 5|99 13:9 6|62 12:9 7|16 48:9 8|48 74:9 9|91 99:9 10|42 42:10 1|97 17:10 2|11 68:10 3|23 80:10 4|42 1:10 5|92 72:10 6|72 71:10 7|14 36:10 8|2 79:10 9|13 7:10 10</relation>
    <relation name="R107" arity="2" nbTuples="100" semantics="soft" defaultCost="infinity">62 29:1 1|8 9:1 2|22 28:1 3|99 14:1 4|89 34:1 5|16 40:1 6|31 58:1 7|20 81:1 8|39 85:1 9|99 67:1 10|3 92:2 1|83 49:2 2|25 44:2 3|32 36:2 4|92 27:2 5|73 6:2 6|36 97:2 7|51 32:2 8|77 37:2 9|46 25:2 10|95 10:3 1|40 34:3 2|9 8:3 3|64 85:3 4|37 40:3 5|55 57:3 6|12 78:3 7|45 21:3 8|70 51:3 9|61 35:3 10|91 54:4 1|57 85:4 2|73 22:4 3|34 45:4 4|25 94:4 5|82 41:4 6|42 72:4 7|67 92:4 8|67 99:4 9|38 2:4 10|100 21:5 1|65 95:5 2|81 47:5 3|24 80:5 4|22 70:5 5|34 51:5 6|68 56:5 7|29 38:5 8|44 73:5 9|81 59:5 10|79 73:6 1|21 20:6 2|49 21:6 3|98 40:6 4|18 11:6 5|12 34:6 6|68 77:6 7|91 73:6 8|65 94:6 9|54 4:6 10|23 13:7 1|62 46:7 2|90 68:7 3|19 2:7 4|2 58:7 5|83 92:7 6|32 2:7 7|73 45:7 8|49 48:7 9|98 35:7 10|59 85:8 1|32 9:8 2|2 35:8 3|48 2:8 4|43 71:8 5|76 100:8 6|18 97:8 7|7 57:8 8|12 64:8 9|48 70:8 10|67 58:9 1|77 46:9 2|49 26:9 3|71 88:9 4|81 21:9 5|73 1:9 6|74 36:9 7|55 91:9 8|85 44:9 9|93 8:9 10|21 57:10 1|81 76:10 2|69 43:10 3|72 37:10 4|80 87:10 5|75 15:10 6|42 82:10 7|46 21:10 8|83 82:10 9|30 96:10 10</relation>
    <relation name="R108" arity="2" nbTuples="100" semantics="soft" defaultCost="infinity">9 93:1 1|80 94:1 2|57 93:1 3|14 24:1 4|50 40:1 5|43 43:1 6|60 52:1 7|78 42:1 8|81 99:1 9|28 39:1 10|70 95:2 1|76 43:2 2|50 42:2 3|48 39:2 4|18 13:2 5|28 95:2 6|71 46:2 7|63 86:2 8|59 67:2 9|99 96:2 10|26 41:3 1|12 38:3 2|31 100:3 3|88 26:3 4|66 89:3 5|57 8:3 6|50 43:3 7|38 70:3 8|96 63:3 9|71 3:3 10|33 97:4 1|7 28:4 2|45 41:4 3|12 80:4 4|59 31:4 5|75 29:4 6|18 59:4 7|77 66:4 8|96 29:4 9|60 26:4 10|16 89:5 1|25 14:5 2|62 81:5 3|84 31:5 4|60 11:5 5|4 80:5 6|97 9:5 7|9 16:5 8|42 13:5 9|43 46:5 10|64 44:6 1|15 99:6 2|5 51:6 3|70 38:6 4|8 27:6 5|16 81:6 6|18 21:6 7|77 96:6 8|33 84:6 9|29 1:6 10|5 45:7 1|47 5:7 2|80 98:7 3|29 38:7 4|33 79:7 5|9 87:7 6|31 85:7 7|63 72:7 8|70 77:7 9|88 20:7 10|43 36:8 1|18 64:8 2|84 78:8 3|58 39:8 4|10 2:8 5|44 52:8 6|19 2:8 7|33 13:8 8|2 2:8 9|93 46:8 10|83 73:9 1|35 21:9 2|13 16:9 3|22 70:9 4|47 99:9 5|37 81:9 6|53 71:9 7|61 11:9 8|5 74:9 9|61 76:9 10|24 33:10 1|64 33:10 2|75 97:10 3|81 95:10 4|92 76:10 5|70 92:10 6|31 7:10 7|75 100:10 8|37 76:10 9|62 67:10 10</relation>
    <relation name="R109" arity="2" nbTuples="100" semantics="soft" defaultCost="infinity">98 95:1 1|97 57:1 2|44 66:1 3|93 61:1 4|38 19:1 5|97 9:1 6|70 32:1 7|6 67:1 8|24 55:1 9|78 83:1 10|84 49:2 1|97 96:2 2|79 60:2 3|93 43:2 4|95 90:2 5|63 96:2 6|14 1:2 7|10 48:2 8|83 44:2 9|54 31:2 10|9 12:3 1|89 64:3 2|18 32:3 3|25 87:3 4|5 69:3 5|76 49:3 6|35 13:3 7|36 25:3 8|10 86:3 9|79 99:3 10|71 13:4 1|70 100:4 2|42 81:4 3|94 34:4 4|23 14:4 5|49 15:4 6|48 69:4 7|97 63:4 8|54 98:4 9|81 83:4 10|84 71:5 1|21 43:5 2|59 25:5 3|56 2:5 4|38 49:5 5|76 37:5 6|89 89:5 7|84 87:5 8|32 18:5 9|87 23:5 10|61 90:6 1|38 3:6 2|44 72:6 3|63 24:6 4|31 3:6 5|43 83:6 6|18 46:6 7|7 47:6 8|3 42:6 9|38 45:6 10|75 90:7 1|40 56:7 2|82 45:7 3|73 31:7 4|20 29:7 5|10 16:7 6|13 37:7 7|53 29:7 8|28 39:7 9|82 87:7 10|63 30:8 1|13 57:8 2|43 56:8 3|52 56:8 4|32 78:8 5|3 23:8 6|23 6:8 7|27 26:8 8|95 2:8 9|10 80:8 10|22 10:9 1|53 3:9 2|22 41:9 3|44 41:9 4|81 25:9 5|95 65:9 6|30 99:9 7|73 42:9 8|87 98:9 9|2 84:9 10|47 90:10 1|71 41:10 2|99 64:10 3|99 45:10 4|2 16:10 5|32 99:10 6|61 3:10 7|97 81:10 8|84 5:10 9|48 4:10 10</relation>
    <relation name="R110" arity="2" nbTuples="100" semantics="soft" defaultCost="infinity">65 44:1 1|16 16:1 2|15 16:1 3|62 100:1 4|9 83:1 5|55 97:1 6|27 83:1 7|41 48:1 8|74 40:1 9|56 33:1 10|59 39:2 1|27 38:2 2|23 88:2 3|49 98:2 4|4 67:2 5|76 13:2 6|81 21:2 7|75 48:2 8|64 54:2 9|74 90:2 10|63 38:3 1|18 67:3 2|96 42:3 3|94 77:3 4|49 74:3 5|99 40:3 6|74 13:3 7|50 20:3 8|26 100:3 9|8 22:3 10|73 51:4 1|38 49:4 2|49 61:4 3|88 39:4 4|70 52:4 5|81 78:4 6|83 40:4 7|82 55:4 8|15 93:4 9|28 97:4 10|42 61:5 1|10 86:5 2|4 82:5 3|56 59:5 4|27 70:5 5|57 34:5 6|73 31:5 7|81 44:5 8|18 50:5 9|56 91:5 10|86 40:6 1|85 61:6 2|2 68:6 3|22 19:6 4|96 84:6 5|8 3:6 6|15 60:6 7|64 23:6 8|81 28:6 9|61 98:6 10|42 95:7 1|74 49:7 2|7 31:7 3|60 83:7 4|97 78:7 5|85 1:7 6|60 97:7 7|91 19:7 8|85 84:7 9|31 41:7 10|45 94:8 1|52 24:8 2|13 29:8 3|59 20:8 4|57 40:8 5|33 75:8 6|1 29:8 7|75 57:8 8|52 41:8 9|31 20:8 10|12 90:9 1|31 66:9 2|90 20:9 3|6 97:9 4|96 38:9 5|66 87:9 6|30 64:9 7|32 56:9 8|38 90:9 9|77 80:9 10|77 2:10 1|100 19:10 2|25 99:10 3|80 95:10 4|38 69:10 5|67 34:10 6|86 52:10 7|73 4:10 8|17 30:10 9|63 9:10 10</relation>
    <relation name="R111" arity="2" nbTuples="100" semantics="soft" defaultCost="infinity">85 97:1 1|28 86:1 2|67 57:1 3|8 23:1 4|39 9:1 5|68 76:1 6|77 3:1 7|88 56:1 8|20 50:1 9|97 37:1 10|51 5:2 1|2 91:2 2|52 61:2 3|8 8:2 4|30 97:2 5|73 59:2 6|100 99:2 7|66 39:2 8|47 40:2 9|82 60:2 10|36 13:3 1|57 13:3 2|8 83:3 3|85 61:3 4|12 9:3 5|46 16:3 6|64 19:3 7|2 47:3 8|78 57:3 9|72 16:3 10|3 95:4 1|95 3:4 2|29 34:4 3|1 47:4 4|64 92:4 5|78 26:4 6|63 23:4 7|79 13:4 8|82 92:4 9|22 14:4 10|91 82:5 1|89 67:5 2|92 81:5 3|52 71:5 4|30 80:5 5|90 15:5 6|54 72:5 7|39 21:5 8|59 51:5 9|81 70:5 10|94 37:6 1|50 33:6 2|36 13:6 3|37 35:6 4|46 80:6 5|93 97:6 6|89 66:6 7|3 95:6 8|65 9:6 9|79 87:6 10|49 39:7 1|40 67:7 2|33 60:7 3|89 24:7 4|69 82:7 5|58 9:7 6|77 100:7 7|9 11:7 8|49 2:7 9|87 4:7 10|80 14:8 1|85 5:8 2|83 93:8 3|67 71:8 4|40 34:8 5|95 49:8 6|63 12:8 7|56 53:8 8|30 95:8 9|51 79:8 10|38 2:9 1|91 7:9 2|41 96:9 3|82 89:9 4|97 59:9 5|45 80:9 6|16 12:9 7|42 92:9 8|17 100:9 9|75 47:9 10|23 1:10 1|60 37:10 2|16 70:10 3|45 56:10 4|10 71:10 5|31 66:10 6|89 6:10 7|70 87:10 8|37 29:10 9|91 4:10 10</relation>
    <relation name="R112" arity="2" nbTuples="100" semantics="soft" defaultCost="infinity">13 44:1 1|20 41:1 2|93 14:1 3|54 32:1 4|55 18:1 5|78 5:1 6|29 85:1 7|84 82:1 8|26 25:1 9|34 56:1 10|74 17:2 1|28 53:2 2|48 17:2 3|73 6:2 4|10 31:2 5|57 39:2 6|45 63:2 7|77 100:2 8|22 65:2 9|65 12:2 10|59 91:3 1|50 21:3 2|57 40:3 3|34 7:3 4|67 2:3 5|45 57:3 6|46 98:3 7|66 100:3 8|35 11:3 9|42 34:3 10|90 20:4 1|33 80:4 2|45 61:4 3|16 39:4 4|90 33:4 5|13 49:4 6|86 19:4 7|75 62:4 8|93 67:4 9|87 5:4 10|77 41:5 1|84 34:5 2|80 44:5 3|37 88:5 4|75 75:5 5|84 63:5 6|4 81:5 7|60 99:5 8|93 27:5 9|82 74:5 10|78 44:6 1|89 27:6 2|15 20:6 3|65 2:6 4|45 10:6 5|93 34:6 6|88 17:6 7|68 13:6 8|97 98:6 9|80 72:6 10|41 87:7 1|99 37:7 2|26 71:7 3|45 66:7 4|40 36:7 5|100 39:7 6|12 52:7 7|28 66:7 8|99 31:7 9|98 70:7 10|90 78:8 1|67 34:8 2|86 91:8 3|70 70:8 4|44 94:8 5|76 59:8 6|10 18:8 7|33 11:8 8|33 60:8 9|68 85:8 10|77 3:9 1|32 4:9 2|34 23:9 3|15 11:9 4|41 19:9 5|82 14:9 6|58 87:9 7|12 85:9 8|91 82:9 9|88 51:9 10|84 59:10 1|75 11:10 2|59 66:10 3|56 26:10 4|7 80:10 5|13 50:10 6|30 76:10 7|64 8:10 8|1 53:10 9|28 47:10 10</relation>
    <relation name="R113" arity="2" nbTuples="100" semantics="soft" defaultCost="infinity">93 23:1 1|49 100:1 2|33 33:1 3|57 66:1 4|66 67:1 5|45 28:1 6|98 42:1 7|47 75:1 8|73 7:1 9|64 25:1 10|44 15:2 1|22 28:2 2|79 41:2 3|8 25:2 4|5 4:2 5|94 44:2 6|84 26:2 7|65 26:2 8|84 88:2 9|27 62:2 10|44 3:3 1|5 74:3 2|28 60:3 3|51 31:3 4|87 76:3 5|4 75:3 6|97 3:3 7|77 74:3 8|5 63:3 9|44 49:3 10|25 70:4 1|81 18:4 2|68 44:4 3|73 69:4 4|18 17:4 5|38 81:4 6|95 76:4 7|25 57:4 8|33 80:4 9|39 79:4 10|46 73:5 1|31 28:5 2|46 76:5 3|7 63:5 4|56 44:5 5|72 6:5 6|98 65:5 7|6 23:5 8|5 41:5 9|57 52:5 10|58 28:6 1|13 4:6 2|97 75:6 3|21 72:6 4|74 19:6 5|78 33:6 6|97 91:6 7|81 3:6 8|87 8:6 9|14 48:6 10|46 10:7 1|100 96:7 2|14 40:7 3|74 67:7 4|57 78:7 5|33 40:7 6|50 39:7 7|23 52:7 8|50 92:7 9|68 87:7 10|28 68:8 1|1 55:8 2|97 72:8 3|77 89:8 4|46 10:8 5|32 46:8 6|69 21:8 7|49 51:8 8|43 17:8 9|39 55:8 10|14 74:9 1|63 57:9 2|89 75:9 3|61 89:9 4|8 40:9 5|19 21:9 6|20 49:9 7|80 7:9 8|60 87:9 9|55 80:9 10|25 26:10 1|8 46:10 2|51 9:10 3|91 25:10 4|80 58:10 5|90 50:10 6|48 1:10 7|93 29:10 8|75 86:10 9|28 41:10 10</relation>
  </relations>
  <GuiPresentation type="ADCOP" benchmark="RandomDCOP" name="instance1" model="TKC" nbAgents="20" domainSize="10" density="0" tightness="0" nbConstraints="114" nbTuples="100" />
</instance>
