# Supplementary material for: A local cost simulation-based algorithm to solve distributed constraint optimization problems
Source: PeerJ Comput Sci. 2023 Mar 17;9:e1296. doi: 10.7717/peerj-cs.1296 (PMC10280401; doi:10.7717/peerj-cs.1296)
Supplement: Supplemental Information 1 [file peerj-cs-09-1296-s001.zip › code/DCOP_LCS/problem/ADCOP20_10_0.6/RANDOM_ADCOP_20_10_density_0.6_2.xml]

<instance>
  <presentation name="instance2" type="ADCOP" benchmark="RandomDCOP" model="Simple" constraintModel="TKC" format="XDisCSP 1.0" />
  <agents nbAgents="20">
    <agent name="A1" id="1" description="Agent 1" />
    <agent name="A2" id="2" description="Agent 2" />
    <agent name="A3" id="3" description="Agent 3" />
    <agent name="A4" id="4" description="Agent 4" />
    <agent name="A5" id="5" description="Agent 5" />
    <agent name="A6" id="6" description="Agent 6" />
    <agent name="A7" id="7" description="Agent 7" />
    <agent name="A8" id="8" description="Agent 8" />
    <agent name="A9" id="9" description="Agent 9" />
    <agent name="A10" id="10" description="Agent 10" />
    <agent name="A11" id="11" description="Agent 11" />
    <agent name="A12" id="12" description="Agent 12" />
    <agent name="A13" id="13" description="Agent 13" />
    <agent name="A14" id="14" description="Agent 14" />
    <agent name="A15" id="15" description="Agent 15" />
    <agent name="A16" id="16" description="Agent 16" />
    <agent name="A17" id="17" description="Agent 17" />
    <agent name="A18" id="18" description="Agent 18" />
    <agent name="A19" id="19" description="Agent 19" />
    <agent name="A20" id="20" description="Agent 20" />
  </agents>
  <domains nbDomains="1">
    <domain name="D1" nbValues="10">1..10</domain>
  </domains>
  <variables nbVariables="20">
    <variable agent="A1" name="X1.1" id="1" domain="D1" description="variable 1.1" />
    <variable agent="A2" name="X2.1" id="1" domain="D1" description="variable 2.1" />
    <variable agent="A3" name="X3.1" id="1" domain="D1" description="variable 3.1" />
    <variable agent="A4" name="X4.1" id="1" domain="D1" description="variable 4.1" />
    <variable agent="A5" name="X5.1" id="1" domain="D1" description="variable 5.1" />
    <variable agent="A6" name="X6.1" id="1" domain="D1" description="variable 6.1" />
    <variable agent="A7" name="X7.1" id="1" domain="D1" description="variable 7.1" />
    <variable agent="A8" name="X8.1" id="1" domain="D1" description="variable 8.1" />
    <variable agent="A9" name="X9.1" id="1" domain="D1" description="variable 9.1" />
    <variable agent="A10" name="X10.1" id="1" domain="D1" description="variable 10.1" />
    <variable agent="A11" name="X11.1" id="1" domain="D1" description="variable 11.1" />
    <variable agent="A12" name="X12.1" id="1" domain="D1" description="variable 12.1" />
    <variable agent="A13" name="X13.1" id="1" domain="D1" description="variable 13.1" />
    <variable agent="A14" name="X14.1" id="1" domain="D1" description="variable 14.1" />
    <variable agent="A15" name="X15.1" id="1" domain="D1" description="variable 15.1" />
    <variable agent="A16" name="X16.1" id="1" domain="D1" description="variable 16.1" />
    <variable agent="A17" name="X17.1" id="1" domain="D1" description="variable 17.1" />
    <variable agent="A18" name="X18.1" id="1" domain="D1" description="variable 18.1" />
    <variable agent="A19" name="X19.1" id="1" domain="D1" description="variable 19.1" />
    <variable agent="A20" name="X20.1" id="1" domain="D1" description="variable 20.1" />
  </variables>
  <constraints nbConstraints="114">
    <constraint name="C0" model="TKC" arity="2" scope="X11.1 X13.1" reference="R0" />
    <constraint name="C1" model="TKC" arity="2" scope="X1.1 X18.1" reference="R1" />
    <constraint name="C2" model="TKC" arity="2" scope="X4.1 X18.1" reference="R2" />
    <constraint name="C3" model="TKC" arity="2" scope="X8.1 X17.1" reference="R3" />
    <constraint name="C4" model="TKC" arity="2" scope="X4.1 X7.1" reference="R4" />
    <constraint name="C5" model="TKC" arity="2" scope="X11.1 X19.1" reference="R5" />
    <constraint name="C6" model="TKC" arity="2" scope="X9.1 X19.1" reference="R6" />
    <constraint name="C7" model="TKC" arity="2" scope="X2.1 X6.1" reference="R7" />
    <constraint name="C8" model="TKC" arity="2" scope="X3.1 X13.1" reference="R8" />
    <constraint name="C9" model="TKC" arity="2" scope="X12.1 X17.1" reference="R9" />
    <constraint name="C10" model="TKC" arity="2" scope="X11.1 X18.1" reference="R10" />
    <constraint name="C11" model="TKC" arity="2" scope="X2.1 X14.1" reference="R11" />
    <constraint name="C12" model="TKC" arity="2" scope="X2.1 X16.1" reference="R12" />
    <constraint name="C13" model="TKC" arity="2" scope="X8.1 X18.1" reference="R13" />
    <constraint name="C14" model="TKC" arity="2" scope="X10.1 X19.1" reference="R14" />
    <constraint name="C15" model="TKC" arity="2" scope="X6.1 X18.1" reference="R15" />
    <constraint name="C16" model="TKC" arity="2" scope="X15.1 X16.1" reference="R16" />
    <constraint name="C17" model="TKC" arity="2" scope="X5.1 X7.1" reference="R17" />
    <constraint name="C18" model="TKC" arity="2" scope="X6.1 X20.1" reference="R18" />
    <constraint name="C19" model="TKC" arity="2" scope="X3.1 X6.1" reference="R19" />
    <constraint name="C20" model="TKC" arity="2" scope="X7.1 X18.1" reference="R20" />
    <constraint name="C21" model="TKC" arity="2" scope="X6.1 X11.1" reference="R21" />
    <constraint name="C22" model="TKC" arity="2" scope="X13.1 X15.1" reference="R22" />
    <constraint name="C23" model="TKC" arity="2" scope="X7.1 X14.1" reference="R23" />
    <constraint name="C24" model="TKC" arity="2" scope="X19.1 X20.1" reference="R24" />
    <constraint name="C25" model="TKC" arity="2" scope="X2.1 X8.1" reference="R25" />
    <constraint name="C26" model="TKC" arity="2" scope="X5.1 X13.1" reference="R26" />
    <constraint name="C27" model="TKC" arity="2" scope="X3.1 X7.1" reference="R27" />
    <constraint name="C28" model="TKC" arity="2" scope="X14.1 X16.1" reference="R28" />
    <constraint name="C29" model="TKC" arity="2" scope="X4.1 X8.1" reference="R29" />
    <constraint name="C30" model="TKC" arity="2" scope="X17.1 X19.1" reference="R30" />
    <constraint name="C31" model="TKC" arity="2" scope="X8.1 X11.1" reference="R31" />
    <constraint name="C32" model="TKC" arity="2" scope="X14.1 X20.1" reference="R32" />
    <constraint name="C33" model="TKC" arity="2" scope="X16.1 X18.1" reference="R33" />
    <constraint name="C34" model="TKC" arity="2" scope="X1.1 X20.1" reference="R34" />
    <constraint name="C35" model="TKC" arity="2" scope="X14.1 X18.1" reference="R35" />
    <constraint name="C36" model="TKC" arity="2" scope="X1.1 X19.1" reference="R36" />
    <constraint name="C37" model="TKC" arity="2" scope="X8.1 X9.1" reference="R37" />
    <constraint name="C38" model="TKC" arity="2" scope="X4.1 X11.1" reference="R38" />
    <constraint name="C39" model="TKC" arity="2" scope="X15.1 X18.1" reference="R39" />
    <constraint name="C40" model="TKC" arity="2" scope="X2.1 X10.1" reference="R40" />
    <constraint name="C41" model="TKC" arity="2" scope="X2.1 X15.1" reference="R41" />
    <constraint name="C42" model="TKC" arity="2" scope="X6.1 X19.1" reference="R42" />
    <constraint name="C43" model="TKC" arity="2" scope="X1.1 X4.1" reference="R43" />
    <constraint name="C44" model="TKC" arity="2" scope="X11.1 X20.1" reference="R44" />
    <constraint name="C45" model="TKC" arity="2" scope="X1.1 X11.1" reference="R45" />
    <constraint name="C46" model="TKC" arity="2" scope="X14.1 X15.1" reference="R46" />
    <constraint name="C47" model="TKC" arity="2" scope="X7.1 X12.1" reference="R47" />
    <constraint name="C48" model="TKC" arity="2" scope="X9.1 X14.1" reference="R48" />
    <constraint name="C49" model="TKC" arity="2" scope="X7.1 X16.1" reference="R49" />
    <constraint name="C50" model="TKC" arity="2" scope="X10.1 X18.1" reference="R50" />
    <constraint name="C51" model="TKC" arity="2" scope="X3.1 X18.1" reference="R51" />
    <constraint name="C52" model="TKC" arity="2" scope="X9.1 X13.1" reference="R52" />
    <constraint name="C53" model="TKC" arity="2" scope="X2.1 X18.1" reference="R53" />
    <constraint name="C54" model="TKC" arity="2" scope="X11.1 X17.1" reference="R54" />
    <constraint name="C55" model="TKC" arity="2" scope="X5.1 X15.1" reference="R55" />
    <constraint name="C56" model="TKC" arity="2" scope="X9.1 X17.1" reference="R56" />
    <constraint name="C57" model="TKC" arity="2" scope="X4.1 X13.1" reference="R57" />
    <constraint name="C58" model="TKC" arity="2" scope="X5.1 X11.1" reference="R58" />
    <constraint name="C59" model="TKC" arity="2" scope="X5.1 X14.1" reference="R59" />
    <constraint name="C60" model="TKC" arity="2" scope="X7.1 X10.1" reference="R60" />
    <constraint name="C61" model="TKC" arity="2" scope="X3.1 X8.1" reference="R61" />
    <constraint name="C62" model="TKC" arity="2" scope="X1.1 X15.1" reference="R62" />
    <constraint name="C63" model="TKC" arity="2" scope="X8.1 X10.1" reference="R63" />
    <constraint name="C64" model="TKC" arity="2" scope="X8.1 X19.1" reference="R64" />
    <constraint name="C65" model="TKC" arity="2" scope="X10.1 X11.1" reference="R65" />
    <constraint name="C66" model="TKC" arity="2" scope="X5.1 X9.1" reference="R66" />
    <constraint name="C67" model="TKC" arity="2" scope="X16.1 X17.1" reference="R67" />
    <constraint name="C68" model="TKC" arity="2" scope="X2.1 X17.1" reference="R68" />
    <constraint name="C69" model="TKC" arity="2" scope="X13.1 X20.1" reference="R69" />
    <constraint name="C70" model="TKC" arity="2" scope="X6.1 X17.1" reference="R70" />
    <constraint name="C71" model="TKC" arity="2" scope="X16.1 X20.1" reference="R71" />
    <constraint name="C72" model="TKC" arity="2" scope="X10.1 X20.1" reference="R72" />
    <constraint name="C73" model="TKC" arity="2" scope="X8.1 X16.1" reference="R73" />
    <constraint name="C74" model="TKC" arity="2" scope="X5.1 X18.1" reference="R74" />
    <constraint name="C75" model="TKC" arity="2" scope="X10.1 X17.1" reference="R75" />
    <constraint name="C76" model="TKC" arity="2" scope="X2.1 X4.1" reference="R76" />
    <constraint name="C77" model="TKC" arity="2" scope="X3.1 X15.1" reference="R77" />
    <constraint name="C78" model="TKC" arity="2" scope="X11.1 X14.1" reference="R78" />
    <constraint name="C79" model="TKC" arity="2" scope="X15.1 X19.1" reference="R79" />
    <constraint name="C80" model="TKC" arity="2" scope="X12.1 X18.1" reference="R80" />
    <constraint name="C81" model="TKC" arity="2" scope="X7.1 X9.1" reference="R81" />
    <constraint name="C82" model="TKC" arity="2" scope="X7.1 X19.1" reference="R82" />
    <constraint name="C83" model="TKC" arity="2" scope="X12.1 X14.1" reference="R83" />
    <constraint name="C84" model="TKC" arity="2" scope="X7.1 X8.1" reference="R84" />
    <constraint name="C85" model="TKC" arity="2" scope="X3.1 X20.1" reference="R85" />
    <constraint name="C86" model="TKC" arity="2" scope="X18.1 X19.1" reference="R86" />
    <constraint name="C87" model="TKC" arity="2" scope="X9.1 X15.1" reference="R87" />
    <constraint name="C88" model="TKC" arity="2" scope="X1.1 X12.1" reference="R88" />
    <constraint name="C89" model="TKC" arity="2" scope="X12.1 X16.1" reference="R89" />
    <constraint name="C90" model="TKC" arity="2" scope="X14.1 X19.1" reference="R90" />
    <constraint name="C91" model="TKC" arity="2" scope="X6.1 X13.1" reference="R91" />
    <constraint name="C92" model="TKC" arity="2" scope="X6.1 X12.1" reference="R92" />
    <constraint name="C93" model="TKC" arity="2" scope="X5.1 X20.1" reference="R93" />
    <constraint name="C94" model="TKC" arity="2" scope="X17.1 X20.1" reference="R94" />
    <constraint name="C95" model="TKC" arity="2" scope="X3.1 X10.1" reference="R95" />
    <constraint name="C96" model="TKC" arity="2" scope="X1.1 X10.1" reference="R96" />
    <constraint name="C97" model="TKC" arity="2" scope="X13.1 X14.1" reference="R97" />
    <constraint name="C98" model="TKC" arity="2" scope="X1.1 X16.1" reference="R98" />
    <constraint name="C99" model="TKC" arity="2" scope="X2.1 X12.1" reference="R99" />
    <constraint name="C100" model="TKC" arity="2" scope="X2.1 X5.1" reference="R100" />
    <constraint name="C101" model="TKC" arity="2" scope="X4.1 X17.1" reference="R101" />
    <constraint name="C102" model="TKC" arity="2" scope="X1.1 X13.1" reference="R102" />
    <constraint name="C103" model="TKC" arity="2" scope="X9.1 X12.1" reference="R103" />
    <constraint name="C104" model="TKC" arity="2" scope="X12.1 X20.1" reference="R104" />
    <constraint name="C105" model="TKC" arity="2" scope="X12.1 X13.1" reference="R105" />
    <constraint name="C106" model="TKC" arity="2" scope="X7.1 X13.1" reference="R106" />
    <constraint name="C107" model="TKC" arity="2" scope="X13.1 X19.1" reference="R107" />
    <constraint name="C108" model="TKC" arity="2" scope="X1.1 X6.1" reference="R108" />
    <constraint name="C109" model="TKC" arity="2" scope="X11.1 X12.1" reference="R109" />
    <constraint name="C110" model="TKC" arity="2" scope="X4.1 X10.1" reference="R110" />
    <constraint name="C111" model="TKC" arity="2" scope="X15.1 X20.1" reference="R111" />
    <constraint name="C112" model="TKC" arity="2" scope="X8.1 X14.1" reference="R112" />
    <constraint name="C113" model="TKC" arity="2" scope="X4.1 X19.1" reference="R113" />
  </constraints>
  <relations nbRelations="114">
    <relation name="R0" arity="2" nbTuples="100" semantics="soft" defaultCost="infinity">38 84:1 1|87 47:1 2|34 75:1 3|71 94:1 4|51 29:1 5|23 39:1 6|37 34:1 7|71 36:1 8|39 71:1 9|16 66:1 10|37 74:2 1|51 3:2 2|65 75:2 3|70 97:2 4|50 17:2 5|24 1:2 6|1 47:2 7|97 95:2 8|100 100:2 9|89 73:2 10|81 57:3 1|92 17:3 2|13 21:3 3|69 66:3 4|4 90:3 5|83 2:3 6|27 26:3 7|12 4:3 8|56 74:3 9|30 91:3 10|78 27:4 1|83 96:4 2|53 78:4 3|67 82:4 4|94 36:4 5|24 24:4 6|12 84:4 7|26 16:4 8|15 31:4 9|46 91:4 10|9 74:5 1|82 73:5 2|98 25:5 3|2 41:5 4|72 80:5 5|100 90:5 6|83 78:5 7|26 68:5 8|35 1:5 9|82 54:5 10|45 83:6 1|73 79:6 2|32 71:6 3|38 26:6 4|38 16:6 5|63 75:6 6|12 42:6 7|41 88:6 8|11 25:6 9|29 73:6 10|24 16:7 1|21 33:7 2|60 14:7 3|23 77:7 4|67 28:7 5|26 41:7 6|34 18:7 7|24 65:7 8|29 75:7 9|49 98:7 10|23 7:8 1|56 69:8 2|65 48:8 3|92 53:8 4|81 47:8 5|7 44:8 6|66 1:8 7|22 40:8 8|75 5:8 9|13 64:8 10|28 55:9 1|47 84:9 2|52 83:9 3|40 92:9 4|36 53:9 5|5 77:9 6|71 20:9 7|80 4:9 8|4 85:9 9|43 8:9 10|49 87:10 1|50 77:10 2|47 58:10 3|49 53:10 4|2 67:10 5|60 53:10 6|66 78:10 7|37 88:10 8|87 11:10 9|69 53:10 10</relation>
    <relation name="R1" arity="2" nbTuples="100" semantics="soft" defaultCost="infinity">87 80:1 1|12 73:1 2|88 80:1 3|77 5:1 4|70 12:1 5|72 96:1 6|77 46:1 7|1 98:1 8|84 51:1 9|14 14:1 10|68 97:2 1|32 79:2 2|27 33:2 3|39 10:2 4|34 63:2 5|83 66:2 6|8 1:2 7|5 38:2 8|46 70:2 9|69 30:2 10|51 9:3 1|48 59:3 2|73 91:3 3|75 79:3 4|66 48:3 5|70 68:3 6|38 36:3 7|6 42:3 8|10 65:3 9|83 55:3 10|25 4:4 1|35 28:4 2|31 98:4 3|34 84:4 4|77 11:4 5|72 38:4 6|53 55:4 7|73 54:4 8|36 34:4 9|35 15:4 10|73 98:5 1|18 78:5 2|15 56:5 3|1 80:5 4|50 14:5 5|40 16:5 6|94 95:5 7|50 2:5 8|25 94:5 9|82 19:5 10|87 57:6 1|42 75:6 2|95 36:6 3|60 95:6 4|30 40:6 5|93 11:6 6|34 51:6 7|29 85:6 8|68 78:6 9|26 76:6 10|28 41:7 1|8 22:7 2|56 15:7 3|30 21:7 4|66 72:7 5|96 7:7 6|96 29:7 7|41 92:7 8|23 68:7 9|19 22:7 10|76 60:8 1|29 14:8 2|93 85:8 3|97 74:8 4|86 7:8 5|67 84:8 6|93 58:8 7|20 22:8 8|23 100:8 9|95 27:8 10|22 23:9 1|62 54:9 2|8 57:9 3|26 83:9 4|57 55:9 5|87 96:9 6|82 86:9 7|42 50:9 8|18 73:9 9|19 77:9 10|58 96:10 1|85 81:10 2|28 4:10 3|74 93:10 4|33 20:10 5|43 25:10 6|65 20:10 7|84 25:10 8|95 63:10 9|72 52:10 10</relation>
    <relation name="R2" arity="2" nbTuples="100" semantics="soft" defaultCost="infinity">62 68:1 1|64 14:1 2|81 35:1 3|24 99:1 4|19 62:1 5|88 97:1 6|70 33:1 7|53 44:1 8|26 33:1 9|92 64:1 10|10 66:2 1|34 71:2 2|6 16:2 3|6 75:2 4|18 56:2 5|12 1:2 6|36 45:2 7|91 54:2 8|12 58:2 9|57 94:2 10|3 90:3 1|31 59:3 2|43 58:3 3|4 54:3 4|99 28:3 5|6 78:3 6|52 77:3 7|3 77:3 8|65 63:3 9|48 14:3 10|67 65:4 1|2 45:4 2|34 27:4 3|41 42:4 4|8 65:4 5|38 37:4 6|44 14:4 7|51 79:4 8|77 98:4 9|16 20:4 10|5 46:5 1|63 69:5 2|38 80:5 3|95 48:5 4|49 66:5 5|67 91:5 6|25 83:5 7|15 53:5 8|12 5:5 9|42 47:5 10|26 92:6 1|25 47:6 2|91 78:6 3|10 69:6 4|34 32:6 5|13 38:6 6|10 85:6 7|56 68:6 8|61 61:6 9|28 36:6 10|75 51:7 1|52 11:7 2|58 45:7 3|60 13:7 4|89 4:7 5|20 97:7 6|88 74:7 7|16 33:7 8|84 89:7 9|26 59:7 10|41 78:8 1|97 60:8 2|67 72:8 3|87 35:8 4|92 59:8 5|75 28:8 6|98 64:8 7|35 67:8 8|35 32:8 9|21 22:8 10|51 83:9 1|72 21:9 2|57 58:9 3|41 88:9 4|10 37:9 5|4 45:9 6|17 9:9 7|3 5:9 8|19 82:9 9|47 13:9 10|58 86:10 1|79 56:10 2|80 93:10 3|31 3:10 4|64 92:10 5|27 98:10 6|61 68:10 7|59 20:10 8|30 34:10 9|88 12:10 10</relation>
    <relation name="R3" arity="2" nbTuples="100" semantics="soft" defaultCost="infinity">78 23:1 1|85 67:1 2|27 89:1 3|77 78:1 4|38 78:1 5|22 10:1 6|59 72:1 7|88 25:1 8|74 20:1 9|100 2:1 10|60 96:2 1|43 26:2 2|8 2:2 3|27 61:2 4|65 89:2 5|53 57:2 6|14 24:2 7|21 4:2 8|58 35:2 9|82 31:2 10|72 80:3 1|30 2:3 2|97 34:3 3|16 74:3 4|39 86:3 5|40 97:3 6|36 7:3 7|88 15:3 8|75 28:3 9|54 89:3 10|23 94:4 1|14 97:4 2|93 75:4 3|83 1:4 4|27 12:4 5|27 33:4 6|34 53:4 7|76 67:4 8|35 73:4 9|25 63:4 10|77 97:5 1|98 7:5 2|18 90:5 3|75 96:5 4|30 90:5 5|20 77:5 6|43 8:5 7|26 28:5 8|85 79:5 9|81 18:5 10|5 37:6 1|23 76:6 2|6 28:6 3|37 39:6 4|88 88:6 5|45 78:6 6|93 41:6 7|10 1:6 8|86 29:6 9|83 31:6 10|49 63:7 1|99 89:7 2|40 9:7 3|46 84:7 4|29 46:7 5|17 3:7 6|71 25:7 7|63 4:7 8|68 38:7 9|67 87:7 10|24 27:8 1|100 65:8 2|88 37:8 3|66 82:8 4|38 83:8 5|44 55:8 6|57 8:8 7|84 77:8 8|22 55:8 9|85 90:8 10|38 50:9 1|66 94:9 2|93 50:9 3|23 61:9 4|57 90:9 5|34 24:9 6|5 53:9 7|77 91:9 8|67 11:9 9|98 1:9 10|85 63:10 1|62 44:10 2|97 48:10 3|31 96:10 4|42 64:10 5|76 24:10 6|19 15:10 7|72 39:10 8|26 31:10 9|98 73:10 10</relation>
    <relation name="R4" arity="2" nbTuples="100" semantics="soft" defaultCost="infinity">46 52:1 1|73 32:1 2|42 40:1 3|8 25:1 4|76 89:1 5|96 95:1 6|61 26:1 7|60 97:1 8|27 75:1 9|27 48:1 10|68 19:2 1|75 23:2 2|25 26:2 3|79 51:2 4|45 48:2 5|51 46:2 6|55 72:2 7|74 27:2 8|85 91:2 9|80 48:2 10|70 22:3 1|44 44:3 2|70 9:3 3|38 61:3 4|34 80:3 5|90 52:3 6|80 6:3 7|88 97:3 8|32 64:3 9|79 77:3 10|97 82:4 1|97 99:4 2|76 19:4 3|86 27:4 4|24 84:4 5|75 88:4 6|95 35:4 7|89 61:4 8|46 75:4 9|75 63:4 10|81 3:5 1|84 33:5 2|92 63:5 3|12 78:5 4|36 65:5 5|92 1:5 6|78 72:5 7|5 9:5 8|35 50:5 9|51 70:5 10|32 43:6 1|28 74:6 2|3 97:6 3|23 7:6 4|46 91:6 5|38 78:6 6|75 13:6 7|69 44:6 8|99 71:6 9|16 93:6 10|80 6:7 1|66 65:7 2|36 12:7 3|29 97:7 4|69 100:7 5|63 35:7 6|20 28:7 7|15 26:7 8|91 23:7 9|4 20:7 10|69 27:8 1|32 19:8 2|62 16:8 3|68 7:8 4|47 53:8 5|35 55:8 6|3 17:8 7|3 22:8 8|2 56:8 9|62 23:8 10|36 100:9 1|51 4:9 2|23 61:9 3|60 60:9 4|60 89:9 5|94 85:9 6|89 83:9 7|60 52:9 8|43 79:9 9|66 83:9 10|37 12:10 1|94 90:10 2|16 13:10 3|11 8:10 4|40 62:10 5|19 18:10 6|43 18:10 7|83 38:10 8|7 65:10 9|78 22:10 10</relation>
    <relation name="R5" arity="2" nbTuples="100" semantics="soft" defaultCost="infinity">4 90:1 1|18 14:1 2|30 41:1 3|21 36:1 4|20 87:1 5|27 60:1 6|37 85:1 7|59 79:1 8|1 58:1 9|84 41:1 10|26 54:2 1|35 35:2 2|5 24:2 3|5 86:2 4|6 37:2 5|29 46:2 6|27 5:2 7|59 62:2 8|50 38:2 9|23 88:2 10|67 20:3 1|41 80:3 2|36 27:3 3|8 32:3 4|40 45:3 5|97 48:3 6|55 10:3 7|3 25:3 8|25 86:3 9|95 13:3 10|83 40:4 1|8 40:4 2|73 96:4 3|71 63:4 4|57 71:4 5|28 69:4 6|18 59:4 7|95 71:4 8|14 16:4 9|31 81:4 10|58 13:5 1|40 9:5 2|62 74:5 3|21 43:5 4|100 81:5 5|47 58:5 6|8 25:5 7|55 92:5 8|94 34:5 9|14 91:5 10|54 17:6 1|20 8:6 2|91 14:6 3|65 26:6 4|38 87:6 5|52 5:6 6|4 77:6 7|63 39:6 8|82 97:6 9|80 72:6 10|54 39:7 1|77 11:7 2|76 77:7 3|92 8:7 4|35 45:7 5|25 49:7 6|3 91:7 7|93 32:7 8|30 78:7 9|43 88:7 10|86 88:8 1|81 73:8 2|49 89:8 3|59 81:8 4|25 99:8 5|59 77:8 6|93 10:8 7|60 24:8 8|35 78:8 9|83 65:8 10|49 80:9 1|100 76:9 2|11 15:9 3|73 37:9 4|72 6:9 5|76 71:9 6|91 64:9 7|81 18:9 8|10 27:9 9|59 32:9 10|78 58:10 1|65 83:10 2|86 56:10 3|84 36:10 4|47 10:10 5|18 98:10 6|33 18:10 7|15 90:10 8|54 25:10 9|59 76:10 10</relation>
    <relation name="R6" arity="2" nbTuples="100" semantics="soft" defaultCost="infinity">46 19:1 1|38 4:1 2|18 61:1 3|74 30:1 4|4 1:1 5|65 92:1 6|38 21:1 7|80 74:1 8|73 64:1 9|36 32:1 10|75 69:2 1|29 9:2 2|89 84:2 3|60 44:2 4|12 93:2 5|87 75:2 6|85 34:2 7|29 97:2 8|54 61:2 9|60 79:2 10|19 88:3 1|97 42:3 2|59 46:3 3|45 27:3 4|95 93:3 5|6 21:3 6|90 10:3 7|22 99:3 8|15 1:3 9|4 18:3 10|34 76:4 1|27 71:4 2|77 15:4 3|90 38:4 4|36 37:4 5|66 64:4 6|14 97:4 7|72 38:4 8|36 64:4 9|62 57:4 10|51 35:5 1|23 46:5 2|6 20:5 3|40 28:5 4|16 58:5 5|87 26:5 6|34 100:5 7|98 80:5 8|28 55:5 9|54 4:5 10|96 37:6 1|22 76:6 2|47 50:6 3|5 39:6 4|3 66:6 5|26 100:6 6|78 10:6 7|14 8:6 8|38 11:6 9|46 97:6 10|41 11:7 1|31 59:7 2|2 50:7 3|10 82:7 4|58 81:7 5|9 12:7 6|30 90:7 7|56 5:7 8|26 93:7 9|37 52:7 10|66 18:8 1|80 13:8 2|60 82:8 3|83 29:8 4|91 36:8 5|41 61:8 6|46 7:8 7|82 38:8 8|46 7:8 9|33 42:8 10|21 80:9 1|3 81:9 2|1 39:9 3|19 51:9 4|77 32:9 5|82 14:9 6|53 97:9 7|93 1:9 8|56 98:9 9|22 26:9 10|64 40:10 1|90 56:10 2|82 26:10 3|71 9:10 4|59 89:10 5|85 46:10 6|48 52:10 7|56 28:10 8|55 94:10 9|36 78:10 10</relation>
    <relation name="R7" arity="2" nbTuples="100" semantics="soft" defaultCost="infinity">53 94:1 1|12 83:1 2|94 60:1 3|65 72:1 4|60 59:1 5|42 19:1 6|89 25:1 7|93 64:1 8|7 61:1 9|6 52:1 10|8 33:2 1|57 65:2 2|14 93:2 3|9 88:2 4|72 24:2 5|75 81:2 6|54 9:2 7|49 67:2 8|23 24:2 9|58 12:2 10|80 7:3 1|32 66:3 2|86 46:3 3|64 92:3 4|25 11:3 5|84 15:3 6|51 95:3 7|46 50:3 8|35 98:3 9|97 50:3 10|37 51:4 1|49 82:4 2|77 26:4 3|100 73:4 4|6 88:4 5|50 86:4 6|42 46:4 7|44 9:4 8|52 32:4 9|44 84:4 10|47 5:5 1|31 82:5 2|77 73:5 3|30 41:5 4|85 88:5 5|37 33:5 6|35 94:5 7|39 55:5 8|93 42:5 9|2 80:5 10|97 65:6 1|16 71:6 2|29 77:6 3|95 64:6 4|67 27:6 5|40 54:6 6|79 48:6 7|67 51:6 8|72 62:6 9|56 12:6 10|40 64:7 1|56 74:7 2|75 18:7 3|41 67:7 4|47 66:7 5|4 37:7 6|11 49:7 7|29 3:7 8|29 72:7 9|5 21:7 10|32 64:8 1|82 41:8 2|34 100:8 3|95 56:8 4|9 26:8 5|59 32:8 6|48 90:8 7|33 50:8 8|38 21:8 9|41 54:8 10|80 2:9 1|65 93:9 2|34 100:9 3|96 57:9 4|20 61:9 5|55 77:9 6|25 57:9 7|10 99:9 8|72 65:9 9|12 96:9 10|66 100:10 1|4 57:10 2|20 92:10 3|69 16:10 4|45 38:10 5|11 13:10 6|85 64:10 7|84 40:10 8|45 61:10 9|7 50:10 10</relation>
    <relation name="R8" arity="2" nbTuples="100" semantics="soft" defaultCost="infinity">79 49:1 1|67 90:1 2|85 20:1 3|88 2:1 4|61 19:1 5|54 100:1 6|63 21:1 7|51 45:1 8|53 88:1 9|84 79:1 10|58 75:2 1|39 26:2 2|77 3:2 3|46 89:2 4|72 95:2 5|18 65:2 6|7 59:2 7|11 60:2 8|26 16:2 9|34 76:2 10|61 59:3 1|54 12:3 2|31 68:3 3|53 95:3 4|69 47:3 5|35 84:3 6|100 65:3 7|68 6:3 8|93 76:3 9|7 74:3 10|71 49:4 1|54 8:4 2|91 96:4 3|45 36:4 4|68 19:4 5|89 62:4 6|45 71:4 7|37 8:4 8|2 50:4 9|67 13:4 10|89 61:5 1|66 40:5 2|2 51:5 3|78 67:5 4|21 26:5 5|87 67:5 6|29 38:5 7|41 82:5 8|84 42:5 9|65 45:5 10|96 16:6 1|96 97:6 2|29 32:6 3|27 25:6 4|23 97:6 5|98 100:6 6|22 52:6 7|73 57:6 8|77 93:6 9|80 20:6 10|48 92:7 1|4 38:7 2|89 66:7 3|58 91:7 4|7 68:7 5|90 48:7 6|48 25:7 7|14 23:7 8|37 29:7 9|96 29:7 10|98 93:8 1|71 70:8 2|89 4:8 3|2 16:8 4|12 100:8 5|41 96:8 6|33 49:8 7|18 21:8 8|9 59:8 9|19 68:8 10|88 81:9 1|74 20:9 2|20 34:9 3|55 20:9 4|91 12:9 5|17 98:9 6|55 22:9 7|16 87:9 8|62 12:9 9|69 63:9 10|98 87:10 1|32 92:10 2|12 62:10 3|17 17:10 4|33 29:10 5|77 25:10 6|11 85:10 7|34 57:10 8|4 80:10 9|42 67:10 10</relation>
    <relation name="R9" arity="2" nbTuples="100" semantics="soft" defaultCost="infinity">20 60:1 1|63 39:1 2|35 47:1 3|91 32:1 4|34 63:1 5|8 26:1 6|67 56:1 7|1 38:1 8|18 76:1 9|10 19:1 10|1 63:2 1|55 34:2 2|4 76:2 3|9 5:2 4|46 34:2 5|100 24:2 6|98 85:2 7|14 16:2 8|8 8:2 9|20 91:2 10|16 40:3 1|36 60:3 2|74 5:3 3|75 1:3 4|33 24:3 5|59 57:3 6|75 38:3 7|96 25:3 8|40 58:3 9|45 17:3 10|30 28:4 1|60 41:4 2|12 51:4 3|100 21:4 4|13 51:4 5|64 73:4 6|51 53:4 7|53 10:4 8|86 61:4 9|77 97:4 10|66 64:5 1|29 79:5 2|88 57:5 3|51 19:5 4|69 84:5 5|2 32:5 6|87 97:5 7|3 91:5 8|40 23:5 9|64 56:5 10|26 78:6 1|12 46:6 2|64 91:6 3|61 11:6 4|8 34:6 5|82 46:6 6|47 36:6 7|64 45:6 8|29 13:6 9|75 74:6 10|79 22:7 1|85 82:7 2|34 47:7 3|14 30:7 4|72 40:7 5|53 45:7 6|47 21:7 7|95 6:7 8|23 98:7 9|8 99:7 10|30 100:8 1|84 37:8 2|59 50:8 3|89 52:8 4|43 77:8 5|64 68:8 6|71 47:8 7|3 23:8 8|27 52:8 9|71 80:8 10|44 11:9 1|27 72:9 2|22 44:9 3|35 62:9 4|39 83:9 5|62 62:9 6|97 10:9 7|99 26:9 8|82 98:9 9|37 86:9 10|58 15:10 1|5 98:10 2|70 58:10 3|55 88:10 4|49 73:10 5|59 37:10 6|2 40:10 7|6 42:10 8|76 71:10 9|6 56:10 10</relation>
    <relation name="R10" arity="2" nbTuples="100" semantics="soft" defaultCost="infinity">84 47:1 1|2 99:1 2|8 21:1 3|86 58:1 4|72 83:1 5|2 94:1 6|39 18:1 7|58 11:1 8|54 19:1 9|31 68:1 10|20 1:2 1|1 7:2 2|87 73:2 3|26 69:2 4|85 32:2 5|30 1:2 6|33 34:2 7|42 23:2 8|36 53:2 9|99 14:2 10|60 86:3 1|13 84:3 2|69 77:3 3|61 52:3 4|12 25:3 5|54 22:3 6|29 30:3 7|20 62:3 8|50 70:3 9|33 87:3 10|61 45:4 1|93 44:4 2|32 12:4 3|73 68:4 4|78 70:4 5|54 79:4 6|78 46:4 7|37 49:4 8|47 61:4 9|58 42:4 10|23 95:5 1|29 2:5 2|96 49:5 3|29 25:5 4|89 5:5 5|99 85:5 6|76 11:5 7|85 59:5 8|96 79:5 9|37 43:5 10|23 90:6 1|36 40:6 2|4 76:6 3|7 17:6 4|22 35:6 5|55 87:6 6|65 86:6 7|31 11:6 8|55 60:6 9|38 79:6 10|11 86:7 1|53 72:7 2|92 44:7 3|74 61:7 4|24 90:7 5|20 91:7 6|51 14:7 7|14 8:7 8|47 91:7 9|69 25:7 10|41 100:8 1|1 95:8 2|45 39:8 3|14 84:8 4|65 29:8 5|89 98:8 6|22 2:8 7|56 63:8 8|37 20:8 9|90 43:8 10|43 10:9 1|74 90:9 2|57 87:9 3|96 65:9 4|36 74:9 5|66 16:9 6|32 51:9 7|89 37:9 8|55 40:9 9|38 92:9 10|40 49:10 1|24 12:10 2|35 100:10 3|80 89:10 4|88 55:10 5|48 47:10 6|81 95:10 7|61 63:10 8|94 74:10 9|100 29:10 10</relation>
    <relation name="R11" arity="2" nbTuples="100" semantics="soft" defaultCost="infinity">54 60:1 1|32 69:1 2|3 72:1 3|90 21:1 4|53 14:1 5|33 74:1 6|16 36:1 7|62 83:1 8|12 80:1 9|29 36:1 10|92 1:2 1|89 48:2 2|56 94:2 3|23 29:2 4|48 75:2 5|53 61:2 6|83 45:2 7|24 43:2 8|72 44:2 9|6 95:2 10|73 44:3 1|81 94:3 2|29 53:3 3|16 18:3 4|24 19:3 5|78 5:3 6|2 77:3 7|44 72:3 8|95 82:3 9|80 64:3 10|32 49:4 1|13 74:4 2|81 21:4 3|73 54:4 4|22 86:4 5|50 72:4 6|49 7:4 7|18 16:4 8|26 48:4 9|29 4:4 10|41 14:5 1|30 1:5 2|49 19:5 3|34 35:5 4|84 8:5 5|48 99:5 6|13 77:5 7|19 89:5 8|80 39:5 9|57 71:5 10|76 18:6 1|49 88:6 2|81 46:6 3|75 15:6 4|2 31:6 5|30 62:6 6|42 64:6 7|14 41:6 8|25 54:6 9|77 9:6 10|28 79:7 1|85 36:7 2|53 44:7 3|65 2:7 4|16 90:7 5|7 46:7 6|2 48:7 7|76 73:7 8|7 58:7 9|32 7:7 10|57 60:8 1|27 35:8 2|53 59:8 3|95 97:8 4|5 99:8 5|39 11:8 6|51 63:8 7|62 92:8 8|86 41:8 9|99 79:8 10|73 20:9 1|32 59:9 2|41 88:9 3|6 58:9 4|16 12:9 5|99 2:9 6|80 70:9 7|12 94:9 8|11 6:9 9|13 50:9 10|86 95:10 1|97 17:10 2|15 15:10 3|59 66:10 4|10 3:10 5|43 80:10 6|61 60:10 7|68 93:10 8|60 91:10 9|92 2:10 10</relation>
    <relation name="R12" arity="2" nbTuples="100" semantics="soft" defaultCost="infinity">75 90:1 1|29 85:1 2|62 9:1 3|100 75:1 4|52 78:1 5|47 85:1 6|49 47:1 7|31 5:1 8|58 34:1 9|82 31:1 10|14 62:2 1|44 4:2 2|19 93:2 3|60 33:2 4|31 13:2 5|71 41:2 6|90 54:2 7|46 25:2 8|27 14:2 9|91 31:2 10|20 86:3 1|7 95:3 2|57 10:3 3|46 16:3 4|70 43:3 5|13 58:3 6|23 31:3 7|51 59:3 8|35 33:3 9|60 93:3 10|33 3:4 1|97 70:4 2|82 35:4 3|5 100:4 4|91 3:4 5|53 26:4 6|10 75:4 7|43 26:4 8|63 82:4 9|6 48:4 10|82 89:5 1|77 49:5 2|68 13:5 3|5 60:5 4|97 37:5 5|54 61:5 6|82 18:5 7|91 42:5 8|96 55:5 9|76 59:5 10|51 93:6 1|35 32:6 2|25 51:6 3|91 29:6 4|57 35:6 5|10 66:6 6|87 76:6 7|39 16:6 8|86 28:6 9|71 51:6 10|71 42:7 1|16 79:7 2|81 56:7 3|25 97:7 4|35 63:7 5|50 96:7 6|88 48:7 7|3 73:7 8|68 21:7 9|29 57:7 10|27 63:8 1|78 49:8 2|84 15:8 3|25 64:8 4|39 74:8 5|82 48:8 6|1 25:8 7|80 36:8 8|2 26:8 9|23 15:8 10|10 4:9 1|72 60:9 2|9 47:9 3|1 76:9 4|52 76:9 5|75 69:9 6|54 58:9 7|71 46:9 8|45 7:9 9|65 19:9 10|65 10:10 1|14 11:10 2|29 86:10 3|46 96:10 4|86 32:10 5|94 91:10 6|27 10:10 7|1 86:10 8|100 79:10 9|36 60:10 10</relation>
    <relation name="R13" arity="2" nbTuples="100" semantics="soft" defaultCost="infinity">39 79:1 1|94 72:1 2|23 15:1 3|35 75:1 4|11 46:1 5|66 62:1 6|45 60:1 7|83 43:1 8|51 60:1 9|5 48:1 10|75 86:2 1|85 41:2 2|92 17:2 3|90 45:2 4|12 61:2 5|90 42:2 6|2 96:2 7|40 79:2 8|68 52:2 9|64 31:2 10|8 45:3 1|6 3:3 2|5 46:3 3|71 9:3 4|90 52:3 5|91 77:3 6|62 51:3 7|61 26:3 8|41 6:3 9|97 33:3 10|74 85:4 1|57 71:4 2|13 37:4 3|21 98:4 4|35 64:4 5|94 29:4 6|96 94:4 7|55 70:4 8|34 47:4 9|73 83:4 10|94 98:5 1|58 67:5 2|67 100:5 3|11 6:5 4|95 69:5 5|15 69:5 6|23 86:5 7|100 87:5 8|53 33:5 9|86 43:5 10|75 98:6 1|22 69:6 2|31 36:6 3|18 33:6 4|33 78:6 5|70 17:6 6|64 48:6 7|80 23:6 8|49 4:6 9|75 19:6 10|46 3:7 1|32 29:7 2|67 39:7 3|44 4:7 4|56 31:7 5|42 73:7 6|56 56:7 7|48 26:7 8|66 74:7 9|11 39:7 10|85 1:8 1|29 39:8 2|4 78:8 3|80 20:8 4|25 50:8 5|2 80:8 6|60 23:8 7|13 1:8 8|66 74:8 9|78 22:8 10|64 21:9 1|89 50:9 2|8 17:9 3|39 64:9 4|63 97:9 5|50 87:9 6|57 53:9 7|25 76:9 8|93 26:9 9|78 78:9 10|27 74:10 1|27 11:10 2|10 5:10 3|7 68:10 4|45 25:10 5|1 54:10 6|18 79:10 7|90 27:10 8|87 92:10 9|26 76:10 10</relation>
    <relation name="R14" arity="2" nbTuples="100" semantics="soft" defaultCost="infinity">42 35:1 1|77 17:1 2|14 8:1 3|92 96:1 4|89 50:1 5|73 65:1 6|82 30:1 7|80 92:1 8|28 54:1 9|81 7:1 10|25 98:2 1|74 92:2 2|74 42:2 3|53 63:2 4|64 96:2 5|17 48:2 6|47 40:2 7|100 31:2 8|74 52:2 9|92 84:2 10|52 15:3 1|41 14:3 2|10 71:3 3|9 41:3 4|93 93:3 5|81 28:3 6|85 67:3 7|12 85:3 8|34 5:3 9|52 57:3 10|43 52:4 1|42 54:4 2|42 85:4 3|68 33:4 4|74 99:4 5|20 33:4 6|93 3:4 7|61 77:4 8|59 69:4 9|42 13:4 10|34 81:5 1|7 23:5 2|47 89:5 3|94 54:5 4|14 44:5 5|62 7:5 6|3 16:5 7|19 63:5 8|27 1:5 9|65 99:5 10|71 16:6 1|21 70:6 2|52 47:6 3|70 100:6 4|53 52:6 5|62 29:6 6|60 55:6 7|29 50:6 8|82 56:6 9|94 16:6 10|26 66:7 1|25 5:7 2|57 26:7 3|48 87:7 4|85 21:7 5|27 69:7 6|62 83:7 7|43 98:7 8|97 94:7 9|37 19:7 10|72 65:8 1|13 29:8 2|18 94:8 3|16 38:8 4|49 58:8 5|52 54:8 6|99 77:8 7|36 39:8 8|53 82:8 9|26 38:8 10|49 70:9 1|94 67:9 2|29 74:9 3|9 70:9 4|48 86:9 5|64 87:9 6|55 59:9 7|30 49:9 8|76 14:9 9|93 14:9 10|50 81:10 1|48 91:10 2|7 85:10 3|63 39:10 4|80 41:10 5|90 26:10 6|96 58:10 7|76 43:10 8|17 67:10 9|15 86:10 10</relation>
    <relation name="R15" arity="2" nbTuples="100" semantics="soft" defaultCost="infinity">27 74:1 1|17 23:1 2|29 7:1 3|96 23:1 4|24 80:1 5|27 67:1 6|17 26:1 7|25 7:1 8|40 19:1 9|82 31:1 10|14 50:2 1|86 67:2 2|66 17:2 3|47 38:2 4|24 73:2 5|54 10:2 6|35 52:2 7|72 85:2 8|62 39:2 9|17 12:2 10|13 54:3 1|32 17:3 2|23 53:3 3|15 64:3 4|85 76:3 5|39 29:3 6|84 89:3 7|58 27:3 8|5 53:3 9|70 84:3 10|28 94:4 1|66 20:4 2|52 18:4 3|96 70:4 4|40 7:4 5|31 53:4 6|4 56:4 7|6 33:4 8|12 52:4 9|7 73:4 10|43 100:5 1|45 45:5 2|60 54:5 3|69 87:5 4|36 23:5 5|39 14:5 6|31 6:5 7|8 79:5 8|57 58:5 9|47 38:5 10|71 75:6 1|35 41:6 2|53 54:6 3|82 52:6 4|63 36:6 5|27 72:6 6|65 72:6 7|88 25:6 8|71 54:6 9|41 29:6 10|53 40:7 1|50 12:7 2|34 63:7 3|56 28:7 4|88 54:7 5|99 64:7 6|13 29:7 7|42 26:7 8|19 90:7 9|18 44:7 10|71 62:8 1|57 36:8 2|14 38:8 3|68 13:8 4|42 36:8 5|23 56:8 6|34 3:8 7|99 76:8 8|31 36:8 9|28 12:8 10|7 27:9 1|98 6:9 2|29 17:9 3|59 48:9 4|92 9:9 5|1 86:9 6|59 74:9 7|62 15:9 8|54 53:9 9|68 37:9 10|67 42:10 1|81 29:10 2|94 51:10 3|98 15:10 4|31 62:10 5|30 20:10 6|6 88:10 7|35 12:10 8|63 12:10 9|94 81:10 10</relation>
    <relation name="R16" arity="2" nbTuples="100" semantics="soft" defaultCost="infinity">49 37:1 1|81 71:1 2|11 75:1 3|58 84:1 4|60 59:1 5|37 17:1 6|91 75:1 7|19 33:1 8|46 39:1 9|24 65:1 10|7 31:2 1|32 64:2 2|29 29:2 3|47 39:2 4|43 4:2 5|82 17:2 6|38 63:2 7|28 38:2 8|33 20:2 9|95 36:2 10|59 76:3 1|10 9:3 2|33 8:3 3|21 65:3 4|99 48:3 5|86 30:3 6|68 92:3 7|67 67:3 8|27 33:3 9|47 5:3 10|11 5:4 1|45 65:4 2|86 61:4 3|18 27:4 4|33 34:4 5|67 83:4 6|92 31:4 7|40 62:4 8|23 9:4 9|14 53:4 10|77 7:5 1|27 55:5 2|53 86:5 3|52 91:5 4|27 5:5 5|74 60:5 6|76 97:5 7|67 78:5 8|23 32:5 9|35 58:5 10|39 62:6 1|52 97:6 2|98 1:6 3|70 5:6 4|66 87:6 5|66 92:6 6|60 53:6 7|34 14:6 8|57 2:6 9|37 79:6 10|34 40:7 1|70 90:7 2|91 89:7 3|100 10:7 4|45 67:7 5|11 41:7 6|24 31:7 7|69 60:7 8|32 90:7 9|17 59:7 10|38 73:8 1|98 9:8 2|55 4:8 3|95 34:8 4|76 56:8 5|83 27:8 6|60 98:8 7|81 38:8 8|56 7:8 9|97 86:8 10|95 41:9 1|78 3:9 2|72 54:9 3|65 56:9 4|97 21:9 5|86 76:9 6|97 17:9 7|29 56:9 8|89 69:9 9|59 32:9 10|75 7:10 1|53 82:10 2|68 23:10 3|82 54:10 4|49 8:10 5|62 13:10 6|66 27:10 7|55 43:10 8|59 39:10 9|29 75:10 10</relation>
    <relation name="R17" arity="2" nbTuples="100" semantics="soft" defaultCost="infinity">12 66:1 1|13 99:1 2|28 17:1 3|46 24:1 4|30 74:1 5|40 85:1 6|95 80:1 7|42 61:1 8|52 75:1 9|34 70:1 10|76 20:2 1|33 100:2 2|34 42:2 3|53 16:2 4|66 42:2 5|23 48:2 6|95 89:2 7|26 49:2 8|4 69:2 9|90 81:2 10|26 17:3 1|30 25:3 2|63 27:3 3|23 99:3 4|34 89:3 5|56 99:3 6|49 99:3 7|86 14:3 8|13 8:3 9|9 37:3 10|8 34:4 1|47 7:4 2|79 17:4 3|35 36:4 4|79 42:4 5|78 38:4 6|81 44:4 7|51 57:4 8|50 10:4 9|18 19:4 10|91 62:5 1|27 59:5 2|95 26:5 3|65 59:5 4|41 49:5 5|45 8:5 6|99 95:5 7|24 63:5 8|47 44:5 9|47 98:5 10|4 80:6 1|44 39:6 2|41 57:6 3|21 98:6 4|34 7:6 5|3 26:6 6|4 64:6 7|14 22:6 8|76 15:6 9|34 73:6 10|82 2:7 1|50 80:7 2|34 32:7 3|10 24:7 4|97 49:7 5|1 61:7 6|69 24:7 7|5 77:7 8|17 41:7 9|51 49:7 10|2 43:8 1|24 35:8 2|34 70:8 3|25 89:8 4|48 51:8 5|63 63:8 6|55 63:8 7|87 28:8 8|98 28:8 9|31 21:8 10|28 45:9 1|40 25:9 2|66 72:9 3|56 33:9 4|32 20:9 5|65 89:9 6|71 49:9 7|52 10:9 8|21 23:9 9|81 89:9 10|37 57:10 1|27 50:10 2|99 51:10 3|27 62:10 4|2 8:10 5|45 69:10 6|52 52:10 7|94 80:10 8|79 44:10 9|85 38:10 10</relation>
    <relation name="R18" arity="2" nbTuples="100" semantics="soft" defaultCost="infinity">82 31:1 1|46 87:1 2|35 43:1 3|52 38:1 4|10 20:1 5|23 5:1 6|43 80:1 7|36 51:1 8|46 1:1 9|8 50:1 10|39 35:2 1|25 52:2 2|35 94:2 3|94 37:2 4|6 89:2 5|17 70:2 6|37 35:2 7|6 53:2 8|37 39:2 9|85 26:2 10|1 19:3 1|37 20:3 2|67 3:3 3|95 79:3 4|31 80:3 5|14 82:3 6|75 29:3 7|73 31:3 8|54 22:3 9|15 96:3 10|92 12:4 1|78 62:4 2|55 39:4 3|80 100:4 4|64 75:4 5|28 22:4 6|23 76:4 7|1 93:4 8|66 87:4 9|78 75:4 10|22 26:5 1|88 44:5 2|52 14:5 3|54 75:5 4|90 64:5 5|39 26:5 6|98 20:5 7|91 46:5 8|29 57:5 9|50 40:5 10|72 74:6 1|24 60:6 2|36 7:6 3|69 59:6 4|29 32:6 5|35 53:6 6|78 20:6 7|62 27:6 8|25 84:6 9|60 26:6 10|38 94:7 1|40 83:7 2|93 2:7 3|94 17:7 4|55 82:7 5|87 1:7 6|31 27:7 7|58 32:7 8|54 70:7 9|69 54:7 10|83 65:8 1|25 83:8 2|31 71:8 3|13 58:8 4|22 99:8 5|92 76:8 6|45 32:8 7|4 44:8 8|69 28:8 9|76 20:8 10|25 95:9 1|23 70:9 2|98 95:9 3|53 82:9 4|96 77:9 5|28 61:9 6|19 56:9 7|63 94:9 8|88 39:9 9|51 51:9 10|28 6:10 1|74 79:10 2|72 66:10 3|65 69:10 4|79 75:10 5|52 71:10 6|47 93:10 7|47 61:10 8|14 45:10 9|92 33:10 10</relation>
    <relation name="R19" arity="2" nbTuples="100" semantics="soft" defaultCost="infinity">64 30:1 1|28 86:1 2|47 52:1 3|8 96:1 4|68 70:1 5|24 95:1 6|96 82:1 7|88 84:1 8|83 1:1 9|70 86:1 10|8 79:2 1|50 92:2 2|86 42:2 3|22 11:2 4|25 8:2 5|70 26:2 6|37 80:2 7|79 61:2 8|71 45:2 9|63 38:2 10|52 69:3 1|48 52:3 2|76 5:3 3|34 94:3 4|55 29:3 5|68 6:3 6|58 10:3 7|30 76:3 8|38 55:3 9|35 93:3 10|29 56:4 1|66 97:4 2|1 11:4 3|21 61:4 4|97 58:4 5|7 83:4 6|71 86:4 7|73 92:4 8|82 47:4 9|19 51:4 10|21 32:5 1|24 61:5 2|68 70:5 3|27 80:5 4|20 100:5 5|65 63:5 6|48 17:5 7|40 68:5 8|97 54:5 9|53 59:5 10|56 59:6 1|47 9:6 2|8 36:6 3|56 49:6 4|71 96:6 5|66 40:6 6|25 98:6 7|57 58:6 8|52 27:6 9|17 39:6 10|88 23:7 1|78 25:7 2|29 98:7 3|62 75:7 4|97 18:7 5|83 100:7 6|62 97:7 7|1 42:7 8|32 39:7 9|76 97:7 10|56 96:8 1|48 30:8 2|16 73:8 3|7 76:8 4|67 56:8 5|11 4:8 6|86 9:8 7|49 29:8 8|57 50:8 9|52 5:8 10|5 55:9 1|5 97:9 2|87 71:9 3|1 100:9 4|49 86:9 5|66 63:9 6|36 23:9 7|53 25:9 8|58 33:9 9|23 71:9 10|1 23:10 1|70 7:10 2|8 55:10 3|5 81:10 4|13 47:10 5|60 77:10 6|79 41:10 7|99 57:10 8|66 12:10 9|24 79:10 10</relation>
    <relation name="R20" arity="2" nbTuples="100" semantics="soft" defaultCost="infinity">93 32:1 1|66 48:1 2|61 75:1 3|70 53:1 4|66 82:1 5|75 15:1 6|92 80:1 7|49 56:1 8|98 78:1 9|100 96:1 10|35 90:2 1|64 32:2 2|82 87:2 3|61 32:2 4|24 100:2 5|44 48:2 6|21 12:2 7|14 93:2 8|13 93:2 9|94 73:2 10|72 74:3 1|96 56:3 2|67 94:3 3|63 42:3 4|64 41:3 5|3 57:3 6|25 47:3 7|91 53:3 8|61 76:3 9|53 92:3 10|29 3:4 1|16 83:4 2|54 82:4 3|46 50:4 4|14 6:4 5|70 8:4 6|10 61:4 7|45 10:4 8|6 98:4 9|81 86:4 10|26 9:5 1|27 14:5 2|64 100:5 3|65 19:5 4|43 23:5 5|77 22:5 6|73 38:5 7|77 15:5 8|27 86:5 9|33 94:5 10|66 100:6 1|49 6:6 2|32 66:6 3|95 65:6 4|35 65:6 5|43 98:6 6|82 29:6 7|67 100:6 8|61 37:6 9|86 66:6 10|60 58:7 1|82 51:7 2|71 59:7 3|78 8:7 4|75 48:7 5|39 53:7 6|6 12:7 7|76 19:7 8|39 81:7 9|51 26:7 10|42 11:8 1|98 73:8 2|2 29:8 3|76 74:8 4|26 51:8 5|22 93:8 6|2 40:8 7|87 98:8 8|94 73:8 9|39 63:8 10|34 86:9 1|4 59:9 2|91 52:9 3|99 19:9 4|52 88:9 5|85 70:9 6|18 19:9 7|80 1:9 8|49 54:9 9|56 89:9 10|67 79:10 1|37 74:10 2|90 89:10 3|33 45:10 4|16 79:10 5|26 46:10 6|78 57:10 7|48 33:10 8|7 46:10 9|9 23:10 10</relation>
    <relation name="R21" arity="2" nbTuples="100" semantics="soft" defaultCost="infinity">92 9:1 1|100 37:1 2|18 92:1 3|92 8:1 4|20 14:1 5|81 85:1 6|9 53:1 7|37 12:1 8|74 46:1 9|60 43:1 10|100 27:2 1|58 36:2 2|71 21:2 3|11 90:2 4|8 5:2 5|96 60:2 6|98 79:2 7|24 40:2 8|59 25:2 9|26 25:2 10|17 67:3 1|43 8:3 2|45 86:3 3|44 6:3 4|66 62:3 5|10 28:3 6|93 8:3 7|38 9:3 8|50 33:3 9|3 67:3 10|69 21:4 1|40 49:4 2|61 40:4 3|19 2:4 4|30 11:4 5|7 72:4 6|41 20:4 7|21 52:4 8|6 80:4 9|96 47:4 10|79 5:5 1|51 75:5 2|62 73:5 3|5 35:5 4|34 61:5 5|94 82:5 6|74 85:5 7|17 8:5 8|91 69:5 9|23 20:5 10|36 63:6 1|60 75:6 2|7 62:6 3|74 27:6 4|58 52:6 5|69 41:6 6|11 95:6 7|31 72:6 8|41 61:6 9|16 9:6 10|49 26:7 1|17 12:7 2|27 34:7 3|40 93:7 4|98 22:7 5|13 47:7 6|60 67:7 7|100 9:7 8|95 12:7 9|67 55:7 10|23 100:8 1|27 54:8 2|43 66:8 3|54 18:8 4|13 72:8 5|49 98:8 6|90 69:8 7|2 99:8 8|82 19:8 9|16 49:8 10|10 8:9 1|95 9:9 2|61 56:9 3|49 59:9 4|11 5:9 5|12 81:9 6|29 77:9 7|92 86:9 8|59 52:9 9|81 49:9 10|11 50:10 1|33 28:10 2|2 40:10 3|37 83:10 4|6 99:10 5|34 1:10 6|11 85:10 7|17 40:10 8|79 14:10 9|84 12:10 10</relation>
    <relation name="R22" arity="2" nbTuples="100" semantics="soft" defaultCost="infinity">86 89:1 1|41 26:1 2|78 4:1 3|48 61:1 4|4 94:1 5|58 86:1 6|49 97:1 7|5 77:1 8|82 21:1 9|46 54:1 10|63 63:2 1|78 56:2 2|97 88:2 3|9 40:2 4|88 98:2 5|96 70:2 6|94 60:2 7|99 47:2 8|47 98:2 9|60 54:2 10|53 79:3 1|64 9:3 2|70 14:3 3|87 7:3 4|14 60:3 5|1 33:3 6|22 73:3 7|57 44:3 8|73 69:3 9|47 70:3 10|49 92:4 1|89 93:4 2|94 13:4 3|66 31:4 4|6 32:4 5|25 37:4 6|14 96:4 7|95 57:4 8|32 61:4 9|93 16:4 10|26 42:5 1|51 82:5 2|92 31:5 3|72 68:5 4|57 78:5 5|43 54:5 6|13 80:5 7|94 62:5 8|100 21:5 9|4 19:5 10|69 14:6 1|44 44:6 2|53 26:6 3|56 54:6 4|4 49:6 5|57 15:6 6|68 80:6 7|86 28:6 8|83 81:6 9|1 96:6 10|24 53:7 1|57 26:7 2|26 49:7 3|11 69:7 4|76 39:7 5|22 41:7 6|63 100:7 7|23 77:7 8|42 48:7 9|98 54:7 10|97 48:8 1|88 30:8 2|20 29:8 3|12 24:8 4|88 20:8 5|6 65:8 6|63 49:8 7|38 81:8 8|78 17:8 9|80 31:8 10|53 36:9 1|77 92:9 2|25 19:9 3|91 16:9 4|37 78:9 5|60 20:9 6|19 31:9 7|52 31:9 8|25 33:9 9|66 27:9 10|95 50:10 1|74 15:10 2|71 81:10 3|88 73:10 4|64 77:10 5|68 33:10 6|74 43:10 7|93 18:10 8|26 33:10 9|56 76:10 10</relation>
    <relation name="R23" arity="2" nbTuples="100" semantics="soft" defaultCost="infinity">76 26:1 1|52 21:1 2|51 36:1 3|74 83:1 4|44 83:1 5|44 3:1 6|20 41:1 7|76 49:1 8|60 1:1 9|50 18:1 10|75 81:2 1|90 89:2 2|62 38:2 3|4 38:2 4|16 23:2 5|74 70:2 6|5 83:2 7|55 56:2 8|49 50:2 9|68 23:2 10|35 18:3 1|61 60:3 2|66 32:3 3|51 16:3 4|96 93:3 5|24 35:3 6|17 34:3 7|50 37:3 8|13 47:3 9|27 86:3 10|99 90:4 1|47 9:4 2|28 31:4 3|48 3:4 4|76 30:4 5|94 65:4 6|65 33:4 7|36 1:4 8|9 46:4 9|21 21:4 10|65 96:5 1|4 6:5 2|48 24:5 3|7 47:5 4|20 72:5 5|58 80:5 6|25 89:5 7|50 25:5 8|82 78:5 9|56 97:5 10|53 34:6 1|37 24:6 2|34 28:6 3|94 6:6 4|6 37:6 5|25 55:6 6|55 51:6 7|44 65:6 8|45 74:6 9|73 67:6 10|9 49:7 1|87 15:7 2|17 89:7 3|76 10:7 4|36 20:7 5|33 23:7 6|37 89:7 7|10 72:7 8|38 67:7 9|6 38:7 10|31 57:8 1|80 59:8 2|73 78:8 3|46 8:8 4|95 11:8 5|20 87:8 6|13 23:8 7|52 77:8 8|14 52:8 9|10 97:8 10|19 22:9 1|58 47:9 2|24 78:9 3|85 12:9 4|47 77:9 5|41 71:9 6|32 55:9 7|65 3:9 8|82 69:9 9|75 31:9 10|12 76:10 1|34 25:10 2|66 54:10 3|2 94:10 4|45 42:10 5|32 47:10 6|68 33:10 7|67 60:10 8|79 52:10 9|49 83:10 10</relation>
    <relation name="R24" arity="2" nbTuples="100" semantics="soft" defaultCost="infinity">12 60:1 1|52 50:1 2|19 93:1 3|37 97:1 4|61 10:1 5|98 91:1 6|75 43:1 7|73 47:1 8|18 44:1 9|95 97:1 10|27 54:2 1|33 77:2 2|1 17:2 3|100 56:2 4|87 72:2 5|81 87:2 6|95 33:2 7|85 67:2 8|70 90:2 9|64 26:2 10|95 36:3 1|47 91:3 2|95 72:3 3|63 4:3 4|85 96:3 5|20 15:3 6|84 77:3 7|71 3:3 8|23 19:3 9|77 28:3 10|34 69:4 1|60 38:4 2|30 99:4 3|7 68:4 4|68 97:4 5|83 3:4 6|87 96:4 7|9 97:4 8|7 88:4 9|18 95:4 10|10 86:5 1|41 96:5 2|97 70:5 3|39 10:5 4|46 43:5 5|6 96:5 6|6 32:5 7|93 47:5 8|96 38:5 9|70 87:5 10|60 85:6 1|94 61:6 2|95 54:6 3|41 70:6 4|82 75:6 5|76 64:6 6|65 72:6 7|67 46:6 8|75 72:6 9|66 53:6 10|39 68:7 1|4 53:7 2|22 25:7 3|68 16:7 4|34 18:7 5|89 95:7 6|39 69:7 7|63 55:7 8|96 11:7 9|9 28:7 10|74 9:8 1|72 6:8 2|63 22:8 3|46 99:8 4|49 34:8 5|42 71:8 6|7 82:8 7|50 42:8 8|84 23:8 9|38 72:8 10|68 43:9 1|53 87:9 2|56 51:9 3|62 98:9 4|72 55:9 5|50 38:9 6|79 5:9 7|27 16:9 8|5 67:9 9|91 10:9 10|98 77:10 1|62 41:10 2|89 37:10 3|62 53:10 4|57 75:10 5|23 14:10 6|68 17:10 7|57 84:10 8|57 89:10 9|30 21:10 10</relation>
    <relation name="R25" arity="2" nbTuples="100" semantics="soft" defaultCost="infinity">23 30:1 1|63 21:1 2|30 94:1 3|66 45:1 4|51 81:1 5|19 74:1 6|97 70:1 7|4 43:1 8|81 45:1 9|100 48:1 10|71 93:2 1|39 96:2 2|30 34:2 3|58 64:2 4|35 93:2 5|58 55:2 6|7 37:2 7|25 92:2 8|11 21:2 9|63 96:2 10|9 83:3 1|24 66:3 2|82 45:3 3|25 61:3 4|90 78:3 5|89 12:3 6|48 65:3 7|56 24:3 8|81 97:3 9|63 18:3 10|21 46:4 1|1 38:4 2|97 54:4 3|24 24:4 4|97 78:4 5|2 38:4 6|57 70:4 7|74 13:4 8|55 19:4 9|87 99:4 10|6 7:5 1|75 26:5 2|59 94:5 3|75 88:5 4|11 59:5 5|30 30:5 6|91 44:5 7|13 55:5 8|74 88:5 9|31 30:5 10|24 46:6 1|76 45:6 2|87 66:6 3|28 85:6 4|100 61:6 5|1 33:6 6|3 65:6 7|99 64:6 8|99 62:6 9|33 12:6 10|29 88:7 1|7 84:7 2|2 69:7 3|8 89:7 4|39 42:7 5|83 79:7 6|73 78:7 7|1 60:7 8|71 6:7 9|86 11:7 10|35 66:8 1|6 77:8 2|67 28:8 3|100 24:8 4|93 18:8 5|34 32:8 6|47 58:8 7|85 94:8 8|48 84:8 9|47 10:8 10|47 17:9 1|1 31:9 2|92 96:9 3|58 85:9 4|60 36:9 5|54 26:9 6|78 69:9 7|64 81:9 8|40 26:9 9|39 68:9 10|21 87:10 1|5 97:10 2|80 70:10 3|85 58:10 4|49 52:10 5|50 80:10 6|73 34:10 7|27 97:10 8|33 17:10 9|61 1:10 10</relation>
    <relation name="R26" arity="2" nbTuples="100" semantics="soft" defaultCost="infinity">96 44:1 1|43 38:1 2|51 71:1 3|84 56:1 4|100 82:1 5|54 4:1 6|72 18:1 7|70 100:1 8|87 89:1 9|65 39:1 10|56 78:2 1|28 91:2 2|99 80:2 3|88 31:2 4|17 8:2 5|50 100:2 6|63 14:2 7|89 19:2 8|97 100:2 9|72 13:2 10|61 68:3 1|36 83:3 2|25 37:3 3|64 27:3 4|17 12:3 5|50 74:3 6|89 84:3 7|49 19:3 8|24 83:3 9|88 37:3 10|30 55:4 1|7 56:4 2|49 3:4 3|98 26:4 4|26 93:4 5|3 40:4 6|93 90:4 7|28 22:4 8|49 42:4 9|52 35:4 10|97 58:5 1|93 100:5 2|97 97:5 3|21 13:5 4|6 9:5 5|19 7:5 6|33 69:5 7|100 12:5 8|46 50:5 9|16 40:5 10|93 2:6 1|20 96:6 2|81 4:6 3|55 54:6 4|32 15:6 5|94 56:6 6|38 89:6 7|57 12:6 8|36 76:6 9|2 97:6 10|20 82:7 1|100 83:7 2|5 12:7 3|47 95:7 4|64 97:7 5|24 40:7 6|88 24:7 7|57 32:7 8|90 43:7 9|75 2:7 10|37 58:8 1|18 25:8 2|62 47:8 3|22 42:8 4|87 49:8 5|41 9:8 6|51 38:8 7|45 45:8 8|9 45:8 9|12 58:8 10|79 51:9 1|60 90:9 2|64 63:9 3|91 38:9 4|74 85:9 5|53 81:9 6|74 60:9 7|28 29:9 8|63 20:9 9|21 68:9 10|86 90:10 1|32 59:10 2|1 91:10 3|48 23:10 4|82 4:10 5|21 43:10 6|99 59:10 7|64 61:10 8|80 10:10 9|9 13:10 10</relation>
    <relation name="R27" arity="2" nbTuples="100" semantics="soft" defaultCost="infinity">95 32:1 1|66 18:1 2|11 81:1 3|30 87:1 4|86 39:1 5|93 39:1 6|83 7:1 7|8 11:1 8|30 36:1 9|99 30:1 10|52 4:2 1|3 72:2 2|58 11:2 3|48 72:2 4|73 47:2 5|13 62:2 6|75 26:2 7|26 4:2 8|96 72:2 9|94 51:2 10|35 89:3 1|70 36:3 2|27 66:3 3|44 92:3 4|16 68:3 5|24 29:3 6|77 63:3 7|59 61:3 8|35 73:3 9|90 59:3 10|58 85:4 1|38 19:4 2|72 77:4 3|38 69:4 4|13 5:4 5|25 37:4 6|2 52:4 7|83 50:4 8|78 35:4 9|1 26:4 10|47 30:5 1|46 14:5 2|11 52:5 3|54 60:5 4|100 37:5 5|56 69:5 6|47 15:5 7|7 89:5 8|80 32:5 9|69 80:5 10|61 43:6 1|75 72:6 2|25 75:6 3|96 87:6 4|39 52:6 5|78 94:6 6|29 92:6 7|79 30:6 8|97 72:6 9|31 20:6 10|80 1:7 1|48 76:7 2|97 96:7 3|97 22:7 4|52 54:7 5|55 62:7 6|53 27:7 7|69 76:7 8|68 61:7 9|63 99:7 10|14 20:8 1|7 15:8 2|26 37:8 3|36 1:8 4|79 54:8 5|60 80:8 6|54 76:8 7|68 26:8 8|84 57:8 9|45 9:8 10|54 32:9 1|24 56:9 2|51 85:9 3|61 62:9 4|32 84:9 5|10 43:9 6|97 30:9 7|59 57:9 8|22 97:9 9|76 97:9 10|46 87:10 1|99 84:10 2|73 11:10 3|19 3:10 4|96 32:10 5|64 4:10 6|36 22:10 7|52 84:10 8|13 77:10 9|11 63:10 10</relation>
    <relation name="R28" arity="2" nbTuples="100" semantics="soft" defaultCost="infinity">77 31:1 1|46 55:1 2|77 98:1 3|80 69:1 4|9 89:1 5|59 20:1 6|97 65:1 7|90 19:1 8|1 49:1 9|23 23:1 10|56 18:2 1|100 68:2 2|33 100:2 3|37 55:2 4|73 55:2 5|96 89:2 6|89 71:2 7|93 61:2 8|75 45:2 9|53 43:2 10|98 97:3 1|44 15:3 2|29 69:3 3|75 82:3 4|86 5:3 5|67 54:3 6|74 53:3 7|96 41:3 8|94 54:3 9|97 84:3 10|48 49:4 1|34 96:4 2|54 42:4 3|45 4:4 4|4 81:4 5|87 93:4 6|60 64:4 7|97 7:4 8|56 61:4 9|36 69:4 10|56 71:5 1|72 56:5 2|11 28:5 3|100 40:5 4|25 89:5 5|7 47:5 6|60 86:5 7|41 98:5 8|66 72:5 9|52 4:5 10|50 34:6 1|21 66:6 2|84 15:6 3|31 64:6 4|49 14:6 5|67 90:6 6|31 45:6 7|93 50:6 8|81 16:6 9|81 76:6 10|71 64:7 1|38 51:7 2|94 23:7 3|10 87:7 4|61 18:7 5|24 34:7 6|86 87:7 7|68 76:7 8|69 9:7 9|75 82:7 10|2 62:8 1|64 10:8 2|74 85:8 3|32 14:8 4|73 30:8 5|82 5:8 6|13 54:8 7|43 33:8 8|74 14:8 9|17 90:8 10|70 32:9 1|70 28:9 2|3 53:9 3|70 63:9 4|33 9:9 5|56 98:9 6|20 74:9 7|41 12:9 8|56 86:9 9|91 95:9 10|97 5:10 1|92 97:10 2|92 33:10 3|56 88:10 4|67 97:10 5|51 44:10 6|2 55:10 7|51 9:10 8|71 67:10 9|85 76:10 10</relation>
    <relation name="R29" arity="2" nbTuples="100" semantics="soft" defaultCost="infinity">55 77:1 1|20 27:1 2|37 61:1 3|73 86:1 4|51 88:1 5|36 59:1 6|53 6:1 7|45 31:1 8|61 86:1 9|17 17:1 10|11 8:2 1|68 98:2 2|52 31:2 3|63 49:2 4|23 6:2 5|4 81:2 6|31 3:2 7|64 21:2 8|59 93:2 9|66 49:2 10|55 1:3 1|98 52:3 2|35 58:3 3|41 19:3 4|61 41:3 5|24 99:3 6|67 16:3 7|67 45:3 8|27 50:3 9|50 47:3 10|66 34:4 1|77 95:4 2|68 47:4 3|7 62:4 4|24 57:4 5|44 81:4 6|28 60:4 7|88 100:4 8|45 7:4 9|100 50:4 10|17 34:5 1|12 91:5 2|1 94:5 3|4 68:5 4|7 15:5 5|29 33:5 6|12 71:5 7|82 47:5 8|93 15:5 9|75 66:5 10|98 30:6 1|71 88:6 2|65 7:6 3|47 23:6 4|47 97:6 5|29 60:6 6|67 92:6 7|53 56:6 8|82 98:6 9|13 21:6 10|28 30:7 1|56 1:7 2|41 89:7 3|10 57:7 4|94 55:7 5|17 27:7 6|88 78:7 7|91 99:7 8|92 91:7 9|14 77:7 10|33 82:8 1|27 34:8 2|11 39:8 3|83 8:8 4|15 88:8 5|64 33:8 6|82 21:8 7|3 64:8 8|83 31:8 9|71 50:8 10|75 82:9 1|44 73:9 2|83 88:9 3|98 72:9 4|77 99:9 5|23 27:9 6|23 53:9 7|4 19:9 8|86 41:9 9|51 87:9 10|90 62:10 1|44 30:10 2|52 75:10 3|69 35:10 4|31 54:10 5|35 87:10 6|55 23:10 7|90 57:10 8|21 11:10 9|22 42:10 10</relation>
    <relation name="R30" arity="2" nbTuples="100" semantics="soft" defaultCost="infinity">83 10:1 1|20 35:1 2|89 2:1 3|29 77:1 4|65 57:1 5|2 60:1 6|65 21:1 7|61 95:1 8|70 7:1 9|11 29:1 10|70 1:2 1|92 22:2 2|70 91:2 3|7 68:2 4|79 44:2 5|54 81:2 6|30 73:2 7|14 79:2 8|98 98:2 9|7 53:2 10|85 29:3 1|72 46:3 2|64 57:3 3|72 37:3 4|97 53:3 5|4 1:3 6|42 94:3 7|38 88:3 8|17 85:3 9|75 63:3 10|86 29:4 1|84 90:4 2|94 12:4 3|40 1:4 4|86 95:4 5|78 71:4 6|92 90:4 7|19 61:4 8|8 67:4 9|41 100:4 10|25 82:5 1|21 94:5 2|26 55:5 3|83 8:5 4|14 8:5 5|41 38:5 6|69 77:5 7|67 12:5 8|22 54:5 9|63 67:5 10|53 68:6 1|35 57:6 2|23 2:6 3|71 98:6 4|71 91:6 5|14 89:6 6|17 43:6 7|46 22:6 8|51 49:6 9|93 22:6 10|89 18:7 1|85 7:7 2|16 21:7 3|20 74:7 4|77 87:7 5|90 66:7 6|89 66:7 7|78 85:7 8|100 13:7 9|7 21:7 10|51 74:8 1|31 21:8 2|55 29:8 3|99 79:8 4|29 56:8 5|45 52:8 6|90 1:8 7|9 16:8 8|64 92:8 9|34 53:8 10|7 31:9 1|24 28:9 2|18 97:9 3|85 44:9 4|58 46:9 5|56 92:9 6|81 58:9 7|48 1:9 8|26 67:9 9|3 65:9 10|11 62:10 1|16 84:10 2|26 68:10 3|50 82:10 4|21 19:10 5|21 61:10 6|41 49:10 7|25 63:10 8|69 31:10 9|10 41:10 10</relation>
    <relation name="R31" arity="2" nbTuples="100" semantics="soft" defaultCost="infinity">94 4:1 1|23 23:1 2|51 89:1 3|97 29:1 4|29 37:1 5|60 42:1 6|81 83:1 7|96 73:1 8|28 75:1 9|21 51:1 10|100 55:2 1|79 65:2 2|3 75:2 3|14 31:2 4|76 40:2 5|10 17:2 6|45 11:2 7|42 43:2 8|66 64:2 9|64 24:2 10|3 14:3 1|61 19:3 2|53 5:3 3|19 82:3 4|36 77:3 5|71 88:3 6|89 27:3 7|82 24:3 8|61 64:3 9|88 39:3 10|97 45:4 1|89 95:4 2|82 68:4 3|55 6:4 4|20 87:4 5|94 78:4 6|84 30:4 7|20 51:4 8|17 59:4 9|29 39:4 10|12 96:5 1|82 90:5 2|43 14:5 3|2 57:5 4|92 75:5 5|66 52:5 6|66 5:5 7|75 52:5 8|43 42:5 9|7 7:5 10|4 61:6 1|20 31:6 2|88 71:6 3|32 77:6 4|90 9:6 5|61 18:6 6|78 17:6 7|73 16:6 8|93 47:6 9|49 29:6 10|78 74:7 1|62 42:7 2|56 24:7 3|17 14:7 4|77 71:7 5|79 39:7 6|28 1:7 7|20 78:7 8|19 90:7 9|53 68:7 10|4 79:8 1|59 51:8 2|80 17:8 3|48 57:8 4|94 33:8 5|38 68:8 6|25 63:8 7|80 52:8 8|85 79:8 9|8 76:8 10|20 6:9 1|38 61:9 2|82 69:9 3|93 92:9 4|95 51:9 5|11 14:9 6|18 92:9 7|3 61:9 8|71 9:9 9|55 18:9 10|87 9:10 1|80 6:10 2|3 32:10 3|30 92:10 4|35 82:10 5|35 53:10 6|97 63:10 7|11 1:10 8|6 46:10 9|69 77:10 10</relation>
    <relation name="R32" arity="2" nbTuples="100" semantics="soft" defaultCost="infinity">8 92:1 1|39 23:1 2|47 40:1 3|79 19:1 4|29 14:1 5|77 30:1 6|90 16:1 7|2 41:1 8|22 42:1 9|80 56:1 10|95 57:2 1|52 44:2 2|47 18:2 3|90 79:2 4|100 8:2 5|34 49:2 6|5 20:2 7|31 59:2 8|24 84:2 9|59 28:2 10|91 59:3 1|47 90:3 2|16 99:3 3|90 31:3 4|19 24:3 5|21 63:3 6|39 52:3 7|77 35:3 8|72 9:3 9|57 57:3 10|49 51:4 1|86 36:4 2|95 26:4 3|24 92:4 4|86 68:4 5|15 36:4 6|18 4:4 7|84 19:4 8|9 37:4 9|51 3:4 10|80 14:5 1|65 30:5 2|19 68:5 3|19 15:5 4|13 74:5 5|38 14:5 6|74 23:5 7|17 3:5 8|79 26:5 9|10 81:5 10|83 63:6 1|53 63:6 2|79 83:6 3|62 50:6 4|15 87:6 5|11 1:6 6|84 1:6 7|66 60:6 8|89 18:6 9|22 27:6 10|48 15:7 1|73 41:7 2|18 88:7 3|15 9:7 4|5 28:7 5|65 79:7 6|9 42:7 7|75 63:7 8|69 81:7 9|93 43:7 10|69 68:8 1|29 44:8 2|72 11:8 3|62 63:8 4|51 8:8 5|43 35:8 6|19 75:8 7|28 72:8 8|38 16:8 9|97 81:8 10|53 26:9 1|10 62:9 2|66 72:9 3|66 11:9 4|41 33:9 5|48 16:9 6|14 55:9 7|41 18:9 8|38 6:9 9|51 97:9 10|27 42:10 1|48 21:10 2|84 58:10 3|12 27:10 4|45 95:10 5|59 20:10 6|39 10:10 7|90 89:10 8|46 31:10 9|4 4:10 10</relation>
    <relation name="R33" arity="2" nbTuples="100" semantics="soft" defaultCost="infinity">73 42:1 1|90 12:1 2|37 8:1 3|26 92:1 4|52 18:1 5|80 39:1 6|57 61:1 7|36 10:1 8|86 55:1 9|34 93:1 10|48 71:2 1|61 24:2 2|46 15:2 3|87 78:2 4|40 57:2 5|96 2:2 6|53 31:2 7|43 82:2 8|41 24:2 9|99 59:2 10|1 1:3 1|71 74:3 2|18 92:3 3|87 10:3 4|61 13:3 5|78 15:3 6|37 8:3 7|28 43:3 8|82 83:3 9|47 12:3 10|76 15:4 1|39 82:4 2|92 12:4 3|76 100:4 4|29 9:4 5|28 96:4 6|59 7:4 7|62 19:4 8|75 35:4 9|36 88:4 10|56 13:5 1|6 27:5 2|85 82:5 3|81 58:5 4|60 56:5 5|45 73:5 6|74 91:5 7|7 24:5 8|63 90:5 9|25 97:5 10|24 84:6 1|77 61:6 2|79 96:6 3|81 58:6 4|50 69:6 5|72 65:6 6|84 84:6 7|83 1:6 8|76 88:6 9|93 79:6 10|5 91:7 1|59 95:7 2|32 14:7 3|60 20:7 4|61 77:7 5|22 26:7 6|10 6:7 7|71 100:7 8|16 59:7 9|39 19:7 10|22 84:8 1|63 36:8 2|97 36:8 3|28 16:8 4|58 84:8 5|66 76:8 6|86 3:8 7|88 44:8 8|38 99:8 9|82 5:8 10|94 48:9 1|69 46:9 2|95 21:9 3|93 95:9 4|66 78:9 5|51 59:9 6|45 37:9 7|99 17:9 8|84 25:9 9|95 62:9 10|23 50:10 1|41 31:10 2|70 33:10 3|77 24:10 4|1 19:10 5|41 18:10 6|93 9:10 7|20 33:10 8|5 42:10 9|95 22:10 10</relation>
    <relation name="R34" arity="2" nbTuples="100" semantics="soft" defaultCost="infinity">38 98:1 1|82 88:1 2|97 38:1 3|72 17:1 4|2 33:1 5|68 64:1 6|7 80:1 7|20 15:1 8|6 35:1 9|77 10:1 10|12 94:2 1|77 87:2 2|49 94:2 3|99 23:2 4|94 46:2 5|46 47:2 6|47 38:2 7|18 8:2 8|53 52:2 9|72 31:2 10|20 78:3 1|95 31:3 2|23 90:3 3|27 90:3 4|29 98:3 5|31 1:3 6|27 17:3 7|9 33:3 8|80 93:3 9|37 65:3 10|94 2:4 1|95 34:4 2|34 14:4 3|58 85:4 4|81 34:4 5|8 68:4 6|98 56:4 7|32 26:4 8|7 65:4 9|87 35:4 10|95 80:5 1|77 100:5 2|81 96:5 3|76 9:5 4|13 94:5 5|38 15:5 6|70 22:5 7|67 93:5 8|5 99:5 9|40 37:5 10|63 87:6 1|61 88:6 2|85 93:6 3|28 74:6 4|6 14:6 5|27 3:6 6|31 85:6 7|86 23:6 8|17 23:6 9|93 54:6 10|99 59:7 1|67 43:7 2|20 36:7 3|77 37:7 4|6 96:7 5|80 57:7 6|44 40:7 7|54 81:7 8|45 35:7 9|19 77:7 10|70 62:8 1|12 94:8 2|25 45:8 3|16 24:8 4|48 68:8 5|41 80:8 6|53 22:8 7|64 75:8 8|85 93:8 9|75 80:8 10|15 46:9 1|48 53:9 2|1 60:9 3|53 59:9 4|7 58:9 5|58 71:9 6|91 65:9 7|92 60:9 8|23 40:9 9|95 58:9 10|41 3:10 1|76 81:10 2|12 8:10 3|86 47:10 4|92 87:10 5|9 43:10 6|59 55:10 7|61 19:10 8|44 83:10 9|89 78:10 10</relation>
    <relation name="R35" arity="2" nbTuples="100" semantics="soft" defaultCost="infinity">41 2:1 1|69 95:1 2|49 43:1 3|89 31:1 4|68 42:1 5|33 54:1 6|28 40:1 7|66 62:1 8|27 87:1 9|66 2:1 10|19 10:2 1|24 3:2 2|59 50:2 3|2 23:2 4|34 68:2 5|6 86:2 6|54 31:2 7|19 93:2 8|92 51:2 9|98 68:2 10|53 77:3 1|50 25:3 2|37 6:3 3|52 4:3 4|72 40:3 5|5 92:3 6|85 24:3 7|73 50:3 8|99 57:3 9|67 31:3 10|33 82:4 1|38 90:4 2|22 21:4 3|23 38:4 4|39 61:4 5|18 40:4 6|1 21:4 7|36 100:4 8|57 37:4 9|32 44:4 10|84 62:5 1|88 21:5 2|69 65:5 3|64 82:5 4|19 2:5 5|38 45:5 6|75 7:5 7|3 59:5 8|34 65:5 9|69 79:5 10|13 77:6 1|5 28:6 2|75 11:6 3|35 73:6 4|15 93:6 5|76 84:6 6|24 82:6 7|21 5:6 8|46 65:6 9|22 20:6 10|36 46:7 1|72 75:7 2|62 71:7 3|28 37:7 4|70 13:7 5|71 20:7 6|85 76:7 7|54 50:7 8|6 92:7 9|52 92:7 10|93 8:8 1|58 24:8 2|66 11:8 3|94 59:8 4|56 10:8 5|88 43:8 6|85 35:8 7|29 30:8 8|86 7:8 9|1 96:8 10|1 33:9 1|43 15:9 2|61 67:9 3|4 16:9 4|50 80:9 5|83 56:9 6|57 58:9 7|20 23:9 8|8 16:9 9|72 6:9 10|95 8:10 1|31 60:10 2|91 79:10 3|9 36:10 4|77 31:10 5|39 3:10 6|13 91:10 7|6 94:10 8|79 85:10 9|64 3:10 10</relation>
    <relation name="R36" arity="2" nbTuples="100" semantics="soft" defaultCost="infinity">73 57:1 1|79 54:1 2|19 55:1 3|56 82:1 4|13 17:1 5|10 21:1 6|29 94:1 7|90 93:1 8|60 58:1 9|31 80:1 10|77 55:2 1|91 19:2 2|58 64:2 3|8 12:2 4|42 97:2 5|73 59:2 6|52 82:2 7|25 14:2 8|22 67:2 9|23 51:2 10|65 9:3 1|90 85:3 2|32 57:3 3|47 98:3 4|97 48:3 5|23 77:3 6|31 14:3 7|58 16:3 8|28 79:3 9|80 25:3 10|67 49:4 1|76 31:4 2|9 38:4 3|45 86:4 4|47 61:4 5|80 64:4 6|65 11:4 7|86 75:4 8|61 87:4 9|14 99:4 10|56 78:5 1|42 65:5 2|15 26:5 3|44 30:5 4|58 65:5 5|12 85:5 6|68 21:5 7|31 16:5 8|67 95:5 9|43 49:5 10|50 76:6 1|45 99:6 2|36 39:6 3|54 77:6 4|35 53:6 5|50 60:6 6|100 8:6 7|25 20:6 8|80 74:6 9|30 26:6 10|46 47:7 1|53 71:7 2|53 21:7 3|37 38:7 4|32 3:7 5|54 38:7 6|21 15:7 7|85 57:7 8|66 1:7 9|43 22:7 10|60 5:8 1|8 69:8 2|4 33:8 3|51 1:8 4|25 11:8 5|69 96:8 6|9 49:8 7|41 30:8 8|57 98:8 9|90 52:8 10|98 9:9 1|29 4:9 2|65 66:9 3|22 77:9 4|69 23:9 5|40 47:9 6|66 99:9 7|97 53:9 8|66 12:9 9|46 20:9 10|91 96:10 1|14 82:10 2|54 36:10 3|50 60:10 4|97 76:10 5|62 71:10 6|81 96:10 7|43 90:10 8|17 45:10 9|76 65:10 10</relation>
    <relation name="R37" arity="2" nbTuples="100" semantics="soft" defaultCost="infinity">69 96:1 1|29 81:1 2|70 46:1 3|79 24:1 4|56 19:1 5|93 31:1 6|88 45:1 7|65 20:1 8|78 68:1 9|71 2:1 10|41 23:2 1|7 18:2 2|72 53:2 3|29 42:2 4|74 68:2 5|18 56:2 6|18 48:2 7|81 60:2 8|74 91:2 9|82 36:2 10|81 30:3 1|88 49:3 2|40 21:3 3|38 13:3 4|97 89:3 5|10 69:3 6|23 36:3 7|89 4:3 8|19 65:3 9|34 33:3 10|52 42:4 1|62 93:4 2|33 40:4 3|72 61:4 4|72 11:4 5|45 82:4 6|84 17:4 7|1 97:4 8|54 33:4 9|71 24:4 10|90 36:5 1|19 94:5 2|63 55:5 3|39 31:5 4|35 26:5 5|4 24:5 6|76 90:5 7|76 41:5 8|52 95:5 9|15 66:5 10|97 43:6 1|85 5:6 2|56 85:6 3|79 69:6 4|22 76:6 5|44 2:6 6|82 75:6 7|44 2:6 8|23 100:6 9|33 17:6 10|30 88:7 1|90 42:7 2|83 90:7 3|12 18:7 4|32 36:7 5|31 46:7 6|87 35:7 7|88 36:7 8|87 21:7 9|61 25:7 10|37 81:8 1|26 24:8 2|36 60:8 3|1 15:8 4|85 40:8 5|96 50:8 6|64 20:8 7|80 85:8 8|63 49:8 9|74 55:8 10|52 70:9 1|36 74:9 2|69 19:9 3|28 65:9 4|29 76:9 5|25 12:9 6|47 2:9 7|50 68:9 8|84 19:9 9|83 68:9 10|54 73:10 1|35 68:10 2|30 5:10 3|61 56:10 4|11 95:10 5|1 75:10 6|56 76:10 7|54 65:10 8|82 15:10 9|7 26:10 10</relation>
    <relation name="R38" arity="2" nbTuples="100" semantics="soft" defaultCost="infinity">94 67:1 1|62 100:1 2|21 22:1 3|14 10:1 4|73 66:1 5|80 67:1 6|87 47:1 7|92 55:1 8|62 52:1 9|100 15:1 10|20 97:2 1|79 10:2 2|16 32:2 3|56 32:2 4|15 57:2 5|25 14:2 6|70 8:2 7|64 58:2 8|49 83:2 9|98 42:2 10|43 33:3 1|35 57:3 2|46 92:3 3|22 75:3 4|64 42:3 5|48 60:3 6|84 11:3 7|73 28:3 8|16 65:3 9|25 77:3 10|72 40:4 1|71 23:4 2|66 62:4 3|53 43:4 4|63 47:4 5|22 22:4 6|27 32:4 7|21 25:4 8|75 89:4 9|1 22:4 10|67 91:5 1|78 34:5 2|34 48:5 3|95 93:5 4|66 20:5 5|47 3:5 6|63 100:5 7|40 16:5 8|81 21:5 9|19 16:5 10|85 72:6 1|10 44:6 2|74 39:6 3|38 22:6 4|5 55:6 5|53 97:6 6|12 43:6 7|43 56:6 8|100 70:6 9|84 51:6 10|42 58:7 1|21 47:7 2|22 14:7 3|74 7:7 4|97 10:7 5|94 90:7 6|97 28:7 7|94 32:7 8|100 8:7 9|44 13:7 10|81 56:8 1|8 8:8 2|54 85:8 3|55 74:8 4|92 7:8 5|22 36:8 6|46 82:8 7|2 46:8 8|43 24:8 9|34 83:8 10|1 16:9 1|48 95:9 2|40 20:9 3|37 65:9 4|64 1:9 5|8 54:9 6|15 49:9 7|77 5:9 8|94 93:9 9|95 48:9 10|11 7:10 1|64 7:10 2|92 79:10 3|64 22:10 4|51 90:10 5|85 40:10 6|23 41:10 7|8 71:10 8|35 53:10 9|80 18:10 10</relation>
    <relation name="R39" arity="2" nbTuples="100" semantics="soft" defaultCost="infinity">68 51:1 1|81 85:1 2|65 42:1 3|63 22:1 4|35 92:1 5|47 54:1 6|85 100:1 7|5 2:1 8|26 1:1 9|88 94:1 10|89 64:2 1|22 51:2 2|11 84:2 3|3 89:2 4|31 6:2 5|17 41:2 6|80 50:2 7|100 62:2 8|39 81:2 9|85 66:2 10|66 52:3 1|54 15:3 2|26 94:3 3|63 26:3 4|53 54:3 5|76 13:3 6|35 94:3 7|3 51:3 8|19 41:3 9|37 89:3 10|73 47:4 1|93 45:4 2|87 52:4 3|20 99:4 4|21 69:4 5|35 8:4 6|66 4:4 7|2 58:4 8|15 98:4 9|90 58:4 10|8 27:5 1|92 28:5 2|43 44:5 3|26 58:5 4|32 36:5 5|80 53:5 6|6 61:5 7|26 33:5 8|69 16:5 9|56 50:5 10|27 100:6 1|60 19:6 2|34 80:6 3|27 92:6 4|13 62:6 5|9 82:6 6|41 36:6 7|27 68:6 8|10 54:6 9|11 8:6 10|5 76:7 1|92 96:7 2|91 7:7 3|59 41:7 4|97 61:7 5|68 100:7 6|79 23:7 7|63 19:7 8|47 81:7 9|51 15:7 10|94 49:8 1|75 53:8 2|28 1:8 3|84 59:8 4|62 5:8 5|27 24:8 6|35 28:8 7|69 81:8 8|54 100:8 9|30 7:8 10|61 53:9 1|58 96:9 2|15 30:9 3|35 53:9 4|45 65:9 5|34 46:9 6|3 32:9 7|59 71:9 8|10 39:9 9|95 56:9 10|75 30:10 1|27 1:10 2|50 24:10 3|9 69:10 4|59 23:10 5|73 75:10 6|20 16:10 7|99 93:10 8|9 74:10 9|10 99:10 10</relation>
    <relation name="R40" arity="2" nbTuples="100" semantics="soft" defaultCost="infinity">29 71:1 1|63 78:1 2|46 6:1 3|63 99:1 4|56 88:1 5|61 7:1 6|14 32:1 7|19 26:1 8|36 91:1 9|13 82:1 10|2 50:2 1|40 8:2 2|76 68:2 3|84 30:2 4|30 99:2 5|43 87:2 6|100 52:2 7|55 59:2 8|94 43:2 9|53 90:2 10|50 58:3 1|13 40:3 2|97 40:3 3|58 16:3 4|73 2:3 5|1 95:3 6|36 13:3 7|50 40:3 8|72 77:3 9|7 26:3 10|20 10:4 1|18 59:4 2|12 47:4 3|96 99:4 4|18 52:4 5|19 49:4 6|4 99:4 7|6 74:4 8|87 83:4 9|61 81:4 10|8 59:5 1|58 61:5 2|19 75:5 3|63 42:5 4|22 50:5 5|58 10:5 6|93 60:5 7|72 44:5 8|52 70:5 9|90 99:5 10|51 80:6 1|64 14:6 2|94 4:6 3|28 58:6 4|10 90:6 5|53 17:6 6|48 93:6 7|9 44:6 8|80 46:6 9|78 23:6 10|56 43:7 1|59 65:7 2|69 62:7 3|58 57:7 4|51 28:7 5|52 8:7 6|72 30:7 7|16 71:7 8|25 25:7 9|40 29:7 10|90 18:8 1|31 18:8 2|77 97:8 3|7 96:8 4|23 7:8 5|58 49:8 6|1 96:8 7|6 4:8 8|21 29:8 9|16 33:8 10|11 62:9 1|7 3:9 2|13 3:9 3|58 77:9 4|17 28:9 5|46 2:9 6|22 100:9 7|58 20:9 8|3 76:9 9|59 46:9 10|43 73:10 1|75 90:10 2|74 92:10 3|53 71:10 4|60 34:10 5|85 73:10 6|62 12:10 7|29 93:10 8|97 72:10 9|96 31:10 10</relation>
    <relation name="R41" arity="2" nbTuples="100" semantics="soft" defaultCost="infinity">19 60:1 1|74 80:1 2|56 24:1 3|80 62:1 4|27 28:1 5|69 18:1 6|80 72:1 7|87 90:1 8|13 43:1 9|8 65:1 10|32 5:2 1|28 25:2 2|46 11:2 3|97 53:2 4|94 72:2 5|39 47:2 6|44 51:2 7|95 92:2 8|17 33:2 9|67 76:2 10|31 50:3 1|12 74:3 2|82 53:3 3|36 62:3 4|24 100:3 5|63 84:3 6|50 30:3 7|91 88:3 8|20 99:3 9|76 76:3 10|8 25:4 1|17 69:4 2|34 33:4 3|62 55:4 4|44 48:4 5|82 6:4 6|6 63:4 7|21 84:4 8|10 20:4 9|69 14:4 10|56 90:5 1|48 10:5 2|46 2:5 3|78 34:5 4|89 69:5 5|27 56:5 6|85 80:5 7|9 3:5 8|48 92:5 9|71 59:5 10|57 24:6 1|73 45:6 2|86 69:6 3|19 18:6 4|55 85:6 5|90 91:6 6|5 74:6 7|100 95:6 8|50 81:6 9|59 66:6 10|62 27:7 1|41 93:7 2|50 83:7 3|10 77:7 4|71 35:7 5|54 80:7 6|45 20:7 7|90 97:7 8|25 29:7 9|53 62:7 10|87 53:8 1|32 47:8 2|33 34:8 3|73 98:8 4|90 78:8 5|99 91:8 6|36 87:8 7|94 21:8 8|62 75:8 9|15 20:8 10|57 95:9 1|92 19:9 2|86 7:9 3|27 74:9 4|88 65:9 5|73 65:9 6|28 30:9 7|54 41:9 8|22 79:9 9|59 26:9 10|27 75:10 1|13 27:10 2|97 90:10 3|31 69:10 4|2 8:10 5|29 76:10 6|86 47:10 7|53 58:10 8|84 85:10 9|89 5:10 10</relation>
    <relation name="R42" arity="2" nbTuples="100" semantics="soft" defaultCost="infinity">66 94:1 1|24 4:1 2|46 52:1 3|68 60:1 4|49 89:1 5|43 11:1 6|100 59:1 7|44 25:1 8|56 40:1 9|76 37:1 10|81 94:2 1|7 37:2 2|56 60:2 3|56 53:2 4|35 43:2 5|87 79:2 6|27 77:2 7|64 77:2 8|79 44:2 9|83 63:2 10|87 66:3 1|77 9:3 2|12 86:3 3|73 27:3 4|1 75:3 5|61 2:3 6|78 68:3 7|9 99:3 8|93 67:3 9|61 44:3 10|21 29:4 1|49 9:4 2|80 100:4 3|15 25:4 4|82 4:4 5|84 55:4 6|24 24:4 7|83 25:4 8|25 71:4 9|42 40:4 10|85 57:5 1|88 51:5 2|91 88:5 3|90 46:5 4|90 65:5 5|86 88:5 6|21 51:5 7|70 21:5 8|68 78:5 9|28 69:5 10|99 6:6 1|25 79:6 2|22 99:6 3|81 63:6 4|97 99:6 5|11 38:6 6|25 86:6 7|8 34:6 8|32 55:6 9|12 61:6 10|68 38:7 1|40 26:7 2|56 7:7 3|75 71:7 4|91 86:7 5|83 83:7 6|57 35:7 7|56 41:7 8|85 82:7 9|38 98:7 10|29 67:8 1|43 93:8 2|38 47:8 3|32 46:8 4|28 52:8 5|76 60:8 6|66 2:8 7|92 68:8 8|52 31:8 9|11 83:8 10|48 9:9 1|6 85:9 2|94 44:9 3|73 53:9 4|63 84:9 5|47 75:9 6|44 41:9 7|100 23:9 8|96 72:9 9|63 33:9 10|60 20:10 1|87 46:10 2|51 81:10 3|58 3:10 4|33 73:10 5|66 15:10 6|4 23:10 7|14 56:10 8|1 33:10 9|85 8:10 10</relation>
    <relation name="R43" arity="2" nbTuples="100" semantics="soft" defaultCost="infinity">77 16:1 1|25 37:1 2|94 54:1 3|79 73:1 4|7 33:1 5|52 20:1 6|23 49:1 7|36 99:1 8|58 100:1 9|17 39:1 10|34 97:2 1|9 48:2 2|87 98:2 3|91 81:2 4|94 61:2 5|20 73:2 6|65 1:2 7|47 73:2 8|83 8:2 9|66 16:2 10|22 56:3 1|85 72:3 2|5 99:3 3|18 78:3 4|50 15:3 5|47 61:3 6|42 7:3 7|61 4:3 8|3 32:3 9|74 20:3 10|14 77:4 1|44 11:4 2|63 10:4 3|88 88:4 4|25 22:4 5|14 80:4 6|65 70:4 7|88 65:4 8|5 44:4 9|58 63:4 10|9 54:5 1|94 23:5 2|66 100:5 3|84 81:5 4|84 97:5 5|85 99:5 6|47 72:5 7|11 28:5 8|100 23:5 9|8 8:5 10|19 91:6 1|48 1:6 2|92 64:6 3|58 4:6 4|59 41:6 5|80 4:6 6|44 94:6 7|55 54:6 8|21 42:6 9|99 21:6 10|55 23:7 1|65 28:7 2|71 68:7 3|36 44:7 4|27 12:7 5|48 3:7 6|52 73:7 7|96 100:7 8|70 84:7 9|26 43:7 10|4 27:8 1|92 13:8 2|34 54:8 3|97 100:8 4|51 64:8 5|30 1:8 6|26 2:8 7|52 45:8 8|30 20:8 9|95 89:8 10|65 53:9 1|61 33:9 2|32 8:9 3|44 87:9 4|83 50:9 5|36 44:9 6|63 36:9 7|94 68:9 8|86 26:9 9|96 80:9 10|62 94:10 1|68 45:10 2|14 16:10 3|74 85:10 4|27 54:10 5|47 22:10 6|79 61:10 7|59 25:10 8|33 49:10 9|13 85:10 10</relation>
    <relation name="R44" arity="2" nbTuples="100" semantics="soft" defaultCost="infinity">67 93:1 1|55 62:1 2|52 45:1 3|14 49:1 4|25 12:1 5|98 80:1 6|94 5:1 7|68 65:1 8|86 89:1 9|70 70:1 10|49 15:2 1|81 82:2 2|83 49:2 3|95 75:2 4|82 31:2 5|67 88:2 6|61 27:2 7|3 44:2 8|15 43:2 9|73 94:2 10|6 8:3 1|9 59:3 2|10 90:3 3|60 28:3 4|26 71:3 5|33 31:3 6|14 60:3 7|95 54:3 8|57 14:3 9|60 66:3 10|56 57:4 1|42 32:4 2|92 37:4 3|16 62:4 4|87 27:4 5|67 85:4 6|52 92:4 7|13 89:4 8|9 65:4 9|97 43:4 10|31 36:5 1|84 47:5 2|42 55:5 3|88 70:5 4|6 49:5 5|12 22:5 6|13 12:5 7|99 3:5 8|83 96:5 9|23 71:5 10|73 19:6 1|82 58:6 2|15 53:6 3|6 14:6 4|71 94:6 5|21 77:6 6|28 17:6 7|65 16:6 8|52 15:6 9|88 25:6 10|28 75:7 1|27 81:7 2|45 1:7 3|7 60:7 4|77 8:7 5|59 85:7 6|60 14:7 7|25 32:7 8|65 36:7 9|63 39:7 10|19 39:8 1|52 96:8 2|20 55:8 3|61 47:8 4|83 57:8 5|99 30:8 6|19 5:8 7|77 93:8 8|55 13:8 9|43 90:8 10|2 71:9 1|95 87:9 2|52 47:9 3|90 72:9 4|4 15:9 5|27 43:9 6|11 37:9 7|9 29:9 8|54 80:9 9|42 79:9 10|45 83:10 1|75 74:10 2|95 25:10 3|29 49:10 4|60 9:10 5|28 87:10 6|47 74:10 7|95 57:10 8|31 88:10 9|40 71:10 10</relation>
    <relation name="R45" arity="2" nbTuples="100" semantics="soft" defaultCost="infinity">2 92:1 1|22 13:1 2|59 2:1 3|50 56:1 4|12 16:1 5|38 21:1 6|85 85:1 7|17 30:1 8|43 6:1 9|74 22:1 10|24 34:2 1|76 49:2 2|71 9:2 3|2 28:2 4|35 63:2 5|20 59:2 6|56 20:2 7|93 6:2 8|62 46:2 9|43 28:2 10|36 9:3 1|33 24:3 2|88 84:3 3|99 70:3 4|97 44:3 5|78 51:3 6|3 59:3 7|77 11:3 8|31 13:3 9|45 66:3 10|78 96:4 1|94 36:4 2|86 46:4 3|71 38:4 4|82 38:4 5|51 2:4 6|66 80:4 7|84 73:4 8|100 78:4 9|14 11:4 10|38 10:5 1|58 32:5 2|31 40:5 3|2 95:5 4|42 36:5 5|71 77:5 6|72 84:5 7|4 32:5 8|39 92:5 9|61 95:5 10|24 70:6 1|58 7:6 2|12 7:6 3|65 3:6 4|70 31:6 5|49 91:6 6|15 46:6 7|85 49:6 8|18 11:6 9|30 86:6 10|58 34:7 1|1 38:7 2|98 84:7 3|58 89:7 4|33 45:7 5|55 67:7 6|60 68:7 7|5 38:7 8|45 24:7 9|43 44:7 10|28 77:8 1|85 59:8 2|4 68:8 3|8 16:8 4|82 91:8 5|6 39:8 6|76 80:8 7|18 50:8 8|82 38:8 9|38 72:8 10|16 85:9 1|73 16:9 2|66 9:9 3|59 65:9 4|21 57:9 5|68 89:9 6|77 53:9 7|17 3:9 8|72 5:9 9|9 60:9 10|98 31:10 1|19 1:10 2|67 11:10 3|72 19:10 4|10 19:10 5|40 98:10 6|54 29:10 7|29 55:10 8|88 78:10 9|7 75:10 10</relation>
    <relation name="R46" arity="2" nbTuples="100" semantics="soft" defaultCost="infinity">20 71:1 1|96 85:1 2|16 55:1 3|5 89:1 4|88 57:1 5|79 13:1 6|81 69:1 7|7 67:1 8|37 93:1 9|11 65:1 10|59 93:2 1|32 4:2 2|45 6:2 3|14 67:2 4|33 41:2 5|71 41:2 6|15 53:2 7|33 56:2 8|92 22:2 9|46 38:2 10|39 81:3 1|16 41:3 2|85 24:3 3|87 57:3 4|3 11:3 5|41 49:3 6|58 22:3 7|40 18:3 8|56 55:3 9|16 37:3 10|86 47:4 1|52 5:4 2|71 15:4 3|8 40:4 4|62 43:4 5|75 19:4 6|85 3:4 7|58 89:4 8|33 6:4 9|10 16:4 10|3 85:5 1|11 30:5 2|73 79:5 3|63 79:5 4|84 46:5 5|59 16:5 6|48 53:5 7|95 98:5 8|56 23:5 9|64 60:5 10|2 87:6 1|87 71:6 2|35 50:6 3|27 59:6 4|72 56:6 5|40 46:6 6|26 15:6 7|16 43:6 8|15 95:6 9|4 65:6 10|46 30:7 1|62 8:7 2|4 75:7 3|85 79:7 4|92 52:7 5|83 19:7 6|19 61:7 7|84 50:7 8|41 14:7 9|14 9:7 10|48 11:8 1|60 54:8 2|67 46:8 3|36 11:8 4|76 24:8 5|33 51:8 6|91 9:8 7|33 79:8 8|12 66:8 9|61 99:8 10|20 63:9 1|29 13:9 2|2 95:9 3|51 99:9 4|32 32:9 5|73 76:9 6|11 88:9 7|100 30:9 8|11 56:9 9|87 67:9 10|86 46:10 1|74 97:10 2|36 37:10 3|83 98:10 4|22 13:10 5|58 89:10 6|94 9:10 7|19 79:10 8|95 44:10 9|53 45:10 10</relation>
    <relation name="R47" arity="2" nbTuples="100" semantics="soft" defaultCost="infinity">57 4:1 1|54 25:1 2|44 1:1 3|95 54:1 4|37 79:1 5|8 18:1 6|1 77:1 7|16 53:1 8|31 38:1 9|60 95:1 10|12 66:2 1|78 81:2 2|2 62:2 3|18 61:2 4|92 24:2 5|61 19:2 6|61 19:2 7|49 24:2 8|13 99:2 9|61 18:2 10|51 40:3 1|71 18:3 2|9 22:3 3|45 93:3 4|45 60:3 5|22 52:3 6|57 88:3 7|79 43:3 8|8 68:3 9|59 2:3 10|61 69:4 1|96 4:4 2|90 24:4 3|73 45:4 4|49 27:4 5|1 80:4 6|42 27:4 7|9 80:4 8|68 37:4 9|14 77:4 10|78 43:5 1|17 11:5 2|19 30:5 3|93 42:5 4|20 27:5 5|90 66:5 6|88 11:5 7|7 6:5 8|9 2:5 9|65 83:5 10|50 19:6 1|37 43:6 2|63 78:6 3|77 1:6 4|62 32:6 5|17 28:6 6|100 19:6 7|3 11:6 8|64 33:6 9|67 42:6 10|86 97:7 1|44 74:7 2|51 87:7 3|67 46:7 4|59 89:7 5|12 14:7 6|8 4:7 7|61 56:7 8|36 100:7 9|32 23:7 10|88 83:8 1|10 50:8 2|14 32:8 3|86 53:8 4|97 53:8 5|36 10:8 6|12 20:8 7|32 81:8 8|18 75:8 9|98 90:8 10|27 2:9 1|2 60:9 2|61 53:9 3|18 43:9 4|88 11:9 5|46 8:9 6|63 81:9 7|44 53:9 8|43 91:9 9|82 84:9 10|38 14:10 1|7 62:10 2|7 79:10 3|68 61:10 4|66 46:10 5|18 85:10 6|47 6:10 7|3 96:10 8|78 36:10 9|10 52:10 10</relation>
    <relation name="R48" arity="2" nbTuples="100" semantics="soft" defaultCost="infinity">99 4:1 1|35 48:1 2|61 100:1 3|23 17:1 4|41 37:1 5|9 9:1 6|1 81:1 7|82 25:1 8|49 77:1 9|8 29:1 10|30 52:2 1|15 38:2 2|29 94:2 3|62 67:2 4|53 13:2 5|24 36:2 6|94 40:2 7|16 94:2 8|73 92:2 9|95 73:2 10|32 43:3 1|99 31:3 2|20 61:3 3|98 29:3 4|81 39:3 5|28 87:3 6|75 26:3 7|47 7:3 8|3 2:3 9|32 45:3 10|41 47:4 1|90 56:4 2|40 67:4 3|94 11:4 4|87 8:4 5|57 13:4 6|74 40:4 7|41 6:4 8|82 33:4 9|96 20:4 10|29 41:5 1|13 83:5 2|92 19:5 3|64 26:5 4|100 39:5 5|24 97:5 6|5 42:5 7|58 2:5 8|84 56:5 9|67 59:5 10|2 39:6 1|99 24:6 2|43 58:6 3|37 38:6 4|98 93:6 5|13 100:6 6|47 69:6 7|82 14:6 8|22 58:6 9|57 50:6 10|47 53:7 1|84 90:7 2|100 7:7 3|3 55:7 4|2 72:7 5|58 99:7 6|60 90:7 7|57 45:7 8|50 6:7 9|1 85:7 10|90 34:8 1|94 94:8 2|84 89:8 3|28 39:8 4|100 24:8 5|32 24:8 6|96 10:8 7|94 8:8 8|71 44:8 9|56 56:8 10|91 63:9 1|77 22:9 2|9 72:9 3|5 53:9 4|76 63:9 5|67 98:9 6|11 45:9 7|45 37:9 8|80 62:9 9|96 21:9 10|28 61:10 1|5 82:10 2|72 11:10 3|100 8:10 4|86 62:10 5|59 14:10 6|64 79:10 7|99 7:10 8|81 21:10 9|61 70:10 10</relation>
    <relation name="R49" arity="2" nbTuples="100" semantics="soft" defaultCost="infinity">33 7:1 1|29 83:1 2|79 40:1 3|89 93:1 4|83 61:1 5|71 99:1 6|73 11:1 7|33 68:1 8|47 21:1 9|62 93:1 10|83 14:2 1|43 31:2 2|89 11:2 3|76 1:2 4|8 46:2 5|29 97:2 6|55 59:2 7|7 87:2 8|51 3:2 9|67 89:2 10|95 36:3 1|2 78:3 2|90 66:3 3|56 79:3 4|46 34:3 5|31 7:3 6|57 62:3 7|35 54:3 8|43 59:3 9|67 21:3 10|52 95:4 1|55 71:4 2|9 54:4 3|34 11:4 4|7 69:4 5|48 87:4 6|38 85:4 7|50 48:4 8|64 53:4 9|72 42:4 10|63 55:5 1|52 65:5 2|54 64:5 3|87 53:5 4|92 23:5 5|98 92:5 6|68 52:5 7|13 55:5 8|33 45:5 9|72 44:5 10|68 23:6 1|79 68:6 2|48 63:6 3|51 28:6 4|89 42:6 5|36 3:6 6|18 11:6 7|88 98:6 8|6 88:6 9|28 25:6 10|100 18:7 1|42 92:7 2|85 53:7 3|21 37:7 4|98 20:7 5|52 28:7 6|40 25:7 7|45 50:7 8|98 9:7 9|18 32:7 10|60 76:8 1|86 54:8 2|32 89:8 3|75 30:8 4|82 50:8 5|48 20:8 6|58 20:8 7|33 45:8 8|18 38:8 9|73 74:8 10|96 53:9 1|32 45:9 2|72 65:9 3|66 27:9 4|39 99:9 5|61 63:9 6|94 29:9 7|86 77:9 8|20 93:9 9|97 78:9 10|63 79:10 1|2 93:10 2|41 27:10 3|90 15:10 4|3 13:10 5|99 41:10 6|53 73:10 7|95 26:10 8|56 32:10 9|12 35:10 10</relation>
    <relation name="R50" arity="2" nbTuples="100" semantics="soft" defaultCost="infinity">65 27:1 1|26 33:1 2|82 89:1 3|6 16:1 4|27 29:1 5|86 72:1 6|51 2:1 7|36 82:1 8|90 53:1 9|82 45:1 10|52 47:2 1|55 22:2 2|64 68:2 3|57 88:2 4|36 21:2 5|46 40:2 6|15 9:2 7|76 4:2 8|58 63:2 9|16 71:2 10|69 20:3 1|52 7:3 2|94 63:3 3|48 11:3 4|19 48:3 5|10 8:3 6|43 93:3 7|31 15:3 8|62 1:3 9|8 100:3 10|50 56:4 1|94 55:4 2|86 9:4 3|74 54:4 4|95 11:4 5|9 22:4 6|11 33:4 7|32 21:4 8|38 55:4 9|61 16:4 10|44 31:5 1|12 87:5 2|27 35:5 3|89 68:5 4|96 63:5 5|77 64:5 6|99 40:5 7|31 78:5 8|77 97:5 9|16 76:5 10|29 4:6 1|53 72:6 2|69 48:6 3|68 86:6 4|8 85:6 5|34 99:6 6|42 65:6 7|96 87:6 8|60 48:6 9|20 34:6 10|53 42:7 1|20 33:7 2|33 36:7 3|3 60:7 4|61 25:7 5|66 90:7 6|5 2:7 7|65 22:7 8|33 38:7 9|8 40:7 10|11 68:8 1|87 4:8 2|28 44:8 3|2 57:8 4|70 6:8 5|37 60:8 6|89 23:8 7|33 41:8 8|70 60:8 9|70 90:8 10|77 34:9 1|32 90:9 2|49 65:9 3|3 65:9 4|18 81:9 5|34 33:9 6|61 33:9 7|58 23:9 8|69 10:9 9|82 50:9 10|31 90:10 1|79 90:10 2|97 11:10 3|95 70:10 4|36 13:10 5|69 15:10 6|48 78:10 7|60 11:10 8|66 86:10 9|97 8:10 10</relation>
    <relation name="R51" arity="2" nbTuples="100" semantics="soft" defaultCost="infinity">39 94:1 1|10 1:1 2|37 64:1 3|84 17:1 4|7 98:1 5|5 6:1 6|81 39:1 7|53 3:1 8|89 75:1 9|29 36:1 10|30 31:2 1|10 77:2 2|25 85:2 3|56 19:2 4|58 43:2 5|95 14:2 6|10 94:2 7|65 65:2 8|56 65:2 9|2 74:2 10|20 95:3 1|98 51:3 2|53 19:3 3|90 70:3 4|12 27:3 5|92 98:3 6|16 58:3 7|93 78:3 8|60 30:3 9|28 35:3 10|79 85:4 1|33 82:4 2|71 85:4 3|89 59:4 4|81 48:4 5|84 85:4 6|3 39:4 7|95 33:4 8|35 14:4 9|33 37:4 10|86 15:5 1|87 99:5 2|37 49:5 3|47 73:5 4|93 41:5 5|60 74:5 6|98 39:5 7|39 36:5 8|35 65:5 9|60 73:5 10|47 43:6 1|86 44:6 2|74 32:6 3|26 77:6 4|53 51:6 5|49 36:6 6|64 46:6 7|8 24:6 8|57 96:6 9|2 79:6 10|75 29:7 1|2 14:7 2|100 42:7 3|53 46:7 4|69 63:7 5|99 35:7 6|14 41:7 7|31 79:7 8|5 83:7 9|22 62:7 10|85 41:8 1|65 15:8 2|22 37:8 3|98 89:8 4|27 79:8 5|78 22:8 6|14 40:8 7|100 88:8 8|12 96:8 9|79 79:8 10|86 99:9 1|46 2:9 2|44 54:9 3|17 4:9 4|77 71:9 5|49 30:9 6|88 48:9 7|26 1:9 8|70 83:9 9|41 53:9 10|74 40:10 1|2 97:10 2|36 38:10 3|31 4:10 4|41 53:10 5|53 68:10 6|77 72:10 7|59 92:10 8|10 6:10 9|37 92:10 10</relation>
    <relation name="R52" arity="2" nbTuples="100" semantics="soft" defaultCost="infinity">64 42:1 1|66 15:1 2|66 89:1 3|87 81:1 4|91 60:1 5|77 51:1 6|17 88:1 7|53 59:1 8|88 3:1 9|79 88:1 10|54 20:2 1|46 6:2 2|58 64:2 3|42 27:2 4|15 43:2 5|47 85:2 6|38 21:2 7|6 1:2 8|48 44:2 9|17 11:2 10|3 44:3 1|38 64:3 2|12 17:3 3|28 39:3 4|51 65:3 5|31 49:3 6|72 92:3 7|86 69:3 8|45 80:3 9|98 13:3 10|54 77:4 1|32 12:4 2|1 54:4 3|88 98:4 4|99 13:4 5|39 50:4 6|46 58:4 7|16 95:4 8|12 68:4 9|33 82:4 10|87 56:5 1|93 77:5 2|88 10:5 3|8 65:5 4|56 8:5 5|4 34:5 6|86 41:5 7|24 52:5 8|41 79:5 9|44 53:5 10|57 73:6 1|93 18:6 2|96 51:6 3|48 92:6 4|58 94:6 5|2 16:6 6|3 89:6 7|42 55:6 8|23 42:6 9|25 98:6 10|34 4:7 1|12 80:7 2|43 85:7 3|20 3:7 4|11 11:7 5|84 75:7 6|89 83:7 7|15 81:7 8|100 88:7 9|35 74:7 10|1 68:8 1|38 37:8 2|53 62:8 3|88 9:8 4|90 90:8 5|29 73:8 6|96 98:8 7|79 95:8 8|51 88:8 9|45 87:8 10|40 63:9 1|74 94:9 2|80 97:9 3|56 61:9 4|41 76:9 5|76 3:9 6|36 7:9 7|81 27:9 8|47 87:9 9|79 71:9 10|94 22:10 1|11 10:10 2|13 37:10 3|16 52:10 4|90 91:10 5|28 81:10 6|61 85:10 7|42 43:10 8|37 12:10 9|15 64:10 10</relation>
    <relation name="R53" arity="2" nbTuples="100" semantics="soft" defaultCost="infinity">26 13:1 1|38 62:1 2|69 21:1 3|2 91:1 4|5 46:1 5|11 72:1 6|54 30:1 7|15 93:1 8|5 40:1 9|64 50:1 10|68 68:2 1|9 63:2 2|69 34:2 3|19 59:2 4|27 36:2 5|95 45:2 6|96 61:2 7|38 74:2 8|11 92:2 9|15 28:2 10|16 66:3 1|85 65:3 2|50 12:3 3|7 43:3 4|70 83:3 5|99 42:3 6|27 8:3 7|66 95:3 8|99 60:3 9|88 18:3 10|35 83:4 1|100 88:4 2|66 40:4 3|64 33:4 4|92 71:4 5|27 13:4 6|41 26:4 7|65 61:4 8|93 80:4 9|75 10:4 10|30 12:5 1|53 81:5 2|68 32:5 3|72 23:5 4|39 29:5 5|73 86:5 6|49 95:5 7|34 17:5 8|87 53:5 9|10 71:5 10|98 9:6 1|97 19:6 2|25 87:6 3|85 4:6 4|27 88:6 5|52 98:6 6|10 76:6 7|73 97:6 8|6 32:6 9|74 3:6 10|53 57:7 1|45 5:7 2|71 81:7 3|46 26:7 4|31 37:7 5|42 38:7 6|45 4:7 7|35 51:7 8|42 41:7 9|60 59:7 10|44 95:8 1|67 10:8 2|37 89:8 3|92 93:8 4|52 31:8 5|98 59:8 6|44 84:8 7|51 95:8 8|49 91:8 9|86 44:8 10|9 30:9 1|85 24:9 2|59 75:9 3|15 16:9 4|70 96:9 5|37 31:9 6|37 43:9 7|14 17:9 8|61 14:9 9|32 73:9 10|7 73:10 1|77 53:10 2|34 62:10 3|81 83:10 4|38 13:10 5|95 12:10 6|4 71:10 7|42 84:10 8|3 71:10 9|21 10:10 10</relation>
    <relation name="R54" arity="2" nbTuples="100" semantics="soft" defaultCost="infinity">74 76:1 1|66 12:1 2|70 66:1 3|54 60:1 4|13 74:1 5|32 89:1 6|100 37:1 7|10 92:1 8|68 69:1 9|42 65:1 10|82 85:2 1|11 95:2 2|34 25:2 3|25 10:2 4|9 86:2 5|11 34:2 6|35 52:2 7|90 44:2 8|71 20:2 9|40 62:2 10|74 87:3 1|99 17:3 2|35 76:3 3|39 55:3 4|45 56:3 5|69 78:3 6|27 45:3 7|9 16:3 8|42 28:3 9|29 10:3 10|47 21:4 1|9 31:4 2|90 94:4 3|71 14:4 4|61 44:4 5|60 83:4 6|76 24:4 7|84 54:4 8|71 78:4 9|51 45:4 10|79 9:5 1|61 13:5 2|55 3:5 3|62 14:5 4|8 62:5 5|12 27:5 6|17 50:5 7|27 58:5 8|97 52:5 9|31 73:5 10|97 38:6 1|15 88:6 2|28 1:6 3|84 43:6 4|27 57:6 5|15 66:6 6|75 42:6 7|33 43:6 8|41 27:6 9|24 26:6 10|83 48:7 1|17 70:7 2|63 29:7 3|100 69:7 4|35 59:7 5|27 77:7 6|44 73:7 7|17 41:7 8|68 80:7 9|69 25:7 10|7 64:8 1|28 26:8 2|40 16:8 3|6 75:8 4|37 71:8 5|44 100:8 6|59 76:8 7|5 77:8 8|13 14:8 9|62 31:8 10|21 62:9 1|42 58:9 2|71 20:9 3|11 29:9 4|35 11:9 5|33 10:9 6|56 27:9 7|4 64:9 8|11 75:9 9|6 36:9 10|87 17:10 1|1 23:10 2|47 48:10 3|22 5:10 4|47 19:10 5|29 68:10 6|51 72:10 7|8 14:10 8|76 12:10 9|24 6:10 10</relation>
    <relation name="R55" arity="2" nbTuples="100" semantics="soft" defaultCost="infinity">69 91:1 1|73 78:1 2|37 13:1 3|71 3:1 4|10 17:1 5|7 77:1 6|56 42:1 7|64 87:1 8|97 49:1 9|89 37:1 10|86 89:2 1|25 23:2 2|72 47:2 3|51 28:2 4|32 22:2 5|41 69:2 6|38 47:2 7|87 1:2 8|32 18:2 9|5 28:2 10|33 86:3 1|81 1:3 2|90 16:3 3|80 63:3 4|35 51:3 5|13 25:3 6|9 100:3 7|17 46:3 8|75 92:3 9|62 14:3 10|58 70:4 1|98 46:4 2|90 48:4 3|2 97:4 4|75 80:4 5|83 85:4 6|46 83:4 7|84 20:4 8|4 20:4 9|84 20:4 10|22 31:5 1|31 44:5 2|92 84:5 3|87 14:5 4|13 93:5 5|89 81:5 6|14 60:5 7|11 25:5 8|21 41:5 9|27 100:5 10|3 17:6 1|65 14:6 2|24 14:6 3|64 39:6 4|88 92:6 5|34 50:6 6|42 18:6 7|68 87:6 8|75 85:6 9|23 66:6 10|46 66:7 1|63 26:7 2|28 30:7 3|23 95:7 4|84 8:7 5|29 61:7 6|32 89:7 7|96 97:7 8|5 52:7 9|94 56:7 10|43 93:8 1|76 33:8 2|18 72:8 3|32 69:8 4|53 29:8 5|35 71:8 6|9 41:8 7|38 57:8 8|40 40:8 9|76 22:8 10|6 56:9 1|35 71:9 2|64 89:9 3|38 37:9 4|71 32:9 5|29 95:9 6|39 6:9 7|24 18:9 8|49 72:9 9|25 71:9 10|91 28:10 1|100 17:10 2|7 60:10 3|65 29:10 4|72 77:10 5|11 39:10 6|44 24:10 7|55 14:10 8|12 55:10 9|22 60:10 10</relation>
    <relation name="R56" arity="2" nbTuples="100" semantics="soft" defaultCost="infinity">52 65:1 1|88 62:1 2|3 56:1 3|75 30:1 4|67 49:1 5|81 97:1 6|64 6:1 7|25 26:1 8|33 12:1 9|86 20:1 10|31 85:2 1|91 74:2 2|57 17:2 3|41 37:2 4|55 7:2 5|31 44:2 6|64 78:2 7|67 28:2 8|23 48:2 9|46 8:2 10|34 27:3 1|35 61:3 2|25 47:3 3|45 95:3 4|9 82:3 5|56 17:3 6|24 27:3 7|49 89:3 8|9 71:3 9|56 50:3 10|17 15:4 1|5 69:4 2|57 86:4 3|64 27:4 4|89 45:4 5|30 59:4 6|44 97:4 7|8 3:4 8|93 74:4 9|35 56:4 10|63 36:5 1|84 37:5 2|9 62:5 3|64 58:5 4|89 33:5 5|81 55:5 6|66 82:5 7|66 97:5 8|5 79:5 9|45 95:5 10|46 57:6 1|89 45:6 2|71 17:6 3|20 20:6 4|71 50:6 5|55 74:6 6|12 17:6 7|8 72:6 8|66 57:6 9|56 60:6 10|67 77:7 1|38 88:7 2|50 60:7 3|78 71:7 4|4 38:7 5|20 20:7 6|83 62:7 7|59 92:7 8|24 31:7 9|33 33:7 10|86 2:8 1|17 57:8 2|92 81:8 3|91 53:8 4|96 13:8 5|10 99:8 6|64 32:8 7|46 98:8 8|42 87:8 9|24 47:8 10|8 81:9 1|54 26:9 2|42 52:9 3|89 20:9 4|36 22:9 5|16 71:9 6|53 71:9 7|77 94:9 8|91 47:9 9|36 47:9 10|38 29:10 1|30 51:10 2|55 49:10 3|92 47:10 4|22 54:10 5|12 43:10 6|87 24:10 7|4 76:10 8|48 1:10 9|1 5:10 10</relation>
    <relation name="R57" arity="2" nbTuples="100" semantics="soft" defaultCost="infinity">82 80:1 1|28 82:1 2|68 92:1 3|52 24:1 4|26 79:1 5|36 71:1 6|22 79:1 7|5 38:1 8|96 82:1 9|38 30:1 10|81 88:2 1|5 16:2 2|4 78:2 3|66 4:2 4|75 61:2 5|77 62:2 6|8 1:2 7|38 73:2 8|24 91:2 9|64 27:2 10|35 87:3 1|44 38:3 2|35 22:3 3|11 21:3 4|68 2:3 5|44 30:3 6|48 71:3 7|74 68:3 8|22 60:3 9|72 71:3 10|27 81:4 1|70 54:4 2|2 12:4 3|61 69:4 4|49 12:4 5|3 34:4 6|91 56:4 7|65 27:4 8|25 32:4 9|35 21:4 10|57 27:5 1|22 87:5 2|42 73:5 3|78 71:5 4|40 39:5 5|84 42:5 6|47 51:5 7|38 22:5 8|73 15:5 9|25 100:5 10|75 69:6 1|25 68:6 2|54 6:6 3|83 71:6 4|15 58:6 5|24 68:6 6|54 87:6 7|12 100:6 8|55 19:6 9|73 19:6 10|43 1:7 1|38 98:7 2|52 71:7 3|7 51:7 4|73 63:7 5|55 16:7 6|26 19:7 7|66 14:7 8|34 61:7 9|97 76:7 10|55 2:8 1|55 69:8 2|77 7:8 3|80 51:8 4|48 77:8 5|36 6:8 6|88 38:8 7|96 60:8 8|95 49:8 9|59 46:8 10|26 57:9 1|94 20:9 2|34 68:9 3|83 3:9 4|83 61:9 5|2 69:9 6|95 31:9 7|39 7:9 8|25 19:9 9|53 56:9 10|85 68:10 1|21 30:10 2|8 69:10 3|29 49:10 4|44 17:10 5|36 48:10 6|97 66:10 7|37 31:10 8|83 92:10 9|25 29:10 10</relation>
    <relation name="R58" arity="2" nbTuples="100" semantics="soft" defaultCost="infinity">23 89:1 1|75 61:1 2|78 4:1 3|38 60:1 4|49 93:1 5|63 34:1 6|85 11:1 7|44 18:1 8|44 79:1 9|29 65:1 10|98 79:2 1|86 59:2 2|76 80:2 3|98 71:2 4|71 88:2 5|22 91:2 6|80 22:2 7|3 41:2 8|64 34:2 9|21 49:2 10|56 5:3 1|25 13:3 2|97 79:3 3|81 80:3 4|1 84:3 5|37 92:3 6|16 75:3 7|14 9:3 8|91 77:3 9|96 77:3 10|1 55:4 1|5 55:4 2|58 15:4 3|22 95:4 4|77 67:4 5|29 8:4 6|31 12:4 7|42 50:4 8|9 94:4 9|100 86:4 10|31 26:5 1|3 30:5 2|80 83:5 3|75 36:5 4|47 25:5 5|73 40:5 6|100 89:5 7|46 44:5 8|33 1:5 9|92 51:5 10|78 89:6 1|83 79:6 2|89 73:6 3|30 81:6 4|70 33:6 5|20 68:6 6|37 87:6 7|70 48:6 8|78 32:6 9|83 93:6 10|89 5:7 1|31 61:7 2|54 12:7 3|25 57:7 4|68 21:7 5|91 42:7 6|58 62:7 7|100 36:7 8|50 74:7 9|68 97:7 10|48 74:8 1|83 47:8 2|6 31:8 3|80 69:8 4|12 53:8 5|46 87:8 6|85 52:8 7|96 43:8 8|81 21:8 9|26 3:8 10|62 79:9 1|34 3:9 2|66 74:9 3|43 30:9 4|37 98:9 5|76 41:9 6|5 56:9 7|65 89:9 8|64 72:9 9|9 70:9 10|36 42:10 1|29 30:10 2|45 39:10 3|8 2:10 4|17 66:10 5|51 70:10 6|15 20:10 7|20 89:10 8|51 29:10 9|99 60:10 10</relation>
    <relation name="R59" arity="2" nbTuples="100" semantics="soft" defaultCost="infinity">3 3:1 1|17 34:1 2|3 65:1 3|5 78:1 4|59 63:1 5|22 17:1 6|13 60:1 7|37 30:1 8|55 63:1 9|35 1:1 10|29 52:2 1|61 14:2 2|23 36:2 3|4 16:2 4|34 50:2 5|71 68:2 6|83 34:2 7|24 24:2 8|31 51:2 9|57 20:2 10|65 14:3 1|60 19:3 2|100 48:3 3|28 96:3 4|39 77:3 5|11 15:3 6|65 58:3 7|47 74:3 8|98 90:3 9|86 30:3 10|12 10:4 1|8 64:4 2|64 61:4 3|50 60:4 4|57 65:4 5|70 70:4 6|17 33:4 7|43 8:4 8|58 77:4 9|52 73:4 10|50 32:5 1|2 18:5 2|9 97:5 3|22 11:5 4|9 78:5 5|41 100:5 6|68 91:5 7|47 66:5 8|90 37:5 9|46 90:5 10|7 23:6 1|97 87:6 2|64 95:6 3|6 47:6 4|85 12:6 5|6 99:6 6|77 54:6 7|95 90:6 8|80 85:6 9|34 74:6 10|56 98:7 1|56 39:7 2|29 68:7 3|93 78:7 4|84 82:7 5|61 88:7 6|70 93:7 7|21 9:7 8|50 27:7 9|57 55:7 10|78 12:8 1|24 90:8 2|90 37:8 3|10 60:8 4|44 45:8 5|13 90:8 6|57 64:8 7|3 40:8 8|34 12:8 9|11 82:8 10|99 97:9 1|72 4:9 2|24 10:9 3|9 55:9 4|24 33:9 5|60 70:9 6|14 45:9 7|86 48:9 8|95 69:9 9|41 65:9 10|54 34:10 1|36 78:10 2|73 29:10 3|39 53:10 4|27 25:10 5|57 60:10 6|93 96:10 7|32 31:10 8|89 13:10 9|95 53:10 10</relation>
    <relation name="R60" arity="2" nbTuples="100" semantics="soft" defaultCost="infinity">69 29:1 1|40 23:1 2|64 36:1 3|56 98:1 4|28 81:1 5|21 35:1 6|18 89:1 7|19 90:1 8|47 39:1 9|19 69:1 10|85 97:2 1|19 39:2 2|32 66:2 3|49 16:2 4|8 9:2 5|84 96:2 6|57 13:2 7|20 49:2 8|21 33:2 9|44 39:2 10|62 15:3 1|9 8:3 2|88 9:3 3|37 75:3 4|76 15:3 5|45 47:3 6|62 84:3 7|96 66:3 8|9 56:3 9|87 73:3 10|47 61:4 1|80 11:4 2|34 54:4 3|76 13:4 4|68 7:4 5|86 37:4 6|51 27:4 7|3 65:4 8|77 50:4 9|63 69:4 10|5 54:5 1|38 48:5 2|63 23:5 3|93 1:5 4|100 84:5 5|92 41:5 6|26 4:5 7|40 72:5 8|22 10:5 9|21 68:5 10|54 65:6 1|63 27:6 2|86 6:6 3|86 94:6 4|100 57:6 5|35 11:6 6|44 62:6 7|31 12:6 8|36 58:6 9|48 38:6 10|35 71:7 1|45 50:7 2|70 77:7 3|60 20:7 4|55 70:7 5|13 35:7 6|10 2:7 7|30 49:7 8|86 23:7 9|82 72:7 10|35 10:8 1|54 83:8 2|13 2:8 3|90 43:8 4|100 97:8 5|77 53:8 6|100 7:8 7|37 30:8 8|86 94:8 9|72 16:8 10|30 19:9 1|87 10:9 2|80 63:9 3|84 7:9 4|11 4:9 5|48 84:9 6|23 100:9 7|93 72:9 8|8 80:9 9|60 35:9 10|90 99:10 1|51 74:10 2|63 29:10 3|71 28:10 4|73 29:10 5|78 22:10 6|94 33:10 7|15 91:10 8|80 44:10 9|43 53:10 10</relation>
    <relation name="R61" arity="2" nbTuples="100" semantics="soft" defaultCost="infinity">98 28:1 1|92 51:1 2|74 36:1 3|46 63:1 4|1 42:1 5|34 7:1 6|26 76:1 7|90 78:1 8|23 38:1 9|92 58:1 10|42 26:2 1|5 1:2 2|47 88:2 3|85 38:2 4|84 8:2 5|62 95:2 6|26 50:2 7|6 1:2 8|14 61:2 9|92 56:2 10|54 8:3 1|49 76:3 2|14 27:3 3|91 11:3 4|82 29:3 5|33 80:3 6|74 43:3 7|81 46:3 8|72 11:3 9|16 49:3 10|36 30:4 1|66 28:4 2|99 45:4 3|35 49:4 4|48 12:4 5|88 98:4 6|62 26:4 7|9 51:4 8|66 98:4 9|74 35:4 10|53 54:5 1|95 93:5 2|95 14:5 3|46 29:5 4|96 38:5 5|81 70:5 6|78 69:5 7|15 98:5 8|65 88:5 9|62 11:5 10|53 90:6 1|86 56:6 2|26 47:6 3|27 46:6 4|47 58:6 5|58 1:6 6|75 6:6 7|49 66:6 8|85 33:6 9|77 82:6 10|67 12:7 1|74 23:7 2|16 60:7 3|84 84:7 4|48 45:7 5|26 43:7 6|89 64:7 7|77 4:7 8|44 32:7 9|95 30:7 10|47 11:8 1|56 40:8 2|73 32:8 3|62 80:8 4|99 75:8 5|43 99:8 6|62 96:8 7|87 61:8 8|99 33:8 9|80 2:8 10|12 99:9 1|60 99:9 2|47 96:9 3|54 37:9 4|32 81:9 5|83 87:9 6|80 27:9 7|100 89:9 8|26 62:9 9|48 10:9 10|25 26:10 1|87 63:10 2|20 15:10 3|22 51:10 4|33 62:10 5|75 46:10 6|52 97:10 7|54 21:10 8|7 90:10 9|10 12:10 10</relation>
    <relation name="R62" arity="2" nbTuples="100" semantics="soft" defaultCost="infinity">63 87:1 1|57 15:1 2|1 100:1 3|92 38:1 4|69 78:1 5|44 17:1 6|62 54:1 7|29 95:1 8|95 23:1 9|20 78:1 10|14 29:2 1|67 42:2 2|2 23:2 3|44 48:2 4|34 72:2 5|51 12:2 6|43 12:2 7|24 44:2 8|60 26:2 9|74 94:2 10|20 92:3 1|15 78:3 2|19 92:3 3|99 38:3 4|39 95:3 5|23 75:3 6|85 24:3 7|67 32:3 8|75 96:3 9|28 55:3 10|93 87:4 1|41 38:4 2|99 98:4 3|4 76:4 4|67 16:4 5|28 87:4 6|29 59:4 7|78 33:4 8|49 53:4 9|85 55:4 10|10 42:5 1|52 79:5 2|24 60:5 3|9 84:5 4|26 91:5 5|5 16:5 6|86 26:5 7|67 23:5 8|99 86:5 9|26 54:5 10|94 22:6 1|100 83:6 2|51 13:6 3|53 58:6 4|98 69:6 5|20 57:6 6|1 53:6 7|20 14:6 8|51 20:6 9|88 27:6 10|37 91:7 1|36 85:7 2|23 79:7 3|32 69:7 4|1 80:7 5|43 56:7 6|94 2:7 7|48 35:7 8|50 26:7 9|41 67:7 10|87 56:8 1|83 56:8 2|95 63:8 3|63 91:8 4|65 28:8 5|18 4:8 6|32 52:8 7|37 15:8 8|10 7:8 9|74 16:8 10|12 19:9 1|85 12:9 2|50 93:9 3|14 52:9 4|20 92:9 5|27 34:9 6|10 98:9 7|30 42:9 8|52 42:9 9|95 47:9 10|1 40:10 1|21 64:10 2|16 12:10 3|93 91:10 4|64 46:10 5|5 32:10 6|93 83:10 7|26 50:10 8|45 25:10 9|27 95:10 10</relation>
    <relation name="R63" arity="2" nbTuples="100" semantics="soft" defaultCost="infinity">39 42:1 1|2 45:1 2|67 64:1 3|48 87:1 4|10 15:1 5|96 90:1 6|14 66:1 7|36 63:1 8|32 1:1 9|93 91:1 10|54 33:2 1|82 24:2 2|67 26:2 3|76 59:2 4|61 49:2 5|21 1:2 6|41 74:2 7|22 68:2 8|15 44:2 9|36 70:2 10|18 99:3 1|16 89:3 2|94 15:3 3|56 3:3 4|54 100:3 5|100 76:3 6|71 54:3 7|96 80:3 8|73 22:3 9|8 87:3 10|100 99:4 1|88 26:4 2|18 16:4 3|78 58:4 4|47 15:4 5|7 31:4 6|92 73:4 7|10 74:4 8|91 63:4 9|89 88:4 10|100 7:5 1|33 99:5 2|10 21:5 3|91 37:5 4|28 51:5 5|99 55:5 6|29 68:5 7|48 18:5 8|43 11:5 9|98 77:5 10|94 26:6 1|21 49:6 2|98 69:6 3|94 70:6 4|83 48:6 5|44 7:6 6|62 36:6 7|90 42:6 8|95 76:6 9|8 67:6 10|21 100:7 1|100 2:7 2|58 19:7 3|52 11:7 4|24 26:7 5|81 44:7 6|55 17:7 7|40 42:7 8|58 87:7 9|30 49:7 10|58 91:8 1|41 47:8 2|78 41:8 3|79 81:8 4|13 14:8 5|47 91:8 6|37 93:8 7|36 55:8 8|28 17:8 9|99 49:8 10|74 89:9 1|39 10:9 2|48 49:9 3|4 97:9 4|78 36:9 5|32 14:9 6|21 40:9 7|49 21:9 8|16 64:9 9|87 69:9 10|84 31:10 1|65 24:10 2|95 44:10 3|21 19:10 4|42 85:10 5|92 33:10 6|15 47:10 7|80 59:10 8|92 76:10 9|39 21:10 10</relation>
    <relation name="R64" arity="2" nbTuples="100" semantics="soft" defaultCost="infinity">8 5:1 1|3 100:1 2|30 39:1 3|45 30:1 4|82 5:1 5|69 48:1 6|50 7:1 7|90 36:1 8|22 37:1 9|5 95:1 10|5 85:2 1|6 85:2 2|3 55:2 3|7 29:2 4|5 26:2 5|86 20:2 6|23 49:2 7|85 12:2 8|57 21:2 9|3 49:2 10|66 25:3 1|58 91:3 2|89 1:3 3|65 43:3 4|42 28:3 5|49 26:3 6|1 28:3 7|87 55:3 8|74 82:3 9|47 62:3 10|37 22:4 1|56 98:4 2|28 9:4 3|51 72:4 4|71 32:4 5|100 28:4 6|98 60:4 7|10 55:4 8|59 80:4 9|13 21:4 10|98 77:5 1|12 63:5 2|86 7:5 3|80 33:5 4|24 49:5 5|98 82:5 6|19 12:5 7|8 89:5 8|90 52:5 9|6 7:5 10|48 74:6 1|57 35:6 2|39 81:6 3|64 77:6 4|62 68:6 5|31 47:6 6|95 1:6 7|78 57:6 8|13 47:6 9|73 100:6 10|7 88:7 1|11 88:7 2|46 40:7 3|57 6:7 4|94 38:7 5|24 49:7 6|3 70:7 7|98 6:7 8|91 54:7 9|31 78:7 10|34 22:8 1|9 66:8 2|68 50:8 3|1 79:8 4|78 96:8 5|71 97:8 6|60 28:8 7|90 86:8 8|77 28:8 9|1 20:8 10|24 11:9 1|4 68:9 2|53 66:9 3|35 38:9 4|38 46:9 5|13 7:9 6|63 35:9 7|68 77:9 8|79 17:9 9|71 64:9 10|89 27:10 1|98 23:10 2|52 5:10 3|16 31:10 4|62 94:10 5|77 63:10 6|72 16:10 7|53 30:10 8|2 46:10 9|83 87:10 10</relation>
    <relation name="R65" arity="2" nbTuples="100" semantics="soft" defaultCost="infinity">6 47:1 1|35 97:1 2|27 60:1 3|31 49:1 4|31 60:1 5|13 75:1 6|69 70:1 7|15 56:1 8|63 98:1 9|2 6:1 10|98 90:2 1|42 52:2 2|65 41:2 3|94 71:2 4|46 77:2 5|89 12:2 6|51 14:2 7|17 53:2 8|62 61:2 9|12 62:2 10|16 62:3 1|8 1:3 2|73 73:3 3|74 97:3 4|79 85:3 5|68 18:3 6|9 61:3 7|74 46:3 8|26 84:3 9|100 9:3 10|10 81:4 1|1 26:4 2|72 46:4 3|54 67:4 4|52 89:4 5|38 73:4 6|80 7:4 7|35 72:4 8|38 79:4 9|88 43:4 10|20 37:5 1|43 25:5 2|42 38:5 3|5 21:5 4|51 39:5 5|51 72:5 6|8 26:5 7|48 84:5 8|49 83:5 9|40 52:5 10|43 84:6 1|86 3:6 2|22 84:6 3|45 100:6 4|52 37:6 5|31 84:6 6|92 18:6 7|92 87:6 8|3 51:6 9|77 73:6 10|18 23:7 1|18 52:7 2|29 49:7 3|55 90:7 4|3 26:7 5|100 4:7 6|87 98:7 7|54 54:7 8|8 17:7 9|54 55:7 10|52 33:8 1|62 21:8 2|57 28:8 3|67 33:8 4|6 65:8 5|17 45:8 6|18 6:8 7|66 90:8 8|41 99:8 9|75 31:8 10|89 88:9 1|56 89:9 2|5 50:9 3|51 49:9 4|17 19:9 5|64 49:9 6|50 46:9 7|71 17:9 8|36 61:9 9|84 69:9 10|52 45:10 1|45 79:10 2|11 86:10 3|96 77:10 4|31 6:10 5|55 35:10 6|4 63:10 7|19 57:10 8|80 99:10 9|16 94:10 10</relation>
    <relation name="R66" arity="2" nbTuples="100" semantics="soft" defaultCost="infinity">10 69:1 1|11 58:1 2|73 31:1 3|56 63:1 4|37 86:1 5|24 96:1 6|33 43:1 7|4 97:1 8|7 77:1 9|94 85:1 10|63 77:2 1|18 58:2 2|24 27:2 3|98 74:2 4|69 44:2 5|61 73:2 6|24 18:2 7|29 68:2 8|39 28:2 9|18 78:2 10|98 66:3 1|62 64:3 2|59 14:3 3|15 96:3 4|74 25:3 5|20 28:3 6|60 17:3 7|75 88:3 8|72 60:3 9|45 89:3 10|48 54:4 1|34 59:4 2|89 19:4 3|52 36:4 4|56 91:4 5|88 28:4 6|69 84:4 7|17 41:4 8|12 52:4 9|54 84:4 10|65 52:5 1|12 34:5 2|16 69:5 3|63 80:5 4|98 90:5 5|15 17:5 6|75 14:5 7|16 55:5 8|73 79:5 9|33 91:5 10|39 46:6 1|73 75:6 2|9 10:6 3|25 17:6 4|24 53:6 5|60 27:6 6|81 19:6 7|20 57:6 8|30 87:6 9|4 17:6 10|99 74:7 1|54 54:7 2|82 5:7 3|36 59:7 4|52 38:7 5|86 45:7 6|60 73:7 7|31 44:7 8|9 83:7 9|50 27:7 10|82 7:8 1|63 27:8 2|48 21:8 3|67 7:8 4|66 32:8 5|90 93:8 6|52 86:8 7|20 11:8 8|91 2:8 9|13 55:8 10|4 74:9 1|59 42:9 2|20 17:9 3|69 21:9 4|47 21:9 5|100 100:9 6|51 7:9 7|40 28:9 8|22 2:9 9|26 2:9 10|35 86:10 1|98 19:10 2|79 48:10 3|14 77:10 4|53 2:10 5|26 27:10 6|23 30:10 7|30 22:10 8|43 13:10 9|65 78:10 10</relation>
    <relation name="R67" arity="2" nbTuples="100" semantics="soft" defaultCost="infinity">60 58:1 1|86 32:1 2|34 89:1 3|91 38:1 4|24 94:1 5|34 51:1 6|8 4:1 7|22 59:1 8|30 72:1 9|49 6:1 10|15 72:2 1|2 96:2 2|71 72:2 3|27 15:2 4|5 50:2 5|20 12:2 6|44 5:2 7|97 88:2 8|46 98:2 9|51 87:2 10|96 90:3 1|21 62:3 2|47 78:3 3|36 90:3 4|4 36:3 5|39 29:3 6|10 28:3 7|38 92:3 8|39 65:3 9|72 59:3 10|72 47:4 1|29 22:4 2|81 31:4 3|98 23:4 4|18 71:4 5|14 98:4 6|79 27:4 7|69 66:4 8|69 34:4 9|81 81:4 10|78 80:5 1|10 90:5 2|74 36:5 3|38 36:5 4|45 76:5 5|51 47:5 6|78 67:5 7|79 3:5 8|85 78:5 9|63 35:5 10|26 56:6 1|87 96:6 2|24 11:6 3|94 78:6 4|23 51:6 5|72 7:6 6|75 30:6 7|43 9:6 8|85 33:6 9|85 63:6 10|53 6:7 1|14 87:7 2|20 41:7 3|74 67:7 4|84 94:7 5|21 38:7 6|41 47:7 7|77 33:7 8|17 52:7 9|56 78:7 10|10 5:8 1|40 80:8 2|48 46:8 3|37 66:8 4|32 85:8 5|31 54:8 6|15 43:8 7|90 2:8 8|80 33:8 9|85 90:8 10|14 92:9 1|36 59:9 2|15 46:9 3|86 38:9 4|43 34:9 5|91 11:9 6|6 41:9 7|87 7:9 8|98 92:9 9|96 18:9 10|99 56:10 1|15 5:10 2|42 40:10 3|34 47:10 4|73 17:10 5|19 82:10 6|44 38:10 7|7 64:10 8|74 57:10 9|49 97:10 10</relation>
    <relation name="R68" arity="2" nbTuples="100" semantics="soft" defaultCost="infinity">63 5:1 1|67 24:1 2|31 65:1 3|76 76:1 4|5 38:1 5|45 29:1 6|90 14:1 7|5 19:1 8|96 18:1 9|100 48:1 10|18 87:2 1|23 85:2 2|32 60:2 3|95 10:2 4|54 93:2 5|84 56:2 6|18 94:2 7|72 18:2 8|27 65:2 9|42 62:2 10|94 80:3 1|70 39:3 2|62 55:3 3|65 17:3 4|7 100:3 5|34 75:3 6|34 86:3 7|2 92:3 8|94 84:3 9|77 15:3 10|51 21:4 1|74 47:4 2|67 53:4 3|13 29:4 4|71 56:4 5|24 64:4 6|24 86:4 7|80 46:4 8|93 54:4 9|48 78:4 10|24 58:5 1|92 32:5 2|64 66:5 3|72 96:5 4|8 92:5 5|17 59:5 6|100 17:5 7|71 39:5 8|38 22:5 9|61 33:5 10|10 47:6 1|33 60:6 2|96 75:6 3|99 18:6 4|75 39:6 5|12 7:6 6|76 99:6 7|93 75:6 8|22 70:6 9|31 57:6 10|36 9:7 1|74 9:7 2|77 62:7 3|26 20:7 4|10 22:7 5|96 79:7 6|16 39:7 7|30 93:7 8|96 7:7 9|76 33:7 10|28 96:8 1|63 25:8 2|70 63:8 3|80 60:8 4|62 36:8 5|60 4:8 6|76 14:8 7|25 68:8 8|30 52:8 9|42 95:8 10|21 72:9 1|100 42:9 2|75 44:9 3|43 80:9 4|55 11:9 5|28 37:9 6|38 90:9 7|25 78:9 8|7 56:9 9|23 2:9 10|78 33:10 1|43 49:10 2|38 73:10 3|18 47:10 4|29 37:10 5|59 15:10 6|1 29:10 7|61 5:10 8|96 26:10 9|2 45:10 10</relation>
    <relation name="R69" arity="2" nbTuples="100" semantics="soft" defaultCost="infinity">35 33:1 1|3 33:1 2|29 21:1 3|26 85:1 4|31 2:1 5|35 76:1 6|26 17:1 7|18 40:1 8|41 2:1 9|48 70:1 10|46 83:2 1|52 30:2 2|22 53:2 3|5 63:2 4|42 77:2 5|97 75:2 6|44 3:2 7|68 94:2 8|48 96:2 9|22 97:2 10|93 23:3 1|21 33:3 2|69 12:3 3|50 30:3 4|40 50:3 5|58 92:3 6|57 63:3 7|65 66:3 8|85 2:3 9|54 57:3 10|93 6:4 1|67 9:4 2|74 42:4 3|25 96:4 4|84 31:4 5|35 91:4 6|45 42:4 7|43 40:4 8|49 16:4 9|31 68:4 10|79 10:5 1|67 51:5 2|74 69:5 3|65 27:5 4|27 49:5 5|12 26:5 6|31 60:5 7|11 43:5 8|60 74:5 9|49 84:5 10|6 76:6 1|21 80:6 2|63 14:6 3|20 52:6 4|87 39:6 5|99 30:6 6|59 54:6 7|23 45:6 8|92 49:6 9|21 25:6 10|46 19:7 1|70 87:7 2|44 70:7 3|21 66:7 4|71 85:7 5|52 55:7 6|32 70:7 7|64 59:7 8|85 77:7 9|49 4:7 10|2 52:8 1|92 57:8 2|45 94:8 3|74 24:8 4|72 72:8 5|12 27:8 6|65 57:8 7|39 46:8 8|67 23:8 9|48 14:8 10|24 85:9 1|72 73:9 2|16 11:9 3|92 66:9 4|86 34:9 5|46 27:9 6|58 74:9 7|18 29:9 8|87 68:9 9|78 24:9 10|43 17:10 1|50 38:10 2|7 25:10 3|8 22:10 4|39 48:10 5|82 60:10 6|17 13:10 7|89 4:10 8|69 60:10 9|18 72:10 10</relation>
    <relation name="R70" arity="2" nbTuples="100" semantics="soft" defaultCost="infinity">66 55:1 1|20 93:1 2|38 81:1 3|57 62:1 4|72 46:1 5|21 8:1 6|29 85:1 7|41 100:1 8|6 9:1 9|31 6:1 10|85 45:2 1|71 19:2 2|92 58:2 3|62 78:2 4|94 67:2 5|11 98:2 6|74 6:2 7|67 83:2 8|39 32:2 9|78 29:2 10|98 71:3 1|76 44:3 2|5 37:3 3|64 21:3 4|35 68:3 5|26 43:3 6|31 26:3 7|47 83:3 8|29 6:3 9|96 77:3 10|54 23:4 1|85 52:4 2|48 6:4 3|91 80:4 4|96 31:4 5|94 3:4 6|76 15:4 7|75 6:4 8|71 61:4 9|73 29:4 10|65 99:5 1|19 33:5 2|31 83:5 3|96 76:5 4|51 13:5 5|25 46:5 6|64 31:5 7|17 98:5 8|86 100:5 9|50 86:5 10|26 9:6 1|36 35:6 2|52 68:6 3|12 93:6 4|61 55:6 5|28 44:6 6|44 25:6 7|91 66:6 8|33 84:6 9|39 45:6 10|64 2:7 1|35 28:7 2|6 14:7 3|88 42:7 4|40 71:7 5|23 67:7 6|4 27:7 7|43 42:7 8|59 43:7 9|70 84:7 10|63 42:8 1|51 87:8 2|6 17:8 3|71 75:8 4|62 93:8 5|45 63:8 6|23 88:8 7|96 30:8 8|68 33:8 9|56 49:8 10|31 60:9 1|10 20:9 2|55 13:9 3|96 35:9 4|92 17:9 5|74 10:9 6|83 13:9 7|4 3:9 8|100 29:9 9|34 19:9 10|27 16:10 1|66 62:10 2|15 23:10 3|28 5:10 4|12 45:10 5|40 83:10 6|99 29:10 7|50 63:10 8|81 16:10 9|59 60:10 10</relation>
    <relation name="R71" arity="2" nbTuples="100" semantics="soft" defaultCost="infinity">10 87:1 1|64 50:1 2|12 85:1 3|96 14:1 4|46 72:1 5|44 83:1 6|58 68:1 7|99 96:1 8|72 71:1 9|93 68:1 10|63 74:2 1|44 69:2 2|68 33:2 3|68 60:2 4|4 90:2 5|59 74:2 6|57 57:2 7|99 63:2 8|38 89:2 9|10 99:2 10|19 97:3 1|3 18:3 2|62 66:3 3|71 23:3 4|14 4:3 5|5 31:3 6|27 15:3 7|96 90:3 8|40 28:3 9|40 58:3 10|41 99:4 1|76 37:4 2|13 49:4 3|85 30:4 4|69 89:4 5|60 95:4 6|54 21:4 7|39 85:4 8|15 56:4 9|51 13:4 10|4 27:5 1|73 64:5 2|30 58:5 3|15 93:5 4|14 97:5 5|99 59:5 6|99 53:5 7|76 37:5 8|74 37:5 9|24 31:5 10|89 14:6 1|71 22:6 2|77 60:6 3|14 47:6 4|60 48:6 5|85 80:6 6|41 23:6 7|63 83:6 8|81 40:6 9|5 36:6 10|32 7:7 1|43 8:7 2|97 61:7 3|52 31:7 4|45 6:7 5|92 46:7 6|35 27:7 7|80 40:7 8|60 1:7 9|53 65:7 10|55 96:8 1|58 44:8 2|71 27:8 3|85 61:8 4|71 18:8 5|73 48:8 6|44 87:8 7|89 18:8 8|15 13:8 9|2 23:8 10|70 42:9 1|39 76:9 2|100 9:9 3|70 21:9 4|6 89:9 5|8 37:9 6|19 82:9 7|81 14:9 8|22 26:9 9|13 66:9 10|79 76:10 1|67 23:10 2|5 32:10 3|42 6:10 4|62 91:10 5|25 53:10 6|81 36:10 7|21 96:10 8|63 74:10 9|26 58:10 10</relation>
    <relation name="R72" arity="2" nbTuples="100" semantics="soft" defaultCost="infinity">53 50:1 1|34 44:1 2|26 43:1 3|99 96:1 4|72 77:1 5|19 21:1 6|19 45:1 7|48 32:1 8|94 29:1 9|88 68:1 10|79 99:2 1|48 24:2 2|72 24:2 3|43 26:2 4|38 7:2 5|7 88:2 6|4 25:2 7|1 41:2 8|12 14:2 9|28 25:2 10|33 58:3 1|39 94:3 2|3 54:3 3|81 66:3 4|54 18:3 5|14 65:3 6|54 19:3 7|69 45:3 8|99 46:3 9|43 32:3 10|58 29:4 1|61 43:4 2|87 43:4 3|29 54:4 4|8 96:4 5|20 27:4 6|62 41:4 7|62 7:4 8|34 12:4 9|51 95:4 10|66 62:5 1|58 48:5 2|75 96:5 3|35 5:5 4|7 29:5 5|92 50:5 6|74 83:5 7|45 32:5 8|33 6:5 9|39 16:5 10|99 52:6 1|42 100:6 2|3 88:6 3|46 71:6 4|18 1:6 5|4 65:6 6|38 59:6 7|75 96:6 8|97 40:6 9|41 64:6 10|80 1:7 1|17 36:7 2|85 50:7 3|90 42:7 4|83 13:7 5|44 20:7 6|11 26:7 7|95 25:7 8|48 75:7 9|52 54:7 10|11 9:8 1|19 11:8 2|29 67:8 3|34 84:8 4|44 65:8 5|49 81:8 6|12 23:8 7|58 38:8 8|91 85:8 9|70 62:8 10|23 96:9 1|50 99:9 2|20 89:9 3|41 97:9 4|21 41:9 5|16 63:9 6|76 74:9 7|97 92:9 8|88 58:9 9|39 81:9 10|27 41:10 1|40 53:10 2|12 52:10 3|40 99:10 4|70 81:10 5|15 41:10 6|34 86:10 7|93 34:10 8|85 6:10 9|74 87:10 10</relation>
    <relation name="R73" arity="2" nbTuples="100" semantics="soft" defaultCost="infinity">96 55:1 1|30 55:1 2|82 66:1 3|78 62:1 4|26 99:1 5|72 63:1 6|93 78:1 7|88 94:1 8|28 24:1 9|77 78:1 10|83 58:2 1|37 61:2 2|78 10:2 3|96 83:2 4|7 33:2 5|97 22:2 6|31 22:2 7|62 78:2 8|15 84:2 9|85 59:2 10|7 54:3 1|67 58:3 2|94 33:3 3|57 23:3 4|96 65:3 5|1 2:3 6|2 75:3 7|85 40:3 8|3 2:3 9|52 36:3 10|16 36:4 1|39 97:4 2|34 100:4 3|92 31:4 4|19 83:4 5|90 15:4 6|70 12:4 7|1 15:4 8|89 41:4 9|23 93:4 10|14 28:5 1|7 37:5 2|61 72:5 3|29 64:5 4|76 48:5 5|30 99:5 6|78 35:5 7|89 7:5 8|45 48:5 9|78 49:5 10|64 27:6 1|6 3:6 2|73 46:6 3|21 95:6 4|62 74:6 5|28 31:6 6|45 48:6 7|36 90:6 8|37 29:6 9|56 31:6 10|35 50:7 1|11 94:7 2|33 73:7 3|56 4:7 4|55 3:7 5|44 17:7 6|36 59:7 7|6 96:7 8|57 87:7 9|82 91:7 10|72 23:8 1|46 11:8 2|40 35:8 3|75 33:8 4|52 56:8 5|8 39:8 6|74 18:8 7|44 94:8 8|50 15:8 9|57 85:8 10|38 74:9 1|94 5:9 2|49 9:9 3|65 62:9 4|44 29:9 5|22 70:9 6|19 3:9 7|88 54:9 8|90 78:9 9|81 51:9 10|2 8:10 1|33 78:10 2|49 90:10 3|29 77:10 4|14 61:10 5|27 98:10 6|19 63:10 7|54 33:10 8|93 16:10 9|24 74:10 10</relation>
    <relation name="R74" arity="2" nbTuples="100" semantics="soft" defaultCost="infinity">58 60:1 1|55 40:1 2|49 87:1 3|23 44:1 4|97 82:1 5|37 19:1 6|8 19:1 7|67 64:1 8|9 67:1 9|26 6:1 10|35 95:2 1|55 74:2 2|55 19:2 3|30 55:2 4|92 79:2 5|87 54:2 6|61 15:2 7|94 46:2 8|72 62:2 9|25 75:2 10|80 31:3 1|24 98:3 2|97 72:3 3|36 91:3 4|52 85:3 5|87 36:3 6|82 55:3 7|45 91:3 8|56 5:3 9|6 69:3 10|100 34:4 1|36 34:4 2|31 54:4 3|94 85:4 4|7 14:4 5|50 27:4 6|96 68:4 7|26 61:4 8|4 82:4 9|86 4:4 10|5 5:5 1|13 44:5 2|44 23:5 3|3 52:5 4|15 100:5 5|48 61:5 6|14 53:5 7|72 52:5 8|48 67:5 9|25 53:5 10|57 30:6 1|32 55:6 2|91 10:6 3|56 41:6 4|99 10:6 5|42 9:6 6|33 29:6 7|40 82:6 8|13 51:6 9|48 96:6 10|73 17:7 1|52 58:7 2|18 72:7 3|86 59:7 4|20 1:7 5|64 7:7 6|5 34:7 7|6 15:7 8|74 82:7 9|6 10:7 10|44 5:8 1|82 91:8 2|70 41:8 3|42 65:8 4|94 1:8 5|44 33:8 6|9 55:8 7|3 20:8 8|44 41:8 9|46 66:8 10|20 20:9 1|18 64:9 2|37 45:9 3|58 10:9 4|21 73:9 5|28 71:9 6|65 62:9 7|46 75:9 8|74 74:9 9|70 66:9 10|39 17:10 1|67 1:10 2|51 69:10 3|66 53:10 4|66 1:10 5|20 6:10 6|60 76:10 7|68 16:10 8|87 55:10 9|1 59:10 10</relation>
    <relation name="R75" arity="2" nbTuples="100" semantics="soft" defaultCost="infinity">96 30:1 1|30 87:1 2|62 16:1 3|63 99:1 4|7 2:1 5|4 55:1 6|7 17:1 7|89 49:1 8|11 72:1 9|100 42:1 10|15 81:2 1|14 21:2 2|82 18:2 3|41 73:2 4|10 40:2 5|67 96:2 6|1 61:2 7|5 31:2 8|33 50:2 9|9 17:2 10|46 56:3 1|40 51:3 2|49 15:3 3|86 49:3 4|52 50:3 5|97 14:3 6|19 30:3 7|41 84:3 8|78 20:3 9|4 34:3 10|78 88:4 1|37 87:4 2|56 70:4 3|84 58:4 4|28 37:4 5|83 26:4 6|10 67:4 7|97 4:4 8|16 66:4 9|79 26:4 10|73 19:5 1|46 25:5 2|70 61:5 3|14 31:5 4|34 34:5 5|85 76:5 6|6 62:5 7|85 80:5 8|93 23:5 9|12 4:5 10|28 4:6 1|15 21:6 2|18 29:6 3|48 98:6 4|95 35:6 5|90 18:6 6|23 90:6 7|22 73:6 8|14 34:6 9|62 33:6 10|97 71:7 1|17 74:7 2|93 77:7 3|55 76:7 4|84 29:7 5|48 13:7 6|47 16:7 7|93 70:7 8|71 95:7 9|80 86:7 10|66 89:8 1|33 62:8 2|35 71:8 3|2 35:8 4|67 51:8 5|71 81:8 6|73 2:8 7|12 45:8 8|98 8:8 9|57 23:8 10|93 51:9 1|95 82:9 2|64 94:9 3|20 16:9 4|57 88:9 5|77 39:9 6|90 20:9 7|21 98:9 8|95 90:9 9|100 26:9 10|55 85:10 1|56 3:10 2|41 92:10 3|53 13:10 4|35 25:10 5|91 38:10 6|48 41:10 7|47 41:10 8|69 51:10 9|94 6:10 10</relation>
    <relation name="R76" arity="2" nbTuples="100" semantics="soft" defaultCost="infinity">82 48:1 1|26 35:1 2|17 89:1 3|3 7:1 4|23 39:1 5|35 87:1 6|79 30:1 7|49 4:1 8|99 48:1 9|14 7:1 10|97 47:2 1|97 54:2 2|40 2:2 3|71 49:2 4|47 56:2 5|10 45:2 6|29 97:2 7|52 57:2 8|19 95:2 9|28 68:2 10|90 51:3 1|21 99:3 2|10 75:3 3|15 30:3 4|35 100:3 5|9 74:3 6|1 27:3 7|26 92:3 8|53 71:3 9|3 15:3 10|82 21:4 1|92 68:4 2|38 27:4 3|74 27:4 4|51 69:4 5|27 40:4 6|54 95:4 7|76 16:4 8|100 11:4 9|2 59:4 10|15 9:5 1|60 25:5 2|61 54:5 3|44 54:5 4|11 30:5 5|79 56:5 6|80 17:5 7|49 49:5 8|9 21:5 9|89 62:5 10|34 94:6 1|25 73:6 2|23 100:6 3|66 33:6 4|23 49:6 5|98 15:6 6|9 91:6 7|92 2:6 8|84 93:6 9|46 46:6 10|52 41:7 1|86 63:7 2|25 12:7 3|51 23:7 4|40 93:7 5|81 53:7 6|68 53:7 7|80 43:7 8|41 3:7 9|67 64:7 10|44 77:8 1|32 10:8 2|29 72:8 3|54 73:8 4|94 33:8 5|14 26:8 6|30 9:8 7|37 4:8 8|61 30:8 9|37 42:8 10|78 52:9 1|53 72:9 2|62 91:9 3|40 7:9 4|4 22:9 5|54 62:9 6|7 30:9 7|86 4:9 8|3 70:9 9|65 46:9 10|78 78:10 1|86 72:10 2|41 64:10 3|74 49:10 4|86 46:10 5|43 51:10 6|1 98:10 7|82 2:10 8|97 19:10 9|31 89:10 10</relation>
    <relation name="R77" arity="2" nbTuples="100" semantics="soft" defaultCost="infinity">94 49:1 1|18 50:1 2|53 99:1 3|39 1:1 4|64 95:1 5|85 17:1 6|54 47:1 7|54 81:1 8|69 69:1 9|93 18:1 10|91 94:2 1|59 90:2 2|27 36:2 3|6 91:2 4|8 25:2 5|68 87:2 6|43 82:2 7|1 88:2 8|56 49:2 9|35 61:2 10|70 80:3 1|7 32:3 2|77 11:3 3|90 87:3 4|67 64:3 5|99 53:3 6|6 10:3 7|5 23:3 8|43 16:3 9|32 35:3 10|95 25:4 1|92 10:4 2|22 64:4 3|61 54:4 4|96 74:4 5|74 40:4 6|52 37:4 7|82 89:4 8|51 48:4 9|92 11:4 10|52 17:5 1|78 24:5 2|78 90:5 3|40 89:5 4|63 3:5 5|65 83:5 6|56 28:5 7|28 32:5 8|51 61:5 9|65 60:5 10|44 72:6 1|29 53:6 2|76 30:6 3|61 45:6 4|84 23:6 5|61 29:6 6|31 14:6 7|4 46:6 8|80 83:6 9|89 80:6 10|7 65:7 1|69 67:7 2|49 36:7 3|74 81:7 4|38 56:7 5|98 90:7 6|77 45:7 7|92 70:7 8|44 86:7 9|67 69:7 10|54 1:8 1|95 69:8 2|55 68:8 3|60 33:8 4|35 3:8 5|100 43:8 6|10 93:8 7|50 56:8 8|73 58:8 9|12 42:8 10|44 76:9 1|7 57:9 2|26 27:9 3|35 23:9 4|6 20:9 5|89 4:9 6|9 73:9 7|17 35:9 8|88 55:9 9|95 69:9 10|67 66:10 1|19 8:10 2|52 40:10 3|62 41:10 4|81 57:10 5|40 95:10 6|65 36:10 7|60 91:10 8|33 34:10 9|8 53:10 10</relation>
    <relation name="R78" arity="2" nbTuples="100" semantics="soft" defaultCost="infinity">9 90:1 1|6 63:1 2|90 17:1 3|18 49:1 4|14 74:1 5|96 12:1 6|85 55:1 7|2 41:1 8|12 88:1 9|42 36:1 10|12 20:2 1|40 74:2 2|48 15:2 3|40 56:2 4|47 37:2 5|53 70:2 6|65 74:2 7|27 44:2 8|74 79:2 9|38 23:2 10|54 30:3 1|94 13:3 2|83 7:3 3|39 20:3 4|56 39:3 5|66 11:3 6|52 53:3 7|57 45:3 8|31 49:3 9|56 80:3 10|38 68:4 1|47 45:4 2|41 79:4 3|65 77:4 4|51 78:4 5|58 58:4 6|24 49:4 7|87 68:4 8|69 27:4 9|11 38:4 10|37 34:5 1|34 46:5 2|17 99:5 3|14 23:5 4|100 59:5 5|84 21:5 6|39 42:5 7|70 26:5 8|84 64:5 9|33 89:5 10|17 43:6 1|28 64:6 2|6 9:6 3|94 94:6 4|15 30:6 5|70 32:6 6|27 92:6 7|75 15:6 8|63 85:6 9|48 97:6 10|81 96:7 1|29 52:7 2|10 8:7 3|96 75:7 4|59 98:7 5|61 99:7 6|98 65:7 7|10 3:7 8|47 2:7 9|30 24:7 10|41 95:8 1|44 32:8 2|79 77:8 3|82 86:8 4|22 89:8 5|69 98:8 6|50 16:8 7|18 74:8 8|30 30:8 9|14 36:8 10|21 39:9 1|45 36:9 2|95 82:9 3|59 65:9 4|87 19:9 5|8 34:9 6|14 65:9 7|63 42:9 8|99 89:9 9|71 57:9 10|60 35:10 1|47 73:10 2|73 72:10 3|8 51:10 4|10 79:10 5|63 24:10 6|10 36:10 7|16 78:10 8|58 87:10 9|15 60:10 10</relation>
    <relation name="R79" arity="2" nbTuples="100" semantics="soft" defaultCost="infinity">7 60:1 1|68 94:1 2|78 52:1 3|21 41:1 4|62 83:1 5|62 8:1 6|60 15:1 7|26 2:1 8|68 44:1 9|31 76:1 10|40 66:2 1|8 36:2 2|65 57:2 3|35 28:2 4|84 56:2 5|31 44:2 6|7 71:2 7|26 38:2 8|6 77:2 9|49 8:2 10|36 8:3 1|87 83:3 2|35 31:3 3|55 26:3 4|88 84:3 5|58 50:3 6|47 92:3 7|24 100:3 8|74 48:3 9|11 99:3 10|34 10:4 1|19 60:4 2|3 100:4 3|50 67:4 4|79 36:4 5|24 79:4 6|44 72:4 7|22 96:4 8|60 68:4 9|50 9:4 10|42 85:5 1|82 4:5 2|92 20:5 3|21 29:5 4|37 7:5 5|55 36:5 6|86 93:5 7|23 12:5 8|51 88:5 9|66 72:5 10|90 88:6 1|96 23:6 2|39 41:6 3|48 60:6 4|32 82:6 5|85 19:6 6|26 85:6 7|39 26:6 8|81 80:6 9|79 20:6 10|66 90:7 1|38 60:7 2|3 83:7 3|20 62:7 4|3 75:7 5|80 81:7 6|71 64:7 7|45 42:7 8|18 44:7 9|32 44:7 10|54 29:8 1|96 40:8 2|88 86:8 3|44 31:8 4|9 92:8 5|22 64:8 6|98 41:8 7|98 34:8 8|32 21:8 9|43 47:8 10|76 35:9 1|30 39:9 2|45 12:9 3|60 99:9 4|46 26:9 5|33 53:9 6|46 100:9 7|23 2:9 8|14 1:9 9|55 40:9 10|25 19:10 1|5 88:10 2|41 44:10 3|52 56:10 4|23 69:10 5|28 31:10 6|55 42:10 7|67 2:10 8|8 55:10 9|41 76:10 10</relation>
    <relation name="R80" arity="2" nbTuples="100" semantics="soft" defaultCost="infinity">17 7:1 1|41 35:1 2|79 99:1 3|67 45:1 4|45 31:1 5|64 100:1 6|21 43:1 7|34 16:1 8|45 2:1 9|46 78:1 10|81 93:2 1|87 73:2 2|17 46:2 3|53 62:2 4|29 81:2 5|36 42:2 6|34 75:2 7|26 7:2 8|32 31:2 9|77 95:2 10|8 59:3 1|9 15:3 2|50 62:3 3|8 67:3 4|93 44:3 5|26 51:3 6|33 69:3 7|10 21:3 8|83 91:3 9|86 1:3 10|80 58:4 1|88 64:4 2|15 4:4 3|29 17:4 4|79 26:4 5|64 79:4 6|85 72:4 7|15 9:4 8|65 23:4 9|85 62:4 10|21 51:5 1|28 88:5 2|28 17:5 3|86 40:5 4|91 49:5 5|58 59:5 6|86 70:5 7|18 28:5 8|26 96:5 9|66 19:5 10|1 82:6 1|33 58:6 2|95 13:6 3|56 14:6 4|86 64:6 5|76 67:6 6|63 9:6 7|4 61:6 8|59 56:6 9|51 49:6 10|96 75:7 1|24 37:7 2|10 82:7 3|31 97:7 4|33 45:7 5|60 82:7 6|12 34:7 7|44 81:7 8|12 50:7 9|45 81:7 10|91 98:8 1|63 58:8 2|16 94:8 3|66 19:8 4|6 85:8 5|64 1:8 6|98 99:8 7|10 21:8 8|47 29:8 9|44 85:8 10|91 29:9 1|3 20:9 2|29 51:9 3|3 76:9 4|98 76:9 5|52 17:9 6|28 9:9 7|37 13:9 8|38 68:9 9|54 28:9 10|13 96:10 1|3 73:10 2|89 33:10 3|36 29:10 4|61 26:10 5|42 59:10 6|41 29:10 7|34 46:10 8|48 51:10 9|67 51:10 10</relation>
    <relation name="R81" arity="2" nbTuples="100" semantics="soft" defaultCost="infinity">68 31:1 1|36 48:1 2|62 80:1 3|69 22:1 4|65 14:1 5|35 44:1 6|84 98:1 7|90 91:1 8|28 6:1 9|69 90:1 10|33 11:2 1|55 68:2 2|49 69:2 3|51 54:2 4|59 51:2 5|84 35:2 6|76 47:2 7|16 3:2 8|35 43:2 9|3 32:2 10|57 87:3 1|21 1:3 2|3 81:3 3|37 72:3 4|43 24:3 5|99 37:3 6|41 3:3 7|68 97:3 8|58 81:3 9|42 24:3 10|76 35:4 1|53 29:4 2|31 26:4 3|53 28:4 4|61 53:4 5|69 7:4 6|61 95:4 7|13 32:4 8|80 96:4 9|27 2:4 10|57 57:5 1|41 38:5 2|60 96:5 3|45 41:5 4|72 97:5 5|42 52:5 6|100 45:5 7|9 98:5 8|31 35:5 9|72 22:5 10|37 95:6 1|31 24:6 2|12 1:6 3|77 12:6 4|27 58:6 5|100 24:6 6|34 49:6 7|63 41:6 8|98 69:6 9|88 8:6 10|60 70:7 1|17 9:7 2|3 5:7 3|34 73:7 4|27 27:7 5|97 100:7 6|90 2:7 7|49 82:7 8|49 53:7 9|34 25:7 10|53 86:8 1|91 65:8 2|58 52:8 3|34 47:8 4|40 25:8 5|15 50:8 6|89 6:8 7|74 16:8 8|36 66:8 9|97 87:8 10|10 93:9 1|14 78:9 2|37 12:9 3|74 45:9 4|55 38:9 5|82 56:9 6|84 53:9 7|65 81:9 8|32 86:9 9|6 15:9 10|32 54:10 1|65 11:10 2|81 43:10 3|90 54:10 4|64 71:10 5|9 36:10 6|24 30:10 7|62 87:10 8|78 40:10 9|65 8:10 10</relation>
    <relation name="R82" arity="2" nbTuples="100" semantics="soft" defaultCost="infinity">33 62:1 1|42 14:1 2|15 72:1 3|1 27:1 4|100 27:1 5|10 82:1 6|84 22:1 7|27 6:1 8|90 31:1 9|73 91:1 10|25 52:2 1|12 58:2 2|4 42:2 3|48 7:2 4|13 83:2 5|31 84:2 6|95 51:2 7|28 69:2 8|75 1:2 9|85 53:2 10|4 13:3 1|86 13:3 2|94 86:3 3|97 25:3 4|15 54:3 5|41 43:3 6|17 53:3 7|92 47:3 8|39 64:3 9|84 31:3 10|80 40:4 1|100 20:4 2|81 84:4 3|42 24:4 4|30 79:4 5|34 27:4 6|51 83:4 7|36 75:4 8|8 29:4 9|55 58:4 10|26 73:5 1|36 47:5 2|4 70:5 3|12 80:5 4|58 3:5 5|53 51:5 6|22 69:5 7|6 38:5 8|5 43:5 9|98 5:5 10|2 76:6 1|46 80:6 2|20 36:6 3|95 37:6 4|90 25:6 5|73 51:6 6|21 89:6 7|51 74:6 8|52 22:6 9|72 85:6 10|44 20:7 1|96 70:7 2|79 57:7 3|13 99:7 4|23 96:7 5|59 82:7 6|17 83:7 7|74 78:7 8|82 17:7 9|40 97:7 10|32 28:8 1|41 78:8 2|12 35:8 3|92 56:8 4|90 46:8 5|1 14:8 6|70 20:8 7|30 40:8 8|2 29:8 9|54 94:8 10|26 96:9 1|17 13:9 2|76 15:9 3|21 15:9 4|54 23:9 5|10 25:9 6|81 84:9 7|25 48:9 8|26 95:9 9|58 39:9 10|93 17:10 1|60 61:10 2|63 80:10 3|82 21:10 4|94 63:10 5|97 56:10 6|60 17:10 7|82 5:10 8|55 43:10 9|70 40:10 10</relation>
    <relation name="R83" arity="2" nbTuples="100" semantics="soft" defaultCost="infinity">70 45:1 1|64 43:1 2|88 71:1 3|45 32:1 4|37 43:1 5|52 70:1 6|89 91:1 7|86 90:1 8|92 93:1 9|57 70:1 10|77 51:2 1|41 6:2 2|68 1:2 3|6 18:2 4|21 51:2 5|23 98:2 6|86 23:2 7|50 21:2 8|92 61:2 9|81 12:2 10|25 9:3 1|10 96:3 2|98 79:3 3|47 95:3 4|81 44:3 5|26 52:3 6|82 68:3 7|28 8:3 8|62 40:3 9|26 72:3 10|84 21:4 1|86 3:4 2|2 35:4 3|15 4:4 4|19 10:4 5|2 63:4 6|57 75:4 7|62 99:4 8|89 33:4 9|30 85:4 10|41 3:5 1|41 77:5 2|61 78:5 3|91 72:5 4|14 82:5 5|36 99:5 6|69 37:5 7|57 37:5 8|10 3:5 9|25 58:5 10|12 69:6 1|19 51:6 2|90 85:6 3|15 50:6 4|65 77:6 5|53 91:6 6|42 55:6 7|72 64:6 8|36 55:6 9|18 55:6 10|76 56:7 1|80 4:7 2|10 19:7 3|57 64:7 4|76 32:7 5|20 49:7 6|83 24:7 7|70 66:7 8|6 93:7 9|58 90:7 10|73 42:8 1|100 2:8 2|92 41:8 3|73 23:8 4|57 37:8 5|46 13:8 6|23 29:8 7|76 64:8 8|74 77:8 9|73 85:8 10|31 70:9 1|91 35:9 2|94 59:9 3|18 68:9 4|66 23:9 5|97 35:9 6|37 39:9 7|83 21:9 8|56 35:9 9|71 70:9 10|95 2:10 1|74 59:10 2|23 83:10 3|60 42:10 4|8 99:10 5|38 2:10 6|6 89:10 7|79 100:10 8|58 45:10 9|88 69:10 10</relation>
    <relation name="R84" arity="2" nbTuples="100" semantics="soft" defaultCost="infinity">94 68:1 1|14 6:1 2|17 57:1 3|26 50:1 4|89 37:1 5|78 64:1 6|62 67:1 7|11 53:1 8|31 22:1 9|54 31:1 10|8 52:2 1|22 19:2 2|72 2:2 3|4 95:2 4|65 53:2 5|14 34:2 6|81 98:2 7|47 86:2 8|99 76:2 9|79 98:2 10|1 4:3 1|35 69:3 2|44 15:3 3|41 21:3 4|7 98:3 5|66 24:3 6|22 18:3 7|61 60:3 8|24 92:3 9|16 15:3 10|42 90:4 1|26 9:4 2|16 9:4 3|2 99:4 4|95 18:4 5|51 16:4 6|45 88:4 7|72 38:4 8|73 47:4 9|15 93:4 10|60 64:5 1|4 5:5 2|65 50:5 3|4 17:5 4|76 76:5 5|72 1:5 6|24 68:5 7|50 71:5 8|45 85:5 9|80 19:5 10|87 12:6 1|74 55:6 2|26 15:6 3|96 28:6 4|15 54:6 5|66 64:6 6|15 58:6 7|30 68:6 8|73 53:6 9|85 20:6 10|86 89:7 1|37 61:7 2|60 87:7 3|40 10:7 4|48 91:7 5|42 95:7 6|80 92:7 7|85 50:7 8|44 82:7 9|10 36:7 10|86 23:8 1|57 91:8 2|13 2:8 3|21 57:8 4|67 92:8 5|26 36:8 6|8 95:8 7|9 19:8 8|45 50:8 9|33 27:8 10|52 90:9 1|84 12:9 2|89 14:9 3|42 28:9 4|53 79:9 5|50 58:9 6|93 60:9 7|44 3:9 8|22 34:9 9|73 42:9 10|58 26:10 1|54 86:10 2|69 20:10 3|75 93:10 4|65 2:10 5|25 64:10 6|56 83:10 7|52 68:10 8|48 1:10 9|58 40:10 10</relation>
    <relation name="R85" arity="2" nbTuples="100" semantics="soft" defaultCost="infinity">48 35:1 1|46 82:1 2|1 40:1 3|67 42:1 4|86 62:1 5|15 1:1 6|64 62:1 7|54 92:1 8|62 16:1 9|85 91:1 10|83 93:2 1|82 55:2 2|89 77:2 3|73 80:2 4|46 16:2 5|58 25:2 6|81 93:2 7|17 93:2 8|20 85:2 9|72 30:2 10|92 39:3 1|58 49:3 2|57 39:3 3|43 54:3 4|80 43:3 5|53 36:3 6|39 68:3 7|65 5:3 8|95 76:3 9|8 18:3 10|84 51:4 1|72 88:4 2|95 9:4 3|79 15:4 4|26 65:4 5|50 55:4 6|63 73:4 7|64 72:4 8|37 34:4 9|64 37:4 10|60 80:5 1|84 16:5 2|77 77:5 3|86 91:5 4|33 97:5 5|44 55:5 6|61 51:5 7|42 13:5 8|90 71:5 9|91 69:5 10|96 20:6 1|6 89:6 2|81 51:6 3|41 2:6 4|31 97:6 5|16 98:6 6|58 62:6 7|29 59:6 8|100 16:6 9|90 90:6 10|14 12:7 1|92 52:7 2|81 57:7 3|57 94:7 4|7 48:7 5|11 61:7 6|78 17:7 7|48 29:7 8|25 97:7 9|65 5:7 10|7 2:8 1|97 34:8 2|55 38:8 3|55 29:8 4|50 90:8 5|56 33:8 6|56 15:8 7|27 61:8 8|94 77:8 9|19 93:8 10|43 67:9 1|94 97:9 2|81 22:9 3|9 56:9 4|43 47:9 5|24 3:9 6|30 37:9 7|80 46:9 8|75 58:9 9|53 54:9 10|5 99:10 1|29 77:10 2|62 11:10 3|43 59:10 4|46 78:10 5|22 27:10 6|89 3:10 7|99 16:10 8|89 100:10 9|86 33:10 10</relation>
    <relation name="R86" arity="2" nbTuples="100" semantics="soft" defaultCost="infinity">48 56:1 1|90 13:1 2|29 5:1 3|12 41:1 4|38 82:1 5|61 74:1 6|14 57:1 7|75 17:1 8|30 38:1 9|39 97:1 10|71 6:2 1|70 74:2 2|91 8:2 3|31 51:2 4|2 43:2 5|8 13:2 6|31 27:2 7|11 20:2 8|94 59:2 9|34 53:2 10|38 14:3 1|19 16:3 2|47 22:3 3|60 2:3 4|84 1:3 5|19 89:3 6|99 36:3 7|7 9:3 8|36 57:3 9|6 20:3 10|4 21:4 1|29 85:4 2|11 62:4 3|36 66:4 4|1 58:4 5|37 86:4 6|38 68:4 7|42 90:4 8|74 69:4 9|54 97:4 10|28 44:5 1|36 11:5 2|88 33:5 3|84 59:5 4|71 20:5 5|39 36:5 6|52 57:5 7|45 33:5 8|100 45:5 9|58 69:5 10|56 49:6 1|26 88:6 2|99 45:6 3|21 19:6 4|67 69:6 5|65 56:6 6|30 42:6 7|42 34:6 8|84 53:6 9|40 90:6 10|33 60:7 1|58 40:7 2|91 28:7 3|35 29:7 4|98 42:7 5|84 66:7 6|68 77:7 7|26 45:7 8|26 50:7 9|56 82:7 10|31 11:8 1|86 23:8 2|28 12:8 3|71 80:8 4|7 60:8 5|14 15:8 6|16 56:8 7|43 71:8 8|96 91:8 9|31 49:8 10|12 35:9 1|29 84:9 2|46 12:9 3|3 5:9 4|49 23:9 5|100 95:9 6|52 34:9 7|84 66:9 8|58 59:9 9|52 2:9 10|62 72:10 1|85 27:10 2|58 51:10 3|92 44:10 4|38 32:10 5|7 12:10 6|99 70:10 7|43 29:10 8|21 11:10 9|10 20:10 10</relation>
    <relation name="R87" arity="2" nbTuples="100" semantics="soft" defaultCost="infinity">18 4:1 1|42 3:1 2|82 92:1 3|97 20:1 4|16 44:1 5|38 88:1 6|68 30:1 7|27 58:1 8|53 25:1 9|8 67:1 10|74 48:2 1|99 43:2 2|35 41:2 3|47 6:2 4|93 98:2 5|65 22:2 6|30 11:2 7|4 12:2 8|38 45:2 9|67 72:2 10|33 69:3 1|65 95:3 2|24 91:3 3|99 63:3 4|90 90:3 5|15 79:3 6|61 39:3 7|45 65:3 8|12 90:3 9|11 61:3 10|2 69:4 1|48 17:4 2|78 58:4 3|69 31:4 4|28 69:4 5|98 61:4 6|88 100:4 7|35 2:4 8|86 50:4 9|57 27:4 10|11 18:5 1|94 7:5 2|2 42:5 3|57 14:5 4|52 42:5 5|47 51:5 6|28 28:5 7|22 5:5 8|30 85:5 9|34 52:5 10|13 96:6 1|28 5:6 2|35 5:6 3|22 92:6 4|86 85:6 5|86 2:6 6|5 84:6 7|52 54:6 8|4 75:6 9|4 79:6 10|53 51:7 1|26 35:7 2|9 44:7 3|84 26:7 4|22 20:7 5|87 46:7 6|74 77:7 7|41 54:7 8|58 22:7 9|9 56:7 10|56 23:8 1|63 62:8 2|16 41:8 3|7 17:8 4|76 19:8 5|41 63:8 6|58 85:8 7|30 94:8 8|90 28:8 9|40 37:8 10|91 65:9 1|6 90:9 2|24 72:9 3|95 65:9 4|57 50:9 5|43 23:9 6|97 40:9 7|45 91:9 8|84 16:9 9|3 14:9 10|42 15:10 1|41 81:10 2|50 28:10 3|16 72:10 4|95 47:10 5|99 99:10 6|19 6:10 7|86 12:10 8|31 60:10 9|73 10:10 10</relation>
    <relation name="R88" arity="2" nbTuples="100" semantics="soft" defaultCost="infinity">51 65:1 1|16 21:1 2|56 75:1 3|76 86:1 4|4 36:1 5|52 52:1 6|78 91:1 7|69 67:1 8|69 9:1 9|16 46:1 10|24 51:2 1|100 4:2 2|13 46:2 3|95 71:2 4|75 80:2 5|68 98:2 6|13 61:2 7|79 48:2 8|41 78:2 9|27 97:2 10|16 72:3 1|94 16:3 2|86 13:3 3|71 19:3 4|55 55:3 5|56 18:3 6|74 33:3 7|61 23:3 8|98 67:3 9|44 51:3 10|23 93:4 1|85 31:4 2|19 20:4 3|68 89:4 4|52 79:4 5|55 79:4 6|17 16:4 7|88 72:4 8|75 60:4 9|92 61:4 10|21 74:5 1|100 32:5 2|89 9:5 3|49 70:5 4|52 18:5 5|94 88:5 6|34 73:5 7|69 77:5 8|38 99:5 9|69 36:5 10|40 84:6 1|89 82:6 2|98 72:6 3|28 13:6 4|85 26:6 5|20 33:6 6|40 52:6 7|20 21:6 8|27 26:6 9|83 6:6 10|46 19:7 1|81 21:7 2|87 17:7 3|67 79:7 4|33 49:7 5|92 50:7 6|96 91:7 7|41 57:7 8|8 88:7 9|80 16:7 10|23 48:8 1|51 10:8 2|73 90:8 3|97 69:8 4|60 97:8 5|53 54:8 6|28 2:8 7|65 62:8 8|34 85:8 9|97 77:8 10|94 57:9 1|88 40:9 2|56 38:9 3|44 87:9 4|41 94:9 5|46 29:9 6|29 49:9 7|80 37:9 8|3 51:9 9|34 10:9 10|96 52:10 1|72 49:10 2|16 69:10 3|13 98:10 4|78 63:10 5|62 63:10 6|93 9:10 7|76 68:10 8|36 72:10 9|9 52:10 10</relation>
    <relation name="R89" arity="2" nbTuples="100" semantics="soft" defaultCost="infinity">47 84:1 1|53 85:1 2|71 25:1 3|24 95:1 4|13 45:1 5|5 42:1 6|27 27:1 7|50 8:1 8|28 77:1 9|94 17:1 10|77 51:2 1|76 56:2 2|68 86:2 3|5 81:2 4|95 41:2 5|16 5:2 6|72 6:2 7|69 36:2 8|55 36:2 9|59 95:2 10|73 28:3 1|27 73:3 2|98 65:3 3|87 27:3 4|27 46:3 5|8 52:3 6|71 79:3 7|19 8:3 8|28 79:3 9|31 62:3 10|15 17:4 1|20 88:4 2|20 89:4 3|41 18:4 4|67 37:4 5|87 86:4 6|61 34:4 7|51 87:4 8|6 52:4 9|3 100:4 10|3 2:5 1|40 62:5 2|36 41:5 3|17 30:5 4|82 28:5 5|32 19:5 6|12 40:5 7|92 60:5 8|38 91:5 9|61 35:5 10|43 30:6 1|34 1:6 2|8 27:6 3|87 37:6 4|21 74:6 5|84 68:6 6|67 26:6 7|33 24:6 8|62 62:6 9|46 41:6 10|100 92:7 1|35 83:7 2|72 85:7 3|76 60:7 4|33 68:7 5|49 72:7 6|55 35:7 7|61 19:7 8|67 83:7 9|47 64:7 10|34 95:8 1|55 86:8 2|80 51:8 3|93 65:8 4|59 85:8 5|63 53:8 6|90 38:8 7|79 39:8 8|10 62:8 9|77 88:8 10|6 77:9 1|75 31:9 2|28 96:9 3|8 57:9 4|5 90:9 5|15 41:9 6|28 72:9 7|79 26:9 8|100 63:9 9|12 4:9 10|78 84:10 1|62 65:10 2|8 60:10 3|93 89:10 4|52 28:10 5|72 13:10 6|18 94:10 7|95 96:10 8|82 1:10 9|65 81:10 10</relation>
    <relation name="R90" arity="2" nbTuples="100" semantics="soft" defaultCost="infinity">22 82:1 1|44 39:1 2|76 77:1 3|80 91:1 4|59 40:1 5|23 34:1 6|73 3:1 7|48 97:1 8|85 17:1 9|9 22:1 10|47 38:2 1|46 12:2 2|72 66:2 3|13 14:2 4|97 41:2 5|58 49:2 6|96 88:2 7|75 21:2 8|63 65:2 9|93 66:2 10|63 13:3 1|75 13:3 2|72 20:3 3|49 38:3 4|88 3:3 5|88 29:3 6|2 14:3 7|51 20:3 8|33 78:3 9|73 13:3 10|2 78:4 1|74 78:4 2|53 12:4 3|82 59:4 4|30 46:4 5|36 87:4 6|17 51:4 7|37 95:4 8|86 33:4 9|44 26:4 10|99 37:5 1|86 27:5 2|38 34:5 3|96 21:5 4|59 59:5 5|72 35:5 6|93 51:5 7|94 28:5 8|58 42:5 9|47 81:5 10|51 100:6 1|10 38:6 2|75 68:6 3|18 75:6 4|32 77:6 5|12 50:6 6|21 79:6 7|31 18:6 8|78 60:6 9|54 56:6 10|67 95:7 1|99 98:7 2|75 97:7 3|69 23:7 4|34 72:7 5|47 34:7 6|26 4:7 7|20 72:7 8|14 64:7 9|28 68:7 10|90 58:8 1|19 76:8 2|10 73:8 3|34 68:8 4|56 76:8 5|1 51:8 6|20 86:8 7|1 85:8 8|22 9:8 9|6 86:8 10|9 59:9 1|83 79:9 2|5 92:9 3|27 55:9 4|37 80:9 5|48 2:9 6|79 20:9 7|22 3:9 8|32 9:9 9|20 13:9 10|48 60:10 1|76 82:10 2|41 12:10 3|69 54:10 4|74 6:10 5|89 8:10 6|82 5:10 7|19 10:10 8|32 35:10 9|20 44:10 10</relation>
    <relation name="R91" arity="2" nbTuples="100" semantics="soft" defaultCost="infinity">93 85:1 1|33 48:1 2|64 33:1 3|91 36:1 4|43 24:1 5|86 91:1 6|38 79:1 7|65 57:1 8|46 35:1 9|55 74:1 10|50 34:2 1|20 34:2 2|18 56:2 3|59 96:2 4|23 52:2 5|12 74:2 6|34 88:2 7|40 67:2 8|77 3:2 9|76 90:2 10|95 7:3 1|87 96:3 2|94 9:3 3|15 21:3 4|13 20:3 5|9 90:3 6|88 97:3 7|87 83:3 8|66 32:3 9|33 51:3 10|56 36:4 1|68 85:4 2|85 72:4 3|80 82:4 4|79 16:4 5|77 20:4 6|71 49:4 7|40 56:4 8|86 78:4 9|72 96:4 10|65 80:5 1|45 7:5 2|12 1:5 3|54 83:5 4|3 86:5 5|27 23:5 6|97 17:5 7|49 69:5 8|43 52:5 9|93 82:5 10|30 97:6 1|51 69:6 2|36 7:6 3|57 47:6 4|15 36:6 5|33 35:6 6|82 55:6 7|30 3:6 8|22 36:6 9|81 38:6 10|5 75:7 1|23 17:7 2|48 40:7 3|92 36:7 4|9 63:7 5|48 43:7 6|98 97:7 7|46 50:7 8|22 93:7 9|8 12:7 10|74 52:8 1|44 6:8 2|44 5:8 3|94 64:8 4|11 73:8 5|65 18:8 6|37 72:8 7|70 33:8 8|14 75:8 9|1 15:8 10|30 73:9 1|76 80:9 2|86 13:9 3|51 45:9 4|34 93:9 5|96 26:9 6|32 30:9 7|1 3:9 8|88 35:9 9|78 50:9 10|3 90:10 1|8 75:10 2|76 88:10 3|81 40:10 4|6 48:10 5|73 74:10 6|80 9:10 7|15 18:10 8|82 21:10 9|78 33:10 10</relation>
    <relation name="R92" arity="2" nbTuples="100" semantics="soft" defaultCost="infinity">80 9:1 1|73 73:1 2|44 55:1 3|91 79:1 4|98 39:1 5|88 77:1 6|22 26:1 7|7 80:1 8|50 30:1 9|52 62:1 10|59 98:2 1|52 64:2 2|57 28:2 3|89 92:2 4|43 39:2 5|65 45:2 6|28 25:2 7|68 51:2 8|87 66:2 9|54 2:2 10|18 80:3 1|93 32:3 2|81 53:3 3|76 90:3 4|12 81:3 5|9 3:3 6|78 58:3 7|95 92:3 8|9 95:3 9|11 74:3 10|92 20:4 1|10 39:4 2|88 96:4 3|44 2:4 4|16 44:4 5|65 43:4 6|87 79:4 7|31 9:4 8|98 81:4 9|83 40:4 10|31 100:5 1|76 86:5 2|16 65:5 3|73 20:5 4|85 96:5 5|9 20:5 6|51 60:5 7|19 1:5 8|18 68:5 9|85 72:5 10|52 37:6 1|49 82:6 2|6 45:6 3|56 70:6 4|36 79:6 5|20 52:6 6|11 55:6 7|73 21:6 8|64 89:6 9|96 79:6 10|8 74:7 1|76 46:7 2|91 41:7 3|93 78:7 4|54 19:7 5|1 85:7 6|89 3:7 7|13 40:7 8|22 18:7 9|97 32:7 10|70 31:8 1|96 82:8 2|35 74:8 3|33 99:8 4|76 92:8 5|62 21:8 6|76 85:8 7|49 24:8 8|13 90:8 9|29 23:8 10|68 22:9 1|62 54:9 2|28 79:9 3|12 44:9 4|42 46:9 5|47 80:9 6|76 6:9 7|51 78:9 8|34 24:9 9|51 12:9 10|19 12:10 1|27 91:10 2|88 90:10 3|9 11:10 4|50 72:10 5|47 79:10 6|48 42:10 7|55 9:10 8|41 78:10 9|30 3:10 10</relation>
    <relation name="R93" arity="2" nbTuples="100" semantics="soft" defaultCost="infinity">68 79:1 1|81 3:1 2|49 66:1 3|4 77:1 4|82 20:1 5|55 93:1 6|37 63:1 7|7 18:1 8|95 60:1 9|7 93:1 10|92 100:2 1|53 78:2 2|8 47:2 3|70 53:2 4|49 3:2 5|94 21:2 6|66 91:2 7|93 56:2 8|42 86:2 9|14 13:2 10|11 46:3 1|95 84:3 2|57 77:3 3|100 39:3 4|71 13:3 5|20 64:3 6|47 74:3 7|9 70:3 8|12 53:3 9|2 42:3 10|37 99:4 1|11 32:4 2|47 34:4 3|58 47:4 4|34 6:4 5|75 63:4 6|60 17:4 7|71 33:4 8|5 53:4 9|35 47:4 10|17 73:5 1|22 24:5 2|10 44:5 3|46 72:5 4|39 91:5 5|89 93:5 6|85 18:5 7|26 55:5 8|81 3:5 9|26 47:5 10|15 11:6 1|35 8:6 2|42 51:6 3|74 7:6 4|55 43:6 5|45 58:6 6|85 58:6 7|89 2:6 8|74 3:6 9|88 52:6 10|59 95:7 1|69 11:7 2|29 14:7 3|8 79:7 4|39 40:7 5|31 29:7 6|10 25:7 7|36 24:7 8|34 78:7 9|59 38:7 10|2 60:8 1|65 13:8 2|26 89:8 3|24 5:8 4|53 92:8 5|12 23:8 6|38 22:8 7|61 47:8 8|45 63:8 9|66 73:8 10|49 53:9 1|34 31:9 2|12 45:9 3|80 97:9 4|2 67:9 5|37 92:9 6|56 5:9 7|59 92:9 8|70 23:9 9|12 95:9 10|39 45:10 1|22 80:10 2|75 92:10 3|75 78:10 4|59 9:10 5|78 19:10 6|89 65:10 7|85 38:10 8|54 82:10 9|27 65:10 10</relation>
    <relation name="R94" arity="2" nbTuples="100" semantics="soft" defaultCost="infinity">41 80:1 1|99 58:1 2|67 30:1 3|62 67:1 4|20 17:1 5|92 87:1 6|76 51:1 7|58 43:1 8|55 54:1 9|43 12:1 10|82 33:2 1|58 68:2 2|98 86:2 3|14 99:2 4|96 48:2 5|6 78:2 6|45 51:2 7|58 71:2 8|70 19:2 9|62 68:2 10|83 9:3 1|60 71:3 2|67 40:3 3|24 42:3 4|29 77:3 5|79 21:3 6|66 45:3 7|40 30:3 8|9 13:3 9|42 60:3 10|40 47:4 1|59 93:4 2|100 91:4 3|24 51:4 4|57 90:4 5|90 83:4 6|15 34:4 7|100 66:4 8|1 99:4 9|45 14:4 10|23 71:5 1|60 90:5 2|94 8:5 3|86 76:5 4|21 49:5 5|24 29:5 6|73 7:5 7|11 86:5 8|4 16:5 9|94 74:5 10|77 35:6 1|51 76:6 2|99 53:6 3|28 89:6 4|7 9:6 5|43 34:6 6|68 22:6 7|35 8:6 8|83 80:6 9|26 74:6 10|78 54:7 1|12 59:7 2|35 30:7 3|60 94:7 4|10 100:7 5|77 64:7 6|54 71:7 7|65 35:7 8|46 17:7 9|77 59:7 10|28 11:8 1|45 66:8 2|56 64:8 3|58 64:8 4|27 83:8 5|19 51:8 6|86 18:8 7|40 65:8 8|2 64:8 9|93 78:8 10|95 58:9 1|36 9:9 2|35 24:9 3|49 45:9 4|15 53:9 5|91 19:9 6|30 88:9 7|11 40:9 8|23 65:9 9|45 82:9 10|46 100:10 1|35 72:10 2|49 56:10 3|46 56:10 4|10 9:10 5|33 13:10 6|56 44:10 7|62 7:10 8|65 38:10 9|8 79:10 10</relation>
    <relation name="R95" arity="2" nbTuples="100" semantics="soft" defaultCost="infinity">71 70:1 1|57 86:1 2|29 87:1 3|90 57:1 4|55 50:1 5|58 77:1 6|79 92:1 7|72 51:1 8|32 31:1 9|5 98:1 10|90 41:2 1|99 5:2 2|23 86:2 3|64 34:2 4|78 3:2 5|63 24:2 6|52 99:2 7|54 22:2 8|39 49:2 9|99 12:2 10|16 37:3 1|12 32:3 2|92 45:3 3|87 84:3 4|49 5:3 5|94 3:3 6|39 60:3 7|6 28:3 8|11 35:3 9|96 35:3 10|25 19:4 1|98 25:4 2|75 50:4 3|32 41:4 4|58 80:4 5|27 50:4 6|9 7:4 7|8 9:4 8|6 39:4 9|58 8:4 10|76 10:5 1|84 39:5 2|4 72:5 3|78 92:5 4|82 49:5 5|97 44:5 6|19 68:5 7|34 59:5 8|58 100:5 9|10 24:5 10|65 33:6 1|68 42:6 2|55 92:6 3|93 74:6 4|65 41:6 5|73 84:6 6|85 43:6 7|51 67:6 8|3 82:6 9|90 32:6 10|42 91:7 1|64 25:7 2|4 32:7 3|26 24:7 4|72 99:7 5|6 77:7 6|51 25:7 7|72 90:7 8|1 97:7 9|38 57:7 10|17 26:8 1|38 9:8 2|14 93:8 3|16 3:8 4|65 28:8 5|37 20:8 6|59 64:8 7|48 43:8 8|57 18:8 9|90 70:8 10|15 10:9 1|87 98:9 2|74 75:9 3|26 49:9 4|47 35:9 5|52 31:9 6|22 22:9 7|13 44:9 8|46 86:9 9|13 3:9 10|93 27:10 1|26 8:10 2|7 61:10 3|73 53:10 4|7 15:10 5|47 37:10 6|10 67:10 7|47 82:10 8|31 66:10 9|61 84:10 10</relation>
    <relation name="R96" arity="2" nbTuples="100" semantics="soft" defaultCost="infinity">8 99:1 1|11 14:1 2|87 79:1 3|75 77:1 4|28 60:1 5|70 80:1 6|58 49:1 7|92 96:1 8|36 45:1 9|81 23:1 10|79 83:2 1|1 31:2 2|35 59:2 3|7 40:2 4|70 35:2 5|78 48:2 6|92 49:2 7|16 7:2 8|28 64:2 9|4 6:2 10|5 61:3 1|33 34:3 2|13 26:3 3|42 12:3 4|64 55:3 5|2 72:3 6|75 51:3 7|34 18:3 8|71 45:3 9|41 55:3 10|10 85:4 1|5 79:4 2|8 33:4 3|77 43:4 4|53 80:4 5|90 46:4 6|85 64:4 7|95 20:4 8|34 68:4 9|21 39:4 10|97 31:5 1|54 43:5 2|61 57:5 3|31 46:5 4|72 82:5 5|33 48:5 6|98 25:5 7|77 35:5 8|93 23:5 9|21 69:5 10|68 11:6 1|75 63:6 2|23 26:6 3|70 31:6 4|85 21:6 5|4 45:6 6|73 72:6 7|58 93:6 8|94 98:6 9|30 91:6 10|76 92:7 1|46 85:7 2|89 30:7 3|42 39:7 4|77 89:7 5|26 57:7 6|19 92:7 7|11 37:7 8|40 55:7 9|74 9:7 10|10 41:8 1|17 55:8 2|28 13:8 3|84 9:8 4|71 20:8 5|92 30:8 6|17 42:8 7|30 98:8 8|46 35:8 9|85 62:8 10|55 82:9 1|74 24:9 2|44 2:9 3|44 38:9 4|53 7:9 5|45 86:9 6|48 91:9 7|73 36:9 8|94 28:9 9|26 59:9 10|94 18:10 1|3 31:10 2|88 60:10 3|43 33:10 4|69 43:10 5|90 22:10 6|99 57:10 7|41 99:10 8|61 86:10 9|30 42:10 10</relation>
    <relation name="R97" arity="2" nbTuples="100" semantics="soft" defaultCost="infinity">44 12:1 1|77 43:1 2|74 74:1 3|44 15:1 4|17 62:1 5|91 49:1 6|74 72:1 7|96 83:1 8|6 64:1 9|9 27:1 10|49 66:2 1|17 15:2 2|88 13:2 3|98 96:2 4|80 100:2 5|65 59:2 6|42 18:2 7|91 96:2 8|65 78:2 9|52 16:2 10|99 83:3 1|26 26:3 2|51 3:3 3|98 35:3 4|17 27:3 5|90 5:3 6|46 88:3 7|3 63:3 8|64 55:3 9|51 20:3 10|30 75:4 1|52 98:4 2|41 68:4 3|16 12:4 4|90 55:4 5|86 31:4 6|67 60:4 7|57 90:4 8|38 56:4 9|7 72:4 10|20 59:5 1|89 5:5 2|92 53:5 3|99 94:5 4|14 93:5 5|93 3:5 6|26 20:5 7|84 42:5 8|34 93:5 9|10 39:5 10|25 20:6 1|45 1:6 2|67 70:6 3|64 41:6 4|95 4:6 5|89 9:6 6|18 20:6 7|76 31:6 8|19 79:6 9|19 45:6 10|75 54:7 1|87 53:7 2|50 34:7 3|53 65:7 4|76 41:7 5|95 75:7 6|96 77:7 7|4 40:7 8|87 25:7 9|74 43:7 10|28 87:8 1|99 9:8 2|91 54:8 3|43 19:8 4|12 95:8 5|23 88:8 6|67 22:8 7|80 40:8 8|61 58:8 9|92 62:8 10|73 16:9 1|23 50:9 2|44 73:9 3|7 66:9 4|92 25:9 5|84 19:9 6|9 61:9 7|33 38:9 8|99 48:9 9|74 46:9 10|90 7:10 1|18 84:10 2|48 9:10 3|30 96:10 4|29 36:10 5|30 8:10 6|95 60:10 7|66 40:10 8|15 68:10 9|84 75:10 10</relation>
    <relation name="R98" arity="2" nbTuples="100" semantics="soft" defaultCost="infinity">4 39:1 1|3 71:1 2|20 85:1 3|2 25:1 4|5 20:1 5|54 46:1 6|5 84:1 7|93 58:1 8|96 43:1 9|65 52:1 10|95 18:2 1|80 40:2 2|9 44:2 3|26 2:2 4|74 44:2 5|96 24:2 6|84 11:2 7|24 21:2 8|32 28:2 9|26 70:2 10|24 27:3 1|92 66:3 2|72 72:3 3|71 3:3 4|16 86:3 5|67 88:3 6|56 74:3 7|52 69:3 8|49 94:3 9|79 38:3 10|49 22:4 1|97 50:4 2|62 81:4 3|21 79:4 4|96 98:4 5|62 53:4 6|1 100:4 7|71 35:4 8|23 34:4 9|87 9:4 10|69 76:5 1|81 16:5 2|73 41:5 3|88 13:5 4|96 38:5 5|38 81:5 6|97 19:5 7|31 6:5 8|73 50:5 9|66 34:5 10|66 2:6 1|51 91:6 2|11 7:6 3|28 66:6 4|85 8:6 5|97 12:6 6|32 92:6 7|44 85:6 8|7 92:6 9|20 52:6 10|98 80:7 1|40 7:7 2|90 21:7 3|46 32:7 4|28 48:7 5|79 79:7 6|50 29:7 7|90 3:7 8|81 36:7 9|55 81:7 10|83 4:8 1|3 73:8 2|77 45:8 3|49 15:8 4|77 31:8 5|60 17:8 6|100 94:8 7|62 69:8 8|37 87:8 9|39 37:8 10|11 48:9 1|93 47:9 2|76 53:9 3|34 6:9 4|42 5:9 5|25 59:9 6|66 10:9 7|12 83:9 8|76 99:9 9|21 44:9 10|47 14:10 1|12 94:10 2|14 51:10 3|59 65:10 4|18 71:10 5|22 23:10 6|92 88:10 7|53 81:10 8|92 70:10 9|16 40:10 10</relation>
    <relation name="R99" arity="2" nbTuples="100" semantics="soft" defaultCost="infinity">6 99:1 1|41 10:1 2|66 34:1 3|15 86:1 4|35 6:1 5|29 20:1 6|31 88:1 7|1 63:1 8|99 65:1 9|29 18:1 10|57 73:2 1|13 16:2 2|77 28:2 3|37 29:2 4|91 51:2 5|97 13:2 6|61 29:2 7|19 74:2 8|68 66:2 9|88 34:2 10|50 77:3 1|19 95:3 2|33 69:3 3|42 50:3 4|82 65:3 5|4 92:3 6|7 21:3 7|57 37:3 8|71 27:3 9|98 61:3 10|52 26:4 1|42 67:4 2|3 17:4 3|83 48:4 4|22 67:4 5|27 64:4 6|86 73:4 7|71 65:4 8|3 30:4 9|22 16:4 10|87 93:5 1|60 28:5 2|67 63:5 3|63 91:5 4|78 50:5 5|37 11:5 6|14 93:5 7|12 83:5 8|79 7:5 9|97 33:5 10|65 81:6 1|100 1:6 2|88 19:6 3|81 22:6 4|20 23:6 5|12 65:6 6|6 30:6 7|59 5:6 8|26 100:6 9|76 80:6 10|14 95:7 1|98 45:7 2|78 44:7 3|96 96:7 4|69 1:7 5|12 8:7 6|74 77:7 7|25 84:7 8|7 49:7 9|71 30:7 10|7 24:8 1|1 74:8 2|78 38:8 3|12 28:8 4|23 33:8 5|68 42:8 6|54 48:8 7|89 57:8 8|19 31:8 9|52 42:8 10|79 16:9 1|47 31:9 2|52 8:9 3|80 20:9 4|59 70:9 5|20 40:9 6|60 3:9 7|62 57:9 8|11 38:9 9|70 38:9 10|43 39:10 1|54 21:10 2|2 59:10 3|24 84:10 4|44 41:10 5|85 30:10 6|71 74:10 7|87 62:10 8|19 2:10 9|29 60:10 10</relation>
    <relation name="R100" arity="2" nbTuples="100" semantics="soft" defaultCost="infinity">7 54:1 1|23 13:1 2|10 16:1 3|32 45:1 4|9 3:1 5|36 52:1 6|31 76:1 7|33 54:1 8|81 52:1 9|100 50:1 10|56 5:2 1|44 41:2 2|13 9:2 3|14 12:2 4|53 76:2 5|76 2:2 6|65 55:2 7|73 77:2 8|6 28:2 9|28 94:2 10|44 86:3 1|4 20:3 2|31 3:3 3|61 82:3 4|54 46:3 5|85 35:3 6|53 31:3 7|46 43:3 8|52 2:3 9|51 20:3 10|32 69:4 1|49 21:4 2|32 50:4 3|71 11:4 4|28 57:4 5|79 22:4 6|40 64:4 7|26 18:4 8|53 34:4 9|37 98:4 10|71 18:5 1|43 65:5 2|53 63:5 3|25 42:5 4|15 44:5 5|49 49:5 6|21 15:5 7|98 16:5 8|48 6:5 9|55 46:5 10|18 39:6 1|90 67:6 2|83 11:6 3|99 53:6 4|64 15:6 5|24 5:6 6|30 74:6 7|79 36:6 8|38 57:6 9|3 52:6 10|33 18:7 1|79 12:7 2|70 22:7 3|34 93:7 4|72 73:7 5|63 98:7 6|39 29:7 7|27 69:7 8|62 98:7 9|77 5:7 10|5 22:8 1|91 9:8 2|80 58:8 3|7 49:8 4|24 96:8 5|93 91:8 6|93 12:8 7|67 21:8 8|42 89:8 9|75 62:8 10|93 95:9 1|12 26:9 2|63 19:9 3|29 78:9 4|32 12:9 5|16 87:9 6|29 88:9 7|76 36:9 8|31 79:9 9|49 87:9 10|65 15:10 1|17 2:10 2|14 52:10 3|37 61:10 4|72 48:10 5|31 70:10 6|58 58:10 7|6 6:10 8|77 79:10 9|41 91:10 10</relation>
    <relation name="R101" arity="2" nbTuples="100" semantics="soft" defaultCost="infinity">98 10:1 1|33 33:1 2|67 56:1 3|86 65:1 4|7 65:1 5|52 99:1 6|66 62:1 7|60 100:1 8|42 65:1 9|96 92:1 10|38 21:2 1|7 51:2 2|30 53:2 3|73 42:2 4|20 31:2 5|79 7:2 6|30 84:2 7|98 6:2 8|22 52:2 9|7 1:2 10|6 44:3 1|35 25:3 2|38 82:3 3|40 41:3 4|81 60:3 5|30 66:3 6|68 12:3 7|32 1:3 8|69 70:3 9|17 95:3 10|40 42:4 1|13 16:4 2|3 64:4 3|44 40:4 4|79 86:4 5|52 60:4 6|1 43:4 7|61 37:4 8|64 18:4 9|7 21:4 10|40 43:5 1|33 87:5 2|68 20:5 3|17 85:5 4|38 9:5 5|5 40:5 6|82 41:5 7|79 1:5 8|54 39:5 9|14 97:5 10|53 80:6 1|23 87:6 2|52 25:6 3|28 6:6 4|1 49:6 5|68 96:6 6|7 50:6 7|59 76:6 8|75 78:6 9|31 61:6 10|35 29:7 1|74 43:7 2|92 69:7 3|17 75:7 4|74 7:7 5|18 59:7 6|49 18:7 7|7 91:7 8|59 35:7 9|94 96:7 10|96 43:8 1|33 27:8 2|54 5:8 3|96 75:8 4|35 13:8 5|8 32:8 6|48 10:8 7|64 68:8 8|58 45:8 9|28 42:8 10|19 43:9 1|23 34:9 2|54 20:9 3|92 16:9 4|20 84:9 5|21 80:9 6|41 44:9 7|94 54:9 8|56 11:9 9|71 70:9 10|7 40:10 1|76 29:10 2|38 42:10 3|75 11:10 4|66 61:10 5|64 76:10 6|47 1:10 7|71 98:10 8|54 46:10 9|10 27:10 10</relation>
    <relation name="R102" arity="2" nbTuples="100" semantics="soft" defaultCost="infinity">34 50:1 1|43 88:1 2|36 72:1 3|14 90:1 4|44 54:1 5|75 40:1 6|89 70:1 7|12 7:1 8|44 51:1 9|51 52:1 10|82 1:2 1|37 33:2 2|82 35:2 3|16 54:2 4|73 19:2 5|4 26:2 6|15 10:2 7|64 70:2 8|92 62:2 9|62 41:2 10|83 43:3 1|15 34:3 2|73 51:3 3|21 74:3 4|17 28:3 5|86 33:3 6|66 89:3 7|54 84:3 8|1 48:3 9|87 19:3 10|43 78:4 1|18 92:4 2|36 91:4 3|79 91:4 4|52 17:4 5|51 57:4 6|65 67:4 7|90 66:4 8|24 32:4 9|43 47:4 10|71 5:5 1|61 73:5 2|6 54:5 3|82 72:5 4|48 62:5 5|78 36:5 6|87 54:5 7|19 47:5 8|1 53:5 9|18 50:5 10|37 93:6 1|20 97:6 2|41 82:6 3|93 42:6 4|81 50:6 5|81 24:6 6|70 44:6 7|96 86:6 8|75 28:6 9|28 99:6 10|66 20:7 1|63 12:7 2|41 68:7 3|34 44:7 4|35 88:7 5|14 21:7 6|18 3:7 7|26 31:7 8|69 22:7 9|39 10:7 10|89 42:8 1|56 92:8 2|31 52:8 3|40 48:8 4|15 65:8 5|56 30:8 6|68 5:8 7|36 78:8 8|95 60:8 9|22 83:8 10|5 52:9 1|4 24:9 2|13 52:9 3|72 56:9 4|86 31:9 5|15 32:9 6|46 89:9 7|86 50:9 8|58 22:9 9|71 71:9 10|50 84:10 1|21 34:10 2|19 88:10 3|70 77:10 4|54 38:10 5|64 51:10 6|64 18:10 7|45 15:10 8|10 91:10 9|54 47:10 10</relation>
    <relation name="R103" arity="2" nbTuples="100" semantics="soft" defaultCost="infinity">11 27:1 1|56 84:1 2|86 71:1 3|92 62:1 4|95 2:1 5|36 10:1 6|18 40:1 7|27 33:1 8|49 4:1 9|14 76:1 10|32 55:2 1|78 86:2 2|19 57:2 3|61 4:2 4|11 3:2 5|33 24:2 6|71 85:2 7|49 82:2 8|83 64:2 9|28 39:2 10|9 86:3 1|5 92:3 2|32 20:3 3|18 94:3 4|93 47:3 5|100 1:3 6|67 11:3 7|68 68:3 8|24 39:3 9|14 3:3 10|10 7:4 1|36 51:4 2|49 48:4 3|59 30:4 4|76 46:4 5|36 35:4 6|97 28:4 7|54 77:4 8|62 58:4 9|85 34:4 10|51 92:5 1|87 2:5 2|62 74:5 3|82 34:5 4|1 65:5 5|97 87:5 6|82 91:5 7|79 57:5 8|59 62:5 9|78 93:5 10|23 41:6 1|24 79:6 2|18 87:6 3|75 33:6 4|47 85:6 5|4 54:6 6|77 46:6 7|21 36:6 8|51 38:6 9|14 18:6 10|83 17:7 1|58 92:7 2|12 70:7 3|13 79:7 4|49 36:7 5|6 99:7 6|80 78:7 7|71 25:7 8|45 92:7 9|6 43:7 10|28 97:8 1|98 98:8 2|91 18:8 3|30 82:8 4|89 91:8 5|13 14:8 6|83 42:8 7|41 33:8 8|39 67:8 9|3 38:8 10|21 30:9 1|50 63:9 2|5 84:9 3|59 31:9 4|52 32:9 5|92 36:9 6|8 46:9 7|19 35:9 8|19 18:9 9|33 75:9 10|67 24:10 1|32 68:10 2|85 52:10 3|62 43:10 4|25 22:10 5|19 32:10 6|88 59:10 7|51 33:10 8|84 92:10 9|27 60:10 10</relation>
    <relation name="R104" arity="2" nbTuples="100" semantics="soft" defaultCost="infinity">17 74:1 1|67 43:1 2|37 65:1 3|65 73:1 4|51 78:1 5|79 73:1 6|54 50:1 7|89 94:1 8|69 55:1 9|98 45:1 10|59 21:2 1|67 57:2 2|41 35:2 3|34 67:2 4|85 84:2 5|47 9:2 6|55 6:2 7|58 79:2 8|19 9:2 9|11 85:2 10|32 4:3 1|15 36:3 2|64 59:3 3|64 10:3 4|49 9:3 5|14 44:3 6|72 55:3 7|32 57:3 8|57 23:3 9|89 34:3 10|38 52:4 1|37 62:4 2|72 100:4 3|26 43:4 4|51 26:4 5|71 74:4 6|74 42:4 7|74 45:4 8|43 94:4 9|16 7:4 10|43 99:5 1|2 46:5 2|89 4:5 3|56 89:5 4|17 29:5 5|69 36:5 6|37 88:5 7|80 62:5 8|48 6:5 9|15 55:5 10|78 53:6 1|86 54:6 2|93 83:6 3|86 33:6 4|89 46:6 5|22 35:6 6|71 44:6 7|56 97:6 8|98 38:6 9|32 25:6 10|63 8:7 1|18 54:7 2|67 94:7 3|90 21:7 4|45 69:7 5|42 8:7 6|81 31:7 7|35 60:7 8|72 82:7 9|20 53:7 10|88 90:8 1|47 22:8 2|67 24:8 3|66 56:8 4|48 58:8 5|31 70:8 6|67 99:8 7|23 31:8 8|59 24:8 9|82 43:8 10|34 67:9 1|100 50:9 2|81 54:9 3|67 77:9 4|50 4:9 5|50 59:9 6|84 26:9 7|36 13:9 8|31 34:9 9|38 87:9 10|70 46:10 1|48 9:10 2|34 89:10 3|87 63:10 4|66 47:10 5|84 79:10 6|55 82:10 7|95 88:10 8|83 40:10 9|68 7:10 10</relation>
    <relation name="R105" arity="2" nbTuples="100" semantics="soft" defaultCost="infinity">30 100:1 1|39 22:1 2|68 61:1 3|30 31:1 4|89 64:1 5|40 74:1 6|26 50:1 7|79 78:1 8|29 94:1 9|39 28:1 10|71 33:2 1|62 99:2 2|99 88:2 3|98 21:2 4|24 19:2 5|42 46:2 6|23 5:2 7|56 62:2 8|93 8:2 9|11 73:2 10|94 2:3 1|72 67:3 2|80 89:3 3|15 60:3 4|21 71:3 5|50 32:3 6|8 69:3 7|78 2:3 8|9 70:3 9|37 92:3 10|67 58:4 1|25 95:4 2|4 58:4 3|18 18:4 4|17 12:4 5|65 19:4 6|42 65:4 7|62 50:4 8|95 89:4 9|71 8:4 10|67 53:5 1|94 88:5 2|23 95:5 3|67 38:5 4|18 63:5 5|96 73:5 6|6 6:5 7|19 93:5 8|7 52:5 9|47 25:5 10|64 100:6 1|77 78:6 2|15 50:6 3|84 32:6 4|53 38:6 5|28 88:6 6|2 11:6 7|20 11:6 8|45 69:6 9|45 63:6 10|1 23:7 1|51 67:7 2|99 59:7 3|56 77:7 4|29 5:7 5|68 33:7 6|22 58:7 7|51 47:7 8|50 15:7 9|8 68:7 10|5 66:8 1|12 52:8 2|72 36:8 3|51 43:8 4|96 56:8 5|37 14:8 6|58 11:8 7|32 39:8 8|33 59:8 9|81 65:8 10|76 58:9 1|15 40:9 2|52 31:9 3|47 5:9 4|37 83:9 5|67 100:9 6|41 56:9 7|90 37:9 8|82 51:9 9|20 5:9 10|12 39:10 1|29 16:10 2|19 17:10 3|99 75:10 4|1 12:10 5|63 65:10 6|19 2:10 7|74 57:10 8|31 52:10 9|49 28:10 10</relation>
    <relation name="R106" arity="2" nbTuples="100" semantics="soft" defaultCost="infinity">30 68:1 1|52 24:1 2|90 73:1 3|95 80:1 4|68 47:1 5|10 68:1 6|4 59:1 7|54 4:1 8|77 97:1 9|55 57:1 10|20 32:2 1|34 6:2 2|85 18:2 3|51 92:2 4|21 86:2 5|62 24:2 6|100 36:2 7|35 86:2 8|37 23:2 9|72 68:2 10|2 42:3 1|39 55:3 2|30 79:3 3|92 79:3 4|44 42:3 5|77 73:3 6|57 13:3 7|47 1:3 8|71 56:3 9|51 62:3 10|53 14:4 1|24 6:4 2|96 76:4 3|12 100:4 4|74 36:4 5|55 10:4 6|11 67:4 7|60 63:4 8|1 70:4 9|1 85:4 10|32 68:5 1|73 46:5 2|96 21:5 3|65 28:5 4|77 30:5 5|3 32:5 6|49 27:5 7|53 73:5 8|42 9:5 9|76 87:5 10|69 68:6 1|61 31:6 2|35 75:6 3|85 14:6 4|8 27:6 5|72 8:6 6|59 32:6 7|68 91:6 8|16 13:6 9|69 41:6 10|71 43:7 1|92 75:7 2|59 58:7 3|8 34:7 4|59 15:7 5|8 48:7 6|67 40:7 7|19 94:7 8|95 79:7 9|39 28:7 10|79 7:8 1|9 9:8 2|80 75:8 3|8 91:8 4|6 87:8 5|95 99:8 6|79 32:8 7|26 59:8 8|30 28:8 9|88 39:8 10|2 88:9 1|3 53:9 2|7 92:9 3|14 48:9 4|96 9:9 5|35 25:9 6|50 88:9 7|34 75:9 8|45 89:9 9|95 9:9 10|94 43:10 1|96 30:10 2|93 41:10 3|26 59:10 4|92 23:10 5|45 51:10 6|35 14:10 7|12 62:10 8|75 63:10 9|63 95:10 10</relation>
    <relation name="R107" arity="2" nbTuples="100" semantics="soft" defaultCost="infinity">54 99:1 1|79 44:1 2|75 67:1 3|15 91:1 4|80 7:1 5|46 13:1 6|12 88:1 7|28 12:1 8|11 21:1 9|37 94:1 10|79 98:2 1|29 34:2 2|21 75:2 3|11 67:2 4|69 1:2 5|13 89:2 6|41 97:2 7|91 100:2 8|51 61:2 9|23 49:2 10|91 17:3 1|74 35:3 2|78 45:3 3|59 82:3 4|2 52:3 5|69 90:3 6|64 98:3 7|51 64:3 8|44 82:3 9|3 61:3 10|100 95:4 1|64 59:4 2|66 100:4 3|64 51:4 4|73 56:4 5|11 74:4 6|99 12:4 7|96 51:4 8|2 7:4 9|8 69:4 10|88 89:5 1|64 63:5 2|31 12:5 3|82 76:5 4|50 20:5 5|28 29:5 6|16 30:5 7|17 51:5 8|70 15:5 9|32 100:5 10|8 65:6 1|19 74:6 2|93 45:6 3|68 85:6 4|28 99:6 5|4 54:6 6|61 36:6 7|78 36:6 8|61 49:6 9|62 21:6 10|17 38:7 1|20 66:7 2|44 73:7 3|50 2:7 4|55 44:7 5|81 22:7 6|6 16:7 7|2 19:7 8|13 31:7 9|40 42:7 10|86 78:8 1|72 55:8 2|21 44:8 3|4 71:8 4|49 37:8 5|51 63:8 6|49 43:8 7|68 23:8 8|64 76:8 9|15 34:8 10|32 92:9 1|67 8:9 2|19 70:9 3|87 44:9 4|57 57:9 5|39 59:9 6|81 50:9 7|44 31:9 8|33 35:9 9|3 34:9 10|47 52:10 1|90 90:10 2|94 38:10 3|15 74:10 4|10 10:10 5|59 80:10 6|96 8:10 7|74 46:10 8|61 54:10 9|53 75:10 10</relation>
    <relation name="R108" arity="2" nbTuples="100" semantics="soft" defaultCost="infinity">10 26:1 1|82 94:1 2|3 15:1 3|98 21:1 4|22 45:1 5|75 81:1 6|24 63:1 7|94 56:1 8|90 67:1 9|82 7:1 10|83 22:2 1|78 22:2 2|28 37:2 3|89 13:2 4|84 27:2 5|33 83:2 6|4 22:2 7|3 21:2 8|56 38:2 9|16 98:2 10|80 3:3 1|42 70:3 2|65 17:3 3|73 42:3 4|32 3:3 5|5 44:3 6|8 16:3 7|87 72:3 8|17 13:3 9|99 5:3 10|80 67:4 1|47 61:4 2|95 3:4 3|11 69:4 4|25 42:4 5|68 56:4 6|8 24:4 7|66 95:4 8|79 29:4 9|71 52:4 10|64 44:5 1|16 83:5 2|98 65:5 3|16 61:5 4|12 65:5 5|27 84:5 6|13 89:5 7|56 25:5 8|73 17:5 9|78 74:5 10|53 27:6 1|29 19:6 2|72 35:6 3|89 54:6 4|45 17:6 5|34 23:6 6|4 48:6 7|27 67:6 8|57 34:6 9|41 60:6 10|99 53:7 1|73 51:7 2|67 76:7 3|39 43:7 4|91 44:7 5|43 59:7 6|57 18:7 7|10 72:7 8|100 19:7 9|95 29:7 10|73 50:8 1|1 67:8 2|81 82:8 3|61 78:8 4|97 47:8 5|26 32:8 6|97 28:8 7|100 49:8 8|28 47:8 9|1 87:8 10|22 62:9 1|46 42:9 2|59 30:9 3|21 21:9 4|86 92:9 5|97 1:9 6|99 19:9 7|27 36:9 8|7 8:9 9|90 50:9 10|88 62:10 1|99 99:10 2|86 19:10 3|30 83:10 4|85 47:10 5|2 11:10 6|42 38:10 7|83 64:10 8|44 67:10 9|59 76:10 10</relation>
    <relation name="R109" arity="2" nbTuples="100" semantics="soft" defaultCost="infinity">32 99:1 1|57 90:1 2|100 48:1 3|15 11:1 4|73 77:1 5|7 21:1 6|30 82:1 7|50 37:1 8|56 42:1 9|71 74:1 10|62 54:2 1|12 54:2 2|34 43:2 3|96 46:2 4|50 39:2 5|13 63:2 6|10 34:2 7|20 10:2 8|33 8:2 9|95 18:2 10|62 68:3 1|26 91:3 2|48 85:3 3|54 2:3 4|82 34:3 5|72 29:3 6|66 25:3 7|89 62:3 8|20 100:3 9|73 70:3 10|71 6:4 1|6 52:4 2|49 93:4 3|81 60:4 4|100 78:4 5|7 67:4 6|98 37:4 7|95 24:4 8|14 83:4 9|22 72:4 10|25 16:5 1|96 42:5 2|68 53:5 3|86 50:5 4|18 42:5 5|86 82:5 6|95 52:5 7|55 20:5 8|48 42:5 9|73 37:5 10|43 16:6 1|23 17:6 2|14 94:6 3|48 58:6 4|99 3:6 5|73 19:6 6|57 75:6 7|25 19:6 8|7 59:6 9|79 71:6 10|23 10:7 1|46 28:7 2|65 74:7 3|55 36:7 4|13 19:7 5|82 68:7 6|55 59:7 7|88 67:7 8|44 11:7 9|72 56:7 10|38 92:8 1|30 6:8 2|9 77:8 3|84 28:8 4|16 5:8 5|25 23:8 6|13 64:8 7|89 2:8 8|59 4:8 9|90 63:8 10|20 52:9 1|84 78:9 2|23 52:9 3|87 71:9 4|43 52:9 5|1 67:9 6|29 55:9 7|48 9:9 8|49 2:9 9|92 69:9 10|79 32:10 1|36 75:10 2|81 32:10 3|81 32:10 4|3 56:10 5|71 98:10 6|4 11:10 7|13 70:10 8|93 97:10 9|40 76:10 10</relation>
    <relation name="R110" arity="2" nbTuples="100" semantics="soft" defaultCost="infinity">30 21:1 1|41 25:1 2|60 5:1 3|59 60:1 4|80 3:1 5|42 79:1 6|4 21:1 7|89 18:1 8|90 68:1 9|53 85:1 10|5 92:2 1|97 29:2 2|69 78:2 3|46 45:2 4|64 29:2 5|13 89:2 6|60 47:2 7|11 61:2 8|48 52:2 9|49 22:2 10|68 92:3 1|1 54:3 2|29 87:3 3|56 46:3 4|58 48:3 5|55 96:3 6|12 18:3 7|38 18:3 8|27 48:3 9|20 30:3 10|97 18:4 1|68 64:4 2|12 85:4 3|18 53:4 4|18 5:4 5|53 84:4 6|88 48:4 7|36 95:4 8|52 86:4 9|53 56:4 10|59 89:5 1|46 25:5 2|98 3:5 3|50 8:5 4|61 45:5 5|71 46:5 6|62 93:5 7|24 22:5 8|14 44:5 9|46 87:5 10|94 5:6 1|80 79:6 2|100 57:6 3|65 88:6 4|80 57:6 5|25 75:6 6|58 85:6 7|95 34:6 8|71 28:6 9|8 62:6 10|11 80:7 1|95 92:7 2|100 95:7 3|54 87:7 4|83 45:7 5|83 56:7 6|26 84:7 7|62 35:7 8|54 69:7 9|38 1:7 10|12 86:8 1|51 15:8 2|65 76:8 3|18 100:8 4|9 46:8 5|69 16:8 6|88 14:8 7|41 60:8 8|16 50:8 9|98 50:8 10|94 98:9 1|62 74:9 2|35 48:9 3|27 45:9 4|7 82:9 5|32 5:9 6|37 92:9 7|71 46:9 8|22 40:9 9|34 36:9 10|18 89:10 1|58 66:10 2|13 61:10 3|25 66:10 4|93 73:10 5|10 64:10 6|77 3:10 7|34 22:10 8|84 78:10 9|98 59:10 10</relation>
    <relation name="R111" arity="2" nbTuples="100" semantics="soft" defaultCost="infinity">81 57:1 1|83 29:1 2|68 42:1 3|42 4:1 4|100 9:1 5|47 56:1 6|16 75:1 7|75 74:1 8|74 9:1 9|66 17:1 10|35 93:2 1|20 53:2 2|32 83:2 3|61 12:2 4|75 71:2 5|16 11:2 6|33 48:2 7|35 30:2 8|90 88:2 9|16 14:2 10|38 11:3 1|59 48:3 2|47 65:3 3|39 6:3 4|22 70:3 5|52 98:3 6|29 2:3 7|30 56:3 8|75 37:3 9|38 87:3 10|74 89:4 1|88 62:4 2|56 65:4 3|20 96:4 4|41 33:4 5|50 44:4 6|96 36:4 7|95 84:4 8|9 21:4 9|41 86:4 10|75 49:5 1|30 78:5 2|40 34:5 3|32 91:5 4|6 20:5 5|39 31:5 6|53 47:5 7|63 71:5 8|6 59:5 9|53 66:5 10|14 15:6 1|30 85:6 2|39 26:6 3|70 49:6 4|18 11:6 5|35 83:6 6|63 46:6 7|20 55:6 8|22 61:6 9|45 44:6 10|4 41:7 1|87 18:7 2|68 16:7 3|26 94:7 4|49 33:7 5|66 82:7 6|89 24:7 7|27 48:7 8|40 96:7 9|63 96:7 10|92 19:8 1|45 19:8 2|85 75:8 3|52 10:8 4|65 27:8 5|90 86:8 6|44 2:8 7|46 76:8 8|51 59:8 9|28 1:8 10|40 75:9 1|55 65:9 2|79 42:9 3|82 95:9 4|11 69:9 5|31 29:9 6|57 97:9 7|8 100:9 8|99 12:9 9|33 99:9 10|53 89:10 1|75 8:10 2|42 44:10 3|49 85:10 4|32 84:10 5|27 26:10 6|20 20:10 7|58 8:10 8|15 100:10 9|2 91:10 10</relation>
    <relation name="R112" arity="2" nbTuples="100" semantics="soft" defaultCost="infinity">64 48:1 1|39 5:1 2|86 33:1 3|25 79:1 4|36 73:1 5|33 63:1 6|63 1:1 7|16 94:1 8|24 29:1 9|34 88:1 10|90 30:2 1|69 36:2 2|42 35:2 3|59 8:2 4|44 71:2 5|98 84:2 6|90 7:2 7|20 68:2 8|57 43:2 9|58 37:2 10|33 5:3 1|3 66:3 2|73 11:3 3|80 2:3 4|21 44:3 5|22 43:3 6|22 70:3 7|80 26:3 8|21 29:3 9|10 12:3 10|64 85:4 1|33 99:4 2|61 3:4 3|57 2:4 4|35 91:4 5|32 91:4 6|2 12:4 7|12 55:4 8|9 86:4 9|51 88:4 10|84 29:5 1|10 81:5 2|41 49:5 3|94 46:5 4|10 89:5 5|86 88:5 6|68 62:5 7|8 78:5 8|69 22:5 9|88 13:5 10|85 38:6 1|75 30:6 2|13 2:6 3|9 46:6 4|6 67:6 5|20 36:6 6|32 33:6 7|89 9:6 8|96 33:6 9|100 40:6 10|99 38:7 1|60 30:7 2|32 79:7 3|62 19:7 4|78 45:7 5|45 35:7 6|3 7:7 7|80 73:7 8|7 62:7 9|17 40:7 10|1 40:8 1|6 33:8 2|18 89:8 3|92 21:8 4|23 99:8 5|15 20:8 6|41 23:8 7|7 79:8 8|9 59:8 9|5 66:8 10|3 37:9 1|6 59:9 2|81 78:9 3|88 52:9 4|35 51:9 5|45 58:9 6|49 40:9 7|98 51:9 8|24 25:9 9|65 42:9 10|12 39:10 1|84 65:10 2|100 24:10 3|28 74:10 4|65 80:10 5|70 1:10 6|24 65:10 7|83 88:10 8|85 10:10 9|3 21:10 10</relation>
    <relation name="R113" arity="2" nbTuples="100" semantics="soft" defaultCost="infinity">19 28:1 1|23 98:1 2|63 78:1 3|20 67:1 4|81 84:1 5|61 1:1 6|9 90:1 7|1 39:1 8|29 89:1 9|2 23:1 10|27 21:2 1|94 77:2 2|8 42:2 3|23 22:2 4|68 85:2 5|23 89:2 6|43 97:2 7|75 29:2 8|81 87:2 9|23 99:2 10|10 86:3 1|59 17:3 2|33 94:3 3|61 36:3 4|69 96:3 5|66 7:3 6|64 16:3 7|24 72:3 8|72 88:3 9|51 57:3 10|3 77:4 1|6 80:4 2|62 78:4 3|98 100:4 4|53 2:4 5|7 75:4 6|95 4:4 7|14 24:4 8|26 79:4 9|30 55:4 10|73 35:5 1|12 2:5 2|90 51:5 3|46 61:5 4|64 26:5 5|17 21:5 6|46 44:5 7|53 17:5 8|39 10:5 9|87 76:5 10|62 60:6 1|57 21:6 2|71 64:6 3|20 8:6 4|27 67:6 5|46 94:6 6|58 20:6 7|15 27:6 8|89 70:6 9|38 22:6 10|64 99:7 1|86 29:7 2|14 53:7 3|20 28:7 4|12 69:7 5|63 98:7 6|60 26:7 7|15 73:7 8|49 81:7 9|15 79:7 10|62 6:8 1|43 72:8 2|77 27:8 3|88 20:8 4|74 20:8 5|53 63:8 6|22 5:8 7|46 58:8 8|1 22:8 9|53 83:8 10|78 16:9 1|46 77:9 2|37 42:9 3|70 24:9 4|56 10:9 5|92 61:9 6|74 24:9 7|96 73:9 8|25 49:9 9|53 38:9 10|60 9:10 1|20 73:10 2|11 72:10 3|36 60:10 4|9 87:10 5|51 50:10 6|6 74:10 7|39 97:10 8|10 6:10 9|75 80:10 10</relation>
  </relations>
  <GuiPresentation type="ADCOP" benchmark="RandomDCOP" name="instance2" model="TKC" nbAgents="20" domainSize="10" density="0" tightness="0" nbConstraints="114" nbTuples="100" />
</instance>
