# Supplementary material for: A local cost simulation-based algorithm to solve distributed constraint optimization problems
Source: PeerJ Comput Sci. 2023 Mar 17;9:e1296. doi: 10.7717/peerj-cs.1296 (PMC10280401; doi:10.7717/peerj-cs.1296)
Supplement: Supplemental Information 1 [file peerj-cs-09-1296-s001.zip › code/DCOP_LCS/problem/ADCOP20_10_0.6/RANDOM_ADCOP_20_10_density_0.6_3.xml]

<instance>
  <presentation name="instance3" type="ADCOP" benchmark="RandomDCOP" model="Simple" constraintModel="TKC" format="XDisCSP 1.0" />
  <agents nbAgents="20">
    <agent name="A1" id="1" description="Agent 1" />
    <agent name="A2" id="2" description="Agent 2" />
    <agent name="A3" id="3" description="Agent 3" />
    <agent name="A4" id="4" description="Agent 4" />
    <agent name="A5" id="5" description="Agent 5" />
    <agent name="A6" id="6" description="Agent 6" />
    <agent name="A7" id="7" description="Agent 7" />
    <agent name="A8" id="8" description="Agent 8" />
    <agent name="A9" id="9" description="Agent 9" />
    <agent name="A10" id="10" description="Agent 10" />
    <agent name="A11" id="11" description="Agent 11" />
    <agent name="A12" id="12" description="Agent 12" />
    <agent name="A13" id="13" description="Agent 13" />
    <agent name="A14" id="14" description="Agent 14" />
    <agent name="A15" id="15" description="Agent 15" />
    <agent name="A16" id="16" description="Agent 16" />
    <agent name="A17" id="17" description="Agent 17" />
    <agent name="A18" id="18" description="Agent 18" />
    <agent name="A19" id="19" description="Agent 19" />
    <agent name="A20" id="20" description="Agent 20" />
  </agents>
  <domains nbDomains="1">
    <domain name="D1" nbValues="10">1..10</domain>
  </domains>
  <variables nbVariables="20">
    <variable agent="A1" name="X1.1" id="1" domain="D1" description="variable 1.1" />
    <variable agent="A2" name="X2.1" id="1" domain="D1" description="variable 2.1" />
    <variable agent="A3" name="X3.1" id="1" domain="D1" description="variable 3.1" />
    <variable agent="A4" name="X4.1" id="1" domain="D1" description="variable 4.1" />
    <variable agent="A5" name="X5.1" id="1" domain="D1" description="variable 5.1" />
    <variable agent="A6" name="X6.1" id="1" domain="D1" description="variable 6.1" />
    <variable agent="A7" name="X7.1" id="1" domain="D1" description="variable 7.1" />
    <variable agent="A8" name="X8.1" id="1" domain="D1" description="variable 8.1" />
    <variable agent="A9" name="X9.1" id="1" domain="D1" description="variable 9.1" />
    <variable agent="A10" name="X10.1" id="1" domain="D1" description="variable 10.1" />
    <variable agent="A11" name="X11.1" id="1" domain="D1" description="variable 11.1" />
    <variable agent="A12" name="X12.1" id="1" domain="D1" description="variable 12.1" />
    <variable agent="A13" name="X13.1" id="1" domain="D1" description="variable 13.1" />
    <variable agent="A14" name="X14.1" id="1" domain="D1" description="variable 14.1" />
    <variable agent="A15" name="X15.1" id="1" domain="D1" description="variable 15.1" />
    <variable agent="A16" name="X16.1" id="1" domain="D1" description="variable 16.1" />
    <variable agent="A17" name="X17.1" id="1" domain="D1" description="variable 17.1" />
    <variable agent="A18" name="X18.1" id="1" domain="D1" description="variable 18.1" />
    <variable agent="A19" name="X19.1" id="1" domain="D1" description="variable 19.1" />
    <variable agent="A20" name="X20.1" id="1" domain="D1" description="variable 20.1" />
  </variables>
  <constraints nbConstraints="114">
    <constraint name="C0" model="TKC" arity="2" scope="X15.1 X16.1" reference="R0" />
    <constraint name="C1" model="TKC" arity="2" scope="X8.1 X13.1" reference="R1" />
    <constraint name="C2" model="TKC" arity="2" scope="X6.1 X12.1" reference="R2" />
    <constraint name="C3" model="TKC" arity="2" scope="X6.1 X18.1" reference="R3" />
    <constraint name="C4" model="TKC" arity="2" scope="X2.1 X4.1" reference="R4" />
    <constraint name="C5" model="TKC" arity="2" scope="X12.1 X20.1" reference="R5" />
    <constraint name="C6" model="TKC" arity="2" scope="X13.1 X18.1" reference="R6" />
    <constraint name="C7" model="TKC" arity="2" scope="X6.1 X9.1" reference="R7" />
    <constraint name="C8" model="TKC" arity="2" scope="X13.1 X15.1" reference="R8" />
    <constraint name="C9" model="TKC" arity="2" scope="X6.1 X14.1" reference="R9" />
    <constraint name="C10" model="TKC" arity="2" scope="X4.1 X9.1" reference="R10" />
    <constraint name="C11" model="TKC" arity="2" scope="X3.1 X20.1" reference="R11" />
    <constraint name="C12" model="TKC" arity="2" scope="X4.1 X19.1" reference="R12" />
    <constraint name="C13" model="TKC" arity="2" scope="X5.1 X10.1" reference="R13" />
    <constraint name="C14" model="TKC" arity="2" scope="X10.1 X12.1" reference="R14" />
    <constraint name="C15" model="TKC" arity="2" scope="X1.1 X2.1" reference="R15" />
    <constraint name="C16" model="TKC" arity="2" scope="X6.1 X7.1" reference="R16" />
    <constraint name="C17" model="TKC" arity="2" scope="X11.1 X15.1" reference="R17" />
    <constraint name="C18" model="TKC" arity="2" scope="X3.1 X17.1" reference="R18" />
    <constraint name="C19" model="TKC" arity="2" scope="X5.1 X14.1" reference="R19" />
    <constraint name="C20" model="TKC" arity="2" scope="X9.1 X20.1" reference="R20" />
    <constraint name="C21" model="TKC" arity="2" scope="X5.1 X15.1" reference="R21" />
    <constraint name="C22" model="TKC" arity="2" scope="X10.1 X13.1" reference="R22" />
    <constraint name="C23" model="TKC" arity="2" scope="X9.1 X19.1" reference="R23" />
    <constraint name="C24" model="TKC" arity="2" scope="X4.1 X10.1" reference="R24" />
    <constraint name="C25" model="TKC" arity="2" scope="X4.1 X15.1" reference="R25" />
    <constraint name="C26" model="TKC" arity="2" scope="X4.1 X13.1" reference="R26" />
    <constraint name="C27" model="TKC" arity="2" scope="X5.1 X16.1" reference="R27" />
    <constraint name="C28" model="TKC" arity="2" scope="X2.1 X8.1" reference="R28" />
    <constraint name="C29" model="TKC" arity="2" scope="X9.1 X13.1" reference="R29" />
    <constraint name="C30" model="TKC" arity="2" scope="X10.1 X19.1" reference="R30" />
    <constraint name="C31" model="TKC" arity="2" scope="X3.1 X6.1" reference="R31" />
    <constraint name="C32" model="TKC" arity="2" scope="X13.1 X19.1" reference="R32" />
    <constraint name="C33" model="TKC" arity="2" scope="X3.1 X8.1" reference="R33" />
    <constraint name="C34" model="TKC" arity="2" scope="X12.1 X15.1" reference="R34" />
    <constraint name="C35" model="TKC" arity="2" scope="X8.1 X15.1" reference="R35" />
    <constraint name="C36" model="TKC" arity="2" scope="X5.1 X19.1" reference="R36" />
    <constraint name="C37" model="TKC" arity="2" scope="X12.1 X14.1" reference="R37" />
    <constraint name="C38" model="TKC" arity="2" scope="X14.1 X16.1" reference="R38" />
    <constraint name="C39" model="TKC" arity="2" scope="X3.1 X10.1" reference="R39" />
    <constraint name="C40" model="TKC" arity="2" scope="X17.1 X19.1" reference="R40" />
    <constraint name="C41" model="TKC" arity="2" scope="X10.1 X18.1" reference="R41" />
    <constraint name="C42" model="TKC" arity="2" scope="X6.1 X19.1" reference="R42" />
    <constraint name="C43" model="TKC" arity="2" scope="X4.1 X14.1" reference="R43" />
    <constraint name="C44" model="TKC" arity="2" scope="X6.1 X8.1" reference="R44" />
    <constraint name="C45" model="TKC" arity="2" scope="X9.1 X10.1" reference="R45" />
    <constraint name="C46" model="TKC" arity="2" scope="X2.1 X10.1" reference="R46" />
    <constraint name="C47" model="TKC" arity="2" scope="X2.1 X6.1" reference="R47" />
    <constraint name="C48" model="TKC" arity="2" scope="X3.1 X4.1" reference="R48" />
    <constraint name="C49" model="TKC" arity="2" scope="X2.1 X5.1" reference="R49" />
    <constraint name="C50" model="TKC" arity="2" scope="X6.1 X17.1" reference="R50" />
    <constraint name="C51" model="TKC" arity="2" scope="X12.1 X17.1" reference="R51" />
    <constraint name="C52" model="TKC" arity="2" scope="X16.1 X19.1" reference="R52" />
    <constraint name="C53" model="TKC" arity="2" scope="X7.1 X8.1" reference="R53" />
    <constraint name="C54" model="TKC" arity="2" scope="X2.1 X15.1" reference="R54" />
    <constraint name="C55" model="TKC" arity="2" scope="X8.1 X20.1" reference="R55" />
    <constraint name="C56" model="TKC" arity="2" scope="X1.1 X8.1" reference="R56" />
    <constraint name="C57" model="TKC" arity="2" scope="X13.1 X14.1" reference="R57" />
    <constraint name="C58" model="TKC" arity="2" scope="X19.1 X20.1" reference="R58" />
    <constraint name="C59" model="TKC" arity="2" scope="X9.1 X16.1" reference="R59" />
    <constraint name="C60" model="TKC" arity="2" scope="X8.1 X17.1" reference="R60" />
    <constraint name="C61" model="TKC" arity="2" scope="X4.1 X17.1" reference="R61" />
    <constraint name="C62" model="TKC" arity="2" scope="X5.1 X8.1" reference="R62" />
    <constraint name="C63" model="TKC" arity="2" scope="X5.1 X7.1" reference="R63" />
    <constraint name="C64" model="TKC" arity="2" scope="X4.1 X18.1" reference="R64" />
    <constraint name="C65" model="TKC" arity="2" scope="X1.1 X13.1" reference="R65" />
    <constraint name="C66" model="TKC" arity="2" scope="X5.1 X11.1" reference="R66" />
    <constraint name="C67" model="TKC" arity="2" scope="X8.1 X18.1" reference="R67" />
    <constraint name="C68" model="TKC" arity="2" scope="X7.1 X17.1" reference="R68" />
    <constraint name="C69" model="TKC" arity="2" scope="X4.1 X16.1" reference="R69" />
    <constraint name="C70" model="TKC" arity="2" scope="X5.1 X13.1" reference="R70" />
    <constraint name="C71" model="TKC" arity="2" scope="X1.1 X20.1" reference="R71" />
    <constraint name="C72" model="TKC" arity="2" scope="X9.1 X18.1" reference="R72" />
    <constraint name="C73" model="TKC" arity="2" scope="X11.1 X17.1" reference="R73" />
    <constraint name="C74" model="TKC" arity="2" scope="X3.1 X13.1" reference="R74" />
    <constraint name="C75" model="TKC" arity="2" scope="X9.1 X14.1" reference="R75" />
    <constraint name="C76" model="TKC" arity="2" scope="X3.1 X11.1" reference="R76" />
    <constraint name="C77" model="TKC" arity="2" scope="X14.1 X15.1" reference="R77" />
    <constraint name="C78" model="TKC" arity="2" scope="X7.1 X16.1" reference="R78" />
    <constraint name="C79" model="TKC" arity="2" scope="X10.1 X16.1" reference="R79" />
    <constraint name="C80" model="TKC" arity="2" scope="X1.1 X18.1" reference="R80" />
    <constraint name="C81" model="TKC" arity="2" scope="X14.1 X18.1" reference="R81" />
    <constraint name="C82" model="TKC" arity="2" scope="X2.1 X13.1" reference="R82" />
    <constraint name="C83" model="TKC" arity="2" scope="X3.1 X19.1" reference="R83" />
    <constraint name="C84" model="TKC" arity="2" scope="X8.1 X14.1" reference="R84" />
    <constraint name="C85" model="TKC" arity="2" scope="X6.1 X10.1" reference="R85" />
    <constraint name="C86" model="TKC" arity="2" scope="X3.1 X12.1" reference="R86" />
    <constraint name="C87" model="TKC" arity="2" scope="X2.1 X9.1" reference="R87" />
    <constraint name="C88" model="TKC" arity="2" scope="X10.1 X17.1" reference="R88" />
    <constraint name="C89" model="TKC" arity="2" scope="X1.1 X15.1" reference="R89" />
    <constraint name="C90" model="TKC" arity="2" scope="X4.1 X8.1" reference="R90" />
    <constraint name="C91" model="TKC" arity="2" scope="X14.1 X20.1" reference="R91" />
    <constraint name="C92" model="TKC" arity="2" scope="X8.1 X19.1" reference="R92" />
    <constraint name="C93" model="TKC" arity="2" scope="X15.1 X17.1" reference="R93" />
    <constraint name="C94" model="TKC" arity="2" scope="X13.1 X16.1" reference="R94" />
    <constraint name="C95" model="TKC" arity="2" scope="X3.1 X18.1" reference="R95" />
    <constraint name="C96" model="TKC" arity="2" scope="X10.1 X11.1" reference="R96" />
    <constraint name="C97" model="TKC" arity="2" scope="X3.1 X16.1" reference="R97" />
    <constraint name="C98" model="TKC" arity="2" scope="X10.1 X15.1" reference="R98" />
    <constraint name="C99" model="TKC" arity="2" scope="X10.1 X20.1" reference="R99" />
    <constraint name="C100" model="TKC" arity="2" scope="X4.1 X5.1" reference="R100" />
    <constraint name="C101" model="TKC" arity="2" scope="X17.1 X20.1" reference="R101" />
    <constraint name="C102" model="TKC" arity="2" scope="X12.1 X16.1" reference="R102" />
    <constraint name="C103" model="TKC" arity="2" scope="X3.1 X7.1" reference="R103" />
    <constraint name="C104" model="TKC" arity="2" scope="X1.1 X4.1" reference="R104" />
    <constraint name="C105" model="TKC" arity="2" scope="X2.1 X12.1" reference="R105" />
    <constraint name="C106" model="TKC" arity="2" scope="X3.1 X5.1" reference="R106" />
    <constraint name="C107" model="TKC" arity="2" scope="X7.1 X9.1" reference="R107" />
    <constraint name="C108" model="TKC" arity="2" scope="X9.1 X15.1" reference="R108" />
    <constraint name="C109" model="TKC" arity="2" scope="X3.1 X9.1" reference="R109" />
    <constraint name="C110" model="TKC" arity="2" scope="X12.1 X19.1" reference="R110" />
    <constraint name="C111" model="TKC" arity="2" scope="X16.1 X20.1" reference="R111" />
    <constraint name="C112" model="TKC" arity="2" scope="X2.1 X17.1" reference="R112" />
    <constraint name="C113" model="TKC" arity="2" scope="X2.1 X19.1" reference="R113" />
  </constraints>
  <relations nbRelations="114">
    <relation name="R0" arity="2" nbTuples="100" semantics="soft" defaultCost="infinity">69 69:1 1|21 39:1 2|19 73:1 3|14 37:1 4|72 25:1 5|91 46:1 6|22 20:1 7|60 9:1 8|75 27:1 9|61 57:1 10|83 68:2 1|98 44:2 2|60 60:2 3|89 2:2 4|83 30:2 5|60 19:2 6|70 87:2 7|54 28:2 8|59 7:2 9|55 92:2 10|36 26:3 1|85 57:3 2|98 54:3 3|45 60:3 4|56 26:3 5|50 42:3 6|23 78:3 7|31 78:3 8|76 1:3 9|43 59:3 10|17 36:4 1|77 83:4 2|1 18:4 3|15 78:4 4|51 37:4 5|50 77:4 6|31 52:4 7|42 78:4 8|97 84:4 9|63 58:4 10|8 48:5 1|33 20:5 2|41 2:5 3|55 6:5 4|5 58:5 5|5 84:5 6|38 37:5 7|30 59:5 8|11 50:5 9|89 24:5 10|69 14:6 1|46 41:6 2|80 89:6 3|43 11:6 4|82 12:6 5|31 27:6 6|47 47:6 7|81 70:6 8|40 78:6 9|56 48:6 10|41 5:7 1|51 21:7 2|11 75:7 3|7 77:7 4|40 22:7 5|12 72:7 6|57 70:7 7|18 61:7 8|43 18:7 9|5 53:7 10|16 81:8 1|70 69:8 2|65 76:8 3|5 66:8 4|91 39:8 5|71 79:8 6|77 61:8 7|11 85:8 8|72 52:8 9|52 29:8 10|36 25:9 1|1 56:9 2|77 58:9 3|65 4:9 4|90 25:9 5|64 60:9 6|68 19:9 7|64 33:9 8|56 89:9 9|86 45:9 10|93 78:10 1|95 4:10 2|89 5:10 3|53 42:10 4|53 94:10 5|33 43:10 6|3 12:10 7|94 17:10 8|84 28:10 9|39 12:10 10</relation>
    <relation name="R1" arity="2" nbTuples="100" semantics="soft" defaultCost="infinity">7 17:1 1|76 32:1 2|38 21:1 3|39 5:1 4|76 76:1 5|38 6:1 6|59 24:1 7|24 53:1 8|54 13:1 9|3 7:1 10|13 44:2 1|36 91:2 2|71 48:2 3|24 15:2 4|27 19:2 5|94 11:2 6|23 77:2 7|46 29:2 8|15 55:2 9|71 22:2 10|28 18:3 1|89 26:3 2|24 59:3 3|13 8:3 4|88 17:3 5|83 71:3 6|15 71:3 7|84 15:3 8|93 74:3 9|18 56:3 10|65 85:4 1|61 45:4 2|56 34:4 3|81 11:4 4|58 81:4 5|15 20:4 6|67 64:4 7|94 6:4 8|88 42:4 9|68 44:4 10|8 94:5 1|79 51:5 2|14 17:5 3|80 84:5 4|61 100:5 5|18 53:5 6|25 35:5 7|45 43:5 8|96 66:5 9|69 97:5 10|96 9:6 1|65 95:6 2|36 41:6 3|67 41:6 4|69 78:6 5|52 8:6 6|27 77:6 7|31 66:6 8|74 56:6 9|79 68:6 10|56 26:7 1|25 8:7 2|66 10:7 3|56 94:7 4|4 22:7 5|78 56:7 6|63 78:7 7|33 96:7 8|21 82:7 9|43 15:7 10|95 94:8 1|32 14:8 2|61 93:8 3|47 40:8 4|10 89:8 5|76 48:8 6|16 81:8 7|77 15:8 8|86 77:8 9|56 66:8 10|39 70:9 1|93 22:9 2|50 52:9 3|54 41:9 4|36 80:9 5|59 18:9 6|14 50:9 7|34 66:9 8|72 23:9 9|45 24:9 10|59 54:10 1|30 43:10 2|31 96:10 3|39 97:10 4|39 50:10 5|31 37:10 6|8 77:10 7|58 29:10 8|85 55:10 9|22 61:10 10</relation>
    <relation name="R2" arity="2" nbTuples="100" semantics="soft" defaultCost="infinity">28 75:1 1|65 93:1 2|25 74:1 3|32 6:1 4|33 91:1 5|21 51:1 6|68 69:1 7|7 60:1 8|66 93:1 9|31 61:1 10|90 35:2 1|98 57:2 2|44 1:2 3|65 75:2 4|38 16:2 5|42 62:2 6|14 51:2 7|61 8:2 8|48 20:2 9|64 88:2 10|15 73:3 1|35 9:3 2|12 98:3 3|47 79:3 4|4 3:3 5|70 80:3 6|81 3:3 7|25 31:3 8|11 21:3 9|50 13:3 10|53 53:4 1|11 23:4 2|37 74:4 3|52 43:4 4|100 50:4 5|65 72:4 6|2 37:4 7|31 42:4 8|40 36:4 9|57 53:4 10|16 14:5 1|47 1:5 2|35 86:5 3|80 32:5 4|24 83:5 5|23 62:5 6|98 71:5 7|28 4:5 8|47 42:5 9|36 17:5 10|15 47:6 1|34 51:6 2|31 1:6 3|75 79:6 4|37 31:6 5|35 40:6 6|60 31:6 7|19 75:6 8|79 98:6 9|13 34:6 10|5 77:7 1|23 46:7 2|49 93:7 3|24 96:7 4|11 71:7 5|12 31:7 6|75 42:7 7|18 96:7 8|53 25:7 9|23 80:7 10|19 18:8 1|8 52:8 2|97 79:8 3|35 18:8 4|91 80:8 5|48 73:8 6|59 32:8 7|94 56:8 8|92 8:8 9|17 82:8 10|48 94:9 1|15 34:9 2|71 78:9 3|26 31:9 4|27 17:9 5|8 15:9 6|51 85:9 7|6 41:9 8|40 10:9 9|80 88:9 10|71 74:10 1|14 35:10 2|77 46:10 3|90 43:10 4|55 51:10 5|93 31:10 6|82 97:10 7|74 22:10 8|91 95:10 9|68 28:10 10</relation>
    <relation name="R3" arity="2" nbTuples="100" semantics="soft" defaultCost="infinity">31 74:1 1|62 66:1 2|88 67:1 3|49 98:1 4|21 57:1 5|50 97:1 6|48 16:1 7|91 60:1 8|57 32:1 9|2 24:1 10|63 9:2 1|15 12:2 2|27 73:2 3|98 56:2 4|31 31:2 5|15 31:2 6|100 42:2 7|48 50:2 8|42 55:2 9|75 81:2 10|90 93:3 1|44 42:3 2|93 59:3 3|87 83:3 4|64 90:3 5|11 28:3 6|14 40:3 7|53 39:3 8|98 1:3 9|85 5:3 10|28 64:4 1|87 6:4 2|94 5:4 3|36 70:4 4|77 40:4 5|74 75:4 6|32 29:4 7|94 57:4 8|77 18:4 9|40 93:4 10|1 13:5 1|69 55:5 2|89 33:5 3|39 35:5 4|38 54:5 5|59 18:5 6|26 66:5 7|70 10:5 8|85 93:5 9|83 94:5 10|22 79:6 1|67 64:6 2|16 33:6 3|2 5:6 4|36 43:6 5|40 16:6 6|10 5:6 7|97 63:6 8|78 83:6 9|51 24:6 10|82 28:7 1|22 19:7 2|57 88:7 3|45 91:7 4|70 22:7 5|58 53:7 6|15 79:7 7|89 42:7 8|60 67:7 9|21 75:7 10|77 14:8 1|80 26:8 2|4 32:8 3|19 87:8 4|35 91:8 5|17 47:8 6|35 97:8 7|49 23:8 8|56 70:8 9|60 11:8 10|12 53:9 1|77 67:9 2|73 18:9 3|18 35:9 4|35 64:9 5|46 20:9 6|97 62:9 7|30 84:9 8|13 100:9 9|10 72:9 10|60 95:10 1|46 7:10 2|84 96:10 3|89 85:10 4|95 71:10 5|11 90:10 6|4 83:10 7|71 97:10 8|81 82:10 9|11 59:10 10</relation>
    <relation name="R4" arity="2" nbTuples="100" semantics="soft" defaultCost="infinity">76 11:1 1|38 13:1 2|32 16:1 3|41 92:1 4|65 49:1 5|79 39:1 6|3 22:1 7|88 30:1 8|26 23:1 9|1 67:1 10|43 31:2 1|57 87:2 2|58 53:2 3|76 21:2 4|10 31:2 5|79 100:2 6|34 77:2 7|74 29:2 8|32 74:2 9|66 84:2 10|82 80:3 1|70 72:3 2|93 61:3 3|11 60:3 4|31 75:3 5|19 33:3 6|56 54:3 7|58 87:3 8|17 87:3 9|49 35:3 10|60 88:4 1|77 15:4 2|42 47:4 3|12 51:4 4|59 97:4 5|12 32:4 6|16 5:4 7|87 34:4 8|92 74:4 9|11 74:4 10|21 98:5 1|29 69:5 2|83 17:5 3|37 32:5 4|98 52:5 5|9 75:5 6|26 56:5 7|21 63:5 8|14 98:5 9|95 5:5 10|12 35:6 1|14 83:6 2|89 18:6 3|54 1:6 4|78 13:6 5|40 26:6 6|83 68:6 7|83 27:6 8|6 2:6 9|68 67:6 10|54 47:7 1|2 75:7 2|93 54:7 3|40 57:7 4|64 87:7 5|69 12:7 6|69 69:7 7|37 21:7 8|81 98:7 9|89 30:7 10|45 82:8 1|65 10:8 2|94 2:8 3|32 97:8 4|99 57:8 5|86 10:8 6|63 12:8 7|92 37:8 8|50 86:8 9|34 46:8 10|52 69:9 1|29 78:9 2|72 82:9 3|99 50:9 4|23 34:9 5|5 45:9 6|38 7:9 7|49 55:9 8|86 82:9 9|88 99:9 10|15 76:10 1|29 51:10 2|41 67:10 3|77 34:10 4|34 28:10 5|78 16:10 6|51 44:10 7|96 91:10 8|13 59:10 9|23 2:10 10</relation>
    <relation name="R5" arity="2" nbTuples="100" semantics="soft" defaultCost="infinity">27 69:1 1|45 49:1 2|4 44:1 3|54 37:1 4|26 16:1 5|3 1:1 6|96 13:1 7|98 76:1 8|87 75:1 9|30 37:1 10|98 47:2 1|33 22:2 2|48 21:2 3|10 64:2 4|67 5:2 5|9 79:2 6|40 78:2 7|28 66:2 8|73 3:2 9|77 26:2 10|25 14:3 1|83 71:3 2|11 11:3 3|46 16:3 4|37 25:3 5|63 61:3 6|2 35:3 7|95 39:3 8|61 13:3 9|51 82:3 10|37 91:4 1|38 7:4 2|16 69:4 3|34 2:4 4|63 1:4 5|5 49:4 6|67 97:4 7|23 36:4 8|13 64:4 9|86 15:4 10|64 47:5 1|22 49:5 2|28 80:5 3|61 42:5 4|83 56:5 5|91 93:5 6|26 30:5 7|95 24:5 8|22 4:5 9|100 34:5 10|11 42:6 1|94 81:6 2|74 24:6 3|62 86:6 4|31 98:6 5|37 32:6 6|85 46:6 7|95 67:6 8|29 49:6 9|24 12:6 10|56 49:7 1|60 8:7 2|38 64:7 3|19 90:7 4|60 48:7 5|54 21:7 6|24 16:7 7|79 63:7 8|83 53:7 9|71 90:7 10|76 82:8 1|79 60:8 2|3 69:8 3|62 28:8 4|90 12:8 5|91 63:8 6|65 25:8 7|48 37:8 8|1 95:8 9|79 21:8 10|23 46:9 1|66 48:9 2|63 28:9 3|100 46:9 4|55 14:9 5|63 39:9 6|79 59:9 7|42 80:9 8|69 85:9 9|53 51:9 10|22 73:10 1|29 94:10 2|58 43:10 3|22 46:10 4|14 24:10 5|73 51:10 6|71 23:10 7|27 83:10 8|45 49:10 9|66 51:10 10</relation>
    <relation name="R6" arity="2" nbTuples="100" semantics="soft" defaultCost="infinity">11 24:1 1|24 18:1 2|51 9:1 3|24 27:1 4|75 2:1 5|44 30:1 6|81 42:1 7|30 73:1 8|91 6:1 9|79 37:1 10|23 28:2 1|54 18:2 2|29 3:2 3|50 70:2 4|75 97:2 5|30 65:2 6|86 9:2 7|76 99:2 8|72 27:2 9|22 91:2 10|64 100:3 1|70 35:3 2|8 18:3 3|9 39:3 4|100 2:3 5|13 59:3 6|17 51:3 7|79 70:3 8|19 65:3 9|1 41:3 10|97 37:4 1|96 60:4 2|15 63:4 3|61 63:4 4|98 36:4 5|97 40:4 6|72 97:4 7|65 43:4 8|99 13:4 9|22 27:4 10|94 78:5 1|12 34:5 2|55 28:5 3|86 6:5 4|7 11:5 5|51 53:5 6|80 7:5 7|55 28:5 8|38 30:5 9|47 42:5 10|99 21:6 1|62 65:6 2|90 34:6 3|30 83:6 4|94 81:6 5|5 29:6 6|78 26:6 7|85 22:6 8|10 31:6 9|93 30:6 10|82 71:7 1|55 53:7 2|17 73:7 3|36 51:7 4|34 8:7 5|67 89:7 6|22 83:7 7|97 58:7 8|56 83:7 9|24 17:7 10|96 93:8 1|51 67:8 2|97 6:8 3|4 95:8 4|46 38:8 5|22 42:8 6|57 24:8 7|51 65:8 8|55 5:8 9|90 94:8 10|82 78:9 1|75 76:9 2|73 28:9 3|79 4:9 4|65 91:9 5|78 36:9 6|13 21:9 7|96 1:9 8|7 86:9 9|78 50:9 10|15 35:10 1|51 46:10 2|98 46:10 3|97 5:10 4|56 81:10 5|95 17:10 6|39 63:10 7|33 7:10 8|30 73:10 9|55 7:10 10</relation>
    <relation name="R7" arity="2" nbTuples="100" semantics="soft" defaultCost="infinity">14 36:1 1|33 90:1 2|27 54:1 3|43 55:1 4|69 13:1 5|48 40:1 6|82 28:1 7|88 82:1 8|70 90:1 9|16 20:1 10|70 13:2 1|90 23:2 2|51 7:2 3|19 71:2 4|81 80:2 5|20 38:2 6|61 17:2 7|15 35:2 8|84 40:2 9|6 72:2 10|71 4:3 1|12 28:3 2|70 98:3 3|71 94:3 4|20 78:3 5|76 46:3 6|42 100:3 7|28 18:3 8|84 78:3 9|63 4:3 10|81 15:4 1|36 6:4 2|14 63:4 3|14 15:4 4|11 48:4 5|73 97:4 6|74 64:4 7|71 73:4 8|38 68:4 9|94 7:4 10|76 32:5 1|98 5:5 2|42 4:5 3|60 6:5 4|86 5:5 5|4 88:5 6|41 31:5 7|66 56:5 8|50 73:5 9|8 55:5 10|61 59:6 1|8 72:6 2|80 30:6 3|99 35:6 4|79 99:6 5|57 42:6 6|71 19:6 7|77 11:6 8|22 54:6 9|40 5:6 10|62 25:7 1|76 70:7 2|38 78:7 3|40 94:7 4|50 77:7 5|1 92:7 6|76 84:7 7|63 76:7 8|29 38:7 9|43 8:7 10|38 13:8 1|39 50:8 2|1 25:8 3|42 11:8 4|91 76:8 5|55 88:8 6|91 72:8 7|18 5:8 8|52 34:8 9|38 30:8 10|66 19:9 1|89 26:9 2|85 98:9 3|26 68:9 4|18 18:9 5|42 78:9 6|68 37:9 7|100 71:9 8|93 59:9 9|28 50:9 10|23 38:10 1|85 50:10 2|53 76:10 3|7 27:10 4|26 70:10 5|8 59:10 6|5 76:10 7|51 93:10 8|17 11:10 9|87 77:10 10</relation>
    <relation name="R8" arity="2" nbTuples="100" semantics="soft" defaultCost="infinity">51 10:1 1|76 100:1 2|99 75:1 3|9 24:1 4|17 73:1 5|84 57:1 6|88 36:1 7|82 99:1 8|89 97:1 9|19 44:1 10|51 24:2 1|98 47:2 2|51 88:2 3|61 68:2 4|43 52:2 5|36 95:2 6|1 8:2 7|37 13:2 8|37 6:2 9|87 11:2 10|3 11:3 1|1 60:3 2|3 91:3 3|75 74:3 4|83 80:3 5|12 58:3 6|80 18:3 7|22 67:3 8|97 23:3 9|37 90:3 10|48 91:4 1|77 16:4 2|15 28:4 3|29 67:4 4|89 3:4 5|87 55:4 6|98 88:4 7|60 21:4 8|15 77:4 9|4 85:4 10|70 37:5 1|37 5:5 2|61 89:5 3|49 35:5 4|13 65:5 5|99 15:5 6|15 71:5 7|75 82:5 8|27 1:5 9|82 82:5 10|12 80:6 1|95 63:6 2|43 82:6 3|17 6:6 4|2 75:6 5|76 77:6 6|72 47:6 7|71 32:6 8|1 46:6 9|12 90:6 10|34 22:7 1|61 87:7 2|53 80:7 3|23 68:7 4|8 92:7 5|10 27:7 6|83 64:7 7|52 5:7 8|72 67:7 9|3 66:7 10|10 51:8 1|45 28:8 2|49 94:8 3|77 86:8 4|49 56:8 5|46 89:8 6|75 66:8 7|51 43:8 8|30 37:8 9|37 81:8 10|31 40:9 1|73 31:9 2|1 87:9 3|4 30:9 4|39 55:9 5|51 56:9 6|98 56:9 7|19 60:9 8|91 17:9 9|91 36:9 10|9 51:10 1|54 33:10 2|69 95:10 3|48 41:10 4|45 7:10 5|75 94:10 6|75 30:10 7|80 16:10 8|8 15:10 9|80 99:10 10</relation>
    <relation name="R9" arity="2" nbTuples="100" semantics="soft" defaultCost="infinity">71 74:1 1|51 70:1 2|27 55:1 3|92 83:1 4|17 95:1 5|25 17:1 6|75 63:1 7|92 7:1 8|32 17:1 9|49 2:1 10|18 42:2 1|80 96:2 2|37 84:2 3|10 48:2 4|42 87:2 5|92 45:2 6|47 66:2 7|29 6:2 8|58 78:2 9|97 60:2 10|14 47:3 1|8 1:3 2|94 82:3 3|80 62:3 4|51 64:3 5|57 97:3 6|11 47:3 7|49 73:3 8|81 79:3 9|56 25:3 10|4 89:4 1|54 60:4 2|92 12:4 3|48 53:4 4|86 1:4 5|95 1:4 6|92 69:4 7|45 88:4 8|49 40:4 9|44 7:4 10|1 29:5 1|2 39:5 2|65 68:5 3|29 10:5 4|10 91:5 5|2 83:5 6|63 51:5 7|42 100:5 8|12 82:5 9|37 7:5 10|92 44:6 1|72 76:6 2|69 83:6 3|94 30:6 4|73 18:6 5|74 34:6 6|79 26:6 7|77 14:6 8|72 6:6 9|31 24:6 10|58 61:7 1|14 25:7 2|73 66:7 3|60 29:7 4|40 7:7 5|45 7:7 6|26 1:7 7|76 59:7 8|77 24:7 9|87 73:7 10|82 85:8 1|16 65:8 2|75 79:8 3|7 30:8 4|64 61:8 5|79 14:8 6|13 92:8 7|68 81:8 8|29 38:8 9|47 71:8 10|17 81:9 1|20 97:9 2|8 93:9 3|74 93:9 4|95 40:9 5|55 28:9 6|38 49:9 7|80 24:9 8|56 31:9 9|37 91:9 10|32 94:10 1|76 40:10 2|61 62:10 3|91 91:10 4|34 54:10 5|95 100:10 6|90 82:10 7|9 20:10 8|60 42:10 9|28 85:10 10</relation>
    <relation name="R10" arity="2" nbTuples="100" semantics="soft" defaultCost="infinity">8 27:1 1|91 63:1 2|37 46:1 3|82 37:1 4|79 85:1 5|49 4:1 6|69 15:1 7|98 32:1 8|57 72:1 9|40 9:1 10|99 76:2 1|7 49:2 2|40 26:2 3|90 25:2 4|60 79:2 5|8 18:2 6|91 81:2 7|35 26:2 8|15 48:2 9|3 52:2 10|38 63:3 1|4 98:3 2|34 5:3 3|15 12:3 4|19 9:3 5|92 37:3 6|72 68:3 7|66 44:3 8|34 37:3 9|21 10:3 10|25 64:4 1|18 93:4 2|12 82:4 3|84 88:4 4|87 95:4 5|79 90:4 6|19 91:4 7|4 78:4 8|48 46:4 9|30 55:4 10|53 46:5 1|68 83:5 2|78 37:5 3|38 67:5 4|2 49:5 5|23 81:5 6|8 47:5 7|56 100:5 8|71 96:5 9|24 14:5 10|11 55:6 1|12 14:6 2|94 14:6 3|88 2:6 4|10 95:6 5|54 60:6 6|91 51:6 7|86 40:6 8|98 8:6 9|97 38:6 10|38 27:7 1|80 46:7 2|37 38:7 3|93 3:7 4|55 7:7 5|91 54:7 6|66 8:7 7|10 29:7 8|36 34:7 9|42 78:7 10|38 69:8 1|95 64:8 2|69 38:8 3|22 97:8 4|67 18:8 5|74 29:8 6|26 23:8 7|67 24:8 8|65 15:8 9|80 63:8 10|20 75:9 1|56 67:9 2|72 53:9 3|45 6:9 4|54 67:9 5|45 96:9 6|37 61:9 7|82 60:9 8|16 32:9 9|16 68:9 10|97 36:10 1|31 94:10 2|93 41:10 3|7 84:10 4|48 46:10 5|80 75:10 6|100 13:10 7|32 62:10 8|19 44:10 9|47 26:10 10</relation>
    <relation name="R11" arity="2" nbTuples="100" semantics="soft" defaultCost="infinity">61 34:1 1|31 71:1 2|93 81:1 3|100 60:1 4|80 61:1 5|92 52:1 6|23 14:1 7|66 35:1 8|85 44:1 9|44 10:1 10|53 47:2 1|24 35:2 2|41 94:2 3|13 71:2 4|33 46:2 5|10 56:2 6|62 70:2 7|81 27:2 8|88 18:2 9|71 69:2 10|69 76:3 1|1 11:3 2|82 53:3 3|32 85:3 4|69 76:3 5|49 88:3 6|89 56:3 7|92 34:3 8|57 81:3 9|28 42:3 10|60 20:4 1|35 46:4 2|67 63:4 3|40 91:4 4|43 34:4 5|35 92:4 6|23 92:4 7|98 82:4 8|6 3:4 9|91 16:4 10|58 9:5 1|50 21:5 2|57 36:5 3|19 71:5 4|13 85:5 5|30 57:5 6|75 35:5 7|90 51:5 8|32 16:5 9|54 25:5 10|87 76:6 1|79 60:6 2|11 58:6 3|35 5:6 4|49 81:6 5|88 77:6 6|67 21:6 7|81 64:6 8|34 3:6 9|28 99:6 10|36 42:7 1|3 79:7 2|23 94:7 3|95 79:7 4|23 29:7 5|41 71:7 6|45 18:7 7|77 87:7 8|49 51:7 9|86 84:7 10|34 19:8 1|51 53:8 2|84 93:8 3|63 91:8 4|76 78:8 5|84 86:8 6|43 21:8 7|97 21:8 8|73 100:8 9|42 63:8 10|1 19:9 1|78 30:9 2|61 22:9 3|57 45:9 4|46 89:9 5|93 64:9 6|28 36:9 7|16 52:9 8|75 32:9 9|8 82:9 10|47 66:10 1|78 12:10 2|3 53:10 3|88 40:10 4|13 37:10 5|26 63:10 6|43 50:10 7|15 65:10 8|34 34:10 9|97 73:10 10</relation>
    <relation name="R12" arity="2" nbTuples="100" semantics="soft" defaultCost="infinity">76 80:1 1|38 45:1 2|38 33:1 3|77 13:1 4|11 25:1 5|43 36:1 6|76 55:1 7|32 81:1 8|18 89:1 9|61 59:1 10|53 78:2 1|8 81:2 2|78 97:2 3|22 21:2 4|92 93:2 5|45 3:2 6|71 86:2 7|37 7:2 8|36 12:2 9|63 42:2 10|17 9:3 1|70 11:3 2|36 47:3 3|28 65:3 4|31 77:3 5|23 7:3 6|64 18:3 7|7 17:3 8|47 34:3 9|51 82:3 10|79 76:4 1|59 14:4 2|43 21:4 3|67 71:4 4|11 28:4 5|34 73:4 6|53 71:4 7|36 83:4 8|47 8:4 9|70 71:4 10|60 72:5 1|33 93:5 2|41 36:5 3|9 35:5 4|1 45:5 5|23 42:5 6|74 59:5 7|81 11:5 8|29 60:5 9|12 83:5 10|34 55:6 1|11 52:6 2|10 76:6 3|45 41:6 4|8 46:6 5|59 29:6 6|53 60:6 7|63 98:6 8|88 76:6 9|6 66:6 10|7 59:7 1|51 10:7 2|34 9:7 3|27 31:7 4|62 93:7 5|30 15:7 6|66 82:7 7|22 48:7 8|41 10:7 9|77 94:7 10|51 17:8 1|4 14:8 2|75 23:8 3|85 97:8 4|24 55:8 5|56 28:8 6|91 16:8 7|76 33:8 8|61 98:8 9|4 70:8 10|65 86:9 1|55 4:9 2|74 40:9 3|79 89:9 4|13 59:9 5|50 15:9 6|20 45:9 7|52 81:9 8|14 10:9 9|76 100:9 10|28 1:10 1|75 72:10 2|2 48:10 3|35 48:10 4|93 43:10 5|62 37:10 6|73 74:10 7|20 4:10 8|85 40:10 9|79 22:10 10</relation>
    <relation name="R13" arity="2" nbTuples="100" semantics="soft" defaultCost="infinity">80 9:1 1|93 100:1 2|77 81:1 3|42 39:1 4|12 49:1 5|58 27:1 6|94 6:1 7|47 59:1 8|100 97:1 9|50 57:1 10|24 74:2 1|54 34:2 2|77 83:2 3|98 70:2 4|57 53:2 5|26 95:2 6|86 65:2 7|48 57:2 8|32 78:2 9|92 34:2 10|28 73:3 1|51 97:3 2|17 13:3 3|60 57:3 4|73 48:3 5|43 30:3 6|43 17:3 7|34 60:3 8|95 71:3 9|79 67:3 10|76 99:4 1|86 73:4 2|95 6:4 3|5 22:4 4|97 93:4 5|98 73:4 6|13 82:4 7|64 51:4 8|6 25:4 9|73 59:4 10|71 90:5 1|80 28:5 2|3 17:5 3|75 38:5 4|69 96:5 5|66 99:5 6|84 69:5 7|56 68:5 8|37 57:5 9|47 96:5 10|64 17:6 1|71 62:6 2|27 15:6 3|100 96:6 4|21 37:6 5|100 37:6 6|75 8:6 7|35 56:6 8|14 72:6 9|16 72:6 10|81 8:7 1|96 68:7 2|22 78:7 3|69 3:7 4|90 86:7 5|35 8:7 6|13 23:7 7|91 71:7 8|65 62:7 9|90 74:7 10|31 97:8 1|24 11:8 2|84 88:8 3|79 38:8 4|58 2:8 5|24 25:8 6|4 69:8 7|87 53:8 8|9 26:8 9|17 94:8 10|78 34:9 1|6 1:9 2|42 46:9 3|90 30:9 4|19 95:9 5|57 56:9 6|2 86:9 7|32 48:9 8|30 59:9 9|98 18:9 10|36 33:10 1|93 20:10 2|68 96:10 3|10 25:10 4|37 4:10 5|2 65:10 6|100 59:10 7|5 51:10 8|18 88:10 9|54 42:10 10</relation>
    <relation name="R14" arity="2" nbTuples="100" semantics="soft" defaultCost="infinity">56 16:1 1|97 66:1 2|8 31:1 3|84 83:1 4|15 53:1 5|35 87:1 6|27 22:1 7|64 76:1 8|59 27:1 9|88 68:1 10|95 7:2 1|10 77:2 2|79 11:2 3|37 1:2 4|60 40:2 5|61 25:2 6|33 48:2 7|88 17:2 8|66 34:2 9|92 70:2 10|79 90:3 1|50 31:3 2|91 85:3 3|65 52:3 4|36 16:3 5|16 47:3 6|18 86:3 7|11 93:3 8|42 36:3 9|43 26:3 10|43 39:4 1|32 80:4 2|25 32:4 3|27 92:4 4|98 35:4 5|42 53:4 6|86 95:4 7|17 10:4 8|75 72:4 9|80 37:4 10|77 51:5 1|6 81:5 2|62 16:5 3|85 62:5 4|19 94:5 5|6 20:5 6|25 43:5 7|15 79:5 8|82 61:5 9|88 27:5 10|17 96:6 1|22 63:6 2|39 27:6 3|36 58:6 4|65 50:6 5|45 44:6 6|53 96:6 7|64 57:6 8|99 94:6 9|74 28:6 10|71 12:7 1|81 13:7 2|9 34:7 3|90 87:7 4|17 38:7 5|7 40:7 6|36 2:7 7|93 42:7 8|18 50:7 9|77 6:7 10|46 23:8 1|68 48:8 2|19 59:8 3|84 58:8 4|44 57:8 5|52 66:8 6|41 58:8 7|42 3:8 8|15 46:8 9|100 99:8 10|8 50:9 1|90 70:9 2|9 7:9 3|70 89:9 4|49 11:9 5|42 40:9 6|2 69:9 7|69 31:9 8|37 87:9 9|68 22:9 10|2 35:10 1|30 45:10 2|32 41:10 3|67 27:10 4|89 16:10 5|10 8:10 6|37 83:10 7|49 49:10 8|85 81:10 9|39 36:10 10</relation>
    <relation name="R15" arity="2" nbTuples="100" semantics="soft" defaultCost="infinity">87 58:1 1|57 67:1 2|23 4:1 3|51 69:1 4|19 82:1 5|77 23:1 6|42 13:1 7|77 9:1 8|4 31:1 9|34 42:1 10|31 64:2 1|85 97:2 2|41 41:2 3|61 95:2 4|2 1:2 5|92 42:2 6|33 75:2 7|88 24:2 8|57 77:2 9|94 32:2 10|1 45:3 1|2 80:3 2|94 36:3 3|76 88:3 4|9 14:3 5|59 45:3 6|51 93:3 7|100 54:3 8|1 13:3 9|53 35:3 10|90 57:4 1|92 19:4 2|73 42:4 3|83 100:4 4|72 77:4 5|73 12:4 6|35 43:4 7|58 86:4 8|75 23:4 9|91 36:4 10|36 62:5 1|38 7:5 2|48 18:5 3|66 16:5 4|47 45:5 5|11 45:5 6|12 86:5 7|60 77:5 8|43 25:5 9|37 90:5 10|49 81:6 1|3 80:6 2|12 5:6 3|9 69:6 4|35 17:6 5|74 88:6 6|88 37:6 7|34 37:6 8|16 17:6 9|94 32:6 10|91 50:7 1|15 23:7 2|27 31:7 3|83 98:7 4|16 84:7 5|79 66:7 6|2 14:7 7|7 64:7 8|5 36:7 9|15 72:7 10|34 58:8 1|87 48:8 2|87 10:8 3|77 72:8 4|72 9:8 5|67 58:8 6|85 37:8 7|95 82:8 8|68 24:8 9|59 35:8 10|19 14:9 1|96 82:9 2|15 40:9 3|10 51:9 4|42 62:9 5|1 57:9 6|37 73:9 7|53 99:9 8|98 12:9 9|90 88:9 10|12 58:10 1|56 72:10 2|6 68:10 3|22 71:10 4|62 96:10 5|56 33:10 6|69 5:10 7|63 97:10 8|16 79:10 9|56 19:10 10</relation>
    <relation name="R16" arity="2" nbTuples="100" semantics="soft" defaultCost="infinity">97 1:1 1|58 45:1 2|37 4:1 3|30 34:1 4|84 13:1 5|46 44:1 6|91 99:1 7|43 14:1 8|59 37:1 9|13 18:1 10|60 9:2 1|98 76:2 2|40 26:2 3|20 30:2 4|62 43:2 5|57 90:2 6|18 49:2 7|63 65:2 8|10 50:2 9|13 23:2 10|76 12:3 1|46 35:3 2|25 88:3 3|84 56:3 4|17 75:3 5|64 2:3 6|2 17:3 7|79 64:3 8|50 42:3 9|52 32:3 10|63 4:4 1|57 6:4 2|65 6:4 3|25 42:4 4|80 37:4 5|55 93:4 6|82 71:4 7|18 91:4 8|26 84:4 9|84 91:4 10|71 83:5 1|16 43:5 2|97 47:5 3|3 4:5 4|77 46:5 5|14 88:5 6|20 85:5 7|27 39:5 8|84 13:5 9|57 99:5 10|23 21:6 1|24 39:6 2|9 59:6 3|49 86:6 4|52 51:6 5|9 49:6 6|19 87:6 7|32 28:6 8|43 8:6 9|42 40:6 10|95 26:7 1|66 41:7 2|93 69:7 3|83 15:7 4|100 24:7 5|77 96:7 6|90 2:7 7|71 63:7 8|18 26:7 9|40 73:7 10|90 82:8 1|16 40:8 2|72 15:8 3|10 50:8 4|56 28:8 5|29 95:8 6|44 47:8 7|39 50:8 8|95 46:8 9|36 69:8 10|42 95:9 1|24 79:9 2|52 72:9 3|36 29:9 4|96 4:9 5|77 53:9 6|56 52:9 7|5 20:9 8|86 8:9 9|19 82:9 10|33 9:10 1|64 47:10 2|13 64:10 3|29 55:10 4|8 75:10 5|49 27:10 6|83 8:10 7|9 69:10 8|78 89:10 9|67 54:10 10</relation>
    <relation name="R17" arity="2" nbTuples="100" semantics="soft" defaultCost="infinity">64 33:1 1|42 63:1 2|33 99:1 3|7 83:1 4|20 47:1 5|56 68:1 6|39 13:1 7|58 26:1 8|57 61:1 9|10 88:1 10|25 72:2 1|44 4:2 2|15 7:2 3|85 64:2 4|33 70:2 5|76 11:2 6|97 6:2 7|38 83:2 8|17 24:2 9|86 76:2 10|21 10:3 1|30 44:3 2|16 67:3 3|92 35:3 4|36 10:3 5|75 93:3 6|18 28:3 7|12 39:3 8|41 74:3 9|48 75:3 10|96 14:4 1|10 71:4 2|80 45:4 3|40 82:4 4|4 18:4 5|70 44:4 6|29 51:4 7|75 85:4 8|23 3:4 9|5 2:4 10|81 61:5 1|4 77:5 2|29 48:5 3|58 48:5 4|97 12:5 5|51 81:5 6|18 48:5 7|54 60:5 8|85 5:5 9|77 78:5 10|87 15:6 1|12 91:6 2|11 8:6 3|79 70:6 4|90 12:6 5|8 49:6 6|77 50:6 7|50 90:6 8|90 14:6 9|73 99:6 10|97 75:7 1|59 12:7 2|85 97:7 3|54 44:7 4|68 89:7 5|34 25:7 6|96 69:7 7|64 75:7 8|22 30:7 9|51 80:7 10|14 26:8 1|20 88:8 2|85 38:8 3|61 21:8 4|62 80:8 5|28 19:8 6|3 100:8 7|17 55:8 8|26 81:8 9|68 42:8 10|2 6:9 1|79 30:9 2|42 59:9 3|91 26:9 4|82 38:9 5|96 19:9 6|59 34:9 7|31 51:9 8|76 74:9 9|14 28:9 10|5 80:10 1|87 24:10 2|24 83:10 3|48 88:10 4|30 37:10 5|40 58:10 6|24 41:10 7|18 88:10 8|6 12:10 9|97 85:10 10</relation>
    <relation name="R18" arity="2" nbTuples="100" semantics="soft" defaultCost="infinity">89 100:1 1|34 51:1 2|2 8:1 3|90 31:1 4|98 79:1 5|86 84:1 6|69 73:1 7|58 72:1 8|28 67:1 9|74 36:1 10|97 64:2 1|1 42:2 2|12 55:2 3|70 47:2 4|35 60:2 5|84 69:2 6|48 40:2 7|28 81:2 8|86 65:2 9|18 57:2 10|62 60:3 1|44 59:3 2|11 6:3 3|58 40:3 4|98 63:3 5|63 51:3 6|13 95:3 7|97 77:3 8|91 9:3 9|76 97:3 10|82 13:4 1|32 67:4 2|33 66:4 3|44 40:4 4|11 53:4 5|43 92:4 6|58 46:4 7|57 15:4 8|37 6:4 9|6 29:4 10|94 93:5 1|3 25:5 2|46 91:5 3|31 87:5 4|52 16:5 5|22 81:5 6|50 66:5 7|7 53:5 8|66 28:5 9|40 9:5 10|45 55:6 1|68 57:6 2|97 49:6 3|40 37:6 4|72 91:6 5|46 98:6 6|53 55:6 7|98 15:6 8|69 67:6 9|49 75:6 10|12 9:7 1|93 35:7 2|81 23:7 3|88 28:7 4|29 99:7 5|72 63:7 6|56 24:7 7|53 75:7 8|68 52:7 9|20 81:7 10|48 13:8 1|86 8:8 2|8 20:8 3|89 5:8 4|12 32:8 5|30 80:8 6|85 49:8 7|54 54:8 8|55 51:8 9|31 87:8 10|91 78:9 1|26 41:9 2|77 47:9 3|30 48:9 4|35 22:9 5|25 47:9 6|26 24:9 7|71 11:9 8|32 48:9 9|99 88:9 10|33 66:10 1|18 64:10 2|86 42:10 3|51 74:10 4|21 56:10 5|43 14:10 6|74 20:10 7|84 40:10 8|91 19:10 9|40 51:10 10</relation>
    <relation name="R19" arity="2" nbTuples="100" semantics="soft" defaultCost="infinity">47 43:1 1|100 89:1 2|34 62:1 3|74 48:1 4|12 31:1 5|12 70:1 6|17 11:1 7|68 24:1 8|57 92:1 9|39 90:1 10|53 88:2 1|93 90:2 2|27 96:2 3|2 33:2 4|41 61:2 5|97 60:2 6|76 81:2 7|49 29:2 8|36 69:2 9|15 79:2 10|40 63:3 1|62 5:3 2|100 97:3 3|23 22:3 4|18 73:3 5|36 96:3 6|31 66:3 7|38 42:3 8|41 69:3 9|25 19:3 10|67 48:4 1|74 92:4 2|84 70:4 3|100 19:4 4|25 29:4 5|7 40:4 6|38 28:4 7|61 49:4 8|16 86:4 9|16 52:4 10|45 33:5 1|2 42:5 2|40 32:5 3|89 8:5 4|80 3:5 5|17 85:5 6|67 69:5 7|17 85:5 8|13 25:5 9|94 9:5 10|41 36:6 1|23 18:6 2|99 26:6 3|41 48:6 4|72 40:6 5|89 20:6 6|71 11:6 7|40 29:6 8|7 27:6 9|80 26:6 10|34 92:7 1|23 8:7 2|82 13:7 3|80 92:7 4|94 75:7 5|4 52:7 6|10 79:7 7|90 56:7 8|61 8:7 9|30 38:7 10|48 24:8 1|50 55:8 2|14 93:8 3|27 18:8 4|51 95:8 5|85 54:8 6|11 13:8 7|52 68:8 8|9 73:8 9|92 5:8 10|91 29:9 1|73 27:9 2|14 64:9 3|10 84:9 4|100 50:9 5|46 81:9 6|16 21:9 7|44 49:9 8|24 83:9 9|65 71:9 10|66 9:10 1|44 6:10 2|36 13:10 3|89 100:10 4|36 84:10 5|40 1:10 6|64 62:10 7|82 93:10 8|83 46:10 9|99 73:10 10</relation>
    <relation name="R20" arity="2" nbTuples="100" semantics="soft" defaultCost="infinity">50 43:1 1|23 24:1 2|94 82:1 3|54 11:1 4|68 3:1 5|60 11:1 6|22 26:1 7|19 26:1 8|92 7:1 9|25 56:1 10|1 82:2 1|84 19:2 2|58 23:2 3|39 63:2 4|11 100:2 5|61 9:2 6|54 12:2 7|53 76:2 8|15 96:2 9|27 55:2 10|22 17:3 1|25 16:3 2|97 60:3 3|78 73:3 4|69 14:3 5|22 5:3 6|83 82:3 7|95 52:3 8|14 79:3 9|94 5:3 10|100 6:4 1|80 4:4 2|25 59:4 3|61 19:4 4|27 86:4 5|23 11:4 6|4 81:4 7|8 27:4 8|33 88:4 9|100 42:4 10|55 12:5 1|93 50:5 2|7 93:5 3|15 74:5 4|16 68:5 5|82 68:5 6|26 70:5 7|37 21:5 8|49 31:5 9|100 39:5 10|19 28:6 1|89 58:6 2|26 16:6 3|48 89:6 4|14 77:6 5|5 2:6 6|39 16:6 7|13 74:6 8|84 50:6 9|49 86:6 10|47 95:7 1|87 34:7 2|31 59:7 3|56 28:7 4|4 12:7 5|77 83:7 6|65 3:7 7|63 87:7 8|66 9:7 9|49 12:7 10|70 36:8 1|14 66:8 2|48 85:8 3|54 9:8 4|72 69:8 5|72 89:8 6|80 36:8 7|36 92:8 8|43 68:8 9|74 78:8 10|2 44:9 1|95 40:9 2|2 63:9 3|96 84:9 4|74 37:9 5|85 65:9 6|11 93:9 7|26 78:9 8|99 52:9 9|45 29:9 10|62 36:10 1|73 84:10 2|98 79:10 3|7 39:10 4|14 7:10 5|31 13:10 6|64 68:10 7|28 53:10 8|26 28:10 9|1 43:10 10</relation>
    <relation name="R21" arity="2" nbTuples="100" semantics="soft" defaultCost="infinity">95 16:1 1|28 83:1 2|74 98:1 3|28 34:1 4|87 82:1 5|54 75:1 6|84 13:1 7|10 88:1 8|24 86:1 9|80 8:1 10|91 22:2 1|92 92:2 2|11 90:2 3|16 44:2 4|15 9:2 5|32 97:2 6|26 73:2 7|4 7:2 8|13 49:2 9|23 21:2 10|93 49:3 1|1 92:3 2|51 72:3 3|5 91:3 4|94 77:3 5|95 17:3 6|7 30:3 7|89 48:3 8|88 78:3 9|91 75:3 10|79 54:4 1|80 82:4 2|87 51:4 3|65 51:4 4|94 47:4 5|91 85:4 6|11 44:4 7|88 5:4 8|16 52:4 9|54 22:4 10|40 46:5 1|45 46:5 2|96 83:5 3|92 61:5 4|8 80:5 5|18 32:5 6|34 16:5 7|3 20:5 8|24 26:5 9|100 86:5 10|32 72:6 1|64 21:6 2|13 4:6 3|62 11:6 4|56 47:6 5|60 50:6 6|5 91:6 7|93 36:6 8|40 65:6 9|100 69:6 10|21 62:7 1|71 27:7 2|98 54:7 3|71 31:7 4|40 63:7 5|56 55:7 6|41 85:7 7|38 89:7 8|30 69:7 9|100 98:7 10|87 10:8 1|3 4:8 2|85 85:8 3|12 17:8 4|32 97:8 5|62 93:8 6|12 82:8 7|31 35:8 8|19 51:8 9|42 68:8 10|40 86:9 1|97 12:9 2|17 57:9 3|3 59:9 4|55 63:9 5|15 90:9 6|99 89:9 7|24 24:9 8|92 56:9 9|48 57:9 10|71 85:10 1|21 91:10 2|21 80:10 3|2 49:10 4|17 61:10 5|66 75:10 6|13 80:10 7|78 85:10 8|41 19:10 9|95 73:10 10</relation>
    <relation name="R22" arity="2" nbTuples="100" semantics="soft" defaultCost="infinity">84 96:1 1|92 19:1 2|13 88:1 3|35 32:1 4|42 99:1 5|16 41:1 6|77 83:1 7|81 39:1 8|85 96:1 9|67 62:1 10|65 80:2 1|6 75:2 2|30 14:2 3|49 64:2 4|9 43:2 5|85 39:2 6|66 100:2 7|50 17:2 8|74 45:2 9|63 28:2 10|69 18:3 1|12 69:3 2|37 79:3 3|3 31:3 4|15 15:3 5|50 73:3 6|80 42:3 7|90 80:3 8|75 87:3 9|88 14:3 10|87 39:4 1|79 49:4 2|93 79:4 3|23 34:4 4|58 45:4 5|6 18:4 6|66 82:4 7|55 80:4 8|68 14:4 9|22 15:4 10|82 33:5 1|22 23:5 2|54 42:5 3|86 22:5 4|91 11:5 5|45 16:5 6|93 90:5 7|50 17:5 8|2 93:5 9|71 89:5 10|5 52:6 1|26 56:6 2|48 15:6 3|50 10:6 4|10 23:6 5|91 38:6 6|49 50:6 7|17 49:6 8|95 79:6 9|1 21:6 10|61 2:7 1|31 25:7 2|95 96:7 3|1 48:7 4|12 64:7 5|13 32:7 6|89 70:7 7|57 19:7 8|42 7:7 9|84 59:7 10|47 95:8 1|52 35:8 2|5 91:8 3|80 64:8 4|9 29:8 5|6 64:8 6|8 8:8 7|11 65:8 8|51 59:8 9|35 26:8 10|79 4:9 1|90 45:9 2|93 23:9 3|46 7:9 4|98 52:9 5|38 100:9 6|46 66:9 7|27 24:9 8|44 46:9 9|41 72:9 10|89 43:10 1|89 16:10 2|23 56:10 3|41 38:10 4|54 81:10 5|72 38:10 6|81 73:10 7|47 58:10 8|30 67:10 9|14 62:10 10</relation>
    <relation name="R23" arity="2" nbTuples="100" semantics="soft" defaultCost="infinity">33 7:1 1|27 100:1 2|23 37:1 3|38 40:1 4|56 38:1 5|13 91:1 6|47 66:1 7|27 60:1 8|14 31:1 9|14 62:1 10|19 91:2 1|75 6:2 2|25 57:2 3|40 92:2 4|71 20:2 5|45 18:2 6|93 80:2 7|68 70:2 8|39 5:2 9|53 87:2 10|48 18:3 1|7 15:3 2|59 81:3 3|86 49:3 4|85 71:3 5|43 37:3 6|81 1:3 7|7 61:3 8|82 76:3 9|76 36:3 10|13 27:4 1|94 74:4 2|40 46:4 3|72 46:4 4|16 39:4 5|51 19:4 6|91 84:4 7|87 96:4 8|35 85:4 9|50 99:4 10|37 92:5 1|63 34:5 2|33 80:5 3|12 31:5 4|38 14:5 5|69 32:5 6|59 35:5 7|33 88:5 8|70 76:5 9|54 85:5 10|79 62:6 1|19 43:6 2|88 18:6 3|40 51:6 4|25 82:6 5|66 96:6 6|93 38:6 7|59 3:6 8|73 60:6 9|22 58:6 10|88 73:7 1|25 2:7 2|33 11:7 3|6 7:7 4|49 4:7 5|80 93:7 6|20 68:7 7|67 47:7 8|72 63:7 9|67 92:7 10|37 6:8 1|22 31:8 2|55 56:8 3|17 19:8 4|88 58:8 5|89 40:8 6|34 56:8 7|51 90:8 8|15 66:8 9|19 8:8 10|80 16:9 1|30 76:9 2|97 63:9 3|77 54:9 4|24 9:9 5|14 86:9 6|86 66:9 7|47 61:9 8|73 95:9 9|7 38:9 10|60 35:10 1|42 96:10 2|21 70:10 3|89 31:10 4|1 24:10 5|54 72:10 6|88 54:10 7|87 15:10 8|46 30:10 9|68 3:10 10</relation>
    <relation name="R24" arity="2" nbTuples="100" semantics="soft" defaultCost="infinity">21 12:1 1|14 34:1 2|71 17:1 3|34 94:1 4|52 27:1 5|82 91:1 6|91 68:1 7|65 60:1 8|100 59:1 9|80 45:1 10|89 97:2 1|6 86:2 2|39 60:2 3|57 68:2 4|25 17:2 5|93 52:2 6|3 42:2 7|57 83:2 8|70 56:2 9|94 98:2 10|79 4:3 1|9 93:3 2|61 55:3 3|5 97:3 4|1 57:3 5|43 61:3 6|93 97:3 7|43 61:3 8|76 34:3 9|5 94:3 10|83 54:4 1|53 7:4 2|72 46:4 3|93 53:4 4|65 46:4 5|27 39:4 6|69 22:4 7|19 86:4 8|8 44:4 9|7 40:4 10|51 73:5 1|85 56:5 2|76 73:5 3|98 82:5 4|85 24:5 5|24 5:5 6|48 93:5 7|46 74:5 8|10 41:5 9|49 96:5 10|89 58:6 1|26 39:6 2|48 31:6 3|89 99:6 4|33 80:6 5|62 66:6 6|1 90:6 7|39 28:6 8|11 63:6 9|78 79:6 10|82 34:7 1|26 45:7 2|48 71:7 3|31 42:7 4|26 36:7 5|76 79:7 6|2 45:7 7|97 62:7 8|54 51:7 9|44 36:7 10|26 89:8 1|98 75:8 2|83 1:8 3|21 89:8 4|69 83:8 5|4 27:8 6|28 64:8 7|55 84:8 8|52 100:8 9|29 84:8 10|25 73:9 1|26 91:9 2|89 38:9 3|14 26:9 4|57 25:9 5|82 92:9 6|26 76:9 7|80 20:9 8|98 62:9 9|15 88:9 10|28 33:10 1|72 69:10 2|72 69:10 3|28 50:10 4|38 86:10 5|33 86:10 6|3 92:10 7|43 73:10 8|82 66:10 9|93 33:10 10</relation>
    <relation name="R25" arity="2" nbTuples="100" semantics="soft" defaultCost="infinity">20 93:1 1|33 90:1 2|98 55:1 3|43 36:1 4|20 75:1 5|82 49:1 6|12 33:1 7|39 61:1 8|7 48:1 9|4 76:1 10|84 62:2 1|58 3:2 2|70 30:2 3|88 79:2 4|9 2:2 5|89 35:2 6|70 92:2 7|32 44:2 8|38 98:2 9|49 15:2 10|31 89:3 1|94 47:3 2|47 80:3 3|42 46:3 4|67 56:3 5|72 79:3 6|86 60:3 7|8 37:3 8|93 35:3 9|85 53:3 10|69 37:4 1|25 18:4 2|98 77:4 3|25 48:4 4|3 17:4 5|67 95:4 6|75 36:4 7|96 2:4 8|54 30:4 9|28 52:4 10|37 39:5 1|68 60:5 2|100 98:5 3|70 39:5 4|68 10:5 5|95 42:5 6|28 73:5 7|41 9:5 8|93 76:5 9|96 89:5 10|64 63:6 1|80 76:6 2|48 82:6 3|88 93:6 4|52 11:6 5|22 16:6 6|93 96:6 7|13 26:6 8|10 92:6 9|32 43:6 10|14 80:7 1|10 23:7 2|46 45:7 3|66 15:7 4|86 58:7 5|22 86:7 6|92 54:7 7|19 60:7 8|98 12:7 9|35 10:7 10|1 53:8 1|9 29:8 2|67 69:8 3|82 47:8 4|21 1:8 5|29 13:8 6|94 88:8 7|76 62:8 8|22 68:8 9|24 80:8 10|31 38:9 1|50 52:9 2|53 31:9 3|13 21:9 4|64 29:9 5|3 18:9 6|59 49:9 7|55 12:9 8|36 50:9 9|94 28:9 10|73 88:10 1|8 30:10 2|61 10:10 3|43 99:10 4|70 8:10 5|52 75:10 6|5 96:10 7|99 84:10 8|48 28:10 9|78 95:10 10</relation>
    <relation name="R26" arity="2" nbTuples="100" semantics="soft" defaultCost="infinity">31 93:1 1|14 55:1 2|69 37:1 3|36 11:1 4|34 22:1 5|28 12:1 6|86 14:1 7|26 88:1 8|28 100:1 9|30 51:1 10|15 79:2 1|59 2:2 2|36 32:2 3|90 76:2 4|59 83:2 5|16 94:2 6|12 70:2 7|38 50:2 8|73 9:2 9|6 20:2 10|94 17:3 1|59 3:3 2|27 47:3 3|67 30:3 4|61 57:3 5|31 43:3 6|21 60:3 7|90 36:3 8|52 34:3 9|98 56:3 10|35 59:4 1|54 53:4 2|59 15:4 3|95 68:4 4|40 47:4 5|82 32:4 6|11 7:4 7|33 19:4 8|3 10:4 9|86 97:4 10|5 19:5 1|28 73:5 2|34 48:5 3|37 78:5 4|62 84:5 5|34 52:5 6|93 99:5 7|92 91:5 8|95 78:5 9|94 79:5 10|38 79:6 1|59 6:6 2|30 12:6 3|49 68:6 4|75 36:6 5|77 10:6 6|25 80:6 7|46 84:6 8|61 23:6 9|57 46:6 10|53 76:7 1|41 77:7 2|52 5:7 3|91 5:7 4|69 33:7 5|90 56:7 6|11 62:7 7|44 70:7 8|64 41:7 9|78 49:7 10|4 68:8 1|69 71:8 2|76 34:8 3|18 79:8 4|62 49:8 5|24 85:8 6|19 70:8 7|28 46:8 8|82 36:8 9|78 87:8 10|42 35:9 1|72 89:9 2|94 93:9 3|22 42:9 4|27 47:9 5|6 76:9 6|17 67:9 7|42 96:9 8|1 42:9 9|87 50:9 10|80 89:10 1|5 97:10 2|15 64:10 3|23 11:10 4|88 40:10 5|73 63:10 6|94 1:10 7|66 33:10 8|48 44:10 9|42 77:10 10</relation>
    <relation name="R27" arity="2" nbTuples="100" semantics="soft" defaultCost="infinity">4 22:1 1|95 31:1 2|98 55:1 3|73 66:1 4|52 26:1 5|26 33:1 6|86 60:1 7|60 8:1 8|27 95:1 9|47 28:1 10|13 5:2 1|51 65:2 2|59 12:2 3|78 79:2 4|24 15:2 5|31 41:2 6|38 4:2 7|79 39:2 8|7 78:2 9|5 7:2 10|31 87:3 1|84 95:3 2|55 96:3 3|64 47:3 4|80 60:3 5|24 41:3 6|70 34:3 7|21 14:3 8|76 50:3 9|45 46:3 10|43 25:4 1|28 6:4 2|42 13:4 3|74 68:4 4|23 99:4 5|38 94:4 6|65 49:4 7|61 37:4 8|60 48:4 9|64 62:4 10|64 69:5 1|100 98:5 2|94 50:5 3|31 45:5 4|82 46:5 5|27 100:5 6|12 14:5 7|51 77:5 8|42 16:5 9|25 57:5 10|7 10:6 1|53 80:6 2|98 23:6 3|1 29:6 4|100 6:6 5|46 51:6 6|80 18:6 7|6 92:6 8|23 25:6 9|2 43:6 10|11 67:7 1|9 3:7 2|61 80:7 3|82 37:7 4|38 13:7 5|66 65:7 6|100 72:7 7|49 49:7 8|15 5:7 9|18 63:7 10|48 43:8 1|40 25:8 2|25 88:8 3|30 18:8 4|4 28:8 5|82 12:8 6|33 17:8 7|44 76:8 8|97 40:8 9|80 20:8 10|95 48:9 1|14 48:9 2|36 82:9 3|19 97:9 4|83 92:9 5|40 42:9 6|22 87:9 7|45 90:9 8|86 68:9 9|20 66:9 10|19 6:10 1|30 65:10 2|7 71:10 3|5 1:10 4|99 7:10 5|21 9:10 6|57 44:10 7|83 59:10 8|87 62:10 9|38 35:10 10</relation>
    <relation name="R28" arity="2" nbTuples="100" semantics="soft" defaultCost="infinity">26 26:1 1|81 80:1 2|85 17:1 3|77 62:1 4|73 9:1 5|19 34:1 6|45 84:1 7|19 43:1 8|68 29:1 9|71 35:1 10|21 7:2 1|56 59:2 2|86 68:2 3|29 74:2 4|28 75:2 5|85 17:2 6|17 58:2 7|40 38:2 8|69 85:2 9|45 98:2 10|65 92:3 1|8 66:3 2|29 95:3 3|70 52:3 4|33 94:3 5|41 57:3 6|35 5:3 7|1 45:3 8|24 19:3 9|7 44:3 10|30 60:4 1|88 96:4 2|100 48:4 3|23 80:4 4|24 61:4 5|52 58:4 6|91 31:4 7|93 12:4 8|97 30:4 9|6 35:4 10|36 85:5 1|65 37:5 2|86 69:5 3|51 33:5 4|86 34:5 5|71 70:5 6|80 5:5 7|87 100:5 8|35 77:5 9|88 57:5 10|89 7:6 1|18 91:6 2|31 99:6 3|3 23:6 4|80 17:6 5|38 59:6 6|79 57:6 7|100 31:6 8|83 51:6 9|17 81:6 10|71 29:7 1|85 2:7 2|18 30:7 3|36 40:7 4|68 93:7 5|16 11:7 6|94 67:7 7|33 41:7 8|38 72:7 9|22 58:7 10|71 25:8 1|64 35:8 2|26 67:8 3|4 2:8 4|7 97:8 5|85 59:8 6|4 62:8 7|64 70:8 8|10 5:8 9|15 37:8 10|28 79:9 1|13 8:9 2|80 97:9 3|30 91:9 4|97 9:9 5|38 28:9 6|5 85:9 7|8 56:9 8|2 48:9 9|34 61:9 10|46 79:10 1|10 96:10 2|98 16:10 3|40 30:10 4|35 91:10 5|77 73:10 6|46 44:10 7|27 98:10 8|49 2:10 9|86 14:10 10</relation>
    <relation name="R29" arity="2" nbTuples="100" semantics="soft" defaultCost="infinity">97 46:1 1|25 53:1 2|61 50:1 3|70 67:1 4|27 15:1 5|90 38:1 6|62 57:1 7|21 58:1 8|42 13:1 9|54 41:1 10|7 100:2 1|17 77:2 2|98 44:2 3|97 94:2 4|41 14:2 5|46 62:2 6|33 26:2 7|44 58:2 8|97 70:2 9|13 53:2 10|81 100:3 1|70 82:3 2|69 59:3 3|67 38:3 4|18 52:3 5|70 67:3 6|13 93:3 7|66 23:3 8|82 24:3 9|25 79:3 10|26 87:4 1|73 79:4 2|34 43:4 3|72 78:4 4|99 91:4 5|64 58:4 6|76 3:4 7|54 71:4 8|50 92:4 9|72 85:4 10|41 68:5 1|15 4:5 2|84 86:5 3|6 60:5 4|7 84:5 5|73 41:5 6|32 13:5 7|26 31:5 8|13 19:5 9|55 3:5 10|64 87:6 1|49 28:6 2|73 73:6 3|14 63:6 4|91 74:6 5|27 51:6 6|18 20:6 7|50 26:6 8|86 98:6 9|21 68:6 10|17 75:7 1|84 27:7 2|92 76:7 3|58 71:7 4|47 5:7 5|87 39:7 6|4 10:7 7|49 72:7 8|10 17:7 9|53 67:7 10|41 94:8 1|2 59:8 2|42 4:8 3|53 66:8 4|35 9:8 5|58 36:8 6|36 16:8 7|30 28:8 8|19 17:8 9|38 20:8 10|73 100:9 1|12 97:9 2|78 68:9 3|78 59:9 4|63 27:9 5|56 31:9 6|100 96:9 7|81 6:9 8|5 88:9 9|40 16:9 10|43 56:10 1|26 67:10 2|34 36:10 3|83 82:10 4|2 34:10 5|8 80:10 6|21 6:10 7|54 4:10 8|42 30:10 9|95 30:10 10</relation>
    <relation name="R30" arity="2" nbTuples="100" semantics="soft" defaultCost="infinity">26 36:1 1|81 69:1 2|28 87:1 3|30 85:1 4|36 74:1 5|4 50:1 6|83 44:1 7|16 3:1 8|31 44:1 9|15 12:1 10|33 2:2 1|53 71:2 2|61 99:2 3|66 43:2 4|33 46:2 5|31 46:2 6|20 2:2 7|66 99:2 8|84 70:2 9|79 29:2 10|65 88:3 1|83 76:3 2|81 86:3 3|37 85:3 4|10 20:3 5|15 76:3 6|51 17:3 7|1 85:3 8|81 30:3 9|15 20:3 10|72 8:4 1|45 47:4 2|26 7:4 3|65 18:4 4|84 3:4 5|37 89:4 6|14 87:4 7|45 16:4 8|36 69:4 9|96 28:4 10|66 35:5 1|40 57:5 2|21 70:5 3|52 77:5 4|91 48:5 5|79 44:5 6|94 24:5 7|9 46:5 8|46 96:5 9|6 94:5 10|88 86:6 1|29 27:6 2|12 98:6 3|10 1:6 4|58 47:6 5|81 24:6 6|72 93:6 7|84 64:6 8|26 44:6 9|23 75:6 10|46 48:7 1|79 50:7 2|3 19:7 3|11 50:7 4|78 25:7 5|75 86:7 6|11 63:7 7|60 42:7 8|28 81:7 9|89 98:7 10|40 48:8 1|88 77:8 2|84 99:8 3|78 65:8 4|98 31:8 5|27 11:8 6|98 52:8 7|29 29:8 8|52 63:8 9|90 96:8 10|33 45:9 1|27 87:9 2|61 61:9 3|2 16:9 4|42 14:9 5|46 66:9 6|45 24:9 7|60 49:9 8|49 53:9 9|11 49:9 10|60 83:10 1|73 85:10 2|77 98:10 3|19 98:10 4|48 26:10 5|87 18:10 6|61 9:10 7|21 98:10 8|97 48:10 9|5 89:10 10</relation>
    <relation name="R31" arity="2" nbTuples="100" semantics="soft" defaultCost="infinity">34 6:1 1|94 26:1 2|30 7:1 3|59 45:1 4|60 65:1 5|75 1:1 6|3 79:1 7|88 50:1 8|88 73:1 9|14 82:1 10|79 52:2 1|31 41:2 2|14 99:2 3|75 18:2 4|15 16:2 5|37 53:2 6|90 34:2 7|7 63:2 8|82 5:2 9|57 16:2 10|22 5:3 1|38 14:3 2|84 23:3 3|70 19:3 4|39 59:3 5|82 35:3 6|73 65:3 7|43 98:3 8|25 83:3 9|58 67:3 10|64 87:4 1|44 78:4 2|53 2:4 3|64 56:4 4|88 11:4 5|58 84:4 6|50 61:4 7|44 21:4 8|49 68:4 9|62 5:4 10|93 7:5 1|51 70:5 2|76 93:5 3|68 68:5 4|18 99:5 5|92 29:5 6|76 52:5 7|40 59:5 8|77 32:5 9|10 21:5 10|27 52:6 1|37 2:6 2|85 42:6 3|30 48:6 4|82 56:6 5|52 78:6 6|45 35:6 7|84 30:6 8|55 21:6 9|33 44:6 10|41 54:7 1|92 20:7 2|29 26:7 3|19 87:7 4|22 72:7 5|51 97:7 6|90 44:7 7|15 28:7 8|44 90:7 9|76 1:7 10|78 95:8 1|97 51:8 2|24 58:8 3|84 71:8 4|31 73:8 5|25 26:8 6|21 60:8 7|22 86:8 8|35 32:8 9|92 50:8 10|67 37:9 1|69 38:9 2|15 89:9 3|49 32:9 4|89 25:9 5|77 72:9 6|42 52:9 7|77 92:9 8|17 29:9 9|22 78:9 10|32 6:10 1|98 36:10 2|52 86:10 3|81 22:10 4|48 12:10 5|48 52:10 6|46 67:10 7|61 43:10 8|62 87:10 9|51 24:10 10</relation>
    <relation name="R32" arity="2" nbTuples="100" semantics="soft" defaultCost="infinity">21 11:1 1|38 68:1 2|14 75:1 3|66 54:1 4|24 20:1 5|86 3:1 6|71 46:1 7|9 61:1 8|100 43:1 9|11 13:1 10|4 57:2 1|47 65:2 2|18 15:2 3|5 8:2 4|3 74:2 5|32 7:2 6|2 54:2 7|98 72:2 8|13 40:2 9|34 43:2 10|32 21:3 1|68 26:3 2|55 35:3 3|68 15:3 4|33 83:3 5|35 9:3 6|76 70:3 7|25 97:3 8|51 58:3 9|54 97:3 10|37 93:4 1|72 58:4 2|99 14:4 3|77 22:4 4|15 20:4 5|72 97:4 6|20 58:4 7|59 49:4 8|12 11:4 9|23 39:4 10|85 37:5 1|12 15:5 2|67 44:5 3|39 95:5 4|38 38:5 5|46 49:5 6|33 77:5 7|14 32:5 8|57 54:5 9|47 22:5 10|51 84:6 1|40 99:6 2|82 49:6 3|82 4:6 4|46 8:6 5|64 7:6 6|35 65:6 7|25 15:6 8|17 78:6 9|24 61:6 10|38 19:7 1|49 99:7 2|99 70:7 3|82 87:7 4|91 1:7 5|27 69:7 6|29 17:7 7|45 11:7 8|79 76:7 9|41 92:7 10|17 87:8 1|59 78:8 2|16 37:8 3|89 11:8 4|37 4:8 5|83 8:8 6|37 74:8 7|26 32:8 8|75 62:8 9|22 44:8 10|9 47:9 1|10 16:9 2|81 64:9 3|42 37:9 4|20 85:9 5|5 49:9 6|46 85:9 7|3 53:9 8|46 44:9 9|83 98:9 10|77 50:10 1|2 24:10 2|37 1:10 3|27 58:10 4|46 57:10 5|77 61:10 6|57 62:10 7|6 48:10 8|42 4:10 9|54 2:10 10</relation>
    <relation name="R33" arity="2" nbTuples="100" semantics="soft" defaultCost="infinity">58 7:1 1|6 34:1 2|45 96:1 3|9 74:1 4|90 21:1 5|16 57:1 6|4 20:1 7|81 79:1 8|76 56:1 9|98 10:1 10|88 62:2 1|76 42:2 2|88 36:2 3|14 95:2 4|43 48:2 5|26 72:2 6|20 13:2 7|70 39:2 8|72 68:2 9|3 36:2 10|40 8:3 1|5 73:3 2|20 9:3 3|4 40:3 4|59 15:3 5|33 76:3 6|35 1:3 7|56 58:3 8|58 53:3 9|23 58:3 10|38 54:4 1|1 79:4 2|58 84:4 3|70 31:4 4|8 36:4 5|64 30:4 6|22 27:4 7|86 79:4 8|91 28:4 9|20 21:4 10|28 63:5 1|28 43:5 2|69 57:5 3|1 12:5 4|48 78:5 5|27 73:5 6|49 79:5 7|16 88:5 8|25 9:5 9|2 15:5 10|66 72:6 1|79 10:6 2|32 92:6 3|53 32:6 4|16 71:6 5|63 58:6 6|48 4:6 7|81 79:6 8|41 36:6 9|17 7:6 10|8 78:7 1|81 88:7 2|44 47:7 3|30 81:7 4|79 17:7 5|91 20:7 6|19 62:7 7|20 83:7 8|90 35:7 9|10 98:7 10|7 91:8 1|81 6:8 2|24 98:8 3|1 28:8 4|8 55:8 5|23 59:8 6|25 64:8 7|63 70:8 8|32 45:8 9|76 65:8 10|4 17:9 1|19 14:9 2|54 11:9 3|55 28:9 4|27 63:9 5|61 80:9 6|1 17:9 7|6 59:9 8|37 26:9 9|55 43:9 10|7 60:10 1|68 18:10 2|26 61:10 3|79 41:10 4|90 49:10 5|30 9:10 6|69 79:10 7|76 43:10 8|51 66:10 9|77 34:10 10</relation>
    <relation name="R34" arity="2" nbTuples="100" semantics="soft" defaultCost="infinity">92 40:1 1|20 59:1 2|98 80:1 3|37 1:1 4|9 70:1 5|27 29:1 6|40 65:1 7|77 30:1 8|88 98:1 9|81 34:1 10|7 62:2 1|17 4:2 2|1 28:2 3|40 94:2 4|92 73:2 5|61 69:2 6|81 92:2 7|39 61:2 8|22 75:2 9|56 77:2 10|97 31:3 1|14 24:3 2|97 17:3 3|21 10:3 4|92 28:3 5|16 70:3 6|60 93:3 7|34 49:3 8|84 75:3 9|81 81:3 10|85 50:4 1|46 73:4 2|1 35:4 3|75 58:4 4|5 48:4 5|60 91:4 6|98 64:4 7|39 100:4 8|97 83:4 9|7 48:4 10|90 73:5 1|95 73:5 2|14 50:5 3|98 59:5 4|91 58:5 5|85 62:5 6|25 95:5 7|40 70:5 8|47 35:5 9|70 83:5 10|98 99:6 1|32 30:6 2|95 38:6 3|94 85:6 4|53 70:6 5|2 39:6 6|99 86:6 7|93 97:6 8|43 58:6 9|26 4:6 10|32 25:7 1|13 77:7 2|67 8:7 3|51 12:7 4|14 86:7 5|62 74:7 6|11 16:7 7|22 9:7 8|21 26:7 9|2 18:7 10|66 61:8 1|73 35:8 2|25 52:8 3|70 83:8 4|80 11:8 5|30 65:8 6|33 27:8 7|77 7:8 8|37 46:8 9|45 47:8 10|29 14:9 1|19 49:9 2|68 41:9 3|60 48:9 4|45 14:9 5|11 23:9 6|42 83:9 7|54 26:9 8|6 98:9 9|17 46:9 10|90 40:10 1|44 21:10 2|36 44:10 3|40 68:10 4|58 3:10 5|29 8:10 6|9 10:10 7|99 93:10 8|99 44:10 9|98 64:10 10</relation>
    <relation name="R35" arity="2" nbTuples="100" semantics="soft" defaultCost="infinity">87 38:1 1|10 11:1 2|35 92:1 3|47 44:1 4|81 44:1 5|30 76:1 6|67 10:1 7|76 61:1 8|23 35:1 9|48 20:1 10|6 4:2 1|52 31:2 2|41 88:2 3|34 84:2 4|46 38:2 5|68 99:2 6|58 51:2 7|66 2:2 8|13 96:2 9|35 87:2 10|89 64:3 1|4 74:3 2|62 39:3 3|80 17:3 4|77 13:3 5|84 10:3 6|90 44:3 7|40 95:3 8|94 57:3 9|40 36:3 10|2 10:4 1|71 67:4 2|26 99:4 3|94 81:4 4|52 86:4 5|26 83:4 6|88 83:4 7|59 6:4 8|26 49:4 9|59 26:4 10|46 42:5 1|41 31:5 2|55 32:5 3|52 90:5 4|51 38:5 5|49 66:5 6|72 81:5 7|91 23:5 8|1 46:5 9|45 73:5 10|51 7:6 1|25 58:6 2|99 95:6 3|83 91:6 4|89 31:6 5|87 12:6 6|56 64:6 7|32 10:6 8|16 69:6 9|63 9:6 10|64 83:7 1|75 91:7 2|58 91:7 3|33 64:7 4|52 99:7 5|23 40:7 6|77 46:7 7|26 49:7 8|78 5:7 9|6 100:7 10|52 48:8 1|62 1:8 2|30 47:8 3|14 28:8 4|7 56:8 5|65 61:8 6|42 41:8 7|89 49:8 8|70 3:8 9|80 51:8 10|46 77:9 1|24 10:9 2|28 46:9 3|30 25:9 4|10 97:9 5|97 95:9 6|18 49:9 7|78 51:9 8|43 57:9 9|39 50:9 10|66 15:10 1|3 18:10 2|53 31:10 3|36 38:10 4|63 41:10 5|89 59:10 6|10 98:10 7|6 29:10 8|30 49:10 9|90 49:10 10</relation>
    <relation name="R36" arity="2" nbTuples="100" semantics="soft" defaultCost="infinity">33 28:1 1|85 83:1 2|34 21:1 3|31 19:1 4|98 63:1 5|39 94:1 6|37 46:1 7|32 76:1 8|62 51:1 9|68 94:1 10|97 46:2 1|97 43:2 2|23 85:2 3|73 34:2 4|54 57:2 5|81 51:2 6|76 44:2 7|7 98:2 8|70 59:2 9|34 38:2 10|28 54:3 1|23 17:3 2|100 3:3 3|94 50:3 4|85 9:3 5|1 78:3 6|23 65:3 7|61 45:3 8|30 9:3 9|98 55:3 10|54 24:4 1|91 35:4 2|39 28:4 3|80 10:4 4|12 58:4 5|79 35:4 6|23 97:4 7|11 29:4 8|26 94:4 9|29 91:4 10|76 75:5 1|100 99:5 2|95 50:5 3|22 9:5 4|77 47:5 5|57 42:5 6|37 71:5 7|42 6:5 8|81 60:5 9|97 54:5 10|90 41:6 1|3 59:6 2|80 2:6 3|80 32:6 4|57 13:6 5|1 23:6 6|30 66:6 7|91 60:6 8|7 2:6 9|91 32:6 10|81 70:7 1|1 13:7 2|57 26:7 3|33 27:7 4|43 19:7 5|50 91:7 6|25 98:7 7|91 50:7 8|81 29:7 9|48 80:7 10|13 88:8 1|61 14:8 2|21 50:8 3|94 24:8 4|49 22:8 5|59 38:8 6|16 55:8 7|41 34:8 8|29 90:8 9|9 93:8 10|95 94:9 1|74 87:9 2|2 65:9 3|4 14:9 4|94 7:9 5|76 74:9 6|15 63:9 7|23 67:9 8|55 74:9 9|81 11:9 10|1 100:10 1|40 74:10 2|26 24:10 3|68 16:10 4|73 22:10 5|55 43:10 6|1 30:10 7|26 21:10 8|70 11:10 9|23 43:10 10</relation>
    <relation name="R37" arity="2" nbTuples="100" semantics="soft" defaultCost="infinity">1 88:1 1|94 70:1 2|48 95:1 3|72 33:1 4|59 25:1 5|63 19:1 6|37 20:1 7|31 32:1 8|67 100:1 9|91 44:1 10|83 62:2 1|16 79:2 2|24 98:2 3|74 18:2 4|63 69:2 5|32 44:2 6|49 17:2 7|57 16:2 8|37 86:2 9|96 59:2 10|80 4:3 1|97 64:3 2|63 96:3 3|98 98:3 4|70 100:3 5|5 25:3 6|14 61:3 7|37 28:3 8|34 84:3 9|23 5:3 10|51 73:4 1|9 99:4 2|24 33:4 3|22 23:4 4|49 35:4 5|43 45:4 6|28 36:4 7|24 54:4 8|81 30:4 9|92 24:4 10|31 43:5 1|80 65:5 2|5 58:5 3|36 19:5 4|66 10:5 5|63 95:5 6|13 38:5 7|59 56:5 8|57 94:5 9|52 46:5 10|29 11:6 1|99 47:6 2|26 1:6 3|25 83:6 4|72 94:6 5|83 30:6 6|20 87:6 7|77 73:6 8|19 57:6 9|96 82:6 10|81 76:7 1|36 92:7 2|35 48:7 3|61 34:7 4|48 26:7 5|40 99:7 6|50 63:7 7|99 82:7 8|98 87:7 9|5 49:7 10|7 41:8 1|25 18:8 2|30 95:8 3|90 80:8 4|9 53:8 5|86 86:8 6|64 27:8 7|40 23:8 8|31 83:8 9|40 58:8 10|20 98:9 1|71 96:9 2|92 38:9 3|54 80:9 4|74 69:9 5|6 98:9 6|84 39:9 7|43 27:9 8|32 15:9 9|8 97:9 10|11 65:10 1|99 86:10 2|49 48:10 3|45 96:10 4|100 62:10 5|74 24:10 6|91 18:10 7|90 13:10 8|54 44:10 9|10 41:10 10</relation>
    <relation name="R38" arity="2" nbTuples="100" semantics="soft" defaultCost="infinity">24 22:1 1|40 96:1 2|89 28:1 3|46 5:1 4|69 98:1 5|11 87:1 6|64 3:1 7|29 3:1 8|57 83:1 9|44 85:1 10|87 17:2 1|12 80:2 2|80 61:2 3|13 75:2 4|74 17:2 5|29 35:2 6|15 43:2 7|47 23:2 8|84 3:2 9|63 3:2 10|67 31:3 1|83 66:3 2|49 60:3 3|57 31:3 4|72 73:3 5|20 31:3 6|94 85:3 7|29 36:3 8|33 18:3 9|53 70:3 10|92 33:4 1|94 13:4 2|95 12:4 3|82 92:4 4|12 26:4 5|8 2:4 6|78 1:4 7|52 29:4 8|57 22:4 9|77 64:4 10|34 31:5 1|51 79:5 2|95 34:5 3|99 5:5 4|74 68:5 5|69 90:5 6|25 27:5 7|42 48:5 8|1 70:5 9|22 94:5 10|39 56:6 1|65 57:6 2|43 79:6 3|57 4:6 4|82 15:6 5|33 49:6 6|59 28:6 7|23 34:6 8|87 6:6 9|96 55:6 10|81 79:7 1|52 91:7 2|71 52:7 3|21 6:7 4|92 26:7 5|100 66:7 6|15 10:7 7|3 72:7 8|78 36:7 9|39 23:7 10|38 62:8 1|94 68:8 2|87 18:8 3|82 40:8 4|65 89:8 5|17 100:8 6|87 33:8 7|22 82:8 8|46 53:8 9|67 35:8 10|4 87:9 1|70 91:9 2|54 47:9 3|13 99:9 4|90 77:9 5|53 26:9 6|100 79:9 7|45 37:9 8|50 76:9 9|8 93:9 10|19 12:10 1|36 8:10 2|11 72:10 3|57 39:10 4|28 70:10 5|16 81:10 6|38 12:10 7|83 8:10 8|52 74:10 9|67 57:10 10</relation>
    <relation name="R39" arity="2" nbTuples="100" semantics="soft" defaultCost="infinity">21 2:1 1|16 86:1 2|74 88:1 3|3 42:1 4|67 66:1 5|5 69:1 6|60 71:1 7|75 38:1 8|3 78:1 9|51 46:1 10|48 65:2 1|31 30:2 2|64 97:2 3|6 68:2 4|19 83:2 5|13 84:2 6|2 96:2 7|66 60:2 8|88 57:2 9|66 88:2 10|66 40:3 1|30 82:3 2|62 68:3 3|7 99:3 4|28 65:3 5|86 52:3 6|84 77:3 7|62 74:3 8|55 76:3 9|46 95:3 10|43 7:4 1|81 4:4 2|53 37:4 3|55 64:4 4|7 62:4 5|80 77:4 6|31 47:4 7|36 65:4 8|45 88:4 9|79 33:4 10|62 10:5 1|38 65:5 2|1 96:5 3|23 4:5 4|45 52:5 5|18 84:5 6|70 5:5 7|22 33:5 8|90 36:5 9|67 77:5 10|81 82:6 1|32 16:6 2|67 84:6 3|44 80:6 4|64 92:6 5|63 30:6 6|19 99:6 7|6 65:6 8|97 68:6 9|3 26:6 10|12 56:7 1|27 19:7 2|24 71:7 3|74 94:7 4|64 99:7 5|54 61:7 6|4 13:7 7|69 45:7 8|1 60:7 9|44 47:7 10|41 40:8 1|33 61:8 2|8 2:8 3|64 38:8 4|89 20:8 5|94 1:8 6|86 24:8 7|74 23:8 8|35 68:8 9|45 68:8 10|32 9:9 1|6 19:9 2|14 3:9 3|41 89:9 4|100 92:9 5|10 4:9 6|8 36:9 7|61 37:9 8|2 72:9 9|41 44:9 10|14 16:10 1|48 12:10 2|81 5:10 3|97 19:10 4|4 83:10 5|29 69:10 6|39 43:10 7|41 66:10 8|7 22:10 9|73 38:10 10</relation>
    <relation name="R40" arity="2" nbTuples="100" semantics="soft" defaultCost="infinity">15 17:1 1|54 88:1 2|82 99:1 3|45 95:1 4|48 69:1 5|20 4:1 6|62 29:1 7|59 57:1 8|54 90:1 9|24 32:1 10|90 17:2 1|41 35:2 2|35 9:2 3|16 30:2 4|79 52:2 5|57 53:2 6|55 42:2 7|95 39:2 8|64 61:2 9|61 10:2 10|84 11:3 1|72 11:3 2|27 52:3 3|71 66:3 4|89 68:3 5|60 5:3 6|17 89:3 7|83 60:3 8|14 3:3 9|77 80:3 10|93 99:4 1|68 90:4 2|79 10:4 3|52 38:4 4|61 87:4 5|31 27:4 6|100 45:4 7|5 72:4 8|90 14:4 9|5 39:4 10|2 7:5 1|100 43:5 2|14 69:5 3|26 34:5 4|78 99:5 5|14 78:5 6|73 33:5 7|14 60:5 8|19 89:5 9|75 60:5 10|39 20:6 1|31 26:6 2|8 52:6 3|43 71:6 4|21 44:6 5|19 16:6 6|75 57:6 7|56 87:6 8|73 42:6 9|31 19:6 10|27 63:7 1|61 49:7 2|21 56:7 3|100 5:7 4|22 98:7 5|83 57:7 6|90 54:7 7|12 2:7 8|49 64:7 9|29 52:7 10|14 39:8 1|88 65:8 2|15 88:8 3|25 2:8 4|39 86:8 5|77 47:8 6|71 84:8 7|5 89:8 8|57 90:8 9|21 1:8 10|26 40:9 1|41 66:9 2|35 30:9 3|51 78:9 4|15 20:9 5|57 42:9 6|34 74:9 7|11 3:9 8|36 34:9 9|64 4:9 10|16 85:10 1|31 41:10 2|73 41:10 3|32 86:10 4|88 93:10 5|87 89:10 6|48 81:10 7|58 39:10 8|48 56:10 9|25 40:10 10</relation>
    <relation name="R41" arity="2" nbTuples="100" semantics="soft" defaultCost="infinity">1 36:1 1|20 80:1 2|4 24:1 3|42 33:1 4|68 84:1 5|10 99:1 6|6 57:1 7|32 66:1 8|7 89:1 9|86 73:1 10|3 94:2 1|59 27:2 2|12 33:2 3|3 5:2 4|100 55:2 5|13 98:2 6|86 6:2 7|90 85:2 8|4 18:2 9|44 16:2 10|87 83:3 1|6 54:3 2|71 22:3 3|5 98:3 4|55 67:3 5|70 2:3 6|84 68:3 7|26 73:3 8|89 80:3 9|57 44:3 10|37 34:4 1|20 70:4 2|31 26:4 3|23 44:4 4|6 18:4 5|77 54:4 6|77 62:4 7|63 93:4 8|15 75:4 9|97 23:4 10|14 39:5 1|49 49:5 2|53 15:5 3|92 83:5 4|69 15:5 5|86 3:5 6|78 82:5 7|27 91:5 8|7 44:5 9|85 27:5 10|24 20:6 1|95 17:6 2|9 95:6 3|48 17:6 4|1 2:6 5|41 61:6 6|40 56:6 7|2 35:6 8|39 82:6 9|97 46:6 10|58 12:7 1|32 22:7 2|36 90:7 3|67 53:7 4|44 32:7 5|5 21:7 6|99 82:7 7|85 75:7 8|53 80:7 9|88 45:7 10|81 13:8 1|45 13:8 2|10 38:8 3|82 80:8 4|68 2:8 5|63 34:8 6|96 19:8 7|41 93:8 8|69 99:8 9|24 59:8 10|11 89:9 1|57 95:9 2|98 75:9 3|21 71:9 4|7 42:9 5|8 87:9 6|60 96:9 7|1 34:9 8|10 92:9 9|6 77:9 10|82 54:10 1|60 81:10 2|4 73:10 3|7 43:10 4|52 68:10 5|57 15:10 6|19 62:10 7|59 92:10 8|49 63:10 9|43 9:10 10</relation>
    <relation name="R42" arity="2" nbTuples="100" semantics="soft" defaultCost="infinity">56 66:1 1|89 39:1 2|84 6:1 3|25 29:1 4|54 43:1 5|74 95:1 6|82 62:1 7|2 91:1 8|54 46:1 9|46 40:1 10|75 74:2 1|55 32:2 2|41 97:2 3|2 39:2 4|90 3:2 5|68 73:2 6|57 53:2 7|53 1:2 8|45 71:2 9|19 79:2 10|15 2:3 1|9 2:3 2|92 99:3 3|65 62:3 4|63 12:3 5|88 26:3 6|71 30:3 7|6 70:3 8|70 15:3 9|5 84:3 10|57 74:4 1|17 64:4 2|45 98:4 3|73 19:4 4|25 27:4 5|58 86:4 6|100 47:4 7|21 19:4 8|57 37:4 9|28 44:4 10|17 38:5 1|5 74:5 2|57 33:5 3|1 92:5 4|94 4:5 5|92 63:5 6|80 30:5 7|71 74:5 8|66 98:5 9|6 62:5 10|50 74:6 1|6 45:6 2|27 37:6 3|97 94:6 4|52 5:6 5|48 14:6 6|12 9:6 7|57 67:6 8|17 34:6 9|57 53:6 10|96 55:7 1|95 86:7 2|18 74:7 3|60 70:7 4|35 82:7 5|55 9:7 6|80 64:7 7|47 47:7 8|51 52:7 9|21 2:7 10|33 83:8 1|49 85:8 2|28 61:8 3|58 13:8 4|89 37:8 5|69 7:8 6|82 100:8 7|83 52:8 8|14 65:8 9|57 14:8 10|20 64:9 1|50 74:9 2|18 7:9 3|53 95:9 4|94 49:9 5|11 75:9 6|99 15:9 7|43 30:9 8|22 57:9 9|83 67:9 10|100 15:10 1|85 45:10 2|33 94:10 3|14 86:10 4|71 42:10 5|22 6:10 6|47 27:10 7|59 46:10 8|48 2:10 9|73 57:10 10</relation>
    <relation name="R43" arity="2" nbTuples="100" semantics="soft" defaultCost="infinity">12 53:1 1|86 47:1 2|86 48:1 3|71 39:1 4|50 78:1 5|79 95:1 6|7 62:1 7|3 54:1 8|80 10:1 9|16 2:1 10|61 79:2 1|48 47:2 2|38 28:2 3|25 64:2 4|95 3:2 5|37 36:2 6|89 68:2 7|56 35:2 8|82 1:2 9|76 99:2 10|11 38:3 1|21 56:3 2|73 59:3 3|99 1:3 4|9 66:3 5|86 94:3 6|53 59:3 7|49 32:3 8|63 27:3 9|21 6:3 10|10 96:4 1|4 67:4 2|42 12:4 3|39 37:4 4|74 50:4 5|95 93:4 6|19 31:4 7|79 5:4 8|67 75:4 9|78 48:4 10|82 72:5 1|23 46:5 2|65 80:5 3|64 68:5 4|28 44:5 5|39 14:5 6|82 11:5 7|18 44:5 8|69 81:5 9|1 59:5 10|10 45:6 1|76 36:6 2|97 99:6 3|17 29:6 4|82 85:6 5|45 82:6 6|95 7:6 7|75 72:6 8|50 82:6 9|87 13:6 10|79 38:7 1|96 34:7 2|77 54:7 3|97 64:7 4|7 36:7 5|21 64:7 6|96 53:7 7|24 22:7 8|99 20:7 9|13 2:7 10|93 15:8 1|10 75:8 2|51 15:8 3|26 82:8 4|95 97:8 5|28 44:8 6|38 13:8 7|68 88:8 8|92 66:8 9|47 98:8 10|24 12:9 1|83 52:9 2|10 16:9 3|71 7:9 4|52 32:9 5|9 67:9 6|20 18:9 7|10 76:9 8|62 33:9 9|89 63:9 10|55 28:10 1|87 49:10 2|57 53:10 3|53 68:10 4|48 9:10 5|98 95:10 6|34 57:10 7|92 57:10 8|45 49:10 9|66 15:10 10</relation>
    <relation name="R44" arity="2" nbTuples="100" semantics="soft" defaultCost="infinity">32 75:1 1|80 47:1 2|36 67:1 3|58 13:1 4|76 36:1 5|44 2:1 6|3 51:1 7|67 41:1 8|6 68:1 9|55 58:1 10|96 72:2 1|69 1:2 2|32 96:2 3|11 74:2 4|76 47:2 5|97 61:2 6|55 55:2 7|33 70:2 8|81 74:2 9|23 35:2 10|30 16:3 1|82 16:3 2|15 45:3 3|4 3:3 4|78 84:3 5|89 74:3 6|58 5:3 7|50 4:3 8|64 11:3 9|33 10:3 10|56 33:4 1|35 10:4 2|97 41:4 3|27 34:4 4|21 43:4 5|24 65:4 6|23 79:4 7|93 21:4 8|71 40:4 9|18 51:4 10|21 44:5 1|20 37:5 2|84 80:5 3|22 12:5 4|11 61:5 5|66 61:5 6|26 16:5 7|99 54:5 8|43 83:5 9|23 82:5 10|13 34:6 1|61 94:6 2|22 68:6 3|59 18:6 4|89 97:6 5|3 29:6 6|98 40:6 7|22 67:6 8|38 70:6 9|90 48:6 10|7 13:7 1|53 10:7 2|64 85:7 3|55 16:7 4|54 53:7 5|53 15:7 6|6 62:7 7|60 84:7 8|87 14:7 9|91 5:7 10|73 11:8 1|26 22:8 2|68 66:8 3|59 2:8 4|12 63:8 5|46 75:8 6|73 5:8 7|9 57:8 8|50 21:8 9|32 80:8 10|66 15:9 1|18 21:9 2|69 20:9 3|51 7:9 4|21 11:9 5|77 19:9 6|99 37:9 7|63 100:9 8|97 3:9 9|100 44:9 10|60 93:10 1|58 38:10 2|89 36:10 3|89 66:10 4|57 41:10 5|65 44:10 6|6 15:10 7|9 30:10 8|31 23:10 9|68 5:10 10</relation>
    <relation name="R45" arity="2" nbTuples="100" semantics="soft" defaultCost="infinity">48 14:1 1|61 96:1 2|18 43:1 3|52 85:1 4|86 19:1 5|48 26:1 6|59 99:1 7|82 45:1 8|76 73:1 9|79 43:1 10|70 60:2 1|67 99:2 2|42 4:2 3|59 4:2 4|63 79:2 5|72 72:2 6|15 62:2 7|49 62:2 8|85 87:2 9|77 38:2 10|35 6:3 1|3 9:3 2|96 8:3 3|98 57:3 4|14 92:3 5|10 35:3 6|26 80:3 7|19 33:3 8|48 76:3 9|7 35:3 10|71 87:4 1|5 68:4 2|21 32:4 3|34 44:4 4|12 22:4 5|73 81:4 6|19 30:4 7|45 2:4 8|77 44:4 9|75 16:4 10|78 36:5 1|99 60:5 2|86 8:5 3|93 62:5 4|5 40:5 5|100 81:5 6|23 56:5 7|59 55:5 8|61 8:5 9|50 10:5 10|52 18:6 1|59 37:6 2|4 14:6 3|45 5:6 4|68 65:6 5|58 92:6 6|8 5:6 7|19 53:6 8|20 95:6 9|92 81:6 10|18 10:7 1|15 27:7 2|93 53:7 3|85 52:7 4|12 83:7 5|51 33:7 6|3 20:7 7|90 93:7 8|72 44:7 9|97 77:7 10|48 15:8 1|80 52:8 2|92 68:8 3|81 45:8 4|33 98:8 5|21 44:8 6|63 27:8 7|4 58:8 8|41 74:8 9|7 26:8 10|27 84:9 1|14 76:9 2|34 24:9 3|43 97:9 4|83 99:9 5|78 36:9 6|4 13:9 7|99 63:9 8|81 96:9 9|59 61:9 10|100 74:10 1|80 70:10 2|56 96:10 3|68 76:10 4|5 39:10 5|83 98:10 6|69 18:10 7|68 10:10 8|42 75:10 9|22 70:10 10</relation>
    <relation name="R46" arity="2" nbTuples="100" semantics="soft" defaultCost="infinity">58 5:1 1|37 74:1 2|34 62:1 3|62 11:1 4|33 27:1 5|25 51:1 6|36 94:1 7|85 69:1 8|50 60:1 9|52 26:1 10|29 14:2 1|72 81:2 2|55 50:2 3|43 48:2 4|35 3:2 5|89 50:2 6|87 19:2 7|97 2:2 8|88 78:2 9|93 50:2 10|72 54:3 1|14 34:3 2|90 79:3 3|7 97:3 4|52 90:3 5|67 54:3 6|11 57:3 7|39 39:3 8|37 3:3 9|56 12:3 10|31 67:4 1|20 57:4 2|59 32:4 3|94 23:4 4|29 53:4 5|3 76:4 6|79 31:4 7|22 80:4 8|58 73:4 9|47 37:4 10|75 5:5 1|40 91:5 2|73 89:5 3|77 73:5 4|5 75:5 5|7 20:5 6|92 36:5 7|87 85:5 8|24 100:5 9|36 23:5 10|16 37:6 1|29 22:6 2|7 18:6 3|12 8:6 4|31 23:6 5|25 100:6 6|2 12:6 7|83 58:6 8|64 91:6 9|59 30:6 10|9 99:7 1|10 97:7 2|77 94:7 3|62 21:7 4|73 98:7 5|89 91:7 6|18 47:7 7|99 82:7 8|19 35:7 9|63 12:7 10|57 3:8 1|1 56:8 2|83 76:8 3|89 100:8 4|81 25:8 5|12 40:8 6|16 7:8 7|47 18:8 8|22 63:8 9|54 83:8 10|47 5:9 1|82 67:9 2|47 1:9 3|16 62:9 4|51 55:9 5|29 11:9 6|36 47:9 7|18 87:9 8|58 14:9 9|58 42:9 10|19 79:10 1|18 74:10 2|82 39:10 3|45 68:10 4|45 57:10 5|59 85:10 6|70 6:10 7|46 7:10 8|22 75:10 9|72 47:10 10</relation>
    <relation name="R47" arity="2" nbTuples="100" semantics="soft" defaultCost="infinity">7 12:1 1|35 28:1 2|38 20:1 3|72 68:1 4|100 12:1 5|42 72:1 6|43 40:1 7|39 31:1 8|55 57:1 9|79 31:1 10|78 61:2 1|46 36:2 2|7 24:2 3|69 80:2 4|56 90:2 5|84 1:2 6|63 38:2 7|90 87:2 8|41 1:2 9|5 66:2 10|86 68:3 1|14 45:3 2|87 88:3 3|66 49:3 4|4 5:3 5|4 4:3 6|15 30:3 7|60 49:3 8|45 72:3 9|87 89:3 10|60 18:4 1|62 93:4 2|16 27:4 3|29 43:4 4|5 5:4 5|24 75:4 6|92 59:4 7|70 21:4 8|78 19:4 9|95 37:4 10|70 75:5 1|100 35:5 2|1 23:5 3|55 85:5 4|4 40:5 5|86 14:5 6|89 14:5 7|90 40:5 8|43 22:5 9|77 28:5 10|57 19:6 1|45 67:6 2|14 37:6 3|48 18:6 4|85 91:6 5|28 39:6 6|37 10:6 7|59 87:6 8|29 45:6 9|50 22:6 10|69 96:7 1|41 79:7 2|94 81:7 3|41 83:7 4|92 22:7 5|41 32:7 6|16 66:7 7|62 71:7 8|14 43:7 9|76 92:7 10|92 94:8 1|95 17:8 2|44 27:8 3|83 26:8 4|74 36:8 5|12 41:8 6|45 18:8 7|76 52:8 8|15 47:8 9|17 82:8 10|93 26:9 1|26 99:9 2|27 99:9 3|38 78:9 4|88 55:9 5|43 50:9 6|95 48:9 7|9 61:9 8|2 69:9 9|16 32:9 10|46 65:10 1|60 48:10 2|45 48:10 3|45 61:10 4|87 78:10 5|9 42:10 6|3 87:10 7|76 58:10 8|35 12:10 9|30 68:10 10</relation>
    <relation name="R48" arity="2" nbTuples="100" semantics="soft" defaultCost="infinity">66 52:1 1|96 79:1 2|27 23:1 3|36 27:1 4|50 77:1 5|91 42:1 6|73 61:1 7|95 14:1 8|93 75:1 9|45 41:1 10|79 9:2 1|84 58:2 2|65 7:2 3|36 70:2 4|75 81:2 5|27 68:2 6|26 8:2 7|64 3:2 8|9 84:2 9|98 92:2 10|33 86:3 1|15 11:3 2|1 65:3 3|63 39:3 4|60 39:3 5|48 100:3 6|54 5:3 7|99 89:3 8|98 41:3 9|49 3:3 10|87 32:4 1|22 25:4 2|46 11:4 3|3 63:4 4|18 66:4 5|97 47:4 6|100 59:4 7|70 98:4 8|25 7:4 9|28 46:4 10|21 63:5 1|61 17:5 2|56 42:5 3|40 56:5 4|14 41:5 5|66 37:5 6|62 26:5 7|4 17:5 8|68 7:5 9|69 31:5 10|91 65:6 1|66 100:6 2|34 25:6 3|37 85:6 4|48 10:6 5|84 97:6 6|38 5:6 7|11 61:6 8|18 18:6 9|82 65:6 10|55 12:7 1|92 89:7 2|7 76:7 3|80 75:7 4|100 65:7 5|12 35:7 6|43 65:7 7|45 13:7 8|2 62:7 9|58 9:7 10|55 13:8 1|83 33:8 2|67 44:8 3|56 34:8 4|3 88:8 5|77 52:8 6|56 1:8 7|45 61:8 8|37 89:8 9|14 42:8 10|32 73:9 1|3 17:9 2|22 77:9 3|77 67:9 4|31 90:9 5|5 31:9 6|21 31:9 7|96 43:9 8|91 81:9 9|16 42:9 10|59 16:10 1|68 59:10 2|38 10:10 3|53 16:10 4|96 29:10 5|99 52:10 6|80 52:10 7|78 22:10 8|77 19:10 9|38 40:10 10</relation>
    <relation name="R49" arity="2" nbTuples="100" semantics="soft" defaultCost="infinity">10 2:1 1|88 21:1 2|42 24:1 3|89 56:1 4|82 71:1 5|34 90:1 6|11 69:1 7|25 31:1 8|16 32:1 9|68 84:1 10|94 7:2 1|52 31:2 2|64 6:2 3|9 95:2 4|60 5:2 5|84 22:2 6|20 7:2 7|85 71:2 8|85 6:2 9|31 51:2 10|78 81:3 1|61 1:3 2|69 14:3 3|9 37:3 4|46 12:3 5|3 82:3 6|77 93:3 7|29 25:3 8|93 83:3 9|5 21:3 10|47 68:4 1|28 51:4 2|81 6:4 3|89 36:4 4|73 69:4 5|28 9:4 6|93 65:4 7|68 59:4 8|64 63:4 9|58 22:4 10|82 34:5 1|4 68:5 2|20 65:5 3|73 61:5 4|95 72:5 5|28 79:5 6|88 9:5 7|37 70:5 8|29 95:5 9|93 96:5 10|87 36:6 1|76 70:6 2|50 75:6 3|73 83:6 4|7 23:6 5|3 73:6 6|71 34:6 7|35 14:6 8|42 62:6 9|79 19:6 10|56 21:7 1|46 24:7 2|81 65:7 3|62 11:7 4|23 85:7 5|89 44:7 6|95 40:7 7|43 29:7 8|43 90:7 9|9 17:7 10|82 84:8 1|100 23:8 2|61 36:8 3|99 13:8 4|50 85:8 5|92 37:8 6|92 77:8 7|100 95:8 8|70 7:8 9|83 13:8 10|64 52:9 1|98 100:9 2|11 24:9 3|79 53:9 4|12 69:9 5|3 52:9 6|50 28:9 7|98 71:9 8|47 13:9 9|72 98:9 10|7 2:10 1|20 45:10 2|47 58:10 3|6 45:10 4|67 58:10 5|87 47:10 6|52 14:10 7|21 49:10 8|69 70:10 9|41 19:10 10</relation>
    <relation name="R50" arity="2" nbTuples="100" semantics="soft" defaultCost="infinity">56 37:1 1|86 70:1 2|86 59:1 3|23 30:1 4|29 76:1 5|75 96:1 6|22 97:1 7|86 14:1 8|11 43:1 9|71 2:1 10|3 45:2 1|70 85:2 2|63 26:2 3|20 5:2 4|33 53:2 5|54 87:2 6|67 83:2 7|31 14:2 8|44 67:2 9|93 99:2 10|5 83:3 1|64 4:3 2|69 28:3 3|88 34:3 4|63 93:3 5|47 49:3 6|100 65:3 7|55 80:3 8|45 10:3 9|21 97:3 10|22 13:4 1|91 82:4 2|84 97:4 3|9 82:4 4|40 6:4 5|54 64:4 6|84 79:4 7|40 90:4 8|29 20:4 9|100 24:4 10|49 91:5 1|95 30:5 2|70 83:5 3|51 78:5 4|53 99:5 5|40 87:5 6|69 65:5 7|81 21:5 8|78 24:5 9|73 48:5 10|63 8:6 1|43 15:6 2|26 55:6 3|97 16:6 4|56 82:6 5|87 55:6 6|69 13:6 7|89 82:6 8|39 55:6 9|22 54:6 10|92 13:7 1|38 5:7 2|99 18:7 3|36 45:7 4|59 43:7 5|72 4:7 6|13 12:7 7|77 100:7 8|4 35:7 9|84 94:7 10|71 42:8 1|49 8:8 2|1 17:8 3|34 97:8 4|94 71:8 5|88 70:8 6|99 60:8 7|99 11:8 8|33 36:8 9|11 93:8 10|13 74:9 1|80 33:9 2|58 27:9 3|62 94:9 4|95 92:9 5|94 59:9 6|78 14:9 7|92 52:9 8|50 65:9 9|14 97:9 10|59 26:10 1|53 63:10 2|46 59:10 3|32 87:10 4|20 9:10 5|86 89:10 6|52 6:10 7|59 1:10 8|26 12:10 9|34 96:10 10</relation>
    <relation name="R51" arity="2" nbTuples="100" semantics="soft" defaultCost="infinity">94 78:1 1|86 68:1 2|8 91:1 3|19 44:1 4|10 66:1 5|65 47:1 6|91 22:1 7|51 53:1 8|62 88:1 9|1 50:1 10|89 59:2 1|69 59:2 2|5 56:2 3|42 79:2 4|9 88:2 5|22 57:2 6|52 91:2 7|17 28:2 8|85 56:2 9|52 66:2 10|68 42:3 1|70 83:3 2|5 81:3 3|26 79:3 4|85 61:3 5|78 86:3 6|30 65:3 7|30 75:3 8|20 51:3 9|43 82:3 10|8 67:4 1|33 20:4 2|41 60:4 3|15 50:4 4|17 23:4 5|74 72:4 6|20 20:4 7|83 72:4 8|22 98:4 9|27 59:4 10|44 25:5 1|19 20:5 2|1 17:5 3|56 19:5 4|100 25:5 5|91 49:5 6|83 18:5 7|65 100:5 8|45 58:5 9|69 17:5 10|17 3:6 1|96 70:6 2|15 53:6 3|73 92:6 4|43 8:6 5|35 79:6 6|55 87:6 7|70 99:6 8|54 95:6 9|33 76:6 10|61 60:7 1|92 26:7 2|49 42:7 3|46 77:7 4|70 37:7 5|39 94:7 6|40 92:7 7|55 24:7 8|29 64:7 9|1 41:7 10|48 83:8 1|16 94:8 2|50 60:8 3|94 7:8 4|90 67:8 5|52 49:8 6|14 34:8 7|7 95:8 8|81 88:8 9|96 21:8 10|87 89:9 1|2 45:9 2|57 89:9 3|30 87:9 4|60 9:9 5|10 68:9 6|16 55:9 7|91 75:9 8|28 40:9 9|24 5:9 10|45 19:10 1|42 2:10 2|72 7:10 3|70 11:10 4|53 82:10 5|15 40:10 6|93 38:10 7|18 91:10 8|40 32:10 9|87 52:10 10</relation>
    <relation name="R52" arity="2" nbTuples="100" semantics="soft" defaultCost="infinity">46 75:1 1|55 31:1 2|79 62:1 3|41 60:1 4|35 2:1 5|42 93:1 6|87 10:1 7|23 26:1 8|83 22:1 9|17 79:1 10|97 89:2 1|94 49:2 2|4 45:2 3|16 84:2 4|86 67:2 5|46 29:2 6|12 94:2 7|44 77:2 8|93 15:2 9|28 44:2 10|59 30:3 1|81 96:3 2|47 45:3 3|89 30:3 4|92 37:3 5|44 42:3 6|91 95:3 7|54 75:3 8|66 50:3 9|16 4:3 10|53 35:4 1|79 55:4 2|40 92:4 3|10 52:4 4|35 100:4 5|48 87:4 6|61 60:4 7|55 84:4 8|81 78:4 9|17 57:4 10|19 84:5 1|99 6:5 2|67 14:5 3|9 71:5 4|94 31:5 5|63 90:5 6|34 87:5 7|23 18:5 8|64 49:5 9|12 32:5 10|28 95:6 1|4 50:6 2|29 60:6 3|10 2:6 4|39 45:6 5|94 29:6 6|67 44:6 7|83 81:6 8|52 25:6 9|53 71:6 10|38 93:7 1|100 89:7 2|43 27:7 3|29 11:7 4|92 100:7 5|55 77:7 6|90 19:7 7|8 57:7 8|48 22:7 9|5 41:7 10|79 7:8 1|75 8:8 2|59 57:8 3|89 51:8 4|23 29:8 5|72 60:8 6|73 78:8 7|52 29:8 8|36 73:8 9|28 16:8 10|50 46:9 1|37 20:9 2|7 2:9 3|5 77:9 4|7 97:9 5|12 21:9 6|91 36:9 7|65 92:9 8|92 49:9 9|60 70:9 10|100 34:10 1|81 70:10 2|8 1:10 3|45 26:10 4|52 49:10 5|27 100:10 6|53 3:10 7|17 69:10 8|31 79:10 9|23 38:10 10</relation>
    <relation name="R53" arity="2" nbTuples="100" semantics="soft" defaultCost="infinity">26 33:1 1|47 7:1 2|55 14:1 3|27 30:1 4|22 91:1 5|77 83:1 6|49 59:1 7|90 5:1 8|33 14:1 9|48 5:1 10|81 1:2 1|24 53:2 2|100 68:2 3|21 38:2 4|5 16:2 5|49 57:2 6|2 56:2 7|20 46:2 8|19 59:2 9|9 62:2 10|72 77:3 1|63 67:3 2|25 76:3 3|88 89:3 4|76 93:3 5|35 51:3 6|55 34:3 7|57 35:3 8|95 8:3 9|55 9:3 10|10 52:4 1|27 7:4 2|92 70:4 3|20 32:4 4|5 79:4 5|2 89:4 6|63 32:4 7|20 1:4 8|29 60:4 9|57 38:4 10|96 48:5 1|79 89:5 2|68 79:5 3|68 58:5 4|91 86:5 5|57 10:5 6|40 72:5 7|85 96:5 8|11 75:5 9|8 93:5 10|37 52:6 1|24 60:6 2|73 39:6 3|88 65:6 4|96 80:6 5|9 56:6 6|96 61:6 7|67 78:6 8|15 82:6 9|1 89:6 10|62 97:7 1|68 25:7 2|97 3:7 3|88 82:7 4|59 25:7 5|54 6:7 6|98 22:7 7|25 94:7 8|20 97:7 9|33 54:7 10|5 1:8 1|51 62:8 2|63 47:8 3|38 46:8 4|61 22:8 5|17 82:8 6|97 39:8 7|27 25:8 8|20 34:8 9|4 3:8 10|76 93:9 1|87 32:9 2|9 34:9 3|14 15:9 4|72 4:9 5|51 28:9 6|15 24:9 7|68 32:9 8|30 41:9 9|54 31:9 10|33 45:10 1|42 26:10 2|24 8:10 3|96 22:10 4|30 66:10 5|15 45:10 6|13 79:10 7|71 83:10 8|31 80:10 9|22 24:10 10</relation>
    <relation name="R54" arity="2" nbTuples="100" semantics="soft" defaultCost="infinity">75 55:1 1|4 76:1 2|27 41:1 3|41 78:1 4|69 11:1 5|86 64:1 6|37 34:1 7|31 29:1 8|50 12:1 9|4 57:1 10|3 77:2 1|33 19:2 2|38 29:2 3|14 11:2 4|2 80:2 5|81 88:2 6|15 83:2 7|83 15:2 8|69 17:2 9|79 41:2 10|100 93:3 1|32 69:3 2|1 97:3 3|67 22:3 4|35 16:3 5|24 4:3 6|73 25:3 7|58 77:3 8|61 84:3 9|88 14:3 10|82 84:4 1|28 58:4 2|100 3:4 3|88 8:4 4|8 5:4 5|87 16:4 6|37 55:4 7|55 84:4 8|41 83:4 9|75 86:4 10|85 11:5 1|61 1:5 2|49 63:5 3|46 44:5 4|87 59:5 5|91 86:5 6|42 98:5 7|38 7:5 8|67 3:5 9|40 8:5 10|84 72:6 1|50 99:6 2|45 81:6 3|54 18:6 4|57 20:6 5|70 4:6 6|77 5:6 7|85 9:6 8|68 89:6 9|13 79:6 10|91 37:7 1|20 69:7 2|62 40:7 3|81 1:7 4|16 44:7 5|15 31:7 6|74 65:7 7|48 60:7 8|32 85:7 9|51 24:7 10|44 82:8 1|23 46:8 2|98 43:8 3|69 94:8 4|68 17:8 5|61 64:8 6|19 97:8 7|73 50:8 8|65 12:8 9|3 87:8 10|65 90:9 1|3 44:9 2|77 90:9 3|89 42:9 4|66 48:9 5|4 98:9 6|39 76:9 7|56 68:9 8|21 50:9 9|64 33:9 10|85 73:10 1|23 7:10 2|18 62:10 3|83 69:10 4|69 7:10 5|33 13:10 6|40 67:10 7|93 92:10 8|22 19:10 9|78 80:10 10</relation>
    <relation name="R55" arity="2" nbTuples="100" semantics="soft" defaultCost="infinity">10 77:1 1|56 9:1 2|88 62:1 3|61 42:1 4|98 97:1 5|100 48:1 6|79 13:1 7|46 84:1 8|84 71:1 9|65 60:1 10|68 34:2 1|11 65:2 2|74 40:2 3|81 37:2 4|11 32:2 5|1 53:2 6|89 96:2 7|92 47:2 8|35 88:2 9|42 11:2 10|78 97:3 1|100 60:3 2|79 73:3 3|84 94:3 4|42 83:3 5|99 14:3 6|40 72:3 7|50 38:3 8|46 23:3 9|8 31:3 10|71 65:4 1|37 55:4 2|76 54:4 3|35 100:4 4|45 57:4 5|89 69:4 6|59 18:4 7|34 75:4 8|60 41:4 9|25 50:4 10|44 98:5 1|30 66:5 2|68 46:5 3|11 24:5 4|36 3:5 5|15 11:5 6|47 3:5 7|97 92:5 8|10 64:5 9|60 55:5 10|39 17:6 1|64 63:6 2|50 34:6 3|88 89:6 4|39 48:6 5|43 82:6 6|99 9:6 7|98 10:6 8|6 31:6 9|14 30:6 10|10 4:7 1|31 14:7 2|11 82:7 3|87 5:7 4|33 65:7 5|34 22:7 6|68 76:7 7|27 20:7 8|74 86:7 9|61 18:7 10|2 95:8 1|74 80:8 2|23 71:8 3|89 37:8 4|49 78:8 5|69 22:8 6|27 60:8 7|80 26:8 8|97 27:8 9|95 20:8 10|54 7:9 1|85 89:9 2|1 42:9 3|75 6:9 4|84 79:9 5|86 62:9 6|47 95:9 7|9 48:9 8|16 6:9 9|18 98:9 10|45 67:10 1|29 85:10 2|70 24:10 3|17 52:10 4|63 8:10 5|1 18:10 6|38 64:10 7|88 92:10 8|44 86:10 9|14 4:10 10</relation>
    <relation name="R56" arity="2" nbTuples="100" semantics="soft" defaultCost="infinity">10 96:1 1|79 77:1 2|62 45:1 3|30 94:1 4|63 26:1 5|27 92:1 6|19 84:1 7|76 21:1 8|7 98:1 9|89 8:1 10|78 25:2 1|21 34:2 2|23 72:2 3|85 21:2 4|83 36:2 5|52 13:2 6|28 48:2 7|12 93:2 8|24 26:2 9|49 35:2 10|61 79:3 1|15 80:3 2|32 25:3 3|22 63:3 4|72 90:3 5|14 40:3 6|29 16:3 7|61 78:3 8|54 87:3 9|21 44:3 10|49 87:4 1|16 83:4 2|57 35:4 3|5 38:4 4|17 19:4 5|92 38:4 6|73 29:4 7|93 25:4 8|61 22:4 9|46 16:4 10|75 92:5 1|97 74:5 2|63 92:5 3|15 88:5 4|53 76:5 5|15 58:5 6|12 45:5 7|99 67:5 8|79 42:5 9|54 98:5 10|89 52:6 1|94 76:6 2|100 48:6 3|60 52:6 4|97 96:6 5|47 23:6 6|32 88:6 7|60 78:6 8|43 95:6 9|66 94:6 10|3 28:7 1|48 64:7 2|98 90:7 3|25 97:7 4|84 58:7 5|73 99:7 6|16 76:7 7|25 15:7 8|87 49:7 9|6 38:7 10|86 32:8 1|24 59:8 2|23 82:8 3|3 62:8 4|37 81:8 5|34 25:8 6|66 89:8 7|78 68:8 8|32 66:8 9|47 94:8 10|41 18:9 1|69 17:9 2|9 55:9 3|42 25:9 4|46 28:9 5|43 26:9 6|74 88:9 7|86 45:9 8|79 56:9 9|88 98:9 10|28 28:10 1|31 26:10 2|20 23:10 3|83 10:10 4|1 97:10 5|62 90:10 6|93 70:10 7|38 3:10 8|33 91:10 9|61 13:10 10</relation>
    <relation name="R57" arity="2" nbTuples="100" semantics="soft" defaultCost="infinity">12 41:1 1|56 63:1 2|91 14:1 3|82 92:1 4|86 49:1 5|51 61:1 6|49 73:1 7|53 6:1 8|23 4:1 9|24 9:1 10|55 26:2 1|60 90:2 2|76 71:2 3|86 49:2 4|55 69:2 5|62 85:2 6|15 4:2 7|81 62:2 8|55 10:2 9|57 64:2 10|18 64:3 1|31 1:3 2|45 67:3 3|92 15:3 4|4 22:3 5|38 46:3 6|15 79:3 7|85 42:3 8|67 3:3 9|79 62:3 10|20 27:4 1|7 32:4 2|86 16:4 3|9 94:4 4|3 3:4 5|31 73:4 6|98 96:4 7|37 35:4 8|62 61:4 9|71 36:4 10|76 22:5 1|52 59:5 2|20 58:5 3|38 49:5 4|55 14:5 5|12 76:5 6|49 57:5 7|95 36:5 8|80 12:5 9|14 96:5 10|45 47:6 1|11 93:6 2|76 92:6 3|25 73:6 4|52 14:6 5|10 11:6 6|74 69:6 7|26 69:6 8|95 52:6 9|87 93:6 10|31 90:7 1|6 84:7 2|62 18:7 3|39 12:7 4|28 30:7 5|7 15:7 6|42 53:7 7|17 3:7 8|42 26:7 9|12 55:7 10|13 26:8 1|11 90:8 2|23 29:8 3|16 38:8 4|40 81:8 5|19 91:8 6|16 49:8 7|31 93:8 8|26 91:8 9|61 62:8 10|19 17:9 1|13 67:9 2|13 40:9 3|41 53:9 4|57 8:9 5|9 25:9 6|50 98:9 7|73 100:9 8|21 84:9 9|67 35:9 10|51 57:10 1|1 74:10 2|99 51:10 3|55 7:10 4|29 43:10 5|17 63:10 6|92 51:10 7|75 28:10 8|66 11:10 9|28 56:10 10</relation>
    <relation name="R58" arity="2" nbTuples="100" semantics="soft" defaultCost="infinity">9 15:1 1|81 24:1 2|59 14:1 3|25 46:1 4|60 69:1 5|28 45:1 6|59 78:1 7|82 91:1 8|13 52:1 9|12 34:1 10|78 27:2 1|54 79:2 2|74 89:2 3|82 45:2 4|48 61:2 5|82 3:2 6|98 46:2 7|31 11:2 8|41 53:2 9|97 33:2 10|60 34:3 1|90 90:3 2|100 39:3 3|4 36:3 4|28 64:3 5|100 21:3 6|26 5:3 7|78 91:3 8|21 45:3 9|23 77:3 10|29 97:4 1|95 6:4 2|43 99:4 3|10 6:4 4|35 18:4 5|98 13:4 6|35 30:4 7|57 80:4 8|4 75:4 9|51 5:4 10|71 50:5 1|6 4:5 2|15 88:5 3|57 65:5 4|2 84:5 5|62 58:5 6|7 96:5 7|11 65:5 8|18 84:5 9|50 62:5 10|81 99:6 1|34 56:6 2|83 19:6 3|34 93:6 4|16 22:6 5|18 73:6 6|74 45:6 7|50 99:6 8|54 12:6 9|45 28:6 10|97 52:7 1|46 84:7 2|34 80:7 3|97 57:7 4|2 45:7 5|27 57:7 6|4 52:7 7|47 52:7 8|100 15:7 9|40 72:7 10|36 14:8 1|100 1:8 2|39 95:8 3|56 3:8 4|13 35:8 5|34 86:8 6|26 20:8 7|30 26:8 8|74 18:8 9|58 54:8 10|73 23:9 1|40 15:9 2|29 13:9 3|73 32:9 4|16 42:9 5|53 52:9 6|88 89:9 7|15 58:9 8|41 29:9 9|54 26:9 10|54 54:10 1|28 57:10 2|99 63:10 3|31 71:10 4|82 57:10 5|62 66:10 6|6 31:10 7|27 50:10 8|13 29:10 9|31 14:10 10</relation>
    <relation name="R59" arity="2" nbTuples="100" semantics="soft" defaultCost="infinity">64 25:1 1|76 11:1 2|9 38:1 3|49 85:1 4|42 47:1 5|96 55:1 6|69 53:1 7|41 28:1 8|92 55:1 9|7 81:1 10|9 69:2 1|2 6:2 2|10 64:2 3|93 36:2 4|7 17:2 5|39 78:2 6|67 95:2 7|21 46:2 8|69 61:2 9|20 64:2 10|39 45:3 1|6 25:3 2|65 77:3 3|25 44:3 4|51 98:3 5|60 88:3 6|31 33:3 7|73 79:3 8|90 26:3 9|73 2:3 10|44 45:4 1|47 61:4 2|49 34:4 3|35 74:4 4|15 65:4 5|76 30:4 6|35 50:4 7|53 38:4 8|54 23:4 9|22 19:4 10|18 67:5 1|61 1:5 2|4 36:5 3|79 5:5 4|20 87:5 5|19 51:5 6|47 46:5 7|3 84:5 8|81 31:5 9|31 56:5 10|33 74:6 1|13 94:6 2|33 95:6 3|45 86:6 4|79 67:6 5|32 65:6 6|81 86:6 7|9 46:6 8|43 98:6 9|67 53:6 10|61 65:7 1|3 5:7 2|67 49:7 3|38 95:7 4|38 71:7 5|61 50:7 6|44 69:7 7|17 3:7 8|57 9:7 9|53 12:7 10|65 4:8 1|21 61:8 2|51 29:8 3|4 34:8 4|31 29:8 5|80 13:8 6|88 29:8 7|55 76:8 8|44 35:8 9|81 47:8 10|95 45:9 1|1 89:9 2|22 56:9 3|33 13:9 4|98 33:9 5|59 94:9 6|89 25:9 7|39 32:9 8|67 42:9 9|55 41:9 10|43 3:10 1|42 86:10 2|49 30:10 3|26 56:10 4|94 27:10 5|94 91:10 6|34 91:10 7|71 75:10 8|33 53:10 9|63 96:10 10</relation>
    <relation name="R60" arity="2" nbTuples="100" semantics="soft" defaultCost="infinity">83 69:1 1|25 46:1 2|81 8:1 3|76 60:1 4|18 92:1 5|4 30:1 6|4 61:1 7|60 98:1 8|50 60:1 9|64 42:1 10|16 91:2 1|37 100:2 2|89 52:2 3|75 13:2 4|7 8:2 5|81 70:2 6|71 42:2 7|91 57:2 8|46 44:2 9|34 23:2 10|97 44:3 1|81 83:3 2|67 41:3 3|59 45:3 4|60 28:3 5|32 77:3 6|33 77:3 7|54 19:3 8|7 63:3 9|64 55:3 10|23 34:4 1|75 51:4 2|75 96:4 3|99 44:4 4|13 81:4 5|28 50:4 6|78 58:4 7|81 68:4 8|22 25:4 9|36 57:4 10|45 66:5 1|37 24:5 2|49 73:5 3|88 35:5 4|39 65:5 5|29 79:5 6|35 79:5 7|22 32:5 8|6 12:5 9|38 35:5 10|10 92:6 1|12 10:6 2|17 14:6 3|71 24:6 4|20 24:6 5|44 94:6 6|26 64:6 7|93 54:6 8|39 90:6 9|14 76:6 10|53 40:7 1|18 93:7 2|7 14:7 3|76 89:7 4|41 50:7 5|16 77:7 6|59 79:7 7|24 21:7 8|78 61:7 9|14 81:7 10|31 72:8 1|95 54:8 2|65 21:8 3|2 71:8 4|56 72:8 5|6 34:8 6|73 72:8 7|73 54:8 8|85 48:8 9|90 7:8 10|25 19:9 1|57 67:9 2|4 85:9 3|70 86:9 4|87 93:9 5|23 88:9 6|24 61:9 7|92 23:9 8|67 28:9 9|65 54:9 10|69 26:10 1|24 12:10 2|44 38:10 3|98 23:10 4|87 65:10 5|60 39:10 6|83 68:10 7|24 10:10 8|55 47:10 9|16 52:10 10</relation>
    <relation name="R61" arity="2" nbTuples="100" semantics="soft" defaultCost="infinity">5 45:1 1|41 88:1 2|71 88:1 3|90 38:1 4|15 72:1 5|18 30:1 6|26 86:1 7|23 98:1 8|20 16:1 9|51 43:1 10|20 96:2 1|91 77:2 2|73 4:2 3|65 1:2 4|67 66:2 5|18 96:2 6|33 21:2 7|44 96:2 8|75 37:2 9|71 77:2 10|32 66:3 1|91 64:3 2|34 91:3 3|94 60:3 4|80 21:3 5|57 33:3 6|26 2:3 7|95 64:3 8|51 37:3 9|87 30:3 10|32 99:4 1|68 35:4 2|37 41:4 3|67 20:4 4|30 75:4 5|53 78:4 6|59 8:4 7|90 81:4 8|79 100:4 9|28 73:4 10|65 71:5 1|51 23:5 2|42 93:5 3|4 20:5 4|69 48:5 5|48 18:5 6|8 85:5 7|75 62:5 8|100 16:5 9|59 96:5 10|96 89:6 1|23 80:6 2|64 59:6 3|7 10:6 4|53 19:6 5|100 63:6 6|44 70:6 7|39 96:6 8|1 64:6 9|22 94:6 10|97 78:7 1|84 72:7 2|65 91:7 3|58 4:7 4|100 46:7 5|62 51:7 6|3 27:7 7|89 88:7 8|76 49:7 9|59 55:7 10|21 64:8 1|81 81:8 2|3 22:8 3|98 69:8 4|42 65:8 5|86 46:8 6|63 52:8 7|55 66:8 8|59 78:8 9|77 11:8 10|7 47:9 1|11 93:9 2|85 86:9 3|68 66:9 4|44 6:9 5|42 90:9 6|5 45:9 7|80 1:9 8|58 67:9 9|83 94:9 10|57 89:10 1|65 48:10 2|29 19:10 3|16 51:10 4|29 5:10 5|80 64:10 6|18 100:10 7|66 22:10 8|35 8:10 9|85 55:10 10</relation>
    <relation name="R62" arity="2" nbTuples="100" semantics="soft" defaultCost="infinity">16 16:1 1|16 74:1 2|93 72:1 3|3 44:1 4|92 42:1 5|70 81:1 6|55 84:1 7|75 17:1 8|83 18:1 9|12 83:1 10|25 42:2 1|78 7:2 2|98 21:2 3|63 72:2 4|78 9:2 5|8 9:2 6|50 97:2 7|20 1:2 8|81 89:2 9|43 23:2 10|27 71:3 1|24 52:3 2|58 97:3 3|27 65:3 4|62 75:3 5|5 86:3 6|50 23:3 7|48 16:3 8|67 67:3 9|94 70:3 10|83 31:4 1|8 69:4 2|47 11:4 3|100 68:4 4|28 36:4 5|91 17:4 6|5 72:4 7|88 14:4 8|14 36:4 9|92 82:4 10|94 20:5 1|16 28:5 2|41 13:5 3|54 74:5 4|94 53:5 5|7 30:5 6|90 23:5 7|31 48:5 8|7 91:5 9|70 68:5 10|44 29:6 1|73 70:6 2|4 98:6 3|100 63:6 4|42 63:6 5|97 35:6 6|73 29:6 7|100 32:6 8|60 7:6 9|1 90:6 10|29 8:7 1|37 60:7 2|65 37:7 3|14 51:7 4|13 97:7 5|100 12:7 6|1 70:7 7|14 11:7 8|82 96:7 9|30 5:7 10|1 5:8 1|45 100:8 2|48 90:8 3|43 7:8 4|23 48:8 5|6 29:8 6|50 47:8 7|59 5:8 8|80 61:8 9|9 15:8 10|40 98:9 1|21 70:9 2|71 82:9 3|25 6:9 4|34 96:9 5|51 14:9 6|75 99:9 7|54 19:9 8|52 4:9 9|80 5:9 10|48 77:10 1|2 72:10 2|44 66:10 3|64 9:10 4|15 69:10 5|47 77:10 6|86 76:10 7|63 47:10 8|83 64:10 9|17 26:10 10</relation>
    <relation name="R63" arity="2" nbTuples="100" semantics="soft" defaultCost="infinity">87 20:1 1|26 1:1 2|1 51:1 3|32 72:1 4|39 92:1 5|48 3:1 6|24 1:1 7|62 5:1 8|5 74:1 9|68 1:1 10|93 100:2 1|9 65:2 2|31 56:2 3|10 71:2 4|15 81:2 5|36 48:2 6|10 24:2 7|25 18:2 8|1 30:2 9|67 88:2 10|59 47:3 1|55 12:3 2|16 89:3 3|46 26:3 4|64 37:3 5|30 14:3 6|32 58:3 7|43 14:3 8|19 63:3 9|91 15:3 10|98 64:4 1|28 75:4 2|57 54:4 3|66 87:4 4|56 83:4 5|46 67:4 6|52 98:4 7|74 5:4 8|82 98:4 9|81 83:4 10|37 54:5 1|17 18:5 2|24 40:5 3|89 5:5 4|66 5:5 5|83 44:5 6|57 53:5 7|24 89:5 8|28 35:5 9|80 42:5 10|97 73:6 1|100 41:6 2|71 4:6 3|71 79:6 4|29 13:6 5|58 32:6 6|6 54:6 7|73 84:6 8|40 91:6 9|36 38:6 10|96 72:7 1|49 81:7 2|69 48:7 3|56 16:7 4|60 83:7 5|2 15:7 6|19 44:7 7|73 48:7 8|23 71:7 9|47 33:7 10|79 21:8 1|57 21:8 2|15 25:8 3|28 78:8 4|61 79:8 5|5 18:8 6|94 71:8 7|98 4:8 8|53 99:8 9|91 31:8 10|38 45:9 1|87 31:9 2|26 14:9 3|15 39:9 4|42 99:9 5|13 78:9 6|71 10:9 7|100 6:9 8|3 61:9 9|21 65:9 10|34 97:10 1|55 73:10 2|92 84:10 3|67 65:10 4|77 8:10 5|97 76:10 6|41 53:10 7|51 34:10 8|1 85:10 9|100 6:10 10</relation>
    <relation name="R64" arity="2" nbTuples="100" semantics="soft" defaultCost="infinity">85 42:1 1|85 68:1 2|87 83:1 3|22 78:1 4|51 32:1 5|61 57:1 6|46 95:1 7|13 95:1 8|76 41:1 9|32 34:1 10|95 69:2 1|28 10:2 2|98 19:2 3|35 40:2 4|92 88:2 5|74 34:2 6|51 11:2 7|7 56:2 8|96 11:2 9|73 32:2 10|61 92:3 1|95 68:3 2|38 24:3 3|32 9:3 4|19 34:3 5|42 68:3 6|11 23:3 7|38 82:3 8|82 43:3 9|97 12:3 10|34 43:4 1|18 83:4 2|27 84:4 3|98 79:4 4|31 3:4 5|45 45:4 6|56 96:4 7|21 9:4 8|24 22:4 9|72 61:4 10|40 41:5 1|79 10:5 2|60 44:5 3|17 27:5 4|24 47:5 5|28 61:5 6|89 55:5 7|45 91:5 8|57 54:5 9|25 63:5 10|83 98:6 1|20 90:6 2|9 53:6 3|10 98:6 4|56 12:6 5|5 38:6 6|85 85:6 7|41 1:6 8|23 43:6 9|56 89:6 10|52 45:7 1|94 71:7 2|15 22:7 3|20 2:7 4|42 95:7 5|96 55:7 6|31 91:7 7|43 71:7 8|92 98:7 9|60 99:7 10|96 29:8 1|49 6:8 2|34 14:8 3|54 34:8 4|62 9:8 5|33 72:8 6|51 20:8 7|98 50:8 8|57 80:8 9|2 22:8 10|53 55:9 1|86 81:9 2|85 77:9 3|27 82:9 4|54 94:9 5|79 84:9 6|27 77:9 7|19 78:9 8|40 6:9 9|5 15:9 10|80 61:10 1|26 7:10 2|59 44:10 3|74 10:10 4|65 67:10 5|12 95:10 6|84 74:10 7|83 27:10 8|63 22:10 9|76 94:10 10</relation>
    <relation name="R65" arity="2" nbTuples="100" semantics="soft" defaultCost="infinity">24 54:1 1|80 24:1 2|75 99:1 3|17 8:1 4|80 1:1 5|100 62:1 6|8 36:1 7|51 56:1 8|77 10:1 9|100 59:1 10|35 10:2 1|29 12:2 2|17 29:2 3|60 48:2 4|88 60:2 5|32 63:2 6|33 92:2 7|18 2:2 8|74 86:2 9|31 2:2 10|39 52:3 1|52 24:3 2|17 96:3 3|23 30:3 4|7 94:3 5|42 36:3 6|78 46:3 7|8 33:3 8|20 100:3 9|71 100:3 10|11 13:4 1|56 68:4 2|73 95:4 3|36 48:4 4|37 3:4 5|67 66:4 6|22 14:4 7|87 26:4 8|51 61:4 9|44 39:4 10|21 46:5 1|17 57:5 2|12 54:5 3|24 47:5 4|67 62:5 5|73 94:5 6|61 40:5 7|21 68:5 8|66 25:5 9|48 9:5 10|64 38:6 1|9 66:6 2|85 40:6 3|80 38:6 4|91 69:6 5|20 63:6 6|45 97:6 7|86 92:6 8|79 26:6 9|39 48:6 10|83 8:7 1|75 81:7 2|18 4:7 3|46 89:7 4|71 43:7 5|39 28:7 6|72 84:7 7|100 25:7 8|89 19:7 9|16 70:7 10|40 59:8 1|91 53:8 2|76 98:8 3|67 67:8 4|85 56:8 5|1 41:8 6|14 85:8 7|7 60:8 8|9 72:8 9|37 37:8 10|9 55:9 1|95 67:9 2|52 37:9 3|43 37:9 4|89 28:9 5|72 91:9 6|34 80:9 7|100 50:9 8|22 80:9 9|77 85:9 10|72 53:10 1|55 70:10 2|23 70:10 3|19 7:10 4|37 34:10 5|67 27:10 6|14 91:10 7|58 39:10 8|43 29:10 9|40 8:10 10</relation>
    <relation name="R66" arity="2" nbTuples="100" semantics="soft" defaultCost="infinity">37 12:1 1|25 73:1 2|78 25:1 3|76 37:1 4|62 46:1 5|99 85:1 6|6 81:1 7|94 69:1 8|13 54:1 9|3 34:1 10|25 51:2 1|77 49:2 2|10 1:2 3|100 73:2 4|43 76:2 5|41 24:2 6|20 94:2 7|93 64:2 8|5 90:2 9|50 6:2 10|41 76:3 1|72 11:3 2|96 26:3 3|25 47:3 4|66 71:3 5|40 71:3 6|91 22:3 7|98 51:3 8|13 82:3 9|27 5:3 10|35 54:4 1|31 39:4 2|12 98:4 3|88 79:4 4|69 54:4 5|93 62:4 6|78 67:4 7|5 17:4 8|38 85:4 9|61 87:4 10|19 29:5 1|69 73:5 2|47 87:5 3|3 47:5 4|57 22:5 5|13 88:5 6|41 9:5 7|34 99:5 8|60 12:5 9|3 21:5 10|45 94:6 1|73 39:6 2|10 97:6 3|19 89:6 4|79 80:6 5|44 78:6 6|58 88:6 7|89 53:6 8|21 41:6 9|81 56:6 10|48 83:7 1|45 30:7 2|6 76:7 3|43 75:7 4|94 66:7 5|20 25:7 6|76 13:7 7|49 57:7 8|54 8:7 9|14 99:7 10|11 99:8 1|84 68:8 2|38 48:8 3|77 36:8 4|7 86:8 5|38 63:8 6|37 91:8 7|6 62:8 8|100 37:8 9|80 34:8 10|55 35:9 1|49 29:9 2|27 3:9 3|82 84:9 4|96 18:9 5|58 82:9 6|87 61:9 7|33 41:9 8|28 69:9 9|37 46:9 10|39 99:10 1|22 98:10 2|23 68:10 3|78 19:10 4|46 95:10 5|74 31:10 6|58 72:10 7|81 68:10 8|74 26:10 9|70 41:10 10</relation>
    <relation name="R67" arity="2" nbTuples="100" semantics="soft" defaultCost="infinity">7 63:1 1|3 33:1 2|68 5:1 3|75 25:1 4|82 12:1 5|71 9:1 6|87 29:1 7|72 52:1 8|83 76:1 9|68 63:1 10|81 78:2 1|69 23:2 2|70 65:2 3|78 93:2 4|14 22:2 5|12 24:2 6|80 52:2 7|25 33:2 8|82 7:2 9|46 18:2 10|35 9:3 1|75 86:3 2|83 17:3 3|96 13:3 4|18 93:3 5|65 13:3 6|27 68:3 7|54 12:3 8|22 14:3 9|78 15:3 10|100 47:4 1|96 50:4 2|95 57:4 3|93 6:4 4|25 15:4 5|78 43:4 6|21 56:4 7|65 33:4 8|70 46:4 9|67 19:4 10|32 15:5 1|13 10:5 2|4 50:5 3|22 11:5 4|41 38:5 5|33 78:5 6|6 26:5 7|15 28:5 8|7 27:5 9|56 87:5 10|72 21:6 1|68 26:6 2|21 30:6 3|19 78:6 4|72 6:6 5|51 51:6 6|38 76:6 7|20 11:6 8|54 92:6 9|47 37:6 10|4 9:7 1|67 49:7 2|9 40:7 3|95 62:7 4|65 19:7 5|60 28:7 6|23 45:7 7|72 2:7 8|33 33:7 9|53 35:7 10|96 97:8 1|57 40:8 2|77 99:8 3|81 94:8 4|100 48:8 5|95 26:8 6|27 1:8 7|60 43:8 8|100 37:8 9|69 70:8 10|42 67:9 1|88 22:9 2|66 55:9 3|23 42:9 4|68 58:9 5|14 27:9 6|53 45:9 7|9 4:9 8|75 72:9 9|35 3:9 10|23 81:10 1|54 72:10 2|70 76:10 3|59 61:10 4|23 60:10 5|57 31:10 6|10 61:10 7|30 52:10 8|75 1:10 9|76 10:10 10</relation>
    <relation name="R68" arity="2" nbTuples="100" semantics="soft" defaultCost="infinity">66 86:1 1|5 53:1 2|11 52:1 3|51 2:1 4|17 45:1 5|42 10:1 6|66 22:1 7|86 100:1 8|68 87:1 9|10 65:1 10|36 8:2 1|80 61:2 2|20 68:2 3|65 74:2 4|24 85:2 5|74 37:2 6|48 1:2 7|32 63:2 8|61 62:2 9|69 30:2 10|52 55:3 1|84 98:3 2|69 41:3 3|17 53:3 4|92 10:3 5|21 71:3 6|92 23:3 7|1 9:3 8|22 59:3 9|88 8:3 10|29 49:4 1|48 30:4 2|81 33:4 3|75 67:4 4|23 63:4 5|40 22:4 6|15 76:4 7|97 84:4 8|16 54:4 9|34 6:4 10|32 96:5 1|42 69:5 2|57 95:5 3|83 78:5 4|1 77:5 5|39 71:5 6|15 89:5 7|27 98:5 8|76 29:5 9|84 69:5 10|66 7:6 1|11 87:6 2|83 94:6 3|23 48:6 4|23 50:6 5|23 16:6 6|100 59:6 7|80 65:6 8|39 95:6 9|79 78:6 10|44 25:7 1|78 25:7 2|11 98:7 3|92 6:7 4|10 41:7 5|3 23:7 6|56 51:7 7|96 76:7 8|48 3:7 9|86 3:7 10|36 39:8 1|23 78:8 2|71 72:8 3|28 54:8 4|55 38:8 5|46 91:8 6|25 72:8 7|72 55:8 8|65 27:8 9|36 58:8 10|67 49:9 1|15 15:9 2|31 34:9 3|1 56:9 4|21 32:9 5|99 80:9 6|64 37:9 7|6 27:9 8|33 7:9 9|26 15:9 10|16 62:10 1|78 76:10 2|24 93:10 3|10 67:10 4|87 77:10 5|61 94:10 6|11 2:10 7|16 67:10 8|100 73:10 9|77 32:10 10</relation>
    <relation name="R69" arity="2" nbTuples="100" semantics="soft" defaultCost="infinity">59 95:1 1|86 41:1 2|34 61:1 3|86 45:1 4|75 82:1 5|50 26:1 6|33 39:1 7|74 89:1 8|62 34:1 9|44 15:1 10|15 16:2 1|100 25:2 2|82 87:2 3|10 77:2 4|63 81:2 5|91 72:2 6|14 63:2 7|45 21:2 8|71 61:2 9|49 8:2 10|93 48:3 1|15 14:3 2|59 9:3 3|21 29:3 4|67 92:3 5|57 54:3 6|9 13:3 7|57 86:3 8|16 19:3 9|33 67:3 10|66 12:4 1|30 74:4 2|14 65:4 3|17 87:4 4|99 70:4 5|8 53:4 6|24 92:4 7|13 20:4 8|48 39:4 9|11 14:4 10|65 33:5 1|50 11:5 2|69 11:5 3|77 12:5 4|90 62:5 5|98 72:5 6|66 40:5 7|23 49:5 8|60 11:5 9|92 30:5 10|77 84:6 1|88 67:6 2|1 67:6 3|71 98:6 4|39 4:6 5|74 74:6 6|89 25:6 7|62 92:6 8|74 9:6 9|38 44:6 10|90 74:7 1|69 45:7 2|39 46:7 3|93 32:7 4|54 43:7 5|42 76:7 6|47 63:7 7|28 2:7 8|40 49:7 9|38 31:7 10|72 98:8 1|45 81:8 2|25 1:8 3|8 4:8 4|53 83:8 5|74 60:8 6|13 68:8 7|56 86:8 8|95 46:8 9|33 14:8 10|53 8:9 1|66 24:9 2|22 56:9 3|17 22:9 4|46 15:9 5|91 79:9 6|16 68:9 7|47 89:9 8|70 47:9 9|43 6:9 10|73 22:10 1|16 24:10 2|79 14:10 3|37 4:10 4|32 31:10 5|1 8:10 6|44 57:10 7|76 12:10 8|81 60:10 9|45 65:10 10</relation>
    <relation name="R70" arity="2" nbTuples="100" semantics="soft" defaultCost="infinity">44 54:1 1|73 44:1 2|41 71:1 3|9 13:1 4|25 12:1 5|58 85:1 6|61 96:1 7|61 70:1 8|84 49:1 9|8 96:1 10|7 44:2 1|53 30:2 2|45 72:2 3|93 4:2 4|7 89:2 5|89 35:2 6|40 90:2 7|48 71:2 8|92 60:2 9|98 23:2 10|7 45:3 1|91 60:3 2|44 42:3 3|67 3:3 4|65 26:3 5|50 56:3 6|36 75:3 7|86 8:3 8|32 10:3 9|82 2:3 10|38 84:4 1|16 21:4 2|3 44:4 3|91 59:4 4|11 88:4 5|85 67:4 6|90 58:4 7|70 2:4 8|16 83:4 9|69 30:4 10|98 79:5 1|31 5:5 2|17 78:5 3|17 24:5 4|92 85:5 5|1 87:5 6|47 34:5 7|18 36:5 8|71 13:5 9|93 16:5 10|63 49:6 1|33 22:6 2|68 12:6 3|78 92:6 4|30 67:6 5|28 12:6 6|19 16:6 7|26 51:6 8|78 22:6 9|81 66:6 10|98 58:7 1|81 80:7 2|46 36:7 3|65 83:7 4|88 71:7 5|97 21:7 6|7 30:7 7|8 61:7 8|43 30:7 9|43 89:7 10|16 30:8 1|94 43:8 2|68 39:8 3|61 67:8 4|50 60:8 5|59 18:8 6|12 71:8 7|27 32:8 8|20 64:8 9|87 51:8 10|58 7:9 1|57 19:9 2|74 99:9 3|15 57:9 4|42 31:9 5|56 37:9 6|25 87:9 7|3 59:9 8|58 85:9 9|89 3:9 10|69 26:10 1|24 72:10 2|10 89:10 3|50 37:10 4|76 77:10 5|81 25:10 6|28 75:10 7|26 45:10 8|82 10:10 9|66 2:10 10</relation>
    <relation name="R71" arity="2" nbTuples="100" semantics="soft" defaultCost="infinity">55 95:1 1|10 91:1 2|93 49:1 3|98 58:1 4|73 95:1 5|88 15:1 6|94 54:1 7|20 58:1 8|36 76:1 9|15 69:1 10|28 46:2 1|44 34:2 2|99 77:2 3|59 66:2 4|71 40:2 5|62 55:2 6|97 48:2 7|64 62:2 8|34 58:2 9|67 61:2 10|89 9:3 1|77 22:3 2|60 28:3 3|60 6:3 4|75 98:3 5|25 48:3 6|96 4:3 7|26 11:3 8|57 67:3 9|53 51:3 10|64 47:4 1|8 16:4 2|1 75:4 3|39 98:4 4|61 57:4 5|18 90:4 6|17 80:4 7|68 90:4 8|51 50:4 9|51 36:4 10|59 43:5 1|22 26:5 2|42 25:5 3|13 90:5 4|30 84:5 5|3 63:5 6|54 53:5 7|52 23:5 8|29 54:5 9|28 84:5 10|22 77:6 1|67 70:6 2|73 19:6 3|38 37:6 4|97 38:6 5|46 60:6 6|91 72:6 7|11 2:6 8|21 27:6 9|34 21:6 10|74 5:7 1|89 83:7 2|13 50:7 3|43 75:7 4|13 21:7 5|40 67:7 6|73 55:7 7|62 59:7 8|77 65:7 9|21 68:7 10|96 46:8 1|15 25:8 2|98 92:8 3|20 58:8 4|62 99:8 5|90 8:8 6|75 27:8 7|85 53:8 8|31 41:8 9|26 80:8 10|18 58:9 1|65 7:9 2|67 70:9 3|24 3:9 4|69 74:9 5|37 29:9 6|67 11:9 7|51 68:9 8|5 59:9 9|75 26:9 10|71 51:10 1|15 82:10 2|91 72:10 3|90 46:10 4|73 91:10 5|45 25:10 6|31 98:10 7|65 54:10 8|73 9:10 9|17 11:10 10</relation>
    <relation name="R72" arity="2" nbTuples="100" semantics="soft" defaultCost="infinity">59 42:1 1|34 90:1 2|22 24:1 3|90 3:1 4|41 98:1 5|2 74:1 6|64 95:1 7|52 85:1 8|100 19:1 9|95 56:1 10|70 14:2 1|91 80:2 2|78 71:2 3|89 47:2 4|16 59:2 5|41 65:2 6|93 44:2 7|62 55:2 8|61 25:2 9|63 33:2 10|61 54:3 1|57 19:3 2|20 48:3 3|61 94:3 4|89 56:3 5|57 26:3 6|25 83:3 7|56 14:3 8|58 57:3 9|12 41:3 10|47 21:4 1|52 46:4 2|51 4:4 3|68 89:4 4|1 28:4 5|72 83:4 6|2 68:4 7|80 67:4 8|59 54:4 9|54 56:4 10|63 65:5 1|20 87:5 2|54 62:5 3|25 48:5 4|13 80:5 5|8 59:5 6|34 49:5 7|3 85:5 8|68 86:5 9|21 79:5 10|20 60:6 1|88 60:6 2|57 73:6 3|70 75:6 4|50 41:6 5|45 60:6 6|72 24:6 7|39 27:6 8|41 64:6 9|87 22:6 10|12 15:7 1|29 65:7 2|79 14:7 3|16 49:7 4|76 16:7 5|56 16:7 6|32 41:7 7|79 41:7 8|75 22:7 9|93 42:7 10|40 100:8 1|38 23:8 2|74 42:8 3|48 89:8 4|31 36:8 5|76 99:8 6|69 29:8 7|33 68:8 8|62 99:8 9|77 39:8 10|78 22:9 1|49 100:9 2|87 75:9 3|57 78:9 4|94 32:9 5|4 16:9 6|7 81:9 7|27 12:9 8|15 7:9 9|38 89:9 10|35 68:10 1|26 85:10 2|80 37:10 3|15 44:10 4|5 7:10 5|49 20:10 6|43 1:10 7|11 74:10 8|95 69:10 9|55 41:10 10</relation>
    <relation name="R73" arity="2" nbTuples="100" semantics="soft" defaultCost="infinity">84 66:1 1|6 40:1 2|42 27:1 3|33 82:1 4|41 75:1 5|71 60:1 6|70 25:1 7|68 75:1 8|87 94:1 9|79 92:1 10|67 6:2 1|23 77:2 2|23 16:2 3|11 78:2 4|69 86:2 5|26 72:2 6|33 26:2 7|27 13:2 8|51 22:2 9|57 42:2 10|24 70:3 1|11 24:3 2|18 7:3 3|36 28:3 4|70 6:3 5|25 5:3 6|60 91:3 7|79 95:3 8|4 12:3 9|24 38:3 10|6 10:4 1|70 70:4 2|40 78:4 3|18 75:4 4|88 70:4 5|60 50:4 6|28 17:4 7|86 83:4 8|14 34:4 9|7 66:4 10|57 64:5 1|67 76:5 2|94 78:5 3|88 57:5 4|69 57:5 5|3 64:5 6|80 46:5 7|81 7:5 8|46 5:5 9|91 22:5 10|8 1:6 1|75 26:6 2|84 96:6 3|71 42:6 4|53 50:6 5|61 91:6 6|66 10:6 7|72 17:6 8|39 14:6 9|26 80:6 10|3 14:7 1|73 91:7 2|69 40:7 3|25 58:7 4|89 77:7 5|61 50:7 6|47 89:7 7|32 95:7 8|5 25:7 9|100 51:7 10|30 62:8 1|75 40:8 2|70 19:8 3|28 17:8 4|23 19:8 5|18 66:8 6|3 31:8 7|57 28:8 8|1 23:8 9|40 63:8 10|71 54:9 1|33 8:9 2|28 17:9 3|18 55:9 4|13 63:9 5|95 78:9 6|1 96:9 7|28 54:9 8|80 14:9 9|33 13:9 10|45 51:10 1|9 79:10 2|33 61:10 3|21 47:10 4|29 86:10 5|59 12:10 6|71 8:10 7|3 96:10 8|88 43:10 9|59 65:10 10</relation>
    <relation name="R74" arity="2" nbTuples="100" semantics="soft" defaultCost="infinity">3 41:1 1|33 98:1 2|67 82:1 3|44 75:1 4|70 4:1 5|9 93:1 6|19 98:1 7|54 53:1 8|86 3:1 9|45 85:1 10|28 74:2 1|59 56:2 2|62 72:2 3|81 72:2 4|34 9:2 5|23 65:2 6|19 20:2 7|24 19:2 8|84 60:2 9|51 72:2 10|4 41:3 1|46 21:3 2|43 88:3 3|43 18:3 4|86 72:3 5|21 81:3 6|23 8:3 7|42 41:3 8|70 16:3 9|54 94:3 10|26 68:4 1|54 13:4 2|67 67:4 3|23 24:4 4|4 17:4 5|71 83:4 6|10 12:4 7|68 89:4 8|87 34:4 9|39 56:4 10|4 92:5 1|78 27:5 2|31 29:5 3|29 71:5 4|45 46:5 5|54 83:5 6|76 33:5 7|26 59:5 8|46 66:5 9|65 37:5 10|30 43:6 1|33 96:6 2|65 48:6 3|20 93:6 4|15 97:6 5|49 78:6 6|7 14:6 7|22 57:6 8|40 74:6 9|89 88:6 10|67 27:7 1|68 7:7 2|84 58:7 3|29 28:7 4|7 44:7 5|23 25:7 6|7 18:7 7|6 39:7 8|6 60:7 9|88 30:7 10|23 74:8 1|19 30:8 2|26 55:8 3|15 47:8 4|2 65:8 5|87 87:8 6|70 34:8 7|65 1:8 8|86 39:8 9|69 41:8 10|35 30:9 1|96 12:9 2|29 16:9 3|69 6:9 4|76 6:9 5|35 30:9 6|10 16:9 7|51 19:9 8|50 74:9 9|67 56:9 10|64 39:10 1|58 51:10 2|94 25:10 3|46 2:10 4|40 42:10 5|6 59:10 6|55 33:10 7|13 24:10 8|80 43:10 9|92 8:10 10</relation>
    <relation name="R75" arity="2" nbTuples="100" semantics="soft" defaultCost="infinity">84 70:1 1|71 3:1 2|68 66:1 3|49 73:1 4|51 57:1 5|61 72:1 6|10 87:1 7|11 8:1 8|64 41:1 9|26 12:1 10|28 53:2 1|3 43:2 2|71 48:2 3|71 61:2 4|89 95:2 5|53 38:2 6|93 79:2 7|42 15:2 8|1 25:2 9|84 12:2 10|25 42:3 1|99 3:3 2|37 27:3 3|51 18:3 4|87 30:3 5|37 87:3 6|84 61:3 7|14 50:3 8|15 88:3 9|94 92:3 10|20 38:4 1|71 77:4 2|38 39:4 3|46 91:4 4|64 41:4 5|93 58:4 6|66 56:4 7|73 83:4 8|54 2:4 9|31 87:4 10|83 96:5 1|53 50:5 2|53 53:5 3|88 49:5 4|39 39:5 5|18 70:5 6|83 21:5 7|74 10:5 8|64 98:5 9|74 36:5 10|34 26:6 1|92 63:6 2|58 88:6 3|63 100:6 4|5 100:6 5|23 95:6 6|37 75:6 7|46 30:6 8|67 47:6 9|97 62:6 10|16 39:7 1|99 83:7 2|68 8:7 3|83 80:7 4|85 28:7 5|72 95:7 6|2 93:7 7|28 60:7 8|98 78:7 9|61 54:7 10|17 1:8 1|25 60:8 2|70 32:8 3|63 26:8 4|53 44:8 5|99 29:8 6|78 87:8 7|47 18:8 8|8 37:8 9|25 53:8 10|83 44:9 1|39 18:9 2|86 22:9 3|37 44:9 4|39 38:9 5|12 45:9 6|75 46:9 7|80 26:9 8|47 86:9 9|31 94:9 10|59 2:10 1|13 3:10 2|68 69:10 3|89 59:10 4|64 2:10 5|73 25:10 6|13 33:10 7|38 68:10 8|79 52:10 9|48 80:10 10</relation>
    <relation name="R76" arity="2" nbTuples="100" semantics="soft" defaultCost="infinity">64 95:1 1|93 71:1 2|18 37:1 3|29 68:1 4|1 62:1 5|84 61:1 6|12 43:1 7|30 63:1 8|30 16:1 9|50 6:1 10|35 65:2 1|6 37:2 2|46 22:2 3|35 46:2 4|12 92:2 5|97 22:2 6|78 55:2 7|6 69:2 8|66 53:2 9|84 32:2 10|83 60:3 1|13 62:3 2|97 75:3 3|40 57:3 4|11 87:3 5|64 18:3 6|97 87:3 7|95 27:3 8|35 63:3 9|68 40:3 10|49 65:4 1|69 79:4 2|29 3:4 3|99 65:4 4|66 1:4 5|33 90:4 6|43 60:4 7|51 6:4 8|61 50:4 9|93 70:4 10|98 69:5 1|6 85:5 2|62 88:5 3|21 1:5 4|1 43:5 5|40 1:5 6|3 70:5 7|72 83:5 8|55 15:5 9|18 61:5 10|65 84:6 1|58 31:6 2|27 42:6 3|72 64:6 4|43 38:6 5|77 12:6 6|73 14:6 7|58 23:6 8|64 29:6 9|9 31:6 10|47 23:7 1|27 46:7 2|79 74:7 3|26 3:7 4|54 3:7 5|71 38:7 6|12 100:7 7|90 68:7 8|7 38:7 9|17 80:7 10|30 31:8 1|25 38:8 2|96 88:8 3|84 88:8 4|69 24:8 5|90 79:8 6|100 99:8 7|26 81:8 8|39 26:8 9|86 64:8 10|78 85:9 1|35 93:9 2|76 60:9 3|84 72:9 4|30 4:9 5|55 10:9 6|34 69:9 7|49 87:9 8|18 57:9 9|47 29:9 10|15 69:10 1|90 42:10 2|75 88:10 3|18 55:10 4|98 96:10 5|82 11:10 6|55 76:10 7|68 91:10 8|2 38:10 9|16 36:10 10</relation>
    <relation name="R77" arity="2" nbTuples="100" semantics="soft" defaultCost="infinity">98 22:1 1|51 88:1 2|100 94:1 3|90 50:1 4|5 88:1 5|43 51:1 6|69 5:1 7|44 29:1 8|59 42:1 9|58 33:1 10|38 41:2 1|91 80:2 2|33 5:2 3|64 53:2 4|77 37:2 5|12 57:2 6|66 23:2 7|78 11:2 8|35 26:2 9|8 61:2 10|3 86:3 1|54 13:3 2|15 1:3 3|30 54:3 4|31 82:3 5|91 99:3 6|52 95:3 7|29 5:3 8|51 61:3 9|19 55:3 10|33 91:4 1|95 48:4 2|71 34:4 3|40 57:4 4|60 68:4 5|81 13:4 6|20 40:4 7|40 46:4 8|64 58:4 9|35 62:4 10|1 62:5 1|95 80:5 2|13 85:5 3|70 50:5 4|35 59:5 5|33 70:5 6|70 82:5 7|60 74:5 8|83 56:5 9|29 15:5 10|94 29:6 1|40 1:6 2|31 14:6 3|45 100:6 4|90 51:6 5|40 77:6 6|68 56:6 7|43 98:6 8|60 68:6 9|91 57:6 10|18 35:7 1|27 16:7 2|3 88:7 3|78 8:7 4|83 64:7 5|98 59:7 6|55 81:7 7|24 85:7 8|12 46:7 9|31 11:7 10|93 80:8 1|33 71:8 2|18 68:8 3|96 48:8 4|24 99:8 5|39 29:8 6|87 61:8 7|93 45:8 8|37 54:8 9|17 23:8 10|61 26:9 1|70 28:9 2|94 33:9 3|62 88:9 4|100 78:9 5|39 94:9 6|83 58:9 7|50 66:9 8|30 69:9 9|20 93:9 10|62 18:10 1|27 35:10 2|47 92:10 3|68 44:10 4|64 87:10 5|94 96:10 6|47 58:10 7|62 44:10 8|45 37:10 9|81 6:10 10</relation>
    <relation name="R78" arity="2" nbTuples="100" semantics="soft" defaultCost="infinity">74 16:1 1|72 70:1 2|92 17:1 3|34 55:1 4|20 61:1 5|23 96:1 6|31 68:1 7|51 34:1 8|26 28:1 9|25 74:1 10|90 79:2 1|48 46:2 2|60 92:2 3|42 47:2 4|7 10:2 5|32 52:2 6|62 8:2 7|7 3:2 8|9 44:2 9|21 49:2 10|4 61:3 1|24 68:3 2|76 32:3 3|35 35:3 4|89 16:3 5|1 21:3 6|78 52:3 7|44 96:3 8|84 84:3 9|2 62:3 10|51 95:4 1|54 22:4 2|77 51:4 3|25 71:4 4|41 41:4 5|59 51:4 6|88 15:4 7|42 44:4 8|48 2:4 9|99 71:4 10|85 58:5 1|39 82:5 2|27 30:5 3|94 53:5 4|74 31:5 5|66 86:5 6|46 27:5 7|47 90:5 8|71 17:5 9|77 66:5 10|3 3:6 1|39 54:6 2|79 35:6 3|13 84:6 4|48 63:6 5|54 7:6 6|16 65:6 7|65 70:6 8|67 35:6 9|11 24:6 10|76 22:7 1|17 98:7 2|15 48:7 3|87 17:7 4|22 16:7 5|62 8:7 6|22 32:7 7|62 61:7 8|28 57:7 9|29 100:7 10|94 15:8 1|19 65:8 2|35 13:8 3|80 48:8 4|84 7:8 5|79 49:8 6|86 15:8 7|49 3:8 8|17 22:8 9|48 2:8 10|39 69:9 1|39 89:9 2|79 69:9 3|23 37:9 4|92 33:9 5|6 4:9 6|10 5:9 7|68 82:9 8|67 46:9 9|86 83:9 10|69 52:10 1|59 60:10 2|21 32:10 3|46 92:10 4|50 99:10 5|68 39:10 6|95 21:10 7|62 48:10 8|67 52:10 9|27 79:10 10</relation>
    <relation name="R79" arity="2" nbTuples="100" semantics="soft" defaultCost="infinity">24 41:1 1|71 87:1 2|47 99:1 3|94 88:1 4|50 90:1 5|30 32:1 6|88 11:1 7|9 67:1 8|22 89:1 9|85 32:1 10|78 84:2 1|23 16:2 2|88 64:2 3|42 63:2 4|79 100:2 5|26 13:2 6|87 18:2 7|84 19:2 8|26 70:2 9|9 5:2 10|8 95:3 1|78 47:3 2|87 59:3 3|38 70:3 4|83 40:3 5|64 77:3 6|91 42:3 7|37 28:3 8|20 98:3 9|23 66:3 10|16 24:4 1|79 21:4 2|93 28:4 3|70 75:4 4|100 9:4 5|56 85:4 6|49 6:4 7|11 8:4 8|10 23:4 9|79 92:4 10|100 53:5 1|57 8:5 2|82 29:5 3|11 18:5 4|5 11:5 5|3 98:5 6|28 56:5 7|41 82:5 8|65 45:5 9|95 84:5 10|52 70:6 1|59 57:6 2|80 52:6 3|46 77:6 4|49 34:6 5|89 39:6 6|49 10:6 7|89 97:6 8|53 37:6 9|82 46:6 10|7 81:7 1|58 67:7 2|68 13:7 3|77 52:7 4|32 65:7 5|46 7:7 6|9 32:7 7|88 7:7 8|57 71:7 9|87 85:7 10|18 88:8 1|75 89:8 2|86 32:8 3|43 95:8 4|41 81:8 5|3 77:8 6|92 11:8 7|8 51:8 8|85 75:8 9|100 55:8 10|37 46:9 1|56 36:9 2|86 92:9 3|55 85:9 4|54 43:9 5|91 37:9 6|52 52:9 7|42 97:9 8|78 27:9 9|85 43:9 10|79 91:10 1|49 2:10 2|14 81:10 3|100 14:10 4|32 99:10 5|28 14:10 6|79 64:10 7|39 24:10 8|51 75:10 9|30 31:10 10</relation>
    <relation name="R80" arity="2" nbTuples="100" semantics="soft" defaultCost="infinity">56 69:1 1|71 42:1 2|31 83:1 3|73 34:1 4|48 63:1 5|19 16:1 6|72 48:1 7|48 75:1 8|22 31:1 9|16 52:1 10|1 50:2 1|80 88:2 2|79 5:2 3|58 31:2 4|20 79:2 5|91 33:2 6|85 55:2 7|12 75:2 8|25 68:2 9|24 46:2 10|58 70:3 1|64 78:3 2|99 33:3 3|39 83:3 4|93 65:3 5|8 62:3 6|85 60:3 7|82 55:3 8|62 75:3 9|14 100:3 10|72 35:4 1|83 98:4 2|37 35:4 3|23 53:4 4|71 3:4 5|50 40:4 6|6 66:4 7|58 79:4 8|51 2:4 9|52 36:4 10|90 84:5 1|60 34:5 2|66 12:5 3|6 3:5 4|82 36:5 5|66 64:5 6|95 3:5 7|21 67:5 8|63 15:5 9|7 46:5 10|72 86:6 1|58 91:6 2|56 98:6 3|88 63:6 4|77 95:6 5|16 82:6 6|45 38:6 7|67 78:6 8|21 48:6 9|37 57:6 10|52 70:7 1|65 63:7 2|47 82:7 3|5 33:7 4|54 35:7 5|58 12:7 6|17 38:7 7|80 85:7 8|88 27:7 9|39 8:7 10|69 55:8 1|87 52:8 2|67 8:8 3|51 60:8 4|65 4:8 5|54 22:8 6|11 63:8 7|25 4:8 8|55 51:8 9|63 4:8 10|68 69:9 1|82 45:9 2|34 48:9 3|72 68:9 4|74 19:9 5|76 90:9 6|67 89:9 7|8 24:9 8|74 14:9 9|91 77:9 10|6 67:10 1|47 62:10 2|16 19:10 3|13 29:10 4|27 34:10 5|22 77:10 6|75 40:10 7|45 68:10 8|59 47:10 9|41 41:10 10</relation>
    <relation name="R81" arity="2" nbTuples="100" semantics="soft" defaultCost="infinity">82 73:1 1|46 69:1 2|84 37:1 3|88 14:1 4|53 42:1 5|84 50:1 6|33 60:1 7|52 92:1 8|51 95:1 9|62 20:1 10|97 94:2 1|1 43:2 2|23 61:2 3|47 30:2 4|37 3:2 5|94 67:2 6|100 73:2 7|4 5:2 8|68 84:2 9|10 95:2 10|41 2:3 1|29 44:3 2|30 50:3 3|17 4:3 4|71 66:3 5|15 25:3 6|93 39:3 7|29 15:3 8|39 7:3 9|14 48:3 10|47 41:4 1|16 4:4 2|89 54:4 3|72 96:4 4|73 78:4 5|60 36:4 6|33 6:4 7|37 12:4 8|6 83:4 9|86 14:4 10|64 7:5 1|88 7:5 2|27 72:5 3|89 85:5 4|46 7:5 5|24 54:5 6|47 91:5 7|64 68:5 8|60 11:5 9|9 40:5 10|72 87:6 1|87 71:6 2|15 77:6 3|65 66:6 4|61 40:6 5|13 34:6 6|39 11:6 7|63 21:6 8|13 48:6 9|89 2:6 10|8 59:7 1|54 86:7 2|50 58:7 3|98 17:7 4|75 16:7 5|22 25:7 6|84 79:7 7|81 88:7 8|23 77:7 9|75 69:7 10|72 25:8 1|100 70:8 2|43 18:8 3|3 15:8 4|10 70:8 5|54 72:8 6|3 78:8 7|49 91:8 8|22 19:8 9|28 62:8 10|74 71:9 1|90 41:9 2|24 19:9 3|79 47:9 4|25 63:9 5|22 58:9 6|99 67:9 7|61 48:9 8|96 84:9 9|92 57:9 10|90 98:10 1|43 94:10 2|16 59:10 3|22 54:10 4|5 43:10 5|92 2:10 6|27 81:10 7|18 17:10 8|92 99:10 9|2 20:10 10</relation>
    <relation name="R82" arity="2" nbTuples="100" semantics="soft" defaultCost="infinity">30 69:1 1|57 85:1 2|28 62:1 3|5 54:1 4|61 66:1 5|100 81:1 6|29 95:1 7|98 7:1 8|62 74:1 9|74 64:1 10|66 38:2 1|51 84:2 2|9 56:2 3|16 91:2 4|69 92:2 5|2 60:2 6|19 10:2 7|67 92:2 8|27 25:2 9|53 17:2 10|28 29:3 1|76 70:3 2|21 88:3 3|7 75:3 4|28 90:3 5|43 86:3 6|71 24:3 7|19 88:3 8|5 29:3 9|100 89:3 10|53 26:4 1|53 92:4 2|4 12:4 3|32 97:4 4|33 77:4 5|75 98:4 6|31 89:4 7|62 51:4 8|29 57:4 9|3 85:4 10|47 8:5 1|71 75:5 2|82 24:5 3|10 38:5 4|31 13:5 5|25 45:5 6|9 89:5 7|51 26:5 8|10 71:5 9|12 25:5 10|65 51:6 1|49 16:6 2|84 73:6 3|36 23:6 4|44 55:6 5|79 83:6 6|90 34:6 7|10 7:6 8|83 92:6 9|17 38:6 10|92 70:7 1|31 39:7 2|52 57:7 3|47 2:7 4|86 27:7 5|50 40:7 6|57 30:7 7|53 99:7 8|50 5:7 9|75 11:7 10|81 42:8 1|33 21:8 2|89 74:8 3|36 34:8 4|25 53:8 5|6 29:8 6|56 13:8 7|28 55:8 8|51 44:8 9|4 58:8 10|34 79:9 1|17 27:9 2|23 2:9 3|76 49:9 4|26 15:9 5|45 35:9 6|95 56:9 7|39 41:9 8|82 49:9 9|96 65:9 10|4 79:10 1|47 78:10 2|53 27:10 3|96 77:10 4|60 80:10 5|79 15:10 6|69 6:10 7|60 76:10 8|39 45:10 9|56 49:10 10</relation>
    <relation name="R83" arity="2" nbTuples="100" semantics="soft" defaultCost="infinity">60 83:1 1|22 17:1 2|25 97:1 3|37 78:1 4|81 38:1 5|88 81:1 6|56 81:1 7|61 85:1 8|7 24:1 9|13 97:1 10|70 15:2 1|27 2:2 2|1 30:2 3|95 9:2 4|57 36:2 5|41 78:2 6|88 95:2 7|26 4:2 8|60 45:2 9|56 86:2 10|72 47:3 1|48 55:3 2|80 35:3 3|95 23:3 4|82 11:3 5|10 55:3 6|89 45:3 7|34 89:3 8|44 91:3 9|13 22:3 10|38 83:4 1|77 63:4 2|98 30:4 3|91 20:4 4|30 100:4 5|53 96:4 6|30 4:4 7|79 21:4 8|92 23:4 9|24 91:4 10|65 93:5 1|48 1:5 2|49 66:5 3|74 61:5 4|48 56:5 5|14 53:5 6|16 87:5 7|23 52:5 8|23 76:5 9|56 40:5 10|27 48:6 1|87 92:6 2|70 73:6 3|95 47:6 4|91 8:6 5|73 8:6 6|61 99:6 7|21 88:6 8|38 50:6 9|87 5:6 10|57 49:7 1|69 80:7 2|83 22:7 3|86 8:7 4|49 62:7 5|78 95:7 6|44 48:7 7|10 18:7 8|11 1:7 9|92 49:7 10|63 28:8 1|73 15:8 2|24 27:8 3|84 78:8 4|46 46:8 5|90 26:8 6|93 6:8 7|100 36:8 8|1 45:8 9|84 36:8 10|61 24:9 1|73 93:9 2|42 47:9 3|85 3:9 4|77 83:9 5|49 17:9 6|3 19:9 7|27 16:9 8|7 18:9 9|8 89:9 10|53 11:10 1|6 92:10 2|63 55:10 3|95 61:10 4|34 32:10 5|35 28:10 6|100 87:10 7|86 73:10 8|47 25:10 9|31 20:10 10</relation>
    <relation name="R84" arity="2" nbTuples="100" semantics="soft" defaultCost="infinity">17 56:1 1|45 78:1 2|64 60:1 3|19 34:1 4|40 61:1 5|56 50:1 6|33 61:1 7|19 100:1 8|89 22:1 9|39 62:1 10|14 33:2 1|68 38:2 2|58 82:2 3|77 78:2 4|61 53:2 5|95 60:2 6|45 20:2 7|10 74:2 8|27 44:2 9|34 2:2 10|30 13:3 1|89 94:3 2|79 48:3 3|57 62:3 4|74 64:3 5|74 18:3 6|26 58:3 7|61 75:3 8|90 79:3 9|36 60:3 10|8 87:4 1|39 40:4 2|18 75:4 3|95 69:4 4|6 74:4 5|9 67:4 6|89 49:4 7|90 73:4 8|63 61:4 9|99 30:4 10|75 21:5 1|84 89:5 2|16 85:5 3|6 34:5 4|52 51:5 5|30 4:5 6|100 84:5 7|65 28:5 8|24 96:5 9|69 86:5 10|66 88:6 1|9 27:6 2|84 35:6 3|23 92:6 4|10 56:6 5|5 30:6 6|19 96:6 7|3 70:6 8|29 95:6 9|91 36:6 10|69 59:7 1|62 76:7 2|31 38:7 3|56 2:7 4|9 20:7 5|41 57:7 6|73 98:7 7|28 96:7 8|17 31:7 9|4 74:7 10|11 10:8 1|73 34:8 2|30 66:8 3|53 55:8 4|73 28:8 5|19 4:8 6|17 67:8 7|65 3:8 8|92 49:8 9|45 24:8 10|17 67:9 1|8 11:9 2|69 68:9 3|10 83:9 4|22 12:9 5|12 50:9 6|44 91:9 7|20 47:9 8|91 8:9 9|98 34:9 10|98 67:10 1|41 61:10 2|45 74:10 3|17 74:10 4|15 8:10 5|9 49:10 6|66 85:10 7|26 79:10 8|69 5:10 9|3 3:10 10</relation>
    <relation name="R85" arity="2" nbTuples="100" semantics="soft" defaultCost="infinity">95 18:1 1|10 70:1 2|36 69:1 3|89 28:1 4|26 54:1 5|35 11:1 6|16 52:1 7|21 51:1 8|11 80:1 9|83 61:1 10|39 19:2 1|88 47:2 2|35 12:2 3|8 24:2 4|87 85:2 5|35 18:2 6|45 31:2 7|4 44:2 8|37 39:2 9|78 27:2 10|6 75:3 1|98 49:3 2|27 5:3 3|22 91:3 4|43 70:3 5|79 75:3 6|4 31:3 7|31 67:3 8|96 78:3 9|43 4:3 10|81 96:4 1|8 91:4 2|70 69:4 3|19 2:4 4|28 74:4 5|100 55:4 6|82 84:4 7|95 42:4 8|90 96:4 9|20 37:4 10|34 30:5 1|63 39:5 2|65 9:5 3|59 5:5 4|48 13:5 5|47 46:5 6|26 9:5 7|31 72:5 8|59 15:5 9|100 86:5 10|53 2:6 1|62 75:6 2|48 68:6 3|68 7:6 4|2 24:6 5|42 88:6 6|52 78:6 7|51 91:6 8|40 22:6 9|67 17:6 10|95 98:7 1|33 60:7 2|20 77:7 3|63 13:7 4|19 65:7 5|44 61:7 6|68 10:7 7|73 14:7 8|17 43:7 9|73 4:7 10|10 24:8 1|25 5:8 2|81 29:8 3|57 8:8 4|69 57:8 5|34 42:8 6|38 28:8 7|7 69:8 8|97 52:8 9|93 98:8 10|27 2:9 1|51 53:9 2|23 70:9 3|72 14:9 4|32 34:9 5|98 81:9 6|51 3:9 7|10 61:9 8|83 83:9 9|63 57:9 10|16 59:10 1|74 60:10 2|96 10:10 3|94 64:10 4|83 36:10 5|39 6:10 6|5 93:10 7|2 15:10 8|71 94:10 9|88 87:10 10</relation>
    <relation name="R86" arity="2" nbTuples="100" semantics="soft" defaultCost="infinity">100 80:1 1|90 43:1 2|10 99:1 3|47 11:1 4|91 35:1 5|2 72:1 6|78 98:1 7|1 68:1 8|53 76:1 9|77 88:1 10|69 47:2 1|71 94:2 2|23 20:2 3|65 12:2 4|92 7:2 5|20 16:2 6|49 68:2 7|15 50:2 8|6 63:2 9|38 94:2 10|20 10:3 1|79 56:3 2|32 57:3 3|26 87:3 4|26 29:3 5|80 45:3 6|5 22:3 7|64 11:3 8|25 21:3 9|19 39:3 10|50 51:4 1|43 66:4 2|9 85:4 3|48 31:4 4|2 67:4 5|99 51:4 6|6 31:4 7|13 2:4 8|100 47:4 9|71 87:4 10|62 9:5 1|54 28:5 2|28 29:5 3|69 28:5 4|82 70:5 5|10 54:5 6|74 18:5 7|39 28:5 8|23 99:5 9|76 33:5 10|44 42:6 1|46 76:6 2|72 99:6 3|99 50:6 4|43 48:6 5|18 45:6 6|57 91:6 7|6 79:6 8|8 22:6 9|20 6:6 10|67 74:7 1|30 44:7 2|62 93:7 3|55 84:7 4|79 67:7 5|38 88:7 6|22 32:7 7|8 87:7 8|18 7:7 9|98 57:7 10|78 73:8 1|74 23:8 2|3 95:8 3|45 69:8 4|23 8:8 5|52 71:8 6|57 99:8 7|17 15:8 8|8 38:8 9|83 100:8 10|65 62:9 1|79 10:9 2|51 80:9 3|63 27:9 4|30 80:9 5|58 5:9 6|18 58:9 7|66 69:9 8|59 38:9 9|51 10:9 10|57 43:10 1|54 34:10 2|61 18:10 3|85 3:10 4|63 93:10 5|67 40:10 6|57 33:10 7|39 13:10 8|89 35:10 9|7 80:10 10</relation>
    <relation name="R87" arity="2" nbTuples="100" semantics="soft" defaultCost="infinity">26 33:1 1|49 19:1 2|42 79:1 3|62 50:1 4|43 93:1 5|75 80:1 6|23 54:1 7|45 19:1 8|70 84:1 9|80 11:1 10|7 3:2 1|33 13:2 2|22 80:2 3|60 57:2 4|68 88:2 5|32 28:2 6|16 59:2 7|34 22:2 8|87 88:2 9|12 5:2 10|55 91:3 1|59 86:3 2|13 85:3 3|73 29:3 4|33 33:3 5|52 78:3 6|62 70:3 7|46 31:3 8|56 65:3 9|23 14:3 10|57 29:4 1|47 14:4 2|91 39:4 3|55 13:4 4|63 82:4 5|18 22:4 6|23 31:4 7|86 42:4 8|70 68:4 9|40 26:4 10|64 4:5 1|64 61:5 2|14 31:5 3|94 9:5 4|35 39:5 5|2 69:5 6|47 33:5 7|11 48:5 8|38 86:5 9|52 64:5 10|98 89:6 1|29 43:6 2|72 30:6 3|47 80:6 4|87 21:6 5|53 46:6 6|60 92:6 7|17 53:6 8|74 62:6 9|91 76:6 10|6 99:7 1|57 32:7 2|65 64:7 3|96 25:7 4|82 95:7 5|100 46:7 6|6 87:7 7|55 95:7 8|19 86:7 9|43 78:7 10|31 65:8 1|97 31:8 2|60 21:8 3|5 18:8 4|54 1:8 5|8 19:8 6|88 68:8 7|34 90:8 8|5 14:8 9|77 73:8 10|44 42:9 1|80 83:9 2|73 40:9 3|19 41:9 4|95 74:9 5|2 22:9 6|91 76:9 7|39 89:9 8|18 42:9 9|92 57:9 10|72 6:10 1|32 47:10 2|9 2:10 3|8 71:10 4|93 59:10 5|42 29:10 6|36 86:10 7|65 25:10 8|82 67:10 9|18 62:10 10</relation>
    <relation name="R88" arity="2" nbTuples="100" semantics="soft" defaultCost="infinity">90 62:1 1|32 82:1 2|52 50:1 3|49 83:1 4|6 59:1 5|15 94:1 6|85 28:1 7|47 86:1 8|63 18:1 9|35 42:1 10|73 41:2 1|30 32:2 2|72 13:2 3|39 50:2 4|52 29:2 5|22 57:2 6|21 56:2 7|89 26:2 8|92 5:2 9|51 38:2 10|41 79:3 1|14 94:3 2|40 17:3 3|37 94:3 4|92 52:3 5|43 28:3 6|16 80:3 7|97 51:3 8|8 93:3 9|36 91:3 10|4 44:4 1|91 77:4 2|33 67:4 3|72 45:4 4|9 97:4 5|1 75:4 6|34 82:4 7|82 94:4 8|57 44:4 9|23 2:4 10|95 38:5 1|38 53:5 2|56 8:5 3|98 29:5 4|7 68:5 5|6 83:5 6|55 29:5 7|17 74:5 8|12 3:5 9|50 18:5 10|65 71:6 1|83 76:6 2|69 27:6 3|49 73:6 4|30 62:6 5|13 79:6 6|59 14:6 7|37 16:6 8|53 25:6 9|2 55:6 10|26 68:7 1|4 44:7 2|36 62:7 3|96 84:7 4|36 90:7 5|7 86:7 6|65 27:7 7|38 65:7 8|7 70:7 9|78 37:7 10|59 75:8 1|88 27:8 2|20 53:8 3|32 82:8 4|79 81:8 5|33 66:8 6|32 39:8 7|11 72:8 8|31 76:8 9|21 29:8 10|44 12:9 1|13 66:9 2|48 21:9 3|10 21:9 4|7 17:9 5|98 33:9 6|7 45:9 7|8 96:9 8|44 20:9 9|71 100:9 10|25 92:10 1|26 66:10 2|40 15:10 3|68 73:10 4|49 69:10 5|99 47:10 6|31 82:10 7|20 77:10 8|19 85:10 9|25 12:10 10</relation>
    <relation name="R89" arity="2" nbTuples="100" semantics="soft" defaultCost="infinity">82 98:1 1|57 88:1 2|75 19:1 3|39 25:1 4|35 47:1 5|67 51:1 6|43 67:1 7|22 75:1 8|80 96:1 9|46 11:1 10|12 49:2 1|98 43:2 2|68 32:2 3|88 4:2 4|91 69:2 5|89 53:2 6|72 65:2 7|97 73:2 8|12 79:2 9|16 7:2 10|67 45:3 1|36 17:3 2|3 68:3 3|73 4:3 4|81 67:3 5|37 85:3 6|75 93:3 7|13 73:3 8|48 34:3 9|28 74:3 10|63 20:4 1|12 96:4 2|51 16:4 3|60 89:4 4|38 23:4 5|18 85:4 6|44 32:4 7|54 72:4 8|81 96:4 9|86 47:4 10|90 29:5 1|67 27:5 2|66 45:5 3|61 45:5 4|56 39:5 5|75 66:5 6|14 69:5 7|63 37:5 8|49 47:5 9|19 81:5 10|7 65:6 1|80 65:6 2|82 88:6 3|41 8:6 4|68 97:6 5|82 11:6 6|9 64:6 7|39 30:6 8|56 22:6 9|99 48:6 10|66 51:7 1|88 42:7 2|32 61:7 3|37 52:7 4|5 24:7 5|22 78:7 6|80 64:7 7|19 56:7 8|17 36:7 9|71 75:7 10|7 99:8 1|85 56:8 2|59 22:8 3|96 1:8 4|50 60:8 5|71 6:8 6|57 15:8 7|67 7:8 8|57 95:8 9|63 59:8 10|45 82:9 1|81 58:9 2|34 75:9 3|95 43:9 4|36 47:9 5|9 49:9 6|55 66:9 7|33 76:9 8|69 32:9 9|15 32:9 10|2 78:10 1|73 57:10 2|66 36:10 3|3 86:10 4|59 98:10 5|25 98:10 6|81 53:10 7|68 29:10 8|88 26:10 9|88 70:10 10</relation>
    <relation name="R90" arity="2" nbTuples="100" semantics="soft" defaultCost="infinity">39 73:1 1|66 33:1 2|70 86:1 3|18 90:1 4|93 37:1 5|22 4:1 6|62 67:1 7|46 60:1 8|51 25:1 9|50 37:1 10|33 20:2 1|13 48:2 2|41 9:2 3|47 51:2 4|62 24:2 5|9 65:2 6|17 100:2 7|87 72:2 8|16 77:2 9|47 67:2 10|44 59:3 1|31 14:3 2|39 3:3 3|2 19:3 4|90 63:3 5|20 79:3 6|26 57:3 7|98 58:3 8|16 42:3 9|23 69:3 10|55 77:4 1|29 72:4 2|65 28:4 3|58 98:4 4|8 23:4 5|30 77:4 6|64 84:4 7|11 22:4 8|97 91:4 9|59 39:4 10|100 97:5 1|8 49:5 2|83 94:5 3|32 8:5 4|43 60:5 5|25 79:5 6|48 51:5 7|32 29:5 8|11 80:5 9|43 100:5 10|65 31:6 1|93 57:6 2|7 75:6 3|76 31:6 4|69 28:6 5|16 9:6 6|85 58:6 7|37 87:6 8|20 80:6 9|73 96:6 10|2 15:7 1|8 14:7 2|36 46:7 3|3 49:7 4|74 29:7 5|41 20:7 6|2 13:7 7|14 17:7 8|59 7:7 9|1 84:7 10|99 92:8 1|45 98:8 2|3 100:8 3|28 41:8 4|27 20:8 5|37 45:8 6|41 46:8 7|79 61:8 8|83 98:8 9|29 41:8 10|52 56:9 1|72 70:9 2|36 100:9 3|87 53:9 4|74 30:9 5|65 94:9 6|14 58:9 7|6 91:9 8|63 76:9 9|3 100:9 10|85 2:10 1|68 40:10 2|36 61:10 3|51 94:10 4|99 6:10 5|35 54:10 6|21 30:10 7|88 80:10 8|26 71:10 9|11 5:10 10</relation>
    <relation name="R91" arity="2" nbTuples="100" semantics="soft" defaultCost="infinity">38 57:1 1|11 90:1 2|12 37:1 3|100 40:1 4|47 22:1 5|100 50:1 6|20 36:1 7|45 91:1 8|57 29:1 9|24 44:1 10|48 87:2 1|35 39:2 2|77 11:2 3|2 65:2 4|33 11:2 5|99 23:2 6|59 72:2 7|44 98:2 8|79 45:2 9|27 43:2 10|52 81:3 1|24 60:3 2|73 32:3 3|2 13:3 4|77 11:3 5|84 80:3 6|76 48:3 7|18 42:3 8|88 85:3 9|54 19:3 10|5 2:4 1|18 66:4 2|81 72:4 3|41 38:4 4|35 86:4 5|89 51:4 6|64 44:4 7|20 81:4 8|2 89:4 9|80 40:4 10|97 4:5 1|35 31:5 2|68 96:5 3|50 22:5 4|80 17:5 5|92 39:5 6|87 21:5 7|52 25:5 8|24 24:5 9|94 53:5 10|98 72:6 1|2 89:6 2|48 20:6 3|66 88:6 4|1 26:6 5|1 60:6 6|96 18:6 7|49 15:6 8|22 58:6 9|10 90:6 10|42 31:7 1|80 64:7 2|61 82:7 3|88 73:7 4|46 56:7 5|76 56:7 6|76 62:7 7|45 22:7 8|78 26:7 9|98 29:7 10|53 16:8 1|71 71:8 2|10 74:8 3|47 11:8 4|62 41:8 5|43 78:8 6|63 16:8 7|36 48:8 8|5 93:8 9|30 35:8 10|35 64:9 1|31 10:9 2|88 25:9 3|26 22:9 4|70 8:9 5|55 13:9 6|1 69:9 7|1 74:9 8|31 30:9 9|1 40:9 10|63 1:10 1|43 30:10 2|84 60:10 3|90 55:10 4|76 36:10 5|35 86:10 6|21 54:10 7|91 26:10 8|3 33:10 9|76 80:10 10</relation>
    <relation name="R92" arity="2" nbTuples="100" semantics="soft" defaultCost="infinity">64 79:1 1|54 12:1 2|46 20:1 3|59 75:1 4|37 29:1 5|60 84:1 6|3 53:1 7|59 15:1 8|88 99:1 9|69 77:1 10|25 80:2 1|76 75:2 2|15 100:2 3|12 91:2 4|7 75:2 5|69 34:2 6|12 96:2 7|83 99:2 8|73 54:2 9|48 28:2 10|39 74:3 1|9 22:3 2|50 93:3 3|25 74:3 4|3 3:3 5|5 78:3 6|33 11:3 7|33 73:3 8|76 34:3 9|49 15:3 10|98 94:4 1|64 18:4 2|100 45:4 3|27 99:4 4|99 50:4 5|100 88:4 6|64 27:4 7|41 93:4 8|61 53:4 9|19 84:4 10|36 79:5 1|70 66:5 2|70 96:5 3|99 42:5 4|96 54:5 5|36 14:5 6|1 55:5 7|76 47:5 8|96 61:5 9|11 75:5 10|43 55:6 1|7 1:6 2|50 33:6 3|63 85:6 4|14 81:6 5|41 47:6 6|32 4:6 7|37 86:6 8|81 61:6 9|25 40:6 10|17 64:7 1|11 2:7 2|11 35:7 3|70 18:7 4|16 74:7 5|75 34:7 6|29 79:7 7|65 14:7 8|77 69:7 9|25 48:7 10|64 36:8 1|23 10:8 2|54 76:8 3|61 41:8 4|100 3:8 5|76 35:8 6|70 33:8 7|48 24:8 8|61 37:8 9|76 38:8 10|25 74:9 1|70 61:9 2|8 12:9 3|57 7:9 4|18 19:9 5|72 34:9 6|19 23:9 7|57 8:9 8|95 1:9 9|94 34:9 10|80 21:10 1|22 61:10 2|39 86:10 3|33 3:10 4|12 30:10 5|38 82:10 6|52 5:10 7|80 71:10 8|5 79:10 9|46 56:10 10</relation>
    <relation name="R93" arity="2" nbTuples="100" semantics="soft" defaultCost="infinity">14 76:1 1|23 57:1 2|49 43:1 3|54 23:1 4|9 91:1 5|14 41:1 6|63 78:1 7|53 83:1 8|48 12:1 9|44 19:1 10|74 14:2 1|79 67:2 2|38 84:2 3|68 97:2 4|96 3:2 5|2 20:2 6|77 60:2 7|72 85:2 8|13 66:2 9|24 84:2 10|68 1:3 1|87 3:3 2|58 84:3 3|9 2:3 4|78 2:3 5|74 7:3 6|44 9:3 7|97 61:3 8|8 42:3 9|49 95:3 10|3 5:4 1|57 45:4 2|18 73:4 3|21 52:4 4|15 42:4 5|83 79:4 6|45 83:4 7|52 46:4 8|55 3:4 9|52 74:4 10|7 11:5 1|69 82:5 2|78 73:5 3|83 8:5 4|62 95:5 5|87 73:5 6|18 25:5 7|71 7:5 8|94 70:5 9|27 95:5 10|83 21:6 1|82 97:6 2|25 62:6 3|29 29:6 4|62 85:6 5|45 55:6 6|68 44:6 7|94 95:6 8|78 37:6 9|65 84:6 10|99 32:7 1|17 53:7 2|53 67:7 3|40 66:7 4|91 59:7 5|86 20:7 6|74 8:7 7|67 95:7 8|32 50:7 9|55 7:7 10|64 32:8 1|71 82:8 2|46 71:8 3|26 3:8 4|14 75:8 5|77 74:8 6|62 41:8 7|93 53:8 8|16 73:8 9|17 54:8 10|20 29:9 1|32 88:9 2|5 42:9 3|60 90:9 4|95 69:9 5|41 32:9 6|12 73:9 7|68 61:9 8|88 58:9 9|64 75:9 10|63 92:10 1|51 80:10 2|8 44:10 3|56 87:10 4|2 13:10 5|65 85:10 6|46 93:10 7|67 29:10 8|8 97:10 9|60 74:10 10</relation>
    <relation name="R94" arity="2" nbTuples="100" semantics="soft" defaultCost="infinity">22 9:1 1|59 70:1 2|30 78:1 3|89 97:1 4|41 35:1 5|76 13:1 6|79 37:1 7|40 46:1 8|1 69:1 9|35 6:1 10|23 15:2 1|29 91:2 2|42 67:2 3|15 82:2 4|4 8:2 5|81 56:2 6|16 9:2 7|51 44:2 8|55 91:2 9|97 38:2 10|19 79:3 1|61 7:3 2|82 45:3 3|58 14:3 4|37 45:3 5|68 52:3 6|56 3:3 7|37 82:3 8|61 66:3 9|99 57:3 10|18 27:4 1|6 31:4 2|100 66:4 3|63 8:4 4|96 86:4 5|69 51:4 6|93 27:4 7|41 8:4 8|79 3:4 9|51 2:4 10|86 15:5 1|48 36:5 2|13 73:5 3|26 27:5 4|42 33:5 5|44 21:5 6|99 97:5 7|66 68:5 8|83 57:5 9|3 36:5 10|18 55:6 1|38 15:6 2|100 11:6 3|77 31:6 4|3 36:6 5|89 10:6 6|64 82:6 7|97 52:6 8|42 90:6 9|93 73:6 10|32 83:7 1|5 17:7 2|82 56:7 3|51 28:7 4|38 3:7 5|29 46:7 6|59 13:7 7|57 48:7 8|87 24:7 9|9 79:7 10|84 27:8 1|86 46:8 2|26 80:8 3|59 5:8 4|52 2:8 5|68 71:8 6|44 80:8 7|24 97:8 8|62 65:8 9|37 5:8 10|9 45:9 1|55 45:9 2|59 34:9 3|83 53:9 4|73 2:9 5|22 96:9 6|35 54:9 7|44 82:9 8|91 58:9 9|28 67:9 10|57 97:10 1|13 43:10 2|26 38:10 3|3 91:10 4|4 58:10 5|43 93:10 6|47 51:10 7|88 95:10 8|27 6:10 9|92 91:10 10</relation>
    <relation name="R95" arity="2" nbTuples="100" semantics="soft" defaultCost="infinity">39 41:1 1|36 41:1 2|78 52:1 3|24 32:1 4|82 10:1 5|88 64:1 6|55 64:1 7|51 64:1 8|70 41:1 9|8 87:1 10|68 25:2 1|16 79:2 2|69 48:2 3|85 8:2 4|23 21:2 5|16 78:2 6|43 28:2 7|23 90:2 8|78 12:2 9|32 58:2 10|2 9:3 1|90 79:3 2|23 95:3 3|14 73:3 4|34 96:3 5|2 53:3 6|68 5:3 7|33 57:3 8|34 72:3 9|40 71:3 10|69 79:4 1|6 9:4 2|56 7:4 3|46 59:4 4|15 85:4 5|49 96:4 6|23 78:4 7|49 84:4 8|38 7:4 9|18 8:4 10|94 6:5 1|93 71:5 2|48 24:5 3|34 69:5 4|60 56:5 5|92 83:5 6|91 21:5 7|17 6:5 8|29 64:5 9|29 61:5 10|77 29:6 1|66 14:6 2|13 83:6 3|62 100:6 4|35 84:6 5|63 66:6 6|22 68:6 7|14 1:6 8|92 41:6 9|80 75:6 10|50 31:7 1|60 31:7 2|71 93:7 3|24 89:7 4|83 39:7 5|42 77:7 6|71 74:7 7|57 85:7 8|77 53:7 9|59 77:7 10|70 49:8 1|59 90:8 2|90 1:8 3|26 69:8 4|46 24:8 5|31 40:8 6|53 57:8 7|2 80:8 8|39 22:8 9|59 75:8 10|18 66:9 1|19 56:9 2|75 6:9 3|70 97:9 4|28 19:9 5|72 2:9 6|23 64:9 7|73 77:9 8|91 90:9 9|48 82:9 10|81 61:10 1|56 57:10 2|47 80:10 3|99 97:10 4|85 32:10 5|72 99:10 6|58 29:10 7|100 46:10 8|96 91:10 9|50 80:10 10</relation>
    <relation name="R96" arity="2" nbTuples="100" semantics="soft" defaultCost="infinity">84 86:1 1|35 31:1 2|25 48:1 3|10 14:1 4|95 66:1 5|8 64:1 6|67 76:1 7|61 81:1 8|44 12:1 9|68 91:1 10|88 73:2 1|20 67:2 2|14 52:2 3|96 40:2 4|69 5:2 5|81 58:2 6|87 24:2 7|4 45:2 8|98 22:2 9|7 40:2 10|22 1:3 1|22 21:3 2|80 91:3 3|46 100:3 4|27 35:3 5|90 87:3 6|85 83:3 7|78 21:3 8|69 11:3 9|79 54:3 10|69 7:4 1|51 29:4 2|50 87:4 3|3 34:4 4|38 85:4 5|63 28:4 6|49 35:4 7|97 29:4 8|33 99:4 9|90 24:4 10|7 34:5 1|75 16:5 2|53 68:5 3|79 43:5 4|97 72:5 5|98 28:5 6|58 25:5 7|53 73:5 8|26 53:5 9|98 3:5 10|7 4:6 1|85 98:6 2|33 22:6 3|59 49:6 4|28 67:6 5|52 7:6 6|2 50:6 7|46 39:6 8|22 14:6 9|75 75:6 10|1 49:7 1|20 51:7 2|50 71:7 3|98 73:7 4|2 98:7 5|93 5:7 6|59 41:7 7|66 52:7 8|61 10:7 9|7 62:7 10|37 62:8 1|6 80:8 2|49 65:8 3|45 90:8 4|6 19:8 5|24 67:8 6|74 95:8 7|97 13:8 8|1 83:8 9|61 78:8 10|24 84:9 1|54 96:9 2|88 95:9 3|83 30:9 4|32 33:9 5|93 34:9 6|7 8:9 7|97 25:9 8|38 2:9 9|69 44:9 10|72 51:10 1|4 49:10 2|92 10:10 3|53 79:10 4|33 87:10 5|50 75:10 6|37 78:10 7|52 19:10 8|1 75:10 9|25 4:10 10</relation>
    <relation name="R97" arity="2" nbTuples="100" semantics="soft" defaultCost="infinity">53 43:1 1|19 6:1 2|92 58:1 3|19 61:1 4|64 59:1 5|33 14:1 6|19 34:1 7|51 33:1 8|28 80:1 9|3 92:1 10|68 90:2 1|100 96:2 2|59 98:2 3|38 12:2 4|19 96:2 5|38 78:2 6|70 52:2 7|73 4:2 8|2 99:2 9|27 65:2 10|17 63:3 1|49 70:3 2|93 55:3 3|18 30:3 4|88 41:3 5|94 98:3 6|1 92:3 7|91 46:3 8|77 77:3 9|40 38:3 10|98 2:4 1|8 33:4 2|17 13:4 3|76 82:4 4|89 82:4 5|64 11:4 6|83 52:4 7|40 82:4 8|22 99:4 9|69 99:4 10|79 61:5 1|69 98:5 2|90 30:5 3|93 60:5 4|63 58:5 5|82 42:5 6|77 6:5 7|52 77:5 8|94 13:5 9|65 80:5 10|48 68:6 1|17 37:6 2|83 80:6 3|70 92:6 4|78 5:6 5|84 25:6 6|93 53:6 7|56 20:6 8|75 38:6 9|34 77:6 10|24 13:7 1|34 37:7 2|55 70:7 3|49 42:7 4|68 2:7 5|92 16:7 6|48 13:7 7|1 36:7 8|28 47:7 9|8 8:7 10|59 52:8 1|4 9:8 2|29 16:8 3|90 25:8 4|19 40:8 5|92 48:8 6|71 85:8 7|85 4:8 8|86 95:8 9|91 82:8 10|1 42:9 1|55 99:9 2|86 63:9 3|67 72:9 4|1 56:9 5|9 22:9 6|5 69:9 7|88 96:9 8|24 92:9 9|46 30:9 10|74 64:10 1|19 63:10 2|11 56:10 3|36 33:10 4|5 43:10 5|52 19:10 6|97 78:10 7|50 67:10 8|70 87:10 9|27 26:10 10</relation>
    <relation name="R98" arity="2" nbTuples="100" semantics="soft" defaultCost="infinity">68 90:1 1|27 56:1 2|33 65:1 3|2 22:1 4|22 55:1 5|10 58:1 6|76 83:1 7|80 6:1 8|75 39:1 9|23 71:1 10|73 86:2 1|94 97:2 2|87 39:2 3|52 49:2 4|17 29:2 5|16 55:2 6|6 23:2 7|45 32:2 8|95 90:2 9|34 85:2 10|62 23:3 1|69 17:3 2|60 79:3 3|24 34:3 4|55 98:3 5|69 13:3 6|55 72:3 7|89 66:3 8|23 66:3 9|12 56:3 10|90 82:4 1|70 91:4 2|67 46:4 3|38 66:4 4|67 18:4 5|30 45:4 6|91 92:4 7|25 98:4 8|4 32:4 9|77 79:4 10|81 92:5 1|47 2:5 2|17 29:5 3|72 100:5 4|8 54:5 5|92 91:5 6|51 92:5 7|34 50:5 8|56 25:5 9|56 87:5 10|60 57:6 1|54 43:6 2|7 4:6 3|35 2:6 4|96 37:6 5|61 81:6 6|12 40:6 7|85 65:6 8|49 79:6 9|11 24:6 10|46 33:7 1|15 91:7 2|36 87:7 3|95 82:7 4|43 80:7 5|34 84:7 6|54 80:7 7|81 54:7 8|18 25:7 9|82 93:7 10|25 44:8 1|39 38:8 2|58 13:8 3|85 67:8 4|11 86:8 5|12 78:8 6|24 64:8 7|41 88:8 8|65 28:8 9|33 30:8 10|90 93:9 1|27 72:9 2|60 88:9 3|4 56:9 4|34 66:9 5|58 69:9 6|100 19:9 7|83 87:9 8|27 60:9 9|68 98:9 10|12 30:10 1|43 3:10 2|4 63:10 3|77 98:10 4|72 88:10 5|9 25:10 6|16 35:10 7|67 90:10 8|7 87:10 9|77 29:10 10</relation>
    <relation name="R99" arity="2" nbTuples="100" semantics="soft" defaultCost="infinity">80 12:1 1|87 68:1 2|90 40:1 3|66 8:1 4|92 41:1 5|50 77:1 6|4 100:1 7|82 48:1 8|59 53:1 9|98 37:1 10|55 50:2 1|67 3:2 2|74 25:2 3|51 18:2 4|53 5:2 5|72 78:2 6|38 91:2 7|61 88:2 8|94 7:2 9|85 53:2 10|89 2:3 1|35 81:3 2|8 18:3 3|94 9:3 4|19 35:3 5|3 52:3 6|60 42:3 7|65 44:3 8|64 7:3 9|46 24:3 10|19 19:4 1|71 78:4 2|7 54:4 3|6 46:4 4|32 83:4 5|2 97:4 6|39 65:4 7|39 10:4 8|62 82:4 9|31 88:4 10|51 90:5 1|95 93:5 2|85 81:5 3|35 42:5 4|61 61:5 5|30 32:5 6|52 16:5 7|78 52:5 8|95 91:5 9|77 47:5 10|61 63:6 1|11 24:6 2|88 46:6 3|38 62:6 4|93 40:6 5|56 76:6 6|59 2:6 7|83 96:6 8|9 58:6 9|60 93:6 10|76 28:7 1|45 16:7 2|11 77:7 3|53 64:7 4|32 68:7 5|68 86:7 6|21 56:7 7|37 23:7 8|81 1:7 9|39 44:7 10|19 83:8 1|94 66:8 2|8 6:8 3|8 100:8 4|46 33:8 5|84 14:8 6|38 67:8 7|84 24:8 8|75 87:8 9|79 45:8 10|11 85:9 1|56 76:9 2|96 8:9 3|51 23:9 4|59 89:9 5|74 2:9 6|67 72:9 7|7 88:9 8|81 66:9 9|99 80:9 10|27 71:10 1|42 82:10 2|3 38:10 3|3 16:10 4|85 65:10 5|47 37:10 6|48 67:10 7|67 100:10 8|15 38:10 9|15 43:10 10</relation>
    <relation name="R100" arity="2" nbTuples="100" semantics="soft" defaultCost="infinity">75 71:1 1|27 79:1 2|28 75:1 3|95 67:1 4|54 72:1 5|50 16:1 6|4 86:1 7|14 5:1 8|85 6:1 9|49 39:1 10|99 27:2 1|72 72:2 2|77 74:2 3|65 82:2 4|60 3:2 5|50 74:2 6|43 24:2 7|78 98:2 8|26 49:2 9|18 11:2 10|95 64:3 1|25 80:3 2|79 24:3 3|12 7:3 4|15 70:3 5|27 17:3 6|81 65:3 7|23 61:3 8|58 40:3 9|69 92:3 10|15 87:4 1|32 80:4 2|8 84:4 3|77 68:4 4|18 28:4 5|50 21:4 6|93 80:4 7|83 46:4 8|59 64:4 9|79 50:4 10|24 21:5 1|80 77:5 2|12 61:5 3|96 26:5 4|20 28:5 5|92 70:5 6|32 20:5 7|8 32:5 8|39 16:5 9|36 17:5 10|17 46:6 1|51 22:6 2|8 36:6 3|35 32:6 4|36 45:6 5|28 74:6 6|50 23:6 7|99 88:6 8|25 16:6 9|92 40:6 10|27 26:7 1|10 79:7 2|18 14:7 3|41 54:7 4|51 7:7 5|58 47:7 6|43 88:7 7|70 31:7 8|51 17:7 9|17 63:7 10|91 18:8 1|92 62:8 2|73 13:8 3|58 31:8 4|69 11:8 5|37 5:8 6|60 54:8 7|49 76:8 8|62 28:8 9|82 11:8 10|52 82:9 1|80 20:9 2|92 52:9 3|67 34:9 4|82 10:9 5|99 57:9 6|27 24:9 7|8 33:9 8|69 41:9 9|73 98:9 10|88 91:10 1|14 48:10 2|39 98:10 3|4 19:10 4|69 60:10 5|57 5:10 6|10 49:10 7|44 60:10 8|39 56:10 9|65 2:10 10</relation>
    <relation name="R101" arity="2" nbTuples="100" semantics="soft" defaultCost="infinity">38 46:1 1|10 43:1 2|19 97:1 3|25 58:1 4|99 16:1 5|89 7:1 6|42 72:1 7|29 42:1 8|57 80:1 9|77 90:1 10|29 63:2 1|93 12:2 2|52 68:2 3|97 91:2 4|58 49:2 5|24 25:2 6|85 78:2 7|93 92:2 8|98 92:2 9|32 2:2 10|10 94:3 1|85 49:3 2|34 77:3 3|98 56:3 4|48 35:3 5|43 46:3 6|13 81:3 7|57 27:3 8|82 39:3 9|11 88:3 10|73 66:4 1|44 70:4 2|95 82:4 3|79 89:4 4|52 34:4 5|16 89:4 6|73 78:4 7|12 56:4 8|77 93:4 9|59 28:4 10|72 32:5 1|44 92:5 2|87 16:5 3|27 52:5 4|25 28:5 5|29 65:5 6|32 92:5 7|86 69:5 8|47 76:5 9|98 15:5 10|58 99:6 1|45 96:6 2|38 52:6 3|50 99:6 4|76 53:6 5|8 62:6 6|32 3:6 7|1 89:6 8|53 18:6 9|85 92:6 10|4 1:7 1|41 77:7 2|1 63:7 3|24 27:7 4|52 74:7 5|98 62:7 6|39 16:7 7|70 67:7 8|20 37:7 9|96 3:7 10|42 51:8 1|67 49:8 2|12 12:8 3|55 72:8 4|20 1:8 5|37 90:8 6|26 1:8 7|76 57:8 8|94 85:8 9|20 59:8 10|8 57:9 1|4 75:9 2|39 92:9 3|62 55:9 4|4 68:9 5|69 94:9 6|26 68:9 7|65 17:9 8|42 34:9 9|36 7:9 10|96 80:10 1|55 79:10 2|10 34:10 3|29 69:10 4|17 81:10 5|26 51:10 6|76 77:10 7|98 7:10 8|29 69:10 9|63 93:10 10</relation>
    <relation name="R102" arity="2" nbTuples="100" semantics="soft" defaultCost="infinity">77 2:1 1|48 71:1 2|83 34:1 3|54 4:1 4|89 75:1 5|50 62:1 6|1 40:1 7|47 59:1 8|30 91:1 9|2 91:1 10|42 61:2 1|5 41:2 2|79 76:2 3|16 18:2 4|42 95:2 5|70 75:2 6|90 49:2 7|30 94:2 8|54 15:2 9|48 55:2 10|64 3:3 1|96 14:3 2|13 21:3 3|52 4:3 4|84 90:3 5|83 25:3 6|7 20:3 7|84 35:3 8|29 37:3 9|79 81:3 10|19 33:4 1|43 86:4 2|39 27:4 3|14 13:4 4|79 15:4 5|82 43:4 6|70 11:4 7|8 66:4 8|36 38:4 9|57 89:4 10|91 43:5 1|35 25:5 2|39 57:5 3|29 38:5 4|84 62:5 5|50 20:5 6|97 83:5 7|31 31:5 8|71 43:5 9|12 3:5 10|34 16:6 1|2 19:6 2|62 5:6 3|20 7:6 4|89 18:6 5|40 45:6 6|10 51:6 7|27 57:6 8|4 26:6 9|44 14:6 10|18 64:7 1|6 81:7 2|8 40:7 3|35 11:7 4|18 95:7 5|82 40:7 6|91 33:7 7|76 85:7 8|33 16:7 9|54 83:7 10|25 63:8 1|43 38:8 2|87 21:8 3|72 80:8 4|76 98:8 5|98 77:8 6|26 99:8 7|45 10:8 8|11 64:8 9|85 9:8 10|59 9:9 1|89 94:9 2|3 97:9 3|35 90:9 4|37 35:9 5|40 98:9 6|74 47:9 7|60 73:9 8|26 10:9 9|6 54:9 10|40 68:10 1|72 94:10 2|50 11:10 3|14 75:10 4|49 92:10 5|46 7:10 6|96 89:10 7|87 47:10 8|18 67:10 9|31 55:10 10</relation>
    <relation name="R103" arity="2" nbTuples="100" semantics="soft" defaultCost="infinity">18 77:1 1|55 40:1 2|9 23:1 3|62 21:1 4|81 90:1 5|80 72:1 6|14 68:1 7|37 24:1 8|30 6:1 9|60 100:1 10|25 56:2 1|53 32:2 2|65 100:2 3|32 40:2 4|11 63:2 5|27 18:2 6|80 66:2 7|88 34:2 8|40 67:2 9|36 78:2 10|81 45:3 1|86 14:3 2|98 18:3 3|51 77:3 4|82 55:3 5|12 28:3 6|7 41:3 7|64 15:3 8|72 75:3 9|12 41:3 10|49 21:4 1|10 9:4 2|77 48:4 3|30 17:4 4|29 43:4 5|56 37:4 6|70 88:4 7|2 34:4 8|46 93:4 9|89 2:4 10|99 12:5 1|79 12:5 2|62 62:5 3|42 89:5 4|46 41:5 5|11 41:5 6|74 82:5 7|29 45:5 8|24 27:5 9|94 35:5 10|33 91:6 1|76 99:6 2|83 2:6 3|62 65:6 4|66 25:6 5|89 94:6 6|78 71:6 7|84 28:6 8|6 66:6 9|63 4:6 10|23 80:7 1|91 72:7 2|17 96:7 3|53 57:7 4|36 26:7 5|50 76:7 6|73 45:7 7|51 97:7 8|37 10:7 9|58 49:7 10|45 18:8 1|26 30:8 2|71 35:8 3|14 10:8 4|87 56:8 5|45 65:8 6|59 5:8 7|1 52:8 8|30 59:8 9|67 36:8 10|96 78:9 1|95 15:9 2|24 69:9 3|78 51:9 4|54 67:9 5|57 99:9 6|92 98:9 7|18 30:9 8|61 15:9 9|97 18:9 10|87 49:10 1|6 3:10 2|53 68:10 3|14 58:10 4|51 70:10 5|76 2:10 6|39 32:10 7|41 91:10 8|34 26:10 9|66 51:10 10</relation>
    <relation name="R104" arity="2" nbTuples="100" semantics="soft" defaultCost="infinity">7 81:1 1|49 77:1 2|19 83:1 3|45 42:1 4|66 59:1 5|8 23:1 6|54 50:1 7|47 65:1 8|17 91:1 9|84 13:1 10|87 16:2 1|47 7:2 2|72 94:2 3|32 12:2 4|65 65:2 5|31 53:2 6|86 51:2 7|24 1:2 8|34 80:2 9|3 52:2 10|64 96:3 1|97 23:3 2|57 57:3 3|51 29:3 4|47 20:3 5|30 15:3 6|29 77:3 7|73 57:3 8|7 87:3 9|86 73:3 10|61 36:4 1|12 18:4 2|100 40:4 3|61 80:4 4|66 5:4 5|76 20:4 6|45 15:4 7|39 78:4 8|63 84:4 9|26 46:4 10|39 5:5 1|50 74:5 2|83 67:5 3|57 55:5 4|29 38:5 5|58 17:5 6|40 33:5 7|18 57:5 8|90 63:5 9|56 71:5 10|15 30:6 1|39 39:6 2|86 60:6 3|18 76:6 4|45 18:6 5|49 10:6 6|21 9:6 7|48 85:6 8|34 85:6 9|25 79:6 10|86 91:7 1|33 1:7 2|12 55:7 3|96 15:7 4|81 11:7 5|65 56:7 6|23 54:7 7|81 22:7 8|57 58:7 9|23 22:7 10|11 94:8 1|57 43:8 2|6 34:8 3|2 24:8 4|32 2:8 5|67 79:8 6|100 42:8 7|39 2:8 8|20 98:8 9|22 73:8 10|49 90:9 1|80 57:9 2|74 98:9 3|57 9:9 4|44 65:9 5|83 49:9 6|55 98:9 7|49 18:9 8|81 82:9 9|42 64:9 10|2 72:10 1|97 98:10 2|7 1:10 3|91 46:10 4|8 71:10 5|24 81:10 6|17 89:10 7|23 60:10 8|20 29:10 9|61 7:10 10</relation>
    <relation name="R105" arity="2" nbTuples="100" semantics="soft" defaultCost="infinity">99 43:1 1|15 57:1 2|45 96:1 3|17 97:1 4|11 30:1 5|61 22:1 6|82 60:1 7|40 19:1 8|23 83:1 9|56 49:1 10|15 33:2 1|23 4:2 2|75 75:2 3|69 81:2 4|24 3:2 5|28 47:2 6|23 59:2 7|6 79:2 8|18 83:2 9|4 97:2 10|73 38:3 1|52 28:3 2|81 7:3 3|45 42:3 4|32 12:3 5|41 4:3 6|87 61:3 7|5 10:3 8|28 10:3 9|92 40:3 10|38 40:4 1|57 68:4 2|62 7:4 3|14 64:4 4|18 63:4 5|84 84:4 6|14 80:4 7|65 20:4 8|67 8:4 9|26 75:4 10|99 64:5 1|11 74:5 2|25 38:5 3|10 67:5 4|61 94:5 5|38 71:5 6|99 15:5 7|63 32:5 8|37 59:5 9|98 97:5 10|45 51:6 1|70 88:6 2|34 1:6 3|92 64:6 4|79 26:6 5|17 65:6 6|12 28:6 7|31 23:6 8|52 67:6 9|54 76:6 10|39 35:7 1|23 56:7 2|55 84:7 3|52 55:7 4|91 42:7 5|68 31:7 6|38 2:7 7|44 45:7 8|95 93:7 9|75 97:7 10|59 22:8 1|70 39:8 2|43 90:8 3|28 61:8 4|99 14:8 5|75 23:8 6|29 39:8 7|51 82:8 8|11 28:8 9|20 69:8 10|72 30:9 1|66 56:9 2|80 58:9 3|12 61:9 4|50 5:9 5|46 98:9 6|19 13:9 7|57 79:9 8|39 48:9 9|86 27:9 10|31 72:10 1|95 61:10 2|38 28:10 3|67 18:10 4|5 24:10 5|79 7:10 6|32 78:10 7|71 83:10 8|25 33:10 9|91 8:10 10</relation>
    <relation name="R106" arity="2" nbTuples="100" semantics="soft" defaultCost="infinity">7 71:1 1|78 83:1 2|22 61:1 3|16 22:1 4|36 46:1 5|58 85:1 6|83 48:1 7|22 10:1 8|91 87:1 9|23 30:1 10|3 42:2 1|5 12:2 2|50 62:2 3|22 61:2 4|56 9:2 5|6 38:2 6|5 67:2 7|77 21:2 8|95 74:2 9|8 78:2 10|97 38:3 1|8 50:3 2|28 82:3 3|62 87:3 4|22 28:3 5|79 7:3 6|27 66:3 7|17 77:3 8|89 59:3 9|74 10:3 10|62 67:4 1|32 23:4 2|28 91:4 3|88 87:4 4|65 48:4 5|7 83:4 6|79 75:4 7|78 43:4 8|72 85:4 9|69 62:4 10|96 87:5 1|23 19:5 2|100 40:5 3|74 97:5 4|70 46:5 5|78 92:5 6|44 39:5 7|42 26:5 8|35 68:5 9|29 20:5 10|20 18:6 1|14 68:6 2|17 14:6 3|78 61:6 4|71 3:6 5|6 37:6 6|56 37:6 7|19 4:6 8|21 38:6 9|1 64:6 10|76 22:7 1|82 93:7 2|47 84:7 3|91 88:7 4|17 81:7 5|52 28:7 6|95 48:7 7|92 58:7 8|46 58:7 9|100 82:7 10|70 10:8 1|49 47:8 2|88 34:8 3|79 68:8 4|63 64:8 5|38 67:8 6|73 58:8 7|59 39:8 8|9 93:8 9|26 45:8 10|83 29:9 1|27 2:9 2|83 35:9 3|27 95:9 4|32 17:9 5|62 90:9 6|73 18:9 7|96 92:9 8|23 88:9 9|57 23:9 10|98 68:10 1|19 36:10 2|70 72:10 3|60 34:10 4|48 12:10 5|11 74:10 6|65 2:10 7|50 61:10 8|71 45:10 9|23 85:10 10</relation>
    <relation name="R107" arity="2" nbTuples="100" semantics="soft" defaultCost="infinity">40 92:1 1|70 25:1 2|36 24:1 3|16 88:1 4|54 48:1 5|76 39:1 6|44 96:1 7|66 99:1 8|87 29:1 9|96 23:1 10|61 99:2 1|87 52:2 2|51 92:2 3|82 25:2 4|100 72:2 5|5 73:2 6|25 91:2 7|11 61:2 8|81 66:2 9|20 50:2 10|80 29:3 1|72 32:3 2|39 61:3 3|21 65:3 4|64 65:3 5|35 83:3 6|58 1:3 7|54 56:3 8|46 20:3 9|3 6:3 10|54 20:4 1|64 36:4 2|41 64:4 3|70 4:4 4|41 22:4 5|48 93:4 6|80 50:4 7|66 66:4 8|38 37:4 9|88 37:4 10|84 33:5 1|37 32:5 2|11 54:5 3|76 72:5 4|52 94:5 5|98 29:5 6|69 13:5 7|18 11:5 8|86 64:5 9|68 18:5 10|28 19:6 1|93 62:6 2|6 3:6 3|62 87:6 4|40 81:6 5|17 47:6 6|23 82:6 7|1 69:6 8|43 10:6 9|11 42:6 10|75 89:7 1|69 76:7 2|67 30:7 3|94 41:7 4|62 35:7 5|28 80:7 6|21 75:7 7|45 86:7 8|5 45:7 9|67 82:7 10|33 80:8 1|97 16:8 2|30 54:8 3|47 40:8 4|22 93:8 5|71 27:8 6|63 50:8 7|67 57:8 8|20 59:8 9|50 45:8 10|66 23:9 1|67 51:9 2|88 63:9 3|56 56:9 4|62 18:9 5|41 58:9 6|71 23:9 7|84 37:9 8|30 10:9 9|18 23:9 10|99 74:10 1|99 99:10 2|59 27:10 3|52 3:10 4|38 86:10 5|5 20:10 6|3 14:10 7|12 80:10 8|27 2:10 9|39 30:10 10</relation>
    <relation name="R108" arity="2" nbTuples="100" semantics="soft" defaultCost="infinity">73 93:1 1|65 50:1 2|69 94:1 3|53 90:1 4|43 75:1 5|10 44:1 6|60 74:1 7|80 61:1 8|83 27:1 9|79 88:1 10|73 1:2 1|5 61:2 2|27 94:2 3|40 28:2 4|30 71:2 5|82 64:2 6|38 34:2 7|44 56:2 8|28 96:2 9|68 73:2 10|46 18:3 1|21 11:3 2|5 91:3 3|67 82:3 4|47 96:3 5|5 70:3 6|63 31:3 7|10 9:3 8|2 37:3 9|41 20:3 10|82 51:4 1|94 61:4 2|85 95:4 3|22 88:4 4|85 97:4 5|86 65:4 6|41 47:4 7|34 85:4 8|53 54:4 9|44 71:4 10|79 25:5 1|24 65:5 2|86 2:5 3|5 26:5 4|95 18:5 5|15 19:5 6|70 87:5 7|76 54:5 8|10 36:5 9|34 61:5 10|85 100:6 1|83 7:6 2|62 36:6 3|18 60:6 4|73 97:6 5|99 62:6 6|88 78:6 7|28 37:6 8|53 18:6 9|43 89:6 10|88 48:7 1|83 32:7 2|32 80:7 3|9 10:7 4|52 66:7 5|74 96:7 6|78 39:7 7|1 19:7 8|98 74:7 9|54 82:7 10|39 65:8 1|40 34:8 2|43 51:8 3|91 21:8 4|12 75:8 5|99 15:8 6|18 34:8 7|27 28:8 8|21 1:8 9|81 57:8 10|89 13:9 1|97 54:9 2|47 2:9 3|23 29:9 4|49 35:9 5|95 85:9 6|6 40:9 7|16 53:9 8|82 52:9 9|77 68:9 10|89 89:10 1|65 11:10 2|38 71:10 3|59 97:10 4|100 31:10 5|22 37:10 6|54 14:10 7|36 90:10 8|52 76:10 9|76 37:10 10</relation>
    <relation name="R109" arity="2" nbTuples="100" semantics="soft" defaultCost="infinity">97 86:1 1|35 55:1 2|21 95:1 3|83 35:1 4|45 4:1 5|76 11:1 6|48 59:1 7|59 41:1 8|13 50:1 9|11 19:1 10|54 27:2 1|79 90:2 2|82 37:2 3|53 41:2 4|6 17:2 5|55 100:2 6|13 2:2 7|19 19:2 8|47 68:2 9|80 43:2 10|32 77:3 1|64 62:3 2|76 49:3 3|65 30:3 4|25 95:3 5|49 69:3 6|38 9:3 7|10 54:3 8|83 19:3 9|8 25:3 10|73 50:4 1|71 39:4 2|81 21:4 3|72 56:4 4|22 67:4 5|34 97:4 6|87 46:4 7|83 33:4 8|95 99:4 9|92 82:4 10|22 27:5 1|15 43:5 2|42 81:5 3|98 93:5 4|35 40:5 5|56 81:5 6|90 86:5 7|30 77:5 8|50 17:5 9|44 41:5 10|34 96:6 1|96 20:6 2|1 67:6 3|59 79:6 4|95 52:6 5|65 29:6 6|74 48:6 7|92 6:6 8|82 62:6 9|98 56:6 10|5 10:7 1|72 23:7 2|19 69:7 3|29 1:7 4|10 100:7 5|99 99:7 6|32 11:7 7|94 4:7 8|52 85:7 9|27 65:7 10|2 23:8 1|35 6:8 2|67 55:8 3|97 69:8 4|19 60:8 5|7 50:8 6|94 93:8 7|94 20:8 8|17 50:8 9|83 43:8 10|95 38:9 1|9 3:9 2|51 92:9 3|17 100:9 4|58 67:9 5|97 67:9 6|55 72:9 7|19 47:9 8|15 75:9 9|91 94:9 10|3 57:10 1|57 49:10 2|8 46:10 3|100 5:10 4|38 80:10 5|76 93:10 6|9 9:10 7|87 82:10 8|70 50:10 9|18 35:10 10</relation>
    <relation name="R110" arity="2" nbTuples="100" semantics="soft" defaultCost="infinity">63 51:1 1|36 86:1 2|26 21:1 3|62 7:1 4|99 30:1 5|29 12:1 6|34 22:1 7|30 20:1 8|54 86:1 9|100 9:1 10|53 34:2 1|35 33:2 2|78 72:2 3|43 60:2 4|86 52:2 5|48 56:2 6|40 34:2 7|78 95:2 8|49 84:2 9|22 10:2 10|34 19:3 1|15 80:3 2|61 58:3 3|9 79:3 4|58 89:3 5|58 15:3 6|100 53:3 7|29 99:3 8|27 71:3 9|52 21:3 10|28 74:4 1|10 91:4 2|31 74:4 3|58 8:4 4|85 24:4 5|88 24:4 6|55 34:4 7|1 56:4 8|97 59:4 9|40 66:4 10|13 1:5 1|45 42:5 2|58 20:5 3|98 64:5 4|78 56:5 5|70 95:5 6|79 78:5 7|43 45:5 8|98 17:5 9|72 75:5 10|6 42:6 1|10 55:6 2|31 95:6 3|1 98:6 4|59 7:6 5|31 56:6 6|50 87:6 7|4 52:6 8|46 54:6 9|97 49:6 10|84 32:7 1|52 75:7 2|33 17:7 3|27 17:7 4|11 62:7 5|61 2:7 6|6 79:7 7|69 75:7 8|7 12:7 9|27 91:7 10|40 81:8 1|67 80:8 2|28 94:8 3|50 79:8 4|44 30:8 5|77 61:8 6|74 36:8 7|11 50:8 8|76 57:8 9|15 39:8 10|53 31:9 1|20 94:9 2|41 56:9 3|60 63:9 4|67 72:9 5|61 96:9 6|96 99:9 7|56 86:9 8|62 50:9 9|94 93:9 10|44 27:10 1|82 48:10 2|31 32:10 3|95 76:10 4|91 37:10 5|89 41:10 6|54 82:10 7|35 28:10 8|83 29:10 9|8 83:10 10</relation>
    <relation name="R111" arity="2" nbTuples="100" semantics="soft" defaultCost="infinity">21 52:1 1|41 31:1 2|67 87:1 3|98 14:1 4|63 74:1 5|86 75:1 6|25 99:1 7|75 88:1 8|97 42:1 9|87 54:1 10|86 39:2 1|38 48:2 2|50 36:2 3|39 42:2 4|14 73:2 5|1 82:2 6|21 51:2 7|81 65:2 8|18 63:2 9|78 100:2 10|10 27:3 1|88 27:3 2|46 71:3 3|87 99:3 4|95 88:3 5|40 55:3 6|49 96:3 7|72 92:3 8|62 34:3 9|99 62:3 10|29 92:4 1|57 6:4 2|2 59:4 3|8 51:4 4|5 53:4 5|85 6:4 6|46 77:4 7|73 7:4 8|74 58:4 9|94 74:4 10|86 70:5 1|22 49:5 2|29 15:5 3|45 54:5 4|8 16:5 5|24 39:5 6|78 52:5 7|9 59:5 8|42 38:5 9|28 69:5 10|72 35:6 1|55 77:6 2|97 88:6 3|46 80:6 4|32 15:6 5|14 39:6 6|41 68:6 7|1 73:6 8|41 33:6 9|19 33:6 10|36 31:7 1|1 24:7 2|25 39:7 3|20 63:7 4|56 38:7 5|19 9:7 6|61 1:7 7|42 12:7 8|20 47:7 9|91 5:7 10|72 7:8 1|37 42:8 2|42 59:8 3|44 19:8 4|93 94:8 5|38 34:8 6|78 60:8 7|53 61:8 8|35 43:8 9|16 66:8 10|4 30:9 1|47 69:9 2|62 44:9 3|10 77:9 4|70 98:9 5|40 42:9 6|73 3:9 7|71 61:9 8|15 73:9 9|49 47:9 10|45 48:10 1|40 88:10 2|37 78:10 3|23 7:10 4|81 69:10 5|55 61:10 6|36 69:10 7|4 79:10 8|73 80:10 9|52 28:10 10</relation>
    <relation name="R112" arity="2" nbTuples="100" semantics="soft" defaultCost="infinity">97 16:1 1|76 79:1 2|64 99:1 3|17 38:1 4|76 65:1 5|94 21:1 6|85 83:1 7|86 92:1 8|92 33:1 9|87 75:1 10|88 67:2 1|9 31:2 2|54 85:2 3|74 56:2 4|99 82:2 5|36 68:2 6|69 96:2 7|49 96:2 8|76 64:2 9|73 42:2 10|9 13:3 1|18 76:3 2|36 75:3 3|15 73:3 4|33 49:3 5|83 5:3 6|84 92:3 7|80 27:3 8|100 87:3 9|25 75:3 10|63 47:4 1|71 24:4 2|13 76:4 3|28 44:4 4|10 12:4 5|53 54:4 6|67 46:4 7|23 7:4 8|85 65:4 9|30 85:4 10|16 61:5 1|75 58:5 2|94 90:5 3|36 62:5 4|72 6:5 5|27 74:5 6|54 87:5 7|1 53:5 8|87 75:5 9|68 50:5 10|42 96:6 1|45 76:6 2|2 87:6 3|3 76:6 4|37 63:6 5|98 19:6 6|52 65:6 7|36 39:6 8|48 3:6 9|74 35:6 10|61 56:7 1|87 79:7 2|90 42:7 3|27 68:7 4|77 65:7 5|10 54:7 6|41 32:7 7|78 66:7 8|13 35:7 9|98 58:7 10|97 74:8 1|88 51:8 2|7 5:8 3|58 34:8 4|18 6:8 5|7 77:8 6|19 18:8 7|19 54:8 8|13 22:8 9|46 97:8 10|16 59:9 1|6 60:9 2|19 43:9 3|27 98:9 4|24 57:9 5|69 1:9 6|73 54:9 7|20 3:9 8|40 73:9 9|84 88:9 10|77 62:10 1|80 30:10 2|42 54:10 3|35 75:10 4|5 68:10 5|26 57:10 6|28 37:10 7|57 24:10 8|8 30:10 9|38 51:10 10</relation>
    <relation name="R113" arity="2" nbTuples="100" semantics="soft" defaultCost="infinity">85 20:1 1|5 11:1 2|7 80:1 3|54 39:1 4|61 43:1 5|71 94:1 6|86 11:1 7|100 34:1 8|91 44:1 9|58 36:1 10|30 47:2 1|93 60:2 2|2 81:2 3|94 57:2 4|53 71:2 5|75 14:2 6|100 32:2 7|50 73:2 8|27 60:2 9|90 77:2 10|11 24:3 1|71 16:3 2|7 73:3 3|9 62:3 4|26 47:3 5|63 69:3 6|2 65:3 7|56 42:3 8|85 48:3 9|70 62:3 10|39 38:4 1|100 24:4 2|78 22:4 3|53 83:4 4|30 57:4 5|4 35:4 6|71 42:4 7|45 30:4 8|37 86:4 9|61 56:4 10|74 86:5 1|47 1:5 2|78 5:5 3|46 19:5 4|2 60:5 5|86 84:5 6|40 47:5 7|67 26:5 8|10 40:5 9|52 15:5 10|87 43:6 1|2 93:6 2|98 48:6 3|92 100:6 4|68 60:6 5|43 10:6 6|15 64:6 7|13 24:6 8|72 95:6 9|87 61:6 10|3 26:7 1|31 98:7 2|90 27:7 3|52 59:7 4|68 74:7 5|73 5:7 6|69 72:7 7|1 90:7 8|78 44:7 9|13 63:7 10|76 67:8 1|9 61:8 2|97 98:8 3|91 100:8 4|3 95:8 5|92 1:8 6|31 82:8 7|61 13:8 8|84 19:8 9|1 66:8 10|37 10:9 1|60 71:9 2|6 89:9 3|36 36:9 4|11 39:9 5|93 58:9 6|31 46:9 7|39 14:9 8|77 82:9 9|78 83:9 10|56 14:10 1|78 61:10 2|23 58:10 3|94 7:10 4|99 91:10 5|6 25:10 6|62 97:10 7|26 45:10 8|64 54:10 9|92 53:10 10</relation>
  </relations>
  <GuiPresentation type="ADCOP" benchmark="RandomDCOP" name="instance3" model="TKC" nbAgents="20" domainSize="10" density="0" tightness="0" nbConstraints="114" nbTuples="100" />
</instance>
