# Supplementary material for: A local cost simulation-based algorithm to solve distributed constraint optimization problems
Source: PeerJ Comput Sci. 2023 Mar 17;9:e1296. doi: 10.7717/peerj-cs.1296 (PMC10280401; doi:10.7717/peerj-cs.1296)
Supplement: Supplemental Information 1 [file peerj-cs-09-1296-s001.zip › code/DCOP_LCS/problem/ADCOP20_10_0.6/RANDOM_ADCOP_20_10_density_0.6_4.xml]

<instance>
  <presentation name="instance4" type="ADCOP" benchmark="RandomDCOP" model="Simple" constraintModel="TKC" format="XDisCSP 1.0" />
  <agents nbAgents="20">
    <agent name="A1" id="1" description="Agent 1" />
    <agent name="A2" id="2" description="Agent 2" />
    <agent name="A3" id="3" description="Agent 3" />
    <agent name="A4" id="4" description="Agent 4" />
    <agent name="A5" id="5" description="Agent 5" />
    <agent name="A6" id="6" description="Agent 6" />
    <agent name="A7" id="7" description="Agent 7" />
    <agent name="A8" id="8" description="Agent 8" />
    <agent name="A9" id="9" description="Agent 9" />
    <agent name="A10" id="10" description="Agent 10" />
    <agent name="A11" id="11" description="Agent 11" />
    <agent name="A12" id="12" description="Agent 12" />
    <agent name="A13" id="13" description="Agent 13" />
    <agent name="A14" id="14" description="Agent 14" />
    <agent name="A15" id="15" description="Agent 15" />
    <agent name="A16" id="16" description="Agent 16" />
    <agent name="A17" id="17" description="Agent 17" />
    <agent name="A18" id="18" description="Agent 18" />
    <agent name="A19" id="19" description="Agent 19" />
    <agent name="A20" id="20" description="Agent 20" />
  </agents>
  <domains nbDomains="1">
    <domain name="D1" nbValues="10">1..10</domain>
  </domains>
  <variables nbVariables="20">
    <variable agent="A1" name="X1.1" id="1" domain="D1" description="variable 1.1" />
    <variable agent="A2" name="X2.1" id="1" domain="D1" description="variable 2.1" />
    <variable agent="A3" name="X3.1" id="1" domain="D1" description="variable 3.1" />
    <variable agent="A4" name="X4.1" id="1" domain="D1" description="variable 4.1" />
    <variable agent="A5" name="X5.1" id="1" domain="D1" description="variable 5.1" />
    <variable agent="A6" name="X6.1" id="1" domain="D1" description="variable 6.1" />
    <variable agent="A7" name="X7.1" id="1" domain="D1" description="variable 7.1" />
    <variable agent="A8" name="X8.1" id="1" domain="D1" description="variable 8.1" />
    <variable agent="A9" name="X9.1" id="1" domain="D1" description="variable 9.1" />
    <variable agent="A10" name="X10.1" id="1" domain="D1" description="variable 10.1" />
    <variable agent="A11" name="X11.1" id="1" domain="D1" description="variable 11.1" />
    <variable agent="A12" name="X12.1" id="1" domain="D1" description="variable 12.1" />
    <variable agent="A13" name="X13.1" id="1" domain="D1" description="variable 13.1" />
    <variable agent="A14" name="X14.1" id="1" domain="D1" description="variable 14.1" />
    <variable agent="A15" name="X15.1" id="1" domain="D1" description="variable 15.1" />
    <variable agent="A16" name="X16.1" id="1" domain="D1" description="variable 16.1" />
    <variable agent="A17" name="X17.1" id="1" domain="D1" description="variable 17.1" />
    <variable agent="A18" name="X18.1" id="1" domain="D1" description="variable 18.1" />
    <variable agent="A19" name="X19.1" id="1" domain="D1" description="variable 19.1" />
    <variable agent="A20" name="X20.1" id="1" domain="D1" description="variable 20.1" />
  </variables>
  <constraints nbConstraints="114">
    <constraint name="C0" model="TKC" arity="2" scope="X7.1 X20.1" reference="R0" />
    <constraint name="C1" model="TKC" arity="2" scope="X2.1 X19.1" reference="R1" />
    <constraint name="C2" model="TKC" arity="2" scope="X11.1 X18.1" reference="R2" />
    <constraint name="C3" model="TKC" arity="2" scope="X17.1 X19.1" reference="R3" />
    <constraint name="C4" model="TKC" arity="2" scope="X9.1 X19.1" reference="R4" />
    <constraint name="C5" model="TKC" arity="2" scope="X14.1 X17.1" reference="R5" />
    <constraint name="C6" model="TKC" arity="2" scope="X11.1 X13.1" reference="R6" />
    <constraint name="C7" model="TKC" arity="2" scope="X5.1 X10.1" reference="R7" />
    <constraint name="C8" model="TKC" arity="2" scope="X18.1 X19.1" reference="R8" />
    <constraint name="C9" model="TKC" arity="2" scope="X1.1 X18.1" reference="R9" />
    <constraint name="C10" model="TKC" arity="2" scope="X9.1 X12.1" reference="R10" />
    <constraint name="C11" model="TKC" arity="2" scope="X8.1 X15.1" reference="R11" />
    <constraint name="C12" model="TKC" arity="2" scope="X9.1 X16.1" reference="R12" />
    <constraint name="C13" model="TKC" arity="2" scope="X3.1 X13.1" reference="R13" />
    <constraint name="C14" model="TKC" arity="2" scope="X10.1 X14.1" reference="R14" />
    <constraint name="C15" model="TKC" arity="2" scope="X4.1 X10.1" reference="R15" />
    <constraint name="C16" model="TKC" arity="2" scope="X12.1 X20.1" reference="R16" />
    <constraint name="C17" model="TKC" arity="2" scope="X2.1 X6.1" reference="R17" />
    <constraint name="C18" model="TKC" arity="2" scope="X1.1 X8.1" reference="R18" />
    <constraint name="C19" model="TKC" arity="2" scope="X6.1 X12.1" reference="R19" />
    <constraint name="C20" model="TKC" arity="2" scope="X1.1 X9.1" reference="R20" />
    <constraint name="C21" model="TKC" arity="2" scope="X5.1 X11.1" reference="R21" />
    <constraint name="C22" model="TKC" arity="2" scope="X2.1 X15.1" reference="R22" />
    <constraint name="C23" model="TKC" arity="2" scope="X3.1 X15.1" reference="R23" />
    <constraint name="C24" model="TKC" arity="2" scope="X5.1 X12.1" reference="R24" />
    <constraint name="C25" model="TKC" arity="2" scope="X13.1 X20.1" reference="R25" />
    <constraint name="C26" model="TKC" arity="2" scope="X2.1 X13.1" reference="R26" />
    <constraint name="C27" model="TKC" arity="2" scope="X11.1 X15.1" reference="R27" />
    <constraint name="C28" model="TKC" arity="2" scope="X9.1 X14.1" reference="R28" />
    <constraint name="C29" model="TKC" arity="2" scope="X2.1 X8.1" reference="R29" />
    <constraint name="C30" model="TKC" arity="2" scope="X14.1 X20.1" reference="R30" />
    <constraint name="C31" model="TKC" arity="2" scope="X8.1 X19.1" reference="R31" />
    <constraint name="C32" model="TKC" arity="2" scope="X11.1 X14.1" reference="R32" />
    <constraint name="C33" model="TKC" arity="2" scope="X2.1 X10.1" reference="R33" />
    <constraint name="C34" model="TKC" arity="2" scope="X3.1 X9.1" reference="R34" />
    <constraint name="C35" model="TKC" arity="2" scope="X9.1 X15.1" reference="R35" />
    <constraint name="C36" model="TKC" arity="2" scope="X6.1 X13.1" reference="R36" />
    <constraint name="C37" model="TKC" arity="2" scope="X7.1 X19.1" reference="R37" />
    <constraint name="C38" model="TKC" arity="2" scope="X8.1 X10.1" reference="R38" />
    <constraint name="C39" model="TKC" arity="2" scope="X4.1 X15.1" reference="R39" />
    <constraint name="C40" model="TKC" arity="2" scope="X5.1 X14.1" reference="R40" />
    <constraint name="C41" model="TKC" arity="2" scope="X1.1 X3.1" reference="R41" />
    <constraint name="C42" model="TKC" arity="2" scope="X3.1 X19.1" reference="R42" />
    <constraint name="C43" model="TKC" arity="2" scope="X2.1 X4.1" reference="R43" />
    <constraint name="C44" model="TKC" arity="2" scope="X7.1 X18.1" reference="R44" />
    <constraint name="C45" model="TKC" arity="2" scope="X13.1 X17.1" reference="R45" />
    <constraint name="C46" model="TKC" arity="2" scope="X4.1 X6.1" reference="R46" />
    <constraint name="C47" model="TKC" arity="2" scope="X3.1 X17.1" reference="R47" />
    <constraint name="C48" model="TKC" arity="2" scope="X3.1 X16.1" reference="R48" />
    <constraint name="C49" model="TKC" arity="2" scope="X2.1 X12.1" reference="R49" />
    <constraint name="C50" model="TKC" arity="2" scope="X1.1 X15.1" reference="R50" />
    <constraint name="C51" model="TKC" arity="2" scope="X4.1 X13.1" reference="R51" />
    <constraint name="C52" model="TKC" arity="2" scope="X2.1 X18.1" reference="R52" />
    <constraint name="C53" model="TKC" arity="2" scope="X11.1 X12.1" reference="R53" />
    <constraint name="C54" model="TKC" arity="2" scope="X1.1 X20.1" reference="R54" />
    <constraint name="C55" model="TKC" arity="2" scope="X14.1 X15.1" reference="R55" />
    <constraint name="C56" model="TKC" arity="2" scope="X15.1 X18.1" reference="R56" />
    <constraint name="C57" model="TKC" arity="2" scope="X10.1 X13.1" reference="R57" />
    <constraint name="C58" model="TKC" arity="2" scope="X9.1 X20.1" reference="R58" />
    <constraint name="C59" model="TKC" arity="2" scope="X6.1 X17.1" reference="R59" />
    <constraint name="C60" model="TKC" arity="2" scope="X2.1 X17.1" reference="R60" />
    <constraint name="C61" model="TKC" arity="2" scope="X16.1 X19.1" reference="R61" />
    <constraint name="C62" model="TKC" arity="2" scope="X19.1 X20.1" reference="R62" />
    <constraint name="C63" model="TKC" arity="2" scope="X13.1 X18.1" reference="R63" />
    <constraint name="C64" model="TKC" arity="2" scope="X2.1 X11.1" reference="R64" />
    <constraint name="C65" model="TKC" arity="2" scope="X8.1 X16.1" reference="R65" />
    <constraint name="C66" model="TKC" arity="2" scope="X6.1 X7.1" reference="R66" />
    <constraint name="C67" model="TKC" arity="2" scope="X3.1 X14.1" reference="R67" />
    <constraint name="C68" model="TKC" arity="2" scope="X3.1 X8.1" reference="R68" />
    <constraint name="C69" model="TKC" arity="2" scope="X15.1 X19.1" reference="R69" />
    <constraint name="C70" model="TKC" arity="2" scope="X6.1 X11.1" reference="R70" />
    <constraint name="C71" model="TKC" arity="2" scope="X11.1 X19.1" reference="R71" />
    <constraint name="C72" model="TKC" arity="2" scope="X6.1 X19.1" reference="R72" />
    <constraint name="C73" model="TKC" arity="2" scope="X11.1 X17.1" reference="R73" />
    <constraint name="C74" model="TKC" arity="2" scope="X1.1 X19.1" reference="R74" />
    <constraint name="C75" model="TKC" arity="2" scope="X2.1 X14.1" reference="R75" />
    <constraint name="C76" model="TKC" arity="2" scope="X5.1 X18.1" reference="R76" />
    <constraint name="C77" model="TKC" arity="2" scope="X13.1 X14.1" reference="R77" />
    <constraint name="C78" model="TKC" arity="2" scope="X10.1 X19.1" reference="R78" />
    <constraint name="C79" model="TKC" arity="2" scope="X4.1 X14.1" reference="R79" />
    <constraint name="C80" model="TKC" arity="2" scope="X9.1 X18.1" reference="R80" />
    <constraint name="C81" model="TKC" arity="2" scope="X13.1 X16.1" reference="R81" />
    <constraint name="C82" model="TKC" arity="2" scope="X5.1 X13.1" reference="R82" />
    <constraint name="C83" model="TKC" arity="2" scope="X7.1 X16.1" reference="R83" />
    <constraint name="C84" model="TKC" arity="2" scope="X4.1 X17.1" reference="R84" />
    <constraint name="C85" model="TKC" arity="2" scope="X4.1 X5.1" reference="R85" />
    <constraint name="C86" model="TKC" arity="2" scope="X7.1 X10.1" reference="R86" />
    <constraint name="C87" model="TKC" arity="2" scope="X3.1 X11.1" reference="R87" />
    <constraint name="C88" model="TKC" arity="2" scope="X10.1 X12.1" reference="R88" />
    <constraint name="C89" model="TKC" arity="2" scope="X12.1 X14.1" reference="R89" />
    <constraint name="C90" model="TKC" arity="2" scope="X5.1 X6.1" reference="R90" />
    <constraint name="C91" model="TKC" arity="2" scope="X6.1 X15.1" reference="R91" />
    <constraint name="C92" model="TKC" arity="2" scope="X15.1 X16.1" reference="R92" />
    <constraint name="C93" model="TKC" arity="2" scope="X7.1 X14.1" reference="R93" />
    <constraint name="C94" model="TKC" arity="2" scope="X3.1 X5.1" reference="R94" />
    <constraint name="C95" model="TKC" arity="2" scope="X7.1 X9.1" reference="R95" />
    <constraint name="C96" model="TKC" arity="2" scope="X3.1 X18.1" reference="R96" />
    <constraint name="C97" model="TKC" arity="2" scope="X2.1 X7.1" reference="R97" />
    <constraint name="C98" model="TKC" arity="2" scope="X8.1 X17.1" reference="R98" />
    <constraint name="C99" model="TKC" arity="2" scope="X14.1 X19.1" reference="R99" />
    <constraint name="C100" model="TKC" arity="2" scope="X4.1 X18.1" reference="R100" />
    <constraint name="C101" model="TKC" arity="2" scope="X7.1 X11.1" reference="R101" />
    <constraint name="C102" model="TKC" arity="2" scope="X2.1 X3.1" reference="R102" />
    <constraint name="C103" model="TKC" arity="2" scope="X8.1 X9.1" reference="R103" />
    <constraint name="C104" model="TKC" arity="2" scope="X5.1 X8.1" reference="R104" />
    <constraint name="C105" model="TKC" arity="2" scope="X12.1 X13.1" reference="R105" />
    <constraint name="C106" model="TKC" arity="2" scope="X7.1 X17.1" reference="R106" />
    <constraint name="C107" model="TKC" arity="2" scope="X10.1 X18.1" reference="R107" />
    <constraint name="C108" model="TKC" arity="2" scope="X11.1 X20.1" reference="R108" />
    <constraint name="C109" model="TKC" arity="2" scope="X16.1 X18.1" reference="R109" />
    <constraint name="C110" model="TKC" arity="2" scope="X7.1 X13.1" reference="R110" />
    <constraint name="C111" model="TKC" arity="2" scope="X3.1 X20.1" reference="R111" />
    <constraint name="C112" model="TKC" arity="2" scope="X8.1 X20.1" reference="R112" />
    <constraint name="C113" model="TKC" arity="2" scope="X9.1 X17.1" reference="R113" />
  </constraints>
  <relations nbRelations="114">
    <relation name="R0" arity="2" nbTuples="100" semantics="soft" defaultCost="infinity">64 65:1 1|9 94:1 2|71 4:1 3|87 18:1 4|94 24:1 5|60 73:1 6|24 73:1 7|2 14:1 8|83 68:1 9|8 80:1 10|38 77:2 1|46 60:2 2|18 72:2 3|41 20:2 4|88 80:2 5|88 43:2 6|99 6:2 7|31 14:2 8|29 6:2 9|39 13:2 10|66 10:3 1|4 87:3 2|25 38:3 3|7 90:3 4|81 70:3 5|82 79:3 6|24 64:3 7|64 21:3 8|49 67:3 9|57 48:3 10|98 77:4 1|72 44:4 2|37 93:4 3|78 88:4 4|90 7:4 5|90 94:4 6|10 47:4 7|70 50:4 8|21 47:4 9|56 74:4 10|96 63:5 1|10 63:5 2|72 3:5 3|24 71:5 4|50 36:5 5|23 78:5 6|31 62:5 7|97 80:5 8|74 38:5 9|89 88:5 10|67 91:6 1|76 79:6 2|36 50:6 3|59 9:6 4|79 84:6 5|32 63:6 6|56 40:6 7|26 87:6 8|34 21:6 9|62 21:6 10|79 78:7 1|1 20:7 2|79 26:7 3|88 43:7 4|59 56:7 5|90 66:7 6|1 18:7 7|5 48:7 8|95 59:7 9|68 90:7 10|73 98:8 1|100 1:8 2|22 8:8 3|98 85:8 4|98 25:8 5|80 64:8 6|28 58:8 7|48 47:8 8|56 58:8 9|97 67:8 10|65 43:9 1|89 2:9 2|91 80:9 3|50 25:9 4|67 78:9 5|86 17:9 6|19 23:9 7|4 26:9 8|82 80:9 9|26 34:9 10|38 65:10 1|51 61:10 2|15 60:10 3|20 17:10 4|49 72:10 5|16 82:10 6|99 85:10 7|87 96:10 8|50 88:10 9|67 94:10 10</relation>
    <relation name="R1" arity="2" nbTuples="100" semantics="soft" defaultCost="infinity">64 35:1 1|23 48:1 2|44 16:1 3|92 32:1 4|67 97:1 5|77 56:1 6|76 38:1 7|52 76:1 8|7 55:1 9|12 29:1 10|93 60:2 1|15 96:2 2|24 87:2 3|27 70:2 4|85 79:2 5|43 32:2 6|68 73:2 7|50 38:2 8|65 25:2 9|71 64:2 10|87 69:3 1|31 33:3 2|80 7:3 3|20 17:3 4|65 9:3 5|16 94:3 6|67 72:3 7|4 97:3 8|14 33:3 9|53 4:3 10|4 53:4 1|60 73:4 2|88 59:4 3|75 33:4 4|6 78:4 5|80 37:4 6|97 45:4 7|71 56:4 8|79 49:4 9|34 12:4 10|17 100:5 1|8 42:5 2|22 18:5 3|26 84:5 4|29 61:5 5|5 93:5 6|42 32:5 7|97 90:5 8|45 25:5 9|45 78:5 10|31 99:6 1|90 74:6 2|90 7:6 3|75 95:6 4|8 24:6 5|26 8:6 6|52 77:6 7|57 46:6 8|29 97:6 9|64 23:6 10|21 76:7 1|37 29:7 2|25 41:7 3|45 8:7 4|78 27:7 5|59 62:7 6|10 50:7 7|32 77:7 8|9 90:7 9|55 92:7 10|73 78:8 1|6 94:8 2|44 29:8 3|60 74:8 4|51 51:8 5|84 24:8 6|59 78:8 7|55 11:8 8|41 24:8 9|52 42:8 10|80 35:9 1|28 76:9 2|2 96:9 3|48 16:9 4|86 22:9 5|5 83:9 6|49 58:9 7|28 48:9 8|96 85:9 9|4 66:9 10|46 39:10 1|96 48:10 2|82 18:10 3|86 75:10 4|53 71:10 5|93 55:10 6|57 47:10 7|35 8:10 8|69 94:10 9|65 50:10 10</relation>
    <relation name="R2" arity="2" nbTuples="100" semantics="soft" defaultCost="infinity">12 99:1 1|83 46:1 2|93 64:1 3|64 16:1 4|11 43:1 5|48 36:1 6|90 45:1 7|45 36:1 8|78 81:1 9|68 54:1 10|25 83:2 1|65 45:2 2|10 22:2 3|43 55:2 4|12 11:2 5|96 66:2 6|20 71:2 7|11 67:2 8|91 21:2 9|14 2:2 10|90 17:3 1|36 96:3 2|25 6:3 3|21 64:3 4|82 91:3 5|69 61:3 6|80 56:3 7|7 57:3 8|44 47:3 9|13 60:3 10|33 64:4 1|69 49:4 2|6 69:4 3|11 36:4 4|23 70:4 5|42 99:4 6|51 12:4 7|33 13:4 8|35 60:4 9|100 24:4 10|7 44:5 1|25 98:5 2|80 87:5 3|43 19:5 4|3 23:5 5|51 79:5 6|23 86:5 7|74 73:5 8|66 42:5 9|53 72:5 10|59 99:6 1|26 35:6 2|78 27:6 3|83 80:6 4|43 31:6 5|6 24:6 6|99 62:6 7|9 83:6 8|30 12:6 9|55 99:6 10|26 76:7 1|86 69:7 2|70 15:7 3|42 16:7 4|60 31:7 5|34 61:7 6|73 81:7 7|47 43:7 8|89 78:7 9|93 20:7 10|40 27:8 1|1 25:8 2|8 76:8 3|22 16:8 4|12 62:8 5|72 99:8 6|35 98:8 7|59 3:8 8|1 14:8 9|42 7:8 10|5 59:9 1|87 35:9 2|92 53:9 3|92 67:9 4|34 46:9 5|49 15:9 6|28 74:9 7|95 90:9 8|93 32:9 9|8 57:9 10|37 53:10 1|96 58:10 2|40 6:10 3|54 7:10 4|41 6:10 5|11 89:10 6|88 53:10 7|5 60:10 8|57 9:10 9|85 78:10 10</relation>
    <relation name="R3" arity="2" nbTuples="100" semantics="soft" defaultCost="infinity">17 57:1 1|44 54:1 2|100 60:1 3|88 67:1 4|54 23:1 5|98 34:1 6|28 88:1 7|41 92:1 8|74 33:1 9|42 27:1 10|99 43:2 1|4 16:2 2|5 85:2 3|97 60:2 4|23 24:2 5|50 28:2 6|40 77:2 7|45 10:2 8|35 24:2 9|32 92:2 10|77 42:3 1|75 78:3 2|24 99:3 3|8 56:3 4|51 37:3 5|55 16:3 6|82 98:3 7|66 63:3 8|29 42:3 9|68 62:3 10|72 99:4 1|86 19:4 2|76 43:4 3|72 46:4 4|27 51:4 5|19 18:4 6|17 71:4 7|66 80:4 8|11 1:4 9|74 28:4 10|52 41:5 1|81 50:5 2|29 77:5 3|39 77:5 4|97 22:5 5|22 66:5 6|59 36:5 7|80 7:5 8|64 6:5 9|13 34:5 10|28 3:6 1|95 74:6 2|97 77:6 3|57 72:6 4|78 80:6 5|16 19:6 6|29 97:6 7|91 65:6 8|77 63:6 9|83 38:6 10|25 49:7 1|88 39:7 2|76 30:7 3|35 21:7 4|30 11:7 5|57 16:7 6|28 75:7 7|98 41:7 8|38 52:7 9|38 39:7 10|98 99:8 1|54 12:8 2|45 69:8 3|84 22:8 4|43 80:8 5|29 52:8 6|51 20:8 7|81 41:8 8|52 97:8 9|30 11:8 10|35 98:9 1|57 71:9 2|53 70:9 3|21 56:9 4|10 64:9 5|65 49:9 6|32 35:9 7|22 21:9 8|27 51:9 9|58 98:9 10|41 84:10 1|56 72:10 2|98 72:10 3|73 62:10 4|65 16:10 5|1 27:10 6|46 22:10 7|9 25:10 8|85 100:10 9|2 45:10 10</relation>
    <relation name="R4" arity="2" nbTuples="100" semantics="soft" defaultCost="infinity">10 43:1 1|56 10:1 2|61 40:1 3|58 79:1 4|53 98:1 5|14 98:1 6|13 79:1 7|88 36:1 8|62 76:1 9|5 100:1 10|87 4:2 1|46 11:2 2|29 7:2 3|69 72:2 4|18 20:2 5|36 77:2 6|64 82:2 7|4 55:2 8|40 19:2 9|29 46:2 10|60 97:3 1|72 93:3 2|95 58:3 3|24 37:3 4|29 57:3 5|9 52:3 6|52 12:3 7|62 27:3 8|74 20:3 9|86 28:3 10|29 78:4 1|11 43:4 2|53 73:4 3|18 50:4 4|82 49:4 5|76 47:4 6|77 46:4 7|22 89:4 8|5 69:4 9|86 15:4 10|18 36:5 1|65 34:5 2|50 46:5 3|98 1:5 4|39 73:5 5|61 9:5 6|76 93:5 7|78 59:5 8|71 59:5 9|96 27:5 10|58 4:6 1|76 33:6 2|83 75:6 3|97 11:6 4|48 2:6 5|97 71:6 6|38 2:6 7|81 31:6 8|45 17:6 9|37 6:6 10|22 44:7 1|32 29:7 2|24 59:7 3|33 99:7 4|95 22:7 5|7 38:7 6|34 21:7 7|46 68:7 8|95 74:7 9|71 20:7 10|61 12:8 1|82 16:8 2|85 2:8 3|96 63:8 4|16 8:8 5|7 48:8 6|57 31:8 7|86 30:8 8|94 74:8 9|34 50:8 10|93 81:9 1|15 45:9 2|21 81:9 3|58 37:9 4|69 66:9 5|78 51:9 6|69 52:9 7|89 30:9 8|56 62:9 9|8 81:9 10|26 76:10 1|10 1:10 2|35 24:10 3|96 31:10 4|38 89:10 5|36 87:10 6|48 29:10 7|17 20:10 8|57 22:10 9|82 85:10 10</relation>
    <relation name="R5" arity="2" nbTuples="100" semantics="soft" defaultCost="infinity">42 86:1 1|65 77:1 2|74 45:1 3|49 62:1 4|85 32:1 5|30 89:1 6|18 72:1 7|79 46:1 8|51 8:1 9|75 7:1 10|38 94:2 1|59 83:2 2|13 89:2 3|11 85:2 4|17 68:2 5|60 76:2 6|86 98:2 7|62 100:2 8|69 70:2 9|41 42:2 10|12 51:3 1|66 90:3 2|28 85:3 3|61 52:3 4|75 86:3 5|67 91:3 6|30 14:3 7|72 38:3 8|86 91:3 9|86 65:3 10|37 94:4 1|98 81:4 2|91 33:4 3|80 64:4 4|70 79:4 5|4 26:4 6|70 46:4 7|20 54:4 8|32 19:4 9|25 70:4 10|46 31:5 1|56 96:5 2|50 39:5 3|10 30:5 4|16 85:5 5|39 73:5 6|73 8:5 7|84 87:5 8|77 49:5 9|32 92:5 10|81 42:6 1|52 61:6 2|3 44:6 3|20 13:6 4|12 89:6 5|93 57:6 6|96 59:6 7|100 73:6 8|18 81:6 9|9 98:6 10|26 68:7 1|19 18:7 2|83 59:7 3|37 35:7 4|25 18:7 5|86 55:7 6|80 6:7 7|34 79:7 8|3 25:7 9|74 85:7 10|50 39:8 1|96 26:8 2|96 29:8 3|91 83:8 4|25 47:8 5|72 49:8 6|68 39:8 7|88 37:8 8|28 73:8 9|73 79:8 10|37 45:9 1|31 56:9 2|33 88:9 3|5 17:9 4|78 81:9 5|49 17:9 6|48 93:9 7|60 21:9 8|25 71:9 9|42 2:9 10|66 46:10 1|57 81:10 2|2 84:10 3|19 54:10 4|7 16:10 5|3 74:10 6|20 98:10 7|81 48:10 8|26 96:10 9|27 51:10 10</relation>
    <relation name="R6" arity="2" nbTuples="100" semantics="soft" defaultCost="infinity">36 18:1 1|75 54:1 2|64 25:1 3|9 10:1 4|68 33:1 5|96 44:1 6|86 15:1 7|87 43:1 8|93 83:1 9|8 61:1 10|11 71:2 1|47 85:2 2|92 73:2 3|93 71:2 4|31 61:2 5|98 73:2 6|10 70:2 7|74 39:2 8|91 58:2 9|97 14:2 10|38 59:3 1|63 15:3 2|56 73:3 3|95 17:3 4|45 36:3 5|15 29:3 6|2 54:3 7|85 25:3 8|20 84:3 9|17 18:3 10|91 9:4 1|98 77:4 2|87 45:4 3|15 28:4 4|39 83:4 5|71 54:4 6|18 84:4 7|76 91:4 8|71 100:4 9|81 13:4 10|50 24:5 1|37 39:5 2|21 44:5 3|23 16:5 4|75 73:5 5|69 20:5 6|33 49:5 7|70 77:5 8|82 91:5 9|91 40:5 10|60 9:6 1|45 22:6 2|39 67:6 3|83 16:6 4|72 38:6 5|3 11:6 6|64 89:6 7|89 37:6 8|17 47:6 9|89 72:6 10|18 49:7 1|27 66:7 2|4 89:7 3|17 53:7 4|20 96:7 5|23 23:7 6|91 32:7 7|14 84:7 8|70 32:7 9|49 31:7 10|1 23:8 1|92 6:8 2|13 41:8 3|31 24:8 4|4 75:8 5|49 13:8 6|7 50:8 7|56 39:8 8|32 80:8 9|30 14:8 10|58 98:9 1|93 54:9 2|17 35:9 3|82 99:9 4|40 52:9 5|99 27:9 6|70 35:9 7|87 95:9 8|18 86:9 9|4 57:9 10|39 60:10 1|59 3:10 2|32 30:10 3|55 80:10 4|13 75:10 5|38 91:10 6|21 38:10 7|91 56:10 8|69 7:10 9|20 73:10 10</relation>
    <relation name="R7" arity="2" nbTuples="100" semantics="soft" defaultCost="infinity">90 42:1 1|74 18:1 2|65 75:1 3|1 74:1 4|49 88:1 5|95 87:1 6|31 87:1 7|28 4:1 8|73 73:1 9|28 78:1 10|27 26:2 1|85 58:2 2|66 22:2 3|100 45:2 4|42 93:2 5|49 24:2 6|36 88:2 7|17 45:2 8|64 73:2 9|7 76:2 10|1 46:3 1|33 13:3 2|69 53:3 3|15 69:3 4|84 28:3 5|84 82:3 6|68 98:3 7|28 69:3 8|76 19:3 9|100 100:3 10|32 63:4 1|46 90:4 2|71 95:4 3|83 3:4 4|95 13:4 5|55 22:4 6|96 2:4 7|3 66:4 8|79 51:4 9|49 50:4 10|1 76:5 1|57 45:5 2|11 6:5 3|67 28:5 4|72 76:5 5|92 58:5 6|13 13:5 7|78 48:5 8|83 65:5 9|74 90:5 10|1 86:6 1|6 98:6 2|14 71:6 3|88 20:6 4|2 82:6 5|74 34:6 6|78 14:6 7|60 82:6 8|94 86:6 9|92 84:6 10|53 66:7 1|55 34:7 2|24 80:7 3|57 60:7 4|4 93:7 5|2 89:7 6|46 70:7 7|100 66:7 8|40 100:7 9|35 21:7 10|4 87:8 1|15 6:8 2|41 69:8 3|49 66:8 4|37 85:8 5|63 42:8 6|62 54:8 7|27 71:8 8|88 98:8 9|24 52:8 10|80 95:9 1|72 63:9 2|37 31:9 3|40 87:9 4|46 46:9 5|46 45:9 6|2 6:9 7|78 30:9 8|78 33:9 9|28 34:9 10|73 72:10 1|6 10:10 2|75 93:10 3|7 1:10 4|56 62:10 5|53 9:10 6|64 60:10 7|89 87:10 8|72 54:10 9|8 82:10 10</relation>
    <relation name="R8" arity="2" nbTuples="100" semantics="soft" defaultCost="infinity">92 87:1 1|98 85:1 2|24 65:1 3|67 68:1 4|41 30:1 5|67 34:1 6|9 83:1 7|43 65:1 8|18 40:1 9|81 52:1 10|75 30:2 1|88 100:2 2|42 18:2 3|2 95:2 4|18 95:2 5|3 7:2 6|53 46:2 7|79 54:2 8|83 84:2 9|29 8:2 10|86 2:3 1|53 85:3 2|19 87:3 3|40 44:3 4|3 3:3 5|83 57:3 6|80 42:3 7|95 25:3 8|79 47:3 9|54 63:3 10|6 56:4 1|3 62:4 2|72 56:4 3|59 20:4 4|92 11:4 5|20 29:4 6|26 19:4 7|61 67:4 8|49 75:4 9|86 66:4 10|96 7:5 1|67 8:5 2|16 70:5 3|48 89:5 4|85 97:5 5|74 3:5 6|58 93:5 7|55 16:5 8|36 35:5 9|79 66:5 10|86 83:6 1|7 90:6 2|20 21:6 3|52 33:6 4|59 74:6 5|89 66:6 6|7 89:6 7|15 24:6 8|74 87:6 9|34 3:6 10|16 36:7 1|88 97:7 2|36 44:7 3|89 66:7 4|80 94:7 5|70 69:7 6|81 10:7 7|82 34:7 8|78 75:7 9|96 52:7 10|82 93:8 1|8 71:8 2|5 19:8 3|66 43:8 4|65 66:8 5|86 5:8 6|94 29:8 7|47 43:8 8|16 79:8 9|54 14:8 10|15 70:9 1|92 10:9 2|56 82:9 3|8 28:9 4|94 68:9 5|19 74:9 6|12 84:9 7|1 86:9 8|54 40:9 9|68 47:9 10|11 99:10 1|40 7:10 2|54 38:10 3|96 33:10 4|87 78:10 5|82 74:10 6|78 82:10 7|100 7:10 8|55 7:10 9|90 26:10 10</relation>
    <relation name="R9" arity="2" nbTuples="100" semantics="soft" defaultCost="infinity">10 17:1 1|78 11:1 2|13 33:1 3|97 15:1 4|84 40:1 5|58 5:1 6|63 50:1 7|18 74:1 8|13 45:1 9|52 59:1 10|75 39:2 1|80 1:2 2|13 8:2 3|39 73:2 4|22 69:2 5|66 52:2 6|93 8:2 7|57 61:2 8|60 79:2 9|3 1:2 10|78 43:3 1|66 44:3 2|44 19:3 3|31 16:3 4|67 4:3 5|20 34:3 6|94 3:3 7|36 43:3 8|69 99:3 9|58 98:3 10|53 12:4 1|32 9:4 2|49 56:4 3|89 41:4 4|1 54:4 5|29 96:4 6|83 30:4 7|44 43:4 8|19 45:4 9|19 18:4 10|13 13:5 1|25 44:5 2|19 5:5 3|65 25:5 4|30 4:5 5|50 57:5 6|77 50:5 7|82 23:5 8|53 94:5 9|4 54:5 10|37 43:6 1|34 48:6 2|60 84:6 3|21 58:6 4|83 27:6 5|99 81:6 6|95 19:6 7|72 31:6 8|84 57:6 9|69 53:6 10|70 29:7 1|24 45:7 2|62 2:7 3|80 93:7 4|11 88:7 5|5 77:7 6|42 83:7 7|7 27:7 8|38 54:7 9|81 61:7 10|86 69:8 1|54 4:8 2|76 40:8 3|32 85:8 4|11 48:8 5|22 42:8 6|24 17:8 7|90 30:8 8|48 51:8 9|54 89:8 10|39 70:9 1|61 75:9 2|96 73:9 3|67 56:9 4|10 55:9 5|66 15:9 6|70 52:9 7|38 75:9 8|31 15:9 9|55 81:9 10|54 74:10 1|93 69:10 2|97 56:10 3|78 44:10 4|99 27:10 5|15 51:10 6|78 4:10 7|32 40:10 8|47 19:10 9|85 90:10 10</relation>
    <relation name="R10" arity="2" nbTuples="100" semantics="soft" defaultCost="infinity">47 81:1 1|6 67:1 2|42 34:1 3|6 1:1 4|71 79:1 5|100 21:1 6|74 89:1 7|72 60:1 8|87 11:1 9|84 81:1 10|86 18:2 1|3 36:2 2|23 73:2 3|18 57:2 4|97 94:2 5|41 98:2 6|40 54:2 7|75 71:2 8|61 68:2 9|73 51:2 10|90 65:3 1|100 19:3 2|44 86:3 3|43 88:3 4|38 76:3 5|27 37:3 6|89 6:3 7|56 71:3 8|82 90:3 9|31 91:3 10|16 35:4 1|95 89:4 2|57 89:4 3|65 31:4 4|64 53:4 5|99 32:4 6|33 28:4 7|43 95:4 8|66 98:4 9|69 3:4 10|22 61:5 1|51 68:5 2|32 24:5 3|3 44:5 4|62 39:5 5|90 3:5 6|78 54:5 7|89 47:5 8|44 91:5 9|95 71:5 10|1 2:6 1|91 89:6 2|95 93:6 3|86 9:6 4|24 27:6 5|5 91:6 6|34 95:6 7|32 68:6 8|38 40:6 9|88 10:6 10|76 33:7 1|47 87:7 2|20 81:7 3|76 3:7 4|32 69:7 5|39 33:7 6|9 41:7 7|36 26:7 8|40 34:7 9|89 6:7 10|58 98:8 1|35 53:8 2|26 56:8 3|28 81:8 4|6 69:8 5|9 34:8 6|76 4:8 7|34 35:8 8|35 29:8 9|65 26:8 10|80 86:9 1|77 97:9 2|4 33:9 3|62 54:9 4|49 72:9 5|73 98:9 6|63 35:9 7|41 4:9 8|54 32:9 9|38 31:9 10|19 7:10 1|91 46:10 2|15 18:10 3|35 28:10 4|78 87:10 5|2 40:10 6|38 25:10 7|77 22:10 8|94 21:10 9|17 70:10 10</relation>
    <relation name="R11" arity="2" nbTuples="100" semantics="soft" defaultCost="infinity">92 99:1 1|11 64:1 2|15 68:1 3|83 11:1 4|62 97:1 5|99 84:1 6|76 87:1 7|82 30:1 8|27 8:1 9|86 48:1 10|4 30:2 1|70 66:2 2|40 80:2 3|99 24:2 4|30 1:2 5|76 48:2 6|19 31:2 7|30 72:2 8|16 56:2 9|21 42:2 10|78 24:3 1|100 27:3 2|44 69:3 3|68 32:3 4|37 40:3 5|93 17:3 6|32 67:3 7|12 88:3 8|16 81:3 9|21 65:3 10|68 21:4 1|73 68:4 2|89 80:4 3|55 40:4 4|72 46:4 5|47 48:4 6|43 8:4 7|24 77:4 8|42 44:4 9|21 2:4 10|95 98:5 1|85 63:5 2|32 1:5 3|86 51:5 4|35 31:5 5|97 74:5 6|65 2:5 7|62 61:5 8|9 56:5 9|61 4:5 10|92 46:6 1|50 68:6 2|68 29:6 3|14 14:6 4|45 74:6 5|70 49:6 6|36 98:6 7|84 9:6 8|33 23:6 9|36 71:6 10|66 81:7 1|33 98:7 2|96 84:7 3|93 86:7 4|9 93:7 5|65 25:7 6|12 33:7 7|7 57:7 8|6 31:7 9|66 42:7 10|13 46:8 1|92 29:8 2|60 28:8 3|3 83:8 4|63 25:8 5|99 80:8 6|71 20:8 7|93 67:8 8|97 99:8 9|25 25:8 10|39 95:9 1|32 12:9 2|43 77:9 3|95 43:9 4|56 29:9 5|44 65:9 6|51 61:9 7|31 57:9 8|43 6:9 9|68 64:9 10|9 44:10 1|24 97:10 2|19 94:10 3|26 88:10 4|34 67:10 5|52 11:10 6|87 16:10 7|14 76:10 8|46 97:10 9|25 6:10 10</relation>
    <relation name="R12" arity="2" nbTuples="100" semantics="soft" defaultCost="infinity">91 37:1 1|21 2:1 2|84 39:1 3|48 44:1 4|74 70:1 5|70 40:1 6|8 25:1 7|28 15:1 8|26 54:1 9|22 73:1 10|94 21:2 1|66 71:2 2|27 57:2 3|5 8:2 4|32 37:2 5|12 83:2 6|12 30:2 7|48 16:2 8|67 58:2 9|87 53:2 10|6 91:3 1|31 3:3 2|53 14:3 3|72 20:3 4|20 17:3 5|90 76:3 6|8 47:3 7|36 4:3 8|90 93:3 9|32 75:3 10|87 72:4 1|62 94:4 2|20 22:4 3|42 71:4 4|13 12:4 5|69 92:4 6|47 9:4 7|6 55:4 8|32 71:4 9|57 35:4 10|30 69:5 1|62 69:5 2|86 66:5 3|16 76:5 4|62 21:5 5|60 54:5 6|19 33:5 7|81 6:5 8|27 72:5 9|8 21:5 10|51 93:6 1|13 20:6 2|63 97:6 3|7 58:6 4|92 12:6 5|55 84:6 6|3 76:6 7|21 35:6 8|93 20:6 9|77 48:6 10|100 37:7 1|32 77:7 2|34 65:7 3|17 1:7 4|75 16:7 5|73 8:7 6|2 4:7 7|80 83:7 8|18 49:7 9|48 87:7 10|23 78:8 1|56 89:8 2|41 34:8 3|59 89:8 4|38 5:8 5|63 20:8 6|85 34:8 7|25 14:8 8|35 98:8 9|23 91:8 10|94 24:9 1|60 6:9 2|92 90:9 3|45 80:9 4|25 91:9 5|16 27:9 6|72 18:9 7|49 81:9 8|71 33:9 9|49 24:9 10|90 9:10 1|75 7:10 2|89 30:10 3|40 68:10 4|46 58:10 5|46 41:10 6|76 82:10 7|72 69:10 8|75 2:10 9|86 43:10 10</relation>
    <relation name="R13" arity="2" nbTuples="100" semantics="soft" defaultCost="infinity">37 19:1 1|75 85:1 2|78 13:1 3|17 49:1 4|27 53:1 5|58 80:1 6|29 87:1 7|77 38:1 8|69 17:1 9|7 8:1 10|61 90:2 1|38 28:2 2|79 94:2 3|17 22:2 4|92 75:2 5|10 50:2 6|51 62:2 7|83 27:2 8|35 11:2 9|65 3:2 10|73 84:3 1|67 39:3 2|5 61:3 3|29 76:3 4|95 33:3 5|23 15:3 6|20 12:3 7|98 18:3 8|57 20:3 9|42 63:3 10|52 46:4 1|94 65:4 2|42 70:4 3|41 46:4 4|76 97:4 5|74 66:4 6|38 68:4 7|32 50:4 8|35 39:4 9|42 72:4 10|91 67:5 1|15 64:5 2|7 96:5 3|29 73:5 4|6 28:5 5|3 97:5 6|37 81:5 7|55 93:5 8|26 26:5 9|70 47:5 10|91 79:6 1|73 95:6 2|83 68:6 3|57 68:6 4|23 59:6 5|63 35:6 6|6 82:6 7|18 21:6 8|72 68:6 9|36 78:6 10|48 74:7 1|58 99:7 2|32 36:7 3|46 70:7 4|39 84:7 5|1 64:7 6|58 8:7 7|40 19:7 8|89 63:7 9|4 28:7 10|1 69:8 1|80 29:8 2|15 62:8 3|92 71:8 4|87 38:8 5|30 98:8 6|29 13:8 7|78 90:8 8|82 46:8 9|75 72:8 10|45 31:9 1|4 100:9 2|6 16:9 3|31 9:9 4|76 65:9 5|19 41:9 6|95 15:9 7|57 1:9 8|35 93:9 9|55 74:9 10|12 52:10 1|71 58:10 2|50 28:10 3|94 49:10 4|69 29:10 5|48 53:10 6|75 75:10 7|36 85:10 8|5 84:10 9|27 69:10 10</relation>
    <relation name="R14" arity="2" nbTuples="100" semantics="soft" defaultCost="infinity">38 66:1 1|85 12:1 2|22 72:1 3|85 27:1 4|71 59:1 5|42 34:1 6|2 71:1 7|33 48:1 8|17 85:1 9|64 44:1 10|24 22:2 1|40 2:2 2|81 57:2 3|7 76:2 4|72 30:2 5|14 56:2 6|11 2:2 7|2 86:2 8|7 82:2 9|73 84:2 10|94 69:3 1|93 8:3 2|25 76:3 3|87 48:3 4|17 16:3 5|56 91:3 6|51 44:3 7|91 36:3 8|22 91:3 9|87 59:3 10|16 26:4 1|80 16:4 2|61 53:4 3|91 22:4 4|22 33:4 5|46 52:4 6|30 5:4 7|59 25:4 8|15 92:4 9|20 90:4 10|25 25:5 1|77 37:5 2|86 75:5 3|23 5:5 4|72 21:5 5|20 98:5 6|90 40:5 7|43 58:5 8|2 56:5 9|26 82:5 10|62 50:6 1|83 36:6 2|82 99:6 3|42 47:6 4|46 45:6 5|69 34:6 6|27 20:6 7|4 68:6 8|76 69:6 9|87 28:6 10|53 17:7 1|79 93:7 2|86 1:7 3|1 45:7 4|33 52:7 5|81 58:7 6|31 25:7 7|75 13:7 8|80 33:7 9|52 37:7 10|29 38:8 1|88 72:8 2|77 68:8 3|56 40:8 4|86 87:8 5|31 60:8 6|95 80:8 7|33 73:8 8|44 87:8 9|10 6:8 10|3 55:9 1|17 11:9 2|61 55:9 3|1 7:9 4|52 62:9 5|93 65:9 6|41 55:9 7|33 59:9 8|69 76:9 9|83 40:9 10|31 58:10 1|94 71:10 2|19 83:10 3|50 7:10 4|86 46:10 5|81 86:10 6|4 44:10 7|79 48:10 8|61 20:10 9|40 90:10 10</relation>
    <relation name="R15" arity="2" nbTuples="100" semantics="soft" defaultCost="infinity">13 68:1 1|76 36:1 2|67 91:1 3|78 69:1 4|43 2:1 5|85 66:1 6|26 62:1 7|28 61:1 8|44 33:1 9|15 45:1 10|83 31:2 1|9 8:2 2|82 83:2 3|30 11:2 4|76 78:2 5|3 100:2 6|97 32:2 7|49 37:2 8|83 2:2 9|51 73:2 10|13 78:3 1|52 36:3 2|73 40:3 3|42 95:3 4|26 59:3 5|81 82:3 6|37 71:3 7|23 65:3 8|80 67:3 9|3 3:3 10|87 85:4 1|88 93:4 2|94 33:4 3|62 17:4 4|48 84:4 5|2 42:4 6|16 74:4 7|28 23:4 8|62 28:4 9|69 65:4 10|11 24:5 1|39 48:5 2|97 57:5 3|63 43:5 4|100 85:5 5|79 29:5 6|29 48:5 7|64 17:5 8|26 77:5 9|48 90:5 10|33 79:6 1|85 83:6 2|93 76:6 3|9 9:6 4|4 17:6 5|65 74:6 6|20 64:6 7|20 19:6 8|92 62:6 9|77 55:6 10|97 20:7 1|95 70:7 2|27 90:7 3|77 9:7 4|43 44:7 5|39 56:7 6|66 99:7 7|75 87:7 8|90 93:7 9|52 71:7 10|85 38:8 1|23 49:8 2|60 48:8 3|12 59:8 4|96 77:8 5|52 16:8 6|90 64:8 7|67 77:8 8|74 51:8 9|82 20:8 10|41 66:9 1|94 59:9 2|13 83:9 3|6 13:9 4|86 87:9 5|23 87:9 6|49 71:9 7|25 75:9 8|55 69:9 9|14 86:9 10|12 81:10 1|61 30:10 2|4 65:10 3|49 88:10 4|14 8:10 5|1 61:10 6|12 24:10 7|67 59:10 8|70 74:10 9|36 92:10 10</relation>
    <relation name="R16" arity="2" nbTuples="100" semantics="soft" defaultCost="infinity">42 31:1 1|58 71:1 2|99 78:1 3|5 60:1 4|7 52:1 5|4 55:1 6|87 32:1 7|41 10:1 8|34 92:1 9|10 80:1 10|71 25:2 1|4 79:2 2|14 73:2 3|85 38:2 4|90 19:2 5|33 53:2 6|85 91:2 7|60 28:2 8|35 65:2 9|46 15:2 10|79 96:3 1|37 78:3 2|46 76:3 3|94 20:3 4|36 32:3 5|37 35:3 6|80 20:3 7|18 56:3 8|66 96:3 9|65 22:3 10|37 3:4 1|86 85:4 2|4 28:4 3|9 40:4 4|1 65:4 5|1 71:4 6|2 35:4 7|72 59:4 8|54 98:4 9|10 41:4 10|42 6:5 1|68 35:5 2|66 68:5 3|58 30:5 4|70 75:5 5|42 36:5 6|51 99:5 7|50 10:5 8|82 36:5 9|10 72:5 10|71 47:6 1|35 11:6 2|10 26:6 3|15 63:6 4|7 78:6 5|22 63:6 6|98 18:6 7|40 86:6 8|29 17:6 9|84 43:6 10|58 93:7 1|36 79:7 2|56 44:7 3|5 93:7 4|46 93:7 5|56 4:7 6|53 53:7 7|98 32:7 8|99 59:7 9|95 100:7 10|35 89:8 1|79 6:8 2|30 16:8 3|73 60:8 4|69 40:8 5|81 21:8 6|61 59:8 7|34 26:8 8|80 48:8 9|44 67:8 10|44 45:9 1|20 93:9 2|22 53:9 3|15 34:9 4|11 99:9 5|57 41:9 6|50 7:9 7|48 57:9 8|36 94:9 9|72 65:9 10|21 4:10 1|71 62:10 2|7 58:10 3|99 57:10 4|5 16:10 5|89 91:10 6|50 10:10 7|70 51:10 8|69 34:10 9|12 25:10 10</relation>
    <relation name="R17" arity="2" nbTuples="100" semantics="soft" defaultCost="infinity">41 44:1 1|93 60:1 2|99 56:1 3|39 42:1 4|97 6:1 5|57 46:1 6|31 68:1 7|43 71:1 8|43 26:1 9|9 3:1 10|39 7:2 1|28 30:2 2|91 14:2 3|14 55:2 4|91 8:2 5|53 63:2 6|73 18:2 7|82 93:2 8|54 72:2 9|57 15:2 10|21 9:3 1|14 97:3 2|45 4:3 3|6 99:3 4|78 49:3 5|13 29:3 6|23 7:3 7|75 57:3 8|95 40:3 9|64 83:3 10|87 46:4 1|17 15:4 2|36 76:4 3|66 33:4 4|25 95:4 5|77 77:4 6|5 36:4 7|78 15:4 8|25 45:4 9|79 23:4 10|59 90:5 1|21 32:5 2|45 36:5 3|66 86:5 4|74 18:5 5|28 65:5 6|95 35:5 7|86 39:5 8|90 52:5 9|47 37:5 10|95 81:6 1|46 17:6 2|25 87:6 3|35 63:6 4|99 57:6 5|91 39:6 6|61 38:6 7|10 68:6 8|97 74:6 9|67 24:6 10|25 23:7 1|28 72:7 2|46 68:7 3|70 3:7 4|34 9:7 5|11 73:7 6|82 47:7 7|7 81:7 8|55 49:7 9|51 71:7 10|21 35:8 1|17 92:8 2|13 84:8 3|61 4:8 4|47 16:8 5|11 53:8 6|56 13:8 7|38 21:8 8|44 50:8 9|48 14:8 10|38 40:9 1|75 79:9 2|27 35:9 3|53 63:9 4|100 38:9 5|27 51:9 6|70 28:9 7|35 19:9 8|44 19:9 9|18 98:9 10|36 48:10 1|67 33:10 2|38 82:10 3|54 10:10 4|71 32:10 5|41 83:10 6|6 68:10 7|59 53:10 8|5 2:10 9|99 22:10 10</relation>
    <relation name="R18" arity="2" nbTuples="100" semantics="soft" defaultCost="infinity">68 70:1 1|76 49:1 2|64 80:1 3|4 25:1 4|50 63:1 5|77 92:1 6|5 53:1 7|23 34:1 8|85 41:1 9|82 73:1 10|19 73:2 1|4 9:2 2|54 93:2 3|85 68:2 4|61 38:2 5|85 27:2 6|54 55:2 7|29 11:2 8|7 8:2 9|79 81:2 10|97 11:3 1|93 48:3 2|45 37:3 3|3 88:3 4|55 26:3 5|61 65:3 6|44 20:3 7|44 91:3 8|22 49:3 9|98 11:3 10|73 3:4 1|2 18:4 2|60 13:4 3|63 77:4 4|55 96:4 5|36 48:4 6|35 9:4 7|14 96:4 8|69 83:4 9|3 72:4 10|77 29:5 1|95 69:5 2|48 24:5 3|70 64:5 4|10 97:5 5|17 47:5 6|39 98:5 7|42 8:5 8|30 21:5 9|56 6:5 10|7 18:6 1|31 26:6 2|48 56:6 3|45 8:6 4|12 28:6 5|55 8:6 6|4 54:6 7|29 30:6 8|85 69:6 9|59 59:6 10|30 30:7 1|4 8:7 2|88 49:7 3|77 91:7 4|21 79:7 5|64 19:7 6|27 82:7 7|84 24:7 8|26 27:7 9|31 4:7 10|56 70:8 1|18 99:8 2|91 98:8 3|34 13:8 4|89 33:8 5|50 92:8 6|98 18:8 7|63 8:8 8|17 29:8 9|53 88:8 10|87 8:9 1|27 69:9 2|85 8:9 3|85 65:9 4|59 26:9 5|67 76:9 6|78 91:9 7|86 79:9 8|96 57:9 9|24 82:9 10|32 74:10 1|66 71:10 2|34 65:10 3|66 81:10 4|53 96:10 5|24 17:10 6|96 64:10 7|98 36:10 8|25 20:10 9|25 2:10 10</relation>
    <relation name="R19" arity="2" nbTuples="100" semantics="soft" defaultCost="infinity">60 58:1 1|35 41:1 2|27 15:1 3|31 94:1 4|8 60:1 5|4 15:1 6|3 37:1 7|56 33:1 8|2 2:1 9|95 45:1 10|40 57:2 1|96 79:2 2|72 86:2 3|95 50:2 4|57 68:2 5|56 74:2 6|9 29:2 7|63 18:2 8|21 82:2 9|66 8:2 10|1 21:3 1|26 29:3 2|16 91:3 3|68 9:3 4|69 95:3 5|18 93:3 6|50 62:3 7|8 83:3 8|58 61:3 9|82 34:3 10|80 79:4 1|68 73:4 2|25 74:4 3|10 26:4 4|70 54:4 5|30 32:4 6|10 25:4 7|91 46:4 8|36 88:4 9|41 6:4 10|81 83:5 1|88 5:5 2|21 19:5 3|30 81:5 4|6 21:5 5|72 76:5 6|17 24:5 7|4 48:5 8|65 4:5 9|76 15:5 10|30 45:6 1|6 78:6 2|32 30:6 3|57 68:6 4|40 43:6 5|25 17:6 6|83 43:6 7|63 89:6 8|18 31:6 9|90 39:6 10|92 60:7 1|56 22:7 2|91 19:7 3|83 23:7 4|40 84:7 5|41 17:7 6|72 67:7 7|54 40:7 8|57 4:7 9|87 91:7 10|94 51:8 1|26 62:8 2|43 79:8 3|56 44:8 4|20 69:8 5|25 30:8 6|55 79:8 7|58 99:8 8|14 44:8 9|65 51:8 10|67 32:9 1|17 21:9 2|85 18:9 3|80 98:9 4|17 73:9 5|11 34:9 6|58 17:9 7|76 44:9 8|15 27:9 9|6 50:9 10|32 54:10 1|54 50:10 2|66 55:10 3|14 60:10 4|4 93:10 5|29 84:10 6|34 41:10 7|44 75:10 8|99 75:10 9|20 48:10 10</relation>
    <relation name="R20" arity="2" nbTuples="100" semantics="soft" defaultCost="infinity">66 10:1 1|20 1:1 2|22 14:1 3|27 38:1 4|24 1:1 5|75 79:1 6|21 81:1 7|85 58:1 8|12 33:1 9|72 52:1 10|32 42:2 1|79 72:2 2|3 34:2 3|91 14:2 4|34 32:2 5|57 57:2 6|81 39:2 7|80 58:2 8|54 73:2 9|71 1:2 10|71 52:3 1|76 40:3 2|80 53:3 3|34 49:3 4|16 46:3 5|29 15:3 6|86 49:3 7|80 88:3 8|24 37:3 9|97 9:3 10|77 46:4 1|56 44:4 2|88 64:4 3|78 46:4 4|85 85:4 5|84 10:4 6|68 56:4 7|13 39:4 8|10 52:4 9|82 41:4 10|75 59:5 1|77 99:5 2|68 77:5 3|13 76:5 4|87 78:5 5|27 47:5 6|75 19:5 7|30 80:5 8|20 28:5 9|83 14:5 10|15 43:6 1|98 18:6 2|1 24:6 3|59 68:6 4|40 25:6 5|44 93:6 6|22 40:6 7|87 14:6 8|6 37:6 9|58 23:6 10|90 14:7 1|63 31:7 2|67 100:7 3|25 24:7 4|88 95:7 5|41 72:7 6|42 97:7 7|91 45:7 8|6 46:7 9|55 22:7 10|54 4:8 1|79 52:8 2|22 48:8 3|9 93:8 4|7 64:8 5|99 59:8 6|38 79:8 7|6 6:8 8|28 11:8 9|39 76:8 10|86 52:9 1|93 78:9 2|17 38:9 3|12 88:9 4|82 45:9 5|27 35:9 6|61 43:9 7|5 13:9 8|83 58:9 9|6 97:9 10|13 9:10 1|58 81:10 2|59 61:10 3|21 12:10 4|45 6:10 5|53 51:10 6|20 45:10 7|11 46:10 8|27 12:10 9|21 56:10 10</relation>
    <relation name="R21" arity="2" nbTuples="100" semantics="soft" defaultCost="infinity">28 74:1 1|38 46:1 2|78 87:1 3|61 17:1 4|95 1:1 5|4 25:1 6|4 67:1 7|51 100:1 8|57 3:1 9|88 59:1 10|17 44:2 1|3 95:2 2|57 34:2 3|69 78:2 4|97 48:2 5|61 31:2 6|93 20:2 7|60 88:2 8|41 61:2 9|73 66:2 10|98 35:3 1|73 69:3 2|11 21:3 3|73 15:3 4|77 23:3 5|94 31:3 6|78 95:3 7|60 2:3 8|8 72:3 9|34 20:3 10|25 24:4 1|54 54:4 2|68 48:4 3|71 1:4 4|45 85:4 5|62 67:4 6|71 37:4 7|29 78:4 8|60 12:4 9|1 14:4 10|7 71:5 1|41 11:5 2|48 64:5 3|50 81:5 4|23 16:5 5|80 48:5 6|33 45:5 7|17 38:5 8|91 59:5 9|79 73:5 10|2 17:6 1|67 95:6 2|45 24:6 3|66 55:6 4|42 40:6 5|30 92:6 6|92 99:6 7|79 33:6 8|5 51:6 9|87 24:6 10|24 54:7 1|32 73:7 2|51 61:7 3|9 100:7 4|80 81:7 5|68 4:7 6|32 16:7 7|95 90:7 8|46 94:7 9|8 80:7 10|3 83:8 1|26 6:8 2|89 62:8 3|69 57:8 4|86 25:8 5|39 22:8 6|56 62:8 7|32 79:8 8|22 90:8 9|1 28:8 10|93 80:9 1|73 93:9 2|71 35:9 3|99 73:9 4|56 99:9 5|87 52:9 6|62 45:9 7|11 44:9 8|29 47:9 9|69 75:9 10|12 26:10 1|20 87:10 2|64 88:10 3|31 74:10 4|31 89:10 5|69 61:10 6|13 97:10 7|76 53:10 8|9 36:10 9|77 86:10 10</relation>
    <relation name="R22" arity="2" nbTuples="100" semantics="soft" defaultCost="infinity">9 34:1 1|51 60:1 2|60 27:1 3|70 24:1 4|21 16:1 5|41 34:1 6|35 97:1 7|95 8:1 8|96 57:1 9|3 77:1 10|60 31:2 1|14 4:2 2|54 13:2 3|29 53:2 4|55 30:2 5|100 62:2 6|99 59:2 7|86 81:2 8|18 28:2 9|83 21:2 10|68 88:3 1|88 88:3 2|13 34:3 3|26 36:3 4|29 100:3 5|89 26:3 6|74 16:3 7|8 61:3 8|95 33:3 9|2 77:3 10|19 43:4 1|60 18:4 2|25 43:4 3|79 97:4 4|41 60:4 5|82 11:4 6|17 34:4 7|16 75:4 8|11 67:4 9|32 80:4 10|24 14:5 1|63 10:5 2|18 9:5 3|63 99:5 4|42 3:5 5|56 18:5 6|25 8:5 7|48 67:5 8|53 31:5 9|90 42:5 10|27 1:6 1|30 48:6 2|26 7:6 3|15 22:6 4|25 60:6 5|76 46:6 6|100 42:6 7|24 27:6 8|55 93:6 9|24 33:6 10|5 42:7 1|40 90:7 2|51 79:7 3|56 67:7 4|7 38:7 5|59 75:7 6|16 66:7 7|35 59:7 8|64 88:7 9|75 64:7 10|28 42:8 1|82 84:8 2|41 76:8 3|9 66:8 4|18 61:8 5|90 35:8 6|17 12:8 7|16 67:8 8|87 72:8 9|99 83:8 10|86 70:9 1|33 68:9 2|55 99:9 3|76 73:9 4|31 61:9 5|15 4:9 6|49 59:9 7|72 73:9 8|18 96:9 9|40 18:9 10|92 19:10 1|61 75:10 2|56 97:10 3|2 48:10 4|25 33:10 5|70 84:10 6|99 67:10 7|24 36:10 8|91 2:10 9|61 62:10 10</relation>
    <relation name="R23" arity="2" nbTuples="100" semantics="soft" defaultCost="infinity">1 17:1 1|48 84:1 2|70 52:1 3|27 24:1 4|47 19:1 5|86 5:1 6|17 24:1 7|1 76:1 8|12 23:1 9|50 44:1 10|66 26:2 1|12 55:2 2|35 69:2 3|83 75:2 4|92 79:2 5|14 23:2 6|100 75:2 7|64 90:2 8|49 61:2 9|78 10:2 10|62 83:3 1|59 40:3 2|23 42:3 3|41 4:3 4|69 91:3 5|42 96:3 6|63 47:3 7|23 43:3 8|51 14:3 9|8 36:3 10|86 4:4 1|75 70:4 2|96 34:4 3|40 76:4 4|72 53:4 5|21 19:4 6|20 54:4 7|24 10:4 8|81 34:4 9|92 76:4 10|9 43:5 1|11 10:5 2|80 72:5 3|78 25:5 4|85 54:5 5|70 17:5 6|35 26:5 7|37 59:5 8|21 50:5 9|78 17:5 10|25 75:6 1|49 37:6 2|28 57:6 3|46 83:6 4|87 65:6 5|93 2:6 6|54 46:6 7|91 25:6 8|75 15:6 9|82 97:6 10|99 100:7 1|70 90:7 2|18 83:7 3|3 39:7 4|23 30:7 5|61 88:7 6|95 33:7 7|24 50:7 8|93 31:7 9|56 42:7 10|64 35:8 1|79 39:8 2|17 6:8 3|87 100:8 4|19 22:8 5|48 92:8 6|43 92:8 7|15 40:8 8|62 56:8 9|65 24:8 10|29 65:9 1|43 59:9 2|95 93:9 3|56 75:9 4|3 15:9 5|39 41:9 6|96 46:9 7|78 79:9 8|89 9:9 9|76 26:9 10|29 88:10 1|91 25:10 2|44 90:10 3|23 36:10 4|73 36:10 5|13 89:10 6|45 73:10 7|55 30:10 8|9 11:10 9|25 16:10 10</relation>
    <relation name="R24" arity="2" nbTuples="100" semantics="soft" defaultCost="infinity">30 46:1 1|55 92:1 2|84 78:1 3|26 65:1 4|48 78:1 5|29 72:1 6|28 95:1 7|62 58:1 8|21 95:1 9|54 31:1 10|13 21:2 1|69 100:2 2|81 80:2 3|42 76:2 4|73 86:2 5|14 41:2 6|50 98:2 7|77 67:2 8|22 5:2 9|18 19:2 10|94 63:3 1|56 40:3 2|35 78:3 3|94 92:3 4|26 92:3 5|62 78:3 6|87 42:3 7|42 54:3 8|88 15:3 9|25 27:3 10|68 41:4 1|75 89:4 2|7 35:4 3|58 37:4 4|7 25:4 5|72 9:4 6|2 54:4 7|83 62:4 8|76 19:4 9|78 86:4 10|9 19:5 1|74 77:5 2|65 7:5 3|8 60:5 4|39 39:5 5|83 70:5 6|48 19:5 7|15 99:5 8|80 93:5 9|25 24:5 10|67 22:6 1|26 34:6 2|12 21:6 3|46 11:6 4|19 59:6 5|66 98:6 6|7 61:6 7|95 46:6 8|24 73:6 9|22 34:6 10|19 93:7 1|65 72:7 2|87 18:7 3|11 64:7 4|92 87:7 5|93 88:7 6|18 52:7 7|58 33:7 8|36 71:7 9|16 40:7 10|41 40:8 1|95 52:8 2|59 70:8 3|35 15:8 4|14 42:8 5|47 22:8 6|48 74:8 7|26 37:8 8|58 42:8 9|50 13:8 10|33 39:9 1|7 36:9 2|45 46:9 3|31 22:9 4|89 39:9 5|47 45:9 6|7 73:9 7|41 31:9 8|46 6:9 9|66 48:9 10|54 88:10 1|11 50:10 2|26 34:10 3|86 78:10 4|24 79:10 5|87 14:10 6|17 40:10 7|10 50:10 8|5 53:10 9|60 56:10 10</relation>
    <relation name="R25" arity="2" nbTuples="100" semantics="soft" defaultCost="infinity">50 1:1 1|45 56:1 2|88 22:1 3|90 96:1 4|58 8:1 5|98 85:1 6|48 98:1 7|91 99:1 8|8 6:1 9|14 22:1 10|71 2:2 1|41 3:2 2|55 26:2 3|32 48:2 4|61 93:2 5|10 14:2 6|46 11:2 7|71 53:2 8|96 29:2 9|42 24:2 10|79 87:3 1|86 18:3 2|31 45:3 3|19 100:3 4|96 55:3 5|42 33:3 6|53 4:3 7|100 41:3 8|61 89:3 9|8 67:3 10|33 44:4 1|13 10:4 2|61 62:4 3|62 1:4 4|43 48:4 5|37 78:4 6|8 46:4 7|56 82:4 8|32 90:4 9|14 58:4 10|60 50:5 1|97 68:5 2|66 42:5 3|68 94:5 4|78 3:5 5|19 70:5 6|85 52:5 7|13 29:5 8|65 76:5 9|75 16:5 10|35 13:6 1|4 1:6 2|94 22:6 3|63 77:6 4|72 98:6 5|39 5:6 6|90 70:6 7|63 51:6 8|49 24:6 9|20 34:6 10|28 85:7 1|61 81:7 2|24 63:7 3|38 91:7 4|81 15:7 5|65 54:7 6|76 27:7 7|39 30:7 8|5 57:7 9|63 13:7 10|80 87:8 1|84 67:8 2|59 19:8 3|65 75:8 4|5 5:8 5|96 72:8 6|94 75:8 7|32 40:8 8|36 86:8 9|92 31:8 10|61 20:9 1|82 27:9 2|7 81:9 3|6 39:9 4|14 91:9 5|26 80:9 6|34 1:9 7|72 68:9 8|27 89:9 9|80 28:9 10|57 20:10 1|15 14:10 2|21 41:10 3|51 86:10 4|36 75:10 5|75 16:10 6|98 73:10 7|89 39:10 8|73 93:10 9|60 8:10 10</relation>
    <relation name="R26" arity="2" nbTuples="100" semantics="soft" defaultCost="infinity">17 77:1 1|57 46:1 2|35 7:1 3|91 51:1 4|54 25:1 5|73 47:1 6|15 36:1 7|7 37:1 8|40 13:1 9|1 68:1 10|55 39:2 1|29 76:2 2|60 82:2 3|15 52:2 4|1 73:2 5|100 14:2 6|72 34:2 7|56 73:2 8|92 15:2 9|54 26:2 10|55 27:3 1|53 92:3 2|80 29:3 3|84 96:3 4|26 35:3 5|91 74:3 6|39 76:3 7|7 71:3 8|50 98:3 9|26 76:3 10|20 13:4 1|46 47:4 2|61 6:4 3|92 66:4 4|48 27:4 5|78 45:4 6|66 80:4 7|67 50:4 8|65 88:4 9|23 54:4 10|69 51:5 1|54 94:5 2|84 35:5 3|66 70:5 4|84 50:5 5|21 80:5 6|93 7:5 7|36 57:5 8|87 62:5 9|13 42:5 10|17 7:6 1|91 1:6 2|38 100:6 3|1 59:6 4|49 44:6 5|82 37:6 6|84 10:6 7|57 96:6 8|93 95:6 9|89 68:6 10|7 9:7 1|60 34:7 2|80 87:7 3|56 15:7 4|81 11:7 5|68 26:7 6|56 80:7 7|66 48:7 8|64 8:7 9|20 62:7 10|45 23:8 1|37 10:8 2|32 95:8 3|46 42:8 4|49 82:8 5|29 19:8 6|21 74:8 7|4 75:8 8|26 89:8 9|90 8:8 10|47 51:9 1|65 71:9 2|56 53:9 3|78 54:9 4|23 32:9 5|27 84:9 6|6 21:9 7|47 88:9 8|76 83:9 9|12 12:9 10|29 97:10 1|78 97:10 2|47 84:10 3|93 89:10 4|69 50:10 5|94 60:10 6|27 32:10 7|52 3:10 8|60 63:10 9|85 73:10 10</relation>
    <relation name="R27" arity="2" nbTuples="100" semantics="soft" defaultCost="infinity">48 35:1 1|50 29:1 2|44 13:1 3|40 62:1 4|56 21:1 5|83 69:1 6|31 78:1 7|62 84:1 8|8 60:1 9|45 32:1 10|82 13:2 1|97 68:2 2|86 54:2 3|16 91:2 4|8 46:2 5|36 41:2 6|28 60:2 7|49 13:2 8|82 77:2 9|31 53:2 10|94 40:3 1|39 41:3 2|26 85:3 3|59 79:3 4|35 62:3 5|74 67:3 6|33 78:3 7|31 72:3 8|33 83:3 9|15 46:3 10|3 38:4 1|1 4:4 2|23 6:4 3|56 13:4 4|27 49:4 5|53 94:4 6|20 80:4 7|55 23:4 8|47 10:4 9|47 34:4 10|6 79:5 1|41 28:5 2|69 62:5 3|74 49:5 4|58 97:5 5|32 36:5 6|4 93:5 7|32 62:5 8|16 32:5 9|29 41:5 10|70 100:6 1|26 35:6 2|25 49:6 3|66 19:6 4|87 8:6 5|73 17:6 6|100 44:6 7|25 9:6 8|32 90:6 9|36 29:6 10|96 54:7 1|53 35:7 2|47 34:7 3|43 47:7 4|78 77:7 5|43 51:7 6|12 39:7 7|46 69:7 8|36 3:7 9|61 92:7 10|32 60:8 1|43 96:8 2|83 68:8 3|23 77:8 4|92 15:8 5|50 35:8 6|19 87:8 7|71 93:8 8|83 21:8 9|14 16:8 10|71 15:9 1|97 61:9 2|10 44:9 3|95 94:9 4|24 53:9 5|95 52:9 6|18 57:9 7|47 53:9 8|15 3:9 9|70 14:9 10|11 52:10 1|6 54:10 2|52 18:10 3|18 31:10 4|52 53:10 5|31 82:10 6|64 25:10 7|50 6:10 8|54 13:10 9|79 83:10 10</relation>
    <relation name="R28" arity="2" nbTuples="100" semantics="soft" defaultCost="infinity">25 99:1 1|36 59:1 2|10 8:1 3|2 15:1 4|86 33:1 5|89 80:1 6|32 50:1 7|94 27:1 8|6 11:1 9|13 61:1 10|72 83:2 1|34 54:2 2|81 94:2 3|82 17:2 4|63 41:2 5|95 99:2 6|97 82:2 7|28 64:2 8|9 74:2 9|21 20:2 10|73 80:3 1|64 99:3 2|85 77:3 3|89 67:3 4|54 31:3 5|48 30:3 6|57 70:3 7|7 19:3 8|72 45:3 9|78 19:3 10|15 25:4 1|17 15:4 2|95 66:4 3|84 56:4 4|79 32:4 5|7 99:4 6|24 51:4 7|34 80:4 8|28 43:4 9|43 1:4 10|12 43:5 1|85 95:5 2|62 53:5 3|79 33:5 4|12 80:5 5|39 59:5 6|90 95:5 7|10 79:5 8|75 48:5 9|1 55:5 10|7 53:6 1|76 92:6 2|66 91:6 3|21 50:6 4|9 32:6 5|18 37:6 6|56 33:6 7|90 14:6 8|51 41:6 9|60 50:6 10|15 62:7 1|19 62:7 2|49 60:7 3|68 85:7 4|21 86:7 5|1 14:7 6|82 16:7 7|96 78:7 8|41 78:7 9|73 18:7 10|52 75:8 1|31 58:8 2|64 46:8 3|88 69:8 4|89 39:8 5|97 68:8 6|88 9:8 7|80 98:8 8|30 93:8 9|78 81:8 10|97 55:9 1|3 53:9 2|100 41:9 3|62 42:9 4|64 29:9 5|41 72:9 6|66 38:9 7|35 38:9 8|81 59:9 9|35 8:9 10|60 98:10 1|56 1:10 2|99 24:10 3|84 93:10 4|76 31:10 5|7 2:10 6|23 33:10 7|7 19:10 8|94 48:10 9|89 55:10 10</relation>
    <relation name="R29" arity="2" nbTuples="100" semantics="soft" defaultCost="infinity">3 45:1 1|74 81:1 2|87 36:1 3|16 82:1 4|5 73:1 5|30 21:1 6|10 79:1 7|30 83:1 8|71 45:1 9|97 52:1 10|79 4:2 1|16 18:2 2|81 100:2 3|15 67:2 4|90 45:2 5|28 90:2 6|92 66:2 7|40 46:2 8|36 76:2 9|21 97:2 10|7 33:3 1|39 29:3 2|17 60:3 3|67 86:3 4|6 14:3 5|30 9:3 6|61 87:3 7|2 21:3 8|41 76:3 9|71 66:3 10|90 29:4 1|17 58:4 2|64 67:4 3|81 57:4 4|7 23:4 5|8 85:4 6|68 72:4 7|50 11:4 8|81 48:4 9|34 71:4 10|33 86:5 1|95 7:5 2|67 81:5 3|54 23:5 4|10 74:5 5|29 38:5 6|74 32:5 7|46 63:5 8|8 60:5 9|76 84:5 10|79 88:6 1|23 55:6 2|45 78:6 3|56 43:6 4|46 33:6 5|94 61:6 6|73 46:6 7|91 96:6 8|94 14:6 9|47 94:6 10|16 80:7 1|41 8:7 2|33 71:7 3|53 95:7 4|55 43:7 5|47 91:7 6|53 48:7 7|99 70:7 8|58 89:7 9|50 74:7 10|38 57:8 1|14 39:8 2|41 66:8 3|17 65:8 4|37 69:8 5|56 6:8 6|4 65:8 7|79 95:8 8|22 36:8 9|44 39:8 10|84 54:9 1|78 75:9 2|13 81:9 3|84 11:9 4|11 14:9 5|64 16:9 6|38 12:9 7|1 74:9 8|65 73:9 9|3 87:9 10|65 39:10 1|88 24:10 2|68 10:10 3|71 13:10 4|45 1:10 5|37 8:10 6|56 61:10 7|61 32:10 8|14 38:10 9|89 75:10 10</relation>
    <relation name="R30" arity="2" nbTuples="100" semantics="soft" defaultCost="infinity">25 72:1 1|17 69:1 2|70 61:1 3|52 66:1 4|32 57:1 5|74 1:1 6|21 3:1 7|54 3:1 8|1 66:1 9|72 8:1 10|54 56:2 1|32 7:2 2|78 78:2 3|74 44:2 4|91 29:2 5|67 84:2 6|10 65:2 7|96 65:2 8|27 87:2 9|41 22:2 10|59 88:3 1|32 10:3 2|45 32:3 3|50 20:3 4|73 34:3 5|52 15:3 6|86 66:3 7|4 21:3 8|77 99:3 9|74 93:3 10|1 42:4 1|14 33:4 2|48 71:4 3|58 37:4 4|3 60:4 5|28 55:4 6|90 74:4 7|70 12:4 8|23 14:4 9|75 29:4 10|35 73:5 1|13 40:5 2|17 61:5 3|26 21:5 4|18 61:5 5|21 3:5 6|79 79:5 7|90 58:5 8|12 61:5 9|62 16:5 10|72 42:6 1|84 4:6 2|17 28:6 3|5 46:6 4|63 10:6 5|66 44:6 6|43 28:6 7|34 68:6 8|38 37:6 9|13 2:6 10|33 31:7 1|28 100:7 2|29 29:7 3|77 22:7 4|7 45:7 5|22 52:7 6|73 1:7 7|56 86:7 8|26 75:7 9|36 74:7 10|92 30:8 1|65 36:8 2|13 90:8 3|34 98:8 4|67 97:8 5|86 45:8 6|79 21:8 7|30 5:8 8|35 50:8 9|48 41:8 10|31 39:9 1|84 55:9 2|32 63:9 3|44 68:9 4|68 75:9 5|36 78:9 6|83 40:9 7|4 71:9 8|100 75:9 9|63 99:9 10|75 7:10 1|76 5:10 2|26 25:10 3|85 45:10 4|94 94:10 5|72 18:10 6|68 62:10 7|34 72:10 8|6 82:10 9|10 68:10 10</relation>
    <relation name="R31" arity="2" nbTuples="100" semantics="soft" defaultCost="infinity">57 69:1 1|53 91:1 2|2 84:1 3|22 60:1 4|96 33:1 5|21 92:1 6|44 84:1 7|34 16:1 8|59 80:1 9|96 96:1 10|85 40:2 1|41 15:2 2|1 50:2 3|21 78:2 4|48 37:2 5|10 74:2 6|86 62:2 7|54 46:2 8|84 43:2 9|99 40:2 10|60 74:3 1|99 60:3 2|46 100:3 3|85 33:3 4|19 53:3 5|56 42:3 6|49 64:3 7|17 47:3 8|54 4:3 9|18 98:3 10|100 56:4 1|50 95:4 2|80 15:4 3|80 53:4 4|31 10:4 5|23 79:4 6|72 31:4 7|44 81:4 8|51 23:4 9|88 90:4 10|57 59:5 1|25 69:5 2|4 27:5 3|10 93:5 4|55 58:5 5|95 50:5 6|15 58:5 7|70 37:5 8|64 75:5 9|33 1:5 10|37 95:6 1|76 4:6 2|7 36:6 3|53 84:6 4|54 71:6 5|40 86:6 6|18 90:6 7|25 76:6 8|84 93:6 9|77 42:6 10|29 70:7 1|28 20:7 2|95 32:7 3|51 97:7 4|56 25:7 5|86 85:7 6|38 52:7 7|50 61:7 8|39 31:7 9|86 33:7 10|33 99:8 1|88 98:8 2|54 86:8 3|64 17:8 4|95 71:8 5|53 64:8 6|7 46:8 7|23 53:8 8|65 28:8 9|44 89:8 10|96 56:9 1|19 56:9 2|83 33:9 3|82 88:9 4|70 94:9 5|10 36:9 6|29 9:9 7|79 15:9 8|50 17:9 9|83 62:9 10|6 75:10 1|96 94:10 2|73 78:10 3|75 75:10 4|60 82:10 5|32 92:10 6|83 71:10 7|76 2:10 8|40 64:10 9|20 24:10 10</relation>
    <relation name="R32" arity="2" nbTuples="100" semantics="soft" defaultCost="infinity">81 1:1 1|66 74:1 2|52 83:1 3|25 100:1 4|89 98:1 5|28 86:1 6|60 21:1 7|65 57:1 8|23 18:1 9|44 41:1 10|45 62:2 1|8 25:2 2|54 6:2 3|56 43:2 4|13 53:2 5|11 37:2 6|7 2:2 7|59 64:2 8|11 42:2 9|2 76:2 10|35 25:3 1|50 90:3 2|12 38:3 3|22 4:3 4|60 69:3 5|58 100:3 6|63 40:3 7|84 43:3 8|76 84:3 9|17 62:3 10|95 14:4 1|14 82:4 2|45 31:4 3|74 39:4 4|69 33:4 5|67 36:4 6|38 40:4 7|27 29:4 8|89 14:4 9|57 85:4 10|5 4:5 1|45 94:5 2|93 90:5 3|24 62:5 4|68 88:5 5|17 58:5 6|43 20:5 7|37 75:5 8|77 38:5 9|19 57:5 10|26 37:6 1|4 81:6 2|72 17:6 3|9 85:6 4|74 55:6 5|39 37:6 6|38 10:6 7|86 81:6 8|55 7:6 9|98 6:6 10|46 60:7 1|71 20:7 2|74 86:7 3|2 4:7 4|23 40:7 5|93 33:7 6|21 3:7 7|92 79:7 8|92 76:7 9|96 55:7 10|27 82:8 1|90 3:8 2|65 59:8 3|92 72:8 4|17 58:8 5|69 86:8 6|98 30:8 7|34 26:8 8|94 67:8 9|34 53:8 10|20 9:9 1|72 95:9 2|66 8:9 3|1 54:9 4|15 16:9 5|30 60:9 6|10 41:9 7|90 74:9 8|6 98:9 9|12 10:9 10|46 53:10 1|93 89:10 2|77 61:10 3|17 77:10 4|43 88:10 5|73 61:10 6|25 75:10 7|31 74:10 8|98 41:10 9|11 92:10 10</relation>
    <relation name="R33" arity="2" nbTuples="100" semantics="soft" defaultCost="infinity">33 84:1 1|22 89:1 2|60 50:1 3|100 59:1 4|9 70:1 5|57 63:1 6|73 38:1 7|60 11:1 8|21 29:1 9|19 43:1 10|71 98:2 1|13 3:2 2|39 55:2 3|84 4:2 4|64 14:2 5|56 82:2 6|45 59:2 7|98 62:2 8|67 59:2 9|13 71:2 10|92 60:3 1|59 39:3 2|84 22:3 3|43 100:3 4|4 20:3 5|86 40:3 6|39 47:3 7|65 88:3 8|62 16:3 9|49 57:3 10|21 94:4 1|97 75:4 2|16 65:4 3|73 20:4 4|92 45:4 5|28 49:4 6|7 58:4 7|45 41:4 8|42 22:4 9|85 29:4 10|2 55:5 1|99 35:5 2|39 92:5 3|45 95:5 4|71 48:5 5|41 4:5 6|74 65:5 7|11 70:5 8|59 9:5 9|46 35:5 10|98 24:6 1|58 1:6 2|31 60:6 3|47 29:6 4|30 35:6 5|6 1:6 6|93 42:6 7|83 68:6 8|49 20:6 9|89 26:6 10|20 80:7 1|87 96:7 2|22 11:7 3|16 24:7 4|45 44:7 5|25 55:7 6|18 95:7 7|47 69:7 8|78 80:7 9|24 20:7 10|13 33:8 1|32 64:8 2|75 50:8 3|41 10:8 4|3 6:8 5|90 86:8 6|71 100:8 7|69 71:8 8|49 24:8 9|13 91:8 10|38 55:9 1|75 64:9 2|37 4:9 3|26 20:9 4|43 99:9 5|22 6:9 6|40 90:9 7|55 66:9 8|16 10:9 9|18 32:9 10|91 91:10 1|62 86:10 2|42 22:10 3|92 86:10 4|21 44:10 5|54 80:10 6|50 72:10 7|91 74:10 8|8 34:10 9|88 67:10 10</relation>
    <relation name="R34" arity="2" nbTuples="100" semantics="soft" defaultCost="infinity">65 33:1 1|51 2:1 2|54 23:1 3|13 24:1 4|21 37:1 5|82 12:1 6|85 80:1 7|26 74:1 8|88 62:1 9|70 81:1 10|20 12:2 1|41 43:2 2|30 11:2 3|92 36:2 4|83 23:2 5|90 9:2 6|14 23:2 7|87 14:2 8|42 69:2 9|100 26:2 10|32 84:3 1|36 60:3 2|86 78:3 3|28 92:3 4|1 42:3 5|49 53:3 6|2 58:3 7|42 84:3 8|68 31:3 9|49 81:3 10|82 4:4 1|75 98:4 2|12 58:4 3|3 34:4 4|96 78:4 5|95 54:4 6|47 16:4 7|54 72:4 8|2 36:4 9|74 52:4 10|42 29:5 1|45 70:5 2|72 9:5 3|38 98:5 4|30 27:5 5|29 85:5 6|74 68:5 7|26 34:5 8|69 18:5 9|23 65:5 10|12 39:6 1|22 31:6 2|64 9:6 3|40 100:6 4|42 35:6 5|95 44:6 6|85 83:6 7|8 4:6 8|96 24:6 9|89 31:6 10|17 37:7 1|70 58:7 2|91 58:7 3|44 77:7 4|47 41:7 5|2 61:7 6|6 22:7 7|29 93:7 8|60 75:7 9|15 62:7 10|44 85:8 1|33 61:8 2|4 44:8 3|22 84:8 4|24 56:8 5|34 61:8 6|52 85:8 7|77 55:8 8|65 85:8 9|42 96:8 10|53 20:9 1|26 99:9 2|56 56:9 3|97 94:9 4|77 15:9 5|24 63:9 6|26 55:9 7|57 62:9 8|68 36:9 9|10 85:9 10|54 31:10 1|6 19:10 2|80 40:10 3|46 19:10 4|90 66:10 5|79 31:10 6|54 19:10 7|45 76:10 8|72 19:10 9|74 22:10 10</relation>
    <relation name="R35" arity="2" nbTuples="100" semantics="soft" defaultCost="infinity">51 88:1 1|75 49:1 2|55 27:1 3|1 43:1 4|74 99:1 5|87 31:1 6|6 63:1 7|78 16:1 8|12 6:1 9|11 44:1 10|9 91:2 1|4 87:2 2|11 17:2 3|27 29:2 4|85 67:2 5|28 53:2 6|55 19:2 7|98 84:2 8|50 73:2 9|24 47:2 10|94 46:3 1|18 32:3 2|31 84:3 3|36 9:3 4|77 32:3 5|17 61:3 6|22 14:3 7|35 53:3 8|54 80:3 9|34 78:3 10|72 76:4 1|31 20:4 2|70 18:4 3|28 48:4 4|6 57:4 5|5 93:4 6|58 42:4 7|12 38:4 8|39 7:4 9|67 85:4 10|7 53:5 1|19 60:5 2|31 69:5 3|63 40:5 4|63 50:5 5|27 99:5 6|94 15:5 7|68 16:5 8|82 33:5 9|18 70:5 10|43 68:6 1|49 29:6 2|52 12:6 3|42 24:6 4|57 9:6 5|83 71:6 6|47 48:6 7|3 20:6 8|92 10:6 9|70 53:6 10|87 69:7 1|98 20:7 2|63 46:7 3|67 16:7 4|3 24:7 5|74 74:7 6|79 68:7 7|32 14:7 8|47 73:7 9|80 99:7 10|8 39:8 1|67 75:8 2|88 31:8 3|33 78:8 4|11 76:8 5|88 82:8 6|83 17:8 7|19 38:8 8|39 41:8 9|54 22:8 10|17 63:9 1|14 58:9 2|30 71:9 3|58 20:9 4|53 90:9 5|71 36:9 6|20 55:9 7|39 42:9 8|25 66:9 9|26 20:9 10|47 85:10 1|69 16:10 2|81 88:10 3|27 68:10 4|47 32:10 5|42 42:10 6|52 59:10 7|53 96:10 8|38 49:10 9|54 68:10 10</relation>
    <relation name="R36" arity="2" nbTuples="100" semantics="soft" defaultCost="infinity">94 55:1 1|16 32:1 2|49 83:1 3|52 40:1 4|42 96:1 5|51 89:1 6|57 45:1 7|89 90:1 8|76 77:1 9|22 9:1 10|19 84:2 1|31 87:2 2|76 11:2 3|16 63:2 4|13 59:2 5|78 72:2 6|11 98:2 7|97 92:2 8|43 100:2 9|11 76:2 10|20 15:3 1|46 31:3 2|53 98:3 3|74 50:3 4|39 2:3 5|99 46:3 6|61 90:3 7|42 90:3 8|15 78:3 9|69 89:3 10|14 96:4 1|59 31:4 2|93 13:4 3|13 34:4 4|17 44:4 5|21 26:4 6|69 51:4 7|71 53:4 8|88 86:4 9|49 43:4 10|60 50:5 1|3 65:5 2|49 92:5 3|79 61:5 4|4 84:5 5|85 34:5 6|45 70:5 7|62 25:5 8|22 18:5 9|48 21:5 10|62 49:6 1|52 100:6 2|92 78:6 3|81 18:6 4|73 40:6 5|15 41:6 6|12 42:6 7|6 99:6 8|45 31:6 9|4 57:6 10|57 38:7 1|22 89:7 2|81 10:7 3|75 48:7 4|58 36:7 5|63 26:7 6|72 6:7 7|36 26:7 8|62 55:7 9|17 54:7 10|9 95:8 1|49 75:8 2|41 27:8 3|11 1:8 4|42 18:8 5|47 82:8 6|60 89:8 7|39 6:8 8|13 94:8 9|22 62:8 10|37 100:9 1|12 6:9 2|4 43:9 3|86 64:9 4|35 89:9 5|40 97:9 6|50 33:9 7|32 8:9 8|80 4:9 9|84 37:9 10|28 27:10 1|42 7:10 2|97 1:10 3|30 46:10 4|30 1:10 5|2 78:10 6|100 84:10 7|82 15:10 8|54 40:10 9|41 38:10 10</relation>
    <relation name="R37" arity="2" nbTuples="100" semantics="soft" defaultCost="infinity">82 22:1 1|66 53:1 2|89 48:1 3|98 25:1 4|90 65:1 5|2 8:1 6|85 24:1 7|77 24:1 8|92 46:1 9|83 56:1 10|12 86:2 1|53 62:2 2|45 63:2 3|64 37:2 4|66 58:2 5|38 98:2 6|47 43:2 7|50 87:2 8|75 37:2 9|11 53:2 10|26 59:3 1|38 94:3 2|1 9:3 3|81 17:3 4|81 39:3 5|66 73:3 6|55 91:3 7|39 59:3 8|5 89:3 9|40 42:3 10|60 4:4 1|99 10:4 2|36 28:4 3|76 39:4 4|42 14:4 5|62 97:4 6|25 94:4 7|65 26:4 8|19 89:4 9|30 59:4 10|12 81:5 1|36 51:5 2|23 63:5 3|63 54:5 4|49 1:5 5|1 69:5 6|91 10:5 7|62 62:5 8|17 97:5 9|84 62:5 10|76 52:6 1|3 15:6 2|21 50:6 3|77 80:6 4|98 75:6 5|80 36:6 6|61 37:6 7|76 7:6 8|22 18:6 9|9 50:6 10|11 56:7 1|89 37:7 2|25 46:7 3|13 1:7 4|60 9:7 5|17 86:7 6|1 49:7 7|89 6:7 8|85 23:7 9|55 97:7 10|14 6:8 1|20 99:8 2|81 36:8 3|57 5:8 4|97 10:8 5|2 70:8 6|43 84:8 7|62 72:8 8|48 55:8 9|68 98:8 10|94 70:9 1|91 7:9 2|89 19:9 3|60 27:9 4|93 97:9 5|35 30:9 6|72 92:9 7|61 33:9 8|72 95:9 9|17 53:9 10|56 39:10 1|94 90:10 2|91 70:10 3|90 71:10 4|97 10:10 5|58 29:10 6|91 72:10 7|97 2:10 8|99 7:10 9|39 36:10 10</relation>
    <relation name="R38" arity="2" nbTuples="100" semantics="soft" defaultCost="infinity">12 37:1 1|19 16:1 2|51 89:1 3|37 59:1 4|80 70:1 5|78 32:1 6|24 80:1 7|86 95:1 8|95 62:1 9|63 81:1 10|11 99:2 1|53 88:2 2|73 52:2 3|19 67:2 4|39 29:2 5|59 61:2 6|15 4:2 7|2 65:2 8|74 96:2 9|40 54:2 10|13 31:3 1|77 45:3 2|12 34:3 3|56 53:3 4|24 98:3 5|42 10:3 6|17 36:3 7|7 25:3 8|50 87:3 9|89 84:3 10|49 38:4 1|13 90:4 2|25 4:4 3|24 88:4 4|97 75:4 5|78 3:4 6|94 62:4 7|28 97:4 8|20 4:4 9|31 25:4 10|19 68:5 1|19 57:5 2|33 94:5 3|26 3:5 4|71 1:5 5|50 5:5 6|17 18:5 7|31 90:5 8|75 54:5 9|52 38:5 10|32 100:6 1|53 72:6 2|24 85:6 3|7 94:6 4|58 5:6 5|69 94:6 6|79 90:6 7|11 69:6 8|98 64:6 9|62 89:6 10|16 3:7 1|62 72:7 2|15 93:7 3|79 46:7 4|2 77:7 5|83 79:7 6|85 28:7 7|73 3:7 8|86 13:7 9|63 71:7 10|98 85:8 1|77 18:8 2|56 20:8 3|77 31:8 4|30 43:8 5|35 58:8 6|1 50:8 7|21 51:8 8|59 76:8 9|89 34:8 10|59 20:9 1|73 89:9 2|29 94:9 3|81 43:9 4|62 21:9 5|50 43:9 6|49 84:9 7|47 10:9 8|90 84:9 9|57 63:9 10|2 39:10 1|78 38:10 2|9 39:10 3|8 100:10 4|98 27:10 5|3 8:10 6|57 99:10 7|88 69:10 8|91 38:10 9|15 88:10 10</relation>
    <relation name="R39" arity="2" nbTuples="100" semantics="soft" defaultCost="infinity">79 51:1 1|93 83:1 2|52 8:1 3|18 45:1 4|53 29:1 5|41 64:1 6|53 7:1 7|1 64:1 8|55 10:1 9|59 57:1 10|24 49:2 1|57 19:2 2|28 66:2 3|89 100:2 4|79 48:2 5|87 58:2 6|81 32:2 7|68 22:2 8|9 34:2 9|69 87:2 10|35 9:3 1|60 61:3 2|15 11:3 3|94 66:3 4|63 95:3 5|67 52:3 6|10 1:3 7|75 59:3 8|15 3:3 9|32 6:3 10|14 32:4 1|89 98:4 2|28 34:4 3|13 75:4 4|30 40:4 5|29 46:4 6|40 93:4 7|3 98:4 8|71 4:4 9|41 81:4 10|80 72:5 1|3 50:5 2|72 41:5 3|98 25:5 4|92 45:5 5|97 49:5 6|7 17:5 7|32 96:5 8|12 42:5 9|67 95:5 10|7 53:6 1|13 57:6 2|16 89:6 3|54 39:6 4|32 40:6 5|64 90:6 6|7 55:6 7|62 11:6 8|54 88:6 9|35 16:6 10|96 18:7 1|44 56:7 2|49 69:7 3|96 37:7 4|6 53:7 5|27 50:7 6|16 34:7 7|93 83:7 8|8 9:7 9|67 7:7 10|47 11:8 1|96 74:8 2|58 8:8 3|38 85:8 4|41 18:8 5|40 43:8 6|97 10:8 7|89 58:8 8|29 42:8 9|16 74:8 10|35 7:9 1|32 22:9 2|36 75:9 3|79 48:9 4|33 43:9 5|49 36:9 6|30 100:9 7|75 7:9 8|43 83:9 9|21 18:9 10|98 73:10 1|8 81:10 2|87 68:10 3|11 62:10 4|74 48:10 5|85 28:10 6|75 33:10 7|77 34:10 8|5 33:10 9|34 90:10 10</relation>
    <relation name="R40" arity="2" nbTuples="100" semantics="soft" defaultCost="infinity">86 71:1 1|82 55:1 2|16 73:1 3|63 61:1 4|79 80:1 5|18 98:1 6|27 10:1 7|6 26:1 8|94 12:1 9|79 50:1 10|24 56:2 1|94 8:2 2|66 24:2 3|47 4:2 4|90 76:2 5|17 41:2 6|65 92:2 7|62 100:2 8|45 80:2 9|89 47:2 10|22 36:3 1|5 17:3 2|59 57:3 3|24 95:3 4|24 82:3 5|9 93:3 6|19 10:3 7|80 65:3 8|69 39:3 9|75 20:3 10|85 70:4 1|40 31:4 2|23 77:4 3|67 42:4 4|64 99:4 5|20 72:4 6|27 37:4 7|96 60:4 8|61 15:4 9|44 42:4 10|23 5:5 1|38 2:5 2|19 82:5 3|14 59:5 4|27 27:5 5|30 41:5 6|42 74:5 7|60 19:5 8|48 58:5 9|46 49:5 10|57 88:6 1|58 27:6 2|27 58:6 3|42 17:6 4|77 62:6 5|51 94:6 6|70 90:6 7|32 96:6 8|49 40:6 9|7 64:6 10|70 78:7 1|27 26:7 2|11 75:7 3|92 48:7 4|63 27:7 5|38 65:7 6|5 73:7 7|55 97:7 8|50 22:7 9|54 28:7 10|88 3:8 1|51 28:8 2|88 47:8 3|14 97:8 4|63 43:8 5|40 87:8 6|29 95:8 7|59 84:8 8|24 36:8 9|47 24:8 10|53 72:9 1|14 21:9 2|61 55:9 3|61 99:9 4|46 90:9 5|49 39:9 6|96 31:9 7|24 55:9 8|90 30:9 9|18 53:9 10|42 71:10 1|24 19:10 2|86 1:10 3|62 49:10 4|86 77:10 5|94 19:10 6|21 30:10 7|41 66:10 8|59 48:10 9|93 42:10 10</relation>
    <relation name="R41" arity="2" nbTuples="100" semantics="soft" defaultCost="infinity">46 74:1 1|27 100:1 2|43 18:1 3|2 44:1 4|37 6:1 5|68 79:1 6|7 61:1 7|80 7:1 8|46 55:1 9|96 86:1 10|5 77:2 1|53 6:2 2|62 72:2 3|74 25:2 4|47 37:2 5|29 11:2 6|50 71:2 7|65 72:2 8|39 33:2 9|68 57:2 10|34 50:3 1|79 32:3 2|67 88:3 3|47 55:3 4|30 8:3 5|61 14:3 6|38 3:3 7|2 8:3 8|68 7:3 9|75 85:3 10|34 58:4 1|28 81:4 2|34 30:4 3|38 69:4 4|32 80:4 5|82 24:4 6|40 63:4 7|93 4:4 8|81 57:4 9|16 42:4 10|99 80:5 1|23 58:5 2|66 65:5 3|19 81:5 4|51 12:5 5|51 98:5 6|80 17:5 7|73 53:5 8|78 37:5 9|73 23:5 10|88 66:6 1|32 29:6 2|11 13:6 3|27 40:6 4|59 29:6 5|82 79:6 6|99 52:6 7|84 30:6 8|96 90:6 9|46 18:6 10|1 92:7 1|23 16:7 2|97 14:7 3|45 11:7 4|35 29:7 5|16 72:7 6|8 91:7 7|10 31:7 8|64 11:7 9|53 91:7 10|72 63:8 1|31 73:8 2|30 99:8 3|62 22:8 4|82 27:8 5|77 80:8 6|62 59:8 7|17 53:8 8|79 12:8 9|12 14:8 10|7 30:9 1|34 75:9 2|62 62:9 3|13 5:9 4|68 98:9 5|3 76:9 6|1 92:9 7|46 35:9 8|47 36:9 9|1 43:9 10|75 78:10 1|68 46:10 2|29 37:10 3|79 60:10 4|59 12:10 5|53 2:10 6|54 17:10 7|34 49:10 8|51 36:10 9|68 9:10 10</relation>
    <relation name="R42" arity="2" nbTuples="100" semantics="soft" defaultCost="infinity">56 65:1 1|100 83:1 2|3 17:1 3|38 95:1 4|78 96:1 5|9 62:1 6|98 47:1 7|80 2:1 8|85 98:1 9|19 39:1 10|90 72:2 1|2 35:2 2|33 1:2 3|14 35:2 4|94 85:2 5|86 77:2 6|70 1:2 7|8 86:2 8|2 32:2 9|4 56:2 10|71 26:3 1|16 89:3 2|45 20:3 3|39 35:3 4|45 14:3 5|76 74:3 6|49 34:3 7|13 52:3 8|51 46:3 9|32 90:3 10|43 87:4 1|31 36:4 2|19 58:4 3|12 92:4 4|11 69:4 5|8 67:4 6|64 15:4 7|60 77:4 8|6 70:4 9|29 71:4 10|37 40:5 1|9 88:5 2|69 86:5 3|63 60:5 4|52 6:5 5|9 93:5 6|13 39:5 7|31 48:5 8|76 44:5 9|25 12:5 10|72 70:6 1|89 19:6 2|83 44:6 3|97 47:6 4|15 83:6 5|97 27:6 6|6 20:6 7|16 28:6 8|93 50:6 9|63 42:6 10|24 82:7 1|46 93:7 2|51 4:7 3|93 77:7 4|88 48:7 5|13 55:7 6|25 85:7 7|96 70:7 8|63 61:7 9|37 39:7 10|27 11:8 1|2 87:8 2|37 18:8 3|71 72:8 4|58 84:8 5|8 92:8 6|34 17:8 7|75 67:8 8|16 69:8 9|63 84:8 10|18 75:9 1|53 50:9 2|2 93:9 3|38 94:9 4|92 79:9 5|5 91:9 6|12 51:9 7|69 16:9 8|12 76:9 9|95 59:9 10|94 24:10 1|47 83:10 2|85 4:10 3|34 14:10 4|99 42:10 5|95 40:10 6|11 21:10 7|7 89:10 8|43 50:10 9|73 55:10 10</relation>
    <relation name="R43" arity="2" nbTuples="100" semantics="soft" defaultCost="infinity">84 5:1 1|22 39:1 2|86 50:1 3|83 78:1 4|85 94:1 5|47 53:1 6|63 39:1 7|73 44:1 8|3 23:1 9|59 65:1 10|51 65:2 1|57 71:2 2|80 68:2 3|32 1:2 4|43 59:2 5|12 4:2 6|77 85:2 7|20 44:2 8|54 28:2 9|1 2:2 10|85 35:3 1|35 20:3 2|7 16:3 3|46 77:3 4|40 8:3 5|11 24:3 6|52 52:3 7|55 24:3 8|26 95:3 9|4 43:3 10|14 69:4 1|51 1:4 2|50 86:4 3|77 45:4 4|90 39:4 5|88 53:4 6|42 61:4 7|67 39:4 8|34 71:4 9|39 92:4 10|15 30:5 1|22 31:5 2|93 62:5 3|81 62:5 4|74 32:5 5|73 23:5 6|83 96:5 7|29 70:5 8|72 88:5 9|74 32:5 10|32 42:6 1|85 44:6 2|43 83:6 3|8 35:6 4|21 83:6 5|4 65:6 6|66 12:6 7|68 55:6 8|91 83:6 9|95 78:6 10|40 20:7 1|45 47:7 2|9 71:7 3|12 63:7 4|73 15:7 5|81 53:7 6|8 8:7 7|94 59:7 8|5 48:7 9|78 36:7 10|42 52:8 1|68 29:8 2|37 68:8 3|69 3:8 4|22 50:8 5|19 37:8 6|20 11:8 7|83 86:8 8|24 11:8 9|94 69:8 10|39 85:9 1|71 36:9 2|86 47:9 3|91 13:9 4|83 41:9 5|66 55:9 6|31 86:9 7|54 81:9 8|87 59:9 9|8 63:9 10|89 87:10 1|69 47:10 2|6 83:10 3|37 73:10 4|6 16:10 5|36 30:10 6|35 79:10 7|50 44:10 8|48 62:10 9|68 28:10 10</relation>
    <relation name="R44" arity="2" nbTuples="100" semantics="soft" defaultCost="infinity">90 20:1 1|72 1:1 2|55 7:1 3|24 19:1 4|22 91:1 5|80 64:1 6|3 70:1 7|1 49:1 8|24 86:1 9|98 23:1 10|65 90:2 1|20 90:2 2|48 50:2 3|22 47:2 4|87 26:2 5|91 43:2 6|57 70:2 7|71 7:2 8|23 90:2 9|51 5:2 10|56 18:3 1|68 70:3 2|96 21:3 3|91 33:3 4|1 10:3 5|76 81:3 6|66 91:3 7|30 73:3 8|63 41:3 9|70 29:3 10|35 88:4 1|93 37:4 2|4 85:4 3|10 94:4 4|19 17:4 5|8 48:4 6|92 84:4 7|34 93:4 8|61 21:4 9|33 83:4 10|53 80:5 1|5 87:5 2|72 99:5 3|63 77:5 4|55 39:5 5|71 13:5 6|9 97:5 7|86 88:5 8|48 73:5 9|20 48:5 10|50 67:6 1|95 18:6 2|32 87:6 3|51 28:6 4|11 51:6 5|65 42:6 6|4 73:6 7|74 77:6 8|10 19:6 9|56 3:6 10|11 46:7 1|25 11:7 2|89 58:7 3|99 54:7 4|27 91:7 5|58 33:7 6|35 22:7 7|79 80:7 8|12 62:7 9|40 23:7 10|64 61:8 1|23 7:8 2|20 63:8 3|77 99:8 4|64 93:8 5|48 95:8 6|78 86:8 7|22 3:8 8|14 10:8 9|41 73:8 10|54 98:9 1|75 20:9 2|6 3:9 3|64 54:9 4|57 98:9 5|53 64:9 6|60 55:9 7|10 42:9 8|77 88:9 9|93 62:9 10|96 59:10 1|57 22:10 2|34 22:10 3|22 34:10 4|6 31:10 5|89 98:10 6|91 37:10 7|6 47:10 8|39 27:10 9|88 5:10 10</relation>
    <relation name="R45" arity="2" nbTuples="100" semantics="soft" defaultCost="infinity">69 75:1 1|64 91:1 2|94 12:1 3|8 24:1 4|53 49:1 5|93 5:1 6|87 14:1 7|94 71:1 8|81 14:1 9|69 48:1 10|23 59:2 1|5 47:2 2|58 42:2 3|89 2:2 4|10 95:2 5|38 51:2 6|34 22:2 7|92 36:2 8|79 24:2 9|91 9:2 10|39 22:3 1|67 90:3 2|2 13:3 3|89 75:3 4|70 86:3 5|23 34:3 6|30 56:3 7|69 87:3 8|54 70:3 9|4 28:3 10|76 1:4 1|2 99:4 2|52 12:4 3|55 90:4 4|32 63:4 5|86 26:4 6|82 6:4 7|76 27:4 8|91 94:4 9|49 57:4 10|45 34:5 1|22 4:5 2|100 77:5 3|45 35:5 4|13 55:5 5|39 62:5 6|80 62:5 7|30 7:5 8|5 67:5 9|34 89:5 10|88 70:6 1|43 90:6 2|47 91:6 3|34 15:6 4|99 22:6 5|43 6:6 6|15 44:6 7|69 96:6 8|37 77:6 9|72 92:6 10|81 91:7 1|84 85:7 2|81 82:7 3|36 71:7 4|29 2:7 5|78 27:7 6|33 71:7 7|41 48:7 8|11 54:7 9|12 17:7 10|14 62:8 1|9 77:8 2|51 49:8 3|39 99:8 4|27 41:8 5|71 95:8 6|18 40:8 7|47 12:8 8|13 38:8 9|12 34:8 10|32 84:9 1|23 1:9 2|70 22:9 3|6 46:9 4|73 72:9 5|63 51:9 6|32 76:9 7|82 9:9 8|4 97:9 9|14 6:9 10|11 34:10 1|91 95:10 2|24 58:10 3|94 96:10 4|59 83:10 5|77 21:10 6|22 19:10 7|39 70:10 8|4 68:10 9|72 20:10 10</relation>
    <relation name="R46" arity="2" nbTuples="100" semantics="soft" defaultCost="infinity">99 72:1 1|83 12:1 2|53 45:1 3|55 81:1 4|55 57:1 5|47 89:1 6|84 80:1 7|66 66:1 8|94 58:1 9|16 61:1 10|64 87:2 1|45 6:2 2|71 70:2 3|7 45:2 4|52 38:2 5|47 14:2 6|81 96:2 7|82 18:2 8|96 15:2 9|61 80:2 10|84 40:3 1|46 4:3 2|21 67:3 3|6 33:3 4|94 86:3 5|20 62:3 6|58 90:3 7|17 90:3 8|92 85:3 9|12 6:3 10|82 59:4 1|22 22:4 2|36 98:4 3|94 82:4 4|46 71:4 5|76 1:4 6|69 54:4 7|79 11:4 8|25 73:4 9|11 26:4 10|65 32:5 1|50 66:5 2|20 94:5 3|4 18:5 4|54 71:5 5|69 35:5 6|77 99:5 7|90 54:5 8|9 58:5 9|4 3:5 10|17 31:6 1|58 73:6 2|100 71:6 3|19 35:6 4|2 20:6 5|9 60:6 6|47 56:6 7|20 61:6 8|51 67:6 9|74 12:6 10|11 72:7 1|69 89:7 2|15 29:7 3|4 32:7 4|24 33:7 5|2 89:7 6|51 70:7 7|98 3:7 8|36 37:7 9|95 34:7 10|58 52:8 1|18 41:8 2|35 50:8 3|88 88:8 4|85 79:8 5|12 35:8 6|64 86:8 7|54 82:8 8|88 19:8 9|46 4:8 10|42 19:9 1|61 5:9 2|28 70:9 3|4 52:9 4|67 89:9 5|84 6:9 6|28 41:9 7|37 96:9 8|55 13:9 9|46 100:9 10|14 61:10 1|27 72:10 2|43 4:10 3|11 1:10 4|34 46:10 5|31 86:10 6|53 47:10 7|42 37:10 8|20 84:10 9|11 36:10 10</relation>
    <relation name="R47" arity="2" nbTuples="100" semantics="soft" defaultCost="infinity">13 9:1 1|14 13:1 2|21 10:1 3|55 23:1 4|66 65:1 5|32 43:1 6|50 91:1 7|62 47:1 8|15 69:1 9|96 47:1 10|3 44:2 1|36 33:2 2|93 5:2 3|25 93:2 4|48 40:2 5|9 44:2 6|48 98:2 7|9 36:2 8|97 90:2 9|94 79:2 10|88 71:3 1|78 67:3 2|1 3:3 3|43 55:3 4|20 64:3 5|87 97:3 6|39 62:3 7|44 27:3 8|80 77:3 9|58 23:3 10|82 60:4 1|2 91:4 2|43 78:4 3|40 46:4 4|63 97:4 5|72 77:4 6|56 2:4 7|72 55:4 8|78 19:4 9|48 23:4 10|29 30:5 1|48 95:5 2|95 58:5 3|27 96:5 4|82 16:5 5|41 61:5 6|58 9:5 7|90 91:5 8|38 14:5 9|16 11:5 10|3 37:6 1|87 21:6 2|93 15:6 3|49 86:6 4|26 12:6 5|1 100:6 6|24 95:6 7|34 63:6 8|69 16:6 9|40 58:6 10|6 34:7 1|27 96:7 2|18 64:7 3|77 52:7 4|37 66:7 5|92 20:7 6|20 31:7 7|34 58:7 8|17 60:7 9|14 12:7 10|79 89:8 1|93 62:8 2|14 44:8 3|8 45:8 4|68 84:8 5|52 85:8 6|13 25:8 7|54 73:8 8|82 12:8 9|100 5:8 10|34 63:9 1|4 36:9 2|18 70:9 3|45 59:9 4|67 8:9 5|74 71:9 6|39 99:9 7|24 54:9 8|61 2:9 9|95 67:9 10|89 41:10 1|97 98:10 2|56 5:10 3|93 6:10 4|39 74:10 5|92 47:10 6|51 6:10 7|31 71:10 8|94 93:10 9|48 25:10 10</relation>
    <relation name="R48" arity="2" nbTuples="100" semantics="soft" defaultCost="infinity">54 13:1 1|12 16:1 2|86 70:1 3|75 46:1 4|45 49:1 5|49 27:1 6|37 89:1 7|45 82:1 8|50 84:1 9|35 27:1 10|66 50:2 1|57 20:2 2|19 88:2 3|77 89:2 4|69 93:2 5|57 11:2 6|41 89:2 7|75 75:2 8|5 66:2 9|4 24:2 10|42 56:3 1|53 12:3 2|59 64:3 3|8 32:3 4|56 56:3 5|89 56:3 6|68 91:3 7|82 5:3 8|66 49:3 9|87 32:3 10|31 39:4 1|87 90:4 2|43 17:4 3|93 36:4 4|40 76:4 5|61 96:4 6|37 50:4 7|44 33:4 8|5 83:4 9|64 14:4 10|99 23:5 1|13 98:5 2|51 97:5 3|69 46:5 4|41 48:5 5|76 72:5 6|14 35:5 7|90 25:5 8|56 78:5 9|16 49:5 10|81 17:6 1|36 32:6 2|57 98:6 3|58 92:6 4|19 7:6 5|6 64:6 6|9 35:6 7|69 59:6 8|11 38:6 9|88 4:6 10|62 66:7 1|91 89:7 2|97 95:7 3|22 76:7 4|9 9:7 5|86 65:7 6|61 73:7 7|28 22:7 8|28 23:7 9|1 71:7 10|43 30:8 1|21 2:8 2|84 59:8 3|100 98:8 4|56 1:8 5|65 21:8 6|84 27:8 7|100 69:8 8|25 47:8 9|26 34:8 10|40 82:9 1|24 89:9 2|94 52:9 3|39 65:9 4|61 41:9 5|53 42:9 6|62 96:9 7|90 75:9 8|79 75:9 9|35 89:9 10|43 64:10 1|84 29:10 2|99 52:10 3|98 33:10 4|61 63:10 5|51 67:10 6|1 13:10 7|50 67:10 8|28 74:10 9|94 78:10 10</relation>
    <relation name="R49" arity="2" nbTuples="100" semantics="soft" defaultCost="infinity">56 20:1 1|83 15:1 2|63 42:1 3|12 22:1 4|25 93:1 5|20 26:1 6|54 89:1 7|23 66:1 8|54 31:1 9|44 92:1 10|60 10:2 1|85 10:2 2|86 93:2 3|21 93:2 4|23 77:2 5|87 32:2 6|42 74:2 7|4 92:2 8|19 60:2 9|57 69:2 10|63 98:3 1|66 34:3 2|81 47:3 3|8 25:3 4|97 26:3 5|20 15:3 6|69 28:3 7|23 62:3 8|77 43:3 9|2 38:3 10|60 51:4 1|49 14:4 2|32 68:4 3|41 64:4 4|4 89:4 5|41 48:4 6|16 18:4 7|37 22:4 8|50 66:4 9|97 33:4 10|52 95:5 1|18 40:5 2|47 36:5 3|53 18:5 4|32 96:5 5|53 13:5 6|70 3:5 7|40 13:5 8|8 64:5 9|29 21:5 10|29 32:6 1|27 33:6 2|72 18:6 3|45 49:6 4|63 99:6 5|86 45:6 6|10 40:6 7|50 95:6 8|22 55:6 9|69 26:6 10|76 4:7 1|46 51:7 2|91 33:7 3|77 31:7 4|28 75:7 5|40 91:7 6|3 97:7 7|52 14:7 8|4 19:7 9|84 21:7 10|62 24:8 1|44 68:8 2|54 85:8 3|81 51:8 4|58 69:8 5|13 65:8 6|38 68:8 7|13 10:8 8|45 52:8 9|68 17:8 10|60 60:9 1|24 7:9 2|21 60:9 3|75 84:9 4|9 42:9 5|85 10:9 6|27 65:9 7|66 9:9 8|5 75:9 9|92 100:9 10|59 96:10 1|32 49:10 2|98 96:10 3|1 14:10 4|50 9:10 5|90 31:10 6|45 32:10 7|89 95:10 8|77 58:10 9|55 61:10 10</relation>
    <relation name="R50" arity="2" nbTuples="100" semantics="soft" defaultCost="infinity">69 77:1 1|91 3:1 2|93 40:1 3|57 52:1 4|91 1:1 5|65 53:1 6|89 95:1 7|71 58:1 8|66 83:1 9|75 3:1 10|41 58:2 1|79 29:2 2|73 97:2 3|92 87:2 4|96 2:2 5|54 27:2 6|46 77:2 7|63 67:2 8|90 30:2 9|39 53:2 10|44 50:3 1|91 73:3 2|27 92:3 3|88 92:3 4|83 19:3 5|27 22:3 6|37 34:3 7|53 73:3 8|98 17:3 9|68 59:3 10|100 23:4 1|56 95:4 2|96 74:4 3|10 50:4 4|16 82:4 5|85 64:4 6|23 81:4 7|7 19:4 8|37 36:4 9|86 52:4 10|53 18:5 1|19 26:5 2|12 71:5 3|52 69:5 4|69 96:5 5|71 1:5 6|96 33:5 7|27 5:5 8|5 28:5 9|43 96:5 10|24 22:6 1|73 84:6 2|57 22:6 3|57 29:6 4|68 75:6 5|83 44:6 6|89 76:6 7|54 12:6 8|5 31:6 9|13 26:6 10|90 96:7 1|55 98:7 2|82 17:7 3|82 36:7 4|59 92:7 5|50 96:7 6|47 11:7 7|71 30:7 8|19 1:7 9|74 18:7 10|79 60:8 1|96 9:8 2|95 50:8 3|61 79:8 4|51 62:8 5|60 42:8 6|3 71:8 7|64 52:8 8|91 48:8 9|94 53:8 10|32 8:9 1|5 54:9 2|35 11:9 3|40 35:9 4|22 91:9 5|96 7:9 6|89 73:9 7|56 77:9 8|68 71:9 9|14 10:9 10|33 90:10 1|27 18:10 2|95 31:10 3|57 16:10 4|46 31:10 5|12 72:10 6|98 22:10 7|96 83:10 8|27 86:10 9|71 75:10 10</relation>
    <relation name="R51" arity="2" nbTuples="100" semantics="soft" defaultCost="infinity">38 84:1 1|94 72:1 2|51 82:1 3|46 46:1 4|22 65:1 5|77 81:1 6|69 21:1 7|1 91:1 8|34 30:1 9|61 59:1 10|51 64:2 1|20 53:2 2|77 33:2 3|76 30:2 4|42 18:2 5|39 13:2 6|46 99:2 7|38 23:2 8|48 14:2 9|66 92:2 10|47 18:3 1|64 93:3 2|9 80:3 3|90 95:3 4|29 77:3 5|37 56:3 6|5 33:3 7|4 16:3 8|95 60:3 9|46 13:3 10|97 62:4 1|87 78:4 2|2 98:4 3|80 6:4 4|23 66:4 5|19 92:4 6|78 55:4 7|36 27:4 8|73 66:4 9|23 51:4 10|9 77:5 1|78 3:5 2|30 25:5 3|63 84:5 4|75 33:5 5|55 99:5 6|53 13:5 7|32 57:5 8|37 40:5 9|64 24:5 10|25 25:6 1|25 82:6 2|4 44:6 3|16 33:6 4|3 43:6 5|64 72:6 6|35 89:6 7|38 55:6 8|43 68:6 9|24 52:6 10|54 16:7 1|33 98:7 2|78 1:7 3|97 25:7 4|78 59:7 5|63 100:7 6|82 29:7 7|61 38:7 8|95 29:7 9|27 34:7 10|45 42:8 1|57 3:8 2|35 18:8 3|73 90:8 4|37 1:8 5|2 77:8 6|19 49:8 7|42 78:8 8|46 20:8 9|68 88:8 10|90 58:9 1|35 40:9 2|4 39:9 3|22 77:9 4|49 87:9 5|65 59:9 6|51 3:9 7|2 82:9 8|58 24:9 9|18 98:9 10|93 61:10 1|71 96:10 2|77 16:10 3|57 18:10 4|48 68:10 5|77 62:10 6|53 38:10 7|16 46:10 8|4 46:10 9|11 91:10 10</relation>
    <relation name="R52" arity="2" nbTuples="100" semantics="soft" defaultCost="infinity">76 8:1 1|84 1:1 2|16 26:1 3|41 25:1 4|62 62:1 5|82 96:1 6|19 98:1 7|66 68:1 8|41 40:1 9|67 73:1 10|44 23:2 1|9 65:2 2|57 50:2 3|20 36:2 4|51 97:2 5|51 99:2 6|98 4:2 7|18 2:2 8|28 66:2 9|84 36:2 10|21 44:3 1|74 68:3 2|11 19:3 3|10 43:3 4|46 1:3 5|8 71:3 6|21 37:3 7|34 48:3 8|18 63:3 9|85 99:3 10|39 50:4 1|27 29:4 2|73 35:4 3|18 58:4 4|51 30:4 5|50 47:4 6|59 25:4 7|46 26:4 8|39 53:4 9|62 51:4 10|90 82:5 1|15 37:5 2|96 63:5 3|63 36:5 4|30 71:5 5|24 70:5 6|91 50:5 7|44 19:5 8|53 72:5 9|21 54:5 10|30 25:6 1|39 72:6 2|9 20:6 3|71 3:6 4|60 39:6 5|96 23:6 6|98 36:6 7|1 29:6 8|25 96:6 9|32 7:6 10|37 18:7 1|15 30:7 2|82 35:7 3|19 52:7 4|59 73:7 5|43 21:7 6|21 4:7 7|23 2:7 8|94 34:7 9|37 63:7 10|53 45:8 1|1 30:8 2|10 79:8 3|61 21:8 4|53 48:8 5|8 89:8 6|21 40:8 7|14 39:8 8|87 63:8 9|93 5:8 10|82 92:9 1|89 19:9 2|49 62:9 3|72 9:9 4|40 33:9 5|70 45:9 6|83 6:9 7|5 53:9 8|2 9:9 9|100 88:9 10|78 46:10 1|21 84:10 2|33 51:10 3|82 80:10 4|57 63:10 5|70 36:10 6|14 10:10 7|4 44:10 8|84 38:10 9|93 83:10 10</relation>
    <relation name="R53" arity="2" nbTuples="100" semantics="soft" defaultCost="infinity">8 26:1 1|86 22:1 2|86 92:1 3|29 74:1 4|18 55:1 5|89 30:1 6|48 51:1 7|23 13:1 8|33 35:1 9|52 39:1 10|17 18:2 1|82 79:2 2|95 92:2 3|31 64:2 4|52 52:2 5|100 98:2 6|51 81:2 7|57 96:2 8|83 97:2 9|60 92:2 10|42 37:3 1|44 21:3 2|72 8:3 3|66 94:3 4|63 76:3 5|14 10:3 6|91 64:3 7|71 85:3 8|97 64:3 9|8 74:3 10|62 66:4 1|12 91:4 2|98 58:4 3|14 6:4 4|15 56:4 5|54 69:4 6|82 67:4 7|28 72:4 8|72 15:4 9|14 41:4 10|44 4:5 1|20 15:5 2|53 20:5 3|12 68:5 4|22 28:5 5|80 78:5 6|61 66:5 7|70 80:5 8|67 78:5 9|68 71:5 10|4 86:6 1|60 93:6 2|90 65:6 3|82 34:6 4|43 23:6 5|72 81:6 6|96 74:6 7|26 60:6 8|97 40:6 9|44 87:6 10|30 83:7 1|47 100:7 2|20 72:7 3|82 92:7 4|93 4:7 5|57 55:7 6|43 49:7 7|74 72:7 8|99 3:7 9|76 13:7 10|54 55:8 1|44 10:8 2|84 64:8 3|46 11:8 4|40 93:8 5|35 56:8 6|92 91:8 7|22 16:8 8|31 72:8 9|94 34:8 10|88 59:9 1|22 51:9 2|4 46:9 3|9 53:9 4|88 74:9 5|93 18:9 6|57 57:9 7|16 63:9 8|92 100:9 9|44 96:9 10|46 66:10 1|72 64:10 2|69 51:10 3|31 12:10 4|44 86:10 5|84 69:10 6|30 60:10 7|98 1:10 8|78 32:10 9|4 62:10 10</relation>
    <relation name="R54" arity="2" nbTuples="100" semantics="soft" defaultCost="infinity">73 86:1 1|28 30:1 2|37 65:1 3|60 13:1 4|13 6:1 5|38 30:1 6|72 91:1 7|74 41:1 8|11 8:1 9|22 63:1 10|22 43:2 1|78 35:2 2|62 83:2 3|45 33:2 4|36 54:2 5|42 72:2 6|22 81:2 7|21 1:2 8|80 5:2 9|71 93:2 10|79 81:3 1|38 69:3 2|49 98:3 3|29 27:3 4|89 86:3 5|13 49:3 6|20 95:3 7|100 75:3 8|35 49:3 9|90 24:3 10|14 21:4 1|7 96:4 2|94 78:4 3|7 67:4 4|60 15:4 5|20 49:4 6|98 96:4 7|6 83:4 8|72 96:4 9|58 85:4 10|41 44:5 1|54 78:5 2|88 53:5 3|42 2:5 4|62 37:5 5|1 89:5 6|27 90:5 7|55 3:5 8|4 43:5 9|99 2:5 10|64 91:6 1|39 8:6 2|32 23:6 3|42 61:6 4|34 72:6 5|5 26:6 6|56 52:6 7|19 55:6 8|8 41:6 9|51 84:6 10|2 22:7 1|87 98:7 2|5 87:7 3|19 61:7 4|15 82:7 5|89 82:7 6|31 59:7 7|25 81:7 8|91 81:7 9|93 39:7 10|69 23:8 1|47 68:8 2|74 6:8 3|27 53:8 4|45 87:8 5|57 55:8 6|70 37:8 7|18 13:8 8|54 43:8 9|32 3:8 10|50 60:9 1|79 84:9 2|21 74:9 3|75 83:9 4|52 14:9 5|90 46:9 6|27 8:9 7|35 10:9 8|12 53:9 9|76 31:9 10|27 27:10 1|14 50:10 2|69 62:10 3|74 52:10 4|45 63:10 5|79 24:10 6|32 46:10 7|33 5:10 8|9 38:10 9|42 84:10 10</relation>
    <relation name="R55" arity="2" nbTuples="100" semantics="soft" defaultCost="infinity">9 89:1 1|5 86:1 2|75 24:1 3|59 42:1 4|17 49:1 5|16 61:1 6|54 41:1 7|69 67:1 8|49 33:1 9|18 79:1 10|23 15:2 1|74 92:2 2|54 80:2 3|58 7:2 4|1 50:2 5|16 83:2 6|41 24:2 7|40 37:2 8|23 13:2 9|30 72:2 10|45 41:3 1|38 88:3 2|27 16:3 3|59 53:3 4|94 86:3 5|91 18:3 6|46 45:3 7|58 92:3 8|60 67:3 9|8 89:3 10|80 78:4 1|35 3:4 2|11 35:4 3|35 78:4 4|68 87:4 5|2 82:4 6|63 74:4 7|89 14:4 8|1 25:4 9|29 15:4 10|24 12:5 1|42 92:5 2|47 21:5 3|28 98:5 4|70 97:5 5|10 82:5 6|72 54:5 7|12 18:5 8|83 12:5 9|4 41:5 10|72 85:6 1|1 7:6 2|76 20:6 3|17 2:6 4|69 41:6 5|74 57:6 6|38 51:6 7|65 86:6 8|18 94:6 9|84 59:6 10|12 90:7 1|22 67:7 2|38 99:7 3|95 2:7 4|75 22:7 5|95 89:7 6|63 47:7 7|98 40:7 8|76 36:7 9|33 14:7 10|67 67:8 1|16 38:8 2|61 100:8 3|82 39:8 4|25 95:8 5|11 20:8 6|90 60:8 7|10 23:8 8|95 67:8 9|49 97:8 10|23 28:9 1|74 15:9 2|54 18:9 3|89 64:9 4|28 44:9 5|8 65:9 6|5 100:9 7|90 62:9 8|40 53:9 9|33 55:9 10|43 43:10 1|72 61:10 2|76 16:10 3|50 97:10 4|58 17:10 5|64 19:10 6|81 45:10 7|40 69:10 8|97 79:10 9|14 2:10 10</relation>
    <relation name="R56" arity="2" nbTuples="100" semantics="soft" defaultCost="infinity">63 41:1 1|84 7:1 2|18 14:1 3|72 85:1 4|43 64:1 5|6 46:1 6|18 93:1 7|43 70:1 8|20 74:1 9|63 99:1 10|7 13:2 1|83 76:2 2|41 13:2 3|53 14:2 4|55 99:2 5|93 100:2 6|12 26:2 7|20 37:2 8|54 67:2 9|15 55:2 10|97 34:3 1|78 92:3 2|56 95:3 3|54 30:3 4|95 4:3 5|63 23:3 6|80 43:3 7|65 20:3 8|81 96:3 9|100 95:3 10|2 10:4 1|89 32:4 2|55 58:4 3|56 33:4 4|73 39:4 5|27 71:4 6|48 21:4 7|91 31:4 8|31 93:4 9|73 38:4 10|60 100:5 1|37 91:5 2|94 68:5 3|63 17:5 4|33 7:5 5|78 48:5 6|47 17:5 7|98 30:5 8|100 38:5 9|5 4:5 10|81 88:6 1|58 67:6 2|41 82:6 3|49 77:6 4|24 31:6 5|3 47:6 6|47 72:6 7|52 25:6 8|83 92:6 9|31 51:6 10|84 61:7 1|6 23:7 2|85 18:7 3|62 36:7 4|86 14:7 5|68 83:7 6|85 40:7 7|26 29:7 8|30 33:7 9|42 53:7 10|86 1:8 1|7 34:8 2|80 64:8 3|82 41:8 4|72 61:8 5|61 39:8 6|90 48:8 7|57 34:8 8|68 64:8 9|5 85:8 10|6 13:9 1|80 25:9 2|74 90:9 3|58 23:9 4|14 37:9 5|93 62:9 6|22 8:9 7|63 92:9 8|15 1:9 9|62 72:9 10|64 82:10 1|32 90:10 2|31 32:10 3|21 42:10 4|8 33:10 5|100 8:10 6|68 100:10 7|72 50:10 8|24 46:10 9|60 64:10 10</relation>
    <relation name="R57" arity="2" nbTuples="100" semantics="soft" defaultCost="infinity">94 17:1 1|31 69:1 2|4 56:1 3|36 48:1 4|2 55:1 5|66 9:1 6|64 74:1 7|2 69:1 8|74 78:1 9|88 49:1 10|98 38:2 1|54 61:2 2|63 53:2 3|63 91:2 4|26 81:2 5|13 95:2 6|54 92:2 7|85 22:2 8|9 68:2 9|80 4:2 10|76 41:3 1|16 75:3 2|18 37:3 3|4 2:3 4|74 2:3 5|61 31:3 6|63 47:3 7|26 83:3 8|74 75:3 9|80 84:3 10|47 20:4 1|91 5:4 2|76 42:4 3|15 86:4 4|81 26:4 5|65 3:4 6|73 31:4 7|2 20:4 8|81 51:4 9|89 97:4 10|96 45:5 1|90 83:5 2|36 46:5 3|60 73:5 4|1 25:5 5|95 72:5 6|6 52:5 7|7 58:5 8|66 95:5 9|52 9:5 10|14 36:6 1|25 26:6 2|69 7:6 3|44 41:6 4|13 94:6 5|76 93:6 6|55 73:6 7|32 4:6 8|52 10:6 9|50 96:6 10|12 70:7 1|95 42:7 2|82 61:7 3|82 60:7 4|19 39:7 5|74 13:7 6|69 19:7 7|39 4:7 8|47 21:7 9|70 26:7 10|95 96:8 1|35 32:8 2|96 5:8 3|36 92:8 4|79 9:8 5|31 10:8 6|24 71:8 7|71 77:8 8|44 85:8 9|39 41:8 10|2 58:9 1|4 4:9 2|6 27:9 3|27 64:9 4|83 93:9 5|14 27:9 6|72 3:9 7|98 60:9 8|82 59:9 9|54 72:9 10|64 36:10 1|91 27:10 2|2 87:10 3|38 45:10 4|6 4:10 5|24 67:10 6|56 98:10 7|30 16:10 8|50 82:10 9|76 95:10 10</relation>
    <relation name="R58" arity="2" nbTuples="100" semantics="soft" defaultCost="infinity">63 28:1 1|53 52:1 2|22 80:1 3|86 49:1 4|20 28:1 5|74 51:1 6|4 61:1 7|8 86:1 8|90 8:1 9|70 1:1 10|6 49:2 1|50 79:2 2|40 52:2 3|59 71:2 4|75 45:2 5|96 39:2 6|24 63:2 7|55 89:2 8|47 29:2 9|70 45:2 10|7 85:3 1|86 90:3 2|53 8:3 3|13 63:3 4|60 7:3 5|74 27:3 6|18 32:3 7|67 49:3 8|82 74:3 9|82 70:3 10|17 5:4 1|90 9:4 2|19 33:4 3|61 49:4 4|96 40:4 5|53 46:4 6|99 99:4 7|60 8:4 8|40 57:4 9|82 95:4 10|91 29:5 1|77 82:5 2|73 11:5 3|54 70:5 4|64 16:5 5|77 9:5 6|11 92:5 7|57 35:5 8|5 64:5 9|89 39:5 10|100 59:6 1|72 92:6 2|8 94:6 3|60 11:6 4|20 77:6 5|45 42:6 6|71 89:6 7|43 91:6 8|23 70:6 9|43 64:6 10|35 91:7 1|29 13:7 2|52 23:7 3|19 26:7 4|57 97:7 5|60 54:7 6|50 87:7 7|38 97:7 8|25 20:7 9|82 38:7 10|50 73:8 1|29 61:8 2|26 10:8 3|17 51:8 4|17 32:8 5|61 23:8 6|38 59:8 7|81 6:8 8|83 63:8 9|72 62:8 10|13 25:9 1|57 99:9 2|80 2:9 3|88 94:9 4|63 51:9 5|6 43:9 6|85 70:9 7|16 14:9 8|69 75:9 9|88 63:9 10|7 92:10 1|100 63:10 2|74 42:10 3|3 96:10 4|3 21:10 5|58 19:10 6|34 66:10 7|100 35:10 8|94 5:10 9|66 6:10 10</relation>
    <relation name="R59" arity="2" nbTuples="100" semantics="soft" defaultCost="infinity">31 15:1 1|92 93:1 2|7 10:1 3|37 96:1 4|82 12:1 5|81 90:1 6|82 77:1 7|11 16:1 8|85 61:1 9|91 93:1 10|12 58:2 1|73 100:2 2|96 57:2 3|50 50:2 4|2 93:2 5|36 49:2 6|29 41:2 7|81 97:2 8|69 87:2 9|79 90:2 10|14 96:3 1|78 40:3 2|17 27:3 3|25 38:3 4|59 96:3 5|92 43:3 6|63 37:3 7|84 13:3 8|4 71:3 9|42 51:3 10|92 55:4 1|7 55:4 2|70 35:4 3|35 56:4 4|74 96:4 5|30 48:4 6|12 83:4 7|54 78:4 8|61 10:4 9|98 47:4 10|68 78:5 1|48 96:5 2|55 79:5 3|88 56:5 4|35 63:5 5|33 88:5 6|23 97:5 7|97 16:5 8|23 79:5 9|95 43:5 10|71 11:6 1|40 94:6 2|72 68:6 3|46 51:6 4|36 54:6 5|76 80:6 6|24 97:6 7|72 95:6 8|46 63:6 9|83 37:6 10|98 36:7 1|88 98:7 2|41 82:7 3|9 64:7 4|89 57:7 5|70 99:7 6|81 92:7 7|4 57:7 8|15 62:7 9|43 52:7 10|74 5:8 1|98 85:8 2|66 45:8 3|44 88:8 4|82 35:8 5|70 17:8 6|28 36:8 7|77 76:8 8|23 10:8 9|43 64:8 10|95 5:9 1|42 63:9 2|47 7:9 3|86 21:9 4|92 2:9 5|6 1:9 6|65 14:9 7|8 27:9 8|63 71:9 9|34 71:9 10|69 51:10 1|80 75:10 2|97 74:10 3|9 69:10 4|46 11:10 5|25 40:10 6|13 88:10 7|6 27:10 8|5 92:10 9|48 9:10 10</relation>
    <relation name="R60" arity="2" nbTuples="100" semantics="soft" defaultCost="infinity">10 81:1 1|6 54:1 2|46 45:1 3|2 27:1 4|53 78:1 5|51 46:1 6|51 45:1 7|23 4:1 8|60 64:1 9|84 99:1 10|80 66:2 1|65 25:2 2|11 96:2 3|27 5:2 4|87 25:2 5|16 85:2 6|85 4:2 7|91 33:2 8|98 9:2 9|100 22:2 10|99 26:3 1|13 16:3 2|28 14:3 3|67 22:3 4|13 98:3 5|71 4:3 6|5 56:3 7|39 31:3 8|18 72:3 9|27 40:3 10|43 29:4 1|73 86:4 2|17 70:4 3|78 87:4 4|85 25:4 5|37 50:4 6|73 79:4 7|47 98:4 8|88 41:4 9|33 21:4 10|89 33:5 1|17 13:5 2|53 34:5 3|98 51:5 4|28 61:5 5|94 31:5 6|93 3:5 7|64 75:5 8|98 78:5 9|72 73:5 10|2 3:6 1|86 63:6 2|68 58:6 3|12 59:6 4|74 29:6 5|30 32:6 6|69 18:6 7|67 41:6 8|79 22:6 9|96 80:6 10|12 87:7 1|18 81:7 2|98 74:7 3|44 21:7 4|35 59:7 5|3 67:7 6|61 56:7 7|1 61:7 8|25 37:7 9|46 83:7 10|66 72:8 1|95 16:8 2|21 30:8 3|28 4:8 4|53 29:8 5|54 63:8 6|74 51:8 7|53 78:8 8|60 74:8 9|32 7:8 10|1 31:9 1|95 92:9 2|93 30:9 3|84 56:9 4|97 51:9 5|37 60:9 6|96 42:9 7|78 80:9 8|71 48:9 9|41 73:9 10|77 5:10 1|32 74:10 2|13 55:10 3|98 92:10 4|48 45:10 5|7 53:10 6|17 81:10 7|57 78:10 8|83 69:10 9|84 55:10 10</relation>
    <relation name="R61" arity="2" nbTuples="100" semantics="soft" defaultCost="infinity">32 34:1 1|24 99:1 2|82 7:1 3|39 24:1 4|87 44:1 5|86 36:1 6|29 7:1 7|47 8:1 8|25 56:1 9|12 5:1 10|48 65:2 1|14 78:2 2|54 73:2 3|1 49:2 4|19 94:2 5|17 72:2 6|80 82:2 7|18 68:2 8|94 70:2 9|73 4:2 10|95 6:3 1|17 100:3 2|30 100:3 3|97 6:3 4|23 39:3 5|44 62:3 6|34 4:3 7|12 75:3 8|55 76:3 9|82 24:3 10|79 17:4 1|5 64:4 2|28 43:4 3|49 58:4 4|36 37:4 5|62 28:4 6|22 75:4 7|6 6:4 8|38 75:4 9|23 6:4 10|83 14:5 1|100 48:5 2|69 100:5 3|28 18:5 4|94 24:5 5|62 53:5 6|32 73:5 7|51 94:5 8|57 25:5 9|42 72:5 10|62 4:6 1|53 69:6 2|57 20:6 3|30 80:6 4|69 100:6 5|89 17:6 6|14 48:6 7|21 87:6 8|29 64:6 9|50 92:6 10|50 93:7 1|8 78:7 2|71 78:7 3|31 13:7 4|29 38:7 5|10 39:7 6|8 78:7 7|54 10:7 8|44 29:7 9|72 99:7 10|32 89:8 1|88 12:8 2|56 9:8 3|98 74:8 4|55 7:8 5|40 46:8 6|9 13:8 7|2 12:8 8|68 20:8 9|15 75:8 10|92 53:9 1|80 55:9 2|60 12:9 3|64 12:9 4|95 30:9 5|51 86:9 6|6 1:9 7|76 59:9 8|99 44:9 9|8 20:9 10|23 92:10 1|72 73:10 2|95 93:10 3|87 45:10 4|55 59:10 5|10 71:10 6|16 91:10 7|42 43:10 8|37 75:10 9|24 3:10 10</relation>
    <relation name="R62" arity="2" nbTuples="100" semantics="soft" defaultCost="infinity">32 30:1 1|73 36:1 2|27 60:1 3|32 62:1 4|32 77:1 5|68 34:1 6|45 16:1 7|96 17:1 8|18 84:1 9|29 84:1 10|29 70:2 1|33 91:2 2|52 38:2 3|15 46:2 4|100 42:2 5|90 99:2 6|48 90:2 7|16 55:2 8|10 4:2 9|31 40:2 10|13 38:3 1|29 22:3 2|95 9:3 3|24 1:3 4|54 55:3 5|15 4:3 6|82 97:3 7|1 7:3 8|12 79:3 9|55 42:3 10|98 7:4 1|34 44:4 2|2 15:4 3|27 34:4 4|89 57:4 5|63 26:4 6|64 9:4 7|78 15:4 8|57 67:4 9|48 83:4 10|47 100:5 1|63 35:5 2|57 41:5 3|54 89:5 4|82 62:5 5|68 76:5 6|18 27:5 7|75 78:5 8|30 73:5 9|56 43:5 10|86 22:6 1|54 86:6 2|93 100:6 3|80 19:6 4|98 99:6 5|72 32:6 6|36 74:6 7|67 69:6 8|29 66:6 9|97 39:6 10|56 86:7 1|65 34:7 2|81 86:7 3|22 29:7 4|87 41:7 5|8 53:7 6|6 8:7 7|32 69:7 8|40 52:7 9|34 93:7 10|70 10:8 1|82 39:8 2|8 43:8 3|62 91:8 4|11 37:8 5|74 48:8 6|90 12:8 7|30 26:8 8|52 86:8 9|56 30:8 10|13 73:9 1|22 80:9 2|53 75:9 3|3 83:9 4|50 58:9 5|58 52:9 6|32 3:9 7|30 41:9 8|75 69:9 9|18 39:9 10|84 77:10 1|56 89:10 2|89 4:10 3|20 100:10 4|72 62:10 5|30 63:10 6|17 91:10 7|76 54:10 8|72 7:10 9|62 93:10 10</relation>
    <relation name="R63" arity="2" nbTuples="100" semantics="soft" defaultCost="infinity">67 16:1 1|4 88:1 2|100 8:1 3|48 81:1 4|77 17:1 5|54 87:1 6|51 51:1 7|69 25:1 8|16 87:1 9|86 85:1 10|25 26:2 1|91 25:2 2|1 8:2 3|15 18:2 4|20 4:2 5|22 42:2 6|56 2:2 7|86 31:2 8|22 33:2 9|89 82:2 10|10 84:3 1|78 51:3 2|21 80:3 3|30 40:3 4|24 40:3 5|25 51:3 6|24 29:3 7|35 19:3 8|93 70:3 9|5 47:3 10|59 12:4 1|75 100:4 2|47 73:4 3|49 16:4 4|78 44:4 5|86 57:4 6|75 56:4 7|60 25:4 8|11 69:4 9|23 11:4 10|17 2:5 1|48 100:5 2|20 51:5 3|83 72:5 4|13 24:5 5|13 91:5 6|69 63:5 7|70 41:5 8|13 88:5 9|45 90:5 10|2 67:6 1|45 36:6 2|61 90:6 3|15 34:6 4|78 73:6 5|90 83:6 6|30 16:6 7|78 83:6 8|42 22:6 9|78 82:6 10|66 14:7 1|10 49:7 2|99 53:7 3|22 38:7 4|56 62:7 5|50 40:7 6|31 18:7 7|55 22:7 8|41 21:7 9|26 24:7 10|76 73:8 1|53 86:8 2|42 88:8 3|77 33:8 4|56 57:8 5|14 77:8 6|55 97:8 7|1 62:8 8|28 32:8 9|45 88:8 10|37 39:9 1|98 39:9 2|84 55:9 3|27 67:9 4|7 91:9 5|84 62:9 6|36 97:9 7|57 72:9 8|8 75:9 9|90 33:9 10|57 26:10 1|87 12:10 2|20 91:10 3|77 34:10 4|63 32:10 5|9 59:10 6|19 94:10 7|38 27:10 8|56 56:10 9|60 86:10 10</relation>
    <relation name="R64" arity="2" nbTuples="100" semantics="soft" defaultCost="infinity">14 8:1 1|52 76:1 2|68 43:1 3|41 70:1 4|14 98:1 5|18 7:1 6|72 41:1 7|68 88:1 8|3 38:1 9|98 79:1 10|52 11:2 1|19 66:2 2|37 53:2 3|24 14:2 4|44 23:2 5|26 74:2 6|65 25:2 7|58 6:2 8|96 47:2 9|31 79:2 10|67 81:3 1|17 29:3 2|6 76:3 3|9 90:3 4|42 4:3 5|90 89:3 6|34 27:3 7|27 69:3 8|94 50:3 9|20 1:3 10|100 9:4 1|84 73:4 2|9 48:4 3|14 96:4 4|13 61:4 5|59 74:4 6|100 9:4 7|21 68:4 8|98 3:4 9|63 58:4 10|79 93:5 1|84 29:5 2|100 32:5 3|60 93:5 4|86 99:5 5|39 36:5 6|97 73:5 7|21 44:5 8|70 67:5 9|53 90:5 10|60 69:6 1|13 46:6 2|6 22:6 3|89 45:6 4|11 62:6 5|39 75:6 6|7 95:6 7|59 62:6 8|91 97:6 9|79 82:6 10|44 91:7 1|5 90:7 2|39 57:7 3|11 74:7 4|97 12:7 5|99 77:7 6|31 15:7 7|99 59:7 8|98 24:7 9|76 31:7 10|40 47:8 1|75 90:8 2|29 50:8 3|30 89:8 4|13 55:8 5|61 69:8 6|7 26:8 7|31 59:8 8|75 90:8 9|8 6:8 10|47 33:9 1|57 39:9 2|5 67:9 3|42 39:9 4|90 19:9 5|35 53:9 6|54 28:9 7|43 54:9 8|53 46:9 9|47 23:9 10|84 80:10 1|8 74:10 2|19 55:10 3|38 88:10 4|56 14:10 5|57 94:10 6|82 12:10 7|30 43:10 8|3 100:10 9|1 83:10 10</relation>
    <relation name="R65" arity="2" nbTuples="100" semantics="soft" defaultCost="infinity">10 77:1 1|36 37:1 2|53 86:1 3|71 94:1 4|3 38:1 5|26 80:1 6|95 76:1 7|73 33:1 8|48 63:1 9|83 26:1 10|5 43:2 1|30 82:2 2|98 84:2 3|59 39:2 4|65 4:2 5|15 98:2 6|28 20:2 7|15 74:2 8|58 81:2 9|94 99:2 10|60 87:3 1|1 7:3 2|12 3:3 3|26 37:3 4|34 63:3 5|25 100:3 6|17 31:3 7|97 11:3 8|78 6:3 9|94 1:3 10|57 22:4 1|77 58:4 2|22 36:4 3|47 6:4 4|21 44:4 5|32 41:4 6|30 34:4 7|7 21:4 8|87 25:4 9|27 15:4 10|58 24:5 1|4 20:5 2|87 88:5 3|4 45:5 4|70 27:5 5|77 83:5 6|4 6:5 7|22 94:5 8|53 12:5 9|45 38:5 10|64 91:6 1|92 16:6 2|28 92:6 3|78 79:6 4|4 79:6 5|42 27:6 6|43 22:6 7|58 2:6 8|52 96:6 9|95 29:6 10|89 2:7 1|70 97:7 2|43 3:7 3|48 1:7 4|81 4:7 5|78 86:7 6|36 62:7 7|87 12:7 8|99 64:7 9|83 78:7 10|46 75:8 1|66 90:8 2|69 11:8 3|54 22:8 4|74 72:8 5|46 66:8 6|43 18:8 7|85 29:8 8|2 65:8 9|67 80:8 10|96 17:9 1|25 30:9 2|8 93:9 3|97 1:9 4|53 88:9 5|75 74:9 6|91 15:9 7|89 24:9 8|24 27:9 9|49 90:9 10|31 40:10 1|30 26:10 2|88 57:10 3|60 66:10 4|10 82:10 5|64 90:10 6|76 24:10 7|44 11:10 8|75 97:10 9|35 55:10 10</relation>
    <relation name="R66" arity="2" nbTuples="100" semantics="soft" defaultCost="infinity">35 6:1 1|69 25:1 2|26 42:1 3|72 29:1 4|72 13:1 5|77 55:1 6|49 36:1 7|4 71:1 8|1 70:1 9|42 53:1 10|25 42:2 1|2 44:2 2|70 100:2 3|70 45:2 4|1 91:2 5|56 92:2 6|10 56:2 7|52 63:2 8|92 12:2 9|55 81:2 10|51 67:3 1|55 32:3 2|43 38:3 3|25 13:3 4|91 86:3 5|12 84:3 6|88 17:3 7|34 13:3 8|10 84:3 9|39 55:3 10|78 28:4 1|77 38:4 2|81 94:4 3|7 90:4 4|53 88:4 5|91 55:4 6|94 17:4 7|24 48:4 8|100 18:4 9|85 92:4 10|15 48:5 1|19 99:5 2|8 71:5 3|54 65:5 4|41 69:5 5|35 43:5 6|9 65:5 7|31 24:5 8|27 34:5 9|69 97:5 10|87 67:6 1|5 77:6 2|74 23:6 3|5 25:6 4|73 16:6 5|76 83:6 6|39 60:6 7|52 26:6 8|63 93:6 9|58 24:6 10|84 14:7 1|64 77:7 2|26 56:7 3|43 99:7 4|69 20:7 5|1 10:7 6|5 23:7 7|69 93:7 8|78 2:7 9|86 80:7 10|6 53:8 1|79 23:8 2|15 79:8 3|29 34:8 4|32 60:8 5|49 61:8 6|15 81:8 7|47 3:8 8|24 67:8 9|28 78:8 10|62 20:9 1|5 62:9 2|95 81:9 3|17 72:9 4|100 77:9 5|31 48:9 6|83 50:9 7|77 68:9 8|76 12:9 9|13 17:9 10|54 18:10 1|50 97:10 2|75 96:10 3|51 85:10 4|21 13:10 5|21 2:10 6|6 40:10 7|41 86:10 8|89 12:10 9|72 25:10 10</relation>
    <relation name="R67" arity="2" nbTuples="100" semantics="soft" defaultCost="infinity">63 52:1 1|18 38:1 2|6 84:1 3|93 70:1 4|75 52:1 5|54 2:1 6|2 96:1 7|48 46:1 8|7 42:1 9|28 71:1 10|50 29:2 1|23 37:2 2|88 75:2 3|92 37:2 4|55 58:2 5|6 59:2 6|66 12:2 7|95 10:2 8|87 69:2 9|53 87:2 10|25 37:3 1|57 82:3 2|95 34:3 3|68 74:3 4|9 63:3 5|95 79:3 6|63 58:3 7|83 88:3 8|47 72:3 9|32 36:3 10|18 75:4 1|18 44:4 2|57 49:4 3|69 71:4 4|82 57:4 5|76 7:4 6|87 23:4 7|73 75:4 8|24 48:4 9|65 83:4 10|25 12:5 1|27 17:5 2|76 66:5 3|92 41:5 4|63 27:5 5|41 41:5 6|2 9:5 7|49 18:5 8|23 13:5 9|14 9:5 10|31 63:6 1|84 5:6 2|66 100:6 3|13 4:6 4|10 13:6 5|44 25:6 6|45 3:6 7|81 13:6 8|26 86:6 9|15 31:6 10|74 4:7 1|24 43:7 2|94 91:7 3|5 5:7 4|18 84:7 5|9 38:7 6|38 27:7 7|46 25:7 8|41 16:7 9|91 8:7 10|85 70:8 1|5 36:8 2|46 8:8 3|46 89:8 4|58 78:8 5|38 36:8 6|13 75:8 7|71 88:8 8|45 58:8 9|21 67:8 10|7 75:9 1|95 81:9 2|69 81:9 3|34 82:9 4|16 36:9 5|93 73:9 6|94 64:9 7|11 97:9 8|48 63:9 9|12 42:9 10|39 27:10 1|46 89:10 2|75 94:10 3|35 17:10 4|80 1:10 5|38 78:10 6|35 56:10 7|60 66:10 8|75 63:10 9|20 91:10 10</relation>
    <relation name="R68" arity="2" nbTuples="100" semantics="soft" defaultCost="infinity">1 25:1 1|66 91:1 2|31 3:1 3|85 21:1 4|96 9:1 5|70 63:1 6|93 52:1 7|21 28:1 8|8 89:1 9|35 43:1 10|48 38:2 1|15 19:2 2|25 4:2 3|55 57:2 4|44 36:2 5|82 25:2 6|8 52:2 7|33 42:2 8|88 38:2 9|28 66:2 10|72 51:3 1|36 76:3 2|63 52:3 3|72 57:3 4|24 77:3 5|86 40:3 6|83 10:3 7|58 5:3 8|99 77:3 9|22 1:3 10|72 49:4 1|44 94:4 2|86 23:4 3|37 3:4 4|42 79:4 5|66 66:4 6|25 52:4 7|95 99:4 8|100 67:4 9|84 40:4 10|43 15:5 1|52 70:5 2|3 3:5 3|77 31:5 4|26 17:5 5|57 11:5 6|65 9:5 7|44 47:5 8|65 34:5 9|9 80:5 10|58 25:6 1|14 95:6 2|34 40:6 3|77 36:6 4|71 74:6 5|90 21:6 6|55 63:6 7|25 23:6 8|27 94:6 9|70 48:6 10|89 73:7 1|98 62:7 2|62 89:7 3|16 5:7 4|44 58:7 5|55 65:7 6|16 24:7 7|79 54:7 8|87 46:7 9|53 91:7 10|98 97:8 1|80 60:8 2|12 80:8 3|30 91:8 4|14 25:8 5|29 59:8 6|84 51:8 7|32 20:8 8|84 51:8 9|9 14:8 10|83 46:9 1|75 22:9 2|74 62:9 3|71 81:9 4|95 69:9 5|59 6:9 6|21 53:9 7|21 10:9 8|42 43:9 9|54 60:9 10|37 98:10 1|71 45:10 2|43 89:10 3|29 93:10 4|10 5:10 5|19 26:10 6|36 62:10 7|6 92:10 8|41 63:10 9|54 87:10 10</relation>
    <relation name="R69" arity="2" nbTuples="100" semantics="soft" defaultCost="infinity">19 64:1 1|44 24:1 2|82 13:1 3|6 98:1 4|89 91:1 5|100 33:1 6|71 99:1 7|98 11:1 8|76 61:1 9|9 9:1 10|75 85:2 1|61 2:2 2|3 36:2 3|85 27:2 4|89 35:2 5|14 15:2 6|36 51:2 7|39 83:2 8|40 97:2 9|39 51:2 10|78 93:3 1|62 77:3 2|13 43:3 3|78 62:3 4|43 94:3 5|18 17:3 6|95 49:3 7|47 44:3 8|8 49:3 9|43 47:3 10|77 19:4 1|51 30:4 2|17 56:4 3|62 24:4 4|4 86:4 5|25 35:4 6|5 41:4 7|38 87:4 8|28 47:4 9|49 1:4 10|55 26:5 1|45 11:5 2|13 13:5 3|8 49:5 4|98 37:5 5|23 25:5 6|14 82:5 7|1 28:5 8|38 71:5 9|32 34:5 10|99 67:6 1|3 21:6 2|53 73:6 3|48 89:6 4|10 27:6 5|56 49:6 6|87 78:6 7|56 88:6 8|80 98:6 9|31 86:6 10|74 22:7 1|16 94:7 2|32 20:7 3|81 71:7 4|15 44:7 5|23 10:7 6|48 93:7 7|95 80:7 8|28 12:7 9|98 56:7 10|84 19:8 1|5 100:8 2|34 53:8 3|52 18:8 4|50 14:8 5|16 6:8 6|42 72:8 7|32 78:8 8|99 96:8 9|57 50:8 10|60 91:9 1|37 48:9 2|91 80:9 3|81 100:9 4|29 37:9 5|52 54:9 6|16 28:9 7|47 89:9 8|72 61:9 9|57 48:9 10|2 60:10 1|72 67:10 2|90 76:10 3|93 52:10 4|43 100:10 5|41 69:10 6|65 31:10 7|96 54:10 8|13 16:10 9|1 24:10 10</relation>
    <relation name="R70" arity="2" nbTuples="100" semantics="soft" defaultCost="infinity">36 77:1 1|38 12:1 2|60 98:1 3|82 92:1 4|61 74:1 5|24 30:1 6|95 52:1 7|26 94:1 8|93 57:1 9|42 24:1 10|11 29:2 1|7 58:2 2|14 54:2 3|72 89:2 4|12 10:2 5|79 23:2 6|24 29:2 7|81 20:2 8|27 10:2 9|97 52:2 10|67 95:3 1|77 73:3 2|37 78:3 3|65 51:3 4|36 98:3 5|94 45:3 6|49 2:3 7|39 9:3 8|12 1:3 9|27 26:3 10|83 49:4 1|78 87:4 2|3 4:4 3|49 47:4 4|76 4:4 5|15 24:4 6|100 59:4 7|65 16:4 8|91 76:4 9|94 54:4 10|71 2:5 1|95 39:5 2|8 91:5 3|99 35:5 4|47 85:5 5|95 48:5 6|34 94:5 7|71 37:5 8|85 91:5 9|41 86:5 10|31 23:6 1|85 51:6 2|96 63:6 3|51 33:6 4|90 34:6 5|30 95:6 6|91 71:6 7|19 61:6 8|75 83:6 9|22 57:6 10|74 23:7 1|70 52:7 2|16 96:7 3|45 77:7 4|70 58:7 5|82 26:7 6|28 92:7 7|83 61:7 8|4 10:7 9|20 60:7 10|94 24:8 1|11 2:8 2|35 16:8 3|78 83:8 4|25 60:8 5|36 17:8 6|19 98:8 7|36 97:8 8|89 34:8 9|25 50:8 10|67 63:9 1|60 48:9 2|81 7:9 3|50 92:9 4|14 88:9 5|15 42:9 6|63 48:9 7|37 11:9 8|14 83:9 9|72 99:9 10|7 15:10 1|6 11:10 2|18 52:10 3|12 64:10 4|10 81:10 5|26 41:10 6|27 6:10 7|75 43:10 8|72 62:10 9|43 39:10 10</relation>
    <relation name="R71" arity="2" nbTuples="100" semantics="soft" defaultCost="infinity">99 69:1 1|99 18:1 2|52 25:1 3|34 81:1 4|62 11:1 5|48 58:1 6|45 81:1 7|3 51:1 8|76 94:1 9|25 44:1 10|43 98:2 1|30 86:2 2|14 89:2 3|21 58:2 4|75 95:2 5|21 30:2 6|86 33:2 7|38 12:2 8|41 86:2 9|38 13:2 10|18 19:3 1|95 24:3 2|70 91:3 3|2 53:3 4|44 39:3 5|7 56:3 6|93 46:3 7|85 18:3 8|90 18:3 9|86 68:3 10|95 59:4 1|52 19:4 2|56 19:4 3|10 69:4 4|80 7:4 5|15 14:4 6|24 3:4 7|59 58:4 8|78 67:4 9|96 46:4 10|35 69:5 1|19 83:5 2|74 28:5 3|30 36:5 4|33 17:5 5|86 72:5 6|36 18:5 7|43 17:5 8|63 2:5 9|46 3:5 10|65 59:6 1|92 72:6 2|54 75:6 3|89 24:6 4|6 25:6 5|45 7:6 6|55 24:6 7|97 37:6 8|91 55:6 9|48 94:6 10|78 73:7 1|16 9:7 2|97 73:7 3|100 36:7 4|77 90:7 5|82 72:7 6|39 91:7 7|26 60:7 8|66 15:7 9|96 24:7 10|43 9:8 1|46 25:8 2|59 12:8 3|29 48:8 4|54 37:8 5|44 17:8 6|78 5:8 7|28 8:8 8|87 4:8 9|7 63:8 10|61 50:9 1|54 82:9 2|14 29:9 3|92 69:9 4|82 54:9 5|50 56:9 6|55 54:9 7|23 85:9 8|40 48:9 9|46 81:9 10|14 98:10 1|38 49:10 2|95 58:10 3|38 56:10 4|69 47:10 5|35 59:10 6|64 59:10 7|98 13:10 8|19 4:10 9|93 61:10 10</relation>
    <relation name="R72" arity="2" nbTuples="100" semantics="soft" defaultCost="infinity">87 82:1 1|94 96:1 2|44 70:1 3|53 80:1 4|33 14:1 5|51 68:1 6|24 17:1 7|1 17:1 8|19 22:1 9|55 95:1 10|29 87:2 1|76 82:2 2|42 78:2 3|93 70:2 4|79 10:2 5|100 49:2 6|57 74:2 7|90 6:2 8|28 48:2 9|4 46:2 10|52 50:3 1|63 82:3 2|28 95:3 3|97 20:3 4|3 75:3 5|30 40:3 6|69 80:3 7|95 37:3 8|5 54:3 9|17 63:3 10|10 76:4 1|16 2:4 2|13 54:4 3|76 67:4 4|47 98:4 5|10 25:4 6|46 66:4 7|93 18:4 8|72 42:4 9|64 54:4 10|30 53:5 1|41 29:5 2|23 3:5 3|16 47:5 4|88 42:5 5|36 2:5 6|45 73:5 7|65 74:5 8|99 67:5 9|69 37:5 10|92 6:6 1|64 48:6 2|85 76:6 3|36 11:6 4|38 97:6 5|15 46:6 6|4 42:6 7|95 86:6 8|2 25:6 9|29 56:6 10|48 58:7 1|10 30:7 2|84 44:7 3|4 59:7 4|81 96:7 5|74 35:7 6|60 20:7 7|34 49:7 8|67 65:7 9|2 73:7 10|11 66:8 1|60 28:8 2|61 100:8 3|54 24:8 4|64 1:8 5|21 47:8 6|82 52:8 7|31 72:8 8|67 50:8 9|61 74:8 10|79 84:9 1|25 47:9 2|39 61:9 3|14 99:9 4|52 75:9 5|55 60:9 6|62 89:9 7|62 24:9 8|15 97:9 9|95 61:9 10|100 98:10 1|33 94:10 2|78 11:10 3|82 11:10 4|73 57:10 5|100 57:10 6|13 96:10 7|58 59:10 8|9 53:10 9|90 67:10 10</relation>
    <relation name="R73" arity="2" nbTuples="100" semantics="soft" defaultCost="infinity">23 17:1 1|93 60:1 2|60 32:1 3|9 71:1 4|17 88:1 5|84 68:1 6|61 38:1 7|43 34:1 8|84 80:1 9|22 92:1 10|47 32:2 1|8 3:2 2|89 98:2 3|96 17:2 4|73 86:2 5|34 10:2 6|65 9:2 7|41 6:2 8|12 98:2 9|14 61:2 10|50 1:3 1|80 34:3 2|95 76:3 3|73 68:3 4|1 16:3 5|100 46:3 6|46 77:3 7|10 16:3 8|95 64:3 9|69 8:3 10|18 100:4 1|24 78:4 2|78 39:4 3|78 14:4 4|20 72:4 5|47 6:4 6|39 63:4 7|68 71:4 8|17 90:4 9|21 81:4 10|10 58:5 1|85 43:5 2|16 78:5 3|4 91:5 4|30 8:5 5|54 67:5 6|85 93:5 7|92 53:5 8|10 51:5 9|79 53:5 10|71 87:6 1|78 31:6 2|95 39:6 3|10 25:6 4|1 7:6 5|17 94:6 6|15 35:6 7|28 70:6 8|88 86:6 9|30 13:6 10|56 38:7 1|41 15:7 2|86 58:7 3|88 11:7 4|12 61:7 5|92 28:7 6|50 12:7 7|61 93:7 8|77 3:7 9|23 25:7 10|1 48:8 1|6 33:8 2|12 84:8 3|49 30:8 4|8 16:8 5|52 95:8 6|79 41:8 7|28 9:8 8|28 39:8 9|79 7:8 10|26 91:9 1|37 97:9 2|73 69:9 3|26 22:9 4|86 28:9 5|88 57:9 6|91 4:9 7|57 34:9 8|91 3:9 9|46 70:9 10|79 81:10 1|76 27:10 2|46 85:10 3|33 34:10 4|68 20:10 5|68 86:10 6|94 33:10 7|24 8:10 8|51 73:10 9|13 89:10 10</relation>
    <relation name="R74" arity="2" nbTuples="100" semantics="soft" defaultCost="infinity">74 12:1 1|72 51:1 2|34 28:1 3|93 60:1 4|53 25:1 5|30 32:1 6|41 43:1 7|86 57:1 8|76 54:1 9|39 1:1 10|98 29:2 1|37 17:2 2|88 38:2 3|4 67:2 4|77 100:2 5|18 96:2 6|90 16:2 7|87 12:2 8|76 57:2 9|46 54:2 10|55 20:3 1|85 31:3 2|69 88:3 3|10 97:3 4|12 4:3 5|56 88:3 6|48 78:3 7|16 60:3 8|69 25:3 9|41 24:3 10|37 75:4 1|70 96:4 2|40 32:4 3|70 56:4 4|61 66:4 5|45 11:4 6|86 18:4 7|54 57:4 8|94 34:4 9|4 52:4 10|98 41:5 1|20 96:5 2|14 17:5 3|81 45:5 4|76 24:5 5|11 88:5 6|48 89:5 7|32 34:5 8|81 84:5 9|80 86:5 10|80 30:6 1|17 75:6 2|59 62:6 3|50 98:6 4|58 56:6 5|70 74:6 6|80 32:6 7|1 27:6 8|20 24:6 9|72 87:6 10|28 31:7 1|21 66:7 2|18 41:7 3|29 16:7 4|32 39:7 5|36 84:7 6|33 30:7 7|24 66:7 8|34 78:7 9|90 95:7 10|85 41:8 1|91 43:8 2|37 32:8 3|51 100:8 4|92 11:8 5|35 21:8 6|62 5:8 7|62 28:8 8|35 100:8 9|95 98:8 10|17 56:9 1|64 35:9 2|24 67:9 3|17 26:9 4|65 80:9 5|54 20:9 6|78 65:9 7|97 73:9 8|30 44:9 9|67 76:9 10|68 58:10 1|96 64:10 2|90 73:10 3|78 96:10 4|78 99:10 5|50 6:10 6|29 50:10 7|79 70:10 8|81 16:10 9|19 92:10 10</relation>
    <relation name="R75" arity="2" nbTuples="100" semantics="soft" defaultCost="infinity">67 94:1 1|74 72:1 2|48 97:1 3|51 38:1 4|81 98:1 5|83 23:1 6|25 76:1 7|54 99:1 8|83 69:1 9|63 56:1 10|51 51:2 1|4 77:2 2|21 93:2 3|90 35:2 4|97 93:2 5|33 96:2 6|19 6:2 7|41 10:2 8|62 27:2 9|63 29:2 10|75 58:3 1|88 93:3 2|40 86:3 3|98 89:3 4|79 1:3 5|89 100:3 6|49 87:3 7|80 27:3 8|17 26:3 9|25 92:3 10|99 56:4 1|74 90:4 2|78 39:4 3|41 100:4 4|15 19:4 5|32 34:4 6|89 54:4 7|67 33:4 8|63 36:4 9|55 10:4 10|20 32:5 1|48 89:5 2|45 22:5 3|64 44:5 4|57 4:5 5|92 33:5 6|41 21:5 7|23 91:5 8|32 52:5 9|15 96:5 10|31 90:6 1|2 45:6 2|40 37:6 3|66 17:6 4|29 26:6 5|60 14:6 6|4 100:6 7|28 43:6 8|96 51:6 9|83 1:6 10|59 71:7 1|49 28:7 2|20 17:7 3|13 56:7 4|65 68:7 5|47 35:7 6|89 13:7 7|57 82:7 8|69 62:7 9|84 6:7 10|87 78:8 1|46 14:8 2|76 47:8 3|8 51:8 4|87 57:8 5|5 6:8 6|10 45:8 7|15 97:8 8|23 51:8 9|37 82:8 10|58 19:9 1|71 72:9 2|68 42:9 3|31 51:9 4|38 93:9 5|92 27:9 6|52 10:9 7|70 96:9 8|33 91:9 9|86 18:9 10|88 56:10 1|67 62:10 2|79 43:10 3|98 4:10 4|91 8:10 5|75 28:10 6|7 25:10 7|7 26:10 8|26 73:10 9|49 28:10 10</relation>
    <relation name="R76" arity="2" nbTuples="100" semantics="soft" defaultCost="infinity">60 35:1 1|70 85:1 2|91 55:1 3|52 54:1 4|57 5:1 5|19 23:1 6|42 64:1 7|20 63:1 8|61 21:1 9|44 75:1 10|17 74:2 1|54 63:2 2|70 94:2 3|21 56:2 4|96 13:2 5|88 54:2 6|51 89:2 7|79 91:2 8|24 88:2 9|48 51:2 10|76 35:3 1|5 8:3 2|79 83:3 3|13 10:3 4|38 48:3 5|22 48:3 6|58 80:3 7|33 42:3 8|40 44:3 9|11 68:3 10|12 89:4 1|64 75:4 2|6 37:4 3|47 25:4 4|58 90:4 5|43 6:4 6|46 37:4 7|72 96:4 8|50 22:4 9|88 54:4 10|69 94:5 1|27 42:5 2|83 78:5 3|4 1:5 4|39 57:5 5|20 36:5 6|57 76:5 7|51 90:5 8|4 44:5 9|90 18:5 10|39 30:6 1|72 6:6 2|60 36:6 3|5 27:6 4|89 34:6 5|6 63:6 6|10 52:6 7|5 49:6 8|37 32:6 9|30 84:6 10|40 52:7 1|63 59:7 2|40 48:7 3|14 34:7 4|36 91:7 5|50 56:7 6|38 77:7 7|64 38:7 8|83 19:7 9|95 25:7 10|2 83:8 1|1 14:8 2|46 80:8 3|10 59:8 4|40 47:8 5|98 90:8 6|13 84:8 7|99 31:8 8|91 56:8 9|73 81:8 10|50 33:9 1|63 17:9 2|50 31:9 3|11 55:9 4|9 43:9 5|10 84:9 6|77 35:9 7|54 11:9 8|64 75:9 9|86 1:9 10|97 11:10 1|4 45:10 2|97 72:10 3|3 49:10 4|89 34:10 5|95 74:10 6|41 78:10 7|53 28:10 8|28 85:10 9|62 58:10 10</relation>
    <relation name="R77" arity="2" nbTuples="100" semantics="soft" defaultCost="infinity">44 75:1 1|91 85:1 2|22 73:1 3|96 28:1 4|37 59:1 5|62 20:1 6|49 68:1 7|57 3:1 8|95 47:1 9|89 37:1 10|11 26:2 1|5 82:2 2|41 95:2 3|43 45:2 4|41 11:2 5|46 10:2 6|19 55:2 7|79 30:2 8|24 39:2 9|29 71:2 10|41 4:3 1|92 64:3 2|35 16:3 3|15 70:3 4|96 28:3 5|36 97:3 6|4 38:3 7|22 78:3 8|55 43:3 9|1 66:3 10|50 65:4 1|14 70:4 2|17 79:4 3|58 16:4 4|40 99:4 5|82 80:4 6|96 72:4 7|2 11:4 8|89 30:4 9|39 49:4 10|21 21:5 1|53 87:5 2|87 17:5 3|27 43:5 4|9 30:5 5|6 60:5 6|14 23:5 7|7 54:5 8|40 21:5 9|32 13:5 10|6 32:6 1|83 36:6 2|30 86:6 3|69 12:6 4|57 5:6 5|76 17:6 6|93 47:6 7|61 21:6 8|71 55:6 9|48 96:6 10|29 95:7 1|37 26:7 2|24 44:7 3|56 24:7 4|83 59:7 5|19 86:7 6|75 49:7 7|65 11:7 8|68 26:7 9|28 60:7 10|37 32:8 1|67 21:8 2|36 86:8 3|9 98:8 4|15 15:8 5|76 52:8 6|44 8:8 7|91 78:8 8|57 50:8 9|94 96:8 10|52 47:9 1|78 30:9 2|78 30:9 3|85 30:9 4|49 40:9 5|100 88:9 6|53 92:9 7|78 4:9 8|94 61:9 9|100 51:9 10|95 88:10 1|99 98:10 2|12 12:10 3|27 47:10 4|55 37:10 5|9 75:10 6|91 98:10 7|53 36:10 8|10 95:10 9|81 69:10 10</relation>
    <relation name="R78" arity="2" nbTuples="100" semantics="soft" defaultCost="infinity">63 99:1 1|47 89:1 2|43 82:1 3|59 52:1 4|77 28:1 5|62 27:1 6|5 68:1 7|73 97:1 8|74 69:1 9|27 23:1 10|31 12:2 1|8 21:2 2|43 98:2 3|46 82:2 4|46 88:2 5|44 64:2 6|20 55:2 7|46 59:2 8|79 55:2 9|21 68:2 10|33 11:3 1|23 84:3 2|82 56:3 3|100 24:3 4|28 46:3 5|92 2:3 6|2 48:3 7|12 29:3 8|37 42:3 9|19 40:3 10|71 99:4 1|20 63:4 2|37 42:4 3|99 70:4 4|10 100:4 5|51 69:4 6|44 44:4 7|31 24:4 8|53 88:4 9|52 14:4 10|39 24:5 1|58 80:5 2|42 71:5 3|77 46:5 4|89 99:5 5|10 25:5 6|49 100:5 7|38 85:5 8|51 93:5 9|62 64:5 10|31 35:6 1|39 12:6 2|49 52:6 3|81 38:6 4|13 90:6 5|1 44:6 6|56 23:6 7|35 52:6 8|63 70:6 9|42 1:6 10|44 98:7 1|87 51:7 2|5 14:7 3|57 16:7 4|66 82:7 5|92 76:7 6|73 27:7 7|35 42:7 8|86 46:7 9|79 86:7 10|21 55:8 1|88 40:8 2|73 64:8 3|76 51:8 4|23 29:8 5|90 71:8 6|29 40:8 7|17 26:8 8|38 3:8 9|44 29:8 10|11 95:9 1|34 75:9 2|26 43:9 3|31 64:9 4|67 53:9 5|28 100:9 6|25 43:9 7|8 3:9 8|3 47:9 9|68 1:9 10|52 89:10 1|51 65:10 2|39 39:10 3|66 61:10 4|59 87:10 5|77 19:10 6|32 23:10 7|22 36:10 8|76 20:10 9|74 43:10 10</relation>
    <relation name="R79" arity="2" nbTuples="100" semantics="soft" defaultCost="infinity">74 62:1 1|36 8:1 2|14 17:1 3|24 68:1 4|81 58:1 5|47 5:1 6|10 33:1 7|17 35:1 8|46 79:1 9|19 13:1 10|51 81:2 1|66 79:2 2|8 82:2 3|4 40:2 4|78 62:2 5|89 26:2 6|75 2:2 7|54 87:2 8|87 88:2 9|9 81:2 10|90 3:3 1|41 47:3 2|71 92:3 3|88 12:3 4|30 8:3 5|30 48:3 6|58 63:3 7|8 83:3 8|92 54:3 9|5 87:3 10|48 61:4 1|42 94:4 2|79 39:4 3|33 38:4 4|59 98:4 5|2 3:4 6|16 59:4 7|37 32:4 8|21 82:4 9|43 66:4 10|43 45:5 1|96 30:5 2|93 64:5 3|60 12:5 4|71 59:5 5|97 46:5 6|79 47:5 7|22 29:5 8|99 7:5 9|12 91:5 10|79 22:6 1|4 42:6 2|23 61:6 3|70 37:6 4|97 62:6 5|30 95:6 6|86 20:6 7|49 35:6 8|80 86:6 9|44 91:6 10|62 47:7 1|7 26:7 2|86 57:7 3|46 22:7 4|54 50:7 5|26 28:7 6|84 97:7 7|87 7:7 8|57 5:7 9|43 98:7 10|34 23:8 1|93 35:8 2|23 40:8 3|88 89:8 4|12 39:8 5|66 58:8 6|23 19:8 7|49 67:8 8|74 33:8 9|91 86:8 10|86 4:9 1|44 38:9 2|71 72:9 3|33 87:9 4|73 80:9 5|66 17:9 6|53 89:9 7|9 93:9 8|13 68:9 9|16 37:9 10|39 8:10 1|75 56:10 2|93 65:10 3|70 65:10 4|30 45:10 5|54 14:10 6|9 92:10 7|27 90:10 8|96 92:10 9|98 59:10 10</relation>
    <relation name="R80" arity="2" nbTuples="100" semantics="soft" defaultCost="infinity">89 24:1 1|21 94:1 2|64 61:1 3|63 11:1 4|67 44:1 5|21 25:1 6|80 44:1 7|32 48:1 8|62 42:1 9|38 15:1 10|42 36:2 1|31 45:2 2|78 54:2 3|14 38:2 4|100 96:2 5|1 12:2 6|59 8:2 7|60 88:2 8|93 68:2 9|40 53:2 10|34 19:3 1|71 20:3 2|61 83:3 3|17 66:3 4|51 60:3 5|39 83:3 6|41 95:3 7|26 67:3 8|88 92:3 9|31 46:3 10|56 46:4 1|37 7:4 2|80 37:4 3|13 96:4 4|43 58:4 5|45 12:4 6|10 17:4 7|37 46:4 8|72 79:4 9|48 70:4 10|39 4:5 1|11 99:5 2|70 54:5 3|82 39:5 4|93 50:5 5|29 39:5 6|47 84:5 7|12 54:5 8|19 87:5 9|36 61:5 10|71 4:6 1|50 50:6 2|67 25:6 3|38 50:6 4|60 79:6 5|37 46:6 6|92 79:6 7|92 81:6 8|78 10:6 9|39 42:6 10|52 10:7 1|42 84:7 2|62 6:7 3|13 18:7 4|60 59:7 5|75 9:7 6|97 38:7 7|58 57:7 8|20 3:7 9|20 90:7 10|37 4:8 1|66 21:8 2|36 76:8 3|8 75:8 4|37 73:8 5|16 48:8 6|2 20:8 7|73 83:8 8|20 68:8 9|90 49:8 10|91 58:9 1|56 2:9 2|29 13:9 3|5 39:9 4|2 23:9 5|45 49:9 6|20 74:9 7|85 6:9 8|42 69:9 9|68 32:9 10|82 35:10 1|18 20:10 2|52 41:10 3|4 9:10 4|22 10:10 5|74 36:10 6|97 3:10 7|5 27:10 8|25 88:10 9|73 24:10 10</relation>
    <relation name="R81" arity="2" nbTuples="100" semantics="soft" defaultCost="infinity">78 31:1 1|24 75:1 2|87 43:1 3|38 62:1 4|43 29:1 5|98 98:1 6|86 70:1 7|68 40:1 8|7 27:1 9|33 52:1 10|24 15:2 1|13 85:2 2|94 58:2 3|87 96:2 4|67 31:2 5|40 6:2 6|78 36:2 7|56 44:2 8|70 66:2 9|17 94:2 10|75 75:3 1|94 37:3 2|47 54:3 3|63 50:3 4|10 20:3 5|30 98:3 6|36 84:3 7|35 29:3 8|77 87:3 9|73 86:3 10|75 63:4 1|45 99:4 2|55 21:4 3|6 52:4 4|64 91:4 5|35 67:4 6|39 36:4 7|100 76:4 8|8 14:4 9|59 34:4 10|18 78:5 1|27 29:5 2|47 40:5 3|39 53:5 4|2 33:5 5|33 91:5 6|27 10:5 7|85 25:5 8|67 81:5 9|99 26:5 10|64 70:6 1|27 50:6 2|93 49:6 3|14 75:6 4|1 98:6 5|76 7:6 6|95 23:6 7|25 51:6 8|74 55:6 9|4 49:6 10|82 30:7 1|48 12:7 2|25 90:7 3|36 28:7 4|88 86:7 5|46 63:7 6|27 9:7 7|80 82:7 8|66 75:7 9|14 25:7 10|14 72:8 1|30 48:8 2|35 20:8 3|32 46:8 4|35 4:8 5|32 100:8 6|23 30:8 7|58 57:8 8|67 25:8 9|94 7:8 10|43 67:9 1|90 97:9 2|58 24:9 3|75 62:9 4|99 47:9 5|17 62:9 6|85 43:9 7|90 41:9 8|5 71:9 9|20 46:9 10|51 43:10 1|9 79:10 2|67 62:10 3|24 79:10 4|60 69:10 5|49 76:10 6|63 32:10 7|81 86:10 8|24 38:10 9|75 72:10 10</relation>
    <relation name="R82" arity="2" nbTuples="100" semantics="soft" defaultCost="infinity">10 34:1 1|51 20:1 2|18 8:1 3|63 55:1 4|22 48:1 5|14 39:1 6|68 15:1 7|94 85:1 8|79 9:1 9|21 34:1 10|42 76:2 1|74 54:2 2|69 1:2 3|70 27:2 4|89 92:2 5|14 14:2 6|81 38:2 7|65 96:2 8|30 21:2 9|98 35:2 10|41 34:3 1|97 91:3 2|9 74:3 3|31 91:3 4|40 21:3 5|52 61:3 6|48 76:3 7|51 73:3 8|86 68:3 9|34 96:3 10|76 92:4 1|30 79:4 2|78 12:4 3|56 48:4 4|14 92:4 5|18 33:4 6|86 6:4 7|53 1:4 8|43 39:4 9|91 29:4 10|82 41:5 1|96 92:5 2|80 92:5 3|11 15:5 4|70 90:5 5|23 9:5 6|53 67:5 7|16 42:5 8|86 4:5 9|21 16:5 10|37 12:6 1|79 51:6 2|87 32:6 3|18 76:6 4|91 76:6 5|29 94:6 6|37 64:6 7|66 83:6 8|21 68:6 9|6 73:6 10|69 1:7 1|35 14:7 2|47 67:7 3|91 73:7 4|78 24:7 5|41 64:7 6|53 97:7 7|53 20:7 8|57 94:7 9|73 35:7 10|46 95:8 1|80 71:8 2|14 14:8 3|7 76:8 4|61 34:8 5|1 36:8 6|10 47:8 7|11 4:8 8|81 73:8 9|5 87:8 10|1 42:9 1|79 54:9 2|51 60:9 3|30 92:9 4|86 41:9 5|51 31:9 6|23 84:9 7|68 92:9 8|4 59:9 9|10 78:9 10|54 85:10 1|97 3:10 2|3 48:10 3|59 59:10 4|32 42:10 5|64 4:10 6|93 2:10 7|12 39:10 8|20 7:10 9|56 69:10 10</relation>
    <relation name="R83" arity="2" nbTuples="100" semantics="soft" defaultCost="infinity">64 64:1 1|71 7:1 2|35 60:1 3|42 18:1 4|4 34:1 5|53 68:1 6|97 97:1 7|74 15:1 8|77 89:1 9|100 5:1 10|21 71:2 1|81 48:2 2|27 69:2 3|87 86:2 4|44 64:2 5|88 48:2 6|24 94:2 7|2 72:2 8|91 47:2 9|46 36:2 10|73 100:3 1|69 34:3 2|38 53:3 3|60 18:3 4|37 30:3 5|45 6:3 6|25 85:3 7|51 58:3 8|66 99:3 9|96 19:3 10|16 17:4 1|75 97:4 2|16 29:4 3|43 1:4 4|18 78:4 5|2 100:4 6|6 29:4 7|36 30:4 8|5 13:4 9|28 52:4 10|52 44:5 1|87 79:5 2|13 58:5 3|51 36:5 4|62 27:5 5|82 89:5 6|88 89:5 7|65 52:5 8|1 84:5 9|39 61:5 10|16 26:6 1|26 75:6 2|39 2:6 3|95 56:6 4|63 88:6 5|10 56:6 6|57 81:6 7|30 33:6 8|7 50:6 9|70 8:6 10|68 94:7 1|69 73:7 2|33 36:7 3|40 40:7 4|75 64:7 5|13 67:7 6|27 55:7 7|65 23:7 8|77 51:7 9|89 68:7 10|92 58:8 1|51 8:8 2|94 54:8 3|30 31:8 4|69 74:8 5|56 24:8 6|78 82:8 7|13 90:8 8|40 68:8 9|71 32:8 10|13 68:9 1|26 53:9 2|37 99:9 3|61 9:9 4|42 7:9 5|35 10:9 6|95 98:9 7|68 86:9 8|64 51:9 9|74 80:9 10|15 87:10 1|91 67:10 2|88 92:10 3|85 49:10 4|33 95:10 5|98 8:10 6|40 10:10 7|62 80:10 8|1 66:10 9|39 24:10 10</relation>
    <relation name="R84" arity="2" nbTuples="100" semantics="soft" defaultCost="infinity">55 84:1 1|7 75:1 2|27 48:1 3|53 52:1 4|16 76:1 5|75 47:1 6|50 3:1 7|96 3:1 8|94 29:1 9|71 21:1 10|13 1:2 1|43 66:2 2|29 71:2 3|42 55:2 4|87 65:2 5|23 46:2 6|39 87:2 7|61 82:2 8|53 87:2 9|88 65:2 10|52 6:3 1|92 97:3 2|28 40:3 3|55 43:3 4|1 29:3 5|3 29:3 6|27 42:3 7|37 36:3 8|21 75:3 9|55 89:3 10|60 60:4 1|68 19:4 2|41 41:4 3|70 91:4 4|24 50:4 5|93 18:4 6|62 86:4 7|84 56:4 8|43 77:4 9|64 36:4 10|64 96:5 1|16 73:5 2|59 64:5 3|78 34:5 4|70 87:5 5|20 73:5 6|70 46:5 7|30 52:5 8|90 47:5 9|96 30:5 10|87 57:6 1|91 93:6 2|85 34:6 3|76 2:6 4|38 53:6 5|11 89:6 6|52 76:6 7|19 75:6 8|50 52:6 9|14 35:6 10|18 41:7 1|70 75:7 2|86 57:7 3|53 59:7 4|70 67:7 5|76 55:7 6|14 78:7 7|7 56:7 8|87 83:7 9|64 77:7 10|43 78:8 1|71 7:8 2|43 46:8 3|8 47:8 4|42 6:8 5|52 70:8 6|87 84:8 7|65 72:8 8|40 91:8 9|78 5:8 10|28 28:9 1|44 34:9 2|58 13:9 3|86 60:9 4|77 45:9 5|29 29:9 6|35 74:9 7|38 61:9 8|33 38:9 9|88 90:9 10|44 29:10 1|86 52:10 2|3 62:10 3|24 97:10 4|2 61:10 5|87 88:10 6|95 50:10 7|67 54:10 8|31 3:10 9|38 86:10 10</relation>
    <relation name="R85" arity="2" nbTuples="100" semantics="soft" defaultCost="infinity">33 92:1 1|94 74:1 2|27 42:1 3|72 79:1 4|77 80:1 5|31 10:1 6|24 57:1 7|57 19:1 8|38 6:1 9|89 22:1 10|79 77:2 1|63 46:2 2|43 9:2 3|17 54:2 4|14 64:2 5|4 4:2 6|69 78:2 7|90 85:2 8|80 53:2 9|77 65:2 10|58 64:3 1|56 68:3 2|32 4:3 3|35 15:3 4|90 71:3 5|5 51:3 6|44 51:3 7|80 85:3 8|61 15:3 9|57 82:3 10|85 49:4 1|58 53:4 2|10 67:4 3|56 9:4 4|35 63:4 5|99 42:4 6|72 41:4 7|26 45:4 8|36 31:4 9|25 84:4 10|68 76:5 1|36 56:5 2|77 17:5 3|14 36:5 4|58 15:5 5|62 79:5 6|72 29:5 7|21 62:5 8|8 2:5 9|63 2:5 10|84 52:6 1|57 16:6 2|46 42:6 3|87 45:6 4|98 46:6 5|99 93:6 6|21 84:6 7|96 21:6 8|47 94:6 9|86 29:6 10|89 31:7 1|59 88:7 2|39 3:7 3|6 76:7 4|71 91:7 5|58 97:7 6|46 93:7 7|86 71:7 8|76 18:7 9|15 6:7 10|60 24:8 1|54 83:8 2|83 1:8 3|12 23:8 4|7 57:8 5|21 6:8 6|7 12:8 7|93 84:8 8|88 36:8 9|89 24:8 10|24 19:9 1|43 91:9 2|88 41:9 3|22 87:9 4|95 10:9 5|94 55:9 6|65 57:9 7|96 43:9 8|40 99:9 9|6 32:9 10|19 44:10 1|36 44:10 2|46 16:10 3|17 34:10 4|91 13:10 5|6 3:10 6|91 86:10 7|67 57:10 8|57 49:10 9|96 77:10 10</relation>
    <relation name="R86" arity="2" nbTuples="100" semantics="soft" defaultCost="infinity">60 44:1 1|28 71:1 2|3 23:1 3|43 5:1 4|34 70:1 5|10 38:1 6|5 82:1 7|59 13:1 8|14 18:1 9|14 79:1 10|45 28:2 1|66 88:2 2|8 68:2 3|50 91:2 4|42 9:2 5|63 63:2 6|65 51:2 7|62 84:2 8|73 84:2 9|58 70:2 10|74 100:3 1|98 4:3 2|18 44:3 3|59 55:3 4|30 38:3 5|31 43:3 6|52 92:3 7|3 67:3 8|48 8:3 9|34 66:3 10|62 15:4 1|53 59:4 2|88 7:4 3|39 94:4 4|82 7:4 5|11 56:4 6|91 66:4 7|44 38:4 8|47 22:4 9|20 89:4 10|69 100:5 1|51 65:5 2|25 67:5 3|40 7:5 4|91 27:5 5|51 28:5 6|78 59:5 7|43 96:5 8|50 5:5 9|80 18:5 10|57 13:6 1|54 72:6 2|6 65:6 3|13 2:6 4|34 33:6 5|17 41:6 6|44 15:6 7|83 56:6 8|19 25:6 9|86 35:6 10|97 58:7 1|24 9:7 2|29 42:7 3|66 59:7 4|5 47:7 5|85 59:7 6|95 47:7 7|34 17:7 8|23 61:7 9|68 33:7 10|29 49:8 1|40 98:8 2|8 83:8 3|79 85:8 4|87 34:8 5|58 50:8 6|23 16:8 7|89 64:8 8|93 18:8 9|26 57:8 10|59 65:9 1|66 2:9 2|24 78:9 3|20 1:9 4|58 62:9 5|6 96:9 6|63 46:9 7|27 89:9 8|78 26:9 9|72 84:9 10|59 66:10 1|19 62:10 2|51 78:10 3|43 38:10 4|77 56:10 5|60 14:10 6|7 62:10 7|98 34:10 8|3 16:10 9|66 96:10 10</relation>
    <relation name="R87" arity="2" nbTuples="100" semantics="soft" defaultCost="infinity">76 21:1 1|15 62:1 2|44 85:1 3|28 88:1 4|92 46:1 5|49 81:1 6|50 34:1 7|57 50:1 8|49 2:1 9|15 53:1 10|26 35:2 1|5 88:2 2|97 84:2 3|99 91:2 4|35 63:2 5|88 10:2 6|69 58:2 7|65 7:2 8|88 16:2 9|94 46:2 10|83 5:3 1|36 60:3 2|86 48:3 3|69 47:3 4|57 60:3 5|67 22:3 6|59 57:3 7|3 10:3 8|23 10:3 9|35 24:3 10|9 85:4 1|73 83:4 2|49 13:4 3|14 42:4 4|60 4:4 5|91 43:4 6|83 33:4 7|18 41:4 8|65 100:4 9|89 56:4 10|89 2:5 1|12 90:5 2|35 88:5 3|29 55:5 4|37 75:5 5|45 100:5 6|76 5:5 7|12 11:5 8|70 20:5 9|47 62:5 10|56 82:6 1|37 72:6 2|51 54:6 3|81 93:6 4|34 78:6 5|30 81:6 6|75 45:6 7|69 98:6 8|34 25:6 9|36 33:6 10|93 12:7 1|2 19:7 2|33 31:7 3|56 98:7 4|74 5:7 5|29 24:7 6|97 33:7 7|67 37:7 8|23 49:7 9|77 59:7 10|97 95:8 1|51 92:8 2|13 83:8 3|26 70:8 4|75 84:8 5|35 4:8 6|5 18:8 7|85 62:8 8|45 96:8 9|98 25:8 10|63 15:9 1|1 50:9 2|56 88:9 3|18 92:9 4|93 35:9 5|13 22:9 6|43 49:9 7|57 7:9 8|58 27:9 9|48 29:9 10|48 21:10 1|96 26:10 2|45 55:10 3|86 58:10 4|90 37:10 5|82 50:10 6|94 66:10 7|79 48:10 8|7 58:10 9|48 87:10 10</relation>
    <relation name="R88" arity="2" nbTuples="100" semantics="soft" defaultCost="infinity">12 69:1 1|75 82:1 2|2 13:1 3|13 5:1 4|25 67:1 5|92 36:1 6|78 66:1 7|72 13:1 8|52 61:1 9|42 80:1 10|24 87:2 1|32 34:2 2|2 18:2 3|98 72:2 4|98 87:2 5|69 53:2 6|18 83:2 7|62 67:2 8|30 36:2 9|93 65:2 10|27 59:3 1|58 52:3 2|12 92:3 3|50 38:3 4|74 98:3 5|82 69:3 6|73 98:3 7|12 86:3 8|43 76:3 9|68 92:3 10|52 27:4 1|12 6:4 2|86 37:4 3|55 67:4 4|7 86:4 5|45 21:4 6|33 37:4 7|62 33:4 8|30 10:4 9|30 42:4 10|35 22:5 1|12 76:5 2|57 90:5 3|7 39:5 4|68 14:5 5|60 97:5 6|90 44:5 7|19 75:5 8|9 4:5 9|10 86:5 10|73 3:6 1|91 52:6 2|51 52:6 3|33 35:6 4|81 74:6 5|20 81:6 6|21 71:6 7|17 33:6 8|26 22:6 9|29 46:6 10|19 26:7 1|17 25:7 2|82 48:7 3|50 57:7 4|97 71:7 5|74 33:7 6|83 86:7 7|44 94:7 8|36 35:7 9|36 63:7 10|48 34:8 1|69 90:8 2|97 93:8 3|91 50:8 4|32 86:8 5|52 8:8 6|48 99:8 7|87 11:8 8|18 41:8 9|26 100:8 10|5 77:9 1|24 23:9 2|85 4:9 3|52 73:9 4|25 82:9 5|19 29:9 6|31 92:9 7|12 79:9 8|47 81:9 9|86 32:9 10|23 33:10 1|65 17:10 2|67 18:10 3|86 65:10 4|11 1:10 5|92 4:10 6|87 65:10 7|36 15:10 8|29 26:10 9|67 66:10 10</relation>
    <relation name="R89" arity="2" nbTuples="100" semantics="soft" defaultCost="infinity">96 69:1 1|88 40:1 2|61 100:1 3|49 47:1 4|40 46:1 5|100 28:1 6|58 19:1 7|59 33:1 8|14 85:1 9|83 74:1 10|21 79:2 1|3 53:2 2|73 63:2 3|77 65:2 4|95 87:2 5|43 91:2 6|48 89:2 7|100 18:2 8|37 68:2 9|44 25:2 10|18 12:3 1|73 1:3 2|50 76:3 3|31 82:3 4|54 73:3 5|8 27:3 6|99 32:3 7|39 69:3 8|70 94:3 9|20 14:3 10|47 66:4 1|54 13:4 2|16 14:4 3|92 35:4 4|85 13:4 5|53 45:4 6|9 31:4 7|20 21:4 8|39 9:4 9|15 80:4 10|99 1:5 1|89 71:5 2|71 77:5 3|44 90:5 4|92 2:5 5|84 92:5 6|21 100:5 7|35 84:5 8|100 84:5 9|25 78:5 10|51 19:6 1|73 31:6 2|75 32:6 3|84 86:6 4|78 19:6 5|42 79:6 6|51 31:6 7|13 80:6 8|27 65:6 9|88 79:6 10|9 14:7 1|4 54:7 2|21 14:7 3|58 3:7 4|23 17:7 5|56 39:7 6|4 30:7 7|20 16:7 8|66 84:7 9|13 70:7 10|57 49:8 1|22 45:8 2|78 99:8 3|8 66:8 4|52 85:8 5|56 51:8 6|28 18:8 7|21 34:8 8|56 87:8 9|21 99:8 10|21 49:9 1|39 27:9 2|80 65:9 3|26 83:9 4|19 95:9 5|69 92:9 6|44 55:9 7|50 51:9 8|6 58:9 9|58 97:9 10|74 96:10 1|61 26:10 2|94 70:10 3|99 33:10 4|93 30:10 5|74 47:10 6|42 96:10 7|45 9:10 8|43 60:10 9|70 38:10 10</relation>
    <relation name="R90" arity="2" nbTuples="100" semantics="soft" defaultCost="infinity">68 26:1 1|54 8:1 2|50 8:1 3|36 4:1 4|44 57:1 5|33 55:1 6|37 76:1 7|84 15:1 8|14 26:1 9|64 21:1 10|40 99:2 1|54 100:2 2|90 42:2 3|9 76:2 4|68 29:2 5|24 94:2 6|86 41:2 7|60 38:2 8|27 7:2 9|67 96:2 10|26 41:3 1|55 9:3 2|1 3:3 3|34 17:3 4|18 95:3 5|73 76:3 6|47 29:3 7|66 52:3 8|75 50:3 9|8 26:3 10|55 64:4 1|34 96:4 2|49 69:4 3|57 7:4 4|84 37:4 5|84 70:4 6|87 77:4 7|77 19:4 8|67 56:4 9|41 53:4 10|26 27:5 1|6 38:5 2|40 92:5 3|68 24:5 4|2 100:5 5|53 85:5 6|67 41:5 7|15 57:5 8|26 3:5 9|89 14:5 10|30 31:6 1|96 26:6 2|54 2:6 3|98 60:6 4|23 47:6 5|65 23:6 6|59 13:6 7|80 91:6 8|78 84:6 9|96 75:6 10|78 55:7 1|14 43:7 2|90 67:7 3|82 29:7 4|94 17:7 5|7 32:7 6|41 73:7 7|2 42:7 8|71 97:7 9|96 77:7 10|26 67:8 1|36 81:8 2|62 19:8 3|93 75:8 4|29 32:8 5|8 37:8 6|47 43:8 7|69 18:8 8|21 41:8 9|97 95:8 10|80 10:9 1|22 25:9 2|55 17:9 3|59 19:9 4|45 92:9 5|92 58:9 6|91 73:9 7|19 41:9 8|57 44:9 9|89 16:9 10|79 31:10 1|51 77:10 2|44 73:10 3|72 44:10 4|79 51:10 5|49 86:10 6|20 73:10 7|84 97:10 8|89 37:10 9|56 60:10 10</relation>
    <relation name="R91" arity="2" nbTuples="100" semantics="soft" defaultCost="infinity">15 85:1 1|27 40:1 2|24 85:1 3|1 10:1 4|20 97:1 5|50 86:1 6|63 99:1 7|59 82:1 8|86 73:1 9|59 89:1 10|41 83:2 1|51 22:2 2|58 86:2 3|85 55:2 4|81 95:2 5|25 66:2 6|50 99:2 7|82 29:2 8|66 18:2 9|2 40:2 10|88 8:3 1|12 81:3 2|15 67:3 3|71 73:3 4|75 51:3 5|62 92:3 6|8 65:3 7|67 80:3 8|52 35:3 9|91 15:3 10|61 41:4 1|73 60:4 2|68 49:4 3|6 61:4 4|71 30:4 5|19 6:4 6|79 56:4 7|8 35:4 8|58 85:4 9|75 35:4 10|33 83:5 1|63 24:5 2|86 35:5 3|65 87:5 4|20 57:5 5|94 12:5 6|43 36:5 7|38 34:5 8|86 50:5 9|79 70:5 10|2 8:6 1|84 15:6 2|50 26:6 3|31 50:6 4|100 59:6 5|80 87:6 6|63 26:6 7|63 84:6 8|1 26:6 9|89 37:6 10|1 8:7 1|88 53:7 2|40 92:7 3|70 24:7 4|87 35:7 5|100 94:7 6|59 63:7 7|55 35:7 8|71 92:7 9|31 55:7 10|72 7:8 1|6 59:8 2|29 55:8 3|83 7:8 4|36 88:8 5|65 32:8 6|50 55:8 7|79 83:8 8|11 55:8 9|42 10:8 10|20 13:9 1|91 1:9 2|22 66:9 3|29 46:9 4|32 23:9 5|27 86:9 6|77 45:9 7|10 8:9 8|68 27:9 9|83 7:9 10|93 22:10 1|20 53:10 2|46 99:10 3|11 84:10 4|28 92:10 5|80 35:10 6|19 35:10 7|38 41:10 8|35 94:10 9|80 23:10 10</relation>
    <relation name="R92" arity="2" nbTuples="100" semantics="soft" defaultCost="infinity">65 11:1 1|49 98:1 2|78 99:1 3|24 53:1 4|22 66:1 5|13 37:1 6|77 53:1 7|41 47:1 8|38 17:1 9|18 92:1 10|67 18:2 1|17 59:2 2|48 2:2 3|48 21:2 4|95 14:2 5|23 41:2 6|100 33:2 7|7 95:2 8|97 36:2 9|31 36:2 10|97 79:3 1|85 85:3 2|12 14:3 3|43 47:3 4|7 27:3 5|8 42:3 6|29 42:3 7|81 29:3 8|74 85:3 9|36 9:3 10|84 82:4 1|2 4:4 2|42 26:4 3|81 89:4 4|48 24:4 5|55 9:4 6|47 91:4 7|67 81:4 8|74 67:4 9|77 16:4 10|56 89:5 1|61 44:5 2|82 39:5 3|97 77:5 4|65 78:5 5|32 59:5 6|14 73:5 7|3 98:5 8|72 100:5 9|35 83:5 10|95 19:6 1|81 44:6 2|80 7:6 3|13 39:6 4|56 41:6 5|50 12:6 6|26 20:6 7|63 72:6 8|28 47:6 9|24 49:6 10|8 73:7 1|22 62:7 2|4 37:7 3|93 76:7 4|75 63:7 5|65 78:7 6|26 71:7 7|4 66:7 8|99 4:7 9|5 23:7 10|51 98:8 1|79 80:8 2|35 35:8 3|58 88:8 4|97 89:8 5|8 44:8 6|55 56:8 7|4 25:8 8|78 72:8 9|83 56:8 10|93 84:9 1|58 9:9 2|67 62:9 3|91 22:9 4|50 38:9 5|28 33:9 6|69 23:9 7|67 69:9 8|44 22:9 9|26 86:9 10|66 18:10 1|64 97:10 2|97 39:10 3|74 72:10 4|88 30:10 5|18 56:10 6|3 65:10 7|88 96:10 8|7 63:10 9|85 59:10 10</relation>
    <relation name="R93" arity="2" nbTuples="100" semantics="soft" defaultCost="infinity">16 86:1 1|65 23:1 2|68 43:1 3|1 79:1 4|46 31:1 5|89 63:1 6|100 92:1 7|88 73:1 8|58 3:1 9|35 69:1 10|65 45:2 1|86 44:2 2|18 60:2 3|32 37:2 4|55 17:2 5|15 39:2 6|20 4:2 7|25 35:2 8|21 63:2 9|83 21:2 10|80 96:3 1|40 14:3 2|21 72:3 3|83 90:3 4|17 79:3 5|36 77:3 6|95 87:3 7|61 26:3 8|16 93:3 9|10 6:3 10|19 54:4 1|49 74:4 2|57 20:4 3|86 67:4 4|1 36:4 5|75 15:4 6|76 76:4 7|93 53:4 8|2 38:4 9|20 70:4 10|55 43:5 1|28 29:5 2|14 38:5 3|66 40:5 4|90 25:5 5|55 92:5 6|15 21:5 7|57 89:5 8|60 44:5 9|71 63:5 10|89 51:6 1|80 5:6 2|11 26:6 3|69 58:6 4|84 42:6 5|20 10:6 6|24 48:6 7|55 29:6 8|36 98:6 9|58 94:6 10|27 30:7 1|98 55:7 2|95 40:7 3|11 3:7 4|77 3:7 5|42 21:7 6|17 49:7 7|39 100:7 8|7 89:7 9|93 43:7 10|18 77:8 1|59 82:8 2|45 64:8 3|55 85:8 4|1 11:8 5|43 18:8 6|13 1:8 7|91 8:8 8|4 99:8 9|100 47:8 10|80 10:9 1|27 41:9 2|28 66:9 3|59 45:9 4|43 19:9 5|28 48:9 6|36 75:9 7|2 57:9 8|28 63:9 9|5 52:9 10|48 19:10 1|17 44:10 2|54 84:10 3|46 28:10 4|58 56:10 5|79 93:10 6|5 44:10 7|65 83:10 8|59 96:10 9|64 10:10 10</relation>
    <relation name="R94" arity="2" nbTuples="100" semantics="soft" defaultCost="infinity">95 17:1 1|25 67:1 2|43 27:1 3|59 52:1 4|20 14:1 5|76 15:1 6|17 41:1 7|25 8:1 8|35 33:1 9|1 86:1 10|53 73:2 1|34 23:2 2|2 68:2 3|80 55:2 4|56 81:2 5|70 8:2 6|99 10:2 7|7 89:2 8|32 34:2 9|68 5:2 10|74 8:3 1|19 89:3 2|71 75:3 3|54 86:3 4|94 91:3 5|11 6:3 6|93 80:3 7|82 5:3 8|27 66:3 9|77 35:3 10|13 32:4 1|84 37:4 2|45 36:4 3|69 67:4 4|32 75:4 5|2 72:4 6|47 10:4 7|74 45:4 8|48 26:4 9|42 43:4 10|25 98:5 1|68 46:5 2|46 56:5 3|85 14:5 4|43 2:5 5|67 1:5 6|29 64:5 7|36 51:5 8|89 66:5 9|6 19:5 10|73 6:6 1|100 52:6 2|20 34:6 3|10 62:6 4|31 61:6 5|19 15:6 6|6 20:6 7|38 9:6 8|27 40:6 9|98 60:6 10|59 13:7 1|15 2:7 2|98 65:7 3|23 45:7 4|94 52:7 5|72 41:7 6|78 82:7 7|26 35:7 8|44 40:7 9|79 3:7 10|52 86:8 1|69 15:8 2|50 7:8 3|30 75:8 4|1 63:8 5|39 56:8 6|87 18:8 7|9 41:8 8|19 84:8 9|88 81:8 10|93 87:9 1|55 60:9 2|85 2:9 3|50 76:9 4|12 63:9 5|6 19:9 6|12 49:9 7|19 60:9 8|86 73:9 9|87 59:9 10|12 12:10 1|82 99:10 2|27 53:10 3|61 97:10 4|34 49:10 5|22 22:10 6|83 8:10 7|82 99:10 8|86 85:10 9|55 92:10 10</relation>
    <relation name="R95" arity="2" nbTuples="100" semantics="soft" defaultCost="infinity">58 62:1 1|98 73:1 2|36 69:1 3|55 29:1 4|55 5:1 5|2 91:1 6|43 9:1 7|76 82:1 8|73 43:1 9|31 56:1 10|92 9:2 1|86 4:2 2|36 9:2 3|48 73:2 4|100 61:2 5|69 87:2 6|69 94:2 7|77 92:2 8|39 88:2 9|55 39:2 10|45 90:3 1|62 27:3 2|94 26:3 3|94 31:3 4|48 77:3 5|71 81:3 6|29 95:3 7|68 29:3 8|41 87:3 9|71 14:3 10|59 99:4 1|22 99:4 2|44 14:4 3|43 46:4 4|35 51:4 5|56 54:4 6|39 77:4 7|9 84:4 8|87 15:4 9|95 67:4 10|62 33:5 1|99 98:5 2|87 16:5 3|53 80:5 4|68 9:5 5|69 9:5 6|33 52:5 7|32 77:5 8|54 2:5 9|58 47:5 10|54 8:6 1|42 11:6 2|91 53:6 3|39 90:6 4|99 69:6 5|28 89:6 6|100 6:6 7|99 12:6 8|49 70:6 9|25 62:6 10|59 10:7 1|67 78:7 2|68 24:7 3|4 75:7 4|44 12:7 5|58 77:7 6|94 42:7 7|57 77:7 8|34 51:7 9|12 77:7 10|14 9:8 1|42 89:8 2|24 76:8 3|41 44:8 4|97 88:8 5|98 73:8 6|42 7:8 7|21 63:8 8|58 77:8 9|70 79:8 10|54 44:9 1|84 38:9 2|94 24:9 3|42 29:9 4|1 85:9 5|96 80:9 6|7 89:9 7|39 82:9 8|11 92:9 9|30 99:9 10|3 99:10 1|58 95:10 2|71 46:10 3|79 53:10 4|36 43:10 5|43 53:10 6|63 52:10 7|49 33:10 8|37 88:10 9|2 57:10 10</relation>
    <relation name="R96" arity="2" nbTuples="100" semantics="soft" defaultCost="infinity">83 100:1 1|35 77:1 2|49 32:1 3|38 76:1 4|10 89:1 5|79 51:1 6|39 21:1 7|48 10:1 8|92 69:1 9|53 27:1 10|90 78:2 1|99 15:2 2|62 61:2 3|15 61:2 4|70 38:2 5|90 94:2 6|4 59:2 7|37 41:2 8|33 93:2 9|73 48:2 10|27 22:3 1|6 57:3 2|15 75:3 3|62 42:3 4|31 9:3 5|27 25:3 6|11 29:3 7|81 34:3 8|48 20:3 9|10 51:3 10|54 73:4 1|24 75:4 2|20 45:4 3|96 28:4 4|37 39:4 5|9 64:4 6|34 30:4 7|56 3:4 8|40 26:4 9|74 27:4 10|10 9:5 1|87 44:5 2|58 34:5 3|40 53:5 4|49 80:5 5|61 6:5 6|43 43:5 7|23 9:5 8|55 96:5 9|26 81:5 10|100 59:6 1|91 9:6 2|99 22:6 3|53 58:6 4|9 52:6 5|91 2:6 6|88 66:6 7|71 56:6 8|51 45:6 9|83 40:6 10|66 88:7 1|53 87:7 2|76 24:7 3|72 92:7 4|46 60:7 5|35 64:7 6|28 100:7 7|11 49:7 8|49 93:7 9|66 72:7 10|13 31:8 1|22 27:8 2|26 97:8 3|50 59:8 4|89 70:8 5|59 58:8 6|48 20:8 7|17 10:8 8|7 25:8 9|9 30:8 10|20 73:9 1|9 22:9 2|25 29:9 3|3 20:9 4|53 58:9 5|11 84:9 6|79 58:9 7|87 21:9 8|72 37:9 9|35 39:9 10|95 51:10 1|67 66:10 2|83 22:10 3|36 74:10 4|51 13:10 5|38 99:10 6|5 72:10 7|38 61:10 8|48 10:10 9|63 36:10 10</relation>
    <relation name="R97" arity="2" nbTuples="100" semantics="soft" defaultCost="infinity">27 17:1 1|76 66:1 2|32 86:1 3|36 34:1 4|84 55:1 5|100 74:1 6|81 56:1 7|85 43:1 8|27 93:1 9|85 12:1 10|61 68:2 1|72 20:2 2|46 20:2 3|46 58:2 4|89 21:2 5|92 26:2 6|73 41:2 7|62 82:2 8|76 91:2 9|6 37:2 10|63 99:3 1|41 49:3 2|45 5:3 3|32 34:3 4|42 80:3 5|88 69:3 6|26 61:3 7|87 69:3 8|68 68:3 9|69 92:3 10|79 85:4 1|68 97:4 2|35 86:4 3|63 83:4 4|13 63:4 5|91 40:4 6|22 66:4 7|52 3:4 8|85 12:4 9|44 27:4 10|72 7:5 1|5 3:5 2|92 56:5 3|23 2:5 4|44 29:5 5|38 6:5 6|20 28:5 7|41 15:5 8|81 29:5 9|57 16:5 10|77 24:6 1|48 36:6 2|74 91:6 3|31 98:6 4|44 64:6 5|87 48:6 6|38 22:6 7|42 11:6 8|20 39:6 9|84 14:6 10|6 94:7 1|99 82:7 2|39 67:7 3|49 23:7 4|14 33:7 5|35 65:7 6|95 65:7 7|18 65:7 8|49 73:7 9|9 19:7 10|78 10:8 1|84 87:8 2|61 72:8 3|84 82:8 4|50 73:8 5|88 13:8 6|66 54:8 7|55 58:8 8|71 19:8 9|67 69:8 10|7 31:9 1|44 18:9 2|72 12:9 3|83 9:9 4|31 14:9 5|2 87:9 6|52 91:9 7|77 43:9 8|3 5:9 9|59 72:9 10|8 74:10 1|21 33:10 2|72 63:10 3|30 54:10 4|60 32:10 5|72 75:10 6|58 43:10 7|63 52:10 8|9 22:10 9|35 7:10 10</relation>
    <relation name="R98" arity="2" nbTuples="100" semantics="soft" defaultCost="infinity">25 87:1 1|91 12:1 2|50 79:1 3|5 5:1 4|43 97:1 5|21 8:1 6|27 14:1 7|34 57:1 8|83 14:1 9|63 35:1 10|95 47:2 1|42 17:2 2|77 10:2 3|97 48:2 4|34 90:2 5|82 99:2 6|47 35:2 7|26 59:2 8|27 55:2 9|14 42:2 10|75 96:3 1|60 11:3 2|97 51:3 3|49 72:3 4|74 52:3 5|25 91:3 6|63 84:3 7|74 41:3 8|92 58:3 9|6 32:3 10|67 99:4 1|72 93:4 2|36 85:4 3|58 44:4 4|72 5:4 5|87 31:4 6|20 1:4 7|38 52:4 8|37 80:4 9|100 55:4 10|62 98:5 1|56 43:5 2|28 48:5 3|27 92:5 4|84 85:5 5|45 37:5 6|4 78:5 7|44 57:5 8|100 92:5 9|86 54:5 10|2 38:6 1|3 6:6 2|84 64:6 3|49 27:6 4|100 14:6 5|100 70:6 6|59 11:6 7|38 81:6 8|39 67:6 9|94 84:6 10|47 74:7 1|44 96:7 2|33 98:7 3|2 36:7 4|74 14:7 5|44 94:7 6|80 39:7 7|17 28:7 8|19 10:7 9|5 54:7 10|91 85:8 1|24 4:8 2|47 66:8 3|80 19:8 4|61 48:8 5|96 78:8 6|69 34:8 7|99 49:8 8|65 84:8 9|20 96:8 10|15 96:9 1|98 58:9 2|61 34:9 3|70 89:9 4|27 91:9 5|46 10:9 6|21 73:9 7|23 17:9 8|87 63:9 9|40 78:9 10|28 64:10 1|100 99:10 2|42 54:10 3|100 92:10 4|2 60:10 5|65 87:10 6|15 98:10 7|82 21:10 8|53 94:10 9|18 30:10 10</relation>
    <relation name="R99" arity="2" nbTuples="100" semantics="soft" defaultCost="infinity">75 62:1 1|74 71:1 2|78 59:1 3|67 25:1 4|36 55:1 5|63 92:1 6|24 62:1 7|67 69:1 8|98 100:1 9|78 31:1 10|19 9:2 1|48 42:2 2|40 32:2 3|44 62:2 4|20 53:2 5|91 92:2 6|46 75:2 7|13 98:2 8|28 4:2 9|4 3:2 10|10 7:3 1|48 47:3 2|93 99:3 3|17 67:3 4|63 22:3 5|74 77:3 6|80 69:3 7|2 88:3 8|97 36:3 9|32 10:3 10|90 54:4 1|76 91:4 2|6 11:4 3|99 32:4 4|39 50:4 5|50 18:4 6|56 77:4 7|42 32:4 8|61 100:4 9|28 18:4 10|43 92:5 1|41 62:5 2|71 47:5 3|79 91:5 4|22 66:5 5|95 10:5 6|5 25:5 7|21 14:5 8|5 27:5 9|83 27:5 10|32 53:6 1|1 77:6 2|53 22:6 3|52 25:6 4|1 43:6 5|53 3:6 6|35 69:6 7|65 72:6 8|64 57:6 9|79 23:6 10|98 11:7 1|12 27:7 2|86 73:7 3|70 44:7 4|93 30:7 5|71 94:7 6|52 31:7 7|73 15:7 8|45 29:7 9|92 2:7 10|8 68:8 1|66 94:8 2|56 87:8 3|14 14:8 4|2 89:8 5|100 55:8 6|91 45:8 7|45 55:8 8|28 6:8 9|20 6:8 10|70 81:9 1|84 86:9 2|69 42:9 3|66 94:9 4|88 71:9 5|45 67:9 6|4 14:9 7|31 15:9 8|6 61:9 9|6 9:9 10|13 1:10 1|15 74:10 2|16 87:10 3|21 73:10 4|15 80:10 5|100 47:10 6|57 14:10 7|43 92:10 8|4 94:10 9|49 34:10 10</relation>
    <relation name="R100" arity="2" nbTuples="100" semantics="soft" defaultCost="infinity">29 90:1 1|56 14:1 2|71 75:1 3|97 29:1 4|49 35:1 5|16 100:1 6|47 30:1 7|70 23:1 8|30 2:1 9|33 10:1 10|66 73:2 1|82 25:2 2|89 92:2 3|76 68:2 4|73 67:2 5|79 71:2 6|12 2:2 7|50 5:2 8|8 86:2 9|16 51:2 10|23 34:3 1|87 94:3 2|35 35:3 3|12 73:3 4|42 15:3 5|72 39:3 6|3 81:3 7|12 41:3 8|39 80:3 9|58 90:3 10|69 66:4 1|31 32:4 2|1 28:4 3|69 83:4 4|8 31:4 5|89 80:4 6|73 61:4 7|89 27:4 8|77 65:4 9|41 10:4 10|59 59:5 1|77 3:5 2|41 37:5 3|65 84:5 4|65 44:5 5|69 26:5 6|56 3:5 7|72 42:5 8|32 52:5 9|46 98:5 10|64 82:6 1|39 60:6 2|11 3:6 3|84 51:6 4|56 46:6 5|83 55:6 6|45 38:6 7|18 54:6 8|10 64:6 9|29 3:6 10|76 77:7 1|79 42:7 2|93 99:7 3|38 54:7 4|95 1:7 5|89 74:7 6|1 54:7 7|97 72:7 8|96 71:7 9|28 51:7 10|73 98:8 1|93 9:8 2|14 27:8 3|98 30:8 4|95 39:8 5|15 9:8 6|36 48:8 7|59 24:8 8|87 10:8 9|58 6:8 10|32 52:9 1|2 85:9 2|32 89:9 3|31 37:9 4|49 62:9 5|89 80:9 6|8 79:9 7|79 13:9 8|45 89:9 9|81 43:9 10|7 99:10 1|81 96:10 2|80 81:10 3|14 36:10 4|64 83:10 5|85 94:10 6|69 62:10 7|24 64:10 8|38 70:10 9|85 59:10 10</relation>
    <relation name="R101" arity="2" nbTuples="100" semantics="soft" defaultCost="infinity">79 50:1 1|3 29:1 2|8 43:1 3|55 47:1 4|20 15:1 5|48 6:1 6|72 56:1 7|98 91:1 8|58 49:1 9|50 90:1 10|69 33:2 1|61 85:2 2|63 27:2 3|98 38:2 4|72 51:2 5|49 82:2 6|49 91:2 7|37 10:2 8|99 41:2 9|17 45:2 10|92 99:3 1|77 75:3 2|52 46:3 3|26 26:3 4|14 5:3 5|49 53:3 6|93 45:3 7|9 41:3 8|83 60:3 9|61 86:3 10|92 20:4 1|56 76:4 2|56 68:4 3|94 74:4 4|21 27:4 5|40 38:4 6|72 28:4 7|43 22:4 8|90 3:4 9|26 38:4 10|76 27:5 1|87 71:5 2|19 5:5 3|42 76:5 4|11 100:5 5|60 19:5 6|13 79:5 7|2 49:5 8|38 52:5 9|33 49:5 10|94 5:6 1|9 17:6 2|46 100:6 3|50 24:6 4|72 54:6 5|88 92:6 6|77 97:6 7|69 20:6 8|96 51:6 9|2 36:6 10|72 43:7 1|94 90:7 2|94 59:7 3|85 86:7 4|11 86:7 5|15 5:7 6|99 93:7 7|67 33:7 8|14 72:7 9|84 93:7 10|27 39:8 1|88 28:8 2|5 1:8 3|83 84:8 4|42 53:8 5|27 2:8 6|82 98:8 7|81 27:8 8|36 51:8 9|81 4:8 10|28 2:9 1|82 41:9 2|94 12:9 3|91 7:9 4|54 24:9 5|94 14:9 6|38 62:9 7|75 39:9 8|72 49:9 9|93 57:9 10|66 13:10 1|34 22:10 2|30 66:10 3|50 91:10 4|19 64:10 5|37 41:10 6|59 54:10 7|45 2:10 8|51 4:10 9|94 77:10 10</relation>
    <relation name="R102" arity="2" nbTuples="100" semantics="soft" defaultCost="infinity">15 57:1 1|92 17:1 2|92 64:1 3|73 65:1 4|10 31:1 5|44 70:1 6|16 97:1 7|37 66:1 8|77 51:1 9|56 56:1 10|51 14:2 1|89 71:2 2|3 86:2 3|16 16:2 4|14 72:2 5|49 63:2 6|28 9:2 7|85 76:2 8|44 12:2 9|15 17:2 10|93 92:3 1|100 39:3 2|55 88:3 3|83 2:3 4|85 87:3 5|21 23:3 6|55 30:3 7|7 32:3 8|20 15:3 9|51 60:3 10|90 46:4 1|42 60:4 2|49 100:4 3|30 23:4 4|9 29:4 5|2 27:4 6|82 25:4 7|1 48:4 8|61 59:4 9|15 6:4 10|69 97:5 1|5 46:5 2|72 91:5 3|65 93:5 4|91 47:5 5|23 46:5 6|59 72:5 7|47 56:5 8|23 2:5 9|9 100:5 10|85 39:6 1|81 24:6 2|97 6:6 3|54 43:6 4|50 83:6 5|63 88:6 6|77 74:6 7|90 95:6 8|90 81:6 9|37 38:6 10|100 12:7 1|22 40:7 2|11 29:7 3|26 70:7 4|73 30:7 5|36 26:7 6|90 36:7 7|56 25:7 8|15 36:7 9|36 67:7 10|26 59:8 1|54 47:8 2|87 87:8 3|4 36:8 4|1 81:8 5|15 79:8 6|44 28:8 7|75 96:8 8|6 72:8 9|58 29:8 10|15 64:9 1|86 92:9 2|36 85:9 3|18 68:9 4|88 21:9 5|37 3:9 6|55 60:9 7|53 53:9 8|38 10:9 9|57 41:9 10|82 69:10 1|54 88:10 2|67 87:10 3|95 24:10 4|64 94:10 5|84 47:10 6|2 88:10 7|49 82:10 8|16 40:10 9|3 52:10 10</relation>
    <relation name="R103" arity="2" nbTuples="100" semantics="soft" defaultCost="infinity">89 70:1 1|12 59:1 2|62 22:1 3|25 52:1 4|85 83:1 5|12 18:1 6|2 62:1 7|40 61:1 8|17 71:1 9|54 77:1 10|77 18:2 1|90 56:2 2|82 67:2 3|5 20:2 4|29 96:2 5|73 16:2 6|88 20:2 7|73 63:2 8|62 36:2 9|24 91:2 10|69 90:3 1|71 73:3 2|46 74:3 3|88 5:3 4|31 87:3 5|81 67:3 6|40 13:3 7|2 36:3 8|92 31:3 9|36 38:3 10|16 55:4 1|26 36:4 2|42 87:4 3|97 94:4 4|1 83:4 5|6 79:4 6|28 67:4 7|99 90:4 8|79 98:4 9|61 46:4 10|45 27:5 1|84 1:5 2|21 35:5 3|14 91:5 4|76 4:5 5|47 73:5 6|33 27:5 7|23 48:5 8|21 41:5 9|59 30:5 10|37 85:6 1|67 62:6 2|18 31:6 3|57 38:6 4|21 16:6 5|11 66:6 6|23 64:6 7|97 49:6 8|41 93:6 9|42 38:6 10|16 37:7 1|24 87:7 2|42 53:7 3|51 97:7 4|51 5:7 5|97 30:7 6|34 86:7 7|8 31:7 8|68 40:7 9|75 7:7 10|56 36:8 1|52 66:8 2|21 53:8 3|55 31:8 4|91 37:8 5|94 24:8 6|6 88:8 7|12 12:8 8|29 46:8 9|1 11:8 10|88 81:9 1|92 28:9 2|92 48:9 3|23 50:9 4|58 71:9 5|41 65:9 6|60 49:9 7|55 51:9 8|69 81:9 9|90 32:9 10|65 79:10 1|74 68:10 2|39 6:10 3|22 21:10 4|49 72:10 5|77 97:10 6|12 1:10 7|82 68:10 8|92 89:10 9|8 10:10 10</relation>
    <relation name="R104" arity="2" nbTuples="100" semantics="soft" defaultCost="infinity">19 28:1 1|17 39:1 2|56 14:1 3|66 38:1 4|76 18:1 5|54 40:1 6|24 28:1 7|11 30:1 8|17 57:1 9|54 22:1 10|92 36:2 1|28 69:2 2|49 100:2 3|96 49:2 4|69 29:2 5|8 14:2 6|65 74:2 7|82 25:2 8|99 69:2 9|49 98:2 10|71 14:3 1|68 10:3 2|81 58:3 3|2 3:3 4|100 64:3 5|56 82:3 6|75 15:3 7|3 92:3 8|15 18:3 9|14 7:3 10|18 69:4 1|71 73:4 2|39 83:4 3|98 19:4 4|76 64:4 5|61 10:4 6|55 5:4 7|93 56:4 8|14 2:4 9|96 27:4 10|64 77:5 1|1 69:5 2|64 97:5 3|37 60:5 4|94 24:5 5|53 10:5 6|11 99:5 7|44 44:5 8|97 29:5 9|1 77:5 10|40 18:6 1|40 54:6 2|88 55:6 3|28 61:6 4|4 62:6 5|89 37:6 6|92 67:6 7|92 21:6 8|14 57:6 9|55 90:6 10|24 65:7 1|76 92:7 2|51 21:7 3|82 79:7 4|6 86:7 5|16 98:7 6|65 10:7 7|30 18:7 8|96 15:7 9|34 21:7 10|95 53:8 1|55 26:8 2|92 44:8 3|89 47:8 4|37 52:8 5|4 48:8 6|28 46:8 7|27 100:8 8|46 5:8 9|87 10:8 10|73 62:9 1|3 29:9 2|26 82:9 3|24 33:9 4|7 15:9 5|82 4:9 6|81 69:9 7|92 37:9 8|34 1:9 9|66 43:9 10|99 44:10 1|14 97:10 2|54 22:10 3|96 72:10 4|4 65:10 5|73 48:10 6|97 52:10 7|19 1:10 8|6 78:10 9|32 38:10 10</relation>
    <relation name="R105" arity="2" nbTuples="100" semantics="soft" defaultCost="infinity">7 71:1 1|23 43:1 2|18 72:1 3|100 84:1 4|16 86:1 5|87 38:1 6|31 47:1 7|75 73:1 8|47 31:1 9|98 39:1 10|63 66:2 1|52 18:2 2|48 27:2 3|12 84:2 4|24 100:2 5|76 63:2 6|26 29:2 7|88 49:2 8|62 9:2 9|82 90:2 10|53 91:3 1|13 65:3 2|78 99:3 3|47 78:3 4|48 40:3 5|84 52:3 6|36 47:3 7|50 10:3 8|66 32:3 9|36 73:3 10|92 94:4 1|13 41:4 2|46 20:4 3|11 49:4 4|28 52:4 5|72 59:4 6|95 71:4 7|27 59:4 8|66 58:4 9|94 9:4 10|13 20:5 1|82 31:5 2|89 79:5 3|44 62:5 4|93 22:5 5|94 96:5 6|96 62:5 7|76 43:5 8|33 55:5 9|75 51:5 10|80 65:6 1|80 63:6 2|62 95:6 3|93 71:6 4|94 25:6 5|34 4:6 6|60 48:6 7|51 44:6 8|37 42:6 9|24 62:6 10|22 16:7 1|3 42:7 2|2 91:7 3|43 42:7 4|99 33:7 5|88 36:7 6|42 93:7 7|75 62:7 8|13 6:7 9|30 20:7 10|49 90:8 1|31 15:8 2|38 31:8 3|69 10:8 4|70 24:8 5|85 78:8 6|74 81:8 7|89 24:8 8|85 18:8 9|35 95:8 10|81 81:9 1|76 65:9 2|33 78:9 3|80 49:9 4|36 19:9 5|21 59:9 6|58 5:9 7|93 8:9 8|27 55:9 9|42 22:9 10|2 58:10 1|38 17:10 2|5 36:10 3|96 61:10 4|84 9:10 5|34 58:10 6|56 15:10 7|8 27:10 8|30 2:10 9|1 11:10 10</relation>
    <relation name="R106" arity="2" nbTuples="100" semantics="soft" defaultCost="infinity">60 39:1 1|37 73:1 2|46 81:1 3|11 86:1 4|57 63:1 5|41 2:1 6|46 65:1 7|45 97:1 8|29 84:1 9|36 84:1 10|85 74:2 1|28 17:2 2|68 28:2 3|48 95:2 4|56 49:2 5|77 28:2 6|95 8:2 7|95 99:2 8|34 10:2 9|12 37:2 10|53 51:3 1|61 75:3 2|11 40:3 3|91 60:3 4|71 70:3 5|51 72:3 6|27 97:3 7|79 57:3 8|91 3:3 9|19 22:3 10|89 98:4 1|57 83:4 2|2 67:4 3|34 69:4 4|59 10:4 5|42 10:4 6|8 98:4 7|8 73:4 8|31 51:4 9|65 97:4 10|46 59:5 1|4 4:5 2|28 1:5 3|19 38:5 4|13 50:5 5|9 51:5 6|2 40:5 7|99 12:5 8|76 58:5 9|21 85:5 10|13 98:6 1|75 7:6 2|80 12:6 3|5 59:6 4|8 71:6 5|75 2:6 6|61 44:6 7|98 50:6 8|45 24:6 9|70 14:6 10|40 69:7 1|89 55:7 2|24 16:7 3|97 66:7 4|67 35:7 5|82 9:7 6|12 91:7 7|43 17:7 8|11 8:7 9|32 83:7 10|91 25:8 1|88 55:8 2|41 80:8 3|17 72:8 4|53 36:8 5|89 66:8 6|37 39:8 7|61 1:8 8|23 83:8 9|32 5:8 10|15 15:9 1|48 88:9 2|91 20:9 3|92 54:9 4|74 4:9 5|85 53:9 6|75 76:9 7|93 27:9 8|85 37:9 9|90 62:9 10|51 70:10 1|36 62:10 2|79 27:10 3|34 41:10 4|25 7:10 5|47 16:10 6|18 41:10 7|44 96:10 8|20 85:10 9|69 37:10 10</relation>
    <relation name="R107" arity="2" nbTuples="100" semantics="soft" defaultCost="infinity">45 53:1 1|57 41:1 2|22 21:1 3|87 6:1 4|38 80:1 5|86 97:1 6|92 84:1 7|67 47:1 8|40 30:1 9|19 23:1 10|43 77:2 1|48 52:2 2|23 80:2 3|88 8:2 4|49 22:2 5|25 86:2 6|97 84:2 7|57 8:2 8|14 26:2 9|94 55:2 10|98 81:3 1|27 20:3 2|38 41:3 3|60 49:3 4|100 33:3 5|51 33:3 6|45 45:3 7|32 6:3 8|36 39:3 9|17 91:3 10|74 99:4 1|47 48:4 2|25 87:4 3|37 55:4 4|26 72:4 5|95 90:4 6|43 44:4 7|32 53:4 8|42 24:4 9|53 17:4 10|79 100:5 1|39 58:5 2|38 94:5 3|36 95:5 4|67 10:5 5|49 29:5 6|30 45:5 7|17 42:5 8|89 5:5 9|54 2:5 10|25 40:6 1|100 85:6 2|81 67:6 3|84 28:6 4|53 64:6 5|18 84:6 6|94 87:6 7|39 75:6 8|80 27:6 9|11 82:6 10|92 39:7 1|54 63:7 2|13 89:7 3|94 34:7 4|85 62:7 5|60 87:7 6|94 9:7 7|29 5:7 8|28 19:7 9|19 41:7 10|47 8:8 1|52 51:8 2|45 76:8 3|48 66:8 4|17 82:8 5|26 21:8 6|45 22:8 7|63 69:8 8|17 36:8 9|21 38:8 10|43 15:9 1|7 95:9 2|83 89:9 3|31 56:9 4|14 48:9 5|45 42:9 6|81 94:9 7|100 98:9 8|23 41:9 9|32 55:9 10|45 77:10 1|94 16:10 2|30 18:10 3|95 46:10 4|8 63:10 5|54 34:10 6|49 28:10 7|84 8:10 8|79 68:10 9|20 66:10 10</relation>
    <relation name="R108" arity="2" nbTuples="100" semantics="soft" defaultCost="infinity">4 13:1 1|80 37:1 2|76 68:1 3|98 21:1 4|43 34:1 5|69 76:1 6|96 69:1 7|20 22:1 8|66 98:1 9|12 39:1 10|12 42:2 1|26 23:2 2|86 68:2 3|78 80:2 4|13 97:2 5|37 94:2 6|58 40:2 7|24 22:2 8|19 15:2 9|41 91:2 10|4 97:3 1|26 58:3 2|51 51:3 3|81 55:3 4|45 12:3 5|96 87:3 6|37 85:3 7|21 96:3 8|14 38:3 9|58 45:3 10|77 89:4 1|43 54:4 2|1 1:4 3|45 44:4 4|98 18:4 5|82 45:4 6|70 3:4 7|52 42:4 8|77 63:4 9|22 43:4 10|27 85:5 1|57 90:5 2|14 19:5 3|87 35:5 4|56 20:5 5|86 36:5 6|77 48:5 7|25 71:5 8|33 25:5 9|99 80:5 10|54 44:6 1|48 90:6 2|82 13:6 3|6 17:6 4|87 36:6 5|84 81:6 6|55 30:6 7|58 5:6 8|64 80:6 9|67 34:6 10|28 53:7 1|54 42:7 2|4 23:7 3|42 66:7 4|48 26:7 5|69 49:7 6|64 55:7 7|84 45:7 8|90 69:7 9|1 91:7 10|29 57:8 1|58 37:8 2|93 100:8 3|69 69:8 4|94 35:8 5|54 50:8 6|79 34:8 7|39 82:8 8|41 86:8 9|84 53:8 10|94 59:9 1|35 41:9 2|44 37:9 3|28 98:9 4|12 4:9 5|77 70:9 6|95 59:9 7|56 58:9 8|90 50:9 9|51 39:9 10|15 32:10 1|75 75:10 2|66 42:10 3|94 7:10 4|76 34:10 5|61 76:10 6|46 4:10 7|61 76:10 8|82 66:10 9|98 95:10 10</relation>
    <relation name="R109" arity="2" nbTuples="100" semantics="soft" defaultCost="infinity">17 80:1 1|100 83:1 2|62 35:1 3|15 19:1 4|72 35:1 5|52 71:1 6|80 69:1 7|97 35:1 8|48 85:1 9|55 29:1 10|61 18:2 1|18 57:2 2|11 69:2 3|16 89:2 4|92 86:2 5|18 49:2 6|36 50:2 7|86 10:2 8|50 84:2 9|21 88:2 10|58 25:3 1|45 5:3 2|60 92:3 3|60 16:3 4|9 84:3 5|77 68:3 6|83 99:3 7|71 81:3 8|53 24:3 9|12 35:3 10|96 26:4 1|60 78:4 2|91 46:4 3|46 58:4 4|10 70:4 5|62 18:4 6|97 54:4 7|75 93:4 8|28 18:4 9|35 7:4 10|2 62:5 1|96 35:5 2|61 20:5 3|71 100:5 4|47 58:5 5|72 23:5 6|29 28:5 7|12 63:5 8|59 91:5 9|60 40:5 10|37 19:6 1|100 65:6 2|33 85:6 3|40 44:6 4|87 79:6 5|4 78:6 6|23 77:6 7|10 27:6 8|72 16:6 9|95 60:6 10|56 57:7 1|21 77:7 2|67 8:7 3|77 36:7 4|52 40:7 5|73 94:7 6|4 30:7 7|78 29:7 8|100 4:7 9|97 90:7 10|5 99:8 1|67 78:8 2|3 69:8 3|95 58:8 4|4 37:8 5|56 57:8 6|34 12:8 7|5 13:8 8|88 44:8 9|88 94:8 10|30 39:9 1|22 24:9 2|28 18:9 3|40 24:9 4|29 41:9 5|89 83:9 6|85 84:9 7|79 56:9 8|36 35:9 9|34 9:9 10|23 4:10 1|42 20:10 2|53 52:10 3|28 52:10 4|47 79:10 5|55 27:10 6|27 10:10 7|80 57:10 8|52 80:10 9|85 68:10 10</relation>
    <relation name="R110" arity="2" nbTuples="100" semantics="soft" defaultCost="infinity">94 11:1 1|99 20:1 2|62 52:1 3|98 12:1 4|16 31:1 5|82 6:1 6|79 87:1 7|83 10:1 8|54 98:1 9|21 48:1 10|85 64:2 1|36 88:2 2|19 73:2 3|30 42:2 4|63 84:2 5|42 100:2 6|75 87:2 7|30 81:2 8|16 72:2 9|77 72:2 10|16 96:3 1|50 19:3 2|25 7:3 3|32 56:3 4|29 45:3 5|35 53:3 6|59 8:3 7|29 74:3 8|100 72:3 9|63 55:3 10|20 87:4 1|71 24:4 2|48 89:4 3|9 6:4 4|19 42:4 5|66 82:4 6|82 99:4 7|15 93:4 8|73 66:4 9|87 4:4 10|16 68:5 1|55 92:5 2|95 71:5 3|91 36:5 4|95 48:5 5|100 44:5 6|26 73:5 7|90 76:5 8|99 5:5 9|14 85:5 10|99 85:6 1|42 34:6 2|51 19:6 3|54 94:6 4|59 98:6 5|23 1:6 6|35 56:6 7|43 77:6 8|73 67:6 9|86 20:6 10|93 20:7 1|40 91:7 2|6 21:7 3|23 15:7 4|67 37:7 5|31 84:7 6|38 66:7 7|71 15:7 8|2 45:7 9|6 92:7 10|51 49:8 1|57 97:8 2|34 65:8 3|1 36:8 4|30 2:8 5|53 24:8 6|5 98:8 7|33 1:8 8|25 96:8 9|77 40:8 10|4 67:9 1|32 83:9 2|84 47:9 3|88 81:9 4|25 96:9 5|56 57:9 6|70 79:9 7|40 78:9 8|68 1:9 9|70 74:9 10|91 34:10 1|100 83:10 2|46 24:10 3|78 17:10 4|20 60:10 5|48 35:10 6|70 50:10 7|75 56:10 8|2 51:10 9|4 52:10 10</relation>
    <relation name="R111" arity="2" nbTuples="100" semantics="soft" defaultCost="infinity">15 75:1 1|49 88:1 2|37 93:1 3|64 18:1 4|4 25:1 5|39 53:1 6|21 53:1 7|23 85:1 8|49 33:1 9|46 58:1 10|67 21:2 1|37 34:2 2|44 36:2 3|41 58:2 4|33 65:2 5|39 41:2 6|96 45:2 7|18 67:2 8|52 89:2 9|5 58:2 10|44 85:3 1|89 2:3 2|14 97:3 3|53 4:3 4|93 39:3 5|26 85:3 6|62 91:3 7|9 14:3 8|67 14:3 9|81 48:3 10|94 59:4 1|77 97:4 2|69 26:4 3|50 30:4 4|87 41:4 5|86 14:4 6|83 76:4 7|62 49:4 8|91 81:4 9|24 60:4 10|63 49:5 1|99 88:5 2|39 81:5 3|67 11:5 4|4 75:5 5|98 37:5 6|94 33:5 7|49 83:5 8|78 21:5 9|72 75:5 10|19 2:6 1|63 5:6 2|81 14:6 3|48 79:6 4|32 59:6 5|69 7:6 6|39 2:6 7|36 3:6 8|1 15:6 9|50 66:6 10|38 14:7 1|51 57:7 2|76 92:7 3|43 72:7 4|9 69:7 5|55 85:7 6|71 27:7 7|41 9:7 8|70 48:7 9|7 18:7 10|35 7:8 1|37 43:8 2|95 29:8 3|22 46:8 4|85 71:8 5|62 87:8 6|79 43:8 7|83 52:8 8|85 38:8 9|33 72:8 10|12 16:9 1|56 78:9 2|90 34:9 3|10 38:9 4|76 91:9 5|5 37:9 6|92 35:9 7|40 46:9 8|41 41:9 9|100 85:9 10|50 48:10 1|21 45:10 2|11 37:10 3|76 7:10 4|64 95:10 5|36 71:10 6|46 18:10 7|75 89:10 8|47 75:10 9|12 52:10 10</relation>
    <relation name="R112" arity="2" nbTuples="100" semantics="soft" defaultCost="infinity">79 72:1 1|83 92:1 2|100 19:1 3|21 36:1 4|79 43:1 5|46 22:1 6|85 55:1 7|38 92:1 8|51 2:1 9|28 85:1 10|69 56:2 1|96 17:2 2|51 62:2 3|40 68:2 4|61 45:2 5|24 78:2 6|82 24:2 7|49 74:2 8|84 62:2 9|51 61:2 10|86 72:3 1|69 9:3 2|49 27:3 3|12 98:3 4|41 72:3 5|62 2:3 6|11 54:3 7|89 10:3 8|42 24:3 9|18 7:3 10|45 5:4 1|76 74:4 2|20 83:4 3|95 98:4 4|61 78:4 5|47 6:4 6|22 57:4 7|29 91:4 8|30 67:4 9|62 25:4 10|65 22:5 1|48 24:5 2|29 61:5 3|59 31:5 4|35 35:5 5|50 90:5 6|87 41:5 7|89 2:5 8|85 27:5 9|35 7:5 10|13 99:6 1|15 32:6 2|66 9:6 3|88 64:6 4|38 11:6 5|75 16:6 6|85 17:6 7|62 82:6 8|78 7:6 9|68 84:6 10|86 86:7 1|14 76:7 2|42 36:7 3|34 39:7 4|77 25:7 5|77 9:7 6|100 15:7 7|24 33:7 8|72 31:7 9|82 70:7 10|6 18:8 1|82 10:8 2|11 79:8 3|63 20:8 4|52 29:8 5|87 77:8 6|69 55:8 7|3 91:8 8|60 78:8 9|25 100:8 10|86 23:9 1|8 29:9 2|82 29:9 3|95 28:9 4|58 59:9 5|20 6:9 6|39 85:9 7|58 89:9 8|85 80:9 9|100 68:9 10|21 42:10 1|96 15:10 2|69 52:10 3|45 65:10 4|37 86:10 5|33 99:10 6|87 51:10 7|17 97:10 8|83 42:10 9|26 67:10 10</relation>
    <relation name="R113" arity="2" nbTuples="100" semantics="soft" defaultCost="infinity">6 23:1 1|3 69:1 2|66 92:1 3|51 41:1 4|1 63:1 5|36 33:1 6|4 36:1 7|21 28:1 8|3 96:1 9|30 76:1 10|85 65:2 1|19 23:2 2|76 49:2 3|32 55:2 4|65 65:2 5|33 67:2 6|3 33:2 7|77 13:2 8|33 63:2 9|28 58:2 10|42 82:3 1|4 24:3 2|60 99:3 3|86 13:3 4|67 18:3 5|74 29:3 6|35 82:3 7|2 43:3 8|16 30:3 9|87 87:3 10|40 49:4 1|23 77:4 2|98 94:4 3|100 46:4 4|12 58:4 5|58 45:4 6|45 76:4 7|89 92:4 8|7 63:4 9|1 14:4 10|7 82:5 1|5 59:5 2|60 69:5 3|46 40:5 4|16 57:5 5|17 82:5 6|92 50:5 7|83 61:5 8|84 44:5 9|46 36:5 10|38 90:6 1|4 70:6 2|95 60:6 3|29 6:6 4|65 78:6 5|65 19:6 6|15 38:6 7|71 56:6 8|22 54:6 9|75 58:6 10|37 49:7 1|70 10:7 2|41 9:7 3|6 10:7 4|7 13:7 5|21 57:7 6|71 65:7 7|56 27:7 8|32 42:7 9|43 43:7 10|22 4:8 1|98 81:8 2|52 94:8 3|77 18:8 4|52 13:8 5|6 88:8 6|14 17:8 7|52 38:8 8|20 63:8 9|32 77:8 10|2 13:9 1|18 50:9 2|84 47:9 3|79 30:9 4|100 72:9 5|88 14:9 6|29 39:9 7|3 68:9 8|89 21:9 9|42 26:9 10|43 47:10 1|20 71:10 2|11 14:10 3|89 55:10 4|78 81:10 5|18 39:10 6|48 52:10 7|82 13:10 8|74 50:10 9|89 28:10 10</relation>
  </relations>
  <GuiPresentation type="ADCOP" benchmark="RandomDCOP" name="instance4" model="TKC" nbAgents="20" domainSize="10" density="0" tightness="0" nbConstraints="114" nbTuples="100" />
</instance>
