# Supplementary material for: A local cost simulation-based algorithm to solve distributed constraint optimization problems
Source: PeerJ Comput Sci. 2023 Mar 17;9:e1296. doi: 10.7717/peerj-cs.1296 (PMC10280401; doi:10.7717/peerj-cs.1296)
Supplement: Supplemental Information 1 [file peerj-cs-09-1296-s001.zip › code/DCOP_LCS/problem/ADCOP20_10_0.6/RANDOM_ADCOP_20_10_density_0.6_5.xml]

<instance>
  <presentation name="instance5" type="ADCOP" benchmark="RandomDCOP" model="Simple" constraintModel="TKC" format="XDisCSP 1.0" />
  <agents nbAgents="20">
    <agent name="A1" id="1" description="Agent 1" />
    <agent name="A2" id="2" description="Agent 2" />
    <agent name="A3" id="3" description="Agent 3" />
    <agent name="A4" id="4" description="Agent 4" />
    <agent name="A5" id="5" description="Agent 5" />
    <agent name="A6" id="6" description="Agent 6" />
    <agent name="A7" id="7" description="Agent 7" />
    <agent name="A8" id="8" description="Agent 8" />
    <agent name="A9" id="9" description="Agent 9" />
    <agent name="A10" id="10" description="Agent 10" />
    <agent name="A11" id="11" description="Agent 11" />
    <agent name="A12" id="12" description="Agent 12" />
    <agent name="A13" id="13" description="Agent 13" />
    <agent name="A14" id="14" description="Agent 14" />
    <agent name="A15" id="15" description="Agent 15" />
    <agent name="A16" id="16" description="Agent 16" />
    <agent name="A17" id="17" description="Agent 17" />
    <agent name="A18" id="18" description="Agent 18" />
    <agent name="A19" id="19" description="Agent 19" />
    <agent name="A20" id="20" description="Agent 20" />
  </agents>
  <domains nbDomains="1">
    <domain name="D1" nbValues="10">1..10</domain>
  </domains>
  <variables nbVariables="20">
    <variable agent="A1" name="X1.1" id="1" domain="D1" description="variable 1.1" />
    <variable agent="A2" name="X2.1" id="1" domain="D1" description="variable 2.1" />
    <variable agent="A3" name="X3.1" id="1" domain="D1" description="variable 3.1" />
    <variable agent="A4" name="X4.1" id="1" domain="D1" description="variable 4.1" />
    <variable agent="A5" name="X5.1" id="1" domain="D1" description="variable 5.1" />
    <variable agent="A6" name="X6.1" id="1" domain="D1" description="variable 6.1" />
    <variable agent="A7" name="X7.1" id="1" domain="D1" description="variable 7.1" />
    <variable agent="A8" name="X8.1" id="1" domain="D1" description="variable 8.1" />
    <variable agent="A9" name="X9.1" id="1" domain="D1" description="variable 9.1" />
    <variable agent="A10" name="X10.1" id="1" domain="D1" description="variable 10.1" />
    <variable agent="A11" name="X11.1" id="1" domain="D1" description="variable 11.1" />
    <variable agent="A12" name="X12.1" id="1" domain="D1" description="variable 12.1" />
    <variable agent="A13" name="X13.1" id="1" domain="D1" description="variable 13.1" />
    <variable agent="A14" name="X14.1" id="1" domain="D1" description="variable 14.1" />
    <variable agent="A15" name="X15.1" id="1" domain="D1" description="variable 15.1" />
    <variable agent="A16" name="X16.1" id="1" domain="D1" description="variable 16.1" />
    <variable agent="A17" name="X17.1" id="1" domain="D1" description="variable 17.1" />
    <variable agent="A18" name="X18.1" id="1" domain="D1" description="variable 18.1" />
    <variable agent="A19" name="X19.1" id="1" domain="D1" description="variable 19.1" />
    <variable agent="A20" name="X20.1" id="1" domain="D1" description="variable 20.1" />
  </variables>
  <constraints nbConstraints="114">
    <constraint name="C0" model="TKC" arity="2" scope="X8.1 X11.1" reference="R0" />
    <constraint name="C1" model="TKC" arity="2" scope="X16.1 X20.1" reference="R1" />
    <constraint name="C2" model="TKC" arity="2" scope="X2.1 X17.1" reference="R2" />
    <constraint name="C3" model="TKC" arity="2" scope="X4.1 X17.1" reference="R3" />
    <constraint name="C4" model="TKC" arity="2" scope="X3.1 X4.1" reference="R4" />
    <constraint name="C5" model="TKC" arity="2" scope="X5.1 X15.1" reference="R5" />
    <constraint name="C6" model="TKC" arity="2" scope="X13.1 X19.1" reference="R6" />
    <constraint name="C7" model="TKC" arity="2" scope="X5.1 X17.1" reference="R7" />
    <constraint name="C8" model="TKC" arity="2" scope="X11.1 X15.1" reference="R8" />
    <constraint name="C9" model="TKC" arity="2" scope="X10.1 X12.1" reference="R9" />
    <constraint name="C10" model="TKC" arity="2" scope="X8.1 X10.1" reference="R10" />
    <constraint name="C11" model="TKC" arity="2" scope="X5.1 X14.1" reference="R11" />
    <constraint name="C12" model="TKC" arity="2" scope="X10.1 X13.1" reference="R12" />
    <constraint name="C13" model="TKC" arity="2" scope="X2.1 X20.1" reference="R13" />
    <constraint name="C14" model="TKC" arity="2" scope="X7.1 X15.1" reference="R14" />
    <constraint name="C15" model="TKC" arity="2" scope="X1.1 X19.1" reference="R15" />
    <constraint name="C16" model="TKC" arity="2" scope="X9.1 X11.1" reference="R16" />
    <constraint name="C17" model="TKC" arity="2" scope="X6.1 X13.1" reference="R17" />
    <constraint name="C18" model="TKC" arity="2" scope="X4.1 X18.1" reference="R18" />
    <constraint name="C19" model="TKC" arity="2" scope="X11.1 X18.1" reference="R19" />
    <constraint name="C20" model="TKC" arity="2" scope="X1.1 X5.1" reference="R20" />
    <constraint name="C21" model="TKC" arity="2" scope="X3.1 X12.1" reference="R21" />
    <constraint name="C22" model="TKC" arity="2" scope="X1.1 X18.1" reference="R22" />
    <constraint name="C23" model="TKC" arity="2" scope="X9.1 X10.1" reference="R23" />
    <constraint name="C24" model="TKC" arity="2" scope="X17.1 X18.1" reference="R24" />
    <constraint name="C25" model="TKC" arity="2" scope="X8.1 X9.1" reference="R25" />
    <constraint name="C26" model="TKC" arity="2" scope="X9.1 X17.1" reference="R26" />
    <constraint name="C27" model="TKC" arity="2" scope="X12.1 X18.1" reference="R27" />
    <constraint name="C28" model="TKC" arity="2" scope="X7.1 X19.1" reference="R28" />
    <constraint name="C29" model="TKC" arity="2" scope="X10.1 X18.1" reference="R29" />
    <constraint name="C30" model="TKC" arity="2" scope="X3.1 X17.1" reference="R30" />
    <constraint name="C31" model="TKC" arity="2" scope="X2.1 X14.1" reference="R31" />
    <constraint name="C32" model="TKC" arity="2" scope="X9.1 X19.1" reference="R32" />
    <constraint name="C33" model="TKC" arity="2" scope="X3.1 X18.1" reference="R33" />
    <constraint name="C34" model="TKC" arity="2" scope="X2.1 X19.1" reference="R34" />
    <constraint name="C35" model="TKC" arity="2" scope="X5.1 X20.1" reference="R35" />
    <constraint name="C36" model="TKC" arity="2" scope="X1.1 X10.1" reference="R36" />
    <constraint name="C37" model="TKC" arity="2" scope="X14.1 X20.1" reference="R37" />
    <constraint name="C38" model="TKC" arity="2" scope="X3.1 X7.1" reference="R38" />
    <constraint name="C39" model="TKC" arity="2" scope="X7.1 X16.1" reference="R39" />
    <constraint name="C40" model="TKC" arity="2" scope="X2.1 X15.1" reference="R40" />
    <constraint name="C41" model="TKC" arity="2" scope="X5.1 X12.1" reference="R41" />
    <constraint name="C42" model="TKC" arity="2" scope="X11.1 X19.1" reference="R42" />
    <constraint name="C43" model="TKC" arity="2" scope="X2.1 X8.1" reference="R43" />
    <constraint name="C44" model="TKC" arity="2" scope="X15.1 X18.1" reference="R44" />
    <constraint name="C45" model="TKC" arity="2" scope="X1.1 X2.1" reference="R45" />
    <constraint name="C46" model="TKC" arity="2" scope="X1.1 X14.1" reference="R46" />
    <constraint name="C47" model="TKC" arity="2" scope="X14.1 X16.1" reference="R47" />
    <constraint name="C48" model="TKC" arity="2" scope="X2.1 X3.1" reference="R48" />
    <constraint name="C49" model="TKC" arity="2" scope="X16.1 X17.1" reference="R49" />
    <constraint name="C50" model="TKC" arity="2" scope="X1.1 X15.1" reference="R50" />
    <constraint name="C51" model="TKC" arity="2" scope="X11.1 X16.1" reference="R51" />
    <constraint name="C52" model="TKC" arity="2" scope="X3.1 X13.1" reference="R52" />
    <constraint name="C53" model="TKC" arity="2" scope="X13.1 X17.1" reference="R53" />
    <constraint name="C54" model="TKC" arity="2" scope="X9.1 X18.1" reference="R54" />
    <constraint name="C55" model="TKC" arity="2" scope="X12.1 X20.1" reference="R55" />
    <constraint name="C56" model="TKC" arity="2" scope="X3.1 X6.1" reference="R56" />
    <constraint name="C57" model="TKC" arity="2" scope="X7.1 X20.1" reference="R57" />
    <constraint name="C58" model="TKC" arity="2" scope="X2.1 X10.1" reference="R58" />
    <constraint name="C59" model="TKC" arity="2" scope="X6.1 X10.1" reference="R59" />
    <constraint name="C60" model="TKC" arity="2" scope="X7.1 X12.1" reference="R60" />
    <constraint name="C61" model="TKC" arity="2" scope="X3.1 X15.1" reference="R61" />
    <constraint name="C62" model="TKC" arity="2" scope="X17.1 X19.1" reference="R62" />
    <constraint name="C63" model="TKC" arity="2" scope="X2.1 X7.1" reference="R63" />
    <constraint name="C64" model="TKC" arity="2" scope="X1.1 X16.1" reference="R64" />
    <constraint name="C65" model="TKC" arity="2" scope="X7.1 X8.1" reference="R65" />
    <constraint name="C66" model="TKC" arity="2" scope="X3.1 X5.1" reference="R66" />
    <constraint name="C67" model="TKC" arity="2" scope="X1.1 X7.1" reference="R67" />
    <constraint name="C68" model="TKC" arity="2" scope="X12.1 X17.1" reference="R68" />
    <constraint name="C69" model="TKC" arity="2" scope="X10.1 X19.1" reference="R69" />
    <constraint name="C70" model="TKC" arity="2" scope="X14.1 X19.1" reference="R70" />
    <constraint name="C71" model="TKC" arity="2" scope="X13.1 X18.1" reference="R71" />
    <constraint name="C72" model="TKC" arity="2" scope="X13.1 X14.1" reference="R72" />
    <constraint name="C73" model="TKC" arity="2" scope="X3.1 X11.1" reference="R73" />
    <constraint name="C74" model="TKC" arity="2" scope="X13.1 X20.1" reference="R74" />
    <constraint name="C75" model="TKC" arity="2" scope="X11.1 X12.1" reference="R75" />
    <constraint name="C76" model="TKC" arity="2" scope="X4.1 X11.1" reference="R76" />
    <constraint name="C77" model="TKC" arity="2" scope="X6.1 X20.1" reference="R77" />
    <constraint name="C78" model="TKC" arity="2" scope="X1.1 X11.1" reference="R78" />
    <constraint name="C79" model="TKC" arity="2" scope="X6.1 X18.1" reference="R79" />
    <constraint name="C80" model="TKC" arity="2" scope="X6.1 X15.1" reference="R80" />
    <constraint name="C81" model="TKC" arity="2" scope="X1.1 X6.1" reference="R81" />
    <constraint name="C82" model="TKC" arity="2" scope="X8.1 X19.1" reference="R82" />
    <constraint name="C83" model="TKC" arity="2" scope="X7.1 X11.1" reference="R83" />
    <constraint name="C84" model="TKC" arity="2" scope="X1.1 X20.1" reference="R84" />
    <constraint name="C85" model="TKC" arity="2" scope="X8.1 X17.1" reference="R85" />
    <constraint name="C86" model="TKC" arity="2" scope="X1.1 X8.1" reference="R86" />
    <constraint name="C87" model="TKC" arity="2" scope="X1.1 X3.1" reference="R87" />
    <constraint name="C88" model="TKC" arity="2" scope="X9.1 X13.1" reference="R88" />
    <constraint name="C89" model="TKC" arity="2" scope="X3.1 X14.1" reference="R89" />
    <constraint name="C90" model="TKC" arity="2" scope="X2.1 X13.1" reference="R90" />
    <constraint name="C91" model="TKC" arity="2" scope="X3.1 X10.1" reference="R91" />
    <constraint name="C92" model="TKC" arity="2" scope="X12.1 X14.1" reference="R92" />
    <constraint name="C93" model="TKC" arity="2" scope="X4.1 X9.1" reference="R93" />
    <constraint name="C94" model="TKC" arity="2" scope="X7.1 X14.1" reference="R94" />
    <constraint name="C95" model="TKC" arity="2" scope="X4.1 X8.1" reference="R95" />
    <constraint name="C96" model="TKC" arity="2" scope="X8.1 X18.1" reference="R96" />
    <constraint name="C97" model="TKC" arity="2" scope="X11.1 X14.1" reference="R97" />
    <constraint name="C98" model="TKC" arity="2" scope="X4.1 X16.1" reference="R98" />
    <constraint name="C99" model="TKC" arity="2" scope="X6.1 X9.1" reference="R99" />
    <constraint name="C100" model="TKC" arity="2" scope="X5.1 X8.1" reference="R100" />
    <constraint name="C101" model="TKC" arity="2" scope="X2.1 X5.1" reference="R101" />
    <constraint name="C102" model="TKC" arity="2" scope="X10.1 X20.1" reference="R102" />
    <constraint name="C103" model="TKC" arity="2" scope="X6.1 X11.1" reference="R103" />
    <constraint name="C104" model="TKC" arity="2" scope="X4.1 X6.1" reference="R104" />
    <constraint name="C105" model="TKC" arity="2" scope="X12.1 X19.1" reference="R105" />
    <constraint name="C106" model="TKC" arity="2" scope="X10.1 X15.1" reference="R106" />
    <constraint name="C107" model="TKC" arity="2" scope="X9.1 X15.1" reference="R107" />
    <constraint name="C108" model="TKC" arity="2" scope="X5.1 X11.1" reference="R108" />
    <constraint name="C109" model="TKC" arity="2" scope="X15.1 X17.1" reference="R109" />
    <constraint name="C110" model="TKC" arity="2" scope="X4.1 X19.1" reference="R110" />
    <constraint name="C111" model="TKC" arity="2" scope="X4.1 X13.1" reference="R111" />
    <constraint name="C112" model="TKC" arity="2" scope="X6.1 X12.1" reference="R112" />
    <constraint name="C113" model="TKC" arity="2" scope="X2.1 X9.1" reference="R113" />
  </constraints>
  <relations nbRelations="114">
    <relation name="R0" arity="2" nbTuples="100" semantics="soft" defaultCost="infinity">47 65:1 1|89 18:1 2|3 14:1 3|56 63:1 4|68 7:1 5|12 30:1 6|52 81:1 7|85 47:1 8|63 96:1 9|92 5:1 10|94 38:2 1|17 96:2 2|48 36:2 3|23 89:2 4|31 25:2 5|40 18:2 6|25 29:2 7|50 77:2 8|55 36:2 9|27 83:2 10|58 43:3 1|59 81:3 2|63 99:3 3|49 38:3 4|5 37:3 5|58 73:3 6|75 91:3 7|8 1:3 8|53 13:3 9|71 6:3 10|71 69:4 1|16 57:4 2|49 67:4 3|76 73:4 4|6 90:4 5|93 3:4 6|34 37:4 7|68 29:4 8|71 46:4 9|46 12:4 10|36 82:5 1|44 100:5 2|3 56:5 3|52 17:5 4|53 54:5 5|7 49:5 6|68 73:5 7|62 39:5 8|54 17:5 9|67 65:5 10|74 7:6 1|99 91:6 2|63 47:6 3|75 21:6 4|82 72:6 5|13 59:6 6|24 17:6 7|8 82:6 8|13 5:6 9|22 26:6 10|39 33:7 1|13 88:7 2|89 12:7 3|45 81:7 4|43 98:7 5|54 25:7 6|45 49:7 7|3 59:7 8|49 4:7 9|36 68:7 10|95 32:8 1|67 70:8 2|83 84:8 3|94 60:8 4|51 45:8 5|49 37:8 6|95 76:8 7|80 49:8 8|17 80:8 9|80 42:8 10|1 73:9 1|66 13:9 2|13 27:9 3|23 40:9 4|4 77:9 5|60 36:9 6|4 15:9 7|4 20:9 8|6 67:9 9|14 15:9 10|30 52:10 1|81 88:10 2|88 45:10 3|47 12:10 4|63 22:10 5|55 17:10 6|39 42:10 7|22 84:10 8|55 44:10 9|9 1:10 10</relation>
    <relation name="R1" arity="2" nbTuples="100" semantics="soft" defaultCost="infinity">52 72:1 1|56 50:1 2|24 91:1 3|34 82:1 4|14 85:1 5|51 83:1 6|12 23:1 7|69 55:1 8|77 48:1 9|61 33:1 10|9 3:2 1|63 68:2 2|61 55:2 3|53 16:2 4|23 66:2 5|40 70:2 6|46 55:2 7|9 33:2 8|43 87:2 9|28 69:2 10|41 27:3 1|93 99:3 2|19 62:3 3|75 7:3 4|48 67:3 5|70 93:3 6|68 86:3 7|72 73:3 8|56 53:3 9|45 66:3 10|66 8:4 1|46 96:4 2|22 94:4 3|80 66:4 4|98 86:4 5|98 92:4 6|35 2:4 7|91 59:4 8|66 80:4 9|8 69:4 10|79 25:5 1|29 66:5 2|77 53:5 3|16 1:5 4|15 29:5 5|5 44:5 6|77 59:5 7|54 29:5 8|68 32:5 9|30 70:5 10|79 48:6 1|3 53:6 2|91 14:6 3|36 15:6 4|13 28:6 5|83 18:6 6|20 62:6 7|41 25:6 8|8 35:6 9|8 13:6 10|73 26:7 1|62 24:7 2|58 21:7 3|61 29:7 4|28 87:7 5|69 20:7 6|50 66:7 7|72 56:7 8|2 69:7 9|67 93:7 10|56 52:8 1|3 6:8 2|12 50:8 3|21 57:8 4|10 76:8 5|84 91:8 6|78 44:8 7|75 65:8 8|23 81:8 9|33 98:8 10|21 66:9 1|37 80:9 2|9 34:9 3|62 46:9 4|44 97:9 5|5 28:9 6|30 75:9 7|74 100:9 8|15 20:9 9|80 15:9 10|71 20:10 1|67 84:10 2|82 84:10 3|89 73:10 4|11 99:10 5|21 37:10 6|89 17:10 7|98 61:10 8|58 49:10 9|35 73:10 10</relation>
    <relation name="R2" arity="2" nbTuples="100" semantics="soft" defaultCost="infinity">74 11:1 1|7 37:1 2|42 1:1 3|33 52:1 4|73 28:1 5|41 90:1 6|7 24:1 7|56 88:1 8|59 10:1 9|92 74:1 10|38 29:2 1|14 26:2 2|75 97:2 3|66 6:2 4|7 36:2 5|59 78:2 6|66 78:2 7|45 8:2 8|31 45:2 9|12 99:2 10|1 34:3 1|75 7:3 2|78 92:3 3|47 45:3 4|45 45:3 5|19 21:3 6|62 63:3 7|8 35:3 8|18 70:3 9|58 4:3 10|100 94:4 1|39 9:4 2|63 25:4 3|19 17:4 4|49 91:4 5|22 76:4 6|94 10:4 7|63 51:4 8|28 39:4 9|66 69:4 10|8 79:5 1|65 23:5 2|80 97:5 3|5 51:5 4|79 29:5 5|66 22:5 6|68 76:5 7|68 58:5 8|56 66:5 9|80 68:5 10|72 71:6 1|58 65:6 2|64 78:6 3|83 11:6 4|43 79:6 5|43 97:6 6|41 11:6 7|30 97:6 8|53 24:6 9|31 42:6 10|85 37:7 1|61 67:7 2|5 83:7 3|7 27:7 4|92 54:7 5|94 61:7 6|26 70:7 7|42 61:7 8|99 66:7 9|26 56:7 10|49 32:8 1|98 64:8 2|75 18:8 3|89 48:8 4|43 54:8 5|88 32:8 6|8 6:8 7|12 67:8 8|70 91:8 9|88 12:8 10|99 60:9 1|18 84:9 2|56 59:9 3|74 71:9 4|54 89:9 5|32 31:9 6|19 66:9 7|54 6:9 8|25 40:9 9|83 75:9 10|91 57:10 1|24 14:10 2|60 86:10 3|43 90:10 4|10 98:10 5|41 18:10 6|45 72:10 7|9 26:10 8|96 46:10 9|20 30:10 10</relation>
    <relation name="R3" arity="2" nbTuples="100" semantics="soft" defaultCost="infinity">54 64:1 1|49 80:1 2|16 56:1 3|86 84:1 4|57 95:1 5|43 96:1 6|7 27:1 7|26 77:1 8|20 91:1 9|1 69:1 10|19 2:2 1|47 100:2 2|16 25:2 3|56 26:2 4|87 62:2 5|24 48:2 6|40 40:2 7|27 95:2 8|55 70:2 9|79 36:2 10|78 24:3 1|28 7:3 2|94 80:3 3|48 67:3 4|76 43:3 5|64 71:3 6|7 99:3 7|19 23:3 8|20 54:3 9|32 29:3 10|7 63:4 1|36 77:4 2|22 53:4 3|25 87:4 4|95 86:4 5|22 52:4 6|56 49:4 7|98 56:4 8|92 71:4 9|57 68:4 10|7 44:5 1|59 76:5 2|9 3:5 3|3 52:5 4|21 69:5 5|81 87:5 6|26 61:5 7|79 9:5 8|69 19:5 9|51 82:5 10|49 21:6 1|25 76:6 2|61 70:6 3|6 50:6 4|50 35:6 5|1 9:6 6|74 71:6 7|16 90:6 8|3 2:6 9|5 66:6 10|86 60:7 1|21 71:7 2|92 82:7 3|27 92:7 4|17 35:7 5|27 51:7 6|27 100:7 7|57 30:7 8|30 73:7 9|18 83:7 10|16 56:8 1|9 95:8 2|50 99:8 3|42 81:8 4|70 29:8 5|49 94:8 6|73 23:8 7|75 12:8 8|38 42:8 9|20 78:8 10|8 13:9 1|70 49:9 2|99 38:9 3|11 67:9 4|66 76:9 5|55 92:9 6|65 61:9 7|12 66:9 8|62 46:9 9|22 37:9 10|66 59:10 1|48 80:10 2|29 11:10 3|29 69:10 4|14 58:10 5|94 91:10 6|52 44:10 7|12 94:10 8|82 55:10 9|1 44:10 10</relation>
    <relation name="R4" arity="2" nbTuples="100" semantics="soft" defaultCost="infinity">47 91:1 1|63 32:1 2|40 37:1 3|92 78:1 4|70 44:1 5|42 54:1 6|25 40:1 7|15 73:1 8|27 17:1 9|14 22:1 10|48 75:2 1|42 21:2 2|9 77:2 3|32 60:2 4|58 9:2 5|68 29:2 6|74 11:2 7|7 83:2 8|22 76:2 9|52 10:2 10|62 36:3 1|41 43:3 2|85 34:3 3|86 37:3 4|13 68:3 5|11 83:3 6|25 20:3 7|100 45:3 8|1 29:3 9|24 5:3 10|11 63:4 1|30 18:4 2|35 34:4 3|91 78:4 4|27 39:4 5|11 98:4 6|82 97:4 7|86 67:4 8|41 98:4 9|74 91:4 10|91 61:5 1|79 45:5 2|98 89:5 3|54 70:5 4|51 19:5 5|77 14:5 6|89 68:5 7|42 94:5 8|2 91:5 9|99 59:5 10|27 54:6 1|30 89:6 2|72 79:6 3|71 3:6 4|19 80:6 5|48 73:6 6|27 9:6 7|20 43:6 8|18 46:6 9|77 5:6 10|43 26:7 1|95 75:7 2|98 74:7 3|89 97:7 4|42 22:7 5|66 53:7 6|94 31:7 7|59 26:7 8|50 86:7 9|43 25:7 10|81 44:8 1|38 28:8 2|76 21:8 3|50 46:8 4|93 56:8 5|86 53:8 6|4 75:8 7|32 75:8 8|12 71:8 9|100 28:8 10|62 58:9 1|70 77:9 2|70 4:9 3|5 53:9 4|9 64:9 5|52 12:9 6|50 20:9 7|60 20:9 8|41 6:9 9|16 77:9 10|75 41:10 1|27 33:10 2|21 41:10 3|53 22:10 4|15 49:10 5|93 76:10 6|80 41:10 7|53 68:10 8|63 3:10 9|30 50:10 10</relation>
    <relation name="R5" arity="2" nbTuples="100" semantics="soft" defaultCost="infinity">38 27:1 1|26 89:1 2|61 78:1 3|71 72:1 4|49 98:1 5|16 51:1 6|61 62:1 7|88 22:1 8|73 88:1 9|23 96:1 10|63 81:2 1|33 64:2 2|10 59:2 3|65 35:2 4|70 44:2 5|78 84:2 6|70 3:2 7|69 84:2 8|39 26:2 9|46 29:2 10|59 8:3 1|66 42:3 2|30 21:3 3|27 29:3 4|94 24:3 5|18 18:3 6|75 41:3 7|30 31:3 8|86 17:3 9|30 42:3 10|17 49:4 1|16 1:4 2|61 1:4 3|92 11:4 4|99 36:4 5|83 48:4 6|89 4:4 7|74 76:4 8|1 93:4 9|37 82:4 10|56 87:5 1|68 51:5 2|46 38:5 3|54 27:5 4|100 21:5 5|42 6:5 6|35 87:5 7|7 22:5 8|81 13:5 9|56 86:5 10|75 92:6 1|30 5:6 2|72 12:6 3|49 47:6 4|13 83:6 5|28 58:6 6|87 51:6 7|12 20:6 8|85 75:6 9|69 45:6 10|72 99:7 1|84 32:7 2|51 42:7 3|10 85:7 4|44 32:7 5|50 57:7 6|70 67:7 7|39 44:7 8|37 44:7 9|33 58:7 10|37 5:8 1|38 18:8 2|97 63:8 3|90 61:8 4|82 41:8 5|8 64:8 6|39 36:8 7|70 64:8 8|11 10:8 9|100 95:8 10|51 97:9 1|95 66:9 2|33 17:9 3|42 29:9 4|11 49:9 5|57 88:9 6|6 89:9 7|64 82:9 8|48 99:9 9|56 95:9 10|97 20:10 1|56 35:10 2|77 38:10 3|18 62:10 4|25 12:10 5|14 11:10 6|70 67:10 7|62 36:10 8|60 12:10 9|59 41:10 10</relation>
    <relation name="R6" arity="2" nbTuples="100" semantics="soft" defaultCost="infinity">51 92:1 1|21 82:1 2|75 9:1 3|27 22:1 4|36 49:1 5|14 24:1 6|70 28:1 7|70 72:1 8|38 29:1 9|37 12:1 10|37 39:2 1|25 47:2 2|27 15:2 3|28 79:2 4|23 81:2 5|21 88:2 6|99 56:2 7|1 70:2 8|100 41:2 9|52 83:2 10|100 26:3 1|80 53:3 2|64 74:3 3|21 83:3 4|22 59:3 5|53 47:3 6|20 23:3 7|36 13:3 8|35 52:3 9|45 31:3 10|18 85:4 1|25 42:4 2|59 68:4 3|82 6:4 4|51 44:4 5|77 25:4 6|65 97:4 7|72 40:4 8|30 50:4 9|53 23:4 10|66 46:5 1|48 10:5 2|97 26:5 3|8 64:5 4|43 68:5 5|49 15:5 6|45 22:5 7|14 5:5 8|5 55:5 9|12 37:5 10|41 62:6 1|92 94:6 2|94 47:6 3|19 68:6 4|92 38:6 5|82 63:6 6|62 44:6 7|32 25:6 8|88 57:6 9|98 87:6 10|3 11:7 1|76 23:7 2|8 46:7 3|78 97:7 4|11 18:7 5|83 93:7 6|87 58:7 7|96 19:7 8|82 57:7 9|4 43:7 10|65 51:8 1|5 97:8 2|1 27:8 3|33 5:8 4|76 22:8 5|40 6:8 6|77 74:8 7|17 29:8 8|42 19:8 9|84 66:8 10|100 35:9 1|42 3:9 2|90 70:9 3|79 28:9 4|61 16:9 5|22 14:9 6|93 94:9 7|45 66:9 8|40 9:9 9|21 81:9 10|6 84:10 1|37 13:10 2|54 25:10 3|92 22:10 4|65 83:10 5|26 32:10 6|33 90:10 7|16 37:10 8|45 87:10 9|34 94:10 10</relation>
    <relation name="R7" arity="2" nbTuples="100" semantics="soft" defaultCost="infinity">40 54:1 1|67 25:1 2|11 48:1 3|16 7:1 4|90 83:1 5|47 56:1 6|6 62:1 7|81 29:1 8|3 45:1 9|51 68:1 10|53 63:2 1|10 46:2 2|4 25:2 3|73 75:2 4|72 60:2 5|94 4:2 6|65 1:2 7|50 86:2 8|38 85:2 9|12 33:2 10|39 83:3 1|15 81:3 2|30 45:3 3|6 84:3 4|43 8:3 5|99 94:3 6|45 88:3 7|47 80:3 8|79 16:3 9|1 93:3 10|76 29:4 1|86 56:4 2|4 68:4 3|31 69:4 4|88 5:4 5|23 29:4 6|92 77:4 7|74 65:4 8|29 39:4 9|56 22:4 10|44 68:5 1|42 99:5 2|66 41:5 3|92 40:5 4|45 77:5 5|15 85:5 6|29 80:5 7|20 76:5 8|60 61:5 9|85 33:5 10|11 94:6 1|78 81:6 2|37 83:6 3|38 96:6 4|48 31:6 5|83 36:6 6|50 88:6 7|68 90:6 8|81 36:6 9|90 5:6 10|89 87:7 1|90 2:7 2|78 26:7 3|94 63:7 4|4 9:7 5|87 72:7 6|55 15:7 7|7 27:7 8|39 3:7 9|30 3:7 10|43 84:8 1|67 26:8 2|25 80:8 3|45 39:8 4|71 13:8 5|55 90:8 6|7 41:8 7|13 18:8 8|77 11:8 9|33 61:8 10|38 28:9 1|26 85:9 2|60 18:9 3|37 31:9 4|58 96:9 5|49 30:9 6|30 56:9 7|68 76:9 8|31 82:9 9|45 73:9 10|34 64:10 1|77 34:10 2|33 30:10 3|69 22:10 4|46 42:10 5|48 49:10 6|83 100:10 7|46 77:10 8|65 76:10 9|3 86:10 10</relation>
    <relation name="R8" arity="2" nbTuples="100" semantics="soft" defaultCost="infinity">87 61:1 1|67 40:1 2|55 42:1 3|91 67:1 4|25 49:1 5|94 80:1 6|13 85:1 7|47 14:1 8|89 42:1 9|46 37:1 10|54 42:2 1|16 66:2 2|86 84:2 3|100 79:2 4|53 50:2 5|89 36:2 6|26 55:2 7|44 49:2 8|88 41:2 9|90 7:2 10|78 77:3 1|48 47:3 2|47 47:3 3|11 82:3 4|72 89:3 5|63 56:3 6|25 37:3 7|95 53:3 8|58 50:3 9|47 99:3 10|14 71:4 1|97 33:4 2|67 35:4 3|75 72:4 4|41 52:4 5|83 86:4 6|31 50:4 7|94 18:4 8|47 96:4 9|48 31:4 10|53 62:5 1|32 15:5 2|76 52:5 3|54 21:5 4|36 35:5 5|59 90:5 6|30 55:5 7|35 8:5 8|18 18:5 9|57 10:5 10|20 89:6 1|7 61:6 2|64 6:6 3|74 84:6 4|98 78:6 5|74 82:6 6|9 4:6 7|36 78:6 8|67 50:6 9|36 48:6 10|67 33:7 1|58 53:7 2|97 42:7 3|34 74:7 4|41 75:7 5|85 48:7 6|90 26:7 7|83 61:7 8|94 42:7 9|34 85:7 10|88 88:8 1|70 95:8 2|78 16:8 3|34 60:8 4|91 83:8 5|40 99:8 6|20 96:8 7|84 57:8 8|55 50:8 9|88 50:8 10|19 44:9 1|68 89:9 2|73 64:9 3|15 21:9 4|2 27:9 5|1 53:9 6|54 45:9 7|34 12:9 8|40 84:9 9|96 63:9 10|79 75:10 1|33 69:10 2|24 72:10 3|76 85:10 4|60 73:10 5|19 15:10 6|52 71:10 7|74 2:10 8|65 24:10 9|13 39:10 10</relation>
    <relation name="R9" arity="2" nbTuples="100" semantics="soft" defaultCost="infinity">78 52:1 1|82 69:1 2|66 89:1 3|61 17:1 4|17 30:1 5|57 46:1 6|31 26:1 7|80 52:1 8|24 62:1 9|91 12:1 10|70 81:2 1|70 80:2 2|71 74:2 3|1 7:2 4|86 66:2 5|42 57:2 6|95 1:2 7|91 49:2 8|22 9:2 9|45 24:2 10|9 90:3 1|99 14:3 2|78 40:3 3|10 39:3 4|74 7:3 5|36 96:3 6|56 66:3 7|19 93:3 8|82 34:3 9|67 76:3 10|49 33:4 1|88 67:4 2|13 46:4 3|95 52:4 4|79 90:4 5|9 95:4 6|45 18:4 7|57 37:4 8|63 89:4 9|94 34:4 10|40 93:5 1|34 9:5 2|48 99:5 3|20 61:5 4|31 8:5 5|31 61:5 6|53 16:5 7|59 46:5 8|92 70:5 9|93 19:5 10|3 85:6 1|54 72:6 2|63 11:6 3|51 91:6 4|47 83:6 5|58 1:6 6|42 84:6 7|9 74:6 8|93 19:6 9|68 4:6 10|99 72:7 1|37 51:7 2|6 49:7 3|9 12:7 4|52 11:7 5|16 31:7 6|46 21:7 7|42 45:7 8|16 63:7 9|41 22:7 10|45 84:8 1|18 31:8 2|16 86:8 3|2 50:8 4|47 43:8 5|93 29:8 6|19 83:8 7|83 49:8 8|69 28:8 9|81 6:8 10|38 36:9 1|48 93:9 2|48 16:9 3|98 39:9 4|100 43:9 5|11 39:9 6|83 32:9 7|36 41:9 8|92 24:9 9|7 19:9 10|90 4:10 1|71 32:10 2|15 70:10 3|15 77:10 4|27 50:10 5|78 98:10 6|22 33:10 7|81 47:10 8|61 32:10 9|36 27:10 10</relation>
    <relation name="R10" arity="2" nbTuples="100" semantics="soft" defaultCost="infinity">12 94:1 1|71 34:1 2|79 2:1 3|10 90:1 4|15 57:1 5|32 16:1 6|62 14:1 7|67 21:1 8|76 50:1 9|42 3:1 10|84 88:2 1|67 21:2 2|27 38:2 3|88 7:2 4|6 51:2 5|14 67:2 6|27 66:2 7|94 16:2 8|54 84:2 9|77 23:2 10|74 7:3 1|89 72:3 2|30 46:3 3|2 73:3 4|38 67:3 5|86 96:3 6|86 77:3 7|92 28:3 8|75 74:3 9|22 17:3 10|44 71:4 1|13 70:4 2|2 63:4 3|67 86:4 4|62 88:4 5|52 44:4 6|66 19:4 7|4 91:4 8|78 53:4 9|42 3:4 10|13 55:5 1|47 9:5 2|62 35:5 3|27 71:5 4|59 29:5 5|44 38:5 6|81 29:5 7|38 84:5 8|10 23:5 9|76 20:5 10|51 79:6 1|87 9:6 2|80 46:6 3|58 45:6 4|15 100:6 5|14 70:6 6|23 33:6 7|97 76:6 8|96 9:6 9|48 14:6 10|44 49:7 1|68 58:7 2|94 58:7 3|48 8:7 4|89 22:7 5|9 95:7 6|42 24:7 7|52 45:7 8|13 57:7 9|46 96:7 10|24 25:8 1|47 99:8 2|70 14:8 3|1 45:8 4|25 38:8 5|24 59:8 6|90 59:8 7|44 27:8 8|84 51:8 9|8 31:8 10|29 99:9 1|93 20:9 2|41 83:9 3|51 95:9 4|99 69:9 5|69 47:9 6|15 30:9 7|38 34:9 8|27 50:9 9|58 33:9 10|56 48:10 1|49 6:10 2|97 10:10 3|50 18:10 4|48 70:10 5|70 98:10 6|68 8:10 7|44 11:10 8|69 5:10 9|50 87:10 10</relation>
    <relation name="R11" arity="2" nbTuples="100" semantics="soft" defaultCost="infinity">75 10:1 1|41 11:1 2|26 88:1 3|41 16:1 4|59 93:1 5|72 2:1 6|13 71:1 7|77 38:1 8|85 48:1 9|22 9:1 10|85 61:2 1|70 94:2 2|30 96:2 3|50 79:2 4|20 64:2 5|38 31:2 6|65 96:2 7|32 12:2 8|25 86:2 9|86 78:2 10|62 88:3 1|46 65:3 2|9 88:3 3|5 20:3 4|87 14:3 5|2 100:3 6|24 12:3 7|65 58:3 8|75 10:3 9|82 47:3 10|48 15:4 1|16 37:4 2|93 46:4 3|25 6:4 4|59 79:4 5|17 78:4 6|29 86:4 7|97 15:4 8|37 96:4 9|62 42:4 10|73 64:5 1|15 41:5 2|69 22:5 3|78 26:5 4|80 16:5 5|19 90:5 6|67 70:5 7|99 59:5 8|17 14:5 9|11 29:5 10|14 85:6 1|57 42:6 2|47 84:6 3|7 77:6 4|94 1:6 5|36 65:6 6|5 12:6 7|68 97:6 8|83 1:6 9|82 88:6 10|44 57:7 1|8 3:7 2|93 9:7 3|58 64:7 4|88 44:7 5|94 70:7 6|3 88:7 7|3 47:7 8|10 92:7 9|83 89:7 10|26 37:8 1|19 12:8 2|99 6:8 3|73 30:8 4|85 97:8 5|99 81:8 6|17 32:8 7|44 95:8 8|94 7:8 9|74 31:8 10|44 59:9 1|32 69:9 2|82 84:9 3|36 19:9 4|64 20:9 5|60 7:9 6|98 10:9 7|78 71:9 8|36 20:9 9|100 13:9 10|79 41:10 1|32 1:10 2|56 93:10 3|77 99:10 4|80 90:10 5|24 65:10 6|11 66:10 7|3 39:10 8|91 37:10 9|68 58:10 10</relation>
    <relation name="R12" arity="2" nbTuples="100" semantics="soft" defaultCost="infinity">72 95:1 1|11 31:1 2|88 62:1 3|53 26:1 4|77 78:1 5|53 61:1 6|4 25:1 7|15 41:1 8|5 75:1 9|44 21:1 10|5 17:2 1|93 44:2 2|47 92:2 3|84 13:2 4|13 65:2 5|2 89:2 6|7 100:2 7|99 60:2 8|10 69:2 9|80 18:2 10|13 99:3 1|67 94:3 2|11 100:3 3|94 53:3 4|97 51:3 5|24 99:3 6|2 85:3 7|4 91:3 8|97 42:3 9|74 20:3 10|68 57:4 1|25 41:4 2|73 40:4 3|41 73:4 4|57 57:4 5|36 24:4 6|41 68:4 7|33 24:4 8|66 1:4 9|28 39:4 10|88 5:5 1|18 3:5 2|43 58:5 3|81 66:5 4|83 80:5 5|22 79:5 6|24 6:5 7|25 43:5 8|39 30:5 9|1 31:5 10|73 43:6 1|13 65:6 2|63 34:6 3|52 60:6 4|76 93:6 5|17 65:6 6|8 38:6 7|60 42:6 8|18 26:6 9|33 83:6 10|17 42:7 1|96 25:7 2|40 71:7 3|30 54:7 4|16 12:7 5|12 6:7 6|48 7:7 7|13 39:7 8|5 27:7 9|5 47:7 10|40 50:8 1|60 94:8 2|42 93:8 3|44 14:8 4|46 80:8 5|61 62:8 6|28 69:8 7|68 53:8 8|24 64:8 9|76 12:8 10|42 95:9 1|19 36:9 2|40 81:9 3|71 77:9 4|70 11:9 5|59 25:9 6|26 53:9 7|25 58:9 8|36 8:9 9|83 67:9 10|8 24:10 1|96 92:10 2|34 61:10 3|29 96:10 4|29 64:10 5|92 9:10 6|2 16:10 7|47 2:10 8|14 73:10 9|3 24:10 10</relation>
    <relation name="R13" arity="2" nbTuples="100" semantics="soft" defaultCost="infinity">8 46:1 1|86 16:1 2|72 12:1 3|60 36:1 4|26 95:1 5|87 93:1 6|2 2:1 7|55 27:1 8|20 66:1 9|21 16:1 10|61 51:2 1|24 94:2 2|71 36:2 3|97 37:2 4|23 1:2 5|74 51:2 6|19 95:2 7|17 32:2 8|16 17:2 9|16 77:2 10|93 42:3 1|73 45:3 2|29 54:3 3|29 9:3 4|54 88:3 5|6 33:3 6|24 70:3 7|70 98:3 8|81 51:3 9|59 48:3 10|93 71:4 1|1 81:4 2|73 36:4 3|15 11:4 4|41 13:4 5|3 33:4 6|42 37:4 7|97 75:4 8|98 96:4 9|88 10:4 10|19 18:5 1|50 70:5 2|80 14:5 3|45 85:5 4|10 32:5 5|63 74:5 6|51 62:5 7|71 49:5 8|57 11:5 9|78 78:5 10|60 98:6 1|69 22:6 2|5 26:6 3|4 5:6 4|63 26:6 5|22 99:6 6|79 94:6 7|38 24:6 8|39 42:6 9|78 27:6 10|5 92:7 1|45 68:7 2|64 49:7 3|87 86:7 4|55 1:7 5|60 29:7 6|10 47:7 7|98 21:7 8|78 87:7 9|16 15:7 10|76 56:8 1|94 42:8 2|59 85:8 3|8 68:8 4|75 10:8 5|19 5:8 6|21 74:8 7|40 92:8 8|17 44:8 9|43 22:8 10|39 18:9 1|26 43:9 2|84 65:9 3|45 73:9 4|66 30:9 5|37 62:9 6|74 66:9 7|27 19:9 8|61 2:9 9|17 70:9 10|61 37:10 1|89 37:10 2|86 67:10 3|1 57:10 4|1 65:10 5|21 22:10 6|99 26:10 7|21 15:10 8|80 55:10 9|85 31:10 10</relation>
    <relation name="R14" arity="2" nbTuples="100" semantics="soft" defaultCost="infinity">70 33:1 1|82 19:1 2|85 86:1 3|14 68:1 4|99 25:1 5|27 43:1 6|38 87:1 7|38 26:1 8|98 45:1 9|44 67:1 10|38 29:2 1|8 40:2 2|87 89:2 3|77 18:2 4|78 24:2 5|92 19:2 6|89 85:2 7|33 45:2 8|60 97:2 9|53 56:2 10|56 70:3 1|17 16:3 2|3 88:3 3|40 38:3 4|41 33:3 5|16 5:3 6|24 68:3 7|51 4:3 8|92 43:3 9|31 88:3 10|44 100:4 1|43 19:4 2|50 68:4 3|26 72:4 4|34 69:4 5|3 72:4 6|77 66:4 7|23 35:4 8|20 61:4 9|6 1:4 10|24 97:5 1|88 35:5 2|2 76:5 3|21 20:5 4|39 89:5 5|82 34:5 6|52 90:5 7|47 88:5 8|64 60:5 9|50 26:5 10|5 11:6 1|75 48:6 2|74 67:6 3|98 79:6 4|63 88:6 5|29 33:6 6|53 58:6 7|78 28:6 8|54 72:6 9|16 7:6 10|12 18:7 1|60 71:7 2|39 47:7 3|93 92:7 4|4 60:7 5|82 65:7 6|46 53:7 7|33 4:7 8|64 87:7 9|2 17:7 10|77 94:8 1|44 92:8 2|19 31:8 3|89 21:8 4|26 99:8 5|80 52:8 6|4 54:8 7|32 86:8 8|83 73:8 9|37 73:8 10|9 42:9 1|45 48:9 2|34 53:9 3|36 15:9 4|34 53:9 5|11 73:9 6|70 63:9 7|24 50:9 8|18 95:9 9|81 93:9 10|66 37:10 1|49 95:10 2|88 28:10 3|20 18:10 4|100 41:10 5|97 36:10 6|17 34:10 7|87 24:10 8|11 24:10 9|94 11:10 10</relation>
    <relation name="R15" arity="2" nbTuples="100" semantics="soft" defaultCost="infinity">18 97:1 1|60 29:1 2|26 71:1 3|92 97:1 4|94 75:1 5|64 69:1 6|5 48:1 7|26 32:1 8|16 69:1 9|58 69:1 10|76 48:2 1|87 62:2 2|19 15:2 3|85 52:2 4|65 95:2 5|50 90:2 6|18 55:2 7|100 42:2 8|42 53:2 9|64 65:2 10|3 64:3 1|20 50:3 2|41 44:3 3|76 50:3 4|46 33:3 5|64 41:3 6|13 84:3 7|66 46:3 8|35 50:3 9|83 39:3 10|38 86:4 1|97 66:4 2|34 11:4 3|89 98:4 4|98 83:4 5|14 79:4 6|9 59:4 7|41 66:4 8|68 82:4 9|50 84:4 10|86 43:5 1|39 97:5 2|10 38:5 3|19 63:5 4|25 36:5 5|41 8:5 6|62 17:5 7|4 39:5 8|25 46:5 9|4 83:5 10|38 91:6 1|62 35:6 2|96 27:6 3|2 56:6 4|17 78:6 5|27 98:6 6|69 63:6 7|94 42:6 8|65 16:6 9|60 54:6 10|13 82:7 1|23 89:7 2|10 37:7 3|81 91:7 4|98 30:7 5|77 75:7 6|92 99:7 7|97 97:7 8|19 96:7 9|55 71:7 10|30 54:8 1|93 93:8 2|53 92:8 3|100 38:8 4|98 93:8 5|58 37:8 6|45 13:8 7|97 38:8 8|88 82:8 9|61 100:8 10|19 23:9 1|60 77:9 2|9 79:9 3|9 26:9 4|60 67:9 5|45 6:9 6|50 3:9 7|32 39:9 8|44 89:9 9|61 36:9 10|4 89:10 1|92 53:10 2|69 93:10 3|71 74:10 4|35 52:10 5|12 90:10 6|44 16:10 7|12 56:10 8|26 45:10 9|61 28:10 10</relation>
    <relation name="R16" arity="2" nbTuples="100" semantics="soft" defaultCost="infinity">32 60:1 1|57 47:1 2|46 83:1 3|51 32:1 4|42 14:1 5|17 39:1 6|32 64:1 7|30 22:1 8|37 84:1 9|50 49:1 10|61 19:2 1|66 99:2 2|87 85:2 3|9 19:2 4|53 64:2 5|75 35:2 6|86 69:2 7|82 59:2 8|57 38:2 9|28 74:2 10|18 3:3 1|68 85:3 2|85 48:3 3|31 33:3 4|38 17:3 5|10 39:3 6|1 56:3 7|87 75:3 8|1 76:3 9|86 12:3 10|92 89:4 1|53 100:4 2|61 64:4 3|13 84:4 4|63 37:4 5|78 86:4 6|11 66:4 7|23 56:4 8|45 85:4 9|73 61:4 10|50 97:5 1|14 60:5 2|2 95:5 3|46 91:5 4|92 13:5 5|97 42:5 6|69 23:5 7|14 26:5 8|47 94:5 9|63 71:5 10|77 42:6 1|59 34:6 2|53 1:6 3|75 19:6 4|27 9:6 5|7 1:6 6|24 33:6 7|38 8:6 8|27 5:6 9|39 94:6 10|52 33:7 1|100 21:7 2|8 8:7 3|60 17:7 4|78 36:7 5|10 30:7 6|72 5:7 7|86 88:7 8|12 47:7 9|5 80:7 10|56 47:8 1|34 33:8 2|82 84:8 3|26 28:8 4|92 99:8 5|15 76:8 6|23 44:8 7|76 46:8 8|9 34:8 9|67 53:8 10|49 57:9 1|62 14:9 2|20 83:9 3|83 7:9 4|74 53:9 5|1 71:9 6|67 37:9 7|10 13:9 8|54 46:9 9|77 4:9 10|19 63:10 1|39 62:10 2|81 8:10 3|61 90:10 4|72 77:10 5|4 91:10 6|62 1:10 7|55 20:10 8|66 81:10 9|53 40:10 10</relation>
    <relation name="R17" arity="2" nbTuples="100" semantics="soft" defaultCost="infinity">36 72:1 1|14 65:1 2|30 82:1 3|73 81:1 4|28 44:1 5|45 78:1 6|24 15:1 7|75 36:1 8|50 53:1 9|13 30:1 10|29 59:2 1|66 91:2 2|88 9:2 3|73 15:2 4|22 24:2 5|73 66:2 6|29 86:2 7|27 2:2 8|7 22:2 9|97 4:2 10|31 66:3 1|75 87:3 2|20 81:3 3|97 83:3 4|33 1:3 5|93 89:3 6|14 39:3 7|48 66:3 8|61 56:3 9|86 100:3 10|87 42:4 1|22 44:4 2|71 50:4 3|62 58:4 4|25 35:4 5|69 37:4 6|35 14:4 7|56 32:4 8|55 3:4 9|22 60:4 10|79 30:5 1|87 14:5 2|47 19:5 3|33 61:5 4|98 14:5 5|22 76:5 6|95 97:5 7|20 100:5 8|36 62:5 9|100 27:5 10|76 60:6 1|94 12:6 2|87 83:6 3|5 71:6 4|66 72:6 5|69 86:6 6|62 61:6 7|34 72:6 8|51 87:6 9|3 50:6 10|38 48:7 1|64 59:7 2|83 20:7 3|8 30:7 4|54 64:7 5|31 28:7 6|49 47:7 7|21 52:7 8|59 57:7 9|74 33:7 10|62 79:8 1|47 69:8 2|100 59:8 3|95 73:8 4|91 75:8 5|88 62:8 6|9 24:8 7|64 4:8 8|86 83:8 9|37 38:8 10|37 57:9 1|34 47:9 2|77 30:9 3|98 8:9 4|35 46:9 5|76 62:9 6|36 96:9 7|59 45:9 8|85 72:9 9|40 15:9 10|37 44:10 1|25 37:10 2|24 54:10 3|88 58:10 4|59 87:10 5|97 85:10 6|24 50:10 7|71 90:10 8|15 29:10 9|50 24:10 10</relation>
    <relation name="R18" arity="2" nbTuples="100" semantics="soft" defaultCost="infinity">11 31:1 1|48 79:1 2|93 87:1 3|40 50:1 4|47 91:1 5|58 61:1 6|56 1:1 7|51 96:1 8|96 60:1 9|86 42:1 10|24 88:2 1|59 80:2 2|56 33:2 3|16 75:2 4|41 71:2 5|82 24:2 6|26 45:2 7|28 80:2 8|10 31:2 9|17 14:2 10|37 28:3 1|93 34:3 2|21 34:3 3|20 43:3 4|79 60:3 5|87 53:3 6|34 30:3 7|52 80:3 8|74 71:3 9|5 37:3 10|87 42:4 1|5 27:4 2|15 72:4 3|63 47:4 4|19 84:4 5|92 81:4 6|44 30:4 7|15 41:4 8|55 71:4 9|42 96:4 10|36 89:5 1|15 94:5 2|76 23:5 3|53 25:5 4|46 26:5 5|8 66:5 6|83 61:5 7|95 84:5 8|95 81:5 9|40 91:5 10|16 54:6 1|52 52:6 2|23 10:6 3|98 19:6 4|93 69:6 5|49 30:6 6|34 35:6 7|33 28:6 8|88 29:6 9|15 97:6 10|8 1:7 1|33 66:7 2|40 78:7 3|64 39:7 4|61 72:7 5|43 20:7 6|91 12:7 7|2 57:7 8|63 7:7 9|38 12:7 10|73 27:8 1|88 58:8 2|57 4:8 3|15 55:8 4|2 82:8 5|13 97:8 6|46 14:8 7|49 42:8 8|50 98:8 9|70 25:8 10|23 54:9 1|32 31:9 2|87 19:9 3|26 49:9 4|70 66:9 5|89 63:9 6|46 20:9 7|31 32:9 8|53 12:9 9|36 20:9 10|20 34:10 1|12 59:10 2|89 95:10 3|35 7:10 4|10 33:10 5|38 68:10 6|56 53:10 7|53 22:10 8|87 83:10 9|73 23:10 10</relation>
    <relation name="R19" arity="2" nbTuples="100" semantics="soft" defaultCost="infinity">76 55:1 1|26 40:1 2|19 64:1 3|24 66:1 4|96 98:1 5|94 38:1 6|4 19:1 7|68 75:1 8|33 4:1 9|59 22:1 10|79 72:2 1|21 32:2 2|83 34:2 3|67 38:2 4|14 37:2 5|62 60:2 6|81 89:2 7|32 84:2 8|20 99:2 9|44 88:2 10|82 67:3 1|53 50:3 2|100 48:3 3|51 59:3 4|94 78:3 5|73 51:3 6|48 87:3 7|73 81:3 8|77 53:3 9|5 37:3 10|72 50:4 1|22 99:4 2|8 94:4 3|12 81:4 4|82 6:4 5|97 18:4 6|46 49:4 7|9 2:4 8|82 27:4 9|86 21:4 10|75 3:5 1|43 51:5 2|48 49:5 3|54 64:5 4|95 39:5 5|55 78:5 6|99 51:5 7|46 28:5 8|92 92:5 9|29 60:5 10|63 37:6 1|29 66:6 2|4 94:6 3|87 48:6 4|21 100:6 5|32 84:6 6|70 11:6 7|95 79:6 8|72 84:6 9|56 34:6 10|28 95:7 1|60 43:7 2|48 89:7 3|79 8:7 4|89 5:7 5|66 15:7 6|81 83:7 7|69 59:7 8|17 88:7 9|62 81:7 10|84 16:8 1|73 7:8 2|84 1:8 3|92 28:8 4|30 45:8 5|61 82:8 6|83 20:8 7|57 74:8 8|4 14:8 9|28 13:8 10|16 93:9 1|17 54:9 2|79 59:9 3|94 93:9 4|89 88:9 5|95 84:9 6|52 25:9 7|45 49:9 8|83 81:9 9|36 87:9 10|23 10:10 1|14 100:10 2|88 71:10 3|29 41:10 4|6 78:10 5|93 4:10 6|8 8:10 7|97 69:10 8|17 12:10 9|19 7:10 10</relation>
    <relation name="R20" arity="2" nbTuples="100" semantics="soft" defaultCost="infinity">80 89:1 1|10 11:1 2|65 91:1 3|79 45:1 4|68 46:1 5|89 30:1 6|45 7:1 7|30 74:1 8|21 32:1 9|88 34:1 10|12 70:2 1|31 22:2 2|6 84:2 3|78 40:2 4|83 65:2 5|15 85:2 6|50 16:2 7|84 93:2 8|94 41:2 9|75 19:2 10|73 68:3 1|26 19:3 2|12 66:3 3|20 93:3 4|67 20:3 5|79 78:3 6|80 72:3 7|34 4:3 8|67 40:3 9|56 49:3 10|32 73:4 1|48 81:4 2|28 37:4 3|66 62:4 4|35 30:4 5|100 13:4 6|89 24:4 7|9 45:4 8|13 89:4 9|46 89:4 10|94 14:5 1|16 76:5 2|74 33:5 3|46 35:5 4|1 17:5 5|36 35:5 6|53 10:5 7|44 70:5 8|98 3:5 9|21 8:5 10|30 31:6 1|6 43:6 2|9 33:6 3|88 89:6 4|82 53:6 5|97 1:6 6|60 3:6 7|35 78:6 8|100 83:6 9|92 11:6 10|32 36:7 1|43 64:7 2|57 85:7 3|81 27:7 4|24 13:7 5|100 58:7 6|12 61:7 7|82 84:7 8|8 37:7 9|24 1:7 10|8 31:8 1|93 62:8 2|44 69:8 3|74 64:8 4|63 58:8 5|42 36:8 6|84 80:8 7|62 27:8 8|87 76:8 9|4 22:8 10|88 4:9 1|32 81:9 2|78 17:9 3|23 75:9 4|37 89:9 5|43 16:9 6|54 46:9 7|16 13:9 8|98 83:9 9|82 71:9 10|47 59:10 1|89 43:10 2|89 4:10 3|2 60:10 4|65 91:10 5|69 50:10 6|58 66:10 7|45 14:10 8|79 45:10 9|25 55:10 10</relation>
    <relation name="R21" arity="2" nbTuples="100" semantics="soft" defaultCost="infinity">47 80:1 1|7 88:1 2|12 39:1 3|59 40:1 4|29 40:1 5|52 27:1 6|29 28:1 7|66 37:1 8|31 71:1 9|80 99:1 10|50 56:2 1|2 83:2 2|81 84:2 3|8 19:2 4|47 37:2 5|13 12:2 6|39 81:2 7|16 48:2 8|81 74:2 9|6 43:2 10|1 5:3 1|71 22:3 2|4 59:3 3|74 65:3 4|96 5:3 5|34 43:3 6|30 28:3 7|96 41:3 8|97 99:3 9|99 59:3 10|34 47:4 1|82 73:4 2|35 19:4 3|32 92:4 4|66 59:4 5|37 15:4 6|70 91:4 7|9 94:4 8|51 25:4 9|46 11:4 10|67 81:5 1|65 60:5 2|32 29:5 3|23 98:5 4|89 99:5 5|4 6:5 6|88 30:5 7|73 10:5 8|81 68:5 9|32 89:5 10|6 97:6 1|53 65:6 2|33 68:6 3|19 53:6 4|10 36:6 5|29 14:6 6|32 29:6 7|93 8:6 8|70 10:6 9|76 3:6 10|40 38:7 1|28 66:7 2|44 19:7 3|67 68:7 4|65 73:7 5|80 18:7 6|25 58:7 7|31 48:7 8|11 82:7 9|72 17:7 10|91 14:8 1|95 15:8 2|19 70:8 3|50 76:8 4|99 38:8 5|38 36:8 6|34 70:8 7|47 34:8 8|48 7:8 9|10 24:8 10|70 96:9 1|28 30:9 2|9 83:9 3|2 35:9 4|54 12:9 5|13 80:9 6|11 9:9 7|74 25:9 8|58 76:9 9|91 68:9 10|11 6:10 1|64 81:10 2|68 19:10 3|70 77:10 4|98 76:10 5|56 73:10 6|45 86:10 7|42 26:10 8|8 3:10 9|56 98:10 10</relation>
    <relation name="R22" arity="2" nbTuples="100" semantics="soft" defaultCost="infinity">68 47:1 1|41 4:1 2|45 17:1 3|14 21:1 4|67 47:1 5|29 92:1 6|46 71:1 7|8 26:1 8|98 64:1 9|36 31:1 10|21 32:2 1|44 29:2 2|6 77:2 3|49 76:2 4|63 91:2 5|65 24:2 6|73 88:2 7|16 34:2 8|17 46:2 9|66 65:2 10|63 31:3 1|1 85:3 2|33 17:3 3|52 91:3 4|3 58:3 5|35 36:3 6|61 77:3 7|89 60:3 8|55 8:3 9|19 50:3 10|56 36:4 1|43 53:4 2|81 75:4 3|90 42:4 4|99 91:4 5|95 46:4 6|99 45:4 7|56 63:4 8|51 37:4 9|83 77:4 10|79 68:5 1|46 88:5 2|4 1:5 3|11 47:5 4|34 70:5 5|55 76:5 6|89 42:5 7|18 42:5 8|2 41:5 9|65 91:5 10|52 42:6 1|8 56:6 2|22 45:6 3|63 92:6 4|24 52:6 5|75 44:6 6|55 37:6 7|12 16:6 8|24 99:6 9|76 63:6 10|94 75:7 1|29 30:7 2|82 54:7 3|42 54:7 4|71 86:7 5|72 29:7 6|79 11:7 7|24 76:7 8|64 2:7 9|54 85:7 10|29 42:8 1|9 11:8 2|39 74:8 3|30 88:8 4|50 17:8 5|69 82:8 6|97 57:8 7|23 45:8 8|4 3:8 9|10 70:8 10|7 85:9 1|78 4:9 2|10 92:9 3|46 5:9 4|47 13:9 5|83 26:9 6|38 11:9 7|14 80:9 8|80 74:9 9|72 42:9 10|63 17:10 1|96 10:10 2|38 86:10 3|9 44:10 4|23 87:10 5|24 26:10 6|90 10:10 7|20 3:10 8|7 40:10 9|83 96:10 10</relation>
    <relation name="R23" arity="2" nbTuples="100" semantics="soft" defaultCost="infinity">24 36:1 1|14 17:1 2|82 72:1 3|30 90:1 4|64 51:1 5|26 35:1 6|18 73:1 7|98 42:1 8|92 21:1 9|48 2:1 10|81 63:2 1|62 82:2 2|65 86:2 3|56 24:2 4|3 76:2 5|75 33:2 6|38 48:2 7|37 53:2 8|41 60:2 9|1 91:2 10|30 9:3 1|68 26:3 2|86 85:3 3|5 46:3 4|91 78:3 5|16 30:3 6|97 77:3 7|87 5:3 8|75 65:3 9|53 64:3 10|53 17:4 1|58 20:4 2|9 27:4 3|1 15:4 4|56 67:4 5|89 46:4 6|11 26:4 7|54 78:4 8|29 25:4 9|3 69:4 10|20 25:5 1|51 87:5 2|95 10:5 3|72 82:5 4|13 34:5 5|87 36:5 6|22 32:5 7|43 2:5 8|42 64:5 9|78 99:5 10|69 8:6 1|18 54:6 2|5 76:6 3|40 90:6 4|90 7:6 5|35 68:6 6|40 8:6 7|33 16:6 8|53 54:6 9|55 65:6 10|3 35:7 1|78 10:7 2|88 26:7 3|34 13:7 4|67 93:7 5|52 58:7 6|89 3:7 7|34 4:7 8|64 61:7 9|24 47:7 10|19 75:8 1|20 69:8 2|40 90:8 3|79 100:8 4|81 11:8 5|16 25:8 6|4 24:8 7|46 80:8 8|80 38:8 9|52 42:8 10|99 53:9 1|33 77:9 2|80 90:9 3|3 52:9 4|12 84:9 5|18 99:9 6|13 24:9 7|1 47:9 8|6 30:9 9|71 50:9 10|24 16:10 1|83 49:10 2|40 45:10 3|91 58:10 4|35 79:10 5|5 29:10 6|21 68:10 7|87 73:10 8|72 64:10 9|21 17:10 10</relation>
    <relation name="R24" arity="2" nbTuples="100" semantics="soft" defaultCost="infinity">88 32:1 1|38 71:1 2|91 43:1 3|16 36:1 4|23 72:1 5|6 18:1 6|85 89:1 7|56 48:1 8|57 35:1 9|2 85:1 10|76 85:2 1|63 83:2 2|1 60:2 3|10 14:2 4|6 37:2 5|55 10:2 6|12 95:2 7|25 84:2 8|86 84:2 9|99 59:2 10|97 72:3 1|70 28:3 2|82 6:3 3|63 95:3 4|99 48:3 5|84 77:3 6|27 95:3 7|75 30:3 8|20 79:3 9|5 68:3 10|93 27:4 1|13 87:4 2|79 6:4 3|91 15:4 4|67 52:4 5|95 85:4 6|4 41:4 7|40 35:4 8|19 2:4 9|37 95:4 10|16 9:5 1|19 92:5 2|41 61:5 3|97 78:5 4|42 65:5 5|2 79:5 6|7 65:5 7|31 19:5 8|76 2:5 9|82 74:5 10|87 26:6 1|14 12:6 2|63 17:6 3|7 18:6 4|91 91:6 5|21 65:6 6|90 92:6 7|44 16:6 8|58 74:6 9|59 18:6 10|91 29:7 1|91 59:7 2|97 36:7 3|89 99:7 4|21 20:7 5|78 5:7 6|46 2:7 7|98 75:7 8|36 61:7 9|27 80:7 10|10 20:8 1|94 53:8 2|94 23:8 3|59 86:8 4|90 24:8 5|42 35:8 6|71 61:8 7|87 14:8 8|26 41:8 9|54 64:8 10|36 7:9 1|8 20:9 2|95 56:9 3|21 77:9 4|49 77:9 5|95 93:9 6|58 40:9 7|27 72:9 8|71 6:9 9|59 27:9 10|31 79:10 1|90 63:10 2|95 68:10 3|17 94:10 4|36 82:10 5|44 46:10 6|35 61:10 7|94 52:10 8|51 47:10 9|9 43:10 10</relation>
    <relation name="R25" arity="2" nbTuples="100" semantics="soft" defaultCost="infinity">43 63:1 1|47 50:1 2|59 5:1 3|55 70:1 4|37 76:1 5|88 22:1 6|84 86:1 7|49 44:1 8|49 28:1 9|32 60:1 10|38 73:2 1|17 52:2 2|42 98:2 3|23 30:2 4|44 24:2 5|88 10:2 6|46 75:2 7|86 57:2 8|88 99:2 9|91 9:2 10|9 75:3 1|21 100:3 2|21 11:3 3|20 32:3 4|78 76:3 5|47 87:3 6|23 79:3 7|91 59:3 8|35 39:3 9|38 87:3 10|86 77:4 1|56 26:4 2|72 29:4 3|27 39:4 4|90 85:4 5|42 89:4 6|66 59:4 7|74 55:4 8|71 84:4 9|45 5:4 10|96 15:5 1|99 84:5 2|6 77:5 3|82 44:5 4|12 28:5 5|56 88:5 6|71 3:5 7|79 88:5 8|46 19:5 9|78 75:5 10|38 76:6 1|73 78:6 2|24 19:6 3|28 86:6 4|20 90:6 5|21 15:6 6|24 42:6 7|40 43:6 8|85 44:6 9|68 33:6 10|83 70:7 1|15 85:7 2|88 95:7 3|15 94:7 4|48 66:7 5|36 62:7 6|4 38:7 7|77 78:7 8|41 40:7 9|94 66:7 10|50 64:8 1|28 55:8 2|48 17:8 3|44 10:8 4|34 66:8 5|85 77:8 6|86 95:8 7|41 92:8 8|74 68:8 9|59 31:8 10|94 85:9 1|14 96:9 2|66 12:9 3|82 16:9 4|49 71:9 5|87 28:9 6|93 31:9 7|93 54:9 8|10 38:9 9|51 85:9 10|15 76:10 1|36 55:10 2|34 52:10 3|42 94:10 4|80 93:10 5|15 76:10 6|26 86:10 7|91 86:10 8|32 66:10 9|80 52:10 10</relation>
    <relation name="R26" arity="2" nbTuples="100" semantics="soft" defaultCost="infinity">5 35:1 1|37 90:1 2|17 56:1 3|72 97:1 4|11 54:1 5|22 44:1 6|19 17:1 7|40 97:1 8|78 17:1 9|27 72:1 10|66 73:2 1|94 32:2 2|43 92:2 3|87 87:2 4|90 64:2 5|79 24:2 6|77 53:2 7|17 89:2 8|31 24:2 9|62 71:2 10|57 99:3 1|36 86:3 2|27 29:3 3|88 36:3 4|100 43:3 5|49 63:3 6|25 30:3 7|37 86:3 8|43 85:3 9|63 60:3 10|88 73:4 1|80 5:4 2|43 95:4 3|4 49:4 4|21 52:4 5|33 32:4 6|12 47:4 7|91 5:4 8|5 59:4 9|41 84:4 10|32 13:5 1|76 28:5 2|23 29:5 3|57 88:5 4|4 80:5 5|44 59:5 6|35 81:5 7|82 96:5 8|21 58:5 9|55 76:5 10|5 11:6 1|88 99:6 2|86 2:6 3|54 92:6 4|10 99:6 5|45 34:6 6|95 40:6 7|83 70:6 8|76 15:6 9|19 57:6 10|74 18:7 1|74 39:7 2|25 47:7 3|11 38:7 4|30 74:7 5|17 72:7 6|18 87:7 7|48 78:7 8|50 98:7 9|14 52:7 10|36 46:8 1|67 84:8 2|71 76:8 3|70 51:8 4|41 85:8 5|30 21:8 6|3 90:8 7|86 94:8 8|92 81:8 9|70 48:8 10|62 27:9 1|56 76:9 2|18 62:9 3|64 4:9 4|66 43:9 5|74 55:9 6|76 92:9 7|66 87:9 8|91 57:9 9|9 52:9 10|36 80:10 1|63 64:10 2|83 80:10 3|6 14:10 4|84 34:10 5|19 86:10 6|92 15:10 7|15 30:10 8|21 15:10 9|44 8:10 10</relation>
    <relation name="R27" arity="2" nbTuples="100" semantics="soft" defaultCost="infinity">55 68:1 1|62 10:1 2|9 34:1 3|82 31:1 4|55 60:1 5|10 52:1 6|88 1:1 7|5 14:1 8|30 40:1 9|75 73:1 10|66 31:2 1|81 42:2 2|4 23:2 3|95 75:2 4|58 58:2 5|22 18:2 6|74 17:2 7|70 59:2 8|18 11:2 9|49 36:2 10|72 2:3 1|16 30:3 2|2 58:3 3|30 52:3 4|76 82:3 5|1 40:3 6|48 16:3 7|64 48:3 8|50 26:3 9|61 61:3 10|57 86:4 1|34 72:4 2|36 53:4 3|17 3:4 4|26 64:4 5|40 81:4 6|30 48:4 7|23 95:4 8|58 30:4 9|92 36:4 10|96 4:5 1|34 8:5 2|32 27:5 3|21 18:5 4|26 15:5 5|75 94:5 6|52 64:5 7|34 67:5 8|42 93:5 9|33 47:5 10|63 27:6 1|31 57:6 2|85 57:6 3|20 39:6 4|27 66:6 5|51 67:6 6|55 32:6 7|64 64:6 8|97 94:6 9|23 12:6 10|79 55:7 1|48 98:7 2|16 27:7 3|24 26:7 4|39 65:7 5|77 77:7 6|51 35:7 7|89 38:7 8|83 39:7 9|62 19:7 10|22 96:8 1|18 67:8 2|83 92:8 3|52 65:8 4|89 67:8 5|65 22:8 6|36 54:8 7|25 11:8 8|18 12:8 9|16 96:8 10|12 94:9 1|69 52:9 2|22 62:9 3|93 88:9 4|96 54:9 5|64 56:9 6|65 79:9 7|26 86:9 8|72 9:9 9|70 54:9 10|60 60:10 1|92 86:10 2|59 73:10 3|94 99:10 4|7 17:10 5|17 63:10 6|93 9:10 7|57 31:10 8|57 85:10 9|72 82:10 10</relation>
    <relation name="R28" arity="2" nbTuples="100" semantics="soft" defaultCost="infinity">94 19:1 1|13 70:1 2|83 69:1 3|31 33:1 4|99 25:1 5|86 94:1 6|10 32:1 7|57 30:1 8|26 48:1 9|8 95:1 10|19 76:2 1|33 100:2 2|93 76:2 3|2 21:2 4|47 66:2 5|68 59:2 6|38 55:2 7|23 28:2 8|30 8:2 9|29 37:2 10|79 46:3 1|59 27:3 2|69 80:3 3|93 26:3 4|31 48:3 5|53 72:3 6|10 69:3 7|13 37:3 8|70 60:3 9|92 45:3 10|85 69:4 1|31 96:4 2|92 45:4 3|94 29:4 4|30 46:4 5|5 25:4 6|31 14:4 7|66 60:4 8|96 67:4 9|20 83:4 10|21 46:5 1|20 29:5 2|16 49:5 3|99 52:5 4|8 4:5 5|79 47:5 6|79 93:5 7|34 13:5 8|70 29:5 9|11 1:5 10|49 82:6 1|7 35:6 2|85 4:6 3|49 75:6 4|10 69:6 5|73 61:6 6|44 26:6 7|15 9:6 8|32 3:6 9|16 95:6 10|34 43:7 1|43 7:7 2|93 37:7 3|11 96:7 4|4 18:7 5|60 36:7 6|89 30:7 7|40 38:7 8|97 41:7 9|95 65:7 10|33 52:8 1|52 8:8 2|35 10:8 3|93 40:8 4|23 26:8 5|81 28:8 6|51 33:8 7|75 96:8 8|7 83:8 9|27 45:8 10|29 31:9 1|76 44:9 2|9 20:9 3|89 6:9 4|6 52:9 5|32 95:9 6|77 70:9 7|7 24:9 8|15 8:9 9|9 5:9 10|54 30:10 1|34 1:10 2|98 11:10 3|96 42:10 4|11 10:10 5|64 57:10 6|11 64:10 7|7 25:10 8|74 6:10 9|67 89:10 10</relation>
    <relation name="R29" arity="2" nbTuples="100" semantics="soft" defaultCost="infinity">1 32:1 1|56 84:1 2|39 88:1 3|34 50:1 4|25 98:1 5|3 29:1 6|54 75:1 7|3 40:1 8|38 81:1 9|90 34:1 10|16 34:2 1|39 21:2 2|79 78:2 3|10 83:2 4|19 16:2 5|86 19:2 6|21 45:2 7|79 19:2 8|28 34:2 9|6 81:2 10|78 27:3 1|5 96:3 2|90 24:3 3|83 70:3 4|71 20:3 5|68 40:3 6|95 62:3 7|46 45:3 8|100 14:3 9|72 46:3 10|48 17:4 1|53 51:4 2|82 40:4 3|10 86:4 4|21 69:4 5|29 2:4 6|40 39:4 7|67 95:4 8|83 23:4 9|49 60:4 10|64 13:5 1|57 57:5 2|45 87:5 3|20 10:5 4|67 31:5 5|49 27:5 6|55 11:5 7|95 9:5 8|21 2:5 9|46 36:5 10|34 94:6 1|15 56:6 2|37 28:6 3|20 80:6 4|36 7:6 5|90 90:6 6|17 11:6 7|11 83:6 8|78 95:6 9|29 41:6 10|18 76:7 1|40 97:7 2|68 49:7 3|1 79:7 4|73 20:7 5|4 66:7 6|28 64:7 7|90 28:7 8|79 14:7 9|52 67:7 10|95 29:8 1|67 49:8 2|49 16:8 3|46 16:8 4|35 1:8 5|87 13:8 6|78 69:8 7|76 93:8 8|19 76:8 9|99 9:8 10|67 84:9 1|71 29:9 2|34 47:9 3|19 62:9 4|21 45:9 5|19 47:9 6|28 19:9 7|97 52:9 8|7 88:9 9|10 75:9 10|24 17:10 1|98 71:10 2|25 20:10 3|45 48:10 4|42 100:10 5|52 42:10 6|51 8:10 7|73 71:10 8|3 93:10 9|60 95:10 10</relation>
    <relation name="R30" arity="2" nbTuples="100" semantics="soft" defaultCost="infinity">40 30:1 1|72 30:1 2|37 63:1 3|68 87:1 4|1 78:1 5|63 49:1 6|87 31:1 7|21 88:1 8|84 70:1 9|27 39:1 10|89 86:2 1|76 75:2 2|39 73:2 3|84 93:2 4|87 32:2 5|44 25:2 6|38 81:2 7|18 10:2 8|88 5:2 9|64 82:2 10|68 91:3 1|93 70:3 2|83 23:3 3|57 34:3 4|45 52:3 5|73 74:3 6|80 69:3 7|93 42:3 8|88 100:3 9|42 31:3 10|36 4:4 1|75 98:4 2|75 2:4 3|97 55:4 4|72 84:4 5|34 1:4 6|58 66:4 7|55 7:4 8|10 4:4 9|71 81:4 10|1 87:5 1|91 89:5 2|72 1:5 3|97 18:5 4|93 47:5 5|6 71:5 6|28 4:5 7|61 19:5 8|24 83:5 9|90 29:5 10|85 85:6 1|71 63:6 2|42 83:6 3|29 97:6 4|39 72:6 5|29 29:6 6|21 93:6 7|68 81:6 8|51 22:6 9|56 53:6 10|10 29:7 1|27 83:7 2|19 57:7 3|67 93:7 4|46 30:7 5|52 25:7 6|36 20:7 7|20 89:7 8|51 1:7 9|14 82:7 10|79 3:8 1|63 54:8 2|39 28:8 3|13 61:8 4|59 45:8 5|31 30:8 6|9 64:8 7|52 81:8 8|19 18:8 9|91 87:8 10|100 21:9 1|65 41:9 2|82 37:9 3|20 68:9 4|35 17:9 5|33 92:9 6|69 62:9 7|63 86:9 8|71 56:9 9|29 33:9 10|32 81:10 1|24 43:10 2|43 44:10 3|44 5:10 4|95 95:10 5|71 20:10 6|72 77:10 7|21 64:10 8|85 45:10 9|55 53:10 10</relation>
    <relation name="R31" arity="2" nbTuples="100" semantics="soft" defaultCost="infinity">50 44:1 1|79 36:1 2|87 39:1 3|94 10:1 4|58 33:1 5|100 98:1 6|78 78:1 7|50 10:1 8|50 33:1 9|37 39:1 10|100 1:2 1|7 74:2 2|25 69:2 3|31 90:2 4|93 75:2 5|44 84:2 6|71 26:2 7|69 26:2 8|94 12:2 9|35 90:2 10|33 28:3 1|19 82:3 2|64 94:3 3|32 1:3 4|72 86:3 5|8 38:3 6|18 26:3 7|21 34:3 8|86 44:3 9|52 65:3 10|51 56:4 1|47 26:4 2|22 66:4 3|40 27:4 4|94 33:4 5|44 24:4 6|17 54:4 7|22 91:4 8|44 83:4 9|27 96:4 10|10 98:5 1|77 94:5 2|47 36:5 3|33 51:5 4|45 79:5 5|46 51:5 6|33 24:5 7|3 45:5 8|46 90:5 9|54 29:5 10|29 39:6 1|50 14:6 2|28 43:6 3|66 93:6 4|2 20:6 5|70 70:6 6|92 71:6 7|34 17:6 8|98 100:6 9|62 32:6 10|88 56:7 1|59 19:7 2|97 52:7 3|85 98:7 4|81 29:7 5|41 42:7 6|86 92:7 7|71 72:7 8|33 29:7 9|15 15:7 10|18 37:8 1|45 93:8 2|72 13:8 3|90 50:8 4|22 36:8 5|55 49:8 6|50 64:8 7|30 62:8 8|73 2:8 9|90 56:8 10|81 24:9 1|59 22:9 2|42 36:9 3|49 42:9 4|6 65:9 5|65 78:9 6|71 100:9 7|87 71:9 8|58 61:9 9|48 99:9 10|61 87:10 1|43 82:10 2|98 30:10 3|22 41:10 4|67 12:10 5|44 46:10 6|43 66:10 7|82 18:10 8|25 88:10 9|22 55:10 10</relation>
    <relation name="R32" arity="2" nbTuples="100" semantics="soft" defaultCost="infinity">28 64:1 1|85 48:1 2|53 93:1 3|98 96:1 4|56 22:1 5|6 99:1 6|25 22:1 7|17 80:1 8|29 69:1 9|77 48:1 10|95 95:2 1|37 22:2 2|74 49:2 3|14 44:2 4|3 49:2 5|8 1:2 6|100 62:2 7|84 17:2 8|18 41:2 9|96 33:2 10|45 50:3 1|81 93:3 2|97 58:3 3|30 50:3 4|7 62:3 5|97 1:3 6|41 74:3 7|85 61:3 8|77 57:3 9|24 78:3 10|100 38:4 1|29 32:4 2|87 10:4 3|11 5:4 4|52 54:4 5|90 24:4 6|75 35:4 7|61 46:4 8|52 7:4 9|28 71:4 10|16 58:5 1|52 55:5 2|41 37:5 3|12 79:5 4|56 73:5 5|10 81:5 6|36 57:5 7|43 87:5 8|84 87:5 9|65 92:5 10|66 92:6 1|73 22:6 2|94 34:6 3|77 82:6 4|17 57:6 5|2 30:6 6|35 100:6 7|12 50:6 8|87 13:6 9|61 79:6 10|60 8:7 1|88 51:7 2|86 77:7 3|17 44:7 4|9 41:7 5|47 67:7 6|20 59:7 7|46 46:7 8|90 7:7 9|7 39:7 10|42 65:8 1|65 89:8 2|49 83:8 3|100 72:8 4|67 86:8 5|28 18:8 6|39 67:8 7|3 92:8 8|77 49:8 9|14 95:8 10|20 53:9 1|25 11:9 2|66 21:9 3|64 65:9 4|70 97:9 5|98 59:9 6|5 86:9 7|58 70:9 8|77 24:9 9|75 49:9 10|15 17:10 1|20 4:10 2|31 28:10 3|66 9:10 4|93 41:10 5|7 45:10 6|58 31:10 7|28 2:10 8|18 51:10 9|8 7:10 10</relation>
    <relation name="R33" arity="2" nbTuples="100" semantics="soft" defaultCost="infinity">58 18:1 1|15 96:1 2|35 17:1 3|74 71:1 4|24 70:1 5|42 63:1 6|100 6:1 7|43 14:1 8|74 50:1 9|17 37:1 10|23 2:2 1|24 44:2 2|14 17:2 3|66 40:2 4|50 95:2 5|84 85:2 6|14 83:2 7|21 50:2 8|68 77:2 9|17 1:2 10|63 23:3 1|76 96:3 2|30 68:3 3|6 41:3 4|41 8:3 5|15 86:3 6|18 44:3 7|13 29:3 8|21 35:3 9|70 4:3 10|13 64:4 1|43 60:4 2|89 47:4 3|72 32:4 4|21 4:4 5|75 48:4 6|42 92:4 7|84 93:4 8|87 42:4 9|63 58:4 10|2 55:5 1|46 11:5 2|87 60:5 3|30 9:5 4|71 50:5 5|69 28:5 6|84 56:5 7|26 20:5 8|94 78:5 9|47 44:5 10|95 77:6 1|26 65:6 2|7 74:6 3|86 57:6 4|84 18:6 5|64 21:6 6|8 1:6 7|66 13:6 8|3 55:6 9|55 58:6 10|58 63:7 1|74 9:7 2|34 95:7 3|42 91:7 4|99 54:7 5|92 91:7 6|99 68:7 7|65 80:7 8|67 50:7 9|19 59:7 10|48 97:8 1|47 80:8 2|7 21:8 3|59 63:8 4|50 12:8 5|36 47:8 6|44 22:8 7|5 34:8 8|24 2:8 9|58 62:8 10|60 86:9 1|100 19:9 2|4 17:9 3|57 43:9 4|62 20:9 5|69 90:9 6|30 68:9 7|41 31:9 8|72 94:9 9|27 44:9 10|83 76:10 1|53 90:10 2|54 64:10 3|29 33:10 4|25 86:10 5|26 49:10 6|62 58:10 7|11 70:10 8|22 30:10 9|18 79:10 10</relation>
    <relation name="R34" arity="2" nbTuples="100" semantics="soft" defaultCost="infinity">79 50:1 1|28 15:1 2|34 15:1 3|8 80:1 4|70 59:1 5|2 31:1 6|16 69:1 7|6 24:1 8|90 77:1 9|34 60:1 10|64 62:2 1|29 75:2 2|98 7:2 3|34 73:2 4|1 1:2 5|15 84:2 6|72 49:2 7|75 76:2 8|78 46:2 9|93 42:2 10|43 96:3 1|83 82:3 2|41 23:3 3|36 7:3 4|76 96:3 5|18 95:3 6|96 98:3 7|51 74:3 8|63 11:3 9|100 50:3 10|58 65:4 1|95 37:4 2|25 78:4 3|83 100:4 4|74 53:4 5|18 56:4 6|22 38:4 7|100 67:4 8|62 43:4 9|60 46:4 10|22 11:5 1|10 76:5 2|96 78:5 3|74 28:5 4|81 17:5 5|33 53:5 6|27 73:5 7|39 34:5 8|25 70:5 9|50 47:5 10|41 86:6 1|84 35:6 2|60 5:6 3|100 10:6 4|63 98:6 5|42 45:6 6|22 13:6 7|16 48:6 8|80 96:6 9|4 22:6 10|50 82:7 1|57 22:7 2|38 85:7 3|40 57:7 4|73 86:7 5|54 70:7 6|32 65:7 7|10 31:7 8|96 60:7 9|62 66:7 10|95 26:8 1|80 84:8 2|63 52:8 3|82 47:8 4|54 77:8 5|13 26:8 6|22 46:8 7|14 76:8 8|17 4:8 9|6 59:8 10|8 92:9 1|37 13:9 2|95 5:9 3|91 31:9 4|40 95:9 5|32 17:9 6|89 75:9 7|24 19:9 8|76 35:9 9|96 2:9 10|80 18:10 1|14 100:10 2|92 29:10 3|20 16:10 4|12 14:10 5|87 79:10 6|66 62:10 7|9 23:10 8|57 76:10 9|82 80:10 10</relation>
    <relation name="R35" arity="2" nbTuples="100" semantics="soft" defaultCost="infinity">82 39:1 1|85 95:1 2|1 65:1 3|14 7:1 4|97 35:1 5|99 64:1 6|76 57:1 7|56 30:1 8|31 52:1 9|34 67:1 10|47 65:2 1|31 80:2 2|58 4:2 3|80 91:2 4|30 81:2 5|8 20:2 6|31 90:2 7|17 30:2 8|67 73:2 9|49 55:2 10|63 34:3 1|34 60:3 2|30 63:3 3|50 85:3 4|26 83:3 5|63 30:3 6|99 66:3 7|60 10:3 8|74 13:3 9|16 25:3 10|42 61:4 1|98 64:4 2|77 78:4 3|53 21:4 4|2 45:4 5|76 2:4 6|26 84:4 7|12 71:4 8|52 58:4 9|9 94:4 10|62 6:5 1|86 79:5 2|96 9:5 3|76 96:5 4|16 50:5 5|23 33:5 6|100 30:5 7|46 87:5 8|70 42:5 9|87 36:5 10|5 34:6 1|6 13:6 2|99 4:6 3|9 39:6 4|41 59:6 5|27 60:6 6|14 21:6 7|4 57:6 8|45 23:6 9|83 50:6 10|48 41:7 1|50 44:7 2|70 25:7 3|94 50:7 4|42 47:7 5|45 34:7 6|6 62:7 7|53 11:7 8|19 87:7 9|79 92:7 10|79 45:8 1|71 86:8 2|73 63:8 3|12 26:8 4|87 44:8 5|48 15:8 6|80 9:8 7|21 52:8 8|82 90:8 9|42 41:8 10|31 11:9 1|68 14:9 2|25 4:9 3|3 21:9 4|44 46:9 5|6 1:9 6|57 50:9 7|7 38:9 8|95 49:9 9|4 14:9 10|70 17:10 1|74 21:10 2|71 22:10 3|93 75:10 4|70 79:10 5|80 46:10 6|52 65:10 7|34 85:10 8|63 5:10 9|4 53:10 10</relation>
    <relation name="R36" arity="2" nbTuples="100" semantics="soft" defaultCost="infinity">68 76:1 1|65 59:1 2|14 83:1 3|44 22:1 4|73 46:1 5|96 9:1 6|52 16:1 7|4 81:1 8|59 74:1 9|35 54:1 10|23 91:2 1|53 44:2 2|79 40:2 3|83 65:2 4|16 9:2 5|78 98:2 6|60 43:2 7|22 82:2 8|11 69:2 9|5 92:2 10|38 75:3 1|74 67:3 2|27 1:3 3|53 96:3 4|15 84:3 5|37 66:3 6|73 19:3 7|41 24:3 8|53 73:3 9|93 5:3 10|15 31:4 1|67 55:4 2|38 3:4 3|47 43:4 4|25 17:4 5|29 87:4 6|79 21:4 7|74 45:4 8|78 85:4 9|56 2:4 10|24 27:5 1|40 64:5 2|99 38:5 3|70 35:5 4|25 39:5 5|56 35:5 6|89 34:5 7|96 85:5 8|57 38:5 9|66 20:5 10|72 17:6 1|88 82:6 2|94 91:6 3|76 65:6 4|51 36:6 5|48 25:6 6|90 84:6 7|91 48:6 8|62 4:6 9|45 51:6 10|9 13:7 1|97 38:7 2|52 47:7 3|61 80:7 4|26 21:7 5|19 79:7 6|48 51:7 7|36 72:7 8|66 76:7 9|34 95:7 10|61 2:8 1|69 78:8 2|65 21:8 3|27 54:8 4|62 88:8 5|11 67:8 6|77 55:8 7|12 46:8 8|25 100:8 9|52 72:8 10|53 11:9 1|65 79:9 2|3 42:9 3|81 82:9 4|53 51:9 5|25 62:9 6|14 60:9 7|91 66:9 8|1 89:9 9|79 67:9 10|23 33:10 1|40 18:10 2|62 11:10 3|27 67:10 4|64 85:10 5|86 53:10 6|7 61:10 7|92 97:10 8|36 20:10 9|81 95:10 10</relation>
    <relation name="R37" arity="2" nbTuples="100" semantics="soft" defaultCost="infinity">23 97:1 1|22 90:1 2|62 90:1 3|70 31:1 4|37 54:1 5|5 70:1 6|99 29:1 7|33 25:1 8|97 56:1 9|88 26:1 10|34 44:2 1|79 28:2 2|20 61:2 3|65 85:2 4|13 17:2 5|69 12:2 6|93 45:2 7|96 52:2 8|77 73:2 9|27 10:2 10|98 50:3 1|45 4:3 2|5 26:3 3|62 64:3 4|78 48:3 5|71 45:3 6|92 80:3 7|32 92:3 8|92 7:3 9|96 47:3 10|16 79:4 1|96 32:4 2|7 50:4 3|40 63:4 4|57 19:4 5|48 29:4 6|24 52:4 7|5 64:4 8|80 57:4 9|26 60:4 10|48 10:5 1|25 33:5 2|5 95:5 3|48 27:5 4|44 82:5 5|34 46:5 6|10 17:5 7|4 62:5 8|34 84:5 9|22 88:5 10|46 12:6 1|14 12:6 2|29 84:6 3|60 11:6 4|65 100:6 5|37 8:6 6|7 44:6 7|29 18:6 8|85 50:6 9|75 33:6 10|79 80:7 1|89 29:7 2|39 70:7 3|25 45:7 4|91 58:7 5|55 75:7 6|92 88:7 7|55 21:7 8|79 42:7 9|85 18:7 10|15 53:8 1|26 16:8 2|52 58:8 3|82 86:8 4|59 54:8 5|69 75:8 6|75 39:8 7|68 84:8 8|51 100:8 9|100 22:8 10|93 70:9 1|2 19:9 2|19 30:9 3|27 18:9 4|97 50:9 5|17 33:9 6|29 46:9 7|82 77:9 8|33 32:9 9|15 59:9 10|51 73:10 1|87 62:10 2|6 11:10 3|54 20:10 4|35 8:10 5|30 10:10 6|23 75:10 7|98 43:10 8|34 97:10 9|15 56:10 10</relation>
    <relation name="R38" arity="2" nbTuples="100" semantics="soft" defaultCost="infinity">90 34:1 1|30 74:1 2|7 65:1 3|9 59:1 4|43 95:1 5|31 92:1 6|3 71:1 7|100 43:1 8|79 49:1 9|90 65:1 10|100 81:2 1|44 10:2 2|35 81:2 3|2 12:2 4|48 72:2 5|63 91:2 6|9 27:2 7|43 41:2 8|37 11:2 9|10 31:2 10|26 39:3 1|62 93:3 2|10 66:3 3|35 39:3 4|5 23:3 5|6 4:3 6|65 54:3 7|97 43:3 8|74 71:3 9|69 67:3 10|29 34:4 1|24 19:4 2|23 97:4 3|55 63:4 4|100 81:4 5|100 1:4 6|15 49:4 7|64 74:4 8|85 23:4 9|43 90:4 10|92 59:5 1|56 24:5 2|81 12:5 3|95 1:5 4|28 47:5 5|55 84:5 6|83 58:5 7|40 43:5 8|30 95:5 9|96 57:5 10|4 72:6 1|35 93:6 2|95 63:6 3|24 23:6 4|47 62:6 5|85 30:6 6|58 6:6 7|93 99:6 8|76 97:6 9|35 34:6 10|96 4:7 1|38 61:7 2|49 43:7 3|49 56:7 4|81 37:7 5|12 29:7 6|40 12:7 7|75 35:7 8|83 57:7 9|98 1:7 10|40 95:8 1|52 93:8 2|76 23:8 3|57 92:8 4|25 62:8 5|87 54:8 6|93 25:8 7|71 28:8 8|32 56:8 9|5 60:8 10|39 7:9 1|70 83:9 2|67 17:9 3|70 80:9 4|45 51:9 5|77 64:9 6|67 89:9 7|5 32:9 8|42 96:9 9|100 84:9 10|49 29:10 1|81 68:10 2|71 1:10 3|53 80:10 4|48 11:10 5|39 1:10 6|55 79:10 7|89 65:10 8|21 68:10 9|63 56:10 10</relation>
    <relation name="R39" arity="2" nbTuples="100" semantics="soft" defaultCost="infinity">30 45:1 1|71 13:1 2|55 52:1 3|37 76:1 4|67 78:1 5|24 28:1 6|31 92:1 7|36 38:1 8|63 81:1 9|35 41:1 10|9 63:2 1|32 33:2 2|77 74:2 3|99 29:2 4|43 20:2 5|33 26:2 6|27 76:2 7|25 65:2 8|45 46:2 9|70 2:2 10|91 54:3 1|53 29:3 2|61 26:3 3|3 57:3 4|65 38:3 5|38 47:3 6|17 40:3 7|23 7:3 8|77 38:3 9|16 31:3 10|42 33:4 1|48 93:4 2|61 4:4 3|54 52:4 4|8 23:4 5|63 37:4 6|31 29:4 7|26 47:4 8|13 36:4 9|39 65:4 10|29 69:5 1|10 54:5 2|93 82:5 3|31 83:5 4|6 40:5 5|58 43:5 6|76 23:5 7|53 12:5 8|91 19:5 9|4 42:5 10|82 86:6 1|61 86:6 2|44 44:6 3|19 24:6 4|30 23:6 5|2 70:6 6|85 14:6 7|96 81:6 8|31 27:6 9|13 70:6 10|75 4:7 1|66 92:7 2|60 49:7 3|76 39:7 4|59 72:7 5|46 88:7 6|35 77:7 7|54 79:7 8|20 19:7 9|81 42:7 10|56 77:8 1|76 14:8 2|97 3:8 3|43 59:8 4|74 1:8 5|44 90:8 6|58 58:8 7|69 34:8 8|98 13:8 9|68 97:8 10|40 41:9 1|81 1:9 2|57 89:9 3|73 48:9 4|99 11:9 5|13 1:9 6|71 95:9 7|17 54:9 8|27 30:9 9|19 27:9 10|12 46:10 1|12 63:10 2|23 16:10 3|59 38:10 4|43 92:10 5|55 74:10 6|35 8:10 7|83 49:10 8|73 1:10 9|100 31:10 10</relation>
    <relation name="R40" arity="2" nbTuples="100" semantics="soft" defaultCost="infinity">17 12:1 1|52 21:1 2|70 26:1 3|21 63:1 4|42 43:1 5|67 35:1 6|13 70:1 7|54 24:1 8|87 74:1 9|1 7:1 10|76 96:2 1|30 41:2 2|82 69:2 3|60 73:2 4|80 42:2 5|15 94:2 6|68 58:2 7|99 72:2 8|51 34:2 9|27 71:2 10|31 70:3 1|81 84:3 2|72 19:3 3|8 58:3 4|96 42:3 5|65 18:3 6|20 47:3 7|58 96:3 8|85 70:3 9|40 46:3 10|16 76:4 1|56 85:4 2|98 72:4 3|54 28:4 4|41 98:4 5|35 13:4 6|59 65:4 7|3 81:4 8|90 79:4 9|88 68:4 10|28 97:5 1|78 87:5 2|67 82:5 3|11 37:5 4|85 65:5 5|86 36:5 6|45 17:5 7|13 6:5 8|26 26:5 9|93 47:5 10|38 26:6 1|54 19:6 2|36 77:6 3|50 31:6 4|72 99:6 5|89 58:6 6|25 57:6 7|9 64:6 8|39 89:6 9|29 51:6 10|38 98:7 1|32 7:7 2|71 62:7 3|45 18:7 4|80 35:7 5|56 75:7 6|84 96:7 7|75 17:7 8|17 48:7 9|64 40:7 10|59 40:8 1|15 51:8 2|45 85:8 3|74 47:8 4|71 58:8 5|2 39:8 6|30 13:8 7|45 45:8 8|82 52:8 9|16 64:8 10|69 69:9 1|67 71:9 2|58 30:9 3|67 65:9 4|29 32:9 5|87 56:9 6|74 48:9 7|35 25:9 8|46 19:9 9|70 23:9 10|17 63:10 1|82 56:10 2|12 87:10 3|16 99:10 4|9 66:10 5|65 21:10 6|75 95:10 7|82 67:10 8|99 82:10 9|98 11:10 10</relation>
    <relation name="R41" arity="2" nbTuples="100" semantics="soft" defaultCost="infinity">12 43:1 1|59 27:1 2|3 58:1 3|55 74:1 4|85 19:1 5|25 37:1 6|85 68:1 7|17 87:1 8|62 90:1 9|70 60:1 10|15 24:2 1|96 78:2 2|66 38:2 3|52 44:2 4|47 59:2 5|84 71:2 6|2 29:2 7|48 86:2 8|93 12:2 9|28 4:2 10|55 51:3 1|87 80:3 2|93 57:3 3|9 34:3 4|69 67:3 5|1 58:3 6|15 29:3 7|90 31:3 8|43 75:3 9|21 36:3 10|20 60:4 1|60 39:4 2|20 60:4 3|95 61:4 4|83 15:4 5|77 38:4 6|33 82:4 7|26 11:4 8|55 90:4 9|99 40:4 10|45 49:5 1|42 78:5 2|9 29:5 3|51 16:5 4|7 51:5 5|41 57:5 6|3 51:5 7|77 20:5 8|4 58:5 9|90 12:5 10|51 3:6 1|52 58:6 2|63 14:6 3|64 93:6 4|84 84:6 5|77 33:6 6|62 83:6 7|44 18:6 8|48 1:6 9|69 55:6 10|48 13:7 1|21 61:7 2|73 51:7 3|23 83:7 4|50 38:7 5|78 90:7 6|95 47:7 7|7 71:7 8|62 35:7 9|37 60:7 10|30 17:8 1|18 98:8 2|13 94:8 3|95 54:8 4|25 64:8 5|12 32:8 6|65 79:8 7|90 13:8 8|40 56:8 9|71 49:8 10|93 80:9 1|73 21:9 2|31 74:9 3|100 90:9 4|47 92:9 5|69 13:9 6|34 59:9 7|38 65:9 8|97 69:9 9|55 41:9 10|87 16:10 1|38 98:10 2|7 30:10 3|98 2:10 4|23 75:10 5|53 91:10 6|98 28:10 7|21 19:10 8|21 20:10 9|27 58:10 10</relation>
    <relation name="R42" arity="2" nbTuples="100" semantics="soft" defaultCost="infinity">90 100:1 1|85 33:1 2|14 31:1 3|81 36:1 4|28 61:1 5|18 34:1 6|76 98:1 7|42 92:1 8|40 20:1 9|27 61:1 10|41 6:2 1|53 73:2 2|91 7:2 3|63 19:2 4|27 100:2 5|71 75:2 6|2 63:2 7|38 21:2 8|71 79:2 9|28 25:2 10|77 30:3 1|1 40:3 2|91 76:3 3|15 94:3 4|43 18:3 5|39 27:3 6|34 23:3 7|32 2:3 8|100 71:3 9|44 39:3 10|84 10:4 1|82 70:4 2|31 33:4 3|67 68:4 4|22 85:4 5|29 29:4 6|26 93:4 7|57 84:4 8|78 57:4 9|41 3:4 10|20 76:5 1|46 19:5 2|11 99:5 3|71 15:5 4|35 76:5 5|34 64:5 6|2 52:5 7|78 85:5 8|98 81:5 9|80 47:5 10|58 95:6 1|68 23:6 2|61 17:6 3|11 11:6 4|45 24:6 5|7 33:6 6|45 13:6 7|2 40:6 8|17 43:6 9|50 80:6 10|82 75:7 1|78 57:7 2|97 81:7 3|78 90:7 4|47 6:7 5|55 24:7 6|28 77:7 7|43 80:7 8|77 20:7 9|23 12:7 10|100 98:8 1|48 44:8 2|28 34:8 3|21 7:8 4|30 74:8 5|37 34:8 6|31 35:8 7|73 93:8 8|37 80:8 9|50 20:8 10|29 55:9 1|79 5:9 2|45 99:9 3|74 14:9 4|17 9:9 5|76 62:9 6|18 25:9 7|12 88:9 8|11 71:9 9|22 6:9 10|83 10:10 1|17 37:10 2|19 91:10 3|67 20:10 4|22 61:10 5|91 41:10 6|4 82:10 7|97 2:10 8|22 34:10 9|45 50:10 10</relation>
    <relation name="R43" arity="2" nbTuples="100" semantics="soft" defaultCost="infinity">33 37:1 1|88 3:1 2|25 88:1 3|48 90:1 4|79 44:1 5|100 70:1 6|8 90:1 7|33 53:1 8|9 11:1 9|84 45:1 10|85 88:2 1|33 35:2 2|70 22:2 3|98 20:2 4|26 95:2 5|54 20:2 6|72 87:2 7|51 36:2 8|16 44:2 9|23 44:2 10|9 54:3 1|13 84:3 2|3 12:3 3|62 62:3 4|83 96:3 5|72 45:3 6|18 25:3 7|66 15:3 8|21 96:3 9|20 79:3 10|64 84:4 1|4 83:4 2|85 81:4 3|93 45:4 4|94 84:4 5|67 43:4 6|31 95:4 7|11 12:4 8|34 5:4 9|11 87:4 10|73 97:5 1|86 99:5 2|25 13:5 3|96 66:5 4|25 33:5 5|81 52:5 6|89 80:5 7|12 67:5 8|65 14:5 9|63 45:5 10|33 21:6 1|32 27:6 2|26 98:6 3|71 52:6 4|50 21:6 5|38 52:6 6|99 67:6 7|76 50:6 8|97 67:6 9|21 3:6 10|29 30:7 1|35 34:7 2|34 37:7 3|40 39:7 4|11 12:7 5|50 55:7 6|66 6:7 7|85 59:7 8|40 94:7 9|69 18:7 10|33 53:8 1|99 69:8 2|55 26:8 3|22 92:8 4|15 3:8 5|34 63:8 6|86 24:8 7|56 30:8 8|69 22:8 9|56 3:8 10|6 15:9 1|11 95:9 2|4 55:9 3|28 29:9 4|25 1:9 5|76 38:9 6|63 77:9 7|22 38:9 8|97 62:9 9|81 77:9 10|77 83:10 1|51 19:10 2|17 96:10 3|39 75:10 4|85 64:10 5|20 17:10 6|36 87:10 7|44 9:10 8|68 22:10 9|32 75:10 10</relation>
    <relation name="R44" arity="2" nbTuples="100" semantics="soft" defaultCost="infinity">11 45:1 1|73 88:1 2|19 21:1 3|2 84:1 4|71 48:1 5|60 54:1 6|46 94:1 7|67 14:1 8|83 98:1 9|38 74:1 10|2 39:2 1|93 36:2 2|22 50:2 3|69 14:2 4|60 77:2 5|7 40:2 6|93 94:2 7|99 43:2 8|93 60:2 9|22 12:2 10|63 94:3 1|20 25:3 2|33 45:3 3|31 30:3 4|93 7:3 5|18 68:3 6|1 72:3 7|70 85:3 8|81 41:3 9|40 69:3 10|48 22:4 1|92 40:4 2|52 26:4 3|14 60:4 4|44 31:4 5|5 90:4 6|70 12:4 7|96 33:4 8|92 92:4 9|51 74:4 10|35 1:5 1|36 28:5 2|80 73:5 3|41 53:5 4|13 97:5 5|89 80:5 6|82 28:5 7|71 74:5 8|97 21:5 9|100 75:5 10|59 76:6 1|79 57:6 2|98 15:6 3|52 73:6 4|52 84:6 5|19 88:6 6|30 62:6 7|50 68:6 8|43 87:6 9|73 10:6 10|14 65:7 1|80 14:7 2|30 96:7 3|12 42:7 4|29 69:7 5|75 41:7 6|56 12:7 7|79 52:7 8|89 39:7 9|54 25:7 10|65 45:8 1|71 93:8 2|10 3:8 3|49 87:8 4|1 76:8 5|24 56:8 6|7 30:8 7|5 52:8 8|49 42:8 9|33 98:8 10|38 19:9 1|36 74:9 2|100 26:9 3|67 75:9 4|65 89:9 5|71 14:9 6|86 65:9 7|58 50:9 8|23 20:9 9|9 40:9 10|9 26:10 1|73 85:10 2|8 83:10 3|91 62:10 4|66 13:10 5|95 32:10 6|16 36:10 7|34 35:10 8|50 87:10 9|79 66:10 10</relation>
    <relation name="R45" arity="2" nbTuples="100" semantics="soft" defaultCost="infinity">6 7:1 1|97 98:1 2|71 28:1 3|53 47:1 4|68 72:1 5|75 24:1 6|22 79:1 7|81 85:1 8|10 94:1 9|39 95:1 10|97 20:2 1|17 60:2 2|3 95:2 3|61 38:2 4|29 93:2 5|100 15:2 6|46 73:2 7|5 77:2 8|6 63:2 9|79 14:2 10|42 80:3 1|67 97:3 2|81 82:3 3|78 55:3 4|93 30:3 5|86 7:3 6|87 1:3 7|14 60:3 8|50 96:3 9|71 71:3 10|21 40:4 1|54 90:4 2|95 22:4 3|21 27:4 4|59 15:4 5|62 61:4 6|25 57:4 7|12 18:4 8|17 75:4 9|67 48:4 10|61 83:5 1|95 9:5 2|70 8:5 3|66 15:5 4|16 3:5 5|28 56:5 6|87 13:5 7|34 99:5 8|92 93:5 9|22 61:5 10|53 47:6 1|9 42:6 2|84 58:6 3|99 17:6 4|85 94:6 5|64 47:6 6|4 32:6 7|67 39:6 8|62 21:6 9|7 96:6 10|83 8:7 1|67 28:7 2|16 5:7 3|44 69:7 4|76 99:7 5|64 16:7 6|73 62:7 7|8 42:7 8|99 61:7 9|62 83:7 10|23 100:8 1|55 50:8 2|84 23:8 3|75 58:8 4|71 79:8 5|41 56:8 6|96 24:8 7|97 35:8 8|93 59:8 9|70 54:8 10|81 25:9 1|31 59:9 2|90 53:9 3|65 91:9 4|25 65:9 5|84 81:9 6|36 34:9 7|79 99:9 8|43 82:9 9|30 76:9 10|43 48:10 1|83 62:10 2|36 95:10 3|10 70:10 4|92 36:10 5|84 67:10 6|68 44:10 7|9 28:10 8|11 80:10 9|47 4:10 10</relation>
    <relation name="R46" arity="2" nbTuples="100" semantics="soft" defaultCost="infinity">64 23:1 1|31 96:1 2|100 3:1 3|40 18:1 4|43 45:1 5|69 97:1 6|18 5:1 7|25 42:1 8|7 42:1 9|33 24:1 10|100 12:2 1|57 37:2 2|65 70:2 3|87 87:2 4|60 65:2 5|67 40:2 6|76 87:2 7|7 96:2 8|98 79:2 9|42 87:2 10|25 20:3 1|66 92:3 2|26 50:3 3|27 60:3 4|54 22:3 5|93 67:3 6|61 91:3 7|12 92:3 8|45 25:3 9|83 15:3 10|74 19:4 1|85 96:4 2|6 95:4 3|37 26:4 4|78 32:4 5|44 32:4 6|93 66:4 7|69 99:4 8|96 41:4 9|29 23:4 10|9 24:5 1|13 47:5 2|47 48:5 3|94 65:5 4|26 36:5 5|92 14:5 6|35 91:5 7|35 17:5 8|37 62:5 9|68 23:5 10|34 89:6 1|51 52:6 2|31 8:6 3|66 44:6 4|99 62:6 5|99 98:6 6|54 78:6 7|26 26:6 8|52 3:6 9|67 26:6 10|90 55:7 1|64 44:7 2|19 41:7 3|80 35:7 4|73 19:7 5|9 59:7 6|15 9:7 7|17 54:7 8|34 65:7 9|66 88:7 10|9 1:8 1|91 72:8 2|16 98:8 3|26 28:8 4|13 8:8 5|36 41:8 6|33 10:8 7|100 86:8 8|72 43:8 9|92 30:8 10|43 57:9 1|79 7:9 2|58 90:9 3|84 31:9 4|68 12:9 5|21 1:9 6|96 69:9 7|41 20:9 8|83 49:9 9|31 22:9 10|57 68:10 1|93 51:10 2|41 69:10 3|83 25:10 4|13 3:10 5|49 26:10 6|30 7:10 7|93 30:10 8|47 5:10 9|39 51:10 10</relation>
    <relation name="R47" arity="2" nbTuples="100" semantics="soft" defaultCost="infinity">63 63:1 1|54 61:1 2|37 33:1 3|81 11:1 4|46 31:1 5|79 22:1 6|69 82:1 7|93 84:1 8|87 42:1 9|21 61:1 10|62 14:2 1|70 93:2 2|26 46:2 3|69 4:2 4|93 48:2 5|1 82:2 6|16 79:2 7|30 73:2 8|54 80:2 9|79 32:2 10|69 100:3 1|48 20:3 2|88 13:3 3|45 80:3 4|53 100:3 5|27 42:3 6|88 28:3 7|65 96:3 8|12 19:3 9|54 50:3 10|44 24:4 1|27 30:4 2|31 2:4 3|35 19:4 4|83 3:4 5|5 40:4 6|76 4:4 7|97 39:4 8|30 82:4 9|38 57:4 10|80 22:5 1|19 28:5 2|88 56:5 3|13 53:5 4|63 93:5 5|88 10:5 6|18 48:5 7|49 15:5 8|80 13:5 9|97 34:5 10|59 11:6 1|23 34:6 2|73 51:6 3|39 9:6 4|30 82:6 5|88 83:6 6|44 63:6 7|42 76:6 8|89 92:6 9|66 23:6 10|76 37:7 1|78 31:7 2|60 78:7 3|34 60:7 4|90 18:7 5|19 98:7 6|32 69:7 7|7 63:7 8|91 96:7 9|29 76:7 10|13 26:8 1|6 94:8 2|49 55:8 3|22 45:8 4|75 61:8 5|78 22:8 6|29 22:8 7|9 88:8 8|24 72:8 9|65 17:8 10|51 55:9 1|42 60:9 2|6 57:9 3|77 44:9 4|47 57:9 5|90 27:9 6|92 10:9 7|2 16:9 8|54 25:9 9|37 38:9 10|35 96:10 1|55 59:10 2|55 50:10 3|76 19:10 4|86 65:10 5|55 5:10 6|53 26:10 7|32 90:10 8|2 60:10 9|71 20:10 10</relation>
    <relation name="R48" arity="2" nbTuples="100" semantics="soft" defaultCost="infinity">43 56:1 1|50 45:1 2|84 10:1 3|100 30:1 4|23 43:1 5|20 59:1 6|43 34:1 7|39 2:1 8|53 3:1 9|34 98:1 10|70 78:2 1|77 83:2 2|50 61:2 3|95 46:2 4|48 75:2 5|34 29:2 6|79 84:2 7|16 88:2 8|61 100:2 9|88 49:2 10|94 90:3 1|84 96:3 2|62 44:3 3|3 62:3 4|12 26:3 5|88 19:3 6|9 46:3 7|28 47:3 8|41 94:3 9|13 78:3 10|94 53:4 1|29 11:4 2|100 88:4 3|63 96:4 4|15 92:4 5|92 27:4 6|83 59:4 7|71 37:4 8|64 74:4 9|90 12:4 10|69 25:5 1|93 21:5 2|29 77:5 3|10 44:5 4|86 79:5 5|7 43:5 6|50 59:5 7|84 30:5 8|56 89:5 9|60 15:5 10|58 6:6 1|67 92:6 2|1 73:6 3|26 100:6 4|86 26:6 5|54 22:6 6|90 95:6 7|86 23:6 8|56 28:6 9|40 21:6 10|40 20:7 1|23 61:7 2|51 56:7 3|56 27:7 4|1 21:7 5|5 53:7 6|36 64:7 7|26 2:7 8|9 31:7 9|2 97:7 10|8 54:8 1|48 22:8 2|71 75:8 3|47 93:8 4|49 14:8 5|87 92:8 6|10 30:8 7|47 80:8 8|44 21:8 9|19 95:8 10|7 96:9 1|100 62:9 2|85 7:9 3|83 28:9 4|88 80:9 5|78 15:9 6|50 91:9 7|24 92:9 8|69 22:9 9|75 40:9 10|56 36:10 1|28 35:10 2|51 14:10 3|43 81:10 4|5 79:10 5|82 78:10 6|8 93:10 7|45 36:10 8|89 36:10 9|25 59:10 10</relation>
    <relation name="R49" arity="2" nbTuples="100" semantics="soft" defaultCost="infinity">38 13:1 1|14 31:1 2|3 96:1 3|60 74:1 4|61 18:1 5|97 29:1 6|100 41:1 7|34 10:1 8|65 82:1 9|12 96:1 10|78 67:2 1|29 2:2 2|64 76:2 3|53 47:2 4|84 86:2 5|10 37:2 6|3 86:2 7|26 45:2 8|79 28:2 9|12 12:2 10|17 91:3 1|99 24:3 2|85 96:3 3|80 5:3 4|47 75:3 5|82 56:3 6|37 18:3 7|87 19:3 8|59 29:3 9|95 92:3 10|78 11:4 1|89 12:4 2|17 68:4 3|85 38:4 4|86 49:4 5|97 14:4 6|10 74:4 7|82 52:4 8|31 99:4 9|80 3:4 10|41 32:5 1|21 66:5 2|76 76:5 3|13 90:5 4|12 26:5 5|72 77:5 6|89 9:5 7|51 26:5 8|78 12:5 9|39 63:5 10|33 43:6 1|94 41:6 2|42 78:6 3|42 99:6 4|27 8:6 5|43 80:6 6|25 66:6 7|75 1:6 8|23 30:6 9|11 79:6 10|24 16:7 1|4 21:7 2|26 62:7 3|100 17:7 4|50 46:7 5|70 49:7 6|54 70:7 7|68 20:7 8|4 96:7 9|81 21:7 10|21 96:8 1|64 22:8 2|26 80:8 3|28 30:8 4|81 77:8 5|76 86:8 6|42 43:8 7|55 79:8 8|75 3:8 9|45 54:8 10|82 4:9 1|63 39:9 2|60 37:9 3|31 83:9 4|50 31:9 5|32 90:9 6|22 31:9 7|25 70:9 8|54 96:9 9|91 62:9 10|92 11:10 1|53 91:10 2|53 82:10 3|70 6:10 4|27 13:10 5|28 96:10 6|59 61:10 7|9 54:10 8|19 100:10 9|15 30:10 10</relation>
    <relation name="R50" arity="2" nbTuples="100" semantics="soft" defaultCost="infinity">3 48:1 1|21 60:1 2|34 84:1 3|36 92:1 4|63 13:1 5|17 22:1 6|20 29:1 7|36 35:1 8|3 7:1 9|48 25:1 10|17 34:2 1|67 66:2 2|76 12:2 3|30 69:2 4|51 86:2 5|74 16:2 6|90 50:2 7|45 53:2 8|18 55:2 9|92 75:2 10|37 95:3 1|34 43:3 2|76 76:3 3|75 18:3 4|34 77:3 5|35 41:3 6|98 16:3 7|29 70:3 8|33 66:3 9|27 34:3 10|61 43:4 1|19 68:4 2|89 82:4 3|78 85:4 4|69 35:4 5|59 44:4 6|1 77:4 7|11 95:4 8|48 98:4 9|25 26:4 10|58 55:5 1|43 62:5 2|38 83:5 3|30 17:5 4|64 66:5 5|59 1:5 6|88 16:5 7|62 19:5 8|16 61:5 9|5 98:5 10|30 81:6 1|81 12:6 2|57 96:6 3|44 30:6 4|68 37:6 5|6 82:6 6|44 47:6 7|94 59:6 8|34 28:6 9|52 84:6 10|81 37:7 1|38 88:7 2|81 43:7 3|4 76:7 4|23 22:7 5|77 34:7 6|17 25:7 7|17 41:7 8|46 57:7 9|70 53:7 10|3 35:8 1|95 21:8 2|36 63:8 3|88 41:8 4|65 29:8 5|94 98:8 6|49 57:8 7|59 64:8 8|3 83:8 9|29 2:8 10|33 99:9 1|91 20:9 2|87 2:9 3|96 44:9 4|33 9:9 5|3 24:9 6|67 79:9 7|44 91:9 8|100 14:9 9|96 59:9 10|57 92:10 1|42 38:10 2|85 49:10 3|47 58:10 4|55 63:10 5|40 38:10 6|94 31:10 7|99 92:10 8|12 7:10 9|10 3:10 10</relation>
    <relation name="R51" arity="2" nbTuples="100" semantics="soft" defaultCost="infinity">18 59:1 1|98 77:1 2|63 55:1 3|16 81:1 4|85 21:1 5|83 40:1 6|82 21:1 7|64 71:1 8|83 11:1 9|33 97:1 10|29 52:2 1|5 32:2 2|56 83:2 3|38 29:2 4|91 76:2 5|13 10:2 6|73 2:2 7|38 69:2 8|41 40:2 9|59 70:2 10|18 57:3 1|47 35:3 2|75 11:3 3|39 9:3 4|57 52:3 5|54 62:3 6|85 63:3 7|43 11:3 8|78 2:3 9|86 23:3 10|82 90:4 1|65 41:4 2|1 83:4 3|47 53:4 4|95 12:4 5|85 100:4 6|22 12:4 7|90 1:4 8|83 62:4 9|94 90:4 10|22 70:5 1|80 77:5 2|51 73:5 3|21 63:5 4|57 94:5 5|41 72:5 6|62 8:5 7|83 49:5 8|26 77:5 9|24 76:5 10|71 88:6 1|98 84:6 2|59 83:6 3|13 5:6 4|31 28:6 5|86 86:6 6|86 49:6 7|59 17:6 8|53 78:6 9|83 53:6 10|85 26:7 1|35 94:7 2|8 19:7 3|34 82:7 4|99 3:7 5|14 1:7 6|10 83:7 7|24 26:7 8|93 90:7 9|31 51:7 10|23 82:8 1|91 34:8 2|79 73:8 3|99 45:8 4|62 62:8 5|9 62:8 6|24 54:8 7|57 70:8 8|2 27:8 9|37 31:8 10|38 51:9 1|85 55:9 2|11 1:9 3|86 73:9 4|88 14:9 5|22 36:9 6|58 8:9 7|31 94:9 8|97 79:9 9|62 71:9 10|75 97:10 1|84 48:10 2|16 75:10 3|14 8:10 4|70 52:10 5|2 96:10 6|86 46:10 7|50 3:10 8|17 42:10 9|87 93:10 10</relation>
    <relation name="R52" arity="2" nbTuples="100" semantics="soft" defaultCost="infinity">20 61:1 1|93 30:1 2|76 21:1 3|19 33:1 4|77 26:1 5|93 37:1 6|15 74:1 7|10 39:1 8|10 5:1 9|9 37:1 10|37 64:2 1|87 85:2 2|100 29:2 3|99 42:2 4|35 43:2 5|31 74:2 6|23 57:2 7|72 77:2 8|30 9:2 9|29 26:2 10|98 90:3 1|68 30:3 2|55 40:3 3|27 40:3 4|16 80:3 5|52 25:3 6|7 37:3 7|84 27:3 8|61 68:3 9|63 29:3 10|72 37:4 1|60 50:4 2|56 57:4 3|32 26:4 4|81 2:4 5|97 96:4 6|1 88:4 7|69 12:4 8|75 87:4 9|72 75:4 10|87 85:5 1|88 16:5 2|77 30:5 3|28 24:5 4|8 89:5 5|1 26:5 6|98 42:5 7|25 52:5 8|93 88:5 9|29 83:5 10|18 65:6 1|43 66:6 2|40 20:6 3|88 86:6 4|34 37:6 5|54 53:6 6|24 6:6 7|54 99:6 8|65 93:6 9|33 17:6 10|1 36:7 1|15 70:7 2|37 72:7 3|68 85:7 4|41 14:7 5|75 93:7 6|2 14:7 7|12 41:7 8|53 45:7 9|46 76:7 10|75 76:8 1|57 50:8 2|3 8:8 3|59 1:8 4|70 95:8 5|46 80:8 6|9 55:8 7|86 78:8 8|80 72:8 9|48 28:8 10|83 25:9 1|30 44:9 2|40 63:9 3|53 19:9 4|64 73:9 5|46 44:9 6|48 2:9 7|71 28:9 8|31 35:9 9|94 99:9 10|53 84:10 1|40 40:10 2|15 2:10 3|35 61:10 4|27 82:10 5|74 59:10 6|48 54:10 7|23 91:10 8|78 87:10 9|12 19:10 10</relation>
    <relation name="R53" arity="2" nbTuples="100" semantics="soft" defaultCost="infinity">4 89:1 1|51 16:1 2|66 96:1 3|42 69:1 4|28 41:1 5|60 68:1 6|48 65:1 7|15 23:1 8|59 76:1 9|13 80:1 10|47 24:2 1|73 7:2 2|97 14:2 3|91 15:2 4|19 21:2 5|54 42:2 6|60 98:2 7|79 52:2 8|78 21:2 9|52 44:2 10|28 40:3 1|26 40:3 2|93 3:3 3|40 24:3 4|94 82:3 5|12 12:3 6|70 12:3 7|83 28:3 8|46 62:3 9|54 1:3 10|74 71:4 1|14 49:4 2|47 97:4 3|30 24:4 4|72 52:4 5|23 94:4 6|12 84:4 7|9 4:4 8|88 59:4 9|5 98:4 10|75 7:5 1|4 52:5 2|99 92:5 3|66 5:5 4|4 96:5 5|4 42:5 6|29 65:5 7|62 70:5 8|12 69:5 9|39 29:5 10|4 18:6 1|41 51:6 2|62 66:6 3|82 12:6 4|78 42:6 5|13 84:6 6|67 36:6 7|4 34:6 8|53 98:6 9|50 75:6 10|43 61:7 1|28 65:7 2|40 15:7 3|7 38:7 4|51 8:7 5|47 25:7 6|44 84:7 7|17 69:7 8|38 45:7 9|5 32:7 10|61 91:8 1|82 47:8 2|86 82:8 3|55 80:8 4|26 45:8 5|92 79:8 6|92 96:8 7|47 91:8 8|55 11:8 9|14 42:8 10|60 60:9 1|2 91:9 2|59 43:9 3|55 94:9 4|89 4:9 5|78 6:9 6|20 79:9 7|88 48:9 8|55 46:9 9|42 71:9 10|80 38:10 1|74 38:10 2|48 93:10 3|88 7:10 4|59 42:10 5|55 14:10 6|12 1:10 7|86 10:10 8|9 45:10 9|66 48:10 10</relation>
    <relation name="R54" arity="2" nbTuples="100" semantics="soft" defaultCost="infinity">75 20:1 1|30 44:1 2|84 45:1 3|14 39:1 4|90 98:1 5|30 45:1 6|58 10:1 7|15 54:1 8|25 93:1 9|79 76:1 10|42 36:2 1|75 33:2 2|49 25:2 3|64 82:2 4|80 44:2 5|88 44:2 6|27 74:2 7|16 42:2 8|7 49:2 9|45 83:2 10|18 90:3 1|28 23:3 2|23 79:3 3|11 36:3 4|17 97:3 5|65 62:3 6|100 31:3 7|98 56:3 8|10 74:3 9|57 57:3 10|28 75:4 1|42 26:4 2|27 71:4 3|56 23:4 4|79 54:4 5|71 99:4 6|4 87:4 7|72 51:4 8|23 45:4 9|3 51:4 10|93 5:5 1|51 88:5 2|50 65:5 3|39 79:5 4|79 76:5 5|48 98:5 6|63 48:5 7|12 27:5 8|10 100:5 9|86 100:5 10|55 27:6 1|21 28:6 2|18 27:6 3|42 78:6 4|77 89:6 5|69 99:6 6|11 84:6 7|77 9:6 8|76 95:6 9|59 17:6 10|58 23:7 1|99 65:7 2|46 80:7 3|46 64:7 4|94 5:7 5|44 75:7 6|18 77:7 7|29 34:7 8|18 1:7 9|99 51:7 10|95 21:8 1|34 15:8 2|64 59:8 3|4 21:8 4|4 41:8 5|32 8:8 6|65 61:8 7|7 22:8 8|18 38:8 9|84 48:8 10|37 91:9 1|72 47:9 2|58 3:9 3|10 18:9 4|63 68:9 5|46 39:9 6|11 36:9 7|16 95:9 8|46 22:9 9|38 90:9 10|92 54:10 1|44 53:10 2|59 17:10 3|78 79:10 4|47 15:10 5|14 21:10 6|16 50:10 7|50 59:10 8|82 80:10 9|76 65:10 10</relation>
    <relation name="R55" arity="2" nbTuples="100" semantics="soft" defaultCost="infinity">48 84:1 1|15 80:1 2|51 100:1 3|91 44:1 4|42 78:1 5|72 3:1 6|53 9:1 7|15 65:1 8|85 41:1 9|26 45:1 10|15 31:2 1|47 23:2 2|30 15:2 3|52 62:2 4|46 61:2 5|67 14:2 6|65 61:2 7|83 53:2 8|21 67:2 9|82 58:2 10|48 7:3 1|57 48:3 2|1 21:3 3|45 57:3 4|54 79:3 5|99 19:3 6|6 56:3 7|20 77:3 8|33 36:3 9|27 8:3 10|14 10:4 1|11 51:4 2|90 53:4 3|6 77:4 4|22 11:4 5|75 18:4 6|14 53:4 7|91 20:4 8|19 91:4 9|88 43:4 10|34 70:5 1|27 98:5 2|45 58:5 3|30 4:5 4|86 81:5 5|4 67:5 6|37 58:5 7|10 31:5 8|92 62:5 9|84 34:5 10|86 89:6 1|61 20:6 2|6 43:6 3|43 48:6 4|55 72:6 5|46 78:6 6|80 64:6 7|1 10:6 8|41 81:6 9|78 64:6 10|37 68:7 1|27 66:7 2|68 79:7 3|49 19:7 4|72 75:7 5|47 17:7 6|46 29:7 7|1 24:7 8|7 22:7 9|94 50:7 10|47 65:8 1|94 9:8 2|79 72:8 3|69 78:8 4|70 40:8 5|56 12:8 6|28 13:8 7|6 58:8 8|87 1:8 9|29 65:8 10|21 19:9 1|68 1:9 2|18 41:9 3|16 31:9 4|25 23:9 5|7 10:9 6|62 31:9 7|23 58:9 8|23 34:9 9|65 4:9 10|70 49:10 1|46 95:10 2|23 11:10 3|6 10:10 4|66 35:10 5|26 92:10 6|7 48:10 7|3 40:10 8|22 54:10 9|4 85:10 10</relation>
    <relation name="R56" arity="2" nbTuples="100" semantics="soft" defaultCost="infinity">42 51:1 1|20 86:1 2|68 42:1 3|18 32:1 4|10 19:1 5|54 79:1 6|75 67:1 7|46 60:1 8|61 34:1 9|43 25:1 10|45 27:2 1|80 22:2 2|89 47:2 3|50 95:2 4|17 77:2 5|80 96:2 6|78 4:2 7|66 33:2 8|33 43:2 9|49 53:2 10|66 41:3 1|14 17:3 2|60 75:3 3|28 92:3 4|41 64:3 5|26 78:3 6|49 45:3 7|99 17:3 8|49 74:3 9|36 76:3 10|65 87:4 1|41 92:4 2|83 9:4 3|15 64:4 4|41 48:4 5|97 14:4 6|94 9:4 7|29 17:4 8|22 74:4 9|14 81:4 10|21 39:5 1|6 88:5 2|9 78:5 3|95 48:5 4|53 9:5 5|36 17:5 6|23 41:5 7|60 97:5 8|59 88:5 9|45 25:5 10|41 56:6 1|97 65:6 2|48 100:6 3|20 50:6 4|81 11:6 5|80 10:6 6|53 37:6 7|60 3:6 8|31 72:6 9|48 93:6 10|41 43:7 1|3 74:7 2|54 12:7 3|96 27:7 4|94 47:7 5|35 98:7 6|14 97:7 7|15 16:7 8|30 47:7 9|89 62:7 10|5 25:8 1|80 63:8 2|34 73:8 3|98 21:8 4|73 82:8 5|83 53:8 6|34 88:8 7|35 47:8 8|69 50:8 9|41 23:8 10|38 95:9 1|82 32:9 2|72 96:9 3|41 71:9 4|14 71:9 5|2 19:9 6|62 25:9 7|8 70:9 8|86 32:9 9|93 33:9 10|54 53:10 1|86 99:10 2|73 6:10 3|62 31:10 4|90 70:10 5|80 95:10 6|89 79:10 7|49 98:10 8|73 71:10 9|13 85:10 10</relation>
    <relation name="R57" arity="2" nbTuples="100" semantics="soft" defaultCost="infinity">96 19:1 1|81 60:1 2|100 85:1 3|67 68:1 4|64 15:1 5|37 83:1 6|87 28:1 7|33 42:1 8|77 73:1 9|56 81:1 10|37 64:2 1|88 1:2 2|15 49:2 3|29 65:2 4|75 47:2 5|63 46:2 6|68 37:2 7|34 86:2 8|42 73:2 9|77 86:2 10|81 22:3 1|24 66:3 2|36 77:3 3|54 24:3 4|32 57:3 5|75 20:3 6|46 39:3 7|39 48:3 8|89 53:3 9|44 7:3 10|98 1:4 1|89 84:4 2|12 70:4 3|5 69:4 4|19 99:4 5|4 66:4 6|68 50:4 7|56 42:4 8|3 50:4 9|15 42:4 10|100 32:5 1|16 53:5 2|6 73:5 3|50 18:5 4|68 47:5 5|57 29:5 6|22 30:5 7|52 98:5 8|29 79:5 9|46 84:5 10|20 86:6 1|11 93:6 2|49 24:6 3|73 76:6 4|30 62:6 5|29 91:6 6|56 8:6 7|11 20:6 8|23 11:6 9|50 18:6 10|72 38:7 1|24 23:7 2|12 42:7 3|100 19:7 4|83 88:7 5|20 78:7 6|66 74:7 7|35 63:7 8|49 47:7 9|11 6:7 10|36 97:8 1|89 33:8 2|50 91:8 3|36 65:8 4|11 70:8 5|63 55:8 6|11 46:8 7|57 48:8 8|55 77:8 9|11 90:8 10|79 57:9 1|25 46:9 2|14 41:9 3|94 71:9 4|24 81:9 5|81 37:9 6|73 36:9 7|27 91:9 8|90 68:9 9|48 37:9 10|1 75:10 1|32 41:10 2|25 96:10 3|20 31:10 4|38 49:10 5|69 70:10 6|58 75:10 7|44 45:10 8|85 54:10 9|14 25:10 10</relation>
    <relation name="R58" arity="2" nbTuples="100" semantics="soft" defaultCost="infinity">12 44:1 1|79 52:1 2|10 18:1 3|1 70:1 4|55 14:1 5|51 14:1 6|89 27:1 7|52 12:1 8|47 33:1 9|46 99:1 10|41 14:2 1|57 71:2 2|23 86:2 3|22 31:2 4|12 42:2 5|79 81:2 6|16 42:2 7|15 58:2 8|40 14:2 9|3 4:2 10|33 25:3 1|79 43:3 2|92 86:3 3|43 87:3 4|1 62:3 5|85 30:3 6|53 62:3 7|83 14:3 8|83 29:3 9|61 17:3 10|19 97:4 1|14 11:4 2|10 18:4 3|68 50:4 4|14 37:4 5|92 18:4 6|77 79:4 7|11 23:4 8|41 81:4 9|35 37:4 10|17 11:5 1|67 34:5 2|25 37:5 3|25 7:5 4|34 16:5 5|53 59:5 6|22 97:5 7|85 87:5 8|65 34:5 9|69 6:5 10|99 72:6 1|57 33:6 2|96 18:6 3|11 94:6 4|95 51:6 5|87 89:6 6|72 23:6 7|2 59:6 8|35 78:6 9|2 57:6 10|52 22:7 1|21 63:7 2|58 57:7 3|29 98:7 4|5 69:7 5|10 97:7 6|58 31:7 7|97 76:7 8|63 56:7 9|84 66:7 10|77 5:8 1|27 53:8 2|58 69:8 3|94 13:8 4|85 89:8 5|72 1:8 6|15 11:8 7|3 29:8 8|30 99:8 9|4 86:8 10|90 46:9 1|70 37:9 2|62 33:9 3|36 30:9 4|54 17:9 5|71 64:9 6|45 6:9 7|15 69:9 8|76 93:9 9|88 28:9 10|22 32:10 1|55 62:10 2|59 77:10 3|44 100:10 4|94 59:10 5|74 11:10 6|16 92:10 7|75 41:10 8|20 9:10 9|51 4:10 10</relation>
    <relation name="R59" arity="2" nbTuples="100" semantics="soft" defaultCost="infinity">4 88:1 1|57 100:1 2|74 87:1 3|40 88:1 4|52 68:1 5|36 29:1 6|83 41:1 7|79 30:1 8|45 22:1 9|28 56:1 10|49 1:2 1|4 37:2 2|48 5:2 3|78 22:2 4|39 37:2 5|38 24:2 6|99 6:2 7|9 72:2 8|74 88:2 9|28 68:2 10|79 95:3 1|94 45:3 2|65 72:3 3|52 74:3 4|57 46:3 5|23 20:3 6|75 78:3 7|93 48:3 8|74 63:3 9|66 7:3 10|5 91:4 1|90 57:4 2|82 65:4 3|42 87:4 4|27 14:4 5|90 3:4 6|83 13:4 7|37 35:4 8|19 66:4 9|57 68:4 10|33 73:5 1|59 94:5 2|75 95:5 3|28 86:5 4|84 51:5 5|92 77:5 6|92 26:5 7|13 50:5 8|92 53:5 9|100 9:5 10|54 23:6 1|82 72:6 2|19 38:6 3|8 44:6 4|75 43:6 5|78 53:6 6|5 91:6 7|27 22:6 8|58 17:6 9|58 13:6 10|76 11:7 1|27 33:7 2|94 83:7 3|56 6:7 4|25 5:7 5|77 29:7 6|3 41:7 7|99 18:7 8|86 34:7 9|83 79:7 10|83 21:8 1|44 16:8 2|77 30:8 3|4 68:8 4|39 89:8 5|3 100:8 6|84 22:8 7|50 90:8 8|85 18:8 9|70 74:8 10|18 94:9 1|48 66:9 2|60 94:9 3|90 43:9 4|69 94:9 5|63 15:9 6|84 59:9 7|3 98:9 8|23 56:9 9|5 36:9 10|62 87:10 1|75 40:10 2|35 99:10 3|44 91:10 4|100 59:10 5|97 71:10 6|62 33:10 7|34 90:10 8|93 76:10 9|96 42:10 10</relation>
    <relation name="R60" arity="2" nbTuples="100" semantics="soft" defaultCost="infinity">5 64:1 1|100 24:1 2|9 24:1 3|15 27:1 4|10 89:1 5|55 98:1 6|58 90:1 7|39 88:1 8|28 25:1 9|36 49:1 10|42 85:2 1|76 26:2 2|38 12:2 3|89 65:2 4|14 28:2 5|23 45:2 6|80 76:2 7|34 28:2 8|94 85:2 9|81 75:2 10|47 52:3 1|89 55:3 2|18 82:3 3|85 22:3 4|37 99:3 5|47 16:3 6|18 35:3 7|76 48:3 8|76 55:3 9|13 28:3 10|68 57:4 1|23 100:4 2|41 17:4 3|64 79:4 4|30 31:4 5|81 40:4 6|57 44:4 7|83 28:4 8|94 74:4 9|35 34:4 10|44 18:5 1|79 71:5 2|95 34:5 3|60 24:5 4|43 7:5 5|92 83:5 6|46 68:5 7|18 72:5 8|42 17:5 9|43 64:5 10|30 13:6 1|55 50:6 2|78 32:6 3|97 60:6 4|28 58:6 5|69 42:6 6|91 76:6 7|17 39:6 8|82 52:6 9|66 36:6 10|53 40:7 1|55 24:7 2|28 28:7 3|36 64:7 4|9 65:7 5|98 30:7 6|27 15:7 7|93 2:7 8|86 74:7 9|52 57:7 10|1 73:8 1|79 26:8 2|61 90:8 3|61 30:8 4|41 83:8 5|19 6:8 6|4 85:8 7|67 84:8 8|42 53:8 9|78 76:8 10|34 49:9 1|67 43:9 2|93 42:9 3|61 12:9 4|42 68:9 5|33 48:9 6|12 13:9 7|48 96:9 8|84 59:9 9|84 9:9 10|15 50:10 1|61 66:10 2|39 96:10 3|38 6:10 4|58 18:10 5|9 76:10 6|89 18:10 7|77 64:10 8|86 44:10 9|46 2:10 10</relation>
    <relation name="R61" arity="2" nbTuples="100" semantics="soft" defaultCost="infinity">65 16:1 1|12 66:1 2|80 46:1 3|53 77:1 4|63 34:1 5|14 83:1 6|92 38:1 7|18 53:1 8|31 29:1 9|63 43:1 10|99 96:2 1|73 100:2 2|74 78:2 3|33 53:2 4|16 55:2 5|28 3:2 6|35 30:2 7|97 63:2 8|67 64:2 9|91 25:2 10|33 25:3 1|36 24:3 2|84 48:3 3|75 28:3 4|94 50:3 5|83 79:3 6|81 20:3 7|36 80:3 8|80 1:3 9|35 99:3 10|47 61:4 1|80 92:4 2|10 44:4 3|8 42:4 4|34 60:4 5|35 63:4 6|39 27:4 7|28 2:4 8|33 75:4 9|94 22:4 10|20 76:5 1|74 78:5 2|77 65:5 3|49 96:5 4|81 68:5 5|27 75:5 6|13 95:5 7|85 45:5 8|81 66:5 9|80 21:5 10|16 24:6 1|13 44:6 2|40 73:6 3|15 60:6 4|50 20:6 5|44 3:6 6|41 25:6 7|58 55:6 8|9 68:6 9|38 50:6 10|53 32:7 1|61 14:7 2|64 56:7 3|86 22:7 4|41 47:7 5|83 13:7 6|20 70:7 7|6 43:7 8|41 10:7 9|52 100:7 10|69 15:8 1|61 72:8 2|11 3:8 3|42 77:8 4|56 56:8 5|25 65:8 6|16 11:8 7|95 15:8 8|36 49:8 9|59 72:8 10|86 78:9 1|76 41:9 2|61 82:9 3|83 66:9 4|43 5:9 5|29 99:9 6|28 79:9 7|33 85:9 8|22 16:9 9|79 80:9 10|100 16:10 1|61 16:10 2|3 99:10 3|8 72:10 4|49 53:10 5|7 65:10 6|36 10:10 7|78 71:10 8|1 92:10 9|47 91:10 10</relation>
    <relation name="R62" arity="2" nbTuples="100" semantics="soft" defaultCost="infinity">31 67:1 1|100 56:1 2|81 1:1 3|10 92:1 4|37 97:1 5|58 24:1 6|84 74:1 7|100 75:1 8|48 11:1 9|46 28:1 10|25 19:2 1|85 52:2 2|87 1:2 3|75 72:2 4|39 79:2 5|22 32:2 6|69 3:2 7|45 54:2 8|30 46:2 9|36 13:2 10|52 72:3 1|14 60:3 2|6 15:3 3|82 93:3 4|6 43:3 5|93 53:3 6|34 81:3 7|43 44:3 8|81 87:3 9|37 2:3 10|100 89:4 1|47 24:4 2|39 97:4 3|48 50:4 4|81 82:4 5|12 29:4 6|80 38:4 7|69 31:4 8|31 13:4 9|55 96:4 10|96 63:5 1|57 50:5 2|63 6:5 3|3 21:5 4|8 79:5 5|75 18:5 6|73 89:5 7|10 41:5 8|89 7:5 9|1 99:5 10|28 37:6 1|80 100:6 2|68 73:6 3|88 92:6 4|31 94:6 5|12 13:6 6|67 29:6 7|1 81:6 8|16 55:6 9|51 63:6 10|27 84:7 1|11 13:7 2|54 39:7 3|2 29:7 4|17 98:7 5|43 87:7 6|62 83:7 7|27 16:7 8|25 73:7 9|76 61:7 10|47 28:8 1|57 25:8 2|89 25:8 3|74 24:8 4|28 84:8 5|64 8:8 6|14 48:8 7|81 73:8 8|27 93:8 9|89 76:8 10|71 93:9 1|5 1:9 2|2 36:9 3|28 59:9 4|88 6:9 5|82 90:9 6|80 34:9 7|98 44:9 8|74 29:9 9|89 50:9 10|17 54:10 1|51 33:10 2|39 33:10 3|60 63:10 4|65 23:10 5|23 92:10 6|85 45:10 7|4 23:10 8|53 91:10 9|100 3:10 10</relation>
    <relation name="R63" arity="2" nbTuples="100" semantics="soft" defaultCost="infinity">7 100:1 1|42 62:1 2|8 21:1 3|59 13:1 4|16 2:1 5|13 28:1 6|48 81:1 7|32 62:1 8|60 9:1 9|9 41:1 10|55 64:2 1|64 32:2 2|29 50:2 3|38 41:2 4|92 74:2 5|85 30:2 6|57 46:2 7|40 15:2 8|17 49:2 9|26 29:2 10|57 1:3 1|88 53:3 2|34 99:3 3|29 100:3 4|52 75:3 5|54 88:3 6|55 95:3 7|36 26:3 8|92 64:3 9|24 97:3 10|71 26:4 1|66 80:4 2|73 39:4 3|93 90:4 4|74 13:4 5|8 97:4 6|82 21:4 7|71 4:4 8|52 56:4 9|91 85:4 10|49 8:5 1|86 71:5 2|61 35:5 3|6 46:5 4|84 63:5 5|56 47:5 6|55 7:5 7|95 13:5 8|9 31:5 9|69 2:5 10|12 61:6 1|28 5:6 2|33 61:6 3|7 15:6 4|91 31:6 5|38 75:6 6|23 33:6 7|82 29:6 8|18 67:6 9|85 97:6 10|66 14:7 1|77 59:7 2|76 25:7 3|56 10:7 4|28 17:7 5|20 40:7 6|42 25:7 7|42 25:7 8|56 11:7 9|21 86:7 10|23 77:8 1|40 53:8 2|81 16:8 3|60 82:8 4|43 88:8 5|58 24:8 6|8 84:8 7|97 22:8 8|16 96:8 9|49 90:8 10|10 43:9 1|46 88:9 2|99 85:9 3|79 37:9 4|64 69:9 5|36 11:9 6|95 89:9 7|4 60:9 8|87 92:9 9|50 64:9 10|76 83:10 1|36 56:10 2|66 62:10 3|16 95:10 4|20 18:10 5|99 54:10 6|91 41:10 7|83 74:10 8|97 56:10 9|1 84:10 10</relation>
    <relation name="R64" arity="2" nbTuples="100" semantics="soft" defaultCost="infinity">31 80:1 1|18 28:1 2|53 98:1 3|4 51:1 4|10 4:1 5|96 90:1 6|56 24:1 7|36 67:1 8|85 15:1 9|83 68:1 10|21 82:2 1|88 57:2 2|20 85:2 3|17 42:2 4|28 99:2 5|4 44:2 6|9 2:2 7|46 3:2 8|86 88:2 9|25 79:2 10|3 80:3 1|83 32:3 2|27 96:3 3|81 65:3 4|35 65:3 5|78 58:3 6|5 3:3 7|21 100:3 8|49 79:3 9|17 48:3 10|66 58:4 1|23 32:4 2|70 93:4 3|3 32:4 4|96 39:4 5|34 98:4 6|94 24:4 7|84 38:4 8|58 44:4 9|32 4:4 10|60 87:5 1|19 21:5 2|90 69:5 3|4 52:5 4|41 60:5 5|3 88:5 6|16 25:5 7|80 27:5 8|76 31:5 9|98 67:5 10|94 97:6 1|79 1:6 2|15 41:6 3|36 62:6 4|1 50:6 5|38 25:6 6|59 44:6 7|90 95:6 8|35 29:6 9|55 93:6 10|8 37:7 1|30 41:7 2|70 21:7 3|49 21:7 4|66 50:7 5|6 76:7 6|19 65:7 7|9 74:7 8|49 84:7 9|40 25:7 10|65 30:8 1|17 16:8 2|91 32:8 3|2 71:8 4|72 95:8 5|43 82:8 6|71 46:8 7|1 41:8 8|3 11:8 9|42 96:8 10|79 5:9 1|41 16:9 2|87 20:9 3|24 76:9 4|2 19:9 5|87 3:9 6|15 57:9 7|58 3:9 8|9 65:9 9|68 76:9 10|65 72:10 1|40 58:10 2|47 36:10 3|9 81:10 4|81 43:10 5|30 27:10 6|90 65:10 7|47 42:10 8|57 61:10 9|42 50:10 10</relation>
    <relation name="R65" arity="2" nbTuples="100" semantics="soft" defaultCost="infinity">3 28:1 1|8 32:1 2|5 16:1 3|48 64:1 4|7 69:1 5|18 98:1 6|94 16:1 7|11 52:1 8|59 78:1 9|91 29:1 10|4 4:2 1|80 2:2 2|85 24:2 3|19 32:2 4|30 69:2 5|2 53:2 6|29 29:2 7|48 50:2 8|24 73:2 9|26 65:2 10|6 16:3 1|23 20:3 2|61 13:3 3|21 35:3 4|72 94:3 5|24 78:3 6|69 13:3 7|24 80:3 8|45 44:3 9|43 45:3 10|66 11:4 1|80 15:4 2|49 17:4 3|67 51:4 4|73 75:4 5|63 22:4 6|56 75:4 7|53 94:4 8|21 84:4 9|73 90:4 10|56 24:5 1|32 22:5 2|61 29:5 3|47 61:5 4|72 19:5 5|70 95:5 6|32 46:5 7|42 19:5 8|2 41:5 9|64 74:5 10|71 78:6 1|64 95:6 2|66 86:6 3|61 25:6 4|45 17:6 5|62 2:6 6|68 100:6 7|28 47:6 8|62 89:6 9|5 91:6 10|22 63:7 1|7 60:7 2|74 78:7 3|10 7:7 4|95 99:7 5|29 12:7 6|77 90:7 7|94 98:7 8|60 68:7 9|88 95:7 10|1 20:8 1|62 81:8 2|68 64:8 3|73 62:8 4|97 71:8 5|62 84:8 6|80 29:8 7|34 8:8 8|6 19:8 9|64 17:8 10|24 58:9 1|18 49:9 2|47 53:9 3|34 35:9 4|57 41:9 5|91 97:9 6|58 8:9 7|37 5:9 8|52 94:9 9|65 39:9 10|94 76:10 1|61 78:10 2|49 45:10 3|53 51:10 4|37 82:10 5|59 35:10 6|24 98:10 7|48 15:10 8|2 35:10 9|61 69:10 10</relation>
    <relation name="R66" arity="2" nbTuples="100" semantics="soft" defaultCost="infinity">71 83:1 1|7 7:1 2|24 98:1 3|74 90:1 4|13 67:1 5|52 90:1 6|72 46:1 7|11 5:1 8|67 82:1 9|51 27:1 10|14 2:2 1|79 82:2 2|43 88:2 3|31 78:2 4|38 60:2 5|44 3:2 6|49 5:2 7|24 73:2 8|3 51:2 9|43 86:2 10|27 44:3 1|68 66:3 2|59 100:3 3|2 97:3 4|48 40:3 5|99 100:3 6|92 75:3 7|1 15:3 8|39 81:3 9|17 51:3 10|51 54:4 1|82 3:4 2|19 52:4 3|98 35:4 4|74 20:4 5|80 93:4 6|67 72:4 7|98 76:4 8|29 89:4 9|49 9:4 10|55 69:5 1|68 91:5 2|29 31:5 3|98 65:5 4|7 31:5 5|71 27:5 6|84 19:5 7|47 27:5 8|72 35:5 9|77 59:5 10|4 31:6 1|98 10:6 2|35 25:6 3|63 36:6 4|66 92:6 5|57 69:6 6|86 2:6 7|72 31:6 8|7 23:6 9|57 91:6 10|22 44:7 1|75 39:7 2|9 36:7 3|71 93:7 4|68 80:7 5|59 11:7 6|78 93:7 7|22 3:7 8|25 60:7 9|37 43:7 10|54 21:8 1|9 59:8 2|94 26:8 3|40 44:8 4|80 46:8 5|29 63:8 6|19 49:8 7|51 47:8 8|25 84:8 9|45 68:8 10|64 3:9 1|76 45:9 2|59 25:9 3|46 97:9 4|10 100:9 5|77 72:9 6|91 63:9 7|85 9:9 8|28 67:9 9|7 45:9 10|38 80:10 1|98 68:10 2|85 89:10 3|11 46:10 4|88 96:10 5|47 80:10 6|70 21:10 7|97 22:10 8|67 12:10 9|19 99:10 10</relation>
    <relation name="R67" arity="2" nbTuples="100" semantics="soft" defaultCost="infinity">49 41:1 1|95 99:1 2|28 36:1 3|99 27:1 4|3 9:1 5|35 71:1 6|10 62:1 7|82 44:1 8|89 49:1 9|33 5:1 10|60 26:2 1|96 55:2 2|27 70:2 3|61 46:2 4|92 86:2 5|57 44:2 6|29 91:2 7|36 47:2 8|31 83:2 9|70 51:2 10|90 31:3 1|54 39:3 2|79 71:3 3|51 36:3 4|23 98:3 5|62 22:3 6|86 53:3 7|31 84:3 8|15 64:3 9|34 38:3 10|22 33:4 1|72 57:4 2|22 23:4 3|98 62:4 4|75 76:4 5|8 20:4 6|34 75:4 7|35 20:4 8|29 55:4 9|75 80:4 10|84 60:5 1|33 13:5 2|97 6:5 3|12 8:5 4|80 67:5 5|88 22:5 6|5 19:5 7|36 57:5 8|70 63:5 9|67 9:5 10|53 58:6 1|32 81:6 2|95 31:6 3|79 45:6 4|16 67:6 5|99 4:6 6|67 15:6 7|22 21:6 8|36 8:6 9|51 32:6 10|89 2:7 1|10 42:7 2|29 53:7 3|63 72:7 4|2 97:7 5|79 94:7 6|21 5:7 7|8 8:7 8|17 57:7 9|40 33:7 10|64 36:8 1|35 70:8 2|89 12:8 3|22 53:8 4|8 56:8 5|64 66:8 6|11 72:8 7|31 7:8 8|32 59:8 9|20 81:8 10|61 2:9 1|8 11:9 2|55 10:9 3|21 60:9 4|21 17:9 5|66 48:9 6|83 62:9 7|87 22:9 8|38 23:9 9|42 36:9 10|61 18:10 1|49 85:10 2|21 17:10 3|84 54:10 4|34 89:10 5|61 91:10 6|75 11:10 7|79 20:10 8|46 96:10 9|59 52:10 10</relation>
    <relation name="R68" arity="2" nbTuples="100" semantics="soft" defaultCost="infinity">19 45:1 1|71 74:1 2|17 29:1 3|99 73:1 4|49 10:1 5|32 8:1 6|82 57:1 7|88 20:1 8|30 88:1 9|85 40:1 10|95 48:2 1|86 24:2 2|34 90:2 3|5 37:2 4|12 53:2 5|31 57:2 6|59 37:2 7|26 21:2 8|11 54:2 9|23 11:2 10|100 22:3 1|33 23:3 2|27 81:3 3|78 67:3 4|41 53:3 5|39 62:3 6|96 54:3 7|26 41:3 8|8 50:3 9|50 64:3 10|35 1:4 1|8 34:4 2|93 63:4 3|76 55:4 4|11 50:4 5|20 32:4 6|34 17:4 7|54 90:4 8|74 17:4 9|83 34:4 10|25 22:5 1|72 93:5 2|52 17:5 3|51 86:5 4|78 83:5 5|16 31:5 6|31 74:5 7|92 74:5 8|64 10:5 9|91 50:5 10|82 23:6 1|81 95:6 2|11 7:6 3|71 30:6 4|97 10:6 5|10 93:6 6|31 99:6 7|86 51:6 8|38 40:6 9|8 54:6 10|1 16:7 1|58 73:7 2|32 33:7 3|99 82:7 4|32 45:7 5|27 68:7 6|52 86:7 7|71 6:7 8|81 31:7 9|49 66:7 10|66 48:8 1|17 79:8 2|11 61:8 3|42 94:8 4|53 58:8 5|76 88:8 6|94 96:8 7|17 26:8 8|5 6:8 9|82 74:8 10|8 7:9 1|26 62:9 2|84 6:9 3|5 23:9 4|80 48:9 5|98 26:9 6|80 11:9 7|37 96:9 8|78 62:9 9|65 30:9 10|99 89:10 1|54 98:10 2|44 100:10 3|88 48:10 4|92 44:10 5|69 4:10 6|25 19:10 7|29 8:10 8|74 71:10 9|44 92:10 10</relation>
    <relation name="R69" arity="2" nbTuples="100" semantics="soft" defaultCost="infinity">57 61:1 1|43 87:1 2|12 45:1 3|32 59:1 4|85 55:1 5|76 63:1 6|93 11:1 7|68 2:1 8|46 69:1 9|3 70:1 10|69 13:2 1|26 12:2 2|32 28:2 3|26 56:2 4|64 80:2 5|13 1:2 6|18 64:2 7|26 27:2 8|91 63:2 9|73 57:2 10|29 49:3 1|49 59:3 2|94 75:3 3|9 3:3 4|64 66:3 5|46 68:3 6|39 2:3 7|54 6:3 8|6 76:3 9|20 8:3 10|97 65:4 1|56 62:4 2|4 8:4 3|33 18:4 4|97 65:4 5|43 39:4 6|81 88:4 7|90 34:4 8|66 31:4 9|87 76:4 10|15 59:5 1|90 59:5 2|47 62:5 3|99 59:5 4|2 81:5 5|22 26:5 6|78 34:5 7|99 20:5 8|88 4:5 9|41 28:5 10|97 93:6 1|61 31:6 2|42 46:6 3|46 77:6 4|59 84:6 5|21 92:6 6|82 28:6 7|61 23:6 8|14 69:6 9|95 33:6 10|11 59:7 1|73 59:7 2|78 35:7 3|54 83:7 4|98 40:7 5|94 64:7 6|88 2:7 7|43 72:7 8|20 62:7 9|36 85:7 10|16 75:8 1|45 61:8 2|51 5:8 3|21 57:8 4|7 6:8 5|30 33:8 6|60 58:8 7|84 95:8 8|49 53:8 9|36 82:8 10|66 27:9 1|5 26:9 2|76 59:9 3|72 79:9 4|39 89:9 5|5 33:9 6|9 88:9 7|43 5:9 8|68 26:9 9|88 39:9 10|27 81:10 1|36 84:10 2|27 31:10 3|5 45:10 4|68 27:10 5|13 50:10 6|100 73:10 7|77 98:10 8|84 70:10 9|7 31:10 10</relation>
    <relation name="R70" arity="2" nbTuples="100" semantics="soft" defaultCost="infinity">64 72:1 1|8 66:1 2|91 78:1 3|10 46:1 4|29 18:1 5|67 32:1 6|20 58:1 7|5 27:1 8|79 16:1 9|22 40:1 10|14 93:2 1|78 30:2 2|85 76:2 3|59 52:2 4|67 25:2 5|9 90:2 6|61 52:2 7|16 12:2 8|88 27:2 9|35 32:2 10|89 6:3 1|16 5:3 2|18 24:3 3|30 51:3 4|48 60:3 5|72 66:3 6|57 50:3 7|44 10:3 8|7 47:3 9|15 90:3 10|75 76:4 1|94 32:4 2|71 88:4 3|45 29:4 4|97 28:4 5|11 78:4 6|99 48:4 7|32 80:4 8|4 71:4 9|71 37:4 10|14 52:5 1|91 17:5 2|83 58:5 3|67 76:5 4|96 57:5 5|27 99:5 6|22 36:5 7|12 15:5 8|21 17:5 9|15 64:5 10|27 84:6 1|69 37:6 2|66 96:6 3|64 6:6 4|100 13:6 5|43 41:6 6|28 94:6 7|79 72:6 8|36 51:6 9|93 96:6 10|7 5:7 1|22 37:7 2|92 3:7 3|51 66:7 4|46 26:7 5|31 52:7 6|50 46:7 7|39 94:7 8|40 73:7 9|52 55:7 10|83 18:8 1|36 88:8 2|54 85:8 3|96 98:8 4|90 83:8 5|31 28:8 6|15 20:8 7|18 47:8 8|64 5:8 9|61 92:8 10|54 57:9 1|88 30:9 2|90 64:9 3|32 88:9 4|25 87:9 5|88 46:9 6|21 72:9 7|54 5:9 8|34 41:9 9|80 83:9 10|45 94:10 1|48 50:10 2|36 73:10 3|3 88:10 4|61 83:10 5|14 24:10 6|95 33:10 7|2 73:10 8|29 67:10 9|52 51:10 10</relation>
    <relation name="R71" arity="2" nbTuples="100" semantics="soft" defaultCost="infinity">14 66:1 1|4 93:1 2|39 65:1 3|78 65:1 4|81 31:1 5|91 89:1 6|45 6:1 7|92 19:1 8|80 34:1 9|32 95:1 10|32 81:2 1|77 75:2 2|74 12:2 3|69 72:2 4|36 73:2 5|28 85:2 6|52 11:2 7|85 78:2 8|10 7:2 9|61 68:2 10|97 44:3 1|81 27:3 2|26 37:3 3|40 52:3 4|23 35:3 5|53 71:3 6|52 79:3 7|16 30:3 8|77 63:3 9|46 13:3 10|30 14:4 1|75 50:4 2|20 84:4 3|5 47:4 4|65 56:4 5|40 40:4 6|16 81:4 7|84 65:4 8|86 50:4 9|66 35:4 10|3 68:5 1|58 87:5 2|45 35:5 3|25 61:5 4|26 68:5 5|52 2:5 6|62 96:5 7|80 87:5 8|45 15:5 9|93 35:5 10|36 89:6 1|82 56:6 2|68 63:6 3|42 58:6 4|80 14:6 5|45 51:6 6|48 10:6 7|58 26:6 8|40 63:6 9|82 64:6 10|59 53:7 1|7 4:7 2|20 77:7 3|8 65:7 4|42 37:7 5|17 10:7 6|18 84:7 7|42 98:7 8|77 81:7 9|41 97:7 10|39 2:8 1|67 43:8 2|22 66:8 3|82 39:8 4|45 33:8 5|21 21:8 6|37 35:8 7|83 9:8 8|65 74:8 9|38 44:8 10|68 44:9 1|97 52:9 2|58 32:9 3|61 24:9 4|71 51:9 5|85 92:9 6|16 8:9 7|91 90:9 8|98 38:9 9|3 30:9 10|51 92:10 1|41 91:10 2|69 3:10 3|89 22:10 4|87 93:10 5|24 75:10 6|11 73:10 7|47 44:10 8|71 75:10 9|77 71:10 10</relation>
    <relation name="R72" arity="2" nbTuples="100" semantics="soft" defaultCost="infinity">30 11:1 1|87 76:1 2|60 87:1 3|10 20:1 4|57 26:1 5|88 69:1 6|56 17:1 7|31 24:1 8|71 22:1 9|75 85:1 10|90 84:2 1|77 19:2 2|1 16:2 3|32 100:2 4|77 67:2 5|69 83:2 6|51 31:2 7|91 31:2 8|6 30:2 9|56 36:2 10|13 48:3 1|72 25:3 2|19 87:3 3|24 93:3 4|46 56:3 5|61 11:3 6|96 23:3 7|75 88:3 8|48 52:3 9|57 9:3 10|68 62:4 1|18 59:4 2|42 58:4 3|12 46:4 4|100 50:4 5|15 78:4 6|59 81:4 7|60 27:4 8|35 82:4 9|76 68:4 10|85 23:5 1|100 58:5 2|84 15:5 3|1 20:5 4|98 3:5 5|82 11:5 6|92 25:5 7|4 31:5 8|37 77:5 9|8 92:5 10|39 3:6 1|76 5:6 2|44 42:6 3|51 49:6 4|38 11:6 5|68 93:6 6|99 72:6 7|54 13:6 8|42 29:6 9|97 69:6 10|25 24:7 1|58 91:7 2|75 67:7 3|18 63:7 4|37 1:7 5|72 30:7 6|48 31:7 7|7 98:7 8|68 73:7 9|88 19:7 10|26 55:8 1|34 9:8 2|74 86:8 3|2 15:8 4|52 47:8 5|50 29:8 6|37 5:8 7|88 7:8 8|52 11:8 9|3 78:8 10|84 89:9 1|51 37:9 2|71 31:9 3|46 96:9 4|6 72:9 5|33 57:9 6|15 48:9 7|18 84:9 8|52 8:9 9|70 93:9 10|100 53:10 1|6 72:10 2|15 10:10 3|20 30:10 4|37 75:10 5|19 10:10 6|45 84:10 7|92 60:10 8|92 46:10 9|25 51:10 10</relation>
    <relation name="R73" arity="2" nbTuples="100" semantics="soft" defaultCost="infinity">60 34:1 1|68 35:1 2|12 72:1 3|45 85:1 4|33 96:1 5|92 34:1 6|6 31:1 7|98 27:1 8|73 33:1 9|51 27:1 10|9 85:2 1|35 78:2 2|34 76:2 3|8 97:2 4|82 85:2 5|20 13:2 6|29 20:2 7|21 60:2 8|22 81:2 9|33 59:2 10|6 97:3 1|83 72:3 2|83 98:3 3|10 64:3 4|44 79:3 5|73 48:3 6|26 14:3 7|47 85:3 8|56 95:3 9|71 1:3 10|66 63:4 1|19 33:4 2|7 61:4 3|10 84:4 4|70 55:4 5|13 50:4 6|5 54:4 7|55 9:4 8|20 62:4 9|60 24:4 10|92 81:5 1|31 58:5 2|69 40:5 3|12 51:5 4|68 27:5 5|37 5:5 6|25 75:5 7|21 97:5 8|11 71:5 9|28 42:5 10|53 69:6 1|88 36:6 2|86 27:6 3|42 53:6 4|90 99:6 5|7 56:6 6|47 25:6 7|11 77:6 8|99 35:6 9|22 56:6 10|76 47:7 1|83 82:7 2|8 83:7 3|57 86:7 4|25 99:7 5|34 12:7 6|21 95:7 7|9 95:7 8|35 52:7 9|56 83:7 10|84 63:8 1|92 88:8 2|66 13:8 3|53 59:8 4|51 77:8 5|87 19:8 6|54 95:8 7|79 20:8 8|84 35:8 9|38 53:8 10|75 97:9 1|84 97:9 2|72 26:9 3|76 89:9 4|95 14:9 5|72 45:9 6|64 11:9 7|88 27:9 8|19 45:9 9|91 86:9 10|46 86:10 1|58 100:10 2|79 54:10 3|82 26:10 4|9 13:10 5|27 33:10 6|29 15:10 7|78 38:10 8|86 25:10 9|72 83:10 10</relation>
    <relation name="R74" arity="2" nbTuples="100" semantics="soft" defaultCost="infinity">24 53:1 1|35 68:1 2|55 61:1 3|96 71:1 4|1 30:1 5|11 93:1 6|33 87:1 7|60 26:1 8|6 73:1 9|53 58:1 10|24 94:2 1|33 76:2 2|18 29:2 3|37 51:2 4|71 99:2 5|11 76:2 6|70 88:2 7|84 100:2 8|42 76:2 9|42 59:2 10|68 19:3 1|43 13:3 2|49 95:3 3|66 39:3 4|56 6:3 5|3 75:3 6|70 49:3 7|38 2:3 8|87 78:3 9|2 80:3 10|41 99:4 1|19 72:4 2|81 70:4 3|18 82:4 4|12 64:4 5|23 38:4 6|96 60:4 7|69 53:4 8|10 27:4 9|80 74:4 10|35 73:5 1|60 18:5 2|42 57:5 3|41 84:5 4|66 42:5 5|58 93:5 6|18 45:5 7|34 63:5 8|31 62:5 9|70 33:5 10|7 11:6 1|58 59:6 2|69 86:6 3|66 89:6 4|28 43:6 5|58 60:6 6|74 54:6 7|66 16:6 8|51 52:6 9|28 56:6 10|70 36:7 1|86 82:7 2|62 73:7 3|39 47:7 4|78 39:7 5|17 71:7 6|9 39:7 7|77 96:7 8|92 24:7 9|64 91:7 10|46 100:8 1|47 45:8 2|1 2:8 3|91 12:8 4|26 86:8 5|75 42:8 6|25 29:8 7|40 4:8 8|15 12:8 9|12 59:8 10|39 18:9 1|11 52:9 2|46 81:9 3|29 90:9 4|20 25:9 5|37 68:9 6|4 47:9 7|50 47:9 8|27 83:9 9|82 17:9 10|28 27:10 1|63 18:10 2|10 94:10 3|40 40:10 4|87 81:10 5|3 45:10 6|1 7:10 7|33 40:10 8|27 91:10 9|16 20:10 10</relation>
    <relation name="R75" arity="2" nbTuples="100" semantics="soft" defaultCost="infinity">27 26:1 1|12 44:1 2|26 30:1 3|19 30:1 4|69 42:1 5|26 92:1 6|3 74:1 7|30 90:1 8|38 78:1 9|6 82:1 10|49 14:2 1|43 39:2 2|45 83:2 3|78 91:2 4|98 76:2 5|54 97:2 6|87 30:2 7|11 54:2 8|40 34:2 9|66 7:2 10|88 91:3 1|50 47:3 2|44 100:3 3|40 4:3 4|49 95:3 5|100 38:3 6|66 11:3 7|66 85:3 8|5 98:3 9|58 80:3 10|28 44:4 1|56 83:4 2|88 21:4 3|9 67:4 4|10 41:4 5|10 62:4 6|59 28:4 7|37 77:4 8|94 24:4 9|83 75:4 10|36 53:5 1|9 73:5 2|44 10:5 3|63 71:5 4|44 3:5 5|36 32:5 6|11 93:5 7|42 38:5 8|66 90:5 9|25 32:5 10|5 22:6 1|38 3:6 2|62 70:6 3|68 9:6 4|62 97:6 5|94 47:6 6|94 94:6 7|37 66:6 8|11 89:6 9|64 95:6 10|64 1:7 1|81 97:7 2|7 12:7 3|74 85:7 4|67 100:7 5|32 54:7 6|85 40:7 7|98 38:7 8|100 25:7 9|93 86:7 10|69 28:8 1|1 75:8 2|90 71:8 3|37 97:8 4|16 85:8 5|40 51:8 6|29 26:8 7|48 35:8 8|92 13:8 9|15 10:8 10|31 65:9 1|99 91:9 2|20 96:9 3|13 76:9 4|40 78:9 5|27 66:9 6|20 21:9 7|97 28:9 8|67 40:9 9|57 56:9 10|54 51:10 1|29 42:10 2|28 44:10 3|88 38:10 4|48 85:10 5|13 78:10 6|8 64:10 7|48 74:10 8|22 87:10 9|24 51:10 10</relation>
    <relation name="R76" arity="2" nbTuples="100" semantics="soft" defaultCost="infinity">84 8:1 1|63 58:1 2|97 47:1 3|38 28:1 4|64 81:1 5|15 79:1 6|24 23:1 7|88 23:1 8|46 80:1 9|76 68:1 10|63 77:2 1|11 78:2 2|89 68:2 3|45 58:2 4|15 90:2 5|53 75:2 6|55 25:2 7|22 70:2 8|81 33:2 9|64 2:2 10|65 49:3 1|3 7:3 2|98 24:3 3|78 58:3 4|75 71:3 5|69 24:3 6|72 1:3 7|82 96:3 8|68 6:3 9|11 92:3 10|23 78:4 1|97 15:4 2|19 38:4 3|18 89:4 4|99 84:4 5|44 64:4 6|72 40:4 7|8 73:4 8|28 88:4 9|61 13:4 10|41 46:5 1|87 34:5 2|10 66:5 3|87 3:5 4|32 40:5 5|62 21:5 6|81 58:5 7|40 90:5 8|28 44:5 9|52 88:5 10|90 25:6 1|52 26:6 2|6 90:6 3|63 11:6 4|69 6:6 5|29 68:6 6|61 23:6 7|17 71:6 8|96 28:6 9|60 83:6 10|65 84:7 1|68 3:7 2|79 26:7 3|98 98:7 4|83 42:7 5|34 53:7 6|4 67:7 7|62 27:7 8|27 93:7 9|25 93:7 10|34 4:8 1|60 55:8 2|21 42:8 3|51 96:8 4|41 78:8 5|21 71:8 6|90 28:8 7|45 62:8 8|21 60:8 9|80 71:8 10|29 74:9 1|23 35:9 2|23 4:9 3|70 90:9 4|86 53:9 5|69 86:9 6|69 40:9 7|95 21:9 8|79 13:9 9|34 24:9 10|82 40:10 1|3 23:10 2|30 4:10 3|64 56:10 4|21 30:10 5|83 45:10 6|72 90:10 7|97 33:10 8|2 25:10 9|39 7:10 10</relation>
    <relation name="R77" arity="2" nbTuples="100" semantics="soft" defaultCost="infinity">96 50:1 1|20 42:1 2|55 29:1 3|39 19:1 4|100 98:1 5|52 13:1 6|37 8:1 7|19 17:1 8|88 65:1 9|88 79:1 10|8 35:2 1|3 64:2 2|24 36:2 3|49 97:2 4|44 65:2 5|75 42:2 6|31 38:2 7|100 2:2 8|34 93:2 9|92 15:2 10|6 9:3 1|33 83:3 2|91 97:3 3|41 64:3 4|64 96:3 5|39 83:3 6|74 63:3 7|82 8:3 8|62 72:3 9|3 52:3 10|92 67:4 1|22 68:4 2|52 66:4 3|100 37:4 4|61 36:4 5|1 37:4 6|58 37:4 7|83 59:4 8|4 25:4 9|13 59:4 10|91 47:5 1|83 22:5 2|32 81:5 3|68 37:5 4|31 10:5 5|60 61:5 6|54 75:5 7|81 18:5 8|51 24:5 9|87 5:5 10|81 39:6 1|40 27:6 2|61 6:6 3|40 32:6 4|39 20:6 5|84 48:6 6|92 92:6 7|40 29:6 8|10 43:6 9|9 75:6 10|54 80:7 1|65 96:7 2|43 57:7 3|63 74:7 4|28 16:7 5|22 39:7 6|30 90:7 7|9 37:7 8|90 48:7 9|55 56:7 10|27 49:8 1|67 24:8 2|68 11:8 3|26 13:8 4|59 32:8 5|67 6:8 6|75 18:8 7|3 45:8 8|50 44:8 9|56 68:8 10|90 53:9 1|15 53:9 2|63 30:9 3|66 39:9 4|53 8:9 5|99 63:9 6|45 74:9 7|26 42:9 8|10 3:9 9|15 79:9 10|99 17:10 1|59 99:10 2|31 82:10 3|14 43:10 4|39 98:10 5|25 19:10 6|71 76:10 7|100 81:10 8|4 27:10 9|82 65:10 10</relation>
    <relation name="R78" arity="2" nbTuples="100" semantics="soft" defaultCost="infinity">61 68:1 1|96 3:1 2|26 31:1 3|82 72:1 4|34 14:1 5|22 79:1 6|79 40:1 7|25 63:1 8|37 94:1 9|41 23:1 10|70 8:2 1|31 87:2 2|84 4:2 3|30 37:2 4|24 78:2 5|11 69:2 6|40 5:2 7|75 11:2 8|89 39:2 9|49 62:2 10|42 1:3 1|23 85:3 2|67 32:3 3|16 21:3 4|10 2:3 5|100 96:3 6|40 4:3 7|82 56:3 8|93 100:3 9|7 97:3 10|42 31:4 1|3 16:4 2|58 61:4 3|58 1:4 4|1 29:4 5|94 32:4 6|11 10:4 7|84 81:4 8|64 45:4 9|9 10:4 10|7 71:5 1|65 55:5 2|56 6:5 3|100 41:5 4|11 74:5 5|33 14:5 6|51 35:5 7|27 97:5 8|79 53:5 9|57 78:5 10|60 97:6 1|22 1:6 2|97 92:6 3|33 95:6 4|44 20:6 5|51 6:6 6|96 99:6 7|99 5:6 8|29 83:6 9|24 22:6 10|26 98:7 1|79 48:7 2|72 13:7 3|23 64:7 4|45 93:7 5|16 84:7 6|97 89:7 7|82 23:7 8|78 30:7 9|38 38:7 10|17 64:8 1|24 79:8 2|44 53:8 3|88 15:8 4|97 57:8 5|24 97:8 6|45 56:8 7|93 32:8 8|27 65:8 9|83 95:8 10|78 48:9 1|60 61:9 2|15 3:9 3|6 62:9 4|12 100:9 5|29 82:9 6|19 72:9 7|31 64:9 8|37 41:9 9|16 98:9 10|67 12:10 1|58 68:10 2|72 14:10 3|17 52:10 4|43 88:10 5|56 84:10 6|14 11:10 7|76 44:10 8|45 22:10 9|67 86:10 10</relation>
    <relation name="R79" arity="2" nbTuples="100" semantics="soft" defaultCost="infinity">24 56:1 1|27 57:1 2|27 58:1 3|20 65:1 4|20 95:1 5|54 17:1 6|89 42:1 7|34 48:1 8|7 15:1 9|44 60:1 10|81 28:2 1|71 52:2 2|52 8:2 3|27 79:2 4|29 66:2 5|61 82:2 6|16 38:2 7|14 72:2 8|96 18:2 9|17 80:2 10|70 90:3 1|83 10:3 2|48 16:3 3|14 89:3 4|63 4:3 5|89 10:3 6|83 55:3 7|94 87:3 8|39 23:3 9|74 63:3 10|25 78:4 1|19 9:4 2|4 5:4 3|13 63:4 4|23 19:4 5|96 53:4 6|80 82:4 7|37 48:4 8|87 75:4 9|32 44:4 10|22 70:5 1|92 15:5 2|50 57:5 3|4 6:5 4|73 51:5 5|38 7:5 6|46 26:5 7|42 60:5 8|77 94:5 9|9 69:5 10|40 5:6 1|69 47:6 2|82 74:6 3|70 10:6 4|50 47:6 5|45 47:6 6|4 17:6 7|38 36:6 8|45 73:6 9|99 45:6 10|31 75:7 1|79 36:7 2|12 33:7 3|57 61:7 4|87 2:7 5|80 25:7 6|24 43:7 7|100 48:7 8|90 5:7 9|50 91:7 10|55 89:8 1|99 20:8 2|69 65:8 3|13 91:8 4|20 33:8 5|22 70:8 6|26 69:8 7|5 97:8 8|37 35:8 9|8 87:8 10|55 1:9 1|63 89:9 2|38 74:9 3|50 88:9 4|61 68:9 5|79 27:9 6|88 60:9 7|33 4:9 8|37 67:9 9|78 87:9 10|66 41:10 1|14 17:10 2|87 27:10 3|100 6:10 4|33 59:10 5|56 12:10 6|13 62:10 7|39 85:10 8|96 10:10 9|37 98:10 10</relation>
    <relation name="R80" arity="2" nbTuples="100" semantics="soft" defaultCost="infinity">95 43:1 1|40 55:1 2|24 8:1 3|94 21:1 4|37 56:1 5|63 86:1 6|91 67:1 7|95 57:1 8|61 11:1 9|83 11:1 10|49 31:2 1|23 74:2 2|58 23:2 3|48 81:2 4|49 38:2 5|29 85:2 6|46 71:2 7|57 83:2 8|70 94:2 9|90 50:2 10|85 18:3 1|3 85:3 2|19 75:3 3|62 82:3 4|47 34:3 5|86 85:3 6|21 4:3 7|45 69:3 8|45 65:3 9|27 84:3 10|3 62:4 1|64 28:4 2|68 36:4 3|99 4:4 4|39 30:4 5|58 36:4 6|75 84:4 7|76 31:4 8|20 74:4 9|25 17:4 10|45 58:5 1|65 45:5 2|61 18:5 3|59 77:5 4|93 27:5 5|69 62:5 6|55 62:5 7|83 10:5 8|82 85:5 9|91 17:5 10|44 49:6 1|62 26:6 2|10 57:6 3|87 52:6 4|62 87:6 5|52 63:6 6|44 24:6 7|29 88:6 8|63 74:6 9|13 99:6 10|23 35:7 1|14 93:7 2|60 81:7 3|3 65:7 4|66 66:7 5|62 85:7 6|19 99:7 7|17 20:7 8|46 52:7 9|66 19:7 10|83 56:8 1|52 55:8 2|18 4:8 3|95 62:8 4|35 46:8 5|99 31:8 6|20 64:8 7|62 40:8 8|17 39:8 9|1 53:8 10|76 93:9 1|14 13:9 2|60 61:9 3|33 57:9 4|66 74:9 5|90 33:9 6|97 62:9 7|78 57:9 8|61 75:9 9|70 56:9 10|58 7:10 1|13 58:10 2|16 19:10 3|8 42:10 4|86 67:10 5|36 65:10 6|82 36:10 7|13 54:10 8|4 91:10 9|88 24:10 10</relation>
    <relation name="R81" arity="2" nbTuples="100" semantics="soft" defaultCost="infinity">81 7:1 1|37 31:1 2|19 76:1 3|53 67:1 4|41 29:1 5|60 16:1 6|69 86:1 7|40 72:1 8|5 47:1 9|3 45:1 10|27 70:2 1|85 46:2 2|45 37:2 3|11 33:2 4|16 86:2 5|26 81:2 6|51 41:2 7|58 26:2 8|19 35:2 9|25 62:2 10|80 93:3 1|98 88:3 2|69 51:3 3|63 20:3 4|75 67:3 5|49 43:3 6|60 16:3 7|13 46:3 8|98 47:3 9|86 7:3 10|13 84:4 1|78 26:4 2|33 16:4 3|79 65:4 4|93 38:4 5|47 61:4 6|56 85:4 7|2 83:4 8|54 10:4 9|97 70:4 10|73 30:5 1|5 56:5 2|60 42:5 3|58 95:5 4|73 95:5 5|16 39:5 6|11 75:5 7|8 71:5 8|59 90:5 9|27 13:5 10|71 74:6 1|75 9:6 2|38 91:6 3|56 69:6 4|76 46:6 5|50 6:6 6|87 4:6 7|24 23:6 8|68 98:6 9|52 9:6 10|37 75:7 1|69 6:7 2|93 45:7 3|88 55:7 4|28 42:7 5|76 66:7 6|40 66:7 7|100 93:7 8|34 66:7 9|17 86:7 10|22 68:8 1|6 52:8 2|61 81:8 3|23 29:8 4|30 3:8 5|61 8:8 6|63 61:8 7|22 26:8 8|5 48:8 9|92 71:8 10|36 89:9 1|26 83:9 2|97 53:9 3|1 82:9 4|78 65:9 5|44 93:9 6|26 98:9 7|35 11:9 8|27 14:9 9|61 51:9 10|63 37:10 1|47 73:10 2|19 50:10 3|8 10:10 4|76 98:10 5|19 24:10 6|19 29:10 7|4 50:10 8|24 80:10 9|24 88:10 10</relation>
    <relation name="R82" arity="2" nbTuples="100" semantics="soft" defaultCost="infinity">29 91:1 1|59 27:1 2|1 69:1 3|27 37:1 4|71 69:1 5|60 27:1 6|42 45:1 7|61 20:1 8|88 23:1 9|79 45:1 10|65 82:2 1|40 16:2 2|30 21:2 3|83 62:2 4|94 32:2 5|82 56:2 6|4 76:2 7|22 100:2 8|93 60:2 9|53 30:2 10|14 16:3 1|36 63:3 2|15 85:3 3|63 100:3 4|11 37:3 5|8 97:3 6|29 10:3 7|72 52:3 8|38 72:3 9|39 35:3 10|91 75:4 1|86 74:4 2|32 82:4 3|43 12:4 4|69 53:4 5|46 57:4 6|25 33:4 7|66 45:4 8|43 79:4 9|53 26:4 10|50 39:5 1|99 37:5 2|20 79:5 3|70 68:5 4|47 64:5 5|23 43:5 6|66 35:5 7|96 16:5 8|34 26:5 9|11 96:5 10|24 8:6 1|16 91:6 2|58 42:6 3|75 95:6 4|62 5:6 5|47 22:6 6|84 8:6 7|38 99:6 8|7 68:6 9|53 96:6 10|52 99:7 1|61 72:7 2|16 98:7 3|4 4:7 4|26 38:7 5|49 80:7 6|9 75:7 7|80 89:7 8|14 67:7 9|46 40:7 10|76 11:8 1|60 3:8 2|24 17:8 3|59 57:8 4|18 52:8 5|50 38:8 6|4 68:8 7|77 12:8 8|79 31:8 9|29 94:8 10|51 33:9 1|98 84:9 2|95 21:9 3|21 79:9 4|22 16:9 5|60 9:9 6|67 47:9 7|27 71:9 8|60 25:9 9|35 28:9 10|11 51:10 1|74 79:10 2|14 51:10 3|49 65:10 4|65 31:10 5|55 91:10 6|33 19:10 7|22 31:10 8|55 83:10 9|77 84:10 10</relation>
    <relation name="R83" arity="2" nbTuples="100" semantics="soft" defaultCost="infinity">56 93:1 1|58 58:1 2|37 27:1 3|40 44:1 4|21 92:1 5|4 3:1 6|72 95:1 7|13 17:1 8|76 33:1 9|78 79:1 10|8 5:2 1|76 88:2 2|58 16:2 3|40 94:2 4|67 56:2 5|46 66:2 6|66 29:2 7|27 19:2 8|70 23:2 9|17 6:2 10|73 18:3 1|4 1:3 2|34 17:3 3|59 19:3 4|16 55:3 5|93 8:3 6|41 62:3 7|78 29:3 8|75 19:3 9|81 57:3 10|54 92:4 1|24 93:4 2|45 43:4 3|17 66:4 4|22 66:4 5|88 83:4 6|34 7:4 7|50 46:4 8|21 71:4 9|50 4:4 10|61 84:5 1|72 100:5 2|98 43:5 3|44 98:5 4|31 67:5 5|67 10:5 6|35 32:5 7|61 37:5 8|7 23:5 9|74 21:5 10|38 91:6 1|18 43:6 2|16 59:6 3|23 73:6 4|20 76:6 5|45 53:6 6|43 8:6 7|94 6:6 8|41 68:6 9|76 28:6 10|21 50:7 1|16 64:7 2|13 64:7 3|46 93:7 4|7 36:7 5|4 73:7 6|85 96:7 7|39 23:7 8|93 85:7 9|89 55:7 10|76 82:8 1|19 34:8 2|20 56:8 3|15 13:8 4|12 9:8 5|55 48:8 6|72 33:8 7|80 94:8 8|81 1:8 9|22 23:8 10|69 63:9 1|61 25:9 2|22 29:9 3|23 80:9 4|95 46:9 5|46 61:9 6|13 67:9 7|86 68:9 8|26 50:9 9|66 8:9 10|8 92:10 1|17 37:10 2|44 12:10 3|95 6:10 4|54 87:10 5|12 23:10 6|52 56:10 7|59 66:10 8|88 99:10 9|69 67:10 10</relation>
    <relation name="R84" arity="2" nbTuples="100" semantics="soft" defaultCost="infinity">20 16:1 1|89 28:1 2|79 50:1 3|45 5:1 4|40 67:1 5|79 61:1 6|85 19:1 7|52 19:1 8|62 89:1 9|63 23:1 10|30 31:2 1|84 23:2 2|35 20:2 3|13 74:2 4|11 15:2 5|19 30:2 6|84 76:2 7|7 73:2 8|14 39:2 9|55 33:2 10|93 45:3 1|38 33:3 2|84 20:3 3|41 74:3 4|71 78:3 5|63 10:3 6|68 55:3 7|34 2:3 8|27 27:3 9|95 32:3 10|55 44:4 1|1 40:4 2|82 26:4 3|99 17:4 4|51 96:4 5|27 8:4 6|83 97:4 7|54 19:4 8|79 24:4 9|99 75:4 10|14 25:5 1|79 8:5 2|2 82:5 3|95 36:5 4|4 44:5 5|27 81:5 6|79 3:5 7|92 41:5 8|80 26:5 9|20 40:5 10|30 30:6 1|49 17:6 2|28 60:6 3|63 98:6 4|62 61:6 5|61 54:6 6|39 69:6 7|53 6:6 8|68 39:6 9|74 65:6 10|69 97:7 1|92 90:7 2|28 66:7 3|9 26:7 4|39 61:7 5|51 60:7 6|50 17:7 7|35 53:7 8|38 67:7 9|53 28:7 10|34 84:8 1|82 89:8 2|26 15:8 3|75 27:8 4|65 87:8 5|7 89:8 6|40 48:8 7|71 53:8 8|46 4:8 9|27 35:8 10|50 30:9 1|88 38:9 2|32 41:9 3|91 28:9 4|15 40:9 5|15 47:9 6|42 23:9 7|66 18:9 8|44 35:9 9|80 52:9 10|39 75:10 1|48 87:10 2|59 12:10 3|6 15:10 4|15 46:10 5|17 87:10 6|5 62:10 7|65 6:10 8|20 64:10 9|19 99:10 10</relation>
    <relation name="R85" arity="2" nbTuples="100" semantics="soft" defaultCost="infinity">77 15:1 1|13 17:1 2|21 51:1 3|19 76:1 4|33 99:1 5|87 53:1 6|88 25:1 7|74 63:1 8|28 82:1 9|88 17:1 10|23 63:2 1|14 25:2 2|89 58:2 3|98 22:2 4|1 17:2 5|33 33:2 6|1 87:2 7|93 79:2 8|81 92:2 9|27 60:2 10|2 27:3 1|50 66:3 2|96 33:3 3|23 13:3 4|73 96:3 5|69 71:3 6|47 86:3 7|6 98:3 8|95 48:3 9|51 45:3 10|47 21:4 1|9 82:4 2|6 78:4 3|98 37:4 4|98 41:4 5|59 17:4 6|64 63:4 7|41 80:4 8|93 3:4 9|54 23:4 10|26 12:5 1|1 55:5 2|72 35:5 3|49 53:5 4|71 92:5 5|32 48:5 6|89 26:5 7|59 93:5 8|42 40:5 9|27 74:5 10|49 13:6 1|95 56:6 2|92 83:6 3|60 53:6 4|34 1:6 5|28 85:6 6|39 27:6 7|95 38:6 8|29 90:6 9|13 71:6 10|81 87:7 1|11 35:7 2|11 83:7 3|21 40:7 4|20 68:7 5|5 82:7 6|59 18:7 7|81 88:7 8|92 15:7 9|59 54:7 10|10 35:8 1|20 45:8 2|18 99:8 3|13 25:8 4|57 67:8 5|40 10:8 6|4 9:8 7|65 7:8 8|68 34:8 9|89 83:8 10|58 53:9 1|81 25:9 2|80 62:9 3|7 89:9 4|16 99:9 5|4 30:9 6|81 62:9 7|52 71:9 8|87 17:9 9|78 35:9 10|95 40:10 1|40 86:10 2|45 79:10 3|45 30:10 4|37 33:10 5|55 47:10 6|54 48:10 7|62 23:10 8|91 69:10 9|7 90:10 10</relation>
    <relation name="R86" arity="2" nbTuples="100" semantics="soft" defaultCost="infinity">86 61:1 1|56 97:1 2|30 16:1 3|54 47:1 4|68 76:1 5|13 93:1 6|95 72:1 7|6 69:1 8|82 53:1 9|70 49:1 10|83 86:2 1|82 30:2 2|87 69:2 3|53 64:2 4|26 30:2 5|91 84:2 6|52 14:2 7|74 58:2 8|52 68:2 9|47 93:2 10|1 91:3 1|3 56:3 2|60 78:3 3|52 16:3 4|30 34:3 5|50 9:3 6|54 21:3 7|2 35:3 8|39 13:3 9|38 35:3 10|25 81:4 1|96 74:4 2|68 87:4 3|50 41:4 4|57 3:4 5|54 11:4 6|71 27:4 7|80 60:4 8|10 12:4 9|83 13:4 10|37 16:5 1|22 15:5 2|5 82:5 3|38 30:5 4|40 5:5 5|79 88:5 6|10 98:5 7|65 28:5 8|2 80:5 9|63 69:5 10|5 26:6 1|33 53:6 2|76 62:6 3|40 92:6 4|72 78:6 5|82 58:6 6|97 46:6 7|28 5:6 8|41 43:6 9|48 27:6 10|50 69:7 1|40 22:7 2|88 23:7 3|52 72:7 4|62 37:7 5|62 50:7 6|62 94:7 7|38 17:7 8|9 66:7 9|80 89:7 10|89 69:8 1|27 60:8 2|94 17:8 3|99 59:8 4|87 56:8 5|2 87:8 6|49 24:8 7|38 93:8 8|78 15:8 9|45 3:8 10|52 49:9 1|70 93:9 2|87 69:9 3|3 66:9 4|70 12:9 5|56 62:9 6|67 28:9 7|33 61:9 8|72 78:9 9|84 28:9 10|85 16:10 1|74 60:10 2|66 7:10 3|18 50:10 4|60 21:10 5|25 25:10 6|50 86:10 7|19 52:10 8|35 2:10 9|48 70:10 10</relation>
    <relation name="R87" arity="2" nbTuples="100" semantics="soft" defaultCost="infinity">2 11:1 1|76 38:1 2|32 32:1 3|17 94:1 4|24 79:1 5|86 85:1 6|14 56:1 7|68 34:1 8|24 16:1 9|54 95:1 10|55 78:2 1|42 15:2 2|18 44:2 3|2 88:2 4|94 36:2 5|21 81:2 6|54 68:2 7|10 40:2 8|23 9:2 9|86 51:2 10|8 33:3 1|34 3:3 2|33 61:3 3|61 21:3 4|17 84:3 5|72 69:3 6|23 36:3 7|16 9:3 8|26 25:3 9|58 66:3 10|40 38:4 1|49 25:4 2|62 67:4 3|28 81:4 4|5 68:4 5|57 91:4 6|94 8:4 7|79 64:4 8|56 18:4 9|79 62:4 10|6 74:5 1|100 62:5 2|94 9:5 3|71 17:5 4|7 41:5 5|76 66:5 6|21 52:5 7|29 18:5 8|68 81:5 9|63 85:5 10|9 70:6 1|95 62:6 2|28 39:6 3|6 86:6 4|44 77:6 5|92 64:6 6|42 2:6 7|48 49:6 8|17 46:6 9|80 63:6 10|43 36:7 1|27 30:7 2|65 86:7 3|34 18:7 4|47 4:7 5|97 40:7 6|95 4:7 7|80 51:7 8|26 69:7 9|86 74:7 10|25 48:8 1|35 52:8 2|17 78:8 3|100 45:8 4|35 33:8 5|50 44:8 6|63 44:8 7|23 23:8 8|14 7:8 9|49 89:8 10|75 7:9 1|76 66:9 2|43 9:9 3|96 63:9 4|87 19:9 5|41 2:9 6|42 19:9 7|56 51:9 8|37 83:9 9|46 99:9 10|91 18:10 1|24 21:10 2|75 66:10 3|93 29:10 4|80 82:10 5|30 95:10 6|11 29:10 7|46 15:10 8|63 2:10 9|50 21:10 10</relation>
    <relation name="R88" arity="2" nbTuples="100" semantics="soft" defaultCost="infinity">44 67:1 1|35 18:1 2|23 98:1 3|91 97:1 4|19 64:1 5|30 99:1 6|51 57:1 7|7 33:1 8|22 69:1 9|93 65:1 10|28 28:2 1|87 26:2 2|11 79:2 3|16 93:2 4|41 49:2 5|10 88:2 6|20 76:2 7|99 69:2 8|73 81:2 9|53 68:2 10|14 51:3 1|24 5:3 2|57 92:3 3|20 35:3 4|62 15:3 5|38 24:3 6|85 94:3 7|96 36:3 8|61 72:3 9|47 9:3 10|96 41:4 1|69 25:4 2|31 23:4 3|69 58:4 4|98 46:4 5|63 37:4 6|59 10:4 7|27 15:4 8|6 47:4 9|79 60:4 10|70 15:5 1|55 40:5 2|74 65:5 3|33 16:5 4|41 89:5 5|60 44:5 6|74 17:5 7|42 61:5 8|96 71:5 9|61 24:5 10|51 69:6 1|92 61:6 2|48 7:6 3|96 48:6 4|46 54:6 5|98 8:6 6|70 4:6 7|69 80:6 8|67 95:6 9|32 88:6 10|8 59:7 1|80 55:7 2|59 92:7 3|74 96:7 4|82 53:7 5|58 43:7 6|99 70:7 7|33 82:7 8|31 10:7 9|87 52:7 10|8 5:8 1|17 61:8 2|89 46:8 3|3 61:8 4|76 63:8 5|69 23:8 6|9 68:8 7|94 92:8 8|17 24:8 9|88 27:8 10|71 94:9 1|34 58:9 2|19 80:9 3|99 62:9 4|37 7:9 5|40 42:9 6|55 20:9 7|56 19:9 8|38 59:9 9|17 91:9 10|51 48:10 1|76 88:10 2|19 92:10 3|39 49:10 4|52 97:10 5|45 98:10 6|54 45:10 7|96 34:10 8|23 32:10 9|46 41:10 10</relation>
    <relation name="R89" arity="2" nbTuples="100" semantics="soft" defaultCost="infinity">22 53:1 1|71 57:1 2|59 51:1 3|90 64:1 4|15 69:1 5|57 38:1 6|22 42:1 7|69 16:1 8|97 59:1 9|19 35:1 10|5 38:2 1|38 77:2 2|44 51:2 3|51 35:2 4|97 82:2 5|18 17:2 6|46 43:2 7|100 52:2 8|5 7:2 9|59 50:2 10|36 87:3 1|41 15:3 2|52 77:3 3|12 97:3 4|74 28:3 5|35 73:3 6|60 48:3 7|7 57:3 8|23 40:3 9|5 33:3 10|75 51:4 1|20 53:4 2|68 3:4 3|4 100:4 4|12 99:4 5|88 15:4 6|89 12:4 7|65 4:4 8|21 79:4 9|100 2:4 10|69 100:5 1|54 23:5 2|87 68:5 3|78 80:5 4|5 37:5 5|76 29:5 6|35 91:5 7|14 12:5 8|71 18:5 9|88 32:5 10|92 18:6 1|46 19:6 2|15 56:6 3|32 94:6 4|33 52:6 5|69 23:6 6|16 53:6 7|96 28:6 8|6 64:6 9|31 91:6 10|34 7:7 1|41 14:7 2|16 84:7 3|43 12:7 4|9 73:7 5|85 97:7 6|21 34:7 7|21 8:7 8|10 100:7 9|11 46:7 10|50 80:8 1|31 49:8 2|32 98:8 3|41 88:8 4|75 39:8 5|90 8:8 6|93 15:8 7|6 44:8 8|69 51:8 9|77 6:8 10|83 27:9 1|86 46:9 2|42 16:9 3|28 2:9 4|60 70:9 5|16 88:9 6|52 61:9 7|30 52:9 8|3 65:9 9|74 57:9 10|6 70:10 1|39 33:10 2|56 21:10 3|95 48:10 4|21 3:10 5|83 95:10 6|38 7:10 7|83 43:10 8|95 90:10 9|30 11:10 10</relation>
    <relation name="R90" arity="2" nbTuples="100" semantics="soft" defaultCost="infinity">90 37:1 1|13 29:1 2|13 60:1 3|32 16:1 4|88 11:1 5|43 68:1 6|2 70:1 7|62 66:1 8|47 93:1 9|75 50:1 10|74 6:2 1|25 54:2 2|86 32:2 3|52 99:2 4|62 3:2 5|98 68:2 6|48 49:2 7|55 1:2 8|19 93:2 9|29 75:2 10|65 52:3 1|47 77:3 2|21 74:3 3|9 65:3 4|36 46:3 5|96 32:3 6|26 75:3 7|84 93:3 8|57 57:3 9|46 36:3 10|52 31:4 1|83 97:4 2|6 81:4 3|30 26:4 4|91 26:4 5|77 84:4 6|83 23:4 7|50 39:4 8|69 53:4 9|86 18:4 10|57 7:5 1|59 5:5 2|13 88:5 3|6 39:5 4|69 44:5 5|24 66:5 6|94 97:5 7|26 100:5 8|94 10:5 9|53 9:5 10|49 12:6 1|56 16:6 2|54 64:6 3|20 5:6 4|10 47:6 5|73 43:6 6|48 6:6 7|14 18:6 8|86 36:6 9|73 38:6 10|30 60:7 1|99 8:7 2|71 26:7 3|81 69:7 4|51 22:7 5|62 49:7 6|94 46:7 7|50 79:7 8|63 24:7 9|86 43:7 10|6 30:8 1|63 18:8 2|21 92:8 3|75 85:8 4|96 85:8 5|2 96:8 6|58 97:8 7|17 17:8 8|68 14:8 9|70 28:8 10|8 38:9 1|58 87:9 2|13 41:9 3|62 61:9 4|100 99:9 5|31 88:9 6|84 98:9 7|26 26:9 8|51 69:9 9|66 39:9 10|26 74:10 1|64 29:10 2|34 18:10 3|51 50:10 4|49 31:10 5|61 91:10 6|91 63:10 7|54 70:10 8|17 37:10 9|45 2:10 10</relation>
    <relation name="R91" arity="2" nbTuples="100" semantics="soft" defaultCost="infinity">27 88:1 1|4 14:1 2|20 75:1 3|4 35:1 4|97 66:1 5|87 13:1 6|28 27:1 7|33 46:1 8|71 28:1 9|33 48:1 10|57 42:2 1|73 55:2 2|51 71:2 3|64 42:2 4|94 31:2 5|61 86:2 6|60 77:2 7|53 30:2 8|58 56:2 9|23 100:2 10|40 22:3 1|13 41:3 2|97 3:3 3|58 61:3 4|15 73:3 5|97 46:3 6|45 62:3 7|100 12:3 8|17 97:3 9|2 59:3 10|94 34:4 1|69 61:4 2|81 48:4 3|95 6:4 4|46 65:4 5|37 85:4 6|55 5:4 7|8 89:4 8|66 59:4 9|59 19:4 10|69 57:5 1|60 9:5 2|25 21:5 3|69 87:5 4|80 74:5 5|17 34:5 6|37 49:5 7|32 85:5 8|75 16:5 9|97 18:5 10|4 45:6 1|89 15:6 2|98 50:6 3|71 7:6 4|24 45:6 5|48 56:6 6|40 91:6 7|19 93:6 8|43 76:6 9|15 1:6 10|94 81:7 1|50 2:7 2|46 77:7 3|51 93:7 4|90 81:7 5|92 23:7 6|8 65:7 7|7 54:7 8|30 23:7 9|4 11:7 10|67 22:8 1|81 82:8 2|12 62:8 3|77 29:8 4|86 21:8 5|86 60:8 6|9 21:8 7|14 10:8 8|4 49:8 9|24 95:8 10|21 17:9 1|14 55:9 2|7 64:9 3|15 5:9 4|51 14:9 5|7 86:9 6|63 4:9 7|24 87:9 8|48 32:9 9|93 34:9 10|1 49:10 1|71 68:10 2|22 22:10 3|100 37:10 4|39 81:10 5|35 95:10 6|28 78:10 7|66 48:10 8|63 4:10 9|79 32:10 10</relation>
    <relation name="R92" arity="2" nbTuples="100" semantics="soft" defaultCost="infinity">76 48:1 1|96 12:1 2|48 29:1 3|51 73:1 4|10 57:1 5|57 48:1 6|55 19:1 7|50 65:1 8|59 67:1 9|10 30:1 10|27 53:2 1|58 32:2 2|63 34:2 3|1 84:2 4|14 64:2 5|68 18:2 6|20 29:2 7|47 23:2 8|52 48:2 9|70 11:2 10|8 35:3 1|89 89:3 2|3 57:3 3|79 94:3 4|81 47:3 5|11 76:3 6|33 19:3 7|94 54:3 8|38 28:3 9|39 67:3 10|62 50:4 1|45 36:4 2|19 2:4 3|65 83:4 4|35 46:4 5|67 23:4 6|75 74:4 7|67 43:4 8|99 79:4 9|86 83:4 10|10 33:5 1|19 93:5 2|62 31:5 3|30 10:5 4|7 60:5 5|1 18:5 6|89 28:5 7|87 49:5 8|74 43:5 9|76 88:5 10|67 84:6 1|75 90:6 2|66 93:6 3|75 75:6 4|14 46:6 5|3 64:6 6|89 86:6 7|2 40:6 8|42 99:6 9|24 71:6 10|80 94:7 1|77 100:7 2|97 91:7 3|21 41:7 4|12 77:7 5|51 100:7 6|16 67:7 7|79 85:7 8|77 38:7 9|78 58:7 10|93 29:8 1|20 7:8 2|56 79:8 3|17 68:8 4|38 73:8 5|14 74:8 6|56 97:8 7|8 67:8 8|68 45:8 9|93 61:8 10|84 14:9 1|44 98:9 2|73 37:9 3|30 26:9 4|2 33:9 5|22 41:9 6|31 18:9 7|61 88:9 8|54 51:9 9|59 80:9 10|78 42:10 1|53 93:10 2|86 91:10 3|2 31:10 4|58 16:10 5|56 6:10 6|82 17:10 7|64 57:10 8|95 94:10 9|97 65:10 10</relation>
    <relation name="R93" arity="2" nbTuples="100" semantics="soft" defaultCost="infinity">97 46:1 1|60 28:1 2|72 39:1 3|88 73:1 4|58 85:1 5|48 23:1 6|16 74:1 7|67 30:1 8|59 42:1 9|70 68:1 10|9 92:2 1|87 17:2 2|77 89:2 3|66 53:2 4|76 32:2 5|35 87:2 6|85 90:2 7|3 94:2 8|39 7:2 9|30 34:2 10|29 10:3 1|32 9:3 2|12 61:3 3|42 39:3 4|12 64:3 5|90 32:3 6|86 85:3 7|30 6:3 8|92 91:3 9|76 90:3 10|44 14:4 1|85 48:4 2|76 43:4 3|91 13:4 4|84 100:4 5|33 87:4 6|95 28:4 7|22 50:4 8|39 9:4 9|30 68:4 10|67 58:5 1|92 10:5 2|45 13:5 3|58 9:5 4|87 80:5 5|28 58:5 6|79 64:5 7|97 32:5 8|19 91:5 9|100 26:5 10|63 56:6 1|45 55:6 2|59 67:6 3|44 30:6 4|20 36:6 5|87 29:6 6|91 67:6 7|75 92:6 8|21 17:6 9|63 57:6 10|85 76:7 1|36 6:7 2|60 80:7 3|73 28:7 4|73 4:7 5|58 20:7 6|43 100:7 7|11 55:7 8|21 59:7 9|23 94:7 10|84 9:8 1|31 93:8 2|85 59:8 3|38 67:8 4|41 93:8 5|79 82:8 6|8 47:8 7|87 54:8 8|34 84:8 9|42 44:8 10|6 28:9 1|5 44:9 2|20 94:9 3|8 15:9 4|41 42:9 5|90 64:9 6|45 96:9 7|26 11:9 8|90 40:9 9|52 48:9 10|64 58:10 1|12 42:10 2|46 31:10 3|62 14:10 4|12 85:10 5|55 33:10 6|17 9:10 7|60 37:10 8|82 6:10 9|94 8:10 10</relation>
    <relation name="R94" arity="2" nbTuples="100" semantics="soft" defaultCost="infinity">14 85:1 1|10 82:1 2|17 46:1 3|91 54:1 4|27 82:1 5|36 19:1 6|45 37:1 7|17 69:1 8|49 70:1 9|78 48:1 10|92 74:2 1|8 55:2 2|89 39:2 3|26 96:2 4|74 17:2 5|87 20:2 6|74 45:2 7|42 77:2 8|42 96:2 9|37 89:2 10|56 88:3 1|81 10:3 2|23 70:3 3|79 46:3 4|46 79:3 5|55 47:3 6|99 41:3 7|91 55:3 8|57 24:3 9|11 56:3 10|8 38:4 1|71 33:4 2|30 42:4 3|19 52:4 4|47 1:4 5|23 69:4 6|65 70:4 7|79 90:4 8|37 52:4 9|34 10:4 10|86 32:5 1|14 35:5 2|62 22:5 3|56 74:5 4|12 85:5 5|84 2:5 6|86 65:5 7|20 45:5 8|13 61:5 9|53 8:5 10|33 92:6 1|45 54:6 2|77 60:6 3|91 92:6 4|66 97:6 5|9 76:6 6|5 81:6 7|92 97:6 8|2 61:6 9|16 78:6 10|19 75:7 1|45 4:7 2|52 49:7 3|54 100:7 4|61 78:7 5|68 78:7 6|76 52:7 7|39 56:7 8|88 46:7 9|31 64:7 10|90 21:8 1|87 88:8 2|17 93:8 3|90 34:8 4|60 7:8 5|68 18:8 6|71 29:8 7|25 78:8 8|70 100:8 9|18 61:8 10|21 18:9 1|57 100:9 2|65 25:9 3|23 8:9 4|28 25:9 5|80 36:9 6|82 55:9 7|99 96:9 8|34 18:9 9|37 39:9 10|36 32:10 1|38 8:10 2|58 31:10 3|15 71:10 4|25 5:10 5|82 90:10 6|81 27:10 7|61 2:10 8|55 45:10 9|50 60:10 10</relation>
    <relation name="R95" arity="2" nbTuples="100" semantics="soft" defaultCost="infinity">48 94:1 1|26 24:1 2|18 83:1 3|37 54:1 4|10 74:1 5|87 8:1 6|63 71:1 7|54 37:1 8|67 14:1 9|13 69:1 10|48 83:2 1|71 66:2 2|22 76:2 3|76 24:2 4|56 94:2 5|96 97:2 6|30 51:2 7|22 45:2 8|23 3:2 9|98 50:2 10|100 66:3 1|38 60:3 2|3 96:3 3|42 97:3 4|8 78:3 5|100 37:3 6|70 58:3 7|18 23:3 8|2 90:3 9|87 57:3 10|36 77:4 1|70 83:4 2|21 36:4 3|77 74:4 4|29 11:4 5|47 55:4 6|62 27:4 7|74 99:4 8|63 1:4 9|50 43:4 10|59 40:5 1|42 74:5 2|96 56:5 3|45 10:5 4|56 97:5 5|21 11:5 6|55 36:5 7|45 34:5 8|98 84:5 9|66 8:5 10|66 20:6 1|9 96:6 2|69 78:6 3|35 87:6 4|47 28:6 5|94 73:6 6|42 99:6 7|9 2:6 8|13 30:6 9|60 86:6 10|30 10:7 1|29 3:7 2|24 71:7 3|22 8:7 4|53 11:7 5|71 69:7 6|79 89:7 7|86 62:7 8|51 21:7 9|11 52:7 10|19 4:8 1|29 38:8 2|18 42:8 3|34 75:8 4|6 13:8 5|92 25:8 6|31 26:8 7|93 77:8 8|88 5:8 9|9 30:8 10|100 23:9 1|42 27:9 2|62 89:9 3|96 26:9 4|65 56:9 5|61 16:9 6|5 14:9 7|46 71:9 8|17 53:9 9|79 12:9 10|20 87:10 1|38 62:10 2|13 55:10 3|60 45:10 4|32 55:10 5|37 30:10 6|17 51:10 7|82 43:10 8|28 90:10 9|36 99:10 10</relation>
    <relation name="R96" arity="2" nbTuples="100" semantics="soft" defaultCost="infinity">85 15:1 1|54 46:1 2|9 88:1 3|96 46:1 4|79 70:1 5|44 63:1 6|31 86:1 7|47 52:1 8|76 72:1 9|92 53:1 10|17 48:2 1|87 21:2 2|3 4:2 3|63 49:2 4|91 72:2 5|81 1:2 6|21 35:2 7|44 38:2 8|62 27:2 9|34 58:2 10|33 50:3 1|83 87:3 2|48 19:3 3|20 59:3 4|99 93:3 5|54 72:3 6|34 41:3 7|58 85:3 8|66 62:3 9|65 38:3 10|87 59:4 1|90 70:4 2|60 39:4 3|57 18:4 4|88 38:4 5|95 33:4 6|94 67:4 7|62 70:4 8|43 19:4 9|37 71:4 10|94 80:5 1|14 14:5 2|91 86:5 3|43 99:5 4|33 73:5 5|31 92:5 6|11 86:5 7|54 77:5 8|33 59:5 9|13 72:5 10|3 8:6 1|87 59:6 2|85 32:6 3|30 52:6 4|99 18:6 5|14 35:6 6|86 67:6 7|82 75:6 8|18 2:6 9|46 75:6 10|86 99:7 1|64 29:7 2|79 83:7 3|57 88:7 4|9 70:7 5|72 96:7 6|35 95:7 7|13 43:7 8|87 44:7 9|18 95:7 10|87 46:8 1|79 25:8 2|16 14:8 3|58 2:8 4|99 89:8 5|10 35:8 6|24 65:8 7|34 73:8 8|18 85:8 9|71 32:8 10|11 59:9 1|98 85:9 2|66 45:9 3|24 91:9 4|14 53:9 5|70 62:9 6|71 55:9 7|74 27:9 8|74 82:9 9|20 82:9 10|36 51:10 1|80 99:10 2|47 49:10 3|15 56:10 4|84 75:10 5|68 5:10 6|60 11:10 7|58 24:10 8|10 35:10 9|82 21:10 10</relation>
    <relation name="R97" arity="2" nbTuples="100" semantics="soft" defaultCost="infinity">6 62:1 1|84 32:1 2|29 70:1 3|85 55:1 4|52 35:1 5|26 61:1 6|23 57:1 7|89 12:1 8|71 84:1 9|54 36:1 10|94 37:2 1|61 95:2 2|37 29:2 3|36 28:2 4|97 45:2 5|64 87:2 6|60 49:2 7|96 32:2 8|13 60:2 9|97 84:2 10|24 72:3 1|49 84:3 2|62 18:3 3|62 81:3 4|59 2:3 5|49 50:3 6|97 50:3 7|74 35:3 8|84 70:3 9|81 90:3 10|6 45:4 1|81 44:4 2|74 9:4 3|76 98:4 4|15 41:4 5|68 20:4 6|48 75:4 7|31 62:4 8|91 95:4 9|56 50:4 10|85 80:5 1|70 81:5 2|60 98:5 3|26 75:5 4|12 10:5 5|72 62:5 6|99 19:5 7|24 25:5 8|21 27:5 9|50 64:5 10|78 97:6 1|35 86:6 2|3 88:6 3|63 63:6 4|43 29:6 5|18 93:6 6|22 35:6 7|92 60:6 8|82 5:6 9|53 87:6 10|52 37:7 1|16 57:7 2|2 4:7 3|40 50:7 4|46 76:7 5|57 64:7 6|18 33:7 7|41 32:7 8|35 19:7 9|94 29:7 10|31 94:8 1|66 35:8 2|48 26:8 3|59 90:8 4|32 98:8 5|45 87:8 6|14 62:8 7|63 81:8 8|90 58:8 9|24 56:8 10|96 34:9 1|20 76:9 2|77 47:9 3|88 80:9 4|44 70:9 5|63 19:9 6|51 83:9 7|3 93:9 8|84 89:9 9|72 86:9 10|19 94:10 1|12 89:10 2|86 62:10 3|52 86:10 4|17 56:10 5|44 60:10 6|61 36:10 7|45 76:10 8|98 27:10 9|19 81:10 10</relation>
    <relation name="R98" arity="2" nbTuples="100" semantics="soft" defaultCost="infinity">84 83:1 1|53 72:1 2|22 9:1 3|50 50:1 4|58 98:1 5|100 58:1 6|74 12:1 7|77 81:1 8|48 43:1 9|80 49:1 10|53 8:2 1|88 33:2 2|50 40:2 3|49 29:2 4|29 80:2 5|16 7:2 6|96 27:2 7|72 100:2 8|38 35:2 9|5 44:2 10|89 45:3 1|20 2:3 2|66 9:3 3|89 23:3 4|13 33:3 5|95 72:3 6|62 97:3 7|35 14:3 8|91 26:3 9|10 93:3 10|49 80:4 1|30 63:4 2|60 91:4 3|61 8:4 4|52 33:4 5|26 96:4 6|94 53:4 7|78 22:4 8|46 42:4 9|66 73:4 10|99 93:5 1|14 19:5 2|90 53:5 3|52 38:5 4|55 16:5 5|37 58:5 6|18 40:5 7|36 25:5 8|77 17:5 9|26 30:5 10|87 64:6 1|44 46:6 2|32 4:6 3|76 84:6 4|5 56:6 5|59 43:6 6|18 58:6 7|69 63:6 8|93 42:6 9|15 94:6 10|1 20:7 1|79 6:7 2|56 14:7 3|9 7:7 4|74 51:7 5|93 98:7 6|66 82:7 7|96 28:7 8|58 5:7 9|86 83:7 10|66 94:8 1|42 69:8 2|91 4:8 3|75 69:8 4|75 89:8 5|61 10:8 6|53 9:8 7|41 96:8 8|44 17:8 9|28 43:8 10|29 20:9 1|88 35:9 2|69 63:9 3|81 63:9 4|13 64:9 5|86 43:9 6|97 35:9 7|32 13:9 8|95 36:9 9|24 95:9 10|65 14:10 1|52 55:10 2|97 8:10 3|41 73:10 4|47 83:10 5|6 7:10 6|34 37:10 7|46 69:10 8|19 66:10 9|51 78:10 10</relation>
    <relation name="R99" arity="2" nbTuples="100" semantics="soft" defaultCost="infinity">34 6:1 1|27 39:1 2|53 55:1 3|25 93:1 4|30 3:1 5|1 24:1 6|7 6:1 7|78 75:1 8|4 23:1 9|81 4:1 10|74 29:2 1|39 46:2 2|68 23:2 3|43 75:2 4|89 9:2 5|15 53:2 6|90 100:2 7|13 48:2 8|37 15:2 9|63 29:2 10|6 40:3 1|33 17:3 2|86 13:3 3|77 50:3 4|81 78:3 5|49 41:3 6|45 61:3 7|88 48:3 8|5 66:3 9|47 43:3 10|34 74:4 1|77 87:4 2|43 22:4 3|21 16:4 4|89 73:4 5|27 21:4 6|67 30:4 7|53 89:4 8|65 61:4 9|82 73:4 10|40 96:5 1|43 1:5 2|1 97:5 3|82 24:5 4|41 93:5 5|5 67:5 6|49 42:5 7|92 95:5 8|32 39:5 9|34 59:5 10|5 18:6 1|50 49:6 2|27 95:6 3|98 19:6 4|66 99:6 5|94 61:6 6|3 89:6 7|22 80:6 8|23 15:6 9|44 31:6 10|52 75:7 1|48 65:7 2|52 44:7 3|53 29:7 4|88 13:7 5|4 87:7 6|68 35:7 7|58 1:7 8|44 14:7 9|26 74:7 10|58 63:8 1|76 85:8 2|20 80:8 3|81 88:8 4|90 28:8 5|45 100:8 6|74 56:8 7|20 18:8 8|92 47:8 9|2 17:8 10|69 41:9 1|44 49:9 2|20 91:9 3|37 21:9 4|6 56:9 5|57 63:9 6|78 71:9 7|78 27:9 8|18 52:9 9|50 8:9 10|54 83:10 1|83 8:10 2|4 100:10 3|38 35:10 4|83 51:10 5|59 40:10 6|17 8:10 7|35 9:10 8|47 44:10 9|25 87:10 10</relation>
    <relation name="R100" arity="2" nbTuples="100" semantics="soft" defaultCost="infinity">52 52:1 1|47 21:1 2|79 43:1 3|84 62:1 4|78 16:1 5|21 81:1 6|39 86:1 7|88 58:1 8|32 75:1 9|69 50:1 10|61 29:2 1|88 22:2 2|50 76:2 3|65 38:2 4|94 86:2 5|22 11:2 6|13 82:2 7|78 7:2 8|100 42:2 9|82 68:2 10|32 9:3 1|96 19:3 2|70 52:3 3|45 2:3 4|97 53:3 5|40 31:3 6|65 76:3 7|75 51:3 8|69 87:3 9|94 46:3 10|4 98:4 1|38 65:4 2|80 89:4 3|80 38:4 4|60 41:4 5|62 54:4 6|85 13:4 7|63 36:4 8|25 78:4 9|51 72:4 10|66 33:5 1|68 29:5 2|48 93:5 3|45 22:5 4|95 2:5 5|39 19:5 6|83 41:5 7|54 31:5 8|96 20:5 9|71 37:5 10|80 18:6 1|37 21:6 2|63 7:6 3|97 11:6 4|9 41:6 5|95 44:6 6|36 1:6 7|17 40:6 8|10 90:6 9|88 9:6 10|30 56:7 1|90 99:7 2|87 66:7 3|13 81:7 4|72 93:7 5|30 19:7 6|25 75:7 7|92 38:7 8|91 30:7 9|85 75:7 10|60 26:8 1|55 31:8 2|68 3:8 3|78 95:8 4|51 19:8 5|25 58:8 6|45 44:8 7|41 82:8 8|41 54:8 9|40 70:8 10|32 81:9 1|87 91:9 2|79 77:9 3|56 58:9 4|87 82:9 5|74 17:9 6|71 72:9 7|33 93:9 8|41 46:9 9|75 83:9 10|62 28:10 1|91 9:10 2|86 27:10 3|62 36:10 4|72 71:10 5|75 70:10 6|78 35:10 7|45 80:10 8|39 26:10 9|95 44:10 10</relation>
    <relation name="R101" arity="2" nbTuples="100" semantics="soft" defaultCost="infinity">89 46:1 1|47 21:1 2|45 48:1 3|5 73:1 4|27 31:1 5|100 86:1 6|25 43:1 7|41 37:1 8|17 70:1 9|76 51:1 10|76 63:2 1|47 16:2 2|82 17:2 3|21 91:2 4|32 48:2 5|38 25:2 6|98 31:2 7|26 28:2 8|71 52:2 9|96 68:2 10|4 100:3 1|64 49:3 2|51 72:3 3|89 24:3 4|75 96:3 5|82 14:3 6|8 62:3 7|59 84:3 8|5 68:3 9|18 82:3 10|66 15:4 1|25 85:4 2|59 47:4 3|93 19:4 4|23 36:4 5|92 8:4 6|78 15:4 7|83 70:4 8|35 36:4 9|67 52:4 10|60 72:5 1|83 3:5 2|97 25:5 3|6 90:5 4|41 98:5 5|15 70:5 6|95 86:5 7|72 61:5 8|54 96:5 9|42 27:5 10|91 53:6 1|59 77:6 2|43 63:6 3|83 17:6 4|41 25:6 5|4 27:6 6|42 19:6 7|58 14:6 8|80 97:6 9|16 18:6 10|77 1:7 1|92 60:7 2|20 77:7 3|78 85:7 4|29 99:7 5|53 69:7 6|29 33:7 7|1 47:7 8|57 79:7 9|28 71:7 10|8 78:8 1|43 17:8 2|2 42:8 3|41 3:8 4|73 93:8 5|13 71:8 6|95 95:8 7|65 98:8 8|3 53:8 9|37 31:8 10|37 38:9 1|95 12:9 2|35 84:9 3|38 43:9 4|50 4:9 5|83 89:9 6|87 90:9 7|71 26:9 8|90 93:9 9|40 65:9 10|54 18:10 1|14 42:10 2|80 84:10 3|63 52:10 4|18 45:10 5|93 7:10 6|21 27:10 7|48 51:10 8|48 12:10 9|8 31:10 10</relation>
    <relation name="R102" arity="2" nbTuples="100" semantics="soft" defaultCost="infinity">53 56:1 1|88 98:1 2|91 40:1 3|79 89:1 4|10 52:1 5|70 28:1 6|82 94:1 7|36 24:1 8|71 52:1 9|17 13:1 10|19 95:2 1|7 53:2 2|1 14:2 3|54 27:2 4|80 75:2 5|95 32:2 6|51 38:2 7|70 13:2 8|88 49:2 9|49 88:2 10|34 34:3 1|18 75:3 2|35 31:3 3|44 26:3 4|21 78:3 5|82 28:3 6|35 22:3 7|55 81:3 8|9 94:3 9|93 56:3 10|65 54:4 1|86 61:4 2|65 63:4 3|72 73:4 4|99 59:4 5|58 100:4 6|37 28:4 7|31 95:4 8|70 8:4 9|12 31:4 10|92 71:5 1|78 48:5 2|91 18:5 3|54 25:5 4|28 61:5 5|82 91:5 6|32 54:5 7|42 85:5 8|54 4:5 9|8 16:5 10|38 41:6 1|19 67:6 2|57 51:6 3|28 55:6 4|17 85:6 5|18 68:6 6|76 40:6 7|60 15:6 8|53 65:6 9|1 31:6 10|71 77:7 1|100 9:7 2|16 26:7 3|9 21:7 4|49 77:7 5|49 60:7 6|69 21:7 7|36 86:7 8|80 34:7 9|37 94:7 10|94 44:8 1|57 15:8 2|30 83:8 3|12 59:8 4|1 73:8 5|52 57:8 6|78 69:8 7|39 22:8 8|76 21:8 9|40 41:8 10|4 40:9 1|22 29:9 2|83 40:9 3|91 34:9 4|56 29:9 5|58 51:9 6|40 46:9 7|79 25:9 8|50 99:9 9|67 30:9 10|20 58:10 1|17 7:10 2|41 49:10 3|79 6:10 4|49 60:10 5|53 13:10 6|76 20:10 7|50 89:10 8|15 33:10 9|50 10:10 10</relation>
    <relation name="R103" arity="2" nbTuples="100" semantics="soft" defaultCost="infinity">29 45:1 1|49 9:1 2|86 21:1 3|63 73:1 4|58 31:1 5|49 52:1 6|22 26:1 7|79 92:1 8|48 61:1 9|88 69:1 10|30 33:2 1|6 67:2 2|34 67:2 3|1 17:2 4|69 33:2 5|2 4:2 6|3 5:2 7|44 71:2 8|39 79:2 9|98 38:2 10|23 30:3 1|42 2:3 2|96 95:3 3|47 8:3 4|62 52:3 5|45 31:3 6|69 28:3 7|2 78:3 8|84 30:3 9|73 91:3 10|80 4:4 1|17 95:4 2|24 30:4 3|83 53:4 4|99 46:4 5|6 99:4 6|2 46:4 7|84 14:4 8|70 39:4 9|21 43:4 10|18 70:5 1|94 38:5 2|100 75:5 3|15 87:5 4|24 62:5 5|1 7:5 6|98 97:5 7|26 66:5 8|94 48:5 9|80 12:5 10|98 25:6 1|80 63:6 2|8 39:6 3|89 6:6 4|13 54:6 5|93 13:6 6|43 81:6 7|17 94:6 8|93 25:6 9|47 30:6 10|28 45:7 1|84 21:7 2|90 26:7 3|38 52:7 4|4 26:7 5|9 90:7 6|63 88:7 7|48 16:7 8|99 25:7 9|83 38:7 10|54 52:8 1|71 13:8 2|8 20:8 3|32 23:8 4|29 44:8 5|2 9:8 6|47 42:8 7|48 14:8 8|81 79:8 9|69 9:8 10|1 32:9 1|17 89:9 2|6 79:9 3|67 97:9 4|2 37:9 5|83 87:9 6|25 78:9 7|21 8:9 8|4 57:9 9|24 54:9 10|6 42:10 1|93 79:10 2|40 76:10 3|22 86:10 4|6 46:10 5|4 5:10 6|65 16:10 7|60 68:10 8|38 61:10 9|36 1:10 10</relation>
    <relation name="R104" arity="2" nbTuples="100" semantics="soft" defaultCost="infinity">46 13:1 1|83 54:1 2|33 55:1 3|41 29:1 4|34 99:1 5|88 31:1 6|58 22:1 7|67 57:1 8|27 33:1 9|45 70:1 10|93 75:2 1|80 48:2 2|29 20:2 3|69 65:2 4|8 68:2 5|39 5:2 6|39 17:2 7|77 90:2 8|59 50:2 9|60 16:2 10|40 7:3 1|8 47:3 2|13 50:3 3|60 65:3 4|73 87:3 5|99 76:3 6|76 51:3 7|96 21:3 8|8 11:3 9|32 45:3 10|66 100:4 1|11 17:4 2|53 74:4 3|99 54:4 4|70 70:4 5|56 67:4 6|52 44:4 7|59 9:4 8|68 60:4 9|76 91:4 10|89 57:5 1|67 55:5 2|22 4:5 3|49 58:5 4|66 39:5 5|12 75:5 6|56 29:5 7|23 53:5 8|44 36:5 9|97 88:5 10|72 75:6 1|7 24:6 2|63 44:6 3|26 17:6 4|90 73:6 5|88 79:6 6|62 77:6 7|8 92:6 8|92 38:6 9|89 37:6 10|97 24:7 1|84 17:7 2|25 40:7 3|7 38:7 4|97 75:7 5|23 23:7 6|79 27:7 7|62 79:7 8|23 12:7 9|61 78:7 10|42 50:8 1|66 43:8 2|13 6:8 3|71 22:8 4|24 89:8 5|11 98:8 6|38 60:8 7|94 56:8 8|67 88:8 9|89 30:8 10|88 92:9 1|53 9:9 2|4 55:9 3|34 9:9 4|65 42:9 5|53 40:9 6|39 65:9 7|36 100:9 8|74 51:9 9|22 71:9 10|40 1:10 1|55 91:10 2|7 52:10 3|48 45:10 4|82 91:10 5|57 76:10 6|78 62:10 7|31 66:10 8|84 46:10 9|27 27:10 10</relation>
    <relation name="R105" arity="2" nbTuples="100" semantics="soft" defaultCost="infinity">55 63:1 1|30 54:1 2|17 7:1 3|48 40:1 4|91 20:1 5|99 24:1 6|78 36:1 7|50 41:1 8|61 74:1 9|28 78:1 10|71 37:2 1|55 81:2 2|34 99:2 3|37 66:2 4|26 68:2 5|82 71:2 6|63 15:2 7|85 57:2 8|41 97:2 9|90 13:2 10|60 3:3 1|98 16:3 2|52 2:3 3|67 47:3 4|83 51:3 5|26 87:3 6|46 21:3 7|94 15:3 8|67 40:3 9|83 35:3 10|72 10:4 1|47 5:4 2|63 38:4 3|25 83:4 4|31 46:4 5|9 38:4 6|74 67:4 7|75 46:4 8|36 11:4 9|5 99:4 10|93 71:5 1|7 67:5 2|70 12:5 3|95 33:5 4|100 67:5 5|29 83:5 6|100 49:5 7|76 56:5 8|58 97:5 9|45 99:5 10|10 24:6 1|65 46:6 2|9 93:6 3|81 25:6 4|65 54:6 5|100 24:6 6|86 15:6 7|97 22:6 8|21 32:6 9|55 32:6 10|62 45:7 1|28 59:7 2|41 45:7 3|47 68:7 4|23 31:7 5|31 63:7 6|84 61:7 7|14 42:7 8|27 20:7 9|16 33:7 10|78 15:8 1|65 55:8 2|90 19:8 3|96 38:8 4|84 73:8 5|36 22:8 6|4 84:8 7|97 27:8 8|26 61:8 9|16 86:8 10|84 19:9 1|82 13:9 2|43 72:9 3|5 92:9 4|4 26:9 5|9 18:9 6|66 95:9 7|38 25:9 8|54 54:9 9|17 80:9 10|60 35:10 1|84 31:10 2|42 31:10 3|7 72:10 4|58 1:10 5|82 64:10 6|17 78:10 7|63 76:10 8|86 2:10 9|13 40:10 10</relation>
    <relation name="R106" arity="2" nbTuples="100" semantics="soft" defaultCost="infinity">87 32:1 1|28 12:1 2|64 70:1 3|80 89:1 4|58 40:1 5|45 18:1 6|10 81:1 7|64 25:1 8|23 87:1 9|5 29:1 10|2 82:2 1|90 91:2 2|65 86:2 3|77 98:2 4|76 9:2 5|90 42:2 6|71 28:2 7|10 66:2 8|52 70:2 9|73 65:2 10|49 73:3 1|26 71:3 2|16 33:3 3|34 66:3 4|18 42:3 5|55 38:3 6|10 25:3 7|46 57:3 8|95 25:3 9|68 14:3 10|13 53:4 1|42 31:4 2|7 23:4 3|15 27:4 4|91 87:4 5|62 7:4 6|4 90:4 7|82 81:4 8|72 75:4 9|26 83:4 10|40 46:5 1|10 20:5 2|68 75:5 3|71 29:5 4|65 55:5 5|44 24:5 6|37 29:5 7|35 7:5 8|32 25:5 9|11 18:5 10|80 5:6 1|10 97:6 2|14 50:6 3|47 11:6 4|98 97:6 5|72 74:6 6|86 92:6 7|5 84:6 8|60 44:6 9|68 61:6 10|25 10:7 1|28 9:7 2|56 10:7 3|23 49:7 4|19 46:7 5|78 65:7 6|39 54:7 7|85 68:7 8|94 39:7 9|27 68:7 10|77 52:8 1|36 32:8 2|3 38:8 3|72 54:8 4|69 75:8 5|23 23:8 6|42 17:8 7|35 65:8 8|97 27:8 9|99 54:8 10|63 24:9 1|41 29:9 2|19 91:9 3|70 44:9 4|22 12:9 5|92 51:9 6|22 44:9 7|83 99:9 8|83 43:9 9|90 25:9 10|95 39:10 1|22 62:10 2|45 44:10 3|67 60:10 4|80 62:10 5|75 97:10 6|80 77:10 7|22 82:10 8|30 6:10 9|94 13:10 10</relation>
    <relation name="R107" arity="2" nbTuples="100" semantics="soft" defaultCost="infinity">99 44:1 1|85 22:1 2|64 43:1 3|73 34:1 4|76 30:1 5|50 39:1 6|100 56:1 7|3 81:1 8|1 70:1 9|43 26:1 10|25 77:2 1|83 26:2 2|41 84:2 3|28 90:2 4|6 54:2 5|94 22:2 6|33 17:2 7|63 6:2 8|65 15:2 9|70 23:2 10|37 81:3 1|49 92:3 2|82 28:3 3|25 49:3 4|15 83:3 5|47 62:3 6|73 64:3 7|8 70:3 8|27 83:3 9|54 35:3 10|79 9:4 1|100 94:4 2|55 30:4 3|57 11:4 4|60 93:4 5|89 98:4 6|90 50:4 7|11 62:4 8|65 19:4 9|65 30:4 10|48 100:5 1|3 74:5 2|42 13:5 3|35 78:5 4|3 2:5 5|11 54:5 6|97 43:5 7|44 75:5 8|48 29:5 9|59 81:5 10|18 55:6 1|58 93:6 2|22 1:6 3|27 62:6 4|23 38:6 5|42 44:6 6|74 13:6 7|77 33:6 8|100 20:6 9|32 84:6 10|31 9:7 1|90 6:7 2|48 34:7 3|92 100:7 4|13 69:7 5|38 62:7 6|34 40:7 7|10 14:7 8|99 74:7 9|29 20:7 10|25 65:8 1|62 44:8 2|44 59:8 3|99 60:8 4|71 3:8 5|51 97:8 6|94 89:8 7|36 65:8 8|23 97:8 9|8 95:8 10|55 97:9 1|74 3:9 2|39 86:9 3|98 48:9 4|10 76:9 5|80 84:9 6|5 89:9 7|90 27:9 8|91 20:9 9|14 40:9 10|56 58:10 1|58 8:10 2|53 48:10 3|58 33:10 4|97 38:10 5|33 87:10 6|91 57:10 7|22 82:10 8|45 90:10 9|38 80:10 10</relation>
    <relation name="R108" arity="2" nbTuples="100" semantics="soft" defaultCost="infinity">33 95:1 1|93 48:1 2|57 76:1 3|50 66:1 4|53 42:1 5|61 53:1 6|92 30:1 7|84 36:1 8|24 42:1 9|60 87:1 10|38 35:2 1|2 57:2 2|90 32:2 3|2 46:2 4|5 93:2 5|71 50:2 6|25 41:2 7|76 9:2 8|55 66:2 9|40 65:2 10|19 78:3 1|67 34:3 2|21 11:3 3|3 87:3 4|88 26:3 5|99 38:3 6|39 41:3 7|69 4:3 8|31 93:3 9|7 91:3 10|3 96:4 1|58 27:4 2|47 8:4 3|2 45:4 4|1 89:4 5|89 43:4 6|3 66:4 7|76 63:4 8|96 68:4 9|40 43:4 10|17 33:5 1|60 30:5 2|77 22:5 3|75 43:5 4|88 88:5 5|44 57:5 6|69 94:5 7|90 9:5 8|96 69:5 9|1 18:5 10|91 5:6 1|20 40:6 2|45 18:6 3|98 71:6 4|9 91:6 5|92 74:6 6|29 75:6 7|72 52:6 8|94 4:6 9|26 23:6 10|46 53:7 1|94 49:7 2|16 39:7 3|35 51:7 4|81 86:7 5|78 4:7 6|17 78:7 7|52 51:7 8|31 48:7 9|85 76:7 10|38 64:8 1|86 82:8 2|69 76:8 3|30 80:8 4|7 58:8 5|8 73:8 6|33 39:8 7|4 89:8 8|7 25:8 9|1 14:8 10|9 51:9 1|60 47:9 2|79 63:9 3|19 80:9 4|47 12:9 5|28 44:9 6|26 70:9 7|57 56:9 8|13 15:9 9|57 47:9 10|39 6:10 1|18 68:10 2|81 76:10 3|93 85:10 4|44 3:10 5|25 41:10 6|7 55:10 7|61 39:10 8|37 30:10 9|20 25:10 10</relation>
    <relation name="R109" arity="2" nbTuples="100" semantics="soft" defaultCost="infinity">45 84:1 1|88 75:1 2|85 12:1 3|50 68:1 4|98 13:1 5|84 28:1 6|80 49:1 7|24 30:1 8|15 54:1 9|97 29:1 10|78 14:2 1|90 59:2 2|61 73:2 3|81 20:2 4|80 3:2 5|89 83:2 6|46 48:2 7|38 10:2 8|20 60:2 9|49 82:2 10|77 29:3 1|56 63:3 2|65 24:3 3|48 40:3 4|59 35:3 5|26 23:3 6|54 54:3 7|69 3:3 8|86 79:3 9|18 13:3 10|19 27:4 1|92 83:4 2|66 23:4 3|47 71:4 4|79 32:4 5|28 93:4 6|98 90:4 7|63 94:4 8|87 87:4 9|82 90:4 10|79 81:5 1|54 21:5 2|70 59:5 3|85 70:5 4|14 91:5 5|18 74:5 6|10 65:5 7|49 46:5 8|59 9:5 9|72 18:5 10|35 86:6 1|33 93:6 2|9 43:6 3|98 35:6 4|27 13:6 5|13 48:6 6|38 18:6 7|30 10:6 8|72 18:6 9|5 92:6 10|18 30:7 1|40 69:7 2|99 16:7 3|83 60:7 4|93 53:7 5|90 33:7 6|81 49:7 7|82 54:7 8|90 32:7 9|37 60:7 10|11 31:8 1|89 52:8 2|85 18:8 3|18 99:8 4|61 9:8 5|56 37:8 6|47 15:8 7|53 86:8 8|90 53:8 9|88 94:8 10|50 52:9 1|43 36:9 2|63 67:9 3|95 48:9 4|5 3:9 5|45 22:9 6|97 78:9 7|2 35:9 8|63 6:9 9|58 47:9 10|38 60:10 1|64 39:10 2|99 73:10 3|52 54:10 4|44 96:10 5|31 29:10 6|47 70:10 7|14 14:10 8|28 74:10 9|47 79:10 10</relation>
    <relation name="R110" arity="2" nbTuples="100" semantics="soft" defaultCost="infinity">81 26:1 1|7 94:1 2|78 79:1 3|97 62:1 4|52 98:1 5|54 12:1 6|64 39:1 7|23 41:1 8|10 83:1 9|3 6:1 10|96 3:2 1|69 11:2 2|86 86:2 3|32 83:2 4|1 95:2 5|46 53:2 6|16 54:2 7|87 34:2 8|20 57:2 9|7 7:2 10|20 52:3 1|85 17:3 2|55 62:3 3|80 79:3 4|71 39:3 5|11 50:3 6|5 90:3 7|99 37:3 8|28 63:3 9|88 78:3 10|87 74:4 1|34 60:4 2|9 96:4 3|7 81:4 4|15 54:4 5|11 43:4 6|18 62:4 7|47 54:4 8|87 31:4 9|55 79:4 10|73 41:5 1|17 79:5 2|19 71:5 3|29 62:5 4|90 48:5 5|94 54:5 6|98 13:5 7|20 91:5 8|10 20:5 9|54 64:5 10|66 99:6 1|19 63:6 2|86 57:6 3|11 7:6 4|45 99:6 5|84 81:6 6|74 8:6 7|12 99:6 8|74 28:6 9|75 28:6 10|70 90:7 1|53 31:7 2|6 58:7 3|30 76:7 4|3 82:7 5|10 51:7 6|96 76:7 7|85 24:7 8|92 42:7 9|11 94:7 10|81 51:8 1|77 94:8 2|88 20:8 3|85 80:8 4|12 4:8 5|85 25:8 6|93 85:8 7|61 46:8 8|15 90:8 9|85 46:8 10|14 77:9 1|12 10:9 2|81 39:9 3|36 19:9 4|88 50:9 5|60 45:9 6|4 20:9 7|17 70:9 8|5 82:9 9|89 36:9 10|29 20:10 1|82 71:10 2|89 53:10 3|31 47:10 4|67 53:10 5|5 24:10 6|33 17:10 7|30 5:10 8|3 39:10 9|34 68:10 10</relation>
    <relation name="R111" arity="2" nbTuples="100" semantics="soft" defaultCost="infinity">4 33:1 1|85 99:1 2|97 24:1 3|69 6:1 4|33 15:1 5|36 33:1 6|45 20:1 7|38 19:1 8|86 28:1 9|44 93:1 10|70 3:2 1|38 36:2 2|77 35:2 3|73 8:2 4|41 80:2 5|62 40:2 6|51 64:2 7|90 23:2 8|51 25:2 9|26 65:2 10|65 68:3 1|18 13:3 2|96 38:3 3|73 91:3 4|40 82:3 5|23 98:3 6|43 80:3 7|12 48:3 8|64 9:3 9|24 44:3 10|73 98:4 1|31 98:4 2|62 76:4 3|43 65:4 4|36 18:4 5|72 35:4 6|70 61:4 7|47 50:4 8|60 89:4 9|73 32:4 10|76 72:5 1|36 86:5 2|100 12:5 3|15 34:5 4|19 16:5 5|92 57:5 6|10 69:5 7|14 67:5 8|52 17:5 9|90 24:5 10|83 42:6 1|72 97:6 2|13 51:6 3|24 29:6 4|97 91:6 5|40 95:6 6|69 9:6 7|15 80:6 8|46 34:6 9|93 63:6 10|6 12:7 1|96 100:7 2|54 38:7 3|11 28:7 4|2 35:7 5|92 47:7 6|4 17:7 7|90 32:7 8|97 16:7 9|39 49:7 10|23 6:8 1|63 47:8 2|37 55:8 3|16 8:8 4|8 41:8 5|87 7:8 6|82 31:8 7|72 51:8 8|84 74:8 9|24 42:8 10|74 88:9 1|86 53:9 2|28 6:9 3|28 44:9 4|25 77:9 5|80 56:9 6|4 8:9 7|15 1:9 8|67 46:9 9|81 43:9 10|83 61:10 1|79 87:10 2|74 12:10 3|2 58:10 4|58 54:10 5|76 90:10 6|44 74:10 7|76 83:10 8|66 3:10 9|93 10:10 10</relation>
    <relation name="R112" arity="2" nbTuples="100" semantics="soft" defaultCost="infinity">100 33:1 1|87 90:1 2|75 75:1 3|74 74:1 4|64 35:1 5|52 58:1 6|17 54:1 7|72 33:1 8|87 57:1 9|71 3:1 10|52 65:2 1|39 43:2 2|62 96:2 3|44 66:2 4|99 40:2 5|86 57:2 6|38 29:2 7|12 71:2 8|91 10:2 9|73 67:2 10|22 66:3 1|84 16:3 2|8 37:3 3|95 69:3 4|33 1:3 5|49 91:3 6|13 34:3 7|97 59:3 8|41 37:3 9|84 25:3 10|95 31:4 1|21 64:4 2|9 43:4 3|19 98:4 4|89 82:4 5|67 74:4 6|25 68:4 7|4 79:4 8|27 34:4 9|30 35:4 10|86 20:5 1|97 74:5 2|45 89:5 3|28 3:5 4|68 77:5 5|71 95:5 6|46 27:5 7|61 87:5 8|10 4:5 9|100 81:5 10|90 93:6 1|36 15:6 2|71 78:6 3|81 41:6 4|76 48:6 5|64 15:6 6|59 55:6 7|1 84:6 8|16 32:6 9|17 88:6 10|38 22:7 1|45 69:7 2|31 9:7 3|87 8:7 4|50 29:7 5|19 94:7 6|18 76:7 7|1 90:7 8|17 86:7 9|28 91:7 10|62 62:8 1|70 9:8 2|13 66:8 3|21 4:8 4|91 51:8 5|85 48:8 6|15 64:8 7|23 76:8 8|9 93:8 9|89 14:8 10|72 92:9 1|84 52:9 2|44 4:9 3|75 65:9 4|56 8:9 5|26 95:9 6|97 63:9 7|7 17:9 8|84 11:9 9|82 61:9 10|89 47:10 1|54 30:10 2|19 65:10 3|39 75:10 4|29 75:10 5|79 96:10 6|94 10:10 7|34 20:10 8|56 45:10 9|34 75:10 10</relation>
    <relation name="R113" arity="2" nbTuples="100" semantics="soft" defaultCost="infinity">14 77:1 1|75 11:1 2|28 93:1 3|53 52:1 4|40 45:1 5|72 38:1 6|68 91:1 7|29 17:1 8|39 65:1 9|3 81:1 10|73 84:2 1|35 76:2 2|77 57:2 3|66 37:2 4|56 19:2 5|14 59:2 6|75 74:2 7|71 21:2 8|86 18:2 9|51 81:2 10|57 51:3 1|78 18:3 2|30 4:3 3|6 69:3 4|66 15:3 5|93 6:3 6|16 76:3 7|64 56:3 8|16 11:3 9|72 71:3 10|81 98:4 1|31 16:4 2|27 61:4 3|2 90:4 4|64 34:4 5|94 87:4 6|28 88:4 7|43 52:4 8|55 62:4 9|10 95:4 10|52 38:5 1|65 42:5 2|18 43:5 3|94 97:5 4|59 10:5 5|13 3:5 6|46 22:5 7|32 90:5 8|38 66:5 9|75 55:5 10|19 87:6 1|25 57:6 2|91 72:6 3|43 47:6 4|62 28:6 5|51 46:6 6|5 10:6 7|91 49:6 8|39 47:6 9|91 15:6 10|47 49:7 1|9 22:7 2|17 39:7 3|64 71:7 4|51 69:7 5|66 34:7 6|97 26:7 7|67 95:7 8|83 80:7 9|96 86:7 10|88 6:8 1|12 37:8 2|89 72:8 3|21 83:8 4|75 89:8 5|96 12:8 6|83 90:8 7|60 63:8 8|4 81:8 9|69 32:8 10|14 27:9 1|98 58:9 2|85 70:9 3|72 62:9 4|20 72:9 5|96 66:9 6|97 25:9 7|53 90:9 8|67 60:9 9|71 43:9 10|25 87:10 1|94 25:10 2|23 6:10 3|89 54:10 4|83 47:10 5|13 85:10 6|21 20:10 7|35 36:10 8|90 17:10 9|6 40:10 10</relation>
  </relations>
  <GuiPresentation type="ADCOP" benchmark="RandomDCOP" name="instance5" model="TKC" nbAgents="20" domainSize="10" density="0" tightness="0" nbConstraints="114" nbTuples="100" />
</instance>
