# Supplementary material for: A local cost simulation-based algorithm to solve distributed constraint optimization problems
Source: PeerJ Comput Sci. 2023 Mar 17;9:e1296. doi: 10.7717/peerj-cs.1296 (PMC10280401; doi:10.7717/peerj-cs.1296)
Supplement: Supplemental Information 1 [file peerj-cs-09-1296-s001.zip › code/DCOP_LCS/problem/ADCOP20_10_0.6/RANDOM_ADCOP_20_10_density_0.6_6.xml]

<instance>
  <presentation name="instance6" type="ADCOP" benchmark="RandomDCOP" model="Simple" constraintModel="TKC" format="XDisCSP 1.0" />
  <agents nbAgents="20">
    <agent name="A1" id="1" description="Agent 1" />
    <agent name="A2" id="2" description="Agent 2" />
    <agent name="A3" id="3" description="Agent 3" />
    <agent name="A4" id="4" description="Agent 4" />
    <agent name="A5" id="5" description="Agent 5" />
    <agent name="A6" id="6" description="Agent 6" />
    <agent name="A7" id="7" description="Agent 7" />
    <agent name="A8" id="8" description="Agent 8" />
    <agent name="A9" id="9" description="Agent 9" />
    <agent name="A10" id="10" description="Agent 10" />
    <agent name="A11" id="11" description="Agent 11" />
    <agent name="A12" id="12" description="Agent 12" />
    <agent name="A13" id="13" description="Agent 13" />
    <agent name="A14" id="14" description="Agent 14" />
    <agent name="A15" id="15" description="Agent 15" />
    <agent name="A16" id="16" description="Agent 16" />
    <agent name="A17" id="17" description="Agent 17" />
    <agent name="A18" id="18" description="Agent 18" />
    <agent name="A19" id="19" description="Agent 19" />
    <agent name="A20" id="20" description="Agent 20" />
  </agents>
  <domains nbDomains="1">
    <domain name="D1" nbValues="10">1..10</domain>
  </domains>
  <variables nbVariables="20">
    <variable agent="A1" name="X1.1" id="1" domain="D1" description="variable 1.1" />
    <variable agent="A2" name="X2.1" id="1" domain="D1" description="variable 2.1" />
    <variable agent="A3" name="X3.1" id="1" domain="D1" description="variable 3.1" />
    <variable agent="A4" name="X4.1" id="1" domain="D1" description="variable 4.1" />
    <variable agent="A5" name="X5.1" id="1" domain="D1" description="variable 5.1" />
    <variable agent="A6" name="X6.1" id="1" domain="D1" description="variable 6.1" />
    <variable agent="A7" name="X7.1" id="1" domain="D1" description="variable 7.1" />
    <variable agent="A8" name="X8.1" id="1" domain="D1" description="variable 8.1" />
    <variable agent="A9" name="X9.1" id="1" domain="D1" description="variable 9.1" />
    <variable agent="A10" name="X10.1" id="1" domain="D1" description="variable 10.1" />
    <variable agent="A11" name="X11.1" id="1" domain="D1" description="variable 11.1" />
    <variable agent="A12" name="X12.1" id="1" domain="D1" description="variable 12.1" />
    <variable agent="A13" name="X13.1" id="1" domain="D1" description="variable 13.1" />
    <variable agent="A14" name="X14.1" id="1" domain="D1" description="variable 14.1" />
    <variable agent="A15" name="X15.1" id="1" domain="D1" description="variable 15.1" />
    <variable agent="A16" name="X16.1" id="1" domain="D1" description="variable 16.1" />
    <variable agent="A17" name="X17.1" id="1" domain="D1" description="variable 17.1" />
    <variable agent="A18" name="X18.1" id="1" domain="D1" description="variable 18.1" />
    <variable agent="A19" name="X19.1" id="1" domain="D1" description="variable 19.1" />
    <variable agent="A20" name="X20.1" id="1" domain="D1" description="variable 20.1" />
  </variables>
  <constraints nbConstraints="114">
    <constraint name="C0" model="TKC" arity="2" scope="X7.1 X18.1" reference="R0" />
    <constraint name="C1" model="TKC" arity="2" scope="X6.1 X11.1" reference="R1" />
    <constraint name="C2" model="TKC" arity="2" scope="X4.1 X5.1" reference="R2" />
    <constraint name="C3" model="TKC" arity="2" scope="X7.1 X20.1" reference="R3" />
    <constraint name="C4" model="TKC" arity="2" scope="X10.1 X14.1" reference="R4" />
    <constraint name="C5" model="TKC" arity="2" scope="X1.1 X18.1" reference="R5" />
    <constraint name="C6" model="TKC" arity="2" scope="X7.1 X19.1" reference="R6" />
    <constraint name="C7" model="TKC" arity="2" scope="X7.1 X13.1" reference="R7" />
    <constraint name="C8" model="TKC" arity="2" scope="X2.1 X10.1" reference="R8" />
    <constraint name="C9" model="TKC" arity="2" scope="X10.1 X16.1" reference="R9" />
    <constraint name="C10" model="TKC" arity="2" scope="X4.1 X19.1" reference="R10" />
    <constraint name="C11" model="TKC" arity="2" scope="X6.1 X12.1" reference="R11" />
    <constraint name="C12" model="TKC" arity="2" scope="X6.1 X8.1" reference="R12" />
    <constraint name="C13" model="TKC" arity="2" scope="X13.1 X17.1" reference="R13" />
    <constraint name="C14" model="TKC" arity="2" scope="X15.1 X20.1" reference="R14" />
    <constraint name="C15" model="TKC" arity="2" scope="X6.1 X9.1" reference="R15" />
    <constraint name="C16" model="TKC" arity="2" scope="X8.1 X15.1" reference="R16" />
    <constraint name="C17" model="TKC" arity="2" scope="X2.1 X7.1" reference="R17" />
    <constraint name="C18" model="TKC" arity="2" scope="X3.1 X17.1" reference="R18" />
    <constraint name="C19" model="TKC" arity="2" scope="X11.1 X17.1" reference="R19" />
    <constraint name="C20" model="TKC" arity="2" scope="X2.1 X8.1" reference="R20" />
    <constraint name="C21" model="TKC" arity="2" scope="X5.1 X19.1" reference="R21" />
    <constraint name="C22" model="TKC" arity="2" scope="X3.1 X7.1" reference="R22" />
    <constraint name="C23" model="TKC" arity="2" scope="X14.1 X18.1" reference="R23" />
    <constraint name="C24" model="TKC" arity="2" scope="X2.1 X4.1" reference="R24" />
    <constraint name="C25" model="TKC" arity="2" scope="X1.1 X10.1" reference="R25" />
    <constraint name="C26" model="TKC" arity="2" scope="X15.1 X16.1" reference="R26" />
    <constraint name="C27" model="TKC" arity="2" scope="X3.1 X5.1" reference="R27" />
    <constraint name="C28" model="TKC" arity="2" scope="X11.1 X15.1" reference="R28" />
    <constraint name="C29" model="TKC" arity="2" scope="X9.1 X16.1" reference="R29" />
    <constraint name="C30" model="TKC" arity="2" scope="X9.1 X12.1" reference="R30" />
    <constraint name="C31" model="TKC" arity="2" scope="X19.1 X20.1" reference="R31" />
    <constraint name="C32" model="TKC" arity="2" scope="X3.1 X11.1" reference="R32" />
    <constraint name="C33" model="TKC" arity="2" scope="X3.1 X18.1" reference="R33" />
    <constraint name="C34" model="TKC" arity="2" scope="X6.1 X18.1" reference="R34" />
    <constraint name="C35" model="TKC" arity="2" scope="X6.1 X7.1" reference="R35" />
    <constraint name="C36" model="TKC" arity="2" scope="X4.1 X10.1" reference="R36" />
    <constraint name="C37" model="TKC" arity="2" scope="X9.1 X15.1" reference="R37" />
    <constraint name="C38" model="TKC" arity="2" scope="X5.1 X13.1" reference="R38" />
    <constraint name="C39" model="TKC" arity="2" scope="X12.1 X20.1" reference="R39" />
    <constraint name="C40" model="TKC" arity="2" scope="X5.1 X7.1" reference="R40" />
    <constraint name="C41" model="TKC" arity="2" scope="X12.1 X17.1" reference="R41" />
    <constraint name="C42" model="TKC" arity="2" scope="X12.1 X16.1" reference="R42" />
    <constraint name="C43" model="TKC" arity="2" scope="X14.1 X20.1" reference="R43" />
    <constraint name="C44" model="TKC" arity="2" scope="X16.1 X19.1" reference="R44" />
    <constraint name="C45" model="TKC" arity="2" scope="X1.1 X7.1" reference="R45" />
    <constraint name="C46" model="TKC" arity="2" scope="X1.1 X3.1" reference="R46" />
    <constraint name="C47" model="TKC" arity="2" scope="X2.1 X11.1" reference="R47" />
    <constraint name="C48" model="TKC" arity="2" scope="X9.1 X17.1" reference="R48" />
    <constraint name="C49" model="TKC" arity="2" scope="X17.1 X20.1" reference="R49" />
    <constraint name="C50" model="TKC" arity="2" scope="X3.1 X10.1" reference="R50" />
    <constraint name="C51" model="TKC" arity="2" scope="X5.1 X11.1" reference="R51" />
    <constraint name="C52" model="TKC" arity="2" scope="X2.1 X18.1" reference="R52" />
    <constraint name="C53" model="TKC" arity="2" scope="X14.1 X17.1" reference="R53" />
    <constraint name="C54" model="TKC" arity="2" scope="X5.1 X9.1" reference="R54" />
    <constraint name="C55" model="TKC" arity="2" scope="X17.1 X18.1" reference="R55" />
    <constraint name="C56" model="TKC" arity="2" scope="X2.1 X5.1" reference="R56" />
    <constraint name="C57" model="TKC" arity="2" scope="X9.1 X10.1" reference="R57" />
    <constraint name="C58" model="TKC" arity="2" scope="X4.1 X7.1" reference="R58" />
    <constraint name="C59" model="TKC" arity="2" scope="X8.1 X13.1" reference="R59" />
    <constraint name="C60" model="TKC" arity="2" scope="X12.1 X19.1" reference="R60" />
    <constraint name="C61" model="TKC" arity="2" scope="X4.1 X20.1" reference="R61" />
    <constraint name="C62" model="TKC" arity="2" scope="X13.1 X20.1" reference="R62" />
    <constraint name="C63" model="TKC" arity="2" scope="X4.1 X16.1" reference="R63" />
    <constraint name="C64" model="TKC" arity="2" scope="X10.1 X19.1" reference="R64" />
    <constraint name="C65" model="TKC" arity="2" scope="X8.1 X18.1" reference="R65" />
    <constraint name="C66" model="TKC" arity="2" scope="X4.1 X6.1" reference="R66" />
    <constraint name="C67" model="TKC" arity="2" scope="X15.1 X19.1" reference="R67" />
    <constraint name="C68" model="TKC" arity="2" scope="X1.1 X4.1" reference="R68" />
    <constraint name="C69" model="TKC" arity="2" scope="X10.1 X17.1" reference="R69" />
    <constraint name="C70" model="TKC" arity="2" scope="X2.1 X14.1" reference="R70" />
    <constraint name="C71" model="TKC" arity="2" scope="X2.1 X9.1" reference="R71" />
    <constraint name="C72" model="TKC" arity="2" scope="X16.1 X20.1" reference="R72" />
    <constraint name="C73" model="TKC" arity="2" scope="X14.1 X19.1" reference="R73" />
    <constraint name="C74" model="TKC" arity="2" scope="X4.1 X8.1" reference="R74" />
    <constraint name="C75" model="TKC" arity="2" scope="X10.1 X18.1" reference="R75" />
    <constraint name="C76" model="TKC" arity="2" scope="X4.1 X15.1" reference="R76" />
    <constraint name="C77" model="TKC" arity="2" scope="X4.1 X11.1" reference="R77" />
    <constraint name="C78" model="TKC" arity="2" scope="X9.1 X11.1" reference="R78" />
    <constraint name="C79" model="TKC" arity="2" scope="X10.1 X13.1" reference="R79" />
    <constraint name="C80" model="TKC" arity="2" scope="X1.1 X16.1" reference="R80" />
    <constraint name="C81" model="TKC" arity="2" scope="X17.1 X19.1" reference="R81" />
    <constraint name="C82" model="TKC" arity="2" scope="X1.1 X8.1" reference="R82" />
    <constraint name="C83" model="TKC" arity="2" scope="X9.1 X20.1" reference="R83" />
    <constraint name="C84" model="TKC" arity="2" scope="X13.1 X18.1" reference="R84" />
    <constraint name="C85" model="TKC" arity="2" scope="X11.1 X12.1" reference="R85" />
    <constraint name="C86" model="TKC" arity="2" scope="X9.1 X14.1" reference="R86" />
    <constraint name="C87" model="TKC" arity="2" scope="X10.1 X15.1" reference="R87" />
    <constraint name="C88" model="TKC" arity="2" scope="X11.1 X19.1" reference="R88" />
    <constraint name="C89" model="TKC" arity="2" scope="X11.1 X16.1" reference="R89" />
    <constraint name="C90" model="TKC" arity="2" scope="X3.1 X12.1" reference="R90" />
    <constraint name="C91" model="TKC" arity="2" scope="X7.1 X8.1" reference="R91" />
    <constraint name="C92" model="TKC" arity="2" scope="X11.1 X20.1" reference="R92" />
    <constraint name="C93" model="TKC" arity="2" scope="X7.1 X12.1" reference="R93" />
    <constraint name="C94" model="TKC" arity="2" scope="X1.1 X5.1" reference="R94" />
    <constraint name="C95" model="TKC" arity="2" scope="X2.1 X13.1" reference="R95" />
    <constraint name="C96" model="TKC" arity="2" scope="X9.1 X19.1" reference="R96" />
    <constraint name="C97" model="TKC" arity="2" scope="X10.1 X20.1" reference="R97" />
    <constraint name="C98" model="TKC" arity="2" scope="X7.1 X10.1" reference="R98" />
    <constraint name="C99" model="TKC" arity="2" scope="X7.1 X15.1" reference="R99" />
    <constraint name="C100" model="TKC" arity="2" scope="X3.1 X6.1" reference="R100" />
    <constraint name="C101" model="TKC" arity="2" scope="X8.1 X16.1" reference="R101" />
    <constraint name="C102" model="TKC" arity="2" scope="X7.1 X16.1" reference="R102" />
    <constraint name="C103" model="TKC" arity="2" scope="X7.1 X11.1" reference="R103" />
    <constraint name="C104" model="TKC" arity="2" scope="X11.1 X18.1" reference="R104" />
    <constraint name="C105" model="TKC" arity="2" scope="X15.1 X18.1" reference="R105" />
    <constraint name="C106" model="TKC" arity="2" scope="X6.1 X19.1" reference="R106" />
    <constraint name="C107" model="TKC" arity="2" scope="X10.1 X12.1" reference="R107" />
    <constraint name="C108" model="TKC" arity="2" scope="X6.1 X16.1" reference="R108" />
    <constraint name="C109" model="TKC" arity="2" scope="X8.1 X12.1" reference="R109" />
    <constraint name="C110" model="TKC" arity="2" scope="X5.1 X17.1" reference="R110" />
    <constraint name="C111" model="TKC" arity="2" scope="X3.1 X16.1" reference="R111" />
    <constraint name="C112" model="TKC" arity="2" scope="X12.1 X13.1" reference="R112" />
    <constraint name="C113" model="TKC" arity="2" scope="X1.1 X12.1" reference="R113" />
  </constraints>
  <relations nbRelations="114">
    <relation name="R0" arity="2" nbTuples="100" semantics="soft" defaultCost="infinity">89 7:1 1|68 41:1 2|20 33:1 3|90 71:1 4|43 7:1 5|70 73:1 6|81 24:1 7|45 96:1 8|72 60:1 9|62 65:1 10|78 84:2 1|71 22:2 2|50 1:2 3|59 81:2 4|18 63:2 5|64 86:2 6|80 68:2 7|75 70:2 8|16 86:2 9|74 2:2 10|91 19:3 1|44 67:3 2|27 30:3 3|56 80:3 4|27 50:3 5|44 99:3 6|79 24:3 7|95 3:3 8|55 8:3 9|54 28:3 10|21 100:4 1|56 79:4 2|87 62:4 3|44 75:4 4|19 39:4 5|53 17:4 6|85 75:4 7|87 84:4 8|56 90:4 9|65 36:4 10|4 69:5 1|30 29:5 2|22 72:5 3|22 76:5 4|86 10:5 5|70 83:5 6|12 60:5 7|45 79:5 8|14 27:5 9|19 88:5 10|54 36:6 1|10 71:6 2|83 46:6 3|61 99:6 4|32 57:6 5|81 36:6 6|49 25:6 7|29 93:6 8|98 51:6 9|19 97:6 10|69 92:7 1|54 69:7 2|63 66:7 3|61 14:7 4|42 39:7 5|62 70:7 6|20 13:7 7|47 80:7 8|98 18:7 9|36 16:7 10|53 99:8 1|10 82:8 2|20 45:8 3|48 20:8 4|10 22:8 5|77 31:8 6|75 10:8 7|43 23:8 8|63 84:8 9|43 10:8 10|2 38:9 1|22 83:9 2|70 44:9 3|4 76:9 4|82 66:9 5|63 90:9 6|27 6:9 7|79 8:9 8|75 14:9 9|73 4:9 10|65 38:10 1|46 16:10 2|12 77:10 3|49 32:10 4|22 37:10 5|70 18:10 6|81 63:10 7|20 81:10 8|18 9:10 9|2 70:10 10</relation>
    <relation name="R1" arity="2" nbTuples="100" semantics="soft" defaultCost="infinity">31 45:1 1|69 77:1 2|92 19:1 3|87 12:1 4|85 20:1 5|66 15:1 6|86 31:1 7|87 41:1 8|48 78:1 9|69 92:1 10|87 43:2 1|27 45:2 2|45 25:2 3|69 33:2 4|62 92:2 5|13 58:2 6|18 25:2 7|77 11:2 8|46 75:2 9|76 5:2 10|71 42:3 1|97 28:3 2|62 16:3 3|54 58:3 4|51 99:3 5|15 99:3 6|96 79:3 7|91 26:3 8|88 94:3 9|7 62:3 10|44 99:4 1|50 35:4 2|51 28:4 3|54 4:4 4|6 88:4 5|36 92:4 6|72 48:4 7|95 82:4 8|7 27:4 9|98 20:4 10|62 95:5 1|76 60:5 2|45 72:5 3|43 10:5 4|11 20:5 5|72 15:5 6|23 7:5 7|85 46:5 8|52 11:5 9|81 70:5 10|98 50:6 1|24 73:6 2|28 30:6 3|23 59:6 4|53 76:6 5|1 33:6 6|89 72:6 7|99 34:6 8|91 10:6 9|4 82:6 10|23 75:7 1|82 60:7 2|87 31:7 3|98 58:7 4|69 57:7 5|49 74:7 6|65 59:7 7|14 74:7 8|94 57:7 9|86 91:7 10|71 30:8 1|29 48:8 2|27 99:8 3|1 89:8 4|69 86:8 5|96 98:8 6|64 19:8 7|56 3:8 8|72 19:8 9|35 57:8 10|5 4:9 1|83 10:9 2|98 65:9 3|74 98:9 4|85 52:9 5|51 91:9 6|8 25:9 7|10 66:9 8|1 45:9 9|99 93:9 10|45 56:10 1|32 52:10 2|58 93:10 3|51 29:10 4|25 77:10 5|11 68:10 6|75 92:10 7|85 99:10 8|5 55:10 9|64 5:10 10</relation>
    <relation name="R2" arity="2" nbTuples="100" semantics="soft" defaultCost="infinity">29 1:1 1|7 11:1 2|52 96:1 3|47 73:1 4|37 36:1 5|72 26:1 6|88 36:1 7|25 68:1 8|89 34:1 9|29 74:1 10|79 9:2 1|21 3:2 2|89 34:2 3|4 16:2 4|89 48:2 5|59 11:2 6|63 82:2 7|37 22:2 8|29 34:2 9|42 2:2 10|55 49:3 1|42 18:3 2|64 6:3 3|25 16:3 4|1 22:3 5|47 21:3 6|55 91:3 7|88 35:3 8|59 19:3 9|37 36:3 10|61 26:4 1|100 24:4 2|46 18:4 3|24 18:4 4|16 74:4 5|52 13:4 6|92 14:4 7|85 12:4 8|62 60:4 9|83 51:4 10|24 43:5 1|68 13:5 2|95 65:5 3|26 92:5 4|31 30:5 5|47 14:5 6|75 81:5 7|68 89:5 8|93 56:5 9|73 54:5 10|84 97:6 1|74 7:6 2|44 58:6 3|62 50:6 4|41 61:6 5|34 79:6 6|24 85:6 7|7 100:6 8|15 59:6 9|39 80:6 10|44 98:7 1|11 84:7 2|89 96:7 3|84 72:7 4|41 76:7 5|72 94:7 6|62 64:7 7|46 58:7 8|35 57:7 9|81 86:7 10|3 36:8 1|13 51:8 2|83 50:8 3|91 9:8 4|82 35:8 5|34 31:8 6|6 73:8 7|86 80:8 8|47 47:8 9|29 59:8 10|38 17:9 1|63 1:9 2|31 77:9 3|81 74:9 4|13 34:9 5|78 25:9 6|91 88:9 7|89 74:9 8|94 2:9 9|51 37:9 10|20 55:10 1|66 73:10 2|10 23:10 3|14 92:10 4|96 23:10 5|100 89:10 6|57 32:10 7|44 34:10 8|41 60:10 9|19 78:10 10</relation>
    <relation name="R3" arity="2" nbTuples="100" semantics="soft" defaultCost="infinity">71 57:1 1|26 84:1 2|9 36:1 3|29 52:1 4|91 31:1 5|37 67:1 6|37 81:1 7|8 30:1 8|59 54:1 9|35 38:1 10|12 87:2 1|80 2:2 2|29 72:2 3|100 89:2 4|48 66:2 5|12 23:2 6|88 86:2 7|71 80:2 8|75 77:2 9|82 58:2 10|98 45:3 1|59 18:3 2|83 91:3 3|39 40:3 4|26 67:3 5|39 62:3 6|70 46:3 7|39 20:3 8|15 83:3 9|57 46:3 10|87 11:4 1|24 21:4 2|1 27:4 3|88 43:4 4|89 78:4 5|94 16:4 6|6 91:4 7|47 6:4 8|24 28:4 9|68 5:4 10|38 21:5 1|32 64:5 2|21 54:5 3|56 53:5 4|87 44:5 5|51 59:5 6|58 33:5 7|67 6:5 8|1 21:5 9|66 55:5 10|32 90:6 1|40 24:6 2|72 91:6 3|48 45:6 4|49 70:6 5|73 63:6 6|77 42:6 7|37 46:6 8|7 40:6 9|70 19:6 10|45 17:7 1|39 56:7 2|46 73:7 3|53 18:7 4|49 55:7 5|16 8:7 6|91 82:7 7|93 89:7 8|49 16:7 9|36 62:7 10|99 23:8 1|71 82:8 2|20 37:8 3|13 91:8 4|95 60:8 5|57 8:8 6|54 27:8 7|25 72:8 8|61 82:8 9|76 11:8 10|24 97:9 1|4 98:9 2|3 14:9 3|5 98:9 4|32 74:9 5|55 41:9 6|19 44:9 7|10 85:9 8|90 49:9 9|100 58:9 10|37 71:10 1|25 50:10 2|9 69:10 3|6 9:10 4|4 58:10 5|18 89:10 6|90 58:10 7|15 31:10 8|31 18:10 9|20 4:10 10</relation>
    <relation name="R4" arity="2" nbTuples="100" semantics="soft" defaultCost="infinity">35 28:1 1|79 94:1 2|39 83:1 3|87 96:1 4|40 29:1 5|93 11:1 6|57 36:1 7|37 26:1 8|21 36:1 9|59 11:1 10|61 100:2 1|78 63:2 2|91 77:2 3|28 66:2 4|62 18:2 5|12 45:2 6|96 39:2 7|8 51:2 8|79 60:2 9|93 12:2 10|63 32:3 1|36 70:3 2|58 48:3 3|69 91:3 4|34 75:3 5|35 75:3 6|15 93:3 7|30 40:3 8|75 32:3 9|30 75:3 10|24 65:4 1|46 84:4 2|97 34:4 3|81 83:4 4|73 52:4 5|78 1:4 6|19 45:4 7|43 80:4 8|58 83:4 9|74 30:4 10|57 64:5 1|92 83:5 2|92 14:5 3|100 27:5 4|31 79:5 5|51 30:5 6|42 3:5 7|67 72:5 8|19 96:5 9|12 44:5 10|29 19:6 1|47 19:6 2|97 30:6 3|48 18:6 4|55 75:6 5|87 37:6 6|35 22:6 7|46 52:6 8|26 67:6 9|74 70:6 10|65 9:7 1|19 18:7 2|5 58:7 3|7 44:7 4|17 84:7 5|61 39:7 6|5 49:7 7|76 66:7 8|92 4:7 9|69 16:7 10|5 22:8 1|49 14:8 2|33 32:8 3|47 23:8 4|50 41:8 5|29 13:8 6|91 35:8 7|45 77:8 8|66 54:8 9|27 29:8 10|17 73:9 1|20 20:9 2|13 27:9 3|56 48:9 4|17 32:9 5|13 7:9 6|38 6:9 7|56 3:9 8|49 1:9 9|83 65:9 10|11 90:10 1|88 77:10 2|53 6:10 3|33 57:10 4|64 47:10 5|75 96:10 6|50 22:10 7|28 3:10 8|47 29:10 9|61 83:10 10</relation>
    <relation name="R5" arity="2" nbTuples="100" semantics="soft" defaultCost="infinity">34 52:1 1|89 8:1 2|89 52:1 3|30 40:1 4|55 41:1 5|5 1:1 6|16 44:1 7|100 78:1 8|69 38:1 9|12 11:1 10|72 96:2 1|74 15:2 2|95 66:2 3|14 12:2 4|41 47:2 5|41 16:2 6|8 27:2 7|59 11:2 8|62 97:2 9|24 30:2 10|58 66:3 1|84 73:3 2|94 42:3 3|44 54:3 4|99 82:3 5|94 7:3 6|71 47:3 7|37 52:3 8|59 36:3 9|60 50:3 10|44 29:4 1|40 70:4 2|93 12:4 3|10 15:4 4|13 99:4 5|43 49:4 6|90 29:4 7|83 16:4 8|90 85:4 9|65 29:4 10|41 100:5 1|62 62:5 2|44 48:5 3|98 79:5 4|77 96:5 5|87 87:5 6|25 54:5 7|38 15:5 8|36 61:5 9|45 75:5 10|60 59:6 1|92 81:6 2|20 77:6 3|66 71:6 4|80 26:6 5|22 97:6 6|50 88:6 7|74 10:6 8|4 91:6 9|78 23:6 10|38 16:7 1|79 89:7 2|3 24:7 3|22 70:7 4|13 40:7 5|10 73:7 6|21 73:7 7|54 58:7 8|94 24:7 9|18 10:7 10|15 74:8 1|76 29:8 2|86 2:8 3|97 84:8 4|37 72:8 5|70 24:8 6|34 60:8 7|13 51:8 8|100 87:8 9|77 17:8 10|81 87:9 1|36 24:9 2|71 11:9 3|87 52:9 4|96 64:9 5|3 95:9 6|82 26:9 7|90 8:9 8|76 24:9 9|70 33:9 10|78 84:10 1|53 29:10 2|39 6:10 3|33 73:10 4|22 81:10 5|3 58:10 6|65 76:10 7|13 94:10 8|28 17:10 9|47 66:10 10</relation>
    <relation name="R6" arity="2" nbTuples="100" semantics="soft" defaultCost="infinity">40 93:1 1|38 62:1 2|4 28:1 3|63 93:1 4|17 47:1 5|83 58:1 6|7 28:1 7|26 10:1 8|9 86:1 9|33 50:1 10|58 3:2 1|60 76:2 2|63 21:2 3|83 59:2 4|65 35:2 5|42 71:2 6|79 72:2 7|98 21:2 8|49 54:2 9|84 97:2 10|91 86:3 1|87 74:3 2|73 55:3 3|70 98:3 4|6 55:3 5|75 95:3 6|15 9:3 7|35 42:3 8|76 97:3 9|67 72:3 10|43 62:4 1|100 55:4 2|47 99:4 3|43 96:4 4|75 19:4 5|11 100:4 6|10 16:4 7|30 99:4 8|41 29:4 9|38 56:4 10|51 83:5 1|27 77:5 2|70 28:5 3|37 31:5 4|70 91:5 5|3 66:5 6|73 25:5 7|75 2:5 8|21 18:5 9|69 72:5 10|95 7:6 1|81 83:6 2|87 27:6 3|12 65:6 4|63 13:6 5|64 67:6 6|98 72:6 7|34 96:6 8|47 15:6 9|12 70:6 10|54 74:7 1|24 83:7 2|100 82:7 3|66 95:7 4|9 50:7 5|86 83:7 6|70 32:7 7|37 89:7 8|29 18:7 9|72 57:7 10|80 90:8 1|1 47:8 2|37 97:8 3|97 72:8 4|22 14:8 5|88 11:8 6|88 96:8 7|51 17:8 8|15 47:8 9|68 47:8 10|62 45:9 1|21 17:9 2|26 19:9 3|84 3:9 4|59 2:9 5|95 74:9 6|42 97:9 7|80 90:9 8|18 78:9 9|1 66:9 10|53 58:10 1|42 27:10 2|17 19:10 3|16 94:10 4|89 45:10 5|49 49:10 6|18 60:10 7|46 46:10 8|91 13:10 9|70 67:10 10</relation>
    <relation name="R7" arity="2" nbTuples="100" semantics="soft" defaultCost="infinity">58 45:1 1|44 18:1 2|53 88:1 3|1 32:1 4|3 64:1 5|42 25:1 6|35 87:1 7|97 35:1 8|26 53:1 9|6 70:1 10|30 85:2 1|43 51:2 2|58 69:2 3|28 81:2 4|68 13:2 5|94 9:2 6|34 27:2 7|23 7:2 8|51 29:2 9|44 40:2 10|43 60:3 1|3 47:3 2|74 97:3 3|32 43:3 4|24 43:3 5|37 59:3 6|77 65:3 7|82 69:3 8|100 91:3 9|9 58:3 10|23 27:4 1|30 9:4 2|23 26:4 3|57 11:4 4|100 7:4 5|2 30:4 6|74 61:4 7|37 80:4 8|98 6:4 9|34 19:4 10|48 54:5 1|45 78:5 2|1 97:5 3|39 6:5 4|8 41:5 5|8 41:5 6|99 57:5 7|91 75:5 8|99 31:5 9|3 16:5 10|13 70:6 1|49 7:6 2|50 24:6 3|84 37:6 4|80 51:6 5|59 93:6 6|100 7:6 7|15 28:6 8|45 58:6 9|7 9:6 10|36 16:7 1|47 52:7 2|64 7:7 3|2 61:7 4|28 77:7 5|83 10:7 6|4 95:7 7|20 33:7 8|88 59:7 9|11 40:7 10|95 10:8 1|29 75:8 2|98 18:8 3|20 88:8 4|83 69:8 5|95 48:8 6|84 95:8 7|4 31:8 8|70 14:8 9|12 97:8 10|29 6:9 1|39 96:9 2|54 72:9 3|28 11:9 4|46 48:9 5|78 92:9 6|100 46:9 7|51 3:9 8|64 76:9 9|95 45:9 10|8 94:10 1|53 18:10 2|94 68:10 3|93 16:10 4|53 8:10 5|20 48:10 6|77 55:10 7|25 32:10 8|16 20:10 9|100 8:10 10</relation>
    <relation name="R8" arity="2" nbTuples="100" semantics="soft" defaultCost="infinity">26 82:1 1|26 67:1 2|34 78:1 3|55 17:1 4|28 43:1 5|37 43:1 6|36 68:1 7|23 68:1 8|59 98:1 9|61 49:1 10|40 96:2 1|30 100:2 2|15 65:2 3|7 92:2 4|32 29:2 5|35 94:2 6|95 34:2 7|93 32:2 8|51 73:2 9|68 52:2 10|61 72:3 1|17 57:3 2|48 49:3 3|10 53:3 4|59 92:3 5|21 5:3 6|99 65:3 7|38 70:3 8|5 15:3 9|2 51:3 10|86 18:4 1|96 3:4 2|42 50:4 3|54 87:4 4|73 73:4 5|1 63:4 6|30 61:4 7|37 91:4 8|46 93:4 9|88 11:4 10|31 11:5 1|2 55:5 2|100 19:5 3|30 38:5 4|92 89:5 5|35 2:5 6|70 31:5 7|19 30:5 8|47 64:5 9|86 39:5 10|66 36:6 1|75 72:6 2|85 25:6 3|91 10:6 4|41 59:6 5|14 73:6 6|54 100:6 7|26 38:6 8|8 38:6 9|16 10:6 10|5 58:7 1|24 90:7 2|89 48:7 3|50 45:7 4|88 42:7 5|56 92:7 6|48 6:7 7|55 39:7 8|59 92:7 9|70 83:7 10|60 31:8 1|88 80:8 2|59 37:8 3|11 77:8 4|1 55:8 5|87 98:8 6|69 88:8 7|84 77:8 8|79 21:8 9|8 29:8 10|64 50:9 1|40 66:9 2|18 11:9 3|24 58:9 4|9 30:9 5|78 60:9 6|84 74:9 7|19 48:9 8|74 23:9 9|99 3:9 10|11 71:10 1|92 35:10 2|56 85:10 3|69 29:10 4|55 46:10 5|69 47:10 6|45 44:10 7|59 44:10 8|6 80:10 9|76 82:10 10</relation>
    <relation name="R9" arity="2" nbTuples="100" semantics="soft" defaultCost="infinity">66 94:1 1|77 76:1 2|8 7:1 3|29 38:1 4|83 75:1 5|6 14:1 6|87 83:1 7|47 4:1 8|53 47:1 9|21 28:1 10|88 43:2 1|81 34:2 2|50 89:2 3|47 35:2 4|56 94:2 5|31 65:2 6|17 97:2 7|65 70:2 8|25 9:2 9|77 62:2 10|15 66:3 1|5 59:3 2|92 44:3 3|63 2:3 4|54 55:3 5|63 11:3 6|96 78:3 7|1 13:3 8|47 1:3 9|36 77:3 10|27 48:4 1|80 39:4 2|20 16:4 3|64 40:4 4|37 41:4 5|6 12:4 6|58 72:4 7|21 39:4 8|16 45:4 9|3 19:4 10|83 82:5 1|1 29:5 2|72 97:5 3|53 31:5 4|79 14:5 5|79 44:5 6|25 56:5 7|53 11:5 8|26 6:5 9|47 15:5 10|90 100:6 1|19 11:6 2|97 58:6 3|64 42:6 4|18 24:6 5|62 55:6 6|36 31:6 7|60 39:6 8|31 92:6 9|18 34:6 10|15 74:7 1|82 2:7 2|55 65:7 3|12 80:7 4|43 56:7 5|82 58:7 6|34 96:7 7|79 96:7 8|78 79:7 9|80 99:7 10|93 98:8 1|73 48:8 2|52 94:8 3|43 14:8 4|81 92:8 5|45 47:8 6|24 52:8 7|73 67:8 8|100 100:8 9|68 87:8 10|16 58:9 1|4 87:9 2|9 54:9 3|30 14:9 4|96 10:9 5|28 65:9 6|65 22:9 7|36 36:9 8|9 38:9 9|14 83:9 10|22 73:10 1|89 98:10 2|80 91:10 3|92 9:10 4|26 39:10 5|26 88:10 6|34 9:10 7|8 29:10 8|57 37:10 9|51 57:10 10</relation>
    <relation name="R10" arity="2" nbTuples="100" semantics="soft" defaultCost="infinity">7 2:1 1|82 24:1 2|98 68:1 3|78 43:1 4|39 20:1 5|9 90:1 6|67 1:1 7|69 55:1 8|82 70:1 9|5 60:1 10|11 6:2 1|51 51:2 2|62 30:2 3|76 94:2 4|51 4:2 5|27 9:2 6|70 61:2 7|58 23:2 8|46 40:2 9|27 83:2 10|80 16:3 1|64 84:3 2|93 93:3 3|61 91:3 4|13 99:3 5|43 69:3 6|97 89:3 7|63 75:3 8|99 22:3 9|19 73:3 10|63 81:4 1|48 31:4 2|7 55:4 3|69 25:4 4|12 1:4 5|23 3:4 6|38 89:4 7|82 31:4 8|12 10:4 9|3 77:4 10|6 35:5 1|69 62:5 2|71 90:5 3|53 39:5 4|58 29:5 5|47 67:5 6|43 64:5 7|38 59:5 8|91 39:5 9|1 95:5 10|42 33:6 1|45 33:6 2|85 70:6 3|8 53:6 4|67 68:6 5|38 98:6 6|54 22:6 7|67 41:6 8|70 93:6 9|30 75:6 10|76 47:7 1|69 34:7 2|34 47:7 3|97 34:7 4|62 15:7 5|15 100:7 6|45 18:7 7|70 80:7 8|80 72:7 9|45 87:7 10|58 76:8 1|70 90:8 2|30 62:8 3|57 99:8 4|7 58:8 5|82 62:8 6|44 42:8 7|15 63:8 8|5 75:8 9|82 55:8 10|66 8:9 1|73 48:9 2|28 52:9 3|50 28:9 4|11 26:9 5|82 77:9 6|86 7:9 7|56 10:9 8|39 6:9 9|33 69:9 10|26 44:10 1|77 53:10 2|66 97:10 3|75 80:10 4|9 17:10 5|1 59:10 6|13 73:10 7|96 37:10 8|67 69:10 9|21 81:10 10</relation>
    <relation name="R11" arity="2" nbTuples="100" semantics="soft" defaultCost="infinity">69 38:1 1|56 84:1 2|31 77:1 3|14 23:1 4|97 70:1 5|33 87:1 6|84 54:1 7|76 14:1 8|39 90:1 9|78 66:1 10|75 69:2 1|43 22:2 2|72 24:2 3|33 40:2 4|98 5:2 5|31 16:2 6|34 81:2 7|37 23:2 8|45 69:2 9|63 22:2 10|29 79:3 1|23 91:3 2|51 3:3 3|77 6:3 4|62 91:3 5|85 11:3 6|9 81:3 7|21 86:3 8|80 89:3 9|72 13:3 10|33 81:4 1|94 72:4 2|4 3:4 3|32 28:4 4|76 65:4 5|82 66:4 6|93 34:4 7|15 35:4 8|39 18:4 9|84 72:4 10|67 85:5 1|9 89:5 2|38 11:5 3|51 15:5 4|82 89:5 5|60 23:5 6|1 7:5 7|78 55:5 8|36 62:5 9|22 39:5 10|16 14:6 1|99 43:6 2|35 3:6 3|9 38:6 4|60 51:6 5|100 67:6 6|75 18:6 7|64 58:6 8|64 96:6 9|51 75:6 10|94 43:7 1|64 5:7 2|14 19:7 3|1 78:7 4|13 88:7 5|21 11:7 6|76 21:7 7|99 68:7 8|65 40:7 9|53 49:7 10|1 35:8 1|44 100:8 2|81 77:8 3|33 83:8 4|54 60:8 5|62 31:8 6|92 100:8 7|37 45:8 8|61 34:8 9|68 16:8 10|42 72:9 1|56 58:9 2|80 57:9 3|68 92:9 4|53 25:9 5|36 41:9 6|31 43:9 7|96 7:9 8|61 82:9 9|68 88:9 10|46 36:10 1|100 80:10 2|23 90:10 3|33 86:10 4|22 33:10 5|25 91:10 6|74 70:10 7|81 8:10 8|89 6:10 9|48 46:10 10</relation>
    <relation name="R12" arity="2" nbTuples="100" semantics="soft" defaultCost="infinity">59 33:1 1|3 33:1 2|27 92:1 3|62 51:1 4|99 13:1 5|6 33:1 6|87 19:1 7|30 3:1 8|48 6:1 9|23 56:1 10|11 72:2 1|39 85:2 2|44 47:2 3|8 100:2 4|52 20:2 5|25 6:2 6|83 29:2 7|95 30:2 8|31 59:2 9|71 39:2 10|52 57:3 1|22 8:3 2|92 45:3 3|66 44:3 4|1 11:3 5|57 30:3 6|40 13:3 7|2 69:3 8|48 34:3 9|64 86:3 10|71 16:4 1|46 83:4 2|42 78:4 3|11 94:4 4|25 29:4 5|88 74:4 6|26 84:4 7|94 65:4 8|30 88:4 9|92 11:4 10|79 62:5 1|34 6:5 2|16 79:5 3|66 68:5 4|30 12:5 5|78 78:5 6|10 86:5 7|47 40:5 8|66 95:5 9|3 39:5 10|41 63:6 1|63 22:6 2|84 42:6 3|2 64:6 4|35 92:6 5|15 7:6 6|56 70:6 7|9 17:6 8|52 42:6 9|94 40:6 10|7 27:7 1|87 4:7 2|5 35:7 3|23 33:7 4|32 6:7 5|86 46:7 6|85 93:7 7|95 12:7 8|82 84:7 9|50 50:7 10|38 19:8 1|39 81:8 2|20 77:8 3|20 56:8 4|8 28:8 5|44 92:8 6|12 25:8 7|72 98:8 8|24 51:8 9|11 74:8 10|6 46:9 1|82 11:9 2|91 47:9 3|25 60:9 4|22 14:9 5|9 50:9 6|32 24:9 7|62 8:9 8|37 63:9 9|37 36:9 10|64 51:10 1|72 8:10 2|61 13:10 3|14 15:10 4|30 87:10 5|3 25:10 6|27 71:10 7|81 10:10 8|5 89:10 9|57 10:10 10</relation>
    <relation name="R13" arity="2" nbTuples="100" semantics="soft" defaultCost="infinity">36 61:1 1|93 4:1 2|53 64:1 3|3 89:1 4|41 72:1 5|45 72:1 6|6 69:1 7|64 12:1 8|53 42:1 9|80 65:1 10|84 80:2 1|79 11:2 2|100 4:2 3|35 97:2 4|81 93:2 5|99 11:2 6|92 79:2 7|49 8:2 8|91 17:2 9|47 84:2 10|45 73:3 1|41 85:3 2|43 69:3 3|91 52:3 4|85 22:3 5|31 75:3 6|67 88:3 7|77 64:3 8|31 1:3 9|71 19:3 10|20 36:4 1|29 13:4 2|28 67:4 3|84 94:4 4|30 38:4 5|25 63:4 6|81 31:4 7|64 36:4 8|51 74:4 9|89 9:4 10|98 58:5 1|57 81:5 2|27 56:5 3|70 86:5 4|68 43:5 5|28 64:5 6|14 21:5 7|94 86:5 8|6 24:5 9|9 29:5 10|1 32:6 1|11 81:6 2|59 22:6 3|49 78:6 4|36 77:6 5|68 32:6 6|48 8:6 7|31 38:6 8|52 3:6 9|85 38:6 10|84 53:7 1|29 23:7 2|32 19:7 3|22 73:7 4|99 17:7 5|9 40:7 6|71 60:7 7|43 88:7 8|65 55:7 9|100 44:7 10|29 97:8 1|36 97:8 2|100 71:8 3|98 57:8 4|66 38:8 5|38 62:8 6|76 40:8 7|63 92:8 8|20 44:8 9|69 54:8 10|92 78:9 1|40 61:9 2|55 63:9 3|78 51:9 4|64 28:9 5|99 45:9 6|100 64:9 7|62 90:9 8|44 97:9 9|82 67:9 10|57 96:10 1|94 16:10 2|90 65:10 3|7 87:10 4|34 42:10 5|83 51:10 6|20 35:10 7|50 15:10 8|48 16:10 9|63 9:10 10</relation>
    <relation name="R14" arity="2" nbTuples="100" semantics="soft" defaultCost="infinity">44 12:1 1|25 11:1 2|2 24:1 3|51 22:1 4|47 27:1 5|18 5:1 6|18 8:1 7|55 41:1 8|72 33:1 9|61 86:1 10|88 19:2 1|4 44:2 2|22 54:2 3|28 8:2 4|87 99:2 5|33 55:2 6|78 52:2 7|14 38:2 8|35 75:2 9|52 57:2 10|16 46:3 1|14 29:3 2|25 84:3 3|72 54:3 4|44 11:3 5|13 100:3 6|41 80:3 7|73 21:3 8|21 15:3 9|71 56:3 10|35 6:4 1|39 33:4 2|14 96:4 3|33 75:4 4|38 25:4 5|89 73:4 6|94 78:4 7|30 52:4 8|32 31:4 9|83 61:4 10|6 69:5 1|34 68:5 2|94 3:5 3|84 49:5 4|38 10:5 5|81 36:5 6|92 67:5 7|95 71:5 8|85 55:5 9|82 30:5 10|6 70:6 1|14 49:6 2|84 90:6 3|92 7:6 4|94 89:6 5|72 99:6 6|60 49:6 7|88 73:6 8|21 33:6 9|45 71:6 10|16 68:7 1|88 59:7 2|31 1:7 3|52 32:7 4|50 76:7 5|24 98:7 6|33 9:7 7|90 75:7 8|88 33:7 9|22 34:7 10|16 1:8 1|58 2:8 2|64 58:8 3|72 89:8 4|24 5:8 5|75 28:8 6|84 1:8 7|97 72:8 8|57 93:8 9|1 92:8 10|57 51:9 1|35 23:9 2|75 72:9 3|97 80:9 4|78 99:9 5|97 95:9 6|26 95:9 7|6 90:9 8|2 82:9 9|84 47:9 10|14 83:10 1|21 7:10 2|34 79:10 3|55 85:10 4|93 95:10 5|90 47:10 6|30 48:10 7|80 72:10 8|45 78:10 9|61 99:10 10</relation>
    <relation name="R15" arity="2" nbTuples="100" semantics="soft" defaultCost="infinity">95 12:1 1|35 7:1 2|69 3:1 3|63 88:1 4|92 30:1 5|12 29:1 6|10 38:1 7|2 11:1 8|31 28:1 9|52 15:1 10|91 52:2 1|82 34:2 2|86 61:2 3|22 48:2 4|27 22:2 5|9 54:2 6|62 32:2 7|2 7:2 8|35 96:2 9|24 63:2 10|8 3:3 1|47 91:3 2|71 39:3 3|73 57:3 4|44 56:3 5|37 66:3 6|64 55:3 7|22 91:3 8|68 93:3 9|41 18:3 10|20 78:4 1|50 64:4 2|33 98:4 3|44 42:4 4|3 55:4 5|11 92:4 6|29 84:4 7|23 1:4 8|50 74:4 9|26 100:4 10|5 96:5 1|70 28:5 2|51 18:5 3|40 32:5 4|12 61:5 5|94 69:5 6|100 34:5 7|83 78:5 8|62 85:5 9|50 77:5 10|16 52:6 1|93 52:6 2|20 55:6 3|86 11:6 4|73 97:6 5|98 75:6 6|88 87:6 7|88 3:6 8|97 79:6 9|76 52:6 10|35 24:7 1|85 93:7 2|18 52:7 3|26 38:7 4|95 91:7 5|33 36:7 6|77 70:7 7|18 36:7 8|29 41:7 9|79 50:7 10|42 95:8 1|24 74:8 2|18 65:8 3|6 53:8 4|69 25:8 5|28 52:8 6|48 41:8 7|77 87:8 8|10 46:8 9|68 59:8 10|95 49:9 1|36 63:9 2|73 41:9 3|76 93:9 4|14 78:9 5|60 46:9 6|66 90:9 7|98 39:9 8|4 92:9 9|34 75:9 10|87 46:10 1|24 96:10 2|95 46:10 3|8 92:10 4|45 95:10 5|57 44:10 6|81 62:10 7|73 10:10 8|22 8:10 9|85 96:10 10</relation>
    <relation name="R16" arity="2" nbTuples="100" semantics="soft" defaultCost="infinity">95 2:1 1|41 64:1 2|11 49:1 3|68 90:1 4|93 2:1 5|24 4:1 6|84 11:1 7|27 87:1 8|13 56:1 9|53 41:1 10|84 72:2 1|97 11:2 2|100 63:2 3|80 50:2 4|47 15:2 5|5 30:2 6|26 68:2 7|52 78:2 8|85 42:2 9|56 62:2 10|57 75:3 1|44 35:3 2|96 70:3 3|52 70:3 4|27 2:3 5|96 49:3 6|79 5:3 7|88 59:3 8|22 4:3 9|4 14:3 10|71 23:4 1|74 7:4 2|1 95:4 3|34 67:4 4|36 1:4 5|99 88:4 6|95 37:4 7|71 76:4 8|66 79:4 9|23 63:4 10|56 80:5 1|36 13:5 2|83 58:5 3|71 52:5 4|60 63:5 5|8 54:5 6|42 48:5 7|68 12:5 8|78 26:5 9|48 31:5 10|84 22:6 1|17 89:6 2|68 80:6 3|14 20:6 4|85 54:6 5|42 7:6 6|56 32:6 7|11 45:6 8|97 40:6 9|19 23:6 10|13 86:7 1|8 29:7 2|82 24:7 3|89 63:7 4|27 31:7 5|22 34:7 6|75 84:7 7|9 95:7 8|55 13:7 9|60 47:7 10|47 45:8 1|89 44:8 2|84 55:8 3|53 30:8 4|34 35:8 5|35 16:8 6|36 40:8 7|29 23:8 8|57 95:8 9|78 3:8 10|11 13:9 1|12 75:9 2|62 94:9 3|66 100:9 4|38 38:9 5|44 50:9 6|39 41:9 7|49 24:9 8|83 23:9 9|64 5:9 10|8 65:10 1|85 37:10 2|37 7:10 3|91 73:10 4|75 24:10 5|50 19:10 6|83 58:10 7|92 83:10 8|2 58:10 9|19 25:10 10</relation>
    <relation name="R17" arity="2" nbTuples="100" semantics="soft" defaultCost="infinity">3 43:1 1|46 81:1 2|48 93:1 3|58 30:1 4|95 50:1 5|20 67:1 6|56 69:1 7|55 48:1 8|92 90:1 9|15 42:1 10|10 38:2 1|57 79:2 2|11 1:2 3|70 30:2 4|94 75:2 5|3 20:2 6|80 29:2 7|13 32:2 8|97 69:2 9|81 31:2 10|6 62:3 1|95 4:3 2|74 11:3 3|30 68:3 4|95 49:3 5|59 100:3 6|51 91:3 7|73 100:3 8|35 14:3 9|28 84:3 10|26 59:4 1|53 84:4 2|93 57:4 3|4 29:4 4|6 28:4 5|6 64:4 6|1 10:4 7|18 52:4 8|88 16:4 9|100 12:4 10|24 67:5 1|75 37:5 2|71 48:5 3|10 36:5 4|36 29:5 5|84 69:5 6|58 83:5 7|22 13:5 8|47 26:5 9|61 63:5 10|78 24:6 1|74 32:6 2|58 92:6 3|48 74:6 4|42 24:6 5|89 52:6 6|36 29:6 7|96 5:6 8|28 6:6 9|50 98:6 10|40 77:7 1|88 63:7 2|24 51:7 3|22 72:7 4|32 63:7 5|6 36:7 6|5 30:7 7|26 36:7 8|57 12:7 9|76 69:7 10|19 77:8 1|15 94:8 2|88 39:8 3|40 75:8 4|86 30:8 5|9 90:8 6|44 56:8 7|31 18:8 8|62 93:8 9|93 91:8 10|57 55:9 1|63 36:9 2|10 92:9 3|75 27:9 4|26 59:9 5|55 100:9 6|75 22:9 7|64 97:9 8|80 52:9 9|46 28:9 10|63 15:10 1|25 79:10 2|67 22:10 3|88 1:10 4|67 84:10 5|98 89:10 6|7 93:10 7|3 40:10 8|2 5:10 9|9 83:10 10</relation>
    <relation name="R18" arity="2" nbTuples="100" semantics="soft" defaultCost="infinity">93 14:1 1|47 56:1 2|14 48:1 3|3 1:1 4|27 38:1 5|33 69:1 6|4 80:1 7|66 82:1 8|24 10:1 9|81 65:1 10|73 91:2 1|37 17:2 2|25 46:2 3|13 38:2 4|61 14:2 5|14 16:2 6|85 75:2 7|8 27:2 8|74 43:2 9|4 88:2 10|50 65:3 1|84 58:3 2|82 79:3 3|71 84:3 4|30 71:3 5|73 40:3 6|51 43:3 7|93 34:3 8|17 60:3 9|98 80:3 10|54 40:4 1|22 94:4 2|36 14:4 3|84 15:4 4|45 75:4 5|2 69:4 6|1 15:4 7|54 82:4 8|13 39:4 9|10 78:4 10|21 45:5 1|76 57:5 2|45 24:5 3|1 4:5 4|87 83:5 5|96 56:5 6|63 35:5 7|86 1:5 8|25 60:5 9|43 64:5 10|10 3:6 1|79 88:6 2|2 13:6 3|2 33:6 4|10 29:6 5|71 32:6 6|12 49:6 7|100 86:6 8|21 100:6 9|38 13:6 10|95 11:7 1|28 93:7 2|50 54:7 3|83 12:7 4|43 98:7 5|22 13:7 6|14 6:7 7|64 62:7 8|16 93:7 9|53 28:7 10|57 44:8 1|72 78:8 2|66 96:8 3|8 9:8 4|48 56:8 5|43 22:8 6|33 63:8 7|69 82:8 8|40 62:8 9|30 94:8 10|77 4:9 1|12 83:9 2|52 46:9 3|65 39:9 4|45 84:9 5|80 43:9 6|99 22:9 7|96 27:9 8|99 36:9 9|14 12:9 10|3 73:10 1|61 37:10 2|41 78:10 3|42 24:10 4|35 55:10 5|42 38:10 6|27 96:10 7|53 81:10 8|87 46:10 9|29 80:10 10</relation>
    <relation name="R19" arity="2" nbTuples="100" semantics="soft" defaultCost="infinity">48 18:1 1|12 77:1 2|73 81:1 3|56 13:1 4|3 26:1 5|94 2:1 6|96 20:1 7|6 2:1 8|31 43:1 9|41 11:1 10|42 16:2 1|2 11:2 2|43 15:2 3|66 30:2 4|93 1:2 5|16 70:2 6|81 70:2 7|69 38:2 8|52 88:2 9|80 55:2 10|100 18:3 1|27 57:3 2|29 74:3 3|63 27:3 4|49 35:3 5|76 22:3 6|41 90:3 7|60 34:3 8|87 32:3 9|5 24:3 10|19 8:4 1|9 56:4 2|74 16:4 3|21 57:4 4|17 41:4 5|21 51:4 6|17 83:4 7|60 89:4 8|72 70:4 9|96 33:4 10|55 99:5 1|46 49:5 2|65 84:5 3|59 84:5 4|23 74:5 5|31 17:5 6|82 28:5 7|44 99:5 8|20 19:5 9|69 26:5 10|56 88:6 1|100 91:6 2|85 44:6 3|97 38:6 4|67 64:6 5|100 20:6 6|33 45:6 7|33 49:6 8|14 97:6 9|84 26:6 10|32 82:7 1|20 19:7 2|82 66:7 3|63 66:7 4|100 43:7 5|56 58:7 6|88 68:7 7|59 1:7 8|65 53:7 9|14 96:7 10|60 36:8 1|61 72:8 2|19 74:8 3|26 15:8 4|86 69:8 5|35 60:8 6|46 88:8 7|86 35:8 8|46 79:8 9|99 33:8 10|21 84:9 1|3 79:9 2|8 67:9 3|55 3:9 4|3 76:9 5|2 45:9 6|50 5:9 7|57 69:9 8|60 20:9 9|64 80:9 10|42 61:10 1|27 7:10 2|14 22:10 3|34 19:10 4|93 10:10 5|75 25:10 6|91 37:10 7|60 34:10 8|62 18:10 9|70 13:10 10</relation>
    <relation name="R20" arity="2" nbTuples="100" semantics="soft" defaultCost="infinity">100 14:1 1|27 29:1 2|73 77:1 3|69 44:1 4|97 33:1 5|8 41:1 6|87 52:1 7|17 5:1 8|92 42:1 9|41 53:1 10|24 46:2 1|43 72:2 2|10 78:2 3|99 33:2 4|43 5:2 5|44 51:2 6|17 43:2 7|24 48:2 8|1 14:2 9|30 46:2 10|71 70:3 1|40 8:3 2|83 68:3 3|48 42:3 4|53 86:3 5|54 57:3 6|44 99:3 7|32 96:3 8|93 77:3 9|15 7:3 10|15 8:4 1|44 85:4 2|1 85:4 3|10 73:4 4|78 32:4 5|87 44:4 6|57 20:4 7|80 80:4 8|83 35:4 9|27 5:4 10|28 55:5 1|18 19:5 2|94 17:5 3|33 17:5 4|12 31:5 5|67 97:5 6|61 68:5 7|42 94:5 8|31 95:5 9|23 97:5 10|64 18:6 1|1 46:6 2|16 55:6 3|36 45:6 4|93 53:6 5|24 66:6 6|67 16:6 7|32 51:6 8|29 13:6 9|3 91:6 10|68 29:7 1|28 69:7 2|55 72:7 3|37 63:7 4|1 84:7 5|90 97:7 6|26 76:7 7|58 45:7 8|86 2:7 9|71 5:7 10|55 1:8 1|95 74:8 2|30 30:8 3|24 69:8 4|98 27:8 5|97 66:8 6|82 36:8 7|77 49:8 8|59 69:8 9|81 93:8 10|15 56:9 1|16 31:9 2|31 2:9 3|17 91:9 4|79 43:9 5|4 26:9 6|57 59:9 7|34 93:9 8|97 13:9 9|52 3:9 10|71 5:10 1|19 71:10 2|18 5:10 3|3 88:10 4|48 10:10 5|50 46:10 6|17 79:10 7|95 57:10 8|82 72:10 9|78 93:10 10</relation>
    <relation name="R21" arity="2" nbTuples="100" semantics="soft" defaultCost="infinity">20 33:1 1|27 14:1 2|71 65:1 3|44 50:1 4|13 8:1 5|34 24:1 6|73 12:1 7|9 22:1 8|27 9:1 9|38 45:1 10|55 13:2 1|26 10:2 2|37 76:2 3|56 75:2 4|69 69:2 5|70 32:2 6|3 58:2 7|56 13:2 8|12 86:2 9|38 16:2 10|41 96:3 1|99 5:3 2|54 58:3 3|45 56:3 4|16 11:3 5|20 6:3 6|47 47:3 7|8 88:3 8|74 41:3 9|24 98:3 10|50 22:4 1|76 18:4 2|71 99:4 3|95 33:4 4|21 25:4 5|62 7:4 6|60 22:4 7|65 97:4 8|78 62:4 9|74 94:4 10|40 38:5 1|74 18:5 2|19 53:5 3|52 15:5 4|89 84:5 5|10 45:5 6|51 85:5 7|72 53:5 8|26 37:5 9|39 97:5 10|79 45:6 1|47 11:6 2|74 52:6 3|43 41:6 4|44 33:6 5|67 22:6 6|29 4:6 7|18 49:6 8|20 80:6 9|33 1:6 10|37 96:7 1|28 60:7 2|1 24:7 3|95 33:7 4|57 74:7 5|92 19:7 6|39 21:7 7|82 48:7 8|51 50:7 9|59 94:7 10|22 76:8 1|100 1:8 2|24 36:8 3|3 83:8 4|99 46:8 5|28 90:8 6|14 43:8 7|35 54:8 8|81 42:8 9|36 71:8 10|1 82:9 1|14 2:9 2|89 14:9 3|11 40:9 4|85 87:9 5|14 91:9 6|25 27:9 7|60 5:9 8|53 44:9 9|67 24:9 10|78 34:10 1|31 59:10 2|37 81:10 3|92 78:10 4|5 22:10 5|61 39:10 6|25 74:10 7|92 64:10 8|35 80:10 9|62 19:10 10</relation>
    <relation name="R22" arity="2" nbTuples="100" semantics="soft" defaultCost="infinity">87 67:1 1|56 19:1 2|94 11:1 3|77 75:1 4|22 98:1 5|19 40:1 6|50 1:1 7|88 28:1 8|39 1:1 9|60 12:1 10|25 100:2 1|51 44:2 2|30 9:2 3|35 88:2 4|14 87:2 5|91 54:2 6|97 83:2 7|83 32:2 8|21 23:2 9|76 8:2 10|36 47:3 1|49 24:3 2|3 19:3 3|60 3:3 4|100 94:3 5|8 87:3 6|56 60:3 7|72 25:3 8|87 9:3 9|97 97:3 10|24 75:4 1|60 3:4 2|23 98:4 3|74 76:4 4|88 39:4 5|59 63:4 6|45 49:4 7|61 79:4 8|63 37:4 9|12 39:4 10|96 46:5 1|60 28:5 2|35 51:5 3|65 72:5 4|89 10:5 5|24 53:5 6|91 29:5 7|37 94:5 8|1 49:5 9|37 46:5 10|30 45:6 1|14 100:6 2|9 37:6 3|35 33:6 4|75 74:6 5|18 38:6 6|75 52:6 7|54 23:6 8|99 36:6 9|67 76:6 10|40 35:7 1|21 85:7 2|49 79:7 3|17 27:7 4|91 74:7 5|90 71:7 6|33 98:7 7|39 33:7 8|99 1:7 9|3 78:7 10|91 30:8 1|6 54:8 2|57 59:8 3|38 17:8 4|84 63:8 5|56 99:8 6|57 96:8 7|54 37:8 8|54 30:8 9|71 100:8 10|82 74:9 1|60 16:9 2|46 8:9 3|4 21:9 4|12 1:9 5|65 28:9 6|3 28:9 7|14 43:9 8|62 36:9 9|76 30:9 10|62 55:10 1|12 71:10 2|2 11:10 3|64 42:10 4|15 11:10 5|27 66:10 6|35 83:10 7|14 18:10 8|22 46:10 9|27 74:10 10</relation>
    <relation name="R23" arity="2" nbTuples="100" semantics="soft" defaultCost="infinity">16 4:1 1|21 12:1 2|80 75:1 3|78 23:1 4|57 63:1 5|99 1:1 6|87 38:1 7|18 16:1 8|43 58:1 9|21 25:1 10|59 56:2 1|60 8:2 2|45 81:2 3|9 36:2 4|90 76:2 5|82 86:2 6|23 42:2 7|26 81:2 8|51 52:2 9|48 70:2 10|38 52:3 1|61 59:3 2|80 81:3 3|72 91:3 4|33 47:3 5|91 27:3 6|13 98:3 7|24 44:3 8|32 21:3 9|70 40:3 10|39 15:4 1|28 99:4 2|79 1:4 3|79 50:4 4|94 30:4 5|17 26:4 6|26 85:4 7|33 12:4 8|31 67:4 9|34 66:4 10|17 17:5 1|30 52:5 2|15 4:5 3|97 55:5 4|48 81:5 5|92 10:5 6|40 12:5 7|68 85:5 8|86 29:5 9|27 62:5 10|66 8:6 1|90 48:6 2|92 82:6 3|17 73:6 4|27 90:6 5|91 17:6 6|67 61:6 7|12 48:6 8|51 21:6 9|55 39:6 10|24 49:7 1|70 72:7 2|85 60:7 3|23 53:7 4|50 77:7 5|3 67:7 6|46 75:7 7|68 69:7 8|13 97:7 9|88 96:7 10|8 76:8 1|54 48:8 2|36 75:8 3|66 2:8 4|11 55:8 5|76 85:8 6|25 23:8 7|48 55:8 8|55 29:8 9|46 88:8 10|42 55:9 1|80 44:9 2|8 4:9 3|60 88:9 4|43 33:9 5|54 51:9 6|42 25:9 7|72 38:9 8|40 31:9 9|57 67:9 10|79 73:10 1|60 84:10 2|46 43:10 3|99 66:10 4|11 20:10 5|44 9:10 6|1 20:10 7|60 36:10 8|23 63:10 9|17 90:10 10</relation>
    <relation name="R24" arity="2" nbTuples="100" semantics="soft" defaultCost="infinity">18 82:1 1|52 14:1 2|35 86:1 3|77 15:1 4|70 74:1 5|75 14:1 6|40 26:1 7|77 48:1 8|18 49:1 9|24 6:1 10|8 49:2 1|41 51:2 2|50 87:2 3|78 7:2 4|76 52:2 5|100 83:2 6|77 95:2 7|57 89:2 8|56 48:2 9|52 51:2 10|18 47:3 1|58 2:3 2|20 8:3 3|46 72:3 4|53 52:3 5|86 93:3 6|41 61:3 7|52 77:3 8|41 65:3 9|38 39:3 10|18 73:4 1|62 65:4 2|18 76:4 3|29 49:4 4|91 63:4 5|25 84:4 6|36 41:4 7|42 85:4 8|37 24:4 9|34 6:4 10|3 49:5 1|54 21:5 2|9 52:5 3|96 13:5 4|24 19:5 5|71 37:5 6|36 13:5 7|60 14:5 8|70 93:5 9|69 5:5 10|23 92:6 1|84 65:6 2|22 66:6 3|25 30:6 4|97 98:6 5|74 60:6 6|50 44:6 7|87 44:6 8|5 37:6 9|19 4:6 10|42 53:7 1|21 70:7 2|55 64:7 3|94 5:7 4|97 29:7 5|18 4:7 6|36 73:7 7|23 32:7 8|21 51:7 9|70 73:7 10|96 98:8 1|22 33:8 2|18 10:8 3|34 78:8 4|37 28:8 5|55 3:8 6|53 26:8 7|48 33:8 8|53 57:8 9|68 49:8 10|19 39:9 1|65 42:9 2|44 17:9 3|10 5:9 4|61 65:9 5|21 90:9 6|60 85:9 7|28 67:9 8|16 65:9 9|61 36:9 10|63 42:10 1|2 77:10 2|70 82:10 3|69 33:10 4|17 28:10 5|77 63:10 6|70 54:10 7|91 11:10 8|46 31:10 9|78 6:10 10</relation>
    <relation name="R25" arity="2" nbTuples="100" semantics="soft" defaultCost="infinity">11 69:1 1|56 99:1 2|5 93:1 3|32 23:1 4|93 74:1 5|5 83:1 6|65 35:1 7|32 44:1 8|35 18:1 9|10 6:1 10|13 9:2 1|17 53:2 2|68 86:2 3|33 68:2 4|2 59:2 5|45 13:2 6|59 90:2 7|48 86:2 8|18 31:2 9|96 84:2 10|37 88:3 1|49 17:3 2|35 59:3 3|21 30:3 4|11 62:3 5|96 50:3 6|79 42:3 7|23 38:3 8|17 81:3 9|72 28:3 10|40 58:4 1|56 22:4 2|22 14:4 3|71 52:4 4|73 5:4 5|47 88:4 6|77 87:4 7|28 73:4 8|92 46:4 9|100 55:4 10|3 91:5 1|53 89:5 2|55 12:5 3|34 84:5 4|36 79:5 5|51 84:5 6|83 89:5 7|51 53:5 8|78 15:5 9|16 92:5 10|62 76:6 1|53 73:6 2|32 70:6 3|51 62:6 4|28 17:6 5|41 41:6 6|2 65:6 7|49 61:6 8|28 22:6 9|73 75:6 10|6 11:7 1|13 48:7 2|4 36:7 3|59 67:7 4|24 3:7 5|38 90:7 6|57 30:7 7|23 63:7 8|65 53:7 9|61 17:7 10|68 9:8 1|60 51:8 2|53 84:8 3|44 31:8 4|1 71:8 5|65 100:8 6|49 12:8 7|65 24:8 8|7 58:8 9|15 15:8 10|55 93:9 1|28 51:9 2|96 87:9 3|30 69:9 4|79 2:9 5|5 83:9 6|67 42:9 7|47 41:9 8|54 80:9 9|82 29:9 10|98 76:10 1|70 71:10 2|24 68:10 3|73 98:10 4|25 54:10 5|4 7:10 6|73 11:10 7|9 45:10 8|90 20:10 9|65 13:10 10</relation>
    <relation name="R26" arity="2" nbTuples="100" semantics="soft" defaultCost="infinity">27 88:1 1|42 19:1 2|24 94:1 3|24 51:1 4|71 24:1 5|97 10:1 6|80 9:1 7|49 62:1 8|62 79:1 9|69 59:1 10|56 59:2 1|30 14:2 2|20 8:2 3|55 85:2 4|63 14:2 5|2 88:2 6|50 65:2 7|65 30:2 8|21 13:2 9|23 11:2 10|85 66:3 1|42 43:3 2|95 59:3 3|46 76:3 4|5 54:3 5|97 42:3 6|13 67:3 7|5 85:3 8|36 19:3 9|43 25:3 10|10 36:4 1|8 29:4 2|39 75:4 3|60 24:4 4|96 48:4 5|93 79:4 6|63 91:4 7|55 26:4 8|55 23:4 9|1 35:4 10|92 26:5 1|78 99:5 2|4 74:5 3|71 98:5 4|35 29:5 5|16 89:5 6|79 42:5 7|58 25:5 8|28 80:5 9|79 92:5 10|29 10:6 1|29 93:6 2|48 8:6 3|38 21:6 4|27 21:6 5|90 97:6 6|55 98:6 7|95 89:6 8|36 48:6 9|42 28:6 10|20 72:7 1|86 17:7 2|88 100:7 3|92 37:7 4|5 13:7 5|41 18:7 6|61 52:7 7|32 66:7 8|83 60:7 9|66 14:7 10|59 34:8 1|83 94:8 2|45 7:8 3|13 99:8 4|42 28:8 5|73 48:8 6|11 61:8 7|53 42:8 8|54 44:8 9|84 60:8 10|47 62:9 1|66 5:9 2|33 75:9 3|83 86:9 4|54 62:9 5|24 10:9 6|28 67:9 7|33 2:9 8|84 15:9 9|17 89:9 10|40 41:10 1|50 47:10 2|3 28:10 3|48 91:10 4|56 49:10 5|43 97:10 6|90 72:10 7|21 34:10 8|56 67:10 9|53 56:10 10</relation>
    <relation name="R27" arity="2" nbTuples="100" semantics="soft" defaultCost="infinity">60 60:1 1|62 39:1 2|13 40:1 3|87 25:1 4|42 32:1 5|75 59:1 6|8 46:1 7|12 82:1 8|46 3:1 9|11 7:1 10|21 34:2 1|38 62:2 2|11 75:2 3|99 48:2 4|1 55:2 5|33 52:2 6|7 18:2 7|80 96:2 8|92 3:2 9|24 21:2 10|34 53:3 1|33 43:3 2|87 11:3 3|89 44:3 4|57 11:3 5|81 2:3 6|35 87:3 7|47 9:3 8|47 47:3 9|23 53:3 10|14 93:4 1|88 6:4 2|27 28:4 3|36 3:4 4|64 72:4 5|15 30:4 6|50 28:4 7|23 28:4 8|13 100:4 9|78 59:4 10|47 96:5 1|18 33:5 2|72 20:5 3|31 87:5 4|29 84:5 5|74 53:5 6|60 65:5 7|40 19:5 8|26 46:5 9|82 100:5 10|97 96:6 1|9 51:6 2|4 51:6 3|11 100:6 4|72 2:6 5|26 9:6 6|81 68:6 7|55 97:6 8|62 41:6 9|34 16:6 10|46 10:7 1|41 6:7 2|87 21:7 3|71 91:7 4|50 56:7 5|21 50:7 6|4 44:7 7|50 26:7 8|9 84:7 9|53 9:7 10|74 68:8 1|57 80:8 2|59 80:8 3|61 61:8 4|74 59:8 5|4 90:8 6|36 6:8 7|99 4:8 8|21 34:8 9|55 85:8 10|79 52:9 1|89 85:9 2|35 21:9 3|7 59:9 4|80 91:9 5|95 65:9 6|61 88:9 7|11 31:9 8|24 21:9 9|42 10:9 10|22 9:10 1|49 5:10 2|97 65:10 3|12 81:10 4|77 83:10 5|14 7:10 6|51 52:10 7|67 64:10 8|4 7:10 9|41 54:10 10</relation>
    <relation name="R28" arity="2" nbTuples="100" semantics="soft" defaultCost="infinity">59 10:1 1|78 59:1 2|35 82:1 3|10 94:1 4|95 44:1 5|62 23:1 6|7 7:1 7|5 17:1 8|28 68:1 9|62 43:1 10|7 61:2 1|96 20:2 2|5 31:2 3|13 59:2 4|37 19:2 5|90 83:2 6|64 47:2 7|84 1:2 8|13 25:2 9|56 94:2 10|20 15:3 1|88 73:3 2|71 20:3 3|38 12:3 4|87 97:3 5|98 24:3 6|61 8:3 7|85 73:3 8|46 87:3 9|22 75:3 10|41 3:4 1|79 77:4 2|69 88:4 3|1 94:4 4|3 87:4 5|47 99:4 6|64 82:4 7|61 51:4 8|87 74:4 9|69 17:4 10|87 56:5 1|17 69:5 2|83 69:5 3|27 68:5 4|46 20:5 5|5 78:5 6|7 46:5 7|60 39:5 8|1 46:5 9|10 28:5 10|11 6:6 1|16 85:6 2|9 78:6 3|94 17:6 4|68 79:6 5|20 24:6 6|100 30:6 7|64 40:6 8|23 76:6 9|88 36:6 10|61 51:7 1|5 64:7 2|26 18:7 3|72 88:7 4|67 24:7 5|100 93:7 6|68 87:7 7|8 44:7 8|95 44:7 9|92 75:7 10|98 79:8 1|93 44:8 2|7 67:8 3|58 45:8 4|82 57:8 5|35 53:8 6|76 51:8 7|26 45:8 8|43 31:8 9|28 21:8 10|6 12:9 1|12 32:9 2|88 14:9 3|62 94:9 4|70 72:9 5|95 72:9 6|100 28:9 7|66 84:9 8|50 77:9 9|51 100:9 10|79 68:10 1|40 72:10 2|72 7:10 3|92 62:10 4|29 34:10 5|28 7:10 6|64 2:10 7|99 100:10 8|39 4:10 9|40 36:10 10</relation>
    <relation name="R29" arity="2" nbTuples="100" semantics="soft" defaultCost="infinity">73 88:1 1|58 26:1 2|15 97:1 3|19 53:1 4|27 68:1 5|98 1:1 6|37 52:1 7|11 81:1 8|25 4:1 9|30 21:1 10|73 24:2 1|94 3:2 2|95 28:2 3|21 65:2 4|57 72:2 5|62 19:2 6|46 43:2 7|36 74:2 8|14 95:2 9|82 90:2 10|5 95:3 1|63 41:3 2|7 20:3 3|48 90:3 4|23 40:3 5|84 57:3 6|12 84:3 7|31 91:3 8|87 38:3 9|54 25:3 10|66 29:4 1|78 41:4 2|60 39:4 3|14 45:4 4|35 21:4 5|9 14:4 6|55 44:4 7|46 34:4 8|4 64:4 9|24 40:4 10|12 59:5 1|40 21:5 2|75 51:5 3|18 47:5 4|11 82:5 5|34 50:5 6|38 1:5 7|60 68:5 8|75 78:5 9|49 65:5 10|42 45:6 1|79 4:6 2|20 35:6 3|37 74:6 4|74 80:6 5|90 36:6 6|62 14:6 7|94 94:6 8|56 2:6 9|17 31:6 10|2 32:7 1|22 52:7 2|71 75:7 3|19 85:7 4|24 35:7 5|43 79:7 6|8 6:7 7|21 5:7 8|98 52:7 9|89 14:7 10|91 38:8 1|4 9:8 2|68 52:8 3|27 21:8 4|12 70:8 5|8 1:8 6|53 24:8 7|91 80:8 8|88 69:8 9|50 64:8 10|16 56:9 1|36 1:9 2|29 39:9 3|59 51:9 4|62 99:9 5|25 78:9 6|66 55:9 7|89 97:9 8|63 25:9 9|20 80:9 10|86 81:10 1|56 58:10 2|46 23:10 3|46 37:10 4|75 29:10 5|100 61:10 6|72 83:10 7|33 89:10 8|58 29:10 9|92 22:10 10</relation>
    <relation name="R30" arity="2" nbTuples="100" semantics="soft" defaultCost="infinity">90 77:1 1|64 86:1 2|92 9:1 3|14 56:1 4|68 27:1 5|86 61:1 6|54 20:1 7|91 7:1 8|2 18:1 9|58 25:1 10|27 48:2 1|60 44:2 2|78 2:2 3|44 47:2 4|64 83:2 5|89 22:2 6|38 91:2 7|73 13:2 8|12 68:2 9|96 98:2 10|58 52:3 1|27 86:3 2|1 20:3 3|27 49:3 4|55 38:3 5|33 15:3 6|29 9:3 7|82 31:3 8|72 14:3 9|58 50:3 10|18 38:4 1|14 79:4 2|20 80:4 3|43 72:4 4|8 51:4 5|35 45:4 6|59 86:4 7|18 44:4 8|13 76:4 9|94 98:4 10|54 95:5 1|100 36:5 2|65 62:5 3|26 68:5 4|48 39:5 5|41 90:5 6|5 82:5 7|79 79:5 8|26 70:5 9|94 17:5 10|18 10:6 1|65 15:6 2|65 11:6 3|20 52:6 4|5 83:6 5|99 23:6 6|89 50:6 7|27 1:6 8|38 12:6 9|22 25:6 10|87 34:7 1|54 56:7 2|55 8:7 3|12 12:7 4|60 56:7 5|4 78:7 6|78 36:7 7|38 34:7 8|85 47:7 9|5 46:7 10|65 2:8 1|19 8:8 2|42 7:8 3|61 44:8 4|33 45:8 5|70 17:8 6|18 45:8 7|99 33:8 8|9 92:8 9|61 58:8 10|100 5:9 1|55 12:9 2|89 95:9 3|29 68:9 4|13 9:9 5|26 89:9 6|30 48:9 7|6 50:9 8|62 29:9 9|92 94:9 10|91 70:10 1|53 51:10 2|97 77:10 3|95 24:10 4|98 92:10 5|19 82:10 6|91 86:10 7|17 92:10 8|7 82:10 9|66 84:10 10</relation>
    <relation name="R31" arity="2" nbTuples="100" semantics="soft" defaultCost="infinity">19 94:1 1|90 13:1 2|80 4:1 3|28 70:1 4|69 79:1 5|43 66:1 6|12 91:1 7|82 99:1 8|16 99:1 9|69 4:1 10|59 76:2 1|68 70:2 2|57 26:2 3|46 6:2 4|62 8:2 5|85 33:2 6|74 95:2 7|72 79:2 8|67 62:2 9|28 53:2 10|73 92:3 1|87 80:3 2|89 4:3 3|63 94:3 4|33 59:3 5|78 94:3 6|67 75:3 7|60 78:3 8|37 88:3 9|14 92:3 10|95 7:4 1|12 59:4 2|89 31:4 3|51 67:4 4|53 84:4 5|13 20:4 6|34 63:4 7|84 7:4 8|58 11:4 9|92 51:4 10|31 41:5 1|57 58:5 2|95 55:5 3|11 9:5 4|51 77:5 5|62 94:5 6|31 65:5 7|66 38:5 8|88 16:5 9|63 85:5 10|94 94:6 1|65 10:6 2|29 64:6 3|47 34:6 4|75 75:6 5|72 18:6 6|1 31:6 7|92 34:6 8|100 26:6 9|28 19:6 10|87 70:7 1|74 44:7 2|64 85:7 3|93 30:7 4|4 36:7 5|87 10:7 6|29 90:7 7|78 3:7 8|60 90:7 9|35 64:7 10|28 80:8 1|55 43:8 2|44 21:8 3|10 78:8 4|36 62:8 5|57 47:8 6|15 71:8 7|83 66:8 8|78 62:8 9|20 71:8 10|93 68:9 1|56 48:9 2|5 87:9 3|21 56:9 4|75 23:9 5|60 26:9 6|58 37:9 7|12 73:9 8|10 31:9 9|5 44:9 10|84 55:10 1|59 61:10 2|25 88:10 3|96 10:10 4|86 96:10 5|34 76:10 6|87 11:10 7|87 24:10 8|29 74:10 9|21 73:10 10</relation>
    <relation name="R32" arity="2" nbTuples="100" semantics="soft" defaultCost="infinity">23 25:1 1|38 29:1 2|17 96:1 3|24 78:1 4|51 56:1 5|84 81:1 6|15 92:1 7|8 45:1 8|92 42:1 9|49 7:1 10|98 26:2 1|91 80:2 2|54 50:2 3|44 92:2 4|36 12:2 5|78 90:2 6|25 56:2 7|43 21:2 8|46 95:2 9|2 96:2 10|5 40:3 1|36 58:3 2|77 59:3 3|14 96:3 4|61 94:3 5|81 50:3 6|12 83:3 7|43 91:3 8|1 40:3 9|16 76:3 10|86 42:4 1|2 97:4 2|79 17:4 3|6 91:4 4|77 29:4 5|29 2:4 6|99 77:4 7|30 17:4 8|3 62:4 9|77 53:4 10|64 99:5 1|40 100:5 2|29 76:5 3|95 79:5 4|87 18:5 5|31 30:5 6|93 24:5 7|74 74:5 8|85 15:5 9|23 83:5 10|68 49:6 1|29 12:6 2|89 31:6 3|36 46:6 4|44 84:6 5|55 55:6 6|55 89:6 7|8 20:6 8|98 99:6 9|88 83:6 10|74 38:7 1|88 24:7 2|65 6:7 3|33 59:7 4|95 57:7 5|99 41:7 6|50 77:7 7|58 98:7 8|8 88:7 9|69 79:7 10|37 58:8 1|69 12:8 2|77 77:8 3|53 29:8 4|80 66:8 5|99 47:8 6|92 34:8 7|12 61:8 8|82 8:8 9|85 39:8 10|87 66:9 1|13 79:9 2|9 55:9 3|25 41:9 4|55 26:9 5|64 20:9 6|81 70:9 7|25 15:9 8|47 82:9 9|11 83:9 10|38 66:10 1|77 80:10 2|34 5:10 3|45 13:10 4|94 40:10 5|45 63:10 6|71 25:10 7|5 74:10 8|93 17:10 9|32 98:10 10</relation>
    <relation name="R33" arity="2" nbTuples="100" semantics="soft" defaultCost="infinity">100 17:1 1|69 98:1 2|52 88:1 3|60 59:1 4|72 92:1 5|81 84:1 6|58 48:1 7|97 37:1 8|78 25:1 9|49 80:1 10|39 39:2 1|97 87:2 2|10 44:2 3|93 82:2 4|35 77:2 5|44 1:2 6|14 47:2 7|67 35:2 8|40 10:2 9|22 99:2 10|86 36:3 1|61 8:3 2|86 25:3 3|37 33:3 4|29 81:3 5|39 84:3 6|94 33:3 7|76 34:3 8|75 50:3 9|13 90:3 10|11 60:4 1|84 79:4 2|29 68:4 3|25 52:4 4|4 41:4 5|68 29:4 6|13 94:4 7|91 64:4 8|98 15:4 9|90 73:4 10|92 33:5 1|48 76:5 2|50 32:5 3|89 93:5 4|16 7:5 5|84 74:5 6|18 36:5 7|44 6:5 8|19 68:5 9|59 92:5 10|63 98:6 1|85 81:6 2|56 25:6 3|39 73:6 4|88 90:6 5|89 17:6 6|62 98:6 7|4 77:6 8|5 40:6 9|42 24:6 10|67 57:7 1|97 1:7 2|79 2:7 3|37 71:7 4|8 75:7 5|37 68:7 6|2 34:7 7|41 59:7 8|12 20:7 9|100 76:7 10|89 64:8 1|66 58:8 2|48 66:8 3|42 37:8 4|90 95:8 5|11 10:8 6|71 86:8 7|31 46:8 8|69 67:8 9|59 75:8 10|100 73:9 1|96 42:9 2|9 88:9 3|61 86:9 4|6 86:9 5|21 67:9 6|10 1:9 7|30 36:9 8|15 32:9 9|38 30:9 10|14 35:10 1|19 14:10 2|30 22:10 3|91 34:10 4|75 80:10 5|84 56:10 6|37 57:10 7|88 23:10 8|35 67:10 9|26 89:10 10</relation>
    <relation name="R34" arity="2" nbTuples="100" semantics="soft" defaultCost="infinity">60 46:1 1|58 44:1 2|5 43:1 3|74 72:1 4|54 58:1 5|65 55:1 6|42 83:1 7|58 73:1 8|80 43:1 9|76 9:1 10|66 71:2 1|83 33:2 2|85 2:2 3|55 90:2 4|78 42:2 5|95 97:2 6|76 73:2 7|49 96:2 8|64 76:2 9|6 26:2 10|77 58:3 1|81 86:3 2|86 66:3 3|18 15:3 4|94 28:3 5|66 30:3 6|5 22:3 7|64 77:3 8|34 67:3 9|22 47:3 10|97 79:4 1|56 70:4 2|55 42:4 3|20 8:4 4|29 6:4 5|4 82:4 6|39 12:4 7|32 25:4 8|31 51:4 9|53 98:4 10|7 18:5 1|40 88:5 2|76 67:5 3|44 12:5 4|34 11:5 5|16 95:5 6|43 87:5 7|99 55:5 8|30 10:5 9|11 87:5 10|38 69:6 1|96 57:6 2|78 100:6 3|92 95:6 4|86 10:6 5|67 76:6 6|68 14:6 7|12 50:6 8|35 3:6 9|39 35:6 10|55 49:7 1|19 32:7 2|22 97:7 3|19 61:7 4|31 23:7 5|29 28:7 6|86 64:7 7|67 38:7 8|86 64:7 9|16 50:7 10|49 8:8 1|24 90:8 2|12 89:8 3|100 30:8 4|92 46:8 5|85 59:8 6|64 21:8 7|34 77:8 8|78 63:8 9|35 64:8 10|76 43:9 1|25 87:9 2|22 14:9 3|87 38:9 4|7 91:9 5|28 16:9 6|14 19:9 7|86 83:9 8|66 32:9 9|12 80:9 10|14 95:10 1|76 93:10 2|34 91:10 3|81 26:10 4|5 90:10 5|43 35:10 6|81 5:10 7|94 90:10 8|65 43:10 9|69 82:10 10</relation>
    <relation name="R35" arity="2" nbTuples="100" semantics="soft" defaultCost="infinity">53 28:1 1|27 48:1 2|85 66:1 3|77 41:1 4|71 18:1 5|65 8:1 6|54 27:1 7|40 33:1 8|77 71:1 9|21 18:1 10|82 83:2 1|90 94:2 2|1 94:2 3|7 66:2 4|41 88:2 5|50 17:2 6|50 16:2 7|21 22:2 8|30 82:2 9|66 61:2 10|36 96:3 1|23 28:3 2|5 22:3 3|23 86:3 4|1 73:3 5|2 43:3 6|34 25:3 7|72 85:3 8|92 54:3 9|62 3:3 10|55 32:4 1|94 46:4 2|7 52:4 3|88 47:4 4|51 1:4 5|82 39:4 6|11 9:4 7|59 22:4 8|80 4:4 9|14 14:4 10|90 75:5 1|25 63:5 2|15 80:5 3|58 84:5 4|99 14:5 5|59 27:5 6|77 58:5 7|24 88:5 8|12 74:5 9|57 2:5 10|81 71:6 1|48 84:6 2|89 38:6 3|52 36:6 4|14 14:6 5|85 13:6 6|14 26:6 7|49 64:6 8|19 17:6 9|42 22:6 10|69 44:7 1|4 10:7 2|65 38:7 3|78 61:7 4|49 73:7 5|17 97:7 6|11 96:7 7|46 65:7 8|33 62:7 9|95 1:7 10|94 4:8 1|59 2:8 2|60 69:8 3|4 29:8 4|17 64:8 5|14 43:8 6|93 35:8 7|39 2:8 8|1 35:8 9|89 92:8 10|47 27:9 1|54 63:9 2|32 98:9 3|100 71:9 4|24 61:9 5|37 74:9 6|15 59:9 7|6 50:9 8|89 85:9 9|42 41:9 10|15 83:10 1|63 80:10 2|64 5:10 3|90 84:10 4|60 41:10 5|89 53:10 6|45 66:10 7|3 65:10 8|12 4:10 9|92 3:10 10</relation>
    <relation name="R36" arity="2" nbTuples="100" semantics="soft" defaultCost="infinity">42 22:1 1|51 9:1 2|55 40:1 3|55 21:1 4|16 71:1 5|7 3:1 6|42 74:1 7|96 58:1 8|70 27:1 9|47 55:1 10|100 30:2 1|44 19:2 2|88 54:2 3|40 36:2 4|91 66:2 5|96 91:2 6|60 90:2 7|21 49:2 8|83 55:2 9|45 47:2 10|24 36:3 1|31 96:3 2|58 97:3 3|93 21:3 4|4 83:3 5|65 35:3 6|80 45:3 7|5 53:3 8|49 2:3 9|83 45:3 10|7 95:4 1|40 35:4 2|77 33:4 3|57 47:4 4|83 59:4 5|85 24:4 6|86 28:4 7|54 46:4 8|87 29:4 9|79 90:4 10|5 45:5 1|94 93:5 2|3 3:5 3|91 14:5 4|71 3:5 5|32 78:5 6|40 25:5 7|94 69:5 8|62 29:5 9|35 7:5 10|16 66:6 1|53 35:6 2|31 77:6 3|72 31:6 4|84 37:6 5|21 36:6 6|20 83:6 7|29 12:6 8|79 30:6 9|92 94:6 10|38 96:7 1|22 56:7 2|87 8:7 3|80 51:7 4|35 93:7 5|64 56:7 6|89 2:7 7|14 95:7 8|21 73:7 9|8 99:7 10|14 84:8 1|57 85:8 2|91 89:8 3|89 60:8 4|16 19:8 5|4 77:8 6|67 47:8 7|12 72:8 8|61 22:8 9|12 84:8 10|67 10:9 1|72 34:9 2|68 72:9 3|56 26:9 4|61 65:9 5|7 25:9 6|65 49:9 7|40 48:9 8|73 34:9 9|18 6:9 10|41 9:10 1|82 21:10 2|32 64:10 3|90 50:10 4|8 12:10 5|54 50:10 6|4 8:10 7|25 19:10 8|1 54:10 9|68 51:10 10</relation>
    <relation name="R37" arity="2" nbTuples="100" semantics="soft" defaultCost="infinity">30 78:1 1|60 81:1 2|83 84:1 3|18 71:1 4|66 50:1 5|12 45:1 6|40 100:1 7|18 70:1 8|7 32:1 9|7 35:1 10|64 56:2 1|10 80:2 2|18 48:2 3|66 63:2 4|75 24:2 5|27 18:2 6|36 72:2 7|45 40:2 8|33 88:2 9|29 17:2 10|85 31:3 1|75 55:3 2|21 78:3 3|51 87:3 4|32 75:3 5|40 8:3 6|18 51:3 7|33 41:3 8|87 42:3 9|77 67:3 10|95 96:4 1|14 46:4 2|3 4:4 3|2 98:4 4|82 12:4 5|26 66:4 6|42 68:4 7|92 83:4 8|9 79:4 9|96 15:4 10|12 38:5 1|68 19:5 2|18 30:5 3|64 58:5 4|88 94:5 5|73 72:5 6|85 97:5 7|66 98:5 8|72 38:5 9|32 25:5 10|10 81:6 1|27 42:6 2|65 98:6 3|35 44:6 4|61 68:6 5|99 60:6 6|37 3:6 7|87 52:6 8|87 99:6 9|95 49:6 10|31 70:7 1|13 79:7 2|21 59:7 3|34 75:7 4|40 58:7 5|10 42:7 6|47 49:7 7|93 74:7 8|33 86:7 9|88 60:7 10|10 51:8 1|16 2:8 2|23 23:8 3|43 13:8 4|76 4:8 5|50 91:8 6|6 88:8 7|45 91:8 8|82 42:8 9|82 44:8 10|11 24:9 1|38 17:9 2|32 73:9 3|18 64:9 4|39 32:9 5|1 11:9 6|27 3:9 7|24 28:9 8|83 82:9 9|88 41:9 10|33 17:10 1|3 16:10 2|58 36:10 3|64 86:10 4|31 77:10 5|4 76:10 6|82 42:10 7|15 95:10 8|99 19:10 9|63 98:10 10</relation>
    <relation name="R38" arity="2" nbTuples="100" semantics="soft" defaultCost="infinity">82 98:1 1|65 17:1 2|18 30:1 3|44 91:1 4|24 83:1 5|63 47:1 6|5 51:1 7|14 18:1 8|91 14:1 9|11 6:1 10|19 40:2 1|65 28:2 2|48 65:2 3|31 44:2 4|85 85:2 5|1 69:2 6|75 64:2 7|19 47:2 8|34 50:2 9|4 96:2 10|63 58:3 1|13 77:3 2|54 1:3 3|85 5:3 4|90 1:3 5|77 78:3 6|11 44:3 7|74 33:3 8|36 12:3 9|90 33:3 10|68 51:4 1|89 34:4 2|90 6:4 3|73 49:4 4|18 99:4 5|14 11:4 6|75 3:4 7|14 97:4 8|12 7:4 9|56 53:4 10|76 48:5 1|54 58:5 2|43 58:5 3|71 23:5 4|59 22:5 5|54 31:5 6|26 63:5 7|73 90:5 8|15 6:5 9|62 3:5 10|70 69:6 1|74 96:6 2|59 41:6 3|33 8:6 4|50 40:6 5|8 4:6 6|78 97:6 7|91 100:6 8|1 58:6 9|47 80:6 10|2 23:7 1|19 30:7 2|20 26:7 3|8 80:7 4|46 73:7 5|24 10:7 6|39 62:7 7|5 69:7 8|36 8:7 9|16 84:7 10|75 23:8 1|7 82:8 2|37 18:8 3|90 48:8 4|23 94:8 5|91 1:8 6|28 36:8 7|6 99:8 8|12 36:8 9|8 15:8 10|100 8:9 1|2 91:9 2|34 74:9 3|3 85:9 4|68 61:9 5|90 32:9 6|56 64:9 7|61 29:9 8|30 83:9 9|17 59:9 10|31 85:10 1|53 3:10 2|8 91:10 3|84 56:10 4|88 31:10 5|21 36:10 6|51 75:10 7|71 20:10 8|76 2:10 9|21 49:10 10</relation>
    <relation name="R39" arity="2" nbTuples="100" semantics="soft" defaultCost="infinity">100 19:1 1|4 82:1 2|69 23:1 3|8 74:1 4|21 52:1 5|44 43:1 6|82 40:1 7|40 38:1 8|79 83:1 9|17 72:1 10|32 66:2 1|30 84:2 2|99 11:2 3|93 84:2 4|54 79:2 5|74 50:2 6|33 19:2 7|80 98:2 8|71 1:2 9|29 25:2 10|39 95:3 1|15 30:3 2|48 4:3 3|32 45:3 4|28 40:3 5|35 89:3 6|98 15:3 7|74 9:3 8|50 54:3 9|88 61:3 10|23 29:4 1|69 18:4 2|16 6:4 3|4 17:4 4|96 54:4 5|83 79:4 6|75 32:4 7|31 73:4 8|20 28:4 9|26 18:4 10|98 24:5 1|30 78:5 2|32 99:5 3|98 95:5 4|38 98:5 5|45 26:5 6|20 53:5 7|60 11:5 8|69 40:5 9|28 10:5 10|80 29:6 1|73 70:6 2|13 100:6 3|73 54:6 4|39 64:6 5|6 7:6 6|19 56:6 7|75 8:6 8|98 37:6 9|30 14:6 10|58 72:7 1|43 86:7 2|1 35:7 3|33 26:7 4|22 38:7 5|10 72:7 6|9 36:7 7|26 29:7 8|74 48:7 9|33 40:7 10|45 85:8 1|33 37:8 2|68 61:8 3|75 52:8 4|45 23:8 5|78 7:8 6|29 46:8 7|7 31:8 8|12 76:8 9|4 27:8 10|91 29:9 1|68 32:9 2|89 29:9 3|9 80:9 4|100 51:9 5|85 43:9 6|63 34:9 7|65 53:9 8|46 43:9 9|34 5:9 10|86 26:10 1|53 81:10 2|87 63:10 3|82 20:10 4|81 50:10 5|58 13:10 6|68 41:10 7|66 91:10 8|46 24:10 9|69 49:10 10</relation>
    <relation name="R40" arity="2" nbTuples="100" semantics="soft" defaultCost="infinity">48 54:1 1|74 19:1 2|1 90:1 3|98 1:1 4|91 85:1 5|51 40:1 6|16 19:1 7|23 44:1 8|94 86:1 9|40 85:1 10|29 89:2 1|97 94:2 2|43 18:2 3|21 87:2 4|49 38:2 5|86 11:2 6|19 37:2 7|29 84:2 8|81 63:2 9|37 12:2 10|6 72:3 1|46 82:3 2|39 28:3 3|83 53:3 4|79 87:3 5|3 62:3 6|17 90:3 7|25 7:3 8|49 47:3 9|39 79:3 10|54 51:4 1|68 52:4 2|9 13:4 3|4 60:4 4|95 19:4 5|87 35:4 6|20 37:4 7|1 4:4 8|34 13:4 9|54 96:4 10|98 47:5 1|98 51:5 2|12 47:5 3|53 49:5 4|27 27:5 5|72 64:5 6|84 100:5 7|60 61:5 8|86 39:5 9|44 42:5 10|80 22:6 1|73 79:6 2|64 38:6 3|33 57:6 4|38 63:6 5|13 93:6 6|28 85:6 7|35 92:6 8|75 13:6 9|29 34:6 10|29 49:7 1|2 10:7 2|19 89:7 3|79 47:7 4|85 60:7 5|73 93:7 6|26 7:7 7|79 86:7 8|86 55:7 9|90 18:7 10|57 30:8 1|35 25:8 2|74 15:8 3|7 73:8 4|80 76:8 5|93 79:8 6|28 11:8 7|50 21:8 8|22 26:8 9|78 75:8 10|43 80:9 1|10 62:9 2|2 70:9 3|21 25:9 4|75 12:9 5|76 67:9 6|1 75:9 7|73 86:9 8|13 27:9 9|20 67:9 10|56 74:10 1|58 14:10 2|72 53:10 3|9 24:10 4|91 96:10 5|33 39:10 6|41 48:10 7|10 28:10 8|13 95:10 9|37 19:10 10</relation>
    <relation name="R41" arity="2" nbTuples="100" semantics="soft" defaultCost="infinity">26 28:1 1|89 81:1 2|43 48:1 3|52 63:1 4|52 86:1 5|41 78:1 6|51 21:1 7|16 16:1 8|45 16:1 9|4 84:1 10|22 39:2 1|53 46:2 2|87 81:2 3|26 71:2 4|76 96:2 5|5 90:2 6|15 91:2 7|99 69:2 8|7 87:2 9|99 40:2 10|22 70:3 1|82 32:3 2|28 72:3 3|70 68:3 4|69 32:3 5|74 37:3 6|17 74:3 7|18 35:3 8|11 3:3 9|2 63:3 10|24 86:4 1|89 30:4 2|11 53:4 3|43 13:4 4|76 49:4 5|89 23:4 6|88 17:4 7|99 77:4 8|75 2:4 9|85 46:4 10|19 31:5 1|83 56:5 2|99 32:5 3|42 19:5 4|96 14:5 5|86 87:5 6|39 78:5 7|4 97:5 8|6 57:5 9|44 48:5 10|27 56:6 1|21 94:6 2|86 9:6 3|18 19:6 4|53 12:6 5|74 22:6 6|67 80:6 7|50 37:6 8|66 21:6 9|57 47:6 10|25 80:7 1|70 83:7 2|1 98:7 3|9 41:7 4|74 83:7 5|58 61:7 6|93 76:7 7|13 93:7 8|90 78:7 9|88 73:7 10|59 66:8 1|98 8:8 2|58 42:8 3|12 14:8 4|58 18:8 5|26 97:8 6|60 53:8 7|58 15:8 8|71 36:8 9|29 46:8 10|49 23:9 1|48 14:9 2|48 22:9 3|32 17:9 4|98 31:9 5|62 50:9 6|16 48:9 7|3 7:9 8|96 63:9 9|5 94:9 10|58 80:10 1|82 92:10 2|39 11:10 3|51 65:10 4|93 14:10 5|92 7:10 6|39 81:10 7|76 99:10 8|16 81:10 9|41 48:10 10</relation>
    <relation name="R42" arity="2" nbTuples="100" semantics="soft" defaultCost="infinity">48 9:1 1|96 59:1 2|96 42:1 3|70 2:1 4|71 84:1 5|72 19:1 6|16 87:1 7|86 40:1 8|5 27:1 9|65 54:1 10|21 82:2 1|1 23:2 2|49 94:2 3|26 9:2 4|7 63:2 5|74 10:2 6|51 66:2 7|76 41:2 8|52 44:2 9|99 63:2 10|97 74:3 1|2 56:3 2|92 99:3 3|17 98:3 4|58 62:3 5|71 81:3 6|78 40:3 7|30 21:3 8|48 79:3 9|52 37:3 10|77 81:4 1|31 46:4 2|62 72:4 3|73 24:4 4|94 93:4 5|11 86:4 6|89 95:4 7|79 11:4 8|34 55:4 9|82 67:4 10|26 78:5 1|59 98:5 2|32 78:5 3|33 1:5 4|43 13:5 5|44 8:5 6|14 49:5 7|10 16:5 8|61 44:5 9|18 6:5 10|74 26:6 1|83 46:6 2|51 85:6 3|76 60:6 4|73 79:6 5|54 5:6 6|71 86:6 7|28 99:6 8|99 54:6 9|96 11:6 10|91 23:7 1|32 20:7 2|47 12:7 3|49 34:7 4|70 1:7 5|8 58:7 6|5 67:7 7|1 86:7 8|99 70:7 9|58 20:7 10|45 22:8 1|31 67:8 2|12 8:8 3|1 42:8 4|73 83:8 5|100 42:8 6|29 18:8 7|100 26:8 8|83 95:8 9|5 15:8 10|93 44:9 1|28 58:9 2|2 30:9 3|40 26:9 4|6 1:9 5|15 29:9 6|41 28:9 7|29 72:9 8|75 73:9 9|66 90:9 10|83 62:10 1|18 49:10 2|31 31:10 3|35 30:10 4|65 81:10 5|53 55:10 6|75 58:10 7|8 48:10 8|50 54:10 9|73 93:10 10</relation>
    <relation name="R43" arity="2" nbTuples="100" semantics="soft" defaultCost="infinity">69 12:1 1|25 63:1 2|80 20:1 3|86 94:1 4|74 34:1 5|40 83:1 6|66 12:1 7|27 1:1 8|93 95:1 9|100 15:1 10|59 12:2 1|7 32:2 2|95 48:2 3|99 14:2 4|92 60:2 5|96 90:2 6|8 11:2 7|34 76:2 8|2 16:2 9|5 75:2 10|4 8:3 1|57 28:3 2|77 50:3 3|57 51:3 4|35 44:3 5|27 92:3 6|64 18:3 7|71 41:3 8|75 87:3 9|76 91:3 10|49 36:4 1|88 70:4 2|78 86:4 3|65 53:4 4|98 68:4 5|12 71:4 6|74 45:4 7|88 23:4 8|14 84:4 9|57 32:4 10|39 31:5 1|39 73:5 2|47 64:5 3|17 39:5 4|21 99:5 5|62 97:5 6|60 42:5 7|91 51:5 8|24 45:5 9|54 10:5 10|51 26:6 1|46 14:6 2|56 19:6 3|77 96:6 4|73 35:6 5|88 81:6 6|1 81:6 7|98 76:6 8|2 30:6 9|77 28:6 10|87 64:7 1|87 88:7 2|49 43:7 3|14 52:7 4|42 73:7 5|7 96:7 6|13 27:7 7|67 1:7 8|56 48:7 9|4 74:7 10|28 81:8 1|39 86:8 2|16 64:8 3|76 45:8 4|38 15:8 5|75 57:8 6|62 47:8 7|58 40:8 8|15 70:8 9|63 46:8 10|76 23:9 1|83 37:9 2|2 9:9 3|97 13:9 4|22 33:9 5|82 83:9 6|33 24:9 7|75 56:9 8|86 91:9 9|48 1:9 10|87 56:10 1|70 51:10 2|83 53:10 3|69 54:10 4|52 2:10 5|2 52:10 6|42 21:10 7|4 97:10 8|24 50:10 9|79 58:10 10</relation>
    <relation name="R44" arity="2" nbTuples="100" semantics="soft" defaultCost="infinity">67 28:1 1|65 60:1 2|56 94:1 3|99 18:1 4|47 41:1 5|15 22:1 6|40 89:1 7|35 62:1 8|74 6:1 9|22 88:1 10|86 70:2 1|25 40:2 2|66 10:2 3|90 64:2 4|19 35:2 5|63 28:2 6|17 29:2 7|91 97:2 8|24 60:2 9|51 43:2 10|33 7:3 1|54 37:3 2|8 18:3 3|52 50:3 4|10 56:3 5|81 16:3 6|45 95:3 7|68 64:3 8|56 2:3 9|15 65:3 10|39 39:4 1|21 100:4 2|92 96:4 3|48 17:4 4|12 82:4 5|21 89:4 6|55 69:4 7|82 53:4 8|4 20:4 9|42 83:4 10|4 6:5 1|54 3:5 2|48 43:5 3|38 28:5 4|1 71:5 5|89 1:5 6|40 48:5 7|82 44:5 8|2 91:5 9|61 58:5 10|40 79:6 1|96 72:6 2|4 96:6 3|58 7:6 4|60 72:6 5|7 71:6 6|22 70:6 7|89 18:6 8|24 8:6 9|69 64:6 10|84 61:7 1|74 13:7 2|8 93:7 3|95 68:7 4|78 48:7 5|9 2:7 6|4 23:7 7|24 67:7 8|92 65:7 9|1 39:7 10|54 3:8 1|13 12:8 2|20 49:8 3|5 63:8 4|51 23:8 5|98 44:8 6|30 21:8 7|9 65:8 8|7 19:8 9|12 82:8 10|18 61:9 1|65 9:9 2|32 63:9 3|13 28:9 4|2 16:9 5|39 93:9 6|77 68:9 7|79 75:9 8|8 38:9 9|44 28:9 10|25 87:10 1|79 15:10 2|75 70:10 3|77 62:10 4|49 67:10 5|5 89:10 6|66 9:10 7|59 93:10 8|60 67:10 9|42 35:10 10</relation>
    <relation name="R45" arity="2" nbTuples="100" semantics="soft" defaultCost="infinity">71 17:1 1|77 42:1 2|13 51:1 3|12 1:1 4|39 56:1 5|49 73:1 6|49 30:1 7|7 56:1 8|61 78:1 9|80 83:1 10|95 97:2 1|99 2:2 2|10 91:2 3|71 13:2 4|38 94:2 5|10 64:2 6|100 68:2 7|94 38:2 8|53 95:2 9|48 34:2 10|20 100:3 1|64 34:3 2|52 89:3 3|74 68:3 4|57 83:3 5|56 45:3 6|75 20:3 7|38 82:3 8|14 96:3 9|43 92:3 10|59 89:4 1|100 88:4 2|86 27:4 3|67 86:4 4|31 46:4 5|31 69:4 6|54 27:4 7|65 57:4 8|28 23:4 9|52 75:4 10|99 21:5 1|6 94:5 2|39 65:5 3|65 5:5 4|59 97:5 5|21 61:5 6|10 4:5 7|75 97:5 8|75 49:5 9|14 48:5 10|79 40:6 1|11 37:6 2|100 52:6 3|8 52:6 4|5 38:6 5|100 67:6 6|66 89:6 7|58 11:6 8|24 70:6 9|42 55:6 10|29 65:7 1|18 28:7 2|56 42:7 3|93 43:7 4|49 72:7 5|66 61:7 6|17 93:7 7|67 2:7 8|64 89:7 9|11 73:7 10|34 51:8 1|88 55:8 2|68 35:8 3|46 55:8 4|61 91:8 5|78 36:8 6|5 14:8 7|7 71:8 8|40 30:8 9|54 15:8 10|29 4:9 1|64 95:9 2|62 38:9 3|58 94:9 4|10 93:9 5|55 28:9 6|7 72:9 7|60 54:9 8|73 63:9 9|21 24:9 10|87 49:10 1|1 15:10 2|94 66:10 3|31 60:10 4|14 12:10 5|65 35:10 6|11 55:10 7|80 23:10 8|63 71:10 9|98 59:10 10</relation>
    <relation name="R46" arity="2" nbTuples="100" semantics="soft" defaultCost="infinity">100 52:1 1|8 7:1 2|99 10:1 3|9 97:1 4|42 73:1 5|88 42:1 6|100 84:1 7|35 87:1 8|80 46:1 9|50 97:1 10|92 68:2 1|33 79:2 2|20 80:2 3|61 23:2 4|60 29:2 5|52 39:2 6|57 81:2 7|83 40:2 8|34 6:2 9|88 67:2 10|10 20:3 1|57 71:3 2|32 53:3 3|18 67:3 4|97 96:3 5|98 84:3 6|28 66:3 7|85 26:3 8|95 56:3 9|5 3:3 10|73 90:4 1|64 74:4 2|54 61:4 3|13 80:4 4|74 92:4 5|34 55:4 6|71 2:4 7|34 51:4 8|42 41:4 9|37 4:4 10|34 20:5 1|79 23:5 2|25 25:5 3|11 26:5 4|92 79:5 5|52 49:5 6|7 4:5 7|5 32:5 8|26 86:5 9|50 4:5 10|40 75:6 1|28 47:6 2|3 69:6 3|25 62:6 4|41 98:6 5|89 20:6 6|57 51:6 7|79 29:6 8|57 14:6 9|28 3:6 10|22 88:7 1|7 5:7 2|91 40:7 3|46 60:7 4|9 49:7 5|98 51:7 6|52 42:7 7|76 32:7 8|11 60:7 9|71 7:7 10|42 8:8 1|70 82:8 2|62 41:8 3|8 76:8 4|28 72:8 5|80 72:8 6|1 12:8 7|89 66:8 8|40 65:8 9|58 63:8 10|3 43:9 1|63 74:9 2|91 94:9 3|12 39:9 4|96 65:9 5|11 34:9 6|29 71:9 7|84 86:9 8|53 81:9 9|63 66:9 10|49 53:10 1|50 87:10 2|38 48:10 3|98 10:10 4|33 46:10 5|39 8:10 6|63 92:10 7|31 21:10 8|98 6:10 9|29 92:10 10</relation>
    <relation name="R47" arity="2" nbTuples="100" semantics="soft" defaultCost="infinity">51 8:1 1|56 62:1 2|57 27:1 3|82 77:1 4|36 43:1 5|16 22:1 6|42 97:1 7|7 15:1 8|41 52:1 9|13 44:1 10|32 76:2 1|59 53:2 2|8 6:2 3|68 45:2 4|85 7:2 5|37 98:2 6|80 63:2 7|7 54:2 8|76 84:2 9|23 87:2 10|53 44:3 1|37 9:3 2|70 25:3 3|69 31:3 4|46 70:3 5|15 82:3 6|9 23:3 7|36 98:3 8|62 59:3 9|51 33:3 10|80 90:4 1|40 56:4 2|42 85:4 3|86 99:4 4|74 92:4 5|61 4:4 6|28 43:4 7|22 73:4 8|90 59:4 9|4 40:4 10|77 84:5 1|28 40:5 2|14 14:5 3|38 62:5 4|17 97:5 5|19 61:5 6|88 43:5 7|46 89:5 8|23 72:5 9|90 25:5 10|56 26:6 1|56 57:6 2|43 55:6 3|70 17:6 4|33 69:6 5|40 26:6 6|29 82:6 7|97 68:6 8|54 26:6 9|2 92:6 10|23 66:7 1|48 78:7 2|91 10:7 3|91 8:7 4|25 55:7 5|83 37:7 6|36 3:7 7|12 39:7 8|42 94:7 9|65 88:7 10|7 41:8 1|14 20:8 2|71 62:8 3|79 94:8 4|8 25:8 5|89 86:8 6|97 66:8 7|59 11:8 8|56 69:8 9|3 92:8 10|94 5:9 1|97 82:9 2|64 19:9 3|38 43:9 4|52 42:9 5|93 100:9 6|26 75:9 7|37 2:9 8|82 53:9 9|66 3:9 10|58 5:10 1|55 48:10 2|66 32:10 3|40 96:10 4|83 45:10 5|75 100:10 6|58 69:10 7|70 33:10 8|72 16:10 9|36 28:10 10</relation>
    <relation name="R48" arity="2" nbTuples="100" semantics="soft" defaultCost="infinity">40 38:1 1|83 77:1 2|66 4:1 3|86 18:1 4|7 63:1 5|32 35:1 6|52 75:1 7|49 65:1 8|29 39:1 9|1 37:1 10|67 39:2 1|74 4:2 2|97 34:2 3|4 3:2 4|45 68:2 5|12 12:2 6|82 99:2 7|71 21:2 8|40 37:2 9|27 33:2 10|39 52:3 1|3 11:3 2|90 56:3 3|42 13:3 4|43 29:3 5|51 82:3 6|93 90:3 7|72 50:3 8|44 11:3 9|48 85:3 10|23 98:4 1|11 84:4 2|71 60:4 3|89 5:4 4|7 35:4 5|52 95:4 6|25 34:4 7|52 83:4 8|31 7:4 9|71 84:4 10|38 71:5 1|1 37:5 2|48 54:5 3|1 43:5 4|95 46:5 5|7 8:5 6|19 15:5 7|82 50:5 8|37 40:5 9|83 95:5 10|97 2:6 1|52 39:6 2|1 96:6 3|25 11:6 4|30 77:6 5|17 35:6 6|59 36:6 7|91 87:6 8|69 12:6 9|33 52:6 10|62 55:7 1|75 34:7 2|72 79:7 3|64 94:7 4|100 38:7 5|50 92:7 6|65 8:7 7|6 7:7 8|45 51:7 9|80 57:7 10|1 86:8 1|4 75:8 2|23 3:8 3|41 65:8 4|2 7:8 5|86 51:8 6|38 89:8 7|96 63:8 8|14 93:8 9|96 70:8 10|49 48:9 1|5 100:9 2|75 32:9 3|4 92:9 4|63 7:9 5|65 17:9 6|96 20:9 7|22 59:9 8|11 91:9 9|31 21:9 10|1 99:10 1|54 72:10 2|92 16:10 3|45 72:10 4|72 10:10 5|55 19:10 6|35 2:10 7|67 22:10 8|98 32:10 9|84 13:10 10</relation>
    <relation name="R49" arity="2" nbTuples="100" semantics="soft" defaultCost="infinity">95 71:1 1|10 69:1 2|21 62:1 3|76 23:1 4|81 12:1 5|3 37:1 6|39 45:1 7|64 96:1 8|93 33:1 9|37 81:1 10|89 79:2 1|18 9:2 2|7 35:2 3|81 74:2 4|44 46:2 5|5 13:2 6|46 65:2 7|51 46:2 8|69 43:2 9|62 34:2 10|6 48:3 1|85 56:3 2|50 14:3 3|54 56:3 4|46 4:3 5|64 38:3 6|73 7:3 7|51 100:3 8|54 81:3 9|50 38:3 10|14 5:4 1|38 76:4 2|43 82:4 3|72 36:4 4|80 17:4 5|65 69:4 6|37 63:4 7|49 35:4 8|99 15:4 9|82 77:4 10|71 18:5 1|47 30:5 2|68 46:5 3|14 37:5 4|87 87:5 5|7 20:5 6|84 83:5 7|84 81:5 8|18 56:5 9|81 13:5 10|26 64:6 1|85 16:6 2|94 25:6 3|85 31:6 4|70 53:6 5|55 31:6 6|91 78:6 7|28 25:6 8|52 12:6 9|7 61:6 10|36 59:7 1|98 52:7 2|3 66:7 3|18 66:7 4|18 60:7 5|3 79:7 6|24 18:7 7|82 7:7 8|75 67:7 9|2 5:7 10|86 19:8 1|81 26:8 2|56 9:8 3|73 31:8 4|62 18:8 5|23 56:8 6|78 25:8 7|5 8:8 8|24 49:8 9|56 33:8 10|31 32:9 1|4 44:9 2|66 16:9 3|58 68:9 4|98 62:9 5|60 54:9 6|45 91:9 7|58 10:9 8|84 97:9 9|7 85:9 10|39 44:10 1|43 10:10 2|86 30:10 3|77 47:10 4|59 53:10 5|49 64:10 6|48 20:10 7|33 24:10 8|85 74:10 9|47 98:10 10</relation>
    <relation name="R50" arity="2" nbTuples="100" semantics="soft" defaultCost="infinity">62 30:1 1|18 66:1 2|93 70:1 3|69 10:1 4|33 48:1 5|72 65:1 6|2 21:1 7|40 6:1 8|9 52:1 9|4 82:1 10|59 74:2 1|100 70:2 2|42 60:2 3|97 70:2 4|36 95:2 5|47 69:2 6|37 68:2 7|14 3:2 8|10 39:2 9|23 92:2 10|94 75:3 1|14 28:3 2|45 50:3 3|21 42:3 4|67 45:3 5|98 76:3 6|15 50:3 7|9 63:3 8|79 71:3 9|56 12:3 10|10 86:4 1|67 62:4 2|77 6:4 3|67 9:4 4|30 42:4 5|2 39:4 6|14 9:4 7|87 73:4 8|62 37:4 9|89 66:4 10|80 9:5 1|15 58:5 2|88 61:5 3|37 55:5 4|45 78:5 5|43 37:5 6|64 18:5 7|97 11:5 8|58 83:5 9|5 35:5 10|81 97:6 1|47 68:6 2|35 34:6 3|90 28:6 4|93 61:6 5|26 45:6 6|22 74:6 7|93 70:6 8|65 44:6 9|5 75:6 10|7 65:7 1|13 93:7 2|87 100:7 3|15 88:7 4|41 54:7 5|15 2:7 6|52 24:7 7|61 61:7 8|70 49:7 9|24 62:7 10|95 58:8 1|7 57:8 2|90 28:8 3|14 31:8 4|35 42:8 5|7 22:8 6|95 43:8 7|9 6:8 8|82 77:8 9|5 4:8 10|62 20:9 1|23 81:9 2|85 7:9 3|41 23:9 4|91 55:9 5|78 25:9 6|43 42:9 7|40 2:9 8|10 51:9 9|97 37:9 10|95 75:10 1|56 31:10 2|8 54:10 3|66 37:10 4|75 62:10 5|9 36:10 6|44 85:10 7|96 95:10 8|91 73:10 9|32 72:10 10</relation>
    <relation name="R51" arity="2" nbTuples="100" semantics="soft" defaultCost="infinity">54 64:1 1|35 6:1 2|52 38:1 3|20 48:1 4|61 86:1 5|13 75:1 6|80 32:1 7|50 75:1 8|44 91:1 9|25 55:1 10|56 85:2 1|1 83:2 2|35 30:2 3|68 55:2 4|88 4:2 5|8 40:2 6|43 36:2 7|6 27:2 8|23 49:2 9|24 92:2 10|28 30:3 1|25 69:3 2|14 95:3 3|66 84:3 4|62 44:3 5|82 35:3 6|32 70:3 7|87 40:3 8|72 22:3 9|93 17:3 10|76 68:4 1|81 16:4 2|36 38:4 3|91 50:4 4|17 46:4 5|17 56:4 6|72 54:4 7|48 49:4 8|90 80:4 9|80 93:4 10|60 83:5 1|60 85:5 2|17 37:5 3|28 5:5 4|71 45:5 5|25 58:5 6|21 75:5 7|24 1:5 8|3 37:5 9|59 16:5 10|53 79:6 1|94 96:6 2|40 41:6 3|46 43:6 4|75 12:6 5|6 15:6 6|84 44:6 7|5 97:6 8|41 28:6 9|89 7:6 10|37 49:7 1|16 87:7 2|72 62:7 3|35 91:7 4|25 1:7 5|62 12:7 6|31 20:7 7|36 50:7 8|83 57:7 9|45 99:7 10|40 20:8 1|67 34:8 2|61 64:8 3|4 21:8 4|85 60:8 5|16 56:8 6|6 36:8 7|48 75:8 8|7 2:8 9|11 92:8 10|36 42:9 1|62 50:9 2|78 24:9 3|100 98:9 4|10 39:9 5|69 25:9 6|10 54:9 7|87 32:9 8|52 21:9 9|36 64:9 10|41 98:10 1|33 27:10 2|5 63:10 3|81 11:10 4|96 36:10 5|59 48:10 6|98 76:10 7|97 88:10 8|23 20:10 9|34 56:10 10</relation>
    <relation name="R52" arity="2" nbTuples="100" semantics="soft" defaultCost="infinity">64 19:1 1|9 60:1 2|47 31:1 3|12 34:1 4|40 14:1 5|42 17:1 6|99 63:1 7|65 55:1 8|42 68:1 9|33 84:1 10|94 27:2 1|21 5:2 2|91 7:2 3|56 64:2 4|93 24:2 5|5 90:2 6|22 59:2 7|12 69:2 8|53 11:2 9|47 79:2 10|33 55:3 1|16 4:3 2|53 53:3 3|91 72:3 4|21 30:3 5|85 87:3 6|56 50:3 7|34 95:3 8|33 39:3 9|98 56:3 10|36 80:4 1|70 57:4 2|23 23:4 3|96 61:4 4|98 84:4 5|30 16:4 6|97 100:4 7|34 57:4 8|44 96:4 9|17 53:4 10|78 47:5 1|1 55:5 2|80 95:5 3|8 44:5 4|27 13:5 5|76 75:5 6|71 22:5 7|59 72:5 8|16 68:5 9|89 30:5 10|74 98:6 1|20 30:6 2|14 89:6 3|95 17:6 4|10 30:6 5|73 99:6 6|43 40:6 7|88 11:6 8|73 1:6 9|34 5:6 10|29 66:7 1|2 74:7 2|57 64:7 3|84 98:7 4|38 61:7 5|93 27:7 6|74 97:7 7|20 87:7 8|62 30:7 9|95 59:7 10|81 100:8 1|40 38:8 2|34 80:8 3|70 57:8 4|41 15:8 5|12 23:8 6|44 21:8 7|28 86:8 8|94 14:8 9|82 60:8 10|12 20:9 1|80 54:9 2|98 100:9 3|17 3:9 4|27 85:9 5|19 40:9 6|83 87:9 7|98 54:9 8|64 52:9 9|89 75:9 10|9 71:10 1|8 12:10 2|44 93:10 3|57 88:10 4|44 14:10 5|72 89:10 6|77 86:10 7|97 82:10 8|81 89:10 9|52 47:10 10</relation>
    <relation name="R53" arity="2" nbTuples="100" semantics="soft" defaultCost="infinity">28 6:1 1|68 79:1 2|75 59:1 3|3 41:1 4|84 23:1 5|37 59:1 6|60 5:1 7|33 73:1 8|12 27:1 9|73 88:1 10|78 4:2 1|41 85:2 2|36 9:2 3|14 93:2 4|45 32:2 5|9 56:2 6|80 75:2 7|1 50:2 8|10 50:2 9|80 78:2 10|43 56:3 1|5 73:3 2|100 82:3 3|52 20:3 4|13 60:3 5|2 35:3 6|52 10:3 7|62 8:3 8|33 70:3 9|89 52:3 10|80 31:4 1|38 87:4 2|74 80:4 3|8 13:4 4|21 56:4 5|54 36:4 6|81 36:4 7|58 31:4 8|53 55:4 9|12 45:4 10|92 8:5 1|97 61:5 2|1 58:5 3|25 96:5 4|55 20:5 5|49 100:5 6|47 87:5 7|97 89:5 8|85 14:5 9|5 62:5 10|26 69:6 1|97 3:6 2|35 23:6 3|46 5:6 4|77 49:6 5|95 1:6 6|85 73:6 7|43 42:6 8|66 16:6 9|1 4:6 10|52 50:7 1|17 72:7 2|9 2:7 3|17 97:7 4|100 100:7 5|57 1:7 6|72 24:7 7|1 42:7 8|86 36:7 9|22 53:7 10|3 70:8 1|5 11:8 2|72 83:8 3|94 83:8 4|35 54:8 5|28 68:8 6|97 83:8 7|44 38:8 8|83 92:8 9|97 54:8 10|82 36:9 1|20 40:9 2|88 74:9 3|78 62:9 4|16 55:9 5|100 79:9 6|2 35:9 7|69 3:9 8|43 51:9 9|31 34:9 10|25 37:10 1|24 100:10 2|56 88:10 3|74 80:10 4|19 39:10 5|24 63:10 6|47 71:10 7|20 28:10 8|72 99:10 9|86 29:10 10</relation>
    <relation name="R54" arity="2" nbTuples="100" semantics="soft" defaultCost="infinity">98 51:1 1|30 11:1 2|79 31:1 3|67 69:1 4|93 61:1 5|44 26:1 6|70 38:1 7|22 99:1 8|88 27:1 9|40 78:1 10|6 59:2 1|13 53:2 2|73 3:2 3|41 95:2 4|4 23:2 5|75 89:2 6|11 42:2 7|3 12:2 8|88 100:2 9|91 50:2 10|41 82:3 1|43 34:3 2|52 74:3 3|35 96:3 4|75 18:3 5|72 31:3 6|96 94:3 7|78 78:3 8|32 4:3 9|49 32:3 10|79 74:4 1|66 23:4 2|76 72:4 3|75 6:4 4|73 44:4 5|24 46:4 6|75 99:4 7|89 65:4 8|44 76:4 9|40 17:4 10|71 33:5 1|42 4:5 2|66 40:5 3|20 41:5 4|46 63:5 5|42 88:5 6|64 57:5 7|44 23:5 8|24 15:5 9|22 39:5 10|35 59:6 1|44 47:6 2|22 77:6 3|56 68:6 4|83 73:6 5|89 74:6 6|76 6:6 7|23 93:6 8|91 84:6 9|53 37:6 10|72 68:7 1|16 100:7 2|92 55:7 3|90 1:7 4|77 6:7 5|19 55:7 6|23 94:7 7|57 98:7 8|45 48:7 9|13 76:7 10|70 8:8 1|50 82:8 2|40 86:8 3|89 19:8 4|48 80:8 5|38 31:8 6|5 97:8 7|63 36:8 8|64 56:8 9|22 10:8 10|66 96:9 1|35 8:9 2|51 32:9 3|50 80:9 4|57 20:9 5|30 65:9 6|91 79:9 7|65 98:9 8|87 96:9 9|18 51:9 10|49 44:10 1|60 47:10 2|14 47:10 3|93 78:10 4|87 7:10 5|77 2:10 6|73 31:10 7|70 90:10 8|41 99:10 9|75 20:10 10</relation>
    <relation name="R55" arity="2" nbTuples="100" semantics="soft" defaultCost="infinity">69 14:1 1|18 44:1 2|66 100:1 3|37 88:1 4|67 30:1 5|40 44:1 6|91 70:1 7|12 97:1 8|97 79:1 9|80 13:1 10|36 87:2 1|5 6:2 2|84 56:2 3|2 90:2 4|86 96:2 5|50 24:2 6|62 24:2 7|82 66:2 8|20 92:2 9|44 19:2 10|29 68:3 1|100 13:3 2|36 81:3 3|22 24:3 4|63 91:3 5|31 69:3 6|36 13:3 7|96 29:3 8|88 46:3 9|64 71:3 10|45 61:4 1|95 41:4 2|77 4:4 3|7 65:4 4|82 97:4 5|76 69:4 6|28 19:4 7|48 23:4 8|19 97:4 9|90 76:4 10|41 22:5 1|86 54:5 2|77 62:5 3|28 85:5 4|84 61:5 5|50 80:5 6|57 43:5 7|83 42:5 8|37 81:5 9|66 20:5 10|8 16:6 1|93 77:6 2|44 89:6 3|51 11:6 4|69 29:6 5|57 2:6 6|10 68:6 7|36 40:6 8|42 26:6 9|42 48:6 10|22 26:7 1|38 78:7 2|83 21:7 3|23 33:7 4|91 85:7 5|54 44:7 6|28 76:7 7|16 99:7 8|36 71:7 9|39 27:7 10|72 3:8 1|100 73:8 2|56 37:8 3|70 57:8 4|74 87:8 5|40 33:8 6|65 33:8 7|47 98:8 8|75 28:8 9|64 89:8 10|85 18:9 1|49 92:9 2|19 16:9 3|37 7:9 4|19 66:9 5|62 4:9 6|42 100:9 7|49 31:9 8|58 19:9 9|48 23:9 10|61 20:10 1|13 95:10 2|79 75:10 3|11 23:10 4|63 14:10 5|27 12:10 6|54 33:10 7|91 5:10 8|2 3:10 9|55 97:10 10</relation>
    <relation name="R56" arity="2" nbTuples="100" semantics="soft" defaultCost="infinity">63 23:1 1|89 54:1 2|30 32:1 3|30 61:1 4|89 85:1 5|95 88:1 6|39 19:1 7|86 59:1 8|46 99:1 9|82 95:1 10|76 25:2 1|60 16:2 2|45 51:2 3|94 66:2 4|66 69:2 5|40 38:2 6|19 3:2 7|14 82:2 8|53 35:2 9|34 85:2 10|53 11:3 1|21 17:3 2|35 47:3 3|94 76:3 4|99 82:3 5|61 46:3 6|81 16:3 7|19 39:3 8|59 90:3 9|80 92:3 10|17 80:4 1|17 30:4 2|71 79:4 3|4 36:4 4|44 89:4 5|7 87:4 6|41 26:4 7|73 83:4 8|26 16:4 9|81 97:4 10|91 43:5 1|45 55:5 2|50 79:5 3|72 74:5 4|21 33:5 5|34 44:5 6|47 17:5 7|81 100:5 8|12 47:5 9|58 69:5 10|36 64:6 1|71 60:6 2|12 88:6 3|99 95:6 4|21 86:6 5|26 76:6 6|79 67:6 7|7 25:6 8|50 4:6 9|31 29:6 10|75 11:7 1|92 69:7 2|35 1:7 3|33 15:7 4|43 70:7 5|98 39:7 6|63 89:7 7|69 75:7 8|1 78:7 9|49 50:7 10|72 92:8 1|91 3:8 2|40 62:8 3|100 97:8 4|63 59:8 5|8 14:8 6|5 13:8 7|49 55:8 8|66 21:8 9|37 24:8 10|99 46:9 1|89 25:9 2|88 50:9 3|27 81:9 4|50 27:9 5|94 3:9 6|12 98:9 7|93 54:9 8|8 40:9 9|80 73:9 10|25 3:10 1|95 48:10 2|77 25:10 3|89 27:10 4|85 6:10 5|16 22:10 6|5 1:10 7|71 69:10 8|61 9:10 9|51 27:10 10</relation>
    <relation name="R57" arity="2" nbTuples="100" semantics="soft" defaultCost="infinity">68 64:1 1|73 74:1 2|14 69:1 3|9 67:1 4|37 18:1 5|66 80:1 6|93 14:1 7|67 94:1 8|11 86:1 9|49 53:1 10|63 12:2 1|54 46:2 2|42 4:2 3|29 50:2 4|94 50:2 5|47 4:2 6|8 89:2 7|65 66:2 8|73 79:2 9|95 51:2 10|91 53:3 1|8 45:3 2|36 46:3 3|19 19:3 4|74 81:3 5|97 85:3 6|1 35:3 7|42 81:3 8|59 10:3 9|83 72:3 10|67 48:4 1|59 26:4 2|80 72:4 3|82 20:4 4|23 30:4 5|38 10:4 6|57 91:4 7|96 6:4 8|52 20:4 9|13 79:4 10|99 46:5 1|47 22:5 2|46 50:5 3|32 12:5 4|90 27:5 5|1 88:5 6|58 65:5 7|41 19:5 8|81 74:5 9|95 88:5 10|65 13:6 1|27 95:6 2|80 52:6 3|88 40:6 4|11 21:6 5|66 26:6 6|34 7:6 7|87 96:6 8|44 76:6 9|28 80:6 10|10 13:7 1|40 40:7 2|94 71:7 3|48 45:7 4|48 1:7 5|77 35:7 6|33 75:7 7|60 88:7 8|33 32:7 9|56 21:7 10|18 39:8 1|52 45:8 2|6 39:8 3|42 82:8 4|11 68:8 5|98 79:8 6|9 84:8 7|9 29:8 8|31 91:8 9|55 51:8 10|46 73:9 1|73 61:9 2|74 27:9 3|59 98:9 4|100 32:9 5|71 2:9 6|7 25:9 7|34 13:9 8|18 57:9 9|54 44:9 10|32 24:10 1|7 69:10 2|93 66:10 3|65 11:10 4|62 71:10 5|100 41:10 6|74 22:10 7|100 52:10 8|64 68:10 9|24 97:10 10</relation>
    <relation name="R58" arity="2" nbTuples="100" semantics="soft" defaultCost="infinity">89 15:1 1|99 21:1 2|59 71:1 3|17 83:1 4|70 20:1 5|93 87:1 6|81 33:1 7|86 19:1 8|10 55:1 9|18 13:1 10|40 76:2 1|53 69:2 2|94 19:2 3|66 59:2 4|39 40:2 5|10 65:2 6|76 86:2 7|33 29:2 8|39 21:2 9|31 92:2 10|2 72:3 1|91 54:3 2|70 31:3 3|10 68:3 4|2 13:3 5|80 77:3 6|34 13:3 7|6 65:3 8|90 22:3 9|15 93:3 10|56 98:4 1|19 75:4 2|62 94:4 3|45 52:4 4|67 4:4 5|37 1:4 6|64 100:4 7|99 32:4 8|23 97:4 9|17 21:4 10|77 85:5 1|25 31:5 2|11 72:5 3|94 81:5 4|52 46:5 5|2 52:5 6|80 20:5 7|31 93:5 8|66 63:5 9|60 69:5 10|6 88:6 1|55 46:6 2|10 23:6 3|72 92:6 4|74 60:6 5|40 62:6 6|17 41:6 7|83 80:6 8|36 97:6 9|37 63:6 10|78 65:7 1|84 71:7 2|93 26:7 3|50 6:7 4|34 51:7 5|61 18:7 6|81 70:7 7|22 29:7 8|19 3:7 9|77 53:7 10|85 46:8 1|74 96:8 2|95 40:8 3|48 29:8 4|4 84:8 5|9 45:8 6|13 35:8 7|45 99:8 8|27 35:8 9|80 78:8 10|83 20:9 1|19 28:9 2|19 75:9 3|71 25:9 4|39 75:9 5|27 67:9 6|2 37:9 7|55 13:9 8|34 29:9 9|27 23:9 10|91 2:10 1|30 77:10 2|1 41:10 3|43 95:10 4|31 39:10 5|23 22:10 6|59 52:10 7|39 76:10 8|17 97:10 9|38 19:10 10</relation>
    <relation name="R59" arity="2" nbTuples="100" semantics="soft" defaultCost="infinity">55 18:1 1|40 33:1 2|19 61:1 3|82 80:1 4|78 55:1 5|95 16:1 6|37 32:1 7|83 67:1 8|69 72:1 9|77 58:1 10|48 7:2 1|3 13:2 2|28 72:2 3|43 70:2 4|31 53:2 5|91 60:2 6|88 32:2 7|21 36:2 8|82 6:2 9|43 56:2 10|93 9:3 1|95 67:3 2|45 45:3 3|60 54:3 4|33 20:3 5|86 72:3 6|30 7:3 7|16 6:3 8|91 3:3 9|69 49:3 10|96 64:4 1|86 51:4 2|8 55:4 3|75 5:4 4|10 62:4 5|85 33:4 6|96 93:4 7|46 57:4 8|15 93:4 9|27 5:4 10|33 1:5 1|71 86:5 2|74 65:5 3|7 96:5 4|17 48:5 5|3 23:5 6|64 69:5 7|50 56:5 8|86 94:5 9|33 6:5 10|40 81:6 1|98 5:6 2|3 12:6 3|84 36:6 4|94 32:6 5|20 41:6 6|84 6:6 7|38 10:6 8|79 33:6 9|62 95:6 10|13 95:7 1|26 22:7 2|73 51:7 3|81 35:7 4|58 91:7 5|21 52:7 6|5 69:7 7|26 50:7 8|7 92:7 9|29 87:7 10|58 65:8 1|62 75:8 2|68 73:8 3|73 43:8 4|33 97:8 5|43 32:8 6|7 45:8 7|93 82:8 8|38 100:8 9|85 3:8 10|22 7:9 1|33 40:9 2|27 99:9 3|5 57:9 4|75 24:9 5|76 24:9 6|15 12:9 7|3 94:9 8|30 88:9 9|35 22:9 10|23 4:10 1|25 85:10 2|64 66:10 3|38 47:10 4|65 94:10 5|27 14:10 6|57 32:10 7|48 14:10 8|43 51:10 9|23 57:10 10</relation>
    <relation name="R60" arity="2" nbTuples="100" semantics="soft" defaultCost="infinity">80 25:1 1|4 7:1 2|31 11:1 3|94 50:1 4|18 4:1 5|79 96:1 6|73 7:1 7|82 33:1 8|24 77:1 9|100 7:1 10|96 6:2 1|15 73:2 2|69 21:2 3|60 55:2 4|49 74:2 5|11 94:2 6|45 39:2 7|21 90:2 8|90 29:2 9|73 81:2 10|39 96:3 1|1 28:3 2|97 49:3 3|78 33:3 4|66 48:3 5|73 47:3 6|75 38:3 7|100 67:3 8|59 59:3 9|35 89:3 10|78 79:4 1|49 15:4 2|27 47:4 3|31 88:4 4|68 18:4 5|91 65:4 6|37 26:4 7|12 19:4 8|92 62:4 9|94 26:4 10|96 33:5 1|88 34:5 2|38 80:5 3|14 28:5 4|18 40:5 5|100 28:5 6|92 49:5 7|7 85:5 8|7 13:5 9|16 70:5 10|39 76:6 1|49 83:6 2|3 51:6 3|30 59:6 4|46 91:6 5|81 60:6 6|58 22:6 7|11 19:6 8|28 90:6 9|20 13:6 10|47 85:7 1|46 34:7 2|11 81:7 3|6 28:7 4|29 50:7 5|59 78:7 6|5 49:7 7|67 21:7 8|9 40:7 9|4 100:7 10|68 49:8 1|26 51:8 2|76 26:8 3|75 72:8 4|42 6:8 5|96 19:8 6|100 73:8 7|67 2:8 8|55 49:8 9|5 93:8 10|38 14:9 1|78 73:9 2|45 47:9 3|79 95:9 4|62 23:9 5|58 59:9 6|58 95:9 7|61 53:9 8|15 74:9 9|27 35:9 10|92 73:10 1|36 13:10 2|58 7:10 3|12 75:10 4|19 94:10 5|11 42:10 6|65 19:10 7|95 100:10 8|3 94:10 9|52 89:10 10</relation>
    <relation name="R61" arity="2" nbTuples="100" semantics="soft" defaultCost="infinity">88 67:1 1|67 42:1 2|83 30:1 3|79 68:1 4|71 49:1 5|10 8:1 6|99 7:1 7|87 93:1 8|18 93:1 9|75 83:1 10|72 37:2 1|18 72:2 2|25 80:2 3|25 88:2 4|83 92:2 5|23 35:2 6|36 76:2 7|47 91:2 8|94 29:2 9|89 70:2 10|83 42:3 1|64 50:3 2|9 76:3 3|98 73:3 4|16 58:3 5|3 3:3 6|78 18:3 7|66 48:3 8|41 82:3 9|90 60:3 10|82 24:4 1|75 7:4 2|15 8:4 3|79 65:4 4|55 89:4 5|87 60:4 6|73 28:4 7|52 13:4 8|35 4:4 9|6 93:4 10|73 84:5 1|25 48:5 2|46 63:5 3|33 76:5 4|98 68:5 5|57 86:5 6|45 68:5 7|25 43:5 8|49 30:5 9|58 36:5 10|10 10:6 1|58 43:6 2|7 76:6 3|15 99:6 4|24 11:6 5|38 51:6 6|59 64:6 7|15 79:6 8|98 68:6 9|41 88:6 10|16 62:7 1|10 46:7 2|43 47:7 3|44 92:7 4|55 89:7 5|57 14:7 6|63 92:7 7|96 32:7 8|84 73:7 9|47 40:7 10|45 64:8 1|44 63:8 2|95 97:8 3|74 45:8 4|73 19:8 5|95 59:8 6|53 7:8 7|30 25:8 8|76 95:8 9|97 86:8 10|59 9:9 1|32 100:9 2|90 64:9 3|58 79:9 4|53 84:9 5|100 4:9 6|11 64:9 7|50 52:9 8|65 92:9 9|39 41:9 10|45 27:10 1|49 53:10 2|31 34:10 3|18 33:10 4|2 56:10 5|17 37:10 6|19 19:10 7|37 56:10 8|77 35:10 9|38 21:10 10</relation>
    <relation name="R62" arity="2" nbTuples="100" semantics="soft" defaultCost="infinity">46 31:1 1|8 30:1 2|16 54:1 3|41 50:1 4|68 6:1 5|17 99:1 6|73 93:1 7|83 80:1 8|84 54:1 9|33 49:1 10|94 4:2 1|93 58:2 2|88 95:2 3|71 13:2 4|74 72:2 5|62 66:2 6|44 94:2 7|44 77:2 8|3 50:2 9|64 39:2 10|81 6:3 1|45 1:3 2|74 100:3 3|27 93:3 4|38 76:3 5|54 88:3 6|13 87:3 7|89 14:3 8|95 41:3 9|51 87:3 10|87 99:4 1|17 92:4 2|66 43:4 3|91 15:4 4|57 98:4 5|62 7:4 6|59 55:4 7|70 14:4 8|17 22:4 9|87 2:4 10|8 47:5 1|72 95:5 2|21 98:5 3|88 88:5 4|49 81:5 5|8 36:5 6|83 28:5 7|97 75:5 8|83 97:5 9|53 22:5 10|19 61:6 1|26 34:6 2|52 21:6 3|59 53:6 4|52 68:6 5|14 15:6 6|28 22:6 7|7 67:6 8|100 69:6 9|62 82:6 10|75 86:7 1|7 32:7 2|28 5:7 3|79 44:7 4|51 94:7 5|75 21:7 6|30 25:7 7|79 99:7 8|48 15:7 9|37 73:7 10|52 42:8 1|87 2:8 2|96 55:8 3|44 94:8 4|13 96:8 5|59 38:8 6|70 24:8 7|94 63:8 8|49 91:8 9|24 61:8 10|82 7:9 1|99 37:9 2|93 28:9 3|78 18:9 4|48 52:9 5|40 75:9 6|91 38:9 7|26 88:9 8|57 16:9 9|100 27:9 10|81 78:10 1|29 85:10 2|84 29:10 3|66 54:10 4|13 62:10 5|95 17:10 6|27 66:10 7|39 72:10 8|72 25:10 9|47 1:10 10</relation>
    <relation name="R63" arity="2" nbTuples="100" semantics="soft" defaultCost="infinity">54 36:1 1|1 48:1 2|36 47:1 3|30 68:1 4|98 33:1 5|14 75:1 6|87 94:1 7|59 11:1 8|29 1:1 9|69 23:1 10|44 37:2 1|16 70:2 2|92 14:2 3|88 20:2 4|1 64:2 5|32 38:2 6|94 73:2 7|58 29:2 8|74 100:2 9|37 45:2 10|77 63:3 1|63 22:3 2|2 91:3 3|49 59:3 4|9 34:3 5|19 50:3 6|55 27:3 7|37 89:3 8|74 91:3 9|40 91:3 10|30 1:4 1|82 6:4 2|63 3:4 3|89 95:4 4|59 35:4 5|11 3:4 6|74 77:4 7|98 69:4 8|46 13:4 9|98 50:4 10|78 59:5 1|46 83:5 2|7 14:5 3|40 39:5 4|28 34:5 5|47 72:5 6|89 26:5 7|53 8:5 8|96 65:5 9|72 69:5 10|83 78:6 1|56 89:6 2|63 85:6 3|13 7:6 4|59 38:6 5|26 31:6 6|23 18:6 7|68 58:6 8|99 52:6 9|58 81:6 10|53 7:7 1|92 5:7 2|83 25:7 3|40 26:7 4|58 82:7 5|63 64:7 6|75 66:7 7|49 33:7 8|20 73:7 9|34 9:7 10|12 55:8 1|18 44:8 2|71 66:8 3|84 54:8 4|72 93:8 5|28 1:8 6|2 62:8 7|97 96:8 8|4 62:8 9|33 12:8 10|70 72:9 1|12 40:9 2|26 82:9 3|5 90:9 4|40 73:9 5|33 46:9 6|31 55:9 7|89 26:9 8|19 93:9 9|100 61:9 10|50 41:10 1|66 63:10 2|30 9:10 3|44 45:10 4|75 86:10 5|95 93:10 6|46 82:10 7|89 98:10 8|32 17:10 9|64 4:10 10</relation>
    <relation name="R64" arity="2" nbTuples="100" semantics="soft" defaultCost="infinity">97 54:1 1|68 37:1 2|52 54:1 3|76 30:1 4|94 70:1 5|70 89:1 6|96 24:1 7|63 87:1 8|46 29:1 9|34 4:1 10|17 66:2 1|71 8:2 2|70 53:2 3|50 85:2 4|69 63:2 5|99 97:2 6|13 40:2 7|49 10:2 8|3 37:2 9|64 69:2 10|33 28:3 1|70 87:3 2|1 100:3 3|9 54:3 4|9 99:3 5|57 55:3 6|40 47:3 7|15 67:3 8|85 3:3 9|17 38:3 10|93 27:4 1|59 89:4 2|62 50:4 3|26 3:4 4|5 31:4 5|18 94:4 6|92 49:4 7|94 94:4 8|89 84:4 9|48 30:4 10|41 51:5 1|4 20:5 2|57 34:5 3|50 33:5 4|16 37:5 5|86 43:5 6|60 67:5 7|22 34:5 8|94 72:5 9|7 81:5 10|100 95:6 1|61 86:6 2|76 98:6 3|75 15:6 4|59 95:6 5|46 25:6 6|59 47:6 7|84 90:6 8|30 98:6 9|45 35:6 10|14 87:7 1|62 25:7 2|74 59:7 3|93 89:7 4|89 45:7 5|96 74:7 6|11 46:7 7|58 80:7 8|98 64:7 9|31 21:7 10|39 36:8 1|94 66:8 2|48 86:8 3|85 82:8 4|34 12:8 5|19 1:8 6|23 71:8 7|19 58:8 8|59 85:8 9|5 4:8 10|30 85:9 1|56 57:9 2|12 2:9 3|44 10:9 4|59 38:9 5|36 75:9 6|77 98:9 7|30 5:9 8|40 36:9 9|46 21:9 10|48 6:10 1|78 17:10 2|80 77:10 3|81 4:10 4|61 48:10 5|63 37:10 6|4 24:10 7|4 31:10 8|41 53:10 9|58 86:10 10</relation>
    <relation name="R65" arity="2" nbTuples="100" semantics="soft" defaultCost="infinity">58 10:1 1|15 79:1 2|44 81:1 3|91 41:1 4|35 84:1 5|62 45:1 6|71 52:1 7|65 12:1 8|29 79:1 9|31 77:1 10|65 9:2 1|5 96:2 2|31 76:2 3|19 54:2 4|21 53:2 5|16 83:2 6|22 95:2 7|70 55:2 8|77 48:2 9|84 81:2 10|34 20:3 1|11 37:3 2|68 72:3 3|42 66:3 4|69 68:3 5|47 27:3 6|48 54:3 7|83 2:3 8|10 33:3 9|91 75:3 10|21 48:4 1|3 72:4 2|64 76:4 3|20 36:4 4|35 5:4 5|88 11:4 6|4 39:4 7|6 83:4 8|30 67:4 9|95 49:4 10|21 14:5 1|60 57:5 2|47 82:5 3|83 84:5 4|100 78:5 5|77 10:5 6|31 13:5 7|91 58:5 8|65 83:5 9|76 1:5 10|84 98:6 1|79 4:6 2|68 75:6 3|73 51:6 4|70 81:6 5|69 74:6 6|27 56:6 7|35 56:6 8|61 19:6 9|56 91:6 10|16 29:7 1|96 30:7 2|65 28:7 3|82 61:7 4|79 89:7 5|36 18:7 6|9 42:7 7|74 45:7 8|18 48:7 9|53 97:7 10|39 80:8 1|15 87:8 2|65 7:8 3|83 66:8 4|69 57:8 5|83 34:8 6|59 8:8 7|44 86:8 8|95 72:8 9|76 5:8 10|71 34:9 1|7 23:9 2|49 71:9 3|13 88:9 4|51 54:9 5|30 98:9 6|66 59:9 7|79 73:9 8|97 97:9 9|93 65:9 10|83 17:10 1|60 52:10 2|64 30:10 3|29 46:10 4|99 43:10 5|64 44:10 6|66 75:10 7|50 16:10 8|55 17:10 9|51 31:10 10</relation>
    <relation name="R66" arity="2" nbTuples="100" semantics="soft" defaultCost="infinity">34 59:1 1|82 11:1 2|24 79:1 3|4 93:1 4|35 26:1 5|90 85:1 6|18 42:1 7|10 2:1 8|78 26:1 9|45 71:1 10|45 2:2 1|48 10:2 2|39 55:2 3|51 93:2 4|80 12:2 5|89 19:2 6|93 37:2 7|60 46:2 8|25 21:2 9|58 40:2 10|40 57:3 1|22 45:3 2|89 6:3 3|20 77:3 4|59 76:3 5|52 3:3 6|92 45:3 7|79 82:3 8|16 7:3 9|20 89:3 10|83 9:4 1|17 75:4 2|25 23:4 3|91 81:4 4|33 72:4 5|96 29:4 6|39 23:4 7|65 16:4 8|35 59:4 9|4 42:4 10|3 86:5 1|97 85:5 2|19 1:5 3|32 83:5 4|9 75:5 5|8 55:5 6|69 42:5 7|93 52:5 8|38 89:5 9|3 90:5 10|8 28:6 1|33 99:6 2|69 66:6 3|58 7:6 4|68 86:6 5|88 6:6 6|95 73:6 7|54 10:6 8|82 47:6 9|92 6:6 10|74 61:7 1|57 63:7 2|49 96:7 3|41 10:7 4|13 53:7 5|78 96:7 6|68 35:7 7|57 56:7 8|49 93:7 9|62 79:7 10|42 97:8 1|25 7:8 2|83 88:8 3|85 83:8 4|88 57:8 5|79 56:8 6|91 3:8 7|69 23:8 8|22 12:8 9|73 19:8 10|92 8:9 1|34 61:9 2|88 39:9 3|53 25:9 4|72 70:9 5|44 82:9 6|54 46:9 7|25 31:9 8|84 53:9 9|34 16:9 10|4 71:10 1|85 26:10 2|73 69:10 3|2 41:10 4|88 12:10 5|41 91:10 6|94 73:10 7|18 81:10 8|9 73:10 9|62 38:10 10</relation>
    <relation name="R67" arity="2" nbTuples="100" semantics="soft" defaultCost="infinity">26 24:1 1|85 18:1 2|67 62:1 3|25 52:1 4|2 33:1 5|39 53:1 6|85 92:1 7|46 91:1 8|94 82:1 9|93 86:1 10|84 53:2 1|13 28:2 2|50 80:2 3|45 28:2 4|85 64:2 5|63 44:2 6|41 85:2 7|14 29:2 8|54 22:2 9|72 97:2 10|85 24:3 1|75 5:3 2|23 4:3 3|32 31:3 4|54 69:3 5|3 99:3 6|39 100:3 7|66 5:3 8|68 71:3 9|40 99:3 10|45 65:4 1|75 42:4 2|54 48:4 3|65 7:4 4|77 32:4 5|32 37:4 6|1 74:4 7|16 26:4 8|33 20:4 9|70 79:4 10|53 36:5 1|87 11:5 2|68 32:5 3|17 70:5 4|23 34:5 5|23 1:5 6|89 16:5 7|90 42:5 8|6 52:5 9|65 35:5 10|76 47:6 1|32 4:6 2|33 23:6 3|25 3:6 4|54 51:6 5|80 91:6 6|3 62:6 7|92 95:6 8|74 64:6 9|68 73:6 10|67 54:7 1|6 56:7 2|2 23:7 3|26 46:7 4|61 99:7 5|38 48:7 6|3 9:7 7|21 31:7 8|11 71:7 9|72 76:7 10|76 100:8 1|50 46:8 2|57 28:8 3|81 45:8 4|87 3:8 5|84 20:8 6|70 93:8 7|26 33:8 8|94 67:8 9|11 62:8 10|53 86:9 1|42 19:9 2|57 8:9 3|52 15:9 4|62 70:9 5|71 82:9 6|96 87:9 7|25 64:9 8|70 63:9 9|70 69:9 10|25 22:10 1|87 50:10 2|81 98:10 3|91 5:10 4|69 40:10 5|87 35:10 6|53 65:10 7|24 76:10 8|69 75:10 9|99 14:10 10</relation>
    <relation name="R68" arity="2" nbTuples="100" semantics="soft" defaultCost="infinity">81 43:1 1|47 23:1 2|100 87:1 3|25 55:1 4|78 15:1 5|9 20:1 6|77 63:1 7|86 40:1 8|21 28:1 9|63 26:1 10|18 99:2 1|40 11:2 2|62 32:2 3|9 34:2 4|90 93:2 5|92 56:2 6|39 23:2 7|24 61:2 8|61 10:2 9|90 93:2 10|6 54:3 1|74 45:3 2|14 62:3 3|23 31:3 4|89 7:3 5|57 44:3 6|30 49:3 7|56 14:3 8|37 37:3 9|5 62:3 10|21 41:4 1|79 83:4 2|3 23:4 3|39 35:4 4|70 87:4 5|48 9:4 6|99 94:4 7|88 56:4 8|26 3:4 9|48 82:4 10|9 9:5 1|71 29:5 2|38 56:5 3|1 62:5 4|29 18:5 5|35 71:5 6|55 51:5 7|11 17:5 8|89 27:5 9|88 9:5 10|95 96:6 1|6 15:6 2|83 40:6 3|66 37:6 4|79 92:6 5|17 51:6 6|86 59:6 7|36 27:6 8|86 72:6 9|29 100:6 10|56 66:7 1|1 20:7 2|53 4:7 3|59 50:7 4|41 8:7 5|83 35:7 6|52 7:7 7|70 53:7 8|42 62:7 9|91 63:7 10|5 60:8 1|22 94:8 2|98 63:8 3|94 46:8 4|17 100:8 5|8 58:8 6|96 8:8 7|63 63:8 8|42 40:8 9|43 59:8 10|25 70:9 1|47 52:9 2|15 51:9 3|86 63:9 4|29 97:9 5|4 52:9 6|6 92:9 7|31 94:9 8|9 64:9 9|3 60:9 10|91 73:10 1|81 35:10 2|8 17:10 3|51 4:10 4|36 97:10 5|1 50:10 6|63 14:10 7|27 100:10 8|41 15:10 9|12 82:10 10</relation>
    <relation name="R69" arity="2" nbTuples="100" semantics="soft" defaultCost="infinity">95 66:1 1|30 43:1 2|94 74:1 3|70 17:1 4|8 22:1 5|61 39:1 6|28 63:1 7|42 12:1 8|78 52:1 9|96 88:1 10|86 81:2 1|71 17:2 2|75 34:2 3|37 69:2 4|30 63:2 5|7 66:2 6|50 29:2 7|23 91:2 8|51 72:2 9|21 89:2 10|70 16:3 1|59 7:3 2|73 14:3 3|44 82:3 4|83 17:3 5|91 13:3 6|49 45:3 7|7 41:3 8|63 30:3 9|16 65:3 10|95 84:4 1|50 36:4 2|42 55:4 3|34 96:4 4|11 36:4 5|41 97:4 6|46 78:4 7|62 26:4 8|87 100:4 9|30 13:4 10|94 45:5 1|73 69:5 2|90 13:5 3|12 99:5 4|7 53:5 5|27 3:5 6|74 58:5 7|85 54:5 8|65 22:5 9|12 52:5 10|74 21:6 1|19 19:6 2|78 45:6 3|6 96:6 4|66 7:6 5|86 32:6 6|86 14:6 7|31 98:6 8|2 15:6 9|2 10:6 10|94 69:7 1|65 28:7 2|55 53:7 3|87 12:7 4|90 38:7 5|23 22:7 6|38 46:7 7|46 78:7 8|33 39:7 9|30 91:7 10|79 41:8 1|24 31:8 2|92 77:8 3|42 82:8 4|54 48:8 5|91 95:8 6|65 58:8 7|98 58:8 8|31 48:8 9|55 62:8 10|26 93:9 1|94 38:9 2|63 63:9 3|13 19:9 4|73 71:9 5|25 15:9 6|38 63:9 7|86 6:9 8|66 27:9 9|30 59:9 10|67 71:10 1|5 72:10 2|94 23:10 3|36 52:10 4|79 76:10 5|33 60:10 6|98 30:10 7|90 24:10 8|53 64:10 9|38 13:10 10</relation>
    <relation name="R70" arity="2" nbTuples="100" semantics="soft" defaultCost="infinity">34 75:1 1|15 81:1 2|86 45:1 3|76 14:1 4|80 82:1 5|46 55:1 6|6 16:1 7|18 73:1 8|89 38:1 9|17 6:1 10|65 92:2 1|49 34:2 2|54 45:2 3|2 51:2 4|67 5:2 5|18 85:2 6|50 57:2 7|56 21:2 8|16 54:2 9|15 59:2 10|44 98:3 1|81 53:3 2|7 28:3 3|14 78:3 4|15 14:3 5|22 69:3 6|70 74:3 7|85 89:3 8|3 11:3 9|77 9:3 10|54 61:4 1|94 65:4 2|82 80:4 3|66 15:4 4|14 56:4 5|20 97:4 6|51 1:4 7|97 75:4 8|24 27:4 9|71 89:4 10|48 89:5 1|18 89:5 2|47 40:5 3|72 21:5 4|63 24:5 5|58 6:5 6|16 98:5 7|61 71:5 8|89 63:5 9|76 44:5 10|20 55:6 1|13 79:6 2|43 50:6 3|85 96:6 4|2 3:6 5|77 14:6 6|50 49:6 7|21 80:6 8|100 93:6 9|4 71:6 10|51 78:7 1|57 96:7 2|89 78:7 3|85 7:7 4|10 18:7 5|8 80:7 6|25 49:7 7|48 2:7 8|12 25:7 9|53 85:7 10|73 21:8 1|67 87:8 2|67 68:8 3|83 19:8 4|85 94:8 5|84 91:8 6|86 64:8 7|52 26:8 8|58 83:8 9|57 97:8 10|83 97:9 1|75 84:9 2|84 9:9 3|69 98:9 4|14 35:9 5|29 63:9 6|80 69:9 7|80 6:9 8|60 75:9 9|13 62:9 10|41 53:10 1|92 44:10 2|23 94:10 3|6 14:10 4|87 71:10 5|62 30:10 6|78 79:10 7|16 42:10 8|61 91:10 9|88 43:10 10</relation>
    <relation name="R71" arity="2" nbTuples="100" semantics="soft" defaultCost="infinity">15 54:1 1|99 95:1 2|24 17:1 3|48 2:1 4|53 46:1 5|13 88:1 6|47 55:1 7|76 26:1 8|8 48:1 9|17 47:1 10|82 48:2 1|85 48:2 2|66 70:2 3|37 20:2 4|91 69:2 5|94 88:2 6|64 87:2 7|63 97:2 8|40 9:2 9|13 24:2 10|8 25:3 1|43 69:3 2|95 2:3 3|71 13:3 4|64 48:3 5|85 8:3 6|78 73:3 7|29 42:3 8|1 35:3 9|99 44:3 10|75 90:4 1|82 25:4 2|82 49:4 3|22 79:4 4|89 74:4 5|54 62:4 6|27 61:4 7|12 64:4 8|97 83:4 9|45 30:4 10|93 57:5 1|11 24:5 2|47 80:5 3|69 83:5 4|39 49:5 5|15 9:5 6|95 60:5 7|7 67:5 8|86 82:5 9|83 5:5 10|86 68:6 1|58 83:6 2|79 80:6 3|93 36:6 4|16 71:6 5|62 54:6 6|12 3:6 7|18 42:6 8|32 38:6 9|23 74:6 10|75 85:7 1|76 9:7 2|56 48:7 3|66 55:7 4|32 85:7 5|94 80:7 6|44 37:7 7|2 96:7 8|49 72:7 9|62 98:7 10|17 42:8 1|79 29:8 2|8 24:8 3|94 31:8 4|11 18:8 5|55 30:8 6|3 9:8 7|11 93:8 8|53 25:8 9|5 100:8 10|86 81:9 1|4 67:9 2|51 6:9 3|64 47:9 4|14 15:9 5|66 81:9 6|46 23:9 7|62 18:9 8|23 48:9 9|69 3:9 10|78 2:10 1|94 80:10 2|9 17:10 3|54 46:10 4|61 15:10 5|46 37:10 6|15 1:10 7|45 17:10 8|63 94:10 9|64 31:10 10</relation>
    <relation name="R72" arity="2" nbTuples="100" semantics="soft" defaultCost="infinity">47 11:1 1|5 27:1 2|36 59:1 3|30 75:1 4|58 87:1 5|5 65:1 6|58 6:1 7|88 96:1 8|82 87:1 9|54 98:1 10|53 84:2 1|47 8:2 2|11 93:2 3|41 37:2 4|28 53:2 5|22 34:2 6|37 58:2 7|59 10:2 8|36 11:2 9|21 36:2 10|4 59:3 1|22 98:3 2|37 33:3 3|78 45:3 4|51 57:3 5|3 52:3 6|40 42:3 7|77 78:3 8|33 60:3 9|43 79:3 10|38 29:4 1|47 98:4 2|45 37:4 3|16 76:4 4|62 75:4 5|91 49:4 6|6 41:4 7|40 51:4 8|26 48:4 9|93 67:4 10|54 34:5 1|80 41:5 2|39 83:5 3|29 64:5 4|78 21:5 5|86 46:5 6|95 59:5 7|48 15:5 8|80 37:5 9|46 17:5 10|79 28:6 1|24 16:6 2|36 41:6 3|55 68:6 4|47 82:6 5|81 83:6 6|18 21:6 7|39 12:6 8|65 36:6 9|42 95:6 10|73 96:7 1|74 38:7 2|15 74:7 3|70 37:7 4|94 88:7 5|85 61:7 6|4 99:7 7|81 67:7 8|8 96:7 9|32 40:7 10|39 57:8 1|50 13:8 2|79 71:8 3|5 30:8 4|45 51:8 5|64 99:8 6|100 18:8 7|87 5:8 8|47 49:8 9|58 21:8 10|15 38:9 1|52 92:9 2|36 62:9 3|65 53:9 4|6 92:9 5|24 80:9 6|96 39:9 7|53 42:9 8|18 70:9 9|2 10:9 10|61 8:10 1|27 11:10 2|34 69:10 3|16 45:10 4|20 61:10 5|42 95:10 6|94 36:10 7|91 94:10 8|7 59:10 9|15 76:10 10</relation>
    <relation name="R73" arity="2" nbTuples="100" semantics="soft" defaultCost="infinity">40 22:1 1|26 20:1 2|28 13:1 3|75 89:1 4|26 38:1 5|8 70:1 6|16 47:1 7|58 7:1 8|17 40:1 9|23 9:1 10|19 78:2 1|47 45:2 2|81 57:2 3|33 19:2 4|64 46:2 5|26 27:2 6|32 48:2 7|37 39:2 8|44 86:2 9|68 11:2 10|88 63:3 1|30 21:3 2|27 31:3 3|3 64:3 4|52 18:3 5|21 39:3 6|82 77:3 7|37 34:3 8|27 38:3 9|86 82:3 10|73 60:4 1|88 65:4 2|20 10:4 3|62 11:4 4|65 13:4 5|93 37:4 6|1 51:4 7|8 64:4 8|40 22:4 9|90 45:4 10|22 98:5 1|87 37:5 2|20 80:5 3|68 44:5 4|11 51:5 5|53 81:5 6|45 16:5 7|59 10:5 8|94 40:5 9|31 83:5 10|57 49:6 1|1 15:6 2|12 11:6 3|40 25:6 4|73 93:6 5|3 8:6 6|34 17:6 7|93 44:6 8|69 19:6 9|79 34:6 10|86 90:7 1|69 38:7 2|95 29:7 3|51 64:7 4|46 20:7 5|48 74:7 6|90 24:7 7|25 94:7 8|78 53:7 9|38 14:7 10|78 62:8 1|91 39:8 2|90 15:8 3|63 60:8 4|57 25:8 5|6 42:8 6|60 94:8 7|66 67:8 8|15 58:8 9|57 65:8 10|61 47:9 1|56 95:9 2|28 50:9 3|9 26:9 4|57 26:9 5|4 3:9 6|40 47:9 7|98 15:9 8|81 23:9 9|61 77:9 10|9 42:10 1|15 92:10 2|96 82:10 3|65 73:10 4|82 77:10 5|87 48:10 6|16 37:10 7|41 10:10 8|36 40:10 9|56 92:10 10</relation>
    <relation name="R74" arity="2" nbTuples="100" semantics="soft" defaultCost="infinity">23 66:1 1|31 32:1 2|88 50:1 3|18 84:1 4|6 73:1 5|99 43:1 6|64 68:1 7|65 38:1 8|36 27:1 9|88 67:1 10|87 69:2 1|39 53:2 2|19 47:2 3|47 99:2 4|15 64:2 5|3 60:2 6|98 80:2 7|32 42:2 8|36 65:2 9|77 79:2 10|18 33:3 1|66 49:3 2|25 16:3 3|95 28:3 4|53 47:3 5|2 10:3 6|88 47:3 7|93 39:3 8|60 22:3 9|25 67:3 10|62 28:4 1|21 60:4 2|24 48:4 3|92 33:4 4|54 13:4 5|36 50:4 6|93 69:4 7|92 43:4 8|32 6:4 9|35 99:4 10|25 16:5 1|80 83:5 2|88 1:5 3|25 35:5 4|98 72:5 5|4 65:5 6|58 70:5 7|35 87:5 8|44 55:5 9|44 41:5 10|56 95:6 1|25 22:6 2|24 34:6 3|29 66:6 4|57 77:6 5|47 89:6 6|41 17:6 7|93 79:6 8|41 66:6 9|56 11:6 10|66 67:7 1|87 41:7 2|76 89:7 3|79 29:7 4|21 43:7 5|76 47:7 6|18 79:7 7|95 83:7 8|41 73:7 9|62 18:7 10|33 29:8 1|80 76:8 2|21 100:8 3|24 27:8 4|78 21:8 5|14 74:8 6|2 62:8 7|73 15:8 8|16 100:8 9|67 25:8 10|70 94:9 1|53 9:9 2|18 7:9 3|2 91:9 4|56 61:9 5|39 40:9 6|93 84:9 7|61 48:9 8|69 78:9 9|8 27:9 10|68 4:10 1|31 92:10 2|10 47:10 3|99 79:10 4|68 5:10 5|92 36:10 6|30 33:10 7|71 15:10 8|3 28:10 9|8 10:10 10</relation>
    <relation name="R75" arity="2" nbTuples="100" semantics="soft" defaultCost="infinity">32 70:1 1|32 29:1 2|52 76:1 3|8 94:1 4|51 45:1 5|100 27:1 6|86 62:1 7|61 39:1 8|37 16:1 9|19 22:1 10|92 100:2 1|54 52:2 2|43 58:2 3|39 71:2 4|83 53:2 5|18 67:2 6|80 46:2 7|21 80:2 8|97 67:2 9|63 15:2 10|92 18:3 1|59 14:3 2|27 21:3 3|21 68:3 4|85 72:3 5|93 81:3 6|34 97:3 7|5 23:3 8|76 95:3 9|72 98:3 10|44 45:4 1|29 40:4 2|74 25:4 3|4 42:4 4|16 83:4 5|56 67:4 6|7 1:4 7|68 30:4 8|30 77:4 9|59 8:4 10|38 46:5 1|10 15:5 2|58 78:5 3|24 5:5 4|51 78:5 5|30 73:5 6|91 17:5 7|15 64:5 8|100 70:5 9|25 8:5 10|38 82:6 1|92 30:6 2|47 84:6 3|72 21:6 4|33 22:6 5|51 84:6 6|25 45:6 7|38 6:6 8|7 72:6 9|19 45:6 10|16 52:7 1|59 76:7 2|15 75:7 3|31 69:7 4|23 29:7 5|40 29:7 6|16 39:7 7|62 93:7 8|75 51:7 9|43 2:7 10|52 87:8 1|14 69:8 2|97 29:8 3|90 83:8 4|89 58:8 5|50 82:8 6|28 7:8 7|79 81:8 8|84 68:8 9|42 36:8 10|83 21:9 1|94 51:9 2|15 65:9 3|82 74:9 4|72 33:9 5|70 52:9 6|87 13:9 7|52 51:9 8|37 7:9 9|23 74:9 10|85 85:10 1|77 72:10 2|71 26:10 3|79 53:10 4|59 75:10 5|84 83:10 6|14 52:10 7|37 77:10 8|42 42:10 9|50 59:10 10</relation>
    <relation name="R76" arity="2" nbTuples="100" semantics="soft" defaultCost="infinity">57 66:1 1|74 34:1 2|45 44:1 3|24 30:1 4|92 62:1 5|59 79:1 6|87 32:1 7|35 46:1 8|89 74:1 9|45 87:1 10|36 12:2 1|36 76:2 2|89 44:2 3|50 52:2 4|89 87:2 5|38 68:2 6|41 88:2 7|47 38:2 8|3 50:2 9|34 43:2 10|28 99:3 1|31 69:3 2|56 82:3 3|35 87:3 4|54 92:3 5|17 59:3 6|13 65:3 7|35 60:3 8|90 1:3 9|9 84:3 10|8 46:4 1|100 47:4 2|4 56:4 3|20 47:4 4|77 73:4 5|55 12:4 6|15 16:4 7|53 16:4 8|9 18:4 9|85 32:4 10|51 37:5 1|64 11:5 2|80 49:5 3|97 22:5 4|100 94:5 5|67 70:5 6|8 2:5 7|13 80:5 8|91 88:5 9|49 37:5 10|37 95:6 1|67 9:6 2|33 7:6 3|18 40:6 4|29 60:6 5|42 99:6 6|94 29:6 7|85 55:6 8|38 87:6 9|83 73:6 10|27 69:7 1|61 68:7 2|78 19:7 3|34 34:7 4|44 28:7 5|34 89:7 6|24 35:7 7|25 61:7 8|1 84:7 9|18 82:7 10|99 7:8 1|88 43:8 2|64 36:8 3|36 5:8 4|38 23:8 5|69 59:8 6|46 89:8 7|51 81:8 8|36 3:8 9|90 22:8 10|48 42:9 1|52 40:9 2|14 68:9 3|56 66:9 4|41 23:9 5|91 8:9 6|62 20:9 7|23 35:9 8|70 76:9 9|87 34:9 10|48 51:10 1|59 94:10 2|67 89:10 3|70 68:10 4|100 94:10 5|88 96:10 6|9 32:10 7|33 44:10 8|93 72:10 9|75 45:10 10</relation>
    <relation name="R77" arity="2" nbTuples="100" semantics="soft" defaultCost="infinity">54 41:1 1|92 32:1 2|10 19:1 3|95 60:1 4|40 47:1 5|95 55:1 6|47 75:1 7|14 22:1 8|34 66:1 9|18 86:1 10|85 77:2 1|55 60:2 2|54 83:2 3|39 73:2 4|60 98:2 5|26 11:2 6|29 92:2 7|89 67:2 8|90 15:2 9|48 51:2 10|34 83:3 1|9 26:3 2|37 92:3 3|6 98:3 4|40 87:3 5|61 46:3 6|28 23:3 7|94 12:3 8|61 23:3 9|84 32:3 10|58 66:4 1|52 63:4 2|76 91:4 3|83 98:4 4|40 56:4 5|95 40:4 6|82 32:4 7|95 84:4 8|89 99:4 9|98 100:4 10|76 30:5 1|73 10:5 2|35 54:5 3|79 11:5 4|2 21:5 5|76 3:5 6|25 82:5 7|90 17:5 8|83 66:5 9|56 86:5 10|52 9:6 1|19 34:6 2|44 65:6 3|90 100:6 4|6 25:6 5|52 64:6 6|98 37:6 7|88 92:6 8|53 30:6 9|57 66:6 10|25 4:7 1|77 14:7 2|77 88:7 3|85 43:7 4|96 25:7 5|42 89:7 6|53 56:7 7|95 22:7 8|6 98:7 9|80 58:7 10|18 91:8 1|58 40:8 2|20 10:8 3|88 7:8 4|69 64:8 5|94 51:8 6|55 96:8 7|96 34:8 8|12 31:8 9|36 42:8 10|30 61:9 1|23 15:9 2|19 26:9 3|42 2:9 4|86 56:9 5|1 66:9 6|94 92:9 7|92 79:9 8|39 12:9 9|9 25:9 10|32 63:10 1|31 50:10 2|14 87:10 3|3 92:10 4|32 56:10 5|63 45:10 6|98 71:10 7|49 95:10 8|9 44:10 9|97 30:10 10</relation>
    <relation name="R78" arity="2" nbTuples="100" semantics="soft" defaultCost="infinity">77 44:1 1|68 83:1 2|88 5:1 3|91 45:1 4|73 11:1 5|76 64:1 6|100 88:1 7|73 16:1 8|80 29:1 9|71 19:1 10|8 30:2 1|1 28:2 2|67 6:2 3|85 85:2 4|25 7:2 5|10 7:2 6|8 59:2 7|26 81:2 8|3 22:2 9|66 43:2 10|36 37:3 1|65 98:3 2|14 48:3 3|1 69:3 4|57 45:3 5|38 17:3 6|49 83:3 7|16 68:3 8|47 46:3 9|84 90:3 10|96 87:4 1|76 75:4 2|33 17:4 3|29 17:4 4|82 7:4 5|26 84:4 6|31 68:4 7|78 1:4 8|96 11:4 9|7 5:4 10|76 79:5 1|96 55:5 2|12 84:5 3|50 7:5 4|88 98:5 5|80 15:5 6|91 57:5 7|76 45:5 8|45 5:5 9|39 50:5 10|28 79:6 1|37 67:6 2|68 43:6 3|60 1:6 4|70 43:6 5|58 42:6 6|26 59:6 7|12 87:6 8|29 32:6 9|88 53:6 10|20 15:7 1|10 37:7 2|52 45:7 3|60 57:7 4|13 65:7 5|58 64:7 6|40 24:7 7|2 91:7 8|11 97:7 9|30 77:7 10|11 76:8 1|82 82:8 2|100 93:8 3|61 94:8 4|59 77:8 5|53 1:8 6|8 54:8 7|63 10:8 8|56 6:8 9|36 50:8 10|48 98:9 1|78 30:9 2|85 19:9 3|66 84:9 4|45 22:9 5|37 63:9 6|19 90:9 7|79 5:9 8|71 80:9 9|96 54:9 10|74 69:10 1|21 81:10 2|33 39:10 3|48 87:10 4|99 28:10 5|5 72:10 6|87 91:10 7|59 83:10 8|85 1:10 9|48 69:10 10</relation>
    <relation name="R79" arity="2" nbTuples="100" semantics="soft" defaultCost="infinity">72 52:1 1|50 92:1 2|13 36:1 3|59 82:1 4|95 60:1 5|33 38:1 6|53 23:1 7|66 28:1 8|100 66:1 9|92 70:1 10|5 56:2 1|3 3:2 2|11 76:2 3|31 32:2 4|39 39:2 5|95 44:2 6|34 76:2 7|59 56:2 8|58 68:2 9|4 17:2 10|36 76:3 1|73 25:3 2|20 19:3 3|27 81:3 4|68 27:3 5|58 86:3 6|66 45:3 7|78 12:3 8|82 4:3 9|21 90:3 10|56 52:4 1|63 93:4 2|51 73:4 3|13 92:4 4|10 10:4 5|52 13:4 6|19 67:4 7|34 49:4 8|91 19:4 9|4 4:4 10|14 54:5 1|97 87:5 2|96 36:5 3|88 32:5 4|2 58:5 5|6 27:5 6|31 34:5 7|22 22:5 8|95 72:5 9|80 97:5 10|90 45:6 1|14 61:6 2|1 87:6 3|22 66:6 4|59 15:6 5|72 32:6 6|4 95:6 7|14 76:6 8|21 58:6 9|27 68:6 10|10 74:7 1|93 59:7 2|30 16:7 3|89 15:7 4|83 43:7 5|28 66:7 6|81 32:7 7|5 57:7 8|76 46:7 9|17 49:7 10|94 97:8 1|26 45:8 2|11 15:8 3|67 54:8 4|87 55:8 5|76 19:8 6|88 1:8 7|15 45:8 8|8 48:8 9|79 21:8 10|100 99:9 1|34 54:9 2|51 37:9 3|11 44:9 4|98 78:9 5|91 5:9 6|73 51:9 7|50 65:9 8|41 14:9 9|85 98:9 10|97 38:10 1|70 36:10 2|1 82:10 3|67 27:10 4|54 6:10 5|92 63:10 6|38 40:10 7|18 59:10 8|1 6:10 9|71 76:10 10</relation>
    <relation name="R80" arity="2" nbTuples="100" semantics="soft" defaultCost="infinity">37 32:1 1|46 21:1 2|35 79:1 3|7 74:1 4|90 81:1 5|19 62:1 6|69 58:1 7|7 98:1 8|64 54:1 9|50 81:1 10|51 27:2 1|13 72:2 2|68 12:2 3|3 44:2 4|38 51:2 5|93 9:2 6|48 92:2 7|80 34:2 8|57 41:2 9|62 66:2 10|31 64:3 1|10 99:3 2|22 14:3 3|63 17:3 4|24 79:3 5|55 99:3 6|73 64:3 7|43 47:3 8|39 91:3 9|97 66:3 10|72 62:4 1|89 15:4 2|76 15:4 3|75 18:4 4|64 30:4 5|20 17:4 6|14 71:4 7|84 11:4 8|88 74:4 9|51 63:4 10|81 4:5 1|60 97:5 2|100 73:5 3|59 41:5 4|90 96:5 5|1 42:5 6|39 49:5 7|35 27:5 8|82 4:5 9|14 14:5 10|51 64:6 1|97 82:6 2|6 91:6 3|79 27:6 4|44 29:6 5|85 21:6 6|20 34:6 7|63 46:6 8|58 16:6 9|90 65:6 10|100 23:7 1|47 39:7 2|50 4:7 3|63 1:7 4|92 93:7 5|22 61:7 6|41 10:7 7|11 15:7 8|41 43:7 9|82 4:7 10|76 72:8 1|88 66:8 2|77 39:8 3|31 26:8 4|86 97:8 5|24 29:8 6|57 10:8 7|51 81:8 8|61 93:8 9|67 9:8 10|76 73:9 1|26 77:9 2|64 24:9 3|4 20:9 4|6 53:9 5|10 45:9 6|62 93:9 7|11 71:9 8|28 87:9 9|77 12:9 10|31 21:10 1|41 98:10 2|48 18:10 3|1 92:10 4|72 66:10 5|43 53:10 6|43 25:10 7|52 44:10 8|60 27:10 9|81 20:10 10</relation>
    <relation name="R81" arity="2" nbTuples="100" semantics="soft" defaultCost="infinity">49 47:1 1|99 57:1 2|82 15:1 3|85 27:1 4|100 94:1 5|63 74:1 6|58 73:1 7|62 77:1 8|88 46:1 9|62 55:1 10|53 1:2 1|49 5:2 2|73 95:2 3|32 30:2 4|8 98:2 5|79 54:2 6|7 80:2 7|28 23:2 8|53 35:2 9|94 6:2 10|14 7:3 1|31 16:3 2|98 30:3 3|39 21:3 4|53 65:3 5|14 100:3 6|87 65:3 7|95 78:3 8|66 83:3 9|51 35:3 10|79 93:4 1|60 1:4 2|66 80:4 3|66 100:4 4|93 11:4 5|76 30:4 6|41 6:4 7|49 25:4 8|9 89:4 9|52 68:4 10|60 79:5 1|7 21:5 2|44 2:5 3|52 9:5 4|16 58:5 5|9 57:5 6|20 93:5 7|33 25:5 8|46 24:5 9|40 49:5 10|1 55:6 1|43 83:6 2|99 39:6 3|94 57:6 4|73 31:6 5|44 2:6 6|55 13:6 7|47 6:6 8|80 53:6 9|90 80:6 10|14 7:7 1|9 85:7 2|49 73:7 3|89 47:7 4|100 36:7 5|37 80:7 6|70 67:7 7|38 31:7 8|58 70:7 9|51 41:7 10|8 100:8 1|75 33:8 2|35 22:8 3|3 6:8 4|60 87:8 5|37 58:8 6|73 93:8 7|76 22:8 8|93 97:8 9|78 45:8 10|55 12:9 1|19 30:9 2|23 81:9 3|99 81:9 4|87 63:9 5|44 12:9 6|10 12:9 7|5 8:9 8|94 27:9 9|43 20:9 10|4 72:10 1|71 60:10 2|78 58:10 3|93 24:10 4|38 40:10 5|95 72:10 6|63 64:10 7|71 63:10 8|70 44:10 9|69 57:10 10</relation>
    <relation name="R82" arity="2" nbTuples="100" semantics="soft" defaultCost="infinity">8 86:1 1|83 67:1 2|24 85:1 3|97 47:1 4|88 77:1 5|88 7:1 6|61 61:1 7|28 42:1 8|66 29:1 9|69 74:1 10|7 33:2 1|1 4:2 2|86 99:2 3|74 93:2 4|99 18:2 5|13 4:2 6|93 41:2 7|47 46:2 8|28 4:2 9|47 3:2 10|37 36:3 1|3 26:3 2|6 6:3 3|40 18:3 4|19 69:3 5|27 69:3 6|65 30:3 7|69 13:3 8|2 14:3 9|1 38:3 10|78 6:4 1|69 14:4 2|71 19:4 3|83 37:4 4|57 96:4 5|41 43:4 6|35 92:4 7|99 95:4 8|64 98:4 9|97 100:4 10|99 42:5 1|21 47:5 2|51 10:5 3|46 64:5 4|38 22:5 5|36 91:5 6|99 4:5 7|26 84:5 8|71 77:5 9|34 10:5 10|39 43:6 1|38 58:6 2|6 92:6 3|69 83:6 4|55 33:6 5|33 60:6 6|91 2:6 7|72 25:6 8|25 91:6 9|49 38:6 10|26 98:7 1|22 22:7 2|33 77:7 3|16 88:7 4|82 47:7 5|94 71:7 6|65 12:7 7|70 3:7 8|62 8:7 9|49 19:7 10|72 96:8 1|38 28:8 2|87 14:8 3|39 68:8 4|54 80:8 5|85 74:8 6|86 54:8 7|32 4:8 8|15 61:8 9|46 85:8 10|43 62:9 1|81 46:9 2|79 16:9 3|78 49:9 4|6 17:9 5|97 30:9 6|73 81:9 7|96 99:9 8|77 96:9 9|2 87:9 10|14 40:10 1|91 47:10 2|34 38:10 3|64 61:10 4|57 90:10 5|42 45:10 6|57 16:10 7|44 83:10 8|93 94:10 9|62 72:10 10</relation>
    <relation name="R83" arity="2" nbTuples="100" semantics="soft" defaultCost="infinity">50 18:1 1|7 6:1 2|6 25:1 3|44 81:1 4|83 83:1 5|83 54:1 6|16 88:1 7|4 62:1 8|11 55:1 9|64 44:1 10|81 49:2 1|27 3:2 2|27 37:2 3|86 89:2 4|33 19:2 5|69 61:2 6|55 62:2 7|39 86:2 8|58 78:2 9|64 56:2 10|7 24:3 1|82 47:3 2|64 14:3 3|53 75:3 4|45 20:3 5|70 32:3 6|82 47:3 7|17 39:3 8|22 95:3 9|20 81:3 10|100 36:4 1|90 53:4 2|8 18:4 3|78 69:4 4|27 85:4 5|90 74:4 6|7 96:4 7|44 20:4 8|32 26:4 9|78 45:4 10|26 26:5 1|85 56:5 2|10 22:5 3|47 76:5 4|63 35:5 5|46 72:5 6|66 10:5 7|98 93:5 8|10 55:5 9|19 55:5 10|18 7:6 1|45 68:6 2|97 47:6 3|48 94:6 4|67 23:6 5|70 98:6 6|23 48:6 7|75 49:6 8|82 65:6 9|21 13:6 10|40 26:7 1|52 74:7 2|87 19:7 3|98 15:7 4|99 58:7 5|75 5:7 6|68 55:7 7|5 90:7 8|74 63:7 9|22 80:7 10|21 88:8 1|46 30:8 2|5 62:8 3|83 23:8 4|16 74:8 5|84 77:8 6|44 44:8 7|39 29:8 8|48 56:8 9|12 59:8 10|95 58:9 1|11 30:9 2|93 58:9 3|87 85:9 4|69 61:9 5|83 18:9 6|2 6:9 7|34 30:9 8|8 96:9 9|85 66:9 10|94 31:10 1|25 1:10 2|39 77:10 3|82 69:10 4|26 65:10 5|82 95:10 6|67 98:10 7|3 3:10 8|61 50:10 9|56 76:10 10</relation>
    <relation name="R84" arity="2" nbTuples="100" semantics="soft" defaultCost="infinity">22 8:1 1|2 50:1 2|56 18:1 3|95 19:1 4|10 5:1 5|52 68:1 6|45 1:1 7|98 26:1 8|43 55:1 9|98 95:1 10|85 95:2 1|100 93:2 2|30 18:2 3|20 96:2 4|88 85:2 5|66 80:2 6|82 58:2 7|96 12:2 8|67 81:2 9|68 32:2 10|43 65:3 1|54 75:3 2|54 59:3 3|71 33:3 4|44 100:3 5|53 83:3 6|89 88:3 7|66 100:3 8|65 62:3 9|34 43:3 10|65 73:4 1|22 52:4 2|37 25:4 3|37 52:4 4|89 69:4 5|34 8:4 6|21 100:4 7|75 59:4 8|1 46:4 9|4 90:4 10|39 14:5 1|89 14:5 2|46 83:5 3|66 52:5 4|60 21:5 5|54 29:5 6|1 50:5 7|61 47:5 8|61 73:5 9|1 77:5 10|2 96:6 1|12 14:6 2|1 29:6 3|64 18:6 4|19 39:6 5|44 37:6 6|98 77:6 7|78 36:6 8|73 50:6 9|80 9:6 10|85 87:7 1|85 1:7 2|97 64:7 3|73 13:7 4|89 31:7 5|23 18:7 6|84 54:7 7|74 93:7 8|63 42:7 9|100 7:7 10|79 57:8 1|55 85:8 2|50 80:8 3|94 38:8 4|90 49:8 5|12 15:8 6|82 44:8 7|10 6:8 8|46 89:8 9|29 5:8 10|23 40:9 1|94 25:9 2|23 90:9 3|92 35:9 4|16 94:9 5|98 82:9 6|100 89:9 7|59 45:9 8|98 79:9 9|24 62:9 10|32 10:10 1|41 81:10 2|86 78:10 3|100 53:10 4|54 61:10 5|49 29:10 6|52 17:10 7|74 89:10 8|40 97:10 9|3 74:10 10</relation>
    <relation name="R85" arity="2" nbTuples="100" semantics="soft" defaultCost="infinity">33 34:1 1|19 77:1 2|85 41:1 3|18 80:1 4|57 75:1 5|85 31:1 6|95 47:1 7|11 94:1 8|72 11:1 9|46 3:1 10|87 52:2 1|87 4:2 2|7 46:2 3|31 81:2 4|46 39:2 5|4 10:2 6|6 50:2 7|25 6:2 8|84 14:2 9|30 88:2 10|17 17:3 1|86 8:3 2|1 82:3 3|27 53:3 4|21 64:3 5|22 77:3 6|47 46:3 7|40 53:3 8|36 1:3 9|8 24:3 10|21 89:4 1|69 56:4 2|30 41:4 3|45 85:4 4|73 11:4 5|53 1:4 6|33 35:4 7|1 74:4 8|88 12:4 9|92 29:4 10|16 42:5 1|63 98:5 2|64 65:5 3|89 23:5 4|2 81:5 5|8 86:5 6|16 10:5 7|92 10:5 8|9 21:5 9|74 84:5 10|69 55:6 1|55 11:6 2|35 93:6 3|70 38:6 4|29 85:6 5|58 46:6 6|64 46:6 7|78 54:6 8|26 1:6 9|58 20:6 10|14 84:7 1|17 98:7 2|85 40:7 3|55 52:7 4|85 38:7 5|92 2:7 6|66 46:7 7|88 31:7 8|71 68:7 9|31 67:7 10|71 11:8 1|10 96:8 2|36 9:8 3|80 80:8 4|20 83:8 5|4 78:8 6|73 94:8 7|36 100:8 8|36 19:8 9|23 67:8 10|2 24:9 1|13 67:9 2|89 40:9 3|89 66:9 4|67 57:9 5|66 39:9 6|3 95:9 7|72 68:9 8|41 55:9 9|49 77:9 10|10 63:10 1|23 51:10 2|51 2:10 3|52 8:10 4|12 31:10 5|58 89:10 6|82 67:10 7|52 60:10 8|88 42:10 9|2 20:10 10</relation>
    <relation name="R86" arity="2" nbTuples="100" semantics="soft" defaultCost="infinity">15 4:1 1|87 31:1 2|47 95:1 3|33 9:1 4|18 88:1 5|13 44:1 6|30 35:1 7|93 24:1 8|92 45:1 9|22 9:1 10|94 77:2 1|67 76:2 2|36 15:2 3|25 67:2 4|40 42:2 5|28 21:2 6|90 58:2 7|29 19:2 8|76 3:2 9|6 13:2 10|56 2:3 1|57 47:3 2|12 71:3 3|33 59:3 4|34 76:3 5|95 77:3 6|30 69:3 7|66 7:3 8|95 90:3 9|71 52:3 10|91 61:4 1|100 79:4 2|83 49:4 3|86 13:4 4|54 55:4 5|11 24:4 6|41 14:4 7|55 100:4 8|30 87:4 9|90 56:4 10|64 57:5 1|45 21:5 2|91 50:5 3|75 2:5 4|63 47:5 5|92 59:5 6|11 30:5 7|82 59:5 8|72 96:5 9|56 13:5 10|1 62:6 1|73 73:6 2|21 31:6 3|35 82:6 4|72 29:6 5|50 48:6 6|94 70:6 7|41 51:6 8|48 40:6 9|37 67:6 10|8 41:7 1|32 36:7 2|84 90:7 3|91 89:7 4|1 37:7 5|26 88:7 6|87 72:7 7|60 39:7 8|5 31:7 9|54 73:7 10|42 89:8 1|76 14:8 2|57 70:8 3|35 75:8 4|73 7:8 5|59 74:8 6|61 25:8 7|67 87:8 8|12 21:8 9|53 86:8 10|100 80:9 1|66 86:9 2|50 47:9 3|36 31:9 4|81 76:9 5|12 17:9 6|80 48:9 7|71 19:9 8|40 41:9 9|77 12:9 10|76 61:10 1|79 50:10 2|52 77:10 3|30 42:10 4|59 92:10 5|68 6:10 6|24 86:10 7|64 63:10 8|32 74:10 9|41 100:10 10</relation>
    <relation name="R87" arity="2" nbTuples="100" semantics="soft" defaultCost="infinity">61 47:1 1|86 9:1 2|8 31:1 3|62 85:1 4|28 97:1 5|53 43:1 6|52 76:1 7|65 100:1 8|65 50:1 9|54 62:1 10|1 36:2 1|17 28:2 2|10 73:2 3|74 38:2 4|50 100:2 5|95 70:2 6|47 8:2 7|87 7:2 8|7 7:2 9|13 73:2 10|85 93:3 1|55 73:3 2|63 33:3 3|25 60:3 4|22 39:3 5|48 66:3 6|21 57:3 7|84 56:3 8|71 46:3 9|96 78:3 10|87 86:4 1|32 3:4 2|33 87:4 3|42 74:4 4|12 94:4 5|63 7:4 6|52 72:4 7|66 30:4 8|40 95:4 9|56 60:4 10|92 84:5 1|88 72:5 2|13 50:5 3|1 42:5 4|9 53:5 5|76 2:5 6|7 92:5 7|55 77:5 8|18 93:5 9|7 33:5 10|34 4:6 1|86 10:6 2|74 29:6 3|76 83:6 4|16 96:6 5|11 31:6 6|17 93:6 7|42 83:6 8|18 58:6 9|31 46:6 10|50 60:7 1|34 12:7 2|98 83:7 3|13 100:7 4|54 46:7 5|97 62:7 6|11 4:7 7|78 72:7 8|51 6:7 9|26 82:7 10|76 68:8 1|89 16:8 2|75 93:8 3|12 78:8 4|86 45:8 5|59 10:8 6|11 62:8 7|18 52:8 8|36 67:8 9|12 41:8 10|15 43:9 1|46 1:9 2|77 7:9 3|71 39:9 4|13 7:9 5|65 32:9 6|36 80:9 7|57 27:9 8|59 96:9 9|10 44:9 10|62 2:10 1|20 64:10 2|86 8:10 3|82 85:10 4|81 45:10 5|40 95:10 6|89 42:10 7|94 94:10 8|63 86:10 9|68 30:10 10</relation>
    <relation name="R88" arity="2" nbTuples="100" semantics="soft" defaultCost="infinity">22 41:1 1|49 85:1 2|50 14:1 3|92 10:1 4|85 6:1 5|52 22:1 6|93 68:1 7|50 50:1 8|61 60:1 9|84 3:1 10|88 3:2 1|27 62:2 2|4 72:2 3|87 48:2 4|18 12:2 5|3 77:2 6|96 90:2 7|48 55:2 8|38 59:2 9|45 46:2 10|24 39:3 1|79 83:3 2|66 86:3 3|56 82:3 4|49 68:3 5|19 59:3 6|53 10:3 7|23 57:3 8|65 70:3 9|21 24:3 10|56 17:4 1|33 90:4 2|63 100:4 3|93 69:4 4|39 27:4 5|42 71:4 6|61 68:4 7|2 29:4 8|67 79:4 9|20 15:4 10|61 78:5 1|66 18:5 2|78 60:5 3|6 48:5 4|29 43:5 5|92 45:5 6|31 88:5 7|44 50:5 8|33 1:5 9|34 30:5 10|88 4:6 1|94 23:6 2|74 5:6 3|76 16:6 4|67 48:6 5|18 59:6 6|84 62:6 7|71 45:6 8|60 25:6 9|8 13:6 10|97 52:7 1|87 39:7 2|33 77:7 3|93 23:7 4|3 44:7 5|36 14:7 6|26 19:7 7|45 16:7 8|41 90:7 9|95 8:7 10|30 4:8 1|76 96:8 2|3 72:8 3|46 7:8 4|13 37:8 5|75 25:8 6|35 27:8 7|87 98:8 8|12 41:8 9|64 2:8 10|79 75:9 1|89 87:9 2|24 37:9 3|40 33:9 4|78 21:9 5|11 47:9 6|53 17:9 7|37 45:9 8|35 17:9 9|97 4:9 10|4 1:10 1|49 60:10 2|20 97:10 3|4 67:10 4|24 5:10 5|62 70:10 6|31 22:10 7|53 49:10 8|37 82:10 9|13 54:10 10</relation>
    <relation name="R89" arity="2" nbTuples="100" semantics="soft" defaultCost="infinity">87 2:1 1|85 57:1 2|21 93:1 3|66 28:1 4|95 74:1 5|75 30:1 6|22 21:1 7|65 33:1 8|3 55:1 9|38 54:1 10|6 56:2 1|18 93:2 2|63 14:2 3|18 6:2 4|86 83:2 5|13 96:2 6|46 14:2 7|53 70:2 8|96 74:2 9|73 84:2 10|80 11:3 1|57 49:3 2|71 66:3 3|92 60:3 4|13 44:3 5|61 74:3 6|71 50:3 7|30 37:3 8|21 25:3 9|96 59:3 10|61 39:4 1|41 89:4 2|13 12:4 3|26 69:4 4|25 68:4 5|58 89:4 6|88 47:4 7|47 4:4 8|83 44:4 9|81 37:4 10|69 68:5 1|27 3:5 2|34 58:5 3|24 6:5 4|14 38:5 5|39 25:5 6|48 23:5 7|20 75:5 8|56 57:5 9|8 73:5 10|76 99:6 1|93 16:6 2|51 30:6 3|1 50:6 4|63 18:6 5|50 52:6 6|30 25:6 7|5 73:6 8|58 25:6 9|39 7:6 10|65 40:7 1|72 83:7 2|85 94:7 3|87 24:7 4|14 53:7 5|45 29:7 6|100 80:7 7|15 8:7 8|5 40:7 9|82 5:7 10|51 32:8 1|87 21:8 2|61 73:8 3|35 79:8 4|26 63:8 5|42 45:8 6|90 38:8 7|65 39:8 8|40 48:8 9|14 85:8 10|77 29:9 1|97 41:9 2|11 24:9 3|53 83:9 4|69 20:9 5|38 37:9 6|18 77:9 7|83 45:9 8|29 12:9 9|16 22:9 10|39 61:10 1|61 35:10 2|95 1:10 3|18 24:10 4|16 87:10 5|49 60:10 6|95 36:10 7|28 20:10 8|5 59:10 9|77 63:10 10</relation>
    <relation name="R90" arity="2" nbTuples="100" semantics="soft" defaultCost="infinity">69 34:1 1|1 67:1 2|83 64:1 3|83 98:1 4|21 97:1 5|13 66:1 6|41 29:1 7|51 44:1 8|6 31:1 9|79 7:1 10|80 13:2 1|82 95:2 2|7 67:2 3|36 58:2 4|85 90:2 5|72 27:2 6|68 42:2 7|19 2:2 8|49 39:2 9|72 32:2 10|94 72:3 1|90 32:3 2|64 57:3 3|78 57:3 4|16 47:3 5|83 46:3 6|15 49:3 7|43 6:3 8|99 8:3 9|91 29:3 10|30 69:4 1|36 88:4 2|33 5:4 3|5 91:4 4|74 17:4 5|78 13:4 6|37 36:4 7|68 2:4 8|3 11:4 9|29 66:4 10|64 12:5 1|15 50:5 2|2 86:5 3|16 26:5 4|89 14:5 5|12 12:5 6|74 98:5 7|9 99:5 8|24 20:5 9|16 4:5 10|61 32:6 1|3 83:6 2|71 21:6 3|12 65:6 4|11 39:6 5|56 90:6 6|32 68:6 7|4 80:6 8|21 52:6 9|83 75:6 10|32 3:7 1|60 44:7 2|21 59:7 3|16 76:7 4|5 69:7 5|53 43:7 6|76 27:7 7|77 42:7 8|67 12:7 9|36 76:7 10|24 15:8 1|30 10:8 2|77 8:8 3|33 60:8 4|83 7:8 5|94 60:8 6|51 81:8 7|61 95:8 8|78 61:8 9|45 57:8 10|85 1:9 1|94 70:9 2|88 62:9 3|40 56:9 4|90 76:9 5|39 43:9 6|10 5:9 7|30 37:9 8|75 64:9 9|85 27:9 10|81 64:10 1|57 94:10 2|97 91:10 3|52 64:10 4|13 20:10 5|49 77:10 6|78 38:10 7|41 62:10 8|34 40:10 9|50 96:10 10</relation>
    <relation name="R91" arity="2" nbTuples="100" semantics="soft" defaultCost="infinity">72 25:1 1|61 39:1 2|37 50:1 3|59 7:1 4|2 29:1 5|1 98:1 6|71 36:1 7|58 43:1 8|27 90:1 9|50 10:1 10|45 59:2 1|62 73:2 2|96 3:2 3|98 97:2 4|15 72:2 5|8 95:2 6|99 6:2 7|72 44:2 8|74 85:2 9|75 90:2 10|32 95:3 1|76 62:3 2|76 3:3 3|5 100:3 4|15 39:3 5|51 96:3 6|52 35:3 7|57 9:3 8|57 75:3 9|78 58:3 10|9 59:4 1|18 29:4 2|41 6:4 3|75 2:4 4|16 78:4 5|56 33:4 6|64 24:4 7|69 1:4 8|14 10:4 9|93 82:4 10|84 35:5 1|49 71:5 2|3 91:5 3|15 34:5 4|29 70:5 5|23 62:5 6|12 96:5 7|65 34:5 8|86 92:5 9|41 13:5 10|27 92:6 1|88 29:6 2|73 36:6 3|47 34:6 4|52 86:6 5|100 50:6 6|59 56:6 7|84 63:6 8|27 32:6 9|26 56:6 10|89 45:7 1|66 19:7 2|7 7:7 3|24 34:7 4|19 70:7 5|72 42:7 6|15 75:7 7|72 3:7 8|87 32:7 9|48 83:7 10|87 92:8 1|2 57:8 2|56 33:8 3|13 9:8 4|86 29:8 5|15 46:8 6|13 26:8 7|98 15:8 8|54 6:8 9|87 4:8 10|10 72:9 1|78 59:9 2|29 74:9 3|65 32:9 4|83 29:9 5|72 71:9 6|48 88:9 7|21 19:9 8|81 51:9 9|4 3:9 10|98 40:10 1|87 71:10 2|89 66:10 3|78 14:10 4|8 73:10 5|19 53:10 6|37 67:10 7|92 1:10 8|85 76:10 9|43 81:10 10</relation>
    <relation name="R92" arity="2" nbTuples="100" semantics="soft" defaultCost="infinity">20 35:1 1|93 37:1 2|23 29:1 3|88 14:1 4|68 74:1 5|61 72:1 6|61 70:1 7|6 38:1 8|57 25:1 9|58 92:1 10|59 70:2 1|40 32:2 2|30 98:2 3|98 60:2 4|9 68:2 5|82 73:2 6|84 36:2 7|3 84:2 8|20 89:2 9|37 4:2 10|36 87:3 1|65 76:3 2|23 39:3 3|92 81:3 4|69 69:3 5|36 92:3 6|96 68:3 7|30 73:3 8|39 40:3 9|95 94:3 10|12 32:4 1|74 77:4 2|67 14:4 3|73 43:4 4|37 2:4 5|28 80:4 6|66 78:4 7|50 30:4 8|59 90:4 9|44 60:4 10|82 8:5 1|31 9:5 2|6 6:5 3|61 45:5 4|32 91:5 5|75 67:5 6|88 54:5 7|66 27:5 8|66 92:5 9|49 70:5 10|74 34:6 1|82 32:6 2|14 30:6 3|99 62:6 4|87 14:6 5|93 91:6 6|68 43:6 7|88 91:6 8|83 76:6 9|49 37:6 10|10 76:7 1|39 9:7 2|37 64:7 3|15 57:7 4|13 99:7 5|57 65:7 6|56 78:7 7|55 53:7 8|42 47:7 9|59 79:7 10|100 98:8 1|73 95:8 2|51 53:8 3|6 74:8 4|73 30:8 5|38 72:8 6|57 90:8 7|22 7:8 8|11 4:8 9|82 73:8 10|19 60:9 1|55 14:9 2|91 78:9 3|31 55:9 4|71 4:9 5|96 72:9 6|29 8:9 7|21 84:9 8|76 94:9 9|88 37:9 10|40 11:10 1|4 39:10 2|4 55:10 3|60 13:10 4|90 13:10 5|37 39:10 6|55 21:10 7|86 59:10 8|48 67:10 9|36 18:10 10</relation>
    <relation name="R93" arity="2" nbTuples="100" semantics="soft" defaultCost="infinity">67 17:1 1|61 40:1 2|24 86:1 3|4 54:1 4|91 32:1 5|20 84:1 6|57 14:1 7|85 52:1 8|29 7:1 9|68 85:1 10|75 43:2 1|3 96:2 2|53 82:2 3|79 92:2 4|59 46:2 5|84 60:2 6|48 46:2 7|85 42:2 8|71 78:2 9|64 25:2 10|65 95:3 1|72 48:3 2|24 66:3 3|38 34:3 4|73 9:3 5|51 50:3 6|15 97:3 7|13 1:3 8|28 71:3 9|55 73:3 10|50 72:4 1|46 39:4 2|14 13:4 3|4 68:4 4|19 86:4 5|95 84:4 6|25 58:4 7|29 28:4 8|6 36:4 9|20 31:4 10|86 83:5 1|36 89:5 2|53 94:5 3|97 93:5 4|33 33:5 5|72 74:5 6|95 84:5 7|39 68:5 8|7 56:5 9|4 43:5 10|47 44:6 1|42 68:6 2|18 41:6 3|38 38:6 4|6 68:6 5|90 38:6 6|94 73:6 7|35 50:6 8|99 59:6 9|95 84:6 10|33 47:7 1|89 50:7 2|94 44:7 3|49 69:7 4|91 100:7 5|90 51:7 6|45 20:7 7|26 68:7 8|1 44:7 9|91 95:7 10|48 36:8 1|45 69:8 2|1 34:8 3|23 89:8 4|28 35:8 5|94 73:8 6|5 73:8 7|53 30:8 8|79 10:8 9|71 40:8 10|59 53:9 1|87 82:9 2|28 43:9 3|90 54:9 4|54 1:9 5|23 20:9 6|1 31:9 7|71 31:9 8|99 38:9 9|50 29:9 10|1 25:10 1|91 91:10 2|66 11:10 3|21 36:10 4|38 32:10 5|78 53:10 6|65 37:10 7|53 13:10 8|67 55:10 9|79 30:10 10</relation>
    <relation name="R94" arity="2" nbTuples="100" semantics="soft" defaultCost="infinity">18 55:1 1|43 72:1 2|15 66:1 3|25 41:1 4|19 13:1 5|74 47:1 6|15 53:1 7|75 62:1 8|22 3:1 9|91 28:1 10|77 70:2 1|12 78:2 2|85 26:2 3|36 4:2 4|54 85:2 5|33 15:2 6|59 70:2 7|82 6:2 8|93 10:2 9|42 58:2 10|99 2:3 1|21 91:3 2|77 56:3 3|45 96:3 4|45 40:3 5|74 75:3 6|92 42:3 7|8 27:3 8|94 31:3 9|35 21:3 10|82 55:4 1|16 39:4 2|55 56:4 3|76 51:4 4|77 46:4 5|63 43:4 6|79 54:4 7|66 14:4 8|97 95:4 9|43 4:4 10|74 14:5 1|80 44:5 2|75 90:5 3|29 28:5 4|74 88:5 5|3 94:5 6|60 2:5 7|64 80:5 8|12 25:5 9|65 18:5 10|67 53:6 1|93 40:6 2|19 28:6 3|44 35:6 4|13 98:6 5|16 41:6 6|41 79:6 7|34 21:6 8|46 82:6 9|41 23:6 10|49 90:7 1|65 84:7 2|45 35:7 3|58 9:7 4|100 72:7 5|19 30:7 6|64 15:7 7|80 91:7 8|45 34:7 9|82 34:7 10|43 22:8 1|4 68:8 2|19 45:8 3|17 57:8 4|3 27:8 5|100 87:8 6|41 29:8 7|65 86:8 8|4 5:8 9|24 76:8 10|15 78:9 1|95 81:9 2|33 53:9 3|20 67:9 4|19 93:9 5|58 55:9 6|49 40:9 7|52 44:9 8|2 96:9 9|29 34:9 10|2 24:10 1|76 75:10 2|50 75:10 3|38 57:10 4|98 14:10 5|60 6:10 6|74 39:10 7|11 15:10 8|99 84:10 9|91 28:10 10</relation>
    <relation name="R95" arity="2" nbTuples="100" semantics="soft" defaultCost="infinity">32 20:1 1|87 51:1 2|45 61:1 3|45 46:1 4|5 32:1 5|83 60:1 6|62 28:1 7|92 98:1 8|64 69:1 9|5 60:1 10|95 34:2 1|79 32:2 2|20 24:2 3|49 33:2 4|57 4:2 5|5 9:2 6|26 41:2 7|28 43:2 8|9 63:2 9|72 1:2 10|86 34:3 1|12 86:3 2|94 50:3 3|95 17:3 4|90 52:3 5|94 46:3 6|1 67:3 7|92 47:3 8|66 53:3 9|84 26:3 10|22 93:4 1|89 25:4 2|36 23:4 3|14 8:4 4|41 62:4 5|11 61:4 6|2 61:4 7|19 55:4 8|56 75:4 9|44 65:4 10|8 11:5 1|88 47:5 2|23 14:5 3|99 81:5 4|56 2:5 5|33 28:5 6|88 52:5 7|93 13:5 8|62 39:5 9|20 93:5 10|28 96:6 1|42 87:6 2|82 64:6 3|33 66:6 4|28 9:6 5|35 92:6 6|60 51:6 7|93 9:6 8|55 81:6 9|17 6:6 10|55 30:7 1|37 99:7 2|23 57:7 3|16 84:7 4|61 53:7 5|35 52:7 6|47 45:7 7|83 67:7 8|30 27:7 9|5 66:7 10|19 46:8 1|39 42:8 2|51 95:8 3|38 34:8 4|85 5:8 5|32 63:8 6|61 40:8 7|60 33:8 8|86 48:8 9|68 13:8 10|70 30:9 1|81 8:9 2|82 65:9 3|54 60:9 4|47 38:9 5|20 77:9 6|96 68:9 7|71 48:9 8|84 10:9 9|95 61:9 10|34 4:10 1|68 16:10 2|42 53:10 3|18 88:10 4|66 28:10 5|44 43:10 6|48 72:10 7|40 38:10 8|80 58:10 9|60 54:10 10</relation>
    <relation name="R96" arity="2" nbTuples="100" semantics="soft" defaultCost="infinity">86 78:1 1|37 33:1 2|40 63:1 3|84 50:1 4|17 51:1 5|22 63:1 6|14 57:1 7|90 31:1 8|4 16:1 9|30 40:1 10|51 3:2 1|36 25:2 2|46 82:2 3|17 93:2 4|14 53:2 5|6 66:2 6|27 42:2 7|56 49:2 8|18 68:2 9|89 48:2 10|43 37:3 1|39 74:3 2|14 1:3 3|26 75:3 4|76 30:3 5|99 70:3 6|18 38:3 7|56 76:3 8|3 45:3 9|19 29:3 10|91 29:4 1|31 49:4 2|74 77:4 3|6 19:4 4|96 46:4 5|92 70:4 6|100 49:4 7|21 39:4 8|8 63:4 9|19 49:4 10|21 5:5 1|9 63:5 2|51 40:5 3|99 59:5 4|63 45:5 5|70 71:5 6|64 46:5 7|74 41:5 8|88 52:5 9|60 31:5 10|60 73:6 1|69 70:6 2|2 56:6 3|20 86:6 4|96 6:6 5|99 42:6 6|82 42:6 7|56 46:6 8|79 63:6 9|18 99:6 10|23 96:7 1|37 2:7 2|90 17:7 3|57 22:7 4|30 49:7 5|76 14:7 6|76 68:7 7|54 50:7 8|95 59:7 9|12 31:7 10|56 12:8 1|83 2:8 2|36 34:8 3|2 40:8 4|47 46:8 5|34 13:8 6|1 5:8 7|96 74:8 8|96 91:8 9|99 13:8 10|45 82:9 1|62 3:9 2|66 28:9 3|60 9:9 4|41 67:9 5|67 98:9 6|38 78:9 7|100 48:9 8|90 1:9 9|48 46:9 10|7 66:10 1|63 72:10 2|28 58:10 3|12 49:10 4|77 70:10 5|50 85:10 6|54 36:10 7|63 37:10 8|12 6:10 9|22 9:10 10</relation>
    <relation name="R97" arity="2" nbTuples="100" semantics="soft" defaultCost="infinity">24 96:1 1|46 73:1 2|68 43:1 3|39 93:1 4|92 38:1 5|39 44:1 6|29 27:1 7|73 84:1 8|74 31:1 9|46 56:1 10|25 47:2 1|57 6:2 2|87 40:2 3|81 74:2 4|86 6:2 5|61 81:2 6|83 92:2 7|22 78:2 8|84 47:2 9|25 96:2 10|66 1:3 1|91 32:3 2|49 59:3 3|66 3:3 4|86 28:3 5|94 84:3 6|67 71:3 7|47 100:3 8|32 52:3 9|10 39:3 10|5 97:4 1|83 39:4 2|66 79:4 3|24 70:4 4|1 97:4 5|16 47:4 6|80 7:4 7|44 76:4 8|33 60:4 9|80 66:4 10|62 37:5 1|40 90:5 2|48 37:5 3|41 44:5 4|10 82:5 5|5 88:5 6|6 67:5 7|94 30:5 8|19 34:5 9|15 68:5 10|90 76:6 1|30 63:6 2|32 70:6 3|39 98:6 4|68 48:6 5|22 50:6 6|42 21:6 7|45 41:6 8|20 98:6 9|91 79:6 10|74 33:7 1|70 5:7 2|54 87:7 3|42 7:7 4|85 82:7 5|79 1:7 6|91 67:7 7|93 19:7 8|65 47:7 9|21 77:7 10|80 47:8 1|26 57:8 2|33 27:8 3|49 73:8 4|70 5:8 5|40 53:8 6|39 65:8 7|70 23:8 8|71 9:8 9|88 24:8 10|40 25:9 1|48 85:9 2|50 7:9 3|12 2:9 4|4 26:9 5|65 80:9 6|72 92:9 7|27 23:9 8|47 22:9 9|12 80:9 10|67 72:10 1|11 87:10 2|31 91:10 3|79 62:10 4|86 87:10 5|96 59:10 6|53 87:10 7|48 20:10 8|77 60:10 9|77 90:10 10</relation>
    <relation name="R98" arity="2" nbTuples="100" semantics="soft" defaultCost="infinity">18 26:1 1|29 24:1 2|96 67:1 3|73 56:1 4|77 53:1 5|69 28:1 6|34 64:1 7|16 64:1 8|62 96:1 9|35 1:1 10|18 20:2 1|54 63:2 2|63 85:2 3|69 22:2 4|31 20:2 5|84 51:2 6|12 27:2 7|33 51:2 8|39 55:2 9|51 91:2 10|85 36:3 1|12 90:3 2|43 14:3 3|95 47:3 4|32 71:3 5|38 74:3 6|79 26:3 7|14 26:3 8|88 36:3 9|58 62:3 10|31 40:4 1|83 77:4 2|38 30:4 3|59 39:4 4|44 30:4 5|47 75:4 6|29 66:4 7|2 11:4 8|45 56:4 9|79 18:4 10|54 91:5 1|60 84:5 2|3 32:5 3|63 81:5 4|59 70:5 5|49 54:5 6|93 80:5 7|54 31:5 8|34 27:5 9|80 29:5 10|50 57:6 1|23 80:6 2|1 49:6 3|2 93:6 4|10 95:6 5|73 42:6 6|7 98:6 7|89 52:6 8|98 2:6 9|14 22:6 10|74 88:7 1|98 44:7 2|87 88:7 3|7 30:7 4|87 17:7 5|13 87:7 6|54 30:7 7|21 34:7 8|2 70:7 9|35 9:7 10|4 96:8 1|70 64:8 2|7 25:8 3|90 82:8 4|27 75:8 5|25 50:8 6|82 28:8 7|64 41:8 8|24 96:8 9|5 48:8 10|20 27:9 1|94 80:9 2|12 28:9 3|1 81:9 4|31 73:9 5|67 43:9 6|87 93:9 7|91 18:9 8|16 34:9 9|96 56:9 10|13 39:10 1|43 50:10 2|90 68:10 3|98 66:10 4|67 52:10 5|12 41:10 6|11 70:10 7|83 84:10 8|45 97:10 9|88 68:10 10</relation>
    <relation name="R99" arity="2" nbTuples="100" semantics="soft" defaultCost="infinity">11 76:1 1|16 47:1 2|32 33:1 3|39 71:1 4|58 85:1 5|24 54:1 6|66 27:1 7|68 81:1 8|96 50:1 9|70 29:1 10|64 69:2 1|71 3:2 2|23 27:2 3|91 18:2 4|90 62:2 5|57 51:2 6|27 4:2 7|87 34:2 8|78 40:2 9|93 87:2 10|79 29:3 1|17 95:3 2|37 36:3 3|52 5:3 4|43 23:3 5|10 22:3 6|10 1:3 7|99 42:3 8|75 48:3 9|29 96:3 10|59 54:4 1|41 31:4 2|3 52:4 3|31 88:4 4|98 1:4 5|18 21:4 6|16 24:4 7|3 10:4 8|99 73:4 9|13 29:4 10|5 25:5 1|83 54:5 2|32 48:5 3|15 87:5 4|24 85:5 5|92 12:5 6|34 71:5 7|54 14:5 8|89 72:5 9|26 2:5 10|1 82:6 1|97 31:6 2|3 77:6 3|90 33:6 4|48 23:6 5|79 78:6 6|91 72:6 7|84 94:6 8|1 79:6 9|87 11:6 10|86 42:7 1|56 45:7 2|85 62:7 3|54 95:7 4|86 80:7 5|87 39:7 6|50 69:7 7|3 21:7 8|93 13:7 9|79 18:7 10|36 51:8 1|56 94:8 2|79 92:8 3|57 48:8 4|61 85:8 5|8 89:8 6|65 62:8 7|6 88:8 8|8 34:8 9|19 68:8 10|89 97:9 1|100 25:9 2|15 27:9 3|74 5:9 4|10 65:9 5|4 90:9 6|20 13:9 7|21 57:9 8|73 63:9 9|45 59:9 10|98 57:10 1|95 73:10 2|24 25:10 3|92 10:10 4|91 84:10 5|56 59:10 6|55 6:10 7|83 53:10 8|41 97:10 9|33 100:10 10</relation>
    <relation name="R100" arity="2" nbTuples="100" semantics="soft" defaultCost="infinity">26 96:1 1|99 4:1 2|46 10:1 3|43 28:1 4|85 95:1 5|60 36:1 6|18 83:1 7|10 99:1 8|70 81:1 9|2 30:1 10|13 57:2 1|28 87:2 2|2 41:2 3|65 29:2 4|49 2:2 5|22 39:2 6|63 32:2 7|83 47:2 8|49 54:2 9|19 29:2 10|39 23:3 1|76 96:3 2|61 84:3 3|14 8:3 4|69 7:3 5|68 31:3 6|49 29:3 7|11 47:3 8|22 96:3 9|97 31:3 10|57 91:4 1|66 15:4 2|15 41:4 3|81 54:4 4|85 63:4 5|50 34:4 6|10 34:4 7|54 46:4 8|37 54:4 9|41 8:4 10|81 80:5 1|90 85:5 2|23 17:5 3|78 21:5 4|33 61:5 5|86 93:5 6|29 2:5 7|53 42:5 8|100 16:5 9|60 50:5 10|82 84:6 1|28 90:6 2|74 13:6 3|88 81:6 4|80 45:6 5|91 47:6 6|29 89:6 7|94 13:6 8|65 9:6 9|98 13:6 10|43 85:7 1|55 26:7 2|47 50:7 3|57 52:7 4|40 96:7 5|94 22:7 6|23 36:7 7|60 71:7 8|95 18:7 9|74 7:7 10|44 67:8 1|65 16:8 2|81 61:8 3|2 66:8 4|8 24:8 5|71 4:8 6|47 61:8 7|22 47:8 8|7 46:8 9|63 5:8 10|56 10:9 1|57 10:9 2|47 83:9 3|4 40:9 4|30 78:9 5|7 96:9 6|2 11:9 7|3 80:9 8|69 15:9 9|40 29:9 10|4 93:10 1|83 44:10 2|46 35:10 3|15 48:10 4|47 27:10 5|37 33:10 6|98 39:10 7|33 27:10 8|76 27:10 9|43 56:10 10</relation>
    <relation name="R101" arity="2" nbTuples="100" semantics="soft" defaultCost="infinity">61 19:1 1|4 55:1 2|90 7:1 3|67 30:1 4|24 45:1 5|63 55:1 6|64 68:1 7|87 54:1 8|93 46:1 9|100 79:1 10|90 29:2 1|11 4:2 2|93 14:2 3|62 6:2 4|76 29:2 5|75 90:2 6|52 6:2 7|46 32:2 8|61 93:2 9|36 59:2 10|39 23:3 1|9 21:3 2|23 57:3 3|6 65:3 4|61 85:3 5|44 63:3 6|16 74:3 7|93 15:3 8|25 32:3 9|99 63:3 10|30 55:4 1|32 72:4 2|33 26:4 3|55 35:4 4|73 24:4 5|30 70:4 6|61 29:4 7|76 7:4 8|38 77:4 9|66 75:4 10|37 78:5 1|95 35:5 2|64 78:5 3|4 4:5 4|31 93:5 5|8 94:5 6|42 46:5 7|23 65:5 8|6 76:5 9|85 88:5 10|2 94:6 1|64 99:6 2|100 4:6 3|23 4:6 4|96 41:6 5|51 38:6 6|45 4:6 7|95 1:6 8|54 1:6 9|42 95:6 10|30 75:7 1|77 94:7 2|69 13:7 3|1 62:7 4|76 97:7 5|46 3:7 6|72 89:7 7|14 72:7 8|72 33:7 9|98 49:7 10|63 65:8 1|83 65:8 2|86 24:8 3|9 27:8 4|30 100:8 5|66 61:8 6|73 21:8 7|53 2:8 8|75 60:8 9|59 6:8 10|10 13:9 1|50 80:9 2|17 63:9 3|26 81:9 4|56 48:9 5|92 72:9 6|43 99:9 7|28 69:9 8|12 47:9 9|86 54:9 10|38 28:10 1|11 14:10 2|17 59:10 3|14 65:10 4|8 25:10 5|45 40:10 6|16 12:10 7|81 32:10 8|69 43:10 9|33 90:10 10</relation>
    <relation name="R102" arity="2" nbTuples="100" semantics="soft" defaultCost="infinity">90 57:1 1|14 89:1 2|77 89:1 3|28 14:1 4|19 13:1 5|45 31:1 6|22 39:1 7|22 24:1 8|31 42:1 9|53 39:1 10|3 53:2 1|6 76:2 2|57 39:2 3|90 38:2 4|64 49:2 5|8 59:2 6|78 2:2 7|98 98:2 8|55 54:2 9|53 9:2 10|64 5:3 1|78 83:3 2|46 35:3 3|18 58:3 4|17 18:3 5|97 1:3 6|16 93:3 7|57 92:3 8|73 26:3 9|22 13:3 10|82 54:4 1|35 1:4 2|32 33:4 3|23 17:4 4|60 99:4 5|85 11:4 6|13 86:4 7|90 94:4 8|44 27:4 9|75 43:4 10|62 21:5 1|45 96:5 2|71 14:5 3|73 58:5 4|48 32:5 5|56 14:5 6|3 53:5 7|14 59:5 8|34 21:5 9|73 36:5 10|30 48:6 1|21 60:6 2|11 58:6 3|53 21:6 4|88 21:6 5|44 61:6 6|15 85:6 7|33 8:6 8|45 56:6 9|7 78:6 10|85 24:7 1|77 59:7 2|93 69:7 3|78 7:7 4|26 79:7 5|9 4:7 6|55 96:7 7|6 42:7 8|73 52:7 9|91 33:7 10|93 38:8 1|81 64:8 2|87 94:8 3|23 50:8 4|70 95:8 5|33 64:8 6|17 71:8 7|76 82:8 8|18 79:8 9|50 82:8 10|20 23:9 1|75 29:9 2|91 100:9 3|87 72:9 4|8 33:9 5|90 73:9 6|32 50:9 7|17 12:9 8|78 41:9 9|22 83:9 10|62 42:10 1|17 34:10 2|40 71:10 3|69 6:10 4|73 66:10 5|10 36:10 6|39 49:10 7|23 13:10 8|2 80:10 9|94 1:10 10</relation>
    <relation name="R103" arity="2" nbTuples="100" semantics="soft" defaultCost="infinity">60 40:1 1|32 43:1 2|90 44:1 3|34 42:1 4|26 26:1 5|17 64:1 6|72 61:1 7|5 33:1 8|63 96:1 9|40 43:1 10|48 94:2 1|1 11:2 2|82 40:2 3|67 8:2 4|23 56:2 5|46 53:2 6|79 49:2 7|50 22:2 8|32 10:2 9|87 54:2 10|84 70:3 1|42 10:3 2|71 17:3 3|45 79:3 4|1 68:3 5|19 19:3 6|11 9:3 7|46 49:3 8|7 91:3 9|60 96:3 10|60 5:4 1|79 85:4 2|16 53:4 3|15 97:4 4|5 61:4 5|35 35:4 6|21 60:4 7|68 95:4 8|50 43:4 9|27 38:4 10|72 57:5 1|71 27:5 2|16 71:5 3|6 12:5 4|49 71:5 5|95 96:5 6|96 42:5 7|7 68:5 8|43 79:5 9|45 31:5 10|57 63:6 1|5 89:6 2|49 14:6 3|21 67:6 4|48 41:6 5|56 16:6 6|37 3:6 7|23 96:6 8|44 100:6 9|46 41:6 10|59 97:7 1|36 96:7 2|40 32:7 3|96 2:7 4|97 19:7 5|35 48:7 6|88 9:7 7|79 13:7 8|70 74:7 9|13 93:7 10|9 96:8 1|39 86:8 2|50 69:8 3|7 98:8 4|56 54:8 5|40 33:8 6|61 39:8 7|66 11:8 8|93 19:8 9|75 44:8 10|48 95:9 1|21 46:9 2|20 100:9 3|2 80:9 4|56 23:9 5|19 29:9 6|61 25:9 7|7 33:9 8|48 7:9 9|30 67:9 10|84 31:10 1|93 44:10 2|48 55:10 3|68 58:10 4|33 85:10 5|63 73:10 6|97 44:10 7|60 36:10 8|97 63:10 9|26 59:10 10</relation>
    <relation name="R104" arity="2" nbTuples="100" semantics="soft" defaultCost="infinity">48 29:1 1|56 8:1 2|18 46:1 3|56 24:1 4|50 65:1 5|76 53:1 6|39 98:1 7|91 16:1 8|92 39:1 9|27 71:1 10|41 33:2 1|26 72:2 2|93 28:2 3|39 1:2 4|4 90:2 5|65 54:2 6|82 10:2 7|5 68:2 8|7 75:2 9|19 9:2 10|96 3:3 1|20 98:3 2|46 40:3 3|75 32:3 4|81 5:3 5|54 24:3 6|35 98:3 7|59 36:3 8|79 69:3 9|10 89:3 10|22 3:4 1|85 71:4 2|40 28:4 3|49 89:4 4|30 46:4 5|53 40:4 6|100 47:4 7|80 31:4 8|5 36:4 9|38 93:4 10|85 93:5 1|42 94:5 2|39 73:5 3|88 10:5 4|60 15:5 5|46 19:5 6|92 41:5 7|15 9:5 8|27 4:5 9|36 63:5 10|33 55:6 1|61 19:6 2|33 62:6 3|82 98:6 4|76 62:6 5|55 21:6 6|43 93:6 7|44 40:6 8|76 74:6 9|3 46:6 10|100 21:7 1|30 25:7 2|19 74:7 3|86 70:7 4|70 64:7 5|71 89:7 6|19 31:7 7|35 68:7 8|30 45:7 9|65 11:7 10|89 19:8 1|26 89:8 2|76 5:8 3|71 6:8 4|82 19:8 5|15 87:8 6|41 59:8 7|59 14:8 8|93 44:8 9|89 10:8 10|44 3:9 1|31 94:9 2|68 32:9 3|23 30:9 4|24 55:9 5|94 19:9 6|80 82:9 7|57 74:9 8|27 18:9 9|25 58:9 10|51 36:10 1|33 80:10 2|45 62:10 3|77 57:10 4|36 30:10 5|65 96:10 6|24 77:10 7|4 70:10 8|1 66:10 9|22 88:10 10</relation>
    <relation name="R105" arity="2" nbTuples="100" semantics="soft" defaultCost="infinity">1 60:1 1|8 16:1 2|50 78:1 3|51 32:1 4|23 13:1 5|47 37:1 6|95 97:1 7|71 7:1 8|66 76:1 9|39 98:1 10|74 33:2 1|15 1:2 2|62 25:2 3|54 51:2 4|50 35:2 5|97 12:2 6|83 9:2 7|96 58:2 8|51 89:2 9|40 5:2 10|63 93:3 1|98 41:3 2|43 77:3 3|80 44:3 4|46 50:3 5|90 95:3 6|38 96:3 7|36 16:3 8|83 5:3 9|13 2:3 10|67 5:4 1|24 32:4 2|34 29:4 3|87 20:4 4|96 76:4 5|31 48:4 6|34 40:4 7|57 31:4 8|55 35:4 9|3 48:4 10|31 48:5 1|74 80:5 2|83 36:5 3|88 98:5 4|19 66:5 5|92 38:5 6|52 4:5 7|55 35:5 8|95 54:5 9|75 64:5 10|97 30:6 1|79 81:6 2|45 92:6 3|53 63:6 4|59 20:6 5|52 68:6 6|19 85:6 7|71 50:6 8|39 15:6 9|73 26:6 10|49 37:7 1|25 70:7 2|7 39:7 3|17 87:7 4|38 68:7 5|65 46:7 6|19 55:7 7|89 69:7 8|95 50:7 9|14 45:7 10|24 10:8 1|20 72:8 2|27 84:8 3|52 74:8 4|81 25:8 5|54 1:8 6|87 48:8 7|30 72:8 8|16 46:8 9|24 79:8 10|48 82:9 1|40 37:9 2|72 61:9 3|38 24:9 4|59 7:9 5|49 15:9 6|48 65:9 7|7 16:9 8|87 67:9 9|65 37:9 10|29 4:10 1|87 55:10 2|73 68:10 3|3 75:10 4|44 54:10 5|26 97:10 6|35 32:10 7|63 74:10 8|15 97:10 9|28 34:10 10</relation>
    <relation name="R106" arity="2" nbTuples="100" semantics="soft" defaultCost="infinity">100 100:1 1|44 53:1 2|75 9:1 3|75 21:1 4|66 64:1 5|42 97:1 6|68 75:1 7|84 93:1 8|4 75:1 9|30 87:1 10|74 87:2 1|71 27:2 2|59 99:2 3|97 34:2 4|99 1:2 5|54 17:2 6|11 97:2 7|94 6:2 8|37 43:2 9|33 87:2 10|10 47:3 1|35 76:3 2|1 7:3 3|2 64:3 4|84 49:3 5|28 38:3 6|54 80:3 7|1 67:3 8|92 63:3 9|45 38:3 10|18 74:4 1|11 95:4 2|76 93:4 3|54 49:4 4|21 74:4 5|38 24:4 6|12 96:4 7|71 73:4 8|14 11:4 9|52 43:4 10|98 86:5 1|10 42:5 2|82 25:5 3|72 79:5 4|1 74:5 5|31 71:5 6|3 86:5 7|12 3:5 8|58 47:5 9|19 66:5 10|58 73:6 1|28 16:6 2|11 79:6 3|42 100:6 4|81 47:6 5|37 55:6 6|16 43:6 7|76 2:6 8|2 44:6 9|93 63:6 10|49 49:7 1|89 36:7 2|25 98:7 3|40 14:7 4|13 31:7 5|20 54:7 6|42 61:7 7|76 1:7 8|7 70:7 9|5 42:7 10|83 67:8 1|14 11:8 2|16 6:8 3|24 18:8 4|43 82:8 5|98 49:8 6|35 98:8 7|86 27:8 8|36 20:8 9|22 93:8 10|30 15:9 1|60 54:9 2|71 12:9 3|75 82:9 4|9 76:9 5|23 52:9 6|56 78:9 7|82 72:9 8|37 78:9 9|95 37:9 10|65 29:10 1|36 21:10 2|44 71:10 3|70 28:10 4|25 80:10 5|30 74:10 6|93 69:10 7|59 11:10 8|13 90:10 9|35 62:10 10</relation>
    <relation name="R107" arity="2" nbTuples="100" semantics="soft" defaultCost="infinity">1 8:1 1|21 55:1 2|64 34:1 3|89 47:1 4|54 2:1 5|35 22:1 6|41 61:1 7|90 67:1 8|35 33:1 9|37 44:1 10|7 31:2 1|2 66:2 2|66 91:2 3|35 53:2 4|98 7:2 5|22 4:2 6|41 61:2 7|69 92:2 8|98 44:2 9|75 100:2 10|78 99:3 1|86 42:3 2|62 18:3 3|21 46:3 4|43 60:3 5|34 42:3 6|30 77:3 7|92 77:3 8|15 66:3 9|6 97:3 10|34 1:4 1|10 14:4 2|77 23:4 3|92 81:4 4|98 17:4 5|31 100:4 6|83 36:4 7|99 94:4 8|63 94:4 9|36 88:4 10|17 66:5 1|72 35:5 2|10 23:5 3|49 72:5 4|36 44:5 5|19 80:5 6|49 51:5 7|60 52:5 8|95 20:5 9|2 1:5 10|99 23:6 1|84 76:6 2|58 19:6 3|76 47:6 4|81 57:6 5|78 15:6 6|69 49:6 7|80 75:6 8|96 51:6 9|10 48:6 10|26 43:7 1|99 18:7 2|57 4:7 3|30 64:7 4|83 65:7 5|60 11:7 6|7 84:7 7|12 17:7 8|80 13:7 9|37 8:7 10|32 98:8 1|49 89:8 2|66 65:8 3|71 83:8 4|50 26:8 5|25 38:8 6|70 80:8 7|29 86:8 8|50 36:8 9|1 44:8 10|34 56:9 1|55 81:9 2|94 88:9 3|80 83:9 4|17 78:9 5|3 18:9 6|11 100:9 7|51 82:9 8|29 26:9 9|39 97:9 10|59 18:10 1|14 39:10 2|50 28:10 3|50 20:10 4|14 33:10 5|34 18:10 6|57 79:10 7|17 59:10 8|21 26:10 9|99 48:10 10</relation>
    <relation name="R108" arity="2" nbTuples="100" semantics="soft" defaultCost="infinity">53 42:1 1|19 73:1 2|30 30:1 3|51 75:1 4|68 25:1 5|81 47:1 6|72 56:1 7|29 66:1 8|89 93:1 9|93 58:1 10|70 2:2 1|54 53:2 2|28 45:2 3|48 58:2 4|89 58:2 5|18 62:2 6|39 90:2 7|88 61:2 8|65 65:2 9|78 79:2 10|40 86:3 1|45 56:3 2|59 3:3 3|65 30:3 4|11 19:3 5|27 86:3 6|43 100:3 7|50 90:3 8|56 54:3 9|83 68:3 10|8 1:4 1|31 47:4 2|69 84:4 3|39 38:4 4|34 35:4 5|41 83:4 6|32 32:4 7|97 64:4 8|93 60:4 9|77 42:4 10|31 18:5 1|37 26:5 2|51 96:5 3|8 7:5 4|80 81:5 5|70 91:5 6|95 47:5 7|17 9:5 8|82 100:5 9|16 20:5 10|9 90:6 1|69 23:6 2|64 88:6 3|20 79:6 4|68 92:6 5|31 37:6 6|67 28:6 7|30 40:6 8|22 49:6 9|69 100:6 10|87 83:7 1|82 8:7 2|99 95:7 3|98 79:7 4|86 4:7 5|93 98:7 6|36 3:7 7|82 83:7 8|25 4:7 9|37 51:7 10|25 76:8 1|81 34:8 2|79 86:8 3|57 63:8 4|36 21:8 5|5 95:8 6|55 38:8 7|51 65:8 8|48 23:8 9|33 80:8 10|9 36:9 1|14 87:9 2|95 82:9 3|83 14:9 4|27 3:9 5|52 74:9 6|19 85:9 7|64 9:9 8|33 40:9 9|72 55:9 10|92 7:10 1|29 81:10 2|28 8:10 3|22 86:10 4|19 70:10 5|20 18:10 6|77 30:10 7|58 92:10 8|75 22:10 9|76 82:10 10</relation>
    <relation name="R109" arity="2" nbTuples="100" semantics="soft" defaultCost="infinity">93 54:1 1|25 9:1 2|3 82:1 3|27 1:1 4|90 73:1 5|1 89:1 6|96 91:1 7|22 69:1 8|7 19:1 9|45 6:1 10|42 58:2 1|42 95:2 2|12 60:2 3|29 1:2 4|82 71:2 5|8 42:2 6|55 72:2 7|68 36:2 8|35 52:2 9|76 36:2 10|16 63:3 1|54 51:3 2|84 36:3 3|89 78:3 4|66 78:3 5|74 42:3 6|15 21:3 7|23 54:3 8|61 1:3 9|71 7:3 10|64 29:4 1|39 29:4 2|96 38:4 3|64 27:4 4|18 50:4 5|52 88:4 6|23 59:4 7|44 75:4 8|58 83:4 9|44 45:4 10|7 7:5 1|7 73:5 2|58 81:5 3|16 41:5 4|42 26:5 5|7 50:5 6|70 65:5 7|36 87:5 8|97 54:5 9|17 49:5 10|56 82:6 1|24 49:6 2|34 86:6 3|45 98:6 4|54 91:6 5|10 57:6 6|17 3:6 7|45 58:6 8|81 26:6 9|18 96:6 10|27 21:7 1|4 86:7 2|22 66:7 3|86 13:7 4|30 9:7 5|17 85:7 6|42 1:7 7|23 37:7 8|67 76:7 9|68 43:7 10|34 91:8 1|51 11:8 2|73 24:8 3|72 70:8 4|88 32:8 5|2 71:8 6|37 28:8 7|67 79:8 8|25 2:8 9|45 26:8 10|56 84:9 1|45 88:9 2|67 39:9 3|81 23:9 4|52 23:9 5|60 23:9 6|4 70:9 7|30 1:9 8|56 2:9 9|64 59:9 10|91 100:10 1|81 71:10 2|69 13:10 3|46 24:10 4|94 29:10 5|2 71:10 6|61 71:10 7|85 54:10 8|55 55:10 9|14 85:10 10</relation>
    <relation name="R110" arity="2" nbTuples="100" semantics="soft" defaultCost="infinity">68 63:1 1|39 74:1 2|51 78:1 3|86 25:1 4|98 77:1 5|28 42:1 6|66 17:1 7|96 16:1 8|50 57:1 9|84 88:1 10|8 2:2 1|74 34:2 2|14 24:2 3|76 24:2 4|25 14:2 5|17 85:2 6|7 76:2 7|38 10:2 8|13 65:2 9|43 20:2 10|49 61:3 1|55 13:3 2|21 49:3 3|27 34:3 4|8 74:3 5|78 78:3 6|88 26:3 7|23 92:3 8|48 32:3 9|82 5:3 10|75 87:4 1|88 71:4 2|59 20:4 3|87 7:4 4|73 31:4 5|40 21:4 6|75 19:4 7|3 83:4 8|96 55:4 9|29 77:4 10|77 51:5 1|67 38:5 2|3 22:5 3|2 85:5 4|65 15:5 5|87 25:5 6|92 79:5 7|78 10:5 8|33 82:5 9|17 5:5 10|68 19:6 1|82 48:6 2|75 84:6 3|13 41:6 4|85 24:6 5|94 64:6 6|21 22:6 7|52 65:6 8|97 27:6 9|19 14:6 10|73 54:7 1|18 6:7 2|87 79:7 3|68 36:7 4|88 60:7 5|83 44:7 6|37 13:7 7|27 12:7 8|28 94:7 9|35 39:7 10|81 39:8 1|39 40:8 2|86 52:8 3|33 54:8 4|46 9:8 5|29 59:8 6|39 32:8 7|90 63:8 8|56 38:8 9|64 30:8 10|98 68:9 1|19 18:9 2|85 78:9 3|87 51:9 4|60 48:9 5|90 12:9 6|54 70:9 7|15 72:9 8|73 58:9 9|72 67:9 10|31 17:10 1|61 32:10 2|71 12:10 3|75 29:10 4|67 70:10 5|23 25:10 6|43 63:10 7|16 54:10 8|75 15:10 9|63 92:10 10</relation>
    <relation name="R111" arity="2" nbTuples="100" semantics="soft" defaultCost="infinity">40 97:1 1|54 7:1 2|46 83:1 3|49 67:1 4|44 53:1 5|88 27:1 6|50 50:1 7|49 43:1 8|30 35:1 9|5 10:1 10|66 82:2 1|4 33:2 2|21 5:2 3|22 24:2 4|44 44:2 5|95 29:2 6|1 53:2 7|66 53:2 8|93 84:2 9|99 4:2 10|41 10:3 1|67 35:3 2|41 51:3 3|11 1:3 4|56 43:3 5|84 53:3 6|15 17:3 7|40 96:3 8|84 29:3 9|72 72:3 10|45 11:4 1|46 39:4 2|81 23:4 3|60 42:4 4|74 79:4 5|49 9:4 6|45 57:4 7|5 17:4 8|38 30:4 9|32 35:4 10|29 26:5 1|43 51:5 2|54 42:5 3|39 69:5 4|8 58:5 5|40 72:5 6|14 25:5 7|8 15:5 8|96 76:5 9|28 48:5 10|83 65:6 1|11 39:6 2|44 93:6 3|73 90:6 4|50 6:6 5|91 38:6 6|49 99:6 7|4 65:6 8|81 41:6 9|6 18:6 10|71 28:7 1|14 8:7 2|59 11:7 3|31 21:7 4|34 22:7 5|99 59:7 6|27 46:7 7|72 4:7 8|39 30:7 9|3 58:7 10|67 81:8 1|99 44:8 2|45 98:8 3|81 77:8 4|68 43:8 5|96 52:8 6|78 43:8 7|2 83:8 8|81 95:8 9|78 84:8 10|73 27:9 1|52 44:9 2|50 69:9 3|47 99:9 4|69 60:9 5|10 29:9 6|83 34:9 7|69 23:9 8|6 3:9 9|100 63:9 10|93 80:10 1|84 75:10 2|89 58:10 3|57 46:10 4|10 13:10 5|8 95:10 6|26 50:10 7|45 37:10 8|79 89:10 9|72 81:10 10</relation>
    <relation name="R112" arity="2" nbTuples="100" semantics="soft" defaultCost="infinity">61 48:1 1|23 59:1 2|58 39:1 3|5 100:1 4|39 90:1 5|43 94:1 6|99 55:1 7|68 63:1 8|90 79:1 9|30 53:1 10|77 41:2 1|80 52:2 2|13 99:2 3|79 51:2 4|97 60:2 5|12 48:2 6|4 52:2 7|59 24:2 8|91 15:2 9|28 7:2 10|50 99:3 1|22 63:3 2|83 48:3 3|91 70:3 4|77 97:3 5|47 47:3 6|2 56:3 7|83 13:3 8|54 25:3 9|75 18:3 10|42 47:4 1|2 64:4 2|56 58:4 3|6 10:4 4|25 93:4 5|12 50:4 6|50 39:4 7|74 28:4 8|5 45:4 9|92 53:4 10|72 39:5 1|15 62:5 2|9 17:5 3|95 84:5 4|87 23:5 5|90 48:5 6|28 66:5 7|2 95:5 8|61 56:5 9|42 32:5 10|80 12:6 1|54 10:6 2|92 6:6 3|82 97:6 4|21 84:6 5|78 28:6 6|59 52:6 7|42 56:6 8|74 74:6 9|57 24:6 10|15 78:7 1|46 17:7 2|94 47:7 3|92 75:7 4|10 25:7 5|73 80:7 6|1 41:7 7|68 64:7 8|22 36:7 9|21 21:7 10|46 36:8 1|27 47:8 2|50 5:8 3|98 69:8 4|85 100:8 5|84 88:8 6|75 19:8 7|90 83:8 8|76 27:8 9|77 100:8 10|7 55:9 1|100 88:9 2|41 21:9 3|5 30:9 4|65 74:9 5|32 22:9 6|37 4:9 7|7 100:9 8|70 18:9 9|85 1:9 10|35 50:10 1|96 78:10 2|33 8:10 3|78 20:10 4|7 60:10 5|28 37:10 6|77 87:10 7|4 26:10 8|66 40:10 9|90 40:10 10</relation>
    <relation name="R113" arity="2" nbTuples="100" semantics="soft" defaultCost="infinity">33 76:1 1|13 41:1 2|6 53:1 3|32 45:1 4|74 21:1 5|46 20:1 6|41 43:1 7|70 30:1 8|1 51:1 9|82 81:1 10|35 57:2 1|43 73:2 2|90 82:2 3|68 19:2 4|78 26:2 5|97 38:2 6|52 32:2 7|44 16:2 8|53 58:2 9|29 62:2 10|83 28:3 1|88 97:3 2|84 68:3 3|22 26:3 4|86 33:3 5|27 87:3 6|76 51:3 7|31 74:3 8|8 11:3 9|12 92:3 10|77 66:4 1|36 3:4 2|25 12:4 3|33 80:4 4|26 82:4 5|45 28:4 6|48 46:4 7|33 53:4 8|75 22:4 9|12 27:4 10|56 80:5 1|46 40:5 2|84 87:5 3|28 81:5 4|69 75:5 5|58 39:5 6|33 53:5 7|76 91:5 8|10 44:5 9|86 87:5 10|8 80:6 1|63 24:6 2|39 4:6 3|3 50:6 4|47 64:6 5|77 30:6 6|37 43:6 7|67 59:6 8|49 34:6 9|32 21:6 10|78 43:7 1|24 15:7 2|96 57:7 3|86 12:7 4|29 9:7 5|3 61:7 6|27 20:7 7|59 60:7 8|58 7:7 9|14 94:7 10|69 98:8 1|85 55:8 2|31 15:8 3|18 42:8 4|19 26:8 5|63 51:8 6|41 25:8 7|34 56:8 8|19 20:8 9|1 25:8 10|1 64:9 1|1 73:9 2|90 41:9 3|71 30:9 4|76 15:9 5|9 63:9 6|95 84:9 7|14 56:9 8|61 58:9 9|65 58:9 10|49 24:10 1|52 21:10 2|13 61:10 3|60 24:10 4|17 75:10 5|19 60:10 6|95 96:10 7|57 40:10 8|44 26:10 9|2 91:10 10</relation>
  </relations>
  <GuiPresentation type="ADCOP" benchmark="RandomDCOP" name="instance6" model="TKC" nbAgents="20" domainSize="10" density="0" tightness="0" nbConstraints="114" nbTuples="100" />
</instance>
