# Supplementary material for: A local cost simulation-based algorithm to solve distributed constraint optimization problems
Source: PeerJ Comput Sci. 2023 Mar 17;9:e1296. doi: 10.7717/peerj-cs.1296 (PMC10280401; doi:10.7717/peerj-cs.1296)
Supplement: Supplemental Information 1 [file peerj-cs-09-1296-s001.zip › code/DCOP_LCS/problem/ADCOP20_10_0.6/RANDOM_ADCOP_20_10_density_0.6_7.xml]

<instance>
  <presentation name="instance7" type="ADCOP" benchmark="RandomDCOP" model="Simple" constraintModel="TKC" format="XDisCSP 1.0" />
  <agents nbAgents="20">
    <agent name="A1" id="1" description="Agent 1" />
    <agent name="A2" id="2" description="Agent 2" />
    <agent name="A3" id="3" description="Agent 3" />
    <agent name="A4" id="4" description="Agent 4" />
    <agent name="A5" id="5" description="Agent 5" />
    <agent name="A6" id="6" description="Agent 6" />
    <agent name="A7" id="7" description="Agent 7" />
    <agent name="A8" id="8" description="Agent 8" />
    <agent name="A9" id="9" description="Agent 9" />
    <agent name="A10" id="10" description="Agent 10" />
    <agent name="A11" id="11" description="Agent 11" />
    <agent name="A12" id="12" description="Agent 12" />
    <agent name="A13" id="13" description="Agent 13" />
    <agent name="A14" id="14" description="Agent 14" />
    <agent name="A15" id="15" description="Agent 15" />
    <agent name="A16" id="16" description="Agent 16" />
    <agent name="A17" id="17" description="Agent 17" />
    <agent name="A18" id="18" description="Agent 18" />
    <agent name="A19" id="19" description="Agent 19" />
    <agent name="A20" id="20" description="Agent 20" />
  </agents>
  <domains nbDomains="1">
    <domain name="D1" nbValues="10">1..10</domain>
  </domains>
  <variables nbVariables="20">
    <variable agent="A1" name="X1.1" id="1" domain="D1" description="variable 1.1" />
    <variable agent="A2" name="X2.1" id="1" domain="D1" description="variable 2.1" />
    <variable agent="A3" name="X3.1" id="1" domain="D1" description="variable 3.1" />
    <variable agent="A4" name="X4.1" id="1" domain="D1" description="variable 4.1" />
    <variable agent="A5" name="X5.1" id="1" domain="D1" description="variable 5.1" />
    <variable agent="A6" name="X6.1" id="1" domain="D1" description="variable 6.1" />
    <variable agent="A7" name="X7.1" id="1" domain="D1" description="variable 7.1" />
    <variable agent="A8" name="X8.1" id="1" domain="D1" description="variable 8.1" />
    <variable agent="A9" name="X9.1" id="1" domain="D1" description="variable 9.1" />
    <variable agent="A10" name="X10.1" id="1" domain="D1" description="variable 10.1" />
    <variable agent="A11" name="X11.1" id="1" domain="D1" description="variable 11.1" />
    <variable agent="A12" name="X12.1" id="1" domain="D1" description="variable 12.1" />
    <variable agent="A13" name="X13.1" id="1" domain="D1" description="variable 13.1" />
    <variable agent="A14" name="X14.1" id="1" domain="D1" description="variable 14.1" />
    <variable agent="A15" name="X15.1" id="1" domain="D1" description="variable 15.1" />
    <variable agent="A16" name="X16.1" id="1" domain="D1" description="variable 16.1" />
    <variable agent="A17" name="X17.1" id="1" domain="D1" description="variable 17.1" />
    <variable agent="A18" name="X18.1" id="1" domain="D1" description="variable 18.1" />
    <variable agent="A19" name="X19.1" id="1" domain="D1" description="variable 19.1" />
    <variable agent="A20" name="X20.1" id="1" domain="D1" description="variable 20.1" />
  </variables>
  <constraints nbConstraints="114">
    <constraint name="C0" model="TKC" arity="2" scope="X9.1 X10.1" reference="R0" />
    <constraint name="C1" model="TKC" arity="2" scope="X4.1 X16.1" reference="R1" />
    <constraint name="C2" model="TKC" arity="2" scope="X14.1 X17.1" reference="R2" />
    <constraint name="C3" model="TKC" arity="2" scope="X1.1 X18.1" reference="R3" />
    <constraint name="C4" model="TKC" arity="2" scope="X13.1 X18.1" reference="R4" />
    <constraint name="C5" model="TKC" arity="2" scope="X7.1 X17.1" reference="R5" />
    <constraint name="C6" model="TKC" arity="2" scope="X12.1 X13.1" reference="R6" />
    <constraint name="C7" model="TKC" arity="2" scope="X8.1 X10.1" reference="R7" />
    <constraint name="C8" model="TKC" arity="2" scope="X13.1 X20.1" reference="R8" />
    <constraint name="C9" model="TKC" arity="2" scope="X6.1 X14.1" reference="R9" />
    <constraint name="C10" model="TKC" arity="2" scope="X10.1 X15.1" reference="R10" />
    <constraint name="C11" model="TKC" arity="2" scope="X11.1 X20.1" reference="R11" />
    <constraint name="C12" model="TKC" arity="2" scope="X5.1 X20.1" reference="R12" />
    <constraint name="C13" model="TKC" arity="2" scope="X2.1 X5.1" reference="R13" />
    <constraint name="C14" model="TKC" arity="2" scope="X7.1 X9.1" reference="R14" />
    <constraint name="C15" model="TKC" arity="2" scope="X1.1 X16.1" reference="R15" />
    <constraint name="C16" model="TKC" arity="2" scope="X11.1 X17.1" reference="R16" />
    <constraint name="C17" model="TKC" arity="2" scope="X3.1 X19.1" reference="R17" />
    <constraint name="C18" model="TKC" arity="2" scope="X4.1 X19.1" reference="R18" />
    <constraint name="C19" model="TKC" arity="2" scope="X15.1 X17.1" reference="R19" />
    <constraint name="C20" model="TKC" arity="2" scope="X2.1 X4.1" reference="R20" />
    <constraint name="C21" model="TKC" arity="2" scope="X6.1 X18.1" reference="R21" />
    <constraint name="C22" model="TKC" arity="2" scope="X1.1 X15.1" reference="R22" />
    <constraint name="C23" model="TKC" arity="2" scope="X6.1 X15.1" reference="R23" />
    <constraint name="C24" model="TKC" arity="2" scope="X1.1 X17.1" reference="R24" />
    <constraint name="C25" model="TKC" arity="2" scope="X7.1 X14.1" reference="R25" />
    <constraint name="C26" model="TKC" arity="2" scope="X6.1 X20.1" reference="R26" />
    <constraint name="C27" model="TKC" arity="2" scope="X5.1 X19.1" reference="R27" />
    <constraint name="C28" model="TKC" arity="2" scope="X5.1 X13.1" reference="R28" />
    <constraint name="C29" model="TKC" arity="2" scope="X1.1 X12.1" reference="R29" />
    <constraint name="C30" model="TKC" arity="2" scope="X1.1 X20.1" reference="R30" />
    <constraint name="C31" model="TKC" arity="2" scope="X5.1 X6.1" reference="R31" />
    <constraint name="C32" model="TKC" arity="2" scope="X4.1 X20.1" reference="R32" />
    <constraint name="C33" model="TKC" arity="2" scope="X14.1 X15.1" reference="R33" />
    <constraint name="C34" model="TKC" arity="2" scope="X3.1 X13.1" reference="R34" />
    <constraint name="C35" model="TKC" arity="2" scope="X2.1 X19.1" reference="R35" />
    <constraint name="C36" model="TKC" arity="2" scope="X11.1 X14.1" reference="R36" />
    <constraint name="C37" model="TKC" arity="2" scope="X18.1 X19.1" reference="R37" />
    <constraint name="C38" model="TKC" arity="2" scope="X7.1 X15.1" reference="R38" />
    <constraint name="C39" model="TKC" arity="2" scope="X6.1 X10.1" reference="R39" />
    <constraint name="C40" model="TKC" arity="2" scope="X5.1 X11.1" reference="R40" />
    <constraint name="C41" model="TKC" arity="2" scope="X17.1 X20.1" reference="R41" />
    <constraint name="C42" model="TKC" arity="2" scope="X5.1 X9.1" reference="R42" />
    <constraint name="C43" model="TKC" arity="2" scope="X4.1 X10.1" reference="R43" />
    <constraint name="C44" model="TKC" arity="2" scope="X1.1 X3.1" reference="R44" />
    <constraint name="C45" model="TKC" arity="2" scope="X4.1 X17.1" reference="R45" />
    <constraint name="C46" model="TKC" arity="2" scope="X7.1 X12.1" reference="R46" />
    <constraint name="C47" model="TKC" arity="2" scope="X1.1 X8.1" reference="R47" />
    <constraint name="C48" model="TKC" arity="2" scope="X6.1 X7.1" reference="R48" />
    <constraint name="C49" model="TKC" arity="2" scope="X9.1 X12.1" reference="R49" />
    <constraint name="C50" model="TKC" arity="2" scope="X11.1 X16.1" reference="R50" />
    <constraint name="C51" model="TKC" arity="2" scope="X9.1 X17.1" reference="R51" />
    <constraint name="C52" model="TKC" arity="2" scope="X1.1 X5.1" reference="R52" />
    <constraint name="C53" model="TKC" arity="2" scope="X3.1 X8.1" reference="R53" />
    <constraint name="C54" model="TKC" arity="2" scope="X8.1 X11.1" reference="R54" />
    <constraint name="C55" model="TKC" arity="2" scope="X9.1 X16.1" reference="R55" />
    <constraint name="C56" model="TKC" arity="2" scope="X7.1 X16.1" reference="R56" />
    <constraint name="C57" model="TKC" arity="2" scope="X5.1 X17.1" reference="R57" />
    <constraint name="C58" model="TKC" arity="2" scope="X17.1 X18.1" reference="R58" />
    <constraint name="C59" model="TKC" arity="2" scope="X4.1 X11.1" reference="R59" />
    <constraint name="C60" model="TKC" arity="2" scope="X3.1 X5.1" reference="R60" />
    <constraint name="C61" model="TKC" arity="2" scope="X12.1 X14.1" reference="R61" />
    <constraint name="C62" model="TKC" arity="2" scope="X4.1 X18.1" reference="R62" />
    <constraint name="C63" model="TKC" arity="2" scope="X1.1 X14.1" reference="R63" />
    <constraint name="C64" model="TKC" arity="2" scope="X3.1 X17.1" reference="R64" />
    <constraint name="C65" model="TKC" arity="2" scope="X5.1 X8.1" reference="R65" />
    <constraint name="C66" model="TKC" arity="2" scope="X2.1 X7.1" reference="R66" />
    <constraint name="C67" model="TKC" arity="2" scope="X11.1 X12.1" reference="R67" />
    <constraint name="C68" model="TKC" arity="2" scope="X3.1 X12.1" reference="R68" />
    <constraint name="C69" model="TKC" arity="2" scope="X12.1 X16.1" reference="R69" />
    <constraint name="C70" model="TKC" arity="2" scope="X14.1 X19.1" reference="R70" />
    <constraint name="C71" model="TKC" arity="2" scope="X1.1 X6.1" reference="R71" />
    <constraint name="C72" model="TKC" arity="2" scope="X6.1 X13.1" reference="R72" />
    <constraint name="C73" model="TKC" arity="2" scope="X7.1 X13.1" reference="R73" />
    <constraint name="C74" model="TKC" arity="2" scope="X8.1 X20.1" reference="R74" />
    <constraint name="C75" model="TKC" arity="2" scope="X13.1 X16.1" reference="R75" />
    <constraint name="C76" model="TKC" arity="2" scope="X10.1 X13.1" reference="R76" />
    <constraint name="C77" model="TKC" arity="2" scope="X19.1 X20.1" reference="R77" />
    <constraint name="C78" model="TKC" arity="2" scope="X3.1 X20.1" reference="R78" />
    <constraint name="C79" model="TKC" arity="2" scope="X10.1 X12.1" reference="R79" />
    <constraint name="C80" model="TKC" arity="2" scope="X4.1 X6.1" reference="R80" />
    <constraint name="C81" model="TKC" arity="2" scope="X6.1 X11.1" reference="R81" />
    <constraint name="C82" model="TKC" arity="2" scope="X10.1 X11.1" reference="R82" />
    <constraint name="C83" model="TKC" arity="2" scope="X16.1 X17.1" reference="R83" />
    <constraint name="C84" model="TKC" arity="2" scope="X9.1 X15.1" reference="R84" />
    <constraint name="C85" model="TKC" arity="2" scope="X7.1 X10.1" reference="R85" />
    <constraint name="C86" model="TKC" arity="2" scope="X8.1 X19.1" reference="R86" />
    <constraint name="C87" model="TKC" arity="2" scope="X7.1 X8.1" reference="R87" />
    <constraint name="C88" model="TKC" arity="2" scope="X1.1 X2.1" reference="R88" />
    <constraint name="C89" model="TKC" arity="2" scope="X14.1 X18.1" reference="R89" />
    <constraint name="C90" model="TKC" arity="2" scope="X5.1 X15.1" reference="R90" />
    <constraint name="C91" model="TKC" arity="2" scope="X7.1 X20.1" reference="R91" />
    <constraint name="C92" model="TKC" arity="2" scope="X6.1 X9.1" reference="R92" />
    <constraint name="C93" model="TKC" arity="2" scope="X3.1 X9.1" reference="R93" />
    <constraint name="C94" model="TKC" arity="2" scope="X7.1 X19.1" reference="R94" />
    <constraint name="C95" model="TKC" arity="2" scope="X6.1 X12.1" reference="R95" />
    <constraint name="C96" model="TKC" arity="2" scope="X15.1 X18.1" reference="R96" />
    <constraint name="C97" model="TKC" arity="2" scope="X13.1 X17.1" reference="R97" />
    <constraint name="C98" model="TKC" arity="2" scope="X4.1 X13.1" reference="R98" />
    <constraint name="C99" model="TKC" arity="2" scope="X4.1 X7.1" reference="R99" />
    <constraint name="C100" model="TKC" arity="2" scope="X2.1 X11.1" reference="R100" />
    <constraint name="C101" model="TKC" arity="2" scope="X4.1 X15.1" reference="R101" />
    <constraint name="C102" model="TKC" arity="2" scope="X17.1 X19.1" reference="R102" />
    <constraint name="C103" model="TKC" arity="2" scope="X8.1 X17.1" reference="R103" />
    <constraint name="C104" model="TKC" arity="2" scope="X3.1 X6.1" reference="R104" />
    <constraint name="C105" model="TKC" arity="2" scope="X2.1 X14.1" reference="R105" />
    <constraint name="C106" model="TKC" arity="2" scope="X16.1 X20.1" reference="R106" />
    <constraint name="C107" model="TKC" arity="2" scope="X1.1 X10.1" reference="R107" />
    <constraint name="C108" model="TKC" arity="2" scope="X5.1 X10.1" reference="R108" />
    <constraint name="C109" model="TKC" arity="2" scope="X8.1 X9.1" reference="R109" />
    <constraint name="C110" model="TKC" arity="2" scope="X9.1 X14.1" reference="R110" />
    <constraint name="C111" model="TKC" arity="2" scope="X10.1 X18.1" reference="R111" />
    <constraint name="C112" model="TKC" arity="2" scope="X14.1 X16.1" reference="R112" />
    <constraint name="C113" model="TKC" arity="2" scope="X8.1 X12.1" reference="R113" />
  </constraints>
  <relations nbRelations="114">
    <relation name="R0" arity="2" nbTuples="100" semantics="soft" defaultCost="infinity">33 27:1 1|8 100:1 2|67 80:1 3|13 45:1 4|45 17:1 5|6 37:1 6|83 75:1 7|20 92:1 8|86 41:1 9|12 59:1 10|53 61:2 1|88 97:2 2|80 66:2 3|50 66:2 4|79 76:2 5|77 25:2 6|14 6:2 7|75 91:2 8|21 75:2 9|6 70:2 10|73 13:3 1|66 61:3 2|6 3:3 3|95 61:3 4|68 25:3 5|61 9:3 6|31 27:3 7|83 77:3 8|69 35:3 9|5 76:3 10|81 34:4 1|5 43:4 2|85 14:4 3|11 62:4 4|41 2:4 5|46 46:4 6|60 95:4 7|57 25:4 8|48 95:4 9|90 26:4 10|72 97:5 1|60 22:5 2|16 49:5 3|38 2:5 4|55 50:5 5|8 57:5 6|39 49:5 7|79 50:5 8|80 44:5 9|42 63:5 10|45 99:6 1|14 45:6 2|65 20:6 3|10 48:6 4|61 58:6 5|74 32:6 6|9 75:6 7|44 72:6 8|8 77:6 9|1 80:6 10|52 47:7 1|29 42:7 2|49 61:7 3|53 42:7 4|14 100:7 5|57 38:7 6|36 56:7 7|69 36:7 8|85 26:7 9|5 8:7 10|53 13:8 1|9 90:8 2|33 37:8 3|60 90:8 4|31 99:8 5|45 44:8 6|71 20:8 7|85 60:8 8|98 44:8 9|70 92:8 10|14 56:9 1|10 6:9 2|81 47:9 3|50 1:9 4|87 46:9 5|75 78:9 6|69 86:9 7|49 54:9 8|80 100:9 9|71 64:9 10|25 94:10 1|79 87:10 2|78 52:10 3|56 95:10 4|71 9:10 5|77 32:10 6|73 40:10 7|34 76:10 8|22 100:10 9|97 78:10 10</relation>
    <relation name="R1" arity="2" nbTuples="100" semantics="soft" defaultCost="infinity">73 52:1 1|29 94:1 2|14 30:1 3|70 11:1 4|45 8:1 5|91 58:1 6|67 7:1 7|85 5:1 8|58 66:1 9|19 62:1 10|76 36:2 1|71 60:2 2|31 47:2 3|89 82:2 4|10 79:2 5|98 18:2 6|66 13:2 7|5 52:2 8|87 69:2 9|28 5:2 10|64 61:3 1|41 65:3 2|22 49:3 3|75 81:3 4|25 5:3 5|16 12:3 6|94 33:3 7|58 77:3 8|78 69:3 9|27 43:3 10|66 98:4 1|61 81:4 2|23 96:4 3|46 17:4 4|48 64:4 5|32 82:4 6|43 59:4 7|33 78:4 8|11 23:4 9|79 79:4 10|37 35:5 1|39 65:5 2|63 14:5 3|51 41:5 4|92 57:5 5|93 52:5 6|58 58:5 7|14 48:5 8|69 73:5 9|97 75:5 10|9 8:6 1|51 57:6 2|91 76:6 3|73 91:6 4|5 72:6 5|53 78:6 6|52 72:6 7|45 60:6 8|72 8:6 9|85 50:6 10|86 4:7 1|41 82:7 2|18 14:7 3|28 58:7 4|62 66:7 5|35 93:7 6|47 48:7 7|44 15:7 8|96 53:7 9|96 18:7 10|51 54:8 1|18 20:8 2|99 34:8 3|95 41:8 4|96 87:8 5|56 54:8 6|93 56:8 7|77 28:8 8|68 56:8 9|61 73:8 10|77 13:9 1|19 13:9 2|45 24:9 3|13 27:9 4|15 24:9 5|24 46:9 6|14 46:9 7|16 86:9 8|78 25:9 9|14 56:9 10|44 28:10 1|90 81:10 2|72 47:10 3|32 63:10 4|86 25:10 5|35 70:10 6|20 55:10 7|67 71:10 8|59 40:10 9|81 96:10 10</relation>
    <relation name="R2" arity="2" nbTuples="100" semantics="soft" defaultCost="infinity">89 62:1 1|47 8:1 2|53 65:1 3|96 1:1 4|84 31:1 5|85 88:1 6|39 86:1 7|33 3:1 8|36 56:1 9|57 26:1 10|82 52:2 1|32 51:2 2|63 57:2 3|52 39:2 4|4 58:2 5|97 29:2 6|93 48:2 7|28 79:2 8|10 18:2 9|27 56:2 10|59 54:3 1|56 12:3 2|16 10:3 3|70 12:3 4|10 93:3 5|37 36:3 6|14 17:3 7|15 87:3 8|8 46:3 9|33 90:3 10|69 18:4 1|65 33:4 2|98 72:4 3|39 2:4 4|39 82:4 5|32 65:4 6|61 60:4 7|83 74:4 8|56 66:4 9|63 31:4 10|10 8:5 1|43 22:5 2|18 39:5 3|81 76:5 4|73 74:5 5|4 93:5 6|63 80:5 7|98 32:5 8|65 55:5 9|16 33:5 10|47 98:6 1|46 35:6 2|67 64:6 3|94 95:6 4|34 98:6 5|20 49:6 6|49 26:6 7|96 88:6 8|63 90:6 9|26 38:6 10|1 15:7 1|71 28:7 2|71 92:7 3|96 15:7 4|67 91:7 5|40 22:7 6|67 100:7 7|4 74:7 8|99 26:7 9|71 100:7 10|97 10:8 1|85 75:8 2|69 7:8 3|66 100:8 4|45 29:8 5|49 25:8 6|1 74:8 7|51 31:8 8|52 87:8 9|52 7:8 10|27 25:9 1|46 2:9 2|53 62:9 3|50 16:9 4|68 82:9 5|72 76:9 6|66 69:9 7|56 20:9 8|92 28:9 9|87 91:9 10|85 65:10 1|75 64:10 2|8 34:10 3|97 57:10 4|50 100:10 5|79 62:10 6|91 46:10 7|57 18:10 8|4 78:10 9|73 70:10 10</relation>
    <relation name="R3" arity="2" nbTuples="100" semantics="soft" defaultCost="infinity">54 1:1 1|61 49:1 2|67 36:1 3|26 12:1 4|8 96:1 5|7 7:1 6|68 48:1 7|96 16:1 8|69 17:1 9|54 79:1 10|32 10:2 1|66 86:2 2|15 10:2 3|36 78:2 4|7 57:2 5|66 99:2 6|100 57:2 7|79 88:2 8|79 27:2 9|49 21:2 10|73 79:3 1|51 58:3 2|2 80:3 3|53 70:3 4|57 76:3 5|29 97:3 6|58 14:3 7|56 78:3 8|89 88:3 9|71 19:3 10|11 50:4 1|12 20:4 2|42 37:4 3|28 37:4 4|12 91:4 5|31 21:4 6|45 68:4 7|22 10:4 8|100 50:4 9|25 57:4 10|4 11:5 1|96 87:5 2|68 14:5 3|47 8:5 4|78 37:5 5|83 12:5 6|20 2:5 7|95 35:5 8|51 66:5 9|82 71:5 10|15 17:6 1|48 72:6 2|37 60:6 3|18 94:6 4|88 100:6 5|58 83:6 6|69 13:6 7|18 66:6 8|97 42:6 9|27 5:6 10|87 97:7 1|57 84:7 2|16 24:7 3|35 76:7 4|16 61:7 5|34 70:7 6|94 65:7 7|87 30:7 8|96 69:7 9|75 43:7 10|41 10:8 1|10 2:8 2|18 22:8 3|3 82:8 4|14 2:8 5|25 82:8 6|59 14:8 7|100 63:8 8|6 95:8 9|47 86:8 10|36 13:9 1|49 33:9 2|72 22:9 3|11 74:9 4|14 59:9 5|39 52:9 6|41 15:9 7|25 99:9 8|40 25:9 9|75 36:9 10|90 35:10 1|87 77:10 2|91 84:10 3|21 57:10 4|93 86:10 5|26 22:10 6|49 83:10 7|60 96:10 8|66 85:10 9|53 71:10 10</relation>
    <relation name="R4" arity="2" nbTuples="100" semantics="soft" defaultCost="infinity">54 3:1 1|60 65:1 2|59 35:1 3|29 5:1 4|84 68:1 5|78 20:1 6|84 20:1 7|85 28:1 8|75 30:1 9|41 48:1 10|70 11:2 1|60 76:2 2|79 37:2 3|79 99:2 4|84 67:2 5|32 55:2 6|5 71:2 7|12 85:2 8|67 46:2 9|54 39:2 10|16 99:3 1|100 87:3 2|63 85:3 3|44 68:3 4|69 94:3 5|21 20:3 6|43 2:3 7|64 32:3 8|10 95:3 9|34 56:3 10|57 24:4 1|91 36:4 2|66 33:4 3|36 11:4 4|67 61:4 5|87 70:4 6|13 31:4 7|25 41:4 8|37 57:4 9|96 43:4 10|90 61:5 1|24 3:5 2|77 8:5 3|38 41:5 4|86 13:5 5|33 65:5 6|91 20:5 7|69 30:5 8|50 1:5 9|11 97:5 10|55 47:6 1|38 4:6 2|71 35:6 3|10 57:6 4|25 29:6 5|58 55:6 6|28 7:6 7|96 48:6 8|67 22:6 9|54 22:6 10|37 80:7 1|54 38:7 2|43 1:7 3|89 23:7 4|15 83:7 5|50 44:7 6|99 61:7 7|46 4:7 8|39 55:7 9|81 20:7 10|48 52:8 1|36 42:8 2|96 70:8 3|69 28:8 4|36 29:8 5|69 88:8 6|27 53:8 7|57 53:8 8|25 3:8 9|74 49:8 10|16 71:9 1|14 1:9 2|54 11:9 3|92 24:9 4|86 48:9 5|65 96:9 6|42 56:9 7|58 61:9 8|90 46:9 9|98 58:9 10|52 85:10 1|55 100:10 2|25 7:10 3|23 35:10 4|31 85:10 5|92 98:10 6|93 46:10 7|66 10:10 8|90 45:10 9|54 74:10 10</relation>
    <relation name="R5" arity="2" nbTuples="100" semantics="soft" defaultCost="infinity">86 50:1 1|38 21:1 2|95 93:1 3|23 20:1 4|91 13:1 5|17 45:1 6|77 9:1 7|63 43:1 8|12 13:1 9|16 60:1 10|87 85:2 1|19 52:2 2|68 19:2 3|30 65:2 4|55 66:2 5|77 13:2 6|29 68:2 7|100 20:2 8|17 7:2 9|81 14:2 10|75 76:3 1|19 64:3 2|39 19:3 3|5 24:3 4|96 43:3 5|72 89:3 6|33 100:3 7|32 40:3 8|82 83:3 9|95 93:3 10|54 65:4 1|71 58:4 2|58 95:4 3|78 50:4 4|28 24:4 5|40 2:4 6|60 40:4 7|65 52:4 8|26 72:4 9|70 5:4 10|70 95:5 1|15 15:5 2|21 92:5 3|25 23:5 4|49 3:5 5|28 72:5 6|65 87:5 7|35 25:5 8|31 50:5 9|49 65:5 10|70 76:6 1|92 99:6 2|73 8:6 3|15 33:6 4|9 46:6 5|54 50:6 6|80 49:6 7|91 52:6 8|46 23:6 9|51 100:6 10|34 25:7 1|22 62:7 2|63 16:7 3|1 95:7 4|8 44:7 5|96 10:7 6|52 43:7 7|67 95:7 8|46 100:7 9|88 70:7 10|87 36:8 1|20 4:8 2|28 46:8 3|35 30:8 4|97 8:8 5|89 43:8 6|61 8:8 7|65 69:8 8|88 92:8 9|12 2:8 10|63 71:9 1|78 38:9 2|11 20:9 3|14 8:9 4|28 3:9 5|39 33:9 6|59 84:9 7|87 91:9 8|94 88:9 9|56 35:9 10|31 95:10 1|33 51:10 2|44 83:10 3|34 30:10 4|22 42:10 5|15 45:10 6|20 23:10 7|33 51:10 8|5 12:10 9|5 43:10 10</relation>
    <relation name="R6" arity="2" nbTuples="100" semantics="soft" defaultCost="infinity">35 41:1 1|71 3:1 2|19 22:1 3|38 46:1 4|87 68:1 5|54 55:1 6|83 76:1 7|14 40:1 8|39 41:1 9|15 23:1 10|2 49:2 1|87 30:2 2|17 34:2 3|6 71:2 4|25 54:2 5|60 98:2 6|12 74:2 7|66 90:2 8|79 52:2 9|56 64:2 10|18 24:3 1|56 64:3 2|88 16:3 3|33 43:3 4|31 41:3 5|48 5:3 6|51 36:3 7|81 34:3 8|89 41:3 9|98 26:3 10|37 53:4 1|8 78:4 2|30 18:4 3|39 87:4 4|12 47:4 5|83 74:4 6|100 16:4 7|80 27:4 8|33 6:4 9|36 48:4 10|32 44:5 1|97 71:5 2|38 79:5 3|2 93:5 4|82 77:5 5|42 74:5 6|44 60:5 7|57 42:5 8|4 92:5 9|25 40:5 10|29 72:6 1|6 47:6 2|74 29:6 3|24 29:6 4|37 53:6 5|100 54:6 6|18 70:6 7|41 42:6 8|60 46:6 9|97 15:6 10|93 86:7 1|2 40:7 2|83 58:7 3|7 75:7 4|33 92:7 5|80 46:7 6|69 36:7 7|70 16:7 8|55 3:7 9|78 29:7 10|53 75:8 1|52 54:8 2|79 88:8 3|99 75:8 4|55 58:8 5|87 23:8 6|24 66:8 7|4 88:8 8|29 88:8 9|74 82:8 10|70 85:9 1|20 81:9 2|23 69:9 3|6 32:9 4|8 83:9 5|64 41:9 6|95 42:9 7|10 45:9 8|6 21:9 9|73 99:9 10|30 76:10 1|10 16:10 2|77 31:10 3|82 9:10 4|47 86:10 5|44 6:10 6|17 34:10 7|75 42:10 8|80 20:10 9|100 39:10 10</relation>
    <relation name="R7" arity="2" nbTuples="100" semantics="soft" defaultCost="infinity">46 2:1 1|96 39:1 2|89 28:1 3|49 55:1 4|90 83:1 5|14 75:1 6|23 18:1 7|93 57:1 8|62 7:1 9|55 41:1 10|46 58:2 1|54 80:2 2|39 44:2 3|68 27:2 4|99 82:2 5|73 76:2 6|59 80:2 7|76 85:2 8|54 92:2 9|94 11:2 10|57 36:3 1|22 86:3 2|88 90:3 3|52 93:3 4|31 41:3 5|30 9:3 6|77 70:3 7|94 90:3 8|11 30:3 9|28 29:3 10|4 41:4 1|90 3:4 2|57 53:4 3|96 85:4 4|1 85:4 5|33 10:4 6|21 78:4 7|61 42:4 8|98 55:4 9|14 87:4 10|46 46:5 1|26 95:5 2|45 67:5 3|37 76:5 4|82 23:5 5|17 63:5 6|4 57:5 7|1 56:5 8|47 28:5 9|88 69:5 10|61 85:6 1|62 37:6 2|67 47:6 3|7 22:6 4|87 15:6 5|65 88:6 6|63 67:6 7|25 29:6 8|46 19:6 9|95 48:6 10|73 82:7 1|92 9:7 2|43 56:7 3|97 17:7 4|35 60:7 5|80 95:7 6|39 45:7 7|51 93:7 8|54 63:7 9|16 30:7 10|100 29:8 1|20 14:8 2|40 70:8 3|47 5:8 4|38 87:8 5|93 36:8 6|91 48:8 7|82 94:8 8|67 60:8 9|94 21:8 10|45 55:9 1|85 81:9 2|92 83:9 3|35 51:9 4|48 79:9 5|19 86:9 6|84 45:9 7|27 75:9 8|81 58:9 9|54 25:9 10|25 20:10 1|79 57:10 2|72 12:10 3|99 81:10 4|24 36:10 5|48 84:10 6|74 98:10 7|19 56:10 8|28 83:10 9|30 45:10 10</relation>
    <relation name="R8" arity="2" nbTuples="100" semantics="soft" defaultCost="infinity">74 75:1 1|42 32:1 2|92 67:1 3|83 2:1 4|93 13:1 5|73 68:1 6|78 71:1 7|47 11:1 8|53 14:1 9|68 2:1 10|81 72:2 1|87 48:2 2|60 9:2 3|33 43:2 4|36 28:2 5|73 72:2 6|3 57:2 7|48 72:2 8|19 42:2 9|86 20:2 10|72 60:3 1|47 77:3 2|67 43:3 3|96 1:3 4|62 64:3 5|86 97:3 6|75 75:3 7|71 63:3 8|87 16:3 9|81 62:3 10|37 59:4 1|93 30:4 2|49 100:4 3|12 31:4 4|59 68:4 5|5 30:4 6|21 59:4 7|14 80:4 8|34 56:4 9|7 81:4 10|36 90:5 1|2 96:5 2|79 98:5 3|79 89:5 4|8 65:5 5|8 60:5 6|65 49:5 7|100 70:5 8|8 3:5 9|10 40:5 10|91 40:6 1|81 29:6 2|78 20:6 3|1 34:6 4|79 44:6 5|46 25:6 6|64 9:6 7|26 13:6 8|4 89:6 9|18 18:6 10|90 40:7 1|61 67:7 2|65 19:7 3|99 86:7 4|6 75:7 5|42 50:7 6|85 5:7 7|47 46:7 8|85 43:7 9|60 86:7 10|75 68:8 1|94 20:8 2|58 25:8 3|58 70:8 4|13 67:8 5|59 30:8 6|96 25:8 7|28 75:8 8|23 60:8 9|35 15:8 10|86 44:9 1|77 68:9 2|37 52:9 3|76 5:9 4|73 87:9 5|9 74:9 6|8 66:9 7|3 90:9 8|42 49:9 9|51 45:9 10|75 20:10 1|97 69:10 2|76 74:10 3|4 43:10 4|15 98:10 5|60 78:10 6|9 93:10 7|19 15:10 8|28 27:10 9|56 19:10 10</relation>
    <relation name="R9" arity="2" nbTuples="100" semantics="soft" defaultCost="infinity">71 57:1 1|15 35:1 2|41 19:1 3|71 38:1 4|73 47:1 5|87 49:1 6|31 35:1 7|36 42:1 8|97 22:1 9|76 25:1 10|92 67:2 1|20 31:2 2|89 15:2 3|5 12:2 4|10 66:2 5|85 98:2 6|45 20:2 7|89 54:2 8|9 44:2 9|48 22:2 10|82 15:3 1|86 19:3 2|91 41:3 3|99 50:3 4|92 7:3 5|39 28:3 6|73 23:3 7|77 53:3 8|41 4:3 9|23 95:3 10|7 63:4 1|96 93:4 2|61 49:4 3|18 29:4 4|27 17:4 5|66 42:4 6|43 70:4 7|42 48:4 8|56 90:4 9|64 34:4 10|32 25:5 1|32 89:5 2|81 70:5 3|46 50:5 4|71 58:5 5|60 48:5 6|58 53:5 7|2 59:5 8|71 85:5 9|12 64:5 10|35 10:6 1|91 70:6 2|68 76:6 3|75 26:6 4|66 55:6 5|24 59:6 6|24 11:6 7|4 82:6 8|87 18:6 9|65 91:6 10|76 20:7 1|64 66:7 2|71 26:7 3|71 42:7 4|21 31:7 5|78 85:7 6|58 65:7 7|5 85:7 8|21 91:7 9|14 22:7 10|66 55:8 1|73 7:8 2|41 38:8 3|99 45:8 4|96 65:8 5|84 63:8 6|74 30:8 7|49 37:8 8|4 68:8 9|25 96:8 10|95 64:9 1|27 82:9 2|3 89:9 3|5 54:9 4|64 38:9 5|6 75:9 6|7 4:9 7|14 11:9 8|67 49:9 9|74 39:9 10|42 3:10 1|82 58:10 2|63 17:10 3|4 58:10 4|80 18:10 5|58 19:10 6|71 78:10 7|95 77:10 8|67 67:10 9|39 20:10 10</relation>
    <relation name="R10" arity="2" nbTuples="100" semantics="soft" defaultCost="infinity">24 1:1 1|49 22:1 2|66 88:1 3|97 4:1 4|71 8:1 5|33 22:1 6|23 49:1 7|10 76:1 8|98 3:1 9|46 68:1 10|16 57:2 1|90 21:2 2|10 52:2 3|95 20:2 4|81 11:2 5|52 24:2 6|88 50:2 7|45 45:2 8|92 65:2 9|76 94:2 10|9 77:3 1|92 60:3 2|44 2:3 3|56 62:3 4|99 40:3 5|85 11:3 6|85 25:3 7|34 10:3 8|68 36:3 9|95 99:3 10|75 27:4 1|72 53:4 2|17 84:4 3|85 44:4 4|76 89:4 5|100 68:4 6|45 23:4 7|68 52:4 8|4 23:4 9|36 61:4 10|82 69:5 1|22 20:5 2|97 54:5 3|96 10:5 4|31 68:5 5|14 88:5 6|64 8:5 7|9 8:5 8|94 6:5 9|58 38:5 10|47 60:6 1|14 17:6 2|4 44:6 3|91 88:6 4|92 42:6 5|13 3:6 6|12 3:6 7|63 28:6 8|6 31:6 9|100 93:6 10|81 18:7 1|53 12:7 2|68 56:7 3|88 99:7 4|87 18:7 5|77 86:7 6|97 1:7 7|5 91:7 8|44 20:7 9|46 26:7 10|17 92:8 1|37 10:8 2|85 40:8 3|70 6:8 4|52 88:8 5|33 51:8 6|76 50:8 7|43 38:8 8|48 21:8 9|100 66:8 10|47 46:9 1|44 36:9 2|24 55:9 3|54 70:9 4|56 98:9 5|31 98:9 6|60 61:9 7|9 28:9 8|35 94:9 9|28 24:9 10|8 13:10 1|17 81:10 2|71 15:10 3|24 97:10 4|75 74:10 5|81 28:10 6|22 84:10 7|24 99:10 8|2 14:10 9|24 70:10 10</relation>
    <relation name="R11" arity="2" nbTuples="100" semantics="soft" defaultCost="infinity">88 86:1 1|48 42:1 2|51 74:1 3|78 87:1 4|62 56:1 5|38 35:1 6|74 87:1 7|9 100:1 8|44 63:1 9|39 22:1 10|15 99:2 1|19 48:2 2|3 65:2 3|60 48:2 4|80 65:2 5|73 70:2 6|93 90:2 7|17 52:2 8|73 4:2 9|53 83:2 10|88 78:3 1|39 86:3 2|79 48:3 3|25 84:3 4|69 91:3 5|70 14:3 6|47 13:3 7|80 29:3 8|90 62:3 9|99 41:3 10|2 67:4 1|84 59:4 2|8 60:4 3|15 63:4 4|87 97:4 5|44 84:4 6|39 84:4 7|52 58:4 8|18 78:4 9|83 33:4 10|92 1:5 1|78 41:5 2|4 7:5 3|63 38:5 4|85 7:5 5|53 69:5 6|54 54:5 7|30 19:5 8|47 74:5 9|37 53:5 10|87 33:6 1|35 66:6 2|50 1:6 3|49 21:6 4|10 15:6 5|79 58:6 6|53 95:6 7|88 49:6 8|35 19:6 9|81 50:6 10|15 40:7 1|76 30:7 2|33 53:7 3|55 21:7 4|29 37:7 5|84 71:7 6|74 5:7 7|68 70:7 8|97 23:7 9|47 26:7 10|81 92:8 1|86 99:8 2|15 89:8 3|85 5:8 4|95 25:8 5|61 17:8 6|66 78:8 7|81 28:8 8|47 42:8 9|90 55:8 10|28 13:9 1|82 96:9 2|64 26:9 3|61 83:9 4|46 91:9 5|31 10:9 6|74 98:9 7|73 59:9 8|28 56:9 9|40 68:9 10|65 57:10 1|74 64:10 2|59 15:10 3|59 96:10 4|31 20:10 5|81 81:10 6|46 73:10 7|12 13:10 8|10 62:10 9|55 47:10 10</relation>
    <relation name="R12" arity="2" nbTuples="100" semantics="soft" defaultCost="infinity">45 6:1 1|95 40:1 2|80 67:1 3|56 74:1 4|21 89:1 5|64 79:1 6|84 51:1 7|94 10:1 8|39 42:1 9|48 45:1 10|98 8:2 1|55 7:2 2|10 79:2 3|79 22:2 4|56 83:2 5|74 95:2 6|18 62:2 7|12 64:2 8|100 89:2 9|69 96:2 10|3 93:3 1|78 75:3 2|21 12:3 3|69 12:3 4|95 95:3 5|9 36:3 6|8 76:3 7|3 84:3 8|2 84:3 9|2 63:3 10|16 53:4 1|18 4:4 2|2 6:4 3|32 6:4 4|26 50:4 5|62 13:4 6|12 99:4 7|22 38:4 8|61 10:4 9|32 39:4 10|3 28:5 1|32 81:5 2|64 90:5 3|90 44:5 4|2 61:5 5|19 73:5 6|75 27:5 7|84 80:5 8|3 20:5 9|96 72:5 10|54 93:6 1|24 83:6 2|68 10:6 3|74 58:6 4|21 96:6 5|26 63:6 6|92 5:6 7|72 66:6 8|34 90:6 9|92 42:6 10|67 54:7 1|36 66:7 2|18 89:7 3|99 66:7 4|73 34:7 5|86 88:7 6|11 3:7 7|31 3:7 8|63 61:7 9|4 24:7 10|90 49:8 1|59 81:8 2|38 30:8 3|6 96:8 4|96 89:8 5|53 35:8 6|29 62:8 7|82 40:8 8|80 6:8 9|97 76:8 10|18 60:9 1|93 59:9 2|19 27:9 3|20 95:9 4|73 10:9 5|49 47:9 6|94 45:9 7|84 63:9 8|84 86:9 9|10 73:9 10|12 98:10 1|75 88:10 2|17 35:10 3|1 2:10 4|24 8:10 5|1 51:10 6|28 47:10 7|9 59:10 8|77 3:10 9|83 20:10 10</relation>
    <relation name="R13" arity="2" nbTuples="100" semantics="soft" defaultCost="infinity">95 58:1 1|13 95:1 2|86 47:1 3|100 16:1 4|82 14:1 5|74 95:1 6|20 75:1 7|23 95:1 8|11 7:1 9|66 24:1 10|46 99:2 1|44 43:2 2|31 74:2 3|50 37:2 4|69 28:2 5|93 18:2 6|8 86:2 7|97 67:2 8|60 28:2 9|85 88:2 10|57 2:3 1|26 73:3 2|59 3:3 3|64 34:3 4|10 49:3 5|16 27:3 6|99 82:3 7|12 22:3 8|77 50:3 9|99 57:3 10|100 45:4 1|50 74:4 2|60 24:4 3|45 79:4 4|93 13:4 5|48 82:4 6|9 17:4 7|96 87:4 8|12 87:4 9|25 42:4 10|38 45:5 1|20 81:5 2|50 20:5 3|8 10:5 4|41 54:5 5|76 57:5 6|50 54:5 7|56 3:5 8|79 36:5 9|21 88:5 10|7 48:6 1|7 2:6 2|22 42:6 3|92 56:6 4|80 80:6 5|82 18:6 6|64 96:6 7|63 36:6 8|50 15:6 9|41 38:6 10|54 95:7 1|33 37:7 2|63 50:7 3|10 70:7 4|13 41:7 5|11 28:7 6|61 93:7 7|96 28:7 8|12 54:7 9|15 36:7 10|78 36:8 1|64 49:8 2|52 49:8 3|63 80:8 4|44 16:8 5|49 32:8 6|59 93:8 7|71 66:8 8|54 85:8 9|34 23:8 10|86 54:9 1|51 82:9 2|68 43:9 3|91 5:9 4|94 20:9 5|81 47:9 6|52 81:9 7|93 62:9 8|37 51:9 9|10 13:9 10|95 49:10 1|37 13:10 2|91 91:10 3|91 23:10 4|41 59:10 5|15 59:10 6|93 48:10 7|72 70:10 8|29 70:10 9|65 69:10 10</relation>
    <relation name="R14" arity="2" nbTuples="100" semantics="soft" defaultCost="infinity">75 18:1 1|87 15:1 2|32 13:1 3|45 99:1 4|22 25:1 5|22 55:1 6|37 74:1 7|40 40:1 8|83 89:1 9|55 54:1 10|6 30:2 1|86 18:2 2|2 46:2 3|80 72:2 4|3 92:2 5|67 87:2 6|71 84:2 7|88 54:2 8|97 32:2 9|32 21:2 10|5 74:3 1|44 79:3 2|51 67:3 3|22 61:3 4|97 2:3 5|88 63:3 6|74 48:3 7|16 89:3 8|1 38:3 9|59 63:3 10|96 69:4 1|26 35:4 2|52 84:4 3|8 57:4 4|74 84:4 5|12 34:4 6|25 9:4 7|53 59:4 8|69 25:4 9|87 99:4 10|77 48:5 1|94 15:5 2|30 26:5 3|38 56:5 4|51 21:5 5|91 88:5 6|73 18:5 7|82 84:5 8|11 14:5 9|67 24:5 10|60 42:6 1|27 40:6 2|38 5:6 3|100 55:6 4|3 97:6 5|21 56:6 6|35 53:6 7|2 80:6 8|45 20:6 9|94 58:6 10|79 65:7 1|11 49:7 2|3 60:7 3|36 29:7 4|51 15:7 5|44 10:7 6|67 1:7 7|64 13:7 8|19 74:7 9|72 14:7 10|93 43:8 1|61 53:8 2|49 87:8 3|32 90:8 4|39 47:8 5|8 82:8 6|86 4:8 7|81 22:8 8|20 88:8 9|32 27:8 10|11 28:9 1|53 95:9 2|93 6:9 3|35 4:9 4|82 74:9 5|83 5:9 6|89 13:9 7|84 81:9 8|2 28:9 9|97 28:9 10|62 16:10 1|86 71:10 2|87 48:10 3|93 4:10 4|14 61:10 5|61 76:10 6|4 59:10 7|56 89:10 8|17 100:10 9|92 62:10 10</relation>
    <relation name="R15" arity="2" nbTuples="100" semantics="soft" defaultCost="infinity">29 32:1 1|83 68:1 2|50 54:1 3|25 87:1 4|31 39:1 5|15 33:1 6|4 99:1 7|35 72:1 8|68 31:1 9|92 75:1 10|46 21:2 1|87 100:2 2|86 83:2 3|90 49:2 4|25 2:2 5|62 93:2 6|31 2:2 7|1 98:2 8|74 40:2 9|19 82:2 10|9 82:3 1|58 42:3 2|31 12:3 3|15 90:3 4|79 69:3 5|30 94:3 6|87 40:3 7|5 78:3 8|51 59:3 9|30 32:3 10|51 6:4 1|5 28:4 2|18 38:4 3|5 46:4 4|49 31:4 5|66 74:4 6|53 53:4 7|21 50:4 8|38 31:4 9|7 87:4 10|41 58:5 1|40 15:5 2|87 87:5 3|19 86:5 4|46 82:5 5|64 65:5 6|49 3:5 7|100 34:5 8|12 2:5 9|93 53:5 10|30 54:6 1|21 24:6 2|52 37:6 3|15 94:6 4|38 28:6 5|17 88:6 6|85 83:6 7|36 28:6 8|60 20:6 9|42 68:6 10|16 51:7 1|6 48:7 2|92 36:7 3|55 32:7 4|69 89:7 5|2 2:7 6|44 6:7 7|15 31:7 8|25 98:7 9|88 65:7 10|69 34:8 1|91 25:8 2|14 63:8 3|41 29:8 4|99 11:8 5|30 30:8 6|71 71:8 7|25 73:8 8|91 71:8 9|46 55:8 10|58 84:9 1|54 99:9 2|15 89:9 3|94 39:9 4|98 86:9 5|71 44:9 6|27 27:9 7|69 100:9 8|88 15:9 9|38 9:9 10|21 82:10 1|36 61:10 2|83 69:10 3|3 75:10 4|41 2:10 5|70 22:10 6|60 36:10 7|10 77:10 8|15 67:10 9|85 71:10 10</relation>
    <relation name="R16" arity="2" nbTuples="100" semantics="soft" defaultCost="infinity">14 69:1 1|43 63:1 2|25 44:1 3|57 73:1 4|38 46:1 5|42 76:1 6|26 79:1 7|84 81:1 8|97 47:1 9|19 6:1 10|95 69:2 1|37 39:2 2|90 61:2 3|66 25:2 4|47 41:2 5|86 84:2 6|59 98:2 7|32 93:2 8|77 20:2 9|20 80:2 10|1 67:3 1|6 90:3 2|93 64:3 3|78 9:3 4|80 49:3 5|53 31:3 6|54 15:3 7|77 26:3 8|47 75:3 9|64 45:3 10|41 63:4 1|89 57:4 2|21 87:4 3|28 51:4 4|5 47:4 5|10 65:4 6|83 35:4 7|44 40:4 8|88 36:4 9|29 56:4 10|86 61:5 1|18 54:5 2|97 57:5 3|75 73:5 4|90 44:5 5|27 31:5 6|86 63:5 7|13 92:5 8|70 23:5 9|34 38:5 10|77 66:6 1|12 52:6 2|45 19:6 3|82 25:6 4|9 71:6 5|9 52:6 6|50 32:6 7|21 65:6 8|19 87:6 9|33 8:6 10|37 62:7 1|29 73:7 2|82 8:7 3|77 53:7 4|61 2:7 5|30 4:7 6|62 79:7 7|17 28:7 8|16 90:7 9|35 82:7 10|50 94:8 1|30 85:8 2|8 19:8 3|41 16:8 4|7 98:8 5|56 6:8 6|86 55:8 7|75 86:8 8|14 80:8 9|88 23:8 10|69 88:9 1|72 25:9 2|12 83:9 3|17 62:9 4|28 35:9 5|8 22:9 6|91 73:9 7|49 74:9 8|35 63:9 9|40 16:9 10|34 34:10 1|56 14:10 2|69 9:10 3|24 69:10 4|57 84:10 5|58 82:10 6|39 98:10 7|9 24:10 8|77 35:10 9|34 41:10 10</relation>
    <relation name="R17" arity="2" nbTuples="100" semantics="soft" defaultCost="infinity">80 2:1 1|18 97:1 2|10 34:1 3|95 66:1 4|19 84:1 5|90 56:1 6|83 62:1 7|97 100:1 8|24 22:1 9|20 78:1 10|5 80:2 1|49 22:2 2|74 9:2 3|28 99:2 4|33 40:2 5|60 35:2 6|24 61:2 7|52 97:2 8|26 9:2 9|26 53:2 10|51 1:3 1|35 59:3 2|89 79:3 3|46 34:3 4|93 87:3 5|57 37:3 6|20 41:3 7|33 73:3 8|31 96:3 9|24 90:3 10|42 64:4 1|35 86:4 2|75 100:4 3|36 62:4 4|66 5:4 5|3 21:4 6|41 84:4 7|72 53:4 8|12 28:4 9|66 84:4 10|49 88:5 1|69 66:5 2|13 28:5 3|90 67:5 4|61 88:5 5|96 61:5 6|39 70:5 7|45 23:5 8|49 34:5 9|40 28:5 10|48 93:6 1|2 18:6 2|66 18:6 3|55 65:6 4|37 57:6 5|19 48:6 6|44 33:6 7|43 33:6 8|41 5:6 9|19 17:6 10|58 55:7 1|64 13:7 2|36 80:7 3|42 100:7 4|28 53:7 5|2 93:7 6|4 33:7 7|34 48:7 8|34 10:7 9|32 53:7 10|87 87:8 1|8 4:8 2|82 8:8 3|57 37:8 4|42 62:8 5|83 26:8 6|43 17:8 7|15 19:8 8|57 66:8 9|91 61:8 10|41 82:9 1|79 7:9 2|13 13:9 3|5 97:9 4|80 1:9 5|97 48:9 6|78 16:9 7|33 84:9 8|23 52:9 9|43 12:9 10|80 77:10 1|77 21:10 2|68 77:10 3|74 86:10 4|100 60:10 5|48 30:10 6|80 73:10 7|25 95:10 8|71 20:10 9|93 72:10 10</relation>
    <relation name="R18" arity="2" nbTuples="100" semantics="soft" defaultCost="infinity">81 22:1 1|77 28:1 2|85 45:1 3|77 80:1 4|2 60:1 5|74 56:1 6|29 97:1 7|14 9:1 8|48 84:1 9|95 41:1 10|15 90:2 1|52 22:2 2|37 25:2 3|90 92:2 4|78 36:2 5|53 75:2 6|2 59:2 7|36 21:2 8|38 22:2 9|16 68:2 10|78 16:3 1|83 87:3 2|70 40:3 3|45 61:3 4|13 11:3 5|85 41:3 6|19 48:3 7|51 85:3 8|60 18:3 9|44 18:3 10|54 50:4 1|44 98:4 2|61 53:4 3|8 24:4 4|46 26:4 5|58 59:4 6|16 42:4 7|93 21:4 8|21 31:4 9|2 20:4 10|94 72:5 1|45 10:5 2|25 72:5 3|49 65:5 4|50 83:5 5|33 63:5 6|78 12:5 7|85 44:5 8|27 23:5 9|53 52:5 10|40 60:6 1|95 78:6 2|76 75:6 3|88 78:6 4|91 57:6 5|62 33:6 6|25 53:6 7|41 99:6 8|1 62:6 9|78 90:6 10|63 93:7 1|50 9:7 2|57 91:7 3|33 69:7 4|31 9:7 5|43 14:7 6|49 78:7 7|99 64:7 8|46 75:7 9|97 13:7 10|53 47:8 1|37 10:8 2|74 68:8 3|99 75:8 4|57 14:8 5|98 92:8 6|52 77:8 7|37 72:8 8|8 77:8 9|87 58:8 10|17 49:9 1|64 11:9 2|90 38:9 3|24 98:9 4|85 50:9 5|9 68:9 6|51 80:9 7|95 7:9 8|98 51:9 9|25 26:9 10|51 89:10 1|16 39:10 2|27 60:10 3|14 65:10 4|82 95:10 5|19 14:10 6|2 72:10 7|52 55:10 8|93 72:10 9|42 52:10 10</relation>
    <relation name="R19" arity="2" nbTuples="100" semantics="soft" defaultCost="infinity">1 11:1 1|10 53:1 2|25 14:1 3|99 33:1 4|26 59:1 5|49 5:1 6|22 94:1 7|37 2:1 8|45 30:1 9|26 98:1 10|97 53:2 1|23 84:2 2|77 24:2 3|48 26:2 4|49 91:2 5|8 70:2 6|50 47:2 7|48 53:2 8|63 48:2 9|72 83:2 10|62 9:3 1|94 83:3 2|51 98:3 3|37 46:3 4|15 31:3 5|21 86:3 6|6 8:3 7|100 2:3 8|17 9:3 9|79 38:3 10|75 7:4 1|43 64:4 2|59 32:4 3|22 54:4 4|80 94:4 5|93 96:4 6|17 39:4 7|70 42:4 8|44 69:4 9|57 40:4 10|45 73:5 1|50 100:5 2|87 57:5 3|59 58:5 4|32 67:5 5|71 40:5 6|16 84:5 7|41 47:5 8|75 51:5 9|91 100:5 10|22 93:6 1|7 39:6 2|65 89:6 3|96 80:6 4|40 36:6 5|29 1:6 6|91 80:6 7|93 28:6 8|56 65:6 9|45 97:6 10|30 68:7 1|73 41:7 2|64 13:7 3|9 80:7 4|41 54:7 5|19 73:7 6|87 41:7 7|73 13:7 8|20 13:7 9|46 54:7 10|44 77:8 1|24 53:8 2|57 48:8 3|11 71:8 4|12 98:8 5|95 36:8 6|10 33:8 7|21 57:8 8|3 13:8 9|23 49:8 10|96 34:9 1|32 95:9 2|85 44:9 3|26 89:9 4|47 14:9 5|12 33:9 6|89 32:9 7|22 22:9 8|96 42:9 9|19 57:9 10|93 100:10 1|17 10:10 2|83 84:10 3|16 85:10 4|83 54:10 5|18 69:10 6|95 31:10 7|10 63:10 8|11 5:10 9|72 60:10 10</relation>
    <relation name="R20" arity="2" nbTuples="100" semantics="soft" defaultCost="infinity">89 100:1 1|4 90:1 2|15 41:1 3|14 44:1 4|55 9:1 5|90 88:1 6|76 83:1 7|91 46:1 8|13 14:1 9|33 100:1 10|15 11:2 1|95 11:2 2|63 59:2 3|2 99:2 4|48 27:2 5|100 32:2 6|23 71:2 7|69 11:2 8|81 4:2 9|19 8:2 10|30 18:3 1|81 1:3 2|85 47:3 3|4 54:3 4|86 83:3 5|50 82:3 6|89 33:3 7|56 48:3 8|67 58:3 9|58 31:3 10|98 41:4 1|29 24:4 2|41 31:4 3|36 30:4 4|99 73:4 5|37 21:4 6|59 26:4 7|80 68:4 8|33 22:4 9|96 47:4 10|2 44:5 1|13 62:5 2|25 49:5 3|65 40:5 4|16 77:5 5|99 100:5 6|26 69:5 7|70 8:5 8|56 16:5 9|83 93:5 10|90 59:6 1|20 93:6 2|27 73:6 3|86 5:6 4|87 39:6 5|47 91:6 6|94 85:6 7|7 96:6 8|43 90:6 9|35 29:6 10|85 73:7 1|3 86:7 2|49 1:7 3|20 61:7 4|32 59:7 5|33 40:7 6|70 75:7 7|68 54:7 8|12 90:7 9|8 20:7 10|59 26:8 1|76 73:8 2|71 4:8 3|73 62:8 4|58 41:8 5|36 68:8 6|64 39:8 7|16 66:8 8|28 3:8 9|76 52:8 10|40 73:9 1|75 20:9 2|57 96:9 3|54 96:9 4|36 47:9 5|91 80:9 6|19 19:9 7|69 95:9 8|84 6:9 9|35 87:9 10|99 12:10 1|31 74:10 2|34 61:10 3|95 93:10 4|2 48:10 5|81 46:10 6|36 60:10 7|7 24:10 8|6 45:10 9|71 29:10 10</relation>
    <relation name="R21" arity="2" nbTuples="100" semantics="soft" defaultCost="infinity">61 13:1 1|67 100:1 2|37 15:1 3|40 95:1 4|25 22:1 5|56 93:1 6|61 44:1 7|35 3:1 8|64 91:1 9|66 100:1 10|37 71:2 1|85 42:2 2|73 43:2 3|6 48:2 4|68 9:2 5|5 79:2 6|95 52:2 7|32 62:2 8|46 35:2 9|1 94:2 10|36 60:3 1|27 71:3 2|72 30:3 3|4 52:3 4|36 56:3 5|18 31:3 6|5 53:3 7|40 26:3 8|24 32:3 9|23 79:3 10|72 76:4 1|31 97:4 2|33 35:4 3|44 59:4 4|33 20:4 5|72 67:4 6|61 74:4 7|64 80:4 8|90 66:4 9|41 85:4 10|96 81:5 1|13 92:5 2|87 24:5 3|17 58:5 4|41 2:5 5|3 3:5 6|35 94:5 7|39 98:5 8|14 80:5 9|53 60:5 10|52 49:6 1|10 34:6 2|8 65:6 3|50 70:6 4|24 27:6 5|32 86:6 6|26 46:6 7|24 37:6 8|99 99:6 9|46 76:6 10|37 5:7 1|28 46:7 2|95 63:7 3|80 28:7 4|13 21:7 5|47 3:7 6|70 84:7 7|58 85:7 8|45 96:7 9|85 31:7 10|80 65:8 1|10 35:8 2|46 63:8 3|100 70:8 4|44 29:8 5|80 32:8 6|90 6:8 7|88 30:8 8|70 46:8 9|37 52:8 10|50 99:9 1|32 13:9 2|23 38:9 3|30 23:9 4|16 45:9 5|72 66:9 6|36 37:9 7|36 9:9 8|33 77:9 9|53 70:9 10|93 86:10 1|92 47:10 2|73 39:10 3|75 64:10 4|43 5:10 5|26 67:10 6|25 73:10 7|32 42:10 8|13 68:10 9|11 36:10 10</relation>
    <relation name="R22" arity="2" nbTuples="100" semantics="soft" defaultCost="infinity">87 76:1 1|23 90:1 2|30 53:1 3|10 11:1 4|78 98:1 5|75 55:1 6|82 68:1 7|88 100:1 8|10 94:1 9|4 51:1 10|68 67:2 1|17 43:2 2|85 65:2 3|13 39:2 4|21 95:2 5|88 90:2 6|11 34:2 7|90 53:2 8|90 51:2 9|8 19:2 10|54 51:3 1|69 55:3 2|43 32:3 3|49 26:3 4|57 28:3 5|55 26:3 6|6 7:3 7|81 86:3 8|5 24:3 9|35 42:3 10|43 50:4 1|3 52:4 2|24 67:4 3|26 91:4 4|75 99:4 5|41 64:4 6|19 58:4 7|21 18:4 8|58 46:4 9|97 59:4 10|7 93:5 1|45 15:5 2|81 66:5 3|66 27:5 4|6 17:5 5|29 93:5 6|63 37:5 7|32 35:5 8|60 75:5 9|61 94:5 10|48 19:6 1|40 30:6 2|37 35:6 3|83 41:6 4|32 77:6 5|90 84:6 6|23 4:6 7|23 25:6 8|68 84:6 9|89 35:6 10|85 47:7 1|95 82:7 2|34 34:7 3|91 66:7 4|95 81:7 5|14 10:7 6|70 35:7 7|69 83:7 8|30 28:7 9|86 24:7 10|98 91:8 1|32 19:8 2|88 18:8 3|85 51:8 4|97 66:8 5|67 62:8 6|82 88:8 7|33 15:8 8|1 4:8 9|60 85:8 10|18 28:9 1|24 67:9 2|25 53:9 3|55 23:9 4|54 60:9 5|82 51:9 6|44 87:9 7|21 28:9 8|91 43:9 9|27 14:9 10|90 65:10 1|55 98:10 2|65 56:10 3|87 4:10 4|35 48:10 5|44 61:10 6|20 1:10 7|7 20:10 8|63 55:10 9|53 57:10 10</relation>
    <relation name="R23" arity="2" nbTuples="100" semantics="soft" defaultCost="infinity">92 12:1 1|6 94:1 2|66 55:1 3|11 50:1 4|32 76:1 5|4 22:1 6|20 1:1 7|27 69:1 8|42 99:1 9|27 87:1 10|1 64:2 1|47 42:2 2|14 73:2 3|35 26:2 4|72 30:2 5|29 5:2 6|84 26:2 7|61 41:2 8|46 56:2 9|6 60:2 10|48 60:3 1|36 56:3 2|89 93:3 3|70 44:3 4|97 10:3 5|47 68:3 6|45 49:3 7|77 24:3 8|78 78:3 9|51 42:3 10|76 21:4 1|70 22:4 2|76 33:4 3|36 53:4 4|51 25:4 5|77 47:4 6|74 71:4 7|17 81:4 8|46 26:4 9|7 79:4 10|54 70:5 1|89 85:5 2|15 14:5 3|76 44:5 4|23 8:5 5|91 48:5 6|52 98:5 7|23 55:5 8|89 6:5 9|43 45:5 10|64 8:6 1|100 26:6 2|20 22:6 3|68 80:6 4|12 33:6 5|44 80:6 6|60 15:6 7|100 4:6 8|93 28:6 9|71 3:6 10|86 35:7 1|49 98:7 2|82 63:7 3|48 16:7 4|26 38:7 5|80 86:7 6|37 16:7 7|25 71:7 8|79 5:7 9|1 18:7 10|43 15:8 1|45 91:8 2|1 21:8 3|1 33:8 4|67 87:8 5|60 10:8 6|47 58:8 7|58 90:8 8|19 72:8 9|11 84:8 10|90 46:9 1|18 34:9 2|64 4:9 3|70 69:9 4|57 44:9 5|18 27:9 6|14 71:9 7|30 8:9 8|37 27:9 9|91 66:9 10|15 9:10 1|7 55:10 2|74 73:10 3|91 66:10 4|86 87:10 5|90 33:10 6|37 100:10 7|16 88:10 8|87 81:10 9|31 9:10 10</relation>
    <relation name="R24" arity="2" nbTuples="100" semantics="soft" defaultCost="infinity">25 82:1 1|27 17:1 2|27 67:1 3|92 19:1 4|63 72:1 5|75 51:1 6|24 52:1 7|78 99:1 8|91 75:1 9|1 39:1 10|96 47:2 1|9 83:2 2|49 73:2 3|60 67:2 4|24 41:2 5|29 84:2 6|5 93:2 7|87 12:2 8|43 18:2 9|54 71:2 10|97 59:3 1|11 83:3 2|31 57:3 3|92 1:3 4|69 72:3 5|74 34:3 6|98 73:3 7|3 76:3 8|33 22:3 9|25 19:3 10|18 14:4 1|76 27:4 2|74 12:4 3|81 10:4 4|43 6:4 5|32 53:4 6|91 49:4 7|87 17:4 8|82 17:4 9|98 59:4 10|46 41:5 1|12 69:5 2|50 92:5 3|99 79:5 4|45 91:5 5|64 46:5 6|19 56:5 7|64 69:5 8|90 97:5 9|8 72:5 10|10 14:6 1|42 14:6 2|68 77:6 3|24 16:6 4|27 75:6 5|85 82:6 6|67 93:6 7|40 49:6 8|14 83:6 9|29 9:6 10|42 39:7 1|21 60:7 2|81 49:7 3|82 21:7 4|56 12:7 5|2 29:7 6|39 90:7 7|16 4:7 8|86 88:7 9|99 13:7 10|34 35:8 1|6 83:8 2|59 74:8 3|38 92:8 4|77 58:8 5|63 86:8 6|52 93:8 7|69 64:8 8|95 33:8 9|59 81:8 10|92 39:9 1|77 20:9 2|70 33:9 3|52 32:9 4|21 10:9 5|98 7:9 6|29 14:9 7|32 6:9 8|15 84:9 9|98 74:9 10|96 59:10 1|69 10:10 2|77 24:10 3|75 58:10 4|37 66:10 5|31 69:10 6|46 10:10 7|99 55:10 8|48 7:10 9|87 63:10 10</relation>
    <relation name="R25" arity="2" nbTuples="100" semantics="soft" defaultCost="infinity">81 36:1 1|91 80:1 2|59 4:1 3|34 62:1 4|19 27:1 5|6 7:1 6|73 82:1 7|4 60:1 8|17 55:1 9|88 66:1 10|49 100:2 1|30 85:2 2|23 67:2 3|78 98:2 4|3 80:2 5|95 25:2 6|43 48:2 7|31 36:2 8|84 71:2 9|86 8:2 10|86 80:3 1|52 37:3 2|46 30:3 3|15 25:3 4|16 86:3 5|49 90:3 6|38 93:3 7|1 90:3 8|40 49:3 9|89 79:3 10|64 83:4 1|9 52:4 2|14 52:4 3|86 72:4 4|91 71:4 5|90 35:4 6|31 93:4 7|57 63:4 8|16 85:4 9|82 52:4 10|39 47:5 1|35 94:5 2|7 36:5 3|46 13:5 4|8 96:5 5|15 32:5 6|88 100:5 7|69 49:5 8|18 49:5 9|81 69:5 10|36 95:6 1|38 97:6 2|61 10:6 3|34 91:6 4|87 13:6 5|73 23:6 6|74 79:6 7|17 5:6 8|2 11:6 9|89 88:6 10|36 90:7 1|19 50:7 2|22 82:7 3|96 77:7 4|9 18:7 5|81 9:7 6|4 37:7 7|84 47:7 8|95 12:7 9|68 2:7 10|44 82:8 1|36 59:8 2|49 32:8 3|54 46:8 4|99 74:8 5|65 9:8 6|62 9:8 7|36 81:8 8|84 81:8 9|87 73:8 10|4 40:9 1|90 17:9 2|6 89:9 3|50 14:9 4|5 95:9 5|26 59:9 6|42 18:9 7|99 44:9 8|88 100:9 9|1 87:9 10|94 56:10 1|41 14:10 2|9 14:10 3|95 28:10 4|73 14:10 5|39 82:10 6|52 34:10 7|75 30:10 8|86 58:10 9|56 97:10 10</relation>
    <relation name="R26" arity="2" nbTuples="100" semantics="soft" defaultCost="infinity">84 65:1 1|86 19:1 2|32 78:1 3|15 80:1 4|82 68:1 5|50 28:1 6|42 2:1 7|54 91:1 8|65 60:1 9|63 95:1 10|5 53:2 1|99 28:2 2|12 22:2 3|18 86:2 4|68 11:2 5|75 83:2 6|43 58:2 7|94 93:2 8|6 50:2 9|17 59:2 10|91 96:3 1|92 1:3 2|1 21:3 3|79 14:3 4|91 27:3 5|14 40:3 6|66 32:3 7|34 99:3 8|72 23:3 9|93 45:3 10|16 47:4 1|7 96:4 2|23 87:4 3|49 11:4 4|70 78:4 5|6 67:4 6|63 15:4 7|9 4:4 8|14 70:4 9|23 99:4 10|46 81:5 1|22 65:5 2|1 92:5 3|29 64:5 4|83 68:5 5|67 29:5 6|29 83:5 7|90 63:5 8|43 18:5 9|9 25:5 10|34 11:6 1|57 14:6 2|90 64:6 3|83 50:6 4|12 60:6 5|34 85:6 6|50 59:6 7|86 29:6 8|22 39:6 9|12 7:6 10|18 38:7 1|22 91:7 2|49 81:7 3|24 15:7 4|66 63:7 5|22 31:7 6|42 83:7 7|61 80:7 8|77 36:7 9|35 52:7 10|38 87:8 1|50 46:8 2|57 79:8 3|68 78:8 4|37 29:8 5|97 99:8 6|66 33:8 7|10 3:8 8|7 87:8 9|25 3:8 10|91 4:9 1|84 20:9 2|10 6:9 3|77 94:9 4|46 58:9 5|93 26:9 6|99 91:9 7|64 23:9 8|66 73:9 9|68 12:9 10|15 89:10 1|63 80:10 2|36 62:10 3|29 80:10 4|85 2:10 5|8 44:10 6|73 36:10 7|21 45:10 8|4 100:10 9|26 37:10 10</relation>
    <relation name="R27" arity="2" nbTuples="100" semantics="soft" defaultCost="infinity">56 98:1 1|74 18:1 2|50 32:1 3|13 78:1 4|49 47:1 5|14 67:1 6|67 46:1 7|48 77:1 8|98 55:1 9|21 17:1 10|7 74:2 1|86 94:2 2|67 47:2 3|95 29:2 4|30 43:2 5|93 66:2 6|53 88:2 7|1 64:2 8|88 1:2 9|94 83:2 10|10 65:3 1|87 29:3 2|51 93:3 3|71 41:3 4|47 9:3 5|99 58:3 6|54 19:3 7|5 40:3 8|92 6:3 9|39 80:3 10|62 42:4 1|68 70:4 2|48 80:4 3|41 65:4 4|87 49:4 5|12 22:4 6|59 59:4 7|60 68:4 8|14 80:4 9|81 15:4 10|82 53:5 1|99 89:5 2|3 63:5 3|90 23:5 4|29 91:5 5|11 44:5 6|80 38:5 7|5 41:5 8|11 24:5 9|67 96:5 10|44 46:6 1|36 28:6 2|23 65:6 3|73 99:6 4|43 20:6 5|33 19:6 6|27 33:6 7|55 55:6 8|93 13:6 9|32 82:6 10|34 35:7 1|78 77:7 2|49 29:7 3|6 79:7 4|2 71:7 5|50 32:7 6|61 57:7 7|2 39:7 8|77 79:7 9|22 70:7 10|52 31:8 1|79 64:8 2|61 37:8 3|100 100:8 4|12 47:8 5|87 25:8 6|86 95:8 7|23 47:8 8|11 18:8 9|32 19:8 10|11 2:9 1|67 3:9 2|46 55:9 3|19 82:9 4|94 44:9 5|83 71:9 6|90 99:9 7|96 95:9 8|84 27:9 9|93 37:9 10|19 39:10 1|7 25:10 2|51 53:10 3|77 50:10 4|6 94:10 5|36 81:10 6|43 79:10 7|43 79:10 8|38 48:10 9|20 80:10 10</relation>
    <relation name="R28" arity="2" nbTuples="100" semantics="soft" defaultCost="infinity">32 60:1 1|55 71:1 2|77 62:1 3|33 52:1 4|2 9:1 5|65 41:1 6|75 95:1 7|92 39:1 8|79 33:1 9|75 68:1 10|21 24:2 1|29 48:2 2|8 25:2 3|15 69:2 4|63 36:2 5|19 86:2 6|35 16:2 7|31 79:2 8|58 25:2 9|80 62:2 10|38 24:3 1|4 63:3 2|15 29:3 3|73 53:3 4|17 54:3 5|38 33:3 6|57 86:3 7|60 67:3 8|52 27:3 9|16 51:3 10|12 94:4 1|12 38:4 2|67 51:4 3|90 28:4 4|90 99:4 5|73 49:4 6|70 63:4 7|45 74:4 8|33 53:4 9|11 55:4 10|57 98:5 1|83 35:5 2|30 13:5 3|27 75:5 4|1 64:5 5|95 31:5 6|39 76:5 7|85 47:5 8|64 39:5 9|18 92:5 10|52 61:6 1|7 75:6 2|93 7:6 3|6 34:6 4|1 97:6 5|31 29:6 6|1 8:6 7|54 37:6 8|88 73:6 9|14 53:6 10|41 62:7 1|49 20:7 2|91 47:7 3|62 100:7 4|18 97:7 5|53 14:7 6|75 41:7 7|95 8:7 8|7 94:7 9|32 80:7 10|6 52:8 1|71 75:8 2|56 8:8 3|75 28:8 4|61 64:8 5|50 99:8 6|11 67:8 7|89 38:8 8|63 43:8 9|69 95:8 10|80 22:9 1|55 73:9 2|3 39:9 3|30 5:9 4|24 7:9 5|73 48:9 6|18 39:9 7|65 54:9 8|51 56:9 9|38 99:9 10|27 43:10 1|97 34:10 2|33 55:10 3|30 46:10 4|69 45:10 5|22 100:10 6|92 45:10 7|99 66:10 8|76 57:10 9|91 29:10 10</relation>
    <relation name="R29" arity="2" nbTuples="100" semantics="soft" defaultCost="infinity">12 93:1 1|86 12:1 2|74 6:1 3|45 60:1 4|80 7:1 5|9 33:1 6|15 76:1 7|54 24:1 8|59 56:1 9|3 98:1 10|52 93:2 1|51 34:2 2|41 24:2 3|96 25:2 4|38 66:2 5|60 89:2 6|49 5:2 7|58 54:2 8|1 41:2 9|71 15:2 10|70 18:3 1|55 40:3 2|19 10:3 3|100 36:3 4|43 7:3 5|91 26:3 6|5 12:3 7|35 76:3 8|43 44:3 9|38 44:3 10|72 93:4 1|74 4:4 2|16 61:4 3|62 53:4 4|50 19:4 5|84 86:4 6|73 66:4 7|7 94:4 8|51 78:4 9|46 11:4 10|45 32:5 1|96 36:5 2|28 71:5 3|72 96:5 4|45 59:5 5|65 48:5 6|60 28:5 7|95 89:5 8|7 40:5 9|27 5:5 10|62 74:6 1|87 38:6 2|90 95:6 3|40 15:6 4|7 16:6 5|30 71:6 6|51 46:6 7|27 49:6 8|3 63:6 9|68 16:6 10|55 49:7 1|63 77:7 2|63 72:7 3|9 75:7 4|64 99:7 5|43 63:7 6|60 86:7 7|44 97:7 8|4 90:7 9|81 64:7 10|66 25:8 1|18 37:8 2|24 81:8 3|11 44:8 4|98 14:8 5|56 91:8 6|3 2:8 7|81 95:8 8|32 89:8 9|48 40:8 10|41 10:9 1|83 7:9 2|63 7:9 3|16 47:9 4|56 72:9 5|39 67:9 6|9 34:9 7|43 89:9 8|81 40:9 9|32 49:9 10|90 9:10 1|38 18:10 2|15 26:10 3|78 25:10 4|40 100:10 5|39 83:10 6|90 25:10 7|60 35:10 8|24 97:10 9|11 55:10 10</relation>
    <relation name="R30" arity="2" nbTuples="100" semantics="soft" defaultCost="infinity">37 21:1 1|63 64:1 2|68 7:1 3|70 39:1 4|87 74:1 5|97 36:1 6|26 54:1 7|46 68:1 8|24 85:1 9|91 17:1 10|45 96:2 1|75 6:2 2|71 71:2 3|97 79:2 4|99 2:2 5|61 11:2 6|3 22:2 7|26 81:2 8|95 69:2 9|70 32:2 10|84 90:3 1|21 57:3 2|92 55:3 3|41 42:3 4|95 54:3 5|29 24:3 6|69 69:3 7|15 28:3 8|94 65:3 9|29 49:3 10|31 39:4 1|32 99:4 2|19 37:4 3|30 30:4 4|59 50:4 5|43 74:4 6|37 71:4 7|43 97:4 8|20 24:4 9|23 58:4 10|86 7:5 1|95 23:5 2|7 83:5 3|3 30:5 4|74 49:5 5|32 100:5 6|72 22:5 7|48 98:5 8|30 5:5 9|38 34:5 10|67 66:6 1|44 85:6 2|11 38:6 3|62 55:6 4|14 9:6 5|79 56:6 6|26 27:6 7|28 44:6 8|64 57:6 9|21 13:6 10|25 63:7 1|70 24:7 2|17 1:7 3|46 94:7 4|50 59:7 5|34 71:7 6|10 16:7 7|47 71:7 8|67 23:7 9|3 45:7 10|2 55:8 1|42 34:8 2|20 35:8 3|74 33:8 4|11 76:8 5|58 92:8 6|64 33:8 7|76 66:8 8|72 33:8 9|55 31:8 10|83 77:9 1|100 52:9 2|35 9:9 3|30 31:9 4|91 73:9 5|3 30:9 6|17 80:9 7|89 1:9 8|81 58:9 9|82 40:9 10|70 33:10 1|7 5:10 2|55 85:10 3|45 70:10 4|45 75:10 5|4 82:10 6|64 52:10 7|30 18:10 8|41 12:10 9|84 80:10 10</relation>
    <relation name="R31" arity="2" nbTuples="100" semantics="soft" defaultCost="infinity">40 78:1 1|26 74:1 2|92 86:1 3|54 64:1 4|84 6:1 5|20 27:1 6|21 90:1 7|93 57:1 8|66 87:1 9|68 42:1 10|55 4:2 1|43 40:2 2|30 91:2 3|55 62:2 4|99 26:2 5|51 3:2 6|15 27:2 7|100 23:2 8|97 85:2 9|71 34:2 10|49 84:3 1|24 5:3 2|38 63:3 3|14 82:3 4|59 15:3 5|78 45:3 6|81 60:3 7|5 43:3 8|9 31:3 9|5 80:3 10|99 88:4 1|82 31:4 2|65 82:4 3|82 12:4 4|82 62:4 5|39 59:4 6|44 29:4 7|63 99:4 8|46 38:4 9|18 33:4 10|99 46:5 1|27 15:5 2|19 15:5 3|80 14:5 4|41 96:5 5|89 43:5 6|21 92:5 7|20 40:5 8|7 85:5 9|44 90:5 10|63 49:6 1|16 85:6 2|16 66:6 3|38 27:6 4|5 7:6 5|100 93:6 6|93 67:6 7|86 3:6 8|76 67:6 9|20 38:6 10|22 60:7 1|4 96:7 2|34 43:7 3|18 83:7 4|77 82:7 5|91 77:7 6|17 40:7 7|32 33:7 8|49 93:7 9|98 15:7 10|19 31:8 1|25 19:8 2|50 24:8 3|75 45:8 4|83 58:8 5|71 53:8 6|67 49:8 7|64 81:8 8|11 30:8 9|64 36:8 10|5 82:9 1|93 46:9 2|15 12:9 3|34 11:9 4|42 93:9 5|88 34:9 6|70 28:9 7|74 3:9 8|70 81:9 9|9 50:9 10|38 20:10 1|22 72:10 2|8 59:10 3|60 88:10 4|81 28:10 5|51 79:10 6|13 29:10 7|52 24:10 8|71 90:10 9|50 49:10 10</relation>
    <relation name="R32" arity="2" nbTuples="100" semantics="soft" defaultCost="infinity">14 65:1 1|16 59:1 2|75 83:1 3|19 62:1 4|54 15:1 5|75 22:1 6|67 39:1 7|88 26:1 8|12 8:1 9|41 23:1 10|97 19:2 1|54 95:2 2|40 12:2 3|93 25:2 4|22 26:2 5|83 49:2 6|37 86:2 7|49 56:2 8|73 91:2 9|18 53:2 10|41 30:3 1|35 98:3 2|17 57:3 3|13 39:3 4|21 3:3 5|21 14:3 6|33 47:3 7|47 98:3 8|93 84:3 9|71 2:3 10|28 3:4 1|24 78:4 2|92 95:4 3|30 93:4 4|30 14:4 5|43 10:4 6|71 98:4 7|50 18:4 8|68 83:4 9|96 19:4 10|20 42:5 1|12 28:5 2|8 90:5 3|33 84:5 4|16 26:5 5|15 29:5 6|100 66:5 7|95 66:5 8|44 2:5 9|29 74:5 10|75 71:6 1|21 10:6 2|72 23:6 3|31 16:6 4|76 39:6 5|51 80:6 6|36 30:6 7|79 22:6 8|25 63:6 9|7 9:6 10|95 17:7 1|87 6:7 2|55 85:7 3|20 49:7 4|57 21:7 5|3 3:7 6|58 50:7 7|10 62:7 8|68 36:7 9|15 38:7 10|38 34:8 1|80 90:8 2|48 32:8 3|26 20:8 4|51 38:8 5|43 88:8 6|80 40:8 7|76 84:8 8|90 27:8 9|7 17:8 10|13 33:9 1|2 70:9 2|34 48:9 3|100 20:9 4|21 6:9 5|68 83:9 6|77 49:9 7|81 35:9 8|35 40:9 9|98 4:9 10|7 98:10 1|99 24:10 2|36 12:10 3|4 29:10 4|86 70:10 5|75 4:10 6|79 68:10 7|78 60:10 8|70 29:10 9|29 23:10 10</relation>
    <relation name="R33" arity="2" nbTuples="100" semantics="soft" defaultCost="infinity">91 84:1 1|6 74:1 2|64 63:1 3|76 23:1 4|42 74:1 5|18 44:1 6|91 15:1 7|56 59:1 8|12 34:1 9|70 92:1 10|36 29:2 1|87 93:2 2|80 16:2 3|36 89:2 4|83 18:2 5|36 61:2 6|20 66:2 7|51 45:2 8|52 94:2 9|62 96:2 10|77 1:3 1|41 45:3 2|25 41:3 3|79 51:3 4|47 72:3 5|13 19:3 6|97 17:3 7|21 49:3 8|6 57:3 9|2 66:3 10|92 6:4 1|31 60:4 2|48 88:4 3|4 61:4 4|44 68:4 5|96 80:4 6|22 83:4 7|37 18:4 8|26 42:4 9|100 74:4 10|91 57:5 1|97 81:5 2|66 21:5 3|62 78:5 4|45 28:5 5|17 80:5 6|9 94:5 7|95 98:5 8|47 36:5 9|48 62:5 10|84 12:6 1|94 58:6 2|83 49:6 3|99 81:6 4|99 43:6 5|27 47:6 6|54 17:6 7|28 28:6 8|85 14:6 9|14 8:6 10|37 1:7 1|60 11:7 2|43 52:7 3|2 48:7 4|84 92:7 5|70 26:7 6|68 76:7 7|61 56:7 8|53 94:7 9|74 82:7 10|64 7:8 1|85 84:8 2|82 29:8 3|89 66:8 4|65 82:8 5|48 1:8 6|53 95:8 7|85 62:8 8|33 6:8 9|63 36:8 10|9 96:9 1|17 66:9 2|87 73:9 3|47 75:9 4|10 96:9 5|19 49:9 6|98 30:9 7|69 71:9 8|55 94:9 9|8 66:9 10|44 84:10 1|62 79:10 2|4 13:10 3|98 26:10 4|11 57:10 5|6 33:10 6|63 39:10 7|67 44:10 8|92 50:10 9|24 28:10 10</relation>
    <relation name="R34" arity="2" nbTuples="100" semantics="soft" defaultCost="infinity">29 68:1 1|88 59:1 2|7 71:1 3|36 69:1 4|12 46:1 5|40 93:1 6|57 28:1 7|77 88:1 8|69 95:1 9|51 67:1 10|82 9:2 1|68 69:2 2|19 76:2 3|33 13:2 4|82 82:2 5|89 14:2 6|30 27:2 7|34 41:2 8|23 98:2 9|9 38:2 10|98 75:3 1|87 57:3 2|46 84:3 3|51 80:3 4|49 9:3 5|56 35:3 6|35 38:3 7|18 74:3 8|40 72:3 9|89 88:3 10|20 88:4 1|99 13:4 2|45 93:4 3|41 99:4 4|24 68:4 5|18 91:4 6|44 82:4 7|33 98:4 8|82 11:4 9|24 17:4 10|54 57:5 1|36 98:5 2|75 80:5 3|10 38:5 4|72 61:5 5|18 34:5 6|73 81:5 7|15 5:5 8|10 9:5 9|86 59:5 10|82 21:6 1|55 69:6 2|60 60:6 3|5 87:6 4|19 12:6 5|79 10:6 6|2 10:6 7|91 8:6 8|82 39:6 9|49 5:6 10|46 42:7 1|92 87:7 2|79 30:7 3|91 17:7 4|82 88:7 5|16 41:7 6|32 11:7 7|64 46:7 8|61 92:7 9|67 59:7 10|73 23:8 1|37 70:8 2|51 68:8 3|92 81:8 4|95 28:8 5|93 83:8 6|26 92:8 7|69 92:8 8|31 57:8 9|73 94:8 10|86 88:9 1|59 64:9 2|69 52:9 3|48 51:9 4|21 84:9 5|29 63:9 6|22 8:9 7|76 97:9 8|58 43:9 9|6 15:9 10|22 31:10 1|73 85:10 2|62 7:10 3|21 74:10 4|100 56:10 5|26 92:10 6|80 6:10 7|54 60:10 8|71 94:10 9|5 21:10 10</relation>
    <relation name="R35" arity="2" nbTuples="100" semantics="soft" defaultCost="infinity">41 16:1 1|88 47:1 2|36 1:1 3|66 85:1 4|54 73:1 5|34 19:1 6|70 92:1 7|46 94:1 8|80 70:1 9|84 30:1 10|67 38:2 1|94 99:2 2|47 99:2 3|8 32:2 4|42 26:2 5|90 81:2 6|50 18:2 7|89 60:2 8|27 56:2 9|41 55:2 10|57 49:3 1|84 79:3 2|10 23:3 3|60 49:3 4|96 38:3 5|36 43:3 6|95 96:3 7|73 85:3 8|17 36:3 9|78 22:3 10|86 95:4 1|97 41:4 2|33 79:4 3|16 83:4 4|27 30:4 5|87 13:4 6|93 82:4 7|66 42:4 8|52 46:4 9|58 65:4 10|49 61:5 1|94 29:5 2|12 3:5 3|20 63:5 4|7 64:5 5|81 9:5 6|100 64:5 7|72 27:5 8|76 71:5 9|2 80:5 10|94 90:6 1|61 33:6 2|61 82:6 3|9 29:6 4|63 56:6 5|99 65:6 6|66 20:6 7|43 100:6 8|33 27:6 9|78 94:6 10|90 9:7 1|21 37:7 2|1 79:7 3|48 28:7 4|41 1:7 5|71 86:7 6|32 44:7 7|33 65:7 8|8 70:7 9|8 67:7 10|92 4:8 1|3 50:8 2|46 95:8 3|86 59:8 4|94 78:8 5|32 3:8 6|88 96:8 7|52 59:8 8|65 76:8 9|3 77:8 10|69 93:9 1|100 2:9 2|51 96:9 3|48 70:9 4|34 12:9 5|96 53:9 6|36 13:9 7|28 85:9 8|74 56:9 9|20 16:9 10|22 78:10 1|87 22:10 2|89 98:10 3|55 13:10 4|2 1:10 5|47 50:10 6|98 91:10 7|5 31:10 8|41 29:10 9|23 72:10 10</relation>
    <relation name="R36" arity="2" nbTuples="100" semantics="soft" defaultCost="infinity">28 80:1 1|30 41:1 2|20 18:1 3|66 13:1 4|57 74:1 5|36 31:1 6|19 48:1 7|75 67:1 8|94 5:1 9|49 20:1 10|53 64:2 1|35 93:2 2|18 82:2 3|59 33:2 4|73 13:2 5|60 49:2 6|18 34:2 7|21 50:2 8|5 21:2 9|64 97:2 10|85 69:3 1|46 81:3 2|84 35:3 3|80 27:3 4|79 23:3 5|20 8:3 6|10 10:3 7|95 75:3 8|43 57:3 9|26 100:3 10|30 31:4 1|89 33:4 2|52 30:4 3|72 4:4 4|23 87:4 5|76 80:4 6|21 71:4 7|34 53:4 8|46 51:4 9|93 88:4 10|93 97:5 1|80 60:5 2|61 25:5 3|96 64:5 4|10 83:5 5|28 67:5 6|57 40:5 7|33 49:5 8|9 62:5 9|49 87:5 10|38 50:6 1|29 80:6 2|7 9:6 3|31 59:6 4|35 44:6 5|94 76:6 6|74 54:6 7|50 85:6 8|63 53:6 9|28 27:6 10|4 8:7 1|31 35:7 2|38 51:7 3|2 70:7 4|23 11:7 5|78 35:7 6|24 55:7 7|29 97:7 8|6 33:7 9|14 81:7 10|67 88:8 1|51 32:8 2|92 80:8 3|63 23:8 4|37 54:8 5|14 60:8 6|6 91:8 7|57 32:8 8|2 35:8 9|8 100:8 10|42 40:9 1|61 46:9 2|80 20:9 3|77 57:9 4|65 50:9 5|38 37:9 6|62 9:9 7|54 1:9 8|19 12:9 9|2 61:9 10|91 74:10 1|48 35:10 2|69 54:10 3|27 90:10 4|45 56:10 5|5 82:10 6|8 93:10 7|23 12:10 8|59 19:10 9|21 77:10 10</relation>
    <relation name="R37" arity="2" nbTuples="100" semantics="soft" defaultCost="infinity">93 90:1 1|81 72:1 2|83 21:1 3|64 57:1 4|18 66:1 5|52 89:1 6|64 48:1 7|48 83:1 8|19 59:1 9|21 48:1 10|87 24:2 1|58 31:2 2|62 40:2 3|81 83:2 4|28 3:2 5|26 49:2 6|84 99:2 7|21 79:2 8|1 2:2 9|99 47:2 10|66 76:3 1|85 66:3 2|99 23:3 3|51 89:3 4|74 13:3 5|67 87:3 6|48 78:3 7|35 95:3 8|76 28:3 9|38 56:3 10|53 29:4 1|73 59:4 2|45 52:4 3|38 38:4 4|85 81:4 5|29 61:4 6|94 74:4 7|67 23:4 8|36 8:4 9|14 24:4 10|97 95:5 1|54 78:5 2|50 95:5 3|20 31:5 4|7 70:5 5|6 78:5 6|7 28:5 7|83 24:5 8|64 95:5 9|42 83:5 10|17 63:6 1|13 29:6 2|54 82:6 3|89 89:6 4|38 52:6 5|56 92:6 6|70 11:6 7|73 67:6 8|44 17:6 9|57 20:6 10|78 53:7 1|43 92:7 2|3 90:7 3|60 58:7 4|92 12:7 5|19 98:7 6|31 68:7 7|48 40:7 8|17 36:7 9|23 32:7 10|33 42:8 1|13 11:8 2|93 70:8 3|75 79:8 4|64 11:8 5|18 95:8 6|84 71:8 7|33 89:8 8|54 80:8 9|71 56:8 10|59 14:9 1|9 31:9 2|80 2:9 3|51 87:9 4|84 30:9 5|8 39:9 6|89 27:9 7|30 12:9 8|9 87:9 9|66 44:9 10|4 46:10 1|89 2:10 2|21 91:10 3|72 100:10 4|54 70:10 5|38 16:10 6|8 55:10 7|9 35:10 8|23 53:10 9|61 37:10 10</relation>
    <relation name="R38" arity="2" nbTuples="100" semantics="soft" defaultCost="infinity">37 94:1 1|54 12:1 2|6 69:1 3|63 67:1 4|52 16:1 5|15 59:1 6|19 6:1 7|94 81:1 8|45 27:1 9|91 4:1 10|90 6:2 1|63 72:2 2|57 72:2 3|97 40:2 4|42 4:2 5|67 31:2 6|99 84:2 7|75 92:2 8|40 21:2 9|20 39:2 10|20 96:3 1|94 59:3 2|53 13:3 3|30 75:3 4|49 58:3 5|1 65:3 6|75 96:3 7|74 61:3 8|87 54:3 9|81 43:3 10|85 85:4 1|68 98:4 2|35 8:4 3|47 7:4 4|49 23:4 5|20 60:4 6|81 35:4 7|44 28:4 8|93 92:4 9|38 62:4 10|71 60:5 1|61 95:5 2|3 19:5 3|2 11:5 4|53 29:5 5|79 22:5 6|22 32:5 7|43 4:5 8|64 75:5 9|86 46:5 10|62 28:6 1|77 33:6 2|87 11:6 3|59 28:6 4|46 44:6 5|89 13:6 6|22 63:6 7|77 36:6 8|38 65:6 9|74 56:6 10|22 80:7 1|17 84:7 2|44 91:7 3|64 23:7 4|3 60:7 5|63 59:7 6|79 53:7 7|13 57:7 8|33 99:7 9|3 52:7 10|39 60:8 1|10 78:8 2|44 41:8 3|13 74:8 4|20 98:8 5|37 73:8 6|32 88:8 7|56 28:8 8|73 29:8 9|18 29:8 10|38 8:9 1|29 77:9 2|88 56:9 3|90 80:9 4|25 26:9 5|47 4:9 6|49 47:9 7|13 88:9 8|90 14:9 9|46 73:9 10|99 42:10 1|9 51:10 2|84 98:10 3|41 40:10 4|5 82:10 5|64 20:10 6|17 52:10 7|74 64:10 8|15 30:10 9|71 77:10 10</relation>
    <relation name="R39" arity="2" nbTuples="100" semantics="soft" defaultCost="infinity">83 51:1 1|31 4:1 2|56 85:1 3|74 93:1 4|30 89:1 5|28 39:1 6|94 94:1 7|46 74:1 8|47 5:1 9|81 10:1 10|71 21:2 1|13 61:2 2|62 62:2 3|11 87:2 4|93 36:2 5|7 47:2 6|62 63:2 7|54 21:2 8|17 12:2 9|16 17:2 10|77 17:3 1|83 3:3 2|75 63:3 3|45 40:3 4|100 76:3 5|45 69:3 6|31 51:3 7|29 58:3 8|20 15:3 9|81 20:3 10|58 47:4 1|45 45:4 2|4 14:4 3|89 22:4 4|71 27:4 5|26 42:4 6|52 75:4 7|28 34:4 8|73 31:4 9|65 98:4 10|92 86:5 1|90 67:5 2|86 23:5 3|62 48:5 4|26 92:5 5|87 60:5 6|70 25:5 7|67 30:5 8|13 69:5 9|17 55:5 10|67 21:6 1|3 18:6 2|54 82:6 3|15 74:6 4|17 42:6 5|72 11:6 6|30 85:6 7|15 53:6 8|20 83:6 9|97 23:6 10|99 5:7 1|51 85:7 2|62 23:7 3|46 44:7 4|51 87:7 5|94 55:7 6|15 36:7 7|17 92:7 8|73 25:7 9|5 99:7 10|85 11:8 1|16 50:8 2|87 92:8 3|30 3:8 4|64 37:8 5|39 74:8 6|57 36:8 7|92 17:8 8|8 7:8 9|31 12:8 10|64 23:9 1|39 71:9 2|65 44:9 3|5 66:9 4|18 26:9 5|56 7:9 6|96 69:9 7|28 2:9 8|46 4:9 9|64 55:9 10|84 51:10 1|12 64:10 2|62 15:10 3|40 28:10 4|20 8:10 5|63 69:10 6|31 55:10 7|44 23:10 8|5 54:10 9|86 86:10 10</relation>
    <relation name="R40" arity="2" nbTuples="100" semantics="soft" defaultCost="infinity">72 23:1 1|49 25:1 2|12 17:1 3|39 13:1 4|53 44:1 5|86 78:1 6|1 62:1 7|88 19:1 8|89 15:1 9|62 63:1 10|72 96:2 1|3 13:2 2|42 40:2 3|18 79:2 4|95 44:2 5|1 41:2 6|74 77:2 7|29 49:2 8|76 18:2 9|33 50:2 10|10 21:3 1|57 69:3 2|27 27:3 3|47 54:3 4|16 72:3 5|23 84:3 6|40 82:3 7|98 79:3 8|89 88:3 9|46 65:3 10|14 17:4 1|85 4:4 2|22 14:4 3|75 3:4 4|70 12:4 5|15 94:4 6|87 24:4 7|9 62:4 8|28 89:4 9|48 12:4 10|46 36:5 1|66 48:5 2|79 42:5 3|64 45:5 4|100 69:5 5|78 88:5 6|43 83:5 7|50 83:5 8|8 74:5 9|97 26:5 10|95 48:6 1|12 49:6 2|53 37:6 3|39 77:6 4|21 76:6 5|38 38:6 6|47 39:6 7|20 3:6 8|18 65:6 9|94 52:6 10|81 42:7 1|44 96:7 2|60 63:7 3|11 12:7 4|68 7:7 5|52 82:7 6|85 49:7 7|95 85:7 8|45 79:7 9|45 85:7 10|81 12:8 1|81 78:8 2|21 97:8 3|34 14:8 4|79 31:8 5|97 64:8 6|94 4:8 7|93 56:8 8|75 24:8 9|17 48:8 10|69 73:9 1|92 97:9 2|39 3:9 3|26 99:9 4|50 71:9 5|65 100:9 6|87 68:9 7|10 90:9 8|97 25:9 9|30 8:9 10|24 10:10 1|57 36:10 2|54 71:10 3|50 58:10 4|75 30:10 5|29 16:10 6|7 81:10 7|30 20:10 8|76 70:10 9|31 8:10 10</relation>
    <relation name="R41" arity="2" nbTuples="100" semantics="soft" defaultCost="infinity">19 24:1 1|63 97:1 2|85 25:1 3|6 98:1 4|49 91:1 5|87 51:1 6|29 89:1 7|18 23:1 8|56 79:1 9|16 46:1 10|10 30:2 1|2 56:2 2|44 48:2 3|40 7:2 4|25 22:2 5|98 60:2 6|2 59:2 7|24 51:2 8|74 74:2 9|4 60:2 10|40 82:3 1|50 45:3 2|75 18:3 3|93 3:3 4|23 18:3 5|69 73:3 6|88 59:3 7|5 15:3 8|61 83:3 9|70 35:3 10|27 8:4 1|1 76:4 2|13 45:4 3|83 11:4 4|29 29:4 5|19 61:4 6|89 5:4 7|60 50:4 8|75 87:4 9|1 28:4 10|79 77:5 1|10 79:5 2|5 72:5 3|66 48:5 4|39 96:5 5|93 38:5 6|76 36:5 7|45 9:5 8|13 63:5 9|74 87:5 10|33 75:6 1|4 35:6 2|65 8:6 3|11 36:6 4|15 30:6 5|27 2:6 6|51 29:6 7|26 97:6 8|100 1:6 9|32 55:6 10|63 34:7 1|70 64:7 2|70 93:7 3|41 41:7 4|24 1:7 5|5 68:7 6|47 34:7 7|27 12:7 8|3 26:7 9|34 54:7 10|28 42:8 1|7 85:8 2|91 30:8 3|74 83:8 4|28 33:8 5|65 38:8 6|56 39:8 7|53 66:8 8|100 75:8 9|2 88:8 10|66 67:9 1|63 66:9 2|97 60:9 3|72 86:9 4|50 55:9 5|2 35:9 6|90 38:9 7|39 14:9 8|26 49:9 9|98 71:9 10|66 18:10 1|56 82:10 2|29 33:10 3|96 9:10 4|59 54:10 5|67 48:10 6|17 30:10 7|35 80:10 8|92 59:10 9|73 11:10 10</relation>
    <relation name="R42" arity="2" nbTuples="100" semantics="soft" defaultCost="infinity">31 45:1 1|64 14:1 2|42 21:1 3|15 60:1 4|33 23:1 5|69 53:1 6|39 4:1 7|70 66:1 8|69 29:1 9|6 10:1 10|70 67:2 1|50 59:2 2|3 87:2 3|62 95:2 4|61 32:2 5|65 23:2 6|42 28:2 7|100 78:2 8|33 86:2 9|87 1:2 10|39 29:3 1|42 80:3 2|71 87:3 3|7 93:3 4|37 60:3 5|7 95:3 6|52 23:3 7|9 90:3 8|6 51:3 9|15 89:3 10|20 43:4 1|65 84:4 2|69 58:4 3|6 40:4 4|95 43:4 5|45 27:4 6|42 97:4 7|51 99:4 8|65 95:4 9|1 50:4 10|6 46:5 1|41 89:5 2|98 46:5 3|48 57:5 4|3 69:5 5|92 87:5 6|58 12:5 7|75 51:5 8|33 90:5 9|98 38:5 10|35 69:6 1|36 64:6 2|63 28:6 3|19 99:6 4|5 99:6 5|29 91:6 6|8 75:6 7|84 22:6 8|87 34:6 9|37 60:6 10|29 63:7 1|49 18:7 2|60 38:7 3|7 75:7 4|52 70:7 5|46 56:7 6|62 83:7 7|91 25:7 8|21 54:7 9|96 99:7 10|83 35:8 1|55 43:8 2|24 10:8 3|89 71:8 4|16 51:8 5|60 46:8 6|61 94:8 7|49 13:8 8|37 38:8 9|47 18:8 10|41 63:9 1|31 77:9 2|26 43:9 3|90 92:9 4|30 14:9 5|25 49:9 6|49 69:9 7|1 39:9 8|82 27:9 9|59 17:9 10|60 34:10 1|88 2:10 2|31 55:10 3|35 23:10 4|100 21:10 5|22 1:10 6|26 98:10 7|27 52:10 8|97 76:10 9|46 9:10 10</relation>
    <relation name="R43" arity="2" nbTuples="100" semantics="soft" defaultCost="infinity">24 56:1 1|27 57:1 2|93 73:1 3|30 79:1 4|90 74:1 5|42 31:1 6|54 34:1 7|78 66:1 8|64 84:1 9|37 56:1 10|43 74:2 1|14 72:2 2|88 36:2 3|6 100:2 4|55 24:2 5|14 17:2 6|8 70:2 7|19 50:2 8|44 34:2 9|72 11:2 10|94 53:3 1|45 88:3 2|4 78:3 3|95 67:3 4|37 6:3 5|90 49:3 6|62 91:3 7|83 3:3 8|31 73:3 9|76 35:3 10|12 19:4 1|31 1:4 2|31 34:4 3|46 50:4 4|100 85:4 5|57 36:4 6|55 34:4 7|85 100:4 8|18 57:4 9|59 92:4 10|70 99:5 1|92 60:5 2|93 7:5 3|23 11:5 4|75 60:5 5|31 8:5 6|63 89:5 7|67 68:5 8|84 97:5 9|50 78:5 10|76 59:6 1|88 46:6 2|57 84:6 3|57 78:6 4|67 37:6 5|17 68:6 6|33 85:6 7|77 83:6 8|78 76:6 9|41 2:6 10|74 47:7 1|38 87:7 2|51 75:7 3|23 48:7 4|28 83:7 5|58 86:7 6|89 73:7 7|27 79:7 8|36 31:7 9|27 19:7 10|67 99:8 1|44 84:8 2|86 44:8 3|15 90:8 4|55 55:8 5|60 41:8 6|62 60:8 7|42 50:8 8|68 87:8 9|28 22:8 10|37 16:9 1|89 10:9 2|51 36:9 3|16 3:9 4|37 45:9 5|50 16:9 6|89 99:9 7|62 26:9 8|42 59:9 9|38 2:9 10|72 33:10 1|52 49:10 2|14 92:10 3|97 14:10 4|71 75:10 5|84 72:10 6|81 74:10 7|2 53:10 8|6 74:10 9|17 21:10 10</relation>
    <relation name="R44" arity="2" nbTuples="100" semantics="soft" defaultCost="infinity">93 51:1 1|22 93:1 2|92 59:1 3|93 41:1 4|49 75:1 5|93 79:1 6|28 68:1 7|85 23:1 8|48 31:1 9|28 78:1 10|36 32:2 1|23 59:2 2|17 70:2 3|50 85:2 4|74 93:2 5|77 9:2 6|32 60:2 7|40 71:2 8|82 74:2 9|23 29:2 10|6 95:3 1|16 34:3 2|36 56:3 3|8 81:3 4|34 4:3 5|7 1:3 6|21 20:3 7|89 23:3 8|20 51:3 9|77 76:3 10|35 56:4 1|22 70:4 2|7 32:4 3|3 46:4 4|94 57:4 5|9 55:4 6|98 94:4 7|33 83:4 8|16 29:4 9|52 32:4 10|45 47:5 1|66 98:5 2|66 15:5 3|56 13:5 4|26 30:5 5|25 51:5 6|26 93:5 7|71 19:5 8|49 56:5 9|32 7:5 10|6 94:6 1|97 86:6 2|59 61:6 3|88 4:6 4|7 71:6 5|62 72:6 6|21 7:6 7|22 65:6 8|16 88:6 9|54 35:6 10|12 36:7 1|74 67:7 2|74 27:7 3|80 88:7 4|55 65:7 5|10 69:7 6|65 39:7 7|69 61:7 8|58 60:7 9|90 37:7 10|10 63:8 1|45 5:8 2|62 59:8 3|43 26:8 4|63 1:8 5|35 29:8 6|93 96:8 7|8 22:8 8|43 37:8 9|7 63:8 10|84 64:9 1|55 34:9 2|50 21:9 3|20 75:9 4|11 29:9 5|92 93:9 6|48 49:9 7|56 87:9 8|46 56:9 9|22 8:9 10|20 34:10 1|60 74:10 2|44 34:10 3|99 81:10 4|17 35:10 5|3 39:10 6|95 97:10 7|13 78:10 8|58 82:10 9|51 95:10 10</relation>
    <relation name="R45" arity="2" nbTuples="100" semantics="soft" defaultCost="infinity">16 88:1 1|91 3:1 2|63 34:1 3|98 97:1 4|75 1:1 5|88 38:1 6|17 35:1 7|3 11:1 8|54 1:1 9|25 32:1 10|96 71:2 1|30 3:2 2|98 25:2 3|81 61:2 4|7 44:2 5|94 99:2 6|19 84:2 7|54 84:2 8|24 100:2 9|53 34:2 10|40 41:3 1|39 68:3 2|21 94:3 3|90 96:3 4|96 31:3 5|4 66:3 6|29 70:3 7|1 45:3 8|38 37:3 9|46 64:3 10|74 92:4 1|61 42:4 2|97 54:4 3|67 29:4 4|72 52:4 5|32 35:4 6|14 93:4 7|97 24:4 8|83 45:4 9|60 78:4 10|29 14:5 1|61 83:5 2|65 84:5 3|49 85:5 4|97 88:5 5|60 50:5 6|53 88:5 7|12 41:5 8|72 18:5 9|14 25:5 10|81 84:6 1|60 20:6 2|72 87:6 3|91 77:6 4|10 89:6 5|49 98:6 6|22 4:6 7|14 19:6 8|27 73:6 9|14 38:6 10|28 54:7 1|32 49:7 2|37 10:7 3|61 92:7 4|46 94:7 5|77 96:7 6|51 74:7 7|75 67:7 8|34 43:7 9|64 43:7 10|59 45:8 1|99 19:8 2|2 43:8 3|89 3:8 4|20 15:8 5|66 91:8 6|9 19:8 7|46 69:8 8|28 13:8 9|89 12:8 10|65 40:9 1|61 71:9 2|23 6:9 3|60 1:9 4|30 61:9 5|5 8:9 6|60 26:9 7|96 73:9 8|28 18:9 9|58 37:9 10|54 32:10 1|39 15:10 2|23 84:10 3|11 35:10 4|70 16:10 5|100 95:10 6|4 16:10 7|44 76:10 8|16 8:10 9|95 21:10 10</relation>
    <relation name="R46" arity="2" nbTuples="100" semantics="soft" defaultCost="infinity">97 51:1 1|7 75:1 2|61 38:1 3|27 41:1 4|95 38:1 5|99 98:1 6|99 53:1 7|4 94:1 8|63 1:1 9|24 45:1 10|9 19:2 1|88 10:2 2|79 77:2 3|54 48:2 4|93 27:2 5|38 37:2 6|94 72:2 7|47 35:2 8|1 3:2 9|70 57:2 10|51 34:3 1|91 71:3 2|62 90:3 3|56 88:3 4|67 33:3 5|70 62:3 6|75 33:3 7|40 9:3 8|84 91:3 9|72 82:3 10|54 18:4 1|27 52:4 2|49 11:4 3|97 72:4 4|5 16:4 5|99 28:4 6|51 93:4 7|23 2:4 8|86 45:4 9|34 10:4 10|67 38:5 1|38 18:5 2|92 49:5 3|52 70:5 4|56 77:5 5|54 96:5 6|47 63:5 7|11 44:5 8|20 76:5 9|51 79:5 10|4 12:6 1|22 91:6 2|32 7:6 3|31 79:6 4|84 44:6 5|60 39:6 6|74 78:6 7|69 57:6 8|12 23:6 9|83 57:6 10|55 68:7 1|84 24:7 2|10 21:7 3|1 100:7 4|97 18:7 5|86 14:7 6|83 71:7 7|41 89:7 8|10 53:7 9|66 35:7 10|87 92:8 1|5 50:8 2|84 56:8 3|22 92:8 4|70 91:8 5|26 15:8 6|82 10:8 7|50 31:8 8|36 88:8 9|54 48:8 10|14 79:9 1|44 67:9 2|52 40:9 3|38 69:9 4|4 95:9 5|79 80:9 6|21 53:9 7|85 74:9 8|4 72:9 9|72 91:9 10|74 2:10 1|3 79:10 2|14 70:10 3|45 58:10 4|61 98:10 5|70 40:10 6|92 65:10 7|36 63:10 8|42 88:10 9|83 14:10 10</relation>
    <relation name="R47" arity="2" nbTuples="100" semantics="soft" defaultCost="infinity">86 13:1 1|34 54:1 2|12 60:1 3|71 77:1 4|13 10:1 5|26 90:1 6|9 83:1 7|92 16:1 8|63 78:1 9|90 90:1 10|81 38:2 1|29 38:2 2|11 39:2 3|78 81:2 4|24 76:2 5|71 90:2 6|58 57:2 7|50 6:2 8|11 39:2 9|36 74:2 10|39 46:3 1|71 27:3 2|70 31:3 3|70 86:3 4|67 97:3 5|91 45:3 6|92 92:3 7|38 38:3 8|99 49:3 9|46 10:3 10|60 58:4 1|82 26:4 2|47 22:4 3|60 3:4 4|49 75:4 5|18 55:4 6|66 84:4 7|42 6:4 8|27 16:4 9|90 36:4 10|100 8:5 1|7 93:5 2|53 13:5 3|14 17:5 4|54 70:5 5|57 14:5 6|70 9:5 7|67 14:5 8|31 58:5 9|2 56:5 10|12 87:6 1|14 49:6 2|65 13:6 3|17 79:6 4|99 27:6 5|79 10:6 6|9 33:6 7|58 97:6 8|79 13:6 9|87 100:6 10|83 78:7 1|79 37:7 2|29 73:7 3|55 36:7 4|91 89:7 5|33 73:7 6|45 36:7 7|95 3:7 8|47 95:7 9|37 60:7 10|73 33:8 1|55 91:8 2|73 65:8 3|46 86:8 4|52 84:8 5|30 59:8 6|72 46:8 7|62 22:8 8|89 37:8 9|94 16:8 10|81 74:9 1|64 46:9 2|79 54:9 3|46 93:9 4|47 71:9 5|49 60:9 6|28 65:9 7|81 62:9 8|96 46:9 9|9 37:9 10|64 41:10 1|10 30:10 2|81 67:10 3|94 62:10 4|27 35:10 5|5 94:10 6|29 81:10 7|29 48:10 8|84 6:10 9|38 52:10 10</relation>
    <relation name="R48" arity="2" nbTuples="100" semantics="soft" defaultCost="infinity">28 98:1 1|78 48:1 2|4 38:1 3|34 99:1 4|13 48:1 5|95 3:1 6|81 91:1 7|69 61:1 8|57 100:1 9|84 75:1 10|10 67:2 1|71 34:2 2|62 93:2 3|65 67:2 4|44 66:2 5|13 33:2 6|9 5:2 7|19 38:2 8|74 79:2 9|7 81:2 10|31 94:3 1|63 48:3 2|33 28:3 3|31 79:3 4|84 45:3 5|70 99:3 6|100 54:3 7|47 42:3 8|55 32:3 9|34 62:3 10|63 26:4 1|3 90:4 2|27 84:4 3|60 99:4 4|64 96:4 5|25 33:4 6|87 97:4 7|11 16:4 8|28 49:4 9|24 92:4 10|45 34:5 1|49 15:5 2|67 14:5 3|93 27:5 4|5 17:5 5|57 37:5 6|90 27:5 7|75 86:5 8|11 92:5 9|23 90:5 10|79 63:6 1|100 89:6 2|36 25:6 3|23 25:6 4|96 1:6 5|41 1:6 6|16 60:6 7|36 3:6 8|40 57:6 9|39 69:6 10|32 40:7 1|77 53:7 2|73 13:7 3|92 25:7 4|91 90:7 5|36 24:7 6|63 36:7 7|98 79:7 8|67 94:7 9|49 84:7 10|46 50:8 1|14 52:8 2|88 17:8 3|45 5:8 4|78 15:8 5|65 27:8 6|98 69:8 7|49 50:8 8|33 17:8 9|6 10:8 10|28 2:9 1|27 52:9 2|87 83:9 3|41 44:9 4|33 81:9 5|3 34:9 6|64 69:9 7|21 3:9 8|6 77:9 9|99 33:9 10|62 86:10 1|12 62:10 2|65 76:10 3|54 12:10 4|73 62:10 5|78 30:10 6|69 98:10 7|43 73:10 8|51 55:10 9|25 80:10 10</relation>
    <relation name="R49" arity="2" nbTuples="100" semantics="soft" defaultCost="infinity">18 68:1 1|90 14:1 2|23 66:1 3|15 22:1 4|39 87:1 5|56 84:1 6|23 19:1 7|21 91:1 8|60 92:1 9|35 35:1 10|99 98:2 1|15 59:2 2|27 3:2 3|96 73:2 4|25 69:2 5|75 94:2 6|22 3:2 7|58 58:2 8|26 21:2 9|74 3:2 10|74 87:3 1|72 96:3 2|83 4:3 3|91 61:3 4|82 83:3 5|61 40:3 6|74 54:3 7|39 100:3 8|90 36:3 9|31 85:3 10|2 22:4 1|10 99:4 2|70 96:4 3|71 7:4 4|69 56:4 5|86 16:4 6|29 60:4 7|82 18:4 8|25 2:4 9|63 54:4 10|22 55:5 1|16 2:5 2|99 19:5 3|77 34:5 4|46 63:5 5|22 71:5 6|83 26:5 7|45 26:5 8|56 31:5 9|11 55:5 10|31 31:6 1|49 77:6 2|2 4:6 3|3 7:6 4|97 95:6 5|32 12:6 6|12 80:6 7|15 1:6 8|12 52:6 9|81 7:6 10|45 87:7 1|92 42:7 2|87 77:7 3|13 64:7 4|97 9:7 5|7 15:7 6|90 61:7 7|100 39:7 8|38 28:7 9|73 56:7 10|23 61:8 1|80 86:8 2|2 54:8 3|36 5:8 4|15 12:8 5|63 36:8 6|73 54:8 7|54 83:8 8|84 35:8 9|14 25:8 10|25 11:9 1|81 11:9 2|61 62:9 3|71 18:9 4|19 74:9 5|2 38:9 6|58 72:9 7|41 18:9 8|60 69:9 9|90 72:9 10|28 13:10 1|68 46:10 2|63 88:10 3|86 24:10 4|54 41:10 5|85 29:10 6|97 92:10 7|28 94:10 8|64 17:10 9|68 34:10 10</relation>
    <relation name="R50" arity="2" nbTuples="100" semantics="soft" defaultCost="infinity">84 65:1 1|57 82:1 2|54 23:1 3|81 38:1 4|89 19:1 5|4 84:1 6|67 5:1 7|64 23:1 8|22 53:1 9|22 18:1 10|71 54:2 1|98 23:2 2|30 95:2 3|12 89:2 4|12 71:2 5|72 85:2 6|73 74:2 7|69 71:2 8|57 77:2 9|11 94:2 10|88 29:3 1|39 98:3 2|46 82:3 3|54 97:3 4|88 35:3 5|73 59:3 6|9 13:3 7|87 19:3 8|66 90:3 9|98 56:3 10|25 49:4 1|71 39:4 2|93 26:4 3|64 67:4 4|29 44:4 5|22 1:4 6|15 10:4 7|26 28:4 8|3 15:4 9|23 56:4 10|11 50:5 1|70 13:5 2|80 24:5 3|90 55:5 4|59 44:5 5|99 86:5 6|72 5:5 7|13 57:5 8|12 16:5 9|22 56:5 10|96 82:6 1|44 21:6 2|94 31:6 3|27 47:6 4|53 2:6 5|2 72:6 6|58 82:6 7|36 81:6 8|90 75:6 9|26 88:6 10|84 7:7 1|52 20:7 2|35 81:7 3|86 38:7 4|79 57:7 5|57 25:7 6|14 18:7 7|33 59:7 8|35 28:7 9|30 20:7 10|67 59:8 1|61 61:8 2|44 43:8 3|80 84:8 4|21 70:8 5|91 8:8 6|73 33:8 7|20 86:8 8|98 12:8 9|19 89:8 10|64 53:9 1|26 58:9 2|71 99:9 3|81 95:9 4|86 30:9 5|55 59:9 6|73 15:9 7|22 69:9 8|86 53:9 9|13 76:9 10|45 96:10 1|79 73:10 2|83 15:10 3|17 71:10 4|66 35:10 5|14 19:10 6|26 92:10 7|61 61:10 8|4 72:10 9|49 36:10 10</relation>
    <relation name="R51" arity="2" nbTuples="100" semantics="soft" defaultCost="infinity">7 13:1 1|97 98:1 2|84 53:1 3|5 75:1 4|85 51:1 5|1 78:1 6|52 6:1 7|36 78:1 8|75 55:1 9|60 11:1 10|98 41:2 1|99 61:2 2|9 75:2 3|23 12:2 4|47 76:2 5|30 87:2 6|67 76:2 7|89 3:2 8|49 62:2 9|92 27:2 10|32 34:3 1|24 41:3 2|14 35:3 3|24 42:3 4|33 52:3 5|43 9:3 6|78 36:3 7|9 18:3 8|59 58:3 9|89 31:3 10|4 75:4 1|34 57:4 2|69 49:4 3|88 99:4 4|33 18:4 5|19 1:4 6|37 9:4 7|80 29:4 8|62 36:4 9|26 22:4 10|95 21:5 1|41 76:5 2|2 43:5 3|85 32:5 4|65 23:5 5|55 80:5 6|39 3:5 7|96 88:5 8|3 15:5 9|91 28:5 10|19 92:6 1|91 80:6 2|87 85:6 3|97 34:6 4|4 43:6 5|64 53:6 6|18 28:6 7|32 100:6 8|95 14:6 9|7 81:6 10|29 80:7 1|71 88:7 2|6 40:7 3|14 98:7 4|16 67:7 5|72 22:7 6|31 79:7 7|27 65:7 8|22 75:7 9|86 10:7 10|47 60:8 1|50 11:8 2|63 63:8 3|52 39:8 4|47 79:8 5|48 98:8 6|60 82:8 7|97 99:8 8|88 15:8 9|6 68:8 10|12 87:9 1|44 16:9 2|94 59:9 3|23 6:9 4|47 38:9 5|2 31:9 6|68 69:9 7|58 4:9 8|11 25:9 9|65 36:9 10|84 9:10 1|52 14:10 2|88 80:10 3|83 42:10 4|70 27:10 5|100 36:10 6|79 48:10 7|53 72:10 8|5 72:10 9|46 61:10 10</relation>
    <relation name="R52" arity="2" nbTuples="100" semantics="soft" defaultCost="infinity">58 33:1 1|43 84:1 2|87 73:1 3|20 83:1 4|93 42:1 5|72 61:1 6|52 17:1 7|36 36:1 8|13 89:1 9|81 35:1 10|38 97:2 1|38 28:2 2|35 40:2 3|82 37:2 4|39 30:2 5|49 82:2 6|96 4:2 7|70 74:2 8|84 57:2 9|50 86:2 10|57 6:3 1|29 81:3 2|34 71:3 3|24 33:3 4|67 86:3 5|73 6:3 6|96 44:3 7|19 8:3 8|4 26:3 9|100 20:3 10|74 45:4 1|12 15:4 2|34 94:4 3|52 62:4 4|26 74:4 5|92 96:4 6|54 45:4 7|4 50:4 8|94 41:4 9|97 66:4 10|12 34:5 1|29 40:5 2|17 83:5 3|52 52:5 4|16 20:5 5|16 100:5 6|46 86:5 7|10 40:5 8|76 73:5 9|32 26:5 10|30 57:6 1|93 36:6 2|47 11:6 3|47 28:6 4|34 67:6 5|71 23:6 6|54 29:6 7|90 55:6 8|9 53:6 9|44 57:6 10|29 90:7 1|75 53:7 2|26 62:7 3|6 26:7 4|94 2:7 5|24 50:7 6|47 61:7 7|100 80:7 8|53 94:7 9|99 21:7 10|92 51:8 1|7 99:8 2|89 68:8 3|76 100:8 4|14 63:8 5|13 61:8 6|80 86:8 7|65 8:8 8|19 26:8 9|63 16:8 10|76 16:9 1|36 27:9 2|68 22:9 3|84 93:9 4|100 66:9 5|7 51:9 6|50 80:9 7|32 85:9 8|72 51:9 9|15 78:9 10|30 72:10 1|18 94:10 2|61 91:10 3|60 27:10 4|96 7:10 5|88 30:10 6|12 34:10 7|8 6:10 8|57 44:10 9|83 94:10 10</relation>
    <relation name="R53" arity="2" nbTuples="100" semantics="soft" defaultCost="infinity">15 43:1 1|86 47:1 2|79 66:1 3|1 92:1 4|6 99:1 5|3 93:1 6|57 85:1 7|24 63:1 8|14 4:1 9|80 9:1 10|45 67:2 1|100 5:2 2|99 94:2 3|85 44:2 4|14 14:2 5|83 47:2 6|36 81:2 7|86 61:2 8|3 17:2 9|69 94:2 10|61 5:3 1|84 27:3 2|63 79:3 3|84 43:3 4|59 40:3 5|85 21:3 6|45 84:3 7|19 47:3 8|69 8:3 9|14 95:3 10|56 39:4 1|9 74:4 2|53 87:4 3|100 12:4 4|86 29:4 5|99 1:4 6|21 100:4 7|60 37:4 8|90 55:4 9|51 12:4 10|40 58:5 1|79 51:5 2|76 53:5 3|83 15:5 4|48 54:5 5|59 23:5 6|25 7:5 7|51 95:5 8|61 60:5 9|83 53:5 10|49 7:6 1|92 51:6 2|49 58:6 3|20 76:6 4|65 12:6 5|13 98:6 6|4 15:6 7|57 90:6 8|37 23:6 9|92 33:6 10|33 80:7 1|48 35:7 2|23 76:7 3|9 91:7 4|54 59:7 5|9 63:7 6|12 7:7 7|35 33:7 8|79 11:7 9|100 47:7 10|53 46:8 1|52 57:8 2|96 45:8 3|66 34:8 4|7 51:8 5|70 18:8 6|1 39:8 7|44 46:8 8|70 88:8 9|69 94:8 10|37 95:9 1|43 65:9 2|56 7:9 3|90 32:9 4|37 99:9 5|60 70:9 6|27 76:9 7|33 75:9 8|86 62:9 9|90 17:9 10|17 82:10 1|61 40:10 2|37 51:10 3|36 59:10 4|89 3:10 5|100 100:10 6|56 41:10 7|44 65:10 8|13 98:10 9|85 100:10 10</relation>
    <relation name="R54" arity="2" nbTuples="100" semantics="soft" defaultCost="infinity">81 41:1 1|100 87:1 2|61 95:1 3|8 95:1 4|16 86:1 5|67 63:1 6|54 60:1 7|42 5:1 8|90 85:1 9|62 82:1 10|12 64:2 1|74 11:2 2|67 77:2 3|89 26:2 4|82 5:2 5|57 49:2 6|72 34:2 7|83 80:2 8|54 45:2 9|56 68:2 10|75 98:3 1|27 69:3 2|90 53:3 3|66 62:3 4|56 69:3 5|52 61:3 6|17 84:3 7|17 96:3 8|20 58:3 9|25 54:3 10|69 31:4 1|95 73:4 2|65 73:4 3|97 23:4 4|77 13:4 5|44 28:4 6|2 22:4 7|55 4:4 8|31 13:4 9|30 38:4 10|79 27:5 1|97 40:5 2|84 61:5 3|80 82:5 4|70 97:5 5|45 17:5 6|53 23:5 7|23 95:5 8|29 97:5 9|36 54:5 10|41 63:6 1|7 97:6 2|5 18:6 3|76 46:6 4|99 58:6 5|65 92:6 6|86 34:6 7|48 52:6 8|80 9:6 9|38 66:6 10|17 88:7 1|90 88:7 2|71 71:7 3|6 33:7 4|86 65:7 5|9 75:7 6|96 80:7 7|65 10:7 8|11 22:7 9|76 31:7 10|29 77:8 1|50 2:8 2|40 4:8 3|27 22:8 4|69 29:8 5|12 57:8 6|61 45:8 7|72 13:8 8|41 20:8 9|77 2:8 10|86 48:9 1|68 74:9 2|51 50:9 3|51 65:9 4|45 92:9 5|33 38:9 6|3 60:9 7|58 72:9 8|23 97:9 9|81 13:9 10|41 91:10 1|16 40:10 2|98 64:10 3|25 3:10 4|93 21:10 5|91 27:10 6|92 55:10 7|69 74:10 8|20 55:10 9|79 5:10 10</relation>
    <relation name="R55" arity="2" nbTuples="100" semantics="soft" defaultCost="infinity">24 87:1 1|82 87:1 2|95 58:1 3|21 63:1 4|36 57:1 5|46 78:1 6|77 47:1 7|32 63:1 8|25 19:1 9|86 47:1 10|43 94:2 1|2 94:2 2|4 78:2 3|51 6:2 4|94 4:2 5|23 11:2 6|85 72:2 7|9 76:2 8|54 62:2 9|20 52:2 10|37 67:3 1|43 51:3 2|27 72:3 3|3 50:3 4|79 74:3 5|88 63:3 6|75 26:3 7|71 17:3 8|100 64:3 9|48 9:3 10|37 76:4 1|29 38:4 2|32 46:4 3|56 30:4 4|7 7:4 5|2 14:4 6|93 37:4 7|97 56:4 8|23 23:4 9|64 47:4 10|99 26:5 1|95 57:5 2|60 86:5 3|95 36:5 4|5 12:5 5|14 53:5 6|6 2:5 7|52 61:5 8|9 95:5 9|64 84:5 10|79 10:6 1|24 35:6 2|58 13:6 3|85 45:6 4|11 27:6 5|81 77:6 6|14 67:6 7|42 18:6 8|96 74:6 9|55 37:6 10|82 96:7 1|87 86:7 2|99 62:7 3|15 51:7 4|6 69:7 5|38 90:7 6|55 19:7 7|15 35:7 8|83 7:7 9|99 57:7 10|7 97:8 1|28 37:8 2|51 81:8 3|22 38:8 4|71 85:8 5|2 95:8 6|50 12:8 7|67 10:8 8|25 8:8 9|95 81:8 10|75 85:9 1|30 38:9 2|52 98:9 3|72 37:9 4|45 65:9 5|49 5:9 6|87 65:9 7|87 7:9 8|75 55:9 9|79 50:9 10|56 5:10 1|59 45:10 2|32 48:10 3|23 77:10 4|1 19:10 5|30 50:10 6|84 60:10 7|59 21:10 8|20 35:10 9|74 41:10 10</relation>
    <relation name="R56" arity="2" nbTuples="100" semantics="soft" defaultCost="infinity">100 43:1 1|74 88:1 2|89 47:1 3|64 92:1 4|52 19:1 5|37 100:1 6|16 28:1 7|45 82:1 8|16 82:1 9|30 15:1 10|71 72:2 1|60 35:2 2|91 57:2 3|41 10:2 4|76 70:2 5|24 37:2 6|69 22:2 7|95 25:2 8|51 33:2 9|45 84:2 10|32 16:3 1|51 34:3 2|54 5:3 3|38 76:3 4|54 4:3 5|20 76:3 6|55 43:3 7|82 66:3 8|43 69:3 9|63 56:3 10|50 53:4 1|15 37:4 2|39 39:4 3|76 16:4 4|68 92:4 5|61 53:4 6|63 89:4 7|80 18:4 8|72 5:4 9|46 18:4 10|76 65:5 1|66 7:5 2|21 34:5 3|39 31:5 4|97 19:5 5|61 28:5 6|63 23:5 7|23 31:5 8|94 49:5 9|28 32:5 10|78 19:6 1|92 62:6 2|27 98:6 3|94 84:6 4|63 16:6 5|15 93:6 6|35 46:6 7|91 50:6 8|76 20:6 9|26 100:6 10|77 89:7 1|41 58:7 2|36 21:7 3|22 73:7 4|73 9:7 5|19 20:7 6|65 91:7 7|86 1:7 8|4 62:7 9|94 88:7 10|29 60:8 1|59 75:8 2|75 56:8 3|99 69:8 4|92 27:8 5|30 79:8 6|40 76:8 7|12 27:8 8|8 11:8 9|26 85:8 10|48 85:9 1|27 44:9 2|99 57:9 3|7 59:9 4|56 22:9 5|64 11:9 6|13 39:9 7|9 44:9 8|23 53:9 9|33 94:9 10|52 31:10 1|88 83:10 2|81 64:10 3|53 71:10 4|95 47:10 5|56 93:10 6|31 91:10 7|5 43:10 8|91 50:10 9|10 6:10 10</relation>
    <relation name="R57" arity="2" nbTuples="100" semantics="soft" defaultCost="infinity">40 34:1 1|49 73:1 2|73 99:1 3|97 37:1 4|10 95:1 5|54 95:1 6|17 83:1 7|71 43:1 8|53 33:1 9|1 4:1 10|67 47:2 1|31 86:2 2|6 44:2 3|75 20:2 4|80 26:2 5|37 12:2 6|45 84:2 7|56 74:2 8|64 32:2 9|58 13:2 10|9 5:3 1|52 82:3 2|26 57:3 3|97 27:3 4|21 86:3 5|61 79:3 6|47 1:3 7|84 93:3 8|79 52:3 9|52 48:3 10|37 24:4 1|39 83:4 2|54 28:4 3|75 65:4 4|59 87:4 5|59 52:4 6|8 76:4 7|75 29:4 8|19 31:4 9|65 94:4 10|33 99:5 1|51 65:5 2|40 5:5 3|4 98:5 4|67 19:5 5|84 12:5 6|1 57:5 7|27 26:5 8|30 59:5 9|38 35:5 10|87 19:6 1|55 72:6 2|99 87:6 3|89 22:6 4|76 79:6 5|13 74:6 6|20 4:6 7|56 54:6 8|89 16:6 9|4 69:6 10|95 86:7 1|23 68:7 2|41 21:7 3|40 40:7 4|27 97:7 5|86 34:7 6|94 55:7 7|63 81:7 8|2 51:7 9|59 30:7 10|96 4:8 1|7 63:8 2|20 89:8 3|26 87:8 4|45 29:8 5|10 16:8 6|32 84:8 7|23 25:8 8|34 34:8 9|49 30:8 10|30 4:9 1|76 9:9 2|41 90:9 3|71 37:9 4|99 89:9 5|54 8:9 6|88 82:9 7|51 55:9 8|29 25:9 9|83 13:9 10|78 92:10 1|78 74:10 2|46 22:10 3|53 61:10 4|76 2:10 5|72 41:10 6|15 27:10 7|7 79:10 8|11 2:10 9|65 55:10 10</relation>
    <relation name="R58" arity="2" nbTuples="100" semantics="soft" defaultCost="infinity">11 27:1 1|82 16:1 2|95 42:1 3|18 92:1 4|73 25:1 5|62 64:1 6|97 28:1 7|38 14:1 8|82 97:1 9|49 59:1 10|18 99:2 1|28 29:2 2|34 62:2 3|67 19:2 4|54 3:2 5|84 19:2 6|87 15:2 7|47 73:2 8|39 61:2 9|14 41:2 10|10 15:3 1|74 66:3 2|7 100:3 3|56 71:3 4|71 25:3 5|78 65:3 6|21 88:3 7|8 47:3 8|30 43:3 9|10 85:3 10|49 100:4 1|96 30:4 2|20 77:4 3|29 24:4 4|91 93:4 5|64 93:4 6|51 44:4 7|93 64:4 8|85 85:4 9|31 5:4 10|58 5:5 1|35 74:5 2|41 52:5 3|71 58:5 4|71 62:5 5|60 51:5 6|96 92:5 7|8 77:5 8|95 81:5 9|93 45:5 10|71 18:6 1|18 95:6 2|12 6:6 3|72 76:6 4|83 85:6 5|7 83:6 6|57 99:6 7|63 45:6 8|41 61:6 9|70 78:6 10|14 7:7 1|32 76:7 2|30 91:7 3|87 33:7 4|53 36:7 5|19 59:7 6|66 17:7 7|92 95:7 8|89 98:7 9|79 79:7 10|53 57:8 1|15 88:8 2|34 45:8 3|95 33:8 4|18 58:8 5|96 35:8 6|91 28:8 7|89 1:8 8|62 64:8 9|21 73:8 10|86 18:9 1|64 94:9 2|74 71:9 3|23 25:9 4|52 95:9 5|61 6:9 6|5 68:9 7|42 50:9 8|13 90:9 9|27 53:9 10|67 69:10 1|53 64:10 2|21 26:10 3|11 63:10 4|41 100:10 5|94 21:10 6|55 10:10 7|37 48:10 8|83 90:10 9|56 100:10 10</relation>
    <relation name="R59" arity="2" nbTuples="100" semantics="soft" defaultCost="infinity">77 57:1 1|35 81:1 2|78 80:1 3|22 4:1 4|2 49:1 5|13 64:1 6|65 46:1 7|57 14:1 8|46 74:1 9|100 37:1 10|47 6:2 1|92 22:2 2|33 80:2 3|11 93:2 4|60 57:2 5|57 41:2 6|88 52:2 7|96 74:2 8|45 51:2 9|51 77:2 10|54 91:3 1|79 79:3 2|74 25:3 3|56 95:3 4|93 52:3 5|7 4:3 6|5 27:3 7|31 34:3 8|70 75:3 9|56 94:3 10|73 7:4 1|43 35:4 2|37 14:4 3|60 76:4 4|43 71:4 5|27 89:4 6|44 47:4 7|74 4:4 8|82 17:4 9|78 36:4 10|62 15:5 1|80 44:5 2|25 88:5 3|11 50:5 4|93 43:5 5|92 63:5 6|41 28:5 7|47 3:5 8|1 19:5 9|26 8:5 10|21 17:6 1|22 94:6 2|77 44:6 3|36 99:6 4|56 16:6 5|7 79:6 6|36 86:6 7|40 53:6 8|67 61:6 9|95 45:6 10|18 81:7 1|74 28:7 2|2 84:7 3|1 7:7 4|5 86:7 5|64 52:7 6|21 33:7 7|67 28:7 8|15 67:7 9|89 60:7 10|28 41:8 1|75 87:8 2|22 66:8 3|83 83:8 4|29 64:8 5|14 42:8 6|93 7:8 7|98 33:8 8|11 64:8 9|47 75:8 10|72 13:9 1|28 99:9 2|79 37:9 3|74 3:9 4|38 41:9 5|60 36:9 6|6 99:9 7|92 90:9 8|6 81:9 9|6 13:9 10|66 75:10 1|96 14:10 2|72 57:10 3|34 63:10 4|58 61:10 5|72 54:10 6|1 19:10 7|95 37:10 8|51 54:10 9|74 5:10 10</relation>
    <relation name="R60" arity="2" nbTuples="100" semantics="soft" defaultCost="infinity">18 42:1 1|26 59:1 2|2 68:1 3|87 45:1 4|44 45:1 5|59 39:1 6|26 78:1 7|16 98:1 8|100 5:1 9|83 90:1 10|20 69:2 1|67 83:2 2|61 33:2 3|30 50:2 4|69 70:2 5|86 35:2 6|31 30:2 7|81 9:2 8|96 12:2 9|85 26:2 10|76 48:3 1|16 91:3 2|17 32:3 3|83 44:3 4|38 12:3 5|57 48:3 6|25 8:3 7|15 100:3 8|18 89:3 9|70 51:3 10|16 15:4 1|4 60:4 2|82 11:4 3|34 99:4 4|17 22:4 5|4 38:4 6|57 78:4 7|83 78:4 8|96 64:4 9|35 84:4 10|3 98:5 1|90 31:5 2|54 76:5 3|98 62:5 4|84 60:5 5|43 34:5 6|27 68:5 7|21 2:5 8|66 18:5 9|25 86:5 10|52 72:6 1|75 58:6 2|23 54:6 3|17 51:6 4|86 88:6 5|75 30:6 6|35 39:6 7|67 17:6 8|61 23:6 9|35 5:6 10|91 7:7 1|1 57:7 2|20 90:7 3|62 40:7 4|43 24:7 5|74 6:7 6|81 12:7 7|94 97:7 8|78 100:7 9|83 100:7 10|13 51:8 1|20 90:8 2|92 87:8 3|83 18:8 4|16 52:8 5|41 13:8 6|91 60:8 7|87 44:8 8|46 79:8 9|58 48:8 10|48 73:9 1|46 38:9 2|34 78:9 3|93 88:9 4|3 28:9 5|25 66:9 6|72 98:9 7|86 17:9 8|68 19:9 9|22 49:9 10|78 41:10 1|13 23:10 2|78 21:10 3|23 17:10 4|68 50:10 5|31 50:10 6|19 42:10 7|49 85:10 8|76 31:10 9|35 4:10 10</relation>
    <relation name="R61" arity="2" nbTuples="100" semantics="soft" defaultCost="infinity">95 60:1 1|68 89:1 2|18 67:1 3|83 76:1 4|35 8:1 5|70 31:1 6|96 99:1 7|39 53:1 8|44 90:1 9|20 48:1 10|62 47:2 1|17 5:2 2|54 25:2 3|51 92:2 4|14 17:2 5|42 94:2 6|29 64:2 7|46 71:2 8|80 12:2 9|55 46:2 10|10 21:3 1|41 13:3 2|20 33:3 3|34 51:3 4|42 21:3 5|22 43:3 6|45 67:3 7|2 12:3 8|91 43:3 9|27 74:3 10|32 59:4 1|37 51:4 2|41 23:4 3|53 69:4 4|2 40:4 5|24 32:4 6|53 41:4 7|37 21:4 8|57 57:4 9|1 73:4 10|97 97:5 1|65 42:5 2|27 21:5 3|92 45:5 4|12 76:5 5|28 84:5 6|52 65:5 7|23 94:5 8|47 24:5 9|15 16:5 10|5 85:6 1|74 15:6 2|79 11:6 3|29 29:6 4|38 11:6 5|14 83:6 6|22 38:6 7|67 51:6 8|90 15:6 9|100 12:6 10|77 24:7 1|73 94:7 2|12 69:7 3|75 90:7 4|73 75:7 5|94 57:7 6|81 1:7 7|57 24:7 8|4 9:7 9|69 62:7 10|12 11:8 1|30 84:8 2|73 25:8 3|41 100:8 4|88 53:8 5|71 35:8 6|77 94:8 7|75 11:8 8|79 91:8 9|66 89:8 10|20 42:9 1|13 22:9 2|6 78:9 3|17 28:9 4|15 47:9 5|13 15:9 6|72 29:9 7|25 65:9 8|18 53:9 9|32 16:9 10|78 74:10 1|14 59:10 2|15 5:10 3|77 9:10 4|81 27:10 5|14 88:10 6|51 22:10 7|9 14:10 8|77 90:10 9|46 56:10 10</relation>
    <relation name="R62" arity="2" nbTuples="100" semantics="soft" defaultCost="infinity">59 86:1 1|85 5:1 2|97 87:1 3|54 79:1 4|40 15:1 5|86 33:1 6|67 4:1 7|73 85:1 8|12 25:1 9|29 89:1 10|69 60:2 1|54 23:2 2|100 25:2 3|3 30:2 4|84 61:2 5|65 46:2 6|62 90:2 7|59 44:2 8|26 89:2 9|32 45:2 10|63 96:3 1|29 20:3 2|96 36:3 3|21 30:3 4|38 29:3 5|78 70:3 6|94 97:3 7|39 79:3 8|14 97:3 9|9 1:3 10|92 58:4 1|24 13:4 2|76 94:4 3|63 33:4 4|55 62:4 5|51 77:4 6|95 10:4 7|90 37:4 8|37 44:4 9|70 7:4 10|66 88:5 1|92 97:5 2|21 34:5 3|58 32:5 4|10 57:5 5|54 58:5 6|62 13:5 7|36 45:5 8|41 2:5 9|12 94:5 10|51 42:6 1|12 30:6 2|7 48:6 3|33 12:6 4|24 4:6 5|20 33:6 6|53 71:6 7|100 78:6 8|64 43:6 9|85 14:6 10|63 63:7 1|30 28:7 2|89 66:7 3|26 24:7 4|83 10:7 5|67 11:7 6|10 64:7 7|82 83:7 8|33 58:7 9|22 47:7 10|2 59:8 1|19 64:8 2|47 85:8 3|63 41:8 4|38 81:8 5|55 100:8 6|19 4:8 7|71 50:8 8|65 31:8 9|15 68:8 10|31 51:9 1|15 6:9 2|17 93:9 3|86 36:9 4|92 48:9 5|11 53:9 6|8 96:9 7|58 52:9 8|18 33:9 9|71 27:9 10|50 33:10 1|59 22:10 2|32 14:10 3|53 14:10 4|71 94:10 5|19 7:10 6|57 70:10 7|77 39:10 8|48 74:10 9|11 38:10 10</relation>
    <relation name="R63" arity="2" nbTuples="100" semantics="soft" defaultCost="infinity">35 14:1 1|56 94:1 2|72 53:1 3|86 27:1 4|10 99:1 5|60 97:1 6|1 71:1 7|67 9:1 8|24 14:1 9|22 32:1 10|92 29:2 1|80 74:2 2|47 16:2 3|41 30:2 4|93 2:2 5|47 41:2 6|27 94:2 7|53 77:2 8|43 51:2 9|54 5:2 10|23 56:3 1|58 67:3 2|27 42:3 3|75 54:3 4|73 77:3 5|39 31:3 6|56 42:3 7|22 27:3 8|95 68:3 9|17 8:3 10|95 31:4 1|43 72:4 2|39 46:4 3|2 51:4 4|45 49:4 5|78 23:4 6|23 2:4 7|53 72:4 8|51 83:4 9|81 98:4 10|24 22:5 1|66 65:5 2|100 42:5 3|29 96:5 4|18 84:5 5|22 84:5 6|29 89:5 7|91 41:5 8|75 48:5 9|95 40:5 10|50 28:6 1|33 94:6 2|66 18:6 3|92 49:6 4|70 55:6 5|77 45:6 6|29 22:6 7|55 65:6 8|58 32:6 9|46 49:6 10|1 65:7 1|83 52:7 2|92 36:7 3|42 60:7 4|21 32:7 5|31 94:7 6|84 94:7 7|68 92:7 8|57 53:7 9|93 52:7 10|64 9:8 1|80 7:8 2|3 53:8 3|83 98:8 4|79 30:8 5|11 91:8 6|64 60:8 7|73 7:8 8|29 35:8 9|37 100:8 10|21 35:9 1|51 74:9 2|52 12:9 3|51 60:9 4|29 35:9 5|96 83:9 6|28 70:9 7|71 59:9 8|15 55:9 9|99 66:9 10|64 12:10 1|10 86:10 2|57 85:10 3|68 100:10 4|76 53:10 5|68 69:10 6|73 72:10 7|6 50:10 8|93 62:10 9|28 40:10 10</relation>
    <relation name="R64" arity="2" nbTuples="100" semantics="soft" defaultCost="infinity">54 4:1 1|33 58:1 2|33 53:1 3|73 38:1 4|1 26:1 5|100 19:1 6|32 80:1 7|53 97:1 8|76 68:1 9|26 7:1 10|32 87:2 1|65 7:2 2|57 49:2 3|40 38:2 4|54 17:2 5|24 36:2 6|63 70:2 7|17 89:2 8|5 99:2 9|49 48:2 10|96 32:3 1|33 100:3 2|10 59:3 3|79 60:3 4|6 24:3 5|97 30:3 6|57 13:3 7|1 19:3 8|81 83:3 9|9 50:3 10|96 55:4 1|51 91:4 2|12 3:4 3|66 99:4 4|41 39:4 5|20 6:4 6|1 54:4 7|21 11:4 8|50 10:4 9|87 81:4 10|93 51:5 1|54 19:5 2|90 62:5 3|35 23:5 4|57 59:5 5|14 76:5 6|20 87:5 7|56 100:5 8|57 34:5 9|46 52:5 10|37 78:6 1|20 1:6 2|64 51:6 3|11 5:6 4|64 82:6 5|86 50:6 6|29 52:6 7|49 22:6 8|97 17:6 9|67 30:6 10|2 6:7 1|68 87:7 2|18 12:7 3|82 40:7 4|60 97:7 5|44 21:7 6|46 11:7 7|63 89:7 8|98 51:7 9|53 4:7 10|95 72:8 1|78 94:8 2|79 79:8 3|98 56:8 4|44 45:8 5|24 41:8 6|58 4:8 7|85 66:8 8|54 2:8 9|66 28:8 10|23 85:9 1|56 71:9 2|68 60:9 3|40 2:9 4|15 65:9 5|1 41:9 6|100 26:9 7|61 44:9 8|19 11:9 9|86 11:9 10|89 39:10 1|71 78:10 2|45 9:10 3|88 62:10 4|60 5:10 5|48 5:10 6|39 34:10 7|13 68:10 8|52 37:10 9|50 87:10 10</relation>
    <relation name="R65" arity="2" nbTuples="100" semantics="soft" defaultCost="infinity">86 32:1 1|36 28:1 2|73 54:1 3|56 28:1 4|4 47:1 5|100 65:1 6|6 99:1 7|46 33:1 8|33 6:1 9|55 73:1 10|72 78:2 1|18 45:2 2|73 36:2 3|22 18:2 4|33 28:2 5|36 76:2 6|31 79:2 7|19 45:2 8|78 74:2 9|62 96:2 10|65 28:3 1|85 41:3 2|30 30:3 3|21 47:3 4|45 89:3 5|75 44:3 6|77 45:3 7|81 85:3 8|74 69:3 9|37 27:3 10|90 12:4 1|67 68:4 2|29 18:4 3|69 64:4 4|17 83:4 5|38 63:4 6|21 84:4 7|27 74:4 8|32 65:4 9|86 9:4 10|75 64:5 1|44 5:5 2|89 73:5 3|49 83:5 4|95 59:5 5|54 87:5 6|31 91:5 7|34 50:5 8|56 56:5 9|58 85:5 10|21 50:6 1|2 78:6 2|27 7:6 3|61 16:6 4|7 19:6 5|60 85:6 6|44 76:6 7|69 19:6 8|57 86:6 9|54 6:6 10|59 63:7 1|28 86:7 2|99 61:7 3|67 28:7 4|43 39:7 5|41 4:7 6|61 33:7 7|62 24:7 8|41 49:7 9|1 53:7 10|4 62:8 1|25 66:8 2|71 64:8 3|16 65:8 4|88 89:8 5|95 30:8 6|31 81:8 7|23 47:8 8|8 91:8 9|91 1:8 10|70 17:9 1|9 9:9 2|93 25:9 3|73 32:9 4|16 42:9 5|100 57:9 6|68 20:9 7|89 50:9 8|71 38:9 9|68 43:9 10|1 29:10 1|100 81:10 2|31 89:10 3|74 86:10 4|99 43:10 5|93 39:10 6|72 35:10 7|58 95:10 8|19 21:10 9|12 33:10 10</relation>
    <relation name="R66" arity="2" nbTuples="100" semantics="soft" defaultCost="infinity">17 43:1 1|27 59:1 2|9 97:1 3|68 40:1 4|82 80:1 5|12 2:1 6|5 74:1 7|20 84:1 8|58 97:1 9|89 99:1 10|29 5:2 1|21 10:2 2|77 49:2 3|97 4:2 4|79 14:2 5|82 23:2 6|67 11:2 7|82 49:2 8|3 30:2 9|100 72:2 10|14 78:3 1|57 97:3 2|99 22:3 3|46 57:3 4|51 35:3 5|65 73:3 6|73 54:3 7|10 5:3 8|68 64:3 9|69 98:3 10|65 13:4 1|44 63:4 2|15 2:4 3|20 96:4 4|12 60:4 5|76 66:4 6|21 73:4 7|70 67:4 8|2 27:4 9|48 8:4 10|64 64:5 1|32 24:5 2|63 47:5 3|23 16:5 4|71 3:5 5|5 45:5 6|62 86:5 7|70 94:5 8|26 89:5 9|14 1:5 10|26 36:6 1|3 1:6 2|3 43:6 3|39 41:6 4|6 64:6 5|42 74:6 6|78 6:6 7|25 53:6 8|43 28:6 9|32 14:6 10|67 98:7 1|97 40:7 2|11 29:7 3|21 89:7 4|1 10:7 5|33 65:7 6|39 36:7 7|88 21:7 8|29 2:7 9|62 65:7 10|50 100:8 1|84 79:8 2|26 9:8 3|76 39:8 4|56 72:8 5|9 71:8 6|26 1:8 7|1 48:8 8|1 63:8 9|50 17:8 10|19 42:9 1|54 94:9 2|44 19:9 3|50 59:9 4|88 28:9 5|59 63:9 6|26 10:9 7|84 13:9 8|52 27:9 9|36 44:9 10|50 43:10 1|51 92:10 2|71 32:10 3|65 68:10 4|82 46:10 5|33 43:10 6|9 94:10 7|89 17:10 8|54 100:10 9|54 88:10 10</relation>
    <relation name="R67" arity="2" nbTuples="100" semantics="soft" defaultCost="infinity">58 19:1 1|15 8:1 2|3 2:1 3|47 46:1 4|89 33:1 5|18 52:1 6|12 82:1 7|31 86:1 8|65 38:1 9|72 27:1 10|8 24:2 1|25 47:2 2|37 34:2 3|44 37:2 4|46 51:2 5|70 98:2 6|14 72:2 7|36 36:2 8|85 74:2 9|45 53:2 10|68 49:3 1|69 29:3 2|29 22:3 3|65 53:3 4|21 86:3 5|26 98:3 6|98 96:3 7|32 68:3 8|28 32:3 9|2 6:3 10|35 25:4 1|62 100:4 2|44 80:4 3|44 68:4 4|79 100:4 5|99 80:4 6|44 10:4 7|61 10:4 8|69 23:4 9|14 95:4 10|42 82:5 1|45 42:5 2|30 9:5 3|23 76:5 4|9 33:5 5|31 19:5 6|70 6:5 7|93 49:5 8|3 67:5 9|86 69:5 10|10 29:6 1|5 22:6 2|57 47:6 3|12 9:6 4|92 37:6 5|4 58:6 6|79 7:6 7|90 73:6 8|50 76:6 9|55 68:6 10|75 55:7 1|13 43:7 2|54 84:7 3|64 98:7 4|87 40:7 5|77 29:7 6|36 24:7 7|68 30:7 8|7 95:7 9|34 55:7 10|80 93:8 1|77 98:8 2|21 84:8 3|18 56:8 4|21 21:8 5|25 85:8 6|85 9:8 7|3 61:8 8|90 56:8 9|76 75:8 10|30 62:9 1|58 63:9 2|10 13:9 3|75 48:9 4|62 28:9 5|97 57:9 6|100 13:9 7|61 63:9 8|4 71:9 9|53 15:9 10|78 46:10 1|55 63:10 2|75 48:10 3|12 50:10 4|55 51:10 5|8 84:10 6|30 62:10 7|87 45:10 8|51 72:10 9|82 70:10 10</relation>
    <relation name="R68" arity="2" nbTuples="100" semantics="soft" defaultCost="infinity">93 22:1 1|28 81:1 2|86 44:1 3|68 18:1 4|51 73:1 5|91 86:1 6|26 29:1 7|89 98:1 8|9 39:1 9|12 73:1 10|92 80:2 1|36 29:2 2|99 60:2 3|53 60:2 4|51 32:2 5|31 20:2 6|19 32:2 7|27 71:2 8|46 29:2 9|18 74:2 10|31 88:3 1|24 75:3 2|49 36:3 3|28 43:3 4|38 58:3 5|70 10:3 6|34 9:3 7|62 72:3 8|36 20:3 9|13 86:3 10|99 9:4 1|92 61:4 2|99 11:4 3|17 78:4 4|100 86:4 5|86 58:4 6|48 66:4 7|90 57:4 8|56 73:4 9|81 32:4 10|1 13:5 1|4 2:5 2|48 64:5 3|76 1:5 4|27 28:5 5|58 97:5 6|36 62:5 7|33 30:5 8|31 35:5 9|7 26:5 10|33 24:6 1|76 100:6 2|50 5:6 3|52 90:6 4|38 46:6 5|43 20:6 6|38 92:6 7|65 24:6 8|11 49:6 9|44 42:6 10|67 97:7 1|98 96:7 2|30 72:7 3|5 96:7 4|82 70:7 5|92 94:7 6|83 85:7 7|14 48:7 8|69 66:7 9|96 57:7 10|66 64:8 1|2 56:8 2|34 32:8 3|45 88:8 4|99 3:8 5|13 75:8 6|15 95:8 7|75 64:8 8|81 51:8 9|63 37:8 10|49 52:9 1|71 29:9 2|48 98:9 3|80 6:9 4|81 10:9 5|59 34:9 6|2 51:9 7|66 79:9 8|90 21:9 9|10 61:9 10|14 72:10 1|51 95:10 2|62 95:10 3|7 45:10 4|46 73:10 5|8 57:10 6|34 97:10 7|88 83:10 8|20 73:10 9|45 1:10 10</relation>
    <relation name="R69" arity="2" nbTuples="100" semantics="soft" defaultCost="infinity">93 69:1 1|76 84:1 2|37 91:1 3|18 39:1 4|12 16:1 5|53 18:1 6|29 9:1 7|5 81:1 8|33 58:1 9|44 50:1 10|95 27:2 1|48 12:2 2|51 40:2 3|8 71:2 4|44 13:2 5|52 67:2 6|56 32:2 7|61 72:2 8|60 1:2 9|93 38:2 10|32 88:3 1|82 13:3 2|57 98:3 3|87 2:3 4|13 33:3 5|63 83:3 6|83 3:3 7|97 70:3 8|59 87:3 9|7 60:3 10|1 49:4 1|9 65:4 2|100 65:4 3|6 7:4 4|47 21:4 5|86 5:4 6|48 2:4 7|23 77:4 8|49 8:4 9|82 46:4 10|93 85:5 1|75 1:5 2|58 95:5 3|87 95:5 4|16 4:5 5|94 78:5 6|17 3:5 7|15 19:5 8|96 47:5 9|4 12:5 10|73 32:6 1|76 91:6 2|97 5:6 3|53 46:6 4|15 64:6 5|88 63:6 6|47 51:6 7|70 90:6 8|85 34:6 9|9 54:6 10|58 27:7 1|53 53:7 2|97 79:7 3|4 79:7 4|44 41:7 5|4 13:7 6|55 3:7 7|83 87:7 8|42 53:7 9|56 3:7 10|69 48:8 1|72 52:8 2|30 16:8 3|74 72:8 4|100 45:8 5|82 48:8 6|7 95:8 7|17 69:8 8|84 70:8 9|21 14:8 10|86 81:9 1|85 60:9 2|17 58:9 3|49 71:9 4|95 57:9 5|10 56:9 6|2 27:9 7|55 55:9 8|1 15:9 9|44 33:9 10|85 24:10 1|44 74:10 2|100 9:10 3|57 57:10 4|40 2:10 5|20 23:10 6|39 87:10 7|56 65:10 8|79 71:10 9|35 79:10 10</relation>
    <relation name="R70" arity="2" nbTuples="100" semantics="soft" defaultCost="infinity">59 56:1 1|88 37:1 2|78 99:1 3|28 86:1 4|77 67:1 5|75 79:1 6|74 51:1 7|66 6:1 8|45 19:1 9|6 5:1 10|60 91:2 1|84 74:2 2|58 9:2 3|84 72:2 4|69 83:2 5|59 97:2 6|92 10:2 7|93 21:2 8|53 70:2 9|78 84:2 10|2 21:3 1|42 15:3 2|80 16:3 3|97 1:3 4|4 28:3 5|3 89:3 6|100 33:3 7|74 71:3 8|28 93:3 9|44 50:3 10|69 48:4 1|42 87:4 2|7 28:4 3|15 80:4 4|24 57:4 5|59 91:4 6|48 37:4 7|62 52:4 8|43 77:4 9|28 34:4 10|92 33:5 1|61 43:5 2|39 19:5 3|2 41:5 4|66 66:5 5|93 7:5 6|76 1:5 7|93 29:5 8|85 10:5 9|14 53:5 10|99 6:6 1|67 47:6 2|42 91:6 3|85 34:6 4|12 45:6 5|86 55:6 6|16 82:6 7|62 37:6 8|62 66:6 9|30 47:6 10|68 59:7 1|75 35:7 2|92 50:7 3|10 89:7 4|18 19:7 5|26 45:7 6|91 49:7 7|57 24:7 8|11 3:7 9|3 92:7 10|48 82:8 1|47 74:8 2|23 56:8 3|78 92:8 4|68 88:8 5|89 32:8 6|64 43:8 7|41 79:8 8|40 98:8 9|9 20:8 10|82 84:9 1|94 51:9 2|45 76:9 3|77 74:9 4|61 88:9 5|92 29:9 6|47 40:9 7|79 66:9 8|86 82:9 9|14 16:9 10|7 77:10 1|31 76:10 2|8 95:10 3|7 22:10 4|4 85:10 5|77 78:10 6|22 15:10 7|28 7:10 8|77 34:10 9|25 7:10 10</relation>
    <relation name="R71" arity="2" nbTuples="100" semantics="soft" defaultCost="infinity">71 33:1 1|73 19:1 2|96 15:1 3|11 6:1 4|8 66:1 5|78 62:1 6|31 17:1 7|1 93:1 8|87 92:1 9|23 13:1 10|93 57:2 1|57 72:2 2|79 51:2 3|84 58:2 4|51 56:2 5|39 89:2 6|22 6:2 7|4 39:2 8|49 28:2 9|22 25:2 10|50 52:3 1|78 19:3 2|88 24:3 3|31 38:3 4|61 23:3 5|79 98:3 6|33 60:3 7|42 26:3 8|26 37:3 9|74 61:3 10|71 6:4 1|4 77:4 2|44 79:4 3|88 26:4 4|30 29:4 5|56 95:4 6|90 7:4 7|37 18:4 8|21 8:4 9|66 50:4 10|24 31:5 1|30 96:5 2|77 59:5 3|14 85:5 4|40 16:5 5|96 7:5 6|6 59:5 7|89 60:5 8|89 84:5 9|16 54:5 10|61 34:6 1|68 35:6 2|3 30:6 3|43 73:6 4|8 57:6 5|13 18:6 6|90 81:6 7|42 87:6 8|53 83:6 9|92 28:6 10|94 53:7 1|92 71:7 2|33 99:7 3|4 44:7 4|35 90:7 5|27 37:7 6|12 76:7 7|86 45:7 8|63 89:7 9|14 37:7 10|20 55:8 1|11 65:8 2|3 47:8 3|75 31:8 4|20 90:8 5|12 16:8 6|74 80:8 7|30 83:8 8|10 41:8 9|91 51:8 10|6 4:9 1|100 65:9 2|83 89:9 3|6 65:9 4|80 75:9 5|93 90:9 6|2 16:9 7|30 65:9 8|79 29:9 9|79 8:9 10|66 66:10 1|31 61:10 2|25 72:10 3|12 27:10 4|71 87:10 5|28 43:10 6|22 5:10 7|65 53:10 8|100 13:10 9|4 55:10 10</relation>
    <relation name="R72" arity="2" nbTuples="100" semantics="soft" defaultCost="infinity">48 93:1 1|74 54:1 2|81 45:1 3|91 84:1 4|62 95:1 5|23 89:1 6|15 40:1 7|59 25:1 8|14 38:1 9|5 68:1 10|49 97:2 1|70 79:2 2|75 93:2 3|39 24:2 4|48 27:2 5|85 6:2 6|34 66:2 7|36 22:2 8|7 33:2 9|20 41:2 10|17 46:3 1|42 25:3 2|76 29:3 3|8 35:3 4|28 51:3 5|98 94:3 6|20 91:3 7|5 85:3 8|26 67:3 9|96 11:3 10|23 5:4 1|41 70:4 2|74 74:4 3|23 24:4 4|1 60:4 5|15 98:4 6|34 7:4 7|17 65:4 8|99 8:4 9|75 32:4 10|91 87:5 1|85 98:5 2|76 72:5 3|40 62:5 4|33 30:5 5|50 91:5 6|5 95:5 7|48 20:5 8|14 10:5 9|32 11:5 10|48 40:6 1|46 74:6 2|72 40:6 3|74 99:6 4|72 1:6 5|45 43:6 6|5 2:6 7|70 68:6 8|19 80:6 9|13 10:6 10|96 16:7 1|69 34:7 2|66 28:7 3|81 33:7 4|55 65:7 5|34 67:7 6|1 80:7 7|76 87:7 8|18 91:7 9|8 26:7 10|30 4:8 1|17 72:8 2|19 25:8 3|5 18:8 4|86 61:8 5|27 78:8 6|34 45:8 7|15 89:8 8|92 50:8 9|55 97:8 10|42 40:9 1|21 45:9 2|14 69:9 3|14 14:9 4|72 47:9 5|39 44:9 6|100 25:9 7|65 23:9 8|24 87:9 9|38 29:9 10|91 73:10 1|11 44:10 2|83 99:10 3|7 84:10 4|40 74:10 5|93 43:10 6|66 78:10 7|73 26:10 8|4 89:10 9|81 82:10 10</relation>
    <relation name="R73" arity="2" nbTuples="100" semantics="soft" defaultCost="infinity">62 35:1 1|83 69:1 2|65 54:1 3|7 44:1 4|67 57:1 5|3 30:1 6|97 8:1 7|4 13:1 8|22 26:1 9|8 59:1 10|14 66:2 1|15 4:2 2|94 23:2 3|52 9:2 4|33 55:2 5|10 83:2 6|80 34:2 7|53 77:2 8|49 59:2 9|20 100:2 10|100 26:3 1|24 91:3 2|17 44:3 3|66 47:3 4|19 70:3 5|41 18:3 6|67 50:3 7|57 100:3 8|26 7:3 9|27 18:3 10|15 75:4 1|73 10:4 2|43 13:4 3|89 72:4 4|39 3:4 5|60 67:4 6|42 96:4 7|47 50:4 8|27 18:4 9|15 16:4 10|10 20:5 1|24 11:5 2|28 36:5 3|12 42:5 4|75 58:5 5|11 41:5 6|54 41:5 7|21 28:5 8|77 3:5 9|6 76:5 10|21 85:6 1|22 49:6 2|75 3:6 3|97 60:6 4|20 27:6 5|82 71:6 6|96 94:6 7|37 37:6 8|54 83:6 9|93 67:6 10|72 34:7 1|36 89:7 2|97 36:7 3|65 55:7 4|36 82:7 5|70 48:7 6|45 15:7 7|13 30:7 8|63 67:7 9|61 61:7 10|72 52:8 1|2 53:8 2|64 36:8 3|6 76:8 4|11 75:8 5|31 96:8 6|97 84:8 7|47 82:8 8|22 78:8 9|68 79:8 10|34 95:9 1|98 27:9 2|15 3:9 3|64 40:9 4|92 62:9 5|95 83:9 6|39 12:9 7|23 11:9 8|43 50:9 9|23 42:9 10|73 28:10 1|87 17:10 2|37 30:10 3|18 63:10 4|47 78:10 5|68 2:10 6|4 92:10 7|85 97:10 8|5 80:10 9|52 50:10 10</relation>
    <relation name="R74" arity="2" nbTuples="100" semantics="soft" defaultCost="infinity">41 11:1 1|57 65:1 2|82 34:1 3|39 59:1 4|73 49:1 5|76 64:1 6|48 22:1 7|93 91:1 8|61 80:1 9|3 31:1 10|61 31:2 1|29 97:2 2|93 93:2 3|58 82:2 4|100 41:2 5|57 96:2 6|73 14:2 7|59 4:2 8|8 57:2 9|51 54:2 10|6 35:3 1|19 88:3 2|37 61:3 3|22 87:3 4|31 59:3 5|98 2:3 6|81 25:3 7|13 1:3 8|67 84:3 9|44 60:3 10|58 15:4 1|41 21:4 2|57 87:4 3|58 34:4 4|45 54:4 5|53 93:4 6|31 2:4 7|57 12:4 8|4 46:4 9|76 42:4 10|30 71:5 1|42 98:5 2|44 82:5 3|74 28:5 4|49 24:5 5|80 8:5 6|1 57:5 7|51 47:5 8|4 42:5 9|55 16:5 10|34 85:6 1|43 42:6 2|24 65:6 3|62 34:6 4|82 91:6 5|4 36:6 6|18 80:6 7|35 53:6 8|5 18:6 9|87 10:6 10|84 95:7 1|31 70:7 2|30 69:7 3|50 69:7 4|42 76:7 5|31 68:7 6|58 69:7 7|56 88:7 8|18 11:7 9|8 38:7 10|1 47:8 1|45 10:8 2|12 25:8 3|78 55:8 4|80 32:8 5|88 57:8 6|21 62:8 7|47 45:8 8|67 40:8 9|68 79:8 10|4 100:9 1|6 12:9 2|77 89:9 3|28 14:9 4|7 80:9 5|38 96:9 6|40 60:9 7|92 90:9 8|93 50:9 9|51 2:9 10|97 18:10 1|55 53:10 2|30 63:10 3|35 10:10 4|16 21:10 5|83 5:10 6|51 81:10 7|14 45:10 8|10 10:10 9|74 5:10 10</relation>
    <relation name="R75" arity="2" nbTuples="100" semantics="soft" defaultCost="infinity">71 65:1 1|49 98:1 2|2 57:1 3|84 53:1 4|34 65:1 5|1 93:1 6|86 4:1 7|100 63:1 8|35 31:1 9|62 56:1 10|58 14:2 1|26 88:2 2|9 19:2 3|19 42:2 4|25 35:2 5|9 68:2 6|18 45:2 7|8 6:2 8|22 46:2 9|24 3:2 10|60 29:3 1|62 32:3 2|84 11:3 3|93 76:3 4|77 28:3 5|78 60:3 6|59 91:3 7|6 75:3 8|44 37:3 9|40 75:3 10|60 80:4 1|73 89:4 2|68 34:4 3|88 35:4 4|86 50:4 5|19 82:4 6|24 64:4 7|4 71:4 8|68 45:4 9|12 68:4 10|100 12:5 1|70 78:5 2|18 42:5 3|69 38:5 4|48 9:5 5|14 64:5 6|73 68:5 7|96 7:5 8|45 59:5 9|34 57:5 10|93 65:6 1|47 4:6 2|13 82:6 3|100 69:6 4|19 8:6 5|12 93:6 6|66 32:6 7|39 57:6 8|24 37:6 9|75 20:6 10|64 6:7 1|72 51:7 2|11 62:7 3|86 19:7 4|5 66:7 5|50 33:7 6|24 38:7 7|49 10:7 8|84 53:7 9|18 74:7 10|99 34:8 1|27 94:8 2|87 39:8 3|96 81:8 4|54 28:8 5|99 7:8 6|22 64:8 7|51 96:8 8|6 9:8 9|31 100:8 10|84 48:9 1|12 62:9 2|51 76:9 3|44 53:9 4|11 83:9 5|46 40:9 6|63 53:9 7|88 44:9 8|92 30:9 9|91 39:9 10|80 60:10 1|65 22:10 2|14 86:10 3|24 5:10 4|94 19:10 5|44 62:10 6|73 96:10 7|8 70:10 8|60 77:10 9|73 7:10 10</relation>
    <relation name="R76" arity="2" nbTuples="100" semantics="soft" defaultCost="infinity">73 25:1 1|31 60:1 2|94 79:1 3|76 12:1 4|8 10:1 5|63 16:1 6|16 22:1 7|97 45:1 8|82 60:1 9|58 74:1 10|67 63:2 1|17 26:2 2|15 78:2 3|97 5:2 4|7 84:2 5|62 96:2 6|57 15:2 7|56 26:2 8|58 22:2 9|90 48:2 10|78 86:3 1|18 9:3 2|77 8:3 3|97 61:3 4|38 10:3 5|96 62:3 6|40 98:3 7|5 26:3 8|35 44:3 9|6 74:3 10|90 70:4 1|18 56:4 2|85 31:4 3|25 18:4 4|93 25:4 5|49 100:4 6|92 83:4 7|27 71:4 8|74 20:4 9|54 26:4 10|6 65:5 1|62 96:5 2|46 20:5 3|44 35:5 4|82 53:5 5|32 94:5 6|58 42:5 7|42 15:5 8|76 77:5 9|90 13:5 10|10 27:6 1|9 54:6 2|53 80:6 3|53 78:6 4|24 79:6 5|67 68:6 6|93 55:6 7|96 88:6 8|62 35:6 9|78 15:6 10|8 24:7 1|91 72:7 2|35 72:7 3|71 2:7 4|22 91:7 5|95 20:7 6|35 52:7 7|19 93:7 8|63 84:7 9|3 22:7 10|94 71:8 1|2 1:8 2|78 37:8 3|11 87:8 4|51 62:8 5|22 97:8 6|67 18:8 7|74 13:8 8|72 55:8 9|44 80:8 10|95 85:9 1|41 44:9 2|62 21:9 3|85 94:9 4|34 10:9 5|100 26:9 6|65 21:9 7|73 76:9 8|34 37:9 9|72 49:9 10|35 55:10 1|52 79:10 2|38 40:10 3|40 46:10 4|25 89:10 5|98 5:10 6|78 95:10 7|86 71:10 8|39 86:10 9|73 37:10 10</relation>
    <relation name="R77" arity="2" nbTuples="100" semantics="soft" defaultCost="infinity">23 8:1 1|90 89:1 2|20 77:1 3|40 49:1 4|67 28:1 5|9 41:1 6|89 57:1 7|6 56:1 8|74 65:1 9|26 80:1 10|60 82:2 1|79 7:2 2|19 76:2 3|60 78:2 4|77 98:2 5|33 42:2 6|98 94:2 7|63 50:2 8|61 39:2 9|44 75:2 10|88 22:3 1|41 59:3 2|67 75:3 3|29 69:3 4|78 94:3 5|87 84:3 6|75 84:3 7|84 98:3 8|14 3:3 9|15 68:3 10|81 92:4 1|41 40:4 2|23 22:4 3|5 85:4 4|49 96:4 5|59 34:4 6|4 92:4 7|40 81:4 8|43 74:4 9|24 83:4 10|1 33:5 1|62 93:5 2|58 42:5 3|31 6:5 4|9 11:5 5|88 36:5 6|13 99:5 7|77 56:5 8|67 74:5 9|77 19:5 10|67 98:6 1|70 67:6 2|34 23:6 3|10 38:6 4|85 11:6 5|45 89:6 6|67 90:6 7|55 35:6 8|62 81:6 9|50 34:6 10|36 51:7 1|1 49:7 2|71 86:7 3|20 29:7 4|46 72:7 5|9 73:7 6|12 49:7 7|77 55:7 8|58 79:7 9|97 11:7 10|50 77:8 1|3 30:8 2|23 13:8 3|56 89:8 4|5 13:8 5|94 39:8 6|62 77:8 7|79 60:8 8|3 14:8 9|72 44:8 10|80 22:9 1|33 28:9 2|8 24:9 3|25 12:9 4|80 6:9 5|15 60:9 6|8 79:9 7|4 52:9 8|10 33:9 9|77 61:9 10|2 65:10 1|89 44:10 2|75 54:10 3|95 44:10 4|34 32:10 5|6 1:10 6|83 78:10 7|30 19:10 8|48 17:10 9|58 2:10 10</relation>
    <relation name="R78" arity="2" nbTuples="100" semantics="soft" defaultCost="infinity">21 47:1 1|11 67:1 2|82 32:1 3|5 82:1 4|67 51:1 5|12 94:1 6|16 38:1 7|92 69:1 8|86 93:1 9|36 60:1 10|31 85:2 1|37 5:2 2|74 36:2 3|8 50:2 4|58 6:2 5|100 90:2 6|41 95:2 7|40 12:2 8|27 95:2 9|3 29:2 10|53 35:3 1|31 91:3 2|34 86:3 3|90 88:3 4|63 8:3 5|4 35:3 6|83 52:3 7|21 77:3 8|12 46:3 9|100 40:3 10|86 51:4 1|52 6:4 2|78 60:4 3|77 71:4 4|20 10:4 5|45 10:4 6|94 51:4 7|89 77:4 8|69 27:4 9|11 15:4 10|83 8:5 1|30 76:5 2|12 9:5 3|79 93:5 4|63 52:5 5|92 87:5 6|19 5:5 7|29 48:5 8|18 71:5 9|49 41:5 10|84 84:6 1|61 4:6 2|62 16:6 3|65 72:6 4|91 66:6 5|69 7:6 6|14 95:6 7|24 4:6 8|4 19:6 9|41 51:6 10|78 64:7 1|76 64:7 2|22 69:7 3|10 94:7 4|89 92:7 5|86 86:7 6|33 88:7 7|26 26:7 8|71 76:7 9|30 3:7 10|75 61:8 1|27 4:8 2|22 9:8 3|37 20:8 4|70 41:8 5|23 61:8 6|14 41:8 7|18 30:8 8|2 50:8 9|17 55:8 10|76 76:9 1|13 13:9 2|47 79:9 3|46 30:9 4|2 10:9 5|27 27:9 6|83 96:9 7|94 79:9 8|99 83:9 9|63 87:9 10|29 70:10 1|22 52:10 2|66 11:10 3|70 79:10 4|97 64:10 5|22 41:10 6|68 32:10 7|49 67:10 8|61 55:10 9|65 34:10 10</relation>
    <relation name="R79" arity="2" nbTuples="100" semantics="soft" defaultCost="infinity">54 56:1 1|92 88:1 2|61 94:1 3|34 27:1 4|21 25:1 5|57 40:1 6|15 99:1 7|41 19:1 8|28 12:1 9|87 3:1 10|96 46:2 1|71 57:2 2|23 21:2 3|42 59:2 4|92 26:2 5|5 76:2 6|15 66:2 7|89 100:2 8|72 44:2 9|14 69:2 10|26 32:3 1|75 26:3 2|15 4:3 3|34 86:3 4|83 55:3 5|81 86:3 6|74 3:3 7|42 24:3 8|61 84:3 9|26 13:3 10|84 15:4 1|21 84:4 2|66 85:4 3|73 48:4 4|45 59:4 5|69 88:4 6|22 22:4 7|50 64:4 8|22 63:4 9|79 89:4 10|13 18:5 1|98 22:5 2|57 75:5 3|22 26:5 4|84 82:5 5|5 37:5 6|78 84:5 7|92 85:5 8|99 52:5 9|80 19:5 10|53 56:6 1|91 84:6 2|16 95:6 3|82 27:6 4|24 86:6 5|80 99:6 6|37 60:6 7|17 56:6 8|16 33:6 9|14 77:6 10|20 73:7 1|57 25:7 2|9 85:7 3|24 26:7 4|72 30:7 5|39 56:7 6|16 64:7 7|47 60:7 8|70 16:7 9|60 59:7 10|9 83:8 1|85 52:8 2|69 61:8 3|77 50:8 4|79 99:8 5|60 18:8 6|85 7:8 7|67 77:8 8|28 33:8 9|94 27:8 10|81 58:9 1|11 40:9 2|30 57:9 3|21 27:9 4|84 25:9 5|6 7:9 6|100 50:9 7|35 23:9 8|12 88:9 9|27 78:9 10|69 84:10 1|3 39:10 2|86 47:10 3|87 53:10 4|45 7:10 5|1 60:10 6|59 30:10 7|53 93:10 8|14 6:10 9|81 39:10 10</relation>
    <relation name="R80" arity="2" nbTuples="100" semantics="soft" defaultCost="infinity">95 71:1 1|44 83:1 2|15 80:1 3|38 7:1 4|61 88:1 5|4 42:1 6|74 64:1 7|57 22:1 8|28 19:1 9|12 40:1 10|4 74:2 1|61 48:2 2|2 98:2 3|5 8:2 4|94 61:2 5|68 48:2 6|16 72:2 7|97 51:2 8|47 2:2 9|66 35:2 10|47 100:3 1|29 15:3 2|32 70:3 3|21 12:3 4|65 80:3 5|94 55:3 6|77 42:3 7|7 93:3 8|17 1:3 9|4 2:3 10|2 62:4 1|16 92:4 2|85 1:4 3|1 36:4 4|77 46:4 5|76 18:4 6|96 100:4 7|39 6:4 8|51 5:4 9|99 15:4 10|66 19:5 1|71 67:5 2|86 33:5 3|34 28:5 4|94 15:5 5|23 2:5 6|4 66:5 7|91 98:5 8|47 92:5 9|59 63:5 10|5 26:6 1|61 5:6 2|16 62:6 3|35 57:6 4|43 93:6 5|58 12:6 6|8 76:6 7|21 46:6 8|51 81:6 9|51 91:6 10|10 37:7 1|34 42:7 2|52 4:7 3|57 17:7 4|64 78:7 5|99 15:7 6|11 54:7 7|21 75:7 8|9 53:7 9|57 53:7 10|94 44:8 1|9 14:8 2|90 89:8 3|52 35:8 4|54 62:8 5|72 31:8 6|51 82:8 7|95 96:8 8|62 62:8 9|69 82:8 10|38 46:9 1|80 21:9 2|34 81:9 3|61 51:9 4|5 47:9 5|84 73:9 6|51 48:9 7|7 23:9 8|85 69:9 9|100 51:9 10|46 41:10 1|24 30:10 2|61 17:10 3|66 37:10 4|15 91:10 5|91 90:10 6|75 29:10 7|3 67:10 8|87 55:10 9|13 40:10 10</relation>
    <relation name="R81" arity="2" nbTuples="100" semantics="soft" defaultCost="infinity">31 63:1 1|66 50:1 2|39 97:1 3|83 32:1 4|98 94:1 5|68 7:1 6|60 47:1 7|82 59:1 8|17 8:1 9|45 8:1 10|90 33:2 1|33 12:2 2|56 6:2 3|60 29:2 4|86 11:2 5|86 95:2 6|89 37:2 7|66 67:2 8|98 25:2 9|94 47:2 10|67 32:3 1|80 61:3 2|59 74:3 3|30 52:3 4|27 5:3 5|33 35:3 6|7 81:3 7|23 23:3 8|54 45:3 9|3 41:3 10|10 84:4 1|34 5:4 2|75 6:4 3|45 73:4 4|53 78:4 5|9 29:4 6|77 87:4 7|65 90:4 8|10 5:4 9|46 7:4 10|57 39:5 1|22 52:5 2|14 60:5 3|92 62:5 4|52 55:5 5|38 72:5 6|85 44:5 7|62 10:5 8|11 29:5 9|53 25:5 10|96 10:6 1|5 64:6 2|4 73:6 3|60 85:6 4|76 66:6 5|11 16:6 6|78 55:6 7|6 57:6 8|82 31:6 9|99 14:6 10|9 79:7 1|45 43:7 2|95 61:7 3|38 41:7 4|10 24:7 5|64 60:7 6|11 98:7 7|2 62:7 8|82 9:7 9|48 82:7 10|40 94:8 1|46 13:8 2|40 61:8 3|25 94:8 4|36 24:8 5|63 18:8 6|36 94:8 7|21 63:8 8|9 94:8 9|50 80:8 10|61 36:9 1|23 77:9 2|4 91:9 3|15 76:9 4|99 44:9 5|11 2:9 6|53 43:9 7|74 53:9 8|73 10:9 9|22 53:9 10|9 96:10 1|36 1:10 2|1 54:10 3|54 87:10 4|47 99:10 5|75 54:10 6|41 26:10 7|21 66:10 8|76 72:10 9|31 46:10 10</relation>
    <relation name="R82" arity="2" nbTuples="100" semantics="soft" defaultCost="infinity">12 98:1 1|13 31:1 2|98 9:1 3|1 12:1 4|12 3:1 5|35 4:1 6|16 10:1 7|94 34:1 8|60 42:1 9|12 5:1 10|60 69:2 1|75 47:2 2|52 89:2 3|95 42:2 4|8 59:2 5|15 69:2 6|92 41:2 7|8 15:2 8|96 74:2 9|26 16:2 10|42 13:3 1|10 50:3 2|57 40:3 3|51 15:3 4|16 62:3 5|67 51:3 6|40 100:3 7|25 39:3 8|85 92:3 9|59 15:3 10|77 19:4 1|42 98:4 2|90 86:4 3|72 84:4 4|17 89:4 5|83 90:4 6|78 43:4 7|40 9:4 8|47 7:4 9|1 81:4 10|93 41:5 1|37 39:5 2|52 71:5 3|54 70:5 4|2 43:5 5|49 84:5 6|97 15:5 7|43 60:5 8|34 10:5 9|58 3:5 10|36 70:6 1|94 37:6 2|61 1:6 3|24 14:6 4|66 32:6 5|86 35:6 6|49 69:6 7|58 25:6 8|94 63:6 9|24 29:6 10|52 77:7 1|4 51:7 2|84 70:7 3|93 99:7 4|41 4:7 5|82 43:7 6|96 22:7 7|57 37:7 8|81 7:7 9|63 46:7 10|36 17:8 1|87 6:8 2|100 56:8 3|76 95:8 4|80 96:8 5|23 71:8 6|6 78:8 7|62 67:8 8|44 66:8 9|8 52:8 10|66 45:9 1|25 78:9 2|10 92:9 3|57 78:9 4|31 15:9 5|66 91:9 6|28 53:9 7|40 36:9 8|79 18:9 9|69 71:9 10|51 88:10 1|90 52:10 2|21 13:10 3|88 96:10 4|90 63:10 5|78 40:10 6|67 88:10 7|72 14:10 8|79 43:10 9|100 1:10 10</relation>
    <relation name="R83" arity="2" nbTuples="100" semantics="soft" defaultCost="infinity">76 74:1 1|93 16:1 2|81 52:1 3|76 81:1 4|18 84:1 5|88 52:1 6|4 45:1 7|64 96:1 8|21 3:1 9|28 8:1 10|81 37:2 1|21 89:2 2|98 95:2 3|63 32:2 4|38 53:2 5|74 84:2 6|56 1:2 7|17 74:2 8|65 100:2 9|92 50:2 10|49 33:3 1|33 70:3 2|57 75:3 3|54 83:3 4|18 12:3 5|79 97:3 6|88 56:3 7|58 78:3 8|29 78:3 9|76 65:3 10|29 42:4 1|34 38:4 2|10 82:4 3|12 36:4 4|49 41:4 5|39 57:4 6|39 52:4 7|41 83:4 8|26 21:4 9|37 63:4 10|40 61:5 1|95 25:5 2|80 67:5 3|22 5:5 4|86 70:5 5|38 95:5 6|98 20:5 7|13 37:5 8|22 10:5 9|65 44:5 10|8 84:6 1|37 11:6 2|42 20:6 3|10 79:6 4|39 29:6 5|85 96:6 6|97 70:6 7|8 85:6 8|46 21:6 9|84 89:6 10|24 24:7 1|54 77:7 2|12 63:7 3|54 69:7 4|1 26:7 5|19 91:7 6|53 32:7 7|22 17:7 8|82 20:7 9|39 16:7 10|67 33:8 1|6 16:8 2|68 26:8 3|85 97:8 4|28 14:8 5|8 82:8 6|13 35:8 7|63 86:8 8|10 16:8 9|76 10:8 10|75 6:9 1|32 29:9 2|75 40:9 3|6 13:9 4|60 71:9 5|5 83:9 6|81 66:9 7|22 18:9 8|13 69:9 9|97 23:9 10|91 55:10 1|31 23:10 2|62 86:10 3|25 95:10 4|71 11:10 5|53 29:10 6|17 63:10 7|65 93:10 8|32 94:10 9|75 29:10 10</relation>
    <relation name="R84" arity="2" nbTuples="100" semantics="soft" defaultCost="infinity">79 89:1 1|51 82:1 2|43 100:1 3|64 77:1 4|8 14:1 5|27 12:1 6|8 61:1 7|64 100:1 8|61 22:1 9|21 68:1 10|10 26:2 1|30 15:2 2|97 68:2 3|2 59:2 4|45 23:2 5|99 65:2 6|4 69:2 7|8 45:2 8|5 9:2 9|98 83:2 10|6 83:3 1|89 64:3 2|81 76:3 3|24 53:3 4|46 43:3 5|93 87:3 6|3 53:3 7|53 25:3 8|51 16:3 9|78 24:3 10|29 22:4 1|79 1:4 2|43 98:4 3|38 67:4 4|49 55:4 5|69 5:4 6|30 80:4 7|84 24:4 8|76 15:4 9|86 89:4 10|95 29:5 1|95 99:5 2|29 100:5 3|34 64:5 4|86 91:5 5|51 12:5 6|43 17:5 7|11 35:5 8|49 88:5 9|10 66:5 10|46 100:6 1|74 83:6 2|76 75:6 3|73 99:6 4|89 31:6 5|63 31:6 6|47 88:6 7|78 90:6 8|43 20:6 9|33 85:6 10|1 78:7 1|87 1:7 2|69 40:7 3|76 33:7 4|55 33:7 5|84 72:7 6|33 47:7 7|62 40:7 8|56 24:7 9|81 2:7 10|38 13:8 1|12 86:8 2|40 24:8 3|96 84:8 4|72 53:8 5|68 16:8 6|35 88:8 7|74 76:8 8|13 36:8 9|60 15:8 10|25 98:9 1|41 33:9 2|32 97:9 3|58 23:9 4|58 8:9 5|17 15:9 6|75 99:9 7|58 41:9 8|86 39:9 9|39 66:9 10|36 12:10 1|54 12:10 2|47 12:10 3|58 17:10 4|35 100:10 5|94 66:10 6|38 25:10 7|20 58:10 8|75 43:10 9|5 64:10 10</relation>
    <relation name="R85" arity="2" nbTuples="100" semantics="soft" defaultCost="infinity">33 96:1 1|32 87:1 2|30 24:1 3|51 85:1 4|57 49:1 5|90 32:1 6|94 71:1 7|60 32:1 8|9 99:1 9|12 95:1 10|98 27:2 1|19 65:2 2|92 68:2 3|92 71:2 4|65 78:2 5|43 74:2 6|7 42:2 7|90 46:2 8|71 90:2 9|48 52:2 10|10 36:3 1|7 59:3 2|17 1:3 3|93 40:3 4|33 59:3 5|17 6:3 6|49 94:3 7|79 44:3 8|35 56:3 9|54 4:3 10|63 34:4 1|2 51:4 2|17 93:4 3|71 44:4 4|96 53:4 5|10 92:4 6|23 19:4 7|30 7:4 8|82 13:4 9|14 30:4 10|22 89:5 1|83 26:5 2|17 70:5 3|38 71:5 4|21 70:5 5|46 2:5 6|93 46:5 7|29 25:5 8|72 39:5 9|95 24:5 10|51 52:6 1|38 69:6 2|69 49:6 3|11 42:6 4|92 35:6 5|66 82:6 6|40 33:6 7|79 87:6 8|47 46:6 9|21 58:6 10|89 61:7 1|1 61:7 2|76 37:7 3|30 18:7 4|44 69:7 5|76 13:7 6|65 43:7 7|22 77:7 8|7 31:7 9|78 81:7 10|28 14:8 1|39 35:8 2|16 53:8 3|5 89:8 4|46 89:8 5|77 95:8 6|70 79:8 7|6 92:8 8|92 31:8 9|51 37:8 10|75 68:9 1|95 36:9 2|17 74:9 3|22 90:9 4|98 76:9 5|7 73:9 6|12 38:9 7|56 89:9 8|66 35:9 9|76 21:9 10|63 25:10 1|79 6:10 2|19 33:10 3|8 1:10 4|59 95:10 5|68 83:10 6|15 32:10 7|1 64:10 8|28 77:10 9|74 28:10 10</relation>
    <relation name="R86" arity="2" nbTuples="100" semantics="soft" defaultCost="infinity">51 65:1 1|39 88:1 2|11 89:1 3|78 34:1 4|41 18:1 5|32 23:1 6|92 47:1 7|32 32:1 8|66 79:1 9|22 7:1 10|44 94:2 1|12 95:2 2|86 6:2 3|41 75:2 4|72 87:2 5|13 55:2 6|91 52:2 7|4 49:2 8|54 16:2 9|45 99:2 10|5 46:3 1|85 63:3 2|99 42:3 3|18 41:3 4|100 24:3 5|84 72:3 6|98 85:3 7|21 12:3 8|68 52:3 9|3 51:3 10|20 85:4 1|35 1:4 2|47 83:4 3|84 75:4 4|76 35:4 5|33 29:4 6|30 47:4 7|74 40:4 8|75 53:4 9|62 59:4 10|76 66:5 1|17 66:5 2|13 27:5 3|6 63:5 4|8 41:5 5|1 93:5 6|1 68:5 7|69 3:5 8|80 46:5 9|94 57:5 10|96 57:6 1|40 89:6 2|25 35:6 3|59 17:6 4|10 56:6 5|26 28:6 6|41 49:6 7|28 51:6 8|7 18:6 9|54 80:6 10|61 63:7 1|68 63:7 2|94 43:7 3|85 79:7 4|14 40:7 5|85 57:7 6|7 36:7 7|96 89:7 8|80 42:7 9|30 74:7 10|2 67:8 1|21 90:8 2|93 49:8 3|23 95:8 4|28 60:8 5|49 36:8 6|49 76:8 7|88 54:8 8|45 45:8 9|23 22:8 10|15 71:9 1|80 30:9 2|100 41:9 3|100 34:9 4|45 65:9 5|50 88:9 6|78 74:9 7|52 94:9 8|60 87:9 9|56 1:9 10|95 44:10 1|17 15:10 2|49 64:10 3|42 79:10 4|3 80:10 5|43 21:10 6|77 78:10 7|33 72:10 8|10 62:10 9|77 5:10 10</relation>
    <relation name="R87" arity="2" nbTuples="100" semantics="soft" defaultCost="infinity">26 49:1 1|15 38:1 2|51 96:1 3|82 30:1 4|7 57:1 5|98 77:1 6|53 64:1 7|4 94:1 8|3 33:1 9|87 89:1 10|86 97:2 1|11 4:2 2|42 79:2 3|5 96:2 4|86 33:2 5|66 55:2 6|14 89:2 7|43 33:2 8|92 59:2 9|26 85:2 10|67 89:3 1|31 16:3 2|55 54:3 3|71 60:3 4|58 23:3 5|57 18:3 6|74 78:3 7|96 13:3 8|45 39:3 9|77 29:3 10|88 79:4 1|30 41:4 2|26 57:4 3|87 73:4 4|42 6:4 5|67 28:4 6|91 36:4 7|65 9:4 8|74 50:4 9|16 51:4 10|26 53:5 1|86 47:5 2|19 59:5 3|2 97:5 4|79 71:5 5|77 35:5 6|10 95:5 7|89 72:5 8|89 58:5 9|77 18:5 10|27 29:6 1|95 15:6 2|38 77:6 3|88 82:6 4|34 81:6 5|21 19:6 6|71 83:6 7|61 98:6 8|89 74:6 9|23 29:6 10|90 59:7 1|44 65:7 2|22 45:7 3|82 89:7 4|31 4:7 5|78 6:7 6|21 20:7 7|76 27:7 8|71 59:7 9|32 53:7 10|71 77:8 1|30 16:8 2|18 4:8 3|99 50:8 4|32 24:8 5|20 58:8 6|94 98:8 7|1 29:8 8|45 85:8 9|55 62:8 10|13 22:9 1|81 69:9 2|17 61:9 3|43 21:9 4|96 48:9 5|68 25:9 6|15 9:9 7|40 14:9 8|96 59:9 9|45 82:9 10|63 70:10 1|27 75:10 2|23 76:10 3|71 97:10 4|47 17:10 5|65 22:10 6|70 80:10 7|18 100:10 8|35 21:10 9|12 21:10 10</relation>
    <relation name="R88" arity="2" nbTuples="100" semantics="soft" defaultCost="infinity">10 24:1 1|25 89:1 2|98 51:1 3|28 39:1 4|96 78:1 5|100 43:1 6|85 49:1 7|79 9:1 8|87 63:1 9|4 19:1 10|59 60:2 1|19 7:2 2|93 38:2 3|96 24:2 4|42 96:2 5|25 17:2 6|87 79:2 7|37 66:2 8|92 70:2 9|98 37:2 10|55 48:3 1|70 38:3 2|21 26:3 3|65 49:3 4|75 35:3 5|34 77:3 6|29 53:3 7|36 44:3 8|24 29:3 9|66 8:3 10|11 58:4 1|14 6:4 2|82 60:4 3|12 67:4 4|63 33:4 5|53 66:4 6|76 1:4 7|46 51:4 8|87 54:4 9|7 86:4 10|65 23:5 1|64 55:5 2|89 80:5 3|27 48:5 4|79 64:5 5|6 89:5 6|96 40:5 7|94 45:5 8|60 26:5 9|24 76:5 10|54 50:6 1|94 5:6 2|55 29:6 3|99 85:6 4|76 74:6 5|69 89:6 6|72 84:6 7|71 41:6 8|49 17:6 9|12 48:6 10|4 54:7 1|38 27:7 2|35 44:7 3|80 35:7 4|54 29:7 5|36 65:7 6|1 36:7 7|39 96:7 8|50 29:7 9|11 29:7 10|75 28:8 1|77 94:8 2|18 96:8 3|40 48:8 4|23 11:8 5|49 41:8 6|41 70:8 7|66 88:8 8|75 68:8 9|28 29:8 10|43 31:9 1|42 26:9 2|58 94:9 3|76 8:9 4|65 64:9 5|21 52:9 6|8 11:9 7|81 30:9 8|17 84:9 9|17 65:9 10|73 78:10 1|98 66:10 2|33 17:10 3|35 47:10 4|28 66:10 5|100 67:10 6|62 30:10 7|39 36:10 8|60 33:10 9|35 27:10 10</relation>
    <relation name="R89" arity="2" nbTuples="100" semantics="soft" defaultCost="infinity">64 57:1 1|6 18:1 2|93 31:1 3|31 61:1 4|3 63:1 5|97 27:1 6|78 29:1 7|4 7:1 8|46 39:1 9|28 19:1 10|47 27:2 1|57 31:2 2|25 25:2 3|19 40:2 4|6 3:2 5|79 69:2 6|2 4:2 7|79 29:2 8|42 9:2 9|79 57:2 10|64 11:3 1|27 18:3 2|35 18:3 3|9 22:3 4|20 45:3 5|70 12:3 6|27 84:3 7|77 27:3 8|88 99:3 9|93 65:3 10|70 58:4 1|38 17:4 2|96 19:4 3|15 95:4 4|67 97:4 5|12 91:4 6|17 67:4 7|38 91:4 8|76 21:4 9|88 89:4 10|41 67:5 1|72 6:5 2|34 40:5 3|94 98:5 4|27 29:5 5|28 52:5 6|30 45:5 7|46 91:5 8|1 93:5 9|2 21:5 10|26 18:6 1|2 55:6 2|97 54:6 3|5 16:6 4|16 32:6 5|5 87:6 6|41 33:6 7|95 64:6 8|59 32:6 9|66 52:6 10|41 17:7 1|25 21:7 2|30 12:7 3|20 31:7 4|34 92:7 5|19 29:7 6|85 38:7 7|90 13:7 8|78 23:7 9|27 59:7 10|24 91:8 1|5 98:8 2|24 73:8 3|34 52:8 4|90 7:8 5|63 21:8 6|88 57:8 7|9 54:8 8|62 51:8 9|56 15:8 10|98 67:9 1|32 97:9 2|9 62:9 3|84 64:9 4|12 25:9 5|35 72:9 6|19 32:9 7|16 31:9 8|14 45:9 9|35 2:9 10|23 28:10 1|90 47:10 2|34 10:10 3|49 10:10 4|78 59:10 5|53 96:10 6|54 99:10 7|25 31:10 8|77 47:10 9|93 41:10 10</relation>
    <relation name="R90" arity="2" nbTuples="100" semantics="soft" defaultCost="infinity">1 14:1 1|23 26:1 2|91 60:1 3|93 75:1 4|29 93:1 5|31 90:1 6|80 9:1 7|22 86:1 8|38 22:1 9|4 55:1 10|19 24:2 1|59 68:2 2|4 62:2 3|48 50:2 4|20 51:2 5|78 31:2 6|90 59:2 7|6 52:2 8|47 50:2 9|70 76:2 10|81 19:3 1|9 36:3 2|67 69:3 3|77 41:3 4|59 53:3 5|91 29:3 6|77 38:3 7|43 55:3 8|100 13:3 9|93 11:3 10|90 100:4 1|31 22:4 2|80 99:4 3|2 18:4 4|85 71:4 5|52 37:4 6|100 91:4 7|93 40:4 8|53 14:4 9|100 25:4 10|80 37:5 1|81 28:5 2|77 37:5 3|96 24:5 4|88 12:5 5|98 45:5 6|44 80:5 7|82 68:5 8|78 14:5 9|40 27:5 10|86 40:6 1|21 48:6 2|82 69:6 3|62 34:6 4|67 41:6 5|85 36:6 6|71 71:6 7|18 17:6 8|86 60:6 9|51 22:6 10|60 59:7 1|68 28:7 2|66 59:7 3|26 92:7 4|60 16:7 5|91 40:7 6|37 93:7 7|73 34:7 8|69 59:7 9|86 61:7 10|28 74:8 1|16 72:8 2|63 18:8 3|64 66:8 4|48 40:8 5|32 46:8 6|51 58:8 7|29 73:8 8|2 31:8 9|75 98:8 10|67 80:9 1|24 25:9 2|77 85:9 3|78 34:9 4|38 90:9 5|92 81:9 6|1 18:9 7|30 60:9 8|61 46:9 9|68 11:9 10|41 13:10 1|26 28:10 2|44 15:10 3|3 45:10 4|25 79:10 5|41 25:10 6|20 83:10 7|91 32:10 8|70 20:10 9|66 1:10 10</relation>
    <relation name="R91" arity="2" nbTuples="100" semantics="soft" defaultCost="infinity">36 18:1 1|48 1:1 2|66 37:1 3|13 16:1 4|66 87:1 5|60 38:1 6|63 61:1 7|82 50:1 8|9 46:1 9|9 5:1 10|28 78:2 1|37 12:2 2|68 79:2 3|32 87:2 4|98 96:2 5|34 31:2 6|23 57:2 7|79 30:2 8|31 65:2 9|13 25:2 10|37 19:3 1|73 96:3 2|37 68:3 3|33 83:3 4|63 22:3 5|90 79:3 6|37 6:3 7|7 94:3 8|50 100:3 9|10 23:3 10|85 81:4 1|86 11:4 2|48 26:4 3|8 56:4 4|51 39:4 5|84 52:4 6|70 77:4 7|86 35:4 8|47 11:4 9|42 52:4 10|63 32:5 1|60 46:5 2|50 91:5 3|81 22:5 4|94 69:5 5|61 19:5 6|40 15:5 7|91 100:5 8|49 34:5 9|14 55:5 10|83 46:6 1|52 74:6 2|1 89:6 3|94 62:6 4|98 74:6 5|79 23:6 6|9 78:6 7|87 59:6 8|3 81:6 9|52 13:6 10|29 56:7 1|86 82:7 2|34 35:7 3|67 28:7 4|74 77:7 5|23 17:7 6|66 16:7 7|2 37:7 8|41 33:7 9|2 32:7 10|97 84:8 1|13 21:8 2|86 86:8 3|85 85:8 4|62 36:8 5|82 14:8 6|34 45:8 7|50 42:8 8|88 23:8 9|93 22:8 10|37 72:9 1|22 3:9 2|19 20:9 3|4 39:9 4|28 23:9 5|45 54:9 6|63 73:9 7|41 66:9 8|27 49:9 9|48 75:9 10|34 47:10 1|28 1:10 2|1 31:10 3|20 75:10 4|2 81:10 5|42 60:10 6|85 6:10 7|97 26:10 8|74 6:10 9|45 39:10 10</relation>
    <relation name="R92" arity="2" nbTuples="100" semantics="soft" defaultCost="infinity">8 17:1 1|33 32:1 2|61 64:1 3|31 37:1 4|96 94:1 5|95 53:1 6|9 81:1 7|2 100:1 8|33 44:1 9|17 51:1 10|95 36:2 1|47 47:2 2|1 16:2 3|97 51:2 4|21 50:2 5|1 90:2 6|42 53:2 7|21 24:2 8|60 90:2 9|97 63:2 10|2 69:3 1|49 35:3 2|27 48:3 3|41 29:3 4|57 96:3 5|1 11:3 6|82 59:3 7|78 15:3 8|30 92:3 9|19 30:3 10|93 46:4 1|27 95:4 2|36 8:4 3|1 27:4 4|16 25:4 5|97 37:4 6|35 62:4 7|38 70:4 8|62 98:4 9|20 72:4 10|72 50:5 1|79 62:5 2|64 17:5 3|59 51:5 4|24 4:5 5|25 54:5 6|64 3:5 7|71 91:5 8|96 83:5 9|27 89:5 10|83 48:6 1|53 54:6 2|29 41:6 3|18 12:6 4|44 35:6 5|76 74:6 6|11 20:6 7|35 3:6 8|54 49:6 9|99 48:6 10|20 59:7 1|81 33:7 2|77 83:7 3|22 60:7 4|11 10:7 5|52 46:7 6|45 35:7 7|1 74:7 8|47 18:7 9|28 4:7 10|95 65:8 1|62 57:8 2|42 93:8 3|87 70:8 4|23 68:8 5|56 84:8 6|36 74:8 7|16 2:8 8|98 54:8 9|69 55:8 10|52 90:9 1|6 81:9 2|74 64:9 3|67 17:9 4|96 43:9 5|61 4:9 6|92 65:9 7|28 72:9 8|78 72:9 9|72 15:9 10|67 82:10 1|19 21:10 2|98 83:10 3|15 49:10 4|92 72:10 5|99 64:10 6|13 50:10 7|83 10:10 8|17 60:10 9|56 69:10 10</relation>
    <relation name="R93" arity="2" nbTuples="100" semantics="soft" defaultCost="infinity">58 16:1 1|70 20:1 2|63 73:1 3|24 65:1 4|25 53:1 5|50 99:1 6|6 44:1 7|19 30:1 8|89 64:1 9|29 72:1 10|26 88:2 1|7 90:2 2|55 29:2 3|68 98:2 4|99 53:2 5|84 27:2 6|60 31:2 7|92 83:2 8|97 10:2 9|28 73:2 10|50 21:3 1|38 20:3 2|8 34:3 3|65 50:3 4|23 93:3 5|16 55:3 6|96 80:3 7|43 61:3 8|96 85:3 9|74 86:3 10|63 67:4 1|19 61:4 2|53 39:4 3|94 35:4 4|85 23:4 5|4 47:4 6|73 69:4 7|65 57:4 8|30 50:4 9|6 55:4 10|43 19:5 1|1 79:5 2|80 6:5 3|77 61:5 4|11 33:5 5|17 62:5 6|25 33:5 7|59 4:5 8|27 41:5 9|59 49:5 10|87 55:6 1|75 93:6 2|81 45:6 3|57 49:6 4|91 38:6 5|11 63:6 6|47 73:6 7|70 45:6 8|15 91:6 9|89 86:6 10|67 2:7 1|10 38:7 2|58 26:7 3|26 64:7 4|50 2:7 5|76 70:7 6|17 35:7 7|32 47:7 8|81 31:7 9|42 88:7 10|70 44:8 1|85 60:8 2|37 90:8 3|77 34:8 4|100 27:8 5|85 34:8 6|72 21:8 7|80 68:8 8|1 27:8 9|89 67:8 10|27 92:9 1|75 83:9 2|65 4:9 3|59 66:9 4|58 30:9 5|85 47:9 6|26 82:9 7|1 51:9 8|91 67:9 9|86 82:9 10|22 8:10 1|44 5:10 2|62 25:10 3|15 81:10 4|93 13:10 5|13 17:10 6|87 54:10 7|71 5:10 8|30 49:10 9|92 53:10 10</relation>
    <relation name="R94" arity="2" nbTuples="100" semantics="soft" defaultCost="infinity">73 95:1 1|39 26:1 2|44 42:1 3|59 38:1 4|68 39:1 5|34 91:1 6|11 87:1 7|77 38:1 8|4 95:1 9|34 41:1 10|33 67:2 1|35 88:2 2|96 91:2 3|44 3:2 4|91 81:2 5|92 99:2 6|81 73:2 7|35 25:2 8|4 11:2 9|77 20:2 10|25 83:3 1|19 52:3 2|16 55:3 3|23 68:3 4|27 14:3 5|77 36:3 6|60 17:3 7|53 39:3 8|92 84:3 9|39 32:3 10|92 25:4 1|55 54:4 2|73 77:4 3|82 46:4 4|83 23:4 5|95 23:4 6|73 43:4 7|14 6:4 8|5 48:4 9|64 11:4 10|75 50:5 1|33 85:5 2|65 96:5 3|57 48:5 4|50 33:5 5|90 10:5 6|60 37:5 7|36 24:5 8|45 86:5 9|5 12:5 10|71 36:6 1|14 48:6 2|46 91:6 3|4 17:6 4|99 81:6 5|68 68:6 6|92 70:6 7|77 79:6 8|23 35:6 9|75 82:6 10|66 21:7 1|74 4:7 2|43 51:7 3|6 89:7 4|88 62:7 5|98 21:7 6|18 28:7 7|53 48:7 8|4 95:7 9|50 85:7 10|16 100:8 1|54 59:8 2|24 71:8 3|42 38:8 4|54 71:8 5|40 84:8 6|68 7:8 7|85 50:8 8|78 47:8 9|29 51:8 10|11 2:9 1|8 12:9 2|6 29:9 3|38 32:9 4|55 32:9 5|77 68:9 6|54 66:9 7|84 85:9 8|53 40:9 9|15 99:9 10|2 86:10 1|97 85:10 2|56 40:10 3|33 94:10 4|75 44:10 5|70 1:10 6|80 4:10 7|41 71:10 8|48 64:10 9|11 90:10 10</relation>
    <relation name="R95" arity="2" nbTuples="100" semantics="soft" defaultCost="infinity">7 9:1 1|91 42:1 2|95 60:1 3|80 4:1 4|49 39:1 5|56 27:1 6|51 68:1 7|19 46:1 8|63 99:1 9|75 60:1 10|40 20:2 1|18 21:2 2|91 72:2 3|98 51:2 4|3 33:2 5|64 47:2 6|37 19:2 7|11 77:2 8|27 17:2 9|63 45:2 10|50 15:3 1|43 48:3 2|50 3:3 3|56 23:3 4|41 61:3 5|62 44:3 6|8 54:3 7|45 94:3 8|54 30:3 9|24 19:3 10|27 10:4 1|99 34:4 2|98 22:4 3|37 47:4 4|97 80:4 5|24 39:4 6|74 34:4 7|38 16:4 8|79 83:4 9|11 51:4 10|70 92:5 1|14 26:5 2|12 97:5 3|82 61:5 4|22 75:5 5|99 35:5 6|43 64:5 7|16 96:5 8|37 41:5 9|37 53:5 10|96 80:6 1|12 75:6 2|41 40:6 3|88 94:6 4|28 46:6 5|32 65:6 6|2 58:6 7|25 19:6 8|70 64:6 9|25 81:6 10|26 43:7 1|41 44:7 2|38 16:7 3|20 15:7 4|47 97:7 5|60 84:7 6|51 46:7 7|51 84:7 8|37 39:7 9|39 66:7 10|8 37:8 1|40 34:8 2|15 72:8 3|85 32:8 4|3 55:8 5|62 35:8 6|47 14:8 7|36 4:8 8|80 10:8 9|60 64:8 10|41 61:9 1|76 93:9 2|60 35:9 3|83 49:9 4|85 10:9 5|83 76:9 6|85 96:9 7|75 26:9 8|5 57:9 9|33 63:9 10|74 97:10 1|30 40:10 2|8 26:10 3|99 31:10 4|71 12:10 5|84 81:10 6|49 29:10 7|37 1:10 8|41 86:10 9|33 35:10 10</relation>
    <relation name="R96" arity="2" nbTuples="100" semantics="soft" defaultCost="infinity">62 40:1 1|29 83:1 2|37 75:1 3|69 100:1 4|97 33:1 5|32 17:1 6|50 13:1 7|90 99:1 8|90 26:1 9|56 79:1 10|12 38:2 1|31 72:2 2|49 27:2 3|67 33:2 4|10 4:2 5|1 47:2 6|18 80:2 7|95 55:2 8|39 67:2 9|41 17:2 10|79 40:3 1|70 48:3 2|97 17:3 3|35 67:3 4|80 42:3 5|47 29:3 6|3 4:3 7|34 38:3 8|7 42:3 9|76 64:3 10|84 67:4 1|78 17:4 2|40 33:4 3|29 72:4 4|70 76:4 5|24 80:4 6|67 73:4 7|88 25:4 8|90 32:4 9|16 50:4 10|36 80:5 1|63 21:5 2|62 97:5 3|61 27:5 4|59 71:5 5|96 7:5 6|8 55:5 7|90 6:5 8|29 62:5 9|52 69:5 10|49 2:6 1|10 1:6 2|91 51:6 3|25 28:6 4|57 33:6 5|97 26:6 6|77 43:6 7|100 98:6 8|74 81:6 9|73 9:6 10|6 100:7 1|45 11:7 2|9 6:7 3|60 42:7 4|6 24:7 5|31 92:7 6|93 52:7 7|25 85:7 8|5 6:7 9|2 60:7 10|42 19:8 1|36 86:8 2|8 83:8 3|44 82:8 4|57 18:8 5|7 80:8 6|42 10:8 7|19 95:8 8|70 100:8 9|3 74:8 10|42 32:9 1|71 86:9 2|99 79:9 3|23 48:9 4|27 98:9 5|16 94:9 6|94 2:9 7|84 8:9 8|58 67:9 9|73 70:9 10|65 20:10 1|92 84:10 2|98 2:10 3|100 1:10 4|34 64:10 5|43 57:10 6|17 35:10 7|34 6:10 8|55 48:10 9|12 54:10 10</relation>
    <relation name="R97" arity="2" nbTuples="100" semantics="soft" defaultCost="infinity">98 57:1 1|69 38:1 2|84 31:1 3|21 52:1 4|48 82:1 5|96 59:1 6|4 21:1 7|78 73:1 8|21 54:1 9|97 77:1 10|36 2:2 1|51 61:2 2|94 32:2 3|87 55:2 4|73 16:2 5|2 82:2 6|69 52:2 7|20 27:2 8|43 32:2 9|3 80:2 10|88 46:3 1|3 94:3 2|80 84:3 3|1 74:3 4|71 93:3 5|10 76:3 6|46 56:3 7|14 1:3 8|31 3:3 9|68 40:3 10|45 52:4 1|76 12:4 2|16 73:4 3|56 42:4 4|29 78:4 5|46 99:4 6|91 66:4 7|54 44:4 8|71 16:4 9|65 99:4 10|48 6:5 1|18 89:5 2|55 79:5 3|27 96:5 4|8 73:5 5|83 62:5 6|33 70:5 7|87 41:5 8|73 56:5 9|100 50:5 10|17 84:6 1|27 37:6 2|18 4:6 3|81 95:6 4|20 29:6 5|55 64:6 6|36 61:6 7|92 3:6 8|74 51:6 9|8 53:6 10|84 89:7 1|23 27:7 2|70 94:7 3|84 21:7 4|96 18:7 5|31 72:7 6|9 25:7 7|15 32:7 8|47 74:7 9|22 81:7 10|61 6:8 1|69 49:8 2|83 66:8 3|32 74:8 4|61 3:8 5|40 74:8 6|77 37:8 7|12 80:8 8|100 44:8 9|56 24:8 10|49 25:9 1|36 79:9 2|82 78:9 3|24 59:9 4|61 66:9 5|78 25:9 6|62 7:9 7|81 66:9 8|97 42:9 9|32 36:9 10|74 78:10 1|37 91:10 2|70 74:10 3|75 68:10 4|32 49:10 5|8 33:10 6|15 83:10 7|90 2:10 8|46 94:10 9|92 68:10 10</relation>
    <relation name="R98" arity="2" nbTuples="100" semantics="soft" defaultCost="infinity">74 91:1 1|97 18:1 2|95 91:1 3|27 69:1 4|73 32:1 5|71 32:1 6|50 8:1 7|37 18:1 8|40 84:1 9|33 26:1 10|27 87:2 1|58 50:2 2|35 50:2 3|51 82:2 4|38 91:2 5|85 61:2 6|68 55:2 7|77 14:2 8|37 68:2 9|11 73:2 10|37 25:3 1|19 65:3 2|3 24:3 3|18 42:3 4|17 68:3 5|21 84:3 6|7 42:3 7|56 44:3 8|69 84:3 9|89 30:3 10|35 72:4 1|28 85:4 2|64 55:4 3|1 58:4 4|86 71:4 5|44 12:4 6|28 9:4 7|83 81:4 8|58 87:4 9|37 24:4 10|59 50:5 1|34 10:5 2|84 99:5 3|38 6:5 4|80 1:5 5|37 25:5 6|94 68:5 7|53 50:5 8|12 1:5 9|95 28:5 10|11 62:6 1|3 11:6 2|90 53:6 3|67 70:6 4|98 42:6 5|1 35:6 6|65 13:6 7|97 65:6 8|24 49:6 9|95 47:6 10|52 71:7 1|66 30:7 2|19 9:7 3|88 77:7 4|13 63:7 5|7 15:7 6|20 49:7 7|16 91:7 8|100 5:7 9|60 1:7 10|42 3:8 1|54 16:8 2|99 55:8 3|60 91:8 4|28 34:8 5|69 3:8 6|19 29:8 7|87 33:8 8|48 17:8 9|50 70:8 10|59 41:9 1|16 18:9 2|59 44:9 3|74 93:9 4|20 26:9 5|49 73:9 6|52 53:9 7|97 55:9 8|47 79:9 9|15 25:9 10|43 3:10 1|82 84:10 2|34 23:10 3|75 12:10 4|70 24:10 5|82 9:10 6|3 66:10 7|66 67:10 8|31 33:10 9|63 31:10 10</relation>
    <relation name="R99" arity="2" nbTuples="100" semantics="soft" defaultCost="infinity">64 38:1 1|61 95:1 2|55 84:1 3|29 2:1 4|3 100:1 5|44 30:1 6|90 3:1 7|77 29:1 8|52 72:1 9|22 34:1 10|65 18:2 1|4 67:2 2|52 20:2 3|19 75:2 4|45 77:2 5|27 70:2 6|4 6:2 7|22 93:2 8|99 47:2 9|9 96:2 10|65 78:3 1|86 60:3 2|30 93:3 3|95 1:3 4|40 60:3 5|11 67:3 6|66 7:3 7|92 65:3 8|82 82:3 9|39 6:3 10|84 40:4 1|53 25:4 2|91 39:4 3|47 37:4 4|26 34:4 5|55 26:4 6|74 78:4 7|34 42:4 8|45 77:4 9|70 100:4 10|20 53:5 1|19 22:5 2|54 21:5 3|81 31:5 4|86 1:5 5|1 81:5 6|2 35:5 7|80 89:5 8|5 20:5 9|55 98:5 10|82 88:6 1|54 14:6 2|66 57:6 3|51 92:6 4|42 71:6 5|55 100:6 6|26 38:6 7|39 24:6 8|68 22:6 9|98 6:6 10|38 91:7 1|21 94:7 2|47 2:7 3|35 84:7 4|29 55:7 5|4 27:7 6|36 30:7 7|8 20:7 8|52 71:7 9|19 47:7 10|94 89:8 1|66 16:8 2|90 89:8 3|36 1:8 4|48 55:8 5|9 56:8 6|87 58:8 7|12 66:8 8|5 6:8 9|93 39:8 10|50 58:9 1|58 59:9 2|40 17:9 3|97 79:9 4|26 8:9 5|6 29:9 6|95 54:9 7|58 92:9 8|58 59:9 9|20 3:9 10|98 11:10 1|7 22:10 2|79 42:10 3|71 16:10 4|74 63:10 5|62 92:10 6|81 50:10 7|73 44:10 8|99 25:10 9|73 57:10 10</relation>
    <relation name="R100" arity="2" nbTuples="100" semantics="soft" defaultCost="infinity">91 54:1 1|61 29:1 2|44 38:1 3|21 13:1 4|23 92:1 5|47 44:1 6|80 26:1 7|8 90:1 8|92 91:1 9|80 59:1 10|56 92:2 1|94 12:2 2|12 86:2 3|11 2:2 4|81 54:2 5|75 32:2 6|22 68:2 7|34 19:2 8|54 25:2 9|3 49:2 10|91 69:3 1|44 68:3 2|21 96:3 3|85 84:3 4|11 56:3 5|41 31:3 6|81 88:3 7|21 58:3 8|83 12:3 9|78 1:3 10|39 58:4 1|73 5:4 2|38 1:4 3|20 85:4 4|83 94:4 5|59 15:4 6|62 70:4 7|62 44:4 8|63 23:4 9|18 90:4 10|21 18:5 1|36 38:5 2|55 20:5 3|13 50:5 4|86 39:5 5|89 62:5 6|63 4:5 7|30 31:5 8|13 23:5 9|30 94:5 10|99 39:6 1|19 61:6 2|47 64:6 3|51 80:6 4|19 83:6 5|79 97:6 6|19 29:6 7|2 27:6 8|26 61:6 9|64 72:6 10|83 51:7 1|55 92:7 2|65 50:7 3|98 79:7 4|8 86:7 5|83 77:7 6|58 99:7 7|95 89:7 8|2 31:7 9|62 69:7 10|68 20:8 1|28 72:8 2|64 87:8 3|47 89:8 4|84 35:8 5|3 1:8 6|65 30:8 7|95 35:8 8|71 56:8 9|32 13:8 10|20 9:9 1|29 36:9 2|14 26:9 3|94 86:9 4|92 93:9 5|69 51:9 6|68 66:9 7|49 53:9 8|39 33:9 9|75 76:9 10|83 94:10 1|31 54:10 2|18 9:10 3|79 53:10 4|55 10:10 5|31 99:10 6|69 86:10 7|92 88:10 8|55 69:10 9|72 95:10 10</relation>
    <relation name="R101" arity="2" nbTuples="100" semantics="soft" defaultCost="infinity">74 89:1 1|23 11:1 2|99 81:1 3|1 70:1 4|50 72:1 5|44 55:1 6|82 13:1 7|75 70:1 8|24 52:1 9|84 33:1 10|92 89:2 1|8 40:2 2|100 20:2 3|38 20:2 4|58 90:2 5|2 1:2 6|14 59:2 7|30 93:2 8|23 26:2 9|97 88:2 10|41 21:3 1|54 81:3 2|24 24:3 3|82 8:3 4|89 56:3 5|91 11:3 6|31 37:3 7|77 33:3 8|14 85:3 9|73 76:3 10|77 100:4 1|79 44:4 2|19 64:4 3|47 44:4 4|77 58:4 5|7 82:4 6|34 82:4 7|47 92:4 8|24 57:4 9|21 76:4 10|90 80:5 1|91 35:5 2|100 74:5 3|73 54:5 4|26 7:5 5|60 70:5 6|46 19:5 7|33 61:5 8|3 25:5 9|9 78:5 10|88 42:6 1|91 29:6 2|5 33:6 3|42 36:6 4|97 21:6 5|24 79:6 6|47 98:6 7|29 36:6 8|34 25:6 9|92 62:6 10|42 77:7 1|65 21:7 2|19 69:7 3|85 48:7 4|71 87:7 5|85 73:7 6|11 1:7 7|47 29:7 8|68 59:7 9|93 18:7 10|99 2:8 1|43 1:8 2|27 76:8 3|62 41:8 4|27 79:8 5|58 34:8 6|66 82:8 7|24 15:8 8|25 82:8 9|18 49:8 10|29 13:9 1|47 85:9 2|99 84:9 3|96 51:9 4|1 92:9 5|70 74:9 6|1 88:9 7|39 1:9 8|64 77:9 9|54 97:9 10|9 65:10 1|12 24:10 2|33 68:10 3|42 87:10 4|52 40:10 5|69 72:10 6|27 99:10 7|73 90:10 8|84 57:10 9|82 3:10 10</relation>
    <relation name="R102" arity="2" nbTuples="100" semantics="soft" defaultCost="infinity">82 86:1 1|68 70:1 2|86 20:1 3|85 45:1 4|12 89:1 5|82 27:1 6|47 67:1 7|33 43:1 8|61 21:1 9|11 39:1 10|56 35:2 1|61 26:2 2|17 14:2 3|77 56:2 4|1 25:2 5|2 29:2 6|64 14:2 7|34 24:2 8|68 66:2 9|11 53:2 10|15 78:3 1|79 13:3 2|77 48:3 3|76 71:3 4|33 80:3 5|52 68:3 6|95 61:3 7|42 89:3 8|36 62:3 9|53 28:3 10|22 74:4 1|62 26:4 2|63 87:4 3|31 56:4 4|38 22:4 5|56 79:4 6|11 63:4 7|99 95:4 8|51 8:4 9|41 86:4 10|1 68:5 1|87 34:5 2|88 23:5 3|64 91:5 4|27 82:5 5|58 50:5 6|26 39:5 7|53 92:5 8|77 6:5 9|16 61:5 10|38 36:6 1|57 12:6 2|53 26:6 3|98 7:6 4|17 67:6 5|62 23:6 6|22 55:6 7|34 43:6 8|98 76:6 9|79 34:6 10|67 55:7 1|6 8:7 2|82 2:7 3|55 97:7 4|31 30:7 5|47 8:7 6|54 59:7 7|60 100:7 8|59 35:7 9|56 27:7 10|23 72:8 1|24 59:8 2|6 38:8 3|25 57:8 4|39 86:8 5|58 28:8 6|35 48:8 7|98 93:8 8|71 6:8 9|71 76:8 10|43 74:9 1|16 61:9 2|40 22:9 3|52 5:9 4|90 98:9 5|10 60:9 6|42 24:9 7|7 18:9 8|2 56:9 9|53 32:9 10|15 20:10 1|46 56:10 2|94 79:10 3|74 99:10 4|22 1:10 5|73 51:10 6|18 32:10 7|7 33:10 8|60 30:10 9|26 79:10 10</relation>
    <relation name="R103" arity="2" nbTuples="100" semantics="soft" defaultCost="infinity">41 41:1 1|20 41:1 2|24 39:1 3|49 7:1 4|1 20:1 5|38 77:1 6|72 56:1 7|28 63:1 8|7 11:1 9|86 34:1 10|77 14:2 1|89 75:2 2|67 22:2 3|79 54:2 4|65 95:2 5|60 63:2 6|74 15:2 7|54 63:2 8|77 28:2 9|42 69:2 10|68 73:3 1|26 44:3 2|87 25:3 3|30 69:3 4|70 62:3 5|98 69:3 6|82 40:3 7|1 6:3 8|49 60:3 9|67 71:3 10|86 80:4 1|33 19:4 2|63 19:4 3|5 38:4 4|66 1:4 5|41 72:4 6|98 78:4 7|4 34:4 8|75 68:4 9|42 13:4 10|77 51:5 1|15 98:5 2|4 63:5 3|78 98:5 4|36 57:5 5|22 75:5 6|53 77:5 7|58 75:5 8|68 57:5 9|29 70:5 10|40 2:6 1|15 13:6 2|92 23:6 3|50 36:6 4|20 27:6 5|65 9:6 6|7 61:6 7|35 36:6 8|66 1:6 9|26 22:6 10|13 37:7 1|65 44:7 2|45 7:7 3|42 7:7 4|36 12:7 5|6 63:7 6|89 62:7 7|6 51:7 8|70 59:7 9|97 87:7 10|37 57:8 1|82 44:8 2|30 28:8 3|18 35:8 4|16 70:8 5|71 16:8 6|91 91:8 7|67 21:8 8|61 42:8 9|70 37:8 10|25 54:9 1|30 51:9 2|16 84:9 3|24 67:9 4|95 56:9 5|31 60:9 6|57 63:9 7|60 85:9 8|54 63:9 9|94 24:9 10|13 84:10 1|62 50:10 2|51 42:10 3|59 10:10 4|12 60:10 5|19 65:10 6|53 68:10 7|23 51:10 8|44 45:10 9|61 45:10 10</relation>
    <relation name="R104" arity="2" nbTuples="100" semantics="soft" defaultCost="infinity">33 90:1 1|11 72:1 2|29 63:1 3|68 22:1 4|76 85:1 5|87 80:1 6|49 69:1 7|97 24:1 8|11 47:1 9|62 100:1 10|48 18:2 1|89 12:2 2|71 2:2 3|72 46:2 4|39 32:2 5|38 81:2 6|30 54:2 7|12 23:2 8|63 76:2 9|29 32:2 10|76 93:3 1|62 15:3 2|81 8:3 3|82 87:3 4|23 15:3 5|47 16:3 6|99 51:3 7|68 6:3 8|66 50:3 9|91 85:3 10|66 94:4 1|65 15:4 2|20 88:4 3|93 52:4 4|80 35:4 5|89 66:4 6|26 52:4 7|8 99:4 8|100 12:4 9|6 85:4 10|87 58:5 1|13 88:5 2|51 96:5 3|11 77:5 4|79 53:5 5|16 18:5 6|66 25:5 7|35 89:5 8|57 41:5 9|98 32:5 10|2 21:6 1|18 65:6 2|29 12:6 3|31 100:6 4|21 13:6 5|47 29:6 6|96 59:6 7|100 53:6 8|37 47:6 9|56 86:6 10|63 31:7 1|8 46:7 2|56 74:7 3|42 32:7 4|64 55:7 5|67 71:7 6|55 33:7 7|29 99:7 8|77 48:7 9|86 49:7 10|96 81:8 1|98 90:8 2|4 73:8 3|14 78:8 4|64 26:8 5|56 78:8 6|50 30:8 7|2 6:8 8|60 68:8 9|20 65:8 10|23 78:9 1|89 55:9 2|10 67:9 3|31 30:9 4|42 24:9 5|26 37:9 6|57 69:9 7|27 22:9 8|17 45:9 9|90 8:9 10|52 84:10 1|42 56:10 2|51 5:10 3|63 69:10 4|57 79:10 5|13 34:10 6|72 90:10 7|66 6:10 8|34 33:10 9|97 5:10 10</relation>
    <relation name="R105" arity="2" nbTuples="100" semantics="soft" defaultCost="infinity">84 86:1 1|75 26:1 2|78 82:1 3|49 6:1 4|15 60:1 5|70 38:1 6|12 25:1 7|5 85:1 8|87 22:1 9|76 77:1 10|63 94:2 1|61 73:2 2|41 72:2 3|7 69:2 4|79 94:2 5|64 63:2 6|92 76:2 7|35 98:2 8|67 71:2 9|36 20:2 10|91 13:3 1|15 15:3 2|40 60:3 3|7 16:3 4|29 84:3 5|62 92:3 6|31 32:3 7|22 78:3 8|5 84:3 9|54 22:3 10|90 27:4 1|54 80:4 2|42 74:4 3|4 18:4 4|77 51:4 5|43 34:4 6|22 8:4 7|31 59:4 8|37 78:4 9|19 42:4 10|79 89:5 1|13 80:5 2|79 67:5 3|11 23:5 4|65 77:5 5|20 14:5 6|34 8:5 7|26 33:5 8|85 63:5 9|35 28:5 10|54 48:6 1|60 32:6 2|61 76:6 3|30 12:6 4|54 48:6 5|79 69:6 6|66 3:6 7|60 14:6 8|41 89:6 9|66 89:6 10|55 28:7 1|62 25:7 2|67 29:7 3|43 86:7 4|60 20:7 5|5 63:7 6|92 61:7 7|96 58:7 8|54 29:7 9|13 12:7 10|68 42:8 1|76 23:8 2|74 68:8 3|54 2:8 4|48 85:8 5|41 22:8 6|70 98:8 7|75 49:8 8|8 33:8 9|73 6:8 10|31 32:9 1|22 95:9 2|32 64:9 3|79 81:9 4|85 23:9 5|75 91:9 6|72 90:9 7|62 73:9 8|85 25:9 9|87 44:9 10|26 42:10 1|22 19:10 2|24 17:10 3|11 13:10 4|58 76:10 5|12 3:10 6|45 35:10 7|44 98:10 8|69 19:10 9|88 99:10 10</relation>
    <relation name="R106" arity="2" nbTuples="100" semantics="soft" defaultCost="infinity">44 64:1 1|35 98:1 2|4 49:1 3|90 85:1 4|61 73:1 5|26 14:1 6|27 85:1 7|66 30:1 8|29 93:1 9|24 2:1 10|23 19:2 1|32 91:2 2|24 82:2 3|38 42:2 4|98 22:2 5|3 52:2 6|16 23:2 7|100 51:2 8|83 7:2 9|67 95:2 10|35 42:3 1|76 58:3 2|80 24:3 3|73 97:3 4|3 48:3 5|41 31:3 6|83 33:3 7|50 82:3 8|74 33:3 9|48 12:3 10|76 73:4 1|88 72:4 2|6 86:4 3|40 6:4 4|90 7:4 5|47 17:4 6|44 100:4 7|73 32:4 8|67 44:4 9|73 9:4 10|95 75:5 1|53 24:5 2|68 46:5 3|31 96:5 4|22 70:5 5|100 44:5 6|13 67:5 7|93 49:5 8|76 27:5 9|98 56:5 10|59 98:6 1|35 62:6 2|72 78:6 3|92 49:6 4|29 7:6 5|43 84:6 6|48 27:6 7|39 25:6 8|69 96:6 9|8 1:6 10|76 39:7 1|29 1:7 2|87 14:7 3|83 32:7 4|16 1:7 5|24 59:7 6|98 7:7 7|28 98:7 8|25 28:7 9|88 64:7 10|91 84:8 1|49 79:8 2|74 19:8 3|8 41:8 4|74 25:8 5|29 80:8 6|19 13:8 7|27 58:8 8|82 86:8 9|94 45:8 10|38 71:9 1|29 82:9 2|38 45:9 3|71 18:9 4|35 94:9 5|58 79:9 6|13 11:9 7|15 22:9 8|61 72:9 9|69 93:9 10|24 91:10 1|31 15:10 2|10 88:10 3|20 22:10 4|55 80:10 5|8 34:10 6|89 51:10 7|68 75:10 8|1 25:10 9|41 48:10 10</relation>
    <relation name="R107" arity="2" nbTuples="100" semantics="soft" defaultCost="infinity">78 24:1 1|33 69:1 2|72 71:1 3|10 71:1 4|5 63:1 5|26 10:1 6|98 2:1 7|38 6:1 8|30 92:1 9|69 76:1 10|26 16:2 1|62 39:2 2|3 80:2 3|50 72:2 4|99 16:2 5|65 72:2 6|28 90:2 7|87 38:2 8|59 3:2 9|68 93:2 10|64 15:3 1|98 36:3 2|20 84:3 3|85 8:3 4|39 31:3 5|95 43:3 6|92 56:3 7|73 83:3 8|58 19:3 9|64 13:3 10|53 21:4 1|46 82:4 2|28 47:4 3|76 2:4 4|11 26:4 5|28 78:4 6|39 8:4 7|61 70:4 8|95 62:4 9|60 95:4 10|65 52:5 1|33 81:5 2|67 46:5 3|92 3:5 4|78 71:5 5|43 91:5 6|41 69:5 7|29 56:5 8|93 8:5 9|6 91:5 10|61 3:6 1|2 66:6 2|81 7:6 3|23 20:6 4|67 79:6 5|84 51:6 6|14 36:6 7|4 98:6 8|47 83:6 9|87 86:6 10|47 32:7 1|41 30:7 2|69 48:7 3|83 61:7 4|31 48:7 5|13 78:7 6|17 19:7 7|62 11:7 8|17 27:7 9|14 96:7 10|1 29:8 1|6 80:8 2|9 11:8 3|16 96:8 4|2 16:8 5|44 44:8 6|54 56:8 7|43 79:8 8|64 51:8 9|16 76:8 10|94 34:9 1|86 35:9 2|61 86:9 3|63 56:9 4|14 16:9 5|5 17:9 6|93 23:9 7|23 51:9 8|49 94:9 9|95 38:9 10|86 55:10 1|94 8:10 2|58 62:10 3|95 36:10 4|100 51:10 5|4 48:10 6|51 75:10 7|98 13:10 8|82 78:10 9|80 50:10 10</relation>
    <relation name="R108" arity="2" nbTuples="100" semantics="soft" defaultCost="infinity">48 64:1 1|58 50:1 2|6 74:1 3|31 57:1 4|99 56:1 5|29 41:1 6|82 25:1 7|73 48:1 8|84 45:1 9|65 100:1 10|40 5:2 1|56 65:2 2|90 4:2 3|72 48:2 4|23 84:2 5|76 74:2 6|22 38:2 7|90 69:2 8|24 10:2 9|98 7:2 10|100 16:3 1|47 90:3 2|64 26:3 3|96 22:3 4|40 32:3 5|20 41:3 6|12 74:3 7|96 60:3 8|38 77:3 9|70 88:3 10|63 91:4 1|94 100:4 2|86 40:4 3|70 39:4 4|38 13:4 5|59 39:4 6|4 53:4 7|23 84:4 8|90 33:4 9|60 40:4 10|61 48:5 1|35 100:5 2|100 75:5 3|77 36:5 4|15 5:5 5|6 48:5 6|14 90:5 7|72 78:5 8|99 93:5 9|40 33:5 10|57 81:6 1|41 59:6 2|40 45:6 3|97 2:6 4|12 11:6 5|80 65:6 6|75 16:6 7|29 14:6 8|68 58:6 9|13 19:6 10|4 4:7 1|85 94:7 2|55 7:7 3|85 39:7 4|8 51:7 5|57 63:7 6|37 14:7 7|11 8:7 8|99 43:7 9|26 94:7 10|21 62:8 1|34 31:8 2|98 80:8 3|16 59:8 4|5 3:8 5|41 35:8 6|56 78:8 7|62 41:8 8|80 61:8 9|12 31:8 10|52 32:9 1|64 41:9 2|43 29:9 3|46 47:9 4|43 52:9 5|64 2:9 6|8 91:9 7|51 89:9 8|51 47:9 9|91 32:9 10|98 47:10 1|3 9:10 2|7 16:10 3|38 90:10 4|75 43:10 5|29 76:10 6|95 78:10 7|84 68:10 8|34 98:10 9|34 72:10 10</relation>
    <relation name="R109" arity="2" nbTuples="100" semantics="soft" defaultCost="infinity">47 54:1 1|60 97:1 2|57 1:1 3|5 77:1 4|3 64:1 5|35 42:1 6|27 36:1 7|63 95:1 8|34 24:1 9|68 77:1 10|25 24:2 1|22 51:2 2|79 39:2 3|41 45:2 4|65 5:2 5|95 58:2 6|57 42:2 7|84 50:2 8|58 13:2 9|55 16:2 10|40 13:3 1|50 38:3 2|86 95:3 3|35 26:3 4|23 78:3 5|99 56:3 6|35 84:3 7|31 1:3 8|8 85:3 9|2 6:3 10|29 43:4 1|29 14:4 2|77 94:4 3|78 24:4 4|48 9:4 5|89 29:4 6|58 33:4 7|13 54:4 8|29 31:4 9|48 90:4 10|76 1:5 1|37 2:5 2|89 73:5 3|16 66:5 4|48 35:5 5|51 80:5 6|11 16:5 7|90 82:5 8|84 56:5 9|33 90:5 10|74 99:6 1|11 90:6 2|80 66:6 3|61 87:6 4|42 59:6 5|29 33:6 6|27 69:6 7|32 42:6 8|24 86:6 9|47 41:6 10|64 24:7 1|78 80:7 2|72 87:7 3|80 46:7 4|60 63:7 5|88 69:7 6|87 17:7 7|40 87:7 8|1 33:7 9|94 93:7 10|38 52:8 1|13 85:8 2|98 36:8 3|95 9:8 4|29 77:8 5|23 63:8 6|72 80:8 7|4 9:8 8|58 31:8 9|77 69:8 10|59 76:9 1|57 2:9 2|52 41:9 3|39 29:9 4|52 25:9 5|12 7:9 6|81 13:9 7|81 12:9 8|70 86:9 9|31 24:9 10|82 82:10 1|14 11:10 2|19 39:10 3|21 100:10 4|36 31:10 5|80 62:10 6|89 51:10 7|80 39:10 8|92 33:10 9|72 53:10 10</relation>
    <relation name="R110" arity="2" nbTuples="100" semantics="soft" defaultCost="infinity">98 28:1 1|70 1:1 2|29 80:1 3|18 91:1 4|83 18:1 5|8 97:1 6|92 82:1 7|22 46:1 8|91 76:1 9|66 78:1 10|48 83:2 1|80 73:2 2|27 26:2 3|100 58:2 4|50 12:2 5|82 80:2 6|53 72:2 7|58 46:2 8|6 45:2 9|97 16:2 10|60 41:3 1|42 60:3 2|83 81:3 3|81 66:3 4|43 67:3 5|11 40:3 6|98 42:3 7|60 95:3 8|55 42:3 9|59 8:3 10|80 44:4 1|94 82:4 2|25 1:4 3|13 21:4 4|99 11:4 5|92 20:4 6|56 10:4 7|13 19:4 8|95 13:4 9|64 89:4 10|50 71:5 1|87 72:5 2|63 75:5 3|20 13:5 4|21 77:5 5|31 74:5 6|65 64:5 7|44 74:5 8|81 67:5 9|44 28:5 10|79 61:6 1|13 28:6 2|34 71:6 3|98 36:6 4|10 75:6 5|33 59:6 6|97 42:6 7|26 84:6 8|20 56:6 9|19 64:6 10|27 18:7 1|67 72:7 2|50 19:7 3|34 39:7 4|45 58:7 5|98 47:7 6|46 62:7 7|64 34:7 8|64 46:7 9|42 35:7 10|6 80:8 1|1 84:8 2|75 62:8 3|32 68:8 4|10 77:8 5|53 25:8 6|41 47:8 7|75 63:8 8|14 34:8 9|11 72:8 10|11 40:9 1|35 6:9 2|4 88:9 3|31 5:9 4|45 35:9 5|39 27:9 6|33 41:9 7|23 88:9 8|16 100:9 9|74 86:9 10|20 84:10 1|49 31:10 2|31 62:10 3|16 99:10 4|56 10:10 5|68 49:10 6|88 32:10 7|38 79:10 8|50 73:10 9|89 2:10 10</relation>
    <relation name="R111" arity="2" nbTuples="100" semantics="soft" defaultCost="infinity">56 40:1 1|53 70:1 2|18 76:1 3|16 99:1 4|49 97:1 5|6 82:1 6|92 38:1 7|91 10:1 8|31 10:1 9|37 87:1 10|11 43:2 1|79 26:2 2|69 100:2 3|45 14:2 4|3 80:2 5|42 38:2 6|32 22:2 7|47 44:2 8|89 42:2 9|97 53:2 10|80 78:3 1|15 16:3 2|56 8:3 3|66 52:3 4|25 61:3 5|15 84:3 6|88 62:3 7|48 53:3 8|25 83:3 9|6 75:3 10|45 10:4 1|77 50:4 2|58 80:4 3|57 60:4 4|30 87:4 5|50 30:4 6|97 82:4 7|84 29:4 8|90 79:4 9|35 94:4 10|59 92:5 1|35 12:5 2|41 5:5 3|88 27:5 4|18 37:5 5|64 21:5 6|95 18:5 7|55 3:5 8|100 52:5 9|71 89:5 10|57 33:6 1|22 9:6 2|100 22:6 3|93 22:6 4|3 92:6 5|34 34:6 6|79 8:6 7|94 2:6 8|50 7:6 9|29 58:6 10|50 7:7 1|65 2:7 2|4 69:7 3|20 16:7 4|51 43:7 5|47 14:7 6|24 86:7 7|31 53:7 8|58 76:7 9|37 75:7 10|43 4:8 1|97 75:8 2|92 79:8 3|22 60:8 4|44 25:8 5|44 63:8 6|27 25:8 7|87 84:8 8|76 12:8 9|29 14:8 10|4 79:9 1|53 11:9 2|42 63:9 3|17 17:9 4|89 87:9 5|67 75:9 6|30 81:9 7|100 84:9 8|53 7:9 9|39 60:9 10|37 76:10 1|2 92:10 2|56 33:10 3|98 96:10 4|13 79:10 5|21 4:10 6|54 87:10 7|26 57:10 8|42 48:10 9|1 79:10 10</relation>
    <relation name="R112" arity="2" nbTuples="100" semantics="soft" defaultCost="infinity">66 4:1 1|64 86:1 2|19 1:1 3|37 82:1 4|77 19:1 5|22 62:1 6|92 7:1 7|50 66:1 8|58 26:1 9|40 2:1 10|91 9:2 1|95 77:2 2|19 95:2 3|63 55:2 4|46 77:2 5|80 99:2 6|45 40:2 7|31 26:2 8|78 4:2 9|16 62:2 10|76 76:3 1|15 53:3 2|15 93:3 3|15 56:3 4|15 28:3 5|34 6:3 6|49 2:3 7|23 34:3 8|94 62:3 9|33 92:3 10|69 41:4 1|44 3:4 2|26 54:4 3|15 86:4 4|1 43:4 5|82 23:4 6|19 23:4 7|49 14:4 8|64 52:4 9|34 70:4 10|37 89:5 1|13 67:5 2|19 91:5 3|87 40:5 4|22 31:5 5|19 17:5 6|50 20:5 7|15 90:5 8|27 64:5 9|49 59:5 10|39 80:6 1|67 37:6 2|22 47:6 3|97 13:6 4|96 88:6 5|6 79:6 6|54 3:6 7|77 55:6 8|61 43:6 9|36 98:6 10|93 9:7 1|75 47:7 2|2 38:7 3|15 65:7 4|96 80:7 5|24 6:7 6|60 93:7 7|60 40:7 8|58 73:7 9|44 24:7 10|26 63:8 1|75 60:8 2|36 60:8 3|80 19:8 4|47 83:8 5|73 52:8 6|70 64:8 7|20 97:8 8|92 43:8 9|60 94:8 10|34 63:9 1|81 42:9 2|34 17:9 3|6 40:9 4|91 74:9 5|95 66:9 6|21 90:9 7|31 69:9 8|34 12:9 9|33 89:9 10|46 46:10 1|65 13:10 2|39 63:10 3|50 33:10 4|39 15:10 5|69 93:10 6|60 9:10 7|34 42:10 8|37 6:10 9|27 64:10 10</relation>
    <relation name="R113" arity="2" nbTuples="100" semantics="soft" defaultCost="infinity">45 19:1 1|96 71:1 2|10 51:1 3|37 31:1 4|50 79:1 5|38 97:1 6|51 50:1 7|78 10:1 8|79 17:1 9|75 53:1 10|45 99:2 1|16 31:2 2|82 60:2 3|11 84:2 4|90 19:2 5|73 15:2 6|83 32:2 7|86 81:2 8|32 40:2 9|88 67:2 10|29 59:3 1|41 30:3 2|25 100:3 3|38 70:3 4|68 61:3 5|82 91:3 6|47 58:3 7|87 65:3 8|10 39:3 9|27 4:3 10|15 34:4 1|92 65:4 2|25 87:4 3|75 56:4 4|91 34:4 5|88 36:4 6|76 86:4 7|23 96:4 8|71 8:4 9|15 15:4 10|1 61:5 1|26 51:5 2|94 55:5 3|76 96:5 4|83 7:5 5|75 85:5 6|20 86:5 7|30 71:5 8|81 22:5 9|40 27:5 10|55 86:6 1|51 2:6 2|2 97:6 3|98 31:6 4|27 44:6 5|35 93:6 6|42 37:6 7|41 53:6 8|49 62:6 9|4 56:6 10|24 48:7 1|50 68:7 2|6 29:7 3|50 9:7 4|13 80:7 5|57 55:7 6|65 43:7 7|36 39:7 8|90 26:7 9|49 16:7 10|91 17:8 1|13 26:8 2|100 22:8 3|81 23:8 4|16 87:8 5|53 11:8 6|22 81:8 7|89 89:8 8|2 20:8 9|85 41:8 10|24 75:9 1|47 26:9 2|77 90:9 3|94 40:9 4|86 34:9 5|87 29:9 6|63 68:9 7|16 90:9 8|25 34:9 9|79 88:9 10|95 36:10 1|40 97:10 2|40 92:10 3|44 36:10 4|21 41:10 5|7 5:10 6|69 81:10 7|54 70:10 8|28 22:10 9|53 73:10 10</relation>
  </relations>
  <GuiPresentation type="ADCOP" benchmark="RandomDCOP" name="instance7" model="TKC" nbAgents="20" domainSize="10" density="0" tightness="0" nbConstraints="114" nbTuples="100" />
</instance>
