# Supplementary material for: A local cost simulation-based algorithm to solve distributed constraint optimization problems
Source: PeerJ Comput Sci. 2023 Mar 17;9:e1296. doi: 10.7717/peerj-cs.1296 (PMC10280401; doi:10.7717/peerj-cs.1296)
Supplement: Supplemental Information 1 [file peerj-cs-09-1296-s001.zip › code/DCOP_LCS/problem/ADCOP20_10_0.6/RANDOM_ADCOP_20_10_density_0.6_8.xml]

<instance>
  <presentation name="instance8" type="ADCOP" benchmark="RandomDCOP" model="Simple" constraintModel="TKC" format="XDisCSP 1.0" />
  <agents nbAgents="20">
    <agent name="A1" id="1" description="Agent 1" />
    <agent name="A2" id="2" description="Agent 2" />
    <agent name="A3" id="3" description="Agent 3" />
    <agent name="A4" id="4" description="Agent 4" />
    <agent name="A5" id="5" description="Agent 5" />
    <agent name="A6" id="6" description="Agent 6" />
    <agent name="A7" id="7" description="Agent 7" />
    <agent name="A8" id="8" description="Agent 8" />
    <agent name="A9" id="9" description="Agent 9" />
    <agent name="A10" id="10" description="Agent 10" />
    <agent name="A11" id="11" description="Agent 11" />
    <agent name="A12" id="12" description="Agent 12" />
    <agent name="A13" id="13" description="Agent 13" />
    <agent name="A14" id="14" description="Agent 14" />
    <agent name="A15" id="15" description="Agent 15" />
    <agent name="A16" id="16" description="Agent 16" />
    <agent name="A17" id="17" description="Agent 17" />
    <agent name="A18" id="18" description="Agent 18" />
    <agent name="A19" id="19" description="Agent 19" />
    <agent name="A20" id="20" description="Agent 20" />
  </agents>
  <domains nbDomains="1">
    <domain name="D1" nbValues="10">1..10</domain>
  </domains>
  <variables nbVariables="20">
    <variable agent="A1" name="X1.1" id="1" domain="D1" description="variable 1.1" />
    <variable agent="A2" name="X2.1" id="1" domain="D1" description="variable 2.1" />
    <variable agent="A3" name="X3.1" id="1" domain="D1" description="variable 3.1" />
    <variable agent="A4" name="X4.1" id="1" domain="D1" description="variable 4.1" />
    <variable agent="A5" name="X5.1" id="1" domain="D1" description="variable 5.1" />
    <variable agent="A6" name="X6.1" id="1" domain="D1" description="variable 6.1" />
    <variable agent="A7" name="X7.1" id="1" domain="D1" description="variable 7.1" />
    <variable agent="A8" name="X8.1" id="1" domain="D1" description="variable 8.1" />
    <variable agent="A9" name="X9.1" id="1" domain="D1" description="variable 9.1" />
    <variable agent="A10" name="X10.1" id="1" domain="D1" description="variable 10.1" />
    <variable agent="A11" name="X11.1" id="1" domain="D1" description="variable 11.1" />
    <variable agent="A12" name="X12.1" id="1" domain="D1" description="variable 12.1" />
    <variable agent="A13" name="X13.1" id="1" domain="D1" description="variable 13.1" />
    <variable agent="A14" name="X14.1" id="1" domain="D1" description="variable 14.1" />
    <variable agent="A15" name="X15.1" id="1" domain="D1" description="variable 15.1" />
    <variable agent="A16" name="X16.1" id="1" domain="D1" description="variable 16.1" />
    <variable agent="A17" name="X17.1" id="1" domain="D1" description="variable 17.1" />
    <variable agent="A18" name="X18.1" id="1" domain="D1" description="variable 18.1" />
    <variable agent="A19" name="X19.1" id="1" domain="D1" description="variable 19.1" />
    <variable agent="A20" name="X20.1" id="1" domain="D1" description="variable 20.1" />
  </variables>
  <constraints nbConstraints="114">
    <constraint name="C0" model="TKC" arity="2" scope="X1.1 X7.1" reference="R0" />
    <constraint name="C1" model="TKC" arity="2" scope="X2.1 X16.1" reference="R1" />
    <constraint name="C2" model="TKC" arity="2" scope="X3.1 X7.1" reference="R2" />
    <constraint name="C3" model="TKC" arity="2" scope="X7.1 X20.1" reference="R3" />
    <constraint name="C4" model="TKC" arity="2" scope="X8.1 X17.1" reference="R4" />
    <constraint name="C5" model="TKC" arity="2" scope="X8.1 X18.1" reference="R5" />
    <constraint name="C6" model="TKC" arity="2" scope="X16.1 X17.1" reference="R6" />
    <constraint name="C7" model="TKC" arity="2" scope="X4.1 X14.1" reference="R7" />
    <constraint name="C8" model="TKC" arity="2" scope="X7.1 X14.1" reference="R8" />
    <constraint name="C9" model="TKC" arity="2" scope="X12.1 X19.1" reference="R9" />
    <constraint name="C10" model="TKC" arity="2" scope="X10.1 X16.1" reference="R10" />
    <constraint name="C11" model="TKC" arity="2" scope="X5.1 X11.1" reference="R11" />
    <constraint name="C12" model="TKC" arity="2" scope="X4.1 X16.1" reference="R12" />
    <constraint name="C13" model="TKC" arity="2" scope="X6.1 X11.1" reference="R13" />
    <constraint name="C14" model="TKC" arity="2" scope="X13.1 X14.1" reference="R14" />
    <constraint name="C15" model="TKC" arity="2" scope="X5.1 X7.1" reference="R15" />
    <constraint name="C16" model="TKC" arity="2" scope="X17.1 X19.1" reference="R16" />
    <constraint name="C17" model="TKC" arity="2" scope="X14.1 X15.1" reference="R17" />
    <constraint name="C18" model="TKC" arity="2" scope="X5.1 X9.1" reference="R18" />
    <constraint name="C19" model="TKC" arity="2" scope="X6.1 X8.1" reference="R19" />
    <constraint name="C20" model="TKC" arity="2" scope="X12.1 X14.1" reference="R20" />
    <constraint name="C21" model="TKC" arity="2" scope="X1.1 X19.1" reference="R21" />
    <constraint name="C22" model="TKC" arity="2" scope="X12.1 X20.1" reference="R22" />
    <constraint name="C23" model="TKC" arity="2" scope="X10.1 X15.1" reference="R23" />
    <constraint name="C24" model="TKC" arity="2" scope="X18.1 X20.1" reference="R24" />
    <constraint name="C25" model="TKC" arity="2" scope="X1.1 X5.1" reference="R25" />
    <constraint name="C26" model="TKC" arity="2" scope="X5.1 X19.1" reference="R26" />
    <constraint name="C27" model="TKC" arity="2" scope="X5.1 X12.1" reference="R27" />
    <constraint name="C28" model="TKC" arity="2" scope="X8.1 X10.1" reference="R28" />
    <constraint name="C29" model="TKC" arity="2" scope="X4.1 X8.1" reference="R29" />
    <constraint name="C30" model="TKC" arity="2" scope="X16.1 X19.1" reference="R30" />
    <constraint name="C31" model="TKC" arity="2" scope="X4.1 X7.1" reference="R31" />
    <constraint name="C32" model="TKC" arity="2" scope="X12.1 X17.1" reference="R32" />
    <constraint name="C33" model="TKC" arity="2" scope="X11.1 X14.1" reference="R33" />
    <constraint name="C34" model="TKC" arity="2" scope="X1.1 X20.1" reference="R34" />
    <constraint name="C35" model="TKC" arity="2" scope="X4.1 X6.1" reference="R35" />
    <constraint name="C36" model="TKC" arity="2" scope="X6.1 X12.1" reference="R36" />
    <constraint name="C37" model="TKC" arity="2" scope="X2.1 X17.1" reference="R37" />
    <constraint name="C38" model="TKC" arity="2" scope="X11.1 X18.1" reference="R38" />
    <constraint name="C39" model="TKC" arity="2" scope="X2.1 X9.1" reference="R39" />
    <constraint name="C40" model="TKC" arity="2" scope="X1.1 X10.1" reference="R40" />
    <constraint name="C41" model="TKC" arity="2" scope="X13.1 X16.1" reference="R41" />
    <constraint name="C42" model="TKC" arity="2" scope="X9.1 X10.1" reference="R42" />
    <constraint name="C43" model="TKC" arity="2" scope="X15.1 X18.1" reference="R43" />
    <constraint name="C44" model="TKC" arity="2" scope="X9.1 X20.1" reference="R44" />
    <constraint name="C45" model="TKC" arity="2" scope="X17.1 X20.1" reference="R45" />
    <constraint name="C46" model="TKC" arity="2" scope="X5.1 X8.1" reference="R46" />
    <constraint name="C47" model="TKC" arity="2" scope="X9.1 X17.1" reference="R47" />
    <constraint name="C48" model="TKC" arity="2" scope="X5.1 X10.1" reference="R48" />
    <constraint name="C49" model="TKC" arity="2" scope="X10.1 X18.1" reference="R49" />
    <constraint name="C50" model="TKC" arity="2" scope="X3.1 X15.1" reference="R50" />
    <constraint name="C51" model="TKC" arity="2" scope="X6.1 X7.1" reference="R51" />
    <constraint name="C52" model="TKC" arity="2" scope="X4.1 X5.1" reference="R52" />
    <constraint name="C53" model="TKC" arity="2" scope="X7.1 X19.1" reference="R53" />
    <constraint name="C54" model="TKC" arity="2" scope="X1.1 X15.1" reference="R54" />
    <constraint name="C55" model="TKC" arity="2" scope="X19.1 X20.1" reference="R55" />
    <constraint name="C56" model="TKC" arity="2" scope="X3.1 X14.1" reference="R56" />
    <constraint name="C57" model="TKC" arity="2" scope="X8.1 X19.1" reference="R57" />
    <constraint name="C58" model="TKC" arity="2" scope="X3.1 X6.1" reference="R58" />
    <constraint name="C59" model="TKC" arity="2" scope="X4.1 X17.1" reference="R59" />
    <constraint name="C60" model="TKC" arity="2" scope="X1.1 X17.1" reference="R60" />
    <constraint name="C61" model="TKC" arity="2" scope="X2.1 X11.1" reference="R61" />
    <constraint name="C62" model="TKC" arity="2" scope="X7.1 X11.1" reference="R62" />
    <constraint name="C63" model="TKC" arity="2" scope="X1.1 X18.1" reference="R63" />
    <constraint name="C64" model="TKC" arity="2" scope="X8.1 X16.1" reference="R64" />
    <constraint name="C65" model="TKC" arity="2" scope="X2.1 X15.1" reference="R65" />
    <constraint name="C66" model="TKC" arity="2" scope="X10.1 X17.1" reference="R66" />
    <constraint name="C67" model="TKC" arity="2" scope="X9.1 X18.1" reference="R67" />
    <constraint name="C68" model="TKC" arity="2" scope="X13.1 X18.1" reference="R68" />
    <constraint name="C69" model="TKC" arity="2" scope="X15.1 X20.1" reference="R69" />
    <constraint name="C70" model="TKC" arity="2" scope="X13.1 X17.1" reference="R70" />
    <constraint name="C71" model="TKC" arity="2" scope="X18.1 X19.1" reference="R71" />
    <constraint name="C72" model="TKC" arity="2" scope="X1.1 X13.1" reference="R72" />
    <constraint name="C73" model="TKC" arity="2" scope="X9.1 X13.1" reference="R73" />
    <constraint name="C74" model="TKC" arity="2" scope="X3.1 X12.1" reference="R74" />
    <constraint name="C75" model="TKC" arity="2" scope="X3.1 X5.1" reference="R75" />
    <constraint name="C76" model="TKC" arity="2" scope="X8.1 X13.1" reference="R76" />
    <constraint name="C77" model="TKC" arity="2" scope="X7.1 X8.1" reference="R77" />
    <constraint name="C78" model="TKC" arity="2" scope="X2.1 X5.1" reference="R78" />
    <constraint name="C79" model="TKC" arity="2" scope="X11.1 X16.1" reference="R79" />
    <constraint name="C80" model="TKC" arity="2" scope="X1.1 X14.1" reference="R80" />
    <constraint name="C81" model="TKC" arity="2" scope="X8.1 X15.1" reference="R81" />
    <constraint name="C82" model="TKC" arity="2" scope="X6.1 X15.1" reference="R82" />
    <constraint name="C83" model="TKC" arity="2" scope="X7.1 X15.1" reference="R83" />
    <constraint name="C84" model="TKC" arity="2" scope="X5.1 X13.1" reference="R84" />
    <constraint name="C85" model="TKC" arity="2" scope="X10.1 X14.1" reference="R85" />
    <constraint name="C86" model="TKC" arity="2" scope="X14.1 X20.1" reference="R86" />
    <constraint name="C87" model="TKC" arity="2" scope="X2.1 X3.1" reference="R87" />
    <constraint name="C88" model="TKC" arity="2" scope="X4.1 X12.1" reference="R88" />
    <constraint name="C89" model="TKC" arity="2" scope="X14.1 X19.1" reference="R89" />
    <constraint name="C90" model="TKC" arity="2" scope="X10.1 X20.1" reference="R90" />
    <constraint name="C91" model="TKC" arity="2" scope="X4.1 X15.1" reference="R91" />
    <constraint name="C92" model="TKC" arity="2" scope="X1.1 X3.1" reference="R92" />
    <constraint name="C93" model="TKC" arity="2" scope="X3.1 X19.1" reference="R93" />
    <constraint name="C94" model="TKC" arity="2" scope="X2.1 X14.1" reference="R94" />
    <constraint name="C95" model="TKC" arity="2" scope="X6.1 X20.1" reference="R95" />
    <constraint name="C96" model="TKC" arity="2" scope="X3.1 X13.1" reference="R96" />
    <constraint name="C97" model="TKC" arity="2" scope="X7.1 X18.1" reference="R97" />
    <constraint name="C98" model="TKC" arity="2" scope="X7.1 X10.1" reference="R98" />
    <constraint name="C99" model="TKC" arity="2" scope="X4.1 X9.1" reference="R99" />
    <constraint name="C100" model="TKC" arity="2" scope="X2.1 X6.1" reference="R100" />
    <constraint name="C101" model="TKC" arity="2" scope="X10.1 X12.1" reference="R101" />
    <constraint name="C102" model="TKC" arity="2" scope="X8.1 X20.1" reference="R102" />
    <constraint name="C103" model="TKC" arity="2" scope="X2.1 X13.1" reference="R103" />
    <constraint name="C104" model="TKC" arity="2" scope="X11.1 X17.1" reference="R104" />
    <constraint name="C105" model="TKC" arity="2" scope="X5.1 X18.1" reference="R105" />
    <constraint name="C106" model="TKC" arity="2" scope="X5.1 X6.1" reference="R106" />
    <constraint name="C107" model="TKC" arity="2" scope="X1.1 X6.1" reference="R107" />
    <constraint name="C108" model="TKC" arity="2" scope="X9.1 X14.1" reference="R108" />
    <constraint name="C109" model="TKC" arity="2" scope="X17.1 X18.1" reference="R109" />
    <constraint name="C110" model="TKC" arity="2" scope="X5.1 X20.1" reference="R110" />
    <constraint name="C111" model="TKC" arity="2" scope="X4.1 X10.1" reference="R111" />
    <constraint name="C112" model="TKC" arity="2" scope="X7.1 X9.1" reference="R112" />
    <constraint name="C113" model="TKC" arity="2" scope="X3.1 X4.1" reference="R113" />
  </constraints>
  <relations nbRelations="114">
    <relation name="R0" arity="2" nbTuples="100" semantics="soft" defaultCost="infinity">48 98:1 1|10 25:1 2|50 7:1 3|22 60:1 4|13 13:1 5|87 49:1 6|8 58:1 7|65 32:1 8|68 83:1 9|99 24:1 10|72 44:2 1|46 68:2 2|10 99:2 3|63 100:2 4|95 62:2 5|74 18:2 6|42 97:2 7|11 20:2 8|45 49:2 9|35 5:2 10|97 96:3 1|53 70:3 2|71 52:3 3|19 52:3 4|30 29:3 5|70 87:3 6|77 30:3 7|80 19:3 8|61 12:3 9|42 93:3 10|59 58:4 1|44 39:4 2|5 35:4 3|44 65:4 4|95 45:4 5|3 64:4 6|22 11:4 7|60 38:4 8|94 85:4 9|63 48:4 10|75 94:5 1|90 6:5 2|39 92:5 3|44 23:5 4|76 46:5 5|60 67:5 6|94 94:5 7|34 50:5 8|66 35:5 9|63 38:5 10|36 86:6 1|48 58:6 2|39 79:6 3|82 21:6 4|50 73:6 5|59 93:6 6|34 69:6 7|65 98:6 8|6 45:6 9|80 39:6 10|32 41:7 1|82 3:7 2|69 62:7 3|33 96:7 4|39 78:7 5|57 75:7 6|55 56:7 7|26 7:7 8|57 66:7 9|55 4:7 10|15 68:8 1|17 88:8 2|42 20:8 3|99 25:8 4|94 67:8 5|46 2:8 6|28 72:8 7|4 15:8 8|25 39:8 9|67 55:8 10|66 85:9 1|74 100:9 2|41 37:9 3|99 39:9 4|84 17:9 5|16 82:9 6|13 20:9 7|81 35:9 8|86 73:9 9|27 39:9 10|53 26:10 1|14 43:10 2|51 98:10 3|89 54:10 4|39 70:10 5|2 21:10 6|77 19:10 7|80 84:10 8|44 44:10 9|47 27:10 10</relation>
    <relation name="R1" arity="2" nbTuples="100" semantics="soft" defaultCost="infinity">100 25:1 1|55 69:1 2|88 67:1 3|42 18:1 4|85 38:1 5|84 50:1 6|34 25:1 7|79 40:1 8|48 38:1 9|51 33:1 10|100 67:2 1|63 2:2 2|76 21:2 3|29 24:2 4|71 81:2 5|96 47:2 6|51 7:2 7|2 37:2 8|8 52:2 9|74 30:2 10|87 47:3 1|96 19:3 2|1 67:3 3|11 87:3 4|42 65:3 5|40 72:3 6|31 35:3 7|87 55:3 8|62 56:3 9|70 51:3 10|1 26:4 1|73 61:4 2|67 24:4 3|35 76:4 4|80 56:4 5|93 2:4 6|97 22:4 7|91 79:4 8|59 56:4 9|16 93:4 10|59 33:5 1|70 79:5 2|13 25:5 3|94 33:5 4|60 100:5 5|72 61:5 6|26 40:5 7|90 28:5 8|10 11:5 9|16 86:5 10|3 68:6 1|51 79:6 2|27 69:6 3|43 77:6 4|4 15:6 5|35 2:6 6|86 24:6 7|63 49:6 8|55 11:6 9|92 66:6 10|88 43:7 1|78 69:7 2|17 96:7 3|44 41:7 4|38 40:7 5|44 86:7 6|38 71:7 7|39 3:7 8|72 92:7 9|35 45:7 10|6 33:8 1|57 42:8 2|55 22:8 3|19 85:8 4|71 89:8 5|93 64:8 6|44 16:8 7|83 96:8 8|18 38:8 9|53 80:8 10|7 6:9 1|46 53:9 2|9 58:9 3|32 32:9 4|13 39:9 5|48 89:9 6|12 33:9 7|67 95:9 8|47 12:9 9|15 53:9 10|97 7:10 1|72 44:10 2|21 50:10 3|34 67:10 4|61 68:10 5|9 3:10 6|85 40:10 7|78 85:10 8|20 70:10 9|45 84:10 10</relation>
    <relation name="R2" arity="2" nbTuples="100" semantics="soft" defaultCost="infinity">40 67:1 1|77 16:1 2|74 68:1 3|8 95:1 4|27 3:1 5|25 55:1 6|21 15:1 7|33 88:1 8|44 51:1 9|61 51:1 10|7 47:2 1|57 52:2 2|96 41:2 3|66 88:2 4|10 60:2 5|22 95:2 6|2 34:2 7|72 68:2 8|3 44:2 9|81 51:2 10|1 76:3 1|64 29:3 2|48 42:3 3|13 12:3 4|34 9:3 5|24 11:3 6|13 35:3 7|5 89:3 8|97 41:3 9|60 88:3 10|20 82:4 1|49 17:4 2|88 20:4 3|2 1:4 4|50 63:4 5|56 92:4 6|95 59:4 7|62 73:4 8|80 97:4 9|4 80:4 10|94 26:5 1|96 90:5 2|24 44:5 3|50 52:5 4|62 88:5 5|19 69:5 6|92 8:5 7|87 30:5 8|22 62:5 9|45 70:5 10|8 93:6 1|22 39:6 2|65 23:6 3|60 99:6 4|32 96:6 5|4 25:6 6|27 70:6 7|64 12:6 8|88 22:6 9|37 45:6 10|12 59:7 1|20 37:7 2|95 61:7 3|39 81:7 4|94 30:7 5|100 54:7 6|41 64:7 7|49 5:7 8|30 9:7 9|29 3:7 10|61 15:8 1|91 2:8 2|70 58:8 3|54 19:8 4|99 63:8 5|36 45:8 6|51 95:8 7|91 5:8 8|68 86:8 9|32 57:8 10|6 13:9 1|34 95:9 2|40 91:9 3|85 13:9 4|26 75:9 5|19 69:9 6|33 63:9 7|20 72:9 8|62 57:9 9|85 25:9 10|65 37:10 1|52 34:10 2|43 61:10 3|70 9:10 4|96 36:10 5|32 66:10 6|51 37:10 7|39 71:10 8|1 15:10 9|72 45:10 10</relation>
    <relation name="R3" arity="2" nbTuples="100" semantics="soft" defaultCost="infinity">89 67:1 1|28 92:1 2|3 90:1 3|52 99:1 4|27 14:1 5|47 94:1 6|93 50:1 7|51 61:1 8|1 37:1 9|90 42:1 10|8 86:2 1|80 62:2 2|14 11:2 3|29 89:2 4|25 77:2 5|92 15:2 6|65 21:2 7|99 30:2 8|27 6:2 9|98 83:2 10|90 14:3 1|4 53:3 2|16 24:3 3|20 28:3 4|9 22:3 5|84 18:3 6|97 73:3 7|53 78:3 8|97 91:3 9|48 2:3 10|56 10:4 1|31 63:4 2|38 86:4 3|42 77:4 4|97 38:4 5|98 10:4 6|17 58:4 7|19 18:4 8|23 11:4 9|43 96:4 10|66 75:5 1|25 61:5 2|69 57:5 3|52 97:5 4|69 72:5 5|16 53:5 6|26 63:5 7|74 79:5 8|90 72:5 9|78 64:5 10|3 7:6 1|17 30:6 2|75 67:6 3|8 53:6 4|34 19:6 5|12 21:6 6|57 75:6 7|77 17:6 8|18 16:6 9|13 40:6 10|44 9:7 1|90 46:7 2|38 44:7 3|24 51:7 4|81 22:7 5|13 83:7 6|15 24:7 7|70 65:7 8|24 11:7 9|17 50:7 10|89 73:8 1|51 14:8 2|46 4:8 3|85 88:8 4|21 55:8 5|42 82:8 6|79 54:8 7|58 39:8 8|71 93:8 9|43 35:8 10|59 12:9 1|32 41:9 2|98 24:9 3|73 31:9 4|27 68:9 5|27 35:9 6|61 99:9 7|77 24:9 8|97 64:9 9|80 100:9 10|59 50:10 1|83 95:10 2|4 27:10 3|47 60:10 4|8 73:10 5|22 51:10 6|91 76:10 7|22 29:10 8|40 12:10 9|16 94:10 10</relation>
    <relation name="R4" arity="2" nbTuples="100" semantics="soft" defaultCost="infinity">91 99:1 1|77 2:1 2|5 30:1 3|79 51:1 4|16 8:1 5|14 89:1 6|73 5:1 7|97 12:1 8|67 8:1 9|72 56:1 10|87 94:2 1|73 9:2 2|16 52:2 3|14 29:2 4|21 42:2 5|61 49:2 6|27 56:2 7|18 68:2 8|16 39:2 9|22 75:2 10|25 2:3 1|20 11:3 2|25 50:3 3|80 14:3 4|18 53:3 5|92 57:3 6|86 58:3 7|49 52:3 8|34 56:3 9|62 32:3 10|91 19:4 1|69 23:4 2|44 10:4 3|94 50:4 4|27 99:4 5|79 20:4 6|53 12:4 7|93 82:4 8|5 46:4 9|94 54:4 10|100 36:5 1|8 75:5 2|22 29:5 3|81 30:5 4|9 83:5 5|31 94:5 6|85 25:5 7|48 3:5 8|57 5:5 9|38 80:5 10|21 63:6 1|87 36:6 2|55 16:6 3|1 39:6 4|52 34:6 5|37 91:6 6|84 19:6 7|70 16:6 8|80 26:6 9|56 97:6 10|2 27:7 1|24 7:7 2|54 71:7 3|28 86:7 4|27 43:7 5|6 29:7 6|78 75:7 7|26 11:7 8|62 37:7 9|15 31:7 10|97 89:8 1|19 59:8 2|14 41:8 3|25 29:8 4|73 49:8 5|1 30:8 6|27 31:8 7|24 3:8 8|30 72:8 9|59 63:8 10|26 80:9 1|24 66:9 2|35 98:9 3|26 1:9 4|45 7:9 5|75 27:9 6|41 17:9 7|86 54:9 8|86 37:9 9|75 76:9 10|13 19:10 1|5 83:10 2|36 61:10 3|68 73:10 4|7 52:10 5|34 18:10 6|23 65:10 7|69 41:10 8|81 79:10 9|98 96:10 10</relation>
    <relation name="R5" arity="2" nbTuples="100" semantics="soft" defaultCost="infinity">11 51:1 1|65 58:1 2|51 65:1 3|45 55:1 4|47 79:1 5|72 20:1 6|20 50:1 7|63 49:1 8|23 5:1 9|42 26:1 10|55 68:2 1|45 59:2 2|100 89:2 3|70 87:2 4|75 25:2 5|85 97:2 6|24 1:2 7|28 74:2 8|82 64:2 9|36 61:2 10|22 48:3 1|29 48:3 2|50 47:3 3|41 68:3 4|58 95:3 5|4 55:3 6|51 61:3 7|48 67:3 8|88 64:3 9|36 57:3 10|83 17:4 1|50 32:4 2|50 26:4 3|97 37:4 4|25 86:4 5|10 58:4 6|64 17:4 7|64 15:4 8|49 22:4 9|72 38:4 10|43 56:5 1|27 43:5 2|45 37:5 3|71 81:5 4|32 34:5 5|9 75:5 6|49 37:5 7|77 86:5 8|23 100:5 9|53 34:5 10|81 42:6 1|48 9:6 2|31 79:6 3|60 13:6 4|30 43:6 5|72 71:6 6|95 81:6 7|72 86:6 8|38 63:6 9|30 93:6 10|76 98:7 1|38 20:7 2|83 30:7 3|1 63:7 4|45 84:7 5|12 7:7 6|58 90:7 7|94 71:7 8|85 80:7 9|61 60:7 10|80 4:8 1|86 60:8 2|54 28:8 3|85 43:8 4|98 97:8 5|86 83:8 6|83 69:8 7|86 34:8 8|82 85:8 9|65 70:8 10|2 38:9 1|30 26:9 2|94 77:9 3|17 35:9 4|21 94:9 5|80 26:9 6|89 16:9 7|52 77:9 8|14 43:9 9|16 13:9 10|95 40:10 1|15 69:10 2|67 52:10 3|56 49:10 4|65 46:10 5|100 26:10 6|7 58:10 7|38 67:10 8|1 100:10 9|99 90:10 10</relation>
    <relation name="R6" arity="2" nbTuples="100" semantics="soft" defaultCost="infinity">14 9:1 1|45 71:1 2|99 35:1 3|95 96:1 4|77 9:1 5|68 30:1 6|57 11:1 7|8 87:1 8|59 50:1 9|40 47:1 10|45 39:2 1|34 95:2 2|76 34:2 3|2 32:2 4|47 100:2 5|47 17:2 6|99 48:2 7|62 19:2 8|92 2:2 9|50 38:2 10|42 23:3 1|65 96:3 2|58 49:3 3|96 90:3 4|96 91:3 5|3 39:3 6|19 36:3 7|16 49:3 8|16 40:3 9|6 82:3 10|42 72:4 1|28 3:4 2|67 11:4 3|1 47:4 4|83 13:4 5|97 46:4 6|6 87:4 7|52 24:4 8|31 41:4 9|97 83:4 10|33 86:5 1|80 75:5 2|83 34:5 3|77 51:5 4|47 43:5 5|58 2:5 6|71 8:5 7|31 82:5 8|97 40:5 9|20 7:5 10|60 18:6 1|36 79:6 2|100 41:6 3|11 16:6 4|98 73:6 5|95 71:6 6|83 9:6 7|4 69:6 8|76 65:6 9|8 61:6 10|49 37:7 1|28 88:7 2|34 55:7 3|58 98:7 4|100 14:7 5|93 68:7 6|29 40:7 7|77 35:7 8|44 2:7 9|13 65:7 10|32 3:8 1|34 38:8 2|76 98:8 3|63 62:8 4|44 28:8 5|66 76:8 6|29 9:8 7|5 58:8 8|26 11:8 9|29 3:8 10|2 66:9 1|86 87:9 2|98 18:9 3|57 98:9 4|29 46:9 5|86 75:9 6|45 71:9 7|48 52:9 8|55 89:9 9|71 1:9 10|32 48:10 1|5 87:10 2|15 21:10 3|79 92:10 4|28 35:10 5|24 63:10 6|38 21:10 7|40 99:10 8|81 81:10 9|86 12:10 10</relation>
    <relation name="R7" arity="2" nbTuples="100" semantics="soft" defaultCost="infinity">26 99:1 1|9 16:1 2|95 17:1 3|3 93:1 4|83 67:1 5|74 41:1 6|2 55:1 7|33 63:1 8|78 22:1 9|52 93:1 10|33 89:2 1|43 7:2 2|82 70:2 3|88 41:2 4|23 42:2 5|12 73:2 6|17 67:2 7|40 98:2 8|23 37:2 9|79 3:2 10|83 50:3 1|79 84:3 2|76 97:3 3|87 60:3 4|74 85:3 5|70 77:3 6|94 98:3 7|94 88:3 8|100 58:3 9|98 93:3 10|60 16:4 1|18 56:4 2|52 80:4 3|54 69:4 4|12 59:4 5|63 68:4 6|3 89:4 7|2 30:4 8|95 72:4 9|48 57:4 10|17 67:5 1|82 80:5 2|96 44:5 3|2 77:5 4|18 2:5 5|31 46:5 6|93 71:5 7|34 59:5 8|31 69:5 9|21 41:5 10|74 47:6 1|79 21:6 2|2 3:6 3|51 60:6 4|20 82:6 5|61 16:6 6|72 96:6 7|27 4:6 8|55 75:6 9|48 73:6 10|31 34:7 1|37 96:7 2|92 92:7 3|88 78:7 4|10 61:7 5|98 41:7 6|57 22:7 7|32 68:7 8|66 29:7 9|21 42:7 10|43 21:8 1|98 63:8 2|71 79:8 3|36 72:8 4|37 51:8 5|32 53:8 6|26 68:8 7|68 67:8 8|31 80:8 9|67 99:8 10|39 5:9 1|52 88:9 2|84 19:9 3|86 42:9 4|44 4:9 5|30 63:9 6|28 79:9 7|36 2:9 8|64 45:9 9|73 18:9 10|12 100:10 1|56 27:10 2|30 90:10 3|18 48:10 4|35 74:10 5|13 26:10 6|9 19:10 7|5 86:10 8|14 59:10 9|62 82:10 10</relation>
    <relation name="R8" arity="2" nbTuples="100" semantics="soft" defaultCost="infinity">13 71:1 1|64 84:1 2|82 77:1 3|64 46:1 4|86 97:1 5|88 3:1 6|20 15:1 7|40 37:1 8|91 80:1 9|88 68:1 10|61 92:2 1|42 21:2 2|44 68:2 3|8 58:2 4|19 58:2 5|60 37:2 6|64 6:2 7|59 25:2 8|41 24:2 9|9 78:2 10|48 4:3 1|4 47:3 2|74 62:3 3|56 70:3 4|75 52:3 5|73 86:3 6|6 5:3 7|86 84:3 8|2 53:3 9|32 90:3 10|7 44:4 1|15 90:4 2|21 75:4 3|4 64:4 4|90 100:4 5|98 36:4 6|64 13:4 7|23 96:4 8|80 22:4 9|90 97:4 10|92 18:5 1|84 11:5 2|30 30:5 3|59 43:5 4|9 46:5 5|95 9:5 6|45 16:5 7|63 17:5 8|70 13:5 9|62 78:5 10|5 66:6 1|35 21:6 2|87 78:6 3|63 7:6 4|85 55:6 5|31 42:6 6|51 86:6 7|81 48:6 8|13 52:6 9|55 80:6 10|18 29:7 1|4 81:7 2|27 19:7 3|47 62:7 4|33 28:7 5|32 89:7 6|17 93:7 7|5 32:7 8|88 30:7 9|15 62:7 10|51 90:8 1|81 68:8 2|31 73:8 3|40 63:8 4|35 69:8 5|61 77:8 6|87 74:8 7|29 38:8 8|58 43:8 9|37 40:8 10|49 33:9 1|17 56:9 2|5 22:9 3|10 25:9 4|42 56:9 5|26 6:9 6|51 36:9 7|91 99:9 8|84 50:9 9|45 78:9 10|79 62:10 1|5 87:10 2|90 39:10 3|97 26:10 4|62 52:10 5|82 65:10 6|88 98:10 7|34 73:10 8|11 49:10 9|17 100:10 10</relation>
    <relation name="R9" arity="2" nbTuples="100" semantics="soft" defaultCost="infinity">52 14:1 1|8 6:1 2|94 27:1 3|25 56:1 4|60 7:1 5|2 94:1 6|59 92:1 7|17 31:1 8|46 89:1 9|14 84:1 10|18 37:2 1|82 6:2 2|95 32:2 3|37 2:2 4|84 28:2 5|46 7:2 6|95 66:2 7|74 45:2 8|71 77:2 9|46 24:2 10|61 47:3 1|77 26:3 2|74 17:3 3|30 24:3 4|80 50:3 5|12 39:3 6|20 88:3 7|90 63:3 8|45 86:3 9|71 35:3 10|46 10:4 1|72 84:4 2|87 44:4 3|91 29:4 4|27 80:4 5|27 42:4 6|12 3:4 7|62 83:4 8|89 41:4 9|94 14:4 10|1 79:5 1|19 35:5 2|67 2:5 3|34 69:5 4|39 85:5 5|49 67:5 6|81 94:5 7|55 11:5 8|83 30:5 9|72 25:5 10|62 14:6 1|88 21:6 2|66 80:6 3|67 52:6 4|39 83:6 5|17 62:6 6|11 62:6 7|55 82:6 8|64 2:6 9|67 22:6 10|14 81:7 1|54 8:7 2|53 16:7 3|95 1:7 4|92 70:7 5|76 28:7 6|50 90:7 7|59 82:7 8|26 21:7 9|32 22:7 10|53 71:8 1|40 35:8 2|38 40:8 3|56 29:8 4|66 98:8 5|42 34:8 6|78 31:8 7|69 14:8 8|50 54:8 9|17 6:8 10|23 11:9 1|49 44:9 2|90 6:9 3|67 25:9 4|1 2:9 5|68 28:9 6|16 66:9 7|21 28:9 8|92 56:9 9|15 68:9 10|34 53:10 1|11 13:10 2|82 9:10 3|26 39:10 4|45 60:10 5|72 52:10 6|58 61:10 7|79 6:10 8|75 45:10 9|44 16:10 10</relation>
    <relation name="R10" arity="2" nbTuples="100" semantics="soft" defaultCost="infinity">77 47:1 1|23 18:1 2|42 3:1 3|60 11:1 4|47 29:1 5|58 55:1 6|21 95:1 7|49 64:1 8|99 25:1 9|85 22:1 10|94 22:2 1|69 96:2 2|40 74:2 3|78 8:2 4|95 83:2 5|69 5:2 6|19 71:2 7|70 46:2 8|79 65:2 9|41 3:2 10|49 51:3 1|40 63:3 2|80 36:3 3|3 16:3 4|44 91:3 5|36 90:3 6|47 41:3 7|32 17:3 8|99 63:3 9|95 69:3 10|55 32:4 1|27 65:4 2|2 48:4 3|25 95:4 4|40 77:4 5|97 68:4 6|46 13:4 7|62 58:4 8|5 28:4 9|68 78:4 10|9 92:5 1|29 90:5 2|92 45:5 3|76 18:5 4|93 33:5 5|47 24:5 6|25 2:5 7|97 61:5 8|51 4:5 9|81 15:5 10|56 24:6 1|5 33:6 2|49 52:6 3|20 94:6 4|86 36:6 5|83 18:6 6|29 96:6 7|21 46:6 8|22 17:6 9|20 66:6 10|81 47:7 1|79 32:7 2|10 92:7 3|61 37:7 4|30 29:7 5|82 99:7 6|55 3:7 7|4 41:7 8|11 27:7 9|77 44:7 10|96 45:8 1|60 62:8 2|67 80:8 3|60 39:8 4|25 56:8 5|12 48:8 6|11 7:8 7|45 16:8 8|54 2:8 9|46 34:8 10|33 27:9 1|3 68:9 2|64 86:9 3|40 22:9 4|34 12:9 5|59 46:9 6|1 80:9 7|28 24:9 8|30 88:9 9|81 15:9 10|2 58:10 1|83 57:10 2|47 68:10 3|21 22:10 4|56 72:10 5|79 30:10 6|13 77:10 7|74 100:10 8|42 21:10 9|29 85:10 10</relation>
    <relation name="R11" arity="2" nbTuples="100" semantics="soft" defaultCost="infinity">3 26:1 1|74 80:1 2|97 65:1 3|13 63:1 4|6 11:1 5|40 14:1 6|7 24:1 7|36 1:1 8|10 73:1 9|34 14:1 10|22 51:2 1|81 5:2 2|34 31:2 3|12 64:2 4|31 46:2 5|55 46:2 6|43 76:2 7|60 69:2 8|67 92:2 9|31 55:2 10|28 88:3 1|60 30:3 2|15 97:3 3|40 39:3 4|48 13:3 5|26 79:3 6|34 78:3 7|74 35:3 8|46 26:3 9|91 96:3 10|35 44:4 1|88 70:4 2|98 35:4 3|54 99:4 4|69 30:4 5|19 100:4 6|64 38:4 7|13 89:4 8|12 12:4 9|73 37:4 10|31 17:5 1|33 69:5 2|53 5:5 3|19 2:5 4|86 26:5 5|32 90:5 6|27 3:5 7|21 48:5 8|44 38:5 9|94 78:5 10|45 45:6 1|79 51:6 2|26 18:6 3|21 57:6 4|12 88:6 5|65 58:6 6|71 57:6 7|94 63:6 8|36 28:6 9|79 40:6 10|3 97:7 1|15 16:7 2|74 20:7 3|45 89:7 4|14 7:7 5|33 2:7 6|56 58:7 7|55 63:7 8|13 96:7 9|83 69:7 10|99 27:8 1|90 65:8 2|63 90:8 3|89 51:8 4|89 58:8 5|3 97:8 6|11 91:8 7|21 66:8 8|93 16:8 9|41 44:8 10|61 97:9 1|90 61:9 2|45 14:9 3|31 76:9 4|72 62:9 5|27 91:9 6|95 55:9 7|63 61:9 8|62 15:9 9|93 52:9 10|36 6:10 1|41 30:10 2|62 65:10 3|95 21:10 4|32 81:10 5|93 57:10 6|38 72:10 7|17 62:10 8|16 93:10 9|57 16:10 10</relation>
    <relation name="R12" arity="2" nbTuples="100" semantics="soft" defaultCost="infinity">86 54:1 1|90 94:1 2|47 74:1 3|76 43:1 4|71 60:1 5|63 49:1 6|18 97:1 7|80 15:1 8|49 27:1 9|40 47:1 10|69 51:2 1|38 28:2 2|3 2:2 3|100 77:2 4|53 29:2 5|96 22:2 6|89 15:2 7|17 66:2 8|49 47:2 9|50 92:2 10|64 95:3 1|43 50:3 2|16 14:3 3|4 94:3 4|31 99:3 5|27 10:3 6|45 96:3 7|27 20:3 8|56 91:3 9|78 25:3 10|47 65:4 1|1 2:4 2|5 71:4 3|91 41:4 4|77 7:4 5|18 80:4 6|27 65:4 7|1 80:4 8|98 54:4 9|84 35:4 10|86 13:5 1|39 26:5 2|18 44:5 3|26 72:5 4|90 16:5 5|89 63:5 6|61 28:5 7|12 9:5 8|6 36:5 9|85 55:5 10|64 90:6 1|28 4:6 2|34 53:6 3|88 89:6 4|94 26:6 5|84 27:6 6|81 25:6 7|31 23:6 8|39 26:6 9|25 53:6 10|80 11:7 1|40 18:7 2|14 35:7 3|80 45:7 4|9 44:7 5|38 29:7 6|82 89:7 7|79 46:7 8|35 65:7 9|18 91:7 10|90 58:8 1|7 92:8 2|82 58:8 3|28 40:8 4|60 45:8 5|91 29:8 6|83 59:8 7|5 34:8 8|93 13:8 9|20 90:8 10|80 3:9 1|59 73:9 2|68 41:9 3|68 57:9 4|79 42:9 5|80 28:9 6|54 41:9 7|48 31:9 8|71 73:9 9|30 42:9 10|59 74:10 1|26 65:10 2|77 18:10 3|46 48:10 4|83 55:10 5|83 54:10 6|83 70:10 7|54 19:10 8|57 35:10 9|79 68:10 10</relation>
    <relation name="R13" arity="2" nbTuples="100" semantics="soft" defaultCost="infinity">60 97:1 1|70 57:1 2|82 90:1 3|85 82:1 4|1 55:1 5|61 67:1 6|97 75:1 7|69 41:1 8|12 68:1 9|60 88:1 10|33 97:2 1|51 55:2 2|31 64:2 3|78 79:2 4|54 41:2 5|83 22:2 6|82 71:2 7|53 63:2 8|73 36:2 9|91 19:2 10|74 34:3 1|28 94:3 2|95 42:3 3|7 3:3 4|96 87:3 5|48 4:3 6|40 18:3 7|71 23:3 8|85 89:3 9|13 21:3 10|23 74:4 1|70 37:4 2|59 27:4 3|41 92:4 4|21 38:4 5|69 62:4 6|38 29:4 7|13 35:4 8|40 78:4 9|23 34:4 10|3 47:5 1|10 9:5 2|56 65:5 3|95 30:5 4|63 92:5 5|69 82:5 6|6 69:5 7|8 85:5 8|29 53:5 9|4 23:5 10|47 20:6 1|16 21:6 2|12 12:6 3|87 58:6 4|13 82:6 5|63 53:6 6|99 38:6 7|73 64:6 8|28 9:6 9|59 40:6 10|77 43:7 1|16 95:7 2|60 96:7 3|17 8:7 4|5 4:7 5|9 46:7 6|38 43:7 7|8 59:7 8|43 99:7 9|53 24:7 10|42 76:8 1|25 31:8 2|6 19:8 3|30 70:8 4|53 18:8 5|82 88:8 6|99 39:8 7|29 44:8 8|29 91:8 9|81 48:8 10|38 60:9 1|70 80:9 2|24 85:9 3|12 85:9 4|76 74:9 5|7 63:9 6|81 48:9 7|83 45:9 8|82 89:9 9|13 97:9 10|69 63:10 1|90 84:10 2|48 31:10 3|72 52:10 4|32 10:10 5|73 8:10 6|18 13:10 7|36 9:10 8|76 61:10 9|24 67:10 10</relation>
    <relation name="R14" arity="2" nbTuples="100" semantics="soft" defaultCost="infinity">58 23:1 1|30 65:1 2|18 22:1 3|26 46:1 4|26 84:1 5|92 35:1 6|60 37:1 7|63 42:1 8|5 84:1 9|97 79:1 10|79 19:2 1|16 36:2 2|87 77:2 3|3 46:2 4|28 59:2 5|30 77:2 6|60 8:2 7|3 96:2 8|98 53:2 9|29 56:2 10|13 6:3 1|94 65:3 2|96 14:3 3|15 32:3 4|47 54:3 5|74 61:3 6|16 94:3 7|60 35:3 8|90 26:3 9|39 18:3 10|23 9:4 1|92 53:4 2|36 55:4 3|45 48:4 4|82 49:4 5|44 92:4 6|49 67:4 7|48 64:4 8|88 24:4 9|86 58:4 10|17 92:5 1|40 61:5 2|87 60:5 3|86 96:5 4|41 54:5 5|53 80:5 6|88 65:5 7|62 91:5 8|88 74:5 9|82 1:5 10|22 17:6 1|17 11:6 2|53 62:6 3|58 26:6 4|79 52:6 5|72 62:6 6|7 77:6 7|79 52:6 8|29 47:6 9|43 61:6 10|18 59:7 1|70 55:7 2|33 24:7 3|18 60:7 4|75 98:7 5|33 23:7 6|69 29:7 7|34 83:7 8|67 73:7 9|100 15:7 10|48 67:8 1|73 51:8 2|75 65:8 3|24 24:8 4|88 72:8 5|97 3:8 6|83 58:8 7|45 91:8 8|68 64:8 9|23 45:8 10|38 55:9 1|25 85:9 2|99 24:9 3|89 88:9 4|86 85:9 5|41 38:9 6|52 72:9 7|64 53:9 8|78 77:9 9|83 14:9 10|58 47:10 1|15 38:10 2|27 21:10 3|95 54:10 4|59 10:10 5|16 9:10 6|45 57:10 7|36 5:10 8|67 22:10 9|72 39:10 10</relation>
    <relation name="R15" arity="2" nbTuples="100" semantics="soft" defaultCost="infinity">14 41:1 1|86 46:1 2|82 83:1 3|99 91:1 4|44 94:1 5|95 66:1 6|52 14:1 7|70 60:1 8|39 30:1 9|56 37:1 10|93 18:2 1|21 89:2 2|76 16:2 3|59 19:2 4|88 74:2 5|95 24:2 6|48 13:2 7|51 61:2 8|46 29:2 9|33 90:2 10|51 97:3 1|3 6:3 2|89 100:3 3|69 99:3 4|1 70:3 5|69 2:3 6|81 96:3 7|87 5:3 8|14 90:3 9|90 73:3 10|40 30:4 1|29 84:4 2|85 97:4 3|55 22:4 4|87 79:4 5|71 5:4 6|47 14:4 7|59 55:4 8|11 2:4 9|13 7:4 10|8 35:5 1|90 36:5 2|77 37:5 3|45 8:5 4|81 49:5 5|42 42:5 6|94 36:5 7|73 9:5 8|53 45:5 9|45 64:5 10|11 92:6 1|44 71:6 2|86 2:6 3|51 53:6 4|29 93:6 5|77 63:6 6|12 66:6 7|20 43:6 8|31 88:6 9|98 37:6 10|78 65:7 1|92 76:7 2|64 52:7 3|50 57:7 4|71 5:7 5|43 15:7 6|50 99:7 7|6 83:7 8|92 53:7 9|56 25:7 10|85 58:8 1|9 16:8 2|91 14:8 3|65 59:8 4|54 35:8 5|33 20:8 6|73 33:8 7|36 66:8 8|91 100:8 9|23 1:8 10|26 100:9 1|11 22:9 2|48 96:9 3|60 2:9 4|45 26:9 5|16 53:9 6|44 50:9 7|71 35:9 8|44 22:9 9|21 82:9 10|23 20:10 1|57 81:10 2|89 10:10 3|88 38:10 4|46 34:10 5|36 6:10 6|85 23:10 7|54 4:10 8|70 81:10 9|8 77:10 10</relation>
    <relation name="R16" arity="2" nbTuples="100" semantics="soft" defaultCost="infinity">98 94:1 1|42 88:1 2|12 71:1 3|85 1:1 4|14 41:1 5|81 42:1 6|1 80:1 7|58 87:1 8|42 85:1 9|88 75:1 10|56 33:2 1|86 19:2 2|24 63:2 3|38 24:2 4|36 95:2 5|21 6:2 6|14 31:2 7|41 79:2 8|76 83:2 9|19 12:2 10|26 60:3 1|71 85:3 2|84 10:3 3|95 7:3 4|83 67:3 5|45 57:3 6|60 25:3 7|15 98:3 8|88 53:3 9|37 88:3 10|87 9:4 1|46 8:4 2|27 16:4 3|66 30:4 4|74 40:4 5|92 18:4 6|64 72:4 7|5 85:4 8|73 53:4 9|4 10:4 10|77 9:5 1|4 33:5 2|90 30:5 3|26 53:5 4|70 43:5 5|4 73:5 6|62 16:5 7|21 27:5 8|34 59:5 9|97 82:5 10|82 45:6 1|4 84:6 2|57 60:6 3|74 85:6 4|76 11:6 5|41 76:6 6|6 45:6 7|32 11:6 8|70 29:6 9|27 21:6 10|21 98:7 1|66 78:7 2|14 66:7 3|34 65:7 4|8 59:7 5|44 18:7 6|31 35:7 7|89 69:7 8|10 3:7 9|47 56:7 10|25 92:8 1|41 39:8 2|91 58:8 3|35 82:8 4|51 65:8 5|1 63:8 6|79 23:8 7|47 93:8 8|43 11:8 9|88 29:8 10|32 82:9 1|70 95:9 2|53 86:9 3|1 40:9 4|36 18:9 5|14 85:9 6|28 66:9 7|3 51:9 8|46 74:9 9|97 59:9 10|61 58:10 1|98 84:10 2|29 11:10 3|14 6:10 4|59 87:10 5|7 13:10 6|68 68:10 7|45 1:10 8|42 47:10 9|13 4:10 10</relation>
    <relation name="R17" arity="2" nbTuples="100" semantics="soft" defaultCost="infinity">35 18:1 1|37 92:1 2|42 56:1 3|7 72:1 4|52 78:1 5|46 49:1 6|83 51:1 7|50 84:1 8|85 16:1 9|47 26:1 10|64 12:2 1|59 99:2 2|42 58:2 3|28 35:2 4|48 1:2 5|55 68:2 6|86 97:2 7|37 60:2 8|66 57:2 9|44 91:2 10|59 57:3 1|44 47:3 2|64 84:3 3|19 23:3 4|93 53:3 5|35 30:3 6|61 13:3 7|2 90:3 8|59 51:3 9|63 14:3 10|95 42:4 1|63 25:4 2|65 45:4 3|4 6:4 4|69 69:4 5|84 60:4 6|11 67:4 7|100 50:4 8|40 85:4 9|62 27:4 10|70 17:5 1|100 42:5 2|96 81:5 3|62 56:5 4|41 83:5 5|10 6:5 6|19 87:5 7|62 60:5 8|90 79:5 9|27 60:5 10|35 65:6 1|59 63:6 2|97 25:6 3|14 7:6 4|90 94:6 5|26 3:6 6|55 39:6 7|40 31:6 8|11 43:6 9|32 18:6 10|87 31:7 1|97 84:7 2|39 11:7 3|74 90:7 4|92 9:7 5|55 87:7 6|37 78:7 7|77 7:7 8|28 26:7 9|36 86:7 10|16 7:8 1|62 88:8 2|95 53:8 3|2 37:8 4|32 67:8 5|93 48:8 6|70 45:8 7|97 6:8 8|42 97:8 9|44 15:8 10|10 19:9 1|82 15:9 2|34 18:9 3|57 38:9 4|37 86:9 5|61 66:9 6|50 44:9 7|75 22:9 8|49 99:9 9|77 21:9 10|81 87:10 1|67 99:10 2|39 100:10 3|29 26:10 4|8 29:10 5|100 13:10 6|8 83:10 7|53 4:10 8|93 6:10 9|93 79:10 10</relation>
    <relation name="R18" arity="2" nbTuples="100" semantics="soft" defaultCost="infinity">3 10:1 1|43 56:1 2|76 49:1 3|84 43:1 4|23 43:1 5|22 39:1 6|10 56:1 7|91 57:1 8|68 77:1 9|90 22:1 10|42 90:2 1|28 41:2 2|22 98:2 3|98 34:2 4|39 44:2 5|37 98:2 6|6 83:2 7|32 42:2 8|91 8:2 9|22 12:2 10|25 26:3 1|7 44:3 2|59 21:3 3|13 20:3 4|11 69:3 5|3 54:3 6|50 2:3 7|86 73:3 8|30 46:3 9|93 12:3 10|26 1:4 1|15 1:4 2|100 87:4 3|42 53:4 4|78 93:4 5|50 57:4 6|50 43:4 7|83 9:4 8|44 25:4 9|20 3:4 10|96 9:5 1|95 42:5 2|23 83:5 3|25 58:5 4|43 78:5 5|41 14:5 6|34 27:5 7|63 41:5 8|15 45:5 9|41 54:5 10|17 35:6 1|2 46:6 2|83 32:6 3|82 80:6 4|66 37:6 5|86 60:6 6|36 25:6 7|1 79:6 8|57 26:6 9|51 9:6 10|28 30:7 1|82 48:7 2|95 94:7 3|87 64:7 4|82 86:7 5|64 69:7 6|8 19:7 7|51 84:7 8|33 6:7 9|38 48:7 10|50 97:8 1|46 46:8 2|69 21:8 3|92 53:8 4|95 11:8 5|5 5:8 6|53 52:8 7|28 39:8 8|37 58:8 9|50 76:8 10|83 39:9 1|53 20:9 2|25 1:9 3|4 36:9 4|94 97:9 5|28 49:9 6|96 100:9 7|94 89:9 8|16 81:9 9|24 13:9 10|91 35:10 1|66 31:10 2|55 76:10 3|18 43:10 4|60 51:10 5|85 28:10 6|30 50:10 7|24 99:10 8|1 60:10 9|21 72:10 10</relation>
    <relation name="R19" arity="2" nbTuples="100" semantics="soft" defaultCost="infinity">19 31:1 1|50 93:1 2|76 91:1 3|13 93:1 4|79 99:1 5|20 44:1 6|3 72:1 7|82 36:1 8|33 98:1 9|6 84:1 10|31 90:2 1|33 36:2 2|63 25:2 3|56 62:2 4|26 62:2 5|53 41:2 6|35 28:2 7|15 11:2 8|35 97:2 9|15 70:2 10|44 32:3 1|68 75:3 2|11 55:3 3|28 18:3 4|73 90:3 5|66 18:3 6|8 23:3 7|1 21:3 8|79 94:3 9|6 45:3 10|77 58:4 1|18 66:4 2|70 20:4 3|70 29:4 4|30 76:4 5|25 92:4 6|28 84:4 7|51 12:4 8|56 86:4 9|83 31:4 10|86 36:5 1|27 18:5 2|89 89:5 3|52 75:5 4|78 8:5 5|46 10:5 6|75 6:5 7|86 67:5 8|13 6:5 9|42 71:5 10|92 95:6 1|73 68:6 2|36 6:6 3|1 91:6 4|7 63:6 5|41 23:6 6|82 91:6 7|35 90:6 8|81 5:6 9|16 49:6 10|43 53:7 1|34 15:7 2|61 13:7 3|2 9:7 4|95 23:7 5|13 84:7 6|7 28:7 7|21 47:7 8|54 29:7 9|73 63:7 10|52 44:8 1|35 93:8 2|65 73:8 3|31 8:8 4|3 87:8 5|26 72:8 6|40 92:8 7|98 5:8 8|2 8:8 9|29 72:8 10|95 45:9 1|12 85:9 2|29 88:9 3|15 47:9 4|58 17:9 5|47 97:9 6|19 30:9 7|96 76:9 8|49 66:9 9|62 76:9 10|5 82:10 1|82 91:10 2|42 36:10 3|55 32:10 4|18 37:10 5|12 48:10 6|74 3:10 7|39 38:10 8|16 76:10 9|55 10:10 10</relation>
    <relation name="R20" arity="2" nbTuples="100" semantics="soft" defaultCost="infinity">58 49:1 1|61 15:1 2|11 66:1 3|35 54:1 4|7 65:1 5|18 21:1 6|16 38:1 7|35 36:1 8|84 33:1 9|49 100:1 10|38 82:2 1|76 67:2 2|33 40:2 3|10 57:2 4|88 56:2 5|96 77:2 6|55 20:2 7|57 45:2 8|76 82:2 9|45 87:2 10|36 26:3 1|84 96:3 2|17 88:3 3|99 10:3 4|33 83:3 5|15 31:3 6|78 9:3 7|43 36:3 8|91 79:3 9|29 24:3 10|13 61:4 1|72 92:4 2|35 76:4 3|61 3:4 4|98 48:4 5|35 78:4 6|55 64:4 7|31 27:4 8|42 68:4 9|92 8:4 10|94 89:5 1|74 64:5 2|43 36:5 3|71 21:5 4|97 25:5 5|84 47:5 6|18 14:5 7|47 34:5 8|78 63:5 9|89 2:5 10|13 53:6 1|83 50:6 2|24 54:6 3|18 72:6 4|96 55:6 5|93 52:6 6|34 14:6 7|39 68:6 8|62 28:6 9|28 34:6 10|57 84:7 1|65 29:7 2|24 87:7 3|88 64:7 4|100 12:7 5|67 80:7 6|53 19:7 7|16 63:7 8|89 74:7 9|32 6:7 10|3 31:8 1|30 63:8 2|33 80:8 3|65 88:8 4|35 20:8 5|79 64:8 6|98 20:8 7|18 72:8 8|4 69:8 9|63 7:8 10|12 40:9 1|90 58:9 2|8 32:9 3|21 44:9 4|50 62:9 5|41 37:9 6|85 70:9 7|92 47:9 8|57 82:9 9|5 17:9 10|15 62:10 1|11 16:10 2|44 17:10 3|6 1:10 4|73 74:10 5|67 57:10 6|15 81:10 7|96 21:10 8|21 96:10 9|68 47:10 10</relation>
    <relation name="R21" arity="2" nbTuples="100" semantics="soft" defaultCost="infinity">55 3:1 1|81 44:1 2|51 58:1 3|70 15:1 4|67 33:1 5|9 84:1 6|15 87:1 7|70 89:1 8|23 90:1 9|15 11:1 10|95 67:2 1|73 99:2 2|6 43:2 3|70 25:2 4|4 22:2 5|70 38:2 6|25 43:2 7|65 35:2 8|27 26:2 9|10 19:2 10|33 29:3 1|28 79:3 2|31 7:3 3|32 70:3 4|5 97:3 5|68 49:3 6|17 12:3 7|2 69:3 8|21 84:3 9|70 27:3 10|79 31:4 1|65 6:4 2|90 18:4 3|14 42:4 4|99 16:4 5|7 20:4 6|97 43:4 7|65 91:4 8|1 38:4 9|95 56:4 10|53 95:5 1|73 6:5 2|33 53:5 3|25 28:5 4|98 18:5 5|82 43:5 6|43 90:5 7|17 94:5 8|68 23:5 9|18 25:5 10|87 73:6 1|16 81:6 2|41 39:6 3|33 81:6 4|82 37:6 5|97 3:6 6|10 13:6 7|99 49:6 8|65 13:6 9|88 66:6 10|64 49:7 1|93 27:7 2|62 69:7 3|50 61:7 4|53 94:7 5|20 16:7 6|46 55:7 7|86 78:7 8|88 19:7 9|46 76:7 10|52 81:8 1|62 95:8 2|2 45:8 3|64 65:8 4|79 21:8 5|58 33:8 6|47 17:8 7|99 80:8 8|87 23:8 9|1 68:8 10|35 17:9 1|21 81:9 2|84 75:9 3|23 44:9 4|34 86:9 5|35 83:9 6|44 57:9 7|62 44:9 8|72 82:9 9|62 43:9 10|13 64:10 1|3 88:10 2|20 87:10 3|28 80:10 4|94 1:10 5|4 82:10 6|50 71:10 7|19 4:10 8|11 64:10 9|77 35:10 10</relation>
    <relation name="R22" arity="2" nbTuples="100" semantics="soft" defaultCost="infinity">92 41:1 1|89 38:1 2|95 83:1 3|18 8:1 4|38 51:1 5|9 68:1 6|43 66:1 7|85 79:1 8|58 48:1 9|93 38:1 10|53 77:2 1|92 16:2 2|44 80:2 3|64 3:2 4|16 62:2 5|56 18:2 6|73 96:2 7|19 75:2 8|28 56:2 9|10 45:2 10|72 98:3 1|10 48:3 2|67 83:3 3|89 47:3 4|30 45:3 5|74 81:3 6|15 13:3 7|32 87:3 8|68 6:3 9|44 64:3 10|56 27:4 1|58 90:4 2|81 15:4 3|44 14:4 4|56 19:4 5|25 75:4 6|11 79:4 7|61 66:4 8|12 38:4 9|69 53:4 10|11 33:5 1|14 56:5 2|36 36:5 3|73 97:5 4|2 58:5 5|89 9:5 6|89 81:5 7|37 16:5 8|47 89:5 9|14 86:5 10|9 61:6 1|25 87:6 2|89 88:6 3|65 53:6 4|76 66:6 5|24 34:6 6|22 58:6 7|49 63:6 8|10 47:6 9|36 49:6 10|95 27:7 1|13 79:7 2|15 69:7 3|88 95:7 4|72 21:7 5|43 76:7 6|89 32:7 7|39 54:7 8|88 3:7 9|80 89:7 10|78 97:8 1|99 76:8 2|90 59:8 3|64 11:8 4|41 57:8 5|12 73:8 6|39 46:8 7|64 49:8 8|49 52:8 9|60 54:8 10|8 44:9 1|76 87:9 2|50 92:9 3|79 82:9 4|29 62:9 5|93 26:9 6|56 49:9 7|5 23:9 8|41 1:9 9|64 99:9 10|33 43:10 1|97 96:10 2|56 82:10 3|13 63:10 4|22 17:10 5|91 60:10 6|57 69:10 7|82 39:10 8|1 79:10 9|86 85:10 10</relation>
    <relation name="R23" arity="2" nbTuples="100" semantics="soft" defaultCost="infinity">73 59:1 1|12 43:1 2|65 63:1 3|72 100:1 4|10 29:1 5|81 22:1 6|8 31:1 7|44 16:1 8|29 39:1 9|61 100:1 10|3 20:2 1|71 60:2 2|97 43:2 3|63 87:2 4|33 9:2 5|99 76:2 6|54 70:2 7|89 16:2 8|21 51:2 9|23 70:2 10|80 46:3 1|1 5:3 2|43 3:3 3|49 18:3 4|36 99:3 5|73 60:3 6|43 48:3 7|28 52:3 8|31 52:3 9|99 63:3 10|79 90:4 1|44 94:4 2|39 98:4 3|66 20:4 4|57 73:4 5|70 11:4 6|45 20:4 7|14 56:4 8|42 31:4 9|50 7:4 10|25 82:5 1|37 75:5 2|53 7:5 3|43 71:5 4|69 29:5 5|12 46:5 6|87 73:5 7|55 50:5 8|7 51:5 9|48 56:5 10|10 37:6 1|44 20:6 2|2 11:6 3|94 46:6 4|23 37:6 5|61 66:6 6|8 32:6 7|46 50:6 8|98 42:6 9|81 5:6 10|20 100:7 1|53 56:7 2|26 18:7 3|16 96:7 4|57 38:7 5|95 96:7 6|30 29:7 7|38 37:7 8|59 31:7 9|99 24:7 10|40 69:8 1|30 43:8 2|81 28:8 3|10 21:8 4|22 67:8 5|58 39:8 6|26 55:8 7|20 72:8 8|15 94:8 9|31 27:8 10|42 91:9 1|48 65:9 2|15 63:9 3|85 7:9 4|75 16:9 5|3 36:9 6|17 19:9 7|13 58:9 8|66 20:9 9|87 49:9 10|95 38:10 1|25 18:10 2|7 32:10 3|98 76:10 4|78 93:10 5|14 98:10 6|22 17:10 7|70 36:10 8|74 56:10 9|59 47:10 10</relation>
    <relation name="R24" arity="2" nbTuples="100" semantics="soft" defaultCost="infinity">28 39:1 1|43 93:1 2|21 46:1 3|87 39:1 4|84 89:1 5|40 27:1 6|83 37:1 7|82 36:1 8|41 42:1 9|22 24:1 10|22 83:2 1|9 74:2 2|51 70:2 3|24 55:2 4|9 33:2 5|94 60:2 6|96 33:2 7|98 43:2 8|50 41:2 9|75 81:2 10|48 36:3 1|26 18:3 2|51 88:3 3|11 57:3 4|63 8:3 5|68 35:3 6|41 74:3 7|32 1:3 8|81 49:3 9|62 96:3 10|26 52:4 1|37 55:4 2|76 51:4 3|95 83:4 4|52 6:4 5|3 30:4 6|81 89:4 7|1 22:4 8|83 93:4 9|44 52:4 10|91 30:5 1|68 17:5 2|46 12:5 3|41 2:5 4|95 21:5 5|51 30:5 6|74 54:5 7|24 5:5 8|19 43:5 9|31 89:5 10|63 63:6 1|82 93:6 2|65 43:6 3|54 58:6 4|29 3:6 5|44 65:6 6|75 84:6 7|48 4:6 8|16 3:6 9|27 3:6 10|63 73:7 1|18 30:7 2|97 42:7 3|73 24:7 4|96 60:7 5|30 72:7 6|76 89:7 7|14 74:7 8|7 17:7 9|66 83:7 10|79 1:8 1|18 5:8 2|78 30:8 3|99 28:8 4|82 58:8 5|32 75:8 6|28 79:8 7|19 91:8 8|30 84:8 9|17 68:8 10|85 87:9 1|18 59:9 2|34 69:9 3|19 29:9 4|34 45:9 5|94 21:9 6|60 16:9 7|56 58:9 8|72 64:9 9|57 12:9 10|26 60:10 1|95 7:10 2|8 8:10 3|39 86:10 4|98 34:10 5|43 67:10 6|83 94:10 7|25 100:10 8|44 85:10 9|93 56:10 10</relation>
    <relation name="R25" arity="2" nbTuples="100" semantics="soft" defaultCost="infinity">13 81:1 1|80 35:1 2|58 69:1 3|92 36:1 4|65 78:1 5|29 91:1 6|13 64:1 7|17 6:1 8|30 37:1 9|10 37:1 10|62 89:2 1|77 76:2 2|49 18:2 3|15 99:2 4|16 18:2 5|91 1:2 6|97 40:2 7|84 7:2 8|70 28:2 9|91 32:2 10|54 56:3 1|24 52:3 2|45 13:3 3|53 16:3 4|89 8:3 5|59 17:3 6|71 65:3 7|75 53:3 8|60 69:3 9|35 70:3 10|36 86:4 1|27 93:4 2|94 59:4 3|42 55:4 4|72 3:4 5|57 19:4 6|98 88:4 7|23 8:4 8|37 88:4 9|36 66:4 10|30 97:5 1|79 73:5 2|51 95:5 3|52 64:5 4|8 57:5 5|97 20:5 6|53 99:5 7|8 4:5 8|59 77:5 9|53 71:5 10|16 61:6 1|77 63:6 2|21 19:6 3|67 86:6 4|26 73:6 5|13 42:6 6|49 12:6 7|24 79:6 8|15 61:6 9|30 9:6 10|6 48:7 1|76 53:7 2|97 42:7 3|91 33:7 4|18 55:7 5|81 77:7 6|58 60:7 7|77 61:7 8|37 7:7 9|71 49:7 10|96 56:8 1|18 85:8 2|36 23:8 3|32 8:8 4|97 42:8 5|10 77:8 6|31 45:8 7|39 3:8 8|19 84:8 9|59 17:8 10|10 4:9 1|98 24:9 2|3 18:9 3|10 14:9 4|1 22:9 5|69 41:9 6|33 45:9 7|62 9:9 8|22 100:9 9|68 35:9 10|14 89:10 1|77 23:10 2|84 88:10 3|97 90:10 4|60 9:10 5|32 62:10 6|55 51:10 7|35 92:10 8|77 99:10 9|71 7:10 10</relation>
    <relation name="R26" arity="2" nbTuples="100" semantics="soft" defaultCost="infinity">84 63:1 1|71 54:1 2|3 17:1 3|53 53:1 4|66 97:1 5|100 60:1 6|51 34:1 7|17 72:1 8|84 92:1 9|86 1:1 10|40 78:2 1|92 7:2 2|53 23:2 3|67 37:2 4|24 28:2 5|27 36:2 6|77 97:2 7|59 21:2 8|60 85:2 9|39 52:2 10|63 43:3 1|91 59:3 2|70 8:3 3|74 46:3 4|72 95:3 5|64 96:3 6|76 7:3 7|43 4:3 8|100 59:3 9|26 51:3 10|31 33:4 1|88 40:4 2|11 26:4 3|2 38:4 4|70 96:4 5|75 29:4 6|73 69:4 7|23 60:4 8|44 97:4 9|16 19:4 10|60 39:5 1|42 42:5 2|23 77:5 3|89 31:5 4|35 45:5 5|29 46:5 6|76 5:5 7|86 71:5 8|16 85:5 9|91 5:5 10|69 50:6 1|15 24:6 2|79 58:6 3|40 41:6 4|22 20:6 5|43 96:6 6|86 77:6 7|35 64:6 8|40 69:6 9|42 26:6 10|9 76:7 1|43 71:7 2|99 89:7 3|91 86:7 4|87 53:7 5|8 95:7 6|38 45:7 7|35 36:7 8|72 12:7 9|24 55:7 10|10 27:8 1|5 11:8 2|8 2:8 3|39 31:8 4|84 18:8 5|49 42:8 6|76 41:8 7|62 50:8 8|100 97:8 9|46 57:8 10|96 99:9 1|17 49:9 2|11 50:9 3|71 98:9 4|54 61:9 5|85 84:9 6|83 30:9 7|52 62:9 8|13 99:9 9|37 63:9 10|24 98:10 1|52 40:10 2|19 36:10 3|19 39:10 4|62 51:10 5|29 17:10 6|8 46:10 7|73 96:10 8|2 98:10 9|87 72:10 10</relation>
    <relation name="R27" arity="2" nbTuples="100" semantics="soft" defaultCost="infinity">72 75:1 1|88 9:1 2|19 49:1 3|13 60:1 4|59 31:1 5|20 58:1 6|81 31:1 7|64 89:1 8|91 96:1 9|21 19:1 10|100 42:2 1|42 26:2 2|37 69:2 3|68 94:2 4|59 6:2 5|72 71:2 6|77 21:2 7|97 14:2 8|62 94:2 9|90 7:2 10|36 35:3 1|47 49:3 2|98 17:3 3|78 8:3 4|84 61:3 5|5 8:3 6|31 22:3 7|18 56:3 8|22 5:3 9|96 99:3 10|44 23:4 1|56 7:4 2|2 33:4 3|43 9:4 4|5 63:4 5|84 2:4 6|56 61:4 7|15 92:4 8|33 96:4 9|95 22:4 10|26 60:5 1|23 96:5 2|75 19:5 3|64 14:5 4|26 2:5 5|36 64:5 6|34 98:5 7|51 64:5 8|73 11:5 9|26 80:5 10|98 72:6 1|45 69:6 2|64 19:6 3|69 63:6 4|67 26:6 5|83 44:6 6|97 20:6 7|53 10:6 8|75 74:6 9|18 77:6 10|63 79:7 1|76 48:7 2|54 78:7 3|25 91:7 4|39 45:7 5|32 66:7 6|89 3:7 7|47 5:7 8|79 65:7 9|21 95:7 10|55 94:8 1|53 92:8 2|79 6:8 3|26 99:8 4|47 4:8 5|38 60:8 6|47 27:8 7|45 72:8 8|31 23:8 9|85 28:8 10|29 63:9 1|81 56:9 2|81 84:9 3|85 67:9 4|58 100:9 5|11 34:9 6|89 49:9 7|69 16:9 8|20 77:9 9|92 50:9 10|51 97:10 1|13 8:10 2|71 20:10 3|84 77:10 4|67 58:10 5|7 52:10 6|35 4:10 7|98 18:10 8|15 88:10 9|1 65:10 10</relation>
    <relation name="R28" arity="2" nbTuples="100" semantics="soft" defaultCost="infinity">79 7:1 1|78 17:1 2|87 59:1 3|75 61:1 4|34 77:1 5|99 23:1 6|90 20:1 7|1 10:1 8|6 58:1 9|33 25:1 10|51 41:2 1|71 47:2 2|21 20:2 3|7 46:2 4|85 61:2 5|33 1:2 6|62 97:2 7|66 84:2 8|12 94:2 9|55 51:2 10|14 45:3 1|6 15:3 2|31 60:3 3|88 39:3 4|27 37:3 5|47 12:3 6|82 56:3 7|29 4:3 8|49 92:3 9|57 36:3 10|70 74:4 1|89 14:4 2|100 97:4 3|50 2:4 4|15 33:4 5|6 98:4 6|84 46:4 7|10 47:4 8|55 90:4 9|78 19:4 10|65 38:5 1|32 20:5 2|27 37:5 3|5 40:5 4|44 89:5 5|62 86:5 6|96 98:5 7|48 60:5 8|28 49:5 9|87 30:5 10|98 100:6 1|52 36:6 2|64 40:6 3|13 77:6 4|28 57:6 5|4 18:6 6|79 47:6 7|18 77:6 8|98 11:6 9|4 48:6 10|71 31:7 1|78 23:7 2|19 9:7 3|79 19:7 4|10 42:7 5|97 92:7 6|6 19:7 7|70 84:7 8|65 62:7 9|98 35:7 10|100 95:8 1|64 57:8 2|64 97:8 3|41 57:8 4|54 68:8 5|63 65:8 6|42 95:8 7|96 50:8 8|38 11:8 9|99 19:8 10|48 67:9 1|65 89:9 2|49 96:9 3|46 24:9 4|10 35:9 5|42 91:9 6|28 65:9 7|83 60:9 8|69 32:9 9|63 94:9 10|35 60:10 1|13 74:10 2|51 36:10 3|63 22:10 4|29 87:10 5|40 90:10 6|29 98:10 7|64 28:10 8|34 31:10 9|56 17:10 10</relation>
    <relation name="R29" arity="2" nbTuples="100" semantics="soft" defaultCost="infinity">77 7:1 1|51 38:1 2|20 21:1 3|100 10:1 4|53 5:1 5|9 32:1 6|13 17:1 7|76 22:1 8|30 35:1 9|29 48:1 10|3 81:2 1|49 46:2 2|78 94:2 3|11 79:2 4|40 48:2 5|72 34:2 6|73 10:2 7|13 5:2 8|15 95:2 9|81 47:2 10|60 88:3 1|33 89:3 2|70 95:3 3|80 67:3 4|30 73:3 5|20 14:3 6|97 96:3 7|19 81:3 8|56 29:3 9|46 56:3 10|6 53:4 1|91 16:4 2|20 50:4 3|88 97:4 4|73 16:4 5|52 82:4 6|19 23:4 7|9 50:4 8|4 47:4 9|8 54:4 10|29 28:5 1|31 34:5 2|78 20:5 3|28 5:5 4|68 49:5 5|30 23:5 6|46 17:5 7|94 58:5 8|84 10:5 9|12 57:5 10|2 45:6 1|65 34:6 2|70 80:6 3|45 91:6 4|57 16:6 5|56 8:6 6|64 4:6 7|49 25:6 8|81 78:6 9|23 91:6 10|1 52:7 1|77 26:7 2|93 86:7 3|20 20:7 4|14 97:7 5|34 50:7 6|5 41:7 7|85 100:7 8|15 58:7 9|21 18:7 10|70 56:8 1|37 55:8 2|90 71:8 3|98 6:8 4|72 12:8 5|13 57:8 6|90 89:8 7|2 50:8 8|66 10:8 9|81 59:8 10|13 94:9 1|73 82:9 2|55 52:9 3|98 47:9 4|93 95:9 5|58 40:9 6|61 80:9 7|90 75:9 8|57 48:9 9|11 26:9 10|27 77:10 1|95 69:10 2|6 97:10 3|2 100:10 4|57 6:10 5|84 93:10 6|33 49:10 7|100 31:10 8|87 25:10 9|50 20:10 10</relation>
    <relation name="R30" arity="2" nbTuples="100" semantics="soft" defaultCost="infinity">84 15:1 1|5 58:1 2|29 26:1 3|30 68:1 4|22 92:1 5|28 11:1 6|48 73:1 7|5 67:1 8|68 53:1 9|57 4:1 10|55 34:2 1|91 79:2 2|95 87:2 3|52 15:2 4|27 49:2 5|9 91:2 6|30 95:2 7|54 88:2 8|84 58:2 9|12 53:2 10|82 29:3 1|14 39:3 2|95 93:3 3|91 20:3 4|81 55:3 5|58 50:3 6|80 14:3 7|98 28:3 8|32 47:3 9|59 75:3 10|34 17:4 1|52 22:4 2|92 52:4 3|82 3:4 4|99 80:4 5|25 90:4 6|24 99:4 7|6 45:4 8|47 3:4 9|12 2:4 10|1 25:5 1|57 39:5 2|53 48:5 3|41 38:5 4|61 40:5 5|9 91:5 6|78 15:5 7|76 52:5 8|20 70:5 9|14 1:5 10|93 87:6 1|9 29:6 2|16 31:6 3|85 39:6 4|89 39:6 5|61 1:6 6|25 37:6 7|49 66:6 8|88 89:6 9|28 51:6 10|74 35:7 1|27 19:7 2|37 38:7 3|35 20:7 4|57 31:7 5|13 2:7 6|28 32:7 7|2 77:7 8|8 40:7 9|74 62:7 10|19 39:8 1|19 39:8 2|99 77:8 3|71 29:8 4|9 17:8 5|91 41:8 6|62 75:8 7|84 51:8 8|14 28:8 9|3 99:8 10|64 92:9 1|96 63:9 2|48 23:9 3|3 1:9 4|67 52:9 5|53 56:9 6|85 89:9 7|24 31:9 8|60 19:9 9|29 57:9 10|87 46:10 1|71 22:10 2|57 6:10 3|36 8:10 4|92 37:10 5|58 65:10 6|71 71:10 7|73 25:10 8|21 43:10 9|69 45:10 10</relation>
    <relation name="R31" arity="2" nbTuples="100" semantics="soft" defaultCost="infinity">31 52:1 1|15 71:1 2|48 5:1 3|73 63:1 4|2 31:1 5|54 68:1 6|12 63:1 7|20 80:1 8|2 43:1 9|75 47:1 10|3 20:2 1|97 88:2 2|53 67:2 3|14 79:2 4|31 94:2 5|31 79:2 6|96 55:2 7|25 81:2 8|61 33:2 9|47 91:2 10|57 3:3 1|75 52:3 2|83 81:3 3|32 37:3 4|46 56:3 5|19 99:3 6|26 43:3 7|72 44:3 8|32 2:3 9|35 64:3 10|69 71:4 1|38 72:4 2|21 11:4 3|28 42:4 4|85 72:4 5|58 76:4 6|15 6:4 7|26 74:4 8|21 24:4 9|3 33:4 10|62 77:5 1|17 37:5 2|12 29:5 3|49 63:5 4|1 88:5 5|16 81:5 6|73 53:5 7|22 87:5 8|55 23:5 9|63 64:5 10|21 31:6 1|26 28:6 2|60 66:6 3|69 7:6 4|15 32:6 5|4 35:6 6|96 41:6 7|84 59:6 8|28 16:6 9|100 86:6 10|74 20:7 1|42 39:7 2|75 27:7 3|98 5:7 4|5 94:7 5|10 11:7 6|71 3:7 7|74 95:7 8|34 75:7 9|50 90:7 10|87 99:8 1|93 74:8 2|32 43:8 3|59 100:8 4|32 51:8 5|9 63:8 6|66 91:8 7|63 25:8 8|84 31:8 9|74 69:8 10|7 9:9 1|63 24:9 2|24 66:9 3|59 57:9 4|23 14:9 5|73 5:9 6|82 26:9 7|43 100:9 8|87 26:9 9|91 72:9 10|73 2:10 1|14 64:10 2|91 36:10 3|89 96:10 4|86 26:10 5|99 60:10 6|40 24:10 7|27 77:10 8|67 12:10 9|14 59:10 10</relation>
    <relation name="R32" arity="2" nbTuples="100" semantics="soft" defaultCost="infinity">73 15:1 1|7 90:1 2|86 7:1 3|96 70:1 4|33 94:1 5|44 27:1 6|8 96:1 7|66 22:1 8|87 2:1 9|4 99:1 10|78 91:2 1|32 90:2 2|56 95:2 3|35 47:2 4|17 96:2 5|29 64:2 6|29 35:2 7|10 62:2 8|70 36:2 9|46 59:2 10|43 41:3 1|34 41:3 2|54 86:3 3|15 99:3 4|68 34:3 5|3 15:3 6|18 43:3 7|31 26:3 8|38 25:3 9|99 14:3 10|84 15:4 1|44 29:4 2|95 63:4 3|81 81:4 4|49 39:4 5|47 90:4 6|54 23:4 7|86 33:4 8|61 39:4 9|24 74:4 10|2 97:5 1|59 25:5 2|5 82:5 3|72 37:5 4|79 39:5 5|79 89:5 6|57 8:5 7|80 11:5 8|24 51:5 9|40 26:5 10|82 33:6 1|35 95:6 2|69 32:6 3|17 94:6 4|8 47:6 5|6 63:6 6|7 18:6 7|13 10:6 8|85 62:6 9|94 67:6 10|94 79:7 1|77 64:7 2|10 84:7 3|80 94:7 4|35 67:7 5|29 6:7 6|83 10:7 7|94 1:7 8|72 17:7 9|47 56:7 10|25 73:8 1|84 55:8 2|84 51:8 3|91 63:8 4|76 87:8 5|68 29:8 6|49 31:8 7|62 84:8 8|42 71:8 9|93 40:8 10|44 75:9 1|39 86:9 2|64 40:9 3|28 39:9 4|74 15:9 5|31 80:9 6|44 7:9 7|77 82:9 8|59 71:9 9|39 36:9 10|27 32:10 1|86 29:10 2|18 74:10 3|16 50:10 4|35 97:10 5|65 71:10 6|34 40:10 7|64 48:10 8|4 11:10 9|72 78:10 10</relation>
    <relation name="R33" arity="2" nbTuples="100" semantics="soft" defaultCost="infinity">84 11:1 1|17 63:1 2|68 63:1 3|17 6:1 4|66 92:1 5|91 10:1 6|93 85:1 7|82 12:1 8|66 48:1 9|1 41:1 10|39 89:2 1|69 70:2 2|39 58:2 3|78 69:2 4|36 82:2 5|20 83:2 6|100 29:2 7|33 81:2 8|73 87:2 9|79 38:2 10|45 6:3 1|60 87:3 2|39 21:3 3|74 37:3 4|57 60:3 5|60 70:3 6|83 98:3 7|50 10:3 8|63 13:3 9|34 30:3 10|67 66:4 1|82 3:4 2|34 37:4 3|92 48:4 4|25 99:4 5|48 77:4 6|69 54:4 7|51 9:4 8|74 95:4 9|34 69:4 10|85 2:5 1|35 52:5 2|12 54:5 3|2 7:5 4|9 50:5 5|98 47:5 6|17 42:5 7|63 77:5 8|51 89:5 9|27 8:5 10|34 58:6 1|3 75:6 2|93 18:6 3|100 3:6 4|98 64:6 5|76 4:6 6|31 2:6 7|16 9:6 8|42 41:6 9|69 98:6 10|53 88:7 1|96 23:7 2|88 82:7 3|69 70:7 4|43 81:7 5|50 41:7 6|23 50:7 7|29 29:7 8|31 33:7 9|43 48:7 10|86 34:8 1|82 18:8 2|44 98:8 3|8 93:8 4|50 98:8 5|62 45:8 6|25 45:8 7|94 38:8 8|55 14:8 9|40 32:8 10|21 40:9 1|36 8:9 2|25 99:9 3|56 97:9 4|59 37:9 5|1 71:9 6|91 24:9 7|37 32:9 8|51 33:9 9|32 35:9 10|84 50:10 1|19 61:10 2|24 93:10 3|98 46:10 4|79 2:10 5|2 86:10 6|36 35:10 7|31 7:10 8|8 14:10 9|19 39:10 10</relation>
    <relation name="R34" arity="2" nbTuples="100" semantics="soft" defaultCost="infinity">35 33:1 1|99 64:1 2|71 70:1 3|3 17:1 4|89 83:1 5|43 24:1 6|95 51:1 7|70 67:1 8|59 39:1 9|85 13:1 10|53 56:2 1|48 29:2 2|21 11:2 3|86 66:2 4|25 44:2 5|44 78:2 6|58 84:2 7|4 29:2 8|44 38:2 9|9 12:2 10|59 5:3 1|77 5:3 2|1 70:3 3|39 66:3 4|9 30:3 5|54 69:3 6|69 61:3 7|47 76:3 8|67 50:3 9|16 52:3 10|80 74:4 1|63 100:4 2|37 28:4 3|89 47:4 4|71 74:4 5|69 69:4 6|9 5:4 7|24 1:4 8|70 86:4 9|74 50:4 10|15 82:5 1|100 93:5 2|3 41:5 3|71 14:5 4|9 62:5 5|82 9:5 6|31 37:5 7|46 60:5 8|94 21:5 9|25 70:5 10|51 73:6 1|26 31:6 2|45 45:6 3|20 68:6 4|30 20:6 5|86 26:6 6|89 34:6 7|24 16:6 8|39 36:6 9|52 87:6 10|52 89:7 1|3 22:7 2|11 52:7 3|69 28:7 4|92 8:7 5|95 43:7 6|61 74:7 7|22 23:7 8|57 59:7 9|72 69:7 10|8 81:8 1|33 68:8 2|54 31:8 3|51 56:8 4|5 13:8 5|63 8:8 6|14 47:8 7|85 6:8 8|77 89:8 9|94 56:8 10|83 7:9 1|34 43:9 2|100 81:9 3|87 76:9 4|82 7:9 5|4 70:9 6|83 46:9 7|14 1:9 8|12 24:9 9|92 71:9 10|45 100:10 1|21 89:10 2|96 81:10 3|86 13:10 4|82 58:10 5|87 63:10 6|86 36:10 7|95 56:10 8|75 7:10 9|60 76:10 10</relation>
    <relation name="R35" arity="2" nbTuples="100" semantics="soft" defaultCost="infinity">82 45:1 1|24 71:1 2|79 63:1 3|92 97:1 4|24 4:1 5|14 42:1 6|3 39:1 7|21 6:1 8|72 58:1 9|92 75:1 10|71 25:2 1|50 57:2 2|87 47:2 3|35 59:2 4|1 47:2 5|30 34:2 6|53 26:2 7|27 52:2 8|70 75:2 9|50 6:2 10|30 54:3 1|45 79:3 2|49 76:3 3|91 79:3 4|18 72:3 5|32 66:3 6|7 48:3 7|87 71:3 8|63 100:3 9|37 52:3 10|32 72:4 1|6 80:4 2|57 21:4 3|10 50:4 4|18 71:4 5|59 11:4 6|85 31:4 7|3 52:4 8|10 62:4 9|70 82:4 10|46 83:5 1|11 85:5 2|16 43:5 3|86 32:5 4|37 50:5 5|42 90:5 6|16 49:5 7|10 94:5 8|77 68:5 9|22 59:5 10|33 66:6 1|79 6:6 2|22 69:6 3|48 47:6 4|46 90:6 5|15 82:6 6|82 80:6 7|63 76:6 8|61 72:6 9|35 50:6 10|50 67:7 1|20 62:7 2|70 86:7 3|94 41:7 4|4 51:7 5|32 53:7 6|56 100:7 7|84 96:7 8|42 9:7 9|55 51:7 10|35 52:8 1|33 92:8 2|57 61:8 3|43 58:8 4|41 61:8 5|58 32:8 6|65 77:8 7|57 77:8 8|88 5:8 9|82 55:8 10|39 88:9 1|29 39:9 2|72 65:9 3|13 29:9 4|25 56:9 5|24 52:9 6|92 23:9 7|34 59:9 8|27 49:9 9|30 93:9 10|10 33:10 1|74 29:10 2|89 33:10 3|69 87:10 4|67 33:10 5|41 25:10 6|27 65:10 7|41 30:10 8|44 59:10 9|39 44:10 10</relation>
    <relation name="R36" arity="2" nbTuples="100" semantics="soft" defaultCost="infinity">69 56:1 1|2 75:1 2|13 65:1 3|15 75:1 4|15 27:1 5|60 72:1 6|28 77:1 7|89 94:1 8|29 1:1 9|47 29:1 10|65 29:2 1|72 26:2 2|17 79:2 3|81 48:2 4|72 60:2 5|75 58:2 6|57 1:2 7|36 39:2 8|34 65:2 9|61 7:2 10|88 99:3 1|91 26:3 2|35 34:3 3|2 77:3 4|63 81:3 5|16 96:3 6|74 21:3 7|29 59:3 8|38 10:3 9|18 44:3 10|82 26:4 1|93 60:4 2|40 60:4 3|51 33:4 4|32 90:4 5|79 60:4 6|43 74:4 7|78 67:4 8|44 15:4 9|46 41:4 10|45 51:5 1|28 28:5 2|31 83:5 3|62 29:5 4|11 25:5 5|75 52:5 6|33 28:5 7|76 45:5 8|53 35:5 9|56 28:5 10|34 69:6 1|54 61:6 2|33 82:6 3|92 45:6 4|67 36:6 5|48 1:6 6|26 31:6 7|77 34:6 8|41 30:6 9|83 37:6 10|81 99:7 1|48 66:7 2|52 95:7 3|91 65:7 4|53 37:7 5|64 6:7 6|63 4:7 7|26 66:7 8|7 3:7 9|42 43:7 10|63 85:8 1|16 90:8 2|10 75:8 3|36 33:8 4|35 34:8 5|62 4:8 6|72 60:8 7|54 33:8 8|96 95:8 9|92 7:8 10|85 94:9 1|52 16:9 2|2 1:9 3|99 99:9 4|83 34:9 5|44 84:9 6|10 9:9 7|50 51:9 8|28 91:9 9|27 24:9 10|46 73:10 1|45 19:10 2|69 69:10 3|2 86:10 4|38 34:10 5|37 98:10 6|65 81:10 7|33 57:10 8|86 28:10 9|69 6:10 10</relation>
    <relation name="R37" arity="2" nbTuples="100" semantics="soft" defaultCost="infinity">43 72:1 1|98 69:1 2|100 30:1 3|83 50:1 4|36 84:1 5|8 81:1 6|16 100:1 7|94 9:1 8|27 14:1 9|86 88:1 10|73 85:2 1|44 31:2 2|97 71:2 3|61 80:2 4|20 97:2 5|83 45:2 6|49 27:2 7|1 45:2 8|68 85:2 9|38 22:2 10|45 17:3 1|86 69:3 2|23 40:3 3|58 38:3 4|2 34:3 5|12 11:3 6|60 37:3 7|62 20:3 8|11 18:3 9|60 26:3 10|19 75:4 1|15 90:4 2|89 56:4 3|77 83:4 4|34 85:4 5|14 30:4 6|71 12:4 7|61 91:4 8|35 9:4 9|65 27:4 10|10 69:5 1|39 34:5 2|76 73:5 3|73 78:5 4|28 64:5 5|71 78:5 6|74 14:5 7|76 71:5 8|49 26:5 9|37 1:5 10|79 10:6 1|4 61:6 2|10 59:6 3|89 56:6 4|90 59:6 5|41 1:6 6|4 33:6 7|53 69:6 8|2 75:6 9|13 18:6 10|42 61:7 1|35 42:7 2|45 9:7 3|42 29:7 4|6 96:7 5|66 93:7 6|40 23:7 7|26 39:7 8|36 66:7 9|70 69:7 10|99 50:8 1|49 65:8 2|89 12:8 3|61 11:8 4|40 43:8 5|23 85:8 6|43 34:8 7|94 56:8 8|78 83:8 9|9 3:8 10|47 36:9 1|27 99:9 2|36 3:9 3|88 65:9 4|34 19:9 5|68 57:9 6|77 44:9 7|65 94:9 8|46 89:9 9|15 14:9 10|37 53:10 1|23 6:10 2|46 58:10 3|15 19:10 4|43 93:10 5|75 37:10 6|15 53:10 7|95 85:10 8|15 16:10 9|73 87:10 10</relation>
    <relation name="R38" arity="2" nbTuples="100" semantics="soft" defaultCost="infinity">45 79:1 1|44 8:1 2|93 26:1 3|62 61:1 4|95 90:1 5|57 88:1 6|57 32:1 7|13 70:1 8|61 59:1 9|48 49:1 10|6 63:2 1|48 19:2 2|75 60:2 3|20 63:2 4|23 100:2 5|52 87:2 6|43 99:2 7|29 38:2 8|54 50:2 9|36 81:2 10|74 60:3 1|88 28:3 2|57 60:3 3|94 30:3 4|78 51:3 5|100 63:3 6|13 44:3 7|70 35:3 8|15 59:3 9|6 23:3 10|7 81:4 1|19 96:4 2|37 64:4 3|7 92:4 4|5 8:4 5|43 84:4 6|48 60:4 7|68 60:4 8|2 94:4 9|20 33:4 10|81 83:5 1|36 84:5 2|16 93:5 3|79 58:5 4|61 52:5 5|23 99:5 6|35 14:5 7|57 39:5 8|96 61:5 9|33 55:5 10|59 27:6 1|70 13:6 2|40 91:6 3|34 22:6 4|100 23:6 5|73 70:6 6|88 26:6 7|11 72:6 8|6 87:6 9|85 54:6 10|22 76:7 1|38 53:7 2|43 40:7 3|20 95:7 4|3 67:7 5|73 1:7 6|55 87:7 7|28 41:7 8|88 44:7 9|50 57:7 10|61 43:8 1|57 58:8 2|13 72:8 3|19 82:8 4|84 47:8 5|79 18:8 6|60 66:8 7|76 93:8 8|11 85:8 9|47 94:8 10|25 74:9 1|69 61:9 2|29 71:9 3|71 25:9 4|29 69:9 5|72 44:9 6|81 61:9 7|30 42:9 8|53 67:9 9|71 43:9 10|50 7:10 1|61 36:10 2|87 42:10 3|2 5:10 4|58 67:10 5|99 26:10 6|17 21:10 7|27 13:10 8|25 28:10 9|35 75:10 10</relation>
    <relation name="R39" arity="2" nbTuples="100" semantics="soft" defaultCost="infinity">2 81:1 1|50 44:1 2|57 15:1 3|46 22:1 4|4 65:1 5|99 66:1 6|25 86:1 7|99 64:1 8|81 16:1 9|31 19:1 10|63 37:2 1|19 89:2 2|50 71:2 3|36 8:2 4|22 78:2 5|11 46:2 6|84 75:2 7|48 77:2 8|17 36:2 9|37 6:2 10|97 7:3 1|81 73:3 2|83 3:3 3|3 41:3 4|32 30:3 5|59 97:3 6|19 44:3 7|23 49:3 8|60 96:3 9|3 6:3 10|86 23:4 1|35 71:4 2|49 81:4 3|87 23:4 4|83 15:4 5|3 90:4 6|66 29:4 7|96 57:4 8|26 8:4 9|39 25:4 10|13 20:5 1|28 42:5 2|100 24:5 3|8 32:5 4|20 99:5 5|20 51:5 6|51 99:5 7|7 96:5 8|42 35:5 9|20 45:5 10|57 10:6 1|46 61:6 2|29 87:6 3|100 61:6 4|73 40:6 5|54 47:6 6|73 97:6 7|1 39:6 8|61 14:6 9|88 42:6 10|49 55:7 1|58 61:7 2|23 43:7 3|33 60:7 4|94 79:7 5|25 41:7 6|26 71:7 7|11 25:7 8|6 13:7 9|26 84:7 10|75 9:8 1|31 3:8 2|57 62:8 3|77 18:8 4|60 91:8 5|60 100:8 6|31 77:8 7|73 50:8 8|9 90:8 9|97 90:8 10|51 80:9 1|31 17:9 2|7 93:9 3|67 58:9 4|60 100:9 5|18 13:9 6|56 5:9 7|74 56:9 8|52 40:9 9|23 36:9 10|6 35:10 1|88 7:10 2|68 8:10 3|56 69:10 4|70 93:10 5|49 21:10 6|31 85:10 7|59 88:10 8|96 90:10 9|1 87:10 10</relation>
    <relation name="R40" arity="2" nbTuples="100" semantics="soft" defaultCost="infinity">54 98:1 1|76 82:1 2|83 29:1 3|9 74:1 4|52 40:1 5|33 99:1 6|34 20:1 7|15 42:1 8|59 42:1 9|89 76:1 10|99 67:2 1|24 45:2 2|8 90:2 3|93 6:2 4|63 99:2 5|46 94:2 6|44 53:2 7|40 46:2 8|55 54:2 9|19 92:2 10|60 45:3 1|9 90:3 2|98 29:3 3|100 71:3 4|94 62:3 5|42 30:3 6|30 63:3 7|89 83:3 8|16 41:3 9|83 3:3 10|56 8:4 1|28 39:4 2|89 53:4 3|88 97:4 4|20 6:4 5|96 91:4 6|2 20:4 7|74 37:4 8|99 91:4 9|81 89:4 10|88 8:5 1|84 9:5 2|60 60:5 3|7 80:5 4|83 55:5 5|59 76:5 6|37 2:5 7|42 21:5 8|93 14:5 9|64 88:5 10|15 72:6 1|22 11:6 2|72 47:6 3|4 1:6 4|28 43:6 5|60 89:6 6|24 74:6 7|23 56:6 8|9 85:6 9|32 30:6 10|88 71:7 1|80 77:7 2|46 46:7 3|51 47:7 4|67 84:7 5|32 91:7 6|36 33:7 7|75 85:7 8|5 90:7 9|83 85:7 10|43 26:8 1|15 49:8 2|37 18:8 3|73 45:8 4|96 62:8 5|25 20:8 6|45 22:8 7|4 45:8 8|82 82:8 9|8 46:8 10|16 70:9 1|53 82:9 2|26 22:9 3|63 98:9 4|69 77:9 5|94 76:9 6|63 93:9 7|38 49:9 8|6 10:9 9|42 77:9 10|44 81:10 1|100 4:10 2|6 36:10 3|88 53:10 4|16 60:10 5|10 86:10 6|53 95:10 7|87 41:10 8|93 8:10 9|73 72:10 10</relation>
    <relation name="R41" arity="2" nbTuples="100" semantics="soft" defaultCost="infinity">84 13:1 1|22 2:1 2|94 50:1 3|98 14:1 4|88 95:1 5|49 99:1 6|7 89:1 7|90 99:1 8|96 54:1 9|4 85:1 10|26 85:2 1|67 37:2 2|39 76:2 3|20 91:2 4|54 1:2 5|56 75:2 6|68 16:2 7|87 27:2 8|74 23:2 9|23 75:2 10|63 90:3 1|61 44:3 2|26 18:3 3|41 6:3 4|69 86:3 5|88 34:3 6|53 97:3 7|6 41:3 8|45 31:3 9|17 47:3 10|95 87:4 1|33 55:4 2|9 79:4 3|10 55:4 4|48 41:4 5|16 64:4 6|15 96:4 7|60 5:4 8|10 25:4 9|30 61:4 10|92 78:5 1|12 29:5 2|94 71:5 3|90 22:5 4|39 8:5 5|2 2:5 6|70 88:5 7|22 99:5 8|54 53:5 9|87 76:5 10|63 57:6 1|93 28:6 2|27 46:6 3|35 28:6 4|35 64:6 5|7 2:6 6|50 15:6 7|77 83:6 8|5 45:6 9|75 11:6 10|4 39:7 1|53 30:7 2|11 39:7 3|98 23:7 4|32 60:7 5|4 23:7 6|96 81:7 7|39 68:7 8|12 67:7 9|91 25:7 10|76 82:8 1|65 69:8 2|78 41:8 3|38 71:8 4|42 71:8 5|75 98:8 6|70 21:8 7|40 23:8 8|75 3:8 9|69 71:8 10|1 30:9 1|71 60:9 2|94 50:9 3|1 9:9 4|61 76:9 5|94 27:9 6|61 38:9 7|30 24:9 8|20 11:9 9|47 27:9 10|15 91:10 1|70 14:10 2|83 19:10 3|66 40:10 4|7 98:10 5|85 61:10 6|11 60:10 7|77 98:10 8|54 13:10 9|95 87:10 10</relation>
    <relation name="R42" arity="2" nbTuples="100" semantics="soft" defaultCost="infinity">20 94:1 1|34 45:1 2|51 49:1 3|83 1:1 4|10 61:1 5|25 71:1 6|80 39:1 7|24 28:1 8|89 98:1 9|56 94:1 10|31 58:2 1|68 34:2 2|5 2:2 3|75 30:2 4|17 46:2 5|46 67:2 6|92 93:2 7|17 69:2 8|40 63:2 9|100 75:2 10|79 11:3 1|62 59:3 2|44 68:3 3|39 85:3 4|51 75:3 5|49 55:3 6|70 16:3 7|66 48:3 8|37 73:3 9|93 92:3 10|92 92:4 1|49 81:4 2|58 57:4 3|76 84:4 4|88 48:4 5|22 58:4 6|88 84:4 7|30 57:4 8|4 2:4 9|24 48:4 10|87 3:5 1|33 85:5 2|86 9:5 3|34 79:5 4|13 89:5 5|64 56:5 6|1 25:5 7|56 96:5 8|35 80:5 9|14 13:5 10|74 21:6 1|46 28:6 2|83 56:6 3|39 42:6 4|3 13:6 5|100 85:6 6|28 70:6 7|92 88:6 8|44 15:6 9|43 63:6 10|66 31:7 1|87 36:7 2|57 38:7 3|87 5:7 4|46 82:7 5|68 92:7 6|73 84:7 7|46 66:7 8|81 32:7 9|100 29:7 10|21 19:8 1|20 67:8 2|16 35:8 3|90 99:8 4|6 9:8 5|3 48:8 6|47 26:8 7|12 32:8 8|57 59:8 9|66 41:8 10|25 47:9 1|1 55:9 2|65 4:9 3|12 35:9 4|73 40:9 5|26 15:9 6|79 17:9 7|22 100:9 8|7 79:9 9|65 85:9 10|48 44:10 1|29 85:10 2|46 61:10 3|44 86:10 4|8 89:10 5|86 19:10 6|39 96:10 7|12 59:10 8|57 1:10 9|22 76:10 10</relation>
    <relation name="R43" arity="2" nbTuples="100" semantics="soft" defaultCost="infinity">58 60:1 1|50 61:1 2|80 29:1 3|99 75:1 4|17 84:1 5|63 79:1 6|1 63:1 7|10 34:1 8|35 17:1 9|83 76:1 10|71 67:2 1|92 2:2 2|43 77:2 3|80 27:2 4|42 71:2 5|34 28:2 6|100 67:2 7|75 90:2 8|64 81:2 9|2 48:2 10|83 42:3 1|89 34:3 2|14 28:3 3|24 100:3 4|41 34:3 5|77 25:3 6|38 58:3 7|96 89:3 8|51 80:3 9|30 14:3 10|76 32:4 1|2 74:4 2|12 8:4 3|42 7:4 4|98 6:4 5|63 42:4 6|50 79:4 7|82 8:4 8|51 80:4 9|65 90:4 10|38 92:5 1|8 38:5 2|27 66:5 3|13 35:5 4|43 84:5 5|17 4:5 6|86 95:5 7|21 18:5 8|58 100:5 9|28 59:5 10|83 67:6 1|44 77:6 2|86 17:6 3|21 65:6 4|5 23:6 5|97 1:6 6|66 25:6 7|2 66:6 8|7 78:6 9|21 88:6 10|84 19:7 1|49 27:7 2|90 57:7 3|96 76:7 4|92 53:7 5|64 1:7 6|90 12:7 7|12 22:7 8|18 45:7 9|49 12:7 10|39 28:8 1|36 26:8 2|79 55:8 3|60 95:8 4|41 23:8 5|49 56:8 6|83 64:8 7|19 5:8 8|62 22:8 9|32 4:8 10|8 18:9 1|87 99:9 2|20 50:9 3|37 72:9 4|1 32:9 5|29 52:9 6|54 69:9 7|57 92:9 8|10 57:9 9|20 55:9 10|66 64:10 1|89 100:10 2|59 60:10 3|76 18:10 4|2 50:10 5|55 38:10 6|28 63:10 7|5 58:10 8|93 52:10 9|17 56:10 10</relation>
    <relation name="R44" arity="2" nbTuples="100" semantics="soft" defaultCost="infinity">100 52:1 1|17 66:1 2|76 81:1 3|23 16:1 4|70 40:1 5|37 62:1 6|85 11:1 7|35 45:1 8|51 52:1 9|13 99:1 10|46 21:2 1|52 73:2 2|7 69:2 3|99 70:2 4|51 77:2 5|30 58:2 6|6 41:2 7|68 19:2 8|82 42:2 9|39 93:2 10|66 62:3 1|95 75:3 2|90 60:3 3|40 26:3 4|38 59:3 5|79 53:3 6|90 37:3 7|45 54:3 8|64 53:3 9|38 86:3 10|1 24:4 1|2 77:4 2|75 75:4 3|65 93:4 4|29 82:4 5|37 1:4 6|43 64:4 7|36 91:4 8|14 59:4 9|6 48:4 10|94 68:5 1|24 2:5 2|51 37:5 3|75 3:5 4|40 19:5 5|30 21:5 6|68 10:5 7|14 100:5 8|91 75:5 9|65 41:5 10|33 11:6 1|76 40:6 2|58 31:6 3|27 49:6 4|100 95:6 5|96 83:6 6|60 43:6 7|60 52:6 8|37 47:6 9|28 63:6 10|80 31:7 1|92 78:7 2|87 73:7 3|21 10:7 4|52 39:7 5|81 70:7 6|50 85:7 7|79 89:7 8|72 78:7 9|34 76:7 10|99 9:8 1|69 81:8 2|47 77:8 3|53 88:8 4|58 46:8 5|75 69:8 6|41 9:8 7|45 96:8 8|7 91:8 9|1 10:8 10|90 95:9 1|87 47:9 2|100 84:9 3|81 90:9 4|71 65:9 5|37 42:9 6|95 35:9 7|44 11:9 8|61 52:9 9|38 91:9 10|53 66:10 1|40 49:10 2|23 58:10 3|36 25:10 4|33 45:10 5|35 79:10 6|100 79:10 7|38 31:10 8|3 20:10 9|17 61:10 10</relation>
    <relation name="R45" arity="2" nbTuples="100" semantics="soft" defaultCost="infinity">9 25:1 1|63 54:1 2|52 66:1 3|84 31:1 4|57 38:1 5|56 85:1 6|43 8:1 7|92 42:1 8|27 9:1 9|84 29:1 10|80 86:2 1|98 48:2 2|11 45:2 3|29 27:2 4|52 69:2 5|23 25:2 6|79 32:2 7|42 65:2 8|83 38:2 9|12 73:2 10|10 3:3 1|24 4:3 2|10 89:3 3|66 47:3 4|37 98:3 5|53 11:3 6|61 41:3 7|91 6:3 8|72 89:3 9|70 70:3 10|95 34:4 1|68 74:4 2|6 85:4 3|93 11:4 4|53 50:4 5|42 62:4 6|18 60:4 7|20 85:4 8|4 15:4 9|4 95:4 10|25 65:5 1|44 57:5 2|97 41:5 3|86 25:5 4|62 8:5 5|87 29:5 6|63 22:5 7|7 51:5 8|69 18:5 9|31 78:5 10|100 2:6 1|47 58:6 2|29 34:6 3|2 87:6 4|67 74:6 5|23 44:6 6|88 73:6 7|20 21:6 8|55 69:6 9|1 17:6 10|35 77:7 1|52 41:7 2|1 54:7 3|67 63:7 4|45 38:7 5|4 83:7 6|81 55:7 7|41 18:7 8|92 52:7 9|44 38:7 10|92 54:8 1|9 4:8 2|98 60:8 3|52 16:8 4|2 37:8 5|1 7:8 6|78 55:8 7|35 66:8 8|42 100:8 9|49 8:8 10|76 81:9 1|48 93:9 2|47 26:9 3|95 88:9 4|30 64:9 5|4 1:9 6|97 94:9 7|34 82:9 8|93 13:9 9|87 45:9 10|96 93:10 1|20 44:10 2|1 15:10 3|80 68:10 4|93 34:10 5|58 44:10 6|67 8:10 7|71 58:10 8|40 96:10 9|69 22:10 10</relation>
    <relation name="R46" arity="2" nbTuples="100" semantics="soft" defaultCost="infinity">43 79:1 1|13 67:1 2|35 51:1 3|1 54:1 4|75 62:1 5|48 47:1 6|94 41:1 7|10 19:1 8|51 100:1 9|8 20:1 10|57 19:2 1|59 66:2 2|5 4:2 3|64 77:2 4|16 55:2 5|77 17:2 6|34 41:2 7|90 76:2 8|17 93:2 9|8 63:2 10|50 11:3 1|52 76:3 2|86 96:3 3|21 28:3 4|50 98:3 5|45 39:3 6|69 12:3 7|59 19:3 8|1 23:3 9|34 83:3 10|90 64:4 1|75 85:4 2|60 13:4 3|82 59:4 4|70 27:4 5|47 40:4 6|78 79:4 7|60 98:4 8|58 60:4 9|90 44:4 10|57 54:5 1|75 40:5 2|66 1:5 3|12 32:5 4|62 45:5 5|61 57:5 6|14 41:5 7|69 37:5 8|7 100:5 9|27 11:5 10|15 35:6 1|17 51:6 2|63 77:6 3|43 17:6 4|76 23:6 5|77 23:6 6|61 92:6 7|15 18:6 8|80 60:6 9|50 77:6 10|87 64:7 1|84 65:7 2|70 81:7 3|55 4:7 4|91 88:7 5|48 78:7 6|69 53:7 7|70 70:7 8|52 9:7 9|83 27:7 10|94 93:8 1|4 32:8 2|87 77:8 3|20 52:8 4|47 32:8 5|36 54:8 6|83 96:8 7|8 20:8 8|95 89:8 9|78 77:8 10|83 12:9 1|65 82:9 2|78 61:9 3|76 75:9 4|72 90:9 5|92 85:9 6|95 41:9 7|38 99:9 8|41 89:9 9|9 42:9 10|58 39:10 1|47 98:10 2|12 20:10 3|37 72:10 4|30 50:10 5|23 69:10 6|64 50:10 7|34 61:10 8|68 4:10 9|22 70:10 10</relation>
    <relation name="R47" arity="2" nbTuples="100" semantics="soft" defaultCost="infinity">89 100:1 1|59 9:1 2|44 85:1 3|83 97:1 4|70 32:1 5|19 57:1 6|20 12:1 7|79 20:1 8|60 33:1 9|37 17:1 10|89 14:2 1|22 12:2 2|95 38:2 3|15 40:2 4|24 39:2 5|21 33:2 6|83 52:2 7|18 9:2 8|80 86:2 9|8 44:2 10|51 60:3 1|81 27:3 2|47 51:3 3|79 57:3 4|32 41:3 5|13 39:3 6|60 11:3 7|94 65:3 8|21 14:3 9|60 25:3 10|95 5:4 1|63 85:4 2|62 95:4 3|49 32:4 4|21 80:4 5|99 28:4 6|6 36:4 7|21 37:4 8|81 9:4 9|96 65:4 10|70 67:5 1|23 68:5 2|27 93:5 3|6 61:5 4|100 84:5 5|29 20:5 6|24 18:5 7|82 92:5 8|91 38:5 9|98 40:5 10|1 25:6 1|26 67:6 2|36 8:6 3|92 70:6 4|28 95:6 5|69 25:6 6|100 89:6 7|11 71:6 8|15 94:6 9|61 71:6 10|46 16:7 1|29 71:7 2|98 93:7 3|44 83:7 4|49 93:7 5|21 8:7 6|34 77:7 7|48 82:7 8|90 15:7 9|21 56:7 10|28 13:8 1|24 74:8 2|2 100:8 3|64 63:8 4|69 20:8 5|4 94:8 6|11 54:8 7|79 37:8 8|32 85:8 9|71 97:8 10|13 54:9 1|55 49:9 2|92 98:9 3|37 3:9 4|50 20:9 5|92 54:9 6|46 16:9 7|10 73:9 8|100 94:9 9|95 46:9 10|45 68:10 1|70 71:10 2|86 63:10 3|100 83:10 4|71 65:10 5|78 58:10 6|62 94:10 7|18 68:10 8|21 76:10 9|26 96:10 10</relation>
    <relation name="R48" arity="2" nbTuples="100" semantics="soft" defaultCost="infinity">45 59:1 1|42 63:1 2|88 89:1 3|56 82:1 4|88 79:1 5|54 68:1 6|37 57:1 7|33 31:1 8|23 98:1 9|30 96:1 10|17 11:2 1|49 69:2 2|13 87:2 3|27 31:2 4|75 81:2 5|82 16:2 6|88 25:2 7|96 48:2 8|43 59:2 9|46 77:2 10|69 8:3 1|63 15:3 2|22 100:3 3|3 51:3 4|89 92:3 5|66 33:3 6|87 31:3 7|22 34:3 8|75 59:3 9|44 72:3 10|74 39:4 1|7 86:4 2|44 71:4 3|12 99:4 4|48 27:4 5|28 80:4 6|28 45:4 7|68 22:4 8|37 87:4 9|32 50:4 10|41 75:5 1|24 89:5 2|87 9:5 3|13 8:5 4|33 58:5 5|50 11:5 6|93 34:5 7|63 100:5 8|12 40:5 9|64 12:5 10|81 26:6 1|45 20:6 2|27 52:6 3|31 10:6 4|70 3:6 5|54 4:6 6|26 16:6 7|35 87:6 8|21 71:6 9|56 66:6 10|53 59:7 1|37 9:7 2|67 36:7 3|20 50:7 4|44 21:7 5|41 95:7 6|79 2:7 7|89 16:7 8|21 92:7 9|33 49:7 10|90 67:8 1|43 86:8 2|8 94:8 3|55 3:8 4|17 86:8 5|71 1:8 6|18 78:8 7|34 43:8 8|34 53:8 9|32 82:8 10|80 27:9 1|77 1:9 2|75 24:9 3|82 91:9 4|7 75:9 5|10 45:9 6|90 94:9 7|5 33:9 8|19 84:9 9|8 5:9 10|83 84:10 1|58 47:10 2|79 30:10 3|49 2:10 4|87 6:10 5|32 72:10 6|12 1:10 7|2 79:10 8|68 18:10 9|82 1:10 10</relation>
    <relation name="R49" arity="2" nbTuples="100" semantics="soft" defaultCost="infinity">90 14:1 1|11 53:1 2|61 85:1 3|85 36:1 4|34 79:1 5|48 22:1 6|82 98:1 7|16 22:1 8|46 97:1 9|43 16:1 10|64 29:2 1|61 30:2 2|73 47:2 3|19 65:2 4|15 22:2 5|15 97:2 6|81 8:2 7|83 16:2 8|91 43:2 9|8 54:2 10|72 30:3 1|53 42:3 2|41 42:3 3|84 5:3 4|84 27:3 5|25 6:3 6|58 2:3 7|18 27:3 8|50 80:3 9|7 77:3 10|44 70:4 1|25 9:4 2|13 61:4 3|76 25:4 4|87 8:4 5|36 60:4 6|24 13:4 7|36 27:4 8|77 99:4 9|12 32:4 10|56 59:5 1|72 56:5 2|50 95:5 3|28 49:5 4|22 11:5 5|49 55:5 6|1 1:5 7|63 57:5 8|89 10:5 9|83 10:5 10|19 27:6 1|60 1:6 2|99 25:6 3|87 58:6 4|53 46:6 5|48 14:6 6|72 73:6 7|79 17:6 8|71 50:6 9|47 78:6 10|27 50:7 1|84 15:7 2|8 91:7 3|84 83:7 4|48 93:7 5|92 48:7 6|1 37:7 7|8 90:7 8|6 97:7 9|40 4:7 10|54 97:8 1|65 88:8 2|76 58:8 3|26 30:8 4|89 81:8 5|85 90:8 6|43 35:8 7|84 28:8 8|65 10:8 9|85 11:8 10|66 29:9 1|73 5:9 2|81 85:9 3|83 25:9 4|49 36:9 5|55 15:9 6|94 75:9 7|97 89:9 8|51 17:9 9|75 75:9 10|15 100:10 1|56 88:10 2|7 86:10 3|58 28:10 4|58 8:10 5|55 34:10 6|66 33:10 7|88 95:10 8|67 62:10 9|26 26:10 10</relation>
    <relation name="R50" arity="2" nbTuples="100" semantics="soft" defaultCost="infinity">58 98:1 1|45 43:1 2|44 6:1 3|7 43:1 4|52 85:1 5|95 48:1 6|41 70:1 7|48 51:1 8|54 90:1 9|76 43:1 10|4 18:2 1|59 21:2 2|72 50:2 3|22 70:2 4|75 70:2 5|100 2:2 6|36 73:2 7|4 82:2 8|83 41:2 9|88 95:2 10|60 84:3 1|3 61:3 2|99 79:3 3|28 15:3 4|76 97:3 5|27 54:3 6|19 93:3 7|40 50:3 8|72 18:3 9|43 35:3 10|2 11:4 1|7 42:4 2|38 8:4 3|80 42:4 4|85 1:4 5|69 49:4 6|72 88:4 7|37 66:4 8|50 46:4 9|64 77:4 10|14 59:5 1|91 72:5 2|6 64:5 3|56 73:5 4|18 51:5 5|85 77:5 6|21 100:5 7|18 32:5 8|69 44:5 9|63 39:5 10|13 44:6 1|71 48:6 2|97 30:6 3|55 7:6 4|87 43:6 5|74 20:6 6|69 78:6 7|42 46:6 8|74 20:6 9|26 95:6 10|41 53:7 1|57 37:7 2|7 7:7 3|39 91:7 4|12 91:7 5|97 14:7 6|56 68:7 7|63 62:7 8|100 19:7 9|53 92:7 10|77 52:8 1|98 69:8 2|42 88:8 3|82 97:8 4|77 17:8 5|22 84:8 6|98 53:8 7|79 93:8 8|84 17:8 9|98 44:8 10|77 11:9 1|24 78:9 2|78 22:9 3|64 18:9 4|48 93:9 5|11 96:9 6|19 34:9 7|4 69:9 8|99 63:9 9|84 70:9 10|84 12:10 1|64 11:10 2|41 65:10 3|35 73:10 4|96 22:10 5|56 6:10 6|79 42:10 7|45 83:10 8|99 60:10 9|56 42:10 10</relation>
    <relation name="R51" arity="2" nbTuples="100" semantics="soft" defaultCost="infinity">100 90:1 1|65 84:1 2|28 40:1 3|4 84:1 4|54 40:1 5|75 18:1 6|70 22:1 7|57 1:1 8|12 77:1 9|63 92:1 10|7 33:2 1|42 1:2 2|37 38:2 3|14 11:2 4|99 5:2 5|31 33:2 6|12 48:2 7|6 64:2 8|46 28:2 9|12 33:2 10|87 80:3 1|39 7:3 2|27 2:3 3|44 25:3 4|62 57:3 5|60 18:3 6|22 23:3 7|19 2:3 8|3 36:3 9|51 95:3 10|49 49:4 1|54 59:4 2|67 28:4 3|96 59:4 4|79 25:4 5|10 37:4 6|82 45:4 7|41 52:4 8|14 59:4 9|88 5:4 10|96 94:5 1|16 54:5 2|36 87:5 3|65 98:5 4|7 49:5 5|80 65:5 6|59 70:5 7|61 81:5 8|35 61:5 9|18 7:5 10|54 93:6 1|52 99:6 2|89 3:6 3|83 63:6 4|17 79:6 5|77 50:6 6|44 58:6 7|74 57:6 8|6 34:6 9|91 83:6 10|40 83:7 1|99 14:7 2|64 80:7 3|74 95:7 4|52 24:7 5|46 89:7 6|6 39:7 7|88 7:7 8|11 59:7 9|78 39:7 10|43 91:8 1|53 16:8 2|52 82:8 3|13 69:8 4|48 99:8 5|74 71:8 6|48 78:8 7|63 93:8 8|23 92:8 9|45 12:8 10|32 38:9 1|41 78:9 2|91 38:9 3|14 63:9 4|21 6:9 5|55 64:9 6|36 44:9 7|70 89:9 8|7 78:9 9|56 86:9 10|64 84:10 1|20 41:10 2|64 79:10 3|6 31:10 4|50 20:10 5|26 47:10 6|93 90:10 7|72 13:10 8|16 84:10 9|41 36:10 10</relation>
    <relation name="R52" arity="2" nbTuples="100" semantics="soft" defaultCost="infinity">98 12:1 1|85 45:1 2|20 20:1 3|74 95:1 4|76 72:1 5|6 39:1 6|82 20:1 7|50 96:1 8|56 23:1 9|75 74:1 10|70 97:2 1|58 46:2 2|20 82:2 3|63 98:2 4|1 69:2 5|4 40:2 6|91 15:2 7|36 64:2 8|62 64:2 9|8 36:2 10|78 63:3 1|1 14:3 2|38 60:3 3|13 61:3 4|100 62:3 5|1 62:3 6|93 19:3 7|91 30:3 8|41 8:3 9|64 32:3 10|68 83:4 1|75 38:4 2|8 63:4 3|46 63:4 4|69 42:4 5|41 47:4 6|81 10:4 7|1 84:4 8|65 88:4 9|21 94:4 10|87 100:5 1|82 15:5 2|22 17:5 3|30 70:5 4|42 46:5 5|47 53:5 6|45 41:5 7|22 67:5 8|28 60:5 9|28 46:5 10|98 24:6 1|27 82:6 2|18 44:6 3|95 72:6 4|21 63:6 5|14 26:6 6|45 64:6 7|4 56:6 8|82 54:6 9|97 81:6 10|90 87:7 1|27 17:7 2|8 34:7 3|79 96:7 4|40 54:7 5|100 17:7 6|3 94:7 7|83 24:7 8|34 3:7 9|35 41:7 10|38 79:8 1|43 32:8 2|91 95:8 3|77 54:8 4|71 42:8 5|30 46:8 6|97 83:8 7|7 98:8 8|35 10:8 9|42 2:8 10|6 33:9 1|32 28:9 2|97 81:9 3|96 17:9 4|52 93:9 5|96 7:9 6|89 59:9 7|86 16:9 8|4 63:9 9|2 94:9 10|42 89:10 1|98 62:10 2|1 16:10 3|53 11:10 4|94 67:10 5|1 71:10 6|51 61:10 7|28 67:10 8|48 15:10 9|52 28:10 10</relation>
    <relation name="R53" arity="2" nbTuples="100" semantics="soft" defaultCost="infinity">74 75:1 1|56 72:1 2|90 62:1 3|79 31:1 4|31 16:1 5|60 67:1 6|5 72:1 7|44 12:1 8|71 2:1 9|86 63:1 10|56 89:2 1|85 30:2 2|75 33:2 3|26 62:2 4|93 14:2 5|93 31:2 6|95 76:2 7|10 93:2 8|22 31:2 9|84 15:2 10|11 39:3 1|29 94:3 2|59 27:3 3|53 61:3 4|39 12:3 5|6 30:3 6|26 90:3 7|33 98:3 8|90 50:3 9|26 11:3 10|78 91:4 1|98 15:4 2|50 22:4 3|99 63:4 4|80 50:4 5|73 62:4 6|22 51:4 7|20 67:4 8|42 73:4 9|48 83:4 10|59 20:5 1|36 53:5 2|3 98:5 3|1 66:5 4|86 28:5 5|42 40:5 6|29 83:5 7|85 20:5 8|83 4:5 9|71 29:5 10|42 37:6 1|39 10:6 2|62 22:6 3|45 16:6 4|11 58:6 5|4 99:6 6|89 79:6 7|95 69:6 8|69 50:6 9|80 97:6 10|20 27:7 1|81 85:7 2|37 15:7 3|48 97:7 4|42 61:7 5|65 28:7 6|70 56:7 7|34 56:7 8|48 14:7 9|5 7:7 10|50 27:8 1|93 59:8 2|98 16:8 3|93 54:8 4|98 21:8 5|47 58:8 6|26 3:8 7|46 96:8 8|82 77:8 9|5 90:8 10|98 90:9 1|19 47:9 2|32 57:9 3|30 98:9 4|41 50:9 5|9 60:9 6|92 20:9 7|52 29:9 8|96 60:9 9|53 5:9 10|89 77:10 1|43 71:10 2|54 93:10 3|57 71:10 4|70 36:10 5|85 47:10 6|90 85:10 7|3 15:10 8|49 42:10 9|7 2:10 10</relation>
    <relation name="R54" arity="2" nbTuples="100" semantics="soft" defaultCost="infinity">98 5:1 1|8 89:1 2|81 89:1 3|77 24:1 4|93 84:1 5|58 34:1 6|28 53:1 7|66 90:1 8|37 13:1 9|14 10:1 10|97 67:2 1|30 56:2 2|97 97:2 3|77 10:2 4|69 50:2 5|66 90:2 6|49 22:2 7|65 75:2 8|45 46:2 9|38 43:2 10|83 87:3 1|19 97:3 2|75 48:3 3|99 9:3 4|76 96:3 5|65 98:3 6|48 14:3 7|26 100:3 8|28 19:3 9|79 4:3 10|63 76:4 1|60 55:4 2|94 58:4 3|41 59:4 4|100 33:4 5|27 51:4 6|47 84:4 7|75 45:4 8|68 60:4 9|60 85:4 10|52 39:5 1|14 11:5 2|8 66:5 3|59 47:5 4|44 97:5 5|30 19:5 6|51 7:5 7|63 7:5 8|32 47:5 9|13 58:5 10|84 19:6 1|21 70:6 2|88 37:6 3|11 93:6 4|68 31:6 5|74 93:6 6|71 87:6 7|46 45:6 8|4 72:6 9|96 57:6 10|3 68:7 1|65 17:7 2|46 85:7 3|52 34:7 4|12 96:7 5|12 14:7 6|7 15:7 7|77 5:7 8|87 98:7 9|6 29:7 10|10 28:8 1|75 6:8 2|19 37:8 3|79 78:8 4|72 71:8 5|91 13:8 6|31 19:8 7|1 13:8 8|27 1:8 9|23 92:8 10|8 1:9 1|90 59:9 2|30 27:9 3|52 87:9 4|84 85:9 5|6 31:9 6|94 42:9 7|26 97:9 8|55 69:9 9|45 44:9 10|51 50:10 1|13 87:10 2|12 73:10 3|9 13:10 4|41 4:10 5|21 27:10 6|19 86:10 7|8 8:10 8|71 18:10 9|44 46:10 10</relation>
    <relation name="R55" arity="2" nbTuples="100" semantics="soft" defaultCost="infinity">91 80:1 1|14 22:1 2|92 16:1 3|73 66:1 4|27 96:1 5|88 46:1 6|95 27:1 7|5 20:1 8|12 3:1 9|32 75:1 10|22 44:2 1|10 8:2 2|96 78:2 3|51 82:2 4|32 13:2 5|59 13:2 6|14 55:2 7|19 42:2 8|84 98:2 9|18 93:2 10|4 52:3 1|95 83:3 2|17 58:3 3|62 33:3 4|22 65:3 5|16 97:3 6|37 34:3 7|54 97:3 8|94 90:3 9|68 49:3 10|55 9:4 1|6 32:4 2|21 15:4 3|37 52:4 4|23 12:4 5|17 21:4 6|42 88:4 7|45 9:4 8|57 72:4 9|37 62:4 10|29 58:5 1|63 33:5 2|64 39:5 3|32 40:5 4|45 45:5 5|40 92:5 6|99 30:5 7|17 18:5 8|15 76:5 9|82 54:5 10|10 69:6 1|3 52:6 2|76 7:6 3|90 11:6 4|70 28:6 5|73 14:6 6|7 15:6 7|26 23:6 8|88 92:6 9|71 81:6 10|61 16:7 1|65 7:7 2|46 90:7 3|84 22:7 4|47 63:7 5|66 46:7 6|16 83:7 7|40 81:7 8|27 20:7 9|55 20:7 10|46 97:8 1|56 56:8 2|40 9:8 3|5 65:8 4|20 32:8 5|13 3:8 6|60 93:8 7|77 16:8 8|27 94:8 9|34 27:8 10|46 33:9 1|18 94:9 2|8 32:9 3|94 48:9 4|46 19:9 5|66 38:9 6|49 70:9 7|100 24:9 8|66 91:9 9|93 94:9 10|49 66:10 1|99 95:10 2|16 77:10 3|82 15:10 4|81 54:10 5|16 78:10 6|76 22:10 7|28 34:10 8|14 30:10 9|32 13:10 10</relation>
    <relation name="R56" arity="2" nbTuples="100" semantics="soft" defaultCost="infinity">74 91:1 1|2 97:1 2|83 92:1 3|46 53:1 4|47 52:1 5|24 100:1 6|14 64:1 7|78 41:1 8|34 93:1 9|28 43:1 10|27 38:2 1|23 18:2 2|19 21:2 3|23 93:2 4|7 27:2 5|49 62:2 6|31 38:2 7|75 40:2 8|88 20:2 9|99 42:2 10|61 7:3 1|62 65:3 2|100 67:3 3|52 37:3 4|52 38:3 5|89 74:3 6|76 36:3 7|35 71:3 8|81 73:3 9|59 48:3 10|15 40:4 1|14 37:4 2|31 42:4 3|30 26:4 4|50 5:4 5|80 35:4 6|26 8:4 7|12 24:4 8|62 28:4 9|27 32:4 10|69 44:5 1|87 34:5 2|54 61:5 3|85 29:5 4|26 97:5 5|44 89:5 6|59 2:5 7|46 85:5 8|18 35:5 9|71 63:5 10|48 100:6 1|7 30:6 2|38 79:6 3|48 51:6 4|73 81:6 5|9 92:6 6|91 73:6 7|25 51:6 8|58 65:6 9|53 82:6 10|29 38:7 1|84 29:7 2|7 40:7 3|14 38:7 4|32 11:7 5|18 63:7 6|17 93:7 7|2 19:7 8|50 78:7 9|75 78:7 10|97 21:8 1|12 92:8 2|12 33:8 3|57 18:8 4|34 87:8 5|83 60:8 6|64 36:8 7|55 25:8 8|66 76:8 9|61 18:8 10|94 52:9 1|80 25:9 2|42 64:9 3|20 39:9 4|58 79:9 5|13 26:9 6|85 25:9 7|94 31:9 8|11 19:9 9|73 90:9 10|84 21:10 1|30 6:10 2|7 31:10 3|96 29:10 4|88 51:10 5|51 62:10 6|23 85:10 7|60 38:10 8|73 72:10 9|3 64:10 10</relation>
    <relation name="R57" arity="2" nbTuples="100" semantics="soft" defaultCost="infinity">25 91:1 1|3 69:1 2|99 92:1 3|20 74:1 4|80 82:1 5|20 100:1 6|92 14:1 7|22 76:1 8|68 81:1 9|35 61:1 10|8 84:2 1|47 79:2 2|71 58:2 3|81 17:2 4|67 57:2 5|67 9:2 6|25 85:2 7|44 25:2 8|61 100:2 9|50 16:2 10|74 23:3 1|38 8:3 2|79 84:3 3|60 55:3 4|53 13:3 5|31 12:3 6|2 39:3 7|7 24:3 8|89 52:3 9|42 56:3 10|54 77:4 1|99 70:4 2|11 62:4 3|49 65:4 4|23 3:4 5|47 75:4 6|86 5:4 7|24 63:4 8|82 68:4 9|28 10:4 10|37 97:5 1|49 69:5 2|72 35:5 3|11 6:5 4|16 1:5 5|88 11:5 6|28 64:5 7|95 77:5 8|13 34:5 9|32 52:5 10|66 40:6 1|19 6:6 2|51 2:6 3|26 2:6 4|58 90:6 5|45 58:6 6|82 43:6 7|52 62:6 8|59 67:6 9|9 10:6 10|88 57:7 1|20 4:7 2|66 8:7 3|10 84:7 4|55 41:7 5|13 3:7 6|23 77:7 7|77 40:7 8|69 60:7 9|55 68:7 10|13 58:8 1|25 67:8 2|61 25:8 3|25 43:8 4|77 63:8 5|94 56:8 6|80 61:8 7|20 59:8 8|67 66:8 9|42 74:8 10|98 80:9 1|52 78:9 2|29 70:9 3|23 55:9 4|57 93:9 5|25 52:9 6|57 83:9 7|75 72:9 8|18 31:9 9|20 81:9 10|72 55:10 1|6 76:10 2|70 54:10 3|1 51:10 4|20 89:10 5|37 100:10 6|14 71:10 7|12 91:10 8|88 53:10 9|61 61:10 10</relation>
    <relation name="R58" arity="2" nbTuples="100" semantics="soft" defaultCost="infinity">24 1:1 1|19 64:1 2|79 26:1 3|12 27:1 4|50 34:1 5|28 94:1 6|8 83:1 7|48 14:1 8|25 3:1 9|88 97:1 10|95 90:2 1|18 34:2 2|79 42:2 3|37 48:2 4|76 55:2 5|37 19:2 6|73 7:2 7|78 23:2 8|58 67:2 9|4 75:2 10|15 94:3 1|77 93:3 2|77 23:3 3|46 58:3 4|15 58:3 5|17 53:3 6|58 18:3 7|42 64:3 8|90 38:3 9|64 10:3 10|62 37:4 1|95 82:4 2|27 31:4 3|16 82:4 4|85 2:4 5|43 47:4 6|63 76:4 7|47 62:4 8|37 38:4 9|14 91:4 10|53 30:5 1|66 51:5 2|14 68:5 3|80 94:5 4|14 59:5 5|57 81:5 6|55 57:5 7|70 59:5 8|77 80:5 9|62 67:5 10|21 62:6 1|32 79:6 2|92 6:6 3|22 51:6 4|67 54:6 5|58 70:6 6|54 98:6 7|5 53:6 8|76 17:6 9|24 80:6 10|52 21:7 1|65 20:7 2|77 59:7 3|97 5:7 4|63 60:7 5|23 47:7 6|76 59:7 7|6 64:7 8|34 37:7 9|62 12:7 10|57 60:8 1|99 29:8 2|30 36:8 3|74 34:8 4|51 81:8 5|15 95:8 6|41 43:8 7|3 77:8 8|63 86:8 9|45 40:8 10|71 28:9 1|72 29:9 2|10 55:9 3|77 24:9 4|58 53:9 5|93 37:9 6|16 39:9 7|24 9:9 8|99 72:9 9|86 88:9 10|61 95:10 1|100 7:10 2|67 54:10 3|64 60:10 4|81 22:10 5|86 87:10 6|58 51:10 7|67 76:10 8|66 60:10 9|98 2:10 10</relation>
    <relation name="R59" arity="2" nbTuples="100" semantics="soft" defaultCost="infinity">4 90:1 1|33 42:1 2|8 16:1 3|58 7:1 4|22 63:1 5|53 57:1 6|81 22:1 7|12 91:1 8|13 33:1 9|55 16:1 10|79 53:2 1|73 40:2 2|9 2:2 3|90 49:2 4|21 52:2 5|59 88:2 6|40 85:2 7|37 63:2 8|10 36:2 9|63 58:2 10|72 1:3 1|41 91:3 2|11 88:3 3|78 66:3 4|27 69:3 5|47 52:3 6|62 58:3 7|60 50:3 8|4 77:3 9|9 80:3 10|66 19:4 1|5 68:4 2|44 51:4 3|69 83:4 4|3 66:4 5|66 38:4 6|16 45:4 7|45 25:4 8|60 40:4 9|46 48:4 10|20 47:5 1|68 64:5 2|86 23:5 3|33 48:5 4|27 36:5 5|71 63:5 6|11 35:5 7|77 89:5 8|12 71:5 9|97 80:5 10|75 20:6 1|5 89:6 2|33 76:6 3|91 92:6 4|68 25:6 5|42 43:6 6|79 58:6 7|8 5:6 8|82 80:6 9|75 79:6 10|87 74:7 1|16 73:7 2|12 49:7 3|81 62:7 4|88 28:7 5|14 3:7 6|61 14:7 7|4 78:7 8|51 72:7 9|69 45:7 10|47 2:8 1|51 47:8 2|20 35:8 3|50 72:8 4|4 71:8 5|51 72:8 6|70 6:8 7|17 10:8 8|26 11:8 9|82 82:8 10|23 48:9 1|84 75:9 2|2 38:9 3|72 67:9 4|9 19:9 5|76 24:9 6|46 72:9 7|23 90:9 8|51 18:9 9|33 18:9 10|2 36:10 1|21 28:10 2|15 93:10 3|44 68:10 4|90 15:10 5|23 76:10 6|57 78:10 7|17 13:10 8|30 61:10 9|29 25:10 10</relation>
    <relation name="R60" arity="2" nbTuples="100" semantics="soft" defaultCost="infinity">46 36:1 1|3 27:1 2|40 38:1 3|2 89:1 4|69 34:1 5|33 87:1 6|17 29:1 7|77 37:1 8|17 78:1 9|55 31:1 10|27 68:2 1|63 72:2 2|24 80:2 3|59 80:2 4|79 58:2 5|53 50:2 6|18 32:2 7|30 24:2 8|55 88:2 9|83 33:2 10|81 12:3 1|74 81:3 2|8 58:3 3|3 19:3 4|49 56:3 5|12 87:3 6|70 89:3 7|52 99:3 8|89 59:3 9|18 63:3 10|18 60:4 1|57 26:4 2|29 85:4 3|57 85:4 4|98 100:4 5|92 96:4 6|46 17:4 7|60 46:4 8|97 47:4 9|64 91:4 10|16 65:5 1|19 76:5 2|21 27:5 3|19 9:5 4|99 7:5 5|9 69:5 6|16 30:5 7|86 97:5 8|3 49:5 9|59 37:5 10|34 79:6 1|91 69:6 2|45 15:6 3|32 83:6 4|44 24:6 5|16 53:6 6|29 4:6 7|85 57:6 8|29 5:6 9|92 21:6 10|69 80:7 1|22 53:7 2|21 66:7 3|42 75:7 4|64 79:7 5|57 46:7 6|70 11:7 7|9 18:7 8|80 52:7 9|57 87:7 10|40 38:8 1|44 9:8 2|6 77:8 3|21 4:8 4|90 94:8 5|41 95:8 6|89 96:8 7|23 66:8 8|76 29:8 9|34 66:8 10|55 91:9 1|25 20:9 2|76 51:9 3|99 71:9 4|86 73:9 5|30 10:9 6|36 100:9 7|24 5:9 8|100 55:9 9|48 21:9 10|82 7:10 1|45 31:10 2|55 59:10 3|74 32:10 4|51 93:10 5|50 23:10 6|76 40:10 7|16 47:10 8|25 23:10 9|15 29:10 10</relation>
    <relation name="R61" arity="2" nbTuples="100" semantics="soft" defaultCost="infinity">83 51:1 1|13 46:1 2|86 40:1 3|10 95:1 4|47 76:1 5|38 89:1 6|14 17:1 7|86 86:1 8|24 3:1 9|77 47:1 10|2 18:2 1|61 22:2 2|45 22:2 3|16 44:2 4|59 61:2 5|23 96:2 6|41 52:2 7|92 48:2 8|23 2:2 9|42 31:2 10|44 54:3 1|84 34:3 2|9 5:3 3|69 27:3 4|3 73:3 5|46 3:3 6|61 62:3 7|40 73:3 8|88 7:3 9|19 43:3 10|80 64:4 1|25 40:4 2|75 22:4 3|60 63:4 4|53 59:4 5|89 82:4 6|49 29:4 7|83 21:4 8|5 32:4 9|61 96:4 10|49 16:5 1|5 40:5 2|43 95:5 3|15 37:5 4|50 95:5 5|32 97:5 6|70 75:5 7|20 80:5 8|68 94:5 9|26 93:5 10|82 46:6 1|7 71:6 2|7 29:6 3|56 70:6 4|84 31:6 5|61 14:6 6|3 12:6 7|7 21:6 8|80 60:6 9|41 90:6 10|38 90:7 1|98 7:7 2|27 95:7 3|82 93:7 4|12 27:7 5|48 86:7 6|62 31:7 7|26 42:7 8|100 62:7 9|86 7:7 10|29 26:8 1|94 99:8 2|51 14:8 3|82 32:8 4|85 45:8 5|2 93:8 6|81 11:8 7|55 86:8 8|37 14:8 9|67 48:8 10|78 67:9 1|95 46:9 2|61 100:9 3|63 51:9 4|25 40:9 5|82 25:9 6|1 84:9 7|28 12:9 8|100 31:9 9|5 5:9 10|33 88:10 1|32 1:10 2|17 18:10 3|8 33:10 4|61 65:10 5|40 68:10 6|13 31:10 7|26 72:10 8|65 71:10 9|57 83:10 10</relation>
    <relation name="R62" arity="2" nbTuples="100" semantics="soft" defaultCost="infinity">93 11:1 1|72 81:1 2|42 80:1 3|18 32:1 4|90 19:1 5|97 72:1 6|77 1:1 7|66 87:1 8|12 70:1 9|35 44:1 10|54 13:2 1|37 13:2 2|59 20:2 3|1 20:2 4|100 37:2 5|34 88:2 6|55 36:2 7|14 17:2 8|6 94:2 9|72 53:2 10|25 7:3 1|42 34:3 2|77 20:3 3|15 98:3 4|91 100:3 5|10 41:3 6|8 58:3 7|38 89:3 8|94 56:3 9|16 91:3 10|77 26:4 1|90 54:4 2|55 75:4 3|40 100:4 4|10 30:4 5|47 1:4 6|28 47:4 7|37 70:4 8|63 87:4 9|66 32:4 10|7 25:5 1|62 30:5 2|14 72:5 3|79 82:5 4|6 39:5 5|60 43:5 6|67 92:5 7|5 91:5 8|2 7:5 9|16 94:5 10|19 64:6 1|65 88:6 2|24 87:6 3|58 52:6 4|22 48:6 5|2 42:6 6|29 72:6 7|45 80:6 8|56 52:6 9|79 20:6 10|87 37:7 1|97 29:7 2|99 29:7 3|81 51:7 4|75 72:7 5|38 52:7 6|43 14:7 7|54 79:7 8|50 66:7 9|61 4:7 10|5 80:8 1|56 63:8 2|52 34:8 3|48 32:8 4|29 8:8 5|96 55:8 6|50 94:8 7|80 60:8 8|81 10:8 9|1 66:8 10|46 36:9 1|41 35:9 2|70 33:9 3|23 90:9 4|83 43:9 5|2 72:9 6|64 42:9 7|84 66:9 8|37 51:9 9|15 29:9 10|79 68:10 1|9 74:10 2|77 70:10 3|78 92:10 4|49 51:10 5|17 15:10 6|32 89:10 7|44 56:10 8|19 31:10 9|49 13:10 10</relation>
    <relation name="R63" arity="2" nbTuples="100" semantics="soft" defaultCost="infinity">1 42:1 1|81 25:1 2|13 56:1 3|62 37:1 4|76 13:1 5|3 71:1 6|68 12:1 7|23 33:1 8|84 96:1 9|41 39:1 10|41 2:2 1|61 16:2 2|72 54:2 3|12 49:2 4|20 22:2 5|94 58:2 6|61 27:2 7|16 79:2 8|11 1:2 9|15 78:2 10|78 91:3 1|58 2:3 2|68 27:3 3|97 16:3 4|23 68:3 5|78 9:3 6|90 58:3 7|86 38:3 8|24 38:3 9|45 65:3 10|16 90:4 1|56 28:4 2|10 100:4 3|37 52:4 4|75 48:4 5|60 38:4 6|86 91:4 7|16 6:4 8|77 96:4 9|4 19:4 10|94 51:5 1|71 70:5 2|54 99:5 3|20 48:5 4|95 91:5 5|97 87:5 6|94 90:5 7|27 16:5 8|13 24:5 9|9 33:5 10|13 6:6 1|86 64:6 2|8 34:6 3|30 51:6 4|58 99:6 5|7 62:6 6|93 17:6 7|5 33:6 8|57 57:6 9|62 68:6 10|93 5:7 1|12 75:7 2|38 64:7 3|94 26:7 4|15 71:7 5|77 85:7 6|84 99:7 7|52 80:7 8|90 62:7 9|26 34:7 10|10 52:8 1|71 21:8 2|82 8:8 3|28 69:8 4|65 2:8 5|86 74:8 6|95 30:8 7|90 36:8 8|7 88:8 9|54 20:8 10|20 99:9 1|37 70:9 2|86 71:9 3|8 91:9 4|98 64:9 5|79 69:9 6|55 60:9 7|84 87:9 8|84 22:9 9|34 46:9 10|85 56:10 1|82 8:10 2|57 10:10 3|79 18:10 4|41 43:10 5|55 91:10 6|99 48:10 7|34 100:10 8|63 10:10 9|50 10:10 10</relation>
    <relation name="R64" arity="2" nbTuples="100" semantics="soft" defaultCost="infinity">31 36:1 1|11 92:1 2|58 3:1 3|23 53:1 4|1 20:1 5|72 86:1 6|85 37:1 7|16 16:1 8|35 61:1 9|86 27:1 10|90 10:2 1|67 60:2 2|20 61:2 3|82 9:2 4|45 100:2 5|87 10:2 6|64 57:2 7|26 92:2 8|67 41:2 9|26 22:2 10|58 67:3 1|82 62:3 2|41 15:3 3|20 21:3 4|37 52:3 5|22 74:3 6|66 89:3 7|77 95:3 8|10 38:3 9|8 58:3 10|100 99:4 1|47 8:4 2|8 96:4 3|57 67:4 4|79 53:4 5|3 42:4 6|77 90:4 7|49 1:4 8|14 9:4 9|99 6:4 10|99 33:5 1|62 39:5 2|23 48:5 3|100 63:5 4|31 5:5 5|28 53:5 6|29 38:5 7|99 61:5 8|99 40:5 9|44 5:5 10|31 87:6 1|64 65:6 2|66 65:6 3|91 30:6 4|45 97:6 5|71 34:6 6|85 68:6 7|38 70:6 8|63 87:6 9|28 98:6 10|94 17:7 1|39 4:7 2|69 51:7 3|2 98:7 4|10 49:7 5|39 91:7 6|19 47:7 7|76 30:7 8|41 28:7 9|65 33:7 10|78 54:8 1|28 90:8 2|13 8:8 3|53 99:8 4|61 42:8 5|99 97:8 6|83 74:8 7|41 91:8 8|32 24:8 9|77 73:8 10|94 38:9 1|31 40:9 2|38 2:9 3|42 77:9 4|74 11:9 5|2 38:9 6|6 22:9 7|24 42:9 8|9 82:9 9|21 84:9 10|23 98:10 1|83 49:10 2|22 79:10 3|85 73:10 4|63 73:10 5|12 42:10 6|41 79:10 7|1 49:10 8|48 16:10 9|7 76:10 10</relation>
    <relation name="R65" arity="2" nbTuples="100" semantics="soft" defaultCost="infinity">57 2:1 1|66 37:1 2|47 92:1 3|84 34:1 4|78 14:1 5|32 85:1 6|60 39:1 7|9 72:1 8|46 6:1 9|45 4:1 10|27 45:2 1|80 68:2 2|71 33:2 3|95 84:2 4|66 10:2 5|91 90:2 6|98 34:2 7|36 14:2 8|42 23:2 9|43 5:2 10|7 64:3 1|42 49:3 2|100 15:3 3|99 94:3 4|17 96:3 5|8 92:3 6|18 45:3 7|94 49:3 8|48 1:3 9|31 81:3 10|83 38:4 1|41 59:4 2|45 93:4 3|17 14:4 4|74 79:4 5|9 25:4 6|93 97:4 7|86 34:4 8|8 39:4 9|46 45:4 10|54 89:5 1|2 65:5 2|97 88:5 3|76 68:5 4|12 11:5 5|26 82:5 6|5 3:5 7|13 7:5 8|26 56:5 9|71 30:5 10|18 95:6 1|46 61:6 2|91 75:6 3|24 53:6 4|46 11:6 5|97 79:6 6|85 64:6 7|40 81:6 8|47 75:6 9|62 76:6 10|51 14:7 1|44 85:7 2|20 84:7 3|79 82:7 4|18 48:7 5|78 11:7 6|13 64:7 7|89 71:7 8|90 74:7 9|97 40:7 10|50 55:8 1|78 22:8 2|38 17:8 3|91 45:8 4|63 95:8 5|20 91:8 6|83 20:8 7|78 35:8 8|88 98:8 9|54 8:8 10|47 36:9 1|19 6:9 2|62 51:9 3|79 19:9 4|15 28:9 5|25 46:9 6|35 97:9 7|36 47:9 8|40 58:9 9|74 62:9 10|60 51:10 1|4 31:10 2|72 51:10 3|52 20:10 4|58 77:10 5|56 75:10 6|2 31:10 7|83 21:10 8|53 37:10 9|27 12:10 10</relation>
    <relation name="R66" arity="2" nbTuples="100" semantics="soft" defaultCost="infinity">54 90:1 1|16 57:1 2|22 59:1 3|4 63:1 4|53 38:1 5|82 13:1 6|11 13:1 7|29 62:1 8|65 21:1 9|46 9:1 10|13 85:2 1|83 48:2 2|83 31:2 3|5 12:2 4|6 75:2 5|99 70:2 6|6 35:2 7|11 40:2 8|93 75:2 9|96 47:2 10|32 91:3 1|30 54:3 2|2 94:3 3|64 79:3 4|57 39:3 5|51 8:3 6|31 42:3 7|21 99:3 8|69 78:3 9|20 92:3 10|46 87:4 1|26 15:4 2|59 66:4 3|45 8:4 4|71 42:4 5|27 83:4 6|5 13:4 7|19 42:4 8|22 50:4 9|64 9:4 10|80 42:5 1|45 37:5 2|79 86:5 3|73 68:5 4|12 46:5 5|47 73:5 6|3 73:5 7|47 86:5 8|90 65:5 9|39 16:5 10|23 86:6 1|52 38:6 2|79 58:6 3|42 84:6 4|71 11:6 5|15 40:6 6|13 46:6 7|94 40:6 8|32 58:6 9|15 47:6 10|61 50:7 1|4 26:7 2|32 52:7 3|64 81:7 4|91 54:7 5|14 81:7 6|90 62:7 7|38 56:7 8|77 63:7 9|95 12:7 10|97 28:8 1|7 72:8 2|23 29:8 3|84 17:8 4|9 4:8 5|77 91:8 6|100 85:8 7|32 70:8 8|62 27:8 9|32 23:8 10|20 93:9 1|32 23:9 2|38 69:9 3|55 85:9 4|91 95:9 5|32 85:9 6|54 52:9 7|38 96:9 8|29 35:9 9|69 78:9 10|46 15:10 1|47 49:10 2|24 85:10 3|62 84:10 4|70 73:10 5|72 50:10 6|77 92:10 7|58 36:10 8|42 100:10 9|93 18:10 10</relation>
    <relation name="R67" arity="2" nbTuples="100" semantics="soft" defaultCost="infinity">63 26:1 1|31 11:1 2|88 34:1 3|36 100:1 4|86 2:1 5|51 23:1 6|80 78:1 7|4 27:1 8|27 9:1 9|93 44:1 10|75 50:2 1|5 28:2 2|5 57:2 3|55 82:2 4|86 11:2 5|7 69:2 6|99 30:2 7|91 100:2 8|50 55:2 9|7 93:2 10|6 20:3 1|80 54:3 2|74 64:3 3|72 73:3 4|30 53:3 5|5 87:3 6|64 46:3 7|15 98:3 8|14 54:3 9|96 9:3 10|92 14:4 1|86 69:4 2|91 9:4 3|54 38:4 4|26 74:4 5|9 61:4 6|89 7:4 7|84 1:4 8|50 34:4 9|2 81:4 10|16 85:5 1|90 98:5 2|41 37:5 3|37 37:5 4|37 7:5 5|1 92:5 6|77 100:5 7|42 88:5 8|85 39:5 9|51 88:5 10|3 8:6 1|55 45:6 2|89 17:6 3|22 81:6 4|63 71:6 5|74 31:6 6|9 7:6 7|11 22:6 8|95 78:6 9|67 48:6 10|99 6:7 1|9 10:7 2|30 86:7 3|34 81:7 4|54 43:7 5|75 11:7 6|48 29:7 7|35 41:7 8|5 68:7 9|56 78:7 10|87 40:8 1|33 47:8 2|61 41:8 3|87 3:8 4|1 18:8 5|100 81:8 6|22 61:8 7|60 30:8 8|15 80:8 9|4 60:8 10|10 94:9 1|73 22:9 2|24 96:9 3|65 33:9 4|89 98:9 5|62 50:9 6|34 71:9 7|38 81:9 8|76 39:9 9|99 43:9 10|43 37:10 1|91 66:10 2|51 57:10 3|18 33:10 4|2 83:10 5|52 93:10 6|35 33:10 7|69 62:10 8|23 3:10 9|60 45:10 10</relation>
    <relation name="R68" arity="2" nbTuples="100" semantics="soft" defaultCost="infinity">91 42:1 1|48 60:1 2|96 62:1 3|50 21:1 4|54 19:1 5|28 97:1 6|60 13:1 7|42 88:1 8|3 58:1 9|3 54:1 10|22 4:2 1|23 24:2 2|38 21:2 3|14 97:2 4|25 57:2 5|37 17:2 6|16 42:2 7|14 34:2 8|11 19:2 9|31 28:2 10|59 28:3 1|10 77:3 2|20 8:3 3|16 69:3 4|46 13:3 5|63 54:3 6|41 7:3 7|30 22:3 8|38 12:3 9|51 47:3 10|85 79:4 1|37 8:4 2|16 71:4 3|27 40:4 4|51 9:4 5|79 95:4 6|16 27:4 7|21 93:4 8|17 84:4 9|68 89:4 10|95 9:5 1|58 9:5 2|70 83:5 3|94 48:5 4|70 50:5 5|14 32:5 6|43 33:5 7|74 28:5 8|3 92:5 9|22 94:5 10|45 46:6 1|81 31:6 2|27 100:6 3|85 20:6 4|96 42:6 5|15 24:6 6|42 31:6 7|80 36:6 8|90 44:6 9|13 60:6 10|17 95:7 1|52 49:7 2|58 74:7 3|11 88:7 4|87 34:7 5|30 96:7 6|17 95:7 7|94 68:7 8|22 94:7 9|8 79:7 10|97 88:8 1|16 16:8 2|5 55:8 3|88 29:8 4|6 45:8 5|57 27:8 6|68 70:8 7|70 71:8 8|70 27:8 9|57 79:8 10|39 3:9 1|32 79:9 2|50 9:9 3|53 2:9 4|19 76:9 5|39 51:9 6|30 16:9 7|86 57:9 8|6 69:9 9|78 33:9 10|30 25:10 1|80 82:10 2|1 34:10 3|4 74:10 4|85 89:10 5|94 77:10 6|79 4:10 7|34 98:10 8|82 85:10 9|97 44:10 10</relation>
    <relation name="R69" arity="2" nbTuples="100" semantics="soft" defaultCost="infinity">30 21:1 1|50 19:1 2|72 30:1 3|35 10:1 4|69 12:1 5|70 37:1 6|81 84:1 7|72 89:1 8|85 81:1 9|15 86:1 10|82 52:2 1|22 67:2 2|92 1:2 3|73 30:2 4|21 47:2 5|28 12:2 6|70 25:2 7|46 26:2 8|92 77:2 9|26 49:2 10|46 43:3 1|22 92:3 2|15 73:3 3|18 45:3 4|22 65:3 5|11 63:3 6|55 61:3 7|41 1:3 8|62 96:3 9|41 11:3 10|85 54:4 1|92 36:4 2|11 36:4 3|1 63:4 4|95 16:4 5|66 22:4 6|71 33:4 7|73 54:4 8|79 17:4 9|99 98:4 10|92 47:5 1|94 86:5 2|65 85:5 3|42 73:5 4|41 32:5 5|38 85:5 6|71 33:5 7|82 94:5 8|43 21:5 9|12 84:5 10|99 3:6 1|12 44:6 2|33 79:6 3|6 54:6 4|92 59:6 5|5 96:6 6|47 69:6 7|30 89:6 8|33 21:6 9|35 23:6 10|31 25:7 1|52 95:7 2|44 37:7 3|71 72:7 4|75 47:7 5|87 42:7 6|27 8:7 7|15 14:7 8|79 53:7 9|36 95:7 10|45 31:8 1|78 57:8 2|7 51:8 3|46 10:8 4|43 21:8 5|99 67:8 6|2 16:8 7|57 80:8 8|55 26:8 9|64 45:8 10|51 94:9 1|54 51:9 2|35 53:9 3|77 53:9 4|36 64:9 5|31 63:9 6|34 52:9 7|84 68:9 8|2 18:9 9|51 63:9 10|86 43:10 1|56 48:10 2|30 54:10 3|46 12:10 4|83 80:10 5|83 93:10 6|99 92:10 7|88 77:10 8|60 76:10 9|38 69:10 10</relation>
    <relation name="R70" arity="2" nbTuples="100" semantics="soft" defaultCost="infinity">68 51:1 1|44 79:1 2|12 43:1 3|2 8:1 4|23 46:1 5|82 41:1 6|10 28:1 7|68 13:1 8|58 100:1 9|78 51:1 10|99 26:2 1|71 30:2 2|93 82:2 3|79 45:2 4|87 19:2 5|90 51:2 6|45 2:2 7|87 62:2 8|67 77:2 9|44 91:2 10|5 34:3 1|73 37:3 2|14 100:3 3|66 21:3 4|87 54:3 5|59 25:3 6|60 99:3 7|20 63:3 8|57 98:3 9|10 81:3 10|54 47:4 1|13 83:4 2|51 94:4 3|11 27:4 4|30 48:4 5|99 42:4 6|35 7:4 7|57 100:4 8|52 96:4 9|94 68:4 10|85 12:5 1|45 41:5 2|25 24:5 3|31 82:5 4|76 85:5 5|64 73:5 6|68 81:5 7|34 86:5 8|2 64:5 9|30 2:5 10|98 66:6 1|98 90:6 2|86 37:6 3|80 5:6 4|74 14:6 5|86 39:6 6|33 49:6 7|64 7:6 8|97 27:6 9|90 64:6 10|47 29:7 1|65 59:7 2|58 66:7 3|19 81:7 4|5 97:7 5|53 70:7 6|93 75:7 7|10 95:7 8|70 91:7 9|55 56:7 10|81 93:8 1|66 89:8 2|81 15:8 3|75 99:8 4|86 61:8 5|77 11:8 6|44 19:8 7|29 39:8 8|45 59:8 9|82 82:8 10|27 45:9 1|57 41:9 2|40 6:9 3|59 90:9 4|24 3:9 5|25 10:9 6|13 11:9 7|71 45:9 8|40 75:9 9|42 37:9 10|6 71:10 1|96 7:10 2|17 39:10 3|53 15:10 4|41 44:10 5|20 10:10 6|1 71:10 7|70 46:10 8|70 39:10 9|66 55:10 10</relation>
    <relation name="R71" arity="2" nbTuples="100" semantics="soft" defaultCost="infinity">14 79:1 1|65 25:1 2|59 17:1 3|100 34:1 4|95 57:1 5|38 89:1 6|87 74:1 7|29 3:1 8|9 69:1 9|20 49:1 10|70 68:2 1|78 36:2 2|49 14:2 3|89 51:2 4|48 3:2 5|19 17:2 6|70 13:2 7|1 41:2 8|92 75:2 9|90 37:2 10|42 33:3 1|70 8:3 2|20 66:3 3|18 28:3 4|100 30:3 5|35 53:3 6|19 11:3 7|34 46:3 8|32 81:3 9|20 8:3 10|29 94:4 1|66 65:4 2|41 40:4 3|58 74:4 4|29 49:4 5|15 65:4 6|53 25:4 7|33 84:4 8|19 56:4 9|68 23:4 10|77 40:5 1|84 6:5 2|7 68:5 3|12 30:5 4|30 67:5 5|43 18:5 6|38 24:5 7|30 5:5 8|77 8:5 9|27 43:5 10|17 99:6 1|7 67:6 2|64 37:6 3|90 29:6 4|17 23:6 5|84 98:6 6|32 1:6 7|15 82:6 8|85 71:6 9|19 99:6 10|38 96:7 1|2 26:7 2|70 87:7 3|56 25:7 4|38 77:7 5|65 24:7 6|41 9:7 7|11 54:7 8|88 3:7 9|68 78:7 10|81 1:8 1|18 20:8 2|76 12:8 3|49 22:8 4|59 21:8 5|3 27:8 6|97 85:8 7|18 44:8 8|22 58:8 9|77 96:8 10|26 43:9 1|17 17:9 2|63 39:9 3|54 50:9 4|54 73:9 5|93 27:9 6|52 86:9 7|55 21:9 8|88 2:9 9|15 16:9 10|36 55:10 1|47 12:10 2|39 42:10 3|31 89:10 4|47 10:10 5|7 93:10 6|39 84:10 7|58 55:10 8|81 3:10 9|48 80:10 10</relation>
    <relation name="R72" arity="2" nbTuples="100" semantics="soft" defaultCost="infinity">69 16:1 1|36 84:1 2|14 68:1 3|19 30:1 4|84 94:1 5|3 16:1 6|98 39:1 7|72 76:1 8|68 80:1 9|65 56:1 10|33 63:2 1|59 43:2 2|57 37:2 3|68 22:2 4|10 68:2 5|12 61:2 6|7 50:2 7|95 53:2 8|83 87:2 9|100 38:2 10|9 88:3 1|55 79:3 2|99 74:3 3|81 68:3 4|59 58:3 5|16 9:3 6|3 54:3 7|91 95:3 8|47 95:3 9|24 7:3 10|98 83:4 1|22 39:4 2|25 93:4 3|96 39:4 4|26 22:4 5|13 77:4 6|59 74:4 7|68 20:4 8|90 42:4 9|20 17:4 10|82 52:5 1|71 3:5 2|52 27:5 3|70 18:5 4|95 31:5 5|29 79:5 6|61 29:5 7|88 40:5 8|96 50:5 9|17 81:5 10|100 92:6 1|74 33:6 2|27 70:6 3|30 8:6 4|64 68:6 5|60 90:6 6|57 44:6 7|41 24:6 8|93 61:6 9|65 21:6 10|65 43:7 1|47 85:7 2|37 95:7 3|48 45:7 4|78 12:7 5|47 7:7 6|20 96:7 7|13 79:7 8|66 77:7 9|81 77:7 10|28 10:8 1|13 84:8 2|25 42:8 3|33 61:8 4|40 11:8 5|69 6:8 6|80 35:8 7|86 75:8 8|78 84:8 9|96 97:8 10|98 87:9 1|59 15:9 2|52 64:9 3|96 33:9 4|94 71:9 5|92 59:9 6|6 68:9 7|68 45:9 8|53 21:9 9|38 100:9 10|12 80:10 1|40 32:10 2|27 8:10 3|83 57:10 4|58 35:10 5|32 29:10 6|69 58:10 7|12 80:10 8|24 43:10 9|88 47:10 10</relation>
    <relation name="R73" arity="2" nbTuples="100" semantics="soft" defaultCost="infinity">4 11:1 1|75 52:1 2|56 33:1 3|52 5:1 4|57 87:1 5|42 39:1 6|62 11:1 7|67 17:1 8|92 88:1 9|36 66:1 10|7 76:2 1|32 14:2 2|24 57:2 3|81 88:2 4|76 6:2 5|28 12:2 6|14 77:2 7|20 3:2 8|20 41:2 9|17 50:2 10|57 76:3 1|71 37:3 2|29 15:3 3|68 60:3 4|18 73:3 5|41 67:3 6|74 1:3 7|52 47:3 8|84 74:3 9|10 86:3 10|17 83:4 1|39 94:4 2|35 29:4 3|50 27:4 4|98 69:4 5|54 9:4 6|47 67:4 7|53 78:4 8|19 8:4 9|1 85:4 10|83 5:5 1|67 79:5 2|7 73:5 3|51 47:5 4|44 88:5 5|83 70:5 6|25 21:5 7|54 95:5 8|66 92:5 9|7 37:5 10|43 46:6 1|27 71:6 2|99 24:6 3|9 70:6 4|8 85:6 5|14 15:6 6|12 74:6 7|56 27:6 8|71 47:6 9|38 83:6 10|87 17:7 1|37 87:7 2|59 64:7 3|76 33:7 4|13 73:7 5|58 12:7 6|87 93:7 7|35 25:7 8|91 66:7 9|69 57:7 10|71 17:8 1|10 71:8 2|3 34:8 3|37 15:8 4|77 26:8 5|50 31:8 6|20 100:8 7|79 68:8 8|98 63:8 9|55 59:8 10|34 89:9 1|32 81:9 2|86 87:9 3|99 28:9 4|53 54:9 5|10 70:9 6|39 70:9 7|39 87:9 8|92 58:9 9|76 28:9 10|43 33:10 1|47 48:10 2|42 5:10 3|46 85:10 4|16 10:10 5|97 83:10 6|10 35:10 7|77 40:10 8|93 52:10 9|78 90:10 10</relation>
    <relation name="R74" arity="2" nbTuples="100" semantics="soft" defaultCost="infinity">48 17:1 1|19 93:1 2|73 48:1 3|18 67:1 4|28 7:1 5|48 55:1 6|83 20:1 7|41 81:1 8|30 53:1 9|78 30:1 10|64 91:2 1|91 40:2 2|37 64:2 3|42 85:2 4|59 68:2 5|98 98:2 6|68 85:2 7|91 53:2 8|69 68:2 9|74 47:2 10|83 32:3 1|31 40:3 2|14 84:3 3|42 88:3 4|48 77:3 5|22 23:3 6|93 76:3 7|66 70:3 8|48 4:3 9|90 78:3 10|51 18:4 1|21 48:4 2|65 63:4 3|33 47:4 4|93 53:4 5|9 99:4 6|87 94:4 7|28 58:4 8|92 30:4 9|33 98:4 10|96 100:5 1|60 46:5 2|92 20:5 3|75 32:5 4|55 89:5 5|27 31:5 6|3 43:5 7|27 18:5 8|97 19:5 9|13 78:5 10|25 50:6 1|98 51:6 2|79 17:6 3|16 15:6 4|71 38:6 5|71 83:6 6|62 42:6 7|60 92:6 8|58 1:6 9|93 33:6 10|22 23:7 1|64 23:7 2|88 41:7 3|30 54:7 4|6 5:7 5|21 29:7 6|49 81:7 7|4 31:7 8|94 58:7 9|10 71:7 10|92 71:8 1|9 69:8 2|17 45:8 3|55 55:8 4|83 76:8 5|55 92:8 6|56 66:8 7|100 34:8 8|15 72:8 9|9 89:8 10|21 95:9 1|59 52:9 2|46 8:9 3|21 45:9 4|68 4:9 5|68 91:9 6|89 99:9 7|46 54:9 8|27 34:9 9|46 29:9 10|73 61:10 1|7 23:10 2|31 42:10 3|28 10:10 4|53 3:10 5|77 81:10 6|80 56:10 7|55 93:10 8|32 32:10 9|44 66:10 10</relation>
    <relation name="R75" arity="2" nbTuples="100" semantics="soft" defaultCost="infinity">73 2:1 1|6 24:1 2|27 53:1 3|1 72:1 4|91 91:1 5|25 45:1 6|90 47:1 7|90 44:1 8|28 79:1 9|75 50:1 10|78 70:2 1|62 79:2 2|83 39:2 3|5 32:2 4|8 11:2 5|58 65:2 6|67 2:2 7|45 96:2 8|60 96:2 9|16 63:2 10|5 64:3 1|33 24:3 2|18 23:3 3|41 11:3 4|8 69:3 5|51 16:3 6|45 68:3 7|20 15:3 8|67 96:3 9|40 51:3 10|37 9:4 1|62 51:4 2|86 31:4 3|87 42:4 4|20 33:4 5|74 79:4 6|48 94:4 7|34 59:4 8|54 40:4 9|28 80:4 10|5 49:5 1|44 74:5 2|87 65:5 3|77 22:5 4|10 21:5 5|8 31:5 6|55 60:5 7|7 44:5 8|42 94:5 9|3 49:5 10|22 29:6 1|53 16:6 2|99 73:6 3|20 22:6 4|25 94:6 5|4 88:6 6|44 22:6 7|19 55:6 8|38 40:6 9|82 68:6 10|51 22:7 1|99 67:7 2|90 71:7 3|67 78:7 4|63 97:7 5|63 38:7 6|5 68:7 7|98 59:7 8|73 19:7 9|34 95:7 10|29 31:8 1|86 64:8 2|92 84:8 3|58 45:8 4|79 48:8 5|1 29:8 6|46 6:8 7|76 17:8 8|26 37:8 9|29 13:8 10|43 93:9 1|74 62:9 2|86 26:9 3|23 70:9 4|86 86:9 5|28 26:9 6|1 81:9 7|64 66:9 8|19 89:9 9|14 93:9 10|13 11:10 1|24 74:10 2|41 4:10 3|48 65:10 4|74 89:10 5|17 90:10 6|29 58:10 7|58 28:10 8|52 71:10 9|32 81:10 10</relation>
    <relation name="R76" arity="2" nbTuples="100" semantics="soft" defaultCost="infinity">41 90:1 1|37 10:1 2|7 17:1 3|26 37:1 4|100 35:1 5|100 52:1 6|60 28:1 7|8 84:1 8|77 8:1 9|51 20:1 10|82 62:2 1|26 1:2 2|27 88:2 3|44 49:2 4|65 95:2 5|70 31:2 6|44 66:2 7|82 99:2 8|58 38:2 9|21 89:2 10|28 73:3 1|93 41:3 2|84 19:3 3|30 92:3 4|8 38:3 5|73 31:3 6|61 93:3 7|100 83:3 8|32 26:3 9|92 22:3 10|99 60:4 1|96 16:4 2|39 45:4 3|99 26:4 4|53 75:4 5|33 17:4 6|67 46:4 7|69 32:4 8|36 83:4 9|83 50:4 10|60 40:5 1|84 33:5 2|38 41:5 3|17 44:5 4|89 5:5 5|34 23:5 6|1 79:5 7|87 63:5 8|76 63:5 9|87 69:5 10|43 24:6 1|91 27:6 2|12 49:6 3|64 63:6 4|29 96:6 5|80 16:6 6|4 97:6 7|10 15:6 8|37 31:6 9|12 8:6 10|72 26:7 1|53 36:7 2|76 14:7 3|56 41:7 4|95 88:7 5|92 27:7 6|26 8:7 7|96 3:7 8|92 12:7 9|54 77:7 10|35 16:8 1|97 74:8 2|54 74:8 3|16 15:8 4|84 27:8 5|18 86:8 6|91 55:8 7|73 2:8 8|95 6:8 9|3 84:8 10|44 74:9 1|4 31:9 2|62 52:9 3|80 85:9 4|83 16:9 5|67 80:9 6|11 27:9 7|30 70:9 8|98 85:9 9|24 36:9 10|33 21:10 1|34 75:10 2|27 44:10 3|83 92:10 4|34 24:10 5|94 45:10 6|11 43:10 7|87 70:10 8|13 1:10 9|83 82:10 10</relation>
    <relation name="R77" arity="2" nbTuples="100" semantics="soft" defaultCost="infinity">59 27:1 1|13 34:1 2|43 4:1 3|86 85:1 4|43 86:1 5|54 95:1 6|21 64:1 7|20 79:1 8|86 86:1 9|82 11:1 10|33 44:2 1|53 76:2 2|94 88:2 3|31 52:2 4|12 44:2 5|62 3:2 6|55 54:2 7|48 68:2 8|17 98:2 9|91 17:2 10|98 91:3 1|85 85:3 2|49 2:3 3|12 56:3 4|83 83:3 5|50 19:3 6|77 48:3 7|94 27:3 8|85 5:3 9|30 82:3 10|53 76:4 1|19 24:4 2|67 40:4 3|53 13:4 4|24 55:4 5|29 3:4 6|68 15:4 7|50 76:4 8|84 49:4 9|68 90:4 10|50 44:5 1|46 86:5 2|14 54:5 3|62 82:5 4|86 46:5 5|83 70:5 6|7 83:5 7|59 62:5 8|70 71:5 9|43 67:5 10|75 51:6 1|4 58:6 2|83 42:6 3|46 26:6 4|87 86:6 5|33 88:6 6|64 13:6 7|27 62:6 8|84 63:6 9|15 3:6 10|44 99:7 1|21 64:7 2|66 44:7 3|69 94:7 4|59 9:7 5|4 84:7 6|55 59:7 7|26 38:7 8|51 14:7 9|78 34:7 10|71 78:8 1|35 3:8 2|9 15:8 3|97 79:8 4|82 43:8 5|19 14:8 6|18 91:8 7|63 2:8 8|7 70:8 9|21 85:8 10|25 59:9 1|50 82:9 2|90 38:9 3|23 37:9 4|30 54:9 5|22 1:9 6|76 18:9 7|3 78:9 8|55 29:9 9|74 77:9 10|42 20:10 1|72 5:10 2|66 24:10 3|91 98:10 4|84 56:10 5|9 50:10 6|46 49:10 7|4 85:10 8|51 44:10 9|77 96:10 10</relation>
    <relation name="R78" arity="2" nbTuples="100" semantics="soft" defaultCost="infinity">30 3:1 1|15 28:1 2|74 2:1 3|7 22:1 4|66 87:1 5|91 55:1 6|49 17:1 7|57 55:1 8|59 21:1 9|49 44:1 10|46 71:2 1|98 39:2 2|6 48:2 3|10 84:2 4|69 73:2 5|88 46:2 6|41 89:2 7|70 32:2 8|100 21:2 9|29 3:2 10|34 100:3 1|12 42:3 2|72 94:3 3|12 91:3 4|16 14:3 5|79 45:3 6|75 59:3 7|9 45:3 8|41 93:3 9|68 23:3 10|92 24:4 1|59 77:4 2|81 21:4 3|16 95:4 4|4 82:4 5|54 73:4 6|32 1:4 7|83 1:4 8|27 34:4 9|33 61:4 10|74 43:5 1|64 74:5 2|58 76:5 3|23 42:5 4|9 59:5 5|88 15:5 6|49 86:5 7|8 24:5 8|74 5:5 9|64 27:5 10|28 53:6 1|91 14:6 2|100 25:6 3|1 54:6 4|58 38:6 5|94 40:6 6|69 88:6 7|14 52:6 8|74 47:6 9|11 37:6 10|82 38:7 1|76 77:7 2|53 56:7 3|5 86:7 4|48 84:7 5|94 61:7 6|18 37:7 7|13 8:7 8|50 1:7 9|10 29:7 10|52 58:8 1|1 62:8 2|55 24:8 3|61 57:8 4|11 48:8 5|90 63:8 6|71 55:8 7|45 93:8 8|24 74:8 9|34 64:8 10|66 9:9 1|74 77:9 2|41 62:9 3|26 40:9 4|99 82:9 5|23 37:9 6|73 40:9 7|64 63:9 8|38 2:9 9|91 53:9 10|10 15:10 1|4 82:10 2|65 1:10 3|43 1:10 4|33 92:10 5|80 29:10 6|72 30:10 7|96 38:10 8|51 4:10 9|63 11:10 10</relation>
    <relation name="R79" arity="2" nbTuples="100" semantics="soft" defaultCost="infinity">26 89:1 1|66 74:1 2|19 11:1 3|95 70:1 4|45 50:1 5|95 47:1 6|28 77:1 7|30 26:1 8|2 96:1 9|19 10:1 10|79 59:2 1|41 13:2 2|68 13:2 3|45 66:2 4|60 34:2 5|1 92:2 6|54 87:2 7|53 42:2 8|11 70:2 9|37 98:2 10|5 5:3 1|48 73:3 2|34 13:3 3|6 47:3 4|65 74:3 5|1 30:3 6|81 35:3 7|64 21:3 8|17 81:3 9|84 31:3 10|44 86:4 1|6 94:4 2|57 81:4 3|80 3:4 4|1 26:4 5|7 80:4 6|70 70:4 7|7 92:4 8|19 35:4 9|90 13:4 10|4 93:5 1|6 41:5 2|9 34:5 3|6 77:5 4|67 84:5 5|74 71:5 6|74 52:5 7|97 64:5 8|93 41:5 9|45 50:5 10|11 38:6 1|74 21:6 2|47 90:6 3|45 31:6 4|46 98:6 5|38 7:6 6|74 73:6 7|76 77:6 8|24 85:6 9|23 85:6 10|2 89:7 1|11 38:7 2|67 4:7 3|44 8:7 4|59 54:7 5|97 14:7 6|86 2:7 7|59 73:7 8|65 59:7 9|98 33:7 10|9 29:8 1|11 68:8 2|10 57:8 3|34 43:8 4|56 22:8 5|82 24:8 6|18 99:8 7|91 64:8 8|69 42:8 9|81 37:8 10|75 89:9 1|3 79:9 2|87 44:9 3|58 42:9 4|64 48:9 5|44 42:9 6|29 87:9 7|5 49:9 8|19 96:9 9|68 44:9 10|97 99:10 1|95 60:10 2|24 94:10 3|1 57:10 4|53 57:10 5|54 41:10 6|92 5:10 7|51 41:10 8|98 55:10 9|90 16:10 10</relation>
    <relation name="R80" arity="2" nbTuples="100" semantics="soft" defaultCost="infinity">3 62:1 1|7 10:1 2|66 49:1 3|8 99:1 4|2 58:1 5|42 59:1 6|30 27:1 7|83 87:1 8|69 98:1 9|32 17:1 10|55 34:2 1|87 83:2 2|22 68:2 3|64 80:2 4|59 34:2 5|75 15:2 6|7 19:2 7|82 24:2 8|67 11:2 9|76 77:2 10|97 70:3 1|27 19:3 2|71 42:3 3|62 97:3 4|91 73:3 5|24 85:3 6|23 68:3 7|74 23:3 8|95 2:3 9|49 58:3 10|30 71:4 1|28 73:4 2|23 54:4 3|92 66:4 4|27 28:4 5|44 81:4 6|48 73:4 7|61 24:4 8|43 88:4 9|55 67:4 10|94 35:5 1|22 5:5 2|97 11:5 3|96 66:5 4|42 63:5 5|71 48:5 6|75 48:5 7|89 36:5 8|11 50:5 9|57 94:5 10|82 68:6 1|55 14:6 2|100 11:6 3|31 80:6 4|77 39:6 5|30 72:6 6|47 97:6 7|77 24:6 8|14 41:6 9|70 30:6 10|5 36:7 1|45 80:7 2|70 63:7 3|69 99:7 4|57 91:7 5|7 48:7 6|29 93:7 7|13 61:7 8|22 42:7 9|86 62:7 10|31 30:8 1|59 34:8 2|14 35:8 3|51 7:8 4|37 60:8 5|11 48:8 6|64 59:8 7|59 20:8 8|43 82:8 9|25 48:8 10|13 43:9 1|99 79:9 2|60 74:9 3|67 6:9 4|46 72:9 5|66 1:9 6|41 28:9 7|8 79:9 8|100 81:9 9|62 83:9 10|8 12:10 1|26 85:10 2|95 74:10 3|20 67:10 4|29 18:10 5|58 49:10 6|59 60:10 7|78 11:10 8|36 15:10 9|15 59:10 10</relation>
    <relation name="R81" arity="2" nbTuples="100" semantics="soft" defaultCost="infinity">40 19:1 1|62 97:1 2|90 18:1 3|46 35:1 4|31 42:1 5|50 13:1 6|29 30:1 7|35 89:1 8|57 96:1 9|26 80:1 10|59 31:2 1|40 44:2 2|92 11:2 3|51 14:2 4|74 20:2 5|33 22:2 6|3 97:2 7|2 54:2 8|7 17:2 9|86 41:2 10|53 40:3 1|63 82:3 2|62 4:3 3|12 61:3 4|94 16:3 5|59 27:3 6|70 56:3 7|62 80:3 8|36 36:3 9|86 21:3 10|67 66:4 1|33 70:4 2|82 29:4 3|56 48:4 4|94 13:4 5|40 92:4 6|56 79:4 7|74 23:4 8|63 81:4 9|53 53:4 10|68 19:5 1|13 61:5 2|36 50:5 3|9 69:5 4|86 29:5 5|46 47:5 6|20 22:5 7|45 62:5 8|19 78:5 9|74 10:5 10|67 31:6 1|13 6:6 2|29 40:6 3|23 54:6 4|32 80:6 5|69 88:6 6|19 41:6 7|31 20:6 8|35 77:6 9|55 54:6 10|69 36:7 1|38 58:7 2|24 70:7 3|17 73:7 4|21 16:7 5|39 39:7 6|34 20:7 7|9 10:7 8|33 95:7 9|77 52:7 10|95 42:8 1|5 9:8 2|43 34:8 3|84 51:8 4|29 2:8 5|96 26:8 6|30 91:8 7|89 42:8 8|40 75:8 9|50 56:8 10|53 2:9 1|56 43:9 2|89 70:9 3|73 59:9 4|2 51:9 5|25 47:9 6|4 95:9 7|83 50:9 8|3 70:9 9|64 61:9 10|75 21:10 1|90 40:10 2|49 67:10 3|52 21:10 4|20 57:10 5|53 27:10 6|56 99:10 7|59 98:10 8|37 46:10 9|49 76:10 10</relation>
    <relation name="R82" arity="2" nbTuples="100" semantics="soft" defaultCost="infinity">70 18:1 1|90 36:1 2|73 56:1 3|68 35:1 4|58 60:1 5|3 91:1 6|64 14:1 7|38 76:1 8|76 58:1 9|30 81:1 10|50 7:2 1|23 70:2 2|97 8:2 3|43 37:2 4|43 60:2 5|68 17:2 6|21 1:2 7|69 31:2 8|23 48:2 9|65 95:2 10|21 7:3 1|26 20:3 2|77 17:3 3|79 16:3 4|99 83:3 5|30 27:3 6|9 15:3 7|51 78:3 8|34 27:3 9|25 62:3 10|1 50:4 1|59 62:4 2|66 16:4 3|100 27:4 4|68 43:4 5|34 21:4 6|45 80:4 7|13 83:4 8|70 29:4 9|19 44:4 10|27 15:5 1|44 68:5 2|71 31:5 3|50 7:5 4|12 41:5 5|27 83:5 6|35 6:5 7|89 34:5 8|43 31:5 9|49 97:5 10|16 38:6 1|31 32:6 2|23 5:6 3|2 30:6 4|89 36:6 5|74 78:6 6|7 38:6 7|42 19:6 8|11 45:6 9|15 63:6 10|82 28:7 1|84 79:7 2|18 98:7 3|21 34:7 4|42 39:7 5|28 7:7 6|99 45:7 7|83 73:7 8|25 98:7 9|9 92:7 10|1 61:8 1|51 19:8 2|62 24:8 3|10 34:8 4|55 99:8 5|100 11:8 6|47 1:8 7|77 87:8 8|26 47:8 9|2 9:8 10|58 44:9 1|32 64:9 2|27 16:9 3|75 38:9 4|55 8:9 5|73 88:9 6|56 44:9 7|41 36:9 8|51 39:9 9|96 64:9 10|42 13:10 1|26 9:10 2|32 64:10 3|94 12:10 4|5 13:10 5|77 46:10 6|64 81:10 7|7 82:10 8|65 85:10 9|70 16:10 10</relation>
    <relation name="R83" arity="2" nbTuples="100" semantics="soft" defaultCost="infinity">31 92:1 1|26 46:1 2|70 43:1 3|49 60:1 4|63 73:1 5|90 36:1 6|16 53:1 7|10 70:1 8|75 100:1 9|13 68:1 10|70 7:2 1|21 83:2 2|17 59:2 3|36 78:2 4|40 39:2 5|52 60:2 6|93 12:2 7|92 56:2 8|39 58:2 9|39 21:2 10|27 96:3 1|24 62:3 2|43 3:3 3|20 41:3 4|53 84:3 5|9 40:3 6|30 32:3 7|6 52:3 8|77 28:3 9|59 89:3 10|68 14:4 1|95 93:4 2|37 61:4 3|6 43:4 4|72 87:4 5|12 96:4 6|49 34:4 7|3 65:4 8|52 82:4 9|57 19:4 10|18 14:5 1|90 68:5 2|35 48:5 3|86 45:5 4|63 70:5 5|9 18:5 6|10 18:5 7|53 18:5 8|70 12:5 9|63 68:5 10|51 97:6 1|2 89:6 2|79 80:6 3|54 42:6 4|4 70:6 5|61 81:6 6|76 79:6 7|53 65:6 8|45 59:6 9|6 3:6 10|27 15:7 1|78 100:7 2|47 72:7 3|84 74:7 4|90 87:7 5|86 53:7 6|16 32:7 7|1 33:7 8|96 15:7 9|7 43:7 10|80 72:8 1|40 45:8 2|74 36:8 3|71 50:8 4|33 26:8 5|44 35:8 6|55 90:8 7|6 99:8 8|89 81:8 9|85 6:8 10|99 61:9 1|23 31:9 2|79 35:9 3|11 20:9 4|26 72:9 5|94 74:9 6|99 94:9 7|26 54:9 8|25 31:9 9|98 13:9 10|6 13:10 1|68 54:10 2|93 76:10 3|99 23:10 4|100 32:10 5|68 58:10 6|32 81:10 7|69 21:10 8|52 100:10 9|14 54:10 10</relation>
    <relation name="R84" arity="2" nbTuples="100" semantics="soft" defaultCost="infinity">73 10:1 1|78 32:1 2|60 59:1 3|57 86:1 4|47 28:1 5|7 2:1 6|51 41:1 7|26 47:1 8|100 10:1 9|66 72:1 10|56 15:2 1|48 100:2 2|11 19:2 3|13 27:2 4|15 53:2 5|76 26:2 6|90 21:2 7|5 63:2 8|7 32:2 9|79 89:2 10|40 71:3 1|45 35:3 2|10 87:3 3|56 63:3 4|17 96:3 5|86 6:3 6|19 63:3 7|63 73:3 8|33 40:3 9|6 67:3 10|96 47:4 1|68 23:4 2|63 57:4 3|82 36:4 4|24 85:4 5|82 39:4 6|74 74:4 7|18 40:4 8|75 92:4 9|24 32:4 10|78 52:5 1|95 34:5 2|44 27:5 3|15 58:5 4|73 7:5 5|61 18:5 6|85 95:5 7|15 50:5 8|25 89:5 9|80 58:5 10|45 73:6 1|51 25:6 2|11 28:6 3|100 15:6 4|15 100:6 5|86 100:6 6|27 71:6 7|3 40:6 8|10 73:6 9|42 80:6 10|18 98:7 1|71 95:7 2|65 18:7 3|74 89:7 4|96 86:7 5|61 100:7 6|5 47:7 7|47 59:7 8|52 38:7 9|65 15:7 10|20 27:8 1|71 100:8 2|74 19:8 3|36 22:8 4|69 96:8 5|7 22:8 6|23 61:8 7|59 50:8 8|76 21:8 9|30 72:8 10|45 15:9 1|27 54:9 2|95 87:9 3|15 10:9 4|3 84:9 5|51 68:9 6|75 46:9 7|100 42:9 8|68 51:9 9|96 63:9 10|29 71:10 1|18 79:10 2|94 81:10 3|44 94:10 4|98 98:10 5|19 88:10 6|77 77:10 7|4 17:10 8|64 56:10 9|13 64:10 10</relation>
    <relation name="R85" arity="2" nbTuples="100" semantics="soft" defaultCost="infinity">72 9:1 1|35 9:1 2|58 2:1 3|16 27:1 4|100 52:1 5|56 24:1 6|57 21:1 7|73 24:1 8|94 84:1 9|42 52:1 10|62 56:2 1|82 10:2 2|50 57:2 3|39 94:2 4|30 85:2 5|68 8:2 6|86 28:2 7|49 47:2 8|64 53:2 9|50 86:2 10|29 4:3 1|70 62:3 2|6 13:3 3|22 9:3 4|78 59:3 5|85 36:3 6|87 67:3 7|38 48:3 8|10 9:3 9|31 31:3 10|21 83:4 1|56 39:4 2|38 63:4 3|12 45:4 4|48 29:4 5|6 51:4 6|30 79:4 7|18 76:4 8|72 80:4 9|68 87:4 10|45 2:5 1|65 44:5 2|37 47:5 3|79 26:5 4|57 54:5 5|79 72:5 6|44 65:5 7|8 100:5 8|58 6:5 9|85 43:5 10|4 30:6 1|73 43:6 2|74 59:6 3|66 76:6 4|71 62:6 5|79 54:6 6|27 98:6 7|11 87:6 8|7 54:6 9|99 87:6 10|31 16:7 1|67 39:7 2|76 16:7 3|40 38:7 4|3 7:7 5|61 86:7 6|60 31:7 7|63 84:7 8|24 72:7 9|61 72:7 10|45 81:8 1|34 29:8 2|89 12:8 3|79 38:8 4|38 17:8 5|42 24:8 6|28 74:8 7|56 38:8 8|80 70:8 9|10 88:8 10|81 79:9 1|68 92:9 2|97 27:9 3|69 46:9 4|65 66:9 5|41 100:9 6|88 34:9 7|88 43:9 8|65 17:9 9|79 6:9 10|43 87:10 1|76 25:10 2|34 40:10 3|22 93:10 4|47 16:10 5|98 86:10 6|93 39:10 7|5 38:10 8|5 94:10 9|58 8:10 10</relation>
    <relation name="R86" arity="2" nbTuples="100" semantics="soft" defaultCost="infinity">55 97:1 1|79 60:1 2|4 15:1 3|70 66:1 4|16 40:1 5|16 39:1 6|76 14:1 7|93 59:1 8|94 69:1 9|2 100:1 10|60 37:2 1|8 98:2 2|4 70:2 3|1 74:2 4|48 82:2 5|79 54:2 6|97 48:2 7|46 88:2 8|80 58:2 9|97 53:2 10|10 37:3 1|62 47:3 2|14 48:3 3|31 77:3 4|97 81:3 5|71 7:3 6|89 63:3 7|6 84:3 8|36 100:3 9|99 57:3 10|67 23:4 1|97 82:4 2|43 70:4 3|98 49:4 4|97 9:4 5|20 16:4 6|30 91:4 7|57 52:4 8|65 66:4 9|27 38:4 10|90 26:5 1|49 25:5 2|7 55:5 3|68 80:5 4|90 22:5 5|64 18:5 6|98 77:5 7|63 50:5 8|18 50:5 9|100 55:5 10|54 22:6 1|87 18:6 2|5 35:6 3|24 65:6 4|8 25:6 5|88 65:6 6|15 54:6 7|25 56:6 8|29 15:6 9|67 11:6 10|90 24:7 1|14 48:7 2|24 91:7 3|92 42:7 4|75 6:7 5|55 11:7 6|26 78:7 7|43 100:7 8|70 3:7 9|20 84:7 10|47 37:8 1|93 21:8 2|76 26:8 3|12 48:8 4|81 15:8 5|71 20:8 6|50 51:8 7|86 7:8 8|46 91:8 9|80 52:8 10|65 99:9 1|76 83:9 2|36 33:9 3|43 24:9 4|43 99:9 5|4 19:9 6|5 69:9 7|14 15:9 8|24 40:9 9|20 81:9 10|89 59:10 1|84 30:10 2|73 94:10 3|11 69:10 4|81 95:10 5|41 7:10 6|42 78:10 7|73 88:10 8|69 83:10 9|97 47:10 10</relation>
    <relation name="R87" arity="2" nbTuples="100" semantics="soft" defaultCost="infinity">39 2:1 1|33 44:1 2|23 74:1 3|70 26:1 4|71 89:1 5|62 68:1 6|1 63:1 7|89 30:1 8|65 96:1 9|29 78:1 10|85 54:2 1|66 6:2 2|87 49:2 3|71 19:2 4|93 65:2 5|38 17:2 6|96 81:2 7|87 71:2 8|7 40:2 9|98 62:2 10|30 39:3 1|84 92:3 2|19 64:3 3|41 85:3 4|87 94:3 5|20 37:3 6|99 11:3 7|10 83:3 8|59 65:3 9|46 86:3 10|16 76:4 1|14 96:4 2|36 51:4 3|12 50:4 4|79 67:4 5|50 33:4 6|76 34:4 7|9 56:4 8|76 54:4 9|63 65:4 10|17 74:5 1|64 24:5 2|23 96:5 3|8 100:5 4|73 43:5 5|91 84:5 6|64 16:5 7|7 6:5 8|46 45:5 9|91 94:5 10|67 69:6 1|24 56:6 2|38 25:6 3|23 70:6 4|20 35:6 5|81 10:6 6|51 62:6 7|20 27:6 8|17 40:6 9|6 62:6 10|97 7:7 1|9 88:7 2|88 61:7 3|78 1:7 4|82 9:7 5|40 31:7 6|15 98:7 7|8 84:7 8|8 26:7 9|73 56:7 10|34 5:8 1|80 14:8 2|17 32:8 3|45 5:8 4|17 8:8 5|27 58:8 6|83 57:8 7|23 72:8 8|88 57:8 9|30 64:8 10|8 29:9 1|34 75:9 2|16 1:9 3|57 59:9 4|82 96:9 5|96 74:9 6|76 65:9 7|83 31:9 8|25 44:9 9|15 78:9 10|87 69:10 1|57 27:10 2|13 59:10 3|22 52:10 4|72 42:10 5|5 31:10 6|45 78:10 7|47 30:10 8|75 93:10 9|89 90:10 10</relation>
    <relation name="R88" arity="2" nbTuples="100" semantics="soft" defaultCost="infinity">22 37:1 1|70 88:1 2|46 49:1 3|55 12:1 4|33 3:1 5|94 40:1 6|94 84:1 7|55 49:1 8|77 61:1 9|18 56:1 10|32 90:2 1|3 34:2 2|62 91:2 3|25 13:2 4|91 59:2 5|13 56:2 6|46 30:2 7|94 39:2 8|80 87:2 9|39 66:2 10|41 46:3 1|12 94:3 2|100 19:3 3|92 58:3 4|75 42:3 5|45 15:3 6|47 80:3 7|20 76:3 8|74 61:3 9|84 5:3 10|70 80:4 1|78 32:4 2|42 89:4 3|86 55:4 4|60 86:4 5|5 39:4 6|17 56:4 7|75 18:4 8|88 86:4 9|11 86:4 10|38 69:5 1|66 87:5 2|17 95:5 3|23 28:5 4|81 64:5 5|30 27:5 6|61 87:5 7|43 49:5 8|3 38:5 9|16 81:5 10|64 33:6 1|36 30:6 2|31 90:6 3|1 50:6 4|10 2:6 5|15 29:6 6|88 98:6 7|19 95:6 8|11 41:6 9|35 48:6 10|22 9:7 1|4 37:7 2|13 36:7 3|84 64:7 4|92 18:7 5|55 38:7 6|24 37:7 7|29 22:7 8|35 50:7 9|73 1:7 10|60 87:8 1|80 34:8 2|5 88:8 3|76 1:8 4|50 91:8 5|62 34:8 6|57 10:8 7|58 58:8 8|62 10:8 9|10 69:8 10|32 16:9 1|51 2:9 2|25 79:9 3|29 41:9 4|51 61:9 5|31 93:9 6|69 70:9 7|88 18:9 8|31 43:9 9|39 97:9 10|10 56:10 1|27 87:10 2|76 84:10 3|42 27:10 4|41 46:10 5|17 17:10 6|18 19:10 7|37 9:10 8|16 100:10 9|85 42:10 10</relation>
    <relation name="R89" arity="2" nbTuples="100" semantics="soft" defaultCost="infinity">94 88:1 1|72 21:1 2|31 33:1 3|93 8:1 4|97 80:1 5|52 23:1 6|50 81:1 7|46 18:1 8|30 74:1 9|36 71:1 10|17 86:2 1|63 73:2 2|54 95:2 3|53 91:2 4|54 4:2 5|26 18:2 6|15 68:2 7|91 43:2 8|49 71:2 9|5 6:2 10|74 19:3 1|40 13:3 2|67 67:3 3|17 61:3 4|87 1:3 5|88 5:3 6|48 53:3 7|64 99:3 8|20 100:3 9|100 27:3 10|72 97:4 1|72 34:4 2|71 71:4 3|33 90:4 4|9 87:4 5|3 80:4 6|45 6:4 7|75 64:4 8|75 11:4 9|36 26:4 10|17 34:5 1|89 60:5 2|70 56:5 3|20 50:5 4|57 3:5 5|19 28:5 6|66 40:5 7|59 87:5 8|20 89:5 9|84 3:5 10|75 2:6 1|73 80:6 2|13 49:6 3|67 28:6 4|9 84:6 5|46 69:6 6|96 90:6 7|69 29:6 8|8 11:6 9|67 6:6 10|82 42:7 1|91 42:7 2|16 34:7 3|1 91:7 4|40 46:7 5|73 99:7 6|16 92:7 7|65 79:7 8|20 87:7 9|76 32:7 10|53 20:8 1|1 89:8 2|40 57:8 3|16 49:8 4|10 99:8 5|46 23:8 6|24 8:8 7|69 86:8 8|25 28:8 9|65 85:8 10|74 31:9 1|10 55:9 2|50 59:9 3|88 38:9 4|99 85:9 5|57 21:9 6|95 40:9 7|58 48:9 8|61 43:9 9|25 91:9 10|8 38:10 1|6 14:10 2|93 44:10 3|23 2:10 4|85 49:10 5|80 69:10 6|100 65:10 7|42 23:10 8|18 14:10 9|12 97:10 10</relation>
    <relation name="R90" arity="2" nbTuples="100" semantics="soft" defaultCost="infinity">56 50:1 1|19 28:1 2|6 95:1 3|99 23:1 4|52 50:1 5|68 96:1 6|2 87:1 7|27 52:1 8|62 78:1 9|24 37:1 10|73 66:2 1|66 61:2 2|24 81:2 3|40 66:2 4|84 95:2 5|14 91:2 6|61 71:2 7|19 68:2 8|45 38:2 9|72 73:2 10|89 71:3 1|89 17:3 2|73 71:3 3|71 94:3 4|84 78:3 5|44 51:3 6|60 68:3 7|90 86:3 8|3 38:3 9|2 22:3 10|52 3:4 1|34 90:4 2|83 88:4 3|75 55:4 4|84 21:4 5|57 37:4 6|68 16:4 7|29 97:4 8|15 35:4 9|52 38:4 10|30 31:5 1|83 50:5 2|59 71:5 3|45 79:5 4|86 56:5 5|95 92:5 6|21 70:5 7|63 65:5 8|37 85:5 9|8 47:5 10|68 12:6 1|64 59:6 2|60 56:6 3|65 72:6 4|97 18:6 5|42 3:6 6|50 46:6 7|22 38:6 8|90 55:6 9|59 28:6 10|86 79:7 1|5 48:7 2|52 43:7 3|56 82:7 4|57 6:7 5|4 16:7 6|87 40:7 7|45 31:7 8|92 3:7 9|90 89:7 10|48 56:8 1|89 27:8 2|66 89:8 3|100 1:8 4|68 20:8 5|23 24:8 6|72 60:8 7|26 79:8 8|70 5:8 9|69 9:8 10|3 99:9 1|6 40:9 2|88 71:9 3|43 68:9 4|58 3:9 5|4 64:9 6|67 10:9 7|70 98:9 8|80 30:9 9|19 14:9 10|25 70:10 1|47 54:10 2|93 69:10 3|69 44:10 4|83 5:10 5|19 68:10 6|81 81:10 7|28 22:10 8|97 98:10 9|57 3:10 10</relation>
    <relation name="R91" arity="2" nbTuples="100" semantics="soft" defaultCost="infinity">45 63:1 1|33 51:1 2|59 15:1 3|65 9:1 4|16 31:1 5|67 70:1 6|47 16:1 7|41 2:1 8|17 35:1 9|91 68:1 10|32 33:2 1|70 92:2 2|98 31:2 3|98 36:2 4|76 62:2 5|33 10:2 6|97 95:2 7|83 45:2 8|95 57:2 9|53 33:2 10|84 45:3 1|73 39:3 2|43 17:3 3|20 93:3 4|6 2:3 5|60 49:3 6|63 1:3 7|51 18:3 8|38 10:3 9|17 91:3 10|4 1:4 1|87 49:4 2|92 97:4 3|2 8:4 4|95 77:4 5|42 27:4 6|64 48:4 7|85 48:4 8|34 31:4 9|35 45:4 10|8 16:5 1|33 98:5 2|25 58:5 3|84 8:5 4|58 98:5 5|53 33:5 6|76 15:5 7|45 43:5 8|51 44:5 9|85 17:5 10|43 96:6 1|12 62:6 2|24 93:6 3|72 85:6 4|74 2:6 5|27 55:6 6|76 40:6 7|68 2:6 8|93 34:6 9|53 79:6 10|19 65:7 1|57 55:7 2|37 67:7 3|10 70:7 4|71 15:7 5|87 38:7 6|18 68:7 7|96 75:7 8|57 92:7 9|49 35:7 10|86 65:8 1|13 12:8 2|14 83:8 3|57 8:8 4|16 100:8 5|87 81:8 6|36 65:8 7|100 45:8 8|32 100:8 9|60 84:8 10|81 45:9 1|75 31:9 2|55 52:9 3|73 46:9 4|41 17:9 5|34 35:9 6|34 81:9 7|83 28:9 8|46 67:9 9|85 42:9 10|88 58:10 1|73 78:10 2|51 49:10 3|38 58:10 4|89 83:10 5|59 69:10 6|24 89:10 7|97 69:10 8|33 21:10 9|97 4:10 10</relation>
    <relation name="R92" arity="2" nbTuples="100" semantics="soft" defaultCost="infinity">33 32:1 1|21 53:1 2|8 95:1 3|38 96:1 4|11 12:1 5|11 41:1 6|49 55:1 7|93 69:1 8|38 7:1 9|5 2:1 10|18 81:2 1|6 4:2 2|65 31:2 3|79 94:2 4|81 83:2 5|43 52:2 6|79 49:2 7|86 94:2 8|48 17:2 9|41 81:2 10|82 43:3 1|82 17:3 2|2 24:3 3|85 25:3 4|23 42:3 5|25 64:3 6|46 51:3 7|1 63:3 8|21 100:3 9|45 86:3 10|17 35:4 1|84 23:4 2|53 7:4 3|12 37:4 4|79 32:4 5|2 23:4 6|12 32:4 7|62 45:4 8|69 44:4 9|31 61:4 10|44 53:5 1|53 51:5 2|65 64:5 3|36 36:5 4|21 23:5 5|63 70:5 6|7 38:5 7|89 58:5 8|20 73:5 9|41 84:5 10|82 32:6 1|76 73:6 2|1 55:6 3|91 78:6 4|57 36:6 5|66 18:6 6|17 61:6 7|41 58:6 8|16 48:6 9|17 77:6 10|88 97:7 1|18 33:7 2|49 22:7 3|45 7:7 4|25 79:7 5|56 47:7 6|83 73:7 7|4 57:7 8|94 77:7 9|73 81:7 10|57 69:8 1|21 87:8 2|43 44:8 3|23 64:8 4|89 58:8 5|4 75:8 6|42 86:8 7|8 83:8 8|84 9:8 9|13 58:8 10|6 69:9 1|77 52:9 2|69 60:9 3|59 51:9 4|97 69:9 5|79 93:9 6|69 5:9 7|77 44:9 8|32 10:9 9|39 50:9 10|56 75:10 1|80 52:10 2|38 48:10 3|62 16:10 4|34 67:10 5|94 93:10 6|34 85:10 7|92 69:10 8|34 52:10 9|31 3:10 10</relation>
    <relation name="R93" arity="2" nbTuples="100" semantics="soft" defaultCost="infinity">27 37:1 1|84 19:1 2|50 62:1 3|58 19:1 4|55 86:1 5|67 40:1 6|22 21:1 7|46 84:1 8|20 80:1 9|92 23:1 10|56 84:2 1|35 61:2 2|73 68:2 3|12 71:2 4|39 98:2 5|35 55:2 6|74 87:2 7|27 40:2 8|82 2:2 9|38 84:2 10|19 35:3 1|89 75:3 2|3 11:3 3|35 49:3 4|100 94:3 5|56 8:3 6|33 74:3 7|51 87:3 8|71 91:3 9|41 14:3 10|8 95:4 1|36 11:4 2|3 12:4 3|90 50:4 4|76 45:4 5|82 71:4 6|65 1:4 7|86 5:4 8|35 17:4 9|58 97:4 10|73 14:5 1|64 44:5 2|83 99:5 3|70 97:5 4|73 10:5 5|87 44:5 6|44 65:5 7|6 18:5 8|69 99:5 9|11 19:5 10|89 8:6 1|6 12:6 2|1 74:6 3|47 3:6 4|98 67:6 5|71 49:6 6|42 100:6 7|91 47:6 8|93 25:6 9|17 70:6 10|59 47:7 1|82 28:7 2|68 73:7 3|10 77:7 4|62 68:7 5|16 81:7 6|78 74:7 7|64 6:7 8|46 82:7 9|13 17:7 10|71 66:8 1|71 19:8 2|78 98:8 3|28 74:8 4|80 94:8 5|3 19:8 6|7 91:8 7|41 8:8 8|88 49:8 9|4 75:8 10|81 33:9 1|78 47:9 2|66 72:9 3|58 5:9 4|8 12:9 5|40 33:9 6|14 40:9 7|8 58:9 8|3 11:9 9|50 47:9 10|74 29:10 1|56 94:10 2|82 35:10 3|34 88:10 4|91 55:10 5|70 48:10 6|21 87:10 7|98 42:10 8|45 100:10 9|78 37:10 10</relation>
    <relation name="R94" arity="2" nbTuples="100" semantics="soft" defaultCost="infinity">88 46:1 1|89 71:1 2|70 4:1 3|34 31:1 4|95 99:1 5|15 9:1 6|32 62:1 7|69 7:1 8|50 21:1 9|90 35:1 10|57 62:2 1|70 63:2 2|2 12:2 3|20 67:2 4|96 60:2 5|62 40:2 6|1 35:2 7|40 4:2 8|91 62:2 9|68 10:2 10|21 3:3 1|84 93:3 2|73 80:3 3|71 91:3 4|14 28:3 5|29 12:3 6|1 61:3 7|28 25:3 8|4 20:3 9|59 88:3 10|38 20:4 1|84 33:4 2|30 85:4 3|36 100:4 4|98 25:4 5|88 96:4 6|95 91:4 7|65 26:4 8|34 7:4 9|31 71:4 10|80 72:5 1|6 36:5 2|43 94:5 3|34 20:5 4|43 6:5 5|62 49:5 6|100 9:5 7|62 1:5 8|2 81:5 9|44 94:5 10|55 58:6 1|54 68:6 2|59 36:6 3|89 51:6 4|60 3:6 5|81 74:6 6|45 39:6 7|95 57:6 8|94 15:6 9|76 65:6 10|65 41:7 1|91 5:7 2|18 27:7 3|1 17:7 4|85 23:7 5|44 78:7 6|76 46:7 7|45 56:7 8|91 10:7 9|2 79:7 10|11 92:8 1|61 53:8 2|8 37:8 3|91 65:8 4|76 67:8 5|93 98:8 6|63 81:8 7|31 93:8 8|61 84:8 9|50 78:8 10|19 96:9 1|50 24:9 2|53 96:9 3|33 32:9 4|36 9:9 5|89 65:9 6|99 14:9 7|1 41:9 8|12 76:9 9|33 24:9 10|64 98:10 1|58 84:10 2|23 2:10 3|27 9:10 4|76 67:10 5|91 74:10 6|66 65:10 7|44 24:10 8|8 52:10 9|69 40:10 10</relation>
    <relation name="R95" arity="2" nbTuples="100" semantics="soft" defaultCost="infinity">64 5:1 1|17 6:1 2|48 98:1 3|13 31:1 4|4 77:1 5|61 22:1 6|50 87:1 7|85 55:1 8|95 62:1 9|38 31:1 10|60 25:2 1|50 76:2 2|81 85:2 3|41 62:2 4|76 42:2 5|8 37:2 6|53 13:2 7|9 66:2 8|80 69:2 9|20 77:2 10|26 96:3 1|92 60:3 2|35 3:3 3|55 62:3 4|85 84:3 5|24 51:3 6|59 89:3 7|32 53:3 8|19 52:3 9|84 4:3 10|6 51:4 1|48 67:4 2|93 96:4 3|40 29:4 4|23 70:4 5|4 23:4 6|26 81:4 7|21 54:4 8|50 93:4 9|75 66:4 10|77 73:5 1|55 35:5 2|93 4:5 3|89 12:5 4|58 64:5 5|54 23:5 6|92 12:5 7|100 58:5 8|21 82:5 9|56 70:5 10|48 18:6 1|78 57:6 2|98 54:6 3|51 66:6 4|89 84:6 5|57 45:6 6|76 48:6 7|42 19:6 8|100 1:6 9|99 66:6 10|49 16:7 1|12 36:7 2|24 29:7 3|80 45:7 4|79 19:7 5|22 60:7 6|28 77:7 7|91 87:7 8|46 13:7 9|44 61:7 10|84 20:8 1|25 25:8 2|78 3:8 3|97 13:8 4|10 78:8 5|84 22:8 6|94 16:8 7|66 78:8 8|71 24:8 9|26 14:8 10|92 46:9 1|95 85:9 2|25 61:9 3|46 49:9 4|70 62:9 5|96 91:9 6|91 14:9 7|44 46:9 8|66 94:9 9|16 45:9 10|45 22:10 1|42 98:10 2|46 29:10 3|54 92:10 4|81 2:10 5|45 78:10 6|78 89:10 7|15 2:10 8|100 61:10 9|53 29:10 10</relation>
    <relation name="R96" arity="2" nbTuples="100" semantics="soft" defaultCost="infinity">81 67:1 1|45 98:1 2|9 41:1 3|76 43:1 4|28 50:1 5|92 18:1 6|37 41:1 7|12 64:1 8|34 43:1 9|68 51:1 10|13 54:2 1|75 71:2 2|82 88:2 3|31 11:2 4|46 96:2 5|1 21:2 6|41 37:2 7|95 45:2 8|19 34:2 9|63 53:2 10|2 8:3 1|41 3:3 2|82 34:3 3|61 5:3 4|17 60:3 5|86 1:3 6|90 69:3 7|85 70:3 8|27 44:3 9|44 55:3 10|51 90:4 1|62 1:4 2|22 23:4 3|68 76:4 4|56 28:4 5|28 57:4 6|44 77:4 7|67 47:4 8|5 76:4 9|93 18:4 10|54 17:5 1|44 27:5 2|78 87:5 3|87 44:5 4|4 93:5 5|81 46:5 6|82 75:5 7|8 37:5 8|98 56:5 9|82 94:5 10|93 10:6 1|9 29:6 2|29 20:6 3|44 15:6 4|67 36:6 5|89 19:6 6|11 26:6 7|20 51:6 8|89 64:6 9|83 23:6 10|72 4:7 1|90 15:7 2|95 14:7 3|67 9:7 4|58 96:7 5|55 69:7 6|63 3:7 7|13 30:7 8|61 67:7 9|23 48:7 10|78 11:8 1|66 93:8 2|83 39:8 3|52 50:8 4|12 71:8 5|32 100:8 6|94 3:8 7|59 87:8 8|71 58:8 9|95 67:8 10|41 12:9 1|30 69:9 2|100 80:9 3|99 13:9 4|25 53:9 5|68 53:9 6|55 98:9 7|66 51:9 8|49 45:9 9|77 96:9 10|66 12:10 1|41 46:10 2|95 21:10 3|67 80:10 4|75 17:10 5|72 10:10 6|6 90:10 7|30 16:10 8|3 90:10 9|78 57:10 10</relation>
    <relation name="R97" arity="2" nbTuples="100" semantics="soft" defaultCost="infinity">55 74:1 1|13 19:1 2|84 72:1 3|68 28:1 4|40 83:1 5|96 30:1 6|78 71:1 7|87 62:1 8|40 70:1 9|50 34:1 10|42 65:2 1|31 86:2 2|13 61:2 3|32 66:2 4|28 17:2 5|52 29:2 6|27 79:2 7|47 45:2 8|26 12:2 9|21 94:2 10|50 90:3 1|65 54:3 2|89 80:3 3|57 52:3 4|45 36:3 5|100 54:3 6|90 66:3 7|8 23:3 8|41 55:3 9|74 20:3 10|7 66:4 1|61 64:4 2|79 77:4 3|21 14:4 4|37 32:4 5|12 96:4 6|54 60:4 7|9 48:4 8|81 18:4 9|16 14:4 10|8 9:5 1|86 93:5 2|49 28:5 3|10 79:5 4|26 82:5 5|77 50:5 6|87 70:5 7|68 82:5 8|56 73:5 9|82 73:5 10|15 49:6 1|47 25:6 2|63 42:6 3|61 15:6 4|33 29:6 5|2 68:6 6|65 27:6 7|1 47:6 8|28 73:6 9|19 25:6 10|22 35:7 1|4 58:7 2|97 21:7 3|67 14:7 4|82 31:7 5|36 48:7 6|74 69:7 7|65 6:7 8|98 59:7 9|30 51:7 10|98 68:8 1|45 100:8 2|73 52:8 3|31 80:8 4|94 46:8 5|19 42:8 6|92 23:8 7|31 58:8 8|41 29:8 9|7 68:8 10|49 60:9 1|25 81:9 2|39 6:9 3|78 11:9 4|91 45:9 5|87 40:9 6|8 71:9 7|4 33:9 8|18 65:9 9|52 79:9 10|88 38:10 1|37 57:10 2|20 23:10 3|53 79:10 4|13 6:10 5|51 10:10 6|44 24:10 7|39 93:10 8|73 16:10 9|26 6:10 10</relation>
    <relation name="R98" arity="2" nbTuples="100" semantics="soft" defaultCost="infinity">13 13:1 1|82 66:1 2|4 51:1 3|43 28:1 4|45 97:1 5|53 22:1 6|58 38:1 7|25 89:1 8|50 61:1 9|12 1:1 10|38 70:2 1|60 73:2 2|87 78:2 3|51 73:2 4|23 65:2 5|72 10:2 6|21 52:2 7|86 66:2 8|89 19:2 9|18 3:2 10|18 68:3 1|79 85:3 2|15 10:3 3|56 29:3 4|48 16:3 5|46 8:3 6|41 84:3 7|93 96:3 8|3 28:3 9|73 88:3 10|91 17:4 1|5 89:4 2|38 41:4 3|50 93:4 4|6 26:4 5|99 78:4 6|98 68:4 7|5 62:4 8|27 94:4 9|48 49:4 10|93 51:5 1|69 71:5 2|34 9:5 3|39 77:5 4|19 20:5 5|40 23:5 6|33 45:5 7|85 73:5 8|52 90:5 9|3 11:5 10|42 39:6 1|10 53:6 2|56 51:6 3|31 17:6 4|21 35:6 5|17 21:6 6|88 66:6 7|76 52:6 8|38 89:6 9|76 63:6 10|80 50:7 1|22 41:7 2|83 75:7 3|99 93:7 4|39 8:7 5|59 15:7 6|62 33:7 7|99 99:7 8|98 62:7 9|2 61:7 10|24 32:8 1|44 77:8 2|98 79:8 3|64 38:8 4|21 59:8 5|45 57:8 6|96 98:8 7|53 72:8 8|100 50:8 9|50 50:8 10|22 100:9 1|63 73:9 2|54 9:9 3|32 83:9 4|30 83:9 5|57 48:9 6|18 14:9 7|82 85:9 8|17 32:9 9|89 98:9 10|67 77:10 1|64 51:10 2|10 90:10 3|94 28:10 4|38 13:10 5|71 5:10 6|37 76:10 7|52 98:10 8|16 46:10 9|7 14:10 10</relation>
    <relation name="R99" arity="2" nbTuples="100" semantics="soft" defaultCost="infinity">32 7:1 1|99 2:1 2|31 45:1 3|77 51:1 4|52 18:1 5|42 60:1 6|62 82:1 7|50 89:1 8|94 86:1 9|13 34:1 10|49 29:2 1|58 92:2 2|40 100:2 3|48 37:2 4|57 64:2 5|3 17:2 6|71 36:2 7|90 71:2 8|44 50:2 9|14 49:2 10|39 37:3 1|54 21:3 2|18 77:3 3|82 51:3 4|69 89:3 5|96 100:3 6|1 18:3 7|32 64:3 8|31 55:3 9|69 94:3 10|25 27:4 1|41 26:4 2|32 9:4 3|71 94:4 4|24 62:4 5|100 76:4 6|82 78:4 7|18 80:4 8|9 38:4 9|76 57:4 10|46 82:5 1|80 99:5 2|29 25:5 3|30 53:5 4|8 34:5 5|74 74:5 6|63 57:5 7|84 9:5 8|74 43:5 9|15 8:5 10|91 6:6 1|53 24:6 2|12 18:6 3|48 86:6 4|40 45:6 5|94 8:6 6|1 87:6 7|10 86:6 8|5 3:6 9|13 65:6 10|36 61:7 1|23 48:7 2|85 81:7 3|50 16:7 4|12 13:7 5|90 71:7 6|96 95:7 7|35 90:7 8|81 60:7 9|50 32:7 10|39 42:8 1|72 45:8 2|67 54:8 3|29 34:8 4|39 31:8 5|3 93:8 6|54 27:8 7|72 49:8 8|85 5:8 9|58 47:8 10|24 46:9 1|59 11:9 2|36 58:9 3|96 100:9 4|73 80:9 5|29 49:9 6|71 19:9 7|77 29:9 8|51 71:9 9|76 95:9 10|98 52:10 1|46 61:10 2|1 64:10 3|82 94:10 4|61 5:10 5|95 52:10 6|85 49:10 7|100 1:10 8|87 93:10 9|50 64:10 10</relation>
    <relation name="R100" arity="2" nbTuples="100" semantics="soft" defaultCost="infinity">41 12:1 1|16 46:1 2|80 19:1 3|90 53:1 4|83 99:1 5|31 89:1 6|58 39:1 7|99 85:1 8|60 33:1 9|65 22:1 10|72 48:2 1|9 52:2 2|22 52:2 3|57 62:2 4|65 44:2 5|74 55:2 6|72 49:2 7|17 61:2 8|58 71:2 9|6 78:2 10|85 34:3 1|65 18:3 2|71 80:3 3|42 68:3 4|43 45:3 5|43 66:3 6|15 42:3 7|26 86:3 8|99 89:3 9|2 85:3 10|12 99:4 1|33 8:4 2|74 77:4 3|96 47:4 4|36 50:4 5|69 90:4 6|63 91:4 7|30 100:4 8|70 97:4 9|13 14:4 10|86 97:5 1|44 47:5 2|30 99:5 3|97 84:5 4|20 87:5 5|40 81:5 6|4 21:5 7|30 55:5 8|92 26:5 9|72 73:5 10|96 59:6 1|26 86:6 2|27 21:6 3|62 35:6 4|85 81:6 5|71 66:6 6|76 47:6 7|13 94:6 8|31 38:6 9|59 63:6 10|64 99:7 1|25 60:7 2|89 98:7 3|78 72:7 4|45 51:7 5|50 61:7 6|19 34:7 7|6 83:7 8|40 38:7 9|20 90:7 10|96 60:8 1|83 79:8 2|2 99:8 3|51 84:8 4|56 98:8 5|38 47:8 6|42 46:8 7|9 26:8 8|46 19:8 9|1 60:8 10|87 38:9 1|71 37:9 2|48 81:9 3|32 51:9 4|81 89:9 5|40 13:9 6|1 85:9 7|36 2:9 8|33 28:9 9|84 14:9 10|49 91:10 1|56 19:10 2|77 93:10 3|9 5:10 4|68 75:10 5|56 49:10 6|99 32:10 7|91 17:10 8|77 32:10 9|41 76:10 10</relation>
    <relation name="R101" arity="2" nbTuples="100" semantics="soft" defaultCost="infinity">44 32:1 1|23 71:1 2|19 45:1 3|73 2:1 4|15 14:1 5|51 94:1 6|62 65:1 7|83 88:1 8|15 48:1 9|11 95:1 10|78 88:2 1|88 24:2 2|1 93:2 3|85 9:2 4|75 29:2 5|49 40:2 6|59 56:2 7|40 13:2 8|8 8:2 9|54 96:2 10|1 16:3 1|16 65:3 2|88 5:3 3|1 88:3 4|52 85:3 5|81 42:3 6|58 62:3 7|97 79:3 8|90 77:3 9|71 50:3 10|19 30:4 1|27 36:4 2|31 6:4 3|69 54:4 4|15 82:4 5|48 25:4 6|97 60:4 7|14 45:4 8|8 51:4 9|97 1:4 10|97 91:5 1|21 35:5 2|13 58:5 3|43 97:5 4|2 35:5 5|62 55:5 6|68 42:5 7|9 97:5 8|15 56:5 9|51 91:5 10|49 7:6 1|35 40:6 2|44 60:6 3|11 96:6 4|77 44:6 5|80 3:6 6|49 42:6 7|34 39:6 8|55 98:6 9|66 52:6 10|6 51:7 1|50 5:7 2|46 82:7 3|18 58:7 4|6 83:7 5|74 43:7 6|78 68:7 7|54 18:7 8|13 56:7 9|95 17:7 10|23 97:8 1|30 34:8 2|7 1:8 3|20 39:8 4|14 89:8 5|41 35:8 6|9 91:8 7|99 50:8 8|69 57:8 9|27 40:8 10|65 90:9 1|83 5:9 2|52 33:9 3|57 4:9 4|35 85:9 5|91 66:9 6|80 87:9 7|59 100:9 8|2 39:9 9|2 16:9 10|71 78:10 1|44 12:10 2|1 84:10 3|82 41:10 4|78 71:10 5|38 61:10 6|57 32:10 7|14 44:10 8|50 20:10 9|97 78:10 10</relation>
    <relation name="R102" arity="2" nbTuples="100" semantics="soft" defaultCost="infinity">50 70:1 1|5 2:1 2|40 80:1 3|6 88:1 4|50 88:1 5|69 50:1 6|23 25:1 7|61 97:1 8|16 30:1 9|25 85:1 10|8 63:2 1|84 69:2 2|24 83:2 3|51 10:2 4|55 83:2 5|45 40:2 6|82 42:2 7|80 53:2 8|30 74:2 9|59 19:2 10|43 10:3 1|45 43:3 2|63 6:3 3|3 58:3 4|20 23:3 5|90 30:3 6|82 59:3 7|65 100:3 8|79 20:3 9|10 69:3 10|49 28:4 1|19 34:4 2|42 78:4 3|96 10:4 4|21 71:4 5|93 19:4 6|46 99:4 7|91 68:4 8|92 44:4 9|63 47:4 10|26 14:5 1|75 67:5 2|23 57:5 3|99 65:5 4|26 32:5 5|48 71:5 6|38 53:5 7|52 82:5 8|55 67:5 9|78 48:5 10|51 69:6 1|41 12:6 2|37 1:6 3|20 47:6 4|57 51:6 5|85 49:6 6|30 83:6 7|43 65:6 8|100 38:6 9|7 60:6 10|4 63:7 1|99 33:7 2|98 10:7 3|76 52:7 4|5 10:7 5|38 68:7 6|84 86:7 7|84 47:7 8|60 69:7 9|49 49:7 10|7 16:8 1|66 63:8 2|77 51:8 3|72 24:8 4|92 94:8 5|12 98:8 6|56 64:8 7|28 58:8 8|48 95:8 9|34 50:8 10|17 28:9 1|41 67:9 2|87 4:9 3|75 42:9 4|6 27:9 5|64 16:9 6|82 97:9 7|81 6:9 8|47 2:9 9|36 60:9 10|79 89:10 1|79 68:10 2|27 85:10 3|19 64:10 4|50 63:10 5|18 35:10 6|55 10:10 7|93 29:10 8|33 40:10 9|75 55:10 10</relation>
    <relation name="R103" arity="2" nbTuples="100" semantics="soft" defaultCost="infinity">26 77:1 1|21 11:1 2|19 54:1 3|29 38:1 4|69 47:1 5|3 8:1 6|60 40:1 7|60 25:1 8|79 85:1 9|80 54:1 10|28 65:2 1|30 56:2 2|50 79:2 3|59 49:2 4|34 40:2 5|26 85:2 6|56 18:2 7|67 97:2 8|93 97:2 9|9 17:2 10|61 95:3 1|67 55:3 2|96 28:3 3|84 91:3 4|39 66:3 5|81 1:3 6|19 15:3 7|67 26:3 8|47 85:3 9|98 71:3 10|88 1:4 1|42 91:4 2|81 97:4 3|82 34:4 4|71 65:4 5|23 78:4 6|91 63:4 7|98 96:4 8|71 27:4 9|56 97:4 10|66 36:5 1|9 58:5 2|44 78:5 3|37 4:5 4|85 18:5 5|34 61:5 6|66 14:5 7|28 38:5 8|9 80:5 9|56 5:5 10|2 27:6 1|93 36:6 2|69 5:6 3|17 17:6 4|89 64:6 5|90 38:6 6|49 95:6 7|52 100:6 8|8 82:6 9|92 15:6 10|95 59:7 1|40 99:7 2|8 39:7 3|22 73:7 4|88 52:7 5|80 67:7 6|25 8:7 7|16 12:7 8|55 64:7 9|5 98:7 10|88 4:8 1|65 60:8 2|23 45:8 3|10 83:8 4|18 62:8 5|93 93:8 6|28 36:8 7|59 100:8 8|60 95:8 9|64 18:8 10|28 42:9 1|70 23:9 2|6 40:9 3|37 91:9 4|1 56:9 5|24 46:9 6|83 53:9 7|5 67:9 8|17 27:9 9|28 36:9 10|35 18:10 1|92 39:10 2|4 26:10 3|37 54:10 4|23 85:10 5|88 95:10 6|66 69:10 7|14 26:10 8|95 41:10 9|46 94:10 10</relation>
    <relation name="R104" arity="2" nbTuples="100" semantics="soft" defaultCost="infinity">16 73:1 1|73 53:1 2|29 94:1 3|85 59:1 4|20 81:1 5|52 67:1 6|47 10:1 7|50 21:1 8|89 69:1 9|94 97:1 10|31 37:2 1|41 68:2 2|45 14:2 3|39 4:2 4|14 15:2 5|7 85:2 6|48 10:2 7|65 76:2 8|19 45:2 9|60 87:2 10|79 33:3 1|18 7:3 2|64 68:3 3|70 84:3 4|97 6:3 5|11 7:3 6|60 79:3 7|28 23:3 8|20 26:3 9|12 5:3 10|67 79:4 1|3 100:4 2|5 26:4 3|29 40:4 4|93 42:4 5|24 41:4 6|16 5:4 7|53 69:4 8|43 34:4 9|58 91:4 10|11 55:5 1|45 20:5 2|53 31:5 3|74 57:5 4|93 36:5 5|59 78:5 6|75 15:5 7|11 98:5 8|89 16:5 9|35 77:5 10|84 45:6 1|85 59:6 2|76 53:6 3|17 36:6 4|32 24:6 5|13 92:6 6|42 93:6 7|72 73:6 8|75 26:6 9|24 6:6 10|66 13:7 1|12 70:7 2|36 46:7 3|3 39:7 4|60 22:7 5|52 74:7 6|84 71:7 7|78 58:7 8|92 26:7 9|56 75:7 10|48 18:8 1|36 9:8 2|97 84:8 3|45 77:8 4|91 59:8 5|57 86:8 6|28 32:8 7|77 51:8 8|8 38:8 9|70 91:8 10|23 62:9 1|20 62:9 2|35 57:9 3|87 100:9 4|84 52:9 5|89 75:9 6|74 75:9 7|70 60:9 8|85 11:9 9|93 6:9 10|75 50:10 1|30 72:10 2|59 79:10 3|35 68:10 4|26 26:10 5|70 53:10 6|45 81:10 7|56 15:10 8|44 36:10 9|8 71:10 10</relation>
    <relation name="R105" arity="2" nbTuples="100" semantics="soft" defaultCost="infinity">75 52:1 1|12 5:1 2|75 71:1 3|57 91:1 4|38 53:1 5|28 19:1 6|30 48:1 7|47 89:1 8|63 67:1 9|60 12:1 10|28 69:2 1|4 11:2 2|92 35:2 3|80 87:2 4|30 48:2 5|26 90:2 6|39 70:2 7|39 7:2 8|56 62:2 9|29 47:2 10|70 68:3 1|89 3:3 2|51 44:3 3|50 37:3 4|26 89:3 5|67 28:3 6|24 20:3 7|12 17:3 8|88 92:3 9|67 66:3 10|81 74:4 1|20 49:4 2|68 43:4 3|54 7:4 4|27 78:4 5|20 62:4 6|43 19:4 7|8 43:4 8|98 21:4 9|38 37:4 10|94 93:5 1|82 33:5 2|76 34:5 3|3 91:5 4|12 67:5 5|24 55:5 6|56 92:5 7|97 68:5 8|68 77:5 9|97 52:5 10|2 31:6 1|99 74:6 2|75 8:6 3|95 13:6 4|4 24:6 5|13 5:6 6|87 75:6 7|38 67:6 8|7 94:6 9|100 48:6 10|2 69:7 1|97 80:7 2|93 61:7 3|44 80:7 4|77 66:7 5|76 70:7 6|26 59:7 7|35 66:7 8|63 50:7 9|59 96:7 10|1 53:8 1|43 44:8 2|25 9:8 3|97 72:8 4|44 56:8 5|13 55:8 6|2 91:8 7|91 19:8 8|56 28:8 9|8 41:8 10|13 24:9 1|94 65:9 2|19 85:9 3|82 30:9 4|35 62:9 5|42 31:9 6|76 85:9 7|58 71:9 8|89 91:9 9|96 88:9 10|68 36:10 1|44 4:10 2|17 3:10 3|29 62:10 4|99 61:10 5|7 66:10 6|40 47:10 7|13 21:10 8|48 14:10 9|93 61:10 10</relation>
    <relation name="R106" arity="2" nbTuples="100" semantics="soft" defaultCost="infinity">25 80:1 1|91 77:1 2|47 19:1 3|68 62:1 4|2 12:1 5|18 79:1 6|7 3:1 7|6 21:1 8|10 94:1 9|25 86:1 10|59 9:2 1|54 86:2 2|66 99:2 3|37 45:2 4|28 38:2 5|55 71:2 6|74 5:2 7|40 10:2 8|72 49:2 9|6 25:2 10|33 61:3 1|88 87:3 2|43 10:3 3|75 89:3 4|7 16:3 5|90 70:3 6|70 83:3 7|17 32:3 8|57 23:3 9|19 28:3 10|43 82:4 1|51 28:4 2|55 64:4 3|31 41:4 4|73 54:4 5|94 95:4 6|35 46:4 7|95 99:4 8|49 44:4 9|64 3:4 10|43 71:5 1|56 19:5 2|6 62:5 3|99 49:5 4|89 79:5 5|93 33:5 6|93 67:5 7|49 27:5 8|28 8:5 9|51 59:5 10|94 24:6 1|39 57:6 2|98 42:6 3|37 55:6 4|46 5:6 5|20 52:6 6|18 13:6 7|31 23:6 8|49 30:6 9|39 25:6 10|13 99:7 1|40 7:7 2|67 95:7 3|8 73:7 4|9 26:7 5|98 1:7 6|77 2:7 7|51 93:7 8|32 63:7 9|94 69:7 10|92 3:8 1|54 17:8 2|92 77:8 3|75 40:8 4|78 33:8 5|51 55:8 6|50 81:8 7|63 19:8 8|44 67:8 9|23 4:8 10|78 89:9 1|70 46:9 2|68 53:9 3|82 55:9 4|74 65:9 5|22 81:9 6|90 90:9 7|82 99:9 8|95 37:9 9|5 99:9 10|87 58:10 1|72 20:10 2|12 95:10 3|1 23:10 4|11 24:10 5|81 27:10 6|100 17:10 7|82 33:10 8|43 66:10 9|100 60:10 10</relation>
    <relation name="R107" arity="2" nbTuples="100" semantics="soft" defaultCost="infinity">21 67:1 1|75 31:1 2|24 9:1 3|7 79:1 4|65 80:1 5|17 34:1 6|27 47:1 7|46 4:1 8|44 20:1 9|60 43:1 10|13 4:2 1|48 86:2 2|77 69:2 3|3 5:2 4|69 68:2 5|77 14:2 6|88 99:2 7|53 58:2 8|18 69:2 9|15 87:2 10|13 18:3 1|45 40:3 2|70 23:3 3|28 22:3 4|99 5:3 5|75 91:3 6|26 40:3 7|84 52:3 8|26 64:3 9|23 77:3 10|72 71:4 1|10 56:4 2|86 76:4 3|69 26:4 4|24 52:4 5|98 13:4 6|10 14:4 7|33 53:4 8|2 55:4 9|17 82:4 10|27 56:5 1|90 99:5 2|54 66:5 3|79 40:5 4|76 22:5 5|44 33:5 6|52 44:5 7|62 34:5 8|33 97:5 9|51 78:5 10|30 33:6 1|6 31:6 2|2 34:6 3|41 57:6 4|41 37:6 5|9 69:6 6|96 46:6 7|69 84:6 8|53 63:6 9|10 46:6 10|99 29:7 1|90 42:7 2|6 6:7 3|34 99:7 4|85 68:7 5|58 4:7 6|95 36:7 7|21 52:7 8|47 32:7 9|72 15:7 10|76 95:8 1|80 55:8 2|39 52:8 3|28 37:8 4|77 18:8 5|36 17:8 6|55 32:8 7|53 1:8 8|81 50:8 9|52 27:8 10|94 52:9 1|28 45:9 2|13 11:9 3|53 7:9 4|79 54:9 5|22 28:9 6|35 21:9 7|90 34:9 8|21 14:9 9|95 32:9 10|53 16:10 1|4 41:10 2|72 54:10 3|55 7:10 4|59 84:10 5|90 69:10 6|88 39:10 7|50 21:10 8|91 31:10 9|68 43:10 10</relation>
    <relation name="R108" arity="2" nbTuples="100" semantics="soft" defaultCost="infinity">94 63:1 1|59 13:1 2|77 35:1 3|11 79:1 4|36 25:1 5|95 68:1 6|75 53:1 7|86 58:1 8|47 41:1 9|37 49:1 10|54 6:2 1|12 19:2 2|80 50:2 3|61 73:2 4|68 25:2 5|38 57:2 6|70 99:2 7|27 10:2 8|6 59:2 9|88 31:2 10|24 36:3 1|55 26:3 2|30 77:3 3|42 9:3 4|68 23:3 5|76 26:3 6|46 95:3 7|38 13:3 8|99 53:3 9|63 47:3 10|43 24:4 1|10 46:4 2|97 58:4 3|72 14:4 4|14 35:4 5|18 3:4 6|17 99:4 7|41 64:4 8|47 50:4 9|11 93:4 10|71 9:5 1|23 94:5 2|32 33:5 3|39 51:5 4|48 21:5 5|73 88:5 6|39 43:5 7|11 88:5 8|45 93:5 9|93 32:5 10|49 49:6 1|51 17:6 2|10 22:6 3|14 23:6 4|65 36:6 5|14 66:6 6|9 6:6 7|72 32:6 8|9 53:6 9|56 44:6 10|86 97:7 1|94 68:7 2|87 78:7 3|70 42:7 4|54 49:7 5|21 62:7 6|5 96:7 7|26 66:7 8|52 59:7 9|16 67:7 10|35 20:8 1|97 49:8 2|58 60:8 3|43 35:8 4|71 6:8 5|41 86:8 6|34 97:8 7|10 35:8 8|37 35:8 9|66 78:8 10|42 13:9 1|23 4:9 2|38 57:9 3|26 93:9 4|69 20:9 5|79 46:9 6|40 42:9 7|94 74:9 8|42 21:9 9|3 36:9 10|45 58:10 1|24 49:10 2|8 33:10 3|7 88:10 4|95 79:10 5|5 31:10 6|49 99:10 7|25 85:10 8|8 13:10 9|54 6:10 10</relation>
    <relation name="R109" arity="2" nbTuples="100" semantics="soft" defaultCost="infinity">9 5:1 1|56 83:1 2|45 66:1 3|7 48:1 4|79 39:1 5|3 48:1 6|42 9:1 7|10 8:1 8|78 60:1 9|20 78:1 10|77 18:2 1|18 78:2 2|96 47:2 3|70 21:2 4|46 72:2 5|44 10:2 6|7 67:2 7|80 89:2 8|68 62:2 9|25 43:2 10|66 81:3 1|46 34:3 2|36 42:3 3|94 87:3 4|46 52:3 5|4 32:3 6|1 94:3 7|85 41:3 8|76 57:3 9|91 94:3 10|46 30:4 1|90 64:4 2|84 100:4 3|52 96:4 4|78 31:4 5|57 14:4 6|72 67:4 7|72 99:4 8|68 88:4 9|6 29:4 10|57 97:5 1|30 5:5 2|95 18:5 3|83 16:5 4|67 44:5 5|15 62:5 6|77 54:5 7|97 70:5 8|67 46:5 9|45 23:5 10|19 31:6 1|94 37:6 2|66 48:6 3|77 9:6 4|76 25:6 5|76 95:6 6|29 25:6 7|7 51:6 8|30 19:6 9|65 26:6 10|68 12:7 1|92 87:7 2|34 91:7 3|70 80:7 4|29 32:7 5|38 62:7 6|57 54:7 7|98 76:7 8|72 88:7 9|50 39:7 10|48 100:8 1|30 88:8 2|9 54:8 3|26 28:8 4|84 20:8 5|55 100:8 6|67 66:8 7|44 95:8 8|93 96:8 9|13 30:8 10|63 34:9 1|79 92:9 2|52 5:9 3|12 73:9 4|36 89:9 5|42 35:9 6|100 70:9 7|9 94:9 8|60 62:9 9|34 21:9 10|25 38:10 1|72 73:10 2|25 40:10 3|45 55:10 4|13 94:10 5|60 3:10 6|77 58:10 7|62 15:10 8|57 22:10 9|95 68:10 10</relation>
    <relation name="R110" arity="2" nbTuples="100" semantics="soft" defaultCost="infinity">38 29:1 1|53 13:1 2|83 74:1 3|8 59:1 4|63 88:1 5|28 92:1 6|21 17:1 7|83 19:1 8|93 47:1 9|23 83:1 10|43 66:2 1|35 7:2 2|8 58:2 3|43 22:2 4|40 15:2 5|88 30:2 6|7 28:2 7|45 76:2 8|9 30:2 9|46 85:2 10|50 55:3 1|78 53:3 2|77 71:3 3|75 1:3 4|45 66:3 5|89 80:3 6|71 47:3 7|29 92:3 8|74 64:3 9|67 75:3 10|32 25:4 1|99 35:4 2|82 46:4 3|87 59:4 4|8 55:4 5|62 50:4 6|64 20:4 7|71 71:4 8|93 69:4 9|53 50:4 10|48 39:5 1|84 81:5 2|88 69:5 3|5 78:5 4|39 50:5 5|31 23:5 6|99 20:5 7|14 46:5 8|79 96:5 9|17 96:5 10|3 9:6 1|28 57:6 2|40 43:6 3|85 90:6 4|51 31:6 5|67 69:6 6|46 9:6 7|64 43:6 8|78 14:6 9|30 18:6 10|8 14:7 1|68 42:7 2|41 5:7 3|33 36:7 4|97 85:7 5|30 15:7 6|18 66:7 7|94 7:7 8|8 90:7 9|82 79:7 10|25 56:8 1|61 59:8 2|74 69:8 3|95 45:8 4|35 97:8 5|31 83:8 6|47 95:8 7|50 91:8 8|15 62:8 9|35 24:8 10|44 87:9 1|98 56:9 2|5 10:9 3|60 92:9 4|32 55:9 5|32 11:9 6|16 74:9 7|44 74:9 8|100 43:9 9|88 24:9 10|7 76:10 1|77 68:10 2|29 4:10 3|31 7:10 4|80 13:10 5|63 45:10 6|85 29:10 7|6 16:10 8|98 54:10 9|62 19:10 10</relation>
    <relation name="R111" arity="2" nbTuples="100" semantics="soft" defaultCost="infinity">62 8:1 1|58 64:1 2|11 24:1 3|95 2:1 4|81 92:1 5|43 31:1 6|60 82:1 7|78 31:1 8|4 89:1 9|95 11:1 10|74 14:2 1|35 36:2 2|19 13:2 3|18 19:2 4|91 88:2 5|96 61:2 6|18 70:2 7|6 39:2 8|70 53:2 9|82 60:2 10|58 43:3 1|35 9:3 2|69 79:3 3|23 49:3 4|89 17:3 5|50 52:3 6|8 61:3 7|81 56:3 8|83 54:3 9|66 6:3 10|47 46:4 1|57 20:4 2|98 8:4 3|45 19:4 4|38 46:4 5|13 31:4 6|69 43:4 7|9 2:4 8|37 47:4 9|34 3:4 10|94 89:5 1|30 62:5 2|91 38:5 3|8 24:5 4|72 52:5 5|68 56:5 6|19 6:5 7|11 34:5 8|8 64:5 9|82 37:5 10|74 74:6 1|13 14:6 2|81 41:6 3|14 87:6 4|35 90:6 5|42 89:6 6|61 73:6 7|29 52:6 8|75 75:6 9|81 86:6 10|95 80:7 1|65 32:7 2|12 4:7 3|83 91:7 4|19 100:7 5|14 81:7 6|19 73:7 7|18 99:7 8|62 91:7 9|50 27:7 10|69 65:8 1|97 51:8 2|37 68:8 3|63 17:8 4|33 38:8 5|41 5:8 6|48 5:8 7|87 45:8 8|55 86:8 9|81 81:8 10|53 71:9 1|98 16:9 2|74 45:9 3|6 76:9 4|63 81:9 5|48 57:9 6|70 47:9 7|99 42:9 8|69 87:9 9|53 81:9 10|51 47:10 1|38 78:10 2|17 28:10 3|41 54:10 4|11 75:10 5|35 65:10 6|86 26:10 7|43 36:10 8|17 85:10 9|39 57:10 10</relation>
    <relation name="R112" arity="2" nbTuples="100" semantics="soft" defaultCost="infinity">35 91:1 1|72 87:1 2|12 5:1 3|49 6:1 4|21 68:1 5|30 50:1 6|55 9:1 7|93 73:1 8|2 50:1 9|30 77:1 10|2 64:2 1|64 74:2 2|81 29:2 3|38 38:2 4|32 32:2 5|44 37:2 6|65 69:2 7|48 33:2 8|55 16:2 9|36 90:2 10|21 14:3 1|73 11:3 2|54 89:3 3|85 2:3 4|68 67:3 5|91 43:3 6|65 43:3 7|74 29:3 8|48 9:3 9|91 21:3 10|75 45:4 1|8 63:4 2|41 39:4 3|14 77:4 4|7 92:4 5|36 78:4 6|27 51:4 7|65 36:4 8|19 94:4 9|66 3:4 10|22 89:5 1|57 56:5 2|29 40:5 3|71 89:5 4|21 35:5 5|6 15:5 6|54 9:5 7|3 45:5 8|39 28:5 9|98 43:5 10|21 41:6 1|47 48:6 2|29 12:6 3|79 22:6 4|76 89:6 5|93 62:6 6|14 75:6 7|51 90:6 8|22 89:6 9|10 26:6 10|70 11:7 1|77 27:7 2|44 54:7 3|38 81:7 4|38 23:7 5|22 9:7 6|6 53:7 7|43 60:7 8|59 54:7 9|86 55:7 10|30 36:8 1|92 52:8 2|61 9:8 3|1 7:8 4|97 33:8 5|54 15:8 6|30 2:8 7|8 18:8 8|18 15:8 9|29 9:8 10|57 49:9 1|27 34:9 2|73 100:9 3|54 64:9 4|45 88:9 5|84 96:9 6|14 58:9 7|45 97:9 8|100 85:9 9|76 2:9 10|89 37:10 1|76 61:10 2|60 82:10 3|61 3:10 4|11 1:10 5|3 88:10 6|20 77:10 7|27 17:10 8|98 76:10 9|75 33:10 10</relation>
    <relation name="R113" arity="2" nbTuples="100" semantics="soft" defaultCost="infinity">72 43:1 1|66 95:1 2|61 29:1 3|4 65:1 4|63 29:1 5|54 73:1 6|90 37:1 7|74 48:1 8|23 7:1 9|27 75:1 10|3 4:2 1|17 98:2 2|41 50:2 3|88 75:2 4|19 53:2 5|91 24:2 6|84 53:2 7|95 28:2 8|99 89:2 9|22 83:2 10|78 41:3 1|12 12:3 2|58 9:3 3|10 4:3 4|97 14:3 5|19 58:3 6|28 20:3 7|13 73:3 8|42 37:3 9|26 56:3 10|44 61:4 1|36 64:4 2|99 64:4 3|18 58:4 4|79 78:4 5|20 76:4 6|93 58:4 7|40 25:4 8|41 68:4 9|86 4:4 10|2 46:5 1|1 78:5 2|13 2:5 3|87 48:5 4|89 19:5 5|39 61:5 6|100 1:5 7|75 57:5 8|55 76:5 9|96 25:5 10|19 6:6 1|71 37:6 2|30 52:6 3|80 76:6 4|36 81:6 5|30 89:6 6|61 96:6 7|23 66:6 8|36 38:6 9|94 42:6 10|54 87:7 1|57 10:7 2|96 73:7 3|4 17:7 4|80 98:7 5|67 58:7 6|77 41:7 7|15 13:7 8|60 43:7 9|95 58:7 10|61 21:8 1|17 14:8 2|81 87:8 3|4 82:8 4|11 54:8 5|66 62:8 6|4 77:8 7|20 15:8 8|17 38:8 9|88 33:8 10|86 37:9 1|25 11:9 2|51 20:9 3|93 24:9 4|4 45:9 5|54 82:9 6|69 31:9 7|11 20:9 8|59 66:9 9|17 67:9 10|100 35:10 1|67 25:10 2|19 21:10 3|81 91:10 4|34 95:10 5|11 48:10 6|90 10:10 7|33 27:10 8|100 92:10 9|7 100:10 10</relation>
  </relations>
  <GuiPresentation type="ADCOP" benchmark="RandomDCOP" name="instance8" model="TKC" nbAgents="20" domainSize="10" density="0" tightness="0" nbConstraints="114" nbTuples="100" />
</instance>
