# Supplementary material for: A local cost simulation-based algorithm to solve distributed constraint optimization problems
Source: PeerJ Comput Sci. 2023 Mar 17;9:e1296. doi: 10.7717/peerj-cs.1296 (PMC10280401; doi:10.7717/peerj-cs.1296)
Supplement: Supplemental Information 1 [file peerj-cs-09-1296-s001.zip › code/DCOP_LCS/problem/ADCOP20_10_0.6/RANDOM_ADCOP_20_10_density_0.6_9.xml]

<instance>
  <presentation name="instance9" type="ADCOP" benchmark="RandomDCOP" model="Simple" constraintModel="TKC" format="XDisCSP 1.0" />
  <agents nbAgents="20">
    <agent name="A1" id="1" description="Agent 1" />
    <agent name="A2" id="2" description="Agent 2" />
    <agent name="A3" id="3" description="Agent 3" />
    <agent name="A4" id="4" description="Agent 4" />
    <agent name="A5" id="5" description="Agent 5" />
    <agent name="A6" id="6" description="Agent 6" />
    <agent name="A7" id="7" description="Agent 7" />
    <agent name="A8" id="8" description="Agent 8" />
    <agent name="A9" id="9" description="Agent 9" />
    <agent name="A10" id="10" description="Agent 10" />
    <agent name="A11" id="11" description="Agent 11" />
    <agent name="A12" id="12" description="Agent 12" />
    <agent name="A13" id="13" description="Agent 13" />
    <agent name="A14" id="14" description="Agent 14" />
    <agent name="A15" id="15" description="Agent 15" />
    <agent name="A16" id="16" description="Agent 16" />
    <agent name="A17" id="17" description="Agent 17" />
    <agent name="A18" id="18" description="Agent 18" />
    <agent name="A19" id="19" description="Agent 19" />
    <agent name="A20" id="20" description="Agent 20" />
  </agents>
  <domains nbDomains="1">
    <domain name="D1" nbValues="10">1..10</domain>
  </domains>
  <variables nbVariables="20">
    <variable agent="A1" name="X1.1" id="1" domain="D1" description="variable 1.1" />
    <variable agent="A2" name="X2.1" id="1" domain="D1" description="variable 2.1" />
    <variable agent="A3" name="X3.1" id="1" domain="D1" description="variable 3.1" />
    <variable agent="A4" name="X4.1" id="1" domain="D1" description="variable 4.1" />
    <variable agent="A5" name="X5.1" id="1" domain="D1" description="variable 5.1" />
    <variable agent="A6" name="X6.1" id="1" domain="D1" description="variable 6.1" />
    <variable agent="A7" name="X7.1" id="1" domain="D1" description="variable 7.1" />
    <variable agent="A8" name="X8.1" id="1" domain="D1" description="variable 8.1" />
    <variable agent="A9" name="X9.1" id="1" domain="D1" description="variable 9.1" />
    <variable agent="A10" name="X10.1" id="1" domain="D1" description="variable 10.1" />
    <variable agent="A11" name="X11.1" id="1" domain="D1" description="variable 11.1" />
    <variable agent="A12" name="X12.1" id="1" domain="D1" description="variable 12.1" />
    <variable agent="A13" name="X13.1" id="1" domain="D1" description="variable 13.1" />
    <variable agent="A14" name="X14.1" id="1" domain="D1" description="variable 14.1" />
    <variable agent="A15" name="X15.1" id="1" domain="D1" description="variable 15.1" />
    <variable agent="A16" name="X16.1" id="1" domain="D1" description="variable 16.1" />
    <variable agent="A17" name="X17.1" id="1" domain="D1" description="variable 17.1" />
    <variable agent="A18" name="X18.1" id="1" domain="D1" description="variable 18.1" />
    <variable agent="A19" name="X19.1" id="1" domain="D1" description="variable 19.1" />
    <variable agent="A20" name="X20.1" id="1" domain="D1" description="variable 20.1" />
  </variables>
  <constraints nbConstraints="114">
    <constraint name="C0" model="TKC" arity="2" scope="X5.1 X20.1" reference="R0" />
    <constraint name="C1" model="TKC" arity="2" scope="X12.1 X19.1" reference="R1" />
    <constraint name="C2" model="TKC" arity="2" scope="X8.1 X9.1" reference="R2" />
    <constraint name="C3" model="TKC" arity="2" scope="X10.1 X17.1" reference="R3" />
    <constraint name="C4" model="TKC" arity="2" scope="X3.1 X6.1" reference="R4" />
    <constraint name="C5" model="TKC" arity="2" scope="X1.1 X2.1" reference="R5" />
    <constraint name="C6" model="TKC" arity="2" scope="X13.1 X17.1" reference="R6" />
    <constraint name="C7" model="TKC" arity="2" scope="X9.1 X16.1" reference="R7" />
    <constraint name="C8" model="TKC" arity="2" scope="X11.1 X20.1" reference="R8" />
    <constraint name="C9" model="TKC" arity="2" scope="X1.1 X10.1" reference="R9" />
    <constraint name="C10" model="TKC" arity="2" scope="X12.1 X17.1" reference="R10" />
    <constraint name="C11" model="TKC" arity="2" scope="X13.1 X14.1" reference="R11" />
    <constraint name="C12" model="TKC" arity="2" scope="X10.1 X16.1" reference="R12" />
    <constraint name="C13" model="TKC" arity="2" scope="X7.1 X9.1" reference="R13" />
    <constraint name="C14" model="TKC" arity="2" scope="X13.1 X18.1" reference="R14" />
    <constraint name="C15" model="TKC" arity="2" scope="X4.1 X12.1" reference="R15" />
    <constraint name="C16" model="TKC" arity="2" scope="X6.1 X8.1" reference="R16" />
    <constraint name="C17" model="TKC" arity="2" scope="X11.1 X17.1" reference="R17" />
    <constraint name="C18" model="TKC" arity="2" scope="X15.1 X16.1" reference="R18" />
    <constraint name="C19" model="TKC" arity="2" scope="X5.1 X15.1" reference="R19" />
    <constraint name="C20" model="TKC" arity="2" scope="X14.1 X15.1" reference="R20" />
    <constraint name="C21" model="TKC" arity="2" scope="X16.1 X19.1" reference="R21" />
    <constraint name="C22" model="TKC" arity="2" scope="X2.1 X15.1" reference="R22" />
    <constraint name="C23" model="TKC" arity="2" scope="X6.1 X17.1" reference="R23" />
    <constraint name="C24" model="TKC" arity="2" scope="X10.1 X15.1" reference="R24" />
    <constraint name="C25" model="TKC" arity="2" scope="X14.1 X16.1" reference="R25" />
    <constraint name="C26" model="TKC" arity="2" scope="X18.1 X20.1" reference="R26" />
    <constraint name="C27" model="TKC" arity="2" scope="X7.1 X15.1" reference="R27" />
    <constraint name="C28" model="TKC" arity="2" scope="X12.1 X15.1" reference="R28" />
    <constraint name="C29" model="TKC" arity="2" scope="X6.1 X20.1" reference="R29" />
    <constraint name="C30" model="TKC" arity="2" scope="X8.1 X10.1" reference="R30" />
    <constraint name="C31" model="TKC" arity="2" scope="X2.1 X7.1" reference="R31" />
    <constraint name="C32" model="TKC" arity="2" scope="X2.1 X9.1" reference="R32" />
    <constraint name="C33" model="TKC" arity="2" scope="X11.1 X16.1" reference="R33" />
    <constraint name="C34" model="TKC" arity="2" scope="X14.1 X20.1" reference="R34" />
    <constraint name="C35" model="TKC" arity="2" scope="X17.1 X20.1" reference="R35" />
    <constraint name="C36" model="TKC" arity="2" scope="X5.1 X6.1" reference="R36" />
    <constraint name="C37" model="TKC" arity="2" scope="X2.1 X16.1" reference="R37" />
    <constraint name="C38" model="TKC" arity="2" scope="X7.1 X20.1" reference="R38" />
    <constraint name="C39" model="TKC" arity="2" scope="X4.1 X19.1" reference="R39" />
    <constraint name="C40" model="TKC" arity="2" scope="X10.1 X18.1" reference="R40" />
    <constraint name="C41" model="TKC" arity="2" scope="X11.1 X15.1" reference="R41" />
    <constraint name="C42" model="TKC" arity="2" scope="X1.1 X11.1" reference="R42" />
    <constraint name="C43" model="TKC" arity="2" scope="X16.1 X20.1" reference="R43" />
    <constraint name="C44" model="TKC" arity="2" scope="X5.1 X13.1" reference="R44" />
    <constraint name="C45" model="TKC" arity="2" scope="X13.1 X15.1" reference="R45" />
    <constraint name="C46" model="TKC" arity="2" scope="X8.1 X14.1" reference="R46" />
    <constraint name="C47" model="TKC" arity="2" scope="X6.1 X12.1" reference="R47" />
    <constraint name="C48" model="TKC" arity="2" scope="X9.1 X18.1" reference="R48" />
    <constraint name="C49" model="TKC" arity="2" scope="X6.1 X13.1" reference="R49" />
    <constraint name="C50" model="TKC" arity="2" scope="X6.1 X15.1" reference="R50" />
    <constraint name="C51" model="TKC" arity="2" scope="X6.1 X10.1" reference="R51" />
    <constraint name="C52" model="TKC" arity="2" scope="X8.1 X15.1" reference="R52" />
    <constraint name="C53" model="TKC" arity="2" scope="X11.1 X18.1" reference="R53" />
    <constraint name="C54" model="TKC" arity="2" scope="X16.1 X17.1" reference="R54" />
    <constraint name="C55" model="TKC" arity="2" scope="X11.1 X13.1" reference="R55" />
    <constraint name="C56" model="TKC" arity="2" scope="X3.1 X12.1" reference="R56" />
    <constraint name="C57" model="TKC" arity="2" scope="X4.1 X11.1" reference="R57" />
    <constraint name="C58" model="TKC" arity="2" scope="X8.1 X17.1" reference="R58" />
    <constraint name="C59" model="TKC" arity="2" scope="X1.1 X13.1" reference="R59" />
    <constraint name="C60" model="TKC" arity="2" scope="X1.1 X18.1" reference="R60" />
    <constraint name="C61" model="TKC" arity="2" scope="X8.1 X18.1" reference="R61" />
    <constraint name="C62" model="TKC" arity="2" scope="X15.1 X18.1" reference="R62" />
    <constraint name="C63" model="TKC" arity="2" scope="X4.1 X18.1" reference="R63" />
    <constraint name="C64" model="TKC" arity="2" scope="X6.1 X11.1" reference="R64" />
    <constraint name="C65" model="TKC" arity="2" scope="X4.1 X5.1" reference="R65" />
    <constraint name="C66" model="TKC" arity="2" scope="X3.1 X18.1" reference="R66" />
    <constraint name="C67" model="TKC" arity="2" scope="X1.1 X3.1" reference="R67" />
    <constraint name="C68" model="TKC" arity="2" scope="X2.1 X17.1" reference="R68" />
    <constraint name="C69" model="TKC" arity="2" scope="X1.1 X8.1" reference="R69" />
    <constraint name="C70" model="TKC" arity="2" scope="X7.1 X11.1" reference="R70" />
    <constraint name="C71" model="TKC" arity="2" scope="X5.1 X18.1" reference="R71" />
    <constraint name="C72" model="TKC" arity="2" scope="X8.1 X20.1" reference="R72" />
    <constraint name="C73" model="TKC" arity="2" scope="X5.1 X16.1" reference="R73" />
    <constraint name="C74" model="TKC" arity="2" scope="X5.1 X19.1" reference="R74" />
    <constraint name="C75" model="TKC" arity="2" scope="X2.1 X14.1" reference="R75" />
    <constraint name="C76" model="TKC" arity="2" scope="X4.1 X13.1" reference="R76" />
    <constraint name="C77" model="TKC" arity="2" scope="X6.1 X16.1" reference="R77" />
    <constraint name="C78" model="TKC" arity="2" scope="X2.1 X12.1" reference="R78" />
    <constraint name="C79" model="TKC" arity="2" scope="X9.1 X20.1" reference="R79" />
    <constraint name="C80" model="TKC" arity="2" scope="X6.1 X7.1" reference="R80" />
    <constraint name="C81" model="TKC" arity="2" scope="X4.1 X7.1" reference="R81" />
    <constraint name="C82" model="TKC" arity="2" scope="X11.1 X14.1" reference="R82" />
    <constraint name="C83" model="TKC" arity="2" scope="X1.1 X4.1" reference="R83" />
    <constraint name="C84" model="TKC" arity="2" scope="X14.1 X17.1" reference="R84" />
    <constraint name="C85" model="TKC" arity="2" scope="X9.1 X10.1" reference="R85" />
    <constraint name="C86" model="TKC" arity="2" scope="X7.1 X14.1" reference="R86" />
    <constraint name="C87" model="TKC" arity="2" scope="X12.1 X13.1" reference="R87" />
    <constraint name="C88" model="TKC" arity="2" scope="X4.1 X6.1" reference="R88" />
    <constraint name="C89" model="TKC" arity="2" scope="X17.1 X19.1" reference="R89" />
    <constraint name="C90" model="TKC" arity="2" scope="X3.1 X14.1" reference="R90" />
    <constraint name="C91" model="TKC" arity="2" scope="X7.1 X10.1" reference="R91" />
    <constraint name="C92" model="TKC" arity="2" scope="X15.1 X17.1" reference="R92" />
    <constraint name="C93" model="TKC" arity="2" scope="X1.1 X12.1" reference="R93" />
    <constraint name="C94" model="TKC" arity="2" scope="X1.1 X20.1" reference="R94" />
    <constraint name="C95" model="TKC" arity="2" scope="X8.1 X19.1" reference="R95" />
    <constraint name="C96" model="TKC" arity="2" scope="X5.1 X11.1" reference="R96" />
    <constraint name="C97" model="TKC" arity="2" scope="X11.1 X12.1" reference="R97" />
    <constraint name="C98" model="TKC" arity="2" scope="X10.1 X20.1" reference="R98" />
    <constraint name="C99" model="TKC" arity="2" scope="X9.1 X13.1" reference="R99" />
    <constraint name="C100" model="TKC" arity="2" scope="X6.1 X18.1" reference="R100" />
    <constraint name="C101" model="TKC" arity="2" scope="X6.1 X14.1" reference="R101" />
    <constraint name="C102" model="TKC" arity="2" scope="X12.1 X20.1" reference="R102" />
    <constraint name="C103" model="TKC" arity="2" scope="X18.1 X19.1" reference="R103" />
    <constraint name="C104" model="TKC" arity="2" scope="X9.1 X12.1" reference="R104" />
    <constraint name="C105" model="TKC" arity="2" scope="X7.1 X13.1" reference="R105" />
    <constraint name="C106" model="TKC" arity="2" scope="X5.1 X17.1" reference="R106" />
    <constraint name="C107" model="TKC" arity="2" scope="X19.1 X20.1" reference="R107" />
    <constraint name="C108" model="TKC" arity="2" scope="X10.1 X19.1" reference="R108" />
    <constraint name="C109" model="TKC" arity="2" scope="X4.1 X9.1" reference="R109" />
    <constraint name="C110" model="TKC" arity="2" scope="X2.1 X13.1" reference="R110" />
    <constraint name="C111" model="TKC" arity="2" scope="X5.1 X10.1" reference="R111" />
    <constraint name="C112" model="TKC" arity="2" scope="X2.1 X3.1" reference="R112" />
    <constraint name="C113" model="TKC" arity="2" scope="X4.1 X10.1" reference="R113" />
  </constraints>
  <relations nbRelations="114">
    <relation name="R0" arity="2" nbTuples="100" semantics="soft" defaultCost="infinity">73 37:1 1|3 52:1 2|87 76:1 3|51 69:1 4|76 25:1 5|86 43:1 6|89 96:1 7|100 31:1 8|70 18:1 9|68 12:1 10|72 22:2 1|95 42:2 2|67 92:2 3|71 61:2 4|23 83:2 5|66 47:2 6|92 88:2 7|51 25:2 8|86 21:2 9|60 83:2 10|73 36:3 1|55 49:3 2|64 13:3 3|77 65:3 4|45 88:3 5|37 56:3 6|33 61:3 7|28 22:3 8|24 91:3 9|100 24:3 10|56 32:4 1|91 97:4 2|63 100:4 3|71 13:4 4|5 22:4 5|90 88:4 6|92 44:4 7|38 4:4 8|17 96:4 9|21 93:4 10|6 63:5 1|91 50:5 2|40 23:5 3|1 62:5 4|44 92:5 5|44 43:5 6|59 3:5 7|21 98:5 8|84 74:5 9|48 53:5 10|99 62:6 1|17 40:6 2|41 97:6 3|2 89:6 4|45 54:6 5|93 29:6 6|41 19:6 7|37 81:6 8|27 4:6 9|71 41:6 10|22 5:7 1|20 3:7 2|61 76:7 3|40 27:7 4|59 89:7 5|5 71:7 6|44 55:7 7|30 15:7 8|38 65:7 9|41 84:7 10|38 67:8 1|40 37:8 2|22 21:8 3|84 3:8 4|9 89:8 5|88 8:8 6|68 13:8 7|8 70:8 8|77 11:8 9|72 62:8 10|4 26:9 1|89 38:9 2|18 63:9 3|45 18:9 4|79 58:9 5|13 37:9 6|24 9:9 7|58 41:9 8|19 49:9 9|41 3:9 10|81 79:10 1|17 9:10 2|82 20:10 3|9 69:10 4|60 84:10 5|59 8:10 6|82 4:10 7|71 56:10 8|17 40:10 9|39 21:10 10</relation>
    <relation name="R1" arity="2" nbTuples="100" semantics="soft" defaultCost="infinity">19 82:1 1|5 44:1 2|30 100:1 3|87 68:1 4|47 51:1 5|31 97:1 6|43 50:1 7|88 31:1 8|54 98:1 9|19 75:1 10|85 52:2 1|69 55:2 2|52 47:2 3|89 59:2 4|81 7:2 5|11 17:2 6|89 4:2 7|22 67:2 8|76 81:2 9|28 11:2 10|33 28:3 1|42 44:3 2|45 38:3 3|67 70:3 4|89 85:3 5|31 42:3 6|47 43:3 7|21 46:3 8|57 78:3 9|99 43:3 10|59 39:4 1|70 7:4 2|32 54:4 3|1 68:4 4|90 18:4 5|85 19:4 6|12 29:4 7|93 92:4 8|56 41:4 9|57 33:4 10|59 85:5 1|61 55:5 2|91 66:5 3|44 90:5 4|27 35:5 5|58 24:5 6|94 90:5 7|44 7:5 8|65 48:5 9|50 69:5 10|46 24:6 1|30 12:6 2|44 88:6 3|34 47:6 4|66 54:6 5|20 54:6 6|75 9:6 7|100 99:6 8|65 51:6 9|55 81:6 10|14 9:7 1|38 19:7 2|27 36:7 3|17 81:7 4|68 32:7 5|13 44:7 6|36 12:7 7|1 24:7 8|57 74:7 9|64 61:7 10|5 25:8 1|26 42:8 2|88 35:8 3|91 60:8 4|97 14:8 5|64 55:8 6|41 16:8 7|51 50:8 8|38 45:8 9|89 3:8 10|95 59:9 1|58 24:9 2|54 71:9 3|12 62:9 4|20 70:9 5|75 57:9 6|91 41:9 7|29 55:9 8|15 89:9 9|32 51:9 10|3 40:10 1|1 66:10 2|93 85:10 3|12 72:10 4|2 70:10 5|64 36:10 6|15 84:10 7|93 39:10 8|15 66:10 9|1 2:10 10</relation>
    <relation name="R2" arity="2" nbTuples="100" semantics="soft" defaultCost="infinity">31 79:1 1|25 66:1 2|2 27:1 3|59 91:1 4|89 61:1 5|99 61:1 6|9 6:1 7|78 87:1 8|14 73:1 9|21 36:1 10|72 71:2 1|58 44:2 2|69 89:2 3|2 80:2 4|95 64:2 5|95 100:2 6|41 52:2 7|32 99:2 8|70 88:2 9|54 13:2 10|34 36:3 1|2 26:3 2|8 8:3 3|62 43:3 4|47 12:3 5|70 61:3 6|93 58:3 7|40 27:3 8|62 28:3 9|12 82:3 10|99 86:4 1|3 32:4 2|95 40:4 3|96 37:4 4|10 58:4 5|1 94:4 6|65 56:4 7|58 34:4 8|36 32:4 9|81 56:4 10|82 70:5 1|76 46:5 2|33 62:5 3|86 74:5 4|75 2:5 5|82 37:5 6|48 79:5 7|31 63:5 8|3 77:5 9|42 54:5 10|59 87:6 1|15 89:6 2|13 6:6 3|94 42:6 4|79 42:6 5|56 27:6 6|44 46:6 7|40 98:6 8|43 28:6 9|72 52:6 10|2 56:7 1|16 34:7 2|96 24:7 3|29 32:7 4|31 80:7 5|91 53:7 6|52 44:7 7|34 29:7 8|74 21:7 9|76 34:7 10|97 89:8 1|56 37:8 2|97 84:8 3|29 85:8 4|43 34:8 5|81 13:8 6|11 1:8 7|2 18:8 8|73 55:8 9|52 68:8 10|21 81:9 1|58 40:9 2|21 55:9 3|44 44:9 4|85 26:9 5|56 89:9 6|78 54:9 7|73 77:9 8|73 16:9 9|84 24:9 10|29 41:10 1|39 27:10 2|34 65:10 3|76 75:10 4|47 14:10 5|59 34:10 6|36 80:10 7|68 16:10 8|11 56:10 9|30 9:10 10</relation>
    <relation name="R3" arity="2" nbTuples="100" semantics="soft" defaultCost="infinity">28 92:1 1|53 80:1 2|19 8:1 3|34 94:1 4|32 29:1 5|52 77:1 6|9 54:1 7|80 42:1 8|79 59:1 9|14 50:1 10|17 24:2 1|24 86:2 2|28 23:2 3|5 90:2 4|33 73:2 5|42 15:2 6|46 24:2 7|51 4:2 8|27 2:2 9|24 78:2 10|42 55:3 1|46 89:3 2|64 25:3 3|25 67:3 4|68 83:3 5|43 76:3 6|30 92:3 7|84 68:3 8|32 7:3 9|83 30:3 10|32 34:4 1|2 66:4 2|2 69:4 3|30 24:4 4|46 81:4 5|46 54:4 6|85 89:4 7|28 41:4 8|28 66:4 9|100 80:4 10|96 43:5 1|81 44:5 2|18 36:5 3|2 23:5 4|84 10:5 5|36 25:5 6|86 1:5 7|25 99:5 8|51 55:5 9|13 51:5 10|13 21:6 1|98 19:6 2|87 29:6 3|13 31:6 4|3 100:6 5|69 62:6 6|25 1:6 7|2 81:6 8|67 31:6 9|60 36:6 10|67 42:7 1|45 81:7 2|28 22:7 3|62 29:7 4|36 46:7 5|46 37:7 6|36 93:7 7|76 87:7 8|77 44:7 9|6 76:7 10|89 24:8 1|94 57:8 2|92 46:8 3|23 69:8 4|6 90:8 5|80 96:8 6|76 28:8 7|79 39:8 8|91 18:8 9|83 24:8 10|21 31:9 1|97 1:9 2|95 51:9 3|9 70:9 4|69 63:9 5|59 50:9 6|47 9:9 7|23 55:9 8|45 94:9 9|21 80:9 10|22 63:10 1|60 90:10 2|17 7:10 3|68 16:10 4|83 88:10 5|68 98:10 6|35 35:10 7|86 81:10 8|71 47:10 9|10 82:10 10</relation>
    <relation name="R4" arity="2" nbTuples="100" semantics="soft" defaultCost="infinity">63 95:1 1|53 32:1 2|78 14:1 3|100 99:1 4|13 11:1 5|71 35:1 6|6 61:1 7|46 13:1 8|22 67:1 9|96 75:1 10|79 42:2 1|34 32:2 2|48 49:2 3|34 5:2 4|100 66:2 5|57 62:2 6|84 69:2 7|6 90:2 8|41 40:2 9|2 22:2 10|86 58:3 1|9 93:3 2|10 11:3 3|25 12:3 4|92 94:3 5|24 16:3 6|51 58:3 7|81 24:3 8|74 98:3 9|40 93:3 10|53 93:4 1|96 29:4 2|29 98:4 3|7 89:4 4|78 87:4 5|98 2:4 6|30 64:4 7|23 66:4 8|44 28:4 9|38 50:4 10|71 53:5 1|32 98:5 2|6 63:5 3|70 55:5 4|93 18:5 5|84 77:5 6|33 99:5 7|75 61:5 8|59 75:5 9|72 17:5 10|82 61:6 1|37 49:6 2|26 29:6 3|66 47:6 4|92 18:6 5|24 93:6 6|36 93:6 7|95 79:6 8|64 42:6 9|17 90:6 10|3 73:7 1|53 57:7 2|12 57:7 3|93 94:7 4|97 87:7 5|31 41:7 6|76 84:7 7|59 10:7 8|34 38:7 9|96 81:7 10|48 2:8 1|89 29:8 2|14 73:8 3|71 83:8 4|54 68:8 5|19 94:8 6|93 86:8 7|90 69:8 8|75 75:8 9|85 52:8 10|63 56:9 1|29 93:9 2|22 45:9 3|30 9:9 4|74 18:9 5|39 49:9 6|87 71:9 7|98 6:9 8|31 20:9 9|29 96:9 10|34 62:10 1|100 85:10 2|45 2:10 3|76 88:10 4|7 67:10 5|24 97:10 6|29 5:10 7|65 67:10 8|61 66:10 9|3 97:10 10</relation>
    <relation name="R5" arity="2" nbTuples="100" semantics="soft" defaultCost="infinity">45 4:1 1|78 75:1 2|51 55:1 3|89 97:1 4|77 5:1 5|87 83:1 6|40 71:1 7|90 97:1 8|61 72:1 9|28 51:1 10|90 35:2 1|51 12:2 2|1 55:2 3|49 59:2 4|66 99:2 5|5 43:2 6|61 38:2 7|71 69:2 8|69 32:2 9|20 90:2 10|1 47:3 1|90 30:3 2|55 80:3 3|17 84:3 4|7 62:3 5|25 6:3 6|32 84:3 7|31 94:3 8|27 32:3 9|82 13:3 10|33 42:4 1|48 40:4 2|13 96:4 3|83 89:4 4|95 46:4 5|33 3:4 6|31 45:4 7|99 13:4 8|11 40:4 9|34 36:4 10|94 91:5 1|63 88:5 2|24 64:5 3|32 91:5 4|26 18:5 5|65 10:5 6|83 89:5 7|64 36:5 8|56 29:5 9|57 20:5 10|73 66:6 1|47 25:6 2|16 27:6 3|14 93:6 4|5 28:6 5|67 27:6 6|76 89:6 7|28 15:6 8|14 27:6 9|27 48:6 10|43 11:7 1|34 69:7 2|2 94:7 3|67 99:7 4|22 42:7 5|100 96:7 6|32 53:7 7|75 78:7 8|95 35:7 9|21 28:7 10|52 27:8 1|89 86:8 2|72 84:8 3|1 18:8 4|13 23:8 5|32 89:8 6|34 20:8 7|17 78:8 8|100 72:8 9|37 95:8 10|59 88:9 1|98 29:9 2|96 68:9 3|69 11:9 4|92 23:9 5|60 25:9 6|52 34:9 7|17 94:9 8|23 9:9 9|82 83:9 10|21 5:10 1|49 15:10 2|72 79:10 3|15 48:10 4|93 12:10 5|36 99:10 6|92 92:10 7|53 75:10 8|31 95:10 9|83 12:10 10</relation>
    <relation name="R6" arity="2" nbTuples="100" semantics="soft" defaultCost="infinity">34 92:1 1|20 100:1 2|89 92:1 3|39 5:1 4|61 42:1 5|44 32:1 6|82 74:1 7|58 35:1 8|76 91:1 9|12 100:1 10|14 25:2 1|37 28:2 2|10 98:2 3|51 20:2 4|3 93:2 5|68 47:2 6|96 38:2 7|63 74:2 8|55 49:2 9|58 88:2 10|11 63:3 1|6 18:3 2|61 39:3 3|11 17:3 4|66 93:3 5|6 63:3 6|48 14:3 7|92 100:3 8|81 43:3 9|47 92:3 10|77 69:4 1|89 29:4 2|69 35:4 3|65 93:4 4|92 37:4 5|67 7:4 6|18 41:4 7|39 50:4 8|50 8:4 9|71 64:4 10|51 47:5 1|71 9:5 2|89 67:5 3|12 21:5 4|88 55:5 5|84 95:5 6|28 81:5 7|67 5:5 8|51 40:5 9|90 68:5 10|68 81:6 1|51 9:6 2|94 41:6 3|90 45:6 4|90 98:6 5|59 20:6 6|29 59:6 7|33 6:6 8|29 79:6 9|83 85:6 10|92 73:7 1|27 74:7 2|79 68:7 3|45 72:7 4|73 17:7 5|81 47:7 6|74 29:7 7|4 48:7 8|95 64:7 9|35 100:7 10|33 76:8 1|39 96:8 2|19 16:8 3|86 1:8 4|63 94:8 5|100 18:8 6|19 97:8 7|31 3:8 8|75 90:8 9|83 14:8 10|36 94:9 1|88 2:9 2|44 14:9 3|85 32:9 4|20 4:9 5|55 91:9 6|11 21:9 7|20 18:9 8|22 59:9 9|17 25:9 10|24 76:10 1|24 29:10 2|73 61:10 3|27 91:10 4|67 16:10 5|74 74:10 6|81 45:10 7|4 53:10 8|3 31:10 9|85 95:10 10</relation>
    <relation name="R7" arity="2" nbTuples="100" semantics="soft" defaultCost="infinity">38 33:1 1|36 97:1 2|46 14:1 3|89 13:1 4|97 67:1 5|71 21:1 6|47 3:1 7|78 98:1 8|74 30:1 9|39 27:1 10|28 18:2 1|84 36:2 2|88 88:2 3|43 7:2 4|37 46:2 5|31 89:2 6|36 15:2 7|99 52:2 8|77 48:2 9|61 3:2 10|70 81:3 1|29 3:3 2|46 88:3 3|47 83:3 4|20 23:3 5|23 33:3 6|99 97:3 7|24 43:3 8|89 18:3 9|31 30:3 10|94 28:4 1|3 11:4 2|95 35:4 3|50 17:4 4|10 70:4 5|63 39:4 6|65 39:4 7|18 35:4 8|32 21:4 9|22 54:4 10|76 59:5 1|30 57:5 2|48 36:5 3|39 39:5 4|12 59:5 5|29 35:5 6|3 8:5 7|91 43:5 8|91 66:5 9|56 81:5 10|99 45:6 1|36 48:6 2|60 47:6 3|43 37:6 4|39 42:6 5|56 50:6 6|84 35:6 7|92 85:6 8|65 76:6 9|23 33:6 10|56 46:7 1|76 6:7 2|22 58:7 3|60 30:7 4|17 50:7 5|47 83:7 6|48 39:7 7|68 16:7 8|69 68:7 9|46 14:7 10|90 34:8 1|53 67:8 2|2 15:8 3|45 73:8 4|77 14:8 5|69 85:8 6|76 25:8 7|63 34:8 8|9 100:8 9|54 70:8 10|37 10:9 1|45 63:9 2|42 38:9 3|45 85:9 4|48 40:9 5|88 14:9 6|79 41:9 7|79 63:9 8|68 63:9 9|58 12:9 10|87 33:10 1|29 28:10 2|11 86:10 3|23 93:10 4|19 38:10 5|19 38:10 6|58 82:10 7|10 35:10 8|96 84:10 9|32 84:10 10</relation>
    <relation name="R8" arity="2" nbTuples="100" semantics="soft" defaultCost="infinity">24 15:1 1|58 7:1 2|79 15:1 3|95 92:1 4|85 82:1 5|4 16:1 6|43 49:1 7|8 100:1 8|19 12:1 9|57 27:1 10|29 14:2 1|50 32:2 2|34 81:2 3|24 89:2 4|36 36:2 5|80 81:2 6|58 30:2 7|3 91:2 8|79 84:2 9|23 64:2 10|35 92:3 1|47 30:3 2|25 91:3 3|83 16:3 4|54 63:3 5|75 70:3 6|79 93:3 7|63 45:3 8|85 82:3 9|88 12:3 10|1 65:4 1|54 59:4 2|17 95:4 3|90 22:4 4|43 49:4 5|26 28:4 6|17 26:4 7|56 72:4 8|62 96:4 9|46 54:4 10|53 79:5 1|71 89:5 2|52 64:5 3|99 60:5 4|54 31:5 5|47 40:5 6|72 60:5 7|87 19:5 8|89 8:5 9|87 72:5 10|92 2:6 1|24 81:6 2|9 53:6 3|43 88:6 4|76 41:6 5|66 70:6 6|60 6:6 7|14 54:6 8|63 81:6 9|42 71:6 10|75 81:7 1|48 31:7 2|25 71:7 3|61 9:7 4|10 3:7 5|70 4:7 6|18 68:7 7|29 1:7 8|55 24:7 9|32 47:7 10|43 90:8 1|89 41:8 2|65 52:8 3|70 27:8 4|85 13:8 5|69 30:8 6|81 52:8 7|11 63:8 8|9 72:8 9|12 73:8 10|19 9:9 1|56 86:9 2|13 81:9 3|5 7:9 4|78 49:9 5|40 46:9 6|84 73:9 7|49 26:9 8|80 67:9 9|47 83:9 10|97 28:10 1|27 18:10 2|21 17:10 3|33 62:10 4|49 47:10 5|57 33:10 6|43 47:10 7|64 12:10 8|34 72:10 9|52 41:10 10</relation>
    <relation name="R9" arity="2" nbTuples="100" semantics="soft" defaultCost="infinity">20 90:1 1|99 49:1 2|86 82:1 3|12 57:1 4|23 45:1 5|69 55:1 6|54 2:1 7|26 41:1 8|17 8:1 9|14 48:1 10|76 4:2 1|55 88:2 2|2 43:2 3|93 67:2 4|82 93:2 5|23 78:2 6|1 88:2 7|92 51:2 8|37 2:2 9|46 57:2 10|46 56:3 1|66 96:3 2|82 50:3 3|67 52:3 4|34 60:3 5|8 10:3 6|77 18:3 7|80 41:3 8|38 70:3 9|35 98:3 10|18 60:4 1|53 59:4 2|6 7:4 3|15 61:4 4|92 60:4 5|9 76:4 6|74 96:4 7|96 78:4 8|6 80:4 9|88 94:4 10|83 61:5 1|3 6:5 2|76 85:5 3|28 57:5 4|76 19:5 5|3 29:5 6|90 23:5 7|27 51:5 8|2 8:5 9|69 17:5 10|70 98:6 1|68 58:6 2|75 69:6 3|94 5:6 4|91 82:6 5|39 77:6 6|47 45:6 7|19 89:6 8|36 21:6 9|50 32:6 10|2 83:7 1|93 84:7 2|97 59:7 3|60 28:7 4|74 49:7 5|76 21:7 6|62 81:7 7|45 30:7 8|53 89:7 9|37 62:7 10|18 28:8 1|79 69:8 2|26 98:8 3|35 51:8 4|87 68:8 5|2 2:8 6|68 79:8 7|66 47:8 8|76 96:8 9|10 82:8 10|85 4:9 1|12 3:9 2|74 13:9 3|78 18:9 4|69 11:9 5|44 78:9 6|77 9:9 7|100 19:9 8|18 96:9 9|43 4:9 10|82 34:10 1|29 68:10 2|27 89:10 3|51 42:10 4|3 52:10 5|17 57:10 6|66 15:10 7|77 4:10 8|98 98:10 9|16 86:10 10</relation>
    <relation name="R10" arity="2" nbTuples="100" semantics="soft" defaultCost="infinity">83 83:1 1|93 21:1 2|93 90:1 3|78 4:1 4|16 62:1 5|22 72:1 6|70 59:1 7|65 48:1 8|89 23:1 9|87 35:1 10|38 8:2 1|60 6:2 2|27 59:2 3|81 91:2 4|95 9:2 5|38 1:2 6|22 28:2 7|69 15:2 8|71 92:2 9|44 99:2 10|33 56:3 1|41 25:3 2|4 1:3 3|68 57:3 4|100 15:3 5|74 70:3 6|74 4:3 7|45 73:3 8|98 54:3 9|59 94:3 10|13 91:4 1|95 24:4 2|77 44:4 3|33 86:4 4|67 1:4 5|80 73:4 6|54 80:4 7|88 17:4 8|66 48:4 9|71 5:4 10|48 36:5 1|56 20:5 2|29 53:5 3|16 9:5 4|87 72:5 5|11 64:5 6|34 87:5 7|72 24:5 8|20 35:5 9|18 26:5 10|89 97:6 1|51 13:6 2|9 16:6 3|15 70:6 4|22 61:6 5|64 28:6 6|98 38:6 7|33 71:6 8|55 91:6 9|89 97:6 10|71 94:7 1|65 65:7 2|29 89:7 3|88 17:7 4|45 67:7 5|47 90:7 6|14 13:7 7|42 64:7 8|73 87:7 9|23 66:7 10|1 33:8 1|97 41:8 2|46 19:8 3|93 26:8 4|67 47:8 5|18 15:8 6|7 82:8 7|67 82:8 8|57 13:8 9|8 33:8 10|44 44:9 1|83 12:9 2|37 20:9 3|43 9:9 4|96 41:9 5|56 79:9 6|96 78:9 7|11 12:9 8|98 14:9 9|64 35:9 10|8 32:10 1|74 21:10 2|70 72:10 3|93 60:10 4|78 3:10 5|88 7:10 6|93 12:10 7|96 45:10 8|44 27:10 9|39 56:10 10</relation>
    <relation name="R11" arity="2" nbTuples="100" semantics="soft" defaultCost="infinity">43 60:1 1|34 14:1 2|94 49:1 3|93 67:1 4|82 13:1 5|6 49:1 6|31 64:1 7|64 58:1 8|16 1:1 9|93 65:1 10|94 51:2 1|40 87:2 2|77 90:2 3|60 38:2 4|7 21:2 5|37 68:2 6|82 98:2 7|100 93:2 8|26 68:2 9|54 16:2 10|74 3:3 1|12 7:3 2|9 10:3 3|58 90:3 4|68 56:3 5|49 69:3 6|14 53:3 7|27 84:3 8|29 23:3 9|72 17:3 10|8 18:4 1|16 100:4 2|72 40:4 3|99 46:4 4|51 97:4 5|37 9:4 6|59 33:4 7|45 35:4 8|69 56:4 9|59 60:4 10|31 41:5 1|69 66:5 2|44 84:5 3|77 28:5 4|3 62:5 5|98 15:5 6|85 47:5 7|97 79:5 8|96 88:5 9|80 36:5 10|55 24:6 1|42 6:6 2|7 4:6 3|92 77:6 4|52 5:6 5|84 76:6 6|29 80:6 7|99 5:6 8|5 97:6 9|28 65:6 10|65 65:7 1|43 7:7 2|5 61:7 3|43 94:7 4|8 68:7 5|21 13:7 6|78 74:7 7|87 89:7 8|84 91:7 9|51 57:7 10|98 89:8 1|73 15:8 2|64 39:8 3|61 53:8 4|74 49:8 5|96 65:8 6|12 30:8 7|49 80:8 8|57 64:8 9|85 20:8 10|10 69:9 1|81 86:9 2|72 50:9 3|82 82:9 4|81 76:9 5|36 51:9 6|56 22:9 7|32 59:9 8|11 70:9 9|22 83:9 10|46 56:10 1|61 69:10 2|18 45:10 3|13 28:10 4|80 68:10 5|67 63:10 6|48 3:10 7|78 18:10 8|76 96:10 9|36 5:10 10</relation>
    <relation name="R12" arity="2" nbTuples="100" semantics="soft" defaultCost="infinity">72 25:1 1|11 98:1 2|13 64:1 3|88 58:1 4|22 89:1 5|76 84:1 6|28 61:1 7|95 50:1 8|2 71:1 9|30 67:1 10|4 79:2 1|21 33:2 2|42 88:2 3|90 59:2 4|19 85:2 5|88 55:2 6|92 70:2 7|50 29:2 8|62 18:2 9|78 5:2 10|69 70:3 1|65 99:3 2|54 45:3 3|94 1:3 4|19 44:3 5|70 82:3 6|28 4:3 7|64 37:3 8|34 60:3 9|81 86:3 10|50 32:4 1|61 4:4 2|48 31:4 3|14 24:4 4|81 49:4 5|57 52:4 6|8 70:4 7|15 88:4 8|26 42:4 9|51 55:4 10|84 2:5 1|66 92:5 2|13 77:5 3|27 3:5 4|62 7:5 5|53 85:5 6|89 33:5 7|42 29:5 8|47 55:5 9|67 88:5 10|43 30:6 1|39 40:6 2|61 73:6 3|97 10:6 4|78 100:6 5|46 22:6 6|10 44:6 7|42 42:6 8|2 25:6 9|95 27:6 10|61 30:7 1|22 45:7 2|8 27:7 3|83 64:7 4|53 85:7 5|100 63:7 6|52 8:7 7|53 60:7 8|33 69:7 9|24 41:7 10|69 50:8 1|65 55:8 2|83 4:8 3|51 27:8 4|74 42:8 5|88 40:8 6|90 31:8 7|23 87:8 8|31 89:8 9|38 77:8 10|69 49:9 1|98 55:9 2|1 2:9 3|33 35:9 4|47 46:9 5|58 6:9 6|97 8:9 7|40 36:9 8|50 57:9 9|51 27:9 10|9 2:10 1|56 7:10 2|78 16:10 3|32 6:10 4|66 35:10 5|12 72:10 6|44 78:10 7|15 87:10 8|57 23:10 9|25 28:10 10</relation>
    <relation name="R13" arity="2" nbTuples="100" semantics="soft" defaultCost="infinity">8 16:1 1|52 45:1 2|42 5:1 3|20 98:1 4|42 49:1 5|96 81:1 6|89 87:1 7|2 50:1 8|3 39:1 9|19 56:1 10|54 69:2 1|43 17:2 2|2 45:2 3|86 87:2 4|73 17:2 5|27 78:2 6|92 61:2 7|14 95:2 8|27 32:2 9|60 60:2 10|17 51:3 1|62 79:3 2|18 48:3 3|32 89:3 4|90 54:3 5|29 39:3 6|51 42:3 7|6 99:3 8|100 36:3 9|62 85:3 10|17 33:4 1|47 57:4 2|55 7:4 3|98 6:4 4|14 20:4 5|37 92:4 6|27 36:4 7|86 77:4 8|70 84:4 9|30 19:4 10|38 7:5 1|76 34:5 2|29 40:5 3|45 95:5 4|9 37:5 5|62 50:5 6|36 21:5 7|93 55:5 8|74 22:5 9|13 76:5 10|19 40:6 1|97 7:6 2|14 82:6 3|41 44:6 4|61 50:6 5|53 2:6 6|67 44:6 7|76 49:6 8|5 98:6 9|23 83:6 10|21 55:7 1|60 44:7 2|38 50:7 3|78 87:7 4|7 37:7 5|68 12:7 6|48 28:7 7|19 76:7 8|27 7:7 9|29 28:7 10|44 90:8 1|56 90:8 2|94 43:8 3|96 90:8 4|94 41:8 5|8 60:8 6|80 55:8 7|92 98:8 8|4 53:8 9|61 28:8 10|83 94:9 1|33 20:9 2|69 36:9 3|9 65:9 4|68 17:9 5|4 49:9 6|36 93:9 7|42 71:9 8|37 79:9 9|31 62:9 10|86 44:10 1|72 2:10 2|36 29:10 3|89 25:10 4|21 96:10 5|7 72:10 6|12 21:10 7|29 13:10 8|97 8:10 9|15 3:10 10</relation>
    <relation name="R14" arity="2" nbTuples="100" semantics="soft" defaultCost="infinity">58 88:1 1|13 18:1 2|58 76:1 3|34 39:1 4|35 8:1 5|6 95:1 6|53 21:1 7|25 40:1 8|32 86:1 9|35 46:1 10|40 74:2 1|72 13:2 2|24 29:2 3|40 48:2 4|15 84:2 5|71 70:2 6|35 67:2 7|72 80:2 8|13 91:2 9|73 93:2 10|100 73:3 1|2 92:3 2|73 39:3 3|68 57:3 4|4 71:3 5|49 46:3 6|63 27:3 7|14 59:3 8|33 31:3 9|57 94:3 10|11 18:4 1|64 14:4 2|68 5:4 3|58 80:4 4|80 56:4 5|44 54:4 6|93 48:4 7|8 5:4 8|84 58:4 9|72 25:4 10|15 4:5 1|96 56:5 2|51 92:5 3|30 59:5 4|23 95:5 5|38 8:5 6|44 39:5 7|26 90:5 8|5 10:5 9|27 60:5 10|34 13:6 1|22 17:6 2|23 88:6 3|98 30:6 4|67 91:6 5|85 47:6 6|14 49:6 7|13 55:6 8|58 63:6 9|16 66:6 10|59 14:7 1|97 59:7 2|38 18:7 3|53 21:7 4|38 24:7 5|66 73:7 6|100 11:7 7|45 15:7 8|72 22:7 9|32 36:7 10|40 94:8 1|59 43:8 2|13 2:8 3|76 6:8 4|94 94:8 5|55 22:8 6|27 6:8 7|22 53:8 8|93 74:8 9|44 97:8 10|1 26:9 1|58 28:9 2|17 12:9 3|17 22:9 4|47 60:9 5|83 13:9 6|97 80:9 7|8 46:9 8|95 11:9 9|75 8:9 10|4 13:10 1|25 61:10 2|97 32:10 3|10 6:10 4|30 99:10 5|71 80:10 6|86 67:10 7|80 59:10 8|39 24:10 9|27 70:10 10</relation>
    <relation name="R15" arity="2" nbTuples="100" semantics="soft" defaultCost="infinity">52 30:1 1|90 45:1 2|51 57:1 3|85 36:1 4|47 15:1 5|28 77:1 6|81 71:1 7|38 48:1 8|9 48:1 9|33 20:1 10|53 8:2 1|69 52:2 2|86 18:2 3|21 16:2 4|58 56:2 5|98 95:2 6|91 35:2 7|32 10:2 8|21 92:2 9|88 86:2 10|13 12:3 1|10 51:3 2|1 8:3 3|100 37:3 4|86 78:3 5|29 6:3 6|44 16:3 7|56 73:3 8|69 52:3 9|31 84:3 10|48 2:4 1|64 12:4 2|90 41:4 3|31 4:4 4|29 97:4 5|90 43:4 6|78 50:4 7|11 24:4 8|81 49:4 9|95 51:4 10|72 8:5 1|13 9:5 2|73 35:5 3|75 77:5 4|64 45:5 5|89 26:5 6|38 49:5 7|65 8:5 8|50 87:5 9|79 93:5 10|31 44:6 1|93 30:6 2|76 45:6 3|20 97:6 4|61 25:6 5|98 95:6 6|94 13:6 7|15 80:6 8|44 8:6 9|57 83:6 10|88 10:7 1|97 54:7 2|11 8:7 3|71 63:7 4|23 19:7 5|89 82:7 6|69 5:7 7|9 72:7 8|14 17:7 9|37 61:7 10|20 14:8 1|13 86:8 2|49 2:8 3|50 57:8 4|59 52:8 5|20 37:8 6|84 47:8 7|4 14:8 8|22 69:8 9|33 97:8 10|6 52:9 1|73 21:9 2|52 13:9 3|62 52:9 4|38 65:9 5|95 2:9 6|5 16:9 7|31 17:9 8|20 91:9 9|2 79:9 10|8 36:10 1|80 76:10 2|92 23:10 3|50 13:10 4|49 86:10 5|52 43:10 6|73 55:10 7|41 21:10 8|56 49:10 9|24 84:10 10</relation>
    <relation name="R16" arity="2" nbTuples="100" semantics="soft" defaultCost="infinity">7 52:1 1|31 31:1 2|91 43:1 3|15 34:1 4|8 2:1 5|41 23:1 6|85 84:1 7|97 17:1 8|42 76:1 9|34 59:1 10|63 85:2 1|82 41:2 2|22 58:2 3|32 14:2 4|52 61:2 5|60 17:2 6|3 22:2 7|59 42:2 8|68 39:2 9|14 49:2 10|1 85:3 1|59 62:3 2|28 100:3 3|43 75:3 4|76 45:3 5|14 25:3 6|25 93:3 7|54 58:3 8|50 92:3 9|59 15:3 10|62 96:4 1|19 65:4 2|61 47:4 3|83 91:4 4|49 28:4 5|100 73:4 6|57 66:4 7|38 58:4 8|87 18:4 9|90 99:4 10|86 23:5 1|23 49:5 2|7 95:5 3|18 39:5 4|53 47:5 5|94 33:5 6|37 69:5 7|28 57:5 8|25 86:5 9|27 99:5 10|4 81:6 1|25 75:6 2|16 19:6 3|37 70:6 4|13 77:6 5|31 41:6 6|89 34:6 7|16 45:6 8|43 22:6 9|23 71:6 10|53 55:7 1|62 86:7 2|56 45:7 3|31 12:7 4|32 82:7 5|97 87:7 6|20 11:7 7|8 64:7 8|42 65:7 9|7 91:7 10|73 26:8 1|21 42:8 2|18 43:8 3|44 54:8 4|95 49:8 5|15 86:8 6|46 6:8 7|72 58:8 8|61 60:8 9|37 48:8 10|13 76:9 1|58 29:9 2|87 91:9 3|50 98:9 4|82 94:9 5|27 11:9 6|93 44:9 7|47 50:9 8|38 78:9 9|41 4:9 10|55 35:10 1|56 81:10 2|76 78:10 3|68 67:10 4|3 53:10 5|4 3:10 6|32 48:10 7|47 33:10 8|3 4:10 9|64 21:10 10</relation>
    <relation name="R17" arity="2" nbTuples="100" semantics="soft" defaultCost="infinity">56 13:1 1|73 2:1 2|23 95:1 3|13 58:1 4|95 88:1 5|53 9:1 6|64 76:1 7|77 58:1 8|40 99:1 9|5 68:1 10|26 31:2 1|43 92:2 2|35 86:2 3|5 46:2 4|14 6:2 5|42 17:2 6|66 17:2 7|7 32:2 8|25 5:2 9|66 71:2 10|84 24:3 1|80 83:3 2|62 89:3 3|52 4:3 4|9 32:3 5|51 75:3 6|67 60:3 7|44 81:3 8|35 76:3 9|32 87:3 10|70 25:4 1|37 96:4 2|39 91:4 3|84 1:4 4|92 58:4 5|33 92:4 6|38 35:4 7|45 87:4 8|55 17:4 9|90 81:4 10|76 87:5 1|13 13:5 2|85 77:5 3|38 92:5 4|18 18:5 5|73 100:5 6|11 78:5 7|74 3:5 8|82 28:5 9|100 1:5 10|89 25:6 1|89 44:6 2|53 6:6 3|91 93:6 4|17 64:6 5|67 51:6 6|40 55:6 7|91 91:6 8|15 25:6 9|68 28:6 10|75 68:7 1|25 34:7 2|74 19:7 3|89 52:7 4|79 79:7 5|52 7:7 6|15 15:7 7|51 1:7 8|29 8:7 9|1 80:7 10|11 49:8 1|69 18:8 2|95 65:8 3|50 100:8 4|46 22:8 5|3 30:8 6|56 5:8 7|69 52:8 8|31 4:8 9|89 83:8 10|97 27:9 1|28 83:9 2|98 51:9 3|94 60:9 4|37 75:9 5|44 51:9 6|31 91:9 7|68 2:9 8|62 77:9 9|28 39:9 10|22 46:10 1|61 48:10 2|53 22:10 3|29 59:10 4|47 90:10 5|33 45:10 6|23 83:10 7|18 26:10 8|8 69:10 9|93 27:10 10</relation>
    <relation name="R18" arity="2" nbTuples="100" semantics="soft" defaultCost="infinity">16 13:1 1|46 77:1 2|83 14:1 3|19 38:1 4|40 83:1 5|56 64:1 6|74 48:1 7|65 48:1 8|8 43:1 9|54 57:1 10|64 54:2 1|53 10:2 2|31 7:2 3|59 20:2 4|99 45:2 5|91 36:2 6|92 24:2 7|82 63:2 8|72 80:2 9|84 90:2 10|75 51:3 1|15 63:3 2|70 92:3 3|26 38:3 4|40 62:3 5|29 27:3 6|9 32:3 7|81 100:3 8|68 62:3 9|95 30:3 10|74 47:4 1|91 83:4 2|19 63:4 3|100 42:4 4|33 48:4 5|82 3:4 6|66 78:4 7|10 53:4 8|96 19:4 9|45 22:4 10|5 15:5 1|1 36:5 2|32 97:5 3|14 50:5 4|65 78:5 5|67 7:5 6|75 11:5 7|74 96:5 8|50 16:5 9|66 94:5 10|71 51:6 1|60 73:6 2|85 80:6 3|72 7:6 4|56 33:6 5|41 75:6 6|76 66:6 7|46 63:6 8|64 48:6 9|100 89:6 10|77 58:7 1|28 31:7 2|1 36:7 3|40 23:7 4|29 5:7 5|32 90:7 6|36 8:7 7|94 41:7 8|34 1:7 9|85 1:7 10|2 14:8 1|12 45:8 2|50 26:8 3|42 59:8 4|100 33:8 5|47 52:8 6|42 94:8 7|81 71:8 8|47 21:8 9|75 47:8 10|14 17:9 1|34 56:9 2|22 56:9 3|10 17:9 4|13 46:9 5|37 89:9 6|90 62:9 7|8 85:9 8|79 93:9 9|88 26:9 10|11 89:10 1|63 10:10 2|72 22:10 3|44 67:10 4|71 4:10 5|46 26:10 6|14 53:10 7|13 69:10 8|85 4:10 9|36 25:10 10</relation>
    <relation name="R19" arity="2" nbTuples="100" semantics="soft" defaultCost="infinity">23 44:1 1|99 6:1 2|51 52:1 3|40 100:1 4|26 21:1 5|26 22:1 6|74 17:1 7|13 31:1 8|66 86:1 9|39 49:1 10|83 46:2 1|16 59:2 2|65 17:2 3|55 76:2 4|91 15:2 5|72 72:2 6|93 34:2 7|23 85:2 8|2 29:2 9|8 28:2 10|45 11:3 1|7 92:3 2|39 73:3 3|7 64:3 4|43 45:3 5|6 70:3 6|60 30:3 7|86 73:3 8|20 10:3 9|68 36:3 10|91 19:4 1|89 50:4 2|27 71:4 3|70 13:4 4|69 20:4 5|57 42:4 6|91 24:4 7|69 23:4 8|5 90:4 9|10 46:4 10|11 86:5 1|42 68:5 2|92 85:5 3|64 41:5 4|67 65:5 5|75 85:5 6|13 37:5 7|56 50:5 8|80 67:5 9|65 1:5 10|44 69:6 1|55 75:6 2|48 28:6 3|48 27:6 4|37 20:6 5|79 37:6 6|49 82:6 7|65 54:6 8|41 36:6 9|55 21:6 10|75 100:7 1|32 33:7 2|89 45:7 3|85 14:7 4|60 44:7 5|68 86:7 6|58 3:7 7|100 74:7 8|89 58:7 9|8 44:7 10|95 5:8 1|25 76:8 2|23 57:8 3|5 21:8 4|36 86:8 5|82 20:8 6|64 93:8 7|77 84:8 8|98 53:8 9|5 4:8 10|49 28:9 1|80 55:9 2|92 23:9 3|49 81:9 4|52 15:9 5|4 72:9 6|94 74:9 7|96 70:9 8|21 86:9 9|16 85:9 10|88 10:10 1|22 87:10 2|95 93:10 3|99 71:10 4|40 9:10 5|62 96:10 6|59 52:10 7|67 92:10 8|97 12:10 9|69 27:10 10</relation>
    <relation name="R20" arity="2" nbTuples="100" semantics="soft" defaultCost="infinity">51 77:1 1|57 25:1 2|94 58:1 3|90 99:1 4|20 20:1 5|14 44:1 6|28 85:1 7|82 22:1 8|90 44:1 9|32 33:1 10|34 40:2 1|41 5:2 2|100 93:2 3|15 55:2 4|52 76:2 5|25 70:2 6|4 41:2 7|70 12:2 8|2 38:2 9|92 48:2 10|67 29:3 1|46 65:3 2|79 38:3 3|83 22:3 4|80 40:3 5|78 1:3 6|35 98:3 7|15 29:3 8|88 37:3 9|2 74:3 10|42 10:4 1|77 36:4 2|94 92:4 3|55 44:4 4|12 13:4 5|33 70:4 6|98 82:4 7|75 97:4 8|37 24:4 9|82 44:4 10|68 3:5 1|51 22:5 2|89 53:5 3|20 21:5 4|61 55:5 5|3 76:5 6|60 79:5 7|13 8:5 8|45 93:5 9|94 63:5 10|60 95:6 1|77 67:6 2|71 37:6 3|95 7:6 4|98 28:6 5|13 93:6 6|27 90:6 7|46 97:6 8|97 91:6 9|51 85:6 10|40 24:7 1|16 32:7 2|34 41:7 3|5 19:7 4|31 2:7 5|22 97:7 6|13 31:7 7|32 100:7 8|32 67:7 9|69 41:7 10|90 86:8 1|54 39:8 2|14 21:8 3|39 53:8 4|16 52:8 5|88 96:8 6|92 54:8 7|15 37:8 8|85 77:8 9|86 86:8 10|7 13:9 1|33 43:9 2|76 42:9 3|86 21:9 4|1 11:9 5|99 14:9 6|42 42:9 7|20 56:9 8|22 31:9 9|1 34:9 10|82 84:10 1|42 48:10 2|41 52:10 3|21 2:10 4|99 60:10 5|57 57:10 6|67 21:10 7|14 72:10 8|25 99:10 9|67 33:10 10</relation>
    <relation name="R21" arity="2" nbTuples="100" semantics="soft" defaultCost="infinity">84 41:1 1|6 17:1 2|75 20:1 3|80 87:1 4|40 49:1 5|50 17:1 6|55 28:1 7|32 25:1 8|85 6:1 9|13 83:1 10|35 41:2 1|15 92:2 2|22 17:2 3|3 56:2 4|71 14:2 5|32 75:2 6|10 63:2 7|52 57:2 8|17 24:2 9|99 37:2 10|53 5:3 1|14 61:3 2|90 22:3 3|78 96:3 4|52 96:3 5|44 29:3 6|52 60:3 7|10 66:3 8|9 2:3 9|71 30:3 10|39 60:4 1|74 26:4 2|97 40:4 3|76 20:4 4|45 68:4 5|5 81:4 6|57 59:4 7|35 70:4 8|35 35:4 9|31 37:4 10|71 29:5 1|3 58:5 2|60 91:5 3|21 95:5 4|20 31:5 5|33 66:5 6|83 15:5 7|62 45:5 8|37 39:5 9|56 54:5 10|49 24:6 1|83 12:6 2|6 49:6 3|81 88:6 4|57 23:6 5|17 76:6 6|74 99:6 7|83 53:6 8|1 98:6 9|68 86:6 10|62 73:7 1|75 84:7 2|14 35:7 3|99 24:7 4|8 1:7 5|3 84:7 6|24 97:7 7|89 98:7 8|80 77:7 9|100 16:7 10|80 13:8 1|13 66:8 2|21 72:8 3|90 88:8 4|50 30:8 5|31 18:8 6|34 13:8 7|20 77:8 8|67 44:8 9|9 76:8 10|14 46:9 1|71 46:9 2|82 30:9 3|97 81:9 4|75 11:9 5|82 55:9 6|67 9:9 7|45 83:9 8|49 99:9 9|62 79:9 10|47 27:10 1|16 46:10 2|38 59:10 3|1 73:10 4|79 57:10 5|49 40:10 6|45 88:10 7|99 53:10 8|2 25:10 9|62 82:10 10</relation>
    <relation name="R22" arity="2" nbTuples="100" semantics="soft" defaultCost="infinity">28 12:1 1|59 78:1 2|9 22:1 3|8 39:1 4|49 46:1 5|27 56:1 6|45 66:1 7|27 22:1 8|6 88:1 9|80 11:1 10|3 24:2 1|43 19:2 2|66 86:2 3|74 78:2 4|83 97:2 5|14 49:2 6|56 89:2 7|26 17:2 8|53 31:2 9|21 39:2 10|64 58:3 1|79 62:3 2|93 19:3 3|75 54:3 4|58 11:3 5|70 46:3 6|38 98:3 7|47 35:3 8|31 18:3 9|18 66:3 10|46 48:4 1|74 18:4 2|29 79:4 3|84 85:4 4|42 63:4 5|96 43:4 6|17 46:4 7|75 81:4 8|34 46:4 9|3 78:4 10|85 67:5 1|2 84:5 2|94 31:5 3|28 13:5 4|18 77:5 5|7 73:5 6|43 71:5 7|1 4:5 8|60 50:5 9|11 17:5 10|95 2:6 1|37 71:6 2|56 90:6 3|65 81:6 4|39 1:6 5|47 66:6 6|52 36:6 7|2 33:6 8|71 95:6 9|84 91:6 10|91 95:7 1|5 28:7 2|1 70:7 3|52 15:7 4|25 31:7 5|59 41:7 6|100 16:7 7|66 13:7 8|34 84:7 9|47 95:7 10|58 78:8 1|14 49:8 2|33 84:8 3|2 88:8 4|73 21:8 5|71 56:8 6|92 88:8 7|33 16:8 8|85 19:8 9|81 94:8 10|9 65:9 1|72 69:9 2|33 21:9 3|67 88:9 4|9 88:9 5|35 17:9 6|95 73:9 7|81 71:9 8|65 25:9 9|71 31:9 10|38 78:10 1|73 96:10 2|49 33:10 3|53 94:10 4|91 29:10 5|51 80:10 6|70 88:10 7|35 12:10 8|10 57:10 9|66 3:10 10</relation>
    <relation name="R23" arity="2" nbTuples="100" semantics="soft" defaultCost="infinity">66 17:1 1|69 26:1 2|16 67:1 3|33 67:1 4|30 18:1 5|74 66:1 6|3 58:1 7|79 90:1 8|16 62:1 9|88 25:1 10|61 58:2 1|79 4:2 2|41 32:2 3|39 30:2 4|58 1:2 5|23 60:2 6|67 52:2 7|37 35:2 8|74 45:2 9|13 64:2 10|60 79:3 1|55 75:3 2|83 3:3 3|1 14:3 4|36 86:3 5|55 44:3 6|24 29:3 7|4 98:3 8|39 60:3 9|82 95:3 10|10 95:4 1|58 68:4 2|30 73:4 3|29 68:4 4|65 33:4 5|3 10:4 6|72 25:4 7|45 93:4 8|84 43:4 9|8 76:4 10|25 45:5 1|34 38:5 2|60 84:5 3|79 39:5 4|15 9:5 5|86 86:5 6|27 3:5 7|3 97:5 8|27 20:5 9|12 57:5 10|3 61:6 1|28 27:6 2|19 39:6 3|92 20:6 4|35 73:6 5|84 71:6 6|89 77:6 7|55 63:6 8|94 63:6 9|84 10:6 10|24 81:7 1|43 5:7 2|48 95:7 3|69 41:7 4|7 80:7 5|33 66:7 6|25 49:7 7|88 84:7 8|78 63:7 9|26 49:7 10|52 41:8 1|20 72:8 2|61 17:8 3|14 81:8 4|9 97:8 5|75 95:8 6|14 38:8 7|85 23:8 8|58 54:8 9|51 24:8 10|50 93:9 1|43 43:9 2|20 26:9 3|11 7:9 4|49 14:9 5|33 19:9 6|14 72:9 7|18 29:9 8|61 23:9 9|7 18:9 10|87 44:10 1|47 91:10 2|47 34:10 3|83 45:10 4|88 7:10 5|46 11:10 6|37 93:10 7|54 91:10 8|82 63:10 9|31 97:10 10</relation>
    <relation name="R24" arity="2" nbTuples="100" semantics="soft" defaultCost="infinity">93 24:1 1|68 2:1 2|84 10:1 3|34 12:1 4|83 18:1 5|2 55:1 6|75 32:1 7|27 45:1 8|43 73:1 9|62 8:1 10|36 84:2 1|5 63:2 2|58 63:2 3|9 70:2 4|84 39:2 5|97 92:2 6|83 8:2 7|90 2:2 8|32 90:2 9|33 63:2 10|14 67:3 1|22 35:3 2|78 36:3 3|92 26:3 4|52 81:3 5|50 92:3 6|12 97:3 7|7 2:3 8|28 24:3 9|89 19:3 10|89 28:4 1|1 37:4 2|89 56:4 3|14 87:4 4|2 30:4 5|79 84:4 6|64 74:4 7|60 7:4 8|72 84:4 9|11 9:4 10|41 14:5 1|47 69:5 2|15 51:5 3|53 9:5 4|42 44:5 5|37 8:5 6|71 15:5 7|29 91:5 8|84 49:5 9|98 49:5 10|94 52:6 1|46 43:6 2|33 4:6 3|21 80:6 4|43 75:6 5|11 93:6 6|18 87:6 7|20 67:6 8|24 73:6 9|96 49:6 10|52 72:7 1|10 10:7 2|73 30:7 3|49 54:7 4|71 98:7 5|50 78:7 6|75 28:7 7|50 9:7 8|96 30:7 9|85 14:7 10|58 39:8 1|72 39:8 2|75 27:8 3|26 69:8 4|24 69:8 5|84 9:8 6|63 98:8 7|57 100:8 8|82 16:8 9|7 14:8 10|47 16:9 1|61 74:9 2|9 46:9 3|15 9:9 4|20 9:9 5|95 33:9 6|53 4:9 7|43 37:9 8|55 53:9 9|54 22:9 10|52 10:10 1|37 78:10 2|59 44:10 3|18 82:10 4|35 16:10 5|63 34:10 6|78 5:10 7|62 72:10 8|22 9:10 9|56 15:10 10</relation>
    <relation name="R25" arity="2" nbTuples="100" semantics="soft" defaultCost="infinity">95 75:1 1|71 58:1 2|46 2:1 3|81 94:1 4|49 79:1 5|99 88:1 6|67 35:1 7|44 37:1 8|54 64:1 9|54 36:1 10|45 82:2 1|42 45:2 2|6 72:2 3|8 100:2 4|83 52:2 5|91 50:2 6|2 66:2 7|51 72:2 8|83 95:2 9|26 50:2 10|11 43:3 1|53 8:3 2|52 84:3 3|85 84:3 4|68 90:3 5|97 95:3 6|54 22:3 7|18 80:3 8|84 74:3 9|85 63:3 10|16 86:4 1|77 22:4 2|100 69:4 3|53 5:4 4|100 24:4 5|85 17:4 6|6 61:4 7|29 98:4 8|28 59:4 9|83 78:4 10|24 84:5 1|24 39:5 2|15 55:5 3|13 24:5 4|31 83:5 5|45 40:5 6|30 68:5 7|71 82:5 8|35 95:5 9|68 46:5 10|14 85:6 1|54 47:6 2|74 8:6 3|6 63:6 4|10 98:6 5|77 10:6 6|79 29:6 7|63 25:6 8|90 3:6 9|32 90:6 10|9 76:7 1|60 24:7 2|85 100:7 3|16 12:7 4|81 75:7 5|67 81:7 6|41 30:7 7|60 17:7 8|29 19:7 9|98 44:7 10|71 91:8 1|18 1:8 2|65 35:8 3|20 34:8 4|83 6:8 5|15 24:8 6|35 54:8 7|9 71:8 8|71 41:8 9|53 28:8 10|3 83:9 1|49 54:9 2|34 95:9 3|25 47:9 4|75 20:9 5|48 84:9 6|47 7:9 7|93 21:9 8|72 77:9 9|24 45:9 10|88 58:10 1|16 32:10 2|11 82:10 3|83 83:10 4|20 58:10 5|54 16:10 6|40 84:10 7|99 53:10 8|51 47:10 9|64 41:10 10</relation>
    <relation name="R26" arity="2" nbTuples="100" semantics="soft" defaultCost="infinity">49 81:1 1|55 20:1 2|49 51:1 3|76 39:1 4|46 53:1 5|13 33:1 6|74 69:1 7|13 30:1 8|79 55:1 9|21 14:1 10|39 92:2 1|87 92:2 2|23 7:2 3|78 25:2 4|44 65:2 5|97 50:2 6|91 97:2 7|11 6:2 8|21 49:2 9|100 88:2 10|12 73:3 1|27 99:3 2|80 59:3 3|30 25:3 4|100 92:3 5|63 100:3 6|71 55:3 7|99 85:3 8|11 43:3 9|40 8:3 10|76 34:4 1|94 60:4 2|40 88:4 3|76 48:4 4|2 54:4 5|54 68:4 6|26 65:4 7|40 10:4 8|52 65:4 9|98 15:4 10|68 48:5 1|39 14:5 2|80 47:5 3|28 42:5 4|52 66:5 5|68 96:5 6|60 79:5 7|41 13:5 8|48 31:5 9|75 82:5 10|30 76:6 1|10 62:6 2|50 12:6 3|12 84:6 4|89 82:6 5|33 18:6 6|34 61:6 7|71 48:6 8|57 4:6 9|41 70:6 10|70 85:7 1|39 26:7 2|27 8:7 3|33 41:7 4|30 16:7 5|14 57:7 6|60 41:7 7|69 84:7 8|52 14:7 9|62 79:7 10|24 29:8 1|39 21:8 2|64 14:8 3|11 16:8 4|59 63:8 5|92 84:8 6|82 11:8 7|15 88:8 8|14 94:8 9|92 33:8 10|26 19:9 1|27 60:9 2|14 74:9 3|35 51:9 4|29 69:9 5|70 27:9 6|30 32:9 7|40 64:9 8|23 30:9 9|95 88:9 10|65 63:10 1|9 2:10 2|31 58:10 3|54 63:10 4|84 73:10 5|8 26:10 6|1 10:10 7|49 56:10 8|51 5:10 9|13 80:10 10</relation>
    <relation name="R27" arity="2" nbTuples="100" semantics="soft" defaultCost="infinity">62 87:1 1|9 75:1 2|43 42:1 3|33 34:1 4|80 86:1 5|28 43:1 6|61 58:1 7|6 44:1 8|51 66:1 9|54 85:1 10|61 69:2 1|6 19:2 2|59 84:2 3|7 60:2 4|62 100:2 5|33 5:2 6|84 26:2 7|91 63:2 8|18 70:2 9|71 2:2 10|36 54:3 1|93 50:3 2|53 66:3 3|18 70:3 4|53 49:3 5|10 28:3 6|1 48:3 7|40 12:3 8|91 10:3 9|46 22:3 10|98 21:4 1|2 28:4 2|89 48:4 3|44 26:4 4|7 55:4 5|64 66:4 6|88 70:4 7|79 75:4 8|95 37:4 9|63 40:4 10|41 64:5 1|11 15:5 2|80 90:5 3|10 75:5 4|41 13:5 5|68 55:5 6|11 5:5 7|70 86:5 8|48 7:5 9|17 13:5 10|64 47:6 1|9 34:6 2|1 26:6 3|45 9:6 4|56 47:6 5|25 96:6 6|44 15:6 7|47 59:6 8|9 94:6 9|1 31:6 10|100 78:7 1|6 69:7 2|29 72:7 3|35 51:7 4|65 60:7 5|6 39:7 6|70 22:7 7|49 27:7 8|21 82:7 9|99 26:7 10|97 21:8 1|72 69:8 2|84 69:8 3|55 22:8 4|76 2:8 5|56 76:8 6|27 78:8 7|22 46:8 8|51 61:8 9|65 50:8 10|51 99:9 1|100 61:9 2|87 24:9 3|48 3:9 4|6 11:9 5|8 64:9 6|87 72:9 7|83 17:9 8|61 11:9 9|76 4:9 10|13 47:10 1|62 21:10 2|89 29:10 3|21 29:10 4|72 80:10 5|45 9:10 6|23 15:10 7|68 73:10 8|37 23:10 9|98 12:10 10</relation>
    <relation name="R28" arity="2" nbTuples="100" semantics="soft" defaultCost="infinity">78 67:1 1|29 26:1 2|33 77:1 3|17 78:1 4|65 9:1 5|50 51:1 6|85 34:1 7|74 48:1 8|36 67:1 9|100 42:1 10|27 94:2 1|50 27:2 2|29 82:2 3|51 35:2 4|7 7:2 5|48 71:2 6|8 71:2 7|68 16:2 8|41 65:2 9|93 59:2 10|15 18:3 1|29 97:3 2|6 39:3 3|50 11:3 4|88 54:3 5|21 32:3 6|65 30:3 7|47 70:3 8|1 65:3 9|93 18:3 10|73 95:4 1|62 70:4 2|22 33:4 3|64 93:4 4|1 42:4 5|4 43:4 6|21 100:4 7|13 21:4 8|78 31:4 9|25 42:4 10|58 8:5 1|1 38:5 2|44 9:5 3|17 94:5 4|24 60:5 5|92 81:5 6|57 73:5 7|92 96:5 8|31 91:5 9|93 48:5 10|96 35:6 1|55 20:6 2|73 72:6 3|18 38:6 4|61 29:6 5|99 97:6 6|95 55:6 7|36 83:6 8|55 3:6 9|100 91:6 10|43 47:7 1|79 72:7 2|3 60:7 3|90 88:7 4|89 77:7 5|8 15:7 6|37 57:7 7|19 50:7 8|51 77:7 9|62 6:7 10|61 76:8 1|56 16:8 2|53 6:8 3|45 92:8 4|69 19:8 5|76 58:8 6|84 85:8 7|14 48:8 8|82 96:8 9|32 13:8 10|72 12:9 1|87 98:9 2|20 7:9 3|27 44:9 4|64 87:9 5|83 68:9 6|43 35:9 7|5 18:9 8|82 67:9 9|42 38:9 10|5 1:10 1|54 97:10 2|6 12:10 3|19 25:10 4|16 53:10 5|79 68:10 6|88 15:10 7|27 28:10 8|15 88:10 9|77 72:10 10</relation>
    <relation name="R29" arity="2" nbTuples="100" semantics="soft" defaultCost="infinity">14 21:1 1|72 11:1 2|79 24:1 3|50 13:1 4|53 62:1 5|29 5:1 6|33 70:1 7|5 33:1 8|73 89:1 9|26 56:1 10|40 77:2 1|48 9:2 2|4 55:2 3|42 43:2 4|72 50:2 5|72 1:2 6|79 93:2 7|45 52:2 8|7 57:2 9|78 39:2 10|96 91:3 1|19 86:3 2|92 75:3 3|4 59:3 4|59 53:3 5|54 28:3 6|69 49:3 7|28 3:3 8|5 8:3 9|3 93:3 10|54 61:4 1|78 47:4 2|32 86:4 3|26 52:4 4|23 28:4 5|82 35:4 6|71 6:4 7|78 98:4 8|38 76:4 9|7 13:4 10|68 9:5 1|10 84:5 2|10 73:5 3|98 3:5 4|75 53:5 5|91 73:5 6|2 2:5 7|14 65:5 8|74 53:5 9|63 52:5 10|1 6:6 1|95 23:6 2|63 17:6 3|99 24:6 4|15 54:6 5|45 69:6 6|88 34:6 7|20 78:6 8|87 92:6 9|93 56:6 10|4 88:7 1|85 75:7 2|15 85:7 3|59 54:7 4|98 31:7 5|70 34:7 6|27 65:7 7|68 28:7 8|99 22:7 9|97 87:7 10|54 40:8 1|56 60:8 2|64 17:8 3|74 43:8 4|93 23:8 5|73 25:8 6|18 74:8 7|63 72:8 8|61 100:8 9|91 92:8 10|76 99:9 1|85 8:9 2|72 34:9 3|53 14:9 4|93 58:9 5|25 37:9 6|94 73:9 7|24 23:9 8|100 16:9 9|9 94:9 10|71 23:10 1|37 42:10 2|35 94:10 3|44 21:10 4|11 82:10 5|47 94:10 6|73 43:10 7|66 27:10 8|76 70:10 9|25 54:10 10</relation>
    <relation name="R30" arity="2" nbTuples="100" semantics="soft" defaultCost="infinity">13 81:1 1|27 69:1 2|28 86:1 3|58 72:1 4|81 47:1 5|4 53:1 6|14 77:1 7|47 90:1 8|48 54:1 9|35 94:1 10|99 8:2 1|9 98:2 2|83 58:2 3|100 17:2 4|69 61:2 5|23 13:2 6|78 72:2 7|100 73:2 8|77 4:2 9|91 94:2 10|25 89:3 1|15 95:3 2|97 9:3 3|86 100:3 4|32 91:3 5|25 36:3 6|5 16:3 7|13 68:3 8|93 68:3 9|44 47:3 10|7 55:4 1|17 71:4 2|75 64:4 3|97 93:4 4|84 86:4 5|1 68:4 6|60 24:4 7|18 26:4 8|27 25:4 9|36 82:4 10|70 22:5 1|84 43:5 2|68 48:5 3|91 36:5 4|70 78:5 5|92 8:5 6|42 4:5 7|2 56:5 8|2 96:5 9|41 27:5 10|40 77:6 1|58 15:6 2|20 95:6 3|92 79:6 4|22 71:6 5|81 75:6 6|18 5:6 7|1 66:6 8|16 22:6 9|24 54:6 10|72 40:7 1|57 32:7 2|11 47:7 3|13 12:7 4|38 92:7 5|76 40:7 6|27 90:7 7|4 64:7 8|72 92:7 9|19 40:7 10|16 24:8 1|43 27:8 2|78 31:8 3|41 48:8 4|28 23:8 5|36 78:8 6|90 59:8 7|93 23:8 8|51 4:8 9|68 92:8 10|38 68:9 1|33 13:9 2|92 15:9 3|45 54:9 4|68 61:9 5|7 97:9 6|84 8:9 7|30 95:9 8|10 46:9 9|26 71:9 10|20 28:10 1|97 83:10 2|4 7:10 3|30 22:10 4|40 9:10 5|36 65:10 6|48 57:10 7|27 3:10 8|44 50:10 9|78 50:10 10</relation>
    <relation name="R31" arity="2" nbTuples="100" semantics="soft" defaultCost="infinity">18 41:1 1|49 17:1 2|100 27:1 3|20 74:1 4|60 83:1 5|45 45:1 6|50 47:1 7|67 89:1 8|76 79:1 9|39 93:1 10|63 54:2 1|30 63:2 2|54 63:2 3|80 45:2 4|77 59:2 5|39 93:2 6|90 23:2 7|90 39:2 8|8 33:2 9|63 48:2 10|18 39:3 1|87 6:3 2|56 92:3 3|52 23:3 4|63 60:3 5|20 34:3 6|5 71:3 7|21 44:3 8|47 44:3 9|62 63:3 10|13 52:4 1|74 68:4 2|34 36:4 3|39 6:4 4|35 10:4 5|14 71:4 6|1 59:4 7|97 52:4 8|14 74:4 9|89 4:4 10|50 25:5 1|18 16:5 2|62 28:5 3|85 81:5 4|18 12:5 5|62 16:5 6|78 96:5 7|42 5:5 8|38 58:5 9|89 6:5 10|8 93:6 1|84 64:6 2|54 54:6 3|59 97:6 4|25 23:6 5|63 51:6 6|15 61:6 7|61 44:6 8|84 58:6 9|64 77:6 10|77 65:7 1|89 68:7 2|99 43:7 3|35 94:7 4|94 47:7 5|68 54:7 6|18 1:7 7|24 47:7 8|87 45:7 9|7 50:7 10|21 29:8 1|37 14:8 2|19 16:8 3|25 40:8 4|44 8:8 5|67 5:8 6|97 38:8 7|85 75:8 8|21 90:8 9|29 35:8 10|5 8:9 1|22 87:9 2|90 4:9 3|24 89:9 4|29 28:9 5|56 23:9 6|99 14:9 7|17 36:9 8|12 71:9 9|24 62:9 10|23 18:10 1|78 75:10 2|82 84:10 3|75 10:10 4|61 58:10 5|55 10:10 6|9 74:10 7|10 90:10 8|91 8:10 9|51 86:10 10</relation>
    <relation name="R32" arity="2" nbTuples="100" semantics="soft" defaultCost="infinity">8 65:1 1|57 59:1 2|86 28:1 3|34 34:1 4|80 37:1 5|19 34:1 6|28 15:1 7|5 21:1 8|61 78:1 9|35 3:1 10|74 5:2 1|99 76:2 2|26 14:2 3|34 43:2 4|55 73:2 5|95 64:2 6|59 100:2 7|86 89:2 8|18 66:2 9|59 12:2 10|100 79:3 1|66 12:3 2|36 49:3 3|43 16:3 4|10 45:3 5|89 7:3 6|55 50:3 7|25 89:3 8|37 75:3 9|89 100:3 10|40 47:4 1|56 5:4 2|57 3:4 3|45 15:4 4|50 14:4 5|38 89:4 6|29 63:4 7|71 70:4 8|55 34:4 9|70 17:4 10|90 16:5 1|29 96:5 2|56 37:5 3|26 47:5 4|81 36:5 5|44 83:5 6|3 31:5 7|43 4:5 8|70 34:5 9|3 9:5 10|96 19:6 1|51 62:6 2|19 29:6 3|85 10:6 4|15 30:6 5|62 22:6 6|21 3:6 7|61 76:6 8|36 16:6 9|92 66:6 10|81 97:7 1|36 8:7 2|3 70:7 3|8 38:7 4|41 35:7 5|44 52:7 6|79 82:7 7|2 88:7 8|54 89:7 9|18 1:7 10|89 42:8 1|35 66:8 2|73 8:8 3|73 37:8 4|34 44:8 5|15 71:8 6|97 88:8 7|3 36:8 8|34 59:8 9|100 76:8 10|96 49:9 1|60 81:9 2|24 79:9 3|25 91:9 4|11 49:9 5|74 40:9 6|27 45:9 7|13 34:9 8|85 49:9 9|35 14:9 10|63 26:10 1|8 22:10 2|95 3:10 3|34 48:10 4|71 92:10 5|41 5:10 6|76 58:10 7|51 77:10 8|64 5:10 9|24 1:10 10</relation>
    <relation name="R33" arity="2" nbTuples="100" semantics="soft" defaultCost="infinity">48 58:1 1|19 39:1 2|26 38:1 3|21 100:1 4|11 13:1 5|12 82:1 6|32 67:1 7|55 55:1 8|54 63:1 9|45 40:1 10|55 16:2 1|37 79:2 2|89 49:2 3|64 65:2 4|75 46:2 5|32 8:2 6|18 79:2 7|69 36:2 8|20 16:2 9|2 94:2 10|86 38:3 1|19 75:3 2|98 54:3 3|86 58:3 4|85 100:3 5|81 51:3 6|91 24:3 7|4 100:3 8|95 12:3 9|45 49:3 10|32 69:4 1|98 44:4 2|5 88:4 3|5 33:4 4|94 72:4 5|57 91:4 6|23 17:4 7|82 29:4 8|31 65:4 9|72 65:4 10|85 64:5 1|42 11:5 2|79 67:5 3|21 17:5 4|14 48:5 5|27 63:5 6|2 44:5 7|98 100:5 8|87 97:5 9|10 57:5 10|26 25:6 1|17 23:6 2|29 21:6 3|41 49:6 4|15 1:6 5|52 77:6 6|12 64:6 7|35 15:6 8|67 93:6 9|15 59:6 10|51 17:7 1|34 57:7 2|43 91:7 3|71 49:7 4|26 2:7 5|35 46:7 6|54 70:7 7|29 25:7 8|49 63:7 9|65 3:7 10|71 40:8 1|79 9:8 2|82 26:8 3|53 25:8 4|30 11:8 5|63 82:8 6|60 100:8 7|18 97:8 8|46 46:8 9|79 15:8 10|75 52:9 1|88 64:9 2|63 50:9 3|79 95:9 4|38 69:9 5|1 40:9 6|99 25:9 7|96 60:9 8|97 75:9 9|72 89:9 10|70 78:10 1|18 48:10 2|18 93:10 3|14 100:10 4|93 57:10 5|94 47:10 6|23 53:10 7|47 34:10 8|6 62:10 9|32 86:10 10</relation>
    <relation name="R34" arity="2" nbTuples="100" semantics="soft" defaultCost="infinity">50 83:1 1|43 32:1 2|56 66:1 3|34 9:1 4|96 51:1 5|82 96:1 6|48 13:1 7|73 30:1 8|38 25:1 9|22 85:1 10|39 4:2 1|10 35:2 2|50 86:2 3|100 3:2 4|39 83:2 5|98 20:2 6|61 1:2 7|25 44:2 8|50 73:2 9|31 41:2 10|25 38:3 1|36 46:3 2|33 34:3 3|30 34:3 4|95 95:3 5|18 60:3 6|22 44:3 7|76 42:3 8|21 57:3 9|9 25:3 10|92 16:4 1|27 29:4 2|12 20:4 3|47 25:4 4|59 16:4 5|88 84:4 6|43 32:4 7|28 53:4 8|87 25:4 9|14 58:4 10|87 41:5 1|86 22:5 2|2 77:5 3|59 61:5 4|94 67:5 5|2 78:5 6|55 70:5 7|24 19:5 8|76 18:5 9|16 27:5 10|85 3:6 1|38 91:6 2|44 16:6 3|94 66:6 4|59 20:6 5|97 66:6 6|10 34:6 7|72 88:6 8|13 49:6 9|34 97:6 10|60 16:7 1|80 97:7 2|98 59:7 3|92 60:7 4|53 59:7 5|16 48:7 6|19 91:7 7|45 26:7 8|7 82:7 9|40 21:7 10|23 20:8 1|55 87:8 2|73 89:8 3|75 54:8 4|54 60:8 5|85 81:8 6|6 16:8 7|63 34:8 8|8 29:8 9|100 3:8 10|89 22:9 1|8 2:9 2|45 16:9 3|28 93:9 4|72 56:9 5|90 12:9 6|23 28:9 7|48 51:9 8|21 11:9 9|46 74:9 10|95 19:10 1|51 1:10 2|100 49:10 3|53 53:10 4|58 8:10 5|75 15:10 6|20 54:10 7|46 8:10 8|52 49:10 9|8 78:10 10</relation>
    <relation name="R35" arity="2" nbTuples="100" semantics="soft" defaultCost="infinity">39 65:1 1|67 94:1 2|56 17:1 3|24 34:1 4|98 61:1 5|27 62:1 6|12 9:1 7|83 60:1 8|7 32:1 9|18 31:1 10|95 83:2 1|19 51:2 2|41 52:2 3|23 11:2 4|93 82:2 5|85 21:2 6|97 18:2 7|94 5:2 8|74 13:2 9|48 38:2 10|23 44:3 1|7 30:3 2|48 80:3 3|28 58:3 4|24 20:3 5|15 4:3 6|57 100:3 7|49 38:3 8|98 61:3 9|43 23:3 10|48 32:4 1|35 13:4 2|66 18:4 3|16 18:4 4|12 12:4 5|58 93:4 6|99 30:4 7|4 35:4 8|96 73:4 9|43 7:4 10|43 25:5 1|20 22:5 2|13 89:5 3|69 91:5 4|9 9:5 5|17 96:5 6|23 72:5 7|31 17:5 8|83 100:5 9|59 10:5 10|40 16:6 1|47 87:6 2|45 93:6 3|75 67:6 4|7 60:6 5|32 58:6 6|39 66:6 7|99 43:6 8|32 16:6 9|60 56:6 10|9 58:7 1|79 9:7 2|75 93:7 3|94 12:7 4|91 85:7 5|1 67:7 6|46 1:7 7|63 15:7 8|52 78:7 9|46 50:7 10|29 19:8 1|4 62:8 2|84 41:8 3|93 36:8 4|68 60:8 5|96 73:8 6|13 83:8 7|38 87:8 8|56 81:8 9|67 69:8 10|72 72:9 1|76 5:9 2|31 99:9 3|41 57:9 4|61 92:9 5|72 74:9 6|62 23:9 7|58 56:9 8|83 24:9 9|35 26:9 10|80 13:10 1|88 63:10 2|16 78:10 3|43 48:10 4|86 27:10 5|13 41:10 6|94 43:10 7|98 21:10 8|45 16:10 9|60 81:10 10</relation>
    <relation name="R36" arity="2" nbTuples="100" semantics="soft" defaultCost="infinity">75 21:1 1|21 50:1 2|45 62:1 3|100 68:1 4|34 89:1 5|87 51:1 6|71 3:1 7|50 49:1 8|11 84:1 9|79 70:1 10|50 59:2 1|36 91:2 2|86 100:2 3|19 65:2 4|38 68:2 5|18 74:2 6|86 74:2 7|80 93:2 8|63 92:2 9|74 54:2 10|23 59:3 1|6 49:3 2|54 50:3 3|93 91:3 4|29 39:3 5|93 78:3 6|19 98:3 7|35 31:3 8|40 27:3 9|98 44:3 10|35 45:4 1|42 86:4 2|32 42:4 3|85 24:4 4|86 94:4 5|22 53:4 6|28 75:4 7|30 74:4 8|46 37:4 9|41 53:4 10|12 66:5 1|30 72:5 2|98 39:5 3|71 99:5 4|33 74:5 5|7 40:5 6|44 100:5 7|13 18:5 8|82 1:5 9|88 2:5 10|23 81:6 1|77 75:6 2|63 95:6 3|97 26:6 4|76 16:6 5|72 94:6 6|3 67:6 7|13 60:6 8|99 63:6 9|70 54:6 10|80 65:7 1|58 64:7 2|79 64:7 3|26 14:7 4|37 16:7 5|29 80:7 6|10 9:7 7|65 7:7 8|37 22:7 9|80 19:7 10|33 29:8 1|90 80:8 2|71 60:8 3|30 36:8 4|35 64:8 5|47 93:8 6|6 37:8 7|53 29:8 8|18 79:8 9|64 96:8 10|64 92:9 1|51 88:9 2|20 24:9 3|48 44:9 4|44 41:9 5|52 65:9 6|28 61:9 7|11 25:9 8|47 27:9 9|62 64:9 10|44 9:10 1|51 3:10 2|51 100:10 3|59 49:10 4|81 67:10 5|7 14:10 6|52 36:10 7|32 31:10 8|94 33:10 9|83 56:10 10</relation>
    <relation name="R37" arity="2" nbTuples="100" semantics="soft" defaultCost="infinity">73 4:1 1|79 86:1 2|88 17:1 3|86 57:1 4|98 99:1 5|22 1:1 6|37 17:1 7|41 28:1 8|90 16:1 9|15 63:1 10|27 15:2 1|61 22:2 2|96 50:2 3|41 28:2 4|4 97:2 5|5 63:2 6|49 18:2 7|28 51:2 8|66 20:2 9|39 10:2 10|21 52:3 1|30 41:3 2|67 72:3 3|82 69:3 4|86 20:3 5|53 85:3 6|92 90:3 7|11 84:3 8|98 48:3 9|20 64:3 10|34 52:4 1|42 49:4 2|91 73:4 3|9 39:4 4|89 40:4 5|36 32:4 6|57 46:4 7|6 79:4 8|28 47:4 9|75 100:4 10|63 44:5 1|54 79:5 2|32 77:5 3|2 95:5 4|2 93:5 5|97 70:5 6|94 52:5 7|50 93:5 8|4 89:5 9|42 21:5 10|18 43:6 1|79 31:6 2|43 69:6 3|91 8:6 4|78 70:6 5|96 19:6 6|9 87:6 7|22 56:6 8|11 42:6 9|46 43:6 10|51 71:7 1|14 27:7 2|49 40:7 3|74 28:7 4|90 86:7 5|41 81:7 6|40 68:7 7|19 41:7 8|72 24:7 9|91 33:7 10|83 99:8 1|78 18:8 2|99 94:8 3|85 1:8 4|95 20:8 5|46 76:8 6|64 77:8 7|85 2:8 8|85 43:8 9|32 28:8 10|85 86:9 1|30 42:9 2|85 25:9 3|3 4:9 4|93 29:9 5|52 19:9 6|90 32:9 7|5 77:9 8|45 66:9 9|26 21:9 10|88 31:10 1|57 14:10 2|49 33:10 3|82 99:10 4|87 89:10 5|29 10:10 6|20 33:10 7|87 37:10 8|68 25:10 9|38 94:10 10</relation>
    <relation name="R38" arity="2" nbTuples="100" semantics="soft" defaultCost="infinity">27 44:1 1|50 54:1 2|26 40:1 3|36 87:1 4|73 2:1 5|29 19:1 6|81 14:1 7|64 67:1 8|27 30:1 9|42 41:1 10|52 55:2 1|91 76:2 2|15 40:2 3|100 90:2 4|50 29:2 5|85 52:2 6|13 31:2 7|13 48:2 8|18 23:2 9|55 97:2 10|20 50:3 1|60 93:3 2|30 95:3 3|82 98:3 4|95 93:3 5|99 74:3 6|24 33:3 7|29 64:3 8|82 65:3 9|60 30:3 10|34 23:4 1|75 51:4 2|73 30:4 3|69 43:4 4|40 90:4 5|43 82:4 6|62 100:4 7|66 62:4 8|61 71:4 9|93 90:4 10|1 75:5 1|39 3:5 2|51 29:5 3|19 37:5 4|73 7:5 5|78 27:5 6|76 21:5 7|53 88:5 8|11 59:5 9|13 65:5 10|86 72:6 1|77 44:6 2|63 90:6 3|4 14:6 4|97 28:6 5|98 56:6 6|58 70:6 7|91 38:6 8|71 79:6 9|20 89:6 10|33 26:7 1|21 56:7 2|31 87:7 3|44 99:7 4|28 50:7 5|6 86:7 6|66 47:7 7|56 28:7 8|49 42:7 9|91 81:7 10|14 74:8 1|93 62:8 2|67 61:8 3|27 85:8 4|22 96:8 5|5 80:8 6|94 96:8 7|73 81:8 8|13 92:8 9|44 94:8 10|67 98:9 1|90 17:9 2|28 4:9 3|44 73:9 4|11 23:9 5|80 38:9 6|15 7:9 7|79 83:9 8|79 76:9 9|97 44:9 10|74 36:10 1|26 93:10 2|86 75:10 3|32 68:10 4|89 84:10 5|42 29:10 6|82 44:10 7|39 31:10 8|6 18:10 9|49 79:10 10</relation>
    <relation name="R39" arity="2" nbTuples="100" semantics="soft" defaultCost="infinity">27 30:1 1|64 26:1 2|35 2:1 3|91 78:1 4|75 91:1 5|91 44:1 6|93 99:1 7|96 21:1 8|74 100:1 9|19 22:1 10|96 91:2 1|56 93:2 2|31 74:2 3|27 100:2 4|91 64:2 5|19 7:2 6|13 100:2 7|1 4:2 8|71 24:2 9|51 92:2 10|71 38:3 1|16 95:3 2|19 41:3 3|2 71:3 4|19 17:3 5|16 49:3 6|79 48:3 7|5 19:3 8|98 53:3 9|24 69:3 10|28 44:4 1|65 95:4 2|100 45:4 3|65 22:4 4|32 65:4 5|46 85:4 6|52 50:4 7|7 71:4 8|83 24:4 9|43 3:4 10|70 21:5 1|34 43:5 2|56 47:5 3|99 33:5 4|31 74:5 5|13 44:5 6|39 48:5 7|12 12:5 8|31 15:5 9|26 20:5 10|20 11:6 1|39 84:6 2|25 28:6 3|61 16:6 4|35 85:6 5|88 83:6 6|73 34:6 7|100 95:6 8|13 14:6 9|58 8:6 10|18 43:7 1|42 13:7 2|69 32:7 3|70 20:7 4|88 77:7 5|47 52:7 6|31 25:7 7|92 61:7 8|3 32:7 9|92 72:7 10|6 29:8 1|62 71:8 2|8 99:8 3|71 35:8 4|15 6:8 5|52 63:8 6|73 77:8 7|88 87:8 8|58 29:8 9|33 78:8 10|43 31:9 1|14 35:9 2|87 67:9 3|25 34:9 4|11 95:9 5|16 38:9 6|94 49:9 7|59 29:9 8|55 7:9 9|76 88:9 10|50 42:10 1|71 73:10 2|63 37:10 3|58 71:10 4|37 79:10 5|4 59:10 6|30 45:10 7|87 28:10 8|82 27:10 9|95 96:10 10</relation>
    <relation name="R40" arity="2" nbTuples="100" semantics="soft" defaultCost="infinity">16 68:1 1|57 48:1 2|72 71:1 3|78 53:1 4|80 41:1 5|75 66:1 6|93 50:1 7|15 11:1 8|46 81:1 9|3 53:1 10|53 87:2 1|42 98:2 2|49 11:2 3|76 22:2 4|70 92:2 5|100 65:2 6|83 87:2 7|84 75:2 8|21 24:2 9|82 34:2 10|47 50:3 1|52 76:3 2|97 45:3 3|12 12:3 4|40 43:3 5|70 28:3 6|13 3:3 7|36 61:3 8|86 35:3 9|43 75:3 10|59 29:4 1|9 64:4 2|60 58:4 3|63 67:4 4|92 34:4 5|86 38:4 6|54 48:4 7|29 60:4 8|11 30:4 9|60 63:4 10|22 35:5 1|68 34:5 2|59 34:5 3|4 43:5 4|70 44:5 5|28 53:5 6|45 7:5 7|17 25:5 8|79 83:5 9|44 98:5 10|90 43:6 1|67 20:6 2|100 34:6 3|3 54:6 4|16 20:6 5|96 18:6 6|42 79:6 7|65 26:6 8|59 71:6 9|17 90:6 10|42 22:7 1|3 8:7 2|64 27:7 3|24 9:7 4|94 94:7 5|68 49:7 6|81 55:7 7|1 52:7 8|69 44:7 9|13 76:7 10|95 95:8 1|86 39:8 2|66 61:8 3|9 64:8 4|37 48:8 5|45 42:8 6|56 72:8 7|44 78:8 8|67 90:8 9|42 69:8 10|29 22:9 1|1 17:9 2|30 7:9 3|21 86:9 4|45 19:9 5|26 38:9 6|22 74:9 7|44 59:9 8|50 6:9 9|70 36:9 10|15 25:10 1|34 8:10 2|9 100:10 3|40 8:10 4|29 84:10 5|22 17:10 6|67 90:10 7|88 41:10 8|59 59:10 9|8 36:10 10</relation>
    <relation name="R41" arity="2" nbTuples="100" semantics="soft" defaultCost="infinity">48 5:1 1|55 83:1 2|78 17:1 3|72 73:1 4|30 87:1 5|18 98:1 6|84 94:1 7|100 60:1 8|84 23:1 9|11 3:1 10|73 98:2 1|11 34:2 2|53 26:2 3|42 59:2 4|30 16:2 5|99 87:2 6|94 76:2 7|95 46:2 8|90 52:2 9|31 55:2 10|41 51:3 1|7 42:3 2|5 13:3 3|59 54:3 4|32 9:3 5|67 1:3 6|23 59:3 7|30 95:3 8|24 10:3 9|45 92:3 10|57 77:4 1|22 29:4 2|91 83:4 3|87 42:4 4|100 21:4 5|30 93:4 6|62 74:4 7|8 91:4 8|29 58:4 9|69 76:4 10|65 33:5 1|80 71:5 2|86 98:5 3|80 20:5 4|67 35:5 5|87 44:5 6|39 97:5 7|60 13:5 8|41 23:5 9|9 74:5 10|55 64:6 1|45 58:6 2|86 39:6 3|44 15:6 4|43 13:6 5|8 17:6 6|88 65:6 7|87 38:6 8|51 35:6 9|72 53:6 10|3 99:7 1|21 38:7 2|19 85:7 3|35 39:7 4|86 40:7 5|90 78:7 6|18 12:7 7|58 93:7 8|10 41:7 9|67 76:7 10|42 71:8 1|70 62:8 2|45 79:8 3|18 35:8 4|20 95:8 5|80 64:8 6|88 28:8 7|45 66:8 8|70 26:8 9|20 62:8 10|66 47:9 1|49 76:9 2|18 18:9 3|32 28:9 4|57 18:9 5|50 95:9 6|28 67:9 7|89 18:9 8|94 88:9 9|47 71:9 10|58 46:10 1|24 77:10 2|46 7:10 3|12 74:10 4|4 23:10 5|73 26:10 6|8 72:10 7|58 68:10 8|4 4:10 9|93 18:10 10</relation>
    <relation name="R42" arity="2" nbTuples="100" semantics="soft" defaultCost="infinity">20 99:1 1|9 44:1 2|33 39:1 3|90 58:1 4|9 4:1 5|66 39:1 6|77 61:1 7|70 22:1 8|30 57:1 9|62 67:1 10|5 66:2 1|1 25:2 2|39 34:2 3|32 41:2 4|48 42:2 5|56 11:2 6|28 90:2 7|47 66:2 8|59 4:2 9|59 89:2 10|4 26:3 1|91 32:3 2|34 7:3 3|64 12:3 4|97 19:3 5|80 37:3 6|91 29:3 7|46 81:3 8|23 37:3 9|43 8:3 10|49 49:4 1|63 37:4 2|44 73:4 3|27 16:4 4|58 72:4 5|44 54:4 6|83 47:4 7|87 97:4 8|59 60:4 9|87 45:4 10|16 73:5 1|79 20:5 2|95 87:5 3|91 59:5 4|24 98:5 5|60 70:5 6|84 18:5 7|51 21:5 8|78 38:5 9|63 34:5 10|25 71:6 1|75 48:6 2|18 90:6 3|17 10:6 4|14 40:6 5|30 35:6 6|4 82:6 7|8 79:6 8|80 64:6 9|4 97:6 10|92 87:7 1|12 100:7 2|67 63:7 3|44 26:7 4|39 35:7 5|47 29:7 6|20 10:7 7|19 67:7 8|41 70:7 9|23 70:7 10|64 79:8 1|4 59:8 2|76 53:8 3|84 4:8 4|67 98:8 5|91 68:8 6|79 8:8 7|77 58:8 8|42 3:8 9|71 13:8 10|96 53:9 1|87 7:9 2|18 58:9 3|47 78:9 4|81 77:9 5|23 31:9 6|85 4:9 7|67 38:9 8|29 35:9 9|51 49:9 10|98 41:10 1|88 58:10 2|73 91:10 3|98 25:10 4|98 55:10 5|8 39:10 6|76 28:10 7|83 8:10 8|76 52:10 9|36 17:10 10</relation>
    <relation name="R43" arity="2" nbTuples="100" semantics="soft" defaultCost="infinity">3 87:1 1|44 43:1 2|90 55:1 3|80 39:1 4|49 29:1 5|63 82:1 6|21 74:1 7|69 80:1 8|62 18:1 9|20 68:1 10|11 65:2 1|45 64:2 2|81 65:2 3|20 75:2 4|33 31:2 5|92 7:2 6|89 99:2 7|66 35:2 8|85 21:2 9|86 2:2 10|43 36:3 1|90 70:3 2|99 54:3 3|85 6:3 4|23 67:3 5|56 23:3 6|9 57:3 7|80 95:3 8|35 98:3 9|88 48:3 10|33 87:4 1|97 7:4 2|39 92:4 3|5 5:4 4|44 4:4 5|15 93:4 6|92 17:4 7|54 82:4 8|42 84:4 9|19 25:4 10|33 92:5 1|73 11:5 2|64 7:5 3|32 50:5 4|49 66:5 5|28 81:5 6|70 55:5 7|86 83:5 8|91 13:5 9|11 53:5 10|12 6:6 1|13 80:6 2|35 91:6 3|85 18:6 4|70 5:6 5|78 28:6 6|6 10:6 7|11 70:6 8|3 47:6 9|89 48:6 10|17 19:7 1|5 88:7 2|59 16:7 3|42 2:7 4|76 85:7 5|98 26:7 6|36 47:7 7|100 36:7 8|75 44:7 9|4 69:7 10|95 20:8 1|4 14:8 2|57 34:8 3|19 24:8 4|55 92:8 5|71 25:8 6|33 45:8 7|98 7:8 8|37 27:8 9|20 56:8 10|91 46:9 1|89 90:9 2|18 96:9 3|44 68:9 4|11 80:9 5|30 96:9 6|31 33:9 7|5 28:9 8|90 16:9 9|19 60:9 10|14 84:10 1|23 72:10 2|38 24:10 3|25 96:10 4|80 84:10 5|99 5:10 6|98 5:10 7|3 34:10 8|90 41:10 9|72 68:10 10</relation>
    <relation name="R44" arity="2" nbTuples="100" semantics="soft" defaultCost="infinity">91 77:1 1|15 33:1 2|31 25:1 3|20 15:1 4|8 18:1 5|96 48:1 6|28 78:1 7|34 100:1 8|87 9:1 9|87 48:1 10|55 99:2 1|50 53:2 2|53 28:2 3|45 95:2 4|22 74:2 5|97 90:2 6|100 87:2 7|2 20:2 8|42 41:2 9|4 8:2 10|54 14:3 1|12 75:3 2|17 32:3 3|79 32:3 4|41 29:3 5|37 38:3 6|87 10:3 7|39 37:3 8|50 52:3 9|44 99:3 10|44 5:4 1|71 55:4 2|58 48:4 3|4 57:4 4|93 19:4 5|41 34:4 6|70 11:4 7|45 6:4 8|13 42:4 9|85 18:4 10|90 18:5 1|79 90:5 2|60 11:5 3|50 57:5 4|2 15:5 5|94 46:5 6|5 1:5 7|67 75:5 8|57 28:5 9|17 88:5 10|2 26:6 1|74 48:6 2|89 96:6 3|55 73:6 4|26 87:6 5|21 70:6 6|93 67:6 7|83 65:6 8|37 11:6 9|30 13:6 10|38 20:7 1|41 2:7 2|50 49:7 3|85 6:7 4|16 88:7 5|51 2:7 6|13 31:7 7|75 92:7 8|44 8:7 9|70 83:7 10|34 8:8 1|23 35:8 2|49 7:8 3|35 89:8 4|7 15:8 5|68 85:8 6|29 19:8 7|74 27:8 8|21 44:8 9|78 29:8 10|64 79:9 1|85 65:9 2|55 3:9 3|22 79:9 4|5 38:9 5|1 58:9 6|1 8:9 7|28 76:9 8|90 10:9 9|6 85:9 10|58 33:10 1|88 22:10 2|38 22:10 3|62 21:10 4|85 2:10 5|10 48:10 6|40 51:10 7|55 79:10 8|23 24:10 9|18 1:10 10</relation>
    <relation name="R45" arity="2" nbTuples="100" semantics="soft" defaultCost="infinity">46 52:1 1|84 99:1 2|14 77:1 3|45 96:1 4|100 19:1 5|48 51:1 6|72 7:1 7|76 67:1 8|95 37:1 9|98 2:1 10|91 1:2 1|34 21:2 2|34 3:2 3|57 59:2 4|92 40:2 5|21 64:2 6|28 35:2 7|40 65:2 8|51 45:2 9|49 71:2 10|60 1:3 1|12 44:3 2|50 76:3 3|29 4:3 4|96 22:3 5|80 3:3 6|45 40:3 7|99 10:3 8|35 42:3 9|86 36:3 10|49 24:4 1|7 46:4 2|15 69:4 3|67 92:4 4|71 54:4 5|94 17:4 6|14 29:4 7|97 6:4 8|55 51:4 9|27 25:4 10|30 79:5 1|9 98:5 2|14 32:5 3|77 58:5 4|17 79:5 5|86 96:5 6|54 78:5 7|58 79:5 8|9 26:5 9|53 30:5 10|32 64:6 1|59 82:6 2|67 82:6 3|16 2:6 4|89 26:6 5|29 30:6 6|30 58:6 7|19 49:6 8|55 15:6 9|19 95:6 10|43 46:7 1|39 27:7 2|23 48:7 3|71 60:7 4|13 94:7 5|18 97:7 6|28 76:7 7|12 58:7 8|99 76:7 9|96 90:7 10|85 10:8 1|2 46:8 2|42 95:8 3|29 81:8 4|67 88:8 5|35 61:8 6|99 32:8 7|72 5:8 8|38 68:8 9|93 85:8 10|22 23:9 1|71 76:9 2|58 80:9 3|6 22:9 4|14 19:9 5|96 14:9 6|31 82:9 7|67 76:9 8|34 73:9 9|15 84:9 10|69 80:10 1|100 62:10 2|45 57:10 3|88 96:10 4|80 32:10 5|86 4:10 6|29 99:10 7|6 18:10 8|13 39:10 9|95 3:10 10</relation>
    <relation name="R46" arity="2" nbTuples="100" semantics="soft" defaultCost="infinity">3 88:1 1|52 21:1 2|19 74:1 3|71 67:1 4|13 4:1 5|18 34:1 6|7 34:1 7|80 46:1 8|5 57:1 9|23 89:1 10|93 90:2 1|8 10:2 2|71 38:2 3|17 87:2 4|96 81:2 5|72 68:2 6|43 34:2 7|49 6:2 8|14 81:2 9|87 8:2 10|82 44:3 1|65 43:3 2|75 22:3 3|91 4:3 4|64 5:3 5|34 51:3 6|63 61:3 7|28 44:3 8|83 17:3 9|28 13:3 10|61 30:4 1|44 41:4 2|15 11:4 3|15 77:4 4|52 88:4 5|39 49:4 6|10 23:4 7|24 35:4 8|75 82:4 9|76 1:4 10|7 51:5 1|1 7:5 2|31 87:5 3|60 29:5 4|92 13:5 5|69 87:5 6|76 56:5 7|19 39:5 8|44 31:5 9|42 53:5 10|62 31:6 1|46 51:6 2|32 8:6 3|79 44:6 4|94 86:6 5|11 24:6 6|69 86:6 7|65 45:6 8|27 95:6 9|26 29:6 10|27 79:7 1|56 66:7 2|20 50:7 3|22 40:7 4|73 39:7 5|33 77:7 6|13 77:7 7|2 55:7 8|80 90:7 9|34 37:7 10|2 20:8 1|36 64:8 2|22 38:8 3|81 51:8 4|27 94:8 5|37 35:8 6|57 45:8 7|10 17:8 8|91 27:8 9|45 72:8 10|53 24:9 1|68 60:9 2|86 34:9 3|69 76:9 4|26 92:9 5|36 66:9 6|88 6:9 7|6 16:9 8|78 85:9 9|5 56:9 10|41 97:10 1|13 70:10 2|51 35:10 3|95 71:10 4|53 48:10 5|3 28:10 6|63 40:10 7|3 53:10 8|72 80:10 9|3 30:10 10</relation>
    <relation name="R47" arity="2" nbTuples="100" semantics="soft" defaultCost="infinity">61 2:1 1|31 42:1 2|7 34:1 3|74 4:1 4|19 100:1 5|99 26:1 6|20 61:1 7|9 26:1 8|73 19:1 9|80 16:1 10|99 75:2 1|38 4:2 2|56 67:2 3|92 36:2 4|91 20:2 5|1 74:2 6|95 39:2 7|37 32:2 8|62 30:2 9|95 39:2 10|59 12:3 1|67 59:3 2|92 61:3 3|84 19:3 4|84 83:3 5|32 6:3 6|41 43:3 7|26 69:3 8|24 84:3 9|28 37:3 10|43 72:4 1|78 79:4 2|80 32:4 3|46 84:4 4|4 42:4 5|57 92:4 6|18 3:4 7|10 24:4 8|20 84:4 9|81 77:4 10|90 30:5 1|28 97:5 2|27 65:5 3|28 48:5 4|95 79:5 5|14 74:5 6|75 70:5 7|62 30:5 8|62 38:5 9|54 80:5 10|65 52:6 1|32 99:6 2|36 22:6 3|10 9:6 4|87 44:6 5|44 44:6 6|98 100:6 7|93 11:6 8|84 55:6 9|50 42:6 10|51 73:7 1|63 29:7 2|85 98:7 3|18 43:7 4|56 66:7 5|9 5:7 6|4 19:7 7|60 87:7 8|98 26:7 9|37 7:7 10|7 34:8 1|47 19:8 2|4 18:8 3|68 24:8 4|78 80:8 5|41 68:8 6|69 76:8 7|13 31:8 8|36 46:8 9|98 12:8 10|46 51:9 1|90 49:9 2|93 37:9 3|51 27:9 4|92 49:9 5|86 19:9 6|58 89:9 7|64 9:9 8|9 68:9 9|95 71:9 10|10 36:10 1|6 21:10 2|96 66:10 3|77 84:10 4|8 95:10 5|15 80:10 6|7 26:10 7|6 32:10 8|16 28:10 9|18 11:10 10</relation>
    <relation name="R48" arity="2" nbTuples="100" semantics="soft" defaultCost="infinity">94 90:1 1|28 83:1 2|40 84:1 3|44 19:1 4|54 90:1 5|33 92:1 6|28 46:1 7|51 66:1 8|36 95:1 9|8 2:1 10|71 20:2 1|37 37:2 2|62 42:2 3|25 51:2 4|97 51:2 5|26 54:2 6|70 32:2 7|98 33:2 8|62 55:2 9|33 54:2 10|85 2:3 1|98 87:3 2|70 91:3 3|48 50:3 4|75 13:3 5|99 84:3 6|75 25:3 7|17 40:3 8|50 99:3 9|27 56:3 10|54 44:4 1|79 23:4 2|8 83:4 3|4 80:4 4|52 38:4 5|2 58:4 6|35 51:4 7|25 6:4 8|31 58:4 9|32 48:4 10|18 26:5 1|3 2:5 2|82 100:5 3|38 58:5 4|29 5:5 5|75 50:5 6|79 86:5 7|19 91:5 8|76 43:5 9|54 13:5 10|88 45:6 1|12 70:6 2|44 80:6 3|58 60:6 4|49 15:6 5|12 22:6 6|67 74:6 7|76 22:6 8|3 2:6 9|84 46:6 10|4 66:7 1|24 12:7 2|39 85:7 3|59 7:7 4|4 93:7 5|18 34:7 6|61 56:7 7|100 8:7 8|91 33:7 9|67 57:7 10|25 13:8 1|16 14:8 2|5 36:8 3|48 43:8 4|79 61:8 5|46 38:8 6|70 92:8 7|41 44:8 8|2 93:8 9|35 8:8 10|86 15:9 1|12 9:9 2|57 37:9 3|88 78:9 4|60 70:9 5|81 65:9 6|63 12:9 7|61 60:9 8|21 57:9 9|21 72:9 10|69 17:10 1|38 71:10 2|94 32:10 3|62 53:10 4|98 41:10 5|90 39:10 6|16 31:10 7|4 55:10 8|69 87:10 9|19 9:10 10</relation>
    <relation name="R49" arity="2" nbTuples="100" semantics="soft" defaultCost="infinity">25 20:1 1|61 100:1 2|34 33:1 3|40 28:1 4|53 3:1 5|87 10:1 6|82 71:1 7|49 28:1 8|13 39:1 9|65 40:1 10|88 6:2 1|75 11:2 2|44 71:2 3|45 41:2 4|27 7:2 5|22 8:2 6|65 55:2 7|78 34:2 8|67 32:2 9|45 89:2 10|56 39:3 1|73 75:3 2|13 72:3 3|17 14:3 4|56 50:3 5|72 32:3 6|74 99:3 7|81 73:3 8|52 63:3 9|31 17:3 10|64 94:4 1|94 49:4 2|99 81:4 3|38 35:4 4|67 99:4 5|4 100:4 6|95 36:4 7|13 42:4 8|24 20:4 9|25 48:4 10|99 98:5 1|80 29:5 2|23 74:5 3|91 20:5 4|69 52:5 5|84 75:5 6|94 62:5 7|10 77:5 8|52 67:5 9|13 28:5 10|53 90:6 1|52 22:6 2|66 98:6 3|43 13:6 4|38 2:6 5|27 84:6 6|37 50:6 7|5 79:6 8|23 73:6 9|64 16:6 10|93 36:7 1|58 27:7 2|26 83:7 3|66 44:7 4|40 92:7 5|11 82:7 6|26 72:7 7|20 61:7 8|38 12:7 9|21 9:7 10|57 46:8 1|97 61:8 2|83 63:8 3|66 74:8 4|60 84:8 5|35 49:8 6|56 42:8 7|76 6:8 8|98 62:8 9|30 67:8 10|81 13:9 1|62 21:9 2|58 2:9 3|58 31:9 4|23 37:9 5|73 88:9 6|16 6:9 7|99 71:9 8|98 72:9 9|83 78:9 10|22 33:10 1|51 6:10 2|99 8:10 3|85 6:10 4|32 29:10 5|38 11:10 6|39 68:10 7|31 60:10 8|9 28:10 9|70 45:10 10</relation>
    <relation name="R50" arity="2" nbTuples="100" semantics="soft" defaultCost="infinity">68 98:1 1|61 89:1 2|50 67:1 3|89 55:1 4|36 98:1 5|3 76:1 6|24 93:1 7|17 80:1 8|81 3:1 9|38 29:1 10|24 56:2 1|98 100:2 2|78 98:2 3|61 72:2 4|65 11:2 5|86 29:2 6|77 19:2 7|83 100:2 8|93 78:2 9|38 27:2 10|22 86:3 1|54 46:3 2|68 30:3 3|85 91:3 4|11 71:3 5|5 71:3 6|51 8:3 7|27 50:3 8|56 93:3 9|34 67:3 10|9 81:4 1|54 64:4 2|53 79:4 3|90 50:4 4|97 7:4 5|77 19:4 6|49 64:4 7|21 61:4 8|12 56:4 9|53 45:4 10|2 96:5 1|5 23:5 2|6 5:5 3|18 24:5 4|38 63:5 5|63 10:5 6|6 10:5 7|55 49:5 8|65 88:5 9|31 26:5 10|85 28:6 1|76 48:6 2|9 28:6 3|47 11:6 4|83 28:6 5|96 7:6 6|55 89:6 7|62 7:6 8|57 23:6 9|17 21:6 10|27 41:7 1|2 55:7 2|21 15:7 3|46 89:7 4|47 91:7 5|27 21:7 6|18 23:7 7|39 21:7 8|37 52:7 9|58 55:7 10|98 52:8 1|23 4:8 2|63 12:8 3|89 25:8 4|31 9:8 5|40 82:8 6|33 3:8 7|90 6:8 8|63 79:8 9|31 17:8 10|10 100:9 1|62 97:9 2|91 17:9 3|29 46:9 4|89 23:9 5|19 92:9 6|19 30:9 7|52 55:9 8|44 15:9 9|98 48:9 10|24 31:10 1|10 23:10 2|58 14:10 3|10 9:10 4|45 8:10 5|48 25:10 6|92 45:10 7|5 79:10 8|60 34:10 9|15 88:10 10</relation>
    <relation name="R51" arity="2" nbTuples="100" semantics="soft" defaultCost="infinity">41 4:1 1|8 62:1 2|34 14:1 3|21 20:1 4|97 3:1 5|29 13:1 6|38 41:1 7|11 95:1 8|10 3:1 9|84 57:1 10|78 4:2 1|88 37:2 2|23 54:2 3|60 75:2 4|86 81:2 5|47 31:2 6|16 15:2 7|17 71:2 8|57 5:2 9|11 81:2 10|82 27:3 1|12 57:3 2|35 75:3 3|82 69:3 4|39 60:3 5|81 29:3 6|85 64:3 7|39 92:3 8|22 57:3 9|26 18:3 10|6 52:4 1|54 81:4 2|31 47:4 3|78 41:4 4|57 56:4 5|8 41:4 6|30 4:4 7|45 76:4 8|27 69:4 9|25 41:4 10|99 60:5 1|63 56:5 2|47 12:5 3|53 63:5 4|11 14:5 5|5 35:5 6|31 62:5 7|68 86:5 8|76 95:5 9|21 80:5 10|13 19:6 1|77 54:6 2|69 53:6 3|8 1:6 4|81 6:6 5|38 70:6 6|39 8:6 7|42 2:6 8|59 41:6 9|34 98:6 10|64 73:7 1|11 37:7 2|71 5:7 3|71 78:7 4|10 19:7 5|40 87:7 6|89 2:7 7|69 75:7 8|84 66:7 9|90 4:7 10|58 86:8 1|80 31:8 2|11 16:8 3|73 79:8 4|30 96:8 5|63 82:8 6|75 43:8 7|24 40:8 8|75 34:8 9|71 49:8 10|90 28:9 1|5 72:9 2|41 61:9 3|51 41:9 4|98 98:9 5|52 30:9 6|68 18:9 7|57 6:9 8|11 95:9 9|70 84:9 10|94 74:10 1|33 26:10 2|46 3:10 3|54 8:10 4|11 69:10 5|98 45:10 6|17 95:10 7|82 7:10 8|42 13:10 9|60 69:10 10</relation>
    <relation name="R52" arity="2" nbTuples="100" semantics="soft" defaultCost="infinity">78 83:1 1|5 53:1 2|56 41:1 3|31 86:1 4|42 84:1 5|41 59:1 6|52 45:1 7|19 87:1 8|16 28:1 9|43 19:1 10|56 30:2 1|30 88:2 2|15 85:2 3|88 2:2 4|36 73:2 5|84 88:2 6|66 76:2 7|22 55:2 8|15 71:2 9|56 10:2 10|99 92:3 1|55 78:3 2|37 9:3 3|73 3:3 4|95 44:3 5|78 61:3 6|23 93:3 7|38 22:3 8|29 20:3 9|65 100:3 10|18 17:4 1|66 89:4 2|34 20:4 3|69 33:4 4|14 64:4 5|41 19:4 6|83 75:4 7|29 62:4 8|5 68:4 9|36 61:4 10|39 7:5 1|42 48:5 2|5 74:5 3|65 82:5 4|50 65:5 5|85 6:5 6|35 74:5 7|34 1:5 8|70 35:5 9|64 29:5 10|63 20:6 1|34 43:6 2|36 32:6 3|43 10:6 4|52 29:6 5|86 85:6 6|41 8:6 7|83 61:6 8|49 32:6 9|17 95:6 10|65 33:7 1|73 32:7 2|15 35:7 3|53 95:7 4|78 38:7 5|58 83:7 6|94 94:7 7|34 8:7 8|11 28:7 9|83 68:7 10|53 28:8 1|99 51:8 2|52 1:8 3|8 23:8 4|51 6:8 5|96 95:8 6|35 27:8 7|62 76:8 8|22 93:8 9|12 15:8 10|16 84:9 1|44 19:9 2|73 46:9 3|29 73:9 4|51 42:9 5|98 9:9 6|27 82:9 7|48 29:9 8|23 56:9 9|6 84:9 10|79 70:10 1|39 77:10 2|90 96:10 3|67 17:10 4|32 10:10 5|21 23:10 6|46 29:10 7|90 47:10 8|33 9:10 9|53 81:10 10</relation>
    <relation name="R53" arity="2" nbTuples="100" semantics="soft" defaultCost="infinity">5 39:1 1|95 50:1 2|32 65:1 3|14 46:1 4|74 40:1 5|88 44:1 6|20 13:1 7|99 59:1 8|59 20:1 9|88 41:1 10|34 97:2 1|43 82:2 2|18 25:2 3|99 92:2 4|33 82:2 5|73 52:2 6|67 68:2 7|49 85:2 8|76 9:2 9|33 77:2 10|89 19:3 1|66 96:3 2|53 49:3 3|38 86:3 4|17 23:3 5|39 93:3 6|65 35:3 7|53 58:3 8|81 36:3 9|86 54:3 10|45 53:4 1|5 86:4 2|38 85:4 3|46 50:4 4|59 28:4 5|62 59:4 6|34 89:4 7|40 91:4 8|43 51:4 9|55 47:4 10|60 6:5 1|92 45:5 2|57 13:5 3|13 43:5 4|5 79:5 5|93 85:5 6|59 40:5 7|42 98:5 8|12 1:5 9|44 7:5 10|40 71:6 1|69 31:6 2|2 29:6 3|24 33:6 4|67 2:6 5|31 23:6 6|9 8:6 7|64 3:6 8|18 84:6 9|77 16:6 10|44 89:7 1|18 97:7 2|23 64:7 3|21 77:7 4|89 55:7 5|65 57:7 6|28 98:7 7|53 100:7 8|78 80:7 9|89 98:7 10|57 82:8 1|4 56:8 2|29 91:8 3|10 23:8 4|36 63:8 5|25 10:8 6|17 14:8 7|71 90:8 8|98 41:8 9|8 68:8 10|14 11:9 1|6 78:9 2|94 80:9 3|86 31:9 4|40 49:9 5|33 75:9 6|74 74:9 7|70 49:9 8|85 52:9 9|54 70:9 10|3 33:10 1|11 22:10 2|12 27:10 3|63 9:10 4|44 3:10 5|6 85:10 6|39 81:10 7|82 86:10 8|18 25:10 9|79 59:10 10</relation>
    <relation name="R54" arity="2" nbTuples="100" semantics="soft" defaultCost="infinity">69 39:1 1|79 37:1 2|5 96:1 3|2 82:1 4|13 54:1 5|41 81:1 6|73 89:1 7|51 39:1 8|18 73:1 9|8 26:1 10|31 42:2 1|96 39:2 2|11 71:2 3|85 20:2 4|48 26:2 5|73 32:2 6|1 100:2 7|91 30:2 8|86 56:2 9|100 64:2 10|22 92:3 1|10 77:3 2|40 97:3 3|21 88:3 4|82 30:3 5|59 44:3 6|72 81:3 7|94 1:3 8|81 59:3 9|79 57:3 10|95 45:4 1|63 78:4 2|91 11:4 3|25 95:4 4|46 38:4 5|67 99:4 6|17 74:4 7|2 74:4 8|36 83:4 9|88 15:4 10|91 3:5 1|64 25:5 2|80 67:5 3|37 85:5 4|47 86:5 5|9 45:5 6|48 3:5 7|31 88:5 8|8 85:5 9|96 7:5 10|81 8:6 1|6 86:6 2|55 31:6 3|78 44:6 4|65 50:6 5|69 87:6 6|76 43:6 7|53 51:6 8|58 89:6 9|98 54:6 10|15 83:7 1|45 70:7 2|14 17:7 3|20 38:7 4|53 93:7 5|70 48:7 6|52 43:7 7|40 38:7 8|10 57:7 9|78 82:7 10|55 12:8 1|6 22:8 2|46 83:8 3|40 1:8 4|4 29:8 5|17 57:8 6|83 20:8 7|40 38:8 8|83 40:8 9|23 23:8 10|6 24:9 1|95 96:9 2|2 92:9 3|68 28:9 4|85 62:9 5|96 8:9 6|32 59:9 7|73 38:9 8|41 9:9 9|60 57:9 10|48 24:10 1|66 86:10 2|59 72:10 3|26 89:10 4|23 47:10 5|3 27:10 6|91 59:10 7|33 44:10 8|12 57:10 9|32 62:10 10</relation>
    <relation name="R55" arity="2" nbTuples="100" semantics="soft" defaultCost="infinity">26 65:1 1|78 91:1 2|30 47:1 3|6 31:1 4|19 51:1 5|27 35:1 6|10 65:1 7|33 59:1 8|95 26:1 9|24 33:1 10|88 27:2 1|31 12:2 2|72 78:2 3|42 45:2 4|63 98:2 5|18 75:2 6|80 99:2 7|54 99:2 8|13 9:2 9|55 78:2 10|55 95:3 1|13 40:3 2|83 17:3 3|34 31:3 4|49 96:3 5|83 13:3 6|67 17:3 7|59 28:3 8|72 88:3 9|65 78:3 10|39 69:4 1|80 49:4 2|66 47:4 3|86 71:4 4|33 95:4 5|69 67:4 6|79 32:4 7|60 49:4 8|48 60:4 9|47 26:4 10|76 74:5 1|47 91:5 2|43 45:5 3|6 60:5 4|14 78:5 5|51 42:5 6|49 71:5 7|87 64:5 8|77 5:5 9|45 19:5 10|5 33:6 1|95 45:6 2|29 19:6 3|13 12:6 4|2 63:6 5|76 97:6 6|38 5:6 7|41 59:6 8|88 13:6 9|82 88:6 10|96 94:7 1|1 73:7 2|70 37:7 3|99 66:7 4|4 62:7 5|13 51:7 6|11 22:7 7|13 98:7 8|30 70:7 9|74 87:7 10|22 76:8 1|36 6:8 2|43 79:8 3|87 78:8 4|79 93:8 5|24 79:8 6|76 51:8 7|42 89:8 8|23 39:8 9|63 64:8 10|87 18:9 1|13 20:9 2|31 39:9 3|87 52:9 4|8 78:9 5|89 94:9 6|47 49:9 7|62 38:9 8|7 59:9 9|44 37:9 10|34 54:10 1|68 3:10 2|1 53:10 3|16 55:10 4|69 19:10 5|38 50:10 6|89 10:10 7|55 100:10 8|90 84:10 9|45 4:10 10</relation>
    <relation name="R56" arity="2" nbTuples="100" semantics="soft" defaultCost="infinity">13 51:1 1|54 93:1 2|88 80:1 3|48 31:1 4|41 26:1 5|69 44:1 6|83 15:1 7|37 68:1 8|40 54:1 9|4 79:1 10|28 46:2 1|42 48:2 2|97 82:2 3|16 83:2 4|43 37:2 5|87 69:2 6|80 80:2 7|47 94:2 8|64 81:2 9|6 37:2 10|63 54:3 1|8 33:3 2|55 18:3 3|63 92:3 4|64 31:3 5|73 31:3 6|31 99:3 7|28 84:3 8|48 61:3 9|41 4:3 10|75 53:4 1|11 61:4 2|9 32:4 3|88 86:4 4|59 73:4 5|54 4:4 6|39 5:4 7|12 3:4 8|97 31:4 9|25 87:4 10|30 95:5 1|42 82:5 2|87 74:5 3|80 78:5 4|74 74:5 5|70 94:5 6|28 70:5 7|71 96:5 8|72 66:5 9|22 89:5 10|8 10:6 1|24 83:6 2|43 52:6 3|73 80:6 4|11 73:6 5|21 78:6 6|6 12:6 7|81 73:6 8|85 14:6 9|39 74:6 10|87 80:7 1|89 46:7 2|56 50:7 3|53 17:7 4|43 74:7 5|24 40:7 6|6 18:7 7|2 68:7 8|42 30:7 9|91 6:7 10|23 63:8 1|54 40:8 2|13 65:8 3|30 12:8 4|10 72:8 5|49 78:8 6|67 31:8 7|6 24:8 8|6 40:8 9|85 47:8 10|58 46:9 1|35 96:9 2|44 67:9 3|84 47:9 4|15 6:9 5|59 44:9 6|73 1:9 7|56 64:9 8|94 27:9 9|45 88:9 10|97 86:10 1|32 33:10 2|98 59:10 3|57 80:10 4|13 65:10 5|61 69:10 6|89 63:10 7|18 64:10 8|65 66:10 9|68 92:10 10</relation>
    <relation name="R57" arity="2" nbTuples="100" semantics="soft" defaultCost="infinity">87 76:1 1|82 23:1 2|28 64:1 3|24 48:1 4|6 68:1 5|67 15:1 6|95 90:1 7|88 15:1 8|10 81:1 9|25 8:1 10|37 37:2 1|1 25:2 2|60 17:2 3|42 58:2 4|53 82:2 5|60 63:2 6|89 91:2 7|14 94:2 8|28 33:2 9|93 12:2 10|43 82:3 1|21 100:3 2|73 45:3 3|14 52:3 4|60 41:3 5|98 14:3 6|13 94:3 7|26 44:3 8|69 45:3 9|90 78:3 10|38 87:4 1|12 44:4 2|50 2:4 3|21 21:4 4|45 45:4 5|25 34:4 6|76 44:4 7|31 40:4 8|33 98:4 9|57 75:4 10|28 66:5 1|45 19:5 2|26 65:5 3|66 99:5 4|53 1:5 5|90 17:5 6|33 21:5 7|83 2:5 8|9 32:5 9|72 88:5 10|79 69:6 1|25 20:6 2|24 85:6 3|69 32:6 4|63 62:6 5|85 83:6 6|43 52:6 7|14 83:6 8|19 59:6 9|90 76:6 10|60 47:7 1|77 91:7 2|94 96:7 3|27 70:7 4|49 79:7 5|54 41:7 6|74 5:7 7|88 93:7 8|45 100:7 9|25 22:7 10|8 23:8 1|89 44:8 2|35 76:8 3|62 52:8 4|18 76:8 5|60 85:8 6|64 67:8 7|71 94:8 8|2 8:8 9|100 56:8 10|64 31:9 1|6 45:9 2|53 11:9 3|61 4:9 4|59 74:9 5|3 74:9 6|63 74:9 7|1 14:9 8|9 27:9 9|6 33:9 10|89 44:10 1|7 81:10 2|93 12:10 3|87 80:10 4|76 85:10 5|98 75:10 6|45 21:10 7|90 75:10 8|90 56:10 9|40 77:10 10</relation>
    <relation name="R58" arity="2" nbTuples="100" semantics="soft" defaultCost="infinity">89 39:1 1|39 59:1 2|3 71:1 3|46 84:1 4|43 73:1 5|97 96:1 6|11 89:1 7|44 22:1 8|82 62:1 9|70 66:1 10|3 55:2 1|20 12:2 2|91 94:2 3|76 26:2 4|97 91:2 5|83 71:2 6|32 49:2 7|49 73:2 8|19 14:2 9|17 50:2 10|17 39:3 1|28 95:3 2|83 17:3 3|88 40:3 4|60 23:3 5|49 67:3 6|1 43:3 7|50 99:3 8|47 10:3 9|57 48:3 10|43 56:4 1|57 69:4 2|49 87:4 3|98 86:4 4|2 57:4 5|69 10:4 6|60 22:4 7|53 18:4 8|52 28:4 9|19 51:4 10|54 37:5 1|23 46:5 2|4 90:5 3|71 30:5 4|71 63:5 5|88 12:5 6|90 99:5 7|100 98:5 8|88 94:5 9|96 2:5 10|29 37:6 1|46 88:6 2|26 24:6 3|44 63:6 4|63 59:6 5|57 75:6 6|17 31:6 7|68 99:6 8|68 94:6 9|2 92:6 10|16 28:7 1|51 93:7 2|63 32:7 3|17 63:7 4|25 21:7 5|17 59:7 6|94 34:7 7|31 73:7 8|96 16:7 9|65 36:7 10|43 42:8 1|72 94:8 2|91 76:8 3|69 59:8 4|6 85:8 5|55 24:8 6|43 39:8 7|44 82:8 8|39 6:8 9|96 16:8 10|36 10:9 1|46 43:9 2|47 50:9 3|13 98:9 4|99 16:9 5|75 75:9 6|98 96:9 7|7 26:9 8|84 86:9 9|80 25:9 10|52 18:10 1|24 100:10 2|63 81:10 3|94 27:10 4|61 12:10 5|51 42:10 6|87 97:10 7|51 31:10 8|74 20:10 9|93 32:10 10</relation>
    <relation name="R59" arity="2" nbTuples="100" semantics="soft" defaultCost="infinity">66 6:1 1|54 100:1 2|45 37:1 3|37 30:1 4|74 26:1 5|3 22:1 6|40 88:1 7|96 38:1 8|96 16:1 9|96 90:1 10|83 3:2 1|88 79:2 2|56 41:2 3|73 62:2 4|86 41:2 5|3 100:2 6|4 66:2 7|56 88:2 8|64 22:2 9|48 31:2 10|49 63:3 1|1 74:3 2|17 81:3 3|85 35:3 4|59 29:3 5|81 37:3 6|32 50:3 7|99 54:3 8|73 78:3 9|53 28:3 10|49 28:4 1|56 35:4 2|93 31:4 3|83 69:4 4|78 6:4 5|41 74:4 6|53 22:4 7|27 20:4 8|76 42:4 9|96 23:4 10|80 3:5 1|99 45:5 2|100 17:5 3|78 49:5 4|95 1:5 5|72 91:5 6|22 2:5 7|18 42:5 8|17 80:5 9|89 57:5 10|53 33:6 1|64 2:6 2|75 89:6 3|85 33:6 4|14 67:6 5|9 57:6 6|35 14:6 7|39 48:6 8|61 58:6 9|63 93:6 10|94 63:7 1|25 29:7 2|37 90:7 3|11 99:7 4|9 43:7 5|6 92:7 6|28 51:7 7|63 56:7 8|51 17:7 9|8 86:7 10|20 24:8 1|89 18:8 2|7 57:8 3|65 88:8 4|8 47:8 5|4 73:8 6|78 6:8 7|13 3:8 8|94 64:8 9|30 77:8 10|28 38:9 1|95 17:9 2|70 48:9 3|64 6:9 4|97 75:9 5|72 26:9 6|83 98:9 7|27 53:9 8|82 90:9 9|78 10:9 10|23 28:10 1|56 76:10 2|36 16:10 3|69 46:10 4|77 91:10 5|98 85:10 6|61 34:10 7|24 80:10 8|47 17:10 9|81 99:10 10</relation>
    <relation name="R60" arity="2" nbTuples="100" semantics="soft" defaultCost="infinity">67 10:1 1|24 80:1 2|25 63:1 3|93 27:1 4|52 9:1 5|12 69:1 6|66 91:1 7|95 57:1 8|6 99:1 9|95 90:1 10|11 21:2 1|33 44:2 2|42 29:2 3|68 54:2 4|38 43:2 5|38 41:2 6|31 40:2 7|45 90:2 8|61 71:2 9|31 13:2 10|60 46:3 1|42 70:3 2|90 69:3 3|62 22:3 4|67 90:3 5|42 98:3 6|25 91:3 7|53 78:3 8|12 68:3 9|36 90:3 10|57 18:4 1|31 95:4 2|83 73:4 3|26 64:4 4|86 77:4 5|62 96:4 6|58 91:4 7|25 27:4 8|81 70:4 9|26 50:4 10|61 78:5 1|98 43:5 2|53 58:5 3|96 42:5 4|83 75:5 5|25 89:5 6|6 77:5 7|6 14:5 8|73 43:5 9|82 57:5 10|80 81:6 1|27 9:6 2|98 40:6 3|64 53:6 4|28 25:6 5|83 27:6 6|34 61:6 7|11 92:6 8|59 57:6 9|67 63:6 10|46 10:7 1|94 2:7 2|54 65:7 3|59 86:7 4|61 81:7 5|82 81:7 6|48 96:7 7|42 92:7 8|41 67:7 9|100 69:7 10|8 62:8 1|66 17:8 2|7 26:8 3|36 30:8 4|76 81:8 5|16 13:8 6|95 60:8 7|65 53:8 8|43 20:8 9|73 20:8 10|3 5:9 1|8 28:9 2|74 47:9 3|88 74:9 4|96 23:9 5|21 41:9 6|6 11:9 7|94 46:9 8|70 51:9 9|2 99:9 10|85 91:10 1|33 6:10 2|71 47:10 3|54 93:10 4|11 93:10 5|68 41:10 6|51 38:10 7|37 35:10 8|8 89:10 9|20 82:10 10</relation>
    <relation name="R61" arity="2" nbTuples="100" semantics="soft" defaultCost="infinity">87 59:1 1|6 45:1 2|55 27:1 3|36 22:1 4|99 37:1 5|12 72:1 6|11 45:1 7|73 18:1 8|47 61:1 9|18 68:1 10|49 80:2 1|84 22:2 2|90 46:2 3|49 55:2 4|78 48:2 5|6 77:2 6|31 71:2 7|84 48:2 8|97 39:2 9|100 69:2 10|99 58:3 1|57 37:3 2|39 58:3 3|4 31:3 4|20 24:3 5|34 22:3 6|79 91:3 7|81 33:3 8|91 7:3 9|62 68:3 10|19 97:4 1|82 10:4 2|62 76:4 3|29 28:4 4|84 32:4 5|58 100:4 6|77 45:4 7|69 23:4 8|71 81:4 9|81 11:4 10|38 72:5 1|99 21:5 2|55 35:5 3|75 23:5 4|93 4:5 5|87 13:5 6|37 44:5 7|47 5:5 8|58 8:5 9|71 1:5 10|81 43:6 1|82 100:6 2|33 86:6 3|85 41:6 4|88 10:6 5|45 96:6 6|54 67:6 7|59 1:6 8|93 32:6 9|86 19:6 10|10 38:7 1|12 39:7 2|90 57:7 3|63 74:7 4|12 42:7 5|35 92:7 6|17 87:7 7|13 42:7 8|78 56:7 9|45 49:7 10|53 22:8 1|43 24:8 2|96 33:8 3|60 45:8 4|25 55:8 5|25 53:8 6|64 71:8 7|9 88:8 8|3 6:8 9|2 40:8 10|14 39:9 1|4 15:9 2|46 10:9 3|55 33:9 4|80 71:9 5|14 49:9 6|34 22:9 7|84 75:9 8|70 13:9 9|22 79:9 10|74 93:10 1|93 16:10 2|37 94:10 3|71 99:10 4|94 33:10 5|100 7:10 6|66 22:10 7|13 90:10 8|37 65:10 9|90 69:10 10</relation>
    <relation name="R62" arity="2" nbTuples="100" semantics="soft" defaultCost="infinity">33 67:1 1|24 3:1 2|43 36:1 3|2 43:1 4|84 60:1 5|45 98:1 6|62 37:1 7|13 38:1 8|55 15:1 9|63 44:1 10|41 46:2 1|44 35:2 2|20 74:2 3|58 75:2 4|95 10:2 5|21 33:2 6|47 7:2 7|48 76:2 8|18 12:2 9|67 33:2 10|99 41:3 1|32 15:3 2|32 94:3 3|86 83:3 4|95 81:3 5|13 74:3 6|65 41:3 7|85 53:3 8|39 56:3 9|37 33:3 10|94 37:4 1|40 9:4 2|73 4:4 3|92 6:4 4|13 53:4 5|96 82:4 6|2 74:4 7|43 37:4 8|8 28:4 9|68 84:4 10|14 12:5 1|12 9:5 2|35 43:5 3|75 93:5 4|86 60:5 5|16 12:5 6|48 20:5 7|20 15:5 8|41 80:5 9|17 93:5 10|24 75:6 1|11 6:6 2|10 92:6 3|70 62:6 4|68 19:6 5|77 93:6 6|10 76:6 7|53 37:6 8|7 80:6 9|22 47:6 10|37 79:7 1|13 66:7 2|1 94:7 3|32 78:7 4|32 44:7 5|85 22:7 6|32 89:7 7|8 67:7 8|91 24:7 9|40 2:7 10|51 55:8 1|22 55:8 2|97 72:8 3|84 50:8 4|84 73:8 5|85 49:8 6|14 6:8 7|21 81:8 8|43 53:8 9|85 16:8 10|72 92:9 1|30 4:9 2|80 8:9 3|57 76:9 4|15 7:9 5|41 38:9 6|80 44:9 7|58 17:9 8|15 55:9 9|96 93:9 10|95 58:10 1|76 90:10 2|56 56:10 3|36 47:10 4|48 78:10 5|100 59:10 6|49 44:10 7|49 41:10 8|65 79:10 9|25 9:10 10</relation>
    <relation name="R63" arity="2" nbTuples="100" semantics="soft" defaultCost="infinity">33 21:1 1|73 89:1 2|23 53:1 3|66 48:1 4|62 69:1 5|27 52:1 6|12 33:1 7|2 43:1 8|99 14:1 9|30 39:1 10|42 88:2 1|94 81:2 2|59 89:2 3|30 26:2 4|62 40:2 5|24 55:2 6|71 48:2 7|26 13:2 8|63 70:2 9|55 99:2 10|48 20:3 1|96 53:3 2|77 23:3 3|25 30:3 4|91 7:3 5|38 28:3 6|94 14:3 7|4 75:3 8|73 71:3 9|89 53:3 10|73 2:4 1|86 87:4 2|60 61:4 3|81 30:4 4|8 94:4 5|98 74:4 6|78 66:4 7|62 96:4 8|67 77:4 9|47 99:4 10|32 4:5 1|70 24:5 2|31 99:5 3|24 35:5 4|31 90:5 5|46 67:5 6|96 57:5 7|59 58:5 8|84 30:5 9|38 76:5 10|14 47:6 1|81 35:6 2|59 30:6 3|5 11:6 4|76 87:6 5|19 39:6 6|34 35:6 7|50 29:6 8|78 29:6 9|76 74:6 10|62 30:7 1|20 27:7 2|24 10:7 3|35 22:7 4|53 59:7 5|63 72:7 6|43 14:7 7|83 32:7 8|29 46:7 9|37 37:7 10|26 35:8 1|83 6:8 2|8 44:8 3|84 32:8 4|26 78:8 5|2 63:8 6|29 16:8 7|46 3:8 8|65 35:8 9|93 81:8 10|8 46:9 1|72 24:9 2|35 3:9 3|87 51:9 4|14 25:9 5|29 27:9 6|98 58:9 7|27 91:9 8|80 55:9 9|45 16:9 10|20 89:10 1|79 100:10 2|93 90:10 3|26 90:10 4|91 58:10 5|78 57:10 6|43 70:10 7|26 53:10 8|20 40:10 9|1 94:10 10</relation>
    <relation name="R64" arity="2" nbTuples="100" semantics="soft" defaultCost="infinity">12 41:1 1|77 80:1 2|97 47:1 3|74 94:1 4|24 78:1 5|91 97:1 6|75 69:1 7|62 91:1 8|12 18:1 9|92 56:1 10|7 64:2 1|95 84:2 2|56 98:2 3|61 34:2 4|36 73:2 5|19 81:2 6|94 57:2 7|79 98:2 8|31 64:2 9|93 41:2 10|28 23:3 1|99 84:3 2|21 22:3 3|54 76:3 4|57 14:3 5|8 4:3 6|54 30:3 7|34 35:3 8|21 23:3 9|40 82:3 10|90 21:4 1|100 77:4 2|43 57:4 3|43 63:4 4|24 89:4 5|34 12:4 6|82 54:4 7|35 68:4 8|62 92:4 9|94 61:4 10|58 1:5 1|89 73:5 2|22 78:5 3|21 64:5 4|95 23:5 5|27 42:5 6|35 26:5 7|70 45:5 8|2 19:5 9|24 45:5 10|49 88:6 1|90 2:6 2|88 60:6 3|39 31:6 4|71 47:6 5|78 83:6 6|70 85:6 7|42 47:6 8|6 65:6 9|87 78:6 10|35 47:7 1|92 18:7 2|70 54:7 3|54 24:7 4|62 3:7 5|77 31:7 6|88 4:7 7|82 6:7 8|98 52:7 9|40 86:7 10|6 74:8 1|100 7:8 2|68 60:8 3|42 5:8 4|71 82:8 5|71 35:8 6|55 24:8 7|35 21:8 8|69 95:8 9|30 29:8 10|63 70:9 1|45 83:9 2|16 86:9 3|70 24:9 4|78 87:9 5|98 36:9 6|49 6:9 7|17 33:9 8|69 38:9 9|25 85:9 10|55 91:10 1|40 63:10 2|96 99:10 3|38 45:10 4|38 13:10 5|9 80:10 6|32 20:10 7|63 16:10 8|11 25:10 9|93 98:10 10</relation>
    <relation name="R65" arity="2" nbTuples="100" semantics="soft" defaultCost="infinity">97 13:1 1|64 63:1 2|72 74:1 3|46 40:1 4|69 1:1 5|9 82:1 6|86 82:1 7|41 7:1 8|29 94:1 9|44 62:1 10|88 1:2 1|41 58:2 2|31 64:2 3|90 4:2 4|88 27:2 5|22 70:2 6|34 46:2 7|70 39:2 8|27 84:2 9|76 50:2 10|21 84:3 1|36 58:3 2|30 50:3 3|70 1:3 4|79 92:3 5|57 52:3 6|43 77:3 7|43 74:3 8|45 9:3 9|74 12:3 10|59 7:4 1|55 65:4 2|22 64:4 3|48 62:4 4|65 14:4 5|14 20:4 6|18 73:4 7|50 94:4 8|65 10:4 9|75 63:4 10|76 47:5 1|66 47:5 2|64 88:5 3|54 81:5 4|87 81:5 5|24 52:5 6|17 10:5 7|20 100:5 8|7 33:5 9|61 19:5 10|73 45:6 1|53 51:6 2|22 40:6 3|84 52:6 4|77 23:6 5|77 17:6 6|29 23:6 7|3 11:6 8|6 58:6 9|16 93:6 10|25 60:7 1|29 60:7 2|45 53:7 3|17 16:7 4|35 50:7 5|74 72:7 6|40 7:7 7|60 35:7 8|2 93:7 9|86 69:7 10|81 56:8 1|19 38:8 2|26 47:8 3|12 32:8 4|93 43:8 5|76 44:8 6|47 52:8 7|84 5:8 8|53 99:8 9|77 40:8 10|70 23:9 1|41 71:9 2|53 58:9 3|96 17:9 4|3 58:9 5|62 79:9 6|69 64:9 7|41 25:9 8|62 2:9 9|59 55:9 10|22 28:10 1|20 61:10 2|31 77:10 3|47 19:10 4|33 45:10 5|47 67:10 6|22 61:10 7|17 88:10 8|4 83:10 9|58 84:10 10</relation>
    <relation name="R66" arity="2" nbTuples="100" semantics="soft" defaultCost="infinity">44 79:1 1|48 50:1 2|82 94:1 3|76 95:1 4|83 32:1 5|50 23:1 6|95 32:1 7|25 70:1 8|63 87:1 9|29 50:1 10|49 50:2 1|3 69:2 2|20 3:2 3|100 84:2 4|38 21:2 5|49 80:2 6|32 51:2 7|2 56:2 8|7 23:2 9|75 8:2 10|69 80:3 1|89 57:3 2|66 51:3 3|39 21:3 4|58 8:3 5|94 47:3 6|41 70:3 7|83 26:3 8|91 59:3 9|94 89:3 10|14 17:4 1|64 48:4 2|8 72:4 3|30 72:4 4|98 9:4 5|56 8:4 6|26 47:4 7|54 53:4 8|23 21:4 9|87 39:4 10|25 6:5 1|98 62:5 2|63 36:5 3|51 90:5 4|81 92:5 5|98 21:5 6|1 95:5 7|13 93:5 8|15 23:5 9|27 84:5 10|22 78:6 1|75 97:6 2|18 76:6 3|95 6:6 4|92 5:6 5|98 6:6 6|42 76:6 7|43 80:6 8|42 46:6 9|84 65:6 10|83 7:7 1|22 16:7 2|88 62:7 3|60 73:7 4|95 71:7 5|46 43:7 6|36 28:7 7|28 32:7 8|14 67:7 9|64 62:7 10|61 9:8 1|63 61:8 2|67 64:8 3|61 80:8 4|61 81:8 5|77 15:8 6|7 77:8 7|23 94:8 8|28 29:8 9|93 13:8 10|3 97:9 1|2 22:9 2|79 62:9 3|74 46:9 4|61 7:9 5|64 88:9 6|38 16:9 7|13 25:9 8|65 2:9 9|23 9:9 10|69 55:10 1|86 1:10 2|66 95:10 3|70 48:10 4|2 69:10 5|13 46:10 6|55 53:10 7|80 20:10 8|95 45:10 9|80 91:10 10</relation>
    <relation name="R67" arity="2" nbTuples="100" semantics="soft" defaultCost="infinity">88 32:1 1|30 75:1 2|28 55:1 3|26 58:1 4|67 81:1 5|70 91:1 6|18 81:1 7|87 37:1 8|87 38:1 9|37 47:1 10|12 88:2 1|54 78:2 2|94 40:2 3|91 70:2 4|81 88:2 5|99 13:2 6|30 13:2 7|26 61:2 8|32 83:2 9|52 35:2 10|53 37:3 1|74 57:3 2|19 68:3 3|57 75:3 4|48 74:3 5|12 84:3 6|95 25:3 7|24 76:3 8|84 9:3 9|37 89:3 10|58 52:4 1|65 47:4 2|76 66:4 3|73 79:4 4|83 5:4 5|74 44:4 6|53 70:4 7|16 2:4 8|28 38:4 9|93 11:4 10|43 75:5 1|37 29:5 2|63 81:5 3|74 84:5 4|31 95:5 5|8 43:5 6|69 82:5 7|19 38:5 8|47 89:5 9|4 35:5 10|91 6:6 1|83 21:6 2|84 87:6 3|99 61:6 4|55 74:6 5|44 25:6 6|70 76:6 7|77 20:6 8|73 70:6 9|86 66:6 10|27 68:7 1|2 41:7 2|1 65:7 3|56 86:7 4|94 16:7 5|34 2:7 6|28 20:7 7|83 97:7 8|3 64:7 9|78 21:7 10|99 85:8 1|69 33:8 2|41 37:8 3|2 74:8 4|10 92:8 5|95 66:8 6|16 10:8 7|70 52:8 8|30 9:8 9|100 18:8 10|23 10:9 1|69 50:9 2|26 16:9 3|25 77:9 4|89 43:9 5|18 45:9 6|7 7:9 7|30 72:9 8|19 49:9 9|7 24:9 10|11 36:10 1|31 99:10 2|88 24:10 3|89 51:10 4|95 53:10 5|2 88:10 6|49 69:10 7|27 91:10 8|9 8:10 9|57 43:10 10</relation>
    <relation name="R68" arity="2" nbTuples="100" semantics="soft" defaultCost="infinity">51 45:1 1|80 34:1 2|60 16:1 3|98 14:1 4|86 51:1 5|48 80:1 6|1 5:1 7|81 71:1 8|1 61:1 9|51 82:1 10|95 99:2 1|61 91:2 2|64 62:2 3|94 55:2 4|44 100:2 5|8 80:2 6|56 11:2 7|22 2:2 8|80 76:2 9|90 92:2 10|23 82:3 1|7 18:3 2|59 67:3 3|88 11:3 4|22 69:3 5|93 56:3 6|10 67:3 7|78 13:3 8|44 89:3 9|96 89:3 10|21 46:4 1|87 30:4 2|89 72:4 3|41 85:4 4|65 10:4 5|30 64:4 6|30 50:4 7|83 87:4 8|9 32:4 9|65 42:4 10|99 82:5 1|34 67:5 2|47 79:5 3|23 6:5 4|71 67:5 5|4 82:5 6|54 35:5 7|19 69:5 8|31 36:5 9|23 70:5 10|52 92:6 1|37 95:6 2|58 33:6 3|1 53:6 4|39 51:6 5|35 68:6 6|50 16:6 7|49 35:6 8|16 66:6 9|38 75:6 10|82 40:7 1|61 15:7 2|10 11:7 3|97 10:7 4|69 9:7 5|31 52:7 6|95 66:7 7|33 66:7 8|75 99:7 9|57 54:7 10|35 44:8 1|5 92:8 2|86 99:8 3|65 74:8 4|20 99:8 5|62 9:8 6|46 13:8 7|32 32:8 8|65 8:8 9|61 27:8 10|24 33:9 1|9 13:9 2|81 95:9 3|81 7:9 4|51 57:9 5|80 92:9 6|54 47:9 7|52 51:9 8|52 28:9 9|79 84:9 10|86 47:10 1|73 19:10 2|63 16:10 3|80 41:10 4|78 11:10 5|4 12:10 6|9 54:10 7|21 27:10 8|59 26:10 9|46 55:10 10</relation>
    <relation name="R69" arity="2" nbTuples="100" semantics="soft" defaultCost="infinity">74 27:1 1|19 39:1 2|9 95:1 3|41 84:1 4|1 47:1 5|6 73:1 6|4 59:1 7|67 17:1 8|92 82:1 9|70 43:1 10|95 51:2 1|2 51:2 2|10 13:2 3|99 94:2 4|5 86:2 5|79 42:2 6|83 37:2 7|60 80:2 8|89 15:2 9|71 24:2 10|78 50:3 1|47 95:3 2|4 72:3 3|55 3:3 4|97 68:3 5|94 72:3 6|82 9:3 7|67 26:3 8|93 64:3 9|38 91:3 10|2 4:4 1|32 97:4 2|36 49:4 3|65 73:4 4|96 56:4 5|39 9:4 6|51 10:4 7|87 23:4 8|48 40:4 9|87 96:4 10|22 78:5 1|24 77:5 2|71 65:5 3|29 41:5 4|34 14:5 5|93 58:5 6|50 50:5 7|91 86:5 8|92 7:5 9|34 32:5 10|13 40:6 1|34 23:6 2|46 33:6 3|14 37:6 4|60 96:6 5|100 72:6 6|96 34:6 7|86 18:6 8|43 52:6 9|40 77:6 10|76 89:7 1|19 97:7 2|3 13:7 3|35 66:7 4|28 4:7 5|97 43:7 6|96 36:7 7|53 63:7 8|17 40:7 9|62 45:7 10|64 30:8 1|90 41:8 2|53 55:8 3|66 93:8 4|30 51:8 5|3 68:8 6|11 28:8 7|26 8:8 8|26 88:8 9|29 72:8 10|74 85:9 1|24 1:9 2|85 64:9 3|44 26:9 4|46 65:9 5|88 29:9 6|62 98:9 7|15 40:9 8|86 67:9 9|31 82:9 10|44 1:10 1|28 4:10 2|85 95:10 3|62 43:10 4|81 99:10 5|27 23:10 6|78 71:10 7|70 69:10 8|50 17:10 9|74 26:10 10</relation>
    <relation name="R70" arity="2" nbTuples="100" semantics="soft" defaultCost="infinity">52 89:1 1|59 4:1 2|28 54:1 3|12 53:1 4|19 44:1 5|87 27:1 6|28 37:1 7|11 58:1 8|32 25:1 9|22 85:1 10|35 43:2 1|14 58:2 2|90 100:2 3|34 67:2 4|54 14:2 5|19 33:2 6|45 94:2 7|80 22:2 8|32 5:2 9|51 64:2 10|7 60:3 1|51 29:3 2|36 56:3 3|38 39:3 4|27 91:3 5|80 54:3 6|98 61:3 7|64 93:3 8|79 6:3 9|51 81:3 10|43 76:4 1|82 40:4 2|87 39:4 3|35 83:4 4|85 98:4 5|9 18:4 6|65 83:4 7|52 71:4 8|37 4:4 9|17 69:4 10|69 90:5 1|48 40:5 2|76 30:5 3|28 6:5 4|67 16:5 5|5 3:5 6|64 26:5 7|40 49:5 8|89 64:5 9|57 79:5 10|12 21:6 1|62 26:6 2|14 78:6 3|64 69:6 4|41 88:6 5|31 85:6 6|86 64:6 7|55 58:6 8|61 85:6 9|41 45:6 10|92 69:7 1|68 94:7 2|4 17:7 3|4 88:7 4|33 25:7 5|27 64:7 6|51 42:7 7|16 82:7 8|58 46:7 9|50 47:7 10|53 17:8 1|19 68:8 2|71 42:8 3|63 23:8 4|41 62:8 5|65 61:8 6|100 67:8 7|65 65:8 8|56 79:8 9|14 54:8 10|7 38:9 1|92 45:9 2|69 59:9 3|50 10:9 4|84 83:9 5|44 35:9 6|52 63:9 7|80 93:9 8|30 2:9 9|90 64:9 10|28 69:10 1|42 68:10 2|49 47:10 3|63 94:10 4|11 99:10 5|60 71:10 6|85 67:10 7|9 4:10 8|16 86:10 9|94 35:10 10</relation>
    <relation name="R71" arity="2" nbTuples="100" semantics="soft" defaultCost="infinity">86 67:1 1|49 92:1 2|95 52:1 3|1 9:1 4|74 67:1 5|76 49:1 6|24 80:1 7|87 26:1 8|57 78:1 9|86 61:1 10|73 18:2 1|18 87:2 2|12 24:2 3|19 35:2 4|93 63:2 5|24 78:2 6|16 65:2 7|68 58:2 8|41 75:2 9|16 41:2 10|14 20:3 1|62 42:3 2|5 53:3 3|95 50:3 4|56 87:3 5|51 10:3 6|97 62:3 7|22 85:3 8|27 98:3 9|41 17:3 10|50 79:4 1|88 81:4 2|59 71:4 3|50 28:4 4|11 26:4 5|82 14:4 6|1 45:4 7|97 85:4 8|25 79:4 9|77 44:4 10|83 1:5 1|35 35:5 2|60 86:5 3|56 23:5 4|6 10:5 5|89 5:5 6|7 41:5 7|51 50:5 8|35 67:5 9|72 49:5 10|59 68:6 1|86 11:6 2|79 95:6 3|75 1:6 4|56 46:6 5|23 58:6 6|94 24:6 7|64 92:6 8|47 57:6 9|67 2:6 10|31 91:7 1|24 47:7 2|1 45:7 3|75 27:7 4|19 4:7 5|37 48:7 6|80 21:7 7|75 47:7 8|67 80:7 9|89 26:7 10|47 38:8 1|89 74:8 2|99 35:8 3|26 40:8 4|70 50:8 5|12 51:8 6|82 86:8 7|18 32:8 8|62 91:8 9|10 84:8 10|97 17:9 1|4 75:9 2|38 71:9 3|7 71:9 4|63 89:9 5|16 63:9 6|3 53:9 7|2 12:9 8|27 7:9 9|11 94:9 10|7 74:10 1|25 46:10 2|61 86:10 3|53 50:10 4|4 12:10 5|23 48:10 6|36 57:10 7|34 87:10 8|16 14:10 9|37 96:10 10</relation>
    <relation name="R72" arity="2" nbTuples="100" semantics="soft" defaultCost="infinity">79 25:1 1|24 68:1 2|3 49:1 3|3 68:1 4|11 60:1 5|76 21:1 6|68 27:1 7|5 50:1 8|28 76:1 9|43 94:1 10|49 31:2 1|44 48:2 2|89 53:2 3|75 37:2 4|98 18:2 5|16 48:2 6|95 77:2 7|5 48:2 8|28 8:2 9|6 68:2 10|2 27:3 1|30 47:3 2|84 68:3 3|37 73:3 4|79 20:3 5|72 71:3 6|77 43:3 7|39 78:3 8|15 96:3 9|56 6:3 10|69 9:4 1|23 48:4 2|42 10:4 3|32 95:4 4|22 41:4 5|82 53:4 6|7 61:4 7|55 92:4 8|28 19:4 9|36 69:4 10|31 63:5 1|75 48:5 2|94 24:5 3|12 5:5 4|35 50:5 5|18 48:5 6|47 86:5 7|23 9:5 8|6 80:5 9|46 45:5 10|78 97:6 1|70 91:6 2|50 48:6 3|38 39:6 4|50 91:6 5|8 46:6 6|47 57:6 7|23 20:6 8|32 60:6 9|24 79:6 10|99 89:7 1|62 67:7 2|32 59:7 3|39 68:7 4|62 75:7 5|59 50:7 6|45 13:7 7|17 5:7 8|64 61:7 9|41 11:7 10|45 34:8 1|48 6:8 2|77 20:8 3|52 5:8 4|67 7:8 5|46 88:8 6|96 54:8 7|31 14:8 8|86 14:8 9|66 37:8 10|27 85:9 1|88 94:9 2|67 85:9 3|34 38:9 4|95 31:9 5|87 94:9 6|44 15:9 7|55 15:9 8|27 10:9 9|2 55:9 10|72 73:10 1|29 22:10 2|71 39:10 3|8 12:10 4|39 98:10 5|93 80:10 6|46 92:10 7|15 16:10 8|36 59:10 9|87 29:10 10</relation>
    <relation name="R73" arity="2" nbTuples="100" semantics="soft" defaultCost="infinity">51 44:1 1|75 62:1 2|29 17:1 3|75 86:1 4|56 35:1 5|92 9:1 6|82 23:1 7|2 77:1 8|78 4:1 9|41 8:1 10|11 36:2 1|65 13:2 2|94 83:2 3|69 67:2 4|81 52:2 5|3 31:2 6|52 65:2 7|17 49:2 8|76 65:2 9|67 98:2 10|90 76:3 1|12 55:3 2|98 11:3 3|1 68:3 4|56 6:3 5|1 41:3 6|72 67:3 7|54 39:3 8|10 97:3 9|33 93:3 10|77 97:4 1|10 38:4 2|30 86:4 3|8 29:4 4|17 79:4 5|97 35:4 6|68 44:4 7|45 21:4 8|2 43:4 9|12 81:4 10|29 62:5 1|51 49:5 2|16 9:5 3|71 91:5 4|52 87:5 5|77 39:5 6|79 13:5 7|96 43:5 8|31 97:5 9|8 33:5 10|32 46:6 1|54 52:6 2|13 58:6 3|14 99:6 4|9 48:6 5|45 41:6 6|29 35:6 7|52 88:6 8|64 44:6 9|96 16:6 10|78 17:7 1|16 78:7 2|79 98:7 3|95 27:7 4|62 84:7 5|62 80:7 6|68 24:7 7|93 64:7 8|21 52:7 9|49 87:7 10|38 98:8 1|37 10:8 2|47 43:8 3|92 84:8 4|96 38:8 5|26 75:8 6|55 70:8 7|96 71:8 8|96 49:8 9|100 66:8 10|43 54:9 1|34 45:9 2|75 67:9 3|1 60:9 4|85 100:9 5|85 50:9 6|8 30:9 7|70 9:9 8|10 92:9 9|30 4:9 10|99 72:10 1|61 72:10 2|86 98:10 3|96 42:10 4|80 11:10 5|96 59:10 6|6 80:10 7|76 39:10 8|73 76:10 9|92 44:10 10</relation>
    <relation name="R74" arity="2" nbTuples="100" semantics="soft" defaultCost="infinity">36 70:1 1|80 24:1 2|60 9:1 3|24 60:1 4|80 41:1 5|81 61:1 6|51 9:1 7|7 2:1 8|72 83:1 9|65 87:1 10|50 38:2 1|24 96:2 2|100 76:2 3|15 30:2 4|45 75:2 5|21 1:2 6|12 7:2 7|65 24:2 8|4 5:2 9|46 63:2 10|77 83:3 1|12 32:3 2|20 84:3 3|5 36:3 4|88 33:3 5|80 6:3 6|50 96:3 7|64 34:3 8|29 94:3 9|65 69:3 10|52 11:4 1|29 84:4 2|52 33:4 3|7 95:4 4|91 8:4 5|54 86:4 6|32 58:4 7|71 11:4 8|91 14:4 9|86 15:4 10|91 93:5 1|27 53:5 2|38 77:5 3|51 11:5 4|18 44:5 5|70 60:5 6|70 80:5 7|9 33:5 8|16 80:5 9|13 75:5 10|13 50:6 1|55 92:6 2|60 87:6 3|38 82:6 4|25 37:6 5|54 85:6 6|55 92:6 7|11 23:6 8|92 48:6 9|5 75:6 10|100 48:7 1|67 45:7 2|62 80:7 3|97 10:7 4|27 38:7 5|43 89:7 6|18 73:7 7|99 83:7 8|63 32:7 9|4 22:7 10|33 77:8 1|83 44:8 2|20 4:8 3|86 53:8 4|46 16:8 5|94 45:8 6|24 6:8 7|74 12:8 8|63 83:8 9|92 69:8 10|41 41:9 1|62 70:9 2|64 1:9 3|46 67:9 4|51 82:9 5|67 18:9 6|79 32:9 7|57 22:9 8|80 45:9 9|16 54:9 10|49 27:10 1|25 98:10 2|100 99:10 3|4 38:10 4|98 41:10 5|98 42:10 6|41 65:10 7|3 97:10 8|89 55:10 9|72 61:10 10</relation>
    <relation name="R75" arity="2" nbTuples="100" semantics="soft" defaultCost="infinity">95 64:1 1|65 22:1 2|11 87:1 3|16 83:1 4|88 87:1 5|55 69:1 6|49 83:1 7|45 71:1 8|55 7:1 9|6 44:1 10|25 6:2 1|89 57:2 2|56 61:2 3|69 68:2 4|4 78:2 5|87 10:2 6|2 76:2 7|25 25:2 8|11 52:2 9|39 53:2 10|83 99:3 1|60 48:3 2|4 87:3 3|89 100:3 4|24 61:3 5|27 88:3 6|97 85:3 7|1 75:3 8|3 8:3 9|50 89:3 10|20 1:4 1|85 29:4 2|14 50:4 3|37 55:4 4|75 24:4 5|53 69:4 6|53 12:4 7|16 58:4 8|14 13:4 9|31 75:4 10|62 13:5 1|4 73:5 2|53 16:5 3|55 57:5 4|57 90:5 5|69 98:5 6|93 17:5 7|18 80:5 8|32 33:5 9|61 98:5 10|17 80:6 1|54 63:6 2|11 15:6 3|1 14:6 4|84 1:6 5|74 27:6 6|81 37:6 7|74 86:6 8|38 66:6 9|91 54:6 10|47 4:7 1|54 98:7 2|96 90:7 3|95 65:7 4|70 2:7 5|49 55:7 6|95 86:7 7|71 59:7 8|3 68:7 9|65 32:7 10|5 75:8 1|64 36:8 2|15 47:8 3|19 57:8 4|39 60:8 5|42 19:8 6|70 83:8 7|31 37:8 8|17 92:8 9|4 49:8 10|28 98:9 1|99 11:9 2|67 36:9 3|37 1:9 4|42 45:9 5|41 9:9 6|64 92:9 7|20 61:9 8|2 49:9 9|23 50:9 10|51 28:10 1|22 51:10 2|41 58:10 3|44 91:10 4|77 55:10 5|63 3:10 6|88 85:10 7|33 34:10 8|65 18:10 9|3 9:10 10</relation>
    <relation name="R76" arity="2" nbTuples="100" semantics="soft" defaultCost="infinity">59 100:1 1|73 32:1 2|83 3:1 3|99 5:1 4|4 10:1 5|68 70:1 6|71 85:1 7|47 59:1 8|56 29:1 9|4 89:1 10|84 53:2 1|90 78:2 2|47 34:2 3|94 1:2 4|4 99:2 5|60 51:2 6|89 58:2 7|80 7:2 8|69 59:2 9|82 92:2 10|38 60:3 1|42 3:3 2|13 31:3 3|74 49:3 4|90 75:3 5|58 51:3 6|97 12:3 7|6 2:3 8|62 37:3 9|78 48:3 10|6 40:4 1|97 52:4 2|76 32:4 3|33 13:4 4|11 21:4 5|83 81:4 6|44 11:4 7|85 78:4 8|45 74:4 9|69 43:4 10|12 79:5 1|80 62:5 2|31 43:5 3|52 98:5 4|24 39:5 5|81 43:5 6|52 37:5 7|81 14:5 8|3 65:5 9|68 83:5 10|78 9:6 1|87 97:6 2|67 7:6 3|46 52:6 4|59 84:6 5|2 15:6 6|35 84:6 7|99 56:6 8|71 93:6 9|46 32:6 10|64 2:7 1|80 86:7 2|67 78:7 3|63 76:7 4|50 95:7 5|16 14:7 6|59 71:7 7|10 91:7 8|76 97:7 9|77 23:7 10|59 68:8 1|59 59:8 2|76 74:8 3|38 45:8 4|25 34:8 5|50 85:8 6|70 85:8 7|31 31:8 8|14 37:8 9|2 85:8 10|75 49:9 1|62 89:9 2|24 79:9 3|85 23:9 4|95 29:9 5|46 66:9 6|77 69:9 7|90 79:9 8|58 72:9 9|89 54:9 10|94 66:10 1|70 48:10 2|45 59:10 3|97 40:10 4|31 85:10 5|29 2:10 6|19 58:10 7|26 41:10 8|3 46:10 9|73 68:10 10</relation>
    <relation name="R77" arity="2" nbTuples="100" semantics="soft" defaultCost="infinity">71 79:1 1|76 96:1 2|18 96:1 3|73 100:1 4|26 74:1 5|3 92:1 6|68 52:1 7|83 42:1 8|77 38:1 9|1 53:1 10|77 30:2 1|18 29:2 2|40 96:2 3|73 30:2 4|2 71:2 5|1 57:2 6|59 93:2 7|8 54:2 8|19 71:2 9|7 12:2 10|89 3:3 1|18 43:3 2|49 71:3 3|78 67:3 4|40 43:3 5|1 88:3 6|16 77:3 7|96 62:3 8|67 53:3 9|46 47:3 10|32 11:4 1|20 27:4 2|35 62:4 3|92 18:4 4|43 7:4 5|29 36:4 6|91 86:4 7|97 90:4 8|98 5:4 9|40 73:4 10|21 88:5 1|92 70:5 2|17 21:5 3|72 65:5 4|82 18:5 5|24 47:5 6|71 74:5 7|92 12:5 8|33 22:5 9|100 42:5 10|96 6:6 1|57 8:6 2|4 57:6 3|2 49:6 4|6 43:6 5|38 53:6 6|68 84:6 7|33 72:6 8|81 57:6 9|89 78:6 10|26 5:7 1|2 4:7 2|48 37:7 3|1 45:7 4|10 72:7 5|65 16:7 6|67 90:7 7|56 99:7 8|46 90:7 9|90 47:7 10|93 13:8 1|55 65:8 2|65 80:8 3|99 97:8 4|99 18:8 5|8 38:8 6|32 85:8 7|2 91:8 8|54 95:8 9|93 100:8 10|28 25:9 1|47 54:9 2|90 47:9 3|33 55:9 4|28 49:9 5|32 5:9 6|27 42:9 7|37 84:9 8|36 24:9 9|55 72:9 10|25 42:10 1|9 38:10 2|79 60:10 3|5 86:10 4|72 26:10 5|29 40:10 6|75 82:10 7|20 4:10 8|40 11:10 9|50 58:10 10</relation>
    <relation name="R78" arity="2" nbTuples="100" semantics="soft" defaultCost="infinity">19 70:1 1|59 64:1 2|75 35:1 3|61 64:1 4|65 41:1 5|62 76:1 6|84 57:1 7|23 100:1 8|76 51:1 9|9 2:1 10|42 88:2 1|79 12:2 2|95 26:2 3|87 88:2 4|48 57:2 5|70 20:2 6|43 63:2 7|30 26:2 8|70 82:2 9|38 41:2 10|47 53:3 1|1 88:3 2|94 96:3 3|88 78:3 4|66 14:3 5|12 45:3 6|43 39:3 7|27 46:3 8|55 46:3 9|19 58:3 10|36 34:4 1|23 96:4 2|95 41:4 3|34 18:4 4|13 94:4 5|37 51:4 6|66 5:4 7|25 59:4 8|26 34:4 9|24 88:4 10|57 83:5 1|19 91:5 2|2 81:5 3|11 97:5 4|31 87:5 5|21 92:5 6|92 11:5 7|99 23:5 8|87 76:5 9|2 90:5 10|90 57:6 1|31 79:6 2|94 34:6 3|35 17:6 4|80 53:6 5|42 56:6 6|82 37:6 7|75 92:6 8|27 28:6 9|83 95:6 10|20 20:7 1|16 96:7 2|52 55:7 3|62 89:7 4|17 76:7 5|57 32:7 6|24 12:7 7|70 27:7 8|14 46:7 9|83 84:7 10|84 29:8 1|74 1:8 2|77 90:8 3|27 10:8 4|72 3:8 5|94 37:8 6|80 42:8 7|66 47:8 8|20 29:8 9|98 17:8 10|59 89:9 1|87 17:9 2|43 69:9 3|84 10:9 4|72 32:9 5|99 32:9 6|28 47:9 7|24 33:9 8|86 7:9 9|98 69:9 10|16 58:10 1|5 91:10 2|89 96:10 3|6 54:10 4|10 24:10 5|78 85:10 6|88 35:10 7|33 65:10 8|80 32:10 9|1 81:10 10</relation>
    <relation name="R79" arity="2" nbTuples="100" semantics="soft" defaultCost="infinity">52 100:1 1|40 52:1 2|16 37:1 3|53 81:1 4|98 48:1 5|4 38:1 6|73 15:1 7|25 30:1 8|36 22:1 9|11 43:1 10|9 2:2 1|50 63:2 2|19 55:2 3|16 43:2 4|90 61:2 5|1 75:2 6|76 40:2 7|69 57:2 8|39 41:2 9|77 48:2 10|99 34:3 1|83 34:3 2|30 39:3 3|71 92:3 4|31 27:3 5|83 70:3 6|67 78:3 7|59 82:3 8|79 95:3 9|80 78:3 10|6 50:4 1|83 80:4 2|28 2:4 3|58 6:4 4|87 97:4 5|5 86:4 6|53 34:4 7|53 55:4 8|3 34:4 9|53 62:4 10|46 84:5 1|67 56:5 2|16 19:5 3|89 15:5 4|97 6:5 5|62 2:5 6|99 37:5 7|70 30:5 8|5 11:5 9|10 50:5 10|70 55:6 1|87 99:6 2|11 88:6 3|93 35:6 4|24 57:6 5|85 85:6 6|74 55:6 7|89 52:6 8|9 69:6 9|26 4:6 10|27 75:7 1|88 20:7 2|87 38:7 3|29 35:7 4|93 3:7 5|15 11:7 6|74 16:7 7|96 73:7 8|40 46:7 9|55 22:7 10|48 66:8 1|24 92:8 2|17 39:8 3|22 26:8 4|85 100:8 5|58 90:8 6|90 79:8 7|94 2:8 8|48 99:8 9|21 18:8 10|65 83:9 1|24 77:9 2|38 93:9 3|34 23:9 4|81 32:9 5|95 89:9 6|89 93:9 7|28 67:9 8|1 42:9 9|71 68:9 10|61 88:10 1|84 84:10 2|43 65:10 3|68 4:10 4|72 80:10 5|71 90:10 6|9 9:10 7|52 29:10 8|62 2:10 9|61 75:10 10</relation>
    <relation name="R80" arity="2" nbTuples="100" semantics="soft" defaultCost="infinity">29 39:1 1|30 59:1 2|80 31:1 3|42 24:1 4|12 78:1 5|93 37:1 6|47 16:1 7|63 52:1 8|70 50:1 9|27 5:1 10|30 66:2 1|74 47:2 2|75 7:2 3|5 91:2 4|27 72:2 5|50 67:2 6|42 43:2 7|22 62:2 8|56 60:2 9|11 21:2 10|58 93:3 1|31 14:3 2|87 97:3 3|75 35:3 4|8 56:3 5|6 84:3 6|73 93:3 7|9 91:3 8|52 2:3 9|31 1:3 10|55 88:4 1|65 76:4 2|68 47:4 3|85 19:4 4|64 90:4 5|16 88:4 6|59 6:4 7|80 94:4 8|26 25:4 9|21 85:4 10|83 57:5 1|82 3:5 2|53 11:5 3|96 74:5 4|67 79:5 5|97 13:5 6|85 49:5 7|69 73:5 8|5 45:5 9|19 43:5 10|98 29:6 1|32 93:6 2|56 90:6 3|79 97:6 4|96 55:6 5|32 34:6 6|84 65:6 7|17 35:6 8|70 59:6 9|64 72:6 10|10 69:7 1|88 20:7 2|76 62:7 3|50 95:7 4|81 16:7 5|68 73:7 6|57 78:7 7|17 19:7 8|53 64:7 9|20 3:7 10|38 97:8 1|18 78:8 2|54 30:8 3|32 98:8 4|45 82:8 5|54 78:8 6|87 61:8 7|38 4:8 8|33 50:8 9|80 53:8 10|59 37:9 1|2 27:9 2|32 52:9 3|23 76:9 4|73 17:9 5|90 14:9 6|40 48:9 7|32 99:9 8|12 68:9 9|97 29:9 10|16 52:10 1|35 26:10 2|92 34:10 3|81 13:10 4|66 96:10 5|90 56:10 6|73 29:10 7|24 84:10 8|14 25:10 9|29 33:10 10</relation>
    <relation name="R81" arity="2" nbTuples="100" semantics="soft" defaultCost="infinity">55 58:1 1|37 44:1 2|100 40:1 3|61 97:1 4|93 18:1 5|58 77:1 6|60 35:1 7|64 38:1 8|6 18:1 9|23 52:1 10|63 100:2 1|79 68:2 2|78 18:2 3|5 89:2 4|27 98:2 5|7 79:2 6|58 86:2 7|53 27:2 8|22 17:2 9|48 64:2 10|19 21:3 1|77 16:3 2|38 65:3 3|48 90:3 4|27 82:3 5|50 18:3 6|96 73:3 7|43 76:3 8|36 34:3 9|42 84:3 10|91 93:4 1|3 6:4 2|3 91:4 3|97 56:4 4|27 32:4 5|29 65:4 6|92 20:4 7|4 94:4 8|73 59:4 9|51 14:4 10|15 39:5 1|49 41:5 2|46 47:5 3|27 5:5 4|20 18:5 5|40 64:5 6|2 75:5 7|52 14:5 8|34 72:5 9|26 43:5 10|97 82:6 1|4 61:6 2|15 94:6 3|74 98:6 4|41 41:6 5|11 17:6 6|70 88:6 7|65 63:6 8|61 14:6 9|9 35:6 10|46 74:7 1|17 56:7 2|46 95:7 3|11 52:7 4|7 88:7 5|63 9:7 6|38 47:7 7|28 42:7 8|33 10:7 9|26 48:7 10|94 5:8 1|95 24:8 2|31 69:8 3|73 35:8 4|30 92:8 5|99 58:8 6|32 26:8 7|43 26:8 8|31 60:8 9|22 69:8 10|1 32:9 1|88 92:9 2|74 76:9 3|28 96:9 4|3 99:9 5|49 12:9 6|10 97:9 7|66 57:9 8|3 48:9 9|82 43:9 10|89 10:10 1|75 56:10 2|74 16:10 3|94 9:10 4|46 29:10 5|96 3:10 6|56 25:10 7|46 87:10 8|61 82:10 9|44 100:10 10</relation>
    <relation name="R82" arity="2" nbTuples="100" semantics="soft" defaultCost="infinity">89 66:1 1|51 56:1 2|61 17:1 3|88 22:1 4|3 33:1 5|63 54:1 6|47 21:1 7|35 2:1 8|57 16:1 9|35 65:1 10|47 30:2 1|28 86:2 2|39 41:2 3|93 5:2 4|24 70:2 5|2 29:2 6|78 13:2 7|55 4:2 8|13 57:2 9|45 36:2 10|39 3:3 1|96 97:3 2|42 44:3 3|76 87:3 4|82 74:3 5|28 59:3 6|65 6:3 7|29 83:3 8|24 56:3 9|56 62:3 10|31 88:4 1|97 3:4 2|28 99:4 3|22 38:4 4|49 55:4 5|89 73:4 6|10 71:4 7|51 53:4 8|16 25:4 9|100 74:4 10|29 77:5 1|67 65:5 2|42 86:5 3|88 43:5 4|12 16:5 5|23 91:5 6|77 2:5 7|19 48:5 8|33 12:5 9|93 9:5 10|9 76:6 1|19 33:6 2|27 69:6 3|90 89:6 4|20 25:6 5|43 74:6 6|30 43:6 7|33 1:6 8|91 75:6 9|60 91:6 10|65 42:7 1|60 76:7 2|100 97:7 3|90 86:7 4|17 80:7 5|59 89:7 6|71 25:7 7|72 38:7 8|68 59:7 9|89 99:7 10|43 35:8 1|31 51:8 2|83 40:8 3|79 81:8 4|76 81:8 5|73 28:8 6|70 45:8 7|43 18:8 8|27 4:8 9|34 52:8 10|57 96:9 1|62 30:9 2|43 71:9 3|54 57:9 4|50 66:9 5|95 84:9 6|63 14:9 7|59 44:9 8|77 24:9 9|37 97:9 10|28 53:10 1|70 74:10 2|25 80:10 3|32 16:10 4|33 48:10 5|68 31:10 6|22 71:10 7|8 63:10 8|84 11:10 9|82 47:10 10</relation>
    <relation name="R83" arity="2" nbTuples="100" semantics="soft" defaultCost="infinity">32 41:1 1|99 49:1 2|28 49:1 3|94 26:1 4|55 8:1 5|50 21:1 6|74 53:1 7|65 19:1 8|53 15:1 9|50 87:1 10|38 30:2 1|19 26:2 2|44 16:2 3|18 13:2 4|55 47:2 5|63 27:2 6|35 45:2 7|38 27:2 8|55 50:2 9|10 77:2 10|88 52:3 1|34 44:3 2|100 52:3 3|29 11:3 4|40 30:3 5|6 94:3 6|17 19:3 7|67 46:3 8|13 47:3 9|95 45:3 10|88 97:4 1|89 76:4 2|98 58:4 3|25 30:4 4|64 57:4 5|35 88:4 6|87 82:4 7|54 20:4 8|32 48:4 9|5 62:4 10|94 41:5 1|29 14:5 2|45 86:5 3|13 22:5 4|94 7:5 5|21 29:5 6|82 25:5 7|61 50:5 8|49 16:5 9|97 22:5 10|26 82:6 1|38 90:6 2|31 27:6 3|38 59:6 4|51 11:6 5|42 85:6 6|39 44:6 7|32 22:6 8|60 51:6 9|69 44:6 10|69 30:7 1|78 35:7 2|30 100:7 3|39 32:7 4|8 72:7 5|91 17:7 6|45 71:7 7|32 2:7 8|27 90:7 9|9 20:7 10|21 51:8 1|53 49:8 2|21 93:8 3|5 5:8 4|55 58:8 5|78 32:8 6|13 11:8 7|91 50:8 8|60 74:8 9|15 98:8 10|8 77:9 1|52 7:9 2|58 94:9 3|99 13:9 4|86 38:9 5|38 54:9 6|53 17:9 7|7 65:9 8|50 93:9 9|25 97:9 10|96 80:10 1|53 20:10 2|78 15:10 3|2 21:10 4|10 95:10 5|9 22:10 6|51 97:10 7|50 7:10 8|65 55:10 9|51 82:10 10</relation>
    <relation name="R84" arity="2" nbTuples="100" semantics="soft" defaultCost="infinity">35 16:1 1|33 48:1 2|88 12:1 3|35 95:1 4|61 25:1 5|98 39:1 6|56 39:1 7|50 72:1 8|21 6:1 9|61 26:1 10|26 33:2 1|98 87:2 2|77 42:2 3|42 35:2 4|83 34:2 5|8 66:2 6|45 93:2 7|45 15:2 8|5 41:2 9|69 85:2 10|1 95:3 1|21 71:3 2|88 62:3 3|52 28:3 4|42 99:3 5|51 62:3 6|82 44:3 7|59 38:3 8|69 28:3 9|39 4:3 10|23 50:4 1|99 73:4 2|86 25:4 3|99 94:4 4|59 77:4 5|100 21:4 6|43 2:4 7|73 38:4 8|12 54:4 9|94 58:4 10|54 39:5 1|31 66:5 2|27 45:5 3|45 52:5 4|75 67:5 5|16 52:5 6|93 44:5 7|99 39:5 8|15 48:5 9|53 82:5 10|37 60:6 1|68 17:6 2|23 44:6 3|29 34:6 4|31 3:6 5|1 62:6 6|79 6:6 7|3 60:6 8|57 26:6 9|85 33:6 10|58 68:7 1|32 89:7 2|26 2:7 3|75 29:7 4|72 95:7 5|83 89:7 6|45 14:7 7|70 23:7 8|3 30:7 9|96 54:7 10|73 97:8 1|57 80:8 2|64 46:8 3|17 15:8 4|14 81:8 5|3 33:8 6|74 81:8 7|85 74:8 8|35 85:8 9|75 67:8 10|22 36:9 1|86 21:9 2|15 90:9 3|97 56:9 4|56 39:9 5|84 91:9 6|56 86:9 7|95 34:9 8|27 20:9 9|80 46:9 10|6 63:10 1|72 99:10 2|70 54:10 3|90 7:10 4|90 95:10 5|24 88:10 6|5 44:10 7|20 83:10 8|43 39:10 9|96 60:10 10</relation>
    <relation name="R85" arity="2" nbTuples="100" semantics="soft" defaultCost="infinity">83 82:1 1|87 41:1 2|77 50:1 3|19 89:1 4|25 88:1 5|10 30:1 6|54 70:1 7|83 44:1 8|9 15:1 9|77 64:1 10|22 66:2 1|61 13:2 2|16 90:2 3|55 11:2 4|43 8:2 5|54 91:2 6|47 10:2 7|2 42:2 8|31 1:2 9|39 48:2 10|47 9:3 1|3 50:3 2|65 48:3 3|49 44:3 4|19 87:3 5|20 38:3 6|49 74:3 7|90 55:3 8|19 57:3 9|59 25:3 10|38 52:4 1|11 25:4 2|38 27:4 3|69 35:4 4|49 14:4 5|48 64:4 6|35 73:4 7|26 61:4 8|27 26:4 9|19 58:4 10|74 24:5 1|88 15:5 2|31 76:5 3|60 42:5 4|70 78:5 5|7 13:5 6|64 87:5 7|94 90:5 8|58 47:5 9|31 54:5 10|66 71:6 1|3 82:6 2|25 55:6 3|43 85:6 4|35 73:6 5|39 72:6 6|84 64:6 7|23 77:6 8|50 74:6 9|70 75:6 10|79 12:7 1|13 36:7 2|8 55:7 3|79 27:7 4|37 60:7 5|27 33:7 6|9 41:7 7|53 2:7 8|20 89:7 9|58 28:7 10|33 79:8 1|15 78:8 2|30 22:8 3|40 22:8 4|9 5:8 5|1 1:8 6|86 26:8 7|84 57:8 8|67 19:8 9|80 73:8 10|67 30:9 1|4 46:9 2|15 80:9 3|74 67:9 4|78 81:9 5|81 23:9 6|88 61:9 7|17 61:9 8|8 98:9 9|52 15:9 10|62 50:10 1|66 17:10 2|75 16:10 3|11 95:10 4|29 86:10 5|54 68:10 6|67 25:10 7|57 69:10 8|71 57:10 9|37 85:10 10</relation>
    <relation name="R86" arity="2" nbTuples="100" semantics="soft" defaultCost="infinity">36 29:1 1|30 99:1 2|91 99:1 3|1 25:1 4|7 8:1 5|26 64:1 6|72 78:1 7|97 96:1 8|98 49:1 9|70 11:1 10|88 47:2 1|42 91:2 2|70 54:2 3|93 65:2 4|80 4:2 5|7 61:2 6|52 82:2 7|50 73:2 8|70 89:2 9|57 38:2 10|7 52:3 1|57 14:3 2|79 4:3 3|41 44:3 4|34 25:3 5|57 9:3 6|73 49:3 7|28 19:3 8|36 49:3 9|21 97:3 10|51 93:4 1|50 66:4 2|74 18:4 3|54 69:4 4|46 27:4 5|85 5:4 6|5 91:4 7|71 80:4 8|14 81:4 9|96 72:4 10|73 75:5 1|48 68:5 2|12 89:5 3|26 8:5 4|87 58:5 5|64 63:5 6|14 35:5 7|84 29:5 8|33 48:5 9|98 60:5 10|100 17:6 1|89 63:6 2|68 65:6 3|49 87:6 4|19 12:6 5|65 1:6 6|17 74:6 7|78 97:6 8|14 36:6 9|89 4:6 10|75 68:7 1|100 61:7 2|64 10:7 3|41 45:7 4|62 46:7 5|75 36:7 6|72 1:7 7|6 98:7 8|1 23:7 9|82 50:7 10|5 89:8 1|34 88:8 2|16 80:8 3|53 18:8 4|79 70:8 5|48 74:8 6|63 55:8 7|25 74:8 8|23 13:8 9|62 23:8 10|40 100:9 1|36 100:9 2|80 19:9 3|51 100:9 4|55 83:9 5|44 72:9 6|30 56:9 7|77 83:9 8|23 8:9 9|78 66:9 10|33 59:10 1|70 69:10 2|43 53:10 3|45 81:10 4|33 32:10 5|13 45:10 6|65 93:10 7|34 81:10 8|71 88:10 9|91 27:10 10</relation>
    <relation name="R87" arity="2" nbTuples="100" semantics="soft" defaultCost="infinity">47 23:1 1|98 69:1 2|99 95:1 3|88 100:1 4|75 11:1 5|21 27:1 6|86 47:1 7|46 5:1 8|70 57:1 9|86 95:1 10|71 51:2 1|27 58:2 2|39 7:2 3|94 83:2 4|91 10:2 5|44 3:2 6|12 83:2 7|19 18:2 8|94 46:2 9|33 23:2 10|97 8:3 1|92 88:3 2|18 78:3 3|2 71:3 4|29 41:3 5|35 26:3 6|89 71:3 7|74 91:3 8|94 54:3 9|12 47:3 10|82 7:4 1|2 41:4 2|79 7:4 3|49 31:4 4|30 37:4 5|31 33:4 6|39 15:4 7|50 19:4 8|87 39:4 9|35 63:4 10|15 8:5 1|5 65:5 2|81 66:5 3|50 91:5 4|35 26:5 5|70 48:5 6|3 72:5 7|81 87:5 8|66 2:5 9|69 55:5 10|28 55:6 1|60 61:6 2|26 19:6 3|39 79:6 4|67 29:6 5|72 45:6 6|55 62:6 7|24 97:6 8|73 55:6 9|95 91:6 10|6 76:7 1|88 13:7 2|78 60:7 3|93 92:7 4|14 18:7 5|6 99:7 6|23 27:7 7|83 64:7 8|46 67:7 9|44 48:7 10|2 55:8 1|60 31:8 2|38 6:8 3|47 38:8 4|40 5:8 5|36 98:8 6|86 22:8 7|87 62:8 8|70 85:8 9|45 9:8 10|29 67:9 1|55 77:9 2|89 40:9 3|8 29:9 4|48 80:9 5|75 80:9 6|95 50:9 7|72 93:9 8|81 65:9 9|98 98:9 10|44 56:10 1|55 10:10 2|7 76:10 3|92 78:10 4|75 61:10 5|62 13:10 6|60 51:10 7|33 90:10 8|93 77:10 9|63 98:10 10</relation>
    <relation name="R88" arity="2" nbTuples="100" semantics="soft" defaultCost="infinity">82 99:1 1|74 83:1 2|16 21:1 3|48 95:1 4|17 35:1 5|33 65:1 6|2 74:1 7|80 54:1 8|98 98:1 9|46 98:1 10|43 53:2 1|37 48:2 2|100 24:2 3|57 19:2 4|75 78:2 5|6 25:2 6|51 49:2 7|46 29:2 8|33 14:2 9|52 53:2 10|5 52:3 1|28 20:3 2|76 21:3 3|2 51:3 4|54 75:3 5|58 34:3 6|29 62:3 7|4 98:3 8|12 80:3 9|43 52:3 10|48 32:4 1|48 47:4 2|90 30:4 3|24 79:4 4|80 11:4 5|60 17:4 6|71 93:4 7|95 72:4 8|89 65:4 9|18 9:4 10|31 25:5 1|76 13:5 2|64 33:5 3|35 81:5 4|74 61:5 5|33 34:5 6|29 87:5 7|13 94:5 8|78 33:5 9|42 44:5 10|33 51:6 1|74 82:6 2|68 99:6 3|21 20:6 4|65 96:6 5|1 32:6 6|62 26:6 7|76 47:6 8|47 82:6 9|66 75:6 10|60 92:7 1|48 39:7 2|92 92:7 3|18 8:7 4|65 87:7 5|51 62:7 6|23 71:7 7|50 18:7 8|64 20:7 9|30 38:7 10|96 85:8 1|85 68:8 2|4 69:8 3|89 26:8 4|74 62:8 5|43 60:8 6|37 42:8 7|65 72:8 8|44 58:8 9|73 3:8 10|31 18:9 1|48 2:9 2|71 79:9 3|66 33:9 4|57 89:9 5|76 92:9 6|32 57:9 7|89 64:9 8|4 39:9 9|43 34:9 10|81 36:10 1|97 91:10 2|91 9:10 3|15 92:10 4|31 46:10 5|15 39:10 6|65 43:10 7|34 100:10 8|45 48:10 9|8 53:10 10</relation>
    <relation name="R89" arity="2" nbTuples="100" semantics="soft" defaultCost="infinity">8 22:1 1|52 71:1 2|95 87:1 3|59 67:1 4|95 18:1 5|35 96:1 6|17 89:1 7|43 93:1 8|76 31:1 9|16 60:1 10|63 82:2 1|64 24:2 2|73 91:2 3|99 11:2 4|48 35:2 5|76 33:2 6|8 38:2 7|35 53:2 8|23 36:2 9|30 30:2 10|13 14:3 1|24 42:3 2|39 60:3 3|3 84:3 4|91 20:3 5|19 15:3 6|72 95:3 7|96 41:3 8|9 38:3 9|28 89:3 10|25 24:4 1|24 90:4 2|63 8:4 3|44 89:4 4|35 93:4 5|24 56:4 6|45 14:4 7|52 1:4 8|38 98:4 9|53 20:4 10|78 24:5 1|85 75:5 2|85 78:5 3|55 4:5 4|30 77:5 5|33 95:5 6|98 98:5 7|20 62:5 8|9 25:5 9|36 16:5 10|18 53:6 1|64 61:6 2|90 64:6 3|94 23:6 4|83 44:6 5|100 66:6 6|49 8:6 7|91 56:6 8|31 82:6 9|81 33:6 10|81 9:7 1|15 25:7 2|26 33:7 3|33 90:7 4|46 8:7 5|13 95:7 6|49 23:7 7|17 69:7 8|63 74:7 9|21 17:7 10|93 40:8 1|76 92:8 2|35 71:8 3|54 27:8 4|66 23:8 5|60 53:8 6|97 59:8 7|43 68:8 8|87 19:8 9|42 29:8 10|4 18:9 1|68 71:9 2|28 39:9 3|63 18:9 4|3 45:9 5|2 19:9 6|34 57:9 7|67 97:9 8|60 76:9 9|80 82:9 10|29 23:10 1|11 30:10 2|36 18:10 3|63 84:10 4|93 2:10 5|73 81:10 6|28 9:10 7|43 60:10 8|53 27:10 9|84 9:10 10</relation>
    <relation name="R90" arity="2" nbTuples="100" semantics="soft" defaultCost="infinity">26 25:1 1|19 91:1 2|45 57:1 3|56 50:1 4|45 11:1 5|46 37:1 6|21 76:1 7|86 15:1 8|37 10:1 9|32 12:1 10|17 53:2 1|61 53:2 2|94 2:2 3|22 61:2 4|1 68:2 5|84 65:2 6|90 86:2 7|16 32:2 8|77 73:2 9|99 66:2 10|29 78:3 1|98 58:3 2|5 32:3 3|2 25:3 4|100 83:3 5|74 100:3 6|59 67:3 7|36 41:3 8|42 78:3 9|45 95:3 10|52 10:4 1|30 24:4 2|86 30:4 3|69 26:4 4|72 15:4 5|26 100:4 6|20 97:4 7|78 11:4 8|34 12:4 9|92 48:4 10|90 23:5 1|64 59:5 2|29 79:5 3|30 39:5 4|43 9:5 5|46 62:5 6|25 83:5 7|20 53:5 8|64 16:5 9|80 7:5 10|59 5:6 1|61 69:6 2|72 47:6 3|77 29:6 4|8 47:6 5|92 63:6 6|74 100:6 7|36 45:6 8|51 11:6 9|20 72:6 10|83 94:7 1|17 34:7 2|44 60:7 3|76 86:7 4|69 14:7 5|99 55:7 6|71 30:7 7|70 96:7 8|84 23:7 9|12 22:7 10|50 43:8 1|38 3:8 2|70 33:8 3|17 64:8 4|7 37:8 5|83 56:8 6|78 45:8 7|97 60:8 8|31 25:8 9|57 92:8 10|17 89:9 1|68 11:9 2|98 28:9 3|38 84:9 4|22 22:9 5|23 91:9 6|10 65:9 7|1 21:9 8|37 78:9 9|83 4:9 10|87 85:10 1|86 80:10 2|12 73:10 3|88 9:10 4|19 79:10 5|9 64:10 6|81 96:10 7|91 21:10 8|55 94:10 9|66 11:10 10</relation>
    <relation name="R91" arity="2" nbTuples="100" semantics="soft" defaultCost="infinity">76 53:1 1|8 87:1 2|90 53:1 3|39 1:1 4|72 51:1 5|40 88:1 6|80 50:1 7|94 16:1 8|96 20:1 9|93 28:1 10|96 61:2 1|23 34:2 2|19 17:2 3|33 5:2 4|82 11:2 5|93 53:2 6|28 74:2 7|66 75:2 8|2 62:2 9|79 83:2 10|50 63:3 1|40 56:3 2|83 42:3 3|7 53:3 4|59 98:3 5|80 31:3 6|67 6:3 7|36 11:3 8|10 12:3 9|35 52:3 10|62 7:4 1|47 25:4 2|57 51:4 3|81 44:4 4|44 22:4 5|20 14:4 6|73 90:4 7|2 71:4 8|29 54:4 9|24 54:4 10|61 72:5 1|70 8:5 2|46 13:5 3|44 49:5 4|26 97:5 5|64 31:5 6|74 40:5 7|17 59:5 8|63 41:5 9|16 23:5 10|3 28:6 1|63 26:6 2|58 65:6 3|82 49:6 4|55 58:6 5|24 41:6 6|28 46:6 7|55 66:6 8|76 51:6 9|41 34:6 10|28 49:7 1|81 43:7 2|57 2:7 3|50 94:7 4|13 6:7 5|48 33:7 6|81 55:7 7|67 39:7 8|38 93:7 9|46 15:7 10|82 26:8 1|80 3:8 2|16 98:8 3|31 86:8 4|61 83:8 5|94 3:8 6|80 35:8 7|37 82:8 8|15 52:8 9|81 2:8 10|23 47:9 1|13 64:9 2|56 92:9 3|27 88:9 4|95 91:9 5|84 83:9 6|24 69:9 7|96 29:9 8|97 18:9 9|70 13:9 10|39 18:10 1|30 78:10 2|98 68:10 3|95 32:10 4|33 74:10 5|71 32:10 6|53 63:10 7|87 70:10 8|49 11:10 9|81 77:10 10</relation>
    <relation name="R92" arity="2" nbTuples="100" semantics="soft" defaultCost="infinity">19 60:1 1|42 60:1 2|25 13:1 3|65 71:1 4|76 84:1 5|1 68:1 6|73 86:1 7|53 36:1 8|13 81:1 9|71 85:1 10|27 59:2 1|92 80:2 2|34 38:2 3|84 97:2 4|38 49:2 5|37 54:2 6|84 69:2 7|77 81:2 8|16 90:2 9|57 21:2 10|24 63:3 1|30 84:3 2|59 38:3 3|90 99:3 4|72 35:3 5|9 80:3 6|15 10:3 7|17 89:3 8|17 49:3 9|86 29:3 10|79 29:4 1|31 14:4 2|61 79:4 3|43 61:4 4|2 60:4 5|31 24:4 6|41 28:4 7|79 65:4 8|75 73:4 9|56 43:4 10|51 49:5 1|76 77:5 2|15 78:5 3|47 66:5 4|51 5:5 5|93 66:5 6|61 91:5 7|4 29:5 8|43 77:5 9|97 75:5 10|69 52:6 1|68 13:6 2|46 11:6 3|45 79:6 4|43 91:6 5|44 46:6 6|99 49:6 7|78 45:6 8|64 15:6 9|58 30:6 10|78 3:7 1|100 18:7 2|86 60:7 3|8 97:7 4|6 51:7 5|34 67:7 6|18 37:7 7|33 62:7 8|90 73:7 9|94 64:7 10|21 65:8 1|47 47:8 2|13 53:8 3|11 84:8 4|71 58:8 5|80 85:8 6|63 15:8 7|96 36:8 8|71 32:8 9|36 21:8 10|87 73:9 1|42 77:9 2|29 21:9 3|66 75:9 4|90 100:9 5|74 69:9 6|17 42:9 7|97 38:9 8|25 70:9 9|27 65:9 10|81 39:10 1|85 12:10 2|43 1:10 3|98 57:10 4|77 90:10 5|76 12:10 6|93 21:10 7|87 100:10 8|42 67:10 9|83 94:10 10</relation>
    <relation name="R93" arity="2" nbTuples="100" semantics="soft" defaultCost="infinity">92 31:1 1|54 11:1 2|31 73:1 3|33 81:1 4|23 31:1 5|34 100:1 6|79 11:1 7|22 94:1 8|99 39:1 9|93 77:1 10|59 39:2 1|91 14:2 2|30 19:2 3|21 64:2 4|64 34:2 5|23 28:2 6|65 2:2 7|87 68:2 8|21 61:2 9|95 43:2 10|95 44:3 1|11 33:3 2|7 9:3 3|56 61:3 4|60 88:3 5|24 57:3 6|49 73:3 7|26 61:3 8|62 3:3 9|15 34:3 10|10 55:4 1|1 20:4 2|4 17:4 3|3 86:4 4|92 35:4 5|37 65:4 6|1 72:4 7|58 61:4 8|14 33:4 9|50 60:4 10|26 76:5 1|82 38:5 2|56 59:5 3|34 50:5 4|91 14:5 5|14 49:5 6|57 24:5 7|97 22:5 8|76 50:5 9|16 17:5 10|13 56:6 1|75 52:6 2|61 36:6 3|64 76:6 4|28 54:6 5|56 52:6 6|18 4:6 7|42 98:6 8|96 55:6 9|32 45:6 10|61 12:7 1|24 69:7 2|31 18:7 3|69 10:7 4|76 68:7 5|71 82:7 6|60 38:7 7|50 84:7 8|78 47:7 9|2 31:7 10|49 43:8 1|44 35:8 2|55 87:8 3|10 23:8 4|43 46:8 5|83 5:8 6|93 20:8 7|17 64:8 8|15 45:8 9|84 13:8 10|19 73:9 1|3 58:9 2|77 2:9 3|22 62:9 4|81 57:9 5|52 34:9 6|78 34:9 7|45 87:9 8|51 12:9 9|98 7:9 10|9 6:10 1|99 36:10 2|42 89:10 3|66 13:10 4|86 9:10 5|84 76:10 6|53 81:10 7|29 86:10 8|69 49:10 9|87 67:10 10</relation>
    <relation name="R94" arity="2" nbTuples="100" semantics="soft" defaultCost="infinity">92 38:1 1|43 70:1 2|56 1:1 3|33 39:1 4|43 21:1 5|30 76:1 6|47 91:1 7|70 68:1 8|72 89:1 9|1 39:1 10|70 7:2 1|70 41:2 2|91 16:2 3|60 14:2 4|19 65:2 5|17 54:2 6|22 88:2 7|28 37:2 8|43 68:2 9|15 71:2 10|40 26:3 1|65 38:3 2|80 46:3 3|20 58:3 4|70 28:3 5|93 60:3 6|32 47:3 7|13 57:3 8|80 34:3 9|42 52:3 10|27 41:4 1|34 64:4 2|91 60:4 3|73 20:4 4|10 42:4 5|57 34:4 6|98 41:4 7|50 54:4 8|52 49:4 9|87 18:4 10|74 92:5 1|61 74:5 2|81 97:5 3|89 12:5 4|85 73:5 5|18 66:5 6|77 32:5 7|94 67:5 8|67 14:5 9|85 83:5 10|64 64:6 1|38 94:6 2|20 42:6 3|99 43:6 4|7 71:6 5|28 67:6 6|26 9:6 7|8 64:6 8|8 47:6 9|43 93:6 10|4 19:7 1|21 83:7 2|25 24:7 3|9 24:7 4|40 96:7 5|49 82:7 6|92 100:7 7|14 5:7 8|80 54:7 9|90 4:7 10|95 67:8 1|46 6:8 2|61 47:8 3|74 25:8 4|42 12:8 5|72 71:8 6|1 13:8 7|83 33:8 8|19 42:8 9|90 79:8 10|13 46:9 1|7 17:9 2|36 43:9 3|25 5:9 4|78 62:9 5|95 62:9 6|96 86:9 7|49 24:9 8|6 24:9 9|22 23:9 10|35 46:10 1|37 6:10 2|77 66:10 3|78 8:10 4|36 70:10 5|10 73:10 6|22 23:10 7|46 90:10 8|90 43:10 9|15 36:10 10</relation>
    <relation name="R95" arity="2" nbTuples="100" semantics="soft" defaultCost="infinity">7 41:1 1|31 46:1 2|76 13:1 3|26 26:1 4|15 50:1 5|46 75:1 6|77 87:1 7|100 84:1 8|46 10:1 9|85 49:1 10|50 8:2 1|2 86:2 2|78 57:2 3|25 8:2 4|18 70:2 5|78 92:2 6|60 23:2 7|36 89:2 8|63 29:2 9|54 80:2 10|25 100:3 1|3 53:3 2|22 29:3 3|84 75:3 4|59 72:3 5|76 59:3 6|20 44:3 7|70 96:3 8|40 36:3 9|13 93:3 10|7 92:4 1|36 90:4 2|52 79:4 3|71 48:4 4|54 4:4 5|29 100:4 6|39 98:4 7|71 16:4 8|53 18:4 9|59 14:4 10|34 70:5 1|34 39:5 2|11 53:5 3|36 76:5 4|4 2:5 5|67 29:5 6|31 84:5 7|37 63:5 8|71 28:5 9|48 59:5 10|39 3:6 1|15 46:6 2|26 37:6 3|32 67:6 4|64 65:6 5|55 14:6 6|23 34:6 7|87 51:6 8|27 28:6 9|7 7:6 10|23 84:7 1|23 31:7 2|59 57:7 3|75 85:7 4|54 76:7 5|79 5:7 6|55 32:7 7|33 53:7 8|62 19:7 9|81 28:7 10|73 96:8 1|94 99:8 2|95 58:8 3|75 2:8 4|86 29:8 5|64 14:8 6|56 50:8 7|15 34:8 8|64 20:8 9|42 16:8 10|84 72:9 1|55 20:9 2|69 99:9 3|56 80:9 4|76 26:9 5|55 54:9 6|52 24:9 7|56 57:9 8|54 69:9 9|39 59:9 10|100 57:10 1|83 37:10 2|27 90:10 3|27 16:10 4|81 60:10 5|100 74:10 6|16 96:10 7|45 14:10 8|74 97:10 9|46 91:10 10</relation>
    <relation name="R96" arity="2" nbTuples="100" semantics="soft" defaultCost="infinity">40 4:1 1|98 55:1 2|89 34:1 3|59 31:1 4|73 28:1 5|36 83:1 6|2 54:1 7|75 14:1 8|30 14:1 9|55 36:1 10|73 45:2 1|79 27:2 2|33 69:2 3|26 18:2 4|23 28:2 5|5 57:2 6|71 86:2 7|37 58:2 8|71 15:2 9|78 24:2 10|58 50:3 1|75 96:3 2|77 35:3 3|53 3:3 4|38 85:3 5|8 6:3 6|30 65:3 7|4 22:3 8|10 87:3 9|33 59:3 10|78 30:4 1|57 81:4 2|62 29:4 3|92 82:4 4|97 92:4 5|73 35:4 6|34 51:4 7|85 59:4 8|35 34:4 9|26 17:4 10|54 74:5 1|29 82:5 2|90 80:5 3|39 22:5 4|26 83:5 5|36 65:5 6|91 48:5 7|51 53:5 8|42 84:5 9|11 51:5 10|5 8:6 1|54 13:6 2|59 26:6 3|2 92:6 4|97 77:6 5|17 93:6 6|76 34:6 7|35 86:6 8|88 8:6 9|61 85:6 10|80 10:7 1|40 83:7 2|7 22:7 3|91 26:7 4|51 87:7 5|27 17:7 6|43 8:7 7|69 45:7 8|62 41:7 9|82 8:7 10|13 92:8 1|1 76:8 2|92 10:8 3|93 40:8 4|23 29:8 5|64 55:8 6|44 53:8 7|13 29:8 8|91 94:8 9|92 20:8 10|55 71:9 1|39 20:9 2|40 66:9 3|10 65:9 4|6 60:9 5|45 73:9 6|100 26:9 7|77 40:9 8|98 63:9 9|13 45:9 10|62 20:10 1|76 88:10 2|42 65:10 3|40 67:10 4|81 55:10 5|60 47:10 6|67 14:10 7|22 66:10 8|28 25:10 9|54 84:10 10</relation>
    <relation name="R97" arity="2" nbTuples="100" semantics="soft" defaultCost="infinity">72 87:1 1|33 95:1 2|13 1:1 3|58 25:1 4|44 28:1 5|67 67:1 6|56 11:1 7|9 91:1 8|43 25:1 9|96 3:1 10|70 1:2 1|93 65:2 2|15 3:2 3|58 35:2 4|67 70:2 5|18 52:2 6|75 47:2 7|4 35:2 8|31 87:2 9|88 3:2 10|1 89:3 1|38 57:3 2|92 63:3 3|36 1:3 4|93 23:3 5|47 12:3 6|2 28:3 7|18 56:3 8|12 22:3 9|96 11:3 10|10 19:4 1|54 41:4 2|3 76:4 3|41 44:4 4|75 5:4 5|85 65:4 6|55 88:4 7|87 94:4 8|60 83:4 9|87 77:4 10|60 75:5 1|82 87:5 2|8 39:5 3|38 27:5 4|70 74:5 5|35 36:5 6|85 48:5 7|51 51:5 8|74 49:5 9|99 26:5 10|46 52:6 1|10 41:6 2|25 48:6 3|51 53:6 4|53 49:6 5|71 21:6 6|10 51:6 7|59 13:6 8|53 86:6 9|15 39:6 10|30 19:7 1|29 91:7 2|6 30:7 3|75 48:7 4|28 26:7 5|61 22:7 6|95 51:7 7|55 36:7 8|11 32:7 9|61 100:7 10|88 72:8 1|26 27:8 2|12 41:8 3|85 66:8 4|20 34:8 5|78 59:8 6|14 41:8 7|23 4:8 8|5 6:8 9|32 21:8 10|41 22:9 1|33 24:9 2|9 31:9 3|64 97:9 4|57 20:9 5|89 6:9 6|54 75:9 7|96 47:9 8|55 39:9 9|18 38:9 10|8 47:10 1|48 34:10 2|13 43:10 3|10 78:10 4|94 83:10 5|50 62:10 6|56 11:10 7|53 12:10 8|33 19:10 9|74 1:10 10</relation>
    <relation name="R98" arity="2" nbTuples="100" semantics="soft" defaultCost="infinity">49 13:1 1|19 93:1 2|83 1:1 3|23 95:1 4|4 52:1 5|88 86:1 6|63 3:1 7|93 1:1 8|88 57:1 9|11 46:1 10|51 51:2 1|93 83:2 2|53 41:2 3|36 13:2 4|2 78:2 5|82 70:2 6|32 62:2 7|40 3:2 8|47 47:2 9|76 60:2 10|75 34:3 1|58 6:3 2|30 31:3 3|13 5:3 4|4 90:3 5|90 54:3 6|22 26:3 7|96 40:3 8|31 90:3 9|34 93:3 10|16 46:4 1|39 16:4 2|55 23:4 3|69 87:4 4|80 19:4 5|95 57:4 6|30 51:4 7|92 35:4 8|33 76:4 9|38 61:4 10|86 91:5 1|78 65:5 2|65 23:5 3|24 99:5 4|25 32:5 5|25 63:5 6|24 21:5 7|64 99:5 8|38 33:5 9|95 28:5 10|25 13:6 1|69 98:6 2|9 61:6 3|62 70:6 4|75 87:6 5|62 23:6 6|99 39:6 7|39 91:6 8|3 49:6 9|63 17:6 10|41 37:7 1|31 20:7 2|42 56:7 3|89 19:7 4|69 20:7 5|50 79:7 6|8 27:7 7|32 87:7 8|74 29:7 9|73 21:7 10|72 29:8 1|98 93:8 2|56 64:8 3|47 47:8 4|12 23:8 5|26 49:8 6|17 96:8 7|53 6:8 8|94 88:8 9|26 34:8 10|20 24:9 1|2 37:9 2|30 86:9 3|86 40:9 4|89 56:9 5|14 85:9 6|98 23:9 7|54 44:9 8|49 84:9 9|96 31:9 10|26 18:10 1|93 85:10 2|16 65:10 3|37 99:10 4|78 87:10 5|59 98:10 6|91 58:10 7|81 30:10 8|94 6:10 9|52 34:10 10</relation>
    <relation name="R99" arity="2" nbTuples="100" semantics="soft" defaultCost="infinity">17 48:1 1|36 46:1 2|71 9:1 3|42 75:1 4|4 73:1 5|34 32:1 6|77 37:1 7|67 6:1 8|33 42:1 9|63 18:1 10|55 35:2 1|59 23:2 2|79 83:2 3|18 39:2 4|51 72:2 5|41 77:2 6|45 92:2 7|52 97:2 8|51 34:2 9|7 87:2 10|66 57:3 1|22 59:3 2|51 1:3 3|67 71:3 4|35 59:3 5|61 67:3 6|69 23:3 7|30 74:3 8|76 13:3 9|20 40:3 10|68 48:4 1|54 3:4 2|37 74:4 3|65 90:4 4|72 65:4 5|78 86:4 6|99 21:4 7|10 96:4 8|74 71:4 9|33 21:4 10|26 11:5 1|44 92:5 2|81 79:5 3|75 82:5 4|81 45:5 5|63 70:5 6|31 5:5 7|4 96:5 8|5 8:5 9|19 12:5 10|91 27:6 1|53 11:6 2|24 61:6 3|55 84:6 4|21 95:6 5|64 16:6 6|28 99:6 7|81 70:6 8|39 17:6 9|87 81:6 10|48 12:7 1|14 26:7 2|62 81:7 3|68 32:7 4|13 1:7 5|76 84:7 6|72 70:7 7|100 86:7 8|71 43:7 9|45 27:7 10|48 73:8 1|80 94:8 2|1 7:8 3|79 20:8 4|71 17:8 5|68 77:8 6|54 63:8 7|73 76:8 8|68 66:8 9|55 54:8 10|100 36:9 1|19 83:9 2|82 53:9 3|91 96:9 4|63 97:9 5|62 20:9 6|57 56:9 7|7 53:9 8|76 94:9 9|1 40:9 10|94 22:10 1|70 38:10 2|94 63:10 3|50 6:10 4|16 1:10 5|11 68:10 6|31 82:10 7|75 93:10 8|25 59:10 9|49 92:10 10</relation>
    <relation name="R100" arity="2" nbTuples="100" semantics="soft" defaultCost="infinity">20 35:1 1|65 6:1 2|75 64:1 3|90 58:1 4|20 22:1 5|2 70:1 6|61 64:1 7|62 4:1 8|97 30:1 9|53 87:1 10|22 18:2 1|38 60:2 2|69 30:2 3|69 79:2 4|95 34:2 5|38 16:2 6|92 90:2 7|93 58:2 8|66 29:2 9|25 81:2 10|20 3:3 1|98 76:3 2|24 18:3 3|25 32:3 4|72 81:3 5|14 68:3 6|81 93:3 7|42 48:3 8|80 55:3 9|4 88:3 10|49 48:4 1|60 57:4 2|15 84:4 3|4 82:4 4|68 66:4 5|24 53:4 6|1 68:4 7|50 64:4 8|24 75:4 9|65 61:4 10|78 14:5 1|30 96:5 2|10 31:5 3|12 50:5 4|57 96:5 5|54 71:5 6|15 88:5 7|87 24:5 8|92 19:5 9|31 48:5 10|45 69:6 1|98 51:6 2|59 70:6 3|82 17:6 4|8 43:6 5|59 98:6 6|13 13:6 7|38 56:6 8|21 68:6 9|10 78:6 10|66 72:7 1|100 31:7 2|21 67:7 3|17 51:7 4|99 93:7 5|62 50:7 6|80 29:7 7|71 6:7 8|26 2:7 9|17 56:7 10|70 74:8 1|22 34:8 2|40 79:8 3|6 41:8 4|18 10:8 5|4 65:8 6|24 14:8 7|76 3:8 8|43 63:8 9|53 23:8 10|18 44:9 1|51 78:9 2|78 78:9 3|15 37:9 4|56 49:9 5|44 25:9 6|16 16:9 7|96 88:9 8|24 76:9 9|57 44:9 10|18 85:10 1|10 6:10 2|2 28:10 3|46 47:10 4|88 85:10 5|7 33:10 6|92 13:10 7|49 33:10 8|6 60:10 9|7 9:10 10</relation>
    <relation name="R101" arity="2" nbTuples="100" semantics="soft" defaultCost="infinity">39 56:1 1|4 9:1 2|55 84:1 3|71 67:1 4|4 19:1 5|12 77:1 6|99 26:1 7|67 32:1 8|44 75:1 9|10 77:1 10|97 59:2 1|31 51:2 2|5 36:2 3|66 49:2 4|47 26:2 5|23 17:2 6|39 30:2 7|9 63:2 8|14 69:2 9|24 60:2 10|89 73:3 1|61 14:3 2|73 81:3 3|37 6:3 4|23 88:3 5|24 7:3 6|68 43:3 7|73 35:3 8|93 66:3 9|47 56:3 10|87 51:4 1|43 96:4 2|53 62:4 3|77 77:4 4|79 54:4 5|91 48:4 6|71 83:4 7|60 58:4 8|78 40:4 9|26 40:4 10|10 1:5 1|58 27:5 2|18 62:5 3|51 52:5 4|69 4:5 5|86 55:5 6|27 84:5 7|87 52:5 8|5 73:5 9|95 67:5 10|62 74:6 1|53 49:6 2|76 30:6 3|48 36:6 4|9 98:6 5|37 50:6 6|81 15:6 7|67 2:6 8|51 76:6 9|65 36:6 10|86 77:7 1|57 27:7 2|13 9:7 3|81 22:7 4|53 86:7 5|15 79:7 6|92 85:7 7|60 80:7 8|27 5:7 9|96 16:7 10|54 33:8 1|37 19:8 2|37 78:8 3|99 97:8 4|72 66:8 5|23 61:8 6|11 22:8 7|70 61:8 8|98 48:8 9|36 61:8 10|27 29:9 1|59 32:9 2|26 71:9 3|66 48:9 4|40 20:9 5|76 47:9 6|76 14:9 7|61 95:9 8|54 99:9 9|15 25:9 10|4 47:10 1|97 45:10 2|38 3:10 3|56 13:10 4|25 78:10 5|66 44:10 6|95 51:10 7|67 78:10 8|96 64:10 9|5 64:10 10</relation>
    <relation name="R102" arity="2" nbTuples="100" semantics="soft" defaultCost="infinity">43 31:1 1|56 34:1 2|4 35:1 3|34 15:1 4|63 82:1 5|45 22:1 6|52 7:1 7|1 77:1 8|16 57:1 9|74 82:1 10|39 73:2 1|19 4:2 2|48 74:2 3|54 87:2 4|70 97:2 5|73 85:2 6|20 94:2 7|20 25:2 8|55 69:2 9|20 50:2 10|44 85:3 1|64 46:3 2|73 71:3 3|97 71:3 4|8 56:3 5|47 19:3 6|20 76:3 7|41 92:3 8|15 65:3 9|4 61:3 10|48 84:4 1|56 76:4 2|81 45:4 3|14 31:4 4|85 53:4 5|91 75:4 6|56 8:4 7|93 2:4 8|85 87:4 9|26 43:4 10|66 1:5 1|13 57:5 2|40 93:5 3|60 56:5 4|95 33:5 5|81 70:5 6|71 14:5 7|63 2:5 8|51 4:5 9|19 70:5 10|56 93:6 1|34 64:6 2|83 1:6 3|25 91:6 4|88 43:6 5|60 12:6 6|45 38:6 7|15 65:6 8|52 15:6 9|97 54:6 10|27 53:7 1|71 15:7 2|65 80:7 3|100 43:7 4|96 2:7 5|41 34:7 6|39 97:7 7|66 16:7 8|14 99:7 9|78 84:7 10|28 3:8 1|85 26:8 2|31 96:8 3|6 33:8 4|97 57:8 5|6 86:8 6|73 12:8 7|43 12:8 8|10 33:8 9|59 32:8 10|60 37:9 1|35 83:9 2|28 34:9 3|89 98:9 4|37 84:9 5|71 22:9 6|64 71:9 7|3 21:9 8|96 61:9 9|80 69:9 10|37 34:10 1|30 51:10 2|31 83:10 3|41 7:10 4|25 53:10 5|34 23:10 6|40 52:10 7|52 62:10 8|94 11:10 9|60 14:10 10</relation>
    <relation name="R103" arity="2" nbTuples="100" semantics="soft" defaultCost="infinity">69 70:1 1|26 40:1 2|79 77:1 3|64 91:1 4|82 60:1 5|33 39:1 6|20 51:1 7|87 35:1 8|74 22:1 9|97 10:1 10|87 50:2 1|69 79:2 2|73 40:2 3|4 43:2 4|55 87:2 5|89 5:2 6|5 12:2 7|94 13:2 8|5 97:2 9|18 96:2 10|5 83:3 1|45 17:3 2|57 25:3 3|88 15:3 4|11 93:3 5|70 59:3 6|70 96:3 7|17 86:3 8|63 71:3 9|64 96:3 10|71 100:4 1|66 70:4 2|91 42:4 3|7 39:4 4|76 82:4 5|99 84:4 6|89 20:4 7|88 67:4 8|36 30:4 9|63 97:4 10|77 11:5 1|9 8:5 2|14 68:5 3|40 94:5 4|16 48:5 5|86 82:5 6|66 24:5 7|7 9:5 8|27 29:5 9|56 29:5 10|8 31:6 1|24 48:6 2|18 31:6 3|58 48:6 4|58 64:6 5|31 69:6 6|42 20:6 7|45 32:6 8|11 28:6 9|22 84:6 10|18 86:7 1|48 67:7 2|80 55:7 3|28 98:7 4|89 66:7 5|89 35:7 6|99 71:7 7|29 4:7 8|23 37:7 9|33 47:7 10|91 46:8 1|81 92:8 2|53 88:8 3|3 73:8 4|24 26:8 5|12 55:8 6|20 14:8 7|25 69:8 8|34 16:8 9|42 83:8 10|84 77:9 1|44 1:9 2|63 77:9 3|19 88:9 4|85 33:9 5|56 29:9 6|59 35:9 7|82 3:9 8|91 31:9 9|43 97:9 10|29 19:10 1|92 39:10 2|64 6:10 3|80 25:10 4|31 87:10 5|86 100:10 6|18 54:10 7|92 36:10 8|77 6:10 9|50 88:10 10</relation>
    <relation name="R104" arity="2" nbTuples="100" semantics="soft" defaultCost="infinity">66 35:1 1|46 26:1 2|51 74:1 3|25 50:1 4|66 57:1 5|21 78:1 6|74 29:1 7|70 43:1 8|23 35:1 9|93 85:1 10|77 67:2 1|68 24:2 2|3 17:2 3|22 12:2 4|62 61:2 5|36 96:2 6|66 42:2 7|25 34:2 8|54 60:2 9|77 53:2 10|21 45:3 1|80 17:3 2|80 15:3 3|94 12:3 4|69 50:3 5|97 26:3 6|31 52:3 7|38 40:3 8|77 2:3 9|38 89:3 10|87 82:4 1|72 84:4 2|5 29:4 3|81 49:4 4|11 40:4 5|72 83:4 6|78 37:4 7|67 73:4 8|45 75:4 9|98 22:4 10|72 81:5 1|54 100:5 2|70 42:5 3|90 37:5 4|58 66:5 5|85 65:5 6|96 57:5 7|95 8:5 8|30 66:5 9|49 21:5 10|10 27:6 1|21 78:6 2|95 66:6 3|67 26:6 4|97 72:6 5|67 89:6 6|12 70:6 7|47 100:6 8|92 77:6 9|85 29:6 10|17 26:7 1|5 52:7 2|60 61:7 3|62 32:7 4|43 54:7 5|19 34:7 6|91 51:7 7|45 69:7 8|53 99:7 9|69 67:7 10|48 85:8 1|31 16:8 2|29 24:8 3|6 53:8 4|36 91:8 5|97 6:8 6|76 17:8 7|10 71:8 8|60 21:8 9|55 87:8 10|61 97:9 1|66 12:9 2|78 21:9 3|41 43:9 4|76 11:9 5|59 6:9 6|93 82:9 7|80 53:9 8|87 89:9 9|46 38:9 10|30 93:10 1|90 98:10 2|39 82:10 3|84 79:10 4|84 99:10 5|10 41:10 6|96 90:10 7|16 51:10 8|44 24:10 9|64 25:10 10</relation>
    <relation name="R105" arity="2" nbTuples="100" semantics="soft" defaultCost="infinity">57 86:1 1|28 9:1 2|23 25:1 3|9 88:1 4|72 63:1 5|42 30:1 6|60 79:1 7|14 78:1 8|36 74:1 9|11 19:1 10|60 12:2 1|70 6:2 2|61 37:2 3|19 70:2 4|90 46:2 5|39 89:2 6|33 35:2 7|15 62:2 8|66 96:2 9|83 65:2 10|7 19:3 1|26 67:3 2|71 59:3 3|29 79:3 4|2 100:3 5|27 92:3 6|5 67:3 7|70 65:3 8|1 94:3 9|64 99:3 10|58 12:4 1|99 88:4 2|63 48:4 3|70 58:4 4|50 44:4 5|30 19:4 6|99 59:4 7|2 42:4 8|86 17:4 9|55 40:4 10|76 74:5 1|93 58:5 2|9 26:5 3|37 23:5 4|52 31:5 5|9 76:5 6|65 59:5 7|44 17:5 8|46 62:5 9|44 6:5 10|99 63:6 1|59 44:6 2|6 95:6 3|95 25:6 4|53 91:6 5|43 81:6 6|25 9:6 7|2 61:6 8|32 91:6 9|22 86:6 10|17 27:7 1|39 86:7 2|59 30:7 3|26 94:7 4|55 64:7 5|1 71:7 6|44 93:7 7|1 82:7 8|31 53:7 9|22 2:7 10|20 85:8 1|76 94:8 2|96 21:8 3|2 76:8 4|37 21:8 5|55 61:8 6|79 87:8 7|50 11:8 8|10 94:8 9|65 67:8 10|2 11:9 1|61 32:9 2|66 46:9 3|80 40:9 4|41 2:9 5|84 44:9 6|29 93:9 7|91 70:9 8|88 67:9 9|48 85:9 10|40 69:10 1|22 88:10 2|26 81:10 3|55 9:10 4|14 88:10 5|79 53:10 6|28 77:10 7|60 73:10 8|62 57:10 9|98 25:10 10</relation>
    <relation name="R106" arity="2" nbTuples="100" semantics="soft" defaultCost="infinity">13 5:1 1|90 4:1 2|38 64:1 3|30 38:1 4|57 8:1 5|81 76:1 6|89 45:1 7|74 86:1 8|14 12:1 9|20 28:1 10|28 93:2 1|48 91:2 2|7 27:2 3|42 92:2 4|34 59:2 5|59 16:2 6|99 2:2 7|2 27:2 8|69 81:2 9|8 45:2 10|36 88:3 1|26 66:3 2|71 6:3 3|53 37:3 4|41 8:3 5|19 26:3 6|32 18:3 7|1 29:3 8|94 15:3 9|71 39:3 10|5 85:4 1|8 47:4 2|22 12:4 3|2 1:4 4|82 65:4 5|19 44:4 6|88 51:4 7|22 53:4 8|33 66:4 9|49 84:4 10|60 36:5 1|18 36:5 2|13 32:5 3|24 34:5 4|81 6:5 5|74 78:5 6|64 92:5 7|1 26:5 8|96 63:5 9|90 21:5 10|67 13:6 1|52 19:6 2|83 71:6 3|71 89:6 4|41 39:6 5|81 60:6 6|5 46:6 7|82 39:6 8|73 99:6 9|99 20:6 10|86 25:7 1|99 72:7 2|23 14:7 3|94 75:7 4|66 44:7 5|7 84:7 6|70 51:7 7|46 33:7 8|91 14:7 9|19 78:7 10|57 99:8 1|96 39:8 2|51 39:8 3|11 75:8 4|62 52:8 5|64 13:8 6|67 25:8 7|10 98:8 8|18 37:8 9|61 92:8 10|81 87:9 1|75 4:9 2|40 18:9 3|59 95:9 4|14 25:9 5|50 1:9 6|41 68:9 7|7 18:9 8|94 53:9 9|93 71:9 10|43 88:10 1|98 30:10 2|58 94:10 3|98 81:10 4|16 100:10 5|38 44:10 6|86 69:10 7|70 59:10 8|96 72:10 9|70 59:10 10</relation>
    <relation name="R107" arity="2" nbTuples="100" semantics="soft" defaultCost="infinity">36 36:1 1|21 68:1 2|79 33:1 3|41 13:1 4|59 84:1 5|92 96:1 6|71 84:1 7|34 93:1 8|32 70:1 9|21 56:1 10|60 20:2 1|91 81:2 2|41 39:2 3|19 56:2 4|32 23:2 5|99 45:2 6|92 2:2 7|8 88:2 8|37 81:2 9|21 92:2 10|26 27:3 1|52 44:3 2|6 46:3 3|92 56:3 4|89 88:3 5|69 57:3 6|37 45:3 7|2 76:3 8|65 79:3 9|17 26:3 10|32 90:4 1|58 82:4 2|73 62:4 3|87 71:4 4|43 62:4 5|74 23:4 6|93 41:4 7|31 37:4 8|43 77:4 9|44 69:4 10|68 61:5 1|52 26:5 2|61 28:5 3|97 87:5 4|4 74:5 5|77 40:5 6|20 81:5 7|24 86:5 8|52 22:5 9|29 51:5 10|81 82:6 1|55 55:6 2|55 41:6 3|62 57:6 4|78 70:6 5|98 58:6 6|87 69:6 7|12 54:6 8|96 27:6 9|76 53:6 10|26 22:7 1|95 54:7 2|32 6:7 3|37 48:7 4|31 69:7 5|35 39:7 6|28 11:7 7|6 18:7 8|7 15:7 9|31 2:7 10|87 30:8 1|7 37:8 2|1 87:8 3|69 37:8 4|96 34:8 5|92 4:8 6|40 63:8 7|48 78:8 8|13 1:8 9|26 62:8 10|16 3:9 1|81 91:9 2|4 24:9 3|33 52:9 4|82 67:9 5|86 64:9 6|39 17:9 7|10 41:9 8|93 30:9 9|77 66:9 10|66 24:10 1|34 2:10 2|37 29:10 3|16 66:10 4|37 91:10 5|52 66:10 6|20 97:10 7|100 12:10 8|49 63:10 9|16 60:10 10</relation>
    <relation name="R108" arity="2" nbTuples="100" semantics="soft" defaultCost="infinity">99 79:1 1|75 38:1 2|26 16:1 3|87 81:1 4|86 28:1 5|20 42:1 6|57 30:1 7|48 8:1 8|64 27:1 9|27 34:1 10|58 71:2 1|87 19:2 2|86 86:2 3|77 78:2 4|29 29:2 5|30 80:2 6|53 6:2 7|96 51:2 8|29 32:2 9|50 33:2 10|81 20:3 1|19 5:3 2|81 46:3 3|83 68:3 4|12 40:3 5|22 9:3 6|76 13:3 7|12 89:3 8|38 72:3 9|83 89:3 10|60 91:4 1|9 97:4 2|15 94:4 3|86 17:4 4|96 11:4 5|53 44:4 6|18 84:4 7|80 5:4 8|48 52:4 9|51 34:4 10|42 59:5 1|59 87:5 2|41 95:5 3|35 84:5 4|54 66:5 5|22 36:5 6|67 26:5 7|19 63:5 8|67 16:5 9|26 19:5 10|55 81:6 1|25 64:6 2|65 75:6 3|51 79:6 4|39 63:6 5|23 96:6 6|19 34:6 7|28 37:6 8|70 63:6 9|48 89:6 10|69 40:7 1|9 11:7 2|56 82:7 3|67 50:7 4|54 45:7 5|76 11:7 6|49 25:7 7|34 8:7 8|30 5:7 9|13 73:7 10|91 7:8 1|49 54:8 2|92 56:8 3|95 11:8 4|94 11:8 5|93 45:8 6|99 20:8 7|70 19:8 8|23 69:8 9|28 31:8 10|73 40:9 1|29 55:9 2|93 74:9 3|74 39:9 4|99 41:9 5|96 70:9 6|13 28:9 7|95 4:9 8|78 58:9 9|78 90:9 10|34 86:10 1|66 37:10 2|91 91:10 3|73 38:10 4|78 68:10 5|3 80:10 6|69 65:10 7|100 69:10 8|60 27:10 9|73 76:10 10</relation>
    <relation name="R109" arity="2" nbTuples="100" semantics="soft" defaultCost="infinity">97 21:1 1|16 59:1 2|29 6:1 3|13 55:1 4|88 46:1 5|39 53:1 6|93 26:1 7|36 25:1 8|98 34:1 9|74 88:1 10|100 74:2 1|94 100:2 2|78 32:2 3|27 15:2 4|91 96:2 5|29 25:2 6|81 8:2 7|41 14:2 8|43 14:2 9|34 67:2 10|67 53:3 1|3 68:3 2|82 10:3 3|97 80:3 4|78 87:3 5|100 29:3 6|16 53:3 7|13 75:3 8|72 64:3 9|10 98:3 10|27 74:4 1|74 44:4 2|43 63:4 3|79 14:4 4|30 88:4 5|83 17:4 6|63 15:4 7|7 12:4 8|64 43:4 9|41 63:4 10|21 30:5 1|43 89:5 2|1 40:5 3|10 48:5 4|48 89:5 5|64 1:5 6|72 32:5 7|60 20:5 8|57 36:5 9|91 74:5 10|49 33:6 1|24 91:6 2|23 82:6 3|68 13:6 4|28 67:6 5|54 19:6 6|98 94:6 7|94 13:6 8|10 41:6 9|29 24:6 10|34 57:7 1|7 38:7 2|75 38:7 3|64 83:7 4|36 98:7 5|34 11:7 6|89 48:7 7|25 93:7 8|10 38:7 9|78 17:7 10|85 88:8 1|43 94:8 2|39 98:8 3|91 35:8 4|29 82:8 5|87 95:8 6|14 77:8 7|62 38:8 8|40 100:8 9|33 37:8 10|24 81:9 1|21 26:9 2|28 72:9 3|52 92:9 4|48 61:9 5|26 83:9 6|92 33:9 7|82 89:9 8|26 8:9 9|94 78:9 10|55 65:10 1|76 96:10 2|92 91:10 3|94 46:10 4|59 38:10 5|39 17:10 6|2 55:10 7|12 21:10 8|30 67:10 9|85 82:10 10</relation>
    <relation name="R110" arity="2" nbTuples="100" semantics="soft" defaultCost="infinity">90 2:1 1|44 2:1 2|93 36:1 3|87 22:1 4|26 21:1 5|91 79:1 6|98 58:1 7|99 79:1 8|69 58:1 9|69 56:1 10|76 76:2 1|64 79:2 2|32 25:2 3|29 31:2 4|58 14:2 5|59 76:2 6|11 85:2 7|74 35:2 8|99 43:2 9|13 34:2 10|37 79:3 1|23 39:3 2|6 12:3 3|18 17:3 4|50 76:3 5|32 66:3 6|67 63:3 7|19 1:3 8|16 53:3 9|92 89:3 10|14 41:4 1|36 15:4 2|29 40:4 3|68 89:4 4|80 44:4 5|80 3:4 6|62 2:4 7|34 96:4 8|27 94:4 9|40 34:4 10|77 21:5 1|19 61:5 2|51 20:5 3|69 21:5 4|87 5:5 5|88 14:5 6|5 72:5 7|93 14:5 8|48 56:5 9|5 1:5 10|88 30:6 1|19 91:6 2|15 48:6 3|47 23:6 4|77 56:6 5|18 53:6 6|82 12:6 7|88 14:6 8|23 4:6 9|4 96:6 10|17 27:7 1|57 17:7 2|35 6:7 3|40 25:7 4|26 57:7 5|37 63:7 6|3 77:7 7|46 18:7 8|37 97:7 9|71 57:7 10|50 18:8 1|80 73:8 2|73 7:8 3|78 20:8 4|19 9:8 5|17 83:8 6|57 38:8 7|4 44:8 8|21 13:8 9|64 24:8 10|70 11:9 1|60 62:9 2|8 48:9 3|63 59:9 4|55 66:9 5|22 44:9 6|44 84:9 7|87 79:9 8|37 14:9 9|92 51:9 10|91 80:10 1|23 51:10 2|1 59:10 3|44 35:10 4|30 67:10 5|94 31:10 6|55 55:10 7|9 50:10 8|82 33:10 9|78 58:10 10</relation>
    <relation name="R111" arity="2" nbTuples="100" semantics="soft" defaultCost="infinity">51 39:1 1|77 13:1 2|16 82:1 3|11 60:1 4|70 39:1 5|4 35:1 6|27 63:1 7|87 13:1 8|72 54:1 9|62 11:1 10|49 90:2 1|95 46:2 2|65 51:2 3|81 35:2 4|26 99:2 5|55 85:2 6|66 29:2 7|51 80:2 8|55 23:2 9|39 67:2 10|39 45:3 1|90 65:3 2|78 68:3 3|91 81:3 4|32 7:3 5|2 86:3 6|75 30:3 7|86 14:3 8|65 65:3 9|75 99:3 10|7 76:4 1|90 96:4 2|21 65:4 3|98 68:4 4|92 93:4 5|5 89:4 6|56 50:4 7|93 25:4 8|18 71:4 9|16 59:4 10|27 19:5 1|84 5:5 2|28 64:5 3|78 19:5 4|96 70:5 5|67 43:5 6|30 64:5 7|5 39:5 8|73 1:5 9|37 56:5 10|24 67:6 1|43 56:6 2|92 41:6 3|96 48:6 4|35 29:6 5|58 42:6 6|40 30:6 7|41 2:6 8|95 23:6 9|48 94:6 10|89 75:7 1|3 53:7 2|38 62:7 3|73 67:7 4|83 50:7 5|5 58:7 6|69 43:7 7|67 66:7 8|2 13:7 9|39 98:7 10|30 23:8 1|57 55:8 2|88 66:8 3|83 93:8 4|94 40:8 5|24 65:8 6|12 81:8 7|22 97:8 8|30 30:8 9|71 92:8 10|22 46:9 1|34 17:9 2|41 10:9 3|77 37:9 4|84 39:9 5|45 73:9 6|62 36:9 7|65 12:9 8|26 16:9 9|87 80:9 10|64 31:10 1|9 11:10 2|40 56:10 3|99 35:10 4|11 66:10 5|46 49:10 6|93 29:10 7|49 32:10 8|59 34:10 9|87 85:10 10</relation>
    <relation name="R112" arity="2" nbTuples="100" semantics="soft" defaultCost="infinity">62 62:1 1|81 36:1 2|1 36:1 3|29 94:1 4|93 24:1 5|11 96:1 6|83 90:1 7|18 59:1 8|46 44:1 9|15 73:1 10|62 18:2 1|21 96:2 2|83 54:2 3|1 8:2 4|71 71:2 5|81 27:2 6|88 9:2 7|44 73:2 8|14 5:2 9|99 67:2 10|66 14:3 1|34 62:3 2|8 21:3 3|49 99:3 4|22 90:3 5|55 20:3 6|39 12:3 7|11 36:3 8|34 28:3 9|12 27:3 10|7 7:4 1|92 5:4 2|79 31:4 3|63 69:4 4|74 80:4 5|69 6:4 6|54 41:4 7|17 72:4 8|37 82:4 9|72 17:4 10|20 97:5 1|26 91:5 2|92 12:5 3|78 59:5 4|49 70:5 5|56 52:5 6|59 20:5 7|8 45:5 8|68 75:5 9|33 18:5 10|97 21:6 1|38 61:6 2|10 59:6 3|97 12:6 4|7 68:6 5|49 68:6 6|25 2:6 7|5 16:6 8|15 1:6 9|1 19:6 10|13 94:7 1|60 48:7 2|85 70:7 3|2 29:7 4|88 72:7 5|78 52:7 6|98 10:7 7|92 37:7 8|65 21:7 9|98 88:7 10|3 7:8 1|76 62:8 2|45 82:8 3|5 92:8 4|16 87:8 5|77 26:8 6|46 22:8 7|29 31:8 8|33 10:8 9|83 97:8 10|78 52:9 1|28 96:9 2|77 66:9 3|16 5:9 4|93 100:9 5|69 96:9 6|2 88:9 7|48 81:9 8|34 82:9 9|75 43:9 10|17 37:10 1|42 66:10 2|73 18:10 3|100 44:10 4|1 28:10 5|81 81:10 6|15 89:10 7|30 49:10 8|30 94:10 9|33 31:10 10</relation>
    <relation name="R113" arity="2" nbTuples="100" semantics="soft" defaultCost="infinity">98 42:1 1|52 3:1 2|39 11:1 3|55 15:1 4|31 72:1 5|20 18:1 6|70 34:1 7|19 54:1 8|31 48:1 9|16 58:1 10|8 5:2 1|48 49:2 2|69 65:2 3|81 88:2 4|82 49:2 5|65 40:2 6|29 30:2 7|67 60:2 8|94 63:2 9|95 31:2 10|31 20:3 1|42 8:3 2|11 58:3 3|97 97:3 4|87 66:3 5|28 90:3 6|1 8:3 7|91 89:3 8|85 64:3 9|83 3:3 10|44 37:4 1|12 99:4 2|13 91:4 3|31 41:4 4|15 20:4 5|19 62:4 6|81 1:4 7|15 87:4 8|25 93:4 9|21 95:4 10|96 26:5 1|26 60:5 2|85 3:5 3|22 6:5 4|90 85:5 5|30 48:5 6|2 30:5 7|74 22:5 8|21 13:5 9|92 4:5 10|50 70:6 1|98 21:6 2|96 27:6 3|78 85:6 4|50 61:6 5|25 62:6 6|69 11:6 7|86 60:6 8|71 91:6 9|44 55:6 10|22 87:7 1|13 23:7 2|25 13:7 3|78 7:7 4|56 92:7 5|97 76:7 6|19 67:7 7|17 40:7 8|4 94:7 9|59 75:7 10|95 77:8 1|72 70:8 2|74 100:8 3|45 56:8 4|60 72:8 5|50 90:8 6|91 52:8 7|54 80:8 8|98 52:8 9|44 95:8 10|62 11:9 1|78 66:9 2|2 7:9 3|86 38:9 4|13 69:9 5|14 94:9 6|85 33:9 7|33 22:9 8|69 52:9 9|11 9:9 10|41 35:10 1|57 41:10 2|55 80:10 3|64 54:10 4|81 92:10 5|67 50:10 6|65 30:10 7|70 4:10 8|57 25:10 9|90 10:10 10</relation>
  </relations>
  <GuiPresentation type="ADCOP" benchmark="RandomDCOP" name="instance9" model="TKC" nbAgents="20" domainSize="10" density="0" tightness="0" nbConstraints="114" nbTuples="100" />
</instance>
