# Supplementary material for: A local cost simulation-based algorithm to solve distributed constraint optimization problems
Source: PeerJ Comput Sci. 2023 Mar 17;9:e1296. doi: 10.7717/peerj-cs.1296 (PMC10280401; doi:10.7717/peerj-cs.1296)
Supplement: Supplemental Information 1 [file peerj-cs-09-1296-s001.zip › code/DCOP_LCS/problem/ADCOP_70_10_0.6/RANDOM_ADCOP_70_10_density_0.6_0.xml]

<instance>
  <presentation name="instance0" type="ADCOP" benchmark="RandomDCOP" model="Simple" constraintModel="TKC" format="XDisCSP 1.0" />
  <agents nbAgents="70">
    <agent name="A1" id="1" description="Agent 1" />
    <agent name="A2" id="2" description="Agent 2" />
    <agent name="A3" id="3" description="Agent 3" />
    <agent name="A4" id="4" description="Agent 4" />
    <agent name="A5" id="5" description="Agent 5" />
    <agent name="A6" id="6" description="Agent 6" />
    <agent name="A7" id="7" description="Agent 7" />
    <agent name="A8" id="8" description="Agent 8" />
    <agent name="A9" id="9" description="Agent 9" />
    <agent name="A10" id="10" description="Agent 10" />
    <agent name="A11" id="11" description="Agent 11" />
    <agent name="A12" id="12" description="Agent 12" />
    <agent name="A13" id="13" description="Agent 13" />
    <agent name="A14" id="14" description="Agent 14" />
    <agent name="A15" id="15" description="Agent 15" />
    <agent name="A16" id="16" description="Agent 16" />
    <agent name="A17" id="17" description="Agent 17" />
    <agent name="A18" id="18" description="Agent 18" />
    <agent name="A19" id="19" description="Agent 19" />
    <agent name="A20" id="20" description="Agent 20" />
    <agent name="A21" id="21" description="Agent 21" />
    <agent name="A22" id="22" description="Agent 22" />
    <agent name="A23" id="23" description="Agent 23" />
    <agent name="A24" id="24" description="Agent 24" />
    <agent name="A25" id="25" description="Agent 25" />
    <agent name="A26" id="26" description="Agent 26" />
    <agent name="A27" id="27" description="Agent 27" />
    <agent name="A28" id="28" description="Agent 28" />
    <agent name="A29" id="29" description="Agent 29" />
    <agent name="A30" id="30" description="Agent 30" />
    <agent name="A31" id="31" description="Agent 31" />
    <agent name="A32" id="32" description="Agent 32" />
    <agent name="A33" id="33" description="Agent 33" />
    <agent name="A34" id="34" description="Agent 34" />
    <agent name="A35" id="35" description="Agent 35" />
    <agent name="A36" id="36" description="Agent 36" />
    <agent name="A37" id="37" description="Agent 37" />
    <agent name="A38" id="38" description="Agent 38" />
    <agent name="A39" id="39" description="Agent 39" />
    <agent name="A40" id="40" description="Agent 40" />
    <agent name="A41" id="41" description="Agent 41" />
    <agent name="A42" id="42" description="Agent 42" />
    <agent name="A43" id="43" description="Agent 43" />
    <agent name="A44" id="44" description="Agent 44" />
    <agent name="A45" id="45" description="Agent 45" />
    <agent name="A46" id="46" description="Agent 46" />
    <agent name="A47" id="47" description="Agent 47" />
    <agent name="A48" id="48" description="Agent 48" />
    <agent name="A49" id="49" description="Agent 49" />
    <agent name="A50" id="50" description="Agent 50" />
    <agent name="A51" id="51" description="Agent 51" />
    <agent name="A52" id="52" description="Agent 52" />
    <agent name="A53" id="53" description="Agent 53" />
    <agent name="A54" id="54" description="Agent 54" />
    <agent name="A55" id="55" description="Agent 55" />
    <agent name="A56" id="56" description="Agent 56" />
    <agent name="A57" id="57" description="Agent 57" />
    <agent name="A58" id="58" description="Agent 58" />
    <agent name="A59" id="59" description="Agent 59" />
    <agent name="A60" id="60" description="Agent 60" />
    <agent name="A61" id="61" description="Agent 61" />
    <agent name="A62" id="62" description="Agent 62" />
    <agent name="A63" id="63" description="Agent 63" />
    <agent name="A64" id="64" description="Agent 64" />
    <agent name="A65" id="65" description="Agent 65" />
    <agent name="A66" id="66" description="Agent 66" />
    <agent name="A67" id="67" description="Agent 67" />
    <agent name="A68" id="68" description="Agent 68" />
    <agent name="A69" id="69" description="Agent 69" />
    <agent name="A70" id="70" description="Agent 70" />
  </agents>
  <domains nbDomains="1">
    <domain name="D1" nbValues="10">1..10</domain>
  </domains>
  <variables nbVariables="70">
    <variable agent="A1" name="X1.1" id="1" domain="D1" description="variable 1.1" />
    <variable agent="A2" name="X2.1" id="1" domain="D1" description="variable 2.1" />
    <variable agent="A3" name="X3.1" id="1" domain="D1" description="variable 3.1" />
    <variable agent="A4" name="X4.1" id="1" domain="D1" description="variable 4.1" />
    <variable agent="A5" name="X5.1" id="1" domain="D1" description="variable 5.1" />
    <variable agent="A6" name="X6.1" id="1" domain="D1" description="variable 6.1" />
    <variable agent="A7" name="X7.1" id="1" domain="D1" description="variable 7.1" />
    <variable agent="A8" name="X8.1" id="1" domain="D1" description="variable 8.1" />
    <variable agent="A9" name="X9.1" id="1" domain="D1" description="variable 9.1" />
    <variable agent="A10" name="X10.1" id="1" domain="D1" description="variable 10.1" />
    <variable agent="A11" name="X11.1" id="1" domain="D1" description="variable 11.1" />
    <variable agent="A12" name="X12.1" id="1" domain="D1" description="variable 12.1" />
    <variable agent="A13" name="X13.1" id="1" domain="D1" description="variable 13.1" />
    <variable agent="A14" name="X14.1" id="1" domain="D1" description="variable 14.1" />
    <variable agent="A15" name="X15.1" id="1" domain="D1" description="variable 15.1" />
    <variable agent="A16" name="X16.1" id="1" domain="D1" description="variable 16.1" />
    <variable agent="A17" name="X17.1" id="1" domain="D1" description="variable 17.1" />
    <variable agent="A18" name="X18.1" id="1" domain="D1" description="variable 18.1" />
    <variable agent="A19" name="X19.1" id="1" domain="D1" description="variable 19.1" />
    <variable agent="A20" name="X20.1" id="1" domain="D1" description="variable 20.1" />
    <variable agent="A21" name="X21.1" id="1" domain="D1" description="variable 21.1" />
    <variable agent="A22" name="X22.1" id="1" domain="D1" description="variable 22.1" />
    <variable agent="A23" name="X23.1" id="1" domain="D1" description="variable 23.1" />
    <variable agent="A24" name="X24.1" id="1" domain="D1" description="variable 24.1" />
    <variable agent="A25" name="X25.1" id="1" domain="D1" description="variable 25.1" />
    <variable agent="A26" name="X26.1" id="1" domain="D1" description="variable 26.1" />
    <variable agent="A27" name="X27.1" id="1" domain="D1" description="variable 27.1" />
    <variable agent="A28" name="X28.1" id="1" domain="D1" description="variable 28.1" />
    <variable agent="A29" name="X29.1" id="1" domain="D1" description="variable 29.1" />
    <variable agent="A30" name="X30.1" id="1" domain="D1" description="variable 30.1" />
    <variable agent="A31" name="X31.1" id="1" domain="D1" description="variable 31.1" />
    <variable agent="A32" name="X32.1" id="1" domain="D1" description="variable 32.1" />
    <variable agent="A33" name="X33.1" id="1" domain="D1" description="variable 33.1" />
    <variable agent="A34" name="X34.1" id="1" domain="D1" description="variable 34.1" />
    <variable agent="A35" name="X35.1" id="1" domain="D1" description="variable 35.1" />
    <variable agent="A36" name="X36.1" id="1" domain="D1" description="variable 36.1" />
    <variable agent="A37" name="X37.1" id="1" domain="D1" description="variable 37.1" />
    <variable agent="A38" name="X38.1" id="1" domain="D1" description="variable 38.1" />
    <variable agent="A39" name="X39.1" id="1" domain="D1" description="variable 39.1" />
    <variable agent="A40" name="X40.1" id="1" domain="D1" description="variable 40.1" />
    <variable agent="A41" name="X41.1" id="1" domain="D1" description="variable 41.1" />
    <variable agent="A42" name="X42.1" id="1" domain="D1" description="variable 42.1" />
    <variable agent="A43" name="X43.1" id="1" domain="D1" description="variable 43.1" />
    <variable agent="A44" name="X44.1" id="1" domain="D1" description="variable 44.1" />
    <variable agent="A45" name="X45.1" id="1" domain="D1" description="variable 45.1" />
    <variable agent="A46" name="X46.1" id="1" domain="D1" description="variable 46.1" />
    <variable agent="A47" name="X47.1" id="1" domain="D1" description="variable 47.1" />
    <variable agent="A48" name="X48.1" id="1" domain="D1" description="variable 48.1" />
    <variable agent="A49" name="X49.1" id="1" domain="D1" description="variable 49.1" />
    <variable agent="A50" name="X50.1" id="1" domain="D1" description="variable 50.1" />
    <variable agent="A51" name="X51.1" id="1" domain="D1" description="variable 51.1" />
    <variable agent="A52" name="X52.1" id="1" domain="D1" description="variable 52.1" />
    <variable agent="A53" name="X53.1" id="1" domain="D1" description="variable 53.1" />
    <variable agent="A54" name="X54.1" id="1" domain="D1" description="variable 54.1" />
    <variable agent="A55" name="X55.1" id="1" domain="D1" description="variable 55.1" />
    <variable agent="A56" name="X56.1" id="1" domain="D1" description="variable 56.1" />
    <variable agent="A57" name="X57.1" id="1" domain="D1" description="variable 57.1" />
    <variable agent="A58" name="X58.1" id="1" domain="D1" description="variable 58.1" />
    <variable agent="A59" name="X59.1" id="1" domain="D1" description="variable 59.1" />
    <variable agent="A60" name="X60.1" id="1" domain="D1" description="variable 60.1" />
    <variable agent="A61" name="X61.1" id="1" domain="D1" description="variable 61.1" />
    <variable agent="A62" name="X62.1" id="1" domain="D1" description="variable 62.1" />
    <variable agent="A63" name="X63.1" id="1" domain="D1" description="variable 63.1" />
    <variable agent="A64" name="X64.1" id="1" domain="D1" description="variable 64.1" />
    <variable agent="A65" name="X65.1" id="1" domain="D1" description="variable 65.1" />
    <variable agent="A66" name="X66.1" id="1" domain="D1" description="variable 66.1" />
    <variable agent="A67" name="X67.1" id="1" domain="D1" description="variable 67.1" />
    <variable agent="A68" name="X68.1" id="1" domain="D1" description="variable 68.1" />
    <variable agent="A69" name="X69.1" id="1" domain="D1" description="variable 69.1" />
    <variable agent="A70" name="X70.1" id="1" domain="D1" description="variable 70.1" />
  </variables>
  <constraints nbConstraints="1449">
    <constraint name="C0" model="TKC" arity="2" scope="X34.1 X64.1" reference="R0" />
    <constraint name="C1" model="TKC" arity="2" scope="X6.1 X50.1" reference="R1" />
    <constraint name="C2" model="TKC" arity="2" scope="X16.1 X45.1" reference="R2" />
    <constraint name="C3" model="TKC" arity="2" scope="X24.1 X40.1" reference="R3" />
    <constraint name="C4" model="TKC" arity="2" scope="X6.1 X61.1" reference="R4" />
    <constraint name="C5" model="TKC" arity="2" scope="X9.1 X56.1" reference="R5" />
    <constraint name="C6" model="TKC" arity="2" scope="X60.1 X70.1" reference="R6" />
    <constraint name="C7" model="TKC" arity="2" scope="X36.1 X64.1" reference="R7" />
    <constraint name="C8" model="TKC" arity="2" scope="X12.1 X49.1" reference="R8" />
    <constraint name="C9" model="TKC" arity="2" scope="X48.1 X55.1" reference="R9" />
    <constraint name="C10" model="TKC" arity="2" scope="X1.1 X22.1" reference="R10" />
    <constraint name="C11" model="TKC" arity="2" scope="X16.1 X59.1" reference="R11" />
    <constraint name="C12" model="TKC" arity="2" scope="X17.1 X46.1" reference="R12" />
    <constraint name="C13" model="TKC" arity="2" scope="X17.1 X40.1" reference="R13" />
    <constraint name="C14" model="TKC" arity="2" scope="X29.1 X51.1" reference="R14" />
    <constraint name="C15" model="TKC" arity="2" scope="X30.1 X38.1" reference="R15" />
    <constraint name="C16" model="TKC" arity="2" scope="X2.1 X39.1" reference="R16" />
    <constraint name="C17" model="TKC" arity="2" scope="X28.1 X67.1" reference="R17" />
    <constraint name="C18" model="TKC" arity="2" scope="X1.1 X53.1" reference="R18" />
    <constraint name="C19" model="TKC" arity="2" scope="X16.1 X66.1" reference="R19" />
    <constraint name="C20" model="TKC" arity="2" scope="X2.1 X49.1" reference="R20" />
    <constraint name="C21" model="TKC" arity="2" scope="X55.1 X68.1" reference="R21" />
    <constraint name="C22" model="TKC" arity="2" scope="X45.1 X52.1" reference="R22" />
    <constraint name="C23" model="TKC" arity="2" scope="X55.1 X64.1" reference="R23" />
    <constraint name="C24" model="TKC" arity="2" scope="X24.1 X65.1" reference="R24" />
    <constraint name="C25" model="TKC" arity="2" scope="X38.1 X53.1" reference="R25" />
    <constraint name="C26" model="TKC" arity="2" scope="X50.1 X67.1" reference="R26" />
    <constraint name="C27" model="TKC" arity="2" scope="X5.1 X60.1" reference="R27" />
    <constraint name="C28" model="TKC" arity="2" scope="X29.1 X39.1" reference="R28" />
    <constraint name="C29" model="TKC" arity="2" scope="X2.1 X57.1" reference="R29" />
    <constraint name="C30" model="TKC" arity="2" scope="X63.1 X65.1" reference="R30" />
    <constraint name="C31" model="TKC" arity="2" scope="X13.1 X61.1" reference="R31" />
    <constraint name="C32" model="TKC" arity="2" scope="X26.1 X59.1" reference="R32" />
    <constraint name="C33" model="TKC" arity="2" scope="X5.1 X24.1" reference="R33" />
    <constraint name="C34" model="TKC" arity="2" scope="X13.1 X48.1" reference="R34" />
    <constraint name="C35" model="TKC" arity="2" scope="X17.1 X38.1" reference="R35" />
    <constraint name="C36" model="TKC" arity="2" scope="X58.1 X70.1" reference="R36" />
    <constraint name="C37" model="TKC" arity="2" scope="X18.1 X66.1" reference="R37" />
    <constraint name="C38" model="TKC" arity="2" scope="X11.1 X24.1" reference="R38" />
    <constraint name="C39" model="TKC" arity="2" scope="X33.1 X59.1" reference="R39" />
    <constraint name="C40" model="TKC" arity="2" scope="X13.1 X59.1" reference="R40" />
    <constraint name="C41" model="TKC" arity="2" scope="X51.1 X65.1" reference="R41" />
    <constraint name="C42" model="TKC" arity="2" scope="X49.1 X68.1" reference="R42" />
    <constraint name="C43" model="TKC" arity="2" scope="X27.1 X40.1" reference="R43" />
    <constraint name="C44" model="TKC" arity="2" scope="X30.1 X62.1" reference="R44" />
    <constraint name="C45" model="TKC" arity="2" scope="X20.1 X66.1" reference="R45" />
    <constraint name="C46" model="TKC" arity="2" scope="X37.1 X39.1" reference="R46" />
    <constraint name="C47" model="TKC" arity="2" scope="X3.1 X38.1" reference="R47" />
    <constraint name="C48" model="TKC" arity="2" scope="X5.1 X42.1" reference="R48" />
    <constraint name="C49" model="TKC" arity="2" scope="X4.1 X10.1" reference="R49" />
    <constraint name="C50" model="TKC" arity="2" scope="X19.1 X22.1" reference="R50" />
    <constraint name="C51" model="TKC" arity="2" scope="X13.1 X21.1" reference="R51" />
    <constraint name="C52" model="TKC" arity="2" scope="X14.1 X32.1" reference="R52" />
    <constraint name="C53" model="TKC" arity="2" scope="X2.1 X7.1" reference="R53" />
    <constraint name="C54" model="TKC" arity="2" scope="X47.1 X49.1" reference="R54" />
    <constraint name="C55" model="TKC" arity="2" scope="X4.1 X26.1" reference="R55" />
    <constraint name="C56" model="TKC" arity="2" scope="X8.1 X19.1" reference="R56" />
    <constraint name="C57" model="TKC" arity="2" scope="X4.1 X23.1" reference="R57" />
    <constraint name="C58" model="TKC" arity="2" scope="X18.1 X41.1" reference="R58" />
    <constraint name="C59" model="TKC" arity="2" scope="X66.1 X69.1" reference="R59" />
    <constraint name="C60" model="TKC" arity="2" scope="X4.1 X44.1" reference="R60" />
    <constraint name="C61" model="TKC" arity="2" scope="X56.1 X68.1" reference="R61" />
    <constraint name="C62" model="TKC" arity="2" scope="X32.1 X53.1" reference="R62" />
    <constraint name="C63" model="TKC" arity="2" scope="X18.1 X25.1" reference="R63" />
    <constraint name="C64" model="TKC" arity="2" scope="X17.1 X54.1" reference="R64" />
    <constraint name="C65" model="TKC" arity="2" scope="X35.1 X53.1" reference="R65" />
    <constraint name="C66" model="TKC" arity="2" scope="X28.1 X43.1" reference="R66" />
    <constraint name="C67" model="TKC" arity="2" scope="X7.1 X31.1" reference="R67" />
    <constraint name="C68" model="TKC" arity="2" scope="X15.1 X18.1" reference="R68" />
    <constraint name="C69" model="TKC" arity="2" scope="X7.1 X25.1" reference="R69" />
    <constraint name="C70" model="TKC" arity="2" scope="X23.1 X31.1" reference="R70" />
    <constraint name="C71" model="TKC" arity="2" scope="X22.1 X39.1" reference="R71" />
    <constraint name="C72" model="TKC" arity="2" scope="X4.1 X50.1" reference="R72" />
    <constraint name="C73" model="TKC" arity="2" scope="X51.1 X66.1" reference="R73" />
    <constraint name="C74" model="TKC" arity="2" scope="X16.1 X33.1" reference="R74" />
    <constraint name="C75" model="TKC" arity="2" scope="X33.1 X56.1" reference="R75" />
    <constraint name="C76" model="TKC" arity="2" scope="X8.1 X70.1" reference="R76" />
    <constraint name="C77" model="TKC" arity="2" scope="X3.1 X50.1" reference="R77" />
    <constraint name="C78" model="TKC" arity="2" scope="X14.1 X28.1" reference="R78" />
    <constraint name="C79" model="TKC" arity="2" scope="X35.1 X64.1" reference="R79" />
    <constraint name="C80" model="TKC" arity="2" scope="X43.1 X48.1" reference="R80" />
    <constraint name="C81" model="TKC" arity="2" scope="X36.1 X57.1" reference="R81" />
    <constraint name="C82" model="TKC" arity="2" scope="X48.1 X61.1" reference="R82" />
    <constraint name="C83" model="TKC" arity="2" scope="X22.1 X70.1" reference="R83" />
    <constraint name="C84" model="TKC" arity="2" scope="X49.1 X69.1" reference="R84" />
    <constraint name="C85" model="TKC" arity="2" scope="X21.1 X67.1" reference="R85" />
    <constraint name="C86" model="TKC" arity="2" scope="X33.1 X58.1" reference="R86" />
    <constraint name="C87" model="TKC" arity="2" scope="X7.1 X30.1" reference="R87" />
    <constraint name="C88" model="TKC" arity="2" scope="X8.1 X31.1" reference="R88" />
    <constraint name="C89" model="TKC" arity="2" scope="X24.1 X49.1" reference="R89" />
    <constraint name="C90" model="TKC" arity="2" scope="X1.1 X27.1" reference="R90" />
    <constraint name="C91" model="TKC" arity="2" scope="X26.1 X65.1" reference="R91" />
    <constraint name="C92" model="TKC" arity="2" scope="X11.1 X20.1" reference="R92" />
    <constraint name="C93" model="TKC" arity="2" scope="X30.1 X44.1" reference="R93" />
    <constraint name="C94" model="TKC" arity="2" scope="X18.1 X60.1" reference="R94" />
    <constraint name="C95" model="TKC" arity="2" scope="X38.1 X62.1" reference="R95" />
    <constraint name="C96" model="TKC" arity="2" scope="X15.1 X54.1" reference="R96" />
    <constraint name="C97" model="TKC" arity="2" scope="X8.1 X54.1" reference="R97" />
    <constraint name="C98" model="TKC" arity="2" scope="X34.1 X45.1" reference="R98" />
    <constraint name="C99" model="TKC" arity="2" scope="X6.1 X41.1" reference="R99" />
    <constraint name="C100" model="TKC" arity="2" scope="X34.1 X40.1" reference="R100" />
    <constraint name="C101" model="TKC" arity="2" scope="X37.1 X70.1" reference="R101" />
    <constraint name="C102" model="TKC" arity="2" scope="X24.1 X44.1" reference="R102" />
    <constraint name="C103" model="TKC" arity="2" scope="X52.1 X63.1" reference="R103" />
    <constraint name="C104" model="TKC" arity="2" scope="X29.1 X65.1" reference="R104" />
    <constraint name="C105" model="TKC" arity="2" scope="X61.1 X67.1" reference="R105" />
    <constraint name="C106" model="TKC" arity="2" scope="X17.1 X25.1" reference="R106" />
    <constraint name="C107" model="TKC" arity="2" scope="X22.1 X57.1" reference="R107" />
    <constraint name="C108" model="TKC" arity="2" scope="X19.1 X58.1" reference="R108" />
    <constraint name="C109" model="TKC" arity="2" scope="X52.1 X65.1" reference="R109" />
    <constraint name="C110" model="TKC" arity="2" scope="X11.1 X58.1" reference="R110" />
    <constraint name="C111" model="TKC" arity="2" scope="X8.1 X10.1" reference="R111" />
    <constraint name="C112" model="TKC" arity="2" scope="X4.1 X38.1" reference="R112" />
    <constraint name="C113" model="TKC" arity="2" scope="X23.1 X24.1" reference="R113" />
    <constraint name="C114" model="TKC" arity="2" scope="X18.1 X63.1" reference="R114" />
    <constraint name="C115" model="TKC" arity="2" scope="X7.1 X17.1" reference="R115" />
    <constraint name="C116" model="TKC" arity="2" scope="X5.1 X61.1" reference="R116" />
    <constraint name="C117" model="TKC" arity="2" scope="X62.1 X70.1" reference="R117" />
    <constraint name="C118" model="TKC" arity="2" scope="X47.1 X51.1" reference="R118" />
    <constraint name="C119" model="TKC" arity="2" scope="X44.1 X46.1" reference="R119" />
    <constraint name="C120" model="TKC" arity="2" scope="X7.1 X69.1" reference="R120" />
    <constraint name="C121" model="TKC" arity="2" scope="X12.1 X20.1" reference="R121" />
    <constraint name="C122" model="TKC" arity="2" scope="X40.1 X58.1" reference="R122" />
    <constraint name="C123" model="TKC" arity="2" scope="X6.1 X70.1" reference="R123" />
    <constraint name="C124" model="TKC" arity="2" scope="X30.1 X48.1" reference="R124" />
    <constraint name="C125" model="TKC" arity="2" scope="X18.1 X36.1" reference="R125" />
    <constraint name="C126" model="TKC" arity="2" scope="X3.1 X22.1" reference="R126" />
    <constraint name="C127" model="TKC" arity="2" scope="X30.1 X49.1" reference="R127" />
    <constraint name="C128" model="TKC" arity="2" scope="X56.1 X66.1" reference="R128" />
    <constraint name="C129" model="TKC" arity="2" scope="X25.1 X44.1" reference="R129" />
    <constraint name="C130" model="TKC" arity="2" scope="X14.1 X63.1" reference="R130" />
    <constraint name="C131" model="TKC" arity="2" scope="X53.1 X63.1" reference="R131" />
    <constraint name="C132" model="TKC" arity="2" scope="X49.1 X64.1" reference="R132" />
    <constraint name="C133" model="TKC" arity="2" scope="X7.1 X19.1" reference="R133" />
    <constraint name="C134" model="TKC" arity="2" scope="X32.1 X70.1" reference="R134" />
    <constraint name="C135" model="TKC" arity="2" scope="X12.1 X30.1" reference="R135" />
    <constraint name="C136" model="TKC" arity="2" scope="X21.1 X38.1" reference="R136" />
    <constraint name="C137" model="TKC" arity="2" scope="X37.1 X52.1" reference="R137" />
    <constraint name="C138" model="TKC" arity="2" scope="X36.1 X52.1" reference="R138" />
    <constraint name="C139" model="TKC" arity="2" scope="X32.1 X37.1" reference="R139" />
    <constraint name="C140" model="TKC" arity="2" scope="X10.1 X65.1" reference="R140" />
    <constraint name="C141" model="TKC" arity="2" scope="X16.1 X64.1" reference="R141" />
    <constraint name="C142" model="TKC" arity="2" scope="X17.1 X42.1" reference="R142" />
    <constraint name="C143" model="TKC" arity="2" scope="X7.1 X44.1" reference="R143" />
    <constraint name="C144" model="TKC" arity="2" scope="X11.1 X33.1" reference="R144" />
    <constraint name="C145" model="TKC" arity="2" scope="X30.1 X37.1" reference="R145" />
    <constraint name="C146" model="TKC" arity="2" scope="X3.1 X47.1" reference="R146" />
    <constraint name="C147" model="TKC" arity="2" scope="X8.1 X40.1" reference="R147" />
    <constraint name="C148" model="TKC" arity="2" scope="X29.1 X42.1" reference="R148" />
    <constraint name="C149" model="TKC" arity="2" scope="X28.1 X64.1" reference="R149" />
    <constraint name="C150" model="TKC" arity="2" scope="X52.1 X61.1" reference="R150" />
    <constraint name="C151" model="TKC" arity="2" scope="X17.1 X70.1" reference="R151" />
    <constraint name="C152" model="TKC" arity="2" scope="X4.1 X29.1" reference="R152" />
    <constraint name="C153" model="TKC" arity="2" scope="X5.1 X18.1" reference="R153" />
    <constraint name="C154" model="TKC" arity="2" scope="X28.1 X48.1" reference="R154" />
    <constraint name="C155" model="TKC" arity="2" scope="X23.1 X57.1" reference="R155" />
    <constraint name="C156" model="TKC" arity="2" scope="X2.1 X28.1" reference="R156" />
    <constraint name="C157" model="TKC" arity="2" scope="X61.1 X69.1" reference="R157" />
    <constraint name="C158" model="TKC" arity="2" scope="X36.1 X70.1" reference="R158" />
    <constraint name="C159" model="TKC" arity="2" scope="X23.1 X69.1" reference="R159" />
    <constraint name="C160" model="TKC" arity="2" scope="X5.1 X43.1" reference="R160" />
    <constraint name="C161" model="TKC" arity="2" scope="X34.1 X61.1" reference="R161" />
    <constraint name="C162" model="TKC" arity="2" scope="X50.1 X56.1" reference="R162" />
    <constraint name="C163" model="TKC" arity="2" scope="X7.1 X62.1" reference="R163" />
    <constraint name="C164" model="TKC" arity="2" scope="X3.1 X42.1" reference="R164" />
    <constraint name="C165" model="TKC" arity="2" scope="X38.1 X70.1" reference="R165" />
    <constraint name="C166" model="TKC" arity="2" scope="X24.1 X48.1" reference="R166" />
    <constraint name="C167" model="TKC" arity="2" scope="X53.1 X70.1" reference="R167" />
    <constraint name="C168" model="TKC" arity="2" scope="X31.1 X38.1" reference="R168" />
    <constraint name="C169" model="TKC" arity="2" scope="X55.1 X60.1" reference="R169" />
    <constraint name="C170" model="TKC" arity="2" scope="X37.1 X55.1" reference="R170" />
    <constraint name="C171" model="TKC" arity="2" scope="X5.1 X40.1" reference="R171" />
    <constraint name="C172" model="TKC" arity="2" scope="X4.1 X34.1" reference="R172" />
    <constraint name="C173" model="TKC" arity="2" scope="X29.1 X60.1" reference="R173" />
    <constraint name="C174" model="TKC" arity="2" scope="X16.1 X68.1" reference="R174" />
    <constraint name="C175" model="TKC" arity="2" scope="X8.1 X13.1" reference="R175" />
    <constraint name="C176" model="TKC" arity="2" scope="X29.1 X36.1" reference="R176" />
    <constraint name="C177" model="TKC" arity="2" scope="X6.1 X15.1" reference="R177" />
    <constraint name="C178" model="TKC" arity="2" scope="X41.1 X59.1" reference="R178" />
    <constraint name="C179" model="TKC" arity="2" scope="X12.1 X37.1" reference="R179" />
    <constraint name="C180" model="TKC" arity="2" scope="X17.1 X48.1" reference="R180" />
    <constraint name="C181" model="TKC" arity="2" scope="X18.1 X48.1" reference="R181" />
    <constraint name="C182" model="TKC" arity="2" scope="X7.1 X28.1" reference="R182" />
    <constraint name="C183" model="TKC" arity="2" scope="X28.1 X57.1" reference="R183" />
    <constraint name="C184" model="TKC" arity="2" scope="X29.1 X47.1" reference="R184" />
    <constraint name="C185" model="TKC" arity="2" scope="X40.1 X49.1" reference="R185" />
    <constraint name="C186" model="TKC" arity="2" scope="X39.1 X52.1" reference="R186" />
    <constraint name="C187" model="TKC" arity="2" scope="X13.1 X27.1" reference="R187" />
    <constraint name="C188" model="TKC" arity="2" scope="X9.1 X22.1" reference="R188" />
    <constraint name="C189" model="TKC" arity="2" scope="X25.1 X51.1" reference="R189" />
    <constraint name="C190" model="TKC" arity="2" scope="X42.1 X69.1" reference="R190" />
    <constraint name="C191" model="TKC" arity="2" scope="X8.1 X17.1" reference="R191" />
    <constraint name="C192" model="TKC" arity="2" scope="X53.1 X65.1" reference="R192" />
    <constraint name="C193" model="TKC" arity="2" scope="X50.1 X57.1" reference="R193" />
    <constraint name="C194" model="TKC" arity="2" scope="X6.1 X51.1" reference="R194" />
    <constraint name="C195" model="TKC" arity="2" scope="X17.1 X57.1" reference="R195" />
    <constraint name="C196" model="TKC" arity="2" scope="X1.1 X44.1" reference="R196" />
    <constraint name="C197" model="TKC" arity="2" scope="X50.1 X64.1" reference="R197" />
    <constraint name="C198" model="TKC" arity="2" scope="X44.1 X53.1" reference="R198" />
    <constraint name="C199" model="TKC" arity="2" scope="X20.1 X36.1" reference="R199" />
    <constraint name="C200" model="TKC" arity="2" scope="X10.1 X50.1" reference="R200" />
    <constraint name="C201" model="TKC" arity="2" scope="X6.1 X33.1" reference="R201" />
    <constraint name="C202" model="TKC" arity="2" scope="X1.1 X11.1" reference="R202" />
    <constraint name="C203" model="TKC" arity="2" scope="X10.1 X12.1" reference="R203" />
    <constraint name="C204" model="TKC" arity="2" scope="X4.1 X46.1" reference="R204" />
    <constraint name="C205" model="TKC" arity="2" scope="X4.1 X67.1" reference="R205" />
    <constraint name="C206" model="TKC" arity="2" scope="X43.1 X64.1" reference="R206" />
    <constraint name="C207" model="TKC" arity="2" scope="X19.1 X21.1" reference="R207" />
    <constraint name="C208" model="TKC" arity="2" scope="X5.1 X20.1" reference="R208" />
    <constraint name="C209" model="TKC" arity="2" scope="X36.1 X41.1" reference="R209" />
    <constraint name="C210" model="TKC" arity="2" scope="X2.1 X24.1" reference="R210" />
    <constraint name="C211" model="TKC" arity="2" scope="X18.1 X59.1" reference="R211" />
    <constraint name="C212" model="TKC" arity="2" scope="X16.1 X55.1" reference="R212" />
    <constraint name="C213" model="TKC" arity="2" scope="X5.1 X55.1" reference="R213" />
    <constraint name="C214" model="TKC" arity="2" scope="X31.1 X54.1" reference="R214" />
    <constraint name="C215" model="TKC" arity="2" scope="X58.1 X67.1" reference="R215" />
    <constraint name="C216" model="TKC" arity="2" scope="X16.1 X70.1" reference="R216" />
    <constraint name="C217" model="TKC" arity="2" scope="X37.1 X69.1" reference="R217" />
    <constraint name="C218" model="TKC" arity="2" scope="X7.1 X26.1" reference="R218" />
    <constraint name="C219" model="TKC" arity="2" scope="X23.1 X63.1" reference="R219" />
    <constraint name="C220" model="TKC" arity="2" scope="X1.1 X69.1" reference="R220" />
    <constraint name="C221" model="TKC" arity="2" scope="X18.1 X23.1" reference="R221" />
    <constraint name="C222" model="TKC" arity="2" scope="X20.1 X40.1" reference="R222" />
    <constraint name="C223" model="TKC" arity="2" scope="X32.1 X48.1" reference="R223" />
    <constraint name="C224" model="TKC" arity="2" scope="X28.1 X50.1" reference="R224" />
    <constraint name="C225" model="TKC" arity="2" scope="X27.1 X49.1" reference="R225" />
    <constraint name="C226" model="TKC" arity="2" scope="X23.1 X49.1" reference="R226" />
    <constraint name="C227" model="TKC" arity="2" scope="X2.1 X50.1" reference="R227" />
    <constraint name="C228" model="TKC" arity="2" scope="X29.1 X32.1" reference="R228" />
    <constraint name="C229" model="TKC" arity="2" scope="X65.1 X70.1" reference="R229" />
    <constraint name="C230" model="TKC" arity="2" scope="X30.1 X55.1" reference="R230" />
    <constraint name="C231" model="TKC" arity="2" scope="X12.1 X44.1" reference="R231" />
    <constraint name="C232" model="TKC" arity="2" scope="X43.1 X62.1" reference="R232" />
    <constraint name="C233" model="TKC" arity="2" scope="X24.1 X31.1" reference="R233" />
    <constraint name="C234" model="TKC" arity="2" scope="X50.1 X58.1" reference="R234" />
    <constraint name="C235" model="TKC" arity="2" scope="X31.1 X37.1" reference="R235" />
    <constraint name="C236" model="TKC" arity="2" scope="X49.1 X50.1" reference="R236" />
    <constraint name="C237" model="TKC" arity="2" scope="X3.1 X25.1" reference="R237" />
    <constraint name="C238" model="TKC" arity="2" scope="X14.1 X21.1" reference="R238" />
    <constraint name="C239" model="TKC" arity="2" scope="X17.1 X31.1" reference="R239" />
    <constraint name="C240" model="TKC" arity="2" scope="X35.1 X44.1" reference="R240" />
    <constraint name="C241" model="TKC" arity="2" scope="X11.1 X70.1" reference="R241" />
    <constraint name="C242" model="TKC" arity="2" scope="X8.1 X24.1" reference="R242" />
    <constraint name="C243" model="TKC" arity="2" scope="X41.1 X47.1" reference="R243" />
    <constraint name="C244" model="TKC" arity="2" scope="X27.1 X54.1" reference="R244" />
    <constraint name="C245" model="TKC" arity="2" scope="X14.1 X27.1" reference="R245" />
    <constraint name="C246" model="TKC" arity="2" scope="X17.1 X61.1" reference="R246" />
    <constraint name="C247" model="TKC" arity="2" scope="X22.1 X26.1" reference="R247" />
    <constraint name="C248" model="TKC" arity="2" scope="X19.1 X42.1" reference="R248" />
    <constraint name="C249" model="TKC" arity="2" scope="X47.1 X48.1" reference="R249" />
    <constraint name="C250" model="TKC" arity="2" scope="X32.1 X56.1" reference="R250" />
    <constraint name="C251" model="TKC" arity="2" scope="X7.1 X33.1" reference="R251" />
    <constraint name="C252" model="TKC" arity="2" scope="X26.1 X29.1" reference="R252" />
    <constraint name="C253" model="TKC" arity="2" scope="X50.1 X54.1" reference="R253" />
    <constraint name="C254" model="TKC" arity="2" scope="X8.1 X25.1" reference="R254" />
    <constraint name="C255" model="TKC" arity="2" scope="X10.1 X42.1" reference="R255" />
    <constraint name="C256" model="TKC" arity="2" scope="X32.1 X50.1" reference="R256" />
    <constraint name="C257" model="TKC" arity="2" scope="X17.1 X43.1" reference="R257" />
    <constraint name="C258" model="TKC" arity="2" scope="X9.1 X58.1" reference="R258" />
    <constraint name="C259" model="TKC" arity="2" scope="X13.1 X16.1" reference="R259" />
    <constraint name="C260" model="TKC" arity="2" scope="X38.1 X57.1" reference="R260" />
    <constraint name="C261" model="TKC" arity="2" scope="X11.1 X37.1" reference="R261" />
    <constraint name="C262" model="TKC" arity="2" scope="X18.1 X21.1" reference="R262" />
    <constraint name="C263" model="TKC" arity="2" scope="X23.1 X41.1" reference="R263" />
    <constraint name="C264" model="TKC" arity="2" scope="X28.1 X63.1" reference="R264" />
    <constraint name="C265" model="TKC" arity="2" scope="X36.1 X56.1" reference="R265" />
    <constraint name="C266" model="TKC" arity="2" scope="X52.1 X64.1" reference="R266" />
    <constraint name="C267" model="TKC" arity="2" scope="X4.1 X70.1" reference="R267" />
    <constraint name="C268" model="TKC" arity="2" scope="X23.1 X58.1" reference="R268" />
    <constraint name="C269" model="TKC" arity="2" scope="X59.1 X67.1" reference="R269" />
    <constraint name="C270" model="TKC" arity="2" scope="X46.1 X55.1" reference="R270" />
    <constraint name="C271" model="TKC" arity="2" scope="X3.1 X34.1" reference="R271" />
    <constraint name="C272" model="TKC" arity="2" scope="X12.1 X19.1" reference="R272" />
    <constraint name="C273" model="TKC" arity="2" scope="X21.1 X22.1" reference="R273" />
    <constraint name="C274" model="TKC" arity="2" scope="X59.1 X65.1" reference="R274" />
    <constraint name="C275" model="TKC" arity="2" scope="X19.1 X49.1" reference="R275" />
    <constraint name="C276" model="TKC" arity="2" scope="X12.1 X46.1" reference="R276" />
    <constraint name="C277" model="TKC" arity="2" scope="X41.1 X69.1" reference="R277" />
    <constraint name="C278" model="TKC" arity="2" scope="X34.1 X58.1" reference="R278" />
    <constraint name="C279" model="TKC" arity="2" scope="X12.1 X48.1" reference="R279" />
    <constraint name="C280" model="TKC" arity="2" scope="X5.1 X22.1" reference="R280" />
    <constraint name="C281" model="TKC" arity="2" scope="X23.1 X50.1" reference="R281" />
    <constraint name="C282" model="TKC" arity="2" scope="X27.1 X64.1" reference="R282" />
    <constraint name="C283" model="TKC" arity="2" scope="X44.1 X52.1" reference="R283" />
    <constraint name="C284" model="TKC" arity="2" scope="X19.1 X36.1" reference="R284" />
    <constraint name="C285" model="TKC" arity="2" scope="X45.1 X60.1" reference="R285" />
    <constraint name="C286" model="TKC" arity="2" scope="X57.1 X70.1" reference="R286" />
    <constraint name="C287" model="TKC" arity="2" scope="X9.1 X39.1" reference="R287" />
    <constraint name="C288" model="TKC" arity="2" scope="X11.1 X64.1" reference="R288" />
    <constraint name="C289" model="TKC" arity="2" scope="X26.1 X39.1" reference="R289" />
    <constraint name="C290" model="TKC" arity="2" scope="X21.1 X59.1" reference="R290" />
    <constraint name="C291" model="TKC" arity="2" scope="X12.1 X56.1" reference="R291" />
    <constraint name="C292" model="TKC" arity="2" scope="X23.1 X43.1" reference="R292" />
    <constraint name="C293" model="TKC" arity="2" scope="X42.1 X70.1" reference="R293" />
    <constraint name="C294" model="TKC" arity="2" scope="X35.1 X42.1" reference="R294" />
    <constraint name="C295" model="TKC" arity="2" scope="X20.1 X70.1" reference="R295" />
    <constraint name="C296" model="TKC" arity="2" scope="X19.1 X27.1" reference="R296" />
    <constraint name="C297" model="TKC" arity="2" scope="X42.1 X47.1" reference="R297" />
    <constraint name="C298" model="TKC" arity="2" scope="X64.1 X70.1" reference="R298" />
    <constraint name="C299" model="TKC" arity="2" scope="X47.1 X57.1" reference="R299" />
    <constraint name="C300" model="TKC" arity="2" scope="X25.1 X61.1" reference="R300" />
    <constraint name="C301" model="TKC" arity="2" scope="X15.1 X29.1" reference="R301" />
    <constraint name="C302" model="TKC" arity="2" scope="X8.1 X37.1" reference="R302" />
    <constraint name="C303" model="TKC" arity="2" scope="X8.1 X36.1" reference="R303" />
    <constraint name="C304" model="TKC" arity="2" scope="X12.1 X67.1" reference="R304" />
    <constraint name="C305" model="TKC" arity="2" scope="X18.1 X29.1" reference="R305" />
    <constraint name="C306" model="TKC" arity="2" scope="X12.1 X40.1" reference="R306" />
    <constraint name="C307" model="TKC" arity="2" scope="X16.1 X53.1" reference="R307" />
    <constraint name="C308" model="TKC" arity="2" scope="X25.1 X55.1" reference="R308" />
    <constraint name="C309" model="TKC" arity="2" scope="X13.1 X60.1" reference="R309" />
    <constraint name="C310" model="TKC" arity="2" scope="X21.1 X49.1" reference="R310" />
    <constraint name="C311" model="TKC" arity="2" scope="X3.1 X26.1" reference="R311" />
    <constraint name="C312" model="TKC" arity="2" scope="X7.1 X27.1" reference="R312" />
    <constraint name="C313" model="TKC" arity="2" scope="X25.1 X37.1" reference="R313" />
    <constraint name="C314" model="TKC" arity="2" scope="X27.1 X47.1" reference="R314" />
    <constraint name="C315" model="TKC" arity="2" scope="X19.1 X51.1" reference="R315" />
    <constraint name="C316" model="TKC" arity="2" scope="X3.1 X57.1" reference="R316" />
    <constraint name="C317" model="TKC" arity="2" scope="X24.1 X66.1" reference="R317" />
    <constraint name="C318" model="TKC" arity="2" scope="X21.1 X53.1" reference="R318" />
    <constraint name="C319" model="TKC" arity="2" scope="X29.1 X61.1" reference="R319" />
    <constraint name="C320" model="TKC" arity="2" scope="X44.1 X70.1" reference="R320" />
    <constraint name="C321" model="TKC" arity="2" scope="X46.1 X65.1" reference="R321" />
    <constraint name="C322" model="TKC" arity="2" scope="X31.1 X47.1" reference="R322" />
    <constraint name="C323" model="TKC" arity="2" scope="X40.1 X48.1" reference="R323" />
    <constraint name="C324" model="TKC" arity="2" scope="X3.1 X44.1" reference="R324" />
    <constraint name="C325" model="TKC" arity="2" scope="X37.1 X47.1" reference="R325" />
    <constraint name="C326" model="TKC" arity="2" scope="X25.1 X27.1" reference="R326" />
    <constraint name="C327" model="TKC" arity="2" scope="X41.1 X55.1" reference="R327" />
    <constraint name="C328" model="TKC" arity="2" scope="X37.1 X62.1" reference="R328" />
    <constraint name="C329" model="TKC" arity="2" scope="X23.1 X62.1" reference="R329" />
    <constraint name="C330" model="TKC" arity="2" scope="X34.1 X55.1" reference="R330" />
    <constraint name="C331" model="TKC" arity="2" scope="X14.1 X54.1" reference="R331" />
    <constraint name="C332" model="TKC" arity="2" scope="X33.1 X52.1" reference="R332" />
    <constraint name="C333" model="TKC" arity="2" scope="X5.1 X19.1" reference="R333" />
    <constraint name="C334" model="TKC" arity="2" scope="X9.1 X64.1" reference="R334" />
    <constraint name="C335" model="TKC" arity="2" scope="X12.1 X39.1" reference="R335" />
    <constraint name="C336" model="TKC" arity="2" scope="X30.1 X40.1" reference="R336" />
    <constraint name="C337" model="TKC" arity="2" scope="X42.1 X48.1" reference="R337" />
    <constraint name="C338" model="TKC" arity="2" scope="X57.1 X60.1" reference="R338" />
    <constraint name="C339" model="TKC" arity="2" scope="X38.1 X49.1" reference="R339" />
    <constraint name="C340" model="TKC" arity="2" scope="X11.1 X47.1" reference="R340" />
    <constraint name="C341" model="TKC" arity="2" scope="X20.1 X29.1" reference="R341" />
    <constraint name="C342" model="TKC" arity="2" scope="X20.1 X69.1" reference="R342" />
    <constraint name="C343" model="TKC" arity="2" scope="X24.1 X33.1" reference="R343" />
    <constraint name="C344" model="TKC" arity="2" scope="X52.1 X56.1" reference="R344" />
    <constraint name="C345" model="TKC" arity="2" scope="X6.1 X42.1" reference="R345" />
    <constraint name="C346" model="TKC" arity="2" scope="X28.1 X51.1" reference="R346" />
    <constraint name="C347" model="TKC" arity="2" scope="X3.1 X14.1" reference="R347" />
    <constraint name="C348" model="TKC" arity="2" scope="X33.1 X68.1" reference="R348" />
    <constraint name="C349" model="TKC" arity="2" scope="X9.1 X55.1" reference="R349" />
    <constraint name="C350" model="TKC" arity="2" scope="X26.1 X43.1" reference="R350" />
    <constraint name="C351" model="TKC" arity="2" scope="X58.1 X65.1" reference="R351" />
    <constraint name="C352" model="TKC" arity="2" scope="X35.1 X37.1" reference="R352" />
    <constraint name="C353" model="TKC" arity="2" scope="X39.1 X53.1" reference="R353" />
    <constraint name="C354" model="TKC" arity="2" scope="X22.1 X34.1" reference="R354" />
    <constraint name="C355" model="TKC" arity="2" scope="X1.1 X47.1" reference="R355" />
    <constraint name="C356" model="TKC" arity="2" scope="X9.1 X29.1" reference="R356" />
    <constraint name="C357" model="TKC" arity="2" scope="X2.1 X34.1" reference="R357" />
    <constraint name="C358" model="TKC" arity="2" scope="X47.1 X59.1" reference="R358" />
    <constraint name="C359" model="TKC" arity="2" scope="X27.1 X62.1" reference="R359" />
    <constraint name="C360" model="TKC" arity="2" scope="X18.1 X27.1" reference="R360" />
    <constraint name="C361" model="TKC" arity="2" scope="X16.1 X32.1" reference="R361" />
    <constraint name="C362" model="TKC" arity="2" scope="X4.1 X13.1" reference="R362" />
    <constraint name="C363" model="TKC" arity="2" scope="X36.1 X38.1" reference="R363" />
    <constraint name="C364" model="TKC" arity="2" scope="X62.1 X65.1" reference="R364" />
    <constraint name="C365" model="TKC" arity="2" scope="X34.1 X47.1" reference="R365" />
    <constraint name="C366" model="TKC" arity="2" scope="X33.1 X51.1" reference="R366" />
    <constraint name="C367" model="TKC" arity="2" scope="X43.1 X59.1" reference="R367" />
    <constraint name="C368" model="TKC" arity="2" scope="X8.1 X33.1" reference="R368" />
    <constraint name="C369" model="TKC" arity="2" scope="X26.1 X62.1" reference="R369" />
    <constraint name="C370" model="TKC" arity="2" scope="X48.1 X70.1" reference="R370" />
    <constraint name="C371" model="TKC" arity="2" scope="X15.1 X60.1" reference="R371" />
    <constraint name="C372" model="TKC" arity="2" scope="X24.1 X28.1" reference="R372" />
    <constraint name="C373" model="TKC" arity="2" scope="X13.1 X17.1" reference="R373" />
    <constraint name="C374" model="TKC" arity="2" scope="X41.1 X64.1" reference="R374" />
    <constraint name="C375" model="TKC" arity="2" scope="X47.1 X50.1" reference="R375" />
    <constraint name="C376" model="TKC" arity="2" scope="X16.1 X40.1" reference="R376" />
    <constraint name="C377" model="TKC" arity="2" scope="X5.1 X11.1" reference="R377" />
    <constraint name="C378" model="TKC" arity="2" scope="X19.1 X25.1" reference="R378" />
    <constraint name="C379" model="TKC" arity="2" scope="X12.1 X54.1" reference="R379" />
    <constraint name="C380" model="TKC" arity="2" scope="X2.1 X18.1" reference="R380" />
    <constraint name="C381" model="TKC" arity="2" scope="X14.1 X19.1" reference="R381" />
    <constraint name="C382" model="TKC" arity="2" scope="X33.1 X64.1" reference="R382" />
    <constraint name="C383" model="TKC" arity="2" scope="X3.1 X32.1" reference="R383" />
    <constraint name="C384" model="TKC" arity="2" scope="X13.1 X70.1" reference="R384" />
    <constraint name="C385" model="TKC" arity="2" scope="X33.1 X42.1" reference="R385" />
    <constraint name="C386" model="TKC" arity="2" scope="X45.1 X46.1" reference="R386" />
    <constraint name="C387" model="TKC" arity="2" scope="X48.1 X54.1" reference="R387" />
    <constraint name="C388" model="TKC" arity="2" scope="X22.1 X45.1" reference="R388" />
    <constraint name="C389" model="TKC" arity="2" scope="X13.1 X57.1" reference="R389" />
    <constraint name="C390" model="TKC" arity="2" scope="X19.1 X57.1" reference="R390" />
    <constraint name="C391" model="TKC" arity="2" scope="X2.1 X25.1" reference="R391" />
    <constraint name="C392" model="TKC" arity="2" scope="X24.1 X69.1" reference="R392" />
    <constraint name="C393" model="TKC" arity="2" scope="X15.1 X27.1" reference="R393" />
    <constraint name="C394" model="TKC" arity="2" scope="X38.1 X63.1" reference="R394" />
    <constraint name="C395" model="TKC" arity="2" scope="X52.1 X69.1" reference="R395" />
    <constraint name="C396" model="TKC" arity="2" scope="X3.1 X18.1" reference="R396" />
    <constraint name="C397" model="TKC" arity="2" scope="X23.1 X60.1" reference="R397" />
    <constraint name="C398" model="TKC" arity="2" scope="X56.1 X62.1" reference="R398" />
    <constraint name="C399" model="TKC" arity="2" scope="X17.1 X56.1" reference="R399" />
    <constraint name="C400" model="TKC" arity="2" scope="X41.1 X70.1" reference="R400" />
    <constraint name="C401" model="TKC" arity="2" scope="X8.1 X39.1" reference="R401" />
    <constraint name="C402" model="TKC" arity="2" scope="X15.1 X20.1" reference="R402" />
    <constraint name="C403" model="TKC" arity="2" scope="X29.1 X35.1" reference="R403" />
    <constraint name="C404" model="TKC" arity="2" scope="X4.1 X61.1" reference="R404" />
    <constraint name="C405" model="TKC" arity="2" scope="X29.1 X30.1" reference="R405" />
    <constraint name="C406" model="TKC" arity="2" scope="X18.1 X32.1" reference="R406" />
    <constraint name="C407" model="TKC" arity="2" scope="X23.1 X33.1" reference="R407" />
    <constraint name="C408" model="TKC" arity="2" scope="X15.1 X51.1" reference="R408" />
    <constraint name="C409" model="TKC" arity="2" scope="X38.1 X42.1" reference="R409" />
    <constraint name="C410" model="TKC" arity="2" scope="X44.1 X65.1" reference="R410" />
    <constraint name="C411" model="TKC" arity="2" scope="X4.1 X39.1" reference="R411" />
    <constraint name="C412" model="TKC" arity="2" scope="X21.1 X26.1" reference="R412" />
    <constraint name="C413" model="TKC" arity="2" scope="X3.1 X51.1" reference="R413" />
    <constraint name="C414" model="TKC" arity="2" scope="X8.1 X20.1" reference="R414" />
    <constraint name="C415" model="TKC" arity="2" scope="X1.1 X55.1" reference="R415" />
    <constraint name="C416" model="TKC" arity="2" scope="X49.1 X66.1" reference="R416" />
    <constraint name="C417" model="TKC" arity="2" scope="X46.1 X56.1" reference="R417" />
    <constraint name="C418" model="TKC" arity="2" scope="X45.1 X63.1" reference="R418" />
    <constraint name="C419" model="TKC" arity="2" scope="X3.1 X48.1" reference="R419" />
    <constraint name="C420" model="TKC" arity="2" scope="X27.1 X50.1" reference="R420" />
    <constraint name="C421" model="TKC" arity="2" scope="X16.1 X21.1" reference="R421" />
    <constraint name="C422" model="TKC" arity="2" scope="X35.1 X66.1" reference="R422" />
    <constraint name="C423" model="TKC" arity="2" scope="X11.1 X38.1" reference="R423" />
    <constraint name="C424" model="TKC" arity="2" scope="X25.1 X33.1" reference="R424" />
    <constraint name="C425" model="TKC" arity="2" scope="X17.1 X26.1" reference="R425" />
    <constraint name="C426" model="TKC" arity="2" scope="X16.1 X43.1" reference="R426" />
    <constraint name="C427" model="TKC" arity="2" scope="X58.1 X59.1" reference="R427" />
    <constraint name="C428" model="TKC" arity="2" scope="X3.1 X55.1" reference="R428" />
    <constraint name="C429" model="TKC" arity="2" scope="X41.1 X53.1" reference="R429" />
    <constraint name="C430" model="TKC" arity="2" scope="X21.1 X27.1" reference="R430" />
    <constraint name="C431" model="TKC" arity="2" scope="X14.1 X35.1" reference="R431" />
    <constraint name="C432" model="TKC" arity="2" scope="X29.1 X43.1" reference="R432" />
    <constraint name="C433" model="TKC" arity="2" scope="X6.1 X52.1" reference="R433" />
    <constraint name="C434" model="TKC" arity="2" scope="X46.1 X66.1" reference="R434" />
    <constraint name="C435" model="TKC" arity="2" scope="X28.1 X31.1" reference="R435" />
    <constraint name="C436" model="TKC" arity="2" scope="X1.1 X8.1" reference="R436" />
    <constraint name="C437" model="TKC" arity="2" scope="X38.1 X68.1" reference="R437" />
    <constraint name="C438" model="TKC" arity="2" scope="X27.1 X29.1" reference="R438" />
    <constraint name="C439" model="TKC" arity="2" scope="X11.1 X36.1" reference="R439" />
    <constraint name="C440" model="TKC" arity="2" scope="X20.1 X33.1" reference="R440" />
    <constraint name="C441" model="TKC" arity="2" scope="X61.1 X68.1" reference="R441" />
    <constraint name="C442" model="TKC" arity="2" scope="X33.1 X63.1" reference="R442" />
    <constraint name="C443" model="TKC" arity="2" scope="X19.1 X54.1" reference="R443" />
    <constraint name="C444" model="TKC" arity="2" scope="X13.1 X31.1" reference="R444" />
    <constraint name="C445" model="TKC" arity="2" scope="X12.1 X64.1" reference="R445" />
    <constraint name="C446" model="TKC" arity="2" scope="X43.1 X70.1" reference="R446" />
    <constraint name="C447" model="TKC" arity="2" scope="X1.1 X5.1" reference="R447" />
    <constraint name="C448" model="TKC" arity="2" scope="X26.1 X44.1" reference="R448" />
    <constraint name="C449" model="TKC" arity="2" scope="X30.1 X64.1" reference="R449" />
    <constraint name="C450" model="TKC" arity="2" scope="X1.1 X65.1" reference="R450" />
    <constraint name="C451" model="TKC" arity="2" scope="X29.1 X58.1" reference="R451" />
    <constraint name="C452" model="TKC" arity="2" scope="X24.1 X29.1" reference="R452" />
    <constraint name="C453" model="TKC" arity="2" scope="X21.1 X70.1" reference="R453" />
    <constraint name="C454" model="TKC" arity="2" scope="X4.1 X32.1" reference="R454" />
    <constraint name="C455" model="TKC" arity="2" scope="X52.1 X70.1" reference="R455" />
    <constraint name="C456" model="TKC" arity="2" scope="X10.1 X28.1" reference="R456" />
    <constraint name="C457" model="TKC" arity="2" scope="X14.1 X40.1" reference="R457" />
    <constraint name="C458" model="TKC" arity="2" scope="X22.1 X47.1" reference="R458" />
    <constraint name="C459" model="TKC" arity="2" scope="X25.1 X53.1" reference="R459" />
    <constraint name="C460" model="TKC" arity="2" scope="X32.1 X33.1" reference="R460" />
    <constraint name="C461" model="TKC" arity="2" scope="X14.1 X59.1" reference="R461" />
    <constraint name="C462" model="TKC" arity="2" scope="X2.1 X55.1" reference="R462" />
    <constraint name="C463" model="TKC" arity="2" scope="X20.1 X49.1" reference="R463" />
    <constraint name="C464" model="TKC" arity="2" scope="X9.1 X42.1" reference="R464" />
    <constraint name="C465" model="TKC" arity="2" scope="X19.1 X56.1" reference="R465" />
    <constraint name="C466" model="TKC" arity="2" scope="X22.1 X36.1" reference="R466" />
    <constraint name="C467" model="TKC" arity="2" scope="X8.1 X63.1" reference="R467" />
    <constraint name="C468" model="TKC" arity="2" scope="X25.1 X42.1" reference="R468" />
    <constraint name="C469" model="TKC" arity="2" scope="X7.1 X29.1" reference="R469" />
    <constraint name="C470" model="TKC" arity="2" scope="X4.1 X57.1" reference="R470" />
    <constraint name="C471" model="TKC" arity="2" scope="X1.1 X51.1" reference="R471" />
    <constraint name="C472" model="TKC" arity="2" scope="X22.1 X25.1" reference="R472" />
    <constraint name="C473" model="TKC" arity="2" scope="X11.1 X56.1" reference="R473" />
    <constraint name="C474" model="TKC" arity="2" scope="X43.1 X45.1" reference="R474" />
    <constraint name="C475" model="TKC" arity="2" scope="X48.1 X68.1" reference="R475" />
    <constraint name="C476" model="TKC" arity="2" scope="X14.1 X31.1" reference="R476" />
    <constraint name="C477" model="TKC" arity="2" scope="X19.1 X70.1" reference="R477" />
    <constraint name="C478" model="TKC" arity="2" scope="X30.1 X56.1" reference="R478" />
    <constraint name="C479" model="TKC" arity="2" scope="X51.1 X68.1" reference="R479" />
    <constraint name="C480" model="TKC" arity="2" scope="X4.1 X7.1" reference="R480" />
    <constraint name="C481" model="TKC" arity="2" scope="X1.1 X2.1" reference="R481" />
    <constraint name="C482" model="TKC" arity="2" scope="X6.1 X23.1" reference="R482" />
    <constraint name="C483" model="TKC" arity="2" scope="X32.1 X61.1" reference="R483" />
    <constraint name="C484" model="TKC" arity="2" scope="X14.1 X61.1" reference="R484" />
    <constraint name="C485" model="TKC" arity="2" scope="X5.1 X53.1" reference="R485" />
    <constraint name="C486" model="TKC" arity="2" scope="X18.1 X64.1" reference="R486" />
    <constraint name="C487" model="TKC" arity="2" scope="X11.1 X25.1" reference="R487" />
    <constraint name="C488" model="TKC" arity="2" scope="X21.1 X34.1" reference="R488" />
    <constraint name="C489" model="TKC" arity="2" scope="X5.1 X35.1" reference="R489" />
    <constraint name="C490" model="TKC" arity="2" scope="X4.1 X59.1" reference="R490" />
    <constraint name="C491" model="TKC" arity="2" scope="X10.1 X22.1" reference="R491" />
    <constraint name="C492" model="TKC" arity="2" scope="X18.1 X68.1" reference="R492" />
    <constraint name="C493" model="TKC" arity="2" scope="X31.1 X55.1" reference="R493" />
    <constraint name="C494" model="TKC" arity="2" scope="X7.1 X38.1" reference="R494" />
    <constraint name="C495" model="TKC" arity="2" scope="X47.1 X58.1" reference="R495" />
    <constraint name="C496" model="TKC" arity="2" scope="X21.1 X43.1" reference="R496" />
    <constraint name="C497" model="TKC" arity="2" scope="X38.1 X60.1" reference="R497" />
    <constraint name="C498" model="TKC" arity="2" scope="X32.1 X69.1" reference="R498" />
    <constraint name="C499" model="TKC" arity="2" scope="X13.1 X45.1" reference="R499" />
    <constraint name="C500" model="TKC" arity="2" scope="X30.1 X47.1" reference="R500" />
    <constraint name="C501" model="TKC" arity="2" scope="X31.1 X61.1" reference="R501" />
    <constraint name="C502" model="TKC" arity="2" scope="X45.1 X49.1" reference="R502" />
    <constraint name="C503" model="TKC" arity="2" scope="X13.1 X39.1" reference="R503" />
    <constraint name="C504" model="TKC" arity="2" scope="X13.1 X46.1" reference="R504" />
    <constraint name="C505" model="TKC" arity="2" scope="X20.1 X38.1" reference="R505" />
    <constraint name="C506" model="TKC" arity="2" scope="X14.1 X15.1" reference="R506" />
    <constraint name="C507" model="TKC" arity="2" scope="X21.1 X62.1" reference="R507" />
    <constraint name="C508" model="TKC" arity="2" scope="X22.1 X31.1" reference="R508" />
    <constraint name="C509" model="TKC" arity="2" scope="X37.1 X57.1" reference="R509" />
    <constraint name="C510" model="TKC" arity="2" scope="X45.1 X57.1" reference="R510" />
    <constraint name="C511" model="TKC" arity="2" scope="X9.1 X32.1" reference="R511" />
    <constraint name="C512" model="TKC" arity="2" scope="X5.1 X67.1" reference="R512" />
    <constraint name="C513" model="TKC" arity="2" scope="X34.1 X37.1" reference="R513" />
    <constraint name="C514" model="TKC" arity="2" scope="X30.1 X59.1" reference="R514" />
    <constraint name="C515" model="TKC" arity="2" scope="X27.1 X70.1" reference="R515" />
    <constraint name="C516" model="TKC" arity="2" scope="X48.1 X62.1" reference="R516" />
    <constraint name="C517" model="TKC" arity="2" scope="X7.1 X48.1" reference="R517" />
    <constraint name="C518" model="TKC" arity="2" scope="X21.1 X35.1" reference="R518" />
    <constraint name="C519" model="TKC" arity="2" scope="X6.1 X60.1" reference="R519" />
    <constraint name="C520" model="TKC" arity="2" scope="X49.1 X70.1" reference="R520" />
    <constraint name="C521" model="TKC" arity="2" scope="X56.1 X57.1" reference="R521" />
    <constraint name="C522" model="TKC" arity="2" scope="X20.1 X30.1" reference="R522" />
    <constraint name="C523" model="TKC" arity="2" scope="X52.1 X53.1" reference="R523" />
    <constraint name="C524" model="TKC" arity="2" scope="X40.1 X47.1" reference="R524" />
    <constraint name="C525" model="TKC" arity="2" scope="X9.1 X11.1" reference="R525" />
    <constraint name="C526" model="TKC" arity="2" scope="X29.1 X67.1" reference="R526" />
    <constraint name="C527" model="TKC" arity="2" scope="X15.1 X34.1" reference="R527" />
    <constraint name="C528" model="TKC" arity="2" scope="X8.1 X15.1" reference="R528" />
    <constraint name="C529" model="TKC" arity="2" scope="X21.1 X50.1" reference="R529" />
    <constraint name="C530" model="TKC" arity="2" scope="X25.1 X64.1" reference="R530" />
    <constraint name="C531" model="TKC" arity="2" scope="X13.1 X35.1" reference="R531" />
    <constraint name="C532" model="TKC" arity="2" scope="X28.1 X35.1" reference="R532" />
    <constraint name="C533" model="TKC" arity="2" scope="X14.1 X43.1" reference="R533" />
    <constraint name="C534" model="TKC" arity="2" scope="X48.1 X69.1" reference="R534" />
    <constraint name="C535" model="TKC" arity="2" scope="X9.1 X59.1" reference="R535" />
    <constraint name="C536" model="TKC" arity="2" scope="X5.1 X65.1" reference="R536" />
    <constraint name="C537" model="TKC" arity="2" scope="X62.1 X66.1" reference="R537" />
    <constraint name="C538" model="TKC" arity="2" scope="X25.1 X31.1" reference="R538" />
    <constraint name="C539" model="TKC" arity="2" scope="X12.1 X13.1" reference="R539" />
    <constraint name="C540" model="TKC" arity="2" scope="X18.1 X33.1" reference="R540" />
    <constraint name="C541" model="TKC" arity="2" scope="X6.1 X30.1" reference="R541" />
    <constraint name="C542" model="TKC" arity="2" scope="X34.1 X46.1" reference="R542" />
    <constraint name="C543" model="TKC" arity="2" scope="X20.1 X59.1" reference="R543" />
    <constraint name="C544" model="TKC" arity="2" scope="X42.1 X49.1" reference="R544" />
    <constraint name="C545" model="TKC" arity="2" scope="X24.1 X39.1" reference="R545" />
    <constraint name="C546" model="TKC" arity="2" scope="X36.1 X44.1" reference="R546" />
    <constraint name="C547" model="TKC" arity="2" scope="X28.1 X70.1" reference="R547" />
    <constraint name="C548" model="TKC" arity="2" scope="X31.1 X40.1" reference="R548" />
    <constraint name="C549" model="TKC" arity="2" scope="X37.1 X67.1" reference="R549" />
    <constraint name="C550" model="TKC" arity="2" scope="X32.1 X39.1" reference="R550" />
    <constraint name="C551" model="TKC" arity="2" scope="X21.1 X51.1" reference="R551" />
    <constraint name="C552" model="TKC" arity="2" scope="X17.1 X44.1" reference="R552" />
    <constraint name="C553" model="TKC" arity="2" scope="X17.1 X68.1" reference="R553" />
    <constraint name="C554" model="TKC" arity="2" scope="X33.1 X35.1" reference="R554" />
    <constraint name="C555" model="TKC" arity="2" scope="X22.1 X23.1" reference="R555" />
    <constraint name="C556" model="TKC" arity="2" scope="X21.1 X46.1" reference="R556" />
    <constraint name="C557" model="TKC" arity="2" scope="X28.1 X29.1" reference="R557" />
    <constraint name="C558" model="TKC" arity="2" scope="X2.1 X9.1" reference="R558" />
    <constraint name="C559" model="TKC" arity="2" scope="X27.1 X66.1" reference="R559" />
    <constraint name="C560" model="TKC" arity="2" scope="X25.1 X29.1" reference="R560" />
    <constraint name="C561" model="TKC" arity="2" scope="X66.1 X67.1" reference="R561" />
    <constraint name="C562" model="TKC" arity="2" scope="X19.1 X44.1" reference="R562" />
    <constraint name="C563" model="TKC" arity="2" scope="X46.1 X50.1" reference="R563" />
    <constraint name="C564" model="TKC" arity="2" scope="X19.1 X32.1" reference="R564" />
    <constraint name="C565" model="TKC" arity="2" scope="X20.1 X23.1" reference="R565" />
    <constraint name="C566" model="TKC" arity="2" scope="X31.1 X67.1" reference="R566" />
    <constraint name="C567" model="TKC" arity="2" scope="X17.1 X62.1" reference="R567" />
    <constraint name="C568" model="TKC" arity="2" scope="X18.1 X24.1" reference="R568" />
    <constraint name="C569" model="TKC" arity="2" scope="X23.1 X40.1" reference="R569" />
    <constraint name="C570" model="TKC" arity="2" scope="X47.1 X61.1" reference="R570" />
    <constraint name="C571" model="TKC" arity="2" scope="X42.1 X67.1" reference="R571" />
    <constraint name="C572" model="TKC" arity="2" scope="X11.1 X23.1" reference="R572" />
    <constraint name="C573" model="TKC" arity="2" scope="X3.1 X68.1" reference="R573" />
    <constraint name="C574" model="TKC" arity="2" scope="X26.1 X42.1" reference="R574" />
    <constraint name="C575" model="TKC" arity="2" scope="X1.1 X28.1" reference="R575" />
    <constraint name="C576" model="TKC" arity="2" scope="X31.1 X36.1" reference="R576" />
    <constraint name="C577" model="TKC" arity="2" scope="X49.1 X52.1" reference="R577" />
    <constraint name="C578" model="TKC" arity="2" scope="X19.1 X23.1" reference="R578" />
    <constraint name="C579" model="TKC" arity="2" scope="X59.1 X61.1" reference="R579" />
    <constraint name="C580" model="TKC" arity="2" scope="X7.1 X34.1" reference="R580" />
    <constraint name="C581" model="TKC" arity="2" scope="X16.1 X17.1" reference="R581" />
    <constraint name="C582" model="TKC" arity="2" scope="X58.1 X60.1" reference="R582" />
    <constraint name="C583" model="TKC" arity="2" scope="X54.1 X68.1" reference="R583" />
    <constraint name="C584" model="TKC" arity="2" scope="X4.1 X20.1" reference="R584" />
    <constraint name="C585" model="TKC" arity="2" scope="X30.1 X33.1" reference="R585" />
    <constraint name="C586" model="TKC" arity="2" scope="X47.1 X55.1" reference="R586" />
    <constraint name="C587" model="TKC" arity="2" scope="X36.1 X55.1" reference="R587" />
    <constraint name="C588" model="TKC" arity="2" scope="X14.1 X50.1" reference="R588" />
    <constraint name="C589" model="TKC" arity="2" scope="X18.1 X57.1" reference="R589" />
    <constraint name="C590" model="TKC" arity="2" scope="X2.1 X68.1" reference="R590" />
    <constraint name="C591" model="TKC" arity="2" scope="X6.1 X45.1" reference="R591" />
    <constraint name="C592" model="TKC" arity="2" scope="X12.1 X47.1" reference="R592" />
    <constraint name="C593" model="TKC" arity="2" scope="X17.1 X36.1" reference="R593" />
    <constraint name="C594" model="TKC" arity="2" scope="X47.1 X52.1" reference="R594" />
    <constraint name="C595" model="TKC" arity="2" scope="X35.1 X60.1" reference="R595" />
    <constraint name="C596" model="TKC" arity="2" scope="X25.1 X30.1" reference="R596" />
    <constraint name="C597" model="TKC" arity="2" scope="X37.1 X65.1" reference="R597" />
    <constraint name="C598" model="TKC" arity="2" scope="X42.1 X45.1" reference="R598" />
    <constraint name="C599" model="TKC" arity="2" scope="X14.1 X41.1" reference="R599" />
    <constraint name="C600" model="TKC" arity="2" scope="X7.1 X18.1" reference="R600" />
    <constraint name="C601" model="TKC" arity="2" scope="X7.1 X36.1" reference="R601" />
    <constraint name="C602" model="TKC" arity="2" scope="X62.1 X64.1" reference="R602" />
    <constraint name="C603" model="TKC" arity="2" scope="X6.1 X62.1" reference="R603" />
    <constraint name="C604" model="TKC" arity="2" scope="X8.1 X23.1" reference="R604" />
    <constraint name="C605" model="TKC" arity="2" scope="X29.1 X37.1" reference="R605" />
    <constraint name="C606" model="TKC" arity="2" scope="X39.1 X48.1" reference="R606" />
    <constraint name="C607" model="TKC" arity="2" scope="X3.1 X66.1" reference="R607" />
    <constraint name="C608" model="TKC" arity="2" scope="X24.1 X63.1" reference="R608" />
    <constraint name="C609" model="TKC" arity="2" scope="X39.1 X62.1" reference="R609" />
    <constraint name="C610" model="TKC" arity="2" scope="X27.1 X39.1" reference="R610" />
    <constraint name="C611" model="TKC" arity="2" scope="X39.1 X61.1" reference="R611" />
    <constraint name="C612" model="TKC" arity="2" scope="X22.1 X68.1" reference="R612" />
    <constraint name="C613" model="TKC" arity="2" scope="X46.1 X58.1" reference="R613" />
    <constraint name="C614" model="TKC" arity="2" scope="X1.1 X38.1" reference="R614" />
    <constraint name="C615" model="TKC" arity="2" scope="X27.1 X58.1" reference="R615" />
    <constraint name="C616" model="TKC" arity="2" scope="X31.1 X65.1" reference="R616" />
    <constraint name="C617" model="TKC" arity="2" scope="X6.1 X31.1" reference="R617" />
    <constraint name="C618" model="TKC" arity="2" scope="X37.1 X48.1" reference="R618" />
    <constraint name="C619" model="TKC" arity="2" scope="X37.1 X38.1" reference="R619" />
    <constraint name="C620" model="TKC" arity="2" scope="X23.1 X30.1" reference="R620" />
    <constraint name="C621" model="TKC" arity="2" scope="X11.1 X62.1" reference="R621" />
    <constraint name="C622" model="TKC" arity="2" scope="X32.1 X49.1" reference="R622" />
    <constraint name="C623" model="TKC" arity="2" scope="X18.1 X22.1" reference="R623" />
    <constraint name="C624" model="TKC" arity="2" scope="X5.1 X69.1" reference="R624" />
    <constraint name="C625" model="TKC" arity="2" scope="X16.1 X67.1" reference="R625" />
    <constraint name="C626" model="TKC" arity="2" scope="X33.1 X60.1" reference="R626" />
    <constraint name="C627" model="TKC" arity="2" scope="X53.1 X62.1" reference="R627" />
    <constraint name="C628" model="TKC" arity="2" scope="X4.1 X16.1" reference="R628" />
    <constraint name="C629" model="TKC" arity="2" scope="X36.1 X69.1" reference="R629" />
    <constraint name="C630" model="TKC" arity="2" scope="X23.1 X51.1" reference="R630" />
    <constraint name="C631" model="TKC" arity="2" scope="X16.1 X30.1" reference="R631" />
    <constraint name="C632" model="TKC" arity="2" scope="X28.1 X49.1" reference="R632" />
    <constraint name="C633" model="TKC" arity="2" scope="X42.1 X66.1" reference="R633" />
    <constraint name="C634" model="TKC" arity="2" scope="X15.1 X19.1" reference="R634" />
    <constraint name="C635" model="TKC" arity="2" scope="X34.1 X56.1" reference="R635" />
    <constraint name="C636" model="TKC" arity="2" scope="X11.1 X16.1" reference="R636" />
    <constraint name="C637" model="TKC" arity="2" scope="X4.1 X62.1" reference="R637" />
    <constraint name="C638" model="TKC" arity="2" scope="X10.1 X48.1" reference="R638" />
    <constraint name="C639" model="TKC" arity="2" scope="X48.1 X65.1" reference="R639" />
    <constraint name="C640" model="TKC" arity="2" scope="X9.1 X51.1" reference="R640" />
    <constraint name="C641" model="TKC" arity="2" scope="X10.1 X43.1" reference="R641" />
    <constraint name="C642" model="TKC" arity="2" scope="X40.1 X55.1" reference="R642" />
    <constraint name="C643" model="TKC" arity="2" scope="X59.1 X70.1" reference="R643" />
    <constraint name="C644" model="TKC" arity="2" scope="X15.1 X63.1" reference="R644" />
    <constraint name="C645" model="TKC" arity="2" scope="X54.1 X63.1" reference="R645" />
    <constraint name="C646" model="TKC" arity="2" scope="X6.1 X44.1" reference="R646" />
    <constraint name="C647" model="TKC" arity="2" scope="X10.1 X11.1" reference="R647" />
    <constraint name="C648" model="TKC" arity="2" scope="X4.1 X68.1" reference="R648" />
    <constraint name="C649" model="TKC" arity="2" scope="X55.1 X58.1" reference="R649" />
    <constraint name="C650" model="TKC" arity="2" scope="X8.1 X12.1" reference="R650" />
    <constraint name="C651" model="TKC" arity="2" scope="X51.1 X55.1" reference="R651" />
    <constraint name="C652" model="TKC" arity="2" scope="X32.1 X68.1" reference="R652" />
    <constraint name="C653" model="TKC" arity="2" scope="X48.1 X53.1" reference="R653" />
    <constraint name="C654" model="TKC" arity="2" scope="X19.1 X48.1" reference="R654" />
    <constraint name="C655" model="TKC" arity="2" scope="X43.1 X54.1" reference="R655" />
    <constraint name="C656" model="TKC" arity="2" scope="X2.1 X60.1" reference="R656" />
    <constraint name="C657" model="TKC" arity="2" scope="X5.1 X39.1" reference="R657" />
    <constraint name="C658" model="TKC" arity="2" scope="X22.1 X62.1" reference="R658" />
    <constraint name="C659" model="TKC" arity="2" scope="X2.1 X48.1" reference="R659" />
    <constraint name="C660" model="TKC" arity="2" scope="X34.1 X62.1" reference="R660" />
    <constraint name="C661" model="TKC" arity="2" scope="X40.1 X43.1" reference="R661" />
    <constraint name="C662" model="TKC" arity="2" scope="X18.1 X26.1" reference="R662" />
    <constraint name="C663" model="TKC" arity="2" scope="X7.1 X58.1" reference="R663" />
    <constraint name="C664" model="TKC" arity="2" scope="X53.1 X61.1" reference="R664" />
    <constraint name="C665" model="TKC" arity="2" scope="X3.1 X7.1" reference="R665" />
    <constraint name="C666" model="TKC" arity="2" scope="X45.1 X67.1" reference="R666" />
    <constraint name="C667" model="TKC" arity="2" scope="X19.1 X69.1" reference="R667" />
    <constraint name="C668" model="TKC" arity="2" scope="X14.1 X23.1" reference="R668" />
    <constraint name="C669" model="TKC" arity="2" scope="X48.1 X64.1" reference="R669" />
    <constraint name="C670" model="TKC" arity="2" scope="X25.1 X63.1" reference="R670" />
    <constraint name="C671" model="TKC" arity="2" scope="X13.1 X37.1" reference="R671" />
    <constraint name="C672" model="TKC" arity="2" scope="X1.1 X12.1" reference="R672" />
    <constraint name="C673" model="TKC" arity="2" scope="X11.1 X50.1" reference="R673" />
    <constraint name="C674" model="TKC" arity="2" scope="X14.1 X49.1" reference="R674" />
    <constraint name="C675" model="TKC" arity="2" scope="X5.1 X46.1" reference="R675" />
    <constraint name="C676" model="TKC" arity="2" scope="X26.1 X38.1" reference="R676" />
    <constraint name="C677" model="TKC" arity="2" scope="X24.1 X64.1" reference="R677" />
    <constraint name="C678" model="TKC" arity="2" scope="X13.1 X49.1" reference="R678" />
    <constraint name="C679" model="TKC" arity="2" scope="X32.1 X43.1" reference="R679" />
    <constraint name="C680" model="TKC" arity="2" scope="X30.1 X35.1" reference="R680" />
    <constraint name="C681" model="TKC" arity="2" scope="X32.1 X66.1" reference="R681" />
    <constraint name="C682" model="TKC" arity="2" scope="X25.1 X67.1" reference="R682" />
    <constraint name="C683" model="TKC" arity="2" scope="X10.1 X51.1" reference="R683" />
    <constraint name="C684" model="TKC" arity="2" scope="X20.1 X45.1" reference="R684" />
    <constraint name="C685" model="TKC" arity="2" scope="X50.1 X60.1" reference="R685" />
    <constraint name="C686" model="TKC" arity="2" scope="X8.1 X65.1" reference="R686" />
    <constraint name="C687" model="TKC" arity="2" scope="X4.1 X21.1" reference="R687" />
    <constraint name="C688" model="TKC" arity="2" scope="X4.1 X48.1" reference="R688" />
    <constraint name="C689" model="TKC" arity="2" scope="X9.1 X10.1" reference="R689" />
    <constraint name="C690" model="TKC" arity="2" scope="X10.1 X32.1" reference="R690" />
    <constraint name="C691" model="TKC" arity="2" scope="X23.1 X25.1" reference="R691" />
    <constraint name="C692" model="TKC" arity="2" scope="X42.1 X54.1" reference="R692" />
    <constraint name="C693" model="TKC" arity="2" scope="X3.1 X19.1" reference="R693" />
    <constraint name="C694" model="TKC" arity="2" scope="X29.1 X31.1" reference="R694" />
    <constraint name="C695" model="TKC" arity="2" scope="X41.1 X56.1" reference="R695" />
    <constraint name="C696" model="TKC" arity="2" scope="X17.1 X52.1" reference="R696" />
    <constraint name="C697" model="TKC" arity="2" scope="X33.1 X54.1" reference="R697" />
    <constraint name="C698" model="TKC" arity="2" scope="X15.1 X39.1" reference="R698" />
    <constraint name="C699" model="TKC" arity="2" scope="X7.1 X63.1" reference="R699" />
    <constraint name="C700" model="TKC" arity="2" scope="X26.1 X66.1" reference="R700" />
    <constraint name="C701" model="TKC" arity="2" scope="X6.1 X20.1" reference="R701" />
    <constraint name="C702" model="TKC" arity="2" scope="X2.1 X30.1" reference="R702" />
    <constraint name="C703" model="TKC" arity="2" scope="X4.1 X6.1" reference="R703" />
    <constraint name="C704" model="TKC" arity="2" scope="X56.1 X59.1" reference="R704" />
    <constraint name="C705" model="TKC" arity="2" scope="X23.1 X39.1" reference="R705" />
    <constraint name="C706" model="TKC" arity="2" scope="X33.1 X46.1" reference="R706" />
    <constraint name="C707" model="TKC" arity="2" scope="X47.1 X54.1" reference="R707" />
    <constraint name="C708" model="TKC" arity="2" scope="X37.1 X59.1" reference="R708" />
    <constraint name="C709" model="TKC" arity="2" scope="X14.1 X34.1" reference="R709" />
    <constraint name="C710" model="TKC" arity="2" scope="X15.1 X70.1" reference="R710" />
    <constraint name="C711" model="TKC" arity="2" scope="X43.1 X69.1" reference="R711" />
    <constraint name="C712" model="TKC" arity="2" scope="X37.1 X53.1" reference="R712" />
    <constraint name="C713" model="TKC" arity="2" scope="X9.1 X49.1" reference="R713" />
    <constraint name="C714" model="TKC" arity="2" scope="X14.1 X30.1" reference="R714" />
    <constraint name="C715" model="TKC" arity="2" scope="X43.1 X56.1" reference="R715" />
    <constraint name="C716" model="TKC" arity="2" scope="X28.1 X33.1" reference="R716" />
    <constraint name="C717" model="TKC" arity="2" scope="X22.1 X43.1" reference="R717" />
    <constraint name="C718" model="TKC" arity="2" scope="X15.1 X32.1" reference="R718" />
    <constraint name="C719" model="TKC" arity="2" scope="X19.1 X40.1" reference="R719" />
    <constraint name="C720" model="TKC" arity="2" scope="X18.1 X55.1" reference="R720" />
    <constraint name="C721" model="TKC" arity="2" scope="X55.1 X65.1" reference="R721" />
    <constraint name="C722" model="TKC" arity="2" scope="X25.1 X60.1" reference="R722" />
    <constraint name="C723" model="TKC" arity="2" scope="X4.1 X22.1" reference="R723" />
    <constraint name="C724" model="TKC" arity="2" scope="X29.1 X33.1" reference="R724" />
    <constraint name="C725" model="TKC" arity="2" scope="X29.1 X53.1" reference="R725" />
    <constraint name="C726" model="TKC" arity="2" scope="X46.1 X51.1" reference="R726" />
    <constraint name="C727" model="TKC" arity="2" scope="X54.1 X66.1" reference="R727" />
    <constraint name="C728" model="TKC" arity="2" scope="X7.1 X68.1" reference="R728" />
    <constraint name="C729" model="TKC" arity="2" scope="X2.1 X27.1" reference="R729" />
    <constraint name="C730" model="TKC" arity="2" scope="X40.1 X66.1" reference="R730" />
    <constraint name="C731" model="TKC" arity="2" scope="X22.1 X29.1" reference="R731" />
    <constraint name="C732" model="TKC" arity="2" scope="X22.1 X33.1" reference="R732" />
    <constraint name="C733" model="TKC" arity="2" scope="X6.1 X34.1" reference="R733" />
    <constraint name="C734" model="TKC" arity="2" scope="X25.1 X59.1" reference="R734" />
    <constraint name="C735" model="TKC" arity="2" scope="X11.1 X48.1" reference="R735" />
    <constraint name="C736" model="TKC" arity="2" scope="X38.1 X54.1" reference="R736" />
    <constraint name="C737" model="TKC" arity="2" scope="X3.1 X17.1" reference="R737" />
    <constraint name="C738" model="TKC" arity="2" scope="X1.1 X6.1" reference="R738" />
    <constraint name="C739" model="TKC" arity="2" scope="X21.1 X37.1" reference="R739" />
    <constraint name="C740" model="TKC" arity="2" scope="X4.1 X35.1" reference="R740" />
    <constraint name="C741" model="TKC" arity="2" scope="X12.1 X62.1" reference="R741" />
    <constraint name="C742" model="TKC" arity="2" scope="X48.1 X49.1" reference="R742" />
    <constraint name="C743" model="TKC" arity="2" scope="X2.1 X62.1" reference="R743" />
    <constraint name="C744" model="TKC" arity="2" scope="X23.1 X66.1" reference="R744" />
    <constraint name="C745" model="TKC" arity="2" scope="X24.1 X47.1" reference="R745" />
    <constraint name="C746" model="TKC" arity="2" scope="X17.1 X59.1" reference="R746" />
    <constraint name="C747" model="TKC" arity="2" scope="X28.1 X36.1" reference="R747" />
    <constraint name="C748" model="TKC" arity="2" scope="X30.1 X61.1" reference="R748" />
    <constraint name="C749" model="TKC" arity="2" scope="X14.1 X65.1" reference="R749" />
    <constraint name="C750" model="TKC" arity="2" scope="X17.1 X60.1" reference="R750" />
    <constraint name="C751" model="TKC" arity="2" scope="X7.1 X67.1" reference="R751" />
    <constraint name="C752" model="TKC" arity="2" scope="X19.1 X39.1" reference="R752" />
    <constraint name="C753" model="TKC" arity="2" scope="X37.1 X68.1" reference="R753" />
    <constraint name="C754" model="TKC" arity="2" scope="X4.1 X28.1" reference="R754" />
    <constraint name="C755" model="TKC" arity="2" scope="X8.1 X67.1" reference="R755" />
    <constraint name="C756" model="TKC" arity="2" scope="X20.1 X62.1" reference="R756" />
    <constraint name="C757" model="TKC" arity="2" scope="X52.1 X60.1" reference="R757" />
    <constraint name="C758" model="TKC" arity="2" scope="X16.1 X48.1" reference="R758" />
    <constraint name="C759" model="TKC" arity="2" scope="X7.1 X39.1" reference="R759" />
    <constraint name="C760" model="TKC" arity="2" scope="X14.1 X37.1" reference="R760" />
    <constraint name="C761" model="TKC" arity="2" scope="X9.1 X12.1" reference="R761" />
    <constraint name="C762" model="TKC" arity="2" scope="X49.1 X67.1" reference="R762" />
    <constraint name="C763" model="TKC" arity="2" scope="X13.1 X67.1" reference="R763" />
    <constraint name="C764" model="TKC" arity="2" scope="X30.1 X70.1" reference="R764" />
    <constraint name="C765" model="TKC" arity="2" scope="X36.1 X50.1" reference="R765" />
    <constraint name="C766" model="TKC" arity="2" scope="X1.1 X19.1" reference="R766" />
    <constraint name="C767" model="TKC" arity="2" scope="X55.1 X69.1" reference="R767" />
    <constraint name="C768" model="TKC" arity="2" scope="X22.1 X59.1" reference="R768" />
    <constraint name="C769" model="TKC" arity="2" scope="X12.1 X51.1" reference="R769" />
    <constraint name="C770" model="TKC" arity="2" scope="X16.1 X18.1" reference="R770" />
    <constraint name="C771" model="TKC" arity="2" scope="X9.1 X33.1" reference="R771" />
    <constraint name="C772" model="TKC" arity="2" scope="X34.1 X60.1" reference="R772" />
    <constraint name="C773" model="TKC" arity="2" scope="X30.1 X53.1" reference="R773" />
    <constraint name="C774" model="TKC" arity="2" scope="X2.1 X19.1" reference="R774" />
    <constraint name="C775" model="TKC" arity="2" scope="X6.1 X64.1" reference="R775" />
    <constraint name="C776" model="TKC" arity="2" scope="X29.1 X48.1" reference="R776" />
    <constraint name="C777" model="TKC" arity="2" scope="X7.1 X46.1" reference="R777" />
    <constraint name="C778" model="TKC" arity="2" scope="X33.1 X40.1" reference="R778" />
    <constraint name="C779" model="TKC" arity="2" scope="X23.1 X70.1" reference="R779" />
    <constraint name="C780" model="TKC" arity="2" scope="X5.1 X14.1" reference="R780" />
    <constraint name="C781" model="TKC" arity="2" scope="X34.1 X38.1" reference="R781" />
    <constraint name="C782" model="TKC" arity="2" scope="X40.1 X67.1" reference="R782" />
    <constraint name="C783" model="TKC" arity="2" scope="X11.1 X41.1" reference="R783" />
    <constraint name="C784" model="TKC" arity="2" scope="X42.1 X46.1" reference="R784" />
    <constraint name="C785" model="TKC" arity="2" scope="X63.1 X66.1" reference="R785" />
    <constraint name="C786" model="TKC" arity="2" scope="X29.1 X69.1" reference="R786" />
    <constraint name="C787" model="TKC" arity="2" scope="X10.1 X57.1" reference="R787" />
    <constraint name="C788" model="TKC" arity="2" scope="X28.1 X46.1" reference="R788" />
    <constraint name="C789" model="TKC" arity="2" scope="X33.1 X69.1" reference="R789" />
    <constraint name="C790" model="TKC" arity="2" scope="X23.1 X56.1" reference="R790" />
    <constraint name="C791" model="TKC" arity="2" scope="X3.1 X12.1" reference="R791" />
    <constraint name="C792" model="TKC" arity="2" scope="X2.1 X14.1" reference="R792" />
    <constraint name="C793" model="TKC" arity="2" scope="X7.1 X11.1" reference="R793" />
    <constraint name="C794" model="TKC" arity="2" scope="X32.1 X45.1" reference="R794" />
    <constraint name="C795" model="TKC" arity="2" scope="X56.1 X63.1" reference="R795" />
    <constraint name="C796" model="TKC" arity="2" scope="X15.1 X58.1" reference="R796" />
    <constraint name="C797" model="TKC" arity="2" scope="X7.1 X55.1" reference="R797" />
    <constraint name="C798" model="TKC" arity="2" scope="X6.1 X7.1" reference="R798" />
    <constraint name="C799" model="TKC" arity="2" scope="X5.1 X37.1" reference="R799" />
    <constraint name="C800" model="TKC" arity="2" scope="X22.1 X54.1" reference="R800" />
    <constraint name="C801" model="TKC" arity="2" scope="X35.1 X57.1" reference="R801" />
    <constraint name="C802" model="TKC" arity="2" scope="X8.1 X45.1" reference="R802" />
    <constraint name="C803" model="TKC" arity="2" scope="X60.1 X64.1" reference="R803" />
    <constraint name="C804" model="TKC" arity="2" scope="X13.1 X18.1" reference="R804" />
    <constraint name="C805" model="TKC" arity="2" scope="X10.1 X55.1" reference="R805" />
    <constraint name="C806" model="TKC" arity="2" scope="X18.1 X58.1" reference="R806" />
    <constraint name="C807" model="TKC" arity="2" scope="X30.1 X69.1" reference="R807" />
    <constraint name="C808" model="TKC" arity="2" scope="X21.1 X63.1" reference="R808" />
    <constraint name="C809" model="TKC" arity="2" scope="X25.1 X65.1" reference="R809" />
    <constraint name="C810" model="TKC" arity="2" scope="X14.1 X57.1" reference="R810" />
    <constraint name="C811" model="TKC" arity="2" scope="X1.1 X29.1" reference="R811" />
    <constraint name="C812" model="TKC" arity="2" scope="X40.1 X68.1" reference="R812" />
    <constraint name="C813" model="TKC" arity="2" scope="X12.1 X41.1" reference="R813" />
    <constraint name="C814" model="TKC" arity="2" scope="X7.1 X40.1" reference="R814" />
    <constraint name="C815" model="TKC" arity="2" scope="X31.1 X68.1" reference="R815" />
    <constraint name="C816" model="TKC" arity="2" scope="X10.1 X56.1" reference="R816" />
    <constraint name="C817" model="TKC" arity="2" scope="X6.1 X47.1" reference="R817" />
    <constraint name="C818" model="TKC" arity="2" scope="X28.1 X34.1" reference="R818" />
    <constraint name="C819" model="TKC" arity="2" scope="X10.1 X39.1" reference="R819" />
    <constraint name="C820" model="TKC" arity="2" scope="X40.1 X59.1" reference="R820" />
    <constraint name="C821" model="TKC" arity="2" scope="X6.1 X65.1" reference="R821" />
    <constraint name="C822" model="TKC" arity="2" scope="X22.1 X40.1" reference="R822" />
    <constraint name="C823" model="TKC" arity="2" scope="X22.1 X60.1" reference="R823" />
    <constraint name="C824" model="TKC" arity="2" scope="X5.1 X64.1" reference="R824" />
    <constraint name="C825" model="TKC" arity="2" scope="X31.1 X58.1" reference="R825" />
    <constraint name="C826" model="TKC" arity="2" scope="X51.1 X62.1" reference="R826" />
    <constraint name="C827" model="TKC" arity="2" scope="X12.1 X31.1" reference="R827" />
    <constraint name="C828" model="TKC" arity="2" scope="X12.1 X42.1" reference="R828" />
    <constraint name="C829" model="TKC" arity="2" scope="X15.1 X40.1" reference="R829" />
    <constraint name="C830" model="TKC" arity="2" scope="X10.1 X36.1" reference="R830" />
    <constraint name="C831" model="TKC" arity="2" scope="X2.1 X16.1" reference="R831" />
    <constraint name="C832" model="TKC" arity="2" scope="X36.1 X37.1" reference="R832" />
    <constraint name="C833" model="TKC" arity="2" scope="X21.1 X52.1" reference="R833" />
    <constraint name="C834" model="TKC" arity="2" scope="X25.1 X40.1" reference="R834" />
    <constraint name="C835" model="TKC" arity="2" scope="X27.1 X48.1" reference="R835" />
    <constraint name="C836" model="TKC" arity="2" scope="X40.1 X56.1" reference="R836" />
    <constraint name="C837" model="TKC" arity="2" scope="X8.1 X59.1" reference="R837" />
    <constraint name="C838" model="TKC" arity="2" scope="X35.1 X50.1" reference="R838" />
    <constraint name="C839" model="TKC" arity="2" scope="X37.1 X50.1" reference="R839" />
    <constraint name="C840" model="TKC" arity="2" scope="X39.1 X57.1" reference="R840" />
    <constraint name="C841" model="TKC" arity="2" scope="X3.1 X31.1" reference="R841" />
    <constraint name="C842" model="TKC" arity="2" scope="X35.1 X38.1" reference="R842" />
    <constraint name="C843" model="TKC" arity="2" scope="X29.1 X40.1" reference="R843" />
    <constraint name="C844" model="TKC" arity="2" scope="X20.1 X58.1" reference="R844" />
    <constraint name="C845" model="TKC" arity="2" scope="X2.1 X46.1" reference="R845" />
    <constraint name="C846" model="TKC" arity="2" scope="X39.1 X56.1" reference="R846" />
    <constraint name="C847" model="TKC" arity="2" scope="X1.1 X50.1" reference="R847" />
    <constraint name="C848" model="TKC" arity="2" scope="X2.1 X63.1" reference="R848" />
    <constraint name="C849" model="TKC" arity="2" scope="X8.1 X34.1" reference="R849" />
    <constraint name="C850" model="TKC" arity="2" scope="X19.1 X61.1" reference="R850" />
    <constraint name="C851" model="TKC" arity="2" scope="X17.1 X53.1" reference="R851" />
    <constraint name="C852" model="TKC" arity="2" scope="X3.1 X46.1" reference="R852" />
    <constraint name="C853" model="TKC" arity="2" scope="X28.1 X44.1" reference="R853" />
    <constraint name="C854" model="TKC" arity="2" scope="X34.1 X59.1" reference="R854" />
    <constraint name="C855" model="TKC" arity="2" scope="X19.1 X62.1" reference="R855" />
    <constraint name="C856" model="TKC" arity="2" scope="X1.1 X31.1" reference="R856" />
    <constraint name="C857" model="TKC" arity="2" scope="X27.1 X60.1" reference="R857" />
    <constraint name="C858" model="TKC" arity="2" scope="X14.1 X64.1" reference="R858" />
    <constraint name="C859" model="TKC" arity="2" scope="X4.1 X27.1" reference="R859" />
    <constraint name="C860" model="TKC" arity="2" scope="X41.1 X51.1" reference="R860" />
    <constraint name="C861" model="TKC" arity="2" scope="X49.1 X57.1" reference="R861" />
    <constraint name="C862" model="TKC" arity="2" scope="X29.1 X50.1" reference="R862" />
    <constraint name="C863" model="TKC" arity="2" scope="X46.1 X59.1" reference="R863" />
    <constraint name="C864" model="TKC" arity="2" scope="X26.1 X37.1" reference="R864" />
    <constraint name="C865" model="TKC" arity="2" scope="X26.1 X46.1" reference="R865" />
    <constraint name="C866" model="TKC" arity="2" scope="X11.1 X26.1" reference="R866" />
    <constraint name="C867" model="TKC" arity="2" scope="X7.1 X37.1" reference="R867" />
    <constraint name="C868" model="TKC" arity="2" scope="X7.1 X52.1" reference="R868" />
    <constraint name="C869" model="TKC" arity="2" scope="X7.1 X9.1" reference="R869" />
    <constraint name="C870" model="TKC" arity="2" scope="X18.1 X31.1" reference="R870" />
    <constraint name="C871" model="TKC" arity="2" scope="X16.1 X54.1" reference="R871" />
    <constraint name="C872" model="TKC" arity="2" scope="X10.1 X41.1" reference="R872" />
    <constraint name="C873" model="TKC" arity="2" scope="X31.1 X59.1" reference="R873" />
    <constraint name="C874" model="TKC" arity="2" scope="X49.1 X61.1" reference="R874" />
    <constraint name="C875" model="TKC" arity="2" scope="X35.1 X41.1" reference="R875" />
    <constraint name="C876" model="TKC" arity="2" scope="X16.1 X20.1" reference="R876" />
    <constraint name="C877" model="TKC" arity="2" scope="X42.1 X64.1" reference="R877" />
    <constraint name="C878" model="TKC" arity="2" scope="X16.1 X50.1" reference="R878" />
    <constraint name="C879" model="TKC" arity="2" scope="X24.1 X42.1" reference="R879" />
    <constraint name="C880" model="TKC" arity="2" scope="X57.1 X59.1" reference="R880" />
    <constraint name="C881" model="TKC" arity="2" scope="X30.1 X31.1" reference="R881" />
    <constraint name="C882" model="TKC" arity="2" scope="X21.1 X36.1" reference="R882" />
    <constraint name="C883" model="TKC" arity="2" scope="X19.1 X33.1" reference="R883" />
    <constraint name="C884" model="TKC" arity="2" scope="X20.1 X25.1" reference="R884" />
    <constraint name="C885" model="TKC" arity="2" scope="X59.1 X63.1" reference="R885" />
    <constraint name="C886" model="TKC" arity="2" scope="X52.1 X59.1" reference="R886" />
    <constraint name="C887" model="TKC" arity="2" scope="X32.1 X59.1" reference="R887" />
    <constraint name="C888" model="TKC" arity="2" scope="X14.1 X16.1" reference="R888" />
    <constraint name="C889" model="TKC" arity="2" scope="X12.1 X58.1" reference="R889" />
    <constraint name="C890" model="TKC" arity="2" scope="X61.1 X65.1" reference="R890" />
    <constraint name="C891" model="TKC" arity="2" scope="X23.1 X48.1" reference="R891" />
    <constraint name="C892" model="TKC" arity="2" scope="X51.1 X56.1" reference="R892" />
    <constraint name="C893" model="TKC" arity="2" scope="X8.1 X55.1" reference="R893" />
    <constraint name="C894" model="TKC" arity="2" scope="X4.1 X63.1" reference="R894" />
    <constraint name="C895" model="TKC" arity="2" scope="X5.1 X6.1" reference="R895" />
    <constraint name="C896" model="TKC" arity="2" scope="X3.1 X36.1" reference="R896" />
    <constraint name="C897" model="TKC" arity="2" scope="X28.1 X42.1" reference="R897" />
    <constraint name="C898" model="TKC" arity="2" scope="X24.1 X68.1" reference="R898" />
    <constraint name="C899" model="TKC" arity="2" scope="X6.1 X36.1" reference="R899" />
    <constraint name="C900" model="TKC" arity="2" scope="X19.1 X38.1" reference="R900" />
    <constraint name="C901" model="TKC" arity="2" scope="X34.1 X52.1" reference="R901" />
    <constraint name="C902" model="TKC" arity="2" scope="X21.1 X39.1" reference="R902" />
    <constraint name="C903" model="TKC" arity="2" scope="X57.1 X67.1" reference="R903" />
    <constraint name="C904" model="TKC" arity="2" scope="X38.1 X41.1" reference="R904" />
    <constraint name="C905" model="TKC" arity="2" scope="X17.1 X47.1" reference="R905" />
    <constraint name="C906" model="TKC" arity="2" scope="X12.1 X66.1" reference="R906" />
    <constraint name="C907" model="TKC" arity="2" scope="X28.1 X30.1" reference="R907" />
    <constraint name="C908" model="TKC" arity="2" scope="X10.1 X44.1" reference="R908" />
    <constraint name="C909" model="TKC" arity="2" scope="X25.1 X54.1" reference="R909" />
    <constraint name="C910" model="TKC" arity="2" scope="X18.1 X20.1" reference="R910" />
    <constraint name="C911" model="TKC" arity="2" scope="X14.1 X26.1" reference="R911" />
    <constraint name="C912" model="TKC" arity="2" scope="X19.1 X26.1" reference="R912" />
    <constraint name="C913" model="TKC" arity="2" scope="X45.1 X65.1" reference="R913" />
    <constraint name="C914" model="TKC" arity="2" scope="X58.1 X66.1" reference="R914" />
    <constraint name="C915" model="TKC" arity="2" scope="X14.1 X39.1" reference="R915" />
    <constraint name="C916" model="TKC" arity="2" scope="X23.1 X64.1" reference="R916" />
    <constraint name="C917" model="TKC" arity="2" scope="X64.1 X66.1" reference="R917" />
    <constraint name="C918" model="TKC" arity="2" scope="X1.1 X43.1" reference="R918" />
    <constraint name="C919" model="TKC" arity="2" scope="X45.1 X59.1" reference="R919" />
    <constraint name="C920" model="TKC" arity="2" scope="X22.1 X51.1" reference="R920" />
    <constraint name="C921" model="TKC" arity="2" scope="X4.1 X30.1" reference="R921" />
    <constraint name="C922" model="TKC" arity="2" scope="X11.1 X43.1" reference="R922" />
    <constraint name="C923" model="TKC" arity="2" scope="X23.1 X53.1" reference="R923" />
    <constraint name="C924" model="TKC" arity="2" scope="X34.1 X39.1" reference="R924" />
    <constraint name="C925" model="TKC" arity="2" scope="X6.1 X68.1" reference="R925" />
    <constraint name="C926" model="TKC" arity="2" scope="X9.1 X43.1" reference="R926" />
    <constraint name="C927" model="TKC" arity="2" scope="X13.1 X26.1" reference="R927" />
    <constraint name="C928" model="TKC" arity="2" scope="X7.1 X12.1" reference="R928" />
    <constraint name="C929" model="TKC" arity="2" scope="X27.1 X32.1" reference="R929" />
    <constraint name="C930" model="TKC" arity="2" scope="X32.1 X34.1" reference="R930" />
    <constraint name="C931" model="TKC" arity="2" scope="X42.1 X61.1" reference="R931" />
    <constraint name="C932" model="TKC" arity="2" scope="X4.1 X40.1" reference="R932" />
    <constraint name="C933" model="TKC" arity="2" scope="X24.1 X25.1" reference="R933" />
    <constraint name="C934" model="TKC" arity="2" scope="X6.1 X37.1" reference="R934" />
    <constraint name="C935" model="TKC" arity="2" scope="X41.1 X62.1" reference="R935" />
    <constraint name="C936" model="TKC" arity="2" scope="X13.1 X66.1" reference="R936" />
    <constraint name="C937" model="TKC" arity="2" scope="X16.1 X35.1" reference="R937" />
    <constraint name="C938" model="TKC" arity="2" scope="X34.1 X41.1" reference="R938" />
    <constraint name="C939" model="TKC" arity="2" scope="X5.1 X33.1" reference="R939" />
    <constraint name="C940" model="TKC" arity="2" scope="X26.1 X31.1" reference="R940" />
    <constraint name="C941" model="TKC" arity="2" scope="X31.1 X42.1" reference="R941" />
    <constraint name="C942" model="TKC" arity="2" scope="X20.1 X64.1" reference="R942" />
    <constraint name="C943" model="TKC" arity="2" scope="X30.1 X52.1" reference="R943" />
    <constraint name="C944" model="TKC" arity="2" scope="X24.1 X45.1" reference="R944" />
    <constraint name="C945" model="TKC" arity="2" scope="X15.1 X45.1" reference="R945" />
    <constraint name="C946" model="TKC" arity="2" scope="X12.1 X65.1" reference="R946" />
    <constraint name="C947" model="TKC" arity="2" scope="X18.1 X19.1" reference="R947" />
    <constraint name="C948" model="TKC" arity="2" scope="X37.1 X43.1" reference="R948" />
    <constraint name="C949" model="TKC" arity="2" scope="X12.1 X22.1" reference="R949" />
    <constraint name="C950" model="TKC" arity="2" scope="X37.1 X56.1" reference="R950" />
    <constraint name="C951" model="TKC" arity="2" scope="X47.1 X53.1" reference="R951" />
    <constraint name="C952" model="TKC" arity="2" scope="X13.1 X36.1" reference="R952" />
    <constraint name="C953" model="TKC" arity="2" scope="X40.1 X41.1" reference="R953" />
    <constraint name="C954" model="TKC" arity="2" scope="X1.1 X30.1" reference="R954" />
    <constraint name="C955" model="TKC" arity="2" scope="X34.1 X53.1" reference="R955" />
    <constraint name="C956" model="TKC" arity="2" scope="X41.1 X42.1" reference="R956" />
    <constraint name="C957" model="TKC" arity="2" scope="X9.1 X47.1" reference="R957" />
    <constraint name="C958" model="TKC" arity="2" scope="X28.1 X38.1" reference="R958" />
    <constraint name="C959" model="TKC" arity="2" scope="X20.1 X54.1" reference="R959" />
    <constraint name="C960" model="TKC" arity="2" scope="X22.1 X49.1" reference="R960" />
    <constraint name="C961" model="TKC" arity="2" scope="X22.1 X48.1" reference="R961" />
    <constraint name="C962" model="TKC" arity="2" scope="X33.1 X49.1" reference="R962" />
    <constraint name="C963" model="TKC" arity="2" scope="X53.1 X69.1" reference="R963" />
    <constraint name="C964" model="TKC" arity="2" scope="X14.1 X44.1" reference="R964" />
    <constraint name="C965" model="TKC" arity="2" scope="X23.1 X35.1" reference="R965" />
    <constraint name="C966" model="TKC" arity="2" scope="X51.1 X53.1" reference="R966" />
    <constraint name="C967" model="TKC" arity="2" scope="X48.1 X56.1" reference="R967" />
    <constraint name="C968" model="TKC" arity="2" scope="X18.1 X34.1" reference="R968" />
    <constraint name="C969" model="TKC" arity="2" scope="X17.1 X35.1" reference="R969" />
    <constraint name="C970" model="TKC" arity="2" scope="X50.1 X63.1" reference="R970" />
    <constraint name="C971" model="TKC" arity="2" scope="X25.1 X32.1" reference="R971" />
    <constraint name="C972" model="TKC" arity="2" scope="X37.1 X41.1" reference="R972" />
    <constraint name="C973" model="TKC" arity="2" scope="X34.1 X54.1" reference="R973" />
    <constraint name="C974" model="TKC" arity="2" scope="X38.1 X69.1" reference="R974" />
    <constraint name="C975" model="TKC" arity="2" scope="X32.1 X38.1" reference="R975" />
    <constraint name="C976" model="TKC" arity="2" scope="X29.1 X46.1" reference="R976" />
    <constraint name="C977" model="TKC" arity="2" scope="X39.1 X49.1" reference="R977" />
    <constraint name="C978" model="TKC" arity="2" scope="X1.1 X60.1" reference="R978" />
    <constraint name="C979" model="TKC" arity="2" scope="X15.1 X69.1" reference="R979" />
    <constraint name="C980" model="TKC" arity="2" scope="X64.1 X69.1" reference="R980" />
    <constraint name="C981" model="TKC" arity="2" scope="X60.1 X62.1" reference="R981" />
    <constraint name="C982" model="TKC" arity="2" scope="X34.1 X68.1" reference="R982" />
    <constraint name="C983" model="TKC" arity="2" scope="X22.1 X42.1" reference="R983" />
    <constraint name="C984" model="TKC" arity="2" scope="X29.1 X52.1" reference="R984" />
    <constraint name="C985" model="TKC" arity="2" scope="X10.1 X34.1" reference="R985" />
    <constraint name="C986" model="TKC" arity="2" scope="X9.1 X28.1" reference="R986" />
    <constraint name="C987" model="TKC" arity="2" scope="X5.1 X62.1" reference="R987" />
    <constraint name="C988" model="TKC" arity="2" scope="X9.1 X41.1" reference="R988" />
    <constraint name="C989" model="TKC" arity="2" scope="X13.1 X41.1" reference="R989" />
    <constraint name="C990" model="TKC" arity="2" scope="X1.1 X48.1" reference="R990" />
    <constraint name="C991" model="TKC" arity="2" scope="X43.1 X57.1" reference="R991" />
    <constraint name="C992" model="TKC" arity="2" scope="X18.1 X45.1" reference="R992" />
    <constraint name="C993" model="TKC" arity="2" scope="X33.1 X41.1" reference="R993" />
    <constraint name="C994" model="TKC" arity="2" scope="X4.1 X18.1" reference="R994" />
    <constraint name="C995" model="TKC" arity="2" scope="X2.1 X54.1" reference="R995" />
    <constraint name="C996" model="TKC" arity="2" scope="X27.1 X65.1" reference="R996" />
    <constraint name="C997" model="TKC" arity="2" scope="X62.1 X67.1" reference="R997" />
    <constraint name="C998" model="TKC" arity="2" scope="X14.1 X20.1" reference="R998" />
    <constraint name="C999" model="TKC" arity="2" scope="X9.1 X38.1" reference="R999" />
    <constraint name="C1000" model="TKC" arity="2" scope="X37.1 X45.1" reference="R1000" />
    <constraint name="C1001" model="TKC" arity="2" scope="X3.1 X49.1" reference="R1001" />
    <constraint name="C1002" model="TKC" arity="2" scope="X24.1 X34.1" reference="R1002" />
    <constraint name="C1003" model="TKC" arity="2" scope="X13.1 X68.1" reference="R1003" />
    <constraint name="C1004" model="TKC" arity="2" scope="X11.1 X63.1" reference="R1004" />
    <constraint name="C1005" model="TKC" arity="2" scope="X9.1 X20.1" reference="R1005" />
    <constraint name="C1006" model="TKC" arity="2" scope="X28.1 X55.1" reference="R1006" />
    <constraint name="C1007" model="TKC" arity="2" scope="X36.1 X60.1" reference="R1007" />
    <constraint name="C1008" model="TKC" arity="2" scope="X32.1 X52.1" reference="R1008" />
    <constraint name="C1009" model="TKC" arity="2" scope="X26.1 X27.1" reference="R1009" />
    <constraint name="C1010" model="TKC" arity="2" scope="X13.1 X54.1" reference="R1010" />
    <constraint name="C1011" model="TKC" arity="2" scope="X41.1 X63.1" reference="R1011" />
    <constraint name="C1012" model="TKC" arity="2" scope="X3.1 X43.1" reference="R1012" />
    <constraint name="C1013" model="TKC" arity="2" scope="X41.1 X65.1" reference="R1013" />
    <constraint name="C1014" model="TKC" arity="2" scope="X56.1 X67.1" reference="R1014" />
    <constraint name="C1015" model="TKC" arity="2" scope="X35.1 X69.1" reference="R1015" />
    <constraint name="C1016" model="TKC" arity="2" scope="X53.1 X56.1" reference="R1016" />
    <constraint name="C1017" model="TKC" arity="2" scope="X31.1 X52.1" reference="R1017" />
    <constraint name="C1018" model="TKC" arity="2" scope="X41.1 X66.1" reference="R1018" />
    <constraint name="C1019" model="TKC" arity="2" scope="X48.1 X50.1" reference="R1019" />
    <constraint name="C1020" model="TKC" arity="2" scope="X67.1 X70.1" reference="R1020" />
    <constraint name="C1021" model="TKC" arity="2" scope="X66.1 X70.1" reference="R1021" />
    <constraint name="C1022" model="TKC" arity="2" scope="X36.1 X58.1" reference="R1022" />
    <constraint name="C1023" model="TKC" arity="2" scope="X38.1 X55.1" reference="R1023" />
    <constraint name="C1024" model="TKC" arity="2" scope="X49.1 X60.1" reference="R1024" />
    <constraint name="C1025" model="TKC" arity="2" scope="X39.1 X42.1" reference="R1025" />
    <constraint name="C1026" model="TKC" arity="2" scope="X17.1 X39.1" reference="R1026" />
    <constraint name="C1027" model="TKC" arity="2" scope="X25.1 X28.1" reference="R1027" />
    <constraint name="C1028" model="TKC" arity="2" scope="X10.1 X58.1" reference="R1028" />
    <constraint name="C1029" model="TKC" arity="2" scope="X39.1 X55.1" reference="R1029" />
    <constraint name="C1030" model="TKC" arity="2" scope="X3.1 X54.1" reference="R1030" />
    <constraint name="C1031" model="TKC" arity="2" scope="X33.1 X62.1" reference="R1031" />
    <constraint name="C1032" model="TKC" arity="2" scope="X61.1 X70.1" reference="R1032" />
    <constraint name="C1033" model="TKC" arity="2" scope="X1.1 X46.1" reference="R1033" />
    <constraint name="C1034" model="TKC" arity="2" scope="X2.1 X35.1" reference="R1034" />
    <constraint name="C1035" model="TKC" arity="2" scope="X37.1 X51.1" reference="R1035" />
    <constraint name="C1036" model="TKC" arity="2" scope="X7.1 X65.1" reference="R1036" />
    <constraint name="C1037" model="TKC" arity="2" scope="X20.1 X44.1" reference="R1037" />
    <constraint name="C1038" model="TKC" arity="2" scope="X19.1 X64.1" reference="R1038" />
    <constraint name="C1039" model="TKC" arity="2" scope="X32.1 X65.1" reference="R1039" />
    <constraint name="C1040" model="TKC" arity="2" scope="X36.1 X48.1" reference="R1040" />
    <constraint name="C1041" model="TKC" arity="2" scope="X4.1 X64.1" reference="R1041" />
    <constraint name="C1042" model="TKC" arity="2" scope="X19.1 X60.1" reference="R1042" />
    <constraint name="C1043" model="TKC" arity="2" scope="X3.1 X56.1" reference="R1043" />
    <constraint name="C1044" model="TKC" arity="2" scope="X67.1 X69.1" reference="R1044" />
    <constraint name="C1045" model="TKC" arity="2" scope="X66.1 X68.1" reference="R1045" />
    <constraint name="C1046" model="TKC" arity="2" scope="X19.1 X31.1" reference="R1046" />
    <constraint name="C1047" model="TKC" arity="2" scope="X65.1 X66.1" reference="R1047" />
    <constraint name="C1048" model="TKC" arity="2" scope="X11.1 X12.1" reference="R1048" />
    <constraint name="C1049" model="TKC" arity="2" scope="X21.1 X61.1" reference="R1049" />
    <constraint name="C1050" model="TKC" arity="2" scope="X19.1 X29.1" reference="R1050" />
    <constraint name="C1051" model="TKC" arity="2" scope="X5.1 X59.1" reference="R1051" />
    <constraint name="C1052" model="TKC" arity="2" scope="X4.1 X15.1" reference="R1052" />
    <constraint name="C1053" model="TKC" arity="2" scope="X3.1 X69.1" reference="R1053" />
    <constraint name="C1054" model="TKC" arity="2" scope="X19.1 X65.1" reference="R1054" />
    <constraint name="C1055" model="TKC" arity="2" scope="X4.1 X54.1" reference="R1055" />
    <constraint name="C1056" model="TKC" arity="2" scope="X41.1 X61.1" reference="R1056" />
    <constraint name="C1057" model="TKC" arity="2" scope="X39.1 X63.1" reference="R1057" />
    <constraint name="C1058" model="TKC" arity="2" scope="X8.1 X60.1" reference="R1058" />
    <constraint name="C1059" model="TKC" arity="2" scope="X59.1 X62.1" reference="R1059" />
    <constraint name="C1060" model="TKC" arity="2" scope="X12.1 X17.1" reference="R1060" />
    <constraint name="C1061" model="TKC" arity="2" scope="X25.1 X58.1" reference="R1061" />
    <constraint name="C1062" model="TKC" arity="2" scope="X20.1 X42.1" reference="R1062" />
    <constraint name="C1063" model="TKC" arity="2" scope="X17.1 X41.1" reference="R1063" />
    <constraint name="C1064" model="TKC" arity="2" scope="X39.1 X59.1" reference="R1064" />
    <constraint name="C1065" model="TKC" arity="2" scope="X9.1 X19.1" reference="R1065" />
    <constraint name="C1066" model="TKC" arity="2" scope="X11.1 X32.1" reference="R1066" />
    <constraint name="C1067" model="TKC" arity="2" scope="X1.1 X21.1" reference="R1067" />
    <constraint name="C1068" model="TKC" arity="2" scope="X20.1 X68.1" reference="R1068" />
    <constraint name="C1069" model="TKC" arity="2" scope="X24.1 X36.1" reference="R1069" />
    <constraint name="C1070" model="TKC" arity="2" scope="X29.1 X54.1" reference="R1070" />
    <constraint name="C1071" model="TKC" arity="2" scope="X32.1 X64.1" reference="R1071" />
    <constraint name="C1072" model="TKC" arity="2" scope="X15.1 X48.1" reference="R1072" />
    <constraint name="C1073" model="TKC" arity="2" scope="X50.1 X61.1" reference="R1073" />
    <constraint name="C1074" model="TKC" arity="2" scope="X30.1 X66.1" reference="R1074" />
    <constraint name="C1075" model="TKC" arity="2" scope="X10.1 X52.1" reference="R1075" />
    <constraint name="C1076" model="TKC" arity="2" scope="X6.1 X56.1" reference="R1076" />
    <constraint name="C1077" model="TKC" arity="2" scope="X43.1 X53.1" reference="R1077" />
    <constraint name="C1078" model="TKC" arity="2" scope="X19.1 X41.1" reference="R1078" />
    <constraint name="C1079" model="TKC" arity="2" scope="X32.1 X47.1" reference="R1079" />
    <constraint name="C1080" model="TKC" arity="2" scope="X14.1 X42.1" reference="R1080" />
    <constraint name="C1081" model="TKC" arity="2" scope="X17.1 X63.1" reference="R1081" />
    <constraint name="C1082" model="TKC" arity="2" scope="X15.1 X47.1" reference="R1082" />
    <constraint name="C1083" model="TKC" arity="2" scope="X46.1 X67.1" reference="R1083" />
    <constraint name="C1084" model="TKC" arity="2" scope="X55.1 X67.1" reference="R1084" />
    <constraint name="C1085" model="TKC" arity="2" scope="X7.1 X51.1" reference="R1085" />
    <constraint name="C1086" model="TKC" arity="2" scope="X37.1 X49.1" reference="R1086" />
    <constraint name="C1087" model="TKC" arity="2" scope="X12.1 X36.1" reference="R1087" />
    <constraint name="C1088" model="TKC" arity="2" scope="X13.1 X14.1" reference="R1088" />
    <constraint name="C1089" model="TKC" arity="2" scope="X4.1 X52.1" reference="R1089" />
    <constraint name="C1090" model="TKC" arity="2" scope="X9.1 X21.1" reference="R1090" />
    <constraint name="C1091" model="TKC" arity="2" scope="X56.1 X65.1" reference="R1091" />
    <constraint name="C1092" model="TKC" arity="2" scope="X2.1 X13.1" reference="R1092" />
    <constraint name="C1093" model="TKC" arity="2" scope="X42.1 X44.1" reference="R1093" />
    <constraint name="C1094" model="TKC" arity="2" scope="X10.1 X45.1" reference="R1094" />
    <constraint name="C1095" model="TKC" arity="2" scope="X50.1 X51.1" reference="R1095" />
    <constraint name="C1096" model="TKC" arity="2" scope="X36.1 X42.1" reference="R1096" />
    <constraint name="C1097" model="TKC" arity="2" scope="X16.1 X28.1" reference="R1097" />
    <constraint name="C1098" model="TKC" arity="2" scope="X35.1 X52.1" reference="R1098" />
    <constraint name="C1099" model="TKC" arity="2" scope="X21.1 X55.1" reference="R1099" />
    <constraint name="C1100" model="TKC" arity="2" scope="X40.1 X42.1" reference="R1100" />
    <constraint name="C1101" model="TKC" arity="2" scope="X8.1 X30.1" reference="R1101" />
    <constraint name="C1102" model="TKC" arity="2" scope="X32.1 X40.1" reference="R1102" />
    <constraint name="C1103" model="TKC" arity="2" scope="X51.1 X52.1" reference="R1103" />
    <constraint name="C1104" model="TKC" arity="2" scope="X22.1 X52.1" reference="R1104" />
    <constraint name="C1105" model="TKC" arity="2" scope="X7.1 X15.1" reference="R1105" />
    <constraint name="C1106" model="TKC" arity="2" scope="X12.1 X34.1" reference="R1106" />
    <constraint name="C1107" model="TKC" arity="2" scope="X7.1 X23.1" reference="R1107" />
    <constraint name="C1108" model="TKC" arity="2" scope="X7.1 X10.1" reference="R1108" />
    <constraint name="C1109" model="TKC" arity="2" scope="X1.1 X26.1" reference="R1109" />
    <constraint name="C1110" model="TKC" arity="2" scope="X21.1 X54.1" reference="R1110" />
    <constraint name="C1111" model="TKC" arity="2" scope="X5.1 X32.1" reference="R1111" />
    <constraint name="C1112" model="TKC" arity="2" scope="X2.1 X36.1" reference="R1112" />
    <constraint name="C1113" model="TKC" arity="2" scope="X31.1 X45.1" reference="R1113" />
    <constraint name="C1114" model="TKC" arity="2" scope="X9.1 X24.1" reference="R1114" />
    <constraint name="C1115" model="TKC" arity="2" scope="X28.1 X40.1" reference="R1115" />
    <constraint name="C1116" model="TKC" arity="2" scope="X6.1 X8.1" reference="R1116" />
    <constraint name="C1117" model="TKC" arity="2" scope="X18.1 X39.1" reference="R1117" />
    <constraint name="C1118" model="TKC" arity="2" scope="X32.1 X67.1" reference="R1118" />
    <constraint name="C1119" model="TKC" arity="2" scope="X38.1 X61.1" reference="R1119" />
    <constraint name="C1120" model="TKC" arity="2" scope="X9.1 X37.1" reference="R1120" />
    <constraint name="C1121" model="TKC" arity="2" scope="X37.1 X40.1" reference="R1121" />
    <constraint name="C1122" model="TKC" arity="2" scope="X57.1 X65.1" reference="R1122" />
    <constraint name="C1123" model="TKC" arity="2" scope="X21.1 X57.1" reference="R1123" />
    <constraint name="C1124" model="TKC" arity="2" scope="X2.1 X12.1" reference="R1124" />
    <constraint name="C1125" model="TKC" arity="2" scope="X17.1 X24.1" reference="R1125" />
    <constraint name="C1126" model="TKC" arity="2" scope="X10.1 X18.1" reference="R1126" />
    <constraint name="C1127" model="TKC" arity="2" scope="X4.1 X49.1" reference="R1127" />
    <constraint name="C1128" model="TKC" arity="2" scope="X48.1 X60.1" reference="R1128" />
    <constraint name="C1129" model="TKC" arity="2" scope="X2.1 X53.1" reference="R1129" />
    <constraint name="C1130" model="TKC" arity="2" scope="X13.1 X28.1" reference="R1130" />
    <constraint name="C1131" model="TKC" arity="2" scope="X33.1 X53.1" reference="R1131" />
    <constraint name="C1132" model="TKC" arity="2" scope="X31.1 X66.1" reference="R1132" />
    <constraint name="C1133" model="TKC" arity="2" scope="X22.1 X69.1" reference="R1133" />
    <constraint name="C1134" model="TKC" arity="2" scope="X35.1 X48.1" reference="R1134" />
    <constraint name="C1135" model="TKC" arity="2" scope="X26.1 X53.1" reference="R1135" />
    <constraint name="C1136" model="TKC" arity="2" scope="X14.1 X51.1" reference="R1136" />
    <constraint name="C1137" model="TKC" arity="2" scope="X10.1 X25.1" reference="R1137" />
    <constraint name="C1138" model="TKC" arity="2" scope="X13.1 X65.1" reference="R1138" />
    <constraint name="C1139" model="TKC" arity="2" scope="X18.1 X43.1" reference="R1139" />
    <constraint name="C1140" model="TKC" arity="2" scope="X17.1 X33.1" reference="R1140" />
    <constraint name="C1141" model="TKC" arity="2" scope="X20.1 X37.1" reference="R1141" />
    <constraint name="C1142" model="TKC" arity="2" scope="X42.1 X58.1" reference="R1142" />
    <constraint name="C1143" model="TKC" arity="2" scope="X6.1 X66.1" reference="R1143" />
    <constraint name="C1144" model="TKC" arity="2" scope="X20.1 X41.1" reference="R1144" />
    <constraint name="C1145" model="TKC" arity="2" scope="X7.1 X16.1" reference="R1145" />
    <constraint name="C1146" model="TKC" arity="2" scope="X10.1 X70.1" reference="R1146" />
    <constraint name="C1147" model="TKC" arity="2" scope="X56.1 X61.1" reference="R1147" />
    <constraint name="C1148" model="TKC" arity="2" scope="X5.1 X56.1" reference="R1148" />
    <constraint name="C1149" model="TKC" arity="2" scope="X7.1 X54.1" reference="R1149" />
    <constraint name="C1150" model="TKC" arity="2" scope="X18.1 X62.1" reference="R1150" />
    <constraint name="C1151" model="TKC" arity="2" scope="X1.1 X40.1" reference="R1151" />
    <constraint name="C1152" model="TKC" arity="2" scope="X22.1 X66.1" reference="R1152" />
    <constraint name="C1153" model="TKC" arity="2" scope="X22.1 X56.1" reference="R1153" />
    <constraint name="C1154" model="TKC" arity="2" scope="X4.1 X58.1" reference="R1154" />
    <constraint name="C1155" model="TKC" arity="2" scope="X18.1 X37.1" reference="R1155" />
    <constraint name="C1156" model="TKC" arity="2" scope="X55.1 X61.1" reference="R1156" />
    <constraint name="C1157" model="TKC" arity="2" scope="X15.1 X22.1" reference="R1157" />
    <constraint name="C1158" model="TKC" arity="2" scope="X2.1 X52.1" reference="R1158" />
    <constraint name="C1159" model="TKC" arity="2" scope="X5.1 X23.1" reference="R1159" />
    <constraint name="C1160" model="TKC" arity="2" scope="X41.1 X54.1" reference="R1160" />
    <constraint name="C1161" model="TKC" arity="2" scope="X28.1 X32.1" reference="R1161" />
    <constraint name="C1162" model="TKC" arity="2" scope="X24.1 X58.1" reference="R1162" />
    <constraint name="C1163" model="TKC" arity="2" scope="X24.1 X57.1" reference="R1163" />
    <constraint name="C1164" model="TKC" arity="2" scope="X58.1 X64.1" reference="R1164" />
    <constraint name="C1165" model="TKC" arity="2" scope="X25.1 X52.1" reference="R1165" />
    <constraint name="C1166" model="TKC" arity="2" scope="X2.1 X20.1" reference="R1166" />
    <constraint name="C1167" model="TKC" arity="2" scope="X12.1 X23.1" reference="R1167" />
    <constraint name="C1168" model="TKC" arity="2" scope="X34.1 X42.1" reference="R1168" />
    <constraint name="C1169" model="TKC" arity="2" scope="X1.1 X35.1" reference="R1169" />
    <constraint name="C1170" model="TKC" arity="2" scope="X40.1 X62.1" reference="R1170" />
    <constraint name="C1171" model="TKC" arity="2" scope="X3.1 X28.1" reference="R1171" />
    <constraint name="C1172" model="TKC" arity="2" scope="X17.1 X28.1" reference="R1172" />
    <constraint name="C1173" model="TKC" arity="2" scope="X44.1 X55.1" reference="R1173" />
    <constraint name="C1174" model="TKC" arity="2" scope="X5.1 X28.1" reference="R1174" />
    <constraint name="C1175" model="TKC" arity="2" scope="X41.1 X43.1" reference="R1175" />
    <constraint name="C1176" model="TKC" arity="2" scope="X6.1 X55.1" reference="R1176" />
    <constraint name="C1177" model="TKC" arity="2" scope="X9.1 X15.1" reference="R1177" />
    <constraint name="C1178" model="TKC" arity="2" scope="X44.1 X61.1" reference="R1178" />
    <constraint name="C1179" model="TKC" arity="2" scope="X19.1 X28.1" reference="R1179" />
    <constraint name="C1180" model="TKC" arity="2" scope="X27.1 X45.1" reference="R1180" />
    <constraint name="C1181" model="TKC" arity="2" scope="X60.1 X65.1" reference="R1181" />
    <constraint name="C1182" model="TKC" arity="2" scope="X30.1 X63.1" reference="R1182" />
    <constraint name="C1183" model="TKC" arity="2" scope="X21.1 X29.1" reference="R1183" />
    <constraint name="C1184" model="TKC" arity="2" scope="X6.1 X12.1" reference="R1184" />
    <constraint name="C1185" model="TKC" arity="2" scope="X3.1 X37.1" reference="R1185" />
    <constraint name="C1186" model="TKC" arity="2" scope="X23.1 X47.1" reference="R1186" />
    <constraint name="C1187" model="TKC" arity="2" scope="X1.1 X10.1" reference="R1187" />
    <constraint name="C1188" model="TKC" arity="2" scope="X6.1 X49.1" reference="R1188" />
    <constraint name="C1189" model="TKC" arity="2" scope="X12.1 X61.1" reference="R1189" />
    <constraint name="C1190" model="TKC" arity="2" scope="X35.1 X51.1" reference="R1190" />
    <constraint name="C1191" model="TKC" arity="2" scope="X8.1 X38.1" reference="R1191" />
    <constraint name="C1192" model="TKC" arity="2" scope="X43.1 X49.1" reference="R1192" />
    <constraint name="C1193" model="TKC" arity="2" scope="X27.1 X28.1" reference="R1193" />
    <constraint name="C1194" model="TKC" arity="2" scope="X33.1 X61.1" reference="R1194" />
    <constraint name="C1195" model="TKC" arity="2" scope="X33.1 X37.1" reference="R1195" />
    <constraint name="C1196" model="TKC" arity="2" scope="X26.1 X49.1" reference="R1196" />
    <constraint name="C1197" model="TKC" arity="2" scope="X20.1 X26.1" reference="R1197" />
    <constraint name="C1198" model="TKC" arity="2" scope="X18.1 X51.1" reference="R1198" />
    <constraint name="C1199" model="TKC" arity="2" scope="X3.1 X30.1" reference="R1199" />
    <constraint name="C1200" model="TKC" arity="2" scope="X43.1 X67.1" reference="R1200" />
    <constraint name="C1201" model="TKC" arity="2" scope="X2.1 X29.1" reference="R1201" />
    <constraint name="C1202" model="TKC" arity="2" scope="X16.1 X49.1" reference="R1202" />
    <constraint name="C1203" model="TKC" arity="2" scope="X11.1 X31.1" reference="R1203" />
    <constraint name="C1204" model="TKC" arity="2" scope="X16.1 X62.1" reference="R1204" />
    <constraint name="C1205" model="TKC" arity="2" scope="X35.1 X47.1" reference="R1205" />
    <constraint name="C1206" model="TKC" arity="2" scope="X53.1 X64.1" reference="R1206" />
    <constraint name="C1207" model="TKC" arity="2" scope="X16.1 X47.1" reference="R1207" />
    <constraint name="C1208" model="TKC" arity="2" scope="X25.1 X49.1" reference="R1208" />
    <constraint name="C1209" model="TKC" arity="2" scope="X32.1 X55.1" reference="R1209" />
    <constraint name="C1210" model="TKC" arity="2" scope="X8.1 X32.1" reference="R1210" />
    <constraint name="C1211" model="TKC" arity="2" scope="X12.1 X38.1" reference="R1211" />
    <constraint name="C1212" model="TKC" arity="2" scope="X5.1 X57.1" reference="R1212" />
    <constraint name="C1213" model="TKC" arity="2" scope="X54.1 X60.1" reference="R1213" />
    <constraint name="C1214" model="TKC" arity="2" scope="X18.1 X42.1" reference="R1214" />
    <constraint name="C1215" model="TKC" arity="2" scope="X4.1 X69.1" reference="R1215" />
    <constraint name="C1216" model="TKC" arity="2" scope="X3.1 X45.1" reference="R1216" />
    <constraint name="C1217" model="TKC" arity="2" scope="X2.1 X23.1" reference="R1217" />
    <constraint name="C1218" model="TKC" arity="2" scope="X35.1 X54.1" reference="R1218" />
    <constraint name="C1219" model="TKC" arity="2" scope="X13.1 X55.1" reference="R1219" />
    <constraint name="C1220" model="TKC" arity="2" scope="X36.1 X63.1" reference="R1220" />
    <constraint name="C1221" model="TKC" arity="2" scope="X17.1 X49.1" reference="R1221" />
    <constraint name="C1222" model="TKC" arity="2" scope="X34.1 X50.1" reference="R1222" />
    <constraint name="C1223" model="TKC" arity="2" scope="X46.1 X47.1" reference="R1223" />
    <constraint name="C1224" model="TKC" arity="2" scope="X21.1 X65.1" reference="R1224" />
    <constraint name="C1225" model="TKC" arity="2" scope="X6.1 X59.1" reference="R1225" />
    <constraint name="C1226" model="TKC" arity="2" scope="X21.1 X58.1" reference="R1226" />
    <constraint name="C1227" model="TKC" arity="2" scope="X5.1 X17.1" reference="R1227" />
    <constraint name="C1228" model="TKC" arity="2" scope="X47.1 X56.1" reference="R1228" />
    <constraint name="C1229" model="TKC" arity="2" scope="X59.1 X66.1" reference="R1229" />
    <constraint name="C1230" model="TKC" arity="2" scope="X14.1 X48.1" reference="R1230" />
    <constraint name="C1231" model="TKC" arity="2" scope="X45.1 X53.1" reference="R1231" />
    <constraint name="C1232" model="TKC" arity="2" scope="X26.1 X41.1" reference="R1232" />
    <constraint name="C1233" model="TKC" arity="2" scope="X18.1 X69.1" reference="R1233" />
    <constraint name="C1234" model="TKC" arity="2" scope="X30.1 X68.1" reference="R1234" />
    <constraint name="C1235" model="TKC" arity="2" scope="X55.1 X57.1" reference="R1235" />
    <constraint name="C1236" model="TKC" arity="2" scope="X69.1 X70.1" reference="R1236" />
    <constraint name="C1237" model="TKC" arity="2" scope="X4.1 X66.1" reference="R1237" />
    <constraint name="C1238" model="TKC" arity="2" scope="X26.1 X67.1" reference="R1238" />
    <constraint name="C1239" model="TKC" arity="2" scope="X10.1 X60.1" reference="R1239" />
    <constraint name="C1240" model="TKC" arity="2" scope="X2.1 X51.1" reference="R1240" />
    <constraint name="C1241" model="TKC" arity="2" scope="X26.1 X32.1" reference="R1241" />
    <constraint name="C1242" model="TKC" arity="2" scope="X10.1 X31.1" reference="R1242" />
    <constraint name="C1243" model="TKC" arity="2" scope="X8.1 X49.1" reference="R1243" />
    <constraint name="C1244" model="TKC" arity="2" scope="X20.1 X21.1" reference="R1244" />
    <constraint name="C1245" model="TKC" arity="2" scope="X11.1 X29.1" reference="R1245" />
    <constraint name="C1246" model="TKC" arity="2" scope="X20.1 X46.1" reference="R1246" />
    <constraint name="C1247" model="TKC" arity="2" scope="X25.1 X43.1" reference="R1247" />
    <constraint name="C1248" model="TKC" arity="2" scope="X31.1 X64.1" reference="R1248" />
    <constraint name="C1249" model="TKC" arity="2" scope="X17.1 X22.1" reference="R1249" />
    <constraint name="C1250" model="TKC" arity="2" scope="X2.1 X3.1" reference="R1250" />
    <constraint name="C1251" model="TKC" arity="2" scope="X8.1 X57.1" reference="R1251" />
    <constraint name="C1252" model="TKC" arity="2" scope="X6.1 X19.1" reference="R1252" />
    <constraint name="C1253" model="TKC" arity="2" scope="X16.1 X26.1" reference="R1253" />
    <constraint name="C1254" model="TKC" arity="2" scope="X9.1 X18.1" reference="R1254" />
    <constraint name="C1255" model="TKC" arity="2" scope="X11.1 X55.1" reference="R1255" />
    <constraint name="C1256" model="TKC" arity="2" scope="X14.1 X46.1" reference="R1256" />
    <constraint name="C1257" model="TKC" arity="2" scope="X54.1 X58.1" reference="R1257" />
    <constraint name="C1258" model="TKC" arity="2" scope="X16.1 X63.1" reference="R1258" />
    <constraint name="C1259" model="TKC" arity="2" scope="X45.1 X69.1" reference="R1259" />
    <constraint name="C1260" model="TKC" arity="2" scope="X24.1 X62.1" reference="R1260" />
    <constraint name="C1261" model="TKC" arity="2" scope="X6.1 X29.1" reference="R1261" />
    <constraint name="C1262" model="TKC" arity="2" scope="X46.1 X53.1" reference="R1262" />
    <constraint name="C1263" model="TKC" arity="2" scope="X39.1 X51.1" reference="R1263" />
    <constraint name="C1264" model="TKC" arity="2" scope="X3.1 X5.1" reference="R1264" />
    <constraint name="C1265" model="TKC" arity="2" scope="X14.1 X17.1" reference="R1265" />
    <constraint name="C1266" model="TKC" arity="2" scope="X5.1 X48.1" reference="R1266" />
    <constraint name="C1267" model="TKC" arity="2" scope="X11.1 X18.1" reference="R1267" />
    <constraint name="C1268" model="TKC" arity="2" scope="X41.1 X44.1" reference="R1268" />
    <constraint name="C1269" model="TKC" arity="2" scope="X6.1 X57.1" reference="R1269" />
    <constraint name="C1270" model="TKC" arity="2" scope="X11.1 X42.1" reference="R1270" />
    <constraint name="C1271" model="TKC" arity="2" scope="X11.1 X40.1" reference="R1271" />
    <constraint name="C1272" model="TKC" arity="2" scope="X15.1 X61.1" reference="R1272" />
    <constraint name="C1273" model="TKC" arity="2" scope="X12.1 X25.1" reference="R1273" />
    <constraint name="C1274" model="TKC" arity="2" scope="X17.1 X69.1" reference="R1274" />
    <constraint name="C1275" model="TKC" arity="2" scope="X17.1 X67.1" reference="R1275" />
    <constraint name="C1276" model="TKC" arity="2" scope="X59.1 X60.1" reference="R1276" />
    <constraint name="C1277" model="TKC" arity="2" scope="X49.1 X59.1" reference="R1277" />
    <constraint name="C1278" model="TKC" arity="2" scope="X27.1 X55.1" reference="R1278" />
    <constraint name="C1279" model="TKC" arity="2" scope="X2.1 X22.1" reference="R1279" />
    <constraint name="C1280" model="TKC" arity="2" scope="X38.1 X40.1" reference="R1280" />
    <constraint name="C1281" model="TKC" arity="2" scope="X21.1 X40.1" reference="R1281" />
    <constraint name="C1282" model="TKC" arity="2" scope="X14.1 X62.1" reference="R1282" />
    <constraint name="C1283" model="TKC" arity="2" scope="X30.1 X57.1" reference="R1283" />
    <constraint name="C1284" model="TKC" arity="2" scope="X21.1 X32.1" reference="R1284" />
    <constraint name="C1285" model="TKC" arity="2" scope="X8.1 X26.1" reference="R1285" />
    <constraint name="C1286" model="TKC" arity="2" scope="X58.1 X61.1" reference="R1286" />
    <constraint name="C1287" model="TKC" arity="2" scope="X19.1 X59.1" reference="R1287" />
    <constraint name="C1288" model="TKC" arity="2" scope="X9.1 X60.1" reference="R1288" />
    <constraint name="C1289" model="TKC" arity="2" scope="X28.1 X41.1" reference="R1289" />
    <constraint name="C1290" model="TKC" arity="2" scope="X45.1 X66.1" reference="R1290" />
    <constraint name="C1291" model="TKC" arity="2" scope="X2.1 X37.1" reference="R1291" />
    <constraint name="C1292" model="TKC" arity="2" scope="X60.1 X61.1" reference="R1292" />
    <constraint name="C1293" model="TKC" arity="2" scope="X39.1 X69.1" reference="R1293" />
    <constraint name="C1294" model="TKC" arity="2" scope="X2.1 X64.1" reference="R1294" />
    <constraint name="C1295" model="TKC" arity="2" scope="X12.1 X24.1" reference="R1295" />
    <constraint name="C1296" model="TKC" arity="2" scope="X9.1 X50.1" reference="R1296" />
    <constraint name="C1297" model="TKC" arity="2" scope="X28.1 X37.1" reference="R1297" />
    <constraint name="C1298" model="TKC" arity="2" scope="X5.1 X44.1" reference="R1298" />
    <constraint name="C1299" model="TKC" arity="2" scope="X22.1 X67.1" reference="R1299" />
    <constraint name="C1300" model="TKC" arity="2" scope="X17.1 X19.1" reference="R1300" />
    <constraint name="C1301" model="TKC" arity="2" scope="X13.1 X43.1" reference="R1301" />
    <constraint name="C1302" model="TKC" arity="2" scope="X10.1 X68.1" reference="R1302" />
    <constraint name="C1303" model="TKC" arity="2" scope="X45.1 X58.1" reference="R1303" />
    <constraint name="C1304" model="TKC" arity="2" scope="X42.1 X68.1" reference="R1304" />
    <constraint name="C1305" model="TKC" arity="2" scope="X7.1 X13.1" reference="R1305" />
    <constraint name="C1306" model="TKC" arity="2" scope="X57.1 X66.1" reference="R1306" />
    <constraint name="C1307" model="TKC" arity="2" scope="X9.1 X67.1" reference="R1307" />
    <constraint name="C1308" model="TKC" arity="2" scope="X22.1 X65.1" reference="R1308" />
    <constraint name="C1309" model="TKC" arity="2" scope="X21.1 X68.1" reference="R1309" />
    <constraint name="C1310" model="TKC" arity="2" scope="X7.1 X57.1" reference="R1310" />
    <constraint name="C1311" model="TKC" arity="2" scope="X29.1 X57.1" reference="R1311" />
    <constraint name="C1312" model="TKC" arity="2" scope="X27.1 X30.1" reference="R1312" />
    <constraint name="C1313" model="TKC" arity="2" scope="X9.1 X40.1" reference="R1313" />
    <constraint name="C1314" model="TKC" arity="2" scope="X4.1 X14.1" reference="R1314" />
    <constraint name="C1315" model="TKC" arity="2" scope="X23.1 X42.1" reference="R1315" />
    <constraint name="C1316" model="TKC" arity="2" scope="X6.1 X24.1" reference="R1316" />
    <constraint name="C1317" model="TKC" arity="2" scope="X11.1 X39.1" reference="R1317" />
    <constraint name="C1318" model="TKC" arity="2" scope="X40.1 X54.1" reference="R1318" />
    <constraint name="C1319" model="TKC" arity="2" scope="X9.1 X13.1" reference="R1319" />
    <constraint name="C1320" model="TKC" arity="2" scope="X16.1 X51.1" reference="R1320" />
    <constraint name="C1321" model="TKC" arity="2" scope="X15.1 X23.1" reference="R1321" />
    <constraint name="C1322" model="TKC" arity="2" scope="X49.1 X54.1" reference="R1322" />
    <constraint name="C1323" model="TKC" arity="2" scope="X26.1 X36.1" reference="R1323" />
    <constraint name="C1324" model="TKC" arity="2" scope="X53.1 X57.1" reference="R1324" />
    <constraint name="C1325" model="TKC" arity="2" scope="X19.1 X50.1" reference="R1325" />
    <constraint name="C1326" model="TKC" arity="2" scope="X2.1 X11.1" reference="R1326" />
    <constraint name="C1327" model="TKC" arity="2" scope="X11.1 X54.1" reference="R1327" />
    <constraint name="C1328" model="TKC" arity="2" scope="X1.1 X17.1" reference="R1328" />
    <constraint name="C1329" model="TKC" arity="2" scope="X20.1 X65.1" reference="R1329" />
    <constraint name="C1330" model="TKC" arity="2" scope="X16.1 X44.1" reference="R1330" />
    <constraint name="C1331" model="TKC" arity="2" scope="X21.1 X28.1" reference="R1331" />
    <constraint name="C1332" model="TKC" arity="2" scope="X35.1 X56.1" reference="R1332" />
    <constraint name="C1333" model="TKC" arity="2" scope="X33.1 X65.1" reference="R1333" />
    <constraint name="C1334" model="TKC" arity="2" scope="X15.1 X55.1" reference="R1334" />
    <constraint name="C1335" model="TKC" arity="2" scope="X68.1 X69.1" reference="R1335" />
    <constraint name="C1336" model="TKC" arity="2" scope="X55.1 X63.1" reference="R1336" />
    <constraint name="C1337" model="TKC" arity="2" scope="X23.1 X59.1" reference="R1337" />
    <constraint name="C1338" model="TKC" arity="2" scope="X15.1 X67.1" reference="R1338" />
    <constraint name="C1339" model="TKC" arity="2" scope="X40.1 X45.1" reference="R1339" />
    <constraint name="C1340" model="TKC" arity="2" scope="X27.1 X44.1" reference="R1340" />
    <constraint name="C1341" model="TKC" arity="2" scope="X30.1 X41.1" reference="R1341" />
    <constraint name="C1342" model="TKC" arity="2" scope="X65.1 X67.1" reference="R1342" />
    <constraint name="C1343" model="TKC" arity="2" scope="X35.1 X59.1" reference="R1343" />
    <constraint name="C1344" model="TKC" arity="2" scope="X25.1 X68.1" reference="R1344" />
    <constraint name="C1345" model="TKC" arity="2" scope="X25.1 X45.1" reference="R1345" />
    <constraint name="C1346" model="TKC" arity="2" scope="X26.1 X68.1" reference="R1346" />
    <constraint name="C1347" model="TKC" arity="2" scope="X38.1 X59.1" reference="R1347" />
    <constraint name="C1348" model="TKC" arity="2" scope="X4.1 X11.1" reference="R1348" />
    <constraint name="C1349" model="TKC" arity="2" scope="X57.1 X68.1" reference="R1349" />
    <constraint name="C1350" model="TKC" arity="2" scope="X18.1 X28.1" reference="R1350" />
    <constraint name="C1351" model="TKC" arity="2" scope="X1.1 X59.1" reference="R1351" />
    <constraint name="C1352" model="TKC" arity="2" scope="X1.1 X66.1" reference="R1352" />
    <constraint name="C1353" model="TKC" arity="2" scope="X38.1 X51.1" reference="R1353" />
    <constraint name="C1354" model="TKC" arity="2" scope="X18.1 X61.1" reference="R1354" />
    <constraint name="C1355" model="TKC" arity="2" scope="X35.1 X67.1" reference="R1355" />
    <constraint name="C1356" model="TKC" arity="2" scope="X44.1 X51.1" reference="R1356" />
    <constraint name="C1357" model="TKC" arity="2" scope="X5.1 X21.1" reference="R1357" />
    <constraint name="C1358" model="TKC" arity="2" scope="X2.1 X61.1" reference="R1358" />
    <constraint name="C1359" model="TKC" arity="2" scope="X25.1 X57.1" reference="R1359" />
    <constraint name="C1360" model="TKC" arity="2" scope="X9.1 X44.1" reference="R1360" />
    <constraint name="C1361" model="TKC" arity="2" scope="X3.1 X33.1" reference="R1361" />
    <constraint name="C1362" model="TKC" arity="2" scope="X13.1 X69.1" reference="R1362" />
    <constraint name="C1363" model="TKC" arity="2" scope="X18.1 X40.1" reference="R1363" />
    <constraint name="C1364" model="TKC" arity="2" scope="X3.1 X24.1" reference="R1364" />
    <constraint name="C1365" model="TKC" arity="2" scope="X27.1 X56.1" reference="R1365" />
    <constraint name="C1366" model="TKC" arity="2" scope="X5.1 X29.1" reference="R1366" />
    <constraint name="C1367" model="TKC" arity="2" scope="X42.1 X55.1" reference="R1367" />
    <constraint name="C1368" model="TKC" arity="2" scope="X11.1 X34.1" reference="R1368" />
    <constraint name="C1369" model="TKC" arity="2" scope="X46.1 X54.1" reference="R1369" />
    <constraint name="C1370" model="TKC" arity="2" scope="X48.1 X67.1" reference="R1370" />
    <constraint name="C1371" model="TKC" arity="2" scope="X11.1 X17.1" reference="R1371" />
    <constraint name="C1372" model="TKC" arity="2" scope="X1.1 X67.1" reference="R1372" />
    <constraint name="C1373" model="TKC" arity="2" scope="X16.1 X46.1" reference="R1373" />
    <constraint name="C1374" model="TKC" arity="2" scope="X29.1 X38.1" reference="R1374" />
    <constraint name="C1375" model="TKC" arity="2" scope="X24.1 X54.1" reference="R1375" />
    <constraint name="C1376" model="TKC" arity="2" scope="X23.1 X61.1" reference="R1376" />
    <constraint name="C1377" model="TKC" arity="2" scope="X28.1 X47.1" reference="R1377" />
    <constraint name="C1378" model="TKC" arity="2" scope="X19.1 X43.1" reference="R1378" />
    <constraint name="C1379" model="TKC" arity="2" scope="X16.1 X65.1" reference="R1379" />
    <constraint name="C1380" model="TKC" arity="2" scope="X13.1 X62.1" reference="R1380" />
    <constraint name="C1381" model="TKC" arity="2" scope="X4.1 X5.1" reference="R1381" />
    <constraint name="C1382" model="TKC" arity="2" scope="X16.1 X37.1" reference="R1382" />
    <constraint name="C1383" model="TKC" arity="2" scope="X33.1 X43.1" reference="R1383" />
    <constraint name="C1384" model="TKC" arity="2" scope="X33.1 X38.1" reference="R1384" />
    <constraint name="C1385" model="TKC" arity="2" scope="X23.1 X28.1" reference="R1385" />
    <constraint name="C1386" model="TKC" arity="2" scope="X1.1 X58.1" reference="R1386" />
    <constraint name="C1387" model="TKC" arity="2" scope="X5.1 X47.1" reference="R1387" />
    <constraint name="C1388" model="TKC" arity="2" scope="X1.1 X9.1" reference="R1388" />
    <constraint name="C1389" model="TKC" arity="2" scope="X2.1 X43.1" reference="R1389" />
    <constraint name="C1390" model="TKC" arity="2" scope="X26.1 X57.1" reference="R1390" />
    <constraint name="C1391" model="TKC" arity="2" scope="X33.1 X50.1" reference="R1391" />
    <constraint name="C1392" model="TKC" arity="2" scope="X7.1 X66.1" reference="R1392" />
    <constraint name="C1393" model="TKC" arity="2" scope="X12.1 X70.1" reference="R1393" />
    <constraint name="C1394" model="TKC" arity="2" scope="X20.1 X50.1" reference="R1394" />
    <constraint name="C1395" model="TKC" arity="2" scope="X15.1 X25.1" reference="R1395" />
    <constraint name="C1396" model="TKC" arity="2" scope="X29.1 X55.1" reference="R1396" />
    <constraint name="C1397" model="TKC" arity="2" scope="X1.1 X13.1" reference="R1397" />
    <constraint name="C1398" model="TKC" arity="2" scope="X6.1 X25.1" reference="R1398" />
    <constraint name="C1399" model="TKC" arity="2" scope="X13.1 X20.1" reference="R1399" />
    <constraint name="C1400" model="TKC" arity="2" scope="X5.1 X41.1" reference="R1400" />
    <constraint name="C1401" model="TKC" arity="2" scope="X51.1 X58.1" reference="R1401" />
    <constraint name="C1402" model="TKC" arity="2" scope="X23.1 X37.1" reference="R1402" />
    <constraint name="C1403" model="TKC" arity="2" scope="X2.1 X38.1" reference="R1403" />
    <constraint name="C1404" model="TKC" arity="2" scope="X45.1 X48.1" reference="R1404" />
    <constraint name="C1405" model="TKC" arity="2" scope="X5.1 X15.1" reference="R1405" />
    <constraint name="C1406" model="TKC" arity="2" scope="X5.1 X50.1" reference="R1406" />
    <constraint name="C1407" model="TKC" arity="2" scope="X20.1 X61.1" reference="R1407" />
    <constraint name="C1408" model="TKC" arity="2" scope="X16.1 X41.1" reference="R1408" />
    <constraint name="C1409" model="TKC" arity="2" scope="X50.1 X69.1" reference="R1409" />
    <constraint name="C1410" model="TKC" arity="2" scope="X18.1 X56.1" reference="R1410" />
    <constraint name="C1411" model="TKC" arity="2" scope="X13.1 X34.1" reference="R1411" />
    <constraint name="C1412" model="TKC" arity="2" scope="X42.1 X62.1" reference="R1412" />
    <constraint name="C1413" model="TKC" arity="2" scope="X41.1 X45.1" reference="R1413" />
    <constraint name="C1414" model="TKC" arity="2" scope="X6.1 X69.1" reference="R1414" />
    <constraint name="C1415" model="TKC" arity="2" scope="X1.1 X34.1" reference="R1415" />
    <constraint name="C1416" model="TKC" arity="2" scope="X27.1 X38.1" reference="R1416" />
    <constraint name="C1417" model="TKC" arity="2" scope="X48.1 X66.1" reference="R1417" />
    <constraint name="C1418" model="TKC" arity="2" scope="X12.1 X60.1" reference="R1418" />
    <constraint name="C1419" model="TKC" arity="2" scope="X31.1 X63.1" reference="R1419" />
    <constraint name="C1420" model="TKC" arity="2" scope="X12.1 X26.1" reference="R1420" />
    <constraint name="C1421" model="TKC" arity="2" scope="X56.1 X60.1" reference="R1421" />
    <constraint name="C1422" model="TKC" arity="2" scope="X24.1 X51.1" reference="R1422" />
    <constraint name="C1423" model="TKC" arity="2" scope="X2.1 X45.1" reference="R1423" />
    <constraint name="C1424" model="TKC" arity="2" scope="X39.1 X44.1" reference="R1424" />
    <constraint name="C1425" model="TKC" arity="2" scope="X29.1 X64.1" reference="R1425" />
    <constraint name="C1426" model="TKC" arity="2" scope="X11.1 X13.1" reference="R1426" />
    <constraint name="C1427" model="TKC" arity="2" scope="X23.1 X32.1" reference="R1427" />
    <constraint name="C1428" model="TKC" arity="2" scope="X22.1 X24.1" reference="R1428" />
    <constraint name="C1429" model="TKC" arity="2" scope="X57.1 X61.1" reference="R1429" />
    <constraint name="C1430" model="TKC" arity="2" scope="X38.1 X50.1" reference="R1430" />
    <constraint name="C1431" model="TKC" arity="2" scope="X63.1 X67.1" reference="R1431" />
    <constraint name="C1432" model="TKC" arity="2" scope="X37.1 X44.1" reference="R1432" />
    <constraint name="C1433" model="TKC" arity="2" scope="X15.1 X37.1" reference="R1433" />
    <constraint name="C1434" model="TKC" arity="2" scope="X43.1 X66.1" reference="R1434" />
    <constraint name="C1435" model="TKC" arity="2" scope="X16.1 X52.1" reference="R1435" />
    <constraint name="C1436" model="TKC" arity="2" scope="X16.1 X60.1" reference="R1436" />
    <constraint name="C1437" model="TKC" arity="2" scope="X36.1 X47.1" reference="R1437" />
    <constraint name="C1438" model="TKC" arity="2" scope="X12.1 X45.1" reference="R1438" />
    <constraint name="C1439" model="TKC" arity="2" scope="X29.1 X62.1" reference="R1439" />
    <constraint name="C1440" model="TKC" arity="2" scope="X8.1 X42.1" reference="R1440" />
    <constraint name="C1441" model="TKC" arity="2" scope="X38.1 X67.1" reference="R1441" />
    <constraint name="C1442" model="TKC" arity="2" scope="X15.1 X35.1" reference="R1442" />
    <constraint name="C1443" model="TKC" arity="2" scope="X14.1 X52.1" reference="R1443" />
    <constraint name="C1444" model="TKC" arity="2" scope="X12.1 X28.1" reference="R1444" />
    <constraint name="C1445" model="TKC" arity="2" scope="X16.1 X23.1" reference="R1445" />
    <constraint name="C1446" model="TKC" arity="2" scope="X17.1 X29.1" reference="R1446" />
    <constraint name="C1447" model="TKC" arity="2" scope="X35.1 X55.1" reference="R1447" />
    <constraint name="C1448" model="TKC" arity="2" scope="X54.1 X59.1" reference="R1448" />
  </constraints>
  <relations nbRelations="1449">
    <relation name="R0" arity="2" nbTuples="100" semantics="soft" defaultCost="infinity">12 37:1 1|18 56:1 2|68 59:1 3|73 25:1 4|95 61:1 5|32 48:1 6|33 10:1 7|94 45:1 8|69 3:1 9|89 61:1 10|8 89:2 1|26 17:2 2|19 82:2 3|3 40:2 4|77 68:2 5|100 32:2 6|73 52:2 7|5 54:2 8|40 60:2 9|86 95:2 10|85 11:3 1|59 64:3 2|3 46:3 3|76 66:3 4|92 32:3 5|72 85:3 6|89 31:3 7|46 68:3 8|83 25:3 9|13 90:3 10|91 45:4 1|33 47:4 2|3 60:4 3|10 57:4 4|34 36:4 5|85 57:4 6|85 21:4 7|81 75:4 8|10 27:4 9|76 43:4 10|78 71:5 1|12 46:5 2|16 35:5 3|1 34:5 4|15 28:5 5|99 48:5 6|2 78:5 7|86 49:5 8|43 9:5 9|18 60:5 10|10 5:6 1|75 14:6 2|2 77:6 3|76 53:6 4|65 40:6 5|81 15:6 6|40 93:6 7|68 91:6 8|34 20:6 9|23 41:6 10|75 79:7 1|49 15:7 2|92 57:7 3|71 6:7 4|66 17:7 5|73 93:7 6|31 78:7 7|80 30:7 8|48 61:7 9|85 56:7 10|17 96:8 1|82 40:8 2|25 31:8 3|55 60:8 4|84 29:8 5|70 8:8 6|53 5:8 7|82 37:8 8|7 81:8 9|88 42:8 10|42 52:9 1|21 35:9 2|6 33:9 3|13 1:9 4|56 45:9 5|12 51:9 6|63 8:9 7|99 82:9 8|99 63:9 9|96 10:9 10|60 27:10 1|11 29:10 2|15 72:10 3|67 41:10 4|72 60:10 5|68 34:10 6|32 34:10 7|86 61:10 8|61 25:10 9|77 46:10 10</relation>
    <relation name="R1" arity="2" nbTuples="100" semantics="soft" defaultCost="infinity">35 93:1 1|50 67:1 2|68 12:1 3|42 10:1 4|49 33:1 5|9 76:1 6|98 20:1 7|40 83:1 8|58 3:1 9|60 98:1 10|35 39:2 1|41 23:2 2|7 64:2 3|57 11:2 4|42 21:2 5|91 37:2 6|46 2:2 7|33 63:2 8|26 3:2 9|84 24:2 10|16 91:3 1|15 48:3 2|80 97:3 3|10 68:3 4|4 31:3 5|68 10:3 6|27 53:3 7|29 59:3 8|94 83:3 9|17 78:3 10|29 52:4 1|31 38:4 2|97 58:4 3|14 35:4 4|32 98:4 5|72 10:4 6|52 59:4 7|67 79:4 8|73 4:4 9|92 58:4 10|7 71:5 1|40 21:5 2|60 98:5 3|60 58:5 4|40 44:5 5|83 31:5 6|89 100:5 7|12 80:5 8|76 26:5 9|65 36:5 10|89 24:6 1|55 17:6 2|2 24:6 3|13 14:6 4|87 33:6 5|65 89:6 6|96 12:6 7|77 52:6 8|34 37:6 9|15 99:6 10|11 20:7 1|77 54:7 2|45 100:7 3|80 52:7 4|91 56:7 5|4 23:7 6|35 34:7 7|35 56:7 8|7 53:7 9|76 46:7 10|59 49:8 1|27 63:8 2|33 49:8 3|77 69:8 4|88 19:8 5|91 37:8 6|9 33:8 7|25 21:8 8|76 78:8 9|41 32:8 10|55 20:9 1|47 37:9 2|96 39:9 3|52 32:9 4|38 35:9 5|62 98:9 6|61 26:9 7|27 88:9 8|3 22:9 9|94 62:9 10|56 38:10 1|96 39:10 2|14 5:10 3|73 78:10 4|34 4:10 5|4 22:10 6|79 71:10 7|86 98:10 8|64 82:10 9|87 96:10 10</relation>
    <relation name="R2" arity="2" nbTuples="100" semantics="soft" defaultCost="infinity">54 48:1 1|94 24:1 2|39 24:1 3|29 33:1 4|27 95:1 5|31 62:1 6|64 3:1 7|64 56:1 8|55 43:1 9|34 73:1 10|95 73:2 1|59 27:2 2|2 33:2 3|85 33:2 4|3 15:2 5|89 19:2 6|78 49:2 7|68 46:2 8|68 79:2 9|98 13:2 10|96 50:3 1|50 76:3 2|43 41:3 3|1 7:3 4|4 35:3 5|58 89:3 6|31 19:3 7|74 49:3 8|37 4:3 9|17 19:3 10|72 20:4 1|34 98:4 2|8 94:4 3|39 4:4 4|40 25:4 5|9 94:4 6|40 13:4 7|16 49:4 8|71 22:4 9|47 97:4 10|94 87:5 1|32 19:5 2|3 37:5 3|17 5:5 4|49 96:5 5|4 66:5 6|83 44:5 7|3 79:5 8|48 75:5 9|26 42:5 10|67 39:6 1|87 33:6 2|10 98:6 3|57 53:6 4|37 12:6 5|73 56:6 6|61 71:6 7|91 57:6 8|88 51:6 9|7 78:6 10|52 94:7 1|2 9:7 2|77 64:7 3|86 17:7 4|61 88:7 5|47 7:7 6|27 8:7 7|64 33:7 8|92 82:7 9|56 94:7 10|35 46:8 1|97 3:8 2|17 6:8 3|72 14:8 4|24 87:8 5|87 87:8 6|40 43:8 7|100 35:8 8|26 75:8 9|13 45:8 10|55 28:9 1|74 85:9 2|10 25:9 3|67 26:9 4|45 3:9 5|64 52:9 6|76 30:9 7|25 38:9 8|42 64:9 9|82 62:9 10|81 85:10 1|20 81:10 2|30 55:10 3|46 34:10 4|67 2:10 5|7 82:10 6|85 1:10 7|19 54:10 8|13 11:10 9|28 82:10 10</relation>
    <relation name="R3" arity="2" nbTuples="100" semantics="soft" defaultCost="infinity">65 83:1 1|38 44:1 2|30 69:1 3|18 56:1 4|99 96:1 5|89 7:1 6|56 31:1 7|17 61:1 8|41 46:1 9|97 71:1 10|46 40:2 1|67 59:2 2|87 65:2 3|41 66:2 4|45 54:2 5|22 47:2 6|71 71:2 7|9 7:2 8|93 14:2 9|88 86:2 10|86 88:3 1|51 72:3 2|2 11:3 3|81 27:3 4|95 96:3 5|2 84:3 6|5 16:3 7|70 70:3 8|33 3:3 9|79 50:3 10|61 85:4 1|24 94:4 2|17 25:4 3|65 15:4 4|76 41:4 5|9 57:4 6|96 37:4 7|51 26:4 8|69 97:4 9|84 51:4 10|38 36:5 1|97 14:5 2|79 80:5 3|1 52:5 4|15 7:5 5|8 46:5 6|23 69:5 7|2 14:5 8|30 1:5 9|71 11:5 10|23 51:6 1|66 89:6 2|18 61:6 3|78 19:6 4|76 52:6 5|64 69:6 6|96 55:6 7|34 47:6 8|29 15:6 9|10 85:6 10|47 98:7 1|25 58:7 2|83 25:7 3|20 21:7 4|75 80:7 5|6 70:7 6|49 95:7 7|17 5:7 8|52 21:7 9|15 54:7 10|12 62:8 1|47 4:8 2|43 37:8 3|33 95:8 4|92 77:8 5|88 20:8 6|100 69:8 7|55 37:8 8|95 71:8 9|80 83:8 10|40 14:9 1|26 87:9 2|6 25:9 3|91 74:9 4|53 81:9 5|61 78:9 6|54 95:9 7|99 13:9 8|7 22:9 9|59 91:9 10|59 61:10 1|76 35:10 2|56 47:10 3|84 81:10 4|48 94:10 5|80 90:10 6|49 3:10 7|54 89:10 8|76 71:10 9|97 72:10 10</relation>
    <relation name="R4" arity="2" nbTuples="100" semantics="soft" defaultCost="infinity">100 82:1 1|77 4:1 2|15 80:1 3|97 60:1 4|94 91:1 5|23 14:1 6|81 82:1 7|92 5:1 8|92 88:1 9|17 75:1 10|23 43:2 1|1 26:2 2|98 85:2 3|96 72:2 4|86 43:2 5|74 77:2 6|94 48:2 7|60 48:2 8|18 17:2 9|30 5:2 10|34 73:3 1|9 39:3 2|95 96:3 3|86 12:3 4|83 95:3 5|62 37:3 6|82 50:3 7|17 86:3 8|23 66:3 9|77 59:3 10|47 52:4 1|56 82:4 2|69 18:4 3|30 2:4 4|90 8:4 5|18 36:4 6|61 86:4 7|24 12:4 8|77 37:4 9|22 68:4 10|35 53:5 1|35 5:5 2|75 77:5 3|34 8:5 4|81 64:5 5|6 92:5 6|21 65:5 7|61 31:5 8|41 96:5 9|58 24:5 10|87 14:6 1|65 3:6 2|11 92:6 3|79 49:6 4|24 75:6 5|79 69:6 6|44 4:6 7|98 39:6 8|74 81:6 9|47 28:6 10|69 82:7 1|69 42:7 2|11 83:7 3|13 90:7 4|79 29:7 5|10 60:7 6|39 37:7 7|30 1:7 8|48 85:7 9|86 58:7 10|50 11:8 1|85 72:8 2|71 31:8 3|12 52:8 4|34 10:8 5|30 68:8 6|54 10:8 7|36 43:8 8|78 34:8 9|80 35:8 10|93 17:9 1|14 83:9 2|21 27:9 3|28 58:9 4|13 3:9 5|84 92:9 6|23 87:9 7|69 98:9 8|55 78:9 9|22 70:9 10|75 25:10 1|44 44:10 2|43 39:10 3|7 59:10 4|82 7:10 5|47 62:10 6|55 37:10 7|58 61:10 8|53 17:10 9|51 58:10 10</relation>
    <relation name="R5" arity="2" nbTuples="100" semantics="soft" defaultCost="infinity">98 57:1 1|99 21:1 2|9 25:1 3|40 59:1 4|41 93:1 5|64 5:1 6|97 43:1 7|73 97:1 8|66 17:1 9|72 65:1 10|45 98:2 1|2 36:2 2|47 96:2 3|11 55:2 4|18 74:2 5|16 89:2 6|50 99:2 7|8 30:2 8|59 90:2 9|95 10:2 10|36 92:3 1|99 66:3 2|6 4:3 3|87 54:3 4|92 19:3 5|2 64:3 6|43 88:3 7|57 49:3 8|22 15:3 9|65 30:3 10|15 88:4 1|43 14:4 2|91 100:4 3|53 48:4 4|6 78:4 5|47 27:4 6|91 49:4 7|72 90:4 8|82 73:4 9|29 11:4 10|61 43:5 1|62 22:5 2|24 44:5 3|88 11:5 4|5 29:5 5|12 4:5 6|23 75:5 7|49 66:5 8|74 65:5 9|60 92:5 10|96 32:6 1|78 10:6 2|8 18:6 3|91 92:6 4|57 50:6 5|22 44:6 6|54 35:6 7|51 28:6 8|47 42:6 9|6 67:6 10|9 19:7 1|30 15:7 2|6 8:7 3|72 69:7 4|54 70:7 5|91 46:7 6|41 78:7 7|25 9:7 8|72 69:7 9|39 52:7 10|28 22:8 1|7 37:8 2|75 36:8 3|66 83:8 4|46 24:8 5|45 36:8 6|78 63:8 7|13 9:8 8|28 80:8 9|23 84:8 10|86 13:9 1|24 56:9 2|97 88:9 3|75 77:9 4|3 58:9 5|4 17:9 6|92 31:9 7|5 48:9 8|66 55:9 9|93 11:9 10|22 65:10 1|81 76:10 2|57 15:10 3|10 66:10 4|6 78:10 5|55 84:10 6|57 12:10 7|55 57:10 8|65 69:10 9|3 49:10 10</relation>
    <relation name="R6" arity="2" nbTuples="100" semantics="soft" defaultCost="infinity">44 16:1 1|40 33:1 2|1 65:1 3|4 85:1 4|43 65:1 5|15 96:1 6|62 83:1 7|77 73:1 8|85 13:1 9|99 37:1 10|77 99:2 1|65 44:2 2|30 5:2 3|18 24:2 4|24 79:2 5|25 42:2 6|61 66:2 7|46 98:2 8|52 82:2 9|65 22:2 10|61 29:3 1|59 43:3 2|73 58:3 3|46 57:3 4|16 4:3 5|78 14:3 6|97 74:3 7|16 67:3 8|23 88:3 9|46 39:3 10|80 60:4 1|74 84:4 2|80 69:4 3|77 46:4 4|93 55:4 5|65 28:4 6|99 45:4 7|56 67:4 8|55 88:4 9|44 43:4 10|60 99:5 1|90 24:5 2|66 31:5 3|85 28:5 4|5 81:5 5|41 1:5 6|46 6:5 7|10 67:5 8|39 82:5 9|75 52:5 10|59 35:6 1|50 27:6 2|74 20:6 3|30 2:6 4|85 59:6 5|89 92:6 6|53 52:6 7|68 45:6 8|70 73:6 9|39 45:6 10|26 2:7 1|78 41:7 2|45 51:7 3|47 20:7 4|71 58:7 5|29 59:7 6|30 55:7 7|31 81:7 8|81 67:7 9|12 40:7 10|39 53:8 1|5 6:8 2|52 67:8 3|2 52:8 4|53 87:8 5|31 79:8 6|63 91:8 7|29 75:8 8|38 78:8 9|6 20:8 10|11 55:9 1|56 39:9 2|17 42:9 3|84 1:9 4|48 30:9 5|83 92:9 6|27 68:9 7|83 39:9 8|53 21:9 9|38 82:9 10|20 79:10 1|23 48:10 2|97 31:10 3|22 81:10 4|78 63:10 5|99 9:10 6|25 85:10 7|9 69:10 8|71 65:10 9|96 78:10 10</relation>
    <relation name="R7" arity="2" nbTuples="100" semantics="soft" defaultCost="infinity">34 29:1 1|31 73:1 2|64 73:1 3|81 38:1 4|32 23:1 5|95 29:1 6|52 26:1 7|37 80:1 8|14 20:1 9|9 92:1 10|87 35:2 1|31 56:2 2|69 75:2 3|12 39:2 4|16 5:2 5|18 44:2 6|32 31:2 7|49 20:2 8|55 79:2 9|34 11:2 10|20 92:3 1|15 62:3 2|58 59:3 3|29 82:3 4|26 50:3 5|71 27:3 6|61 66:3 7|31 29:3 8|71 60:3 9|16 81:3 10|13 48:4 1|57 52:4 2|14 56:4 3|42 19:4 4|17 45:4 5|2 11:4 6|91 58:4 7|28 65:4 8|43 73:4 9|84 32:4 10|28 18:5 1|48 36:5 2|95 83:5 3|7 97:5 4|32 99:5 5|80 27:5 6|38 6:5 7|83 89:5 8|88 89:5 9|67 76:5 10|14 3:6 1|35 57:6 2|85 96:6 3|52 12:6 4|8 60:6 5|41 8:6 6|65 64:6 7|84 75:6 8|39 7:6 9|22 61:6 10|64 19:7 1|85 86:7 2|95 61:7 3|69 9:7 4|88 37:7 5|4 100:7 6|27 4:7 7|64 69:7 8|49 76:7 9|11 52:7 10|71 59:8 1|45 28:8 2|39 27:8 3|11 7:8 4|78 17:8 5|5 4:8 6|43 79:8 7|60 55:8 8|53 34:8 9|46 88:8 10|90 95:9 1|34 12:9 2|42 100:9 3|21 37:9 4|6 43:9 5|81 31:9 6|13 46:9 7|14 24:9 8|31 33:9 9|44 24:9 10|29 37:10 1|76 68:10 2|89 62:10 3|45 41:10 4|100 81:10 5|97 11:10 6|41 48:10 7|64 88:10 8|68 43:10 9|78 8:10 10</relation>
    <relation name="R8" arity="2" nbTuples="100" semantics="soft" defaultCost="infinity">51 22:1 1|61 38:1 2|53 37:1 3|43 37:1 4|49 7:1 5|13 98:1 6|75 51:1 7|3 59:1 8|77 92:1 9|71 28:1 10|32 11:2 1|61 81:2 2|32 92:2 3|59 15:2 4|74 8:2 5|19 2:2 6|70 47:2 7|65 67:2 8|39 23:2 9|27 39:2 10|10 4:3 1|10 55:3 2|16 41:3 3|81 72:3 4|61 75:3 5|69 46:3 6|58 35:3 7|72 51:3 8|77 81:3 9|8 82:3 10|60 47:4 1|27 52:4 2|79 13:4 3|50 13:4 4|77 21:4 5|5 79:4 6|30 71:4 7|69 74:4 8|48 48:4 9|37 45:4 10|39 67:5 1|3 84:5 2|40 26:5 3|20 83:5 4|30 3:5 5|16 90:5 6|43 65:5 7|4 70:5 8|99 58:5 9|52 91:5 10|74 66:6 1|39 53:6 2|59 33:6 3|67 12:6 4|64 64:6 5|60 34:6 6|29 61:6 7|27 18:6 8|48 26:6 9|38 33:6 10|21 74:7 1|13 89:7 2|76 19:7 3|16 33:7 4|47 64:7 5|64 78:7 6|9 7:7 7|10 3:7 8|25 3:7 9|50 52:7 10|84 44:8 1|56 20:8 2|74 11:8 3|71 69:8 4|46 56:8 5|11 57:8 6|20 62:8 7|99 38:8 8|85 45:8 9|53 5:8 10|53 87:9 1|26 80:9 2|34 49:9 3|41 34:9 4|11 19:9 5|85 78:9 6|11 42:9 7|26 30:9 8|80 67:9 9|42 78:9 10|4 64:10 1|13 48:10 2|24 36:10 3|2 96:10 4|40 8:10 5|28 69:10 6|8 13:10 7|51 29:10 8|93 3:10 9|48 66:10 10</relation>
    <relation name="R9" arity="2" nbTuples="100" semantics="soft" defaultCost="infinity">56 97:1 1|36 75:1 2|3 78:1 3|73 97:1 4|64 43:1 5|67 18:1 6|26 97:1 7|67 92:1 8|69 37:1 9|73 31:1 10|41 79:2 1|92 97:2 2|29 35:2 3|65 96:2 4|68 72:2 5|9 98:2 6|77 28:2 7|68 53:2 8|80 26:2 9|31 31:2 10|42 11:3 1|40 21:3 2|16 91:3 3|34 53:3 4|68 77:3 5|96 55:3 6|37 37:3 7|75 40:3 8|57 57:3 9|80 36:3 10|56 57:4 1|68 10:4 2|22 77:4 3|69 94:4 4|52 24:4 5|19 23:4 6|32 15:4 7|14 33:4 8|60 95:4 9|22 83:4 10|72 62:5 1|29 92:5 2|62 91:5 3|56 39:5 4|71 22:5 5|88 57:5 6|58 90:5 7|55 83:5 8|46 25:5 9|7 31:5 10|75 15:6 1|22 78:6 2|87 13:6 3|4 97:6 4|34 11:6 5|19 52:6 6|63 37:6 7|67 57:6 8|8 33:6 9|52 69:6 10|34 71:7 1|86 14:7 2|9 88:7 3|35 44:7 4|8 27:7 5|4 43:7 6|21 11:7 7|96 57:7 8|49 45:7 9|20 58:7 10|42 69:8 1|60 10:8 2|59 63:8 3|34 73:8 4|8 17:8 5|40 2:8 6|65 14:8 7|13 24:8 8|21 39:8 9|84 35:8 10|96 98:9 1|37 82:9 2|90 79:9 3|95 64:9 4|34 21:9 5|27 92:9 6|72 18:9 7|11 69:9 8|57 12:9 9|92 9:9 10|59 53:10 1|91 99:10 2|26 43:10 3|30 10:10 4|54 9:10 5|82 14:10 6|81 22:10 7|65 20:10 8|33 58:10 9|30 44:10 10</relation>
    <relation name="R10" arity="2" nbTuples="100" semantics="soft" defaultCost="infinity">34 43:1 1|27 62:1 2|81 45:1 3|75 12:1 4|94 90:1 5|87 35:1 6|56 39:1 7|49 20:1 8|49 53:1 9|8 72:1 10|17 69:2 1|44 76:2 2|88 90:2 3|84 25:2 4|8 93:2 5|46 11:2 6|52 40:2 7|67 100:2 8|7 22:2 9|37 29:2 10|35 84:3 1|6 17:3 2|63 11:3 3|12 70:3 4|72 100:3 5|51 75:3 6|84 59:3 7|62 92:3 8|98 55:3 9|98 62:3 10|56 1:4 1|26 100:4 2|57 39:4 3|71 12:4 4|1 76:4 5|18 71:4 6|83 39:4 7|72 22:4 8|100 15:4 9|56 60:4 10|13 81:5 1|43 73:5 2|47 66:5 3|81 90:5 4|75 23:5 5|24 12:5 6|7 59:5 7|24 46:5 8|63 57:5 9|98 8:5 10|88 81:6 1|62 37:6 2|22 48:6 3|54 59:6 4|62 11:6 5|77 99:6 6|63 35:6 7|16 45:6 8|85 31:6 9|1 44:6 10|10 61:7 1|20 26:7 2|4 17:7 3|18 85:7 4|42 15:7 5|28 56:7 6|49 80:7 7|50 83:7 8|74 84:7 9|9 42:7 10|56 99:8 1|53 6:8 2|4 73:8 3|46 70:8 4|61 84:8 5|92 99:8 6|3 31:8 7|33 99:8 8|60 38:8 9|88 82:8 10|47 77:9 1|64 67:9 2|34 27:9 3|35 54:9 4|90 40:9 5|44 69:9 6|70 70:9 7|43 56:9 8|50 35:9 9|75 16:9 10|44 97:10 1|53 14:10 2|60 52:10 3|79 67:10 4|37 58:10 5|24 83:10 6|74 25:10 7|71 96:10 8|94 60:10 9|2 43:10 10</relation>
    <relation name="R11" arity="2" nbTuples="100" semantics="soft" defaultCost="infinity">60 5:1 1|9 44:1 2|62 78:1 3|1 36:1 4|24 63:1 5|55 59:1 6|56 71:1 7|77 38:1 8|17 83:1 9|41 33:1 10|43 77:2 1|54 93:2 2|41 42:2 3|31 77:2 4|41 92:2 5|52 76:2 6|55 65:2 7|5 8:2 8|77 48:2 9|18 45:2 10|43 11:3 1|16 27:3 2|46 40:3 3|53 1:3 4|92 38:3 5|99 14:3 6|68 74:3 7|99 80:3 8|96 33:3 9|24 72:3 10|33 36:4 1|18 19:4 2|84 17:4 3|28 99:4 4|86 95:4 5|90 99:4 6|41 71:4 7|68 66:4 8|84 1:4 9|91 39:4 10|59 16:5 1|83 19:5 2|32 39:5 3|53 97:5 4|46 64:5 5|41 59:5 6|83 41:5 7|99 13:5 8|87 27:5 9|31 46:5 10|53 78:6 1|9 79:6 2|14 26:6 3|15 35:6 4|84 78:6 5|68 36:6 6|49 63:6 7|42 48:6 8|65 44:6 9|87 42:6 10|16 32:7 1|13 34:7 2|94 72:7 3|18 32:7 4|42 95:7 5|16 74:7 6|25 77:7 7|84 91:7 8|86 33:7 9|3 22:7 10|51 96:8 1|2 2:8 2|74 58:8 3|56 10:8 4|10 27:8 5|82 28:8 6|29 53:8 7|68 40:8 8|16 96:8 9|14 66:8 10|7 56:9 1|44 43:9 2|48 91:9 3|79 60:9 4|3 22:9 5|90 92:9 6|54 96:9 7|51 62:9 8|79 24:9 9|54 83:9 10|52 5:10 1|77 92:10 2|11 80:10 3|18 25:10 4|35 6:10 5|46 32:10 6|82 3:10 7|75 10:10 8|9 66:10 9|82 40:10 10</relation>
    <relation name="R12" arity="2" nbTuples="100" semantics="soft" defaultCost="infinity">57 28:1 1|43 47:1 2|22 61:1 3|38 80:1 4|15 62:1 5|71 77:1 6|70 15:1 7|58 18:1 8|25 44:1 9|64 23:1 10|79 65:2 1|34 6:2 2|94 34:2 3|38 19:2 4|99 46:2 5|98 57:2 6|21 46:2 7|56 26:2 8|66 74:2 9|96 8:2 10|39 9:3 1|21 42:3 2|16 76:3 3|53 91:3 4|27 22:3 5|29 57:3 6|53 75:3 7|20 79:3 8|13 25:3 9|11 7:3 10|6 46:4 1|65 75:4 2|26 7:4 3|96 20:4 4|25 5:4 5|45 53:4 6|42 28:4 7|2 88:4 8|18 77:4 9|70 75:4 10|43 26:5 1|19 72:5 2|1 71:5 3|52 49:5 4|87 27:5 5|40 42:5 6|29 57:5 7|98 84:5 8|49 84:5 9|75 18:5 10|42 11:6 1|89 74:6 2|96 15:6 3|21 36:6 4|7 91:6 5|47 14:6 6|83 22:6 7|100 89:6 8|85 44:6 9|94 19:6 10|5 90:7 1|81 91:7 2|22 69:7 3|53 14:7 4|37 20:7 5|44 68:7 6|54 75:7 7|39 6:7 8|29 36:7 9|45 91:7 10|73 12:8 1|33 61:8 2|65 69:8 3|11 87:8 4|100 81:8 5|66 39:8 6|87 10:8 7|59 98:8 8|56 24:8 9|24 77:8 10|46 83:9 1|13 79:9 2|21 57:9 3|61 3:9 4|29 86:9 5|80 41:9 6|42 22:9 7|95 28:9 8|76 88:9 9|96 6:9 10|7 38:10 1|3 62:10 2|93 2:10 3|58 3:10 4|10 87:10 5|57 33:10 6|13 45:10 7|97 32:10 8|69 81:10 9|54 10:10 10</relation>
    <relation name="R13" arity="2" nbTuples="100" semantics="soft" defaultCost="infinity">64 73:1 1|69 85:1 2|77 75:1 3|43 67:1 4|51 53:1 5|60 81:1 6|90 32:1 7|38 25:1 8|63 97:1 9|38 74:1 10|88 55:2 1|91 75:2 2|49 84:2 3|88 30:2 4|62 40:2 5|43 62:2 6|37 32:2 7|22 78:2 8|8 13:2 9|88 69:2 10|82 4:3 1|54 95:3 2|44 64:3 3|19 61:3 4|79 66:3 5|73 71:3 6|63 76:3 7|29 49:3 8|58 16:3 9|47 56:3 10|2 27:4 1|5 98:4 2|55 57:4 3|66 6:4 4|89 4:4 5|24 96:4 6|46 95:4 7|81 62:4 8|81 60:4 9|41 34:4 10|52 68:5 1|11 33:5 2|35 3:5 3|29 93:5 4|78 47:5 5|29 78:5 6|48 94:5 7|18 18:5 8|36 64:5 9|22 88:5 10|67 4:6 1|27 26:6 2|61 55:6 3|30 28:6 4|68 43:6 5|7 92:6 6|36 20:6 7|72 89:6 8|28 67:6 9|21 99:6 10|56 52:7 1|22 58:7 2|62 33:7 3|32 43:7 4|29 73:7 5|8 98:7 6|96 48:7 7|89 38:7 8|74 80:7 9|35 6:7 10|84 27:8 1|16 57:8 2|63 97:8 3|53 95:8 4|4 84:8 5|47 7:8 6|37 79:8 7|24 98:8 8|86 86:8 9|72 20:8 10|68 20:9 1|63 15:9 2|56 59:9 3|72 10:9 4|59 54:9 5|56 32:9 6|5 37:9 7|73 28:9 8|10 56:9 9|73 96:9 10|3 74:10 1|34 15:10 2|84 81:10 3|35 10:10 4|33 72:10 5|57 37:10 6|41 93:10 7|100 95:10 8|13 94:10 9|88 49:10 10</relation>
    <relation name="R14" arity="2" nbTuples="100" semantics="soft" defaultCost="infinity">52 86:1 1|87 42:1 2|13 53:1 3|23 21:1 4|82 82:1 5|35 12:1 6|8 15:1 7|78 25:1 8|20 64:1 9|77 5:1 10|14 49:2 1|52 74:2 2|99 91:2 3|84 77:2 4|92 98:2 5|1 41:2 6|9 76:2 7|90 78:2 8|33 79:2 9|19 20:2 10|27 59:3 1|14 53:3 2|39 19:3 3|71 3:3 4|3 74:3 5|41 17:3 6|80 91:3 7|39 69:3 8|73 9:3 9|32 99:3 10|85 98:4 1|61 29:4 2|84 12:4 3|53 22:4 4|89 39:4 5|97 69:4 6|72 70:4 7|74 50:4 8|66 34:4 9|35 71:4 10|12 92:5 1|58 38:5 2|1 1:5 3|15 20:5 4|27 51:5 5|38 53:5 6|74 18:5 7|57 19:5 8|38 81:5 9|72 48:5 10|90 96:6 1|98 75:6 2|89 23:6 3|6 23:6 4|50 66:6 5|94 23:6 6|71 70:6 7|91 95:6 8|54 40:6 9|21 2:6 10|35 61:7 1|29 57:7 2|91 12:7 3|95 1:7 4|70 11:7 5|59 4:7 6|41 98:7 7|98 41:7 8|79 90:7 9|92 64:7 10|9 33:8 1|64 61:8 2|92 82:8 3|59 35:8 4|53 83:8 5|84 14:8 6|80 86:8 7|39 54:8 8|89 31:8 9|6 7:8 10|70 41:9 1|75 20:9 2|76 45:9 3|67 31:9 4|86 88:9 5|92 48:9 6|9 42:9 7|72 65:9 8|42 4:9 9|80 49:9 10|91 4:10 1|92 52:10 2|76 62:10 3|11 39:10 4|50 10:10 5|73 86:10 6|6 10:10 7|89 33:10 8|15 84:10 9|64 47:10 10</relation>
    <relation name="R15" arity="2" nbTuples="100" semantics="soft" defaultCost="infinity">34 74:1 1|62 75:1 2|78 85:1 3|97 79:1 4|38 16:1 5|44 11:1 6|14 81:1 7|96 4:1 8|22 20:1 9|23 4:1 10|11 83:2 1|88 8:2 2|25 73:2 3|60 46:2 4|53 33:2 5|37 41:2 6|91 65:2 7|92 26:2 8|52 71:2 9|38 28:2 10|66 35:3 1|5 50:3 2|18 29:3 3|31 69:3 4|78 29:3 5|41 17:3 6|19 19:3 7|30 87:3 8|88 46:3 9|43 10:3 10|68 18:4 1|68 49:4 2|55 91:4 3|67 54:4 4|34 71:4 5|5 57:4 6|27 65:4 7|5 39:4 8|69 56:4 9|63 7:4 10|59 46:5 1|94 17:5 2|8 86:5 3|71 40:5 4|26 66:5 5|26 26:5 6|53 50:5 7|28 46:5 8|68 64:5 9|62 92:5 10|87 99:6 1|39 97:6 2|100 76:6 3|16 15:6 4|54 47:6 5|67 8:6 6|66 11:6 7|78 43:6 8|100 44:6 9|5 59:6 10|17 89:7 1|86 79:7 2|79 16:7 3|67 36:7 4|52 75:7 5|51 94:7 6|54 9:7 7|51 55:7 8|42 14:7 9|13 24:7 10|49 71:8 1|19 89:8 2|34 50:8 3|82 77:8 4|40 49:8 5|2 18:8 6|100 4:8 7|69 90:8 8|77 97:8 9|23 55:8 10|73 21:9 1|47 92:9 2|91 23:9 3|92 25:9 4|4 21:9 5|70 84:9 6|18 10:9 7|27 14:9 8|8 15:9 9|35 26:9 10|41 100:10 1|91 96:10 2|99 74:10 3|3 100:10 4|49 18:10 5|58 7:10 6|29 49:10 7|70 90:10 8|40 82:10 9|44 35:10 10</relation>
    <relation name="R16" arity="2" nbTuples="100" semantics="soft" defaultCost="infinity">73 96:1 1|75 83:1 2|33 22:1 3|75 43:1 4|40 43:1 5|92 15:1 6|69 99:1 7|63 33:1 8|84 2:1 9|27 74:1 10|1 12:2 1|20 22:2 2|60 30:2 3|31 66:2 4|15 20:2 5|37 6:2 6|47 71:2 7|82 97:2 8|24 15:2 9|95 98:2 10|18 37:3 1|26 13:3 2|41 38:3 3|97 3:3 4|49 24:3 5|52 31:3 6|4 19:3 7|28 43:3 8|87 57:3 9|48 19:3 10|19 67:4 1|91 43:4 2|20 16:4 3|79 27:4 4|50 62:4 5|71 66:4 6|14 86:4 7|62 86:4 8|57 15:4 9|21 23:4 10|23 26:5 1|41 1:5 2|77 100:5 3|85 28:5 4|78 67:5 5|89 22:5 6|86 73:5 7|87 54:5 8|10 67:5 9|82 75:5 10|93 29:6 1|58 13:6 2|60 88:6 3|23 64:6 4|51 72:6 5|90 75:6 6|95 83:6 7|18 2:6 8|99 90:6 9|11 90:6 10|30 89:7 1|30 16:7 2|47 61:7 3|52 85:7 4|95 80:7 5|57 31:7 6|84 33:7 7|33 37:7 8|46 22:7 9|11 49:7 10|70 56:8 1|86 60:8 2|78 29:8 3|2 53:8 4|38 60:8 5|7 53:8 6|83 19:8 7|48 16:8 8|16 1:8 9|83 87:8 10|89 12:9 1|65 95:9 2|48 24:9 3|66 34:9 4|50 22:9 5|7 31:9 6|79 10:9 7|55 77:9 8|83 43:9 9|63 96:9 10|18 15:10 1|38 36:10 2|61 13:10 3|34 53:10 4|11 12:10 5|89 5:10 6|29 22:10 7|32 19:10 8|76 92:10 9|21 98:10 10</relation>
    <relation name="R17" arity="2" nbTuples="100" semantics="soft" defaultCost="infinity">83 99:1 1|97 44:1 2|84 84:1 3|58 23:1 4|29 72:1 5|8 57:1 6|98 12:1 7|47 60:1 8|32 14:1 9|31 31:1 10|95 87:2 1|51 96:2 2|99 4:2 3|44 72:2 4|23 100:2 5|79 37:2 6|64 66:2 7|24 36:2 8|91 78:2 9|49 22:2 10|74 69:3 1|84 24:3 2|84 10:3 3|91 86:3 4|95 99:3 5|2 17:3 6|36 44:3 7|24 65:3 8|71 37:3 9|70 38:3 10|28 39:4 1|85 27:4 2|24 5:4 3|65 71:4 4|82 99:4 5|85 76:4 6|72 59:4 7|16 56:4 8|60 30:4 9|97 69:4 10|93 49:5 1|15 52:5 2|3 4:5 3|47 31:5 4|75 64:5 5|5 32:5 6|64 14:5 7|25 76:5 8|31 47:5 9|34 51:5 10|18 54:6 1|49 46:6 2|54 32:6 3|61 9:6 4|54 58:6 5|56 44:6 6|52 50:6 7|59 88:6 8|81 88:6 9|89 20:6 10|93 1:7 1|40 41:7 2|6 47:7 3|20 22:7 4|34 87:7 5|5 67:7 6|66 62:7 7|12 49:7 8|32 59:7 9|94 94:7 10|15 62:8 1|28 36:8 2|43 14:8 3|83 48:8 4|10 47:8 5|16 74:8 6|77 61:8 7|60 95:8 8|32 10:8 9|51 59:8 10|47 18:9 1|68 74:9 2|55 91:9 3|8 91:9 4|33 33:9 5|14 58:9 6|29 36:9 7|79 90:9 8|69 28:9 9|61 17:9 10|50 8:10 1|81 98:10 2|94 8:10 3|60 59:10 4|42 86:10 5|12 75:10 6|40 88:10 7|2 86:10 8|51 24:10 9|40 14:10 10</relation>
    <relation name="R18" arity="2" nbTuples="100" semantics="soft" defaultCost="infinity">56 37:1 1|77 88:1 2|47 68:1 3|45 34:1 4|77 26:1 5|78 48:1 6|76 56:1 7|45 20:1 8|93 40:1 9|97 50:1 10|7 46:2 1|77 31:2 2|71 91:2 3|79 7:2 4|64 46:2 5|10 79:2 6|50 34:2 7|54 43:2 8|51 39:2 9|14 57:2 10|98 86:3 1|50 4:3 2|89 29:3 3|14 81:3 4|1 90:3 5|54 82:3 6|38 58:3 7|1 51:3 8|34 71:3 9|90 74:3 10|74 57:4 1|73 64:4 2|23 83:4 3|15 9:4 4|35 39:4 5|40 26:4 6|6 54:4 7|55 18:4 8|60 49:4 9|13 54:4 10|40 56:5 1|38 34:5 2|88 20:5 3|45 48:5 4|32 61:5 5|97 36:5 6|83 10:5 7|18 92:5 8|74 83:5 9|37 78:5 10|13 13:6 1|79 11:6 2|9 91:6 3|6 78:6 4|94 68:6 5|72 78:6 6|73 52:6 7|3 40:6 8|69 18:6 9|25 67:6 10|80 44:7 1|6 50:7 2|95 78:7 3|73 88:7 4|46 37:7 5|33 59:7 6|57 31:7 7|47 49:7 8|60 47:7 9|34 42:7 10|20 48:8 1|47 28:8 2|70 94:8 3|89 11:8 4|1 3:8 5|80 57:8 6|30 36:8 7|77 8:8 8|21 36:8 9|33 50:8 10|10 46:9 1|17 100:9 2|54 81:9 3|9 27:9 4|95 55:9 5|4 72:9 6|9 60:9 7|62 4:9 8|5 96:9 9|100 76:9 10|86 5:10 1|79 68:10 2|17 97:10 3|42 83:10 4|2 81:10 5|16 56:10 6|71 22:10 7|78 52:10 8|93 91:10 9|91 88:10 10</relation>
    <relation name="R19" arity="2" nbTuples="100" semantics="soft" defaultCost="infinity">95 61:1 1|54 97:1 2|14 8:1 3|75 43:1 4|72 4:1 5|93 50:1 6|100 61:1 7|37 73:1 8|39 65:1 9|61 8:1 10|67 65:2 1|43 89:2 2|100 32:2 3|98 43:2 4|71 71:2 5|11 68:2 6|75 63:2 7|60 2:2 8|35 84:2 9|70 62:2 10|31 49:3 1|2 27:3 2|19 73:3 3|67 10:3 4|55 19:3 5|97 71:3 6|10 62:3 7|41 91:3 8|87 66:3 9|76 88:3 10|29 85:4 1|46 54:4 2|95 91:4 3|25 36:4 4|8 41:4 5|75 22:4 6|74 24:4 7|84 100:4 8|67 90:4 9|54 58:4 10|12 64:5 1|21 40:5 2|91 55:5 3|77 39:5 4|27 24:5 5|90 17:5 6|14 43:5 7|13 65:5 8|98 100:5 9|92 49:5 10|27 96:6 1|7 17:6 2|24 93:6 3|85 1:6 4|82 15:6 5|52 32:6 6|90 37:6 7|34 16:6 8|68 49:6 9|7 48:6 10|22 36:7 1|82 34:7 2|58 26:7 3|84 64:7 4|73 96:7 5|84 59:7 6|75 51:7 7|35 91:7 8|49 13:7 9|41 73:7 10|20 37:8 1|10 100:8 2|82 48:8 3|21 2:8 4|47 11:8 5|61 1:8 6|17 2:8 7|60 91:8 8|94 22:8 9|19 92:8 10|42 82:9 1|67 31:9 2|1 53:9 3|73 77:9 4|6 93:9 5|93 57:9 6|73 90:9 7|15 37:9 8|95 35:9 9|29 7:9 10|62 30:10 1|43 95:10 2|52 61:10 3|36 1:10 4|84 4:10 5|30 21:10 6|74 29:10 7|42 97:10 8|100 58:10 9|100 59:10 10</relation>
    <relation name="R20" arity="2" nbTuples="100" semantics="soft" defaultCost="infinity">13 73:1 1|38 18:1 2|15 34:1 3|72 89:1 4|68 55:1 5|65 67:1 6|77 10:1 7|65 27:1 8|45 78:1 9|83 64:1 10|85 19:2 1|63 45:2 2|21 79:2 3|58 85:2 4|38 43:2 5|99 68:2 6|42 25:2 7|95 81:2 8|79 59:2 9|1 73:2 10|31 89:3 1|26 95:3 2|15 80:3 3|1 90:3 4|100 65:3 5|16 23:3 6|26 11:3 7|15 85:3 8|82 62:3 9|47 88:3 10|84 25:4 1|27 92:4 2|36 84:4 3|2 4:4 4|47 23:4 5|55 97:4 6|74 79:4 7|50 57:4 8|13 33:4 9|63 100:4 10|34 19:5 1|1 47:5 2|27 64:5 3|62 22:5 4|89 48:5 5|94 45:5 6|83 14:5 7|7 17:5 8|52 3:5 9|37 66:5 10|78 3:6 1|77 5:6 2|49 89:6 3|91 70:6 4|95 91:6 5|12 55:6 6|40 92:6 7|88 34:6 8|22 73:6 9|29 59:6 10|20 18:7 1|25 56:7 2|43 89:7 3|42 93:7 4|35 27:7 5|62 91:7 6|52 84:7 7|67 53:7 8|96 92:7 9|22 27:7 10|81 89:8 1|82 5:8 2|62 77:8 3|69 42:8 4|29 35:8 5|68 100:8 6|37 60:8 7|17 17:8 8|51 99:8 9|62 23:8 10|7 6:9 1|95 87:9 2|44 59:9 3|85 98:9 4|90 74:9 5|63 44:9 6|12 96:9 7|38 61:9 8|4 33:9 9|62 46:9 10|27 73:10 1|75 63:10 2|51 96:10 3|43 86:10 4|16 88:10 5|87 80:10 6|87 15:10 7|4 15:10 8|17 66:10 9|70 25:10 10</relation>
    <relation name="R21" arity="2" nbTuples="100" semantics="soft" defaultCost="infinity">22 77:1 1|28 37:1 2|3 46:1 3|56 16:1 4|62 17:1 5|16 17:1 6|72 80:1 7|22 12:1 8|5 26:1 9|31 63:1 10|32 48:2 1|23 42:2 2|37 11:2 3|27 83:2 4|49 43:2 5|93 92:2 6|92 53:2 7|8 22:2 8|26 4:2 9|24 2:2 10|79 58:3 1|45 28:3 2|24 85:3 3|21 14:3 4|89 3:3 5|58 7:3 6|68 90:3 7|77 65:3 8|27 17:3 9|21 62:3 10|76 11:4 1|27 99:4 2|38 54:4 3|68 36:4 4|4 56:4 5|77 66:4 6|27 44:4 7|89 87:4 8|13 53:4 9|7 27:4 10|77 27:5 1|59 72:5 2|88 52:5 3|99 63:5 4|32 17:5 5|28 33:5 6|66 81:5 7|49 84:5 8|88 39:5 9|74 89:5 10|48 21:6 1|50 72:6 2|14 41:6 3|93 86:6 4|19 99:6 5|52 2:6 6|92 75:6 7|70 66:6 8|88 18:6 9|51 31:6 10|49 92:7 1|73 48:7 2|15 86:7 3|60 49:7 4|30 10:7 5|48 35:7 6|7 89:7 7|55 31:7 8|13 34:7 9|16 89:7 10|86 36:8 1|99 25:8 2|89 42:8 3|92 43:8 4|63 75:8 5|98 82:8 6|44 73:8 7|83 33:8 8|71 37:8 9|36 2:8 10|16 74:9 1|41 78:9 2|45 84:9 3|89 48:9 4|22 91:9 5|65 35:9 6|52 46:9 7|26 69:9 8|73 15:9 9|76 9:9 10|97 82:10 1|27 11:10 2|16 15:10 3|33 97:10 4|77 8:10 5|99 27:10 6|85 25:10 7|37 88:10 8|46 54:10 9|63 6:10 10</relation>
    <relation name="R22" arity="2" nbTuples="100" semantics="soft" defaultCost="infinity">42 59:1 1|51 66:1 2|9 70:1 3|26 81:1 4|31 74:1 5|45 64:1 6|81 79:1 7|86 87:1 8|94 8:1 9|17 79:1 10|49 40:2 1|20 84:2 2|16 57:2 3|76 58:2 4|40 84:2 5|56 63:2 6|85 77:2 7|74 85:2 8|92 33:2 9|25 88:2 10|99 12:3 1|24 58:3 2|50 6:3 3|54 65:3 4|56 2:3 5|44 17:3 6|65 74:3 7|38 30:3 8|98 99:3 9|13 70:3 10|61 33:4 1|94 83:4 2|4 17:4 3|31 37:4 4|83 83:4 5|14 35:4 6|48 83:4 7|11 84:4 8|51 56:4 9|34 31:4 10|71 60:5 1|54 38:5 2|94 11:5 3|10 60:5 4|36 74:5 5|86 3:5 6|19 98:5 7|60 87:5 8|52 56:5 9|45 13:5 10|48 66:6 1|10 40:6 2|96 75:6 3|62 87:6 4|36 53:6 5|67 60:6 6|70 40:6 7|70 80:6 8|41 90:6 9|86 85:6 10|72 85:7 1|23 53:7 2|7 4:7 3|15 29:7 4|62 59:7 5|28 82:7 6|96 17:7 7|44 79:7 8|46 9:7 9|10 98:7 10|73 51:8 1|77 12:8 2|37 99:8 3|64 32:8 4|16 96:8 5|5 25:8 6|37 25:8 7|69 79:8 8|29 15:8 9|61 3:8 10|50 4:9 1|61 44:9 2|65 81:9 3|71 94:9 4|51 59:9 5|97 3:9 6|89 59:9 7|36 44:9 8|33 19:9 9|53 2:9 10|35 94:10 1|22 27:10 2|23 12:10 3|34 86:10 4|53 75:10 5|17 65:10 6|53 18:10 7|4 15:10 8|30 58:10 9|5 28:10 10</relation>
    <relation name="R23" arity="2" nbTuples="100" semantics="soft" defaultCost="infinity">96 2:1 1|46 22:1 2|35 94:1 3|61 52:1 4|31 63:1 5|20 13:1 6|39 87:1 7|52 18:1 8|89 51:1 9|72 16:1 10|87 66:2 1|23 89:2 2|79 45:2 3|24 28:2 4|35 70:2 5|83 82:2 6|16 91:2 7|45 26:2 8|80 55:2 9|24 31:2 10|96 54:3 1|60 17:3 2|44 93:3 3|47 71:3 4|81 17:3 5|83 75:3 6|86 5:3 7|72 43:3 8|93 37:3 9|61 67:3 10|57 60:4 1|47 1:4 2|31 51:4 3|61 70:4 4|21 27:4 5|1 72:4 6|70 78:4 7|49 43:4 8|9 57:4 9|95 3:4 10|84 65:5 1|38 85:5 2|79 50:5 3|63 92:5 4|20 72:5 5|2 20:5 6|90 9:5 7|58 79:5 8|11 3:5 9|82 60:5 10|30 1:6 1|35 72:6 2|94 16:6 3|41 58:6 4|37 82:6 5|39 98:6 6|97 69:6 7|34 56:6 8|18 41:6 9|82 25:6 10|80 96:7 1|96 61:7 2|51 79:7 3|32 99:7 4|58 12:7 5|81 34:7 6|13 31:7 7|32 75:7 8|53 93:7 9|87 70:7 10|94 84:8 1|30 47:8 2|32 77:8 3|65 84:8 4|64 63:8 5|7 8:8 6|38 84:8 7|84 55:8 8|16 88:8 9|100 84:8 10|25 57:9 1|2 78:9 2|7 8:9 3|73 38:9 4|42 62:9 5|82 35:9 6|57 77:9 7|1 28:9 8|41 2:9 9|30 78:9 10|82 36:10 1|37 60:10 2|95 41:10 3|56 89:10 4|82 98:10 5|92 85:10 6|52 34:10 7|77 61:10 8|93 57:10 9|62 19:10 10</relation>
    <relation name="R24" arity="2" nbTuples="100" semantics="soft" defaultCost="infinity">64 3:1 1|32 8:1 2|87 79:1 3|61 94:1 4|65 25:1 5|55 8:1 6|78 26:1 7|45 59:1 8|84 9:1 9|35 28:1 10|47 39:2 1|53 90:2 2|24 73:2 3|66 98:2 4|34 70:2 5|90 95:2 6|45 58:2 7|54 9:2 8|25 43:2 9|22 100:2 10|9 38:3 1|47 78:3 2|43 86:3 3|62 64:3 4|8 14:3 5|86 95:3 6|25 53:3 7|75 57:3 8|66 90:3 9|16 34:3 10|47 51:4 1|28 98:4 2|78 79:4 3|94 15:4 4|14 17:4 5|47 47:4 6|43 100:4 7|68 30:4 8|37 15:4 9|78 73:4 10|95 32:5 1|46 75:5 2|75 62:5 3|60 71:5 4|49 57:5 5|58 59:5 6|87 94:5 7|43 84:5 8|95 12:5 9|71 78:5 10|44 22:6 1|22 51:6 2|25 22:6 3|42 61:6 4|93 51:6 5|75 97:6 6|79 78:6 7|87 47:6 8|64 65:6 9|5 31:6 10|32 2:7 1|12 45:7 2|68 84:7 3|43 20:7 4|58 98:7 5|52 70:7 6|29 63:7 7|59 43:7 8|54 77:7 9|76 81:7 10|40 84:8 1|79 62:8 2|6 25:8 3|91 43:8 4|49 55:8 5|13 56:8 6|22 31:8 7|36 3:8 8|1 22:8 9|42 100:8 10|80 2:9 1|41 49:9 2|98 58:9 3|12 89:9 4|43 40:9 5|15 78:9 6|61 91:9 7|40 40:9 8|63 46:9 9|67 21:9 10|89 67:10 1|31 19:10 2|63 74:10 3|81 77:10 4|59 78:10 5|55 85:10 6|65 69:10 7|5 52:10 8|23 100:10 9|34 36:10 10</relation>
    <relation name="R25" arity="2" nbTuples="100" semantics="soft" defaultCost="infinity">21 42:1 1|16 25:1 2|70 1:1 3|39 97:1 4|42 76:1 5|75 78:1 6|78 43:1 7|8 6:1 8|48 60:1 9|86 50:1 10|72 65:2 1|11 68:2 2|82 100:2 3|17 15:2 4|61 31:2 5|42 81:2 6|54 59:2 7|54 1:2 8|14 86:2 9|16 75:2 10|11 10:3 1|94 75:3 2|4 30:3 3|82 2:3 4|56 14:3 5|92 82:3 6|37 39:3 7|98 62:3 8|55 59:3 9|26 17:3 10|28 58:4 1|25 70:4 2|100 20:4 3|43 40:4 4|2 69:4 5|26 90:4 6|29 13:4 7|93 96:4 8|37 1:4 9|94 96:4 10|18 79:5 1|76 75:5 2|64 27:5 3|32 20:5 4|84 2:5 5|54 41:5 6|96 79:5 7|57 19:5 8|82 44:5 9|92 7:5 10|58 68:6 1|16 64:6 2|73 68:6 3|49 27:6 4|31 95:6 5|19 15:6 6|98 66:6 7|23 57:6 8|35 77:6 9|46 69:6 10|87 28:7 1|15 77:7 2|14 42:7 3|56 59:7 4|87 1:7 5|82 94:7 6|100 57:7 7|33 71:7 8|96 36:7 9|76 63:7 10|68 91:8 1|32 87:8 2|13 24:8 3|8 93:8 4|4 36:8 5|7 78:8 6|70 60:8 7|61 33:8 8|58 29:8 9|50 9:8 10|95 95:9 1|62 50:9 2|43 51:9 3|53 22:9 4|6 54:9 5|82 37:9 6|9 97:9 7|89 20:9 8|65 39:9 9|13 23:9 10|5 45:10 1|62 48:10 2|22 50:10 3|51 80:10 4|99 60:10 5|77 68:10 6|21 75:10 7|82 24:10 8|26 27:10 9|35 63:10 10</relation>
    <relation name="R26" arity="2" nbTuples="100" semantics="soft" defaultCost="infinity">75 44:1 1|53 75:1 2|84 79:1 3|43 12:1 4|8 57:1 5|69 27:1 6|95 70:1 7|2 26:1 8|31 5:1 9|51 22:1 10|1 27:2 1|12 42:2 2|2 70:2 3|43 44:2 4|67 56:2 5|1 3:2 6|69 64:2 7|61 81:2 8|99 96:2 9|77 86:2 10|30 31:3 1|15 6:3 2|22 54:3 3|58 47:3 4|31 44:3 5|48 85:3 6|47 51:3 7|12 85:3 8|85 50:3 9|71 13:3 10|39 67:4 1|40 65:4 2|5 63:4 3|96 35:4 4|72 75:4 5|66 48:4 6|72 95:4 7|91 96:4 8|11 88:4 9|10 95:4 10|67 75:5 1|100 39:5 2|78 63:5 3|91 74:5 4|60 13:5 5|22 38:5 6|75 39:5 7|41 69:5 8|33 85:5 9|26 32:5 10|89 4:6 1|61 68:6 2|61 61:6 3|48 9:6 4|86 15:6 5|42 97:6 6|92 2:6 7|4 40:6 8|73 13:6 9|17 4:6 10|8 91:7 1|6 71:7 2|98 10:7 3|44 28:7 4|40 74:7 5|78 29:7 6|94 52:7 7|5 95:7 8|74 41:7 9|94 87:7 10|4 55:8 1|96 35:8 2|87 49:8 3|93 96:8 4|42 99:8 5|39 8:8 6|76 87:8 7|40 94:8 8|70 21:8 9|20 78:8 10|82 24:9 1|45 35:9 2|94 12:9 3|63 84:9 4|27 95:9 5|52 96:9 6|27 55:9 7|75 88:9 8|100 19:9 9|57 63:9 10|49 30:10 1|31 3:10 2|75 37:10 3|27 10:10 4|71 72:10 5|80 31:10 6|44 41:10 7|23 8:10 8|95 76:10 9|87 58:10 10</relation>
    <relation name="R27" arity="2" nbTuples="100" semantics="soft" defaultCost="infinity">85 6:1 1|51 33:1 2|7 70:1 3|53 95:1 4|19 69:1 5|84 61:1 6|56 1:1 7|69 65:1 8|9 95:1 9|51 70:1 10|6 16:2 1|100 53:2 2|15 35:2 3|65 91:2 4|62 22:2 5|3 91:2 6|2 76:2 7|40 67:2 8|7 54:2 9|22 48:2 10|63 18:3 1|38 18:3 2|1 5:3 3|28 20:3 4|22 40:3 5|11 23:3 6|29 72:3 7|78 63:3 8|100 38:3 9|63 63:3 10|1 39:4 1|15 19:4 2|81 45:4 3|29 96:4 4|36 97:4 5|57 3:4 6|5 71:4 7|45 39:4 8|89 62:4 9|7 68:4 10|75 15:5 1|69 90:5 2|99 59:5 3|13 65:5 4|49 46:5 5|62 26:5 6|74 70:5 7|52 70:5 8|65 48:5 9|51 38:5 10|21 68:6 1|7 24:6 2|12 78:6 3|23 95:6 4|17 80:6 5|74 30:6 6|44 85:6 7|26 63:6 8|57 65:6 9|10 98:6 10|13 81:7 1|87 5:7 2|25 82:7 3|19 23:7 4|46 78:7 5|53 40:7 6|94 93:7 7|16 43:7 8|13 11:7 9|19 47:7 10|22 34:8 1|44 17:8 2|47 23:8 3|26 29:8 4|29 32:8 5|13 13:8 6|25 90:8 7|3 79:8 8|49 59:8 9|88 95:8 10|6 91:9 1|5 17:9 2|6 58:9 3|63 56:9 4|97 67:9 5|87 85:9 6|49 73:9 7|75 27:9 8|95 21:9 9|81 21:9 10|53 69:10 1|52 76:10 2|9 53:10 3|97 40:10 4|70 23:10 5|8 47:10 6|77 23:10 7|49 11:10 8|73 31:10 9|29 32:10 10</relation>
    <relation name="R28" arity="2" nbTuples="100" semantics="soft" defaultCost="infinity">31 97:1 1|76 97:1 2|53 55:1 3|92 69:1 4|64 25:1 5|24 89:1 6|37 93:1 7|30 96:1 8|7 32:1 9|89 72:1 10|50 81:2 1|43 18:2 2|28 42:2 3|54 83:2 4|37 19:2 5|90 57:2 6|98 62:2 7|57 62:2 8|16 99:2 9|35 2:2 10|96 92:3 1|82 3:3 2|32 92:3 3|27 78:3 4|41 31:3 5|60 53:3 6|29 90:3 7|28 85:3 8|83 19:3 9|7 17:3 10|59 36:4 1|33 98:4 2|76 13:4 3|63 68:4 4|97 75:4 5|34 15:4 6|26 80:4 7|85 75:4 8|38 9:4 9|25 97:4 10|89 94:5 1|14 93:5 2|80 54:5 3|61 45:5 4|51 27:5 5|33 64:5 6|35 10:5 7|2 92:5 8|22 88:5 9|64 56:5 10|4 2:6 1|5 16:6 2|31 58:6 3|84 10:6 4|30 62:6 5|68 5:6 6|95 18:6 7|60 81:6 8|95 44:6 9|10 25:6 10|93 62:7 1|27 2:7 2|34 6:7 3|60 61:7 4|97 49:7 5|59 87:7 6|91 88:7 7|78 58:7 8|5 36:7 9|9 77:7 10|14 76:8 1|38 57:8 2|96 91:8 3|18 73:8 4|92 42:8 5|51 14:8 6|11 91:8 7|21 19:8 8|68 78:8 9|85 55:8 10|8 33:9 1|99 37:9 2|77 82:9 3|40 82:9 4|58 30:9 5|43 14:9 6|4 52:9 7|64 59:9 8|86 66:9 9|54 92:9 10|55 10:10 1|27 23:10 2|57 25:10 3|75 28:10 4|78 45:10 5|87 10:10 6|76 30:10 7|28 10:10 8|96 58:10 9|12 92:10 10</relation>
    <relation name="R29" arity="2" nbTuples="100" semantics="soft" defaultCost="infinity">43 49:1 1|24 45:1 2|26 53:1 3|46 55:1 4|87 48:1 5|37 63:1 6|88 86:1 7|36 71:1 8|71 19:1 9|86 7:1 10|55 89:2 1|49 46:2 2|30 89:2 3|61 89:2 4|70 22:2 5|48 45:2 6|5 97:2 7|72 36:2 8|42 14:2 9|17 18:2 10|67 11:3 1|22 64:3 2|2 2:3 3|43 87:3 4|47 91:3 5|34 53:3 6|75 87:3 7|94 78:3 8|30 43:3 9|72 96:3 10|2 46:4 1|55 80:4 2|57 18:4 3|40 66:4 4|10 87:4 5|15 86:4 6|59 39:4 7|59 13:4 8|24 32:4 9|12 52:4 10|16 72:5 1|41 75:5 2|69 55:5 3|80 53:5 4|2 70:5 5|17 91:5 6|1 20:5 7|46 56:5 8|79 50:5 9|91 28:5 10|57 99:6 1|94 13:6 2|30 95:6 3|23 66:6 4|31 57:6 5|72 51:6 6|64 79:6 7|62 4:6 8|13 28:6 9|13 23:6 10|18 64:7 1|82 86:7 2|28 40:7 3|11 30:7 4|42 11:7 5|1 49:7 6|85 44:7 7|50 41:7 8|50 8:7 9|76 51:7 10|12 62:8 1|97 59:8 2|62 12:8 3|98 30:8 4|41 61:8 5|93 26:8 6|79 47:8 7|49 91:8 8|69 11:8 9|14 51:8 10|63 13:9 1|84 46:9 2|97 92:9 3|79 10:9 4|9 95:9 5|46 28:9 6|48 56:9 7|23 53:9 8|37 74:9 9|38 62:9 10|89 53:10 1|80 7:10 2|42 89:10 3|95 81:10 4|29 82:10 5|21 78:10 6|74 93:10 7|42 95:10 8|53 34:10 9|53 81:10 10</relation>
    <relation name="R30" arity="2" nbTuples="100" semantics="soft" defaultCost="infinity">41 99:1 1|38 60:1 2|25 17:1 3|83 39:1 4|54 26:1 5|21 19:1 6|60 98:1 7|87 55:1 8|59 71:1 9|10 89:1 10|57 1:2 1|44 32:2 2|26 73:2 3|46 32:2 4|47 38:2 5|28 88:2 6|85 55:2 7|64 28:2 8|67 58:2 9|63 18:2 10|31 53:3 1|23 36:3 2|12 62:3 3|95 71:3 4|50 59:3 5|44 24:3 6|94 99:3 7|19 61:3 8|13 51:3 9|35 79:3 10|6 42:4 1|72 17:4 2|61 86:4 3|5 55:4 4|97 28:4 5|95 61:4 6|75 64:4 7|77 8:4 8|79 84:4 9|97 54:4 10|91 7:5 1|76 13:5 2|40 93:5 3|98 41:5 4|22 4:5 5|43 90:5 6|28 67:5 7|21 11:5 8|85 12:5 9|87 66:5 10|19 25:6 1|62 28:6 2|46 14:6 3|6 43:6 4|6 1:6 5|67 18:6 6|39 90:6 7|13 71:6 8|56 25:6 9|81 96:6 10|7 29:7 1|50 28:7 2|24 54:7 3|57 90:7 4|89 98:7 5|99 64:7 6|29 45:7 7|38 94:7 8|44 55:7 9|92 58:7 10|18 99:8 1|47 31:8 2|71 55:8 3|3 94:8 4|82 13:8 5|57 42:8 6|92 99:8 7|61 64:8 8|6 28:8 9|15 13:8 10|89 20:9 1|15 40:9 2|51 50:9 3|48 10:9 4|22 5:9 5|62 83:9 6|11 88:9 7|71 84:9 8|58 1:9 9|89 75:9 10|88 36:10 1|82 61:10 2|93 51:10 3|3 99:10 4|82 86:10 5|12 47:10 6|57 51:10 7|60 3:10 8|93 63:10 9|53 87:10 10</relation>
    <relation name="R31" arity="2" nbTuples="100" semantics="soft" defaultCost="infinity">23 46:1 1|3 4:1 2|66 7:1 3|2 73:1 4|53 84:1 5|73 50:1 6|42 41:1 7|76 97:1 8|70 94:1 9|59 18:1 10|90 11:2 1|99 75:2 2|33 85:2 3|90 31:2 4|33 87:2 5|64 5:2 6|42 51:2 7|2 22:2 8|91 43:2 9|2 22:2 10|13 43:3 1|16 62:3 2|11 73:3 3|47 73:3 4|2 48:3 5|11 58:3 6|50 11:3 7|47 20:3 8|54 72:3 9|99 57:3 10|29 51:4 1|72 45:4 2|16 24:4 3|10 37:4 4|85 89:4 5|24 19:4 6|45 57:4 7|53 60:4 8|79 37:4 9|38 43:4 10|86 1:5 1|24 12:5 2|40 81:5 3|45 99:5 4|10 89:5 5|53 72:5 6|55 78:5 7|16 51:5 8|33 81:5 9|29 65:5 10|32 14:6 1|27 80:6 2|69 23:6 3|46 10:6 4|96 74:6 5|3 60:6 6|63 93:6 7|44 54:6 8|1 91:6 9|33 2:6 10|27 29:7 1|48 56:7 2|56 81:7 3|65 9:7 4|75 44:7 5|30 73:7 6|13 69:7 7|22 41:7 8|17 61:7 9|47 44:7 10|51 72:8 1|5 73:8 2|67 31:8 3|25 83:8 4|65 1:8 5|59 90:8 6|72 19:8 7|92 34:8 8|37 81:8 9|29 60:8 10|74 61:9 1|88 40:9 2|48 7:9 3|37 73:9 4|51 39:9 5|96 24:9 6|66 98:9 7|37 48:9 8|3 21:9 9|80 2:9 10|8 99:10 1|54 29:10 2|87 61:10 3|15 55:10 4|70 53:10 5|99 32:10 6|5 60:10 7|50 42:10 8|65 41:10 9|8 22:10 10</relation>
    <relation name="R32" arity="2" nbTuples="100" semantics="soft" defaultCost="infinity">3 33:1 1|45 40:1 2|22 53:1 3|73 14:1 4|42 28:1 5|61 18:1 6|30 64:1 7|41 34:1 8|40 96:1 9|99 99:1 10|29 97:2 1|2 97:2 2|94 16:2 3|22 69:2 4|84 13:2 5|1 71:2 6|50 1:2 7|98 20:2 8|100 56:2 9|43 33:2 10|53 62:3 1|57 61:3 2|53 53:3 3|62 55:3 4|11 2:3 5|39 9:3 6|48 29:3 7|90 59:3 8|61 52:3 9|82 56:3 10|40 99:4 1|49 34:4 2|2 90:4 3|84 82:4 4|61 52:4 5|26 100:4 6|45 90:4 7|21 38:4 8|57 17:4 9|32 73:4 10|97 2:5 1|22 43:5 2|11 3:5 3|54 58:5 4|78 61:5 5|22 52:5 6|18 36:5 7|22 67:5 8|25 63:5 9|52 97:5 10|36 41:6 1|78 60:6 2|49 67:6 3|24 7:6 4|26 39:6 5|25 31:6 6|43 13:6 7|39 56:6 8|54 54:6 9|54 5:6 10|58 54:7 1|12 97:7 2|21 67:7 3|18 14:7 4|82 56:7 5|92 81:7 6|51 37:7 7|83 58:7 8|14 3:7 9|31 73:7 10|30 94:8 1|70 87:8 2|100 7:8 3|16 8:8 4|4 72:8 5|86 45:8 6|68 31:8 7|86 43:8 8|63 22:8 9|83 63:8 10|6 53:9 1|81 18:9 2|74 50:9 3|18 4:9 4|36 40:9 5|100 17:9 6|28 43:9 7|87 86:9 8|2 7:9 9|71 90:9 10|37 90:10 1|62 32:10 2|68 81:10 3|58 85:10 4|81 20:10 5|50 45:10 6|88 92:10 7|50 98:10 8|85 95:10 9|60 79:10 10</relation>
    <relation name="R33" arity="2" nbTuples="100" semantics="soft" defaultCost="infinity">4 68:1 1|11 41:1 2|95 41:1 3|41 69:1 4|79 100:1 5|100 85:1 6|63 9:1 7|27 48:1 8|70 4:1 9|64 27:1 10|76 89:2 1|9 42:2 2|99 95:2 3|83 88:2 4|78 19:2 5|4 45:2 6|74 59:2 7|19 44:2 8|78 79:2 9|18 97:2 10|80 81:3 1|79 43:3 2|38 41:3 3|91 27:3 4|29 58:3 5|19 65:3 6|81 21:3 7|95 32:3 8|35 20:3 9|37 26:3 10|75 64:4 1|16 1:4 2|77 26:4 3|28 23:4 4|69 44:4 5|34 5:4 6|39 17:4 7|6 90:4 8|92 76:4 9|92 22:4 10|53 34:5 1|16 1:5 2|52 48:5 3|12 52:5 4|85 42:5 5|86 34:5 6|82 44:5 7|3 47:5 8|36 10:5 9|92 95:5 10|12 13:6 1|64 78:6 2|48 40:6 3|49 59:6 4|93 81:6 5|81 82:6 6|43 50:6 7|31 80:6 8|81 42:6 9|69 84:6 10|22 56:7 1|90 68:7 2|53 59:7 3|12 85:7 4|18 90:7 5|46 47:7 6|34 60:7 7|94 54:7 8|68 64:7 9|37 44:7 10|34 18:8 1|32 66:8 2|53 78:8 3|67 50:8 4|37 40:8 5|50 78:8 6|27 5:8 7|96 79:8 8|92 18:8 9|55 38:8 10|12 15:9 1|53 11:9 2|90 97:9 3|5 50:9 4|58 26:9 5|62 79:9 6|35 85:9 7|83 71:9 8|82 88:9 9|17 50:9 10|34 97:10 1|8 86:10 2|28 36:10 3|52 12:10 4|72 3:10 5|57 94:10 6|27 70:10 7|83 62:10 8|50 40:10 9|74 19:10 10</relation>
    <relation name="R34" arity="2" nbTuples="100" semantics="soft" defaultCost="infinity">33 52:1 1|15 47:1 2|85 93:1 3|90 97:1 4|79 23:1 5|53 23:1 6|21 59:1 7|78 27:1 8|73 77:1 9|57 22:1 10|86 49:2 1|30 83:2 2|17 57:2 3|14 44:2 4|95 92:2 5|7 22:2 6|46 50:2 7|44 10:2 8|97 54:2 9|17 26:2 10|90 96:3 1|43 51:3 2|97 67:3 3|24 80:3 4|18 42:3 5|28 15:3 6|13 51:3 7|68 69:3 8|31 5:3 9|61 17:3 10|50 62:4 1|90 34:4 2|91 23:4 3|37 62:4 4|92 3:4 5|49 33:4 6|12 14:4 7|84 17:4 8|50 81:4 9|100 98:4 10|54 62:5 1|99 19:5 2|21 96:5 3|78 71:5 4|89 8:5 5|22 35:5 6|37 100:5 7|73 69:5 8|38 14:5 9|27 12:5 10|14 43:6 1|23 20:6 2|88 22:6 3|71 93:6 4|29 31:6 5|52 47:6 6|44 35:6 7|37 75:6 8|86 22:6 9|20 10:6 10|82 85:7 1|60 39:7 2|51 59:7 3|71 35:7 4|86 73:7 5|29 88:7 6|57 16:7 7|92 71:7 8|12 82:7 9|87 50:7 10|25 92:8 1|24 69:8 2|95 7:8 3|93 55:8 4|37 96:8 5|86 83:8 6|94 63:8 7|5 90:8 8|61 88:8 9|97 10:8 10|48 45:9 1|94 69:9 2|31 93:9 3|12 40:9 4|73 64:9 5|11 96:9 6|97 89:9 7|9 77:9 8|51 77:9 9|66 10:9 10|32 24:10 1|98 53:10 2|60 87:10 3|75 11:10 4|47 42:10 5|15 44:10 6|54 89:10 7|95 40:10 8|40 100:10 9|50 59:10 10</relation>
    <relation name="R35" arity="2" nbTuples="100" semantics="soft" defaultCost="infinity">16 75:1 1|66 40:1 2|4 18:1 3|13 67:1 4|13 25:1 5|5 29:1 6|54 86:1 7|28 77:1 8|30 59:1 9|33 65:1 10|43 20:2 1|20 87:2 2|85 19:2 3|34 72:2 4|99 56:2 5|23 69:2 6|27 100:2 7|74 74:2 8|78 98:2 9|46 57:2 10|79 65:3 1|23 41:3 2|30 86:3 3|52 47:3 4|79 95:3 5|61 52:3 6|23 33:3 7|42 42:3 8|27 69:3 9|75 28:3 10|62 47:4 1|57 82:4 2|48 82:4 3|53 87:4 4|9 49:4 5|41 52:4 6|19 27:4 7|47 26:4 8|81 40:4 9|19 64:4 10|27 12:5 1|65 36:5 2|98 85:5 3|77 42:5 4|55 89:5 5|1 95:5 6|84 21:5 7|74 62:5 8|15 15:5 9|26 5:5 10|62 92:6 1|97 39:6 2|64 57:6 3|87 65:6 4|95 80:6 5|51 34:6 6|90 35:6 7|95 92:6 8|50 93:6 9|44 50:6 10|37 56:7 1|96 35:7 2|8 4:7 3|3 36:7 4|17 65:7 5|62 46:7 6|23 72:7 7|44 93:7 8|27 48:7 9|32 1:7 10|18 89:8 1|68 87:8 2|54 38:8 3|4 82:8 4|81 21:8 5|58 93:8 6|66 18:8 7|58 72:8 8|69 48:8 9|16 25:8 10|90 26:9 1|39 14:9 2|56 15:9 3|38 25:9 4|45 97:9 5|67 36:9 6|85 56:9 7|33 25:9 8|80 99:9 9|21 53:9 10|93 47:10 1|43 8:10 2|16 62:10 3|24 93:10 4|32 98:10 5|87 6:10 6|22 84:10 7|38 7:10 8|1 96:10 9|74 43:10 10</relation>
    <relation name="R36" arity="2" nbTuples="100" semantics="soft" defaultCost="infinity">51 76:1 1|25 49:1 2|58 57:1 3|31 95:1 4|21 87:1 5|53 61:1 6|91 48:1 7|55 19:1 8|25 2:1 9|37 80:1 10|53 91:2 1|84 92:2 2|96 19:2 3|49 53:2 4|85 48:2 5|34 43:2 6|64 47:2 7|51 40:2 8|3 65:2 9|61 81:2 10|80 74:3 1|11 24:3 2|11 16:3 3|40 48:3 4|1 98:3 5|19 64:3 6|59 69:3 7|71 45:3 8|53 26:3 9|17 74:3 10|67 82:4 1|50 24:4 2|11 80:4 3|100 95:4 4|88 81:4 5|65 29:4 6|79 67:4 7|64 90:4 8|74 93:4 9|15 31:4 10|50 99:5 1|88 9:5 2|60 29:5 3|53 5:5 4|73 66:5 5|2 73:5 6|98 39:5 7|98 26:5 8|69 15:5 9|59 79:5 10|100 90:6 1|74 89:6 2|65 72:6 3|12 42:6 4|62 40:6 5|70 79:6 6|38 4:6 7|87 15:6 8|84 91:6 9|31 52:6 10|97 34:7 1|73 43:7 2|19 67:7 3|15 99:7 4|36 37:7 5|89 58:7 6|98 46:7 7|81 91:7 8|28 74:7 9|91 21:7 10|25 19:8 1|99 51:8 2|66 59:8 3|38 49:8 4|37 93:8 5|91 90:8 6|57 61:8 7|15 8:8 8|69 25:8 9|41 88:8 10|21 81:9 1|98 41:9 2|79 74:9 3|42 39:9 4|58 54:9 5|100 71:9 6|5 12:9 7|55 60:9 8|82 71:9 9|32 100:9 10|84 8:10 1|12 51:10 2|42 35:10 3|75 79:10 4|33 100:10 5|87 53:10 6|68 62:10 7|36 43:10 8|79 8:10 9|96 30:10 10</relation>
    <relation name="R37" arity="2" nbTuples="100" semantics="soft" defaultCost="infinity">16 18:1 1|49 21:1 2|93 55:1 3|29 96:1 4|10 51:1 5|34 61:1 6|62 93:1 7|7 36:1 8|85 47:1 9|22 48:1 10|2 67:2 1|26 4:2 2|93 27:2 3|14 85:2 4|94 45:2 5|18 5:2 6|36 62:2 7|38 76:2 8|4 2:2 9|56 83:2 10|5 78:3 1|14 35:3 2|12 56:3 3|80 67:3 4|75 67:3 5|39 95:3 6|66 61:3 7|11 70:3 8|61 36:3 9|52 8:3 10|27 26:4 1|87 16:4 2|46 55:4 3|60 48:4 4|83 19:4 5|43 50:4 6|37 93:4 7|8 61:4 8|42 50:4 9|13 76:4 10|96 40:5 1|32 24:5 2|31 77:5 3|18 88:5 4|74 63:5 5|46 17:5 6|60 48:5 7|91 23:5 8|26 48:5 9|23 3:5 10|31 87:6 1|28 43:6 2|95 13:6 3|97 76:6 4|7 95:6 5|77 7:6 6|89 8:6 7|78 29:6 8|58 96:6 9|13 14:6 10|91 30:7 1|67 49:7 2|49 89:7 3|45 18:7 4|75 11:7 5|9 33:7 6|59 52:7 7|52 44:7 8|20 75:7 9|19 91:7 10|21 19:8 1|69 58:8 2|39 61:8 3|81 78:8 4|27 40:8 5|44 69:8 6|73 57:8 7|78 66:8 8|50 72:8 9|41 66:8 10|16 95:9 1|43 59:9 2|68 79:9 3|71 27:9 4|60 2:9 5|2 99:9 6|93 34:9 7|71 34:9 8|87 5:9 9|63 25:9 10|34 42:10 1|56 1:10 2|52 42:10 3|83 74:10 4|63 41:10 5|24 83:10 6|20 14:10 7|99 53:10 8|49 44:10 9|85 34:10 10</relation>
    <relation name="R38" arity="2" nbTuples="100" semantics="soft" defaultCost="infinity">53 93:1 1|17 5:1 2|80 21:1 3|40 32:1 4|70 64:1 5|81 47:1 6|98 50:1 7|39 73:1 8|23 63:1 9|94 64:1 10|3 76:2 1|88 25:2 2|54 56:2 3|27 88:2 4|13 50:2 5|87 81:2 6|32 41:2 7|65 80:2 8|82 61:2 9|13 50:2 10|81 100:3 1|66 6:3 2|11 55:3 3|88 83:3 4|64 14:3 5|27 84:3 6|1 15:3 7|1 16:3 8|60 19:3 9|2 12:3 10|44 61:4 1|50 81:4 2|56 74:4 3|85 42:4 4|41 70:4 5|48 21:4 6|60 62:4 7|82 38:4 8|95 35:4 9|3 98:4 10|81 49:5 1|27 26:5 2|23 20:5 3|51 87:5 4|52 71:5 5|3 49:5 6|78 67:5 7|28 98:5 8|69 21:5 9|85 66:5 10|81 73:6 1|85 71:6 2|100 58:6 3|21 60:6 4|98 40:6 5|99 24:6 6|75 69:6 7|5 50:6 8|16 55:6 9|23 53:6 10|40 36:7 1|12 20:7 2|5 73:7 3|84 25:7 4|78 4:7 5|1 7:7 6|69 99:7 7|28 3:7 8|94 56:7 9|15 10:7 10|10 84:8 1|53 93:8 2|35 23:8 3|17 24:8 4|84 92:8 5|95 9:8 6|86 3:8 7|44 96:8 8|99 13:8 9|51 88:8 10|61 56:9 1|80 60:9 2|93 100:9 3|60 6:9 4|90 100:9 5|75 8:9 6|1 77:9 7|71 79:9 8|61 36:9 9|54 92:9 10|80 48:10 1|62 47:10 2|73 62:10 3|97 70:10 4|66 85:10 5|4 69:10 6|98 59:10 7|87 44:10 8|77 93:10 9|77 87:10 10</relation>
    <relation name="R39" arity="2" nbTuples="100" semantics="soft" defaultCost="infinity">80 65:1 1|53 46:1 2|87 74:1 3|78 37:1 4|4 65:1 5|63 68:1 6|33 36:1 7|88 5:1 8|7 64:1 9|29 55:1 10|32 19:2 1|73 62:2 2|28 13:2 3|39 98:2 4|16 34:2 5|49 33:2 6|16 24:2 7|38 92:2 8|24 51:2 9|36 69:2 10|35 77:3 1|95 54:3 2|91 52:3 3|72 37:3 4|43 5:3 5|58 13:3 6|35 61:3 7|64 50:3 8|30 28:3 9|63 21:3 10|30 11:4 1|7 92:4 2|44 51:4 3|60 36:4 4|19 4:4 5|88 14:4 6|42 52:4 7|73 82:4 8|95 80:4 9|53 13:4 10|35 40:5 1|90 1:5 2|61 90:5 3|22 7:5 4|29 39:5 5|77 23:5 6|54 62:5 7|55 83:5 8|70 38:5 9|40 46:5 10|74 79:6 1|23 63:6 2|45 15:6 3|88 86:6 4|74 23:6 5|34 34:6 6|10 13:6 7|73 44:6 8|96 55:6 9|6 25:6 10|27 47:7 1|100 5:7 2|44 20:7 3|4 27:7 4|41 49:7 5|45 55:7 6|50 17:7 7|71 97:7 8|43 87:7 9|21 87:7 10|71 64:8 1|23 82:8 2|69 23:8 3|69 38:8 4|1 37:8 5|93 66:8 6|60 89:8 7|84 68:8 8|14 86:8 9|31 10:8 10|68 87:9 1|83 76:9 2|62 37:9 3|16 54:9 4|79 65:9 5|84 20:9 6|85 43:9 7|17 93:9 8|12 5:9 9|59 71:9 10|17 40:10 1|12 42:10 2|81 23:10 3|73 39:10 4|92 19:10 5|73 65:10 6|53 96:10 7|15 38:10 8|86 31:10 9|44 20:10 10</relation>
    <relation name="R40" arity="2" nbTuples="100" semantics="soft" defaultCost="infinity">40 28:1 1|96 72:1 2|47 68:1 3|90 47:1 4|87 40:1 5|69 75:1 6|97 100:1 7|96 14:1 8|61 53:1 9|83 31:1 10|11 58:2 1|28 77:2 2|59 81:2 3|94 43:2 4|10 92:2 5|5 39:2 6|69 61:2 7|75 50:2 8|14 48:2 9|27 96:2 10|66 94:3 1|20 100:3 2|51 31:3 3|61 22:3 4|28 63:3 5|14 21:3 6|9 68:3 7|99 24:3 8|94 56:3 9|29 60:3 10|90 66:4 1|8 58:4 2|14 15:4 3|60 77:4 4|94 43:4 5|62 5:4 6|47 75:4 7|6 9:4 8|32 80:4 9|14 37:4 10|16 88:5 1|80 56:5 2|72 6:5 3|49 29:5 4|24 21:5 5|77 33:5 6|50 26:5 7|39 92:5 8|93 81:5 9|55 7:5 10|89 56:6 1|60 27:6 2|76 20:6 3|99 9:6 4|35 21:6 5|78 37:6 6|52 3:6 7|67 83:6 8|90 18:6 9|93 47:6 10|12 52:7 1|51 16:7 2|89 73:7 3|100 10:7 4|91 98:7 5|99 70:7 6|70 34:7 7|13 96:7 8|97 4:7 9|67 96:7 10|27 65:8 1|53 11:8 2|58 42:8 3|17 6:8 4|40 59:8 5|4 72:8 6|80 31:8 7|67 40:8 8|29 65:8 9|80 51:8 10|77 79:9 1|64 39:9 2|75 99:9 3|60 52:9 4|30 76:9 5|36 30:9 6|99 2:9 7|90 86:9 8|86 36:9 9|36 67:9 10|97 37:10 1|52 74:10 2|96 90:10 3|2 95:10 4|76 63:10 5|44 68:10 6|49 67:10 7|74 24:10 8|27 11:10 9|40 81:10 10</relation>
    <relation name="R41" arity="2" nbTuples="100" semantics="soft" defaultCost="infinity">70 19:1 1|58 34:1 2|45 59:1 3|98 79:1 4|73 83:1 5|27 49:1 6|71 81:1 7|62 53:1 8|86 85:1 9|85 45:1 10|12 10:2 1|55 87:2 2|1 12:2 3|48 90:2 4|84 45:2 5|63 95:2 6|10 35:2 7|18 21:2 8|66 95:2 9|76 76:2 10|19 39:3 1|46 7:3 2|62 39:3 3|5 26:3 4|73 91:3 5|13 62:3 6|13 31:3 7|9 2:3 8|20 78:3 9|76 99:3 10|11 99:4 1|11 19:4 2|93 57:4 3|59 40:4 4|96 10:4 5|64 31:4 6|99 30:4 7|87 27:4 8|47 95:4 9|3 36:4 10|40 31:5 1|88 90:5 2|86 61:5 3|10 88:5 4|1 68:5 5|8 77:5 6|74 29:5 7|59 19:5 8|88 81:5 9|32 52:5 10|57 82:6 1|25 98:6 2|92 2:6 3|89 3:6 4|88 13:6 5|71 81:6 6|15 17:6 7|81 32:6 8|36 90:6 9|58 39:6 10|94 82:7 1|80 13:7 2|65 2:7 3|25 45:7 4|88 30:7 5|77 28:7 6|37 37:7 7|49 79:7 8|36 78:7 9|69 43:7 10|69 10:8 1|74 80:8 2|88 27:8 3|23 61:8 4|60 48:8 5|65 35:8 6|70 93:8 7|55 68:8 8|49 82:8 9|42 1:8 10|35 35:9 1|20 76:9 2|92 29:9 3|84 6:9 4|9 57:9 5|81 1:9 6|54 48:9 7|13 51:9 8|44 99:9 9|17 54:9 10|57 96:10 1|1 33:10 2|20 53:10 3|97 27:10 4|34 34:10 5|57 47:10 6|74 49:10 7|1 87:10 8|76 61:10 9|88 38:10 10</relation>
    <relation name="R42" arity="2" nbTuples="100" semantics="soft" defaultCost="infinity">41 26:1 1|96 31:1 2|69 54:1 3|39 22:1 4|26 60:1 5|81 61:1 6|73 58:1 7|61 80:1 8|65 20:1 9|64 60:1 10|70 59:2 1|59 14:2 2|22 82:2 3|29 11:2 4|93 18:2 5|13 94:2 6|36 4:2 7|13 71:2 8|17 66:2 9|86 62:2 10|28 67:3 1|7 83:3 2|65 73:3 3|53 53:3 4|10 16:3 5|28 20:3 6|68 47:3 7|19 50:3 8|73 58:3 9|52 58:3 10|76 31:4 1|6 2:4 2|38 7:4 3|91 42:4 4|6 99:4 5|34 46:4 6|1 83:4 7|52 92:4 8|92 65:4 9|20 25:4 10|6 100:5 1|24 58:5 2|52 64:5 3|70 99:5 4|20 3:5 5|67 19:5 6|89 70:5 7|40 77:5 8|4 41:5 9|6 85:5 10|16 44:6 1|94 31:6 2|93 74:6 3|55 62:6 4|32 48:6 5|81 54:6 6|45 76:6 7|15 68:6 8|24 57:6 9|5 86:6 10|10 56:7 1|38 16:7 2|58 52:7 3|71 25:7 4|17 16:7 5|35 14:7 6|74 87:7 7|20 71:7 8|14 35:7 9|72 33:7 10|19 53:8 1|96 99:8 2|82 23:8 3|93 53:8 4|68 84:8 5|98 50:8 6|10 1:8 7|55 79:8 8|20 81:8 9|13 66:8 10|12 90:9 1|64 95:9 2|74 49:9 3|44 45:9 4|19 31:9 5|44 99:9 6|15 75:9 7|62 59:9 8|74 45:9 9|96 20:9 10|68 74:10 1|53 78:10 2|18 29:10 3|7 43:10 4|5 12:10 5|47 94:10 6|39 36:10 7|18 57:10 8|3 63:10 9|36 21:10 10</relation>
    <relation name="R43" arity="2" nbTuples="100" semantics="soft" defaultCost="infinity">26 75:1 1|83 16:1 2|93 51:1 3|26 38:1 4|54 54:1 5|54 99:1 6|55 10:1 7|80 88:1 8|79 26:1 9|82 73:1 10|37 41:2 1|50 47:2 2|35 30:2 3|24 13:2 4|4 61:2 5|94 36:2 6|47 27:2 7|87 44:2 8|59 61:2 9|31 35:2 10|19 71:3 1|59 81:3 2|81 31:3 3|91 15:3 4|41 78:3 5|98 11:3 6|62 15:3 7|49 14:3 8|38 70:3 9|90 27:3 10|60 100:4 1|51 9:4 2|59 9:4 3|81 4:4 4|91 55:4 5|83 60:4 6|55 56:4 7|61 92:4 8|14 70:4 9|24 40:4 10|27 10:5 1|53 55:5 2|5 72:5 3|98 60:5 4|17 18:5 5|14 86:5 6|7 3:5 7|13 67:5 8|82 63:5 9|78 69:5 10|2 1:6 1|40 73:6 2|77 64:6 3|91 83:6 4|61 9:6 5|93 31:6 6|37 44:6 7|100 55:6 8|43 4:6 9|91 80:6 10|26 64:7 1|17 7:7 2|59 29:7 3|19 11:7 4|99 16:7 5|73 72:7 6|35 62:7 7|34 47:7 8|99 20:7 9|100 49:7 10|15 58:8 1|60 18:8 2|71 88:8 3|49 37:8 4|11 46:8 5|81 75:8 6|87 21:8 7|2 74:8 8|80 68:8 9|28 99:8 10|92 79:9 1|50 46:9 2|74 98:9 3|7 64:9 4|26 28:9 5|37 70:9 6|26 68:9 7|33 85:9 8|80 40:9 9|96 55:9 10|31 89:10 1|45 58:10 2|94 39:10 3|35 83:10 4|56 63:10 5|30 48:10 6|2 76:10 7|27 83:10 8|91 92:10 9|87 21:10 10</relation>
    <relation name="R44" arity="2" nbTuples="100" semantics="soft" defaultCost="infinity">77 94:1 1|37 84:1 2|98 57:1 3|92 96:1 4|44 31:1 5|73 63:1 6|62 20:1 7|55 75:1 8|50 47:1 9|53 32:1 10|16 50:2 1|81 78:2 2|18 81:2 3|20 23:2 4|4 97:2 5|71 78:2 6|25 85:2 7|48 73:2 8|14 73:2 9|36 36:2 10|66 78:3 1|25 15:3 2|82 82:3 3|91 64:3 4|16 18:3 5|99 21:3 6|58 31:3 7|65 61:3 8|92 1:3 9|28 65:3 10|76 20:4 1|49 19:4 2|67 7:4 3|72 87:4 4|80 72:4 5|55 88:4 6|2 73:4 7|10 88:4 8|90 64:4 9|63 28:4 10|98 66:5 1|77 86:5 2|11 67:5 3|80 10:5 4|72 68:5 5|51 5:5 6|22 12:5 7|44 43:5 8|18 7:5 9|37 86:5 10|94 25:6 1|32 24:6 2|11 94:6 3|29 35:6 4|31 15:6 5|71 39:6 6|51 55:6 7|38 50:6 8|22 1:6 9|49 88:6 10|68 63:7 1|28 94:7 2|58 4:7 3|77 79:7 4|31 4:7 5|94 5:7 6|52 54:7 7|64 28:7 8|26 37:7 9|76 56:7 10|54 84:8 1|84 68:8 2|10 46:8 3|87 9:8 4|61 97:8 5|54 39:8 6|40 64:8 7|100 29:8 8|61 51:8 9|63 24:8 10|38 41:9 1|32 49:9 2|61 86:9 3|10 44:9 4|60 81:9 5|12 97:9 6|89 77:9 7|42 31:9 8|49 60:9 9|12 33:9 10|60 13:10 1|2 47:10 2|7 19:10 3|1 65:10 4|61 12:10 5|28 11:10 6|23 67:10 7|32 14:10 8|91 34:10 9|69 44:10 10</relation>
    <relation name="R45" arity="2" nbTuples="100" semantics="soft" defaultCost="infinity">26 67:1 1|71 77:1 2|47 55:1 3|90 74:1 4|58 74:1 5|49 2:1 6|70 97:1 7|5 24:1 8|89 42:1 9|71 46:1 10|60 48:2 1|49 96:2 2|10 38:2 3|27 23:2 4|43 8:2 5|71 29:2 6|88 14:2 7|84 37:2 8|53 37:2 9|29 70:2 10|52 31:3 1|59 54:3 2|46 2:3 3|95 12:3 4|65 40:3 5|97 75:3 6|69 50:3 7|20 77:3 8|89 48:3 9|9 2:3 10|53 45:4 1|8 43:4 2|39 51:4 3|33 10:4 4|95 47:4 5|97 48:4 6|3 89:4 7|37 72:4 8|53 37:4 9|60 21:4 10|66 55:5 1|73 95:5 2|72 89:5 3|51 29:5 4|54 82:5 5|38 68:5 6|4 64:5 7|78 27:5 8|99 79:5 9|25 27:5 10|5 73:6 1|77 46:6 2|96 81:6 3|50 87:6 4|9 30:6 5|2 87:6 6|82 41:6 7|93 3:6 8|24 92:6 9|77 73:6 10|73 96:7 1|96 48:7 2|83 52:7 3|60 82:7 4|40 55:7 5|94 35:7 6|60 56:7 7|20 90:7 8|9 9:7 9|86 9:7 10|36 28:8 1|26 56:8 2|4 61:8 3|65 84:8 4|60 41:8 5|7 61:8 6|85 18:8 7|52 22:8 8|46 69:8 9|14 75:8 10|36 2:9 1|29 51:9 2|14 2:9 3|6 91:9 4|18 63:9 5|46 81:9 6|49 13:9 7|52 91:9 8|84 9:9 9|48 80:9 10|37 4:10 1|87 99:10 2|15 83:10 3|63 94:10 4|18 82:10 5|100 50:10 6|40 46:10 7|27 33:10 8|46 25:10 9|22 80:10 10</relation>
    <relation name="R46" arity="2" nbTuples="100" semantics="soft" defaultCost="infinity">35 58:1 1|44 62:1 2|62 47:1 3|44 7:1 4|25 57:1 5|17 68:1 6|2 80:1 7|94 79:1 8|22 79:1 9|87 80:1 10|13 19:2 1|31 83:2 2|80 74:2 3|64 83:2 4|44 6:2 5|64 53:2 6|55 3:2 7|45 33:2 8|28 46:2 9|82 30:2 10|88 29:3 1|53 76:3 2|83 78:3 3|53 47:3 4|61 34:3 5|35 30:3 6|85 52:3 7|47 46:3 8|89 23:3 9|4 66:3 10|2 82:4 1|72 54:4 2|46 94:4 3|24 24:4 4|93 68:4 5|39 81:4 6|39 100:4 7|58 23:4 8|100 17:4 9|80 95:4 10|86 15:5 1|38 70:5 2|94 7:5 3|8 8:5 4|53 84:5 5|20 67:5 6|53 61:5 7|80 75:5 8|49 26:5 9|42 72:5 10|83 37:6 1|94 81:6 2|2 14:6 3|90 74:6 4|11 54:6 5|47 71:6 6|61 57:6 7|42 68:6 8|9 94:6 9|23 54:6 10|84 44:7 1|48 55:7 2|20 59:7 3|98 84:7 4|13 39:7 5|61 2:7 6|12 88:7 7|74 91:7 8|53 39:7 9|32 32:7 10|76 32:8 1|79 25:8 2|8 20:8 3|32 32:8 4|26 62:8 5|96 33:8 6|24 41:8 7|64 93:8 8|97 65:8 9|15 76:8 10|49 82:9 1|73 31:9 2|21 32:9 3|4 64:9 4|30 32:9 5|78 47:9 6|44 55:9 7|64 69:9 8|74 66:9 9|74 22:9 10|16 85:10 1|2 26:10 2|66 55:10 3|86 54:10 4|46 27:10 5|33 53:10 6|16 5:10 7|62 100:10 8|29 57:10 9|5 35:10 10</relation>
    <relation name="R47" arity="2" nbTuples="100" semantics="soft" defaultCost="infinity">71 43:1 1|49 56:1 2|76 93:1 3|3 70:1 4|26 63:1 5|86 97:1 6|97 68:1 7|82 47:1 8|8 10:1 9|96 77:1 10|34 67:2 1|17 24:2 2|19 77:2 3|79 29:2 4|28 42:2 5|95 25:2 6|76 35:2 7|32 39:2 8|80 6:2 9|72 61:2 10|71 15:3 1|35 83:3 2|32 77:3 3|67 58:3 4|25 17:3 5|100 35:3 6|77 20:3 7|78 35:3 8|48 25:3 9|60 96:3 10|83 5:4 1|33 77:4 2|97 30:4 3|41 14:4 4|79 94:4 5|17 88:4 6|94 13:4 7|54 65:4 8|50 99:4 9|31 21:4 10|72 32:5 1|96 38:5 2|26 94:5 3|75 18:5 4|32 2:5 5|51 47:5 6|71 72:5 7|74 12:5 8|46 86:5 9|12 41:5 10|100 73:6 1|70 66:6 2|36 20:6 3|92 3:6 4|92 22:6 5|58 66:6 6|6 37:6 7|84 58:6 8|67 63:6 9|48 74:6 10|19 77:7 1|68 21:7 2|41 71:7 3|57 17:7 4|39 91:7 5|11 64:7 6|92 76:7 7|90 77:7 8|81 68:7 9|82 81:7 10|84 44:8 1|47 87:8 2|38 57:8 3|84 76:8 4|46 78:8 5|70 67:8 6|82 56:8 7|84 9:8 8|98 51:8 9|20 52:8 10|51 88:9 1|78 70:9 2|66 81:9 3|34 80:9 4|75 93:9 5|34 68:9 6|35 3:9 7|30 66:9 8|9 90:9 9|94 57:9 10|28 5:10 1|29 61:10 2|55 17:10 3|31 34:10 4|9 29:10 5|28 80:10 6|11 23:10 7|90 77:10 8|60 58:10 9|48 53:10 10</relation>
    <relation name="R48" arity="2" nbTuples="100" semantics="soft" defaultCost="infinity">75 84:1 1|62 16:1 2|59 35:1 3|24 16:1 4|86 71:1 5|66 51:1 6|72 88:1 7|31 64:1 8|82 80:1 9|35 57:1 10|44 57:2 1|42 32:2 2|9 14:2 3|46 47:2 4|29 49:2 5|80 57:2 6|13 66:2 7|22 77:2 8|18 58:2 9|3 53:2 10|93 55:3 1|3 13:3 2|35 40:3 3|29 12:3 4|6 1:3 5|77 4:3 6|29 19:3 7|99 86:3 8|38 54:3 9|87 19:3 10|65 64:4 1|28 25:4 2|90 2:4 3|86 44:4 4|99 76:4 5|97 95:4 6|56 25:4 7|93 59:4 8|1 54:4 9|83 67:4 10|70 82:5 1|72 29:5 2|34 48:5 3|29 76:5 4|52 30:5 5|34 75:5 6|30 14:5 7|6 81:5 8|98 22:5 9|39 21:5 10|9 13:6 1|16 78:6 2|80 35:6 3|54 34:6 4|31 41:6 5|32 47:6 6|48 20:6 7|77 87:6 8|83 74:6 9|83 29:6 10|57 73:7 1|47 25:7 2|30 54:7 3|33 76:7 4|62 78:7 5|95 18:7 6|95 71:7 7|98 7:7 8|51 62:7 9|13 14:7 10|45 97:8 1|6 77:8 2|8 66:8 3|26 42:8 4|85 89:8 5|4 20:8 6|24 29:8 7|21 18:8 8|100 63:8 9|55 53:8 10|8 21:9 1|49 64:9 2|95 8:9 3|82 26:9 4|57 94:9 5|10 32:9 6|24 86:9 7|50 67:9 8|84 23:9 9|89 100:9 10|99 46:10 1|3 60:10 2|23 57:10 3|96 81:10 4|23 47:10 5|82 39:10 6|59 8:10 7|39 53:10 8|7 50:10 9|7 10:10 10</relation>
    <relation name="R49" arity="2" nbTuples="100" semantics="soft" defaultCost="infinity">43 42:1 1|21 24:1 2|38 58:1 3|84 15:1 4|90 58:1 5|50 63:1 6|11 78:1 7|77 97:1 8|89 53:1 9|98 78:1 10|69 58:2 1|61 60:2 2|51 28:2 3|48 13:2 4|87 23:2 5|37 94:2 6|80 76:2 7|12 4:2 8|97 84:2 9|79 32:2 10|47 47:3 1|20 8:3 2|50 39:3 3|43 60:3 4|8 98:3 5|3 100:3 6|60 54:3 7|64 78:3 8|80 59:3 9|22 99:3 10|69 3:4 1|7 12:4 2|71 79:4 3|14 65:4 4|34 23:4 5|62 100:4 6|42 38:4 7|65 94:4 8|21 78:4 9|99 8:4 10|31 28:5 1|24 73:5 2|64 65:5 3|7 59:5 4|69 43:5 5|15 7:5 6|17 9:5 7|98 71:5 8|74 40:5 9|28 5:5 10|4 8:6 1|49 41:6 2|8 46:6 3|71 93:6 4|62 31:6 5|9 20:6 6|8 35:6 7|27 100:6 8|7 3:6 9|92 61:6 10|60 96:7 1|61 22:7 2|91 1:7 3|35 49:7 4|51 59:7 5|47 69:7 6|16 57:7 7|95 29:7 8|28 66:7 9|19 44:7 10|31 42:8 1|15 3:8 2|57 87:8 3|72 17:8 4|16 81:8 5|75 53:8 6|38 29:8 7|68 84:8 8|47 17:8 9|11 13:8 10|43 85:9 1|11 31:9 2|82 17:9 3|78 9:9 4|72 17:9 5|97 36:9 6|13 7:9 7|73 22:9 8|45 78:9 9|73 83:9 10|85 69:10 1|56 47:10 2|71 10:10 3|39 82:10 4|60 28:10 5|36 67:10 6|72 75:10 7|81 91:10 8|98 23:10 9|2 55:10 10</relation>
    <relation name="R50" arity="2" nbTuples="100" semantics="soft" defaultCost="infinity">48 8:1 1|34 11:1 2|58 44:1 3|14 61:1 4|3 99:1 5|90 94:1 6|62 66:1 7|99 70:1 8|78 37:1 9|15 69:1 10|69 22:2 1|10 23:2 2|65 79:2 3|45 96:2 4|46 90:2 5|26 44:2 6|88 30:2 7|56 97:2 8|37 86:2 9|30 10:2 10|66 38:3 1|43 14:3 2|70 3:3 3|74 52:3 4|27 46:3 5|52 9:3 6|49 9:3 7|19 97:3 8|5 52:3 9|40 95:3 10|23 20:4 1|22 62:4 2|48 70:4 3|68 60:4 4|29 4:4 5|86 66:4 6|33 100:4 7|50 42:4 8|44 67:4 9|22 40:4 10|50 38:5 1|8 44:5 2|9 55:5 3|64 31:5 4|3 86:5 5|5 8:5 6|96 50:5 7|49 27:5 8|46 55:5 9|63 90:5 10|29 48:6 1|54 75:6 2|55 56:6 3|93 97:6 4|100 55:6 5|49 39:6 6|88 33:6 7|71 85:6 8|14 38:6 9|5 35:6 10|2 76:7 1|60 29:7 2|74 5:7 3|63 46:7 4|15 18:7 5|58 100:7 6|83 18:7 7|76 84:7 8|47 16:7 9|3 27:7 10|20 47:8 1|44 75:8 2|61 49:8 3|97 33:8 4|31 29:8 5|36 66:8 6|100 97:8 7|6 49:8 8|19 95:8 9|47 89:8 10|85 90:9 1|45 62:9 2|46 61:9 3|47 30:9 4|27 28:9 5|80 52:9 6|75 8:9 7|20 88:9 8|61 8:9 9|88 19:9 10|1 3:10 1|83 17:10 2|100 22:10 3|49 5:10 4|69 22:10 5|60 93:10 6|89 15:10 7|80 61:10 8|71 85:10 9|31 45:10 10</relation>
    <relation name="R51" arity="2" nbTuples="100" semantics="soft" defaultCost="infinity">79 98:1 1|29 21:1 2|60 14:1 3|80 45:1 4|70 61:1 5|82 75:1 6|37 67:1 7|29 43:1 8|88 53:1 9|57 53:1 10|93 24:2 1|25 89:2 2|94 92:2 3|89 73:2 4|12 12:2 5|92 90:2 6|37 38:2 7|22 99:2 8|62 3:2 9|12 79:2 10|4 48:3 1|74 24:3 2|46 19:3 3|63 2:3 4|28 83:3 5|33 72:3 6|71 32:3 7|24 55:3 8|59 42:3 9|1 74:3 10|63 38:4 1|59 16:4 2|4 41:4 3|93 82:4 4|52 50:4 5|7 56:4 6|84 70:4 7|65 3:4 8|74 32:4 9|49 32:4 10|91 79:5 1|17 83:5 2|91 65:5 3|38 93:5 4|15 100:5 5|3 70:5 6|18 35:5 7|10 46:5 8|81 80:5 9|46 30:5 10|98 69:6 1|97 65:6 2|28 97:6 3|28 100:6 4|82 56:6 5|29 44:6 6|3 97:6 7|13 2:6 8|87 38:6 9|96 32:6 10|71 29:7 1|29 51:7 2|51 68:7 3|82 84:7 4|39 23:7 5|99 32:7 6|7 38:7 7|25 30:7 8|69 99:7 9|6 26:7 10|36 54:8 1|47 43:8 2|24 9:8 3|42 11:8 4|82 5:8 5|53 53:8 6|46 67:8 7|62 71:8 8|30 37:8 9|9 49:8 10|98 91:9 1|44 90:9 2|92 49:9 3|38 55:9 4|2 95:9 5|32 7:9 6|38 60:9 7|93 76:9 8|41 74:9 9|17 61:9 10|73 18:10 1|100 45:10 2|25 85:10 3|70 57:10 4|48 54:10 5|83 32:10 6|47 23:10 7|39 34:10 8|59 88:10 9|3 84:10 10</relation>
    <relation name="R52" arity="2" nbTuples="100" semantics="soft" defaultCost="infinity">50 34:1 1|74 3:1 2|66 58:1 3|81 1:1 4|100 13:1 5|45 93:1 6|33 18:1 7|92 80:1 8|44 86:1 9|65 37:1 10|87 28:2 1|40 83:2 2|76 79:2 3|23 55:2 4|28 30:2 5|49 93:2 6|57 2:2 7|5 48:2 8|47 90:2 9|45 85:2 10|52 27:3 1|54 92:3 2|36 48:3 3|100 18:3 4|88 20:3 5|80 95:3 6|96 92:3 7|68 15:3 8|42 57:3 9|51 70:3 10|68 69:4 1|36 4:4 2|11 46:4 3|1 21:4 4|57 91:4 5|63 24:4 6|31 28:4 7|44 53:4 8|16 91:4 9|94 31:4 10|30 23:5 1|86 53:5 2|8 45:5 3|47 45:5 4|53 47:5 5|62 8:5 6|70 69:5 7|45 28:5 8|85 32:5 9|57 40:5 10|42 42:6 1|9 90:6 2|51 100:6 3|65 90:6 4|39 34:6 5|46 57:6 6|85 83:6 7|16 78:6 8|66 23:6 9|10 43:6 10|86 100:7 1|68 21:7 2|27 36:7 3|97 26:7 4|4 22:7 5|35 77:7 6|63 54:7 7|19 2:7 8|33 84:7 9|17 53:7 10|10 54:8 1|62 78:8 2|91 35:8 3|29 9:8 4|92 88:8 5|26 25:8 6|20 26:8 7|64 22:8 8|63 23:8 9|95 1:8 10|45 77:9 1|37 2:9 2|68 75:9 3|97 22:9 4|55 91:9 5|79 82:9 6|100 35:9 7|34 22:9 8|13 78:9 9|90 14:9 10|63 58:10 1|12 55:10 2|100 18:10 3|73 44:10 4|61 55:10 5|91 14:10 6|48 90:10 7|93 51:10 8|92 24:10 9|34 76:10 10</relation>
    <relation name="R53" arity="2" nbTuples="100" semantics="soft" defaultCost="infinity">27 34:1 1|57 78:1 2|1 6:1 3|21 91:1 4|81 11:1 5|80 72:1 6|25 42:1 7|70 81:1 8|25 99:1 9|5 31:1 10|38 77:2 1|78 21:2 2|66 37:2 3|91 23:2 4|77 45:2 5|59 1:2 6|90 88:2 7|64 4:2 8|1 99:2 9|54 13:2 10|38 4:3 1|26 76:3 2|27 12:3 3|49 97:3 4|61 95:3 5|52 47:3 6|32 35:3 7|8 39:3 8|32 54:3 9|14 90:3 10|17 89:4 1|10 14:4 2|44 79:4 3|20 10:4 4|90 46:4 5|66 18:4 6|27 88:4 7|61 68:4 8|79 4:4 9|28 21:4 10|77 32:5 1|95 15:5 2|15 72:5 3|32 37:5 4|51 46:5 5|15 48:5 6|36 26:5 7|37 12:5 8|93 90:5 9|81 81:5 10|86 85:6 1|47 42:6 2|98 73:6 3|7 88:6 4|38 27:6 5|31 5:6 6|10 61:6 7|49 74:6 8|41 56:6 9|72 53:6 10|21 13:7 1|12 80:7 2|76 71:7 3|19 90:7 4|26 100:7 5|85 10:7 6|91 1:7 7|21 56:7 8|33 88:7 9|82 60:7 10|17 16:8 1|58 74:8 2|48 2:8 3|24 74:8 4|3 32:8 5|9 27:8 6|76 4:8 7|6 51:8 8|28 45:8 9|20 87:8 10|12 41:9 1|37 2:9 2|67 91:9 3|55 15:9 4|9 47:9 5|33 96:9 6|20 100:9 7|51 77:9 8|49 21:9 9|15 78:9 10|33 94:10 1|2 72:10 2|57 97:10 3|29 28:10 4|74 56:10 5|56 62:10 6|31 84:10 7|1 92:10 8|40 50:10 9|87 38:10 10</relation>
    <relation name="R54" arity="2" nbTuples="100" semantics="soft" defaultCost="infinity">78 41:1 1|95 26:1 2|98 93:1 3|76 77:1 4|74 23:1 5|17 8:1 6|8 92:1 7|30 64:1 8|100 2:1 9|15 17:1 10|58 6:2 1|96 82:2 2|16 52:2 3|37 100:2 4|26 86:2 5|77 8:2 6|69 58:2 7|72 54:2 8|40 16:2 9|38 56:2 10|50 80:3 1|64 100:3 2|98 52:3 3|58 53:3 4|62 91:3 5|90 39:3 6|88 22:3 7|89 52:3 8|36 51:3 9|44 2:3 10|90 58:4 1|96 3:4 2|24 17:4 3|46 36:4 4|76 45:4 5|14 48:4 6|62 76:4 7|91 94:4 8|31 30:4 9|34 5:4 10|61 50:5 1|1 17:5 2|52 17:5 3|5 53:5 4|91 34:5 5|41 31:5 6|18 37:5 7|20 45:5 8|54 42:5 9|11 93:5 10|16 73:6 1|13 3:6 2|57 77:6 3|25 46:6 4|78 86:6 5|99 69:6 6|44 62:6 7|53 95:6 8|70 68:6 9|16 21:6 10|40 85:7 1|68 100:7 2|24 98:7 3|67 80:7 4|19 50:7 5|29 32:7 6|6 11:7 7|68 65:7 8|91 36:7 9|1 64:7 10|75 89:8 1|36 63:8 2|83 7:8 3|86 86:8 4|63 24:8 5|90 36:8 6|48 27:8 7|12 51:8 8|75 32:8 9|51 78:8 10|32 66:9 1|14 7:9 2|17 6:9 3|40 82:9 4|86 7:9 5|98 69:9 6|63 36:9 7|32 91:9 8|94 92:9 9|65 33:9 10|50 40:10 1|17 49:10 2|65 60:10 3|60 32:10 4|50 85:10 5|58 63:10 6|95 68:10 7|40 1:10 8|48 86:10 9|57 42:10 10</relation>
    <relation name="R55" arity="2" nbTuples="100" semantics="soft" defaultCost="infinity">17 1:1 1|2 85:1 2|49 9:1 3|75 84:1 4|79 7:1 5|5 5:1 6|72 32:1 7|56 25:1 8|23 22:1 9|72 93:1 10|9 18:2 1|55 64:2 2|54 52:2 3|72 28:2 4|66 26:2 5|78 30:2 6|30 52:2 7|1 45:2 8|2 50:2 9|68 63:2 10|97 2:3 1|13 19:3 2|37 60:3 3|7 14:3 4|62 70:3 5|89 14:3 6|8 100:3 7|17 91:3 8|79 23:3 9|28 63:3 10|65 47:4 1|73 12:4 2|73 20:4 3|93 35:4 4|65 57:4 5|73 31:4 6|55 91:4 7|60 76:4 8|94 37:4 9|15 49:4 10|82 94:5 1|54 48:5 2|15 19:5 3|82 41:5 4|69 12:5 5|58 2:5 6|47 35:5 7|38 43:5 8|63 10:5 9|29 49:5 10|100 17:6 1|75 84:6 2|29 81:6 3|78 34:6 4|26 57:6 5|88 67:6 6|14 53:6 7|66 5:6 8|72 20:6 9|35 24:6 10|88 17:7 1|51 38:7 2|34 83:7 3|31 2:7 4|73 21:7 5|76 82:7 6|48 50:7 7|81 57:7 8|7 29:7 9|75 100:7 10|78 55:8 1|48 53:8 2|24 30:8 3|57 40:8 4|71 70:8 5|7 12:8 6|18 70:8 7|75 70:8 8|2 65:8 9|31 50:8 10|43 20:9 1|6 36:9 2|26 90:9 3|30 82:9 4|61 16:9 5|88 46:9 6|98 90:9 7|4 13:9 8|36 24:9 9|91 89:9 10|55 45:10 1|6 22:10 2|40 29:10 3|26 32:10 4|42 24:10 5|28 11:10 6|18 39:10 7|9 62:10 8|36 85:10 9|40 84:10 10</relation>
    <relation name="R56" arity="2" nbTuples="100" semantics="soft" defaultCost="infinity">35 54:1 1|47 55:1 2|13 49:1 3|50 71:1 4|83 55:1 5|96 7:1 6|49 44:1 7|74 16:1 8|42 93:1 9|16 48:1 10|41 100:2 1|28 88:2 2|13 95:2 3|35 18:2 4|11 20:2 5|72 94:2 6|67 15:2 7|73 88:2 8|25 80:2 9|91 88:2 10|81 2:3 1|10 51:3 2|9 27:3 3|68 26:3 4|49 46:3 5|82 13:3 6|93 66:3 7|93 89:3 8|96 43:3 9|56 57:3 10|81 70:4 1|27 85:4 2|35 86:4 3|100 77:4 4|30 53:4 5|89 11:4 6|32 62:4 7|60 76:4 8|8 80:4 9|60 11:4 10|82 20:5 1|15 99:5 2|37 5:5 3|4 89:5 4|6 44:5 5|55 42:5 6|58 77:5 7|57 44:5 8|21 44:5 9|15 42:5 10|71 37:6 1|36 39:6 2|44 35:6 3|64 57:6 4|30 99:6 5|69 31:6 6|35 89:6 7|19 86:6 8|10 1:6 9|42 14:6 10|86 66:7 1|41 75:7 2|57 49:7 3|12 56:7 4|9 64:7 5|36 35:7 6|3 9:7 7|56 25:7 8|86 37:7 9|58 44:7 10|6 10:8 1|18 50:8 2|86 86:8 3|96 16:8 4|38 58:8 5|1 49:8 6|49 6:8 7|90 68:8 8|37 86:8 9|7 22:8 10|2 46:9 1|2 9:9 2|97 88:9 3|24 96:9 4|62 33:9 5|47 30:9 6|62 1:9 7|11 66:9 8|25 43:9 9|53 75:9 10|39 46:10 1|26 72:10 2|63 35:10 3|4 24:10 4|61 31:10 5|12 98:10 6|66 69:10 7|94 10:10 8|55 87:10 9|19 96:10 10</relation>
    <relation name="R57" arity="2" nbTuples="100" semantics="soft" defaultCost="infinity">7 94:1 1|80 56:1 2|98 90:1 3|38 61:1 4|10 57:1 5|32 98:1 6|63 71:1 7|72 12:1 8|64 74:1 9|6 50:1 10|93 47:2 1|70 61:2 2|100 73:2 3|82 95:2 4|64 3:2 5|93 60:2 6|18 90:2 7|55 29:2 8|96 9:2 9|6 77:2 10|52 83:3 1|74 100:3 2|48 69:3 3|91 34:3 4|96 91:3 5|51 94:3 6|13 18:3 7|40 96:3 8|26 58:3 9|95 74:3 10|61 17:4 1|75 8:4 2|100 94:4 3|43 79:4 4|41 23:4 5|94 22:4 6|19 51:4 7|95 31:4 8|9 26:4 9|42 46:4 10|71 25:5 1|65 9:5 2|51 71:5 3|65 14:5 4|15 17:5 5|16 82:5 6|36 29:5 7|90 71:5 8|46 19:5 9|43 27:5 10|79 64:6 1|31 96:6 2|65 4:6 3|98 56:6 4|39 20:6 5|27 33:6 6|58 28:6 7|9 34:6 8|63 33:6 9|62 92:6 10|22 87:7 1|2 67:7 2|49 15:7 3|8 30:7 4|28 80:7 5|51 87:7 6|95 94:7 7|2 42:7 8|93 70:7 9|8 62:7 10|53 97:8 1|55 19:8 2|94 47:8 3|70 13:8 4|14 3:8 5|42 36:8 6|63 32:8 7|31 12:8 8|82 11:8 9|20 93:8 10|32 76:9 1|73 89:9 2|14 97:9 3|77 27:9 4|28 48:9 5|22 88:9 6|40 56:9 7|23 45:9 8|23 13:9 9|76 28:9 10|95 51:10 1|50 71:10 2|2 42:10 3|71 76:10 4|5 15:10 5|34 90:10 6|3 2:10 7|42 32:10 8|30 91:10 9|69 39:10 10</relation>
    <relation name="R58" arity="2" nbTuples="100" semantics="soft" defaultCost="infinity">31 27:1 1|1 80:1 2|55 80:1 3|32 82:1 4|60 70:1 5|30 60:1 6|68 49:1 7|32 57:1 8|77 67:1 9|73 62:1 10|80 26:2 1|1 91:2 2|20 86:2 3|74 53:2 4|61 64:2 5|8 20:2 6|23 30:2 7|71 72:2 8|19 71:2 9|18 64:2 10|75 18:3 1|79 77:3 2|26 20:3 3|31 30:3 4|36 68:3 5|100 12:3 6|75 93:3 7|61 56:3 8|98 47:3 9|45 28:3 10|25 40:4 1|51 15:4 2|50 76:4 3|62 92:4 4|61 25:4 5|18 45:4 6|7 90:4 7|2 47:4 8|88 10:4 9|99 65:4 10|13 94:5 1|60 23:5 2|20 6:5 3|19 5:5 4|11 79:5 5|89 1:5 6|45 66:5 7|8 51:5 8|55 74:5 9|60 93:5 10|76 24:6 1|55 83:6 2|4 46:6 3|24 74:6 4|12 97:6 5|44 66:6 6|16 92:6 7|89 90:6 8|69 97:6 9|39 14:6 10|44 65:7 1|29 26:7 2|75 26:7 3|100 39:7 4|93 37:7 5|94 5:7 6|8 57:7 7|44 51:7 8|82 99:7 9|53 58:7 10|37 7:8 1|95 81:8 2|50 31:8 3|35 76:8 4|7 72:8 5|76 34:8 6|68 9:8 7|29 46:8 8|56 81:8 9|37 100:8 10|54 29:9 1|41 20:9 2|58 65:9 3|36 68:9 4|15 61:9 5|48 83:9 6|49 72:9 7|94 44:9 8|59 58:9 9|88 4:9 10|65 73:10 1|14 43:10 2|39 98:10 3|64 91:10 4|91 29:10 5|23 20:10 6|27 26:10 7|61 98:10 8|23 9:10 9|71 61:10 10</relation>
    <relation name="R59" arity="2" nbTuples="100" semantics="soft" defaultCost="infinity">48 15:1 1|6 33:1 2|71 4:1 3|14 37:1 4|96 76:1 5|20 74:1 6|67 56:1 7|49 11:1 8|22 87:1 9|30 3:1 10|51 94:2 1|86 26:2 2|77 10:2 3|55 91:2 4|51 67:2 5|72 43:2 6|31 14:2 7|76 19:2 8|79 97:2 9|1 83:2 10|13 50:3 1|54 9:3 2|7 99:3 3|80 98:3 4|44 10:3 5|65 84:3 6|3 44:3 7|32 89:3 8|52 83:3 9|47 6:3 10|30 50:4 1|49 28:4 2|85 6:4 3|98 52:4 4|43 48:4 5|42 57:4 6|86 33:4 7|66 19:4 8|43 34:4 9|39 78:4 10|69 11:5 1|3 71:5 2|62 21:5 3|26 51:5 4|14 15:5 5|91 82:5 6|92 51:5 7|39 60:5 8|90 75:5 9|70 22:5 10|92 13:6 1|57 30:6 2|56 23:6 3|100 97:6 4|17 5:6 5|35 83:6 6|95 11:6 7|50 36:6 8|67 15:6 9|96 76:6 10|98 1:7 1|7 95:7 2|52 12:7 3|67 76:7 4|95 22:7 5|33 13:7 6|5 83:7 7|14 32:7 8|94 39:7 9|14 36:7 10|6 51:8 1|27 72:8 2|80 88:8 3|87 10:8 4|92 41:8 5|64 31:8 6|89 60:8 7|36 92:8 8|66 16:8 9|30 84:8 10|57 56:9 1|87 40:9 2|27 82:9 3|75 41:9 4|2 29:9 5|51 74:9 6|90 8:9 7|29 32:9 8|96 90:9 9|94 31:9 10|65 61:10 1|98 87:10 2|33 50:10 3|22 42:10 4|14 15:10 5|10 77:10 6|4 22:10 7|30 7:10 8|11 92:10 9|62 100:10 10</relation>
    <relation name="R60" arity="2" nbTuples="100" semantics="soft" defaultCost="infinity">27 95:1 1|37 58:1 2|52 49:1 3|25 96:1 4|98 68:1 5|3 20:1 6|26 19:1 7|95 42:1 8|63 7:1 9|25 20:1 10|12 66:2 1|7 65:2 2|20 43:2 3|25 2:2 4|79 8:2 5|48 55:2 6|5 48:2 7|96 41:2 8|100 36:2 9|23 89:2 10|31 39:3 1|78 79:3 2|5 5:3 3|84 83:3 4|63 13:3 5|49 10:3 6|46 4:3 7|6 32:3 8|62 100:3 9|83 98:3 10|19 12:4 1|74 23:4 2|33 89:4 3|2 98:4 4|11 100:4 5|28 1:4 6|47 69:4 7|9 16:4 8|27 41:4 9|56 52:4 10|40 87:5 1|1 40:5 2|27 37:5 3|56 23:5 4|95 23:5 5|83 100:5 6|97 73:5 7|96 77:5 8|58 11:5 9|42 69:5 10|6 56:6 1|39 81:6 2|62 83:6 3|46 96:6 4|34 100:6 5|19 58:6 6|38 4:6 7|75 30:6 8|84 66:6 9|85 47:6 10|54 17:7 1|8 1:7 2|99 74:7 3|44 65:7 4|3 30:7 5|19 30:7 6|45 28:7 7|72 62:7 8|28 5:7 9|48 11:7 10|45 37:8 1|78 100:8 2|65 33:8 3|61 82:8 4|66 28:8 5|37 19:8 6|32 10:8 7|12 69:8 8|94 61:8 9|23 51:8 10|1 35:9 1|67 81:9 2|50 7:9 3|12 1:9 4|33 10:9 5|58 84:9 6|29 60:9 7|40 19:9 8|51 6:9 9|73 76:9 10|79 67:10 1|30 11:10 2|94 25:10 3|3 60:10 4|29 22:10 5|24 74:10 6|75 73:10 7|96 69:10 8|52 38:10 9|82 58:10 10</relation>
    <relation name="R61" arity="2" nbTuples="100" semantics="soft" defaultCost="infinity">29 16:1 1|7 89:1 2|15 11:1 3|41 78:1 4|31 7:1 5|14 9:1 6|47 28:1 7|43 40:1 8|14 78:1 9|65 56:1 10|43 85:2 1|69 44:2 2|21 46:2 3|70 26:2 4|63 22:2 5|45 83:2 6|76 93:2 7|39 6:2 8|11 85:2 9|6 61:2 10|47 92:3 1|52 45:3 2|94 76:3 3|29 74:3 4|35 98:3 5|92 26:3 6|5 45:3 7|79 53:3 8|36 47:3 9|91 43:3 10|73 51:4 1|28 48:4 2|25 96:4 3|65 89:4 4|64 67:4 5|24 4:4 6|82 27:4 7|33 97:4 8|54 43:4 9|47 70:4 10|63 83:5 1|55 10:5 2|85 17:5 3|64 18:5 4|55 8:5 5|30 59:5 6|70 61:5 7|65 82:5 8|10 27:5 9|37 68:5 10|38 93:6 1|55 46:6 2|19 56:6 3|10 34:6 4|9 93:6 5|28 28:6 6|70 60:6 7|87 36:6 8|38 8:6 9|41 44:6 10|25 84:7 1|65 79:7 2|89 20:7 3|77 51:7 4|80 19:7 5|50 76:7 6|13 42:7 7|61 4:7 8|16 94:7 9|6 9:7 10|42 23:8 1|57 75:8 2|42 96:8 3|4 51:8 4|29 19:8 5|78 13:8 6|95 53:8 7|54 20:8 8|87 33:8 9|67 49:8 10|45 48:9 1|73 93:9 2|18 45:9 3|56 81:9 4|17 42:9 5|91 18:9 6|27 78:9 7|87 79:9 8|33 11:9 9|37 89:9 10|63 72:10 1|59 3:10 2|37 47:10 3|34 75:10 4|32 72:10 5|46 23:10 6|54 68:10 7|92 25:10 8|80 28:10 9|93 88:10 10</relation>
    <relation name="R62" arity="2" nbTuples="100" semantics="soft" defaultCost="infinity">84 26:1 1|93 78:1 2|36 97:1 3|73 77:1 4|58 30:1 5|100 52:1 6|58 63:1 7|77 23:1 8|90 7:1 9|34 10:1 10|31 33:2 1|79 15:2 2|89 69:2 3|95 1:2 4|5 73:2 5|61 100:2 6|49 69:2 7|31 31:2 8|74 81:2 9|32 34:2 10|5 56:3 1|79 26:3 2|36 32:3 3|54 81:3 4|27 58:3 5|27 80:3 6|78 24:3 7|58 37:3 8|100 64:3 9|71 98:3 10|80 5:4 1|21 30:4 2|99 78:4 3|74 80:4 4|37 91:4 5|33 31:4 6|67 66:4 7|46 17:4 8|32 69:4 9|78 73:4 10|49 19:5 1|96 72:5 2|20 63:5 3|4 64:5 4|46 1:5 5|33 89:5 6|4 10:5 7|57 35:5 8|83 64:5 9|20 40:5 10|100 65:6 1|4 70:6 2|14 36:6 3|97 10:6 4|42 37:6 5|74 99:6 6|8 27:6 7|33 74:6 8|60 18:6 9|89 58:6 10|74 95:7 1|77 18:7 2|36 67:7 3|59 42:7 4|38 77:7 5|8 19:7 6|24 64:7 7|72 8:7 8|73 85:7 9|17 58:7 10|86 26:8 1|97 100:8 2|46 91:8 3|57 66:8 4|75 60:8 5|83 12:8 6|21 88:8 7|50 3:8 8|76 18:8 9|25 1:8 10|52 83:9 1|49 26:9 2|90 41:9 3|19 18:9 4|44 52:9 5|69 97:9 6|97 23:9 7|44 28:9 8|63 76:9 9|58 42:9 10|65 47:10 1|28 23:10 2|34 40:10 3|59 54:10 4|72 51:10 5|89 59:10 6|40 46:10 7|82 98:10 8|59 34:10 9|73 69:10 10</relation>
    <relation name="R63" arity="2" nbTuples="100" semantics="soft" defaultCost="infinity">36 90:1 1|10 76:1 2|40 21:1 3|4 29:1 4|18 2:1 5|74 50:1 6|25 30:1 7|39 86:1 8|25 30:1 9|93 26:1 10|41 15:2 1|84 69:2 2|56 49:2 3|62 59:2 4|59 89:2 5|16 39:2 6|31 94:2 7|25 24:2 8|50 38:2 9|20 66:2 10|40 75:3 1|78 58:3 2|39 85:3 3|24 19:3 4|44 2:3 5|79 93:3 6|26 61:3 7|11 10:3 8|17 33:3 9|64 100:3 10|88 3:4 1|20 45:4 2|70 42:4 3|98 34:4 4|99 72:4 5|81 52:4 6|76 40:4 7|3 54:4 8|9 71:4 9|37 4:4 10|77 14:5 1|52 47:5 2|76 3:5 3|53 47:5 4|66 68:5 5|16 82:5 6|57 92:5 7|12 3:5 8|70 73:5 9|95 78:5 10|86 74:6 1|42 18:6 2|59 62:6 3|88 57:6 4|91 12:6 5|46 62:6 6|75 33:6 7|65 21:6 8|45 5:6 9|98 1:6 10|49 40:7 1|59 69:7 2|44 89:7 3|52 13:7 4|53 82:7 5|84 39:7 6|55 50:7 7|66 5:7 8|2 28:7 9|46 64:7 10|80 3:8 1|35 48:8 2|3 40:8 3|8 42:8 4|24 97:8 5|99 58:8 6|26 69:8 7|28 82:8 8|78 60:8 9|54 66:8 10|17 43:9 1|69 80:9 2|31 89:9 3|89 73:9 4|15 76:9 5|61 17:9 6|95 44:9 7|28 73:9 8|14 65:9 9|66 1:9 10|93 13:10 1|50 91:10 2|95 51:10 3|60 82:10 4|52 53:10 5|14 78:10 6|21 59:10 7|56 21:10 8|92 11:10 9|15 47:10 10</relation>
    <relation name="R64" arity="2" nbTuples="100" semantics="soft" defaultCost="infinity">52 51:1 1|8 96:1 2|8 95:1 3|35 47:1 4|48 50:1 5|89 55:1 6|98 54:1 7|92 16:1 8|57 24:1 9|30 73:1 10|54 63:2 1|76 49:2 2|95 34:2 3|43 61:2 4|53 43:2 5|30 79:2 6|78 83:2 7|98 36:2 8|91 61:2 9|28 57:2 10|60 34:3 1|1 51:3 2|54 74:3 3|44 69:3 4|90 60:3 5|3 33:3 6|30 28:3 7|13 48:3 8|81 66:3 9|34 7:3 10|88 22:4 1|48 39:4 2|63 90:4 3|49 74:4 4|83 96:4 5|39 54:4 6|70 58:4 7|21 73:4 8|76 98:4 9|55 8:4 10|60 80:5 1|22 72:5 2|66 51:5 3|45 17:5 4|93 77:5 5|77 41:5 6|66 19:5 7|77 29:5 8|2 6:5 9|80 11:5 10|93 36:6 1|82 83:6 2|34 10:6 3|18 20:6 4|31 56:6 5|90 38:6 6|50 97:6 7|15 8:6 8|96 43:6 9|69 11:6 10|6 57:7 1|30 3:7 2|20 91:7 3|9 22:7 4|55 41:7 5|36 10:7 6|17 58:7 7|1 22:7 8|49 75:7 9|84 4:7 10|14 51:8 1|24 67:8 2|18 84:8 3|26 78:8 4|41 91:8 5|23 53:8 6|70 35:8 7|46 6:8 8|34 56:8 9|40 30:8 10|23 52:9 1|25 13:9 2|90 60:9 3|49 60:9 4|75 28:9 5|39 72:9 6|54 42:9 7|83 83:9 8|78 60:9 9|75 64:9 10|64 57:10 1|69 19:10 2|43 83:10 3|95 69:10 4|64 94:10 5|12 91:10 6|32 52:10 7|98 81:10 8|50 69:10 9|80 85:10 10</relation>
    <relation name="R65" arity="2" nbTuples="100" semantics="soft" defaultCost="infinity">87 39:1 1|60 57:1 2|41 61:1 3|93 55:1 4|2 15:1 5|39 51:1 6|59 91:1 7|11 43:1 8|60 29:1 9|94 85:1 10|73 74:2 1|79 87:2 2|63 38:2 3|37 68:2 4|46 74:2 5|76 14:2 6|49 12:2 7|23 56:2 8|80 50:2 9|58 60:2 10|61 41:3 1|62 6:3 2|55 82:3 3|21 58:3 4|14 17:3 5|78 1:3 6|100 3:3 7|100 80:3 8|87 44:3 9|79 9:3 10|49 81:4 1|93 32:4 2|14 43:4 3|92 20:4 4|68 27:4 5|72 37:4 6|71 9:4 7|85 86:4 8|56 26:4 9|8 47:4 10|74 67:5 1|86 33:5 2|53 3:5 3|57 80:5 4|37 23:5 5|61 38:5 6|8 95:5 7|40 69:5 8|49 5:5 9|11 90:5 10|98 70:6 1|40 65:6 2|80 54:6 3|7 67:6 4|96 16:6 5|3 33:6 6|20 83:6 7|76 4:6 8|18 14:6 9|95 34:6 10|3 46:7 1|90 35:7 2|15 32:7 3|69 92:7 4|87 61:7 5|35 36:7 6|88 33:7 7|39 63:7 8|75 91:7 9|67 99:7 10|26 70:8 1|65 82:8 2|4 70:8 3|63 3:8 4|5 14:8 5|92 41:8 6|50 35:8 7|37 91:8 8|6 45:8 9|8 26:8 10|100 97:9 1|82 39:9 2|32 84:9 3|97 20:9 4|9 62:9 5|51 86:9 6|22 67:9 7|23 42:9 8|43 84:9 9|86 75:9 10|13 76:10 1|51 92:10 2|60 15:10 3|60 1:10 4|83 83:10 5|1 4:10 6|98 81:10 7|8 83:10 8|80 69:10 9|95 44:10 10</relation>
    <relation name="R66" arity="2" nbTuples="100" semantics="soft" defaultCost="infinity">61 97:1 1|25 94:1 2|22 23:1 3|33 98:1 4|25 5:1 5|93 29:1 6|20 41:1 7|14 34:1 8|4 96:1 9|50 86:1 10|58 77:2 1|87 35:2 2|59 53:2 3|8 88:2 4|41 99:2 5|98 44:2 6|18 8:2 7|94 82:2 8|83 82:2 9|66 57:2 10|51 31:3 1|59 78:3 2|98 20:3 3|9 61:3 4|35 73:3 5|97 28:3 6|29 40:3 7|99 1:3 8|74 29:3 9|46 52:3 10|12 65:4 1|13 29:4 2|76 6:4 3|84 53:4 4|65 37:4 5|19 57:4 6|96 7:4 7|24 1:4 8|54 16:4 9|14 29:4 10|2 56:5 1|88 48:5 2|72 5:5 3|81 80:5 4|24 41:5 5|4 27:5 6|27 74:5 7|61 36:5 8|78 42:5 9|50 40:5 10|43 76:6 1|51 100:6 2|99 68:6 3|56 25:6 4|99 82:6 5|50 96:6 6|4 27:6 7|30 92:6 8|68 82:6 9|44 87:6 10|80 96:7 1|59 23:7 2|43 16:7 3|93 85:7 4|66 71:7 5|9 6:7 6|40 49:7 7|41 11:7 8|70 13:7 9|42 44:7 10|32 92:8 1|98 86:8 2|48 15:8 3|91 50:8 4|47 35:8 5|37 53:8 6|29 60:8 7|83 25:8 8|35 48:8 9|8 52:8 10|64 48:9 1|98 80:9 2|87 62:9 3|81 21:9 4|34 4:9 5|98 50:9 6|63 40:9 7|45 80:9 8|51 3:9 9|73 1:9 10|62 93:10 1|43 13:10 2|23 70:10 3|76 47:10 4|29 11:10 5|18 75:10 6|83 40:10 7|59 10:10 8|5 2:10 9|78 78:10 10</relation>
    <relation name="R67" arity="2" nbTuples="100" semantics="soft" defaultCost="infinity">89 86:1 1|16 98:1 2|49 73:1 3|43 30:1 4|52 55:1 5|5 83:1 6|82 85:1 7|6 34:1 8|55 69:1 9|9 7:1 10|55 66:2 1|18 81:2 2|56 72:2 3|41 44:2 4|20 75:2 5|98 78:2 6|97 38:2 7|19 91:2 8|60 34:2 9|11 98:2 10|63 71:3 1|69 79:3 2|20 89:3 3|78 57:3 4|57 64:3 5|8 22:3 6|24 61:3 7|2 37:3 8|88 90:3 9|39 33:3 10|92 80:4 1|23 25:4 2|93 44:4 3|58 92:4 4|74 43:4 5|45 26:4 6|32 67:4 7|37 43:4 8|74 22:4 9|92 69:4 10|27 15:5 1|49 36:5 2|31 13:5 3|82 27:5 4|44 54:5 5|50 66:5 6|75 2:5 7|38 14:5 8|27 90:5 9|21 65:5 10|86 96:6 1|65 19:6 2|41 75:6 3|49 38:6 4|2 43:6 5|61 100:6 6|81 41:6 7|93 69:6 8|83 27:6 9|48 58:6 10|51 53:7 1|54 24:7 2|7 32:7 3|40 41:7 4|21 89:7 5|74 28:7 6|54 92:7 7|78 65:7 8|20 78:7 9|5 5:7 10|21 85:8 1|3 46:8 2|23 59:8 3|28 89:8 4|55 34:8 5|50 83:8 6|31 49:8 7|24 57:8 8|12 11:8 9|79 35:8 10|62 27:9 1|26 49:9 2|63 82:9 3|74 71:9 4|96 58:9 5|85 58:9 6|23 16:9 7|87 9:9 8|48 42:9 9|54 13:9 10|66 50:10 1|98 57:10 2|57 43:10 3|60 96:10 4|39 2:10 5|13 18:10 6|11 36:10 7|15 53:10 8|16 47:10 9|42 33:10 10</relation>
    <relation name="R68" arity="2" nbTuples="100" semantics="soft" defaultCost="infinity">59 82:1 1|95 1:1 2|29 15:1 3|10 76:1 4|70 6:1 5|79 34:1 6|80 69:1 7|94 12:1 8|35 64:1 9|43 78:1 10|22 79:2 1|99 87:2 2|44 92:2 3|28 58:2 4|48 97:2 5|11 21:2 6|58 96:2 7|38 68:2 8|55 84:2 9|90 10:2 10|65 19:3 1|50 63:3 2|40 74:3 3|86 61:3 4|10 87:3 5|22 4:3 6|60 55:3 7|100 27:3 8|11 38:3 9|33 40:3 10|71 98:4 1|19 98:4 2|15 65:4 3|9 98:4 4|13 80:4 5|96 71:4 6|53 35:4 7|100 11:4 8|16 78:4 9|51 24:4 10|95 76:5 1|17 21:5 2|31 19:5 3|26 39:5 4|25 32:5 5|49 19:5 6|33 22:5 7|6 54:5 8|76 18:5 9|16 20:5 10|31 68:6 1|91 66:6 2|95 57:6 3|30 83:6 4|84 82:6 5|95 83:6 6|31 50:6 7|59 22:6 8|26 9:6 9|89 100:6 10|74 17:7 1|32 68:7 2|16 25:7 3|27 80:7 4|73 35:7 5|25 77:7 6|99 8:7 7|9 18:7 8|17 22:7 9|6 7:7 10|34 69:8 1|84 55:8 2|68 71:8 3|42 86:8 4|4 8:8 5|94 52:8 6|62 24:8 7|90 53:8 8|46 45:8 9|100 48:8 10|22 43:9 1|28 68:9 2|45 60:9 3|53 61:9 4|63 8:9 5|86 79:9 6|91 16:9 7|3 99:9 8|69 65:9 9|7 22:9 10|84 59:10 1|47 4:10 2|66 91:10 3|23 96:10 4|38 29:10 5|68 35:10 6|41 50:10 7|43 13:10 8|29 14:10 9|17 64:10 10</relation>
    <relation name="R69" arity="2" nbTuples="100" semantics="soft" defaultCost="infinity">68 74:1 1|78 38:1 2|74 28:1 3|30 42:1 4|41 62:1 5|51 59:1 6|47 16:1 7|93 69:1 8|28 9:1 9|86 55:1 10|58 86:2 1|98 55:2 2|93 99:2 3|31 49:2 4|63 51:2 5|37 72:2 6|58 15:2 7|6 69:2 8|71 10:2 9|44 29:2 10|96 61:3 1|63 49:3 2|75 7:3 3|76 21:3 4|66 1:3 5|77 44:3 6|18 60:3 7|89 31:3 8|56 45:3 9|42 48:3 10|62 23:4 1|62 86:4 2|78 52:4 3|22 22:4 4|42 45:4 5|55 6:4 6|26 25:4 7|73 93:4 8|8 34:4 9|24 82:4 10|11 14:5 1|55 65:5 2|85 31:5 3|23 78:5 4|16 60:5 5|88 58:5 6|15 60:5 7|52 50:5 8|36 40:5 9|26 67:5 10|52 18:6 1|56 15:6 2|15 92:6 3|45 3:6 4|32 90:6 5|64 26:6 6|72 43:6 7|75 72:6 8|31 42:6 9|27 25:6 10|86 62:7 1|35 73:7 2|80 5:7 3|7 77:7 4|86 3:7 5|21 62:7 6|18 43:7 7|7 27:7 8|67 22:7 9|77 80:7 10|85 3:8 1|52 17:8 2|20 81:8 3|56 54:8 4|90 51:8 5|68 49:8 6|49 68:8 7|23 27:8 8|8 64:8 9|9 95:8 10|22 94:9 1|86 58:9 2|89 39:9 3|36 94:9 4|63 61:9 5|40 18:9 6|91 8:9 7|40 65:9 8|4 90:9 9|66 53:9 10|53 4:10 1|68 43:10 2|31 75:10 3|16 8:10 4|88 99:10 5|99 18:10 6|5 84:10 7|83 21:10 8|54 7:10 9|71 23:10 10</relation>
    <relation name="R70" arity="2" nbTuples="100" semantics="soft" defaultCost="infinity">43 32:1 1|33 36:1 2|23 40:1 3|59 11:1 4|85 100:1 5|39 96:1 6|85 38:1 7|49 7:1 8|88 63:1 9|68 4:1 10|23 23:2 1|74 41:2 2|15 67:2 3|79 79:2 4|62 50:2 5|94 83:2 6|12 53:2 7|63 34:2 8|86 54:2 9|28 33:2 10|3 28:3 1|15 58:3 2|62 7:3 3|98 58:3 4|31 22:3 5|19 73:3 6|22 42:3 7|13 62:3 8|22 97:3 9|1 1:3 10|82 9:4 1|19 28:4 2|71 78:4 3|60 74:4 4|24 68:4 5|96 86:4 6|61 31:4 7|1 50:4 8|39 31:4 9|59 77:4 10|65 11:5 1|19 30:5 2|23 7:5 3|21 27:5 4|90 50:5 5|9 92:5 6|80 29:5 7|1 52:5 8|73 62:5 9|3 82:5 10|59 37:6 1|96 52:6 2|40 75:6 3|62 30:6 4|41 73:6 5|55 66:6 6|62 31:6 7|69 73:6 8|43 99:6 9|9 4:6 10|100 9:7 1|1 22:7 2|17 42:7 3|63 68:7 4|7 55:7 5|82 85:7 6|45 43:7 7|38 33:7 8|34 35:7 9|35 37:7 10|76 40:8 1|22 47:8 2|54 33:8 3|92 18:8 4|49 31:8 5|87 77:8 6|1 70:8 7|40 69:8 8|85 86:8 9|51 6:8 10|1 17:9 1|81 58:9 2|58 17:9 3|13 50:9 4|14 17:9 5|68 60:9 6|81 11:9 7|84 68:9 8|47 47:9 9|33 74:9 10|52 87:10 1|88 68:10 2|85 84:10 3|100 99:10 4|54 41:10 5|13 45:10 6|54 59:10 7|82 14:10 8|1 82:10 9|36 86:10 10</relation>
    <relation name="R71" arity="2" nbTuples="100" semantics="soft" defaultCost="infinity">18 4:1 1|86 18:1 2|81 82:1 3|42 48:1 4|73 32:1 5|73 31:1 6|32 74:1 7|20 82:1 8|87 12:1 9|50 63:1 10|55 91:2 1|6 60:2 2|94 11:2 3|2 1:2 4|43 26:2 5|1 38:2 6|59 32:2 7|76 73:2 8|85 49:2 9|91 42:2 10|52 62:3 1|78 80:3 2|84 8:3 3|37 79:3 4|8 13:3 5|52 21:3 6|80 16:3 7|23 7:3 8|59 13:3 9|50 40:3 10|74 93:4 1|70 4:4 2|66 84:4 3|5 70:4 4|100 2:4 5|62 29:4 6|90 23:4 7|69 58:4 8|89 15:4 9|39 72:4 10|69 53:5 1|87 92:5 2|9 1:5 3|52 19:5 4|100 32:5 5|8 75:5 6|90 4:5 7|86 90:5 8|44 18:5 9|57 97:5 10|72 56:6 1|91 29:6 2|95 45:6 3|18 12:6 4|14 73:6 5|93 45:6 6|84 40:6 7|9 28:6 8|68 80:6 9|51 35:6 10|20 99:7 1|42 55:7 2|7 1:7 3|4 44:7 4|66 10:7 5|99 70:7 6|49 3:7 7|12 39:7 8|22 57:7 9|67 95:7 10|30 57:8 1|83 100:8 2|60 85:8 3|19 14:8 4|4 91:8 5|55 54:8 6|20 85:8 7|32 42:8 8|90 18:8 9|55 16:8 10|80 26:9 1|68 47:9 2|77 79:9 3|69 4:9 4|44 64:9 5|73 85:9 6|61 32:9 7|85 30:9 8|22 88:9 9|69 91:9 10|89 74:10 1|7 12:10 2|89 82:10 3|31 39:10 4|17 76:10 5|35 42:10 6|49 25:10 7|86 65:10 8|11 76:10 9|65 1:10 10</relation>
    <relation name="R72" arity="2" nbTuples="100" semantics="soft" defaultCost="infinity">41 53:1 1|82 24:1 2|57 55:1 3|64 14:1 4|63 46:1 5|87 6:1 6|47 76:1 7|10 83:1 8|7 27:1 9|48 45:1 10|57 99:2 1|8 49:2 2|17 79:2 3|2 1:2 4|58 61:2 5|24 59:2 6|24 21:2 7|19 90:2 8|90 4:2 9|96 38:2 10|21 91:3 1|31 87:3 2|8 98:3 3|8 8:3 4|75 40:3 5|57 38:3 6|89 64:3 7|50 93:3 8|90 19:3 9|50 58:3 10|43 29:4 1|89 94:4 2|76 26:4 3|13 87:4 4|75 45:4 5|21 42:4 6|77 48:4 7|61 41:4 8|89 47:4 9|94 48:4 10|74 91:5 1|27 81:5 2|27 64:5 3|7 15:5 4|54 10:5 5|43 79:5 6|96 78:5 7|32 78:5 8|20 74:5 9|40 66:5 10|17 2:6 1|12 89:6 2|80 22:6 3|47 80:6 4|91 37:6 5|33 57:6 6|45 92:6 7|85 47:6 8|86 11:6 9|80 25:6 10|11 47:7 1|88 81:7 2|75 10:7 3|2 28:7 4|15 13:7 5|95 67:7 6|86 73:7 7|75 64:7 8|99 5:7 9|90 69:7 10|35 93:8 1|24 92:8 2|94 15:8 3|92 83:8 4|63 47:8 5|36 13:8 6|39 82:8 7|20 20:8 8|100 60:8 9|90 18:8 10|76 71:9 1|86 84:9 2|10 60:9 3|74 94:9 4|96 16:9 5|77 99:9 6|8 93:9 7|73 32:9 8|28 28:9 9|56 84:9 10|49 95:10 1|47 80:10 2|84 66:10 3|72 74:10 4|20 41:10 5|22 24:10 6|12 3:10 7|53 64:10 8|98 23:10 9|77 94:10 10</relation>
    <relation name="R73" arity="2" nbTuples="100" semantics="soft" defaultCost="infinity">27 58:1 1|57 91:1 2|45 32:1 3|5 38:1 4|6 69:1 5|65 100:1 6|60 26:1 7|48 98:1 8|70 24:1 9|58 60:1 10|8 24:2 1|75 84:2 2|3 74:2 3|18 21:2 4|90 66:2 5|34 38:2 6|69 4:2 7|41 14:2 8|33 8:2 9|86 25:2 10|22 32:3 1|41 67:3 2|100 52:3 3|24 92:3 4|36 54:3 5|93 66:3 6|70 40:3 7|21 91:3 8|86 62:3 9|52 78:3 10|26 43:4 1|68 57:4 2|64 8:4 3|31 41:4 4|35 38:4 5|84 68:4 6|13 87:4 7|26 66:4 8|43 51:4 9|21 51:4 10|1 50:5 1|29 14:5 2|93 1:5 3|95 8:5 4|79 87:5 5|71 39:5 6|42 88:5 7|7 56:5 8|4 39:5 9|71 17:5 10|50 95:6 1|48 26:6 2|90 17:6 3|90 98:6 4|45 5:6 5|83 62:6 6|49 47:6 7|21 49:6 8|3 56:6 9|82 6:6 10|25 66:7 1|56 80:7 2|95 75:7 3|27 66:7 4|20 42:7 5|23 62:7 6|84 70:7 7|8 99:7 8|93 90:7 9|63 91:7 10|76 74:8 1|12 66:8 2|45 95:8 3|12 48:8 4|64 63:8 5|42 31:8 6|56 88:8 7|100 66:8 8|9 99:8 9|25 10:8 10|17 24:9 1|67 96:9 2|58 65:9 3|10 100:9 4|71 47:9 5|92 33:9 6|81 89:9 7|54 42:9 8|67 60:9 9|54 59:9 10|85 92:10 1|46 91:10 2|91 25:10 3|75 96:10 4|45 83:10 5|23 2:10 6|17 62:10 7|32 85:10 8|33 100:10 9|68 63:10 10</relation>
    <relation name="R74" arity="2" nbTuples="100" semantics="soft" defaultCost="infinity">92 18:1 1|27 26:1 2|62 74:1 3|9 20:1 4|76 40:1 5|41 61:1 6|70 51:1 7|47 74:1 8|56 54:1 9|33 71:1 10|1 10:2 1|87 67:2 2|36 39:2 3|46 18:2 4|68 57:2 5|47 66:2 6|75 68:2 7|23 67:2 8|92 86:2 9|70 7:2 10|96 20:3 1|75 52:3 2|74 35:3 3|70 88:3 4|22 15:3 5|22 83:3 6|32 81:3 7|76 90:3 8|88 8:3 9|8 6:3 10|91 40:4 1|62 85:4 2|39 57:4 3|82 52:4 4|45 88:4 5|82 56:4 6|33 40:4 7|58 62:4 8|3 5:4 9|30 23:4 10|82 88:5 1|31 41:5 2|97 95:5 3|16 82:5 4|4 72:5 5|99 4:5 6|11 64:5 7|15 74:5 8|93 36:5 9|100 10:5 10|58 45:6 1|28 38:6 2|9 93:6 3|1 85:6 4|22 85:6 5|76 43:6 6|35 100:6 7|64 7:6 8|31 59:6 9|100 80:6 10|86 95:7 1|98 64:7 2|38 71:7 3|42 61:7 4|38 64:7 5|61 53:7 6|15 39:7 7|40 60:7 8|23 51:7 9|68 49:7 10|1 90:8 1|56 2:8 2|15 51:8 3|33 65:8 4|45 19:8 5|9 69:8 6|81 43:8 7|43 7:8 8|41 64:8 9|99 82:8 10|97 46:9 1|37 63:9 2|57 16:9 3|36 95:9 4|45 9:9 5|37 92:9 6|78 79:9 7|9 80:9 8|28 67:9 9|78 19:9 10|42 16:10 1|64 23:10 2|82 35:10 3|1 23:10 4|26 72:10 5|66 32:10 6|77 2:10 7|21 93:10 8|14 59:10 9|81 40:10 10</relation>
    <relation name="R75" arity="2" nbTuples="100" semantics="soft" defaultCost="infinity">23 60:1 1|91 86:1 2|51 27:1 3|86 54:1 4|23 86:1 5|14 5:1 6|69 70:1 7|94 83:1 8|51 37:1 9|74 94:1 10|36 42:2 1|73 40:2 2|44 58:2 3|92 99:2 4|66 77:2 5|72 1:2 6|21 94:2 7|32 62:2 8|93 26:2 9|87 82:2 10|85 51:3 1|100 38:3 2|88 84:3 3|41 49:3 4|72 65:3 5|21 44:3 6|84 47:3 7|59 72:3 8|32 61:3 9|90 96:3 10|31 26:4 1|49 1:4 2|84 15:4 3|18 82:4 4|93 16:4 5|31 21:4 6|57 49:4 7|36 78:4 8|71 80:4 9|78 100:4 10|22 27:5 1|17 17:5 2|2 27:5 3|47 60:5 4|77 25:5 5|28 39:5 6|66 59:5 7|31 15:5 8|24 96:5 9|30 18:5 10|22 29:6 1|52 65:6 2|80 61:6 3|82 26:6 4|25 56:6 5|62 45:6 6|77 78:6 7|22 68:6 8|22 53:6 9|56 54:6 10|67 91:7 1|25 26:7 2|13 86:7 3|81 27:7 4|34 48:7 5|59 68:7 6|22 70:7 7|7 14:7 8|62 38:7 9|3 36:7 10|34 62:8 1|4 90:8 2|30 8:8 3|87 98:8 4|77 13:8 5|22 100:8 6|30 24:8 7|61 31:8 8|45 77:8 9|84 14:8 10|24 15:9 1|22 94:9 2|24 15:9 3|28 60:9 4|75 12:9 5|42 65:9 6|39 17:9 7|71 35:9 8|47 51:9 9|78 92:9 10|30 27:10 1|62 38:10 2|37 27:10 3|63 61:10 4|64 79:10 5|66 56:10 6|83 5:10 7|99 78:10 8|90 40:10 9|84 2:10 10</relation>
    <relation name="R76" arity="2" nbTuples="100" semantics="soft" defaultCost="infinity">72 17:1 1|12 38:1 2|25 31:1 3|4 99:1 4|40 20:1 5|32 3:1 6|31 88:1 7|46 39:1 8|34 83:1 9|12 31:1 10|100 59:2 1|25 68:2 2|69 29:2 3|1 15:2 4|73 66:2 5|73 89:2 6|30 51:2 7|19 40:2 8|51 70:2 9|74 58:2 10|67 69:3 1|28 47:3 2|87 19:3 3|4 45:3 4|95 20:3 5|76 75:3 6|51 76:3 7|94 61:3 8|22 79:3 9|53 22:3 10|13 43:4 1|42 81:4 2|21 47:4 3|7 34:4 4|95 34:4 5|49 26:4 6|55 77:4 7|94 24:4 8|74 67:4 9|61 57:4 10|12 6:5 1|67 74:5 2|41 72:5 3|29 22:5 4|96 23:5 5|15 75:5 6|52 43:5 7|28 44:5 8|2 85:5 9|27 9:5 10|24 65:6 1|97 44:6 2|54 58:6 3|30 76:6 4|59 13:6 5|83 32:6 6|91 62:6 7|23 12:6 8|4 98:6 9|14 26:6 10|29 31:7 1|15 70:7 2|71 91:7 3|25 59:7 4|40 14:7 5|33 41:7 6|90 80:7 7|6 2:7 8|11 98:7 9|60 53:7 10|56 14:8 1|63 13:8 2|91 6:8 3|20 59:8 4|94 50:8 5|4 68:8 6|27 18:8 7|19 11:8 8|62 15:8 9|76 66:8 10|49 11:9 1|5 91:9 2|58 26:9 3|35 91:9 4|68 12:9 5|12 15:9 6|5 62:9 7|25 78:9 8|77 17:9 9|2 70:9 10|20 48:10 1|81 24:10 2|74 21:10 3|15 24:10 4|12 19:10 5|91 28:10 6|63 57:10 7|89 20:10 8|47 66:10 9|87 66:10 10</relation>
    <relation name="R77" arity="2" nbTuples="100" semantics="soft" defaultCost="infinity">89 32:1 1|13 60:1 2|71 75:1 3|52 21:1 4|100 29:1 5|37 24:1 6|4 24:1 7|43 30:1 8|75 96:1 9|31 88:1 10|24 89:2 1|89 21:2 2|31 42:2 3|72 35:2 4|2 82:2 5|8 49:2 6|8 17:2 7|25 67:2 8|78 10:2 9|40 54:2 10|9 47:3 1|4 73:3 2|68 42:3 3|14 96:3 4|16 39:3 5|69 3:3 6|55 13:3 7|67 48:3 8|31 95:3 9|78 55:3 10|97 8:4 1|8 45:4 2|9 89:4 3|87 76:4 4|57 2:4 5|83 32:4 6|75 86:4 7|99 25:4 8|39 47:4 9|78 37:4 10|50 34:5 1|78 72:5 2|81 37:5 3|88 79:5 4|18 36:5 5|83 5:5 6|51 90:5 7|13 93:5 8|19 87:5 9|99 83:5 10|30 26:6 1|70 8:6 2|53 41:6 3|68 51:6 4|90 31:6 5|45 31:6 6|12 27:6 7|34 15:6 8|92 38:6 9|3 19:6 10|91 57:7 1|65 33:7 2|76 65:7 3|35 32:7 4|40 64:7 5|20 66:7 6|7 85:7 7|22 8:7 8|60 76:7 9|64 13:7 10|92 27:8 1|32 4:8 2|57 24:8 3|60 8:8 4|2 25:8 5|91 94:8 6|88 24:8 7|75 55:8 8|51 69:8 9|76 2:8 10|94 85:9 1|94 37:9 2|17 27:9 3|43 36:9 4|85 43:9 5|32 22:9 6|5 32:9 7|78 40:9 8|19 13:9 9|61 39:9 10|94 65:10 1|24 66:10 2|4 8:10 3|27 19:10 4|18 69:10 5|43 62:10 6|100 70:10 7|6 11:10 8|63 77:10 9|99 1:10 10</relation>
    <relation name="R78" arity="2" nbTuples="100" semantics="soft" defaultCost="infinity">14 20:1 1|14 15:1 2|83 50:1 3|75 10:1 4|2 11:1 5|93 1:1 6|84 38:1 7|65 78:1 8|35 37:1 9|26 5:1 10|3 23:2 1|7 38:2 2|77 52:2 3|54 9:2 4|96 9:2 5|27 67:2 6|94 81:2 7|84 64:2 8|12 60:2 9|34 36:2 10|93 37:3 1|47 100:3 2|12 4:3 3|81 11:3 4|46 79:3 5|7 35:3 6|65 55:3 7|67 94:3 8|62 63:3 9|51 82:3 10|23 24:4 1|60 34:4 2|9 85:4 3|9 6:4 4|66 12:4 5|71 73:4 6|96 12:4 7|67 94:4 8|57 12:4 9|87 83:4 10|67 38:5 1|9 24:5 2|66 72:5 3|53 25:5 4|67 41:5 5|57 59:5 6|33 74:5 7|85 38:5 8|88 94:5 9|23 98:5 10|94 48:6 1|14 15:6 2|98 77:6 3|88 52:6 4|80 24:6 5|10 55:6 6|10 94:6 7|67 41:6 8|68 88:6 9|52 85:6 10|52 70:7 1|23 23:7 2|49 93:7 3|21 78:7 4|38 14:7 5|43 96:7 6|28 44:7 7|41 32:7 8|55 48:7 9|100 43:7 10|86 62:8 1|86 78:8 2|13 46:8 3|38 5:8 4|57 82:8 5|50 25:8 6|21 37:8 7|73 7:8 8|6 61:8 9|25 70:8 10|96 60:9 1|100 63:9 2|19 82:9 3|42 28:9 4|5 81:9 5|36 49:9 6|19 88:9 7|77 53:9 8|11 99:9 9|40 7:9 10|88 87:10 1|12 71:10 2|56 19:10 3|5 23:10 4|60 97:10 5|21 26:10 6|15 52:10 7|96 100:10 8|95 43:10 9|5 23:10 10</relation>
    <relation name="R79" arity="2" nbTuples="100" semantics="soft" defaultCost="infinity">6 74:1 1|88 98:1 2|74 5:1 3|8 26:1 4|25 64:1 5|29 45:1 6|59 88:1 7|76 16:1 8|57 91:1 9|15 9:1 10|7 69:2 1|54 51:2 2|68 25:2 3|85 97:2 4|46 27:2 5|25 65:2 6|98 90:2 7|46 30:2 8|40 79:2 9|39 97:2 10|88 89:3 1|86 99:3 2|4 60:3 3|79 44:3 4|24 66:3 5|51 2:3 6|43 30:3 7|72 77:3 8|80 77:3 9|85 20:3 10|33 98:4 1|44 59:4 2|89 3:4 3|61 81:4 4|65 95:4 5|58 64:4 6|81 12:4 7|48 20:4 8|21 25:4 9|5 73:4 10|54 47:5 1|90 40:5 2|42 87:5 3|30 9:5 4|83 31:5 5|8 11:5 6|24 54:5 7|5 30:5 8|72 73:5 9|35 94:5 10|47 28:6 1|93 87:6 2|8 38:6 3|43 50:6 4|12 29:6 5|58 30:6 6|69 22:6 7|37 82:6 8|55 87:6 9|19 10:6 10|100 28:7 1|19 23:7 2|52 20:7 3|47 5:7 4|59 39:7 5|34 61:7 6|49 46:7 7|60 78:7 8|86 48:7 9|67 66:7 10|62 57:8 1|61 45:8 2|61 68:8 3|56 64:8 4|41 27:8 5|20 95:8 6|49 43:8 7|19 73:8 8|100 69:8 9|9 21:8 10|45 49:9 1|29 77:9 2|39 39:9 3|28 16:9 4|68 24:9 5|78 44:9 6|29 57:9 7|79 69:9 8|74 85:9 9|16 68:9 10|22 98:10 1|86 66:10 2|75 28:10 3|53 20:10 4|10 66:10 5|70 60:10 6|93 1:10 7|60 36:10 8|61 63:10 9|11 86:10 10</relation>
    <relation name="R80" arity="2" nbTuples="100" semantics="soft" defaultCost="infinity">81 3:1 1|16 56:1 2|73 3:1 3|69 29:1 4|97 64:1 5|73 22:1 6|56 44:1 7|46 58:1 8|7 78:1 9|40 78:1 10|19 40:2 1|6 5:2 2|51 18:2 3|23 34:2 4|16 24:2 5|83 45:2 6|99 60:2 7|47 87:2 8|97 75:2 9|51 89:2 10|93 64:3 1|68 27:3 2|46 54:3 3|35 21:3 4|39 20:3 5|38 41:3 6|16 75:3 7|83 30:3 8|86 50:3 9|86 10:3 10|88 70:4 1|27 12:4 2|38 5:4 3|36 79:4 4|23 67:4 5|9 55:4 6|51 25:4 7|55 3:4 8|65 71:4 9|45 22:4 10|35 34:5 1|17 37:5 2|28 30:5 3|58 100:5 4|50 90:5 5|28 11:5 6|79 25:5 7|95 81:5 8|69 21:5 9|41 94:5 10|87 17:6 1|13 88:6 2|56 7:6 3|54 65:6 4|9 35:6 5|13 69:6 6|63 89:6 7|76 14:6 8|30 87:6 9|26 11:6 10|64 24:7 1|2 71:7 2|73 34:7 3|4 64:7 4|70 9:7 5|33 16:7 6|59 66:7 7|69 59:7 8|93 44:7 9|26 22:7 10|77 43:8 1|17 68:8 2|48 16:8 3|72 43:8 4|78 17:8 5|73 49:8 6|31 8:8 7|27 29:8 8|33 45:8 9|53 54:8 10|87 72:9 1|42 60:9 2|97 40:9 3|92 11:9 4|69 34:9 5|73 4:9 6|72 38:9 7|12 97:9 8|58 94:9 9|76 47:9 10|71 77:10 1|64 67:10 2|76 59:10 3|99 66:10 4|13 1:10 5|65 16:10 6|32 21:10 7|28 22:10 8|11 56:10 9|1 64:10 10</relation>
    <relation name="R81" arity="2" nbTuples="100" semantics="soft" defaultCost="infinity">68 46:1 1|70 5:1 2|32 26:1 3|80 10:1 4|6 67:1 5|60 59:1 6|31 28:1 7|58 3:1 8|9 84:1 9|30 61:1 10|96 75:2 1|55 100:2 2|2 98:2 3|75 41:2 4|64 55:2 5|49 28:2 6|20 59:2 7|10 63:2 8|81 7:2 9|15 64:2 10|82 91:3 1|2 1:3 2|17 82:3 3|38 4:3 4|8 22:3 5|17 85:3 6|66 16:3 7|20 83:3 8|22 34:3 9|15 99:3 10|94 61:4 1|67 55:4 2|6 18:4 3|87 58:4 4|8 46:4 5|24 72:4 6|12 94:4 7|20 91:4 8|57 67:4 9|75 94:4 10|37 21:5 1|24 7:5 2|93 24:5 3|58 33:5 4|13 27:5 5|66 32:5 6|59 58:5 7|40 10:5 8|81 23:5 9|92 35:5 10|70 57:6 1|57 80:6 2|37 69:6 3|28 71:6 4|8 28:6 5|16 51:6 6|78 34:6 7|1 34:6 8|53 56:6 9|10 99:6 10|87 48:7 1|11 79:7 2|11 4:7 3|1 63:7 4|23 36:7 5|44 53:7 6|20 18:7 7|62 69:7 8|19 94:7 9|25 67:7 10|42 40:8 1|90 19:8 2|100 42:8 3|24 74:8 4|66 44:8 5|29 26:8 6|66 66:8 7|87 45:8 8|92 55:8 9|62 12:8 10|11 19:9 1|40 62:9 2|62 8:9 3|69 84:9 4|76 70:9 5|93 64:9 6|51 59:9 7|51 39:9 8|42 4:9 9|56 18:9 10|63 56:10 1|69 96:10 2|24 4:10 3|10 99:10 4|58 31:10 5|55 34:10 6|23 92:10 7|30 100:10 8|26 72:10 9|86 83:10 10</relation>
    <relation name="R82" arity="2" nbTuples="100" semantics="soft" defaultCost="infinity">32 88:1 1|40 17:1 2|89 86:1 3|30 11:1 4|26 23:1 5|35 56:1 6|75 62:1 7|4 90:1 8|59 21:1 9|16 87:1 10|21 90:2 1|11 48:2 2|60 21:2 3|23 19:2 4|75 7:2 5|39 19:2 6|6 22:2 7|52 76:2 8|22 65:2 9|30 75:2 10|98 52:3 1|94 13:3 2|52 40:3 3|71 83:3 4|85 9:3 5|35 79:3 6|25 41:3 7|56 16:3 8|1 26:3 9|7 30:3 10|29 80:4 1|18 40:4 2|11 45:4 3|75 47:4 4|22 2:4 5|31 23:4 6|85 13:4 7|94 10:4 8|1 2:4 9|35 52:4 10|49 30:5 1|85 37:5 2|45 74:5 3|34 66:5 4|72 15:5 5|10 86:5 6|23 61:5 7|62 16:5 8|90 68:5 9|29 69:5 10|69 10:6 1|30 27:6 2|88 42:6 3|93 50:6 4|51 44:6 5|86 23:6 6|79 64:6 7|93 4:6 8|2 16:6 9|57 33:6 10|49 48:7 1|65 71:7 2|82 89:7 3|62 92:7 4|71 10:7 5|34 22:7 6|90 76:7 7|98 3:7 8|91 69:7 9|32 32:7 10|48 22:8 1|49 30:8 2|48 91:8 3|39 27:8 4|16 14:8 5|80 34:8 6|85 21:8 7|24 31:8 8|22 62:8 9|92 66:8 10|50 88:9 1|72 54:9 2|15 59:9 3|69 93:9 4|1 6:9 5|49 88:9 6|66 51:9 7|33 11:9 8|74 95:9 9|28 97:9 10|76 44:10 1|93 62:10 2|57 73:10 3|74 23:10 4|86 46:10 5|62 92:10 6|92 33:10 7|70 41:10 8|66 9:10 9|51 74:10 10</relation>
    <relation name="R83" arity="2" nbTuples="100" semantics="soft" defaultCost="infinity">9 81:1 1|21 41:1 2|49 34:1 3|95 15:1 4|32 89:1 5|84 18:1 6|38 41:1 7|55 10:1 8|41 26:1 9|96 86:1 10|89 16:2 1|98 3:2 2|71 34:2 3|5 64:2 4|63 10:2 5|60 90:2 6|78 74:2 7|26 97:2 8|80 11:2 9|32 52:2 10|3 76:3 1|71 100:3 2|43 54:3 3|31 15:3 4|14 43:3 5|37 42:3 6|1 23:3 7|49 71:3 8|17 99:3 9|41 16:3 10|56 50:4 1|84 12:4 2|56 100:4 3|32 52:4 4|66 36:4 5|1 48:4 6|41 23:4 7|40 78:4 8|70 34:4 9|75 28:4 10|80 12:5 1|15 24:5 2|48 74:5 3|14 79:5 4|5 54:5 5|81 34:5 6|94 17:5 7|65 22:5 8|13 1:5 9|13 33:5 10|60 77:6 1|59 41:6 2|66 65:6 3|97 52:6 4|4 37:6 5|24 12:6 6|16 59:6 7|44 17:6 8|41 52:6 9|98 23:6 10|55 53:7 1|58 51:7 2|98 17:7 3|15 21:7 4|3 69:7 5|85 57:7 6|95 40:7 7|28 94:7 8|84 36:7 9|100 60:7 10|32 56:8 1|21 66:8 2|52 81:8 3|85 40:8 4|31 53:8 5|93 43:8 6|70 23:8 7|35 80:8 8|78 21:8 9|47 63:8 10|55 96:9 1|75 18:9 2|58 26:9 3|95 38:9 4|31 23:9 5|77 67:9 6|69 80:9 7|65 65:9 8|66 7:9 9|25 41:9 10|84 48:10 1|80 73:10 2|87 29:10 3|43 18:10 4|65 31:10 5|39 15:10 6|81 46:10 7|3 100:10 8|70 100:10 9|20 29:10 10</relation>
    <relation name="R84" arity="2" nbTuples="100" semantics="soft" defaultCost="infinity">40 43:1 1|75 83:1 2|2 74:1 3|86 36:1 4|14 86:1 5|76 26:1 6|85 73:1 7|62 19:1 8|60 68:1 9|37 76:1 10|70 78:2 1|21 37:2 2|15 52:2 3|5 14:2 4|13 96:2 5|85 49:2 6|39 48:2 7|29 10:2 8|64 89:2 9|40 52:2 10|77 90:3 1|2 1:3 2|69 40:3 3|17 63:3 4|66 80:3 5|79 36:3 6|71 40:3 7|83 94:3 8|80 38:3 9|65 59:3 10|63 39:4 1|59 10:4 2|64 57:4 3|55 6:4 4|29 92:4 5|35 53:4 6|36 57:4 7|75 52:4 8|71 78:4 9|75 86:4 10|40 97:5 1|46 32:5 2|18 87:5 3|12 90:5 4|67 69:5 5|82 8:5 6|57 2:5 7|87 2:5 8|8 4:5 9|74 80:5 10|32 24:6 1|80 94:6 2|76 49:6 3|44 44:6 4|4 96:6 5|30 27:6 6|24 4:6 7|64 52:6 8|72 50:6 9|57 25:6 10|57 24:7 1|59 21:7 2|89 77:7 3|16 55:7 4|87 21:7 5|55 8:7 6|24 80:7 7|56 16:7 8|4 33:7 9|44 43:7 10|68 69:8 1|62 54:8 2|56 31:8 3|64 73:8 4|63 17:8 5|7 76:8 6|51 89:8 7|17 83:8 8|16 77:8 9|26 28:8 10|35 43:9 1|87 81:9 2|35 19:9 3|16 39:9 4|7 98:9 5|18 66:9 6|68 53:9 7|99 70:9 8|71 72:9 9|65 14:9 10|71 51:10 1|9 14:10 2|36 86:10 3|35 63:10 4|9 62:10 5|8 25:10 6|21 33:10 7|74 68:10 8|75 95:10 9|9 87:10 10</relation>
    <relation name="R85" arity="2" nbTuples="100" semantics="soft" defaultCost="infinity">21 84:1 1|71 55:1 2|78 27:1 3|88 41:1 4|35 25:1 5|85 17:1 6|42 37:1 7|2 28:1 8|74 17:1 9|13 2:1 10|13 91:2 1|48 35:2 2|98 39:2 3|53 9:2 4|56 15:2 5|29 34:2 6|35 48:2 7|45 80:2 8|11 48:2 9|10 45:2 10|100 58:3 1|70 53:3 2|17 49:3 3|77 90:3 4|11 37:3 5|60 27:3 6|36 95:3 7|49 97:3 8|63 74:3 9|45 38:3 10|40 19:4 1|87 70:4 2|13 45:4 3|21 57:4 4|28 47:4 5|1 54:4 6|87 2:4 7|54 52:4 8|94 44:4 9|64 39:4 10|19 54:5 1|13 83:5 2|71 82:5 3|71 90:5 4|61 15:5 5|17 22:5 6|8 89:5 7|9 6:5 8|46 39:5 9|48 3:5 10|62 40:6 1|12 33:6 2|91 66:6 3|41 59:6 4|13 86:6 5|42 83:6 6|52 49:6 7|69 100:6 8|32 58:6 9|1 46:6 10|95 38:7 1|87 29:7 2|59 80:7 3|61 86:7 4|29 41:7 5|92 6:7 6|73 63:7 7|88 68:7 8|12 79:7 9|14 15:7 10|62 87:8 1|78 42:8 2|42 25:8 3|56 77:8 4|19 85:8 5|42 93:8 6|77 67:8 7|38 22:8 8|31 79:8 9|99 41:8 10|56 64:9 1|13 28:9 2|27 42:9 3|69 19:9 4|13 58:9 5|67 61:9 6|16 78:9 7|83 98:9 8|4 79:9 9|18 92:9 10|15 47:10 1|32 19:10 2|90 59:10 3|63 79:10 4|49 83:10 5|39 53:10 6|48 14:10 7|67 27:10 8|99 75:10 9|27 98:10 10</relation>
    <relation name="R86" arity="2" nbTuples="100" semantics="soft" defaultCost="infinity">99 96:1 1|64 71:1 2|94 2:1 3|3 85:1 4|79 3:1 5|30 46:1 6|92 59:1 7|85 61:1 8|89 99:1 9|41 34:1 10|96 13:2 1|57 59:2 2|6 97:2 3|33 6:2 4|98 49:2 5|14 71:2 6|27 82:2 7|20 5:2 8|43 36:2 9|27 94:2 10|93 100:3 1|38 15:3 2|62 92:3 3|62 20:3 4|15 39:3 5|28 42:3 6|13 37:3 7|15 65:3 8|80 55:3 9|65 90:3 10|25 79:4 1|43 84:4 2|32 41:4 3|11 90:4 4|49 34:4 5|24 10:4 6|47 41:4 7|22 44:4 8|34 17:4 9|59 100:4 10|38 45:5 1|76 80:5 2|14 37:5 3|5 95:5 4|73 26:5 5|69 22:5 6|50 66:5 7|98 18:5 8|89 1:5 9|4 28:5 10|70 97:6 1|4 67:6 2|28 29:6 3|88 57:6 4|12 92:6 5|26 78:6 6|30 79:6 7|83 57:6 8|40 84:6 9|27 66:6 10|66 30:7 1|100 89:7 2|11 94:7 3|56 65:7 4|91 84:7 5|19 23:7 6|97 69:7 7|4 34:7 8|48 1:7 9|77 92:7 10|5 52:8 1|9 88:8 2|58 1:8 3|62 63:8 4|30 47:8 5|82 77:8 6|68 78:8 7|98 71:8 8|48 35:8 9|48 31:8 10|56 21:9 1|10 41:9 2|38 53:9 3|100 23:9 4|6 51:9 5|9 66:9 6|69 41:9 7|17 37:9 8|99 100:9 9|33 32:9 10|12 26:10 1|4 35:10 2|88 7:10 3|28 18:10 4|53 93:10 5|37 60:10 6|57 98:10 7|70 86:10 8|27 61:10 9|42 22:10 10</relation>
    <relation name="R87" arity="2" nbTuples="100" semantics="soft" defaultCost="infinity">74 77:1 1|45 57:1 2|77 64:1 3|17 48:1 4|88 49:1 5|48 40:1 6|32 10:1 7|99 1:1 8|41 44:1 9|69 43:1 10|50 64:2 1|21 94:2 2|83 18:2 3|70 8:2 4|57 77:2 5|12 56:2 6|12 53:2 7|76 23:2 8|5 56:2 9|47 23:2 10|84 80:3 1|33 19:3 2|100 55:3 3|24 58:3 4|67 86:3 5|3 53:3 6|95 27:3 7|63 43:3 8|14 94:3 9|10 33:3 10|44 58:4 1|18 69:4 2|4 29:4 3|38 32:4 4|47 91:4 5|60 32:4 6|68 92:4 7|60 3:4 8|56 97:4 9|88 12:4 10|85 13:5 1|54 95:5 2|8 55:5 3|50 91:5 4|32 66:5 5|8 18:5 6|6 51:5 7|96 32:5 8|23 49:5 9|50 26:5 10|61 4:6 1|93 29:6 2|57 76:6 3|45 93:6 4|74 80:6 5|67 10:6 6|67 25:6 7|30 28:6 8|25 55:6 9|67 23:6 10|52 43:7 1|4 34:7 2|77 35:7 3|54 77:7 4|15 6:7 5|81 9:7 6|29 38:7 7|57 94:7 8|49 74:7 9|61 55:7 10|81 12:8 1|60 84:8 2|37 98:8 3|4 29:8 4|74 32:8 5|5 77:8 6|74 68:8 7|96 69:8 8|38 96:8 9|26 59:8 10|15 8:9 1|35 59:9 2|54 30:9 3|57 93:9 4|94 54:9 5|91 31:9 6|3 53:9 7|62 29:9 8|98 72:9 9|16 11:9 10|82 74:10 1|90 21:10 2|71 10:10 3|93 58:10 4|80 17:10 5|63 33:10 6|81 79:10 7|67 64:10 8|68 1:10 9|30 73:10 10</relation>
    <relation name="R88" arity="2" nbTuples="100" semantics="soft" defaultCost="infinity">88 15:1 1|96 90:1 2|41 16:1 3|58 92:1 4|82 61:1 5|99 75:1 6|100 69:1 7|40 59:1 8|89 80:1 9|4 42:1 10|84 99:2 1|42 71:2 2|60 82:2 3|25 82:2 4|78 89:2 5|16 73:2 6|87 16:2 7|8 90:2 8|60 2:2 9|50 99:2 10|22 88:3 1|28 85:3 2|57 42:3 3|41 52:3 4|84 76:3 5|41 45:3 6|35 9:3 7|3 87:3 8|74 65:3 9|10 30:3 10|33 97:4 1|49 66:4 2|58 33:4 3|53 72:4 4|22 58:4 5|4 96:4 6|57 46:4 7|2 65:4 8|42 18:4 9|52 76:4 10|72 44:5 1|55 83:5 2|53 43:5 3|8 3:5 4|33 35:5 5|65 97:5 6|9 70:5 7|73 24:5 8|41 33:5 9|95 82:5 10|22 56:6 1|27 24:6 2|53 81:6 3|40 25:6 4|100 12:6 5|40 96:6 6|18 72:6 7|93 89:6 8|56 26:6 9|29 30:6 10|73 57:7 1|94 77:7 2|29 94:7 3|89 9:7 4|48 80:7 5|9 9:7 6|68 3:7 7|61 15:7 8|55 4:7 9|13 12:7 10|66 39:8 1|29 72:8 2|36 9:8 3|79 77:8 4|40 30:8 5|60 73:8 6|15 72:8 7|96 35:8 8|3 25:8 9|15 83:8 10|79 65:9 1|72 57:9 2|75 71:9 3|7 11:9 4|60 27:9 5|91 79:9 6|17 56:9 7|82 83:9 8|22 3:9 9|25 14:9 10|92 19:10 1|50 72:10 2|60 52:10 3|32 91:10 4|93 37:10 5|85 55:10 6|67 60:10 7|89 35:10 8|85 58:10 9|77 10:10 10</relation>
    <relation name="R89" arity="2" nbTuples="100" semantics="soft" defaultCost="infinity">22 21:1 1|23 90:1 2|48 25:1 3|5 81:1 4|12 68:1 5|62 31:1 6|23 16:1 7|64 55:1 8|95 65:1 9|14 31:1 10|5 99:2 1|61 40:2 2|46 96:2 3|32 78:2 4|18 64:2 5|65 41:2 6|72 4:2 7|36 40:2 8|78 97:2 9|80 68:2 10|64 77:3 1|99 51:3 2|29 2:3 3|75 24:3 4|32 79:3 5|18 49:3 6|3 76:3 7|81 53:3 8|46 66:3 9|16 87:3 10|41 3:4 1|45 56:4 2|70 48:4 3|64 8:4 4|77 32:4 5|15 99:4 6|59 78:4 7|5 46:4 8|73 33:4 9|67 61:4 10|72 82:5 1|22 2:5 2|50 55:5 3|20 20:5 4|11 59:5 5|92 100:5 6|66 34:5 7|98 54:5 8|80 19:5 9|99 29:5 10|19 33:6 1|27 8:6 2|39 36:6 3|16 18:6 4|96 85:6 5|75 67:6 6|93 28:6 7|75 1:6 8|76 95:6 9|86 23:6 10|43 5:7 1|65 83:7 2|71 18:7 3|55 25:7 4|70 30:7 5|65 94:7 6|61 8:7 7|45 63:7 8|58 95:7 9|72 1:7 10|51 23:8 1|48 16:8 2|62 15:8 3|80 23:8 4|66 4:8 5|38 59:8 6|71 64:8 7|46 48:8 8|49 98:8 9|76 23:8 10|40 33:9 1|26 73:9 2|45 66:9 3|41 42:9 4|69 78:9 5|69 98:9 6|63 96:9 7|29 41:9 8|69 77:9 9|13 46:9 10|75 40:10 1|26 37:10 2|44 23:10 3|16 99:10 4|79 10:10 5|44 61:10 6|65 28:10 7|4 67:10 8|26 19:10 9|86 34:10 10</relation>
    <relation name="R90" arity="2" nbTuples="100" semantics="soft" defaultCost="infinity">23 96:1 1|46 29:1 2|14 59:1 3|74 41:1 4|96 9:1 5|61 11:1 6|75 35:1 7|60 85:1 8|53 29:1 9|23 95:1 10|23 12:2 1|92 34:2 2|77 94:2 3|39 80:2 4|30 32:2 5|25 70:2 6|8 93:2 7|94 17:2 8|49 13:2 9|80 15:2 10|1 18:3 1|83 9:3 2|11 48:3 3|98 96:3 4|68 39:3 5|5 49:3 6|45 43:3 7|51 61:3 8|64 55:3 9|61 20:3 10|24 77:4 1|89 70:4 2|100 12:4 3|82 92:4 4|18 80:4 5|53 24:4 6|30 90:4 7|4 96:4 8|100 40:4 9|72 92:4 10|17 4:5 1|34 41:5 2|64 4:5 3|20 62:5 4|89 61:5 5|91 20:5 6|26 29:5 7|17 28:5 8|46 85:5 9|25 22:5 10|25 92:6 1|89 69:6 2|55 92:6 3|26 23:6 4|43 74:6 5|22 10:6 6|69 68:6 7|83 64:6 8|21 64:6 9|70 51:6 10|50 99:7 1|71 94:7 2|31 72:7 3|16 7:7 4|71 52:7 5|59 65:7 6|21 16:7 7|87 5:7 8|39 92:7 9|68 5:7 10|66 42:8 1|66 22:8 2|62 1:8 3|28 89:8 4|79 98:8 5|63 54:8 6|46 33:8 7|13 3:8 8|63 43:8 9|41 69:8 10|9 1:9 1|50 56:9 2|11 93:9 3|86 71:9 4|21 9:9 5|29 3:9 6|86 17:9 7|93 71:9 8|39 51:9 9|62 64:9 10|42 34:10 1|5 63:10 2|84 55:10 3|78 60:10 4|55 94:10 5|95 33:10 6|57 35:10 7|32 8:10 8|87 14:10 9|23 51:10 10</relation>
    <relation name="R91" arity="2" nbTuples="100" semantics="soft" defaultCost="infinity">28 84:1 1|80 38:1 2|3 25:1 3|82 41:1 4|25 24:1 5|46 26:1 6|5 46:1 7|12 1:1 8|98 78:1 9|74 54:1 10|50 78:2 1|64 41:2 2|62 62:2 3|58 43:2 4|88 10:2 5|23 56:2 6|17 80:2 7|76 27:2 8|13 52:2 9|39 38:2 10|12 85:3 1|73 46:3 2|23 53:3 3|19 19:3 4|5 46:3 5|87 95:3 6|34 67:3 7|70 72:3 8|22 15:3 9|89 50:3 10|86 73:4 1|7 34:4 2|33 3:4 3|95 44:4 4|51 64:4 5|70 17:4 6|87 93:4 7|72 99:4 8|12 55:4 9|94 19:4 10|75 64:5 1|29 95:5 2|83 84:5 3|49 61:5 4|18 90:5 5|97 60:5 6|94 99:5 7|31 2:5 8|97 48:5 9|4 11:5 10|56 59:6 1|69 10:6 2|67 49:6 3|18 53:6 4|65 89:6 5|92 100:6 6|35 61:6 7|18 61:6 8|44 73:6 9|58 58:6 10|74 13:7 1|1 61:7 2|1 62:7 3|41 8:7 4|21 77:7 5|46 3:7 6|60 46:7 7|37 100:7 8|76 78:7 9|87 92:7 10|7 13:8 1|27 28:8 2|91 79:8 3|77 22:8 4|42 83:8 5|4 100:8 6|34 33:8 7|24 19:8 8|32 4:8 9|68 11:8 10|44 10:9 1|54 90:9 2|8 44:9 3|27 5:9 4|31 31:9 5|21 57:9 6|59 10:9 7|70 33:9 8|82 76:9 9|60 80:9 10|1 83:10 1|99 16:10 2|72 39:10 3|76 37:10 4|30 58:10 5|30 91:10 6|96 55:10 7|94 99:10 8|95 7:10 9|5 98:10 10</relation>
    <relation name="R92" arity="2" nbTuples="100" semantics="soft" defaultCost="infinity">67 19:1 1|24 10:1 2|40 20:1 3|74 30:1 4|49 67:1 5|8 82:1 6|2 100:1 7|40 55:1 8|19 98:1 9|61 40:1 10|69 89:2 1|76 84:2 2|84 49:2 3|25 97:2 4|32 75:2 5|48 41:2 6|80 60:2 7|84 35:2 8|86 4:2 9|20 63:2 10|41 83:3 1|21 18:3 2|60 83:3 3|12 37:3 4|25 26:3 5|12 72:3 6|86 68:3 7|39 39:3 8|4 36:3 9|89 5:3 10|39 53:4 1|59 57:4 2|91 63:4 3|18 50:4 4|100 15:4 5|94 83:4 6|39 54:4 7|62 51:4 8|27 90:4 9|20 30:4 10|34 76:5 1|45 36:5 2|41 63:5 3|31 3:5 4|81 62:5 5|26 37:5 6|58 6:5 7|8 11:5 8|46 30:5 9|39 51:5 10|22 15:6 1|82 35:6 2|3 21:6 3|84 58:6 4|23 4:6 5|45 57:6 6|96 55:6 7|49 40:6 8|4 60:6 9|45 28:6 10|30 97:7 1|14 56:7 2|97 92:7 3|4 36:7 4|31 85:7 5|59 82:7 6|26 3:7 7|98 86:7 8|48 73:7 9|79 14:7 10|82 66:8 1|17 15:8 2|96 70:8 3|85 86:8 4|59 7:8 5|99 6:8 6|45 86:8 7|30 68:8 8|91 6:8 9|80 63:8 10|18 30:9 1|1 27:9 2|42 69:9 3|26 68:9 4|49 3:9 5|59 81:9 6|40 46:9 7|29 36:9 8|9 85:9 9|26 70:9 10|44 88:10 1|91 27:10 2|8 18:10 3|44 28:10 4|97 62:10 5|18 90:10 6|31 20:10 7|49 29:10 8|5 84:10 9|100 51:10 10</relation>
    <relation name="R93" arity="2" nbTuples="100" semantics="soft" defaultCost="infinity">59 96:1 1|53 42:1 2|30 26:1 3|61 61:1 4|83 25:1 5|11 16:1 6|7 9:1 7|88 65:1 8|33 28:1 9|28 79:1 10|9 88:2 1|84 75:2 2|45 73:2 3|20 29:2 4|23 99:2 5|98 38:2 6|62 41:2 7|36 42:2 8|14 14:2 9|35 38:2 10|46 79:3 1|30 28:3 2|92 24:3 3|37 82:3 4|20 16:3 5|99 16:3 6|96 57:3 7|2 44:3 8|97 91:3 9|53 42:3 10|77 82:4 1|70 86:4 2|52 61:4 3|83 69:4 4|37 84:4 5|97 60:4 6|35 55:4 7|30 74:4 8|47 81:4 9|1 66:4 10|51 95:5 1|81 68:5 2|70 34:5 3|42 38:5 4|38 22:5 5|37 40:5 6|42 75:5 7|82 53:5 8|25 79:5 9|41 50:5 10|1 37:6 1|20 5:6 2|55 34:6 3|51 91:6 4|62 85:6 5|16 89:6 6|98 66:6 7|94 14:6 8|78 56:6 9|37 73:6 10|98 34:7 1|50 80:7 2|37 73:7 3|90 69:7 4|12 98:7 5|31 73:7 6|74 94:7 7|36 24:7 8|58 71:7 9|78 13:7 10|24 99:8 1|87 88:8 2|62 16:8 3|71 18:8 4|15 28:8 5|29 31:8 6|78 22:8 7|34 39:8 8|89 34:8 9|43 32:8 10|25 17:9 1|82 44:9 2|15 4:9 3|87 37:9 4|50 7:9 5|32 29:9 6|5 59:9 7|86 76:9 8|33 36:9 9|95 92:9 10|65 53:10 1|34 78:10 2|73 32:10 3|88 88:10 4|40 11:10 5|2 28:10 6|32 61:10 7|71 52:10 8|25 84:10 9|9 63:10 10</relation>
    <relation name="R94" arity="2" nbTuples="100" semantics="soft" defaultCost="infinity">26 10:1 1|73 63:1 2|68 22:1 3|98 76:1 4|83 76:1 5|61 80:1 6|69 81:1 7|33 99:1 8|13 21:1 9|90 80:1 10|61 6:2 1|90 81:2 2|58 44:2 3|10 76:2 4|31 85:2 5|34 72:2 6|18 45:2 7|30 79:2 8|5 35:2 9|79 78:2 10|72 10:3 1|69 74:3 2|12 83:3 3|90 67:3 4|32 34:3 5|40 74:3 6|3 58:3 7|66 20:3 8|10 53:3 9|42 2:3 10|84 77:4 1|20 61:4 2|86 62:4 3|68 14:4 4|95 26:4 5|41 25:4 6|91 42:4 7|38 46:4 8|45 58:4 9|96 32:4 10|63 7:5 1|32 72:5 2|68 44:5 3|22 76:5 4|28 59:5 5|69 81:5 6|89 65:5 7|7 59:5 8|17 15:5 9|60 28:5 10|87 30:6 1|64 19:6 2|23 20:6 3|42 14:6 4|17 51:6 5|37 34:6 6|58 95:6 7|50 89:6 8|7 13:6 9|10 7:6 10|59 54:7 1|4 95:7 2|59 25:7 3|98 54:7 4|60 99:7 5|5 92:7 6|13 28:7 7|30 56:7 8|28 91:7 9|77 29:7 10|48 9:8 1|80 44:8 2|27 29:8 3|88 50:8 4|40 47:8 5|86 38:8 6|56 7:8 7|47 62:8 8|94 69:8 9|58 44:8 10|82 25:9 1|53 87:9 2|19 19:9 3|88 85:9 4|60 70:9 5|47 80:9 6|17 58:9 7|100 31:9 8|13 93:9 9|94 3:9 10|4 38:10 1|86 36:10 2|6 52:10 3|88 59:10 4|80 34:10 5|50 13:10 6|48 3:10 7|69 38:10 8|26 16:10 9|38 91:10 10</relation>
    <relation name="R95" arity="2" nbTuples="100" semantics="soft" defaultCost="infinity">1 38:1 1|84 41:1 2|77 97:1 3|12 49:1 4|81 28:1 5|43 64:1 6|25 96:1 7|25 8:1 8|78 100:1 9|32 68:1 10|23 92:2 1|89 39:2 2|28 61:2 3|9 70:2 4|13 62:2 5|40 6:2 6|25 68:2 7|81 25:2 8|98 33:2 9|47 53:2 10|39 63:3 1|28 85:3 2|15 86:3 3|20 17:3 4|99 69:3 5|52 55:3 6|97 93:3 7|19 16:3 8|31 92:3 9|37 86:3 10|31 78:4 1|54 38:4 2|86 66:4 3|58 74:4 4|30 23:4 5|38 39:4 6|83 66:4 7|87 47:4 8|93 77:4 9|37 33:4 10|52 50:5 1|65 66:5 2|26 25:5 3|17 9:5 4|55 10:5 5|49 74:5 6|32 31:5 7|97 34:5 8|29 51:5 9|54 71:5 10|95 58:6 1|42 11:6 2|63 26:6 3|43 79:6 4|35 31:6 5|67 100:6 6|4 89:6 7|33 53:6 8|86 4:6 9|28 30:6 10|76 52:7 1|37 39:7 2|30 29:7 3|32 62:7 4|31 49:7 5|38 74:7 6|4 58:7 7|80 67:7 8|78 53:7 9|74 99:7 10|42 8:8 1|22 36:8 2|55 97:8 3|91 25:8 4|30 85:8 5|16 42:8 6|47 87:8 7|68 56:8 8|87 41:8 9|79 19:8 10|59 16:9 1|48 82:9 2|94 99:9 3|2 16:9 4|96 12:9 5|16 85:9 6|39 97:9 7|63 52:9 8|14 87:9 9|98 16:9 10|49 5:10 1|43 87:10 2|36 63:10 3|95 52:10 4|24 40:10 5|48 67:10 6|61 87:10 7|58 19:10 8|100 67:10 9|84 18:10 10</relation>
    <relation name="R96" arity="2" nbTuples="100" semantics="soft" defaultCost="infinity">98 73:1 1|72 64:1 2|98 72:1 3|42 99:1 4|95 33:1 5|14 92:1 6|41 42:1 7|76 35:1 8|77 68:1 9|88 10:1 10|49 74:2 1|3 88:2 2|78 46:2 3|64 47:2 4|38 31:2 5|43 49:2 6|42 93:2 7|67 34:2 8|82 80:2 9|81 39:2 10|49 57:3 1|1 70:3 2|22 4:3 3|18 64:3 4|56 27:3 5|93 3:3 6|24 62:3 7|48 73:3 8|79 29:3 9|1 1:3 10|28 42:4 1|79 92:4 2|66 18:4 3|14 6:4 4|20 42:4 5|67 41:4 6|8 35:4 7|50 71:4 8|47 46:4 9|57 63:4 10|12 13:5 1|14 46:5 2|45 11:5 3|36 25:5 4|29 40:5 5|79 55:5 6|27 66:5 7|41 48:5 8|97 11:5 9|10 69:5 10|2 86:6 1|79 1:6 2|62 39:6 3|33 90:6 4|72 4:6 5|53 59:6 6|74 95:6 7|21 78:6 8|50 62:6 9|8 96:6 10|70 4:7 1|50 2:7 2|5 27:7 3|24 81:7 4|1 9:7 5|57 89:7 6|2 8:7 7|33 93:7 8|61 89:7 9|79 99:7 10|24 59:8 1|38 68:8 2|12 99:8 3|83 69:8 4|61 58:8 5|49 45:8 6|38 38:8 7|97 74:8 8|24 86:8 9|80 79:8 10|51 100:9 1|6 21:9 2|25 49:9 3|58 32:9 4|37 48:9 5|77 72:9 6|8 29:9 7|46 73:9 8|25 100:9 9|27 47:9 10|34 43:10 1|80 22:10 2|2 48:10 3|46 71:10 4|63 44:10 5|65 45:10 6|20 29:10 7|29 56:10 8|78 7:10 9|94 79:10 10</relation>
    <relation name="R97" arity="2" nbTuples="100" semantics="soft" defaultCost="infinity">58 22:1 1|100 28:1 2|35 79:1 3|72 27:1 4|39 42:1 5|20 56:1 6|51 76:1 7|66 77:1 8|21 52:1 9|6 30:1 10|55 65:2 1|5 16:2 2|98 24:2 3|14 88:2 4|68 66:2 5|13 56:2 6|98 4:2 7|59 14:2 8|75 60:2 9|46 82:2 10|45 78:3 1|75 39:3 2|24 79:3 3|51 91:3 4|34 30:3 5|34 4:3 6|52 27:3 7|87 95:3 8|40 50:3 9|85 5:3 10|22 53:4 1|73 95:4 2|42 27:4 3|80 99:4 4|36 71:4 5|42 37:4 6|54 33:4 7|88 36:4 8|34 6:4 9|22 38:4 10|78 94:5 1|24 82:5 2|16 100:5 3|79 24:5 4|31 94:5 5|49 13:5 6|38 23:5 7|86 7:5 8|8 56:5 9|5 97:5 10|65 53:6 1|5 20:6 2|74 1:6 3|93 23:6 4|88 38:6 5|92 68:6 6|15 86:6 7|21 21:6 8|38 46:6 9|68 66:6 10|83 61:7 1|62 70:7 2|54 61:7 3|20 81:7 4|98 93:7 5|15 21:7 6|78 94:7 7|9 88:7 8|23 58:7 9|46 63:7 10|2 100:8 1|14 14:8 2|6 3:8 3|59 6:8 4|73 42:8 5|33 29:8 6|50 7:8 7|31 62:8 8|43 21:8 9|20 5:8 10|73 14:9 1|88 54:9 2|15 74:9 3|33 56:9 4|55 4:9 5|31 88:9 6|15 11:9 7|14 27:9 8|88 41:9 9|28 43:9 10|12 35:10 1|31 97:10 2|76 94:10 3|29 93:10 4|41 77:10 5|59 8:10 6|54 30:10 7|73 51:10 8|12 26:10 9|69 47:10 10</relation>
    <relation name="R98" arity="2" nbTuples="100" semantics="soft" defaultCost="infinity">21 32:1 1|97 2:1 2|19 48:1 3|54 37:1 4|96 72:1 5|60 66:1 6|67 17:1 7|20 3:1 8|62 67:1 9|41 3:1 10|87 9:2 1|10 37:2 2|47 74:2 3|89 60:2 4|12 26:2 5|49 72:2 6|44 15:2 7|12 16:2 8|20 44:2 9|18 29:2 10|93 39:3 1|44 75:3 2|90 23:3 3|96 11:3 4|59 57:3 5|39 11:3 6|1 8:3 7|45 49:3 8|90 4:3 9|56 73:3 10|87 100:4 1|4 31:4 2|34 25:4 3|46 100:4 4|25 6:4 5|22 62:4 6|38 80:4 7|68 98:4 8|14 60:4 9|67 37:4 10|88 14:5 1|72 83:5 2|78 7:5 3|59 33:5 4|33 49:5 5|43 1:5 6|96 74:5 7|37 40:5 8|9 77:5 9|83 65:5 10|48 60:6 1|52 94:6 2|71 73:6 3|77 78:6 4|17 58:6 5|37 88:6 6|84 56:6 7|89 26:6 8|9 45:6 9|18 60:6 10|35 58:7 1|48 71:7 2|60 25:7 3|36 86:7 4|61 90:7 5|48 68:7 6|44 24:7 7|21 47:7 8|26 15:7 9|70 84:7 10|13 43:8 1|31 25:8 2|64 54:8 3|83 6:8 4|31 38:8 5|30 46:8 6|88 95:8 7|96 55:8 8|66 78:8 9|96 1:8 10|32 84:9 1|71 43:9 2|72 94:9 3|60 87:9 4|68 12:9 5|9 49:9 6|70 40:9 7|31 52:9 8|21 29:9 9|63 89:9 10|95 97:10 1|51 58:10 2|71 42:10 3|69 12:10 4|95 15:10 5|80 68:10 6|21 91:10 7|66 58:10 8|78 75:10 9|27 32:10 10</relation>
    <relation name="R99" arity="2" nbTuples="100" semantics="soft" defaultCost="infinity">57 8:1 1|57 32:1 2|46 99:1 3|49 35:1 4|43 87:1 5|51 12:1 6|67 53:1 7|99 28:1 8|23 40:1 9|57 71:1 10|76 16:2 1|95 45:2 2|16 3:2 3|38 91:2 4|4 15:2 5|41 89:2 6|34 28:2 7|47 4:2 8|60 45:2 9|14 39:2 10|57 70:3 1|96 74:3 2|48 17:3 3|9 1:3 4|41 44:3 5|31 23:3 6|65 21:3 7|98 20:3 8|50 32:3 9|19 40:3 10|20 83:4 1|45 12:4 2|36 55:4 3|68 57:4 4|80 53:4 5|94 93:4 6|98 35:4 7|26 55:4 8|22 61:4 9|6 8:4 10|9 12:5 1|50 48:5 2|46 17:5 3|26 85:5 4|84 6:5 5|26 54:5 6|89 58:5 7|93 82:5 8|31 25:5 9|79 47:5 10|39 54:6 1|33 82:6 2|4 59:6 3|16 59:6 4|24 27:6 5|100 60:6 6|45 14:6 7|86 67:6 8|60 55:6 9|51 45:6 10|11 84:7 1|41 85:7 2|49 50:7 3|59 21:7 4|83 51:7 5|51 52:7 6|75 52:7 7|23 58:7 8|30 68:7 9|84 82:7 10|45 58:8 1|13 72:8 2|80 68:8 3|71 10:8 4|59 85:8 5|58 39:8 6|87 96:8 7|21 69:8 8|19 48:8 9|76 22:8 10|35 68:9 1|26 58:9 2|98 83:9 3|97 86:9 4|99 89:9 5|8 3:9 6|45 52:9 7|26 5:9 8|51 97:9 9|83 23:9 10|85 21:10 1|51 94:10 2|90 14:10 3|30 35:10 4|38 85:10 5|91 8:10 6|28 12:10 7|12 72:10 8|80 87:10 9|39 1:10 10</relation>
    <relation name="R100" arity="2" nbTuples="100" semantics="soft" defaultCost="infinity">65 33:1 1|78 7:1 2|5 51:1 3|53 41:1 4|35 19:1 5|37 87:1 6|69 29:1 7|85 5:1 8|1 36:1 9|97 33:1 10|24 35:2 1|58 18:2 2|34 10:2 3|93 62:2 4|72 10:2 5|34 7:2 6|9 96:2 7|59 23:2 8|100 43:2 9|39 78:2 10|91 55:3 1|21 67:3 2|65 41:3 3|17 35:3 4|7 12:3 5|1 89:3 6|55 33:3 7|45 14:3 8|22 9:3 9|70 12:3 10|43 29:4 1|33 84:4 2|59 87:4 3|93 95:4 4|92 94:4 5|85 49:4 6|40 64:4 7|41 89:4 8|99 93:4 9|88 43:4 10|35 77:5 1|75 88:5 2|85 16:5 3|71 13:5 4|40 19:5 5|26 15:5 6|47 3:5 7|44 33:5 8|32 85:5 9|15 73:5 10|55 7:6 1|93 71:6 2|66 1:6 3|1 41:6 4|50 86:6 5|27 36:6 6|11 22:6 7|42 76:6 8|69 99:6 9|69 50:6 10|35 91:7 1|11 81:7 2|11 50:7 3|48 37:7 4|4 16:7 5|100 35:7 6|20 5:7 7|45 17:7 8|37 10:7 9|3 92:7 10|51 79:8 1|80 48:8 2|34 86:8 3|72 95:8 4|32 65:8 5|67 58:8 6|85 10:8 7|61 76:8 8|55 47:8 9|47 55:8 10|2 59:9 1|32 25:9 2|49 36:9 3|96 8:9 4|55 24:9 5|78 44:9 6|16 99:9 7|69 41:9 8|90 67:9 9|65 35:9 10|47 83:10 1|3 78:10 2|63 19:10 3|36 84:10 4|31 56:10 5|24 34:10 6|27 72:10 7|5 23:10 8|30 5:10 9|2 38:10 10</relation>
    <relation name="R101" arity="2" nbTuples="100" semantics="soft" defaultCost="infinity">36 9:1 1|29 6:1 2|100 81:1 3|64 33:1 4|78 72:1 5|57 16:1 6|49 60:1 7|63 94:1 8|26 69:1 9|81 90:1 10|86 74:2 1|41 52:2 2|92 48:2 3|33 41:2 4|2 34:2 5|65 19:2 6|8 17:2 7|16 97:2 8|69 29:2 9|97 50:2 10|69 77:3 1|58 94:3 2|65 3:3 3|35 88:3 4|27 88:3 5|20 98:3 6|58 12:3 7|55 78:3 8|95 94:3 9|6 36:3 10|97 40:4 1|10 52:4 2|32 78:4 3|55 62:4 4|7 9:4 5|83 4:4 6|88 21:4 7|4 89:4 8|77 16:4 9|2 27:4 10|51 83:5 1|66 62:5 2|85 92:5 3|56 67:5 4|14 36:5 5|55 57:5 6|16 45:5 7|80 22:5 8|58 6:5 9|42 31:5 10|46 56:6 1|83 96:6 2|18 21:6 3|43 45:6 4|4 22:6 5|50 71:6 6|79 59:6 7|63 51:6 8|54 74:6 9|41 71:6 10|21 43:7 1|47 12:7 2|26 8:7 3|61 21:7 4|96 34:7 5|8 85:7 6|15 19:7 7|76 41:7 8|32 15:7 9|42 7:7 10|15 6:8 1|3 8:8 2|77 69:8 3|48 36:8 4|58 8:8 5|2 82:8 6|29 88:8 7|8 58:8 8|79 82:8 9|32 95:8 10|18 78:9 1|95 61:9 2|21 18:9 3|70 23:9 4|50 29:9 5|22 28:9 6|59 83:9 7|87 7:9 8|6 85:9 9|43 1:9 10|93 11:10 1|43 96:10 2|60 23:10 3|67 26:10 4|62 94:10 5|37 13:10 6|84 17:10 7|57 74:10 8|53 39:10 9|28 71:10 10</relation>
    <relation name="R102" arity="2" nbTuples="100" semantics="soft" defaultCost="infinity">21 66:1 1|13 98:1 2|27 95:1 3|14 10:1 4|59 99:1 5|64 78:1 6|72 64:1 7|25 3:1 8|41 83:1 9|25 56:1 10|66 55:2 1|83 62:2 2|90 9:2 3|85 65:2 4|8 43:2 5|26 63:2 6|28 26:2 7|38 1:2 8|36 29:2 9|93 34:2 10|28 41:3 1|68 13:3 2|64 40:3 3|32 98:3 4|19 15:3 5|55 73:3 6|87 91:3 7|65 75:3 8|42 21:3 9|64 78:3 10|44 3:4 1|27 53:4 2|19 44:4 3|21 98:4 4|41 64:4 5|66 8:4 6|87 31:4 7|8 47:4 8|63 57:4 9|62 29:4 10|9 34:5 1|16 71:5 2|45 99:5 3|14 66:5 4|61 93:5 5|41 59:5 6|62 72:5 7|95 19:5 8|66 58:5 9|20 26:5 10|63 38:6 1|71 30:6 2|7 51:6 3|30 35:6 4|75 49:6 5|46 56:6 6|58 1:6 7|4 40:6 8|31 31:6 9|70 14:6 10|3 21:7 1|37 78:7 2|3 70:7 3|14 49:7 4|42 1:7 5|87 35:7 6|55 42:7 7|25 54:7 8|94 38:7 9|84 77:7 10|36 73:8 1|91 40:8 2|43 25:8 3|20 5:8 4|79 100:8 5|80 48:8 6|13 68:8 7|66 80:8 8|83 94:8 9|52 36:8 10|33 18:9 1|44 41:9 2|85 44:9 3|38 93:9 4|48 16:9 5|62 81:9 6|53 28:9 7|43 64:9 8|90 95:9 9|65 91:9 10|66 13:10 1|25 76:10 2|96 1:10 3|89 61:10 4|42 60:10 5|36 9:10 6|63 5:10 7|1 5:10 8|41 29:10 9|46 59:10 10</relation>
    <relation name="R103" arity="2" nbTuples="100" semantics="soft" defaultCost="infinity">56 33:1 1|62 54:1 2|68 12:1 3|86 67:1 4|13 32:1 5|60 22:1 6|29 27:1 7|64 25:1 8|21 47:1 9|91 64:1 10|21 65:2 1|57 84:2 2|56 78:2 3|80 42:2 4|71 73:2 5|75 16:2 6|1 43:2 7|82 6:2 8|51 95:2 9|52 12:2 10|88 70:3 1|96 37:3 2|16 32:3 3|10 20:3 4|44 83:3 5|83 3:3 6|71 77:3 7|1 43:3 8|14 63:3 9|78 49:3 10|42 31:4 1|25 67:4 2|99 98:4 3|27 95:4 4|12 19:4 5|68 74:4 6|46 57:4 7|96 30:4 8|56 58:4 9|28 70:4 10|60 43:5 1|27 17:5 2|76 46:5 3|5 36:5 4|24 13:5 5|48 61:5 6|20 64:5 7|83 64:5 8|64 72:5 9|55 84:5 10|47 25:6 1|25 58:6 2|89 86:6 3|19 21:6 4|57 6:6 5|58 100:6 6|73 55:6 7|89 41:6 8|6 43:6 9|32 5:6 10|89 50:7 1|7 32:7 2|84 81:7 3|55 37:7 4|96 12:7 5|36 27:7 6|99 7:7 7|63 36:7 8|36 50:7 9|75 50:7 10|27 8:8 1|67 87:8 2|5 100:8 3|17 3:8 4|2 23:8 5|82 43:8 6|88 33:8 7|70 41:8 8|58 4:8 9|32 57:8 10|90 6:9 1|44 86:9 2|52 81:9 3|95 13:9 4|92 18:9 5|72 93:9 6|21 4:9 7|16 41:9 8|10 98:9 9|40 55:9 10|69 17:10 1|16 65:10 2|50 43:10 3|7 20:10 4|72 71:10 5|75 18:10 6|77 83:10 7|68 62:10 8|43 92:10 9|47 16:10 10</relation>
    <relation name="R104" arity="2" nbTuples="100" semantics="soft" defaultCost="infinity">41 42:1 1|88 4:1 2|14 56:1 3|64 93:1 4|35 19:1 5|94 15:1 6|13 41:1 7|16 15:1 8|68 8:1 9|26 16:1 10|45 49:2 1|21 45:2 2|84 36:2 3|57 61:2 4|8 37:2 5|25 12:2 6|66 84:2 7|63 87:2 8|98 75:2 9|89 20:2 10|88 16:3 1|79 46:3 2|89 34:3 3|60 92:3 4|26 38:3 5|79 62:3 6|97 82:3 7|26 29:3 8|26 70:3 9|79 78:3 10|43 16:4 1|7 44:4 2|90 71:4 3|21 87:4 4|2 78:4 5|40 91:4 6|39 87:4 7|28 55:4 8|83 26:4 9|32 100:4 10|55 98:5 1|1 91:5 2|78 58:5 3|22 85:5 4|12 73:5 5|10 11:5 6|97 9:5 7|63 99:5 8|49 74:5 9|19 5:5 10|42 74:6 1|3 39:6 2|49 60:6 3|17 15:6 4|10 23:6 5|45 29:6 6|18 91:6 7|60 63:6 8|36 6:6 9|3 36:6 10|89 15:7 1|53 95:7 2|87 76:7 3|92 95:7 4|83 11:7 5|10 46:7 6|88 69:7 7|9 54:7 8|15 5:7 9|83 15:7 10|49 21:8 1|4 57:8 2|12 81:8 3|46 18:8 4|93 16:8 5|40 22:8 6|100 72:8 7|72 69:8 8|38 83:8 9|94 100:8 10|56 77:9 1|46 86:9 2|70 95:9 3|50 9:9 4|48 64:9 5|83 37:9 6|90 44:9 7|77 74:9 8|4 34:9 9|75 64:9 10|59 81:10 1|10 32:10 2|74 71:10 3|60 56:10 4|52 53:10 5|62 67:10 6|99 99:10 7|91 62:10 8|88 73:10 9|31 100:10 10</relation>
    <relation name="R105" arity="2" nbTuples="100" semantics="soft" defaultCost="infinity">73 17:1 1|67 51:1 2|16 7:1 3|8 40:1 4|80 81:1 5|24 73:1 6|67 68:1 7|65 65:1 8|38 64:1 9|23 80:1 10|94 43:2 1|95 3:2 2|79 12:2 3|75 92:2 4|69 92:2 5|45 23:2 6|55 64:2 7|80 43:2 8|5 7:2 9|41 56:2 10|37 12:3 1|90 22:3 2|29 14:3 3|11 12:3 4|54 27:3 5|2 1:3 6|12 41:3 7|45 58:3 8|93 65:3 9|56 21:3 10|34 15:4 1|66 67:4 2|44 36:4 3|90 62:4 4|59 35:4 5|77 72:4 6|79 94:4 7|69 38:4 8|25 42:4 9|23 66:4 10|85 80:5 1|5 76:5 2|74 99:5 3|84 38:5 4|89 51:5 5|21 83:5 6|96 14:5 7|79 37:5 8|58 32:5 9|37 96:5 10|56 10:6 1|54 12:6 2|56 7:6 3|67 86:6 4|7 11:6 5|81 55:6 6|75 40:6 7|73 49:6 8|36 74:6 9|92 46:6 10|4 58:7 1|4 99:7 2|84 24:7 3|23 98:7 4|76 75:7 5|12 71:7 6|28 52:7 7|51 27:7 8|13 19:7 9|33 74:7 10|40 80:8 1|30 100:8 2|71 85:8 3|73 58:8 4|35 14:8 5|79 50:8 6|41 51:8 7|33 93:8 8|85 28:8 9|71 49:8 10|68 3:9 1|59 73:9 2|66 59:9 3|19 70:9 4|79 68:9 5|16 78:9 6|54 6:9 7|66 99:9 8|52 62:9 9|8 74:9 10|98 52:10 1|24 68:10 2|56 75:10 3|98 36:10 4|21 63:10 5|20 16:10 6|42 73:10 7|99 100:10 8|46 31:10 9|33 3:10 10</relation>
    <relation name="R106" arity="2" nbTuples="100" semantics="soft" defaultCost="infinity">70 86:1 1|46 3:1 2|36 64:1 3|46 37:1 4|99 100:1 5|55 67:1 6|88 36:1 7|46 84:1 8|80 82:1 9|47 13:1 10|44 51:2 1|22 74:2 2|20 1:2 3|86 36:2 4|86 1:2 5|75 21:2 6|17 37:2 7|46 64:2 8|34 89:2 9|29 19:2 10|77 67:3 1|36 85:3 2|71 74:3 3|91 93:3 4|61 89:3 5|10 17:3 6|59 59:3 7|29 97:3 8|40 22:3 9|77 49:3 10|20 100:4 1|39 5:4 2|29 83:4 3|63 87:4 4|94 47:4 5|29 28:4 6|50 34:4 7|98 72:4 8|100 19:4 9|55 58:4 10|36 53:5 1|41 66:5 2|66 76:5 3|68 25:5 4|77 72:5 5|41 17:5 6|2 48:5 7|56 1:5 8|69 78:5 9|24 42:5 10|18 31:6 1|7 8:6 2|19 79:6 3|35 1:6 4|37 62:6 5|22 6:6 6|23 77:6 7|86 47:6 8|41 27:6 9|38 59:6 10|97 100:7 1|80 76:7 2|36 65:7 3|55 20:7 4|62 82:7 5|21 100:7 6|50 78:7 7|83 77:7 8|84 9:7 9|23 39:7 10|93 61:8 1|33 41:8 2|37 41:8 3|85 85:8 4|25 100:8 5|33 88:8 6|31 4:8 7|86 93:8 8|28 10:8 9|38 69:8 10|27 6:9 1|19 13:9 2|86 16:9 3|65 54:9 4|32 3:9 5|86 31:9 6|90 91:9 7|79 83:9 8|40 51:9 9|87 32:9 10|49 3:10 1|95 29:10 2|75 92:10 3|10 71:10 4|67 44:10 5|87 98:10 6|34 73:10 7|90 15:10 8|5 32:10 9|18 23:10 10</relation>
    <relation name="R107" arity="2" nbTuples="100" semantics="soft" defaultCost="infinity">46 91:1 1|82 14:1 2|55 22:1 3|15 35:1 4|4 22:1 5|99 91:1 6|82 52:1 7|81 4:1 8|13 65:1 9|74 65:1 10|22 19:2 1|95 83:2 2|82 15:2 3|66 60:2 4|32 68:2 5|44 15:2 6|51 49:2 7|22 54:2 8|34 16:2 9|9 71:2 10|8 80:3 1|52 54:3 2|1 69:3 3|68 30:3 4|70 27:3 5|86 38:3 6|77 92:3 7|17 26:3 8|10 85:3 9|27 73:3 10|22 39:4 1|98 16:4 2|67 19:4 3|5 3:4 4|35 58:4 5|100 51:4 6|58 94:4 7|100 73:4 8|90 22:4 9|72 44:4 10|86 23:5 1|2 33:5 2|79 61:5 3|53 81:5 4|25 4:5 5|9 31:5 6|67 78:5 7|20 2:5 8|3 63:5 9|86 93:5 10|92 2:6 1|99 62:6 2|25 24:6 3|42 53:6 4|59 80:6 5|97 51:6 6|16 97:6 7|97 72:6 8|19 30:6 9|52 9:6 10|58 22:7 1|31 69:7 2|32 9:7 3|98 96:7 4|66 29:7 5|59 43:7 6|54 49:7 7|100 85:7 8|23 9:7 9|62 67:7 10|94 92:8 1|11 90:8 2|56 78:8 3|67 80:8 4|37 98:8 5|41 56:8 6|49 10:8 7|61 11:8 8|17 34:8 9|54 54:8 10|3 54:9 1|79 97:9 2|4 49:9 3|28 78:9 4|93 60:9 5|3 2:9 6|28 96:9 7|43 34:9 8|91 90:9 9|57 36:9 10|44 72:10 1|81 50:10 2|49 82:10 3|92 24:10 4|37 62:10 5|54 70:10 6|57 84:10 7|96 86:10 8|100 25:10 9|100 99:10 10</relation>
    <relation name="R108" arity="2" nbTuples="100" semantics="soft" defaultCost="infinity">28 99:1 1|63 27:1 2|37 55:1 3|6 9:1 4|72 89:1 5|13 46:1 6|83 5:1 7|45 36:1 8|54 29:1 9|55 2:1 10|35 47:2 1|45 16:2 2|61 22:2 3|20 16:2 4|36 24:2 5|22 41:2 6|18 7:2 7|12 86:2 8|62 8:2 9|46 43:2 10|16 20:3 1|56 42:3 2|100 57:3 3|26 23:3 4|61 93:3 5|47 67:3 6|13 59:3 7|16 93:3 8|48 3:3 9|10 77:3 10|37 95:4 1|3 100:4 2|13 6:4 3|40 14:4 4|59 55:4 5|17 35:4 6|31 4:4 7|89 6:4 8|53 88:4 9|62 63:4 10|50 51:5 1|95 4:5 2|95 80:5 3|84 20:5 4|87 89:5 5|91 82:5 6|75 87:5 7|2 60:5 8|21 61:5 9|30 82:5 10|66 65:6 1|76 50:6 2|63 49:6 3|17 23:6 4|36 69:6 5|96 54:6 6|87 37:6 7|33 12:6 8|11 23:6 9|5 42:6 10|48 91:7 1|88 28:7 2|7 76:7 3|90 14:7 4|27 9:7 5|46 64:7 6|4 6:7 7|10 45:7 8|77 85:7 9|3 50:7 10|36 21:8 1|52 68:8 2|59 83:8 3|13 90:8 4|4 76:8 5|9 60:8 6|88 21:8 7|96 84:8 8|42 18:8 9|44 100:8 10|34 16:9 1|60 33:9 2|98 4:9 3|84 9:9 4|53 22:9 5|43 19:9 6|8 77:9 7|41 2:9 8|30 81:9 9|39 36:9 10|66 74:10 1|62 97:10 2|65 62:10 3|64 2:10 4|32 20:10 5|67 67:10 6|34 52:10 7|96 74:10 8|23 24:10 9|13 38:10 10</relation>
    <relation name="R109" arity="2" nbTuples="100" semantics="soft" defaultCost="infinity">10 39:1 1|70 61:1 2|79 70:1 3|91 53:1 4|20 80:1 5|20 84:1 6|97 89:1 7|53 72:1 8|76 63:1 9|12 50:1 10|86 47:2 1|27 67:2 2|4 97:2 3|98 30:2 4|76 78:2 5|61 32:2 6|61 90:2 7|76 51:2 8|77 50:2 9|1 29:2 10|13 1:3 1|59 56:3 2|91 54:3 3|3 18:3 4|16 69:3 5|71 84:3 6|16 42:3 7|25 65:3 8|19 71:3 9|27 73:3 10|74 55:4 1|66 14:4 2|83 44:4 3|69 90:4 4|84 19:4 5|24 66:4 6|89 74:4 7|57 42:4 8|45 6:4 9|2 10:4 10|70 62:5 1|43 22:5 2|94 82:5 3|88 84:5 4|2 87:5 5|83 89:5 6|76 81:5 7|86 75:5 8|21 40:5 9|47 97:5 10|15 95:6 1|66 88:6 2|79 13:6 3|47 9:6 4|90 56:6 5|71 25:6 6|24 36:6 7|96 66:6 8|51 49:6 9|86 66:6 10|86 27:7 1|47 6:7 2|29 1:7 3|74 49:7 4|11 78:7 5|98 39:7 6|20 3:7 7|21 81:7 8|46 99:7 9|53 27:7 10|57 81:8 1|46 27:8 2|100 97:8 3|73 33:8 4|89 36:8 5|75 67:8 6|17 52:8 7|54 28:8 8|40 83:8 9|78 7:8 10|29 24:9 1|29 76:9 2|12 82:9 3|23 95:9 4|93 1:9 5|70 30:9 6|54 50:9 7|91 74:9 8|24 82:9 9|32 21:9 10|20 68:10 1|63 65:10 2|64 26:10 3|88 11:10 4|73 53:10 5|62 77:10 6|68 47:10 7|20 36:10 8|20 33:10 9|27 74:10 10</relation>
    <relation name="R110" arity="2" nbTuples="100" semantics="soft" defaultCost="infinity">94 19:1 1|75 90:1 2|82 60:1 3|33 51:1 4|7 8:1 5|16 91:1 6|36 57:1 7|2 6:1 8|67 74:1 9|3 47:1 10|73 50:2 1|56 93:2 2|41 84:2 3|93 19:2 4|69 71:2 5|12 6:2 6|48 46:2 7|58 29:2 8|66 14:2 9|22 34:2 10|65 48:3 1|32 83:3 2|97 74:3 3|6 67:3 4|8 56:3 5|64 93:3 6|11 12:3 7|28 65:3 8|97 15:3 9|23 14:3 10|84 25:4 1|13 3:4 2|65 62:4 3|80 44:4 4|15 10:4 5|21 65:4 6|49 24:4 7|74 50:4 8|46 53:4 9|96 44:4 10|99 75:5 1|24 4:5 2|55 78:5 3|85 73:5 4|82 85:5 5|57 53:5 6|13 41:5 7|77 1:5 8|68 50:5 9|59 69:5 10|7 63:6 1|10 68:6 2|14 31:6 3|58 23:6 4|52 16:6 5|62 68:6 6|6 7:6 7|15 7:6 8|69 23:6 9|94 93:6 10|7 29:7 1|71 87:7 2|87 27:7 3|37 88:7 4|25 40:7 5|72 47:7 6|97 47:7 7|31 81:7 8|3 88:7 9|88 94:7 10|75 24:8 1|59 49:8 2|90 50:8 3|71 94:8 4|34 17:8 5|33 37:8 6|49 39:8 7|42 78:8 8|91 17:8 9|23 57:8 10|8 70:9 1|94 45:9 2|54 71:9 3|41 12:9 4|61 6:9 5|42 30:9 6|56 51:9 7|23 33:9 8|79 7:9 9|71 36:9 10|96 3:10 1|63 31:10 2|80 47:10 3|56 32:10 4|76 51:10 5|88 84:10 6|71 82:10 7|52 77:10 8|19 64:10 9|3 25:10 10</relation>
    <relation name="R111" arity="2" nbTuples="100" semantics="soft" defaultCost="infinity">70 89:1 1|91 10:1 2|32 87:1 3|14 100:1 4|55 89:1 5|10 29:1 6|38 4:1 7|24 5:1 8|10 34:1 9|25 42:1 10|78 100:2 1|66 28:2 2|59 40:2 3|9 63:2 4|89 5:2 5|94 48:2 6|17 57:2 7|32 87:2 8|80 64:2 9|82 72:2 10|83 43:3 1|97 63:3 2|73 62:3 3|66 19:3 4|70 70:3 5|51 66:3 6|77 96:3 7|46 63:3 8|39 64:3 9|72 10:3 10|26 60:4 1|45 8:4 2|75 90:4 3|59 71:4 4|79 5:4 5|61 59:4 6|46 9:4 7|70 12:4 8|71 87:4 9|89 5:4 10|9 66:5 1|91 23:5 2|76 97:5 3|86 24:5 4|53 4:5 5|25 16:5 6|95 54:5 7|96 87:5 8|21 5:5 9|48 48:5 10|3 2:6 1|84 20:6 2|18 94:6 3|49 57:6 4|6 43:6 5|22 42:6 6|14 67:6 7|65 21:6 8|99 77:6 9|32 91:6 10|6 29:7 1|88 1:7 2|20 66:7 3|89 8:7 4|71 52:7 5|70 11:7 6|35 16:7 7|29 54:7 8|56 82:7 9|98 21:7 10|23 54:8 1|20 50:8 2|69 59:8 3|84 3:8 4|24 41:8 5|81 86:8 6|64 43:8 7|96 63:8 8|67 49:8 9|72 45:8 10|43 37:9 1|34 22:9 2|9 3:9 3|82 16:9 4|23 56:9 5|27 46:9 6|40 38:9 7|87 12:9 8|25 4:9 9|97 25:9 10|34 58:10 1|59 6:10 2|92 26:10 3|12 58:10 4|61 75:10 5|42 50:10 6|44 67:10 7|50 3:10 8|78 62:10 9|32 53:10 10</relation>
    <relation name="R112" arity="2" nbTuples="100" semantics="soft" defaultCost="infinity">24 61:1 1|10 81:1 2|66 61:1 3|25 18:1 4|99 1:1 5|68 51:1 6|94 29:1 7|23 69:1 8|9 1:1 9|58 7:1 10|10 3:2 1|1 21:2 2|85 30:2 3|15 44:2 4|98 17:2 5|87 77:2 6|85 73:2 7|30 99:2 8|53 24:2 9|8 41:2 10|3 72:3 1|83 81:3 2|60 74:3 3|92 96:3 4|66 28:3 5|70 25:3 6|74 72:3 7|43 78:3 8|16 84:3 9|32 40:3 10|51 13:4 1|17 44:4 2|36 11:4 3|48 44:4 4|63 63:4 5|79 29:4 6|91 69:4 7|71 97:4 8|98 45:4 9|4 14:4 10|57 15:5 1|86 75:5 2|43 26:5 3|67 77:5 4|88 85:5 5|44 56:5 6|82 43:5 7|23 80:5 8|40 62:5 9|4 98:5 10|67 89:6 1|75 26:6 2|35 14:6 3|57 42:6 4|47 64:6 5|94 79:6 6|45 67:6 7|48 54:6 8|49 56:6 9|11 39:6 10|44 35:7 1|4 9:7 2|64 99:7 3|24 13:7 4|30 36:7 5|30 72:7 6|68 38:7 7|77 22:7 8|25 56:7 9|42 13:7 10|90 87:8 1|97 33:8 2|26 44:8 3|43 93:8 4|2 66:8 5|14 13:8 6|29 51:8 7|60 86:8 8|91 49:8 9|80 42:8 10|79 44:9 1|1 25:9 2|45 59:9 3|78 20:9 4|96 56:9 5|99 91:9 6|60 93:9 7|82 78:9 8|1 59:9 9|51 90:9 10|46 74:10 1|1 57:10 2|29 67:10 3|69 74:10 4|93 37:10 5|31 23:10 6|96 5:10 7|3 7:10 8|29 16:10 9|88 35:10 10</relation>
    <relation name="R113" arity="2" nbTuples="100" semantics="soft" defaultCost="infinity">75 100:1 1|6 88:1 2|68 98:1 3|3 81:1 4|90 93:1 5|37 65:1 6|45 27:1 7|97 48:1 8|32 54:1 9|38 26:1 10|76 8:2 1|67 90:2 2|43 70:2 3|29 30:2 4|97 27:2 5|55 14:2 6|58 33:2 7|90 20:2 8|58 89:2 9|82 1:2 10|61 34:3 1|52 43:3 2|95 48:3 3|58 15:3 4|15 69:3 5|89 48:3 6|90 59:3 7|15 90:3 8|82 83:3 9|98 56:3 10|93 12:4 1|10 83:4 2|9 15:4 3|13 9:4 4|81 94:4 5|9 39:4 6|83 46:4 7|71 54:4 8|53 3:4 9|38 97:4 10|62 27:5 1|45 9:5 2|15 18:5 3|63 48:5 4|38 51:5 5|4 18:5 6|81 82:5 7|48 17:5 8|87 16:5 9|65 6:5 10|2 63:6 1|77 18:6 2|12 61:6 3|48 70:6 4|3 99:6 5|68 29:6 6|94 99:6 7|46 78:6 8|81 40:6 9|99 62:6 10|98 58:7 1|82 64:7 2|9 45:7 3|19 36:7 4|94 15:7 5|96 40:7 6|27 89:7 7|35 87:7 8|95 93:7 9|98 56:7 10|34 2:8 1|75 49:8 2|37 35:8 3|90 87:8 4|9 38:8 5|76 11:8 6|28 84:8 7|7 22:8 8|11 36:8 9|57 29:8 10|50 43:9 1|65 91:9 2|56 40:9 3|67 43:9 4|3 81:9 5|11 52:9 6|55 81:9 7|12 31:9 8|8 12:9 9|93 17:9 10|72 28:10 1|8 99:10 2|16 69:10 3|11 96:10 4|28 75:10 5|25 96:10 6|97 42:10 7|18 94:10 8|60 28:10 9|96 88:10 10</relation>
    <relation name="R114" arity="2" nbTuples="100" semantics="soft" defaultCost="infinity">85 55:1 1|75 81:1 2|27 79:1 3|20 45:1 4|26 5:1 5|81 10:1 6|92 9:1 7|87 21:1 8|43 83:1 9|33 82:1 10|54 51:2 1|91 22:2 2|18 46:2 3|91 58:2 4|89 90:2 5|16 4:2 6|51 29:2 7|44 73:2 8|19 6:2 9|18 41:2 10|52 88:3 1|3 6:3 2|50 66:3 3|23 49:3 4|75 35:3 5|84 13:3 6|10 26:3 7|24 75:3 8|91 98:3 9|33 20:3 10|92 10:4 1|46 60:4 2|78 15:4 3|12 29:4 4|1 60:4 5|8 56:4 6|51 55:4 7|73 5:4 8|32 89:4 9|13 51:4 10|81 2:5 1|48 25:5 2|38 71:5 3|21 20:5 4|64 79:5 5|59 13:5 6|80 51:5 7|8 32:5 8|40 68:5 9|30 94:5 10|46 72:6 1|17 50:6 2|79 64:6 3|29 52:6 4|88 30:6 5|33 26:6 6|82 81:6 7|96 52:6 8|25 17:6 9|52 74:6 10|55 71:7 1|30 72:7 2|95 21:7 3|36 60:7 4|67 47:7 5|30 70:7 6|66 73:7 7|53 63:7 8|96 19:7 9|26 52:7 10|31 75:8 1|53 77:8 2|12 70:8 3|38 42:8 4|51 45:8 5|36 72:8 6|75 43:8 7|50 57:8 8|21 60:8 9|1 28:8 10|26 12:9 1|90 38:9 2|75 91:9 3|94 97:9 4|2 57:9 5|50 4:9 6|46 47:9 7|85 91:9 8|19 70:9 9|89 1:9 10|57 86:10 1|37 64:10 2|80 62:10 3|94 96:10 4|6 57:10 5|68 59:10 6|23 40:10 7|11 22:10 8|68 72:10 9|99 31:10 10</relation>
    <relation name="R115" arity="2" nbTuples="100" semantics="soft" defaultCost="infinity">4 78:1 1|56 63:1 2|34 33:1 3|44 61:1 4|79 14:1 5|66 63:1 6|47 59:1 7|92 36:1 8|47 22:1 9|63 69:1 10|19 82:2 1|77 49:2 2|41 60:2 3|31 63:2 4|36 20:2 5|41 47:2 6|97 93:2 7|31 31:2 8|77 32:2 9|44 24:2 10|43 25:3 1|8 80:3 2|6 23:3 3|54 58:3 4|71 14:3 5|55 1:3 6|28 57:3 7|44 18:3 8|90 30:3 9|52 28:3 10|97 70:4 1|74 93:4 2|83 89:4 3|87 62:4 4|27 30:4 5|13 25:4 6|4 90:4 7|22 41:4 8|49 64:4 9|70 53:4 10|93 3:5 1|72 85:5 2|100 37:5 3|97 85:5 4|94 18:5 5|3 40:5 6|55 84:5 7|11 67:5 8|4 38:5 9|71 3:5 10|26 8:6 1|39 9:6 2|91 65:6 3|53 18:6 4|92 96:6 5|76 94:6 6|48 42:6 7|42 39:6 8|34 28:6 9|24 72:6 10|94 27:7 1|19 33:7 2|87 65:7 3|43 23:7 4|9 9:7 5|7 58:7 6|43 57:7 7|33 34:7 8|88 7:7 9|78 27:7 10|51 1:8 1|24 25:8 2|43 8:8 3|75 72:8 4|11 25:8 5|57 33:8 6|78 32:8 7|51 34:8 8|52 8:8 9|70 7:8 10|36 24:9 1|58 67:9 2|39 40:9 3|23 10:9 4|80 25:9 5|31 30:9 6|60 78:9 7|27 10:9 8|54 58:9 9|36 87:9 10|72 74:10 1|75 2:10 2|42 44:10 3|98 67:10 4|23 67:10 5|63 15:10 6|30 26:10 7|18 29:10 8|62 59:10 9|71 67:10 10</relation>
    <relation name="R116" arity="2" nbTuples="100" semantics="soft" defaultCost="infinity">18 60:1 1|42 46:1 2|21 32:1 3|37 98:1 4|51 21:1 5|50 7:1 6|25 61:1 7|35 78:1 8|67 11:1 9|66 82:1 10|49 47:2 1|52 77:2 2|76 79:2 3|22 27:2 4|60 62:2 5|18 45:2 6|15 90:2 7|12 98:2 8|77 76:2 9|39 25:2 10|51 1:3 1|24 20:3 2|67 25:3 3|25 18:3 4|29 22:3 5|51 16:3 6|40 28:3 7|33 65:3 8|65 87:3 9|91 97:3 10|20 64:4 1|47 5:4 2|65 57:4 3|7 80:4 4|6 67:4 5|76 32:4 6|93 18:4 7|5 58:4 8|42 97:4 9|48 72:4 10|26 60:5 1|44 69:5 2|73 7:5 3|9 26:5 4|82 50:5 5|89 16:5 6|37 3:5 7|76 71:5 8|87 23:5 9|78 48:5 10|44 60:6 1|99 15:6 2|33 65:6 3|51 92:6 4|20 63:6 5|20 33:6 6|38 61:6 7|67 8:6 8|30 69:6 9|48 44:6 10|14 26:7 1|20 8:7 2|5 10:7 3|81 98:7 4|92 46:7 5|9 41:7 6|33 93:7 7|39 89:7 8|75 93:7 9|35 60:7 10|95 53:8 1|5 12:8 2|8 8:8 3|30 5:8 4|55 80:8 5|69 18:8 6|93 38:8 7|33 85:8 8|28 16:8 9|28 56:8 10|80 87:9 1|82 25:9 2|91 91:9 3|7 93:9 4|18 25:9 5|73 13:9 6|19 53:9 7|70 44:9 8|45 48:9 9|15 85:9 10|41 8:10 1|53 78:10 2|54 91:10 3|71 8:10 4|66 73:10 5|51 52:10 6|55 40:10 7|77 55:10 8|12 100:10 9|16 3:10 10</relation>
    <relation name="R117" arity="2" nbTuples="100" semantics="soft" defaultCost="infinity">32 87:1 1|73 92:1 2|50 45:1 3|61 15:1 4|61 32:1 5|80 9:1 6|38 69:1 7|83 13:1 8|27 23:1 9|29 71:1 10|97 8:2 1|37 61:2 2|73 81:2 3|92 75:2 4|85 47:2 5|28 84:2 6|59 70:2 7|13 27:2 8|35 68:2 9|10 11:2 10|22 83:3 1|99 82:3 2|85 91:3 3|98 29:3 4|46 74:3 5|42 19:3 6|11 97:3 7|46 2:3 8|6 53:3 9|88 33:3 10|42 14:4 1|34 59:4 2|36 16:4 3|42 58:4 4|10 11:4 5|65 99:4 6|32 88:4 7|10 80:4 8|74 15:4 9|84 40:4 10|89 89:5 1|6 80:5 2|24 66:5 3|53 17:5 4|41 64:5 5|56 23:5 6|31 54:5 7|44 7:5 8|46 26:5 9|8 91:5 10|30 20:6 1|46 29:6 2|38 11:6 3|9 8:6 4|34 14:6 5|85 69:6 6|40 37:6 7|9 26:6 8|17 19:6 9|15 94:6 10|96 21:7 1|18 56:7 2|10 17:7 3|18 78:7 4|94 99:7 5|9 65:7 6|20 43:7 7|21 61:7 8|65 38:7 9|48 80:7 10|37 31:8 1|37 84:8 2|73 58:8 3|1 64:8 4|4 85:8 5|64 2:8 6|62 81:8 7|45 49:8 8|75 12:8 9|8 49:8 10|6 87:9 1|69 54:9 2|56 87:9 3|13 15:9 4|65 44:9 5|76 24:9 6|33 57:9 7|29 59:9 8|71 41:9 9|83 45:9 10|24 99:10 1|24 59:10 2|78 33:10 3|99 47:10 4|99 84:10 5|37 87:10 6|54 85:10 7|41 96:10 8|67 11:10 9|33 54:10 10</relation>
    <relation name="R118" arity="2" nbTuples="100" semantics="soft" defaultCost="infinity">8 81:1 1|90 11:1 2|14 21:1 3|91 55:1 4|60 15:1 5|14 100:1 6|52 98:1 7|52 20:1 8|17 98:1 9|9 66:1 10|11 25:2 1|95 49:2 2|8 41:2 3|31 33:2 4|62 39:2 5|28 80:2 6|80 97:2 7|24 16:2 8|93 10:2 9|4 30:2 10|72 76:3 1|62 6:3 2|46 50:3 3|7 94:3 4|12 60:3 5|65 56:3 6|87 5:3 7|63 1:3 8|8 86:3 9|53 94:3 10|86 95:4 1|66 66:4 2|17 77:4 3|51 92:4 4|18 15:4 5|35 71:4 6|30 35:4 7|57 67:4 8|7 3:4 9|42 81:4 10|95 22:5 1|35 1:5 2|77 27:5 3|61 68:5 4|67 1:5 5|5 90:5 6|95 70:5 7|38 7:5 8|66 9:5 9|22 80:5 10|2 1:6 1|1 57:6 2|67 87:6 3|86 32:6 4|72 63:6 5|21 39:6 6|67 81:6 7|14 31:6 8|50 14:6 9|21 1:6 10|93 98:7 1|66 39:7 2|63 8:7 3|92 98:7 4|57 77:7 5|19 37:7 6|87 97:7 7|50 36:7 8|57 13:7 9|7 25:7 10|30 91:8 1|60 74:8 2|93 36:8 3|93 70:8 4|65 12:8 5|87 76:8 6|44 31:8 7|32 16:8 8|4 23:8 9|80 34:8 10|19 76:9 1|41 94:9 2|24 23:9 3|79 39:9 4|82 2:9 5|87 14:9 6|65 34:9 7|97 55:9 8|21 13:9 9|54 1:9 10|69 22:10 1|41 12:10 2|98 33:10 3|57 24:10 4|34 31:10 5|48 41:10 6|4 53:10 7|9 35:10 8|86 29:10 9|62 14:10 10</relation>
    <relation name="R119" arity="2" nbTuples="100" semantics="soft" defaultCost="infinity">18 94:1 1|66 92:1 2|15 73:1 3|81 53:1 4|24 22:1 5|93 59:1 6|20 60:1 7|43 21:1 8|55 75:1 9|37 1:1 10|41 20:2 1|30 26:2 2|48 75:2 3|2 2:2 4|1 66:2 5|18 80:2 6|45 59:2 7|45 92:2 8|71 99:2 9|94 5:2 10|71 36:3 1|61 51:3 2|31 37:3 3|14 79:3 4|64 49:3 5|11 35:3 6|94 35:3 7|87 56:3 8|51 21:3 9|13 27:3 10|12 82:4 1|94 15:4 2|91 94:4 3|4 22:4 4|86 12:4 5|88 7:4 6|17 93:4 7|38 99:4 8|45 67:4 9|31 16:4 10|68 84:5 1|84 19:5 2|68 91:5 3|56 58:5 4|82 97:5 5|33 87:5 6|61 40:5 7|74 62:5 8|88 41:5 9|39 30:5 10|19 52:6 1|54 26:6 2|29 27:6 3|28 4:6 4|30 100:6 5|46 48:6 6|86 74:6 7|80 26:6 8|97 12:6 9|32 51:6 10|11 76:7 1|58 84:7 2|98 63:7 3|21 64:7 4|64 38:7 5|23 87:7 6|1 46:7 7|18 42:7 8|20 19:7 9|76 46:7 10|2 75:8 1|43 12:8 2|8 45:8 3|22 4:8 4|55 96:8 5|73 91:8 6|67 70:8 7|22 52:8 8|16 6:8 9|30 25:8 10|52 93:9 1|100 100:9 2|25 84:9 3|52 13:9 4|29 80:9 5|21 96:9 6|73 7:9 7|6 44:9 8|22 36:9 9|29 4:9 10|57 2:10 1|28 58:10 2|17 14:10 3|55 85:10 4|13 45:10 5|22 87:10 6|32 79:10 7|99 49:10 8|59 21:10 9|22 61:10 10</relation>
    <relation name="R120" arity="2" nbTuples="100" semantics="soft" defaultCost="infinity">5 54:1 1|55 60:1 2|19 93:1 3|16 74:1 4|63 11:1 5|46 26:1 6|89 63:1 7|95 50:1 8|74 91:1 9|66 97:1 10|71 4:2 1|50 47:2 2|89 60:2 3|68 51:2 4|93 2:2 5|51 94:2 6|31 44:2 7|31 52:2 8|82 42:2 9|82 47:2 10|90 93:3 1|94 98:3 2|57 24:3 3|97 15:3 4|28 64:3 5|52 96:3 6|69 93:3 7|35 84:3 8|5 33:3 9|44 43:3 10|99 14:4 1|14 38:4 2|67 68:4 3|73 81:4 4|89 34:4 5|81 67:4 6|83 25:4 7|46 71:4 8|72 7:4 9|89 2:4 10|2 52:5 1|30 98:5 2|18 82:5 3|31 22:5 4|67 9:5 5|40 96:5 6|23 62:5 7|55 9:5 8|20 40:5 9|28 72:5 10|99 1:6 1|38 71:6 2|72 56:6 3|33 45:6 4|47 99:6 5|89 40:6 6|32 14:6 7|92 48:6 8|20 93:6 9|6 9:6 10|8 4:7 1|56 52:7 2|3 67:7 3|26 99:7 4|34 72:7 5|34 8:7 6|75 36:7 7|19 26:7 8|85 51:7 9|63 18:7 10|28 65:8 1|27 36:8 2|77 70:8 3|95 83:8 4|50 21:8 5|58 33:8 6|69 62:8 7|25 85:8 8|8 96:8 9|60 90:8 10|13 100:9 1|14 100:9 2|84 23:9 3|59 44:9 4|22 24:9 5|80 63:9 6|48 84:9 7|35 9:9 8|47 40:9 9|61 12:9 10|69 79:10 1|47 48:10 2|86 9:10 3|71 87:10 4|3 9:10 5|59 98:10 6|63 45:10 7|99 77:10 8|15 96:10 9|10 38:10 10</relation>
    <relation name="R121" arity="2" nbTuples="100" semantics="soft" defaultCost="infinity">57 1:1 1|37 21:1 2|4 17:1 3|40 38:1 4|61 13:1 5|15 16:1 6|56 66:1 7|58 38:1 8|2 19:1 9|100 84:1 10|42 40:2 1|11 35:2 2|61 87:2 3|73 8:2 4|26 18:2 5|12 83:2 6|62 5:2 7|97 33:2 8|58 94:2 9|4 40:2 10|26 35:3 1|42 83:3 2|68 64:3 3|86 97:3 4|6 15:3 5|15 66:3 6|81 91:3 7|37 98:3 8|48 68:3 9|42 41:3 10|19 92:4 1|93 21:4 2|59 65:4 3|65 82:4 4|71 23:4 5|70 72:4 6|49 29:4 7|68 65:4 8|26 54:4 9|48 42:4 10|94 90:5 1|57 55:5 2|20 63:5 3|53 89:5 4|51 25:5 5|30 73:5 6|37 92:5 7|94 75:5 8|93 51:5 9|30 73:5 10|51 35:6 1|50 62:6 2|61 34:6 3|70 54:6 4|23 65:6 5|20 41:6 6|60 57:6 7|64 88:6 8|72 6:6 9|64 47:6 10|22 44:7 1|100 44:7 2|81 17:7 3|14 99:7 4|30 36:7 5|52 30:7 6|34 43:7 7|25 58:7 8|79 74:7 9|9 91:7 10|59 40:8 1|95 77:8 2|4 20:8 3|64 32:8 4|45 93:8 5|83 21:8 6|11 33:8 7|99 54:8 8|63 78:8 9|87 51:8 10|89 80:9 1|57 20:9 2|84 31:9 3|73 3:9 4|83 47:9 5|85 94:9 6|98 32:9 7|71 29:9 8|71 73:9 9|88 16:9 10|68 24:10 1|71 56:10 2|58 33:10 3|27 4:10 4|74 2:10 5|79 83:10 6|85 41:10 7|66 3:10 8|27 69:10 9|29 46:10 10</relation>
    <relation name="R122" arity="2" nbTuples="100" semantics="soft" defaultCost="infinity">28 42:1 1|24 18:1 2|57 26:1 3|63 82:1 4|17 21:1 5|9 99:1 6|25 48:1 7|5 5:1 8|12 43:1 9|37 69:1 10|84 65:2 1|11 70:2 2|8 8:2 3|46 5:2 4|97 50:2 5|62 59:2 6|68 82:2 7|83 29:2 8|14 79:2 9|36 57:2 10|91 29:3 1|9 52:3 2|23 17:3 3|72 77:3 4|74 77:3 5|50 86:3 6|59 49:3 7|9 48:3 8|23 67:3 9|87 21:3 10|21 54:4 1|80 99:4 2|20 90:4 3|84 15:4 4|38 93:4 5|70 77:4 6|54 96:4 7|63 71:4 8|83 61:4 9|83 93:4 10|69 38:5 1|2 77:5 2|14 24:5 3|77 93:5 4|93 77:5 5|5 34:5 6|18 35:5 7|59 79:5 8|38 77:5 9|71 16:5 10|56 8:6 1|42 43:6 2|9 50:6 3|57 16:6 4|53 88:6 5|17 84:6 6|37 27:6 7|16 86:6 8|82 56:6 9|95 11:6 10|29 91:7 1|66 69:7 2|28 37:7 3|99 72:7 4|27 66:7 5|95 75:7 6|31 22:7 7|40 47:7 8|71 72:7 9|24 69:7 10|53 11:8 1|91 98:8 2|50 71:8 3|97 54:8 4|11 36:8 5|41 62:8 6|71 81:8 7|39 64:8 8|66 29:8 9|3 39:8 10|66 27:9 1|19 25:9 2|76 37:9 3|97 5:9 4|50 44:9 5|15 25:9 6|39 98:9 7|47 47:9 8|62 75:9 9|52 4:9 10|85 43:10 1|45 7:10 2|78 7:10 3|73 71:10 4|99 73:10 5|83 82:10 6|73 43:10 7|54 89:10 8|85 27:10 9|55 15:10 10</relation>
    <relation name="R123" arity="2" nbTuples="100" semantics="soft" defaultCost="infinity">66 22:1 1|77 100:1 2|92 49:1 3|72 68:1 4|73 2:1 5|33 68:1 6|74 21:1 7|56 78:1 8|62 95:1 9|98 81:1 10|53 8:2 1|89 21:2 2|79 9:2 3|14 16:2 4|94 32:2 5|47 40:2 6|82 33:2 7|79 69:2 8|34 96:2 9|42 13:2 10|23 78:3 1|13 24:3 2|2 88:3 3|44 73:3 4|34 53:3 5|52 71:3 6|33 63:3 7|62 96:3 8|38 39:3 9|1 29:3 10|67 82:4 1|10 20:4 2|76 98:4 3|43 31:4 4|73 28:4 5|86 67:4 6|12 20:4 7|75 65:4 8|49 67:4 9|24 80:4 10|79 3:5 1|33 80:5 2|87 2:5 3|17 95:5 4|58 16:5 5|13 14:5 6|3 34:5 7|24 2:5 8|17 80:5 9|11 92:5 10|62 44:6 1|81 84:6 2|46 90:6 3|38 93:6 4|67 45:6 5|2 21:6 6|57 43:6 7|75 9:6 8|76 78:6 9|47 4:6 10|57 51:7 1|74 21:7 2|71 50:7 3|67 100:7 4|87 56:7 5|34 76:7 6|96 29:7 7|66 53:7 8|100 73:7 9|99 37:7 10|32 55:8 1|52 23:8 2|30 29:8 3|50 42:8 4|79 30:8 5|51 89:8 6|45 81:8 7|95 94:8 8|70 84:8 9|5 80:8 10|13 18:9 1|86 67:9 2|24 51:9 3|88 91:9 4|20 84:9 5|3 98:9 6|13 81:9 7|11 16:9 8|8 90:9 9|94 100:9 10|25 90:10 1|89 96:10 2|29 80:10 3|57 29:10 4|15 9:10 5|2 66:10 6|32 89:10 7|4 65:10 8|88 91:10 9|67 55:10 10</relation>
    <relation name="R124" arity="2" nbTuples="100" semantics="soft" defaultCost="infinity">33 96:1 1|42 10:1 2|70 92:1 3|4 53:1 4|26 60:1 5|60 11:1 6|41 24:1 7|64 76:1 8|46 6:1 9|17 52:1 10|42 55:2 1|58 76:2 2|80 78:2 3|51 77:2 4|97 92:2 5|91 81:2 6|98 89:2 7|71 44:2 8|78 99:2 9|93 57:2 10|46 38:3 1|94 14:3 2|33 98:3 3|26 43:3 4|16 61:3 5|41 27:3 6|49 82:3 7|67 81:3 8|99 48:3 9|6 26:3 10|7 37:4 1|27 51:4 2|70 39:4 3|58 15:4 4|69 35:4 5|52 91:4 6|79 77:4 7|36 76:4 8|89 60:4 9|99 46:4 10|30 90:5 1|63 86:5 2|47 76:5 3|4 85:5 4|81 16:5 5|78 91:5 6|44 47:5 7|72 84:5 8|97 11:5 9|49 33:5 10|9 66:6 1|61 56:6 2|36 89:6 3|47 49:6 4|9 59:6 5|40 75:6 6|48 90:6 7|69 83:6 8|54 64:6 9|36 38:6 10|27 75:7 1|43 65:7 2|42 7:7 3|12 47:7 4|39 96:7 5|69 68:7 6|91 20:7 7|34 7:7 8|5 85:7 9|62 42:7 10|54 82:8 1|17 86:8 2|37 57:8 3|1 76:8 4|98 65:8 5|61 69:8 6|36 43:8 7|12 44:8 8|10 19:8 9|21 100:8 10|7 63:9 1|40 42:9 2|61 45:9 3|64 9:9 4|49 31:9 5|65 17:9 6|26 15:9 7|10 57:9 8|24 52:9 9|94 31:9 10|51 52:10 1|62 41:10 2|17 32:10 3|18 39:10 4|21 77:10 5|73 55:10 6|39 34:10 7|22 51:10 8|62 91:10 9|1 98:10 10</relation>
    <relation name="R125" arity="2" nbTuples="100" semantics="soft" defaultCost="infinity">33 36:1 1|91 17:1 2|73 35:1 3|50 60:1 4|78 87:1 5|32 57:1 6|94 53:1 7|3 38:1 8|26 51:1 9|31 12:1 10|29 69:2 1|89 72:2 2|89 93:2 3|94 1:2 4|5 19:2 5|45 84:2 6|70 64:2 7|53 14:2 8|17 19:2 9|63 69:2 10|18 50:3 1|32 56:3 2|96 68:3 3|29 76:3 4|29 24:3 5|94 39:3 6|11 99:3 7|99 70:3 8|45 15:3 9|37 86:3 10|71 29:4 1|75 68:4 2|1 64:4 3|94 83:4 4|4 88:4 5|59 83:4 6|40 39:4 7|49 5:4 8|27 15:4 9|11 30:4 10|92 42:5 1|92 94:5 2|29 42:5 3|40 68:5 4|78 16:5 5|64 71:5 6|27 21:5 7|92 92:5 8|94 33:5 9|61 3:5 10|85 66:6 1|29 83:6 2|79 33:6 3|13 65:6 4|91 96:6 5|3 98:6 6|90 32:6 7|39 66:6 8|23 18:6 9|69 51:6 10|7 34:7 1|61 17:7 2|77 76:7 3|99 5:7 4|65 4:7 5|13 78:7 6|20 69:7 7|82 4:7 8|87 82:7 9|83 8:7 10|84 97:8 1|28 84:8 2|45 57:8 3|92 89:8 4|27 93:8 5|7 56:8 6|92 35:8 7|58 20:8 8|33 63:8 9|93 67:8 10|35 52:9 1|39 90:9 2|3 19:9 3|94 43:9 4|39 23:9 5|35 72:9 6|81 2:9 7|90 3:9 8|92 39:9 9|88 10:9 10|12 6:10 1|7 94:10 2|57 39:10 3|25 84:10 4|11 69:10 5|93 60:10 6|98 31:10 7|17 72:10 8|18 85:10 9|91 81:10 10</relation>
    <relation name="R126" arity="2" nbTuples="100" semantics="soft" defaultCost="infinity">66 24:1 1|63 45:1 2|46 42:1 3|10 22:1 4|63 4:1 5|13 71:1 6|44 19:1 7|43 83:1 8|29 76:1 9|92 7:1 10|53 61:2 1|87 45:2 2|27 34:2 3|88 5:2 4|17 40:2 5|51 39:2 6|11 46:2 7|18 69:2 8|63 64:2 9|85 9:2 10|1 58:3 1|88 25:3 2|83 92:3 3|33 17:3 4|11 62:3 5|94 5:3 6|76 64:3 7|4 23:3 8|95 79:3 9|55 47:3 10|20 56:4 1|40 57:4 2|8 38:4 3|64 69:4 4|97 23:4 5|78 26:4 6|96 83:4 7|82 71:4 8|96 85:4 9|74 53:4 10|72 10:5 1|42 52:5 2|42 69:5 3|17 41:5 4|27 17:5 5|15 76:5 6|48 13:5 7|57 92:5 8|92 55:5 9|58 11:5 10|82 4:6 1|26 32:6 2|53 62:6 3|56 14:6 4|96 83:6 5|16 31:6 6|70 48:6 7|20 51:6 8|56 65:6 9|62 5:6 10|75 72:7 1|7 73:7 2|73 41:7 3|24 46:7 4|30 93:7 5|62 81:7 6|24 66:7 7|77 17:7 8|71 21:7 9|20 54:7 10|7 50:8 1|52 6:8 2|93 86:8 3|1 22:8 4|86 98:8 5|89 30:8 6|19 96:8 7|87 11:8 8|99 79:8 9|83 23:8 10|73 63:9 1|75 90:9 2|41 12:9 3|49 65:9 4|65 9:9 5|30 98:9 6|61 100:9 7|32 23:9 8|28 82:9 9|97 26:9 10|14 52:10 1|32 11:10 2|87 56:10 3|36 88:10 4|60 67:10 5|29 2:10 6|42 78:10 7|88 8:10 8|19 82:10 9|20 32:10 10</relation>
    <relation name="R127" arity="2" nbTuples="100" semantics="soft" defaultCost="infinity">94 91:1 1|95 96:1 2|6 1:1 3|9 97:1 4|56 57:1 5|26 4:1 6|2 54:1 7|14 20:1 8|14 47:1 9|80 72:1 10|54 58:2 1|66 40:2 2|32 71:2 3|72 14:2 4|100 75:2 5|37 58:2 6|31 73:2 7|23 3:2 8|52 1:2 9|8 33:2 10|70 17:3 1|12 46:3 2|96 11:3 3|65 24:3 4|8 22:3 5|46 76:3 6|94 55:3 7|85 2:3 8|46 34:3 9|80 83:3 10|87 92:4 1|50 1:4 2|50 48:4 3|79 64:4 4|32 75:4 5|12 69:4 6|19 10:4 7|98 85:4 8|42 60:4 9|72 34:4 10|58 58:5 1|36 58:5 2|85 79:5 3|67 10:5 4|47 90:5 5|86 85:5 6|81 6:5 7|78 93:5 8|32 71:5 9|78 30:5 10|100 9:6 1|85 32:6 2|77 3:6 3|99 14:6 4|36 58:6 5|54 77:6 6|52 36:6 7|31 44:6 8|28 52:6 9|19 24:6 10|44 79:7 1|36 22:7 2|41 57:7 3|89 28:7 4|11 53:7 5|97 91:7 6|39 91:7 7|11 38:7 8|38 89:7 9|68 30:7 10|97 84:8 1|60 88:8 2|33 55:8 3|15 79:8 4|50 12:8 5|21 42:8 6|93 78:8 7|39 77:8 8|69 72:8 9|16 65:8 10|32 89:9 1|16 41:9 2|5 44:9 3|64 99:9 4|32 14:9 5|93 100:9 6|60 73:9 7|88 36:9 8|69 66:9 9|29 1:9 10|55 54:10 1|12 26:10 2|34 39:10 3|69 2:10 4|16 8:10 5|89 67:10 6|39 2:10 7|81 59:10 8|95 75:10 9|98 68:10 10</relation>
    <relation name="R128" arity="2" nbTuples="100" semantics="soft" defaultCost="infinity">70 31:1 1|17 59:1 2|2 72:1 3|43 67:1 4|58 32:1 5|47 37:1 6|3 90:1 7|89 59:1 8|45 61:1 9|97 16:1 10|18 22:2 1|2 57:2 2|87 17:2 3|94 30:2 4|33 48:2 5|63 100:2 6|16 78:2 7|83 21:2 8|85 22:2 9|1 77:2 10|49 14:3 1|77 33:3 2|12 39:3 3|44 18:3 4|21 74:3 5|55 41:3 6|60 69:3 7|92 2:3 8|82 56:3 9|26 73:3 10|89 91:4 1|53 46:4 2|76 85:4 3|5 27:4 4|33 69:4 5|14 5:4 6|94 79:4 7|88 1:4 8|89 40:4 9|13 81:4 10|85 65:5 1|15 56:5 2|52 15:5 3|53 21:5 4|44 66:5 5|57 7:5 6|20 15:5 7|68 66:5 8|20 1:5 9|63 14:5 10|25 91:6 1|29 60:6 2|25 39:6 3|61 89:6 4|81 92:6 5|57 50:6 6|15 8:6 7|95 74:6 8|47 88:6 9|73 22:6 10|88 64:7 1|39 39:7 2|32 69:7 3|6 68:7 4|25 49:7 5|24 3:7 6|17 56:7 7|39 62:7 8|49 8:7 9|68 88:7 10|55 13:8 1|69 4:8 2|3 42:8 3|97 56:8 4|69 46:8 5|96 56:8 6|46 8:8 7|88 72:8 8|77 16:8 9|86 73:8 10|42 2:9 1|87 20:9 2|93 8:9 3|59 15:9 4|79 89:9 5|71 51:9 6|97 34:9 7|1 80:9 8|34 55:9 9|59 32:9 10|76 69:10 1|4 4:10 2|98 97:10 3|94 46:10 4|62 32:10 5|83 8:10 6|94 92:10 7|53 41:10 8|31 69:10 9|18 3:10 10</relation>
    <relation name="R129" arity="2" nbTuples="100" semantics="soft" defaultCost="infinity">78 84:1 1|51 42:1 2|47 8:1 3|19 73:1 4|98 1:1 5|44 62:1 6|44 80:1 7|31 83:1 8|37 95:1 9|66 96:1 10|93 31:2 1|2 16:2 2|91 34:2 3|22 58:2 4|6 75:2 5|88 13:2 6|40 27:2 7|56 14:2 8|46 51:2 9|88 61:2 10|12 47:3 1|44 18:3 2|74 91:3 3|99 84:3 4|55 75:3 5|87 40:3 6|43 22:3 7|63 2:3 8|76 84:3 9|11 70:3 10|6 33:4 1|31 76:4 2|87 49:4 3|81 6:4 4|17 4:4 5|67 63:4 6|85 33:4 7|14 83:4 8|30 73:4 9|78 26:4 10|60 93:5 1|15 95:5 2|38 75:5 3|26 91:5 4|93 17:5 5|2 5:5 6|86 98:5 7|71 46:5 8|93 59:5 9|71 68:5 10|69 21:6 1|48 12:6 2|95 67:6 3|27 89:6 4|98 46:6 5|72 43:6 6|8 90:6 7|86 5:6 8|75 33:6 9|27 25:6 10|80 27:7 1|9 61:7 2|32 88:7 3|96 89:7 4|37 57:7 5|42 8:7 6|25 85:7 7|7 60:7 8|96 40:7 9|65 68:7 10|68 5:8 1|30 90:8 2|67 7:8 3|61 13:8 4|63 27:8 5|51 71:8 6|89 63:8 7|77 74:8 8|64 9:8 9|77 8:8 10|76 65:9 1|38 72:9 2|71 43:9 3|82 1:9 4|51 69:9 5|17 33:9 6|43 59:9 7|86 80:9 8|8 40:9 9|85 40:9 10|89 35:10 1|18 68:10 2|33 77:10 3|1 11:10 4|57 18:10 5|20 89:10 6|46 94:10 7|5 35:10 8|40 71:10 9|81 32:10 10</relation>
    <relation name="R130" arity="2" nbTuples="100" semantics="soft" defaultCost="infinity">84 63:1 1|18 86:1 2|80 6:1 3|11 38:1 4|15 9:1 5|80 99:1 6|7 54:1 7|5 86:1 8|46 6:1 9|72 90:1 10|84 100:2 1|39 71:2 2|87 22:2 3|94 33:2 4|14 63:2 5|10 21:2 6|67 13:2 7|7 44:2 8|40 23:2 9|9 91:2 10|21 56:3 1|58 35:3 2|57 4:3 3|86 18:3 4|86 76:3 5|45 21:3 6|94 79:3 7|54 41:3 8|93 12:3 9|85 9:3 10|48 44:4 1|30 15:4 2|24 12:4 3|5 2:4 4|80 86:4 5|23 71:4 6|74 69:4 7|58 82:4 8|1 49:4 9|1 98:4 10|50 30:5 1|36 73:5 2|4 47:5 3|12 61:5 4|87 39:5 5|44 86:5 6|29 6:5 7|32 67:5 8|60 91:5 9|29 4:5 10|59 19:6 1|69 50:6 2|22 28:6 3|12 53:6 4|92 51:6 5|48 34:6 6|17 83:6 7|46 71:6 8|23 25:6 9|41 5:6 10|22 56:7 1|93 71:7 2|49 76:7 3|47 86:7 4|19 92:7 5|22 58:7 6|75 60:7 7|3 1:7 8|28 79:7 9|36 52:7 10|65 48:8 1|96 82:8 2|19 98:8 3|98 10:8 4|100 42:8 5|21 40:8 6|3 77:8 7|17 71:8 8|14 1:8 9|74 18:8 10|69 53:9 1|10 59:9 2|19 55:9 3|2 81:9 4|4 33:9 5|40 7:9 6|50 48:9 7|36 26:9 8|32 94:9 9|16 1:9 10|94 41:10 1|79 14:10 2|42 89:10 3|89 53:10 4|66 60:10 5|32 43:10 6|2 32:10 7|85 50:10 8|66 80:10 9|76 37:10 10</relation>
    <relation name="R131" arity="2" nbTuples="100" semantics="soft" defaultCost="infinity">79 86:1 1|71 37:1 2|17 64:1 3|39 3:1 4|99 75:1 5|15 38:1 6|71 16:1 7|17 82:1 8|28 84:1 9|18 9:1 10|41 9:2 1|45 10:2 2|70 39:2 3|16 98:2 4|81 83:2 5|7 43:2 6|81 68:2 7|74 36:2 8|37 56:2 9|54 34:2 10|68 80:3 1|24 89:3 2|28 65:3 3|61 52:3 4|33 24:3 5|34 62:3 6|44 35:3 7|42 82:3 8|38 12:3 9|80 4:3 10|54 58:4 1|7 57:4 2|51 15:4 3|83 83:4 4|75 15:4 5|24 95:4 6|69 64:4 7|32 19:4 8|39 73:4 9|31 52:4 10|29 20:5 1|80 84:5 2|54 53:5 3|89 19:5 4|70 3:5 5|16 30:5 6|60 35:5 7|3 5:5 8|85 70:5 9|36 85:5 10|7 56:6 1|29 4:6 2|100 5:6 3|53 28:6 4|26 21:6 5|41 33:6 6|48 50:6 7|46 53:6 8|54 14:6 9|45 76:6 10|29 95:7 1|17 57:7 2|42 1:7 3|53 89:7 4|90 2:7 5|12 30:7 6|58 51:7 7|50 37:7 8|49 28:7 9|30 21:7 10|55 15:8 1|24 84:8 2|47 87:8 3|17 18:8 4|78 46:8 5|39 36:8 6|14 44:8 7|28 64:8 8|23 47:8 9|77 22:8 10|77 53:9 1|95 82:9 2|70 74:9 3|65 69:9 4|39 62:9 5|47 2:9 6|64 45:9 7|78 80:9 8|16 62:9 9|51 9:9 10|98 15:10 1|77 54:10 2|15 48:10 3|85 34:10 4|37 33:10 5|19 87:10 6|70 17:10 7|68 88:10 8|91 82:10 9|65 34:10 10</relation>
    <relation name="R132" arity="2" nbTuples="100" semantics="soft" defaultCost="infinity">95 20:1 1|81 93:1 2|100 67:1 3|42 56:1 4|100 52:1 5|79 51:1 6|17 17:1 7|69 45:1 8|91 34:1 9|73 85:1 10|93 88:2 1|38 18:2 2|47 29:2 3|20 18:2 4|93 11:2 5|95 23:2 6|39 99:2 7|69 71:2 8|2 12:2 9|93 100:2 10|48 86:3 1|36 20:3 2|9 87:3 3|89 78:3 4|80 78:3 5|4 26:3 6|55 25:3 7|10 11:3 8|96 96:3 9|89 23:3 10|8 6:4 1|24 93:4 2|7 14:4 3|3 45:4 4|90 14:4 5|70 74:4 6|89 82:4 7|5 17:4 8|61 41:4 9|48 5:4 10|29 44:5 1|30 35:5 2|55 90:5 3|73 58:5 4|13 39:5 5|27 24:5 6|100 70:5 7|35 6:5 8|97 45:5 9|52 42:5 10|88 68:6 1|22 64:6 2|33 10:6 3|3 62:6 4|58 38:6 5|4 19:6 6|51 54:6 7|75 68:6 8|23 26:6 9|82 5:6 10|6 69:7 1|87 25:7 2|53 40:7 3|43 1:7 4|33 26:7 5|8 27:7 6|75 18:7 7|83 46:7 8|96 69:7 9|74 25:7 10|85 68:8 1|91 23:8 2|7 75:8 3|91 87:8 4|54 74:8 5|99 34:8 6|33 83:8 7|40 48:8 8|83 86:8 9|37 75:8 10|60 40:9 1|54 49:9 2|55 55:9 3|69 87:9 4|50 10:9 5|23 71:9 6|54 65:9 7|71 40:9 8|8 39:9 9|40 17:9 10|83 87:10 1|99 75:10 2|72 87:10 3|9 95:10 4|86 42:10 5|49 4:10 6|67 52:10 7|60 4:10 8|50 55:10 9|1 61:10 10</relation>
    <relation name="R133" arity="2" nbTuples="100" semantics="soft" defaultCost="infinity">95 57:1 1|60 36:1 2|58 48:1 3|17 35:1 4|52 83:1 5|7 26:1 6|3 79:1 7|13 36:1 8|100 44:1 9|39 35:1 10|97 52:2 1|43 83:2 2|25 62:2 3|7 34:2 4|29 37:2 5|57 2:2 6|64 80:2 7|85 25:2 8|48 80:2 9|15 70:2 10|77 16:3 1|28 32:3 2|93 91:3 3|82 65:3 4|9 48:3 5|84 17:3 6|85 47:3 7|36 87:3 8|60 85:3 9|27 38:3 10|49 41:4 1|41 68:4 2|45 72:4 3|84 39:4 4|39 61:4 5|96 83:4 6|45 10:4 7|50 29:4 8|83 88:4 9|49 32:4 10|47 20:5 1|17 4:5 2|67 47:5 3|37 64:5 4|43 56:5 5|76 22:5 6|31 36:5 7|85 42:5 8|33 61:5 9|56 22:5 10|36 38:6 1|90 85:6 2|44 18:6 3|13 48:6 4|33 80:6 5|66 38:6 6|74 30:6 7|78 39:6 8|50 86:6 9|15 49:6 10|14 55:7 1|31 62:7 2|55 55:7 3|70 52:7 4|3 48:7 5|68 33:7 6|87 45:7 7|6 94:7 8|23 11:7 9|59 36:7 10|48 62:8 1|31 49:8 2|55 48:8 3|29 26:8 4|92 65:8 5|96 3:8 6|22 63:8 7|8 100:8 8|81 50:8 9|77 16:8 10|10 64:9 1|27 53:9 2|63 67:9 3|36 83:9 4|49 52:9 5|64 60:9 6|7 87:9 7|50 53:9 8|69 15:9 9|49 50:9 10|2 25:10 1|72 80:10 2|94 45:10 3|7 62:10 4|99 74:10 5|59 14:10 6|19 58:10 7|87 2:10 8|60 26:10 9|86 59:10 10</relation>
    <relation name="R134" arity="2" nbTuples="100" semantics="soft" defaultCost="infinity">84 81:1 1|96 38:1 2|27 60:1 3|23 47:1 4|49 38:1 5|46 5:1 6|45 46:1 7|49 17:1 8|30 47:1 9|85 97:1 10|99 90:2 1|40 86:2 2|47 4:2 3|71 90:2 4|26 96:2 5|29 65:2 6|95 34:2 7|100 96:2 8|44 58:2 9|52 43:2 10|44 19:3 1|97 60:3 2|92 81:3 3|13 45:3 4|23 29:3 5|49 52:3 6|67 99:3 7|36 50:3 8|46 39:3 9|25 93:3 10|18 42:4 1|87 9:4 2|86 85:4 3|1 47:4 4|27 74:4 5|83 2:4 6|7 95:4 7|11 49:4 8|80 99:4 9|24 35:4 10|99 21:5 1|80 59:5 2|9 2:5 3|10 50:5 4|96 24:5 5|94 52:5 6|76 81:5 7|35 12:5 8|50 11:5 9|42 97:5 10|6 85:6 1|62 94:6 2|4 19:6 3|21 77:6 4|2 63:6 5|28 57:6 6|92 96:6 7|71 56:6 8|97 79:6 9|39 27:6 10|37 25:7 1|24 97:7 2|28 74:7 3|29 93:7 4|55 85:7 5|41 76:7 6|38 52:7 7|21 79:7 8|58 51:7 9|92 58:7 10|29 32:8 1|6 74:8 2|29 80:8 3|7 29:8 4|42 98:8 5|14 14:8 6|14 28:8 7|88 95:8 8|21 36:8 9|63 63:8 10|48 91:9 1|69 95:9 2|86 33:9 3|93 20:9 4|7 84:9 5|67 81:9 6|45 87:9 7|35 55:9 8|58 77:9 9|53 80:9 10|90 45:10 1|67 60:10 2|54 69:10 3|39 26:10 4|67 74:10 5|48 59:10 6|86 68:10 7|66 21:10 8|33 32:10 9|44 13:10 10</relation>
    <relation name="R135" arity="2" nbTuples="100" semantics="soft" defaultCost="infinity">92 90:1 1|28 93:1 2|15 81:1 3|85 17:1 4|86 24:1 5|77 23:1 6|42 84:1 7|15 74:1 8|66 1:1 9|85 81:1 10|30 57:2 1|17 93:2 2|93 73:2 3|67 91:2 4|13 66:2 5|37 47:2 6|70 98:2 7|86 11:2 8|73 15:2 9|36 87:2 10|50 74:3 1|98 97:3 2|6 36:3 3|38 96:3 4|66 74:3 5|92 88:3 6|23 94:3 7|55 29:3 8|44 75:3 9|62 35:3 10|74 63:4 1|16 87:4 2|54 82:4 3|94 61:4 4|43 39:4 5|16 94:4 6|12 92:4 7|49 14:4 8|65 88:4 9|71 93:4 10|27 47:5 1|11 60:5 2|38 55:5 3|53 90:5 4|65 71:5 5|83 36:5 6|57 78:5 7|18 85:5 8|71 93:5 9|86 36:5 10|76 77:6 1|72 82:6 2|73 90:6 3|83 21:6 4|73 26:6 5|36 83:6 6|54 23:6 7|26 69:6 8|1 8:6 9|87 80:6 10|71 29:7 1|4 8:7 2|13 40:7 3|7 9:7 4|55 3:7 5|42 87:7 6|14 81:7 7|63 55:7 8|24 82:7 9|84 1:7 10|82 87:8 1|84 79:8 2|85 9:8 3|36 48:8 4|46 81:8 5|26 38:8 6|18 49:8 7|81 3:8 8|30 20:8 9|41 9:8 10|54 76:9 1|80 34:9 2|87 1:9 3|75 34:9 4|8 57:9 5|17 84:9 6|84 51:9 7|70 59:9 8|16 3:9 9|53 11:9 10|23 51:10 1|59 17:10 2|86 62:10 3|6 42:10 4|98 26:10 5|50 92:10 6|71 69:10 7|65 99:10 8|22 94:10 9|62 53:10 10</relation>
    <relation name="R136" arity="2" nbTuples="100" semantics="soft" defaultCost="infinity">17 87:1 1|97 95:1 2|87 37:1 3|55 65:1 4|48 1:1 5|31 6:1 6|24 56:1 7|49 88:1 8|86 40:1 9|92 70:1 10|89 25:2 1|52 37:2 2|28 53:2 3|49 74:2 4|88 42:2 5|19 73:2 6|14 59:2 7|87 19:2 8|7 42:2 9|24 21:2 10|67 37:3 1|14 87:3 2|35 36:3 3|18 60:3 4|91 44:3 5|80 35:3 6|72 85:3 7|88 29:3 8|50 63:3 9|39 100:3 10|58 8:4 1|67 20:4 2|71 21:4 3|13 95:4 4|95 97:4 5|39 82:4 6|41 37:4 7|18 16:4 8|17 96:4 9|43 41:4 10|89 83:5 1|70 97:5 2|41 44:5 3|84 10:5 4|77 65:5 5|84 88:5 6|5 8:5 7|76 51:5 8|40 67:5 9|15 34:5 10|81 48:6 1|9 5:6 2|45 10:6 3|27 83:6 4|7 91:6 5|96 12:6 6|71 12:6 7|84 55:6 8|79 8:6 9|34 74:6 10|8 61:7 1|88 49:7 2|14 17:7 3|5 45:7 4|48 42:7 5|15 63:7 6|48 64:7 7|93 44:7 8|14 56:7 9|24 59:7 10|46 44:8 1|91 27:8 2|30 44:8 3|42 4:8 4|42 66:8 5|14 66:8 6|55 8:8 7|50 57:8 8|22 89:8 9|68 15:8 10|15 65:9 1|12 92:9 2|26 68:9 3|20 70:9 4|12 98:9 5|41 71:9 6|36 80:9 7|66 45:9 8|99 95:9 9|77 18:9 10|67 39:10 1|19 21:10 2|39 64:10 3|28 39:10 4|87 14:10 5|31 52:10 6|100 87:10 7|4 6:10 8|17 96:10 9|36 21:10 10</relation>
    <relation name="R137" arity="2" nbTuples="100" semantics="soft" defaultCost="infinity">41 51:1 1|36 97:1 2|12 95:1 3|90 78:1 4|2 49:1 5|63 49:1 6|8 49:1 7|19 20:1 8|96 66:1 9|29 82:1 10|75 87:2 1|22 87:2 2|64 73:2 3|30 86:2 4|40 77:2 5|84 69:2 6|58 96:2 7|93 94:2 8|51 37:2 9|89 73:2 10|40 47:3 1|73 66:3 2|91 9:3 3|49 77:3 4|17 22:3 5|22 74:3 6|79 15:3 7|79 80:3 8|71 98:3 9|46 51:3 10|5 41:4 1|95 20:4 2|30 99:4 3|51 46:4 4|98 26:4 5|5 10:4 6|91 9:4 7|67 5:4 8|8 50:4 9|20 44:4 10|11 38:5 1|80 65:5 2|58 40:5 3|17 40:5 4|1 83:5 5|14 24:5 6|7 52:5 7|18 30:5 8|4 44:5 9|55 38:5 10|17 89:6 1|72 33:6 2|50 71:6 3|94 50:6 4|15 58:6 5|54 47:6 6|94 64:6 7|39 50:6 8|3 89:6 9|17 59:6 10|98 46:7 1|29 27:7 2|51 65:7 3|64 60:7 4|16 89:7 5|32 56:7 6|73 25:7 7|24 100:7 8|78 52:7 9|26 41:7 10|76 51:8 1|45 42:8 2|98 66:8 3|90 87:8 4|28 54:8 5|45 80:8 6|37 83:8 7|57 99:8 8|98 6:8 9|80 35:8 10|5 59:9 1|92 13:9 2|33 90:9 3|20 63:9 4|86 48:9 5|19 1:9 6|15 67:9 7|45 5:9 8|11 26:9 9|97 29:9 10|86 87:10 1|96 87:10 2|18 67:10 3|13 39:10 4|33 82:10 5|52 53:10 6|73 48:10 7|58 93:10 8|96 15:10 9|7 66:10 10</relation>
    <relation name="R138" arity="2" nbTuples="100" semantics="soft" defaultCost="infinity">42 46:1 1|94 96:1 2|8 88:1 3|76 31:1 4|39 62:1 5|28 87:1 6|8 31:1 7|60 20:1 8|85 84:1 9|51 74:1 10|71 11:2 1|22 97:2 2|53 60:2 3|14 32:2 4|42 41:2 5|89 79:2 6|2 66:2 7|45 12:2 8|85 83:2 9|65 78:2 10|95 80:3 1|26 19:3 2|71 67:3 3|11 13:3 4|68 82:3 5|86 49:3 6|70 81:3 7|41 84:3 8|14 68:3 9|81 10:3 10|17 86:4 1|42 42:4 2|66 30:4 3|70 62:4 4|69 78:4 5|6 17:4 6|7 40:4 7|95 39:4 8|88 94:4 9|30 62:4 10|56 52:5 1|41 53:5 2|83 29:5 3|42 37:5 4|82 98:5 5|26 85:5 6|29 29:5 7|38 52:5 8|57 49:5 9|32 17:5 10|36 51:6 1|43 21:6 2|63 60:6 3|15 55:6 4|21 24:6 5|44 11:6 6|88 31:6 7|16 53:6 8|26 52:6 9|37 81:6 10|93 40:7 1|77 32:7 2|82 24:7 3|99 58:7 4|34 43:7 5|42 59:7 6|95 50:7 7|87 73:7 8|67 37:7 9|81 31:7 10|26 16:8 1|94 70:8 2|71 32:8 3|82 67:8 4|82 37:8 5|40 64:8 6|67 83:8 7|86 23:8 8|25 43:8 9|83 90:8 10|15 82:9 1|63 65:9 2|3 39:9 3|46 97:9 4|29 94:9 5|67 72:9 6|18 20:9 7|26 57:9 8|27 97:9 9|4 57:9 10|14 17:10 1|21 3:10 2|8 77:10 3|97 27:10 4|34 34:10 5|81 17:10 6|41 51:10 7|46 12:10 8|94 68:10 9|90 20:10 10</relation>
    <relation name="R139" arity="2" nbTuples="100" semantics="soft" defaultCost="infinity">79 50:1 1|16 40:1 2|60 53:1 3|11 56:1 4|58 78:1 5|85 47:1 6|18 58:1 7|70 55:1 8|31 14:1 9|54 32:1 10|13 12:2 1|52 14:2 2|51 42:2 3|90 4:2 4|45 66:2 5|33 53:2 6|3 26:2 7|52 86:2 8|76 7:2 9|85 13:2 10|43 38:3 1|37 62:3 2|95 59:3 3|5 12:3 4|9 42:3 5|24 93:3 6|21 72:3 7|76 74:3 8|93 73:3 9|19 32:3 10|53 64:4 1|51 1:4 2|5 57:4 3|23 15:4 4|99 65:4 5|17 49:4 6|56 83:4 7|76 2:4 8|45 90:4 9|91 26:4 10|48 2:5 1|50 10:5 2|28 28:5 3|34 32:5 4|52 26:5 5|95 53:5 6|50 35:5 7|9 98:5 8|95 50:5 9|61 71:5 10|32 61:6 1|1 99:6 2|8 13:6 3|41 32:6 4|89 46:6 5|86 52:6 6|92 81:6 7|25 26:6 8|92 74:6 9|14 16:6 10|8 14:7 1|49 95:7 2|36 66:7 3|29 63:7 4|4 48:7 5|74 52:7 6|38 48:7 7|74 79:7 8|19 3:7 9|44 1:7 10|19 30:8 1|22 19:8 2|42 4:8 3|100 51:8 4|61 75:8 5|37 26:8 6|20 76:8 7|37 86:8 8|38 53:8 9|74 85:8 10|20 35:9 1|57 41:9 2|59 6:9 3|59 75:9 4|10 8:9 5|35 82:9 6|69 62:9 7|96 28:9 8|11 44:9 9|2 9:9 10|4 80:10 1|16 36:10 2|25 89:10 3|29 15:10 4|94 21:10 5|59 33:10 6|46 53:10 7|37 74:10 8|53 62:10 9|28 55:10 10</relation>
    <relation name="R140" arity="2" nbTuples="100" semantics="soft" defaultCost="infinity">21 89:1 1|1 46:1 2|10 6:1 3|97 73:1 4|96 51:1 5|95 16:1 6|63 58:1 7|36 22:1 8|77 12:1 9|8 5:1 10|64 66:2 1|84 85:2 2|98 54:2 3|30 21:2 4|63 45:2 5|100 15:2 6|57 70:2 7|83 50:2 8|72 34:2 9|55 86:2 10|78 20:3 1|48 79:3 2|28 66:3 3|53 14:3 4|99 51:3 5|11 26:3 6|62 29:3 7|1 95:3 8|6 70:3 9|37 5:3 10|6 58:4 1|56 40:4 2|56 13:4 3|27 56:4 4|95 3:4 5|13 8:4 6|49 71:4 7|43 18:4 8|46 32:4 9|30 73:4 10|66 55:5 1|84 20:5 2|19 85:5 3|96 67:5 4|61 13:5 5|51 32:5 6|88 84:5 7|80 92:5 8|81 28:5 9|48 76:5 10|96 63:6 1|27 86:6 2|63 61:6 3|98 15:6 4|46 72:6 5|90 94:6 6|11 24:6 7|62 61:6 8|64 67:6 9|99 72:6 10|71 94:7 1|2 56:7 2|49 7:7 3|26 31:7 4|42 96:7 5|31 38:7 6|69 91:7 7|89 97:7 8|6 20:7 9|21 93:7 10|90 26:8 1|94 33:8 2|57 59:8 3|81 30:8 4|36 11:8 5|24 75:8 6|53 77:8 7|20 64:8 8|22 66:8 9|14 49:8 10|38 27:9 1|45 82:9 2|7 47:9 3|74 87:9 4|2 10:9 5|84 9:9 6|58 25:9 7|48 62:9 8|71 25:9 9|10 26:9 10|18 22:10 1|28 100:10 2|42 43:10 3|22 92:10 4|29 29:10 5|44 38:10 6|25 37:10 7|97 73:10 8|46 56:10 9|15 49:10 10</relation>
    <relation name="R141" arity="2" nbTuples="100" semantics="soft" defaultCost="infinity">34 12:1 1|27 84:1 2|42 76:1 3|32 41:1 4|47 39:1 5|7 95:1 6|94 69:1 7|96 7:1 8|33 98:1 9|27 58:1 10|94 94:2 1|39 80:2 2|13 53:2 3|94 49:2 4|41 14:2 5|2 16:2 6|97 33:2 7|85 48:2 8|84 75:2 9|54 26:2 10|13 95:3 1|4 84:3 2|37 11:3 3|53 8:3 4|40 88:3 5|96 23:3 6|86 18:3 7|11 61:3 8|82 42:3 9|44 87:3 10|60 24:4 1|6 85:4 2|71 44:4 3|36 17:4 4|21 49:4 5|30 94:4 6|63 96:4 7|14 21:4 8|16 33:4 9|100 94:4 10|82 49:5 1|98 81:5 2|83 62:5 3|58 10:5 4|26 63:5 5|72 96:5 6|6 47:5 7|24 57:5 8|21 41:5 9|84 91:5 10|69 17:6 1|90 93:6 2|10 27:6 3|63 26:6 4|32 19:6 5|76 98:6 6|3 80:6 7|93 70:6 8|63 72:6 9|76 67:6 10|24 49:7 1|72 34:7 2|69 92:7 3|57 17:7 4|24 27:7 5|53 78:7 6|22 76:7 7|8 25:7 8|70 46:7 9|51 34:7 10|77 50:8 1|43 75:8 2|2 42:8 3|52 7:8 4|18 80:8 5|2 70:8 6|30 10:8 7|69 55:8 8|88 14:8 9|5 21:8 10|18 25:9 1|19 46:9 2|82 21:9 3|53 44:9 4|67 97:9 5|31 55:9 6|18 19:9 7|96 17:9 8|98 78:9 9|95 52:9 10|1 24:10 1|86 72:10 2|96 60:10 3|21 72:10 4|59 54:10 5|93 25:10 6|78 12:10 7|61 93:10 8|16 75:10 9|75 86:10 10</relation>
    <relation name="R142" arity="2" nbTuples="100" semantics="soft" defaultCost="infinity">67 53:1 1|19 56:1 2|6 78:1 3|2 80:1 4|19 65:1 5|54 93:1 6|82 7:1 7|76 77:1 8|16 74:1 9|37 53:1 10|50 93:2 1|18 26:2 2|12 79:2 3|37 50:2 4|25 61:2 5|5 18:2 6|31 85:2 7|29 62:2 8|12 6:2 9|57 45:2 10|15 80:3 1|62 59:3 2|49 65:3 3|41 13:3 4|88 66:3 5|22 40:3 6|49 33:3 7|25 36:3 8|92 18:3 9|83 4:3 10|56 83:4 1|84 21:4 2|97 50:4 3|25 90:4 4|87 5:4 5|76 2:4 6|91 6:4 7|66 58:4 8|15 75:4 9|13 12:4 10|17 91:5 1|48 90:5 2|39 6:5 3|1 77:5 4|2 29:5 5|45 47:5 6|28 43:5 7|23 86:5 8|88 10:5 9|9 4:5 10|43 19:6 1|1 61:6 2|75 47:6 3|72 34:6 4|64 76:6 5|51 32:6 6|28 77:6 7|49 41:6 8|90 4:6 9|2 3:6 10|11 61:7 1|26 51:7 2|82 80:7 3|78 47:7 4|44 72:7 5|29 93:7 6|66 80:7 7|41 82:7 8|4 82:7 9|3 60:7 10|16 20:8 1|34 95:8 2|12 77:8 3|43 12:8 4|86 40:8 5|2 43:8 6|74 64:8 7|66 65:8 8|62 31:8 9|58 30:8 10|73 54:9 1|8 81:9 2|48 75:9 3|26 33:9 4|34 33:9 5|88 46:9 6|15 51:9 7|81 52:9 8|94 49:9 9|74 14:9 10|69 26:10 1|63 79:10 2|59 82:10 3|40 44:10 4|17 22:10 5|52 32:10 6|41 80:10 7|5 54:10 8|49 44:10 9|2 80:10 10</relation>
    <relation name="R143" arity="2" nbTuples="100" semantics="soft" defaultCost="infinity">82 67:1 1|81 76:1 2|49 6:1 3|90 70:1 4|27 60:1 5|86 97:1 6|12 83:1 7|39 36:1 8|96 60:1 9|90 94:1 10|33 78:2 1|85 22:2 2|68 93:2 3|98 17:2 4|79 95:2 5|33 88:2 6|84 14:2 7|98 73:2 8|86 34:2 9|10 53:2 10|11 13:3 1|18 16:3 2|16 69:3 3|93 3:3 4|51 78:3 5|70 49:3 6|79 66:3 7|99 70:3 8|70 96:3 9|90 74:3 10|10 54:4 1|46 59:4 2|86 20:4 3|79 80:4 4|44 58:4 5|26 76:4 6|38 6:4 7|20 26:4 8|30 42:4 9|50 84:4 10|27 12:5 1|29 66:5 2|92 53:5 3|55 100:5 4|7 22:5 5|43 35:5 6|8 31:5 7|84 92:5 8|55 14:5 9|79 78:5 10|78 39:6 1|84 54:6 2|58 3:6 3|6 99:6 4|2 39:6 5|72 68:6 6|90 22:6 7|8 57:6 8|76 99:6 9|66 65:6 10|68 23:7 1|36 45:7 2|92 15:7 3|97 61:7 4|18 13:7 5|82 19:7 6|99 87:7 7|27 30:7 8|76 48:7 9|17 66:7 10|47 83:8 1|49 20:8 2|17 59:8 3|68 30:8 4|33 68:8 5|50 50:8 6|77 87:8 7|48 39:8 8|24 94:8 9|52 30:8 10|21 36:9 1|42 88:9 2|13 80:9 3|67 89:9 4|69 84:9 5|20 87:9 6|46 14:9 7|32 8:9 8|74 1:9 9|45 70:9 10|14 66:10 1|10 2:10 2|26 79:10 3|66 25:10 4|10 3:10 5|67 84:10 6|23 60:10 7|42 93:10 8|87 19:10 9|73 100:10 10</relation>
    <relation name="R144" arity="2" nbTuples="100" semantics="soft" defaultCost="infinity">30 14:1 1|31 44:1 2|68 48:1 3|74 47:1 4|12 14:1 5|21 34:1 6|100 7:1 7|37 80:1 8|27 9:1 9|17 87:1 10|42 86:2 1|76 85:2 2|2 88:2 3|90 71:2 4|38 2:2 5|94 83:2 6|37 77:2 7|52 57:2 8|16 62:2 9|8 71:2 10|97 36:3 1|28 76:3 2|1 98:3 3|44 32:3 4|96 21:3 5|26 18:3 6|53 98:3 7|10 60:3 8|97 45:3 9|27 31:3 10|54 25:4 1|94 91:4 2|48 55:4 3|52 29:4 4|99 92:4 5|45 27:4 6|55 91:4 7|79 99:4 8|88 55:4 9|18 100:4 10|62 14:5 1|1 73:5 2|4 21:5 3|13 9:5 4|67 9:5 5|70 14:5 6|27 7:5 7|26 34:5 8|17 96:5 9|55 14:5 10|31 77:6 1|93 99:6 2|52 17:6 3|11 27:6 4|45 40:6 5|98 44:6 6|93 78:6 7|38 52:6 8|91 10:6 9|74 37:6 10|82 49:7 1|74 74:7 2|27 45:7 3|20 14:7 4|41 74:7 5|62 9:7 6|51 6:7 7|14 53:7 8|92 35:7 9|69 2:7 10|46 25:8 1|85 100:8 2|56 64:8 3|55 5:8 4|81 61:8 5|91 12:8 6|36 3:8 7|24 1:8 8|85 82:8 9|3 91:8 10|27 64:9 1|99 72:9 2|69 5:9 3|88 7:9 4|38 26:9 5|6 15:9 6|62 80:9 7|67 49:9 8|97 74:9 9|52 59:9 10|72 8:10 1|56 52:10 2|78 77:10 3|45 48:10 4|14 18:10 5|38 72:10 6|88 51:10 7|84 67:10 8|42 44:10 9|20 29:10 10</relation>
    <relation name="R145" arity="2" nbTuples="100" semantics="soft" defaultCost="infinity">71 48:1 1|5 48:1 2|83 86:1 3|75 29:1 4|47 78:1 5|90 80:1 6|78 40:1 7|65 30:1 8|85 64:1 9|46 96:1 10|49 27:2 1|94 28:2 2|57 52:2 3|23 29:2 4|65 69:2 5|58 57:2 6|56 66:2 7|39 55:2 8|77 75:2 9|65 54:2 10|56 58:3 1|2 48:3 2|34 47:3 3|55 12:3 4|39 92:3 5|78 42:3 6|9 13:3 7|39 32:3 8|36 76:3 9|35 61:3 10|100 58:4 1|43 47:4 2|49 17:4 3|39 54:4 4|66 93:4 5|20 71:4 6|46 69:4 7|24 66:4 8|35 90:4 9|65 11:4 10|48 1:5 1|31 11:5 2|94 84:5 3|54 26:5 4|64 100:5 5|89 48:5 6|16 2:5 7|83 42:5 8|19 91:5 9|3 60:5 10|28 84:6 1|80 39:6 2|93 35:6 3|56 88:6 4|97 95:6 5|22 73:6 6|80 35:6 7|41 91:6 8|94 53:6 9|79 8:6 10|8 74:7 1|82 3:7 2|67 18:7 3|52 69:7 4|95 45:7 5|17 24:7 6|27 12:7 7|99 26:7 8|35 64:7 9|40 78:7 10|34 74:8 1|53 86:8 2|23 71:8 3|32 96:8 4|34 65:8 5|76 50:8 6|83 49:8 7|31 34:8 8|85 72:8 9|13 60:8 10|50 34:9 1|10 19:9 2|67 90:9 3|24 41:9 4|2 90:9 5|72 85:9 6|76 67:9 7|18 13:9 8|78 60:9 9|83 51:9 10|40 46:10 1|26 36:10 2|99 32:10 3|95 35:10 4|3 45:10 5|66 99:10 6|90 76:10 7|30 28:10 8|66 51:10 9|97 85:10 10</relation>
    <relation name="R146" arity="2" nbTuples="100" semantics="soft" defaultCost="infinity">74 38:1 1|32 56:1 2|97 12:1 3|75 53:1 4|68 6:1 5|10 7:1 6|27 80:1 7|43 27:1 8|24 66:1 9|16 10:1 10|3 10:2 1|21 93:2 2|89 33:2 3|44 76:2 4|66 31:2 5|89 27:2 6|59 18:2 7|47 59:2 8|79 44:2 9|63 19:2 10|77 58:3 1|90 75:3 2|17 10:3 3|16 52:3 4|85 31:3 5|96 8:3 6|86 40:3 7|100 66:3 8|32 24:3 9|68 78:3 10|53 86:4 1|53 10:4 2|4 39:4 3|67 44:4 4|93 8:4 5|15 53:4 6|12 38:4 7|89 90:4 8|77 63:4 9|81 23:4 10|80 75:5 1|89 99:5 2|71 40:5 3|55 85:5 4|94 60:5 5|16 10:5 6|18 28:5 7|1 74:5 8|20 52:5 9|77 21:5 10|11 9:6 1|92 56:6 2|90 86:6 3|37 96:6 4|88 4:6 5|6 74:6 6|25 70:6 7|19 61:6 8|17 7:6 9|22 100:6 10|40 3:7 1|76 10:7 2|31 90:7 3|14 12:7 4|47 16:7 5|29 67:7 6|38 79:7 7|46 47:7 8|54 33:7 9|8 59:7 10|35 6:8 1|14 25:8 2|24 85:8 3|30 1:8 4|68 6:8 5|90 22:8 6|46 51:8 7|14 6:8 8|43 14:8 9|68 45:8 10|25 90:9 1|2 55:9 2|76 72:9 3|5 50:9 4|4 97:9 5|40 1:9 6|20 57:9 7|24 74:9 8|61 97:9 9|55 98:9 10|25 85:10 1|4 11:10 2|55 51:10 3|100 60:10 4|19 64:10 5|89 28:10 6|11 49:10 7|79 11:10 8|3 84:10 9|85 96:10 10</relation>
    <relation name="R147" arity="2" nbTuples="100" semantics="soft" defaultCost="infinity">67 11:1 1|74 69:1 2|7 80:1 3|16 13:1 4|20 15:1 5|9 69:1 6|47 99:1 7|85 7:1 8|48 31:1 9|59 44:1 10|87 62:2 1|37 72:2 2|3 26:2 3|64 94:2 4|85 97:2 5|24 65:2 6|79 65:2 7|13 12:2 8|82 91:2 9|26 62:2 10|26 37:3 1|13 65:3 2|67 76:3 3|79 67:3 4|46 63:3 5|47 41:3 6|17 57:3 7|4 1:3 8|96 77:3 9|6 1:3 10|12 51:4 1|46 38:4 2|2 83:4 3|17 1:4 4|52 67:4 5|63 43:4 6|19 26:4 7|35 88:4 8|44 89:4 9|33 41:4 10|33 46:5 1|56 68:5 2|27 10:5 3|49 29:5 4|71 75:5 5|61 97:5 6|53 33:5 7|43 83:5 8|56 16:5 9|14 61:5 10|52 54:6 1|50 61:6 2|42 18:6 3|66 32:6 4|32 72:6 5|89 70:6 6|9 17:6 7|36 24:6 8|7 6:6 9|50 58:6 10|92 25:7 1|77 74:7 2|46 5:7 3|91 66:7 4|87 71:7 5|41 35:7 6|90 88:7 7|90 25:7 8|67 47:7 9|11 55:7 10|78 48:8 1|13 1:8 2|64 87:8 3|50 67:8 4|75 94:8 5|86 12:8 6|43 3:8 7|96 28:8 8|4 39:8 9|82 79:8 10|55 55:9 1|6 71:9 2|15 48:9 3|63 85:9 4|29 1:9 5|10 68:9 6|45 85:9 7|41 38:9 8|76 100:9 9|49 12:9 10|56 51:10 1|41 84:10 2|84 30:10 3|94 65:10 4|50 97:10 5|87 6:10 6|39 45:10 7|79 31:10 8|2 31:10 9|39 98:10 10</relation>
    <relation name="R148" arity="2" nbTuples="100" semantics="soft" defaultCost="infinity">5 1:1 1|87 55:1 2|57 81:1 3|49 13:1 4|39 20:1 5|75 56:1 6|82 71:1 7|31 18:1 8|29 55:1 9|34 35:1 10|78 15:2 1|41 1:2 2|83 92:2 3|6 33:2 4|72 53:2 5|21 18:2 6|1 7:2 7|15 18:2 8|70 71:2 9|59 80:2 10|11 39:3 1|87 24:3 2|22 75:3 3|64 7:3 4|57 75:3 5|49 81:3 6|33 32:3 7|56 97:3 8|55 40:3 9|45 7:3 10|32 77:4 1|14 10:4 2|74 40:4 3|15 41:4 4|75 55:4 5|56 39:4 6|92 15:4 7|12 49:4 8|37 52:4 9|16 23:4 10|38 80:5 1|52 27:5 2|27 27:5 3|53 46:5 4|35 75:5 5|36 85:5 6|40 60:5 7|17 92:5 8|75 46:5 9|76 86:5 10|13 62:6 1|40 77:6 2|20 29:6 3|22 66:6 4|54 23:6 5|35 70:6 6|97 13:6 7|70 78:6 8|68 96:6 9|28 68:6 10|27 95:7 1|85 14:7 2|95 32:7 3|38 97:7 4|18 66:7 5|99 10:7 6|24 25:7 7|97 46:7 8|99 73:7 9|37 41:7 10|74 28:8 1|76 59:8 2|85 65:8 3|96 53:8 4|25 39:8 5|34 42:8 6|97 13:8 7|81 88:8 8|54 96:8 9|38 66:8 10|73 45:9 1|68 7:9 2|23 94:9 3|2 55:9 4|48 58:9 5|49 16:9 6|96 37:9 7|50 13:9 8|95 93:9 9|79 41:9 10|4 86:10 1|96 13:10 2|36 75:10 3|35 17:10 4|73 52:10 5|99 60:10 6|85 61:10 7|48 81:10 8|90 64:10 9|37 92:10 10</relation>
    <relation name="R149" arity="2" nbTuples="100" semantics="soft" defaultCost="infinity">78 54:1 1|78 86:1 2|74 95:1 3|6 92:1 4|88 59:1 5|29 80:1 6|67 38:1 7|43 24:1 8|48 9:1 9|42 7:1 10|72 52:2 1|15 2:2 2|21 77:2 3|1 31:2 4|98 33:2 5|42 70:2 6|88 41:2 7|42 98:2 8|91 79:2 9|37 48:2 10|51 95:3 1|47 63:3 2|60 37:3 3|70 76:3 4|61 99:3 5|71 74:3 6|26 71:3 7|9 41:3 8|34 19:3 9|35 77:3 10|58 88:4 1|92 98:4 2|95 5:4 3|66 73:4 4|67 89:4 5|8 1:4 6|77 100:4 7|88 70:4 8|75 62:4 9|26 11:4 10|67 83:5 1|82 85:5 2|80 13:5 3|78 44:5 4|59 85:5 5|70 97:5 6|89 5:5 7|87 80:5 8|80 42:5 9|3 59:5 10|84 62:6 1|13 42:6 2|74 52:6 3|41 20:6 4|33 49:6 5|24 22:6 6|80 72:6 7|61 12:6 8|90 33:6 9|56 8:6 10|34 69:7 1|40 98:7 2|18 88:7 3|86 30:7 4|65 92:7 5|90 4:7 6|38 9:7 7|51 58:7 8|93 48:7 9|37 58:7 10|96 32:8 1|78 85:8 2|31 3:8 3|87 26:8 4|89 87:8 5|9 99:8 6|38 17:8 7|8 11:8 8|99 21:8 9|47 26:8 10|14 4:9 1|20 53:9 2|22 77:9 3|33 89:9 4|89 79:9 5|83 53:9 6|100 18:9 7|59 20:9 8|72 8:9 9|21 5:9 10|80 14:10 1|53 23:10 2|69 6:10 3|14 4:10 4|63 55:10 5|4 76:10 6|55 19:10 7|48 75:10 8|26 44:10 9|16 1:10 10</relation>
    <relation name="R150" arity="2" nbTuples="100" semantics="soft" defaultCost="infinity">95 9:1 1|19 34:1 2|13 76:1 3|90 70:1 4|21 14:1 5|18 70:1 6|46 30:1 7|94 10:1 8|27 47:1 9|43 29:1 10|88 11:2 1|67 13:2 2|36 81:2 3|15 12:2 4|63 23:2 5|48 92:2 6|37 4:2 7|100 43:2 8|22 61:2 9|47 17:2 10|21 64:3 1|68 52:3 2|97 56:3 3|97 30:3 4|42 16:3 5|24 88:3 6|98 12:3 7|43 22:3 8|91 68:3 9|1 52:3 10|30 7:4 1|57 16:4 2|58 65:4 3|7 15:4 4|40 57:4 5|4 10:4 6|27 65:4 7|60 73:4 8|30 73:4 9|78 37:4 10|13 8:5 1|47 28:5 2|79 45:5 3|84 81:5 4|49 59:5 5|1 30:5 6|75 30:5 7|51 40:5 8|81 96:5 9|77 89:5 10|44 46:6 1|89 23:6 2|21 61:6 3|70 59:6 4|26 92:6 5|20 28:6 6|78 12:6 7|11 58:6 8|37 38:6 9|64 34:6 10|54 16:7 1|28 50:7 2|12 57:7 3|50 17:7 4|82 99:7 5|63 29:7 6|31 4:7 7|69 44:7 8|46 34:7 9|77 82:7 10|60 58:8 1|16 36:8 2|8 19:8 3|91 92:8 4|57 68:8 5|75 88:8 6|17 92:8 7|35 36:8 8|39 94:8 9|38 89:8 10|6 88:9 1|13 90:9 2|4 20:9 3|65 80:9 4|75 21:9 5|1 12:9 6|45 74:9 7|38 47:9 8|25 50:9 9|39 15:9 10|11 96:10 1|51 33:10 2|90 70:10 3|75 8:10 4|99 31:10 5|46 17:10 6|90 29:10 7|84 89:10 8|81 41:10 9|87 90:10 10</relation>
    <relation name="R151" arity="2" nbTuples="100" semantics="soft" defaultCost="infinity">91 65:1 1|68 16:1 2|96 56:1 3|27 35:1 4|47 11:1 5|98 81:1 6|73 22:1 7|16 89:1 8|68 23:1 9|68 78:1 10|54 1:2 1|55 32:2 2|24 10:2 3|69 18:2 4|29 38:2 5|93 47:2 6|4 86:2 7|96 58:2 8|22 3:2 9|11 32:2 10|58 69:3 1|52 27:3 2|69 66:3 3|58 76:3 4|10 95:3 5|12 74:3 6|88 72:3 7|26 14:3 8|33 31:3 9|61 72:3 10|26 8:4 1|76 18:4 2|88 83:4 3|16 45:4 4|41 3:4 5|47 13:4 6|97 58:4 7|95 19:4 8|49 79:4 9|28 11:4 10|96 18:5 1|1 95:5 2|38 56:5 3|55 89:5 4|79 19:5 5|28 1:5 6|43 88:5 7|75 75:5 8|44 53:5 9|2 82:5 10|22 55:6 1|91 17:6 2|83 10:6 3|25 14:6 4|83 69:6 5|64 30:6 6|94 39:6 7|84 77:6 8|46 53:6 9|52 64:6 10|96 70:7 1|29 98:7 2|54 99:7 3|13 30:7 4|85 36:7 5|43 64:7 6|49 23:7 7|85 80:7 8|56 5:7 9|68 63:7 10|81 65:8 1|37 33:8 2|66 88:8 3|37 99:8 4|35 10:8 5|48 74:8 6|45 18:8 7|41 97:8 8|70 21:8 9|54 88:8 10|53 97:9 1|29 84:9 2|11 10:9 3|79 5:9 4|43 52:9 5|19 19:9 6|45 95:9 7|27 55:9 8|91 60:9 9|67 5:9 10|16 11:10 1|22 61:10 2|96 25:10 3|21 10:10 4|100 82:10 5|93 38:10 6|51 13:10 7|65 75:10 8|21 59:10 9|70 51:10 10</relation>
    <relation name="R152" arity="2" nbTuples="100" semantics="soft" defaultCost="infinity">57 93:1 1|14 88:1 2|38 92:1 3|23 63:1 4|16 25:1 5|35 52:1 6|13 90:1 7|58 79:1 8|33 95:1 9|85 75:1 10|35 81:2 1|66 56:2 2|12 4:2 3|9 63:2 4|54 81:2 5|73 45:2 6|12 32:2 7|30 92:2 8|80 32:2 9|39 77:2 10|29 61:3 1|14 88:3 2|19 71:3 3|22 16:3 4|89 21:3 5|21 46:3 6|54 31:3 7|84 43:3 8|81 76:3 9|41 63:3 10|13 2:4 1|9 27:4 2|71 90:4 3|96 62:4 4|72 84:4 5|74 16:4 6|61 21:4 7|61 45:4 8|72 28:4 9|71 52:4 10|95 45:5 1|15 91:5 2|66 30:5 3|96 79:5 4|31 96:5 5|44 86:5 6|23 42:5 7|26 10:5 8|9 80:5 9|47 62:5 10|41 98:6 1|74 70:6 2|10 12:6 3|18 72:6 4|57 75:6 5|80 33:6 6|71 55:6 7|17 25:6 8|62 55:6 9|74 12:6 10|98 88:7 1|28 76:7 2|41 14:7 3|40 73:7 4|12 17:7 5|90 25:7 6|15 6:7 7|40 95:7 8|93 5:7 9|43 75:7 10|41 83:8 1|95 75:8 2|23 98:8 3|16 67:8 4|2 79:8 5|25 61:8 6|47 59:8 7|61 73:8 8|100 53:8 9|99 76:8 10|94 43:9 1|2 23:9 2|15 60:9 3|45 34:9 4|19 77:9 5|58 98:9 6|17 12:9 7|17 89:9 8|82 24:9 9|55 19:9 10|29 21:10 1|27 55:10 2|58 42:10 3|37 1:10 4|76 62:10 5|81 97:10 6|38 81:10 7|47 64:10 8|84 88:10 9|86 66:10 10</relation>
    <relation name="R153" arity="2" nbTuples="100" semantics="soft" defaultCost="infinity">89 65:1 1|26 22:1 2|89 78:1 3|5 37:1 4|55 50:1 5|57 71:1 6|93 12:1 7|89 90:1 8|35 73:1 9|65 74:1 10|77 93:2 1|8 100:2 2|72 16:2 3|25 5:2 4|27 73:2 5|55 71:2 6|24 51:2 7|54 83:2 8|72 43:2 9|4 9:2 10|9 53:3 1|90 33:3 2|24 89:3 3|38 8:3 4|50 86:3 5|82 42:3 6|57 43:3 7|89 24:3 8|55 96:3 9|40 98:3 10|87 62:4 1|43 36:4 2|12 77:4 3|19 30:4 4|21 22:4 5|3 22:4 6|78 88:4 7|43 91:4 8|3 18:4 9|30 14:4 10|2 39:5 1|93 45:5 2|61 84:5 3|86 98:5 4|1 66:5 5|96 56:5 6|41 99:5 7|54 64:5 8|82 76:5 9|20 93:5 10|86 31:6 1|11 50:6 2|91 26:6 3|42 85:6 4|81 36:6 5|84 4:6 6|4 56:6 7|34 2:6 8|86 12:6 9|9 79:6 10|19 16:7 1|18 48:7 2|22 80:7 3|63 33:7 4|11 36:7 5|55 85:7 6|87 40:7 7|67 76:7 8|31 21:7 9|72 17:7 10|11 20:8 1|48 24:8 2|97 6:8 3|63 26:8 4|76 23:8 5|30 22:8 6|88 66:8 7|97 18:8 8|65 40:8 9|86 56:8 10|40 80:9 1|20 25:9 2|19 70:9 3|63 72:9 4|17 7:9 5|46 81:9 6|5 83:9 7|78 56:9 8|88 97:9 9|75 56:9 10|36 13:10 1|27 63:10 2|42 63:10 3|61 23:10 4|82 51:10 5|75 85:10 6|30 81:10 7|39 88:10 8|80 1:10 9|6 96:10 10</relation>
    <relation name="R154" arity="2" nbTuples="100" semantics="soft" defaultCost="infinity">8 7:1 1|82 17:1 2|21 97:1 3|56 26:1 4|11 2:1 5|36 22:1 6|70 6:1 7|54 40:1 8|97 16:1 9|69 6:1 10|54 65:2 1|47 27:2 2|36 97:2 3|15 82:2 4|24 12:2 5|92 23:2 6|36 79:2 7|10 95:2 8|72 29:2 9|21 35:2 10|16 1:3 1|52 32:3 2|52 4:3 3|26 30:3 4|90 50:3 5|33 90:3 6|59 63:3 7|30 93:3 8|6 27:3 9|5 42:3 10|41 45:4 1|14 97:4 2|60 81:4 3|8 17:4 4|58 18:4 5|32 23:4 6|81 59:4 7|58 80:4 8|12 60:4 9|46 14:4 10|50 80:5 1|61 89:5 2|12 39:5 3|37 71:5 4|7 100:5 5|23 57:5 6|58 93:5 7|89 11:5 8|52 62:5 9|60 49:5 10|32 70:6 1|55 47:6 2|50 24:6 3|29 88:6 4|55 84:6 5|37 68:6 6|92 18:6 7|31 59:6 8|45 12:6 9|63 16:6 10|76 86:7 1|66 20:7 2|66 13:7 3|19 2:7 4|99 80:7 5|37 76:7 6|75 70:7 7|72 93:7 8|94 44:7 9|22 65:7 10|100 66:8 1|19 76:8 2|34 4:8 3|84 62:8 4|96 50:8 5|12 78:8 6|91 28:8 7|68 3:8 8|77 65:8 9|61 86:8 10|36 45:9 1|3 85:9 2|15 36:9 3|19 9:9 4|1 23:9 5|39 94:9 6|45 26:9 7|93 73:9 8|41 57:9 9|45 59:9 10|37 33:10 1|41 44:10 2|76 5:10 3|70 53:10 4|1 76:10 5|40 8:10 6|3 79:10 7|55 67:10 8|54 82:10 9|44 64:10 10</relation>
    <relation name="R155" arity="2" nbTuples="100" semantics="soft" defaultCost="infinity">87 86:1 1|17 42:1 2|62 93:1 3|64 8:1 4|96 53:1 5|67 29:1 6|18 35:1 7|38 10:1 8|25 14:1 9|32 18:1 10|47 24:2 1|78 18:2 2|23 16:2 3|72 51:2 4|33 15:2 5|98 31:2 6|35 81:2 7|39 1:2 8|5 3:2 9|80 32:2 10|93 34:3 1|5 13:3 2|39 27:3 3|17 78:3 4|49 84:3 5|50 99:3 6|53 58:3 7|42 75:3 8|15 12:3 9|6 55:3 10|11 56:4 1|41 97:4 2|54 1:4 3|80 49:4 4|59 24:4 5|2 19:4 6|55 33:4 7|7 81:4 8|49 14:4 9|44 77:4 10|55 11:5 1|13 20:5 2|40 32:5 3|31 74:5 4|17 89:5 5|83 71:5 6|81 80:5 7|81 94:5 8|73 32:5 9|62 31:5 10|1 13:6 1|94 99:6 2|78 28:6 3|37 22:6 4|65 87:6 5|84 8:6 6|44 13:6 7|78 29:6 8|89 71:6 9|81 97:6 10|50 1:7 1|42 71:7 2|99 94:7 3|34 60:7 4|47 26:7 5|53 80:7 6|91 82:7 7|41 26:7 8|100 23:7 9|21 69:7 10|23 12:8 1|75 17:8 2|35 23:8 3|73 24:8 4|43 55:8 5|86 93:8 6|93 28:8 7|88 32:8 8|45 21:8 9|9 23:8 10|98 96:9 1|72 45:9 2|88 10:9 3|91 69:9 4|95 50:9 5|16 37:9 6|44 29:9 7|27 91:9 8|20 93:9 9|22 99:9 10|39 37:10 1|65 81:10 2|96 89:10 3|78 98:10 4|8 28:10 5|23 7:10 6|78 43:10 7|34 60:10 8|94 60:10 9|24 27:10 10</relation>
    <relation name="R156" arity="2" nbTuples="100" semantics="soft" defaultCost="infinity">94 1:1 1|6 90:1 2|39 91:1 3|45 77:1 4|33 33:1 5|96 23:1 6|58 80:1 7|32 73:1 8|3 83:1 9|27 55:1 10|97 67:2 1|31 71:2 2|55 100:2 3|13 26:2 4|14 34:2 5|42 65:2 6|22 77:2 7|20 40:2 8|22 17:2 9|77 30:2 10|52 69:3 1|93 33:3 2|2 21:3 3|5 29:3 4|18 61:3 5|43 40:3 6|73 46:3 7|93 60:3 8|26 7:3 9|30 26:3 10|50 49:4 1|87 84:4 2|77 72:4 3|83 59:4 4|63 77:4 5|90 84:4 6|29 29:4 7|36 65:4 8|4 55:4 9|37 38:4 10|76 11:5 1|82 74:5 2|8 22:5 3|57 94:5 4|55 10:5 5|67 58:5 6|18 36:5 7|83 8:5 8|14 75:5 9|80 25:5 10|61 95:6 1|66 50:6 2|31 55:6 3|2 97:6 4|47 55:6 5|67 14:6 6|60 78:6 7|34 9:6 8|73 22:6 9|68 79:6 10|36 79:7 1|10 1:7 2|86 66:7 3|6 99:7 4|71 98:7 5|56 90:7 6|35 87:7 7|24 31:7 8|24 35:7 9|73 29:7 10|24 6:8 1|3 26:8 2|24 7:8 3|29 18:8 4|44 87:8 5|10 32:8 6|79 59:8 7|5 100:8 8|41 5:8 9|73 98:8 10|10 33:9 1|35 71:9 2|52 13:9 3|74 78:9 4|67 65:9 5|13 80:9 6|14 70:9 7|25 54:9 8|52 4:9 9|70 94:9 10|38 41:10 1|61 48:10 2|25 45:10 3|58 77:10 4|78 83:10 5|59 91:10 6|82 25:10 7|65 71:10 8|68 60:10 9|85 51:10 10</relation>
    <relation name="R157" arity="2" nbTuples="100" semantics="soft" defaultCost="infinity">41 35:1 1|67 9:1 2|85 73:1 3|16 61:1 4|40 33:1 5|93 86:1 6|71 89:1 7|81 81:1 8|80 75:1 9|39 69:1 10|20 1:2 1|43 94:2 2|31 85:2 3|88 22:2 4|6 52:2 5|89 22:2 6|95 38:2 7|94 70:2 8|23 20:2 9|16 98:2 10|5 31:3 1|45 49:3 2|47 32:3 3|26 51:3 4|82 56:3 5|28 89:3 6|55 52:3 7|71 76:3 8|2 11:3 9|36 48:3 10|51 80:4 1|97 93:4 2|26 6:4 3|10 83:4 4|83 33:4 5|100 32:4 6|9 46:4 7|99 27:4 8|60 14:4 9|80 79:4 10|86 8:5 1|75 14:5 2|1 78:5 3|51 90:5 4|90 45:5 5|52 66:5 6|69 59:5 7|56 46:5 8|75 69:5 9|72 35:5 10|70 15:6 1|89 97:6 2|24 9:6 3|79 61:6 4|35 91:6 5|18 47:6 6|76 43:6 7|94 95:6 8|100 38:6 9|70 45:6 10|11 53:7 1|36 97:7 2|57 11:7 3|17 7:7 4|54 43:7 5|76 1:7 6|43 34:7 7|71 73:7 8|4 22:7 9|27 15:7 10|86 27:8 1|91 78:8 2|5 58:8 3|71 96:8 4|33 17:8 5|35 92:8 6|91 28:8 7|11 13:8 8|15 71:8 9|33 50:8 10|97 35:9 1|86 98:9 2|38 44:9 3|64 87:9 4|3 76:9 5|75 36:9 6|97 13:9 7|39 51:9 8|54 58:9 9|8 54:9 10|57 43:10 1|41 42:10 2|87 18:10 3|26 5:10 4|41 20:10 5|89 13:10 6|31 86:10 7|82 56:10 8|26 16:10 9|90 41:10 10</relation>
    <relation name="R158" arity="2" nbTuples="100" semantics="soft" defaultCost="infinity">93 91:1 1|63 31:1 2|36 8:1 3|23 27:1 4|25 5:1 5|83 67:1 6|76 48:1 7|65 1:1 8|31 82:1 9|69 73:1 10|55 41:2 1|41 48:2 2|83 25:2 3|39 17:2 4|91 6:2 5|83 65:2 6|33 83:2 7|67 75:2 8|87 17:2 9|93 12:2 10|47 92:3 1|45 4:3 2|28 36:3 3|79 40:3 4|99 69:3 5|15 48:3 6|46 5:3 7|99 89:3 8|97 54:3 9|31 63:3 10|31 43:4 1|15 93:4 2|41 59:4 3|57 38:4 4|10 75:4 5|65 43:4 6|20 36:4 7|23 46:4 8|4 86:4 9|98 84:4 10|5 17:5 1|1 32:5 2|40 71:5 3|19 48:5 4|91 65:5 5|53 62:5 6|87 40:5 7|58 67:5 8|4 26:5 9|79 48:5 10|25 77:6 1|42 91:6 2|73 8:6 3|67 41:6 4|84 80:6 5|41 23:6 6|19 92:6 7|13 69:6 8|4 27:6 9|29 40:6 10|28 66:7 1|75 43:7 2|96 33:7 3|55 63:7 4|12 40:7 5|67 62:7 6|22 14:7 7|39 99:7 8|54 73:7 9|11 98:7 10|7 51:8 1|29 58:8 2|11 31:8 3|13 35:8 4|61 38:8 5|77 25:8 6|19 49:8 7|20 95:8 8|72 48:8 9|32 45:8 10|7 68:9 1|72 79:9 2|97 48:9 3|56 38:9 4|39 68:9 5|64 94:9 6|61 62:9 7|99 60:9 8|20 29:9 9|80 57:9 10|41 35:10 1|5 83:10 2|43 72:10 3|62 93:10 4|4 83:10 5|23 42:10 6|74 82:10 7|22 67:10 8|7 6:10 9|52 94:10 10</relation>
    <relation name="R159" arity="2" nbTuples="100" semantics="soft" defaultCost="infinity">77 100:1 1|26 13:1 2|95 2:1 3|47 66:1 4|48 38:1 5|87 58:1 6|54 19:1 7|48 6:1 8|5 69:1 9|55 46:1 10|90 27:2 1|27 49:2 2|38 74:2 3|3 19:2 4|61 97:2 5|67 71:2 6|45 64:2 7|19 8:2 8|67 19:2 9|95 87:2 10|81 100:3 1|87 22:3 2|81 95:3 3|55 21:3 4|3 84:3 5|88 70:3 6|85 96:3 7|89 57:3 8|2 98:3 9|69 35:3 10|22 59:4 1|50 33:4 2|39 95:4 3|63 85:4 4|100 62:4 5|85 55:4 6|26 98:4 7|40 90:4 8|3 26:4 9|42 40:4 10|33 36:5 1|53 91:5 2|82 97:5 3|100 3:5 4|100 35:5 5|73 26:5 6|48 27:5 7|23 54:5 8|86 40:5 9|53 18:5 10|83 67:6 1|93 82:6 2|89 36:6 3|60 77:6 4|45 19:6 5|62 24:6 6|14 100:6 7|56 65:6 8|16 14:6 9|33 47:6 10|80 88:7 1|28 45:7 2|47 29:7 3|70 8:7 4|83 54:7 5|82 85:7 6|80 49:7 7|75 55:7 8|62 43:7 9|77 13:7 10|45 28:8 1|2 85:8 2|36 17:8 3|37 32:8 4|91 26:8 5|93 79:8 6|9 96:8 7|85 43:8 8|66 6:8 9|41 75:8 10|58 24:9 1|79 29:9 2|71 31:9 3|30 46:9 4|44 2:9 5|41 14:9 6|57 91:9 7|13 4:9 8|35 32:9 9|26 86:9 10|32 41:10 1|99 42:10 2|6 75:10 3|45 48:10 4|94 56:10 5|95 74:10 6|56 20:10 7|67 45:10 8|21 99:10 9|99 55:10 10</relation>
    <relation name="R160" arity="2" nbTuples="100" semantics="soft" defaultCost="infinity">87 7:1 1|38 73:1 2|69 81:1 3|51 79:1 4|97 54:1 5|15 76:1 6|65 63:1 7|89 84:1 8|94 86:1 9|92 74:1 10|3 1:2 1|57 24:2 2|56 59:2 3|59 93:2 4|69 70:2 5|74 76:2 6|61 33:2 7|37 81:2 8|49 96:2 9|56 95:2 10|77 39:3 1|65 31:3 2|20 75:3 3|48 40:3 4|90 26:3 5|47 48:3 6|4 86:3 7|5 26:3 8|6 13:3 9|70 34:3 10|42 100:4 1|47 84:4 2|51 53:4 3|58 67:4 4|21 58:4 5|49 22:4 6|54 1:4 7|29 9:4 8|58 61:4 9|64 30:4 10|2 46:5 1|54 68:5 2|32 96:5 3|83 73:5 4|84 24:5 5|55 90:5 6|100 6:5 7|73 51:5 8|73 54:5 9|73 65:5 10|60 50:6 1|53 32:6 2|4 49:6 3|6 69:6 4|28 34:6 5|9 88:6 6|65 87:6 7|90 81:6 8|55 2:6 9|34 81:6 10|89 56:7 1|73 35:7 2|98 18:7 3|64 87:7 4|20 1:7 5|19 13:7 6|11 74:7 7|46 52:7 8|2 46:7 9|14 76:7 10|38 9:8 1|40 15:8 2|99 55:8 3|91 90:8 4|9 30:8 5|61 50:8 6|52 67:8 7|80 2:8 8|76 54:8 9|8 3:8 10|32 11:9 1|49 64:9 2|41 27:9 3|31 27:9 4|44 92:9 5|97 19:9 6|66 84:9 7|34 57:9 8|85 5:9 9|18 87:9 10|59 53:10 1|16 50:10 2|72 5:10 3|38 24:10 4|79 22:10 5|8 3:10 6|86 58:10 7|99 34:10 8|9 16:10 9|36 25:10 10</relation>
    <relation name="R161" arity="2" nbTuples="100" semantics="soft" defaultCost="infinity">98 40:1 1|46 63:1 2|84 59:1 3|38 4:1 4|76 62:1 5|33 5:1 6|82 18:1 7|10 23:1 8|81 34:1 9|56 94:1 10|95 47:2 1|50 98:2 2|17 2:2 3|86 68:2 4|60 84:2 5|36 49:2 6|83 26:2 7|56 24:2 8|11 69:2 9|51 22:2 10|26 60:3 1|12 97:3 2|74 80:3 3|47 22:3 4|31 76:3 5|56 50:3 6|20 18:3 7|99 46:3 8|64 44:3 9|28 34:3 10|52 72:4 1|6 92:4 2|62 30:4 3|97 67:4 4|94 52:4 5|31 1:4 6|50 9:4 7|75 50:4 8|90 82:4 9|86 70:4 10|8 92:5 1|61 90:5 2|51 67:5 3|10 16:5 4|35 2:5 5|87 39:5 6|1 95:5 7|87 1:5 8|75 63:5 9|23 33:5 10|8 36:6 1|19 39:6 2|98 89:6 3|45 4:6 4|98 44:6 5|30 40:6 6|64 73:6 7|8 8:6 8|98 71:6 9|75 80:6 10|2 19:7 1|43 75:7 2|50 56:7 3|93 78:7 4|81 78:7 5|89 84:7 6|86 51:7 7|99 34:7 8|69 63:7 9|32 18:7 10|68 82:8 1|31 67:8 2|87 64:8 3|87 55:8 4|32 73:8 5|91 25:8 6|21 90:8 7|85 85:8 8|71 73:8 9|28 98:8 10|41 3:9 1|13 79:9 2|72 67:9 3|75 24:9 4|37 21:9 5|37 44:9 6|78 55:9 7|33 78:9 8|84 16:9 9|10 24:9 10|40 37:10 1|47 97:10 2|76 16:10 3|37 57:10 4|83 40:10 5|37 57:10 6|12 100:10 7|45 77:10 8|100 62:10 9|79 28:10 10</relation>
    <relation name="R162" arity="2" nbTuples="100" semantics="soft" defaultCost="infinity">12 44:1 1|89 35:1 2|51 36:1 3|27 57:1 4|94 51:1 5|93 68:1 6|26 25:1 7|45 62:1 8|45 82:1 9|98 41:1 10|1 5:2 1|81 45:2 2|75 54:2 3|72 55:2 4|95 5:2 5|95 31:2 6|17 98:2 7|2 74:2 8|12 3:2 9|42 20:2 10|27 69:3 1|74 28:3 2|21 92:3 3|45 99:3 4|99 64:3 5|16 94:3 6|8 79:3 7|33 37:3 8|85 83:3 9|44 63:3 10|4 71:4 1|21 84:4 2|97 50:4 3|56 33:4 4|75 58:4 5|51 34:4 6|27 64:4 7|54 3:4 8|24 18:4 9|24 11:4 10|15 54:5 1|81 47:5 2|50 71:5 3|1 17:5 4|45 70:5 5|26 94:5 6|46 80:5 7|42 31:5 8|48 7:5 9|7 50:5 10|49 79:6 1|11 40:6 2|56 72:6 3|55 33:6 4|71 56:6 5|78 71:6 6|24 18:6 7|48 96:6 8|61 41:6 9|82 28:6 10|7 24:7 1|73 85:7 2|95 62:7 3|40 60:7 4|78 88:7 5|20 36:7 6|79 79:7 7|24 19:7 8|12 48:7 9|17 9:7 10|22 7:8 1|33 80:8 2|78 72:8 3|80 25:8 4|8 83:8 5|28 36:8 6|96 69:8 7|36 44:8 8|77 42:8 9|20 86:8 10|81 8:9 1|25 6:9 2|98 10:9 3|19 74:9 4|62 61:9 5|6 14:9 6|78 24:9 7|86 63:9 8|44 88:9 9|20 43:9 10|62 34:10 1|49 31:10 2|63 49:10 3|82 93:10 4|4 55:10 5|67 46:10 6|52 2:10 7|100 32:10 8|15 78:10 9|68 39:10 10</relation>
    <relation name="R163" arity="2" nbTuples="100" semantics="soft" defaultCost="infinity">7 16:1 1|55 83:1 2|23 35:1 3|81 79:1 4|23 22:1 5|86 57:1 6|98 3:1 7|37 47:1 8|56 68:1 9|52 50:1 10|22 86:2 1|27 33:2 2|12 61:2 3|82 29:2 4|25 86:2 5|19 9:2 6|68 4:2 7|31 87:2 8|89 95:2 9|90 65:2 10|95 68:3 1|90 64:3 2|14 34:3 3|12 9:3 4|24 47:3 5|34 22:3 6|96 28:3 7|7 43:3 8|65 1:3 9|98 53:3 10|42 8:4 1|59 3:4 2|1 73:4 3|20 52:4 4|44 61:4 5|39 99:4 6|87 36:4 7|87 66:4 8|80 79:4 9|98 100:4 10|36 10:5 1|65 32:5 2|5 78:5 3|10 58:5 4|82 54:5 5|19 40:5 6|59 82:5 7|97 48:5 8|31 26:5 9|42 86:5 10|14 95:6 1|47 90:6 2|65 59:6 3|39 17:6 4|10 14:6 5|18 65:6 6|42 95:6 7|59 69:6 8|76 45:6 9|87 42:6 10|6 84:7 1|52 55:7 2|34 28:7 3|77 83:7 4|19 45:7 5|92 51:7 6|16 89:7 7|91 92:7 8|55 20:7 9|20 89:7 10|56 67:8 1|23 25:8 2|35 88:8 3|60 60:8 4|37 90:8 5|17 76:8 6|84 31:8 7|38 74:8 8|97 95:8 9|16 98:8 10|47 37:9 1|4 41:9 2|30 14:9 3|4 46:9 4|89 4:9 5|25 66:9 6|34 74:9 7|34 26:9 8|61 87:9 9|12 72:9 10|91 89:10 1|13 2:10 2|20 73:10 3|91 92:10 4|85 29:10 5|62 90:10 6|29 7:10 7|38 99:10 8|87 97:10 9|85 44:10 10</relation>
    <relation name="R164" arity="2" nbTuples="100" semantics="soft" defaultCost="infinity">67 82:1 1|26 60:1 2|69 64:1 3|21 12:1 4|40 80:1 5|70 33:1 6|25 22:1 7|50 7:1 8|63 23:1 9|57 52:1 10|3 67:2 1|80 46:2 2|52 58:2 3|96 54:2 4|84 24:2 5|49 18:2 6|58 11:2 7|35 58:2 8|67 63:2 9|100 15:2 10|16 63:3 1|18 87:3 2|34 84:3 3|21 25:3 4|5 39:3 5|89 99:3 6|7 59:3 7|66 53:3 8|37 10:3 9|61 80:3 10|27 63:4 1|88 57:4 2|15 63:4 3|3 86:4 4|11 32:4 5|53 87:4 6|34 71:4 7|28 60:4 8|75 30:4 9|16 59:4 10|21 72:5 1|65 64:5 2|14 12:5 3|79 32:5 4|28 54:5 5|59 84:5 6|94 15:5 7|67 46:5 8|20 83:5 9|40 4:5 10|85 15:6 1|84 33:6 2|37 38:6 3|31 68:6 4|45 28:6 5|29 40:6 6|18 28:6 7|13 67:6 8|38 58:6 9|6 97:6 10|100 14:7 1|54 18:7 2|29 94:7 3|40 28:7 4|52 62:7 5|59 24:7 6|21 29:7 7|83 93:7 8|96 84:7 9|22 34:7 10|88 59:8 1|84 99:8 2|20 62:8 3|74 47:8 4|44 49:8 5|45 36:8 6|3 58:8 7|54 17:8 8|56 20:8 9|91 100:8 10|83 47:9 1|47 53:9 2|68 70:9 3|34 33:9 4|53 25:9 5|85 44:9 6|17 19:9 7|94 75:9 8|76 92:9 9|82 21:9 10|40 79:10 1|17 22:10 2|20 10:10 3|55 57:10 4|16 54:10 5|4 24:10 6|93 65:10 7|62 61:10 8|92 38:10 9|31 66:10 10</relation>
    <relation name="R165" arity="2" nbTuples="100" semantics="soft" defaultCost="infinity">5 7:1 1|45 14:1 2|72 67:1 3|37 38:1 4|85 45:1 5|73 61:1 6|82 25:1 7|5 47:1 8|57 3:1 9|8 48:1 10|42 42:2 1|54 65:2 2|18 80:2 3|52 75:2 4|98 6:2 5|31 3:2 6|94 69:2 7|47 96:2 8|96 82:2 9|63 42:2 10|60 18:3 1|17 1:3 2|8 20:3 3|8 78:3 4|53 51:3 5|99 39:3 6|39 94:3 7|24 60:3 8|17 72:3 9|100 93:3 10|74 91:4 1|26 15:4 2|42 24:4 3|53 100:4 4|39 54:4 5|23 4:4 6|4 72:4 7|77 67:4 8|1 46:4 9|35 46:4 10|22 45:5 1|74 60:5 2|8 84:5 3|47 9:5 4|65 40:5 5|95 34:5 6|65 69:5 7|43 41:5 8|93 72:5 9|72 39:5 10|87 99:6 1|24 6:6 2|19 51:6 3|93 35:6 4|69 54:6 5|10 49:6 6|10 80:6 7|69 82:6 8|83 76:6 9|73 82:6 10|72 29:7 1|28 100:7 2|72 1:7 3|64 98:7 4|95 38:7 5|11 12:7 6|13 92:7 7|9 22:7 8|37 19:7 9|86 8:7 10|58 6:8 1|11 87:8 2|88 96:8 3|81 2:8 4|96 77:8 5|64 70:8 6|30 90:8 7|10 72:8 8|70 95:8 9|77 34:8 10|93 24:9 1|53 96:9 2|56 38:9 3|63 72:9 4|74 28:9 5|96 23:9 6|85 51:9 7|32 23:9 8|59 58:9 9|52 57:9 10|70 7:10 1|9 40:10 2|77 52:10 3|21 26:10 4|58 86:10 5|51 99:10 6|60 3:10 7|54 71:10 8|26 51:10 9|38 95:10 10</relation>
    <relation name="R166" arity="2" nbTuples="100" semantics="soft" defaultCost="infinity">15 13:1 1|35 84:1 2|99 12:1 3|65 66:1 4|3 48:1 5|87 62:1 6|33 7:1 7|66 31:1 8|94 31:1 9|78 80:1 10|28 44:2 1|33 37:2 2|45 26:2 3|77 75:2 4|32 78:2 5|14 58:2 6|17 3:2 7|73 12:2 8|61 12:2 9|15 79:2 10|32 92:3 1|91 69:3 2|61 60:3 3|29 67:3 4|24 56:3 5|32 57:3 6|66 4:3 7|68 12:3 8|47 54:3 9|35 72:3 10|30 27:4 1|75 77:4 2|43 67:4 3|46 31:4 4|59 14:4 5|34 10:4 6|82 5:4 7|34 54:4 8|41 44:4 9|23 97:4 10|13 26:5 1|87 83:5 2|69 25:5 3|56 49:5 4|16 23:5 5|76 55:5 6|11 39:5 7|14 74:5 8|17 76:5 9|87 73:5 10|39 94:6 1|83 57:6 2|23 64:6 3|39 31:6 4|62 7:6 5|19 59:6 6|84 85:6 7|43 99:6 8|98 73:6 9|15 12:6 10|79 27:7 1|78 67:7 2|94 71:7 3|65 53:7 4|6 99:7 5|85 3:7 6|68 33:7 7|18 46:7 8|1 8:7 9|98 88:7 10|33 70:8 1|75 73:8 2|24 30:8 3|74 13:8 4|45 25:8 5|90 93:8 6|89 29:8 7|82 54:8 8|62 12:8 9|56 2:8 10|25 19:9 1|68 82:9 2|13 39:9 3|100 43:9 4|96 58:9 5|11 47:9 6|22 48:9 7|8 53:9 8|9 38:9 9|15 57:9 10|31 5:10 1|68 39:10 2|100 96:10 3|36 38:10 4|9 18:10 5|88 20:10 6|70 69:10 7|11 42:10 8|54 90:10 9|30 85:10 10</relation>
    <relation name="R167" arity="2" nbTuples="100" semantics="soft" defaultCost="infinity">10 66:1 1|46 53:1 2|22 7:1 3|82 47:1 4|44 19:1 5|88 90:1 6|30 37:1 7|32 94:1 8|68 59:1 9|79 15:1 10|24 81:2 1|41 72:2 2|73 8:2 3|69 95:2 4|20 3:2 5|15 42:2 6|84 88:2 7|35 86:2 8|42 36:2 9|25 2:2 10|34 98:3 1|45 11:3 2|13 32:3 3|32 72:3 4|74 98:3 5|37 81:3 6|89 13:3 7|5 62:3 8|85 1:3 9|32 63:3 10|45 31:4 1|49 97:4 2|29 81:4 3|84 94:4 4|22 46:4 5|76 59:4 6|77 16:4 7|38 1:4 8|23 89:4 9|84 54:4 10|78 52:5 1|56 80:5 2|13 60:5 3|32 40:5 4|80 48:5 5|14 32:5 6|54 82:5 7|26 58:5 8|95 26:5 9|12 60:5 10|74 4:6 1|47 59:6 2|81 61:6 3|18 96:6 4|70 33:6 5|94 8:6 6|91 57:6 7|44 79:6 8|80 42:6 9|18 27:6 10|89 14:7 1|56 32:7 2|72 60:7 3|75 91:7 4|54 78:7 5|17 86:7 6|49 73:7 7|18 89:7 8|12 21:7 9|48 74:7 10|54 69:8 1|5 36:8 2|74 3:8 3|60 69:8 4|28 13:8 5|7 68:8 6|53 3:8 7|59 45:8 8|59 42:8 9|24 75:8 10|14 33:9 1|62 7:9 2|26 98:9 3|54 46:9 4|61 63:9 5|58 79:9 6|11 65:9 7|74 43:9 8|67 19:9 9|4 85:9 10|56 56:10 1|19 10:10 2|10 47:10 3|45 37:10 4|71 63:10 5|81 91:10 6|58 33:10 7|94 22:10 8|28 99:10 9|46 28:10 10</relation>
    <relation name="R168" arity="2" nbTuples="100" semantics="soft" defaultCost="infinity">35 37:1 1|8 60:1 2|85 59:1 3|66 37:1 4|36 89:1 5|51 59:1 6|47 87:1 7|11 2:1 8|93 23:1 9|38 8:1 10|42 45:2 1|50 28:2 2|6 82:2 3|80 64:2 4|63 2:2 5|82 44:2 6|80 7:2 7|85 39:2 8|26 90:2 9|82 46:2 10|50 77:3 1|100 94:3 2|26 3:3 3|47 26:3 4|71 93:3 5|71 76:3 6|92 37:3 7|64 17:3 8|99 100:3 9|70 80:3 10|91 88:4 1|34 60:4 2|22 1:4 3|28 8:4 4|13 56:4 5|3 69:4 6|80 98:4 7|52 61:4 8|34 37:4 9|11 47:4 10|96 72:5 1|20 84:5 2|67 82:5 3|49 90:5 4|19 92:5 5|89 47:5 6|13 67:5 7|79 60:5 8|39 94:5 9|67 43:5 10|96 99:6 1|69 41:6 2|24 96:6 3|10 27:6 4|37 54:6 5|35 92:6 6|91 20:6 7|62 28:6 8|94 19:6 9|5 62:6 10|18 43:7 1|50 7:7 2|87 83:7 3|40 38:7 4|50 10:7 5|96 48:7 6|74 6:7 7|70 34:7 8|57 58:7 9|6 100:7 10|46 57:8 1|49 49:8 2|55 57:8 3|59 13:8 4|66 95:8 5|22 42:8 6|88 49:8 7|94 30:8 8|70 36:8 9|52 12:8 10|38 50:9 1|69 24:9 2|88 48:9 3|78 80:9 4|7 48:9 5|54 6:9 6|77 33:9 7|69 1:9 8|91 6:9 9|63 34:9 10|53 14:10 1|13 67:10 2|45 58:10 3|51 98:10 4|80 37:10 5|60 63:10 6|94 48:10 7|21 62:10 8|46 30:10 9|90 8:10 10</relation>
    <relation name="R169" arity="2" nbTuples="100" semantics="soft" defaultCost="infinity">55 65:1 1|25 88:1 2|27 8:1 3|94 71:1 4|66 56:1 5|52 82:1 6|36 8:1 7|78 57:1 8|39 44:1 9|34 22:1 10|93 79:2 1|27 4:2 2|81 51:2 3|12 61:2 4|66 79:2 5|2 26:2 6|59 32:2 7|50 32:2 8|76 42:2 9|40 5:2 10|93 61:3 1|85 74:3 2|65 24:3 3|85 3:3 4|99 5:3 5|48 71:3 6|52 41:3 7|85 64:3 8|35 19:3 9|97 70:3 10|51 49:4 1|11 11:4 2|6 6:4 3|45 11:4 4|19 41:4 5|94 72:4 6|32 46:4 7|88 9:4 8|46 55:4 9|88 75:4 10|88 89:5 1|34 44:5 2|13 14:5 3|97 7:5 4|77 57:5 5|22 56:5 6|86 53:5 7|34 32:5 8|85 11:5 9|66 65:5 10|14 93:6 1|94 90:6 2|27 59:6 3|58 47:6 4|48 73:6 5|56 50:6 6|95 36:6 7|31 47:6 8|9 49:6 9|50 71:6 10|61 70:7 1|47 1:7 2|60 18:7 3|59 93:7 4|87 97:7 5|81 97:7 6|63 33:7 7|33 83:7 8|59 30:7 9|1 17:7 10|39 9:8 1|39 81:8 2|48 56:8 3|62 11:8 4|38 38:8 5|76 33:8 6|42 36:8 7|86 13:8 8|9 74:8 9|18 11:8 10|33 31:9 1|76 100:9 2|17 33:9 3|89 55:9 4|31 65:9 5|85 46:9 6|44 38:9 7|53 71:9 8|47 23:9 9|55 26:9 10|83 10:10 1|88 98:10 2|70 20:10 3|83 76:10 4|94 51:10 5|87 7:10 6|21 2:10 7|77 3:10 8|100 10:10 9|80 90:10 10</relation>
    <relation name="R170" arity="2" nbTuples="100" semantics="soft" defaultCost="infinity">69 65:1 1|26 15:1 2|33 8:1 3|87 87:1 4|31 100:1 5|77 6:1 6|50 58:1 7|54 17:1 8|7 93:1 9|3 14:1 10|94 21:2 1|8 26:2 2|4 58:2 3|8 48:2 4|67 73:2 5|44 87:2 6|58 64:2 7|95 39:2 8|25 77:2 9|47 93:2 10|66 84:3 1|99 70:3 2|34 93:3 3|85 21:3 4|74 91:3 5|55 84:3 6|29 48:3 7|36 88:3 8|86 66:3 9|61 87:3 10|77 76:4 1|44 6:4 2|95 95:4 3|51 74:4 4|28 87:4 5|9 5:4 6|53 85:4 7|87 59:4 8|11 14:4 9|52 92:4 10|16 96:5 1|37 99:5 2|8 74:5 3|16 56:5 4|50 98:5 5|2 10:5 6|100 16:5 7|97 47:5 8|74 87:5 9|97 46:5 10|94 56:6 1|10 82:6 2|69 15:6 3|12 73:6 4|54 16:6 5|30 51:6 6|100 35:6 7|6 62:6 8|99 25:6 9|79 33:6 10|10 40:7 1|96 90:7 2|46 41:7 3|28 54:7 4|89 73:7 5|67 7:7 6|7 100:7 7|56 28:7 8|31 17:7 9|97 29:7 10|71 10:8 1|67 70:8 2|31 11:8 3|73 44:8 4|28 42:8 5|66 83:8 6|81 30:8 7|60 60:8 8|14 88:8 9|54 40:8 10|66 40:9 1|31 17:9 2|89 76:9 3|61 28:9 4|79 13:9 5|72 49:9 6|72 76:9 7|72 18:9 8|97 59:9 9|24 69:9 10|98 41:10 1|80 78:10 2|83 15:10 3|38 10:10 4|74 51:10 5|81 42:10 6|22 90:10 7|28 47:10 8|38 53:10 9|6 7:10 10</relation>
    <relation name="R171" arity="2" nbTuples="100" semantics="soft" defaultCost="infinity">94 71:1 1|68 75:1 2|61 41:1 3|34 19:1 4|36 22:1 5|66 39:1 6|40 93:1 7|52 67:1 8|64 36:1 9|2 17:1 10|67 62:2 1|44 96:2 2|43 34:2 3|24 11:2 4|85 5:2 5|27 13:2 6|30 10:2 7|33 1:2 8|52 75:2 9|68 47:2 10|34 57:3 1|96 70:3 2|82 29:3 3|47 75:3 4|52 41:3 5|82 86:3 6|38 12:3 7|51 43:3 8|91 7:3 9|97 22:3 10|79 31:4 1|22 29:4 2|82 17:4 3|66 41:4 4|6 23:4 5|76 40:4 6|40 63:4 7|98 65:4 8|48 78:4 9|83 23:4 10|29 21:5 1|15 30:5 2|84 86:5 3|72 51:5 4|37 11:5 5|41 71:5 6|99 2:5 7|91 1:5 8|68 97:5 9|85 7:5 10|1 49:6 1|42 36:6 2|9 36:6 3|62 7:6 4|77 18:6 5|82 74:6 6|31 65:6 7|22 69:6 8|36 25:6 9|38 72:6 10|16 80:7 1|2 37:7 2|82 26:7 3|96 99:7 4|47 47:7 5|15 30:7 6|22 19:7 7|53 45:7 8|77 47:7 9|29 74:7 10|72 64:8 1|41 2:8 2|72 50:8 3|10 51:8 4|58 16:8 5|73 19:8 6|10 73:8 7|36 9:8 8|91 48:8 9|46 3:8 10|54 52:9 1|3 90:9 2|72 95:9 3|35 33:9 4|47 46:9 5|64 84:9 6|75 68:9 7|36 94:9 8|98 50:9 9|99 6:9 10|82 6:10 1|48 66:10 2|52 89:10 3|91 51:10 4|93 65:10 5|9 11:10 6|62 8:10 7|54 84:10 8|21 68:10 9|23 39:10 10</relation>
    <relation name="R172" arity="2" nbTuples="100" semantics="soft" defaultCost="infinity">14 91:1 1|49 65:1 2|57 60:1 3|37 65:1 4|57 71:1 5|73 16:1 6|55 39:1 7|62 78:1 8|56 10:1 9|13 75:1 10|70 73:2 1|50 68:2 2|71 71:2 3|100 5:2 4|64 2:2 5|56 15:2 6|5 5:2 7|5 43:2 8|45 95:2 9|63 9:2 10|3 10:3 1|57 17:3 2|18 21:3 3|45 60:3 4|81 65:3 5|82 54:3 6|56 37:3 7|85 32:3 8|20 28:3 9|84 61:3 10|15 15:4 1|89 92:4 2|51 49:4 3|35 65:4 4|68 44:4 5|56 66:4 6|19 44:4 7|19 21:4 8|14 5:4 9|91 39:4 10|3 26:5 1|69 43:5 2|93 84:5 3|77 52:5 4|23 95:5 5|81 8:5 6|26 75:5 7|39 68:5 8|78 32:5 9|97 39:5 10|29 96:6 1|73 21:6 2|69 36:6 3|97 69:6 4|9 8:6 5|7 64:6 6|26 20:6 7|17 46:6 8|19 24:6 9|38 78:6 10|36 42:7 1|29 14:7 2|19 33:7 3|53 24:7 4|25 35:7 5|100 3:7 6|1 93:7 7|16 26:7 8|69 72:7 9|47 2:7 10|53 50:8 1|98 33:8 2|15 72:8 3|54 85:8 4|73 93:8 5|71 98:8 6|39 37:8 7|98 43:8 8|61 67:8 9|96 63:8 10|95 69:9 1|19 21:9 2|50 85:9 3|80 41:9 4|94 22:9 5|25 61:9 6|52 12:9 7|73 46:9 8|47 73:9 9|19 14:9 10|34 24:10 1|29 92:10 2|54 21:10 3|79 69:10 4|51 60:10 5|73 76:10 6|13 52:10 7|48 94:10 8|81 12:10 9|23 13:10 10</relation>
    <relation name="R173" arity="2" nbTuples="100" semantics="soft" defaultCost="infinity">96 24:1 1|86 12:1 2|72 31:1 3|66 83:1 4|98 70:1 5|23 48:1 6|78 44:1 7|100 19:1 8|78 9:1 9|99 13:1 10|32 4:2 1|66 32:2 2|30 13:2 3|64 10:2 4|12 12:2 5|65 65:2 6|58 95:2 7|11 94:2 8|73 7:2 9|3 5:2 10|46 82:3 1|36 15:3 2|62 88:3 3|19 23:3 4|49 4:3 5|55 2:3 6|39 20:3 7|10 94:3 8|35 23:3 9|27 9:3 10|69 56:4 1|16 20:4 2|68 67:4 3|58 98:4 4|55 48:4 5|70 84:4 6|3 43:4 7|88 38:4 8|36 46:4 9|6 69:4 10|30 54:5 1|85 61:5 2|59 15:5 3|74 53:5 4|2 46:5 5|98 77:5 6|7 99:5 7|19 51:5 8|21 45:5 9|40 58:5 10|39 27:6 1|28 52:6 2|72 67:6 3|5 45:6 4|74 36:6 5|24 2:6 6|26 19:6 7|52 19:6 8|24 53:6 9|87 3:6 10|57 19:7 1|84 62:7 2|60 67:7 3|28 45:7 4|40 94:7 5|24 83:7 6|73 76:7 7|34 82:7 8|27 41:7 9|70 92:7 10|37 95:8 1|64 27:8 2|19 72:8 3|61 50:8 4|26 60:8 5|77 21:8 6|74 58:8 7|10 20:8 8|12 63:8 9|4 3:8 10|30 48:9 1|62 2:9 2|53 94:9 3|2 88:9 4|21 41:9 5|98 25:9 6|55 98:9 7|62 22:9 8|30 18:9 9|98 33:9 10|59 46:10 1|38 89:10 2|94 83:10 3|14 82:10 4|93 97:10 5|37 63:10 6|51 48:10 7|40 41:10 8|86 91:10 9|80 52:10 10</relation>
    <relation name="R174" arity="2" nbTuples="100" semantics="soft" defaultCost="infinity">17 72:1 1|54 58:1 2|39 5:1 3|29 71:1 4|9 47:1 5|90 38:1 6|83 59:1 7|24 30:1 8|65 78:1 9|67 44:1 10|100 45:2 1|100 43:2 2|20 100:2 3|52 18:2 4|61 47:2 5|57 80:2 6|42 38:2 7|76 77:2 8|10 31:2 9|14 18:2 10|45 2:3 1|2 41:3 2|16 57:3 3|64 73:3 4|15 62:3 5|17 92:3 6|46 34:3 7|16 12:3 8|33 58:3 9|9 74:3 10|52 100:4 1|89 74:4 2|73 29:4 3|42 74:4 4|67 37:4 5|91 58:4 6|4 78:4 7|45 57:4 8|50 16:4 9|6 48:4 10|44 2:5 1|63 38:5 2|34 41:5 3|62 91:5 4|19 40:5 5|56 16:5 6|52 66:5 7|56 41:5 8|38 41:5 9|46 1:5 10|63 55:6 1|69 40:6 2|95 48:6 3|16 4:6 4|90 46:6 5|84 93:6 6|43 34:6 7|47 91:6 8|48 36:6 9|89 66:6 10|11 58:7 1|34 95:7 2|22 67:7 3|44 15:7 4|52 16:7 5|7 48:7 6|20 26:7 7|30 3:7 8|53 4:7 9|64 91:7 10|21 52:8 1|9 100:8 2|39 21:8 3|77 52:8 4|79 27:8 5|72 44:8 6|50 82:8 7|49 3:8 8|68 5:8 9|45 10:8 10|70 10:9 1|8 53:9 2|61 76:9 3|85 35:9 4|53 38:9 5|77 27:9 6|98 1:9 7|89 78:9 8|62 34:9 9|70 27:9 10|74 55:10 1|84 15:10 2|6 22:10 3|75 99:10 4|48 42:10 5|92 1:10 6|70 81:10 7|44 30:10 8|71 7:10 9|68 56:10 10</relation>
    <relation name="R175" arity="2" nbTuples="100" semantics="soft" defaultCost="infinity">51 34:1 1|100 57:1 2|63 31:1 3|68 43:1 4|39 50:1 5|25 77:1 6|100 89:1 7|93 54:1 8|32 41:1 9|84 60:1 10|98 19:2 1|7 24:2 2|60 10:2 3|13 25:2 4|80 18:2 5|37 25:2 6|40 91:2 7|69 30:2 8|84 69:2 9|95 31:2 10|14 87:3 1|15 79:3 2|52 66:3 3|87 41:3 4|38 88:3 5|95 50:3 6|86 90:3 7|90 3:3 8|8 39:3 9|22 96:3 10|72 48:4 1|21 78:4 2|44 74:4 3|79 78:4 4|23 88:4 5|18 42:4 6|93 54:4 7|10 23:4 8|66 47:4 9|20 6:4 10|90 61:5 1|50 23:5 2|88 89:5 3|15 3:5 4|96 39:5 5|16 21:5 6|24 48:5 7|71 84:5 8|28 84:5 9|72 34:5 10|24 80:6 1|96 2:6 2|10 32:6 3|24 30:6 4|69 97:6 5|91 1:6 6|33 90:6 7|19 50:6 8|97 18:6 9|66 9:6 10|8 2:7 1|41 24:7 2|58 73:7 3|53 25:7 4|34 56:7 5|49 65:7 6|31 58:7 7|49 54:7 8|22 77:7 9|81 96:7 10|53 92:8 1|36 95:8 2|48 47:8 3|22 60:8 4|42 56:8 5|85 24:8 6|31 56:8 7|26 37:8 8|31 6:8 9|58 14:8 10|46 85:9 1|14 36:9 2|27 80:9 3|19 71:9 4|27 50:9 5|12 54:9 6|67 53:9 7|54 98:9 8|19 82:9 9|85 23:9 10|52 3:10 1|62 3:10 2|86 8:10 3|85 73:10 4|45 96:10 5|32 19:10 6|77 68:10 7|34 94:10 8|1 3:10 9|62 100:10 10</relation>
    <relation name="R176" arity="2" nbTuples="100" semantics="soft" defaultCost="infinity">11 71:1 1|78 77:1 2|47 3:1 3|60 4:1 4|41 85:1 5|13 45:1 6|24 41:1 7|29 100:1 8|89 11:1 9|60 38:1 10|76 33:2 1|46 29:2 2|80 81:2 3|29 85:2 4|38 55:2 5|72 22:2 6|13 97:2 7|13 85:2 8|53 49:2 9|50 66:2 10|37 68:3 1|96 93:3 2|34 22:3 3|97 48:3 4|27 50:3 5|71 58:3 6|41 41:3 7|77 32:3 8|89 77:3 9|87 84:3 10|35 40:4 1|15 46:4 2|22 25:4 3|93 99:4 4|50 85:4 5|8 86:4 6|14 78:4 7|31 43:4 8|61 81:4 9|8 60:4 10|68 69:5 1|100 36:5 2|73 98:5 3|17 28:5 4|78 5:5 5|5 64:5 6|42 61:5 7|4 23:5 8|93 24:5 9|37 100:5 10|97 33:6 1|22 44:6 2|36 31:6 3|77 58:6 4|42 77:6 5|15 57:6 6|91 1:6 7|4 32:6 8|42 79:6 9|15 60:6 10|51 62:7 1|46 76:7 2|28 71:7 3|83 84:7 4|92 88:7 5|19 27:7 6|78 91:7 7|38 37:7 8|25 72:7 9|29 84:7 10|49 53:8 1|86 22:8 2|43 43:8 3|41 69:8 4|78 27:8 5|34 74:8 6|53 62:8 7|39 65:8 8|69 51:8 9|52 5:8 10|65 14:9 1|22 95:9 2|39 20:9 3|33 55:9 4|84 61:9 5|22 74:9 6|94 27:9 7|37 75:9 8|18 44:9 9|33 62:9 10|40 49:10 1|36 3:10 2|9 39:10 3|83 7:10 4|67 9:10 5|6 2:10 6|34 5:10 7|4 36:10 8|69 51:10 9|11 76:10 10</relation>
    <relation name="R177" arity="2" nbTuples="100" semantics="soft" defaultCost="infinity">50 81:1 1|58 40:1 2|55 3:1 3|82 78:1 4|68 20:1 5|46 78:1 6|93 32:1 7|97 74:1 8|85 63:1 9|92 69:1 10|91 7:2 1|100 39:2 2|12 3:2 3|90 67:2 4|90 15:2 5|26 86:2 6|67 79:2 7|55 26:2 8|30 12:2 9|18 59:2 10|29 99:3 1|100 9:3 2|23 91:3 3|40 44:3 4|78 92:3 5|59 96:3 6|40 9:3 7|45 72:3 8|49 39:3 9|2 86:3 10|83 3:4 1|35 26:4 2|85 20:4 3|24 7:4 4|16 73:4 5|24 68:4 6|81 86:4 7|100 86:4 8|68 36:4 9|98 56:4 10|26 45:5 1|41 24:5 2|34 61:5 3|25 14:5 4|99 12:5 5|95 86:5 6|34 44:5 7|69 63:5 8|90 73:5 9|75 13:5 10|13 84:6 1|97 52:6 2|29 54:6 3|95 3:6 4|80 70:6 5|97 26:6 6|46 99:6 7|77 15:6 8|32 91:6 9|36 21:6 10|17 99:7 1|33 2:7 2|6 17:7 3|28 86:7 4|49 27:7 5|36 81:7 6|48 32:7 7|2 58:7 8|6 60:7 9|62 77:7 10|6 5:8 1|72 47:8 2|99 8:8 3|28 21:8 4|71 31:8 5|57 14:8 6|76 75:8 7|80 78:8 8|35 80:8 9|12 30:8 10|86 19:9 1|13 23:9 2|36 35:9 3|54 62:9 4|10 90:9 5|11 24:9 6|3 9:9 7|96 29:9 8|76 59:9 9|36 70:9 10|34 74:10 1|40 12:10 2|11 74:10 3|26 56:10 4|53 28:10 5|63 17:10 6|86 99:10 7|62 34:10 8|47 1:10 9|20 19:10 10</relation>
    <relation name="R178" arity="2" nbTuples="100" semantics="soft" defaultCost="infinity">55 19:1 1|20 71:1 2|66 75:1 3|50 51:1 4|8 36:1 5|20 76:1 6|35 43:1 7|28 100:1 8|87 65:1 9|27 1:1 10|36 74:2 1|42 30:2 2|15 12:2 3|89 10:2 4|22 23:2 5|56 42:2 6|55 10:2 7|93 79:2 8|91 13:2 9|99 50:2 10|10 25:3 1|83 79:3 2|43 99:3 3|98 21:3 4|94 56:3 5|80 38:3 6|74 59:3 7|25 11:3 8|72 12:3 9|81 98:3 10|91 83:4 1|52 5:4 2|33 25:4 3|41 5:4 4|62 76:4 5|13 26:4 6|36 29:4 7|58 4:4 8|16 62:4 9|27 85:4 10|66 23:5 1|15 25:5 2|66 80:5 3|31 79:5 4|66 93:5 5|56 74:5 6|31 2:5 7|18 69:5 8|44 69:5 9|93 79:5 10|54 97:6 1|94 80:6 2|72 25:6 3|66 50:6 4|68 63:6 5|85 16:6 6|23 67:6 7|15 40:6 8|50 53:6 9|65 78:6 10|13 55:7 1|39 37:7 2|43 91:7 3|90 34:7 4|40 55:7 5|27 11:7 6|72 66:7 7|44 67:7 8|47 29:7 9|10 100:7 10|64 20:8 1|51 11:8 2|44 88:8 3|67 6:8 4|39 87:8 5|95 47:8 6|64 81:8 7|62 38:8 8|56 50:8 9|53 17:8 10|49 98:9 1|26 20:9 2|11 19:9 3|48 84:9 4|70 98:9 5|87 59:9 6|30 40:9 7|60 34:9 8|54 93:9 9|24 30:9 10|4 99:10 1|50 18:10 2|53 55:10 3|97 27:10 4|56 75:10 5|2 58:10 6|77 29:10 7|65 92:10 8|38 59:10 9|84 77:10 10</relation>
    <relation name="R179" arity="2" nbTuples="100" semantics="soft" defaultCost="infinity">94 50:1 1|28 15:1 2|96 44:1 3|62 30:1 4|51 22:1 5|9 71:1 6|61 41:1 7|42 36:1 8|72 95:1 9|98 27:1 10|35 97:2 1|21 42:2 2|45 37:2 3|18 59:2 4|1 2:2 5|62 76:2 6|2 15:2 7|58 28:2 8|65 15:2 9|23 63:2 10|43 7:3 1|27 34:3 2|100 61:3 3|17 3:3 4|73 9:3 5|88 36:3 6|75 50:3 7|85 52:3 8|43 37:3 9|86 3:3 10|68 46:4 1|81 52:4 2|20 5:4 3|94 37:4 4|97 82:4 5|35 83:4 6|21 42:4 7|18 88:4 8|28 80:4 9|28 54:4 10|91 87:5 1|52 48:5 2|47 52:5 3|91 52:5 4|11 59:5 5|62 91:5 6|81 65:5 7|21 100:5 8|55 13:5 9|49 3:5 10|30 10:6 1|64 14:6 2|51 98:6 3|23 9:6 4|46 6:6 5|31 51:6 6|97 5:6 7|70 2:6 8|41 26:6 9|14 83:6 10|45 68:7 1|10 26:7 2|43 31:7 3|46 52:7 4|59 35:7 5|80 66:7 6|20 35:7 7|15 72:7 8|93 43:7 9|81 49:7 10|38 58:8 1|10 1:8 2|68 67:8 3|63 62:8 4|18 33:8 5|85 95:8 6|31 2:8 7|72 31:8 8|28 54:8 9|49 6:8 10|12 18:9 1|46 35:9 2|5 10:9 3|22 3:9 4|45 2:9 5|46 28:9 6|99 32:9 7|29 7:9 8|94 58:9 9|77 8:9 10|91 37:10 1|99 94:10 2|96 39:10 3|5 51:10 4|15 56:10 5|5 87:10 6|40 34:10 7|99 95:10 8|97 82:10 9|70 46:10 10</relation>
    <relation name="R180" arity="2" nbTuples="100" semantics="soft" defaultCost="infinity">13 32:1 1|39 51:1 2|82 75:1 3|99 38:1 4|95 34:1 5|75 68:1 6|26 93:1 7|38 27:1 8|98 92:1 9|35 88:1 10|47 63:2 1|63 30:2 2|51 76:2 3|1 51:2 4|95 95:2 5|32 28:2 6|3 27:2 7|14 52:2 8|67 97:2 9|81 23:2 10|80 32:3 1|74 63:3 2|68 63:3 3|35 78:3 4|21 21:3 5|40 53:3 6|16 27:3 7|52 89:3 8|95 82:3 9|57 84:3 10|32 11:4 1|40 74:4 2|41 49:4 3|52 64:4 4|60 1:4 5|10 74:4 6|14 3:4 7|87 80:4 8|99 50:4 9|47 98:4 10|19 77:5 1|62 47:5 2|71 70:5 3|23 70:5 4|54 82:5 5|85 41:5 6|35 66:5 7|79 49:5 8|17 81:5 9|85 11:5 10|13 44:6 1|40 31:6 2|24 73:6 3|9 78:6 4|14 65:6 5|60 58:6 6|59 68:6 7|34 68:6 8|55 49:6 9|4 92:6 10|54 70:7 1|5 43:7 2|15 43:7 3|97 24:7 4|52 5:7 5|41 22:7 6|73 12:7 7|20 36:7 8|20 30:7 9|10 4:7 10|23 14:8 1|24 26:8 2|16 50:8 3|45 42:8 4|64 58:8 5|90 66:8 6|4 5:8 7|46 29:8 8|89 73:8 9|56 63:8 10|94 4:9 1|11 81:9 2|54 34:9 3|94 25:9 4|49 33:9 5|67 47:9 6|83 11:9 7|3 67:9 8|67 45:9 9|14 76:9 10|27 43:10 1|52 11:10 2|55 30:10 3|95 8:10 4|14 63:10 5|92 42:10 6|37 98:10 7|48 90:10 8|33 11:10 9|20 53:10 10</relation>
    <relation name="R181" arity="2" nbTuples="100" semantics="soft" defaultCost="infinity">65 46:1 1|15 14:1 2|45 17:1 3|55 76:1 4|30 82:1 5|7 40:1 6|24 49:1 7|73 78:1 8|91 21:1 9|55 56:1 10|59 44:2 1|13 84:2 2|62 91:2 3|87 64:2 4|72 71:2 5|22 37:2 6|34 1:2 7|22 23:2 8|38 2:2 9|38 23:2 10|20 60:3 1|64 74:3 2|12 87:3 3|13 19:3 4|42 60:3 5|34 18:3 6|88 49:3 7|11 30:3 8|10 53:3 9|88 49:3 10|65 57:4 1|64 31:4 2|58 80:4 3|93 35:4 4|71 37:4 5|43 39:4 6|26 45:4 7|58 15:4 8|89 30:4 9|88 63:4 10|17 34:5 1|63 54:5 2|85 13:5 3|10 22:5 4|72 24:5 5|10 64:5 6|10 29:5 7|46 18:5 8|22 29:5 9|93 96:5 10|57 2:6 1|42 9:6 2|20 83:6 3|81 57:6 4|78 33:6 5|87 28:6 6|72 55:6 7|32 94:6 8|84 98:6 9|27 24:6 10|10 41:7 1|100 70:7 2|6 99:7 3|28 33:7 4|73 90:7 5|2 18:7 6|74 30:7 7|72 8:7 8|90 43:7 9|46 27:7 10|36 78:8 1|6 54:8 2|94 10:8 3|55 28:8 4|46 47:8 5|71 58:8 6|100 97:8 7|24 65:8 8|77 84:8 9|81 12:8 10|17 62:9 1|91 73:9 2|35 67:9 3|40 49:9 4|93 84:9 5|26 96:9 6|87 43:9 7|9 61:9 8|16 34:9 9|60 17:9 10|42 55:10 1|55 72:10 2|2 13:10 3|2 98:10 4|16 95:10 5|58 57:10 6|46 89:10 7|23 20:10 8|97 59:10 9|52 59:10 10</relation>
    <relation name="R182" arity="2" nbTuples="100" semantics="soft" defaultCost="infinity">39 43:1 1|9 2:1 2|86 94:1 3|11 36:1 4|53 5:1 5|2 32:1 6|69 74:1 7|39 26:1 8|52 47:1 9|83 13:1 10|56 39:2 1|94 38:2 2|90 66:2 3|80 53:2 4|86 70:2 5|66 88:2 6|97 55:2 7|81 15:2 8|98 11:2 9|97 37:2 10|64 69:3 1|1 9:3 2|97 39:3 3|1 11:3 4|82 24:3 5|42 21:3 6|71 50:3 7|28 12:3 8|85 77:3 9|14 78:3 10|52 16:4 1|75 28:4 2|22 95:4 3|32 8:4 4|10 25:4 5|50 29:4 6|43 88:4 7|11 46:4 8|27 15:4 9|26 87:4 10|64 83:5 1|97 88:5 2|98 52:5 3|53 66:5 4|83 55:5 5|24 9:5 6|48 32:5 7|10 72:5 8|20 41:5 9|95 70:5 10|66 96:6 1|15 43:6 2|26 12:6 3|4 5:6 4|85 76:6 5|22 48:6 6|79 63:6 7|55 57:6 8|77 35:6 9|89 96:6 10|68 65:7 1|59 93:7 2|30 58:7 3|70 88:7 4|22 68:7 5|97 33:7 6|26 99:7 7|85 60:7 8|34 76:7 9|85 57:7 10|41 6:8 1|67 12:8 2|10 7:8 3|85 88:8 4|32 66:8 5|80 96:8 6|12 17:8 7|43 62:8 8|88 51:8 9|77 21:8 10|91 65:9 1|46 28:9 2|50 49:9 3|15 19:9 4|34 24:9 5|35 37:9 6|44 23:9 7|72 36:9 8|61 84:9 9|12 27:9 10|63 21:10 1|23 80:10 2|47 3:10 3|27 4:10 4|97 27:10 5|54 26:10 6|57 75:10 7|37 65:10 8|8 45:10 9|51 48:10 10</relation>
    <relation name="R183" arity="2" nbTuples="100" semantics="soft" defaultCost="infinity">24 56:1 1|69 35:1 2|91 31:1 3|76 56:1 4|2 52:1 5|34 2:1 6|69 38:1 7|7 34:1 8|68 50:1 9|65 63:1 10|98 24:2 1|33 12:2 2|73 61:2 3|86 41:2 4|13 38:2 5|98 28:2 6|50 1:2 7|33 8:2 8|17 97:2 9|59 51:2 10|35 29:3 1|75 35:3 2|93 6:3 3|98 79:3 4|53 12:3 5|19 66:3 6|100 88:3 7|83 27:3 8|90 100:3 9|88 69:3 10|84 28:4 1|3 74:4 2|40 16:4 3|9 13:4 4|11 49:4 5|93 37:4 6|91 3:4 7|47 92:4 8|97 64:4 9|26 73:4 10|21 79:5 1|81 69:5 2|6 85:5 3|65 54:5 4|73 97:5 5|100 31:5 6|26 81:5 7|66 42:5 8|66 6:5 9|61 74:5 10|56 4:6 1|98 74:6 2|49 57:6 3|51 45:6 4|60 41:6 5|20 32:6 6|98 9:6 7|27 32:6 8|72 46:6 9|11 45:6 10|25 29:7 1|47 64:7 2|43 75:7 3|76 66:7 4|37 75:7 5|99 63:7 6|95 20:7 7|44 15:7 8|77 27:7 9|96 69:7 10|95 7:8 1|45 72:8 2|25 94:8 3|94 20:8 4|76 23:8 5|30 67:8 6|46 7:8 7|56 60:8 8|72 69:8 9|72 15:8 10|5 95:9 1|63 18:9 2|22 67:9 3|63 65:9 4|1 76:9 5|43 60:9 6|100 60:9 7|85 83:9 8|78 38:9 9|82 27:9 10|32 83:10 1|37 85:10 2|14 75:10 3|16 3:10 4|39 100:10 5|30 75:10 6|9 7:10 7|41 75:10 8|100 35:10 9|91 71:10 10</relation>
    <relation name="R184" arity="2" nbTuples="100" semantics="soft" defaultCost="infinity">4 3:1 1|78 74:1 2|27 29:1 3|37 28:1 4|20 72:1 5|78 21:1 6|10 17:1 7|9 61:1 8|93 18:1 9|58 17:1 10|48 99:2 1|74 61:2 2|30 43:2 3|9 32:2 4|96 53:2 5|39 43:2 6|36 68:2 7|6 100:2 8|83 9:2 9|35 57:2 10|76 91:3 1|11 26:3 2|92 81:3 3|63 83:3 4|60 9:3 5|65 52:3 6|88 38:3 7|11 50:3 8|85 73:3 9|93 35:3 10|51 45:4 1|82 84:4 2|68 48:4 3|69 50:4 4|50 16:4 5|98 61:4 6|33 9:4 7|25 16:4 8|52 60:4 9|61 14:4 10|66 74:5 1|2 88:5 2|69 98:5 3|91 37:5 4|39 77:5 5|58 91:5 6|71 1:5 7|79 64:5 8|52 16:5 9|95 80:5 10|28 72:6 1|7 37:6 2|65 48:6 3|87 39:6 4|55 54:6 5|43 77:6 6|17 85:6 7|79 64:6 8|79 67:6 9|98 22:6 10|39 44:7 1|23 4:7 2|42 86:7 3|11 6:7 4|20 46:7 5|70 29:7 6|15 8:7 7|99 89:7 8|83 45:7 9|4 68:7 10|91 92:8 1|76 49:8 2|75 73:8 3|27 38:8 4|70 55:8 5|55 15:8 6|78 98:8 7|3 35:8 8|67 54:8 9|54 1:8 10|2 38:9 1|26 89:9 2|97 99:9 3|91 45:9 4|12 92:9 5|85 77:9 6|22 71:9 7|39 93:9 8|97 73:9 9|12 61:9 10|69 41:10 1|62 76:10 2|84 37:10 3|65 94:10 4|38 10:10 5|65 48:10 6|67 75:10 7|69 100:10 8|73 23:10 9|34 6:10 10</relation>
    <relation name="R185" arity="2" nbTuples="100" semantics="soft" defaultCost="infinity">87 93:1 1|9 38:1 2|66 22:1 3|26 12:1 4|85 87:1 5|66 90:1 6|11 45:1 7|59 66:1 8|34 15:1 9|29 46:1 10|23 80:2 1|6 18:2 2|98 5:2 3|21 66:2 4|1 37:2 5|79 16:2 6|81 49:2 7|33 43:2 8|94 91:2 9|74 20:2 10|71 80:3 1|43 11:3 2|95 16:3 3|12 35:3 4|86 35:3 5|69 51:3 6|82 14:3 7|81 48:3 8|78 38:3 9|90 97:3 10|73 91:4 1|80 60:4 2|57 69:4 3|15 60:4 4|66 60:4 5|21 51:4 6|23 93:4 7|4 2:4 8|76 60:4 9|19 31:4 10|47 71:5 1|65 24:5 2|9 8:5 3|4 52:5 4|16 81:5 5|67 79:5 6|7 55:5 7|19 82:5 8|36 6:5 9|67 2:5 10|75 83:6 1|83 85:6 2|74 85:6 3|25 6:6 4|69 77:6 5|54 33:6 6|57 19:6 7|55 25:6 8|95 63:6 9|96 60:6 10|84 88:7 1|44 69:7 2|73 79:7 3|48 34:7 4|7 18:7 5|30 25:7 6|35 47:7 7|61 96:7 8|81 2:7 9|28 43:7 10|83 37:8 1|20 8:8 2|6 68:8 3|35 68:8 4|23 50:8 5|94 88:8 6|93 41:8 7|64 6:8 8|36 73:8 9|70 45:8 10|43 48:9 1|80 59:9 2|75 62:9 3|69 37:9 4|5 64:9 5|41 38:9 6|85 69:9 7|42 97:9 8|65 98:9 9|66 57:9 10|79 23:10 1|2 22:10 2|82 55:10 3|87 63:10 4|33 18:10 5|33 19:10 6|56 42:10 7|50 51:10 8|75 76:10 9|89 34:10 10</relation>
    <relation name="R186" arity="2" nbTuples="100" semantics="soft" defaultCost="infinity">18 86:1 1|80 76:1 2|80 84:1 3|73 21:1 4|56 1:1 5|16 52:1 6|97 33:1 7|52 39:1 8|38 6:1 9|85 9:1 10|66 93:2 1|55 56:2 2|73 78:2 3|83 43:2 4|14 11:2 5|52 20:2 6|33 17:2 7|56 83:2 8|24 21:2 9|33 20:2 10|35 33:3 1|22 50:3 2|22 88:3 3|1 41:3 4|41 82:3 5|68 2:3 6|26 35:3 7|71 97:3 8|32 30:3 9|9 69:3 10|49 28:4 1|43 86:4 2|62 7:4 3|11 31:4 4|54 12:4 5|66 6:4 6|3 81:4 7|84 4:4 8|1 24:4 9|42 25:4 10|30 67:5 1|22 12:5 2|40 21:5 3|10 97:5 4|9 51:5 5|49 80:5 6|22 13:5 7|27 56:5 8|98 99:5 9|72 71:5 10|52 81:6 1|34 48:6 2|50 67:6 3|73 52:6 4|1 7:6 5|53 69:6 6|100 42:6 7|86 60:6 8|41 75:6 9|90 17:6 10|71 85:7 1|36 94:7 2|84 94:7 3|11 91:7 4|17 45:7 5|35 86:7 6|28 59:7 7|18 83:7 8|11 65:7 9|74 86:7 10|45 61:8 1|61 49:8 2|20 15:8 3|43 85:8 4|66 1:8 5|43 52:8 6|45 100:8 7|72 72:8 8|49 78:8 9|15 17:8 10|16 46:9 1|76 72:9 2|28 34:9 3|62 48:9 4|58 54:9 5|50 32:9 6|82 13:9 7|34 79:9 8|76 75:9 9|43 41:9 10|79 38:10 1|64 71:10 2|24 52:10 3|2 11:10 4|74 10:10 5|84 77:10 6|63 23:10 7|80 44:10 8|70 19:10 9|31 39:10 10</relation>
    <relation name="R187" arity="2" nbTuples="100" semantics="soft" defaultCost="infinity">10 85:1 1|29 67:1 2|78 78:1 3|100 76:1 4|39 69:1 5|46 14:1 6|18 42:1 7|83 92:1 8|88 65:1 9|18 77:1 10|60 69:2 1|14 9:2 2|82 3:2 3|100 68:2 4|4 42:2 5|97 93:2 6|73 86:2 7|22 56:2 8|29 52:2 9|87 48:2 10|64 11:3 1|94 61:3 2|64 96:3 3|66 77:3 4|59 46:3 5|82 46:3 6|82 76:3 7|8 46:3 8|58 41:3 9|42 14:3 10|94 73:4 1|47 1:4 2|98 76:4 3|56 8:4 4|1 39:4 5|93 11:4 6|100 4:4 7|8 85:4 8|43 41:4 9|35 51:4 10|68 19:5 1|80 85:5 2|43 34:5 3|55 47:5 4|70 55:5 5|70 36:5 6|30 62:5 7|28 38:5 8|76 21:5 9|45 70:5 10|100 7:6 1|75 29:6 2|41 1:6 3|3 22:6 4|43 31:6 5|21 53:6 6|64 82:6 7|100 47:6 8|48 92:6 9|37 47:6 10|45 99:7 1|40 83:7 2|62 13:7 3|96 21:7 4|44 2:7 5|74 34:7 6|59 58:7 7|70 78:7 8|95 79:7 9|42 62:7 10|64 19:8 1|33 2:8 2|33 97:8 3|29 98:8 4|11 31:8 5|55 34:8 6|40 51:8 7|58 22:8 8|56 79:8 9|13 96:8 10|24 13:9 1|18 75:9 2|56 32:9 3|35 35:9 4|72 44:9 5|96 91:9 6|88 59:9 7|59 97:9 8|51 99:9 9|86 63:9 10|84 82:10 1|88 55:10 2|52 28:10 3|65 100:10 4|86 75:10 5|52 46:10 6|89 86:10 7|74 15:10 8|52 33:10 9|13 96:10 10</relation>
    <relation name="R188" arity="2" nbTuples="100" semantics="soft" defaultCost="infinity">7 63:1 1|48 60:1 2|78 44:1 3|90 37:1 4|57 27:1 5|67 6:1 6|6 59:1 7|70 39:1 8|41 34:1 9|40 21:1 10|35 33:2 1|32 22:2 2|47 37:2 3|35 6:2 4|61 77:2 5|30 14:2 6|6 15:2 7|10 78:2 8|100 57:2 9|68 66:2 10|56 92:3 1|28 22:3 2|85 25:3 3|93 52:3 4|97 18:3 5|38 53:3 6|36 62:3 7|85 3:3 8|54 38:3 9|68 45:3 10|35 71:4 1|6 61:4 2|9 69:4 3|69 28:4 4|66 59:4 5|58 45:4 6|42 54:4 7|82 67:4 8|99 82:4 9|44 74:4 10|11 72:5 1|44 57:5 2|27 49:5 3|35 83:5 4|54 19:5 5|39 9:5 6|86 15:5 7|2 25:5 8|87 93:5 9|54 15:5 10|13 93:6 1|48 50:6 2|48 39:6 3|28 6:6 4|27 80:6 5|50 1:6 6|90 43:6 7|60 44:6 8|39 75:6 9|15 74:6 10|39 83:7 1|42 17:7 2|22 21:7 3|88 18:7 4|63 76:7 5|39 27:7 6|92 14:7 7|74 89:7 8|22 70:7 9|100 85:7 10|98 60:8 1|68 73:8 2|82 80:8 3|7 56:8 4|3 62:8 5|100 43:8 6|37 64:8 7|72 19:8 8|14 72:8 9|29 21:8 10|53 89:9 1|55 34:9 2|97 53:9 3|64 55:9 4|25 29:9 5|49 33:9 6|73 16:9 7|81 28:9 8|36 93:9 9|64 70:9 10|84 41:10 1|67 73:10 2|26 90:10 3|10 5:10 4|87 94:10 5|9 46:10 6|33 60:10 7|41 5:10 8|7 90:10 9|16 87:10 10</relation>
    <relation name="R189" arity="2" nbTuples="100" semantics="soft" defaultCost="infinity">62 43:1 1|38 86:1 2|46 79:1 3|32 74:1 4|83 53:1 5|24 30:1 6|43 47:1 7|83 39:1 8|71 85:1 9|35 42:1 10|37 56:2 1|71 27:2 2|38 77:2 3|13 46:2 4|61 70:2 5|96 78:2 6|24 91:2 7|75 35:2 8|74 39:2 9|79 97:2 10|40 1:3 1|73 1:3 2|22 40:3 3|17 26:3 4|85 95:3 5|67 38:3 6|70 99:3 7|82 32:3 8|77 21:3 9|58 76:3 10|52 29:4 1|58 87:4 2|68 42:4 3|58 99:4 4|28 74:4 5|75 88:4 6|44 94:4 7|5 52:4 8|48 48:4 9|74 57:4 10|21 30:5 1|32 27:5 2|68 83:5 3|30 10:5 4|79 16:5 5|56 15:5 6|54 53:5 7|97 89:5 8|17 18:5 9|59 31:5 10|73 21:6 1|68 91:6 2|7 70:6 3|48 57:6 4|74 35:6 5|55 52:6 6|77 39:6 7|44 82:6 8|79 67:6 9|35 49:6 10|59 12:7 1|26 3:7 2|62 61:7 3|20 46:7 4|84 70:7 5|19 33:7 6|72 61:7 7|39 86:7 8|98 39:7 9|27 33:7 10|35 2:8 1|47 13:8 2|41 9:8 3|30 50:8 4|36 5:8 5|98 69:8 6|16 84:8 7|93 42:8 8|70 12:8 9|44 2:8 10|21 1:9 1|79 12:9 2|11 30:9 3|49 88:9 4|48 1:9 5|44 87:9 6|31 98:9 7|30 33:9 8|52 86:9 9|58 16:9 10|94 79:10 1|64 36:10 2|48 68:10 3|87 68:10 4|67 35:10 5|23 8:10 6|98 88:10 7|30 52:10 8|54 63:10 9|25 74:10 10</relation>
    <relation name="R190" arity="2" nbTuples="100" semantics="soft" defaultCost="infinity">83 86:1 1|87 3:1 2|43 73:1 3|16 29:1 4|82 24:1 5|9 88:1 6|96 41:1 7|15 4:1 8|97 5:1 9|63 39:1 10|54 89:2 1|91 61:2 2|98 54:2 3|90 15:2 4|23 54:2 5|60 38:2 6|81 23:2 7|62 46:2 8|58 40:2 9|9 100:2 10|58 56:3 1|65 10:3 2|66 96:3 3|88 76:3 4|20 31:3 5|45 56:3 6|97 44:3 7|41 83:3 8|45 44:3 9|5 61:3 10|99 42:4 1|45 68:4 2|49 28:4 3|53 88:4 4|38 75:4 5|88 12:4 6|91 96:4 7|19 99:4 8|24 100:4 9|18 98:4 10|80 73:5 1|95 7:5 2|97 86:5 3|21 13:5 4|56 43:5 5|77 2:5 6|50 30:5 7|23 45:5 8|36 21:5 9|2 73:5 10|96 36:6 1|23 7:6 2|43 56:6 3|18 5:6 4|26 86:6 5|1 71:6 6|65 83:6 7|13 32:6 8|87 54:6 9|56 27:6 10|10 3:7 1|14 75:7 2|85 21:7 3|71 77:7 4|58 72:7 5|21 88:7 6|13 4:7 7|11 34:7 8|15 97:7 9|26 99:7 10|30 16:8 1|94 94:8 2|35 86:8 3|54 18:8 4|50 91:8 5|100 88:8 6|56 12:8 7|9 38:8 8|33 78:8 9|1 44:8 10|57 62:9 1|19 73:9 2|67 58:9 3|30 11:9 4|56 1:9 5|13 87:9 6|85 53:9 7|25 25:9 8|87 67:9 9|73 17:9 10|74 33:10 1|8 14:10 2|31 72:10 3|38 2:10 4|46 17:10 5|94 79:10 6|85 76:10 7|65 53:10 8|95 64:10 9|35 7:10 10</relation>
    <relation name="R191" arity="2" nbTuples="100" semantics="soft" defaultCost="infinity">5 70:1 1|71 42:1 2|52 70:1 3|38 75:1 4|52 70:1 5|99 89:1 6|17 8:1 7|33 76:1 8|14 14:1 9|91 71:1 10|26 18:2 1|51 74:2 2|5 23:2 3|70 90:2 4|76 100:2 5|59 50:2 6|50 46:2 7|50 71:2 8|38 64:2 9|63 19:2 10|9 25:3 1|25 69:3 2|8 77:3 3|51 20:3 4|100 31:3 5|20 22:3 6|77 66:3 7|75 100:3 8|27 73:3 9|93 66:3 10|42 95:4 1|59 62:4 2|19 64:4 3|23 96:4 4|66 21:4 5|1 39:4 6|36 7:4 7|34 62:4 8|65 85:4 9|11 8:4 10|1 39:5 1|18 5:5 2|89 11:5 3|74 64:5 4|61 24:5 5|74 87:5 6|13 5:5 7|68 18:5 8|89 17:5 9|78 73:5 10|65 78:6 1|52 89:6 2|73 15:6 3|41 59:6 4|47 43:6 5|5 98:6 6|71 60:6 7|20 64:6 8|33 56:6 9|95 87:6 10|2 97:7 1|95 16:7 2|53 2:7 3|87 28:7 4|26 61:7 5|29 23:7 6|84 34:7 7|46 81:7 8|19 69:7 9|64 82:7 10|22 39:8 1|70 31:8 2|53 38:8 3|29 86:8 4|98 76:8 5|72 6:8 6|32 49:8 7|60 26:8 8|59 96:8 9|95 47:8 10|46 33:9 1|55 95:9 2|37 72:9 3|18 5:9 4|49 47:9 5|18 51:9 6|67 69:9 7|10 58:9 8|58 68:9 9|68 80:9 10|37 49:10 1|13 97:10 2|54 16:10 3|3 81:10 4|67 81:10 5|82 10:10 6|5 2:10 7|67 54:10 8|62 8:10 9|98 66:10 10</relation>
    <relation name="R192" arity="2" nbTuples="100" semantics="soft" defaultCost="infinity">57 36:1 1|41 76:1 2|87 92:1 3|42 86:1 4|64 58:1 5|56 72:1 6|48 25:1 7|100 34:1 8|49 80:1 9|23 42:1 10|87 3:2 1|13 86:2 2|10 39:2 3|96 95:2 4|17 72:2 5|27 50:2 6|30 10:2 7|32 77:2 8|62 12:2 9|76 45:2 10|41 17:3 1|14 30:3 2|79 12:3 3|18 63:3 4|54 58:3 5|40 100:3 6|66 53:3 7|15 66:3 8|55 17:3 9|5 73:3 10|96 4:4 1|1 13:4 2|35 34:4 3|27 27:4 4|24 89:4 5|6 89:4 6|1 63:4 7|84 16:4 8|52 89:4 9|15 4:4 10|73 21:5 1|77 27:5 2|67 90:5 3|83 72:5 4|87 32:5 5|30 72:5 6|66 82:5 7|38 96:5 8|43 96:5 9|90 19:5 10|47 66:6 1|40 15:6 2|71 58:6 3|86 57:6 4|21 45:6 5|78 80:6 6|4 37:6 7|71 58:6 8|81 84:6 9|22 88:6 10|91 51:7 1|46 88:7 2|35 72:7 3|70 67:7 4|71 58:7 5|38 58:7 6|73 33:7 7|44 8:7 8|96 68:7 9|96 45:7 10|46 44:8 1|37 69:8 2|100 31:8 3|5 1:8 4|64 85:8 5|4 18:8 6|5 88:8 7|52 41:8 8|43 7:8 9|58 84:8 10|48 34:9 1|84 84:9 2|60 100:9 3|18 15:9 4|66 50:9 5|41 63:9 6|100 11:9 7|98 80:9 8|43 84:9 9|63 60:9 10|92 19:10 1|56 75:10 2|54 96:10 3|87 14:10 4|75 81:10 5|41 85:10 6|17 99:10 7|5 7:10 8|50 11:10 9|94 38:10 10</relation>
    <relation name="R193" arity="2" nbTuples="100" semantics="soft" defaultCost="infinity">58 62:1 1|33 33:1 2|95 45:1 3|95 60:1 4|60 46:1 5|16 96:1 6|49 7:1 7|70 83:1 8|15 94:1 9|72 12:1 10|8 85:2 1|94 2:2 2|42 13:2 3|43 84:2 4|70 76:2 5|58 60:2 6|22 97:2 7|17 90:2 8|33 60:2 9|71 13:2 10|45 75:3 1|31 8:3 2|34 8:3 3|39 17:3 4|6 13:3 5|70 50:3 6|68 47:3 7|29 4:3 8|64 78:3 9|20 5:3 10|50 24:4 1|1 84:4 2|71 42:4 3|45 84:4 4|91 47:4 5|84 63:4 6|23 11:4 7|98 33:4 8|96 93:4 9|21 55:4 10|95 71:5 1|77 67:5 2|28 16:5 3|6 60:5 4|61 13:5 5|87 15:5 6|74 88:5 7|90 13:5 8|12 67:5 9|85 99:5 10|16 61:6 1|32 21:6 2|27 58:6 3|95 83:6 4|96 35:6 5|18 68:6 6|40 68:6 7|35 57:6 8|20 58:6 9|78 29:6 10|46 66:7 1|94 54:7 2|49 11:7 3|71 36:7 4|96 34:7 5|41 8:7 6|59 37:7 7|16 97:7 8|3 8:7 9|67 96:7 10|88 30:8 1|97 25:8 2|53 9:8 3|74 38:8 4|78 86:8 5|60 74:8 6|85 32:8 7|82 30:8 8|4 79:8 9|86 61:8 10|91 30:9 1|8 44:9 2|29 27:9 3|11 19:9 4|47 79:9 5|34 21:9 6|29 44:9 7|15 28:9 8|83 53:9 9|73 34:9 10|1 7:10 1|15 4:10 2|40 19:10 3|8 7:10 4|10 79:10 5|26 49:10 6|81 28:10 7|48 100:10 8|63 63:10 9|76 91:10 10</relation>
    <relation name="R194" arity="2" nbTuples="100" semantics="soft" defaultCost="infinity">56 83:1 1|24 17:1 2|17 79:1 3|90 70:1 4|33 86:1 5|52 89:1 6|46 100:1 7|80 38:1 8|40 16:1 9|89 25:1 10|29 79:2 1|5 95:2 2|96 76:2 3|89 53:2 4|41 46:2 5|83 71:2 6|13 15:2 7|34 91:2 8|47 70:2 9|81 19:2 10|94 18:3 1|81 1:3 2|43 17:3 3|2 94:3 4|71 3:3 5|68 43:3 6|85 36:3 7|55 18:3 8|57 2:3 9|56 16:3 10|3 59:4 1|72 66:4 2|90 75:4 3|7 47:4 4|94 4:4 5|100 27:4 6|11 4:4 7|27 88:4 8|33 7:4 9|7 6:4 10|1 82:5 1|19 9:5 2|59 27:5 3|54 86:5 4|53 52:5 5|22 8:5 6|11 7:5 7|27 70:5 8|82 1:5 9|47 73:5 10|28 65:6 1|49 64:6 2|69 97:6 3|12 72:6 4|41 69:6 5|92 62:6 6|16 24:6 7|56 50:6 8|16 10:6 9|68 59:6 10|43 50:7 1|82 55:7 2|21 77:7 3|89 9:7 4|62 43:7 5|45 40:7 6|43 3:7 7|83 75:7 8|6 15:7 9|4 91:7 10|59 27:8 1|43 70:8 2|96 54:8 3|87 90:8 4|46 1:8 5|34 64:8 6|78 84:8 7|54 17:8 8|92 29:8 9|75 18:8 10|63 52:9 1|41 37:9 2|20 28:9 3|90 65:9 4|50 41:9 5|31 36:9 6|65 31:9 7|77 47:9 8|4 52:9 9|82 96:9 10|41 84:10 1|48 88:10 2|53 14:10 3|12 33:10 4|7 10:10 5|43 50:10 6|85 96:10 7|8 26:10 8|11 32:10 9|9 8:10 10</relation>
    <relation name="R195" arity="2" nbTuples="100" semantics="soft" defaultCost="infinity">80 46:1 1|21 14:1 2|64 83:1 3|10 35:1 4|8 85:1 5|67 45:1 6|89 44:1 7|98 100:1 8|81 9:1 9|29 99:1 10|33 90:2 1|64 98:2 2|25 1:2 3|55 21:2 4|45 31:2 5|62 80:2 6|17 37:2 7|65 34:2 8|53 88:2 9|48 41:2 10|23 55:3 1|43 15:3 2|96 23:3 3|6 96:3 4|94 7:3 5|62 64:3 6|96 26:3 7|34 48:3 8|31 18:3 9|65 95:3 10|68 37:4 1|14 18:4 2|37 30:4 3|9 18:4 4|13 28:4 5|5 1:4 6|81 85:4 7|37 5:4 8|36 99:4 9|4 75:4 10|67 100:5 1|46 57:5 2|84 52:5 3|95 59:5 4|91 18:5 5|49 9:5 6|98 49:5 7|64 2:5 8|4 46:5 9|62 39:5 10|22 66:6 1|43 70:6 2|22 21:6 3|68 79:6 4|19 99:6 5|32 29:6 6|70 45:6 7|27 36:6 8|76 91:6 9|99 61:6 10|32 1:7 1|32 69:7 2|11 77:7 3|51 69:7 4|35 36:7 5|41 81:7 6|98 69:7 7|45 39:7 8|17 56:7 9|44 30:7 10|89 27:8 1|64 67:8 2|42 97:8 3|11 61:8 4|97 93:8 5|79 87:8 6|53 45:8 7|59 7:8 8|52 86:8 9|93 39:8 10|89 25:9 1|35 30:9 2|65 62:9 3|1 71:9 4|10 91:9 5|79 79:9 6|49 23:9 7|51 64:9 8|90 72:9 9|37 92:9 10|92 1:10 1|63 25:10 2|83 67:10 3|29 85:10 4|68 60:10 5|45 80:10 6|80 90:10 7|90 81:10 8|42 1:10 9|29 69:10 10</relation>
    <relation name="R196" arity="2" nbTuples="100" semantics="soft" defaultCost="infinity">86 10:1 1|46 87:1 2|5 43:1 3|1 27:1 4|15 32:1 5|88 19:1 6|32 34:1 7|96 92:1 8|63 19:1 9|51 26:1 10|65 5:2 1|90 89:2 2|9 56:2 3|25 77:2 4|59 75:2 5|17 66:2 6|67 85:2 7|38 4:2 8|37 70:2 9|73 93:2 10|64 92:3 1|7 5:3 2|42 7:3 3|97 38:3 4|49 2:3 5|31 69:3 6|98 62:3 7|45 99:3 8|35 14:3 9|74 70:3 10|1 32:4 1|87 39:4 2|26 6:4 3|72 30:4 4|99 42:4 5|2 52:4 6|1 60:4 7|57 63:4 8|55 64:4 9|42 77:4 10|46 5:5 1|75 54:5 2|76 55:5 3|100 18:5 4|56 75:5 5|46 11:5 6|67 30:5 7|92 48:5 8|38 31:5 9|4 15:5 10|41 11:6 1|47 92:6 2|11 94:6 3|92 57:6 4|89 45:6 5|66 32:6 6|64 79:6 7|24 19:6 8|99 62:6 9|79 83:6 10|23 42:7 1|17 56:7 2|67 11:7 3|31 3:7 4|44 72:7 5|74 73:7 6|51 25:7 7|68 69:7 8|23 87:7 9|63 23:7 10|48 73:8 1|91 22:8 2|98 20:8 3|13 40:8 4|15 3:8 5|23 43:8 6|80 3:8 7|44 7:8 8|37 6:8 9|91 52:8 10|46 92:9 1|83 28:9 2|33 36:9 3|17 7:9 4|60 81:9 5|41 20:9 6|57 65:9 7|85 54:9 8|35 91:9 9|52 78:9 10|6 67:10 1|5 74:10 2|25 58:10 3|100 76:10 4|74 57:10 5|13 98:10 6|24 38:10 7|78 77:10 8|2 31:10 9|70 13:10 10</relation>
    <relation name="R197" arity="2" nbTuples="100" semantics="soft" defaultCost="infinity">17 96:1 1|71 4:1 2|8 76:1 3|38 60:1 4|87 61:1 5|37 68:1 6|99 53:1 7|63 4:1 8|96 67:1 9|45 63:1 10|10 69:2 1|89 38:2 2|85 94:2 3|84 90:2 4|4 87:2 5|70 30:2 6|56 97:2 7|47 28:2 8|41 56:2 9|70 43:2 10|47 74:3 1|79 16:3 2|98 41:3 3|65 80:3 4|89 19:3 5|11 80:3 6|97 86:3 7|75 25:3 8|26 60:3 9|39 20:3 10|65 59:4 1|3 1:4 2|36 75:4 3|16 67:4 4|48 44:4 5|60 58:4 6|65 38:4 7|62 37:4 8|44 85:4 9|89 46:4 10|86 34:5 1|14 75:5 2|23 94:5 3|33 64:5 4|31 56:5 5|71 55:5 6|63 82:5 7|94 73:5 8|59 59:5 9|3 63:5 10|1 78:6 1|96 10:6 2|63 42:6 3|32 5:6 4|100 34:6 5|40 53:6 6|29 84:6 7|1 5:6 8|57 42:6 9|1 22:6 10|90 51:7 1|92 79:7 2|23 4:7 3|34 13:7 4|48 49:7 5|63 5:7 6|6 32:7 7|63 88:7 8|61 98:7 9|96 38:7 10|60 76:8 1|81 94:8 2|99 39:8 3|3 16:8 4|9 98:8 5|86 71:8 6|42 16:8 7|17 67:8 8|42 46:8 9|27 54:8 10|48 80:9 1|56 26:9 2|76 84:9 3|43 12:9 4|32 7:9 5|63 1:9 6|84 7:9 7|98 64:9 8|33 43:9 9|36 57:9 10|25 22:10 1|75 49:10 2|42 6:10 3|9 6:10 4|33 79:10 5|63 69:10 6|47 4:10 7|52 25:10 8|42 3:10 9|43 13:10 10</relation>
    <relation name="R198" arity="2" nbTuples="100" semantics="soft" defaultCost="infinity">89 51:1 1|96 35:1 2|57 29:1 3|85 37:1 4|58 9:1 5|6 15:1 6|1 66:1 7|87 54:1 8|60 61:1 9|53 33:1 10|100 38:2 1|15 66:2 2|28 1:2 3|55 19:2 4|77 58:2 5|54 36:2 6|86 11:2 7|97 18:2 8|74 64:2 9|54 84:2 10|59 44:3 1|53 82:3 2|24 5:3 3|30 59:3 4|93 35:3 5|48 8:3 6|31 46:3 7|67 8:3 8|47 16:3 9|56 18:3 10|48 62:4 1|29 63:4 2|53 6:4 3|18 38:4 4|50 4:4 5|70 98:4 6|61 96:4 7|13 35:4 8|38 79:4 9|1 47:4 10|16 53:5 1|28 5:5 2|24 79:5 3|59 62:5 4|28 17:5 5|9 23:5 6|97 33:5 7|88 71:5 8|49 59:5 9|88 8:5 10|52 77:6 1|17 61:6 2|46 23:6 3|8 53:6 4|33 79:6 5|100 81:6 6|45 86:6 7|8 27:6 8|32 43:6 9|61 67:6 10|93 81:7 1|34 48:7 2|43 81:7 3|45 8:7 4|46 90:7 5|75 86:7 6|61 44:7 7|76 19:7 8|85 100:7 9|61 51:7 10|64 42:8 1|72 93:8 2|33 59:8 3|56 55:8 4|35 83:8 5|74 32:8 6|9 6:8 7|40 74:8 8|11 24:8 9|70 92:8 10|34 36:9 1|69 40:9 2|56 17:9 3|46 99:9 4|9 30:9 5|33 43:9 6|88 75:9 7|78 97:9 8|92 76:9 9|84 12:9 10|36 13:10 1|48 56:10 2|62 42:10 3|82 20:10 4|84 26:10 5|59 43:10 6|54 84:10 7|86 23:10 8|21 3:10 9|70 36:10 10</relation>
    <relation name="R199" arity="2" nbTuples="100" semantics="soft" defaultCost="infinity">88 2:1 1|90 27:1 2|34 12:1 3|80 31:1 4|29 78:1 5|72 57:1 6|88 78:1 7|37 77:1 8|61 57:1 9|33 43:1 10|81 58:2 1|48 33:2 2|53 46:2 3|7 78:2 4|84 78:2 5|3 35:2 6|50 57:2 7|88 2:2 8|89 85:2 9|65 20:2 10|25 19:3 1|14 3:3 2|32 31:3 3|70 39:3 4|61 17:3 5|89 64:3 6|62 88:3 7|36 64:3 8|63 44:3 9|30 74:3 10|72 76:4 1|97 55:4 2|14 90:4 3|93 96:4 4|17 28:4 5|86 68:4 6|19 71:4 7|86 61:4 8|77 43:4 9|46 93:4 10|13 98:5 1|91 14:5 2|56 97:5 3|44 69:5 4|13 33:5 5|58 57:5 6|100 12:5 7|8 18:5 8|56 69:5 9|14 38:5 10|98 100:6 1|26 71:6 2|35 54:6 3|41 7:6 4|95 33:6 5|64 12:6 6|38 25:6 7|85 13:6 8|11 10:6 9|92 43:6 10|56 36:7 1|1 30:7 2|75 25:7 3|36 37:7 4|94 86:7 5|72 37:7 6|97 38:7 7|94 58:7 8|19 86:7 9|33 74:7 10|40 28:8 1|67 44:8 2|30 25:8 3|88 62:8 4|78 70:8 5|6 92:8 6|27 14:8 7|15 62:8 8|36 48:8 9|86 85:8 10|3 29:9 1|86 97:9 2|48 32:9 3|40 57:9 4|14 70:9 5|59 73:9 6|97 43:9 7|16 79:9 8|80 19:9 9|100 77:9 10|9 15:10 1|46 11:10 2|22 58:10 3|56 16:10 4|9 6:10 5|52 69:10 6|51 77:10 7|89 53:10 8|78 25:10 9|99 83:10 10</relation>
    <relation name="R200" arity="2" nbTuples="100" semantics="soft" defaultCost="infinity">49 88:1 1|30 35:1 2|56 89:1 3|90 44:1 4|23 27:1 5|23 30:1 6|86 100:1 7|63 88:1 8|9 3:1 9|66 7:1 10|94 29:2 1|28 45:2 2|61 27:2 3|67 34:2 4|40 43:2 5|56 53:2 6|61 40:2 7|67 78:2 8|5 5:2 9|9 31:2 10|17 9:3 1|15 28:3 2|78 31:3 3|77 31:3 4|54 72:3 5|77 80:3 6|74 2:3 7|47 46:3 8|1 39:3 9|21 49:3 10|87 39:4 1|41 28:4 2|37 88:4 3|24 99:4 4|55 13:4 5|83 33:4 6|43 20:4 7|70 8:4 8|16 32:4 9|80 19:4 10|82 42:5 1|46 15:5 2|50 33:5 3|38 48:5 4|95 10:5 5|59 99:5 6|52 76:5 7|44 75:5 8|83 44:5 9|27 96:5 10|85 4:6 1|84 25:6 2|27 96:6 3|14 69:6 4|94 27:6 5|71 81:6 6|56 32:6 7|15 62:6 8|98 47:6 9|15 47:6 10|60 70:7 1|10 12:7 2|76 23:7 3|59 61:7 4|19 69:7 5|52 7:7 6|16 43:7 7|45 55:7 8|93 67:7 9|36 12:7 10|3 61:8 1|6 97:8 2|82 27:8 3|89 92:8 4|56 6:8 5|89 71:8 6|70 7:8 7|60 9:8 8|37 82:8 9|50 62:8 10|99 2:9 1|12 82:9 2|6 1:9 3|85 64:9 4|37 92:9 5|38 21:9 6|82 32:9 7|79 28:9 8|44 10:9 9|48 78:9 10|34 55:10 1|98 14:10 2|42 14:10 3|21 86:10 4|26 40:10 5|43 9:10 6|49 15:10 7|86 72:10 8|74 12:10 9|56 36:10 10</relation>
    <relation name="R201" arity="2" nbTuples="100" semantics="soft" defaultCost="infinity">26 16:1 1|11 60:1 2|92 60:1 3|30 66:1 4|57 38:1 5|79 5:1 6|45 88:1 7|75 93:1 8|51 61:1 9|13 31:1 10|30 44:2 1|47 50:2 2|43 95:2 3|60 50:2 4|44 57:2 5|17 69:2 6|26 57:2 7|37 96:2 8|25 70:2 9|69 12:2 10|50 25:3 1|34 95:3 2|69 48:3 3|31 33:3 4|66 92:3 5|89 54:3 6|51 2:3 7|89 40:3 8|92 41:3 9|95 53:3 10|21 69:4 1|33 66:4 2|49 18:4 3|19 52:4 4|31 10:4 5|35 77:4 6|72 66:4 7|11 66:4 8|33 41:4 9|66 74:4 10|11 51:5 1|62 56:5 2|48 11:5 3|90 56:5 4|67 100:5 5|29 48:5 6|83 65:5 7|99 62:5 8|31 20:5 9|26 77:5 10|67 85:6 1|76 14:6 2|25 72:6 3|63 11:6 4|25 86:6 5|5 6:6 6|57 27:6 7|78 12:6 8|100 2:6 9|50 37:6 10|37 18:7 1|91 31:7 2|8 4:7 3|84 70:7 4|28 63:7 5|76 48:7 6|81 24:7 7|51 67:7 8|16 42:7 9|33 4:7 10|23 79:8 1|59 30:8 2|29 28:8 3|1 81:8 4|97 23:8 5|69 49:8 6|44 16:8 7|50 37:8 8|18 72:8 9|14 46:8 10|46 11:9 1|34 94:9 2|12 68:9 3|61 46:9 4|42 50:9 5|10 31:9 6|59 92:9 7|13 36:9 8|50 77:9 9|30 49:9 10|58 35:10 1|89 77:10 2|94 2:10 3|84 92:10 4|52 82:10 5|59 93:10 6|88 4:10 7|41 45:10 8|18 81:10 9|6 37:10 10</relation>
    <relation name="R202" arity="2" nbTuples="100" semantics="soft" defaultCost="infinity">97 65:1 1|10 45:1 2|5 92:1 3|33 16:1 4|97 37:1 5|34 84:1 6|70 40:1 7|60 36:1 8|74 90:1 9|77 73:1 10|62 12:2 1|66 77:2 2|29 89:2 3|62 5:2 4|31 89:2 5|59 21:2 6|100 89:2 7|88 48:2 8|74 84:2 9|5 98:2 10|94 57:3 1|21 27:3 2|54 31:3 3|35 13:3 4|98 64:3 5|37 4:3 6|36 63:3 7|3 74:3 8|18 86:3 9|68 55:3 10|33 47:4 1|79 32:4 2|53 27:4 3|68 93:4 4|64 80:4 5|98 1:4 6|21 47:4 7|23 2:4 8|55 69:4 9|82 33:4 10|79 48:5 1|45 77:5 2|44 36:5 3|31 45:5 4|2 68:5 5|32 73:5 6|62 22:5 7|34 32:5 8|23 78:5 9|3 18:5 10|12 98:6 1|44 23:6 2|54 73:6 3|13 55:6 4|60 83:6 5|33 47:6 6|16 16:6 7|19 92:6 8|11 41:6 9|9 26:6 10|76 75:7 1|60 85:7 2|38 10:7 3|58 16:7 4|50 48:7 5|54 2:7 6|79 76:7 7|54 46:7 8|25 81:7 9|41 13:7 10|35 95:8 1|46 47:8 2|18 20:8 3|18 24:8 4|14 31:8 5|10 54:8 6|57 47:8 7|41 42:8 8|17 74:8 9|32 35:8 10|72 95:9 1|4 42:9 2|64 21:9 3|53 74:9 4|12 45:9 5|4 73:9 6|96 72:9 7|100 9:9 8|44 41:9 9|55 19:9 10|3 60:10 1|75 12:10 2|87 85:10 3|23 15:10 4|69 5:10 5|88 53:10 6|88 96:10 7|86 61:10 8|31 76:10 9|41 86:10 10</relation>
    <relation name="R203" arity="2" nbTuples="100" semantics="soft" defaultCost="infinity">52 40:1 1|28 10:1 2|94 4:1 3|10 53:1 4|78 71:1 5|46 11:1 6|49 60:1 7|83 99:1 8|56 36:1 9|17 20:1 10|81 12:2 1|36 21:2 2|36 34:2 3|41 39:2 4|73 17:2 5|76 24:2 6|76 39:2 7|88 21:2 8|33 99:2 9|73 39:2 10|16 18:3 1|81 63:3 2|14 54:3 3|51 27:3 4|53 6:3 5|19 71:3 6|88 39:3 7|23 83:3 8|2 21:3 9|5 67:3 10|97 69:4 1|91 1:4 2|73 36:4 3|42 81:4 4|15 16:4 5|33 74:4 6|87 31:4 7|17 41:4 8|52 81:4 9|60 42:4 10|38 89:5 1|67 52:5 2|20 95:5 3|13 99:5 4|48 33:5 5|12 28:5 6|33 54:5 7|24 33:5 8|77 94:5 9|100 29:5 10|96 11:6 1|70 61:6 2|1 55:6 3|100 97:6 4|25 64:6 5|98 71:6 6|48 34:6 7|15 13:6 8|86 26:6 9|88 2:6 10|69 82:7 1|30 5:7 2|66 61:7 3|84 100:7 4|81 17:7 5|12 86:7 6|89 13:7 7|26 55:7 8|12 15:7 9|10 99:7 10|56 79:8 1|39 92:8 2|17 25:8 3|35 100:8 4|77 97:8 5|78 71:8 6|77 3:8 7|19 7:8 8|97 36:8 9|32 29:8 10|75 49:9 1|78 84:9 2|67 28:9 3|36 62:9 4|14 12:9 5|31 64:9 6|99 75:9 7|36 32:9 8|28 96:9 9|44 2:9 10|89 10:10 1|19 37:10 2|4 73:10 3|12 28:10 4|29 7:10 5|99 99:10 6|5 95:10 7|94 36:10 8|14 62:10 9|6 46:10 10</relation>
    <relation name="R204" arity="2" nbTuples="100" semantics="soft" defaultCost="infinity">61 60:1 1|47 32:1 2|31 94:1 3|53 85:1 4|90 63:1 5|53 24:1 6|83 38:1 7|34 10:1 8|37 53:1 9|25 26:1 10|75 25:2 1|12 83:2 2|63 72:2 3|9 16:2 4|87 74:2 5|99 73:2 6|10 32:2 7|62 56:2 8|84 39:2 9|2 61:2 10|32 83:3 1|50 87:3 2|57 94:3 3|30 29:3 4|71 52:3 5|86 30:3 6|92 37:3 7|67 96:3 8|2 76:3 9|19 73:3 10|3 49:4 1|53 76:4 2|91 48:4 3|46 24:4 4|81 48:4 5|27 57:4 6|37 44:4 7|95 55:4 8|54 13:4 9|35 42:4 10|92 22:5 1|98 70:5 2|42 76:5 3|5 89:5 4|68 87:5 5|82 70:5 6|61 3:5 7|24 42:5 8|96 69:5 9|6 95:5 10|18 5:6 1|97 51:6 2|84 72:6 3|48 79:6 4|89 70:6 5|53 7:6 6|82 72:6 7|21 32:6 8|75 85:6 9|27 50:6 10|69 87:7 1|52 43:7 2|78 4:7 3|55 33:7 4|7 36:7 5|79 76:7 6|52 73:7 7|32 27:7 8|27 65:7 9|26 76:7 10|99 16:8 1|37 19:8 2|52 8:8 3|75 36:8 4|38 60:8 5|33 43:8 6|55 6:8 7|48 90:8 8|60 28:8 9|65 18:8 10|28 16:9 1|54 8:9 2|30 48:9 3|47 16:9 4|96 58:9 5|72 27:9 6|26 44:9 7|2 66:9 8|98 3:9 9|79 50:9 10|14 18:10 1|76 61:10 2|40 2:10 3|41 81:10 4|85 30:10 5|68 44:10 6|66 85:10 7|18 87:10 8|32 42:10 9|33 73:10 10</relation>
    <relation name="R205" arity="2" nbTuples="100" semantics="soft" defaultCost="infinity">18 3:1 1|62 1:1 2|18 74:1 3|48 2:1 4|82 89:1 5|6 10:1 6|73 93:1 7|55 17:1 8|31 52:1 9|68 94:1 10|26 50:2 1|16 23:2 2|16 31:2 3|25 6:2 4|44 93:2 5|49 68:2 6|73 82:2 7|30 3:2 8|56 68:2 9|19 50:2 10|39 68:3 1|65 82:3 2|66 59:3 3|22 46:3 4|95 77:3 5|71 81:3 6|87 32:3 7|66 48:3 8|83 84:3 9|93 25:3 10|56 94:4 1|48 10:4 2|62 43:4 3|19 50:4 4|10 69:4 5|83 33:4 6|5 60:4 7|11 44:4 8|28 68:4 9|19 43:4 10|46 89:5 1|64 51:5 2|72 82:5 3|71 34:5 4|26 69:5 5|23 61:5 6|82 50:5 7|27 94:5 8|14 58:5 9|58 72:5 10|14 65:6 1|32 24:6 2|79 64:6 3|78 84:6 4|14 24:6 5|39 19:6 6|57 68:6 7|17 83:6 8|73 41:6 9|97 81:6 10|28 84:7 1|43 11:7 2|9 62:7 3|98 69:7 4|6 10:7 5|65 32:7 6|73 73:7 7|17 21:7 8|1 54:7 9|35 38:7 10|60 78:8 1|14 86:8 2|98 53:8 3|77 62:8 4|87 84:8 5|67 63:8 6|88 7:8 7|85 89:8 8|68 34:8 9|88 38:8 10|18 2:9 1|72 78:9 2|87 58:9 3|2 56:9 4|57 94:9 5|70 43:9 6|66 43:9 7|21 66:9 8|98 69:9 9|100 42:9 10|58 49:10 1|30 46:10 2|37 22:10 3|71 97:10 4|29 4:10 5|61 75:10 6|100 94:10 7|77 18:10 8|8 68:10 9|41 14:10 10</relation>
    <relation name="R206" arity="2" nbTuples="100" semantics="soft" defaultCost="infinity">14 76:1 1|98 15:1 2|5 45:1 3|24 25:1 4|35 75:1 5|20 35:1 6|39 85:1 7|47 28:1 8|91 74:1 9|41 19:1 10|28 1:2 1|68 76:2 2|83 60:2 3|22 16:2 4|16 99:2 5|84 93:2 6|73 94:2 7|93 61:2 8|59 89:2 9|32 29:2 10|45 34:3 1|35 15:3 2|88 30:3 3|16 1:3 4|8 48:3 5|94 39:3 6|8 28:3 7|22 24:3 8|94 77:3 9|92 21:3 10|22 81:4 1|9 77:4 2|53 27:4 3|48 1:4 4|79 53:4 5|83 31:4 6|61 14:4 7|26 66:4 8|79 13:4 9|7 40:4 10|93 76:5 1|61 82:5 2|97 70:5 3|93 93:5 4|14 33:5 5|43 12:5 6|100 95:5 7|73 41:5 8|95 62:5 9|55 32:5 10|66 10:6 1|60 76:6 2|77 7:6 3|89 33:6 4|44 75:6 5|35 25:6 6|9 60:6 7|99 83:6 8|99 23:6 9|34 62:6 10|46 64:7 1|57 75:7 2|33 9:7 3|96 76:7 4|96 32:7 5|16 1:7 6|84 70:7 7|23 42:7 8|34 80:7 9|6 17:7 10|41 25:8 1|50 74:8 2|23 30:8 3|12 80:8 4|21 55:8 5|27 66:8 6|21 12:8 7|12 2:8 8|99 41:8 9|62 42:8 10|63 84:9 1|74 18:9 2|94 53:9 3|72 88:9 4|33 49:9 5|30 80:9 6|42 13:9 7|54 9:9 8|76 23:9 9|95 35:9 10|16 84:10 1|61 63:10 2|21 12:10 3|89 13:10 4|69 48:10 5|51 49:10 6|95 71:10 7|70 79:10 8|10 80:10 9|32 46:10 10</relation>
    <relation name="R207" arity="2" nbTuples="100" semantics="soft" defaultCost="infinity">73 69:1 1|100 90:1 2|49 33:1 3|42 50:1 4|79 86:1 5|8 70:1 6|59 90:1 7|27 36:1 8|27 100:1 9|97 10:1 10|38 41:2 1|93 54:2 2|89 66:2 3|28 29:2 4|90 94:2 5|65 27:2 6|13 68:2 7|83 74:2 8|38 46:2 9|74 25:2 10|25 4:3 1|67 44:3 2|38 43:3 3|41 8:3 4|98 52:3 5|24 45:3 6|75 20:3 7|47 91:3 8|74 6:3 9|64 35:3 10|37 7:4 1|6 56:4 2|60 85:4 3|33 12:4 4|18 33:4 5|62 12:4 6|38 57:4 7|67 39:4 8|85 61:4 9|94 92:4 10|67 42:5 1|13 26:5 2|7 40:5 3|9 24:5 4|63 58:5 5|13 99:5 6|43 66:5 7|22 26:5 8|82 47:5 9|84 43:5 10|31 71:6 1|89 6:6 2|43 97:6 3|27 81:6 4|14 95:6 5|29 61:6 6|70 26:6 7|67 35:6 8|15 1:6 9|37 24:6 10|38 8:7 1|95 83:7 2|41 50:7 3|1 89:7 4|44 69:7 5|62 6:7 6|57 33:7 7|55 4:7 8|56 52:7 9|60 83:7 10|96 31:8 1|32 44:8 2|94 53:8 3|72 82:8 4|68 56:8 5|10 72:8 6|54 83:8 7|91 68:8 8|91 88:8 9|61 57:8 10|72 70:9 1|28 1:9 2|66 14:9 3|37 26:9 4|3 53:9 5|69 12:9 6|61 27:9 7|60 49:9 8|52 5:9 9|52 79:9 10|74 53:10 1|5 84:10 2|71 86:10 3|55 32:10 4|92 4:10 5|87 42:10 6|41 30:10 7|36 75:10 8|73 81:10 9|89 50:10 10</relation>
    <relation name="R208" arity="2" nbTuples="100" semantics="soft" defaultCost="infinity">69 94:1 1|68 85:1 2|11 67:1 3|92 6:1 4|82 49:1 5|42 35:1 6|57 99:1 7|4 66:1 8|13 68:1 9|45 57:1 10|15 89:2 1|92 13:2 2|87 53:2 3|27 32:2 4|38 51:2 5|52 80:2 6|59 6:2 7|23 82:2 8|74 46:2 9|96 41:2 10|75 28:3 1|92 85:3 2|62 46:3 3|22 92:3 4|44 16:3 5|83 59:3 6|63 93:3 7|1 76:3 8|43 72:3 9|43 75:3 10|74 92:4 1|3 32:4 2|100 60:4 3|30 95:4 4|73 74:4 5|33 69:4 6|25 69:4 7|94 39:4 8|84 7:4 9|61 2:4 10|79 69:5 1|35 45:5 2|53 43:5 3|66 88:5 4|3 68:5 5|64 63:5 6|93 45:5 7|18 55:5 8|52 1:5 9|4 89:5 10|25 10:6 1|79 21:6 2|100 20:6 3|30 52:6 4|18 91:6 5|95 36:6 6|14 65:6 7|20 92:6 8|30 94:6 9|99 87:6 10|13 20:7 1|71 99:7 2|70 79:7 3|65 65:7 4|60 98:7 5|3 3:7 6|58 17:7 7|73 84:7 8|46 9:7 9|56 28:7 10|41 71:8 1|67 80:8 2|80 1:8 3|46 51:8 4|96 91:8 5|33 52:8 6|76 76:8 7|39 43:8 8|34 65:8 9|23 15:8 10|14 25:9 1|71 63:9 2|64 49:9 3|89 74:9 4|12 28:9 5|95 43:9 6|11 66:9 7|24 48:9 8|28 27:9 9|61 84:9 10|75 70:10 1|10 87:10 2|97 52:10 3|50 48:10 4|81 78:10 5|21 80:10 6|52 63:10 7|10 26:10 8|70 51:10 9|39 35:10 10</relation>
    <relation name="R209" arity="2" nbTuples="100" semantics="soft" defaultCost="infinity">98 47:1 1|70 92:1 2|1 63:1 3|73 82:1 4|35 63:1 5|44 10:1 6|93 72:1 7|91 30:1 8|40 53:1 9|31 23:1 10|21 22:2 1|10 76:2 2|70 33:2 3|74 46:2 4|30 100:2 5|92 57:2 6|30 45:2 7|53 68:2 8|45 45:2 9|54 82:2 10|30 42:3 1|8 95:3 2|90 94:3 3|92 85:3 4|20 23:3 5|18 17:3 6|36 80:3 7|50 98:3 8|73 44:3 9|93 75:3 10|52 52:4 1|24 24:4 2|64 72:4 3|42 56:4 4|24 65:4 5|54 54:4 6|59 72:4 7|31 51:4 8|53 51:4 9|43 82:4 10|13 17:5 1|45 33:5 2|76 91:5 3|33 86:5 4|40 77:5 5|13 69:5 6|44 32:5 7|94 82:5 8|6 37:5 9|63 62:5 10|62 25:6 1|27 92:6 2|58 32:6 3|22 69:6 4|79 78:6 5|78 61:6 6|94 96:6 7|62 65:6 8|75 53:6 9|18 12:6 10|18 86:7 1|70 42:7 2|85 39:7 3|39 40:7 4|64 14:7 5|96 57:7 6|59 96:7 7|58 79:7 8|66 85:7 9|94 74:7 10|54 46:8 1|44 79:8 2|99 56:8 3|68 58:8 4|87 44:8 5|7 100:8 6|44 31:8 7|85 27:8 8|21 76:8 9|98 89:8 10|27 77:9 1|28 58:9 2|43 54:9 3|35 11:9 4|52 23:9 5|80 8:9 6|65 5:9 7|37 46:9 8|16 69:9 9|79 99:9 10|57 77:10 1|29 60:10 2|83 27:10 3|84 74:10 4|90 9:10 5|64 48:10 6|58 66:10 7|27 22:10 8|47 42:10 9|61 57:10 10</relation>
    <relation name="R210" arity="2" nbTuples="100" semantics="soft" defaultCost="infinity">72 30:1 1|60 31:1 2|36 57:1 3|63 81:1 4|93 59:1 5|19 23:1 6|9 73:1 7|64 60:1 8|5 26:1 9|43 64:1 10|66 50:2 1|53 32:2 2|24 66:2 3|47 73:2 4|14 62:2 5|76 29:2 6|53 77:2 7|24 57:2 8|86 50:2 9|23 99:2 10|78 2:3 1|29 53:3 2|60 67:3 3|80 9:3 4|69 20:3 5|60 54:3 6|34 61:3 7|5 56:3 8|46 20:3 9|52 49:3 10|24 83:4 1|19 88:4 2|97 36:4 3|51 3:4 4|13 95:4 5|27 16:4 6|81 43:4 7|8 61:4 8|67 25:4 9|5 76:4 10|51 70:5 1|47 44:5 2|84 90:5 3|7 48:5 4|71 65:5 5|71 78:5 6|48 84:5 7|3 70:5 8|12 20:5 9|18 77:5 10|4 14:6 1|27 87:6 2|63 49:6 3|81 58:6 4|85 3:6 5|13 29:6 6|83 61:6 7|54 74:6 8|34 24:6 9|43 2:6 10|74 90:7 1|69 79:7 2|25 18:7 3|22 40:7 4|69 55:7 5|33 77:7 6|72 8:7 7|80 59:7 8|46 78:7 9|83 1:7 10|62 21:8 1|51 98:8 2|20 82:8 3|13 35:8 4|77 76:8 5|64 42:8 6|85 23:8 7|55 83:8 8|67 95:8 9|80 69:8 10|86 66:9 1|95 26:9 2|9 50:9 3|34 62:9 4|53 81:9 5|75 31:9 6|57 61:9 7|69 71:9 8|41 24:9 9|9 18:9 10|54 88:10 1|91 27:10 2|36 42:10 3|4 84:10 4|85 1:10 5|46 36:10 6|28 97:10 7|74 24:10 8|76 10:10 9|36 9:10 10</relation>
    <relation name="R211" arity="2" nbTuples="100" semantics="soft" defaultCost="infinity">69 20:1 1|85 37:1 2|72 95:1 3|99 99:1 4|61 17:1 5|74 81:1 6|50 64:1 7|34 62:1 8|38 6:1 9|10 12:1 10|46 31:2 1|34 56:2 2|46 51:2 3|18 33:2 4|14 92:2 5|72 38:2 6|30 19:2 7|70 43:2 8|30 35:2 9|40 48:2 10|76 79:3 1|8 40:3 2|15 29:3 3|44 55:3 4|78 20:3 5|65 34:3 6|46 60:3 7|9 29:3 8|28 55:3 9|91 80:3 10|71 10:4 1|26 66:4 2|35 35:4 3|5 16:4 4|55 11:4 5|76 52:4 6|36 97:4 7|26 88:4 8|14 9:4 9|85 78:4 10|50 20:5 1|58 78:5 2|17 23:5 3|11 26:5 4|80 57:5 5|27 84:5 6|68 80:5 7|68 73:5 8|82 57:5 9|98 5:5 10|93 69:6 1|22 11:6 2|35 29:6 3|26 38:6 4|96 39:6 5|33 72:6 6|99 80:6 7|1 82:6 8|55 33:6 9|19 80:6 10|38 34:7 1|11 19:7 2|82 40:7 3|61 11:7 4|32 29:7 5|30 6:7 6|52 99:7 7|88 5:7 8|29 35:7 9|85 92:7 10|90 95:8 1|100 60:8 2|1 48:8 3|83 68:8 4|72 19:8 5|23 24:8 6|94 41:8 7|94 90:8 8|53 93:8 9|1 40:8 10|99 95:9 1|18 43:9 2|67 86:9 3|71 29:9 4|85 32:9 5|82 35:9 6|34 53:9 7|80 1:9 8|58 9:9 9|46 42:9 10|73 89:10 1|33 35:10 2|52 75:10 3|17 39:10 4|23 81:10 5|76 84:10 6|58 77:10 7|3 83:10 8|91 82:10 9|75 65:10 10</relation>
    <relation name="R212" arity="2" nbTuples="100" semantics="soft" defaultCost="infinity">43 68:1 1|39 49:1 2|11 66:1 3|28 55:1 4|27 68:1 5|85 17:1 6|63 19:1 7|6 19:1 8|14 65:1 9|78 74:1 10|90 74:2 1|53 15:2 2|85 66:2 3|68 74:2 4|12 13:2 5|52 65:2 6|16 33:2 7|96 59:2 8|31 78:2 9|50 83:2 10|71 61:3 1|79 64:3 2|73 63:3 3|5 6:3 4|83 90:3 5|5 31:3 6|96 94:3 7|88 62:3 8|21 50:3 9|71 3:3 10|91 100:4 1|68 71:4 2|4 81:4 3|2 1:4 4|23 50:4 5|35 67:4 6|29 89:4 7|36 85:4 8|11 98:4 9|73 83:4 10|95 21:5 1|75 44:5 2|38 57:5 3|64 45:5 4|56 60:5 5|18 86:5 6|30 12:5 7|96 53:5 8|44 89:5 9|39 16:5 10|56 21:6 1|100 55:6 2|22 82:6 3|76 14:6 4|45 80:6 5|42 45:6 6|74 86:6 7|36 63:6 8|98 46:6 9|50 35:6 10|45 42:7 1|42 81:7 2|62 42:7 3|35 74:7 4|70 36:7 5|65 65:7 6|92 89:7 7|63 34:7 8|72 77:7 9|28 39:7 10|2 37:8 1|64 72:8 2|17 63:8 3|74 72:8 4|5 1:8 5|86 34:8 6|44 57:8 7|25 20:8 8|67 7:8 9|49 81:8 10|14 2:9 1|86 74:9 2|49 17:9 3|41 26:9 4|58 36:9 5|60 52:9 6|100 82:9 7|59 29:9 8|96 94:9 9|89 57:9 10|19 41:10 1|98 88:10 2|71 1:10 3|34 74:10 4|11 74:10 5|39 17:10 6|24 3:10 7|51 3:10 8|5 67:10 9|76 8:10 10</relation>
    <relation name="R213" arity="2" nbTuples="100" semantics="soft" defaultCost="infinity">88 79:1 1|28 26:1 2|97 49:1 3|2 98:1 4|93 29:1 5|7 74:1 6|41 9:1 7|32 16:1 8|99 54:1 9|86 41:1 10|16 11:2 1|29 65:2 2|4 41:2 3|71 36:2 4|19 57:2 5|82 58:2 6|100 40:2 7|57 10:2 8|72 60:2 9|25 28:2 10|54 94:3 1|14 66:3 2|48 42:3 3|13 74:3 4|61 54:3 5|34 53:3 6|45 64:3 7|90 9:3 8|87 85:3 9|68 4:3 10|75 40:4 1|19 28:4 2|84 57:4 3|35 57:4 4|29 9:4 5|47 14:4 6|71 78:4 7|7 86:4 8|50 65:4 9|34 35:4 10|95 92:5 1|87 20:5 2|23 56:5 3|78 28:5 4|27 74:5 5|40 22:5 6|56 15:5 7|90 41:5 8|38 82:5 9|49 70:5 10|23 79:6 1|26 94:6 2|88 51:6 3|86 55:6 4|77 8:6 5|66 99:6 6|1 37:6 7|44 84:6 8|73 14:6 9|100 7:6 10|16 46:7 1|62 62:7 2|41 59:7 3|67 6:7 4|39 14:7 5|28 80:7 6|12 80:7 7|44 86:7 8|34 9:7 9|54 43:7 10|88 56:8 1|93 26:8 2|32 84:8 3|61 13:8 4|85 20:8 5|12 79:8 6|32 95:8 7|2 44:8 8|26 80:8 9|38 73:8 10|43 59:9 1|25 42:9 2|42 10:9 3|8 32:9 4|78 35:9 5|57 74:9 6|4 14:9 7|75 94:9 8|5 24:9 9|39 6:9 10|7 86:10 1|30 91:10 2|5 43:10 3|69 54:10 4|72 4:10 5|80 97:10 6|11 20:10 7|19 62:10 8|40 44:10 9|81 78:10 10</relation>
    <relation name="R214" arity="2" nbTuples="100" semantics="soft" defaultCost="infinity">9 95:1 1|36 57:1 2|68 4:1 3|33 86:1 4|38 44:1 5|39 36:1 6|58 55:1 7|79 90:1 8|13 52:1 9|83 86:1 10|78 78:2 1|61 39:2 2|61 100:2 3|38 43:2 4|52 51:2 5|38 78:2 6|46 53:2 7|12 40:2 8|32 84:2 9|60 95:2 10|15 52:3 1|21 9:3 2|70 29:3 3|52 44:3 4|96 48:3 5|70 15:3 6|74 8:3 7|58 83:3 8|39 43:3 9|12 64:3 10|91 28:4 1|42 22:4 2|66 10:4 3|95 95:4 4|62 92:4 5|56 59:4 6|71 17:4 7|5 48:4 8|57 17:4 9|9 76:4 10|7 77:5 1|81 83:5 2|47 7:5 3|9 87:5 4|23 93:5 5|53 74:5 6|14 64:5 7|53 83:5 8|61 76:5 9|16 16:5 10|78 17:6 1|91 22:6 2|8 51:6 3|66 11:6 4|98 11:6 5|93 32:6 6|74 82:6 7|41 22:6 8|87 87:6 9|89 49:6 10|46 76:7 1|50 22:7 2|29 31:7 3|56 3:7 4|20 56:7 5|85 58:7 6|6 92:7 7|90 13:7 8|27 2:7 9|44 23:7 10|60 90:8 1|70 70:8 2|99 11:8 3|17 96:8 4|57 59:8 5|1 7:8 6|46 16:8 7|4 99:8 8|24 95:8 9|16 86:8 10|37 69:9 1|74 86:9 2|72 15:9 3|45 58:9 4|97 75:9 5|85 39:9 6|38 43:9 7|96 77:9 8|73 40:9 9|12 67:9 10|93 69:10 1|7 60:10 2|43 65:10 3|71 22:10 4|13 56:10 5|56 33:10 6|39 90:10 7|25 59:10 8|2 94:10 9|49 13:10 10</relation>
    <relation name="R215" arity="2" nbTuples="100" semantics="soft" defaultCost="infinity">38 84:1 1|2 31:1 2|14 20:1 3|15 5:1 4|24 33:1 5|89 92:1 6|23 52:1 7|73 10:1 8|35 66:1 9|46 23:1 10|23 9:2 1|64 91:2 2|44 15:2 3|81 33:2 4|63 14:2 5|58 23:2 6|35 23:2 7|70 3:2 8|57 10:2 9|68 39:2 10|82 19:3 1|13 38:3 2|17 19:3 3|43 41:3 4|29 37:3 5|60 80:3 6|91 35:3 7|25 31:3 8|43 56:3 9|47 98:3 10|19 35:4 1|80 6:4 2|77 63:4 3|35 20:4 4|32 38:4 5|42 88:4 6|74 92:4 7|24 25:4 8|56 57:4 9|38 6:4 10|86 83:5 1|9 67:5 2|96 12:5 3|69 51:5 4|4 50:5 5|72 22:5 6|18 8:5 7|80 58:5 8|18 75:5 9|53 79:5 10|44 96:6 1|35 94:6 2|44 47:6 3|32 95:6 4|30 70:6 5|79 54:6 6|99 29:6 7|3 23:6 8|11 57:6 9|57 2:6 10|7 10:7 1|56 45:7 2|1 24:7 3|20 94:7 4|64 78:7 5|61 87:7 6|1 90:7 7|46 81:7 8|95 29:7 9|34 7:7 10|62 26:8 1|35 78:8 2|92 81:8 3|48 54:8 4|78 85:8 5|82 41:8 6|98 84:8 7|83 72:8 8|32 80:8 9|22 98:8 10|87 13:9 1|55 82:9 2|10 17:9 3|95 10:9 4|61 12:9 5|65 50:9 6|53 50:9 7|99 78:9 8|44 14:9 9|40 59:9 10|19 100:10 1|3 11:10 2|69 50:10 3|79 15:10 4|65 74:10 5|48 15:10 6|62 40:10 7|17 61:10 8|85 66:10 9|66 79:10 10</relation>
    <relation name="R216" arity="2" nbTuples="100" semantics="soft" defaultCost="infinity">95 8:1 1|65 93:1 2|52 20:1 3|84 67:1 4|43 77:1 5|100 78:1 6|54 8:1 7|95 40:1 8|67 32:1 9|96 38:1 10|22 28:2 1|17 52:2 2|32 57:2 3|41 48:2 4|95 44:2 5|72 28:2 6|96 89:2 7|74 45:2 8|59 9:2 9|46 85:2 10|55 32:3 1|18 64:3 2|64 54:3 3|31 67:3 4|25 41:3 5|18 47:3 6|8 28:3 7|38 19:3 8|89 55:3 9|10 79:3 10|25 27:4 1|47 86:4 2|45 46:4 3|54 56:4 4|40 37:4 5|37 46:4 6|30 15:4 7|35 87:4 8|64 88:4 9|87 2:4 10|18 42:5 1|96 88:5 2|39 97:5 3|69 83:5 4|95 85:5 5|73 12:5 6|69 34:5 7|66 35:5 8|78 66:5 9|34 28:5 10|78 52:6 1|71 16:6 2|24 17:6 3|42 55:6 4|4 51:6 5|71 96:6 6|42 47:6 7|5 82:6 8|8 87:6 9|10 50:6 10|14 57:7 1|69 65:7 2|44 33:7 3|85 97:7 4|81 38:7 5|80 65:7 6|45 40:7 7|32 99:7 8|50 100:7 9|9 63:7 10|5 89:8 1|80 45:8 2|24 27:8 3|26 80:8 4|66 2:8 5|6 81:8 6|75 65:8 7|61 81:8 8|34 59:8 9|11 51:8 10|6 78:9 1|91 35:9 2|98 59:9 3|89 66:9 4|52 25:9 5|34 69:9 6|4 94:9 7|76 21:9 8|51 57:9 9|55 42:9 10|29 38:10 1|88 19:10 2|63 33:10 3|2 9:10 4|52 71:10 5|88 72:10 6|13 87:10 7|17 65:10 8|99 88:10 9|49 98:10 10</relation>
    <relation name="R217" arity="2" nbTuples="100" semantics="soft" defaultCost="infinity">7 20:1 1|19 93:1 2|37 62:1 3|94 20:1 4|29 84:1 5|36 43:1 6|20 59:1 7|33 49:1 8|28 86:1 9|21 20:1 10|32 28:2 1|22 98:2 2|45 28:2 3|10 62:2 4|68 20:2 5|29 56:2 6|47 59:2 7|78 42:2 8|40 86:2 9|71 42:2 10|59 14:3 1|18 6:3 2|20 84:3 3|49 85:3 4|23 52:3 5|44 42:3 6|46 86:3 7|20 16:3 8|19 31:3 9|88 53:3 10|48 60:4 1|57 82:4 2|14 78:4 3|55 56:4 4|81 68:4 5|98 93:4 6|50 32:4 7|38 53:4 8|60 13:4 9|88 73:4 10|70 80:5 1|24 23:5 2|42 26:5 3|56 81:5 4|41 22:5 5|35 51:5 6|6 61:5 7|93 13:5 8|30 5:5 9|81 87:5 10|8 56:6 1|5 11:6 2|45 41:6 3|30 90:6 4|24 69:6 5|78 32:6 6|44 93:6 7|13 18:6 8|14 5:6 9|64 56:6 10|55 73:7 1|18 55:7 2|54 83:7 3|75 36:7 4|100 22:7 5|50 94:7 6|29 9:7 7|62 22:7 8|82 33:7 9|59 10:7 10|87 66:8 1|91 6:8 2|85 55:8 3|48 98:8 4|87 32:8 5|57 71:8 6|11 90:8 7|36 62:8 8|94 71:8 9|1 50:8 10|37 51:9 1|20 71:9 2|18 86:9 3|9 13:9 4|69 73:9 5|73 25:9 6|76 9:9 7|21 51:9 8|40 74:9 9|65 90:9 10|38 67:10 1|67 22:10 2|57 6:10 3|86 11:10 4|96 65:10 5|18 69:10 6|10 65:10 7|40 94:10 8|40 57:10 9|13 36:10 10</relation>
    <relation name="R218" arity="2" nbTuples="100" semantics="soft" defaultCost="infinity">98 24:1 1|95 19:1 2|48 6:1 3|1 42:1 4|21 20:1 5|37 38:1 6|35 51:1 7|14 76:1 8|58 20:1 9|65 53:1 10|89 31:2 1|51 39:2 2|22 22:2 3|100 95:2 4|5 44:2 5|44 40:2 6|71 81:2 7|21 33:2 8|9 20:2 9|35 10:2 10|96 78:3 1|42 88:3 2|100 51:3 3|98 22:3 4|41 45:3 5|81 43:3 6|82 19:3 7|52 89:3 8|9 23:3 9|10 64:3 10|47 82:4 1|84 14:4 2|57 44:4 3|62 66:4 4|38 32:4 5|65 98:4 6|100 16:4 7|48 3:4 8|5 43:4 9|14 24:4 10|65 86:5 1|9 59:5 2|18 43:5 3|70 97:5 4|63 4:5 5|2 70:5 6|27 8:5 7|56 74:5 8|74 4:5 9|96 10:5 10|56 43:6 1|48 42:6 2|71 85:6 3|30 97:6 4|81 5:6 5|98 21:6 6|11 49:6 7|52 42:6 8|41 92:6 9|52 88:6 10|86 37:7 1|53 13:7 2|61 76:7 3|74 59:7 4|99 62:7 5|53 99:7 6|4 85:7 7|76 88:7 8|16 42:7 9|7 99:7 10|66 50:8 1|92 37:8 2|4 69:8 3|43 68:8 4|91 57:8 5|65 56:8 6|60 74:8 7|40 97:8 8|73 94:8 9|30 63:8 10|93 72:9 1|22 97:9 2|55 75:9 3|5 16:9 4|96 96:9 5|9 38:9 6|66 72:9 7|36 22:9 8|57 59:9 9|62 40:9 10|33 92:10 1|48 10:10 2|55 2:10 3|17 29:10 4|72 87:10 5|93 82:10 6|59 5:10 7|86 100:10 8|49 77:10 9|22 5:10 10</relation>
    <relation name="R219" arity="2" nbTuples="100" semantics="soft" defaultCost="infinity">41 82:1 1|62 55:1 2|46 25:1 3|88 15:1 4|37 95:1 5|82 3:1 6|96 97:1 7|79 46:1 8|43 29:1 9|15 43:1 10|59 86:2 1|43 98:2 2|28 41:2 3|77 65:2 4|49 99:2 5|25 15:2 6|84 61:2 7|8 41:2 8|47 21:2 9|61 38:2 10|62 16:3 1|41 92:3 2|51 21:3 3|82 40:3 4|60 97:3 5|66 53:3 6|52 43:3 7|22 75:3 8|61 86:3 9|61 70:3 10|32 14:4 1|40 96:4 2|27 38:4 3|37 98:4 4|27 59:4 5|97 8:4 6|17 56:4 7|36 96:4 8|4 96:4 9|43 72:4 10|72 12:5 1|63 22:5 2|39 66:5 3|16 93:5 4|79 14:5 5|46 90:5 6|91 5:5 7|53 21:5 8|27 13:5 9|57 27:5 10|26 73:6 1|53 76:6 2|2 95:6 3|42 52:6 4|22 95:6 5|62 73:6 6|79 10:6 7|26 65:6 8|58 84:6 9|61 93:6 10|24 33:7 1|12 4:7 2|75 31:7 3|72 44:7 4|10 53:7 5|82 38:7 6|56 9:7 7|24 96:7 8|96 41:7 9|61 67:7 10|76 15:8 1|27 93:8 2|40 40:8 3|13 71:8 4|2 36:8 5|68 61:8 6|37 76:8 7|73 29:8 8|46 25:8 9|14 85:8 10|4 89:9 1|42 87:9 2|18 28:9 3|80 12:9 4|53 31:9 5|89 53:9 6|14 81:9 7|12 99:9 8|23 71:9 9|40 54:9 10|40 84:10 1|85 28:10 2|67 17:10 3|58 69:10 4|65 15:10 5|15 40:10 6|10 41:10 7|29 39:10 8|43 27:10 9|37 72:10 10</relation>
    <relation name="R220" arity="2" nbTuples="100" semantics="soft" defaultCost="infinity">23 63:1 1|14 4:1 2|61 80:1 3|99 98:1 4|79 34:1 5|38 27:1 6|79 52:1 7|69 96:1 8|99 15:1 9|18 3:1 10|98 61:2 1|65 11:2 2|82 63:2 3|55 54:2 4|56 97:2 5|48 70:2 6|91 48:2 7|34 83:2 8|35 18:2 9|27 77:2 10|44 75:3 1|24 1:3 2|36 86:3 3|96 92:3 4|11 78:3 5|61 83:3 6|55 34:3 7|73 67:3 8|41 16:3 9|44 1:3 10|68 90:4 1|19 12:4 2|51 90:4 3|5 42:4 4|1 2:4 5|70 84:4 6|62 47:4 7|9 10:4 8|44 49:4 9|91 45:4 10|60 57:5 1|7 71:5 2|46 6:5 3|49 29:5 4|16 70:5 5|48 90:5 6|91 27:5 7|55 1:5 8|96 88:5 9|9 64:5 10|37 48:6 1|28 15:6 2|35 13:6 3|18 58:6 4|81 26:6 5|78 91:6 6|82 57:6 7|75 91:6 8|69 69:6 9|15 76:6 10|5 19:7 1|82 39:7 2|80 21:7 3|22 59:7 4|38 67:7 5|51 34:7 6|36 12:7 7|55 39:7 8|2 89:7 9|47 95:7 10|19 69:8 1|66 94:8 2|26 88:8 3|85 11:8 4|15 81:8 5|46 80:8 6|61 38:8 7|90 57:8 8|97 30:8 9|45 59:8 10|54 34:9 1|78 30:9 2|22 46:9 3|9 45:9 4|35 99:9 5|37 19:9 6|8 60:9 7|47 5:9 8|11 21:9 9|99 46:9 10|5 37:10 1|25 64:10 2|4 47:10 3|36 57:10 4|3 28:10 5|20 98:10 6|52 52:10 7|28 40:10 8|5 84:10 9|21 13:10 10</relation>
    <relation name="R221" arity="2" nbTuples="100" semantics="soft" defaultCost="infinity">64 62:1 1|77 95:1 2|74 94:1 3|34 37:1 4|8 88:1 5|70 95:1 6|52 58:1 7|31 86:1 8|63 14:1 9|14 96:1 10|74 12:2 1|60 81:2 2|64 48:2 3|93 7:2 4|43 45:2 5|97 7:2 6|29 100:2 7|29 8:2 8|52 98:2 9|7 66:2 10|44 92:3 1|33 87:3 2|39 20:3 3|52 50:3 4|35 79:3 5|93 31:3 6|38 22:3 7|62 37:3 8|70 38:3 9|25 95:3 10|49 67:4 1|41 2:4 2|57 78:4 3|81 37:4 4|34 66:4 5|100 62:4 6|34 54:4 7|7 70:4 8|35 89:4 9|21 35:4 10|74 95:5 1|75 10:5 2|49 98:5 3|96 63:5 4|36 87:5 5|45 87:5 6|6 64:5 7|2 23:5 8|56 60:5 9|23 50:5 10|52 25:6 1|1 37:6 2|39 75:6 3|30 13:6 4|26 97:6 5|72 58:6 6|1 8:6 7|89 83:6 8|67 52:6 9|25 83:6 10|87 83:7 1|97 95:7 2|16 9:7 3|50 22:7 4|47 97:7 5|51 38:7 6|78 21:7 7|84 25:7 8|45 30:7 9|18 36:7 10|73 34:8 1|32 55:8 2|46 50:8 3|1 38:8 4|84 66:8 5|49 43:8 6|98 42:8 7|15 10:8 8|74 40:8 9|70 73:8 10|9 34:9 1|87 52:9 2|56 34:9 3|65 87:9 4|72 86:9 5|47 66:9 6|3 67:9 7|31 90:9 8|7 64:9 9|57 62:9 10|55 27:10 1|68 21:10 2|15 39:10 3|19 68:10 4|62 91:10 5|93 90:10 6|55 49:10 7|41 88:10 8|48 16:10 9|77 31:10 10</relation>
    <relation name="R222" arity="2" nbTuples="100" semantics="soft" defaultCost="infinity">2 38:1 1|60 21:1 2|9 90:1 3|33 93:1 4|39 53:1 5|45 31:1 6|74 69:1 7|78 71:1 8|97 59:1 9|33 41:1 10|73 52:2 1|37 79:2 2|35 11:2 3|78 79:2 4|21 53:2 5|81 73:2 6|39 81:2 7|2 9:2 8|95 83:2 9|4 10:2 10|68 49:3 1|85 20:3 2|54 52:3 3|84 89:3 4|87 80:3 5|35 59:3 6|56 49:3 7|84 2:3 8|60 65:3 9|24 24:3 10|44 56:4 1|91 8:4 2|88 1:4 3|74 63:4 4|25 18:4 5|95 95:4 6|24 13:4 7|42 38:4 8|53 66:4 9|48 97:4 10|3 71:5 1|25 48:5 2|90 51:5 3|80 79:5 4|48 44:5 5|94 35:5 6|20 72:5 7|32 16:5 8|60 85:5 9|22 98:5 10|16 73:6 1|50 14:6 2|10 57:6 3|66 92:6 4|5 50:6 5|53 63:6 6|60 28:6 7|18 3:6 8|80 4:6 9|55 7:6 10|4 3:7 1|40 12:7 2|35 23:7 3|16 88:7 4|9 74:7 5|40 87:7 6|42 75:7 7|47 82:7 8|85 95:7 9|57 74:7 10|96 49:8 1|93 39:8 2|12 23:8 3|70 78:8 4|80 87:8 5|74 7:8 6|20 79:8 7|30 40:8 8|41 71:8 9|51 79:8 10|82 17:9 1|3 68:9 2|72 73:9 3|57 17:9 4|75 9:9 5|53 73:9 6|44 89:9 7|96 28:9 8|20 85:9 9|18 6:9 10|38 94:10 1|9 92:10 2|95 78:10 3|52 19:10 4|57 4:10 5|69 85:10 6|4 72:10 7|28 79:10 8|27 34:10 9|30 29:10 10</relation>
    <relation name="R223" arity="2" nbTuples="100" semantics="soft" defaultCost="infinity">19 54:1 1|43 8:1 2|23 75:1 3|61 70:1 4|48 3:1 5|53 39:1 6|69 40:1 7|40 69:1 8|92 82:1 9|32 7:1 10|95 51:2 1|79 45:2 2|81 19:2 3|56 7:2 4|65 56:2 5|4 24:2 6|21 77:2 7|10 96:2 8|100 18:2 9|28 61:2 10|82 57:3 1|15 21:3 2|52 96:3 3|77 54:3 4|9 89:3 5|98 99:3 6|18 19:3 7|50 72:3 8|38 100:3 9|56 73:3 10|93 20:4 1|46 42:4 2|45 63:4 3|91 33:4 4|2 87:4 5|71 90:4 6|70 69:4 7|14 77:4 8|53 44:4 9|5 23:4 10|78 67:5 1|46 22:5 2|14 57:5 3|13 98:5 4|67 87:5 5|64 34:5 6|97 55:5 7|9 12:5 8|27 14:5 9|69 11:5 10|4 86:6 1|12 5:6 2|95 84:6 3|74 30:6 4|70 60:6 5|66 81:6 6|93 47:6 7|48 63:6 8|1 48:6 9|94 61:6 10|15 75:7 1|36 19:7 2|5 35:7 3|17 38:7 4|6 38:7 5|85 50:7 6|50 50:7 7|66 6:7 8|68 75:7 9|7 49:7 10|7 19:8 1|48 58:8 2|60 26:8 3|74 19:8 4|57 14:8 5|64 97:8 6|85 96:8 7|35 78:8 8|70 97:8 9|82 7:8 10|96 80:9 1|78 63:9 2|88 76:9 3|9 53:9 4|46 70:9 5|1 15:9 6|68 31:9 7|16 30:9 8|70 6:9 9|49 65:9 10|68 62:10 1|24 78:10 2|73 62:10 3|34 68:10 4|79 86:10 5|34 23:10 6|66 66:10 7|51 42:10 8|39 72:10 9|66 13:10 10</relation>
    <relation name="R224" arity="2" nbTuples="100" semantics="soft" defaultCost="infinity">75 6:1 1|49 11:1 2|83 95:1 3|57 68:1 4|100 54:1 5|26 62:1 6|13 45:1 7|7 57:1 8|20 30:1 9|55 56:1 10|91 25:2 1|83 63:2 2|59 75:2 3|58 69:2 4|89 32:2 5|34 20:2 6|61 8:2 7|89 45:2 8|52 82:2 9|53 5:2 10|40 86:3 1|88 74:3 2|62 49:3 3|6 46:3 4|94 95:3 5|20 49:3 6|91 12:3 7|9 67:3 8|22 39:3 9|18 54:3 10|99 38:4 1|19 67:4 2|63 95:4 3|76 88:4 4|18 44:4 5|82 35:4 6|38 80:4 7|74 21:4 8|5 8:4 9|34 24:4 10|98 7:5 1|40 51:5 2|77 34:5 3|69 39:5 4|77 62:5 5|55 97:5 6|53 85:5 7|8 22:5 8|10 8:5 9|77 46:5 10|63 42:6 1|39 34:6 2|83 6:6 3|35 54:6 4|9 42:6 5|98 58:6 6|1 11:6 7|20 44:6 8|73 16:6 9|33 86:6 10|1 73:7 1|63 72:7 2|18 34:7 3|58 67:7 4|48 62:7 5|92 53:7 6|32 7:7 7|87 5:7 8|98 92:7 9|5 52:7 10|90 19:8 1|10 58:8 2|93 13:8 3|90 91:8 4|55 90:8 5|49 76:8 6|43 95:8 7|93 44:8 8|38 84:8 9|14 60:8 10|8 29:9 1|99 86:9 2|78 20:9 3|27 49:9 4|67 7:9 5|6 45:9 6|23 47:9 7|9 56:9 8|67 74:9 9|70 70:9 10|21 89:10 1|24 19:10 2|63 45:10 3|68 100:10 4|49 77:10 5|51 31:10 6|96 37:10 7|26 10:10 8|35 20:10 9|3 64:10 10</relation>
    <relation name="R225" arity="2" nbTuples="100" semantics="soft" defaultCost="infinity">87 71:1 1|74 69:1 2|65 83:1 3|23 7:1 4|26 25:1 5|43 27:1 6|67 66:1 7|40 79:1 8|89 53:1 9|25 14:1 10|18 21:2 1|43 91:2 2|20 3:2 3|43 47:2 4|15 37:2 5|16 63:2 6|43 87:2 7|9 36:2 8|10 73:2 9|45 14:2 10|13 6:3 1|71 55:3 2|100 40:3 3|85 5:3 4|10 15:3 5|74 36:3 6|10 43:3 7|54 76:3 8|23 86:3 9|85 68:3 10|28 46:4 1|83 21:4 2|4 10:4 3|55 33:4 4|68 19:4 5|39 86:4 6|69 39:4 7|24 7:4 8|72 65:4 9|18 91:4 10|85 62:5 1|92 98:5 2|81 62:5 3|56 10:5 4|63 65:5 5|97 9:5 6|34 53:5 7|1 47:5 8|54 23:5 9|99 48:5 10|67 59:6 1|69 10:6 2|14 12:6 3|40 17:6 4|39 24:6 5|53 60:6 6|82 58:6 7|32 55:6 8|90 94:6 9|68 95:6 10|98 45:7 1|4 18:7 2|8 99:7 3|54 80:7 4|37 52:7 5|99 18:7 6|83 91:7 7|54 57:7 8|50 2:7 9|6 62:7 10|49 51:8 1|71 73:8 2|42 25:8 3|69 47:8 4|40 74:8 5|29 27:8 6|11 82:8 7|7 21:8 8|42 94:8 9|28 11:8 10|36 1:9 1|33 7:9 2|91 1:9 3|49 7:9 4|100 11:9 5|65 40:9 6|44 71:9 7|54 61:9 8|65 88:9 9|57 83:9 10|48 9:10 1|87 34:10 2|49 43:10 3|2 16:10 4|68 75:10 5|68 26:10 6|71 11:10 7|81 100:10 8|44 35:10 9|49 5:10 10</relation>
    <relation name="R226" arity="2" nbTuples="100" semantics="soft" defaultCost="infinity">55 37:1 1|53 76:1 2|2 75:1 3|50 84:1 4|21 51:1 5|23 56:1 6|31 54:1 7|14 44:1 8|96 78:1 9|28 88:1 10|98 83:2 1|45 80:2 2|24 46:2 3|21 29:2 4|77 82:2 5|16 32:2 6|63 63:2 7|54 55:2 8|93 11:2 9|55 17:2 10|92 91:3 1|80 78:3 2|23 9:3 3|53 72:3 4|63 32:3 5|35 57:3 6|4 78:3 7|59 94:3 8|89 3:3 9|60 25:3 10|34 89:4 1|40 16:4 2|31 74:4 3|83 72:4 4|62 6:4 5|27 55:4 6|29 83:4 7|65 40:4 8|16 53:4 9|84 36:4 10|11 66:5 1|79 41:5 2|11 65:5 3|59 74:5 4|50 47:5 5|81 91:5 6|23 99:5 7|12 52:5 8|57 97:5 9|94 17:5 10|43 7:6 1|20 51:6 2|45 49:6 3|5 4:6 4|28 86:6 5|13 98:6 6|91 17:6 7|45 54:6 8|17 52:6 9|95 55:6 10|75 73:7 1|25 97:7 2|92 15:7 3|34 58:7 4|88 72:7 5|14 81:7 6|90 56:7 7|45 70:7 8|25 26:7 9|3 10:7 10|89 11:8 1|93 27:8 2|16 73:8 3|93 20:8 4|45 35:8 5|86 81:8 6|49 89:8 7|90 13:8 8|34 90:8 9|46 52:8 10|100 39:9 1|100 84:9 2|35 78:9 3|59 76:9 4|63 70:9 5|56 15:9 6|62 32:9 7|65 91:9 8|51 80:9 9|21 18:9 10|12 3:10 1|27 90:10 2|18 26:10 3|55 49:10 4|14 36:10 5|80 55:10 6|5 56:10 7|21 30:10 8|78 9:10 9|71 42:10 10</relation>
    <relation name="R227" arity="2" nbTuples="100" semantics="soft" defaultCost="infinity">25 74:1 1|92 54:1 2|78 80:1 3|25 70:1 4|36 70:1 5|72 51:1 6|26 71:1 7|5 42:1 8|64 76:1 9|37 36:1 10|24 66:2 1|45 17:2 2|81 41:2 3|68 92:2 4|92 31:2 5|84 78:2 6|38 17:2 7|35 28:2 8|6 66:2 9|17 96:2 10|28 12:3 1|45 35:3 2|7 34:3 3|49 66:3 4|12 50:3 5|64 23:3 6|58 56:3 7|25 69:3 8|30 37:3 9|86 12:3 10|58 51:4 1|51 96:4 2|2 39:4 3|93 14:4 4|45 54:4 5|49 21:4 6|70 98:4 7|44 22:4 8|39 55:4 9|9 27:4 10|46 64:5 1|79 100:5 2|19 34:5 3|13 4:5 4|59 7:5 5|32 36:5 6|26 87:5 7|63 88:5 8|25 34:5 9|74 3:5 10|33 63:6 1|38 2:6 2|84 40:6 3|48 40:6 4|34 67:6 5|47 23:6 6|66 50:6 7|64 50:6 8|45 94:6 9|64 75:6 10|86 46:7 1|56 68:7 2|99 95:7 3|60 39:7 4|91 79:7 5|22 63:7 6|94 94:7 7|72 22:7 8|91 1:7 9|7 64:7 10|37 7:8 1|64 8:8 2|58 88:8 3|93 21:8 4|62 31:8 5|75 26:8 6|70 26:8 7|13 49:8 8|40 10:8 9|68 61:8 10|41 76:9 1|86 23:9 2|2 81:9 3|10 22:9 4|54 52:9 5|62 5:9 6|41 74:9 7|50 40:9 8|99 71:9 9|10 26:9 10|64 9:10 1|93 41:10 2|72 59:10 3|91 65:10 4|12 14:10 5|59 48:10 6|91 27:10 7|5 86:10 8|72 64:10 9|90 76:10 10</relation>
    <relation name="R228" arity="2" nbTuples="100" semantics="soft" defaultCost="infinity">49 47:1 1|90 29:1 2|39 10:1 3|55 46:1 4|78 86:1 5|27 68:1 6|13 47:1 7|39 26:1 8|29 93:1 9|73 76:1 10|30 34:2 1|36 60:2 2|68 35:2 3|23 67:2 4|72 93:2 5|82 70:2 6|54 30:2 7|75 5:2 8|95 7:2 9|89 24:2 10|49 29:3 1|56 90:3 2|72 30:3 3|66 6:3 4|66 24:3 5|18 73:3 6|55 62:3 7|45 37:3 8|70 19:3 9|29 55:3 10|71 50:4 1|45 26:4 2|73 63:4 3|3 66:4 4|37 40:4 5|45 61:4 6|4 34:4 7|55 47:4 8|55 53:4 9|42 58:4 10|28 42:5 1|70 58:5 2|92 94:5 3|13 27:5 4|58 70:5 5|22 96:5 6|96 7:5 7|26 38:5 8|79 77:5 9|84 7:5 10|86 23:6 1|47 82:6 2|74 38:6 3|9 6:6 4|4 81:6 5|46 58:6 6|32 94:6 7|89 46:6 8|34 8:6 9|5 46:6 10|66 18:7 1|98 9:7 2|32 94:7 3|74 35:7 4|80 57:7 5|92 100:7 6|97 92:7 7|24 16:7 8|54 67:7 9|30 71:7 10|95 35:8 1|7 62:8 2|49 75:8 3|10 3:8 4|18 51:8 5|15 64:8 6|37 35:8 7|65 22:8 8|30 4:8 9|84 76:8 10|13 40:9 1|45 41:9 2|33 12:9 3|9 98:9 4|54 41:9 5|82 34:9 6|66 12:9 7|54 10:9 8|16 49:9 9|27 94:9 10|9 63:10 1|71 12:10 2|91 51:10 3|83 32:10 4|50 18:10 5|64 61:10 6|69 51:10 7|89 12:10 8|63 9:10 9|63 89:10 10</relation>
    <relation name="R229" arity="2" nbTuples="100" semantics="soft" defaultCost="infinity">73 14:1 1|36 45:1 2|69 17:1 3|97 46:1 4|59 86:1 5|100 70:1 6|8 21:1 7|78 14:1 8|5 6:1 9|27 93:1 10|31 57:2 1|27 71:2 2|27 47:2 3|29 80:2 4|81 28:2 5|21 19:2 6|97 32:2 7|45 16:2 8|48 28:2 9|30 81:2 10|56 30:3 1|85 69:3 2|92 6:3 3|71 48:3 4|33 26:3 5|78 29:3 6|74 57:3 7|8 36:3 8|31 7:3 9|67 12:3 10|58 12:4 1|70 60:4 2|30 20:4 3|44 40:4 4|44 88:4 5|65 61:4 6|15 91:4 7|99 47:4 8|66 3:4 9|9 32:4 10|40 12:5 1|33 70:5 2|66 68:5 3|5 21:5 4|82 27:5 5|76 20:5 6|9 13:5 7|41 23:5 8|39 90:5 9|80 47:5 10|21 13:6 1|81 75:6 2|81 62:6 3|95 35:6 4|54 14:6 5|81 26:6 6|63 70:6 7|51 10:6 8|13 83:6 9|51 46:6 10|52 55:7 1|94 26:7 2|92 24:7 3|39 79:7 4|30 79:7 5|62 72:7 6|21 35:7 7|8 79:7 8|69 59:7 9|76 22:7 10|6 9:8 1|43 71:8 2|3 57:8 3|9 1:8 4|10 88:8 5|1 18:8 6|36 42:8 7|45 57:8 8|30 32:8 9|88 4:8 10|49 5:9 1|35 59:9 2|41 63:9 3|32 54:9 4|16 87:9 5|24 55:9 6|30 90:9 7|81 47:9 8|33 51:9 9|98 59:9 10|34 36:10 1|52 6:10 2|12 22:10 3|85 63:10 4|59 3:10 5|7 52:10 6|8 58:10 7|88 81:10 8|38 69:10 9|22 75:10 10</relation>
    <relation name="R230" arity="2" nbTuples="100" semantics="soft" defaultCost="infinity">70 35:1 1|60 72:1 2|55 90:1 3|94 56:1 4|40 54:1 5|35 4:1 6|54 50:1 7|84 22:1 8|44 16:1 9|69 63:1 10|98 92:2 1|3 48:2 2|32 6:2 3|74 95:2 4|55 8:2 5|87 22:2 6|86 88:2 7|25 59:2 8|15 90:2 9|7 28:2 10|83 9:3 1|98 20:3 2|74 48:3 3|29 42:3 4|91 60:3 5|53 4:3 6|46 68:3 7|3 15:3 8|38 30:3 9|66 10:3 10|76 51:4 1|54 100:4 2|67 71:4 3|92 31:4 4|56 64:4 5|8 61:4 6|84 53:4 7|98 43:4 8|1 95:4 9|62 42:4 10|61 60:5 1|8 67:5 2|7 77:5 3|94 12:5 4|32 88:5 5|32 91:5 6|1 49:5 7|75 98:5 8|14 17:5 9|92 32:5 10|74 52:6 1|5 73:6 2|41 84:6 3|62 73:6 4|33 77:6 5|18 66:6 6|71 71:6 7|68 72:6 8|32 23:6 9|4 14:6 10|35 96:7 1|37 80:7 2|56 23:7 3|54 63:7 4|12 55:7 5|80 75:7 6|72 47:7 7|17 90:7 8|61 64:7 9|49 7:7 10|77 3:8 1|35 13:8 2|48 2:8 3|1 32:8 4|96 74:8 5|96 100:8 6|34 42:8 7|70 48:8 8|12 76:8 9|5 100:8 10|32 29:9 1|12 86:9 2|44 23:9 3|81 53:9 4|29 40:9 5|89 8:9 6|87 30:9 7|21 54:9 8|41 42:9 9|4 14:9 10|92 94:10 1|90 81:10 2|56 18:10 3|93 70:10 4|48 34:10 5|29 6:10 6|65 37:10 7|54 97:10 8|86 76:10 9|91 54:10 10</relation>
    <relation name="R231" arity="2" nbTuples="100" semantics="soft" defaultCost="infinity">89 90:1 1|48 85:1 2|30 16:1 3|48 73:1 4|71 17:1 5|22 34:1 6|53 1:1 7|18 43:1 8|69 83:1 9|24 19:1 10|21 5:2 1|20 17:2 2|77 2:2 3|18 40:2 4|32 92:2 5|58 89:2 6|63 100:2 7|18 10:2 8|81 94:2 9|65 28:2 10|96 66:3 1|95 77:3 2|100 49:3 3|91 16:3 4|6 46:3 5|30 96:3 6|73 71:3 7|96 87:3 8|93 58:3 9|15 85:3 10|10 43:4 1|94 48:4 2|85 55:4 3|28 49:4 4|33 72:4 5|46 45:4 6|8 50:4 7|29 38:4 8|15 35:4 9|1 76:4 10|16 77:5 1|62 77:5 2|59 99:5 3|52 90:5 4|99 71:5 5|42 96:5 6|26 8:5 7|27 22:5 8|62 69:5 9|84 31:5 10|42 62:6 1|51 29:6 2|46 74:6 3|89 90:6 4|36 30:6 5|44 60:6 6|39 44:6 7|100 87:6 8|2 83:6 9|38 51:6 10|77 78:7 1|89 4:7 2|80 18:7 3|33 33:7 4|66 28:7 5|36 29:7 6|88 28:7 7|25 10:7 8|49 49:7 9|22 79:7 10|77 40:8 1|69 17:8 2|5 70:8 3|35 1:8 4|67 2:8 5|69 92:8 6|60 55:8 7|71 21:8 8|92 20:8 9|100 97:8 10|43 64:9 1|65 74:9 2|73 64:9 3|8 99:9 4|15 63:9 5|99 38:9 6|81 81:9 7|49 77:9 8|61 22:9 9|65 66:9 10|66 13:10 1|51 14:10 2|14 6:10 3|84 66:10 4|67 81:10 5|12 7:10 6|52 55:10 7|96 91:10 8|30 92:10 9|84 88:10 10</relation>
    <relation name="R232" arity="2" nbTuples="100" semantics="soft" defaultCost="infinity">3 91:1 1|89 36:1 2|87 95:1 3|83 47:1 4|20 16:1 5|29 52:1 6|88 62:1 7|35 1:1 8|42 82:1 9|94 23:1 10|78 97:2 1|64 40:2 2|29 43:2 3|41 64:2 4|65 92:2 5|45 56:2 6|45 21:2 7|55 41:2 8|29 75:2 9|16 32:2 10|37 59:3 1|52 26:3 2|52 24:3 3|2 41:3 4|20 23:3 5|38 19:3 6|75 47:3 7|90 92:3 8|72 86:3 9|59 17:3 10|27 49:4 1|83 16:4 2|95 10:4 3|69 16:4 4|57 24:4 5|91 83:4 6|5 4:4 7|23 49:4 8|81 63:4 9|60 84:4 10|47 22:5 1|62 29:5 2|20 58:5 3|33 35:5 4|54 29:5 5|46 32:5 6|93 31:5 7|8 75:5 8|97 61:5 9|63 34:5 10|85 41:6 1|22 66:6 2|87 37:6 3|1 6:6 4|11 27:6 5|81 18:6 6|31 17:6 7|75 13:6 8|47 99:6 9|27 4:6 10|62 2:7 1|53 82:7 2|87 90:7 3|90 27:7 4|76 27:7 5|97 26:7 6|61 22:7 7|88 60:7 8|61 88:7 9|35 49:7 10|15 53:8 1|51 71:8 2|97 10:8 3|36 64:8 4|44 2:8 5|5 2:8 6|60 44:8 7|18 93:8 8|21 86:8 9|28 65:8 10|61 42:9 1|52 44:9 2|67 97:9 3|63 77:9 4|97 64:9 5|23 75:9 6|59 11:9 7|53 38:9 8|12 5:9 9|58 91:9 10|66 8:10 1|41 36:10 2|74 47:10 3|39 31:10 4|59 39:10 5|40 25:10 6|22 74:10 7|58 56:10 8|39 84:10 9|60 8:10 10</relation>
    <relation name="R233" arity="2" nbTuples="100" semantics="soft" defaultCost="infinity">56 13:1 1|83 25:1 2|78 68:1 3|70 35:1 4|46 79:1 5|44 26:1 6|67 34:1 7|8 75:1 8|6 33:1 9|56 18:1 10|8 7:2 1|80 47:2 2|50 4:2 3|30 66:2 4|14 73:2 5|7 97:2 6|16 6:2 7|54 5:2 8|82 70:2 9|14 75:2 10|53 66:3 1|42 55:3 2|60 69:3 3|62 35:3 4|73 50:3 5|67 60:3 6|36 83:3 7|82 66:3 8|38 28:3 9|45 54:3 10|3 32:4 1|45 32:4 2|23 47:4 3|29 42:4 4|79 64:4 5|82 70:4 6|75 84:4 7|30 69:4 8|2 95:4 9|59 85:4 10|68 94:5 1|69 19:5 2|9 23:5 3|28 30:5 4|10 90:5 5|35 46:5 6|86 41:5 7|49 72:5 8|63 11:5 9|2 52:5 10|36 29:6 1|39 60:6 2|76 66:6 3|25 52:6 4|2 27:6 5|84 81:6 6|46 58:6 7|22 92:6 8|60 97:6 9|38 36:6 10|60 33:7 1|7 5:7 2|36 45:7 3|81 87:7 4|66 3:7 5|43 41:7 6|49 45:7 7|14 67:7 8|97 33:7 9|11 79:7 10|60 87:8 1|16 28:8 2|42 4:8 3|34 25:8 4|77 66:8 5|88 95:8 6|21 79:8 7|91 54:8 8|66 43:8 9|61 36:8 10|27 42:9 1|5 31:9 2|53 76:9 3|40 66:9 4|38 85:9 5|4 52:9 6|20 100:9 7|14 61:9 8|2 62:9 9|82 54:9 10|21 78:10 1|52 26:10 2|61 33:10 3|6 11:10 4|99 86:10 5|64 57:10 6|62 73:10 7|45 9:10 8|46 89:10 9|2 96:10 10</relation>
[truncated: 1,344,358 more chars]
