# Supplementary material for: A local cost simulation-based algorithm to solve distributed constraint optimization problems
Source: PeerJ Comput Sci. 2023 Mar 17;9:e1296. doi: 10.7717/peerj-cs.1296 (PMC10280401; doi:10.7717/peerj-cs.1296)
Supplement: Supplemental Information 1 [file peerj-cs-09-1296-s001.zip › code/DCOP_LCS/problem/ADCOP_70_10_0.6/RANDOM_ADCOP_70_10_density_0.6_1.xml]

<instance>
  <presentation name="instance1" type="ADCOP" benchmark="RandomDCOP" model="Simple" constraintModel="TKC" format="XDisCSP 1.0" />
  <agents nbAgents="70">
    <agent name="A1" id="1" description="Agent 1" />
    <agent name="A2" id="2" description="Agent 2" />
    <agent name="A3" id="3" description="Agent 3" />
    <agent name="A4" id="4" description="Agent 4" />
    <agent name="A5" id="5" description="Agent 5" />
    <agent name="A6" id="6" description="Agent 6" />
    <agent name="A7" id="7" description="Agent 7" />
    <agent name="A8" id="8" description="Agent 8" />
    <agent name="A9" id="9" description="Agent 9" />
    <agent name="A10" id="10" description="Agent 10" />
    <agent name="A11" id="11" description="Agent 11" />
    <agent name="A12" id="12" description="Agent 12" />
    <agent name="A13" id="13" description="Agent 13" />
    <agent name="A14" id="14" description="Agent 14" />
    <agent name="A15" id="15" description="Agent 15" />
    <agent name="A16" id="16" description="Agent 16" />
    <agent name="A17" id="17" description="Agent 17" />
    <agent name="A18" id="18" description="Agent 18" />
    <agent name="A19" id="19" description="Agent 19" />
    <agent name="A20" id="20" description="Agent 20" />
    <agent name="A21" id="21" description="Agent 21" />
    <agent name="A22" id="22" description="Agent 22" />
    <agent name="A23" id="23" description="Agent 23" />
    <agent name="A24" id="24" description="Agent 24" />
    <agent name="A25" id="25" description="Agent 25" />
    <agent name="A26" id="26" description="Agent 26" />
    <agent name="A27" id="27" description="Agent 27" />
    <agent name="A28" id="28" description="Agent 28" />
    <agent name="A29" id="29" description="Agent 29" />
    <agent name="A30" id="30" description="Agent 30" />
    <agent name="A31" id="31" description="Agent 31" />
    <agent name="A32" id="32" description="Agent 32" />
    <agent name="A33" id="33" description="Agent 33" />
    <agent name="A34" id="34" description="Agent 34" />
    <agent name="A35" id="35" description="Agent 35" />
    <agent name="A36" id="36" description="Agent 36" />
    <agent name="A37" id="37" description="Agent 37" />
    <agent name="A38" id="38" description="Agent 38" />
    <agent name="A39" id="39" description="Agent 39" />
    <agent name="A40" id="40" description="Agent 40" />
    <agent name="A41" id="41" description="Agent 41" />
    <agent name="A42" id="42" description="Agent 42" />
    <agent name="A43" id="43" description="Agent 43" />
    <agent name="A44" id="44" description="Agent 44" />
    <agent name="A45" id="45" description="Agent 45" />
    <agent name="A46" id="46" description="Agent 46" />
    <agent name="A47" id="47" description="Agent 47" />
    <agent name="A48" id="48" description="Agent 48" />
    <agent name="A49" id="49" description="Agent 49" />
    <agent name="A50" id="50" description="Agent 50" />
    <agent name="A51" id="51" description="Agent 51" />
    <agent name="A52" id="52" description="Agent 52" />
    <agent name="A53" id="53" description="Agent 53" />
    <agent name="A54" id="54" description="Agent 54" />
    <agent name="A55" id="55" description="Agent 55" />
    <agent name="A56" id="56" description="Agent 56" />
    <agent name="A57" id="57" description="Agent 57" />
    <agent name="A58" id="58" description="Agent 58" />
    <agent name="A59" id="59" description="Agent 59" />
    <agent name="A60" id="60" description="Agent 60" />
    <agent name="A61" id="61" description="Agent 61" />
    <agent name="A62" id="62" description="Agent 62" />
    <agent name="A63" id="63" description="Agent 63" />
    <agent name="A64" id="64" description="Agent 64" />
    <agent name="A65" id="65" description="Agent 65" />
    <agent name="A66" id="66" description="Agent 66" />
    <agent name="A67" id="67" description="Agent 67" />
    <agent name="A68" id="68" description="Agent 68" />
    <agent name="A69" id="69" description="Agent 69" />
    <agent name="A70" id="70" description="Agent 70" />
  </agents>
  <domains nbDomains="1">
    <domain name="D1" nbValues="10">1..10</domain>
  </domains>
  <variables nbVariables="70">
    <variable agent="A1" name="X1.1" id="1" domain="D1" description="variable 1.1" />
    <variable agent="A2" name="X2.1" id="1" domain="D1" description="variable 2.1" />
    <variable agent="A3" name="X3.1" id="1" domain="D1" description="variable 3.1" />
    <variable agent="A4" name="X4.1" id="1" domain="D1" description="variable 4.1" />
    <variable agent="A5" name="X5.1" id="1" domain="D1" description="variable 5.1" />
    <variable agent="A6" name="X6.1" id="1" domain="D1" description="variable 6.1" />
    <variable agent="A7" name="X7.1" id="1" domain="D1" description="variable 7.1" />
    <variable agent="A8" name="X8.1" id="1" domain="D1" description="variable 8.1" />
    <variable agent="A9" name="X9.1" id="1" domain="D1" description="variable 9.1" />
    <variable agent="A10" name="X10.1" id="1" domain="D1" description="variable 10.1" />
    <variable agent="A11" name="X11.1" id="1" domain="D1" description="variable 11.1" />
    <variable agent="A12" name="X12.1" id="1" domain="D1" description="variable 12.1" />
    <variable agent="A13" name="X13.1" id="1" domain="D1" description="variable 13.1" />
    <variable agent="A14" name="X14.1" id="1" domain="D1" description="variable 14.1" />
    <variable agent="A15" name="X15.1" id="1" domain="D1" description="variable 15.1" />
    <variable agent="A16" name="X16.1" id="1" domain="D1" description="variable 16.1" />
    <variable agent="A17" name="X17.1" id="1" domain="D1" description="variable 17.1" />
    <variable agent="A18" name="X18.1" id="1" domain="D1" description="variable 18.1" />
    <variable agent="A19" name="X19.1" id="1" domain="D1" description="variable 19.1" />
    <variable agent="A20" name="X20.1" id="1" domain="D1" description="variable 20.1" />
    <variable agent="A21" name="X21.1" id="1" domain="D1" description="variable 21.1" />
    <variable agent="A22" name="X22.1" id="1" domain="D1" description="variable 22.1" />
    <variable agent="A23" name="X23.1" id="1" domain="D1" description="variable 23.1" />
    <variable agent="A24" name="X24.1" id="1" domain="D1" description="variable 24.1" />
    <variable agent="A25" name="X25.1" id="1" domain="D1" description="variable 25.1" />
    <variable agent="A26" name="X26.1" id="1" domain="D1" description="variable 26.1" />
    <variable agent="A27" name="X27.1" id="1" domain="D1" description="variable 27.1" />
    <variable agent="A28" name="X28.1" id="1" domain="D1" description="variable 28.1" />
    <variable agent="A29" name="X29.1" id="1" domain="D1" description="variable 29.1" />
    <variable agent="A30" name="X30.1" id="1" domain="D1" description="variable 30.1" />
    <variable agent="A31" name="X31.1" id="1" domain="D1" description="variable 31.1" />
    <variable agent="A32" name="X32.1" id="1" domain="D1" description="variable 32.1" />
    <variable agent="A33" name="X33.1" id="1" domain="D1" description="variable 33.1" />
    <variable agent="A34" name="X34.1" id="1" domain="D1" description="variable 34.1" />
    <variable agent="A35" name="X35.1" id="1" domain="D1" description="variable 35.1" />
    <variable agent="A36" name="X36.1" id="1" domain="D1" description="variable 36.1" />
    <variable agent="A37" name="X37.1" id="1" domain="D1" description="variable 37.1" />
    <variable agent="A38" name="X38.1" id="1" domain="D1" description="variable 38.1" />
    <variable agent="A39" name="X39.1" id="1" domain="D1" description="variable 39.1" />
    <variable agent="A40" name="X40.1" id="1" domain="D1" description="variable 40.1" />
    <variable agent="A41" name="X41.1" id="1" domain="D1" description="variable 41.1" />
    <variable agent="A42" name="X42.1" id="1" domain="D1" description="variable 42.1" />
    <variable agent="A43" name="X43.1" id="1" domain="D1" description="variable 43.1" />
    <variable agent="A44" name="X44.1" id="1" domain="D1" description="variable 44.1" />
    <variable agent="A45" name="X45.1" id="1" domain="D1" description="variable 45.1" />
    <variable agent="A46" name="X46.1" id="1" domain="D1" description="variable 46.1" />
    <variable agent="A47" name="X47.1" id="1" domain="D1" description="variable 47.1" />
    <variable agent="A48" name="X48.1" id="1" domain="D1" description="variable 48.1" />
    <variable agent="A49" name="X49.1" id="1" domain="D1" description="variable 49.1" />
    <variable agent="A50" name="X50.1" id="1" domain="D1" description="variable 50.1" />
    <variable agent="A51" name="X51.1" id="1" domain="D1" description="variable 51.1" />
    <variable agent="A52" name="X52.1" id="1" domain="D1" description="variable 52.1" />
    <variable agent="A53" name="X53.1" id="1" domain="D1" description="variable 53.1" />
    <variable agent="A54" name="X54.1" id="1" domain="D1" description="variable 54.1" />
    <variable agent="A55" name="X55.1" id="1" domain="D1" description="variable 55.1" />
    <variable agent="A56" name="X56.1" id="1" domain="D1" description="variable 56.1" />
    <variable agent="A57" name="X57.1" id="1" domain="D1" description="variable 57.1" />
    <variable agent="A58" name="X58.1" id="1" domain="D1" description="variable 58.1" />
    <variable agent="A59" name="X59.1" id="1" domain="D1" description="variable 59.1" />
    <variable agent="A60" name="X60.1" id="1" domain="D1" description="variable 60.1" />
    <variable agent="A61" name="X61.1" id="1" domain="D1" description="variable 61.1" />
    <variable agent="A62" name="X62.1" id="1" domain="D1" description="variable 62.1" />
    <variable agent="A63" name="X63.1" id="1" domain="D1" description="variable 63.1" />
    <variable agent="A64" name="X64.1" id="1" domain="D1" description="variable 64.1" />
    <variable agent="A65" name="X65.1" id="1" domain="D1" description="variable 65.1" />
    <variable agent="A66" name="X66.1" id="1" domain="D1" description="variable 66.1" />
    <variable agent="A67" name="X67.1" id="1" domain="D1" description="variable 67.1" />
    <variable agent="A68" name="X68.1" id="1" domain="D1" description="variable 68.1" />
    <variable agent="A69" name="X69.1" id="1" domain="D1" description="variable 69.1" />
    <variable agent="A70" name="X70.1" id="1" domain="D1" description="variable 70.1" />
  </variables>
  <constraints nbConstraints="1449">
    <constraint name="C0" model="TKC" arity="2" scope="X28.1 X68.1" reference="R0" />
    <constraint name="C1" model="TKC" arity="2" scope="X5.1 X43.1" reference="R1" />
    <constraint name="C2" model="TKC" arity="2" scope="X7.1 X39.1" reference="R2" />
    <constraint name="C3" model="TKC" arity="2" scope="X64.1 X67.1" reference="R3" />
    <constraint name="C4" model="TKC" arity="2" scope="X31.1 X62.1" reference="R4" />
    <constraint name="C5" model="TKC" arity="2" scope="X16.1 X62.1" reference="R5" />
    <constraint name="C6" model="TKC" arity="2" scope="X3.1 X16.1" reference="R6" />
    <constraint name="C7" model="TKC" arity="2" scope="X9.1 X54.1" reference="R7" />
    <constraint name="C8" model="TKC" arity="2" scope="X23.1 X45.1" reference="R8" />
    <constraint name="C9" model="TKC" arity="2" scope="X13.1 X60.1" reference="R9" />
    <constraint name="C10" model="TKC" arity="2" scope="X29.1 X57.1" reference="R10" />
    <constraint name="C11" model="TKC" arity="2" scope="X31.1 X53.1" reference="R11" />
    <constraint name="C12" model="TKC" arity="2" scope="X13.1 X44.1" reference="R12" />
    <constraint name="C13" model="TKC" arity="2" scope="X21.1 X50.1" reference="R13" />
    <constraint name="C14" model="TKC" arity="2" scope="X52.1 X65.1" reference="R14" />
    <constraint name="C15" model="TKC" arity="2" scope="X40.1 X67.1" reference="R15" />
    <constraint name="C16" model="TKC" arity="2" scope="X8.1 X47.1" reference="R16" />
    <constraint name="C17" model="TKC" arity="2" scope="X54.1 X58.1" reference="R17" />
    <constraint name="C18" model="TKC" arity="2" scope="X10.1 X29.1" reference="R18" />
    <constraint name="C19" model="TKC" arity="2" scope="X14.1 X25.1" reference="R19" />
    <constraint name="C20" model="TKC" arity="2" scope="X35.1 X61.1" reference="R20" />
    <constraint name="C21" model="TKC" arity="2" scope="X21.1 X27.1" reference="R21" />
    <constraint name="C22" model="TKC" arity="2" scope="X24.1 X36.1" reference="R22" />
    <constraint name="C23" model="TKC" arity="2" scope="X3.1 X19.1" reference="R23" />
    <constraint name="C24" model="TKC" arity="2" scope="X51.1 X58.1" reference="R24" />
    <constraint name="C25" model="TKC" arity="2" scope="X20.1 X61.1" reference="R25" />
    <constraint name="C26" model="TKC" arity="2" scope="X47.1 X53.1" reference="R26" />
    <constraint name="C27" model="TKC" arity="2" scope="X36.1 X44.1" reference="R27" />
    <constraint name="C28" model="TKC" arity="2" scope="X25.1 X45.1" reference="R28" />
    <constraint name="C29" model="TKC" arity="2" scope="X36.1 X59.1" reference="R29" />
    <constraint name="C30" model="TKC" arity="2" scope="X21.1 X30.1" reference="R30" />
    <constraint name="C31" model="TKC" arity="2" scope="X12.1 X39.1" reference="R31" />
    <constraint name="C32" model="TKC" arity="2" scope="X44.1 X46.1" reference="R32" />
    <constraint name="C33" model="TKC" arity="2" scope="X6.1 X31.1" reference="R33" />
    <constraint name="C34" model="TKC" arity="2" scope="X22.1 X69.1" reference="R34" />
    <constraint name="C35" model="TKC" arity="2" scope="X4.1 X53.1" reference="R35" />
    <constraint name="C36" model="TKC" arity="2" scope="X58.1 X62.1" reference="R36" />
    <constraint name="C37" model="TKC" arity="2" scope="X33.1 X65.1" reference="R37" />
    <constraint name="C38" model="TKC" arity="2" scope="X47.1 X66.1" reference="R38" />
    <constraint name="C39" model="TKC" arity="2" scope="X2.1 X12.1" reference="R39" />
    <constraint name="C40" model="TKC" arity="2" scope="X5.1 X7.1" reference="R40" />
    <constraint name="C41" model="TKC" arity="2" scope="X18.1 X62.1" reference="R41" />
    <constraint name="C42" model="TKC" arity="2" scope="X48.1 X55.1" reference="R42" />
    <constraint name="C43" model="TKC" arity="2" scope="X10.1 X66.1" reference="R43" />
    <constraint name="C44" model="TKC" arity="2" scope="X46.1 X56.1" reference="R44" />
    <constraint name="C45" model="TKC" arity="2" scope="X8.1 X46.1" reference="R45" />
    <constraint name="C46" model="TKC" arity="2" scope="X13.1 X42.1" reference="R46" />
    <constraint name="C47" model="TKC" arity="2" scope="X48.1 X60.1" reference="R47" />
    <constraint name="C48" model="TKC" arity="2" scope="X1.1 X21.1" reference="R48" />
    <constraint name="C49" model="TKC" arity="2" scope="X23.1 X39.1" reference="R49" />
    <constraint name="C50" model="TKC" arity="2" scope="X47.1 X64.1" reference="R50" />
    <constraint name="C51" model="TKC" arity="2" scope="X47.1 X65.1" reference="R51" />
    <constraint name="C52" model="TKC" arity="2" scope="X44.1 X50.1" reference="R52" />
    <constraint name="C53" model="TKC" arity="2" scope="X18.1 X23.1" reference="R53" />
    <constraint name="C54" model="TKC" arity="2" scope="X17.1 X35.1" reference="R54" />
    <constraint name="C55" model="TKC" arity="2" scope="X20.1 X41.1" reference="R55" />
    <constraint name="C56" model="TKC" arity="2" scope="X65.1 X70.1" reference="R56" />
    <constraint name="C57" model="TKC" arity="2" scope="X37.1 X50.1" reference="R57" />
    <constraint name="C58" model="TKC" arity="2" scope="X38.1 X54.1" reference="R58" />
    <constraint name="C59" model="TKC" arity="2" scope="X32.1 X54.1" reference="R59" />
    <constraint name="C60" model="TKC" arity="2" scope="X41.1 X69.1" reference="R60" />
    <constraint name="C61" model="TKC" arity="2" scope="X49.1 X51.1" reference="R61" />
    <constraint name="C62" model="TKC" arity="2" scope="X17.1 X53.1" reference="R62" />
    <constraint name="C63" model="TKC" arity="2" scope="X28.1 X50.1" reference="R63" />
    <constraint name="C64" model="TKC" arity="2" scope="X7.1 X34.1" reference="R64" />
    <constraint name="C65" model="TKC" arity="2" scope="X15.1 X19.1" reference="R65" />
    <constraint name="C66" model="TKC" arity="2" scope="X20.1 X63.1" reference="R66" />
    <constraint name="C67" model="TKC" arity="2" scope="X11.1 X37.1" reference="R67" />
    <constraint name="C68" model="TKC" arity="2" scope="X26.1 X59.1" reference="R68" />
    <constraint name="C69" model="TKC" arity="2" scope="X13.1 X22.1" reference="R69" />
    <constraint name="C70" model="TKC" arity="2" scope="X35.1 X57.1" reference="R70" />
    <constraint name="C71" model="TKC" arity="2" scope="X27.1 X59.1" reference="R71" />
    <constraint name="C72" model="TKC" arity="2" scope="X44.1 X45.1" reference="R72" />
    <constraint name="C73" model="TKC" arity="2" scope="X12.1 X38.1" reference="R73" />
    <constraint name="C74" model="TKC" arity="2" scope="X33.1 X40.1" reference="R74" />
    <constraint name="C75" model="TKC" arity="2" scope="X28.1 X59.1" reference="R75" />
    <constraint name="C76" model="TKC" arity="2" scope="X11.1 X42.1" reference="R76" />
    <constraint name="C77" model="TKC" arity="2" scope="X8.1 X69.1" reference="R77" />
    <constraint name="C78" model="TKC" arity="2" scope="X31.1 X42.1" reference="R78" />
    <constraint name="C79" model="TKC" arity="2" scope="X19.1 X59.1" reference="R79" />
    <constraint name="C80" model="TKC" arity="2" scope="X15.1 X37.1" reference="R80" />
    <constraint name="C81" model="TKC" arity="2" scope="X23.1 X65.1" reference="R81" />
    <constraint name="C82" model="TKC" arity="2" scope="X31.1 X60.1" reference="R82" />
    <constraint name="C83" model="TKC" arity="2" scope="X39.1 X67.1" reference="R83" />
    <constraint name="C84" model="TKC" arity="2" scope="X6.1 X42.1" reference="R84" />
    <constraint name="C85" model="TKC" arity="2" scope="X49.1 X67.1" reference="R85" />
    <constraint name="C86" model="TKC" arity="2" scope="X5.1 X67.1" reference="R86" />
    <constraint name="C87" model="TKC" arity="2" scope="X27.1 X52.1" reference="R87" />
    <constraint name="C88" model="TKC" arity="2" scope="X15.1 X33.1" reference="R88" />
    <constraint name="C89" model="TKC" arity="2" scope="X7.1 X29.1" reference="R89" />
    <constraint name="C90" model="TKC" arity="2" scope="X33.1 X41.1" reference="R90" />
    <constraint name="C91" model="TKC" arity="2" scope="X8.1 X51.1" reference="R91" />
    <constraint name="C92" model="TKC" arity="2" scope="X31.1 X44.1" reference="R92" />
    <constraint name="C93" model="TKC" arity="2" scope="X33.1 X38.1" reference="R93" />
    <constraint name="C94" model="TKC" arity="2" scope="X30.1 X44.1" reference="R94" />
    <constraint name="C95" model="TKC" arity="2" scope="X10.1 X13.1" reference="R95" />
    <constraint name="C96" model="TKC" arity="2" scope="X4.1 X45.1" reference="R96" />
    <constraint name="C97" model="TKC" arity="2" scope="X19.1 X70.1" reference="R97" />
    <constraint name="C98" model="TKC" arity="2" scope="X41.1 X55.1" reference="R98" />
    <constraint name="C99" model="TKC" arity="2" scope="X10.1 X33.1" reference="R99" />
    <constraint name="C100" model="TKC" arity="2" scope="X34.1 X68.1" reference="R100" />
    <constraint name="C101" model="TKC" arity="2" scope="X57.1 X64.1" reference="R101" />
    <constraint name="C102" model="TKC" arity="2" scope="X1.1 X5.1" reference="R102" />
    <constraint name="C103" model="TKC" arity="2" scope="X14.1 X20.1" reference="R103" />
    <constraint name="C104" model="TKC" arity="2" scope="X5.1 X66.1" reference="R104" />
    <constraint name="C105" model="TKC" arity="2" scope="X5.1 X34.1" reference="R105" />
    <constraint name="C106" model="TKC" arity="2" scope="X19.1 X20.1" reference="R106" />
    <constraint name="C107" model="TKC" arity="2" scope="X2.1 X38.1" reference="R107" />
    <constraint name="C108" model="TKC" arity="2" scope="X4.1 X15.1" reference="R108" />
    <constraint name="C109" model="TKC" arity="2" scope="X39.1 X52.1" reference="R109" />
    <constraint name="C110" model="TKC" arity="2" scope="X8.1 X55.1" reference="R110" />
    <constraint name="C111" model="TKC" arity="2" scope="X7.1 X65.1" reference="R111" />
    <constraint name="C112" model="TKC" arity="2" scope="X6.1 X62.1" reference="R112" />
    <constraint name="C113" model="TKC" arity="2" scope="X9.1 X42.1" reference="R113" />
    <constraint name="C114" model="TKC" arity="2" scope="X2.1 X21.1" reference="R114" />
    <constraint name="C115" model="TKC" arity="2" scope="X5.1 X9.1" reference="R115" />
    <constraint name="C116" model="TKC" arity="2" scope="X2.1 X66.1" reference="R116" />
    <constraint name="C117" model="TKC" arity="2" scope="X43.1 X58.1" reference="R117" />
    <constraint name="C118" model="TKC" arity="2" scope="X21.1 X47.1" reference="R118" />
    <constraint name="C119" model="TKC" arity="2" scope="X11.1 X62.1" reference="R119" />
    <constraint name="C120" model="TKC" arity="2" scope="X8.1 X50.1" reference="R120" />
    <constraint name="C121" model="TKC" arity="2" scope="X36.1 X63.1" reference="R121" />
    <constraint name="C122" model="TKC" arity="2" scope="X17.1 X66.1" reference="R122" />
    <constraint name="C123" model="TKC" arity="2" scope="X43.1 X54.1" reference="R123" />
    <constraint name="C124" model="TKC" arity="2" scope="X16.1 X61.1" reference="R124" />
    <constraint name="C125" model="TKC" arity="2" scope="X41.1 X66.1" reference="R125" />
    <constraint name="C126" model="TKC" arity="2" scope="X4.1 X13.1" reference="R126" />
    <constraint name="C127" model="TKC" arity="2" scope="X30.1 X61.1" reference="R127" />
    <constraint name="C128" model="TKC" arity="2" scope="X8.1 X16.1" reference="R128" />
    <constraint name="C129" model="TKC" arity="2" scope="X18.1 X66.1" reference="R129" />
    <constraint name="C130" model="TKC" arity="2" scope="X35.1 X49.1" reference="R130" />
    <constraint name="C131" model="TKC" arity="2" scope="X33.1 X37.1" reference="R131" />
    <constraint name="C132" model="TKC" arity="2" scope="X11.1 X64.1" reference="R132" />
    <constraint name="C133" model="TKC" arity="2" scope="X14.1 X45.1" reference="R133" />
    <constraint name="C134" model="TKC" arity="2" scope="X10.1 X14.1" reference="R134" />
    <constraint name="C135" model="TKC" arity="2" scope="X10.1 X42.1" reference="R135" />
    <constraint name="C136" model="TKC" arity="2" scope="X22.1 X32.1" reference="R136" />
    <constraint name="C137" model="TKC" arity="2" scope="X9.1 X60.1" reference="R137" />
    <constraint name="C138" model="TKC" arity="2" scope="X12.1 X55.1" reference="R138" />
    <constraint name="C139" model="TKC" arity="2" scope="X24.1 X28.1" reference="R139" />
    <constraint name="C140" model="TKC" arity="2" scope="X4.1 X14.1" reference="R140" />
    <constraint name="C141" model="TKC" arity="2" scope="X3.1 X60.1" reference="R141" />
    <constraint name="C142" model="TKC" arity="2" scope="X18.1 X25.1" reference="R142" />
    <constraint name="C143" model="TKC" arity="2" scope="X7.1 X23.1" reference="R143" />
    <constraint name="C144" model="TKC" arity="2" scope="X57.1 X63.1" reference="R144" />
    <constraint name="C145" model="TKC" arity="2" scope="X18.1 X55.1" reference="R145" />
    <constraint name="C146" model="TKC" arity="2" scope="X23.1 X51.1" reference="R146" />
    <constraint name="C147" model="TKC" arity="2" scope="X10.1 X53.1" reference="R147" />
    <constraint name="C148" model="TKC" arity="2" scope="X59.1 X62.1" reference="R148" />
    <constraint name="C149" model="TKC" arity="2" scope="X23.1 X67.1" reference="R149" />
    <constraint name="C150" model="TKC" arity="2" scope="X25.1 X40.1" reference="R150" />
    <constraint name="C151" model="TKC" arity="2" scope="X29.1 X32.1" reference="R151" />
    <constraint name="C152" model="TKC" arity="2" scope="X6.1 X39.1" reference="R152" />
    <constraint name="C153" model="TKC" arity="2" scope="X16.1 X47.1" reference="R153" />
    <constraint name="C154" model="TKC" arity="2" scope="X42.1 X51.1" reference="R154" />
    <constraint name="C155" model="TKC" arity="2" scope="X37.1 X58.1" reference="R155" />
    <constraint name="C156" model="TKC" arity="2" scope="X47.1 X63.1" reference="R156" />
    <constraint name="C157" model="TKC" arity="2" scope="X12.1 X52.1" reference="R157" />
    <constraint name="C158" model="TKC" arity="2" scope="X62.1 X69.1" reference="R158" />
    <constraint name="C159" model="TKC" arity="2" scope="X54.1 X67.1" reference="R159" />
    <constraint name="C160" model="TKC" arity="2" scope="X31.1 X39.1" reference="R160" />
    <constraint name="C161" model="TKC" arity="2" scope="X36.1 X50.1" reference="R161" />
    <constraint name="C162" model="TKC" arity="2" scope="X20.1 X52.1" reference="R162" />
    <constraint name="C163" model="TKC" arity="2" scope="X25.1 X28.1" reference="R163" />
    <constraint name="C164" model="TKC" arity="2" scope="X46.1 X65.1" reference="R164" />
    <constraint name="C165" model="TKC" arity="2" scope="X2.1 X36.1" reference="R165" />
    <constraint name="C166" model="TKC" arity="2" scope="X15.1 X45.1" reference="R166" />
    <constraint name="C167" model="TKC" arity="2" scope="X46.1 X53.1" reference="R167" />
    <constraint name="C168" model="TKC" arity="2" scope="X5.1 X18.1" reference="R168" />
    <constraint name="C169" model="TKC" arity="2" scope="X40.1 X48.1" reference="R169" />
    <constraint name="C170" model="TKC" arity="2" scope="X40.1 X65.1" reference="R170" />
    <constraint name="C171" model="TKC" arity="2" scope="X23.1 X35.1" reference="R171" />
    <constraint name="C172" model="TKC" arity="2" scope="X24.1 X41.1" reference="R172" />
    <constraint name="C173" model="TKC" arity="2" scope="X2.1 X69.1" reference="R173" />
    <constraint name="C174" model="TKC" arity="2" scope="X10.1 X28.1" reference="R174" />
    <constraint name="C175" model="TKC" arity="2" scope="X43.1 X68.1" reference="R175" />
    <constraint name="C176" model="TKC" arity="2" scope="X16.1 X65.1" reference="R176" />
    <constraint name="C177" model="TKC" arity="2" scope="X9.1 X33.1" reference="R177" />
    <constraint name="C178" model="TKC" arity="2" scope="X11.1 X26.1" reference="R178" />
    <constraint name="C179" model="TKC" arity="2" scope="X1.1 X18.1" reference="R179" />
    <constraint name="C180" model="TKC" arity="2" scope="X18.1 X60.1" reference="R180" />
    <constraint name="C181" model="TKC" arity="2" scope="X13.1 X58.1" reference="R181" />
    <constraint name="C182" model="TKC" arity="2" scope="X27.1 X56.1" reference="R182" />
    <constraint name="C183" model="TKC" arity="2" scope="X11.1 X69.1" reference="R183" />
    <constraint name="C184" model="TKC" arity="2" scope="X16.1 X27.1" reference="R184" />
    <constraint name="C185" model="TKC" arity="2" scope="X17.1 X46.1" reference="R185" />
    <constraint name="C186" model="TKC" arity="2" scope="X8.1 X54.1" reference="R186" />
    <constraint name="C187" model="TKC" arity="2" scope="X12.1 X18.1" reference="R187" />
    <constraint name="C188" model="TKC" arity="2" scope="X10.1 X18.1" reference="R188" />
    <constraint name="C189" model="TKC" arity="2" scope="X43.1 X69.1" reference="R189" />
    <constraint name="C190" model="TKC" arity="2" scope="X11.1 X18.1" reference="R190" />
    <constraint name="C191" model="TKC" arity="2" scope="X25.1 X64.1" reference="R191" />
    <constraint name="C192" model="TKC" arity="2" scope="X38.1 X69.1" reference="R192" />
    <constraint name="C193" model="TKC" arity="2" scope="X21.1 X56.1" reference="R193" />
    <constraint name="C194" model="TKC" arity="2" scope="X33.1 X45.1" reference="R194" />
    <constraint name="C195" model="TKC" arity="2" scope="X13.1 X24.1" reference="R195" />
    <constraint name="C196" model="TKC" arity="2" scope="X50.1 X58.1" reference="R196" />
    <constraint name="C197" model="TKC" arity="2" scope="X6.1 X29.1" reference="R197" />
    <constraint name="C198" model="TKC" arity="2" scope="X19.1 X22.1" reference="R198" />
    <constraint name="C199" model="TKC" arity="2" scope="X14.1 X21.1" reference="R199" />
    <constraint name="C200" model="TKC" arity="2" scope="X20.1 X43.1" reference="R200" />
    <constraint name="C201" model="TKC" arity="2" scope="X8.1 X37.1" reference="R201" />
    <constraint name="C202" model="TKC" arity="2" scope="X19.1 X64.1" reference="R202" />
    <constraint name="C203" model="TKC" arity="2" scope="X18.1 X33.1" reference="R203" />
    <constraint name="C204" model="TKC" arity="2" scope="X12.1 X63.1" reference="R204" />
    <constraint name="C205" model="TKC" arity="2" scope="X35.1 X66.1" reference="R205" />
    <constraint name="C206" model="TKC" arity="2" scope="X4.1 X24.1" reference="R206" />
    <constraint name="C207" model="TKC" arity="2" scope="X19.1 X41.1" reference="R207" />
    <constraint name="C208" model="TKC" arity="2" scope="X29.1 X69.1" reference="R208" />
    <constraint name="C209" model="TKC" arity="2" scope="X12.1 X33.1" reference="R209" />
    <constraint name="C210" model="TKC" arity="2" scope="X15.1 X34.1" reference="R210" />
    <constraint name="C211" model="TKC" arity="2" scope="X34.1 X36.1" reference="R211" />
    <constraint name="C212" model="TKC" arity="2" scope="X8.1 X36.1" reference="R212" />
    <constraint name="C213" model="TKC" arity="2" scope="X61.1 X69.1" reference="R213" />
    <constraint name="C214" model="TKC" arity="2" scope="X21.1 X57.1" reference="R214" />
    <constraint name="C215" model="TKC" arity="2" scope="X5.1 X16.1" reference="R215" />
    <constraint name="C216" model="TKC" arity="2" scope="X12.1 X70.1" reference="R216" />
    <constraint name="C217" model="TKC" arity="2" scope="X48.1 X56.1" reference="R217" />
    <constraint name="C218" model="TKC" arity="2" scope="X45.1 X48.1" reference="R218" />
    <constraint name="C219" model="TKC" arity="2" scope="X27.1 X61.1" reference="R219" />
    <constraint name="C220" model="TKC" arity="2" scope="X45.1 X64.1" reference="R220" />
    <constraint name="C221" model="TKC" arity="2" scope="X24.1 X30.1" reference="R221" />
    <constraint name="C222" model="TKC" arity="2" scope="X13.1 X59.1" reference="R222" />
    <constraint name="C223" model="TKC" arity="2" scope="X11.1 X60.1" reference="R223" />
    <constraint name="C224" model="TKC" arity="2" scope="X63.1 X65.1" reference="R224" />
    <constraint name="C225" model="TKC" arity="2" scope="X10.1 X26.1" reference="R225" />
    <constraint name="C226" model="TKC" arity="2" scope="X17.1 X68.1" reference="R226" />
    <constraint name="C227" model="TKC" arity="2" scope="X23.1 X55.1" reference="R227" />
    <constraint name="C228" model="TKC" arity="2" scope="X31.1 X52.1" reference="R228" />
    <constraint name="C229" model="TKC" arity="2" scope="X45.1 X55.1" reference="R229" />
    <constraint name="C230" model="TKC" arity="2" scope="X44.1 X61.1" reference="R230" />
    <constraint name="C231" model="TKC" arity="2" scope="X1.1 X64.1" reference="R231" />
    <constraint name="C232" model="TKC" arity="2" scope="X26.1 X51.1" reference="R232" />
    <constraint name="C233" model="TKC" arity="2" scope="X8.1 X11.1" reference="R233" />
    <constraint name="C234" model="TKC" arity="2" scope="X28.1 X30.1" reference="R234" />
    <constraint name="C235" model="TKC" arity="2" scope="X30.1 X52.1" reference="R235" />
    <constraint name="C236" model="TKC" arity="2" scope="X21.1 X34.1" reference="R236" />
    <constraint name="C237" model="TKC" arity="2" scope="X17.1 X34.1" reference="R237" />
    <constraint name="C238" model="TKC" arity="2" scope="X21.1 X66.1" reference="R238" />
    <constraint name="C239" model="TKC" arity="2" scope="X1.1 X11.1" reference="R239" />
    <constraint name="C240" model="TKC" arity="2" scope="X33.1 X34.1" reference="R240" />
    <constraint name="C241" model="TKC" arity="2" scope="X5.1 X54.1" reference="R241" />
    <constraint name="C242" model="TKC" arity="2" scope="X50.1 X65.1" reference="R242" />
    <constraint name="C243" model="TKC" arity="2" scope="X63.1 X67.1" reference="R243" />
    <constraint name="C244" model="TKC" arity="2" scope="X39.1 X40.1" reference="R244" />
    <constraint name="C245" model="TKC" arity="2" scope="X28.1 X49.1" reference="R245" />
    <constraint name="C246" model="TKC" arity="2" scope="X26.1 X46.1" reference="R246" />
    <constraint name="C247" model="TKC" arity="2" scope="X2.1 X47.1" reference="R247" />
    <constraint name="C248" model="TKC" arity="2" scope="X6.1 X58.1" reference="R248" />
    <constraint name="C249" model="TKC" arity="2" scope="X54.1 X57.1" reference="R249" />
    <constraint name="C250" model="TKC" arity="2" scope="X16.1 X44.1" reference="R250" />
    <constraint name="C251" model="TKC" arity="2" scope="X34.1 X58.1" reference="R251" />
    <constraint name="C252" model="TKC" arity="2" scope="X19.1 X49.1" reference="R252" />
    <constraint name="C253" model="TKC" arity="2" scope="X10.1 X65.1" reference="R253" />
    <constraint name="C254" model="TKC" arity="2" scope="X11.1 X32.1" reference="R254" />
    <constraint name="C255" model="TKC" arity="2" scope="X6.1 X14.1" reference="R255" />
    <constraint name="C256" model="TKC" arity="2" scope="X63.1 X69.1" reference="R256" />
    <constraint name="C257" model="TKC" arity="2" scope="X38.1 X49.1" reference="R257" />
    <constraint name="C258" model="TKC" arity="2" scope="X43.1 X49.1" reference="R258" />
    <constraint name="C259" model="TKC" arity="2" scope="X8.1 X9.1" reference="R259" />
    <constraint name="C260" model="TKC" arity="2" scope="X15.1 X22.1" reference="R260" />
    <constraint name="C261" model="TKC" arity="2" scope="X40.1 X60.1" reference="R261" />
    <constraint name="C262" model="TKC" arity="2" scope="X8.1 X68.1" reference="R262" />
    <constraint name="C263" model="TKC" arity="2" scope="X3.1 X57.1" reference="R263" />
    <constraint name="C264" model="TKC" arity="2" scope="X37.1 X64.1" reference="R264" />
    <constraint name="C265" model="TKC" arity="2" scope="X17.1 X41.1" reference="R265" />
    <constraint name="C266" model="TKC" arity="2" scope="X11.1 X56.1" reference="R266" />
    <constraint name="C267" model="TKC" arity="2" scope="X9.1 X21.1" reference="R267" />
    <constraint name="C268" model="TKC" arity="2" scope="X36.1 X64.1" reference="R268" />
    <constraint name="C269" model="TKC" arity="2" scope="X7.1 X17.1" reference="R269" />
    <constraint name="C270" model="TKC" arity="2" scope="X11.1 X49.1" reference="R270" />
    <constraint name="C271" model="TKC" arity="2" scope="X44.1 X58.1" reference="R271" />
    <constraint name="C272" model="TKC" arity="2" scope="X18.1 X43.1" reference="R272" />
    <constraint name="C273" model="TKC" arity="2" scope="X36.1 X65.1" reference="R273" />
    <constraint name="C274" model="TKC" arity="2" scope="X6.1 X51.1" reference="R274" />
    <constraint name="C275" model="TKC" arity="2" scope="X20.1 X59.1" reference="R275" />
    <constraint name="C276" model="TKC" arity="2" scope="X2.1 X23.1" reference="R276" />
    <constraint name="C277" model="TKC" arity="2" scope="X18.1 X37.1" reference="R277" />
    <constraint name="C278" model="TKC" arity="2" scope="X8.1 X65.1" reference="R278" />
    <constraint name="C279" model="TKC" arity="2" scope="X32.1 X43.1" reference="R279" />
    <constraint name="C280" model="TKC" arity="2" scope="X12.1 X62.1" reference="R280" />
    <constraint name="C281" model="TKC" arity="2" scope="X18.1 X63.1" reference="R281" />
    <constraint name="C282" model="TKC" arity="2" scope="X29.1 X47.1" reference="R282" />
    <constraint name="C283" model="TKC" arity="2" scope="X41.1 X54.1" reference="R283" />
    <constraint name="C284" model="TKC" arity="2" scope="X43.1 X46.1" reference="R284" />
    <constraint name="C285" model="TKC" arity="2" scope="X17.1 X38.1" reference="R285" />
    <constraint name="C286" model="TKC" arity="2" scope="X5.1 X58.1" reference="R286" />
    <constraint name="C287" model="TKC" arity="2" scope="X16.1 X23.1" reference="R287" />
    <constraint name="C288" model="TKC" arity="2" scope="X3.1 X43.1" reference="R288" />
    <constraint name="C289" model="TKC" arity="2" scope="X3.1 X31.1" reference="R289" />
    <constraint name="C290" model="TKC" arity="2" scope="X28.1 X53.1" reference="R290" />
    <constraint name="C291" model="TKC" arity="2" scope="X46.1 X51.1" reference="R291" />
    <constraint name="C292" model="TKC" arity="2" scope="X2.1 X52.1" reference="R292" />
    <constraint name="C293" model="TKC" arity="2" scope="X23.1 X53.1" reference="R293" />
    <constraint name="C294" model="TKC" arity="2" scope="X56.1 X58.1" reference="R294" />
    <constraint name="C295" model="TKC" arity="2" scope="X27.1 X64.1" reference="R295" />
    <constraint name="C296" model="TKC" arity="2" scope="X13.1 X17.1" reference="R296" />
    <constraint name="C297" model="TKC" arity="2" scope="X2.1 X45.1" reference="R297" />
    <constraint name="C298" model="TKC" arity="2" scope="X19.1 X51.1" reference="R298" />
    <constraint name="C299" model="TKC" arity="2" scope="X22.1 X59.1" reference="R299" />
    <constraint name="C300" model="TKC" arity="2" scope="X17.1 X40.1" reference="R300" />
    <constraint name="C301" model="TKC" arity="2" scope="X35.1 X63.1" reference="R301" />
    <constraint name="C302" model="TKC" arity="2" scope="X6.1 X11.1" reference="R302" />
    <constraint name="C303" model="TKC" arity="2" scope="X19.1 X21.1" reference="R303" />
    <constraint name="C304" model="TKC" arity="2" scope="X25.1 X67.1" reference="R304" />
    <constraint name="C305" model="TKC" arity="2" scope="X10.1 X49.1" reference="R305" />
    <constraint name="C306" model="TKC" arity="2" scope="X36.1 X57.1" reference="R306" />
    <constraint name="C307" model="TKC" arity="2" scope="X14.1 X17.1" reference="R307" />
    <constraint name="C308" model="TKC" arity="2" scope="X8.1 X61.1" reference="R308" />
    <constraint name="C309" model="TKC" arity="2" scope="X20.1 X57.1" reference="R309" />
    <constraint name="C310" model="TKC" arity="2" scope="X21.1 X38.1" reference="R310" />
    <constraint name="C311" model="TKC" arity="2" scope="X36.1 X56.1" reference="R311" />
    <constraint name="C312" model="TKC" arity="2" scope="X49.1 X52.1" reference="R312" />
    <constraint name="C313" model="TKC" arity="2" scope="X2.1 X17.1" reference="R313" />
    <constraint name="C314" model="TKC" arity="2" scope="X64.1 X70.1" reference="R314" />
    <constraint name="C315" model="TKC" arity="2" scope="X2.1 X58.1" reference="R315" />
    <constraint name="C316" model="TKC" arity="2" scope="X21.1 X59.1" reference="R316" />
    <constraint name="C317" model="TKC" arity="2" scope="X10.1 X47.1" reference="R317" />
    <constraint name="C318" model="TKC" arity="2" scope="X42.1 X50.1" reference="R318" />
    <constraint name="C319" model="TKC" arity="2" scope="X28.1 X54.1" reference="R319" />
    <constraint name="C320" model="TKC" arity="2" scope="X16.1 X30.1" reference="R320" />
    <constraint name="C321" model="TKC" arity="2" scope="X33.1 X55.1" reference="R321" />
    <constraint name="C322" model="TKC" arity="2" scope="X49.1 X65.1" reference="R322" />
    <constraint name="C323" model="TKC" arity="2" scope="X54.1 X60.1" reference="R323" />
    <constraint name="C324" model="TKC" arity="2" scope="X40.1 X57.1" reference="R324" />
    <constraint name="C325" model="TKC" arity="2" scope="X3.1 X28.1" reference="R325" />
    <constraint name="C326" model="TKC" arity="2" scope="X40.1 X45.1" reference="R326" />
    <constraint name="C327" model="TKC" arity="2" scope="X28.1 X60.1" reference="R327" />
    <constraint name="C328" model="TKC" arity="2" scope="X42.1 X61.1" reference="R328" />
    <constraint name="C329" model="TKC" arity="2" scope="X60.1 X63.1" reference="R329" />
    <constraint name="C330" model="TKC" arity="2" scope="X33.1 X47.1" reference="R330" />
    <constraint name="C331" model="TKC" arity="2" scope="X23.1 X59.1" reference="R331" />
    <constraint name="C332" model="TKC" arity="2" scope="X37.1 X65.1" reference="R332" />
    <constraint name="C333" model="TKC" arity="2" scope="X11.1 X52.1" reference="R333" />
    <constraint name="C334" model="TKC" arity="2" scope="X31.1 X63.1" reference="R334" />
    <constraint name="C335" model="TKC" arity="2" scope="X16.1 X33.1" reference="R335" />
    <constraint name="C336" model="TKC" arity="2" scope="X38.1 X65.1" reference="R336" />
    <constraint name="C337" model="TKC" arity="2" scope="X4.1 X10.1" reference="R337" />
    <constraint name="C338" model="TKC" arity="2" scope="X15.1 X43.1" reference="R338" />
    <constraint name="C339" model="TKC" arity="2" scope="X6.1 X16.1" reference="R339" />
    <constraint name="C340" model="TKC" arity="2" scope="X1.1 X69.1" reference="R340" />
    <constraint name="C341" model="TKC" arity="2" scope="X2.1 X9.1" reference="R341" />
    <constraint name="C342" model="TKC" arity="2" scope="X28.1 X34.1" reference="R342" />
    <constraint name="C343" model="TKC" arity="2" scope="X12.1 X14.1" reference="R343" />
    <constraint name="C344" model="TKC" arity="2" scope="X2.1 X59.1" reference="R344" />
    <constraint name="C345" model="TKC" arity="2" scope="X3.1 X66.1" reference="R345" />
    <constraint name="C346" model="TKC" arity="2" scope="X16.1 X46.1" reference="R346" />
    <constraint name="C347" model="TKC" arity="2" scope="X25.1 X53.1" reference="R347" />
    <constraint name="C348" model="TKC" arity="2" scope="X40.1 X50.1" reference="R348" />
    <constraint name="C349" model="TKC" arity="2" scope="X14.1 X29.1" reference="R349" />
    <constraint name="C350" model="TKC" arity="2" scope="X19.1 X36.1" reference="R350" />
    <constraint name="C351" model="TKC" arity="2" scope="X16.1 X55.1" reference="R351" />
    <constraint name="C352" model="TKC" arity="2" scope="X13.1 X40.1" reference="R352" />
    <constraint name="C353" model="TKC" arity="2" scope="X14.1 X24.1" reference="R353" />
    <constraint name="C354" model="TKC" arity="2" scope="X5.1 X11.1" reference="R354" />
    <constraint name="C355" model="TKC" arity="2" scope="X20.1 X30.1" reference="R355" />
    <constraint name="C356" model="TKC" arity="2" scope="X30.1 X68.1" reference="R356" />
    <constraint name="C357" model="TKC" arity="2" scope="X8.1 X58.1" reference="R357" />
    <constraint name="C358" model="TKC" arity="2" scope="X37.1 X55.1" reference="R358" />
    <constraint name="C359" model="TKC" arity="2" scope="X17.1 X61.1" reference="R359" />
    <constraint name="C360" model="TKC" arity="2" scope="X19.1 X45.1" reference="R360" />
    <constraint name="C361" model="TKC" arity="2" scope="X46.1 X61.1" reference="R361" />
    <constraint name="C362" model="TKC" arity="2" scope="X16.1 X39.1" reference="R362" />
    <constraint name="C363" model="TKC" arity="2" scope="X4.1 X11.1" reference="R363" />
    <constraint name="C364" model="TKC" arity="2" scope="X52.1 X63.1" reference="R364" />
    <constraint name="C365" model="TKC" arity="2" scope="X15.1 X30.1" reference="R365" />
    <constraint name="C366" model="TKC" arity="2" scope="X27.1 X70.1" reference="R366" />
    <constraint name="C367" model="TKC" arity="2" scope="X25.1 X54.1" reference="R367" />
    <constraint name="C368" model="TKC" arity="2" scope="X48.1 X62.1" reference="R368" />
    <constraint name="C369" model="TKC" arity="2" scope="X1.1 X34.1" reference="R369" />
    <constraint name="C370" model="TKC" arity="2" scope="X8.1 X44.1" reference="R370" />
    <constraint name="C371" model="TKC" arity="2" scope="X5.1 X23.1" reference="R371" />
    <constraint name="C372" model="TKC" arity="2" scope="X3.1 X68.1" reference="R372" />
    <constraint name="C373" model="TKC" arity="2" scope="X15.1 X57.1" reference="R373" />
    <constraint name="C374" model="TKC" arity="2" scope="X39.1 X42.1" reference="R374" />
    <constraint name="C375" model="TKC" arity="2" scope="X6.1 X12.1" reference="R375" />
    <constraint name="C376" model="TKC" arity="2" scope="X20.1 X33.1" reference="R376" />
    <constraint name="C377" model="TKC" arity="2" scope="X53.1 X60.1" reference="R377" />
    <constraint name="C378" model="TKC" arity="2" scope="X32.1 X40.1" reference="R378" />
    <constraint name="C379" model="TKC" arity="2" scope="X46.1 X64.1" reference="R379" />
    <constraint name="C380" model="TKC" arity="2" scope="X23.1 X63.1" reference="R380" />
    <constraint name="C381" model="TKC" arity="2" scope="X23.1 X29.1" reference="R381" />
    <constraint name="C382" model="TKC" arity="2" scope="X2.1 X49.1" reference="R382" />
    <constraint name="C383" model="TKC" arity="2" scope="X30.1 X56.1" reference="R383" />
    <constraint name="C384" model="TKC" arity="2" scope="X36.1 X48.1" reference="R384" />
    <constraint name="C385" model="TKC" arity="2" scope="X17.1 X32.1" reference="R385" />
    <constraint name="C386" model="TKC" arity="2" scope="X46.1 X55.1" reference="R386" />
    <constraint name="C387" model="TKC" arity="2" scope="X23.1 X47.1" reference="R387" />
    <constraint name="C388" model="TKC" arity="2" scope="X39.1 X43.1" reference="R388" />
    <constraint name="C389" model="TKC" arity="2" scope="X24.1 X55.1" reference="R389" />
    <constraint name="C390" model="TKC" arity="2" scope="X48.1 X66.1" reference="R390" />
    <constraint name="C391" model="TKC" arity="2" scope="X1.1 X7.1" reference="R391" />
    <constraint name="C392" model="TKC" arity="2" scope="X33.1 X61.1" reference="R392" />
    <constraint name="C393" model="TKC" arity="2" scope="X3.1 X20.1" reference="R393" />
    <constraint name="C394" model="TKC" arity="2" scope="X27.1 X35.1" reference="R394" />
    <constraint name="C395" model="TKC" arity="2" scope="X22.1 X26.1" reference="R395" />
    <constraint name="C396" model="TKC" arity="2" scope="X31.1 X35.1" reference="R396" />
    <constraint name="C397" model="TKC" arity="2" scope="X44.1 X66.1" reference="R397" />
    <constraint name="C398" model="TKC" arity="2" scope="X18.1 X64.1" reference="R398" />
    <constraint name="C399" model="TKC" arity="2" scope="X47.1 X61.1" reference="R399" />
    <constraint name="C400" model="TKC" arity="2" scope="X65.1 X66.1" reference="R400" />
    <constraint name="C401" model="TKC" arity="2" scope="X38.1 X59.1" reference="R401" />
    <constraint name="C402" model="TKC" arity="2" scope="X1.1 X41.1" reference="R402" />
    <constraint name="C403" model="TKC" arity="2" scope="X41.1 X64.1" reference="R403" />
    <constraint name="C404" model="TKC" arity="2" scope="X44.1 X70.1" reference="R404" />
    <constraint name="C405" model="TKC" arity="2" scope="X47.1 X62.1" reference="R405" />
    <constraint name="C406" model="TKC" arity="2" scope="X12.1 X64.1" reference="R406" />
    <constraint name="C407" model="TKC" arity="2" scope="X55.1 X65.1" reference="R407" />
    <constraint name="C408" model="TKC" arity="2" scope="X30.1 X35.1" reference="R408" />
    <constraint name="C409" model="TKC" arity="2" scope="X27.1 X58.1" reference="R409" />
    <constraint name="C410" model="TKC" arity="2" scope="X27.1 X54.1" reference="R410" />
    <constraint name="C411" model="TKC" arity="2" scope="X7.1 X51.1" reference="R411" />
    <constraint name="C412" model="TKC" arity="2" scope="X2.1 X13.1" reference="R412" />
    <constraint name="C413" model="TKC" arity="2" scope="X19.1 X34.1" reference="R413" />
    <constraint name="C414" model="TKC" arity="2" scope="X6.1 X53.1" reference="R414" />
    <constraint name="C415" model="TKC" arity="2" scope="X60.1 X69.1" reference="R415" />
    <constraint name="C416" model="TKC" arity="2" scope="X8.1 X63.1" reference="R416" />
    <constraint name="C417" model="TKC" arity="2" scope="X38.1 X48.1" reference="R417" />
    <constraint name="C418" model="TKC" arity="2" scope="X11.1 X57.1" reference="R418" />
    <constraint name="C419" model="TKC" arity="2" scope="X36.1 X43.1" reference="R419" />
    <constraint name="C420" model="TKC" arity="2" scope="X15.1 X38.1" reference="R420" />
    <constraint name="C421" model="TKC" arity="2" scope="X12.1 X69.1" reference="R421" />
    <constraint name="C422" model="TKC" arity="2" scope="X1.1 X49.1" reference="R422" />
    <constraint name="C423" model="TKC" arity="2" scope="X14.1 X69.1" reference="R423" />
    <constraint name="C424" model="TKC" arity="2" scope="X9.1 X49.1" reference="R424" />
    <constraint name="C425" model="TKC" arity="2" scope="X41.1 X51.1" reference="R425" />
    <constraint name="C426" model="TKC" arity="2" scope="X50.1 X55.1" reference="R426" />
    <constraint name="C427" model="TKC" arity="2" scope="X3.1 X6.1" reference="R427" />
    <constraint name="C428" model="TKC" arity="2" scope="X15.1 X62.1" reference="R428" />
    <constraint name="C429" model="TKC" arity="2" scope="X46.1 X49.1" reference="R429" />
    <constraint name="C430" model="TKC" arity="2" scope="X11.1 X44.1" reference="R430" />
    <constraint name="C431" model="TKC" arity="2" scope="X7.1 X42.1" reference="R431" />
    <constraint name="C432" model="TKC" arity="2" scope="X39.1 X54.1" reference="R432" />
    <constraint name="C433" model="TKC" arity="2" scope="X36.1 X69.1" reference="R433" />
    <constraint name="C434" model="TKC" arity="2" scope="X4.1 X37.1" reference="R434" />
    <constraint name="C435" model="TKC" arity="2" scope="X46.1 X62.1" reference="R435" />
    <constraint name="C436" model="TKC" arity="2" scope="X6.1 X36.1" reference="R436" />
    <constraint name="C437" model="TKC" arity="2" scope="X3.1 X5.1" reference="R437" />
    <constraint name="C438" model="TKC" arity="2" scope="X21.1 X36.1" reference="R438" />
    <constraint name="C439" model="TKC" arity="2" scope="X12.1 X50.1" reference="R439" />
    <constraint name="C440" model="TKC" arity="2" scope="X4.1 X63.1" reference="R440" />
    <constraint name="C441" model="TKC" arity="2" scope="X4.1 X38.1" reference="R441" />
    <constraint name="C442" model="TKC" arity="2" scope="X27.1 X32.1" reference="R442" />
    <constraint name="C443" model="TKC" arity="2" scope="X29.1 X33.1" reference="R443" />
    <constraint name="C444" model="TKC" arity="2" scope="X3.1 X41.1" reference="R444" />
    <constraint name="C445" model="TKC" arity="2" scope="X6.1 X69.1" reference="R445" />
    <constraint name="C446" model="TKC" arity="2" scope="X22.1 X41.1" reference="R446" />
    <constraint name="C447" model="TKC" arity="2" scope="X5.1 X63.1" reference="R447" />
    <constraint name="C448" model="TKC" arity="2" scope="X58.1 X59.1" reference="R448" />
    <constraint name="C449" model="TKC" arity="2" scope="X1.1 X42.1" reference="R449" />
    <constraint name="C450" model="TKC" arity="2" scope="X62.1 X65.1" reference="R450" />
    <constraint name="C451" model="TKC" arity="2" scope="X26.1 X53.1" reference="R451" />
    <constraint name="C452" model="TKC" arity="2" scope="X17.1 X23.1" reference="R452" />
    <constraint name="C453" model="TKC" arity="2" scope="X5.1 X50.1" reference="R453" />
    <constraint name="C454" model="TKC" arity="2" scope="X8.1 X27.1" reference="R454" />
    <constraint name="C455" model="TKC" arity="2" scope="X20.1 X39.1" reference="R455" />
    <constraint name="C456" model="TKC" arity="2" scope="X37.1 X45.1" reference="R456" />
    <constraint name="C457" model="TKC" arity="2" scope="X40.1 X58.1" reference="R457" />
    <constraint name="C458" model="TKC" arity="2" scope="X4.1 X28.1" reference="R458" />
    <constraint name="C459" model="TKC" arity="2" scope="X6.1 X52.1" reference="R459" />
    <constraint name="C460" model="TKC" arity="2" scope="X24.1 X49.1" reference="R460" />
    <constraint name="C461" model="TKC" arity="2" scope="X37.1 X60.1" reference="R461" />
    <constraint name="C462" model="TKC" arity="2" scope="X4.1 X35.1" reference="R462" />
    <constraint name="C463" model="TKC" arity="2" scope="X31.1 X48.1" reference="R463" />
    <constraint name="C464" model="TKC" arity="2" scope="X1.1 X25.1" reference="R464" />
    <constraint name="C465" model="TKC" arity="2" scope="X58.1 X70.1" reference="R465" />
    <constraint name="C466" model="TKC" arity="2" scope="X6.1 X21.1" reference="R466" />
    <constraint name="C467" model="TKC" arity="2" scope="X4.1 X23.1" reference="R467" />
    <constraint name="C468" model="TKC" arity="2" scope="X13.1 X39.1" reference="R468" />
    <constraint name="C469" model="TKC" arity="2" scope="X39.1 X64.1" reference="R469" />
    <constraint name="C470" model="TKC" arity="2" scope="X5.1 X25.1" reference="R470" />
    <constraint name="C471" model="TKC" arity="2" scope="X42.1 X44.1" reference="R471" />
    <constraint name="C472" model="TKC" arity="2" scope="X46.1 X70.1" reference="R472" />
    <constraint name="C473" model="TKC" arity="2" scope="X32.1 X48.1" reference="R473" />
    <constraint name="C474" model="TKC" arity="2" scope="X2.1 X20.1" reference="R474" />
    <constraint name="C475" model="TKC" arity="2" scope="X3.1 X7.1" reference="R475" />
    <constraint name="C476" model="TKC" arity="2" scope="X2.1 X3.1" reference="R476" />
    <constraint name="C477" model="TKC" arity="2" scope="X10.1 X21.1" reference="R477" />
    <constraint name="C478" model="TKC" arity="2" scope="X2.1 X26.1" reference="R478" />
    <constraint name="C479" model="TKC" arity="2" scope="X46.1 X57.1" reference="R479" />
    <constraint name="C480" model="TKC" arity="2" scope="X20.1 X37.1" reference="R480" />
    <constraint name="C481" model="TKC" arity="2" scope="X24.1 X33.1" reference="R481" />
    <constraint name="C482" model="TKC" arity="2" scope="X32.1 X47.1" reference="R482" />
    <constraint name="C483" model="TKC" arity="2" scope="X18.1 X31.1" reference="R483" />
    <constraint name="C484" model="TKC" arity="2" scope="X52.1 X70.1" reference="R484" />
    <constraint name="C485" model="TKC" arity="2" scope="X4.1 X26.1" reference="R485" />
    <constraint name="C486" model="TKC" arity="2" scope="X16.1 X60.1" reference="R486" />
    <constraint name="C487" model="TKC" arity="2" scope="X67.1 X69.1" reference="R487" />
    <constraint name="C488" model="TKC" arity="2" scope="X44.1 X59.1" reference="R488" />
    <constraint name="C489" model="TKC" arity="2" scope="X54.1 X64.1" reference="R489" />
    <constraint name="C490" model="TKC" arity="2" scope="X19.1 X65.1" reference="R490" />
    <constraint name="C491" model="TKC" arity="2" scope="X12.1 X43.1" reference="R491" />
    <constraint name="C492" model="TKC" arity="2" scope="X52.1 X61.1" reference="R492" />
    <constraint name="C493" model="TKC" arity="2" scope="X37.1 X57.1" reference="R493" />
    <constraint name="C494" model="TKC" arity="2" scope="X23.1 X68.1" reference="R494" />
    <constraint name="C495" model="TKC" arity="2" scope="X23.1 X31.1" reference="R495" />
    <constraint name="C496" model="TKC" arity="2" scope="X43.1 X55.1" reference="R496" />
    <constraint name="C497" model="TKC" arity="2" scope="X32.1 X69.1" reference="R497" />
    <constraint name="C498" model="TKC" arity="2" scope="X54.1 X63.1" reference="R498" />
    <constraint name="C499" model="TKC" arity="2" scope="X51.1 X68.1" reference="R499" />
    <constraint name="C500" model="TKC" arity="2" scope="X3.1 X8.1" reference="R500" />
    <constraint name="C501" model="TKC" arity="2" scope="X17.1 X21.1" reference="R501" />
    <constraint name="C502" model="TKC" arity="2" scope="X6.1 X33.1" reference="R502" />
    <constraint name="C503" model="TKC" arity="2" scope="X17.1 X54.1" reference="R503" />
    <constraint name="C504" model="TKC" arity="2" scope="X17.1 X33.1" reference="R504" />
    <constraint name="C505" model="TKC" arity="2" scope="X17.1 X37.1" reference="R505" />
    <constraint name="C506" model="TKC" arity="2" scope="X43.1 X47.1" reference="R506" />
    <constraint name="C507" model="TKC" arity="2" scope="X5.1 X32.1" reference="R507" />
    <constraint name="C508" model="TKC" arity="2" scope="X11.1 X12.1" reference="R508" />
    <constraint name="C509" model="TKC" arity="2" scope="X43.1 X64.1" reference="R509" />
    <constraint name="C510" model="TKC" arity="2" scope="X38.1 X51.1" reference="R510" />
    <constraint name="C511" model="TKC" arity="2" scope="X21.1 X68.1" reference="R511" />
    <constraint name="C512" model="TKC" arity="2" scope="X8.1 X26.1" reference="R512" />
    <constraint name="C513" model="TKC" arity="2" scope="X56.1 X67.1" reference="R513" />
    <constraint name="C514" model="TKC" arity="2" scope="X38.1 X70.1" reference="R514" />
    <constraint name="C515" model="TKC" arity="2" scope="X12.1 X22.1" reference="R515" />
    <constraint name="C516" model="TKC" arity="2" scope="X18.1 X32.1" reference="R516" />
    <constraint name="C517" model="TKC" arity="2" scope="X36.1 X68.1" reference="R517" />
    <constraint name="C518" model="TKC" arity="2" scope="X9.1 X24.1" reference="R518" />
    <constraint name="C519" model="TKC" arity="2" scope="X39.1 X66.1" reference="R519" />
    <constraint name="C520" model="TKC" arity="2" scope="X49.1 X59.1" reference="R520" />
    <constraint name="C521" model="TKC" arity="2" scope="X35.1 X52.1" reference="R521" />
    <constraint name="C522" model="TKC" arity="2" scope="X3.1 X48.1" reference="R522" />
    <constraint name="C523" model="TKC" arity="2" scope="X10.1 X64.1" reference="R523" />
    <constraint name="C524" model="TKC" arity="2" scope="X15.1 X51.1" reference="R524" />
    <constraint name="C525" model="TKC" arity="2" scope="X59.1 X61.1" reference="R525" />
    <constraint name="C526" model="TKC" arity="2" scope="X34.1 X51.1" reference="R526" />
    <constraint name="C527" model="TKC" arity="2" scope="X37.1 X51.1" reference="R527" />
    <constraint name="C528" model="TKC" arity="2" scope="X13.1 X55.1" reference="R528" />
    <constraint name="C529" model="TKC" arity="2" scope="X38.1 X46.1" reference="R529" />
    <constraint name="C530" model="TKC" arity="2" scope="X52.1 X53.1" reference="R530" />
    <constraint name="C531" model="TKC" arity="2" scope="X4.1 X49.1" reference="R531" />
    <constraint name="C532" model="TKC" arity="2" scope="X62.1 X63.1" reference="R532" />
    <constraint name="C533" model="TKC" arity="2" scope="X16.1 X52.1" reference="R533" />
    <constraint name="C534" model="TKC" arity="2" scope="X6.1 X10.1" reference="R534" />
    <constraint name="C535" model="TKC" arity="2" scope="X2.1 X27.1" reference="R535" />
    <constraint name="C536" model="TKC" arity="2" scope="X22.1 X42.1" reference="R536" />
    <constraint name="C537" model="TKC" arity="2" scope="X14.1 X62.1" reference="R537" />
    <constraint name="C538" model="TKC" arity="2" scope="X7.1 X60.1" reference="R538" />
    <constraint name="C539" model="TKC" arity="2" scope="X55.1 X60.1" reference="R539" />
    <constraint name="C540" model="TKC" arity="2" scope="X2.1 X10.1" reference="R540" />
    <constraint name="C541" model="TKC" arity="2" scope="X19.1 X38.1" reference="R541" />
    <constraint name="C542" model="TKC" arity="2" scope="X28.1 X38.1" reference="R542" />
    <constraint name="C543" model="TKC" arity="2" scope="X43.1 X67.1" reference="R543" />
    <constraint name="C544" model="TKC" arity="2" scope="X19.1 X43.1" reference="R544" />
    <constraint name="C545" model="TKC" arity="2" scope="X35.1 X48.1" reference="R545" />
    <constraint name="C546" model="TKC" arity="2" scope="X10.1 X54.1" reference="R546" />
    <constraint name="C547" model="TKC" arity="2" scope="X34.1 X49.1" reference="R547" />
    <constraint name="C548" model="TKC" arity="2" scope="X8.1 X20.1" reference="R548" />
    <constraint name="C549" model="TKC" arity="2" scope="X32.1 X57.1" reference="R549" />
    <constraint name="C550" model="TKC" arity="2" scope="X44.1 X55.1" reference="R550" />
    <constraint name="C551" model="TKC" arity="2" scope="X23.1 X70.1" reference="R551" />
    <constraint name="C552" model="TKC" arity="2" scope="X22.1 X50.1" reference="R552" />
    <constraint name="C553" model="TKC" arity="2" scope="X18.1 X67.1" reference="R553" />
    <constraint name="C554" model="TKC" arity="2" scope="X7.1 X32.1" reference="R554" />
    <constraint name="C555" model="TKC" arity="2" scope="X13.1 X67.1" reference="R555" />
    <constraint name="C556" model="TKC" arity="2" scope="X58.1 X66.1" reference="R556" />
    <constraint name="C557" model="TKC" arity="2" scope="X23.1 X69.1" reference="R557" />
    <constraint name="C558" model="TKC" arity="2" scope="X10.1 X30.1" reference="R558" />
    <constraint name="C559" model="TKC" arity="2" scope="X10.1 X20.1" reference="R559" />
    <constraint name="C560" model="TKC" arity="2" scope="X2.1 X53.1" reference="R560" />
    <constraint name="C561" model="TKC" arity="2" scope="X23.1 X44.1" reference="R561" />
    <constraint name="C562" model="TKC" arity="2" scope="X54.1 X68.1" reference="R562" />
    <constraint name="C563" model="TKC" arity="2" scope="X6.1 X43.1" reference="R563" />
    <constraint name="C564" model="TKC" arity="2" scope="X34.1 X69.1" reference="R564" />
    <constraint name="C565" model="TKC" arity="2" scope="X22.1 X51.1" reference="R565" />
    <constraint name="C566" model="TKC" arity="2" scope="X52.1 X69.1" reference="R566" />
    <constraint name="C567" model="TKC" arity="2" scope="X17.1 X56.1" reference="R567" />
    <constraint name="C568" model="TKC" arity="2" scope="X32.1 X63.1" reference="R568" />
    <constraint name="C569" model="TKC" arity="2" scope="X11.1 X14.1" reference="R569" />
    <constraint name="C570" model="TKC" arity="2" scope="X9.1 X27.1" reference="R570" />
    <constraint name="C571" model="TKC" arity="2" scope="X28.1 X67.1" reference="R571" />
    <constraint name="C572" model="TKC" arity="2" scope="X21.1 X39.1" reference="R572" />
    <constraint name="C573" model="TKC" arity="2" scope="X5.1 X55.1" reference="R573" />
    <constraint name="C574" model="TKC" arity="2" scope="X53.1 X54.1" reference="R574" />
    <constraint name="C575" model="TKC" arity="2" scope="X7.1 X30.1" reference="R575" />
    <constraint name="C576" model="TKC" arity="2" scope="X40.1 X61.1" reference="R576" />
    <constraint name="C577" model="TKC" arity="2" scope="X36.1 X51.1" reference="R577" />
    <constraint name="C578" model="TKC" arity="2" scope="X32.1 X41.1" reference="R578" />
    <constraint name="C579" model="TKC" arity="2" scope="X68.1 X69.1" reference="R579" />
    <constraint name="C580" model="TKC" arity="2" scope="X24.1 X31.1" reference="R580" />
    <constraint name="C581" model="TKC" arity="2" scope="X29.1 X42.1" reference="R581" />
    <constraint name="C582" model="TKC" arity="2" scope="X54.1 X62.1" reference="R582" />
    <constraint name="C583" model="TKC" arity="2" scope="X57.1 X69.1" reference="R583" />
    <constraint name="C584" model="TKC" arity="2" scope="X22.1 X37.1" reference="R584" />
    <constraint name="C585" model="TKC" arity="2" scope="X27.1 X69.1" reference="R585" />
    <constraint name="C586" model="TKC" arity="2" scope="X45.1 X68.1" reference="R586" />
    <constraint name="C587" model="TKC" arity="2" scope="X1.1 X33.1" reference="R587" />
    <constraint name="C588" model="TKC" arity="2" scope="X13.1 X27.1" reference="R588" />
    <constraint name="C589" model="TKC" arity="2" scope="X61.1 X63.1" reference="R589" />
    <constraint name="C590" model="TKC" arity="2" scope="X5.1 X47.1" reference="R590" />
    <constraint name="C591" model="TKC" arity="2" scope="X64.1 X66.1" reference="R591" />
    <constraint name="C592" model="TKC" arity="2" scope="X18.1 X68.1" reference="R592" />
    <constraint name="C593" model="TKC" arity="2" scope="X43.1 X63.1" reference="R593" />
    <constraint name="C594" model="TKC" arity="2" scope="X25.1 X42.1" reference="R594" />
    <constraint name="C595" model="TKC" arity="2" scope="X26.1 X27.1" reference="R595" />
    <constraint name="C596" model="TKC" arity="2" scope="X42.1 X53.1" reference="R596" />
    <constraint name="C597" model="TKC" arity="2" scope="X49.1 X55.1" reference="R597" />
    <constraint name="C598" model="TKC" arity="2" scope="X56.1 X60.1" reference="R598" />
    <constraint name="C599" model="TKC" arity="2" scope="X9.1 X25.1" reference="R599" />
    <constraint name="C600" model="TKC" arity="2" scope="X30.1 X32.1" reference="R600" />
    <constraint name="C601" model="TKC" arity="2" scope="X22.1 X47.1" reference="R601" />
    <constraint name="C602" model="TKC" arity="2" scope="X7.1 X14.1" reference="R602" />
    <constraint name="C603" model="TKC" arity="2" scope="X7.1 X53.1" reference="R603" />
    <constraint name="C604" model="TKC" arity="2" scope="X12.1 X19.1" reference="R604" />
    <constraint name="C605" model="TKC" arity="2" scope="X51.1 X70.1" reference="R605" />
    <constraint name="C606" model="TKC" arity="2" scope="X28.1 X44.1" reference="R606" />
    <constraint name="C607" model="TKC" arity="2" scope="X32.1 X59.1" reference="R607" />
    <constraint name="C608" model="TKC" arity="2" scope="X5.1 X51.1" reference="R608" />
    <constraint name="C609" model="TKC" arity="2" scope="X26.1 X68.1" reference="R609" />
    <constraint name="C610" model="TKC" arity="2" scope="X52.1 X67.1" reference="R610" />
    <constraint name="C611" model="TKC" arity="2" scope="X13.1 X23.1" reference="R611" />
    <constraint name="C612" model="TKC" arity="2" scope="X42.1 X70.1" reference="R612" />
    <constraint name="C613" model="TKC" arity="2" scope="X44.1 X67.1" reference="R613" />
    <constraint name="C614" model="TKC" arity="2" scope="X56.1 X62.1" reference="R614" />
    <constraint name="C615" model="TKC" arity="2" scope="X14.1 X18.1" reference="R615" />
    <constraint name="C616" model="TKC" arity="2" scope="X47.1 X70.1" reference="R616" />
    <constraint name="C617" model="TKC" arity="2" scope="X33.1 X70.1" reference="R617" />
    <constraint name="C618" model="TKC" arity="2" scope="X29.1 X58.1" reference="R618" />
    <constraint name="C619" model="TKC" arity="2" scope="X24.1 X65.1" reference="R619" />
    <constraint name="C620" model="TKC" arity="2" scope="X32.1 X67.1" reference="R620" />
    <constraint name="C621" model="TKC" arity="2" scope="X18.1 X26.1" reference="R621" />
    <constraint name="C622" model="TKC" arity="2" scope="X4.1 X55.1" reference="R622" />
    <constraint name="C623" model="TKC" arity="2" scope="X50.1 X62.1" reference="R623" />
    <constraint name="C624" model="TKC" arity="2" scope="X24.1 X59.1" reference="R624" />
    <constraint name="C625" model="TKC" arity="2" scope="X44.1 X56.1" reference="R625" />
    <constraint name="C626" model="TKC" arity="2" scope="X26.1 X67.1" reference="R626" />
    <constraint name="C627" model="TKC" arity="2" scope="X17.1 X48.1" reference="R627" />
    <constraint name="C628" model="TKC" arity="2" scope="X29.1 X39.1" reference="R628" />
    <constraint name="C629" model="TKC" arity="2" scope="X58.1 X68.1" reference="R629" />
    <constraint name="C630" model="TKC" arity="2" scope="X1.1 X31.1" reference="R630" />
    <constraint name="C631" model="TKC" arity="2" scope="X11.1 X24.1" reference="R631" />
    <constraint name="C632" model="TKC" arity="2" scope="X2.1 X62.1" reference="R632" />
    <constraint name="C633" model="TKC" arity="2" scope="X54.1 X59.1" reference="R633" />
    <constraint name="C634" model="TKC" arity="2" scope="X25.1 X66.1" reference="R634" />
    <constraint name="C635" model="TKC" arity="2" scope="X34.1 X46.1" reference="R635" />
    <constraint name="C636" model="TKC" arity="2" scope="X27.1 X57.1" reference="R636" />
    <constraint name="C637" model="TKC" arity="2" scope="X26.1 X65.1" reference="R637" />
    <constraint name="C638" model="TKC" arity="2" scope="X20.1 X47.1" reference="R638" />
    <constraint name="C639" model="TKC" arity="2" scope="X43.1 X70.1" reference="R639" />
    <constraint name="C640" model="TKC" arity="2" scope="X16.1 X53.1" reference="R640" />
    <constraint name="C641" model="TKC" arity="2" scope="X45.1 X58.1" reference="R641" />
    <constraint name="C642" model="TKC" arity="2" scope="X19.1 X50.1" reference="R642" />
    <constraint name="C643" model="TKC" arity="2" scope="X60.1 X67.1" reference="R643" />
    <constraint name="C644" model="TKC" arity="2" scope="X21.1 X44.1" reference="R644" />
    <constraint name="C645" model="TKC" arity="2" scope="X21.1 X63.1" reference="R645" />
    <constraint name="C646" model="TKC" arity="2" scope="X66.1 X68.1" reference="R646" />
    <constraint name="C647" model="TKC" arity="2" scope="X5.1 X29.1" reference="R647" />
    <constraint name="C648" model="TKC" arity="2" scope="X3.1 X59.1" reference="R648" />
    <constraint name="C649" model="TKC" arity="2" scope="X48.1 X65.1" reference="R649" />
    <constraint name="C650" model="TKC" arity="2" scope="X44.1 X53.1" reference="R650" />
    <constraint name="C651" model="TKC" arity="2" scope="X30.1 X59.1" reference="R651" />
    <constraint name="C652" model="TKC" arity="2" scope="X48.1 X50.1" reference="R652" />
    <constraint name="C653" model="TKC" arity="2" scope="X12.1 X66.1" reference="R653" />
    <constraint name="C654" model="TKC" arity="2" scope="X8.1 X49.1" reference="R654" />
    <constraint name="C655" model="TKC" arity="2" scope="X23.1 X36.1" reference="R655" />
    <constraint name="C656" model="TKC" arity="2" scope="X24.1 X40.1" reference="R656" />
    <constraint name="C657" model="TKC" arity="2" scope="X24.1 X69.1" reference="R657" />
    <constraint name="C658" model="TKC" arity="2" scope="X35.1 X38.1" reference="R658" />
    <constraint name="C659" model="TKC" arity="2" scope="X25.1 X36.1" reference="R659" />
    <constraint name="C660" model="TKC" arity="2" scope="X8.1 X60.1" reference="R660" />
    <constraint name="C661" model="TKC" arity="2" scope="X34.1 X56.1" reference="R661" />
    <constraint name="C662" model="TKC" arity="2" scope="X16.1 X35.1" reference="R662" />
    <constraint name="C663" model="TKC" arity="2" scope="X40.1 X46.1" reference="R663" />
    <constraint name="C664" model="TKC" arity="2" scope="X34.1 X47.1" reference="R664" />
    <constraint name="C665" model="TKC" arity="2" scope="X13.1 X35.1" reference="R665" />
    <constraint name="C666" model="TKC" arity="2" scope="X13.1 X54.1" reference="R666" />
    <constraint name="C667" model="TKC" arity="2" scope="X21.1 X29.1" reference="R667" />
    <constraint name="C668" model="TKC" arity="2" scope="X31.1 X61.1" reference="R668" />
    <constraint name="C669" model="TKC" arity="2" scope="X18.1 X35.1" reference="R669" />
    <constraint name="C670" model="TKC" arity="2" scope="X14.1 X31.1" reference="R670" />
    <constraint name="C671" model="TKC" arity="2" scope="X29.1 X62.1" reference="R671" />
    <constraint name="C672" model="TKC" arity="2" scope="X25.1 X62.1" reference="R672" />
    <constraint name="C673" model="TKC" arity="2" scope="X43.1 X56.1" reference="R673" />
    <constraint name="C674" model="TKC" arity="2" scope="X20.1 X21.1" reference="R674" />
    <constraint name="C675" model="TKC" arity="2" scope="X20.1 X38.1" reference="R675" />
    <constraint name="C676" model="TKC" arity="2" scope="X10.1 X41.1" reference="R676" />
    <constraint name="C677" model="TKC" arity="2" scope="X18.1 X47.1" reference="R677" />
    <constraint name="C678" model="TKC" arity="2" scope="X15.1 X66.1" reference="R678" />
    <constraint name="C679" model="TKC" arity="2" scope="X12.1 X24.1" reference="R679" />
    <constraint name="C680" model="TKC" arity="2" scope="X14.1 X70.1" reference="R680" />
    <constraint name="C681" model="TKC" arity="2" scope="X35.1 X47.1" reference="R681" />
    <constraint name="C682" model="TKC" arity="2" scope="X24.1 X34.1" reference="R682" />
    <constraint name="C683" model="TKC" arity="2" scope="X57.1 X70.1" reference="R683" />
    <constraint name="C684" model="TKC" arity="2" scope="X25.1 X69.1" reference="R684" />
    <constraint name="C685" model="TKC" arity="2" scope="X15.1 X18.1" reference="R685" />
    <constraint name="C686" model="TKC" arity="2" scope="X20.1 X65.1" reference="R686" />
    <constraint name="C687" model="TKC" arity="2" scope="X11.1 X53.1" reference="R687" />
    <constraint name="C688" model="TKC" arity="2" scope="X56.1 X65.1" reference="R688" />
    <constraint name="C689" model="TKC" arity="2" scope="X39.1 X60.1" reference="R689" />
    <constraint name="C690" model="TKC" arity="2" scope="X19.1 X54.1" reference="R690" />
    <constraint name="C691" model="TKC" arity="2" scope="X47.1 X51.1" reference="R691" />
    <constraint name="C692" model="TKC" arity="2" scope="X24.1 X58.1" reference="R692" />
    <constraint name="C693" model="TKC" arity="2" scope="X50.1 X64.1" reference="R693" />
    <constraint name="C694" model="TKC" arity="2" scope="X41.1 X61.1" reference="R694" />
    <constraint name="C695" model="TKC" arity="2" scope="X25.1 X34.1" reference="R695" />
    <constraint name="C696" model="TKC" arity="2" scope="X53.1 X57.1" reference="R696" />
    <constraint name="C697" model="TKC" arity="2" scope="X38.1 X50.1" reference="R697" />
    <constraint name="C698" model="TKC" arity="2" scope="X42.1 X45.1" reference="R698" />
    <constraint name="C699" model="TKC" arity="2" scope="X18.1 X29.1" reference="R699" />
    <constraint name="C700" model="TKC" arity="2" scope="X5.1 X26.1" reference="R700" />
    <constraint name="C701" model="TKC" arity="2" scope="X2.1 X68.1" reference="R701" />
    <constraint name="C702" model="TKC" arity="2" scope="X1.1 X57.1" reference="R702" />
    <constraint name="C703" model="TKC" arity="2" scope="X52.1 X62.1" reference="R703" />
    <constraint name="C704" model="TKC" arity="2" scope="X10.1 X43.1" reference="R704" />
    <constraint name="C705" model="TKC" arity="2" scope="X20.1 X24.1" reference="R705" />
    <constraint name="C706" model="TKC" arity="2" scope="X42.1 X69.1" reference="R706" />
    <constraint name="C707" model="TKC" arity="2" scope="X2.1 X28.1" reference="R707" />
    <constraint name="C708" model="TKC" arity="2" scope="X20.1 X40.1" reference="R708" />
    <constraint name="C709" model="TKC" arity="2" scope="X39.1 X45.1" reference="R709" />
    <constraint name="C710" model="TKC" arity="2" scope="X8.1 X33.1" reference="R710" />
    <constraint name="C711" model="TKC" arity="2" scope="X12.1 X51.1" reference="R711" />
    <constraint name="C712" model="TKC" arity="2" scope="X43.1 X61.1" reference="R712" />
    <constraint name="C713" model="TKC" arity="2" scope="X6.1 X70.1" reference="R713" />
    <constraint name="C714" model="TKC" arity="2" scope="X61.1 X65.1" reference="R714" />
    <constraint name="C715" model="TKC" arity="2" scope="X32.1 X56.1" reference="R715" />
    <constraint name="C716" model="TKC" arity="2" scope="X22.1 X55.1" reference="R716" />
    <constraint name="C717" model="TKC" arity="2" scope="X36.1 X60.1" reference="R717" />
    <constraint name="C718" model="TKC" arity="2" scope="X7.1 X22.1" reference="R718" />
    <constraint name="C719" model="TKC" arity="2" scope="X33.1 X52.1" reference="R719" />
    <constraint name="C720" model="TKC" arity="2" scope="X21.1 X22.1" reference="R720" />
    <constraint name="C721" model="TKC" arity="2" scope="X4.1 X46.1" reference="R721" />
    <constraint name="C722" model="TKC" arity="2" scope="X8.1 X39.1" reference="R722" />
    <constraint name="C723" model="TKC" arity="2" scope="X4.1 X54.1" reference="R723" />
    <constraint name="C724" model="TKC" arity="2" scope="X26.1 X69.1" reference="R724" />
    <constraint name="C725" model="TKC" arity="2" scope="X7.1 X16.1" reference="R725" />
    <constraint name="C726" model="TKC" arity="2" scope="X40.1 X53.1" reference="R726" />
    <constraint name="C727" model="TKC" arity="2" scope="X25.1 X59.1" reference="R727" />
    <constraint name="C728" model="TKC" arity="2" scope="X46.1 X52.1" reference="R728" />
    <constraint name="C729" model="TKC" arity="2" scope="X21.1 X42.1" reference="R729" />
    <constraint name="C730" model="TKC" arity="2" scope="X54.1 X70.1" reference="R730" />
    <constraint name="C731" model="TKC" arity="2" scope="X6.1 X23.1" reference="R731" />
    <constraint name="C732" model="TKC" arity="2" scope="X4.1 X27.1" reference="R732" />
    <constraint name="C733" model="TKC" arity="2" scope="X3.1 X37.1" reference="R733" />
    <constraint name="C734" model="TKC" arity="2" scope="X31.1 X38.1" reference="R734" />
    <constraint name="C735" model="TKC" arity="2" scope="X11.1 X19.1" reference="R735" />
    <constraint name="C736" model="TKC" arity="2" scope="X16.1 X58.1" reference="R736" />
    <constraint name="C737" model="TKC" arity="2" scope="X41.1 X52.1" reference="R737" />
    <constraint name="C738" model="TKC" arity="2" scope="X19.1 X48.1" reference="R738" />
    <constraint name="C739" model="TKC" arity="2" scope="X36.1 X66.1" reference="R739" />
    <constraint name="C740" model="TKC" arity="2" scope="X53.1 X56.1" reference="R740" />
    <constraint name="C741" model="TKC" arity="2" scope="X24.1 X54.1" reference="R741" />
    <constraint name="C742" model="TKC" arity="2" scope="X16.1 X56.1" reference="R742" />
    <constraint name="C743" model="TKC" arity="2" scope="X14.1 X15.1" reference="R743" />
    <constraint name="C744" model="TKC" arity="2" scope="X11.1 X31.1" reference="R744" />
    <constraint name="C745" model="TKC" arity="2" scope="X54.1 X69.1" reference="R745" />
    <constraint name="C746" model="TKC" arity="2" scope="X13.1 X62.1" reference="R746" />
    <constraint name="C747" model="TKC" arity="2" scope="X27.1 X37.1" reference="R747" />
    <constraint name="C748" model="TKC" arity="2" scope="X7.1 X27.1" reference="R748" />
    <constraint name="C749" model="TKC" arity="2" scope="X35.1 X40.1" reference="R749" />
    <constraint name="C750" model="TKC" arity="2" scope="X19.1 X57.1" reference="R750" />
    <constraint name="C751" model="TKC" arity="2" scope="X16.1 X31.1" reference="R751" />
    <constraint name="C752" model="TKC" arity="2" scope="X9.1 X64.1" reference="R752" />
    <constraint name="C753" model="TKC" arity="2" scope="X35.1 X41.1" reference="R753" />
    <constraint name="C754" model="TKC" arity="2" scope="X43.1 X52.1" reference="R754" />
    <constraint name="C755" model="TKC" arity="2" scope="X15.1 X63.1" reference="R755" />
    <constraint name="C756" model="TKC" arity="2" scope="X34.1 X53.1" reference="R756" />
    <constraint name="C757" model="TKC" arity="2" scope="X12.1 X28.1" reference="R757" />
    <constraint name="C758" model="TKC" arity="2" scope="X4.1 X44.1" reference="R758" />
    <constraint name="C759" model="TKC" arity="2" scope="X26.1 X54.1" reference="R759" />
    <constraint name="C760" model="TKC" arity="2" scope="X29.1 X56.1" reference="R760" />
    <constraint name="C761" model="TKC" arity="2" scope="X44.1 X69.1" reference="R761" />
    <constraint name="C762" model="TKC" arity="2" scope="X48.1 X68.1" reference="R762" />
    <constraint name="C763" model="TKC" arity="2" scope="X28.1 X47.1" reference="R763" />
    <constraint name="C764" model="TKC" arity="2" scope="X22.1 X29.1" reference="R764" />
    <constraint name="C765" model="TKC" arity="2" scope="X8.1 X70.1" reference="R765" />
    <constraint name="C766" model="TKC" arity="2" scope="X14.1 X63.1" reference="R766" />
    <constraint name="C767" model="TKC" arity="2" scope="X20.1 X60.1" reference="R767" />
    <constraint name="C768" model="TKC" arity="2" scope="X35.1 X69.1" reference="R768" />
    <constraint name="C769" model="TKC" arity="2" scope="X61.1 X64.1" reference="R769" />
    <constraint name="C770" model="TKC" arity="2" scope="X24.1 X51.1" reference="R770" />
    <constraint name="C771" model="TKC" arity="2" scope="X41.1 X44.1" reference="R771" />
    <constraint name="C772" model="TKC" arity="2" scope="X30.1 X46.1" reference="R772" />
    <constraint name="C773" model="TKC" arity="2" scope="X53.1 X64.1" reference="R773" />
    <constraint name="C774" model="TKC" arity="2" scope="X13.1 X65.1" reference="R774" />
    <constraint name="C775" model="TKC" arity="2" scope="X7.1 X50.1" reference="R775" />
    <constraint name="C776" model="TKC" arity="2" scope="X1.1 X44.1" reference="R776" />
    <constraint name="C777" model="TKC" arity="2" scope="X3.1 X27.1" reference="R777" />
    <constraint name="C778" model="TKC" arity="2" scope="X19.1 X56.1" reference="R778" />
    <constraint name="C779" model="TKC" arity="2" scope="X36.1 X46.1" reference="R779" />
    <constraint name="C780" model="TKC" arity="2" scope="X28.1 X57.1" reference="R780" />
    <constraint name="C781" model="TKC" arity="2" scope="X9.1 X12.1" reference="R781" />
    <constraint name="C782" model="TKC" arity="2" scope="X10.1 X56.1" reference="R782" />
    <constraint name="C783" model="TKC" arity="2" scope="X20.1 X22.1" reference="R783" />
    <constraint name="C784" model="TKC" arity="2" scope="X12.1 X45.1" reference="R784" />
    <constraint name="C785" model="TKC" arity="2" scope="X5.1 X35.1" reference="R785" />
    <constraint name="C786" model="TKC" arity="2" scope="X6.1 X67.1" reference="R786" />
    <constraint name="C787" model="TKC" arity="2" scope="X14.1 X61.1" reference="R787" />
    <constraint name="C788" model="TKC" arity="2" scope="X9.1 X57.1" reference="R788" />
    <constraint name="C789" model="TKC" arity="2" scope="X22.1 X46.1" reference="R789" />
    <constraint name="C790" model="TKC" arity="2" scope="X28.1 X41.1" reference="R790" />
    <constraint name="C791" model="TKC" arity="2" scope="X22.1 X65.1" reference="R791" />
    <constraint name="C792" model="TKC" arity="2" scope="X7.1 X12.1" reference="R792" />
    <constraint name="C793" model="TKC" arity="2" scope="X7.1 X52.1" reference="R793" />
    <constraint name="C794" model="TKC" arity="2" scope="X27.1 X55.1" reference="R794" />
    <constraint name="C795" model="TKC" arity="2" scope="X22.1 X60.1" reference="R795" />
    <constraint name="C796" model="TKC" arity="2" scope="X29.1 X68.1" reference="R796" />
    <constraint name="C797" model="TKC" arity="2" scope="X52.1 X57.1" reference="R797" />
    <constraint name="C798" model="TKC" arity="2" scope="X45.1 X57.1" reference="R798" />
    <constraint name="C799" model="TKC" arity="2" scope="X35.1 X55.1" reference="R799" />
    <constraint name="C800" model="TKC" arity="2" scope="X6.1 X7.1" reference="R800" />
    <constraint name="C801" model="TKC" arity="2" scope="X20.1 X27.1" reference="R801" />
    <constraint name="C802" model="TKC" arity="2" scope="X17.1 X42.1" reference="R802" />
    <constraint name="C803" model="TKC" arity="2" scope="X37.1 X43.1" reference="R803" />
    <constraint name="C804" model="TKC" arity="2" scope="X14.1 X50.1" reference="R804" />
    <constraint name="C805" model="TKC" arity="2" scope="X8.1 X18.1" reference="R805" />
    <constraint name="C806" model="TKC" arity="2" scope="X37.1 X56.1" reference="R806" />
    <constraint name="C807" model="TKC" arity="2" scope="X11.1 X55.1" reference="R807" />
    <constraint name="C808" model="TKC" arity="2" scope="X39.1 X57.1" reference="R808" />
    <constraint name="C809" model="TKC" arity="2" scope="X4.1 X22.1" reference="R809" />
    <constraint name="C810" model="TKC" arity="2" scope="X1.1 X16.1" reference="R810" />
    <constraint name="C811" model="TKC" arity="2" scope="X14.1 X27.1" reference="R811" />
    <constraint name="C812" model="TKC" arity="2" scope="X16.1 X22.1" reference="R812" />
    <constraint name="C813" model="TKC" arity="2" scope="X4.1 X9.1" reference="R813" />
    <constraint name="C814" model="TKC" arity="2" scope="X46.1 X69.1" reference="R814" />
    <constraint name="C815" model="TKC" arity="2" scope="X27.1 X66.1" reference="R815" />
    <constraint name="C816" model="TKC" arity="2" scope="X49.1 X50.1" reference="R816" />
    <constraint name="C817" model="TKC" arity="2" scope="X39.1 X58.1" reference="R817" />
    <constraint name="C818" model="TKC" arity="2" scope="X60.1 X70.1" reference="R818" />
    <constraint name="C819" model="TKC" arity="2" scope="X5.1 X68.1" reference="R819" />
    <constraint name="C820" model="TKC" arity="2" scope="X25.1 X37.1" reference="R820" />
    <constraint name="C821" model="TKC" arity="2" scope="X15.1 X59.1" reference="R821" />
    <constraint name="C822" model="TKC" arity="2" scope="X11.1 X58.1" reference="R822" />
    <constraint name="C823" model="TKC" arity="2" scope="X3.1 X56.1" reference="R823" />
    <constraint name="C824" model="TKC" arity="2" scope="X15.1 X54.1" reference="R824" />
    <constraint name="C825" model="TKC" arity="2" scope="X2.1 X35.1" reference="R825" />
    <constraint name="C826" model="TKC" arity="2" scope="X3.1 X21.1" reference="R826" />
    <constraint name="C827" model="TKC" arity="2" scope="X8.1 X29.1" reference="R827" />
    <constraint name="C828" model="TKC" arity="2" scope="X4.1 X29.1" reference="R828" />
    <constraint name="C829" model="TKC" arity="2" scope="X18.1 X57.1" reference="R829" />
    <constraint name="C830" model="TKC" arity="2" scope="X4.1 X56.1" reference="R830" />
    <constraint name="C831" model="TKC" arity="2" scope="X13.1 X45.1" reference="R831" />
    <constraint name="C832" model="TKC" arity="2" scope="X39.1 X62.1" reference="R832" />
    <constraint name="C833" model="TKC" arity="2" scope="X17.1 X55.1" reference="R833" />
    <constraint name="C834" model="TKC" arity="2" scope="X2.1 X42.1" reference="R834" />
    <constraint name="C835" model="TKC" arity="2" scope="X7.1 X69.1" reference="R835" />
    <constraint name="C836" model="TKC" arity="2" scope="X18.1 X54.1" reference="R836" />
    <constraint name="C837" model="TKC" arity="2" scope="X26.1 X48.1" reference="R837" />
    <constraint name="C838" model="TKC" arity="2" scope="X15.1 X17.1" reference="R838" />
    <constraint name="C839" model="TKC" arity="2" scope="X3.1 X38.1" reference="R839" />
    <constraint name="C840" model="TKC" arity="2" scope="X15.1 X48.1" reference="R840" />
    <constraint name="C841" model="TKC" arity="2" scope="X13.1 X37.1" reference="R841" />
    <constraint name="C842" model="TKC" arity="2" scope="X26.1 X35.1" reference="R842" />
    <constraint name="C843" model="TKC" arity="2" scope="X28.1 X33.1" reference="R843" />
    <constraint name="C844" model="TKC" arity="2" scope="X59.1 X60.1" reference="R844" />
    <constraint name="C845" model="TKC" arity="2" scope="X28.1 X45.1" reference="R845" />
    <constraint name="C846" model="TKC" arity="2" scope="X11.1 X68.1" reference="R846" />
    <constraint name="C847" model="TKC" arity="2" scope="X68.1 X70.1" reference="R847" />
    <constraint name="C848" model="TKC" arity="2" scope="X5.1 X8.1" reference="R848" />
    <constraint name="C849" model="TKC" arity="2" scope="X23.1 X52.1" reference="R849" />
    <constraint name="C850" model="TKC" arity="2" scope="X21.1 X55.1" reference="R850" />
    <constraint name="C851" model="TKC" arity="2" scope="X3.1 X34.1" reference="R851" />
    <constraint name="C852" model="TKC" arity="2" scope="X42.1 X60.1" reference="R852" />
    <constraint name="C853" model="TKC" arity="2" scope="X11.1 X13.1" reference="R853" />
    <constraint name="C854" model="TKC" arity="2" scope="X6.1 X35.1" reference="R854" />
    <constraint name="C855" model="TKC" arity="2" scope="X12.1 X58.1" reference="R855" />
    <constraint name="C856" model="TKC" arity="2" scope="X14.1 X22.1" reference="R856" />
    <constraint name="C857" model="TKC" arity="2" scope="X45.1 X47.1" reference="R857" />
    <constraint name="C858" model="TKC" arity="2" scope="X3.1 X17.1" reference="R858" />
    <constraint name="C859" model="TKC" arity="2" scope="X31.1 X70.1" reference="R859" />
    <constraint name="C860" model="TKC" arity="2" scope="X9.1 X70.1" reference="R860" />
    <constraint name="C861" model="TKC" arity="2" scope="X1.1 X52.1" reference="R861" />
    <constraint name="C862" model="TKC" arity="2" scope="X19.1 X33.1" reference="R862" />
    <constraint name="C863" model="TKC" arity="2" scope="X9.1 X29.1" reference="R863" />
    <constraint name="C864" model="TKC" arity="2" scope="X28.1 X51.1" reference="R864" />
    <constraint name="C865" model="TKC" arity="2" scope="X18.1 X50.1" reference="R865" />
    <constraint name="C866" model="TKC" arity="2" scope="X22.1 X53.1" reference="R866" />
    <constraint name="C867" model="TKC" arity="2" scope="X42.1 X63.1" reference="R867" />
    <constraint name="C868" model="TKC" arity="2" scope="X33.1 X58.1" reference="R868" />
    <constraint name="C869" model="TKC" arity="2" scope="X4.1 X7.1" reference="R869" />
    <constraint name="C870" model="TKC" arity="2" scope="X14.1 X39.1" reference="R870" />
    <constraint name="C871" model="TKC" arity="2" scope="X25.1 X39.1" reference="R871" />
    <constraint name="C872" model="TKC" arity="2" scope="X58.1 X61.1" reference="R872" />
    <constraint name="C873" model="TKC" arity="2" scope="X8.1 X48.1" reference="R873" />
    <constraint name="C874" model="TKC" arity="2" scope="X9.1 X14.1" reference="R874" />
    <constraint name="C875" model="TKC" arity="2" scope="X17.1 X20.1" reference="R875" />
    <constraint name="C876" model="TKC" arity="2" scope="X11.1 X33.1" reference="R876" />
    <constraint name="C877" model="TKC" arity="2" scope="X20.1 X53.1" reference="R877" />
    <constraint name="C878" model="TKC" arity="2" scope="X1.1 X54.1" reference="R878" />
    <constraint name="C879" model="TKC" arity="2" scope="X33.1 X62.1" reference="R879" />
    <constraint name="C880" model="TKC" arity="2" scope="X1.1 X28.1" reference="R880" />
    <constraint name="C881" model="TKC" arity="2" scope="X4.1 X67.1" reference="R881" />
    <constraint name="C882" model="TKC" arity="2" scope="X33.1 X68.1" reference="R882" />
    <constraint name="C883" model="TKC" arity="2" scope="X16.1 X18.1" reference="R883" />
    <constraint name="C884" model="TKC" arity="2" scope="X8.1 X31.1" reference="R884" />
    <constraint name="C885" model="TKC" arity="2" scope="X7.1 X49.1" reference="R885" />
    <constraint name="C886" model="TKC" arity="2" scope="X6.1 X48.1" reference="R886" />
    <constraint name="C887" model="TKC" arity="2" scope="X35.1 X44.1" reference="R887" />
    <constraint name="C888" model="TKC" arity="2" scope="X8.1 X30.1" reference="R888" />
    <constraint name="C889" model="TKC" arity="2" scope="X9.1 X53.1" reference="R889" />
    <constraint name="C890" model="TKC" arity="2" scope="X18.1 X34.1" reference="R890" />
    <constraint name="C891" model="TKC" arity="2" scope="X31.1 X54.1" reference="R891" />
    <constraint name="C892" model="TKC" arity="2" scope="X39.1 X41.1" reference="R892" />
    <constraint name="C893" model="TKC" arity="2" scope="X20.1 X56.1" reference="R893" />
    <constraint name="C894" model="TKC" arity="2" scope="X16.1 X17.1" reference="R894" />
    <constraint name="C895" model="TKC" arity="2" scope="X16.1 X69.1" reference="R895" />
    <constraint name="C896" model="TKC" arity="2" scope="X7.1 X58.1" reference="R896" />
    <constraint name="C897" model="TKC" arity="2" scope="X59.1 X67.1" reference="R897" />
    <constraint name="C898" model="TKC" arity="2" scope="X1.1 X2.1" reference="R898" />
    <constraint name="C899" model="TKC" arity="2" scope="X9.1 X68.1" reference="R899" />
    <constraint name="C900" model="TKC" arity="2" scope="X26.1 X49.1" reference="R900" />
    <constraint name="C901" model="TKC" arity="2" scope="X40.1 X68.1" reference="R901" />
    <constraint name="C902" model="TKC" arity="2" scope="X29.1 X66.1" reference="R902" />
    <constraint name="C903" model="TKC" arity="2" scope="X21.1 X61.1" reference="R903" />
    <constraint name="C904" model="TKC" arity="2" scope="X41.1 X58.1" reference="R904" />
    <constraint name="C905" model="TKC" arity="2" scope="X20.1 X68.1" reference="R905" />
    <constraint name="C906" model="TKC" arity="2" scope="X2.1 X64.1" reference="R906" />
    <constraint name="C907" model="TKC" arity="2" scope="X22.1 X45.1" reference="R907" />
    <constraint name="C908" model="TKC" arity="2" scope="X3.1 X33.1" reference="R908" />
    <constraint name="C909" model="TKC" arity="2" scope="X23.1 X26.1" reference="R909" />
    <constraint name="C910" model="TKC" arity="2" scope="X8.1 X59.1" reference="R910" />
    <constraint name="C911" model="TKC" arity="2" scope="X13.1 X52.1" reference="R911" />
    <constraint name="C912" model="TKC" arity="2" scope="X29.1 X55.1" reference="R912" />
    <constraint name="C913" model="TKC" arity="2" scope="X2.1 X32.1" reference="R913" />
    <constraint name="C914" model="TKC" arity="2" scope="X8.1 X25.1" reference="R914" />
    <constraint name="C915" model="TKC" arity="2" scope="X34.1 X44.1" reference="R915" />
    <constraint name="C916" model="TKC" arity="2" scope="X52.1 X56.1" reference="R916" />
    <constraint name="C917" model="TKC" arity="2" scope="X34.1 X57.1" reference="R917" />
    <constraint name="C918" model="TKC" arity="2" scope="X1.1 X13.1" reference="R918" />
    <constraint name="C919" model="TKC" arity="2" scope="X16.1 X49.1" reference="R919" />
    <constraint name="C920" model="TKC" arity="2" scope="X12.1 X65.1" reference="R920" />
    <constraint name="C921" model="TKC" arity="2" scope="X25.1 X27.1" reference="R921" />
    <constraint name="C922" model="TKC" arity="2" scope="X17.1 X24.1" reference="R922" />
    <constraint name="C923" model="TKC" arity="2" scope="X7.1 X56.1" reference="R923" />
    <constraint name="C924" model="TKC" arity="2" scope="X4.1 X59.1" reference="R924" />
    <constraint name="C925" model="TKC" arity="2" scope="X35.1 X60.1" reference="R925" />
    <constraint name="C926" model="TKC" arity="2" scope="X35.1 X65.1" reference="R926" />
    <constraint name="C927" model="TKC" arity="2" scope="X40.1 X44.1" reference="R927" />
    <constraint name="C928" model="TKC" arity="2" scope="X2.1 X40.1" reference="R928" />
    <constraint name="C929" model="TKC" arity="2" scope="X28.1 X32.1" reference="R929" />
    <constraint name="C930" model="TKC" arity="2" scope="X5.1 X37.1" reference="R930" />
    <constraint name="C931" model="TKC" arity="2" scope="X25.1 X31.1" reference="R931" />
    <constraint name="C932" model="TKC" arity="2" scope="X22.1 X40.1" reference="R932" />
    <constraint name="C933" model="TKC" arity="2" scope="X34.1 X64.1" reference="R933" />
    <constraint name="C934" model="TKC" arity="2" scope="X15.1 X44.1" reference="R934" />
    <constraint name="C935" model="TKC" arity="2" scope="X60.1 X61.1" reference="R935" />
    <constraint name="C936" model="TKC" arity="2" scope="X18.1 X36.1" reference="R936" />
    <constraint name="C937" model="TKC" arity="2" scope="X9.1 X63.1" reference="R937" />
    <constraint name="C938" model="TKC" arity="2" scope="X41.1 X57.1" reference="R938" />
    <constraint name="C939" model="TKC" arity="2" scope="X25.1 X29.1" reference="R939" />
    <constraint name="C940" model="TKC" arity="2" scope="X20.1 X69.1" reference="R940" />
    <constraint name="C941" model="TKC" arity="2" scope="X37.1 X59.1" reference="R941" />
    <constraint name="C942" model="TKC" arity="2" scope="X28.1 X52.1" reference="R942" />
    <constraint name="C943" model="TKC" arity="2" scope="X3.1 X55.1" reference="R943" />
    <constraint name="C944" model="TKC" arity="2" scope="X23.1 X58.1" reference="R944" />
    <constraint name="C945" model="TKC" arity="2" scope="X48.1 X51.1" reference="R945" />
    <constraint name="C946" model="TKC" arity="2" scope="X40.1 X47.1" reference="R946" />
    <constraint name="C947" model="TKC" arity="2" scope="X5.1 X13.1" reference="R947" />
    <constraint name="C948" model="TKC" arity="2" scope="X46.1 X68.1" reference="R948" />
    <constraint name="C949" model="TKC" arity="2" scope="X12.1 X61.1" reference="R949" />
    <constraint name="C950" model="TKC" arity="2" scope="X1.1 X63.1" reference="R950" />
    <constraint name="C951" model="TKC" arity="2" scope="X7.1 X11.1" reference="R951" />
    <constraint name="C952" model="TKC" arity="2" scope="X27.1 X48.1" reference="R952" />
    <constraint name="C953" model="TKC" arity="2" scope="X10.1 X40.1" reference="R953" />
    <constraint name="C954" model="TKC" arity="2" scope="X20.1 X46.1" reference="R954" />
    <constraint name="C955" model="TKC" arity="2" scope="X32.1 X55.1" reference="R955" />
    <constraint name="C956" model="TKC" arity="2" scope="X29.1 X54.1" reference="R956" />
    <constraint name="C957" model="TKC" arity="2" scope="X7.1 X55.1" reference="R957" />
    <constraint name="C958" model="TKC" arity="2" scope="X30.1 X53.1" reference="R958" />
    <constraint name="C959" model="TKC" arity="2" scope="X26.1 X31.1" reference="R959" />
    <constraint name="C960" model="TKC" arity="2" scope="X15.1 X47.1" reference="R960" />
    <constraint name="C961" model="TKC" arity="2" scope="X17.1 X51.1" reference="R961" />
    <constraint name="C962" model="TKC" arity="2" scope="X25.1 X30.1" reference="R962" />
    <constraint name="C963" model="TKC" arity="2" scope="X9.1 X20.1" reference="R963" />
    <constraint name="C964" model="TKC" arity="2" scope="X34.1 X41.1" reference="R964" />
    <constraint name="C965" model="TKC" arity="2" scope="X13.1 X61.1" reference="R965" />
    <constraint name="C966" model="TKC" arity="2" scope="X4.1 X58.1" reference="R966" />
    <constraint name="C967" model="TKC" arity="2" scope="X19.1 X24.1" reference="R967" />
    <constraint name="C968" model="TKC" arity="2" scope="X54.1 X55.1" reference="R968" />
    <constraint name="C969" model="TKC" arity="2" scope="X12.1 X67.1" reference="R969" />
    <constraint name="C970" model="TKC" arity="2" scope="X21.1 X46.1" reference="R970" />
    <constraint name="C971" model="TKC" arity="2" scope="X33.1 X36.1" reference="R971" />
    <constraint name="C972" model="TKC" arity="2" scope="X5.1 X20.1" reference="R972" />
    <constraint name="C973" model="TKC" arity="2" scope="X7.1 X63.1" reference="R973" />
    <constraint name="C974" model="TKC" arity="2" scope="X21.1 X48.1" reference="R974" />
    <constraint name="C975" model="TKC" arity="2" scope="X3.1 X42.1" reference="R975" />
    <constraint name="C976" model="TKC" arity="2" scope="X7.1 X36.1" reference="R976" />
    <constraint name="C977" model="TKC" arity="2" scope="X50.1 X66.1" reference="R977" />
    <constraint name="C978" model="TKC" arity="2" scope="X17.1 X63.1" reference="R978" />
    <constraint name="C979" model="TKC" arity="2" scope="X33.1 X51.1" reference="R979" />
    <constraint name="C980" model="TKC" arity="2" scope="X4.1 X66.1" reference="R980" />
    <constraint name="C981" model="TKC" arity="2" scope="X22.1 X61.1" reference="R981" />
    <constraint name="C982" model="TKC" arity="2" scope="X65.1 X69.1" reference="R982" />
    <constraint name="C983" model="TKC" arity="2" scope="X1.1 X29.1" reference="R983" />
    <constraint name="C984" model="TKC" arity="2" scope="X24.1 X46.1" reference="R984" />
    <constraint name="C985" model="TKC" arity="2" scope="X28.1 X65.1" reference="R985" />
    <constraint name="C986" model="TKC" arity="2" scope="X51.1 X61.1" reference="R986" />
    <constraint name="C987" model="TKC" arity="2" scope="X11.1 X29.1" reference="R987" />
    <constraint name="C988" model="TKC" arity="2" scope="X27.1 X46.1" reference="R988" />
    <constraint name="C989" model="TKC" arity="2" scope="X26.1 X55.1" reference="R989" />
    <constraint name="C990" model="TKC" arity="2" scope="X9.1 X48.1" reference="R990" />
    <constraint name="C991" model="TKC" arity="2" scope="X42.1 X64.1" reference="R991" />
    <constraint name="C992" model="TKC" arity="2" scope="X58.1 X60.1" reference="R992" />
    <constraint name="C993" model="TKC" arity="2" scope="X31.1 X57.1" reference="R993" />
    <constraint name="C994" model="TKC" arity="2" scope="X24.1 X37.1" reference="R994" />
    <constraint name="C995" model="TKC" arity="2" scope="X12.1 X15.1" reference="R995" />
    <constraint name="C996" model="TKC" arity="2" scope="X54.1 X66.1" reference="R996" />
    <constraint name="C997" model="TKC" arity="2" scope="X30.1 X47.1" reference="R997" />
    <constraint name="C998" model="TKC" arity="2" scope="X47.1 X58.1" reference="R998" />
    <constraint name="C999" model="TKC" arity="2" scope="X10.1 X39.1" reference="R999" />
    <constraint name="C1000" model="TKC" arity="2" scope="X6.1 X32.1" reference="R1000" />
    <constraint name="C1001" model="TKC" arity="2" scope="X15.1 X56.1" reference="R1001" />
    <constraint name="C1002" model="TKC" arity="2" scope="X16.1 X41.1" reference="R1002" />
    <constraint name="C1003" model="TKC" arity="2" scope="X9.1 X58.1" reference="R1003" />
    <constraint name="C1004" model="TKC" arity="2" scope="X2.1 X37.1" reference="R1004" />
    <constraint name="C1005" model="TKC" arity="2" scope="X50.1 X63.1" reference="R1005" />
    <constraint name="C1006" model="TKC" arity="2" scope="X24.1 X25.1" reference="R1006" />
    <constraint name="C1007" model="TKC" arity="2" scope="X13.1 X26.1" reference="R1007" />
    <constraint name="C1008" model="TKC" arity="2" scope="X3.1 X70.1" reference="R1008" />
    <constraint name="C1009" model="TKC" arity="2" scope="X5.1 X14.1" reference="R1009" />
    <constraint name="C1010" model="TKC" arity="2" scope="X1.1 X43.1" reference="R1010" />
    <constraint name="C1011" model="TKC" arity="2" scope="X18.1 X41.1" reference="R1011" />
    <constraint name="C1012" model="TKC" arity="2" scope="X28.1 X56.1" reference="R1012" />
    <constraint name="C1013" model="TKC" arity="2" scope="X24.1 X35.1" reference="R1013" />
    <constraint name="C1014" model="TKC" arity="2" scope="X7.1 X61.1" reference="R1014" />
    <constraint name="C1015" model="TKC" arity="2" scope="X16.1 X67.1" reference="R1015" />
    <constraint name="C1016" model="TKC" arity="2" scope="X53.1 X67.1" reference="R1016" />
    <constraint name="C1017" model="TKC" arity="2" scope="X31.1 X55.1" reference="R1017" />
    <constraint name="C1018" model="TKC" arity="2" scope="X34.1 X66.1" reference="R1018" />
    <constraint name="C1019" model="TKC" arity="2" scope="X27.1 X30.1" reference="R1019" />
    <constraint name="C1020" model="TKC" arity="2" scope="X3.1 X47.1" reference="R1020" />
    <constraint name="C1021" model="TKC" arity="2" scope="X2.1 X33.1" reference="R1021" />
    <constraint name="C1022" model="TKC" arity="2" scope="X36.1 X62.1" reference="R1022" />
    <constraint name="C1023" model="TKC" arity="2" scope="X12.1 X32.1" reference="R1023" />
    <constraint name="C1024" model="TKC" arity="2" scope="X9.1 X37.1" reference="R1024" />
    <constraint name="C1025" model="TKC" arity="2" scope="X41.1 X49.1" reference="R1025" />
    <constraint name="C1026" model="TKC" arity="2" scope="X35.1 X59.1" reference="R1026" />
    <constraint name="C1027" model="TKC" arity="2" scope="X34.1 X59.1" reference="R1027" />
    <constraint name="C1028" model="TKC" arity="2" scope="X18.1 X38.1" reference="R1028" />
    <constraint name="C1029" model="TKC" arity="2" scope="X2.1 X44.1" reference="R1029" />
    <constraint name="C1030" model="TKC" arity="2" scope="X46.1 X67.1" reference="R1030" />
    <constraint name="C1031" model="TKC" arity="2" scope="X38.1 X56.1" reference="R1031" />
    <constraint name="C1032" model="TKC" arity="2" scope="X5.1 X42.1" reference="R1032" />
    <constraint name="C1033" model="TKC" arity="2" scope="X38.1 X68.1" reference="R1033" />
    <constraint name="C1034" model="TKC" arity="2" scope="X24.1 X27.1" reference="R1034" />
    <constraint name="C1035" model="TKC" arity="2" scope="X41.1 X63.1" reference="R1035" />
    <constraint name="C1036" model="TKC" arity="2" scope="X51.1 X65.1" reference="R1036" />
    <constraint name="C1037" model="TKC" arity="2" scope="X29.1 X59.1" reference="R1037" />
    <constraint name="C1038" model="TKC" arity="2" scope="X1.1 X67.1" reference="R1038" />
    <constraint name="C1039" model="TKC" arity="2" scope="X8.1 X23.1" reference="R1039" />
    <constraint name="C1040" model="TKC" arity="2" scope="X37.1 X41.1" reference="R1040" />
    <constraint name="C1041" model="TKC" arity="2" scope="X32.1 X49.1" reference="R1041" />
    <constraint name="C1042" model="TKC" arity="2" scope="X12.1 X40.1" reference="R1042" />
    <constraint name="C1043" model="TKC" arity="2" scope="X59.1 X64.1" reference="R1043" />
    <constraint name="C1044" model="TKC" arity="2" scope="X2.1 X14.1" reference="R1044" />
    <constraint name="C1045" model="TKC" arity="2" scope="X4.1 X17.1" reference="R1045" />
    <constraint name="C1046" model="TKC" arity="2" scope="X10.1 X57.1" reference="R1046" />
    <constraint name="C1047" model="TKC" arity="2" scope="X12.1 X41.1" reference="R1047" />
    <constraint name="C1048" model="TKC" arity="2" scope="X11.1 X27.1" reference="R1048" />
    <constraint name="C1049" model="TKC" arity="2" scope="X27.1 X36.1" reference="R1049" />
    <constraint name="C1050" model="TKC" arity="2" scope="X19.1 X47.1" reference="R1050" />
    <constraint name="C1051" model="TKC" arity="2" scope="X4.1 X30.1" reference="R1051" />
    <constraint name="C1052" model="TKC" arity="2" scope="X24.1 X64.1" reference="R1052" />
    <constraint name="C1053" model="TKC" arity="2" scope="X12.1 X29.1" reference="R1053" />
    <constraint name="C1054" model="TKC" arity="2" scope="X11.1 X36.1" reference="R1054" />
    <constraint name="C1055" model="TKC" arity="2" scope="X16.1 X25.1" reference="R1055" />
    <constraint name="C1056" model="TKC" arity="2" scope="X12.1 X42.1" reference="R1056" />
    <constraint name="C1057" model="TKC" arity="2" scope="X13.1 X50.1" reference="R1057" />
    <constraint name="C1058" model="TKC" arity="2" scope="X17.1 X45.1" reference="R1058" />
    <constraint name="C1059" model="TKC" arity="2" scope="X13.1 X63.1" reference="R1059" />
    <constraint name="C1060" model="TKC" arity="2" scope="X56.1 X63.1" reference="R1060" />
    <constraint name="C1061" model="TKC" arity="2" scope="X15.1 X61.1" reference="R1061" />
    <constraint name="C1062" model="TKC" arity="2" scope="X30.1 X63.1" reference="R1062" />
    <constraint name="C1063" model="TKC" arity="2" scope="X50.1 X61.1" reference="R1063" />
    <constraint name="C1064" model="TKC" arity="2" scope="X38.1 X39.1" reference="R1064" />
    <constraint name="C1065" model="TKC" arity="2" scope="X27.1 X51.1" reference="R1065" />
    <constraint name="C1066" model="TKC" arity="2" scope="X43.1 X60.1" reference="R1066" />
    <constraint name="C1067" model="TKC" arity="2" scope="X22.1 X31.1" reference="R1067" />
    <constraint name="C1068" model="TKC" arity="2" scope="X34.1 X48.1" reference="R1068" />
    <constraint name="C1069" model="TKC" arity="2" scope="X33.1 X46.1" reference="R1069" />
    <constraint name="C1070" model="TKC" arity="2" scope="X51.1 X55.1" reference="R1070" />
    <constraint name="C1071" model="TKC" arity="2" scope="X7.1 X45.1" reference="R1071" />
    <constraint name="C1072" model="TKC" arity="2" scope="X8.1 X57.1" reference="R1072" />
    <constraint name="C1073" model="TKC" arity="2" scope="X5.1 X48.1" reference="R1073" />
    <constraint name="C1074" model="TKC" arity="2" scope="X1.1 X55.1" reference="R1074" />
    <constraint name="C1075" model="TKC" arity="2" scope="X12.1 X31.1" reference="R1075" />
    <constraint name="C1076" model="TKC" arity="2" scope="X2.1 X54.1" reference="R1076" />
    <constraint name="C1077" model="TKC" arity="2" scope="X46.1 X63.1" reference="R1077" />
    <constraint name="C1078" model="TKC" arity="2" scope="X7.1 X21.1" reference="R1078" />
    <constraint name="C1079" model="TKC" arity="2" scope="X20.1 X29.1" reference="R1079" />
    <constraint name="C1080" model="TKC" arity="2" scope="X22.1 X57.1" reference="R1080" />
    <constraint name="C1081" model="TKC" arity="2" scope="X14.1 X30.1" reference="R1081" />
    <constraint name="C1082" model="TKC" arity="2" scope="X53.1 X55.1" reference="R1082" />
    <constraint name="C1083" model="TKC" arity="2" scope="X24.1 X70.1" reference="R1083" />
    <constraint name="C1084" model="TKC" arity="2" scope="X11.1 X48.1" reference="R1084" />
    <constraint name="C1085" model="TKC" arity="2" scope="X23.1 X56.1" reference="R1085" />
    <constraint name="C1086" model="TKC" arity="2" scope="X21.1 X64.1" reference="R1086" />
    <constraint name="C1087" model="TKC" arity="2" scope="X15.1 X60.1" reference="R1087" />
    <constraint name="C1088" model="TKC" arity="2" scope="X34.1 X39.1" reference="R1088" />
    <constraint name="C1089" model="TKC" arity="2" scope="X10.1 X37.1" reference="R1089" />
    <constraint name="C1090" model="TKC" arity="2" scope="X14.1 X26.1" reference="R1090" />
    <constraint name="C1091" model="TKC" arity="2" scope="X22.1 X70.1" reference="R1091" />
    <constraint name="C1092" model="TKC" arity="2" scope="X10.1 X50.1" reference="R1092" />
    <constraint name="C1093" model="TKC" arity="2" scope="X12.1 X68.1" reference="R1093" />
    <constraint name="C1094" model="TKC" arity="2" scope="X38.1 X44.1" reference="R1094" />
    <constraint name="C1095" model="TKC" arity="2" scope="X23.1 X37.1" reference="R1095" />
    <constraint name="C1096" model="TKC" arity="2" scope="X42.1 X66.1" reference="R1096" />
    <constraint name="C1097" model="TKC" arity="2" scope="X29.1 X31.1" reference="R1097" />
    <constraint name="C1098" model="TKC" arity="2" scope="X40.1 X42.1" reference="R1098" />
    <constraint name="C1099" model="TKC" arity="2" scope="X49.1 X62.1" reference="R1099" />
    <constraint name="C1100" model="TKC" arity="2" scope="X10.1 X17.1" reference="R1100" />
    <constraint name="C1101" model="TKC" arity="2" scope="X3.1 X62.1" reference="R1101" />
    <constraint name="C1102" model="TKC" arity="2" scope="X18.1 X61.1" reference="R1102" />
    <constraint name="C1103" model="TKC" arity="2" scope="X53.1 X66.1" reference="R1103" />
    <constraint name="C1104" model="TKC" arity="2" scope="X8.1 X40.1" reference="R1104" />
    <constraint name="C1105" model="TKC" arity="2" scope="X26.1 X32.1" reference="R1105" />
    <constraint name="C1106" model="TKC" arity="2" scope="X18.1 X24.1" reference="R1106" />
    <constraint name="C1107" model="TKC" arity="2" scope="X12.1 X21.1" reference="R1107" />
    <constraint name="C1108" model="TKC" arity="2" scope="X17.1 X18.1" reference="R1108" />
    <constraint name="C1109" model="TKC" arity="2" scope="X49.1 X68.1" reference="R1109" />
    <constraint name="C1110" model="TKC" arity="2" scope="X6.1 X68.1" reference="R1110" />
    <constraint name="C1111" model="TKC" arity="2" scope="X55.1 X63.1" reference="R1111" />
    <constraint name="C1112" model="TKC" arity="2" scope="X32.1 X65.1" reference="R1112" />
    <constraint name="C1113" model="TKC" arity="2" scope="X44.1 X63.1" reference="R1113" />
    <constraint name="C1114" model="TKC" arity="2" scope="X38.1 X58.1" reference="R1114" />
    <constraint name="C1115" model="TKC" arity="2" scope="X14.1 X54.1" reference="R1115" />
    <constraint name="C1116" model="TKC" arity="2" scope="X17.1 X43.1" reference="R1116" />
    <constraint name="C1117" model="TKC" arity="2" scope="X61.1 X68.1" reference="R1117" />
    <constraint name="C1118" model="TKC" arity="2" scope="X4.1 X31.1" reference="R1118" />
    <constraint name="C1119" model="TKC" arity="2" scope="X12.1 X44.1" reference="R1119" />
    <constraint name="C1120" model="TKC" arity="2" scope="X16.1 X29.1" reference="R1120" />
    <constraint name="C1121" model="TKC" arity="2" scope="X60.1 X62.1" reference="R1121" />
    <constraint name="C1122" model="TKC" arity="2" scope="X19.1 X37.1" reference="R1122" />
    <constraint name="C1123" model="TKC" arity="2" scope="X41.1 X56.1" reference="R1123" />
    <constraint name="C1124" model="TKC" arity="2" scope="X67.1 X70.1" reference="R1124" />
    <constraint name="C1125" model="TKC" arity="2" scope="X48.1 X70.1" reference="R1125" />
    <constraint name="C1126" model="TKC" arity="2" scope="X16.1 X50.1" reference="R1126" />
    <constraint name="C1127" model="TKC" arity="2" scope="X10.1 X27.1" reference="R1127" />
    <constraint name="C1128" model="TKC" arity="2" scope="X28.1 X42.1" reference="R1128" />
    <constraint name="C1129" model="TKC" arity="2" scope="X2.1 X22.1" reference="R1129" />
    <constraint name="C1130" model="TKC" arity="2" scope="X32.1 X52.1" reference="R1130" />
    <constraint name="C1131" model="TKC" arity="2" scope="X19.1 X68.1" reference="R1131" />
    <constraint name="C1132" model="TKC" arity="2" scope="X36.1 X55.1" reference="R1132" />
    <constraint name="C1133" model="TKC" arity="2" scope="X24.1 X39.1" reference="R1133" />
    <constraint name="C1134" model="TKC" arity="2" scope="X9.1 X26.1" reference="R1134" />
    <constraint name="C1135" model="TKC" arity="2" scope="X20.1 X50.1" reference="R1135" />
    <constraint name="C1136" model="TKC" arity="2" scope="X6.1 X27.1" reference="R1136" />
    <constraint name="C1137" model="TKC" arity="2" scope="X18.1 X65.1" reference="R1137" />
    <constraint name="C1138" model="TKC" arity="2" scope="X17.1 X30.1" reference="R1138" />
    <constraint name="C1139" model="TKC" arity="2" scope="X32.1 X39.1" reference="R1139" />
    <constraint name="C1140" model="TKC" arity="2" scope="X45.1 X49.1" reference="R1140" />
    <constraint name="C1141" model="TKC" arity="2" scope="X33.1 X66.1" reference="R1141" />
    <constraint name="C1142" model="TKC" arity="2" scope="X7.1 X54.1" reference="R1142" />
    <constraint name="C1143" model="TKC" arity="2" scope="X8.1 X62.1" reference="R1143" />
    <constraint name="C1144" model="TKC" arity="2" scope="X6.1 X40.1" reference="R1144" />
    <constraint name="C1145" model="TKC" arity="2" scope="X9.1 X30.1" reference="R1145" />
    <constraint name="C1146" model="TKC" arity="2" scope="X30.1 X62.1" reference="R1146" />
    <constraint name="C1147" model="TKC" arity="2" scope="X26.1 X36.1" reference="R1147" />
    <constraint name="C1148" model="TKC" arity="2" scope="X14.1 X32.1" reference="R1148" />
    <constraint name="C1149" model="TKC" arity="2" scope="X30.1 X58.1" reference="R1149" />
    <constraint name="C1150" model="TKC" arity="2" scope="X56.1 X70.1" reference="R1150" />
    <constraint name="C1151" model="TKC" arity="2" scope="X9.1 X13.1" reference="R1151" />
    <constraint name="C1152" model="TKC" arity="2" scope="X2.1 X34.1" reference="R1152" />
    <constraint name="C1153" model="TKC" arity="2" scope="X18.1 X40.1" reference="R1153" />
    <constraint name="C1154" model="TKC" arity="2" scope="X31.1 X56.1" reference="R1154" />
    <constraint name="C1155" model="TKC" arity="2" scope="X9.1 X40.1" reference="R1155" />
    <constraint name="C1156" model="TKC" arity="2" scope="X17.1 X26.1" reference="R1156" />
    <constraint name="C1157" model="TKC" arity="2" scope="X6.1 X66.1" reference="R1157" />
    <constraint name="C1158" model="TKC" arity="2" scope="X37.1 X53.1" reference="R1158" />
    <constraint name="C1159" model="TKC" arity="2" scope="X1.1 X40.1" reference="R1159" />
    <constraint name="C1160" model="TKC" arity="2" scope="X39.1 X46.1" reference="R1160" />
    <constraint name="C1161" model="TKC" arity="2" scope="X6.1 X63.1" reference="R1161" />
    <constraint name="C1162" model="TKC" arity="2" scope="X32.1 X38.1" reference="R1162" />
    <constraint name="C1163" model="TKC" arity="2" scope="X12.1 X16.1" reference="R1163" />
    <constraint name="C1164" model="TKC" arity="2" scope="X22.1 X43.1" reference="R1164" />
    <constraint name="C1165" model="TKC" arity="2" scope="X48.1 X49.1" reference="R1165" />
    <constraint name="C1166" model="TKC" arity="2" scope="X6.1 X17.1" reference="R1166" />
    <constraint name="C1167" model="TKC" arity="2" scope="X27.1 X60.1" reference="R1167" />
    <constraint name="C1168" model="TKC" arity="2" scope="X42.1 X52.1" reference="R1168" />
    <constraint name="C1169" model="TKC" arity="2" scope="X12.1 X36.1" reference="R1169" />
    <constraint name="C1170" model="TKC" arity="2" scope="X23.1 X62.1" reference="R1170" />
    <constraint name="C1171" model="TKC" arity="2" scope="X26.1 X43.1" reference="R1171" />
    <constraint name="C1172" model="TKC" arity="2" scope="X26.1 X39.1" reference="R1172" />
    <constraint name="C1173" model="TKC" arity="2" scope="X45.1 X69.1" reference="R1173" />
    <constraint name="C1174" model="TKC" arity="2" scope="X49.1 X54.1" reference="R1174" />
    <constraint name="C1175" model="TKC" arity="2" scope="X55.1 X61.1" reference="R1175" />
    <constraint name="C1176" model="TKC" arity="2" scope="X44.1 X49.1" reference="R1176" />
    <constraint name="C1177" model="TKC" arity="2" scope="X37.1 X39.1" reference="R1177" />
    <constraint name="C1178" model="TKC" arity="2" scope="X53.1 X69.1" reference="R1178" />
    <constraint name="C1179" model="TKC" arity="2" scope="X31.1 X69.1" reference="R1179" />
    <constraint name="C1180" model="TKC" arity="2" scope="X24.1 X53.1" reference="R1180" />
    <constraint name="C1181" model="TKC" arity="2" scope="X9.1 X23.1" reference="R1181" />
    <constraint name="C1182" model="TKC" arity="2" scope="X13.1 X49.1" reference="R1182" />
    <constraint name="C1183" model="TKC" arity="2" scope="X47.1 X68.1" reference="R1183" />
    <constraint name="C1184" model="TKC" arity="2" scope="X40.1 X70.1" reference="R1184" />
    <constraint name="C1185" model="TKC" arity="2" scope="X13.1 X56.1" reference="R1185" />
    <constraint name="C1186" model="TKC" arity="2" scope="X37.1 X48.1" reference="R1186" />
    <constraint name="C1187" model="TKC" arity="2" scope="X47.1 X48.1" reference="R1187" />
    <constraint name="C1188" model="TKC" arity="2" scope="X43.1 X57.1" reference="R1188" />
    <constraint name="C1189" model="TKC" arity="2" scope="X5.1 X17.1" reference="R1189" />
    <constraint name="C1190" model="TKC" arity="2" scope="X29.1 X43.1" reference="R1190" />
    <constraint name="C1191" model="TKC" arity="2" scope="X21.1 X24.1" reference="R1191" />
    <constraint name="C1192" model="TKC" arity="2" scope="X9.1 X52.1" reference="R1192" />
    <constraint name="C1193" model="TKC" arity="2" scope="X45.1 X56.1" reference="R1193" />
    <constraint name="C1194" model="TKC" arity="2" scope="X35.1 X42.1" reference="R1194" />
    <constraint name="C1195" model="TKC" arity="2" scope="X5.1 X57.1" reference="R1195" />
    <constraint name="C1196" model="TKC" arity="2" scope="X10.1 X36.1" reference="R1196" />
    <constraint name="C1197" model="TKC" arity="2" scope="X3.1 X30.1" reference="R1197" />
    <constraint name="C1198" model="TKC" arity="2" scope="X41.1 X42.1" reference="R1198" />
    <constraint name="C1199" model="TKC" arity="2" scope="X17.1 X62.1" reference="R1199" />
    <constraint name="C1200" model="TKC" arity="2" scope="X19.1 X55.1" reference="R1200" />
    <constraint name="C1201" model="TKC" arity="2" scope="X11.1 X20.1" reference="R1201" />
    <constraint name="C1202" model="TKC" arity="2" scope="X47.1 X55.1" reference="R1202" />
    <constraint name="C1203" model="TKC" arity="2" scope="X18.1 X69.1" reference="R1203" />
    <constraint name="C1204" model="TKC" arity="2" scope="X7.1 X19.1" reference="R1204" />
    <constraint name="C1205" model="TKC" arity="2" scope="X50.1 X53.1" reference="R1205" />
    <constraint name="C1206" model="TKC" arity="2" scope="X31.1 X58.1" reference="R1206" />
    <constraint name="C1207" model="TKC" arity="2" scope="X44.1 X47.1" reference="R1207" />
    <constraint name="C1208" model="TKC" arity="2" scope="X4.1 X39.1" reference="R1208" />
    <constraint name="C1209" model="TKC" arity="2" scope="X57.1 X59.1" reference="R1209" />
    <constraint name="C1210" model="TKC" arity="2" scope="X29.1 X65.1" reference="R1210" />
    <constraint name="C1211" model="TKC" arity="2" scope="X1.1 X66.1" reference="R1211" />
    <constraint name="C1212" model="TKC" arity="2" scope="X9.1 X31.1" reference="R1212" />
    <constraint name="C1213" model="TKC" arity="2" scope="X17.1 X69.1" reference="R1213" />
    <constraint name="C1214" model="TKC" arity="2" scope="X20.1 X58.1" reference="R1214" />
    <constraint name="C1215" model="TKC" arity="2" scope="X52.1 X59.1" reference="R1215" />
    <constraint name="C1216" model="TKC" arity="2" scope="X16.1 X42.1" reference="R1216" />
    <constraint name="C1217" model="TKC" arity="2" scope="X31.1 X43.1" reference="R1217" />
    <constraint name="C1218" model="TKC" arity="2" scope="X3.1 X24.1" reference="R1218" />
    <constraint name="C1219" model="TKC" arity="2" scope="X52.1 X68.1" reference="R1219" />
    <constraint name="C1220" model="TKC" arity="2" scope="X20.1 X31.1" reference="R1220" />
    <constraint name="C1221" model="TKC" arity="2" scope="X8.1 X53.1" reference="R1221" />
    <constraint name="C1222" model="TKC" arity="2" scope="X10.1 X59.1" reference="R1222" />
    <constraint name="C1223" model="TKC" arity="2" scope="X53.1 X62.1" reference="R1223" />
    <constraint name="C1224" model="TKC" arity="2" scope="X53.1 X68.1" reference="R1224" />
    <constraint name="C1225" model="TKC" arity="2" scope="X17.1 X19.1" reference="R1225" />
    <constraint name="C1226" model="TKC" arity="2" scope="X30.1 X33.1" reference="R1226" />
    <constraint name="C1227" model="TKC" arity="2" scope="X1.1 X10.1" reference="R1227" />
    <constraint name="C1228" model="TKC" arity="2" scope="X12.1 X37.1" reference="R1228" />
    <constraint name="C1229" model="TKC" arity="2" scope="X2.1 X24.1" reference="R1229" />
    <constraint name="C1230" model="TKC" arity="2" scope="X10.1 X55.1" reference="R1230" />
    <constraint name="C1231" model="TKC" arity="2" scope="X23.1 X27.1" reference="R1231" />
    <constraint name="C1232" model="TKC" arity="2" scope="X9.1 X61.1" reference="R1232" />
    <constraint name="C1233" model="TKC" arity="2" scope="X13.1 X14.1" reference="R1233" />
    <constraint name="C1234" model="TKC" arity="2" scope="X9.1 X67.1" reference="R1234" />
    <constraint name="C1235" model="TKC" arity="2" scope="X15.1 X28.1" reference="R1235" />
    <constraint name="C1236" model="TKC" arity="2" scope="X62.1 X66.1" reference="R1236" />
    <constraint name="C1237" model="TKC" arity="2" scope="X35.1 X46.1" reference="R1237" />
    <constraint name="C1238" model="TKC" arity="2" scope="X23.1 X42.1" reference="R1238" />
    <constraint name="C1239" model="TKC" arity="2" scope="X20.1 X45.1" reference="R1239" />
    <constraint name="C1240" model="TKC" arity="2" scope="X45.1 X61.1" reference="R1240" />
    <constraint name="C1241" model="TKC" arity="2" scope="X7.1 X10.1" reference="R1241" />
    <constraint name="C1242" model="TKC" arity="2" scope="X4.1 X12.1" reference="R1242" />
    <constraint name="C1243" model="TKC" arity="2" scope="X10.1 X44.1" reference="R1243" />
    <constraint name="C1244" model="TKC" arity="2" scope="X52.1 X64.1" reference="R1244" />
    <constraint name="C1245" model="TKC" arity="2" scope="X5.1 X12.1" reference="R1245" />
    <constraint name="C1246" model="TKC" arity="2" scope="X8.1 X64.1" reference="R1246" />
    <constraint name="C1247" model="TKC" arity="2" scope="X9.1 X44.1" reference="R1247" />
    <constraint name="C1248" model="TKC" arity="2" scope="X3.1 X64.1" reference="R1248" />
    <constraint name="C1249" model="TKC" arity="2" scope="X21.1 X65.1" reference="R1249" />
    <constraint name="C1250" model="TKC" arity="2" scope="X15.1 X39.1" reference="R1250" />
    <constraint name="C1251" model="TKC" arity="2" scope="X45.1 X60.1" reference="R1251" />
    <constraint name="C1252" model="TKC" arity="2" scope="X20.1 X42.1" reference="R1252" />
    <constraint name="C1253" model="TKC" arity="2" scope="X21.1 X28.1" reference="R1253" />
    <constraint name="C1254" model="TKC" arity="2" scope="X16.1 X48.1" reference="R1254" />
    <constraint name="C1255" model="TKC" arity="2" scope="X40.1 X56.1" reference="R1255" />
    <constraint name="C1256" model="TKC" arity="2" scope="X30.1 X39.1" reference="R1256" />
    <constraint name="C1257" model="TKC" arity="2" scope="X20.1 X54.1" reference="R1257" />
    <constraint name="C1258" model="TKC" arity="2" scope="X20.1 X62.1" reference="R1258" />
    <constraint name="C1259" model="TKC" arity="2" scope="X18.1 X21.1" reference="R1259" />
    <constraint name="C1260" model="TKC" arity="2" scope="X30.1 X41.1" reference="R1260" />
    <constraint name="C1261" model="TKC" arity="2" scope="X14.1 X38.1" reference="R1261" />
    <constraint name="C1262" model="TKC" arity="2" scope="X28.1 X31.1" reference="R1262" />
    <constraint name="C1263" model="TKC" arity="2" scope="X38.1 X55.1" reference="R1263" />
    <constraint name="C1264" model="TKC" arity="2" scope="X5.1 X59.1" reference="R1264" />
    <constraint name="C1265" model="TKC" arity="2" scope="X2.1 X30.1" reference="R1265" />
    <constraint name="C1266" model="TKC" arity="2" scope="X41.1 X53.1" reference="R1266" />
    <constraint name="C1267" model="TKC" arity="2" scope="X42.1 X47.1" reference="R1267" />
    <constraint name="C1268" model="TKC" arity="2" scope="X31.1 X41.1" reference="R1268" />
    <constraint name="C1269" model="TKC" arity="2" scope="X26.1 X28.1" reference="R1269" />
    <constraint name="C1270" model="TKC" arity="2" scope="X15.1 X25.1" reference="R1270" />
    <constraint name="C1271" model="TKC" arity="2" scope="X14.1 X34.1" reference="R1271" />
    <constraint name="C1272" model="TKC" arity="2" scope="X19.1 X46.1" reference="R1272" />
    <constraint name="C1273" model="TKC" arity="2" scope="X7.1 X59.1" reference="R1273" />
    <constraint name="C1274" model="TKC" arity="2" scope="X1.1 X6.1" reference="R1274" />
    <constraint name="C1275" model="TKC" arity="2" scope="X36.1 X47.1" reference="R1275" />
    <constraint name="C1276" model="TKC" arity="2" scope="X41.1 X50.1" reference="R1276" />
    <constraint name="C1277" model="TKC" arity="2" scope="X35.1 X50.1" reference="R1277" />
    <constraint name="C1278" model="TKC" arity="2" scope="X10.1 X45.1" reference="R1278" />
    <constraint name="C1279" model="TKC" arity="2" scope="X13.1 X16.1" reference="R1279" />
    <constraint name="C1280" model="TKC" arity="2" scope="X16.1 X40.1" reference="R1280" />
    <constraint name="C1281" model="TKC" arity="2" scope="X33.1 X54.1" reference="R1281" />
    <constraint name="C1282" model="TKC" arity="2" scope="X21.1 X31.1" reference="R1282" />
    <constraint name="C1283" model="TKC" arity="2" scope="X4.1 X65.1" reference="R1283" />
    <constraint name="C1284" model="TKC" arity="2" scope="X23.1 X41.1" reference="R1284" />
    <constraint name="C1285" model="TKC" arity="2" scope="X10.1 X68.1" reference="R1285" />
    <constraint name="C1286" model="TKC" arity="2" scope="X30.1 X49.1" reference="R1286" />
    <constraint name="C1287" model="TKC" arity="2" scope="X30.1 X60.1" reference="R1287" />
    <constraint name="C1288" model="TKC" arity="2" scope="X5.1 X24.1" reference="R1288" />
    <constraint name="C1289" model="TKC" arity="2" scope="X19.1 X61.1" reference="R1289" />
    <constraint name="C1290" model="TKC" arity="2" scope="X18.1 X19.1" reference="R1290" />
    <constraint name="C1291" model="TKC" arity="2" scope="X27.1 X45.1" reference="R1291" />
    <constraint name="C1292" model="TKC" arity="2" scope="X45.1 X67.1" reference="R1292" />
    <constraint name="C1293" model="TKC" arity="2" scope="X8.1 X52.1" reference="R1293" />
    <constraint name="C1294" model="TKC" arity="2" scope="X46.1 X66.1" reference="R1294" />
    <constraint name="C1295" model="TKC" arity="2" scope="X38.1 X62.1" reference="R1295" />
    <constraint name="C1296" model="TKC" arity="2" scope="X23.1 X30.1" reference="R1296" />
    <constraint name="C1297" model="TKC" arity="2" scope="X50.1 X60.1" reference="R1297" />
    <constraint name="C1298" model="TKC" arity="2" scope="X7.1 X13.1" reference="R1298" />
    <constraint name="C1299" model="TKC" arity="2" scope="X17.1 X39.1" reference="R1299" />
    <constraint name="C1300" model="TKC" arity="2" scope="X13.1 X25.1" reference="R1300" />
    <constraint name="C1301" model="TKC" arity="2" scope="X39.1 X61.1" reference="R1301" />
    <constraint name="C1302" model="TKC" arity="2" scope="X36.1 X67.1" reference="R1302" />
    <constraint name="C1303" model="TKC" arity="2" scope="X4.1 X61.1" reference="R1303" />
    <constraint name="C1304" model="TKC" arity="2" scope="X9.1 X56.1" reference="R1304" />
    <constraint name="C1305" model="TKC" arity="2" scope="X28.1 X66.1" reference="R1305" />
    <constraint name="C1306" model="TKC" arity="2" scope="X23.1 X46.1" reference="R1306" />
    <constraint name="C1307" model="TKC" arity="2" scope="X1.1 X17.1" reference="R1307" />
    <constraint name="C1308" model="TKC" arity="2" scope="X50.1 X52.1" reference="R1308" />
    <constraint name="C1309" model="TKC" arity="2" scope="X59.1 X68.1" reference="R1309" />
    <constraint name="C1310" model="TKC" arity="2" scope="X29.1 X63.1" reference="R1310" />
    <constraint name="C1311" model="TKC" arity="2" scope="X2.1 X31.1" reference="R1311" />
    <constraint name="C1312" model="TKC" arity="2" scope="X17.1 X27.1" reference="R1312" />
    <constraint name="C1313" model="TKC" arity="2" scope="X22.1 X27.1" reference="R1313" />
    <constraint name="C1314" model="TKC" arity="2" scope="X22.1 X52.1" reference="R1314" />
    <constraint name="C1315" model="TKC" arity="2" scope="X24.1 X38.1" reference="R1315" />
    <constraint name="C1316" model="TKC" arity="2" scope="X7.1 X26.1" reference="R1316" />
    <constraint name="C1317" model="TKC" arity="2" scope="X39.1 X68.1" reference="R1317" />
    <constraint name="C1318" model="TKC" arity="2" scope="X4.1 X19.1" reference="R1318" />
    <constraint name="C1319" model="TKC" arity="2" scope="X27.1 X38.1" reference="R1319" />
    <constraint name="C1320" model="TKC" arity="2" scope="X4.1 X40.1" reference="R1320" />
    <constraint name="C1321" model="TKC" arity="2" scope="X42.1 X56.1" reference="R1321" />
    <constraint name="C1322" model="TKC" arity="2" scope="X22.1 X68.1" reference="R1322" />
    <constraint name="C1323" model="TKC" arity="2" scope="X31.1 X32.1" reference="R1323" />
    <constraint name="C1324" model="TKC" arity="2" scope="X4.1 X34.1" reference="R1324" />
    <constraint name="C1325" model="TKC" arity="2" scope="X46.1 X50.1" reference="R1325" />
    <constraint name="C1326" model="TKC" arity="2" scope="X16.1 X38.1" reference="R1326" />
    <constraint name="C1327" model="TKC" arity="2" scope="X31.1 X49.1" reference="R1327" />
    <constraint name="C1328" model="TKC" arity="2" scope="X11.1 X23.1" reference="R1328" />
    <constraint name="C1329" model="TKC" arity="2" scope="X7.1 X33.1" reference="R1329" />
    <constraint name="C1330" model="TKC" arity="2" scope="X30.1 X69.1" reference="R1330" />
    <constraint name="C1331" model="TKC" arity="2" scope="X47.1 X67.1" reference="R1331" />
    <constraint name="C1332" model="TKC" arity="2" scope="X34.1 X54.1" reference="R1332" />
    <constraint name="C1333" model="TKC" arity="2" scope="X14.1 X41.1" reference="R1333" />
    <constraint name="C1334" model="TKC" arity="2" scope="X3.1 X69.1" reference="R1334" />
    <constraint name="C1335" model="TKC" arity="2" scope="X29.1 X38.1" reference="R1335" />
    <constraint name="C1336" model="TKC" arity="2" scope="X44.1 X48.1" reference="R1336" />
    <constraint name="C1337" model="TKC" arity="2" scope="X20.1 X28.1" reference="R1337" />
    <constraint name="C1338" model="TKC" arity="2" scope="X42.1 X68.1" reference="R1338" />
    <constraint name="C1339" model="TKC" arity="2" scope="X1.1 X58.1" reference="R1339" />
    <constraint name="C1340" model="TKC" arity="2" scope="X23.1 X64.1" reference="R1340" />
    <constraint name="C1341" model="TKC" arity="2" scope="X32.1 X42.1" reference="R1341" />
    <constraint name="C1342" model="TKC" arity="2" scope="X10.1 X31.1" reference="R1342" />
    <constraint name="C1343" model="TKC" arity="2" scope="X37.1 X38.1" reference="R1343" />
    <constraint name="C1344" model="TKC" arity="2" scope="X5.1 X30.1" reference="R1344" />
    <constraint name="C1345" model="TKC" arity="2" scope="X40.1 X66.1" reference="R1345" />
    <constraint name="C1346" model="TKC" arity="2" scope="X29.1 X61.1" reference="R1346" />
    <constraint name="C1347" model="TKC" arity="2" scope="X34.1 X42.1" reference="R1347" />
    <constraint name="C1348" model="TKC" arity="2" scope="X3.1 X29.1" reference="R1348" />
    <constraint name="C1349" model="TKC" arity="2" scope="X12.1 X25.1" reference="R1349" />
    <constraint name="C1350" model="TKC" arity="2" scope="X32.1 X62.1" reference="R1350" />
    <constraint name="C1351" model="TKC" arity="2" scope="X60.1 X65.1" reference="R1351" />
    <constraint name="C1352" model="TKC" arity="2" scope="X21.1 X37.1" reference="R1352" />
    <constraint name="C1353" model="TKC" arity="2" scope="X17.1 X50.1" reference="R1353" />
    <constraint name="C1354" model="TKC" arity="2" scope="X5.1 X62.1" reference="R1354" />
    <constraint name="C1355" model="TKC" arity="2" scope="X13.1 X18.1" reference="R1355" />
    <constraint name="C1356" model="TKC" arity="2" scope="X24.1 X50.1" reference="R1356" />
    <constraint name="C1357" model="TKC" arity="2" scope="X21.1 X40.1" reference="R1357" />
    <constraint name="C1358" model="TKC" arity="2" scope="X7.1 X68.1" reference="R1358" />
    <constraint name="C1359" model="TKC" arity="2" scope="X10.1 X25.1" reference="R1359" />
    <constraint name="C1360" model="TKC" arity="2" scope="X6.1 X26.1" reference="R1360" />
    <constraint name="C1361" model="TKC" arity="2" scope="X16.1 X26.1" reference="R1361" />
    <constraint name="C1362" model="TKC" arity="2" scope="X16.1 X21.1" reference="R1362" />
    <constraint name="C1363" model="TKC" arity="2" scope="X22.1 X48.1" reference="R1363" />
    <constraint name="C1364" model="TKC" arity="2" scope="X26.1 X70.1" reference="R1364" />
    <constraint name="C1365" model="TKC" arity="2" scope="X48.1 X53.1" reference="R1365" />
    <constraint name="C1366" model="TKC" arity="2" scope="X14.1 X56.1" reference="R1366" />
    <constraint name="C1367" model="TKC" arity="2" scope="X15.1 X50.1" reference="R1367" />
    <constraint name="C1368" model="TKC" arity="2" scope="X36.1 X61.1" reference="R1368" />
    <constraint name="C1369" model="TKC" arity="2" scope="X24.1 X43.1" reference="R1369" />
    <constraint name="C1370" model="TKC" arity="2" scope="X46.1 X59.1" reference="R1370" />
    <constraint name="C1371" model="TKC" arity="2" scope="X4.1 X51.1" reference="R1371" />
    <constraint name="C1372" model="TKC" arity="2" scope="X49.1 X61.1" reference="R1372" />
    <constraint name="C1373" model="TKC" arity="2" scope="X35.1 X56.1" reference="R1373" />
    <constraint name="C1374" model="TKC" arity="2" scope="X33.1 X42.1" reference="R1374" />
    <constraint name="C1375" model="TKC" arity="2" scope="X10.1 X12.1" reference="R1375" />
    <constraint name="C1376" model="TKC" arity="2" scope="X11.1 X50.1" reference="R1376" />
    <constraint name="C1377" model="TKC" arity="2" scope="X11.1 X47.1" reference="R1377" />
    <constraint name="C1378" model="TKC" arity="2" scope="X21.1 X49.1" reference="R1378" />
    <constraint name="C1379" model="TKC" arity="2" scope="X22.1 X35.1" reference="R1379" />
    <constraint name="C1380" model="TKC" arity="2" scope="X16.1 X59.1" reference="R1380" />
    <constraint name="C1381" model="TKC" arity="2" scope="X6.1 X64.1" reference="R1381" />
    <constraint name="C1382" model="TKC" arity="2" scope="X32.1 X36.1" reference="R1382" />
    <constraint name="C1383" model="TKC" arity="2" scope="X31.1 X47.1" reference="R1383" />
    <constraint name="C1384" model="TKC" arity="2" scope="X23.1 X50.1" reference="R1384" />
    <constraint name="C1385" model="TKC" arity="2" scope="X18.1 X44.1" reference="R1385" />
    <constraint name="C1386" model="TKC" arity="2" scope="X3.1 X11.1" reference="R1386" />
    <constraint name="C1387" model="TKC" arity="2" scope="X42.1 X46.1" reference="R1387" />
    <constraint name="C1388" model="TKC" arity="2" scope="X45.1 X59.1" reference="R1388" />
    <constraint name="C1389" model="TKC" arity="2" scope="X56.1 X57.1" reference="R1389" />
    <constraint name="C1390" model="TKC" arity="2" scope="X20.1 X70.1" reference="R1390" />
    <constraint name="C1391" model="TKC" arity="2" scope="X14.1 X33.1" reference="R1391" />
    <constraint name="C1392" model="TKC" arity="2" scope="X26.1 X64.1" reference="R1392" />
    <constraint name="C1393" model="TKC" arity="2" scope="X32.1 X66.1" reference="R1393" />
    <constraint name="C1394" model="TKC" arity="2" scope="X5.1 X46.1" reference="R1394" />
    <constraint name="C1395" model="TKC" arity="2" scope="X39.1 X48.1" reference="R1395" />
    <constraint name="C1396" model="TKC" arity="2" scope="X3.1 X14.1" reference="R1396" />
    <constraint name="C1397" model="TKC" arity="2" scope="X24.1 X57.1" reference="R1397" />
    <constraint name="C1398" model="TKC" arity="2" scope="X34.1 X65.1" reference="R1398" />
    <constraint name="C1399" model="TKC" arity="2" scope="X59.1 X63.1" reference="R1399" />
    <constraint name="C1400" model="TKC" arity="2" scope="X10.1 X19.1" reference="R1400" />
    <constraint name="C1401" model="TKC" arity="2" scope="X30.1 X66.1" reference="R1401" />
    <constraint name="C1402" model="TKC" arity="2" scope="X39.1 X55.1" reference="R1402" />
    <constraint name="C1403" model="TKC" arity="2" scope="X11.1 X15.1" reference="R1403" />
    <constraint name="C1404" model="TKC" arity="2" scope="X26.1 X58.1" reference="R1404" />
    <constraint name="C1405" model="TKC" arity="2" scope="X27.1 X63.1" reference="R1405" />
    <constraint name="C1406" model="TKC" arity="2" scope="X31.1 X45.1" reference="R1406" />
    <constraint name="C1407" model="TKC" arity="2" scope="X24.1 X62.1" reference="R1407" />
    <constraint name="C1408" model="TKC" arity="2" scope="X19.1 X44.1" reference="R1408" />
    <constraint name="C1409" model="TKC" arity="2" scope="X52.1 X58.1" reference="R1409" />
    <constraint name="C1410" model="TKC" arity="2" scope="X21.1 X54.1" reference="R1410" />
    <constraint name="C1411" model="TKC" arity="2" scope="X66.1 X67.1" reference="R1411" />
    <constraint name="C1412" model="TKC" arity="2" scope="X45.1 X65.1" reference="R1412" />
    <constraint name="C1413" model="TKC" arity="2" scope="X34.1 X70.1" reference="R1413" />
    <constraint name="C1414" model="TKC" arity="2" scope="X22.1 X34.1" reference="R1414" />
    <constraint name="C1415" model="TKC" arity="2" scope="X20.1 X36.1" reference="R1415" />
    <constraint name="C1416" model="TKC" arity="2" scope="X39.1 X44.1" reference="R1416" />
    <constraint name="C1417" model="TKC" arity="2" scope="X25.1 X38.1" reference="R1417" />
    <constraint name="C1418" model="TKC" arity="2" scope="X53.1 X63.1" reference="R1418" />
    <constraint name="C1419" model="TKC" arity="2" scope="X2.1 X65.1" reference="R1419" />
    <constraint name="C1420" model="TKC" arity="2" scope="X9.1 X43.1" reference="R1420" />
    <constraint name="C1421" model="TKC" arity="2" scope="X20.1 X23.1" reference="R1421" />
    <constraint name="C1422" model="TKC" arity="2" scope="X39.1 X69.1" reference="R1422" />
    <constraint name="C1423" model="TKC" arity="2" scope="X6.1 X9.1" reference="R1423" />
    <constraint name="C1424" model="TKC" arity="2" scope="X4.1 X25.1" reference="R1424" />
    <constraint name="C1425" model="TKC" arity="2" scope="X18.1 X56.1" reference="R1425" />
    <constraint name="C1426" model="TKC" arity="2" scope="X14.1 X35.1" reference="R1426" />
    <constraint name="C1427" model="TKC" arity="2" scope="X30.1 X54.1" reference="R1427" />
    <constraint name="C1428" model="TKC" arity="2" scope="X9.1 X35.1" reference="R1428" />
    <constraint name="C1429" model="TKC" arity="2" scope="X54.1 X56.1" reference="R1429" />
    <constraint name="C1430" model="TKC" arity="2" scope="X29.1 X36.1" reference="R1430" />
    <constraint name="C1431" model="TKC" arity="2" scope="X66.1 X70.1" reference="R1431" />
    <constraint name="C1432" model="TKC" arity="2" scope="X1.1 X3.1" reference="R1432" />
    <constraint name="C1433" model="TKC" arity="2" scope="X29.1 X50.1" reference="R1433" />
    <constraint name="C1434" model="TKC" arity="2" scope="X19.1 X25.1" reference="R1434" />
    <constraint name="C1435" model="TKC" arity="2" scope="X39.1 X59.1" reference="R1435" />
    <constraint name="C1436" model="TKC" arity="2" scope="X27.1 X39.1" reference="R1436" />
    <constraint name="C1437" model="TKC" arity="2" scope="X27.1 X41.1" reference="R1437" />
    <constraint name="C1438" model="TKC" arity="2" scope="X15.1 X41.1" reference="R1438" />
    <constraint name="C1439" model="TKC" arity="2" scope="X26.1 X37.1" reference="R1439" />
    <constraint name="C1440" model="TKC" arity="2" scope="X1.1 X56.1" reference="R1440" />
    <constraint name="C1441" model="TKC" arity="2" scope="X29.1 X44.1" reference="R1441" />
    <constraint name="C1442" model="TKC" arity="2" scope="X27.1 X42.1" reference="R1442" />
    <constraint name="C1443" model="TKC" arity="2" scope="X32.1 X34.1" reference="R1443" />
    <constraint name="C1444" model="TKC" arity="2" scope="X16.1 X24.1" reference="R1444" />
    <constraint name="C1445" model="TKC" arity="2" scope="X37.1 X68.1" reference="R1445" />
    <constraint name="C1446" model="TKC" arity="2" scope="X18.1 X20.1" reference="R1446" />
    <constraint name="C1447" model="TKC" arity="2" scope="X15.1 X40.1" reference="R1447" />
    <constraint name="C1448" model="TKC" arity="2" scope="X63.1 X64.1" reference="R1448" />
  </constraints>
  <relations nbRelations="1449">
    <relation name="R0" arity="2" nbTuples="100" semantics="soft" defaultCost="infinity">73 37:1 1|80 52:1 2|24 43:1 3|93 34:1 4|92 56:1 5|100 47:1 6|56 40:1 7|24 97:1 8|86 54:1 9|17 28:1 10|64 80:2 1|32 45:2 2|5 96:2 3|44 11:2 4|76 25:2 5|68 34:2 6|75 25:2 7|56 97:2 8|86 6:2 9|69 54:2 10|63 66:3 1|35 22:3 2|72 85:3 3|22 4:3 4|77 97:3 5|79 47:3 6|90 75:3 7|42 24:3 8|38 65:3 9|3 14:3 10|83 12:4 1|3 23:4 2|83 63:4 3|24 34:4 4|2 87:4 5|11 74:4 6|90 78:4 7|97 1:4 8|15 78:4 9|23 86:4 10|33 78:5 1|50 16:5 2|44 60:5 3|44 61:5 4|13 14:5 5|38 92:5 6|79 68:5 7|65 87:5 8|24 28:5 9|97 58:5 10|39 45:6 1|5 46:6 2|37 18:6 3|94 88:6 4|87 6:6 5|94 26:6 6|23 94:6 7|84 33:6 8|20 76:6 9|95 65:6 10|46 9:7 1|21 8:7 2|83 21:7 3|47 69:7 4|97 75:7 5|99 88:7 6|88 58:7 7|98 80:7 8|49 86:7 9|8 98:7 10|36 98:8 1|43 95:8 2|44 2:8 3|30 9:8 4|61 91:8 5|84 43:8 6|67 72:8 7|9 73:8 8|60 62:8 9|87 92:8 10|45 9:9 1|87 53:9 2|73 43:9 3|5 30:9 4|79 25:9 5|70 41:9 6|10 62:9 7|82 45:9 8|10 3:9 9|67 71:9 10|73 38:10 1|56 99:10 2|69 71:10 3|36 53:10 4|90 81:10 5|40 69:10 6|55 81:10 7|5 4:10 8|69 12:10 9|34 9:10 10</relation>
    <relation name="R1" arity="2" nbTuples="100" semantics="soft" defaultCost="infinity">48 27:1 1|68 43:1 2|45 40:1 3|6 35:1 4|62 54:1 5|70 77:1 6|67 74:1 7|48 64:1 8|71 32:1 9|28 95:1 10|64 39:2 1|73 39:2 2|79 11:2 3|54 49:2 4|62 40:2 5|40 26:2 6|22 64:2 7|80 89:2 8|67 85:2 9|10 70:2 10|1 97:3 1|96 73:3 2|22 68:3 3|54 43:3 4|9 81:3 5|53 84:3 6|3 59:3 7|89 17:3 8|86 29:3 9|99 11:3 10|21 67:4 1|7 51:4 2|15 33:4 3|29 82:4 4|29 69:4 5|18 73:4 6|56 21:4 7|93 57:4 8|71 12:4 9|20 92:4 10|60 8:5 1|85 19:5 2|5 44:5 3|73 80:5 4|33 53:5 5|85 15:5 6|98 23:5 7|45 2:5 8|24 41:5 9|64 43:5 10|68 13:6 1|43 77:6 2|62 46:6 3|46 84:6 4|19 60:6 5|54 19:6 6|78 60:6 7|100 21:6 8|17 22:6 9|64 76:6 10|64 82:7 1|98 100:7 2|62 76:7 3|23 59:7 4|77 1:7 5|67 25:7 6|86 43:7 7|74 49:7 8|78 29:7 9|32 84:7 10|84 89:8 1|73 11:8 2|62 51:8 3|94 57:8 4|25 13:8 5|53 51:8 6|34 14:8 7|29 49:8 8|41 8:8 9|19 3:8 10|19 64:9 1|86 49:9 2|62 69:9 3|84 33:9 4|17 98:9 5|10 11:9 6|52 84:9 7|64 83:9 8|51 5:9 9|28 98:9 10|81 20:10 1|3 10:10 2|57 99:10 3|83 55:10 4|8 12:10 5|2 77:10 6|12 69:10 7|88 80:10 8|80 96:10 9|64 15:10 10</relation>
    <relation name="R2" arity="2" nbTuples="100" semantics="soft" defaultCost="infinity">12 15:1 1|34 16:1 2|78 52:1 3|75 56:1 4|41 22:1 5|97 97:1 6|43 51:1 7|97 100:1 8|81 3:1 9|100 3:1 10|74 16:2 1|31 79:2 2|68 22:2 3|41 10:2 4|91 44:2 5|82 27:2 6|100 53:2 7|92 46:2 8|92 58:2 9|35 55:2 10|23 64:3 1|21 92:3 2|49 60:3 3|11 12:3 4|83 12:3 5|4 81:3 6|22 36:3 7|86 70:3 8|4 97:3 9|23 79:3 10|92 17:4 1|71 55:4 2|32 12:4 3|65 63:4 4|40 85:4 5|88 37:4 6|57 73:4 7|67 35:4 8|10 14:4 9|10 19:4 10|97 45:5 1|81 15:5 2|54 48:5 3|21 14:5 4|17 65:5 5|52 16:5 6|40 70:5 7|33 96:5 8|10 44:5 9|18 98:5 10|49 26:6 1|66 42:6 2|57 12:6 3|91 48:6 4|31 89:6 5|69 29:6 6|59 6:6 7|78 31:6 8|71 86:6 9|40 46:6 10|96 44:7 1|41 5:7 2|76 25:7 3|78 17:7 4|48 22:7 5|12 17:7 6|17 89:7 7|74 67:7 8|16 26:7 9|10 100:7 10|60 83:8 1|22 70:8 2|85 53:8 3|27 35:8 4|70 69:8 5|4 52:8 6|45 80:8 7|79 75:8 8|92 98:8 9|81 56:8 10|61 14:9 1|38 23:9 2|26 39:9 3|9 70:9 4|41 34:9 5|90 11:9 6|51 66:9 7|33 94:9 8|62 95:9 9|97 32:9 10|76 48:10 1|55 91:10 2|42 45:10 3|42 21:10 4|8 52:10 5|69 39:10 6|68 97:10 7|84 78:10 8|80 58:10 9|97 92:10 10</relation>
    <relation name="R3" arity="2" nbTuples="100" semantics="soft" defaultCost="infinity">25 45:1 1|70 82:1 2|67 43:1 3|91 12:1 4|80 11:1 5|68 54:1 6|90 81:1 7|74 27:1 8|19 69:1 9|19 40:1 10|82 81:2 1|28 26:2 2|38 92:2 3|23 48:2 4|71 31:2 5|66 12:2 6|38 98:2 7|4 50:2 8|95 47:2 9|37 51:2 10|74 99:3 1|30 21:3 2|67 35:3 3|53 94:3 4|63 89:3 5|70 100:3 6|44 15:3 7|36 80:3 8|44 18:3 9|20 81:3 10|67 61:4 1|27 20:4 2|43 23:4 3|30 63:4 4|95 61:4 5|5 33:4 6|1 46:4 7|10 30:4 8|18 6:4 9|5 88:4 10|49 30:5 1|9 33:5 2|50 48:5 3|28 60:5 4|51 77:5 5|76 100:5 6|29 100:5 7|98 17:5 8|42 37:5 9|63 90:5 10|68 57:6 1|100 85:6 2|38 25:6 3|22 62:6 4|35 70:6 5|87 75:6 6|95 1:6 7|8 49:6 8|69 98:6 9|75 45:6 10|27 67:7 1|87 28:7 2|45 17:7 3|41 44:7 4|37 54:7 5|16 43:7 6|52 66:7 7|87 72:7 8|6 15:7 9|42 20:7 10|46 58:8 1|56 34:8 2|40 31:8 3|30 79:8 4|90 82:8 5|97 74:8 6|82 9:8 7|32 36:8 8|99 80:8 9|28 32:8 10|29 26:9 1|41 37:9 2|44 71:9 3|23 51:9 4|15 46:9 5|5 85:9 6|87 56:9 7|46 15:9 8|48 15:9 9|85 41:9 10|53 29:10 1|96 17:10 2|24 13:10 3|86 14:10 4|57 73:10 5|30 76:10 6|32 11:10 7|1 67:10 8|43 25:10 9|96 54:10 10</relation>
    <relation name="R4" arity="2" nbTuples="100" semantics="soft" defaultCost="infinity">42 73:1 1|36 5:1 2|9 27:1 3|73 33:1 4|42 94:1 5|11 31:1 6|10 1:1 7|15 71:1 8|47 53:1 9|59 70:1 10|83 27:2 1|38 39:2 2|13 59:2 3|61 10:2 4|23 94:2 5|100 97:2 6|28 73:2 7|94 5:2 8|97 62:2 9|60 79:2 10|54 55:3 1|80 40:3 2|3 58:3 3|23 79:3 4|43 85:3 5|55 53:3 6|77 85:3 7|98 74:3 8|65 29:3 9|7 56:3 10|24 23:4 1|32 12:4 2|2 61:4 3|52 20:4 4|33 54:4 5|94 58:4 6|8 64:4 7|31 98:4 8|79 33:4 9|26 74:4 10|40 74:5 1|64 100:5 2|40 90:5 3|80 77:5 4|95 29:5 5|94 63:5 6|78 34:5 7|13 100:5 8|27 40:5 9|94 57:5 10|60 96:6 1|100 52:6 2|24 12:6 3|23 34:6 4|15 38:6 5|97 50:6 6|57 54:6 7|71 10:6 8|63 93:6 9|68 65:6 10|41 78:7 1|9 34:7 2|52 38:7 3|37 19:7 4|76 74:7 5|40 81:7 6|94 9:7 7|48 10:7 8|46 97:7 9|21 74:7 10|84 97:8 1|42 52:8 2|94 15:8 3|95 40:8 4|41 94:8 5|75 72:8 6|18 2:8 7|69 21:8 8|17 84:8 9|41 87:8 10|31 80:9 1|100 21:9 2|45 87:9 3|81 61:9 4|98 24:9 5|98 55:9 6|30 98:9 7|80 5:9 8|45 6:9 9|53 28:9 10|11 1:10 1|83 79:10 2|82 44:10 3|37 56:10 4|44 23:10 5|1 16:10 6|4 50:10 7|44 11:10 8|69 72:10 9|65 50:10 10</relation>
    <relation name="R5" arity="2" nbTuples="100" semantics="soft" defaultCost="infinity">67 32:1 1|70 67:1 2|81 78:1 3|51 48:1 4|30 76:1 5|46 42:1 6|20 17:1 7|14 65:1 8|22 3:1 9|69 1:1 10|27 1:2 1|59 68:2 2|89 100:2 3|5 48:2 4|47 57:2 5|69 5:2 6|2 50:2 7|48 17:2 8|82 24:2 9|57 10:2 10|57 25:3 1|69 53:3 2|9 53:3 3|12 77:3 4|82 5:3 5|80 33:3 6|24 81:3 7|64 38:3 8|30 38:3 9|4 75:3 10|86 6:4 1|69 23:4 2|47 71:4 3|25 24:4 4|50 8:4 5|13 5:4 6|10 94:4 7|55 30:4 8|29 66:4 9|66 40:4 10|95 86:5 1|39 44:5 2|33 81:5 3|46 60:5 4|28 63:5 5|98 94:5 6|44 7:5 7|78 83:5 8|96 55:5 9|78 35:5 10|58 38:6 1|41 46:6 2|57 68:6 3|32 67:6 4|84 16:6 5|48 75:6 6|60 12:6 7|88 68:6 8|80 45:6 9|16 42:6 10|55 83:7 1|59 100:7 2|84 41:7 3|94 89:7 4|72 57:7 5|98 63:7 6|46 43:7 7|69 98:7 8|90 17:7 9|13 25:7 10|90 58:8 1|79 53:8 2|27 16:8 3|86 41:8 4|48 37:8 5|83 19:8 6|10 64:8 7|70 42:8 8|46 89:8 9|81 24:8 10|32 79:9 1|54 59:9 2|47 74:9 3|74 39:9 4|83 45:9 5|9 12:9 6|66 51:9 7|18 74:9 8|15 64:9 9|77 76:9 10|15 56:10 1|5 39:10 2|88 1:10 3|53 8:10 4|57 48:10 5|74 50:10 6|96 51:10 7|64 99:10 8|53 40:10 9|38 61:10 10</relation>
    <relation name="R6" arity="2" nbTuples="100" semantics="soft" defaultCost="infinity">78 85:1 1|64 73:1 2|48 95:1 3|81 60:1 4|60 47:1 5|85 65:1 6|30 81:1 7|59 67:1 8|82 11:1 9|17 34:1 10|50 88:2 1|5 12:2 2|3 25:2 3|12 1:2 4|92 58:2 5|33 87:2 6|97 96:2 7|22 20:2 8|29 96:2 9|81 89:2 10|75 90:3 1|31 15:3 2|2 40:3 3|38 18:3 4|4 58:3 5|35 42:3 6|17 19:3 7|56 81:3 8|91 13:3 9|69 71:3 10|39 38:4 1|29 14:4 2|78 7:4 3|10 75:4 4|23 47:4 5|89 42:4 6|48 99:4 7|80 94:4 8|29 99:4 9|74 17:4 10|32 98:5 1|42 98:5 2|91 96:5 3|40 16:5 4|1 29:5 5|58 62:5 6|46 85:5 7|29 87:5 8|38 69:5 9|52 43:5 10|54 45:6 1|32 78:6 2|54 22:6 3|6 16:6 4|35 86:6 5|83 76:6 6|90 48:6 7|62 98:6 8|39 43:6 9|99 52:6 10|5 76:7 1|29 72:7 2|5 32:7 3|33 91:7 4|53 42:7 5|10 13:7 6|68 25:7 7|3 38:7 8|3 39:7 9|88 43:7 10|47 29:8 1|41 6:8 2|40 87:8 3|58 76:8 4|98 96:8 5|39 16:8 6|64 43:8 7|71 58:8 8|25 95:8 9|15 69:8 10|77 100:9 1|41 78:9 2|75 22:9 3|6 67:9 4|2 77:9 5|31 10:9 6|85 27:9 7|74 46:9 8|7 72:9 9|5 45:9 10|19 87:10 1|77 62:10 2|8 30:10 3|38 78:10 4|42 55:10 5|37 69:10 6|71 71:10 7|89 81:10 8|15 60:10 9|19 70:10 10</relation>
    <relation name="R7" arity="2" nbTuples="100" semantics="soft" defaultCost="infinity">52 54:1 1|3 88:1 2|86 41:1 3|89 20:1 4|31 88:1 5|93 52:1 6|48 34:1 7|23 36:1 8|36 9:1 9|8 56:1 10|56 59:2 1|83 14:2 2|69 89:2 3|95 94:2 4|39 62:2 5|84 81:2 6|61 36:2 7|12 55:2 8|49 14:2 9|13 23:2 10|35 15:3 1|50 64:3 2|25 72:3 3|82 65:3 4|51 93:3 5|65 74:3 6|83 54:3 7|18 96:3 8|61 81:3 9|36 9:3 10|34 86:4 1|25 72:4 2|90 34:4 3|95 1:4 4|3 13:4 5|69 23:4 6|29 29:4 7|92 80:4 8|14 100:4 9|83 67:4 10|13 44:5 1|4 91:5 2|40 45:5 3|74 94:5 4|6 77:5 5|89 65:5 6|53 88:5 7|88 70:5 8|17 16:5 9|38 63:5 10|6 98:6 1|73 97:6 2|29 22:6 3|100 66:6 4|50 54:6 5|29 96:6 6|18 95:6 7|63 82:6 8|55 70:6 9|54 20:6 10|66 41:7 1|12 94:7 2|84 10:7 3|6 17:7 4|31 47:7 5|19 71:7 6|64 12:7 7|53 86:7 8|11 45:7 9|19 13:7 10|22 8:8 1|82 98:8 2|2 9:8 3|79 5:8 4|95 9:8 5|75 90:8 6|69 30:8 7|67 95:8 8|38 90:8 9|92 39:8 10|51 55:9 1|79 33:9 2|73 4:9 3|2 77:9 4|76 82:9 5|82 26:9 6|67 98:9 7|58 3:9 8|75 51:9 9|68 91:9 10|32 12:10 1|21 15:10 2|95 80:10 3|47 29:10 4|64 99:10 5|51 49:10 6|64 20:10 7|14 36:10 8|95 68:10 9|41 11:10 10</relation>
    <relation name="R8" arity="2" nbTuples="100" semantics="soft" defaultCost="infinity">58 47:1 1|62 31:1 2|4 71:1 3|62 41:1 4|71 95:1 5|36 66:1 6|16 61:1 7|28 25:1 8|85 10:1 9|48 46:1 10|87 3:2 1|23 74:2 2|96 89:2 3|95 75:2 4|50 13:2 5|26 18:2 6|42 2:2 7|46 10:2 8|81 58:2 9|36 74:2 10|30 46:3 1|5 85:3 2|91 41:3 3|98 10:3 4|79 63:3 5|50 28:3 6|71 50:3 7|49 6:3 8|3 14:3 9|9 9:3 10|37 56:4 1|61 67:4 2|11 5:4 3|35 67:4 4|51 78:4 5|42 64:4 6|2 97:4 7|71 3:4 8|24 54:4 9|28 92:4 10|76 58:5 1|30 67:5 2|12 83:5 3|62 73:5 4|88 24:5 5|33 39:5 6|80 39:5 7|51 55:5 8|27 83:5 9|71 3:5 10|80 57:6 1|62 61:6 2|79 5:6 3|88 68:6 4|62 43:6 5|73 18:6 6|20 75:6 7|5 57:6 8|49 74:6 9|100 50:6 10|43 4:7 1|23 10:7 2|99 73:7 3|72 9:7 4|21 24:7 5|82 38:7 6|64 79:7 7|27 16:7 8|47 93:7 9|70 31:7 10|20 53:8 1|28 82:8 2|12 68:8 3|88 22:8 4|2 89:8 5|49 72:8 6|19 22:8 7|35 43:8 8|2 5:8 9|68 24:8 10|22 3:9 1|65 36:9 2|91 61:9 3|70 16:9 4|67 78:9 5|27 95:9 6|83 10:9 7|41 65:9 8|46 93:9 9|81 60:9 10|42 71:10 1|9 96:10 2|12 57:10 3|69 88:10 4|9 14:10 5|72 14:10 6|3 25:10 7|79 73:10 8|10 54:10 9|5 53:10 10</relation>
    <relation name="R9" arity="2" nbTuples="100" semantics="soft" defaultCost="infinity">78 22:1 1|15 78:1 2|42 22:1 3|44 10:1 4|69 70:1 5|82 18:1 6|72 57:1 7|85 72:1 8|89 75:1 9|38 3:1 10|97 24:2 1|55 98:2 2|56 95:2 3|74 16:2 4|35 62:2 5|30 10:2 6|31 13:2 7|26 2:2 8|51 16:2 9|12 13:2 10|67 67:3 1|30 88:3 2|50 10:3 3|99 42:3 4|22 9:3 5|60 56:3 6|70 53:3 7|95 4:3 8|90 18:3 9|38 38:3 10|73 98:4 1|54 73:4 2|40 64:4 3|87 15:4 4|12 92:4 5|53 46:4 6|77 5:4 7|59 32:4 8|20 83:4 9|37 71:4 10|62 83:5 1|79 57:5 2|52 75:5 3|79 5:5 4|55 19:5 5|77 51:5 6|73 52:5 7|53 70:5 8|64 40:5 9|94 28:5 10|79 99:6 1|11 96:6 2|23 97:6 3|93 28:6 4|81 5:6 5|7 92:6 6|27 45:6 7|8 12:6 8|12 20:6 9|18 75:6 10|88 86:7 1|9 67:7 2|7 96:7 3|44 36:7 4|9 13:7 5|68 85:7 6|94 48:7 7|4 41:7 8|76 3:7 9|54 43:7 10|76 95:8 1|39 88:8 2|19 36:8 3|98 99:8 4|4 84:8 5|1 68:8 6|90 47:8 7|95 82:8 8|67 4:8 9|94 100:8 10|60 41:9 1|37 50:9 2|43 35:9 3|82 40:9 4|41 14:9 5|1 30:9 6|4 95:9 7|91 87:9 8|71 76:9 9|31 75:9 10|43 78:10 1|61 28:10 2|23 60:10 3|85 89:10 4|94 3:10 5|41 98:10 6|37 63:10 7|44 29:10 8|43 3:10 9|13 56:10 10</relation>
    <relation name="R10" arity="2" nbTuples="100" semantics="soft" defaultCost="infinity">68 63:1 1|95 54:1 2|60 36:1 3|97 94:1 4|8 84:1 5|40 1:1 6|96 96:1 7|78 22:1 8|34 38:1 9|94 10:1 10|28 47:2 1|55 13:2 2|71 36:2 3|74 6:2 4|43 17:2 5|92 98:2 6|86 54:2 7|82 36:2 8|100 21:2 9|29 36:2 10|44 16:3 1|52 4:3 2|6 5:3 3|95 93:3 4|2 95:3 5|4 59:3 6|88 19:3 7|9 36:3 8|13 79:3 9|12 14:3 10|63 76:4 1|73 92:4 2|68 28:4 3|8 26:4 4|30 41:4 5|89 40:4 6|98 26:4 7|59 46:4 8|34 63:4 9|68 49:4 10|12 16:5 1|86 23:5 2|70 49:5 3|88 58:5 4|60 57:5 5|28 25:5 6|48 36:5 7|32 74:5 8|14 39:5 9|58 4:5 10|20 6:6 1|27 36:6 2|35 62:6 3|7 36:6 4|30 65:6 5|40 62:6 6|58 54:6 7|52 79:6 8|77 71:6 9|13 78:6 10|12 78:7 1|77 64:7 2|55 71:7 3|50 14:7 4|63 67:7 5|16 1:7 6|40 13:7 7|75 82:7 8|35 77:7 9|20 53:7 10|33 11:8 1|31 6:8 2|58 49:8 3|30 23:8 4|66 90:8 5|97 48:8 6|52 25:8 7|37 55:8 8|57 54:8 9|22 53:8 10|29 53:9 1|54 46:9 2|31 30:9 3|19 11:9 4|84 72:9 5|42 6:9 6|83 95:9 7|70 11:9 8|11 80:9 9|65 34:9 10|31 87:10 1|23 31:10 2|48 7:10 3|60 85:10 4|75 57:10 5|93 81:10 6|60 52:10 7|44 36:10 8|88 5:10 9|89 13:10 10</relation>
    <relation name="R11" arity="2" nbTuples="100" semantics="soft" defaultCost="infinity">92 56:1 1|4 6:1 2|75 27:1 3|32 48:1 4|64 28:1 5|42 58:1 6|98 42:1 7|44 91:1 8|88 34:1 9|56 93:1 10|44 87:2 1|15 26:2 2|29 22:2 3|97 43:2 4|77 10:2 5|72 31:2 6|36 42:2 7|22 79:2 8|25 75:2 9|17 34:2 10|15 78:3 1|36 17:3 2|57 80:3 3|17 6:3 4|29 23:3 5|99 94:3 6|84 40:3 7|34 76:3 8|40 32:3 9|23 26:3 10|74 95:4 1|53 89:4 2|25 57:4 3|10 84:4 4|63 32:4 5|45 63:4 6|34 40:4 7|91 46:4 8|11 49:4 9|49 10:4 10|80 22:5 1|57 11:5 2|17 81:5 3|97 23:5 4|67 93:5 5|21 85:5 6|28 79:5 7|86 43:5 8|94 85:5 9|31 78:5 10|61 12:6 1|75 66:6 2|14 92:6 3|14 54:6 4|52 18:6 5|83 51:6 6|8 66:6 7|51 48:6 8|99 49:6 9|90 33:6 10|12 18:7 1|92 33:7 2|51 63:7 3|76 58:7 4|22 30:7 5|59 86:7 6|71 62:7 7|57 93:7 8|41 55:7 9|6 6:7 10|65 2:8 1|95 83:8 2|64 52:8 3|34 81:8 4|72 90:8 5|93 39:8 6|97 8:8 7|73 92:8 8|32 62:8 9|2 3:8 10|72 9:9 1|76 11:9 2|97 14:9 3|99 17:9 4|96 84:9 5|8 38:9 6|54 10:9 7|25 76:9 8|39 43:9 9|99 73:9 10|53 10:10 1|68 63:10 2|67 56:10 3|2 17:10 4|76 73:10 5|53 86:10 6|61 61:10 7|94 60:10 8|96 44:10 9|69 69:10 10</relation>
    <relation name="R12" arity="2" nbTuples="100" semantics="soft" defaultCost="infinity">76 95:1 1|79 86:1 2|93 20:1 3|30 59:1 4|48 93:1 5|8 13:1 6|39 55:1 7|67 59:1 8|33 86:1 9|8 44:1 10|70 56:2 1|99 98:2 2|48 94:2 3|91 100:2 4|89 72:2 5|13 94:2 6|43 9:2 7|94 53:2 8|1 79:2 9|62 81:2 10|27 3:3 1|51 87:3 2|42 22:3 3|68 84:3 4|29 7:3 5|18 62:3 6|68 50:3 7|76 90:3 8|58 45:3 9|87 34:3 10|16 75:4 1|3 34:4 2|1 20:4 3|68 89:4 4|46 27:4 5|71 97:4 6|71 94:4 7|26 70:4 8|44 81:4 9|30 92:4 10|100 100:5 1|1 10:5 2|9 8:5 3|5 77:5 4|17 72:5 5|36 8:5 6|98 35:5 7|9 34:5 8|87 96:5 9|10 4:5 10|74 43:6 1|34 85:6 2|83 14:6 3|46 37:6 4|81 39:6 5|85 51:6 6|10 25:6 7|23 3:6 8|56 57:6 9|31 60:6 10|25 69:7 1|42 40:7 2|40 1:7 3|99 74:7 4|4 99:7 5|96 2:7 6|55 27:7 7|7 85:7 8|56 63:7 9|68 8:7 10|53 15:8 1|38 93:8 2|83 55:8 3|44 75:8 4|56 89:8 5|90 80:8 6|45 4:8 7|6 70:8 8|44 88:8 9|54 27:8 10|62 28:9 1|68 43:9 2|63 91:9 3|5 56:9 4|77 46:9 5|54 16:9 6|56 48:9 7|12 80:9 8|61 34:9 9|21 56:9 10|36 71:10 1|2 92:10 2|20 88:10 3|93 45:10 4|61 92:10 5|23 43:10 6|53 94:10 7|62 26:10 8|77 89:10 9|2 74:10 10</relation>
    <relation name="R13" arity="2" nbTuples="100" semantics="soft" defaultCost="infinity">57 48:1 1|48 97:1 2|35 26:1 3|99 98:1 4|89 64:1 5|53 68:1 6|9 80:1 7|81 65:1 8|20 59:1 9|30 17:1 10|57 34:2 1|89 51:2 2|55 14:2 3|53 100:2 4|8 63:2 5|64 36:2 6|89 41:2 7|84 3:2 8|76 44:2 9|47 78:2 10|27 9:3 1|40 47:3 2|22 67:3 3|79 13:3 4|2 3:3 5|16 77:3 6|10 26:3 7|69 97:3 8|47 34:3 9|36 1:3 10|50 19:4 1|99 4:4 2|21 10:4 3|18 50:4 4|6 82:4 5|72 44:4 6|90 31:4 7|70 92:4 8|11 43:4 9|53 37:4 10|9 90:5 1|75 7:5 2|32 68:5 3|36 95:5 4|64 73:5 5|24 9:5 6|59 26:5 7|33 68:5 8|67 2:5 9|82 81:5 10|31 11:6 1|89 74:6 2|1 50:6 3|34 36:6 4|99 91:6 5|53 11:6 6|82 40:6 7|22 56:6 8|10 61:6 9|62 14:6 10|69 96:7 1|70 37:7 2|51 40:7 3|19 33:7 4|33 6:7 5|69 55:7 6|89 26:7 7|75 4:7 8|84 25:7 9|63 49:7 10|4 2:8 1|41 74:8 2|6 14:8 3|53 51:8 4|81 56:8 5|98 86:8 6|48 9:8 7|21 37:8 8|30 54:8 9|62 31:8 10|74 59:9 1|37 70:9 2|38 99:9 3|48 42:9 4|73 65:9 5|88 52:9 6|80 40:9 7|28 62:9 8|77 27:9 9|68 19:9 10|26 16:10 1|61 31:10 2|40 82:10 3|92 40:10 4|41 71:10 5|71 63:10 6|73 66:10 7|39 98:10 8|62 60:10 9|84 13:10 10</relation>
    <relation name="R14" arity="2" nbTuples="100" semantics="soft" defaultCost="infinity">46 60:1 1|33 72:1 2|81 23:1 3|41 57:1 4|91 90:1 5|15 45:1 6|88 14:1 7|64 22:1 8|79 91:1 9|66 12:1 10|46 5:2 1|41 60:2 2|46 58:2 3|83 57:2 4|2 3:2 5|45 32:2 6|88 43:2 7|22 12:2 8|52 40:2 9|16 60:2 10|65 73:3 1|57 49:3 2|21 49:3 3|60 64:3 4|73 95:3 5|19 43:3 6|25 5:3 7|50 71:3 8|71 67:3 9|10 96:3 10|15 15:4 1|40 94:4 2|77 71:4 3|18 49:4 4|39 87:4 5|10 97:4 6|77 98:4 7|65 93:4 8|58 87:4 9|12 99:4 10|98 28:5 1|69 52:5 2|2 2:5 3|96 78:5 4|43 31:5 5|4 18:5 6|60 37:5 7|14 98:5 8|95 36:5 9|90 57:5 10|34 26:6 1|45 42:6 2|35 48:6 3|41 6:6 4|9 35:6 5|95 41:6 6|25 21:6 7|52 28:6 8|100 87:6 9|42 35:6 10|55 18:7 1|17 19:7 2|100 37:7 3|49 88:7 4|64 96:7 5|92 55:7 6|34 74:7 7|73 67:7 8|68 13:7 9|55 40:7 10|76 25:8 1|13 34:8 2|66 51:8 3|24 89:8 4|14 6:8 5|98 27:8 6|2 81:8 7|33 53:8 8|42 21:8 9|7 26:8 10|5 36:9 1|86 78:9 2|32 15:9 3|63 19:9 4|44 54:9 5|23 50:9 6|6 43:9 7|47 30:9 8|50 6:9 9|83 63:9 10|14 89:10 1|24 64:10 2|9 33:10 3|45 25:10 4|89 59:10 5|84 83:10 6|27 51:10 7|70 77:10 8|32 36:10 9|23 22:10 10</relation>
    <relation name="R15" arity="2" nbTuples="100" semantics="soft" defaultCost="infinity">10 90:1 1|92 95:1 2|55 63:1 3|29 99:1 4|18 88:1 5|22 4:1 6|71 97:1 7|60 89:1 8|90 53:1 9|62 8:1 10|23 48:2 1|98 62:2 2|38 52:2 3|48 41:2 4|86 89:2 5|35 2:2 6|64 14:2 7|64 73:2 8|86 18:2 9|39 63:2 10|52 31:3 1|100 23:3 2|11 95:3 3|75 23:3 4|23 10:3 5|39 83:3 6|18 84:3 7|94 40:3 8|77 7:3 9|12 44:3 10|62 78:4 1|26 37:4 2|43 34:4 3|40 65:4 4|91 96:4 5|25 49:4 6|17 46:4 7|46 50:4 8|90 54:4 9|47 21:4 10|59 18:5 1|37 8:5 2|70 72:5 3|83 40:5 4|80 90:5 5|59 19:5 6|29 72:5 7|54 32:5 8|43 40:5 9|84 26:5 10|32 54:6 1|48 72:6 2|39 95:6 3|83 19:6 4|94 72:6 5|69 65:6 6|48 11:6 7|100 5:6 8|52 58:6 9|99 23:6 10|64 72:7 1|26 55:7 2|72 38:7 3|25 25:7 4|57 86:7 5|22 78:7 6|16 62:7 7|62 44:7 8|4 84:7 9|78 81:7 10|68 28:8 1|73 77:8 2|96 48:8 3|67 82:8 4|3 80:8 5|86 9:8 6|38 28:8 7|52 19:8 8|35 8:8 9|37 7:8 10|50 17:9 1|61 48:9 2|89 73:9 3|1 7:9 4|77 88:9 5|16 32:9 6|68 52:9 7|86 57:9 8|47 38:9 9|95 71:9 10|29 52:10 1|2 25:10 2|37 69:10 3|68 5:10 4|80 60:10 5|42 76:10 6|44 96:10 7|28 14:10 8|54 15:10 9|9 85:10 10</relation>
    <relation name="R16" arity="2" nbTuples="100" semantics="soft" defaultCost="infinity">55 94:1 1|1 81:1 2|36 27:1 3|7 43:1 4|81 95:1 5|24 94:1 6|42 71:1 7|61 66:1 8|86 99:1 9|9 7:1 10|78 36:2 1|35 10:2 2|37 79:2 3|43 92:2 4|18 8:2 5|82 72:2 6|39 74:2 7|83 32:2 8|1 10:2 9|11 7:2 10|51 13:3 1|54 57:3 2|15 42:3 3|85 98:3 4|88 7:3 5|51 16:3 6|25 75:3 7|78 74:3 8|49 1:3 9|11 32:3 10|67 8:4 1|42 36:4 2|32 81:4 3|5 93:4 4|10 87:4 5|76 60:4 6|33 70:4 7|50 66:4 8|66 38:4 9|94 75:4 10|28 65:5 1|72 42:5 2|78 75:5 3|30 38:5 4|83 89:5 5|43 54:5 6|51 75:5 7|33 51:5 8|63 67:5 9|77 14:5 10|74 41:6 1|39 95:6 2|10 55:6 3|77 66:6 4|62 80:6 5|14 82:6 6|15 70:6 7|43 64:6 8|24 80:6 9|22 34:6 10|25 7:7 1|96 98:7 2|15 67:7 3|46 56:7 4|37 35:7 5|83 44:7 6|48 56:7 7|69 52:7 8|70 19:7 9|55 12:7 10|58 41:8 1|10 6:8 2|40 97:8 3|37 100:8 4|62 94:8 5|41 29:8 6|54 15:8 7|46 3:8 8|39 56:8 9|59 34:8 10|4 7:9 1|98 21:9 2|32 38:9 3|77 100:9 4|46 56:9 5|37 55:9 6|53 78:9 7|45 30:9 8|67 86:9 9|72 7:9 10|24 15:10 1|50 27:10 2|88 64:10 3|78 14:10 4|9 72:10 5|19 25:10 6|63 18:10 7|42 77:10 8|99 67:10 9|37 57:10 10</relation>
    <relation name="R17" arity="2" nbTuples="100" semantics="soft" defaultCost="infinity">59 3:1 1|22 63:1 2|69 87:1 3|69 53:1 4|35 51:1 5|65 2:1 6|10 97:1 7|27 92:1 8|51 7:1 9|11 7:1 10|11 72:2 1|30 49:2 2|83 42:2 3|57 77:2 4|43 71:2 5|47 25:2 6|8 66:2 7|81 60:2 8|63 85:2 9|24 37:2 10|2 10:3 1|29 12:3 2|54 40:3 3|31 4:3 4|66 44:3 5|32 47:3 6|57 33:3 7|80 73:3 8|51 34:3 9|3 76:3 10|59 22:4 1|100 55:4 2|68 75:4 3|13 96:4 4|60 11:4 5|79 71:4 6|4 50:4 7|78 44:4 8|13 97:4 9|91 31:4 10|70 81:5 1|75 62:5 2|23 67:5 3|84 85:5 4|46 4:5 5|84 8:5 6|44 65:5 7|92 32:5 8|23 62:5 9|33 31:5 10|7 63:6 1|91 72:6 2|39 2:6 3|71 86:6 4|80 15:6 5|26 32:6 6|56 23:6 7|8 53:6 8|25 69:6 9|62 8:6 10|38 10:7 1|1 95:7 2|23 64:7 3|47 93:7 4|21 60:7 5|70 60:7 6|62 49:7 7|89 98:7 8|80 58:7 9|69 26:7 10|24 96:8 1|81 80:8 2|46 89:8 3|56 18:8 4|12 81:8 5|30 25:8 6|13 86:8 7|24 79:8 8|100 77:8 9|74 62:8 10|51 34:9 1|2 51:9 2|95 69:9 3|82 99:9 4|10 100:9 5|26 2:9 6|54 79:9 7|95 16:9 8|74 52:9 9|41 10:9 10|87 88:10 1|26 44:10 2|17 77:10 3|94 87:10 4|37 59:10 5|41 15:10 6|51 30:10 7|15 10:10 8|28 20:10 9|98 84:10 10</relation>
    <relation name="R18" arity="2" nbTuples="100" semantics="soft" defaultCost="infinity">84 62:1 1|100 75:1 2|10 61:1 3|93 24:1 4|13 4:1 5|55 12:1 6|52 32:1 7|53 72:1 8|34 23:1 9|47 14:1 10|53 78:2 1|81 70:2 2|37 57:2 3|78 74:2 4|86 29:2 5|37 13:2 6|14 7:2 7|92 26:2 8|73 24:2 9|98 30:2 10|10 44:3 1|50 43:3 2|77 60:3 3|56 29:3 4|82 44:3 5|63 32:3 6|54 73:3 7|20 93:3 8|54 85:3 9|58 27:3 10|85 3:4 1|59 22:4 2|80 46:4 3|7 79:4 4|9 5:4 5|77 31:4 6|56 94:4 7|60 90:4 8|1 90:4 9|14 76:4 10|39 68:5 1|44 29:5 2|79 24:5 3|30 48:5 4|63 74:5 5|41 43:5 6|38 18:5 7|95 62:5 8|69 61:5 9|44 49:5 10|28 77:6 1|1 44:6 2|80 43:6 3|42 55:6 4|44 2:6 5|66 74:6 6|88 77:6 7|13 65:6 8|84 51:6 9|6 50:6 10|39 29:7 1|99 51:7 2|88 15:7 3|78 73:7 4|31 73:7 5|5 13:7 6|79 65:7 7|40 81:7 8|63 3:7 9|49 41:7 10|61 60:8 1|56 65:8 2|94 72:8 3|37 59:8 4|37 40:8 5|69 58:8 6|4 72:8 7|61 28:8 8|65 38:8 9|5 77:8 10|68 18:9 1|36 11:9 2|59 77:9 3|75 52:9 4|82 9:9 5|18 51:9 6|5 51:9 7|4 80:9 8|100 79:9 9|80 1:9 10|50 93:10 1|98 90:10 2|83 50:10 3|28 11:10 4|71 88:10 5|20 97:10 6|46 60:10 7|87 66:10 8|54 75:10 9|43 89:10 10</relation>
    <relation name="R19" arity="2" nbTuples="100" semantics="soft" defaultCost="infinity">76 26:1 1|94 21:1 2|27 56:1 3|6 70:1 4|53 60:1 5|78 86:1 6|26 99:1 7|79 56:1 8|80 59:1 9|1 46:1 10|87 98:2 1|24 3:2 2|29 26:2 3|1 32:2 4|5 53:2 5|100 100:2 6|43 94:2 7|71 70:2 8|96 43:2 9|52 65:2 10|49 66:3 1|34 70:3 2|38 35:3 3|85 27:3 4|86 97:3 5|34 47:3 6|4 49:3 7|11 79:3 8|41 59:3 9|29 69:3 10|95 53:4 1|12 41:4 2|49 89:4 3|62 82:4 4|42 82:4 5|77 56:4 6|10 8:4 7|52 65:4 8|33 93:4 9|79 21:4 10|7 43:5 1|22 94:5 2|85 89:5 3|23 22:5 4|50 8:5 5|62 38:5 6|63 1:5 7|72 17:5 8|79 18:5 9|92 10:5 10|28 93:6 1|30 97:6 2|81 49:6 3|79 39:6 4|54 24:6 5|43 14:6 6|20 59:6 7|1 44:6 8|43 97:6 9|40 57:6 10|83 32:7 1|97 26:7 2|45 69:7 3|38 13:7 4|98 28:7 5|20 3:7 6|47 9:7 7|73 47:7 8|54 28:7 9|83 57:7 10|94 18:8 1|30 84:8 2|52 13:8 3|84 76:8 4|53 62:8 5|86 86:8 6|60 37:8 7|24 91:8 8|36 64:8 9|2 39:8 10|45 51:9 1|76 60:9 2|39 72:9 3|2 17:9 4|16 5:9 5|56 41:9 6|73 100:9 7|42 69:9 8|86 40:9 9|16 56:9 10|84 84:10 1|66 52:10 2|53 32:10 3|42 39:10 4|80 33:10 5|79 8:10 6|53 66:10 7|37 12:10 8|38 51:10 9|92 58:10 10</relation>
    <relation name="R20" arity="2" nbTuples="100" semantics="soft" defaultCost="infinity">22 36:1 1|35 53:1 2|39 52:1 3|34 58:1 4|88 12:1 5|53 30:1 6|54 9:1 7|21 40:1 8|76 15:1 9|89 16:1 10|86 9:2 1|21 39:2 2|87 88:2 3|17 23:2 4|45 84:2 5|73 67:2 6|95 62:2 7|53 7:2 8|95 68:2 9|44 4:2 10|65 43:3 1|72 38:3 2|16 86:3 3|18 93:3 4|92 79:3 5|11 37:3 6|65 65:3 7|62 78:3 8|15 89:3 9|88 20:3 10|18 47:4 1|26 19:4 2|50 39:4 3|15 3:4 4|50 26:4 5|43 62:4 6|42 18:4 7|99 57:4 8|67 41:4 9|55 56:4 10|52 50:5 1|49 30:5 2|93 6:5 3|81 55:5 4|97 29:5 5|21 49:5 6|97 46:5 7|2 24:5 8|38 74:5 9|98 88:5 10|97 84:6 1|14 52:6 2|71 42:6 3|69 69:6 4|76 90:6 5|97 49:6 6|54 40:6 7|47 7:6 8|4 78:6 9|93 54:6 10|5 29:7 1|57 49:7 2|48 37:7 3|70 8:7 4|27 8:7 5|76 44:7 6|13 11:7 7|57 51:7 8|55 22:7 9|2 49:7 10|46 63:8 1|39 58:8 2|33 36:8 3|94 68:8 4|1 5:8 5|63 19:8 6|65 55:8 7|1 60:8 8|32 66:8 9|92 21:8 10|95 100:9 1|69 91:9 2|87 28:9 3|15 99:9 4|7 65:9 5|17 85:9 6|98 65:9 7|84 55:9 8|66 5:9 9|88 16:9 10|96 54:10 1|50 76:10 2|22 37:10 3|40 54:10 4|2 40:10 5|18 72:10 6|52 58:10 7|22 31:10 8|70 90:10 9|28 44:10 10</relation>
    <relation name="R21" arity="2" nbTuples="100" semantics="soft" defaultCost="infinity">28 8:1 1|55 18:1 2|72 54:1 3|57 47:1 4|12 30:1 5|18 14:1 6|74 16:1 7|72 84:1 8|34 7:1 9|86 81:1 10|25 19:2 1|7 80:2 2|97 80:2 3|97 100:2 4|54 81:2 5|15 5:2 6|13 69:2 7|42 6:2 8|70 45:2 9|37 40:2 10|73 67:3 1|80 46:3 2|85 23:3 3|96 16:3 4|89 66:3 5|46 58:3 6|23 33:3 7|73 63:3 8|81 26:3 9|9 60:3 10|73 40:4 1|68 55:4 2|80 26:4 3|66 22:4 4|3 45:4 5|20 37:4 6|78 30:4 7|14 27:4 8|52 83:4 9|51 52:4 10|49 68:5 1|19 64:5 2|46 27:5 3|63 38:5 4|14 16:5 5|66 5:5 6|27 9:5 7|90 41:5 8|24 18:5 9|87 62:5 10|85 4:6 1|99 55:6 2|96 99:6 3|69 17:6 4|16 42:6 5|74 12:6 6|15 44:6 7|6 76:6 8|68 28:6 9|46 60:6 10|83 48:7 1|50 100:7 2|38 7:7 3|44 17:7 4|99 74:7 5|64 95:7 6|31 99:7 7|77 74:7 8|71 54:7 9|86 71:7 10|98 68:8 1|72 2:8 2|17 34:8 3|64 19:8 4|7 37:8 5|40 75:8 6|5 49:8 7|17 37:8 8|23 33:8 9|30 10:8 10|20 64:9 1|14 22:9 2|97 36:9 3|99 2:9 4|83 33:9 5|13 16:9 6|88 70:9 7|16 93:9 8|38 57:9 9|69 46:9 10|70 51:10 1|58 3:10 2|95 41:10 3|17 21:10 4|97 86:10 5|89 9:10 6|96 77:10 7|96 74:10 8|33 84:10 9|13 73:10 10</relation>
    <relation name="R22" arity="2" nbTuples="100" semantics="soft" defaultCost="infinity">36 17:1 1|43 42:1 2|58 25:1 3|50 21:1 4|52 98:1 5|9 42:1 6|22 100:1 7|80 44:1 8|70 38:1 9|52 86:1 10|1 17:2 1|33 77:2 2|82 23:2 3|11 24:2 4|69 30:2 5|54 62:2 6|65 37:2 7|78 29:2 8|3 49:2 9|42 9:2 10|89 24:3 1|9 54:3 2|85 20:3 3|48 13:3 4|70 73:3 5|44 20:3 6|51 100:3 7|98 91:3 8|59 61:3 9|39 29:3 10|22 58:4 1|54 37:4 2|76 9:4 3|13 94:4 4|7 78:4 5|40 26:4 6|33 24:4 7|66 43:4 8|55 45:4 9|92 96:4 10|7 36:5 1|38 37:5 2|18 35:5 3|20 1:5 4|41 52:5 5|91 100:5 6|30 54:5 7|76 23:5 8|4 94:5 9|49 64:5 10|26 82:6 1|67 56:6 2|36 76:6 3|27 64:6 4|49 24:6 5|72 29:6 6|37 51:6 7|29 51:6 8|25 73:6 9|39 25:6 10|2 36:7 1|95 89:7 2|8 41:7 3|72 96:7 4|3 77:7 5|35 72:7 6|9 2:7 7|39 100:7 8|59 30:7 9|77 73:7 10|75 63:8 1|55 11:8 2|61 69:8 3|8 94:8 4|78 60:8 5|29 57:8 6|35 32:8 7|97 8:8 8|29 28:8 9|71 6:8 10|52 80:9 1|25 82:9 2|32 10:9 3|1 6:9 4|43 33:9 5|58 48:9 6|28 98:9 7|8 30:9 8|48 92:9 9|40 50:9 10|16 17:10 1|49 8:10 2|24 69:10 3|98 70:10 4|40 97:10 5|84 22:10 6|95 95:10 7|70 35:10 8|65 98:10 9|95 14:10 10</relation>
    <relation name="R23" arity="2" nbTuples="100" semantics="soft" defaultCost="infinity">96 61:1 1|15 53:1 2|9 81:1 3|22 26:1 4|81 15:1 5|64 12:1 6|89 34:1 7|22 68:1 8|60 38:1 9|5 56:1 10|85 3:2 1|44 98:2 2|99 42:2 3|27 24:2 4|61 89:2 5|52 36:2 6|18 86:2 7|66 9:2 8|74 5:2 9|58 66:2 10|35 4:3 1|17 70:3 2|54 1:3 3|39 96:3 4|59 67:3 5|17 5:3 6|69 10:3 7|59 70:3 8|44 51:3 9|100 89:3 10|69 74:4 1|5 56:4 2|36 69:4 3|90 3:4 4|97 42:4 5|20 60:4 6|70 83:4 7|84 19:4 8|12 50:4 9|87 33:4 10|24 26:5 1|28 33:5 2|40 41:5 3|2 76:5 4|31 76:5 5|1 42:5 6|74 73:5 7|32 55:5 8|74 70:5 9|54 14:5 10|75 12:6 1|51 84:6 2|59 64:6 3|74 99:6 4|49 35:6 5|1 37:6 6|26 52:6 7|59 71:6 8|95 63:6 9|17 98:6 10|16 20:7 1|35 12:7 2|60 21:7 3|21 63:7 4|45 93:7 5|50 69:7 6|41 80:7 7|56 46:7 8|37 87:7 9|20 50:7 10|20 28:8 1|44 52:8 2|2 5:8 3|17 36:8 4|16 91:8 5|57 35:8 6|77 5:8 7|18 21:8 8|1 84:8 9|59 33:8 10|71 46:9 1|67 20:9 2|13 69:9 3|49 59:9 4|70 95:9 5|3 100:9 6|46 45:9 7|7 94:9 8|90 40:9 9|72 18:9 10|24 18:10 1|38 96:10 2|95 44:10 3|11 80:10 4|75 92:10 5|50 45:10 6|21 34:10 7|84 49:10 8|62 4:10 9|22 57:10 10</relation>
    <relation name="R24" arity="2" nbTuples="100" semantics="soft" defaultCost="infinity">57 29:1 1|4 72:1 2|44 96:1 3|42 60:1 4|83 17:1 5|66 99:1 6|64 70:1 7|29 20:1 8|68 58:1 9|82 13:1 10|99 100:2 1|56 28:2 2|81 75:2 3|89 100:2 4|10 85:2 5|46 19:2 6|53 47:2 7|77 27:2 8|77 56:2 9|12 75:2 10|7 20:3 1|45 95:3 2|16 89:3 3|59 18:3 4|45 7:3 5|97 2:3 6|2 79:3 7|61 14:3 8|44 37:3 9|25 27:3 10|50 71:4 1|91 34:4 2|16 74:4 3|51 14:4 4|32 66:4 5|70 49:4 6|29 16:4 7|14 20:4 8|21 36:4 9|51 49:4 10|89 47:5 1|28 62:5 2|3 24:5 3|62 13:5 4|31 4:5 5|54 78:5 6|89 9:5 7|73 76:5 8|84 70:5 9|54 63:5 10|18 61:6 1|61 66:6 2|84 30:6 3|18 80:6 4|45 25:6 5|81 7:6 6|59 18:6 7|96 41:6 8|34 93:6 9|86 13:6 10|30 65:7 1|56 95:7 2|20 66:7 3|28 15:7 4|70 29:7 5|62 91:7 6|98 13:7 7|53 99:7 8|28 46:7 9|50 88:7 10|59 74:8 1|67 46:8 2|27 46:8 3|29 36:8 4|77 68:8 5|28 8:8 6|64 32:8 7|43 49:8 8|19 7:8 9|4 51:8 10|85 98:9 1|77 42:9 2|37 9:9 3|87 49:9 4|25 37:9 5|79 8:9 6|46 87:9 7|72 22:9 8|11 86:9 9|51 47:9 10|23 42:10 1|22 45:10 2|84 79:10 3|9 85:10 4|64 80:10 5|88 65:10 6|93 23:10 7|24 40:10 8|79 51:10 9|59 6:10 10</relation>
    <relation name="R25" arity="2" nbTuples="100" semantics="soft" defaultCost="infinity">43 16:1 1|12 16:1 2|39 64:1 3|42 65:1 4|33 69:1 5|96 48:1 6|70 30:1 7|24 5:1 8|86 2:1 9|91 11:1 10|77 40:2 1|52 6:2 2|74 21:2 3|81 81:2 4|51 78:2 5|18 39:2 6|91 14:2 7|70 98:2 8|73 25:2 9|66 70:2 10|11 98:3 1|44 83:3 2|30 7:3 3|37 99:3 4|54 16:3 5|71 95:3 6|2 87:3 7|23 97:3 8|34 80:3 9|21 39:3 10|86 15:4 1|1 10:4 2|69 83:4 3|96 63:4 4|70 69:4 5|59 21:4 6|66 47:4 7|84 90:4 8|71 69:4 9|41 97:4 10|24 66:5 1|87 96:5 2|93 41:5 3|80 68:5 4|20 71:5 5|95 4:5 6|77 51:5 7|80 10:5 8|50 21:5 9|89 84:5 10|47 55:6 1|72 32:6 2|58 100:6 3|3 52:6 4|81 21:6 5|71 78:6 6|82 69:6 7|85 18:6 8|39 26:6 9|80 10:6 10|72 3:7 1|28 41:7 2|54 36:7 3|42 24:7 4|84 27:7 5|54 66:7 6|52 7:7 7|26 18:7 8|51 7:7 9|94 62:7 10|56 87:8 1|95 6:8 2|76 74:8 3|81 91:8 4|8 96:8 5|99 60:8 6|95 90:8 7|44 76:8 8|85 2:8 9|96 20:8 10|28 78:9 1|92 38:9 2|14 42:9 3|74 89:9 4|94 71:9 5|1 28:9 6|17 49:9 7|39 30:9 8|60 60:9 9|57 70:9 10|17 74:10 1|10 9:10 2|61 49:10 3|19 3:10 4|2 19:10 5|95 61:10 6|1 30:10 7|100 68:10 8|37 30:10 9|79 73:10 10</relation>
    <relation name="R26" arity="2" nbTuples="100" semantics="soft" defaultCost="infinity">34 51:1 1|75 93:1 2|46 7:1 3|26 12:1 4|63 45:1 5|82 72:1 6|26 20:1 7|73 30:1 8|28 19:1 9|53 24:1 10|53 65:2 1|95 42:2 2|66 47:2 3|2 4:2 4|96 72:2 5|33 55:2 6|54 3:2 7|65 82:2 8|52 65:2 9|37 74:2 10|80 26:3 1|53 20:3 2|64 26:3 3|65 38:3 4|92 8:3 5|71 6:3 6|80 24:3 7|28 60:3 8|27 53:3 9|10 43:3 10|79 6:4 1|82 51:4 2|31 33:4 3|29 77:4 4|59 46:4 5|8 78:4 6|88 47:4 7|66 30:4 8|66 34:4 9|22 73:4 10|58 67:5 1|49 70:5 2|19 17:5 3|10 92:5 4|71 9:5 5|2 20:5 6|42 36:5 7|93 1:5 8|22 82:5 9|73 12:5 10|22 27:6 1|41 26:6 2|90 88:6 3|9 13:6 4|53 77:6 5|9 6:6 6|40 81:6 7|63 95:6 8|27 43:6 9|66 18:6 10|9 16:7 1|30 28:7 2|89 91:7 3|34 88:7 4|80 37:7 5|13 98:7 6|63 1:7 7|48 84:7 8|83 78:7 9|78 1:7 10|17 47:8 1|23 69:8 2|86 94:8 3|65 60:8 4|35 58:8 5|85 55:8 6|69 43:8 7|50 54:8 8|85 2:8 9|83 84:8 10|84 61:9 1|61 68:9 2|39 61:9 3|13 34:9 4|47 36:9 5|26 4:9 6|52 92:9 7|12 15:9 8|23 56:9 9|84 97:9 10|20 74:10 1|97 19:10 2|91 76:10 3|77 49:10 4|86 11:10 5|68 19:10 6|2 55:10 7|42 55:10 8|28 20:10 9|88 49:10 10</relation>
    <relation name="R27" arity="2" nbTuples="100" semantics="soft" defaultCost="infinity">65 39:1 1|31 89:1 2|90 29:1 3|19 100:1 4|31 90:1 5|46 86:1 6|16 84:1 7|76 16:1 8|61 1:1 9|70 22:1 10|95 98:2 1|18 76:2 2|78 41:2 3|25 84:2 4|45 36:2 5|3 97:2 6|65 6:2 7|84 82:2 8|78 92:2 9|59 90:2 10|47 91:3 1|31 55:3 2|29 7:3 3|70 56:3 4|66 3:3 5|38 50:3 6|50 40:3 7|58 11:3 8|44 68:3 9|92 96:3 10|80 84:4 1|11 63:4 2|87 17:4 3|15 100:4 4|69 95:4 5|14 89:4 6|80 47:4 7|45 22:4 8|99 68:4 9|54 87:4 10|71 92:5 1|67 26:5 2|27 89:5 3|6 94:5 4|53 49:5 5|22 1:5 6|65 39:5 7|51 1:5 8|76 54:5 9|33 1:5 10|48 29:6 1|54 3:6 2|67 87:6 3|18 53:6 4|70 94:6 5|4 64:6 6|29 59:6 7|80 20:6 8|76 78:6 9|20 84:6 10|41 19:7 1|5 43:7 2|57 86:7 3|42 12:7 4|96 61:7 5|97 68:7 6|71 78:7 7|84 19:7 8|42 46:7 9|33 46:7 10|94 38:8 1|8 33:8 2|4 52:8 3|19 76:8 4|80 53:8 5|48 22:8 6|15 16:8 7|78 3:8 8|59 60:8 9|95 43:8 10|78 39:9 1|7 7:9 2|37 62:9 3|18 9:9 4|36 69:9 5|73 45:9 6|58 32:9 7|87 47:9 8|32 79:9 9|49 23:9 10|31 28:10 1|17 47:10 2|62 94:10 3|90 19:10 4|55 5:10 5|55 11:10 6|80 58:10 7|24 82:10 8|89 9:10 9|74 66:10 10</relation>
    <relation name="R28" arity="2" nbTuples="100" semantics="soft" defaultCost="infinity">2 27:1 1|99 71:1 2|35 56:1 3|52 4:1 4|96 32:1 5|89 20:1 6|46 62:1 7|42 46:1 8|86 54:1 9|87 36:1 10|76 64:2 1|67 59:2 2|88 99:2 3|18 64:2 4|26 40:2 5|96 63:2 6|60 65:2 7|47 85:2 8|61 42:2 9|80 8:2 10|34 44:3 1|72 23:3 2|98 73:3 3|59 20:3 4|68 3:3 5|26 78:3 6|89 88:3 7|69 27:3 8|25 16:3 9|28 14:3 10|55 96:4 1|4 28:4 2|73 72:4 3|54 72:4 4|36 94:4 5|21 60:4 6|68 66:4 7|23 73:4 8|68 59:4 9|87 78:4 10|54 37:5 1|15 43:5 2|9 73:5 3|2 55:5 4|99 28:5 5|66 86:5 6|57 75:5 7|60 58:5 8|47 79:5 9|11 53:5 10|51 42:6 1|21 72:6 2|58 65:6 3|66 16:6 4|37 59:6 5|9 63:6 6|64 51:6 7|69 32:6 8|41 25:6 9|57 10:6 10|67 37:7 1|26 51:7 2|87 2:7 3|72 49:7 4|50 80:7 5|33 16:7 6|41 13:7 7|81 2:7 8|81 56:7 9|55 42:7 10|87 33:8 1|85 86:8 2|28 74:8 3|4 89:8 4|43 42:8 5|37 32:8 6|29 59:8 7|38 61:8 8|88 23:8 9|10 50:8 10|66 77:9 1|64 83:9 2|60 31:9 3|28 19:9 4|38 54:9 5|33 54:9 6|37 68:9 7|84 7:9 8|49 24:9 9|48 81:9 10|16 30:10 1|49 18:10 2|45 99:10 3|27 18:10 4|43 21:10 5|57 50:10 6|64 51:10 7|99 88:10 8|82 41:10 9|27 95:10 10</relation>
    <relation name="R29" arity="2" nbTuples="100" semantics="soft" defaultCost="infinity">84 49:1 1|10 58:1 2|100 5:1 3|45 20:1 4|88 95:1 5|75 90:1 6|14 38:1 7|18 16:1 8|76 34:1 9|14 84:1 10|42 62:2 1|78 82:2 2|98 58:2 3|35 92:2 4|30 61:2 5|2 11:2 6|80 10:2 7|71 79:2 8|66 98:2 9|61 80:2 10|74 62:3 1|74 40:3 2|91 19:3 3|32 53:3 4|54 32:3 5|31 8:3 6|77 59:3 7|21 56:3 8|32 54:3 9|47 18:3 10|27 53:4 1|91 3:4 2|75 12:4 3|6 3:4 4|10 96:4 5|86 43:4 6|42 19:4 7|31 41:4 8|58 18:4 9|100 85:4 10|71 90:5 1|68 81:5 2|65 70:5 3|34 18:5 4|86 36:5 5|85 9:5 6|69 23:5 7|28 19:5 8|10 90:5 9|70 44:5 10|25 43:6 1|76 37:6 2|93 36:6 3|43 65:6 4|75 85:6 5|54 77:6 6|99 98:6 7|37 12:6 8|89 11:6 9|15 27:6 10|13 16:7 1|4 14:7 2|35 47:7 3|40 12:7 4|47 14:7 5|60 35:7 6|80 14:7 7|39 57:7 8|78 42:7 9|59 43:7 10|65 8:8 1|52 98:8 2|31 32:8 3|70 38:8 4|75 2:8 5|84 68:8 6|93 16:8 7|10 1:8 8|3 17:8 9|81 50:8 10|27 93:9 1|22 46:9 2|4 68:9 3|30 85:9 4|14 33:9 5|36 86:9 6|55 78:9 7|29 51:9 8|48 67:9 9|39 45:9 10|79 36:10 1|79 81:10 2|60 92:10 3|37 87:10 4|10 20:10 5|83 59:10 6|45 2:10 7|86 22:10 8|90 28:10 9|52 32:10 10</relation>
    <relation name="R30" arity="2" nbTuples="100" semantics="soft" defaultCost="infinity">14 8:1 1|33 33:1 2|35 77:1 3|57 23:1 4|12 15:1 5|95 31:1 6|17 70:1 7|77 17:1 8|50 75:1 9|46 2:1 10|26 34:2 1|30 80:2 2|58 35:2 3|18 52:2 4|32 88:2 5|94 12:2 6|54 26:2 7|22 28:2 8|53 86:2 9|39 59:2 10|83 94:3 1|39 75:3 2|2 42:3 3|45 25:3 4|74 48:3 5|51 76:3 6|55 53:3 7|71 63:3 8|16 80:3 9|4 63:3 10|81 44:4 1|91 33:4 2|55 91:4 3|22 12:4 4|26 23:4 5|21 65:4 6|62 16:4 7|18 51:4 8|18 19:4 9|6 54:4 10|15 37:5 1|70 43:5 2|61 36:5 3|38 77:5 4|12 25:5 5|56 29:5 6|31 48:5 7|6 18:5 8|95 59:5 9|66 48:5 10|80 6:6 1|36 33:6 2|56 3:6 3|41 50:6 4|16 58:6 5|43 86:6 6|55 37:6 7|97 82:6 8|21 83:6 9|4 49:6 10|66 84:7 1|40 22:7 2|20 89:7 3|44 51:7 4|46 72:7 5|86 71:7 6|13 42:7 7|69 93:7 8|75 22:7 9|24 37:7 10|34 6:8 1|14 96:8 2|21 53:8 3|5 76:8 4|3 31:8 5|64 30:8 6|29 49:8 7|39 71:8 8|70 99:8 9|80 41:8 10|32 19:9 1|26 56:9 2|85 31:9 3|48 87:9 4|42 58:9 5|58 28:9 6|42 14:9 7|4 32:9 8|59 77:9 9|70 94:9 10|65 82:10 1|32 80:10 2|11 66:10 3|29 56:10 4|41 83:10 5|26 26:10 6|21 17:10 7|83 21:10 8|34 13:10 9|56 70:10 10</relation>
    <relation name="R31" arity="2" nbTuples="100" semantics="soft" defaultCost="infinity">42 98:1 1|6 97:1 2|12 81:1 3|93 22:1 4|32 79:1 5|21 6:1 6|82 50:1 7|72 82:1 8|38 43:1 9|85 25:1 10|17 77:2 1|7 84:2 2|29 20:2 3|62 46:2 4|12 22:2 5|78 40:2 6|88 47:2 7|16 3:2 8|13 21:2 9|58 8:2 10|45 31:3 1|15 15:3 2|99 37:3 3|55 81:3 4|30 69:3 5|18 36:3 6|9 23:3 7|79 82:3 8|61 55:3 9|71 22:3 10|51 74:4 1|62 81:4 2|9 70:4 3|72 44:4 4|35 59:4 5|90 98:4 6|94 53:4 7|40 19:4 8|8 30:4 9|30 50:4 10|7 74:5 1|24 23:5 2|93 80:5 3|57 45:5 4|70 76:5 5|32 23:5 6|51 85:5 7|11 48:5 8|72 55:5 9|55 36:5 10|28 46:6 1|43 57:6 2|36 82:6 3|33 93:6 4|47 28:6 5|32 72:6 6|18 2:6 7|70 86:6 8|65 54:6 9|78 50:6 10|45 55:7 1|15 7:7 2|97 99:7 3|100 60:7 4|23 4:7 5|46 18:7 6|79 3:7 7|9 5:7 8|91 73:7 9|39 5:7 10|30 89:8 1|11 60:8 2|97 16:8 3|2 8:8 4|25 49:8 5|83 44:8 6|17 82:8 7|3 33:8 8|94 56:8 9|15 30:8 10|53 47:9 1|35 80:9 2|3 92:9 3|7 54:9 4|64 14:9 5|78 46:9 6|95 5:9 7|82 92:9 8|41 24:9 9|69 100:9 10|84 54:10 1|31 95:10 2|2 8:10 3|82 15:10 4|33 77:10 5|20 16:10 6|91 82:10 7|72 17:10 8|66 2:10 9|15 66:10 10</relation>
    <relation name="R32" arity="2" nbTuples="100" semantics="soft" defaultCost="infinity">96 78:1 1|51 94:1 2|84 3:1 3|3 73:1 4|15 31:1 5|88 63:1 6|98 44:1 7|26 53:1 8|57 93:1 9|49 90:1 10|82 74:2 1|46 96:2 2|22 42:2 3|34 9:2 4|28 75:2 5|8 31:2 6|31 90:2 7|63 95:2 8|44 67:2 9|83 27:2 10|85 18:3 1|18 81:3 2|25 10:3 3|85 50:3 4|67 100:3 5|52 18:3 6|98 89:3 7|8 68:3 8|29 81:3 9|17 24:3 10|16 45:4 1|37 78:4 2|24 23:4 3|73 77:4 4|52 87:4 5|5 10:4 6|69 43:4 7|73 37:4 8|8 20:4 9|15 20:4 10|59 98:5 1|54 3:5 2|66 58:5 3|46 77:5 4|60 94:5 5|57 48:5 6|18 6:5 7|20 4:5 8|55 26:5 9|66 86:5 10|68 37:6 1|82 44:6 2|16 71:6 3|48 58:6 4|86 93:6 5|27 40:6 6|32 96:6 7|18 44:6 8|65 90:6 9|92 66:6 10|20 51:7 1|74 37:7 2|3 5:7 3|70 36:7 4|86 59:7 5|61 41:7 6|10 70:7 7|35 85:7 8|16 21:7 9|77 77:7 10|20 10:8 1|71 3:8 2|25 2:8 3|20 6:8 4|55 89:8 5|55 51:8 6|89 68:8 7|37 99:8 8|67 63:8 9|36 7:8 10|28 75:9 1|27 23:9 2|59 46:9 3|93 11:9 4|25 50:9 5|15 25:9 6|58 40:9 7|90 11:9 8|98 11:9 9|88 15:9 10|92 82:10 1|45 23:10 2|63 92:10 3|63 95:10 4|4 12:10 5|80 66:10 6|43 8:10 7|41 88:10 8|83 78:10 9|29 32:10 10</relation>
    <relation name="R33" arity="2" nbTuples="100" semantics="soft" defaultCost="infinity">21 52:1 1|46 51:1 2|13 100:1 3|12 93:1 4|46 5:1 5|63 85:1 6|68 86:1 7|6 72:1 8|23 20:1 9|34 70:1 10|99 72:2 1|69 11:2 2|66 2:2 3|57 95:2 4|88 8:2 5|3 31:2 6|86 85:2 7|9 61:2 8|74 31:2 9|52 55:2 10|32 94:3 1|89 64:3 2|76 94:3 3|87 40:3 4|26 35:3 5|39 6:3 6|53 34:3 7|3 46:3 8|56 47:3 9|10 72:3 10|98 5:4 1|48 28:4 2|8 25:4 3|62 82:4 4|39 7:4 5|54 45:4 6|51 73:4 7|23 7:4 8|94 85:4 9|31 97:4 10|23 74:5 1|45 3:5 2|24 87:5 3|58 61:5 4|66 61:5 5|38 1:5 6|54 94:5 7|71 67:5 8|11 41:5 9|55 60:5 10|69 65:6 1|44 46:6 2|16 5:6 3|72 73:6 4|6 63:6 5|89 40:6 6|2 17:6 7|91 79:6 8|98 55:6 9|56 40:6 10|44 80:7 1|35 25:7 2|40 99:7 3|80 30:7 4|12 2:7 5|42 70:7 6|75 59:7 7|16 3:7 8|66 27:7 9|61 48:7 10|36 16:8 1|65 18:8 2|52 1:8 3|4 3:8 4|88 67:8 5|68 97:8 6|54 78:8 7|26 84:8 8|37 20:8 9|38 73:8 10|97 99:9 1|12 63:9 2|24 42:9 3|46 61:9 4|4 89:9 5|13 93:9 6|16 8:9 7|76 88:9 8|60 61:9 9|46 46:9 10|50 50:10 1|31 26:10 2|30 19:10 3|63 79:10 4|99 33:10 5|42 94:10 6|31 3:10 7|43 26:10 8|74 71:10 9|21 35:10 10</relation>
    <relation name="R34" arity="2" nbTuples="100" semantics="soft" defaultCost="infinity">59 10:1 1|67 18:1 2|73 83:1 3|49 85:1 4|24 95:1 5|83 63:1 6|30 50:1 7|96 89:1 8|43 22:1 9|55 52:1 10|53 14:2 1|25 18:2 2|83 36:2 3|85 81:2 4|29 38:2 5|100 8:2 6|71 61:2 7|15 78:2 8|40 9:2 9|31 27:2 10|99 53:3 1|74 94:3 2|36 69:3 3|3 20:3 4|3 63:3 5|16 2:3 6|28 88:3 7|84 11:3 8|84 79:3 9|64 96:3 10|22 25:4 1|100 51:4 2|1 75:4 3|62 96:4 4|4 38:4 5|32 38:4 6|61 53:4 7|98 96:4 8|32 38:4 9|74 59:4 10|82 90:5 1|41 14:5 2|5 3:5 3|35 19:5 4|5 98:5 5|17 28:5 6|27 85:5 7|4 62:5 8|69 79:5 9|16 11:5 10|62 89:6 1|94 1:6 2|1 22:6 3|89 94:6 4|56 9:6 5|36 7:6 6|64 74:6 7|4 23:6 8|95 30:6 9|90 30:6 10|61 95:7 1|48 90:7 2|87 46:7 3|95 41:7 4|14 54:7 5|99 51:7 6|11 65:7 7|75 32:7 8|43 55:7 9|11 62:7 10|72 71:8 1|69 12:8 2|13 79:8 3|84 100:8 4|39 86:8 5|61 64:8 6|43 85:8 7|4 43:8 8|75 46:8 9|19 82:8 10|80 21:9 1|86 30:9 2|69 86:9 3|71 84:9 4|84 15:9 5|51 26:9 6|33 97:9 7|78 70:9 8|81 56:9 9|17 59:9 10|36 85:10 1|87 87:10 2|73 2:10 3|88 12:10 4|75 83:10 5|65 95:10 6|28 45:10 7|67 73:10 8|5 54:10 9|53 68:10 10</relation>
    <relation name="R35" arity="2" nbTuples="100" semantics="soft" defaultCost="infinity">64 37:1 1|35 94:1 2|80 6:1 3|89 64:1 4|21 69:1 5|70 96:1 6|94 13:1 7|86 46:1 8|81 23:1 9|87 25:1 10|92 99:2 1|75 49:2 2|68 70:2 3|34 61:2 4|8 36:2 5|34 10:2 6|55 78:2 7|74 9:2 8|65 63:2 9|71 15:2 10|44 35:3 1|39 45:3 2|7 23:3 3|39 35:3 4|12 21:3 5|30 84:3 6|82 84:3 7|83 39:3 8|29 82:3 9|95 4:3 10|79 80:4 1|60 20:4 2|82 74:4 3|33 29:4 4|90 93:4 5|85 70:4 6|88 100:4 7|77 67:4 8|57 65:4 9|87 85:4 10|56 45:5 1|64 55:5 2|13 8:5 3|68 87:5 4|33 86:5 5|10 41:5 6|37 49:5 7|24 99:5 8|63 34:5 9|24 30:5 10|82 24:6 1|53 3:6 2|17 33:6 3|42 60:6 4|39 31:6 5|61 71:6 6|100 18:6 7|71 81:6 8|46 76:6 9|45 56:6 10|17 19:7 1|56 60:7 2|67 82:7 3|9 61:7 4|75 55:7 5|25 35:7 6|89 57:7 7|56 52:7 8|47 47:7 9|75 91:7 10|15 32:8 1|36 59:8 2|11 69:8 3|88 29:8 4|43 8:8 5|68 96:8 6|62 84:8 7|10 49:8 8|76 85:8 9|54 87:8 10|52 59:9 1|25 69:9 2|97 58:9 3|58 73:9 4|91 49:9 5|96 58:9 6|89 94:9 7|11 63:9 8|39 82:9 9|70 52:9 10|2 44:10 1|69 17:10 2|58 6:10 3|68 64:10 4|91 40:10 5|41 96:10 6|93 62:10 7|91 37:10 8|78 75:10 9|49 26:10 10</relation>
    <relation name="R36" arity="2" nbTuples="100" semantics="soft" defaultCost="infinity">36 4:1 1|32 79:1 2|10 87:1 3|8 35:1 4|50 75:1 5|71 83:1 6|11 77:1 7|18 77:1 8|87 17:1 9|75 34:1 10|64 40:2 1|14 52:2 2|15 61:2 3|61 29:2 4|59 83:2 5|21 77:2 6|37 37:2 7|67 94:2 8|96 70:2 9|2 80:2 10|74 4:3 1|46 51:3 2|35 6:3 3|3 10:3 4|35 66:3 5|97 74:3 6|18 54:3 7|20 85:3 8|11 50:3 9|69 49:3 10|17 52:4 1|63 34:4 2|46 54:4 3|15 10:4 4|90 69:4 5|78 93:4 6|91 86:4 7|87 22:4 8|21 19:4 9|42 63:4 10|31 50:5 1|98 42:5 2|8 12:5 3|72 45:5 4|48 59:5 5|80 68:5 6|4 37:5 7|83 1:5 8|58 85:5 9|22 53:5 10|31 73:6 1|1 20:6 2|34 56:6 3|79 67:6 4|33 95:6 5|21 69:6 6|3 75:6 7|63 7:6 8|11 21:6 9|43 74:6 10|81 22:7 1|66 1:7 2|85 1:7 3|55 66:7 4|83 57:7 5|93 57:7 6|63 60:7 7|29 52:7 8|18 42:7 9|79 50:7 10|8 38:8 1|46 42:8 2|69 39:8 3|25 47:8 4|40 92:8 5|79 14:8 6|99 61:8 7|95 18:8 8|14 53:8 9|91 99:8 10|45 90:9 1|36 76:9 2|53 46:9 3|32 35:9 4|94 68:9 5|22 48:9 6|39 32:9 7|33 97:9 8|42 39:9 9|39 72:9 10|83 14:10 1|40 24:10 2|88 9:10 3|55 64:10 4|27 20:10 5|39 94:10 6|10 19:10 7|43 15:10 8|50 60:10 9|53 7:10 10</relation>
    <relation name="R37" arity="2" nbTuples="100" semantics="soft" defaultCost="infinity">33 80:1 1|55 93:1 2|85 20:1 3|17 92:1 4|74 9:1 5|59 73:1 6|68 32:1 7|69 37:1 8|26 41:1 9|91 21:1 10|64 38:2 1|4 17:2 2|28 38:2 3|88 92:2 4|58 43:2 5|80 65:2 6|26 4:2 7|94 34:2 8|4 11:2 9|85 100:2 10|10 74:3 1|59 94:3 2|51 62:3 3|78 35:3 4|99 48:3 5|81 82:3 6|12 72:3 7|93 96:3 8|11 75:3 9|51 27:3 10|39 71:4 1|55 48:4 2|14 14:4 3|99 33:4 4|6 9:4 5|34 3:4 6|76 35:4 7|63 29:4 8|30 29:4 9|67 46:4 10|46 19:5 1|24 56:5 2|79 55:5 3|92 23:5 4|30 83:5 5|69 45:5 6|39 6:5 7|95 59:5 8|48 45:5 9|88 80:5 10|42 71:6 1|61 13:6 2|94 80:6 3|16 46:6 4|86 24:6 5|63 77:6 6|22 61:6 7|63 98:6 8|85 61:6 9|58 87:6 10|37 67:7 1|13 16:7 2|38 68:7 3|54 94:7 4|62 11:7 5|66 34:7 6|9 84:7 7|65 11:7 8|11 15:7 9|63 34:7 10|45 99:8 1|87 58:8 2|94 36:8 3|27 62:8 4|85 95:8 5|44 35:8 6|18 25:8 7|84 17:8 8|31 40:8 9|93 10:8 10|83 64:9 1|77 90:9 2|83 76:9 3|88 26:9 4|67 24:9 5|69 75:9 6|70 70:9 7|44 21:9 8|54 29:9 9|98 83:9 10|17 12:10 1|45 46:10 2|62 21:10 3|42 12:10 4|25 84:10 5|89 15:10 6|58 68:10 7|91 69:10 8|76 41:10 9|72 20:10 10</relation>
    <relation name="R38" arity="2" nbTuples="100" semantics="soft" defaultCost="infinity">76 52:1 1|51 44:1 2|71 60:1 3|39 1:1 4|67 35:1 5|10 74:1 6|65 59:1 7|69 48:1 8|61 84:1 9|54 65:1 10|70 97:2 1|60 79:2 2|10 3:2 3|10 38:2 4|22 97:2 5|40 15:2 6|39 15:2 7|44 29:2 8|47 58:2 9|17 61:2 10|34 76:3 1|63 64:3 2|62 46:3 3|35 42:3 4|34 25:3 5|70 77:3 6|6 82:3 7|21 70:3 8|16 92:3 9|93 48:3 10|83 66:4 1|14 33:4 2|81 31:4 3|89 81:4 4|50 6:4 5|30 43:4 6|86 40:4 7|69 44:4 8|6 35:4 9|97 65:4 10|77 86:5 1|21 42:5 2|44 49:5 3|57 22:5 4|14 55:5 5|20 3:5 6|80 82:5 7|39 70:5 8|10 82:5 9|40 87:5 10|75 12:6 1|26 46:6 2|1 44:6 3|19 51:6 4|8 63:6 5|86 67:6 6|32 8:6 7|49 36:6 8|65 38:6 9|34 23:6 10|33 81:7 1|71 48:7 2|54 18:7 3|52 83:7 4|4 96:7 5|10 64:7 6|72 86:7 7|68 21:7 8|45 29:7 9|81 72:7 10|61 78:8 1|86 21:8 2|90 32:8 3|51 27:8 4|47 69:8 5|21 24:8 6|44 38:8 7|29 92:8 8|48 44:8 9|59 20:8 10|23 56:9 1|26 87:9 2|84 3:9 3|69 6:9 4|42 69:9 5|14 69:9 6|33 15:9 7|30 58:9 8|14 17:9 9|58 7:9 10|17 17:10 1|44 82:10 2|45 94:10 3|15 41:10 4|15 4:10 5|49 55:10 6|42 31:10 7|23 33:10 8|17 85:10 9|64 68:10 10</relation>
    <relation name="R39" arity="2" nbTuples="100" semantics="soft" defaultCost="infinity">63 17:1 1|15 37:1 2|93 84:1 3|23 16:1 4|84 85:1 5|34 55:1 6|30 9:1 7|67 20:1 8|63 76:1 9|44 72:1 10|48 29:2 1|27 65:2 2|18 41:2 3|52 55:2 4|22 21:2 5|97 84:2 6|47 65:2 7|86 80:2 8|52 89:2 9|84 31:2 10|75 96:3 1|1 23:3 2|64 51:3 3|94 19:3 4|82 38:3 5|4 19:3 6|44 58:3 7|74 20:3 8|67 35:3 9|18 79:3 10|16 98:4 1|38 40:4 2|41 34:4 3|29 18:4 4|35 72:4 5|26 38:4 6|52 41:4 7|91 44:4 8|56 75:4 9|95 28:4 10|2 75:5 1|66 95:5 2|80 2:5 3|31 3:5 4|84 1:5 5|45 29:5 6|14 61:5 7|22 59:5 8|65 95:5 9|66 15:5 10|76 80:6 1|46 5:6 2|96 65:6 3|16 68:6 4|45 16:6 5|64 4:6 6|16 41:6 7|12 27:6 8|28 19:6 9|9 58:6 10|74 2:7 1|63 72:7 2|100 9:7 3|17 48:7 4|10 1:7 5|78 31:7 6|40 60:7 7|50 93:7 8|53 11:7 9|75 23:7 10|53 9:8 1|90 76:8 2|14 5:8 3|93 28:8 4|81 22:8 5|20 56:8 6|14 30:8 7|19 92:8 8|12 95:8 9|15 78:8 10|52 56:9 1|81 3:9 2|65 75:9 3|1 34:9 4|2 95:9 5|74 98:9 6|89 15:9 7|69 30:9 8|16 30:9 9|10 86:9 10|14 10:10 1|44 91:10 2|39 97:10 3|14 88:10 4|57 72:10 5|45 83:10 6|91 6:10 7|13 49:10 8|35 45:10 9|88 38:10 10</relation>
    <relation name="R40" arity="2" nbTuples="100" semantics="soft" defaultCost="infinity">63 98:1 1|77 58:1 2|68 67:1 3|25 28:1 4|25 72:1 5|20 80:1 6|70 20:1 7|6 100:1 8|56 36:1 9|71 97:1 10|51 51:2 1|15 83:2 2|26 52:2 3|58 96:2 4|76 23:2 5|26 29:2 6|10 90:2 7|82 74:2 8|71 48:2 9|68 41:2 10|5 11:3 1|68 25:3 2|63 14:3 3|89 7:3 4|72 39:3 5|14 40:3 6|81 87:3 7|79 42:3 8|40 89:3 9|86 35:3 10|73 79:4 1|76 99:4 2|28 75:4 3|22 85:4 4|17 92:4 5|68 15:4 6|89 1:4 7|43 33:4 8|12 78:4 9|69 93:4 10|67 14:5 1|88 97:5 2|97 94:5 3|26 37:5 4|22 74:5 5|25 100:5 6|20 24:5 7|91 92:5 8|83 62:5 9|88 85:5 10|64 100:6 1|61 61:6 2|7 48:6 3|59 8:6 4|2 56:6 5|72 91:6 6|67 72:6 7|95 3:6 8|25 77:6 9|97 63:6 10|8 13:7 1|54 70:7 2|87 48:7 3|92 9:7 4|21 63:7 5|81 33:7 6|40 99:7 7|78 63:7 8|41 13:7 9|64 64:7 10|62 5:8 1|60 5:8 2|67 30:8 3|53 73:8 4|6 1:8 5|25 56:8 6|45 79:8 7|19 1:8 8|17 96:8 9|61 43:8 10|88 11:9 1|85 84:9 2|90 9:9 3|95 22:9 4|5 39:9 5|66 62:9 6|77 76:9 7|41 53:9 8|57 50:9 9|88 45:9 10|59 70:10 1|100 46:10 2|89 48:10 3|80 77:10 4|44 51:10 5|65 32:10 6|87 11:10 7|70 56:10 8|56 49:10 9|16 17:10 10</relation>
    <relation name="R41" arity="2" nbTuples="100" semantics="soft" defaultCost="infinity">49 2:1 1|93 80:1 2|20 19:1 3|3 40:1 4|90 94:1 5|42 59:1 6|73 43:1 7|62 34:1 8|19 68:1 9|81 94:1 10|44 61:2 1|2 45:2 2|44 4:2 3|12 8:2 4|76 53:2 5|69 93:2 6|90 93:2 7|76 4:2 8|9 13:2 9|73 52:2 10|65 11:3 1|17 51:3 2|19 71:3 3|14 87:3 4|79 44:3 5|39 56:3 6|97 76:3 7|73 88:3 8|7 71:3 9|50 58:3 10|13 28:4 1|43 75:4 2|67 14:4 3|51 42:4 4|89 21:4 5|1 72:4 6|39 41:4 7|30 75:4 8|89 58:4 9|65 72:4 10|46 60:5 1|68 12:5 2|91 20:5 3|81 35:5 4|74 48:5 5|56 12:5 6|5 22:5 7|33 7:5 8|19 12:5 9|94 70:5 10|43 75:6 1|71 30:6 2|63 55:6 3|8 55:6 4|61 47:6 5|94 100:6 6|22 13:6 7|19 4:6 8|37 81:6 9|50 88:6 10|39 78:7 1|37 26:7 2|43 26:7 3|25 13:7 4|92 26:7 5|74 94:7 6|22 77:7 7|34 68:7 8|40 7:7 9|95 52:7 10|88 33:8 1|42 7:8 2|53 78:8 3|50 52:8 4|16 32:8 5|73 53:8 6|65 75:8 7|59 92:8 8|72 98:8 9|94 88:8 10|65 67:9 1|37 45:9 2|4 28:9 3|70 37:9 4|18 25:9 5|92 67:9 6|13 99:9 7|27 52:9 8|69 3:9 9|22 51:9 10|49 70:10 1|86 56:10 2|83 29:10 3|98 50:10 4|15 13:10 5|36 11:10 6|10 21:10 7|12 92:10 8|78 91:10 9|68 16:10 10</relation>
    <relation name="R42" arity="2" nbTuples="100" semantics="soft" defaultCost="infinity">92 11:1 1|19 61:1 2|7 80:1 3|85 41:1 4|52 19:1 5|15 5:1 6|93 90:1 7|61 66:1 8|16 17:1 9|17 19:1 10|31 35:2 1|19 83:2 2|68 75:2 3|42 88:2 4|50 64:2 5|40 58:2 6|48 82:2 7|5 2:2 8|32 45:2 9|36 83:2 10|28 83:3 1|74 81:3 2|62 72:3 3|32 60:3 4|25 58:3 5|62 60:3 6|86 19:3 7|61 88:3 8|55 70:3 9|40 31:3 10|77 89:4 1|53 57:4 2|21 27:4 3|95 40:4 4|34 16:4 5|73 64:4 6|86 39:4 7|74 84:4 8|71 2:4 9|39 100:4 10|89 80:5 1|88 62:5 2|57 34:5 3|35 85:5 4|93 79:5 5|70 62:5 6|23 84:5 7|90 45:5 8|79 87:5 9|94 4:5 10|53 96:6 1|80 44:6 2|18 13:6 3|19 66:6 4|6 17:6 5|3 41:6 6|95 18:6 7|14 49:6 8|58 12:6 9|97 21:6 10|62 8:7 1|54 74:7 2|48 95:7 3|31 9:7 4|36 68:7 5|25 25:7 6|65 40:7 7|73 88:7 8|88 24:7 9|59 51:7 10|22 68:8 1|18 66:8 2|69 32:8 3|90 18:8 4|91 23:8 5|38 66:8 6|81 25:8 7|4 61:8 8|6 77:8 9|67 40:8 10|90 74:9 1|18 80:9 2|44 33:9 3|62 15:9 4|22 27:9 5|32 92:9 6|60 18:9 7|80 38:9 8|18 56:9 9|6 100:9 10|27 76:10 1|61 81:10 2|15 12:10 3|77 79:10 4|86 4:10 5|33 98:10 6|79 62:10 7|26 73:10 8|53 11:10 9|47 73:10 10</relation>
    <relation name="R43" arity="2" nbTuples="100" semantics="soft" defaultCost="infinity">30 75:1 1|34 46:1 2|97 58:1 3|26 89:1 4|11 70:1 5|7 41:1 6|99 37:1 7|90 2:1 8|1 42:1 9|57 40:1 10|69 95:2 1|65 9:2 2|72 31:2 3|54 24:2 4|58 88:2 5|28 41:2 6|41 12:2 7|13 84:2 8|11 48:2 9|14 20:2 10|70 93:3 1|55 19:3 2|39 87:3 3|89 57:3 4|6 80:3 5|61 28:3 6|7 70:3 7|88 84:3 8|79 28:3 9|33 98:3 10|66 26:4 1|52 55:4 2|78 83:4 3|89 15:4 4|80 89:4 5|14 38:4 6|97 7:4 7|92 70:4 8|21 91:4 9|25 1:4 10|5 16:5 1|73 40:5 2|32 34:5 3|24 65:5 4|82 81:5 5|97 47:5 6|88 17:5 7|72 56:5 8|46 81:5 9|96 40:5 10|1 14:6 1|31 10:6 2|25 2:6 3|49 59:6 4|42 96:6 5|40 84:6 6|85 9:6 7|94 55:6 8|93 76:6 9|25 91:6 10|5 58:7 1|2 89:7 2|34 99:7 3|44 72:7 4|47 6:7 5|52 36:7 6|37 5:7 7|55 49:7 8|86 46:7 9|68 56:7 10|25 62:8 1|55 33:8 2|78 73:8 3|31 21:8 4|10 8:8 5|34 98:8 6|92 53:8 7|63 3:8 8|20 86:8 9|39 13:8 10|30 57:9 1|51 54:9 2|85 40:9 3|29 16:9 4|15 83:9 5|50 51:9 6|41 2:9 7|1 73:9 8|13 73:9 9|97 76:9 10|56 14:10 1|72 33:10 2|21 91:10 3|14 49:10 4|10 39:10 5|83 98:10 6|50 49:10 7|84 52:10 8|74 56:10 9|51 58:10 10</relation>
    <relation name="R44" arity="2" nbTuples="100" semantics="soft" defaultCost="infinity">70 56:1 1|35 89:1 2|64 66:1 3|67 59:1 4|97 54:1 5|47 85:1 6|69 34:1 7|40 4:1 8|42 66:1 9|97 21:1 10|82 43:2 1|26 9:2 2|66 48:2 3|84 47:2 4|82 44:2 5|90 59:2 6|82 47:2 7|96 29:2 8|47 32:2 9|85 41:2 10|17 98:3 1|31 11:3 2|81 67:3 3|63 45:3 4|36 96:3 5|75 14:3 6|14 27:3 7|32 64:3 8|54 41:3 9|89 95:3 10|87 71:4 1|37 27:4 2|26 56:4 3|69 30:4 4|23 37:4 5|29 54:4 6|77 95:4 7|78 5:4 8|80 4:4 9|42 13:4 10|99 7:5 1|70 29:5 2|2 96:5 3|90 18:5 4|53 23:5 5|44 95:5 6|29 16:5 7|75 99:5 8|24 90:5 9|2 61:5 10|33 21:6 1|44 31:6 2|42 49:6 3|100 21:6 4|87 81:6 5|41 8:6 6|59 44:6 7|23 87:6 8|95 95:6 9|63 90:6 10|31 14:7 1|13 16:7 2|15 43:7 3|78 73:7 4|66 88:7 5|28 36:7 6|76 4:7 7|96 40:7 8|29 3:7 9|25 57:7 10|71 63:8 1|99 15:8 2|5 4:8 3|85 84:8 4|62 95:8 5|46 15:8 6|75 97:8 7|26 55:8 8|32 94:8 9|31 66:8 10|59 69:9 1|68 75:9 2|87 86:9 3|59 50:9 4|3 96:9 5|53 27:9 6|76 48:9 7|61 79:9 8|52 93:9 9|28 61:9 10|78 4:10 1|62 15:10 2|14 82:10 3|48 11:10 4|96 3:10 5|78 95:10 6|98 98:10 7|54 89:10 8|39 70:10 9|8 15:10 10</relation>
    <relation name="R45" arity="2" nbTuples="100" semantics="soft" defaultCost="infinity">12 36:1 1|36 46:1 2|82 94:1 3|36 92:1 4|29 10:1 5|81 2:1 6|43 7:1 7|73 6:1 8|53 1:1 9|71 95:1 10|22 44:2 1|94 85:2 2|69 87:2 3|80 90:2 4|67 10:2 5|55 91:2 6|40 4:2 7|88 47:2 8|86 82:2 9|89 19:2 10|84 59:3 1|97 54:3 2|18 24:3 3|27 20:3 4|48 16:3 5|35 52:3 6|18 97:3 7|82 2:3 8|69 13:3 9|77 25:3 10|22 88:4 1|97 74:4 2|87 80:4 3|10 30:4 4|12 88:4 5|42 40:4 6|25 79:4 7|35 81:4 8|89 97:4 9|16 57:4 10|94 66:5 1|70 22:5 2|6 40:5 3|94 8:5 4|58 66:5 5|12 39:5 6|48 13:5 7|97 63:5 8|71 100:5 9|54 17:5 10|45 97:6 1|12 21:6 2|80 2:6 3|77 31:6 4|57 6:6 5|75 61:6 6|43 25:6 7|68 13:6 8|70 68:6 9|78 45:6 10|28 19:7 1|16 59:7 2|82 44:7 3|87 47:7 4|65 28:7 5|97 55:7 6|83 27:7 7|73 5:7 8|82 42:7 9|64 36:7 10|52 2:8 1|90 19:8 2|49 98:8 3|72 10:8 4|22 38:8 5|52 39:8 6|5 26:8 7|30 3:8 8|82 37:8 9|95 19:8 10|44 61:9 1|55 22:9 2|26 87:9 3|37 37:9 4|80 97:9 5|58 35:9 6|73 69:9 7|45 92:9 8|30 33:9 9|98 99:9 10|1 32:10 1|99 37:10 2|71 39:10 3|83 17:10 4|77 27:10 5|1 17:10 6|68 57:10 7|6 78:10 8|81 58:10 9|62 5:10 10</relation>
    <relation name="R46" arity="2" nbTuples="100" semantics="soft" defaultCost="infinity">77 87:1 1|30 20:1 2|49 13:1 3|83 59:1 4|65 59:1 5|79 27:1 6|91 57:1 7|89 62:1 8|14 62:1 9|94 35:1 10|47 20:2 1|10 84:2 2|89 85:2 3|54 25:2 4|96 1:2 5|93 9:2 6|88 14:2 7|74 13:2 8|33 71:2 9|99 99:2 10|9 57:3 1|32 75:3 2|67 56:3 3|28 91:3 4|99 13:3 5|90 63:3 6|20 18:3 7|61 58:3 8|77 7:3 9|4 99:3 10|18 79:4 1|14 59:4 2|30 40:4 3|43 57:4 4|13 50:4 5|56 88:4 6|36 42:4 7|55 65:4 8|68 56:4 9|28 71:4 10|70 27:5 1|64 91:5 2|2 73:5 3|51 84:5 4|76 74:5 5|74 92:5 6|74 24:5 7|37 92:5 8|28 100:5 9|10 47:5 10|50 90:6 1|26 25:6 2|7 85:6 3|41 91:6 4|88 35:6 5|3 41:6 6|70 73:6 7|45 26:6 8|28 57:6 9|91 55:6 10|86 60:7 1|21 86:7 2|82 7:7 3|12 19:7 4|55 36:7 5|62 70:7 6|47 45:7 7|53 86:7 8|60 49:7 9|28 68:7 10|100 13:8 1|94 97:8 2|92 3:8 3|100 55:8 4|39 63:8 5|83 72:8 6|63 9:8 7|2 25:8 8|80 53:8 9|58 90:8 10|93 53:9 1|3 82:9 2|33 1:9 3|46 96:9 4|29 56:9 5|61 14:9 6|99 73:9 7|14 72:9 8|51 23:9 9|61 28:9 10|81 29:10 1|23 35:10 2|55 15:10 3|53 4:10 4|88 64:10 5|23 93:10 6|15 4:10 7|1 4:10 8|79 12:10 9|96 34:10 10</relation>
    <relation name="R47" arity="2" nbTuples="100" semantics="soft" defaultCost="infinity">86 74:1 1|91 56:1 2|75 2:1 3|21 38:1 4|84 86:1 5|68 70:1 6|36 87:1 7|30 58:1 8|51 27:1 9|94 86:1 10|90 78:2 1|74 74:2 2|2 1:2 3|44 49:2 4|39 57:2 5|14 55:2 6|10 36:2 7|94 54:2 8|5 60:2 9|13 48:2 10|73 18:3 1|55 14:3 2|70 39:3 3|98 99:3 4|64 71:3 5|64 43:3 6|37 50:3 7|98 78:3 8|73 43:3 9|31 63:3 10|12 34:4 1|96 42:4 2|75 76:4 3|9 60:4 4|77 73:4 5|53 84:4 6|91 60:4 7|41 64:4 8|12 53:4 9|76 36:4 10|37 6:5 1|74 25:5 2|88 57:5 3|43 20:5 4|52 81:5 5|83 2:5 6|32 64:5 7|18 83:5 8|71 96:5 9|15 93:5 10|32 50:6 1|14 44:6 2|81 41:6 3|57 79:6 4|54 91:6 5|69 44:6 6|68 100:6 7|91 48:6 8|62 26:6 9|74 83:6 10|48 97:7 1|81 28:7 2|80 35:7 3|49 72:7 4|45 57:7 5|18 45:7 6|38 27:7 7|49 47:7 8|49 74:7 9|100 81:7 10|78 55:8 1|68 15:8 2|68 33:8 3|42 13:8 4|22 94:8 5|60 31:8 6|71 16:8 7|31 36:8 8|27 59:8 9|90 33:8 10|70 91:9 1|74 10:9 2|83 36:9 3|93 67:9 4|92 79:9 5|5 95:9 6|10 64:9 7|4 93:9 8|43 27:9 9|46 45:9 10|85 86:10 1|81 61:10 2|65 37:10 3|46 94:10 4|97 61:10 5|44 73:10 6|32 44:10 7|30 39:10 8|94 97:10 9|81 88:10 10</relation>
    <relation name="R48" arity="2" nbTuples="100" semantics="soft" defaultCost="infinity">42 26:1 1|44 4:1 2|91 52:1 3|22 42:1 4|93 92:1 5|73 64:1 6|53 21:1 7|65 67:1 8|71 95:1 9|65 24:1 10|54 90:2 1|3 56:2 2|55 39:2 3|97 16:2 4|87 35:2 5|98 89:2 6|43 7:2 7|54 41:2 8|88 93:2 9|90 27:2 10|48 11:3 1|20 70:3 2|72 42:3 3|43 37:3 4|10 39:3 5|85 93:3 6|16 57:3 7|64 4:3 8|37 66:3 9|37 64:3 10|33 25:4 1|46 48:4 2|49 34:4 3|87 90:4 4|8 49:4 5|23 34:4 6|17 36:4 7|22 66:4 8|12 73:4 9|41 73:4 10|100 48:5 1|28 40:5 2|100 95:5 3|74 27:5 4|20 97:5 5|90 74:5 6|56 59:5 7|46 76:5 8|47 58:5 9|80 31:5 10|63 45:6 1|37 6:6 2|73 19:6 3|83 95:6 4|81 97:6 5|80 33:6 6|84 59:6 7|26 22:6 8|77 46:6 9|90 66:6 10|81 29:7 1|13 59:7 2|53 40:7 3|59 72:7 4|6 19:7 5|62 92:7 6|37 71:7 7|29 6:7 8|54 64:7 9|29 9:7 10|50 65:8 1|21 6:8 2|97 29:8 3|35 88:8 4|70 75:8 5|73 77:8 6|52 42:8 7|46 32:8 8|38 98:8 9|31 10:8 10|47 10:9 1|75 40:9 2|91 1:9 3|78 5:9 4|93 6:9 5|92 61:9 6|19 24:9 7|14 99:9 8|52 15:9 9|71 75:9 10|62 6:10 1|3 26:10 2|60 97:10 3|15 13:10 4|13 36:10 5|65 40:10 6|50 81:10 7|27 89:10 8|91 46:10 9|76 97:10 10</relation>
    <relation name="R49" arity="2" nbTuples="100" semantics="soft" defaultCost="infinity">77 7:1 1|17 16:1 2|93 74:1 3|90 65:1 4|46 87:1 5|74 31:1 6|38 80:1 7|20 18:1 8|92 46:1 9|42 53:1 10|65 96:2 1|22 25:2 2|67 56:2 3|62 35:2 4|58 27:2 5|77 35:2 6|21 92:2 7|91 1:2 8|95 46:2 9|68 41:2 10|1 60:3 1|96 66:3 2|49 48:3 3|89 48:3 4|94 71:3 5|93 92:3 6|84 52:3 7|37 95:3 8|78 79:3 9|66 17:3 10|43 77:4 1|79 99:4 2|77 97:4 3|100 64:4 4|95 13:4 5|89 20:4 6|25 52:4 7|12 19:4 8|99 79:4 9|91 74:4 10|83 54:5 1|45 36:5 2|13 30:5 3|70 31:5 4|63 87:5 5|88 2:5 6|34 60:5 7|26 78:5 8|61 44:5 9|13 71:5 10|71 14:6 1|74 48:6 2|92 67:6 3|58 62:6 4|63 96:6 5|39 22:6 6|87 63:6 7|84 63:6 8|9 47:6 9|79 70:6 10|99 6:7 1|92 94:7 2|77 25:7 3|35 88:7 4|12 50:7 5|85 18:7 6|90 14:7 7|14 37:7 8|63 7:7 9|94 17:7 10|23 43:8 1|20 6:8 2|22 67:8 3|17 51:8 4|50 86:8 5|11 40:8 6|84 70:8 7|31 72:8 8|30 78:8 9|53 8:8 10|64 49:9 1|88 77:9 2|17 83:9 3|73 19:9 4|11 2:9 5|93 9:9 6|33 65:9 7|57 87:9 8|73 79:9 9|22 30:9 10|48 81:10 1|32 15:10 2|86 71:10 3|50 47:10 4|41 84:10 5|29 46:10 6|61 45:10 7|72 59:10 8|46 1:10 9|26 7:10 10</relation>
    <relation name="R50" arity="2" nbTuples="100" semantics="soft" defaultCost="infinity">91 70:1 1|50 33:1 2|8 24:1 3|4 42:1 4|19 15:1 5|14 63:1 6|94 40:1 7|66 98:1 8|16 24:1 9|6 52:1 10|46 88:2 1|23 24:2 2|77 93:2 3|42 5:2 4|62 90:2 5|19 95:2 6|22 2:2 7|23 57:2 8|39 35:2 9|58 67:2 10|71 93:3 1|39 53:3 2|35 89:3 3|75 28:3 4|29 73:3 5|22 46:3 6|1 64:3 7|32 95:3 8|77 97:3 9|63 8:3 10|18 69:4 1|49 75:4 2|97 69:4 3|95 44:4 4|33 28:4 5|3 5:4 6|44 37:4 7|93 64:4 8|60 36:4 9|48 13:4 10|42 100:5 1|62 53:5 2|28 94:5 3|42 77:5 4|96 43:5 5|98 46:5 6|49 36:5 7|80 83:5 8|24 57:5 9|59 96:5 10|72 34:6 1|73 92:6 2|42 28:6 3|67 83:6 4|31 66:6 5|30 84:6 6|88 82:6 7|28 24:6 8|95 62:6 9|9 22:6 10|42 43:7 1|59 58:7 2|1 68:7 3|73 68:7 4|79 24:7 5|35 30:7 6|11 98:7 7|46 40:7 8|84 59:7 9|14 95:7 10|19 61:8 1|63 80:8 2|89 56:8 3|90 17:8 4|17 82:8 5|60 99:8 6|25 21:8 7|87 27:8 8|90 60:8 9|46 87:8 10|99 86:9 1|3 74:9 2|82 15:9 3|56 30:9 4|37 33:9 5|43 88:9 6|79 39:9 7|62 56:9 8|50 18:9 9|31 11:9 10|83 46:10 1|21 9:10 2|16 11:10 3|66 1:10 4|85 73:10 5|61 24:10 6|93 21:10 7|68 94:10 8|43 91:10 9|34 44:10 10</relation>
    <relation name="R51" arity="2" nbTuples="100" semantics="soft" defaultCost="infinity">94 72:1 1|40 82:1 2|46 25:1 3|11 13:1 4|87 41:1 5|25 43:1 6|8 97:1 7|73 27:1 8|22 85:1 9|44 35:1 10|14 19:2 1|28 36:2 2|72 11:2 3|49 35:2 4|33 32:2 5|79 13:2 6|54 61:2 7|10 81:2 8|52 46:2 9|85 53:2 10|76 25:3 1|37 63:3 2|6 30:3 3|26 59:3 4|94 6:3 5|99 56:3 6|2 66:3 7|48 18:3 8|15 93:3 9|88 99:3 10|70 54:4 1|41 93:4 2|51 11:4 3|45 56:4 4|77 42:4 5|95 68:4 6|20 66:4 7|47 22:4 8|97 16:4 9|26 37:4 10|56 5:5 1|13 53:5 2|24 66:5 3|63 7:5 4|54 45:5 5|90 40:5 6|57 20:5 7|42 66:5 8|88 48:5 9|22 46:5 10|12 18:6 1|64 40:6 2|58 52:6 3|1 83:6 4|31 53:6 5|83 26:6 6|59 84:6 7|84 96:6 8|88 15:6 9|47 92:6 10|86 96:7 1|87 88:7 2|27 4:7 3|17 69:7 4|8 31:7 5|15 89:7 6|61 3:7 7|20 78:7 8|77 87:7 9|87 55:7 10|38 35:8 1|21 67:8 2|60 42:8 3|53 79:8 4|48 29:8 5|14 63:8 6|6 59:8 7|21 98:8 8|4 74:8 9|75 38:8 10|86 89:9 1|46 71:9 2|58 52:9 3|19 71:9 4|71 33:9 5|32 56:9 6|10 58:9 7|58 41:9 8|31 29:9 9|61 80:9 10|30 51:10 1|51 81:10 2|71 90:10 3|62 18:10 4|95 6:10 5|95 91:10 6|46 88:10 7|50 14:10 8|12 57:10 9|94 74:10 10</relation>
    <relation name="R52" arity="2" nbTuples="100" semantics="soft" defaultCost="infinity">8 84:1 1|29 93:1 2|96 40:1 3|11 50:1 4|83 24:1 5|35 59:1 6|95 85:1 7|78 71:1 8|84 69:1 9|39 94:1 10|100 23:2 1|37 25:2 2|1 19:2 3|67 72:2 4|82 94:2 5|26 13:2 6|29 61:2 7|89 76:2 8|34 70:2 9|22 42:2 10|26 36:3 1|88 74:3 2|20 46:3 3|35 43:3 4|8 13:3 5|12 85:3 6|56 52:3 7|89 41:3 8|25 15:3 9|67 63:3 10|65 89:4 1|38 19:4 2|74 33:4 3|13 53:4 4|98 86:4 5|12 38:4 6|44 31:4 7|53 16:4 8|6 44:4 9|87 36:4 10|98 7:5 1|48 16:5 2|96 15:5 3|26 100:5 4|42 89:5 5|88 22:5 6|22 13:5 7|22 80:5 8|31 67:5 9|92 71:5 10|79 71:6 1|59 3:6 2|4 86:6 3|41 86:6 4|10 89:6 5|63 87:6 6|64 64:6 7|45 51:6 8|44 37:6 9|3 93:6 10|43 1:7 1|7 83:7 2|24 97:7 3|82 32:7 4|5 91:7 5|36 57:7 6|86 79:7 7|1 30:7 8|83 64:7 9|20 76:7 10|5 23:8 1|10 28:8 2|58 6:8 3|62 87:8 4|23 87:8 5|74 44:8 6|31 45:8 7|35 79:8 8|16 81:8 9|9 56:8 10|22 100:9 1|20 33:9 2|69 83:9 3|66 58:9 4|25 21:9 5|23 93:9 6|62 71:9 7|84 1:9 8|85 77:9 9|83 79:9 10|99 37:10 1|28 38:10 2|83 68:10 3|34 75:10 4|20 73:10 5|73 19:10 6|49 70:10 7|61 51:10 8|74 50:10 9|21 5:10 10</relation>
    <relation name="R53" arity="2" nbTuples="100" semantics="soft" defaultCost="infinity">18 29:1 1|76 96:1 2|57 26:1 3|56 9:1 4|37 72:1 5|8 87:1 6|44 49:1 7|58 70:1 8|51 6:1 9|61 18:1 10|51 51:2 1|52 24:2 2|42 6:2 3|17 49:2 4|19 42:2 5|57 35:2 6|1 30:2 7|61 65:2 8|5 54:2 9|44 79:2 10|54 1:3 1|60 51:3 2|22 89:3 3|49 19:3 4|70 51:3 5|39 17:3 6|64 75:3 7|75 99:3 8|24 16:3 9|13 40:3 10|96 37:4 1|85 45:4 2|95 13:4 3|89 92:4 4|18 22:4 5|79 63:4 6|14 67:4 7|29 85:4 8|8 61:4 9|97 53:4 10|6 42:5 1|47 51:5 2|22 35:5 3|91 97:5 4|79 2:5 5|92 22:5 6|97 79:5 7|67 79:5 8|52 19:5 9|13 97:5 10|86 56:6 1|83 52:6 2|39 79:6 3|28 4:6 4|24 70:6 5|46 52:6 6|22 76:6 7|44 92:6 8|95 14:6 9|74 33:6 10|77 88:7 1|88 12:7 2|65 57:7 3|74 65:7 4|42 64:7 5|57 69:7 6|88 21:7 7|81 23:7 8|34 83:7 9|87 67:7 10|4 9:8 1|58 60:8 2|69 52:8 3|7 64:8 4|78 84:8 5|36 41:8 6|24 58:8 7|27 6:8 8|71 98:8 9|55 82:8 10|53 95:9 1|71 35:9 2|23 26:9 3|37 10:9 4|48 23:9 5|61 55:9 6|83 72:9 7|100 59:9 8|4 34:9 9|5 17:9 10|38 24:10 1|81 53:10 2|32 35:10 3|52 68:10 4|19 93:10 5|48 43:10 6|22 67:10 7|14 49:10 8|67 55:10 9|13 97:10 10</relation>
    <relation name="R54" arity="2" nbTuples="100" semantics="soft" defaultCost="infinity">58 23:1 1|68 65:1 2|11 86:1 3|61 73:1 4|34 43:1 5|89 38:1 6|83 63:1 7|72 9:1 8|23 72:1 9|74 33:1 10|66 50:2 1|4 12:2 2|92 42:2 3|60 8:2 4|59 23:2 5|50 38:2 6|84 97:2 7|55 31:2 8|94 81:2 9|93 92:2 10|82 67:3 1|14 73:3 2|58 45:3 3|33 88:3 4|45 76:3 5|46 50:3 6|80 63:3 7|43 42:3 8|88 21:3 9|31 96:3 10|4 56:4 1|80 1:4 2|19 79:4 3|82 79:4 4|55 68:4 5|77 23:4 6|76 6:4 7|81 83:4 8|65 28:4 9|67 66:4 10|29 51:5 1|63 36:5 2|14 17:5 3|30 39:5 4|24 96:5 5|48 50:5 6|12 95:5 7|64 38:5 8|95 89:5 9|36 93:5 10|26 57:6 1|13 66:6 2|73 37:6 3|6 28:6 4|8 98:6 5|1 95:6 6|55 74:6 7|89 68:6 8|5 5:6 9|78 47:6 10|32 23:7 1|20 49:7 2|52 30:7 3|45 82:7 4|69 8:7 5|69 16:7 6|61 92:7 7|35 14:7 8|96 98:7 9|12 62:7 10|66 11:8 1|67 15:8 2|58 88:8 3|4 84:8 4|8 85:8 5|78 67:8 6|19 30:8 7|43 32:8 8|36 54:8 9|36 62:8 10|30 94:9 1|58 69:9 2|72 11:9 3|55 82:9 4|3 11:9 5|54 70:9 6|86 65:9 7|88 83:9 8|42 21:9 9|82 29:9 10|39 50:10 1|53 87:10 2|42 39:10 3|37 43:10 4|24 41:10 5|28 52:10 6|40 11:10 7|98 6:10 8|1 36:10 9|25 53:10 10</relation>
    <relation name="R55" arity="2" nbTuples="100" semantics="soft" defaultCost="infinity">80 16:1 1|56 19:1 2|3 91:1 3|7 31:1 4|40 38:1 5|89 6:1 6|58 28:1 7|32 56:1 8|20 25:1 9|98 92:1 10|62 57:2 1|28 36:2 2|91 91:2 3|10 79:2 4|2 83:2 5|29 59:2 6|56 37:2 7|82 36:2 8|87 69:2 9|32 46:2 10|76 8:3 1|9 66:3 2|67 5:3 3|58 64:3 4|54 87:3 5|84 47:3 6|39 86:3 7|14 8:3 8|92 13:3 9|77 40:3 10|58 97:4 1|99 78:4 2|48 76:4 3|33 11:4 4|13 76:4 5|9 83:4 6|72 1:4 7|94 18:4 8|40 78:4 9|14 57:4 10|93 54:5 1|17 56:5 2|65 86:5 3|21 88:5 4|83 19:5 5|14 64:5 6|18 18:5 7|56 61:5 8|28 22:5 9|61 32:5 10|57 48:6 1|16 88:6 2|69 9:6 3|41 63:6 4|70 27:6 5|74 81:6 6|4 12:6 7|16 82:6 8|83 71:6 9|52 69:6 10|68 40:7 1|49 94:7 2|67 65:7 3|76 85:7 4|13 94:7 5|17 32:7 6|13 78:7 7|87 66:7 8|73 95:7 9|88 56:7 10|51 12:8 1|87 36:8 2|83 56:8 3|54 74:8 4|4 19:8 5|11 82:8 6|74 59:8 7|36 15:8 8|7 49:8 9|78 25:8 10|83 8:9 1|15 72:9 2|44 33:9 3|61 52:9 4|33 58:9 5|41 89:9 6|76 3:9 7|75 73:9 8|82 67:9 9|38 57:9 10|59 95:10 1|63 97:10 2|44 95:10 3|98 54:10 4|77 8:10 5|43 57:10 6|25 61:10 7|32 44:10 8|47 96:10 9|51 27:10 10</relation>
    <relation name="R56" arity="2" nbTuples="100" semantics="soft" defaultCost="infinity">35 37:1 1|27 1:1 2|64 24:1 3|62 2:1 4|65 15:1 5|17 45:1 6|85 16:1 7|17 38:1 8|42 8:1 9|83 99:1 10|90 71:2 1|55 87:2 2|1 54:2 3|23 99:2 4|53 33:2 5|39 47:2 6|29 26:2 7|64 18:2 8|13 29:2 9|30 32:2 10|86 88:3 1|13 91:3 2|36 23:3 3|37 30:3 4|90 39:3 5|55 51:3 6|99 44:3 7|64 93:3 8|34 23:3 9|64 3:3 10|45 89:4 1|6 97:4 2|77 21:4 3|66 6:4 4|77 3:4 5|95 35:4 6|96 41:4 7|74 44:4 8|10 92:4 9|79 66:4 10|30 60:5 1|7 91:5 2|84 21:5 3|75 13:5 4|35 11:5 5|24 14:5 6|1 4:5 7|69 78:5 8|24 97:5 9|63 64:5 10|64 86:6 1|11 35:6 2|72 76:6 3|62 47:6 4|10 64:6 5|43 6:6 6|12 68:6 7|97 84:6 8|64 23:6 9|73 35:6 10|36 56:7 1|56 88:7 2|70 58:7 3|61 12:7 4|98 96:7 5|55 26:7 6|69 18:7 7|97 19:7 8|72 43:7 9|54 50:7 10|29 98:8 1|65 92:8 2|100 83:8 3|10 97:8 4|44 56:8 5|51 29:8 6|64 4:8 7|18 6:8 8|63 34:8 9|24 73:8 10|37 52:9 1|88 6:9 2|18 19:9 3|91 76:9 4|13 71:9 5|72 55:9 6|52 54:9 7|24 96:9 8|14 91:9 9|49 49:9 10|70 2:10 1|86 95:10 2|29 50:10 3|15 29:10 4|76 20:10 5|30 48:10 6|32 41:10 7|49 47:10 8|53 86:10 9|30 62:10 10</relation>
    <relation name="R57" arity="2" nbTuples="100" semantics="soft" defaultCost="infinity">78 13:1 1|47 78:1 2|95 98:1 3|74 87:1 4|86 96:1 5|45 85:1 6|25 29:1 7|25 41:1 8|44 5:1 9|70 79:1 10|34 18:2 1|31 13:2 2|2 44:2 3|95 17:2 4|25 16:2 5|51 89:2 6|45 33:2 7|93 43:2 8|59 30:2 9|8 28:2 10|49 8:3 1|94 70:3 2|39 26:3 3|1 85:3 4|66 81:3 5|15 38:3 6|61 92:3 7|30 45:3 8|96 49:3 9|4 11:3 10|27 58:4 1|17 33:4 2|42 99:4 3|15 1:4 4|17 45:4 5|38 93:4 6|47 50:4 7|22 15:4 8|32 70:4 9|75 75:4 10|63 13:5 1|13 81:5 2|76 35:5 3|77 55:5 4|12 72:5 5|45 92:5 6|45 86:5 7|78 79:5 8|26 18:5 9|44 65:5 10|16 9:6 1|7 15:6 2|69 91:6 3|70 23:6 4|72 7:6 5|1 45:6 6|7 92:6 7|100 30:6 8|16 62:6 9|92 39:6 10|50 100:7 1|85 47:7 2|32 95:7 3|40 81:7 4|88 85:7 5|87 84:7 6|13 64:7 7|23 53:7 8|17 4:7 9|8 62:7 10|71 65:8 1|16 92:8 2|92 35:8 3|52 31:8 4|74 29:8 5|12 66:8 6|79 66:8 7|8 76:8 8|9 34:8 9|76 50:8 10|84 60:9 1|16 27:9 2|37 65:9 3|20 87:9 4|82 55:9 5|73 66:9 6|95 95:9 7|56 71:9 8|75 72:9 9|85 59:9 10|81 74:10 1|61 84:10 2|44 43:10 3|68 98:10 4|98 45:10 5|46 70:10 6|89 72:10 7|68 8:10 8|64 27:10 9|38 40:10 10</relation>
    <relation name="R58" arity="2" nbTuples="100" semantics="soft" defaultCost="infinity">64 4:1 1|31 50:1 2|5 28:1 3|100 27:1 4|42 62:1 5|67 47:1 6|88 86:1 7|50 50:1 8|82 63:1 9|65 91:1 10|65 44:2 1|60 33:2 2|76 44:2 3|78 19:2 4|30 11:2 5|38 17:2 6|3 44:2 7|65 68:2 8|21 66:2 9|30 42:2 10|5 32:3 1|64 41:3 2|99 1:3 3|97 87:3 4|75 69:3 5|43 49:3 6|3 20:3 7|48 5:3 8|22 49:3 9|37 2:3 10|64 29:4 1|32 81:4 2|40 59:4 3|86 76:4 4|8 87:4 5|25 13:4 6|14 44:4 7|12 77:4 8|6 13:4 9|74 71:4 10|23 82:5 1|15 67:5 2|32 55:5 3|68 14:5 4|36 86:5 5|73 38:5 6|42 73:5 7|45 46:5 8|6 6:5 9|73 36:5 10|96 92:6 1|77 50:6 2|1 84:6 3|7 85:6 4|67 26:6 5|81 32:6 6|40 97:6 7|15 55:6 8|24 79:6 9|31 60:6 10|17 81:7 1|55 66:7 2|75 71:7 3|99 93:7 4|32 23:7 5|33 37:7 6|14 57:7 7|32 6:7 8|50 75:7 9|26 21:7 10|98 14:8 1|38 88:8 2|80 5:8 3|73 68:8 4|57 38:8 5|57 60:8 6|31 15:8 7|28 20:8 8|15 70:8 9|23 17:8 10|82 68:9 1|92 43:9 2|56 25:9 3|54 25:9 4|86 20:9 5|69 19:9 6|92 19:9 7|15 7:9 8|85 42:9 9|12 70:9 10|90 100:10 1|51 6:10 2|15 77:10 3|66 3:10 4|84 36:10 5|85 100:10 6|18 70:10 7|5 65:10 8|72 18:10 9|15 18:10 10</relation>
    <relation name="R59" arity="2" nbTuples="100" semantics="soft" defaultCost="infinity">92 64:1 1|29 67:1 2|67 68:1 3|70 81:1 4|59 56:1 5|77 19:1 6|65 74:1 7|9 53:1 8|12 44:1 9|55 69:1 10|39 91:2 1|54 99:2 2|85 20:2 3|92 59:2 4|80 71:2 5|14 66:2 6|56 88:2 7|87 18:2 8|38 15:2 9|29 38:2 10|64 4:3 1|83 74:3 2|35 63:3 3|43 37:3 4|18 77:3 5|98 47:3 6|48 65:3 7|85 72:3 8|21 74:3 9|7 47:3 10|3 97:4 1|16 44:4 2|32 19:4 3|29 13:4 4|7 10:4 5|77 74:4 6|47 76:4 7|90 37:4 8|13 35:4 9|36 10:4 10|69 54:5 1|51 80:5 2|4 76:5 3|25 16:5 4|92 90:5 5|17 72:5 6|40 71:5 7|17 70:5 8|36 73:5 9|90 36:5 10|88 93:6 1|84 10:6 2|88 37:6 3|5 3:6 4|51 25:6 5|20 4:6 6|42 21:6 7|71 90:6 8|54 38:6 9|51 45:6 10|58 84:7 1|22 59:7 2|47 43:7 3|36 87:7 4|64 20:7 5|23 97:7 6|51 9:7 7|47 72:7 8|69 2:7 9|2 57:7 10|42 59:8 1|79 18:8 2|84 70:8 3|6 72:8 4|58 90:8 5|27 76:8 6|53 20:8 7|89 24:8 8|57 76:8 9|29 57:8 10|30 73:9 1|96 30:9 2|90 54:9 3|68 100:9 4|79 32:9 5|82 75:9 6|44 1:9 7|78 36:9 8|71 38:9 9|95 9:9 10|70 51:10 1|90 55:10 2|99 8:10 3|15 90:10 4|18 5:10 5|33 91:10 6|38 3:10 7|3 26:10 8|24 41:10 9|49 81:10 10</relation>
    <relation name="R60" arity="2" nbTuples="100" semantics="soft" defaultCost="infinity">33 49:1 1|35 62:1 2|33 31:1 3|16 60:1 4|84 39:1 5|3 14:1 6|51 4:1 7|61 98:1 8|42 48:1 9|14 37:1 10|55 27:2 1|26 99:2 2|72 77:2 3|18 87:2 4|13 96:2 5|10 4:2 6|24 93:2 7|52 17:2 8|82 40:2 9|1 75:2 10|13 13:3 1|77 96:3 2|97 95:3 3|75 63:3 4|13 83:3 5|31 73:3 6|62 12:3 7|26 66:3 8|14 30:3 9|55 4:3 10|3 74:4 1|43 42:4 2|93 83:4 3|44 10:4 4|58 57:4 5|58 40:4 6|91 7:4 7|24 53:4 8|98 72:4 9|44 41:4 10|13 85:5 1|80 36:5 2|11 36:5 3|97 50:5 4|85 45:5 5|68 59:5 6|99 99:5 7|75 63:5 8|29 19:5 9|91 98:5 10|52 1:6 1|58 98:6 2|46 74:6 3|21 87:6 4|22 32:6 5|40 82:6 6|27 62:6 7|4 12:6 8|1 50:6 9|100 14:6 10|15 77:7 1|66 59:7 2|60 40:7 3|76 56:7 4|93 1:7 5|21 60:7 6|30 48:7 7|63 16:7 8|81 1:7 9|47 45:7 10|24 9:8 1|6 32:8 2|55 93:8 3|65 85:8 4|11 59:8 5|48 72:8 6|32 84:8 7|58 84:8 8|17 97:8 9|70 94:8 10|68 76:9 1|9 54:9 2|11 37:9 3|13 48:9 4|78 64:9 5|35 87:9 6|74 76:9 7|88 9:9 8|78 85:9 9|56 11:9 10|95 39:10 1|7 65:10 2|80 3:10 3|24 71:10 4|23 20:10 5|91 12:10 6|28 10:10 7|100 4:10 8|65 92:10 9|26 25:10 10</relation>
    <relation name="R61" arity="2" nbTuples="100" semantics="soft" defaultCost="infinity">32 2:1 1|58 77:1 2|22 72:1 3|96 93:1 4|40 60:1 5|38 10:1 6|99 75:1 7|4 64:1 8|64 28:1 9|5 16:1 10|18 56:2 1|47 17:2 2|40 81:2 3|62 13:2 4|42 69:2 5|25 64:2 6|99 23:2 7|30 100:2 8|75 67:2 9|90 49:2 10|63 61:3 1|3 98:3 2|91 16:3 3|72 94:3 4|15 35:3 5|24 3:3 6|28 14:3 7|25 18:3 8|90 3:3 9|58 94:3 10|25 36:4 1|93 12:4 2|80 27:4 3|45 2:4 4|7 33:4 5|87 71:4 6|79 85:4 7|62 28:4 8|35 68:4 9|13 89:4 10|82 14:5 1|32 57:5 2|83 57:5 3|6 83:5 4|23 74:5 5|49 32:5 6|3 65:5 7|51 5:5 8|28 64:5 9|26 59:5 10|92 56:6 1|95 48:6 2|95 44:6 3|57 62:6 4|74 4:6 5|92 61:6 6|50 41:6 7|70 24:6 8|67 25:6 9|17 24:6 10|27 41:7 1|18 68:7 2|78 62:7 3|60 59:7 4|71 7:7 5|10 63:7 6|62 61:7 7|76 65:7 8|76 49:7 9|98 74:7 10|47 1:8 1|48 6:8 2|82 62:8 3|72 78:8 4|82 71:8 5|98 1:8 6|22 3:8 7|19 14:8 8|85 16:8 9|49 81:8 10|75 54:9 1|53 48:9 2|92 74:9 3|27 15:9 4|56 14:9 5|28 71:9 6|26 100:9 7|41 28:9 8|88 12:9 9|76 44:9 10|48 36:10 1|6 56:10 2|93 27:10 3|53 81:10 4|49 69:10 5|73 11:10 6|15 60:10 7|63 22:10 8|1 98:10 9|90 53:10 10</relation>
    <relation name="R62" arity="2" nbTuples="100" semantics="soft" defaultCost="infinity">78 96:1 1|6 35:1 2|82 96:1 3|12 92:1 4|14 53:1 5|73 55:1 6|22 37:1 7|29 69:1 8|28 98:1 9|70 44:1 10|59 19:2 1|84 81:2 2|87 86:2 3|56 39:2 4|95 19:2 5|88 56:2 6|50 51:2 7|27 6:2 8|73 48:2 9|76 97:2 10|62 38:3 1|73 34:3 2|43 88:3 3|39 41:3 4|1 86:3 5|89 29:3 6|72 45:3 7|38 6:3 8|36 78:3 9|34 88:3 10|15 39:4 1|85 23:4 2|33 15:4 3|52 70:4 4|59 14:4 5|38 77:4 6|31 5:4 7|100 92:4 8|3 40:4 9|61 100:4 10|66 48:5 1|55 17:5 2|36 52:5 3|24 99:5 4|8 65:5 5|97 12:5 6|27 29:5 7|67 96:5 8|53 17:5 9|74 89:5 10|42 16:6 1|35 29:6 2|86 87:6 3|9 61:6 4|43 55:6 5|71 34:6 6|79 43:6 7|8 84:6 8|45 50:6 9|17 3:6 10|31 95:7 1|70 46:7 2|26 9:7 3|54 100:7 4|38 10:7 5|7 43:7 6|26 26:7 7|97 64:7 8|46 55:7 9|34 49:7 10|72 91:8 1|18 50:8 2|51 83:8 3|87 60:8 4|14 51:8 5|54 64:8 6|23 80:8 7|59 88:8 8|72 59:8 9|35 15:8 10|73 31:9 1|94 8:9 2|12 78:9 3|44 81:9 4|7 81:9 5|53 14:9 6|12 27:9 7|69 50:9 8|19 1:9 9|51 15:9 10|81 93:10 1|37 9:10 2|17 76:10 3|38 84:10 4|44 42:10 5|27 71:10 6|94 85:10 7|51 50:10 8|9 2:10 9|97 66:10 10</relation>
    <relation name="R63" arity="2" nbTuples="100" semantics="soft" defaultCost="infinity">80 32:1 1|83 73:1 2|72 2:1 3|86 46:1 4|43 49:1 5|36 67:1 6|35 90:1 7|67 68:1 8|20 85:1 9|49 54:1 10|26 64:2 1|57 68:2 2|94 51:2 3|24 50:2 4|71 89:2 5|19 26:2 6|61 79:2 7|100 28:2 8|40 85:2 9|16 87:2 10|33 19:3 1|22 20:3 2|64 8:3 3|90 8:3 4|89 85:3 5|34 23:3 6|15 56:3 7|75 19:3 8|62 19:3 9|80 48:3 10|66 78:4 1|85 28:4 2|21 41:4 3|79 24:4 4|2 68:4 5|20 17:4 6|95 88:4 7|39 22:4 8|37 60:4 9|78 95:4 10|38 77:5 1|98 95:5 2|51 74:5 3|87 20:5 4|39 48:5 5|17 23:5 6|62 65:5 7|68 86:5 8|24 50:5 9|70 21:5 10|92 82:6 1|13 58:6 2|6 90:6 3|89 53:6 4|100 36:6 5|35 88:6 6|68 68:6 7|81 41:6 8|79 36:6 9|13 45:6 10|11 46:7 1|4 81:7 2|42 43:7 3|56 56:7 4|72 36:7 5|83 5:7 6|61 42:7 7|42 18:7 8|10 14:7 9|98 32:7 10|8 45:8 1|20 46:8 2|22 72:8 3|70 17:8 4|27 72:8 5|76 67:8 6|14 85:8 7|43 89:8 8|44 60:8 9|95 62:8 10|67 52:9 1|15 12:9 2|69 15:9 3|81 19:9 4|46 21:9 5|90 54:9 6|71 98:9 7|5 72:9 8|61 34:9 9|31 6:9 10|19 9:10 1|5 1:10 2|75 30:10 3|54 11:10 4|22 11:10 5|51 48:10 6|8 1:10 7|89 87:10 8|10 13:10 9|50 61:10 10</relation>
    <relation name="R64" arity="2" nbTuples="100" semantics="soft" defaultCost="infinity">93 94:1 1|86 49:1 2|36 1:1 3|49 70:1 4|74 86:1 5|61 82:1 6|4 73:1 7|74 73:1 8|68 98:1 9|91 90:1 10|40 45:2 1|5 54:2 2|6 13:2 3|22 58:2 4|53 11:2 5|67 96:2 6|43 8:2 7|33 72:2 8|85 80:2 9|6 42:2 10|7 25:3 1|73 3:3 2|17 22:3 3|61 16:3 4|5 46:3 5|80 42:3 6|81 3:3 7|62 18:3 8|27 27:3 9|25 41:3 10|18 89:4 1|16 42:4 2|3 24:4 3|49 5:4 4|66 33:4 5|49 91:4 6|12 13:4 7|2 28:4 8|59 1:4 9|32 89:4 10|42 72:5 1|78 78:5 2|90 84:5 3|2 98:5 4|58 9:5 5|13 74:5 6|66 1:5 7|46 11:5 8|16 15:5 9|2 100:5 10|37 3:6 1|24 70:6 2|34 3:6 3|34 58:6 4|6 22:6 5|49 22:6 6|21 57:6 7|62 54:6 8|39 24:6 9|35 28:6 10|3 91:7 1|58 64:7 2|22 68:7 3|92 69:7 4|10 8:7 5|9 35:7 6|50 77:7 7|32 37:7 8|13 99:7 9|65 3:7 10|43 70:8 1|7 87:8 2|25 18:8 3|44 40:8 4|10 16:8 5|99 89:8 6|94 37:8 7|51 69:8 8|19 96:8 9|22 15:8 10|70 56:9 1|59 99:9 2|51 9:9 3|26 47:9 4|13 23:9 5|80 72:9 6|22 33:9 7|92 88:9 8|67 93:9 9|6 24:9 10|16 40:10 1|72 13:10 2|40 32:10 3|98 5:10 4|73 20:10 5|12 91:10 6|42 35:10 7|68 6:10 8|4 72:10 9|44 65:10 10</relation>
    <relation name="R65" arity="2" nbTuples="100" semantics="soft" defaultCost="infinity">77 25:1 1|62 92:1 2|42 59:1 3|64 87:1 4|3 53:1 5|63 28:1 6|36 29:1 7|15 10:1 8|90 98:1 9|40 69:1 10|69 71:2 1|36 12:2 2|49 66:2 3|47 26:2 4|45 32:2 5|61 7:2 6|8 9:2 7|22 45:2 8|59 34:2 9|71 43:2 10|63 29:3 1|50 61:3 2|82 55:3 3|37 13:3 4|26 33:3 5|97 97:3 6|94 67:3 7|96 25:3 8|44 59:3 9|9 48:3 10|57 44:4 1|66 96:4 2|73 84:4 3|54 42:4 4|22 91:4 5|79 84:4 6|18 77:4 7|38 89:4 8|85 41:4 9|83 61:4 10|82 75:5 1|35 45:5 2|69 36:5 3|64 89:5 4|85 86:5 5|91 64:5 6|74 82:5 7|68 59:5 8|32 41:5 9|18 7:5 10|23 37:6 1|33 3:6 2|59 59:6 3|67 31:6 4|13 96:6 5|54 96:6 6|84 95:6 7|58 85:6 8|32 56:6 9|53 85:6 10|28 75:7 1|4 78:7 2|6 81:7 3|20 34:7 4|94 57:7 5|46 96:7 6|88 11:7 7|42 76:7 8|15 52:7 9|12 87:7 10|5 78:8 1|47 89:8 2|19 8:8 3|34 44:8 4|22 23:8 5|21 44:8 6|57 35:8 7|7 47:8 8|90 19:8 9|76 13:8 10|96 22:9 1|75 42:9 2|80 64:9 3|89 7:9 4|85 82:9 5|69 82:9 6|41 82:9 7|18 91:9 8|26 18:9 9|32 51:9 10|10 43:10 1|83 10:10 2|27 99:10 3|10 32:10 4|68 11:10 5|68 2:10 6|11 92:10 7|99 15:10 8|35 66:10 9|62 95:10 10</relation>
    <relation name="R66" arity="2" nbTuples="100" semantics="soft" defaultCost="infinity">100 81:1 1|67 39:1 2|27 50:1 3|74 9:1 4|14 76:1 5|93 17:1 6|35 53:1 7|67 14:1 8|40 96:1 9|98 93:1 10|90 35:2 1|7 10:2 2|70 65:2 3|55 21:2 4|16 31:2 5|18 35:2 6|9 74:2 7|8 79:2 8|10 8:2 9|89 11:2 10|6 77:3 1|25 43:3 2|82 64:3 3|81 91:3 4|46 46:3 5|79 90:3 6|36 82:3 7|17 66:3 8|25 85:3 9|27 11:3 10|100 80:4 1|66 30:4 2|91 83:4 3|27 39:4 4|20 29:4 5|47 42:4 6|1 71:4 7|21 44:4 8|72 25:4 9|10 3:4 10|60 84:5 1|62 28:5 2|74 28:5 3|81 49:5 4|26 66:5 5|76 27:5 6|85 16:5 7|75 44:5 8|88 67:5 9|81 26:5 10|28 20:6 1|3 86:6 2|73 3:6 3|2 6:6 4|84 21:6 5|40 2:6 6|19 5:6 7|56 7:6 8|30 37:6 9|24 63:6 10|22 52:7 1|1 70:7 2|19 34:7 3|8 61:7 4|71 74:7 5|61 84:7 6|43 32:7 7|77 35:7 8|85 80:7 9|86 64:7 10|4 87:8 1|4 9:8 2|47 34:8 3|94 15:8 4|94 82:8 5|16 14:8 6|98 86:8 7|14 85:8 8|64 48:8 9|86 91:8 10|20 29:9 1|32 98:9 2|19 97:9 3|70 91:9 4|28 58:9 5|85 6:9 6|89 55:9 7|54 23:9 8|59 23:9 9|85 36:9 10|48 96:10 1|98 32:10 2|24 15:10 3|54 85:10 4|74 46:10 5|67 82:10 6|40 43:10 7|90 8:10 8|99 93:10 9|1 93:10 10</relation>
    <relation name="R67" arity="2" nbTuples="100" semantics="soft" defaultCost="infinity">95 61:1 1|18 4:1 2|68 17:1 3|58 54:1 4|85 72:1 5|88 85:1 6|11 46:1 7|35 4:1 8|36 23:1 9|10 88:1 10|7 75:2 1|59 67:2 2|96 43:2 3|55 66:2 4|77 25:2 5|78 68:2 6|68 15:2 7|61 63:2 8|59 25:2 9|22 75:2 10|15 77:3 1|12 65:3 2|24 32:3 3|99 39:3 4|42 74:3 5|84 84:3 6|53 44:3 7|53 33:3 8|72 33:3 9|83 3:3 10|89 44:4 1|85 7:4 2|40 20:4 3|12 6:4 4|16 1:4 5|36 12:4 6|72 97:4 7|42 59:4 8|44 12:4 9|67 59:4 10|52 97:5 1|69 27:5 2|96 52:5 3|81 17:5 4|59 79:5 5|100 28:5 6|22 77:5 7|100 62:5 8|50 35:5 9|86 73:5 10|98 86:6 1|49 42:6 2|18 56:6 3|86 35:6 4|78 49:6 5|50 8:6 6|31 86:6 7|55 53:6 8|96 49:6 9|7 24:6 10|64 16:7 1|68 53:7 2|61 94:7 3|32 80:7 4|59 93:7 5|32 54:7 6|67 8:7 7|62 35:7 8|67 57:7 9|57 84:7 10|27 90:8 1|49 92:8 2|80 26:8 3|64 18:8 4|96 11:8 5|26 75:8 6|50 81:8 7|71 37:8 8|47 92:8 9|91 44:8 10|35 45:9 1|81 41:9 2|6 71:9 3|52 3:9 4|41 37:9 5|66 76:9 6|68 61:9 7|30 45:9 8|41 46:9 9|3 68:9 10|56 50:10 1|8 70:10 2|92 73:10 3|28 61:10 4|68 6:10 5|77 58:10 6|76 21:10 7|12 7:10 8|65 75:10 9|21 85:10 10</relation>
    <relation name="R68" arity="2" nbTuples="100" semantics="soft" defaultCost="infinity">43 30:1 1|48 53:1 2|57 91:1 3|31 14:1 4|27 100:1 5|44 30:1 6|8 43:1 7|53 89:1 8|67 37:1 9|33 26:1 10|76 50:2 1|95 41:2 2|48 19:2 3|44 9:2 4|32 62:2 5|62 57:2 6|51 66:2 7|17 32:2 8|48 67:2 9|86 72:2 10|74 63:3 1|36 25:3 2|44 85:3 3|76 9:3 4|61 72:3 5|11 74:3 6|20 74:3 7|99 57:3 8|53 27:3 9|60 19:3 10|27 78:4 1|63 58:4 2|45 96:4 3|38 41:4 4|54 2:4 5|80 60:4 6|25 64:4 7|30 15:4 8|20 75:4 9|15 50:4 10|12 64:5 1|14 39:5 2|16 54:5 3|50 64:5 4|25 53:5 5|46 79:5 6|26 73:5 7|24 53:5 8|57 33:5 9|24 86:5 10|15 36:6 1|29 49:6 2|32 38:6 3|39 64:6 4|90 16:6 5|70 41:6 6|62 45:6 7|28 14:6 8|34 3:6 9|17 90:6 10|42 99:7 1|64 76:7 2|100 13:7 3|6 13:7 4|40 25:7 5|67 26:7 6|8 63:7 7|80 24:7 8|86 97:7 9|20 33:7 10|63 49:8 1|58 19:8 2|51 80:8 3|10 57:8 4|10 6:8 5|85 35:8 6|71 43:8 7|39 49:8 8|93 28:8 9|5 20:8 10|70 51:9 1|84 94:9 2|67 78:9 3|42 5:9 4|73 42:9 5|78 97:9 6|88 9:9 7|98 47:9 8|23 68:9 9|56 6:9 10|90 85:10 1|98 95:10 2|38 63:10 3|89 17:10 4|12 76:10 5|43 3:10 6|69 44:10 7|94 23:10 8|38 50:10 9|37 80:10 10</relation>
    <relation name="R69" arity="2" nbTuples="100" semantics="soft" defaultCost="infinity">52 84:1 1|98 84:1 2|61 2:1 3|23 58:1 4|63 85:1 5|83 30:1 6|89 85:1 7|28 16:1 8|13 66:1 9|56 33:1 10|47 39:2 1|95 92:2 2|52 35:2 3|17 11:2 4|53 25:2 5|81 69:2 6|63 97:2 7|1 43:2 8|56 12:2 9|14 25:2 10|60 36:3 1|45 4:3 2|84 82:3 3|58 66:3 4|34 64:3 5|87 65:3 6|24 38:3 7|36 1:3 8|3 25:3 9|99 7:3 10|37 48:4 1|83 15:4 2|52 99:4 3|28 33:4 4|88 37:4 5|55 55:4 6|92 41:4 7|69 1:4 8|26 25:4 9|7 39:4 10|48 55:5 1|16 97:5 2|63 81:5 3|10 36:5 4|70 80:5 5|64 18:5 6|28 11:5 7|79 93:5 8|31 50:5 9|43 45:5 10|88 34:6 1|25 11:6 2|35 45:6 3|18 21:6 4|80 96:6 5|64 79:6 6|74 43:6 7|94 58:6 8|87 24:6 9|29 26:6 10|93 55:7 1|87 46:7 2|33 30:7 3|78 53:7 4|53 82:7 5|64 39:7 6|18 9:7 7|1 53:7 8|3 48:7 9|80 36:7 10|90 95:8 1|57 32:8 2|2 78:8 3|26 80:8 4|30 73:8 5|95 82:8 6|50 38:8 7|94 48:8 8|4 45:8 9|47 81:8 10|21 53:9 1|25 10:9 2|1 19:9 3|94 11:9 4|6 68:9 5|77 59:9 6|66 56:9 7|40 20:9 8|4 17:9 9|40 71:9 10|92 93:10 1|45 76:10 2|28 20:10 3|90 24:10 4|39 40:10 5|11 88:10 6|14 19:10 7|51 82:10 8|79 100:10 9|13 78:10 10</relation>
    <relation name="R70" arity="2" nbTuples="100" semantics="soft" defaultCost="infinity">36 21:1 1|6 50:1 2|98 76:1 3|15 44:1 4|80 19:1 5|84 26:1 6|4 57:1 7|26 51:1 8|28 96:1 9|5 22:1 10|8 96:2 1|81 22:2 2|44 42:2 3|66 26:2 4|96 29:2 5|42 30:2 6|80 32:2 7|1 32:2 8|100 88:2 9|67 12:2 10|25 54:3 1|44 50:3 2|24 13:3 3|91 52:3 4|81 81:3 5|72 75:3 6|5 64:3 7|8 8:3 8|37 15:3 9|26 96:3 10|7 98:4 1|55 69:4 2|54 69:4 3|20 41:4 4|69 38:4 5|32 82:4 6|20 51:4 7|85 13:4 8|61 74:4 9|18 83:4 10|5 57:5 1|27 66:5 2|27 66:5 3|62 12:5 4|33 13:5 5|75 100:5 6|8 21:5 7|49 96:5 8|67 99:5 9|55 98:5 10|74 1:6 1|88 46:6 2|50 54:6 3|23 34:6 4|15 41:6 5|62 89:6 6|70 50:6 7|32 7:6 8|73 14:6 9|32 25:6 10|22 76:7 1|25 90:7 2|98 71:7 3|3 3:7 4|2 75:7 5|77 9:7 6|74 19:7 7|70 28:7 8|46 18:7 9|19 78:7 10|53 42:8 1|21 63:8 2|1 16:8 3|27 50:8 4|71 68:8 5|59 84:8 6|94 4:8 7|63 78:8 8|58 24:8 9|62 94:8 10|32 43:9 1|90 86:9 2|56 58:9 3|12 9:9 4|53 23:9 5|94 91:9 6|98 3:9 7|41 80:9 8|2 72:9 9|4 29:9 10|29 2:10 1|85 3:10 2|22 89:10 3|83 80:10 4|62 51:10 5|48 27:10 6|55 74:10 7|24 94:10 8|96 3:10 9|10 78:10 10</relation>
    <relation name="R71" arity="2" nbTuples="100" semantics="soft" defaultCost="infinity">21 13:1 1|78 47:1 2|57 37:1 3|29 52:1 4|5 36:1 5|9 9:1 6|16 8:1 7|34 41:1 8|63 67:1 9|42 80:1 10|6 16:2 1|94 87:2 2|52 25:2 3|45 25:2 4|51 59:2 5|15 9:2 6|24 59:2 7|75 37:2 8|59 67:2 9|7 11:2 10|38 1:3 1|64 83:3 2|57 19:3 3|14 86:3 4|91 94:3 5|39 20:3 6|73 10:3 7|3 81:3 8|77 25:3 9|96 95:3 10|74 99:4 1|49 61:4 2|1 53:4 3|59 64:4 4|30 66:4 5|80 14:4 6|30 30:4 7|20 74:4 8|66 59:4 9|45 74:4 10|52 51:5 1|27 21:5 2|8 4:5 3|30 52:5 4|63 78:5 5|54 70:5 6|51 17:5 7|44 5:5 8|22 20:5 9|91 74:5 10|89 26:6 1|35 80:6 2|33 78:6 3|31 72:6 4|91 17:6 5|13 24:6 6|43 68:6 7|38 23:6 8|30 35:6 9|99 31:6 10|66 99:7 1|23 6:7 2|65 19:7 3|10 73:7 4|86 60:7 5|64 15:7 6|63 51:7 7|60 43:7 8|68 37:7 9|53 97:7 10|99 44:8 1|48 1:8 2|13 80:8 3|44 47:8 4|64 4:8 5|28 2:8 6|18 77:8 7|45 32:8 8|88 35:8 9|21 36:8 10|29 11:9 1|74 9:9 2|40 75:9 3|97 35:9 4|1 10:9 5|70 83:9 6|70 81:9 7|26 6:9 8|99 1:9 9|34 95:9 10|99 13:10 1|96 96:10 2|17 50:10 3|34 39:10 4|91 55:10 5|38 2:10 6|75 40:10 7|9 61:10 8|33 3:10 9|7 93:10 10</relation>
    <relation name="R72" arity="2" nbTuples="100" semantics="soft" defaultCost="infinity">39 2:1 1|47 86:1 2|26 8:1 3|99 89:1 4|78 29:1 5|27 57:1 6|74 15:1 7|22 15:1 8|38 23:1 9|45 7:1 10|87 88:2 1|44 47:2 2|98 57:2 3|71 87:2 4|78 85:2 5|71 94:2 6|58 47:2 7|98 22:2 8|87 13:2 9|48 85:2 10|46 72:3 1|95 60:3 2|77 100:3 3|80 72:3 4|67 95:3 5|57 52:3 6|94 56:3 7|11 60:3 8|19 57:3 9|19 66:3 10|55 3:4 1|11 6:4 2|47 50:4 3|94 25:4 4|41 99:4 5|60 81:4 6|24 1:4 7|27 32:4 8|90 98:4 9|28 65:4 10|65 20:5 1|86 100:5 2|22 98:5 3|92 21:5 4|16 82:5 5|40 20:5 6|32 89:5 7|38 77:5 8|83 61:5 9|83 36:5 10|49 4:6 1|32 3:6 2|87 30:6 3|4 92:6 4|38 8:6 5|71 67:6 6|51 92:6 7|24 81:6 8|90 11:6 9|36 4:6 10|73 15:7 1|39 20:7 2|38 75:7 3|23 38:7 4|32 69:7 5|41 8:7 6|72 50:7 7|1 29:7 8|19 11:7 9|10 68:7 10|73 57:8 1|43 49:8 2|16 51:8 3|1 58:8 4|64 11:8 5|28 1:8 6|46 89:8 7|60 11:8 8|53 53:8 9|91 35:8 10|67 25:9 1|48 45:9 2|22 18:9 3|92 27:9 4|93 72:9 5|62 37:9 6|86 77:9 7|21 23:9 8|56 20:9 9|74 67:9 10|22 21:10 1|57 73:10 2|52 33:10 3|31 72:10 4|35 72:10 5|50 89:10 6|24 85:10 7|89 63:10 8|40 49:10 9|2 19:10 10</relation>
    <relation name="R73" arity="2" nbTuples="100" semantics="soft" defaultCost="infinity">76 58:1 1|64 95:1 2|38 15:1 3|53 13:1 4|36 59:1 5|35 95:1 6|39 80:1 7|2 25:1 8|89 34:1 9|31 87:1 10|61 57:2 1|32 75:2 2|67 88:2 3|78 71:2 4|93 67:2 5|1 70:2 6|59 19:2 7|93 46:2 8|16 57:2 9|22 48:2 10|73 53:3 1|55 79:3 2|10 82:3 3|54 8:3 4|79 28:3 5|83 56:3 6|100 48:3 7|67 32:3 8|95 42:3 9|5 84:3 10|7 26:4 1|59 99:4 2|11 5:4 3|1 17:4 4|16 91:4 5|30 83:4 6|51 21:4 7|42 22:4 8|79 38:4 9|52 47:4 10|33 11:5 1|76 21:5 2|5 72:5 3|80 91:5 4|60 56:5 5|18 59:5 6|14 88:5 7|100 21:5 8|57 96:5 9|47 2:5 10|55 82:6 1|6 43:6 2|52 44:6 3|30 49:6 4|10 61:6 5|51 87:6 6|44 87:6 7|6 20:6 8|37 36:6 9|13 37:6 10|15 79:7 1|16 56:7 2|32 22:7 3|82 8:7 4|87 57:7 5|57 28:7 6|1 81:7 7|42 91:7 8|21 31:7 9|92 74:7 10|73 80:8 1|10 72:8 2|4 23:8 3|46 68:8 4|8 42:8 5|72 89:8 6|93 71:8 7|79 17:8 8|62 25:8 9|97 78:8 10|85 11:9 1|1 47:9 2|28 53:9 3|50 27:9 4|51 97:9 5|76 99:9 6|61 74:9 7|14 47:9 8|51 49:9 9|41 55:9 10|55 32:10 1|98 5:10 2|99 6:10 3|16 84:10 4|21 76:10 5|4 6:10 6|78 42:10 7|1 50:10 8|5 35:10 9|50 4:10 10</relation>
    <relation name="R74" arity="2" nbTuples="100" semantics="soft" defaultCost="infinity">93 75:1 1|71 37:1 2|26 37:1 3|5 80:1 4|26 64:1 5|24 85:1 6|28 56:1 7|66 18:1 8|40 86:1 9|41 31:1 10|89 5:2 1|74 67:2 2|25 28:2 3|64 12:2 4|99 13:2 5|77 73:2 6|93 49:2 7|91 62:2 8|44 63:2 9|58 17:2 10|76 83:3 1|62 20:3 2|21 66:3 3|5 91:3 4|68 89:3 5|72 23:3 6|86 97:3 7|79 96:3 8|13 85:3 9|34 55:3 10|12 32:4 1|15 53:4 2|54 12:4 3|89 79:4 4|5 59:4 5|64 55:4 6|66 96:4 7|24 66:4 8|7 32:4 9|45 99:4 10|55 43:5 1|56 3:5 2|75 13:5 3|86 78:5 4|94 53:5 5|78 43:5 6|35 25:5 7|60 27:5 8|19 48:5 9|94 21:5 10|28 79:6 1|50 44:6 2|21 64:6 3|77 73:6 4|15 85:6 5|92 36:6 6|95 19:6 7|21 3:6 8|90 43:6 9|90 60:6 10|34 89:7 1|91 95:7 2|32 64:7 3|100 59:7 4|85 46:7 5|77 75:7 6|98 89:7 7|16 13:7 8|94 29:7 9|100 66:7 10|23 89:8 1|20 48:8 2|22 54:8 3|49 76:8 4|83 77:8 5|66 90:8 6|98 4:8 7|26 29:8 8|49 50:8 9|28 42:8 10|37 29:9 1|31 28:9 2|32 52:9 3|7 20:9 4|60 54:9 5|33 98:9 6|79 29:9 7|97 90:9 8|63 97:9 9|78 60:9 10|7 4:10 1|48 81:10 2|48 10:10 3|50 30:10 4|49 10:10 5|73 63:10 6|13 12:10 7|94 40:10 8|64 43:10 9|97 30:10 10</relation>
    <relation name="R75" arity="2" nbTuples="100" semantics="soft" defaultCost="infinity">31 94:1 1|44 30:1 2|46 32:1 3|31 9:1 4|9 80:1 5|24 61:1 6|11 40:1 7|30 99:1 8|82 97:1 9|28 35:1 10|64 30:2 1|63 4:2 2|82 92:2 3|76 39:2 4|68 79:2 5|8 13:2 6|100 78:2 7|20 33:2 8|74 10:2 9|41 48:2 10|15 11:3 1|36 62:3 2|73 73:3 3|98 75:3 4|80 39:3 5|27 57:3 6|81 13:3 7|9 54:3 8|65 49:3 9|30 49:3 10|87 88:4 1|50 71:4 2|6 28:4 3|91 20:4 4|91 25:4 5|55 81:4 6|23 3:4 7|67 64:4 8|45 40:4 9|78 46:4 10|89 17:5 1|50 23:5 2|54 58:5 3|11 61:5 4|62 85:5 5|34 35:5 6|3 93:5 7|88 92:5 8|29 1:5 9|70 99:5 10|30 88:6 1|30 70:6 2|11 11:6 3|74 38:6 4|36 27:6 5|19 16:6 6|26 77:6 7|88 39:6 8|29 64:6 9|96 96:6 10|21 80:7 1|7 75:7 2|27 21:7 3|30 19:7 4|6 48:7 5|23 48:7 6|69 70:7 7|3 45:7 8|64 10:7 9|46 18:7 10|11 91:8 1|95 47:8 2|7 1:8 3|5 85:8 4|8 63:8 5|76 50:8 6|16 76:8 7|46 58:8 8|9 46:8 9|46 58:8 10|73 10:9 1|64 27:9 2|3 53:9 3|59 14:9 4|76 89:9 5|52 6:9 6|15 10:9 7|31 68:9 8|5 15:9 9|44 28:9 10|30 73:10 1|35 55:10 2|66 87:10 3|86 8:10 4|79 46:10 5|7 100:10 6|32 29:10 7|72 98:10 8|41 88:10 9|29 92:10 10</relation>
    <relation name="R76" arity="2" nbTuples="100" semantics="soft" defaultCost="infinity">72 70:1 1|18 9:1 2|31 57:1 3|59 18:1 4|27 14:1 5|56 68:1 6|78 83:1 7|33 26:1 8|65 34:1 9|90 32:1 10|13 89:2 1|50 71:2 2|45 89:2 3|36 87:2 4|23 100:2 5|13 63:2 6|57 58:2 7|23 1:2 8|49 1:2 9|95 8:2 10|17 12:3 1|59 100:3 2|12 53:3 3|45 32:3 4|45 97:3 5|64 90:3 6|19 49:3 7|70 12:3 8|50 83:3 9|22 57:3 10|71 94:4 1|27 54:4 2|88 10:4 3|29 5:4 4|74 30:4 5|41 7:4 6|91 27:4 7|19 7:4 8|30 49:4 9|21 91:4 10|65 6:5 1|87 96:5 2|54 42:5 3|35 76:5 4|2 99:5 5|70 16:5 6|53 8:5 7|75 52:5 8|74 30:5 9|29 5:5 10|49 2:6 1|17 58:6 2|88 72:6 3|53 78:6 4|46 94:6 5|67 87:6 6|15 49:6 7|83 38:6 8|61 84:6 9|27 56:6 10|44 39:7 1|10 44:7 2|81 75:7 3|42 27:7 4|1 94:7 5|20 81:7 6|9 15:7 7|10 18:7 8|51 96:7 9|66 47:7 10|1 55:8 1|56 19:8 2|61 100:8 3|1 30:8 4|35 82:8 5|8 35:8 6|95 54:8 7|10 46:8 8|36 18:8 9|22 98:8 10|77 92:9 1|8 71:9 2|56 10:9 3|53 15:9 4|31 23:9 5|2 62:9 6|98 43:9 7|64 66:9 8|99 82:9 9|31 78:9 10|11 44:10 1|11 62:10 2|71 16:10 3|37 35:10 4|3 70:10 5|63 5:10 6|6 3:10 7|28 52:10 8|60 97:10 9|32 42:10 10</relation>
    <relation name="R77" arity="2" nbTuples="100" semantics="soft" defaultCost="infinity">18 40:1 1|29 74:1 2|54 46:1 3|27 87:1 4|42 53:1 5|42 83:1 6|77 15:1 7|54 53:1 8|24 1:1 9|60 31:1 10|53 13:2 1|36 27:2 2|91 87:2 3|97 55:2 4|89 99:2 5|9 71:2 6|95 94:2 7|44 58:2 8|86 83:2 9|26 34:2 10|36 8:3 1|44 65:3 2|16 42:3 3|83 16:3 4|13 8:3 5|61 95:3 6|29 49:3 7|37 4:3 8|52 10:3 9|89 97:3 10|57 30:4 1|80 85:4 2|16 19:4 3|3 46:4 4|23 87:4 5|100 3:4 6|89 20:4 7|74 4:4 8|70 56:4 9|36 4:4 10|91 97:5 1|86 78:5 2|74 92:5 3|2 2:5 4|79 89:5 5|34 43:5 6|3 94:5 7|47 49:5 8|17 94:5 9|81 4:5 10|30 8:6 1|74 99:6 2|38 92:6 3|10 19:6 4|24 89:6 5|35 89:6 6|29 56:6 7|8 4:6 8|70 88:6 9|62 91:6 10|1 62:7 1|43 89:7 2|91 8:7 3|29 94:7 4|37 13:7 5|49 16:7 6|74 46:7 7|25 33:7 8|32 45:7 9|11 64:7 10|27 6:8 1|99 65:8 2|53 89:8 3|23 71:8 4|12 53:8 5|11 52:8 6|87 85:8 7|60 77:8 8|37 52:8 9|85 30:8 10|80 92:9 1|83 2:9 2|3 5:9 3|62 42:9 4|43 27:9 5|75 50:9 6|27 71:9 7|89 68:9 8|12 30:9 9|70 84:9 10|3 48:10 1|100 12:10 2|73 54:10 3|36 24:10 4|64 45:10 5|67 88:10 6|90 96:10 7|95 61:10 8|55 73:10 9|36 30:10 10</relation>
    <relation name="R78" arity="2" nbTuples="100" semantics="soft" defaultCost="infinity">4 42:1 1|27 91:1 2|38 31:1 3|71 37:1 4|73 88:1 5|74 3:1 6|74 66:1 7|65 99:1 8|4 50:1 9|26 87:1 10|72 40:2 1|2 78:2 2|60 92:2 3|90 39:2 4|91 30:2 5|79 43:2 6|65 16:2 7|38 83:2 8|25 29:2 9|8 80:2 10|36 5:3 1|13 29:3 2|29 55:3 3|70 23:3 4|10 9:3 5|21 46:3 6|46 55:3 7|92 82:3 8|59 22:3 9|44 16:3 10|50 74:4 1|56 59:4 2|88 73:4 3|54 94:4 4|23 41:4 5|73 79:4 6|77 52:4 7|15 3:4 8|17 56:4 9|81 87:4 10|8 24:5 1|92 16:5 2|80 13:5 3|44 68:5 4|86 11:5 5|14 24:5 6|38 84:5 7|55 12:5 8|50 50:5 9|65 92:5 10|72 37:6 1|92 20:6 2|15 39:6 3|74 35:6 4|25 77:6 5|61 14:6 6|19 58:6 7|67 79:6 8|27 27:6 9|20 22:6 10|53 93:7 1|71 92:7 2|30 93:7 3|96 32:7 4|80 25:7 5|88 92:7 6|84 68:7 7|12 34:7 8|4 61:7 9|97 62:7 10|100 79:8 1|92 9:8 2|24 96:8 3|32 49:8 4|79 91:8 5|20 18:8 6|87 61:8 7|48 9:8 8|6 98:8 9|62 17:8 10|26 82:9 1|83 25:9 2|31 77:9 3|86 84:9 4|52 55:9 5|70 22:9 6|94 1:9 7|26 38:9 8|32 14:9 9|56 53:9 10|68 8:10 1|82 5:10 2|60 47:10 3|31 16:10 4|9 87:10 5|63 29:10 6|33 90:10 7|90 41:10 8|59 40:10 9|94 56:10 10</relation>
    <relation name="R79" arity="2" nbTuples="100" semantics="soft" defaultCost="infinity">61 97:1 1|53 64:1 2|36 98:1 3|51 37:1 4|78 76:1 5|38 43:1 6|88 38:1 7|12 16:1 8|46 23:1 9|60 21:1 10|24 1:2 1|18 9:2 2|61 11:2 3|89 30:2 4|28 21:2 5|79 92:2 6|96 13:2 7|98 69:2 8|23 13:2 9|92 42:2 10|53 54:3 1|87 31:3 2|56 73:3 3|35 12:3 4|99 29:3 5|61 47:3 6|94 8:3 7|63 29:3 8|15 39:3 9|91 67:3 10|75 65:4 1|19 38:4 2|75 21:4 3|95 12:4 4|46 66:4 5|32 49:4 6|45 76:4 7|20 51:4 8|77 39:4 9|75 44:4 10|58 27:5 1|4 89:5 2|43 10:5 3|88 53:5 4|11 54:5 5|48 88:5 6|4 7:5 7|10 19:5 8|91 94:5 9|38 37:5 10|32 75:6 1|60 93:6 2|18 95:6 3|84 40:6 4|57 13:6 5|58 37:6 6|77 74:6 7|82 13:6 8|42 76:6 9|98 40:6 10|60 7:7 1|94 87:7 2|1 7:7 3|90 43:7 4|47 50:7 5|21 59:7 6|13 99:7 7|39 57:7 8|7 88:7 9|13 54:7 10|20 81:8 1|40 11:8 2|79 30:8 3|19 70:8 4|87 96:8 5|92 55:8 6|77 29:8 7|3 38:8 8|70 17:8 9|72 22:8 10|31 72:9 1|57 99:9 2|28 4:9 3|8 4:9 4|43 73:9 5|95 97:9 6|69 5:9 7|59 11:9 8|37 82:9 9|1 37:9 10|10 61:10 1|77 23:10 2|22 65:10 3|79 42:10 4|100 63:10 5|13 29:10 6|3 39:10 7|20 32:10 8|35 57:10 9|2 34:10 10</relation>
    <relation name="R80" arity="2" nbTuples="100" semantics="soft" defaultCost="infinity">3 60:1 1|78 87:1 2|52 28:1 3|17 79:1 4|78 95:1 5|33 83:1 6|10 71:1 7|2 91:1 8|56 30:1 9|70 4:1 10|56 57:2 1|9 69:2 2|15 98:2 3|14 70:2 4|61 47:2 5|97 66:2 6|80 19:2 7|94 38:2 8|75 94:2 9|78 34:2 10|13 95:3 1|18 63:3 2|10 62:3 3|15 25:3 4|30 99:3 5|3 25:3 6|87 40:3 7|2 80:3 8|51 53:3 9|69 63:3 10|74 24:4 1|85 46:4 2|84 78:4 3|6 70:4 4|18 100:4 5|100 92:4 6|93 66:4 7|67 30:4 8|44 64:4 9|50 33:4 10|94 8:5 1|48 28:5 2|70 34:5 3|29 64:5 4|97 76:5 5|59 32:5 6|75 66:5 7|69 76:5 8|67 42:5 9|87 45:5 10|95 70:6 1|88 100:6 2|86 80:6 3|26 84:6 4|60 81:6 5|36 3:6 6|36 93:6 7|5 5:6 8|73 37:6 9|80 31:6 10|30 52:7 1|42 18:7 2|17 79:7 3|86 75:7 4|66 42:7 5|18 30:7 6|27 54:7 7|69 3:7 8|84 49:7 9|37 30:7 10|56 96:8 1|29 79:8 2|41 46:8 3|18 92:8 4|45 32:8 5|97 81:8 6|40 40:8 7|37 64:8 8|58 8:8 9|55 60:8 10|84 2:9 1|14 77:9 2|43 49:9 3|100 28:9 4|33 4:9 5|16 74:9 6|38 3:9 7|76 52:9 8|75 1:9 9|10 61:9 10|29 22:10 1|83 99:10 2|66 64:10 3|10 20:10 4|22 83:10 5|44 52:10 6|83 41:10 7|74 37:10 8|9 56:10 9|93 2:10 10</relation>
    <relation name="R81" arity="2" nbTuples="100" semantics="soft" defaultCost="infinity">85 92:1 1|59 41:1 2|1 61:1 3|96 82:1 4|1 40:1 5|49 50:1 6|98 95:1 7|46 86:1 8|70 31:1 9|97 69:1 10|2 88:2 1|75 8:2 2|7 90:2 3|54 94:2 4|75 46:2 5|67 87:2 6|82 10:2 7|76 13:2 8|38 76:2 9|89 39:2 10|12 28:3 1|31 6:3 2|29 7:3 3|65 7:3 4|24 66:3 5|45 84:3 6|75 52:3 7|38 81:3 8|37 39:3 9|71 26:3 10|60 65:4 1|31 46:4 2|57 55:4 3|48 96:4 4|73 5:4 5|75 76:4 6|90 73:4 7|97 57:4 8|79 99:4 9|76 69:4 10|29 81:5 1|86 4:5 2|51 68:5 3|44 97:5 4|57 8:5 5|24 88:5 6|45 55:5 7|82 29:5 8|65 1:5 9|2 15:5 10|19 87:6 1|48 23:6 2|97 8:6 3|70 15:6 4|10 29:6 5|97 19:6 6|60 61:6 7|23 40:6 8|40 35:6 9|92 69:6 10|58 44:7 1|48 27:7 2|5 8:7 3|39 87:7 4|40 99:7 5|25 24:7 6|59 1:7 7|62 5:7 8|83 100:7 9|14 93:7 10|24 36:8 1|58 72:8 2|29 83:8 3|58 5:8 4|54 29:8 5|72 22:8 6|56 43:8 7|86 11:8 8|58 32:8 9|90 11:8 10|72 12:9 1|92 56:9 2|59 41:9 3|45 89:9 4|22 83:9 5|25 56:9 6|24 27:9 7|75 61:9 8|78 54:9 9|28 64:9 10|17 93:10 1|79 56:10 2|49 93:10 3|90 95:10 4|43 60:10 5|73 95:10 6|11 57:10 7|21 82:10 8|94 28:10 9|27 51:10 10</relation>
    <relation name="R82" arity="2" nbTuples="100" semantics="soft" defaultCost="infinity">73 19:1 1|44 94:1 2|11 88:1 3|36 14:1 4|100 76:1 5|77 19:1 6|21 57:1 7|68 23:1 8|80 49:1 9|48 1:1 10|22 65:2 1|81 27:2 2|2 91:2 3|56 7:2 4|11 37:2 5|2 74:2 6|68 78:2 7|92 17:2 8|89 22:2 9|19 54:2 10|78 36:3 1|52 5:3 2|90 80:3 3|21 39:3 4|45 26:3 5|29 35:3 6|5 19:3 7|87 95:3 8|32 11:3 9|75 82:3 10|10 53:4 1|15 62:4 2|19 52:4 3|34 81:4 4|11 9:4 5|32 23:4 6|52 20:4 7|17 28:4 8|76 16:4 9|46 12:4 10|11 24:5 1|67 14:5 2|3 59:5 3|1 36:5 4|17 79:5 5|17 53:5 6|52 50:5 7|66 94:5 8|61 83:5 9|67 33:5 10|41 93:6 1|80 38:6 2|13 56:6 3|3 13:6 4|82 14:6 5|97 3:6 6|66 68:6 7|50 34:6 8|5 90:6 9|43 88:6 10|4 78:7 1|43 19:7 2|92 2:7 3|52 82:7 4|4 26:7 5|31 85:7 6|43 97:7 7|51 61:7 8|19 74:7 9|69 82:7 10|6 28:8 1|24 5:8 2|92 86:8 3|54 48:8 4|77 9:8 5|51 88:8 6|98 85:8 7|12 30:8 8|39 7:8 9|18 74:8 10|27 29:9 1|49 13:9 2|94 55:9 3|38 5:9 4|40 1:9 5|4 65:9 6|11 65:9 7|42 50:9 8|65 2:9 9|89 84:9 10|92 55:10 1|8 80:10 2|21 78:10 3|95 100:10 4|34 46:10 5|47 73:10 6|83 45:10 7|87 77:10 8|24 79:10 9|77 55:10 10</relation>
    <relation name="R83" arity="2" nbTuples="100" semantics="soft" defaultCost="infinity">19 74:1 1|40 22:1 2|20 50:1 3|30 44:1 4|77 56:1 5|76 73:1 6|82 81:1 7|93 56:1 8|92 63:1 9|98 48:1 10|62 63:2 1|70 78:2 2|41 65:2 3|44 72:2 4|83 40:2 5|11 23:2 6|74 78:2 7|99 100:2 8|38 23:2 9|51 22:2 10|86 52:3 1|45 14:3 2|8 58:3 3|62 15:3 4|27 22:3 5|25 69:3 6|85 72:3 7|97 54:3 8|41 74:3 9|62 98:3 10|26 84:4 1|83 22:4 2|4 13:4 3|60 11:4 4|97 53:4 5|2 31:4 6|88 30:4 7|60 59:4 8|72 92:4 9|49 58:4 10|72 96:5 1|54 21:5 2|96 85:5 3|77 31:5 4|85 39:5 5|68 57:5 6|27 70:5 7|53 67:5 8|41 85:5 9|54 39:5 10|24 83:6 1|83 36:6 2|17 59:6 3|72 19:6 4|35 80:6 5|97 97:6 6|59 82:6 7|48 42:6 8|7 67:6 9|86 18:6 10|43 14:7 1|30 82:7 2|24 25:7 3|34 100:7 4|12 18:7 5|82 63:7 6|41 99:7 7|96 54:7 8|66 62:7 9|92 4:7 10|73 81:8 1|8 93:8 2|85 67:8 3|84 93:8 4|53 22:8 5|32 52:8 6|95 74:8 7|51 75:8 8|76 40:8 9|61 44:8 10|33 95:9 1|60 17:9 2|82 22:9 3|65 8:9 4|40 58:9 5|91 83:9 6|53 18:9 7|25 22:9 8|13 74:9 9|8 26:9 10|28 92:10 1|91 66:10 2|88 79:10 3|77 90:10 4|56 74:10 5|83 74:10 6|24 26:10 7|87 67:10 8|37 23:10 9|84 13:10 10</relation>
    <relation name="R84" arity="2" nbTuples="100" semantics="soft" defaultCost="infinity">24 38:1 1|27 65:1 2|32 97:1 3|29 61:1 4|7 43:1 5|19 70:1 6|40 91:1 7|71 82:1 8|22 49:1 9|38 21:1 10|65 96:2 1|76 23:2 2|55 33:2 3|40 13:2 4|28 73:2 5|91 81:2 6|86 58:2 7|91 12:2 8|88 62:2 9|75 4:2 10|84 34:3 1|76 55:3 2|94 61:3 3|87 34:3 4|62 79:3 5|7 33:3 6|70 42:3 7|83 5:3 8|12 67:3 9|88 20:3 10|98 5:4 1|62 53:4 2|98 60:4 3|87 78:4 4|69 68:4 5|39 98:4 6|96 51:4 7|25 46:4 8|4 50:4 9|79 10:4 10|76 70:5 1|93 6:5 2|69 7:5 3|85 66:5 4|87 50:5 5|45 73:5 6|38 9:5 7|32 55:5 8|88 20:5 9|28 61:5 10|71 76:6 1|1 6:6 2|32 97:6 3|58 14:6 4|22 21:6 5|43 22:6 6|92 92:6 7|47 5:6 8|80 55:6 9|86 59:6 10|97 37:7 1|30 53:7 2|25 52:7 3|47 85:7 4|8 18:7 5|65 96:7 6|38 84:7 7|44 99:7 8|47 52:7 9|98 28:7 10|95 79:8 1|92 3:8 2|88 59:8 3|4 85:8 4|55 53:8 5|29 49:8 6|29 7:8 7|65 44:8 8|99 17:8 9|31 14:8 10|36 34:9 1|33 61:9 2|89 71:9 3|85 64:9 4|23 74:9 5|97 68:9 6|52 29:9 7|36 21:9 8|98 47:9 9|45 7:9 10|19 36:10 1|43 33:10 2|1 79:10 3|94 58:10 4|55 76:10 5|87 21:10 6|100 70:10 7|30 12:10 8|71 75:10 9|26 49:10 10</relation>
    <relation name="R85" arity="2" nbTuples="100" semantics="soft" defaultCost="infinity">41 27:1 1|75 70:1 2|10 56:1 3|98 31:1 4|55 22:1 5|84 88:1 6|34 94:1 7|100 97:1 8|59 50:1 9|26 96:1 10|62 78:2 1|14 53:2 2|25 97:2 3|13 46:2 4|34 89:2 5|35 19:2 6|92 33:2 7|72 90:2 8|5 29:2 9|43 40:2 10|47 100:3 1|79 76:3 2|91 80:3 3|14 86:3 4|96 62:3 5|4 19:3 6|15 72:3 7|59 100:3 8|8 24:3 9|28 86:3 10|35 89:4 1|48 51:4 2|2 50:4 3|32 97:4 4|53 36:4 5|41 1:4 6|2 33:4 7|73 44:4 8|18 51:4 9|49 9:4 10|86 89:5 1|98 57:5 2|96 45:5 3|86 10:5 4|14 94:5 5|55 86:5 6|63 78:5 7|96 42:5 8|91 74:5 9|7 90:5 10|30 33:6 1|51 36:6 2|3 12:6 3|54 16:6 4|25 31:6 5|66 64:6 6|62 55:6 7|25 36:6 8|77 94:6 9|75 14:6 10|4 9:7 1|87 75:7 2|88 66:7 3|59 52:7 4|48 66:7 5|90 36:7 6|83 29:7 7|28 78:7 8|24 9:7 9|45 12:7 10|66 90:8 1|85 87:8 2|100 74:8 3|92 33:8 4|38 19:8 5|41 89:8 6|77 72:8 7|27 10:8 8|45 68:8 9|46 65:8 10|41 7:9 1|70 42:9 2|61 93:9 3|59 43:9 4|88 28:9 5|12 22:9 6|28 64:9 7|78 30:9 8|40 10:9 9|68 57:9 10|11 37:10 1|83 37:10 2|49 60:10 3|17 63:10 4|27 24:10 5|94 75:10 6|44 71:10 7|16 41:10 8|72 80:10 9|25 20:10 10</relation>
    <relation name="R86" arity="2" nbTuples="100" semantics="soft" defaultCost="infinity">52 92:1 1|7 6:1 2|46 89:1 3|82 61:1 4|27 75:1 5|71 46:1 6|52 30:1 7|57 92:1 8|52 21:1 9|85 35:1 10|19 55:2 1|2 6:2 2|91 33:2 3|79 12:2 4|68 89:2 5|80 97:2 6|24 53:2 7|28 12:2 8|40 61:2 9|43 91:2 10|81 37:3 1|95 4:3 2|36 11:3 3|72 55:3 4|51 92:3 5|19 86:3 6|44 30:3 7|79 43:3 8|58 91:3 9|28 22:3 10|52 44:4 1|66 100:4 2|95 23:4 3|6 27:4 4|82 26:4 5|79 24:4 6|84 63:4 7|47 51:4 8|78 15:4 9|9 47:4 10|1 50:5 1|71 98:5 2|44 73:5 3|24 1:5 4|65 20:5 5|3 88:5 6|12 98:5 7|44 66:5 8|97 34:5 9|20 50:5 10|82 89:6 1|73 30:6 2|2 83:6 3|20 2:6 4|76 21:6 5|73 93:6 6|14 79:6 7|80 61:6 8|78 80:6 9|33 9:6 10|9 55:7 1|97 75:7 2|75 65:7 3|54 37:7 4|98 22:7 5|30 89:7 6|7 52:7 7|86 51:7 8|27 81:7 9|85 74:7 10|84 93:8 1|63 32:8 2|60 69:8 3|21 80:8 4|52 76:8 5|19 28:8 6|17 82:8 7|65 6:8 8|97 76:8 9|1 79:8 10|3 35:9 1|45 82:9 2|15 77:9 3|1 26:9 4|41 10:9 5|11 8:9 6|8 47:9 7|66 43:9 8|91 33:9 9|84 14:9 10|69 81:10 1|73 84:10 2|25 79:10 3|51 9:10 4|62 56:10 5|63 27:10 6|96 66:10 7|9 47:10 8|21 71:10 9|85 37:10 10</relation>
    <relation name="R87" arity="2" nbTuples="100" semantics="soft" defaultCost="infinity">11 29:1 1|8 33:1 2|23 47:1 3|85 8:1 4|89 61:1 5|67 35:1 6|5 15:1 7|39 38:1 8|86 56:1 9|47 80:1 10|23 35:2 1|27 53:2 2|2 15:2 3|9 55:2 4|88 99:2 5|83 92:2 6|6 73:2 7|96 36:2 8|23 19:2 9|79 91:2 10|40 82:3 1|9 10:3 2|12 23:3 3|16 66:3 4|95 42:3 5|76 74:3 6|55 75:3 7|45 65:3 8|67 67:3 9|22 26:3 10|39 18:4 1|33 18:4 2|38 38:4 3|100 72:4 4|85 99:4 5|41 45:4 6|31 67:4 7|36 18:4 8|43 17:4 9|89 82:4 10|47 82:5 1|92 26:5 2|40 25:5 3|23 21:5 4|75 8:5 5|66 53:5 6|96 44:5 7|5 94:5 8|30 100:5 9|66 89:5 10|71 96:6 1|92 47:6 2|76 46:6 3|36 78:6 4|6 61:6 5|81 67:6 6|18 64:6 7|21 89:6 8|74 5:6 9|27 77:6 10|81 51:7 1|99 48:7 2|47 35:7 3|67 99:7 4|10 51:7 5|8 84:7 6|46 89:7 7|2 50:7 8|62 57:7 9|59 15:7 10|40 61:8 1|30 40:8 2|67 77:8 3|8 98:8 4|1 6:8 5|21 59:8 6|73 1:8 7|22 19:8 8|30 3:8 9|79 87:8 10|25 67:9 1|75 83:9 2|21 45:9 3|41 72:9 4|24 18:9 5|45 42:9 6|13 94:9 7|94 41:9 8|64 83:9 9|3 68:9 10|68 29:10 1|21 49:10 2|57 35:10 3|23 62:10 4|54 52:10 5|5 88:10 6|86 97:10 7|46 42:10 8|27 57:10 9|46 96:10 10</relation>
    <relation name="R88" arity="2" nbTuples="100" semantics="soft" defaultCost="infinity">43 17:1 1|70 70:1 2|56 57:1 3|78 48:1 4|52 21:1 5|67 7:1 6|13 31:1 7|85 16:1 8|71 10:1 9|37 88:1 10|31 40:2 1|54 37:2 2|34 77:2 3|47 79:2 4|8 19:2 5|22 8:2 6|71 40:2 7|25 47:2 8|7 40:2 9|89 12:2 10|19 34:3 1|5 55:3 2|67 12:3 3|20 52:3 4|17 3:3 5|34 70:3 6|45 65:3 7|50 20:3 8|32 73:3 9|96 26:3 10|44 14:4 1|62 49:4 2|76 16:4 3|12 13:4 4|93 25:4 5|13 25:4 6|8 25:4 7|16 56:4 8|93 19:4 9|17 44:4 10|25 61:5 1|32 12:5 2|41 75:5 3|16 53:5 4|84 41:5 5|74 9:5 6|92 34:5 7|93 2:5 8|19 84:5 9|73 88:5 10|28 14:6 1|16 3:6 2|43 29:6 3|83 44:6 4|38 77:6 5|9 71:6 6|36 91:6 7|32 55:6 8|36 10:6 9|95 83:6 10|75 22:7 1|15 52:7 2|62 24:7 3|52 96:7 4|53 95:7 5|37 85:7 6|43 74:7 7|76 5:7 8|88 19:7 9|73 65:7 10|20 41:8 1|58 21:8 2|18 65:8 3|86 89:8 4|61 58:8 5|88 13:8 6|40 53:8 7|27 5:8 8|7 49:8 9|77 40:8 10|43 27:9 1|97 40:9 2|35 11:9 3|36 66:9 4|22 32:9 5|70 12:9 6|35 83:9 7|61 36:9 8|96 57:9 9|80 12:9 10|24 47:10 1|23 52:10 2|56 9:10 3|35 100:10 4|47 85:10 5|34 76:10 6|16 37:10 7|11 74:10 8|45 76:10 9|78 62:10 10</relation>
    <relation name="R89" arity="2" nbTuples="100" semantics="soft" defaultCost="infinity">48 22:1 1|33 98:1 2|89 90:1 3|89 83:1 4|19 99:1 5|47 92:1 6|100 52:1 7|39 92:1 8|58 68:1 9|51 27:1 10|14 42:2 1|64 68:2 2|36 29:2 3|24 81:2 4|60 79:2 5|32 3:2 6|21 39:2 7|74 45:2 8|55 3:2 9|44 47:2 10|40 65:3 1|7 73:3 2|43 34:3 3|10 11:3 4|84 99:3 5|66 40:3 6|21 2:3 7|49 3:3 8|2 50:3 9|20 35:3 10|38 48:4 1|98 40:4 2|1 26:4 3|70 97:4 4|61 65:4 5|41 50:4 6|34 81:4 7|27 95:4 8|28 5:4 9|81 94:4 10|38 81:5 1|72 89:5 2|58 90:5 3|17 28:5 4|69 13:5 5|96 26:5 6|61 99:5 7|6 5:5 8|36 55:5 9|87 67:5 10|90 5:6 1|23 1:6 2|26 59:6 3|10 39:6 4|15 8:6 5|34 87:6 6|87 38:6 7|2 66:6 8|13 66:6 9|57 100:6 10|2 43:7 1|65 22:7 2|12 31:7 3|90 77:7 4|65 70:7 5|43 1:7 6|19 44:7 7|91 57:7 8|59 53:7 9|10 3:7 10|34 35:8 1|78 74:8 2|75 8:8 3|2 91:8 4|16 45:8 5|73 78:8 6|42 45:8 7|78 52:8 8|75 62:8 9|89 68:8 10|49 74:9 1|85 69:9 2|77 24:9 3|64 25:9 4|77 45:9 5|62 1:9 6|4 59:9 7|68 74:9 8|67 29:9 9|22 15:9 10|13 36:10 1|48 22:10 2|11 5:10 3|75 17:10 4|64 64:10 5|82 39:10 6|24 21:10 7|96 82:10 8|23 67:10 9|67 77:10 10</relation>
    <relation name="R90" arity="2" nbTuples="100" semantics="soft" defaultCost="infinity">34 54:1 1|54 81:1 2|72 2:1 3|44 70:1 4|16 58:1 5|37 45:1 6|56 14:1 7|47 29:1 8|34 7:1 9|59 26:1 10|70 50:2 1|36 33:2 2|82 55:2 3|30 35:2 4|58 49:2 5|36 100:2 6|36 67:2 7|8 77:2 8|71 13:2 9|94 61:2 10|54 9:3 1|91 3:3 2|28 13:3 3|37 88:3 4|84 82:3 5|1 55:3 6|46 64:3 7|86 44:3 8|74 51:3 9|62 70:3 10|57 12:4 1|55 57:4 2|96 1:4 3|95 79:4 4|18 90:4 5|50 32:4 6|11 17:4 7|65 2:4 8|84 39:4 9|34 64:4 10|61 78:5 1|58 33:5 2|100 11:5 3|36 4:5 4|45 1:5 5|77 72:5 6|26 91:5 7|15 90:5 8|22 84:5 9|73 33:5 10|23 7:6 1|99 62:6 2|57 30:6 3|70 51:6 4|28 19:6 5|75 5:6 6|86 56:6 7|28 54:6 8|25 4:6 9|92 93:6 10|81 13:7 1|67 81:7 2|88 71:7 3|97 36:7 4|29 65:7 5|48 62:7 6|27 83:7 7|25 46:7 8|66 22:7 9|66 83:7 10|2 68:8 1|14 73:8 2|27 13:8 3|23 7:8 4|55 40:8 5|11 83:8 6|95 38:8 7|73 37:8 8|84 69:8 9|85 72:8 10|76 49:9 1|64 15:9 2|69 67:9 3|78 46:9 4|15 35:9 5|10 10:9 6|8 78:9 7|47 1:9 8|46 24:9 9|69 44:9 10|32 95:10 1|80 95:10 2|30 25:10 3|32 45:10 4|15 34:10 5|97 84:10 6|23 53:10 7|13 39:10 8|76 46:10 9|60 66:10 10</relation>
    <relation name="R91" arity="2" nbTuples="100" semantics="soft" defaultCost="infinity">96 42:1 1|17 3:1 2|56 41:1 3|54 78:1 4|76 19:1 5|35 56:1 6|19 53:1 7|20 94:1 8|87 93:1 9|64 67:1 10|93 85:2 1|45 61:2 2|21 90:2 3|73 77:2 4|74 88:2 5|43 59:2 6|58 37:2 7|62 93:2 8|33 89:2 9|76 51:2 10|13 74:3 1|77 93:3 2|15 56:3 3|15 98:3 4|82 40:3 5|76 36:3 6|27 60:3 7|23 20:3 8|21 81:3 9|74 90:3 10|28 99:4 1|10 42:4 2|79 53:4 3|94 4:4 4|96 64:4 5|10 61:4 6|46 35:4 7|16 91:4 8|18 71:4 9|64 15:4 10|24 68:5 1|95 2:5 2|29 1:5 3|10 42:5 4|12 85:5 5|80 6:5 6|9 12:5 7|19 57:5 8|52 98:5 9|80 2:5 10|97 9:6 1|29 1:6 2|3 64:6 3|40 37:6 4|93 99:6 5|58 13:6 6|24 33:6 7|21 96:6 8|50 59:6 9|11 48:6 10|78 57:7 1|6 92:7 2|78 98:7 3|98 43:7 4|8 22:7 5|76 80:7 6|24 88:7 7|32 95:7 8|24 9:7 9|26 54:7 10|79 92:8 1|87 2:8 2|17 26:8 3|14 21:8 4|34 22:8 5|13 92:8 6|90 38:8 7|54 53:8 8|6 4:8 9|54 35:8 10|55 5:9 1|18 56:9 2|74 29:9 3|15 5:9 4|60 1:9 5|91 7:9 6|10 5:9 7|63 49:9 8|25 72:9 9|93 69:9 10|4 71:10 1|68 81:10 2|10 56:10 3|77 53:10 4|9 13:10 5|19 93:10 6|46 76:10 7|46 5:10 8|48 88:10 9|67 67:10 10</relation>
    <relation name="R92" arity="2" nbTuples="100" semantics="soft" defaultCost="infinity">96 76:1 1|68 46:1 2|75 72:1 3|79 19:1 4|31 61:1 5|76 63:1 6|70 66:1 7|8 16:1 8|33 64:1 9|63 62:1 10|12 32:2 1|15 51:2 2|72 49:2 3|40 16:2 4|70 50:2 5|94 44:2 6|2 19:2 7|6 58:2 8|86 2:2 9|83 35:2 10|87 98:3 1|27 23:3 2|57 43:3 3|74 69:3 4|47 99:3 5|50 33:3 6|43 5:3 7|42 94:3 8|77 89:3 9|97 64:3 10|36 39:4 1|62 11:4 2|3 37:4 3|94 57:4 4|86 5:4 5|82 67:4 6|42 81:4 7|45 59:4 8|71 50:4 9|78 70:4 10|14 61:5 1|67 95:5 2|40 45:5 3|97 57:5 4|5 3:5 5|20 20:5 6|78 66:5 7|74 60:5 8|79 55:5 9|10 95:5 10|72 42:6 1|72 49:6 2|99 6:6 3|67 84:6 4|75 4:6 5|86 31:6 6|88 30:6 7|89 79:6 8|97 3:6 9|13 53:6 10|61 54:7 1|35 77:7 2|68 96:7 3|64 34:7 4|90 37:7 5|2 93:7 6|48 98:7 7|89 11:7 8|91 87:7 9|99 60:7 10|100 65:8 1|30 89:8 2|47 90:8 3|31 62:8 4|24 49:8 5|24 24:8 6|9 2:8 7|43 6:8 8|29 38:8 9|19 83:8 10|23 30:9 1|80 4:9 2|2 82:9 3|89 49:9 4|89 19:9 5|73 60:9 6|76 48:9 7|41 77:9 8|55 96:9 9|57 46:9 10|36 87:10 1|57 15:10 2|85 66:10 3|79 31:10 4|90 70:10 5|28 46:10 6|65 41:10 7|47 100:10 8|7 50:10 9|51 9:10 10</relation>
    <relation name="R93" arity="2" nbTuples="100" semantics="soft" defaultCost="infinity">32 46:1 1|29 63:1 2|95 52:1 3|7 17:1 4|48 53:1 5|21 49:1 6|70 89:1 7|50 76:1 8|43 19:1 9|14 39:1 10|49 75:2 1|51 57:2 2|3 26:2 3|46 79:2 4|48 58:2 5|2 100:2 6|79 70:2 7|21 68:2 8|86 12:2 9|60 42:2 10|44 26:3 1|25 31:3 2|22 60:3 3|86 88:3 4|18 96:3 5|68 4:3 6|70 12:3 7|19 82:3 8|46 16:3 9|37 1:3 10|72 31:4 1|76 37:4 2|91 73:4 3|48 40:4 4|29 83:4 5|84 36:4 6|81 74:4 7|11 44:4 8|12 23:4 9|66 13:4 10|23 42:5 1|56 44:5 2|6 9:5 3|52 70:5 4|77 63:5 5|96 49:5 6|69 67:5 7|88 100:5 8|37 77:5 9|10 69:5 10|87 48:6 1|50 10:6 2|77 6:6 3|71 100:6 4|72 31:6 5|95 71:6 6|63 71:6 7|59 98:6 8|44 81:6 9|11 39:6 10|20 7:7 1|41 14:7 2|69 59:7 3|37 23:7 4|18 10:7 5|90 68:7 6|60 40:7 7|74 91:7 8|16 70:7 9|84 71:7 10|62 4:8 1|100 40:8 2|79 57:8 3|14 31:8 4|71 75:8 5|66 82:8 6|46 78:8 7|80 7:8 8|70 44:8 9|38 10:8 10|29 22:9 1|60 88:9 2|75 8:9 3|6 44:9 4|59 58:9 5|83 13:9 6|8 91:9 7|71 82:9 8|12 52:9 9|37 63:9 10|75 33:10 1|95 98:10 2|91 13:10 3|89 90:10 4|92 79:10 5|72 70:10 6|36 1:10 7|13 56:10 8|85 90:10 9|32 19:10 10</relation>
    <relation name="R94" arity="2" nbTuples="100" semantics="soft" defaultCost="infinity">80 39:1 1|37 11:1 2|66 55:1 3|23 95:1 4|1 21:1 5|61 23:1 6|62 90:1 7|6 52:1 8|7 4:1 9|10 39:1 10|51 39:2 1|63 83:2 2|77 31:2 3|19 47:2 4|10 21:2 5|17 16:2 6|28 20:2 7|68 54:2 8|11 89:2 9|92 89:2 10|95 12:3 1|13 28:3 2|4 90:3 3|81 54:3 4|36 69:3 5|77 32:3 6|59 41:3 7|85 87:3 8|97 71:3 9|5 70:3 10|90 64:4 1|56 81:4 2|12 29:4 3|83 34:4 4|55 49:4 5|49 82:4 6|98 41:4 7|98 86:4 8|6 30:4 9|53 69:4 10|6 48:5 1|66 52:5 2|58 95:5 3|90 90:5 4|3 50:5 5|63 91:5 6|71 65:5 7|67 29:5 8|11 23:5 9|46 63:5 10|77 15:6 1|36 34:6 2|37 13:6 3|28 27:6 4|4 26:6 5|99 45:6 6|58 23:6 7|70 30:6 8|63 78:6 9|56 13:6 10|38 5:7 1|83 67:7 2|10 36:7 3|93 85:7 4|12 21:7 5|54 26:7 6|99 84:7 7|39 90:7 8|52 56:7 9|57 55:7 10|86 8:8 1|63 75:8 2|91 67:8 3|99 100:8 4|44 30:8 5|73 48:8 6|93 23:8 7|4 19:8 8|8 55:8 9|40 53:8 10|72 67:9 1|60 55:9 2|65 75:9 3|76 64:9 4|13 88:9 5|57 28:9 6|33 37:9 7|4 76:9 8|38 12:9 9|4 86:9 10|25 83:10 1|38 51:10 2|29 27:10 3|1 18:10 4|73 1:10 5|38 15:10 6|100 7:10 7|4 20:10 8|61 68:10 9|8 30:10 10</relation>
    <relation name="R95" arity="2" nbTuples="100" semantics="soft" defaultCost="infinity">64 10:1 1|7 62:1 2|96 51:1 3|67 98:1 4|63 48:1 5|30 13:1 6|13 8:1 7|90 52:1 8|41 72:1 9|88 8:1 10|96 11:2 1|21 46:2 2|71 4:2 3|78 58:2 4|52 68:2 5|88 58:2 6|92 15:2 7|14 61:2 8|86 27:2 9|79 54:2 10|88 42:3 1|89 42:3 2|49 89:3 3|60 94:3 4|28 76:3 5|50 40:3 6|63 55:3 7|41 62:3 8|63 66:3 9|13 18:3 10|48 89:4 1|21 57:4 2|15 33:4 3|56 68:4 4|97 81:4 5|75 79:4 6|35 86:4 7|60 29:4 8|82 24:4 9|50 98:4 10|8 72:5 1|1 44:5 2|87 45:5 3|99 88:5 4|15 10:5 5|93 35:5 6|89 67:5 7|56 56:5 8|2 94:5 9|50 47:5 10|49 81:6 1|38 10:6 2|6 67:6 3|15 9:6 4|74 47:6 5|36 50:6 6|36 85:6 7|61 19:6 8|65 67:6 9|8 52:6 10|13 43:7 1|90 26:7 2|65 98:7 3|2 1:7 4|14 19:7 5|50 85:7 6|63 92:7 7|79 98:7 8|78 62:7 9|67 14:7 10|25 79:8 1|96 14:8 2|72 34:8 3|70 49:8 4|63 33:8 5|73 5:8 6|7 70:8 7|30 14:8 8|51 97:8 9|70 85:8 10|73 33:9 1|61 24:9 2|51 45:9 3|28 32:9 4|28 64:9 5|50 96:9 6|26 2:9 7|63 73:9 8|48 60:9 9|10 45:9 10|22 64:10 1|5 68:10 2|38 29:10 3|76 76:10 4|71 87:10 5|35 95:10 6|53 5:10 7|84 11:10 8|42 27:10 9|59 3:10 10</relation>
    <relation name="R96" arity="2" nbTuples="100" semantics="soft" defaultCost="infinity">80 21:1 1|13 98:1 2|34 57:1 3|4 88:1 4|83 78:1 5|69 10:1 6|91 95:1 7|52 98:1 8|7 50:1 9|45 16:1 10|89 9:2 1|32 90:2 2|97 15:2 3|87 79:2 4|21 3:2 5|34 86:2 6|80 14:2 7|49 35:2 8|74 72:2 9|23 91:2 10|5 56:3 1|19 35:3 2|87 5:3 3|61 86:3 4|55 37:3 5|45 60:3 6|25 64:3 7|67 3:3 8|61 44:3 9|98 51:3 10|5 56:4 1|80 42:4 2|95 49:4 3|45 1:4 4|67 7:4 5|90 96:4 6|14 14:4 7|21 7:4 8|75 75:4 9|60 73:4 10|78 78:5 1|34 83:5 2|89 65:5 3|60 61:5 4|78 87:5 5|21 71:5 6|35 56:5 7|81 54:5 8|33 80:5 9|53 12:5 10|80 30:6 1|93 35:6 2|52 56:6 3|60 62:6 4|78 63:6 5|70 99:6 6|63 79:6 7|12 53:6 8|49 34:6 9|11 46:6 10|55 92:7 1|85 52:7 2|99 55:7 3|2 84:7 4|98 53:7 5|98 58:7 6|3 17:7 7|14 28:7 8|17 20:7 9|99 40:7 10|9 16:8 1|38 68:8 2|44 22:8 3|30 6:8 4|18 9:8 5|90 60:8 6|85 29:8 7|6 62:8 8|75 2:8 9|37 54:8 10|56 82:9 1|94 95:9 2|53 76:9 3|39 64:9 4|86 53:9 5|60 85:9 6|29 96:9 7|97 47:9 8|97 49:9 9|30 44:9 10|71 79:10 1|51 33:10 2|95 76:10 3|89 25:10 4|2 87:10 5|78 53:10 6|39 40:10 7|1 50:10 8|97 94:10 9|79 20:10 10</relation>
    <relation name="R97" arity="2" nbTuples="100" semantics="soft" defaultCost="infinity">73 18:1 1|32 56:1 2|29 40:1 3|49 80:1 4|41 69:1 5|8 55:1 6|81 49:1 7|76 49:1 8|7 38:1 9|41 47:1 10|77 10:2 1|16 71:2 2|66 81:2 3|96 61:2 4|5 17:2 5|28 96:2 6|10 20:2 7|100 75:2 8|42 35:2 9|77 41:2 10|81 94:3 1|99 63:3 2|86 28:3 3|41 90:3 4|36 81:3 5|15 77:3 6|73 73:3 7|60 54:3 8|93 90:3 9|76 32:3 10|29 43:4 1|38 80:4 2|48 56:4 3|6 83:4 4|69 27:4 5|79 95:4 6|68 99:4 7|92 2:4 8|75 37:4 9|1 21:4 10|4 4:5 1|83 78:5 2|88 100:5 3|83 87:5 4|86 50:5 5|81 23:5 6|100 49:5 7|24 35:5 8|90 96:5 9|23 44:5 10|44 51:6 1|23 98:6 2|82 1:6 3|65 11:6 4|5 46:6 5|13 83:6 6|82 23:6 7|25 39:6 8|11 77:6 9|99 100:6 10|18 40:7 1|46 59:7 2|60 42:7 3|93 14:7 4|44 83:7 5|69 51:7 6|11 89:7 7|39 14:7 8|45 70:7 9|52 57:7 10|39 40:8 1|71 25:8 2|60 90:8 3|52 95:8 4|19 24:8 5|54 4:8 6|95 56:8 7|71 62:8 8|9 31:8 9|96 98:8 10|4 61:9 1|33 75:9 2|37 45:9 3|23 62:9 4|59 65:9 5|25 84:9 6|10 3:9 7|76 51:9 8|37 29:9 9|47 91:9 10|100 82:10 1|53 42:10 2|3 59:10 3|31 17:10 4|85 25:10 5|4 59:10 6|53 27:10 7|33 25:10 8|41 55:10 9|74 83:10 10</relation>
    <relation name="R98" arity="2" nbTuples="100" semantics="soft" defaultCost="infinity">63 90:1 1|12 87:1 2|10 28:1 3|25 96:1 4|40 5:1 5|34 53:1 6|94 38:1 7|3 78:1 8|81 41:1 9|90 52:1 10|64 62:2 1|17 47:2 2|96 11:2 3|100 45:2 4|54 15:2 5|50 37:2 6|21 76:2 7|29 7:2 8|4 58:2 9|24 31:2 10|63 12:3 1|73 95:3 2|69 65:3 3|87 97:3 4|23 28:3 5|60 51:3 6|85 55:3 7|87 6:3 8|10 75:3 9|78 29:3 10|100 41:4 1|58 21:4 2|36 96:4 3|50 54:4 4|72 44:4 5|34 83:4 6|38 88:4 7|80 49:4 8|9 87:4 9|61 44:4 10|96 94:5 1|68 88:5 2|8 66:5 3|73 12:5 4|30 43:5 5|63 60:5 6|8 42:5 7|59 14:5 8|79 92:5 9|85 57:5 10|70 34:6 1|33 90:6 2|25 55:6 3|68 18:6 4|42 79:6 5|75 75:6 6|94 15:6 7|66 89:6 8|82 6:6 9|19 34:6 10|46 51:7 1|53 79:7 2|38 35:7 3|5 47:7 4|58 37:7 5|3 34:7 6|17 84:7 7|8 76:7 8|33 84:7 9|16 55:7 10|79 78:8 1|21 45:8 2|8 33:8 3|45 15:8 4|52 61:8 5|58 24:8 6|42 27:8 7|33 76:8 8|47 65:8 9|95 97:8 10|97 19:9 1|60 92:9 2|16 96:9 3|69 49:9 4|55 85:9 5|66 65:9 6|91 31:9 7|5 8:9 8|25 56:9 9|95 75:9 10|87 39:10 1|40 31:10 2|42 91:10 3|81 6:10 4|67 71:10 5|65 9:10 6|53 47:10 7|70 50:10 8|88 79:10 9|93 33:10 10</relation>
    <relation name="R99" arity="2" nbTuples="100" semantics="soft" defaultCost="infinity">42 21:1 1|39 39:1 2|98 60:1 3|42 58:1 4|53 81:1 5|72 58:1 6|28 45:1 7|85 38:1 8|96 86:1 9|97 33:1 10|11 59:2 1|92 35:2 2|47 87:2 3|85 84:2 4|38 33:2 5|88 12:2 6|93 51:2 7|79 2:2 8|92 57:2 9|82 77:2 10|69 33:3 1|6 96:3 2|63 81:3 3|60 28:3 4|80 26:3 5|62 91:3 6|13 10:3 7|33 11:3 8|28 23:3 9|13 100:3 10|41 67:4 1|82 13:4 2|72 90:4 3|25 98:4 4|84 2:4 5|52 25:4 6|91 46:4 7|17 46:4 8|36 69:4 9|85 67:4 10|32 77:5 1|19 80:5 2|78 12:5 3|81 45:5 4|60 33:5 5|55 38:5 6|63 31:5 7|41 98:5 8|51 3:5 9|100 88:5 10|73 4:6 1|32 42:6 2|79 51:6 3|74 6:6 4|66 2:6 5|57 24:6 6|99 56:6 7|77 83:6 8|72 15:6 9|50 43:6 10|30 7:7 1|64 85:7 2|92 78:7 3|11 98:7 4|76 19:7 5|32 85:7 6|41 72:7 7|49 82:7 8|57 100:7 9|65 44:7 10|5 17:8 1|8 4:8 2|24 64:8 3|45 5:8 4|23 8:8 5|86 46:8 6|84 73:8 7|36 30:8 8|9 54:8 9|79 62:8 10|59 72:9 1|99 3:9 2|73 5:9 3|2 68:9 4|60 15:9 5|97 61:9 6|9 94:9 7|82 15:9 8|46 31:9 9|88 38:9 10|61 31:10 1|2 8:10 2|92 62:10 3|23 34:10 4|74 6:10 5|67 28:10 6|99 60:10 7|98 38:10 8|4 13:10 9|7 80:10 10</relation>
    <relation name="R100" arity="2" nbTuples="100" semantics="soft" defaultCost="infinity">13 54:1 1|24 78:1 2|43 84:1 3|34 55:1 4|32 100:1 5|6 59:1 6|68 99:1 7|36 82:1 8|31 85:1 9|67 28:1 10|37 22:2 1|49 30:2 2|21 44:2 3|37 74:2 4|89 58:2 5|68 56:2 6|22 11:2 7|93 42:2 8|7 52:2 9|64 23:2 10|30 27:3 1|44 40:3 2|69 63:3 3|32 49:3 4|95 49:3 5|67 36:3 6|86 90:3 7|88 20:3 8|42 56:3 9|53 6:3 10|97 23:4 1|76 24:4 2|4 36:4 3|24 66:4 4|88 55:4 5|67 64:4 6|52 5:4 7|20 91:4 8|36 88:4 9|59 54:4 10|34 84:5 1|61 24:5 2|2 88:5 3|6 23:5 4|67 42:5 5|59 3:5 6|35 5:5 7|31 66:5 8|32 83:5 9|8 85:5 10|36 44:6 1|11 24:6 2|74 24:6 3|83 30:6 4|17 56:6 5|35 81:6 6|14 7:6 7|47 68:6 8|53 93:6 9|70 7:6 10|5 26:7 1|12 78:7 2|86 33:7 3|88 92:7 4|10 75:7 5|28 44:7 6|64 83:7 7|43 44:7 8|72 41:7 9|95 70:7 10|3 3:8 1|93 45:8 2|100 2:8 3|11 59:8 4|7 18:8 5|10 88:8 6|9 2:8 7|4 98:8 8|90 10:8 9|28 52:8 10|71 9:9 1|16 8:9 2|80 100:9 3|14 73:9 4|71 87:9 5|36 38:9 6|3 68:9 7|64 13:9 8|73 31:9 9|97 20:9 10|72 77:10 1|63 55:10 2|46 45:10 3|86 11:10 4|30 84:10 5|59 67:10 6|100 71:10 7|24 96:10 8|34 63:10 9|34 3:10 10</relation>
    <relation name="R101" arity="2" nbTuples="100" semantics="soft" defaultCost="infinity">27 93:1 1|35 16:1 2|56 78:1 3|85 49:1 4|60 65:1 5|91 56:1 6|57 67:1 7|32 22:1 8|89 53:1 9|5 100:1 10|57 37:2 1|31 85:2 2|83 84:2 3|26 41:2 4|93 80:2 5|50 37:2 6|32 42:2 7|28 7:2 8|61 52:2 9|34 82:2 10|1 47:3 1|34 25:3 2|67 84:3 3|83 1:3 4|32 13:3 5|81 61:3 6|35 6:3 7|91 65:3 8|81 79:3 9|39 79:3 10|49 18:4 1|48 72:4 2|46 47:4 3|39 27:4 4|39 32:4 5|93 2:4 6|27 72:4 7|60 41:4 8|12 58:4 9|55 5:4 10|36 91:5 1|94 8:5 2|9 26:5 3|48 82:5 4|28 93:5 5|80 53:5 6|42 59:5 7|84 19:5 8|46 54:5 9|85 22:5 10|10 36:6 1|26 79:6 2|81 96:6 3|59 89:6 4|47 13:6 5|8 75:6 6|93 44:6 7|4 5:6 8|6 96:6 9|77 62:6 10|56 85:7 1|35 54:7 2|9 69:7 3|34 34:7 4|12 67:7 5|8 8:7 6|10 42:7 7|93 6:7 8|45 72:7 9|65 79:7 10|38 60:8 1|81 26:8 2|19 62:8 3|1 13:8 4|49 74:8 5|33 36:8 6|40 90:8 7|61 79:8 8|67 2:8 9|74 88:8 10|27 4:9 1|32 39:9 2|12 94:9 3|85 74:9 4|6 6:9 5|65 15:9 6|50 100:9 7|86 28:9 8|73 36:9 9|64 76:9 10|5 95:10 1|4 25:10 2|76 84:10 3|14 15:10 4|8 19:10 5|84 52:10 6|10 73:10 7|45 99:10 8|94 29:10 9|79 60:10 10</relation>
    <relation name="R102" arity="2" nbTuples="100" semantics="soft" defaultCost="infinity">42 44:1 1|44 96:1 2|63 67:1 3|27 7:1 4|98 39:1 5|62 20:1 6|57 13:1 7|81 43:1 8|75 81:1 9|93 50:1 10|32 42:2 1|74 9:2 2|69 72:2 3|1 14:2 4|18 33:2 5|29 50:2 6|31 75:2 7|38 35:2 8|7 90:2 9|35 67:2 10|88 53:3 1|73 85:3 2|97 70:3 3|54 35:3 4|92 57:3 5|22 12:3 6|92 28:3 7|38 96:3 8|83 19:3 9|59 2:3 10|37 27:4 1|69 85:4 2|89 72:4 3|30 9:4 4|30 76:4 5|38 41:4 6|80 97:4 7|21 79:4 8|48 87:4 9|36 29:4 10|67 95:5 1|45 22:5 2|78 62:5 3|35 66:5 4|3 7:5 5|31 30:5 6|30 64:5 7|51 28:5 8|27 45:5 9|57 34:5 10|85 25:6 1|47 72:6 2|73 2:6 3|55 55:6 4|9 86:6 5|9 20:6 6|7 54:6 7|53 86:6 8|11 91:6 9|86 75:6 10|84 75:7 1|69 12:7 2|57 68:7 3|4 57:7 4|44 28:7 5|52 57:7 6|46 64:7 7|80 9:7 8|69 94:7 9|32 16:7 10|23 29:8 1|95 79:8 2|78 67:8 3|34 1:8 4|77 67:8 5|9 96:8 6|42 15:8 7|71 23:8 8|45 84:8 9|18 92:8 10|32 84:9 1|4 84:9 2|47 12:9 3|92 34:9 4|40 13:9 5|44 44:9 6|78 89:9 7|55 82:9 8|33 65:9 9|49 92:9 10|71 21:10 1|70 59:10 2|30 98:10 3|8 41:10 4|97 60:10 5|54 31:10 6|14 43:10 7|43 25:10 8|42 65:10 9|50 16:10 10</relation>
    <relation name="R103" arity="2" nbTuples="100" semantics="soft" defaultCost="infinity">21 50:1 1|59 54:1 2|22 41:1 3|8 68:1 4|56 16:1 5|30 72:1 6|83 66:1 7|56 12:1 8|43 28:1 9|86 13:1 10|18 52:2 1|78 24:2 2|6 60:2 3|59 67:2 4|1 8:2 5|19 80:2 6|27 13:2 7|90 75:2 8|10 82:2 9|82 22:2 10|40 4:3 1|6 27:3 2|90 18:3 3|88 12:3 4|52 17:3 5|23 49:3 6|80 59:3 7|21 68:3 8|2 94:3 9|35 74:3 10|19 52:4 1|79 15:4 2|96 20:4 3|88 49:4 4|76 72:4 5|82 83:4 6|83 19:4 7|54 28:4 8|88 49:4 9|40 35:4 10|54 89:5 1|58 33:5 2|3 70:5 3|64 26:5 4|85 24:5 5|10 5:5 6|58 96:5 7|63 97:5 8|56 9:5 9|62 66:5 10|28 4:6 1|90 72:6 2|13 84:6 3|74 64:6 4|45 57:6 5|99 18:6 6|54 6:6 7|81 72:6 8|62 54:6 9|43 70:6 10|62 75:7 1|69 68:7 2|7 13:7 3|29 39:7 4|14 80:7 5|21 13:7 6|65 96:7 7|84 56:7 8|33 95:7 9|88 1:7 10|73 68:8 1|38 20:8 2|70 24:8 3|90 54:8 4|19 57:8 5|92 53:8 6|30 83:8 7|53 87:8 8|77 63:8 9|43 67:8 10|81 62:9 1|47 56:9 2|28 8:9 3|90 22:9 4|100 96:9 5|66 72:9 6|34 59:9 7|23 11:9 8|60 66:9 9|71 49:9 10|84 41:10 1|94 1:10 2|54 77:10 3|98 4:10 4|13 28:10 5|2 23:10 6|4 99:10 7|84 43:10 8|65 89:10 9|47 91:10 10</relation>
    <relation name="R104" arity="2" nbTuples="100" semantics="soft" defaultCost="infinity">20 77:1 1|74 83:1 2|63 9:1 3|40 86:1 4|83 27:1 5|6 15:1 6|94 31:1 7|71 36:1 8|86 83:1 9|95 100:1 10|29 76:2 1|70 90:2 2|44 68:2 3|60 32:2 4|30 39:2 5|9 46:2 6|72 89:2 7|53 50:2 8|22 72:2 9|46 100:2 10|72 1:3 1|5 50:3 2|24 3:3 3|90 17:3 4|94 67:3 5|84 40:3 6|78 48:3 7|43 40:3 8|60 17:3 9|29 49:3 10|3 8:4 1|68 92:4 2|56 96:4 3|16 60:4 4|76 76:4 5|53 39:4 6|42 32:4 7|59 50:4 8|20 85:4 9|100 14:4 10|29 84:5 1|58 53:5 2|39 66:5 3|45 14:5 4|31 33:5 5|41 62:5 6|34 10:5 7|94 34:5 8|68 43:5 9|74 54:5 10|96 49:6 1|24 100:6 2|20 95:6 3|26 7:6 4|55 88:6 5|90 98:6 6|9 67:6 7|7 21:6 8|30 74:6 9|40 20:6 10|93 28:7 1|36 86:7 2|14 70:7 3|15 89:7 4|100 55:7 5|87 38:7 6|82 66:7 7|6 9:7 8|97 95:7 9|32 18:7 10|11 65:8 1|74 62:8 2|26 37:8 3|80 10:8 4|48 99:8 5|70 63:8 6|16 57:8 7|61 15:8 8|71 86:8 9|10 16:8 10|57 53:9 1|36 22:9 2|20 26:9 3|82 58:9 4|14 95:9 5|8 36:9 6|91 86:9 7|1 69:9 8|89 31:9 9|68 9:9 10|33 35:10 1|27 88:10 2|85 54:10 3|18 75:10 4|90 28:10 5|30 72:10 6|14 8:10 7|28 73:10 8|53 49:10 9|50 70:10 10</relation>
    <relation name="R105" arity="2" nbTuples="100" semantics="soft" defaultCost="infinity">59 69:1 1|40 29:1 2|48 49:1 3|87 17:1 4|81 66:1 5|22 13:1 6|60 59:1 7|41 66:1 8|25 4:1 9|27 100:1 10|56 54:2 1|48 95:2 2|84 4:2 3|17 7:2 4|86 1:2 5|23 83:2 6|3 81:2 7|58 74:2 8|45 8:2 9|80 36:2 10|43 21:3 1|88 10:3 2|46 64:3 3|92 85:3 4|39 25:3 5|24 38:3 6|32 52:3 7|29 11:3 8|16 40:3 9|56 96:3 10|14 44:4 1|62 71:4 2|50 86:4 3|34 74:4 4|39 26:4 5|37 8:4 6|92 44:4 7|69 14:4 8|99 24:4 9|59 83:4 10|81 88:5 1|80 83:5 2|43 9:5 3|28 68:5 4|24 49:5 5|71 2:5 6|69 10:5 7|25 73:5 8|22 54:5 9|22 98:5 10|84 63:6 1|39 8:6 2|48 89:6 3|14 3:6 4|72 79:6 5|75 96:6 6|39 55:6 7|41 22:6 8|7 4:6 9|10 90:6 10|31 43:7 1|62 41:7 2|1 98:7 3|50 65:7 4|57 31:7 5|5 50:7 6|70 72:7 7|23 81:7 8|4 70:7 9|31 1:7 10|60 47:8 1|30 35:8 2|61 45:8 3|2 22:8 4|75 27:8 5|100 62:8 6|41 88:8 7|28 67:8 8|77 5:8 9|51 44:8 10|47 6:9 1|86 59:9 2|76 39:9 3|44 28:9 4|5 52:9 5|23 68:9 6|11 60:9 7|74 84:9 8|94 22:9 9|97 29:9 10|1 18:10 1|51 34:10 2|44 95:10 3|17 79:10 4|10 66:10 5|54 39:10 6|86 23:10 7|86 94:10 8|56 29:10 9|55 32:10 10</relation>
    <relation name="R106" arity="2" nbTuples="100" semantics="soft" defaultCost="infinity">63 51:1 1|51 28:1 2|65 28:1 3|68 31:1 4|50 14:1 5|18 95:1 6|40 43:1 7|47 57:1 8|34 45:1 9|1 61:1 10|8 36:2 1|44 55:2 2|52 2:2 3|81 9:2 4|46 77:2 5|23 1:2 6|91 74:2 7|22 14:2 8|17 25:2 9|45 14:2 10|100 48:3 1|64 41:3 2|68 78:3 3|17 36:3 4|59 36:3 5|75 39:3 6|53 86:3 7|50 34:3 8|12 93:3 9|55 5:3 10|97 84:4 1|55 33:4 2|66 74:4 3|2 41:4 4|10 99:4 5|100 98:4 6|90 16:4 7|1 25:4 8|25 33:4 9|89 16:4 10|94 50:5 1|86 67:5 2|1 26:5 3|39 43:5 4|54 57:5 5|84 26:5 6|31 54:5 7|65 20:5 8|12 38:5 9|54 5:5 10|46 13:6 1|9 79:6 2|86 71:6 3|64 54:6 4|87 95:6 5|60 86:6 6|42 52:6 7|76 39:6 8|9 59:6 9|53 85:6 10|36 61:7 1|39 74:7 2|29 45:7 3|56 57:7 4|15 90:7 5|98 7:7 6|26 99:7 7|66 6:7 8|37 31:7 9|71 8:7 10|63 90:8 1|89 13:8 2|56 12:8 3|66 21:8 4|88 49:8 5|57 42:8 6|73 14:8 7|22 48:8 8|32 55:8 9|27 97:8 10|57 30:9 1|100 94:9 2|14 56:9 3|53 34:9 4|71 30:9 5|68 100:9 6|13 86:9 7|25 98:9 8|85 47:9 9|48 16:9 10|78 26:10 1|20 37:10 2|36 13:10 3|17 14:10 4|79 22:10 5|11 12:10 6|74 89:10 7|87 42:10 8|26 51:10 9|26 99:10 10</relation>
    <relation name="R107" arity="2" nbTuples="100" semantics="soft" defaultCost="infinity">11 74:1 1|100 46:1 2|94 2:1 3|49 59:1 4|52 98:1 5|15 42:1 6|49 7:1 7|16 20:1 8|85 24:1 9|76 95:1 10|65 58:2 1|33 91:2 2|50 15:2 3|82 45:2 4|46 63:2 5|35 20:2 6|17 38:2 7|3 79:2 8|31 54:2 9|51 39:2 10|50 22:3 1|11 50:3 2|33 48:3 3|54 83:3 4|21 83:3 5|23 88:3 6|18 3:3 7|94 62:3 8|18 79:3 9|65 41:3 10|61 41:4 1|60 22:4 2|54 77:4 3|20 70:4 4|13 27:4 5|22 35:4 6|65 15:4 7|2 55:4 8|67 15:4 9|30 100:4 10|70 22:5 1|84 3:5 2|16 7:5 3|80 33:5 4|4 14:5 5|66 62:5 6|31 94:5 7|82 91:5 8|82 65:5 9|50 87:5 10|11 63:6 1|78 59:6 2|28 57:6 3|80 97:6 4|77 84:6 5|6 87:6 6|83 26:6 7|47 33:6 8|11 33:6 9|1 63:6 10|85 65:7 1|71 3:7 2|72 99:7 3|70 47:7 4|76 64:7 5|16 70:7 6|25 79:7 7|7 15:7 8|82 84:7 9|89 26:7 10|75 68:8 1|13 93:8 2|69 5:8 3|41 44:8 4|95 90:8 5|42 58:8 6|75 82:8 7|66 22:8 8|76 41:8 9|99 46:8 10|69 10:9 1|54 40:9 2|56 16:9 3|42 14:9 4|89 85:9 5|70 13:9 6|90 65:9 7|78 13:9 8|49 1:9 9|43 93:9 10|75 90:10 1|57 86:10 2|35 24:10 3|94 61:10 4|45 72:10 5|90 6:10 6|15 31:10 7|38 24:10 8|99 99:10 9|57 97:10 10</relation>
    <relation name="R108" arity="2" nbTuples="100" semantics="soft" defaultCost="infinity">46 21:1 1|41 85:1 2|16 30:1 3|81 24:1 4|37 12:1 5|8 65:1 6|87 24:1 7|69 29:1 8|12 90:1 9|46 96:1 10|59 2:2 1|72 56:2 2|87 84:2 3|21 9:2 4|62 36:2 5|88 100:2 6|38 73:2 7|94 84:2 8|89 77:2 9|27 52:2 10|41 47:3 1|27 45:3 2|27 69:3 3|15 45:3 4|97 86:3 5|73 9:3 6|61 6:3 7|79 15:3 8|87 24:3 9|2 24:3 10|16 34:4 1|81 31:4 2|9 12:4 3|24 55:4 4|91 4:4 5|57 59:4 6|95 1:4 7|9 6:4 8|7 22:4 9|94 69:4 10|13 99:5 1|24 84:5 2|78 64:5 3|64 90:5 4|96 88:5 5|24 41:5 6|63 42:5 7|65 78:5 8|64 98:5 9|73 53:5 10|75 38:6 1|68 55:6 2|18 60:6 3|84 27:6 4|42 52:6 5|62 28:6 6|25 12:6 7|6 32:6 8|52 23:6 9|35 4:6 10|37 16:7 1|90 6:7 2|30 20:7 3|47 44:7 4|88 95:7 5|11 82:7 6|15 15:7 7|74 36:7 8|85 26:7 9|38 34:7 10|52 81:8 1|34 88:8 2|78 38:8 3|75 38:8 4|11 79:8 5|27 46:8 6|67 87:8 7|7 91:8 8|93 29:8 9|35 1:8 10|98 25:9 1|32 51:9 2|88 75:9 3|77 53:9 4|39 72:9 5|68 67:9 6|2 92:9 7|23 23:9 8|53 73:9 9|46 33:9 10|53 98:10 1|89 45:10 2|96 87:10 3|56 77:10 4|16 54:10 5|84 73:10 6|14 33:10 7|84 62:10 8|70 87:10 9|76 91:10 10</relation>
    <relation name="R109" arity="2" nbTuples="100" semantics="soft" defaultCost="infinity">19 17:1 1|61 70:1 2|54 56:1 3|95 10:1 4|60 85:1 5|33 92:1 6|64 42:1 7|1 75:1 8|30 93:1 9|85 52:1 10|31 43:2 1|72 45:2 2|61 87:2 3|11 20:2 4|65 1:2 5|93 93:2 6|12 31:2 7|7 9:2 8|53 91:2 9|59 47:2 10|43 23:3 1|9 59:3 2|54 39:3 3|13 78:3 4|34 98:3 5|28 46:3 6|24 77:3 7|89 91:3 8|89 98:3 9|36 69:3 10|56 20:4 1|24 88:4 2|36 58:4 3|20 15:4 4|33 38:4 5|72 100:4 6|20 45:4 7|96 92:4 8|25 67:4 9|15 14:4 10|29 40:5 1|49 79:5 2|61 62:5 3|67 35:5 4|22 65:5 5|59 48:5 6|83 98:5 7|23 62:5 8|45 75:5 9|6 46:5 10|54 72:6 1|76 72:6 2|43 83:6 3|76 35:6 4|55 65:6 5|22 42:6 6|8 74:6 7|12 46:6 8|31 48:6 9|23 32:6 10|35 46:7 1|79 83:7 2|45 68:7 3|98 43:7 4|56 64:7 5|34 82:7 6|53 31:7 7|56 97:7 8|81 23:7 9|28 20:7 10|18 71:8 1|94 13:8 2|77 62:8 3|71 17:8 4|19 72:8 5|31 75:8 6|48 58:8 7|46 91:8 8|24 88:8 9|45 15:8 10|5 16:9 1|50 41:9 2|34 67:9 3|25 59:9 4|36 16:9 5|94 85:9 6|19 82:9 7|75 2:9 8|23 82:9 9|94 68:9 10|98 26:10 1|21 27:10 2|52 93:10 3|39 19:10 4|38 19:10 5|97 57:10 6|28 60:10 7|4 20:10 8|70 34:10 9|34 38:10 10</relation>
    <relation name="R110" arity="2" nbTuples="100" semantics="soft" defaultCost="infinity">77 10:1 1|62 25:1 2|58 44:1 3|61 58:1 4|6 74:1 5|4 34:1 6|52 49:1 7|99 75:1 8|58 70:1 9|60 2:1 10|18 18:2 1|8 6:2 2|64 13:2 3|7 61:2 4|42 87:2 5|5 78:2 6|98 8:2 7|82 65:2 8|23 62:2 9|85 78:2 10|77 3:3 1|46 88:3 2|19 46:3 3|94 21:3 4|68 99:3 5|66 53:3 6|10 71:3 7|49 44:3 8|87 58:3 9|15 45:3 10|90 16:4 1|94 85:4 2|10 55:4 3|3 52:4 4|100 36:4 5|39 7:4 6|21 48:4 7|85 45:4 8|65 30:4 9|31 79:4 10|76 84:5 1|12 65:5 2|2 34:5 3|41 12:5 4|59 50:5 5|31 4:5 6|2 1:5 7|69 43:5 8|47 42:5 9|34 88:5 10|15 25:6 1|12 70:6 2|22 18:6 3|23 92:6 4|76 95:6 5|28 12:6 6|91 39:6 7|34 53:6 8|73 13:6 9|6 53:6 10|9 37:7 1|40 67:7 2|19 94:7 3|27 59:7 4|4 45:7 5|33 68:7 6|94 29:7 7|55 13:7 8|55 91:7 9|42 40:7 10|81 100:8 1|16 91:8 2|85 40:8 3|41 14:8 4|72 60:8 5|49 66:8 6|40 18:8 7|64 24:8 8|67 20:8 9|23 35:8 10|97 78:9 1|20 57:9 2|61 9:9 3|74 90:9 4|9 81:9 5|73 7:9 6|93 96:9 7|90 73:9 8|66 89:9 9|46 6:9 10|19 100:10 1|55 3:10 2|58 19:10 3|43 18:10 4|16 14:10 5|32 61:10 6|53 84:10 7|12 88:10 8|40 15:10 9|44 54:10 10</relation>
    <relation name="R111" arity="2" nbTuples="100" semantics="soft" defaultCost="infinity">21 24:1 1|92 15:1 2|86 62:1 3|77 9:1 4|78 15:1 5|14 68:1 6|33 77:1 7|22 79:1 8|25 92:1 9|42 62:1 10|67 69:2 1|33 35:2 2|13 34:2 3|89 86:2 4|5 56:2 5|48 88:2 6|49 98:2 7|36 28:2 8|86 80:2 9|34 80:2 10|23 96:3 1|36 46:3 2|82 32:3 3|14 9:3 4|43 48:3 5|82 80:3 6|51 25:3 7|16 6:3 8|79 70:3 9|80 11:3 10|37 79:4 1|49 58:4 2|63 59:4 3|49 97:4 4|91 21:4 5|70 48:4 6|13 100:4 7|30 58:4 8|59 100:4 9|36 74:4 10|55 6:5 1|96 74:5 2|69 67:5 3|23 47:5 4|62 58:5 5|75 35:5 6|18 86:5 7|72 82:5 8|60 7:5 9|49 47:5 10|19 68:6 1|96 43:6 2|38 61:6 3|70 79:6 4|86 34:6 5|40 9:6 6|74 71:6 7|11 15:6 8|50 60:6 9|100 47:6 10|82 75:7 1|64 38:7 2|42 71:7 3|28 36:7 4|11 78:7 5|23 75:7 6|78 58:7 7|93 69:7 8|67 75:7 9|27 51:7 10|38 56:8 1|54 12:8 2|42 36:8 3|55 59:8 4|28 5:8 5|85 31:8 6|67 13:8 7|99 33:8 8|53 78:8 9|49 81:8 10|24 55:9 1|47 82:9 2|58 49:9 3|8 33:9 4|75 19:9 5|53 18:9 6|98 30:9 7|32 91:9 8|7 10:9 9|85 90:9 10|55 15:10 1|19 6:10 2|97 19:10 3|80 10:10 4|15 90:10 5|55 9:10 6|38 12:10 7|27 26:10 8|56 12:10 9|82 9:10 10</relation>
    <relation name="R112" arity="2" nbTuples="100" semantics="soft" defaultCost="infinity">87 96:1 1|77 85:1 2|30 64:1 3|34 18:1 4|29 72:1 5|50 85:1 6|34 26:1 7|77 27:1 8|60 49:1 9|70 10:1 10|95 43:2 1|48 22:2 2|38 76:2 3|69 1:2 4|19 54:2 5|90 10:2 6|51 10:2 7|30 6:2 8|84 28:2 9|31 25:2 10|6 45:3 1|64 8:3 2|75 24:3 3|30 99:3 4|42 53:3 5|32 26:3 6|81 58:3 7|23 32:3 8|3 17:3 9|75 42:3 10|15 55:4 1|20 7:4 2|42 61:4 3|98 91:4 4|20 11:4 5|28 13:4 6|36 2:4 7|18 21:4 8|76 2:4 9|27 87:4 10|36 85:5 1|90 22:5 2|19 8:5 3|12 88:5 4|68 67:5 5|58 54:5 6|27 40:5 7|62 50:5 8|80 64:5 9|91 44:5 10|61 90:6 1|24 89:6 2|91 91:6 3|10 34:6 4|37 39:6 5|10 69:6 6|76 35:6 7|20 82:6 8|77 100:6 9|49 27:6 10|16 53:7 1|91 63:7 2|77 71:7 3|38 34:7 4|81 99:7 5|50 23:7 6|69 31:7 7|84 37:7 8|21 88:7 9|1 62:7 10|86 9:8 1|39 99:8 2|3 87:8 3|59 81:8 4|37 90:8 5|58 45:8 6|1 70:8 7|68 1:8 8|66 64:8 9|42 74:8 10|30 77:9 1|70 22:9 2|49 15:9 3|49 97:9 4|90 75:9 5|98 24:9 6|42 7:9 7|62 8:9 8|47 6:9 9|42 88:9 10|7 19:10 1|73 7:10 2|83 64:10 3|7 1:10 4|51 34:10 5|18 19:10 6|81 41:10 7|45 87:10 8|70 85:10 9|56 84:10 10</relation>
    <relation name="R113" arity="2" nbTuples="100" semantics="soft" defaultCost="infinity">24 43:1 1|57 57:1 2|96 10:1 3|91 18:1 4|39 43:1 5|72 83:1 6|60 76:1 7|77 64:1 8|1 50:1 9|62 37:1 10|33 62:2 1|52 78:2 2|77 86:2 3|52 46:2 4|24 18:2 5|98 25:2 6|97 16:2 7|16 55:2 8|18 51:2 9|18 91:2 10|50 72:3 1|97 7:3 2|97 81:3 3|66 10:3 4|61 52:3 5|71 69:3 6|85 88:3 7|96 80:3 8|3 3:3 9|43 71:3 10|98 33:4 1|100 23:4 2|29 9:4 3|52 40:4 4|91 31:4 5|44 94:4 6|45 46:4 7|30 35:4 8|40 2:4 9|43 52:4 10|58 68:5 1|21 25:5 2|90 28:5 3|17 57:5 4|56 53:5 5|75 64:5 6|75 5:5 7|19 45:5 8|21 1:5 9|64 49:5 10|70 44:6 1|42 99:6 2|78 81:6 3|84 73:6 4|43 87:6 5|31 19:6 6|13 60:6 7|46 7:6 8|19 21:6 9|65 48:6 10|45 60:7 1|58 67:7 2|64 21:7 3|78 33:7 4|10 39:7 5|75 54:7 6|62 38:7 7|39 99:7 8|94 66:7 9|36 83:7 10|32 28:8 1|15 80:8 2|45 66:8 3|42 19:8 4|19 93:8 5|74 37:8 6|14 37:8 7|33 97:8 8|50 52:8 9|17 47:8 10|42 65:9 1|66 4:9 2|37 90:9 3|30 52:9 4|74 97:9 5|13 27:9 6|70 50:9 7|6 98:9 8|59 45:9 9|14 17:9 10|40 50:10 1|80 1:10 2|93 27:10 3|66 6:10 4|71 51:10 5|68 24:10 6|88 69:10 7|32 85:10 8|58 17:10 9|6 55:10 10</relation>
    <relation name="R114" arity="2" nbTuples="100" semantics="soft" defaultCost="infinity">89 34:1 1|5 44:1 2|44 19:1 3|35 9:1 4|68 39:1 5|44 95:1 6|74 99:1 7|71 1:1 8|67 77:1 9|79 66:1 10|17 83:2 1|62 70:2 2|62 67:2 3|64 21:2 4|42 1:2 5|19 33:2 6|88 86:2 7|3 42:2 8|81 81:2 9|66 16:2 10|32 62:3 1|82 83:3 2|31 90:3 3|58 85:3 4|77 35:3 5|98 81:3 6|62 66:3 7|57 70:3 8|84 2:3 9|54 84:3 10|40 51:4 1|64 63:4 2|11 18:4 3|61 28:4 4|89 22:4 5|37 21:4 6|23 18:4 7|70 80:4 8|33 83:4 9|71 19:4 10|46 68:5 1|28 20:5 2|11 51:5 3|89 31:5 4|58 71:5 5|28 35:5 6|48 77:5 7|86 18:5 8|24 86:5 9|84 49:5 10|15 59:6 1|28 74:6 2|25 37:6 3|81 4:6 4|31 41:6 5|83 48:6 6|23 11:6 7|53 79:6 8|79 20:6 9|52 38:6 10|72 81:7 1|99 97:7 2|36 100:7 3|22 32:7 4|79 98:7 5|41 70:7 6|40 45:7 7|48 46:7 8|44 44:7 9|91 77:7 10|54 49:8 1|55 74:8 2|58 38:8 3|62 64:8 4|91 12:8 5|1 50:8 6|36 21:8 7|53 39:8 8|9 80:8 9|51 3:8 10|100 91:9 1|4 69:9 2|91 13:9 3|55 36:9 4|53 47:9 5|71 21:9 6|79 58:9 7|9 66:9 8|4 56:9 9|96 5:9 10|11 66:10 1|80 10:10 2|30 71:10 3|52 97:10 4|89 75:10 5|88 5:10 6|96 49:10 7|5 59:10 8|81 33:10 9|91 90:10 10</relation>
    <relation name="R115" arity="2" nbTuples="100" semantics="soft" defaultCost="infinity">60 51:1 1|8 96:1 2|25 51:1 3|26 90:1 4|34 29:1 5|28 88:1 6|90 5:1 7|74 82:1 8|86 23:1 9|68 13:1 10|23 17:2 1|83 36:2 2|95 27:2 3|29 39:2 4|72 100:2 5|55 57:2 6|98 99:2 7|46 44:2 8|75 37:2 9|64 69:2 10|96 22:3 1|60 16:3 2|49 25:3 3|89 17:3 4|94 37:3 5|35 5:3 6|15 21:3 7|66 87:3 8|6 17:3 9|28 63:3 10|65 48:4 1|87 63:4 2|46 38:4 3|57 80:4 4|20 69:4 5|11 63:4 6|83 72:4 7|49 94:4 8|72 30:4 9|57 41:4 10|31 18:5 1|36 55:5 2|87 14:5 3|100 39:5 4|5 28:5 5|50 40:5 6|12 82:5 7|89 10:5 8|68 7:5 9|34 83:5 10|30 88:6 1|51 74:6 2|32 88:6 3|55 42:6 4|41 71:6 5|57 67:6 6|15 19:6 7|4 26:6 8|56 91:6 9|65 77:6 10|47 97:7 1|12 58:7 2|59 46:7 3|61 6:7 4|79 53:7 5|10 35:7 6|51 88:7 7|66 85:7 8|47 68:7 9|19 25:7 10|81 28:8 1|78 33:8 2|84 65:8 3|58 5:8 4|49 96:8 5|73 41:8 6|99 19:8 7|81 27:8 8|7 5:8 9|71 12:8 10|44 70:9 1|1 70:9 2|20 13:9 3|53 9:9 4|49 46:9 5|63 19:9 6|42 4:9 7|90 68:9 8|5 12:9 9|55 70:9 10|29 28:10 1|96 90:10 2|4 10:10 3|87 58:10 4|4 59:10 5|42 21:10 6|88 66:10 7|78 56:10 8|18 73:10 9|76 77:10 10</relation>
    <relation name="R116" arity="2" nbTuples="100" semantics="soft" defaultCost="infinity">51 64:1 1|13 92:1 2|96 54:1 3|49 79:1 4|98 16:1 5|74 78:1 6|60 68:1 7|31 3:1 8|66 88:1 9|65 55:1 10|56 77:2 1|71 57:2 2|41 51:2 3|56 97:2 4|36 88:2 5|34 42:2 6|51 69:2 7|49 17:2 8|69 32:2 9|26 63:2 10|96 44:3 1|24 85:3 2|84 39:3 3|81 92:3 4|60 84:3 5|11 42:3 6|67 65:3 7|67 100:3 8|7 53:3 9|17 60:3 10|69 54:4 1|61 12:4 2|60 32:4 3|84 4:4 4|86 62:4 5|61 46:4 6|22 96:4 7|71 87:4 8|30 86:4 9|63 50:4 10|71 71:5 1|77 8:5 2|6 46:5 3|20 41:5 4|54 56:5 5|51 33:5 6|41 37:5 7|46 9:5 8|50 96:5 9|59 65:5 10|54 45:6 1|40 50:6 2|93 57:6 3|96 84:6 4|52 77:6 5|49 21:6 6|52 29:6 7|77 81:6 8|92 75:6 9|88 51:6 10|32 67:7 1|28 5:7 2|47 95:7 3|79 48:7 4|29 47:7 5|71 94:7 6|59 77:7 7|97 76:7 8|52 78:7 9|79 75:7 10|79 41:8 1|19 94:8 2|12 24:8 3|28 26:8 4|10 76:8 5|14 89:8 6|15 8:8 7|88 62:8 8|23 13:8 9|27 46:8 10|32 9:9 1|24 82:9 2|96 99:9 3|46 20:9 4|21 78:9 5|2 71:9 6|3 17:9 7|49 21:9 8|23 18:9 9|13 67:9 10|52 5:10 1|68 24:10 2|70 24:10 3|62 27:10 4|44 79:10 5|26 52:10 6|56 66:10 7|1 49:10 8|19 76:10 9|29 11:10 10</relation>
    <relation name="R117" arity="2" nbTuples="100" semantics="soft" defaultCost="infinity">84 68:1 1|82 40:1 2|88 38:1 3|17 66:1 4|65 5:1 5|66 36:1 6|78 31:1 7|12 87:1 8|45 30:1 9|17 4:1 10|44 74:2 1|8 9:2 2|100 9:2 3|66 5:2 4|17 89:2 5|99 75:2 6|86 5:2 7|26 72:2 8|98 34:2 9|43 68:2 10|75 64:3 1|87 43:3 2|7 56:3 3|90 46:3 4|93 72:3 5|22 65:3 6|58 86:3 7|43 31:3 8|40 4:3 9|89 36:3 10|18 67:4 1|21 23:4 2|69 73:4 3|15 67:4 4|59 67:4 5|43 43:4 6|44 49:4 7|80 76:4 8|32 46:4 9|44 7:4 10|8 20:5 1|44 47:5 2|98 62:5 3|15 11:5 4|31 94:5 5|96 15:5 6|11 29:5 7|1 65:5 8|23 80:5 9|7 60:5 10|39 81:6 1|16 97:6 2|21 96:6 3|12 26:6 4|54 95:6 5|57 42:6 6|94 79:6 7|67 87:6 8|42 66:6 9|16 57:6 10|27 14:7 1|45 33:7 2|5 64:7 3|37 44:7 4|66 89:7 5|70 53:7 6|60 88:7 7|54 76:7 8|52 52:7 9|4 29:7 10|56 10:8 1|14 36:8 2|61 32:8 3|33 73:8 4|61 82:8 5|71 44:8 6|30 42:8 7|23 66:8 8|99 29:8 9|1 8:8 10|51 69:9 1|40 87:9 2|26 70:9 3|75 31:9 4|41 40:9 5|43 43:9 6|80 27:9 7|98 67:9 8|37 4:9 9|14 22:9 10|59 23:10 1|82 99:10 2|67 65:10 3|76 54:10 4|88 70:10 5|39 91:10 6|92 73:10 7|99 34:10 8|84 8:10 9|85 17:10 10</relation>
    <relation name="R118" arity="2" nbTuples="100" semantics="soft" defaultCost="infinity">33 40:1 1|19 44:1 2|52 43:1 3|100 4:1 4|13 51:1 5|6 87:1 6|47 79:1 7|2 9:1 8|82 82:1 9|53 15:1 10|85 75:2 1|1 27:2 2|25 40:2 3|83 10:2 4|7 45:2 5|57 10:2 6|31 96:2 7|87 50:2 8|15 80:2 9|67 34:2 10|9 77:3 1|44 85:3 2|35 87:3 3|31 50:3 4|68 19:3 5|88 80:3 6|77 49:3 7|92 93:3 8|79 23:3 9|15 18:3 10|99 57:4 1|47 50:4 2|27 55:4 3|56 68:4 4|94 72:4 5|59 13:4 6|71 72:4 7|50 47:4 8|57 17:4 9|37 47:4 10|6 78:5 1|93 49:5 2|2 8:5 3|55 69:5 4|91 41:5 5|58 17:5 6|33 65:5 7|26 17:5 8|62 18:5 9|2 68:5 10|86 76:6 1|49 41:6 2|79 78:6 3|100 5:6 4|11 98:6 5|6 52:6 6|47 9:6 7|89 84:6 8|47 9:6 9|69 25:6 10|25 56:7 1|99 10:7 2|3 65:7 3|36 18:7 4|20 31:7 5|2 77:7 6|76 12:7 7|31 63:7 8|99 79:7 9|18 88:7 10|35 55:8 1|12 60:8 2|5 4:8 3|54 12:8 4|75 96:8 5|78 39:8 6|37 77:8 7|54 61:8 8|12 80:8 9|80 10:8 10|27 88:9 1|1 7:9 2|71 18:9 3|64 98:9 4|44 15:9 5|95 57:9 6|98 82:9 7|13 29:9 8|84 20:9 9|96 63:9 10|81 78:10 1|49 31:10 2|47 86:10 3|100 38:10 4|76 44:10 5|28 47:10 6|100 69:10 7|97 97:10 8|70 43:10 9|39 83:10 10</relation>
    <relation name="R119" arity="2" nbTuples="100" semantics="soft" defaultCost="infinity">69 23:1 1|34 54:1 2|22 29:1 3|74 47:1 4|24 24:1 5|56 32:1 6|64 22:1 7|43 28:1 8|49 91:1 9|30 80:1 10|60 8:2 1|53 45:2 2|98 96:2 3|55 93:2 4|50 57:2 5|68 58:2 6|87 2:2 7|14 86:2 8|28 27:2 9|16 9:2 10|75 64:3 1|32 62:3 2|31 82:3 3|26 53:3 4|36 4:3 5|38 86:3 6|33 66:3 7|90 80:3 8|12 19:3 9|44 39:3 10|79 88:4 1|98 58:4 2|12 1:4 3|91 24:4 4|6 26:4 5|84 27:4 6|99 67:4 7|29 55:4 8|24 51:4 9|90 37:4 10|60 41:5 1|20 33:5 2|54 15:5 3|21 7:5 4|77 22:5 5|99 2:5 6|58 81:5 7|55 44:5 8|28 36:5 9|14 36:5 10|10 65:6 1|48 60:6 2|87 58:6 3|34 7:6 4|70 26:6 5|10 60:6 6|7 52:6 7|10 18:6 8|77 36:6 9|81 4:6 10|5 58:7 1|8 22:7 2|85 90:7 3|10 55:7 4|76 29:7 5|64 40:7 6|78 64:7 7|20 71:7 8|13 9:7 9|16 67:7 10|57 17:8 1|23 11:8 2|6 74:8 3|33 24:8 4|87 94:8 5|98 40:8 6|50 7:8 7|29 81:8 8|42 86:8 9|65 77:8 10|78 76:9 1|30 81:9 2|80 46:9 3|7 11:9 4|5 6:9 5|53 26:9 6|39 67:9 7|28 78:9 8|56 5:9 9|90 10:9 10|55 76:10 1|50 75:10 2|90 63:10 3|21 4:10 4|10 94:10 5|74 53:10 6|74 29:10 7|1 37:10 8|83 72:10 9|78 26:10 10</relation>
    <relation name="R120" arity="2" nbTuples="100" semantics="soft" defaultCost="infinity">46 49:1 1|79 24:1 2|61 99:1 3|18 61:1 4|80 10:1 5|59 30:1 6|22 39:1 7|48 72:1 8|41 38:1 9|11 80:1 10|10 57:2 1|81 2:2 2|92 21:2 3|80 48:2 4|55 19:2 5|64 85:2 6|94 71:2 7|60 85:2 8|9 96:2 9|30 12:2 10|9 47:3 1|33 73:3 2|6 99:3 3|47 48:3 4|92 98:3 5|82 10:3 6|63 20:3 7|86 74:3 8|39 99:3 9|36 69:3 10|75 64:4 1|79 44:4 2|33 86:4 3|98 80:4 4|89 95:4 5|25 97:4 6|82 18:4 7|71 30:4 8|39 28:4 9|81 41:4 10|65 21:5 1|82 80:5 2|84 44:5 3|37 21:5 4|21 91:5 5|64 50:5 6|88 9:5 7|65 22:5 8|46 59:5 9|48 11:5 10|28 14:6 1|91 83:6 2|79 50:6 3|80 86:6 4|19 90:6 5|20 6:6 6|2 83:6 7|65 59:6 8|93 44:6 9|44 4:6 10|81 96:7 1|86 39:7 2|68 20:7 3|69 13:7 4|12 2:7 5|77 19:7 6|98 3:7 7|69 53:7 8|74 94:7 9|26 34:7 10|97 97:8 1|59 31:8 2|78 62:8 3|52 21:8 4|56 45:8 5|20 15:8 6|68 99:8 7|68 12:8 8|19 96:8 9|34 14:8 10|33 95:9 1|32 22:9 2|74 14:9 3|12 46:9 4|17 53:9 5|60 21:9 6|83 84:9 7|23 87:9 8|33 77:9 9|18 93:9 10|48 76:10 1|48 29:10 2|31 10:10 3|59 26:10 4|91 64:10 5|24 85:10 6|79 33:10 7|46 75:10 8|4 3:10 9|56 17:10 10</relation>
    <relation name="R121" arity="2" nbTuples="100" semantics="soft" defaultCost="infinity">35 37:1 1|74 10:1 2|80 21:1 3|2 93:1 4|35 43:1 5|7 29:1 6|41 77:1 7|70 79:1 8|36 33:1 9|69 98:1 10|29 93:2 1|73 28:2 2|64 98:2 3|58 54:2 4|15 54:2 5|28 27:2 6|64 37:2 7|89 73:2 8|41 40:2 9|14 13:2 10|67 57:3 1|68 5:3 2|22 39:3 3|6 57:3 4|6 49:3 5|53 12:3 6|41 41:3 7|52 98:3 8|43 53:3 9|66 68:3 10|35 28:4 1|73 58:4 2|7 31:4 3|54 11:4 4|53 91:4 5|85 75:4 6|39 3:4 7|17 45:4 8|27 61:4 9|88 43:4 10|88 35:5 1|37 42:5 2|94 22:5 3|71 33:5 4|36 65:5 5|1 92:5 6|51 37:5 7|7 48:5 8|8 7:5 9|82 88:5 10|44 24:6 1|61 16:6 2|18 92:6 3|25 66:6 4|10 44:6 5|35 50:6 6|50 7:6 7|60 12:6 8|35 97:6 9|97 12:6 10|76 49:7 1|28 28:7 2|81 46:7 3|95 56:7 4|60 20:7 5|3 6:7 6|15 93:7 7|44 51:7 8|96 14:7 9|31 52:7 10|30 95:8 1|35 5:8 2|94 78:8 3|40 73:8 4|35 95:8 5|3 35:8 6|84 43:8 7|71 92:8 8|78 92:8 9|54 51:8 10|33 67:9 1|48 90:9 2|2 86:9 3|47 68:9 4|73 27:9 5|81 54:9 6|64 70:9 7|67 49:9 8|98 53:9 9|71 3:9 10|63 54:10 1|41 32:10 2|68 1:10 3|61 24:10 4|54 38:10 5|84 26:10 6|32 89:10 7|54 6:10 8|53 84:10 9|83 49:10 10</relation>
    <relation name="R122" arity="2" nbTuples="100" semantics="soft" defaultCost="infinity">69 60:1 1|88 7:1 2|48 34:1 3|38 59:1 4|87 42:1 5|41 45:1 6|75 90:1 7|34 97:1 8|42 14:1 9|15 18:1 10|35 46:2 1|16 33:2 2|74 100:2 3|96 8:2 4|41 36:2 5|70 12:2 6|58 53:2 7|20 83:2 8|41 45:2 9|49 5:2 10|21 1:3 1|77 50:3 2|43 90:3 3|7 40:3 4|80 59:3 5|32 91:3 6|34 76:3 7|96 51:3 8|92 39:3 9|43 94:3 10|93 72:4 1|69 80:4 2|29 13:4 3|14 62:4 4|13 70:4 5|90 21:4 6|15 96:4 7|11 65:4 8|90 31:4 9|23 73:4 10|87 66:5 1|21 62:5 2|57 10:5 3|83 70:5 4|69 46:5 5|40 8:5 6|51 25:5 7|45 81:5 8|78 95:5 9|13 30:5 10|60 19:6 1|49 7:6 2|82 92:6 3|75 33:6 4|72 20:6 5|65 17:6 6|97 19:6 7|49 63:6 8|25 1:6 9|82 8:6 10|89 67:7 1|12 49:7 2|54 93:7 3|44 63:7 4|10 15:7 5|29 1:7 6|44 7:7 7|57 56:7 8|98 72:7 9|22 22:7 10|62 65:8 1|25 34:8 2|99 75:8 3|19 76:8 4|31 50:8 5|92 46:8 6|17 79:8 7|98 17:8 8|44 19:8 9|11 38:8 10|82 81:9 1|29 64:9 2|54 43:9 3|55 6:9 4|93 71:9 5|66 79:9 6|81 67:9 7|31 80:9 8|81 9:9 9|67 93:9 10|11 100:10 1|89 95:10 2|5 44:10 3|8 79:10 4|2 92:10 5|20 55:10 6|61 52:10 7|49 60:10 8|1 41:10 9|79 12:10 10</relation>
    <relation name="R123" arity="2" nbTuples="100" semantics="soft" defaultCost="infinity">73 47:1 1|57 11:1 2|33 39:1 3|93 94:1 4|10 84:1 5|88 1:1 6|49 68:1 7|28 81:1 8|22 86:1 9|1 56:1 10|4 83:2 1|34 94:2 2|9 25:2 3|31 73:2 4|24 53:2 5|83 49:2 6|59 65:2 7|65 87:2 8|86 47:2 9|73 1:2 10|24 55:3 1|87 89:3 2|3 86:3 3|69 60:3 4|9 93:3 5|93 47:3 6|3 97:3 7|89 82:3 8|97 37:3 9|88 59:3 10|36 37:4 1|73 40:4 2|56 19:4 3|10 67:4 4|58 81:4 5|85 43:4 6|61 79:4 7|54 90:4 8|57 82:4 9|32 58:4 10|55 45:5 1|90 63:5 2|39 55:5 3|5 42:5 4|41 5:5 5|87 91:5 6|88 40:5 7|77 3:5 8|42 63:5 9|97 58:5 10|44 45:6 1|14 41:6 2|2 70:6 3|63 36:6 4|97 75:6 5|76 31:6 6|9 66:6 7|40 99:6 8|73 99:6 9|20 61:6 10|60 82:7 1|64 32:7 2|51 9:7 3|35 30:7 4|90 85:7 5|91 90:7 6|57 76:7 7|65 71:7 8|49 66:7 9|98 45:7 10|13 1:8 1|1 55:8 2|3 2:8 3|21 22:8 4|41 23:8 5|49 83:8 6|62 40:8 7|63 31:8 8|40 33:8 9|14 85:8 10|5 90:9 1|6 22:9 2|2 90:9 3|34 77:9 4|25 27:9 5|3 29:9 6|26 64:9 7|74 41:9 8|8 24:9 9|41 91:9 10|38 30:10 1|69 32:10 2|61 81:10 3|98 50:10 4|45 96:10 5|47 33:10 6|98 20:10 7|27 71:10 8|70 45:10 9|4 98:10 10</relation>
    <relation name="R124" arity="2" nbTuples="100" semantics="soft" defaultCost="infinity">89 54:1 1|56 35:1 2|38 5:1 3|88 69:1 4|20 53:1 5|72 95:1 6|29 9:1 7|26 55:1 8|4 69:1 9|37 8:1 10|100 75:2 1|4 88:2 2|71 91:2 3|54 66:2 4|56 37:2 5|71 28:2 6|95 38:2 7|72 98:2 8|12 9:2 9|35 58:2 10|55 14:3 1|7 21:3 2|78 42:3 3|74 89:3 4|42 87:3 5|20 55:3 6|71 42:3 7|77 93:3 8|40 56:3 9|68 25:3 10|8 21:4 1|86 100:4 2|57 28:4 3|24 31:4 4|69 22:4 5|12 46:4 6|86 16:4 7|41 46:4 8|10 39:4 9|31 60:4 10|5 26:5 1|94 69:5 2|68 5:5 3|97 14:5 4|73 2:5 5|28 63:5 6|97 46:5 7|30 87:5 8|55 30:5 9|96 36:5 10|20 5:6 1|48 12:6 2|95 48:6 3|75 53:6 4|90 85:6 5|65 100:6 6|24 89:6 7|73 81:6 8|87 70:6 9|80 73:6 10|61 57:7 1|86 16:7 2|9 31:7 3|11 41:7 4|52 29:7 5|58 34:7 6|12 7:7 7|57 8:7 8|55 14:7 9|51 72:7 10|31 28:8 1|3 93:8 2|60 25:8 3|32 21:8 4|75 29:8 5|85 94:8 6|8 35:8 7|37 99:8 8|70 54:8 9|82 45:8 10|46 29:9 1|66 31:9 2|10 63:9 3|17 25:9 4|30 80:9 5|6 46:9 6|31 82:9 7|65 43:9 8|66 90:9 9|13 90:9 10|13 68:10 1|8 84:10 2|48 99:10 3|82 84:10 4|87 72:10 5|95 97:10 6|43 33:10 7|84 98:10 8|96 20:10 9|74 83:10 10</relation>
    <relation name="R125" arity="2" nbTuples="100" semantics="soft" defaultCost="infinity">10 52:1 1|54 27:1 2|27 56:1 3|24 70:1 4|74 30:1 5|67 61:1 6|39 6:1 7|1 26:1 8|90 52:1 9|24 2:1 10|24 61:2 1|66 20:2 2|56 32:2 3|38 88:2 4|94 86:2 5|67 38:2 6|63 83:2 7|92 86:2 8|80 12:2 9|90 30:2 10|8 88:3 1|14 96:3 2|79 59:3 3|7 13:3 4|82 50:3 5|88 77:3 6|91 87:3 7|78 88:3 8|26 29:3 9|91 64:3 10|25 3:4 1|87 30:4 2|17 94:4 3|33 57:4 4|81 44:4 5|22 57:4 6|17 39:4 7|32 100:4 8|17 21:4 9|30 94:4 10|5 43:5 1|61 72:5 2|67 100:5 3|97 89:5 4|74 86:5 5|40 63:5 6|83 49:5 7|48 39:5 8|61 31:5 9|59 6:5 10|86 85:6 1|58 36:6 2|36 49:6 3|70 90:6 4|81 83:6 5|23 52:6 6|91 44:6 7|68 76:6 8|50 48:6 9|24 3:6 10|74 95:7 1|43 82:7 2|33 60:7 3|95 73:7 4|77 41:7 5|6 20:7 6|72 36:7 7|79 95:7 8|74 59:7 9|85 95:7 10|57 64:8 1|5 3:8 2|62 9:8 3|56 4:8 4|18 23:8 5|63 11:8 6|48 71:8 7|71 87:8 8|44 80:8 9|33 88:8 10|97 75:9 1|68 23:9 2|23 21:9 3|87 27:9 4|26 91:9 5|2 76:9 6|33 76:9 7|2 24:9 8|1 63:9 9|24 26:9 10|34 29:10 1|23 28:10 2|93 79:10 3|78 48:10 4|35 35:10 5|76 21:10 6|78 13:10 7|28 21:10 8|32 71:10 9|25 32:10 10</relation>
    <relation name="R126" arity="2" nbTuples="100" semantics="soft" defaultCost="infinity">3 85:1 1|7 76:1 2|54 9:1 3|13 2:1 4|44 32:1 5|56 21:1 6|60 74:1 7|34 58:1 8|29 73:1 9|8 98:1 10|54 32:2 1|28 54:2 2|12 19:2 3|18 62:2 4|41 27:2 5|1 89:2 6|1 57:2 7|55 92:2 8|22 45:2 9|99 12:2 10|94 13:3 1|98 58:3 2|4 88:3 3|98 78:3 4|73 75:3 5|13 21:3 6|81 86:3 7|86 4:3 8|52 19:3 9|96 35:3 10|94 70:4 1|52 49:4 2|82 80:4 3|10 73:4 4|100 92:4 5|100 16:4 6|67 60:4 7|48 99:4 8|92 68:4 9|60 42:4 10|35 64:5 1|7 63:5 2|51 65:5 3|70 34:5 4|66 1:5 5|54 82:5 6|22 78:5 7|30 55:5 8|85 97:5 9|5 42:5 10|59 49:6 1|75 90:6 2|57 2:6 3|75 26:6 4|63 44:6 5|4 20:6 6|43 3:6 7|43 61:6 8|9 70:6 9|70 94:6 10|22 45:7 1|49 40:7 2|51 5:7 3|8 87:7 4|66 50:7 5|35 44:7 6|38 90:7 7|69 73:7 8|28 83:7 9|65 98:7 10|87 72:8 1|78 45:8 2|93 80:8 3|7 13:8 4|86 26:8 5|32 83:8 6|88 72:8 7|62 9:8 8|32 91:8 9|18 33:8 10|55 43:9 1|63 22:9 2|34 77:9 3|3 45:9 4|35 21:9 5|87 28:9 6|13 53:9 7|36 5:9 8|22 84:9 9|50 52:9 10|99 15:10 1|56 39:10 2|63 24:10 3|75 41:10 4|5 84:10 5|6 80:10 6|41 24:10 7|61 7:10 8|16 96:10 9|89 29:10 10</relation>
    <relation name="R127" arity="2" nbTuples="100" semantics="soft" defaultCost="infinity">62 9:1 1|88 87:1 2|38 77:1 3|13 44:1 4|3 98:1 5|32 67:1 6|79 21:1 7|26 48:1 8|32 69:1 9|80 59:1 10|74 6:2 1|22 37:2 2|91 91:2 3|74 50:2 4|67 22:2 5|71 12:2 6|90 18:2 7|14 36:2 8|5 89:2 9|25 95:2 10|73 22:3 1|2 30:3 2|24 3:3 3|65 89:3 4|47 20:3 5|10 99:3 6|23 26:3 7|24 77:3 8|74 31:3 9|3 62:3 10|41 1:4 1|94 1:4 2|90 46:4 3|49 76:4 4|18 84:4 5|83 41:4 6|81 17:4 7|95 62:4 8|73 99:4 9|8 90:4 10|29 99:5 1|96 72:5 2|41 66:5 3|16 10:5 4|34 75:5 5|23 93:5 6|62 65:5 7|87 97:5 8|44 77:5 9|89 27:5 10|93 22:6 1|48 91:6 2|58 80:6 3|58 13:6 4|8 45:6 5|11 22:6 6|2 2:6 7|46 60:6 8|87 38:6 9|8 74:6 10|68 81:7 1|18 24:7 2|29 69:7 3|87 93:7 4|79 76:7 5|33 38:7 6|27 75:7 7|99 91:7 8|20 34:7 9|100 78:7 10|81 27:8 1|76 11:8 2|42 14:8 3|53 33:8 4|68 90:8 5|97 57:8 6|39 46:8 7|41 95:8 8|62 50:8 9|76 7:8 10|42 100:9 1|1 8:9 2|90 93:9 3|30 58:9 4|88 57:9 5|69 29:9 6|70 57:9 7|6 76:9 8|63 24:9 9|28 85:9 10|49 96:10 1|79 40:10 2|14 37:10 3|6 49:10 4|61 17:10 5|46 24:10 6|87 38:10 7|82 45:10 8|50 97:10 9|71 32:10 10</relation>
    <relation name="R128" arity="2" nbTuples="100" semantics="soft" defaultCost="infinity">38 22:1 1|49 72:1 2|47 70:1 3|80 90:1 4|16 89:1 5|53 7:1 6|87 54:1 7|84 69:1 8|23 53:1 9|100 6:1 10|99 62:2 1|91 79:2 2|98 80:2 3|97 44:2 4|16 96:2 5|41 61:2 6|77 70:2 7|86 41:2 8|88 46:2 9|60 73:2 10|24 3:3 1|64 74:3 2|86 21:3 3|32 48:3 4|46 2:3 5|17 62:3 6|34 93:3 7|22 54:3 8|25 1:3 9|100 89:3 10|8 34:4 1|11 8:4 2|36 8:4 3|40 100:4 4|93 66:4 5|18 2:4 6|33 2:4 7|58 63:4 8|82 69:4 9|22 57:4 10|23 18:5 1|25 9:5 2|49 4:5 3|9 7:5 4|54 82:5 5|88 87:5 6|54 54:5 7|7 84:5 8|98 27:5 9|56 82:5 10|44 80:6 1|88 52:6 2|95 95:6 3|23 95:6 4|49 60:6 5|39 99:6 6|92 88:6 7|50 86:6 8|16 54:6 9|46 18:6 10|2 44:7 1|53 16:7 2|11 92:7 3|32 3:7 4|45 52:7 5|71 49:7 6|75 8:7 7|45 54:7 8|67 11:7 9|95 3:7 10|35 59:8 1|88 71:8 2|48 15:8 3|90 50:8 4|84 81:8 5|41 70:8 6|29 20:8 7|46 6:8 8|5 96:8 9|10 66:8 10|31 10:9 1|31 75:9 2|80 69:9 3|9 92:9 4|49 79:9 5|40 17:9 6|17 60:9 7|56 55:9 8|29 100:9 9|56 72:9 10|98 42:10 1|31 47:10 2|84 38:10 3|74 48:10 4|11 70:10 5|59 65:10 6|83 26:10 7|47 61:10 8|36 21:10 9|73 7:10 10</relation>
    <relation name="R129" arity="2" nbTuples="100" semantics="soft" defaultCost="infinity">31 31:1 1|58 90:1 2|86 40:1 3|92 38:1 4|30 50:1 5|27 63:1 6|29 70:1 7|28 60:1 8|72 39:1 9|15 13:1 10|37 40:2 1|90 21:2 2|22 49:2 3|68 66:2 4|54 45:2 5|54 43:2 6|80 28:2 7|17 32:2 8|54 47:2 9|21 61:2 10|35 13:3 1|46 20:3 2|47 65:3 3|76 1:3 4|44 17:3 5|66 16:3 6|56 46:3 7|24 36:3 8|10 91:3 9|81 69:3 10|58 38:4 1|75 7:4 2|38 13:4 3|10 78:4 4|86 97:4 5|78 84:4 6|80 36:4 7|25 1:4 8|7 3:4 9|50 12:4 10|17 84:5 1|9 90:5 2|41 64:5 3|47 76:5 4|30 4:5 5|34 52:5 6|87 38:5 7|65 56:5 8|57 91:5 9|32 84:5 10|59 10:6 1|63 81:6 2|41 49:6 3|88 17:6 4|62 75:6 5|66 95:6 6|15 61:6 7|5 89:6 8|43 46:6 9|75 79:6 10|76 73:7 1|93 15:7 2|17 79:7 3|88 13:7 4|49 25:7 5|90 38:7 6|45 62:7 7|32 63:7 8|41 73:7 9|33 63:7 10|2 45:8 1|26 30:8 2|37 89:8 3|15 19:8 4|82 90:8 5|51 89:8 6|85 39:8 7|8 6:8 8|20 55:8 9|99 4:8 10|71 71:9 1|34 2:9 2|18 69:9 3|1 19:9 4|88 55:9 5|16 58:9 6|20 43:9 7|79 30:9 8|47 73:9 9|42 95:9 10|70 31:10 1|73 8:10 2|78 45:10 3|21 86:10 4|33 31:10 5|17 24:10 6|26 24:10 7|13 85:10 8|88 91:10 9|82 87:10 10</relation>
    <relation name="R130" arity="2" nbTuples="100" semantics="soft" defaultCost="infinity">38 25:1 1|67 22:1 2|3 71:1 3|18 16:1 4|95 47:1 5|100 12:1 6|55 61:1 7|36 84:1 8|40 5:1 9|84 10:1 10|68 57:2 1|32 20:2 2|94 2:2 3|54 24:2 4|59 62:2 5|45 50:2 6|76 83:2 7|27 75:2 8|39 43:2 9|88 17:2 10|54 59:3 1|7 57:3 2|91 69:3 3|4 15:3 4|12 2:3 5|17 40:3 6|28 25:3 7|34 10:3 8|88 41:3 9|72 9:3 10|11 46:4 1|1 52:4 2|33 1:4 3|10 54:4 4|64 44:4 5|34 97:4 6|96 92:4 7|8 34:4 8|36 15:4 9|9 78:4 10|21 12:5 1|75 78:5 2|70 39:5 3|63 17:5 4|31 28:5 5|1 22:5 6|6 18:5 7|7 48:5 8|18 66:5 9|91 69:5 10|22 22:6 1|62 6:6 2|73 1:6 3|14 17:6 4|68 16:6 5|73 95:6 6|24 43:6 7|54 30:6 8|73 14:6 9|89 35:6 10|63 52:7 1|47 3:7 2|28 70:7 3|10 68:7 4|80 29:7 5|16 66:7 6|55 93:7 7|32 55:7 8|44 77:7 9|71 34:7 10|35 69:8 1|53 7:8 2|84 14:8 3|15 88:8 4|45 4:8 5|16 19:8 6|70 80:8 7|72 41:8 8|31 39:8 9|97 16:8 10|95 97:9 1|46 33:9 2|17 85:9 3|72 18:9 4|12 40:9 5|59 66:9 6|22 92:9 7|13 82:9 8|68 44:9 9|30 39:9 10|46 50:10 1|6 92:10 2|39 63:10 3|99 89:10 4|29 65:10 5|85 86:10 6|76 37:10 7|13 21:10 8|12 93:10 9|21 55:10 10</relation>
    <relation name="R131" arity="2" nbTuples="100" semantics="soft" defaultCost="infinity">93 51:1 1|5 77:1 2|50 94:1 3|25 54:1 4|68 81:1 5|63 7:1 6|44 50:1 7|40 91:1 8|38 57:1 9|48 13:1 10|4 73:2 1|27 10:2 2|9 9:2 3|10 86:2 4|64 71:2 5|92 68:2 6|8 53:2 7|31 69:2 8|92 63:2 9|86 69:2 10|54 40:3 1|67 4:3 2|84 64:3 3|89 24:3 4|21 83:3 5|83 48:3 6|33 73:3 7|53 25:3 8|14 29:3 9|4 70:3 10|96 41:4 1|65 71:4 2|100 37:4 3|18 63:4 4|21 92:4 5|67 80:4 6|45 81:4 7|7 23:4 8|1 36:4 9|19 64:4 10|55 100:5 1|3 97:5 2|52 97:5 3|19 70:5 4|32 49:5 5|75 94:5 6|53 30:5 7|3 96:5 8|76 30:5 9|5 97:5 10|81 14:6 1|86 41:6 2|5 1:6 3|16 43:6 4|35 43:6 5|23 58:6 6|80 7:6 7|43 45:6 8|37 50:6 9|2 4:6 10|36 67:7 1|76 81:7 2|38 34:7 3|89 16:7 4|76 11:7 5|8 63:7 6|80 77:7 7|3 50:7 8|74 57:7 9|64 68:7 10|90 70:8 1|70 66:8 2|84 72:8 3|5 1:8 4|10 93:8 5|2 49:8 6|66 60:8 7|20 5:8 8|76 2:8 9|97 96:8 10|65 51:9 1|57 54:9 2|14 31:9 3|42 100:9 4|8 11:9 5|63 87:9 6|10 9:9 7|83 27:9 8|10 87:9 9|19 63:9 10|74 47:10 1|80 65:10 2|89 44:10 3|96 63:10 4|3 50:10 5|78 70:10 6|46 79:10 7|72 46:10 8|8 51:10 9|43 62:10 10</relation>
    <relation name="R132" arity="2" nbTuples="100" semantics="soft" defaultCost="infinity">59 4:1 1|88 53:1 2|77 83:1 3|46 46:1 4|86 39:1 5|19 12:1 6|71 25:1 7|18 39:1 8|89 57:1 9|4 72:1 10|80 96:2 1|79 40:2 2|8 69:2 3|55 3:2 4|90 78:2 5|24 95:2 6|68 48:2 7|28 4:2 8|41 97:2 9|29 6:2 10|79 18:3 1|52 25:3 2|63 88:3 3|1 6:3 4|74 66:3 5|19 94:3 6|33 23:3 7|82 6:3 8|93 57:3 9|6 3:3 10|85 85:4 1|88 75:4 2|93 50:4 3|66 89:4 4|70 8:4 5|43 8:4 6|74 41:4 7|8 21:4 8|43 21:4 9|27 97:4 10|14 4:5 1|78 84:5 2|17 65:5 3|70 12:5 4|81 83:5 5|71 95:5 6|35 74:5 7|40 52:5 8|58 58:5 9|71 32:5 10|29 31:6 1|16 34:6 2|80 10:6 3|81 25:6 4|63 46:6 5|44 5:6 6|1 27:6 7|91 57:6 8|5 21:6 9|19 23:6 10|18 49:7 1|8 78:7 2|45 92:7 3|35 36:7 4|21 31:7 5|29 18:7 6|77 56:7 7|99 34:7 8|62 80:7 9|42 58:7 10|99 46:8 1|6 80:8 2|37 98:8 3|81 93:8 4|1 89:8 5|10 29:8 6|49 17:8 7|82 2:8 8|54 73:8 9|47 98:8 10|79 36:9 1|92 2:9 2|98 5:9 3|92 42:9 4|90 70:9 5|53 57:9 6|27 24:9 7|61 50:9 8|44 92:9 9|47 56:9 10|84 29:10 1|77 68:10 2|90 21:10 3|82 98:10 4|29 10:10 5|72 8:10 6|86 70:10 7|51 44:10 8|53 98:10 9|99 14:10 10</relation>
    <relation name="R133" arity="2" nbTuples="100" semantics="soft" defaultCost="infinity">24 87:1 1|93 13:1 2|35 83:1 3|56 66:1 4|96 38:1 5|49 42:1 6|63 49:1 7|63 77:1 8|22 3:1 9|68 35:1 10|85 42:2 1|46 90:2 2|7 4:2 3|38 69:2 4|53 60:2 5|5 87:2 6|17 79:2 7|21 41:2 8|53 31:2 9|76 69:2 10|89 70:3 1|22 54:3 2|75 19:3 3|20 68:3 4|2 85:3 5|39 96:3 6|35 77:3 7|92 3:3 8|85 56:3 9|51 56:3 10|62 40:4 1|80 74:4 2|44 11:4 3|47 68:4 4|16 12:4 5|1 88:4 6|19 12:4 7|13 96:4 8|95 6:4 9|17 32:4 10|11 52:5 1|25 83:5 2|54 35:5 3|93 47:5 4|47 87:5 5|4 41:5 6|25 63:5 7|5 72:5 8|58 69:5 9|50 53:5 10|40 62:6 1|92 55:6 2|95 93:6 3|47 98:6 4|77 36:6 5|88 59:6 6|19 72:6 7|5 45:6 8|78 12:6 9|88 1:6 10|22 22:7 1|100 60:7 2|19 3:7 3|28 5:7 4|68 87:7 5|100 24:7 6|36 87:7 7|97 56:7 8|77 70:7 9|7 64:7 10|15 81:8 1|91 94:8 2|77 36:8 3|57 33:8 4|24 78:8 5|95 74:8 6|90 96:8 7|35 3:8 8|31 82:8 9|43 82:8 10|47 1:9 1|19 50:9 2|39 73:9 3|89 95:9 4|38 97:9 5|56 44:9 6|36 71:9 7|3 10:9 8|36 16:9 9|19 80:9 10|35 91:10 1|58 89:10 2|59 24:10 3|19 5:10 4|55 98:10 5|90 90:10 6|59 24:10 7|63 29:10 8|67 13:10 9|27 91:10 10</relation>
    <relation name="R134" arity="2" nbTuples="100" semantics="soft" defaultCost="infinity">44 2:1 1|66 33:1 2|11 32:1 3|34 10:1 4|87 66:1 5|88 4:1 6|51 43:1 7|18 90:1 8|61 99:1 9|31 50:1 10|24 68:2 1|83 6:2 2|14 48:2 3|25 3:2 4|5 63:2 5|34 99:2 6|71 98:2 7|88 91:2 8|97 43:2 9|68 54:2 10|29 26:3 1|37 34:3 2|4 25:3 3|11 78:3 4|75 14:3 5|88 12:3 6|59 9:3 7|68 34:3 8|49 74:3 9|68 6:3 10|13 25:4 1|12 50:4 2|40 18:4 3|34 94:4 4|99 29:4 5|30 7:4 6|63 70:4 7|60 69:4 8|38 24:4 9|89 60:4 10|76 6:5 1|51 12:5 2|47 31:5 3|96 69:5 4|33 64:5 5|84 22:5 6|55 50:5 7|76 27:5 8|76 71:5 9|92 4:5 10|59 71:6 1|75 17:6 2|8 67:6 3|39 56:6 4|55 39:6 5|67 40:6 6|10 27:6 7|45 3:6 8|40 67:6 9|29 87:6 10|94 17:7 1|69 83:7 2|64 68:7 3|11 53:7 4|94 27:7 5|64 70:7 6|72 40:7 7|4 15:7 8|41 71:7 9|39 91:7 10|86 22:8 1|96 19:8 2|92 42:8 3|12 83:8 4|85 19:8 5|68 57:8 6|79 71:8 7|36 83:8 8|17 48:8 9|57 18:8 10|12 27:9 1|27 45:9 2|26 61:9 3|5 42:9 4|70 38:9 5|28 49:9 6|83 50:9 7|61 32:9 8|28 49:9 9|88 28:9 10|74 32:10 1|6 80:10 2|26 34:10 3|43 19:10 4|48 72:10 5|22 15:10 6|88 13:10 7|22 42:10 8|60 100:10 9|19 99:10 10</relation>
    <relation name="R135" arity="2" nbTuples="100" semantics="soft" defaultCost="infinity">21 64:1 1|17 42:1 2|46 15:1 3|98 3:1 4|64 28:1 5|98 51:1 6|20 95:1 7|4 50:1 8|77 33:1 9|50 58:1 10|81 47:2 1|10 19:2 2|77 91:2 3|66 99:2 4|61 76:2 5|32 23:2 6|56 50:2 7|34 92:2 8|61 45:2 9|46 26:2 10|62 6:3 1|85 91:3 2|60 65:3 3|98 46:3 4|4 91:3 5|98 31:3 6|86 32:3 7|88 71:3 8|18 12:3 9|90 82:3 10|74 95:4 1|85 88:4 2|18 95:4 3|14 39:4 4|76 44:4 5|19 74:4 6|94 59:4 7|57 21:4 8|82 16:4 9|26 43:4 10|61 33:5 1|21 45:5 2|61 92:5 3|64 9:5 4|51 82:5 5|1 4:5 6|41 18:5 7|24 29:5 8|96 6:5 9|19 69:5 10|94 60:6 1|99 33:6 2|71 31:6 3|68 83:6 4|74 13:6 5|79 52:6 6|70 11:6 7|72 27:6 8|42 85:6 9|100 5:6 10|43 95:7 1|70 77:7 2|67 39:7 3|58 96:7 4|19 41:7 5|82 68:7 6|92 83:7 7|61 53:7 8|87 80:7 9|10 49:7 10|4 12:8 1|82 81:8 2|21 55:8 3|80 92:8 4|36 59:8 5|46 35:8 6|58 90:8 7|45 80:8 8|8 5:8 9|53 31:8 10|71 74:9 1|77 100:9 2|71 56:9 3|18 37:9 4|94 51:9 5|44 6:9 6|20 83:9 7|96 26:9 8|3 54:9 9|36 30:9 10|78 90:10 1|98 77:10 2|38 40:10 3|86 60:10 4|84 50:10 5|46 61:10 6|34 84:10 7|10 13:10 8|21 24:10 9|98 43:10 10</relation>
    <relation name="R136" arity="2" nbTuples="100" semantics="soft" defaultCost="infinity">2 68:1 1|48 67:1 2|74 62:1 3|46 82:1 4|59 57:1 5|93 27:1 6|14 32:1 7|86 30:1 8|15 54:1 9|33 53:1 10|21 53:2 1|89 34:2 2|59 71:2 3|40 66:2 4|19 99:2 5|32 19:2 6|1 60:2 7|92 4:2 8|82 21:2 9|74 85:2 10|67 100:3 1|2 4:3 2|9 4:3 3|77 55:3 4|48 16:3 5|87 34:3 6|13 30:3 7|10 64:3 8|51 94:3 9|24 84:3 10|52 52:4 1|85 59:4 2|9 4:4 3|40 11:4 4|89 73:4 5|20 70:4 6|43 56:4 7|65 87:4 8|79 87:4 9|18 49:4 10|84 40:5 1|29 87:5 2|13 46:5 3|8 5:5 4|93 38:5 5|80 38:5 6|58 37:5 7|97 86:5 8|46 99:5 9|72 88:5 10|81 90:6 1|21 65:6 2|71 18:6 3|20 91:6 4|52 61:6 5|87 37:6 6|42 56:6 7|52 5:6 8|43 45:6 9|67 59:6 10|85 2:7 1|91 46:7 2|96 25:7 3|60 59:7 4|35 59:7 5|35 50:7 6|6 59:7 7|41 99:7 8|58 97:7 9|43 45:7 10|46 61:8 1|85 94:8 2|27 18:8 3|27 11:8 4|40 21:8 5|96 96:8 6|12 17:8 7|13 5:8 8|48 79:8 9|7 2:8 10|22 36:9 1|22 67:9 2|27 50:9 3|26 45:9 4|15 53:9 5|85 28:9 6|82 52:9 7|39 86:9 8|65 39:9 9|91 8:9 10|13 98:10 1|97 7:10 2|36 82:10 3|25 45:10 4|31 47:10 5|44 66:10 6|25 65:10 7|64 16:10 8|99 19:10 9|81 81:10 10</relation>
    <relation name="R137" arity="2" nbTuples="100" semantics="soft" defaultCost="infinity">60 41:1 1|21 38:1 2|14 40:1 3|42 43:1 4|61 45:1 5|55 48:1 6|37 46:1 7|51 79:1 8|14 32:1 9|98 4:1 10|49 74:2 1|90 9:2 2|12 38:2 3|65 75:2 4|70 33:2 5|70 79:2 6|49 98:2 7|39 84:2 8|85 99:2 9|6 52:2 10|90 66:3 1|47 33:3 2|66 13:3 3|40 96:3 4|39 28:3 5|86 38:3 6|59 53:3 7|51 2:3 8|92 98:3 9|44 27:3 10|8 14:4 1|50 18:4 2|31 36:4 3|40 98:4 4|17 29:4 5|55 77:4 6|5 37:4 7|74 39:4 8|71 92:4 9|83 67:4 10|10 68:5 1|46 46:5 2|70 86:5 3|17 64:5 4|44 58:5 5|13 99:5 6|54 22:5 7|21 23:5 8|25 76:5 9|75 83:5 10|11 36:6 1|28 4:6 2|74 38:6 3|6 58:6 4|4 6:6 5|5 74:6 6|19 31:6 7|85 23:6 8|60 82:6 9|83 15:6 10|66 52:7 1|79 20:7 2|95 46:7 3|3 27:7 4|28 97:7 5|94 74:7 6|83 36:7 7|13 10:7 8|40 50:7 9|90 77:7 10|91 19:8 1|24 49:8 2|76 42:8 3|21 44:8 4|24 75:8 5|98 61:8 6|44 3:8 7|66 7:8 8|70 32:8 9|42 63:8 10|45 16:9 1|37 34:9 2|24 88:9 3|12 57:9 4|10 37:9 5|90 72:9 6|39 72:9 7|69 76:9 8|43 60:9 9|87 62:9 10|44 60:10 1|37 2:10 2|54 21:10 3|68 76:10 4|95 34:10 5|36 70:10 6|41 87:10 7|31 66:10 8|79 46:10 9|20 14:10 10</relation>
    <relation name="R138" arity="2" nbTuples="100" semantics="soft" defaultCost="infinity">60 58:1 1|47 32:1 2|84 48:1 3|23 14:1 4|8 91:1 5|42 42:1 6|81 73:1 7|94 62:1 8|86 22:1 9|20 77:1 10|12 84:2 1|92 41:2 2|22 31:2 3|28 59:2 4|60 45:2 5|39 100:2 6|77 99:2 7|68 6:2 8|47 56:2 9|83 51:2 10|73 35:3 1|16 13:3 2|2 73:3 3|10 45:3 4|90 76:3 5|2 52:3 6|71 97:3 7|98 79:3 8|41 89:3 9|57 51:3 10|72 1:4 1|8 52:4 2|20 32:4 3|38 77:4 4|29 43:4 5|55 80:4 6|73 43:4 7|85 44:4 8|20 66:4 9|14 22:4 10|51 77:5 1|64 23:5 2|26 87:5 3|32 88:5 4|27 98:5 5|8 23:5 6|77 45:5 7|65 23:5 8|100 97:5 9|56 60:5 10|21 34:6 1|71 94:6 2|19 12:6 3|55 56:6 4|65 46:6 5|99 33:6 6|87 41:6 7|73 3:6 8|66 27:6 9|86 87:6 10|39 92:7 1|38 11:7 2|75 78:7 3|33 99:7 4|98 15:7 5|2 23:7 6|47 87:7 7|23 22:7 8|64 98:7 9|89 41:7 10|81 66:8 1|18 22:8 2|74 25:8 3|91 27:8 4|65 13:8 5|23 48:8 6|45 33:8 7|2 56:8 8|11 50:8 9|26 47:8 10|96 17:9 1|20 35:9 2|24 89:9 3|38 69:9 4|94 56:9 5|49 24:9 6|49 26:9 7|6 93:9 8|92 74:9 9|73 17:9 10|58 70:10 1|53 57:10 2|32 62:10 3|8 60:10 4|7 67:10 5|84 79:10 6|41 5:10 7|34 39:10 8|57 61:10 9|60 100:10 10</relation>
    <relation name="R139" arity="2" nbTuples="100" semantics="soft" defaultCost="infinity">50 4:1 1|60 38:1 2|24 95:1 3|25 93:1 4|1 93:1 5|93 63:1 6|43 75:1 7|36 7:1 8|28 74:1 9|100 88:1 10|24 23:2 1|35 52:2 2|30 36:2 3|81 52:2 4|44 95:2 5|72 38:2 6|64 18:2 7|11 29:2 8|15 53:2 9|39 17:2 10|37 43:3 1|97 37:3 2|9 3:3 3|10 6:3 4|63 25:3 5|64 75:3 6|41 50:3 7|80 86:3 8|21 29:3 9|80 85:3 10|26 20:4 1|32 89:4 2|33 40:4 3|69 84:4 4|73 59:4 5|9 44:4 6|40 60:4 7|72 27:4 8|86 8:4 9|48 21:4 10|46 54:5 1|59 75:5 2|63 7:5 3|96 5:5 4|69 100:5 5|15 91:5 6|43 87:5 7|43 95:5 8|5 20:5 9|25 88:5 10|19 44:6 1|17 91:6 2|95 5:6 3|50 95:6 4|22 14:6 5|29 37:6 6|71 41:6 7|75 22:6 8|58 77:6 9|78 13:6 10|88 21:7 1|48 39:7 2|26 77:7 3|42 5:7 4|100 86:7 5|61 100:7 6|79 30:7 7|10 95:7 8|15 31:7 9|35 65:7 10|86 46:8 1|49 47:8 2|44 81:8 3|12 24:8 4|9 4:8 5|95 85:8 6|36 3:8 7|59 12:8 8|13 44:8 9|12 84:8 10|52 27:9 1|45 57:9 2|66 69:9 3|74 22:9 4|32 84:9 5|47 34:9 6|93 76:9 7|45 65:9 8|42 87:9 9|85 83:9 10|2 45:10 1|75 86:10 2|24 4:10 3|5 26:10 4|84 73:10 5|32 33:10 6|75 10:10 7|52 6:10 8|65 19:10 9|30 99:10 10</relation>
    <relation name="R140" arity="2" nbTuples="100" semantics="soft" defaultCost="infinity">22 19:1 1|4 3:1 2|56 98:1 3|47 66:1 4|91 18:1 5|63 27:1 6|31 53:1 7|13 17:1 8|58 65:1 9|12 84:1 10|30 67:2 1|31 39:2 2|55 25:2 3|3 54:2 4|62 28:2 5|59 68:2 6|58 51:2 7|17 41:2 8|64 29:2 9|61 47:2 10|67 31:3 1|14 87:3 2|32 78:3 3|9 84:3 4|94 65:3 5|84 44:3 6|37 62:3 7|88 56:3 8|71 41:3 9|39 50:3 10|83 59:4 1|42 74:4 2|76 21:4 3|16 70:4 4|81 30:4 5|66 16:4 6|34 59:4 7|96 83:4 8|41 6:4 9|24 95:4 10|26 9:5 1|42 17:5 2|5 57:5 3|44 1:5 4|32 4:5 5|10 87:5 6|69 30:5 7|41 65:5 8|82 98:5 9|4 73:5 10|75 58:6 1|50 7:6 2|92 12:6 3|60 39:6 4|76 3:6 5|65 73:6 6|99 34:6 7|85 93:6 8|84 85:6 9|42 83:6 10|48 47:7 1|97 35:7 2|67 81:7 3|89 30:7 4|69 95:7 5|26 32:7 6|70 39:7 7|54 17:7 8|56 6:7 9|78 29:7 10|46 8:8 1|97 11:8 2|42 42:8 3|82 86:8 4|38 91:8 5|95 52:8 6|20 32:8 7|57 89:8 8|56 71:8 9|14 53:8 10|68 19:9 1|74 86:9 2|20 67:9 3|58 68:9 4|69 16:9 5|5 41:9 6|83 29:9 7|76 32:9 8|32 61:9 9|79 6:9 10|38 50:10 1|75 78:10 2|59 15:10 3|87 50:10 4|86 92:10 5|88 96:10 6|21 40:10 7|10 17:10 8|13 33:10 9|81 100:10 10</relation>
    <relation name="R141" arity="2" nbTuples="100" semantics="soft" defaultCost="infinity">22 52:1 1|58 70:1 2|99 77:1 3|5 88:1 4|77 27:1 5|41 59:1 6|71 1:1 7|29 45:1 8|29 35:1 9|23 35:1 10|54 13:2 1|96 8:2 2|81 89:2 3|17 61:2 4|97 64:2 5|8 77:2 6|15 60:2 7|19 30:2 8|74 24:2 9|26 79:2 10|29 96:3 1|11 71:3 2|83 9:3 3|20 86:3 4|11 29:3 5|56 95:3 6|95 52:3 7|34 52:3 8|34 76:3 9|71 43:3 10|30 10:4 1|48 35:4 2|36 53:4 3|74 3:4 4|56 78:4 5|22 100:4 6|20 70:4 7|2 30:4 8|41 54:4 9|93 26:4 10|98 73:5 1|75 80:5 2|8 63:5 3|34 68:5 4|47 39:5 5|47 35:5 6|62 33:5 7|4 36:5 8|62 61:5 9|60 99:5 10|1 94:6 1|57 5:6 2|22 66:6 3|4 65:6 4|24 39:6 5|65 64:6 6|12 46:6 7|39 9:6 8|93 57:6 9|5 51:6 10|44 16:7 1|38 46:7 2|28 36:7 3|85 61:7 4|93 11:7 5|54 49:7 6|26 2:7 7|30 7:7 8|35 91:7 9|27 41:7 10|34 30:8 1|42 68:8 2|45 21:8 3|69 82:8 4|30 46:8 5|10 61:8 6|3 37:8 7|8 27:8 8|84 13:8 9|30 25:8 10|6 24:9 1|76 25:9 2|95 62:9 3|65 96:9 4|94 54:9 5|59 80:9 6|39 16:9 7|58 5:9 8|27 77:9 9|67 2:9 10|69 9:10 1|60 52:10 2|77 50:10 3|70 11:10 4|51 21:10 5|59 11:10 6|34 48:10 7|21 78:10 8|26 47:10 9|19 80:10 10</relation>
    <relation name="R142" arity="2" nbTuples="100" semantics="soft" defaultCost="infinity">11 2:1 1|59 14:1 2|36 96:1 3|42 93:1 4|18 44:1 5|59 33:1 6|54 89:1 7|38 34:1 8|49 64:1 9|79 68:1 10|96 80:2 1|57 37:2 2|70 10:2 3|14 5:2 4|22 45:2 5|12 63:2 6|30 76:2 7|63 50:2 8|37 93:2 9|8 72:2 10|29 63:3 1|66 78:3 2|63 4:3 3|46 48:3 4|99 22:3 5|63 97:3 6|33 99:3 7|72 42:3 8|97 90:3 9|94 40:3 10|32 94:4 1|93 30:4 2|17 93:4 3|28 77:4 4|89 89:4 5|71 7:4 6|56 79:4 7|95 83:4 8|85 97:4 9|74 80:4 10|5 95:5 1|72 28:5 2|49 22:5 3|47 2:5 4|45 25:5 5|17 74:5 6|33 33:5 7|21 73:5 8|69 59:5 9|88 81:5 10|7 85:6 1|89 18:6 2|55 55:6 3|61 66:6 4|12 100:6 5|1 90:6 6|68 5:6 7|49 65:6 8|55 6:6 9|68 63:6 10|70 37:7 1|92 90:7 2|36 86:7 3|73 33:7 4|53 100:7 5|49 96:7 6|42 92:7 7|24 25:7 8|32 10:7 9|28 72:7 10|59 29:8 1|14 69:8 2|59 72:8 3|37 42:8 4|65 17:8 5|50 14:8 6|56 87:8 7|32 38:8 8|21 65:8 9|82 73:8 10|63 21:9 1|95 77:9 2|70 38:9 3|41 25:9 4|58 89:9 5|81 50:9 6|9 3:9 7|56 20:9 8|93 82:9 9|100 9:9 10|94 58:10 1|34 63:10 2|47 49:10 3|40 19:10 4|94 3:10 5|96 66:10 6|8 90:10 7|31 97:10 8|5 11:10 9|15 96:10 10</relation>
    <relation name="R143" arity="2" nbTuples="100" semantics="soft" defaultCost="infinity">15 47:1 1|14 58:1 2|87 82:1 3|98 70:1 4|26 88:1 5|70 43:1 6|89 13:1 7|16 63:1 8|2 14:1 9|10 6:1 10|71 9:2 1|60 21:2 2|23 47:2 3|40 71:2 4|38 14:2 5|77 20:2 6|59 68:2 7|58 92:2 8|51 41:2 9|37 96:2 10|81 25:3 1|31 81:3 2|78 27:3 3|3 39:3 4|76 19:3 5|64 81:3 6|84 46:3 7|25 25:3 8|6 36:3 9|76 100:3 10|2 57:4 1|80 35:4 2|18 4:4 3|16 42:4 4|17 61:4 5|16 87:4 6|95 62:4 7|9 86:4 8|45 2:4 9|90 60:4 10|21 96:5 1|7 8:5 2|15 41:5 3|88 13:5 4|76 68:5 5|72 49:5 6|61 65:5 7|85 12:5 8|1 38:5 9|36 65:5 10|98 45:6 1|72 22:6 2|93 69:6 3|5 23:6 4|38 23:6 5|61 23:6 6|19 52:6 7|5 19:6 8|55 10:6 9|46 61:6 10|64 98:7 1|83 42:7 2|23 19:7 3|82 53:7 4|51 77:7 5|5 98:7 6|81 63:7 7|9 81:7 8|87 17:7 9|40 78:7 10|87 6:8 1|19 67:8 2|34 73:8 3|95 34:8 4|84 20:8 5|82 10:8 6|19 39:8 7|41 83:8 8|83 13:8 9|28 19:8 10|3 65:9 1|68 78:9 2|18 22:9 3|91 74:9 4|98 95:9 5|34 89:9 6|62 71:9 7|43 12:9 8|97 47:9 9|14 98:9 10|83 64:10 1|74 6:10 2|46 96:10 3|52 9:10 4|80 46:10 5|14 79:10 6|79 24:10 7|69 3:10 8|51 54:10 9|69 1:10 10</relation>
    <relation name="R144" arity="2" nbTuples="100" semantics="soft" defaultCost="infinity">6 59:1 1|2 6:1 2|50 46:1 3|57 23:1 4|5 19:1 5|58 54:1 6|63 69:1 7|32 70:1 8|67 19:1 9|99 56:1 10|95 29:2 1|52 90:2 2|10 16:2 3|23 5:2 4|50 40:2 5|27 31:2 6|23 3:2 7|83 79:2 8|51 86:2 9|43 97:2 10|52 69:3 1|59 28:3 2|24 29:3 3|55 97:3 4|10 94:3 5|87 63:3 6|58 24:3 7|97 92:3 8|69 39:3 9|10 61:3 10|91 46:4 1|50 11:4 2|92 54:4 3|88 64:4 4|9 26:4 5|62 76:4 6|88 13:4 7|96 51:4 8|40 53:4 9|15 70:4 10|14 45:5 1|2 91:5 2|89 8:5 3|83 41:5 4|49 36:5 5|90 15:5 6|48 100:5 7|26 99:5 8|9 96:5 9|74 64:5 10|64 54:6 1|14 87:6 2|93 31:6 3|24 96:6 4|65 56:6 5|71 10:6 6|70 74:6 7|99 71:6 8|66 54:6 9|91 51:6 10|47 37:7 1|51 37:7 2|13 76:7 3|64 18:7 4|74 10:7 5|47 83:7 6|27 9:7 7|7 5:7 8|85 21:7 9|31 47:7 10|65 55:8 1|95 41:8 2|80 14:8 3|16 78:8 4|9 49:8 5|37 78:8 6|85 24:8 7|76 97:8 8|41 19:8 9|44 44:8 10|63 52:9 1|86 16:9 2|81 10:9 3|70 41:9 4|51 73:9 5|18 91:9 6|78 6:9 7|40 86:9 8|41 17:9 9|9 29:9 10|96 28:10 1|92 16:10 2|50 22:10 3|37 77:10 4|24 84:10 5|87 4:10 6|26 48:10 7|91 58:10 8|10 98:10 9|75 54:10 10</relation>
    <relation name="R145" arity="2" nbTuples="100" semantics="soft" defaultCost="infinity">98 74:1 1|8 33:1 2|97 56:1 3|21 89:1 4|63 59:1 5|17 4:1 6|3 36:1 7|19 27:1 8|65 14:1 9|14 90:1 10|81 5:2 1|52 16:2 2|11 9:2 3|61 35:2 4|48 16:2 5|93 94:2 6|35 35:2 7|75 36:2 8|76 25:2 9|24 57:2 10|97 77:3 1|48 96:3 2|69 12:3 3|39 86:3 4|77 77:3 5|40 44:3 6|84 90:3 7|61 45:3 8|14 86:3 9|94 74:3 10|59 7:4 1|69 58:4 2|78 44:4 3|100 92:4 4|63 11:4 5|40 31:4 6|100 27:4 7|95 80:4 8|82 9:4 9|25 62:4 10|80 52:5 1|66 11:5 2|99 35:5 3|40 82:5 4|51 35:5 5|9 77:5 6|35 38:5 7|31 87:5 8|81 42:5 9|56 11:5 10|60 23:6 1|26 78:6 2|21 65:6 3|69 17:6 4|96 21:6 5|14 18:6 6|49 31:6 7|59 41:6 8|60 73:6 9|99 51:6 10|56 17:7 1|98 39:7 2|26 49:7 3|12 70:7 4|86 26:7 5|9 35:7 6|5 31:7 7|90 16:7 8|12 60:7 9|61 70:7 10|68 50:8 1|49 34:8 2|14 73:8 3|21 82:8 4|60 36:8 5|20 47:8 6|7 14:8 7|4 81:8 8|88 26:8 9|6 93:8 10|9 77:9 1|53 85:9 2|79 54:9 3|97 51:9 4|62 23:9 5|38 55:9 6|23 94:9 7|47 61:9 8|52 45:9 9|28 42:9 10|75 51:10 1|87 84:10 2|72 82:10 3|15 9:10 4|64 4:10 5|49 91:10 6|39 12:10 7|68 22:10 8|40 57:10 9|10 56:10 10</relation>
    <relation name="R146" arity="2" nbTuples="100" semantics="soft" defaultCost="infinity">61 69:1 1|44 16:1 2|46 56:1 3|85 96:1 4|99 83:1 5|5 61:1 6|8 60:1 7|27 88:1 8|82 18:1 9|95 100:1 10|82 89:2 1|15 46:2 2|72 61:2 3|96 43:2 4|79 91:2 5|41 57:2 6|84 1:2 7|48 18:2 8|91 81:2 9|20 82:2 10|99 87:3 1|14 19:3 2|63 57:3 3|86 92:3 4|34 56:3 5|30 15:3 6|82 7:3 7|52 96:3 8|65 70:3 9|50 95:3 10|6 41:4 1|41 57:4 2|3 15:4 3|98 73:4 4|24 19:4 5|27 35:4 6|65 32:4 7|79 65:4 8|31 63:4 9|24 80:4 10|9 89:5 1|5 28:5 2|71 78:5 3|30 71:5 4|14 30:5 5|47 16:5 6|55 10:5 7|11 80:5 8|22 39:5 9|15 85:5 10|85 11:6 1|67 94:6 2|78 10:6 3|24 70:6 4|23 15:6 5|37 35:6 6|25 17:6 7|4 94:6 8|97 18:6 9|23 64:6 10|60 26:7 1|64 3:7 2|20 22:7 3|29 42:7 4|40 87:7 5|3 28:7 6|78 2:7 7|75 97:7 8|97 94:7 9|45 4:7 10|5 85:8 1|6 26:8 2|7 15:8 3|35 27:8 4|48 59:8 5|8 9:8 6|18 16:8 7|15 4:8 8|10 58:8 9|19 40:8 10|34 44:9 1|86 37:9 2|87 77:9 3|80 83:9 4|7 30:9 5|5 46:9 6|73 23:9 7|65 13:9 8|89 32:9 9|78 15:9 10|87 4:10 1|97 5:10 2|34 36:10 3|62 32:10 4|32 5:10 5|28 81:10 6|73 78:10 7|71 36:10 8|11 22:10 9|39 17:10 10</relation>
    <relation name="R147" arity="2" nbTuples="100" semantics="soft" defaultCost="infinity">85 49:1 1|48 6:1 2|48 26:1 3|1 80:1 4|34 10:1 5|65 55:1 6|92 94:1 7|88 46:1 8|63 23:1 9|47 10:1 10|100 42:2 1|38 17:2 2|53 67:2 3|37 83:2 4|32 12:2 5|10 41:2 6|89 7:2 7|49 83:2 8|98 28:2 9|77 94:2 10|84 31:3 1|75 10:3 2|45 16:3 3|44 90:3 4|72 70:3 5|43 33:3 6|71 41:3 7|2 21:3 8|58 64:3 9|46 44:3 10|3 23:4 1|39 48:4 2|79 53:4 3|79 43:4 4|79 24:4 5|75 82:4 6|36 89:4 7|62 97:4 8|23 20:4 9|98 43:4 10|74 3:5 1|42 63:5 2|96 1:5 3|2 81:5 4|44 79:5 5|81 90:5 6|60 67:5 7|74 87:5 8|60 18:5 9|98 25:5 10|10 6:6 1|72 44:6 2|36 86:6 3|4 98:6 4|33 70:6 5|75 76:6 6|81 84:6 7|54 47:6 8|7 1:6 9|32 14:6 10|54 85:7 1|9 19:7 2|65 56:7 3|11 86:7 4|43 26:7 5|78 66:7 6|65 35:7 7|33 81:7 8|7 52:7 9|79 91:7 10|57 22:8 1|54 61:8 2|81 38:8 3|45 52:8 4|27 84:8 5|10 18:8 6|51 55:8 7|69 9:8 8|67 89:8 9|53 2:8 10|45 39:9 1|42 57:9 2|96 36:9 3|38 54:9 4|92 90:9 5|64 15:9 6|33 20:9 7|41 36:9 8|46 5:9 9|91 38:9 10|99 59:10 1|14 40:10 2|81 19:10 3|81 80:10 4|93 59:10 5|7 100:10 6|3 21:10 7|38 24:10 8|77 10:10 9|24 65:10 10</relation>
    <relation name="R148" arity="2" nbTuples="100" semantics="soft" defaultCost="infinity">35 53:1 1|59 53:1 2|55 20:1 3|70 93:1 4|62 17:1 5|58 48:1 6|45 32:1 7|34 64:1 8|56 47:1 9|91 5:1 10|61 98:2 1|97 51:2 2|15 24:2 3|27 28:2 4|74 84:2 5|59 66:2 6|72 33:2 7|43 43:2 8|1 40:2 9|38 89:2 10|82 3:3 1|9 20:3 2|49 65:3 3|65 41:3 4|70 61:3 5|25 21:3 6|20 31:3 7|4 60:3 8|8 8:3 9|8 100:3 10|42 73:4 1|42 90:4 2|61 88:4 3|40 12:4 4|81 37:4 5|53 88:4 6|7 13:4 7|37 35:4 8|66 51:4 9|13 26:4 10|30 66:5 1|83 85:5 2|14 68:5 3|31 16:5 4|32 77:5 5|56 86:5 6|44 77:5 7|19 6:5 8|24 83:5 9|27 38:5 10|20 1:6 1|13 23:6 2|89 73:6 3|19 81:6 4|54 27:6 5|29 49:6 6|19 6:6 7|49 42:6 8|70 14:6 9|98 66:6 10|75 49:7 1|95 34:7 2|97 97:7 3|34 6:7 4|27 66:7 5|54 34:7 6|53 85:7 7|11 83:7 8|64 62:7 9|98 41:7 10|32 96:8 1|67 13:8 2|84 55:8 3|29 25:8 4|15 4:8 5|53 21:8 6|9 39:8 7|90 97:8 8|42 82:8 9|100 6:8 10|75 61:9 1|98 58:9 2|54 49:9 3|62 29:9 4|3 13:9 5|92 15:9 6|63 89:9 7|72 10:9 8|43 18:9 9|13 76:9 10|10 69:10 1|16 75:10 2|50 80:10 3|68 57:10 4|42 89:10 5|96 86:10 6|35 91:10 7|35 49:10 8|92 39:10 9|56 29:10 10</relation>
    <relation name="R149" arity="2" nbTuples="100" semantics="soft" defaultCost="infinity">94 41:1 1|20 58:1 2|62 42:1 3|89 66:1 4|25 72:1 5|63 98:1 6|21 19:1 7|43 62:1 8|59 59:1 9|57 82:1 10|96 85:2 1|89 38:2 2|86 22:2 3|42 88:2 4|1 83:2 5|36 24:2 6|49 97:2 7|65 50:2 8|27 6:2 9|94 14:2 10|29 17:3 1|26 20:3 2|3 56:3 3|15 29:3 4|54 84:3 5|61 9:3 6|92 59:3 7|81 55:3 8|93 38:3 9|20 82:3 10|85 17:4 1|5 17:4 2|27 45:4 3|48 81:4 4|100 70:4 5|57 83:4 6|9 66:4 7|72 3:4 8|15 13:4 9|59 35:4 10|53 74:5 1|49 41:5 2|72 69:5 3|82 37:5 4|4 31:5 5|47 73:5 6|44 34:5 7|46 83:5 8|96 62:5 9|42 75:5 10|50 25:6 1|26 24:6 2|88 52:6 3|54 58:6 4|63 10:6 5|84 83:6 6|41 72:6 7|76 79:6 8|32 6:6 9|3 19:6 10|75 31:7 1|50 79:7 2|26 57:7 3|85 12:7 4|9 68:7 5|95 27:7 6|77 38:7 7|34 49:7 8|92 57:7 9|99 95:7 10|57 49:8 1|48 62:8 2|66 88:8 3|28 79:8 4|36 91:8 5|84 33:8 6|17 43:8 7|9 45:8 8|6 42:8 9|61 66:8 10|9 78:9 1|96 69:9 2|49 62:9 3|36 5:9 4|10 79:9 5|20 94:9 6|7 19:9 7|50 34:9 8|49 62:9 9|87 25:9 10|69 91:10 1|35 89:10 2|70 25:10 3|78 37:10 4|81 96:10 5|36 74:10 6|61 79:10 7|47 66:10 8|57 65:10 9|68 64:10 10</relation>
    <relation name="R150" arity="2" nbTuples="100" semantics="soft" defaultCost="infinity">83 10:1 1|50 7:1 2|33 36:1 3|44 22:1 4|35 52:1 5|30 39:1 6|100 62:1 7|14 79:1 8|3 79:1 9|36 47:1 10|3 33:2 1|16 43:2 2|3 31:2 3|76 28:2 4|100 82:2 5|31 49:2 6|15 44:2 7|10 77:2 8|7 5:2 9|79 49:2 10|54 54:3 1|43 4:3 2|84 17:3 3|17 13:3 4|36 78:3 5|66 30:3 6|30 46:3 7|12 94:3 8|29 98:3 9|64 52:3 10|92 3:4 1|1 71:4 2|3 16:4 3|92 87:4 4|15 3:4 5|70 78:4 6|14 38:4 7|67 26:4 8|78 21:4 9|8 74:4 10|88 6:5 1|48 66:5 2|99 3:5 3|12 28:5 4|93 97:5 5|6 92:5 6|95 73:5 7|61 5:5 8|6 55:5 9|74 31:5 10|46 98:6 1|81 93:6 2|21 13:6 3|67 3:6 4|89 7:6 5|57 2:6 6|53 33:6 7|93 41:6 8|30 76:6 9|87 13:6 10|39 79:7 1|86 47:7 2|77 23:7 3|67 82:7 4|28 72:7 5|58 16:7 6|9 79:7 7|47 2:7 8|19 19:7 9|27 38:7 10|41 20:8 1|21 99:8 2|96 13:8 3|84 60:8 4|53 88:8 5|20 1:8 6|54 27:8 7|90 79:8 8|94 28:8 9|23 8:8 10|27 64:9 1|29 81:9 2|68 20:9 3|11 57:9 4|60 40:9 5|67 62:9 6|74 83:9 7|34 61:9 8|78 98:9 9|58 83:9 10|61 86:10 1|57 60:10 2|48 86:10 3|32 52:10 4|1 85:10 5|98 9:10 6|53 54:10 7|50 46:10 8|10 68:10 9|91 10:10 10</relation>
    <relation name="R151" arity="2" nbTuples="100" semantics="soft" defaultCost="infinity">92 47:1 1|85 93:1 2|64 95:1 3|33 38:1 4|3 92:1 5|1 83:1 6|81 46:1 7|87 43:1 8|64 16:1 9|15 4:1 10|79 21:2 1|59 4:2 2|8 44:2 3|65 85:2 4|33 55:2 5|73 85:2 6|79 59:2 7|31 8:2 8|66 43:2 9|2 14:2 10|94 18:3 1|79 34:3 2|82 90:3 3|42 72:3 4|99 68:3 5|8 33:3 6|1 22:3 7|27 94:3 8|35 1:3 9|43 22:3 10|57 33:4 1|21 84:4 2|44 34:4 3|97 55:4 4|88 50:4 5|48 12:4 6|90 15:4 7|81 19:4 8|100 38:4 9|32 56:4 10|67 89:5 1|55 16:5 2|7 87:5 3|66 84:5 4|24 67:5 5|42 57:5 6|69 35:5 7|24 5:5 8|34 86:5 9|37 77:5 10|80 39:6 1|92 32:6 2|68 59:6 3|100 64:6 4|86 87:6 5|91 25:6 6|72 44:6 7|7 51:6 8|16 14:6 9|90 30:6 10|54 89:7 1|89 10:7 2|81 67:7 3|58 2:7 4|15 23:7 5|11 68:7 6|64 29:7 7|99 2:7 8|96 9:7 9|31 3:7 10|87 2:8 1|58 98:8 2|20 75:8 3|73 21:8 4|59 98:8 5|96 5:8 6|48 81:8 7|1 98:8 8|26 14:8 9|77 54:8 10|86 14:9 1|52 48:9 2|71 55:9 3|18 64:9 4|1 82:9 5|94 59:9 6|48 46:9 7|83 65:9 8|41 73:9 9|11 89:9 10|37 69:10 1|28 95:10 2|63 9:10 3|17 29:10 4|65 79:10 5|30 69:10 6|25 75:10 7|63 76:10 8|15 3:10 9|55 79:10 10</relation>
    <relation name="R152" arity="2" nbTuples="100" semantics="soft" defaultCost="infinity">73 41:1 1|87 56:1 2|33 30:1 3|49 7:1 4|49 85:1 5|23 11:1 6|2 43:1 7|58 21:1 8|1 93:1 9|62 26:1 10|30 46:2 1|2 8:2 2|51 88:2 3|34 67:2 4|87 86:2 5|74 62:2 6|83 24:2 7|62 54:2 8|83 81:2 9|32 31:2 10|21 39:3 1|97 80:3 2|66 2:3 3|95 80:3 4|41 47:3 5|37 76:3 6|89 65:3 7|77 38:3 8|24 40:3 9|86 58:3 10|80 36:4 1|16 36:4 2|36 87:4 3|20 8:4 4|89 51:4 5|74 32:4 6|100 94:4 7|56 91:4 8|33 4:4 9|22 16:4 10|6 38:5 1|28 1:5 2|33 65:5 3|31 9:5 4|55 84:5 5|39 77:5 6|26 18:5 7|45 14:5 8|42 76:5 9|42 57:5 10|97 30:6 1|90 86:6 2|27 24:6 3|41 36:6 4|60 8:6 5|54 14:6 6|44 64:6 7|46 55:6 8|92 90:6 9|50 48:6 10|52 38:7 1|10 54:7 2|74 76:7 3|23 9:7 4|17 20:7 5|35 29:7 6|29 6:7 7|93 58:7 8|95 14:7 9|20 12:7 10|37 36:8 1|24 22:8 2|44 68:8 3|88 52:8 4|71 62:8 5|63 94:8 6|87 88:8 7|25 45:8 8|82 1:8 9|4 64:8 10|3 57:9 1|9 81:9 2|40 32:9 3|49 46:9 4|26 91:9 5|17 75:9 6|95 46:9 7|88 93:9 8|65 69:9 9|27 6:9 10|17 65:10 1|18 42:10 2|86 38:10 3|67 90:10 4|39 22:10 5|59 11:10 6|21 79:10 7|76 55:10 8|93 28:10 9|56 38:10 10</relation>
    <relation name="R153" arity="2" nbTuples="100" semantics="soft" defaultCost="infinity">81 75:1 1|67 94:1 2|40 45:1 3|66 57:1 4|4 22:1 5|22 9:1 6|10 62:1 7|63 24:1 8|50 69:1 9|47 90:1 10|7 30:2 1|18 49:2 2|38 100:2 3|76 69:2 4|60 5:2 5|45 6:2 6|87 58:2 7|2 51:2 8|10 14:2 9|96 12:2 10|78 100:3 1|56 30:3 2|71 25:3 3|68 4:3 4|94 34:3 5|92 12:3 6|96 12:3 7|50 57:3 8|75 55:3 9|28 19:3 10|48 15:4 1|10 17:4 2|89 3:4 3|52 54:4 4|60 65:4 5|22 48:4 6|37 6:4 7|1 31:4 8|7 4:4 9|65 10:4 10|17 67:5 1|69 15:5 2|56 25:5 3|51 20:5 4|19 21:5 5|2 24:5 6|55 26:5 7|60 70:5 8|35 77:5 9|80 80:5 10|66 25:6 1|1 87:6 2|98 3:6 3|2 22:6 4|72 8:6 5|12 80:6 6|92 26:6 7|27 8:6 8|100 91:6 9|72 92:6 10|83 62:7 1|23 77:7 2|39 17:7 3|99 62:7 4|79 98:7 5|38 39:7 6|62 37:7 7|39 58:7 8|10 75:7 9|94 29:7 10|58 20:8 1|82 41:8 2|84 60:8 3|64 28:8 4|46 7:8 5|65 75:8 6|71 3:8 7|92 36:8 8|27 8:8 9|27 76:8 10|8 15:9 1|45 69:9 2|95 93:9 3|50 87:9 4|33 9:9 5|33 95:9 6|7 33:9 7|85 10:9 8|93 94:9 9|25 42:9 10|91 97:10 1|52 24:10 2|81 22:10 3|40 34:10 4|39 6:10 5|70 92:10 6|2 11:10 7|99 50:10 8|10 87:10 9|40 20:10 10</relation>
    <relation name="R154" arity="2" nbTuples="100" semantics="soft" defaultCost="infinity">57 6:1 1|66 1:1 2|53 11:1 3|1 16:1 4|20 50:1 5|16 78:1 6|5 75:1 7|25 84:1 8|27 74:1 9|100 12:1 10|36 78:2 1|32 28:2 2|7 28:2 3|4 45:2 4|56 1:2 5|19 63:2 6|34 11:2 7|15 11:2 8|83 76:2 9|52 56:2 10|61 80:3 1|53 77:3 2|50 39:3 3|69 44:3 4|87 37:3 5|10 79:3 6|5 57:3 7|74 3:3 8|46 23:3 9|26 69:3 10|21 3:4 1|30 57:4 2|36 78:4 3|89 53:4 4|29 23:4 5|89 67:4 6|23 38:4 7|24 75:4 8|27 87:4 9|4 20:4 10|78 82:5 1|34 1:5 2|51 56:5 3|16 23:5 4|47 42:5 5|77 80:5 6|88 86:5 7|16 71:5 8|50 45:5 9|21 7:5 10|79 52:6 1|10 29:6 2|67 65:6 3|92 6:6 4|48 67:6 5|62 61:6 6|55 71:6 7|17 7:6 8|31 27:6 9|69 97:6 10|94 24:7 1|23 94:7 2|18 16:7 3|96 19:7 4|78 51:7 5|34 34:7 6|21 32:7 7|99 90:7 8|73 4:7 9|5 27:7 10|27 36:8 1|82 83:8 2|30 77:8 3|57 25:8 4|3 31:8 5|82 76:8 6|14 29:8 7|8 25:8 8|60 17:8 9|83 7:8 10|82 65:9 1|27 23:9 2|2 89:9 3|92 17:9 4|37 44:9 5|46 78:9 6|5 60:9 7|30 26:9 8|28 28:9 9|5 46:9 10|2 34:10 1|25 13:10 2|75 89:10 3|17 57:10 4|82 75:10 5|12 3:10 6|41 45:10 7|85 60:10 8|20 16:10 9|69 73:10 10</relation>
    <relation name="R155" arity="2" nbTuples="100" semantics="soft" defaultCost="infinity">84 82:1 1|98 59:1 2|91 28:1 3|50 33:1 4|54 83:1 5|91 5:1 6|41 40:1 7|91 53:1 8|18 87:1 9|57 31:1 10|29 69:2 1|1 30:2 2|36 23:2 3|21 32:2 4|38 10:2 5|68 15:2 6|11 10:2 7|39 31:2 8|36 98:2 9|34 62:2 10|94 26:3 1|76 93:3 2|43 32:3 3|25 50:3 4|15 59:3 5|59 63:3 6|7 26:3 7|39 86:3 8|65 14:3 9|36 43:3 10|21 35:4 1|27 24:4 2|56 39:4 3|64 49:4 4|28 62:4 5|17 15:4 6|39 86:4 7|22 92:4 8|84 50:4 9|75 97:4 10|44 20:5 1|14 83:5 2|89 3:5 3|92 91:5 4|74 47:5 5|5 67:5 6|4 7:5 7|50 51:5 8|90 28:5 9|24 14:5 10|10 43:6 1|3 94:6 2|34 82:6 3|98 35:6 4|77 91:6 5|70 98:6 6|95 17:6 7|26 8:6 8|50 91:6 9|35 52:6 10|24 28:7 1|95 19:7 2|78 9:7 3|95 98:7 4|33 57:7 5|96 51:7 6|29 8:7 7|9 88:7 8|50 100:7 9|100 91:7 10|71 30:8 1|29 52:8 2|4 8:8 3|95 25:8 4|25 46:8 5|19 63:8 6|70 19:8 7|96 51:8 8|6 24:8 9|93 15:8 10|96 13:9 1|79 18:9 2|1 15:9 3|37 73:9 4|81 84:9 5|5 77:9 6|76 74:9 7|82 68:9 8|1 64:9 9|23 15:9 10|90 45:10 1|49 21:10 2|79 50:10 3|89 77:10 4|59 98:10 5|89 27:10 6|49 6:10 7|13 26:10 8|14 81:10 9|73 51:10 10</relation>
    <relation name="R156" arity="2" nbTuples="100" semantics="soft" defaultCost="infinity">72 57:1 1|43 92:1 2|18 32:1 3|26 1:1 4|95 96:1 5|47 89:1 6|70 67:1 7|97 69:1 8|61 52:1 9|29 19:1 10|86 29:2 1|3 86:2 2|17 9:2 3|18 4:2 4|40 72:2 5|6 5:2 6|66 71:2 7|100 77:2 8|13 17:2 9|4 17:2 10|76 5:3 1|92 57:3 2|73 97:3 3|32 73:3 4|33 14:3 5|64 85:3 6|97 76:3 7|25 45:3 8|89 24:3 9|70 68:3 10|88 25:4 1|80 77:4 2|75 76:4 3|42 99:4 4|70 70:4 5|8 83:4 6|48 63:4 7|54 21:4 8|50 57:4 9|87 7:4 10|1 70:5 1|65 56:5 2|80 98:5 3|32 63:5 4|67 70:5 5|88 32:5 6|70 88:5 7|60 82:5 8|79 14:5 9|62 66:5 10|18 7:6 1|8 76:6 2|78 16:6 3|7 89:6 4|73 64:6 5|36 82:6 6|78 3:6 7|92 21:6 8|42 15:6 9|24 22:6 10|33 98:7 1|58 33:7 2|96 88:7 3|31 34:7 4|54 45:7 5|61 56:7 6|55 97:7 7|100 28:7 8|81 7:7 9|35 15:7 10|47 5:8 1|7 82:8 2|14 85:8 3|86 15:8 4|69 92:8 5|91 90:8 6|38 33:8 7|75 87:8 8|97 27:8 9|24 8:8 10|16 89:9 1|44 81:9 2|28 58:9 3|93 82:9 4|25 33:9 5|84 72:9 6|40 50:9 7|17 41:9 8|58 28:9 9|72 100:9 10|18 56:10 1|8 85:10 2|20 36:10 3|11 68:10 4|70 99:10 5|56 17:10 6|95 1:10 7|45 73:10 8|32 83:10 9|5 85:10 10</relation>
    <relation name="R157" arity="2" nbTuples="100" semantics="soft" defaultCost="infinity">57 18:1 1|50 35:1 2|43 76:1 3|29 31:1 4|46 74:1 5|6 53:1 6|30 29:1 7|44 86:1 8|48 99:1 9|8 10:1 10|47 30:2 1|8 26:2 2|35 61:2 3|79 92:2 4|41 90:2 5|94 100:2 6|58 21:2 7|80 5:2 8|54 27:2 9|40 89:2 10|12 3:3 1|31 100:3 2|72 93:3 3|9 50:3 4|90 52:3 5|1 38:3 6|90 50:3 7|19 77:3 8|17 3:3 9|17 61:3 10|54 94:4 1|11 46:4 2|29 59:4 3|5 45:4 4|81 91:4 5|86 54:4 6|21 61:4 7|70 54:4 8|95 73:4 9|17 72:4 10|1 11:5 1|58 22:5 2|14 83:5 3|8 51:5 4|8 55:5 5|83 30:5 6|73 8:5 7|79 57:5 8|87 60:5 9|98 51:5 10|80 10:6 1|81 42:6 2|34 27:6 3|32 95:6 4|30 50:6 5|74 52:6 6|46 38:6 7|50 55:6 8|30 69:6 9|22 47:6 10|33 15:7 1|85 54:7 2|9 68:7 3|95 78:7 4|1 42:7 5|52 39:7 6|11 6:7 7|74 38:7 8|92 91:7 9|57 60:7 10|97 1:8 1|99 1:8 2|36 33:8 3|45 57:8 4|17 3:8 5|7 91:8 6|75 42:8 7|57 14:8 8|5 80:8 9|57 68:8 10|45 16:9 1|89 66:9 2|20 39:9 3|32 19:9 4|25 62:9 5|73 76:9 6|49 56:9 7|60 67:9 8|2 47:9 9|28 5:9 10|16 4:10 1|6 68:10 2|99 82:10 3|44 40:10 4|85 96:10 5|22 50:10 6|78 10:10 7|91 66:10 8|49 86:10 9|54 92:10 10</relation>
    <relation name="R158" arity="2" nbTuples="100" semantics="soft" defaultCost="infinity">93 9:1 1|85 98:1 2|30 89:1 3|44 83:1 4|81 24:1 5|42 86:1 6|51 10:1 7|80 80:1 8|99 11:1 9|92 81:1 10|38 14:2 1|78 63:2 2|45 24:2 3|56 25:2 4|66 51:2 5|1 72:2 6|43 9:2 7|91 88:2 8|70 26:2 9|44 47:2 10|38 66:3 1|58 77:3 2|76 95:3 3|56 25:3 4|70 8:3 5|81 85:3 6|14 99:3 7|53 60:3 8|16 9:3 9|79 62:3 10|26 87:4 1|57 68:4 2|96 40:4 3|14 8:4 4|96 86:4 5|78 17:4 6|5 22:4 7|72 47:4 8|43 11:4 9|98 6:4 10|12 49:5 1|69 13:5 2|51 37:5 3|38 15:5 4|29 66:5 5|58 54:5 6|52 62:5 7|15 11:5 8|59 84:5 9|68 49:5 10|72 39:6 1|26 43:6 2|52 2:6 3|19 90:6 4|97 58:6 5|5 65:6 6|48 33:6 7|74 70:6 8|29 6:6 9|45 64:6 10|81 74:7 1|26 73:7 2|44 32:7 3|85 92:7 4|60 65:7 5|45 71:7 6|63 94:7 7|98 14:7 8|75 18:7 9|19 74:7 10|100 74:8 1|30 37:8 2|77 21:8 3|66 67:8 4|46 74:8 5|81 70:8 6|23 45:8 7|9 54:8 8|10 48:8 9|29 35:8 10|9 3:9 1|29 84:9 2|24 14:9 3|26 36:9 4|17 50:9 5|47 23:9 6|72 57:9 7|32 33:9 8|43 15:9 9|100 9:9 10|18 30:10 1|54 6:10 2|98 99:10 3|5 87:10 4|27 90:10 5|18 93:10 6|85 2:10 7|31 39:10 8|15 47:10 9|77 32:10 10</relation>
    <relation name="R159" arity="2" nbTuples="100" semantics="soft" defaultCost="infinity">5 35:1 1|25 22:1 2|67 6:1 3|43 50:1 4|36 46:1 5|59 100:1 6|8 24:1 7|2 74:1 8|89 68:1 9|88 33:1 10|21 17:2 1|21 61:2 2|47 55:2 3|51 54:2 4|38 92:2 5|95 65:2 6|26 81:2 7|42 43:2 8|61 89:2 9|71 97:2 10|17 4:3 1|34 83:3 2|76 50:3 3|41 41:3 4|5 21:3 5|48 64:3 6|76 53:3 7|11 29:3 8|69 80:3 9|71 61:3 10|5 85:4 1|66 96:4 2|11 8:4 3|96 100:4 4|78 36:4 5|13 60:4 6|64 75:4 7|24 97:4 8|55 40:4 9|51 3:4 10|80 20:5 1|36 32:5 2|68 90:5 3|1 47:5 4|1 79:5 5|61 78:5 6|24 9:5 7|12 53:5 8|55 12:5 9|67 30:5 10|35 56:6 1|12 76:6 2|46 22:6 3|56 67:6 4|56 88:6 5|73 70:6 6|7 95:6 7|55 57:6 8|21 17:6 9|2 20:6 10|55 20:7 1|21 10:7 2|12 36:7 3|100 35:7 4|62 57:7 5|5 94:7 6|10 85:7 7|20 47:7 8|23 71:7 9|42 5:7 10|91 4:8 1|37 86:8 2|92 47:8 3|60 51:8 4|90 80:8 5|12 26:8 6|20 47:8 7|42 67:8 8|40 80:8 9|91 37:8 10|9 89:9 1|55 9:9 2|38 47:9 3|3 68:9 4|66 42:9 5|49 57:9 6|26 85:9 7|23 62:9 8|30 75:9 9|94 48:9 10|72 58:10 1|16 67:10 2|90 13:10 3|93 16:10 4|90 93:10 5|98 2:10 6|38 74:10 7|95 99:10 8|34 53:10 9|56 86:10 10</relation>
    <relation name="R160" arity="2" nbTuples="100" semantics="soft" defaultCost="infinity">13 86:1 1|2 54:1 2|59 12:1 3|29 40:1 4|16 28:1 5|41 81:1 6|36 70:1 7|32 31:1 8|33 39:1 9|35 50:1 10|49 71:2 1|82 95:2 2|77 65:2 3|9 76:2 4|35 14:2 5|55 80:2 6|32 63:2 7|7 2:2 8|20 80:2 9|81 84:2 10|69 87:3 1|7 69:3 2|79 8:3 3|63 91:3 4|72 98:3 5|57 89:3 6|22 93:3 7|66 7:3 8|78 91:3 9|80 43:3 10|72 89:4 1|26 71:4 2|28 36:4 3|4 89:4 4|97 43:4 5|59 93:4 6|93 59:4 7|30 33:4 8|14 89:4 9|82 23:4 10|99 21:5 1|42 100:5 2|70 82:5 3|76 76:5 4|87 74:5 5|7 26:5 6|65 50:5 7|44 52:5 8|64 92:5 9|37 24:5 10|91 90:6 1|50 34:6 2|49 13:6 3|8 37:6 4|76 37:6 5|44 52:6 6|10 37:6 7|49 49:6 8|75 92:6 9|4 44:6 10|35 66:7 1|51 21:7 2|45 76:7 3|52 47:7 4|8 88:7 5|60 96:7 6|88 44:7 7|27 13:7 8|67 27:7 9|57 59:7 10|51 91:8 1|20 21:8 2|63 24:8 3|31 68:8 4|29 22:8 5|4 26:8 6|56 15:8 7|4 82:8 8|98 71:8 9|12 91:8 10|8 20:9 1|59 57:9 2|64 86:9 3|52 60:9 4|71 67:9 5|92 77:9 6|41 30:9 7|56 83:9 8|71 98:9 9|70 56:9 10|50 48:10 1|4 18:10 2|29 56:10 3|79 18:10 4|32 5:10 5|75 39:10 6|91 26:10 7|2 33:10 8|12 6:10 9|4 39:10 10</relation>
    <relation name="R161" arity="2" nbTuples="100" semantics="soft" defaultCost="infinity">37 89:1 1|32 88:1 2|39 35:1 3|55 27:1 4|5 21:1 5|38 3:1 6|17 90:1 7|47 17:1 8|46 25:1 9|36 25:1 10|82 87:2 1|77 95:2 2|84 100:2 3|15 64:2 4|92 74:2 5|32 95:2 6|70 70:2 7|33 52:2 8|46 65:2 9|91 15:2 10|37 32:3 1|88 35:3 2|39 95:3 3|57 76:3 4|3 99:3 5|17 39:3 6|18 54:3 7|61 74:3 8|67 41:3 9|80 56:3 10|5 41:4 1|33 7:4 2|10 54:4 3|45 51:4 4|93 62:4 5|41 58:4 6|96 8:4 7|67 88:4 8|39 50:4 9|32 76:4 10|17 61:5 1|22 17:5 2|2 89:5 3|27 81:5 4|41 25:5 5|64 74:5 6|3 67:5 7|57 84:5 8|64 33:5 9|92 90:5 10|11 88:6 1|44 7:6 2|57 48:6 3|48 6:6 4|74 21:6 5|55 31:6 6|70 90:6 7|1 38:6 8|49 66:6 9|1 17:6 10|31 100:7 1|67 47:7 2|6 63:7 3|35 75:7 4|56 53:7 5|76 7:7 6|3 72:7 7|86 72:7 8|51 79:7 9|99 63:7 10|69 12:8 1|40 10:8 2|76 75:8 3|70 33:8 4|30 19:8 5|31 15:8 6|9 8:8 7|95 6:8 8|59 71:8 9|27 10:8 10|11 33:9 1|15 17:9 2|58 97:9 3|10 71:9 4|99 93:9 5|66 11:9 6|85 51:9 7|93 93:9 8|72 57:9 9|58 42:9 10|87 29:10 1|14 93:10 2|39 29:10 3|63 43:10 4|11 61:10 5|9 58:10 6|58 26:10 7|93 76:10 8|83 3:10 9|52 96:10 10</relation>
    <relation name="R162" arity="2" nbTuples="100" semantics="soft" defaultCost="infinity">79 4:1 1|90 55:1 2|3 7:1 3|6 39:1 4|36 94:1 5|75 89:1 6|81 51:1 7|37 40:1 8|54 57:1 9|20 97:1 10|9 57:2 1|69 24:2 2|61 90:2 3|42 76:2 4|62 16:2 5|95 7:2 6|5 32:2 7|40 45:2 8|46 20:2 9|73 97:2 10|29 46:3 1|5 88:3 2|60 51:3 3|53 19:3 4|54 90:3 5|97 64:3 6|31 83:3 7|38 52:3 8|70 95:3 9|54 61:3 10|33 9:4 1|60 54:4 2|43 11:4 3|78 5:4 4|11 68:4 5|26 21:4 6|64 97:4 7|27 70:4 8|59 74:4 9|77 3:4 10|28 56:5 1|85 32:5 2|36 42:5 3|45 72:5 4|7 46:5 5|4 65:5 6|5 75:5 7|11 21:5 8|43 24:5 9|47 78:5 10|37 52:6 1|7 29:6 2|96 91:6 3|56 40:6 4|17 40:6 5|7 29:6 6|6 58:6 7|31 41:6 8|40 11:6 9|91 59:6 10|65 42:7 1|15 82:7 2|84 38:7 3|91 96:7 4|5 60:7 5|83 98:7 6|92 7:7 7|55 78:7 8|39 96:7 9|13 54:7 10|21 60:8 1|72 83:8 2|27 43:8 3|69 69:8 4|18 68:8 5|56 24:8 6|41 45:8 7|31 57:8 8|31 84:8 9|83 64:8 10|60 99:9 1|52 90:9 2|89 41:9 3|21 59:9 4|12 97:9 5|19 25:9 6|81 82:9 7|2 4:9 8|42 2:9 9|64 43:9 10|30 39:10 1|25 24:10 2|90 89:10 3|30 1:10 4|52 12:10 5|92 26:10 6|85 22:10 7|13 91:10 8|25 94:10 9|14 30:10 10</relation>
    <relation name="R163" arity="2" nbTuples="100" semantics="soft" defaultCost="infinity">1 10:1 1|16 48:1 2|20 53:1 3|30 20:1 4|38 86:1 5|90 72:1 6|74 76:1 7|42 3:1 8|5 7:1 9|51 34:1 10|97 19:2 1|55 49:2 2|36 40:2 3|6 97:2 4|43 27:2 5|58 62:2 6|56 18:2 7|7 59:2 8|100 19:2 9|7 1:2 10|81 58:3 1|30 8:3 2|63 52:3 3|89 54:3 4|21 77:3 5|54 51:3 6|97 2:3 7|77 30:3 8|10 58:3 9|63 38:3 10|24 32:4 1|91 18:4 2|5 44:4 3|26 9:4 4|64 39:4 5|54 44:4 6|97 61:4 7|3 33:4 8|24 89:4 9|89 9:4 10|45 10:5 1|98 12:5 2|25 93:5 3|88 91:5 4|35 57:5 5|50 75:5 6|100 72:5 7|78 51:5 8|99 32:5 9|34 73:5 10|6 28:6 1|34 79:6 2|64 14:6 3|9 67:6 4|26 4:6 5|30 51:6 6|12 41:6 7|48 63:6 8|71 8:6 9|30 2:6 10|73 99:7 1|24 22:7 2|92 40:7 3|48 34:7 4|77 70:7 5|35 76:7 6|68 28:7 7|45 2:7 8|40 35:7 9|10 6:7 10|35 87:8 1|26 53:8 2|64 66:8 3|10 70:8 4|58 36:8 5|64 24:8 6|62 68:8 7|23 94:8 8|75 44:8 9|65 7:8 10|58 23:9 1|22 45:9 2|60 97:9 3|46 29:9 4|10 83:9 5|25 77:9 6|84 96:9 7|90 40:9 8|54 90:9 9|80 95:9 10|70 37:10 1|8 78:10 2|78 20:10 3|80 80:10 4|68 25:10 5|18 52:10 6|62 4:10 7|45 96:10 8|5 31:10 9|1 83:10 10</relation>
    <relation name="R164" arity="2" nbTuples="100" semantics="soft" defaultCost="infinity">59 36:1 1|58 31:1 2|81 86:1 3|36 79:1 4|77 2:1 5|35 78:1 6|13 76:1 7|93 38:1 8|14 75:1 9|59 42:1 10|49 89:2 1|31 99:2 2|48 57:2 3|5 26:2 4|10 4:2 5|54 98:2 6|69 81:2 7|48 45:2 8|31 54:2 9|14 94:2 10|23 84:3 1|30 61:3 2|93 80:3 3|49 55:3 4|99 20:3 5|16 35:3 6|89 68:3 7|11 48:3 8|83 80:3 9|71 54:3 10|62 39:4 1|24 53:4 2|47 39:4 3|43 65:4 4|91 16:4 5|53 99:4 6|59 33:4 7|36 24:4 8|31 14:4 9|13 100:4 10|30 44:5 1|92 56:5 2|24 12:5 3|12 21:5 4|36 60:5 5|27 66:5 6|46 97:5 7|26 26:5 8|72 10:5 9|1 59:5 10|45 6:6 1|51 67:6 2|33 16:6 3|92 57:6 4|89 92:6 5|66 30:6 6|33 100:6 7|18 19:6 8|37 95:6 9|21 38:6 10|90 36:7 1|41 100:7 2|92 100:7 3|21 78:7 4|64 41:7 5|16 7:7 6|6 100:7 7|67 15:7 8|4 45:7 9|89 45:7 10|33 3:8 1|91 87:8 2|50 84:8 3|60 48:8 4|77 56:8 5|80 16:8 6|92 96:8 7|53 46:8 8|47 70:8 9|85 62:8 10|88 29:9 1|63 12:9 2|41 64:9 3|59 18:9 4|96 83:9 5|75 91:9 6|14 68:9 7|57 18:9 8|49 44:9 9|77 6:9 10|94 58:10 1|23 99:10 2|13 84:10 3|2 77:10 4|67 99:10 5|9 53:10 6|76 36:10 7|81 30:10 8|26 31:10 9|29 49:10 10</relation>
    <relation name="R165" arity="2" nbTuples="100" semantics="soft" defaultCost="infinity">76 69:1 1|89 53:1 2|74 25:1 3|31 14:1 4|63 19:1 5|10 35:1 6|8 77:1 7|41 3:1 8|46 46:1 9|64 4:1 10|40 41:2 1|17 4:2 2|75 39:2 3|68 36:2 4|22 97:2 5|6 40:2 6|64 72:2 7|13 12:2 8|82 25:2 9|8 86:2 10|47 92:3 1|94 36:3 2|94 13:3 3|78 100:3 4|18 93:3 5|24 51:3 6|30 31:3 7|17 31:3 8|20 98:3 9|5 5:3 10|72 50:4 1|49 73:4 2|59 65:4 3|55 63:4 4|91 72:4 5|75 57:4 6|65 75:4 7|96 63:4 8|99 27:4 9|39 9:4 10|38 88:5 1|66 63:5 2|48 30:5 3|69 18:5 4|35 57:5 5|12 25:5 6|35 14:5 7|75 91:5 8|94 31:5 9|59 33:5 10|20 73:6 1|93 81:6 2|5 20:6 3|79 47:6 4|79 100:6 5|38 30:6 6|59 66:6 7|97 35:6 8|49 88:6 9|88 51:6 10|51 58:7 1|15 32:7 2|32 26:7 3|8 36:7 4|16 92:7 5|30 21:7 6|62 21:7 7|6 88:7 8|8 51:7 9|87 42:7 10|65 26:8 1|59 92:8 2|73 71:8 3|89 62:8 4|50 42:8 5|57 72:8 6|63 95:8 7|54 68:8 8|25 36:8 9|64 16:8 10|91 54:9 1|96 66:9 2|19 1:9 3|78 56:9 4|36 22:9 5|58 100:9 6|49 17:9 7|48 27:9 8|28 19:9 9|44 22:9 10|74 29:10 1|84 66:10 2|95 79:10 3|2 67:10 4|17 31:10 5|50 91:10 6|36 93:10 7|85 35:10 8|57 16:10 9|49 99:10 10</relation>
    <relation name="R166" arity="2" nbTuples="100" semantics="soft" defaultCost="infinity">54 1:1 1|66 68:1 2|4 45:1 3|30 75:1 4|72 94:1 5|93 79:1 6|25 36:1 7|65 61:1 8|5 38:1 9|21 70:1 10|82 83:2 1|93 83:2 2|69 52:2 3|35 45:2 4|90 50:2 5|25 97:2 6|41 81:2 7|77 10:2 8|17 1:2 9|49 4:2 10|15 56:3 1|13 10:3 2|81 61:3 3|89 69:3 4|4 38:3 5|29 52:3 6|13 23:3 7|94 23:3 8|92 71:3 9|23 99:3 10|88 42:4 1|79 31:4 2|29 11:4 3|39 54:4 4|56 83:4 5|32 67:4 6|27 87:4 7|71 63:4 8|14 11:4 9|52 36:4 10|9 25:5 1|9 88:5 2|1 42:5 3|5 5:5 4|97 38:5 5|21 56:5 6|12 94:5 7|95 57:5 8|60 54:5 9|98 69:5 10|60 7:6 1|81 76:6 2|52 51:6 3|91 31:6 4|35 18:6 5|10 27:6 6|10 2:6 7|27 38:6 8|35 16:6 9|34 81:6 10|92 67:7 1|80 23:7 2|68 3:7 3|19 100:7 4|76 76:7 5|30 58:7 6|51 43:7 7|90 100:7 8|53 87:7 9|51 61:7 10|67 82:8 1|50 33:8 2|77 21:8 3|88 55:8 4|32 53:8 5|70 71:8 6|59 99:8 7|34 67:8 8|92 15:8 9|51 76:8 10|28 47:9 1|10 82:9 2|76 81:9 3|86 94:9 4|76 23:9 5|98 79:9 6|38 39:9 7|85 2:9 8|75 7:9 9|5 21:9 10|82 69:10 1|41 2:10 2|32 35:10 3|32 62:10 4|58 6:10 5|48 32:10 6|10 80:10 7|92 9:10 8|66 13:10 9|89 49:10 10</relation>
    <relation name="R167" arity="2" nbTuples="100" semantics="soft" defaultCost="infinity">44 17:1 1|98 47:1 2|100 56:1 3|75 99:1 4|20 1:1 5|4 7:1 6|32 84:1 7|88 72:1 8|3 80:1 9|95 52:1 10|13 85:2 1|62 17:2 2|24 90:2 3|29 87:2 4|32 47:2 5|12 67:2 6|73 18:2 7|96 39:2 8|80 45:2 9|78 84:2 10|46 35:3 1|47 62:3 2|84 53:3 3|68 38:3 4|49 27:3 5|95 44:3 6|27 31:3 7|99 81:3 8|65 74:3 9|5 39:3 10|74 43:4 1|67 63:4 2|19 61:4 3|20 48:4 4|45 11:4 5|20 22:4 6|10 25:4 7|83 15:4 8|21 9:4 9|89 31:4 10|93 56:5 1|65 23:5 2|88 41:5 3|2 89:5 4|30 22:5 5|2 89:5 6|23 75:5 7|14 93:5 8|39 81:5 9|90 13:5 10|99 17:6 1|91 16:6 2|9 94:6 3|21 20:6 4|62 39:6 5|52 90:6 6|76 64:6 7|28 95:6 8|99 16:6 9|65 68:6 10|56 51:7 1|82 7:7 2|2 21:7 3|23 97:7 4|85 48:7 5|69 73:7 6|4 77:7 7|68 60:7 8|34 17:7 9|33 9:7 10|34 85:8 1|41 31:8 2|68 15:8 3|53 54:8 4|16 64:8 5|61 76:8 6|78 64:8 7|6 85:8 8|19 67:8 9|62 86:8 10|25 40:9 1|30 50:9 2|27 75:9 3|61 25:9 4|40 95:9 5|76 81:9 6|78 68:9 7|18 31:9 8|92 20:9 9|38 71:9 10|6 31:10 1|5 98:10 2|22 30:10 3|68 31:10 4|79 54:10 5|19 34:10 6|81 26:10 7|46 45:10 8|5 9:10 9|88 65:10 10</relation>
    <relation name="R168" arity="2" nbTuples="100" semantics="soft" defaultCost="infinity">46 45:1 1|47 9:1 2|73 34:1 3|53 44:1 4|87 35:1 5|14 14:1 6|31 58:1 7|39 65:1 8|8 99:1 9|58 94:1 10|24 31:2 1|38 7:2 2|99 83:2 3|16 74:2 4|48 57:2 5|67 48:2 6|60 28:2 7|51 81:2 8|88 34:2 9|80 37:2 10|78 95:3 1|81 86:3 2|49 59:3 3|40 98:3 4|89 29:3 5|50 12:3 6|94 47:3 7|85 15:3 8|38 39:3 9|2 21:3 10|51 71:4 1|42 15:4 2|22 93:4 3|8 53:4 4|61 17:4 5|72 55:4 6|90 60:4 7|57 93:4 8|57 27:4 9|55 78:4 10|16 49:5 1|13 83:5 2|22 61:5 3|41 87:5 4|92 33:5 5|1 13:5 6|48 95:5 7|28 61:5 8|86 46:5 9|74 40:5 10|96 61:6 1|47 11:6 2|69 96:6 3|67 36:6 4|42 69:6 5|62 40:6 6|17 43:6 7|53 66:6 8|45 78:6 9|18 70:6 10|28 9:7 1|41 28:7 2|76 8:7 3|85 43:7 4|11 47:7 5|91 22:7 6|94 16:7 7|93 95:7 8|45 79:7 9|45 27:7 10|64 55:8 1|51 94:8 2|14 55:8 3|70 98:8 4|40 12:8 5|95 59:8 6|55 28:8 7|94 23:8 8|72 94:8 9|13 8:8 10|88 36:9 1|66 85:9 2|4 82:9 3|24 16:9 4|6 17:9 5|64 31:9 6|68 2:9 7|36 69:9 8|55 26:9 9|49 49:9 10|94 76:10 1|90 44:10 2|18 11:10 3|25 87:10 4|95 31:10 5|74 59:10 6|88 69:10 7|66 73:10 8|98 7:10 9|58 66:10 10</relation>
    <relation name="R169" arity="2" nbTuples="100" semantics="soft" defaultCost="infinity">5 8:1 1|97 32:1 2|15 80:1 3|89 82:1 4|77 53:1 5|71 89:1 6|90 85:1 7|45 87:1 8|10 1:1 9|61 21:1 10|72 11:2 1|39 27:2 2|36 2:2 3|46 82:2 4|73 13:2 5|18 3:2 6|91 12:2 7|96 23:2 8|36 42:2 9|100 32:2 10|92 68:3 1|54 89:3 2|22 2:3 3|47 23:3 4|23 54:3 5|79 42:3 6|63 87:3 7|62 86:3 8|9 75:3 9|99 63:3 10|77 43:4 1|63 70:4 2|60 61:4 3|97 26:4 4|23 78:4 5|60 25:4 6|98 54:4 7|11 41:4 8|32 95:4 9|65 89:4 10|5 55:5 1|31 10:5 2|63 33:5 3|75 79:5 4|60 41:5 5|32 63:5 6|65 37:5 7|37 33:5 8|39 78:5 9|53 32:5 10|30 98:6 1|72 9:6 2|14 70:6 3|39 8:6 4|78 26:6 5|15 68:6 6|62 56:6 7|86 87:6 8|20 44:6 9|11 82:6 10|65 12:7 1|61 80:7 2|70 30:7 3|54 40:7 4|89 34:7 5|90 65:7 6|6 36:7 7|85 52:7 8|43 20:7 9|33 98:7 10|20 60:8 1|56 70:8 2|66 42:8 3|98 10:8 4|78 52:8 5|48 78:8 6|98 24:8 7|44 52:8 8|7 78:8 9|96 13:8 10|33 28:9 1|88 76:9 2|60 81:9 3|53 34:9 4|56 26:9 5|24 57:9 6|35 5:9 7|1 34:9 8|6 23:9 9|1 99:9 10|52 67:10 1|86 71:10 2|30 41:10 3|25 67:10 4|100 5:10 5|41 61:10 6|14 82:10 7|89 60:10 8|36 33:10 9|18 65:10 10</relation>
    <relation name="R170" arity="2" nbTuples="100" semantics="soft" defaultCost="infinity">3 45:1 1|39 97:1 2|58 71:1 3|58 50:1 4|49 45:1 5|25 82:1 6|17 48:1 7|41 14:1 8|51 69:1 9|11 97:1 10|35 80:2 1|18 19:2 2|73 76:2 3|26 98:2 4|24 82:2 5|25 31:2 6|51 98:2 7|89 40:2 8|43 60:2 9|98 9:2 10|36 31:3 1|45 57:3 2|37 94:3 3|66 70:3 4|20 10:3 5|72 57:3 6|33 15:3 7|88 7:3 8|54 95:3 9|79 18:3 10|93 16:4 1|50 64:4 2|44 30:4 3|86 91:4 4|55 74:4 5|44 87:4 6|96 48:4 7|44 61:4 8|3 64:4 9|1 90:4 10|38 24:5 1|67 94:5 2|55 88:5 3|41 25:5 4|33 9:5 5|61 94:5 6|50 49:5 7|62 37:5 8|89 96:5 9|73 41:5 10|81 55:6 1|87 34:6 2|93 97:6 3|13 80:6 4|6 18:6 5|42 21:6 6|44 34:6 7|94 94:6 8|26 94:6 9|29 62:6 10|76 76:7 1|17 58:7 2|21 80:7 3|9 82:7 4|67 64:7 5|95 81:7 6|74 45:7 7|27 12:7 8|87 23:7 9|63 79:7 10|34 85:8 1|41 40:8 2|44 42:8 3|62 19:8 4|90 20:8 5|17 34:8 6|14 68:8 7|64 42:8 8|58 70:8 9|25 34:8 10|67 56:9 1|78 57:9 2|11 75:9 3|39 34:9 4|31 62:9 5|76 50:9 6|88 60:9 7|23 10:9 8|54 75:9 9|96 66:9 10|82 42:10 1|62 51:10 2|51 23:10 3|38 47:10 4|77 48:10 5|67 4:10 6|53 100:10 7|50 40:10 8|88 74:10 9|64 52:10 10</relation>
    <relation name="R171" arity="2" nbTuples="100" semantics="soft" defaultCost="infinity">90 1:1 1|68 97:1 2|35 16:1 3|39 64:1 4|78 60:1 5|59 53:1 6|35 52:1 7|17 1:1 8|94 25:1 9|83 31:1 10|8 43:2 1|73 71:2 2|42 18:2 3|72 22:2 4|30 7:2 5|23 46:2 6|75 70:2 7|85 38:2 8|70 52:2 9|36 6:2 10|4 17:3 1|2 29:3 2|3 4:3 3|56 69:3 4|4 3:3 5|55 28:3 6|87 42:3 7|44 3:3 8|22 33:3 9|4 44:3 10|33 37:4 1|58 61:4 2|19 55:4 3|23 33:4 4|16 60:4 5|49 53:4 6|26 79:4 7|41 11:4 8|13 91:4 9|33 67:4 10|83 62:5 1|50 87:5 2|56 63:5 3|58 100:5 4|84 4:5 5|92 37:5 6|25 12:5 7|1 47:5 8|65 41:5 9|71 38:5 10|43 14:6 1|31 82:6 2|97 44:6 3|54 40:6 4|44 44:6 5|53 7:6 6|71 33:6 7|65 42:6 8|100 69:6 9|4 65:6 10|85 81:7 1|80 100:7 2|59 76:7 3|60 46:7 4|85 76:7 5|79 87:7 6|17 96:7 7|95 20:7 8|100 40:7 9|11 71:7 10|25 55:8 1|83 81:8 2|79 51:8 3|78 1:8 4|5 92:8 5|37 98:8 6|32 95:8 7|48 96:8 8|24 8:8 9|39 83:8 10|19 56:9 1|53 91:9 2|64 30:9 3|87 45:9 4|45 24:9 5|18 81:9 6|65 28:9 7|72 82:9 8|46 56:9 9|52 63:9 10|38 95:10 1|67 16:10 2|95 60:10 3|75 75:10 4|86 79:10 5|75 98:10 6|48 50:10 7|72 72:10 8|71 58:10 9|82 24:10 10</relation>
    <relation name="R172" arity="2" nbTuples="100" semantics="soft" defaultCost="infinity">94 2:1 1|98 4:1 2|2 53:1 3|12 35:1 4|15 25:1 5|69 60:1 6|58 44:1 7|67 97:1 8|43 12:1 9|26 18:1 10|51 46:2 1|6 95:2 2|80 29:2 3|35 14:2 4|2 28:2 5|9 65:2 6|13 77:2 7|87 90:2 8|84 2:2 9|12 65:2 10|40 20:3 1|87 22:3 2|49 24:3 3|6 51:3 4|4 63:3 5|64 19:3 6|55 57:3 7|61 17:3 8|72 39:3 9|28 42:3 10|47 13:4 1|95 2:4 2|39 20:4 3|59 95:4 4|63 59:4 5|99 84:4 6|17 66:4 7|18 71:4 8|75 59:4 9|12 14:4 10|49 90:5 1|90 71:5 2|78 92:5 3|77 49:5 4|70 88:5 5|16 28:5 6|92 56:5 7|37 2:5 8|83 63:5 9|81 86:5 10|30 65:6 1|53 6:6 2|34 56:6 3|36 36:6 4|64 75:6 5|53 65:6 6|9 38:6 7|1 100:6 8|83 21:6 9|38 41:6 10|77 59:7 1|67 18:7 2|11 37:7 3|1 95:7 4|52 26:7 5|82 80:7 6|62 94:7 7|54 82:7 8|56 75:7 9|11 93:7 10|20 80:8 1|48 76:8 2|6 60:8 3|84 3:8 4|79 96:8 5|40 63:8 6|45 52:8 7|89 87:8 8|91 65:8 9|44 34:8 10|97 56:9 1|56 1:9 2|99 53:9 3|63 67:9 4|27 56:9 5|59 37:9 6|49 65:9 7|1 77:9 8|15 69:9 9|24 27:9 10|13 60:10 1|84 77:10 2|93 52:10 3|4 19:10 4|75 96:10 5|57 76:10 6|91 4:10 7|87 68:10 8|47 3:10 9|26 5:10 10</relation>
    <relation name="R173" arity="2" nbTuples="100" semantics="soft" defaultCost="infinity">100 55:1 1|31 65:1 2|21 37:1 3|61 51:1 4|52 26:1 5|42 67:1 6|81 83:1 7|93 38:1 8|47 12:1 9|42 6:1 10|31 80:2 1|43 88:2 2|18 19:2 3|1 4:2 4|3 13:2 5|99 46:2 6|94 54:2 7|14 100:2 8|53 78:2 9|7 58:2 10|80 48:3 1|57 83:3 2|70 23:3 3|45 23:3 4|10 74:3 5|55 86:3 6|52 24:3 7|9 80:3 8|8 69:3 9|35 72:3 10|9 30:4 1|4 82:4 2|69 87:4 3|64 29:4 4|16 20:4 5|55 74:4 6|54 41:4 7|80 54:4 8|20 18:4 9|51 80:4 10|55 5:5 1|67 87:5 2|69 86:5 3|89 62:5 4|78 88:5 5|45 33:5 6|25 83:5 7|8 9:5 8|36 97:5 9|62 70:5 10|68 53:6 1|96 63:6 2|71 59:6 3|15 47:6 4|14 92:6 5|33 3:6 6|38 65:6 7|37 15:6 8|7 96:6 9|95 28:6 10|5 46:7 1|24 35:7 2|36 2:7 3|22 20:7 4|84 8:7 5|96 64:7 6|11 56:7 7|52 75:7 8|67 88:7 9|9 17:7 10|93 94:8 1|50 35:8 2|43 95:8 3|58 51:8 4|43 98:8 5|82 61:8 6|32 46:8 7|58 21:8 8|73 71:8 9|33 14:8 10|36 31:9 1|68 91:9 2|78 54:9 3|64 58:9 4|19 55:9 5|4 27:9 6|92 62:9 7|32 92:9 8|51 32:9 9|74 84:9 10|12 15:10 1|51 63:10 2|82 46:10 3|98 62:10 4|69 1:10 5|59 36:10 6|26 90:10 7|22 12:10 8|34 95:10 9|97 10:10 10</relation>
    <relation name="R174" arity="2" nbTuples="100" semantics="soft" defaultCost="infinity">85 58:1 1|33 99:1 2|9 6:1 3|48 14:1 4|30 50:1 5|19 62:1 6|22 46:1 7|68 18:1 8|14 3:1 9|58 22:1 10|31 30:2 1|18 41:2 2|9 74:2 3|5 34:2 4|15 56:2 5|80 44:2 6|67 31:2 7|27 86:2 8|91 22:2 9|98 41:2 10|50 23:3 1|96 76:3 2|1 82:3 3|12 69:3 4|92 46:3 5|45 42:3 6|49 47:3 7|45 81:3 8|86 17:3 9|45 5:3 10|83 77:4 1|59 85:4 2|93 24:4 3|54 66:4 4|47 28:4 5|27 18:4 6|31 19:4 7|62 58:4 8|65 50:4 9|47 27:4 10|87 73:5 1|7 46:5 2|15 41:5 3|6 21:5 4|60 98:5 5|58 26:5 6|9 14:5 7|89 90:5 8|31 10:5 9|85 70:5 10|91 28:6 1|67 12:6 2|6 10:6 3|50 15:6 4|17 79:6 5|17 4:6 6|97 69:6 7|6 81:6 8|78 74:6 9|63 73:6 10|17 67:7 1|81 96:7 2|82 20:7 3|37 89:7 4|22 24:7 5|75 28:7 6|3 95:7 7|1 73:7 8|16 15:7 9|12 79:7 10|66 97:8 1|71 68:8 2|98 55:8 3|21 78:8 4|22 85:8 5|44 64:8 6|30 2:8 7|25 76:8 8|42 50:8 9|20 60:8 10|44 16:9 1|81 39:9 2|21 85:9 3|55 100:9 4|23 63:9 5|92 88:9 6|71 45:9 7|9 28:9 8|16 57:9 9|72 31:9 10|65 8:10 1|52 20:10 2|89 83:10 3|61 82:10 4|36 93:10 5|62 17:10 6|98 38:10 7|100 72:10 8|50 76:10 9|14 52:10 10</relation>
    <relation name="R175" arity="2" nbTuples="100" semantics="soft" defaultCost="infinity">57 85:1 1|13 92:1 2|14 22:1 3|51 38:1 4|29 5:1 5|70 15:1 6|88 27:1 7|89 85:1 8|55 95:1 9|23 3:1 10|4 25:2 1|80 38:2 2|17 53:2 3|26 90:2 4|7 25:2 5|61 64:2 6|82 29:2 7|100 76:2 8|92 54:2 9|40 31:2 10|84 52:3 1|92 13:3 2|84 45:3 3|12 52:3 4|41 57:3 5|37 39:3 6|82 94:3 7|96 2:3 8|2 65:3 9|43 91:3 10|83 58:4 1|45 7:4 2|85 97:4 3|25 23:4 4|43 85:4 5|57 76:4 6|53 21:4 7|81 86:4 8|38 89:4 9|8 34:4 10|17 73:5 1|86 70:5 2|41 20:5 3|67 62:5 4|86 83:5 5|36 90:5 6|31 82:5 7|70 56:5 8|100 12:5 9|73 82:5 10|83 95:6 1|75 59:6 2|1 75:6 3|72 50:6 4|24 30:6 5|1 47:6 6|37 8:6 7|82 45:6 8|40 31:6 9|44 40:6 10|18 1:7 1|27 7:7 2|80 19:7 3|11 95:7 4|44 10:7 5|35 83:7 6|86 47:7 7|25 93:7 8|86 17:7 9|42 88:7 10|38 33:8 1|80 25:8 2|97 94:8 3|76 2:8 4|13 13:8 5|64 46:8 6|71 7:8 7|40 100:8 8|78 72:8 9|57 44:8 10|84 50:9 1|32 58:9 2|71 49:9 3|94 46:9 4|84 4:9 5|84 90:9 6|44 34:9 7|49 59:9 8|14 54:9 9|92 8:9 10|72 97:10 1|49 22:10 2|86 17:10 3|86 4:10 4|51 9:10 5|72 7:10 6|37 59:10 7|53 98:10 8|28 51:10 9|53 1:10 10</relation>
    <relation name="R176" arity="2" nbTuples="100" semantics="soft" defaultCost="infinity">37 2:1 1|6 8:1 2|53 36:1 3|5 60:1 4|29 59:1 5|79 25:1 6|45 58:1 7|49 12:1 8|24 37:1 9|81 9:1 10|95 74:2 1|91 48:2 2|79 92:2 3|28 33:2 4|60 65:2 5|96 38:2 6|25 50:2 7|60 42:2 8|25 34:2 9|48 48:2 10|40 100:3 1|95 99:3 2|30 51:3 3|98 58:3 4|59 40:3 5|74 54:3 6|91 26:3 7|32 95:3 8|90 28:3 9|20 35:3 10|57 1:4 1|15 39:4 2|67 59:4 3|90 52:4 4|95 67:4 5|1 63:4 6|52 93:4 7|12 84:4 8|80 62:4 9|97 17:4 10|84 81:5 1|20 54:5 2|40 2:5 3|37 62:5 4|23 79:5 5|42 44:5 6|88 42:5 7|99 23:5 8|41 35:5 9|6 95:5 10|24 89:6 1|67 7:6 2|63 7:6 3|48 75:6 4|10 93:6 5|26 8:6 6|52 28:6 7|60 44:6 8|33 98:6 9|41 3:6 10|95 32:7 1|7 29:7 2|22 34:7 3|54 2:7 4|37 22:7 5|85 78:7 6|78 70:7 7|9 4:7 8|63 15:7 9|24 79:7 10|31 64:8 1|79 80:8 2|32 18:8 3|39 55:8 4|36 88:8 5|58 85:8 6|3 17:8 7|88 61:8 8|76 5:8 9|49 61:8 10|27 75:9 1|96 52:9 2|28 19:9 3|48 90:9 4|69 74:9 5|43 8:9 6|6 45:9 7|19 8:9 8|98 47:9 9|39 8:9 10|5 57:10 1|1 92:10 2|70 92:10 3|21 17:10 4|81 7:10 5|90 69:10 6|65 55:10 7|51 17:10 8|74 36:10 9|97 27:10 10</relation>
    <relation name="R177" arity="2" nbTuples="100" semantics="soft" defaultCost="infinity">73 23:1 1|100 90:1 2|37 12:1 3|69 12:1 4|40 73:1 5|45 40:1 6|25 60:1 7|20 47:1 8|6 61:1 9|18 14:1 10|83 83:2 1|16 8:2 2|9 52:2 3|80 59:2 4|3 84:2 5|10 40:2 6|29 17:2 7|10 16:2 8|66 28:2 9|15 2:2 10|99 54:3 1|29 50:3 2|77 17:3 3|68 68:3 4|8 15:3 5|10 58:3 6|57 66:3 7|22 32:3 8|74 30:3 9|28 8:3 10|60 88:4 1|63 81:4 2|55 71:4 3|66 4:4 4|14 45:4 5|46 45:4 6|28 2:4 7|69 74:4 8|22 17:4 9|94 39:4 10|71 91:5 1|22 26:5 2|59 89:5 3|4 48:5 4|100 96:5 5|86 27:5 6|53 61:5 7|55 17:5 8|59 46:5 9|19 89:5 10|38 39:6 1|9 64:6 2|80 71:6 3|79 78:6 4|20 58:6 5|55 14:6 6|34 71:6 7|60 68:6 8|91 32:6 9|33 23:6 10|53 3:7 1|34 20:7 2|77 52:7 3|38 45:7 4|2 44:7 5|88 45:7 6|10 64:7 7|98 55:7 8|17 64:7 9|76 86:7 10|65 9:8 1|60 41:8 2|45 88:8 3|35 38:8 4|99 93:8 5|50 18:8 6|48 62:8 7|22 66:8 8|68 21:8 9|69 27:8 10|68 42:9 1|85 18:9 2|29 32:9 3|57 31:9 4|44 66:9 5|67 25:9 6|54 97:9 7|34 14:9 8|53 72:9 9|3 45:9 10|94 75:10 1|89 43:10 2|1 95:10 3|68 84:10 4|79 39:10 5|88 59:10 6|77 40:10 7|79 100:10 8|54 17:10 9|22 96:10 10</relation>
    <relation name="R178" arity="2" nbTuples="100" semantics="soft" defaultCost="infinity">77 3:1 1|62 99:1 2|72 16:1 3|10 49:1 4|31 13:1 5|38 37:1 6|94 8:1 7|26 39:1 8|95 6:1 9|82 11:1 10|80 10:2 1|24 51:2 2|11 39:2 3|70 19:2 4|58 92:2 5|76 32:2 6|22 26:2 7|9 85:2 8|6 69:2 9|43 83:2 10|9 51:3 1|20 97:3 2|100 91:3 3|47 88:3 4|87 72:3 5|18 20:3 6|89 24:3 7|19 49:3 8|68 45:3 9|100 52:3 10|15 74:4 1|33 25:4 2|88 22:4 3|60 57:4 4|89 24:4 5|50 3:4 6|48 89:4 7|61 83:4 8|85 61:4 9|47 43:4 10|26 68:5 1|46 49:5 2|17 27:5 3|85 69:5 4|46 97:5 5|84 70:5 6|5 17:5 7|50 9:5 8|27 43:5 9|57 34:5 10|59 6:6 1|82 94:6 2|32 37:6 3|41 71:6 4|21 84:6 5|53 82:6 6|2 15:6 7|57 66:6 8|51 22:6 9|78 60:6 10|42 14:7 1|64 2:7 2|50 5:7 3|60 32:7 4|87 68:7 5|43 52:7 6|50 5:7 7|5 17:7 8|80 73:7 9|86 42:7 10|18 76:8 1|70 98:8 2|22 46:8 3|84 50:8 4|52 97:8 5|8 93:8 6|85 82:8 7|93 29:8 8|68 94:8 9|31 53:8 10|7 85:9 1|4 63:9 2|7 14:9 3|24 9:9 4|96 36:9 5|52 81:9 6|98 42:9 7|52 99:9 8|7 6:9 9|53 4:9 10|82 67:10 1|59 76:10 2|92 46:10 3|40 100:10 4|60 59:10 5|54 64:10 6|23 2:10 7|26 55:10 8|23 93:10 9|20 7:10 10</relation>
    <relation name="R179" arity="2" nbTuples="100" semantics="soft" defaultCost="infinity">29 39:1 1|52 9:1 2|92 48:1 3|100 43:1 4|16 74:1 5|60 91:1 6|59 56:1 7|48 92:1 8|46 46:1 9|19 70:1 10|15 78:2 1|46 30:2 2|3 78:2 3|88 4:2 4|7 53:2 5|14 2:2 6|71 9:2 7|94 35:2 8|56 13:2 9|83 96:2 10|93 6:3 1|69 91:3 2|28 90:3 3|2 58:3 4|99 65:3 5|51 73:3 6|44 40:3 7|91 60:3 8|11 83:3 9|70 42:3 10|69 67:4 1|63 15:4 2|69 53:4 3|55 37:4 4|20 26:4 5|88 10:4 6|44 5:4 7|36 89:4 8|67 25:4 9|60 21:4 10|7 5:5 1|41 7:5 2|36 70:5 3|95 5:5 4|92 82:5 5|95 58:5 6|36 10:5 7|72 94:5 8|74 48:5 9|70 65:5 10|56 88:6 1|88 37:6 2|32 25:6 3|63 84:6 4|13 96:6 5|1 65:6 6|79 95:6 7|86 54:6 8|46 89:6 9|72 73:6 10|83 43:7 1|86 21:7 2|92 21:7 3|33 43:7 4|100 54:7 5|54 69:7 6|76 86:7 7|41 54:7 8|100 83:7 9|71 25:7 10|12 90:8 1|100 51:8 2|61 14:8 3|4 22:8 4|98 94:8 5|56 76:8 6|50 72:8 7|61 25:8 8|39 85:8 9|96 74:8 10|24 56:9 1|46 54:9 2|48 76:9 3|12 25:9 4|25 10:9 5|99 70:9 6|96 45:9 7|3 83:9 8|38 43:9 9|95 9:9 10|18 61:10 1|30 100:10 2|45 68:10 3|37 64:10 4|91 50:10 5|56 78:10 6|99 29:10 7|74 59:10 8|48 12:10 9|21 82:10 10</relation>
    <relation name="R180" arity="2" nbTuples="100" semantics="soft" defaultCost="infinity">86 23:1 1|30 74:1 2|88 77:1 3|31 93:1 4|66 47:1 5|17 97:1 6|95 77:1 7|90 98:1 8|99 12:1 9|75 30:1 10|84 62:2 1|69 31:2 2|96 25:2 3|54 63:2 4|24 81:2 5|10 29:2 6|64 18:2 7|41 95:2 8|23 27:2 9|12 57:2 10|26 72:3 1|97 65:3 2|63 98:3 3|28 11:3 4|26 72:3 5|39 32:3 6|17 25:3 7|94 18:3 8|74 92:3 9|5 10:3 10|95 75:4 1|48 79:4 2|68 93:4 3|80 33:4 4|4 36:4 5|28 30:4 6|1 76:4 7|58 36:4 8|7 26:4 9|42 12:4 10|64 38:5 1|83 50:5 2|16 90:5 3|56 83:5 4|71 13:5 5|96 64:5 6|72 82:5 7|45 10:5 8|78 95:5 9|63 89:5 10|78 43:6 1|96 15:6 2|86 81:6 3|80 38:6 4|97 16:6 5|69 77:6 6|33 80:6 7|68 3:6 8|23 68:6 9|43 6:6 10|20 66:7 1|12 91:7 2|99 8:7 3|5 42:7 4|27 87:7 5|2 50:7 6|36 12:7 7|74 44:7 8|15 49:7 9|77 99:7 10|46 6:8 1|46 76:8 2|24 32:8 3|93 48:8 4|10 63:8 5|12 3:8 6|92 22:8 7|48 60:8 8|28 13:8 9|94 51:8 10|89 51:9 1|51 98:9 2|40 79:9 3|85 98:9 4|15 85:9 5|7 62:9 6|94 74:9 7|94 97:9 8|5 1:9 9|63 3:9 10|18 36:10 1|40 52:10 2|66 54:10 3|31 74:10 4|14 87:10 5|40 98:10 6|14 5:10 7|85 50:10 8|76 29:10 9|71 41:10 10</relation>
    <relation name="R181" arity="2" nbTuples="100" semantics="soft" defaultCost="infinity">86 65:1 1|100 27:1 2|15 18:1 3|26 88:1 4|63 2:1 5|73 95:1 6|23 93:1 7|83 47:1 8|17 80:1 9|60 21:1 10|33 37:2 1|52 85:2 2|66 47:2 3|100 10:2 4|31 90:2 5|75 88:2 6|8 89:2 7|17 17:2 8|47 60:2 9|84 27:2 10|62 12:3 1|24 31:3 2|22 95:3 3|67 67:3 4|35 25:3 5|78 57:3 6|27 9:3 7|70 41:3 8|3 32:3 9|36 64:3 10|92 64:4 1|38 86:4 2|69 57:4 3|29 71:4 4|56 78:4 5|99 18:4 6|28 59:4 7|59 99:4 8|48 96:4 9|9 84:4 10|68 13:5 1|63 7:5 2|78 27:5 3|33 25:5 4|74 63:5 5|28 82:5 6|76 72:5 7|34 36:5 8|19 72:5 9|28 57:5 10|14 63:6 1|70 9:6 2|64 29:6 3|23 88:6 4|14 1:6 5|50 84:6 6|91 83:6 7|48 96:6 8|1 66:6 9|82 58:6 10|42 15:7 1|80 58:7 2|77 29:7 3|17 25:7 4|52 67:7 5|51 19:7 6|8 96:7 7|81 37:7 8|81 98:7 9|55 36:7 10|68 60:8 1|27 22:8 2|92 28:8 3|68 100:8 4|65 42:8 5|74 85:8 6|33 81:8 7|68 69:8 8|48 44:8 9|4 90:8 10|8 58:9 1|43 37:9 2|75 56:9 3|30 98:9 4|62 92:9 5|99 6:9 6|91 74:9 7|63 93:9 8|97 56:9 9|21 28:9 10|38 29:10 1|37 54:10 2|9 42:10 3|63 61:10 4|100 45:10 5|74 13:10 6|7 23:10 7|35 25:10 8|57 51:10 9|89 40:10 10</relation>
    <relation name="R182" arity="2" nbTuples="100" semantics="soft" defaultCost="infinity">47 72:1 1|39 78:1 2|6 33:1 3|78 38:1 4|6 88:1 5|72 26:1 6|58 7:1 7|38 19:1 8|67 63:1 9|80 56:1 10|28 26:2 1|1 24:2 2|99 1:2 3|50 43:2 4|87 71:2 5|92 87:2 6|47 39:2 7|67 76:2 8|19 80:2 9|34 66:2 10|65 64:3 1|63 5:3 2|27 23:3 3|77 82:3 4|62 19:3 5|55 91:3 6|65 24:3 7|4 48:3 8|46 22:3 9|38 40:3 10|91 71:4 1|40 79:4 2|74 73:4 3|64 16:4 4|81 94:4 5|2 6:4 6|54 92:4 7|62 92:4 8|33 91:4 9|17 40:4 10|57 31:5 1|47 78:5 2|55 16:5 3|24 63:5 4|28 59:5 5|26 19:5 6|31 76:5 7|41 43:5 8|9 86:5 9|18 75:5 10|83 7:6 1|48 84:6 2|10 4:6 3|30 16:6 4|95 5:6 5|23 73:6 6|96 49:6 7|57 87:6 8|60 44:6 9|31 93:6 10|72 4:7 1|7 32:7 2|51 12:7 3|62 89:7 4|82 10:7 5|60 94:7 6|62 36:7 7|50 22:7 8|62 54:7 9|15 7:7 10|35 85:8 1|37 51:8 2|99 40:8 3|84 57:8 4|80 67:8 5|51 17:8 6|3 72:8 7|40 95:8 8|71 59:8 9|20 28:8 10|88 3:9 1|26 96:9 2|46 46:9 3|44 67:9 4|4 25:9 5|72 23:9 6|67 43:9 7|77 62:9 8|91 11:9 9|98 33:9 10|11 29:10 1|16 8:10 2|31 29:10 3|86 25:10 4|85 35:10 5|89 17:10 6|18 85:10 7|42 36:10 8|16 40:10 9|82 37:10 10</relation>
    <relation name="R183" arity="2" nbTuples="100" semantics="soft" defaultCost="infinity">86 77:1 1|3 11:1 2|28 78:1 3|57 75:1 4|49 59:1 5|38 24:1 6|17 67:1 7|48 1:1 8|49 42:1 9|58 15:1 10|4 99:2 1|34 29:2 2|25 94:2 3|44 73:2 4|97 65:2 5|28 2:2 6|29 6:2 7|33 80:2 8|13 93:2 9|34 17:2 10|72 36:3 1|41 89:3 2|35 26:3 3|57 75:3 4|69 59:3 5|12 18:3 6|3 84:3 7|71 49:3 8|7 73:3 9|8 70:3 10|68 56:4 1|70 81:4 2|70 36:4 3|97 7:4 4|52 38:4 5|78 82:4 6|83 50:4 7|91 48:4 8|99 17:4 9|71 72:4 10|69 11:5 1|43 67:5 2|14 49:5 3|51 89:5 4|18 76:5 5|16 14:5 6|6 90:5 7|66 71:5 8|27 35:5 9|60 68:5 10|2 78:6 1|73 65:6 2|54 85:6 3|90 17:6 4|94 85:6 5|91 30:6 6|81 36:6 7|25 17:6 8|27 64:6 9|70 38:6 10|7 1:7 1|43 63:7 2|48 79:7 3|4 94:7 4|96 53:7 5|66 87:7 6|71 88:7 7|38 16:7 8|49 46:7 9|63 67:7 10|31 10:8 1|67 50:8 2|90 37:8 3|61 10:8 4|26 12:8 5|6 30:8 6|74 53:8 7|71 22:8 8|79 80:8 9|95 78:8 10|60 88:9 1|100 20:9 2|59 67:9 3|72 24:9 4|2 31:9 5|84 12:9 6|48 33:9 7|1 86:9 8|67 56:9 9|67 65:9 10|47 21:10 1|72 35:10 2|62 24:10 3|25 41:10 4|49 31:10 5|91 53:10 6|39 76:10 7|86 56:10 8|32 86:10 9|25 23:10 10</relation>
    <relation name="R184" arity="2" nbTuples="100" semantics="soft" defaultCost="infinity">16 27:1 1|19 15:1 2|40 5:1 3|77 51:1 4|22 76:1 5|80 98:1 6|58 19:1 7|7 86:1 8|63 1:1 9|35 32:1 10|8 12:2 1|23 79:2 2|53 6:2 3|5 49:2 4|15 52:2 5|1 27:2 6|81 32:2 7|10 27:2 8|6 58:2 9|14 66:2 10|84 50:3 1|87 64:3 2|71 17:3 3|81 15:3 4|55 2:3 5|25 24:3 6|76 34:3 7|65 98:3 8|18 58:3 9|39 69:3 10|13 3:4 1|72 83:4 2|31 100:4 3|67 46:4 4|31 10:4 5|42 12:4 6|8 55:4 7|81 18:4 8|72 10:4 9|33 28:4 10|67 37:5 1|27 31:5 2|26 50:5 3|30 8:5 4|59 72:5 5|38 80:5 6|59 26:5 7|31 54:5 8|10 13:5 9|99 3:5 10|82 83:6 1|9 28:6 2|99 64:6 3|44 11:6 4|81 11:6 5|29 2:6 6|60 84:6 7|13 52:6 8|3 91:6 9|81 64:6 10|53 34:7 1|17 50:7 2|79 99:7 3|63 31:7 4|73 77:7 5|62 70:7 6|40 58:7 7|4 20:7 8|76 54:7 9|52 6:7 10|33 6:8 1|44 95:8 2|41 6:8 3|66 92:8 4|59 30:8 5|75 6:8 6|1 93:8 7|72 72:8 8|93 61:8 9|38 58:8 10|13 42:9 1|33 97:9 2|47 45:9 3|17 97:9 4|43 32:9 5|7 19:9 6|86 35:9 7|75 3:9 8|97 79:9 9|59 11:9 10|22 65:10 1|26 8:10 2|14 99:10 3|26 26:10 4|33 3:10 5|37 93:10 6|2 51:10 7|13 72:10 8|86 84:10 9|11 40:10 10</relation>
    <relation name="R185" arity="2" nbTuples="100" semantics="soft" defaultCost="infinity">98 84:1 1|95 86:1 2|55 95:1 3|75 19:1 4|58 53:1 5|73 98:1 6|80 36:1 7|98 52:1 8|34 72:1 9|97 51:1 10|87 86:2 1|100 92:2 2|74 9:2 3|47 8:2 4|81 72:2 5|28 87:2 6|62 58:2 7|65 51:2 8|72 74:2 9|10 33:2 10|83 38:3 1|35 64:3 2|99 55:3 3|18 34:3 4|75 87:3 5|89 53:3 6|73 89:3 7|92 9:3 8|16 78:3 9|81 50:3 10|24 6:4 1|16 45:4 2|35 63:4 3|33 90:4 4|62 3:4 5|47 53:4 6|68 6:4 7|75 72:4 8|62 75:4 9|20 85:4 10|92 92:5 1|18 34:5 2|29 68:5 3|6 39:5 4|93 3:5 5|32 10:5 6|27 64:5 7|87 34:5 8|73 96:5 9|22 44:5 10|59 42:6 1|60 44:6 2|86 32:6 3|21 77:6 4|29 73:6 5|9 25:6 6|70 48:6 7|48 45:6 8|40 58:6 9|83 63:6 10|100 53:7 1|88 33:7 2|99 1:7 3|86 42:7 4|95 95:7 5|7 92:7 6|33 78:7 7|68 4:7 8|47 48:7 9|6 6:7 10|31 62:8 1|51 37:8 2|44 92:8 3|64 63:8 4|77 85:8 5|57 40:8 6|33 94:8 7|36 75:8 8|47 71:8 9|4 22:8 10|14 20:9 1|6 38:9 2|52 63:9 3|90 52:9 4|81 30:9 5|8 49:9 6|82 28:9 7|91 70:9 8|41 28:9 9|67 100:9 10|74 13:10 1|31 9:10 2|85 86:10 3|12 17:10 4|1 82:10 5|99 99:10 6|87 49:10 7|80 31:10 8|61 64:10 9|33 54:10 10</relation>
    <relation name="R186" arity="2" nbTuples="100" semantics="soft" defaultCost="infinity">52 2:1 1|13 88:1 2|19 92:1 3|91 62:1 4|46 43:1 5|88 28:1 6|18 9:1 7|70 23:1 8|76 3:1 9|72 2:1 10|68 65:2 1|54 13:2 2|1 12:2 3|70 5:2 4|94 46:2 5|2 64:2 6|96 75:2 7|99 39:2 8|64 97:2 9|97 92:2 10|97 45:3 1|37 32:3 2|69 38:3 3|24 3:3 4|95 83:3 5|98 90:3 6|11 79:3 7|52 77:3 8|72 37:3 9|46 45:3 10|3 79:4 1|32 95:4 2|76 2:4 3|55 29:4 4|17 20:4 5|31 57:4 6|97 30:4 7|69 95:4 8|13 81:4 9|78 27:4 10|78 91:5 1|18 48:5 2|44 28:5 3|82 72:5 4|78 33:5 5|95 78:5 6|20 65:5 7|47 12:5 8|74 65:5 9|13 93:5 10|66 8:6 1|4 74:6 2|63 69:6 3|79 95:6 4|23 76:6 5|19 28:6 6|5 25:6 7|58 59:6 8|65 17:6 9|63 55:6 10|14 90:7 1|24 92:7 2|36 97:7 3|49 52:7 4|98 80:7 5|12 94:7 6|29 40:7 7|59 100:7 8|87 26:7 9|19 38:7 10|59 90:8 1|37 35:8 2|21 28:8 3|19 55:8 4|2 22:8 5|2 100:8 6|70 5:8 7|93 76:8 8|10 37:8 9|20 73:8 10|19 31:9 1|88 74:9 2|18 15:9 3|36 91:9 4|34 98:9 5|44 13:9 6|89 7:9 7|45 23:9 8|89 42:9 9|73 80:9 10|96 91:10 1|71 60:10 2|38 39:10 3|70 86:10 4|5 23:10 5|66 15:10 6|35 33:10 7|83 27:10 8|25 62:10 9|63 70:10 10</relation>
    <relation name="R187" arity="2" nbTuples="100" semantics="soft" defaultCost="infinity">54 75:1 1|80 66:1 2|34 52:1 3|27 100:1 4|63 74:1 5|92 76:1 6|97 69:1 7|6 56:1 8|40 88:1 9|12 36:1 10|42 99:2 1|68 3:2 2|53 11:2 3|85 92:2 4|41 79:2 5|70 35:2 6|29 38:2 7|19 8:2 8|36 27:2 9|10 11:2 10|80 95:3 1|97 87:3 2|95 47:3 3|43 92:3 4|82 91:3 5|74 17:3 6|84 71:3 7|70 62:3 8|2 12:3 9|91 81:3 10|91 92:4 1|32 79:4 2|37 66:4 3|35 46:4 4|56 86:4 5|58 73:4 6|95 60:4 7|30 4:4 8|69 34:4 9|63 90:4 10|36 56:5 1|36 37:5 2|44 88:5 3|90 64:5 4|68 35:5 5|91 25:5 6|2 45:5 7|34 45:5 8|45 81:5 9|31 31:5 10|94 24:6 1|98 29:6 2|17 54:6 3|61 17:6 4|63 60:6 5|76 56:6 6|44 9:6 7|65 87:6 8|20 45:6 9|51 94:6 10|57 93:7 1|86 46:7 2|88 7:7 3|61 100:7 4|26 11:7 5|5 40:7 6|33 96:7 7|66 31:7 8|94 63:7 9|4 4:7 10|90 96:8 1|21 69:8 2|49 78:8 3|91 32:8 4|49 17:8 5|43 50:8 6|79 96:8 7|21 56:8 8|67 17:8 9|15 35:8 10|5 81:9 1|47 82:9 2|12 60:9 3|78 50:9 4|1 72:9 5|75 40:9 6|58 9:9 7|98 89:9 8|46 89:9 9|16 31:9 10|94 12:10 1|7 57:10 2|59 58:10 3|49 78:10 4|99 37:10 5|54 93:10 6|20 27:10 7|54 25:10 8|18 45:10 9|26 6:10 10</relation>
    <relation name="R188" arity="2" nbTuples="100" semantics="soft" defaultCost="infinity">73 84:1 1|64 34:1 2|21 31:1 3|16 4:1 4|66 97:1 5|45 74:1 6|48 55:1 7|43 17:1 8|76 33:1 9|21 95:1 10|52 43:2 1|59 20:2 2|19 36:2 3|79 48:2 4|9 44:2 5|3 22:2 6|46 68:2 7|33 88:2 8|57 60:2 9|76 87:2 10|78 37:3 1|44 51:3 2|70 87:3 3|47 74:3 4|19 72:3 5|95 23:3 6|87 38:3 7|25 37:3 8|76 11:3 9|93 25:3 10|58 34:4 1|47 12:4 2|37 28:4 3|46 80:4 4|66 87:4 5|70 84:4 6|19 4:4 7|16 43:4 8|41 4:4 9|69 11:4 10|79 7:5 1|74 9:5 2|78 85:5 3|76 46:5 4|31 61:5 5|86 25:5 6|27 15:5 7|15 84:5 8|36 2:5 9|13 80:5 10|3 41:6 1|12 32:6 2|53 50:6 3|15 40:6 4|48 4:6 5|96 70:6 6|55 61:6 7|73 51:6 8|46 75:6 9|5 52:6 10|62 18:7 1|81 41:7 2|55 82:7 3|79 74:7 4|35 80:7 5|71 79:7 6|22 66:7 7|93 94:7 8|43 19:7 9|70 79:7 10|91 77:8 1|65 96:8 2|93 81:8 3|100 50:8 4|25 5:8 5|42 18:8 6|73 72:8 7|80 47:8 8|86 17:8 9|48 3:8 10|74 54:9 1|82 54:9 2|59 19:9 3|55 24:9 4|64 91:9 5|47 13:9 6|19 100:9 7|95 4:9 8|44 94:9 9|74 80:9 10|53 99:10 1|42 36:10 2|14 41:10 3|31 74:10 4|10 4:10 5|15 57:10 6|14 86:10 7|54 51:10 8|32 97:10 9|94 54:10 10</relation>
    <relation name="R189" arity="2" nbTuples="100" semantics="soft" defaultCost="infinity">26 69:1 1|26 2:1 2|81 77:1 3|46 80:1 4|54 95:1 5|59 85:1 6|82 37:1 7|3 30:1 8|22 59:1 9|25 16:1 10|35 77:2 1|30 98:2 2|38 5:2 3|99 94:2 4|65 82:2 5|94 7:2 6|33 70:2 7|12 32:2 8|17 89:2 9|7 93:2 10|74 54:3 1|30 4:3 2|23 23:3 3|5 83:3 4|87 89:3 5|11 57:3 6|83 86:3 7|95 92:3 8|71 28:3 9|1 24:3 10|42 20:4 1|74 38:4 2|63 65:4 3|61 50:4 4|60 76:4 5|99 47:4 6|91 48:4 7|57 20:4 8|3 67:4 9|76 87:4 10|48 67:5 1|44 27:5 2|8 87:5 3|89 69:5 4|32 9:5 5|20 55:5 6|85 15:5 7|69 95:5 8|67 20:5 9|41 38:5 10|72 42:6 1|17 44:6 2|98 22:6 3|20 27:6 4|62 2:6 5|86 19:6 6|7 62:6 7|48 81:6 8|44 66:6 9|9 4:6 10|6 4:7 1|15 64:7 2|51 58:7 3|36 9:7 4|9 81:7 5|10 99:7 6|1 89:7 7|84 83:7 8|73 71:7 9|46 32:7 10|59 14:8 1|57 40:8 2|71 72:8 3|18 1:8 4|73 78:8 5|51 25:8 6|42 76:8 7|96 95:8 8|65 75:8 9|74 5:8 10|9 75:9 1|26 76:9 2|65 66:9 3|39 79:9 4|91 52:9 5|72 80:9 6|18 10:9 7|7 26:9 8|24 33:9 9|31 27:9 10|23 13:10 1|99 43:10 2|76 6:10 3|98 2:10 4|65 100:10 5|86 43:10 6|33 33:10 7|73 94:10 8|56 56:10 9|42 4:10 10</relation>
    <relation name="R190" arity="2" nbTuples="100" semantics="soft" defaultCost="infinity">63 12:1 1|31 96:1 2|89 3:1 3|16 12:1 4|12 63:1 5|94 9:1 6|87 97:1 7|50 13:1 8|84 49:1 9|81 2:1 10|85 76:2 1|52 79:2 2|91 50:2 3|22 25:2 4|77 79:2 5|15 63:2 6|94 52:2 7|65 62:2 8|38 21:2 9|18 72:2 10|67 24:3 1|13 88:3 2|68 2:3 3|62 11:3 4|49 98:3 5|56 65:3 6|50 78:3 7|36 58:3 8|71 55:3 9|12 79:3 10|100 21:4 1|95 84:4 2|73 7:4 3|67 12:4 4|59 47:4 5|10 22:4 6|46 16:4 7|84 99:4 8|51 92:4 9|25 45:4 10|63 83:5 1|34 22:5 2|9 62:5 3|9 19:5 4|89 19:5 5|53 23:5 6|47 93:5 7|22 37:5 8|78 58:5 9|35 57:5 10|17 82:6 1|3 39:6 2|98 85:6 3|15 1:6 4|97 93:6 5|56 86:6 6|53 92:6 7|2 100:6 8|84 42:6 9|8 43:6 10|76 79:7 1|61 22:7 2|97 6:7 3|49 83:7 4|17 63:7 5|69 33:7 6|9 25:7 7|79 20:7 8|57 73:7 9|69 29:7 10|62 83:8 1|25 26:8 2|24 18:8 3|21 84:8 4|45 86:8 5|9 9:8 6|76 91:8 7|13 1:8 8|22 85:8 9|73 40:8 10|87 17:9 1|75 71:9 2|54 95:9 3|84 50:9 4|61 71:9 5|32 75:9 6|47 11:9 7|98 57:9 8|36 30:9 9|55 3:9 10|13 43:10 1|35 87:10 2|78 9:10 3|26 45:10 4|42 92:10 5|98 78:10 6|62 35:10 7|10 96:10 8|9 58:10 9|49 9:10 10</relation>
    <relation name="R191" arity="2" nbTuples="100" semantics="soft" defaultCost="infinity">90 22:1 1|6 92:1 2|64 42:1 3|14 84:1 4|2 66:1 5|19 36:1 6|89 89:1 7|81 47:1 8|72 89:1 9|68 5:1 10|11 85:2 1|18 40:2 2|1 61:2 3|40 52:2 4|4 95:2 5|22 96:2 6|39 22:2 7|30 21:2 8|33 23:2 9|74 48:2 10|12 60:3 1|50 51:3 2|2 6:3 3|68 3:3 4|29 8:3 5|86 51:3 6|20 96:3 7|27 86:3 8|84 3:3 9|27 47:3 10|12 87:4 1|41 79:4 2|4 73:4 3|24 45:4 4|4 75:4 5|72 95:4 6|80 82:4 7|17 64:4 8|86 77:4 9|21 72:4 10|2 29:5 1|63 28:5 2|37 43:5 3|53 63:5 4|79 88:5 5|48 26:5 6|31 27:5 7|20 69:5 8|4 39:5 9|54 72:5 10|98 15:6 1|36 47:6 2|19 13:6 3|35 24:6 4|87 13:6 5|73 62:6 6|61 67:6 7|100 54:6 8|58 51:6 9|16 97:6 10|19 50:7 1|24 71:7 2|6 55:7 3|69 28:7 4|24 40:7 5|33 36:7 6|82 95:7 7|100 15:7 8|39 42:7 9|24 26:7 10|80 1:8 1|94 89:8 2|44 98:8 3|21 35:8 4|93 15:8 5|17 18:8 6|20 37:8 7|87 20:8 8|61 24:8 9|29 85:8 10|75 64:9 1|30 23:9 2|64 72:9 3|7 32:9 4|69 84:9 5|77 40:9 6|31 79:9 7|42 15:9 8|39 86:9 9|7 6:9 10|76 80:10 1|42 98:10 2|15 43:10 3|71 18:10 4|69 81:10 5|44 97:10 6|96 11:10 7|25 33:10 8|9 2:10 9|21 6:10 10</relation>
    <relation name="R192" arity="2" nbTuples="100" semantics="soft" defaultCost="infinity">11 28:1 1|66 79:1 2|66 34:1 3|42 5:1 4|86 32:1 5|50 96:1 6|93 41:1 7|99 28:1 8|14 69:1 9|16 90:1 10|37 84:2 1|47 15:2 2|65 56:2 3|68 50:2 4|91 56:2 5|85 4:2 6|5 8:2 7|64 77:2 8|77 28:2 9|89 25:2 10|12 55:3 1|33 23:3 2|45 79:3 3|80 6:3 4|90 6:3 5|14 35:3 6|21 38:3 7|79 94:3 8|42 37:3 9|78 52:3 10|56 63:4 1|85 61:4 2|36 99:4 3|95 5:4 4|45 48:4 5|79 48:4 6|79 93:4 7|41 7:4 8|25 16:4 9|41 59:4 10|92 45:5 1|66 52:5 2|68 53:5 3|26 12:5 4|38 72:5 5|62 40:5 6|24 80:5 7|48 10:5 8|50 37:5 9|10 3:5 10|97 76:6 1|57 97:6 2|68 29:6 3|89 16:6 4|33 93:6 5|12 90:6 6|80 6:6 7|73 89:6 8|76 36:6 9|89 23:6 10|6 99:7 1|57 87:7 2|7 86:7 3|69 39:7 4|9 71:7 5|88 42:7 6|76 93:7 7|1 2:7 8|86 47:7 9|78 27:7 10|4 77:8 1|37 44:8 2|83 2:8 3|46 9:8 4|86 98:8 5|72 37:8 6|61 42:8 7|100 22:8 8|52 95:8 9|52 74:8 10|61 23:9 1|57 8:9 2|50 3:9 3|21 99:9 4|88 7:9 5|79 21:9 6|67 93:9 7|25 5:9 8|93 21:9 9|47 98:9 10|97 94:10 1|99 15:10 2|16 97:10 3|20 33:10 4|14 3:10 5|85 87:10 6|39 97:10 7|50 11:10 8|30 78:10 9|88 31:10 10</relation>
    <relation name="R193" arity="2" nbTuples="100" semantics="soft" defaultCost="infinity">40 47:1 1|35 98:1 2|27 76:1 3|42 14:1 4|66 33:1 5|46 79:1 6|100 85:1 7|51 95:1 8|57 50:1 9|61 94:1 10|54 57:2 1|37 26:2 2|84 90:2 3|77 25:2 4|32 37:2 5|88 98:2 6|94 10:2 7|98 20:2 8|77 55:2 9|15 16:2 10|66 26:3 1|16 62:3 2|49 23:3 3|40 49:3 4|30 18:3 5|19 20:3 6|52 45:3 7|79 73:3 8|97 45:3 9|22 43:3 10|43 44:4 1|3 9:4 2|95 2:4 3|82 77:4 4|24 58:4 5|71 26:4 6|21 64:4 7|38 21:4 8|44 63:4 9|91 52:4 10|60 10:5 1|19 48:5 2|60 15:5 3|32 27:5 4|8 17:5 5|75 65:5 6|31 29:5 7|6 82:5 8|8 60:5 9|42 77:5 10|55 40:6 1|92 28:6 2|13 69:6 3|45 85:6 4|50 1:6 5|61 88:6 6|94 21:6 7|3 38:6 8|66 19:6 9|37 10:6 10|75 74:7 1|78 8:7 2|68 44:7 3|99 48:7 4|78 64:7 5|86 65:7 6|12 42:7 7|4 91:7 8|86 33:7 9|81 67:7 10|34 35:8 1|81 71:8 2|66 45:8 3|51 4:8 4|97 82:8 5|55 99:8 6|12 13:8 7|97 41:8 8|81 31:8 9|61 94:8 10|4 57:9 1|3 61:9 2|7 69:9 3|82 15:9 4|83 49:9 5|89 7:9 6|28 52:9 7|23 2:9 8|91 14:9 9|23 66:9 10|31 92:10 1|85 84:10 2|32 12:10 3|30 44:10 4|30 24:10 5|24 25:10 6|46 2:10 7|19 31:10 8|49 97:10 9|87 1:10 10</relation>
    <relation name="R194" arity="2" nbTuples="100" semantics="soft" defaultCost="infinity">7 69:1 1|25 48:1 2|21 40:1 3|84 39:1 4|84 65:1 5|33 31:1 6|48 19:1 7|17 52:1 8|25 96:1 9|26 97:1 10|9 75:2 1|82 53:2 2|57 57:2 3|79 75:2 4|5 2:2 5|28 45:2 6|8 91:2 7|93 31:2 8|70 24:2 9|9 1:2 10|98 29:3 1|35 98:3 2|99 60:3 3|96 89:3 4|54 37:3 5|36 84:3 6|76 98:3 7|16 11:3 8|34 80:3 9|55 45:3 10|85 19:4 1|39 59:4 2|92 66:4 3|10 21:4 4|42 31:4 5|28 93:4 6|96 45:4 7|48 82:4 8|1 7:4 9|26 16:4 10|77 72:5 1|90 36:5 2|98 51:5 3|48 90:5 4|1 52:5 5|74 87:5 6|42 19:5 7|98 12:5 8|60 30:5 9|94 52:5 10|76 70:6 1|24 57:6 2|38 3:6 3|99 75:6 4|57 36:6 5|88 45:6 6|1 53:6 7|96 84:6 8|33 27:6 9|17 1:6 10|12 35:7 1|77 4:7 2|16 15:7 3|52 4:7 4|65 66:7 5|74 1:7 6|75 52:7 7|20 48:7 8|3 4:7 9|89 17:7 10|4 30:8 1|89 62:8 2|50 14:8 3|63 50:8 4|30 85:8 5|85 68:8 6|80 45:8 7|100 54:8 8|82 93:8 9|84 59:8 10|2 85:9 1|30 85:9 2|17 20:9 3|99 35:9 4|29 56:9 5|88 9:9 6|78 19:9 7|32 34:9 8|66 70:9 9|57 53:9 10|57 96:10 1|65 38:10 2|35 57:10 3|80 60:10 4|40 71:10 5|93 44:10 6|18 35:10 7|54 84:10 8|93 16:10 9|41 27:10 10</relation>
    <relation name="R195" arity="2" nbTuples="100" semantics="soft" defaultCost="infinity">81 82:1 1|58 34:1 2|17 51:1 3|17 38:1 4|33 36:1 5|70 46:1 6|48 18:1 7|74 18:1 8|1 32:1 9|84 55:1 10|17 74:2 1|6 13:2 2|44 37:2 3|38 91:2 4|79 65:2 5|93 23:2 6|44 67:2 7|89 16:2 8|75 81:2 9|55 24:2 10|24 77:3 1|21 77:3 2|86 95:3 3|8 44:3 4|1 67:3 5|71 47:3 6|5 41:3 7|12 80:3 8|64 41:3 9|88 80:3 10|15 86:4 1|55 89:4 2|37 17:4 3|74 97:4 4|68 91:4 5|25 91:4 6|76 75:4 7|86 73:4 8|2 82:4 9|50 61:4 10|88 76:5 1|68 12:5 2|15 60:5 3|18 8:5 4|92 10:5 5|58 8:5 6|26 32:5 7|98 58:5 8|60 55:5 9|2 40:5 10|50 36:6 1|38 100:6 2|87 28:6 3|42 52:6 4|98 94:6 5|97 47:6 6|98 90:6 7|77 11:6 8|65 18:6 9|39 35:6 10|91 32:7 1|18 36:7 2|58 49:7 3|7 57:7 4|57 28:7 5|75 60:7 6|2 7:7 7|39 99:7 8|40 69:7 9|46 55:7 10|6 80:8 1|11 40:8 2|33 88:8 3|11 27:8 4|81 84:8 5|5 13:8 6|4 48:8 7|38 78:8 8|45 64:8 9|41 55:8 10|11 55:9 1|51 80:9 2|55 27:9 3|24 88:9 4|54 13:9 5|32 10:9 6|58 23:9 7|98 11:9 8|62 43:9 9|44 37:9 10|35 14:10 1|94 82:10 2|16 15:10 3|99 70:10 4|94 96:10 5|30 43:10 6|61 86:10 7|17 4:10 8|37 68:10 9|95 96:10 10</relation>
    <relation name="R196" arity="2" nbTuples="100" semantics="soft" defaultCost="infinity">54 31:1 1|41 14:1 2|91 64:1 3|13 45:1 4|53 5:1 5|96 1:1 6|1 83:1 7|93 63:1 8|42 90:1 9|35 74:1 10|4 95:2 1|86 32:2 2|42 97:2 3|80 25:2 4|39 96:2 5|21 89:2 6|71 41:2 7|64 46:2 8|74 50:2 9|87 61:2 10|28 2:3 1|40 79:3 2|40 39:3 3|83 76:3 4|36 34:3 5|92 94:3 6|1 1:3 7|47 81:3 8|57 99:3 9|84 54:3 10|15 36:4 1|45 3:4 2|65 34:4 3|25 1:4 4|57 11:4 5|81 45:4 6|40 67:4 7|31 71:4 8|3 84:4 9|47 87:4 10|26 52:5 1|19 30:5 2|4 32:5 3|40 45:5 4|64 84:5 5|59 73:5 6|1 69:5 7|1 1:5 8|75 16:5 9|75 49:5 10|51 58:6 1|62 15:6 2|82 90:6 3|64 86:6 4|69 78:6 5|7 76:6 6|80 46:6 7|77 46:6 8|15 97:6 9|74 52:6 10|96 85:7 1|86 16:7 2|58 44:7 3|60 55:7 4|92 82:7 5|19 22:7 6|26 5:7 7|7 11:7 8|14 96:7 9|53 31:7 10|3 75:8 1|78 33:8 2|87 4:8 3|77 69:8 4|31 31:8 5|54 8:8 6|3 70:8 7|89 69:8 8|47 29:8 9|7 51:8 10|56 13:9 1|68 24:9 2|42 24:9 3|36 7:9 4|17 47:9 5|40 30:9 6|33 71:9 7|60 76:9 8|69 4:9 9|48 14:9 10|85 57:10 1|22 14:10 2|20 53:10 3|61 2:10 4|19 71:10 5|32 27:10 6|81 94:10 7|11 68:10 8|96 12:10 9|56 49:10 10</relation>
    <relation name="R197" arity="2" nbTuples="100" semantics="soft" defaultCost="infinity">77 71:1 1|27 64:1 2|65 89:1 3|42 98:1 4|18 49:1 5|16 29:1 6|10 75:1 7|26 27:1 8|56 38:1 9|1 23:1 10|41 97:2 1|57 23:2 2|3 62:2 3|17 30:2 4|3 97:2 5|49 20:2 6|85 13:2 7|29 36:2 8|11 87:2 9|39 34:2 10|59 29:3 1|23 69:3 2|27 70:3 3|3 28:3 4|18 80:3 5|86 56:3 6|36 24:3 7|78 67:3 8|55 77:3 9|60 43:3 10|95 58:4 1|67 26:4 2|69 13:4 3|56 67:4 4|50 81:4 5|48 57:4 6|31 98:4 7|63 93:4 8|60 52:4 9|5 27:4 10|45 78:5 1|63 46:5 2|58 10:5 3|42 83:5 4|62 20:5 5|68 100:5 6|46 77:5 7|66 13:5 8|48 6:5 9|25 9:5 10|8 7:6 1|38 99:6 2|3 91:6 3|42 89:6 4|73 18:6 5|29 87:6 6|81 90:6 7|71 86:6 8|84 14:6 9|41 20:6 10|69 10:7 1|1 92:7 2|30 10:7 3|56 99:7 4|14 56:7 5|81 85:7 6|69 1:7 7|55 91:7 8|6 51:7 9|71 17:7 10|41 36:8 1|94 78:8 2|66 68:8 3|80 74:8 4|36 97:8 5|34 11:8 6|87 53:8 7|46 70:8 8|90 91:8 9|82 46:8 10|35 98:9 1|63 61:9 2|6 1:9 3|59 39:9 4|99 91:9 5|74 88:9 6|29 59:9 7|20 46:9 8|51 30:9 9|67 90:9 10|28 34:10 1|96 56:10 2|65 14:10 3|47 28:10 4|45 51:10 5|24 40:10 6|82 28:10 7|80 32:10 8|38 80:10 9|81 13:10 10</relation>
    <relation name="R198" arity="2" nbTuples="100" semantics="soft" defaultCost="infinity">48 75:1 1|25 57:1 2|15 60:1 3|53 23:1 4|46 45:1 5|100 98:1 6|32 60:1 7|87 27:1 8|92 12:1 9|52 12:1 10|16 72:2 1|26 11:2 2|91 94:2 3|19 41:2 4|17 2:2 5|12 70:2 6|45 31:2 7|15 48:2 8|24 98:2 9|1 46:2 10|79 51:3 1|68 82:3 2|79 38:3 3|52 1:3 4|19 40:3 5|91 59:3 6|73 60:3 7|52 68:3 8|34 32:3 9|78 23:3 10|31 1:4 1|5 97:4 2|37 81:4 3|37 99:4 4|95 99:4 5|2 11:4 6|96 92:4 7|14 91:4 8|74 50:4 9|41 19:4 10|8 13:5 1|72 56:5 2|19 40:5 3|61 63:5 4|33 11:5 5|17 65:5 6|39 89:5 7|17 83:5 8|92 99:5 9|98 40:5 10|67 72:6 1|13 47:6 2|72 86:6 3|14 26:6 4|44 19:6 5|56 65:6 6|2 39:6 7|11 23:6 8|86 89:6 9|11 77:6 10|81 17:7 1|47 2:7 2|30 83:7 3|65 9:7 4|82 1:7 5|58 86:7 6|96 45:7 7|25 19:7 8|61 10:7 9|63 37:7 10|11 46:8 1|24 74:8 2|30 13:8 3|77 24:8 4|65 75:8 5|90 39:8 6|3 53:8 7|28 36:8 8|5 64:8 9|10 73:8 10|97 45:9 1|90 60:9 2|95 25:9 3|8 53:9 4|53 23:9 5|97 58:9 6|81 86:9 7|93 65:9 8|26 43:9 9|72 6:9 10|53 42:10 1|63 59:10 2|33 65:10 3|7 71:10 4|83 55:10 5|68 31:10 6|76 70:10 7|74 44:10 8|94 86:10 9|72 84:10 10</relation>
    <relation name="R199" arity="2" nbTuples="100" semantics="soft" defaultCost="infinity">76 98:1 1|36 57:1 2|71 34:1 3|56 100:1 4|78 90:1 5|27 53:1 6|36 99:1 7|57 96:1 8|19 95:1 9|73 84:1 10|39 28:2 1|43 68:2 2|75 56:2 3|99 50:2 4|32 84:2 5|59 39:2 6|8 91:2 7|57 18:2 8|51 45:2 9|93 61:2 10|2 45:3 1|30 78:3 2|87 53:3 3|60 40:3 4|55 61:3 5|34 15:3 6|55 36:3 7|89 92:3 8|46 2:3 9|13 15:3 10|73 86:4 1|61 30:4 2|19 30:4 3|79 42:4 4|13 81:4 5|51 61:4 6|42 21:4 7|73 27:4 8|92 52:4 9|53 33:4 10|32 55:5 1|30 83:5 2|8 63:5 3|90 53:5 4|54 39:5 5|75 30:5 6|39 41:5 7|57 84:5 8|43 31:5 9|93 77:5 10|70 73:6 1|32 76:6 2|92 75:6 3|32 18:6 4|5 64:6 5|56 2:6 6|20 76:6 7|59 31:6 8|77 11:6 9|75 93:6 10|9 65:7 1|50 82:7 2|83 60:7 3|84 94:7 4|63 37:7 5|94 74:7 6|76 19:7 7|23 1:7 8|42 57:7 9|62 1:7 10|20 72:8 1|16 23:8 2|73 76:8 3|35 87:8 4|76 4:8 5|48 5:8 6|28 98:8 7|14 28:8 8|67 30:8 9|20 94:8 10|35 80:9 1|61 64:9 2|67 99:9 3|36 31:9 4|59 77:9 5|26 41:9 6|76 2:9 7|2 13:9 8|59 44:9 9|72 59:9 10|8 14:10 1|50 39:10 2|23 65:10 3|3 96:10 4|89 53:10 5|9 60:10 6|28 79:10 7|42 61:10 8|37 20:10 9|85 73:10 10</relation>
    <relation name="R200" arity="2" nbTuples="100" semantics="soft" defaultCost="infinity">77 6:1 1|40 33:1 2|84 71:1 3|37 38:1 4|12 3:1 5|85 52:1 6|54 24:1 7|41 14:1 8|8 8:1 9|62 2:1 10|11 3:2 1|92 34:2 2|88 45:2 3|80 96:2 4|30 82:2 5|82 70:2 6|26 91:2 7|55 31:2 8|77 59:2 9|51 55:2 10|18 40:3 1|26 8:3 2|79 1:3 3|14 65:3 4|41 20:3 5|43 6:3 6|29 20:3 7|82 79:3 8|37 30:3 9|50 62:3 10|62 74:4 1|56 67:4 2|79 7:4 3|51 12:4 4|85 15:4 5|60 76:4 6|10 59:4 7|39 71:4 8|60 8:4 9|24 15:4 10|78 100:5 1|14 75:5 2|61 12:5 3|47 52:5 4|83 83:5 5|34 4:5 6|65 88:5 7|4 87:5 8|24 26:5 9|68 62:5 10|43 71:6 1|66 54:6 2|8 57:6 3|41 83:6 4|51 30:6 5|51 65:6 6|65 39:6 7|95 88:6 8|61 2:6 9|32 5:6 10|68 49:7 1|10 14:7 2|60 67:7 3|61 40:7 4|65 12:7 5|48 83:7 6|9 1:7 7|88 96:7 8|68 27:7 9|27 96:7 10|63 32:8 1|83 16:8 2|45 31:8 3|23 57:8 4|59 83:8 5|94 11:8 6|32 77:8 7|74 65:8 8|48 69:8 9|96 56:8 10|46 43:9 1|19 32:9 2|24 90:9 3|15 5:9 4|63 87:9 5|4 16:9 6|70 39:9 7|27 17:9 8|96 2:9 9|40 72:9 10|23 6:10 1|72 17:10 2|7 64:10 3|83 62:10 4|34 61:10 5|36 41:10 6|96 60:10 7|89 78:10 8|83 36:10 9|84 39:10 10</relation>
    <relation name="R201" arity="2" nbTuples="100" semantics="soft" defaultCost="infinity">86 27:1 1|46 68:1 2|44 42:1 3|42 27:1 4|94 71:1 5|1 78:1 6|49 96:1 7|76 16:1 8|32 18:1 9|23 24:1 10|74 40:2 1|13 59:2 2|4 32:2 3|72 88:2 4|37 71:2 5|82 3:2 6|85 95:2 7|76 91:2 8|14 25:2 9|98 17:2 10|93 34:3 1|19 69:3 2|79 82:3 3|4 51:3 4|99 48:3 5|4 86:3 6|38 70:3 7|32 41:3 8|20 58:3 9|42 41:3 10|24 14:4 1|75 58:4 2|11 91:4 3|69 48:4 4|45 29:4 5|64 85:4 6|43 73:4 7|20 13:4 8|32 64:4 9|79 40:4 10|17 80:5 1|79 29:5 2|15 58:5 3|74 14:5 4|76 85:5 5|2 57:5 6|16 43:5 7|64 67:5 8|5 2:5 9|91 74:5 10|51 22:6 1|11 2:6 2|20 88:6 3|36 99:6 4|77 99:6 5|20 27:6 6|5 96:6 7|84 31:6 8|26 39:6 9|14 61:6 10|35 57:7 1|90 61:7 2|98 95:7 3|57 49:7 4|94 46:7 5|45 39:7 6|23 13:7 7|54 82:7 8|92 57:7 9|15 11:7 10|17 10:8 1|30 56:8 2|11 98:8 3|15 52:8 4|73 1:8 5|68 2:8 6|64 83:8 7|100 69:8 8|68 91:8 9|78 75:8 10|31 58:9 1|63 42:9 2|90 77:9 3|6 79:9 4|1 19:9 5|61 23:9 6|3 27:9 7|10 76:9 8|53 3:9 9|13 33:9 10|8 23:10 1|68 1:10 2|36 34:10 3|33 96:10 4|68 83:10 5|94 75:10 6|41 86:10 7|2 22:10 8|2 15:10 9|65 100:10 10</relation>
    <relation name="R202" arity="2" nbTuples="100" semantics="soft" defaultCost="infinity">78 85:1 1|93 25:1 2|76 46:1 3|3 62:1 4|85 50:1 5|89 25:1 6|29 45:1 7|56 98:1 8|46 67:1 9|75 92:1 10|28 32:2 1|64 84:2 2|6 24:2 3|86 8:2 4|36 30:2 5|21 56:2 6|76 67:2 7|34 68:2 8|29 15:2 9|57 69:2 10|91 46:3 1|63 48:3 2|1 62:3 3|5 65:3 4|70 66:3 5|92 3:3 6|50 4:3 7|23 98:3 8|67 58:3 9|53 77:3 10|31 38:4 1|95 29:4 2|31 40:4 3|27 37:4 4|96 49:4 5|20 9:4 6|3 29:4 7|38 62:4 8|99 41:4 9|71 93:4 10|28 18:5 1|59 54:5 2|7 96:5 3|84 66:5 4|56 49:5 5|41 53:5 6|42 93:5 7|93 67:5 8|49 28:5 9|67 52:5 10|69 64:6 1|49 47:6 2|40 57:6 3|90 79:6 4|83 63:6 5|60 92:6 6|90 7:6 7|9 64:6 8|67 83:6 9|61 3:6 10|48 33:7 1|94 16:7 2|29 47:7 3|96 3:7 4|20 5:7 5|68 88:7 6|34 42:7 7|56 32:7 8|81 26:7 9|89 87:7 10|88 95:8 1|26 30:8 2|96 37:8 3|7 75:8 4|49 99:8 5|30 28:8 6|44 48:8 7|94 50:8 8|60 26:8 9|65 2:8 10|47 38:9 1|48 21:9 2|35 12:9 3|73 45:9 4|49 5:9 5|40 7:9 6|48 78:9 7|97 85:9 8|6 73:9 9|53 17:9 10|97 26:10 1|1 29:10 2|75 88:10 3|13 7:10 4|45 42:10 5|77 26:10 6|15 39:10 7|42 6:10 8|66 70:10 9|42 75:10 10</relation>
    <relation name="R203" arity="2" nbTuples="100" semantics="soft" defaultCost="infinity">38 6:1 1|57 69:1 2|41 47:1 3|14 28:1 4|73 21:1 5|3 92:1 6|83 27:1 7|25 48:1 8|28 79:1 9|2 96:1 10|97 17:2 1|84 33:2 2|69 51:2 3|42 68:2 4|84 7:2 5|28 23:2 6|46 71:2 7|51 17:2 8|56 77:2 9|13 34:2 10|41 14:3 1|24 84:3 2|32 91:3 3|21 98:3 4|7 83:3 5|90 6:3 6|10 41:3 7|100 96:3 8|32 57:3 9|56 33:3 10|47 79:4 1|66 22:4 2|50 87:4 3|53 40:4 4|96 45:4 5|13 9:4 6|70 43:4 7|63 92:4 8|76 10:4 9|27 98:4 10|8 24:5 1|18 38:5 2|69 57:5 3|8 45:5 4|38 13:5 5|98 66:5 6|77 88:5 7|21 95:5 8|92 29:5 9|55 25:5 10|89 32:6 1|42 51:6 2|81 94:6 3|52 94:6 4|29 75:6 5|83 39:6 6|26 39:6 7|98 83:6 8|85 57:6 9|94 40:6 10|93 7:7 1|99 54:7 2|55 95:7 3|80 23:7 4|1 19:7 5|81 33:7 6|41 29:7 7|85 29:7 8|37 27:7 9|33 33:7 10|87 2:8 1|30 73:8 2|83 62:8 3|90 2:8 4|51 22:8 5|8 63:8 6|60 43:8 7|48 96:8 8|28 60:8 9|71 53:8 10|32 22:9 1|80 9:9 2|1 92:9 3|54 92:9 4|31 68:9 5|6 20:9 6|60 84:9 7|40 22:9 8|85 17:9 9|11 51:9 10|22 72:10 1|49 38:10 2|73 49:10 3|49 28:10 4|54 100:10 5|99 21:10 6|38 58:10 7|46 4:10 8|61 3:10 9|85 3:10 10</relation>
    <relation name="R204" arity="2" nbTuples="100" semantics="soft" defaultCost="infinity">20 31:1 1|2 79:1 2|19 60:1 3|69 22:1 4|1 54:1 5|67 18:1 6|30 50:1 7|71 77:1 8|70 12:1 9|14 72:1 10|60 77:2 1|15 1:2 2|54 42:2 3|59 35:2 4|74 63:2 5|62 90:2 6|66 63:2 7|90 99:2 8|72 17:2 9|35 80:2 10|67 95:3 1|5 93:3 2|11 22:3 3|22 50:3 4|58 34:3 5|71 8:3 6|38 11:3 7|5 84:3 8|24 50:3 9|55 60:3 10|97 16:4 1|61 36:4 2|12 19:4 3|95 25:4 4|71 18:4 5|23 71:4 6|16 16:4 7|1 54:4 8|63 16:4 9|2 77:4 10|93 19:5 1|7 73:5 2|55 15:5 3|9 78:5 4|36 7:5 5|24 86:5 6|68 85:5 7|25 80:5 8|84 54:5 9|53 64:5 10|33 42:6 1|9 41:6 2|35 46:6 3|60 91:6 4|34 71:6 5|44 49:6 6|96 79:6 7|25 80:6 8|92 59:6 9|55 31:6 10|92 4:7 1|22 92:7 2|95 43:7 3|57 51:7 4|7 45:7 5|83 24:7 6|94 69:7 7|18 56:7 8|39 98:7 9|51 40:7 10|25 17:8 1|29 73:8 2|87 69:8 3|34 69:8 4|10 54:8 5|31 87:8 6|100 37:8 7|19 89:8 8|80 8:8 9|48 27:8 10|61 41:9 1|88 71:9 2|88 72:9 3|100 55:9 4|84 19:9 5|62 55:9 6|23 87:9 7|16 43:9 8|49 47:9 9|64 80:9 10|38 67:10 1|75 59:10 2|94 72:10 3|67 97:10 4|61 58:10 5|17 14:10 6|50 28:10 7|82 17:10 8|44 44:10 9|31 48:10 10</relation>
    <relation name="R205" arity="2" nbTuples="100" semantics="soft" defaultCost="infinity">90 65:1 1|84 96:1 2|63 41:1 3|6 31:1 4|7 54:1 5|99 50:1 6|89 55:1 7|87 27:1 8|70 37:1 9|95 47:1 10|89 76:2 1|88 57:2 2|4 31:2 3|36 29:2 4|16 47:2 5|45 22:2 6|99 11:2 7|12 48:2 8|6 26:2 9|19 8:2 10|49 26:3 1|44 33:3 2|95 27:3 3|73 72:3 4|59 31:3 5|25 12:3 6|14 16:3 7|86 67:3 8|97 30:3 9|59 63:3 10|32 86:4 1|88 84:4 2|53 70:4 3|81 62:4 4|51 53:4 5|14 93:4 6|51 27:4 7|7 52:4 8|76 35:4 9|9 17:4 10|18 71:5 1|19 60:5 2|15 98:5 3|57 82:5 4|1 11:5 5|90 26:5 6|75 8:5 7|91 21:5 8|1 52:5 9|22 19:5 10|65 6:6 1|12 15:6 2|48 7:6 3|18 70:6 4|26 79:6 5|33 10:6 6|45 52:6 7|44 36:6 8|38 26:6 9|16 50:6 10|59 35:7 1|32 61:7 2|79 30:7 3|77 91:7 4|28 38:7 5|40 25:7 6|43 70:7 7|66 13:7 8|14 84:7 9|64 89:7 10|29 50:8 1|62 23:8 2|23 42:8 3|71 61:8 4|71 31:8 5|22 31:8 6|79 32:8 7|96 56:8 8|62 81:8 9|88 36:8 10|8 81:9 1|23 25:9 2|88 86:9 3|38 55:9 4|74 59:9 5|50 68:9 6|96 88:9 7|27 77:9 8|89 89:9 9|90 65:9 10|37 37:10 1|70 34:10 2|63 26:10 3|78 83:10 4|71 83:10 5|40 19:10 6|86 38:10 7|74 47:10 8|23 36:10 9|12 80:10 10</relation>
    <relation name="R206" arity="2" nbTuples="100" semantics="soft" defaultCost="infinity">43 41:1 1|87 77:1 2|31 70:1 3|47 93:1 4|22 70:1 5|54 38:1 6|15 57:1 7|14 74:1 8|53 80:1 9|59 53:1 10|63 48:2 1|100 88:2 2|81 19:2 3|66 66:2 4|21 44:2 5|26 71:2 6|82 12:2 7|7 67:2 8|21 24:2 9|11 69:2 10|64 49:3 1|51 13:3 2|87 9:3 3|19 49:3 4|3 67:3 5|30 4:3 6|7 100:3 7|86 65:3 8|18 67:3 9|22 95:3 10|64 8:4 1|36 48:4 2|90 9:4 3|100 66:4 4|47 61:4 5|2 78:4 6|61 70:4 7|93 66:4 8|4 61:4 9|25 55:4 10|80 63:5 1|44 11:5 2|8 29:5 3|2 58:5 4|81 56:5 5|26 6:5 6|24 56:5 7|95 86:5 8|9 32:5 9|72 5:5 10|24 39:6 1|31 99:6 2|31 72:6 3|40 46:6 4|88 96:6 5|52 10:6 6|88 74:6 7|86 23:6 8|59 62:6 9|86 2:6 10|93 24:7 1|47 66:7 2|74 26:7 3|66 63:7 4|64 77:7 5|40 64:7 6|71 55:7 7|8 62:7 8|53 28:7 9|39 32:7 10|47 8:8 1|15 17:8 2|14 79:8 3|80 19:8 4|21 63:8 5|89 19:8 6|22 22:8 7|3 8:8 8|18 73:8 9|55 28:8 10|24 98:9 1|39 45:9 2|89 46:9 3|27 30:9 4|89 12:9 5|96 7:9 6|21 20:9 7|76 43:9 8|4 1:9 9|8 97:9 10|20 56:10 1|81 10:10 2|10 91:10 3|38 18:10 4|54 97:10 5|73 94:10 6|86 86:10 7|62 69:10 8|85 37:10 9|88 94:10 10</relation>
    <relation name="R207" arity="2" nbTuples="100" semantics="soft" defaultCost="infinity">24 84:1 1|70 67:1 2|56 23:1 3|12 30:1 4|58 4:1 5|64 84:1 6|77 79:1 7|76 64:1 8|25 67:1 9|29 57:1 10|47 99:2 1|14 60:2 2|85 83:2 3|21 100:2 4|8 94:2 5|33 2:2 6|34 12:2 7|90 45:2 8|95 51:2 9|18 21:2 10|59 12:3 1|26 68:3 2|58 51:3 3|85 1:3 4|46 7:3 5|19 96:3 6|50 67:3 7|74 56:3 8|37 11:3 9|38 94:3 10|12 18:4 1|15 10:4 2|76 5:4 3|99 70:4 4|3 68:4 5|20 23:4 6|16 61:4 7|60 63:4 8|52 79:4 9|98 32:4 10|66 42:5 1|69 90:5 2|24 72:5 3|78 9:5 4|90 33:5 5|53 67:5 6|44 51:5 7|85 56:5 8|8 84:5 9|25 42:5 10|7 88:6 1|31 84:6 2|42 63:6 3|43 90:6 4|70 77:6 5|85 49:6 6|18 52:6 7|45 61:6 8|5 7:6 9|40 43:6 10|19 36:7 1|65 98:7 2|62 17:7 3|11 65:7 4|29 67:7 5|73 39:7 6|72 20:7 7|17 5:7 8|48 7:7 9|10 89:7 10|77 16:8 1|22 37:8 2|36 73:8 3|22 24:8 4|85 37:8 5|52 94:8 6|30 40:8 7|93 48:8 8|73 79:8 9|19 69:8 10|51 87:9 1|43 44:9 2|90 32:9 3|97 70:9 4|71 78:9 5|35 57:9 6|36 3:9 7|48 14:9 8|28 20:9 9|12 19:9 10|15 84:10 1|91 55:10 2|1 32:10 3|65 12:10 4|95 32:10 5|54 62:10 6|84 30:10 7|77 99:10 8|8 49:10 9|61 1:10 10</relation>
    <relation name="R208" arity="2" nbTuples="100" semantics="soft" defaultCost="infinity">21 5:1 1|27 1:1 2|92 72:1 3|40 96:1 4|88 42:1 5|27 85:1 6|46 29:1 7|51 50:1 8|41 25:1 9|26 85:1 10|47 12:2 1|77 75:2 2|59 2:2 3|25 85:2 4|68 67:2 5|24 45:2 6|52 28:2 7|58 32:2 8|70 16:2 9|20 79:2 10|21 99:3 1|55 48:3 2|79 44:3 3|6 24:3 4|77 39:3 5|85 67:3 6|66 28:3 7|76 76:3 8|69 17:3 9|39 27:3 10|78 98:4 1|92 75:4 2|65 1:4 3|8 69:4 4|100 33:4 5|79 59:4 6|97 63:4 7|67 36:4 8|53 48:4 9|94 64:4 10|63 13:5 1|68 81:5 2|42 34:5 3|10 98:5 4|33 15:5 5|94 20:5 6|9 38:5 7|60 27:5 8|27 8:5 9|47 76:5 10|73 99:6 1|33 67:6 2|35 49:6 3|52 25:6 4|52 87:6 5|24 44:6 6|17 38:6 7|9 24:6 8|84 7:6 9|72 86:6 10|95 96:7 1|30 85:7 2|14 59:7 3|35 58:7 4|23 10:7 5|30 24:7 6|16 70:7 7|100 34:7 8|5 64:7 9|69 1:7 10|36 39:8 1|14 95:8 2|84 15:8 3|66 36:8 4|10 62:8 5|81 78:8 6|34 92:8 7|21 48:8 8|77 29:8 9|85 21:8 10|29 17:9 1|23 74:9 2|91 6:9 3|6 77:9 4|58 83:9 5|30 57:9 6|1 46:9 7|46 98:9 8|19 37:9 9|53 1:9 10|60 89:10 1|98 1:10 2|11 52:10 3|70 43:10 4|78 52:10 5|6 80:10 6|8 85:10 7|55 88:10 8|25 19:10 9|7 17:10 10</relation>
    <relation name="R209" arity="2" nbTuples="100" semantics="soft" defaultCost="infinity">82 58:1 1|8 2:1 2|62 69:1 3|56 7:1 4|100 1:1 5|7 69:1 6|36 15:1 7|66 1:1 8|34 58:1 9|26 43:1 10|90 39:2 1|22 38:2 2|36 35:2 3|93 64:2 4|60 46:2 5|49 12:2 6|78 38:2 7|65 8:2 8|57 67:2 9|39 88:2 10|64 40:3 1|72 1:3 2|64 90:3 3|78 90:3 4|53 67:3 5|30 12:3 6|3 1:3 7|9 95:3 8|51 2:3 9|37 98:3 10|32 53:4 1|42 22:4 2|71 28:4 3|12 76:4 4|86 6:4 5|86 95:4 6|67 82:4 7|15 47:4 8|88 1:4 9|62 25:4 10|73 75:5 1|81 84:5 2|66 65:5 3|37 31:5 4|23 2:5 5|54 66:5 6|67 55:5 7|65 100:5 8|36 62:5 9|87 26:5 10|65 85:6 1|40 61:6 2|71 33:6 3|61 40:6 4|78 3:6 5|4 7:6 6|100 3:6 7|34 69:6 8|56 18:6 9|47 11:6 10|57 33:7 1|20 37:7 2|16 68:7 3|93 3:7 4|50 4:7 5|64 13:7 6|10 95:7 7|86 17:7 8|52 87:7 9|57 18:7 10|73 90:8 1|84 8:8 2|7 19:8 3|14 79:8 4|79 76:8 5|42 18:8 6|15 94:8 7|98 8:8 8|98 79:8 9|54 31:8 10|80 83:9 1|82 72:9 2|43 1:9 3|57 39:9 4|43 58:9 5|60 75:9 6|45 71:9 7|43 22:9 8|27 73:9 9|64 85:9 10|85 74:10 1|17 14:10 2|61 29:10 3|41 62:10 4|83 52:10 5|99 90:10 6|79 38:10 7|4 78:10 8|30 41:10 9|67 15:10 10</relation>
    <relation name="R210" arity="2" nbTuples="100" semantics="soft" defaultCost="infinity">88 40:1 1|48 31:1 2|87 93:1 3|73 40:1 4|68 62:1 5|11 94:1 6|15 90:1 7|98 14:1 8|41 2:1 9|13 57:1 10|92 48:2 1|16 80:2 2|20 97:2 3|95 47:2 4|31 63:2 5|73 44:2 6|30 92:2 7|58 33:2 8|28 68:2 9|34 50:2 10|57 23:3 1|62 54:3 2|74 82:3 3|20 2:3 4|76 93:3 5|40 32:3 6|21 74:3 7|48 10:3 8|52 82:3 9|32 42:3 10|91 80:4 1|62 50:4 2|24 41:4 3|49 73:4 4|71 42:4 5|96 65:4 6|8 44:4 7|21 84:4 8|23 59:4 9|20 56:4 10|87 14:5 1|87 45:5 2|96 58:5 3|54 36:5 4|78 36:5 5|34 23:5 6|42 45:5 7|52 31:5 8|73 24:5 9|91 39:5 10|58 77:6 1|99 73:6 2|13 9:6 3|33 24:6 4|99 72:6 5|61 10:6 6|47 62:6 7|55 34:6 8|49 51:6 9|83 21:6 10|58 73:7 1|16 9:7 2|42 63:7 3|37 26:7 4|84 40:7 5|76 89:7 6|61 66:7 7|52 13:7 8|61 58:7 9|57 19:7 10|64 37:8 1|78 32:8 2|49 86:8 3|9 98:8 4|17 46:8 5|78 29:8 6|43 55:8 7|73 69:8 8|23 19:8 9|38 12:8 10|63 37:9 1|53 45:9 2|91 67:9 3|40 76:9 4|76 78:9 5|51 20:9 6|75 72:9 7|51 37:9 8|8 85:9 9|28 14:9 10|74 34:10 1|5 35:10 2|25 100:10 3|87 43:10 4|87 33:10 5|91 21:10 6|15 20:10 7|97 17:10 8|43 69:10 9|72 30:10 10</relation>
    <relation name="R211" arity="2" nbTuples="100" semantics="soft" defaultCost="infinity">91 21:1 1|100 12:1 2|73 69:1 3|1 12:1 4|84 27:1 5|77 64:1 6|76 71:1 7|6 63:1 8|22 4:1 9|55 78:1 10|1 40:2 1|58 85:2 2|91 82:2 3|91 53:2 4|58 74:2 5|42 71:2 6|33 41:2 7|56 73:2 8|14 85:2 9|12 77:2 10|31 97:3 1|10 4:3 2|43 83:3 3|77 51:3 4|79 94:3 5|50 99:3 6|39 100:3 7|58 10:3 8|42 68:3 9|41 10:3 10|9 11:4 1|24 1:4 2|46 59:4 3|4 47:4 4|4 60:4 5|80 69:4 6|68 71:4 7|96 41:4 8|58 88:4 9|70 37:4 10|98 9:5 1|96 97:5 2|36 21:5 3|29 65:5 4|5 56:5 5|14 51:5 6|20 74:5 7|83 25:5 8|31 55:5 9|63 52:5 10|77 64:6 1|80 45:6 2|81 4:6 3|64 49:6 4|95 46:6 5|24 78:6 6|94 97:6 7|80 49:6 8|73 23:6 9|12 2:6 10|20 64:7 1|98 69:7 2|2 83:7 3|18 81:7 4|13 81:7 5|96 8:7 6|86 59:7 7|71 17:7 8|44 60:7 9|84 3:7 10|69 31:8 1|16 80:8 2|76 48:8 3|84 56:8 4|81 11:8 5|60 6:8 6|58 85:8 7|92 35:8 8|21 68:8 9|28 89:8 10|34 100:9 1|62 90:9 2|27 96:9 3|8 7:9 4|68 53:9 5|64 38:9 6|15 35:9 7|40 68:9 8|49 43:9 9|33 12:9 10|79 86:10 1|71 59:10 2|89 47:10 3|21 70:10 4|80 85:10 5|3 24:10 6|68 56:10 7|80 7:10 8|79 33:10 9|99 30:10 10</relation>
    <relation name="R212" arity="2" nbTuples="100" semantics="soft" defaultCost="infinity">77 20:1 1|74 34:1 2|88 88:1 3|10 73:1 4|44 33:1 5|88 93:1 6|28 73:1 7|50 37:1 8|63 96:1 9|65 41:1 10|40 52:2 1|39 25:2 2|69 57:2 3|24 9:2 4|81 76:2 5|69 4:2 6|3 18:2 7|1 28:2 8|88 9:2 9|88 42:2 10|75 40:3 1|42 78:3 2|16 77:3 3|95 28:3 4|26 2:3 5|33 88:3 6|58 8:3 7|77 10:3 8|32 95:3 9|42 12:3 10|22 49:4 1|60 77:4 2|11 41:4 3|19 49:4 4|17 80:4 5|39 81:4 6|18 84:4 7|58 86:4 8|64 64:4 9|1 82:4 10|50 99:5 1|39 69:5 2|47 3:5 3|74 36:5 4|88 85:5 5|100 54:5 6|65 86:5 7|57 86:5 8|47 71:5 9|90 77:5 10|50 46:6 1|6 16:6 2|14 40:6 3|22 42:6 4|62 65:6 5|97 72:6 6|99 35:6 7|26 32:6 8|70 8:6 9|87 71:6 10|22 28:7 1|50 74:7 2|89 50:7 3|26 43:7 4|14 50:7 5|91 29:7 6|40 38:7 7|15 81:7 8|1 10:7 9|28 76:7 10|24 10:8 1|10 96:8 2|12 64:8 3|93 15:8 4|51 52:8 5|94 94:8 6|14 2:8 7|27 16:8 8|65 75:8 9|94 36:8 10|66 68:9 1|65 68:9 2|44 25:9 3|5 33:9 4|69 27:9 5|78 28:9 6|73 79:9 7|40 92:9 8|18 49:9 9|67 68:9 10|17 85:10 1|31 24:10 2|6 79:10 3|61 57:10 4|44 33:10 5|43 66:10 6|38 95:10 7|90 41:10 8|72 84:10 9|79 89:10 10</relation>
    <relation name="R213" arity="2" nbTuples="100" semantics="soft" defaultCost="infinity">36 84:1 1|20 100:1 2|45 88:1 3|80 86:1 4|66 99:1 5|83 99:1 6|59 64:1 7|61 67:1 8|96 62:1 9|30 63:1 10|82 32:2 1|32 100:2 2|86 18:2 3|87 38:2 4|68 4:2 5|80 90:2 6|59 85:2 7|100 16:2 8|29 87:2 9|41 60:2 10|90 26:3 1|100 49:3 2|23 64:3 3|63 94:3 4|54 49:3 5|21 66:3 6|88 28:3 7|42 57:3 8|70 20:3 9|40 76:3 10|11 6:4 1|1 88:4 2|56 24:4 3|46 18:4 4|18 100:4 5|20 46:4 6|98 29:4 7|41 89:4 8|24 16:4 9|47 44:4 10|65 29:5 1|27 68:5 2|86 71:5 3|53 13:5 4|43 70:5 5|48 9:5 6|36 96:5 7|7 62:5 8|68 86:5 9|73 77:5 10|94 72:6 1|77 46:6 2|73 4:6 3|50 42:6 4|85 68:6 5|95 47:6 6|94 91:6 7|68 72:6 8|19 74:6 9|35 34:6 10|84 46:7 1|100 67:7 2|95 38:7 3|89 56:7 4|36 72:7 5|14 39:7 6|39 55:7 7|50 77:7 8|22 73:7 9|83 33:7 10|2 74:8 1|31 72:8 2|83 64:8 3|30 35:8 4|65 4:8 5|76 30:8 6|38 83:8 7|72 12:8 8|24 51:8 9|46 38:8 10|5 58:9 1|76 91:9 2|63 12:9 3|85 43:9 4|26 52:9 5|23 59:9 6|30 2:9 7|3 12:9 8|62 86:9 9|38 45:9 10|82 1:10 1|23 44:10 2|96 44:10 3|60 26:10 4|53 37:10 5|84 95:10 6|54 68:10 7|26 51:10 8|66 45:10 9|100 24:10 10</relation>
    <relation name="R214" arity="2" nbTuples="100" semantics="soft" defaultCost="infinity">33 23:1 1|10 88:1 2|3 73:1 3|7 76:1 4|98 92:1 5|47 29:1 6|82 21:1 7|59 53:1 8|90 12:1 9|19 19:1 10|27 28:2 1|49 42:2 2|51 74:2 3|89 85:2 4|20 56:2 5|67 1:2 6|65 53:2 7|13 81:2 8|66 25:2 9|24 17:2 10|56 28:3 1|65 77:3 2|21 5:3 3|96 100:3 4|16 17:3 5|49 66:3 6|59 62:3 7|72 60:3 8|35 30:3 9|86 49:3 10|73 22:4 1|20 97:4 2|57 20:4 3|10 42:4 4|44 95:4 5|86 88:4 6|98 92:4 7|91 3:4 8|26 69:4 9|100 56:4 10|87 79:5 1|86 66:5 2|9 80:5 3|58 64:5 4|16 20:5 5|90 55:5 6|87 5:5 7|93 49:5 8|14 78:5 9|4 89:5 10|32 34:6 1|67 10:6 2|93 96:6 3|87 16:6 4|34 26:6 5|38 98:6 6|1 79:6 7|36 30:6 8|82 53:6 9|80 85:6 10|8 35:7 1|2 62:7 2|95 79:7 3|76 2:7 4|4 36:7 5|61 51:7 6|5 44:7 7|98 80:7 8|63 63:7 9|74 30:7 10|66 27:8 1|45 19:8 2|43 56:8 3|15 88:8 4|60 27:8 5|12 88:8 6|87 79:8 7|65 95:8 8|82 89:8 9|2 29:8 10|61 68:9 1|72 92:9 2|59 38:9 3|9 91:9 4|54 34:9 5|46 88:9 6|24 29:9 7|28 56:9 8|8 29:9 9|33 25:9 10|46 4:10 1|81 10:10 2|62 93:10 3|87 83:10 4|93 27:10 5|56 72:10 6|25 48:10 7|39 59:10 8|77 28:10 9|94 87:10 10</relation>
    <relation name="R215" arity="2" nbTuples="100" semantics="soft" defaultCost="infinity">19 13:1 1|18 23:1 2|7 88:1 3|84 51:1 4|49 42:1 5|90 41:1 6|47 36:1 7|47 21:1 8|89 9:1 9|6 28:1 10|68 42:2 1|9 18:2 2|6 8:2 3|90 54:2 4|15 38:2 5|2 38:2 6|45 30:2 7|94 30:2 8|57 79:2 9|47 34:2 10|49 34:3 1|100 40:3 2|74 51:3 3|2 15:3 4|93 27:3 5|64 95:3 6|97 70:3 7|76 88:3 8|63 20:3 9|15 31:3 10|20 36:4 1|52 39:4 2|89 31:4 3|57 73:4 4|35 35:4 5|61 23:4 6|23 39:4 7|44 34:4 8|67 100:4 9|1 20:4 10|31 18:5 1|17 30:5 2|6 86:5 3|4 60:5 4|21 8:5 5|28 21:5 6|64 4:5 7|76 38:5 8|48 93:5 9|94 14:5 10|9 20:6 1|77 66:6 2|40 3:6 3|45 83:6 4|49 38:6 5|18 41:6 6|62 51:6 7|67 100:6 8|63 90:6 9|78 14:6 10|5 78:7 1|59 79:7 2|13 15:7 3|80 85:7 4|49 65:7 5|35 68:7 6|80 19:7 7|73 90:7 8|71 32:7 9|64 54:7 10|1 15:8 1|17 20:8 2|63 45:8 3|17 61:8 4|12 5:8 5|58 96:8 6|99 79:8 7|60 54:8 8|14 54:8 9|40 11:8 10|70 31:9 1|25 79:9 2|23 56:9 3|6 88:9 4|61 66:9 5|30 5:9 6|63 6:9 7|64 24:9 8|47 48:9 9|50 48:9 10|28 17:10 1|37 21:10 2|35 89:10 3|48 91:10 4|10 48:10 5|16 26:10 6|79 2:10 7|14 28:10 8|61 38:10 9|76 24:10 10</relation>
    <relation name="R216" arity="2" nbTuples="100" semantics="soft" defaultCost="infinity">31 68:1 1|87 97:1 2|65 58:1 3|46 61:1 4|27 37:1 5|40 93:1 6|6 23:1 7|26 86:1 8|4 16:1 9|64 52:1 10|76 32:2 1|89 44:2 2|2 30:2 3|82 57:2 4|60 24:2 5|31 66:2 6|1 55:2 7|72 29:2 8|72 64:2 9|32 18:2 10|93 49:3 1|81 65:3 2|61 15:3 3|62 18:3 4|91 40:3 5|63 60:3 6|89 34:3 7|34 38:3 8|16 47:3 9|77 29:3 10|45 15:4 1|84 42:4 2|34 33:4 3|12 96:4 4|66 65:4 5|48 21:4 6|14 28:4 7|43 37:4 8|68 85:4 9|47 42:4 10|33 68:5 1|26 80:5 2|12 87:5 3|3 12:5 4|67 32:5 5|85 1:5 6|53 75:5 7|61 22:5 8|17 78:5 9|49 78:5 10|46 71:6 1|79 27:6 2|70 8:6 3|53 79:6 4|15 54:6 5|100 77:6 6|12 17:6 7|97 10:6 8|11 66:6 9|46 5:6 10|10 100:7 1|27 34:7 2|97 74:7 3|76 28:7 4|52 28:7 5|95 46:7 6|54 11:7 7|99 37:7 8|10 14:7 9|5 72:7 10|89 31:8 1|50 55:8 2|61 23:8 3|46 4:8 4|91 49:8 5|51 12:8 6|79 14:8 7|74 15:8 8|63 54:8 9|22 64:8 10|85 2:9 1|100 2:9 2|26 10:9 3|25 32:9 4|24 86:9 5|85 50:9 6|82 90:9 7|40 64:9 8|98 78:9 9|56 24:9 10|65 6:10 1|7 42:10 2|75 31:10 3|95 18:10 4|33 23:10 5|98 72:10 6|51 52:10 7|58 35:10 8|74 85:10 9|92 39:10 10</relation>
    <relation name="R217" arity="2" nbTuples="100" semantics="soft" defaultCost="infinity">57 36:1 1|32 71:1 2|26 79:1 3|60 22:1 4|96 84:1 5|36 9:1 6|40 8:1 7|96 88:1 8|88 63:1 9|20 78:1 10|26 74:2 1|55 16:2 2|52 26:2 3|29 9:2 4|77 72:2 5|60 18:2 6|29 22:2 7|20 99:2 8|47 46:2 9|12 66:2 10|58 39:3 1|60 75:3 2|30 66:3 3|13 30:3 4|39 65:3 5|40 98:3 6|74 27:3 7|66 88:3 8|50 74:3 9|90 72:3 10|20 72:4 1|39 76:4 2|100 54:4 3|61 32:4 4|54 99:4 5|92 77:4 6|36 46:4 7|26 36:4 8|99 93:4 9|98 60:4 10|43 57:5 1|23 77:5 2|12 97:5 3|25 41:5 4|94 61:5 5|9 90:5 6|37 30:5 7|46 4:5 8|41 17:5 9|37 34:5 10|39 85:6 1|98 18:6 2|63 45:6 3|49 53:6 4|22 87:6 5|11 36:6 6|5 54:6 7|55 63:6 8|1 88:6 9|68 46:6 10|67 18:7 1|49 12:7 2|91 28:7 3|77 43:7 4|44 28:7 5|60 6:7 6|18 94:7 7|65 13:7 8|17 75:7 9|69 5:7 10|74 49:8 1|15 52:8 2|36 42:8 3|16 33:8 4|73 10:8 5|20 73:8 6|61 11:8 7|86 50:8 8|74 16:8 9|18 70:8 10|51 9:9 1|47 78:9 2|84 93:9 3|26 33:9 4|4 53:9 5|88 90:9 6|48 14:9 7|97 47:9 8|96 57:9 9|67 98:9 10|3 24:10 1|68 1:10 2|75 36:10 3|66 91:10 4|37 57:10 5|68 11:10 6|7 94:10 7|34 23:10 8|90 76:10 9|95 20:10 10</relation>
    <relation name="R218" arity="2" nbTuples="100" semantics="soft" defaultCost="infinity">71 86:1 1|39 45:1 2|90 16:1 3|6 21:1 4|60 10:1 5|71 29:1 6|1 7:1 7|57 46:1 8|38 45:1 9|77 33:1 10|38 3:2 1|93 83:2 2|40 52:2 3|100 100:2 4|59 52:2 5|79 29:2 6|40 5:2 7|65 93:2 8|64 75:2 9|21 96:2 10|13 20:3 1|40 14:3 2|36 48:3 3|12 22:3 4|57 87:3 5|50 45:3 6|20 95:3 7|5 54:3 8|68 43:3 9|28 20:3 10|17 45:4 1|8 1:4 2|73 22:4 3|38 21:4 4|42 7:4 5|39 83:4 6|63 80:4 7|99 37:4 8|79 63:4 9|84 20:4 10|93 83:5 1|81 53:5 2|13 83:5 3|65 32:5 4|28 94:5 5|85 40:5 6|48 25:5 7|98 57:5 8|53 14:5 9|96 69:5 10|20 63:6 1|91 91:6 2|87 51:6 3|82 78:6 4|73 41:6 5|24 16:6 6|57 18:6 7|87 46:6 8|61 81:6 9|12 78:6 10|28 100:7 1|28 74:7 2|79 67:7 3|35 12:7 4|100 32:7 5|1 63:7 6|52 87:7 7|86 44:7 8|96 71:7 9|52 48:7 10|32 12:8 1|80 6:8 2|33 66:8 3|76 19:8 4|72 39:8 5|15 47:8 6|32 54:8 7|37 39:8 8|88 27:8 9|83 29:8 10|3 34:9 1|32 54:9 2|19 7:9 3|74 41:9 4|31 100:9 5|44 38:9 6|56 37:9 7|17 59:9 8|31 37:9 9|49 26:9 10|98 41:10 1|51 47:10 2|58 99:10 3|67 21:10 4|37 53:10 5|19 82:10 6|82 46:10 7|93 96:10 8|17 46:10 9|35 26:10 10</relation>
    <relation name="R219" arity="2" nbTuples="100" semantics="soft" defaultCost="infinity">73 83:1 1|33 1:1 2|83 30:1 3|65 2:1 4|56 42:1 5|25 68:1 6|30 31:1 7|10 33:1 8|15 4:1 9|36 67:1 10|30 9:2 1|94 50:2 2|77 43:2 3|55 40:2 4|70 57:2 5|100 89:2 6|95 39:2 7|27 54:2 8|53 97:2 9|92 25:2 10|7 96:3 1|90 5:3 2|34 62:3 3|21 15:3 4|52 67:3 5|25 96:3 6|93 35:3 7|17 42:3 8|54 58:3 9|16 62:3 10|69 86:4 1|86 95:4 2|19 76:4 3|89 7:4 4|7 7:4 5|98 15:4 6|3 36:4 7|76 88:4 8|95 70:4 9|9 99:4 10|42 43:5 1|14 49:5 2|87 29:5 3|61 38:5 4|45 18:5 5|89 6:5 6|38 58:5 7|67 32:5 8|17 34:5 9|80 22:5 10|6 86:6 1|40 11:6 2|30 67:6 3|56 22:6 4|97 72:6 5|66 50:6 6|82 95:6 7|34 49:6 8|36 48:6 9|4 59:6 10|10 1:7 1|13 57:7 2|21 91:7 3|59 90:7 4|23 47:7 5|24 82:7 6|79 31:7 7|78 90:7 8|14 35:7 9|71 48:7 10|23 95:8 1|63 80:8 2|30 75:8 3|54 96:8 4|88 40:8 5|82 60:8 6|16 18:8 7|96 43:8 8|98 30:8 9|40 58:8 10|78 31:9 1|8 7:9 2|90 56:9 3|48 69:9 4|21 20:9 5|82 59:9 6|85 20:9 7|72 64:9 8|52 21:9 9|83 82:9 10|98 3:10 1|77 56:10 2|56 25:10 3|69 51:10 4|24 10:10 5|92 53:10 6|95 6:10 7|95 72:10 8|34 60:10 9|56 41:10 10</relation>
    <relation name="R220" arity="2" nbTuples="100" semantics="soft" defaultCost="infinity">79 63:1 1|43 28:1 2|70 57:1 3|22 73:1 4|6 91:1 5|99 32:1 6|33 60:1 7|25 57:1 8|82 55:1 9|83 83:1 10|92 43:2 1|60 68:2 2|54 28:2 3|72 69:2 4|61 20:2 5|3 30:2 6|27 3:2 7|1 75:2 8|25 48:2 9|75 43:2 10|47 8:3 1|15 73:3 2|9 68:3 3|53 47:3 4|65 77:3 5|15 21:3 6|22 32:3 7|50 52:3 8|17 60:3 9|18 81:3 10|15 6:4 1|29 75:4 2|90 58:4 3|22 45:4 4|48 88:4 5|33 59:4 6|56 43:4 7|49 22:4 8|45 51:4 9|36 71:4 10|82 80:5 1|6 29:5 2|76 2:5 3|41 7:5 4|70 56:5 5|96 90:5 6|11 30:5 7|89 35:5 8|76 16:5 9|41 26:5 10|25 76:6 1|63 71:6 2|92 18:6 3|37 6:6 4|49 49:6 5|81 61:6 6|26 79:6 7|29 76:6 8|99 67:6 9|25 15:6 10|94 83:7 1|72 2:7 2|27 8:7 3|46 24:7 4|98 55:7 5|38 80:7 6|73 87:7 7|50 32:7 8|77 27:7 9|65 100:7 10|22 3:8 1|39 74:8 2|46 53:8 3|71 81:8 4|78 16:8 5|76 90:8 6|53 56:8 7|63 5:8 8|23 58:8 9|97 64:8 10|27 93:9 1|35 2:9 2|25 76:9 3|77 61:9 4|98 95:9 5|21 96:9 6|97 60:9 7|36 70:9 8|1 2:9 9|45 89:9 10|37 23:10 1|38 54:10 2|12 3:10 3|100 42:10 4|91 15:10 5|16 70:10 6|62 57:10 7|24 10:10 8|23 96:10 9|29 31:10 10</relation>
    <relation name="R221" arity="2" nbTuples="100" semantics="soft" defaultCost="infinity">36 54:1 1|78 96:1 2|92 4:1 3|38 98:1 4|55 30:1 5|35 65:1 6|48 84:1 7|41 34:1 8|83 57:1 9|26 25:1 10|21 73:2 1|26 58:2 2|29 80:2 3|17 49:2 4|53 52:2 5|18 83:2 6|23 42:2 7|3 23:2 8|93 10:2 9|28 22:2 10|77 52:3 1|50 21:3 2|70 82:3 3|44 94:3 4|86 72:3 5|13 52:3 6|99 59:3 7|1 75:3 8|5 20:3 9|19 32:3 10|89 75:4 1|38 64:4 2|18 34:4 3|85 67:4 4|64 26:4 5|23 61:4 6|89 32:4 7|16 60:4 8|14 69:4 9|97 81:4 10|48 57:5 1|7 71:5 2|26 18:5 3|83 57:5 4|68 10:5 5|30 97:5 6|75 18:5 7|45 92:5 8|18 95:5 9|92 52:5 10|81 76:6 1|3 62:6 2|18 39:6 3|88 51:6 4|32 83:6 5|36 3:6 6|16 49:6 7|95 53:6 8|63 38:6 9|31 10:6 10|66 25:7 1|71 95:7 2|26 85:7 3|57 39:7 4|81 54:7 5|55 24:7 6|85 96:7 7|72 93:7 8|85 31:7 9|88 28:7 10|32 78:8 1|93 29:8 2|100 97:8 3|100 99:8 4|5 88:8 5|91 19:8 6|22 83:8 7|30 94:8 8|53 75:8 9|84 53:8 10|85 8:9 1|70 69:9 2|69 82:9 3|45 65:9 4|18 63:9 5|67 7:9 6|15 93:9 7|45 17:9 8|41 78:9 9|2 68:9 10|71 91:10 1|97 79:10 2|53 62:10 3|40 24:10 4|12 61:10 5|82 89:10 6|7 51:10 7|34 57:10 8|87 79:10 9|54 72:10 10</relation>
    <relation name="R222" arity="2" nbTuples="100" semantics="soft" defaultCost="infinity">85 23:1 1|91 40:1 2|41 36:1 3|70 61:1 4|2 41:1 5|76 30:1 6|30 11:1 7|88 53:1 8|18 47:1 9|82 28:1 10|90 88:2 1|27 76:2 2|28 25:2 3|96 5:2 4|82 79:2 5|83 64:2 6|57 87:2 7|58 87:2 8|19 94:2 9|46 72:2 10|88 65:3 1|68 46:3 2|40 76:3 3|60 53:3 4|96 3:3 5|3 52:3 6|95 95:3 7|25 3:3 8|61 97:3 9|44 69:3 10|47 55:4 1|31 42:4 2|93 8:4 3|31 8:4 4|17 71:4 5|62 72:4 6|86 54:4 7|84 73:4 8|26 21:4 9|33 46:4 10|79 70:5 1|72 56:5 2|92 69:5 3|36 36:5 4|7 61:5 5|8 63:5 6|9 18:5 7|91 76:5 8|51 17:5 9|1 93:5 10|7 52:6 1|60 28:6 2|31 53:6 3|10 92:6 4|68 52:6 5|53 91:6 6|100 84:6 7|53 46:6 8|49 12:6 9|24 52:6 10|36 70:7 1|91 98:7 2|34 96:7 3|63 49:7 4|25 67:7 5|80 7:7 6|24 87:7 7|1 95:7 8|2 82:7 9|56 61:7 10|27 42:8 1|8 91:8 2|80 24:8 3|4 36:8 4|17 49:8 5|45 7:8 6|90 82:8 7|27 50:8 8|63 37:8 9|89 30:8 10|7 81:9 1|6 60:9 2|58 3:9 3|56 100:9 4|37 7:9 5|25 96:9 6|87 51:9 7|81 77:9 8|1 82:9 9|6 34:9 10|28 46:10 1|39 20:10 2|12 40:10 3|63 51:10 4|67 44:10 5|11 65:10 6|67 43:10 7|86 8:10 8|67 43:10 9|21 34:10 10</relation>
    <relation name="R223" arity="2" nbTuples="100" semantics="soft" defaultCost="infinity">76 26:1 1|8 74:1 2|27 63:1 3|20 15:1 4|4 59:1 5|7 51:1 6|26 62:1 7|68 88:1 8|6 76:1 9|61 3:1 10|32 29:2 1|53 98:2 2|74 5:2 3|57 77:2 4|18 26:2 5|58 85:2 6|27 87:2 7|100 60:2 8|17 62:2 9|31 39:2 10|14 90:3 1|2 37:3 2|16 22:3 3|60 28:3 4|8 39:3 5|36 26:3 6|66 92:3 7|38 17:3 8|22 17:3 9|72 6:3 10|48 33:4 1|59 87:4 2|60 24:4 3|46 65:4 4|35 16:4 5|6 7:4 6|88 84:4 7|34 39:4 8|40 18:4 9|95 33:4 10|100 42:5 1|7 17:5 2|31 29:5 3|12 20:5 4|99 92:5 5|15 24:5 6|56 22:5 7|42 92:5 8|23 26:5 9|10 24:5 10|19 4:6 1|66 84:6 2|89 100:6 3|11 92:6 4|83 32:6 5|5 66:6 6|33 45:6 7|80 46:6 8|3 59:6 9|14 16:6 10|67 84:7 1|38 45:7 2|16 61:7 3|60 77:7 4|85 26:7 5|67 97:7 6|29 53:7 7|35 47:7 8|84 42:7 9|68 22:7 10|93 85:8 1|2 73:8 2|86 57:8 3|54 71:8 4|54 84:8 5|53 36:8 6|78 2:8 7|22 92:8 8|16 94:8 9|45 65:8 10|4 13:9 1|25 99:9 2|49 9:9 3|36 22:9 4|66 79:9 5|32 87:9 6|37 13:9 7|30 19:9 8|42 59:9 9|54 82:9 10|60 67:10 1|21 84:10 2|7 37:10 3|66 47:10 4|23 24:10 5|76 80:10 6|16 76:10 7|63 60:10 8|5 29:10 9|14 34:10 10</relation>
    <relation name="R224" arity="2" nbTuples="100" semantics="soft" defaultCost="infinity">7 92:1 1|27 32:1 2|80 63:1 3|48 53:1 4|97 62:1 5|87 62:1 6|32 39:1 7|25 7:1 8|11 27:1 9|2 19:1 10|70 25:2 1|66 18:2 2|58 65:2 3|9 92:2 4|9 97:2 5|79 96:2 6|25 46:2 7|98 80:2 8|79 24:2 9|27 96:2 10|86 81:3 1|18 86:3 2|77 26:3 3|50 84:3 4|22 37:3 5|26 45:3 6|74 83:3 7|77 52:3 8|3 85:3 9|24 7:3 10|33 73:4 1|84 13:4 2|89 84:4 3|62 38:4 4|17 68:4 5|83 54:4 6|41 37:4 7|87 28:4 8|79 9:4 9|40 52:4 10|52 71:5 1|67 11:5 2|70 52:5 3|65 57:5 4|35 9:5 5|27 34:5 6|1 55:5 7|19 12:5 8|39 51:5 9|81 36:5 10|51 30:6 1|28 57:6 2|69 89:6 3|30 14:6 4|9 3:6 5|11 46:6 6|30 1:6 7|71 3:6 8|82 48:6 9|44 60:6 10|35 15:7 1|38 81:7 2|12 74:7 3|31 3:7 4|35 38:7 5|64 81:7 6|90 4:7 7|48 23:7 8|55 79:7 9|42 78:7 10|54 61:8 1|80 70:8 2|64 29:8 3|17 75:8 4|3 51:8 5|75 14:8 6|2 58:8 7|46 9:8 8|82 14:8 9|77 60:8 10|30 54:9 1|91 49:9 2|95 71:9 3|9 43:9 4|96 18:9 5|52 59:9 6|77 7:9 7|31 94:9 8|30 70:9 9|50 50:9 10|20 52:10 1|83 4:10 2|94 52:10 3|2 39:10 4|18 52:10 5|87 27:10 6|71 23:10 7|65 92:10 8|8 44:10 9|81 99:10 10</relation>
    <relation name="R225" arity="2" nbTuples="100" semantics="soft" defaultCost="infinity">54 81:1 1|39 18:1 2|4 90:1 3|95 70:1 4|75 62:1 5|47 43:1 6|44 9:1 7|97 69:1 8|95 91:1 9|39 81:1 10|13 29:2 1|69 52:2 2|19 3:2 3|84 74:2 4|3 47:2 5|94 1:2 6|33 39:2 7|53 76:2 8|23 64:2 9|61 79:2 10|62 95:3 1|4 7:3 2|78 33:3 3|18 53:3 4|8 87:3 5|16 86:3 6|63 40:3 7|27 40:3 8|2 34:3 9|43 29:3 10|60 10:4 1|16 47:4 2|88 9:4 3|77 84:4 4|26 97:4 5|11 100:4 6|25 77:4 7|46 6:4 8|7 5:4 9|6 83:4 10|70 31:5 1|87 25:5 2|17 56:5 3|11 42:5 4|83 10:5 5|60 52:5 6|70 96:5 7|55 16:5 8|52 34:5 9|9 11:5 10|61 96:6 1|77 3:6 2|58 12:6 3|70 13:6 4|10 6:6 5|1 66:6 6|1 92:6 7|93 96:6 8|43 62:6 9|83 54:6 10|63 72:7 1|24 1:7 2|62 48:7 3|90 80:7 4|93 82:7 5|64 65:7 6|16 68:7 7|29 72:7 8|24 8:7 9|2 35:7 10|100 87:8 1|57 22:8 2|61 22:8 3|83 51:8 4|28 31:8 5|21 58:8 6|2 32:8 7|72 41:8 8|50 67:8 9|19 38:8 10|92 77:9 1|11 30:9 2|29 98:9 3|82 48:9 4|94 17:9 5|89 57:9 6|91 47:9 7|13 26:9 8|50 2:9 9|57 48:9 10|94 11:10 1|37 70:10 2|71 18:10 3|86 96:10 4|15 7:10 5|44 87:10 6|47 48:10 7|24 34:10 8|21 54:10 9|31 96:10 10</relation>
    <relation name="R226" arity="2" nbTuples="100" semantics="soft" defaultCost="infinity">4 88:1 1|6 16:1 2|80 53:1 3|82 91:1 4|26 5:1 5|36 35:1 6|47 47:1 7|24 30:1 8|20 47:1 9|23 42:1 10|4 2:2 1|68 6:2 2|6 10:2 3|67 43:2 4|49 19:2 5|12 4:2 6|45 52:2 7|2 1:2 8|69 68:2 9|66 63:2 10|39 88:3 1|51 49:3 2|45 24:3 3|30 4:3 4|81 17:3 5|60 10:3 6|57 16:3 7|27 69:3 8|19 64:3 9|97 75:3 10|94 45:4 1|83 100:4 2|70 31:4 3|54 72:4 4|100 24:4 5|99 54:4 6|8 3:4 7|71 47:4 8|95 33:4 9|54 17:4 10|90 32:5 1|73 27:5 2|59 15:5 3|43 84:5 4|18 24:5 5|100 41:5 6|70 36:5 7|38 98:5 8|36 74:5 9|60 12:5 10|19 97:6 1|8 86:6 2|6 40:6 3|37 62:6 4|70 66:6 5|65 14:6 6|36 49:6 7|35 74:6 8|16 66:6 9|100 57:6 10|24 72:7 1|43 12:7 2|50 51:7 3|37 67:7 4|57 11:7 5|50 96:7 6|68 27:7 7|11 71:7 8|83 91:7 9|37 78:7 10|61 31:8 1|54 36:8 2|34 45:8 3|42 71:8 4|57 66:8 5|49 80:8 6|74 33:8 7|59 13:8 8|30 36:8 9|68 23:8 10|97 41:9 1|22 90:9 2|96 52:9 3|25 10:9 4|3 41:9 5|99 38:9 6|42 2:9 7|5 33:9 8|23 16:9 9|61 86:9 10|61 86:10 1|36 45:10 2|78 80:10 3|48 36:10 4|11 79:10 5|31 55:10 6|78 38:10 7|9 76:10 8|100 70:10 9|12 19:10 10</relation>
    <relation name="R227" arity="2" nbTuples="100" semantics="soft" defaultCost="infinity">15 80:1 1|6 69:1 2|65 76:1 3|87 90:1 4|91 98:1 5|11 73:1 6|8 45:1 7|56 82:1 8|96 57:1 9|14 83:1 10|4 91:2 1|50 63:2 2|16 85:2 3|61 95:2 4|87 26:2 5|43 82:2 6|43 47:2 7|46 40:2 8|84 79:2 9|82 90:2 10|24 11:3 1|53 32:3 2|58 16:3 3|27 21:3 4|47 36:3 5|21 33:3 6|67 12:3 7|1 32:3 8|83 35:3 9|62 25:3 10|68 23:4 1|89 24:4 2|7 93:4 3|77 38:4 4|100 73:4 5|30 94:4 6|75 36:4 7|26 92:4 8|48 44:4 9|1 82:4 10|35 94:5 1|68 34:5 2|60 39:5 3|79 23:5 4|92 92:5 5|65 74:5 6|65 60:5 7|35 13:5 8|60 67:5 9|20 73:5 10|27 5:6 1|99 45:6 2|69 3:6 3|91 23:6 4|22 96:6 5|84 89:6 6|5 12:6 7|4 16:6 8|27 86:6 9|75 98:6 10|8 21:7 1|57 7:7 2|57 93:7 3|24 87:7 4|59 41:7 5|80 8:7 6|94 73:7 7|85 7:7 8|23 20:7 9|5 69:7 10|85 39:8 1|95 5:8 2|23 5:8 3|52 36:8 4|9 60:8 5|94 58:8 6|85 80:8 7|43 91:8 8|41 21:8 9|20 2:8 10|56 38:9 1|90 12:9 2|59 21:9 3|30 13:9 4|93 11:9 5|25 14:9 6|72 34:9 7|41 1:9 8|83 76:9 9|70 45:9 10|70 70:10 1|82 18:10 2|28 82:10 3|63 68:10 4|20 2:10 5|100 13:10 6|15 6:10 7|79 39:10 8|58 56:10 9|75 57:10 10</relation>
    <relation name="R228" arity="2" nbTuples="100" semantics="soft" defaultCost="infinity">51 98:1 1|32 59:1 2|57 66:1 3|23 37:1 4|30 88:1 5|32 77:1 6|60 55:1 7|87 99:1 8|75 77:1 9|25 55:1 10|19 84:2 1|68 69:2 2|57 3:2 3|65 32:2 4|77 88:2 5|26 93:2 6|82 85:2 7|80 39:2 8|78 89:2 9|61 84:2 10|24 73:3 1|31 65:3 2|98 41:3 3|49 49:3 4|13 58:3 5|72 63:3 6|25 70:3 7|99 41:3 8|21 15:3 9|75 51:3 10|42 5:4 1|54 71:4 2|7 89:4 3|71 56:4 4|86 3:4 5|49 53:4 6|12 56:4 7|13 86:4 8|76 22:4 9|2 84:4 10|11 100:5 1|66 47:5 2|48 5:5 3|2 76:5 4|65 92:5 5|88 30:5 6|46 58:5 7|17 95:5 8|33 80:5 9|57 37:5 10|24 49:6 1|33 68:6 2|37 6:6 3|34 26:6 4|94 65:6 5|13 64:6 6|80 13:6 7|4 81:6 8|14 87:6 9|12 69:6 10|75 19:7 1|8 54:7 2|86 86:7 3|5 3:7 4|25 57:7 5|61 24:7 6|26 41:7 7|16 47:7 8|67 17:7 9|40 68:7 10|19 40:8 1|40 82:8 2|64 31:8 3|52 50:8 4|76 5:8 5|4 64:8 6|13 99:8 7|49 61:8 8|44 54:8 9|15 73:8 10|5 40:9 1|34 79:9 2|50 8:9 3|83 17:9 4|48 7:9 5|72 15:9 6|68 75:9 7|17 87:9 8|45 16:9 9|10 78:9 10|54 96:10 1|37 84:10 2|81 73:10 3|62 77:10 4|74 25:10 5|45 59:10 6|76 94:10 7|23 23:10 8|21 71:10 9|55 55:10 10</relation>
    <relation name="R229" arity="2" nbTuples="100" semantics="soft" defaultCost="infinity">87 50:1 1|1 26:1 2|14 40:1 3|62 26:1 4|82 97:1 5|99 74:1 6|1 41:1 7|15 75:1 8|16 59:1 9|77 62:1 10|25 50:2 1|19 46:2 2|69 72:2 3|75 96:2 4|15 43:2 5|69 50:2 6|54 22:2 7|81 84:2 8|18 47:2 9|14 16:2 10|75 22:3 1|73 3:3 2|90 68:3 3|83 88:3 4|3 13:3 5|68 95:3 6|87 88:3 7|29 30:3 8|20 91:3 9|61 40:3 10|55 53:4 1|80 91:4 2|13 85:4 3|33 91:4 4|92 87:4 5|90 37:4 6|44 48:4 7|58 87:4 8|27 92:4 9|38 79:4 10|25 26:5 1|52 78:5 2|62 47:5 3|14 31:5 4|66 23:5 5|27 11:5 6|43 96:5 7|90 79:5 8|77 85:5 9|47 78:5 10|75 79:6 1|73 52:6 2|45 45:6 3|13 26:6 4|95 79:6 5|75 31:6 6|19 32:6 7|5 60:6 8|57 56:6 9|51 18:6 10|66 22:7 1|68 13:7 2|7 3:7 3|99 67:7 4|86 81:7 5|21 53:7 6|49 58:7 7|16 54:7 8|7 34:7 9|19 43:7 10|14 31:8 1|45 8:8 2|80 53:8 3|5 95:8 4|6 53:8 5|79 70:8 6|55 64:8 7|28 60:8 8|81 48:8 9|87 26:8 10|15 98:9 1|8 62:9 2|63 72:9 3|80 30:9 4|89 41:9 5|90 65:9 6|31 95:9 7|55 32:9 8|70 61:9 9|5 22:9 10|18 8:10 1|48 61:10 2|15 22:10 3|26 61:10 4|5 64:10 5|12 28:10 6|2 4:10 7|5 84:10 8|98 19:10 9|96 62:10 10</relation>
    <relation name="R230" arity="2" nbTuples="100" semantics="soft" defaultCost="infinity">69 84:1 1|12 9:1 2|34 6:1 3|76 81:1 4|65 69:1 5|20 66:1 6|41 60:1 7|88 59:1 8|72 61:1 9|5 28:1 10|50 100:2 1|45 63:2 2|99 9:2 3|55 49:2 4|47 1:2 5|43 43:2 6|53 82:2 7|6 16:2 8|93 42:2 9|87 14:2 10|18 46:3 1|55 67:3 2|62 92:3 3|6 66:3 4|22 60:3 5|11 15:3 6|74 88:3 7|17 75:3 8|61 1:3 9|80 73:3 10|23 5:4 1|62 21:4 2|13 85:4 3|12 92:4 4|23 16:4 5|42 29:4 6|57 57:4 7|39 37:4 8|29 20:4 9|12 72:4 10|78 58:5 1|84 72:5 2|96 49:5 3|1 28:5 4|42 90:5 5|38 31:5 6|90 3:5 7|91 73:5 8|48 37:5 9|9 82:5 10|71 87:6 1|59 29:6 2|96 27:6 3|2 36:6 4|91 12:6 5|59 36:6 6|44 24:6 7|95 40:6 8|96 12:6 9|12 95:6 10|28 87:7 1|2 45:7 2|27 94:7 3|20 92:7 4|66 57:7 5|42 69:7 6|33 94:7 7|34 29:7 8|82 33:7 9|63 79:7 10|72 29:8 1|22 95:8 2|14 54:8 3|87 51:8 4|47 67:8 5|39 65:8 6|93 12:8 7|69 3:8 8|4 47:8 9|82 17:8 10|2 50:9 1|96 97:9 2|94 19:9 3|85 83:9 4|61 16:9 5|53 60:9 6|67 97:9 7|92 96:9 8|96 93:9 9|52 70:9 10|60 38:10 1|95 91:10 2|78 15:10 3|89 97:10 4|94 91:10 5|55 67:10 6|48 36:10 7|74 16:10 8|88 77:10 9|17 29:10 10</relation>
    <relation name="R231" arity="2" nbTuples="100" semantics="soft" defaultCost="infinity">69 22:1 1|58 13:1 2|60 98:1 3|96 50:1 4|57 79:1 5|36 52:1 6|65 81:1 7|99 43:1 8|93 30:1 9|24 94:1 10|3 15:2 1|4 19:2 2|17 14:2 3|17 59:2 4|91 24:2 5|12 71:2 6|50 71:2 7|83 83:2 8|70 86:2 9|48 21:2 10|1 18:3 1|56 30:3 2|12 11:3 3|75 6:3 4|52 56:3 5|25 24:3 6|32 1:3 7|33 96:3 8|29 45:3 9|35 34:3 10|34 94:4 1|42 75:4 2|100 39:4 3|55 39:4 4|25 36:4 5|18 26:4 6|67 76:4 7|59 22:4 8|97 48:4 9|82 87:4 10|24 55:5 1|44 96:5 2|57 81:5 3|77 92:5 4|19 57:5 5|76 54:5 6|40 62:5 7|17 100:5 8|31 81:5 9|33 94:5 10|50 5:6 1|29 70:6 2|47 2:6 3|89 69:6 4|14 94:6 5|67 56:6 6|13 81:6 7|61 44:6 8|37 11:6 9|5 15:6 10|78 82:7 1|8 78:7 2|92 34:7 3|43 42:7 4|66 65:7 5|56 66:7 6|95 28:7 7|82 3:7 8|44 75:7 9|93 94:7 10|31 33:8 1|45 9:8 2|65 34:8 3|43 88:8 4|46 87:8 5|58 53:8 6|11 12:8 7|36 87:8 8|21 51:8 9|17 18:8 10|56 40:9 1|14 53:9 2|77 39:9 3|98 4:9 4|37 74:9 5|42 85:9 6|93 52:9 7|99 55:9 8|96 34:9 9|23 30:9 10|35 64:10 1|9 76:10 2|21 87:10 3|37 84:10 4|16 32:10 5|42 60:10 6|19 26:10 7|36 38:10 8|48 10:10 9|96 84:10 10</relation>
    <relation name="R232" arity="2" nbTuples="100" semantics="soft" defaultCost="infinity">83 74:1 1|83 12:1 2|47 92:1 3|12 31:1 4|46 29:1 5|8 67:1 6|10 23:1 7|44 46:1 8|26 100:1 9|22 10:1 10|71 36:2 1|67 44:2 2|13 26:2 3|15 19:2 4|96 20:2 5|84 23:2 6|42 70:2 7|16 54:2 8|96 24:2 9|16 42:2 10|60 15:3 1|10 36:3 2|44 42:3 3|76 72:3 4|90 30:3 5|27 99:3 6|40 44:3 7|53 42:3 8|24 71:3 9|45 62:3 10|61 50:4 1|85 23:4 2|23 17:4 3|89 66:4 4|72 45:4 5|74 19:4 6|95 94:4 7|3 77:4 8|6 6:4 9|74 71:4 10|85 6:5 1|22 47:5 2|36 77:5 3|65 95:5 4|84 79:5 5|98 79:5 6|83 97:5 7|83 92:5 8|57 10:5 9|30 59:5 10|41 4:6 1|81 12:6 2|46 52:6 3|1 27:6 4|22 39:6 5|29 68:6 6|78 83:6 7|51 9:6 8|35 25:6 9|85 15:6 10|15 49:7 1|12 36:7 2|69 23:7 3|94 50:7 4|1 71:7 5|89 14:7 6|30 54:7 7|91 4:7 8|1 56:7 9|70 36:7 10|57 55:8 1|32 14:8 2|41 59:8 3|93 26:8 4|24 19:8 5|56 12:8 6|93 77:8 7|11 76:8 8|93 18:8 9|64 64:8 10|53 77:9 1|21 16:9 2|75 21:9 3|77 45:9 4|24 85:9 5|54 5:9 6|22 43:9 7|89 29:9 8|90 100:9 9|50 66:9 10|60 7:10 1|44 44:10 2|44 91:10 3|49 80:10 4|12 95:10 5|90 2:10 6|8 2:10 7|79 14:10 8|100 6:10 9|98 18:10 10</relation>
    <relation name="R233" arity="2" nbTuples="100" semantics="soft" defaultCost="infinity">57 86:1 1|36 61:1 2|9 70:1 3|52 75:1 4|42 7:1 5|62 5:1 6|61 75:1 7|33 92:1 8|60 20:1 9|80 38:1 10|17 8:2 1|69 16:2 2|28 93:2 3|46 5:2 4|19 12:2 5|14 28:2 6|51 43:2 7|15 38:2 8|47 13:2 9|78 46:2 10|2 95:3 1|40 16:3 2|17 78:3 3|37 63:3 4|39 82:3 5|52 61:3 6|95 95:3 7|68 50:3 8|39 60:3 9|80 48:3 10|64 87:4 1|5 15:4 2|20 86:4 3|14 2:4 4|83 13:4 5|18 93:4 6|76 1:4 7|32 100:4 8|37 4:4 9|43 13:4 10|57 1:5 1|23 4:5 2|32 45:5 3|20 71:5 4|61 1:5 5|89 96:5 6|31 5:5 7|30 91:5 8|22 17:5 9|13 88:5 10|97 57:6 1|21 65:6 2|5 20:6 3|9 28:6 4|3 59:6 5|75 2:6 6|54 44:6 7|7 23:6 8|32 95:6 9|50 28:6 10|48 49:7 1|37 56:7 2|63 61:7 3|2 5:7 4|62 61:7 5|5 67:7 6|27 82:7 7|72 78:7 8|28 64:7 9|80 15:7 10|67 84:8 1|86 65:8 2|57 90:8 3|44 52:8 4|59 41:8 5|18 30:8 6|69 39:8 7|61 77:8 8|50 96:8 9|93 29:8 10|24 46:9 1|73 39:9 2|30 9:9 3|49 15:9 4|66 44:9 5|26 21:9 6|62 85:9 7|75 16:9 8|20 14:9 9|91 12:9 10|10 89:10 1|93 58:10 2|100 10:10 3|28 58:10 4|51 48:10 5|63 77:10 6|23 1:10 7|3 49:10 8|67 93:10 9|11 38:10 10</relation>
[truncated: 1,344,267 more chars]
