# Supplementary material for: A local cost simulation-based algorithm to solve distributed constraint optimization problems
Source: PeerJ Comput Sci. 2023 Mar 17;9:e1296. doi: 10.7717/peerj-cs.1296 (PMC10280401; doi:10.7717/peerj-cs.1296)
Supplement: Supplemental Information 1 [file peerj-cs-09-1296-s001.zip › code/DCOP_LCS/problem/ADCOP_70_10_0.6/RANDOM_ADCOP_70_10_density_0.6_2.xml]

<instance>
  <presentation name="instance2" type="ADCOP" benchmark="RandomDCOP" model="Simple" constraintModel="TKC" format="XDisCSP 1.0" />
  <agents nbAgents="70">
    <agent name="A1" id="1" description="Agent 1" />
    <agent name="A2" id="2" description="Agent 2" />
    <agent name="A3" id="3" description="Agent 3" />
    <agent name="A4" id="4" description="Agent 4" />
    <agent name="A5" id="5" description="Agent 5" />
    <agent name="A6" id="6" description="Agent 6" />
    <agent name="A7" id="7" description="Agent 7" />
    <agent name="A8" id="8" description="Agent 8" />
    <agent name="A9" id="9" description="Agent 9" />
    <agent name="A10" id="10" description="Agent 10" />
    <agent name="A11" id="11" description="Agent 11" />
    <agent name="A12" id="12" description="Agent 12" />
    <agent name="A13" id="13" description="Agent 13" />
    <agent name="A14" id="14" description="Agent 14" />
    <agent name="A15" id="15" description="Agent 15" />
    <agent name="A16" id="16" description="Agent 16" />
    <agent name="A17" id="17" description="Agent 17" />
    <agent name="A18" id="18" description="Agent 18" />
    <agent name="A19" id="19" description="Agent 19" />
    <agent name="A20" id="20" description="Agent 20" />
    <agent name="A21" id="21" description="Agent 21" />
    <agent name="A22" id="22" description="Agent 22" />
    <agent name="A23" id="23" description="Agent 23" />
    <agent name="A24" id="24" description="Agent 24" />
    <agent name="A25" id="25" description="Agent 25" />
    <agent name="A26" id="26" description="Agent 26" />
    <agent name="A27" id="27" description="Agent 27" />
    <agent name="A28" id="28" description="Agent 28" />
    <agent name="A29" id="29" description="Agent 29" />
    <agent name="A30" id="30" description="Agent 30" />
    <agent name="A31" id="31" description="Agent 31" />
    <agent name="A32" id="32" description="Agent 32" />
    <agent name="A33" id="33" description="Agent 33" />
    <agent name="A34" id="34" description="Agent 34" />
    <agent name="A35" id="35" description="Agent 35" />
    <agent name="A36" id="36" description="Agent 36" />
    <agent name="A37" id="37" description="Agent 37" />
    <agent name="A38" id="38" description="Agent 38" />
    <agent name="A39" id="39" description="Agent 39" />
    <agent name="A40" id="40" description="Agent 40" />
    <agent name="A41" id="41" description="Agent 41" />
    <agent name="A42" id="42" description="Agent 42" />
    <agent name="A43" id="43" description="Agent 43" />
    <agent name="A44" id="44" description="Agent 44" />
    <agent name="A45" id="45" description="Agent 45" />
    <agent name="A46" id="46" description="Agent 46" />
    <agent name="A47" id="47" description="Agent 47" />
    <agent name="A48" id="48" description="Agent 48" />
    <agent name="A49" id="49" description="Agent 49" />
    <agent name="A50" id="50" description="Agent 50" />
    <agent name="A51" id="51" description="Agent 51" />
    <agent name="A52" id="52" description="Agent 52" />
    <agent name="A53" id="53" description="Agent 53" />
    <agent name="A54" id="54" description="Agent 54" />
    <agent name="A55" id="55" description="Agent 55" />
    <agent name="A56" id="56" description="Agent 56" />
    <agent name="A57" id="57" description="Agent 57" />
    <agent name="A58" id="58" description="Agent 58" />
    <agent name="A59" id="59" description="Agent 59" />
    <agent name="A60" id="60" description="Agent 60" />
    <agent name="A61" id="61" description="Agent 61" />
    <agent name="A62" id="62" description="Agent 62" />
    <agent name="A63" id="63" description="Agent 63" />
    <agent name="A64" id="64" description="Agent 64" />
    <agent name="A65" id="65" description="Agent 65" />
    <agent name="A66" id="66" description="Agent 66" />
    <agent name="A67" id="67" description="Agent 67" />
    <agent name="A68" id="68" description="Agent 68" />
    <agent name="A69" id="69" description="Agent 69" />
    <agent name="A70" id="70" description="Agent 70" />
  </agents>
  <domains nbDomains="1">
    <domain name="D1" nbValues="10">1..10</domain>
  </domains>
  <variables nbVariables="70">
    <variable agent="A1" name="X1.1" id="1" domain="D1" description="variable 1.1" />
    <variable agent="A2" name="X2.1" id="1" domain="D1" description="variable 2.1" />
    <variable agent="A3" name="X3.1" id="1" domain="D1" description="variable 3.1" />
    <variable agent="A4" name="X4.1" id="1" domain="D1" description="variable 4.1" />
    <variable agent="A5" name="X5.1" id="1" domain="D1" description="variable 5.1" />
    <variable agent="A6" name="X6.1" id="1" domain="D1" description="variable 6.1" />
    <variable agent="A7" name="X7.1" id="1" domain="D1" description="variable 7.1" />
    <variable agent="A8" name="X8.1" id="1" domain="D1" description="variable 8.1" />
    <variable agent="A9" name="X9.1" id="1" domain="D1" description="variable 9.1" />
    <variable agent="A10" name="X10.1" id="1" domain="D1" description="variable 10.1" />
    <variable agent="A11" name="X11.1" id="1" domain="D1" description="variable 11.1" />
    <variable agent="A12" name="X12.1" id="1" domain="D1" description="variable 12.1" />
    <variable agent="A13" name="X13.1" id="1" domain="D1" description="variable 13.1" />
    <variable agent="A14" name="X14.1" id="1" domain="D1" description="variable 14.1" />
    <variable agent="A15" name="X15.1" id="1" domain="D1" description="variable 15.1" />
    <variable agent="A16" name="X16.1" id="1" domain="D1" description="variable 16.1" />
    <variable agent="A17" name="X17.1" id="1" domain="D1" description="variable 17.1" />
    <variable agent="A18" name="X18.1" id="1" domain="D1" description="variable 18.1" />
    <variable agent="A19" name="X19.1" id="1" domain="D1" description="variable 19.1" />
    <variable agent="A20" name="X20.1" id="1" domain="D1" description="variable 20.1" />
    <variable agent="A21" name="X21.1" id="1" domain="D1" description="variable 21.1" />
    <variable agent="A22" name="X22.1" id="1" domain="D1" description="variable 22.1" />
    <variable agent="A23" name="X23.1" id="1" domain="D1" description="variable 23.1" />
    <variable agent="A24" name="X24.1" id="1" domain="D1" description="variable 24.1" />
    <variable agent="A25" name="X25.1" id="1" domain="D1" description="variable 25.1" />
    <variable agent="A26" name="X26.1" id="1" domain="D1" description="variable 26.1" />
    <variable agent="A27" name="X27.1" id="1" domain="D1" description="variable 27.1" />
    <variable agent="A28" name="X28.1" id="1" domain="D1" description="variable 28.1" />
    <variable agent="A29" name="X29.1" id="1" domain="D1" description="variable 29.1" />
    <variable agent="A30" name="X30.1" id="1" domain="D1" description="variable 30.1" />
    <variable agent="A31" name="X31.1" id="1" domain="D1" description="variable 31.1" />
    <variable agent="A32" name="X32.1" id="1" domain="D1" description="variable 32.1" />
    <variable agent="A33" name="X33.1" id="1" domain="D1" description="variable 33.1" />
    <variable agent="A34" name="X34.1" id="1" domain="D1" description="variable 34.1" />
    <variable agent="A35" name="X35.1" id="1" domain="D1" description="variable 35.1" />
    <variable agent="A36" name="X36.1" id="1" domain="D1" description="variable 36.1" />
    <variable agent="A37" name="X37.1" id="1" domain="D1" description="variable 37.1" />
    <variable agent="A38" name="X38.1" id="1" domain="D1" description="variable 38.1" />
    <variable agent="A39" name="X39.1" id="1" domain="D1" description="variable 39.1" />
    <variable agent="A40" name="X40.1" id="1" domain="D1" description="variable 40.1" />
    <variable agent="A41" name="X41.1" id="1" domain="D1" description="variable 41.1" />
    <variable agent="A42" name="X42.1" id="1" domain="D1" description="variable 42.1" />
    <variable agent="A43" name="X43.1" id="1" domain="D1" description="variable 43.1" />
    <variable agent="A44" name="X44.1" id="1" domain="D1" description="variable 44.1" />
    <variable agent="A45" name="X45.1" id="1" domain="D1" description="variable 45.1" />
    <variable agent="A46" name="X46.1" id="1" domain="D1" description="variable 46.1" />
    <variable agent="A47" name="X47.1" id="1" domain="D1" description="variable 47.1" />
    <variable agent="A48" name="X48.1" id="1" domain="D1" description="variable 48.1" />
    <variable agent="A49" name="X49.1" id="1" domain="D1" description="variable 49.1" />
    <variable agent="A50" name="X50.1" id="1" domain="D1" description="variable 50.1" />
    <variable agent="A51" name="X51.1" id="1" domain="D1" description="variable 51.1" />
    <variable agent="A52" name="X52.1" id="1" domain="D1" description="variable 52.1" />
    <variable agent="A53" name="X53.1" id="1" domain="D1" description="variable 53.1" />
    <variable agent="A54" name="X54.1" id="1" domain="D1" description="variable 54.1" />
    <variable agent="A55" name="X55.1" id="1" domain="D1" description="variable 55.1" />
    <variable agent="A56" name="X56.1" id="1" domain="D1" description="variable 56.1" />
    <variable agent="A57" name="X57.1" id="1" domain="D1" description="variable 57.1" />
    <variable agent="A58" name="X58.1" id="1" domain="D1" description="variable 58.1" />
    <variable agent="A59" name="X59.1" id="1" domain="D1" description="variable 59.1" />
    <variable agent="A60" name="X60.1" id="1" domain="D1" description="variable 60.1" />
    <variable agent="A61" name="X61.1" id="1" domain="D1" description="variable 61.1" />
    <variable agent="A62" name="X62.1" id="1" domain="D1" description="variable 62.1" />
    <variable agent="A63" name="X63.1" id="1" domain="D1" description="variable 63.1" />
    <variable agent="A64" name="X64.1" id="1" domain="D1" description="variable 64.1" />
    <variable agent="A65" name="X65.1" id="1" domain="D1" description="variable 65.1" />
    <variable agent="A66" name="X66.1" id="1" domain="D1" description="variable 66.1" />
    <variable agent="A67" name="X67.1" id="1" domain="D1" description="variable 67.1" />
    <variable agent="A68" name="X68.1" id="1" domain="D1" description="variable 68.1" />
    <variable agent="A69" name="X69.1" id="1" domain="D1" description="variable 69.1" />
    <variable agent="A70" name="X70.1" id="1" domain="D1" description="variable 70.1" />
  </variables>
  <constraints nbConstraints="1449">
    <constraint name="C0" model="TKC" arity="2" scope="X37.1 X60.1" reference="R0" />
    <constraint name="C1" model="TKC" arity="2" scope="X23.1 X61.1" reference="R1" />
    <constraint name="C2" model="TKC" arity="2" scope="X9.1 X66.1" reference="R2" />
    <constraint name="C3" model="TKC" arity="2" scope="X23.1 X33.1" reference="R3" />
    <constraint name="C4" model="TKC" arity="2" scope="X11.1 X66.1" reference="R4" />
    <constraint name="C5" model="TKC" arity="2" scope="X13.1 X28.1" reference="R5" />
    <constraint name="C6" model="TKC" arity="2" scope="X49.1 X62.1" reference="R6" />
    <constraint name="C7" model="TKC" arity="2" scope="X55.1 X70.1" reference="R7" />
    <constraint name="C8" model="TKC" arity="2" scope="X35.1 X63.1" reference="R8" />
    <constraint name="C9" model="TKC" arity="2" scope="X46.1 X56.1" reference="R9" />
    <constraint name="C10" model="TKC" arity="2" scope="X8.1 X43.1" reference="R10" />
    <constraint name="C11" model="TKC" arity="2" scope="X37.1 X56.1" reference="R11" />
    <constraint name="C12" model="TKC" arity="2" scope="X3.1 X23.1" reference="R12" />
    <constraint name="C13" model="TKC" arity="2" scope="X29.1 X45.1" reference="R13" />
    <constraint name="C14" model="TKC" arity="2" scope="X27.1 X29.1" reference="R14" />
    <constraint name="C15" model="TKC" arity="2" scope="X54.1 X61.1" reference="R15" />
    <constraint name="C16" model="TKC" arity="2" scope="X13.1 X53.1" reference="R16" />
    <constraint name="C17" model="TKC" arity="2" scope="X8.1 X9.1" reference="R17" />
    <constraint name="C18" model="TKC" arity="2" scope="X17.1 X20.1" reference="R18" />
    <constraint name="C19" model="TKC" arity="2" scope="X48.1 X68.1" reference="R19" />
    <constraint name="C20" model="TKC" arity="2" scope="X8.1 X24.1" reference="R20" />
    <constraint name="C21" model="TKC" arity="2" scope="X48.1 X66.1" reference="R21" />
    <constraint name="C22" model="TKC" arity="2" scope="X12.1 X46.1" reference="R22" />
    <constraint name="C23" model="TKC" arity="2" scope="X12.1 X15.1" reference="R23" />
    <constraint name="C24" model="TKC" arity="2" scope="X11.1 X23.1" reference="R24" />
    <constraint name="C25" model="TKC" arity="2" scope="X3.1 X64.1" reference="R25" />
    <constraint name="C26" model="TKC" arity="2" scope="X6.1 X44.1" reference="R26" />
    <constraint name="C27" model="TKC" arity="2" scope="X14.1 X56.1" reference="R27" />
    <constraint name="C28" model="TKC" arity="2" scope="X40.1 X64.1" reference="R28" />
    <constraint name="C29" model="TKC" arity="2" scope="X6.1 X46.1" reference="R29" />
    <constraint name="C30" model="TKC" arity="2" scope="X28.1 X61.1" reference="R30" />
    <constraint name="C31" model="TKC" arity="2" scope="X30.1 X43.1" reference="R31" />
    <constraint name="C32" model="TKC" arity="2" scope="X37.1 X66.1" reference="R32" />
    <constraint name="C33" model="TKC" arity="2" scope="X1.1 X32.1" reference="R33" />
    <constraint name="C34" model="TKC" arity="2" scope="X64.1 X65.1" reference="R34" />
    <constraint name="C35" model="TKC" arity="2" scope="X13.1 X35.1" reference="R35" />
    <constraint name="C36" model="TKC" arity="2" scope="X45.1 X54.1" reference="R36" />
    <constraint name="C37" model="TKC" arity="2" scope="X14.1 X47.1" reference="R37" />
    <constraint name="C38" model="TKC" arity="2" scope="X55.1 X63.1" reference="R38" />
    <constraint name="C39" model="TKC" arity="2" scope="X16.1 X34.1" reference="R39" />
    <constraint name="C40" model="TKC" arity="2" scope="X23.1 X36.1" reference="R40" />
    <constraint name="C41" model="TKC" arity="2" scope="X9.1 X39.1" reference="R41" />
    <constraint name="C42" model="TKC" arity="2" scope="X20.1 X26.1" reference="R42" />
    <constraint name="C43" model="TKC" arity="2" scope="X17.1 X38.1" reference="R43" />
    <constraint name="C44" model="TKC" arity="2" scope="X25.1 X42.1" reference="R44" />
    <constraint name="C45" model="TKC" arity="2" scope="X22.1 X37.1" reference="R45" />
    <constraint name="C46" model="TKC" arity="2" scope="X22.1 X49.1" reference="R46" />
    <constraint name="C47" model="TKC" arity="2" scope="X11.1 X32.1" reference="R47" />
    <constraint name="C48" model="TKC" arity="2" scope="X15.1 X69.1" reference="R48" />
    <constraint name="C49" model="TKC" arity="2" scope="X18.1 X45.1" reference="R49" />
    <constraint name="C50" model="TKC" arity="2" scope="X48.1 X58.1" reference="R50" />
    <constraint name="C51" model="TKC" arity="2" scope="X2.1 X39.1" reference="R51" />
    <constraint name="C52" model="TKC" arity="2" scope="X19.1 X39.1" reference="R52" />
    <constraint name="C53" model="TKC" arity="2" scope="X31.1 X40.1" reference="R53" />
    <constraint name="C54" model="TKC" arity="2" scope="X19.1 X52.1" reference="R54" />
    <constraint name="C55" model="TKC" arity="2" scope="X38.1 X66.1" reference="R55" />
    <constraint name="C56" model="TKC" arity="2" scope="X53.1 X59.1" reference="R56" />
    <constraint name="C57" model="TKC" arity="2" scope="X32.1 X50.1" reference="R57" />
    <constraint name="C58" model="TKC" arity="2" scope="X17.1 X41.1" reference="R58" />
    <constraint name="C59" model="TKC" arity="2" scope="X53.1 X57.1" reference="R59" />
    <constraint name="C60" model="TKC" arity="2" scope="X42.1 X50.1" reference="R60" />
    <constraint name="C61" model="TKC" arity="2" scope="X34.1 X63.1" reference="R61" />
    <constraint name="C62" model="TKC" arity="2" scope="X5.1 X69.1" reference="R62" />
    <constraint name="C63" model="TKC" arity="2" scope="X4.1 X24.1" reference="R63" />
    <constraint name="C64" model="TKC" arity="2" scope="X2.1 X7.1" reference="R64" />
    <constraint name="C65" model="TKC" arity="2" scope="X6.1 X67.1" reference="R65" />
    <constraint name="C66" model="TKC" arity="2" scope="X31.1 X51.1" reference="R66" />
    <constraint name="C67" model="TKC" arity="2" scope="X10.1 X46.1" reference="R67" />
    <constraint name="C68" model="TKC" arity="2" scope="X17.1 X21.1" reference="R68" />
    <constraint name="C69" model="TKC" arity="2" scope="X30.1 X63.1" reference="R69" />
    <constraint name="C70" model="TKC" arity="2" scope="X16.1 X22.1" reference="R70" />
    <constraint name="C71" model="TKC" arity="2" scope="X1.1 X62.1" reference="R71" />
    <constraint name="C72" model="TKC" arity="2" scope="X36.1 X60.1" reference="R72" />
    <constraint name="C73" model="TKC" arity="2" scope="X52.1 X57.1" reference="R73" />
    <constraint name="C74" model="TKC" arity="2" scope="X46.1 X57.1" reference="R74" />
    <constraint name="C75" model="TKC" arity="2" scope="X2.1 X19.1" reference="R75" />
    <constraint name="C76" model="TKC" arity="2" scope="X3.1 X55.1" reference="R76" />
    <constraint name="C77" model="TKC" arity="2" scope="X61.1 X62.1" reference="R77" />
    <constraint name="C78" model="TKC" arity="2" scope="X44.1 X65.1" reference="R78" />
    <constraint name="C79" model="TKC" arity="2" scope="X20.1 X22.1" reference="R79" />
    <constraint name="C80" model="TKC" arity="2" scope="X23.1 X28.1" reference="R80" />
    <constraint name="C81" model="TKC" arity="2" scope="X22.1 X53.1" reference="R81" />
    <constraint name="C82" model="TKC" arity="2" scope="X15.1 X18.1" reference="R82" />
    <constraint name="C83" model="TKC" arity="2" scope="X2.1 X35.1" reference="R83" />
    <constraint name="C84" model="TKC" arity="2" scope="X14.1 X48.1" reference="R84" />
    <constraint name="C85" model="TKC" arity="2" scope="X58.1 X62.1" reference="R85" />
    <constraint name="C86" model="TKC" arity="2" scope="X38.1 X51.1" reference="R86" />
    <constraint name="C87" model="TKC" arity="2" scope="X17.1 X33.1" reference="R87" />
    <constraint name="C88" model="TKC" arity="2" scope="X31.1 X67.1" reference="R88" />
    <constraint name="C89" model="TKC" arity="2" scope="X32.1 X60.1" reference="R89" />
    <constraint name="C90" model="TKC" arity="2" scope="X51.1 X66.1" reference="R90" />
    <constraint name="C91" model="TKC" arity="2" scope="X3.1 X22.1" reference="R91" />
    <constraint name="C92" model="TKC" arity="2" scope="X25.1 X56.1" reference="R92" />
    <constraint name="C93" model="TKC" arity="2" scope="X49.1 X70.1" reference="R93" />
    <constraint name="C94" model="TKC" arity="2" scope="X13.1 X43.1" reference="R94" />
    <constraint name="C95" model="TKC" arity="2" scope="X16.1 X49.1" reference="R95" />
    <constraint name="C96" model="TKC" arity="2" scope="X27.1 X52.1" reference="R96" />
    <constraint name="C97" model="TKC" arity="2" scope="X27.1 X44.1" reference="R97" />
    <constraint name="C98" model="TKC" arity="2" scope="X67.1 X69.1" reference="R98" />
    <constraint name="C99" model="TKC" arity="2" scope="X35.1 X45.1" reference="R99" />
    <constraint name="C100" model="TKC" arity="2" scope="X12.1 X41.1" reference="R100" />
    <constraint name="C101" model="TKC" arity="2" scope="X12.1 X38.1" reference="R101" />
    <constraint name="C102" model="TKC" arity="2" scope="X32.1 X44.1" reference="R102" />
    <constraint name="C103" model="TKC" arity="2" scope="X57.1 X68.1" reference="R103" />
    <constraint name="C104" model="TKC" arity="2" scope="X8.1 X48.1" reference="R104" />
    <constraint name="C105" model="TKC" arity="2" scope="X8.1 X51.1" reference="R105" />
    <constraint name="C106" model="TKC" arity="2" scope="X61.1 X63.1" reference="R106" />
    <constraint name="C107" model="TKC" arity="2" scope="X7.1 X64.1" reference="R107" />
    <constraint name="C108" model="TKC" arity="2" scope="X26.1 X68.1" reference="R108" />
    <constraint name="C109" model="TKC" arity="2" scope="X45.1 X62.1" reference="R109" />
    <constraint name="C110" model="TKC" arity="2" scope="X2.1 X53.1" reference="R110" />
    <constraint name="C111" model="TKC" arity="2" scope="X10.1 X18.1" reference="R111" />
    <constraint name="C112" model="TKC" arity="2" scope="X44.1 X67.1" reference="R112" />
    <constraint name="C113" model="TKC" arity="2" scope="X50.1 X53.1" reference="R113" />
    <constraint name="C114" model="TKC" arity="2" scope="X27.1 X68.1" reference="R114" />
    <constraint name="C115" model="TKC" arity="2" scope="X7.1 X18.1" reference="R115" />
    <constraint name="C116" model="TKC" arity="2" scope="X35.1 X67.1" reference="R116" />
    <constraint name="C117" model="TKC" arity="2" scope="X33.1 X55.1" reference="R117" />
    <constraint name="C118" model="TKC" arity="2" scope="X18.1 X43.1" reference="R118" />
    <constraint name="C119" model="TKC" arity="2" scope="X13.1 X22.1" reference="R119" />
    <constraint name="C120" model="TKC" arity="2" scope="X33.1 X43.1" reference="R120" />
    <constraint name="C121" model="TKC" arity="2" scope="X16.1 X26.1" reference="R121" />
    <constraint name="C122" model="TKC" arity="2" scope="X22.1 X55.1" reference="R122" />
    <constraint name="C123" model="TKC" arity="2" scope="X14.1 X51.1" reference="R123" />
    <constraint name="C124" model="TKC" arity="2" scope="X13.1 X23.1" reference="R124" />
    <constraint name="C125" model="TKC" arity="2" scope="X25.1 X39.1" reference="R125" />
    <constraint name="C126" model="TKC" arity="2" scope="X5.1 X47.1" reference="R126" />
    <constraint name="C127" model="TKC" arity="2" scope="X8.1 X63.1" reference="R127" />
    <constraint name="C128" model="TKC" arity="2" scope="X17.1 X35.1" reference="R128" />
    <constraint name="C129" model="TKC" arity="2" scope="X65.1 X66.1" reference="R129" />
    <constraint name="C130" model="TKC" arity="2" scope="X26.1 X62.1" reference="R130" />
    <constraint name="C131" model="TKC" arity="2" scope="X8.1 X17.1" reference="R131" />
    <constraint name="C132" model="TKC" arity="2" scope="X58.1 X69.1" reference="R132" />
    <constraint name="C133" model="TKC" arity="2" scope="X41.1 X61.1" reference="R133" />
    <constraint name="C134" model="TKC" arity="2" scope="X29.1 X40.1" reference="R134" />
    <constraint name="C135" model="TKC" arity="2" scope="X12.1 X56.1" reference="R135" />
    <constraint name="C136" model="TKC" arity="2" scope="X53.1 X68.1" reference="R136" />
    <constraint name="C137" model="TKC" arity="2" scope="X5.1 X41.1" reference="R137" />
    <constraint name="C138" model="TKC" arity="2" scope="X44.1 X57.1" reference="R138" />
    <constraint name="C139" model="TKC" arity="2" scope="X55.1 X56.1" reference="R139" />
    <constraint name="C140" model="TKC" arity="2" scope="X31.1 X53.1" reference="R140" />
    <constraint name="C141" model="TKC" arity="2" scope="X4.1 X47.1" reference="R141" />
    <constraint name="C142" model="TKC" arity="2" scope="X21.1 X58.1" reference="R142" />
    <constraint name="C143" model="TKC" arity="2" scope="X45.1 X46.1" reference="R143" />
    <constraint name="C144" model="TKC" arity="2" scope="X44.1 X63.1" reference="R144" />
    <constraint name="C145" model="TKC" arity="2" scope="X23.1 X39.1" reference="R145" />
    <constraint name="C146" model="TKC" arity="2" scope="X24.1 X37.1" reference="R146" />
    <constraint name="C147" model="TKC" arity="2" scope="X17.1 X68.1" reference="R147" />
    <constraint name="C148" model="TKC" arity="2" scope="X17.1 X58.1" reference="R148" />
    <constraint name="C149" model="TKC" arity="2" scope="X18.1 X40.1" reference="R149" />
    <constraint name="C150" model="TKC" arity="2" scope="X34.1 X67.1" reference="R150" />
    <constraint name="C151" model="TKC" arity="2" scope="X34.1 X47.1" reference="R151" />
    <constraint name="C152" model="TKC" arity="2" scope="X42.1 X47.1" reference="R152" />
    <constraint name="C153" model="TKC" arity="2" scope="X9.1 X35.1" reference="R153" />
    <constraint name="C154" model="TKC" arity="2" scope="X3.1 X17.1" reference="R154" />
    <constraint name="C155" model="TKC" arity="2" scope="X12.1 X51.1" reference="R155" />
    <constraint name="C156" model="TKC" arity="2" scope="X20.1 X67.1" reference="R156" />
    <constraint name="C157" model="TKC" arity="2" scope="X12.1 X70.1" reference="R157" />
    <constraint name="C158" model="TKC" arity="2" scope="X4.1 X15.1" reference="R158" />
    <constraint name="C159" model="TKC" arity="2" scope="X47.1 X68.1" reference="R159" />
    <constraint name="C160" model="TKC" arity="2" scope="X8.1 X46.1" reference="R160" />
    <constraint name="C161" model="TKC" arity="2" scope="X45.1 X56.1" reference="R161" />
    <constraint name="C162" model="TKC" arity="2" scope="X31.1 X45.1" reference="R162" />
    <constraint name="C163" model="TKC" arity="2" scope="X55.1 X61.1" reference="R163" />
    <constraint name="C164" model="TKC" arity="2" scope="X25.1 X66.1" reference="R164" />
    <constraint name="C165" model="TKC" arity="2" scope="X25.1 X44.1" reference="R165" />
    <constraint name="C166" model="TKC" arity="2" scope="X23.1 X27.1" reference="R166" />
    <constraint name="C167" model="TKC" arity="2" scope="X44.1 X64.1" reference="R167" />
    <constraint name="C168" model="TKC" arity="2" scope="X20.1 X42.1" reference="R168" />
    <constraint name="C169" model="TKC" arity="2" scope="X28.1 X31.1" reference="R169" />
    <constraint name="C170" model="TKC" arity="2" scope="X3.1 X25.1" reference="R170" />
    <constraint name="C171" model="TKC" arity="2" scope="X26.1 X69.1" reference="R171" />
    <constraint name="C172" model="TKC" arity="2" scope="X24.1 X47.1" reference="R172" />
    <constraint name="C173" model="TKC" arity="2" scope="X6.1 X55.1" reference="R173" />
    <constraint name="C174" model="TKC" arity="2" scope="X16.1 X20.1" reference="R174" />
    <constraint name="C175" model="TKC" arity="2" scope="X11.1 X58.1" reference="R175" />
    <constraint name="C176" model="TKC" arity="2" scope="X34.1 X66.1" reference="R176" />
    <constraint name="C177" model="TKC" arity="2" scope="X26.1 X33.1" reference="R177" />
    <constraint name="C178" model="TKC" arity="2" scope="X51.1 X64.1" reference="R178" />
    <constraint name="C179" model="TKC" arity="2" scope="X48.1 X59.1" reference="R179" />
    <constraint name="C180" model="TKC" arity="2" scope="X25.1 X70.1" reference="R180" />
    <constraint name="C181" model="TKC" arity="2" scope="X15.1 X37.1" reference="R181" />
    <constraint name="C182" model="TKC" arity="2" scope="X31.1 X54.1" reference="R182" />
    <constraint name="C183" model="TKC" arity="2" scope="X33.1 X37.1" reference="R183" />
    <constraint name="C184" model="TKC" arity="2" scope="X35.1 X56.1" reference="R184" />
    <constraint name="C185" model="TKC" arity="2" scope="X15.1 X24.1" reference="R185" />
    <constraint name="C186" model="TKC" arity="2" scope="X26.1 X40.1" reference="R186" />
    <constraint name="C187" model="TKC" arity="2" scope="X9.1 X17.1" reference="R187" />
    <constraint name="C188" model="TKC" arity="2" scope="X4.1 X50.1" reference="R188" />
    <constraint name="C189" model="TKC" arity="2" scope="X35.1 X54.1" reference="R189" />
    <constraint name="C190" model="TKC" arity="2" scope="X46.1 X55.1" reference="R190" />
    <constraint name="C191" model="TKC" arity="2" scope="X14.1 X39.1" reference="R191" />
    <constraint name="C192" model="TKC" arity="2" scope="X25.1 X37.1" reference="R192" />
    <constraint name="C193" model="TKC" arity="2" scope="X25.1 X68.1" reference="R193" />
    <constraint name="C194" model="TKC" arity="2" scope="X12.1 X58.1" reference="R194" />
    <constraint name="C195" model="TKC" arity="2" scope="X15.1 X60.1" reference="R195" />
    <constraint name="C196" model="TKC" arity="2" scope="X47.1 X51.1" reference="R196" />
    <constraint name="C197" model="TKC" arity="2" scope="X8.1 X11.1" reference="R197" />
    <constraint name="C198" model="TKC" arity="2" scope="X44.1 X62.1" reference="R198" />
    <constraint name="C199" model="TKC" arity="2" scope="X14.1 X27.1" reference="R199" />
    <constraint name="C200" model="TKC" arity="2" scope="X27.1 X59.1" reference="R200" />
    <constraint name="C201" model="TKC" arity="2" scope="X1.1 X69.1" reference="R201" />
    <constraint name="C202" model="TKC" arity="2" scope="X39.1 X53.1" reference="R202" />
    <constraint name="C203" model="TKC" arity="2" scope="X50.1 X59.1" reference="R203" />
    <constraint name="C204" model="TKC" arity="2" scope="X40.1 X67.1" reference="R204" />
    <constraint name="C205" model="TKC" arity="2" scope="X17.1 X32.1" reference="R205" />
    <constraint name="C206" model="TKC" arity="2" scope="X10.1 X28.1" reference="R206" />
    <constraint name="C207" model="TKC" arity="2" scope="X26.1 X28.1" reference="R207" />
    <constraint name="C208" model="TKC" arity="2" scope="X12.1 X27.1" reference="R208" />
    <constraint name="C209" model="TKC" arity="2" scope="X32.1 X34.1" reference="R209" />
    <constraint name="C210" model="TKC" arity="2" scope="X4.1 X62.1" reference="R210" />
    <constraint name="C211" model="TKC" arity="2" scope="X10.1 X32.1" reference="R211" />
    <constraint name="C212" model="TKC" arity="2" scope="X3.1 X29.1" reference="R212" />
    <constraint name="C213" model="TKC" arity="2" scope="X59.1 X65.1" reference="R213" />
    <constraint name="C214" model="TKC" arity="2" scope="X31.1 X32.1" reference="R214" />
    <constraint name="C215" model="TKC" arity="2" scope="X15.1 X51.1" reference="R215" />
    <constraint name="C216" model="TKC" arity="2" scope="X7.1 X47.1" reference="R216" />
    <constraint name="C217" model="TKC" arity="2" scope="X3.1 X33.1" reference="R217" />
    <constraint name="C218" model="TKC" arity="2" scope="X10.1 X60.1" reference="R218" />
    <constraint name="C219" model="TKC" arity="2" scope="X1.1 X18.1" reference="R219" />
    <constraint name="C220" model="TKC" arity="2" scope="X5.1 X18.1" reference="R220" />
    <constraint name="C221" model="TKC" arity="2" scope="X8.1 X70.1" reference="R221" />
    <constraint name="C222" model="TKC" arity="2" scope="X3.1 X56.1" reference="R222" />
    <constraint name="C223" model="TKC" arity="2" scope="X1.1 X26.1" reference="R223" />
    <constraint name="C224" model="TKC" arity="2" scope="X30.1 X65.1" reference="R224" />
    <constraint name="C225" model="TKC" arity="2" scope="X34.1 X51.1" reference="R225" />
    <constraint name="C226" model="TKC" arity="2" scope="X41.1 X49.1" reference="R226" />
    <constraint name="C227" model="TKC" arity="2" scope="X13.1 X41.1" reference="R227" />
    <constraint name="C228" model="TKC" arity="2" scope="X45.1 X48.1" reference="R228" />
    <constraint name="C229" model="TKC" arity="2" scope="X46.1 X68.1" reference="R229" />
    <constraint name="C230" model="TKC" arity="2" scope="X17.1 X28.1" reference="R230" />
    <constraint name="C231" model="TKC" arity="2" scope="X36.1 X43.1" reference="R231" />
    <constraint name="C232" model="TKC" arity="2" scope="X10.1 X37.1" reference="R232" />
    <constraint name="C233" model="TKC" arity="2" scope="X29.1 X44.1" reference="R233" />
    <constraint name="C234" model="TKC" arity="2" scope="X19.1 X29.1" reference="R234" />
    <constraint name="C235" model="TKC" arity="2" scope="X6.1 X23.1" reference="R235" />
    <constraint name="C236" model="TKC" arity="2" scope="X5.1 X43.1" reference="R236" />
    <constraint name="C237" model="TKC" arity="2" scope="X16.1 X45.1" reference="R237" />
    <constraint name="C238" model="TKC" arity="2" scope="X15.1 X38.1" reference="R238" />
    <constraint name="C239" model="TKC" arity="2" scope="X9.1 X36.1" reference="R239" />
    <constraint name="C240" model="TKC" arity="2" scope="X53.1 X69.1" reference="R240" />
    <constraint name="C241" model="TKC" arity="2" scope="X31.1 X61.1" reference="R241" />
    <constraint name="C242" model="TKC" arity="2" scope="X13.1 X69.1" reference="R242" />
    <constraint name="C243" model="TKC" arity="2" scope="X5.1 X25.1" reference="R243" />
    <constraint name="C244" model="TKC" arity="2" scope="X43.1 X51.1" reference="R244" />
    <constraint name="C245" model="TKC" arity="2" scope="X5.1 X27.1" reference="R245" />
    <constraint name="C246" model="TKC" arity="2" scope="X45.1 X70.1" reference="R246" />
    <constraint name="C247" model="TKC" arity="2" scope="X6.1 X11.1" reference="R247" />
    <constraint name="C248" model="TKC" arity="2" scope="X11.1 X61.1" reference="R248" />
    <constraint name="C249" model="TKC" arity="2" scope="X3.1 X69.1" reference="R249" />
    <constraint name="C250" model="TKC" arity="2" scope="X50.1 X61.1" reference="R250" />
    <constraint name="C251" model="TKC" arity="2" scope="X33.1 X69.1" reference="R251" />
    <constraint name="C252" model="TKC" arity="2" scope="X7.1 X63.1" reference="R252" />
    <constraint name="C253" model="TKC" arity="2" scope="X24.1 X60.1" reference="R253" />
    <constraint name="C254" model="TKC" arity="2" scope="X34.1 X58.1" reference="R254" />
    <constraint name="C255" model="TKC" arity="2" scope="X30.1 X62.1" reference="R255" />
    <constraint name="C256" model="TKC" arity="2" scope="X11.1 X26.1" reference="R256" />
    <constraint name="C257" model="TKC" arity="2" scope="X12.1 X44.1" reference="R257" />
    <constraint name="C258" model="TKC" arity="2" scope="X9.1 X69.1" reference="R258" />
    <constraint name="C259" model="TKC" arity="2" scope="X15.1 X19.1" reference="R259" />
    <constraint name="C260" model="TKC" arity="2" scope="X5.1 X23.1" reference="R260" />
    <constraint name="C261" model="TKC" arity="2" scope="X17.1 X61.1" reference="R261" />
    <constraint name="C262" model="TKC" arity="2" scope="X1.1 X66.1" reference="R262" />
    <constraint name="C263" model="TKC" arity="2" scope="X25.1 X69.1" reference="R263" />
    <constraint name="C264" model="TKC" arity="2" scope="X3.1 X63.1" reference="R264" />
    <constraint name="C265" model="TKC" arity="2" scope="X57.1 X66.1" reference="R265" />
    <constraint name="C266" model="TKC" arity="2" scope="X2.1 X49.1" reference="R266" />
    <constraint name="C267" model="TKC" arity="2" scope="X37.1 X57.1" reference="R267" />
    <constraint name="C268" model="TKC" arity="2" scope="X46.1 X51.1" reference="R268" />
    <constraint name="C269" model="TKC" arity="2" scope="X16.1 X70.1" reference="R269" />
    <constraint name="C270" model="TKC" arity="2" scope="X15.1 X53.1" reference="R270" />
    <constraint name="C271" model="TKC" arity="2" scope="X6.1 X35.1" reference="R271" />
    <constraint name="C272" model="TKC" arity="2" scope="X25.1 X63.1" reference="R272" />
    <constraint name="C273" model="TKC" arity="2" scope="X42.1 X58.1" reference="R273" />
    <constraint name="C274" model="TKC" arity="2" scope="X41.1 X65.1" reference="R274" />
    <constraint name="C275" model="TKC" arity="2" scope="X25.1 X52.1" reference="R275" />
    <constraint name="C276" model="TKC" arity="2" scope="X22.1 X43.1" reference="R276" />
    <constraint name="C277" model="TKC" arity="2" scope="X15.1 X45.1" reference="R277" />
    <constraint name="C278" model="TKC" arity="2" scope="X3.1 X5.1" reference="R278" />
    <constraint name="C279" model="TKC" arity="2" scope="X7.1 X34.1" reference="R279" />
    <constraint name="C280" model="TKC" arity="2" scope="X16.1 X24.1" reference="R280" />
    <constraint name="C281" model="TKC" arity="2" scope="X2.1 X12.1" reference="R281" />
    <constraint name="C282" model="TKC" arity="2" scope="X22.1 X64.1" reference="R282" />
    <constraint name="C283" model="TKC" arity="2" scope="X14.1 X32.1" reference="R283" />
    <constraint name="C284" model="TKC" arity="2" scope="X12.1 X62.1" reference="R284" />
    <constraint name="C285" model="TKC" arity="2" scope="X21.1 X36.1" reference="R285" />
    <constraint name="C286" model="TKC" arity="2" scope="X9.1 X51.1" reference="R286" />
    <constraint name="C287" model="TKC" arity="2" scope="X30.1 X70.1" reference="R287" />
    <constraint name="C288" model="TKC" arity="2" scope="X43.1 X60.1" reference="R288" />
    <constraint name="C289" model="TKC" arity="2" scope="X14.1 X68.1" reference="R289" />
    <constraint name="C290" model="TKC" arity="2" scope="X6.1 X57.1" reference="R290" />
    <constraint name="C291" model="TKC" arity="2" scope="X35.1 X42.1" reference="R291" />
    <constraint name="C292" model="TKC" arity="2" scope="X45.1 X66.1" reference="R292" />
    <constraint name="C293" model="TKC" arity="2" scope="X9.1 X20.1" reference="R293" />
    <constraint name="C294" model="TKC" arity="2" scope="X13.1 X57.1" reference="R294" />
    <constraint name="C295" model="TKC" arity="2" scope="X37.1 X46.1" reference="R295" />
    <constraint name="C296" model="TKC" arity="2" scope="X15.1 X29.1" reference="R296" />
    <constraint name="C297" model="TKC" arity="2" scope="X31.1 X43.1" reference="R297" />
    <constraint name="C298" model="TKC" arity="2" scope="X47.1 X56.1" reference="R298" />
    <constraint name="C299" model="TKC" arity="2" scope="X14.1 X35.1" reference="R299" />
    <constraint name="C300" model="TKC" arity="2" scope="X5.1 X16.1" reference="R300" />
    <constraint name="C301" model="TKC" arity="2" scope="X29.1 X30.1" reference="R301" />
    <constraint name="C302" model="TKC" arity="2" scope="X20.1 X66.1" reference="R302" />
    <constraint name="C303" model="TKC" arity="2" scope="X39.1 X42.1" reference="R303" />
    <constraint name="C304" model="TKC" arity="2" scope="X32.1 X43.1" reference="R304" />
    <constraint name="C305" model="TKC" arity="2" scope="X2.1 X10.1" reference="R305" />
    <constraint name="C306" model="TKC" arity="2" scope="X52.1 X62.1" reference="R306" />
    <constraint name="C307" model="TKC" arity="2" scope="X53.1 X54.1" reference="R307" />
    <constraint name="C308" model="TKC" arity="2" scope="X2.1 X51.1" reference="R308" />
    <constraint name="C309" model="TKC" arity="2" scope="X14.1 X33.1" reference="R309" />
    <constraint name="C310" model="TKC" arity="2" scope="X1.1 X36.1" reference="R310" />
    <constraint name="C311" model="TKC" arity="2" scope="X35.1 X61.1" reference="R311" />
    <constraint name="C312" model="TKC" arity="2" scope="X13.1 X31.1" reference="R312" />
    <constraint name="C313" model="TKC" arity="2" scope="X9.1 X49.1" reference="R313" />
    <constraint name="C314" model="TKC" arity="2" scope="X18.1 X51.1" reference="R314" />
    <constraint name="C315" model="TKC" arity="2" scope="X39.1 X68.1" reference="R315" />
    <constraint name="C316" model="TKC" arity="2" scope="X13.1 X34.1" reference="R316" />
    <constraint name="C317" model="TKC" arity="2" scope="X7.1 X36.1" reference="R317" />
    <constraint name="C318" model="TKC" arity="2" scope="X41.1 X57.1" reference="R318" />
    <constraint name="C319" model="TKC" arity="2" scope="X16.1 X42.1" reference="R319" />
    <constraint name="C320" model="TKC" arity="2" scope="X15.1 X50.1" reference="R320" />
    <constraint name="C321" model="TKC" arity="2" scope="X30.1 X35.1" reference="R321" />
    <constraint name="C322" model="TKC" arity="2" scope="X54.1 X66.1" reference="R322" />
    <constraint name="C323" model="TKC" arity="2" scope="X47.1 X55.1" reference="R323" />
    <constraint name="C324" model="TKC" arity="2" scope="X57.1 X70.1" reference="R324" />
    <constraint name="C325" model="TKC" arity="2" scope="X40.1 X62.1" reference="R325" />
    <constraint name="C326" model="TKC" arity="2" scope="X4.1 X41.1" reference="R326" />
    <constraint name="C327" model="TKC" arity="2" scope="X43.1 X44.1" reference="R327" />
    <constraint name="C328" model="TKC" arity="2" scope="X15.1 X62.1" reference="R328" />
    <constraint name="C329" model="TKC" arity="2" scope="X26.1 X54.1" reference="R329" />
    <constraint name="C330" model="TKC" arity="2" scope="X28.1 X69.1" reference="R330" />
    <constraint name="C331" model="TKC" arity="2" scope="X8.1 X55.1" reference="R331" />
    <constraint name="C332" model="TKC" arity="2" scope="X15.1 X43.1" reference="R332" />
    <constraint name="C333" model="TKC" arity="2" scope="X6.1 X17.1" reference="R333" />
    <constraint name="C334" model="TKC" arity="2" scope="X4.1 X68.1" reference="R334" />
    <constraint name="C335" model="TKC" arity="2" scope="X31.1 X50.1" reference="R335" />
    <constraint name="C336" model="TKC" arity="2" scope="X57.1 X59.1" reference="R336" />
    <constraint name="C337" model="TKC" arity="2" scope="X29.1 X57.1" reference="R337" />
    <constraint name="C338" model="TKC" arity="2" scope="X23.1 X24.1" reference="R338" />
    <constraint name="C339" model="TKC" arity="2" scope="X9.1 X63.1" reference="R339" />
    <constraint name="C340" model="TKC" arity="2" scope="X2.1 X30.1" reference="R340" />
    <constraint name="C341" model="TKC" arity="2" scope="X13.1 X46.1" reference="R341" />
    <constraint name="C342" model="TKC" arity="2" scope="X2.1 X6.1" reference="R342" />
    <constraint name="C343" model="TKC" arity="2" scope="X17.1 X67.1" reference="R343" />
    <constraint name="C344" model="TKC" arity="2" scope="X11.1 X18.1" reference="R344" />
    <constraint name="C345" model="TKC" arity="2" scope="X20.1 X32.1" reference="R345" />
    <constraint name="C346" model="TKC" arity="2" scope="X2.1 X50.1" reference="R346" />
    <constraint name="C347" model="TKC" arity="2" scope="X61.1 X67.1" reference="R347" />
    <constraint name="C348" model="TKC" arity="2" scope="X33.1 X45.1" reference="R348" />
    <constraint name="C349" model="TKC" arity="2" scope="X7.1 X20.1" reference="R349" />
    <constraint name="C350" model="TKC" arity="2" scope="X49.1 X50.1" reference="R350" />
    <constraint name="C351" model="TKC" arity="2" scope="X4.1 X48.1" reference="R351" />
    <constraint name="C352" model="TKC" arity="2" scope="X10.1 X13.1" reference="R352" />
    <constraint name="C353" model="TKC" arity="2" scope="X4.1 X52.1" reference="R353" />
    <constraint name="C354" model="TKC" arity="2" scope="X41.1 X60.1" reference="R354" />
    <constraint name="C355" model="TKC" arity="2" scope="X29.1 X50.1" reference="R355" />
    <constraint name="C356" model="TKC" arity="2" scope="X50.1 X68.1" reference="R356" />
    <constraint name="C357" model="TKC" arity="2" scope="X32.1 X62.1" reference="R357" />
    <constraint name="C358" model="TKC" arity="2" scope="X31.1 X55.1" reference="R358" />
    <constraint name="C359" model="TKC" arity="2" scope="X19.1 X40.1" reference="R359" />
    <constraint name="C360" model="TKC" arity="2" scope="X26.1 X32.1" reference="R360" />
    <constraint name="C361" model="TKC" arity="2" scope="X23.1 X44.1" reference="R361" />
    <constraint name="C362" model="TKC" arity="2" scope="X44.1 X51.1" reference="R362" />
    <constraint name="C363" model="TKC" arity="2" scope="X39.1 X44.1" reference="R363" />
    <constraint name="C364" model="TKC" arity="2" scope="X5.1 X32.1" reference="R364" />
    <constraint name="C365" model="TKC" arity="2" scope="X15.1 X34.1" reference="R365" />
    <constraint name="C366" model="TKC" arity="2" scope="X10.1 X14.1" reference="R366" />
    <constraint name="C367" model="TKC" arity="2" scope="X20.1 X54.1" reference="R367" />
    <constraint name="C368" model="TKC" arity="2" scope="X10.1 X25.1" reference="R368" />
    <constraint name="C369" model="TKC" arity="2" scope="X3.1 X27.1" reference="R369" />
    <constraint name="C370" model="TKC" arity="2" scope="X27.1 X51.1" reference="R370" />
    <constraint name="C371" model="TKC" arity="2" scope="X21.1 X23.1" reference="R371" />
    <constraint name="C372" model="TKC" arity="2" scope="X35.1 X41.1" reference="R372" />
    <constraint name="C373" model="TKC" arity="2" scope="X25.1 X36.1" reference="R373" />
    <constraint name="C374" model="TKC" arity="2" scope="X25.1 X41.1" reference="R374" />
    <constraint name="C375" model="TKC" arity="2" scope="X66.1 X69.1" reference="R375" />
    <constraint name="C376" model="TKC" arity="2" scope="X16.1 X64.1" reference="R376" />
    <constraint name="C377" model="TKC" arity="2" scope="X34.1 X65.1" reference="R377" />
    <constraint name="C378" model="TKC" arity="2" scope="X15.1 X67.1" reference="R378" />
    <constraint name="C379" model="TKC" arity="2" scope="X32.1 X36.1" reference="R379" />
    <constraint name="C380" model="TKC" arity="2" scope="X46.1 X60.1" reference="R380" />
    <constraint name="C381" model="TKC" arity="2" scope="X12.1 X67.1" reference="R381" />
    <constraint name="C382" model="TKC" arity="2" scope="X46.1 X62.1" reference="R382" />
    <constraint name="C383" model="TKC" arity="2" scope="X39.1 X63.1" reference="R383" />
    <constraint name="C384" model="TKC" arity="2" scope="X26.1 X30.1" reference="R384" />
    <constraint name="C385" model="TKC" arity="2" scope="X10.1 X59.1" reference="R385" />
    <constraint name="C386" model="TKC" arity="2" scope="X21.1 X43.1" reference="R386" />
    <constraint name="C387" model="TKC" arity="2" scope="X57.1 X65.1" reference="R387" />
    <constraint name="C388" model="TKC" arity="2" scope="X6.1 X42.1" reference="R388" />
    <constraint name="C389" model="TKC" arity="2" scope="X29.1 X54.1" reference="R389" />
    <constraint name="C390" model="TKC" arity="2" scope="X11.1 X40.1" reference="R390" />
    <constraint name="C391" model="TKC" arity="2" scope="X20.1 X51.1" reference="R391" />
    <constraint name="C392" model="TKC" arity="2" scope="X11.1 X21.1" reference="R392" />
    <constraint name="C393" model="TKC" arity="2" scope="X3.1 X7.1" reference="R393" />
    <constraint name="C394" model="TKC" arity="2" scope="X5.1 X46.1" reference="R394" />
    <constraint name="C395" model="TKC" arity="2" scope="X2.1 X62.1" reference="R395" />
    <constraint name="C396" model="TKC" arity="2" scope="X44.1 X48.1" reference="R396" />
    <constraint name="C397" model="TKC" arity="2" scope="X25.1 X65.1" reference="R397" />
    <constraint name="C398" model="TKC" arity="2" scope="X19.1 X30.1" reference="R398" />
    <constraint name="C399" model="TKC" arity="2" scope="X16.1 X52.1" reference="R399" />
    <constraint name="C400" model="TKC" arity="2" scope="X5.1 X8.1" reference="R400" />
    <constraint name="C401" model="TKC" arity="2" scope="X40.1 X68.1" reference="R401" />
    <constraint name="C402" model="TKC" arity="2" scope="X40.1 X49.1" reference="R402" />
    <constraint name="C403" model="TKC" arity="2" scope="X23.1 X65.1" reference="R403" />
    <constraint name="C404" model="TKC" arity="2" scope="X17.1 X29.1" reference="R404" />
    <constraint name="C405" model="TKC" arity="2" scope="X6.1 X19.1" reference="R405" />
    <constraint name="C406" model="TKC" arity="2" scope="X29.1 X39.1" reference="R406" />
    <constraint name="C407" model="TKC" arity="2" scope="X22.1 X63.1" reference="R407" />
    <constraint name="C408" model="TKC" arity="2" scope="X13.1 X40.1" reference="R408" />
    <constraint name="C409" model="TKC" arity="2" scope="X6.1 X70.1" reference="R409" />
    <constraint name="C410" model="TKC" arity="2" scope="X6.1 X54.1" reference="R410" />
    <constraint name="C411" model="TKC" arity="2" scope="X8.1 X16.1" reference="R411" />
    <constraint name="C412" model="TKC" arity="2" scope="X7.1 X14.1" reference="R412" />
    <constraint name="C413" model="TKC" arity="2" scope="X17.1 X54.1" reference="R413" />
    <constraint name="C414" model="TKC" arity="2" scope="X8.1 X12.1" reference="R414" />
    <constraint name="C415" model="TKC" arity="2" scope="X38.1 X47.1" reference="R415" />
    <constraint name="C416" model="TKC" arity="2" scope="X12.1 X65.1" reference="R416" />
    <constraint name="C417" model="TKC" arity="2" scope="X8.1 X25.1" reference="R417" />
    <constraint name="C418" model="TKC" arity="2" scope="X21.1 X69.1" reference="R418" />
    <constraint name="C419" model="TKC" arity="2" scope="X49.1 X60.1" reference="R419" />
    <constraint name="C420" model="TKC" arity="2" scope="X7.1 X62.1" reference="R420" />
    <constraint name="C421" model="TKC" arity="2" scope="X14.1 X17.1" reference="R421" />
    <constraint name="C422" model="TKC" arity="2" scope="X1.1 X9.1" reference="R422" />
    <constraint name="C423" model="TKC" arity="2" scope="X7.1 X57.1" reference="R423" />
    <constraint name="C424" model="TKC" arity="2" scope="X62.1 X63.1" reference="R424" />
    <constraint name="C425" model="TKC" arity="2" scope="X7.1 X24.1" reference="R425" />
    <constraint name="C426" model="TKC" arity="2" scope="X21.1 X62.1" reference="R426" />
    <constraint name="C427" model="TKC" arity="2" scope="X8.1 X44.1" reference="R427" />
    <constraint name="C428" model="TKC" arity="2" scope="X45.1 X50.1" reference="R428" />
    <constraint name="C429" model="TKC" arity="2" scope="X14.1 X53.1" reference="R429" />
    <constraint name="C430" model="TKC" arity="2" scope="X5.1 X37.1" reference="R430" />
    <constraint name="C431" model="TKC" arity="2" scope="X22.1 X68.1" reference="R431" />
    <constraint name="C432" model="TKC" arity="2" scope="X3.1 X30.1" reference="R432" />
    <constraint name="C433" model="TKC" arity="2" scope="X6.1 X22.1" reference="R433" />
    <constraint name="C434" model="TKC" arity="2" scope="X35.1 X53.1" reference="R434" />
    <constraint name="C435" model="TKC" arity="2" scope="X6.1 X31.1" reference="R435" />
    <constraint name="C436" model="TKC" arity="2" scope="X40.1 X45.1" reference="R436" />
    <constraint name="C437" model="TKC" arity="2" scope="X10.1 X42.1" reference="R437" />
    <constraint name="C438" model="TKC" arity="2" scope="X28.1 X62.1" reference="R438" />
    <constraint name="C439" model="TKC" arity="2" scope="X14.1 X61.1" reference="R439" />
    <constraint name="C440" model="TKC" arity="2" scope="X21.1 X29.1" reference="R440" />
    <constraint name="C441" model="TKC" arity="2" scope="X55.1 X59.1" reference="R441" />
    <constraint name="C442" model="TKC" arity="2" scope="X58.1 X59.1" reference="R442" />
    <constraint name="C443" model="TKC" arity="2" scope="X34.1 X53.1" reference="R443" />
    <constraint name="C444" model="TKC" arity="2" scope="X62.1 X64.1" reference="R444" />
    <constraint name="C445" model="TKC" arity="2" scope="X27.1 X61.1" reference="R445" />
    <constraint name="C446" model="TKC" arity="2" scope="X10.1 X69.1" reference="R446" />
    <constraint name="C447" model="TKC" arity="2" scope="X17.1 X47.1" reference="R447" />
    <constraint name="C448" model="TKC" arity="2" scope="X21.1 X34.1" reference="R448" />
    <constraint name="C449" model="TKC" arity="2" scope="X30.1 X64.1" reference="R449" />
    <constraint name="C450" model="TKC" arity="2" scope="X21.1 X49.1" reference="R450" />
    <constraint name="C451" model="TKC" arity="2" scope="X17.1 X31.1" reference="R451" />
    <constraint name="C452" model="TKC" arity="2" scope="X6.1 X34.1" reference="R452" />
    <constraint name="C453" model="TKC" arity="2" scope="X2.1 X3.1" reference="R453" />
    <constraint name="C454" model="TKC" arity="2" scope="X31.1 X37.1" reference="R454" />
    <constraint name="C455" model="TKC" arity="2" scope="X9.1 X22.1" reference="R455" />
    <constraint name="C456" model="TKC" arity="2" scope="X1.1 X52.1" reference="R456" />
    <constraint name="C457" model="TKC" arity="2" scope="X28.1 X60.1" reference="R457" />
    <constraint name="C458" model="TKC" arity="2" scope="X36.1 X62.1" reference="R458" />
    <constraint name="C459" model="TKC" arity="2" scope="X12.1 X18.1" reference="R459" />
    <constraint name="C460" model="TKC" arity="2" scope="X65.1 X70.1" reference="R460" />
    <constraint name="C461" model="TKC" arity="2" scope="X19.1 X32.1" reference="R461" />
    <constraint name="C462" model="TKC" arity="2" scope="X51.1 X65.1" reference="R462" />
    <constraint name="C463" model="TKC" arity="2" scope="X13.1 X54.1" reference="R463" />
    <constraint name="C464" model="TKC" arity="2" scope="X54.1 X56.1" reference="R464" />
    <constraint name="C465" model="TKC" arity="2" scope="X44.1 X68.1" reference="R465" />
    <constraint name="C466" model="TKC" arity="2" scope="X20.1 X31.1" reference="R466" />
    <constraint name="C467" model="TKC" arity="2" scope="X14.1 X59.1" reference="R467" />
    <constraint name="C468" model="TKC" arity="2" scope="X36.1 X63.1" reference="R468" />
    <constraint name="C469" model="TKC" arity="2" scope="X1.1 X38.1" reference="R469" />
    <constraint name="C470" model="TKC" arity="2" scope="X28.1 X37.1" reference="R470" />
    <constraint name="C471" model="TKC" arity="2" scope="X3.1 X43.1" reference="R471" />
    <constraint name="C472" model="TKC" arity="2" scope="X2.1 X37.1" reference="R472" />
    <constraint name="C473" model="TKC" arity="2" scope="X22.1 X44.1" reference="R473" />
    <constraint name="C474" model="TKC" arity="2" scope="X8.1 X58.1" reference="R474" />
    <constraint name="C475" model="TKC" arity="2" scope="X18.1 X26.1" reference="R475" />
    <constraint name="C476" model="TKC" arity="2" scope="X16.1 X68.1" reference="R476" />
    <constraint name="C477" model="TKC" arity="2" scope="X2.1 X38.1" reference="R477" />
    <constraint name="C478" model="TKC" arity="2" scope="X5.1 X19.1" reference="R478" />
    <constraint name="C479" model="TKC" arity="2" scope="X13.1 X67.1" reference="R479" />
    <constraint name="C480" model="TKC" arity="2" scope="X43.1 X66.1" reference="R480" />
    <constraint name="C481" model="TKC" arity="2" scope="X13.1 X51.1" reference="R481" />
    <constraint name="C482" model="TKC" arity="2" scope="X52.1 X68.1" reference="R482" />
    <constraint name="C483" model="TKC" arity="2" scope="X19.1 X65.1" reference="R483" />
    <constraint name="C484" model="TKC" arity="2" scope="X62.1 X65.1" reference="R484" />
    <constraint name="C485" model="TKC" arity="2" scope="X13.1 X58.1" reference="R485" />
    <constraint name="C486" model="TKC" arity="2" scope="X4.1 X64.1" reference="R486" />
    <constraint name="C487" model="TKC" arity="2" scope="X3.1 X49.1" reference="R487" />
    <constraint name="C488" model="TKC" arity="2" scope="X45.1 X53.1" reference="R488" />
    <constraint name="C489" model="TKC" arity="2" scope="X21.1 X41.1" reference="R489" />
    <constraint name="C490" model="TKC" arity="2" scope="X22.1 X32.1" reference="R490" />
    <constraint name="C491" model="TKC" arity="2" scope="X26.1 X49.1" reference="R491" />
    <constraint name="C492" model="TKC" arity="2" scope="X16.1 X59.1" reference="R492" />
    <constraint name="C493" model="TKC" arity="2" scope="X21.1 X31.1" reference="R493" />
    <constraint name="C494" model="TKC" arity="2" scope="X45.1 X67.1" reference="R494" />
    <constraint name="C495" model="TKC" arity="2" scope="X22.1 X60.1" reference="R495" />
    <constraint name="C496" model="TKC" arity="2" scope="X38.1 X43.1" reference="R496" />
    <constraint name="C497" model="TKC" arity="2" scope="X16.1 X36.1" reference="R497" />
    <constraint name="C498" model="TKC" arity="2" scope="X39.1 X40.1" reference="R498" />
    <constraint name="C499" model="TKC" arity="2" scope="X25.1 X32.1" reference="R499" />
    <constraint name="C500" model="TKC" arity="2" scope="X24.1 X58.1" reference="R500" />
    <constraint name="C501" model="TKC" arity="2" scope="X28.1 X42.1" reference="R501" />
    <constraint name="C502" model="TKC" arity="2" scope="X2.1 X67.1" reference="R502" />
    <constraint name="C503" model="TKC" arity="2" scope="X18.1 X55.1" reference="R503" />
    <constraint name="C504" model="TKC" arity="2" scope="X16.1 X44.1" reference="R504" />
    <constraint name="C505" model="TKC" arity="2" scope="X7.1 X10.1" reference="R505" />
    <constraint name="C506" model="TKC" arity="2" scope="X24.1 X56.1" reference="R506" />
    <constraint name="C507" model="TKC" arity="2" scope="X37.1 X51.1" reference="R507" />
    <constraint name="C508" model="TKC" arity="2" scope="X16.1 X37.1" reference="R508" />
    <constraint name="C509" model="TKC" arity="2" scope="X45.1 X57.1" reference="R509" />
    <constraint name="C510" model="TKC" arity="2" scope="X19.1 X57.1" reference="R510" />
    <constraint name="C511" model="TKC" arity="2" scope="X40.1 X55.1" reference="R511" />
    <constraint name="C512" model="TKC" arity="2" scope="X3.1 X19.1" reference="R512" />
    <constraint name="C513" model="TKC" arity="2" scope="X5.1 X49.1" reference="R513" />
    <constraint name="C514" model="TKC" arity="2" scope="X19.1 X34.1" reference="R514" />
    <constraint name="C515" model="TKC" arity="2" scope="X17.1 X27.1" reference="R515" />
    <constraint name="C516" model="TKC" arity="2" scope="X11.1 X69.1" reference="R516" />
    <constraint name="C517" model="TKC" arity="2" scope="X34.1 X52.1" reference="R517" />
    <constraint name="C518" model="TKC" arity="2" scope="X24.1 X31.1" reference="R518" />
    <constraint name="C519" model="TKC" arity="2" scope="X1.1 X49.1" reference="R519" />
    <constraint name="C520" model="TKC" arity="2" scope="X15.1 X26.1" reference="R520" />
    <constraint name="C521" model="TKC" arity="2" scope="X49.1 X59.1" reference="R521" />
    <constraint name="C522" model="TKC" arity="2" scope="X43.1 X59.1" reference="R522" />
    <constraint name="C523" model="TKC" arity="2" scope="X36.1 X66.1" reference="R523" />
    <constraint name="C524" model="TKC" arity="2" scope="X39.1 X61.1" reference="R524" />
    <constraint name="C525" model="TKC" arity="2" scope="X25.1 X26.1" reference="R525" />
    <constraint name="C526" model="TKC" arity="2" scope="X51.1 X69.1" reference="R526" />
    <constraint name="C527" model="TKC" arity="2" scope="X7.1 X43.1" reference="R527" />
    <constraint name="C528" model="TKC" arity="2" scope="X27.1 X64.1" reference="R528" />
    <constraint name="C529" model="TKC" arity="2" scope="X62.1 X68.1" reference="R529" />
    <constraint name="C530" model="TKC" arity="2" scope="X36.1 X38.1" reference="R530" />
    <constraint name="C531" model="TKC" arity="2" scope="X3.1 X62.1" reference="R531" />
    <constraint name="C532" model="TKC" arity="2" scope="X11.1 X13.1" reference="R532" />
    <constraint name="C533" model="TKC" arity="2" scope="X18.1 X39.1" reference="R533" />
    <constraint name="C534" model="TKC" arity="2" scope="X42.1 X62.1" reference="R534" />
    <constraint name="C535" model="TKC" arity="2" scope="X21.1 X54.1" reference="R535" />
    <constraint name="C536" model="TKC" arity="2" scope="X24.1 X25.1" reference="R536" />
    <constraint name="C537" model="TKC" arity="2" scope="X12.1 X61.1" reference="R537" />
    <constraint name="C538" model="TKC" arity="2" scope="X32.1 X56.1" reference="R538" />
    <constraint name="C539" model="TKC" arity="2" scope="X31.1 X48.1" reference="R539" />
    <constraint name="C540" model="TKC" arity="2" scope="X48.1 X70.1" reference="R540" />
    <constraint name="C541" model="TKC" arity="2" scope="X15.1 X44.1" reference="R541" />
    <constraint name="C542" model="TKC" arity="2" scope="X12.1 X32.1" reference="R542" />
    <constraint name="C543" model="TKC" arity="2" scope="X2.1 X48.1" reference="R543" />
    <constraint name="C544" model="TKC" arity="2" scope="X18.1 X36.1" reference="R544" />
    <constraint name="C545" model="TKC" arity="2" scope="X7.1 X44.1" reference="R545" />
    <constraint name="C546" model="TKC" arity="2" scope="X65.1 X69.1" reference="R546" />
    <constraint name="C547" model="TKC" arity="2" scope="X10.1 X45.1" reference="R547" />
    <constraint name="C548" model="TKC" arity="2" scope="X59.1 X68.1" reference="R548" />
    <constraint name="C549" model="TKC" arity="2" scope="X7.1 X45.1" reference="R549" />
    <constraint name="C550" model="TKC" arity="2" scope="X9.1 X30.1" reference="R550" />
    <constraint name="C551" model="TKC" arity="2" scope="X13.1 X33.1" reference="R551" />
    <constraint name="C552" model="TKC" arity="2" scope="X17.1 X23.1" reference="R552" />
    <constraint name="C553" model="TKC" arity="2" scope="X7.1 X28.1" reference="R553" />
    <constraint name="C554" model="TKC" arity="2" scope="X40.1 X65.1" reference="R554" />
    <constraint name="C555" model="TKC" arity="2" scope="X34.1 X60.1" reference="R555" />
    <constraint name="C556" model="TKC" arity="2" scope="X18.1 X31.1" reference="R556" />
    <constraint name="C557" model="TKC" arity="2" scope="X35.1 X59.1" reference="R557" />
    <constraint name="C558" model="TKC" arity="2" scope="X66.1 X67.1" reference="R558" />
    <constraint name="C559" model="TKC" arity="2" scope="X30.1 X57.1" reference="R559" />
    <constraint name="C560" model="TKC" arity="2" scope="X64.1 X68.1" reference="R560" />
    <constraint name="C561" model="TKC" arity="2" scope="X41.1 X64.1" reference="R561" />
    <constraint name="C562" model="TKC" arity="2" scope="X15.1 X68.1" reference="R562" />
    <constraint name="C563" model="TKC" arity="2" scope="X38.1 X61.1" reference="R563" />
    <constraint name="C564" model="TKC" arity="2" scope="X33.1 X60.1" reference="R564" />
    <constraint name="C565" model="TKC" arity="2" scope="X43.1 X56.1" reference="R565" />
    <constraint name="C566" model="TKC" arity="2" scope="X19.1 X28.1" reference="R566" />
    <constraint name="C567" model="TKC" arity="2" scope="X33.1 X58.1" reference="R567" />
    <constraint name="C568" model="TKC" arity="2" scope="X21.1 X67.1" reference="R568" />
    <constraint name="C569" model="TKC" arity="2" scope="X50.1 X55.1" reference="R569" />
    <constraint name="C570" model="TKC" arity="2" scope="X4.1 X13.1" reference="R570" />
    <constraint name="C571" model="TKC" arity="2" scope="X16.1 X32.1" reference="R571" />
    <constraint name="C572" model="TKC" arity="2" scope="X11.1 X35.1" reference="R572" />
    <constraint name="C573" model="TKC" arity="2" scope="X11.1 X52.1" reference="R573" />
    <constraint name="C574" model="TKC" arity="2" scope="X41.1 X52.1" reference="R574" />
    <constraint name="C575" model="TKC" arity="2" scope="X16.1 X58.1" reference="R575" />
    <constraint name="C576" model="TKC" arity="2" scope="X17.1 X52.1" reference="R576" />
    <constraint name="C577" model="TKC" arity="2" scope="X29.1 X49.1" reference="R577" />
    <constraint name="C578" model="TKC" arity="2" scope="X51.1 X59.1" reference="R578" />
    <constraint name="C579" model="TKC" arity="2" scope="X26.1 X51.1" reference="R579" />
    <constraint name="C580" model="TKC" arity="2" scope="X46.1 X47.1" reference="R580" />
    <constraint name="C581" model="TKC" arity="2" scope="X41.1 X67.1" reference="R581" />
    <constraint name="C582" model="TKC" arity="2" scope="X18.1 X19.1" reference="R582" />
    <constraint name="C583" model="TKC" arity="2" scope="X17.1 X64.1" reference="R583" />
    <constraint name="C584" model="TKC" arity="2" scope="X7.1 X22.1" reference="R584" />
    <constraint name="C585" model="TKC" arity="2" scope="X15.1 X32.1" reference="R585" />
    <constraint name="C586" model="TKC" arity="2" scope="X9.1 X55.1" reference="R586" />
    <constraint name="C587" model="TKC" arity="2" scope="X19.1 X59.1" reference="R587" />
    <constraint name="C588" model="TKC" arity="2" scope="X35.1 X69.1" reference="R588" />
    <constraint name="C589" model="TKC" arity="2" scope="X3.1 X47.1" reference="R589" />
    <constraint name="C590" model="TKC" arity="2" scope="X13.1 X32.1" reference="R590" />
    <constraint name="C591" model="TKC" arity="2" scope="X30.1 X36.1" reference="R591" />
    <constraint name="C592" model="TKC" arity="2" scope="X16.1 X41.1" reference="R592" />
    <constraint name="C593" model="TKC" arity="2" scope="X54.1 X69.1" reference="R593" />
    <constraint name="C594" model="TKC" arity="2" scope="X32.1 X42.1" reference="R594" />
    <constraint name="C595" model="TKC" arity="2" scope="X20.1 X43.1" reference="R595" />
    <constraint name="C596" model="TKC" arity="2" scope="X20.1 X46.1" reference="R596" />
    <constraint name="C597" model="TKC" arity="2" scope="X22.1 X45.1" reference="R597" />
    <constraint name="C598" model="TKC" arity="2" scope="X10.1 X63.1" reference="R598" />
    <constraint name="C599" model="TKC" arity="2" scope="X40.1 X44.1" reference="R599" />
    <constraint name="C600" model="TKC" arity="2" scope="X16.1 X65.1" reference="R600" />
    <constraint name="C601" model="TKC" arity="2" scope="X6.1 X45.1" reference="R601" />
    <constraint name="C602" model="TKC" arity="2" scope="X11.1 X70.1" reference="R602" />
    <constraint name="C603" model="TKC" arity="2" scope="X1.1 X25.1" reference="R603" />
    <constraint name="C604" model="TKC" arity="2" scope="X51.1 X53.1" reference="R604" />
    <constraint name="C605" model="TKC" arity="2" scope="X23.1 X29.1" reference="R605" />
    <constraint name="C606" model="TKC" arity="2" scope="X29.1 X55.1" reference="R606" />
    <constraint name="C607" model="TKC" arity="2" scope="X8.1 X18.1" reference="R607" />
    <constraint name="C608" model="TKC" arity="2" scope="X24.1 X51.1" reference="R608" />
    <constraint name="C609" model="TKC" arity="2" scope="X23.1 X51.1" reference="R609" />
    <constraint name="C610" model="TKC" arity="2" scope="X18.1 X46.1" reference="R610" />
    <constraint name="C611" model="TKC" arity="2" scope="X23.1 X60.1" reference="R611" />
    <constraint name="C612" model="TKC" arity="2" scope="X28.1 X67.1" reference="R612" />
    <constraint name="C613" model="TKC" arity="2" scope="X59.1 X63.1" reference="R613" />
    <constraint name="C614" model="TKC" arity="2" scope="X18.1 X59.1" reference="R614" />
    <constraint name="C615" model="TKC" arity="2" scope="X24.1 X36.1" reference="R615" />
    <constraint name="C616" model="TKC" arity="2" scope="X27.1 X39.1" reference="R616" />
    <constraint name="C617" model="TKC" arity="2" scope="X16.1 X66.1" reference="R617" />
    <constraint name="C618" model="TKC" arity="2" scope="X18.1 X54.1" reference="R618" />
    <constraint name="C619" model="TKC" arity="2" scope="X19.1 X24.1" reference="R619" />
    <constraint name="C620" model="TKC" arity="2" scope="X15.1 X46.1" reference="R620" />
    <constraint name="C621" model="TKC" arity="2" scope="X18.1 X37.1" reference="R621" />
    <constraint name="C622" model="TKC" arity="2" scope="X20.1 X47.1" reference="R622" />
    <constraint name="C623" model="TKC" arity="2" scope="X17.1 X42.1" reference="R623" />
    <constraint name="C624" model="TKC" arity="2" scope="X1.1 X46.1" reference="R624" />
    <constraint name="C625" model="TKC" arity="2" scope="X13.1 X25.1" reference="R625" />
    <constraint name="C626" model="TKC" arity="2" scope="X26.1 X70.1" reference="R626" />
    <constraint name="C627" model="TKC" arity="2" scope="X25.1 X46.1" reference="R627" />
    <constraint name="C628" model="TKC" arity="2" scope="X2.1 X14.1" reference="R628" />
    <constraint name="C629" model="TKC" arity="2" scope="X14.1 X16.1" reference="R629" />
    <constraint name="C630" model="TKC" arity="2" scope="X6.1 X13.1" reference="R630" />
    <constraint name="C631" model="TKC" arity="2" scope="X52.1 X53.1" reference="R631" />
    <constraint name="C632" model="TKC" arity="2" scope="X18.1 X32.1" reference="R632" />
    <constraint name="C633" model="TKC" arity="2" scope="X12.1 X45.1" reference="R633" />
    <constraint name="C634" model="TKC" arity="2" scope="X54.1 X62.1" reference="R634" />
    <constraint name="C635" model="TKC" arity="2" scope="X6.1 X9.1" reference="R635" />
    <constraint name="C636" model="TKC" arity="2" scope="X15.1 X61.1" reference="R636" />
    <constraint name="C637" model="TKC" arity="2" scope="X1.1 X29.1" reference="R637" />
    <constraint name="C638" model="TKC" arity="2" scope="X24.1 X55.1" reference="R638" />
    <constraint name="C639" model="TKC" arity="2" scope="X2.1 X52.1" reference="R639" />
    <constraint name="C640" model="TKC" arity="2" scope="X41.1 X58.1" reference="R640" />
    <constraint name="C641" model="TKC" arity="2" scope="X22.1 X62.1" reference="R641" />
    <constraint name="C642" model="TKC" arity="2" scope="X60.1 X69.1" reference="R642" />
    <constraint name="C643" model="TKC" arity="2" scope="X56.1 X65.1" reference="R643" />
    <constraint name="C644" model="TKC" arity="2" scope="X13.1 X49.1" reference="R644" />
    <constraint name="C645" model="TKC" arity="2" scope="X59.1 X62.1" reference="R645" />
    <constraint name="C646" model="TKC" arity="2" scope="X10.1 X49.1" reference="R646" />
    <constraint name="C647" model="TKC" arity="2" scope="X3.1 X4.1" reference="R647" />
    <constraint name="C648" model="TKC" arity="2" scope="X24.1 X35.1" reference="R648" />
    <constraint name="C649" model="TKC" arity="2" scope="X22.1 X38.1" reference="R649" />
    <constraint name="C650" model="TKC" arity="2" scope="X22.1 X50.1" reference="R650" />
    <constraint name="C651" model="TKC" arity="2" scope="X25.1 X34.1" reference="R651" />
    <constraint name="C652" model="TKC" arity="2" scope="X51.1 X60.1" reference="R652" />
    <constraint name="C653" model="TKC" arity="2" scope="X47.1 X67.1" reference="R653" />
    <constraint name="C654" model="TKC" arity="2" scope="X23.1 X45.1" reference="R654" />
    <constraint name="C655" model="TKC" arity="2" scope="X36.1 X45.1" reference="R655" />
    <constraint name="C656" model="TKC" arity="2" scope="X2.1 X15.1" reference="R656" />
    <constraint name="C657" model="TKC" arity="2" scope="X30.1 X51.1" reference="R657" />
    <constraint name="C658" model="TKC" arity="2" scope="X14.1 X54.1" reference="R658" />
    <constraint name="C659" model="TKC" arity="2" scope="X26.1 X59.1" reference="R659" />
    <constraint name="C660" model="TKC" arity="2" scope="X41.1 X66.1" reference="R660" />
    <constraint name="C661" model="TKC" arity="2" scope="X33.1 X40.1" reference="R661" />
    <constraint name="C662" model="TKC" arity="2" scope="X27.1 X54.1" reference="R662" />
    <constraint name="C663" model="TKC" arity="2" scope="X2.1 X36.1" reference="R663" />
    <constraint name="C664" model="TKC" arity="2" scope="X5.1 X26.1" reference="R664" />
    <constraint name="C665" model="TKC" arity="2" scope="X36.1 X53.1" reference="R665" />
    <constraint name="C666" model="TKC" arity="2" scope="X2.1 X68.1" reference="R666" />
    <constraint name="C667" model="TKC" arity="2" scope="X1.1 X61.1" reference="R667" />
    <constraint name="C668" model="TKC" arity="2" scope="X22.1 X58.1" reference="R668" />
    <constraint name="C669" model="TKC" arity="2" scope="X20.1 X33.1" reference="R669" />
    <constraint name="C670" model="TKC" arity="2" scope="X37.1 X52.1" reference="R670" />
    <constraint name="C671" model="TKC" arity="2" scope="X21.1 X33.1" reference="R671" />
    <constraint name="C672" model="TKC" arity="2" scope="X8.1 X56.1" reference="R672" />
    <constraint name="C673" model="TKC" arity="2" scope="X27.1 X34.1" reference="R673" />
    <constraint name="C674" model="TKC" arity="2" scope="X18.1 X28.1" reference="R674" />
    <constraint name="C675" model="TKC" arity="2" scope="X28.1 X34.1" reference="R675" />
    <constraint name="C676" model="TKC" arity="2" scope="X10.1 X54.1" reference="R676" />
    <constraint name="C677" model="TKC" arity="2" scope="X13.1 X45.1" reference="R677" />
    <constraint name="C678" model="TKC" arity="2" scope="X2.1 X5.1" reference="R678" />
    <constraint name="C679" model="TKC" arity="2" scope="X30.1 X68.1" reference="R679" />
    <constraint name="C680" model="TKC" arity="2" scope="X24.1 X32.1" reference="R680" />
    <constraint name="C681" model="TKC" arity="2" scope="X15.1 X40.1" reference="R681" />
    <constraint name="C682" model="TKC" arity="2" scope="X15.1 X64.1" reference="R682" />
    <constraint name="C683" model="TKC" arity="2" scope="X61.1 X65.1" reference="R683" />
    <constraint name="C684" model="TKC" arity="2" scope="X37.1 X38.1" reference="R684" />
    <constraint name="C685" model="TKC" arity="2" scope="X41.1 X50.1" reference="R685" />
    <constraint name="C686" model="TKC" arity="2" scope="X14.1 X41.1" reference="R686" />
    <constraint name="C687" model="TKC" arity="2" scope="X9.1 X18.1" reference="R687" />
    <constraint name="C688" model="TKC" arity="2" scope="X6.1 X32.1" reference="R688" />
    <constraint name="C689" model="TKC" arity="2" scope="X13.1 X68.1" reference="R689" />
    <constraint name="C690" model="TKC" arity="2" scope="X24.1 X67.1" reference="R690" />
    <constraint name="C691" model="TKC" arity="2" scope="X9.1 X23.1" reference="R691" />
    <constraint name="C692" model="TKC" arity="2" scope="X23.1 X66.1" reference="R692" />
    <constraint name="C693" model="TKC" arity="2" scope="X21.1 X55.1" reference="R693" />
    <constraint name="C694" model="TKC" arity="2" scope="X46.1 X63.1" reference="R694" />
    <constraint name="C695" model="TKC" arity="2" scope="X12.1 X31.1" reference="R695" />
    <constraint name="C696" model="TKC" arity="2" scope="X6.1 X40.1" reference="R696" />
    <constraint name="C697" model="TKC" arity="2" scope="X28.1 X66.1" reference="R697" />
    <constraint name="C698" model="TKC" arity="2" scope="X25.1 X54.1" reference="R698" />
    <constraint name="C699" model="TKC" arity="2" scope="X36.1 X52.1" reference="R699" />
    <constraint name="C700" model="TKC" arity="2" scope="X10.1 X24.1" reference="R700" />
    <constraint name="C701" model="TKC" arity="2" scope="X4.1 X17.1" reference="R701" />
    <constraint name="C702" model="TKC" arity="2" scope="X16.1 X19.1" reference="R702" />
    <constraint name="C703" model="TKC" arity="2" scope="X23.1 X53.1" reference="R703" />
    <constraint name="C704" model="TKC" arity="2" scope="X34.1 X36.1" reference="R704" />
    <constraint name="C705" model="TKC" arity="2" scope="X18.1 X27.1" reference="R705" />
    <constraint name="C706" model="TKC" arity="2" scope="X58.1 X67.1" reference="R706" />
    <constraint name="C707" model="TKC" arity="2" scope="X58.1 X61.1" reference="R707" />
    <constraint name="C708" model="TKC" arity="2" scope="X9.1 X41.1" reference="R708" />
    <constraint name="C709" model="TKC" arity="2" scope="X3.1 X50.1" reference="R709" />
    <constraint name="C710" model="TKC" arity="2" scope="X8.1 X54.1" reference="R710" />
    <constraint name="C711" model="TKC" arity="2" scope="X28.1 X45.1" reference="R711" />
    <constraint name="C712" model="TKC" arity="2" scope="X15.1 X59.1" reference="R712" />
    <constraint name="C713" model="TKC" arity="2" scope="X30.1 X45.1" reference="R713" />
    <constraint name="C714" model="TKC" arity="2" scope="X13.1 X65.1" reference="R714" />
    <constraint name="C715" model="TKC" arity="2" scope="X3.1 X65.1" reference="R715" />
    <constraint name="C716" model="TKC" arity="2" scope="X19.1 X64.1" reference="R716" />
    <constraint name="C717" model="TKC" arity="2" scope="X1.1 X50.1" reference="R717" />
    <constraint name="C718" model="TKC" arity="2" scope="X8.1 X47.1" reference="R718" />
    <constraint name="C719" model="TKC" arity="2" scope="X5.1 X29.1" reference="R719" />
    <constraint name="C720" model="TKC" arity="2" scope="X12.1 X68.1" reference="R720" />
    <constraint name="C721" model="TKC" arity="2" scope="X44.1 X56.1" reference="R721" />
    <constraint name="C722" model="TKC" arity="2" scope="X22.1 X57.1" reference="R722" />
    <constraint name="C723" model="TKC" arity="2" scope="X29.1 X56.1" reference="R723" />
    <constraint name="C724" model="TKC" arity="2" scope="X23.1 X58.1" reference="R724" />
    <constraint name="C725" model="TKC" arity="2" scope="X7.1 X30.1" reference="R725" />
    <constraint name="C726" model="TKC" arity="2" scope="X35.1 X49.1" reference="R726" />
    <constraint name="C727" model="TKC" arity="2" scope="X17.1 X62.1" reference="R727" />
    <constraint name="C728" model="TKC" arity="2" scope="X19.1 X26.1" reference="R728" />
    <constraint name="C729" model="TKC" arity="2" scope="X35.1 X52.1" reference="R729" />
    <constraint name="C730" model="TKC" arity="2" scope="X38.1 X68.1" reference="R730" />
    <constraint name="C731" model="TKC" arity="2" scope="X9.1 X14.1" reference="R731" />
    <constraint name="C732" model="TKC" arity="2" scope="X37.1 X61.1" reference="R732" />
    <constraint name="C733" model="TKC" arity="2" scope="X27.1 X32.1" reference="R733" />
    <constraint name="C734" model="TKC" arity="2" scope="X59.1 X64.1" reference="R734" />
    <constraint name="C735" model="TKC" arity="2" scope="X11.1 X12.1" reference="R735" />
    <constraint name="C736" model="TKC" arity="2" scope="X4.1 X44.1" reference="R736" />
    <constraint name="C737" model="TKC" arity="2" scope="X56.1 X57.1" reference="R737" />
    <constraint name="C738" model="TKC" arity="2" scope="X29.1 X34.1" reference="R738" />
    <constraint name="C739" model="TKC" arity="2" scope="X27.1 X65.1" reference="R739" />
    <constraint name="C740" model="TKC" arity="2" scope="X6.1 X26.1" reference="R740" />
    <constraint name="C741" model="TKC" arity="2" scope="X18.1 X60.1" reference="R741" />
    <constraint name="C742" model="TKC" arity="2" scope="X22.1 X34.1" reference="R742" />
    <constraint name="C743" model="TKC" arity="2" scope="X1.1 X42.1" reference="R743" />
    <constraint name="C744" model="TKC" arity="2" scope="X29.1 X68.1" reference="R744" />
    <constraint name="C745" model="TKC" arity="2" scope="X37.1 X44.1" reference="R745" />
    <constraint name="C746" model="TKC" arity="2" scope="X12.1 X53.1" reference="R746" />
    <constraint name="C747" model="TKC" arity="2" scope="X17.1 X66.1" reference="R747" />
    <constraint name="C748" model="TKC" arity="2" scope="X6.1 X62.1" reference="R748" />
    <constraint name="C749" model="TKC" arity="2" scope="X37.1 X39.1" reference="R749" />
    <constraint name="C750" model="TKC" arity="2" scope="X47.1 X59.1" reference="R750" />
    <constraint name="C751" model="TKC" arity="2" scope="X54.1 X63.1" reference="R751" />
    <constraint name="C752" model="TKC" arity="2" scope="X18.1 X66.1" reference="R752" />
    <constraint name="C753" model="TKC" arity="2" scope="X24.1 X33.1" reference="R753" />
    <constraint name="C754" model="TKC" arity="2" scope="X32.1 X35.1" reference="R754" />
    <constraint name="C755" model="TKC" arity="2" scope="X2.1 X31.1" reference="R755" />
    <constraint name="C756" model="TKC" arity="2" scope="X1.1 X55.1" reference="R756" />
    <constraint name="C757" model="TKC" arity="2" scope="X43.1 X52.1" reference="R757" />
    <constraint name="C758" model="TKC" arity="2" scope="X35.1 X51.1" reference="R758" />
    <constraint name="C759" model="TKC" arity="2" scope="X51.1 X68.1" reference="R759" />
    <constraint name="C760" model="TKC" arity="2" scope="X21.1 X42.1" reference="R760" />
    <constraint name="C761" model="TKC" arity="2" scope="X53.1 X56.1" reference="R761" />
    <constraint name="C762" model="TKC" arity="2" scope="X19.1 X43.1" reference="R762" />
    <constraint name="C763" model="TKC" arity="2" scope="X67.1 X70.1" reference="R763" />
    <constraint name="C764" model="TKC" arity="2" scope="X36.1 X44.1" reference="R764" />
    <constraint name="C765" model="TKC" arity="2" scope="X12.1 X63.1" reference="R765" />
    <constraint name="C766" model="TKC" arity="2" scope="X8.1 X29.1" reference="R766" />
    <constraint name="C767" model="TKC" arity="2" scope="X6.1 X52.1" reference="R767" />
    <constraint name="C768" model="TKC" arity="2" scope="X19.1 X31.1" reference="R768" />
    <constraint name="C769" model="TKC" arity="2" scope="X9.1 X34.1" reference="R769" />
    <constraint name="C770" model="TKC" arity="2" scope="X13.1 X16.1" reference="R770" />
    <constraint name="C771" model="TKC" arity="2" scope="X4.1 X33.1" reference="R771" />
    <constraint name="C772" model="TKC" arity="2" scope="X10.1 X39.1" reference="R772" />
    <constraint name="C773" model="TKC" arity="2" scope="X44.1 X50.1" reference="R773" />
    <constraint name="C774" model="TKC" arity="2" scope="X1.1 X31.1" reference="R774" />
    <constraint name="C775" model="TKC" arity="2" scope="X33.1 X51.1" reference="R775" />
    <constraint name="C776" model="TKC" arity="2" scope="X23.1 X57.1" reference="R776" />
    <constraint name="C777" model="TKC" arity="2" scope="X6.1 X27.1" reference="R777" />
    <constraint name="C778" model="TKC" arity="2" scope="X17.1 X18.1" reference="R778" />
    <constraint name="C779" model="TKC" arity="2" scope="X31.1 X34.1" reference="R779" />
    <constraint name="C780" model="TKC" arity="2" scope="X14.1 X23.1" reference="R780" />
    <constraint name="C781" model="TKC" arity="2" scope="X20.1 X27.1" reference="R781" />
    <constraint name="C782" model="TKC" arity="2" scope="X65.1 X67.1" reference="R782" />
    <constraint name="C783" model="TKC" arity="2" scope="X22.1 X47.1" reference="R783" />
    <constraint name="C784" model="TKC" arity="2" scope="X16.1 X50.1" reference="R784" />
    <constraint name="C785" model="TKC" arity="2" scope="X49.1 X69.1" reference="R785" />
    <constraint name="C786" model="TKC" arity="2" scope="X69.1 X70.1" reference="R786" />
    <constraint name="C787" model="TKC" arity="2" scope="X25.1 X43.1" reference="R787" />
    <constraint name="C788" model="TKC" arity="2" scope="X14.1 X36.1" reference="R788" />
    <constraint name="C789" model="TKC" arity="2" scope="X46.1 X70.1" reference="R789" />
    <constraint name="C790" model="TKC" arity="2" scope="X16.1 X69.1" reference="R790" />
    <constraint name="C791" model="TKC" arity="2" scope="X24.1 X70.1" reference="R791" />
    <constraint name="C792" model="TKC" arity="2" scope="X26.1 X46.1" reference="R792" />
    <constraint name="C793" model="TKC" arity="2" scope="X17.1 X43.1" reference="R793" />
    <constraint name="C794" model="TKC" arity="2" scope="X35.1 X46.1" reference="R794" />
    <constraint name="C795" model="TKC" arity="2" scope="X12.1 X13.1" reference="R795" />
    <constraint name="C796" model="TKC" arity="2" scope="X8.1 X28.1" reference="R796" />
    <constraint name="C797" model="TKC" arity="2" scope="X13.1 X59.1" reference="R797" />
    <constraint name="C798" model="TKC" arity="2" scope="X2.1 X70.1" reference="R798" />
    <constraint name="C799" model="TKC" arity="2" scope="X17.1 X50.1" reference="R799" />
    <constraint name="C800" model="TKC" arity="2" scope="X31.1 X44.1" reference="R800" />
    <constraint name="C801" model="TKC" arity="2" scope="X47.1 X53.1" reference="R801" />
    <constraint name="C802" model="TKC" arity="2" scope="X34.1 X39.1" reference="R802" />
    <constraint name="C803" model="TKC" arity="2" scope="X25.1 X29.1" reference="R803" />
    <constraint name="C804" model="TKC" arity="2" scope="X8.1 X10.1" reference="R804" />
    <constraint name="C805" model="TKC" arity="2" scope="X4.1 X36.1" reference="R805" />
    <constraint name="C806" model="TKC" arity="2" scope="X3.1 X59.1" reference="R806" />
    <constraint name="C807" model="TKC" arity="2" scope="X21.1 X63.1" reference="R807" />
    <constraint name="C808" model="TKC" arity="2" scope="X9.1 X31.1" reference="R808" />
    <constraint name="C809" model="TKC" arity="2" scope="X36.1 X40.1" reference="R809" />
    <constraint name="C810" model="TKC" arity="2" scope="X44.1 X66.1" reference="R810" />
    <constraint name="C811" model="TKC" arity="2" scope="X60.1 X68.1" reference="R811" />
    <constraint name="C812" model="TKC" arity="2" scope="X13.1 X20.1" reference="R812" />
    <constraint name="C813" model="TKC" arity="2" scope="X40.1 X66.1" reference="R813" />
    <constraint name="C814" model="TKC" arity="2" scope="X10.1 X50.1" reference="R814" />
    <constraint name="C815" model="TKC" arity="2" scope="X44.1 X45.1" reference="R815" />
    <constraint name="C816" model="TKC" arity="2" scope="X15.1 X36.1" reference="R816" />
    <constraint name="C817" model="TKC" arity="2" scope="X25.1 X31.1" reference="R817" />
    <constraint name="C818" model="TKC" arity="2" scope="X42.1 X66.1" reference="R818" />
    <constraint name="C819" model="TKC" arity="2" scope="X33.1 X48.1" reference="R819" />
    <constraint name="C820" model="TKC" arity="2" scope="X8.1 X27.1" reference="R820" />
    <constraint name="C821" model="TKC" arity="2" scope="X5.1 X10.1" reference="R821" />
    <constraint name="C822" model="TKC" arity="2" scope="X5.1 X31.1" reference="R822" />
    <constraint name="C823" model="TKC" arity="2" scope="X44.1 X52.1" reference="R823" />
    <constraint name="C824" model="TKC" arity="2" scope="X12.1 X21.1" reference="R824" />
    <constraint name="C825" model="TKC" arity="2" scope="X8.1 X13.1" reference="R825" />
    <constraint name="C826" model="TKC" arity="2" scope="X35.1 X43.1" reference="R826" />
    <constraint name="C827" model="TKC" arity="2" scope="X8.1 X42.1" reference="R827" />
    <constraint name="C828" model="TKC" arity="2" scope="X12.1 X64.1" reference="R828" />
    <constraint name="C829" model="TKC" arity="2" scope="X21.1 X70.1" reference="R829" />
    <constraint name="C830" model="TKC" arity="2" scope="X20.1 X44.1" reference="R830" />
    <constraint name="C831" model="TKC" arity="2" scope="X26.1 X63.1" reference="R831" />
    <constraint name="C832" model="TKC" arity="2" scope="X10.1 X56.1" reference="R832" />
    <constraint name="C833" model="TKC" arity="2" scope="X10.1 X29.1" reference="R833" />
    <constraint name="C834" model="TKC" arity="2" scope="X8.1 X50.1" reference="R834" />
    <constraint name="C835" model="TKC" arity="2" scope="X12.1 X54.1" reference="R835" />
    <constraint name="C836" model="TKC" arity="2" scope="X36.1 X64.1" reference="R836" />
    <constraint name="C837" model="TKC" arity="2" scope="X42.1 X59.1" reference="R837" />
    <constraint name="C838" model="TKC" arity="2" scope="X28.1 X70.1" reference="R838" />
    <constraint name="C839" model="TKC" arity="2" scope="X40.1 X52.1" reference="R839" />
    <constraint name="C840" model="TKC" arity="2" scope="X52.1 X60.1" reference="R840" />
    <constraint name="C841" model="TKC" arity="2" scope="X24.1 X38.1" reference="R841" />
    <constraint name="C842" model="TKC" arity="2" scope="X31.1 X69.1" reference="R842" />
    <constraint name="C843" model="TKC" arity="2" scope="X42.1 X67.1" reference="R843" />
    <constraint name="C844" model="TKC" arity="2" scope="X60.1 X62.1" reference="R844" />
    <constraint name="C845" model="TKC" arity="2" scope="X46.1 X52.1" reference="R845" />
    <constraint name="C846" model="TKC" arity="2" scope="X10.1 X44.1" reference="R846" />
    <constraint name="C847" model="TKC" arity="2" scope="X10.1 X41.1" reference="R847" />
    <constraint name="C848" model="TKC" arity="2" scope="X3.1 X10.1" reference="R848" />
    <constraint name="C849" model="TKC" arity="2" scope="X7.1 X37.1" reference="R849" />
    <constraint name="C850" model="TKC" arity="2" scope="X4.1 X65.1" reference="R850" />
    <constraint name="C851" model="TKC" arity="2" scope="X6.1 X51.1" reference="R851" />
    <constraint name="C852" model="TKC" arity="2" scope="X59.1 X60.1" reference="R852" />
    <constraint name="C853" model="TKC" arity="2" scope="X33.1 X50.1" reference="R853" />
    <constraint name="C854" model="TKC" arity="2" scope="X26.1 X42.1" reference="R854" />
    <constraint name="C855" model="TKC" arity="2" scope="X8.1 X37.1" reference="R855" />
    <constraint name="C856" model="TKC" arity="2" scope="X3.1 X51.1" reference="R856" />
    <constraint name="C857" model="TKC" arity="2" scope="X54.1 X70.1" reference="R857" />
    <constraint name="C858" model="TKC" arity="2" scope="X49.1 X64.1" reference="R858" />
    <constraint name="C859" model="TKC" arity="2" scope="X43.1 X57.1" reference="R859" />
    <constraint name="C860" model="TKC" arity="2" scope="X7.1 X33.1" reference="R860" />
    <constraint name="C861" model="TKC" arity="2" scope="X21.1 X30.1" reference="R861" />
    <constraint name="C862" model="TKC" arity="2" scope="X39.1 X54.1" reference="R862" />
    <constraint name="C863" model="TKC" arity="2" scope="X26.1 X43.1" reference="R863" />
    <constraint name="C864" model="TKC" arity="2" scope="X36.1 X61.1" reference="R864" />
    <constraint name="C865" model="TKC" arity="2" scope="X54.1 X58.1" reference="R865" />
    <constraint name="C866" model="TKC" arity="2" scope="X21.1 X56.1" reference="R866" />
    <constraint name="C867" model="TKC" arity="2" scope="X54.1 X64.1" reference="R867" />
    <constraint name="C868" model="TKC" arity="2" scope="X28.1 X49.1" reference="R868" />
    <constraint name="C869" model="TKC" arity="2" scope="X25.1 X60.1" reference="R869" />
    <constraint name="C870" model="TKC" arity="2" scope="X18.1 X64.1" reference="R870" />
    <constraint name="C871" model="TKC" arity="2" scope="X37.1 X43.1" reference="R871" />
    <constraint name="C872" model="TKC" arity="2" scope="X50.1 X54.1" reference="R872" />
    <constraint name="C873" model="TKC" arity="2" scope="X30.1 X60.1" reference="R873" />
    <constraint name="C874" model="TKC" arity="2" scope="X40.1 X69.1" reference="R874" />
    <constraint name="C875" model="TKC" arity="2" scope="X17.1 X57.1" reference="R875" />
    <constraint name="C876" model="TKC" arity="2" scope="X59.1 X66.1" reference="R876" />
    <constraint name="C877" model="TKC" arity="2" scope="X31.1 X70.1" reference="R877" />
    <constraint name="C878" model="TKC" arity="2" scope="X16.1 X28.1" reference="R878" />
    <constraint name="C879" model="TKC" arity="2" scope="X2.1 X47.1" reference="R879" />
    <constraint name="C880" model="TKC" arity="2" scope="X43.1 X49.1" reference="R880" />
    <constraint name="C881" model="TKC" arity="2" scope="X44.1 X55.1" reference="R881" />
    <constraint name="C882" model="TKC" arity="2" scope="X21.1 X53.1" reference="R882" />
    <constraint name="C883" model="TKC" arity="2" scope="X21.1 X26.1" reference="R883" />
    <constraint name="C884" model="TKC" arity="2" scope="X11.1 X62.1" reference="R884" />
    <constraint name="C885" model="TKC" arity="2" scope="X9.1 X13.1" reference="R885" />
    <constraint name="C886" model="TKC" arity="2" scope="X47.1 X57.1" reference="R886" />
    <constraint name="C887" model="TKC" arity="2" scope="X42.1 X60.1" reference="R887" />
    <constraint name="C888" model="TKC" arity="2" scope="X27.1 X31.1" reference="R888" />
    <constraint name="C889" model="TKC" arity="2" scope="X15.1 X58.1" reference="R889" />
    <constraint name="C890" model="TKC" arity="2" scope="X6.1 X56.1" reference="R890" />
    <constraint name="C891" model="TKC" arity="2" scope="X14.1 X43.1" reference="R891" />
    <constraint name="C892" model="TKC" arity="2" scope="X5.1 X44.1" reference="R892" />
    <constraint name="C893" model="TKC" arity="2" scope="X18.1 X44.1" reference="R893" />
    <constraint name="C894" model="TKC" arity="2" scope="X16.1 X54.1" reference="R894" />
    <constraint name="C895" model="TKC" arity="2" scope="X11.1 X50.1" reference="R895" />
    <constraint name="C896" model="TKC" arity="2" scope="X29.1 X64.1" reference="R896" />
    <constraint name="C897" model="TKC" arity="2" scope="X5.1 X35.1" reference="R897" />
    <constraint name="C898" model="TKC" arity="2" scope="X33.1 X42.1" reference="R898" />
    <constraint name="C899" model="TKC" arity="2" scope="X68.1 X70.1" reference="R899" />
    <constraint name="C900" model="TKC" arity="2" scope="X23.1 X50.1" reference="R900" />
    <constraint name="C901" model="TKC" arity="2" scope="X14.1 X25.1" reference="R901" />
    <constraint name="C902" model="TKC" arity="2" scope="X18.1 X25.1" reference="R902" />
    <constraint name="C903" model="TKC" arity="2" scope="X20.1 X68.1" reference="R903" />
    <constraint name="C904" model="TKC" arity="2" scope="X36.1 X68.1" reference="R904" />
    <constraint name="C905" model="TKC" arity="2" scope="X16.1 X18.1" reference="R905" />
    <constraint name="C906" model="TKC" arity="2" scope="X36.1 X70.1" reference="R906" />
    <constraint name="C907" model="TKC" arity="2" scope="X14.1 X50.1" reference="R907" />
    <constraint name="C908" model="TKC" arity="2" scope="X43.1 X45.1" reference="R908" />
    <constraint name="C909" model="TKC" arity="2" scope="X26.1 X65.1" reference="R909" />
    <constraint name="C910" model="TKC" arity="2" scope="X13.1 X64.1" reference="R910" />
    <constraint name="C911" model="TKC" arity="2" scope="X13.1 X14.1" reference="R911" />
    <constraint name="C912" model="TKC" arity="2" scope="X1.1 X7.1" reference="R912" />
    <constraint name="C913" model="TKC" arity="2" scope="X40.1 X56.1" reference="R913" />
    <constraint name="C914" model="TKC" arity="2" scope="X24.1 X52.1" reference="R914" />
    <constraint name="C915" model="TKC" arity="2" scope="X19.1 X41.1" reference="R915" />
    <constraint name="C916" model="TKC" arity="2" scope="X57.1 X62.1" reference="R916" />
    <constraint name="C917" model="TKC" arity="2" scope="X18.1 X24.1" reference="R917" />
    <constraint name="C918" model="TKC" arity="2" scope="X4.1 X22.1" reference="R918" />
    <constraint name="C919" model="TKC" arity="2" scope="X62.1 X66.1" reference="R919" />
    <constraint name="C920" model="TKC" arity="2" scope="X32.1 X47.1" reference="R920" />
    <constraint name="C921" model="TKC" arity="2" scope="X36.1 X57.1" reference="R921" />
    <constraint name="C922" model="TKC" arity="2" scope="X17.1 X60.1" reference="R922" />
    <constraint name="C923" model="TKC" arity="2" scope="X18.1 X50.1" reference="R923" />
    <constraint name="C924" model="TKC" arity="2" scope="X22.1 X23.1" reference="R924" />
    <constraint name="C925" model="TKC" arity="2" scope="X23.1 X48.1" reference="R925" />
    <constraint name="C926" model="TKC" arity="2" scope="X32.1 X70.1" reference="R926" />
    <constraint name="C927" model="TKC" arity="2" scope="X18.1 X52.1" reference="R927" />
    <constraint name="C928" model="TKC" arity="2" scope="X15.1 X65.1" reference="R928" />
    <constraint name="C929" model="TKC" arity="2" scope="X10.1 X11.1" reference="R929" />
    <constraint name="C930" model="TKC" arity="2" scope="X56.1 X68.1" reference="R930" />
    <constraint name="C931" model="TKC" arity="2" scope="X12.1 X69.1" reference="R931" />
    <constraint name="C932" model="TKC" arity="2" scope="X2.1 X4.1" reference="R932" />
    <constraint name="C933" model="TKC" arity="2" scope="X3.1 X13.1" reference="R933" />
    <constraint name="C934" model="TKC" arity="2" scope="X11.1 X24.1" reference="R934" />
    <constraint name="C935" model="TKC" arity="2" scope="X4.1 X60.1" reference="R935" />
    <constraint name="C936" model="TKC" arity="2" scope="X63.1 X65.1" reference="R936" />
    <constraint name="C937" model="TKC" arity="2" scope="X37.1 X47.1" reference="R937" />
    <constraint name="C938" model="TKC" arity="2" scope="X4.1 X57.1" reference="R938" />
    <constraint name="C939" model="TKC" arity="2" scope="X1.1 X4.1" reference="R939" />
    <constraint name="C940" model="TKC" arity="2" scope="X5.1 X50.1" reference="R940" />
    <constraint name="C941" model="TKC" arity="2" scope="X49.1 X68.1" reference="R941" />
    <constraint name="C942" model="TKC" arity="2" scope="X38.1 X67.1" reference="R942" />
    <constraint name="C943" model="TKC" arity="2" scope="X21.1 X52.1" reference="R943" />
    <constraint name="C944" model="TKC" arity="2" scope="X11.1 X34.1" reference="R944" />
    <constraint name="C945" model="TKC" arity="2" scope="X30.1 X48.1" reference="R945" />
    <constraint name="C946" model="TKC" arity="2" scope="X11.1 X37.1" reference="R946" />
    <constraint name="C947" model="TKC" arity="2" scope="X12.1 X33.1" reference="R947" />
    <constraint name="C948" model="TKC" arity="2" scope="X6.1 X7.1" reference="R948" />
    <constraint name="C949" model="TKC" arity="2" scope="X9.1 X11.1" reference="R949" />
    <constraint name="C950" model="TKC" arity="2" scope="X22.1 X56.1" reference="R950" />
    <constraint name="C951" model="TKC" arity="2" scope="X21.1 X39.1" reference="R951" />
    <constraint name="C952" model="TKC" arity="2" scope="X44.1 X59.1" reference="R952" />
    <constraint name="C953" model="TKC" arity="2" scope="X39.1 X47.1" reference="R953" />
    <constraint name="C954" model="TKC" arity="2" scope="X52.1 X58.1" reference="R954" />
    <constraint name="C955" model="TKC" arity="2" scope="X4.1 X30.1" reference="R955" />
    <constraint name="C956" model="TKC" arity="2" scope="X49.1 X63.1" reference="R956" />
    <constraint name="C957" model="TKC" arity="2" scope="X36.1 X50.1" reference="R957" />
    <constraint name="C958" model="TKC" arity="2" scope="X6.1 X14.1" reference="R958" />
    <constraint name="C959" model="TKC" arity="2" scope="X41.1 X47.1" reference="R959" />
    <constraint name="C960" model="TKC" arity="2" scope="X15.1 X16.1" reference="R960" />
    <constraint name="C961" model="TKC" arity="2" scope="X48.1 X61.1" reference="R961" />
    <constraint name="C962" model="TKC" arity="2" scope="X6.1 X12.1" reference="R962" />
    <constraint name="C963" model="TKC" arity="2" scope="X33.1 X34.1" reference="R963" />
    <constraint name="C964" model="TKC" arity="2" scope="X21.1 X65.1" reference="R964" />
    <constraint name="C965" model="TKC" arity="2" scope="X9.1 X10.1" reference="R965" />
    <constraint name="C966" model="TKC" arity="2" scope="X1.1 X57.1" reference="R966" />
    <constraint name="C967" model="TKC" arity="2" scope="X2.1 X43.1" reference="R967" />
    <constraint name="C968" model="TKC" arity="2" scope="X30.1 X61.1" reference="R968" />
    <constraint name="C969" model="TKC" arity="2" scope="X36.1 X46.1" reference="R969" />
    <constraint name="C970" model="TKC" arity="2" scope="X8.1 X36.1" reference="R970" />
    <constraint name="C971" model="TKC" arity="2" scope="X34.1 X46.1" reference="R971" />
    <constraint name="C972" model="TKC" arity="2" scope="X1.1 X10.1" reference="R972" />
    <constraint name="C973" model="TKC" arity="2" scope="X7.1 X61.1" reference="R973" />
    <constraint name="C974" model="TKC" arity="2" scope="X48.1 X53.1" reference="R974" />
    <constraint name="C975" model="TKC" arity="2" scope="X36.1 X58.1" reference="R975" />
    <constraint name="C976" model="TKC" arity="2" scope="X32.1 X66.1" reference="R976" />
    <constraint name="C977" model="TKC" arity="2" scope="X42.1 X55.1" reference="R977" />
    <constraint name="C978" model="TKC" arity="2" scope="X19.1 X27.1" reference="R978" />
    <constraint name="C979" model="TKC" arity="2" scope="X27.1 X33.1" reference="R979" />
    <constraint name="C980" model="TKC" arity="2" scope="X1.1 X21.1" reference="R980" />
    <constraint name="C981" model="TKC" arity="2" scope="X50.1 X51.1" reference="R981" />
    <constraint name="C982" model="TKC" arity="2" scope="X13.1 X61.1" reference="R982" />
    <constraint name="C983" model="TKC" arity="2" scope="X16.1 X23.1" reference="R983" />
    <constraint name="C984" model="TKC" arity="2" scope="X30.1 X55.1" reference="R984" />
    <constraint name="C985" model="TKC" arity="2" scope="X3.1 X70.1" reference="R985" />
    <constraint name="C986" model="TKC" arity="2" scope="X28.1 X46.1" reference="R986" />
    <constraint name="C987" model="TKC" arity="2" scope="X11.1 X19.1" reference="R987" />
    <constraint name="C988" model="TKC" arity="2" scope="X48.1 X51.1" reference="R988" />
    <constraint name="C989" model="TKC" arity="2" scope="X8.1 X52.1" reference="R989" />
    <constraint name="C990" model="TKC" arity="2" scope="X10.1 X26.1" reference="R990" />
    <constraint name="C991" model="TKC" arity="2" scope="X11.1 X31.1" reference="R991" />
    <constraint name="C992" model="TKC" arity="2" scope="X9.1 X32.1" reference="R992" />
    <constraint name="C993" model="TKC" arity="2" scope="X42.1 X49.1" reference="R993" />
    <constraint name="C994" model="TKC" arity="2" scope="X64.1 X67.1" reference="R994" />
    <constraint name="C995" model="TKC" arity="2" scope="X7.1 X11.1" reference="R995" />
    <constraint name="C996" model="TKC" arity="2" scope="X18.1 X61.1" reference="R996" />
    <constraint name="C997" model="TKC" arity="2" scope="X36.1 X42.1" reference="R997" />
    <constraint name="C998" model="TKC" arity="2" scope="X6.1 X59.1" reference="R998" />
    <constraint name="C999" model="TKC" arity="2" scope="X5.1 X70.1" reference="R999" />
    <constraint name="C1000" model="TKC" arity="2" scope="X1.1 X60.1" reference="R1000" />
    <constraint name="C1001" model="TKC" arity="2" scope="X25.1 X55.1" reference="R1001" />
    <constraint name="C1002" model="TKC" arity="2" scope="X35.1 X68.1" reference="R1002" />
    <constraint name="C1003" model="TKC" arity="2" scope="X2.1 X69.1" reference="R1003" />
    <constraint name="C1004" model="TKC" arity="2" scope="X68.1 X69.1" reference="R1004" />
    <constraint name="C1005" model="TKC" arity="2" scope="X18.1 X57.1" reference="R1005" />
    <constraint name="C1006" model="TKC" arity="2" scope="X3.1 X9.1" reference="R1006" />
    <constraint name="C1007" model="TKC" arity="2" scope="X17.1 X45.1" reference="R1007" />
    <constraint name="C1008" model="TKC" arity="2" scope="X31.1 X42.1" reference="R1008" />
    <constraint name="C1009" model="TKC" arity="2" scope="X27.1 X62.1" reference="R1009" />
    <constraint name="C1010" model="TKC" arity="2" scope="X8.1 X14.1" reference="R1010" />
    <constraint name="C1011" model="TKC" arity="2" scope="X38.1 X57.1" reference="R1011" />
    <constraint name="C1012" model="TKC" arity="2" scope="X62.1 X69.1" reference="R1012" />
    <constraint name="C1013" model="TKC" arity="2" scope="X2.1 X66.1" reference="R1013" />
    <constraint name="C1014" model="TKC" arity="2" scope="X8.1 X39.1" reference="R1014" />
    <constraint name="C1015" model="TKC" arity="2" scope="X3.1 X18.1" reference="R1015" />
    <constraint name="C1016" model="TKC" arity="2" scope="X1.1 X63.1" reference="R1016" />
    <constraint name="C1017" model="TKC" arity="2" scope="X5.1 X6.1" reference="R1017" />
    <constraint name="C1018" model="TKC" arity="2" scope="X44.1 X61.1" reference="R1018" />
    <constraint name="C1019" model="TKC" arity="2" scope="X28.1 X64.1" reference="R1019" />
    <constraint name="C1020" model="TKC" arity="2" scope="X20.1 X34.1" reference="R1020" />
    <constraint name="C1021" model="TKC" arity="2" scope="X5.1 X7.1" reference="R1021" />
    <constraint name="C1022" model="TKC" arity="2" scope="X6.1 X53.1" reference="R1022" />
    <constraint name="C1023" model="TKC" arity="2" scope="X18.1 X53.1" reference="R1023" />
    <constraint name="C1024" model="TKC" arity="2" scope="X19.1 X55.1" reference="R1024" />
    <constraint name="C1025" model="TKC" arity="2" scope="X3.1 X46.1" reference="R1025" />
    <constraint name="C1026" model="TKC" arity="2" scope="X62.1 X70.1" reference="R1026" />
    <constraint name="C1027" model="TKC" arity="2" scope="X40.1 X53.1" reference="R1027" />
    <constraint name="C1028" model="TKC" arity="2" scope="X10.1 X38.1" reference="R1028" />
    <constraint name="C1029" model="TKC" arity="2" scope="X26.1 X31.1" reference="R1029" />
    <constraint name="C1030" model="TKC" arity="2" scope="X38.1 X54.1" reference="R1030" />
    <constraint name="C1031" model="TKC" arity="2" scope="X17.1 X49.1" reference="R1031" />
    <constraint name="C1032" model="TKC" arity="2" scope="X22.1 X33.1" reference="R1032" />
    <constraint name="C1033" model="TKC" arity="2" scope="X15.1 X35.1" reference="R1033" />
    <constraint name="C1034" model="TKC" arity="2" scope="X7.1 X49.1" reference="R1034" />
    <constraint name="C1035" model="TKC" arity="2" scope="X11.1 X54.1" reference="R1035" />
    <constraint name="C1036" model="TKC" arity="2" scope="X21.1 X57.1" reference="R1036" />
    <constraint name="C1037" model="TKC" arity="2" scope="X30.1 X44.1" reference="R1037" />
    <constraint name="C1038" model="TKC" arity="2" scope="X4.1 X66.1" reference="R1038" />
    <constraint name="C1039" model="TKC" arity="2" scope="X33.1 X41.1" reference="R1039" />
    <constraint name="C1040" model="TKC" arity="2" scope="X7.1 X29.1" reference="R1040" />
    <constraint name="C1041" model="TKC" arity="2" scope="X11.1 X46.1" reference="R1041" />
    <constraint name="C1042" model="TKC" arity="2" scope="X5.1 X60.1" reference="R1042" />
    <constraint name="C1043" model="TKC" arity="2" scope="X31.1 X68.1" reference="R1043" />
    <constraint name="C1044" model="TKC" arity="2" scope="X42.1 X70.1" reference="R1044" />
    <constraint name="C1045" model="TKC" arity="2" scope="X41.1 X44.1" reference="R1045" />
    <constraint name="C1046" model="TKC" arity="2" scope="X10.1 X34.1" reference="R1046" />
    <constraint name="C1047" model="TKC" arity="2" scope="X64.1 X69.1" reference="R1047" />
    <constraint name="C1048" model="TKC" arity="2" scope="X4.1 X5.1" reference="R1048" />
    <constraint name="C1049" model="TKC" arity="2" scope="X39.1 X64.1" reference="R1049" />
    <constraint name="C1050" model="TKC" arity="2" scope="X36.1 X67.1" reference="R1050" />
    <constraint name="C1051" model="TKC" arity="2" scope="X11.1 X22.1" reference="R1051" />
    <constraint name="C1052" model="TKC" arity="2" scope="X49.1 X66.1" reference="R1052" />
    <constraint name="C1053" model="TKC" arity="2" scope="X9.1 X62.1" reference="R1053" />
    <constraint name="C1054" model="TKC" arity="2" scope="X22.1 X31.1" reference="R1054" />
    <constraint name="C1055" model="TKC" arity="2" scope="X8.1 X40.1" reference="R1055" />
    <constraint name="C1056" model="TKC" arity="2" scope="X22.1 X52.1" reference="R1056" />
    <constraint name="C1057" model="TKC" arity="2" scope="X22.1 X51.1" reference="R1057" />
    <constraint name="C1058" model="TKC" arity="2" scope="X11.1 X57.1" reference="R1058" />
    <constraint name="C1059" model="TKC" arity="2" scope="X36.1 X47.1" reference="R1059" />
    <constraint name="C1060" model="TKC" arity="2" scope="X27.1 X40.1" reference="R1060" />
    <constraint name="C1061" model="TKC" arity="2" scope="X5.1 X13.1" reference="R1061" />
    <constraint name="C1062" model="TKC" arity="2" scope="X9.1 X64.1" reference="R1062" />
    <constraint name="C1063" model="TKC" arity="2" scope="X17.1 X40.1" reference="R1063" />
    <constraint name="C1064" model="TKC" arity="2" scope="X13.1 X48.1" reference="R1064" />
    <constraint name="C1065" model="TKC" arity="2" scope="X29.1 X65.1" reference="R1065" />
    <constraint name="C1066" model="TKC" arity="2" scope="X54.1 X60.1" reference="R1066" />
    <constraint name="C1067" model="TKC" arity="2" scope="X48.1 X65.1" reference="R1067" />
    <constraint name="C1068" model="TKC" arity="2" scope="X19.1 X66.1" reference="R1068" />
    <constraint name="C1069" model="TKC" arity="2" scope="X3.1 X35.1" reference="R1069" />
    <constraint name="C1070" model="TKC" arity="2" scope="X13.1 X24.1" reference="R1070" />
    <constraint name="C1071" model="TKC" arity="2" scope="X50.1 X52.1" reference="R1071" />
    <constraint name="C1072" model="TKC" arity="2" scope="X50.1 X58.1" reference="R1072" />
    <constraint name="C1073" model="TKC" arity="2" scope="X15.1 X42.1" reference="R1073" />
    <constraint name="C1074" model="TKC" arity="2" scope="X42.1 X44.1" reference="R1074" />
    <constraint name="C1075" model="TKC" arity="2" scope="X4.1 X53.1" reference="R1075" />
    <constraint name="C1076" model="TKC" arity="2" scope="X2.1 X41.1" reference="R1076" />
    <constraint name="C1077" model="TKC" arity="2" scope="X24.1 X69.1" reference="R1077" />
    <constraint name="C1078" model="TKC" arity="2" scope="X1.1 X12.1" reference="R1078" />
    <constraint name="C1079" model="TKC" arity="2" scope="X47.1 X64.1" reference="R1079" />
    <constraint name="C1080" model="TKC" arity="2" scope="X35.1 X58.1" reference="R1080" />
    <constraint name="C1081" model="TKC" arity="2" scope="X45.1 X64.1" reference="R1081" />
    <constraint name="C1082" model="TKC" arity="2" scope="X31.1 X65.1" reference="R1082" />
    <constraint name="C1083" model="TKC" arity="2" scope="X30.1 X56.1" reference="R1083" />
    <constraint name="C1084" model="TKC" arity="2" scope="X21.1 X28.1" reference="R1084" />
    <constraint name="C1085" model="TKC" arity="2" scope="X48.1 X54.1" reference="R1085" />
    <constraint name="C1086" model="TKC" arity="2" scope="X7.1 X59.1" reference="R1086" />
    <constraint name="C1087" model="TKC" arity="2" scope="X3.1 X61.1" reference="R1087" />
    <constraint name="C1088" model="TKC" arity="2" scope="X5.1 X21.1" reference="R1088" />
    <constraint name="C1089" model="TKC" arity="2" scope="X24.1 X42.1" reference="R1089" />
    <constraint name="C1090" model="TKC" arity="2" scope="X11.1 X59.1" reference="R1090" />
    <constraint name="C1091" model="TKC" arity="2" scope="X8.1 X41.1" reference="R1091" />
    <constraint name="C1092" model="TKC" arity="2" scope="X3.1 X41.1" reference="R1092" />
    <constraint name="C1093" model="TKC" arity="2" scope="X13.1 X18.1" reference="R1093" />
    <constraint name="C1094" model="TKC" arity="2" scope="X22.1 X39.1" reference="R1094" />
    <constraint name="C1095" model="TKC" arity="2" scope="X53.1 X65.1" reference="R1095" />
    <constraint name="C1096" model="TKC" arity="2" scope="X50.1 X65.1" reference="R1096" />
    <constraint name="C1097" model="TKC" arity="2" scope="X55.1 X66.1" reference="R1097" />
    <constraint name="C1098" model="TKC" arity="2" scope="X10.1 X36.1" reference="R1098" />
    <constraint name="C1099" model="TKC" arity="2" scope="X7.1 X48.1" reference="R1099" />
    <constraint name="C1100" model="TKC" arity="2" scope="X5.1 X12.1" reference="R1100" />
    <constraint name="C1101" model="TKC" arity="2" scope="X3.1 X15.1" reference="R1101" />
    <constraint name="C1102" model="TKC" arity="2" scope="X35.1 X50.1" reference="R1102" />
    <constraint name="C1103" model="TKC" arity="2" scope="X5.1 X9.1" reference="R1103" />
    <constraint name="C1104" model="TKC" arity="2" scope="X39.1 X70.1" reference="R1104" />
    <constraint name="C1105" model="TKC" arity="2" scope="X40.1 X48.1" reference="R1105" />
    <constraint name="C1106" model="TKC" arity="2" scope="X7.1 X53.1" reference="R1106" />
    <constraint name="C1107" model="TKC" arity="2" scope="X39.1 X55.1" reference="R1107" />
    <constraint name="C1108" model="TKC" arity="2" scope="X39.1 X45.1" reference="R1108" />
    <constraint name="C1109" model="TKC" arity="2" scope="X44.1 X53.1" reference="R1109" />
    <constraint name="C1110" model="TKC" arity="2" scope="X6.1 X38.1" reference="R1110" />
    <constraint name="C1111" model="TKC" arity="2" scope="X4.1 X54.1" reference="R1111" />
    <constraint name="C1112" model="TKC" arity="2" scope="X12.1 X47.1" reference="R1112" />
    <constraint name="C1113" model="TKC" arity="2" scope="X50.1 X64.1" reference="R1113" />
    <constraint name="C1114" model="TKC" arity="2" scope="X42.1 X51.1" reference="R1114" />
    <constraint name="C1115" model="TKC" arity="2" scope="X22.1 X29.1" reference="R1115" />
    <constraint name="C1116" model="TKC" arity="2" scope="X9.1 X43.1" reference="R1116" />
    <constraint name="C1117" model="TKC" arity="2" scope="X19.1 X68.1" reference="R1117" />
    <constraint name="C1118" model="TKC" arity="2" scope="X6.1 X41.1" reference="R1118" />
    <constraint name="C1119" model="TKC" arity="2" scope="X23.1 X62.1" reference="R1119" />
    <constraint name="C1120" model="TKC" arity="2" scope="X52.1 X55.1" reference="R1120" />
    <constraint name="C1121" model="TKC" arity="2" scope="X54.1 X65.1" reference="R1121" />
    <constraint name="C1122" model="TKC" arity="2" scope="X3.1 X66.1" reference="R1122" />
    <constraint name="C1123" model="TKC" arity="2" scope="X24.1 X65.1" reference="R1123" />
    <constraint name="C1124" model="TKC" arity="2" scope="X2.1 X8.1" reference="R1124" />
    <constraint name="C1125" model="TKC" arity="2" scope="X52.1 X61.1" reference="R1125" />
    <constraint name="C1126" model="TKC" arity="2" scope="X32.1 X67.1" reference="R1126" />
    <constraint name="C1127" model="TKC" arity="2" scope="X1.1 X28.1" reference="R1127" />
    <constraint name="C1128" model="TKC" arity="2" scope="X7.1 X70.1" reference="R1128" />
    <constraint name="C1129" model="TKC" arity="2" scope="X52.1 X64.1" reference="R1129" />
    <constraint name="C1130" model="TKC" arity="2" scope="X35.1 X64.1" reference="R1130" />
    <constraint name="C1131" model="TKC" arity="2" scope="X12.1 X59.1" reference="R1131" />
    <constraint name="C1132" model="TKC" arity="2" scope="X25.1 X47.1" reference="R1132" />
    <constraint name="C1133" model="TKC" arity="2" scope="X18.1 X33.1" reference="R1133" />
    <constraint name="C1134" model="TKC" arity="2" scope="X2.1 X57.1" reference="R1134" />
    <constraint name="C1135" model="TKC" arity="2" scope="X42.1 X63.1" reference="R1135" />
    <constraint name="C1136" model="TKC" arity="2" scope="X43.1 X46.1" reference="R1136" />
    <constraint name="C1137" model="TKC" arity="2" scope="X7.1 X25.1" reference="R1137" />
    <constraint name="C1138" model="TKC" arity="2" scope="X39.1 X43.1" reference="R1138" />
    <constraint name="C1139" model="TKC" arity="2" scope="X66.1 X70.1" reference="R1139" />
    <constraint name="C1140" model="TKC" arity="2" scope="X11.1 X17.1" reference="R1140" />
    <constraint name="C1141" model="TKC" arity="2" scope="X5.1 X55.1" reference="R1141" />
    <constraint name="C1142" model="TKC" arity="2" scope="X43.1 X63.1" reference="R1142" />
    <constraint name="C1143" model="TKC" arity="2" scope="X48.1 X55.1" reference="R1143" />
    <constraint name="C1144" model="TKC" arity="2" scope="X52.1 X65.1" reference="R1144" />
    <constraint name="C1145" model="TKC" arity="2" scope="X19.1 X25.1" reference="R1145" />
    <constraint name="C1146" model="TKC" arity="2" scope="X11.1 X44.1" reference="R1146" />
    <constraint name="C1147" model="TKC" arity="2" scope="X34.1 X45.1" reference="R1147" />
    <constraint name="C1148" model="TKC" arity="2" scope="X26.1 X27.1" reference="R1148" />
    <constraint name="C1149" model="TKC" arity="2" scope="X58.1 X66.1" reference="R1149" />
    <constraint name="C1150" model="TKC" arity="2" scope="X2.1 X11.1" reference="R1150" />
    <constraint name="C1151" model="TKC" arity="2" scope="X8.1 X45.1" reference="R1151" />
    <constraint name="C1152" model="TKC" arity="2" scope="X44.1 X47.1" reference="R1152" />
    <constraint name="C1153" model="TKC" arity="2" scope="X7.1 X50.1" reference="R1153" />
    <constraint name="C1154" model="TKC" arity="2" scope="X23.1 X67.1" reference="R1154" />
    <constraint name="C1155" model="TKC" arity="2" scope="X50.1 X57.1" reference="R1155" />
    <constraint name="C1156" model="TKC" arity="2" scope="X20.1 X30.1" reference="R1156" />
    <constraint name="C1157" model="TKC" arity="2" scope="X15.1 X33.1" reference="R1157" />
    <constraint name="C1158" model="TKC" arity="2" scope="X1.1 X59.1" reference="R1158" />
    <constraint name="C1159" model="TKC" arity="2" scope="X18.1 X69.1" reference="R1159" />
    <constraint name="C1160" model="TKC" arity="2" scope="X30.1 X37.1" reference="R1160" />
    <constraint name="C1161" model="TKC" arity="2" scope="X27.1 X45.1" reference="R1161" />
    <constraint name="C1162" model="TKC" arity="2" scope="X56.1 X63.1" reference="R1162" />
    <constraint name="C1163" model="TKC" arity="2" scope="X5.1 X63.1" reference="R1163" />
    <constraint name="C1164" model="TKC" arity="2" scope="X61.1 X66.1" reference="R1164" />
    <constraint name="C1165" model="TKC" arity="2" scope="X9.1 X16.1" reference="R1165" />
    <constraint name="C1166" model="TKC" arity="2" scope="X45.1 X55.1" reference="R1166" />
    <constraint name="C1167" model="TKC" arity="2" scope="X17.1 X53.1" reference="R1167" />
    <constraint name="C1168" model="TKC" arity="2" scope="X17.1 X44.1" reference="R1168" />
    <constraint name="C1169" model="TKC" arity="2" scope="X36.1 X54.1" reference="R1169" />
    <constraint name="C1170" model="TKC" arity="2" scope="X33.1 X68.1" reference="R1170" />
    <constraint name="C1171" model="TKC" arity="2" scope="X56.1 X66.1" reference="R1171" />
    <constraint name="C1172" model="TKC" arity="2" scope="X1.1 X44.1" reference="R1172" />
    <constraint name="C1173" model="TKC" arity="2" scope="X40.1 X50.1" reference="R1173" />
    <constraint name="C1174" model="TKC" arity="2" scope="X3.1 X20.1" reference="R1174" />
    <constraint name="C1175" model="TKC" arity="2" scope="X4.1 X43.1" reference="R1175" />
    <constraint name="C1176" model="TKC" arity="2" scope="X43.1 X55.1" reference="R1176" />
    <constraint name="C1177" model="TKC" arity="2" scope="X5.1 X51.1" reference="R1177" />
    <constraint name="C1178" model="TKC" arity="2" scope="X6.1 X50.1" reference="R1178" />
    <constraint name="C1179" model="TKC" arity="2" scope="X4.1 X20.1" reference="R1179" />
    <constraint name="C1180" model="TKC" arity="2" scope="X15.1 X17.1" reference="R1180" />
    <constraint name="C1181" model="TKC" arity="2" scope="X46.1 X54.1" reference="R1181" />
    <constraint name="C1182" model="TKC" arity="2" scope="X8.1 X38.1" reference="R1182" />
    <constraint name="C1183" model="TKC" arity="2" scope="X16.1 X62.1" reference="R1183" />
    <constraint name="C1184" model="TKC" arity="2" scope="X38.1 X44.1" reference="R1184" />
    <constraint name="C1185" model="TKC" arity="2" scope="X29.1 X62.1" reference="R1185" />
    <constraint name="C1186" model="TKC" arity="2" scope="X51.1 X67.1" reference="R1186" />
    <constraint name="C1187" model="TKC" arity="2" scope="X10.1 X61.1" reference="R1187" />
    <constraint name="C1188" model="TKC" arity="2" scope="X1.1 X58.1" reference="R1188" />
    <constraint name="C1189" model="TKC" arity="2" scope="X14.1 X44.1" reference="R1189" />
    <constraint name="C1190" model="TKC" arity="2" scope="X10.1 X64.1" reference="R1190" />
    <constraint name="C1191" model="TKC" arity="2" scope="X57.1 X58.1" reference="R1191" />
    <constraint name="C1192" model="TKC" arity="2" scope="X50.1 X66.1" reference="R1192" />
    <constraint name="C1193" model="TKC" arity="2" scope="X1.1 X5.1" reference="R1193" />
    <constraint name="C1194" model="TKC" arity="2" scope="X47.1 X49.1" reference="R1194" />
    <constraint name="C1195" model="TKC" arity="2" scope="X30.1 X66.1" reference="R1195" />
    <constraint name="C1196" model="TKC" arity="2" scope="X26.1 X50.1" reference="R1196" />
    <constraint name="C1197" model="TKC" arity="2" scope="X49.1 X67.1" reference="R1197" />
    <constraint name="C1198" model="TKC" arity="2" scope="X57.1 X60.1" reference="R1198" />
    <constraint name="C1199" model="TKC" arity="2" scope="X43.1 X69.1" reference="R1199" />
    <constraint name="C1200" model="TKC" arity="2" scope="X26.1 X61.1" reference="R1200" />
    <constraint name="C1201" model="TKC" arity="2" scope="X7.1 X16.1" reference="R1201" />
    <constraint name="C1202" model="TKC" arity="2" scope="X31.1 X62.1" reference="R1202" />
    <constraint name="C1203" model="TKC" arity="2" scope="X15.1 X39.1" reference="R1203" />
    <constraint name="C1204" model="TKC" arity="2" scope="X38.1 X52.1" reference="R1204" />
    <constraint name="C1205" model="TKC" arity="2" scope="X48.1 X57.1" reference="R1205" />
    <constraint name="C1206" model="TKC" arity="2" scope="X4.1 X59.1" reference="R1206" />
    <constraint name="C1207" model="TKC" arity="2" scope="X12.1 X55.1" reference="R1207" />
    <constraint name="C1208" model="TKC" arity="2" scope="X37.1 X63.1" reference="R1208" />
    <constraint name="C1209" model="TKC" arity="2" scope="X22.1 X67.1" reference="R1209" />
    <constraint name="C1210" model="TKC" arity="2" scope="X10.1 X47.1" reference="R1210" />
    <constraint name="C1211" model="TKC" arity="2" scope="X33.1 X67.1" reference="R1211" />
    <constraint name="C1212" model="TKC" arity="2" scope="X19.1 X54.1" reference="R1212" />
    <constraint name="C1213" model="TKC" arity="2" scope="X32.1 X63.1" reference="R1213" />
    <constraint name="C1214" model="TKC" arity="2" scope="X32.1 X51.1" reference="R1214" />
    <constraint name="C1215" model="TKC" arity="2" scope="X30.1 X34.1" reference="R1215" />
    <constraint name="C1216" model="TKC" arity="2" scope="X11.1 X60.1" reference="R1216" />
    <constraint name="C1217" model="TKC" arity="2" scope="X56.1 X69.1" reference="R1217" />
    <constraint name="C1218" model="TKC" arity="2" scope="X5.1 X66.1" reference="R1218" />
    <constraint name="C1219" model="TKC" arity="2" scope="X31.1 X58.1" reference="R1219" />
    <constraint name="C1220" model="TKC" arity="2" scope="X9.1 X54.1" reference="R1220" />
    <constraint name="C1221" model="TKC" arity="2" scope="X32.1 X57.1" reference="R1221" />
    <constraint name="C1222" model="TKC" arity="2" scope="X47.1 X60.1" reference="R1222" />
    <constraint name="C1223" model="TKC" arity="2" scope="X53.1 X63.1" reference="R1223" />
    <constraint name="C1224" model="TKC" arity="2" scope="X9.1 X68.1" reference="R1224" />
    <constraint name="C1225" model="TKC" arity="2" scope="X8.1 X62.1" reference="R1225" />
    <constraint name="C1226" model="TKC" arity="2" scope="X34.1 X57.1" reference="R1226" />
    <constraint name="C1227" model="TKC" arity="2" scope="X11.1 X47.1" reference="R1227" />
    <constraint name="C1228" model="TKC" arity="2" scope="X64.1 X66.1" reference="R1228" />
    <constraint name="C1229" model="TKC" arity="2" scope="X22.1 X42.1" reference="R1229" />
    <constraint name="C1230" model="TKC" arity="2" scope="X10.1 X51.1" reference="R1230" />
    <constraint name="C1231" model="TKC" arity="2" scope="X25.1 X38.1" reference="R1231" />
    <constraint name="C1232" model="TKC" arity="2" scope="X22.1 X48.1" reference="R1232" />
    <constraint name="C1233" model="TKC" arity="2" scope="X26.1 X41.1" reference="R1233" />
    <constraint name="C1234" model="TKC" arity="2" scope="X25.1 X58.1" reference="R1234" />
    <constraint name="C1235" model="TKC" arity="2" scope="X5.1 X17.1" reference="R1235" />
    <constraint name="C1236" model="TKC" arity="2" scope="X19.1 X44.1" reference="R1236" />
    <constraint name="C1237" model="TKC" arity="2" scope="X40.1 X54.1" reference="R1237" />
    <constraint name="C1238" model="TKC" arity="2" scope="X18.1 X42.1" reference="R1238" />
    <constraint name="C1239" model="TKC" arity="2" scope="X4.1 X56.1" reference="R1239" />
    <constraint name="C1240" model="TKC" arity="2" scope="X40.1 X70.1" reference="R1240" />
    <constraint name="C1241" model="TKC" arity="2" scope="X5.1 X24.1" reference="R1241" />
    <constraint name="C1242" model="TKC" arity="2" scope="X11.1 X55.1" reference="R1242" />
    <constraint name="C1243" model="TKC" arity="2" scope="X63.1 X68.1" reference="R1243" />
    <constraint name="C1244" model="TKC" arity="2" scope="X14.1 X22.1" reference="R1244" />
    <constraint name="C1245" model="TKC" arity="2" scope="X51.1 X63.1" reference="R1245" />
    <constraint name="C1246" model="TKC" arity="2" scope="X4.1 X27.1" reference="R1246" />
    <constraint name="C1247" model="TKC" arity="2" scope="X58.1 X60.1" reference="R1247" />
    <constraint name="C1248" model="TKC" arity="2" scope="X2.1 X58.1" reference="R1248" />
    <constraint name="C1249" model="TKC" arity="2" scope="X51.1 X62.1" reference="R1249" />
    <constraint name="C1250" model="TKC" arity="2" scope="X24.1 X64.1" reference="R1250" />
    <constraint name="C1251" model="TKC" arity="2" scope="X30.1 X67.1" reference="R1251" />
    <constraint name="C1252" model="TKC" arity="2" scope="X11.1 X53.1" reference="R1252" />
    <constraint name="C1253" model="TKC" arity="2" scope="X3.1 X67.1" reference="R1253" />
    <constraint name="C1254" model="TKC" arity="2" scope="X47.1 X54.1" reference="R1254" />
    <constraint name="C1255" model="TKC" arity="2" scope="X1.1 X34.1" reference="R1255" />
    <constraint name="C1256" model="TKC" arity="2" scope="X23.1 X54.1" reference="R1256" />
    <constraint name="C1257" model="TKC" arity="2" scope="X21.1 X44.1" reference="R1257" />
    <constraint name="C1258" model="TKC" arity="2" scope="X15.1 X57.1" reference="R1258" />
    <constraint name="C1259" model="TKC" arity="2" scope="X30.1 X39.1" reference="R1259" />
    <constraint name="C1260" model="TKC" arity="2" scope="X57.1 X61.1" reference="R1260" />
    <constraint name="C1261" model="TKC" arity="2" scope="X21.1 X46.1" reference="R1261" />
    <constraint name="C1262" model="TKC" arity="2" scope="X28.1 X36.1" reference="R1262" />
    <constraint name="C1263" model="TKC" arity="2" scope="X4.1 X35.1" reference="R1263" />
    <constraint name="C1264" model="TKC" arity="2" scope="X46.1 X61.1" reference="R1264" />
    <constraint name="C1265" model="TKC" arity="2" scope="X14.1 X45.1" reference="R1265" />
    <constraint name="C1266" model="TKC" arity="2" scope="X27.1 X58.1" reference="R1266" />
    <constraint name="C1267" model="TKC" arity="2" scope="X34.1 X41.1" reference="R1267" />
    <constraint name="C1268" model="TKC" arity="2" scope="X15.1 X25.1" reference="R1268" />
    <constraint name="C1269" model="TKC" arity="2" scope="X43.1 X53.1" reference="R1269" />
    <constraint name="C1270" model="TKC" arity="2" scope="X18.1 X62.1" reference="R1270" />
    <constraint name="C1271" model="TKC" arity="2" scope="X19.1 X67.1" reference="R1271" />
    <constraint name="C1272" model="TKC" arity="2" scope="X1.1 X39.1" reference="R1272" />
    <constraint name="C1273" model="TKC" arity="2" scope="X34.1 X61.1" reference="R1273" />
    <constraint name="C1274" model="TKC" arity="2" scope="X7.1 X13.1" reference="R1274" />
    <constraint name="C1275" model="TKC" arity="2" scope="X17.1 X59.1" reference="R1275" />
    <constraint name="C1276" model="TKC" arity="2" scope="X6.1 X30.1" reference="R1276" />
    <constraint name="C1277" model="TKC" arity="2" scope="X29.1 X48.1" reference="R1277" />
    <constraint name="C1278" model="TKC" arity="2" scope="X51.1 X61.1" reference="R1278" />
    <constraint name="C1279" model="TKC" arity="2" scope="X20.1 X29.1" reference="R1279" />
    <constraint name="C1280" model="TKC" arity="2" scope="X19.1 X35.1" reference="R1280" />
    <constraint name="C1281" model="TKC" arity="2" scope="X39.1 X51.1" reference="R1281" />
    <constraint name="C1282" model="TKC" arity="2" scope="X19.1 X50.1" reference="R1282" />
    <constraint name="C1283" model="TKC" arity="2" scope="X35.1 X70.1" reference="R1283" />
    <constraint name="C1284" model="TKC" arity="2" scope="X17.1 X51.1" reference="R1284" />
    <constraint name="C1285" model="TKC" arity="2" scope="X4.1 X61.1" reference="R1285" />
    <constraint name="C1286" model="TKC" arity="2" scope="X5.1 X58.1" reference="R1286" />
    <constraint name="C1287" model="TKC" arity="2" scope="X9.1 X21.1" reference="R1287" />
    <constraint name="C1288" model="TKC" arity="2" scope="X14.1 X18.1" reference="R1288" />
    <constraint name="C1289" model="TKC" arity="2" scope="X66.1 X68.1" reference="R1289" />
    <constraint name="C1290" model="TKC" arity="2" scope="X47.1 X62.1" reference="R1290" />
    <constraint name="C1291" model="TKC" arity="2" scope="X18.1 X49.1" reference="R1291" />
    <constraint name="C1292" model="TKC" arity="2" scope="X3.1 X8.1" reference="R1292" />
    <constraint name="C1293" model="TKC" arity="2" scope="X16.1 X61.1" reference="R1293" />
    <constraint name="C1294" model="TKC" arity="2" scope="X3.1 X37.1" reference="R1294" />
    <constraint name="C1295" model="TKC" arity="2" scope="X18.1 X34.1" reference="R1295" />
    <constraint name="C1296" model="TKC" arity="2" scope="X21.1 X35.1" reference="R1296" />
    <constraint name="C1297" model="TKC" arity="2" scope="X29.1 X47.1" reference="R1297" />
    <constraint name="C1298" model="TKC" arity="2" scope="X39.1 X49.1" reference="R1298" />
    <constraint name="C1299" model="TKC" arity="2" scope="X24.1 X66.1" reference="R1299" />
    <constraint name="C1300" model="TKC" arity="2" scope="X21.1 X32.1" reference="R1300" />
    <constraint name="C1301" model="TKC" arity="2" scope="X2.1 X34.1" reference="R1301" />
    <constraint name="C1302" model="TKC" arity="2" scope="X47.1 X65.1" reference="R1302" />
    <constraint name="C1303" model="TKC" arity="2" scope="X19.1 X60.1" reference="R1303" />
    <constraint name="C1304" model="TKC" arity="2" scope="X18.1 X41.1" reference="R1304" />
    <constraint name="C1305" model="TKC" arity="2" scope="X6.1 X43.1" reference="R1305" />
    <constraint name="C1306" model="TKC" arity="2" scope="X34.1 X37.1" reference="R1306" />
    <constraint name="C1307" model="TKC" arity="2" scope="X17.1 X56.1" reference="R1307" />
    <constraint name="C1308" model="TKC" arity="2" scope="X18.1 X68.1" reference="R1308" />
    <constraint name="C1309" model="TKC" arity="2" scope="X21.1 X47.1" reference="R1309" />
    <constraint name="C1310" model="TKC" arity="2" scope="X29.1 X35.1" reference="R1310" />
    <constraint name="C1311" model="TKC" arity="2" scope="X21.1 X40.1" reference="R1311" />
    <constraint name="C1312" model="TKC" arity="2" scope="X5.1 X36.1" reference="R1312" />
    <constraint name="C1313" model="TKC" arity="2" scope="X12.1 X49.1" reference="R1313" />
    <constraint name="C1314" model="TKC" arity="2" scope="X63.1 X64.1" reference="R1314" />
    <constraint name="C1315" model="TKC" arity="2" scope="X50.1 X70.1" reference="R1315" />
    <constraint name="C1316" model="TKC" arity="2" scope="X2.1 X59.1" reference="R1316" />
    <constraint name="C1317" model="TKC" arity="2" scope="X57.1 X67.1" reference="R1317" />
    <constraint name="C1318" model="TKC" arity="2" scope="X28.1 X39.1" reference="R1318" />
    <constraint name="C1319" model="TKC" arity="2" scope="X39.1 X50.1" reference="R1319" />
    <constraint name="C1320" model="TKC" arity="2" scope="X24.1 X61.1" reference="R1320" />
    <constraint name="C1321" model="TKC" arity="2" scope="X33.1 X57.1" reference="R1321" />
    <constraint name="C1322" model="TKC" arity="2" scope="X18.1 X29.1" reference="R1322" />
    <constraint name="C1323" model="TKC" arity="2" scope="X13.1 X26.1" reference="R1323" />
    <constraint name="C1324" model="TKC" arity="2" scope="X4.1 X25.1" reference="R1324" />
    <constraint name="C1325" model="TKC" arity="2" scope="X27.1 X35.1" reference="R1325" />
    <constraint name="C1326" model="TKC" arity="2" scope="X2.1 X28.1" reference="R1326" />
    <constraint name="C1327" model="TKC" arity="2" scope="X13.1 X17.1" reference="R1327" />
    <constraint name="C1328" model="TKC" arity="2" scope="X21.1 X66.1" reference="R1328" />
    <constraint name="C1329" model="TKC" arity="2" scope="X44.1 X49.1" reference="R1329" />
    <constraint name="C1330" model="TKC" arity="2" scope="X14.1 X60.1" reference="R1330" />
    <constraint name="C1331" model="TKC" arity="2" scope="X8.1 X61.1" reference="R1331" />
    <constraint name="C1332" model="TKC" arity="2" scope="X8.1 X53.1" reference="R1332" />
    <constraint name="C1333" model="TKC" arity="2" scope="X9.1 X37.1" reference="R1333" />
    <constraint name="C1334" model="TKC" arity="2" scope="X14.1 X21.1" reference="R1334" />
    <constraint name="C1335" model="TKC" arity="2" scope="X9.1 X48.1" reference="R1335" />
    <constraint name="C1336" model="TKC" arity="2" scope="X42.1 X65.1" reference="R1336" />
    <constraint name="C1337" model="TKC" arity="2" scope="X3.1 X44.1" reference="R1337" />
    <constraint name="C1338" model="TKC" arity="2" scope="X38.1 X53.1" reference="R1338" />
    <constraint name="C1339" model="TKC" arity="2" scope="X11.1 X39.1" reference="R1339" />
    <constraint name="C1340" model="TKC" arity="2" scope="X28.1 X54.1" reference="R1340" />
    <constraint name="C1341" model="TKC" arity="2" scope="X3.1 X32.1" reference="R1341" />
    <constraint name="C1342" model="TKC" arity="2" scope="X29.1 X53.1" reference="R1342" />
    <constraint name="C1343" model="TKC" arity="2" scope="X20.1 X25.1" reference="R1343" />
    <constraint name="C1344" model="TKC" arity="2" scope="X6.1 X8.1" reference="R1344" />
    <constraint name="C1345" model="TKC" arity="2" scope="X17.1 X30.1" reference="R1345" />
    <constraint name="C1346" model="TKC" arity="2" scope="X16.1 X29.1" reference="R1346" />
    <constraint name="C1347" model="TKC" arity="2" scope="X20.1 X40.1" reference="R1347" />
    <constraint name="C1348" model="TKC" arity="2" scope="X55.1 X60.1" reference="R1348" />
    <constraint name="C1349" model="TKC" arity="2" scope="X8.1 X20.1" reference="R1349" />
    <constraint name="C1350" model="TKC" arity="2" scope="X42.1 X53.1" reference="R1350" />
    <constraint name="C1351" model="TKC" arity="2" scope="X61.1 X68.1" reference="R1351" />
    <constraint name="C1352" model="TKC" arity="2" scope="X51.1 X70.1" reference="R1352" />
    <constraint name="C1353" model="TKC" arity="2" scope="X6.1 X33.1" reference="R1353" />
    <constraint name="C1354" model="TKC" arity="2" scope="X34.1 X48.1" reference="R1354" />
    <constraint name="C1355" model="TKC" arity="2" scope="X37.1 X62.1" reference="R1355" />
    <constraint name="C1356" model="TKC" arity="2" scope="X12.1 X48.1" reference="R1356" />
    <constraint name="C1357" model="TKC" arity="2" scope="X27.1 X50.1" reference="R1357" />
    <constraint name="C1358" model="TKC" arity="2" scope="X38.1 X63.1" reference="R1358" />
    <constraint name="C1359" model="TKC" arity="2" scope="X15.1 X70.1" reference="R1359" />
    <constraint name="C1360" model="TKC" arity="2" scope="X8.1 X65.1" reference="R1360" />
    <constraint name="C1361" model="TKC" arity="2" scope="X9.1 X12.1" reference="R1361" />
    <constraint name="C1362" model="TKC" arity="2" scope="X32.1 X59.1" reference="R1362" />
    <constraint name="C1363" model="TKC" arity="2" scope="X53.1 X55.1" reference="R1363" />
    <constraint name="C1364" model="TKC" arity="2" scope="X19.1 X20.1" reference="R1364" />
    <constraint name="C1365" model="TKC" arity="2" scope="X22.1 X41.1" reference="R1365" />
    <constraint name="C1366" model="TKC" arity="2" scope="X13.1 X39.1" reference="R1366" />
    <constraint name="C1367" model="TKC" arity="2" scope="X27.1 X37.1" reference="R1367" />
    <constraint name="C1368" model="TKC" arity="2" scope="X4.1 X63.1" reference="R1368" />
    <constraint name="C1369" model="TKC" arity="2" scope="X31.1 X49.1" reference="R1369" />
    <constraint name="C1370" model="TKC" arity="2" scope="X14.1 X55.1" reference="R1370" />
    <constraint name="C1371" model="TKC" arity="2" scope="X3.1 X34.1" reference="R1371" />
    <constraint name="C1372" model="TKC" arity="2" scope="X9.1 X67.1" reference="R1372" />
    <constraint name="C1373" model="TKC" arity="2" scope="X9.1 X28.1" reference="R1373" />
    <constraint name="C1374" model="TKC" arity="2" scope="X33.1 X52.1" reference="R1374" />
    <constraint name="C1375" model="TKC" arity="2" scope="X40.1 X57.1" reference="R1375" />
    <constraint name="C1376" model="TKC" arity="2" scope="X12.1 X30.1" reference="R1376" />
    <constraint name="C1377" model="TKC" arity="2" scope="X19.1 X22.1" reference="R1377" />
    <constraint name="C1378" model="TKC" arity="2" scope="X40.1 X41.1" reference="R1378" />
    <constraint name="C1379" model="TKC" arity="2" scope="X47.1 X61.1" reference="R1379" />
    <constraint name="C1380" model="TKC" arity="2" scope="X61.1 X70.1" reference="R1380" />
    <constraint name="C1381" model="TKC" arity="2" scope="X26.1 X38.1" reference="R1381" />
    <constraint name="C1382" model="TKC" arity="2" scope="X49.1 X57.1" reference="R1382" />
    <constraint name="C1383" model="TKC" arity="2" scope="X24.1 X59.1" reference="R1383" />
    <constraint name="C1384" model="TKC" arity="2" scope="X9.1 X27.1" reference="R1384" />
    <constraint name="C1385" model="TKC" arity="2" scope="X10.1 X62.1" reference="R1385" />
    <constraint name="C1386" model="TKC" arity="2" scope="X15.1 X20.1" reference="R1386" />
    <constraint name="C1387" model="TKC" arity="2" scope="X51.1 X55.1" reference="R1387" />
    <constraint name="C1388" model="TKC" arity="2" scope="X10.1 X48.1" reference="R1388" />
    <constraint name="C1389" model="TKC" arity="2" scope="X2.1 X21.1" reference="R1389" />
    <constraint name="C1390" model="TKC" arity="2" scope="X5.1 X33.1" reference="R1390" />
    <constraint name="C1391" model="TKC" arity="2" scope="X9.1 X56.1" reference="R1391" />
    <constraint name="C1392" model="TKC" arity="2" scope="X42.1 X68.1" reference="R1392" />
    <constraint name="C1393" model="TKC" arity="2" scope="X3.1 X54.1" reference="R1393" />
    <constraint name="C1394" model="TKC" arity="2" scope="X16.1 X48.1" reference="R1394" />
    <constraint name="C1395" model="TKC" arity="2" scope="X24.1 X26.1" reference="R1395" />
    <constraint name="C1396" model="TKC" arity="2" scope="X42.1 X46.1" reference="R1396" />
    <constraint name="C1397" model="TKC" arity="2" scope="X4.1 X40.1" reference="R1397" />
    <constraint name="C1398" model="TKC" arity="2" scope="X4.1 X23.1" reference="R1398" />
    <constraint name="C1399" model="TKC" arity="2" scope="X13.1 X30.1" reference="R1399" />
    <constraint name="C1400" model="TKC" arity="2" scope="X14.1 X28.1" reference="R1400" />
    <constraint name="C1401" model="TKC" arity="2" scope="X1.1 X47.1" reference="R1401" />
    <constraint name="C1402" model="TKC" arity="2" scope="X49.1 X52.1" reference="R1402" />
    <constraint name="C1403" model="TKC" arity="2" scope="X11.1 X56.1" reference="R1403" />
    <constraint name="C1404" model="TKC" arity="2" scope="X12.1 X39.1" reference="R1404" />
    <constraint name="C1405" model="TKC" arity="2" scope="X30.1 X46.1" reference="R1405" />
    <constraint name="C1406" model="TKC" arity="2" scope="X30.1 X42.1" reference="R1406" />
    <constraint name="C1407" model="TKC" arity="2" scope="X29.1 X69.1" reference="R1407" />
    <constraint name="C1408" model="TKC" arity="2" scope="X7.1 X66.1" reference="R1408" />
    <constraint name="C1409" model="TKC" arity="2" scope="X25.1 X40.1" reference="R1409" />
    <constraint name="C1410" model="TKC" arity="2" scope="X15.1 X66.1" reference="R1410" />
    <constraint name="C1411" model="TKC" arity="2" scope="X26.1 X39.1" reference="R1411" />
    <constraint name="C1412" model="TKC" arity="2" scope="X56.1 X62.1" reference="R1412" />
    <constraint name="C1413" model="TKC" arity="2" scope="X44.1 X54.1" reference="R1413" />
    <constraint name="C1414" model="TKC" arity="2" scope="X54.1 X57.1" reference="R1414" />
    <constraint name="C1415" model="TKC" arity="2" scope="X20.1 X24.1" reference="R1415" />
    <constraint name="C1416" model="TKC" arity="2" scope="X22.1 X46.1" reference="R1416" />
    <constraint name="C1417" model="TKC" arity="2" scope="X33.1 X56.1" reference="R1417" />
    <constraint name="C1418" model="TKC" arity="2" scope="X28.1 X50.1" reference="R1418" />
    <constraint name="C1419" model="TKC" arity="2" scope="X9.1 X42.1" reference="R1419" />
    <constraint name="C1420" model="TKC" arity="2" scope="X13.1 X52.1" reference="R1420" />
    <constraint name="C1421" model="TKC" arity="2" scope="X1.1 X67.1" reference="R1421" />
    <constraint name="C1422" model="TKC" arity="2" scope="X13.1 X70.1" reference="R1422" />
    <constraint name="C1423" model="TKC" arity="2" scope="X13.1 X29.1" reference="R1423" />
    <constraint name="C1424" model="TKC" arity="2" scope="X27.1 X55.1" reference="R1424" />
    <constraint name="C1425" model="TKC" arity="2" scope="X14.1 X26.1" reference="R1425" />
    <constraint name="C1426" model="TKC" arity="2" scope="X34.1 X44.1" reference="R1426" />
    <constraint name="C1427" model="TKC" arity="2" scope="X1.1 X17.1" reference="R1427" />
    <constraint name="C1428" model="TKC" arity="2" scope="X5.1 X68.1" reference="R1428" />
    <constraint name="C1429" model="TKC" arity="2" scope="X3.1 X31.1" reference="R1429" />
    <constraint name="C1430" model="TKC" arity="2" scope="X10.1 X67.1" reference="R1430" />
    <constraint name="C1431" model="TKC" arity="2" scope="X14.1 X49.1" reference="R1431" />
    <constraint name="C1432" model="TKC" arity="2" scope="X30.1 X58.1" reference="R1432" />
    <constraint name="C1433" model="TKC" arity="2" scope="X37.1 X41.1" reference="R1433" />
    <constraint name="C1434" model="TKC" arity="2" scope="X7.1 X52.1" reference="R1434" />
    <constraint name="C1435" model="TKC" arity="2" scope="X5.1 X38.1" reference="R1435" />
    <constraint name="C1436" model="TKC" arity="2" scope="X32.1 X33.1" reference="R1436" />
    <constraint name="C1437" model="TKC" arity="2" scope="X26.1 X37.1" reference="R1437" />
    <constraint name="C1438" model="TKC" arity="2" scope="X40.1 X46.1" reference="R1438" />
    <constraint name="C1439" model="TKC" arity="2" scope="X33.1 X44.1" reference="R1439" />
    <constraint name="C1440" model="TKC" arity="2" scope="X11.1 X68.1" reference="R1440" />
    <constraint name="C1441" model="TKC" arity="2" scope="X48.1 X52.1" reference="R1441" />
    <constraint name="C1442" model="TKC" arity="2" scope="X10.1 X27.1" reference="R1442" />
    <constraint name="C1443" model="TKC" arity="2" scope="X52.1 X69.1" reference="R1443" />
    <constraint name="C1444" model="TKC" arity="2" scope="X54.1 X67.1" reference="R1444" />
    <constraint name="C1445" model="TKC" arity="2" scope="X19.1 X48.1" reference="R1445" />
    <constraint name="C1446" model="TKC" arity="2" scope="X8.1 X59.1" reference="R1446" />
    <constraint name="C1447" model="TKC" arity="2" scope="X42.1 X43.1" reference="R1447" />
    <constraint name="C1448" model="TKC" arity="2" scope="X9.1 X33.1" reference="R1448" />
  </constraints>
  <relations nbRelations="1449">
    <relation name="R0" arity="2" nbTuples="100" semantics="soft" defaultCost="infinity">52 9:1 1|34 79:1 2|97 10:1 3|61 47:1 4|90 73:1 5|52 5:1 6|36 53:1 7|17 16:1 8|22 76:1 9|74 85:1 10|81 76:2 1|85 52:2 2|84 34:2 3|23 48:2 4|4 25:2 5|8 83:2 6|13 29:2 7|47 25:2 8|18 17:2 9|54 26:2 10|54 4:3 1|14 2:3 2|20 96:3 3|39 38:3 4|44 81:3 5|14 76:3 6|49 80:3 7|44 87:3 8|93 28:3 9|89 53:3 10|60 90:4 1|40 100:4 2|68 75:4 3|25 80:4 4|75 12:4 5|84 1:4 6|73 28:4 7|72 3:4 8|69 46:4 9|57 29:4 10|67 69:5 1|65 96:5 2|86 21:5 3|38 1:5 4|61 26:5 5|90 85:5 6|16 97:5 7|50 63:5 8|3 31:5 9|95 87:5 10|57 78:6 1|17 46:6 2|16 30:6 3|42 24:6 4|46 2:6 5|22 13:6 6|74 4:6 7|63 75:6 8|58 95:6 9|53 68:6 10|11 98:7 1|52 1:7 2|65 86:7 3|63 69:7 4|15 94:7 5|18 23:7 6|37 37:7 7|8 55:7 8|35 55:7 9|65 69:7 10|21 33:8 1|23 79:8 2|15 29:8 3|91 96:8 4|11 16:8 5|45 24:8 6|28 1:8 7|17 67:8 8|25 91:8 9|2 27:8 10|76 25:9 1|79 40:9 2|26 13:9 3|26 33:9 4|83 64:9 5|51 83:9 6|64 33:9 7|65 83:9 8|83 37:9 9|91 44:9 10|32 86:10 1|80 74:10 2|95 45:10 3|7 22:10 4|51 17:10 5|77 66:10 6|26 19:10 7|5 26:10 8|29 6:10 9|97 15:10 10</relation>
    <relation name="R1" arity="2" nbTuples="100" semantics="soft" defaultCost="infinity">64 14:1 1|55 20:1 2|72 14:1 3|66 65:1 4|21 55:1 5|86 87:1 6|24 79:1 7|87 20:1 8|54 90:1 9|9 59:1 10|72 32:2 1|99 78:2 2|90 12:2 3|9 1:2 4|51 96:2 5|72 11:2 6|4 71:2 7|75 37:2 8|24 8:2 9|90 7:2 10|43 59:3 1|44 73:3 2|18 65:3 3|40 19:3 4|90 62:3 5|86 32:3 6|56 93:3 7|20 76:3 8|14 6:3 9|55 26:3 10|8 76:4 1|27 69:4 2|49 37:4 3|73 20:4 4|50 7:4 5|93 1:4 6|95 12:4 7|49 61:4 8|3 46:4 9|71 60:4 10|40 3:5 1|15 92:5 2|96 92:5 3|97 81:5 4|34 16:5 5|49 47:5 6|73 1:5 7|82 73:5 8|83 7:5 9|30 25:5 10|33 23:6 1|4 48:6 2|27 28:6 3|12 76:6 4|80 27:6 5|97 75:6 6|25 34:6 7|45 46:6 8|24 31:6 9|78 34:6 10|68 50:7 1|63 59:7 2|47 71:7 3|43 59:7 4|83 55:7 5|10 53:7 6|35 73:7 7|22 90:7 8|2 58:7 9|95 81:7 10|45 4:8 1|83 66:8 2|16 58:8 3|85 37:8 4|44 18:8 5|23 34:8 6|29 8:8 7|68 95:8 8|48 32:8 9|78 57:8 10|82 38:9 1|68 46:9 2|47 86:9 3|48 49:9 4|18 7:9 5|73 81:9 6|96 80:9 7|22 60:9 8|11 71:9 9|13 59:9 10|1 90:10 1|36 99:10 2|66 8:10 3|8 41:10 4|36 7:10 5|6 63:10 6|71 31:10 7|68 5:10 8|64 43:10 9|33 9:10 10</relation>
    <relation name="R2" arity="2" nbTuples="100" semantics="soft" defaultCost="infinity">67 69:1 1|9 54:1 2|64 10:1 3|44 92:1 4|49 12:1 5|16 84:1 6|66 62:1 7|32 53:1 8|31 37:1 9|91 77:1 10|51 50:2 1|25 27:2 2|21 80:2 3|33 39:2 4|83 36:2 5|55 11:2 6|8 94:2 7|57 99:2 8|67 67:2 9|46 8:2 10|44 31:3 1|47 26:3 2|45 98:3 3|30 36:3 4|68 29:3 5|3 41:3 6|86 23:3 7|51 75:3 8|29 86:3 9|18 36:3 10|33 52:4 1|23 81:4 2|76 73:4 3|97 15:4 4|96 30:4 5|56 99:4 6|42 84:4 7|13 21:4 8|23 9:4 9|60 45:4 10|32 60:5 1|55 20:5 2|81 2:5 3|90 50:5 4|88 15:5 5|9 60:5 6|19 81:5 7|100 76:5 8|5 51:5 9|87 6:5 10|17 3:6 1|10 52:6 2|10 52:6 3|86 38:6 4|22 77:6 5|6 91:6 6|26 80:6 7|47 65:6 8|36 6:6 9|36 80:6 10|87 25:7 1|48 67:7 2|1 58:7 3|58 59:7 4|83 70:7 5|43 2:7 6|3 57:7 7|63 35:7 8|41 87:7 9|38 12:7 10|91 2:8 1|72 90:8 2|69 64:8 3|61 27:8 4|62 50:8 5|88 72:8 6|33 28:8 7|78 60:8 8|94 18:8 9|54 99:8 10|32 29:9 1|43 20:9 2|95 96:9 3|20 100:9 4|89 80:9 5|2 1:9 6|15 74:9 7|66 71:9 8|85 80:9 9|80 28:9 10|47 22:10 1|99 31:10 2|96 68:10 3|19 51:10 4|91 80:10 5|28 97:10 6|9 70:10 7|59 33:10 8|75 47:10 9|98 13:10 10</relation>
    <relation name="R3" arity="2" nbTuples="100" semantics="soft" defaultCost="infinity">33 55:1 1|61 74:1 2|58 73:1 3|21 16:1 4|21 100:1 5|27 47:1 6|49 94:1 7|43 1:1 8|80 31:1 9|68 64:1 10|16 64:2 1|36 30:2 2|35 98:2 3|9 80:2 4|81 80:2 5|3 13:2 6|55 93:2 7|55 15:2 8|23 90:2 9|26 20:2 10|85 20:3 1|36 37:3 2|15 42:3 3|11 32:3 4|25 76:3 5|18 52:3 6|95 19:3 7|97 33:3 8|47 13:3 9|39 88:3 10|33 44:4 1|42 88:4 2|55 71:4 3|19 58:4 4|36 72:4 5|99 79:4 6|15 10:4 7|42 63:4 8|27 7:4 9|33 79:4 10|24 92:5 1|11 47:5 2|62 87:5 3|70 91:5 4|80 77:5 5|27 25:5 6|90 38:5 7|55 85:5 8|81 35:5 9|44 48:5 10|66 2:6 1|67 100:6 2|66 96:6 3|98 67:6 4|68 71:6 5|24 13:6 6|71 81:6 7|9 27:6 8|78 88:6 9|57 68:6 10|66 1:7 1|13 82:7 2|33 4:7 3|72 36:7 4|93 95:7 5|63 22:7 6|57 91:7 7|90 40:7 8|30 53:7 9|19 62:7 10|17 61:8 1|50 67:8 2|35 64:8 3|94 15:8 4|84 30:8 5|31 54:8 6|63 59:8 7|52 69:8 8|70 37:8 9|96 18:8 10|43 41:9 1|63 19:9 2|90 2:9 3|89 67:9 4|71 37:9 5|47 39:9 6|70 77:9 7|30 5:9 8|56 14:9 9|90 100:9 10|77 43:10 1|85 41:10 2|11 26:10 3|98 49:10 4|68 32:10 5|15 31:10 6|87 91:10 7|17 14:10 8|77 97:10 9|22 45:10 10</relation>
    <relation name="R4" arity="2" nbTuples="100" semantics="soft" defaultCost="infinity">97 33:1 1|45 17:1 2|80 50:1 3|50 15:1 4|65 12:1 5|12 82:1 6|8 40:1 7|7 19:1 8|7 40:1 9|4 83:1 10|9 49:2 1|26 5:2 2|20 62:2 3|51 75:2 4|66 13:2 5|63 49:2 6|46 32:2 7|16 99:2 8|27 17:2 9|12 26:2 10|34 31:3 1|41 44:3 2|9 5:3 3|89 6:3 4|10 95:3 5|54 14:3 6|72 3:3 7|3 27:3 8|34 60:3 9|25 49:3 10|84 56:4 1|23 100:4 2|5 31:4 3|40 67:4 4|15 26:4 5|4 50:4 6|47 40:4 7|21 46:4 8|41 99:4 9|46 92:4 10|69 48:5 1|19 67:5 2|39 83:5 3|74 1:5 4|1 1:5 5|48 68:5 6|96 25:5 7|85 26:5 8|48 59:5 9|46 95:5 10|87 67:6 1|96 52:6 2|94 42:6 3|83 53:6 4|72 96:6 5|69 16:6 6|75 63:6 7|34 77:6 8|24 91:6 9|27 29:6 10|89 60:7 1|10 85:7 2|95 63:7 3|71 52:7 4|3 29:7 5|4 90:7 6|69 23:7 7|58 43:7 8|98 23:7 9|93 71:7 10|73 47:8 1|8 65:8 2|41 70:8 3|5 38:8 4|35 13:8 5|52 10:8 6|87 34:8 7|46 31:8 8|15 23:8 9|30 8:8 10|44 13:9 1|38 55:9 2|43 50:9 3|7 98:9 4|59 41:9 5|27 28:9 6|47 61:9 7|64 96:9 8|5 57:9 9|39 86:9 10|49 3:10 1|87 78:10 2|72 41:10 3|22 2:10 4|65 72:10 5|50 67:10 6|4 41:10 7|75 84:10 8|36 84:10 9|77 98:10 10</relation>
    <relation name="R5" arity="2" nbTuples="100" semantics="soft" defaultCost="infinity">26 30:1 1|66 62:1 2|77 16:1 3|25 91:1 4|56 81:1 5|97 97:1 6|23 6:1 7|11 54:1 8|90 40:1 9|44 63:1 10|95 10:2 1|2 8:2 2|17 31:2 3|5 69:2 4|41 63:2 5|17 98:2 6|95 32:2 7|26 49:2 8|3 97:2 9|8 23:2 10|90 7:3 1|73 19:3 2|22 97:3 3|45 27:3 4|67 72:3 5|95 84:3 6|83 20:3 7|1 5:3 8|85 37:3 9|80 47:3 10|60 91:4 1|6 21:4 2|30 57:4 3|99 44:4 4|19 53:4 5|46 63:4 6|87 72:4 7|4 17:4 8|79 48:4 9|91 59:4 10|43 32:5 1|97 99:5 2|47 39:5 3|92 30:5 4|68 25:5 5|25 61:5 6|75 6:5 7|5 77:5 8|11 59:5 9|33 55:5 10|100 84:6 1|83 2:6 2|14 72:6 3|92 60:6 4|72 20:6 5|83 17:6 6|30 65:6 7|98 90:6 8|83 58:6 9|74 1:6 10|96 76:7 1|87 51:7 2|40 93:7 3|19 4:7 4|4 51:7 5|26 40:7 6|52 52:7 7|99 97:7 8|53 78:7 9|66 14:7 10|34 77:8 1|75 27:8 2|98 83:8 3|77 94:8 4|26 42:8 5|27 37:8 6|17 9:8 7|95 71:8 8|98 9:8 9|3 37:8 10|61 32:9 1|51 25:9 2|89 12:9 3|69 48:9 4|56 71:9 5|58 77:9 6|83 30:9 7|49 56:9 8|85 9:9 9|88 38:9 10|41 79:10 1|85 45:10 2|57 33:10 3|60 24:10 4|31 36:10 5|73 2:10 6|39 43:10 7|6 52:10 8|29 78:10 9|34 100:10 10</relation>
    <relation name="R6" arity="2" nbTuples="100" semantics="soft" defaultCost="infinity">22 6:1 1|8 27:1 2|78 4:1 3|44 17:1 4|31 51:1 5|17 97:1 6|31 54:1 7|23 35:1 8|12 24:1 9|85 33:1 10|21 62:2 1|56 30:2 2|49 55:2 3|85 51:2 4|21 6:2 5|4 62:2 6|98 5:2 7|95 2:2 8|100 27:2 9|17 100:2 10|35 93:3 1|66 80:3 2|80 45:3 3|68 54:3 4|64 25:3 5|12 25:3 6|50 86:3 7|60 7:3 8|28 71:3 9|80 34:3 10|97 2:4 1|85 60:4 2|12 63:4 3|91 100:4 4|61 49:4 5|26 26:4 6|45 14:4 7|70 34:4 8|12 46:4 9|42 49:4 10|24 70:5 1|88 50:5 2|15 42:5 3|69 36:5 4|34 58:5 5|99 18:5 6|45 59:5 7|30 9:5 8|23 93:5 9|41 8:5 10|31 80:6 1|36 28:6 2|60 36:6 3|26 82:6 4|77 15:6 5|24 55:6 6|93 38:6 7|57 22:6 8|76 61:6 9|64 34:6 10|68 9:7 1|21 73:7 2|8 19:7 3|17 14:7 4|98 85:7 5|67 53:7 6|98 61:7 7|54 59:7 8|73 92:7 9|61 81:7 10|68 48:8 1|42 4:8 2|57 29:8 3|78 79:8 4|19 42:8 5|66 45:8 6|26 20:8 7|65 87:8 8|12 56:8 9|50 94:8 10|20 96:9 1|98 85:9 2|48 53:9 3|84 20:9 4|22 18:9 5|12 2:9 6|58 76:9 7|81 63:9 8|1 62:9 9|64 76:9 10|56 60:10 1|9 91:10 2|65 100:10 3|90 68:10 4|15 86:10 5|83 31:10 6|11 63:10 7|28 69:10 8|71 54:10 9|14 17:10 10</relation>
    <relation name="R7" arity="2" nbTuples="100" semantics="soft" defaultCost="infinity">81 78:1 1|40 45:1 2|58 84:1 3|30 98:1 4|48 2:1 5|57 100:1 6|38 95:1 7|35 31:1 8|100 1:1 9|19 63:1 10|82 5:2 1|79 46:2 2|88 43:2 3|90 22:2 4|93 39:2 5|21 39:2 6|66 3:2 7|66 66:2 8|9 65:2 9|40 57:2 10|30 11:3 1|10 11:3 2|5 87:3 3|15 62:3 4|31 78:3 5|86 6:3 6|82 46:3 7|76 93:3 8|43 74:3 9|66 62:3 10|32 29:4 1|4 67:4 2|72 65:4 3|32 41:4 4|94 91:4 5|16 84:4 6|71 27:4 7|14 2:4 8|49 11:4 9|92 31:4 10|87 68:5 1|12 85:5 2|20 64:5 3|100 90:5 4|40 64:5 5|13 83:5 6|80 82:5 7|43 2:5 8|28 70:5 9|87 48:5 10|75 6:6 1|33 58:6 2|11 57:6 3|32 96:6 4|12 83:6 5|52 84:6 6|97 99:6 7|1 42:6 8|80 52:6 9|81 64:6 10|50 6:7 1|19 63:7 2|8 7:7 3|81 24:7 4|87 77:7 5|97 73:7 6|54 56:7 7|69 49:7 8|39 12:7 9|74 56:7 10|2 94:8 1|23 27:8 2|89 23:8 3|66 93:8 4|6 69:8 5|14 28:8 6|100 15:8 7|87 86:8 8|98 9:8 9|34 67:8 10|32 43:9 1|82 47:9 2|64 29:9 3|75 10:9 4|66 53:9 5|83 25:9 6|41 53:9 7|91 25:9 8|8 70:9 9|73 75:9 10|97 4:10 1|29 78:10 2|56 91:10 3|31 97:10 4|1 53:10 5|20 29:10 6|12 93:10 7|76 6:10 8|78 37:10 9|62 87:10 10</relation>
    <relation name="R8" arity="2" nbTuples="100" semantics="soft" defaultCost="infinity">9 67:1 1|55 95:1 2|27 79:1 3|47 18:1 4|71 33:1 5|22 15:1 6|36 61:1 7|96 19:1 8|17 8:1 9|13 79:1 10|15 56:2 1|20 2:2 2|99 14:2 3|16 68:2 4|50 5:2 5|16 55:2 6|11 67:2 7|81 92:2 8|36 93:2 9|57 62:2 10|29 75:3 1|39 28:3 2|37 69:3 3|50 12:3 4|54 27:3 5|97 56:3 6|93 5:3 7|61 27:3 8|76 76:3 9|48 50:3 10|75 98:4 1|36 82:4 2|82 23:4 3|16 94:4 4|33 56:4 5|61 2:4 6|73 57:4 7|1 39:4 8|23 17:4 9|45 51:4 10|56 36:5 1|25 21:5 2|78 97:5 3|22 73:5 4|44 76:5 5|69 96:5 6|77 69:5 7|97 14:5 8|62 5:5 9|67 70:5 10|23 19:6 1|85 59:6 2|48 3:6 3|87 26:6 4|23 15:6 5|27 63:6 6|12 10:6 7|24 85:6 8|51 5:6 9|68 44:6 10|58 5:7 1|83 37:7 2|23 31:7 3|43 86:7 4|11 67:7 5|14 44:7 6|13 100:7 7|98 53:7 8|8 74:7 9|49 95:7 10|1 76:8 1|39 28:8 2|11 3:8 3|39 58:8 4|21 72:8 5|9 11:8 6|84 47:8 7|90 76:8 8|60 53:8 9|98 62:8 10|31 42:9 1|52 89:9 2|13 95:9 3|70 45:9 4|80 79:9 5|12 73:9 6|2 34:9 7|47 31:9 8|74 61:9 9|80 51:9 10|26 24:10 1|79 66:10 2|88 97:10 3|94 96:10 4|76 87:10 5|6 93:10 6|100 70:10 7|57 35:10 8|47 97:10 9|78 2:10 10</relation>
    <relation name="R9" arity="2" nbTuples="100" semantics="soft" defaultCost="infinity">67 9:1 1|95 31:1 2|30 68:1 3|90 37:1 4|3 56:1 5|12 2:1 6|66 15:1 7|49 2:1 8|40 4:1 9|44 93:1 10|91 10:2 1|96 8:2 2|39 49:2 3|77 15:2 4|5 61:2 5|21 93:2 6|68 91:2 7|65 31:2 8|47 74:2 9|57 91:2 10|62 55:3 1|48 30:3 2|59 92:3 3|58 18:3 4|53 41:3 5|90 35:3 6|65 4:3 7|70 21:3 8|7 11:3 9|54 28:3 10|5 73:4 1|64 8:4 2|23 68:4 3|3 93:4 4|98 41:4 5|91 39:4 6|82 5:4 7|91 10:4 8|24 84:4 9|67 53:4 10|40 3:5 1|72 46:5 2|40 45:5 3|17 73:5 4|11 21:5 5|61 28:5 6|91 62:5 7|15 98:5 8|89 14:5 9|10 97:5 10|62 66:6 1|14 79:6 2|83 48:6 3|78 79:6 4|83 24:6 5|50 38:6 6|97 22:6 7|29 16:6 8|100 34:6 9|53 89:6 10|51 7:7 1|73 39:7 2|50 23:7 3|11 45:7 4|31 57:7 5|24 100:7 6|25 90:7 7|78 35:7 8|35 57:7 9|68 60:7 10|100 85:8 1|95 80:8 2|19 14:8 3|39 30:8 4|59 40:8 5|85 69:8 6|83 7:8 7|57 98:8 8|56 75:8 9|49 54:8 10|53 45:9 1|75 83:9 2|81 53:9 3|41 60:9 4|29 5:9 5|42 17:9 6|27 50:9 7|37 63:9 8|25 50:9 9|75 34:9 10|75 73:10 1|2 96:10 2|11 45:10 3|90 16:10 4|41 38:10 5|22 72:10 6|34 18:10 7|52 24:10 8|61 85:10 9|74 53:10 10</relation>
    <relation name="R10" arity="2" nbTuples="100" semantics="soft" defaultCost="infinity">86 45:1 1|34 31:1 2|96 3:1 3|22 82:1 4|27 48:1 5|93 12:1 6|85 85:1 7|83 74:1 8|3 35:1 9|2 68:1 10|84 38:2 1|95 32:2 2|11 25:2 3|6 92:2 4|77 14:2 5|79 15:2 6|81 30:2 7|87 3:2 8|18 44:2 9|84 98:2 10|6 92:3 1|44 99:3 2|70 89:3 3|45 94:3 4|32 4:3 5|42 13:3 6|37 35:3 7|99 19:3 8|66 51:3 9|72 70:3 10|98 100:4 1|49 20:4 2|99 49:4 3|29 81:4 4|17 31:4 5|56 18:4 6|29 80:4 7|11 11:4 8|42 7:4 9|99 15:4 10|38 43:5 1|74 26:5 2|60 78:5 3|50 62:5 4|55 73:5 5|19 100:5 6|57 98:5 7|38 15:5 8|11 91:5 9|85 12:5 10|85 49:6 1|99 1:6 2|78 92:6 3|64 7:6 4|55 47:6 5|44 76:6 6|25 86:6 7|86 72:6 8|98 82:6 9|98 57:6 10|52 47:7 1|20 52:7 2|67 39:7 3|69 45:7 4|81 33:7 5|98 22:7 6|67 96:7 7|66 88:7 8|12 84:7 9|56 71:7 10|47 94:8 1|82 40:8 2|72 6:8 3|42 87:8 4|71 36:8 5|94 5:8 6|22 9:8 7|55 27:8 8|75 47:8 9|55 100:8 10|89 53:9 1|91 15:9 2|62 6:9 3|80 59:9 4|49 8:9 5|23 23:9 6|94 40:9 7|50 45:9 8|75 44:9 9|43 1:9 10|93 28:10 1|84 82:10 2|16 12:10 3|30 70:10 4|40 67:10 5|52 94:10 6|88 68:10 7|43 3:10 8|60 87:10 9|45 9:10 10</relation>
    <relation name="R11" arity="2" nbTuples="100" semantics="soft" defaultCost="infinity">80 57:1 1|31 48:1 2|9 26:1 3|95 1:1 4|13 62:1 5|21 71:1 6|15 2:1 7|35 35:1 8|96 82:1 9|30 22:1 10|27 29:2 1|41 57:2 2|81 100:2 3|93 57:2 4|91 86:2 5|75 62:2 6|100 34:2 7|26 59:2 8|45 18:2 9|53 95:2 10|38 12:3 1|59 50:3 2|96 33:3 3|77 92:3 4|80 99:3 5|90 90:3 6|38 35:3 7|20 68:3 8|24 60:3 9|74 86:3 10|16 85:4 1|57 94:4 2|67 47:4 3|30 79:4 4|38 3:4 5|69 32:4 6|93 44:4 7|26 78:4 8|96 36:4 9|72 16:4 10|14 5:5 1|93 40:5 2|58 63:5 3|39 98:5 4|55 67:5 5|65 36:5 6|25 13:5 7|29 90:5 8|90 31:5 9|46 50:5 10|66 13:6 1|36 92:6 2|50 28:6 3|53 93:6 4|94 91:6 5|13 64:6 6|69 34:6 7|95 22:6 8|33 9:6 9|49 85:6 10|46 80:7 1|69 22:7 2|71 90:7 3|92 29:7 4|34 86:7 5|94 67:7 6|40 71:7 7|55 23:7 8|76 7:7 9|20 72:7 10|34 100:8 1|41 83:8 2|65 73:8 3|74 15:8 4|65 45:8 5|76 37:8 6|84 68:8 7|21 78:8 8|30 94:8 9|40 83:8 10|57 53:9 1|75 35:9 2|15 68:9 3|29 48:9 4|26 69:9 5|75 99:9 6|91 64:9 7|93 31:9 8|14 43:9 9|1 98:9 10|46 1:10 1|28 52:10 2|70 92:10 3|18 33:10 4|75 50:10 5|20 53:10 6|72 9:10 7|58 55:10 8|28 55:10 9|76 4:10 10</relation>
    <relation name="R12" arity="2" nbTuples="100" semantics="soft" defaultCost="infinity">55 53:1 1|74 52:1 2|66 87:1 3|71 15:1 4|97 2:1 5|40 46:1 6|99 82:1 7|15 71:1 8|50 23:1 9|70 18:1 10|91 48:2 1|13 22:2 2|24 80:2 3|85 31:2 4|59 69:2 5|64 2:2 6|64 72:2 7|53 19:2 8|6 7:2 9|38 63:2 10|56 82:3 1|73 50:3 2|58 94:3 3|8 49:3 4|67 79:3 5|83 87:3 6|98 87:3 7|43 36:3 8|8 92:3 9|12 4:3 10|21 81:4 1|82 16:4 2|59 64:4 3|16 37:4 4|47 45:4 5|37 16:4 6|19 46:4 7|48 67:4 8|68 15:4 9|8 57:4 10|43 88:5 1|64 77:5 2|13 34:5 3|10 8:5 4|98 38:5 5|70 14:5 6|71 67:5 7|23 95:5 8|50 69:5 9|53 57:5 10|82 93:6 1|38 44:6 2|46 66:6 3|48 88:6 4|7 71:6 5|56 3:6 6|75 75:6 7|48 79:6 8|30 27:6 9|48 54:6 10|8 74:7 1|49 76:7 2|47 8:7 3|3 96:7 4|57 27:7 5|83 38:7 6|56 9:7 7|11 93:7 8|1 35:7 9|96 33:7 10|40 51:8 1|52 87:8 2|69 78:8 3|56 42:8 4|25 78:8 5|7 40:8 6|76 35:8 7|9 98:8 8|35 10:8 9|97 52:8 10|59 8:9 1|24 53:9 2|85 51:9 3|13 49:9 4|51 95:9 5|77 76:9 6|93 41:9 7|10 68:9 8|93 87:9 9|72 4:9 10|89 27:10 1|61 72:10 2|77 86:10 3|19 7:10 4|48 55:10 5|2 52:10 6|56 61:10 7|80 40:10 8|97 27:10 9|18 34:10 10</relation>
    <relation name="R13" arity="2" nbTuples="100" semantics="soft" defaultCost="infinity">83 97:1 1|81 90:1 2|50 87:1 3|36 71:1 4|52 3:1 5|52 40:1 6|82 1:1 7|42 92:1 8|50 85:1 9|13 11:1 10|50 71:2 1|33 59:2 2|60 88:2 3|60 58:2 4|7 81:2 5|57 24:2 6|57 81:2 7|85 16:2 8|82 73:2 9|28 4:2 10|93 31:3 1|46 42:3 2|18 7:3 3|99 17:3 4|65 82:3 5|83 85:3 6|83 30:3 7|27 41:3 8|10 49:3 9|25 80:3 10|4 89:4 1|89 88:4 2|73 87:4 3|46 61:4 4|97 41:4 5|2 12:4 6|33 90:4 7|62 20:4 8|69 49:4 9|75 90:4 10|4 36:5 1|82 74:5 2|34 73:5 3|92 38:5 4|16 83:5 5|47 11:5 6|74 94:5 7|98 62:5 8|71 81:5 9|24 19:5 10|10 18:6 1|46 51:6 2|15 54:6 3|39 30:6 4|95 71:6 5|24 61:6 6|69 62:6 7|66 32:6 8|27 57:6 9|65 46:6 10|20 63:7 1|9 23:7 2|42 55:7 3|11 38:7 4|51 18:7 5|36 18:7 6|50 81:7 7|93 86:7 8|81 13:7 9|55 29:7 10|3 19:8 1|35 94:8 2|22 100:8 3|53 78:8 4|26 24:8 5|2 29:8 6|91 70:8 7|18 24:8 8|43 32:8 9|47 83:8 10|23 20:9 1|23 89:9 2|82 40:9 3|27 14:9 4|78 64:9 5|58 46:9 6|29 40:9 7|97 96:9 8|38 6:9 9|10 81:9 10|80 4:10 1|95 57:10 2|38 94:10 3|47 43:10 4|13 83:10 5|84 84:10 6|76 86:10 7|53 65:10 8|54 50:10 9|7 17:10 10</relation>
    <relation name="R14" arity="2" nbTuples="100" semantics="soft" defaultCost="infinity">87 21:1 1|14 91:1 2|40 89:1 3|76 73:1 4|92 79:1 5|60 65:1 6|86 35:1 7|8 66:1 8|51 60:1 9|5 50:1 10|10 100:2 1|55 12:2 2|75 23:2 3|42 98:2 4|79 44:2 5|17 33:2 6|75 58:2 7|97 81:2 8|69 80:2 9|29 12:2 10|71 99:3 1|26 50:3 2|69 12:3 3|42 48:3 4|69 79:3 5|28 96:3 6|56 57:3 7|70 20:3 8|84 1:3 9|6 11:3 10|27 96:4 1|49 59:4 2|74 68:4 3|84 87:4 4|71 45:4 5|30 84:4 6|4 97:4 7|82 3:4 8|4 58:4 9|26 57:4 10|68 24:5 1|95 72:5 2|9 94:5 3|62 55:5 4|15 39:5 5|29 64:5 6|59 3:5 7|97 69:5 8|83 52:5 9|92 20:5 10|4 29:6 1|34 77:6 2|26 57:6 3|49 26:6 4|46 23:6 5|28 54:6 6|76 29:6 7|73 5:6 8|52 16:6 9|52 10:6 10|94 10:7 1|66 53:7 2|69 99:7 3|88 71:7 4|98 36:7 5|29 28:7 6|34 8:7 7|58 50:7 8|59 24:7 9|97 65:7 10|99 8:8 1|98 60:8 2|19 19:8 3|81 71:8 4|18 27:8 5|52 81:8 6|67 73:8 7|65 30:8 8|64 88:8 9|35 76:8 10|63 6:9 1|74 24:9 2|68 26:9 3|86 14:9 4|22 59:9 5|90 40:9 6|97 9:9 7|28 50:9 8|81 57:9 9|85 34:9 10|27 81:10 1|80 69:10 2|12 32:10 3|17 50:10 4|61 2:10 5|8 99:10 6|49 72:10 7|84 38:10 8|9 66:10 9|7 38:10 10</relation>
    <relation name="R15" arity="2" nbTuples="100" semantics="soft" defaultCost="infinity">66 4:1 1|37 8:1 2|24 93:1 3|44 61:1 4|98 22:1 5|14 12:1 6|61 60:1 7|7 94:1 8|92 13:1 9|27 43:1 10|16 93:2 1|41 83:2 2|61 55:2 3|21 99:2 4|39 37:2 5|68 79:2 6|37 75:2 7|89 45:2 8|43 96:2 9|20 29:2 10|71 9:3 1|3 66:3 2|54 82:3 3|29 39:3 4|29 80:3 5|14 6:3 6|71 36:3 7|57 48:3 8|59 4:3 9|9 30:3 10|26 97:4 1|60 39:4 2|52 87:4 3|39 52:4 4|67 43:4 5|15 54:4 6|10 53:4 7|59 16:4 8|12 27:4 9|60 18:4 10|93 58:5 1|33 30:5 2|28 68:5 3|20 69:5 4|17 33:5 5|12 83:5 6|49 86:5 7|26 41:5 8|18 91:5 9|69 94:5 10|42 98:6 1|40 82:6 2|97 86:6 3|55 81:6 4|58 92:6 5|52 70:6 6|31 95:6 7|28 42:6 8|54 47:6 9|9 67:6 10|100 82:7 1|41 85:7 2|65 1:7 3|91 41:7 4|59 53:7 5|100 54:7 6|59 37:7 7|46 19:7 8|79 6:7 9|46 44:7 10|98 67:8 1|44 73:8 2|12 43:8 3|100 79:8 4|100 41:8 5|24 44:8 6|64 8:8 7|80 19:8 8|81 81:8 9|23 56:8 10|80 40:9 1|88 20:9 2|94 42:9 3|36 71:9 4|82 81:9 5|12 38:9 6|17 45:9 7|30 92:9 8|98 67:9 9|9 80:9 10|58 31:10 1|8 22:10 2|89 97:10 3|47 28:10 4|65 27:10 5|15 15:10 6|50 45:10 7|28 92:10 8|70 29:10 9|9 99:10 10</relation>
    <relation name="R16" arity="2" nbTuples="100" semantics="soft" defaultCost="infinity">51 74:1 1|24 69:1 2|99 46:1 3|53 47:1 4|42 74:1 5|95 13:1 6|28 53:1 7|5 26:1 8|29 3:1 9|66 36:1 10|75 43:2 1|92 49:2 2|11 28:2 3|94 14:2 4|43 94:2 5|18 13:2 6|19 96:2 7|39 49:2 8|67 74:2 9|28 2:2 10|8 71:3 1|29 16:3 2|26 53:3 3|28 77:3 4|92 11:3 5|78 9:3 6|18 100:3 7|46 86:3 8|13 90:3 9|97 37:3 10|17 82:4 1|67 78:4 2|94 81:4 3|15 61:4 4|56 94:4 5|87 86:4 6|22 50:4 7|87 73:4 8|4 79:4 9|69 19:4 10|42 27:5 1|69 25:5 2|30 34:5 3|90 91:5 4|73 63:5 5|75 99:5 6|80 92:5 7|15 55:5 8|78 83:5 9|52 56:5 10|4 35:6 1|48 34:6 2|40 89:6 3|45 3:6 4|100 83:6 5|21 69:6 6|27 88:6 7|23 81:6 8|80 52:6 9|45 15:6 10|61 34:7 1|99 35:7 2|67 92:7 3|26 60:7 4|6 7:7 5|63 59:7 6|72 23:7 7|11 60:7 8|46 92:7 9|4 91:7 10|18 62:8 1|31 90:8 2|35 5:8 3|4 17:8 4|7 86:8 5|47 77:8 6|8 85:8 7|15 13:8 8|48 71:8 9|25 52:8 10|9 58:9 1|65 14:9 2|88 33:9 3|80 42:9 4|76 40:9 5|42 26:9 6|23 17:9 7|75 91:9 8|67 21:9 9|59 74:9 10|71 47:10 1|78 73:10 2|40 66:10 3|99 86:10 4|39 13:10 5|91 46:10 6|13 18:10 7|94 50:10 8|14 65:10 9|5 48:10 10</relation>
    <relation name="R17" arity="2" nbTuples="100" semantics="soft" defaultCost="infinity">63 75:1 1|83 74:1 2|67 38:1 3|62 51:1 4|46 4:1 5|50 64:1 6|36 26:1 7|26 4:1 8|38 90:1 9|47 85:1 10|42 92:2 1|70 47:2 2|43 43:2 3|50 67:2 4|44 53:2 5|56 75:2 6|9 9:2 7|97 78:2 8|41 13:2 9|62 66:2 10|41 58:3 1|6 79:3 2|78 8:3 3|66 28:3 4|25 50:3 5|84 19:3 6|5 94:3 7|14 15:3 8|76 94:3 9|63 53:3 10|18 92:4 1|17 17:4 2|81 52:4 3|24 76:4 4|49 65:4 5|51 30:4 6|23 61:4 7|7 14:4 8|13 11:4 9|69 48:4 10|72 64:5 1|3 15:5 2|14 69:5 3|47 48:5 4|96 83:5 5|85 24:5 6|69 89:5 7|6 59:5 8|38 74:5 9|22 46:5 10|9 11:6 1|95 27:6 2|41 30:6 3|82 22:6 4|57 52:6 5|37 11:6 6|32 46:6 7|22 72:6 8|98 99:6 9|52 97:6 10|92 55:7 1|9 89:7 2|90 48:7 3|19 95:7 4|70 84:7 5|42 81:7 6|75 50:7 7|48 58:7 8|26 11:7 9|47 90:7 10|6 45:8 1|55 44:8 2|4 3:8 3|72 48:8 4|76 99:8 5|84 3:8 6|71 82:8 7|10 39:8 8|30 69:8 9|6 72:8 10|78 37:9 1|25 81:9 2|92 68:9 3|80 93:9 4|21 85:9 5|54 43:9 6|40 11:9 7|82 5:9 8|13 48:9 9|8 68:9 10|12 39:10 1|15 56:10 2|99 92:10 3|10 64:10 4|10 78:10 5|58 54:10 6|65 68:10 7|23 77:10 8|67 80:10 9|27 41:10 10</relation>
    <relation name="R18" arity="2" nbTuples="100" semantics="soft" defaultCost="infinity">31 17:1 1|70 69:1 2|59 20:1 3|52 65:1 4|21 50:1 5|47 56:1 6|5 89:1 7|92 85:1 8|65 24:1 9|77 90:1 10|72 85:2 1|35 21:2 2|62 48:2 3|56 78:2 4|70 83:2 5|69 51:2 6|3 9:2 7|88 74:2 8|35 62:2 9|9 16:2 10|63 2:3 1|25 96:3 2|4 97:3 3|27 67:3 4|76 95:3 5|35 47:3 6|39 55:3 7|8 83:3 8|70 65:3 9|75 39:3 10|61 47:4 1|31 38:4 2|31 96:4 3|52 59:4 4|95 34:4 5|68 97:4 6|4 17:4 7|86 15:4 8|42 84:4 9|16 66:4 10|68 8:5 1|9 56:5 2|18 20:5 3|28 24:5 4|40 33:5 5|67 59:5 6|38 22:5 7|12 31:5 8|80 56:5 9|11 20:5 10|29 57:6 1|93 54:6 2|24 43:6 3|91 89:6 4|1 63:6 5|71 92:6 6|50 76:6 7|95 45:6 8|15 5:6 9|25 72:6 10|60 26:7 1|79 3:7 2|13 77:7 3|32 44:7 4|43 49:7 5|2 79:7 6|17 23:7 7|7 18:7 8|29 14:7 9|57 82:7 10|97 95:8 1|90 92:8 2|67 72:8 3|47 93:8 4|75 80:8 5|26 87:8 6|86 29:8 7|61 45:8 8|13 54:8 9|13 83:8 10|18 80:9 1|53 33:9 2|92 51:9 3|28 11:9 4|85 16:9 5|15 100:9 6|98 53:9 7|45 59:9 8|95 5:9 9|99 87:9 10|60 41:10 1|100 86:10 2|84 25:10 3|47 45:10 4|2 60:10 5|77 63:10 6|9 88:10 7|15 34:10 8|13 90:10 9|21 78:10 10</relation>
    <relation name="R19" arity="2" nbTuples="100" semantics="soft" defaultCost="infinity">76 81:1 1|97 75:1 2|55 28:1 3|94 69:1 4|51 22:1 5|4 18:1 6|34 15:1 7|32 80:1 8|2 2:1 9|47 37:1 10|34 72:2 1|79 61:2 2|58 59:2 3|11 91:2 4|81 27:2 5|86 40:2 6|89 9:2 7|48 79:2 8|67 44:2 9|19 42:2 10|39 33:3 1|5 94:3 2|85 86:3 3|13 45:3 4|70 82:3 5|74 60:3 6|28 75:3 7|49 89:3 8|97 63:3 9|24 97:3 10|60 33:4 1|62 77:4 2|26 10:4 3|61 51:4 4|72 12:4 5|97 33:4 6|12 61:4 7|24 80:4 8|73 53:4 9|64 16:4 10|17 83:5 1|90 94:5 2|67 23:5 3|77 94:5 4|24 22:5 5|94 79:5 6|41 27:5 7|64 30:5 8|33 78:5 9|40 58:5 10|56 99:6 1|81 37:6 2|66 21:6 3|77 64:6 4|90 5:6 5|82 1:6 6|25 95:6 7|85 40:6 8|22 21:6 9|12 83:6 10|8 92:7 1|53 82:7 2|23 70:7 3|38 38:7 4|66 80:7 5|80 80:7 6|88 27:7 7|21 34:7 8|50 17:7 9|26 44:7 10|63 28:8 1|7 31:8 2|94 94:8 3|69 11:8 4|6 39:8 5|87 69:8 6|19 83:8 7|78 65:8 8|12 80:8 9|43 88:8 10|72 79:9 1|88 19:9 2|91 96:9 3|97 42:9 4|16 69:9 5|33 47:9 6|67 31:9 7|21 18:9 8|42 66:9 9|99 53:9 10|46 44:10 1|71 50:10 2|77 90:10 3|71 29:10 4|62 72:10 5|61 95:10 6|96 78:10 7|9 30:10 8|22 31:10 9|88 12:10 10</relation>
    <relation name="R20" arity="2" nbTuples="100" semantics="soft" defaultCost="infinity">75 67:1 1|64 65:1 2|71 3:1 3|66 59:1 4|29 74:1 5|25 96:1 6|81 62:1 7|50 6:1 8|34 63:1 9|63 75:1 10|26 29:2 1|33 12:2 2|21 91:2 3|94 82:2 4|86 56:2 5|58 33:2 6|93 43:2 7|100 24:2 8|6 92:2 9|91 46:2 10|100 30:3 1|70 19:3 2|93 64:3 3|22 22:3 4|75 93:3 5|45 76:3 6|37 87:3 7|8 60:3 8|25 33:3 9|82 40:3 10|77 90:4 1|73 73:4 2|7 73:4 3|79 70:4 4|60 5:4 5|20 14:4 6|59 9:4 7|20 50:4 8|53 73:4 9|28 40:4 10|48 23:5 1|22 79:5 2|16 58:5 3|35 78:5 4|63 47:5 5|14 76:5 6|37 71:5 7|39 42:5 8|65 4:5 9|68 86:5 10|95 41:6 1|52 5:6 2|68 80:6 3|51 87:6 4|97 4:6 5|3 30:6 6|16 91:6 7|92 38:6 8|3 69:6 9|65 9:6 10|80 41:7 1|67 100:7 2|46 3:7 3|62 73:7 4|88 3:7 5|50 31:7 6|94 46:7 7|76 65:7 8|63 61:7 9|82 44:7 10|26 19:8 1|52 94:8 2|34 88:8 3|54 62:8 4|15 25:8 5|88 6:8 6|45 63:8 7|16 21:8 8|32 31:8 9|46 38:8 10|68 35:9 1|45 8:9 2|25 86:9 3|20 58:9 4|8 2:9 5|41 20:9 6|31 19:9 7|52 86:9 8|56 52:9 9|34 91:9 10|23 7:10 1|88 58:10 2|7 93:10 3|18 29:10 4|12 36:10 5|99 87:10 6|75 63:10 7|49 49:10 8|41 58:10 9|19 13:10 10</relation>
    <relation name="R21" arity="2" nbTuples="100" semantics="soft" defaultCost="infinity">63 93:1 1|68 98:1 2|43 45:1 3|78 62:1 4|59 78:1 5|41 3:1 6|62 84:1 7|26 49:1 8|86 65:1 9|26 4:1 10|52 57:2 1|76 4:2 2|8 73:2 3|4 34:2 4|93 14:2 5|14 91:2 6|80 96:2 7|37 65:2 8|10 23:2 9|57 57:2 10|99 55:3 1|49 41:3 2|63 55:3 3|51 39:3 4|74 7:3 5|25 51:3 6|54 42:3 7|43 98:3 8|50 25:3 9|91 27:3 10|78 17:4 1|68 76:4 2|30 1:4 3|8 57:4 4|94 17:4 5|40 83:4 6|88 33:4 7|97 59:4 8|4 18:4 9|28 66:4 10|79 15:5 1|90 58:5 2|71 20:5 3|64 13:5 4|67 31:5 5|43 47:5 6|5 21:5 7|15 93:5 8|43 9:5 9|93 34:5 10|98 18:6 1|9 51:6 2|97 11:6 3|25 9:6 4|100 56:6 5|1 81:6 6|75 48:6 7|73 79:6 8|45 98:6 9|19 66:6 10|19 53:7 1|92 52:7 2|90 72:7 3|29 57:7 4|86 39:7 5|64 72:7 6|16 54:7 7|1 24:7 8|87 46:7 9|24 35:7 10|99 62:8 1|72 100:8 2|94 45:8 3|17 42:8 4|66 81:8 5|39 7:8 6|4 30:8 7|33 56:8 8|77 39:8 9|17 32:8 10|57 60:9 1|68 86:9 2|8 22:9 3|57 87:9 4|58 98:9 5|16 7:9 6|23 73:9 7|12 87:9 8|31 68:9 9|90 85:9 10|62 25:10 1|74 10:10 2|19 31:10 3|19 69:10 4|77 71:10 5|45 31:10 6|7 48:10 7|81 75:10 8|98 53:10 9|7 51:10 10</relation>
    <relation name="R22" arity="2" nbTuples="100" semantics="soft" defaultCost="infinity">29 87:1 1|62 69:1 2|19 39:1 3|90 58:1 4|80 77:1 5|43 14:1 6|13 7:1 7|78 78:1 8|56 26:1 9|75 65:1 10|42 69:2 1|78 31:2 2|89 69:2 3|81 98:2 4|5 95:2 5|60 76:2 6|43 87:2 7|89 17:2 8|39 15:2 9|36 11:2 10|95 21:3 1|2 85:3 2|85 22:3 3|26 87:3 4|16 94:3 5|43 65:3 6|55 96:3 7|54 18:3 8|28 86:3 9|41 62:3 10|84 22:4 1|42 16:4 2|93 33:4 3|46 3:4 4|52 79:4 5|19 86:4 6|71 58:4 7|74 15:4 8|95 8:4 9|55 43:4 10|48 41:5 1|49 59:5 2|50 2:5 3|77 52:5 4|17 88:5 5|63 50:5 6|10 71:5 7|39 1:5 8|75 67:5 9|82 65:5 10|71 68:6 1|58 39:6 2|56 1:6 3|88 14:6 4|98 91:6 5|23 69:6 6|15 56:6 7|94 42:6 8|58 81:6 9|38 64:6 10|42 53:7 1|15 64:7 2|73 1:7 3|79 28:7 4|69 95:7 5|55 71:7 6|9 53:7 7|55 52:7 8|85 86:7 9|48 44:7 10|2 61:8 1|1 21:8 2|87 85:8 3|72 78:8 4|73 50:8 5|63 70:8 6|27 24:8 7|13 98:8 8|5 82:8 9|32 92:8 10|39 78:9 1|57 5:9 2|65 21:9 3|49 62:9 4|40 67:9 5|29 3:9 6|99 66:9 7|89 20:9 8|55 33:9 9|12 95:9 10|47 51:10 1|78 16:10 2|7 22:10 3|15 32:10 4|28 98:10 5|35 32:10 6|62 46:10 7|71 65:10 8|24 100:10 9|5 19:10 10</relation>
    <relation name="R23" arity="2" nbTuples="100" semantics="soft" defaultCost="infinity">32 36:1 1|81 35:1 2|36 39:1 3|50 17:1 4|72 90:1 5|47 95:1 6|7 79:1 7|12 49:1 8|23 71:1 9|48 56:1 10|33 89:2 1|46 7:2 2|83 35:2 3|50 93:2 4|93 94:2 5|17 62:2 6|13 68:2 7|66 61:2 8|97 42:2 9|81 76:2 10|19 79:3 1|3 95:3 2|4 40:3 3|8 5:3 4|48 64:3 5|52 12:3 6|74 9:3 7|20 93:3 8|92 51:3 9|24 25:3 10|55 55:4 1|43 28:4 2|11 91:4 3|23 39:4 4|15 41:4 5|96 92:4 6|96 35:4 7|18 95:4 8|76 27:4 9|78 28:4 10|28 36:5 1|58 70:5 2|1 10:5 3|11 9:5 4|26 59:5 5|26 69:5 6|53 68:5 7|63 81:5 8|88 78:5 9|49 49:5 10|16 2:6 1|44 22:6 2|36 6:6 3|86 63:6 4|44 26:6 5|65 16:6 6|59 79:6 7|83 21:6 8|4 54:6 9|97 66:6 10|1 94:7 1|52 9:7 2|94 75:7 3|60 71:7 4|21 69:7 5|13 100:7 6|73 15:7 7|46 49:7 8|46 75:7 9|23 54:7 10|33 42:8 1|46 89:8 2|83 69:8 3|57 100:8 4|88 47:8 5|33 42:8 6|60 3:8 7|34 30:8 8|79 10:8 9|31 8:8 10|21 16:9 1|91 62:9 2|1 44:9 3|61 70:9 4|78 18:9 5|56 48:9 6|12 57:9 7|45 77:9 8|7 25:9 9|69 30:9 10|78 100:10 1|28 80:10 2|56 5:10 3|51 72:10 4|63 71:10 5|18 73:10 6|57 50:10 7|29 29:10 8|65 93:10 9|72 6:10 10</relation>
    <relation name="R24" arity="2" nbTuples="100" semantics="soft" defaultCost="infinity">10 71:1 1|46 16:1 2|66 5:1 3|86 44:1 4|56 89:1 5|40 96:1 6|41 14:1 7|46 13:1 8|50 83:1 9|56 10:1 10|34 6:2 1|65 49:2 2|22 80:2 3|24 2:2 4|19 12:2 5|5 39:2 6|71 37:2 7|27 8:2 8|89 79:2 9|55 28:2 10|37 40:3 1|24 38:3 2|34 90:3 3|32 13:3 4|46 91:3 5|30 51:3 6|20 33:3 7|4 70:3 8|16 7:3 9|43 92:3 10|70 13:4 1|65 75:4 2|76 13:4 3|73 71:4 4|1 58:4 5|5 9:4 6|43 15:4 7|31 76:4 8|84 65:4 9|66 66:4 10|39 2:5 1|63 63:5 2|22 82:5 3|60 11:5 4|53 73:5 5|49 61:5 6|63 22:5 7|98 30:5 8|94 33:5 9|91 86:5 10|94 63:6 1|68 2:6 2|71 77:6 3|73 54:6 4|83 72:6 5|36 72:6 6|94 61:6 7|61 32:6 8|65 59:6 9|84 84:6 10|100 30:7 1|73 78:7 2|96 51:7 3|86 42:7 4|40 53:7 5|41 34:7 6|2 34:7 7|3 79:7 8|71 91:7 9|40 8:7 10|18 25:8 1|44 66:8 2|51 82:8 3|69 34:8 4|87 40:8 5|13 77:8 6|32 32:8 7|90 99:8 8|54 92:8 9|57 7:8 10|85 46:9 1|71 88:9 2|89 36:9 3|70 7:9 4|15 31:9 5|99 69:9 6|16 28:9 7|29 71:9 8|53 55:9 9|34 39:9 10|38 85:10 1|51 4:10 2|21 59:10 3|37 82:10 4|78 47:10 5|24 42:10 6|4 32:10 7|94 23:10 8|76 85:10 9|22 15:10 10</relation>
    <relation name="R25" arity="2" nbTuples="100" semantics="soft" defaultCost="infinity">98 15:1 1|16 80:1 2|25 14:1 3|19 70:1 4|97 89:1 5|80 40:1 6|17 81:1 7|80 87:1 8|39 55:1 9|46 17:1 10|45 68:2 1|52 73:2 2|38 23:2 3|72 62:2 4|79 6:2 5|23 96:2 6|58 61:2 7|4 42:2 8|8 99:2 9|13 6:2 10|14 74:3 1|13 4:3 2|25 9:3 3|87 63:3 4|100 7:3 5|5 84:3 6|86 35:3 7|43 42:3 8|84 7:3 9|37 36:3 10|79 9:4 1|1 13:4 2|23 69:4 3|98 87:4 4|72 76:4 5|73 9:4 6|72 65:4 7|52 50:4 8|47 35:4 9|27 13:4 10|14 30:5 1|47 40:5 2|23 52:5 3|56 50:5 4|13 40:5 5|34 76:5 6|17 93:5 7|10 53:5 8|81 27:5 9|53 72:5 10|17 17:6 1|59 39:6 2|5 5:6 3|83 51:6 4|60 24:6 5|5 17:6 6|74 93:6 7|55 25:6 8|28 69:6 9|40 13:6 10|10 79:7 1|86 29:7 2|13 78:7 3|30 87:7 4|82 45:7 5|69 2:7 6|12 12:7 7|79 67:7 8|64 52:7 9|40 60:7 10|62 86:8 1|83 38:8 2|64 62:8 3|6 96:8 4|15 33:8 5|3 55:8 6|37 30:8 7|87 96:8 8|7 55:8 9|89 68:8 10|54 11:9 1|35 78:9 2|92 30:9 3|61 69:9 4|97 52:9 5|8 68:9 6|30 41:9 7|14 22:9 8|96 68:9 9|23 85:9 10|50 54:10 1|96 14:10 2|29 24:10 3|22 97:10 4|34 67:10 5|3 46:10 6|56 75:10 7|9 61:10 8|89 1:10 9|60 56:10 10</relation>
    <relation name="R26" arity="2" nbTuples="100" semantics="soft" defaultCost="infinity">53 22:1 1|54 74:1 2|100 8:1 3|96 34:1 4|66 3:1 5|69 87:1 6|88 12:1 7|34 82:1 8|5 17:1 9|4 64:1 10|9 15:2 1|52 14:2 2|44 50:2 3|11 78:2 4|75 31:2 5|84 18:2 6|8 64:2 7|81 92:2 8|76 23:2 9|61 12:2 10|41 40:3 1|55 63:3 2|39 71:3 3|28 65:3 4|10 17:3 5|46 50:3 6|54 83:3 7|70 72:3 8|72 55:3 9|50 34:3 10|41 32:4 1|40 99:4 2|18 5:4 3|11 78:4 4|57 82:4 5|80 44:4 6|69 77:4 7|74 77:4 8|53 32:4 9|56 74:4 10|84 35:5 1|52 76:5 2|38 94:5 3|71 26:5 4|14 61:5 5|70 66:5 6|99 87:5 7|21 1:5 8|100 59:5 9|82 82:5 10|97 7:6 1|94 79:6 2|8 7:6 3|65 53:6 4|32 5:6 5|45 30:6 6|46 62:6 7|32 90:6 8|44 90:6 9|89 99:6 10|8 80:7 1|26 9:7 2|2 32:7 3|96 2:7 4|35 17:7 5|88 25:7 6|85 35:7 7|75 54:7 8|96 13:7 9|98 61:7 10|69 6:8 1|92 7:8 2|18 66:8 3|47 60:8 4|69 35:8 5|55 80:8 6|30 69:8 7|81 92:8 8|99 67:8 9|46 10:8 10|92 59:9 1|25 100:9 2|53 38:9 3|7 50:9 4|22 85:9 5|85 24:9 6|11 78:9 7|99 90:9 8|58 22:9 9|76 90:9 10|35 41:10 1|84 89:10 2|92 65:10 3|29 65:10 4|6 93:10 5|10 36:10 6|85 90:10 7|76 4:10 8|3 60:10 9|95 74:10 10</relation>
    <relation name="R27" arity="2" nbTuples="100" semantics="soft" defaultCost="infinity">49 68:1 1|15 50:1 2|45 43:1 3|37 64:1 4|30 60:1 5|7 56:1 6|42 30:1 7|3 71:1 8|61 39:1 9|46 37:1 10|10 70:2 1|66 91:2 2|53 10:2 3|13 86:2 4|68 91:2 5|98 63:2 6|38 31:2 7|18 96:2 8|12 71:2 9|38 25:2 10|95 44:3 1|55 75:3 2|26 4:3 3|92 13:3 4|9 79:3 5|60 55:3 6|90 2:3 7|27 14:3 8|56 97:3 9|31 27:3 10|93 49:4 1|85 16:4 2|14 59:4 3|46 45:4 4|45 80:4 5|7 16:4 6|25 68:4 7|5 91:4 8|62 54:4 9|55 89:4 10|83 99:5 1|53 94:5 2|71 51:5 3|75 20:5 4|12 19:5 5|96 41:5 6|36 4:5 7|20 48:5 8|45 77:5 9|91 21:5 10|27 57:6 1|62 91:6 2|43 88:6 3|76 95:6 4|80 88:6 5|19 26:6 6|4 69:6 7|82 82:6 8|96 67:6 9|4 71:6 10|44 80:7 1|30 2:7 2|6 18:7 3|71 73:7 4|57 89:7 5|14 17:7 6|87 7:7 7|97 99:7 8|91 68:7 9|20 59:7 10|6 86:8 1|49 100:8 2|85 72:8 3|30 44:8 4|29 52:8 5|6 83:8 6|60 74:8 7|15 99:8 8|16 6:8 9|37 7:8 10|67 53:9 1|10 58:9 2|5 25:9 3|72 98:9 4|22 58:9 5|31 7:9 6|35 77:9 7|96 50:9 8|83 89:9 9|77 75:9 10|77 45:10 1|64 40:10 2|57 82:10 3|22 11:10 4|66 37:10 5|14 98:10 6|37 74:10 7|95 83:10 8|53 94:10 9|28 91:10 10</relation>
    <relation name="R28" arity="2" nbTuples="100" semantics="soft" defaultCost="infinity">8 94:1 1|94 99:1 2|22 44:1 3|69 23:1 4|66 3:1 5|99 36:1 6|43 30:1 7|85 53:1 8|48 78:1 9|65 11:1 10|47 41:2 1|72 85:2 2|68 22:2 3|12 54:2 4|57 10:2 5|25 88:2 6|92 25:2 7|48 52:2 8|2 52:2 9|27 44:2 10|16 31:3 1|93 72:3 2|97 73:3 3|49 29:3 4|19 72:3 5|83 91:3 6|73 58:3 7|66 76:3 8|1 76:3 9|73 88:3 10|84 25:4 1|7 93:4 2|45 63:4 3|82 74:4 4|34 6:4 5|2 7:4 6|45 84:4 7|25 63:4 8|82 83:4 9|85 70:4 10|100 73:5 1|41 18:5 2|39 100:5 3|65 54:5 4|56 98:5 5|17 19:5 6|58 24:5 7|89 14:5 8|58 59:5 9|48 33:5 10|69 23:6 1|45 92:6 2|45 48:6 3|2 92:6 4|35 94:6 5|75 1:6 6|74 74:6 7|65 10:6 8|2 43:6 9|17 10:6 10|90 25:7 1|94 80:7 2|90 20:7 3|75 3:7 4|64 4:7 5|8 46:7 6|45 44:7 7|91 11:7 8|59 90:7 9|74 43:7 10|37 79:8 1|77 17:8 2|4 71:8 3|93 35:8 4|86 46:8 5|24 93:8 6|82 86:8 7|82 9:8 8|51 78:8 9|94 16:8 10|70 56:9 1|95 92:9 2|6 56:9 3|63 73:9 4|80 88:9 5|52 19:9 6|89 84:9 7|82 55:9 8|86 95:9 9|56 45:9 10|13 91:10 1|55 95:10 2|42 51:10 3|17 87:10 4|49 64:10 5|63 98:10 6|28 88:10 7|13 57:10 8|42 50:10 9|85 79:10 10</relation>
    <relation name="R29" arity="2" nbTuples="100" semantics="soft" defaultCost="infinity">69 96:1 1|62 94:1 2|15 86:1 3|85 99:1 4|26 81:1 5|82 23:1 6|62 48:1 7|77 57:1 8|47 99:1 9|56 96:1 10|50 16:2 1|83 100:2 2|25 67:2 3|49 92:2 4|64 99:2 5|31 42:2 6|6 17:2 7|17 77:2 8|80 82:2 9|90 98:2 10|45 53:3 1|26 63:3 2|49 69:3 3|14 96:3 4|98 12:3 5|66 1:3 6|11 40:3 7|43 11:3 8|98 52:3 9|15 8:3 10|94 63:4 1|95 24:4 2|61 16:4 3|13 15:4 4|48 97:4 5|36 21:4 6|7 38:4 7|28 71:4 8|30 1:4 9|29 65:4 10|6 95:5 1|30 57:5 2|44 39:5 3|70 20:5 4|75 23:5 5|20 89:5 6|84 15:5 7|85 11:5 8|88 50:5 9|56 8:5 10|51 19:6 1|50 27:6 2|69 5:6 3|86 94:6 4|39 34:6 5|31 28:6 6|100 20:6 7|88 48:6 8|3 52:6 9|83 7:6 10|41 30:7 1|57 33:7 2|61 99:7 3|46 100:7 4|51 25:7 5|7 61:7 6|94 61:7 7|19 66:7 8|66 29:7 9|67 71:7 10|40 61:8 1|10 72:8 2|65 99:8 3|92 42:8 4|98 35:8 5|90 50:8 6|28 68:8 7|23 15:8 8|96 6:8 9|3 23:8 10|68 78:9 1|60 51:9 2|76 43:9 3|98 6:9 4|8 76:9 5|36 13:9 6|7 71:9 7|94 32:9 8|97 72:9 9|100 73:9 10|30 53:10 1|99 64:10 2|30 80:10 3|62 81:10 4|95 79:10 5|33 83:10 6|87 86:10 7|37 24:10 8|42 8:10 9|32 76:10 10</relation>
    <relation name="R30" arity="2" nbTuples="100" semantics="soft" defaultCost="infinity">9 22:1 1|5 2:1 2|34 68:1 3|32 51:1 4|91 34:1 5|80 57:1 6|56 7:1 7|54 64:1 8|47 82:1 9|28 56:1 10|22 42:2 1|57 31:2 2|77 97:2 3|10 20:2 4|57 50:2 5|10 45:2 6|43 85:2 7|21 20:2 8|66 10:2 9|1 56:2 10|49 75:3 1|48 16:3 2|78 78:3 3|7 50:3 4|47 14:3 5|84 92:3 6|40 54:3 7|67 49:3 8|54 85:3 9|57 11:3 10|10 81:4 1|39 22:4 2|23 96:4 3|66 1:4 4|52 78:4 5|40 67:4 6|12 50:4 7|33 43:4 8|49 2:4 9|100 18:4 10|60 14:5 1|14 27:5 2|81 89:5 3|65 77:5 4|28 35:5 5|28 81:5 6|32 11:5 7|50 78:5 8|97 78:5 9|86 10:5 10|29 63:6 1|9 28:6 2|26 75:6 3|57 86:6 4|18 68:6 5|81 100:6 6|90 22:6 7|67 77:6 8|40 38:6 9|37 51:6 10|73 50:7 1|44 18:7 2|55 61:7 3|21 93:7 4|86 67:7 5|50 45:7 6|30 88:7 7|68 59:7 8|20 48:7 9|49 52:7 10|90 37:8 1|45 24:8 2|58 5:8 3|24 52:8 4|92 39:8 5|47 72:8 6|27 82:8 7|27 34:8 8|77 98:8 9|29 38:8 10|31 48:9 1|25 62:9 2|10 47:9 3|90 41:9 4|17 89:9 5|81 46:9 6|12 97:9 7|99 97:9 8|70 6:9 9|91 94:9 10|39 31:10 1|56 100:10 2|9 88:10 3|42 15:10 4|71 96:10 5|30 67:10 6|71 18:10 7|84 29:10 8|7 70:10 9|88 16:10 10</relation>
    <relation name="R31" arity="2" nbTuples="100" semantics="soft" defaultCost="infinity">73 14:1 1|31 26:1 2|85 28:1 3|45 27:1 4|2 21:1 5|16 43:1 6|76 35:1 7|73 70:1 8|72 15:1 9|72 86:1 10|5 18:2 1|56 42:2 2|49 73:2 3|35 7:2 4|22 15:2 5|80 25:2 6|29 27:2 7|65 87:2 8|8 6:2 9|2 47:2 10|20 2:3 1|29 26:3 2|86 54:3 3|19 38:3 4|71 5:3 5|19 16:3 6|95 30:3 7|43 89:3 8|41 24:3 9|76 44:3 10|27 88:4 1|67 56:4 2|3 41:4 3|49 73:4 4|32 19:4 5|40 88:4 6|20 79:4 7|15 75:4 8|59 4:4 9|24 48:4 10|60 29:5 1|25 32:5 2|77 35:5 3|87 62:5 4|5 35:5 5|73 13:5 6|90 82:5 7|39 29:5 8|91 23:5 9|88 6:5 10|53 24:6 1|45 58:6 2|95 13:6 3|99 63:6 4|35 69:6 5|51 22:6 6|16 42:6 7|21 66:6 8|9 30:6 9|14 52:6 10|62 83:7 1|66 54:7 2|41 40:7 3|15 2:7 4|12 62:7 5|85 50:7 6|23 10:7 7|10 59:7 8|19 73:7 9|71 70:7 10|76 79:8 1|38 85:8 2|84 65:8 3|3 31:8 4|96 99:8 5|85 6:8 6|99 53:8 7|2 61:8 8|44 53:8 9|95 99:8 10|58 66:9 1|25 87:9 2|88 2:9 3|48 20:9 4|74 35:9 5|19 75:9 6|54 13:9 7|67 99:9 8|52 96:9 9|25 12:9 10|42 16:10 1|25 77:10 2|98 44:10 3|84 75:10 4|12 73:10 5|46 65:10 6|83 76:10 7|89 35:10 8|51 82:10 9|30 62:10 10</relation>
    <relation name="R32" arity="2" nbTuples="100" semantics="soft" defaultCost="infinity">81 8:1 1|7 68:1 2|75 30:1 3|65 39:1 4|43 36:1 5|29 89:1 6|19 80:1 7|70 98:1 8|87 13:1 9|53 21:1 10|29 55:2 1|6 51:2 2|12 21:2 3|91 75:2 4|58 37:2 5|53 81:2 6|69 85:2 7|57 93:2 8|21 23:2 9|19 82:2 10|42 52:3 1|90 84:3 2|76 84:3 3|46 83:3 4|20 33:3 5|96 53:3 6|16 22:3 7|23 15:3 8|75 76:3 9|35 11:3 10|11 31:4 1|23 65:4 2|67 20:4 3|75 11:4 4|18 95:4 5|23 26:4 6|39 57:4 7|88 30:4 8|54 89:4 9|70 52:4 10|79 89:5 1|71 35:5 2|5 60:5 3|7 57:5 4|67 65:5 5|4 57:5 6|8 3:5 7|75 26:5 8|19 28:5 9|87 88:5 10|32 66:6 1|51 33:6 2|5 13:6 3|11 72:6 4|45 42:6 5|79 76:6 6|6 84:6 7|64 42:6 8|49 30:6 9|16 67:6 10|33 77:7 1|70 41:7 2|2 91:7 3|10 64:7 4|24 11:7 5|8 15:7 6|85 2:7 7|49 98:7 8|84 71:7 9|75 82:7 10|64 7:8 1|77 54:8 2|48 79:8 3|70 89:8 4|51 15:8 5|65 17:8 6|74 11:8 7|30 40:8 8|92 77:8 9|56 54:8 10|2 8:9 1|38 45:9 2|3 67:9 3|55 39:9 4|21 22:9 5|73 8:9 6|45 31:9 7|18 16:9 8|44 62:9 9|95 82:9 10|24 82:10 1|55 54:10 2|87 46:10 3|69 43:10 4|33 64:10 5|64 57:10 6|85 74:10 7|74 57:10 8|78 4:10 9|49 19:10 10</relation>
    <relation name="R33" arity="2" nbTuples="100" semantics="soft" defaultCost="infinity">4 82:1 1|52 47:1 2|72 20:1 3|1 39:1 4|25 29:1 5|88 97:1 6|69 74:1 7|35 40:1 8|20 35:1 9|42 29:1 10|74 69:2 1|16 58:2 2|33 76:2 3|55 46:2 4|71 36:2 5|19 87:2 6|36 96:2 7|5 38:2 8|27 58:2 9|100 4:2 10|39 100:3 1|95 79:3 2|81 28:3 3|80 4:3 4|57 26:3 5|88 77:3 6|22 50:3 7|66 26:3 8|72 22:3 9|28 42:3 10|23 100:4 1|58 47:4 2|36 76:4 3|1 85:4 4|65 37:4 5|17 66:4 6|9 60:4 7|38 74:4 8|83 18:4 9|7 22:4 10|32 6:5 1|67 3:5 2|30 49:5 3|8 3:5 4|66 14:5 5|43 46:5 6|2 96:5 7|84 49:5 8|58 51:5 9|29 4:5 10|11 21:6 1|57 56:6 2|9 18:6 3|23 79:6 4|83 16:6 5|98 23:6 6|56 70:6 7|18 15:6 8|5 70:6 9|57 12:6 10|1 17:7 1|65 93:7 2|72 70:7 3|87 9:7 4|39 54:7 5|75 91:7 6|92 27:7 7|28 2:7 8|67 100:7 9|63 19:7 10|50 91:8 1|66 22:8 2|82 16:8 3|46 96:8 4|52 73:8 5|72 1:8 6|4 67:8 7|25 49:8 8|88 13:8 9|96 52:8 10|70 30:9 1|18 23:9 2|80 39:9 3|71 82:9 4|95 56:9 5|43 51:9 6|26 17:9 7|32 71:9 8|90 65:9 9|36 20:9 10|33 100:10 1|88 96:10 2|83 93:10 3|76 18:10 4|11 97:10 5|80 80:10 6|93 62:10 7|55 72:10 8|73 41:10 9|9 96:10 10</relation>
    <relation name="R34" arity="2" nbTuples="100" semantics="soft" defaultCost="infinity">39 8:1 1|88 89:1 2|54 23:1 3|39 44:1 4|91 4:1 5|82 75:1 6|53 17:1 7|86 94:1 8|93 71:1 9|95 90:1 10|55 22:2 1|60 64:2 2|24 34:2 3|47 60:2 4|90 79:2 5|25 64:2 6|61 2:2 7|78 60:2 8|37 53:2 9|78 39:2 10|67 59:3 1|58 29:3 2|78 95:3 3|77 72:3 4|28 94:3 5|96 97:3 6|56 1:3 7|64 62:3 8|1 11:3 9|97 24:3 10|99 44:4 1|64 56:4 2|39 6:4 3|71 79:4 4|17 62:4 5|53 10:4 6|27 87:4 7|95 13:4 8|67 100:4 9|20 27:4 10|34 79:5 1|72 11:5 2|64 57:5 3|90 65:5 4|51 46:5 5|45 14:5 6|68 84:5 7|59 34:5 8|97 17:5 9|63 51:5 10|81 28:6 1|56 26:6 2|95 95:6 3|97 28:6 4|38 20:6 5|59 33:6 6|51 90:6 7|63 54:6 8|62 61:6 9|6 61:6 10|94 14:7 1|92 14:7 2|36 41:7 3|81 31:7 4|59 4:7 5|61 100:7 6|96 98:7 7|84 44:7 8|15 87:7 9|75 77:7 10|54 12:8 1|90 32:8 2|79 91:8 3|48 40:8 4|13 77:8 5|66 30:8 6|59 65:8 7|50 89:8 8|19 4:8 9|20 51:8 10|23 68:9 1|97 22:9 2|60 52:9 3|64 21:9 4|88 32:9 5|10 28:9 6|36 75:9 7|44 42:9 8|68 17:9 9|65 39:9 10|25 48:10 1|61 64:10 2|35 9:10 3|13 54:10 4|28 5:10 5|81 88:10 6|71 31:10 7|48 58:10 8|90 95:10 9|15 44:10 10</relation>
    <relation name="R35" arity="2" nbTuples="100" semantics="soft" defaultCost="infinity">33 59:1 1|36 95:1 2|2 46:1 3|9 100:1 4|37 81:1 5|48 68:1 6|45 96:1 7|85 7:1 8|39 25:1 9|60 74:1 10|26 20:2 1|17 82:2 2|92 51:2 3|98 4:2 4|20 73:2 5|30 80:2 6|68 77:2 7|54 47:2 8|27 26:2 9|63 14:2 10|8 95:3 1|99 4:3 2|81 51:3 3|31 22:3 4|19 90:3 5|74 82:3 6|98 8:3 7|74 88:3 8|35 59:3 9|15 30:3 10|42 16:4 1|84 65:4 2|22 20:4 3|66 43:4 4|32 24:4 5|42 62:4 6|79 25:4 7|78 26:4 8|44 10:4 9|14 90:4 10|69 34:5 1|91 25:5 2|55 73:5 3|73 78:5 4|91 23:5 5|55 40:5 6|52 3:5 7|66 1:5 8|69 15:5 9|38 87:5 10|98 32:6 1|27 92:6 2|9 63:6 3|21 81:6 4|15 7:6 5|13 22:6 6|81 30:6 7|76 38:6 8|56 45:6 9|10 65:6 10|95 36:7 1|95 44:7 2|42 54:7 3|39 95:7 4|84 78:7 5|85 18:7 6|99 23:7 7|60 69:7 8|37 32:7 9|82 68:7 10|43 26:8 1|44 5:8 2|14 93:8 3|22 37:8 4|60 95:8 5|81 53:8 6|50 29:8 7|81 63:8 8|96 47:8 9|21 6:8 10|36 33:9 1|80 11:9 2|72 73:9 3|79 28:9 4|24 5:9 5|99 62:9 6|61 25:9 7|55 69:9 8|94 17:9 9|69 44:9 10|98 66:10 1|36 7:10 2|86 11:10 3|19 55:10 4|29 58:10 5|93 33:10 6|88 56:10 7|94 18:10 8|97 7:10 9|89 67:10 10</relation>
    <relation name="R36" arity="2" nbTuples="100" semantics="soft" defaultCost="infinity">12 66:1 1|89 44:1 2|28 90:1 3|44 82:1 4|31 29:1 5|57 28:1 6|79 35:1 7|53 60:1 8|37 29:1 9|67 71:1 10|41 30:2 1|35 16:2 2|36 48:2 3|53 21:2 4|13 77:2 5|44 56:2 6|24 77:2 7|65 76:2 8|3 17:2 9|8 63:2 10|74 75:3 1|96 81:3 2|10 99:3 3|44 30:3 4|39 61:3 5|74 27:3 6|98 61:3 7|77 69:3 8|70 25:3 9|29 19:3 10|59 53:4 1|67 76:4 2|72 82:4 3|76 81:4 4|35 14:4 5|11 34:4 6|73 22:4 7|70 11:4 8|47 85:4 9|76 73:4 10|67 27:5 1|32 11:5 2|36 25:5 3|89 33:5 4|54 41:5 5|46 37:5 6|28 51:5 7|86 77:5 8|2 34:5 9|74 66:5 10|84 29:6 1|80 77:6 2|84 96:6 3|54 67:6 4|72 85:6 5|27 58:6 6|80 25:6 7|55 7:6 8|97 10:6 9|87 59:6 10|40 29:7 1|17 56:7 2|65 78:7 3|97 69:7 4|59 47:7 5|10 59:7 6|61 6:7 7|26 37:7 8|89 34:7 9|66 79:7 10|92 14:8 1|63 63:8 2|4 99:8 3|82 50:8 4|83 85:8 5|63 12:8 6|100 77:8 7|9 76:8 8|69 7:8 9|58 31:8 10|75 65:9 1|49 71:9 2|3 62:9 3|88 35:9 4|39 68:9 5|40 37:9 6|61 100:9 7|34 2:9 8|34 24:9 9|14 4:9 10|36 92:10 1|47 5:10 2|84 15:10 3|25 97:10 4|40 71:10 5|98 50:10 6|90 72:10 7|10 91:10 8|62 95:10 9|6 10:10 10</relation>
    <relation name="R37" arity="2" nbTuples="100" semantics="soft" defaultCost="infinity">30 33:1 1|27 78:1 2|38 90:1 3|8 73:1 4|62 21:1 5|59 61:1 6|47 64:1 7|86 47:1 8|10 40:1 9|15 29:1 10|36 90:2 1|59 79:2 2|87 12:2 3|39 98:2 4|24 7:2 5|14 90:2 6|2 100:2 7|11 17:2 8|53 88:2 9|19 35:2 10|31 96:3 1|19 71:3 2|86 64:3 3|54 33:3 4|66 59:3 5|15 24:3 6|62 16:3 7|59 30:3 8|61 41:3 9|96 1:3 10|56 63:4 1|59 86:4 2|53 29:4 3|69 86:4 4|13 12:4 5|41 3:4 6|12 100:4 7|93 94:4 8|58 53:4 9|87 43:4 10|50 58:5 1|6 38:5 2|83 8:5 3|83 80:5 4|11 4:5 5|73 5:5 6|72 68:5 7|52 4:5 8|95 55:5 9|32 8:5 10|26 84:6 1|95 76:6 2|7 20:6 3|4 77:6 4|86 80:6 5|36 73:6 6|29 98:6 7|98 11:6 8|61 25:6 9|93 10:6 10|51 34:7 1|41 1:7 2|29 72:7 3|32 97:7 4|20 94:7 5|95 93:7 6|50 36:7 7|73 83:7 8|80 95:7 9|59 57:7 10|13 2:8 1|54 95:8 2|21 31:8 3|47 78:8 4|19 57:8 5|73 67:8 6|56 83:8 7|10 78:8 8|44 95:8 9|67 24:8 10|99 74:9 1|32 59:9 2|67 47:9 3|90 60:9 4|7 47:9 5|23 89:9 6|41 20:9 7|1 33:9 8|5 51:9 9|86 100:9 10|25 63:10 1|88 52:10 2|23 63:10 3|27 69:10 4|37 89:10 5|71 50:10 6|5 94:10 7|48 78:10 8|88 4:10 9|60 50:10 10</relation>
    <relation name="R38" arity="2" nbTuples="100" semantics="soft" defaultCost="infinity">55 52:1 1|27 96:1 2|79 50:1 3|81 69:1 4|57 59:1 5|86 29:1 6|9 52:1 7|77 29:1 8|66 32:1 9|92 9:1 10|5 7:2 1|48 60:2 2|56 5:2 3|54 47:2 4|70 85:2 5|98 25:2 6|88 25:2 7|100 50:2 8|31 15:2 9|95 78:2 10|10 57:3 1|44 82:3 2|99 77:3 3|64 63:3 4|29 91:3 5|98 30:3 6|8 17:3 7|68 5:3 8|94 17:3 9|63 86:3 10|76 72:4 1|48 34:4 2|89 31:4 3|17 71:4 4|96 57:4 5|27 79:4 6|35 71:4 7|96 60:4 8|83 56:4 9|99 85:4 10|26 7:5 1|1 73:5 2|96 24:5 3|56 66:5 4|74 33:5 5|13 55:5 6|41 84:5 7|32 82:5 8|22 29:5 9|87 56:5 10|8 82:6 1|50 14:6 2|54 93:6 3|47 72:6 4|95 23:6 5|21 73:6 6|10 68:6 7|10 30:6 8|47 26:6 9|18 51:6 10|91 2:7 1|19 7:7 2|79 39:7 3|30 25:7 4|2 30:7 5|52 33:7 6|82 25:7 7|63 61:7 8|72 53:7 9|38 4:7 10|32 2:8 1|49 68:8 2|63 57:8 3|8 7:8 4|37 93:8 5|83 12:8 6|27 7:8 7|44 52:8 8|2 38:8 9|78 99:8 10|2 90:9 1|17 35:9 2|5 44:9 3|43 58:9 4|38 11:9 5|28 91:9 6|89 98:9 7|96 8:9 8|6 55:9 9|89 16:9 10|36 73:10 1|72 87:10 2|20 65:10 3|97 57:10 4|77 75:10 5|97 61:10 6|82 18:10 7|8 5:10 8|34 32:10 9|31 59:10 10</relation>
    <relation name="R39" arity="2" nbTuples="100" semantics="soft" defaultCost="infinity">31 77:1 1|9 37:1 2|19 28:1 3|5 95:1 4|49 61:1 5|29 88:1 6|25 18:1 7|100 70:1 8|64 67:1 9|58 67:1 10|95 73:2 1|46 75:2 2|40 21:2 3|50 24:2 4|35 63:2 5|41 19:2 6|64 59:2 7|36 40:2 8|26 64:2 9|16 74:2 10|50 52:3 1|79 16:3 2|41 39:3 3|87 2:3 4|28 28:3 5|28 51:3 6|72 45:3 7|94 100:3 8|93 60:3 9|72 59:3 10|33 56:4 1|92 96:4 2|25 27:4 3|96 56:4 4|73 4:4 5|55 52:4 6|9 50:4 7|77 13:4 8|44 85:4 9|14 88:4 10|6 73:5 1|97 72:5 2|79 78:5 3|27 23:5 4|76 46:5 5|36 47:5 6|96 67:5 7|64 81:5 8|32 13:5 9|85 81:5 10|24 76:6 1|48 30:6 2|79 29:6 3|98 13:6 4|13 49:6 5|83 45:6 6|87 46:6 7|49 84:6 8|88 44:6 9|70 1:6 10|75 47:7 1|92 93:7 2|44 7:7 3|83 55:7 4|19 28:7 5|29 58:7 6|2 55:7 7|59 69:7 8|15 38:7 9|14 74:7 10|63 94:8 1|20 66:8 2|53 35:8 3|81 55:8 4|44 35:8 5|42 42:8 6|76 30:8 7|61 97:8 8|74 80:8 9|30 72:8 10|45 6:9 1|10 14:9 2|78 13:9 3|55 72:9 4|33 52:9 5|91 27:9 6|90 9:9 7|93 13:9 8|100 38:9 9|54 10:9 10|74 21:10 1|32 99:10 2|46 22:10 3|32 9:10 4|23 52:10 5|69 59:10 6|30 75:10 7|36 15:10 8|86 94:10 9|97 100:10 10</relation>
    <relation name="R40" arity="2" nbTuples="100" semantics="soft" defaultCost="infinity">100 49:1 1|5 37:1 2|41 85:1 3|54 38:1 4|85 38:1 5|66 3:1 6|4 41:1 7|99 100:1 8|37 2:1 9|2 7:1 10|45 45:2 1|11 50:2 2|14 51:2 3|19 55:2 4|58 7:2 5|50 5:2 6|56 10:2 7|83 92:2 8|5 25:2 9|17 22:2 10|1 14:3 1|50 16:3 2|12 7:3 3|100 89:3 4|10 11:3 5|22 95:3 6|18 46:3 7|93 44:3 8|38 60:3 9|94 57:3 10|89 51:4 1|25 97:4 2|51 45:4 3|72 22:4 4|32 65:4 5|46 48:4 6|67 71:4 7|98 77:4 8|4 42:4 9|43 10:4 10|92 91:5 1|82 35:5 2|79 58:5 3|88 79:5 4|58 76:5 5|46 15:5 6|20 65:5 7|44 25:5 8|8 45:5 9|31 33:5 10|81 37:6 1|78 90:6 2|59 100:6 3|9 7:6 4|12 43:6 5|59 98:6 6|53 49:6 7|14 98:6 8|73 57:6 9|35 43:6 10|79 100:7 1|81 46:7 2|57 97:7 3|26 94:7 4|19 56:7 5|47 78:7 6|84 40:7 7|71 31:7 8|50 57:7 9|62 91:7 10|24 60:8 1|9 9:8 2|9 46:8 3|21 39:8 4|43 92:8 5|1 2:8 6|12 47:8 7|5 77:8 8|3 4:8 9|5 97:8 10|57 81:9 1|78 43:9 2|43 47:9 3|70 10:9 4|84 71:9 5|17 76:9 6|25 12:9 7|9 66:9 8|52 9:9 9|35 4:9 10|29 95:10 1|60 59:10 2|58 68:10 3|35 55:10 4|23 74:10 5|66 81:10 6|19 5:10 7|23 65:10 8|46 37:10 9|7 86:10 10</relation>
    <relation name="R41" arity="2" nbTuples="100" semantics="soft" defaultCost="infinity">74 78:1 1|37 90:1 2|82 19:1 3|79 35:1 4|100 69:1 5|91 54:1 6|5 27:1 7|4 29:1 8|23 97:1 9|40 76:1 10|32 74:2 1|9 30:2 2|90 49:2 3|8 67:2 4|14 44:2 5|16 34:2 6|25 76:2 7|35 89:2 8|36 62:2 9|24 24:2 10|77 28:3 1|38 19:3 2|30 42:3 3|74 49:3 4|45 17:3 5|99 49:3 6|8 23:3 7|42 82:3 8|34 40:3 9|11 28:3 10|68 39:4 1|84 59:4 2|76 8:4 3|50 29:4 4|34 73:4 5|31 6:4 6|17 43:4 7|65 73:4 8|35 79:4 9|18 6:4 10|60 56:5 1|85 74:5 2|27 89:5 3|91 60:5 4|12 18:5 5|96 72:5 6|23 33:5 7|18 45:5 8|78 67:5 9|46 60:5 10|75 38:6 1|100 71:6 2|91 40:6 3|58 41:6 4|24 79:6 5|76 94:6 6|81 9:6 7|80 58:6 8|29 13:6 9|42 37:6 10|19 58:7 1|88 79:7 2|7 8:7 3|40 18:7 4|87 34:7 5|30 50:7 6|84 37:7 7|93 98:7 8|62 56:7 9|77 23:7 10|11 25:8 1|84 96:8 2|13 79:8 3|8 41:8 4|100 56:8 5|1 23:8 6|52 23:8 7|61 32:8 8|5 67:8 9|10 41:8 10|87 27:9 1|9 28:9 2|15 5:9 3|12 55:9 4|59 98:9 5|63 46:9 6|69 12:9 7|11 86:9 8|82 47:9 9|100 61:9 10|94 70:10 1|91 76:10 2|2 37:10 3|55 73:10 4|28 17:10 5|69 32:10 6|37 90:10 7|56 60:10 8|77 13:10 9|99 24:10 10</relation>
    <relation name="R42" arity="2" nbTuples="100" semantics="soft" defaultCost="infinity">84 35:1 1|68 44:1 2|18 35:1 3|15 62:1 4|98 71:1 5|73 32:1 6|61 99:1 7|57 37:1 8|65 89:1 9|22 2:1 10|6 69:2 1|13 8:2 2|44 98:2 3|15 39:2 4|79 83:2 5|64 48:2 6|42 8:2 7|8 58:2 8|30 5:2 9|24 100:2 10|39 98:3 1|49 59:3 2|15 1:3 3|10 97:3 4|89 59:3 5|88 84:3 6|8 73:3 7|83 51:3 8|60 85:3 9|17 10:3 10|12 19:4 1|37 9:4 2|89 71:4 3|44 67:4 4|58 95:4 5|49 36:4 6|59 18:4 7|86 65:4 8|20 92:4 9|94 78:4 10|33 66:5 1|49 97:5 2|85 65:5 3|88 2:5 4|100 9:5 5|37 18:5 6|41 71:5 7|44 24:5 8|12 53:5 9|87 34:5 10|91 3:6 1|13 72:6 2|24 24:6 3|40 56:6 4|3 25:6 5|67 49:6 6|65 46:6 7|89 89:6 8|39 51:6 9|54 81:6 10|95 27:7 1|61 74:7 2|38 17:7 3|8 71:7 4|35 46:7 5|27 91:7 6|43 43:7 7|7 5:7 8|71 15:7 9|52 99:7 10|92 83:8 1|23 60:8 2|71 51:8 3|18 73:8 4|18 9:8 5|89 26:8 6|59 6:8 7|86 55:8 8|28 75:8 9|76 40:8 10|43 22:9 1|88 37:9 2|50 63:9 3|79 83:9 4|93 10:9 5|59 36:9 6|76 3:9 7|27 5:9 8|1 79:9 9|44 40:9 10|32 18:10 1|79 64:10 2|90 54:10 3|46 24:10 4|63 39:10 5|73 1:10 6|41 64:10 7|8 64:10 8|9 87:10 9|38 86:10 10</relation>
    <relation name="R43" arity="2" nbTuples="100" semantics="soft" defaultCost="infinity">45 94:1 1|29 13:1 2|96 25:1 3|81 10:1 4|30 19:1 5|62 100:1 6|100 13:1 7|13 6:1 8|89 76:1 9|60 77:1 10|26 38:2 1|75 11:2 2|25 38:2 3|45 16:2 4|27 81:2 5|87 31:2 6|86 90:2 7|21 42:2 8|58 62:2 9|12 43:2 10|53 33:3 1|72 46:3 2|17 63:3 3|22 58:3 4|7 61:3 5|2 11:3 6|52 20:3 7|13 35:3 8|90 76:3 9|3 59:3 10|11 44:4 1|80 3:4 2|30 50:4 3|75 83:4 4|65 2:4 5|85 50:4 6|97 52:4 7|24 45:4 8|49 76:4 9|57 71:4 10|19 81:5 1|2 27:5 2|81 65:5 3|98 92:5 4|57 89:5 5|91 87:5 6|65 22:5 7|8 11:5 8|35 78:5 9|20 54:5 10|86 26:6 1|46 21:6 2|66 3:6 3|80 50:6 4|50 25:6 5|76 8:6 6|20 31:6 7|72 43:6 8|32 20:6 9|74 37:6 10|28 10:7 1|100 50:7 2|30 57:7 3|6 68:7 4|14 71:7 5|11 62:7 6|42 59:7 7|83 72:7 8|3 63:7 9|12 45:7 10|10 8:8 1|71 33:8 2|47 80:8 3|49 45:8 4|4 56:8 5|97 52:8 6|60 53:8 7|11 6:8 8|34 46:8 9|83 95:8 10|64 94:9 1|87 65:9 2|13 43:9 3|16 60:9 4|81 31:9 5|16 6:9 6|16 20:9 7|10 34:9 8|24 58:9 9|75 59:9 10|98 57:10 1|29 76:10 2|72 1:10 3|20 96:10 4|76 34:10 5|83 56:10 6|31 69:10 7|64 55:10 8|86 30:10 9|11 18:10 10</relation>
    <relation name="R44" arity="2" nbTuples="100" semantics="soft" defaultCost="infinity">21 30:1 1|53 92:1 2|55 62:1 3|9 62:1 4|38 61:1 5|89 44:1 6|71 29:1 7|74 53:1 8|71 25:1 9|97 50:1 10|33 35:2 1|68 8:2 2|91 95:2 3|38 63:2 4|8 12:2 5|19 18:2 6|32 35:2 7|20 59:2 8|27 69:2 9|25 1:2 10|34 81:3 1|55 15:3 2|9 34:3 3|23 4:3 4|9 15:3 5|63 12:3 6|90 68:3 7|22 86:3 8|61 100:3 9|27 99:3 10|78 63:4 1|41 57:4 2|75 19:4 3|40 3:4 4|90 62:4 5|82 63:4 6|34 68:4 7|9 89:4 8|29 52:4 9|34 31:4 10|54 50:5 1|98 95:5 2|96 26:5 3|91 6:5 4|33 99:5 5|29 6:5 6|60 15:5 7|17 69:5 8|54 37:5 9|81 22:5 10|31 29:6 1|8 2:6 2|89 7:6 3|33 54:6 4|1 65:6 5|32 35:6 6|1 80:6 7|66 55:6 8|47 68:6 9|34 97:6 10|35 1:7 1|10 44:7 2|19 53:7 3|39 63:7 4|35 16:7 5|95 6:7 6|56 28:7 7|14 60:7 8|49 29:7 9|54 72:7 10|100 68:8 1|37 71:8 2|97 46:8 3|75 96:8 4|90 34:8 5|7 55:8 6|12 16:8 7|12 1:8 8|83 41:8 9|93 83:8 10|83 91:9 1|88 55:9 2|13 18:9 3|82 34:9 4|57 41:9 5|64 90:9 6|81 5:9 7|13 19:9 8|91 12:9 9|54 95:9 10|59 87:10 1|77 27:10 2|38 12:10 3|92 25:10 4|36 67:10 5|17 95:10 6|29 51:10 7|12 13:10 8|32 9:10 9|92 69:10 10</relation>
    <relation name="R45" arity="2" nbTuples="100" semantics="soft" defaultCost="infinity">78 85:1 1|75 96:1 2|79 27:1 3|50 86:1 4|18 35:1 5|56 59:1 6|25 82:1 7|46 11:1 8|51 75:1 9|82 82:1 10|20 16:2 1|99 1:2 2|61 13:2 3|81 41:2 4|98 44:2 5|61 76:2 6|38 16:2 7|86 82:2 8|34 79:2 9|59 27:2 10|99 47:3 1|92 97:3 2|81 53:3 3|16 92:3 4|11 9:3 5|75 43:3 6|85 71:3 7|84 74:3 8|39 29:3 9|16 99:3 10|39 5:4 1|21 76:4 2|100 16:4 3|86 47:4 4|42 9:4 5|3 96:4 6|70 71:4 7|83 26:4 8|49 32:4 9|68 94:4 10|84 53:5 1|36 89:5 2|41 31:5 3|15 17:5 4|39 6:5 5|9 67:5 6|52 35:5 7|5 67:5 8|62 19:5 9|76 14:5 10|29 7:6 1|48 22:6 2|33 63:6 3|42 97:6 4|10 91:6 5|73 62:6 6|54 27:6 7|38 47:6 8|54 63:6 9|100 58:6 10|11 60:7 1|17 81:7 2|41 100:7 3|76 19:7 4|77 72:7 5|16 78:7 6|49 58:7 7|40 6:7 8|38 68:7 9|74 49:7 10|60 8:8 1|20 68:8 2|54 1:8 3|24 46:8 4|51 70:8 5|97 53:8 6|78 90:8 7|79 100:8 8|90 63:8 9|68 87:8 10|100 18:9 1|1 75:9 2|15 35:9 3|3 44:9 4|85 14:9 5|12 83:9 6|92 57:9 7|79 41:9 8|30 91:9 9|90 5:9 10|65 95:10 1|30 28:10 2|49 81:10 3|59 96:10 4|53 90:10 5|58 62:10 6|60 100:10 7|59 81:10 8|44 4:10 9|73 81:10 10</relation>
    <relation name="R46" arity="2" nbTuples="100" semantics="soft" defaultCost="infinity">50 25:1 1|68 69:1 2|1 27:1 3|83 21:1 4|21 77:1 5|100 38:1 6|92 38:1 7|31 38:1 8|57 29:1 9|11 68:1 10|76 77:2 1|58 32:2 2|60 94:2 3|73 33:2 4|32 62:2 5|41 82:2 6|41 56:2 7|12 71:2 8|20 61:2 9|31 44:2 10|70 46:3 1|20 88:3 2|80 7:3 3|98 57:3 4|28 91:3 5|75 80:3 6|38 7:3 7|41 77:3 8|94 69:3 9|31 71:3 10|59 97:4 1|35 31:4 2|74 59:4 3|81 97:4 4|69 26:4 5|29 41:4 6|61 67:4 7|79 88:4 8|44 89:4 9|90 86:4 10|71 61:5 1|90 32:5 2|24 27:5 3|82 91:5 4|97 66:5 5|1 16:5 6|8 69:5 7|23 57:5 8|78 73:5 9|5 82:5 10|43 1:6 1|40 75:6 2|73 80:6 3|56 44:6 4|100 50:6 5|37 93:6 6|91 73:6 7|41 43:6 8|14 51:6 9|31 18:6 10|17 5:7 1|24 60:7 2|20 29:7 3|35 81:7 4|22 32:7 5|62 87:7 6|14 94:7 7|74 93:7 8|70 19:7 9|88 40:7 10|31 55:8 1|82 74:8 2|34 25:8 3|21 72:8 4|6 94:8 5|7 28:8 6|9 20:8 7|45 90:8 8|66 46:8 9|15 94:8 10|71 9:9 1|60 25:9 2|65 85:9 3|89 8:9 4|7 57:9 5|11 79:9 6|72 17:9 7|44 39:9 8|51 28:9 9|27 51:9 10|57 18:10 1|19 3:10 2|64 12:10 3|55 35:10 4|48 69:10 5|5 54:10 6|58 76:10 7|42 17:10 8|45 92:10 9|30 1:10 10</relation>
    <relation name="R47" arity="2" nbTuples="100" semantics="soft" defaultCost="infinity">69 70:1 1|17 33:1 2|23 72:1 3|7 23:1 4|88 88:1 5|79 58:1 6|53 19:1 7|9 60:1 8|46 36:1 9|68 35:1 10|24 18:2 1|35 10:2 2|95 94:2 3|10 68:2 4|51 64:2 5|82 59:2 6|21 42:2 7|42 34:2 8|88 72:2 9|35 25:2 10|1 98:3 1|55 1:3 2|3 25:3 3|28 90:3 4|73 4:3 5|19 40:3 6|60 86:3 7|60 50:3 8|95 24:3 9|89 68:3 10|33 91:4 1|58 23:4 2|5 72:4 3|77 78:4 4|37 12:4 5|9 70:4 6|100 74:4 7|66 35:4 8|56 29:4 9|25 29:4 10|8 19:5 1|89 27:5 2|2 80:5 3|7 80:5 4|29 69:5 5|98 21:5 6|27 56:5 7|1 73:5 8|39 30:5 9|2 63:5 10|94 75:6 1|93 93:6 2|10 98:6 3|44 2:6 4|50 42:6 5|73 53:6 6|85 33:6 7|50 51:6 8|77 78:6 9|49 19:6 10|1 37:7 1|61 100:7 2|11 93:7 3|21 30:7 4|57 21:7 5|50 42:7 6|45 7:7 7|25 53:7 8|67 95:7 9|61 95:7 10|73 69:8 1|10 89:8 2|54 25:8 3|39 12:8 4|20 17:8 5|15 26:8 6|56 23:8 7|34 16:8 8|85 80:8 9|54 92:8 10|66 77:9 1|90 11:9 2|86 12:9 3|28 70:9 4|30 39:9 5|71 50:9 6|64 17:9 7|12 66:9 8|51 15:9 9|62 55:9 10|22 2:10 1|7 46:10 2|2 32:10 3|59 31:10 4|81 60:10 5|41 83:10 6|34 85:10 7|41 18:10 8|73 78:10 9|48 84:10 10</relation>
    <relation name="R48" arity="2" nbTuples="100" semantics="soft" defaultCost="infinity">22 74:1 1|76 58:1 2|28 22:1 3|87 77:1 4|99 89:1 5|11 86:1 6|6 39:1 7|58 88:1 8|69 10:1 9|48 78:1 10|88 76:2 1|36 41:2 2|95 23:2 3|7 94:2 4|19 23:2 5|23 47:2 6|98 65:2 7|20 8:2 8|80 6:2 9|96 76:2 10|29 61:3 1|14 26:3 2|28 100:3 3|8 22:3 4|85 12:3 5|81 17:3 6|15 45:3 7|44 15:3 8|85 35:3 9|36 12:3 10|4 67:4 1|68 30:4 2|33 76:4 3|5 50:4 4|17 49:4 5|100 94:4 6|23 53:4 7|11 74:4 8|98 4:4 9|1 4:4 10|76 87:5 1|43 11:5 2|68 41:5 3|73 3:5 4|3 23:5 5|8 73:5 6|9 31:5 7|92 61:5 8|39 70:5 9|34 85:5 10|7 100:6 1|27 82:6 2|92 3:6 3|53 9:6 4|36 29:6 5|18 27:6 6|100 93:6 7|73 27:6 8|58 19:6 9|21 3:6 10|95 68:7 1|48 14:7 2|83 59:7 3|35 89:7 4|7 36:7 5|81 81:7 6|12 5:7 7|71 83:7 8|68 97:7 9|20 6:7 10|44 47:8 1|26 92:8 2|96 35:8 3|47 68:8 4|34 52:8 5|82 97:8 6|61 75:8 7|57 37:8 8|31 68:8 9|33 67:8 10|70 36:9 1|75 11:9 2|29 55:9 3|8 18:9 4|30 24:9 5|75 90:9 6|4 87:9 7|52 9:9 8|66 29:9 9|83 22:9 10|34 98:10 1|78 52:10 2|93 40:10 3|77 78:10 4|23 15:10 5|7 70:10 6|95 87:10 7|27 22:10 8|61 75:10 9|47 8:10 10</relation>
    <relation name="R49" arity="2" nbTuples="100" semantics="soft" defaultCost="infinity">48 62:1 1|36 98:1 2|8 13:1 3|89 21:1 4|72 90:1 5|69 38:1 6|73 95:1 7|20 56:1 8|32 48:1 9|76 78:1 10|31 4:2 1|78 22:2 2|1 56:2 3|67 20:2 4|9 18:2 5|97 21:2 6|54 83:2 7|74 81:2 8|4 43:2 9|21 55:2 10|71 45:3 1|17 34:3 2|44 72:3 3|89 69:3 4|54 90:3 5|59 3:3 6|99 98:3 7|5 70:3 8|95 88:3 9|11 87:3 10|93 1:4 1|61 31:4 2|44 83:4 3|36 25:4 4|73 79:4 5|73 95:4 6|64 73:4 7|47 18:4 8|52 96:4 9|41 7:4 10|78 10:5 1|3 69:5 2|22 77:5 3|48 60:5 4|42 60:5 5|57 22:5 6|92 56:5 7|59 20:5 8|95 45:5 9|96 95:5 10|30 66:6 1|91 79:6 2|76 64:6 3|87 45:6 4|72 33:6 5|48 45:6 6|1 72:6 7|21 7:6 8|62 2:6 9|63 54:6 10|52 52:7 1|97 5:7 2|19 8:7 3|75 89:7 4|16 15:7 5|24 7:7 6|44 83:7 7|38 28:7 8|59 14:7 9|7 91:7 10|26 45:8 1|46 48:8 2|59 57:8 3|42 44:8 4|87 18:8 5|7 67:8 6|1 51:8 7|64 86:8 8|9 83:8 9|23 7:8 10|14 12:9 1|90 24:9 2|97 48:9 3|30 92:9 4|20 32:9 5|68 61:9 6|91 3:9 7|25 28:9 8|10 81:9 9|32 10:9 10|33 77:10 1|86 29:10 2|66 74:10 3|99 3:10 4|41 33:10 5|44 75:10 6|98 60:10 7|85 79:10 8|51 57:10 9|77 25:10 10</relation>
    <relation name="R50" arity="2" nbTuples="100" semantics="soft" defaultCost="infinity">73 84:1 1|11 9:1 2|34 28:1 3|35 24:1 4|42 39:1 5|18 76:1 6|90 82:1 7|14 69:1 8|93 24:1 9|37 17:1 10|79 91:2 1|29 19:2 2|97 45:2 3|68 19:2 4|50 39:2 5|67 84:2 6|21 50:2 7|50 97:2 8|61 62:2 9|17 6:2 10|11 79:3 1|58 7:3 2|14 63:3 3|1 28:3 4|89 60:3 5|34 82:3 6|46 52:3 7|60 12:3 8|8 97:3 9|41 76:3 10|50 49:4 1|66 55:4 2|53 20:4 3|14 66:4 4|7 52:4 5|64 9:4 6|97 90:4 7|26 52:4 8|68 74:4 9|74 98:4 10|37 2:5 1|1 32:5 2|12 75:5 3|86 13:5 4|66 98:5 5|48 65:5 6|61 70:5 7|42 1:5 8|79 99:5 9|91 47:5 10|34 76:6 1|2 83:6 2|92 28:6 3|17 48:6 4|83 13:6 5|9 81:6 6|34 54:6 7|76 96:6 8|18 12:6 9|12 37:6 10|45 11:7 1|99 4:7 2|29 56:7 3|21 36:7 4|78 55:7 5|16 79:7 6|70 75:7 7|98 80:7 8|6 55:7 9|90 56:7 10|44 77:8 1|98 79:8 2|63 57:8 3|15 40:8 4|15 63:8 5|24 47:8 6|76 42:8 7|17 61:8 8|33 84:8 9|60 25:8 10|80 71:9 1|69 69:9 2|60 26:9 3|92 55:9 4|4 14:9 5|26 18:9 6|5 25:9 7|39 1:9 8|76 66:9 9|9 30:9 10|36 54:10 1|33 74:10 2|98 17:10 3|11 25:10 4|11 48:10 5|49 8:10 6|67 45:10 7|13 65:10 8|47 33:10 9|59 99:10 10</relation>
    <relation name="R51" arity="2" nbTuples="100" semantics="soft" defaultCost="infinity">63 20:1 1|14 43:1 2|24 83:1 3|48 4:1 4|16 45:1 5|25 22:1 6|89 43:1 7|46 57:1 8|23 94:1 9|77 1:1 10|8 63:2 1|42 48:2 2|1 95:2 3|38 60:2 4|83 37:2 5|86 94:2 6|60 79:2 7|62 13:2 8|29 64:2 9|100 55:2 10|53 2:3 1|77 77:3 2|77 46:3 3|59 13:3 4|43 92:3 5|19 32:3 6|55 100:3 7|2 11:3 8|79 1:3 9|52 19:3 10|58 68:4 1|84 91:4 2|78 37:4 3|32 19:4 4|3 18:4 5|93 13:4 6|54 29:4 7|15 4:4 8|39 93:4 9|82 32:4 10|43 49:5 1|1 47:5 2|66 54:5 3|83 56:5 4|9 66:5 5|78 33:5 6|54 2:5 7|21 19:5 8|43 44:5 9|6 18:5 10|95 99:6 1|37 46:6 2|72 90:6 3|43 18:6 4|22 6:6 5|79 91:6 6|52 3:6 7|15 27:6 8|62 18:6 9|28 68:6 10|16 9:7 1|87 93:7 2|30 59:7 3|77 16:7 4|80 55:7 5|65 19:7 6|65 71:7 7|67 67:7 8|59 9:7 9|62 39:7 10|73 6:8 1|42 100:8 2|16 2:8 3|86 8:8 4|27 2:8 5|99 1:8 6|67 72:8 7|51 98:8 8|25 15:8 9|30 81:8 10|4 42:9 1|6 88:9 2|36 23:9 3|83 93:9 4|11 9:9 5|36 99:9 6|58 36:9 7|86 67:9 8|93 32:9 9|91 97:9 10|75 65:10 1|26 57:10 2|27 66:10 3|25 75:10 4|94 46:10 5|62 56:10 6|21 46:10 7|73 84:10 8|91 23:10 9|14 33:10 10</relation>
    <relation name="R52" arity="2" nbTuples="100" semantics="soft" defaultCost="infinity">31 51:1 1|87 86:1 2|7 21:1 3|68 96:1 4|73 79:1 5|8 22:1 6|58 75:1 7|85 83:1 8|35 25:1 9|51 38:1 10|58 95:2 1|92 34:2 2|70 43:2 3|22 21:2 4|79 87:2 5|8 3:2 6|21 18:2 7|9 9:2 8|80 44:2 9|35 1:2 10|32 7:3 1|92 98:3 2|84 94:3 3|99 95:3 4|11 4:3 5|86 63:3 6|92 61:3 7|35 87:3 8|77 36:3 9|7 43:3 10|58 76:4 1|46 57:4 2|98 12:4 3|12 85:4 4|66 51:4 5|91 50:4 6|94 67:4 7|70 30:4 8|73 91:4 9|66 28:4 10|78 86:5 1|59 89:5 2|25 18:5 3|83 21:5 4|44 83:5 5|85 41:5 6|52 22:5 7|79 54:5 8|33 82:5 9|88 57:5 10|95 78:6 1|95 34:6 2|38 30:6 3|70 28:6 4|29 73:6 5|9 10:6 6|21 21:6 7|51 48:6 8|78 54:6 9|18 58:6 10|54 31:7 1|62 84:7 2|44 76:7 3|96 42:7 4|18 72:7 5|7 34:7 6|89 8:7 7|79 58:7 8|14 40:7 9|61 58:7 10|39 50:8 1|51 64:8 2|62 94:8 3|97 16:8 4|13 42:8 5|36 44:8 6|9 93:8 7|46 75:8 8|84 75:8 9|9 72:8 10|56 2:9 1|29 54:9 2|24 48:9 3|97 62:9 4|89 2:9 5|36 8:9 6|2 15:9 7|23 25:9 8|65 6:9 9|20 89:9 10|21 24:10 1|13 73:10 2|88 43:10 3|35 39:10 4|30 47:10 5|70 31:10 6|78 62:10 7|51 75:10 8|31 34:10 9|92 62:10 10</relation>
    <relation name="R53" arity="2" nbTuples="100" semantics="soft" defaultCost="infinity">24 86:1 1|4 89:1 2|76 58:1 3|85 100:1 4|63 95:1 5|80 91:1 6|26 36:1 7|84 48:1 8|31 28:1 9|30 29:1 10|9 30:2 1|9 9:2 2|83 43:2 3|69 88:2 4|8 59:2 5|93 19:2 6|67 57:2 7|16 56:2 8|53 1:2 9|77 32:2 10|12 68:3 1|61 94:3 2|12 44:3 3|54 62:3 4|50 22:3 5|70 60:3 6|5 18:3 7|100 80:3 8|3 86:3 9|77 61:3 10|69 29:4 1|37 31:4 2|77 38:4 3|14 49:4 4|61 57:4 5|1 6:4 6|67 69:4 7|68 75:4 8|88 11:4 9|25 99:4 10|63 90:5 1|91 68:5 2|71 40:5 3|46 20:5 4|95 60:5 5|78 1:5 6|8 39:5 7|9 52:5 8|70 84:5 9|1 71:5 10|89 16:6 1|19 71:6 2|90 65:6 3|65 94:6 4|61 91:6 5|60 67:6 6|52 84:6 7|17 94:6 8|67 49:6 9|98 38:6 10|55 58:7 1|32 44:7 2|99 79:7 3|19 34:7 4|90 99:7 5|45 78:7 6|34 55:7 7|78 88:7 8|74 60:7 9|21 92:7 10|47 42:8 1|63 57:8 2|47 63:8 3|64 93:8 4|23 53:8 5|90 43:8 6|60 30:8 7|16 71:8 8|9 63:8 9|93 98:8 10|8 59:9 1|100 7:9 2|80 72:9 3|67 9:9 4|97 33:9 5|99 24:9 6|2 73:9 7|89 15:9 8|42 37:9 9|84 65:9 10|26 59:10 1|8 26:10 2|36 25:10 3|25 47:10 4|47 83:10 5|95 24:10 6|45 74:10 7|51 14:10 8|97 49:10 9|89 70:10 10</relation>
    <relation name="R54" arity="2" nbTuples="100" semantics="soft" defaultCost="infinity">1 2:1 1|52 8:1 2|78 3:1 3|72 59:1 4|18 36:1 5|18 20:1 6|34 43:1 7|73 76:1 8|43 75:1 9|81 87:1 10|26 86:2 1|73 68:2 2|13 71:2 3|95 52:2 4|63 36:2 5|64 20:2 6|96 11:2 7|59 2:2 8|2 59:2 9|90 98:2 10|15 8:3 1|89 52:3 2|11 56:3 3|61 15:3 4|95 93:3 5|83 45:3 6|64 81:3 7|27 11:3 8|95 95:3 9|33 65:3 10|19 60:4 1|57 68:4 2|87 47:4 3|77 9:4 4|86 89:4 5|42 96:4 6|6 33:4 7|8 58:4 8|92 36:4 9|38 57:4 10|1 96:5 1|67 29:5 2|1 67:5 3|8 18:5 4|36 50:5 5|95 7:5 6|41 61:5 7|27 58:5 8|25 73:5 9|22 3:5 10|56 5:6 1|58 49:6 2|13 75:6 3|13 65:6 4|69 65:6 5|26 100:6 6|28 61:6 7|4 41:6 8|37 85:6 9|35 42:6 10|67 50:7 1|92 93:7 2|41 54:7 3|6 70:7 4|91 96:7 5|74 82:7 6|8 48:7 7|33 91:7 8|39 43:7 9|30 89:7 10|4 37:8 1|93 37:8 2|93 97:8 3|14 43:8 4|11 99:8 5|43 31:8 6|52 100:8 7|86 64:8 8|90 12:8 9|100 40:8 10|94 53:9 1|3 43:9 2|93 83:9 3|84 24:9 4|27 93:9 5|56 22:9 6|67 56:9 7|64 87:9 8|79 46:9 9|9 46:9 10|86 2:10 1|51 81:10 2|62 10:10 3|88 89:10 4|74 76:10 5|17 14:10 6|2 25:10 7|30 89:10 8|18 10:10 9|33 76:10 10</relation>
    <relation name="R55" arity="2" nbTuples="100" semantics="soft" defaultCost="infinity">48 43:1 1|74 40:1 2|100 61:1 3|65 64:1 4|78 12:1 5|61 25:1 6|73 40:1 7|59 95:1 8|66 19:1 9|86 82:1 10|61 93:2 1|13 20:2 2|93 74:2 3|2 51:2 4|82 10:2 5|13 77:2 6|5 21:2 7|86 33:2 8|2 70:2 9|82 60:2 10|51 10:3 1|94 57:3 2|71 69:3 3|69 84:3 4|61 60:3 5|87 52:3 6|7 75:3 7|77 68:3 8|36 10:3 9|100 47:3 10|28 10:4 1|5 71:4 2|70 33:4 3|76 69:4 4|41 58:4 5|53 59:4 6|23 39:4 7|2 92:4 8|39 34:4 9|29 80:4 10|12 34:5 1|97 69:5 2|81 80:5 3|27 72:5 4|92 77:5 5|63 53:5 6|31 75:5 7|91 39:5 8|46 54:5 9|95 72:5 10|95 51:6 1|84 70:6 2|99 89:6 3|89 35:6 4|90 73:6 5|3 80:6 6|28 25:6 7|16 66:6 8|10 31:6 9|37 4:6 10|44 64:7 1|53 8:7 2|95 22:7 3|42 62:7 4|48 57:7 5|72 37:7 6|14 46:7 7|82 93:7 8|2 62:7 9|37 66:7 10|8 46:8 1|69 17:8 2|58 25:8 3|61 56:8 4|60 44:8 5|93 63:8 6|47 48:8 7|23 44:8 8|92 66:8 9|23 96:8 10|14 46:9 1|51 58:9 2|3 68:9 3|26 3:9 4|40 25:9 5|1 79:9 6|91 88:9 7|36 47:9 8|12 98:9 9|17 79:9 10|33 89:10 1|62 80:10 2|11 54:10 3|32 34:10 4|17 83:10 5|24 80:10 6|39 37:10 7|50 90:10 8|42 34:10 9|52 66:10 10</relation>
    <relation name="R56" arity="2" nbTuples="100" semantics="soft" defaultCost="infinity">100 83:1 1|24 48:1 2|23 88:1 3|93 74:1 4|10 56:1 5|9 77:1 6|92 80:1 7|3 36:1 8|100 46:1 9|68 72:1 10|67 1:2 1|24 68:2 2|33 42:2 3|51 31:2 4|16 52:2 5|69 68:2 6|56 86:2 7|79 14:2 8|65 95:2 9|76 90:2 10|51 70:3 1|1 83:3 2|12 79:3 3|85 16:3 4|63 39:3 5|4 75:3 6|46 22:3 7|66 79:3 8|11 97:3 9|5 34:3 10|83 50:4 1|97 85:4 2|18 48:4 3|36 100:4 4|77 45:4 5|65 40:4 6|14 100:4 7|18 48:4 8|57 37:4 9|44 82:4 10|84 35:5 1|83 11:5 2|3 55:5 3|72 85:5 4|94 4:5 5|74 35:5 6|61 17:5 7|32 66:5 8|93 2:5 9|56 57:5 10|57 15:6 1|6 20:6 2|75 55:6 3|97 87:6 4|75 51:6 5|59 73:6 6|65 91:6 7|13 50:6 8|81 90:6 9|72 11:6 10|52 96:7 1|89 17:7 2|36 76:7 3|34 44:7 4|76 75:7 5|9 20:7 6|16 5:7 7|52 94:7 8|58 71:7 9|60 46:7 10|27 47:8 1|50 26:8 2|26 5:8 3|8 43:8 4|4 86:8 5|63 69:8 6|56 39:8 7|37 90:8 8|7 88:8 9|44 75:8 10|67 89:9 1|11 4:9 2|65 36:9 3|40 34:9 4|7 22:9 5|11 1:9 6|37 97:9 7|11 31:9 8|31 28:9 9|34 24:9 10|79 88:10 1|91 9:10 2|69 48:10 3|70 3:10 4|42 67:10 5|18 99:10 6|12 85:10 7|99 19:10 8|41 87:10 9|78 92:10 10</relation>
    <relation name="R57" arity="2" nbTuples="100" semantics="soft" defaultCost="infinity">79 48:1 1|61 81:1 2|66 49:1 3|55 99:1 4|48 6:1 5|91 36:1 6|30 67:1 7|62 7:1 8|52 32:1 9|43 74:1 10|69 34:2 1|97 25:2 2|67 77:2 3|16 7:2 4|45 41:2 5|75 90:2 6|70 18:2 7|74 11:2 8|12 87:2 9|97 66:2 10|21 39:3 1|23 85:3 2|53 90:3 3|69 62:3 4|96 60:3 5|77 53:3 6|88 86:3 7|92 46:3 8|90 26:3 9|35 6:3 10|13 70:4 1|77 40:4 2|61 7:4 3|46 83:4 4|36 21:4 5|48 17:4 6|76 74:4 7|40 18:4 8|99 10:4 9|56 34:4 10|88 65:5 1|39 100:5 2|7 95:5 3|2 74:5 4|58 42:5 5|93 45:5 6|11 35:5 7|44 86:5 8|88 3:5 9|97 56:5 10|11 90:6 1|51 31:6 2|48 13:6 3|77 23:6 4|79 79:6 5|98 94:6 6|90 52:6 7|59 1:6 8|9 29:6 9|47 3:6 10|3 6:7 1|69 56:7 2|52 19:7 3|44 73:7 4|42 45:7 5|1 73:7 6|98 4:7 7|24 61:7 8|35 58:7 9|74 59:7 10|94 97:8 1|10 7:8 2|51 53:8 3|65 95:8 4|33 4:8 5|39 93:8 6|83 28:8 7|65 13:8 8|42 76:8 9|71 39:8 10|89 72:9 1|26 10:9 2|45 3:9 3|43 30:9 4|77 68:9 5|80 8:9 6|94 70:9 7|77 40:9 8|40 90:9 9|39 35:9 10|93 53:10 1|66 86:10 2|70 15:10 3|32 98:10 4|47 14:10 5|92 33:10 6|16 12:10 7|18 45:10 8|15 38:10 9|39 56:10 10</relation>
    <relation name="R58" arity="2" nbTuples="100" semantics="soft" defaultCost="infinity">58 51:1 1|81 49:1 2|60 8:1 3|16 87:1 4|7 70:1 5|10 74:1 6|12 25:1 7|11 37:1 8|67 80:1 9|9 92:1 10|85 99:2 1|19 61:2 2|7 85:2 3|92 56:2 4|31 84:2 5|27 100:2 6|34 78:2 7|59 67:2 8|6 38:2 9|57 30:2 10|68 10:3 1|61 72:3 2|84 6:3 3|87 84:3 4|48 60:3 5|88 87:3 6|51 80:3 7|2 50:3 8|35 37:3 9|56 42:3 10|57 79:4 1|60 45:4 2|87 17:4 3|68 74:4 4|15 48:4 5|51 14:4 6|10 76:4 7|65 26:4 8|65 71:4 9|100 26:4 10|22 71:5 1|11 29:5 2|55 47:5 3|50 42:5 4|88 97:5 5|65 67:5 6|94 76:5 7|99 87:5 8|4 1:5 9|40 66:5 10|92 50:6 1|1 59:6 2|32 53:6 3|48 37:6 4|83 53:6 5|45 43:6 6|27 85:6 7|83 82:6 8|92 11:6 9|77 15:6 10|14 57:7 1|87 35:7 2|5 36:7 3|22 70:7 4|78 15:7 5|14 96:7 6|47 74:7 7|24 86:7 8|99 44:7 9|75 86:7 10|76 42:8 1|14 24:8 2|45 29:8 3|17 17:8 4|38 2:8 5|72 22:8 6|92 84:8 7|8 83:8 8|68 35:8 9|46 24:8 10|37 9:9 1|94 82:9 2|2 87:9 3|31 74:9 4|29 85:9 5|56 44:9 6|54 6:9 7|36 39:9 8|41 9:9 9|1 28:9 10|69 3:10 1|95 63:10 2|32 45:10 3|53 3:10 4|48 97:10 5|80 50:10 6|99 36:10 7|25 30:10 8|20 28:10 9|35 39:10 10</relation>
    <relation name="R59" arity="2" nbTuples="100" semantics="soft" defaultCost="infinity">4 92:1 1|90 12:1 2|88 43:1 3|45 17:1 4|28 65:1 5|88 72:1 6|1 4:1 7|97 73:1 8|95 71:1 9|32 89:1 10|1 60:2 1|2 11:2 2|49 15:2 3|99 88:2 4|63 79:2 5|86 43:2 6|100 30:2 7|21 70:2 8|23 50:2 9|64 61:2 10|63 45:3 1|18 33:3 2|61 78:3 3|64 47:3 4|38 37:3 5|19 7:3 6|95 55:3 7|61 60:3 8|40 22:3 9|85 23:3 10|74 58:4 1|26 21:4 2|52 7:4 3|25 69:4 4|13 21:4 5|22 87:4 6|55 4:4 7|53 11:4 8|85 89:4 9|90 77:4 10|92 64:5 1|44 92:5 2|61 20:5 3|100 90:5 4|27 99:5 5|84 25:5 6|82 29:5 7|73 40:5 8|31 96:5 9|21 34:5 10|86 73:6 1|94 83:6 2|14 34:6 3|52 41:6 4|27 16:6 5|71 21:6 6|52 60:6 7|24 71:6 8|69 36:6 9|15 6:6 10|12 99:7 1|10 31:7 2|34 52:7 3|31 75:7 4|63 77:7 5|6 3:7 6|31 89:7 7|61 97:7 8|8 10:7 9|59 29:7 10|15 12:8 1|26 100:8 2|2 71:8 3|4 4:8 4|31 83:8 5|25 26:8 6|31 40:8 7|90 83:8 8|50 41:8 9|19 20:8 10|56 7:9 1|19 79:9 2|10 94:9 3|7 47:9 4|63 70:9 5|21 19:9 6|9 78:9 7|40 12:9 8|66 65:9 9|37 61:9 10|19 31:10 1|75 6:10 2|50 4:10 3|1 98:10 4|6 63:10 5|34 15:10 6|62 16:10 7|25 19:10 8|95 53:10 9|22 63:10 10</relation>
    <relation name="R60" arity="2" nbTuples="100" semantics="soft" defaultCost="infinity">70 14:1 1|29 81:1 2|3 74:1 3|39 77:1 4|71 37:1 5|77 13:1 6|21 44:1 7|66 86:1 8|99 41:1 9|18 79:1 10|41 50:2 1|29 100:2 2|61 25:2 3|26 43:2 4|34 90:2 5|53 42:2 6|33 29:2 7|88 28:2 8|37 40:2 9|81 4:2 10|53 47:3 1|8 59:3 2|15 20:3 3|4 67:3 4|19 15:3 5|99 35:3 6|87 40:3 7|21 1:3 8|73 93:3 9|97 63:3 10|33 42:4 1|59 38:4 2|29 44:4 3|9 55:4 4|47 56:4 5|79 85:4 6|73 68:4 7|87 67:4 8|67 50:4 9|74 11:4 10|46 59:5 1|86 37:5 2|23 48:5 3|30 31:5 4|88 83:5 5|47 46:5 6|76 25:5 7|5 75:5 8|1 100:5 9|25 3:5 10|29 16:6 1|46 13:6 2|67 79:6 3|22 47:6 4|58 3:6 5|48 63:6 6|12 74:6 7|35 95:6 8|61 53:6 9|30 23:6 10|30 61:7 1|7 95:7 2|53 37:7 3|74 83:7 4|77 54:7 5|30 52:7 6|37 39:7 7|64 23:7 8|15 62:7 9|68 48:7 10|33 34:8 1|7 2:8 2|72 33:8 3|76 61:8 4|51 16:8 5|35 83:8 6|37 11:8 7|38 59:8 8|33 78:8 9|8 58:8 10|4 6:9 1|55 33:9 2|98 90:9 3|80 64:9 4|42 39:9 5|52 79:9 6|77 25:9 7|95 15:9 8|60 23:9 9|85 55:9 10|10 22:10 1|7 75:10 2|75 84:10 3|68 68:10 4|43 98:10 5|71 51:10 6|19 49:10 7|52 68:10 8|59 40:10 9|30 88:10 10</relation>
    <relation name="R61" arity="2" nbTuples="100" semantics="soft" defaultCost="infinity">38 32:1 1|20 54:1 2|16 39:1 3|92 94:1 4|63 9:1 5|96 19:1 6|80 46:1 7|88 21:1 8|68 64:1 9|56 89:1 10|86 70:2 1|37 79:2 2|38 41:2 3|15 37:2 4|54 42:2 5|77 72:2 6|3 38:2 7|12 64:2 8|38 9:2 9|21 65:2 10|28 23:3 1|23 92:3 2|10 45:3 3|58 35:3 4|63 67:3 5|73 12:3 6|77 90:3 7|8 63:3 8|72 14:3 9|21 66:3 10|96 35:4 1|88 57:4 2|23 42:4 3|60 73:4 4|49 46:4 5|71 32:4 6|91 74:4 7|24 15:4 8|61 75:4 9|20 79:4 10|8 53:5 1|16 55:5 2|3 94:5 3|48 86:5 4|67 92:5 5|100 43:5 6|3 75:5 7|28 19:5 8|64 46:5 9|11 40:5 10|43 77:6 1|49 58:6 2|26 90:6 3|73 60:6 4|38 30:6 5|4 41:6 6|65 80:6 7|45 3:6 8|16 14:6 9|52 85:6 10|70 45:7 1|24 58:7 2|32 88:7 3|78 61:7 4|94 28:7 5|76 65:7 6|4 4:7 7|58 55:7 8|24 79:7 9|69 75:7 10|47 10:8 1|4 44:8 2|47 68:8 3|41 63:8 4|41 43:8 5|31 60:8 6|21 67:8 7|26 67:8 8|57 48:8 9|81 32:8 10|31 23:9 1|4 58:9 2|33 87:9 3|97 19:9 4|2 18:9 5|63 71:9 6|75 15:9 7|32 72:9 8|73 93:9 9|94 49:9 10|14 36:10 1|29 10:10 2|66 73:10 3|40 83:10 4|55 81:10 5|16 68:10 6|17 31:10 7|79 38:10 8|95 58:10 9|90 69:10 10</relation>
    <relation name="R62" arity="2" nbTuples="100" semantics="soft" defaultCost="infinity">24 69:1 1|17 17:1 2|98 57:1 3|4 31:1 4|52 11:1 5|15 90:1 6|49 34:1 7|63 97:1 8|1 28:1 9|73 89:1 10|32 98:2 1|88 62:2 2|9 46:2 3|46 52:2 4|95 53:2 5|35 30:2 6|56 11:2 7|80 71:2 8|8 4:2 9|48 25:2 10|97 97:3 1|70 64:3 2|18 11:3 3|81 30:3 4|36 95:3 5|92 81:3 6|60 41:3 7|53 56:3 8|8 20:3 9|57 25:3 10|80 75:4 1|83 27:4 2|49 11:4 3|92 34:4 4|77 48:4 5|32 62:4 6|57 20:4 7|41 58:4 8|72 44:4 9|61 82:4 10|84 14:5 1|45 31:5 2|52 72:5 3|62 59:5 4|100 37:5 5|47 25:5 6|61 77:5 7|38 11:5 8|35 7:5 9|18 20:5 10|33 92:6 1|31 90:6 2|77 35:6 3|13 47:6 4|73 15:6 5|15 21:6 6|80 100:6 7|2 78:6 8|52 67:6 9|28 92:6 10|34 27:7 1|30 66:7 2|67 74:7 3|83 8:7 4|62 24:7 5|100 70:7 6|65 71:7 7|99 44:7 8|79 2:7 9|85 11:7 10|56 31:8 1|37 73:8 2|21 72:8 3|21 40:8 4|55 54:8 5|27 54:8 6|11 92:8 7|24 22:8 8|14 77:8 9|35 94:8 10|40 10:9 1|37 68:9 2|58 92:9 3|86 34:9 4|78 32:9 5|8 60:9 6|23 72:9 7|60 14:9 8|30 1:9 9|44 58:9 10|51 60:10 1|15 15:10 2|15 68:10 3|100 81:10 4|13 55:10 5|18 94:10 6|28 3:10 7|90 1:10 8|51 98:10 9|67 46:10 10</relation>
    <relation name="R63" arity="2" nbTuples="100" semantics="soft" defaultCost="infinity">11 56:1 1|40 99:1 2|47 65:1 3|49 74:1 4|47 86:1 5|9 59:1 6|92 94:1 7|75 36:1 8|52 5:1 9|53 10:1 10|89 16:2 1|68 4:2 2|29 15:2 3|13 33:2 4|10 64:2 5|99 75:2 6|98 20:2 7|39 7:2 8|18 80:2 9|16 80:2 10|47 57:3 1|97 46:3 2|91 50:3 3|85 8:3 4|29 76:3 5|4 53:3 6|32 24:3 7|54 47:3 8|22 50:3 9|4 9:3 10|44 10:4 1|6 80:4 2|30 4:4 3|70 49:4 4|97 55:4 5|55 15:4 6|78 99:4 7|96 11:4 8|34 35:4 9|17 27:4 10|45 5:5 1|22 55:5 2|76 27:5 3|39 38:5 4|16 38:5 5|90 82:5 6|31 45:5 7|86 62:5 8|71 68:5 9|42 10:5 10|12 43:6 1|11 4:6 2|29 6:6 3|97 81:6 4|28 24:6 5|52 80:6 6|17 28:6 7|72 4:6 8|94 24:6 9|46 90:6 10|28 2:7 1|28 64:7 2|74 31:7 3|44 74:7 4|100 20:7 5|68 49:7 6|66 81:7 7|66 29:7 8|19 52:7 9|6 74:7 10|71 40:8 1|33 67:8 2|22 74:8 3|87 3:8 4|27 44:8 5|69 38:8 6|83 44:8 7|37 6:8 8|87 75:8 9|50 49:8 10|67 11:9 1|55 90:9 2|73 95:9 3|53 63:9 4|12 93:9 5|92 98:9 6|41 56:9 7|29 42:9 8|78 72:9 9|72 71:9 10|30 61:10 1|92 84:10 2|45 60:10 3|50 98:10 4|95 48:10 5|21 57:10 6|75 55:10 7|8 22:10 8|26 16:10 9|99 33:10 10</relation>
    <relation name="R64" arity="2" nbTuples="100" semantics="soft" defaultCost="infinity">62 99:1 1|49 59:1 2|19 24:1 3|32 84:1 4|32 82:1 5|22 56:1 6|53 28:1 7|47 75:1 8|72 75:1 9|97 100:1 10|69 24:2 1|31 81:2 2|96 74:2 3|75 42:2 4|78 31:2 5|82 6:2 6|72 95:2 7|93 5:2 8|32 32:2 9|81 87:2 10|84 56:3 1|73 88:3 2|35 36:3 3|85 3:3 4|90 12:3 5|8 89:3 6|84 47:3 7|42 31:3 8|100 67:3 9|98 7:3 10|62 57:4 1|29 2:4 2|93 46:4 3|75 90:4 4|21 79:4 5|100 78:4 6|39 13:4 7|74 48:4 8|33 99:4 9|84 26:4 10|98 77:5 1|43 41:5 2|97 24:5 3|62 65:5 4|16 5:5 5|9 18:5 6|23 36:5 7|23 32:5 8|32 52:5 9|29 62:5 10|35 81:6 1|77 65:6 2|72 55:6 3|88 62:6 4|70 66:6 5|70 19:6 6|98 70:6 7|46 32:6 8|53 38:6 9|29 52:6 10|16 51:7 1|33 34:7 2|80 57:7 3|47 53:7 4|96 76:7 5|31 81:7 6|51 1:7 7|53 97:7 8|32 91:7 9|14 27:7 10|13 57:8 1|70 49:8 2|45 29:8 3|29 65:8 4|20 94:8 5|20 50:8 6|28 1:8 7|29 99:8 8|20 9:8 9|42 66:8 10|59 93:9 1|99 57:9 2|15 1:9 3|46 65:9 4|56 1:9 5|35 52:9 6|68 20:9 7|91 72:9 8|29 89:9 9|69 22:9 10|43 81:10 1|79 10:10 2|64 62:10 3|49 6:10 4|4 46:10 5|5 17:10 6|52 71:10 7|7 14:10 8|16 22:10 9|95 15:10 10</relation>
    <relation name="R65" arity="2" nbTuples="100" semantics="soft" defaultCost="infinity">23 12:1 1|93 32:1 2|11 19:1 3|19 62:1 4|73 72:1 5|46 45:1 6|24 68:1 7|80 9:1 8|85 36:1 9|23 77:1 10|7 94:2 1|95 40:2 2|75 66:2 3|26 85:2 4|73 88:2 5|28 92:2 6|22 10:2 7|86 44:2 8|34 43:2 9|48 55:2 10|68 1:3 1|91 33:3 2|33 17:3 3|9 2:3 4|85 48:3 5|73 74:3 6|83 64:3 7|76 18:3 8|44 51:3 9|95 19:3 10|60 36:4 1|63 10:4 2|51 70:4 3|94 70:4 4|20 40:4 5|30 26:4 6|21 36:4 7|71 72:4 8|32 26:4 9|68 10:4 10|96 87:5 1|47 32:5 2|47 8:5 3|83 69:5 4|52 65:5 5|9 27:5 6|47 66:5 7|25 43:5 8|38 12:5 9|23 36:5 10|48 82:6 1|51 88:6 2|33 41:6 3|92 90:6 4|40 96:6 5|16 15:6 6|26 76:6 7|82 17:6 8|92 87:6 9|6 56:6 10|62 92:7 1|41 47:7 2|68 26:7 3|90 43:7 4|88 85:7 5|83 94:7 6|12 45:7 7|36 15:7 8|7 68:7 9|25 30:7 10|7 20:8 1|16 100:8 2|21 68:8 3|85 10:8 4|28 70:8 5|8 29:8 6|22 58:8 7|78 28:8 8|18 11:8 9|58 86:8 10|55 74:9 1|86 9:9 2|73 21:9 3|71 96:9 4|71 75:9 5|69 55:9 6|25 2:9 7|27 100:9 8|44 62:9 9|50 18:9 10|39 57:10 1|63 81:10 2|4 61:10 3|95 54:10 4|67 95:10 5|49 36:10 6|39 31:10 7|66 84:10 8|36 54:10 9|58 2:10 10</relation>
    <relation name="R66" arity="2" nbTuples="100" semantics="soft" defaultCost="infinity">35 61:1 1|22 75:1 2|57 100:1 3|9 82:1 4|86 52:1 5|91 3:1 6|75 26:1 7|20 38:1 8|75 17:1 9|43 75:1 10|11 83:2 1|20 41:2 2|7 34:2 3|32 7:2 4|50 1:2 5|92 91:2 6|67 30:2 7|92 99:2 8|94 87:2 9|55 53:2 10|3 94:3 1|5 46:3 2|63 7:3 3|94 70:3 4|80 40:3 5|69 78:3 6|31 91:3 7|12 49:3 8|43 66:3 9|39 21:3 10|31 14:4 1|60 31:4 2|97 81:4 3|24 13:4 4|36 48:4 5|47 91:4 6|75 3:4 7|54 25:4 8|44 80:4 9|76 30:4 10|65 43:5 1|54 74:5 2|98 51:5 3|24 54:5 4|18 26:5 5|86 20:5 6|11 55:5 7|68 47:5 8|44 19:5 9|55 82:5 10|99 92:6 1|46 95:6 2|86 68:6 3|81 28:6 4|39 94:6 5|78 11:6 6|13 58:6 7|85 13:6 8|83 38:6 9|2 59:6 10|85 57:7 1|42 69:7 2|18 25:7 3|97 98:7 4|73 96:7 5|93 78:7 6|48 99:7 7|91 73:7 8|40 1:7 9|43 88:7 10|31 21:8 1|90 37:8 2|12 96:8 3|46 28:8 4|5 25:8 5|64 77:8 6|4 8:8 7|92 53:8 8|71 31:8 9|73 77:8 10|68 72:9 1|27 33:9 2|48 82:9 3|39 44:9 4|90 8:9 5|71 35:9 6|84 22:9 7|77 73:9 8|46 15:9 9|34 93:9 10|98 62:10 1|43 39:10 2|88 12:10 3|12 48:10 4|11 67:10 5|74 31:10 6|40 4:10 7|48 13:10 8|52 77:10 9|19 66:10 10</relation>
    <relation name="R67" arity="2" nbTuples="100" semantics="soft" defaultCost="infinity">2 76:1 1|61 87:1 2|73 51:1 3|87 63:1 4|8 25:1 5|100 18:1 6|8 80:1 7|61 47:1 8|75 94:1 9|69 15:1 10|42 25:2 1|55 15:2 2|50 62:2 3|10 26:2 4|1 67:2 5|16 98:2 6|35 100:2 7|79 53:2 8|55 73:2 9|92 91:2 10|42 12:3 1|22 63:3 2|7 19:3 3|18 35:3 4|25 4:3 5|39 20:3 6|17 30:3 7|97 63:3 8|69 62:3 9|10 44:3 10|61 16:4 1|80 73:4 2|55 26:4 3|2 71:4 4|50 14:4 5|55 68:4 6|13 91:4 7|90 78:4 8|43 85:4 9|20 63:4 10|40 75:5 1|62 86:5 2|29 3:5 3|89 90:5 4|49 35:5 5|89 59:5 6|76 38:5 7|55 11:5 8|64 19:5 9|76 64:5 10|58 34:6 1|13 42:6 2|90 79:6 3|29 67:6 4|1 26:6 5|18 41:6 6|16 2:6 7|13 59:6 8|40 42:6 9|25 14:6 10|33 11:7 1|65 59:7 2|51 90:7 3|43 44:7 4|66 56:7 5|2 25:7 6|91 23:7 7|99 38:7 8|67 100:7 9|39 76:7 10|5 35:8 1|82 65:8 2|9 53:8 3|99 5:8 4|34 36:8 5|32 8:8 6|76 37:8 7|86 31:8 8|54 88:8 9|82 74:8 10|46 53:9 1|49 25:9 2|44 26:9 3|74 20:9 4|2 5:9 5|61 14:9 6|31 85:9 7|96 86:9 8|36 98:9 9|83 34:9 10|84 96:10 1|23 70:10 2|6 9:10 3|11 88:10 4|56 46:10 5|57 53:10 6|83 100:10 7|90 48:10 8|75 89:10 9|96 72:10 10</relation>
    <relation name="R68" arity="2" nbTuples="100" semantics="soft" defaultCost="infinity">86 29:1 1|71 88:1 2|53 75:1 3|78 9:1 4|95 69:1 5|37 42:1 6|62 22:1 7|71 27:1 8|97 41:1 9|12 21:1 10|78 45:2 1|28 89:2 2|81 38:2 3|61 46:2 4|21 32:2 5|6 18:2 6|26 62:2 7|99 69:2 8|13 15:2 9|24 3:2 10|14 37:3 1|7 86:3 2|55 79:3 3|16 57:3 4|71 53:3 5|10 79:3 6|79 24:3 7|96 76:3 8|33 49:3 9|46 28:3 10|34 49:4 1|45 53:4 2|69 54:4 3|67 81:4 4|13 27:4 5|81 49:4 6|20 26:4 7|22 77:4 8|22 18:4 9|84 38:4 10|33 79:5 1|22 68:5 2|60 98:5 3|78 50:5 4|2 80:5 5|94 66:5 6|47 26:5 7|90 7:5 8|39 37:5 9|59 18:5 10|34 76:6 1|40 10:6 2|39 40:6 3|7 5:6 4|65 100:6 5|45 22:6 6|18 13:6 7|47 80:6 8|92 94:6 9|20 69:6 10|32 83:7 1|48 26:7 2|58 93:7 3|21 30:7 4|2 79:7 5|13 86:7 6|80 24:7 7|59 16:7 8|16 23:7 9|39 80:7 10|30 67:8 1|85 38:8 2|71 66:8 3|66 45:8 4|81 24:8 5|27 19:8 6|79 87:8 7|12 32:8 8|42 96:8 9|8 8:8 10|57 58:9 1|38 59:9 2|48 4:9 3|5 91:9 4|61 39:9 5|19 9:9 6|35 18:9 7|13 11:9 8|50 57:9 9|78 10:9 10|38 74:10 1|23 45:10 2|78 93:10 3|31 47:10 4|95 94:10 5|29 95:10 6|55 64:10 7|58 81:10 8|21 32:10 9|29 90:10 10</relation>
    <relation name="R69" arity="2" nbTuples="100" semantics="soft" defaultCost="infinity">27 80:1 1|67 88:1 2|15 26:1 3|83 15:1 4|57 29:1 5|45 41:1 6|96 20:1 7|31 7:1 8|20 94:1 9|8 80:1 10|87 80:2 1|2 78:2 2|36 24:2 3|74 70:2 4|86 29:2 5|56 71:2 6|97 99:2 7|50 24:2 8|100 69:2 9|47 47:2 10|86 81:3 1|84 46:3 2|35 69:3 3|86 57:3 4|65 17:3 5|35 24:3 6|59 34:3 7|57 62:3 8|94 52:3 9|64 66:3 10|80 81:4 1|11 85:4 2|16 67:4 3|27 83:4 4|16 93:4 5|32 22:4 6|7 37:4 7|61 35:4 8|39 27:4 9|62 49:4 10|77 95:5 1|60 9:5 2|27 90:5 3|19 82:5 4|72 29:5 5|94 91:5 6|57 13:5 7|58 95:5 8|31 52:5 9|28 59:5 10|8 97:6 1|42 6:6 2|64 33:6 3|27 93:6 4|79 91:6 5|33 69:6 6|79 61:6 7|64 92:6 8|27 35:6 9|28 42:6 10|76 98:7 1|61 43:7 2|81 95:7 3|78 21:7 4|66 32:7 5|44 70:7 6|92 40:7 7|85 55:7 8|7 28:7 9|72 81:7 10|20 61:8 1|59 86:8 2|45 68:8 3|82 61:8 4|74 37:8 5|72 74:8 6|12 96:8 7|67 5:8 8|48 72:8 9|57 6:8 10|18 20:9 1|58 84:9 2|27 79:9 3|22 99:9 4|43 46:9 5|1 67:9 6|49 89:9 7|85 39:9 8|3 32:9 9|32 70:9 10|48 85:10 1|55 26:10 2|57 98:10 3|100 92:10 4|28 15:10 5|13 8:10 6|81 28:10 7|90 57:10 8|21 32:10 9|47 32:10 10</relation>
    <relation name="R70" arity="2" nbTuples="100" semantics="soft" defaultCost="infinity">15 36:1 1|44 77:1 2|34 39:1 3|83 38:1 4|72 3:1 5|79 98:1 6|11 66:1 7|87 74:1 8|47 100:1 9|61 11:1 10|33 6:2 1|34 23:2 2|89 45:2 3|72 12:2 4|47 57:2 5|88 46:2 6|7 64:2 7|82 72:2 8|6 80:2 9|6 96:2 10|21 61:3 1|22 35:3 2|41 64:3 3|93 59:3 4|94 15:3 5|3 51:3 6|12 33:3 7|58 21:3 8|92 44:3 9|46 30:3 10|4 65:4 1|30 72:4 2|68 21:4 3|6 50:4 4|63 7:4 5|70 86:4 6|54 33:4 7|1 85:4 8|97 80:4 9|59 48:4 10|24 1:5 1|95 4:5 2|70 27:5 3|58 21:5 4|51 17:5 5|86 73:5 6|82 59:5 7|73 59:5 8|68 69:5 9|89 77:5 10|2 75:6 1|64 18:6 2|20 38:6 3|36 5:6 4|3 79:6 5|91 20:6 6|47 9:6 7|20 94:6 8|12 13:6 9|71 78:6 10|60 30:7 1|49 32:7 2|69 88:7 3|3 72:7 4|79 98:7 5|100 34:7 6|77 72:7 7|83 49:7 8|44 59:7 9|91 60:7 10|66 66:8 1|7 83:8 2|44 65:8 3|89 54:8 4|9 88:8 5|38 5:8 6|94 5:8 7|47 95:8 8|73 36:8 9|97 15:8 10|71 14:9 1|29 97:9 2|77 7:9 3|83 9:9 4|93 35:9 5|51 10:9 6|8 84:9 7|48 1:9 8|84 64:9 9|83 8:9 10|97 28:10 1|77 16:10 2|78 27:10 3|48 45:10 4|72 33:10 5|47 84:10 6|47 59:10 7|39 41:10 8|38 26:10 9|66 62:10 10</relation>
    <relation name="R71" arity="2" nbTuples="100" semantics="soft" defaultCost="infinity">54 81:1 1|44 18:1 2|33 30:1 3|21 68:1 4|66 100:1 5|21 86:1 6|92 11:1 7|78 93:1 8|89 78:1 9|94 81:1 10|93 85:2 1|15 37:2 2|93 43:2 3|54 67:2 4|67 58:2 5|90 81:2 6|45 34:2 7|68 80:2 8|11 13:2 9|62 83:2 10|83 16:3 1|53 70:3 2|34 80:3 3|21 77:3 4|74 94:3 5|57 62:3 6|5 42:3 7|6 96:3 8|56 10:3 9|55 50:3 10|4 75:4 1|97 55:4 2|54 22:4 3|58 87:4 4|96 18:4 5|22 70:4 6|12 80:4 7|76 53:4 8|58 13:4 9|28 90:4 10|98 42:5 1|5 84:5 2|50 76:5 3|75 71:5 4|49 26:5 5|16 23:5 6|2 90:5 7|75 25:5 8|92 59:5 9|69 12:5 10|55 9:6 1|87 13:6 2|34 84:6 3|79 30:6 4|85 33:6 5|24 76:6 6|15 36:6 7|6 70:6 8|91 98:6 9|46 8:6 10|78 92:7 1|54 75:7 2|32 68:7 3|39 30:7 4|82 62:7 5|86 9:7 6|40 48:7 7|11 16:7 8|69 73:7 9|5 17:7 10|44 35:8 1|40 69:8 2|68 62:8 3|51 92:8 4|87 85:8 5|70 66:8 6|96 84:8 7|15 80:8 8|15 72:8 9|41 96:8 10|66 1:9 1|66 57:9 2|68 47:9 3|85 89:9 4|45 93:9 5|49 84:9 6|14 40:9 7|30 87:9 8|9 36:9 9|99 24:9 10|95 49:10 1|99 12:10 2|79 14:10 3|71 49:10 4|80 25:10 5|99 38:10 6|41 61:10 7|91 12:10 8|39 38:10 9|24 64:10 10</relation>
    <relation name="R72" arity="2" nbTuples="100" semantics="soft" defaultCost="infinity">89 69:1 1|72 28:1 2|91 73:1 3|17 49:1 4|45 90:1 5|54 1:1 6|91 16:1 7|89 49:1 8|33 19:1 9|57 9:1 10|42 6:2 1|59 90:2 2|18 45:2 3|60 94:2 4|70 69:2 5|79 29:2 6|42 6:2 7|43 55:2 8|88 70:2 9|65 17:2 10|11 77:3 1|61 29:3 2|23 40:3 3|24 66:3 4|19 76:3 5|20 2:3 6|11 64:3 7|74 61:3 8|6 88:3 9|96 95:3 10|60 31:4 1|82 89:4 2|98 12:4 3|10 1:4 4|46 3:4 5|72 68:4 6|67 99:4 7|32 94:4 8|88 36:4 9|72 8:4 10|7 40:5 1|3 17:5 2|23 59:5 3|17 18:5 4|22 3:5 5|87 10:5 6|77 3:5 7|5 55:5 8|74 52:5 9|88 69:5 10|83 37:6 1|90 84:6 2|22 73:6 3|94 17:6 4|27 40:6 5|58 78:6 6|55 4:6 7|49 36:6 8|96 30:6 9|8 86:6 10|26 52:7 1|42 100:7 2|67 28:7 3|50 55:7 4|96 22:7 5|76 94:7 6|62 8:7 7|73 71:7 8|75 4:7 9|61 19:7 10|54 96:8 1|65 63:8 2|13 92:8 3|28 20:8 4|11 87:8 5|78 87:8 6|78 38:8 7|79 75:8 8|100 3:8 9|66 70:8 10|18 52:9 1|6 35:9 2|84 28:9 3|48 99:9 4|94 98:9 5|32 23:9 6|5 67:9 7|65 79:9 8|49 70:9 9|94 5:9 10|18 25:10 1|46 86:10 2|26 28:10 3|37 97:10 4|22 12:10 5|84 97:10 6|60 28:10 7|100 87:10 8|7 12:10 9|5 77:10 10</relation>
    <relation name="R73" arity="2" nbTuples="100" semantics="soft" defaultCost="infinity">9 93:1 1|19 69:1 2|13 66:1 3|67 51:1 4|3 85:1 5|65 31:1 6|69 67:1 7|30 80:1 8|13 93:1 9|11 23:1 10|51 66:2 1|86 35:2 2|76 48:2 3|73 23:2 4|90 33:2 5|24 40:2 6|34 14:2 7|91 66:2 8|8 21:2 9|96 5:2 10|65 27:3 1|28 94:3 2|73 31:3 3|82 96:3 4|11 83:3 5|11 55:3 6|87 79:3 7|88 97:3 8|45 94:3 9|41 58:3 10|62 1:4 1|16 67:4 2|17 58:4 3|49 59:4 4|43 57:4 5|91 100:4 6|81 21:4 7|68 25:4 8|77 22:4 9|42 29:4 10|85 19:5 1|54 30:5 2|48 66:5 3|62 48:5 4|85 33:5 5|70 40:5 6|16 68:5 7|96 30:5 8|8 98:5 9|24 25:5 10|42 8:6 1|36 72:6 2|76 35:6 3|22 94:6 4|75 45:6 5|21 93:6 6|71 10:6 7|68 25:6 8|33 65:6 9|66 64:6 10|93 47:7 1|39 65:7 2|28 55:7 3|75 55:7 4|57 19:7 5|2 1:7 6|78 53:7 7|9 10:7 8|12 22:7 9|59 31:7 10|34 50:8 1|12 100:8 2|89 4:8 3|33 91:8 4|13 82:8 5|16 23:8 6|15 77:8 7|35 13:8 8|98 9:8 9|85 20:8 10|39 70:9 1|72 19:9 2|70 72:9 3|61 55:9 4|64 85:9 5|87 85:9 6|57 100:9 7|21 72:9 8|79 51:9 9|40 15:9 10|37 71:10 1|72 11:10 2|31 5:10 3|68 19:10 4|25 77:10 5|21 70:10 6|97 53:10 7|99 88:10 8|10 38:10 9|13 27:10 10</relation>
    <relation name="R74" arity="2" nbTuples="100" semantics="soft" defaultCost="infinity">24 61:1 1|82 98:1 2|59 55:1 3|26 65:1 4|56 1:1 5|77 99:1 6|78 24:1 7|52 65:1 8|76 53:1 9|17 59:1 10|93 16:2 1|13 62:2 2|17 22:2 3|21 83:2 4|14 20:2 5|89 69:2 6|28 36:2 7|39 9:2 8|78 99:2 9|58 27:2 10|100 25:3 1|40 71:3 2|89 98:3 3|71 31:3 4|76 8:3 5|91 67:3 6|98 18:3 7|21 31:3 8|21 23:3 9|77 68:3 10|94 24:4 1|63 26:4 2|11 84:4 3|57 81:4 4|100 71:4 5|9 81:4 6|59 56:4 7|71 21:4 8|91 62:4 9|6 52:4 10|18 73:5 1|29 73:5 2|85 65:5 3|54 88:5 4|96 46:5 5|51 47:5 6|62 50:5 7|36 42:5 8|82 32:5 9|42 53:5 10|22 39:6 1|67 26:6 2|91 60:6 3|16 55:6 4|91 69:6 5|84 79:6 6|38 42:6 7|11 68:6 8|21 8:6 9|17 30:6 10|32 8:7 1|48 25:7 2|50 79:7 3|40 85:7 4|33 45:7 5|35 17:7 6|29 90:7 7|75 72:7 8|15 34:7 9|13 81:7 10|13 55:8 1|98 10:8 2|38 5:8 3|3 97:8 4|87 71:8 5|84 91:8 6|1 61:8 7|92 15:8 8|68 83:8 9|63 97:8 10|61 41:9 1|68 22:9 2|3 43:9 3|7 93:9 4|4 20:9 5|2 18:9 6|66 60:9 7|45 49:9 8|24 70:9 9|24 70:9 10|97 80:10 1|86 4:10 2|52 26:10 3|48 52:10 4|68 57:10 5|3 67:10 6|25 29:10 7|45 1:10 8|53 94:10 9|84 5:10 10</relation>
    <relation name="R75" arity="2" nbTuples="100" semantics="soft" defaultCost="infinity">88 52:1 1|62 31:1 2|26 78:1 3|89 94:1 4|76 13:1 5|38 4:1 6|43 20:1 7|40 100:1 8|32 44:1 9|75 43:1 10|56 85:2 1|39 30:2 2|23 75:2 3|47 21:2 4|69 83:2 5|3 80:2 6|91 28:2 7|72 85:2 8|55 27:2 9|53 50:2 10|37 57:3 1|73 89:3 2|63 6:3 3|88 19:3 4|31 66:3 5|92 36:3 6|8 22:3 7|38 94:3 8|96 84:3 9|56 66:3 10|10 82:4 1|96 66:4 2|91 2:4 3|96 36:4 4|33 50:4 5|31 63:4 6|27 74:4 7|60 75:4 8|35 96:4 9|69 60:4 10|61 54:5 1|86 17:5 2|24 3:5 3|82 85:5 4|53 22:5 5|20 32:5 6|4 15:5 7|9 51:5 8|4 2:5 9|95 31:5 10|25 36:6 1|28 86:6 2|86 4:6 3|3 89:6 4|94 15:6 5|19 45:6 6|45 16:6 7|26 30:6 8|4 80:6 9|15 28:6 10|31 46:7 1|23 62:7 2|80 95:7 3|18 40:7 4|93 81:7 5|62 48:7 6|65 65:7 7|22 61:7 8|39 14:7 9|69 75:7 10|81 11:8 1|83 10:8 2|43 64:8 3|20 28:8 4|46 84:8 5|23 37:8 6|66 73:8 7|95 92:8 8|29 98:8 9|54 60:8 10|2 78:9 1|85 54:9 2|69 87:9 3|58 34:9 4|85 68:9 5|10 58:9 6|4 30:9 7|69 31:9 8|99 91:9 9|82 36:9 10|71 7:10 1|37 48:10 2|99 68:10 3|41 32:10 4|80 47:10 5|65 91:10 6|18 21:10 7|31 86:10 8|78 14:10 9|57 92:10 10</relation>
    <relation name="R76" arity="2" nbTuples="100" semantics="soft" defaultCost="infinity">15 33:1 1|97 34:1 2|41 28:1 3|11 59:1 4|13 86:1 5|34 55:1 6|75 12:1 7|54 64:1 8|8 53:1 9|95 70:1 10|10 33:2 1|98 23:2 2|52 40:2 3|57 62:2 4|12 47:2 5|58 23:2 6|53 99:2 7|96 86:2 8|50 90:2 9|70 92:2 10|36 59:3 1|29 78:3 2|2 72:3 3|95 30:3 4|53 50:3 5|1 93:3 6|73 53:3 7|7 36:3 8|50 15:3 9|48 13:3 10|63 20:4 1|83 3:4 2|20 34:4 3|56 22:4 4|20 94:4 5|51 67:4 6|93 2:4 7|99 41:4 8|46 28:4 9|79 31:4 10|62 42:5 1|17 47:5 2|57 81:5 3|86 4:5 4|30 46:5 5|76 43:5 6|9 76:5 7|22 9:5 8|25 59:5 9|26 43:5 10|36 82:6 1|51 78:6 2|32 70:6 3|28 87:6 4|76 74:6 5|23 21:6 6|31 64:6 7|44 10:6 8|68 56:6 9|25 26:6 10|37 45:7 1|89 14:7 2|45 62:7 3|52 55:7 4|81 49:7 5|97 30:7 6|72 68:7 7|28 20:7 8|93 89:7 9|52 70:7 10|82 66:8 1|72 65:8 2|51 12:8 3|81 95:8 4|30 98:8 5|98 86:8 6|29 59:8 7|17 50:8 8|54 55:8 9|73 55:8 10|48 59:9 1|73 60:9 2|14 67:9 3|94 57:9 4|6 87:9 5|82 72:9 6|58 61:9 7|49 21:9 8|64 85:9 9|7 77:9 10|24 54:10 1|64 25:10 2|90 12:10 3|13 75:10 4|87 4:10 5|74 9:10 6|93 72:10 7|58 47:10 8|99 46:10 9|41 13:10 10</relation>
    <relation name="R77" arity="2" nbTuples="100" semantics="soft" defaultCost="infinity">14 52:1 1|53 48:1 2|93 74:1 3|29 34:1 4|39 48:1 5|84 50:1 6|38 60:1 7|6 54:1 8|59 75:1 9|12 72:1 10|81 12:2 1|20 13:2 2|88 79:2 3|79 4:2 4|89 8:2 5|81 93:2 6|19 11:2 7|95 2:2 8|3 64:2 9|46 61:2 10|77 18:3 1|86 96:3 2|54 34:3 3|85 83:3 4|92 61:3 5|15 62:3 6|92 24:3 7|68 98:3 8|19 79:3 9|21 37:3 10|60 90:4 1|20 23:4 2|53 44:4 3|35 78:4 4|80 46:4 5|17 23:4 6|36 80:4 7|54 96:4 8|49 92:4 9|25 74:4 10|49 46:5 1|3 19:5 2|64 56:5 3|7 93:5 4|33 3:5 5|2 57:5 6|24 99:5 7|52 21:5 8|79 9:5 9|18 85:5 10|63 24:6 1|92 77:6 2|89 25:6 3|80 52:6 4|28 91:6 5|19 22:6 6|98 13:6 7|75 97:6 8|10 40:6 9|19 9:6 10|96 66:7 1|61 20:7 2|70 60:7 3|79 89:7 4|6 4:7 5|57 39:7 6|42 52:7 7|33 16:7 8|99 11:7 9|3 41:7 10|84 95:8 1|64 64:8 2|54 18:8 3|2 95:8 4|27 99:8 5|71 51:8 6|92 43:8 7|75 94:8 8|37 96:8 9|56 30:8 10|43 45:9 1|7 41:9 2|82 18:9 3|15 93:9 4|22 54:9 5|50 94:9 6|74 65:9 7|19 7:9 8|37 89:9 9|19 37:9 10|35 42:10 1|28 58:10 2|35 69:10 3|4 47:10 4|4 35:10 5|65 92:10 6|67 76:10 7|61 66:10 8|73 59:10 9|52 71:10 10</relation>
    <relation name="R78" arity="2" nbTuples="100" semantics="soft" defaultCost="infinity">37 42:1 1|80 94:1 2|28 76:1 3|86 82:1 4|55 47:1 5|35 80:1 6|38 87:1 7|92 60:1 8|6 68:1 9|55 63:1 10|11 37:2 1|6 36:2 2|21 3:2 3|75 88:2 4|6 90:2 5|51 97:2 6|99 69:2 7|71 10:2 8|83 62:2 9|17 27:2 10|16 44:3 1|67 51:3 2|13 14:3 3|66 70:3 4|26 97:3 5|76 80:3 6|1 48:3 7|19 29:3 8|36 46:3 9|18 25:3 10|71 69:4 1|85 1:4 2|16 4:4 3|22 44:4 4|32 77:4 5|51 94:4 6|62 38:4 7|3 4:4 8|22 29:4 9|45 92:4 10|42 32:5 1|74 59:5 2|92 80:5 3|30 63:5 4|79 23:5 5|44 13:5 6|85 77:5 7|98 20:5 8|52 75:5 9|83 10:5 10|12 88:6 1|70 74:6 2|26 87:6 3|86 2:6 4|46 68:6 5|28 58:6 6|44 58:6 7|58 69:6 8|66 12:6 9|21 96:6 10|22 60:7 1|90 95:7 2|38 37:7 3|28 48:7 4|56 84:7 5|11 38:7 6|10 97:7 7|80 60:7 8|20 66:7 9|28 29:7 10|55 21:8 1|58 94:8 2|3 3:8 3|1 6:8 4|94 23:8 5|25 22:8 6|42 20:8 7|100 53:8 8|72 39:8 9|63 11:8 10|18 47:9 1|47 98:9 2|89 73:9 3|21 21:9 4|41 16:9 5|44 21:9 6|90 72:9 7|85 100:9 8|44 86:9 9|39 31:9 10|74 44:10 1|47 63:10 2|42 61:10 3|75 43:10 4|81 7:10 5|16 65:10 6|41 54:10 7|24 59:10 8|49 28:10 9|99 10:10 10</relation>
    <relation name="R79" arity="2" nbTuples="100" semantics="soft" defaultCost="infinity">9 8:1 1|13 26:1 2|75 80:1 3|58 67:1 4|29 92:1 5|85 35:1 6|4 37:1 7|10 87:1 8|97 20:1 9|44 74:1 10|32 83:2 1|24 21:2 2|50 60:2 3|95 57:2 4|9 1:2 5|45 96:2 6|23 43:2 7|65 86:2 8|60 72:2 9|37 14:2 10|75 73:3 1|70 29:3 2|73 100:3 3|22 52:3 4|27 15:3 5|66 2:3 6|21 35:3 7|79 92:3 8|17 98:3 9|88 5:3 10|10 78:4 1|98 19:4 2|49 68:4 3|91 50:4 4|79 67:4 5|32 46:4 6|97 77:4 7|14 58:4 8|82 93:4 9|79 73:4 10|95 82:5 1|47 48:5 2|41 97:5 3|75 73:5 4|15 16:5 5|87 19:5 6|48 36:5 7|9 67:5 8|26 23:5 9|80 2:5 10|38 26:6 1|68 44:6 2|72 94:6 3|15 46:6 4|86 97:6 5|75 17:6 6|26 33:6 7|99 51:6 8|91 22:6 9|90 35:6 10|98 41:7 1|33 67:7 2|30 3:7 3|81 88:7 4|3 9:7 5|79 23:7 6|29 20:7 7|74 74:7 8|30 36:7 9|67 52:7 10|66 89:8 1|55 17:8 2|58 32:8 3|2 31:8 4|91 75:8 5|84 50:8 6|100 70:8 7|59 51:8 8|56 54:8 9|20 15:8 10|96 83:9 1|80 76:9 2|68 31:9 3|97 29:9 4|69 35:9 5|4 69:9 6|17 46:9 7|85 20:9 8|8 8:9 9|12 93:9 10|41 37:10 1|25 43:10 2|68 78:10 3|43 6:10 4|25 28:10 5|21 24:10 6|77 77:10 7|30 10:10 8|56 75:10 9|40 84:10 10</relation>
    <relation name="R80" arity="2" nbTuples="100" semantics="soft" defaultCost="infinity">96 72:1 1|66 32:1 2|74 78:1 3|44 51:1 4|76 85:1 5|77 42:1 6|91 44:1 7|44 64:1 8|12 61:1 9|83 29:1 10|66 68:2 1|78 14:2 2|79 46:2 3|69 98:2 4|66 49:2 5|31 88:2 6|93 23:2 7|91 63:2 8|51 77:2 9|45 11:2 10|62 38:3 1|93 32:3 2|42 47:3 3|8 89:3 4|85 98:3 5|11 31:3 6|95 86:3 7|13 13:3 8|30 33:3 9|89 95:3 10|60 2:4 1|4 74:4 2|11 41:4 3|32 32:4 4|9 99:4 5|83 88:4 6|16 78:4 7|69 39:4 8|73 95:4 9|26 41:4 10|85 40:5 1|13 15:5 2|96 57:5 3|35 8:5 4|18 66:5 5|20 20:5 6|20 38:5 7|21 95:5 8|77 53:5 9|100 51:5 10|57 68:6 1|4 5:6 2|8 55:6 3|35 52:6 4|88 48:6 5|72 43:6 6|83 20:6 7|92 79:6 8|26 35:6 9|24 2:6 10|70 77:7 1|43 64:7 2|17 30:7 3|6 88:7 4|45 85:7 5|32 83:7 6|60 2:7 7|99 90:7 8|23 95:7 9|58 100:7 10|94 9:8 1|36 93:8 2|79 96:8 3|43 40:8 4|50 93:8 5|40 91:8 6|63 49:8 7|24 28:8 8|93 77:8 9|12 58:8 10|54 16:9 1|83 90:9 2|94 73:9 3|28 62:9 4|90 53:9 5|92 94:9 6|99 88:9 7|6 57:9 8|76 12:9 9|57 90:9 10|93 94:10 1|51 75:10 2|60 80:10 3|77 78:10 4|78 71:10 5|8 92:10 6|23 52:10 7|41 89:10 8|6 78:10 9|60 55:10 10</relation>
    <relation name="R81" arity="2" nbTuples="100" semantics="soft" defaultCost="infinity">21 97:1 1|55 100:1 2|38 85:1 3|62 1:1 4|86 86:1 5|57 75:1 6|25 74:1 7|98 84:1 8|69 85:1 9|46 28:1 10|26 97:2 1|97 95:2 2|65 28:2 3|72 52:2 4|13 50:2 5|50 60:2 6|88 16:2 7|25 35:2 8|23 100:2 9|11 36:2 10|60 25:3 1|44 91:3 2|63 67:3 3|71 35:3 4|23 10:3 5|24 53:3 6|76 55:3 7|49 52:3 8|28 32:3 9|86 9:3 10|19 84:4 1|28 92:4 2|19 50:4 3|64 87:4 4|20 70:4 5|31 93:4 6|34 62:4 7|85 17:4 8|10 43:4 9|22 12:4 10|99 79:5 1|78 19:5 2|43 8:5 3|71 16:5 4|61 57:5 5|31 100:5 6|59 91:5 7|24 81:5 8|18 48:5 9|64 65:5 10|44 28:6 1|53 22:6 2|17 21:6 3|11 66:6 4|100 74:6 5|94 75:6 6|42 61:6 7|21 41:6 8|27 54:6 9|94 16:6 10|5 78:7 1|7 30:7 2|67 76:7 3|11 96:7 4|13 52:7 5|25 65:7 6|90 86:7 7|61 18:7 8|86 1:7 9|53 62:7 10|92 26:8 1|84 85:8 2|32 70:8 3|89 72:8 4|52 26:8 5|85 98:8 6|7 52:8 7|11 67:8 8|74 46:8 9|77 82:8 10|30 100:9 1|53 69:9 2|78 52:9 3|17 67:9 4|19 97:9 5|93 42:9 6|65 77:9 7|19 64:9 8|64 79:9 9|60 4:9 10|32 11:10 1|89 85:10 2|63 41:10 3|4 50:10 4|19 35:10 5|19 31:10 6|88 62:10 7|77 67:10 8|34 57:10 9|15 26:10 10</relation>
    <relation name="R82" arity="2" nbTuples="100" semantics="soft" defaultCost="infinity">47 30:1 1|41 83:1 2|58 54:1 3|70 73:1 4|61 69:1 5|84 9:1 6|51 3:1 7|94 65:1 8|84 70:1 9|2 35:1 10|2 57:2 1|63 76:2 2|21 95:2 3|8 100:2 4|83 23:2 5|57 17:2 6|30 18:2 7|49 59:2 8|20 7:2 9|82 19:2 10|5 95:3 1|44 93:3 2|83 69:3 3|16 100:3 4|82 94:3 5|94 54:3 6|45 92:3 7|13 6:3 8|25 27:3 9|3 36:3 10|79 40:4 1|53 51:4 2|65 57:4 3|30 12:4 4|98 92:4 5|33 86:4 6|98 82:4 7|49 82:4 8|26 54:4 9|17 65:4 10|91 6:5 1|85 10:5 2|91 80:5 3|16 11:5 4|31 62:5 5|70 60:5 6|56 84:5 7|52 83:5 8|9 42:5 9|22 58:5 10|35 96:6 1|15 87:6 2|49 46:6 3|36 29:6 4|66 97:6 5|42 10:6 6|8 59:6 7|62 89:6 8|20 61:6 9|62 52:6 10|100 12:7 1|88 1:7 2|97 49:7 3|87 81:7 4|35 98:7 5|59 14:7 6|8 70:7 7|45 51:7 8|79 38:7 9|13 49:7 10|61 86:8 1|85 48:8 2|53 20:8 3|87 3:8 4|95 17:8 5|3 49:8 6|46 59:8 7|56 76:8 8|42 5:8 9|58 27:8 10|12 50:9 1|86 50:9 2|84 2:9 3|95 22:9 4|58 11:9 5|15 77:9 6|59 21:9 7|77 61:9 8|66 41:9 9|16 50:9 10|30 64:10 1|95 3:10 2|86 28:10 3|69 59:10 4|5 87:10 5|30 41:10 6|3 5:10 7|78 66:10 8|96 6:10 9|52 94:10 10</relation>
    <relation name="R83" arity="2" nbTuples="100" semantics="soft" defaultCost="infinity">64 19:1 1|95 53:1 2|33 24:1 3|98 45:1 4|18 64:1 5|36 9:1 6|81 44:1 7|76 38:1 8|6 4:1 9|14 81:1 10|31 5:2 1|62 33:2 2|98 71:2 3|3 98:2 4|55 38:2 5|99 63:2 6|67 33:2 7|29 27:2 8|43 50:2 9|22 65:2 10|55 47:3 1|38 50:3 2|70 61:3 3|54 70:3 4|63 57:3 5|92 49:3 6|69 74:3 7|55 71:3 8|66 93:3 9|98 39:3 10|79 40:4 1|25 10:4 2|40 87:4 3|58 99:4 4|23 42:4 5|75 45:4 6|63 13:4 7|6 81:4 8|26 35:4 9|29 98:4 10|5 2:5 1|73 92:5 2|68 82:5 3|34 89:5 4|31 15:5 5|75 97:5 6|50 1:5 7|57 9:5 8|93 49:5 9|46 72:5 10|98 3:6 1|27 82:6 2|56 24:6 3|38 4:6 4|54 77:6 5|44 23:6 6|15 83:6 7|61 33:6 8|9 71:6 9|43 3:6 10|78 71:7 1|49 70:7 2|93 57:7 3|16 51:7 4|29 12:7 5|66 37:7 6|16 91:7 7|8 76:7 8|97 89:7 9|82 12:7 10|27 97:8 1|47 94:8 2|91 75:8 3|100 84:8 4|50 46:8 5|79 66:8 6|82 96:8 7|97 49:8 8|86 99:8 9|3 4:8 10|35 19:9 1|10 84:9 2|12 42:9 3|41 99:9 4|34 81:9 5|9 1:9 6|9 30:9 7|93 69:9 8|34 21:9 9|94 71:9 10|2 12:10 1|39 39:10 2|55 68:10 3|30 45:10 4|90 20:10 5|6 94:10 6|86 2:10 7|31 32:10 8|100 22:10 9|15 78:10 10</relation>
    <relation name="R84" arity="2" nbTuples="100" semantics="soft" defaultCost="infinity">66 95:1 1|3 11:1 2|97 92:1 3|60 16:1 4|77 86:1 5|53 74:1 6|32 37:1 7|95 92:1 8|32 66:1 9|9 42:1 10|4 78:2 1|31 9:2 2|80 55:2 3|94 93:2 4|79 95:2 5|66 7:2 6|38 18:2 7|78 89:2 8|88 59:2 9|98 26:2 10|26 42:3 1|73 3:3 2|83 32:3 3|3 29:3 4|71 62:3 5|62 74:3 6|47 93:3 7|64 29:3 8|2 28:3 9|71 50:3 10|77 22:4 1|96 86:4 2|53 36:4 3|20 82:4 4|75 70:4 5|97 58:4 6|37 72:4 7|30 92:4 8|29 65:4 9|20 35:4 10|79 35:5 1|51 28:5 2|65 55:5 3|48 84:5 4|3 46:5 5|48 69:5 6|7 86:5 7|9 79:5 8|11 55:5 9|56 50:5 10|66 54:6 1|83 6:6 2|10 4:6 3|2 23:6 4|48 93:6 5|66 51:6 6|69 7:6 7|43 72:6 8|63 72:6 9|97 30:6 10|13 54:7 1|61 31:7 2|60 36:7 3|80 5:7 4|81 54:7 5|47 4:7 6|25 91:7 7|40 93:7 8|12 68:7 9|25 68:7 10|21 27:8 1|90 76:8 2|35 8:8 3|17 4:8 4|59 38:8 5|24 62:8 6|72 88:8 7|59 92:8 8|15 64:8 9|39 48:8 10|85 60:9 1|1 75:9 2|44 82:9 3|50 89:9 4|24 78:9 5|57 63:9 6|60 13:9 7|81 88:9 8|59 63:9 9|98 33:9 10|68 16:10 1|3 37:10 2|95 66:10 3|88 68:10 4|78 98:10 5|86 91:10 6|19 50:10 7|18 3:10 8|38 60:10 9|73 54:10 10</relation>
    <relation name="R85" arity="2" nbTuples="100" semantics="soft" defaultCost="infinity">14 38:1 1|83 2:1 2|55 44:1 3|88 93:1 4|34 7:1 5|4 83:1 6|6 62:1 7|49 33:1 8|51 13:1 9|2 39:1 10|43 30:2 1|33 85:2 2|91 76:2 3|59 48:2 4|58 16:2 5|33 5:2 6|30 76:2 7|37 63:2 8|51 95:2 9|76 3:2 10|23 22:3 1|35 15:3 2|22 67:3 3|26 30:3 4|74 99:3 5|1 88:3 6|81 58:3 7|68 26:3 8|85 17:3 9|35 37:3 10|40 51:4 1|42 12:4 2|27 1:4 3|49 47:4 4|48 84:4 5|100 33:4 6|32 1:4 7|69 82:4 8|57 15:4 9|83 15:4 10|1 14:5 1|90 57:5 2|51 65:5 3|39 77:5 4|56 52:5 5|26 21:5 6|73 62:5 7|48 11:5 8|10 83:5 9|22 56:5 10|24 55:6 1|9 24:6 2|18 37:6 3|98 8:6 4|20 86:6 5|7 12:6 6|26 63:6 7|66 28:6 8|39 11:6 9|74 98:6 10|44 66:7 1|24 71:7 2|92 36:7 3|1 52:7 4|11 62:7 5|25 84:7 6|89 92:7 7|69 95:7 8|14 34:7 9|81 90:7 10|1 62:8 1|11 39:8 2|87 79:8 3|29 39:8 4|21 60:8 5|19 9:8 6|13 69:8 7|97 91:8 8|95 89:8 9|52 65:8 10|78 80:9 1|22 43:9 2|56 49:9 3|19 16:9 4|81 51:9 5|20 23:9 6|95 77:9 7|38 86:9 8|78 75:9 9|20 11:9 10|50 25:10 1|98 78:10 2|18 54:10 3|87 56:10 4|91 12:10 5|70 53:10 6|6 37:10 7|18 4:10 8|45 16:10 9|44 6:10 10</relation>
    <relation name="R86" arity="2" nbTuples="100" semantics="soft" defaultCost="infinity">91 56:1 1|72 55:1 2|65 78:1 3|96 22:1 4|79 11:1 5|75 9:1 6|66 42:1 7|9 34:1 8|97 66:1 9|22 80:1 10|67 57:2 1|91 10:2 2|76 75:2 3|33 72:2 4|3 1:2 5|79 61:2 6|27 24:2 7|72 63:2 8|19 18:2 9|15 28:2 10|18 87:3 1|22 28:3 2|38 67:3 3|31 1:3 4|85 11:3 5|59 5:3 6|79 33:3 7|86 65:3 8|33 83:3 9|100 82:3 10|61 40:4 1|36 99:4 2|10 44:4 3|94 56:4 4|19 74:4 5|31 49:4 6|54 64:4 7|81 96:4 8|25 2:4 9|69 60:4 10|54 74:5 1|54 13:5 2|75 43:5 3|57 50:5 4|81 30:5 5|89 17:5 6|1 33:5 7|53 38:5 8|57 62:5 9|24 2:5 10|10 85:6 1|92 74:6 2|89 9:6 3|8 14:6 4|62 36:6 5|15 39:6 6|82 73:6 7|53 73:6 8|39 32:6 9|56 90:6 10|2 24:7 1|56 58:7 2|65 6:7 3|73 91:7 4|53 38:7 5|70 83:7 6|78 25:7 7|94 47:7 8|100 64:7 9|52 10:7 10|74 25:8 1|37 21:8 2|41 37:8 3|8 97:8 4|55 71:8 5|36 27:8 6|7 91:8 7|14 53:8 8|71 93:8 9|44 97:8 10|60 43:9 1|90 67:9 2|32 85:9 3|34 90:9 4|100 42:9 5|43 27:9 6|13 84:9 7|97 84:9 8|12 3:9 9|22 36:9 10|5 56:10 1|12 56:10 2|7 83:10 3|38 14:10 4|71 47:10 5|48 63:10 6|40 65:10 7|47 16:10 8|7 99:10 9|98 66:10 10</relation>
    <relation name="R87" arity="2" nbTuples="100" semantics="soft" defaultCost="infinity">21 45:1 1|1 26:1 2|22 16:1 3|84 60:1 4|29 46:1 5|11 94:1 6|88 40:1 7|67 99:1 8|8 13:1 9|78 37:1 10|21 79:2 1|50 43:2 2|14 50:2 3|87 11:2 4|100 79:2 5|67 55:2 6|26 7:2 7|75 25:2 8|22 52:2 9|82 24:2 10|42 25:3 1|5 67:3 2|60 88:3 3|62 95:3 4|36 7:3 5|19 51:3 6|83 12:3 7|77 35:3 8|35 67:3 9|48 4:3 10|21 85:4 1|48 59:4 2|38 69:4 3|100 55:4 4|21 31:4 5|61 4:4 6|8 64:4 7|56 8:4 8|9 51:4 9|91 20:4 10|82 91:5 1|46 86:5 2|49 73:5 3|16 7:5 4|93 93:5 5|86 95:5 6|81 15:5 7|36 36:5 8|8 68:5 9|87 45:5 10|59 93:6 1|87 21:6 2|9 49:6 3|86 16:6 4|43 78:6 5|43 28:6 6|73 95:6 7|47 70:6 8|94 96:6 9|48 47:6 10|45 30:7 1|29 38:7 2|91 21:7 3|92 54:7 4|92 60:7 5|31 29:7 6|64 2:7 7|62 45:7 8|89 56:7 9|53 54:7 10|11 37:8 1|5 19:8 2|72 86:8 3|35 53:8 4|47 65:8 5|89 32:8 6|65 41:8 7|63 64:8 8|99 53:8 9|55 70:8 10|63 64:9 1|50 81:9 2|41 99:9 3|90 89:9 4|22 100:9 5|43 86:9 6|47 74:9 7|77 34:9 8|98 27:9 9|97 48:9 10|95 67:10 1|78 35:10 2|26 14:10 3|28 36:10 4|44 21:10 5|72 38:10 6|48 30:10 7|44 75:10 8|89 67:10 9|66 15:10 10</relation>
    <relation name="R88" arity="2" nbTuples="100" semantics="soft" defaultCost="infinity">5 15:1 1|86 43:1 2|41 89:1 3|18 72:1 4|72 56:1 5|65 8:1 6|4 83:1 7|68 44:1 8|100 49:1 9|56 26:1 10|38 93:2 1|60 37:2 2|82 36:2 3|79 63:2 4|31 35:2 5|89 73:2 6|68 48:2 7|2 13:2 8|28 44:2 9|21 33:2 10|92 95:3 1|21 16:3 2|73 95:3 3|63 12:3 4|88 75:3 5|20 17:3 6|70 5:3 7|84 31:3 8|98 6:3 9|5 93:3 10|84 98:4 1|100 66:4 2|20 92:4 3|63 56:4 4|12 85:4 5|100 88:4 6|28 81:4 7|14 13:4 8|7 21:4 9|61 34:4 10|71 86:5 1|17 30:5 2|43 6:5 3|66 44:5 4|33 56:5 5|83 33:5 6|43 63:5 7|49 28:5 8|11 31:5 9|92 43:5 10|6 7:6 1|20 66:6 2|43 25:6 3|9 39:6 4|18 79:6 5|35 43:6 6|92 3:6 7|71 79:6 8|24 25:6 9|21 69:6 10|64 62:7 1|53 37:7 2|91 27:7 3|84 47:7 4|25 22:7 5|71 23:7 6|1 19:7 7|36 81:7 8|43 92:7 9|67 4:7 10|48 67:8 1|34 36:8 2|56 64:8 3|63 45:8 4|28 60:8 5|13 98:8 6|67 54:8 7|17 25:8 8|43 69:8 9|62 94:8 10|96 90:9 1|95 11:9 2|64 62:9 3|65 68:9 4|44 9:9 5|34 90:9 6|23 76:9 7|9 23:9 8|59 39:9 9|87 79:9 10|26 96:10 1|37 76:10 2|2 41:10 3|51 91:10 4|3 77:10 5|91 86:10 6|47 56:10 7|28 4:10 8|51 28:10 9|82 54:10 10</relation>
    <relation name="R89" arity="2" nbTuples="100" semantics="soft" defaultCost="infinity">76 100:1 1|74 65:1 2|24 28:1 3|66 3:1 4|43 66:1 5|30 34:1 6|73 47:1 7|27 86:1 8|21 47:1 9|41 41:1 10|56 94:2 1|94 76:2 2|56 90:2 3|3 20:2 4|57 18:2 5|40 50:2 6|99 35:2 7|10 34:2 8|90 31:2 9|42 60:2 10|71 13:3 1|75 10:3 2|67 21:3 3|91 47:3 4|3 88:3 5|41 46:3 6|75 89:3 7|95 61:3 8|49 84:3 9|35 63:3 10|80 20:4 1|15 70:4 2|51 23:4 3|2 9:4 4|41 66:4 5|5 88:4 6|33 71:4 7|30 39:4 8|30 14:4 9|67 54:4 10|16 65:5 1|66 32:5 2|65 61:5 3|40 22:5 4|11 54:5 5|67 15:5 6|15 16:5 7|78 74:5 8|25 10:5 9|43 2:5 10|31 99:6 1|83 45:6 2|73 65:6 3|86 80:6 4|13 22:6 5|6 25:6 6|98 79:6 7|95 82:6 8|22 52:6 9|28 85:6 10|32 66:7 1|33 48:7 2|76 4:7 3|88 36:7 4|57 16:7 5|85 54:7 6|18 16:7 7|16 21:7 8|42 89:7 9|96 53:7 10|29 88:8 1|81 85:8 2|68 82:8 3|12 74:8 4|19 3:8 5|80 4:8 6|70 88:8 7|53 66:8 8|39 61:8 9|14 36:8 10|57 91:9 1|84 71:9 2|71 81:9 3|28 39:9 4|77 76:9 5|77 87:9 6|6 65:9 7|19 75:9 8|60 43:9 9|68 41:9 10|23 25:10 1|28 79:10 2|43 63:10 3|51 68:10 4|8 15:10 5|81 79:10 6|49 97:10 7|80 4:10 8|88 23:10 9|36 84:10 10</relation>
    <relation name="R90" arity="2" nbTuples="100" semantics="soft" defaultCost="infinity">4 81:1 1|44 2:1 2|74 7:1 3|59 76:1 4|84 44:1 5|61 49:1 6|30 92:1 7|28 89:1 8|41 11:1 9|95 43:1 10|13 52:2 1|38 39:2 2|49 15:2 3|86 39:2 4|53 46:2 5|71 45:2 6|66 97:2 7|60 4:2 8|67 90:2 9|37 70:2 10|9 97:3 1|54 11:3 2|27 72:3 3|99 55:3 4|72 58:3 5|65 76:3 6|25 45:3 7|56 24:3 8|56 77:3 9|20 24:3 10|5 65:4 1|31 94:4 2|77 92:4 3|20 21:4 4|55 48:4 5|87 17:4 6|72 93:4 7|6 17:4 8|81 66:4 9|88 25:4 10|26 81:5 1|46 96:5 2|2 6:5 3|47 73:5 4|79 23:5 5|49 9:5 6|41 63:5 7|58 86:5 8|97 75:5 9|54 48:5 10|1 42:6 1|85 62:6 2|13 69:6 3|36 98:6 4|51 88:6 5|58 89:6 6|61 90:6 7|45 38:6 8|58 69:6 9|11 72:6 10|80 85:7 1|66 20:7 2|41 81:7 3|42 80:7 4|41 80:7 5|57 32:7 6|43 52:7 7|97 68:7 8|36 2:7 9|7 2:7 10|26 57:8 1|5 14:8 2|28 24:8 3|33 32:8 4|55 90:8 5|2 95:8 6|49 91:8 7|83 59:8 8|20 26:8 9|42 90:8 10|2 84:9 1|42 67:9 2|99 92:9 3|67 65:9 4|91 30:9 5|41 9:9 6|88 25:9 7|92 4:9 8|3 80:9 9|13 20:9 10|26 76:10 1|30 77:10 2|1 100:10 3|61 18:10 4|97 4:10 5|43 59:10 6|7 41:10 7|24 25:10 8|98 54:10 9|22 37:10 10</relation>
    <relation name="R91" arity="2" nbTuples="100" semantics="soft" defaultCost="infinity">86 96:1 1|48 62:1 2|97 20:1 3|20 91:1 4|57 63:1 5|10 94:1 6|12 44:1 7|76 4:1 8|94 58:1 9|54 30:1 10|2 85:2 1|31 58:2 2|94 49:2 3|20 11:2 4|40 71:2 5|10 27:2 6|18 18:2 7|93 28:2 8|7 23:2 9|9 43:2 10|45 60:3 1|92 62:3 2|38 94:3 3|39 29:3 4|80 78:3 5|83 38:3 6|98 84:3 7|95 14:3 8|15 37:3 9|83 33:3 10|72 13:4 1|51 63:4 2|38 84:4 3|80 76:4 4|2 62:4 5|21 4:4 6|26 44:4 7|10 37:4 8|3 16:4 9|9 20:4 10|77 51:5 1|38 95:5 2|30 72:5 3|49 51:5 4|67 78:5 5|53 14:5 6|97 98:5 7|25 17:5 8|28 71:5 9|64 94:5 10|58 36:6 1|92 52:6 2|95 99:6 3|64 55:6 4|97 18:6 5|58 25:6 6|63 77:6 7|98 78:6 8|2 16:6 9|94 75:6 10|41 28:7 1|40 10:7 2|8 37:7 3|79 86:7 4|18 89:7 5|85 14:7 6|32 66:7 7|100 90:7 8|60 68:7 9|99 10:7 10|51 83:8 1|64 66:8 2|100 19:8 3|80 42:8 4|78 31:8 5|83 63:8 6|3 89:8 7|27 72:8 8|38 2:8 9|56 96:8 10|15 52:9 1|31 79:9 2|74 61:9 3|53 56:9 4|22 34:9 5|19 24:9 6|1 42:9 7|53 54:9 8|81 89:9 9|12 86:9 10|2 73:10 1|30 96:10 2|96 97:10 3|99 13:10 4|48 14:10 5|60 32:10 6|65 71:10 7|23 20:10 8|64 24:10 9|1 57:10 10</relation>
    <relation name="R92" arity="2" nbTuples="100" semantics="soft" defaultCost="infinity">98 15:1 1|31 31:1 2|81 85:1 3|74 38:1 4|1 54:1 5|37 51:1 6|55 44:1 7|35 1:1 8|71 36:1 9|1 19:1 10|29 60:2 1|33 96:2 2|37 76:2 3|26 68:2 4|75 67:2 5|82 35:2 6|58 96:2 7|10 98:2 8|47 84:2 9|91 69:2 10|56 68:3 1|27 43:3 2|26 30:3 3|35 31:3 4|35 76:3 5|15 73:3 6|35 37:3 7|65 86:3 8|32 59:3 9|86 88:3 10|60 64:4 1|78 54:4 2|94 74:4 3|95 63:4 4|16 50:4 5|3 93:4 6|62 27:4 7|41 74:4 8|11 60:4 9|82 61:4 10|34 39:5 1|65 8:5 2|38 15:5 3|27 2:5 4|20 42:5 5|89 35:5 6|69 22:5 7|7 7:5 8|6 38:5 9|4 98:5 10|36 13:6 1|93 70:6 2|4 55:6 3|91 39:6 4|44 92:6 5|42 15:6 6|55 82:6 7|47 83:6 8|12 34:6 9|29 75:6 10|95 77:7 1|51 42:7 2|77 76:7 3|42 59:7 4|22 70:7 5|77 1:7 6|82 23:7 7|93 18:7 8|8 8:7 9|45 8:7 10|38 24:8 1|23 12:8 2|50 14:8 3|85 87:8 4|38 13:8 5|2 25:8 6|63 58:8 7|24 22:8 8|58 19:8 9|42 3:8 10|37 67:9 1|40 8:9 2|73 81:9 3|85 79:9 4|37 8:9 5|51 51:9 6|68 26:9 7|30 41:9 8|98 34:9 9|10 66:9 10|32 97:10 1|7 42:10 2|49 73:10 3|35 11:10 4|64 42:10 5|22 50:10 6|79 95:10 7|4 38:10 8|16 93:10 9|18 15:10 10</relation>
    <relation name="R93" arity="2" nbTuples="100" semantics="soft" defaultCost="infinity">14 100:1 1|82 80:1 2|69 5:1 3|35 65:1 4|74 96:1 5|64 77:1 6|9 23:1 7|68 87:1 8|34 69:1 9|48 17:1 10|41 10:2 1|40 42:2 2|98 66:2 3|76 54:2 4|74 48:2 5|54 21:2 6|67 33:2 7|12 23:2 8|59 85:2 9|85 38:2 10|59 93:3 1|31 62:3 2|56 9:3 3|28 27:3 4|14 49:3 5|47 10:3 6|67 62:3 7|12 87:3 8|87 34:3 9|5 54:3 10|62 23:4 1|39 74:4 2|3 66:4 3|13 19:4 4|91 22:4 5|25 59:4 6|64 74:4 7|91 52:4 8|45 72:4 9|35 89:4 10|83 89:5 1|48 31:5 2|13 29:5 3|50 18:5 4|14 26:5 5|46 85:5 6|64 11:5 7|99 97:5 8|7 4:5 9|81 40:5 10|26 36:6 1|50 47:6 2|85 81:6 3|99 97:6 4|58 70:6 5|47 43:6 6|42 86:6 7|39 19:6 8|33 86:6 9|27 87:6 10|96 91:7 1|58 86:7 2|79 77:7 3|58 55:7 4|57 54:7 5|83 37:7 6|37 75:7 7|82 36:7 8|81 12:7 9|92 15:7 10|50 68:8 1|66 1:8 2|36 24:8 3|34 78:8 4|74 22:8 5|66 69:8 6|87 74:8 7|13 50:8 8|86 33:8 9|85 70:8 10|78 2:9 1|28 11:9 2|31 94:9 3|75 5:9 4|78 12:9 5|19 71:9 6|26 30:9 7|97 55:9 8|13 72:9 9|63 57:9 10|14 38:10 1|54 5:10 2|92 21:10 3|47 13:10 4|41 47:10 5|66 65:10 6|10 28:10 7|72 9:10 8|99 71:10 9|35 20:10 10</relation>
    <relation name="R94" arity="2" nbTuples="100" semantics="soft" defaultCost="infinity">96 82:1 1|91 78:1 2|49 33:1 3|28 29:1 4|5 2:1 5|86 55:1 6|28 73:1 7|82 59:1 8|7 1:1 9|21 74:1 10|98 69:2 1|96 35:2 2|8 34:2 3|35 45:2 4|93 41:2 5|77 16:2 6|2 22:2 7|67 28:2 8|69 13:2 9|43 59:2 10|43 34:3 1|23 62:3 2|68 47:3 3|8 10:3 4|90 58:3 5|15 28:3 6|45 85:3 7|3 35:3 8|61 98:3 9|52 46:3 10|24 54:4 1|100 92:4 2|89 90:4 3|55 39:4 4|85 26:4 5|49 1:4 6|87 5:4 7|18 13:4 8|86 37:4 9|47 59:4 10|47 88:5 1|47 38:5 2|81 97:5 3|89 2:5 4|40 65:5 5|48 26:5 6|89 62:5 7|88 35:5 8|80 95:5 9|42 38:5 10|18 46:6 1|38 60:6 2|87 63:6 3|24 72:6 4|63 73:6 5|83 67:6 6|49 39:6 7|13 20:6 8|6 26:6 9|6 97:6 10|70 44:7 1|35 79:7 2|19 31:7 3|36 73:7 4|55 5:7 5|50 59:7 6|26 75:7 7|68 43:7 8|67 89:7 9|19 42:7 10|74 63:8 1|13 18:8 2|73 36:8 3|57 59:8 4|41 43:8 5|45 73:8 6|28 47:8 7|36 99:8 8|58 71:8 9|6 43:8 10|3 92:9 1|16 75:9 2|28 89:9 3|71 46:9 4|38 41:9 5|32 99:9 6|78 38:9 7|5 7:9 8|66 35:9 9|59 51:9 10|70 20:10 1|64 68:10 2|64 44:10 3|32 31:10 4|58 1:10 5|99 98:10 6|5 87:10 7|96 44:10 8|66 3:10 9|87 54:10 10</relation>
    <relation name="R95" arity="2" nbTuples="100" semantics="soft" defaultCost="infinity">26 22:1 1|16 48:1 2|28 25:1 3|93 49:1 4|41 96:1 5|58 64:1 6|11 13:1 7|24 22:1 8|48 44:1 9|37 39:1 10|6 34:2 1|58 25:2 2|31 78:2 3|94 94:2 4|83 62:2 5|23 74:2 6|37 74:2 7|22 9:2 8|11 49:2 9|86 16:2 10|84 82:3 1|87 33:3 2|8 60:3 3|70 21:3 4|42 6:3 5|99 2:3 6|78 85:3 7|94 97:3 8|72 15:3 9|18 19:3 10|30 57:4 1|31 89:4 2|38 2:4 3|21 27:4 4|7 50:4 5|12 1:4 6|4 92:4 7|49 70:4 8|53 16:4 9|17 66:4 10|96 65:5 1|17 36:5 2|7 7:5 3|40 49:5 4|94 53:5 5|60 10:5 6|98 70:5 7|21 40:5 8|69 14:5 9|32 1:5 10|79 34:6 1|78 3:6 2|92 3:6 3|1 8:6 4|26 6:6 5|77 66:6 6|72 95:6 7|97 40:6 8|89 51:6 9|26 73:6 10|12 15:7 1|100 7:7 2|74 36:7 3|92 32:7 4|76 93:7 5|88 47:7 6|85 44:7 7|62 40:7 8|15 54:7 9|78 64:7 10|65 98:8 1|100 54:8 2|91 86:8 3|19 69:8 4|5 53:8 5|81 45:8 6|98 77:8 7|34 76:8 8|23 37:8 9|89 64:8 10|71 92:9 1|18 82:9 2|19 61:9 3|25 85:9 4|31 40:9 5|30 27:9 6|62 17:9 7|48 31:9 8|2 58:9 9|41 25:9 10|73 43:10 1|59 76:10 2|6 86:10 3|35 10:10 4|92 19:10 5|89 81:10 6|16 50:10 7|63 27:10 8|66 23:10 9|51 28:10 10</relation>
    <relation name="R96" arity="2" nbTuples="100" semantics="soft" defaultCost="infinity">29 44:1 1|92 77:1 2|81 66:1 3|87 36:1 4|83 84:1 5|18 86:1 6|21 80:1 7|91 82:1 8|27 98:1 9|25 60:1 10|45 31:2 1|3 61:2 2|33 43:2 3|6 49:2 4|96 74:2 5|13 62:2 6|96 81:2 7|76 22:2 8|97 81:2 9|11 36:2 10|58 55:3 1|53 44:3 2|89 12:3 3|62 87:3 4|66 35:3 5|85 83:3 6|16 94:3 7|16 18:3 8|38 47:3 9|39 11:3 10|76 38:4 1|60 97:4 2|6 83:4 3|90 66:4 4|74 15:4 5|83 45:4 6|50 58:4 7|73 83:4 8|52 62:4 9|14 45:4 10|46 83:5 1|83 25:5 2|92 91:5 3|41 28:5 4|2 37:5 5|45 64:5 6|4 15:5 7|31 96:5 8|38 90:5 9|76 94:5 10|50 37:6 1|10 71:6 2|48 87:6 3|20 69:6 4|74 40:6 5|69 92:6 6|36 96:6 7|29 16:6 8|20 84:6 9|1 92:6 10|32 5:7 1|10 50:7 2|74 6:7 3|95 33:7 4|15 83:7 5|81 91:7 6|62 62:7 7|36 76:7 8|6 68:7 9|83 79:7 10|78 72:8 1|84 16:8 2|4 44:8 3|53 5:8 4|37 56:8 5|40 13:8 6|84 5:8 7|59 36:8 8|65 58:8 9|16 88:8 10|70 31:9 1|46 82:9 2|86 6:9 3|61 78:9 4|65 23:9 5|40 38:9 6|50 69:9 7|25 62:9 8|97 66:9 9|14 9:9 10|25 77:10 1|54 99:10 2|96 21:10 3|20 76:10 4|52 37:10 5|40 49:10 6|36 70:10 7|29 93:10 8|8 67:10 9|91 61:10 10</relation>
    <relation name="R97" arity="2" nbTuples="100" semantics="soft" defaultCost="infinity">100 50:1 1|36 98:1 2|62 6:1 3|73 50:1 4|40 67:1 5|26 87:1 6|98 96:1 7|48 99:1 8|47 66:1 9|4 93:1 10|41 31:2 1|11 58:2 2|65 1:2 3|40 45:2 4|17 24:2 5|3 26:2 6|92 29:2 7|80 29:2 8|22 34:2 9|46 30:2 10|68 26:3 1|14 50:3 2|1 55:3 3|21 54:3 4|45 96:3 5|21 85:3 6|38 63:3 7|10 66:3 8|64 16:3 9|13 69:3 10|24 68:4 1|45 50:4 2|23 55:4 3|67 43:4 4|53 14:4 5|52 53:4 6|80 39:4 7|96 83:4 8|45 34:4 9|74 80:4 10|29 59:5 1|15 65:5 2|29 49:5 3|17 23:5 4|66 53:5 5|99 43:5 6|7 60:5 7|53 89:5 8|2 96:5 9|27 40:5 10|86 82:6 1|67 71:6 2|12 77:6 3|82 98:6 4|66 17:6 5|40 74:6 6|11 62:6 7|23 13:6 8|100 64:6 9|3 89:6 10|13 67:7 1|78 57:7 2|77 4:7 3|97 88:7 4|9 73:7 5|4 78:7 6|93 28:7 7|35 61:7 8|45 78:7 9|10 14:7 10|1 82:8 1|46 41:8 2|32 68:8 3|65 63:8 4|68 41:8 5|44 72:8 6|82 31:8 7|8 8:8 8|74 54:8 9|55 28:8 10|65 67:9 1|44 70:9 2|29 10:9 3|97 77:9 4|33 60:9 5|98 55:9 6|97 16:9 7|93 54:9 8|46 13:9 9|50 12:9 10|48 96:10 1|57 88:10 2|17 67:10 3|87 7:10 4|86 43:10 5|4 92:10 6|36 57:10 7|29 4:10 8|15 88:10 9|40 20:10 10</relation>
    <relation name="R98" arity="2" nbTuples="100" semantics="soft" defaultCost="infinity">54 59:1 1|22 83:1 2|43 61:1 3|62 32:1 4|33 51:1 5|16 52:1 6|39 75:1 7|68 49:1 8|99 91:1 9|48 28:1 10|92 39:2 1|40 63:2 2|48 68:2 3|18 92:2 4|33 85:2 5|74 39:2 6|88 91:2 7|27 47:2 8|26 77:2 9|54 47:2 10|27 27:3 1|89 31:3 2|39 23:3 3|99 74:3 4|34 92:3 5|74 65:3 6|31 17:3 7|29 33:3 8|36 60:3 9|26 38:3 10|51 72:4 1|36 58:4 2|24 43:4 3|47 60:4 4|12 35:4 5|41 52:4 6|84 68:4 7|70 34:4 8|75 89:4 9|81 27:4 10|74 33:5 1|45 25:5 2|96 71:5 3|72 55:5 4|18 31:5 5|19 35:5 6|78 77:5 7|15 22:5 8|84 85:5 9|71 3:5 10|49 33:6 1|51 39:6 2|57 3:6 3|46 93:6 4|77 42:6 5|98 77:6 6|50 74:6 7|100 46:6 8|54 40:6 9|3 7:6 10|90 54:7 1|37 89:7 2|31 24:7 3|2 71:7 4|78 7:7 5|13 52:7 6|7 38:7 7|79 21:7 8|15 10:7 9|25 23:7 10|57 22:8 1|45 88:8 2|46 28:8 3|32 30:8 4|85 59:8 5|7 86:8 6|49 29:8 7|48 60:8 8|45 87:8 9|70 44:8 10|81 86:9 1|22 31:9 2|24 51:9 3|13 31:9 4|70 81:9 5|99 74:9 6|22 11:9 7|23 26:9 8|81 30:9 9|3 15:9 10|60 44:10 1|68 23:10 2|37 66:10 3|13 39:10 4|89 81:10 5|74 96:10 6|41 69:10 7|13 87:10 8|96 99:10 9|1 62:10 10</relation>
    <relation name="R99" arity="2" nbTuples="100" semantics="soft" defaultCost="infinity">39 25:1 1|28 24:1 2|18 34:1 3|47 1:1 4|34 46:1 5|91 61:1 6|25 89:1 7|40 31:1 8|18 97:1 9|93 39:1 10|22 71:2 1|78 54:2 2|99 92:2 3|16 96:2 4|77 55:2 5|24 14:2 6|30 76:2 7|52 79:2 8|85 78:2 9|90 24:2 10|77 92:3 1|52 65:3 2|25 3:3 3|38 70:3 4|73 1:3 5|67 20:3 6|65 4:3 7|4 89:3 8|51 17:3 9|61 89:3 10|14 74:4 1|14 80:4 2|51 49:4 3|26 13:4 4|50 43:4 5|47 100:4 6|44 86:4 7|16 5:4 8|49 56:4 9|64 42:4 10|18 66:5 1|82 32:5 2|2 74:5 3|13 13:5 4|18 90:5 5|82 3:5 6|3 64:5 7|78 48:5 8|42 1:5 9|83 22:5 10|37 10:6 1|20 31:6 2|23 30:6 3|2 97:6 4|94 64:6 5|48 5:6 6|57 70:6 7|29 91:6 8|6 2:6 9|6 6:6 10|57 38:7 1|44 59:7 2|70 73:7 3|62 35:7 4|37 31:7 5|20 12:7 6|5 45:7 7|37 61:7 8|70 3:7 9|61 93:7 10|65 89:8 1|21 23:8 2|51 88:8 3|37 69:8 4|88 51:8 5|48 66:8 6|82 76:8 7|2 67:8 8|74 10:8 9|31 41:8 10|48 99:9 1|6 4:9 2|11 18:9 3|89 35:9 4|47 89:9 5|43 91:9 6|88 72:9 7|9 26:9 8|15 23:9 9|99 19:9 10|73 61:10 1|19 80:10 2|23 47:10 3|75 50:10 4|46 85:10 5|76 27:10 6|72 66:10 7|20 71:10 8|97 50:10 9|93 83:10 10</relation>
    <relation name="R100" arity="2" nbTuples="100" semantics="soft" defaultCost="infinity">95 32:1 1|92 79:1 2|57 83:1 3|54 9:1 4|39 65:1 5|22 22:1 6|100 4:1 7|96 26:1 8|2 87:1 9|57 99:1 10|36 73:2 1|51 26:2 2|31 70:2 3|14 91:2 4|4 89:2 5|82 37:2 6|17 8:2 7|59 94:2 8|3 2:2 9|59 49:2 10|38 71:3 1|98 54:3 2|44 76:3 3|50 98:3 4|34 12:3 5|44 48:3 6|3 11:3 7|28 68:3 8|25 16:3 9|95 40:3 10|7 5:4 1|23 64:4 2|99 25:4 3|46 18:4 4|88 22:4 5|60 45:4 6|21 75:4 7|3 87:4 8|72 3:4 9|74 50:4 10|59 31:5 1|87 78:5 2|16 7:5 3|80 40:5 4|22 99:5 5|40 91:5 6|81 13:5 7|48 27:5 8|48 53:5 9|75 89:5 10|19 82:6 1|20 90:6 2|90 19:6 3|23 8:6 4|13 76:6 5|34 79:6 6|93 86:6 7|75 45:6 8|85 89:6 9|87 64:6 10|64 45:7 1|29 55:7 2|85 22:7 3|27 78:7 4|59 70:7 5|77 44:7 6|1 13:7 7|47 62:7 8|61 6:7 9|97 64:7 10|60 14:8 1|47 16:8 2|8 13:8 3|37 33:8 4|22 67:8 5|75 2:8 6|1 83:8 7|8 34:8 8|78 7:8 9|50 60:8 10|5 44:9 1|14 81:9 2|97 25:9 3|44 42:9 4|11 90:9 5|99 35:9 6|96 50:9 7|83 56:9 8|32 32:9 9|76 26:9 10|18 25:10 1|68 90:10 2|55 42:10 3|72 10:10 4|53 8:10 5|46 55:10 6|53 26:10 7|15 49:10 8|28 8:10 9|79 57:10 10</relation>
    <relation name="R101" arity="2" nbTuples="100" semantics="soft" defaultCost="infinity">49 76:1 1|27 29:1 2|42 35:1 3|90 3:1 4|81 61:1 5|18 19:1 6|51 39:1 7|73 90:1 8|98 63:1 9|82 48:1 10|4 51:2 1|20 36:2 2|4 84:2 3|49 68:2 4|86 59:2 5|77 49:2 6|16 57:2 7|34 6:2 8|34 80:2 9|44 48:2 10|9 52:3 1|95 39:3 2|17 17:3 3|88 72:3 4|69 52:3 5|95 36:3 6|9 95:3 7|16 60:3 8|61 46:3 9|14 61:3 10|86 37:4 1|41 70:4 2|3 68:4 3|72 19:4 4|22 14:4 5|31 66:4 6|89 57:4 7|51 98:4 8|87 66:4 9|35 20:4 10|100 45:5 1|27 39:5 2|47 8:5 3|11 78:5 4|18 85:5 5|56 25:5 6|26 47:5 7|100 93:5 8|3 70:5 9|69 90:5 10|97 67:6 1|44 42:6 2|13 15:6 3|69 75:6 4|88 84:6 5|18 62:6 6|83 4:6 7|40 83:6 8|30 63:6 9|22 69:6 10|73 10:7 1|10 19:7 2|86 35:7 3|79 63:7 4|75 55:7 5|25 4:7 6|36 83:7 7|14 20:7 8|25 66:7 9|29 13:7 10|8 78:8 1|5 26:8 2|50 36:8 3|54 68:8 4|72 59:8 5|52 9:8 6|76 99:8 7|68 78:8 8|47 24:8 9|92 61:8 10|52 81:9 1|36 30:9 2|84 56:9 3|54 73:9 4|68 88:9 5|83 50:9 6|30 100:9 7|36 18:9 8|84 39:9 9|78 95:9 10|73 72:10 1|49 48:10 2|87 48:10 3|71 56:10 4|32 66:10 5|65 97:10 6|52 27:10 7|42 70:10 8|50 87:10 9|45 11:10 10</relation>
    <relation name="R102" arity="2" nbTuples="100" semantics="soft" defaultCost="infinity">69 62:1 1|64 69:1 2|87 19:1 3|58 33:1 4|53 68:1 5|78 30:1 6|32 26:1 7|99 32:1 8|71 44:1 9|27 86:1 10|78 21:2 1|78 31:2 2|32 76:2 3|4 24:2 4|31 71:2 5|32 96:2 6|36 59:2 7|16 78:2 8|41 12:2 9|80 81:2 10|72 35:3 1|58 86:3 2|83 90:3 3|38 31:3 4|14 71:3 5|51 74:3 6|27 59:3 7|40 13:3 8|58 23:3 9|97 93:3 10|66 8:4 1|50 99:4 2|90 56:4 3|44 11:4 4|93 78:4 5|58 42:4 6|81 25:4 7|71 31:4 8|62 2:4 9|91 7:4 10|60 32:5 1|36 14:5 2|47 93:5 3|82 50:5 4|2 3:5 5|39 98:5 6|8 37:5 7|81 70:5 8|17 69:5 9|99 53:5 10|15 79:6 1|3 52:6 2|62 42:6 3|60 23:6 4|90 18:6 5|37 97:6 6|83 1:6 7|43 24:6 8|75 29:6 9|76 5:6 10|62 54:7 1|35 23:7 2|25 96:7 3|25 37:7 4|48 24:7 5|82 99:7 6|2 11:7 7|10 2:7 8|70 75:7 9|13 67:7 10|89 80:8 1|99 29:8 2|69 99:8 3|17 15:8 4|84 48:8 5|83 8:8 6|12 97:8 7|53 89:8 8|27 9:8 9|3 32:8 10|59 38:9 1|70 25:9 2|55 90:9 3|23 74:9 4|90 1:9 5|53 1:9 6|17 21:9 7|56 53:9 8|40 95:9 9|33 81:9 10|82 8:10 1|22 3:10 2|74 38:10 3|24 53:10 4|12 95:10 5|88 42:10 6|100 38:10 7|74 93:10 8|89 75:10 9|11 91:10 10</relation>
    <relation name="R103" arity="2" nbTuples="100" semantics="soft" defaultCost="infinity">28 95:1 1|46 3:1 2|32 81:1 3|83 7:1 4|92 32:1 5|58 10:1 6|25 75:1 7|65 16:1 8|12 10:1 9|60 23:1 10|44 3:2 1|51 79:2 2|52 95:2 3|19 78:2 4|65 1:2 5|79 5:2 6|13 81:2 7|41 23:2 8|80 57:2 9|16 3:2 10|58 76:3 1|50 26:3 2|64 74:3 3|60 48:3 4|55 20:3 5|10 8:3 6|53 74:3 7|39 82:3 8|100 91:3 9|48 22:3 10|41 53:4 1|2 95:4 2|37 99:4 3|27 47:4 4|7 79:4 5|41 40:4 6|1 95:4 7|70 58:4 8|14 71:4 9|74 91:4 10|48 40:5 1|26 89:5 2|61 23:5 3|79 42:5 4|40 5:5 5|51 10:5 6|61 55:5 7|82 2:5 8|12 1:5 9|23 76:5 10|95 3:6 1|8 37:6 2|31 58:6 3|26 23:6 4|46 77:6 5|61 73:6 6|16 7:6 7|68 14:6 8|27 53:6 9|3 50:6 10|4 27:7 1|20 71:7 2|55 85:7 3|29 83:7 4|56 69:7 5|83 35:7 6|27 35:7 7|69 98:7 8|43 62:7 9|39 44:7 10|8 72:8 1|66 26:8 2|70 59:8 3|24 20:8 4|29 88:8 5|100 69:8 6|18 97:8 7|30 8:8 8|74 18:8 9|70 92:8 10|100 62:9 1|40 10:9 2|75 81:9 3|42 100:9 4|84 80:9 5|40 93:9 6|66 67:9 7|33 78:9 8|23 91:9 9|59 80:9 10|60 32:10 1|93 38:10 2|74 67:10 3|44 51:10 4|42 92:10 5|85 88:10 6|24 81:10 7|61 3:10 8|9 19:10 9|5 99:10 10</relation>
    <relation name="R104" arity="2" nbTuples="100" semantics="soft" defaultCost="infinity">45 40:1 1|79 50:1 2|77 78:1 3|64 73:1 4|37 38:1 5|88 72:1 6|53 59:1 7|37 96:1 8|37 92:1 9|40 31:1 10|46 100:2 1|60 59:2 2|17 71:2 3|35 17:2 4|39 93:2 5|2 75:2 6|74 27:2 7|78 98:2 8|79 28:2 9|77 10:2 10|97 81:3 1|77 77:3 2|34 19:3 3|54 25:3 4|76 39:3 5|69 85:3 6|31 7:3 7|72 84:3 8|62 33:3 9|83 67:3 10|74 42:4 1|89 86:4 2|20 2:4 3|86 37:4 4|11 81:4 5|11 18:4 6|11 79:4 7|63 100:4 8|94 73:4 9|76 33:4 10|10 31:5 1|32 82:5 2|40 89:5 3|100 12:5 4|43 73:5 5|98 9:5 6|12 41:5 7|96 61:5 8|94 63:5 9|83 19:5 10|60 96:6 1|39 41:6 2|24 29:6 3|7 15:6 4|91 57:6 5|26 46:6 6|91 6:6 7|89 79:6 8|69 3:6 9|50 65:6 10|80 73:7 1|100 2:7 2|52 82:7 3|15 6:7 4|65 11:7 5|89 20:7 6|22 98:7 7|20 63:7 8|71 43:7 9|62 37:7 10|72 63:8 1|18 37:8 2|8 7:8 3|83 92:8 4|43 76:8 5|24 71:8 6|91 79:8 7|26 93:8 8|30 62:8 9|15 48:8 10|72 58:9 1|11 26:9 2|6 95:9 3|65 46:9 4|48 59:9 5|77 20:9 6|30 53:9 7|87 74:9 8|12 94:9 9|98 5:9 10|29 20:10 1|92 21:10 2|74 29:10 3|41 21:10 4|83 15:10 5|82 89:10 6|68 49:10 7|6 50:10 8|44 93:10 9|32 1:10 10</relation>
    <relation name="R105" arity="2" nbTuples="100" semantics="soft" defaultCost="infinity">8 74:1 1|16 74:1 2|69 92:1 3|35 92:1 4|71 85:1 5|41 93:1 6|65 81:1 7|6 44:1 8|17 90:1 9|73 55:1 10|39 52:2 1|81 99:2 2|82 16:2 3|79 68:2 4|40 63:2 5|51 80:2 6|84 95:2 7|10 14:2 8|15 8:2 9|13 98:2 10|49 18:3 1|42 78:3 2|12 95:3 3|33 18:3 4|34 34:3 5|73 50:3 6|25 39:3 7|47 24:3 8|11 48:3 9|95 89:3 10|39 8:4 1|64 94:4 2|34 31:4 3|28 33:4 4|33 78:4 5|21 88:4 6|7 38:4 7|88 1:4 8|43 87:4 9|10 100:4 10|22 30:5 1|3 33:5 2|6 94:5 3|100 25:5 4|38 1:5 5|24 41:5 6|16 79:5 7|100 57:5 8|16 89:5 9|78 93:5 10|79 41:6 1|31 2:6 2|33 14:6 3|73 32:6 4|45 86:6 5|29 77:6 6|48 60:6 7|47 8:6 8|50 7:6 9|82 39:6 10|70 14:7 1|7 89:7 2|1 92:7 3|66 53:7 4|81 15:7 5|28 51:7 6|78 26:7 7|45 96:7 8|95 72:7 9|84 90:7 10|49 64:8 1|45 52:8 2|54 70:8 3|45 96:8 4|13 90:8 5|21 66:8 6|4 69:8 7|51 72:8 8|18 92:8 9|71 30:8 10|100 47:9 1|55 2:9 2|22 21:9 3|66 41:9 4|18 63:9 5|1 1:9 6|91 6:9 7|7 48:9 8|98 36:9 9|55 87:9 10|53 50:10 1|23 79:10 2|21 59:10 3|42 70:10 4|57 26:10 5|71 17:10 6|5 98:10 7|22 54:10 8|94 51:10 9|5 48:10 10</relation>
    <relation name="R106" arity="2" nbTuples="100" semantics="soft" defaultCost="infinity">90 52:1 1|27 72:1 2|87 98:1 3|18 36:1 4|9 60:1 5|42 26:1 6|67 84:1 7|82 66:1 8|95 94:1 9|91 94:1 10|66 50:2 1|36 66:2 2|68 62:2 3|72 19:2 4|19 93:2 5|2 19:2 6|86 25:2 7|47 95:2 8|47 46:2 9|18 93:2 10|72 88:3 1|84 24:3 2|52 8:3 3|24 84:3 4|42 25:3 5|98 100:3 6|71 56:3 7|51 25:3 8|91 49:3 9|52 38:3 10|42 9:4 1|82 17:4 2|25 34:4 3|2 75:4 4|99 18:4 5|88 84:4 6|39 56:4 7|11 90:4 8|98 95:4 9|66 53:4 10|79 95:5 1|49 28:5 2|18 26:5 3|31 26:5 4|33 39:5 5|65 27:5 6|22 7:5 7|30 70:5 8|46 59:5 9|99 80:5 10|51 7:6 1|90 62:6 2|62 58:6 3|66 89:6 4|93 58:6 5|11 64:6 6|18 15:6 7|28 69:6 8|46 15:6 9|69 4:6 10|54 64:7 1|40 45:7 2|62 26:7 3|92 91:7 4|13 92:7 5|36 22:7 6|69 26:7 7|18 6:7 8|52 44:7 9|89 24:7 10|68 41:8 1|57 17:8 2|82 67:8 3|63 56:8 4|75 48:8 5|8 42:8 6|88 20:8 7|33 95:8 8|59 46:8 9|2 33:8 10|41 57:9 1|62 55:9 2|83 24:9 3|83 70:9 4|67 37:9 5|32 51:9 6|52 44:9 7|37 83:9 8|42 23:9 9|90 73:9 10|29 57:10 1|32 37:10 2|42 94:10 3|49 42:10 4|77 23:10 5|36 57:10 6|52 43:10 7|50 7:10 8|23 25:10 9|25 68:10 10</relation>
    <relation name="R107" arity="2" nbTuples="100" semantics="soft" defaultCost="infinity">16 76:1 1|91 7:1 2|68 70:1 3|87 90:1 4|88 6:1 5|50 2:1 6|80 26:1 7|90 95:1 8|14 21:1 9|90 59:1 10|46 52:2 1|86 34:2 2|50 71:2 3|11 29:2 4|68 99:2 5|41 76:2 6|98 89:2 7|68 69:2 8|37 100:2 9|30 34:2 10|16 56:3 1|1 84:3 2|14 81:3 3|42 48:3 4|43 70:3 5|31 99:3 6|90 48:3 7|61 71:3 8|28 81:3 9|14 74:3 10|34 47:4 1|42 68:4 2|60 89:4 3|59 40:4 4|25 86:4 5|95 18:4 6|46 40:4 7|65 11:4 8|27 81:4 9|26 96:4 10|80 50:5 1|17 93:5 2|79 60:5 3|16 58:5 4|92 42:5 5|47 100:5 6|79 25:5 7|42 64:5 8|80 86:5 9|64 57:5 10|95 81:6 1|52 14:6 2|60 68:6 3|92 38:6 4|43 60:6 5|55 78:6 6|83 38:6 7|86 67:6 8|96 2:6 9|4 43:6 10|17 98:7 1|96 97:7 2|29 79:7 3|61 16:7 4|81 40:7 5|21 26:7 6|4 80:7 7|77 46:7 8|71 55:7 9|54 26:7 10|59 72:8 1|38 61:8 2|44 42:8 3|16 94:8 4|47 17:8 5|50 33:8 6|26 24:8 7|48 37:8 8|41 16:8 9|59 14:8 10|57 28:9 1|70 75:9 2|10 95:9 3|45 8:9 4|10 86:9 5|59 5:9 6|11 73:9 7|27 62:9 8|31 80:9 9|6 57:9 10|77 64:10 1|53 14:10 2|90 19:10 3|22 55:10 4|83 93:10 5|93 13:10 6|44 34:10 7|37 46:10 8|12 53:10 9|40 93:10 10</relation>
    <relation name="R108" arity="2" nbTuples="100" semantics="soft" defaultCost="infinity">47 24:1 1|1 65:1 2|73 26:1 3|82 89:1 4|63 85:1 5|63 55:1 6|29 21:1 7|16 5:1 8|58 16:1 9|22 51:1 10|36 35:2 1|3 90:2 2|93 77:2 3|48 97:2 4|10 22:2 5|94 63:2 6|25 35:2 7|17 71:2 8|69 27:2 9|72 9:2 10|4 44:3 1|37 17:3 2|10 27:3 3|94 31:3 4|12 25:3 5|22 14:3 6|30 75:3 7|17 25:3 8|87 47:3 9|59 39:3 10|98 51:4 1|53 30:4 2|32 36:4 3|89 1:4 4|24 63:4 5|94 42:4 6|89 48:4 7|60 49:4 8|99 39:4 9|73 19:4 10|42 91:5 1|62 78:5 2|100 22:5 3|85 8:5 4|74 82:5 5|25 93:5 6|70 52:5 7|69 70:5 8|87 73:5 9|53 15:5 10|26 88:6 1|15 79:6 2|67 77:6 3|28 10:6 4|68 18:6 5|69 27:6 6|51 85:6 7|86 99:6 8|65 51:6 9|37 66:6 10|23 58:7 1|78 77:7 2|61 88:7 3|6 59:7 4|58 22:7 5|47 39:7 6|27 28:7 7|47 23:7 8|76 7:7 9|91 1:7 10|31 41:8 1|58 91:8 2|83 18:8 3|94 55:8 4|34 21:8 5|65 22:8 6|14 10:8 7|46 10:8 8|11 6:8 9|87 36:8 10|4 13:9 1|78 87:9 2|54 10:9 3|40 61:9 4|38 45:9 5|84 93:9 6|23 32:9 7|25 100:9 8|76 80:9 9|21 78:9 10|42 17:10 1|31 73:10 2|44 76:10 3|82 48:10 4|50 75:10 5|55 90:10 6|38 84:10 7|9 94:10 8|60 16:10 9|4 53:10 10</relation>
    <relation name="R109" arity="2" nbTuples="100" semantics="soft" defaultCost="infinity">83 80:1 1|71 68:1 2|98 28:1 3|43 94:1 4|40 99:1 5|39 2:1 6|1 12:1 7|3 97:1 8|60 70:1 9|30 43:1 10|9 67:2 1|62 69:2 2|17 54:2 3|82 87:2 4|88 62:2 5|51 53:2 6|93 69:2 7|21 95:2 8|53 57:2 9|71 91:2 10|63 36:3 1|96 40:3 2|84 66:3 3|8 84:3 4|22 70:3 5|7 28:3 6|65 50:3 7|82 20:3 8|64 25:3 9|59 71:3 10|69 1:4 1|69 50:4 2|76 45:4 3|3 21:4 4|79 56:4 5|84 31:4 6|33 90:4 7|58 93:4 8|32 34:4 9|19 90:4 10|86 44:5 1|17 22:5 2|94 10:5 3|55 50:5 4|99 8:5 5|87 44:5 6|34 56:5 7|17 37:5 8|64 46:5 9|16 95:5 10|38 1:6 1|26 59:6 2|98 47:6 3|2 69:6 4|82 15:6 5|58 19:6 6|15 93:6 7|88 66:6 8|67 4:6 9|45 12:6 10|15 74:7 1|92 39:7 2|67 67:7 3|44 5:7 4|31 77:7 5|30 16:7 6|60 70:7 7|81 15:7 8|39 32:7 9|9 41:7 10|27 15:8 1|37 28:8 2|9 17:8 3|28 82:8 4|55 26:8 5|32 17:8 6|60 30:8 7|98 90:8 8|67 77:8 9|34 59:8 10|46 85:9 1|64 100:9 2|70 25:9 3|79 64:9 4|77 7:9 5|2 23:9 6|97 37:9 7|8 56:9 8|69 15:9 9|16 56:9 10|73 10:10 1|29 71:10 2|58 17:10 3|65 16:10 4|43 31:10 5|78 63:10 6|39 72:10 7|85 80:10 8|37 27:10 9|22 45:10 10</relation>
    <relation name="R110" arity="2" nbTuples="100" semantics="soft" defaultCost="infinity">1 78:1 1|98 72:1 2|63 2:1 3|48 84:1 4|81 100:1 5|12 46:1 6|40 51:1 7|16 37:1 8|49 42:1 9|59 42:1 10|36 7:2 1|68 7:2 2|100 26:2 3|28 23:2 4|52 67:2 5|36 42:2 6|16 37:2 7|86 16:2 8|68 86:2 9|70 9:2 10|21 47:3 1|91 18:3 2|66 53:3 3|7 22:3 4|52 23:3 5|45 39:3 6|60 73:3 7|21 1:3 8|4 75:3 9|49 82:3 10|22 27:4 1|45 87:4 2|28 23:4 3|35 6:4 4|89 88:4 5|53 57:4 6|97 62:4 7|5 2:4 8|65 99:4 9|37 90:4 10|60 67:5 1|3 81:5 2|70 59:5 3|17 90:5 4|55 75:5 5|95 61:5 6|2 70:5 7|75 83:5 8|45 12:5 9|22 93:5 10|12 24:6 1|1 7:6 2|1 73:6 3|70 78:6 4|94 53:6 5|81 93:6 6|50 73:6 7|71 47:6 8|59 67:6 9|79 3:6 10|56 11:7 1|2 16:7 2|42 41:7 3|83 52:7 4|2 30:7 5|86 31:7 6|39 38:7 7|26 50:7 8|99 55:7 9|78 81:7 10|13 82:8 1|89 42:8 2|30 52:8 3|9 26:8 4|76 99:8 5|60 15:8 6|10 32:8 7|24 73:8 8|59 12:8 9|3 10:8 10|18 90:9 1|9 7:9 2|25 52:9 3|53 70:9 4|37 73:9 5|28 40:9 6|74 100:9 7|49 86:9 8|2 87:9 9|98 61:9 10|67 7:10 1|67 42:10 2|42 8:10 3|75 77:10 4|43 36:10 5|26 69:10 6|75 59:10 7|22 87:10 8|26 22:10 9|59 47:10 10</relation>
    <relation name="R111" arity="2" nbTuples="100" semantics="soft" defaultCost="infinity">77 49:1 1|93 33:1 2|35 45:1 3|80 28:1 4|49 99:1 5|51 14:1 6|47 78:1 7|8 63:1 8|41 14:1 9|7 61:1 10|80 35:2 1|3 58:2 2|15 42:2 3|33 1:2 4|89 37:2 5|24 91:2 6|57 57:2 7|2 72:2 8|96 75:2 9|45 60:2 10|58 56:3 1|59 56:3 2|92 33:3 3|60 56:3 4|38 31:3 5|5 41:3 6|99 9:3 7|66 73:3 8|77 97:3 9|81 39:3 10|51 35:4 1|19 93:4 2|74 49:4 3|55 10:4 4|60 91:4 5|88 26:4 6|56 92:4 7|54 80:4 8|61 59:4 9|64 72:4 10|100 87:5 1|14 42:5 2|50 71:5 3|89 51:5 4|42 76:5 5|18 82:5 6|75 41:5 7|12 11:5 8|94 89:5 9|54 78:5 10|24 85:6 1|1 7:6 2|75 64:6 3|9 43:6 4|34 62:6 5|47 26:6 6|50 6:6 7|85 39:6 8|4 9:6 9|54 72:6 10|18 83:7 1|13 56:7 2|4 36:7 3|2 70:7 4|86 33:7 5|67 39:7 6|91 11:7 7|12 37:7 8|47 24:7 9|46 32:7 10|87 46:8 1|68 12:8 2|20 95:8 3|52 33:8 4|79 69:8 5|62 79:8 6|38 68:8 7|79 4:8 8|43 48:8 9|74 98:8 10|84 17:9 1|15 78:9 2|4 86:9 3|98 33:9 4|14 22:9 5|85 49:9 6|81 17:9 7|86 53:9 8|15 49:9 9|23 41:9 10|86 68:10 1|53 32:10 2|91 36:10 3|35 92:10 4|66 67:10 5|84 76:10 6|69 77:10 7|80 4:10 8|13 9:10 9|27 63:10 10</relation>
    <relation name="R112" arity="2" nbTuples="100" semantics="soft" defaultCost="infinity">76 29:1 1|10 31:1 2|86 11:1 3|56 63:1 4|18 84:1 5|14 24:1 6|10 27:1 7|62 79:1 8|74 89:1 9|76 39:1 10|47 91:2 1|68 25:2 2|78 99:2 3|45 88:2 4|60 12:2 5|18 30:2 6|48 92:2 7|59 89:2 8|20 51:2 9|53 42:2 10|6 95:3 1|89 28:3 2|5 31:3 3|91 55:3 4|73 87:3 5|87 62:3 6|15 85:3 7|74 4:3 8|40 81:3 9|49 21:3 10|94 32:4 1|34 85:4 2|58 6:4 3|41 71:4 4|18 22:4 5|12 94:4 6|100 35:4 7|37 58:4 8|21 16:4 9|17 10:4 10|61 36:5 1|66 62:5 2|38 82:5 3|18 49:5 4|35 34:5 5|81 97:5 6|4 7:5 7|95 62:5 8|61 18:5 9|84 51:5 10|31 78:6 1|100 71:6 2|34 27:6 3|71 74:6 4|54 80:6 5|13 54:6 6|32 4:6 7|83 20:6 8|27 90:6 9|70 19:6 10|78 99:7 1|84 19:7 2|87 100:7 3|16 41:7 4|76 49:7 5|96 50:7 6|39 71:7 7|17 40:7 8|58 89:7 9|50 11:7 10|24 13:8 1|2 34:8 2|50 56:8 3|57 27:8 4|69 41:8 5|58 87:8 6|32 90:8 7|95 41:8 8|34 47:8 9|74 36:8 10|56 50:9 1|57 69:9 2|98 3:9 3|6 77:9 4|53 100:9 5|28 25:9 6|68 65:9 7|35 33:9 8|28 20:9 9|63 37:9 10|81 52:10 1|7 37:10 2|34 66:10 3|4 16:10 4|38 30:10 5|92 5:10 6|76 75:10 7|44 59:10 8|9 6:10 9|8 84:10 10</relation>
    <relation name="R113" arity="2" nbTuples="100" semantics="soft" defaultCost="infinity">82 74:1 1|29 66:1 2|74 24:1 3|90 93:1 4|33 75:1 5|62 42:1 6|94 21:1 7|90 98:1 8|65 27:1 9|42 89:1 10|39 73:2 1|58 87:2 2|53 79:2 3|65 5:2 4|10 45:2 5|27 31:2 6|60 74:2 7|43 74:2 8|23 31:2 9|98 66:2 10|15 63:3 1|51 79:3 2|58 41:3 3|16 1:3 4|26 30:3 5|91 99:3 6|82 67:3 7|65 63:3 8|80 51:3 9|29 49:3 10|95 51:4 1|28 29:4 2|55 38:4 3|52 96:4 4|69 14:4 5|1 86:4 6|54 28:4 7|49 53:4 8|74 40:4 9|36 57:4 10|53 34:5 1|19 15:5 2|5 17:5 3|68 48:5 4|97 59:5 5|39 22:5 6|60 69:5 7|56 15:5 8|3 41:5 9|76 39:5 10|38 47:6 1|20 71:6 2|46 82:6 3|100 89:6 4|49 52:6 5|74 63:6 6|47 73:6 7|42 98:6 8|52 13:6 9|81 95:6 10|80 26:7 1|11 17:7 2|69 43:7 3|81 80:7 4|61 72:7 5|49 36:7 6|53 37:7 7|63 47:7 8|1 88:7 9|99 14:7 10|80 5:8 1|89 35:8 2|39 47:8 3|11 78:8 4|12 31:8 5|87 36:8 6|57 35:8 7|12 69:8 8|53 14:8 9|69 2:8 10|77 49:9 1|17 45:9 2|84 33:9 3|48 95:9 4|76 77:9 5|53 58:9 6|57 38:9 7|55 58:9 8|68 46:9 9|21 70:9 10|79 52:10 1|79 46:10 2|49 52:10 3|29 81:10 4|20 54:10 5|79 22:10 6|86 42:10 7|59 68:10 8|21 63:10 9|58 27:10 10</relation>
    <relation name="R114" arity="2" nbTuples="100" semantics="soft" defaultCost="infinity">21 88:1 1|55 76:1 2|96 43:1 3|71 76:1 4|95 87:1 5|50 1:1 6|43 14:1 7|22 26:1 8|32 77:1 9|65 53:1 10|7 17:2 1|83 33:2 2|34 36:2 3|39 99:2 4|79 90:2 5|14 86:2 6|64 27:2 7|92 8:2 8|96 32:2 9|90 86:2 10|37 93:3 1|17 74:3 2|97 80:3 3|44 15:3 4|36 20:3 5|49 58:3 6|47 22:3 7|6 98:3 8|23 12:3 9|78 94:3 10|19 3:4 1|80 67:4 2|12 57:4 3|75 54:4 4|21 27:4 5|81 77:4 6|24 81:4 7|67 48:4 8|83 41:4 9|51 29:4 10|52 3:5 1|86 21:5 2|59 49:5 3|6 95:5 4|84 54:5 5|52 68:5 6|99 24:5 7|87 72:5 8|78 15:5 9|92 72:5 10|1 80:6 1|10 85:6 2|88 82:6 3|89 48:6 4|45 33:6 5|62 21:6 6|78 83:6 7|18 43:6 8|70 78:6 9|61 85:6 10|73 80:7 1|17 16:7 2|51 44:7 3|85 79:7 4|34 44:7 5|89 12:7 6|72 9:7 7|50 67:7 8|66 91:7 9|43 1:7 10|25 90:8 1|79 71:8 2|83 8:8 3|21 36:8 4|61 35:8 5|94 2:8 6|96 100:8 7|56 58:8 8|77 80:8 9|22 44:8 10|94 61:9 1|74 65:9 2|25 69:9 3|11 15:9 4|41 31:9 5|28 90:9 6|70 15:9 7|72 91:9 8|97 86:9 9|17 87:9 10|30 75:10 1|17 76:10 2|50 99:10 3|52 14:10 4|78 69:10 5|45 25:10 6|11 45:10 7|48 40:10 8|90 41:10 9|97 81:10 10</relation>
    <relation name="R115" arity="2" nbTuples="100" semantics="soft" defaultCost="infinity">96 48:1 1|63 42:1 2|72 74:1 3|93 71:1 4|28 92:1 5|25 55:1 6|92 86:1 7|100 70:1 8|2 41:1 9|91 95:1 10|4 66:2 1|22 29:2 2|6 47:2 3|59 69:2 4|45 50:2 5|96 33:2 6|4 35:2 7|3 33:2 8|30 26:2 9|17 33:2 10|4 92:3 1|16 75:3 2|92 15:3 3|70 53:3 4|82 7:3 5|79 26:3 6|26 91:3 7|2 90:3 8|28 34:3 9|80 31:3 10|41 7:4 1|77 39:4 2|31 72:4 3|71 27:4 4|39 63:4 5|8 21:4 6|33 91:4 7|18 9:4 8|55 27:4 9|28 93:4 10|3 45:5 1|96 96:5 2|38 81:5 3|83 68:5 4|23 46:5 5|18 8:5 6|65 73:5 7|35 70:5 8|78 98:5 9|20 27:5 10|99 90:6 1|2 14:6 2|3 14:6 3|25 3:6 4|48 79:6 5|96 72:6 6|15 58:6 7|66 22:6 8|84 80:6 9|21 68:6 10|43 90:7 1|41 60:7 2|18 52:7 3|38 30:7 4|33 5:7 5|19 66:7 6|58 17:7 7|28 60:7 8|87 2:7 9|40 81:7 10|82 27:8 1|88 29:8 2|69 8:8 3|57 53:8 4|3 46:8 5|50 98:8 6|73 49:8 7|32 26:8 8|20 9:8 9|17 13:8 10|61 58:9 1|68 13:9 2|68 84:9 3|43 41:9 4|95 41:9 5|46 58:9 6|22 53:9 7|4 32:9 8|18 48:9 9|5 86:9 10|10 88:10 1|41 34:10 2|83 24:10 3|70 59:10 4|45 9:10 5|72 82:10 6|10 39:10 7|26 3:10 8|79 11:10 9|97 56:10 10</relation>
    <relation name="R116" arity="2" nbTuples="100" semantics="soft" defaultCost="infinity">28 11:1 1|96 81:1 2|37 21:1 3|50 69:1 4|41 80:1 5|62 11:1 6|92 29:1 7|72 27:1 8|9 94:1 9|36 67:1 10|75 84:2 1|2 78:2 2|48 16:2 3|80 3:2 4|48 66:2 5|22 36:2 6|79 65:2 7|31 94:2 8|69 55:2 9|85 64:2 10|84 40:3 1|70 90:3 2|35 83:3 3|32 23:3 4|53 9:3 5|40 1:3 6|83 26:3 7|69 45:3 8|21 41:3 9|25 89:3 10|77 66:4 1|47 81:4 2|43 24:4 3|20 28:4 4|22 44:4 5|91 22:4 6|39 99:4 7|56 43:4 8|73 75:4 9|50 14:4 10|11 97:5 1|79 50:5 2|35 2:5 3|74 92:5 4|38 65:5 5|81 58:5 6|75 100:5 7|38 18:5 8|59 10:5 9|30 14:5 10|84 69:6 1|68 98:6 2|34 99:6 3|62 78:6 4|63 70:6 5|44 11:6 6|32 8:6 7|14 73:6 8|28 96:6 9|70 68:6 10|79 86:7 1|22 64:7 2|50 75:7 3|59 92:7 4|75 91:7 5|19 26:7 6|73 58:7 7|55 89:7 8|60 11:7 9|89 30:7 10|88 36:8 1|97 46:8 2|88 73:8 3|75 50:8 4|41 75:8 5|93 72:8 6|32 17:8 7|42 69:8 8|13 89:8 9|63 76:8 10|41 61:9 1|48 44:9 2|1 66:9 3|75 51:9 4|18 14:9 5|72 38:9 6|77 26:9 7|62 91:9 8|84 99:9 9|94 58:9 10|19 83:10 1|21 78:10 2|51 81:10 3|42 36:10 4|25 32:10 5|9 8:10 6|22 38:10 7|30 43:10 8|71 78:10 9|4 44:10 10</relation>
    <relation name="R117" arity="2" nbTuples="100" semantics="soft" defaultCost="infinity">86 6:1 1|76 38:1 2|60 93:1 3|86 15:1 4|82 73:1 5|56 76:1 6|77 53:1 7|53 97:1 8|41 30:1 9|35 29:1 10|54 1:2 1|96 52:2 2|41 92:2 3|94 11:2 4|96 38:2 5|70 98:2 6|22 30:2 7|24 85:2 8|41 21:2 9|62 50:2 10|56 8:3 1|80 9:3 2|37 53:3 3|24 55:3 4|67 93:3 5|89 55:3 6|63 59:3 7|28 86:3 8|43 94:3 9|75 87:3 10|41 2:4 1|69 8:4 2|82 40:4 3|43 99:4 4|96 90:4 5|5 98:4 6|69 3:4 7|25 46:4 8|75 49:4 9|30 95:4 10|89 41:5 1|84 16:5 2|24 96:5 3|9 15:5 4|87 93:5 5|37 26:5 6|92 21:5 7|15 52:5 8|68 74:5 9|38 36:5 10|2 54:6 1|57 50:6 2|80 33:6 3|17 31:6 4|11 99:6 5|93 13:6 6|19 82:6 7|97 97:6 8|57 36:6 9|49 5:6 10|61 17:7 1|10 88:7 2|54 39:7 3|5 33:7 4|2 68:7 5|87 85:7 6|85 60:7 7|9 37:7 8|68 60:7 9|8 70:7 10|11 69:8 1|37 12:8 2|10 86:8 3|18 70:8 4|88 55:8 5|10 44:8 6|22 99:8 7|60 56:8 8|62 27:8 9|21 47:8 10|19 83:9 1|73 89:9 2|96 76:9 3|57 5:9 4|84 74:9 5|51 56:9 6|20 73:9 7|4 80:9 8|63 23:9 9|81 34:9 10|40 29:10 1|64 35:10 2|64 26:10 3|81 72:10 4|34 35:10 5|44 76:10 6|93 67:10 7|24 90:10 8|9 54:10 9|75 12:10 10</relation>
    <relation name="R118" arity="2" nbTuples="100" semantics="soft" defaultCost="infinity">35 56:1 1|10 24:1 2|17 40:1 3|78 97:1 4|60 37:1 5|27 69:1 6|46 8:1 7|88 1:1 8|5 17:1 9|11 6:1 10|31 71:2 1|4 8:2 2|81 34:2 3|90 2:2 4|48 16:2 5|20 56:2 6|84 63:2 7|84 24:2 8|97 8:2 9|50 69:2 10|27 39:3 1|91 21:3 2|86 15:3 3|74 25:3 4|9 24:3 5|76 43:3 6|58 5:3 7|48 77:3 8|96 70:3 9|42 5:3 10|37 66:4 1|54 22:4 2|76 46:4 3|67 29:4 4|77 38:4 5|98 78:4 6|14 25:4 7|12 11:4 8|46 65:4 9|71 12:4 10|19 56:5 1|57 99:5 2|79 98:5 3|37 34:5 4|6 70:5 5|97 69:5 6|76 18:5 7|3 56:5 8|96 87:5 9|23 58:5 10|29 54:6 1|94 65:6 2|8 24:6 3|68 68:6 4|12 15:6 5|47 74:6 6|29 31:6 7|79 58:6 8|62 57:6 9|63 38:6 10|51 89:7 1|61 98:7 2|39 65:7 3|24 65:7 4|44 59:7 5|96 31:7 6|35 15:7 7|41 37:7 8|69 67:7 9|40 89:7 10|77 37:8 1|77 44:8 2|70 53:8 3|35 45:8 4|46 12:8 5|100 76:8 6|95 30:8 7|8 2:8 8|98 58:8 9|17 41:8 10|36 20:9 1|36 45:9 2|66 100:9 3|23 96:9 4|82 78:9 5|93 21:9 6|83 16:9 7|64 11:9 8|29 11:9 9|21 7:9 10|39 23:10 1|69 4:10 2|97 46:10 3|76 92:10 4|77 21:10 5|43 11:10 6|41 22:10 7|54 78:10 8|95 28:10 9|98 95:10 10</relation>
    <relation name="R119" arity="2" nbTuples="100" semantics="soft" defaultCost="infinity">51 98:1 1|94 70:1 2|80 72:1 3|68 84:1 4|89 5:1 5|9 32:1 6|33 5:1 7|37 16:1 8|4 76:1 9|91 4:1 10|27 82:2 1|80 11:2 2|22 51:2 3|3 13:2 4|19 3:2 5|99 16:2 6|1 29:2 7|42 37:2 8|16 8:2 9|79 76:2 10|94 97:3 1|35 90:3 2|48 86:3 3|36 36:3 4|79 99:3 5|18 42:3 6|20 36:3 7|2 86:3 8|26 92:3 9|85 96:3 10|24 70:4 1|66 81:4 2|16 98:4 3|32 73:4 4|47 80:4 5|2 17:4 6|40 90:4 7|21 94:4 8|5 84:4 9|9 39:4 10|43 21:5 1|28 52:5 2|82 28:5 3|72 11:5 4|79 12:5 5|74 9:5 6|63 19:5 7|11 79:5 8|98 62:5 9|41 66:5 10|79 1:6 1|70 93:6 2|92 23:6 3|11 95:6 4|14 9:6 5|79 92:6 6|50 75:6 7|4 15:6 8|38 66:6 9|80 46:6 10|17 81:7 1|78 72:7 2|60 92:7 3|94 20:7 4|52 18:7 5|35 49:7 6|26 57:7 7|86 5:7 8|21 3:7 9|44 92:7 10|98 98:8 1|46 21:8 2|81 58:8 3|59 71:8 4|88 54:8 5|84 5:8 6|40 3:8 7|15 75:8 8|45 29:8 9|35 20:8 10|94 53:9 1|14 29:9 2|100 62:9 3|88 54:9 4|75 50:9 5|44 77:9 6|32 62:9 7|5 5:9 8|70 89:9 9|90 64:9 10|9 55:10 1|94 58:10 2|89 87:10 3|18 27:10 4|8 35:10 5|43 3:10 6|85 10:10 7|62 55:10 8|22 22:10 9|33 61:10 10</relation>
    <relation name="R120" arity="2" nbTuples="100" semantics="soft" defaultCost="infinity">65 79:1 1|37 95:1 2|16 69:1 3|97 97:1 4|49 88:1 5|45 15:1 6|78 72:1 7|72 54:1 8|52 26:1 9|66 33:1 10|82 68:2 1|78 33:2 2|93 88:2 3|42 92:2 4|63 40:2 5|17 93:2 6|83 95:2 7|92 37:2 8|68 49:2 9|72 62:2 10|18 83:3 1|25 13:3 2|23 61:3 3|57 74:3 4|86 20:3 5|38 97:3 6|47 59:3 7|32 69:3 8|78 55:3 9|2 36:3 10|3 36:4 1|10 32:4 2|45 23:4 3|92 55:4 4|40 19:4 5|90 47:4 6|45 46:4 7|11 44:4 8|97 68:4 9|16 98:4 10|76 7:5 1|93 53:5 2|66 52:5 3|38 48:5 4|96 98:5 5|12 46:5 6|20 95:5 7|22 63:5 8|50 58:5 9|25 99:5 10|66 40:6 1|39 78:6 2|85 45:6 3|5 29:6 4|82 85:6 5|23 13:6 6|14 30:6 7|74 11:6 8|35 69:6 9|100 84:6 10|39 90:7 1|29 3:7 2|1 37:7 3|93 77:7 4|77 39:7 5|97 85:7 6|27 96:7 7|80 71:7 8|32 32:7 9|8 3:7 10|7 38:8 1|63 31:8 2|95 27:8 3|41 40:8 4|69 6:8 5|54 8:8 6|92 86:8 7|74 90:8 8|84 22:8 9|4 19:8 10|100 52:9 1|82 85:9 2|48 96:9 3|19 80:9 4|84 44:9 5|21 3:9 6|6 96:9 7|50 39:9 8|52 39:9 9|19 68:9 10|7 44:10 1|51 16:10 2|20 39:10 3|54 7:10 4|15 64:10 5|21 40:10 6|25 55:10 7|81 40:10 8|15 5:10 9|2 65:10 10</relation>
    <relation name="R121" arity="2" nbTuples="100" semantics="soft" defaultCost="infinity">47 39:1 1|63 98:1 2|87 9:1 3|89 78:1 4|9 52:1 5|86 8:1 6|44 95:1 7|61 52:1 8|72 51:1 9|89 1:1 10|41 85:2 1|53 92:2 2|59 29:2 3|22 1:2 4|19 98:2 5|35 81:2 6|52 53:2 7|21 27:2 8|36 64:2 9|45 37:2 10|54 62:3 1|73 16:3 2|84 64:3 3|10 15:3 4|22 36:3 5|79 23:3 6|16 86:3 7|48 34:3 8|100 54:3 9|70 92:3 10|26 35:4 1|28 2:4 2|2 79:4 3|28 77:4 4|39 73:4 5|49 79:4 6|46 58:4 7|92 59:4 8|26 47:4 9|38 87:4 10|24 21:5 1|85 17:5 2|47 43:5 3|1 70:5 4|51 10:5 5|77 5:5 6|69 73:5 7|70 60:5 8|49 79:5 9|55 73:5 10|34 83:6 1|22 91:6 2|46 42:6 3|97 29:6 4|69 41:6 5|79 91:6 6|99 60:6 7|47 23:6 8|49 32:6 9|98 14:6 10|64 3:7 1|41 10:7 2|68 87:7 3|17 12:7 4|84 13:7 5|39 5:7 6|88 12:7 7|29 59:7 8|63 60:7 9|58 60:7 10|42 88:8 1|70 70:8 2|42 81:8 3|13 15:8 4|36 75:8 5|76 73:8 6|4 13:8 7|6 96:8 8|75 28:8 9|21 38:8 10|66 94:9 1|31 70:9 2|91 5:9 3|52 66:9 4|38 74:9 5|69 88:9 6|59 43:9 7|86 93:9 8|59 56:9 9|1 57:9 10|34 16:10 1|15 61:10 2|39 75:10 3|74 37:10 4|41 2:10 5|69 54:10 6|64 76:10 7|68 45:10 8|88 25:10 9|98 14:10 10</relation>
    <relation name="R122" arity="2" nbTuples="100" semantics="soft" defaultCost="infinity">46 41:1 1|76 23:1 2|5 64:1 3|93 85:1 4|25 95:1 5|92 89:1 6|18 14:1 7|52 35:1 8|55 78:1 9|48 82:1 10|9 72:2 1|54 58:2 2|29 56:2 3|71 84:2 4|25 61:2 5|19 80:2 6|21 35:2 7|34 55:2 8|39 26:2 9|39 85:2 10|69 67:3 1|32 31:3 2|74 70:3 3|19 55:3 4|1 87:3 5|4 68:3 6|35 89:3 7|76 99:3 8|94 10:3 9|72 36:3 10|24 61:4 1|67 83:4 2|15 79:4 3|83 81:4 4|26 70:4 5|52 21:4 6|82 42:4 7|72 24:4 8|87 70:4 9|7 77:4 10|50 99:5 1|75 64:5 2|33 46:5 3|54 65:5 4|94 46:5 5|58 95:5 6|87 96:5 7|71 88:5 8|71 12:5 9|57 55:5 10|92 60:6 1|81 24:6 2|55 64:6 3|32 83:6 4|54 65:6 5|57 56:6 6|91 17:6 7|77 31:6 8|39 54:6 9|79 7:6 10|15 89:7 1|50 67:7 2|15 42:7 3|36 28:7 4|30 75:7 5|13 68:7 6|10 82:7 7|50 51:7 8|35 41:7 9|81 81:7 10|21 60:8 1|72 90:8 2|46 51:8 3|44 15:8 4|11 52:8 5|80 79:8 6|61 89:8 7|96 73:8 8|65 93:8 9|74 56:8 10|55 28:9 1|81 51:9 2|100 57:9 3|42 43:9 4|11 69:9 5|52 63:9 6|46 45:9 7|58 79:9 8|11 43:9 9|1 61:9 10|41 29:10 1|21 5:10 2|57 48:10 3|98 61:10 4|18 94:10 5|50 16:10 6|89 84:10 7|50 98:10 8|65 82:10 9|7 8:10 10</relation>
    <relation name="R123" arity="2" nbTuples="100" semantics="soft" defaultCost="infinity">23 76:1 1|78 72:1 2|86 37:1 3|86 11:1 4|20 18:1 5|52 54:1 6|5 82:1 7|19 77:1 8|68 85:1 9|58 60:1 10|85 2:2 1|64 43:2 2|30 75:2 3|71 23:2 4|45 100:2 5|93 22:2 6|96 88:2 7|50 12:2 8|10 54:2 9|85 77:2 10|36 61:3 1|99 81:3 2|30 96:3 3|94 66:3 4|45 10:3 5|56 48:3 6|29 72:3 7|50 89:3 8|36 39:3 9|85 38:3 10|99 87:4 1|6 65:4 2|1 28:4 3|8 34:4 4|38 16:4 5|50 2:4 6|67 19:4 7|87 25:4 8|84 43:4 9|36 70:4 10|99 38:5 1|41 47:5 2|15 67:5 3|3 74:5 4|51 35:5 5|78 50:5 6|14 71:5 7|94 71:5 8|40 34:5 9|47 39:5 10|1 63:6 1|88 14:6 2|7 23:6 3|65 78:6 4|1 19:6 5|100 83:6 6|98 16:6 7|65 47:6 8|88 93:6 9|30 52:6 10|60 81:7 1|63 93:7 2|30 75:7 3|53 14:7 4|51 3:7 5|56 15:7 6|31 5:7 7|77 25:7 8|3 41:7 9|84 79:7 10|21 89:8 1|30 82:8 2|87 84:8 3|19 50:8 4|68 59:8 5|29 22:8 6|68 15:8 7|83 80:8 8|3 80:8 9|57 8:8 10|47 62:9 1|79 96:9 2|69 96:9 3|59 47:9 4|43 55:9 5|12 83:9 6|59 72:9 7|100 52:9 8|37 52:9 9|20 43:9 10|81 62:10 1|87 43:10 2|100 87:10 3|40 79:10 4|82 18:10 5|24 41:10 6|76 60:10 7|99 45:10 8|12 31:10 9|49 26:10 10</relation>
    <relation name="R124" arity="2" nbTuples="100" semantics="soft" defaultCost="infinity">73 61:1 1|76 47:1 2|1 44:1 3|87 26:1 4|16 14:1 5|97 91:1 6|5 97:1 7|10 87:1 8|35 71:1 9|54 16:1 10|18 89:2 1|90 33:2 2|99 90:2 3|51 63:2 4|63 65:2 5|80 3:2 6|38 94:2 7|30 49:2 8|20 65:2 9|66 51:2 10|85 76:3 1|23 62:3 2|47 96:3 3|73 14:3 4|50 1:3 5|36 3:3 6|94 4:3 7|24 8:3 8|9 34:3 9|57 21:3 10|30 67:4 1|65 6:4 2|48 80:4 3|47 22:4 4|22 36:4 5|31 84:4 6|22 11:4 7|61 72:4 8|40 82:4 9|98 69:4 10|9 38:5 1|100 91:5 2|81 47:5 3|55 11:5 4|57 32:5 5|88 20:5 6|33 90:5 7|84 56:5 8|67 11:5 9|36 27:5 10|15 74:6 1|38 11:6 2|69 48:6 3|37 55:6 4|73 60:6 5|54 10:6 6|59 56:6 7|87 43:6 8|20 72:6 9|34 28:6 10|16 74:7 1|49 76:7 2|41 65:7 3|1 6:7 4|32 47:7 5|86 35:7 6|100 21:7 7|78 86:7 8|2 71:7 9|37 59:7 10|38 22:8 1|82 52:8 2|58 56:8 3|24 44:8 4|30 13:8 5|18 48:8 6|64 23:8 7|92 27:8 8|36 32:8 9|2 5:8 10|90 41:9 1|30 47:9 2|93 67:9 3|73 2:9 4|28 58:9 5|35 70:9 6|6 87:9 7|54 47:9 8|33 7:9 9|99 21:9 10|34 32:10 1|71 42:10 2|95 61:10 3|47 67:10 4|2 79:10 5|58 81:10 6|65 89:10 7|40 33:10 8|68 12:10 9|93 84:10 10</relation>
    <relation name="R125" arity="2" nbTuples="100" semantics="soft" defaultCost="infinity">9 34:1 1|37 55:1 2|25 60:1 3|41 79:1 4|56 2:1 5|73 2:1 6|22 83:1 7|5 69:1 8|51 52:1 9|90 4:1 10|36 20:2 1|17 55:2 2|51 9:2 3|44 94:2 4|25 36:2 5|3 6:2 6|10 54:2 7|57 36:2 8|50 14:2 9|18 90:2 10|45 56:3 1|1 87:3 2|29 2:3 3|34 3:3 4|84 43:3 5|24 47:3 6|84 94:3 7|15 77:3 8|24 38:3 9|68 58:3 10|85 9:4 1|35 35:4 2|65 12:4 3|17 82:4 4|86 5:4 5|94 29:4 6|96 13:4 7|94 56:4 8|41 24:4 9|55 96:4 10|39 81:5 1|93 8:5 2|8 81:5 3|19 91:5 4|86 61:5 5|1 88:5 6|6 19:5 7|82 97:5 8|80 69:5 9|65 35:5 10|71 3:6 1|58 27:6 2|31 86:6 3|95 93:6 4|27 27:6 5|61 49:6 6|62 60:6 7|14 43:6 8|70 57:6 9|87 15:6 10|28 60:7 1|91 27:7 2|32 25:7 3|19 75:7 4|54 16:7 5|29 54:7 6|71 56:7 7|59 97:7 8|83 19:7 9|87 39:7 10|95 97:8 1|70 26:8 2|39 85:8 3|43 8:8 4|45 63:8 5|58 59:8 6|23 91:8 7|60 60:8 8|58 35:8 9|45 21:8 10|22 50:9 1|90 86:9 2|3 73:9 3|8 56:9 4|95 80:9 5|17 72:9 6|75 17:9 7|84 81:9 8|51 73:9 9|58 40:9 10|60 3:10 1|71 61:10 2|40 84:10 3|48 6:10 4|23 14:10 5|61 2:10 6|32 86:10 7|75 62:10 8|94 34:10 9|2 75:10 10</relation>
    <relation name="R126" arity="2" nbTuples="100" semantics="soft" defaultCost="infinity">48 68:1 1|56 6:1 2|24 87:1 3|72 13:1 4|60 70:1 5|72 68:1 6|54 68:1 7|96 46:1 8|86 69:1 9|79 31:1 10|34 8:2 1|57 70:2 2|39 85:2 3|89 19:2 4|46 28:2 5|79 55:2 6|15 57:2 7|80 19:2 8|54 65:2 9|78 46:2 10|20 93:3 1|64 50:3 2|70 82:3 3|5 13:3 4|70 28:3 5|51 89:3 6|2 1:3 7|38 49:3 8|28 17:3 9|56 46:3 10|43 9:4 1|92 23:4 2|40 55:4 3|67 9:4 4|98 31:4 5|54 37:4 6|8 5:4 7|49 24:4 8|64 78:4 9|59 51:4 10|98 68:5 1|58 90:5 2|20 94:5 3|67 62:5 4|60 35:5 5|99 55:5 6|73 84:5 7|11 62:5 8|42 96:5 9|35 65:5 10|78 83:6 1|17 7:6 2|89 7:6 3|56 98:6 4|43 91:6 5|20 71:6 6|82 28:6 7|30 82:6 8|49 9:6 9|37 65:6 10|47 89:7 1|31 77:7 2|77 25:7 3|52 53:7 4|38 50:7 5|94 77:7 6|25 47:7 7|32 93:7 8|93 54:7 9|41 58:7 10|29 85:8 1|93 71:8 2|86 96:8 3|1 74:8 4|40 15:8 5|64 21:8 6|43 56:8 7|87 83:8 8|29 99:8 9|25 57:8 10|5 65:9 1|22 57:9 2|100 26:9 3|23 32:9 4|32 6:9 5|25 98:9 6|45 97:9 7|90 20:9 8|89 67:9 9|98 71:9 10|81 86:10 1|10 91:10 2|73 94:10 3|66 32:10 4|32 33:10 5|14 6:10 6|50 27:10 7|77 95:10 8|53 60:10 9|1 62:10 10</relation>
    <relation name="R127" arity="2" nbTuples="100" semantics="soft" defaultCost="infinity">29 96:1 1|56 82:1 2|28 15:1 3|17 73:1 4|80 17:1 5|63 43:1 6|59 79:1 7|26 53:1 8|74 31:1 9|6 40:1 10|41 97:2 1|76 35:2 2|17 51:2 3|20 36:2 4|10 22:2 5|26 60:2 6|79 19:2 7|90 27:2 8|70 70:2 9|89 7:2 10|66 2:3 1|92 9:3 2|59 36:3 3|26 43:3 4|73 65:3 5|87 76:3 6|22 15:3 7|71 27:3 8|16 91:3 9|75 82:3 10|72 32:4 1|87 91:4 2|36 59:4 3|7 12:4 4|73 62:4 5|71 79:4 6|20 87:4 7|5 60:4 8|82 15:4 9|76 25:4 10|76 100:5 1|48 87:5 2|15 1:5 3|10 88:5 4|72 84:5 5|5 17:5 6|48 98:5 7|11 90:5 8|20 30:5 9|43 10:5 10|45 8:6 1|40 19:6 2|43 94:6 3|36 90:6 4|87 44:6 5|24 83:6 6|98 3:6 7|38 37:6 8|45 17:6 9|33 47:6 10|11 7:7 1|18 65:7 2|15 88:7 3|98 70:7 4|49 48:7 5|56 48:7 6|7 11:7 7|76 36:7 8|57 78:7 9|50 70:7 10|62 98:8 1|34 41:8 2|6 83:8 3|93 87:8 4|41 59:8 5|12 80:8 6|54 70:8 7|98 62:8 8|96 12:8 9|75 51:8 10|6 19:9 1|6 92:9 2|32 65:9 3|74 60:9 4|17 31:9 5|88 28:9 6|17 6:9 7|67 3:9 8|90 5:9 9|28 84:9 10|86 70:10 1|75 60:10 2|52 27:10 3|59 63:10 4|66 48:10 5|82 15:10 6|16 69:10 7|72 52:10 8|10 69:10 9|85 99:10 10</relation>
    <relation name="R128" arity="2" nbTuples="100" semantics="soft" defaultCost="infinity">57 5:1 1|31 74:1 2|2 78:1 3|69 24:1 4|63 12:1 5|67 87:1 6|96 71:1 7|62 28:1 8|36 16:1 9|24 64:1 10|88 76:2 1|77 86:2 2|58 80:2 3|83 19:2 4|32 81:2 5|78 31:2 6|51 64:2 7|95 33:2 8|52 58:2 9|96 1:2 10|81 93:3 1|87 8:3 2|16 25:3 3|95 99:3 4|95 20:3 5|30 61:3 6|61 51:3 7|74 38:3 8|1 63:3 9|84 24:3 10|3 90:4 1|32 11:4 2|5 58:4 3|47 14:4 4|56 6:4 5|55 91:4 6|90 57:4 7|94 90:4 8|48 19:4 9|87 79:4 10|84 58:5 1|60 23:5 2|11 88:5 3|93 25:5 4|62 54:5 5|15 18:5 6|84 11:5 7|49 9:5 8|76 28:5 9|48 95:5 10|50 100:6 1|80 58:6 2|98 44:6 3|20 98:6 4|99 78:6 5|63 19:6 6|44 97:6 7|93 93:6 8|89 85:6 9|53 34:6 10|90 29:7 1|32 84:7 2|48 9:7 3|91 74:7 4|6 27:7 5|18 43:7 6|36 66:7 7|22 33:7 8|74 56:7 9|47 40:7 10|58 95:8 1|15 86:8 2|64 91:8 3|90 20:8 4|9 59:8 5|70 68:8 6|78 55:8 7|31 70:8 8|74 49:8 9|48 20:8 10|96 75:9 1|31 53:9 2|25 30:9 3|73 17:9 4|66 14:9 5|57 17:9 6|95 97:9 7|78 68:9 8|50 44:9 9|93 11:9 10|99 16:10 1|96 51:10 2|94 54:10 3|21 48:10 4|54 64:10 5|24 36:10 6|89 31:10 7|32 11:10 8|10 99:10 9|9 91:10 10</relation>
    <relation name="R129" arity="2" nbTuples="100" semantics="soft" defaultCost="infinity">53 41:1 1|3 93:1 2|85 26:1 3|30 91:1 4|38 96:1 5|58 4:1 6|86 41:1 7|76 59:1 8|42 1:1 9|2 94:1 10|34 59:2 1|55 23:2 2|91 98:2 3|78 83:2 4|52 66:2 5|64 63:2 6|13 69:2 7|11 88:2 8|61 53:2 9|19 72:2 10|15 43:3 1|11 73:3 2|99 15:3 3|28 74:3 4|48 42:3 5|77 3:3 6|78 28:3 7|40 60:3 8|10 47:3 9|6 36:3 10|9 35:4 1|19 36:4 2|19 69:4 3|97 1:4 4|86 8:4 5|18 96:4 6|74 68:4 7|24 60:4 8|6 55:4 9|56 67:4 10|68 39:5 1|93 19:5 2|49 4:5 3|17 86:5 4|20 64:5 5|25 70:5 6|69 80:5 7|31 99:5 8|68 11:5 9|25 60:5 10|56 46:6 1|98 10:6 2|95 9:6 3|21 17:6 4|63 84:6 5|78 1:6 6|20 40:6 7|95 92:6 8|29 33:6 9|43 11:6 10|56 35:7 1|33 88:7 2|29 19:7 3|70 47:7 4|18 45:7 5|72 87:7 6|22 29:7 7|30 49:7 8|45 45:7 9|11 95:7 10|1 19:8 1|85 63:8 2|50 74:8 3|18 67:8 4|54 71:8 5|9 61:8 6|25 38:8 7|61 86:8 8|81 22:8 9|95 23:8 10|70 9:9 1|32 98:9 2|43 35:9 3|14 90:9 4|8 10:9 5|38 37:9 6|31 88:9 7|27 20:9 8|9 70:9 9|94 87:9 10|74 4:10 1|84 28:10 2|49 72:10 3|38 64:10 4|35 38:10 5|48 87:10 6|55 58:10 7|35 24:10 8|59 98:10 9|27 18:10 10</relation>
    <relation name="R130" arity="2" nbTuples="100" semantics="soft" defaultCost="infinity">35 34:1 1|63 13:1 2|73 76:1 3|18 98:1 4|68 100:1 5|92 30:1 6|43 2:1 7|77 67:1 8|30 11:1 9|85 72:1 10|61 49:2 1|73 9:2 2|67 25:2 3|1 55:2 4|93 63:2 5|5 32:2 6|27 1:2 7|72 65:2 8|14 83:2 9|70 89:2 10|51 52:3 1|74 68:3 2|34 83:3 3|23 3:3 4|44 75:3 5|30 67:3 6|61 51:3 7|63 86:3 8|98 2:3 9|8 13:3 10|74 75:4 1|38 67:4 2|36 42:4 3|98 92:4 4|92 24:4 5|49 81:4 6|92 22:4 7|85 48:4 8|71 20:4 9|100 68:4 10|51 33:5 1|54 11:5 2|58 55:5 3|30 84:5 4|21 44:5 5|96 48:5 6|88 88:5 7|2 43:5 8|93 47:5 9|84 46:5 10|97 40:6 1|60 13:6 2|22 36:6 3|63 2:6 4|95 58:6 5|70 62:6 6|40 29:6 7|56 82:6 8|19 17:6 9|100 12:6 10|80 6:7 1|84 60:7 2|54 99:7 3|9 39:7 4|62 3:7 5|58 64:7 6|7 42:7 7|56 58:7 8|78 91:7 9|73 83:7 10|52 61:8 1|40 45:8 2|93 34:8 3|43 13:8 4|95 95:8 5|34 6:8 6|13 97:8 7|25 43:8 8|23 11:8 9|83 95:8 10|14 57:9 1|38 18:9 2|42 76:9 3|67 24:9 4|39 29:9 5|73 21:9 6|6 90:9 7|50 41:9 8|77 20:9 9|53 59:9 10|94 23:10 1|72 56:10 2|1 64:10 3|77 58:10 4|3 15:10 5|62 32:10 6|39 5:10 7|64 94:10 8|45 17:10 9|63 88:10 10</relation>
    <relation name="R131" arity="2" nbTuples="100" semantics="soft" defaultCost="infinity">81 27:1 1|95 6:1 2|72 96:1 3|91 81:1 4|56 60:1 5|92 85:1 6|73 19:1 7|5 42:1 8|39 97:1 9|98 28:1 10|10 2:2 1|25 4:2 2|67 6:2 3|51 91:2 4|89 83:2 5|30 54:2 6|67 22:2 7|57 99:2 8|84 44:2 9|44 63:2 10|39 57:3 1|3 85:3 2|55 11:3 3|72 6:3 4|34 63:3 5|76 60:3 6|42 100:3 7|42 74:3 8|21 19:3 9|70 54:3 10|11 78:4 1|85 26:4 2|51 50:4 3|1 66:4 4|80 63:4 5|41 36:4 6|38 94:4 7|60 16:4 8|77 95:4 9|75 44:4 10|23 62:5 1|72 92:5 2|82 31:5 3|55 10:5 4|1 67:5 5|51 21:5 6|63 56:5 7|6 21:5 8|18 20:5 9|53 33:5 10|16 15:6 1|55 18:6 2|63 6:6 3|83 68:6 4|53 8:6 5|30 25:6 6|25 9:6 7|99 61:6 8|16 97:6 9|74 9:6 10|82 27:7 1|15 5:7 2|98 15:7 3|88 95:7 4|38 6:7 5|10 74:7 6|2 96:7 7|16 26:7 8|37 88:7 9|82 51:7 10|76 39:8 1|34 33:8 2|12 43:8 3|15 3:8 4|93 92:8 5|8 49:8 6|45 41:8 7|27 94:8 8|74 16:8 9|29 100:8 10|56 69:9 1|47 17:9 2|65 57:9 3|50 42:9 4|36 13:9 5|23 12:9 6|28 53:9 7|62 34:9 8|1 56:9 9|48 73:9 10|93 37:10 1|14 64:10 2|28 53:10 3|76 76:10 4|86 17:10 5|37 67:10 6|96 98:10 7|59 78:10 8|38 51:10 9|39 99:10 10</relation>
    <relation name="R132" arity="2" nbTuples="100" semantics="soft" defaultCost="infinity">56 90:1 1|20 71:1 2|30 45:1 3|88 72:1 4|83 53:1 5|47 89:1 6|27 37:1 7|75 40:1 8|6 77:1 9|82 97:1 10|21 46:2 1|62 6:2 2|1 84:2 3|18 22:2 4|70 9:2 5|19 92:2 6|1 35:2 7|53 93:2 8|7 23:2 9|27 83:2 10|66 34:3 1|55 7:3 2|68 70:3 3|3 39:3 4|93 83:3 5|22 36:3 6|44 91:3 7|53 41:3 8|86 11:3 9|59 44:3 10|67 34:4 1|82 17:4 2|3 74:4 3|12 70:4 4|87 9:4 5|10 44:4 6|47 98:4 7|5 12:4 8|95 98:4 9|62 54:4 10|72 10:5 1|88 5:5 2|97 14:5 3|45 67:5 4|30 77:5 5|96 77:5 6|50 27:5 7|27 28:5 8|59 68:5 9|62 43:5 10|12 67:6 1|76 34:6 2|9 79:6 3|46 46:6 4|70 95:6 5|21 76:6 6|47 4:6 7|66 80:6 8|37 97:6 9|62 24:6 10|78 41:7 1|49 30:7 2|48 31:7 3|17 30:7 4|99 65:7 5|34 35:7 6|92 61:7 7|93 33:7 8|47 1:7 9|88 49:7 10|40 19:8 1|35 100:8 2|21 83:8 3|39 50:8 4|88 3:8 5|54 10:8 6|82 88:8 7|15 42:8 8|7 8:8 9|68 86:8 10|74 75:9 1|46 22:9 2|62 29:9 3|7 38:9 4|8 59:9 5|82 30:9 6|59 84:9 7|40 42:9 8|98 23:9 9|19 100:9 10|26 72:10 1|52 4:10 2|55 27:10 3|45 69:10 4|28 35:10 5|70 57:10 6|76 69:10 7|43 20:10 8|87 90:10 9|5 2:10 10</relation>
    <relation name="R133" arity="2" nbTuples="100" semantics="soft" defaultCost="infinity">69 31:1 1|12 67:1 2|42 83:1 3|83 97:1 4|15 76:1 5|1 6:1 6|81 37:1 7|52 29:1 8|60 8:1 9|63 90:1 10|31 23:2 1|16 61:2 2|74 11:2 3|65 1:2 4|73 75:2 5|20 11:2 6|29 3:2 7|22 26:2 8|35 13:2 9|74 5:2 10|93 1:3 1|43 69:3 2|72 62:3 3|24 29:3 4|17 71:3 5|96 43:3 6|40 73:3 7|76 64:3 8|82 1:3 9|39 30:3 10|15 76:4 1|40 69:4 2|37 32:4 3|64 6:4 4|19 41:4 5|62 56:4 6|12 35:4 7|69 63:4 8|62 13:4 9|42 73:4 10|36 11:5 1|39 83:5 2|100 39:5 3|80 85:5 4|53 57:5 5|95 36:5 6|64 28:5 7|66 18:5 8|32 27:5 9|72 13:5 10|35 88:6 1|36 12:6 2|23 77:6 3|3 16:6 4|40 46:6 5|46 89:6 6|81 75:6 7|37 65:6 8|9 36:6 9|32 39:6 10|88 12:7 1|11 96:7 2|23 13:7 3|72 85:7 4|22 53:7 5|57 53:7 6|32 39:7 7|53 57:7 8|65 2:7 9|19 8:7 10|25 25:8 1|21 17:8 2|50 81:8 3|2 52:8 4|85 53:8 5|54 99:8 6|80 44:8 7|79 51:8 8|63 89:8 9|6 44:8 10|74 67:9 1|36 57:9 2|44 76:9 3|89 70:9 4|27 99:9 5|23 3:9 6|1 65:9 7|6 91:9 8|88 63:9 9|42 51:9 10|53 7:10 1|45 76:10 2|82 20:10 3|97 50:10 4|67 43:10 5|8 14:10 6|41 71:10 7|78 22:10 8|87 45:10 9|16 26:10 10</relation>
    <relation name="R134" arity="2" nbTuples="100" semantics="soft" defaultCost="infinity">23 38:1 1|59 99:1 2|70 95:1 3|29 44:1 4|19 40:1 5|27 72:1 6|54 14:1 7|75 39:1 8|95 81:1 9|85 10:1 10|1 69:2 1|57 75:2 2|10 1:2 3|76 88:2 4|89 32:2 5|1 20:2 6|93 52:2 7|36 7:2 8|36 53:2 9|63 38:2 10|5 11:3 1|75 6:3 2|88 87:3 3|94 46:3 4|84 34:3 5|30 10:3 6|9 78:3 7|40 12:3 8|66 25:3 9|46 30:3 10|37 80:4 1|39 16:4 2|38 57:4 3|84 50:4 4|8 100:4 5|9 21:4 6|33 75:4 7|60 43:4 8|73 59:4 9|74 10:4 10|17 86:5 1|53 1:5 2|27 17:5 3|50 79:5 4|99 83:5 5|55 81:5 6|50 23:5 7|96 19:5 8|63 84:5 9|37 95:5 10|37 62:6 1|5 7:6 2|24 75:6 3|48 97:6 4|33 27:6 5|73 81:6 6|37 86:6 7|98 52:6 8|29 33:6 9|2 100:6 10|19 39:7 1|64 79:7 2|86 44:7 3|95 81:7 4|66 48:7 5|31 1:7 6|66 99:7 7|56 79:7 8|66 69:7 9|63 69:7 10|10 33:8 1|26 64:8 2|45 11:8 3|52 10:8 4|100 45:8 5|83 79:8 6|7 67:8 7|2 34:8 8|59 64:8 9|8 15:8 10|34 35:9 1|40 2:9 2|14 92:9 3|97 25:9 4|73 23:9 5|69 31:9 6|6 52:9 7|54 49:9 8|20 57:9 9|89 93:9 10|22 52:10 1|19 48:10 2|82 54:10 3|68 30:10 4|95 46:10 5|92 57:10 6|73 11:10 7|27 3:10 8|85 64:10 9|70 89:10 10</relation>
    <relation name="R135" arity="2" nbTuples="100" semantics="soft" defaultCost="infinity">72 28:1 1|79 32:1 2|39 23:1 3|9 79:1 4|60 72:1 5|34 1:1 6|99 60:1 7|72 35:1 8|5 36:1 9|53 42:1 10|4 39:2 1|34 27:2 2|63 67:2 3|27 13:2 4|95 18:2 5|37 52:2 6|11 54:2 7|97 36:2 8|36 91:2 9|33 32:2 10|46 4:3 1|55 63:3 2|1 37:3 3|61 52:3 4|96 53:3 5|87 84:3 6|81 30:3 7|31 40:3 8|33 77:3 9|48 92:3 10|30 5:4 1|9 41:4 2|93 7:4 3|74 74:4 4|42 83:4 5|51 37:4 6|33 77:4 7|83 94:4 8|26 91:4 9|6 20:4 10|81 32:5 1|15 80:5 2|31 34:5 3|88 23:5 4|69 89:5 5|4 35:5 6|29 18:5 7|8 56:5 8|38 35:5 9|97 36:5 10|60 6:6 1|84 7:6 2|66 92:6 3|53 91:6 4|3 74:6 5|98 7:6 6|67 93:6 7|92 59:6 8|21 4:6 9|51 65:6 10|36 39:7 1|67 68:7 2|87 2:7 3|45 25:7 4|61 40:7 5|97 73:7 6|12 65:7 7|88 3:7 8|21 53:7 9|72 43:7 10|5 14:8 1|96 99:8 2|35 83:8 3|10 79:8 4|50 62:8 5|52 95:8 6|37 89:8 7|51 80:8 8|91 2:8 9|32 89:8 10|92 26:9 1|90 33:9 2|28 17:9 3|18 21:9 4|72 18:9 5|9 76:9 6|92 64:9 7|49 92:9 8|66 29:9 9|47 68:9 10|57 67:10 1|91 79:10 2|88 86:10 3|11 74:10 4|71 27:10 5|14 3:10 6|99 67:10 7|31 21:10 8|57 42:10 9|16 2:10 10</relation>
    <relation name="R136" arity="2" nbTuples="100" semantics="soft" defaultCost="infinity">78 75:1 1|15 13:1 2|87 86:1 3|37 8:1 4|86 28:1 5|37 3:1 6|36 93:1 7|33 43:1 8|21 57:1 9|78 43:1 10|86 40:2 1|23 69:2 2|57 6:2 3|8 80:2 4|6 36:2 5|28 70:2 6|1 43:2 7|63 69:2 8|61 50:2 9|42 43:2 10|36 45:3 1|69 98:3 2|97 42:3 3|37 26:3 4|15 19:3 5|11 74:3 6|25 78:3 7|69 93:3 8|26 66:3 9|46 4:3 10|3 41:4 1|41 96:4 2|49 95:4 3|18 61:4 4|56 67:4 5|50 31:4 6|74 51:4 7|16 30:4 8|31 80:4 9|10 49:4 10|47 19:5 1|77 75:5 2|47 91:5 3|40 59:5 4|64 5:5 5|47 65:5 6|81 88:5 7|47 79:5 8|38 15:5 9|26 51:5 10|32 43:6 1|61 36:6 2|91 79:6 3|74 85:6 4|19 97:6 5|78 20:6 6|68 92:6 7|58 29:6 8|26 7:6 9|37 43:6 10|60 76:7 1|52 79:7 2|96 70:7 3|35 65:7 4|83 67:7 5|36 10:7 6|29 54:7 7|44 77:7 8|64 5:7 9|47 28:7 10|51 90:8 1|94 55:8 2|14 59:8 3|76 69:8 4|44 27:8 5|37 39:8 6|94 28:8 7|21 84:8 8|60 44:8 9|2 78:8 10|18 3:9 1|35 9:9 2|66 54:9 3|1 61:9 4|23 55:9 5|35 99:9 6|77 77:9 7|59 28:9 8|24 31:9 9|54 80:9 10|87 41:10 1|68 13:10 2|22 26:10 3|52 52:10 4|7 46:10 5|91 83:10 6|29 80:10 7|22 31:10 8|58 3:10 9|64 59:10 10</relation>
    <relation name="R137" arity="2" nbTuples="100" semantics="soft" defaultCost="infinity">50 41:1 1|64 34:1 2|84 29:1 3|76 44:1 4|1 54:1 5|90 30:1 6|83 68:1 7|23 90:1 8|82 89:1 9|11 21:1 10|78 47:2 1|61 78:2 2|29 20:2 3|99 16:2 4|61 20:2 5|20 99:2 6|2 11:2 7|31 13:2 8|97 33:2 9|31 41:2 10|87 67:3 1|67 20:3 2|58 21:3 3|89 50:3 4|35 66:3 5|96 56:3 6|34 20:3 7|71 98:3 8|42 80:3 9|85 20:3 10|38 62:4 1|48 76:4 2|55 37:4 3|82 30:4 4|99 75:4 5|84 14:4 6|68 95:4 7|77 60:4 8|13 2:4 9|8 69:4 10|18 30:5 1|23 28:5 2|96 42:5 3|95 56:5 4|19 56:5 5|61 9:5 6|57 31:5 7|97 6:5 8|80 21:5 9|5 89:5 10|87 49:6 1|8 61:6 2|99 60:6 3|81 76:6 4|35 19:6 5|59 66:6 6|34 94:6 7|35 29:6 8|4 11:6 9|63 6:6 10|84 5:7 1|38 73:7 2|5 98:7 3|76 84:7 4|36 25:7 5|57 25:7 6|44 98:7 7|32 60:7 8|59 20:7 9|87 33:7 10|26 22:8 1|63 90:8 2|55 59:8 3|40 99:8 4|9 2:8 5|23 27:8 6|94 1:8 7|45 66:8 8|37 61:8 9|79 86:8 10|96 31:9 1|12 52:9 2|38 68:9 3|21 70:9 4|32 32:9 5|53 88:9 6|58 75:9 7|20 19:9 8|62 82:9 9|71 93:9 10|79 30:10 1|33 36:10 2|31 7:10 3|53 70:10 4|42 22:10 5|26 80:10 6|88 20:10 7|35 30:10 8|51 97:10 9|77 51:10 10</relation>
    <relation name="R138" arity="2" nbTuples="100" semantics="soft" defaultCost="infinity">6 40:1 1|20 70:1 2|59 45:1 3|65 98:1 4|4 72:1 5|73 54:1 6|45 56:1 7|70 24:1 8|22 78:1 9|11 86:1 10|35 93:2 1|37 72:2 2|76 83:2 3|77 68:2 4|25 24:2 5|65 16:2 6|2 91:2 7|64 82:2 8|14 20:2 9|51 88:2 10|79 8:3 1|12 31:3 2|57 7:3 3|77 20:3 4|73 84:3 5|17 48:3 6|80 22:3 7|25 75:3 8|47 48:3 9|5 39:3 10|40 23:4 1|68 5:4 2|29 70:4 3|77 25:4 4|1 48:4 5|57 51:4 6|47 83:4 7|15 10:4 8|73 22:4 9|19 75:4 10|40 66:5 1|8 64:5 2|33 50:5 3|18 2:5 4|39 43:5 5|45 26:5 6|13 67:5 7|58 86:5 8|64 64:5 9|72 54:5 10|44 7:6 1|21 53:6 2|61 78:6 3|27 68:6 4|74 25:6 5|77 78:6 6|17 7:6 7|80 81:6 8|6 88:6 9|5 80:6 10|89 73:7 1|56 1:7 2|22 8:7 3|4 74:7 4|47 51:7 5|11 55:7 6|95 92:7 7|99 97:7 8|31 51:7 9|97 65:7 10|100 26:8 1|62 86:8 2|53 34:8 3|28 73:8 4|67 21:8 5|2 98:8 6|99 30:8 7|33 11:8 8|58 92:8 9|92 86:8 10|19 17:9 1|64 46:9 2|42 36:9 3|44 74:9 4|5 62:9 5|94 44:9 6|12 40:9 7|52 92:9 8|92 46:9 9|14 58:9 10|58 40:10 1|54 73:10 2|39 26:10 3|25 7:10 4|100 93:10 5|83 13:10 6|70 86:10 7|84 4:10 8|39 50:10 9|19 49:10 10</relation>
    <relation name="R139" arity="2" nbTuples="100" semantics="soft" defaultCost="infinity">78 11:1 1|36 73:1 2|79 39:1 3|58 11:1 4|39 64:1 5|58 39:1 6|34 92:1 7|50 44:1 8|67 45:1 9|87 85:1 10|12 70:2 1|85 20:2 2|18 92:2 3|14 21:2 4|62 86:2 5|27 65:2 6|31 15:2 7|58 97:2 8|95 18:2 9|11 87:2 10|51 4:3 1|59 64:3 2|36 59:3 3|70 89:3 4|73 33:3 5|53 61:3 6|74 57:3 7|58 68:3 8|12 61:3 9|17 77:3 10|91 36:4 1|70 69:4 2|85 98:4 3|93 25:4 4|10 1:4 5|79 37:4 6|52 81:4 7|33 21:4 8|86 67:4 9|57 67:4 10|55 98:5 1|34 65:5 2|26 70:5 3|38 66:5 4|61 30:5 5|31 46:5 6|17 40:5 7|30 76:5 8|88 11:5 9|84 37:5 10|99 56:6 1|5 7:6 2|74 36:6 3|83 51:6 4|1 11:6 5|12 89:6 6|16 46:6 7|40 62:6 8|45 45:6 9|89 45:6 10|87 79:7 1|45 21:7 2|72 34:7 3|79 42:7 4|26 79:7 5|22 22:7 6|44 49:7 7|71 61:7 8|24 83:7 9|90 88:7 10|42 8:8 1|12 8:8 2|81 36:8 3|32 100:8 4|49 93:8 5|82 56:8 6|4 99:8 7|12 69:8 8|86 13:8 9|13 72:8 10|54 67:9 1|5 29:9 2|50 12:9 3|85 93:9 4|72 88:9 5|32 24:9 6|80 78:9 7|57 41:9 8|51 64:9 9|92 80:9 10|16 94:10 1|94 95:10 2|19 82:10 3|69 3:10 4|68 25:10 5|5 53:10 6|58 78:10 7|26 59:10 8|84 45:10 9|100 63:10 10</relation>
    <relation name="R140" arity="2" nbTuples="100" semantics="soft" defaultCost="infinity">69 67:1 1|22 99:1 2|88 50:1 3|42 9:1 4|68 70:1 5|25 51:1 6|38 98:1 7|37 53:1 8|62 27:1 9|100 92:1 10|13 84:2 1|93 6:2 2|38 71:2 3|82 66:2 4|32 36:2 5|50 62:2 6|89 15:2 7|81 14:2 8|65 86:2 9|50 3:2 10|19 69:3 1|81 34:3 2|96 66:3 3|7 88:3 4|38 86:3 5|11 84:3 6|34 15:3 7|85 69:3 8|21 6:3 9|10 99:3 10|92 8:4 1|12 92:4 2|89 55:4 3|27 76:4 4|76 39:4 5|73 82:4 6|52 8:4 7|1 66:4 8|57 29:4 9|62 28:4 10|8 22:5 1|34 59:5 2|16 20:5 3|95 2:5 4|89 14:5 5|52 51:5 6|84 94:5 7|1 86:5 8|5 15:5 9|92 58:5 10|22 32:6 1|58 91:6 2|25 49:6 3|94 73:6 4|2 71:6 5|25 93:6 6|88 3:6 7|62 4:6 8|98 65:6 9|95 17:6 10|45 90:7 1|33 53:7 2|89 35:7 3|80 37:7 4|69 28:7 5|66 91:7 6|34 57:7 7|78 97:7 8|80 76:7 9|34 63:7 10|78 43:8 1|9 43:8 2|81 8:8 3|100 22:8 4|82 4:8 5|6 32:8 6|93 15:8 7|83 73:8 8|9 100:8 9|98 68:8 10|43 57:9 1|63 78:9 2|91 11:9 3|24 67:9 4|38 28:9 5|86 50:9 6|66 96:9 7|68 56:9 8|28 74:9 9|44 54:9 10|62 15:10 1|99 56:10 2|50 98:10 3|61 58:10 4|58 37:10 5|59 10:10 6|90 49:10 7|14 35:10 8|66 47:10 9|31 52:10 10</relation>
    <relation name="R141" arity="2" nbTuples="100" semantics="soft" defaultCost="infinity">18 53:1 1|50 2:1 2|90 41:1 3|75 23:1 4|87 49:1 5|88 32:1 6|80 69:1 7|31 91:1 8|79 48:1 9|27 86:1 10|73 41:2 1|8 22:2 2|64 7:2 3|84 55:2 4|90 50:2 5|19 12:2 6|93 93:2 7|37 6:2 8|33 37:2 9|25 77:2 10|36 92:3 1|54 57:3 2|7 18:3 3|1 63:3 4|50 69:3 5|20 54:3 6|51 59:3 7|43 22:3 8|25 94:3 9|14 100:3 10|52 45:4 1|63 54:4 2|51 93:4 3|69 69:4 4|97 95:4 5|58 38:4 6|1 78:4 7|43 4:4 8|54 17:4 9|38 80:4 10|22 76:5 1|75 86:5 2|11 7:5 3|60 51:5 4|79 57:5 5|88 14:5 6|15 27:5 7|94 4:5 8|1 26:5 9|1 39:5 10|68 22:6 1|13 90:6 2|12 37:6 3|22 46:6 4|96 61:6 5|2 8:6 6|56 42:6 7|52 64:6 8|86 18:6 9|12 60:6 10|46 78:7 1|27 61:7 2|58 9:7 3|13 97:7 4|87 57:7 5|67 50:7 6|24 73:7 7|5 79:7 8|74 23:7 9|20 8:7 10|34 55:8 1|20 81:8 2|46 70:8 3|5 91:8 4|28 17:8 5|1 22:8 6|47 52:8 7|4 96:8 8|49 7:8 9|38 98:8 10|43 25:9 1|59 92:9 2|56 42:9 3|27 38:9 4|80 97:9 5|65 43:9 6|74 1:9 7|48 29:9 8|80 83:9 9|63 71:9 10|55 19:10 1|90 69:10 2|24 85:10 3|89 47:10 4|33 41:10 5|78 43:10 6|60 43:10 7|22 11:10 8|20 71:10 9|73 38:10 10</relation>
    <relation name="R142" arity="2" nbTuples="100" semantics="soft" defaultCost="infinity">31 41:1 1|34 36:1 2|34 19:1 3|45 35:1 4|26 47:1 5|41 18:1 6|4 51:1 7|44 50:1 8|78 21:1 9|13 38:1 10|59 66:2 1|24 5:2 2|82 39:2 3|77 25:2 4|9 81:2 5|94 56:2 6|94 100:2 7|36 33:2 8|76 86:2 9|89 15:2 10|37 13:3 1|80 94:3 2|25 96:3 3|93 25:3 4|36 94:3 5|62 23:3 6|16 23:3 7|73 94:3 8|32 7:3 9|72 75:3 10|58 39:4 1|73 84:4 2|77 40:4 3|15 88:4 4|60 4:4 5|5 23:4 6|92 90:4 7|3 62:4 8|94 73:4 9|24 71:4 10|40 2:5 1|97 54:5 2|5 21:5 3|69 66:5 4|58 93:5 5|53 95:5 6|64 39:5 7|27 45:5 8|37 41:5 9|80 47:5 10|28 89:6 1|27 82:6 2|49 36:6 3|5 72:6 4|44 29:6 5|90 19:6 6|64 9:6 7|90 69:6 8|35 39:6 9|78 75:6 10|1 98:7 1|65 3:7 2|42 12:7 3|31 45:7 4|1 9:7 5|61 46:7 6|9 91:7 7|77 40:7 8|34 81:7 9|61 71:7 10|35 64:8 1|53 21:8 2|57 72:8 3|97 8:8 4|37 57:8 5|82 34:8 6|97 15:8 7|74 33:8 8|92 63:8 9|74 50:8 10|27 12:9 1|88 39:9 2|49 31:9 3|73 50:9 4|47 68:9 5|64 35:9 6|38 80:9 7|48 29:9 8|3 89:9 9|47 54:9 10|14 6:10 1|96 12:10 2|97 83:10 3|16 68:10 4|8 32:10 5|34 82:10 6|77 47:10 7|94 52:10 8|71 74:10 9|68 76:10 10</relation>
    <relation name="R143" arity="2" nbTuples="100" semantics="soft" defaultCost="infinity">1 27:1 1|85 28:1 2|47 48:1 3|69 16:1 4|16 76:1 5|61 95:1 6|4 54:1 7|19 51:1 8|13 69:1 9|69 24:1 10|96 77:2 1|78 42:2 2|22 27:2 3|48 61:2 4|54 13:2 5|98 23:2 6|76 65:2 7|62 88:2 8|20 15:2 9|89 3:2 10|57 69:3 1|94 19:3 2|77 3:3 3|1 8:3 4|90 76:3 5|54 36:3 6|29 84:3 7|91 66:3 8|69 93:3 9|7 90:3 10|38 91:4 1|74 94:4 2|8 89:4 3|6 29:4 4|37 19:4 5|92 30:4 6|69 51:4 7|1 22:4 8|53 20:4 9|38 24:4 10|7 75:5 1|59 84:5 2|18 6:5 3|25 92:5 4|16 54:5 5|97 45:5 6|59 41:5 7|85 67:5 8|95 49:5 9|39 85:5 10|92 39:6 1|44 34:6 2|49 97:6 3|31 53:6 4|46 94:6 5|96 20:6 6|92 64:6 7|83 41:6 8|15 18:6 9|78 63:6 10|31 49:7 1|20 60:7 2|3 52:7 3|32 6:7 4|36 10:7 5|58 58:7 6|1 69:7 7|76 70:7 8|35 58:7 9|43 78:7 10|33 12:8 1|50 8:8 2|76 47:8 3|14 39:8 4|38 8:8 5|97 51:8 6|50 37:8 7|79 79:8 8|85 59:8 9|85 87:8 10|85 41:9 1|18 9:9 2|44 17:9 3|3 40:9 4|23 56:9 5|51 70:9 6|48 64:9 7|62 42:9 8|59 40:9 9|27 70:9 10|19 80:10 1|99 6:10 2|14 11:10 3|37 57:10 4|62 63:10 5|70 55:10 6|39 42:10 7|43 66:10 8|27 21:10 9|62 60:10 10</relation>
    <relation name="R144" arity="2" nbTuples="100" semantics="soft" defaultCost="infinity">6 11:1 1|85 22:1 2|99 71:1 3|71 79:1 4|13 11:1 5|5 2:1 6|81 98:1 7|28 29:1 8|12 32:1 9|93 86:1 10|57 70:2 1|70 6:2 2|47 84:2 3|63 52:2 4|65 6:2 5|72 42:2 6|42 93:2 7|91 89:2 8|17 40:2 9|14 78:2 10|96 26:3 1|89 31:3 2|39 39:3 3|31 74:3 4|67 98:3 5|92 50:3 6|21 59:3 7|63 89:3 8|43 78:3 9|74 52:3 10|100 51:4 1|31 11:4 2|44 100:4 3|44 53:4 4|17 44:4 5|77 15:4 6|9 42:4 7|54 49:4 8|20 81:4 9|57 70:4 10|37 29:5 1|49 2:5 2|11 71:5 3|81 41:5 4|7 72:5 5|27 89:5 6|36 85:5 7|23 39:5 8|96 51:5 9|89 11:5 10|98 24:6 1|55 25:6 2|59 4:6 3|3 41:6 4|21 16:6 5|85 73:6 6|41 81:6 7|8 63:6 8|97 29:6 9|87 41:6 10|50 73:7 1|35 39:7 2|3 18:7 3|60 7:7 4|93 23:7 5|12 93:7 6|60 19:7 7|58 73:7 8|60 86:7 9|93 4:7 10|76 78:8 1|78 35:8 2|16 83:8 3|20 53:8 4|94 77:8 5|89 87:8 6|21 83:8 7|12 59:8 8|43 78:8 9|47 92:8 10|7 93:9 1|31 98:9 2|48 18:9 3|24 45:9 4|57 42:9 5|84 97:9 6|62 11:9 7|54 10:9 8|91 5:9 9|47 44:9 10|19 46:10 1|69 6:10 2|45 78:10 3|30 51:10 4|23 94:10 5|70 79:10 6|76 16:10 7|11 62:10 8|21 44:10 9|69 67:10 10</relation>
    <relation name="R145" arity="2" nbTuples="100" semantics="soft" defaultCost="infinity">67 91:1 1|11 10:1 2|22 50:1 3|95 74:1 4|95 42:1 5|95 35:1 6|71 49:1 7|43 86:1 8|77 99:1 9|13 41:1 10|74 86:2 1|10 97:2 2|23 29:2 3|10 48:2 4|43 54:2 5|54 49:2 6|57 24:2 7|84 59:2 8|15 32:2 9|67 76:2 10|80 26:3 1|65 55:3 2|37 94:3 3|42 24:3 4|93 69:3 5|39 92:3 6|50 91:3 7|83 83:3 8|97 75:3 9|43 60:3 10|8 66:4 1|84 49:4 2|38 36:4 3|11 10:4 4|90 33:4 5|76 11:4 6|80 72:4 7|35 90:4 8|24 26:4 9|23 14:4 10|96 42:5 1|81 35:5 2|22 12:5 3|3 66:5 4|33 51:5 5|77 81:5 6|77 20:5 7|24 72:5 8|88 80:5 9|46 23:5 10|88 25:6 1|43 20:6 2|82 32:6 3|63 40:6 4|17 96:6 5|98 49:6 6|48 69:6 7|68 28:6 8|84 89:6 9|74 80:6 10|50 89:7 1|46 41:7 2|52 49:7 3|49 83:7 4|97 55:7 5|62 26:7 6|67 64:7 7|5 15:7 8|38 90:7 9|20 88:7 10|58 49:8 1|96 53:8 2|37 97:8 3|68 39:8 4|94 95:8 5|99 2:8 6|61 53:8 7|94 6:8 8|66 91:8 9|12 52:8 10|41 8:9 1|53 6:9 2|52 98:9 3|45 28:9 4|85 73:9 5|41 9:9 6|53 43:9 7|41 36:9 8|52 82:9 9|5 57:9 10|35 62:10 1|25 12:10 2|17 67:10 3|44 93:10 4|6 10:10 5|37 24:10 6|78 69:10 7|54 35:10 8|7 4:10 9|37 84:10 10</relation>
    <relation name="R146" arity="2" nbTuples="100" semantics="soft" defaultCost="infinity">3 89:1 1|8 98:1 2|3 90:1 3|66 74:1 4|1 42:1 5|86 24:1 6|6 29:1 7|2 81:1 8|72 64:1 9|86 9:1 10|54 56:2 1|45 8:2 2|73 8:2 3|88 16:2 4|40 50:2 5|30 2:2 6|93 92:2 7|53 16:2 8|63 22:2 9|40 15:2 10|40 18:3 1|72 94:3 2|29 12:3 3|75 82:3 4|74 65:3 5|1 16:3 6|54 41:3 7|96 99:3 8|39 14:3 9|45 51:3 10|26 75:4 1|45 20:4 2|77 67:4 3|87 75:4 4|18 82:4 5|31 10:4 6|33 75:4 7|56 17:4 8|92 2:4 9|100 28:4 10|78 77:5 1|96 24:5 2|12 44:5 3|59 18:5 4|14 7:5 5|78 38:5 6|54 3:5 7|5 40:5 8|32 49:5 9|57 33:5 10|95 43:6 1|83 69:6 2|41 21:6 3|79 48:6 4|8 90:6 5|78 32:6 6|92 17:6 7|77 2:6 8|9 41:6 9|8 82:6 10|56 66:7 1|24 97:7 2|9 79:7 3|83 8:7 4|35 56:7 5|25 30:7 6|91 47:7 7|31 38:7 8|25 46:7 9|63 78:7 10|5 13:8 1|23 96:8 2|37 71:8 3|37 18:8 4|45 56:8 5|45 97:8 6|64 88:8 7|55 7:8 8|65 26:8 9|81 9:8 10|50 54:9 1|71 33:9 2|31 70:9 3|27 11:9 4|85 100:9 5|74 97:9 6|37 28:9 7|51 20:9 8|42 59:9 9|77 8:9 10|15 44:10 1|40 74:10 2|29 72:10 3|53 87:10 4|14 34:10 5|30 94:10 6|26 47:10 7|26 15:10 8|47 19:10 9|5 55:10 10</relation>
    <relation name="R147" arity="2" nbTuples="100" semantics="soft" defaultCost="infinity">18 79:1 1|9 74:1 2|22 9:1 3|92 42:1 4|57 46:1 5|46 62:1 6|93 90:1 7|6 75:1 8|100 20:1 9|5 87:1 10|16 66:2 1|20 28:2 2|24 88:2 3|23 63:2 4|88 44:2 5|57 68:2 6|3 53:2 7|2 69:2 8|4 69:2 9|31 97:2 10|96 60:3 1|8 40:3 2|57 43:3 3|94 80:3 4|87 77:3 5|30 7:3 6|72 97:3 7|49 64:3 8|76 21:3 9|82 96:3 10|48 81:4 1|45 58:4 2|10 5:4 3|65 62:4 4|43 9:4 5|73 8:4 6|1 48:4 7|36 14:4 8|33 69:4 9|11 77:4 10|79 83:5 1|24 49:5 2|28 72:5 3|98 43:5 4|57 40:5 5|8 27:5 6|24 17:5 7|32 51:5 8|32 1:5 9|50 18:5 10|24 90:6 1|28 91:6 2|34 49:6 3|28 28:6 4|59 26:6 5|66 86:6 6|91 54:6 7|36 86:6 8|94 93:6 9|36 19:6 10|94 78:7 1|27 34:7 2|97 84:7 3|44 20:7 4|51 87:7 5|28 66:7 6|97 32:7 7|29 97:7 8|90 97:7 9|51 94:7 10|85 73:8 1|44 98:8 2|39 95:8 3|66 54:8 4|1 28:8 5|47 7:8 6|88 25:8 7|37 63:8 8|37 75:8 9|45 40:8 10|15 8:9 1|8 7:9 2|41 34:9 3|73 75:9 4|41 44:9 5|4 3:9 6|86 96:9 7|95 42:9 8|35 28:9 9|90 79:9 10|70 46:10 1|78 59:10 2|72 62:10 3|90 60:10 4|39 82:10 5|53 69:10 6|54 52:10 7|68 52:10 8|47 26:10 9|78 53:10 10</relation>
    <relation name="R148" arity="2" nbTuples="100" semantics="soft" defaultCost="infinity">2 15:1 1|15 67:1 2|12 62:1 3|60 83:1 4|6 47:1 5|3 21:1 6|18 78:1 7|19 59:1 8|89 24:1 9|94 19:1 10|73 70:2 1|70 57:2 2|8 17:2 3|18 78:2 4|35 37:2 5|78 56:2 6|17 79:2 7|59 80:2 8|52 2:2 9|15 34:2 10|48 8:3 1|1 45:3 2|76 3:3 3|1 53:3 4|91 90:3 5|46 59:3 6|69 58:3 7|36 69:3 8|93 13:3 9|86 11:3 10|89 97:4 1|38 38:4 2|81 55:4 3|93 14:4 4|28 8:4 5|39 5:4 6|91 25:4 7|73 16:4 8|46 57:4 9|29 97:4 10|73 99:5 1|86 31:5 2|23 46:5 3|20 48:5 4|81 73:5 5|28 37:5 6|21 56:5 7|87 46:5 8|75 34:5 9|31 29:5 10|17 70:6 1|13 67:6 2|1 13:6 3|25 23:6 4|73 66:6 5|26 26:6 6|22 83:6 7|73 41:6 8|30 49:6 9|18 91:6 10|11 4:7 1|65 34:7 2|58 35:7 3|88 8:7 4|37 30:7 5|33 17:7 6|94 22:7 7|38 44:7 8|100 38:7 9|34 23:7 10|43 13:8 1|16 62:8 2|96 34:8 3|97 5:8 4|34 68:8 5|96 59:8 6|22 53:8 7|45 30:8 8|54 97:8 9|25 42:8 10|47 60:9 1|23 61:9 2|98 27:9 3|79 38:9 4|10 2:9 5|14 13:9 6|14 17:9 7|21 31:9 8|29 90:9 9|2 25:9 10|18 80:10 1|41 100:10 2|16 4:10 3|24 90:10 4|29 44:10 5|17 96:10 6|48 39:10 7|30 31:10 8|29 79:10 9|41 63:10 10</relation>
    <relation name="R149" arity="2" nbTuples="100" semantics="soft" defaultCost="infinity">31 50:1 1|20 25:1 2|58 44:1 3|92 15:1 4|56 52:1 5|44 91:1 6|5 51:1 7|45 14:1 8|38 95:1 9|86 20:1 10|30 43:2 1|56 6:2 2|84 11:2 3|58 98:2 4|64 32:2 5|58 20:2 6|35 100:2 7|69 50:2 8|45 47:2 9|56 28:2 10|72 18:3 1|70 12:3 2|89 85:3 3|17 25:3 4|91 65:3 5|70 5:3 6|21 70:3 7|76 87:3 8|66 96:3 9|73 69:3 10|6 52:4 1|18 87:4 2|84 5:4 3|89 81:4 4|35 19:4 5|97 12:4 6|3 51:4 7|24 64:4 8|93 84:4 9|9 94:4 10|62 23:5 1|37 66:5 2|94 84:5 3|36 40:5 4|63 68:5 5|28 59:5 6|45 1:5 7|6 36:5 8|85 28:5 9|95 86:5 10|9 85:6 1|53 64:6 2|14 62:6 3|76 69:6 4|53 42:6 5|81 44:6 6|93 42:6 7|53 42:6 8|4 26:6 9|37 94:6 10|18 57:7 1|98 74:7 2|59 37:7 3|74 81:7 4|56 57:7 5|83 4:7 6|16 8:7 7|50 84:7 8|36 28:7 9|74 99:7 10|18 63:8 1|78 17:8 2|53 80:8 3|1 1:8 4|37 42:8 5|62 65:8 6|88 71:8 7|52 32:8 8|30 41:8 9|41 39:8 10|24 30:9 1|57 66:9 2|48 26:9 3|43 50:9 4|19 29:9 5|30 2:9 6|87 99:9 7|44 56:9 8|58 21:9 9|17 75:9 10|94 27:10 1|39 43:10 2|11 51:10 3|44 99:10 4|87 78:10 5|5 30:10 6|50 97:10 7|75 41:10 8|44 13:10 9|4 17:10 10</relation>
    <relation name="R150" arity="2" nbTuples="100" semantics="soft" defaultCost="infinity">10 10:1 1|20 54:1 2|62 18:1 3|47 10:1 4|99 51:1 5|51 12:1 6|4 1:1 7|30 2:1 8|94 45:1 9|29 55:1 10|76 70:2 1|97 90:2 2|71 100:2 3|25 8:2 4|9 60:2 5|15 40:2 6|57 70:2 7|12 36:2 8|32 97:2 9|46 64:2 10|4 45:3 1|53 69:3 2|63 9:3 3|45 43:3 4|33 7:3 5|6 86:3 6|54 2:3 7|46 15:3 8|77 81:3 9|23 50:3 10|68 91:4 1|100 26:4 2|36 77:4 3|29 41:4 4|76 38:4 5|66 94:4 6|22 95:4 7|86 14:4 8|94 37:4 9|83 47:4 10|48 27:5 1|85 95:5 2|7 52:5 3|77 33:5 4|4 13:5 5|35 79:5 6|41 95:5 7|73 7:5 8|7 6:5 9|19 94:5 10|98 7:6 1|10 50:6 2|33 45:6 3|57 62:6 4|39 65:6 5|94 70:6 6|56 79:6 7|83 45:6 8|94 42:6 9|30 91:6 10|58 59:7 1|27 77:7 2|43 87:7 3|17 38:7 4|89 98:7 5|67 11:7 6|81 4:7 7|92 59:7 8|81 70:7 9|83 32:7 10|67 40:8 1|69 49:8 2|55 97:8 3|35 23:8 4|17 21:8 5|7 79:8 6|62 52:8 7|38 74:8 8|7 93:8 9|85 24:8 10|63 55:9 1|21 73:9 2|68 51:9 3|93 56:9 4|36 64:9 5|75 35:9 6|12 69:9 7|56 42:9 8|43 78:9 9|39 30:9 10|14 66:10 1|40 67:10 2|26 3:10 3|79 36:10 4|36 60:10 5|27 67:10 6|5 50:10 7|48 30:10 8|71 12:10 9|46 41:10 10</relation>
    <relation name="R151" arity="2" nbTuples="100" semantics="soft" defaultCost="infinity">74 64:1 1|50 77:1 2|40 49:1 3|94 90:1 4|58 5:1 5|27 95:1 6|77 11:1 7|87 78:1 8|49 35:1 9|55 93:1 10|78 92:2 1|40 40:2 2|32 65:2 3|14 26:2 4|99 33:2 5|43 58:2 6|93 91:2 7|64 98:2 8|31 6:2 9|82 100:2 10|46 100:3 1|51 17:3 2|97 5:3 3|57 81:3 4|34 35:3 5|16 84:3 6|26 10:3 7|48 90:3 8|88 56:3 9|88 54:3 10|17 7:4 1|65 3:4 2|41 22:4 3|77 25:4 4|98 76:4 5|68 62:4 6|46 99:4 7|3 28:4 8|34 86:4 9|46 4:4 10|41 42:5 1|28 24:5 2|43 37:5 3|100 58:5 4|41 37:5 5|73 34:5 6|26 67:5 7|46 49:5 8|79 84:5 9|38 62:5 10|16 98:6 1|61 82:6 2|13 52:6 3|61 84:6 4|6 85:6 5|19 82:6 6|53 52:6 7|74 4:6 8|11 8:6 9|99 31:6 10|14 2:7 1|60 11:7 2|70 4:7 3|51 10:7 4|67 73:7 5|95 94:7 6|93 37:7 7|69 45:7 8|51 51:7 9|49 81:7 10|14 61:8 1|95 25:8 2|80 49:8 3|76 13:8 4|9 7:8 5|51 15:8 6|37 55:8 7|6 90:8 8|67 5:8 9|86 14:8 10|68 1:9 1|29 23:9 2|52 34:9 3|68 4:9 4|88 80:9 5|34 90:9 6|84 49:9 7|74 6:9 8|76 62:9 9|43 80:9 10|8 24:10 1|47 35:10 2|29 77:10 3|43 79:10 4|64 22:10 5|30 11:10 6|88 60:10 7|21 25:10 8|47 77:10 9|86 88:10 10</relation>
    <relation name="R152" arity="2" nbTuples="100" semantics="soft" defaultCost="infinity">57 89:1 1|44 28:1 2|31 40:1 3|78 87:1 4|87 49:1 5|46 49:1 6|3 44:1 7|59 59:1 8|96 14:1 9|4 75:1 10|23 64:2 1|93 6:2 2|32 26:2 3|32 36:2 4|99 98:2 5|22 39:2 6|18 98:2 7|8 47:2 8|60 88:2 9|27 54:2 10|24 3:3 1|15 74:3 2|58 54:3 3|69 47:3 4|60 91:3 5|81 60:3 6|20 11:3 7|1 13:3 8|90 67:3 9|19 57:3 10|58 99:4 1|80 80:4 2|97 22:4 3|22 43:4 4|81 36:4 5|28 91:4 6|58 84:4 7|65 39:4 8|80 80:4 9|21 27:4 10|17 49:5 1|99 34:5 2|83 57:5 3|100 32:5 4|47 99:5 5|65 92:5 6|92 96:5 7|37 93:5 8|51 20:5 9|47 5:5 10|53 72:6 1|1 70:6 2|46 77:6 3|42 7:6 4|26 47:6 5|97 91:6 6|9 9:6 7|30 63:6 8|45 78:6 9|92 61:6 10|15 46:7 1|47 5:7 2|98 94:7 3|32 38:7 4|62 72:7 5|18 73:7 6|53 4:7 7|19 69:7 8|72 74:7 9|98 88:7 10|20 66:8 1|20 23:8 2|33 62:8 3|13 59:8 4|28 19:8 5|92 22:8 6|96 43:8 7|16 1:8 8|43 85:8 9|76 83:8 10|46 80:9 1|94 30:9 2|72 71:9 3|84 19:9 4|24 78:9 5|88 36:9 6|9 39:9 7|77 45:9 8|65 78:9 9|16 80:9 10|43 16:10 1|11 18:10 2|63 49:10 3|14 41:10 4|23 68:10 5|97 75:10 6|100 95:10 7|22 17:10 8|29 66:10 9|19 66:10 10</relation>
    <relation name="R153" arity="2" nbTuples="100" semantics="soft" defaultCost="infinity">89 40:1 1|95 74:1 2|34 100:1 3|76 96:1 4|12 50:1 5|12 61:1 6|31 33:1 7|62 13:1 8|72 94:1 9|3 67:1 10|50 100:2 1|100 17:2 2|67 66:2 3|28 75:2 4|21 92:2 5|87 68:2 6|76 14:2 7|80 32:2 8|35 73:2 9|18 25:2 10|98 53:3 1|86 64:3 2|10 32:3 3|98 39:3 4|94 51:3 5|31 70:3 6|68 69:3 7|60 87:3 8|23 17:3 9|35 5:3 10|86 41:4 1|42 13:4 2|59 39:4 3|50 28:4 4|71 55:4 5|2 20:4 6|59 35:4 7|62 54:4 8|63 63:4 9|64 25:4 10|79 26:5 1|19 66:5 2|90 86:5 3|30 70:5 4|96 48:5 5|9 65:5 6|2 99:5 7|92 61:5 8|57 45:5 9|62 57:5 10|70 32:6 1|48 56:6 2|73 28:6 3|60 6:6 4|41 79:6 5|84 53:6 6|35 83:6 7|67 9:6 8|59 16:6 9|86 24:6 10|5 59:7 1|21 78:7 2|1 73:7 3|3 10:7 4|21 88:7 5|47 15:7 6|11 8:7 7|53 69:7 8|17 89:7 9|76 28:7 10|96 79:8 1|66 39:8 2|41 82:8 3|93 24:8 4|34 20:8 5|89 64:8 6|28 4:8 7|42 74:8 8|18 47:8 9|10 96:8 10|66 3:9 1|53 45:9 2|16 68:9 3|64 56:9 4|42 62:9 5|86 16:9 6|35 76:9 7|36 38:9 8|78 55:9 9|96 64:9 10|7 29:10 1|74 74:10 2|89 63:10 3|59 60:10 4|54 58:10 5|71 1:10 6|8 91:10 7|22 6:10 8|80 65:10 9|83 99:10 10</relation>
    <relation name="R154" arity="2" nbTuples="100" semantics="soft" defaultCost="infinity">76 66:1 1|75 31:1 2|4 86:1 3|100 75:1 4|96 98:1 5|39 97:1 6|40 43:1 7|65 46:1 8|79 47:1 9|19 1:1 10|76 5:2 1|30 7:2 2|44 23:2 3|90 75:2 4|19 26:2 5|90 12:2 6|54 9:2 7|94 100:2 8|93 45:2 9|18 1:2 10|88 91:3 1|59 10:3 2|21 54:3 3|12 37:3 4|90 22:3 5|95 44:3 6|30 74:3 7|20 54:3 8|47 72:3 9|8 61:3 10|45 93:4 1|98 21:4 2|71 26:4 3|35 46:4 4|67 51:4 5|20 73:4 6|8 39:4 7|7 47:4 8|61 89:4 9|58 63:4 10|88 58:5 1|80 49:5 2|90 91:5 3|76 40:5 4|84 71:5 5|92 57:5 6|68 76:5 7|25 57:5 8|58 43:5 9|44 37:5 10|25 31:6 1|36 58:6 2|1 49:6 3|8 67:6 4|1 91:6 5|26 4:6 6|96 9:6 7|100 64:6 8|23 7:6 9|85 36:6 10|67 96:7 1|94 6:7 2|20 46:7 3|4 84:7 4|88 66:7 5|43 67:7 6|76 32:7 7|54 66:7 8|65 17:7 9|43 23:7 10|50 10:8 1|36 45:8 2|18 10:8 3|63 4:8 4|85 93:8 5|56 31:8 6|25 73:8 7|5 2:8 8|3 39:8 9|100 49:8 10|2 91:9 1|87 57:9 2|52 37:9 3|100 6:9 4|32 55:9 5|66 79:9 6|48 27:9 7|38 36:9 8|73 4:9 9|19 76:9 10|39 80:10 1|14 97:10 2|100 6:10 3|74 9:10 4|68 95:10 5|67 52:10 6|65 47:10 7|48 82:10 8|34 7:10 9|52 64:10 10</relation>
    <relation name="R155" arity="2" nbTuples="100" semantics="soft" defaultCost="infinity">83 29:1 1|35 35:1 2|57 5:1 3|85 80:1 4|63 96:1 5|59 11:1 6|98 1:1 7|20 85:1 8|66 42:1 9|59 6:1 10|12 16:2 1|27 49:2 2|41 56:2 3|12 22:2 4|11 49:2 5|69 9:2 6|76 31:2 7|77 93:2 8|66 58:2 9|15 43:2 10|66 24:3 1|25 35:3 2|97 82:3 3|19 42:3 4|81 44:3 5|2 60:3 6|6 53:3 7|63 78:3 8|98 23:3 9|16 45:3 10|60 2:4 1|48 26:4 2|11 76:4 3|70 35:4 4|38 51:4 5|68 93:4 6|48 61:4 7|60 56:4 8|84 35:4 9|8 53:4 10|58 5:5 1|22 24:5 2|41 15:5 3|56 2:5 4|36 49:5 5|100 1:5 6|53 62:5 7|10 69:5 8|10 18:5 9|59 36:5 10|63 21:6 1|25 59:6 2|6 45:6 3|71 76:6 4|38 95:6 5|33 12:6 6|58 80:6 7|45 52:6 8|7 5:6 9|29 89:6 10|40 69:7 1|85 58:7 2|91 17:7 3|5 43:7 4|31 99:7 5|87 95:7 6|55 27:7 7|71 22:7 8|33 26:7 9|21 39:7 10|16 70:8 1|7 11:8 2|16 36:8 3|49 51:8 4|90 81:8 5|28 8:8 6|59 14:8 7|80 48:8 8|53 14:8 9|48 8:8 10|98 11:9 1|59 94:9 2|56 21:9 3|87 24:9 4|8 40:9 5|47 87:9 6|21 22:9 7|60 62:9 8|87 44:9 9|38 51:9 10|2 38:10 1|20 57:10 2|8 6:10 3|12 49:10 4|87 55:10 5|73 13:10 6|64 1:10 7|27 83:10 8|80 45:10 9|61 2:10 10</relation>
    <relation name="R156" arity="2" nbTuples="100" semantics="soft" defaultCost="infinity">15 17:1 1|3 57:1 2|93 69:1 3|3 37:1 4|17 78:1 5|40 100:1 6|23 22:1 7|25 9:1 8|98 60:1 9|79 84:1 10|7 8:2 1|19 47:2 2|94 81:2 3|3 88:2 4|72 58:2 5|29 57:2 6|79 98:2 7|28 91:2 8|31 17:2 9|29 38:2 10|42 52:3 1|32 84:3 2|85 63:3 3|61 85:3 4|85 34:3 5|31 49:3 6|32 52:3 7|38 22:3 8|72 80:3 9|92 45:3 10|98 78:4 1|38 35:4 2|36 95:4 3|35 79:4 4|36 9:4 5|31 91:4 6|6 74:4 7|89 77:4 8|66 39:4 9|25 59:4 10|54 85:5 1|77 70:5 2|38 43:5 3|26 80:5 4|43 8:5 5|53 57:5 6|55 58:5 7|37 41:5 8|19 58:5 9|31 23:5 10|80 10:6 1|48 59:6 2|14 31:6 3|53 9:6 4|16 53:6 5|96 77:6 6|20 58:6 7|8 72:6 8|41 3:6 9|82 20:6 10|61 54:7 1|91 79:7 2|10 84:7 3|88 75:7 4|78 82:7 5|60 25:7 6|98 7:7 7|35 92:7 8|97 94:7 9|39 63:7 10|11 53:8 1|57 9:8 2|54 5:8 3|59 89:8 4|100 42:8 5|89 57:8 6|86 5:8 7|58 29:8 8|64 98:8 9|8 95:8 10|21 32:9 1|68 7:9 2|10 39:9 3|58 90:9 4|15 53:9 5|51 97:9 6|23 60:9 7|49 22:9 8|37 16:9 9|86 88:9 10|56 92:10 1|27 99:10 2|84 90:10 3|99 16:10 4|37 42:10 5|33 3:10 6|74 92:10 7|95 45:10 8|62 51:10 9|14 96:10 10</relation>
    <relation name="R157" arity="2" nbTuples="100" semantics="soft" defaultCost="infinity">77 68:1 1|36 90:1 2|23 33:1 3|49 81:1 4|43 86:1 5|69 22:1 6|80 81:1 7|100 57:1 8|65 49:1 9|6 5:1 10|82 36:2 1|7 56:2 2|80 41:2 3|95 38:2 4|98 73:2 5|81 20:2 6|84 59:2 7|55 11:2 8|6 52:2 9|70 70:2 10|34 5:3 1|46 8:3 2|58 18:3 3|97 73:3 4|43 31:3 5|7 97:3 6|23 72:3 7|92 4:3 8|7 55:3 9|77 95:3 10|49 26:4 1|80 75:4 2|9 6:4 3|81 19:4 4|38 26:4 5|88 45:4 6|96 68:4 7|64 29:4 8|100 15:4 9|74 73:4 10|21 9:5 1|79 36:5 2|14 38:5 3|15 54:5 4|93 33:5 5|70 54:5 6|57 46:5 7|79 47:5 8|86 87:5 9|25 82:5 10|38 35:6 1|92 7:6 2|86 14:6 3|59 59:6 4|64 25:6 5|64 53:6 6|97 28:6 7|77 49:6 8|34 68:6 9|25 50:6 10|12 47:7 1|21 18:7 2|15 44:7 3|8 92:7 4|36 32:7 5|82 21:7 6|69 83:7 7|66 2:7 8|16 93:7 9|63 21:7 10|21 8:8 1|6 81:8 2|2 73:8 3|5 99:8 4|92 9:8 5|86 92:8 6|62 19:8 7|5 21:8 8|40 81:8 9|6 49:8 10|15 4:9 1|6 86:9 2|71 87:9 3|83 42:9 4|50 48:9 5|34 60:9 6|30 27:9 7|7 29:9 8|57 63:9 9|93 69:9 10|69 24:10 1|92 70:10 2|83 21:10 3|73 19:10 4|61 72:10 5|91 85:10 6|83 10:10 7|10 49:10 8|7 87:10 9|39 58:10 10</relation>
    <relation name="R158" arity="2" nbTuples="100" semantics="soft" defaultCost="infinity">39 36:1 1|6 46:1 2|47 59:1 3|20 27:1 4|62 74:1 5|14 76:1 6|78 14:1 7|100 26:1 8|98 100:1 9|16 5:1 10|43 19:2 1|57 64:2 2|2 30:2 3|84 27:2 4|40 80:2 5|99 74:2 6|68 58:2 7|76 4:2 8|57 40:2 9|59 46:2 10|99 80:3 1|15 96:3 2|56 65:3 3|4 38:3 4|74 31:3 5|60 47:3 6|30 59:3 7|93 40:3 8|60 74:3 9|49 24:3 10|29 82:4 1|77 4:4 2|38 30:4 3|3 62:4 4|29 32:4 5|24 100:4 6|69 25:4 7|85 33:4 8|70 17:4 9|14 38:4 10|22 90:5 1|80 54:5 2|10 48:5 3|27 71:5 4|15 67:5 5|31 9:5 6|60 12:5 7|36 79:5 8|68 68:5 9|39 32:5 10|95 11:6 1|66 81:6 2|56 14:6 3|34 92:6 4|59 70:6 5|77 43:6 6|1 60:6 7|46 67:6 8|14 63:6 9|1 69:6 10|67 53:7 1|53 6:7 2|94 3:7 3|17 93:7 4|24 98:7 5|87 14:7 6|63 85:7 7|64 10:7 8|4 38:7 9|7 98:7 10|98 99:8 1|14 20:8 2|71 51:8 3|86 73:8 4|32 31:8 5|60 64:8 6|59 29:8 7|66 20:8 8|38 35:8 9|87 83:8 10|70 3:9 1|76 17:9 2|42 39:9 3|37 23:9 4|32 16:9 5|21 20:9 6|81 5:9 7|85 71:9 8|48 54:9 9|83 46:9 10|57 82:10 1|79 95:10 2|94 1:10 3|93 77:10 4|52 99:10 5|18 20:10 6|49 78:10 7|70 18:10 8|1 95:10 9|74 70:10 10</relation>
    <relation name="R159" arity="2" nbTuples="100" semantics="soft" defaultCost="infinity">66 62:1 1|25 38:1 2|36 90:1 3|74 46:1 4|1 15:1 5|89 8:1 6|53 32:1 7|3 32:1 8|85 67:1 9|6 4:1 10|68 81:2 1|89 42:2 2|86 21:2 3|94 35:2 4|50 11:2 5|96 51:2 6|98 84:2 7|85 21:2 8|64 51:2 9|11 82:2 10|67 41:3 1|67 24:3 2|54 82:3 3|21 19:3 4|27 25:3 5|18 17:3 6|44 68:3 7|13 97:3 8|14 50:3 9|94 33:3 10|46 89:4 1|33 70:4 2|73 1:4 3|97 39:4 4|98 1:4 5|3 58:4 6|88 18:4 7|62 15:4 8|75 49:4 9|59 39:4 10|91 3:5 1|16 46:5 2|38 91:5 3|84 20:5 4|27 35:5 5|9 49:5 6|26 25:5 7|39 13:5 8|96 89:5 9|22 95:5 10|95 26:6 1|5 89:6 2|83 67:6 3|88 98:6 4|60 22:6 5|4 9:6 6|49 15:6 7|1 82:6 8|7 78:6 9|62 34:6 10|63 68:7 1|85 44:7 2|61 69:7 3|17 56:7 4|69 50:7 5|47 83:7 6|45 45:7 7|2 34:7 8|32 22:7 9|51 49:7 10|54 36:8 1|43 99:8 2|22 48:8 3|67 44:8 4|34 45:8 5|65 69:8 6|3 46:8 7|96 84:8 8|39 22:8 9|84 99:8 10|46 6:9 1|71 74:9 2|10 21:9 3|30 35:9 4|97 22:9 5|86 95:9 6|90 83:9 7|41 71:9 8|46 67:9 9|97 82:9 10|75 1:10 1|4 16:10 2|97 87:10 3|5 37:10 4|71 45:10 5|49 12:10 6|23 20:10 7|17 24:10 8|87 71:10 9|12 76:10 10</relation>
    <relation name="R160" arity="2" nbTuples="100" semantics="soft" defaultCost="infinity">60 48:1 1|27 31:1 2|13 36:1 3|31 54:1 4|77 43:1 5|86 91:1 6|40 88:1 7|31 1:1 8|25 68:1 9|42 5:1 10|20 10:2 1|25 26:2 2|44 39:2 3|66 6:2 4|94 23:2 5|23 72:2 6|89 65:2 7|100 54:2 8|22 2:2 9|35 31:2 10|7 16:3 1|92 62:3 2|85 38:3 3|15 82:3 4|68 88:3 5|7 76:3 6|61 58:3 7|57 31:3 8|37 65:3 9|20 70:3 10|85 86:4 1|76 81:4 2|30 3:4 3|38 34:4 4|37 5:4 5|14 57:4 6|13 75:4 7|8 51:4 8|44 59:4 9|44 75:4 10|14 57:5 1|3 98:5 2|63 96:5 3|84 12:5 4|70 49:5 5|88 28:5 6|85 47:5 7|42 40:5 8|21 55:5 9|26 2:5 10|98 89:6 1|32 9:6 2|28 63:6 3|61 76:6 4|76 47:6 5|53 2:6 6|87 9:6 7|86 86:6 8|89 11:6 9|22 100:6 10|42 12:7 1|94 60:7 2|56 92:7 3|83 25:7 4|33 6:7 5|65 60:7 6|79 45:7 7|55 44:7 8|41 13:7 9|35 38:7 10|41 19:8 1|76 66:8 2|99 41:8 3|52 45:8 4|35 12:8 5|68 56:8 6|87 87:8 7|19 49:8 8|80 58:8 9|22 41:8 10|39 79:9 1|67 31:9 2|35 67:9 3|71 1:9 4|16 1:9 5|18 67:9 6|97 73:9 7|20 53:9 8|26 75:9 9|34 26:9 10|80 96:10 1|37 74:10 2|9 91:10 3|56 40:10 4|76 5:10 5|27 34:10 6|99 18:10 7|71 15:10 8|66 29:10 9|35 15:10 10</relation>
    <relation name="R161" arity="2" nbTuples="100" semantics="soft" defaultCost="infinity">39 33:1 1|79 94:1 2|32 77:1 3|68 51:1 4|18 47:1 5|37 2:1 6|72 42:1 7|18 14:1 8|45 16:1 9|98 23:1 10|34 8:2 1|29 23:2 2|79 80:2 3|87 81:2 4|17 91:2 5|41 58:2 6|91 47:2 7|67 45:2 8|7 74:2 9|7 3:2 10|21 20:3 1|91 71:3 2|32 24:3 3|56 56:3 4|46 56:3 5|51 43:3 6|81 88:3 7|57 69:3 8|94 70:3 9|60 88:3 10|95 27:4 1|15 12:4 2|47 48:4 3|28 67:4 4|34 23:4 5|78 82:4 6|31 26:4 7|31 82:4 8|87 54:4 9|62 80:4 10|88 43:5 1|69 32:5 2|66 54:5 3|8 54:5 4|68 85:5 5|65 14:5 6|10 81:5 7|35 59:5 8|92 65:5 9|61 68:5 10|77 52:6 1|54 85:6 2|74 22:6 3|1 89:6 4|23 50:6 5|46 74:6 6|5 22:6 7|12 68:6 8|74 80:6 9|31 100:6 10|30 91:7 1|23 31:7 2|45 41:7 3|80 99:7 4|75 33:7 5|87 91:7 6|76 51:7 7|39 65:7 8|11 87:7 9|85 27:7 10|70 24:8 1|72 62:8 2|52 45:8 3|37 60:8 4|61 96:8 5|44 2:8 6|26 30:8 7|46 91:8 8|53 48:8 9|98 94:8 10|75 99:9 1|51 12:9 2|97 78:9 3|98 74:9 4|60 27:9 5|62 16:9 6|7 4:9 7|44 60:9 8|83 87:9 9|5 54:9 10|22 20:10 1|70 87:10 2|63 37:10 3|98 38:10 4|72 25:10 5|99 35:10 6|3 55:10 7|40 60:10 8|8 92:10 9|8 42:10 10</relation>
    <relation name="R162" arity="2" nbTuples="100" semantics="soft" defaultCost="infinity">55 19:1 1|84 87:1 2|93 68:1 3|13 59:1 4|69 97:1 5|21 73:1 6|73 97:1 7|8 10:1 8|72 95:1 9|95 54:1 10|71 25:2 1|83 38:2 2|21 97:2 3|38 60:2 4|78 20:2 5|31 70:2 6|23 76:2 7|83 38:2 8|24 17:2 9|9 27:2 10|26 63:3 1|90 65:3 2|67 79:3 3|12 55:3 4|100 14:3 5|18 19:3 6|19 18:3 7|76 57:3 8|88 4:3 9|97 10:3 10|1 36:4 1|20 62:4 2|86 26:4 3|97 5:4 4|14 64:4 5|100 43:4 6|75 5:4 7|7 98:4 8|29 16:4 9|14 79:4 10|25 27:5 1|53 3:5 2|74 90:5 3|7 33:5 4|35 45:5 5|32 71:5 6|51 76:5 7|46 70:5 8|89 37:5 9|31 69:5 10|99 51:6 1|74 49:6 2|31 2:6 3|67 61:6 4|22 86:6 5|60 73:6 6|99 16:6 7|66 80:6 8|12 74:6 9|100 57:6 10|61 14:7 1|50 94:7 2|50 67:7 3|44 67:7 4|54 48:7 5|31 84:7 6|74 89:7 7|47 34:7 8|7 27:7 9|1 100:7 10|31 35:8 1|72 44:8 2|9 67:8 3|86 71:8 4|60 100:8 5|98 66:8 6|54 86:8 7|97 63:8 8|76 96:8 9|97 50:8 10|59 33:9 1|91 27:9 2|45 27:9 3|97 37:9 4|51 26:9 5|36 80:9 6|78 56:9 7|42 34:9 8|73 42:9 9|29 4:9 10|71 83:10 1|4 58:10 2|38 99:10 3|29 65:10 4|79 86:10 5|33 63:10 6|40 93:10 7|84 75:10 8|11 39:10 9|22 79:10 10</relation>
    <relation name="R163" arity="2" nbTuples="100" semantics="soft" defaultCost="infinity">8 5:1 1|82 61:1 2|60 85:1 3|40 50:1 4|54 83:1 5|38 7:1 6|17 15:1 7|54 41:1 8|46 59:1 9|12 90:1 10|40 14:2 1|51 45:2 2|19 66:2 3|16 12:2 4|70 49:2 5|21 19:2 6|98 55:2 7|43 15:2 8|8 22:2 9|58 32:2 10|96 34:3 1|50 24:3 2|6 5:3 3|13 95:3 4|16 76:3 5|47 48:3 6|41 40:3 7|78 4:3 8|59 66:3 9|2 51:3 10|52 62:4 1|3 31:4 2|32 93:4 3|55 55:4 4|78 78:4 5|75 34:4 6|99 95:4 7|89 51:4 8|29 27:4 9|93 67:4 10|14 17:5 1|17 19:5 2|66 74:5 3|38 20:5 4|40 48:5 5|77 88:5 6|75 39:5 7|21 16:5 8|44 34:5 9|41 95:5 10|64 55:6 1|40 40:6 2|1 98:6 3|82 6:6 4|26 99:6 5|100 91:6 6|80 93:6 7|62 22:6 8|26 54:6 9|61 66:6 10|65 94:7 1|24 83:7 2|24 83:7 3|26 25:7 4|47 85:7 5|4 32:7 6|33 33:7 7|92 99:7 8|99 4:7 9|3 13:7 10|80 89:8 1|5 27:8 2|100 62:8 3|74 10:8 4|10 61:8 5|4 57:8 6|84 28:8 7|24 56:8 8|60 60:8 9|57 22:8 10|24 62:9 1|35 57:9 2|89 1:9 3|97 87:9 4|87 34:9 5|39 22:9 6|37 44:9 7|38 35:9 8|5 63:9 9|24 97:9 10|60 52:10 1|9 27:10 2|51 56:10 3|43 22:10 4|52 36:10 5|41 59:10 6|34 41:10 7|47 89:10 8|61 1:10 9|13 95:10 10</relation>
    <relation name="R164" arity="2" nbTuples="100" semantics="soft" defaultCost="infinity">24 18:1 1|84 49:1 2|50 43:1 3|9 62:1 4|89 71:1 5|11 94:1 6|68 24:1 7|70 26:1 8|2 24:1 9|31 36:1 10|28 46:2 1|31 83:2 2|44 20:2 3|41 31:2 4|14 4:2 5|75 38:2 6|21 68:2 7|53 35:2 8|48 76:2 9|53 64:2 10|59 83:3 1|32 92:3 2|7 94:3 3|46 46:3 4|55 11:3 5|55 76:3 6|65 86:3 7|64 69:3 8|94 19:3 9|87 55:3 10|88 1:4 1|18 96:4 2|62 83:4 3|27 44:4 4|28 48:4 5|3 46:4 6|8 22:4 7|84 48:4 8|77 12:4 9|78 67:4 10|42 44:5 1|53 42:5 2|87 29:5 3|40 71:5 4|78 98:5 5|37 12:5 6|61 34:5 7|6 72:5 8|41 74:5 9|22 70:5 10|75 8:6 1|79 34:6 2|8 71:6 3|84 14:6 4|79 95:6 5|48 37:6 6|61 28:6 7|13 86:6 8|100 65:6 9|33 9:6 10|53 100:7 1|63 64:7 2|36 40:7 3|3 81:7 4|27 11:7 5|75 85:7 6|6 6:7 7|17 65:7 8|35 27:7 9|23 78:7 10|19 92:8 1|49 66:8 2|52 20:8 3|79 62:8 4|50 70:8 5|23 67:8 6|75 24:8 7|16 43:8 8|51 20:8 9|62 59:8 10|58 6:9 1|69 96:9 2|41 66:9 3|8 6:9 4|16 87:9 5|32 36:9 6|31 61:9 7|93 53:9 8|3 9:9 9|80 7:9 10|1 94:10 1|56 30:10 2|59 18:10 3|11 36:10 4|22 45:10 5|33 5:10 6|55 7:10 7|67 42:10 8|90 95:10 9|69 97:10 10</relation>
    <relation name="R165" arity="2" nbTuples="100" semantics="soft" defaultCost="infinity">98 54:1 1|89 92:1 2|26 86:1 3|32 35:1 4|78 34:1 5|86 38:1 6|44 83:1 7|23 35:1 8|61 95:1 9|40 91:1 10|2 71:2 1|10 38:2 2|62 26:2 3|89 4:2 4|81 10:2 5|44 19:2 6|49 67:2 7|36 74:2 8|70 10:2 9|16 61:2 10|68 22:3 1|84 85:3 2|27 14:3 3|70 55:3 4|90 85:3 5|7 53:3 6|67 92:3 7|90 86:3 8|14 95:3 9|95 47:3 10|97 92:4 1|17 87:4 2|78 61:4 3|28 83:4 4|80 96:4 5|63 89:4 6|73 48:4 7|88 40:4 8|10 66:4 9|31 3:4 10|41 99:5 1|91 24:5 2|33 10:5 3|63 97:5 4|23 32:5 5|7 84:5 6|48 67:5 7|60 69:5 8|82 46:5 9|13 65:5 10|54 8:6 1|64 17:6 2|100 27:6 3|66 35:6 4|50 11:6 5|88 61:6 6|55 25:6 7|29 41:6 8|92 32:6 9|30 76:6 10|1 50:7 1|53 68:7 2|62 5:7 3|7 27:7 4|16 19:7 5|21 4:7 6|17 29:7 7|11 24:7 8|97 27:7 9|95 45:7 10|5 29:8 1|49 40:8 2|4 48:8 3|28 91:8 4|71 97:8 5|35 48:8 6|94 82:8 7|30 4:8 8|9 56:8 9|45 88:8 10|95 90:9 1|95 47:9 2|99 89:9 3|45 51:9 4|1 5:9 5|41 18:9 6|64 49:9 7|59 55:9 8|98 95:9 9|3 42:9 10|27 20:10 1|36 44:10 2|51 27:10 3|98 91:10 4|38 97:10 5|36 34:10 6|12 45:10 7|37 46:10 8|32 31:10 9|36 97:10 10</relation>
    <relation name="R166" arity="2" nbTuples="100" semantics="soft" defaultCost="infinity">22 73:1 1|62 21:1 2|7 20:1 3|33 34:1 4|24 5:1 5|35 100:1 6|51 64:1 7|90 10:1 8|15 29:1 9|98 87:1 10|54 18:2 1|62 22:2 2|84 22:2 3|80 35:2 4|79 90:2 5|84 41:2 6|38 84:2 7|43 22:2 8|83 95:2 9|14 50:2 10|1 20:3 1|61 97:3 2|12 43:3 3|70 49:3 4|36 81:3 5|93 98:3 6|3 19:3 7|97 27:3 8|28 26:3 9|89 20:3 10|79 10:4 1|42 99:4 2|32 49:4 3|43 94:4 4|18 56:4 5|54 71:4 6|67 9:4 7|80 96:4 8|16 37:4 9|2 80:4 10|15 46:5 1|38 91:5 2|97 44:5 3|98 8:5 4|56 52:5 5|85 3:5 6|29 75:5 7|75 90:5 8|39 72:5 9|83 38:5 10|47 47:6 1|24 48:6 2|87 14:6 3|94 25:6 4|98 47:6 5|28 25:6 6|69 7:6 7|68 41:6 8|58 34:6 9|33 6:6 10|96 49:7 1|88 28:7 2|77 68:7 3|28 41:7 4|30 12:7 5|44 37:7 6|67 48:7 7|46 13:7 8|89 11:7 9|63 37:7 10|29 65:8 1|1 20:8 2|18 50:8 3|19 86:8 4|82 3:8 5|20 56:8 6|40 1:8 7|98 55:8 8|53 62:8 9|36 7:8 10|6 78:9 1|2 37:9 2|23 62:9 3|51 14:9 4|23 14:9 5|100 94:9 6|56 69:9 7|91 53:9 8|7 57:9 9|69 25:9 10|36 48:10 1|97 32:10 2|16 30:10 3|90 50:10 4|12 25:10 5|43 25:10 6|38 35:10 7|78 43:10 8|12 34:10 9|63 73:10 10</relation>
    <relation name="R167" arity="2" nbTuples="100" semantics="soft" defaultCost="infinity">44 91:1 1|72 75:1 2|65 51:1 3|31 26:1 4|42 38:1 5|4 30:1 6|79 70:1 7|23 19:1 8|85 34:1 9|35 10:1 10|19 57:2 1|59 84:2 2|10 46:2 3|23 51:2 4|12 88:2 5|4 58:2 6|23 8:2 7|43 9:2 8|71 60:2 9|78 42:2 10|57 76:3 1|13 86:3 2|1 36:3 3|95 1:3 4|62 40:3 5|55 12:3 6|40 52:3 7|35 26:3 8|3 38:3 9|16 1:3 10|43 100:4 1|30 98:4 2|81 97:4 3|34 33:4 4|25 79:4 5|2 14:4 6|5 9:4 7|2 53:4 8|96 52:4 9|92 81:4 10|63 87:5 1|89 79:5 2|71 78:5 3|65 73:5 4|96 83:5 5|1 51:5 6|47 85:5 7|87 7:5 8|51 57:5 9|5 81:5 10|56 17:6 1|1 6:6 2|74 26:6 3|40 63:6 4|52 71:6 5|47 25:6 6|81 34:6 7|98 76:6 8|88 94:6 9|11 70:6 10|96 18:7 1|39 81:7 2|89 14:7 3|96 44:7 4|56 66:7 5|70 84:7 6|31 39:7 7|41 93:7 8|27 96:7 9|23 28:7 10|75 20:8 1|44 29:8 2|77 93:8 3|85 37:8 4|24 80:8 5|57 66:8 6|89 81:8 7|85 22:8 8|99 59:8 9|57 90:8 10|25 30:9 1|34 11:9 2|45 8:9 3|17 45:9 4|68 16:9 5|67 83:9 6|27 54:9 7|37 11:9 8|5 81:9 9|43 6:9 10|64 2:10 1|85 9:10 2|20 74:10 3|96 5:10 4|16 54:10 5|87 56:10 6|25 53:10 7|50 25:10 8|33 61:10 9|48 43:10 10</relation>
    <relation name="R168" arity="2" nbTuples="100" semantics="soft" defaultCost="infinity">34 90:1 1|28 53:1 2|99 36:1 3|92 31:1 4|58 10:1 5|31 10:1 6|74 92:1 7|75 73:1 8|95 53:1 9|60 43:1 10|81 90:2 1|73 13:2 2|20 29:2 3|6 67:2 4|4 4:2 5|82 17:2 6|7 27:2 7|41 38:2 8|5 38:2 9|65 34:2 10|42 89:3 1|73 55:3 2|50 61:3 3|33 4:3 4|10 38:3 5|51 29:3 6|33 31:3 7|61 45:3 8|56 63:3 9|39 63:3 10|10 38:4 1|46 99:4 2|60 71:4 3|88 31:4 4|96 77:4 5|89 17:4 6|72 54:4 7|77 47:4 8|95 35:4 9|44 97:4 10|4 55:5 1|9 66:5 2|49 56:5 3|55 34:5 4|71 17:5 5|69 61:5 6|28 3:5 7|2 22:5 8|17 47:5 9|91 59:5 10|10 60:6 1|3 22:6 2|91 33:6 3|88 39:6 4|16 15:6 5|45 97:6 6|37 99:6 7|43 19:6 8|95 22:6 9|59 64:6 10|27 76:7 1|60 85:7 2|76 55:7 3|39 22:7 4|50 38:7 5|30 44:7 6|36 70:7 7|88 56:7 8|22 21:7 9|60 1:7 10|49 59:8 1|32 18:8 2|93 19:8 3|61 93:8 4|7 63:8 5|29 49:8 6|74 47:8 7|4 26:8 8|49 61:8 9|88 80:8 10|90 90:9 1|83 97:9 2|13 66:9 3|46 30:9 4|36 89:9 5|55 17:9 6|12 97:9 7|79 97:9 8|10 36:9 9|30 34:9 10|3 98:10 1|59 91:10 2|30 76:10 3|37 41:10 4|81 21:10 5|60 81:10 6|67 33:10 7|95 32:10 8|43 15:10 9|90 33:10 10</relation>
    <relation name="R169" arity="2" nbTuples="100" semantics="soft" defaultCost="infinity">51 18:1 1|64 6:1 2|81 64:1 3|100 65:1 4|30 77:1 5|48 56:1 6|8 77:1 7|87 61:1 8|92 91:1 9|70 97:1 10|36 18:2 1|10 4:2 2|81 33:2 3|71 4:2 4|38 42:2 5|67 19:2 6|54 54:2 7|61 67:2 8|82 60:2 9|15 50:2 10|81 43:3 1|52 96:3 2|13 47:3 3|30 4:3 4|74 76:3 5|56 21:3 6|15 91:3 7|27 30:3 8|87 69:3 9|90 75:3 10|90 15:4 1|1 29:4 2|46 91:4 3|69 54:4 4|28 34:4 5|59 97:4 6|76 92:4 7|52 90:4 8|58 45:4 9|39 67:4 10|59 63:5 1|67 89:5 2|99 30:5 3|47 83:5 4|17 36:5 5|51 4:5 6|62 41:5 7|67 33:5 8|17 79:5 9|66 66:5 10|60 99:6 1|6 22:6 2|47 58:6 3|78 75:6 4|35 10:6 5|83 58:6 6|90 52:6 7|14 31:6 8|10 1:6 9|94 87:6 10|12 64:7 1|40 64:7 2|8 3:7 3|83 97:7 4|40 55:7 5|5 75:7 6|23 60:7 7|19 83:7 8|91 85:7 9|66 18:7 10|21 29:8 1|61 26:8 2|77 56:8 3|79 71:8 4|94 92:8 5|42 58:8 6|96 76:8 7|17 78:8 8|17 9:8 9|32 79:8 10|95 98:9 1|61 67:9 2|73 83:9 3|31 78:9 4|55 91:9 5|60 65:9 6|36 2:9 7|27 67:9 8|32 68:9 9|75 76:9 10|43 88:10 1|7 11:10 2|64 62:10 3|42 87:10 4|84 73:10 5|7 43:10 6|15 16:10 7|7 16:10 8|93 72:10 9|43 74:10 10</relation>
    <relation name="R170" arity="2" nbTuples="100" semantics="soft" defaultCost="infinity">33 60:1 1|41 24:1 2|20 33:1 3|54 49:1 4|27 61:1 5|35 50:1 6|23 68:1 7|57 100:1 8|94 75:1 9|9 39:1 10|99 18:2 1|82 5:2 2|58 50:2 3|12 78:2 4|49 85:2 5|53 55:2 6|1 52:2 7|86 62:2 8|44 45:2 9|17 77:2 10|81 3:3 1|20 33:3 2|42 27:3 3|56 80:3 4|94 64:3 5|19 2:3 6|71 5:3 7|8 100:3 8|6 7:3 9|65 16:3 10|64 65:4 1|3 90:4 2|63 41:4 3|43 34:4 4|39 27:4 5|97 67:4 6|68 3:4 7|57 44:4 8|37 22:4 9|23 90:4 10|64 22:5 1|70 8:5 2|66 88:5 3|29 76:5 4|83 16:5 5|22 41:5 6|16 5:5 7|64 44:5 8|37 80:5 9|37 39:5 10|52 93:6 1|16 51:6 2|49 81:6 3|1 32:6 4|86 51:6 5|26 70:6 6|85 60:6 7|72 16:6 8|82 93:6 9|35 10:6 10|6 11:7 1|81 86:7 2|66 28:7 3|30 91:7 4|49 89:7 5|3 92:7 6|30 80:7 7|95 13:7 8|38 62:7 9|17 64:7 10|45 43:8 1|93 95:8 2|40 9:8 3|95 99:8 4|40 20:8 5|25 55:8 6|52 39:8 7|79 5:8 8|7 2:8 9|47 69:8 10|72 70:9 1|35 31:9 2|21 61:9 3|37 40:9 4|80 97:9 5|95 32:9 6|10 86:9 7|53 36:9 8|51 49:9 9|32 64:9 10|3 76:10 1|8 2:10 2|62 90:10 3|18 88:10 4|37 72:10 5|66 56:10 6|69 40:10 7|72 40:10 8|12 88:10 9|36 3:10 10</relation>
    <relation name="R171" arity="2" nbTuples="100" semantics="soft" defaultCost="infinity">63 6:1 1|86 89:1 2|8 72:1 3|98 47:1 4|45 55:1 5|91 88:1 6|17 24:1 7|19 79:1 8|58 57:1 9|11 13:1 10|63 21:2 1|21 63:2 2|77 1:2 3|98 7:2 4|81 56:2 5|6 65:2 6|54 49:2 7|58 3:2 8|5 73:2 9|75 82:2 10|44 75:3 1|15 86:3 2|87 65:3 3|68 66:3 4|89 15:3 5|56 11:3 6|22 57:3 7|24 64:3 8|11 24:3 9|74 95:3 10|78 97:4 1|44 9:4 2|55 19:4 3|90 46:4 4|49 35:4 5|99 22:4 6|86 32:4 7|22 99:4 8|63 42:4 9|9 38:4 10|7 29:5 1|37 71:5 2|34 21:5 3|99 45:5 4|87 66:5 5|92 51:5 6|36 98:5 7|10 94:5 8|91 63:5 9|76 100:5 10|27 3:6 1|89 47:6 2|56 49:6 3|75 9:6 4|65 69:6 5|32 35:6 6|62 90:6 7|44 51:6 8|77 23:6 9|32 72:6 10|81 2:7 1|58 28:7 2|95 38:7 3|33 39:7 4|18 26:7 5|65 89:7 6|56 66:7 7|37 15:7 8|63 99:7 9|70 79:7 10|21 82:8 1|92 53:8 2|23 66:8 3|24 32:8 4|85 3:8 5|42 100:8 6|3 97:8 7|90 40:8 8|67 58:8 9|49 22:8 10|55 21:9 1|19 43:9 2|95 36:9 3|96 80:9 4|22 83:9 5|57 18:9 6|42 25:9 7|45 63:9 8|27 87:9 9|53 86:9 10|76 14:10 1|92 90:10 2|2 88:10 3|53 40:10 4|9 50:10 5|55 17:10 6|48 22:10 7|3 74:10 8|80 39:10 9|93 23:10 10</relation>
    <relation name="R172" arity="2" nbTuples="100" semantics="soft" defaultCost="infinity">72 26:1 1|81 73:1 2|12 44:1 3|24 53:1 4|50 54:1 5|36 72:1 6|99 37:1 7|8 60:1 8|96 98:1 9|15 20:1 10|35 77:2 1|93 46:2 2|52 89:2 3|94 94:2 4|94 39:2 5|65 18:2 6|21 11:2 7|50 41:2 8|8 26:2 9|33 100:2 10|2 67:3 1|30 59:3 2|11 11:3 3|33 60:3 4|21 78:3 5|20 43:3 6|45 10:3 7|59 60:3 8|41 5:3 9|15 40:3 10|43 92:4 1|32 18:4 2|4 22:4 3|24 9:4 4|41 47:4 5|66 57:4 6|53 86:4 7|91 69:4 8|77 95:4 9|6 74:4 10|13 66:5 1|2 88:5 2|83 99:5 3|34 46:5 4|41 49:5 5|99 38:5 6|82 8:5 7|77 65:5 8|83 25:5 9|37 22:5 10|32 51:6 1|57 76:6 2|78 12:6 3|50 53:6 4|94 55:6 5|61 38:6 6|8 80:6 7|5 36:6 8|16 62:6 9|43 55:6 10|92 95:7 1|74 86:7 2|40 59:7 3|66 29:7 4|53 66:7 5|38 69:7 6|97 57:7 7|42 47:7 8|26 91:7 9|10 81:7 10|44 72:8 1|53 95:8 2|74 27:8 3|47 66:8 4|42 100:8 5|38 60:8 6|30 23:8 7|74 59:8 8|90 96:8 9|83 69:8 10|91 98:9 1|55 3:9 2|72 88:9 3|65 70:9 4|24 51:9 5|70 69:9 6|64 79:9 7|14 67:9 8|62 44:9 9|92 85:9 10|20 42:10 1|4 36:10 2|99 71:10 3|76 48:10 4|38 98:10 5|98 19:10 6|15 31:10 7|92 74:10 8|56 19:10 9|89 48:10 10</relation>
    <relation name="R173" arity="2" nbTuples="100" semantics="soft" defaultCost="infinity">90 57:1 1|74 22:1 2|52 19:1 3|24 53:1 4|82 59:1 5|61 82:1 6|30 10:1 7|97 66:1 8|83 100:1 9|58 15:1 10|28 45:2 1|54 1:2 2|82 11:2 3|43 100:2 4|77 66:2 5|48 99:2 6|90 91:2 7|82 5:2 8|86 34:2 9|16 57:2 10|12 82:3 1|56 100:3 2|48 11:3 3|94 69:3 4|67 94:3 5|89 79:3 6|87 16:3 7|82 61:3 8|95 16:3 9|34 55:3 10|89 81:4 1|13 8:4 2|100 65:4 3|74 42:4 4|81 71:4 5|3 34:4 6|21 19:4 7|22 46:4 8|58 50:4 9|85 57:4 10|22 71:5 1|37 23:5 2|84 10:5 3|39 33:5 4|51 87:5 5|94 83:5 6|89 85:5 7|89 88:5 8|10 44:5 9|67 34:5 10|57 19:6 1|29 66:6 2|23 6:6 3|19 11:6 4|82 78:6 5|72 19:6 6|12 36:6 7|8 28:6 8|17 98:6 9|72 21:6 10|5 73:7 1|43 38:7 2|60 22:7 3|38 75:7 4|44 13:7 5|67 7:7 6|45 71:7 7|43 59:7 8|60 77:7 9|31 30:7 10|34 53:8 1|10 22:8 2|30 48:8 3|2 32:8 4|29 91:8 5|11 16:8 6|58 13:8 7|13 50:8 8|43 37:8 9|19 49:8 10|6 53:9 1|44 82:9 2|8 7:9 3|5 72:9 4|97 50:9 5|97 52:9 6|4 33:9 7|59 41:9 8|60 11:9 9|5 15:9 10|43 39:10 1|77 30:10 2|74 33:10 3|87 15:10 4|30 83:10 5|64 74:10 6|52 49:10 7|26 74:10 8|93 5:10 9|11 61:10 10</relation>
    <relation name="R174" arity="2" nbTuples="100" semantics="soft" defaultCost="infinity">58 40:1 1|62 46:1 2|63 94:1 3|68 19:1 4|56 100:1 5|98 3:1 6|23 57:1 7|28 58:1 8|23 72:1 9|67 9:1 10|78 43:2 1|70 65:2 2|88 22:2 3|28 7:2 4|7 75:2 5|42 57:2 6|76 100:2 7|60 31:2 8|95 70:2 9|86 45:2 10|56 99:3 1|89 10:3 2|67 67:3 3|15 67:3 4|44 36:3 5|70 30:3 6|61 94:3 7|18 86:3 8|93 90:3 9|96 69:3 10|14 23:4 1|47 64:4 2|68 80:4 3|17 23:4 4|52 20:4 5|92 59:4 6|15 76:4 7|80 87:4 8|14 77:4 9|79 3:4 10|38 70:5 1|39 58:5 2|33 75:5 3|24 61:5 4|62 45:5 5|83 74:5 6|62 31:5 7|35 83:5 8|45 20:5 9|81 16:5 10|38 20:6 1|54 84:6 2|63 75:6 3|50 13:6 4|84 74:6 5|61 34:6 6|80 61:6 7|90 50:6 8|21 100:6 9|5 25:6 10|82 62:7 1|46 68:7 2|36 71:7 3|13 61:7 4|35 62:7 5|77 85:7 6|13 77:7 7|11 81:7 8|92 36:7 9|65 1:7 10|42 48:8 1|43 7:8 2|64 64:8 3|79 54:8 4|51 84:8 5|74 86:8 6|27 31:8 7|71 39:8 8|27 40:8 9|29 68:8 10|39 86:9 1|89 9:9 2|25 75:9 3|82 30:9 4|65 40:9 5|19 31:9 6|83 43:9 7|9 37:9 8|66 50:9 9|91 48:9 10|84 94:10 1|63 20:10 2|82 17:10 3|20 72:10 4|36 20:10 5|52 93:10 6|5 75:10 7|59 30:10 8|66 37:10 9|99 32:10 10</relation>
    <relation name="R175" arity="2" nbTuples="100" semantics="soft" defaultCost="infinity">48 78:1 1|86 11:1 2|45 23:1 3|38 18:1 4|36 88:1 5|61 4:1 6|88 33:1 7|69 91:1 8|86 37:1 9|8 19:1 10|99 59:2 1|73 68:2 2|38 6:2 3|24 24:2 4|55 19:2 5|64 47:2 6|72 46:2 7|18 56:2 8|48 76:2 9|16 61:2 10|14 39:3 1|14 79:3 2|33 39:3 3|20 89:3 4|7 70:3 5|95 89:3 6|36 90:3 7|34 23:3 8|24 58:3 9|65 8:3 10|41 27:4 1|31 42:4 2|19 65:4 3|44 4:4 4|57 35:4 5|75 54:4 6|68 86:4 7|33 31:4 8|8 20:4 9|74 4:4 10|40 90:5 1|17 78:5 2|26 58:5 3|74 53:5 4|81 55:5 5|91 65:5 6|40 56:5 7|16 76:5 8|25 25:5 9|15 43:5 10|68 25:6 1|60 51:6 2|64 85:6 3|51 58:6 4|66 1:6 5|39 17:6 6|26 21:6 7|29 8:6 8|10 84:6 9|13 21:6 10|42 28:7 1|38 99:7 2|85 59:7 3|32 4:7 4|21 56:7 5|60 72:7 6|18 34:7 7|14 82:7 8|53 37:7 9|71 61:7 10|92 9:8 1|17 15:8 2|100 21:8 3|81 1:8 4|11 50:8 5|47 83:8 6|57 100:8 7|8 9:8 8|11 36:8 9|38 8:8 10|92 19:9 1|76 88:9 2|30 15:9 3|95 89:9 4|89 94:9 5|2 38:9 6|98 74:9 7|76 37:9 8|64 87:9 9|17 77:9 10|89 9:10 1|81 35:10 2|19 7:10 3|14 92:10 4|60 53:10 5|34 53:10 6|56 31:10 7|33 87:10 8|70 5:10 9|13 92:10 10</relation>
    <relation name="R176" arity="2" nbTuples="100" semantics="soft" defaultCost="infinity">68 81:1 1|33 96:1 2|39 59:1 3|46 44:1 4|83 90:1 5|97 73:1 6|11 21:1 7|73 91:1 8|20 27:1 9|65 75:1 10|13 84:2 1|59 66:2 2|79 5:2 3|16 6:2 4|33 76:2 5|98 70:2 6|96 50:2 7|22 91:2 8|62 11:2 9|36 7:2 10|7 27:3 1|45 88:3 2|58 11:3 3|18 76:3 4|25 53:3 5|73 61:3 6|48 73:3 7|29 44:3 8|8 22:3 9|85 77:3 10|64 5:4 1|83 79:4 2|76 53:4 3|12 94:4 4|68 47:4 5|82 30:4 6|19 12:4 7|25 56:4 8|42 57:4 9|45 57:4 10|82 73:5 1|75 11:5 2|17 30:5 3|95 80:5 4|29 25:5 5|58 11:5 6|84 71:5 7|27 84:5 8|29 44:5 9|77 81:5 10|14 49:6 1|18 88:6 2|6 73:6 3|39 45:6 4|64 98:6 5|47 89:6 6|44 87:6 7|97 44:6 8|56 47:6 9|21 27:6 10|54 39:7 1|25 8:7 2|63 83:7 3|43 23:7 4|31 5:7 5|86 47:7 6|25 2:7 7|70 100:7 8|54 92:7 9|48 70:7 10|83 72:8 1|30 89:8 2|24 49:8 3|26 66:8 4|17 35:8 5|98 68:8 6|27 14:8 7|80 92:8 8|2 23:8 9|72 92:8 10|78 98:9 1|98 47:9 2|39 40:9 3|77 20:9 4|76 56:9 5|23 50:9 6|19 73:9 7|89 38:9 8|75 21:9 9|19 23:9 10|19 99:10 1|76 30:10 2|62 98:10 3|90 63:10 4|45 17:10 5|68 60:10 6|79 39:10 7|77 60:10 8|80 31:10 9|35 53:10 10</relation>
    <relation name="R177" arity="2" nbTuples="100" semantics="soft" defaultCost="infinity">51 46:1 1|18 68:1 2|78 37:1 3|15 100:1 4|92 72:1 5|34 74:1 6|35 20:1 7|16 10:1 8|100 28:1 9|71 91:1 10|22 40:2 1|11 3:2 2|72 99:2 3|35 78:2 4|47 76:2 5|70 4:2 6|4 36:2 7|69 77:2 8|1 56:2 9|13 77:2 10|41 84:3 1|79 99:3 2|98 78:3 3|81 33:3 4|95 52:3 5|8 15:3 6|6 33:3 7|48 67:3 8|62 31:3 9|99 25:3 10|35 45:4 1|31 37:4 2|96 32:4 3|15 15:4 4|40 6:4 5|62 83:4 6|9 94:4 7|98 25:4 8|27 92:4 9|38 31:4 10|23 72:5 1|84 84:5 2|1 52:5 3|58 54:5 4|91 21:5 5|4 93:5 6|81 22:5 7|12 77:5 8|50 26:5 9|50 53:5 10|58 16:6 1|88 37:6 2|86 55:6 3|73 74:6 4|90 86:6 5|93 48:6 6|16 15:6 7|46 9:6 8|60 41:6 9|38 36:6 10|23 62:7 1|12 7:7 2|28 91:7 3|98 23:7 4|97 80:7 5|95 68:7 6|53 47:7 7|64 94:7 8|67 26:7 9|54 47:7 10|80 78:8 1|52 75:8 2|22 28:8 3|88 54:8 4|17 29:8 5|21 89:8 6|64 58:8 7|49 17:8 8|23 37:8 9|33 93:8 10|49 28:9 1|96 34:9 2|10 2:9 3|41 94:9 4|81 85:9 5|12 24:9 6|27 2:9 7|96 98:9 8|89 94:9 9|65 39:9 10|49 56:10 1|11 56:10 2|4 46:10 3|78 13:10 4|31 76:10 5|15 90:10 6|93 16:10 7|48 50:10 8|76 66:10 9|95 30:10 10</relation>
    <relation name="R178" arity="2" nbTuples="100" semantics="soft" defaultCost="infinity">41 68:1 1|22 88:1 2|22 45:1 3|98 86:1 4|76 83:1 5|24 76:1 6|71 15:1 7|52 34:1 8|76 50:1 9|87 62:1 10|88 10:2 1|22 98:2 2|16 53:2 3|45 83:2 4|57 63:2 5|6 56:2 6|27 30:2 7|68 82:2 8|81 15:2 9|49 93:2 10|85 14:3 1|72 27:3 2|40 32:3 3|12 86:3 4|55 56:3 5|11 77:3 6|58 100:3 7|50 98:3 8|51 95:3 9|49 35:3 10|46 42:4 1|62 3:4 2|84 38:4 3|69 85:4 4|20 34:4 5|19 87:4 6|21 58:4 7|55 88:4 8|97 56:4 9|2 77:4 10|67 12:5 1|68 3:5 2|36 81:5 3|90 10:5 4|48 52:5 5|94 48:5 6|74 85:5 7|81 35:5 8|57 79:5 9|35 14:5 10|66 51:6 1|41 8:6 2|80 49:6 3|73 98:6 4|29 88:6 5|11 37:6 6|34 55:6 7|32 36:6 8|63 80:6 9|16 66:6 10|74 23:7 1|8 19:7 2|82 46:7 3|64 20:7 4|36 1:7 5|51 51:7 6|84 87:7 7|16 51:7 8|52 35:7 9|18 74:7 10|58 26:8 1|73 47:8 2|38 60:8 3|22 57:8 4|71 76:8 5|15 97:8 6|29 47:8 7|58 45:8 8|22 10:8 9|75 29:8 10|41 77:9 1|76 96:9 2|40 100:9 3|48 65:9 4|63 45:9 5|29 64:9 6|49 36:9 7|55 50:9 8|11 21:9 9|21 5:9 10|50 77:10 1|23 55:10 2|100 92:10 3|29 100:10 4|84 78:10 5|38 63:10 6|22 93:10 7|76 46:10 8|74 75:10 9|100 90:10 10</relation>
    <relation name="R179" arity="2" nbTuples="100" semantics="soft" defaultCost="infinity">28 86:1 1|83 40:1 2|52 54:1 3|72 90:1 4|52 43:1 5|17 60:1 6|44 28:1 7|1 54:1 8|28 56:1 9|17 27:1 10|46 75:2 1|67 98:2 2|87 59:2 3|79 94:2 4|12 43:2 5|80 7:2 6|39 57:2 7|5 97:2 8|65 7:2 9|25 72:2 10|69 77:3 1|71 61:3 2|70 32:3 3|29 40:3 4|9 3:3 5|58 60:3 6|44 89:3 7|17 65:3 8|58 53:3 9|51 61:3 10|96 23:4 1|46 23:4 2|73 100:4 3|1 93:4 4|17 58:4 5|64 49:4 6|41 65:4 7|9 45:4 8|59 11:4 9|28 83:4 10|10 20:5 1|73 71:5 2|79 30:5 3|58 43:5 4|46 77:5 5|8 43:5 6|41 84:5 7|39 76:5 8|28 67:5 9|25 7:5 10|85 84:6 1|82 36:6 2|11 20:6 3|39 16:6 4|28 83:6 5|100 94:6 6|23 96:6 7|42 39:6 8|39 13:6 9|81 89:6 10|56 51:7 1|37 93:7 2|13 42:7 3|45 62:7 4|80 14:7 5|58 20:7 6|30 68:7 7|24 41:7 8|4 22:7 9|96 25:7 10|71 65:8 1|6 69:8 2|33 34:8 3|2 50:8 4|49 71:8 5|20 83:8 6|14 24:8 7|59 20:8 8|41 74:8 9|70 94:8 10|71 21:9 1|26 25:9 2|59 26:9 3|28 36:9 4|61 47:9 5|4 98:9 6|83 3:9 7|55 60:9 8|13 79:9 9|73 15:9 10|45 90:10 1|10 5:10 2|22 13:10 3|2 22:10 4|43 58:10 5|57 83:10 6|14 37:10 7|30 62:10 8|13 53:10 9|90 35:10 10</relation>
    <relation name="R180" arity="2" nbTuples="100" semantics="soft" defaultCost="infinity">13 20:1 1|73 64:1 2|95 25:1 3|28 61:1 4|51 76:1 5|6 15:1 6|76 68:1 7|56 34:1 8|34 66:1 9|11 30:1 10|86 43:2 1|13 41:2 2|33 50:2 3|10 75:2 4|81 96:2 5|53 11:2 6|65 85:2 7|14 28:2 8|54 22:2 9|23 34:2 10|95 53:3 1|52 79:3 2|30 1:3 3|39 71:3 4|63 52:3 5|74 94:3 6|64 36:3 7|68 12:3 8|18 80:3 9|32 97:3 10|36 54:4 1|20 31:4 2|16 12:4 3|82 58:4 4|5 49:4 5|23 46:4 6|24 29:4 7|67 71:4 8|80 93:4 9|45 89:4 10|3 72:5 1|81 77:5 2|8 23:5 3|59 30:5 4|8 2:5 5|98 58:5 6|97 95:5 7|93 18:5 8|99 17:5 9|43 99:5 10|21 57:6 1|96 41:6 2|43 45:6 3|33 19:6 4|64 92:6 5|10 8:6 6|89 96:6 7|96 92:6 8|14 9:6 9|37 96:6 10|9 86:7 1|79 17:7 2|19 9:7 3|39 37:7 4|42 20:7 5|67 15:7 6|38 46:7 7|11 31:7 8|11 18:7 9|3 56:7 10|81 48:8 1|3 93:8 2|71 34:8 3|73 46:8 4|4 83:8 5|100 87:8 6|18 71:8 7|81 25:8 8|3 81:8 9|78 11:8 10|67 13:9 1|43 52:9 2|30 43:9 3|84 15:9 4|82 30:9 5|80 93:9 6|20 1:9 7|24 79:9 8|18 15:9 9|76 22:9 10|2 10:10 1|53 84:10 2|89 55:10 3|29 4:10 4|36 83:10 5|98 50:10 6|98 66:10 7|26 31:10 8|99 6:10 9|51 20:10 10</relation>
    <relation name="R181" arity="2" nbTuples="100" semantics="soft" defaultCost="infinity">81 30:1 1|14 17:1 2|5 91:1 3|31 21:1 4|47 6:1 5|38 80:1 6|41 50:1 7|86 30:1 8|17 21:1 9|76 59:1 10|51 3:2 1|91 21:2 2|8 54:2 3|99 58:2 4|95 54:2 5|63 73:2 6|99 67:2 7|23 10:2 8|76 90:2 9|95 67:2 10|74 48:3 1|42 84:3 2|100 96:3 3|88 8:3 4|44 74:3 5|44 9:3 6|17 92:3 7|22 29:3 8|79 1:3 9|67 69:3 10|61 23:4 1|2 90:4 2|15 47:4 3|44 94:4 4|84 66:4 5|70 59:4 6|98 23:4 7|21 57:4 8|54 42:4 9|74 47:4 10|97 18:5 1|78 50:5 2|50 31:5 3|14 33:5 4|98 65:5 5|78 92:5 6|100 39:5 7|32 97:5 8|43 18:5 9|5 5:5 10|20 69:6 1|4 56:6 2|96 35:6 3|93 56:6 4|57 77:6 5|48 55:6 6|47 45:6 7|39 32:6 8|52 36:6 9|66 79:6 10|68 30:7 1|58 37:7 2|71 29:7 3|66 72:7 4|4 73:7 5|26 90:7 6|62 34:7 7|55 82:7 8|59 33:7 9|15 72:7 10|51 95:8 1|83 71:8 2|91 57:8 3|12 75:8 4|73 77:8 5|89 64:8 6|52 39:8 7|85 13:8 8|5 45:8 9|65 12:8 10|26 84:9 1|40 22:9 2|52 27:9 3|51 3:9 4|38 42:9 5|57 66:9 6|94 45:9 7|30 49:9 8|63 12:9 9|39 98:9 10|96 26:10 1|71 23:10 2|38 42:10 3|79 65:10 4|51 20:10 5|53 28:10 6|59 60:10 7|41 55:10 8|96 96:10 9|64 26:10 10</relation>
    <relation name="R182" arity="2" nbTuples="100" semantics="soft" defaultCost="infinity">29 27:1 1|17 11:1 2|18 91:1 3|49 62:1 4|70 90:1 5|86 78:1 6|55 31:1 7|65 40:1 8|28 69:1 9|18 42:1 10|45 47:2 1|67 61:2 2|30 28:2 3|62 87:2 4|88 60:2 5|9 23:2 6|72 88:2 7|39 77:2 8|11 4:2 9|69 32:2 10|50 90:3 1|26 35:3 2|68 10:3 3|8 86:3 4|57 37:3 5|81 85:3 6|4 83:3 7|24 28:3 8|9 40:3 9|68 62:3 10|61 22:4 1|76 77:4 2|80 63:4 3|79 30:4 4|21 83:4 5|73 84:4 6|56 52:4 7|49 42:4 8|1 81:4 9|54 78:4 10|30 72:5 1|16 41:5 2|40 76:5 3|21 87:5 4|8 7:5 5|83 88:5 6|61 98:5 7|77 62:5 8|92 77:5 9|77 59:5 10|91 92:6 1|99 33:6 2|65 94:6 3|99 55:6 4|57 2:6 5|42 69:6 6|92 59:6 7|31 7:6 8|12 24:6 9|49 31:6 10|5 51:7 1|38 86:7 2|50 83:7 3|24 38:7 4|54 97:7 5|63 34:7 6|9 29:7 7|80 82:7 8|15 92:7 9|36 74:7 10|86 49:8 1|84 59:8 2|12 20:8 3|15 90:8 4|89 48:8 5|46 8:8 6|89 95:8 7|43 57:8 8|27 33:8 9|31 78:8 10|18 24:9 1|92 73:9 2|99 16:9 3|98 57:9 4|63 66:9 5|21 27:9 6|24 12:9 7|78 29:9 8|8 14:9 9|74 100:9 10|45 99:10 1|59 60:10 2|29 63:10 3|87 82:10 4|81 76:10 5|42 15:10 6|73 8:10 7|92 55:10 8|17 16:10 9|68 61:10 10</relation>
    <relation name="R183" arity="2" nbTuples="100" semantics="soft" defaultCost="infinity">68 2:1 1|28 79:1 2|57 15:1 3|50 9:1 4|79 66:1 5|4 64:1 6|80 88:1 7|49 96:1 8|76 17:1 9|62 41:1 10|65 48:2 1|81 18:2 2|97 83:2 3|46 42:2 4|89 75:2 5|47 55:2 6|4 1:2 7|78 62:2 8|6 70:2 9|16 58:2 10|77 10:3 1|79 67:3 2|61 38:3 3|1 82:3 4|85 10:3 5|10 61:3 6|98 52:3 7|27 91:3 8|36 33:3 9|2 32:3 10|67 89:4 1|65 64:4 2|91 42:4 3|2 39:4 4|42 45:4 5|70 79:4 6|93 75:4 7|72 15:4 8|92 65:4 9|77 58:4 10|58 73:5 1|98 86:5 2|85 44:5 3|20 96:5 4|7 76:5 5|92 36:5 6|7 92:5 7|82 6:5 8|55 81:5 9|26 84:5 10|20 61:6 1|4 57:6 2|76 77:6 3|95 27:6 4|8 78:6 5|86 85:6 6|17 17:6 7|13 72:6 8|74 45:6 9|84 5:6 10|27 85:7 1|99 84:7 2|77 79:7 3|76 50:7 4|15 69:7 5|83 93:7 6|46 19:7 7|38 18:7 8|72 50:7 9|67 46:7 10|95 13:8 1|73 10:8 2|3 68:8 3|93 11:8 4|25 71:8 5|81 72:8 6|62 19:8 7|27 46:8 8|90 41:8 9|45 94:8 10|91 96:9 1|49 14:9 2|61 45:9 3|92 19:9 4|92 97:9 5|4 86:9 6|31 86:9 7|48 58:9 8|98 26:9 9|66 75:9 10|15 99:10 1|85 32:10 2|13 90:10 3|10 92:10 4|58 34:10 5|43 73:10 6|36 65:10 7|2 10:10 8|58 62:10 9|72 56:10 10</relation>
    <relation name="R184" arity="2" nbTuples="100" semantics="soft" defaultCost="infinity">99 61:1 1|43 91:1 2|58 66:1 3|25 55:1 4|69 41:1 5|33 89:1 6|59 51:1 7|86 28:1 8|12 52:1 9|44 64:1 10|74 71:2 1|38 86:2 2|1 79:2 3|11 42:2 4|14 91:2 5|85 5:2 6|26 33:2 7|75 25:2 8|71 90:2 9|96 66:2 10|44 26:3 1|58 25:3 2|63 100:3 3|18 58:3 4|53 12:3 5|37 78:3 6|20 41:3 7|93 57:3 8|13 68:3 9|43 75:3 10|55 69:4 1|77 79:4 2|19 71:4 3|19 92:4 4|45 80:4 5|23 66:4 6|4 88:4 7|97 25:4 8|97 11:4 9|5 49:4 10|47 68:5 1|91 58:5 2|95 42:5 3|77 11:5 4|90 28:5 5|6 14:5 6|47 3:5 7|96 21:5 8|96 57:5 9|13 70:5 10|71 8:6 1|62 32:6 2|10 83:6 3|46 47:6 4|97 98:6 5|43 60:6 6|97 78:6 7|7 81:6 8|75 59:6 9|94 81:6 10|72 96:7 1|1 60:7 2|2 35:7 3|86 9:7 4|46 68:7 5|30 80:7 6|27 65:7 7|8 60:7 8|47 98:7 9|12 33:7 10|90 9:8 1|1 1:8 2|3 40:8 3|16 57:8 4|92 46:8 5|45 38:8 6|82 39:8 7|16 99:8 8|23 47:8 9|97 98:8 10|38 79:9 1|20 74:9 2|76 73:9 3|61 11:9 4|98 63:9 5|14 11:9 6|41 40:9 7|45 86:9 8|90 12:9 9|30 33:9 10|41 47:10 1|7 48:10 2|11 78:10 3|32 5:10 4|58 80:10 5|24 80:10 6|66 89:10 7|79 50:10 8|79 10:10 9|29 76:10 10</relation>
    <relation name="R185" arity="2" nbTuples="100" semantics="soft" defaultCost="infinity">37 75:1 1|6 13:1 2|33 63:1 3|92 5:1 4|60 46:1 5|26 20:1 6|11 38:1 7|45 51:1 8|24 30:1 9|61 78:1 10|97 83:2 1|74 71:2 2|12 73:2 3|40 94:2 4|42 65:2 5|41 71:2 6|57 63:2 7|22 19:2 8|62 95:2 9|85 27:2 10|75 57:3 1|47 43:3 2|42 90:3 3|40 70:3 4|99 80:3 5|7 97:3 6|76 83:3 7|54 20:3 8|38 53:3 9|90 41:3 10|84 16:4 1|96 55:4 2|10 67:4 3|57 32:4 4|66 77:4 5|97 20:4 6|51 5:4 7|37 22:4 8|6 65:4 9|52 34:4 10|86 74:5 1|52 13:5 2|22 88:5 3|83 53:5 4|2 5:5 5|15 68:5 6|32 35:5 7|33 72:5 8|86 43:5 9|59 72:5 10|75 87:6 1|54 3:6 2|97 10:6 3|90 71:6 4|13 29:6 5|99 43:6 6|86 36:6 7|67 47:6 8|10 4:6 9|34 25:6 10|98 82:7 1|64 11:7 2|37 18:7 3|28 19:7 4|5 98:7 5|55 99:7 6|81 72:7 7|92 19:7 8|60 95:7 9|31 27:7 10|45 93:8 1|68 42:8 2|68 20:8 3|47 32:8 4|53 87:8 5|97 16:8 6|22 64:8 7|42 98:8 8|23 37:8 9|12 40:8 10|41 46:9 1|99 58:9 2|47 15:9 3|28 35:9 4|6 43:9 5|26 5:9 6|6 86:9 7|45 28:9 8|98 72:9 9|73 67:9 10|15 15:10 1|69 38:10 2|63 37:10 3|28 21:10 4|49 19:10 5|15 45:10 6|68 91:10 7|46 48:10 8|22 12:10 9|64 66:10 10</relation>
    <relation name="R186" arity="2" nbTuples="100" semantics="soft" defaultCost="infinity">27 90:1 1|4 70:1 2|11 36:1 3|74 82:1 4|2 30:1 5|99 3:1 6|47 83:1 7|64 72:1 8|19 89:1 9|19 21:1 10|9 53:2 1|41 49:2 2|33 33:2 3|50 23:2 4|99 89:2 5|17 25:2 6|60 36:2 7|18 44:2 8|87 96:2 9|41 24:2 10|48 38:3 1|62 51:3 2|52 29:3 3|61 29:3 4|34 41:3 5|93 7:3 6|48 14:3 7|61 46:3 8|52 100:3 9|90 9:3 10|87 33:4 1|63 97:4 2|52 84:4 3|21 32:4 4|7 80:4 5|82 93:4 6|55 99:4 7|16 15:4 8|68 80:4 9|58 43:4 10|72 95:5 1|5 92:5 2|5 22:5 3|32 97:5 4|34 7:5 5|13 53:5 6|11 55:5 7|23 37:5 8|27 3:5 9|74 72:5 10|45 33:6 1|13 52:6 2|32 35:6 3|97 51:6 4|88 26:6 5|68 73:6 6|99 9:6 7|2 62:6 8|85 19:6 9|45 51:6 10|25 35:7 1|13 93:7 2|36 72:7 3|56 96:7 4|98 18:7 5|73 18:7 6|57 19:7 7|91 21:7 8|30 89:7 9|6 51:7 10|91 16:8 1|31 48:8 2|2 2:8 3|67 61:8 4|47 70:8 5|94 86:8 6|81 43:8 7|28 53:8 8|22 21:8 9|90 71:8 10|90 22:9 1|3 37:9 2|90 40:9 3|95 29:9 4|36 41:9 5|23 54:9 6|6 83:9 7|53 25:9 8|33 75:9 9|86 12:9 10|32 100:10 1|70 79:10 2|67 95:10 3|61 65:10 4|91 91:10 5|76 74:10 6|94 12:10 7|23 39:10 8|11 76:10 9|37 98:10 10</relation>
    <relation name="R187" arity="2" nbTuples="100" semantics="soft" defaultCost="infinity">73 54:1 1|39 74:1 2|2 89:1 3|70 76:1 4|70 66:1 5|39 52:1 6|98 37:1 7|87 97:1 8|76 18:1 9|32 19:1 10|35 88:2 1|59 41:2 2|47 59:2 3|64 30:2 4|62 54:2 5|90 47:2 6|41 42:2 7|20 64:2 8|98 100:2 9|38 1:2 10|8 23:3 1|18 97:3 2|93 1:3 3|19 19:3 4|78 88:3 5|51 26:3 6|37 13:3 7|83 46:3 8|35 89:3 9|65 87:3 10|45 35:4 1|50 22:4 2|73 68:4 3|93 98:4 4|4 83:4 5|47 65:4 6|79 4:4 7|71 37:4 8|48 3:4 9|79 73:4 10|92 34:5 1|14 24:5 2|21 78:5 3|18 58:5 4|19 2:5 5|23 62:5 6|27 36:5 7|17 53:5 8|21 59:5 9|54 78:5 10|79 30:6 1|59 57:6 2|88 9:6 3|64 45:6 4|98 73:6 5|5 9:6 6|80 69:6 7|27 89:6 8|30 41:6 9|9 10:6 10|91 7:7 1|76 11:7 2|70 66:7 3|2 33:7 4|66 55:7 5|9 70:7 6|22 2:7 7|73 80:7 8|83 23:7 9|82 20:7 10|22 18:8 1|92 90:8 2|74 50:8 3|59 91:8 4|21 62:8 5|58 3:8 6|50 85:8 7|5 43:8 8|88 99:8 9|65 25:8 10|50 76:9 1|30 61:9 2|82 7:9 3|15 62:9 4|40 97:9 5|37 53:9 6|15 98:9 7|26 12:9 8|18 59:9 9|10 57:9 10|96 94:10 1|18 26:10 2|5 82:10 3|66 1:10 4|29 58:10 5|66 92:10 6|38 17:10 7|47 46:10 8|98 93:10 9|50 93:10 10</relation>
    <relation name="R188" arity="2" nbTuples="100" semantics="soft" defaultCost="infinity">85 47:1 1|16 12:1 2|79 32:1 3|63 44:1 4|44 9:1 5|12 73:1 6|48 86:1 7|27 8:1 8|7 16:1 9|44 60:1 10|82 37:2 1|51 51:2 2|3 68:2 3|50 31:2 4|63 73:2 5|25 84:2 6|31 81:2 7|48 64:2 8|46 24:2 9|18 97:2 10|65 80:3 1|54 1:3 2|38 28:3 3|54 92:3 4|99 22:3 5|35 61:3 6|4 40:3 7|63 57:3 8|31 59:3 9|35 73:3 10|6 74:4 1|27 58:4 2|43 49:4 3|95 9:4 4|16 19:4 5|90 21:4 6|2 69:4 7|25 30:4 8|92 2:4 9|79 33:4 10|92 9:5 1|44 56:5 2|84 51:5 3|67 7:5 4|61 29:5 5|59 31:5 6|8 6:5 7|80 60:5 8|33 17:5 9|66 47:5 10|33 85:6 1|7 15:6 2|27 79:6 3|96 41:6 4|33 71:6 5|95 24:6 6|75 52:6 7|23 91:6 8|16 18:6 9|19 67:6 10|41 22:7 1|27 60:7 2|42 65:7 3|50 93:7 4|71 73:7 5|67 69:7 6|73 10:7 7|92 80:7 8|34 24:7 9|11 9:7 10|23 93:8 1|32 43:8 2|36 6:8 3|21 6:8 4|13 79:8 5|37 34:8 6|13 2:8 7|3 10:8 8|32 51:8 9|94 80:8 10|28 48:9 1|61 71:9 2|64 37:9 3|63 77:9 4|40 58:9 5|14 20:9 6|43 47:9 7|10 32:9 8|21 42:9 9|66 61:9 10|32 96:10 1|18 13:10 2|25 5:10 3|49 64:10 4|40 17:10 5|17 54:10 6|43 69:10 7|66 95:10 8|32 15:10 9|54 29:10 10</relation>
    <relation name="R189" arity="2" nbTuples="100" semantics="soft" defaultCost="infinity">6 39:1 1|96 20:1 2|92 4:1 3|16 91:1 4|8 11:1 5|67 95:1 6|34 24:1 7|67 20:1 8|59 3:1 9|82 99:1 10|82 44:2 1|62 63:2 2|9 34:2 3|67 90:2 4|69 80:2 5|56 34:2 6|81 2:2 7|73 84:2 8|12 4:2 9|6 3:2 10|12 35:3 1|47 93:3 2|64 5:3 3|55 19:3 4|1 1:3 5|61 63:3 6|64 35:3 7|29 15:3 8|96 15:3 9|61 7:3 10|26 58:4 1|90 6:4 2|77 75:4 3|77 15:4 4|38 71:4 5|31 88:4 6|13 16:4 7|95 99:4 8|58 81:4 9|3 73:4 10|14 55:5 1|100 93:5 2|43 42:5 3|8 34:5 4|85 80:5 5|26 11:5 6|32 91:5 7|3 51:5 8|65 6:5 9|86 62:5 10|72 44:6 1|87 73:6 2|12 77:6 3|50 36:6 4|76 36:6 5|88 24:6 6|56 17:6 7|1 37:6 8|18 10:6 9|48 48:6 10|36 49:7 1|10 24:7 2|37 98:7 3|87 53:7 4|96 20:7 5|70 68:7 6|86 43:7 7|97 90:7 8|3 26:7 9|98 62:7 10|52 65:8 1|78 2:8 2|9 9:8 3|20 25:8 4|40 53:8 5|41 3:8 6|80 64:8 7|50 84:8 8|85 47:8 9|25 93:8 10|50 4:9 1|62 40:9 2|45 50:9 3|4 6:9 4|81 43:9 5|12 46:9 6|84 63:9 7|89 52:9 8|43 9:9 9|47 43:9 10|49 48:10 1|42 97:10 2|35 96:10 3|14 41:10 4|2 64:10 5|62 95:10 6|6 12:10 7|63 48:10 8|56 19:10 9|8 69:10 10</relation>
    <relation name="R190" arity="2" nbTuples="100" semantics="soft" defaultCost="infinity">70 94:1 1|99 72:1 2|33 41:1 3|69 94:1 4|97 79:1 5|19 47:1 6|40 61:1 7|6 45:1 8|43 65:1 9|68 69:1 10|19 58:2 1|100 93:2 2|42 97:2 3|59 44:2 4|47 14:2 5|8 79:2 6|74 68:2 7|80 65:2 8|61 71:2 9|4 99:2 10|90 5:3 1|61 96:3 2|45 93:3 3|49 62:3 4|39 95:3 5|68 8:3 6|14 78:3 7|17 22:3 8|51 71:3 9|74 5:3 10|61 68:4 1|85 94:4 2|58 42:4 3|2 43:4 4|80 50:4 5|52 95:4 6|55 67:4 7|39 7:4 8|54 55:4 9|41 76:4 10|43 90:5 1|79 24:5 2|81 92:5 3|16 38:5 4|96 82:5 5|41 12:5 6|89 67:5 7|3 51:5 8|48 69:5 9|58 96:5 10|40 90:6 1|100 3:6 2|99 35:6 3|51 45:6 4|44 63:6 5|18 69:6 6|71 30:6 7|16 6:6 8|27 87:6 9|90 62:6 10|74 27:7 1|100 39:7 2|13 62:7 3|31 12:7 4|61 92:7 5|51 88:7 6|30 39:7 7|49 84:7 8|86 89:7 9|38 26:7 10|46 60:8 1|24 31:8 2|80 4:8 3|10 75:8 4|84 4:8 5|23 45:8 6|19 78:8 7|26 79:8 8|85 3:8 9|2 45:8 10|60 81:9 1|65 83:9 2|15 17:9 3|19 28:9 4|50 61:9 5|18 54:9 6|33 69:9 7|72 55:9 8|31 55:9 9|4 27:9 10|59 87:10 1|7 64:10 2|21 46:10 3|72 86:10 4|25 2:10 5|81 20:10 6|29 98:10 7|78 1:10 8|86 87:10 9|86 54:10 10</relation>
    <relation name="R191" arity="2" nbTuples="100" semantics="soft" defaultCost="infinity">24 7:1 1|48 78:1 2|29 60:1 3|35 43:1 4|81 59:1 5|65 98:1 6|1 65:1 7|87 37:1 8|74 56:1 9|44 50:1 10|48 13:2 1|76 30:2 2|77 81:2 3|86 91:2 4|48 45:2 5|34 41:2 6|5 1:2 7|11 77:2 8|52 51:2 9|57 46:2 10|1 24:3 1|32 52:3 2|94 55:3 3|36 70:3 4|48 60:3 5|5 91:3 6|14 47:3 7|57 47:3 8|68 65:3 9|59 36:3 10|19 36:4 1|45 87:4 2|35 56:4 3|25 68:4 4|72 29:4 5|98 22:4 6|11 18:4 7|80 98:4 8|76 89:4 9|44 23:4 10|84 66:5 1|88 81:5 2|100 6:5 3|11 92:5 4|72 15:5 5|25 80:5 6|68 95:5 7|100 86:5 8|11 63:5 9|81 39:5 10|1 1:6 1|93 28:6 2|50 17:6 3|10 28:6 4|85 73:6 5|43 100:6 6|19 96:6 7|56 89:6 8|5 43:6 9|19 33:6 10|46 88:7 1|66 81:7 2|67 16:7 3|16 36:7 4|21 69:7 5|3 8:7 6|3 62:7 7|44 29:7 8|67 86:7 9|73 85:7 10|24 61:8 1|50 75:8 2|33 67:8 3|65 54:8 4|71 46:8 5|57 16:8 6|32 27:8 7|59 86:8 8|76 40:8 9|5 68:8 10|3 66:9 1|33 9:9 2|37 96:9 3|32 35:9 4|33 72:9 5|7 48:9 6|59 62:9 7|40 26:9 8|16 100:9 9|73 81:9 10|35 49:10 1|23 5:10 2|94 71:10 3|21 39:10 4|46 75:10 5|53 2:10 6|26 11:10 7|46 98:10 8|11 97:10 9|59 61:10 10</relation>
    <relation name="R192" arity="2" nbTuples="100" semantics="soft" defaultCost="infinity">88 38:1 1|3 52:1 2|34 67:1 3|39 9:1 4|70 51:1 5|54 60:1 6|4 70:1 7|86 65:1 8|60 91:1 9|92 100:1 10|51 35:2 1|29 28:2 2|6 74:2 3|80 86:2 4|80 20:2 5|8 19:2 6|99 9:2 7|5 26:2 8|19 4:2 9|44 50:2 10|31 70:3 1|52 15:3 2|53 66:3 3|68 55:3 4|11 60:3 5|45 5:3 6|46 8:3 7|22 11:3 8|34 2:3 9|2 2:3 10|49 48:4 1|37 23:4 2|56 49:4 3|18 56:4 4|73 18:4 5|71 60:4 6|14 78:4 7|53 72:4 8|55 24:4 9|41 56:4 10|77 34:5 1|7 41:5 2|46 45:5 3|92 21:5 4|40 20:5 5|93 70:5 6|18 95:5 7|90 32:5 8|88 61:5 9|56 79:5 10|45 74:6 1|23 83:6 2|83 80:6 3|85 60:6 4|26 67:6 5|55 18:6 6|67 70:6 7|19 46:6 8|37 81:6 9|59 91:6 10|75 47:7 1|58 26:7 2|39 29:7 3|37 8:7 4|99 16:7 5|9 93:7 6|88 85:7 7|88 61:7 8|53 96:7 9|39 27:7 10|2 89:8 1|91 38:8 2|25 64:8 3|16 41:8 4|99 73:8 5|8 94:8 6|23 39:8 7|61 45:8 8|7 13:8 9|38 5:8 10|40 1:9 1|32 2:9 2|3 67:9 3|57 25:9 4|9 13:9 5|18 89:9 6|40 20:9 7|34 54:9 8|4 14:9 9|30 77:9 10|73 65:10 1|22 53:10 2|30 64:10 3|90 100:10 4|73 87:10 5|31 78:10 6|95 94:10 7|65 77:10 8|9 19:10 9|68 20:10 10</relation>
    <relation name="R193" arity="2" nbTuples="100" semantics="soft" defaultCost="infinity">52 75:1 1|14 1:1 2|42 7:1 3|82 74:1 4|73 5:1 5|20 18:1 6|31 86:1 7|40 67:1 8|71 91:1 9|37 52:1 10|77 58:2 1|51 22:2 2|97 69:2 3|76 48:2 4|39 25:2 5|83 40:2 6|73 84:2 7|2 53:2 8|6 24:2 9|63 21:2 10|41 27:3 1|28 40:3 2|93 59:3 3|42 69:3 4|28 13:3 5|17 50:3 6|16 27:3 7|61 35:3 8|71 17:3 9|25 19:3 10|55 85:4 1|76 1:4 2|51 34:4 3|65 90:4 4|98 11:4 5|95 12:4 6|16 14:4 7|57 58:4 8|51 48:4 9|52 7:4 10|5 91:5 1|95 73:5 2|30 36:5 3|25 3:5 4|1 2:5 5|60 5:5 6|93 67:5 7|57 34:5 8|71 69:5 9|45 60:5 10|58 29:6 1|57 55:6 2|77 2:6 3|77 81:6 4|27 21:6 5|78 47:6 6|57 23:6 7|55 81:6 8|13 40:6 9|90 10:6 10|14 32:7 1|31 3:7 2|33 88:7 3|17 1:7 4|74 66:7 5|12 86:7 6|20 52:7 7|95 71:7 8|82 22:7 9|55 88:7 10|57 44:8 1|63 8:8 2|53 39:8 3|80 5:8 4|51 5:8 5|4 78:8 6|3 62:8 7|35 75:8 8|93 16:8 9|98 39:8 10|28 38:9 1|67 57:9 2|64 70:9 3|43 49:9 4|93 10:9 5|9 30:9 6|95 96:9 7|71 13:9 8|60 21:9 9|69 53:9 10|87 32:10 1|56 29:10 2|65 22:10 3|81 68:10 4|45 1:10 5|90 27:10 6|26 70:10 7|63 56:10 8|90 30:10 9|83 13:10 10</relation>
    <relation name="R194" arity="2" nbTuples="100" semantics="soft" defaultCost="infinity">32 50:1 1|88 59:1 2|44 10:1 3|96 71:1 4|51 45:1 5|67 41:1 6|4 3:1 7|35 69:1 8|66 64:1 9|84 51:1 10|63 28:2 1|49 82:2 2|7 76:2 3|53 1:2 4|21 92:2 5|13 30:2 6|57 33:2 7|78 78:2 8|14 42:2 9|93 85:2 10|43 57:3 1|30 58:3 2|44 53:3 3|25 1:3 4|31 39:3 5|83 83:3 6|87 96:3 7|43 74:3 8|1 79:3 9|67 20:3 10|24 18:4 1|54 26:4 2|66 47:4 3|28 22:4 4|2 59:4 5|38 78:4 6|51 60:4 7|8 44:4 8|39 72:4 9|16 64:4 10|63 1:5 1|79 97:5 2|23 20:5 3|25 70:5 4|7 18:5 5|6 44:5 6|64 80:5 7|75 39:5 8|25 90:5 9|11 56:5 10|99 60:6 1|7 55:6 2|77 38:6 3|59 2:6 4|78 23:6 5|45 91:6 6|81 28:6 7|7 24:6 8|57 65:6 9|23 4:6 10|83 84:7 1|69 30:7 2|74 94:7 3|46 96:7 4|22 10:7 5|98 7:7 6|21 12:7 7|88 75:7 8|17 1:7 9|86 30:7 10|94 92:8 1|57 98:8 2|86 77:8 3|27 24:8 4|98 95:8 5|67 67:8 6|72 72:8 7|98 7:8 8|64 84:8 9|11 6:8 10|45 65:9 1|64 12:9 2|67 22:9 3|12 65:9 4|98 52:9 5|93 80:9 6|73 61:9 7|97 98:9 8|52 58:9 9|39 57:9 10|52 56:10 1|30 26:10 2|47 66:10 3|58 46:10 4|35 65:10 5|95 91:10 6|85 18:10 7|23 100:10 8|96 25:10 9|12 45:10 10</relation>
    <relation name="R195" arity="2" nbTuples="100" semantics="soft" defaultCost="infinity">35 83:1 1|73 42:1 2|97 5:1 3|24 31:1 4|44 34:1 5|29 70:1 6|12 76:1 7|98 68:1 8|87 48:1 9|27 59:1 10|37 52:2 1|25 31:2 2|62 39:2 3|73 90:2 4|40 100:2 5|4 86:2 6|16 96:2 7|24 53:2 8|3 15:2 9|49 35:2 10|54 48:3 1|34 11:3 2|78 97:3 3|71 69:3 4|69 24:3 5|27 16:3 6|41 98:3 7|87 39:3 8|83 57:3 9|86 21:3 10|27 15:4 1|95 90:4 2|12 44:4 3|78 31:4 4|71 45:4 5|1 25:4 6|71 75:4 7|34 75:4 8|100 29:4 9|74 84:4 10|90 88:5 1|67 96:5 2|42 53:5 3|99 60:5 4|17 13:5 5|7 6:5 6|47 91:5 7|21 95:5 8|12 5:5 9|66 32:5 10|40 86:6 1|12 8:6 2|69 97:6 3|69 60:6 4|48 26:6 5|12 66:6 6|19 1:6 7|20 54:6 8|78 49:6 9|13 100:6 10|98 52:7 1|83 4:7 2|24 93:7 3|97 8:7 4|81 74:7 5|2 34:7 6|38 65:7 7|37 21:7 8|25 1:7 9|85 64:7 10|6 93:8 1|35 13:8 2|65 95:8 3|20 20:8 4|88 10:8 5|44 66:8 6|54 37:8 7|21 30:8 8|29 48:8 9|4 55:8 10|45 82:9 1|97 48:9 2|54 62:9 3|88 91:9 4|57 10:9 5|95 97:9 6|88 16:9 7|33 29:9 8|75 13:9 9|88 17:9 10|79 89:10 1|20 50:10 2|62 87:10 3|69 74:10 4|9 86:10 5|100 70:10 6|2 43:10 7|90 49:10 8|19 65:10 9|2 22:10 10</relation>
    <relation name="R196" arity="2" nbTuples="100" semantics="soft" defaultCost="infinity">93 30:1 1|79 21:1 2|87 10:1 3|61 23:1 4|54 57:1 5|76 12:1 6|33 25:1 7|57 22:1 8|22 41:1 9|13 60:1 10|42 7:2 1|46 91:2 2|54 22:2 3|17 37:2 4|19 38:2 5|27 7:2 6|60 29:2 7|93 16:2 8|38 6:2 9|79 25:2 10|17 78:3 1|44 84:3 2|29 31:3 3|65 58:3 4|64 44:3 5|17 23:3 6|20 71:3 7|70 100:3 8|69 30:3 9|88 17:3 10|37 22:4 1|38 65:4 2|96 33:4 3|18 69:4 4|17 50:4 5|27 29:4 6|54 77:4 7|57 19:4 8|92 6:4 9|69 85:4 10|76 62:5 1|71 6:5 2|57 15:5 3|45 70:5 4|62 43:5 5|3 13:5 6|12 53:5 7|77 3:5 8|100 58:5 9|23 89:5 10|56 31:6 1|15 60:6 2|35 43:6 3|11 34:6 4|71 63:6 5|68 62:6 6|54 22:6 7|72 92:6 8|15 98:6 9|2 51:6 10|8 50:7 1|89 97:7 2|26 17:7 3|16 3:7 4|88 56:7 5|60 48:7 6|89 39:7 7|50 70:7 8|24 5:7 9|78 22:7 10|36 98:8 1|2 72:8 2|84 70:8 3|30 59:8 4|67 60:8 5|58 76:8 6|76 17:8 7|57 51:8 8|19 13:8 9|43 32:8 10|90 94:9 1|81 43:9 2|21 43:9 3|76 52:9 4|32 14:9 5|80 24:9 6|6 70:9 7|65 50:9 8|43 68:9 9|98 48:9 10|73 22:10 1|77 87:10 2|86 84:10 3|93 47:10 4|26 62:10 5|83 82:10 6|62 52:10 7|77 91:10 8|21 92:10 9|48 88:10 10</relation>
    <relation name="R197" arity="2" nbTuples="100" semantics="soft" defaultCost="infinity">86 58:1 1|92 22:1 2|96 12:1 3|21 34:1 4|27 99:1 5|25 77:1 6|89 96:1 7|53 93:1 8|95 89:1 9|64 61:1 10|39 19:2 1|32 28:2 2|29 53:2 3|51 40:2 4|39 47:2 5|24 12:2 6|26 82:2 7|61 66:2 8|97 67:2 9|63 36:2 10|7 10:3 1|37 60:3 2|98 30:3 3|16 54:3 4|8 5:3 5|58 1:3 6|93 30:3 7|22 19:3 8|51 8:3 9|3 8:3 10|54 35:4 1|89 6:4 2|29 56:4 3|54 15:4 4|69 48:4 5|87 42:4 6|3 73:4 7|42 62:4 8|66 73:4 9|65 80:4 10|9 15:5 1|43 68:5 2|82 97:5 3|12 86:5 4|11 98:5 5|56 52:5 6|40 25:5 7|99 18:5 8|53 50:5 9|35 9:5 10|74 24:6 1|91 38:6 2|91 77:6 3|59 78:6 4|23 68:6 5|29 67:6 6|25 6:6 7|52 44:6 8|96 82:6 9|1 81:6 10|35 71:7 1|90 55:7 2|60 36:7 3|49 5:7 4|11 46:7 5|62 68:7 6|18 29:7 7|8 57:7 8|30 35:7 9|74 34:7 10|70 65:8 1|47 49:8 2|4 86:8 3|98 91:8 4|80 26:8 5|64 38:8 6|27 69:8 7|14 43:8 8|86 64:8 9|72 1:8 10|69 66:9 1|10 12:9 2|34 97:9 3|52 57:9 4|13 31:9 5|18 13:9 6|12 69:9 7|74 81:9 8|33 30:9 9|6 96:9 10|26 96:10 1|24 61:10 2|40 80:10 3|58 22:10 4|43 34:10 5|59 7:10 6|64 32:10 7|20 4:10 8|75 24:10 9|97 16:10 10</relation>
    <relation name="R198" arity="2" nbTuples="100" semantics="soft" defaultCost="infinity">50 76:1 1|73 12:1 2|8 99:1 3|21 44:1 4|65 52:1 5|75 19:1 6|83 63:1 7|33 34:1 8|64 10:1 9|90 45:1 10|74 85:2 1|100 14:2 2|57 46:2 3|72 25:2 4|45 53:2 5|78 58:2 6|66 98:2 7|1 14:2 8|63 84:2 9|5 73:2 10|82 97:3 1|67 85:3 2|96 93:3 3|91 60:3 4|43 91:3 5|55 2:3 6|41 66:3 7|62 43:3 8|97 1:3 9|85 70:3 10|46 82:4 1|20 3:4 2|32 60:4 3|100 94:4 4|22 79:4 5|36 18:4 6|79 59:4 7|14 89:4 8|66 76:4 9|83 19:4 10|14 98:5 1|48 35:5 2|36 72:5 3|76 16:5 4|26 6:5 5|38 68:5 6|53 100:5 7|86 41:5 8|19 91:5 9|84 45:5 10|13 6:6 1|26 19:6 2|73 31:6 3|55 29:6 4|43 68:6 5|45 59:6 6|75 8:6 7|1 76:6 8|32 94:6 9|66 44:6 10|95 51:7 1|23 26:7 2|14 52:7 3|55 31:7 4|73 57:7 5|85 31:7 6|93 21:7 7|19 13:7 8|37 70:7 9|99 68:7 10|31 69:8 1|51 8:8 2|74 69:8 3|6 15:8 4|45 99:8 5|86 50:8 6|16 86:8 7|12 5:8 8|78 16:8 9|24 25:8 10|23 42:9 1|85 64:9 2|38 3:9 3|48 70:9 4|62 93:9 5|10 12:9 6|34 16:9 7|28 5:9 8|24 7:9 9|50 89:9 10|35 35:10 1|96 9:10 2|29 25:10 3|61 14:10 4|41 20:10 5|37 20:10 6|5 67:10 7|71 7:10 8|44 75:10 9|24 38:10 10</relation>
    <relation name="R199" arity="2" nbTuples="100" semantics="soft" defaultCost="infinity">39 96:1 1|17 25:1 2|10 11:1 3|97 70:1 4|48 48:1 5|89 93:1 6|17 58:1 7|56 17:1 8|3 82:1 9|32 29:1 10|23 74:2 1|31 26:2 2|16 26:2 3|15 1:2 4|60 41:2 5|37 34:2 6|69 1:2 7|51 60:2 8|67 63:2 9|34 83:2 10|38 69:3 1|36 25:3 2|13 89:3 3|47 86:3 4|54 29:3 5|41 42:3 6|70 31:3 7|19 73:3 8|94 49:3 9|77 19:3 10|45 56:4 1|93 44:4 2|97 23:4 3|6 16:4 4|69 64:4 5|61 1:4 6|53 76:4 7|80 52:4 8|14 88:4 9|14 59:4 10|97 74:5 1|32 32:5 2|76 72:5 3|86 31:5 4|19 93:5 5|35 39:5 6|47 15:5 7|70 53:5 8|74 65:5 9|24 25:5 10|77 88:6 1|59 94:6 2|28 3:6 3|28 92:6 4|78 65:6 5|40 54:6 6|13 70:6 7|73 59:6 8|33 19:6 9|20 59:6 10|45 52:7 1|43 51:7 2|12 72:7 3|2 5:7 4|36 41:7 5|9 57:7 6|10 11:7 7|11 6:7 8|21 40:7 9|75 38:7 10|47 3:8 1|36 33:8 2|50 49:8 3|86 89:8 4|10 64:8 5|62 80:8 6|48 97:8 7|6 85:8 8|16 78:8 9|88 80:8 10|22 14:9 1|59 57:9 2|34 59:9 3|61 40:9 4|72 80:9 5|89 92:9 6|92 13:9 7|69 94:9 8|41 78:9 9|87 35:9 10|48 36:10 1|81 83:10 2|7 39:10 3|88 57:10 4|16 51:10 5|20 98:10 6|100 73:10 7|30 3:10 8|74 83:10 9|3 73:10 10</relation>
    <relation name="R200" arity="2" nbTuples="100" semantics="soft" defaultCost="infinity">1 99:1 1|36 33:1 2|81 17:1 3|1 92:1 4|57 37:1 5|68 35:1 6|89 82:1 7|80 42:1 8|8 18:1 9|42 55:1 10|39 65:2 1|48 55:2 2|30 21:2 3|20 87:2 4|52 55:2 5|3 93:2 6|17 55:2 7|18 4:2 8|72 48:2 9|61 76:2 10|70 35:3 1|87 39:3 2|26 79:3 3|17 72:3 4|72 16:3 5|61 35:3 6|81 70:3 7|57 75:3 8|52 100:3 9|83 28:3 10|46 91:4 1|29 56:4 2|64 14:4 3|43 33:4 4|35 79:4 5|44 63:4 6|59 33:4 7|100 40:4 8|73 68:4 9|63 96:4 10|6 96:5 1|64 51:5 2|44 28:5 3|77 89:5 4|86 32:5 5|61 1:5 6|86 98:5 7|18 78:5 8|82 100:5 9|15 64:5 10|91 79:6 1|26 27:6 2|26 6:6 3|4 14:6 4|72 18:6 5|70 49:6 6|83 64:6 7|95 7:6 8|88 84:6 9|19 46:6 10|79 92:7 1|50 1:7 2|56 49:7 3|69 47:7 4|4 73:7 5|50 29:7 6|87 93:7 7|12 22:7 8|47 25:7 9|11 93:7 10|15 4:8 1|85 3:8 2|45 58:8 3|56 35:8 4|17 56:8 5|26 38:8 6|53 98:8 7|79 22:8 8|41 79:8 9|52 54:8 10|64 28:9 1|24 36:9 2|84 42:9 3|7 19:9 4|40 64:9 5|49 61:9 6|92 24:9 7|63 13:9 8|32 62:9 9|60 96:9 10|81 52:10 1|63 58:10 2|97 36:10 3|29 67:10 4|83 7:10 5|50 61:10 6|44 23:10 7|34 83:10 8|78 54:10 9|12 77:10 10</relation>
    <relation name="R201" arity="2" nbTuples="100" semantics="soft" defaultCost="infinity">65 29:1 1|83 74:1 2|70 34:1 3|29 93:1 4|33 43:1 5|12 11:1 6|10 9:1 7|20 80:1 8|72 99:1 9|63 84:1 10|73 85:2 1|23 85:2 2|36 26:2 3|94 98:2 4|46 20:2 5|41 39:2 6|45 20:2 7|67 10:2 8|91 1:2 9|50 16:2 10|67 17:3 1|14 8:3 2|68 65:3 3|48 68:3 4|50 62:3 5|91 21:3 6|59 73:3 7|95 9:3 8|36 96:3 9|50 6:3 10|13 69:4 1|70 42:4 2|12 9:4 3|11 35:4 4|96 98:4 5|37 35:4 6|83 35:4 7|94 3:4 8|37 45:4 9|14 98:4 10|67 73:5 1|52 13:5 2|89 32:5 3|71 23:5 4|55 79:5 5|26 15:5 6|43 77:5 7|4 71:5 8|82 50:5 9|88 4:5 10|77 6:6 1|74 39:6 2|93 95:6 3|60 3:6 4|22 79:6 5|88 25:6 6|15 74:6 7|30 89:6 8|70 49:6 9|75 79:6 10|66 37:7 1|87 36:7 2|65 90:7 3|77 17:7 4|47 9:7 5|51 79:7 6|55 57:7 7|65 20:7 8|19 85:7 9|83 31:7 10|83 46:8 1|47 53:8 2|46 45:8 3|86 6:8 4|55 86:8 5|13 85:8 6|63 99:8 7|32 19:8 8|8 85:8 9|68 76:8 10|3 24:9 1|83 76:9 2|70 86:9 3|17 76:9 4|76 44:9 5|97 81:9 6|90 36:9 7|8 48:9 8|7 75:9 9|21 8:9 10|60 52:10 1|65 12:10 2|56 34:10 3|14 18:10 4|78 41:10 5|50 66:10 6|90 82:10 7|74 36:10 8|20 24:10 9|35 36:10 10</relation>
    <relation name="R202" arity="2" nbTuples="100" semantics="soft" defaultCost="infinity">75 47:1 1|34 92:1 2|6 48:1 3|90 65:1 4|4 54:1 5|60 7:1 6|97 99:1 7|97 32:1 8|88 55:1 9|81 86:1 10|47 50:2 1|56 67:2 2|72 32:2 3|15 23:2 4|98 100:2 5|55 6:2 6|48 26:2 7|73 53:2 8|91 98:2 9|93 4:2 10|79 97:3 1|66 97:3 2|37 47:3 3|98 81:3 4|70 43:3 5|42 81:3 6|73 43:3 7|79 94:3 8|27 14:3 9|24 43:3 10|76 86:4 1|88 48:4 2|3 99:4 3|26 33:4 4|36 68:4 5|6 91:4 6|28 83:4 7|74 83:4 8|2 31:4 9|50 44:4 10|52 99:5 1|61 16:5 2|43 43:5 3|89 86:5 4|72 17:5 5|93 91:5 6|1 50:5 7|7 76:5 8|5 42:5 9|38 26:5 10|18 69:6 1|43 83:6 2|27 29:6 3|54 43:6 4|71 72:6 5|14 70:6 6|12 19:6 7|71 15:6 8|45 48:6 9|82 26:6 10|11 58:7 1|64 21:7 2|23 41:7 3|38 79:7 4|73 74:7 5|18 36:7 6|83 34:7 7|97 1:7 8|99 85:7 9|92 9:7 10|25 79:8 1|40 3:8 2|71 95:8 3|22 10:8 4|57 27:8 5|47 85:8 6|5 96:8 7|25 46:8 8|40 6:8 9|94 74:8 10|15 66:9 1|97 74:9 2|49 32:9 3|27 81:9 4|93 47:9 5|9 76:9 6|1 68:9 7|15 51:9 8|34 41:9 9|43 51:9 10|71 61:10 1|61 87:10 2|69 57:10 3|34 53:10 4|79 19:10 5|24 79:10 6|76 88:10 7|2 91:10 8|40 12:10 9|61 59:10 10</relation>
    <relation name="R203" arity="2" nbTuples="100" semantics="soft" defaultCost="infinity">96 11:1 1|90 39:1 2|89 10:1 3|19 66:1 4|57 46:1 5|38 48:1 6|32 84:1 7|14 5:1 8|95 96:1 9|69 56:1 10|93 41:2 1|88 13:2 2|20 65:2 3|66 23:2 4|42 68:2 5|35 74:2 6|67 37:2 7|47 46:2 8|37 6:2 9|20 63:2 10|37 46:3 1|99 37:3 2|12 73:3 3|50 77:3 4|99 75:3 5|1 63:3 6|86 11:3 7|64 15:3 8|29 69:3 9|53 76:3 10|83 33:4 1|45 100:4 2|96 43:4 3|9 87:4 4|92 83:4 5|84 48:4 6|25 26:4 7|55 67:4 8|98 45:4 9|39 51:4 10|93 75:5 1|91 72:5 2|63 50:5 3|67 3:5 4|36 32:5 5|19 23:5 6|40 90:5 7|33 100:5 8|91 27:5 9|27 1:5 10|62 17:6 1|17 88:6 2|73 49:6 3|31 19:6 4|16 87:6 5|72 51:6 6|80 24:6 7|16 94:6 8|7 1:6 9|8 39:6 10|76 84:7 1|86 36:7 2|74 22:7 3|94 7:7 4|82 13:7 5|14 8:7 6|4 80:7 7|26 95:7 8|93 3:7 9|46 40:7 10|72 15:8 1|83 71:8 2|79 56:8 3|15 98:8 4|77 86:8 5|65 35:8 6|62 16:8 7|49 32:8 8|78 69:8 9|11 32:8 10|62 16:9 1|4 69:9 2|36 16:9 3|13 34:9 4|51 78:9 5|31 16:9 6|21 45:9 7|92 94:9 8|70 92:9 9|63 84:9 10|36 92:10 1|91 73:10 2|93 67:10 3|7 58:10 4|68 26:10 5|10 91:10 6|43 41:10 7|40 70:10 8|76 34:10 9|85 67:10 10</relation>
    <relation name="R204" arity="2" nbTuples="100" semantics="soft" defaultCost="infinity">84 69:1 1|65 54:1 2|62 5:1 3|75 35:1 4|66 50:1 5|73 77:1 6|96 83:1 7|32 56:1 8|78 43:1 9|15 88:1 10|82 60:2 1|44 62:2 2|37 99:2 3|83 31:2 4|2 35:2 5|94 7:2 6|38 99:2 7|50 2:2 8|57 59:2 9|65 6:2 10|11 72:3 1|15 48:3 2|97 32:3 3|86 82:3 4|91 49:3 5|66 53:3 6|14 46:3 7|1 66:3 8|75 56:3 9|50 38:3 10|41 57:4 1|1 12:4 2|34 71:4 3|96 86:4 4|73 60:4 5|65 13:4 6|2 87:4 7|66 64:4 8|7 86:4 9|78 45:4 10|49 53:5 1|96 92:5 2|72 36:5 3|38 74:5 4|32 97:5 5|72 3:5 6|82 49:5 7|69 93:5 8|62 44:5 9|46 79:5 10|52 35:6 1|98 72:6 2|34 89:6 3|85 54:6 4|47 46:6 5|58 56:6 6|16 81:6 7|12 31:6 8|57 55:6 9|36 33:6 10|92 26:7 1|84 48:7 2|14 68:7 3|71 49:7 4|91 34:7 5|12 85:7 6|5 83:7 7|76 52:7 8|74 46:7 9|9 8:7 10|39 80:8 1|34 96:8 2|30 22:8 3|48 84:8 4|70 11:8 5|86 27:8 6|28 84:8 7|34 12:8 8|88 3:8 9|33 34:8 10|17 40:9 1|44 59:9 2|31 6:9 3|96 45:9 4|57 31:9 5|81 99:9 6|83 59:9 7|16 87:9 8|58 70:9 9|44 81:9 10|43 40:10 1|96 52:10 2|18 90:10 3|18 86:10 4|2 21:10 5|97 40:10 6|20 94:10 7|23 45:10 8|61 66:10 9|58 57:10 10</relation>
    <relation name="R205" arity="2" nbTuples="100" semantics="soft" defaultCost="infinity">9 78:1 1|91 27:1 2|57 16:1 3|1 93:1 4|69 90:1 5|52 22:1 6|96 70:1 7|23 27:1 8|74 17:1 9|42 74:1 10|19 42:2 1|11 10:2 2|63 37:2 3|79 41:2 4|25 57:2 5|16 25:2 6|94 70:2 7|58 91:2 8|40 31:2 9|66 45:2 10|47 100:3 1|65 50:3 2|20 16:3 3|31 22:3 4|2 80:3 5|10 70:3 6|1 33:3 7|43 74:3 8|4 22:3 9|32 90:3 10|47 18:4 1|41 64:4 2|82 39:4 3|22 87:4 4|66 42:4 5|3 89:4 6|9 93:4 7|71 59:4 8|78 95:4 9|76 12:4 10|89 62:5 1|31 74:5 2|70 37:5 3|19 12:5 4|34 36:5 5|58 91:5 6|67 54:5 7|24 32:5 8|54 1:5 9|72 26:5 10|97 80:6 1|65 61:6 2|63 65:6 3|34 17:6 4|43 66:6 5|9 61:6 6|11 53:6 7|59 21:6 8|1 14:6 9|88 40:6 10|50 56:7 1|87 45:7 2|77 95:7 3|89 24:7 4|14 14:7 5|91 82:7 6|20 28:7 7|43 84:7 8|89 89:7 9|100 21:7 10|50 98:8 1|17 25:8 2|67 24:8 3|51 43:8 4|29 18:8 5|11 22:8 6|36 18:8 7|11 15:8 8|100 71:8 9|44 90:8 10|45 59:9 1|32 64:9 2|79 10:9 3|73 98:9 4|35 94:9 5|23 75:9 6|78 62:9 7|72 83:9 8|39 18:9 9|55 49:9 10|90 91:10 1|76 9:10 2|90 24:10 3|35 18:10 4|75 22:10 5|49 77:10 6|77 49:10 7|16 10:10 8|19 96:10 9|54 3:10 10</relation>
    <relation name="R206" arity="2" nbTuples="100" semantics="soft" defaultCost="infinity">52 86:1 1|24 88:1 2|58 44:1 3|21 94:1 4|77 73:1 5|21 36:1 6|83 93:1 7|36 95:1 8|53 68:1 9|40 42:1 10|80 21:2 1|14 100:2 2|81 56:2 3|54 9:2 4|63 42:2 5|9 37:2 6|44 80:2 7|65 8:2 8|2 94:2 9|88 75:2 10|8 65:3 1|34 23:3 2|57 41:3 3|73 10:3 4|85 80:3 5|75 79:3 6|77 30:3 7|12 31:3 8|97 76:3 9|98 50:3 10|15 47:4 1|52 74:4 2|45 69:4 3|63 69:4 4|61 82:4 5|12 10:4 6|70 76:4 7|80 9:4 8|23 88:4 9|89 30:4 10|49 10:5 1|77 100:5 2|78 80:5 3|36 22:5 4|78 4:5 5|13 88:5 6|78 41:5 7|99 49:5 8|28 9:5 9|11 70:5 10|7 1:6 1|2 76:6 2|72 91:6 3|28 57:6 4|94 16:6 5|17 11:6 6|29 23:6 7|10 36:6 8|38 75:6 9|59 43:6 10|60 44:7 1|76 44:7 2|13 92:7 3|89 7:7 4|24 32:7 5|36 79:7 6|37 73:7 7|22 5:7 8|79 18:7 9|44 1:7 10|44 64:8 1|64 54:8 2|71 30:8 3|35 96:8 4|80 19:8 5|34 52:8 6|62 42:8 7|99 25:8 8|7 44:8 9|35 76:8 10|84 87:9 1|79 60:9 2|6 97:9 3|95 57:9 4|20 31:9 5|23 82:9 6|100 71:9 7|73 92:9 8|50 33:9 9|1 11:9 10|32 73:10 1|15 91:10 2|9 44:10 3|77 72:10 4|77 75:10 5|7 70:10 6|53 2:10 7|2 23:10 8|84 14:10 9|40 31:10 10</relation>
    <relation name="R207" arity="2" nbTuples="100" semantics="soft" defaultCost="infinity">24 39:1 1|55 6:1 2|50 51:1 3|10 98:1 4|55 6:1 5|62 92:1 6|98 30:1 7|100 99:1 8|73 72:1 9|65 27:1 10|94 86:2 1|24 9:2 2|73 70:2 3|13 4:2 4|33 99:2 5|29 94:2 6|78 83:2 7|7 28:2 8|84 93:2 9|84 27:2 10|13 93:3 1|20 25:3 2|54 24:3 3|6 59:3 4|52 39:3 5|72 32:3 6|32 7:3 7|91 71:3 8|12 68:3 9|24 68:3 10|22 75:4 1|69 36:4 2|13 55:4 3|36 58:4 4|56 78:4 5|81 74:4 6|24 34:4 7|93 84:4 8|64 55:4 9|56 64:4 10|64 76:5 1|86 51:5 2|45 33:5 3|43 64:5 4|19 89:5 5|31 32:5 6|48 56:5 7|9 53:5 8|13 40:5 9|26 100:5 10|69 32:6 1|30 62:6 2|28 20:6 3|3 69:6 4|26 43:6 5|9 10:6 6|66 92:6 7|25 15:6 8|66 88:6 9|24 31:6 10|99 11:7 1|15 23:7 2|100 17:7 3|76 46:7 4|48 90:7 5|46 4:7 6|91 95:7 7|91 54:7 8|97 62:7 9|2 78:7 10|40 12:8 1|99 17:8 2|6 55:8 3|8 94:8 4|32 5:8 5|89 65:8 6|17 81:8 7|79 52:8 8|37 78:8 9|29 61:8 10|36 15:9 1|38 57:9 2|91 22:9 3|71 91:9 4|47 95:9 5|4 87:9 6|1 87:9 7|7 68:9 8|93 96:9 9|52 89:9 10|35 41:10 1|34 67:10 2|29 31:10 3|95 19:10 4|95 27:10 5|46 38:10 6|26 3:10 7|28 84:10 8|2 5:10 9|64 51:10 10</relation>
    <relation name="R208" arity="2" nbTuples="100" semantics="soft" defaultCost="infinity">85 8:1 1|60 73:1 2|19 27:1 3|57 79:1 4|94 47:1 5|2 61:1 6|95 8:1 7|39 15:1 8|33 15:1 9|88 36:1 10|19 60:2 1|29 92:2 2|7 68:2 3|62 90:2 4|9 17:2 5|11 38:2 6|69 88:2 7|47 50:2 8|62 81:2 9|38 92:2 10|54 96:3 1|70 70:3 2|63 37:3 3|54 67:3 4|44 74:3 5|41 85:3 6|19 45:3 7|36 21:3 8|44 15:3 9|68 10:3 10|59 92:4 1|93 93:4 2|1 100:4 3|84 36:4 4|26 60:4 5|46 94:4 6|45 65:4 7|19 50:4 8|44 60:4 9|94 82:4 10|6 22:5 1|22 92:5 2|49 16:5 3|44 36:5 4|35 38:5 5|38 99:5 6|2 14:5 7|43 30:5 8|45 87:5 9|78 39:5 10|27 49:6 1|56 58:6 2|40 24:6 3|51 5:6 4|48 22:6 5|71 70:6 6|11 63:6 7|42 28:6 8|18 88:6 9|27 16:6 10|99 39:7 1|44 40:7 2|53 49:7 3|87 100:7 4|61 94:7 5|88 78:7 6|23 31:7 7|17 13:7 8|5 17:7 9|40 28:7 10|66 18:8 1|41 69:8 2|58 23:8 3|34 43:8 4|17 2:8 5|65 87:8 6|82 71:8 7|71 75:8 8|77 83:8 9|6 77:8 10|79 25:9 1|21 18:9 2|54 43:9 3|75 35:9 4|26 23:9 5|75 49:9 6|67 49:9 7|83 42:9 8|26 22:9 9|54 9:9 10|79 85:10 1|78 30:10 2|93 9:10 3|81 64:10 4|3 4:10 5|27 69:10 6|84 9:10 7|44 37:10 8|13 52:10 9|13 68:10 10</relation>
    <relation name="R209" arity="2" nbTuples="100" semantics="soft" defaultCost="infinity">51 37:1 1|33 7:1 2|25 10:1 3|100 100:1 4|86 55:1 5|17 7:1 6|55 47:1 7|83 11:1 8|66 43:1 9|94 72:1 10|66 94:2 1|37 55:2 2|34 12:2 3|31 16:2 4|41 66:2 5|28 63:2 6|67 78:2 7|83 43:2 8|72 1:2 9|47 55:2 10|19 8:3 1|48 22:3 2|29 97:3 3|77 36:3 4|39 2:3 5|3 74:3 6|60 53:3 7|20 46:3 8|99 51:3 9|27 52:3 10|43 54:4 1|20 51:4 2|93 17:4 3|2 24:4 4|67 60:4 5|79 92:4 6|77 100:4 7|62 75:4 8|39 82:4 9|47 32:4 10|68 94:5 1|12 90:5 2|36 47:5 3|25 75:5 4|31 58:5 5|43 3:5 6|33 6:5 7|19 33:5 8|5 41:5 9|31 90:5 10|100 25:6 1|34 68:6 2|55 39:6 3|69 72:6 4|43 54:6 5|100 53:6 6|58 76:6 7|89 46:6 8|6 81:6 9|51 6:6 10|47 44:7 1|73 45:7 2|3 11:7 3|23 96:7 4|79 29:7 5|43 21:7 6|20 17:7 7|28 37:7 8|1 15:7 9|5 86:7 10|92 63:8 1|19 8:8 2|28 52:8 3|61 53:8 4|87 98:8 5|63 70:8 6|54 6:8 7|31 69:8 8|19 61:8 9|75 62:8 10|68 62:9 1|43 38:9 2|75 55:9 3|86 99:9 4|38 16:9 5|84 55:9 6|43 74:9 7|54 21:9 8|88 88:9 9|21 19:9 10|60 98:10 1|34 31:10 2|83 54:10 3|28 94:10 4|36 76:10 5|54 50:10 6|96 55:10 7|95 20:10 8|1 84:10 9|91 77:10 10</relation>
    <relation name="R210" arity="2" nbTuples="100" semantics="soft" defaultCost="infinity">22 60:1 1|83 10:1 2|86 6:1 3|22 7:1 4|54 63:1 5|61 82:1 6|59 89:1 7|4 67:1 8|56 57:1 9|56 4:1 10|44 66:2 1|100 74:2 2|79 14:2 3|64 53:2 4|8 42:2 5|63 11:2 6|15 61:2 7|39 32:2 8|3 100:2 9|42 80:2 10|81 31:3 1|41 70:3 2|82 60:3 3|70 88:3 4|79 22:3 5|8 16:3 6|35 3:3 7|53 57:3 8|75 18:3 9|96 1:3 10|17 42:4 1|59 87:4 2|95 21:4 3|87 22:4 4|48 10:4 5|96 86:4 6|23 21:4 7|66 81:4 8|31 75:4 9|7 68:4 10|56 97:5 1|21 70:5 2|2 26:5 3|29 78:5 4|54 25:5 5|12 1:5 6|1 84:5 7|1 82:5 8|78 38:5 9|9 11:5 10|53 21:6 1|7 51:6 2|15 54:6 3|4 95:6 4|73 1:6 5|96 8:6 6|30 91:6 7|44 42:6 8|50 75:6 9|12 35:6 10|95 7:7 1|34 84:7 2|68 87:7 3|25 45:7 4|74 46:7 5|17 82:7 6|60 88:7 7|51 71:7 8|84 91:7 9|19 8:7 10|28 53:8 1|99 26:8 2|49 30:8 3|27 86:8 4|48 38:8 5|78 44:8 6|7 3:8 7|33 22:8 8|54 51:8 9|62 90:8 10|66 81:9 1|54 25:9 2|79 4:9 3|88 9:9 4|86 97:9 5|31 86:9 6|81 64:9 7|39 64:9 8|55 31:9 9|41 97:9 10|89 36:10 1|36 52:10 2|81 5:10 3|100 2:10 4|52 46:10 5|35 20:10 6|11 66:10 7|30 13:10 8|65 93:10 9|21 33:10 10</relation>
    <relation name="R211" arity="2" nbTuples="100" semantics="soft" defaultCost="infinity">62 42:1 1|4 56:1 2|21 88:1 3|22 28:1 4|2 2:1 5|20 3:1 6|94 23:1 7|1 82:1 8|55 64:1 9|51 14:1 10|62 16:2 1|89 84:2 2|71 27:2 3|71 6:2 4|30 22:2 5|76 66:2 6|22 16:2 7|58 9:2 8|3 20:2 9|71 48:2 10|98 70:3 1|28 78:3 2|23 18:3 3|90 4:3 4|14 21:3 5|42 83:3 6|65 18:3 7|41 43:3 8|64 29:3 9|100 78:3 10|68 47:4 1|14 68:4 2|58 74:4 3|2 34:4 4|33 44:4 5|91 67:4 6|66 29:4 7|50 83:4 8|20 54:4 9|40 22:4 10|15 64:5 1|26 5:5 2|23 81:5 3|58 72:5 4|40 41:5 5|44 69:5 6|18 78:5 7|61 45:5 8|76 8:5 9|96 81:5 10|86 6:6 1|59 49:6 2|37 21:6 3|12 30:6 4|85 65:6 5|57 97:6 6|29 13:6 7|18 27:6 8|6 91:6 9|57 86:6 10|93 23:7 1|64 61:7 2|39 70:7 3|68 73:7 4|58 42:7 5|39 39:7 6|39 10:7 7|40 22:7 8|68 29:7 9|21 74:7 10|67 83:8 1|81 89:8 2|17 23:8 3|2 36:8 4|41 4:8 5|33 88:8 6|77 42:8 7|5 85:8 8|22 40:8 9|92 61:8 10|40 48:9 1|79 51:9 2|36 46:9 3|21 34:9 4|80 11:9 5|33 26:9 6|80 68:9 7|88 23:9 8|22 20:9 9|48 83:9 10|83 77:10 1|9 43:10 2|71 8:10 3|80 42:10 4|17 8:10 5|4 26:10 6|30 92:10 7|47 40:10 8|73 31:10 9|82 41:10 10</relation>
    <relation name="R212" arity="2" nbTuples="100" semantics="soft" defaultCost="infinity">25 45:1 1|45 94:1 2|50 67:1 3|4 84:1 4|96 54:1 5|65 33:1 6|24 31:1 7|15 78:1 8|47 38:1 9|77 61:1 10|93 63:2 1|25 100:2 2|37 7:2 3|20 76:2 4|14 85:2 5|78 21:2 6|74 8:2 7|14 46:2 8|82 88:2 9|56 35:2 10|47 87:3 1|70 30:3 2|9 37:3 3|88 6:3 4|81 43:3 5|81 74:3 6|14 59:3 7|79 62:3 8|31 82:3 9|7 52:3 10|26 30:4 1|60 10:4 2|39 77:4 3|95 4:4 4|55 3:4 5|38 60:4 6|6 93:4 7|91 95:4 8|93 23:4 9|100 76:4 10|78 45:5 1|36 20:5 2|54 22:5 3|79 93:5 4|32 86:5 5|61 100:5 6|44 11:5 7|7 62:5 8|5 51:5 9|15 53:5 10|39 84:6 1|10 30:6 2|28 95:6 3|88 50:6 4|12 11:6 5|8 45:6 6|24 11:6 7|21 69:6 8|18 3:6 9|35 54:6 10|11 12:7 1|11 17:7 2|55 44:7 3|98 40:7 4|5 8:7 5|59 88:7 6|43 48:7 7|15 1:7 8|13 24:7 9|4 61:7 10|83 80:8 1|30 81:8 2|67 22:8 3|58 77:8 4|6 35:8 5|87 96:8 6|32 44:8 7|29 31:8 8|15 89:8 9|94 20:8 10|3 76:9 1|89 72:9 2|79 45:9 3|26 25:9 4|54 92:9 5|33 12:9 6|34 46:9 7|51 83:9 8|18 54:9 9|37 65:9 10|92 31:10 1|61 88:10 2|9 55:10 3|11 79:10 4|82 47:10 5|57 39:10 6|13 35:10 7|89 31:10 8|58 53:10 9|20 100:10 10</relation>
    <relation name="R213" arity="2" nbTuples="100" semantics="soft" defaultCost="infinity">6 10:1 1|25 96:1 2|46 75:1 3|44 35:1 4|80 98:1 5|76 17:1 6|29 95:1 7|52 72:1 8|90 25:1 9|90 20:1 10|82 83:2 1|87 45:2 2|41 44:2 3|30 67:2 4|8 15:2 5|64 33:2 6|86 13:2 7|7 45:2 8|36 21:2 9|27 77:2 10|2 94:3 1|97 12:3 2|83 70:3 3|35 44:3 4|66 83:3 5|72 65:3 6|97 78:3 7|87 94:3 8|49 92:3 9|62 98:3 10|21 87:4 1|47 38:4 2|95 21:4 3|29 67:4 4|52 80:4 5|36 4:4 6|57 97:4 7|32 74:4 8|86 98:4 9|96 62:4 10|7 83:5 1|97 39:5 2|73 92:5 3|51 54:5 4|45 73:5 5|31 23:5 6|17 21:5 7|16 47:5 8|62 18:5 9|42 22:5 10|100 79:6 1|26 94:6 2|43 64:6 3|53 49:6 4|22 15:6 5|88 72:6 6|21 93:6 7|26 62:6 8|64 72:6 9|79 48:6 10|1 84:7 1|24 11:7 2|41 68:7 3|53 61:7 4|18 60:7 5|94 18:7 6|96 89:7 7|3 53:7 8|14 69:7 9|28 9:7 10|27 68:8 1|17 69:8 2|38 17:8 3|49 60:8 4|88 69:8 5|18 9:8 6|91 59:8 7|34 18:8 8|83 5:8 9|64 11:8 10|94 11:9 1|53 31:9 2|35 55:9 3|68 91:9 4|33 39:9 5|97 79:9 6|27 55:9 7|48 72:9 8|18 39:9 9|24 96:9 10|22 87:10 1|21 75:10 2|60 11:10 3|52 27:10 4|17 92:10 5|6 57:10 6|41 93:10 7|58 52:10 8|99 57:10 9|2 24:10 10</relation>
    <relation name="R214" arity="2" nbTuples="100" semantics="soft" defaultCost="infinity">48 19:1 1|82 89:1 2|90 90:1 3|40 34:1 4|90 93:1 5|39 31:1 6|6 57:1 7|41 93:1 8|11 12:1 9|85 9:1 10|74 47:2 1|28 3:2 2|77 75:2 3|89 59:2 4|76 99:2 5|59 92:2 6|97 59:2 7|11 50:2 8|9 98:2 9|100 69:2 10|6 58:3 1|94 8:3 2|89 32:3 3|46 63:3 4|25 96:3 5|99 17:3 6|36 55:3 7|43 39:3 8|62 75:3 9|69 9:3 10|12 17:4 1|100 17:4 2|36 31:4 3|80 61:4 4|6 31:4 5|71 13:4 6|30 77:4 7|13 57:4 8|85 12:4 9|52 93:4 10|96 79:5 1|86 1:5 2|51 95:5 3|24 12:5 4|90 96:5 5|87 67:5 6|88 12:5 7|41 68:5 8|93 60:5 9|24 31:5 10|69 7:6 1|36 96:6 2|44 99:6 3|85 34:6 4|64 92:6 5|92 90:6 6|3 16:6 7|53 44:6 8|82 90:6 9|23 17:6 10|16 81:7 1|42 42:7 2|18 14:7 3|31 66:7 4|44 98:7 5|29 36:7 6|2 77:7 7|51 57:7 8|85 56:7 9|17 74:7 10|65 34:8 1|5 71:8 2|97 74:8 3|47 32:8 4|71 94:8 5|16 15:8 6|98 95:8 7|23 69:8 8|73 67:8 9|51 10:8 10|19 3:9 1|59 93:9 2|9 20:9 3|6 67:9 4|5 50:9 5|29 82:9 6|32 63:9 7|50 1:9 8|17 31:9 9|88 40:9 10|36 88:10 1|76 78:10 2|75 33:10 3|5 96:10 4|34 35:10 5|44 19:10 6|26 55:10 7|10 64:10 8|2 55:10 9|5 89:10 10</relation>
    <relation name="R215" arity="2" nbTuples="100" semantics="soft" defaultCost="infinity">50 76:1 1|55 33:1 2|77 93:1 3|41 50:1 4|32 5:1 5|42 50:1 6|89 15:1 7|66 55:1 8|58 51:1 9|71 11:1 10|67 42:2 1|66 13:2 2|10 97:2 3|92 84:2 4|29 84:2 5|76 58:2 6|76 67:2 7|88 12:2 8|66 73:2 9|18 88:2 10|5 5:3 1|15 86:3 2|80 29:3 3|61 67:3 4|55 25:3 5|62 86:3 6|20 30:3 7|62 11:3 8|26 98:3 9|32 12:3 10|33 61:4 1|1 84:4 2|82 62:4 3|37 71:4 4|36 60:4 5|31 87:4 6|86 4:4 7|62 87:4 8|65 79:4 9|91 23:4 10|18 33:5 1|50 48:5 2|50 44:5 3|65 53:5 4|47 36:5 5|4 10:5 6|32 80:5 7|77 85:5 8|66 1:5 9|13 12:5 10|29 16:6 1|56 67:6 2|24 42:6 3|39 88:6 4|1 10:6 5|15 64:6 6|14 59:6 7|37 76:6 8|74 46:6 9|29 50:6 10|87 19:7 1|85 43:7 2|26 93:7 3|98 43:7 4|13 48:7 5|39 95:7 6|55 32:7 7|34 51:7 8|14 52:7 9|64 43:7 10|64 91:8 1|14 31:8 2|24 28:8 3|80 22:8 4|42 43:8 5|75 61:8 6|58 18:8 7|32 10:8 8|28 51:8 9|62 82:8 10|3 30:9 1|90 76:9 2|79 75:9 3|37 56:9 4|55 11:9 5|11 57:9 6|93 73:9 7|10 58:9 8|60 63:9 9|34 56:9 10|41 55:10 1|69 89:10 2|47 33:10 3|90 93:10 4|21 72:10 5|4 75:10 6|47 9:10 7|50 59:10 8|38 61:10 9|53 4:10 10</relation>
    <relation name="R216" arity="2" nbTuples="100" semantics="soft" defaultCost="infinity">47 13:1 1|28 59:1 2|58 63:1 3|16 91:1 4|20 66:1 5|33 40:1 6|13 94:1 7|26 7:1 8|19 80:1 9|22 37:1 10|38 32:2 1|55 77:2 2|43 79:2 3|99 85:2 4|72 53:2 5|3 55:2 6|3 73:2 7|79 86:2 8|57 33:2 9|3 31:2 10|52 26:3 1|84 21:3 2|13 78:3 3|35 6:3 4|47 4:3 5|59 51:3 6|69 78:3 7|24 75:3 8|65 84:3 9|27 39:3 10|91 84:4 1|80 76:4 2|92 53:4 3|11 100:4 4|32 45:4 5|95 98:4 6|56 51:4 7|91 54:4 8|79 66:4 9|8 72:4 10|62 21:5 1|85 34:5 2|93 76:5 3|7 74:5 4|69 59:5 5|65 82:5 6|63 3:5 7|13 22:5 8|4 11:5 9|44 28:5 10|13 6:6 1|91 31:6 2|2 26:6 3|4 49:6 4|34 18:6 5|62 82:6 6|34 75:6 7|39 34:6 8|33 72:6 9|17 100:6 10|28 7:7 1|50 13:7 2|22 49:7 3|55 48:7 4|38 77:7 5|94 27:7 6|87 51:7 7|10 2:7 8|84 91:7 9|92 37:7 10|12 76:8 1|18 31:8 2|73 33:8 3|48 15:8 4|41 86:8 5|46 29:8 6|95 86:8 7|9 51:8 8|12 50:8 9|1 50:8 10|23 57:9 1|10 75:9 2|94 39:9 3|62 56:9 4|81 54:9 5|45 76:9 6|4 83:9 7|25 80:9 8|60 94:9 9|75 69:9 10|98 27:10 1|46 46:10 2|82 35:10 3|73 43:10 4|43 44:10 5|21 23:10 6|55 54:10 7|43 83:10 8|41 89:10 9|42 88:10 10</relation>
    <relation name="R217" arity="2" nbTuples="100" semantics="soft" defaultCost="infinity">66 19:1 1|91 63:1 2|39 10:1 3|17 31:1 4|98 29:1 5|7 39:1 6|50 36:1 7|36 26:1 8|72 13:1 9|7 97:1 10|85 27:2 1|28 50:2 2|63 22:2 3|40 37:2 4|52 32:2 5|52 26:2 6|20 46:2 7|50 82:2 8|78 21:2 9|86 23:2 10|90 45:3 1|54 70:3 2|64 54:3 3|35 33:3 4|56 74:3 5|77 45:3 6|76 25:3 7|69 11:3 8|2 41:3 9|58 63:3 10|33 89:4 1|44 57:4 2|79 29:4 3|5 81:4 4|46 55:4 5|84 64:4 6|44 71:4 7|82 90:4 8|8 9:4 9|23 59:4 10|87 58:5 1|35 21:5 2|60 95:5 3|35 23:5 4|65 20:5 5|8 16:5 6|65 76:5 7|93 65:5 8|11 9:5 9|3 60:5 10|73 40:6 1|50 71:6 2|2 74:6 3|65 12:6 4|58 35:6 5|19 74:6 6|71 11:6 7|26 74:6 8|52 44:6 9|1 2:6 10|27 18:7 1|24 97:7 2|27 31:7 3|93 1:7 4|11 100:7 5|74 99:7 6|80 25:7 7|64 52:7 8|87 97:7 9|67 58:7 10|29 15:8 1|94 9:8 2|69 32:8 3|29 100:8 4|24 78:8 5|92 45:8 6|9 1:8 7|53 90:8 8|34 72:8 9|72 77:8 10|18 50:9 1|84 100:9 2|70 43:9 3|20 100:9 4|91 19:9 5|48 15:9 6|33 44:9 7|98 60:9 8|39 39:9 9|16 100:9 10|18 77:10 1|74 48:10 2|70 12:10 3|70 28:10 4|13 72:10 5|44 82:10 6|70 23:10 7|7 59:10 8|57 92:10 9|28 19:10 10</relation>
    <relation name="R218" arity="2" nbTuples="100" semantics="soft" defaultCost="infinity">69 49:1 1|88 12:1 2|56 25:1 3|25 20:1 4|90 66:1 5|37 66:1 6|84 88:1 7|60 38:1 8|21 76:1 9|28 85:1 10|91 64:2 1|76 26:2 2|71 4:2 3|22 65:2 4|16 51:2 5|45 78:2 6|74 36:2 7|48 20:2 8|71 81:2 9|91 34:2 10|69 84:3 1|32 85:3 2|40 52:3 3|59 38:3 4|68 24:3 5|16 89:3 6|15 74:3 7|85 9:3 8|87 34:3 9|40 15:3 10|58 10:4 1|21 75:4 2|5 5:4 3|49 83:4 4|63 100:4 5|40 80:4 6|69 41:4 7|67 80:4 8|64 52:4 9|35 52:4 10|75 46:5 1|60 60:5 2|99 67:5 3|56 13:5 4|73 63:5 5|49 69:5 6|28 35:5 7|79 47:5 8|89 27:5 9|71 66:5 10|89 98:6 1|86 73:6 2|67 37:6 3|96 62:6 4|4 80:6 5|95 78:6 6|58 63:6 7|31 79:6 8|88 34:6 9|89 20:6 10|15 37:7 1|88 12:7 2|36 49:7 3|16 88:7 4|83 1:7 5|92 37:7 6|58 14:7 7|59 97:7 8|78 15:7 9|46 17:7 10|13 42:8 1|6 44:8 2|96 31:8 3|97 77:8 4|57 91:8 5|70 54:8 6|5 1:8 7|49 56:8 8|99 43:8 9|30 100:8 10|2 71:9 1|33 67:9 2|38 25:9 3|98 60:9 4|44 81:9 5|28 14:9 6|17 77:9 7|35 70:9 8|78 67:9 9|83 47:9 10|24 11:10 1|65 53:10 2|36 34:10 3|97 61:10 4|21 16:10 5|70 67:10 6|72 64:10 7|47 58:10 8|87 87:10 9|53 77:10 10</relation>
    <relation name="R219" arity="2" nbTuples="100" semantics="soft" defaultCost="infinity">40 51:1 1|72 38:1 2|1 4:1 3|9 54:1 4|62 97:1 5|66 87:1 6|1 75:1 7|42 59:1 8|26 6:1 9|19 79:1 10|94 27:2 1|15 55:2 2|8 51:2 3|15 95:2 4|9 3:2 5|20 71:2 6|12 17:2 7|91 49:2 8|19 97:2 9|7 86:2 10|71 36:3 1|93 64:3 2|56 55:3 3|14 34:3 4|64 56:3 5|98 24:3 6|19 89:3 7|73 37:3 8|20 38:3 9|84 24:3 10|37 11:4 1|97 6:4 2|34 46:4 3|64 69:4 4|32 83:4 5|75 83:4 6|7 84:4 7|22 3:4 8|11 12:4 9|13 9:4 10|79 6:5 1|13 74:5 2|60 71:5 3|11 40:5 4|36 78:5 5|16 54:5 6|36 7:5 7|72 44:5 8|94 94:5 9|49 84:5 10|75 61:6 1|63 51:6 2|90 57:6 3|89 4:6 4|60 33:6 5|81 46:6 6|43 86:6 7|60 85:6 8|17 42:6 9|4 21:6 10|60 11:7 1|71 84:7 2|38 79:7 3|25 23:7 4|2 56:7 5|18 84:7 6|38 54:7 7|90 73:7 8|27 34:7 9|3 80:7 10|10 77:8 1|94 35:8 2|89 97:8 3|3 43:8 4|27 21:8 5|12 65:8 6|49 26:8 7|7 58:8 8|96 78:8 9|63 63:8 10|24 35:9 1|19 16:9 2|85 80:9 3|33 18:9 4|100 35:9 5|58 22:9 6|56 59:9 7|6 11:9 8|59 90:9 9|43 32:9 10|88 74:10 1|83 11:10 2|14 48:10 3|19 39:10 4|68 10:10 5|79 100:10 6|45 31:10 7|60 76:10 8|87 49:10 9|42 83:10 10</relation>
    <relation name="R220" arity="2" nbTuples="100" semantics="soft" defaultCost="infinity">81 20:1 1|83 92:1 2|69 54:1 3|21 96:1 4|74 73:1 5|25 30:1 6|9 12:1 7|78 2:1 8|50 55:1 9|83 13:1 10|18 49:2 1|34 35:2 2|49 69:2 3|23 7:2 4|87 88:2 5|77 49:2 6|78 19:2 7|100 33:2 8|18 22:2 9|83 69:2 10|35 46:3 1|52 33:3 2|89 38:3 3|24 56:3 4|91 13:3 5|43 16:3 6|55 82:3 7|66 21:3 8|33 36:3 9|97 41:3 10|86 85:4 1|77 70:4 2|94 76:4 3|26 13:4 4|11 67:4 5|5 57:4 6|41 52:4 7|39 99:4 8|11 96:4 9|91 67:4 10|85 42:5 1|14 89:5 2|81 74:5 3|20 65:5 4|35 56:5 5|42 54:5 6|57 67:5 7|42 88:5 8|22 31:5 9|80 87:5 10|67 13:6 1|7 55:6 2|38 68:6 3|86 18:6 4|71 67:6 5|91 31:6 6|97 1:6 7|12 51:6 8|80 58:6 9|9 60:6 10|3 81:7 1|73 53:7 2|82 92:7 3|53 64:7 4|59 19:7 5|37 90:7 6|10 9:7 7|90 67:7 8|91 5:7 9|77 12:7 10|27 70:8 1|7 92:8 2|43 6:8 3|5 5:8 4|18 55:8 5|96 40:8 6|69 15:8 7|72 78:8 8|14 76:8 9|9 44:8 10|49 95:9 1|83 50:9 2|85 55:9 3|30 77:9 4|82 42:9 5|100 52:9 6|76 4:9 7|45 20:9 8|34 64:9 9|100 63:9 10|80 12:10 1|2 59:10 2|65 53:10 3|21 43:10 4|66 41:10 5|91 47:10 6|45 84:10 7|17 27:10 8|2 64:10 9|100 37:10 10</relation>
    <relation name="R221" arity="2" nbTuples="100" semantics="soft" defaultCost="infinity">27 84:1 1|99 7:1 2|49 5:1 3|9 7:1 4|63 40:1 5|41 1:1 6|22 71:1 7|37 1:1 8|58 55:1 9|69 90:1 10|23 83:2 1|52 70:2 2|2 62:2 3|63 81:2 4|8 30:2 5|13 92:2 6|29 44:2 7|47 15:2 8|43 30:2 9|4 93:2 10|3 41:3 1|44 35:3 2|53 61:3 3|60 5:3 4|6 39:3 5|14 76:3 6|78 74:3 7|29 32:3 8|93 49:3 9|16 60:3 10|79 41:4 1|96 18:4 2|49 49:4 3|44 78:4 4|65 72:4 5|61 16:4 6|36 36:4 7|46 22:4 8|45 9:4 9|63 24:4 10|42 100:5 1|13 80:5 2|98 84:5 3|87 34:5 4|49 42:5 5|4 13:5 6|37 4:5 7|81 91:5 8|97 75:5 9|41 84:5 10|12 91:6 1|90 85:6 2|9 86:6 3|91 89:6 4|59 89:6 5|76 8:6 6|88 56:6 7|22 34:6 8|8 29:6 9|76 42:6 10|25 62:7 1|85 33:7 2|98 100:7 3|29 80:7 4|63 100:7 5|87 52:7 6|66 75:7 7|58 79:7 8|7 15:7 9|32 89:7 10|5 84:8 1|1 1:8 2|86 18:8 3|52 86:8 4|5 42:8 5|28 5:8 6|91 30:8 7|63 24:8 8|37 63:8 9|74 68:8 10|57 90:9 1|3 4:9 2|25 27:9 3|87 72:9 4|63 94:9 5|58 69:9 6|22 80:9 7|71 82:9 8|58 81:9 9|61 84:9 10|98 72:10 1|64 86:10 2|45 71:10 3|29 82:10 4|84 81:10 5|93 90:10 6|83 1:10 7|85 64:10 8|47 73:10 9|84 84:10 10</relation>
    <relation name="R222" arity="2" nbTuples="100" semantics="soft" defaultCost="infinity">79 55:1 1|55 84:1 2|86 77:1 3|31 12:1 4|90 50:1 5|60 81:1 6|66 6:1 7|38 27:1 8|60 34:1 9|31 22:1 10|41 32:2 1|1 6:2 2|38 19:2 3|19 73:2 4|30 99:2 5|92 52:2 6|85 30:2 7|79 14:2 8|38 40:2 9|48 20:2 10|45 77:3 1|51 69:3 2|49 20:3 3|100 36:3 4|42 51:3 5|63 8:3 6|29 31:3 7|75 89:3 8|32 9:3 9|38 40:3 10|9 12:4 1|63 31:4 2|14 17:4 3|67 24:4 4|43 57:4 5|42 7:4 6|92 38:4 7|88 42:4 8|59 45:4 9|83 98:4 10|27 4:5 1|84 22:5 2|54 12:5 3|93 49:5 4|35 3:5 5|89 14:5 6|84 20:5 7|67 19:5 8|7 61:5 9|62 39:5 10|72 33:6 1|46 75:6 2|68 21:6 3|63 75:6 4|20 74:6 5|22 10:6 6|92 34:6 7|61 56:6 8|100 31:6 9|13 71:6 10|48 3:7 1|37 75:7 2|66 51:7 3|10 5:7 4|41 75:7 5|70 42:7 6|5 8:7 7|87 84:7 8|65 52:7 9|18 36:7 10|27 75:8 1|87 48:8 2|1 60:8 3|34 21:8 4|53 99:8 5|58 85:8 6|4 17:8 7|85 59:8 8|57 79:8 9|94 46:8 10|79 76:9 1|40 11:9 2|66 100:9 3|93 33:9 4|36 34:9 5|78 16:9 6|36 45:9 7|51 46:9 8|64 34:9 9|12 95:9 10|39 28:10 1|46 61:10 2|85 12:10 3|21 4:10 4|44 92:10 5|87 61:10 6|54 46:10 7|68 62:10 8|77 64:10 9|31 65:10 10</relation>
    <relation name="R223" arity="2" nbTuples="100" semantics="soft" defaultCost="infinity">29 19:1 1|17 93:1 2|75 82:1 3|79 17:1 4|35 18:1 5|85 79:1 6|96 20:1 7|29 22:1 8|72 1:1 9|97 22:1 10|33 73:2 1|29 60:2 2|67 23:2 3|26 32:2 4|40 94:2 5|58 98:2 6|51 5:2 7|38 9:2 8|84 82:2 9|42 81:2 10|21 80:3 1|72 95:3 2|67 60:3 3|68 93:3 4|17 44:3 5|24 92:3 6|88 9:3 7|55 93:3 8|19 13:3 9|19 78:3 10|44 30:4 1|9 78:4 2|48 52:4 3|89 85:4 4|76 60:4 5|55 34:4 6|28 23:4 7|83 95:4 8|19 56:4 9|24 65:4 10|38 86:5 1|95 82:5 2|16 31:5 3|51 22:5 4|60 30:5 5|64 9:5 6|95 7:5 7|4 65:5 8|15 26:5 9|96 52:5 10|24 100:6 1|42 30:6 2|23 37:6 3|17 5:6 4|87 84:6 5|81 89:6 6|41 11:6 7|35 99:6 8|61 71:6 9|27 20:6 10|73 58:7 1|92 35:7 2|75 14:7 3|79 31:7 4|34 75:7 5|27 8:7 6|75 29:7 7|24 94:7 8|27 71:7 9|73 88:7 10|42 73:8 1|93 95:8 2|72 24:8 3|75 55:8 4|31 47:8 5|21 1:8 6|72 38:8 7|83 42:8 8|18 94:8 9|44 99:8 10|28 14:9 1|74 5:9 2|86 9:9 3|36 62:9 4|31 40:9 5|98 32:9 6|88 6:9 7|49 34:9 8|81 61:9 9|47 69:9 10|50 76:10 1|22 61:10 2|32 87:10 3|17 2:10 4|23 53:10 5|69 93:10 6|51 54:10 7|68 55:10 8|90 69:10 9|64 38:10 10</relation>
    <relation name="R224" arity="2" nbTuples="100" semantics="soft" defaultCost="infinity">33 44:1 1|49 71:1 2|74 49:1 3|75 48:1 4|25 15:1 5|15 80:1 6|28 6:1 7|28 58:1 8|44 28:1 9|53 92:1 10|81 7:2 1|90 17:2 2|94 41:2 3|13 66:2 4|77 43:2 5|8 83:2 6|10 22:2 7|90 18:2 8|47 8:2 9|49 60:2 10|88 2:3 1|13 1:3 2|68 76:3 3|16 11:3 4|91 60:3 5|37 55:3 6|32 44:3 7|39 69:3 8|20 27:3 9|47 97:3 10|16 48:4 1|74 28:4 2|1 30:4 3|7 34:4 4|12 2:4 5|50 94:4 6|27 35:4 7|28 88:4 8|84 8:4 9|49 21:4 10|50 45:5 1|31 68:5 2|48 19:5 3|9 61:5 4|24 64:5 5|28 47:5 6|83 83:5 7|87 8:5 8|32 38:5 9|51 18:5 10|32 76:6 1|27 18:6 2|47 36:6 3|94 33:6 4|58 7:6 5|98 24:6 6|26 20:6 7|66 52:6 8|38 69:6 9|28 82:6 10|18 25:7 1|47 59:7 2|29 48:7 3|30 27:7 4|46 59:7 5|2 19:7 6|46 19:7 7|92 12:7 8|94 65:7 9|16 89:7 10|9 4:8 1|98 62:8 2|97 33:8 3|23 98:8 4|78 54:8 5|75 76:8 6|39 49:8 7|60 56:8 8|69 93:8 9|7 42:8 10|79 97:9 1|68 79:9 2|8 29:9 3|47 59:9 4|79 80:9 5|19 14:9 6|96 13:9 7|21 86:9 8|1 15:9 9|38 15:9 10|72 25:10 1|8 49:10 2|84 8:10 3|54 1:10 4|89 93:10 5|34 78:10 6|44 25:10 7|97 97:10 8|63 82:10 9|22 69:10 10</relation>
    <relation name="R225" arity="2" nbTuples="100" semantics="soft" defaultCost="infinity">27 17:1 1|21 44:1 2|45 17:1 3|80 78:1 4|31 59:1 5|31 12:1 6|27 13:1 7|23 95:1 8|72 4:1 9|28 75:1 10|88 42:2 1|52 60:2 2|47 87:2 3|18 19:2 4|34 46:2 5|49 13:2 6|43 100:2 7|32 87:2 8|93 79:2 9|56 99:2 10|68 36:3 1|60 1:3 2|64 51:3 3|39 59:3 4|22 88:3 5|10 94:3 6|40 79:3 7|69 80:3 8|34 19:3 9|16 50:3 10|49 100:4 1|60 1:4 2|18 67:4 3|78 46:4 4|71 76:4 5|46 67:4 6|35 39:4 7|5 19:4 8|48 6:4 9|2 9:4 10|71 4:5 1|86 35:5 2|80 34:5 3|19 82:5 4|48 6:5 5|15 1:5 6|74 95:5 7|100 65:5 8|40 35:5 9|49 63:5 10|98 58:6 1|45 53:6 2|72 37:6 3|68 87:6 4|45 57:6 5|21 51:6 6|3 60:6 7|67 100:6 8|18 2:6 9|55 70:6 10|26 54:7 1|2 47:7 2|93 31:7 3|81 87:7 4|51 77:7 5|72 95:7 6|9 38:7 7|43 6:7 8|41 72:7 9|5 84:7 10|1 76:8 1|26 50:8 2|7 20:8 3|71 95:8 4|76 38:8 5|61 51:8 6|12 90:8 7|65 19:8 8|93 61:8 9|45 34:8 10|15 29:9 1|10 4:9 2|4 98:9 3|54 6:9 4|53 66:9 5|79 47:9 6|51 52:9 7|48 94:9 8|67 27:9 9|37 46:9 10|51 83:10 1|95 94:10 2|99 93:10 3|64 20:10 4|90 18:10 5|66 31:10 6|10 27:10 7|87 82:10 8|23 23:10 9|68 32:10 10</relation>
    <relation name="R226" arity="2" nbTuples="100" semantics="soft" defaultCost="infinity">23 63:1 1|42 5:1 2|51 29:1 3|29 67:1 4|69 46:1 5|60 24:1 6|1 12:1 7|48 15:1 8|94 38:1 9|20 65:1 10|65 73:2 1|64 52:2 2|61 56:2 3|33 97:2 4|47 68:2 5|26 66:2 6|47 93:2 7|40 25:2 8|28 72:2 9|58 62:2 10|32 33:3 1|50 8:3 2|61 2:3 3|36 93:3 4|7 79:3 5|35 46:3 6|42 11:3 7|55 37:3 8|75 42:3 9|60 61:3 10|23 36:4 1|24 16:4 2|7 56:4 3|41 94:4 4|71 62:4 5|20 5:4 6|73 30:4 7|22 71:4 8|78 35:4 9|16 2:4 10|72 43:5 1|30 20:5 2|73 35:5 3|21 40:5 4|23 49:5 5|62 33:5 6|13 91:5 7|36 65:5 8|96 40:5 9|90 20:5 10|31 8:6 1|90 15:6 2|89 85:6 3|3 85:6 4|73 18:6 5|18 76:6 6|81 62:6 7|20 24:6 8|64 97:6 9|3 90:6 10|30 20:7 1|36 31:7 2|70 97:7 3|69 44:7 4|74 56:7 5|90 56:7 6|51 93:7 7|32 83:7 8|64 98:7 9|71 55:7 10|30 33:8 1|20 97:8 2|56 20:8 3|98 19:8 4|14 49:8 5|22 89:8 6|1 29:8 7|30 87:8 8|37 70:8 9|39 36:8 10|43 5:9 1|4 59:9 2|28 35:9 3|36 77:9 4|10 88:9 5|14 78:9 6|10 7:9 7|27 1:9 8|33 29:9 9|57 51:9 10|87 28:10 1|27 30:10 2|65 62:10 3|19 12:10 4|76 72:10 5|71 95:10 6|57 62:10 7|91 62:10 8|91 85:10 9|77 72:10 10</relation>
    <relation name="R227" arity="2" nbTuples="100" semantics="soft" defaultCost="infinity">18 87:1 1|19 29:1 2|85 10:1 3|91 23:1 4|85 32:1 5|30 40:1 6|2 50:1 7|63 36:1 8|50 30:1 9|1 95:1 10|12 15:2 1|29 97:2 2|41 94:2 3|52 79:2 4|7 38:2 5|94 10:2 6|51 65:2 7|77 68:2 8|3 80:2 9|48 51:2 10|58 27:3 1|60 1:3 2|57 50:3 3|67 34:3 4|78 96:3 5|25 24:3 6|11 98:3 7|64 17:3 8|51 93:3 9|18 31:3 10|15 77:4 1|1 74:4 2|46 69:4 3|27 72:4 4|75 70:4 5|84 18:4 6|36 20:4 7|90 77:4 8|70 27:4 9|87 43:4 10|88 34:5 1|33 31:5 2|84 70:5 3|91 23:5 4|51 46:5 5|49 1:5 6|76 41:5 7|19 99:5 8|54 95:5 9|12 96:5 10|89 19:6 1|21 12:6 2|37 97:6 3|82 7:6 4|46 31:6 5|32 93:6 6|81 10:6 7|39 64:6 8|5 12:6 9|93 7:6 10|14 18:7 1|67 9:7 2|65 12:7 3|33 98:7 4|96 81:7 5|65 56:7 6|46 52:7 7|34 13:7 8|22 31:7 9|55 17:7 10|74 58:8 1|36 73:8 2|95 90:8 3|24 86:8 4|64 47:8 5|49 27:8 6|52 66:8 7|10 13:8 8|66 37:8 9|79 23:8 10|50 30:9 1|22 38:9 2|20 1:9 3|90 54:9 4|42 1:9 5|59 33:9 6|46 87:9 7|59 91:9 8|99 75:9 9|63 89:9 10|46 78:10 1|78 89:10 2|68 80:10 3|10 42:10 4|11 65:10 5|44 40:10 6|58 52:10 7|57 31:10 8|52 55:10 9|11 10:10 10</relation>
    <relation name="R228" arity="2" nbTuples="100" semantics="soft" defaultCost="infinity">98 47:1 1|64 22:1 2|97 31:1 3|2 73:1 4|18 51:1 5|69 47:1 6|25 46:1 7|26 39:1 8|37 45:1 9|1 43:1 10|34 15:2 1|7 38:2 2|63 33:2 3|43 85:2 4|59 28:2 5|61 7:2 6|37 45:2 7|73 56:2 8|78 14:2 9|60 79:2 10|77 78:3 1|70 85:3 2|92 18:3 3|59 92:3 4|5 30:3 5|47 62:3 6|51 69:3 7|93 60:3 8|66 32:3 9|38 99:3 10|69 64:4 1|67 61:4 2|64 9:4 3|73 4:4 4|49 79:4 5|84 46:4 6|74 94:4 7|9 74:4 8|5 92:4 9|93 80:4 10|21 98:5 1|97 42:5 2|68 87:5 3|55 55:5 4|13 100:5 5|97 23:5 6|88 53:5 7|50 38:5 8|84 14:5 9|95 43:5 10|95 12:6 1|82 58:6 2|80 48:6 3|63 54:6 4|66 37:6 5|49 28:6 6|87 49:6 7|63 56:6 8|12 48:6 9|85 62:6 10|1 22:7 1|7 96:7 2|87 83:7 3|96 44:7 4|67 51:7 5|11 4:7 6|73 2:7 7|38 35:7 8|54 56:7 9|92 79:7 10|17 54:8 1|24 47:8 2|41 82:8 3|27 57:8 4|88 17:8 5|46 14:8 6|17 91:8 7|49 6:8 8|11 11:8 9|39 33:8 10|41 97:9 1|46 30:9 2|81 16:9 3|55 56:9 4|98 84:9 5|18 87:9 6|66 55:9 7|95 68:9 8|53 82:9 9|73 53:9 10|59 38:10 1|25 70:10 2|94 99:10 3|81 68:10 4|21 60:10 5|82 44:10 6|5 23:10 7|27 71:10 8|49 1:10 9|30 97:10 10</relation>
    <relation name="R229" arity="2" nbTuples="100" semantics="soft" defaultCost="infinity">24 55:1 1|18 2:1 2|42 80:1 3|47 84:1 4|61 34:1 5|36 13:1 6|52 48:1 7|26 68:1 8|96 57:1 9|55 38:1 10|54 44:2 1|29 69:2 2|71 14:2 3|45 97:2 4|60 21:2 5|46 4:2 6|50 81:2 7|47 46:2 8|62 28:2 9|23 26:2 10|19 62:3 1|86 95:3 2|92 22:3 3|67 7:3 4|29 44:3 5|46 46:3 6|11 15:3 7|55 30:3 8|30 22:3 9|50 38:3 10|93 2:4 1|93 82:4 2|28 22:4 3|94 93:4 4|40 22:4 5|100 64:4 6|76 91:4 7|31 92:4 8|55 34:4 9|20 54:4 10|75 69:5 1|18 52:5 2|72 33:5 3|92 99:5 4|41 45:5 5|66 51:5 6|93 16:5 7|14 16:5 8|85 64:5 9|45 36:5 10|3 86:6 1|93 30:6 2|82 38:6 3|48 19:6 4|52 55:6 5|68 72:6 6|49 72:6 7|10 32:6 8|27 68:6 9|45 30:6 10|50 21:7 1|36 5:7 2|64 84:7 3|76 12:7 4|96 30:7 5|91 85:7 6|50 65:7 7|80 66:7 8|12 23:7 9|38 6:7 10|34 63:8 1|85 78:8 2|87 42:8 3|42 84:8 4|48 21:8 5|27 25:8 6|27 60:8 7|88 2:8 8|87 5:8 9|63 67:8 10|84 10:9 1|46 89:9 2|19 52:9 3|55 4:9 4|24 8:9 5|2 34:9 6|25 91:9 7|45 22:9 8|53 61:9 9|59 68:9 10|69 70:10 1|29 16:10 2|35 93:10 3|26 11:10 4|65 10:10 5|98 60:10 6|40 19:10 7|95 79:10 8|94 55:10 9|2 56:10 10</relation>
    <relation name="R230" arity="2" nbTuples="100" semantics="soft" defaultCost="infinity">32 59:1 1|54 81:1 2|75 88:1 3|58 91:1 4|77 72:1 5|83 56:1 6|1 45:1 7|8 79:1 8|17 46:1 9|50 38:1 10|92 41:2 1|91 71:2 2|69 79:2 3|72 41:2 4|24 76:2 5|100 46:2 6|14 39:2 7|39 1:2 8|44 14:2 9|24 44:2 10|7 77:3 1|8 22:3 2|72 27:3 3|94 74:3 4|16 43:3 5|96 14:3 6|47 54:3 7|3 24:3 8|62 27:3 9|56 14:3 10|79 27:4 1|47 58:4 2|37 16:4 3|1 29:4 4|9 55:4 5|17 63:4 6|3 55:4 7|3 49:4 8|85 66:4 9|41 1:4 10|13 32:5 1|4 9:5 2|10 49:5 3|48 57:5 4|98 43:5 5|93 8:5 6|19 61:5 7|13 7:5 8|12 4:5 9|50 6:5 10|92 65:6 1|94 38:6 2|40 5:6 3|54 61:6 4|10 32:6 5|81 90:6 6|93 34:6 7|10 72:6 8|12 26:6 9|10 11:6 10|57 14:7 1|48 52:7 2|1 33:7 3|17 41:7 4|71 27:7 5|77 33:7 6|20 31:7 7|28 68:7 8|44 20:7 9|21 85:7 10|94 89:8 1|18 14:8 2|36 22:8 3|66 99:8 4|95 59:8 5|89 51:8 6|75 11:8 7|75 64:8 8|96 89:8 9|27 66:8 10|72 4:9 1|79 45:9 2|4 67:9 3|62 95:9 4|51 75:9 5|29 31:9 6|98 90:9 7|43 22:9 8|33 18:9 9|77 19:9 10|16 5:10 1|71 10:10 2|13 97:10 3|18 51:10 4|48 71:10 5|88 91:10 6|24 67:10 7|12 19:10 8|46 29:10 9|100 57:10 10</relation>
    <relation name="R231" arity="2" nbTuples="100" semantics="soft" defaultCost="infinity">95 55:1 1|72 4:1 2|63 1:1 3|67 5:1 4|27 21:1 5|72 10:1 6|56 31:1 7|23 52:1 8|51 60:1 9|34 23:1 10|40 55:2 1|74 10:2 2|43 97:2 3|78 97:2 4|73 59:2 5|4 70:2 6|11 92:2 7|56 35:2 8|95 48:2 9|95 80:2 10|77 60:3 1|98 41:3 2|73 66:3 3|17 73:3 4|16 71:3 5|40 47:3 6|3 12:3 7|64 91:3 8|31 87:3 9|20 39:3 10|86 44:4 1|39 36:4 2|77 38:4 3|54 42:4 4|76 91:4 5|7 4:4 6|52 63:4 7|31 35:4 8|61 84:4 9|70 10:4 10|24 63:5 1|89 13:5 2|33 89:5 3|42 12:5 4|77 30:5 5|60 3:5 6|50 19:5 7|20 68:5 8|68 61:5 9|97 11:5 10|7 22:6 1|73 7:6 2|42 67:6 3|25 59:6 4|55 4:6 5|18 92:6 6|54 41:6 7|67 32:6 8|48 27:6 9|28 100:6 10|84 35:7 1|49 45:7 2|96 72:7 3|1 50:7 4|40 61:7 5|83 9:7 6|64 85:7 7|99 59:7 8|3 38:7 9|75 40:7 10|40 23:8 1|12 4:8 2|46 14:8 3|17 56:8 4|57 88:8 5|25 11:8 6|26 62:8 7|50 47:8 8|51 95:8 9|83 15:8 10|45 19:9 1|11 11:9 2|91 26:9 3|81 53:9 4|21 22:9 5|11 4:9 6|1 67:9 7|34 79:9 8|20 51:9 9|87 27:9 10|65 20:10 1|99 28:10 2|24 88:10 3|39 70:10 4|99 44:10 5|44 53:10 6|60 63:10 7|47 67:10 8|10 67:10 9|2 17:10 10</relation>
    <relation name="R232" arity="2" nbTuples="100" semantics="soft" defaultCost="infinity">4 22:1 1|15 40:1 2|88 71:1 3|47 20:1 4|25 61:1 5|5 45:1 6|95 41:1 7|77 86:1 8|50 94:1 9|40 31:1 10|56 33:2 1|99 40:2 2|49 63:2 3|5 77:2 4|59 100:2 5|44 54:2 6|94 2:2 7|64 93:2 8|13 83:2 9|64 40:2 10|12 6:3 1|74 67:3 2|41 50:3 3|79 19:3 4|53 79:3 5|74 4:3 6|84 52:3 7|81 93:3 8|49 52:3 9|60 8:3 10|53 14:4 1|26 100:4 2|12 6:4 3|94 77:4 4|67 92:4 5|43 31:4 6|29 29:4 7|1 25:4 8|39 61:4 9|64 37:4 10|17 99:5 1|43 53:5 2|14 4:5 3|53 52:5 4|73 73:5 5|86 22:5 6|77 38:5 7|67 13:5 8|22 15:5 9|99 14:5 10|65 85:6 1|6 58:6 2|42 10:6 3|41 75:6 4|71 63:6 5|12 25:6 6|34 28:6 7|32 75:6 8|11 76:6 9|36 85:6 10|53 40:7 1|12 35:7 2|90 19:7 3|81 84:7 4|20 20:7 5|39 100:7 6|13 23:7 7|88 74:7 8|85 53:7 9|72 67:7 10|88 9:8 1|20 64:8 2|10 48:8 3|41 88:8 4|46 30:8 5|68 19:8 6|95 45:8 7|15 4:8 8|72 15:8 9|84 74:8 10|55 24:9 1|92 95:9 2|3 44:9 3|5 67:9 4|31 86:9 5|93 41:9 6|61 19:9 7|35 86:9 8|93 65:9 9|40 24:9 10|13 16:10 1|91 93:10 2|61 66:10 3|25 33:10 4|80 22:10 5|37 77:10 6|63 66:10 7|13 40:10 8|33 98:10 9|48 25:10 10</relation>
    <relation name="R233" arity="2" nbTuples="100" semantics="soft" defaultCost="infinity">88 1:1 1|50 48:1 2|54 25:1 3|98 42:1 4|25 40:1 5|47 64:1 6|49 18:1 7|55 44:1 8|85 20:1 9|63 9:1 10|36 18:2 1|10 5:2 2|36 75:2 3|34 91:2 4|48 94:2 5|8 33:2 6|21 6:2 7|82 99:2 8|28 21:2 9|30 7:2 10|23 61:3 1|31 84:3 2|1 17:3 3|49 7:3 4|1 26:3 5|4 57:3 6|45 38:3 7|70 99:3 8|15 42:3 9|73 91:3 10|13 82:4 1|15 84:4 2|100 8:4 3|95 32:4 4|64 57:4 5|24 1:4 6|78 26:4 7|48 40:4 8|98 84:4 9|64 47:4 10|8 6:5 1|60 27:5 2|25 70:5 3|96 70:5 4|1 26:5 5|83 56:5 6|3 59:5 7|16 31:5 8|71 21:5 9|59 9:5 10|11 41:6 1|78 39:6 2|88 58:6 3|89 61:6 4|64 97:6 5|75 17:6 6|49 1:6 7|93 2:6 8|76 81:6 9|19 57:6 10|100 74:7 1|16 89:7 2|22 94:7 3|64 47:7 4|55 98:7 5|36 41:7 6|64 84:7 7|46 5:7 8|6 44:7 9|65 85:7 10|48 81:8 1|44 37:8 2|25 14:8 3|49 29:8 4|65 62:8 5|84 13:8 6|84 76:8 7|17 24:8 8|49 85:8 9|41 24:8 10|65 88:9 1|26 31:9 2|64 50:9 3|13 52:9 4|24 94:9 5|9 7:9 6|77 76:9 7|59 99:9 8|27 84:9 9|24 83:9 10|36 1:10 1|40 23:10 2|88 40:10 3|39 86:10 4|8 38:10 5|4 86:10 6|61 18:10 7|37 43:10 8|22 50:10 9|97 27:10 10</relation>
[truncated: 1,344,330 more chars]
