# Supplementary material for: A local cost simulation-based algorithm to solve distributed constraint optimization problems
Source: PeerJ Comput Sci. 2023 Mar 17;9:e1296. doi: 10.7717/peerj-cs.1296 (PMC10280401; doi:10.7717/peerj-cs.1296)
Supplement: Supplemental Information 1 [file peerj-cs-09-1296-s001.zip › code/DCOP_LCS/problem/ADCOP_70_10_0.6/RANDOM_ADCOP_70_10_density_0.6_3.xml]

<instance>
  <presentation name="instance3" type="ADCOP" benchmark="RandomDCOP" model="Simple" constraintModel="TKC" format="XDisCSP 1.0" />
  <agents nbAgents="70">
    <agent name="A1" id="1" description="Agent 1" />
    <agent name="A2" id="2" description="Agent 2" />
    <agent name="A3" id="3" description="Agent 3" />
    <agent name="A4" id="4" description="Agent 4" />
    <agent name="A5" id="5" description="Agent 5" />
    <agent name="A6" id="6" description="Agent 6" />
    <agent name="A7" id="7" description="Agent 7" />
    <agent name="A8" id="8" description="Agent 8" />
    <agent name="A9" id="9" description="Agent 9" />
    <agent name="A10" id="10" description="Agent 10" />
    <agent name="A11" id="11" description="Agent 11" />
    <agent name="A12" id="12" description="Agent 12" />
    <agent name="A13" id="13" description="Agent 13" />
    <agent name="A14" id="14" description="Agent 14" />
    <agent name="A15" id="15" description="Agent 15" />
    <agent name="A16" id="16" description="Agent 16" />
    <agent name="A17" id="17" description="Agent 17" />
    <agent name="A18" id="18" description="Agent 18" />
    <agent name="A19" id="19" description="Agent 19" />
    <agent name="A20" id="20" description="Agent 20" />
    <agent name="A21" id="21" description="Agent 21" />
    <agent name="A22" id="22" description="Agent 22" />
    <agent name="A23" id="23" description="Agent 23" />
    <agent name="A24" id="24" description="Agent 24" />
    <agent name="A25" id="25" description="Agent 25" />
    <agent name="A26" id="26" description="Agent 26" />
    <agent name="A27" id="27" description="Agent 27" />
    <agent name="A28" id="28" description="Agent 28" />
    <agent name="A29" id="29" description="Agent 29" />
    <agent name="A30" id="30" description="Agent 30" />
    <agent name="A31" id="31" description="Agent 31" />
    <agent name="A32" id="32" description="Agent 32" />
    <agent name="A33" id="33" description="Agent 33" />
    <agent name="A34" id="34" description="Agent 34" />
    <agent name="A35" id="35" description="Agent 35" />
    <agent name="A36" id="36" description="Agent 36" />
    <agent name="A37" id="37" description="Agent 37" />
    <agent name="A38" id="38" description="Agent 38" />
    <agent name="A39" id="39" description="Agent 39" />
    <agent name="A40" id="40" description="Agent 40" />
    <agent name="A41" id="41" description="Agent 41" />
    <agent name="A42" id="42" description="Agent 42" />
    <agent name="A43" id="43" description="Agent 43" />
    <agent name="A44" id="44" description="Agent 44" />
    <agent name="A45" id="45" description="Agent 45" />
    <agent name="A46" id="46" description="Agent 46" />
    <agent name="A47" id="47" description="Agent 47" />
    <agent name="A48" id="48" description="Agent 48" />
    <agent name="A49" id="49" description="Agent 49" />
    <agent name="A50" id="50" description="Agent 50" />
    <agent name="A51" id="51" description="Agent 51" />
    <agent name="A52" id="52" description="Agent 52" />
    <agent name="A53" id="53" description="Agent 53" />
    <agent name="A54" id="54" description="Agent 54" />
    <agent name="A55" id="55" description="Agent 55" />
    <agent name="A56" id="56" description="Agent 56" />
    <agent name="A57" id="57" description="Agent 57" />
    <agent name="A58" id="58" description="Agent 58" />
    <agent name="A59" id="59" description="Agent 59" />
    <agent name="A60" id="60" description="Agent 60" />
    <agent name="A61" id="61" description="Agent 61" />
    <agent name="A62" id="62" description="Agent 62" />
    <agent name="A63" id="63" description="Agent 63" />
    <agent name="A64" id="64" description="Agent 64" />
    <agent name="A65" id="65" description="Agent 65" />
    <agent name="A66" id="66" description="Agent 66" />
    <agent name="A67" id="67" description="Agent 67" />
    <agent name="A68" id="68" description="Agent 68" />
    <agent name="A69" id="69" description="Agent 69" />
    <agent name="A70" id="70" description="Agent 70" />
  </agents>
  <domains nbDomains="1">
    <domain name="D1" nbValues="10">1..10</domain>
  </domains>
  <variables nbVariables="70">
    <variable agent="A1" name="X1.1" id="1" domain="D1" description="variable 1.1" />
    <variable agent="A2" name="X2.1" id="1" domain="D1" description="variable 2.1" />
    <variable agent="A3" name="X3.1" id="1" domain="D1" description="variable 3.1" />
    <variable agent="A4" name="X4.1" id="1" domain="D1" description="variable 4.1" />
    <variable agent="A5" name="X5.1" id="1" domain="D1" description="variable 5.1" />
    <variable agent="A6" name="X6.1" id="1" domain="D1" description="variable 6.1" />
    <variable agent="A7" name="X7.1" id="1" domain="D1" description="variable 7.1" />
    <variable agent="A8" name="X8.1" id="1" domain="D1" description="variable 8.1" />
    <variable agent="A9" name="X9.1" id="1" domain="D1" description="variable 9.1" />
    <variable agent="A10" name="X10.1" id="1" domain="D1" description="variable 10.1" />
    <variable agent="A11" name="X11.1" id="1" domain="D1" description="variable 11.1" />
    <variable agent="A12" name="X12.1" id="1" domain="D1" description="variable 12.1" />
    <variable agent="A13" name="X13.1" id="1" domain="D1" description="variable 13.1" />
    <variable agent="A14" name="X14.1" id="1" domain="D1" description="variable 14.1" />
    <variable agent="A15" name="X15.1" id="1" domain="D1" description="variable 15.1" />
    <variable agent="A16" name="X16.1" id="1" domain="D1" description="variable 16.1" />
    <variable agent="A17" name="X17.1" id="1" domain="D1" description="variable 17.1" />
    <variable agent="A18" name="X18.1" id="1" domain="D1" description="variable 18.1" />
    <variable agent="A19" name="X19.1" id="1" domain="D1" description="variable 19.1" />
    <variable agent="A20" name="X20.1" id="1" domain="D1" description="variable 20.1" />
    <variable agent="A21" name="X21.1" id="1" domain="D1" description="variable 21.1" />
    <variable agent="A22" name="X22.1" id="1" domain="D1" description="variable 22.1" />
    <variable agent="A23" name="X23.1" id="1" domain="D1" description="variable 23.1" />
    <variable agent="A24" name="X24.1" id="1" domain="D1" description="variable 24.1" />
    <variable agent="A25" name="X25.1" id="1" domain="D1" description="variable 25.1" />
    <variable agent="A26" name="X26.1" id="1" domain="D1" description="variable 26.1" />
    <variable agent="A27" name="X27.1" id="1" domain="D1" description="variable 27.1" />
    <variable agent="A28" name="X28.1" id="1" domain="D1" description="variable 28.1" />
    <variable agent="A29" name="X29.1" id="1" domain="D1" description="variable 29.1" />
    <variable agent="A30" name="X30.1" id="1" domain="D1" description="variable 30.1" />
    <variable agent="A31" name="X31.1" id="1" domain="D1" description="variable 31.1" />
    <variable agent="A32" name="X32.1" id="1" domain="D1" description="variable 32.1" />
    <variable agent="A33" name="X33.1" id="1" domain="D1" description="variable 33.1" />
    <variable agent="A34" name="X34.1" id="1" domain="D1" description="variable 34.1" />
    <variable agent="A35" name="X35.1" id="1" domain="D1" description="variable 35.1" />
    <variable agent="A36" name="X36.1" id="1" domain="D1" description="variable 36.1" />
    <variable agent="A37" name="X37.1" id="1" domain="D1" description="variable 37.1" />
    <variable agent="A38" name="X38.1" id="1" domain="D1" description="variable 38.1" />
    <variable agent="A39" name="X39.1" id="1" domain="D1" description="variable 39.1" />
    <variable agent="A40" name="X40.1" id="1" domain="D1" description="variable 40.1" />
    <variable agent="A41" name="X41.1" id="1" domain="D1" description="variable 41.1" />
    <variable agent="A42" name="X42.1" id="1" domain="D1" description="variable 42.1" />
    <variable agent="A43" name="X43.1" id="1" domain="D1" description="variable 43.1" />
    <variable agent="A44" name="X44.1" id="1" domain="D1" description="variable 44.1" />
    <variable agent="A45" name="X45.1" id="1" domain="D1" description="variable 45.1" />
    <variable agent="A46" name="X46.1" id="1" domain="D1" description="variable 46.1" />
    <variable agent="A47" name="X47.1" id="1" domain="D1" description="variable 47.1" />
    <variable agent="A48" name="X48.1" id="1" domain="D1" description="variable 48.1" />
    <variable agent="A49" name="X49.1" id="1" domain="D1" description="variable 49.1" />
    <variable agent="A50" name="X50.1" id="1" domain="D1" description="variable 50.1" />
    <variable agent="A51" name="X51.1" id="1" domain="D1" description="variable 51.1" />
    <variable agent="A52" name="X52.1" id="1" domain="D1" description="variable 52.1" />
    <variable agent="A53" name="X53.1" id="1" domain="D1" description="variable 53.1" />
    <variable agent="A54" name="X54.1" id="1" domain="D1" description="variable 54.1" />
    <variable agent="A55" name="X55.1" id="1" domain="D1" description="variable 55.1" />
    <variable agent="A56" name="X56.1" id="1" domain="D1" description="variable 56.1" />
    <variable agent="A57" name="X57.1" id="1" domain="D1" description="variable 57.1" />
    <variable agent="A58" name="X58.1" id="1" domain="D1" description="variable 58.1" />
    <variable agent="A59" name="X59.1" id="1" domain="D1" description="variable 59.1" />
    <variable agent="A60" name="X60.1" id="1" domain="D1" description="variable 60.1" />
    <variable agent="A61" name="X61.1" id="1" domain="D1" description="variable 61.1" />
    <variable agent="A62" name="X62.1" id="1" domain="D1" description="variable 62.1" />
    <variable agent="A63" name="X63.1" id="1" domain="D1" description="variable 63.1" />
    <variable agent="A64" name="X64.1" id="1" domain="D1" description="variable 64.1" />
    <variable agent="A65" name="X65.1" id="1" domain="D1" description="variable 65.1" />
    <variable agent="A66" name="X66.1" id="1" domain="D1" description="variable 66.1" />
    <variable agent="A67" name="X67.1" id="1" domain="D1" description="variable 67.1" />
    <variable agent="A68" name="X68.1" id="1" domain="D1" description="variable 68.1" />
    <variable agent="A69" name="X69.1" id="1" domain="D1" description="variable 69.1" />
    <variable agent="A70" name="X70.1" id="1" domain="D1" description="variable 70.1" />
  </variables>
  <constraints nbConstraints="1449">
    <constraint name="C0" model="TKC" arity="2" scope="X15.1 X56.1" reference="R0" />
    <constraint name="C1" model="TKC" arity="2" scope="X45.1 X50.1" reference="R1" />
    <constraint name="C2" model="TKC" arity="2" scope="X17.1 X25.1" reference="R2" />
    <constraint name="C3" model="TKC" arity="2" scope="X62.1 X68.1" reference="R3" />
    <constraint name="C4" model="TKC" arity="2" scope="X40.1 X65.1" reference="R4" />
    <constraint name="C5" model="TKC" arity="2" scope="X45.1 X65.1" reference="R5" />
    <constraint name="C6" model="TKC" arity="2" scope="X63.1 X67.1" reference="R6" />
    <constraint name="C7" model="TKC" arity="2" scope="X49.1 X51.1" reference="R7" />
    <constraint name="C8" model="TKC" arity="2" scope="X4.1 X31.1" reference="R8" />
    <constraint name="C9" model="TKC" arity="2" scope="X15.1 X39.1" reference="R9" />
    <constraint name="C10" model="TKC" arity="2" scope="X20.1 X60.1" reference="R10" />
    <constraint name="C11" model="TKC" arity="2" scope="X45.1 X66.1" reference="R11" />
    <constraint name="C12" model="TKC" arity="2" scope="X9.1 X16.1" reference="R12" />
    <constraint name="C13" model="TKC" arity="2" scope="X11.1 X32.1" reference="R13" />
    <constraint name="C14" model="TKC" arity="2" scope="X20.1 X67.1" reference="R14" />
    <constraint name="C15" model="TKC" arity="2" scope="X11.1 X48.1" reference="R15" />
    <constraint name="C16" model="TKC" arity="2" scope="X17.1 X47.1" reference="R16" />
    <constraint name="C17" model="TKC" arity="2" scope="X64.1 X68.1" reference="R17" />
    <constraint name="C18" model="TKC" arity="2" scope="X6.1 X51.1" reference="R18" />
    <constraint name="C19" model="TKC" arity="2" scope="X46.1 X63.1" reference="R19" />
    <constraint name="C20" model="TKC" arity="2" scope="X8.1 X42.1" reference="R20" />
    <constraint name="C21" model="TKC" arity="2" scope="X30.1 X47.1" reference="R21" />
    <constraint name="C22" model="TKC" arity="2" scope="X23.1 X60.1" reference="R22" />
    <constraint name="C23" model="TKC" arity="2" scope="X20.1 X33.1" reference="R23" />
    <constraint name="C24" model="TKC" arity="2" scope="X2.1 X35.1" reference="R24" />
    <constraint name="C25" model="TKC" arity="2" scope="X24.1 X27.1" reference="R25" />
    <constraint name="C26" model="TKC" arity="2" scope="X51.1 X65.1" reference="R26" />
    <constraint name="C27" model="TKC" arity="2" scope="X59.1 X67.1" reference="R27" />
    <constraint name="C28" model="TKC" arity="2" scope="X19.1 X66.1" reference="R28" />
    <constraint name="C29" model="TKC" arity="2" scope="X25.1 X67.1" reference="R29" />
    <constraint name="C30" model="TKC" arity="2" scope="X11.1 X25.1" reference="R30" />
    <constraint name="C31" model="TKC" arity="2" scope="X6.1 X34.1" reference="R31" />
    <constraint name="C32" model="TKC" arity="2" scope="X8.1 X55.1" reference="R32" />
    <constraint name="C33" model="TKC" arity="2" scope="X16.1 X21.1" reference="R33" />
    <constraint name="C34" model="TKC" arity="2" scope="X5.1 X63.1" reference="R34" />
    <constraint name="C35" model="TKC" arity="2" scope="X63.1 X66.1" reference="R35" />
    <constraint name="C36" model="TKC" arity="2" scope="X6.1 X54.1" reference="R36" />
    <constraint name="C37" model="TKC" arity="2" scope="X7.1 X43.1" reference="R37" />
    <constraint name="C38" model="TKC" arity="2" scope="X37.1 X44.1" reference="R38" />
    <constraint name="C39" model="TKC" arity="2" scope="X34.1 X68.1" reference="R39" />
    <constraint name="C40" model="TKC" arity="2" scope="X44.1 X62.1" reference="R40" />
    <constraint name="C41" model="TKC" arity="2" scope="X1.1 X65.1" reference="R41" />
    <constraint name="C42" model="TKC" arity="2" scope="X6.1 X18.1" reference="R42" />
    <constraint name="C43" model="TKC" arity="2" scope="X24.1 X68.1" reference="R43" />
    <constraint name="C44" model="TKC" arity="2" scope="X2.1 X45.1" reference="R44" />
    <constraint name="C45" model="TKC" arity="2" scope="X21.1 X50.1" reference="R45" />
    <constraint name="C46" model="TKC" arity="2" scope="X36.1 X42.1" reference="R46" />
    <constraint name="C47" model="TKC" arity="2" scope="X38.1 X47.1" reference="R47" />
    <constraint name="C48" model="TKC" arity="2" scope="X3.1 X18.1" reference="R48" />
    <constraint name="C49" model="TKC" arity="2" scope="X51.1 X52.1" reference="R49" />
    <constraint name="C50" model="TKC" arity="2" scope="X16.1 X42.1" reference="R50" />
    <constraint name="C51" model="TKC" arity="2" scope="X41.1 X57.1" reference="R51" />
    <constraint name="C52" model="TKC" arity="2" scope="X22.1 X62.1" reference="R52" />
    <constraint name="C53" model="TKC" arity="2" scope="X26.1 X40.1" reference="R53" />
    <constraint name="C54" model="TKC" arity="2" scope="X10.1 X62.1" reference="R54" />
    <constraint name="C55" model="TKC" arity="2" scope="X15.1 X34.1" reference="R55" />
    <constraint name="C56" model="TKC" arity="2" scope="X16.1 X28.1" reference="R56" />
    <constraint name="C57" model="TKC" arity="2" scope="X61.1 X63.1" reference="R57" />
    <constraint name="C58" model="TKC" arity="2" scope="X38.1 X53.1" reference="R58" />
    <constraint name="C59" model="TKC" arity="2" scope="X7.1 X21.1" reference="R59" />
    <constraint name="C60" model="TKC" arity="2" scope="X39.1 X58.1" reference="R60" />
    <constraint name="C61" model="TKC" arity="2" scope="X4.1 X66.1" reference="R61" />
    <constraint name="C62" model="TKC" arity="2" scope="X52.1 X57.1" reference="R62" />
    <constraint name="C63" model="TKC" arity="2" scope="X58.1 X69.1" reference="R63" />
    <constraint name="C64" model="TKC" arity="2" scope="X9.1 X13.1" reference="R64" />
    <constraint name="C65" model="TKC" arity="2" scope="X29.1 X41.1" reference="R65" />
    <constraint name="C66" model="TKC" arity="2" scope="X12.1 X17.1" reference="R66" />
    <constraint name="C67" model="TKC" arity="2" scope="X11.1 X70.1" reference="R67" />
    <constraint name="C68" model="TKC" arity="2" scope="X14.1 X21.1" reference="R68" />
    <constraint name="C69" model="TKC" arity="2" scope="X1.1 X70.1" reference="R69" />
    <constraint name="C70" model="TKC" arity="2" scope="X24.1 X38.1" reference="R70" />
    <constraint name="C71" model="TKC" arity="2" scope="X24.1 X47.1" reference="R71" />
    <constraint name="C72" model="TKC" arity="2" scope="X14.1 X25.1" reference="R72" />
    <constraint name="C73" model="TKC" arity="2" scope="X7.1 X48.1" reference="R73" />
    <constraint name="C74" model="TKC" arity="2" scope="X15.1 X37.1" reference="R74" />
    <constraint name="C75" model="TKC" arity="2" scope="X10.1 X24.1" reference="R75" />
    <constraint name="C76" model="TKC" arity="2" scope="X9.1 X35.1" reference="R76" />
    <constraint name="C77" model="TKC" arity="2" scope="X4.1 X25.1" reference="R77" />
    <constraint name="C78" model="TKC" arity="2" scope="X52.1 X62.1" reference="R78" />
    <constraint name="C79" model="TKC" arity="2" scope="X39.1 X41.1" reference="R79" />
    <constraint name="C80" model="TKC" arity="2" scope="X43.1 X57.1" reference="R80" />
    <constraint name="C81" model="TKC" arity="2" scope="X18.1 X66.1" reference="R81" />
    <constraint name="C82" model="TKC" arity="2" scope="X18.1 X61.1" reference="R82" />
    <constraint name="C83" model="TKC" arity="2" scope="X28.1 X54.1" reference="R83" />
    <constraint name="C84" model="TKC" arity="2" scope="X46.1 X52.1" reference="R84" />
    <constraint name="C85" model="TKC" arity="2" scope="X32.1 X39.1" reference="R85" />
    <constraint name="C86" model="TKC" arity="2" scope="X1.1 X17.1" reference="R86" />
    <constraint name="C87" model="TKC" arity="2" scope="X17.1 X39.1" reference="R87" />
    <constraint name="C88" model="TKC" arity="2" scope="X25.1 X46.1" reference="R88" />
    <constraint name="C89" model="TKC" arity="2" scope="X14.1 X41.1" reference="R89" />
    <constraint name="C90" model="TKC" arity="2" scope="X4.1 X6.1" reference="R90" />
    <constraint name="C91" model="TKC" arity="2" scope="X11.1 X38.1" reference="R91" />
    <constraint name="C92" model="TKC" arity="2" scope="X8.1 X24.1" reference="R92" />
    <constraint name="C93" model="TKC" arity="2" scope="X46.1 X70.1" reference="R93" />
    <constraint name="C94" model="TKC" arity="2" scope="X31.1 X39.1" reference="R94" />
    <constraint name="C95" model="TKC" arity="2" scope="X3.1 X39.1" reference="R95" />
    <constraint name="C96" model="TKC" arity="2" scope="X23.1 X55.1" reference="R96" />
    <constraint name="C97" model="TKC" arity="2" scope="X13.1 X30.1" reference="R97" />
    <constraint name="C98" model="TKC" arity="2" scope="X60.1 X62.1" reference="R98" />
    <constraint name="C99" model="TKC" arity="2" scope="X7.1 X28.1" reference="R99" />
    <constraint name="C100" model="TKC" arity="2" scope="X37.1 X70.1" reference="R100" />
    <constraint name="C101" model="TKC" arity="2" scope="X22.1 X66.1" reference="R101" />
    <constraint name="C102" model="TKC" arity="2" scope="X12.1 X56.1" reference="R102" />
    <constraint name="C103" model="TKC" arity="2" scope="X14.1 X44.1" reference="R103" />
    <constraint name="C104" model="TKC" arity="2" scope="X3.1 X58.1" reference="R104" />
    <constraint name="C105" model="TKC" arity="2" scope="X34.1 X50.1" reference="R105" />
    <constraint name="C106" model="TKC" arity="2" scope="X5.1 X24.1" reference="R106" />
    <constraint name="C107" model="TKC" arity="2" scope="X19.1 X26.1" reference="R107" />
    <constraint name="C108" model="TKC" arity="2" scope="X19.1 X41.1" reference="R108" />
    <constraint name="C109" model="TKC" arity="2" scope="X35.1 X55.1" reference="R109" />
    <constraint name="C110" model="TKC" arity="2" scope="X7.1 X9.1" reference="R110" />
    <constraint name="C111" model="TKC" arity="2" scope="X17.1 X18.1" reference="R111" />
    <constraint name="C112" model="TKC" arity="2" scope="X52.1 X54.1" reference="R112" />
    <constraint name="C113" model="TKC" arity="2" scope="X24.1 X52.1" reference="R113" />
    <constraint name="C114" model="TKC" arity="2" scope="X42.1 X66.1" reference="R114" />
    <constraint name="C115" model="TKC" arity="2" scope="X7.1 X15.1" reference="R115" />
    <constraint name="C116" model="TKC" arity="2" scope="X45.1 X69.1" reference="R116" />
    <constraint name="C117" model="TKC" arity="2" scope="X18.1 X51.1" reference="R117" />
    <constraint name="C118" model="TKC" arity="2" scope="X16.1 X38.1" reference="R118" />
    <constraint name="C119" model="TKC" arity="2" scope="X58.1 X61.1" reference="R119" />
    <constraint name="C120" model="TKC" arity="2" scope="X40.1 X69.1" reference="R120" />
    <constraint name="C121" model="TKC" arity="2" scope="X39.1 X51.1" reference="R121" />
    <constraint name="C122" model="TKC" arity="2" scope="X10.1 X36.1" reference="R122" />
    <constraint name="C123" model="TKC" arity="2" scope="X10.1 X11.1" reference="R123" />
    <constraint name="C124" model="TKC" arity="2" scope="X22.1 X40.1" reference="R124" />
    <constraint name="C125" model="TKC" arity="2" scope="X24.1 X55.1" reference="R125" />
    <constraint name="C126" model="TKC" arity="2" scope="X44.1 X66.1" reference="R126" />
    <constraint name="C127" model="TKC" arity="2" scope="X5.1 X66.1" reference="R127" />
    <constraint name="C128" model="TKC" arity="2" scope="X28.1 X39.1" reference="R128" />
    <constraint name="C129" model="TKC" arity="2" scope="X24.1 X46.1" reference="R129" />
    <constraint name="C130" model="TKC" arity="2" scope="X22.1 X54.1" reference="R130" />
    <constraint name="C131" model="TKC" arity="2" scope="X40.1 X58.1" reference="R131" />
    <constraint name="C132" model="TKC" arity="2" scope="X5.1 X34.1" reference="R132" />
    <constraint name="C133" model="TKC" arity="2" scope="X14.1 X24.1" reference="R133" />
    <constraint name="C134" model="TKC" arity="2" scope="X1.1 X36.1" reference="R134" />
    <constraint name="C135" model="TKC" arity="2" scope="X39.1 X48.1" reference="R135" />
    <constraint name="C136" model="TKC" arity="2" scope="X4.1 X20.1" reference="R136" />
    <constraint name="C137" model="TKC" arity="2" scope="X39.1 X63.1" reference="R137" />
    <constraint name="C138" model="TKC" arity="2" scope="X26.1 X56.1" reference="R138" />
    <constraint name="C139" model="TKC" arity="2" scope="X43.1 X70.1" reference="R139" />
    <constraint name="C140" model="TKC" arity="2" scope="X2.1 X14.1" reference="R140" />
    <constraint name="C141" model="TKC" arity="2" scope="X43.1 X63.1" reference="R141" />
    <constraint name="C142" model="TKC" arity="2" scope="X2.1 X44.1" reference="R142" />
    <constraint name="C143" model="TKC" arity="2" scope="X1.1 X9.1" reference="R143" />
    <constraint name="C144" model="TKC" arity="2" scope="X6.1 X40.1" reference="R144" />
    <constraint name="C145" model="TKC" arity="2" scope="X18.1 X27.1" reference="R145" />
    <constraint name="C146" model="TKC" arity="2" scope="X34.1 X40.1" reference="R146" />
    <constraint name="C147" model="TKC" arity="2" scope="X6.1 X65.1" reference="R147" />
    <constraint name="C148" model="TKC" arity="2" scope="X12.1 X31.1" reference="R148" />
    <constraint name="C149" model="TKC" arity="2" scope="X45.1 X64.1" reference="R149" />
    <constraint name="C150" model="TKC" arity="2" scope="X2.1 X9.1" reference="R150" />
    <constraint name="C151" model="TKC" arity="2" scope="X30.1 X61.1" reference="R151" />
    <constraint name="C152" model="TKC" arity="2" scope="X2.1 X43.1" reference="R152" />
    <constraint name="C153" model="TKC" arity="2" scope="X9.1 X32.1" reference="R153" />
    <constraint name="C154" model="TKC" arity="2" scope="X12.1 X22.1" reference="R154" />
    <constraint name="C155" model="TKC" arity="2" scope="X44.1 X53.1" reference="R155" />
    <constraint name="C156" model="TKC" arity="2" scope="X61.1 X69.1" reference="R156" />
    <constraint name="C157" model="TKC" arity="2" scope="X26.1 X48.1" reference="R157" />
    <constraint name="C158" model="TKC" arity="2" scope="X8.1 X53.1" reference="R158" />
    <constraint name="C159" model="TKC" arity="2" scope="X25.1 X45.1" reference="R159" />
    <constraint name="C160" model="TKC" arity="2" scope="X24.1 X60.1" reference="R160" />
    <constraint name="C161" model="TKC" arity="2" scope="X3.1 X5.1" reference="R161" />
    <constraint name="C162" model="TKC" arity="2" scope="X25.1 X37.1" reference="R162" />
    <constraint name="C163" model="TKC" arity="2" scope="X15.1 X23.1" reference="R163" />
    <constraint name="C164" model="TKC" arity="2" scope="X16.1 X30.1" reference="R164" />
    <constraint name="C165" model="TKC" arity="2" scope="X26.1 X55.1" reference="R165" />
    <constraint name="C166" model="TKC" arity="2" scope="X8.1 X60.1" reference="R166" />
    <constraint name="C167" model="TKC" arity="2" scope="X16.1 X20.1" reference="R167" />
    <constraint name="C168" model="TKC" arity="2" scope="X42.1 X44.1" reference="R168" />
    <constraint name="C169" model="TKC" arity="2" scope="X23.1 X70.1" reference="R169" />
    <constraint name="C170" model="TKC" arity="2" scope="X58.1 X67.1" reference="R170" />
    <constraint name="C171" model="TKC" arity="2" scope="X52.1 X64.1" reference="R171" />
    <constraint name="C172" model="TKC" arity="2" scope="X13.1 X61.1" reference="R172" />
    <constraint name="C173" model="TKC" arity="2" scope="X4.1 X68.1" reference="R173" />
    <constraint name="C174" model="TKC" arity="2" scope="X52.1 X60.1" reference="R174" />
    <constraint name="C175" model="TKC" arity="2" scope="X50.1 X69.1" reference="R175" />
    <constraint name="C176" model="TKC" arity="2" scope="X47.1 X64.1" reference="R176" />
    <constraint name="C177" model="TKC" arity="2" scope="X33.1 X60.1" reference="R177" />
    <constraint name="C178" model="TKC" arity="2" scope="X42.1 X61.1" reference="R178" />
    <constraint name="C179" model="TKC" arity="2" scope="X14.1 X33.1" reference="R179" />
    <constraint name="C180" model="TKC" arity="2" scope="X8.1 X18.1" reference="R180" />
    <constraint name="C181" model="TKC" arity="2" scope="X7.1 X59.1" reference="R181" />
    <constraint name="C182" model="TKC" arity="2" scope="X31.1 X33.1" reference="R182" />
    <constraint name="C183" model="TKC" arity="2" scope="X5.1 X33.1" reference="R183" />
    <constraint name="C184" model="TKC" arity="2" scope="X7.1 X11.1" reference="R184" />
    <constraint name="C185" model="TKC" arity="2" scope="X13.1 X68.1" reference="R185" />
    <constraint name="C186" model="TKC" arity="2" scope="X34.1 X38.1" reference="R186" />
    <constraint name="C187" model="TKC" arity="2" scope="X1.1 X33.1" reference="R187" />
    <constraint name="C188" model="TKC" arity="2" scope="X31.1 X60.1" reference="R188" />
    <constraint name="C189" model="TKC" arity="2" scope="X25.1 X39.1" reference="R189" />
    <constraint name="C190" model="TKC" arity="2" scope="X15.1 X48.1" reference="R190" />
    <constraint name="C191" model="TKC" arity="2" scope="X27.1 X46.1" reference="R191" />
    <constraint name="C192" model="TKC" arity="2" scope="X42.1 X49.1" reference="R192" />
    <constraint name="C193" model="TKC" arity="2" scope="X13.1 X17.1" reference="R193" />
    <constraint name="C194" model="TKC" arity="2" scope="X59.1 X63.1" reference="R194" />
    <constraint name="C195" model="TKC" arity="2" scope="X19.1 X28.1" reference="R195" />
    <constraint name="C196" model="TKC" arity="2" scope="X11.1 X27.1" reference="R196" />
    <constraint name="C197" model="TKC" arity="2" scope="X4.1 X44.1" reference="R197" />
    <constraint name="C198" model="TKC" arity="2" scope="X14.1 X18.1" reference="R198" />
    <constraint name="C199" model="TKC" arity="2" scope="X14.1 X49.1" reference="R199" />
    <constraint name="C200" model="TKC" arity="2" scope="X51.1 X57.1" reference="R200" />
    <constraint name="C201" model="TKC" arity="2" scope="X27.1 X36.1" reference="R201" />
    <constraint name="C202" model="TKC" arity="2" scope="X15.1 X25.1" reference="R202" />
    <constraint name="C203" model="TKC" arity="2" scope="X34.1 X55.1" reference="R203" />
    <constraint name="C204" model="TKC" arity="2" scope="X9.1 X51.1" reference="R204" />
    <constraint name="C205" model="TKC" arity="2" scope="X15.1 X62.1" reference="R205" />
    <constraint name="C206" model="TKC" arity="2" scope="X27.1 X47.1" reference="R206" />
    <constraint name="C207" model="TKC" arity="2" scope="X47.1 X65.1" reference="R207" />
    <constraint name="C208" model="TKC" arity="2" scope="X28.1 X62.1" reference="R208" />
    <constraint name="C209" model="TKC" arity="2" scope="X1.1 X63.1" reference="R209" />
    <constraint name="C210" model="TKC" arity="2" scope="X21.1 X26.1" reference="R210" />
    <constraint name="C211" model="TKC" arity="2" scope="X6.1 X28.1" reference="R211" />
    <constraint name="C212" model="TKC" arity="2" scope="X12.1 X40.1" reference="R212" />
    <constraint name="C213" model="TKC" arity="2" scope="X46.1 X66.1" reference="R213" />
    <constraint name="C214" model="TKC" arity="2" scope="X41.1 X45.1" reference="R214" />
    <constraint name="C215" model="TKC" arity="2" scope="X13.1 X40.1" reference="R215" />
    <constraint name="C216" model="TKC" arity="2" scope="X50.1 X63.1" reference="R216" />
    <constraint name="C217" model="TKC" arity="2" scope="X10.1 X69.1" reference="R217" />
    <constraint name="C218" model="TKC" arity="2" scope="X38.1 X40.1" reference="R218" />
    <constraint name="C219" model="TKC" arity="2" scope="X27.1 X55.1" reference="R219" />
    <constraint name="C220" model="TKC" arity="2" scope="X56.1 X63.1" reference="R220" />
    <constraint name="C221" model="TKC" arity="2" scope="X10.1 X35.1" reference="R221" />
    <constraint name="C222" model="TKC" arity="2" scope="X3.1 X70.1" reference="R222" />
    <constraint name="C223" model="TKC" arity="2" scope="X45.1 X58.1" reference="R223" />
    <constraint name="C224" model="TKC" arity="2" scope="X34.1 X47.1" reference="R224" />
    <constraint name="C225" model="TKC" arity="2" scope="X1.1 X34.1" reference="R225" />
    <constraint name="C226" model="TKC" arity="2" scope="X14.1 X29.1" reference="R226" />
    <constraint name="C227" model="TKC" arity="2" scope="X16.1 X39.1" reference="R227" />
    <constraint name="C228" model="TKC" arity="2" scope="X50.1 X55.1" reference="R228" />
    <constraint name="C229" model="TKC" arity="2" scope="X6.1 X9.1" reference="R229" />
    <constraint name="C230" model="TKC" arity="2" scope="X21.1 X35.1" reference="R230" />
    <constraint name="C231" model="TKC" arity="2" scope="X14.1 X63.1" reference="R231" />
    <constraint name="C232" model="TKC" arity="2" scope="X42.1 X57.1" reference="R232" />
    <constraint name="C233" model="TKC" arity="2" scope="X55.1 X57.1" reference="R233" />
    <constraint name="C234" model="TKC" arity="2" scope="X29.1 X55.1" reference="R234" />
    <constraint name="C235" model="TKC" arity="2" scope="X36.1 X41.1" reference="R235" />
    <constraint name="C236" model="TKC" arity="2" scope="X2.1 X53.1" reference="R236" />
    <constraint name="C237" model="TKC" arity="2" scope="X2.1 X36.1" reference="R237" />
    <constraint name="C238" model="TKC" arity="2" scope="X42.1 X59.1" reference="R238" />
    <constraint name="C239" model="TKC" arity="2" scope="X56.1 X67.1" reference="R239" />
    <constraint name="C240" model="TKC" arity="2" scope="X14.1 X27.1" reference="R240" />
    <constraint name="C241" model="TKC" arity="2" scope="X30.1 X60.1" reference="R241" />
    <constraint name="C242" model="TKC" arity="2" scope="X47.1 X62.1" reference="R242" />
    <constraint name="C243" model="TKC" arity="2" scope="X21.1 X32.1" reference="R243" />
    <constraint name="C244" model="TKC" arity="2" scope="X31.1 X34.1" reference="R244" />
    <constraint name="C245" model="TKC" arity="2" scope="X41.1 X53.1" reference="R245" />
    <constraint name="C246" model="TKC" arity="2" scope="X30.1 X55.1" reference="R246" />
    <constraint name="C247" model="TKC" arity="2" scope="X26.1 X27.1" reference="R247" />
    <constraint name="C248" model="TKC" arity="2" scope="X54.1 X56.1" reference="R248" />
    <constraint name="C249" model="TKC" arity="2" scope="X10.1 X21.1" reference="R249" />
    <constraint name="C250" model="TKC" arity="2" scope="X33.1 X49.1" reference="R250" />
    <constraint name="C251" model="TKC" arity="2" scope="X11.1 X69.1" reference="R251" />
    <constraint name="C252" model="TKC" arity="2" scope="X50.1 X59.1" reference="R252" />
    <constraint name="C253" model="TKC" arity="2" scope="X23.1 X51.1" reference="R253" />
    <constraint name="C254" model="TKC" arity="2" scope="X21.1 X58.1" reference="R254" />
    <constraint name="C255" model="TKC" arity="2" scope="X16.1 X17.1" reference="R255" />
    <constraint name="C256" model="TKC" arity="2" scope="X51.1 X62.1" reference="R256" />
    <constraint name="C257" model="TKC" arity="2" scope="X41.1 X55.1" reference="R257" />
    <constraint name="C258" model="TKC" arity="2" scope="X28.1 X53.1" reference="R258" />
    <constraint name="C259" model="TKC" arity="2" scope="X57.1 X60.1" reference="R259" />
    <constraint name="C260" model="TKC" arity="2" scope="X3.1 X12.1" reference="R260" />
    <constraint name="C261" model="TKC" arity="2" scope="X64.1 X69.1" reference="R261" />
    <constraint name="C262" model="TKC" arity="2" scope="X31.1 X64.1" reference="R262" />
    <constraint name="C263" model="TKC" arity="2" scope="X28.1 X70.1" reference="R263" />
    <constraint name="C264" model="TKC" arity="2" scope="X11.1 X22.1" reference="R264" />
    <constraint name="C265" model="TKC" arity="2" scope="X7.1 X24.1" reference="R265" />
    <constraint name="C266" model="TKC" arity="2" scope="X23.1 X52.1" reference="R266" />
    <constraint name="C267" model="TKC" arity="2" scope="X31.1 X42.1" reference="R267" />
    <constraint name="C268" model="TKC" arity="2" scope="X37.1 X46.1" reference="R268" />
    <constraint name="C269" model="TKC" arity="2" scope="X1.1 X50.1" reference="R269" />
    <constraint name="C270" model="TKC" arity="2" scope="X7.1 X17.1" reference="R270" />
    <constraint name="C271" model="TKC" arity="2" scope="X36.1 X61.1" reference="R271" />
    <constraint name="C272" model="TKC" arity="2" scope="X46.1 X56.1" reference="R272" />
    <constraint name="C273" model="TKC" arity="2" scope="X5.1 X53.1" reference="R273" />
    <constraint name="C274" model="TKC" arity="2" scope="X16.1 X58.1" reference="R274" />
    <constraint name="C275" model="TKC" arity="2" scope="X44.1 X51.1" reference="R275" />
    <constraint name="C276" model="TKC" arity="2" scope="X9.1 X55.1" reference="R276" />
    <constraint name="C277" model="TKC" arity="2" scope="X35.1 X57.1" reference="R277" />
    <constraint name="C278" model="TKC" arity="2" scope="X42.1 X64.1" reference="R278" />
    <constraint name="C279" model="TKC" arity="2" scope="X39.1 X59.1" reference="R279" />
    <constraint name="C280" model="TKC" arity="2" scope="X42.1 X55.1" reference="R280" />
    <constraint name="C281" model="TKC" arity="2" scope="X25.1 X55.1" reference="R281" />
    <constraint name="C282" model="TKC" arity="2" scope="X8.1 X22.1" reference="R282" />
    <constraint name="C283" model="TKC" arity="2" scope="X44.1 X52.1" reference="R283" />
    <constraint name="C284" model="TKC" arity="2" scope="X9.1 X20.1" reference="R284" />
    <constraint name="C285" model="TKC" arity="2" scope="X23.1 X50.1" reference="R285" />
    <constraint name="C286" model="TKC" arity="2" scope="X67.1 X68.1" reference="R286" />
    <constraint name="C287" model="TKC" arity="2" scope="X45.1 X70.1" reference="R287" />
    <constraint name="C288" model="TKC" arity="2" scope="X2.1 X29.1" reference="R288" />
    <constraint name="C289" model="TKC" arity="2" scope="X2.1 X61.1" reference="R289" />
    <constraint name="C290" model="TKC" arity="2" scope="X43.1 X47.1" reference="R290" />
    <constraint name="C291" model="TKC" arity="2" scope="X43.1 X68.1" reference="R291" />
    <constraint name="C292" model="TKC" arity="2" scope="X21.1 X30.1" reference="R292" />
    <constraint name="C293" model="TKC" arity="2" scope="X45.1 X68.1" reference="R293" />
    <constraint name="C294" model="TKC" arity="2" scope="X34.1 X35.1" reference="R294" />
    <constraint name="C295" model="TKC" arity="2" scope="X8.1 X56.1" reference="R295" />
    <constraint name="C296" model="TKC" arity="2" scope="X38.1 X60.1" reference="R296" />
    <constraint name="C297" model="TKC" arity="2" scope="X22.1 X38.1" reference="R297" />
    <constraint name="C298" model="TKC" arity="2" scope="X28.1 X56.1" reference="R298" />
    <constraint name="C299" model="TKC" arity="2" scope="X12.1 X43.1" reference="R299" />
    <constraint name="C300" model="TKC" arity="2" scope="X46.1 X53.1" reference="R300" />
    <constraint name="C301" model="TKC" arity="2" scope="X31.1 X48.1" reference="R301" />
    <constraint name="C302" model="TKC" arity="2" scope="X57.1 X62.1" reference="R302" />
    <constraint name="C303" model="TKC" arity="2" scope="X26.1 X58.1" reference="R303" />
    <constraint name="C304" model="TKC" arity="2" scope="X11.1 X61.1" reference="R304" />
    <constraint name="C305" model="TKC" arity="2" scope="X18.1 X29.1" reference="R305" />
    <constraint name="C306" model="TKC" arity="2" scope="X17.1 X22.1" reference="R306" />
    <constraint name="C307" model="TKC" arity="2" scope="X38.1 X50.1" reference="R307" />
    <constraint name="C308" model="TKC" arity="2" scope="X17.1 X51.1" reference="R308" />
    <constraint name="C309" model="TKC" arity="2" scope="X44.1 X59.1" reference="R309" />
    <constraint name="C310" model="TKC" arity="2" scope="X27.1 X69.1" reference="R310" />
    <constraint name="C311" model="TKC" arity="2" scope="X1.1 X3.1" reference="R311" />
    <constraint name="C312" model="TKC" arity="2" scope="X40.1 X60.1" reference="R312" />
    <constraint name="C313" model="TKC" arity="2" scope="X14.1 X19.1" reference="R313" />
    <constraint name="C314" model="TKC" arity="2" scope="X5.1 X20.1" reference="R314" />
    <constraint name="C315" model="TKC" arity="2" scope="X1.1 X14.1" reference="R315" />
    <constraint name="C316" model="TKC" arity="2" scope="X3.1 X17.1" reference="R316" />
    <constraint name="C317" model="TKC" arity="2" scope="X10.1 X12.1" reference="R317" />
    <constraint name="C318" model="TKC" arity="2" scope="X32.1 X43.1" reference="R318" />
    <constraint name="C319" model="TKC" arity="2" scope="X12.1 X24.1" reference="R319" />
    <constraint name="C320" model="TKC" arity="2" scope="X9.1 X41.1" reference="R320" />
    <constraint name="C321" model="TKC" arity="2" scope="X2.1 X57.1" reference="R321" />
    <constraint name="C322" model="TKC" arity="2" scope="X21.1 X27.1" reference="R322" />
    <constraint name="C323" model="TKC" arity="2" scope="X1.1 X66.1" reference="R323" />
    <constraint name="C324" model="TKC" arity="2" scope="X50.1 X66.1" reference="R324" />
    <constraint name="C325" model="TKC" arity="2" scope="X13.1 X23.1" reference="R325" />
    <constraint name="C326" model="TKC" arity="2" scope="X18.1 X65.1" reference="R326" />
    <constraint name="C327" model="TKC" arity="2" scope="X2.1 X37.1" reference="R327" />
    <constraint name="C328" model="TKC" arity="2" scope="X37.1 X66.1" reference="R328" />
    <constraint name="C329" model="TKC" arity="2" scope="X34.1 X36.1" reference="R329" />
    <constraint name="C330" model="TKC" arity="2" scope="X1.1 X57.1" reference="R330" />
    <constraint name="C331" model="TKC" arity="2" scope="X9.1 X28.1" reference="R331" />
    <constraint name="C332" model="TKC" arity="2" scope="X45.1 X57.1" reference="R332" />
    <constraint name="C333" model="TKC" arity="2" scope="X29.1 X31.1" reference="R333" />
    <constraint name="C334" model="TKC" arity="2" scope="X8.1 X34.1" reference="R334" />
    <constraint name="C335" model="TKC" arity="2" scope="X62.1 X66.1" reference="R335" />
    <constraint name="C336" model="TKC" arity="2" scope="X3.1 X11.1" reference="R336" />
    <constraint name="C337" model="TKC" arity="2" scope="X23.1 X32.1" reference="R337" />
    <constraint name="C338" model="TKC" arity="2" scope="X4.1 X15.1" reference="R338" />
    <constraint name="C339" model="TKC" arity="2" scope="X8.1 X47.1" reference="R339" />
    <constraint name="C340" model="TKC" arity="2" scope="X3.1 X60.1" reference="R340" />
    <constraint name="C341" model="TKC" arity="2" scope="X34.1 X58.1" reference="R341" />
    <constraint name="C342" model="TKC" arity="2" scope="X18.1 X24.1" reference="R342" />
    <constraint name="C343" model="TKC" arity="2" scope="X53.1 X58.1" reference="R343" />
    <constraint name="C344" model="TKC" arity="2" scope="X7.1 X57.1" reference="R344" />
    <constraint name="C345" model="TKC" arity="2" scope="X30.1 X39.1" reference="R345" />
    <constraint name="C346" model="TKC" arity="2" scope="X17.1 X32.1" reference="R346" />
    <constraint name="C347" model="TKC" arity="2" scope="X25.1 X29.1" reference="R347" />
    <constraint name="C348" model="TKC" arity="2" scope="X23.1 X44.1" reference="R348" />
    <constraint name="C349" model="TKC" arity="2" scope="X68.1 X70.1" reference="R349" />
    <constraint name="C350" model="TKC" arity="2" scope="X24.1 X30.1" reference="R350" />
    <constraint name="C351" model="TKC" arity="2" scope="X33.1 X53.1" reference="R351" />
    <constraint name="C352" model="TKC" arity="2" scope="X35.1 X41.1" reference="R352" />
    <constraint name="C353" model="TKC" arity="2" scope="X53.1 X60.1" reference="R353" />
    <constraint name="C354" model="TKC" arity="2" scope="X14.1 X61.1" reference="R354" />
    <constraint name="C355" model="TKC" arity="2" scope="X1.1 X22.1" reference="R355" />
    <constraint name="C356" model="TKC" arity="2" scope="X5.1 X47.1" reference="R356" />
    <constraint name="C357" model="TKC" arity="2" scope="X25.1 X43.1" reference="R357" />
    <constraint name="C358" model="TKC" arity="2" scope="X34.1 X41.1" reference="R358" />
    <constraint name="C359" model="TKC" arity="2" scope="X4.1 X29.1" reference="R359" />
    <constraint name="C360" model="TKC" arity="2" scope="X40.1 X46.1" reference="R360" />
    <constraint name="C361" model="TKC" arity="2" scope="X29.1 X59.1" reference="R361" />
    <constraint name="C362" model="TKC" arity="2" scope="X41.1 X59.1" reference="R362" />
    <constraint name="C363" model="TKC" arity="2" scope="X25.1 X53.1" reference="R363" />
    <constraint name="C364" model="TKC" arity="2" scope="X21.1 X69.1" reference="R364" />
    <constraint name="C365" model="TKC" arity="2" scope="X36.1 X52.1" reference="R365" />
    <constraint name="C366" model="TKC" arity="2" scope="X11.1 X66.1" reference="R366" />
    <constraint name="C367" model="TKC" arity="2" scope="X33.1 X65.1" reference="R367" />
    <constraint name="C368" model="TKC" arity="2" scope="X45.1 X59.1" reference="R368" />
    <constraint name="C369" model="TKC" arity="2" scope="X5.1 X38.1" reference="R369" />
    <constraint name="C370" model="TKC" arity="2" scope="X50.1 X56.1" reference="R370" />
    <constraint name="C371" model="TKC" arity="2" scope="X32.1 X65.1" reference="R371" />
    <constraint name="C372" model="TKC" arity="2" scope="X14.1 X26.1" reference="R372" />
    <constraint name="C373" model="TKC" arity="2" scope="X23.1 X48.1" reference="R373" />
    <constraint name="C374" model="TKC" arity="2" scope="X23.1 X49.1" reference="R374" />
    <constraint name="C375" model="TKC" arity="2" scope="X25.1 X56.1" reference="R375" />
    <constraint name="C376" model="TKC" arity="2" scope="X29.1 X52.1" reference="R376" />
    <constraint name="C377" model="TKC" arity="2" scope="X27.1 X41.1" reference="R377" />
    <constraint name="C378" model="TKC" arity="2" scope="X18.1 X46.1" reference="R378" />
    <constraint name="C379" model="TKC" arity="2" scope="X4.1 X45.1" reference="R379" />
    <constraint name="C380" model="TKC" arity="2" scope="X36.1 X46.1" reference="R380" />
    <constraint name="C381" model="TKC" arity="2" scope="X7.1 X39.1" reference="R381" />
    <constraint name="C382" model="TKC" arity="2" scope="X53.1 X61.1" reference="R382" />
    <constraint name="C383" model="TKC" arity="2" scope="X19.1 X56.1" reference="R383" />
    <constraint name="C384" model="TKC" arity="2" scope="X60.1 X70.1" reference="R384" />
    <constraint name="C385" model="TKC" arity="2" scope="X41.1 X46.1" reference="R385" />
    <constraint name="C386" model="TKC" arity="2" scope="X9.1 X25.1" reference="R386" />
    <constraint name="C387" model="TKC" arity="2" scope="X26.1 X53.1" reference="R387" />
    <constraint name="C388" model="TKC" arity="2" scope="X26.1 X63.1" reference="R388" />
    <constraint name="C389" model="TKC" arity="2" scope="X19.1 X36.1" reference="R389" />
    <constraint name="C390" model="TKC" arity="2" scope="X46.1 X55.1" reference="R390" />
    <constraint name="C391" model="TKC" arity="2" scope="X15.1 X17.1" reference="R391" />
    <constraint name="C392" model="TKC" arity="2" scope="X40.1 X45.1" reference="R392" />
    <constraint name="C393" model="TKC" arity="2" scope="X61.1 X67.1" reference="R393" />
    <constraint name="C394" model="TKC" arity="2" scope="X19.1 X34.1" reference="R394" />
    <constraint name="C395" model="TKC" arity="2" scope="X27.1 X34.1" reference="R395" />
    <constraint name="C396" model="TKC" arity="2" scope="X38.1 X49.1" reference="R396" />
    <constraint name="C397" model="TKC" arity="2" scope="X7.1 X8.1" reference="R397" />
    <constraint name="C398" model="TKC" arity="2" scope="X58.1 X62.1" reference="R398" />
    <constraint name="C399" model="TKC" arity="2" scope="X6.1 X47.1" reference="R399" />
    <constraint name="C400" model="TKC" arity="2" scope="X12.1 X66.1" reference="R400" />
    <constraint name="C401" model="TKC" arity="2" scope="X16.1 X26.1" reference="R401" />
    <constraint name="C402" model="TKC" arity="2" scope="X33.1 X67.1" reference="R402" />
    <constraint name="C403" model="TKC" arity="2" scope="X39.1 X62.1" reference="R403" />
    <constraint name="C404" model="TKC" arity="2" scope="X17.1 X20.1" reference="R404" />
    <constraint name="C405" model="TKC" arity="2" scope="X20.1 X26.1" reference="R405" />
    <constraint name="C406" model="TKC" arity="2" scope="X3.1 X7.1" reference="R406" />
    <constraint name="C407" model="TKC" arity="2" scope="X38.1 X45.1" reference="R407" />
    <constraint name="C408" model="TKC" arity="2" scope="X62.1 X69.1" reference="R408" />
    <constraint name="C409" model="TKC" arity="2" scope="X22.1 X28.1" reference="R409" />
    <constraint name="C410" model="TKC" arity="2" scope="X18.1 X53.1" reference="R410" />
    <constraint name="C411" model="TKC" arity="2" scope="X46.1 X62.1" reference="R411" />
    <constraint name="C412" model="TKC" arity="2" scope="X23.1 X29.1" reference="R412" />
    <constraint name="C413" model="TKC" arity="2" scope="X10.1 X49.1" reference="R413" />
    <constraint name="C414" model="TKC" arity="2" scope="X7.1 X33.1" reference="R414" />
    <constraint name="C415" model="TKC" arity="2" scope="X36.1 X68.1" reference="R415" />
    <constraint name="C416" model="TKC" arity="2" scope="X10.1 X27.1" reference="R416" />
    <constraint name="C417" model="TKC" arity="2" scope="X31.1 X40.1" reference="R417" />
    <constraint name="C418" model="TKC" arity="2" scope="X1.1 X37.1" reference="R418" />
    <constraint name="C419" model="TKC" arity="2" scope="X13.1 X50.1" reference="R419" />
    <constraint name="C420" model="TKC" arity="2" scope="X8.1 X51.1" reference="R420" />
    <constraint name="C421" model="TKC" arity="2" scope="X4.1 X54.1" reference="R421" />
    <constraint name="C422" model="TKC" arity="2" scope="X55.1 X66.1" reference="R422" />
    <constraint name="C423" model="TKC" arity="2" scope="X1.1 X58.1" reference="R423" />
    <constraint name="C424" model="TKC" arity="2" scope="X23.1 X31.1" reference="R424" />
    <constraint name="C425" model="TKC" arity="2" scope="X58.1 X66.1" reference="R425" />
    <constraint name="C426" model="TKC" arity="2" scope="X5.1 X43.1" reference="R426" />
    <constraint name="C427" model="TKC" arity="2" scope="X44.1 X47.1" reference="R427" />
    <constraint name="C428" model="TKC" arity="2" scope="X1.1 X64.1" reference="R428" />
    <constraint name="C429" model="TKC" arity="2" scope="X50.1 X68.1" reference="R429" />
    <constraint name="C430" model="TKC" arity="2" scope="X28.1 X29.1" reference="R430" />
    <constraint name="C431" model="TKC" arity="2" scope="X40.1 X51.1" reference="R431" />
    <constraint name="C432" model="TKC" arity="2" scope="X6.1 X63.1" reference="R432" />
    <constraint name="C433" model="TKC" arity="2" scope="X20.1 X27.1" reference="R433" />
    <constraint name="C434" model="TKC" arity="2" scope="X7.1 X25.1" reference="R434" />
    <constraint name="C435" model="TKC" arity="2" scope="X27.1 X39.1" reference="R435" />
    <constraint name="C436" model="TKC" arity="2" scope="X3.1 X8.1" reference="R436" />
    <constraint name="C437" model="TKC" arity="2" scope="X12.1 X59.1" reference="R437" />
    <constraint name="C438" model="TKC" arity="2" scope="X19.1 X65.1" reference="R438" />
    <constraint name="C439" model="TKC" arity="2" scope="X41.1 X68.1" reference="R439" />
    <constraint name="C440" model="TKC" arity="2" scope="X32.1 X42.1" reference="R440" />
    <constraint name="C441" model="TKC" arity="2" scope="X5.1 X27.1" reference="R441" />
    <constraint name="C442" model="TKC" arity="2" scope="X34.1 X66.1" reference="R442" />
    <constraint name="C443" model="TKC" arity="2" scope="X29.1 X69.1" reference="R443" />
    <constraint name="C444" model="TKC" arity="2" scope="X4.1 X28.1" reference="R444" />
    <constraint name="C445" model="TKC" arity="2" scope="X37.1 X58.1" reference="R445" />
    <constraint name="C446" model="TKC" arity="2" scope="X57.1 X63.1" reference="R446" />
    <constraint name="C447" model="TKC" arity="2" scope="X20.1 X69.1" reference="R447" />
    <constraint name="C448" model="TKC" arity="2" scope="X25.1 X69.1" reference="R448" />
    <constraint name="C449" model="TKC" arity="2" scope="X24.1 X65.1" reference="R449" />
    <constraint name="C450" model="TKC" arity="2" scope="X13.1 X44.1" reference="R450" />
    <constraint name="C451" model="TKC" arity="2" scope="X49.1 X61.1" reference="R451" />
    <constraint name="C452" model="TKC" arity="2" scope="X7.1 X45.1" reference="R452" />
    <constraint name="C453" model="TKC" arity="2" scope="X21.1 X34.1" reference="R453" />
    <constraint name="C454" model="TKC" arity="2" scope="X9.1 X50.1" reference="R454" />
    <constraint name="C455" model="TKC" arity="2" scope="X7.1 X64.1" reference="R455" />
    <constraint name="C456" model="TKC" arity="2" scope="X14.1 X22.1" reference="R456" />
    <constraint name="C457" model="TKC" arity="2" scope="X5.1 X35.1" reference="R457" />
    <constraint name="C458" model="TKC" arity="2" scope="X51.1 X58.1" reference="R458" />
    <constraint name="C459" model="TKC" arity="2" scope="X26.1 X57.1" reference="R459" />
    <constraint name="C460" model="TKC" arity="2" scope="X20.1 X42.1" reference="R460" />
    <constraint name="C461" model="TKC" arity="2" scope="X22.1 X69.1" reference="R461" />
    <constraint name="C462" model="TKC" arity="2" scope="X5.1 X9.1" reference="R462" />
    <constraint name="C463" model="TKC" arity="2" scope="X15.1 X42.1" reference="R463" />
    <constraint name="C464" model="TKC" arity="2" scope="X17.1 X44.1" reference="R464" />
    <constraint name="C465" model="TKC" arity="2" scope="X3.1 X51.1" reference="R465" />
    <constraint name="C466" model="TKC" arity="2" scope="X12.1 X35.1" reference="R466" />
    <constraint name="C467" model="TKC" arity="2" scope="X7.1 X63.1" reference="R467" />
    <constraint name="C468" model="TKC" arity="2" scope="X49.1 X66.1" reference="R468" />
    <constraint name="C469" model="TKC" arity="2" scope="X15.1 X69.1" reference="R469" />
    <constraint name="C470" model="TKC" arity="2" scope="X15.1 X67.1" reference="R470" />
    <constraint name="C471" model="TKC" arity="2" scope="X45.1 X49.1" reference="R471" />
    <constraint name="C472" model="TKC" arity="2" scope="X18.1 X56.1" reference="R472" />
    <constraint name="C473" model="TKC" arity="2" scope="X11.1 X54.1" reference="R473" />
    <constraint name="C474" model="TKC" arity="2" scope="X53.1 X56.1" reference="R474" />
    <constraint name="C475" model="TKC" arity="2" scope="X12.1 X26.1" reference="R475" />
    <constraint name="C476" model="TKC" arity="2" scope="X20.1 X38.1" reference="R476" />
    <constraint name="C477" model="TKC" arity="2" scope="X10.1 X31.1" reference="R477" />
    <constraint name="C478" model="TKC" arity="2" scope="X5.1 X22.1" reference="R478" />
    <constraint name="C479" model="TKC" arity="2" scope="X4.1 X9.1" reference="R479" />
    <constraint name="C480" model="TKC" arity="2" scope="X30.1 X67.1" reference="R480" />
    <constraint name="C481" model="TKC" arity="2" scope="X25.1 X28.1" reference="R481" />
    <constraint name="C482" model="TKC" arity="2" scope="X8.1 X67.1" reference="R482" />
    <constraint name="C483" model="TKC" arity="2" scope="X32.1 X61.1" reference="R483" />
    <constraint name="C484" model="TKC" arity="2" scope="X51.1 X69.1" reference="R484" />
    <constraint name="C485" model="TKC" arity="2" scope="X38.1 X52.1" reference="R485" />
    <constraint name="C486" model="TKC" arity="2" scope="X48.1 X67.1" reference="R486" />
    <constraint name="C487" model="TKC" arity="2" scope="X4.1 X51.1" reference="R487" />
    <constraint name="C488" model="TKC" arity="2" scope="X20.1 X51.1" reference="R488" />
    <constraint name="C489" model="TKC" arity="2" scope="X11.1 X52.1" reference="R489" />
    <constraint name="C490" model="TKC" arity="2" scope="X36.1 X64.1" reference="R490" />
    <constraint name="C491" model="TKC" arity="2" scope="X29.1 X35.1" reference="R491" />
    <constraint name="C492" model="TKC" arity="2" scope="X8.1 X38.1" reference="R492" />
    <constraint name="C493" model="TKC" arity="2" scope="X11.1 X64.1" reference="R493" />
    <constraint name="C494" model="TKC" arity="2" scope="X1.1 X4.1" reference="R494" />
    <constraint name="C495" model="TKC" arity="2" scope="X9.1 X34.1" reference="R495" />
    <constraint name="C496" model="TKC" arity="2" scope="X47.1 X61.1" reference="R496" />
    <constraint name="C497" model="TKC" arity="2" scope="X18.1 X55.1" reference="R497" />
    <constraint name="C498" model="TKC" arity="2" scope="X25.1 X30.1" reference="R498" />
    <constraint name="C499" model="TKC" arity="2" scope="X16.1 X18.1" reference="R499" />
    <constraint name="C500" model="TKC" arity="2" scope="X55.1 X70.1" reference="R500" />
    <constraint name="C501" model="TKC" arity="2" scope="X20.1 X28.1" reference="R501" />
    <constraint name="C502" model="TKC" arity="2" scope="X3.1 X45.1" reference="R502" />
    <constraint name="C503" model="TKC" arity="2" scope="X7.1 X65.1" reference="R503" />
    <constraint name="C504" model="TKC" arity="2" scope="X34.1 X48.1" reference="R504" />
    <constraint name="C505" model="TKC" arity="2" scope="X48.1 X62.1" reference="R505" />
    <constraint name="C506" model="TKC" arity="2" scope="X11.1 X50.1" reference="R506" />
    <constraint name="C507" model="TKC" arity="2" scope="X18.1 X26.1" reference="R507" />
    <constraint name="C508" model="TKC" arity="2" scope="X6.1 X46.1" reference="R508" />
    <constraint name="C509" model="TKC" arity="2" scope="X34.1 X44.1" reference="R509" />
    <constraint name="C510" model="TKC" arity="2" scope="X46.1 X50.1" reference="R510" />
    <constraint name="C511" model="TKC" arity="2" scope="X42.1 X45.1" reference="R511" />
    <constraint name="C512" model="TKC" arity="2" scope="X28.1 X60.1" reference="R512" />
    <constraint name="C513" model="TKC" arity="2" scope="X53.1 X68.1" reference="R513" />
    <constraint name="C514" model="TKC" arity="2" scope="X9.1 X31.1" reference="R514" />
    <constraint name="C515" model="TKC" arity="2" scope="X1.1 X35.1" reference="R515" />
    <constraint name="C516" model="TKC" arity="2" scope="X18.1 X30.1" reference="R516" />
    <constraint name="C517" model="TKC" arity="2" scope="X25.1 X32.1" reference="R517" />
    <constraint name="C518" model="TKC" arity="2" scope="X31.1 X63.1" reference="R518" />
    <constraint name="C519" model="TKC" arity="2" scope="X10.1 X45.1" reference="R519" />
    <constraint name="C520" model="TKC" arity="2" scope="X30.1 X64.1" reference="R520" />
    <constraint name="C521" model="TKC" arity="2" scope="X48.1 X69.1" reference="R521" />
    <constraint name="C522" model="TKC" arity="2" scope="X30.1 X44.1" reference="R522" />
    <constraint name="C523" model="TKC" arity="2" scope="X13.1 X18.1" reference="R523" />
    <constraint name="C524" model="TKC" arity="2" scope="X39.1 X55.1" reference="R524" />
    <constraint name="C525" model="TKC" arity="2" scope="X2.1 X17.1" reference="R525" />
    <constraint name="C526" model="TKC" arity="2" scope="X28.1 X43.1" reference="R526" />
    <constraint name="C527" model="TKC" arity="2" scope="X1.1 X19.1" reference="R527" />
    <constraint name="C528" model="TKC" arity="2" scope="X27.1 X51.1" reference="R528" />
    <constraint name="C529" model="TKC" arity="2" scope="X8.1 X28.1" reference="R529" />
    <constraint name="C530" model="TKC" arity="2" scope="X11.1 X60.1" reference="R530" />
    <constraint name="C531" model="TKC" arity="2" scope="X10.1 X63.1" reference="R531" />
    <constraint name="C532" model="TKC" arity="2" scope="X49.1 X50.1" reference="R532" />
    <constraint name="C533" model="TKC" arity="2" scope="X9.1 X69.1" reference="R533" />
    <constraint name="C534" model="TKC" arity="2" scope="X9.1 X12.1" reference="R534" />
    <constraint name="C535" model="TKC" arity="2" scope="X40.1 X62.1" reference="R535" />
    <constraint name="C536" model="TKC" arity="2" scope="X19.1 X67.1" reference="R536" />
    <constraint name="C537" model="TKC" arity="2" scope="X9.1 X64.1" reference="R537" />
    <constraint name="C538" model="TKC" arity="2" scope="X21.1 X24.1" reference="R538" />
    <constraint name="C539" model="TKC" arity="2" scope="X35.1 X36.1" reference="R539" />
    <constraint name="C540" model="TKC" arity="2" scope="X45.1 X61.1" reference="R540" />
    <constraint name="C541" model="TKC" arity="2" scope="X29.1 X40.1" reference="R541" />
    <constraint name="C542" model="TKC" arity="2" scope="X41.1 X49.1" reference="R542" />
    <constraint name="C543" model="TKC" arity="2" scope="X43.1 X65.1" reference="R543" />
    <constraint name="C544" model="TKC" arity="2" scope="X22.1 X37.1" reference="R544" />
    <constraint name="C545" model="TKC" arity="2" scope="X14.1 X47.1" reference="R545" />
    <constraint name="C546" model="TKC" arity="2" scope="X7.1 X32.1" reference="R546" />
    <constraint name="C547" model="TKC" arity="2" scope="X24.1 X69.1" reference="R547" />
    <constraint name="C548" model="TKC" arity="2" scope="X22.1 X35.1" reference="R548" />
    <constraint name="C549" model="TKC" arity="2" scope="X27.1 X54.1" reference="R549" />
    <constraint name="C550" model="TKC" arity="2" scope="X44.1 X64.1" reference="R550" />
    <constraint name="C551" model="TKC" arity="2" scope="X10.1 X68.1" reference="R551" />
    <constraint name="C552" model="TKC" arity="2" scope="X54.1 X55.1" reference="R552" />
    <constraint name="C553" model="TKC" arity="2" scope="X4.1 X62.1" reference="R553" />
    <constraint name="C554" model="TKC" arity="2" scope="X35.1 X37.1" reference="R554" />
    <constraint name="C555" model="TKC" arity="2" scope="X31.1 X65.1" reference="R555" />
    <constraint name="C556" model="TKC" arity="2" scope="X32.1 X68.1" reference="R556" />
    <constraint name="C557" model="TKC" arity="2" scope="X15.1 X51.1" reference="R557" />
    <constraint name="C558" model="TKC" arity="2" scope="X21.1 X44.1" reference="R558" />
    <constraint name="C559" model="TKC" arity="2" scope="X4.1 X26.1" reference="R559" />
    <constraint name="C560" model="TKC" arity="2" scope="X31.1 X53.1" reference="R560" />
    <constraint name="C561" model="TKC" arity="2" scope="X10.1 X26.1" reference="R561" />
    <constraint name="C562" model="TKC" arity="2" scope="X16.1 X64.1" reference="R562" />
    <constraint name="C563" model="TKC" arity="2" scope="X13.1 X14.1" reference="R563" />
    <constraint name="C564" model="TKC" arity="2" scope="X4.1 X53.1" reference="R564" />
    <constraint name="C565" model="TKC" arity="2" scope="X12.1 X45.1" reference="R565" />
    <constraint name="C566" model="TKC" arity="2" scope="X27.1 X62.1" reference="R566" />
    <constraint name="C567" model="TKC" arity="2" scope="X33.1 X42.1" reference="R567" />
    <constraint name="C568" model="TKC" arity="2" scope="X1.1 X43.1" reference="R568" />
    <constraint name="C569" model="TKC" arity="2" scope="X26.1 X42.1" reference="R569" />
    <constraint name="C570" model="TKC" arity="2" scope="X7.1 X54.1" reference="R570" />
    <constraint name="C571" model="TKC" arity="2" scope="X2.1 X42.1" reference="R571" />
    <constraint name="C572" model="TKC" arity="2" scope="X6.1 X38.1" reference="R572" />
    <constraint name="C573" model="TKC" arity="2" scope="X9.1 X39.1" reference="R573" />
    <constraint name="C574" model="TKC" arity="2" scope="X21.1 X39.1" reference="R574" />
    <constraint name="C575" model="TKC" arity="2" scope="X29.1 X34.1" reference="R575" />
    <constraint name="C576" model="TKC" arity="2" scope="X3.1 X14.1" reference="R576" />
    <constraint name="C577" model="TKC" arity="2" scope="X25.1 X65.1" reference="R577" />
    <constraint name="C578" model="TKC" arity="2" scope="X11.1 X34.1" reference="R578" />
    <constraint name="C579" model="TKC" arity="2" scope="X6.1 X17.1" reference="R579" />
    <constraint name="C580" model="TKC" arity="2" scope="X1.1 X60.1" reference="R580" />
    <constraint name="C581" model="TKC" arity="2" scope="X28.1 X55.1" reference="R581" />
    <constraint name="C582" model="TKC" arity="2" scope="X18.1 X31.1" reference="R582" />
    <constraint name="C583" model="TKC" arity="2" scope="X8.1 X70.1" reference="R583" />
    <constraint name="C584" model="TKC" arity="2" scope="X15.1 X63.1" reference="R584" />
    <constraint name="C585" model="TKC" arity="2" scope="X1.1 X15.1" reference="R585" />
    <constraint name="C586" model="TKC" arity="2" scope="X45.1 X55.1" reference="R586" />
    <constraint name="C587" model="TKC" arity="2" scope="X34.1 X52.1" reference="R587" />
    <constraint name="C588" model="TKC" arity="2" scope="X35.1 X60.1" reference="R588" />
    <constraint name="C589" model="TKC" arity="2" scope="X16.1 X63.1" reference="R589" />
    <constraint name="C590" model="TKC" arity="2" scope="X26.1 X69.1" reference="R590" />
    <constraint name="C591" model="TKC" arity="2" scope="X11.1 X46.1" reference="R591" />
    <constraint name="C592" model="TKC" arity="2" scope="X9.1 X30.1" reference="R592" />
    <constraint name="C593" model="TKC" arity="2" scope="X14.1 X16.1" reference="R593" />
    <constraint name="C594" model="TKC" arity="2" scope="X9.1 X56.1" reference="R594" />
    <constraint name="C595" model="TKC" arity="2" scope="X11.1 X15.1" reference="R595" />
    <constraint name="C596" model="TKC" arity="2" scope="X12.1 X62.1" reference="R596" />
    <constraint name="C597" model="TKC" arity="2" scope="X45.1 X60.1" reference="R597" />
    <constraint name="C598" model="TKC" arity="2" scope="X25.1 X50.1" reference="R598" />
    <constraint name="C599" model="TKC" arity="2" scope="X8.1 X52.1" reference="R599" />
    <constraint name="C600" model="TKC" arity="2" scope="X42.1 X43.1" reference="R600" />
    <constraint name="C601" model="TKC" arity="2" scope="X3.1 X33.1" reference="R601" />
    <constraint name="C602" model="TKC" arity="2" scope="X43.1 X64.1" reference="R602" />
    <constraint name="C603" model="TKC" arity="2" scope="X25.1 X54.1" reference="R603" />
    <constraint name="C604" model="TKC" arity="2" scope="X52.1 X70.1" reference="R604" />
    <constraint name="C605" model="TKC" arity="2" scope="X1.1 X47.1" reference="R605" />
    <constraint name="C606" model="TKC" arity="2" scope="X39.1 X52.1" reference="R606" />
    <constraint name="C607" model="TKC" arity="2" scope="X29.1 X32.1" reference="R607" />
    <constraint name="C608" model="TKC" arity="2" scope="X26.1 X41.1" reference="R608" />
    <constraint name="C609" model="TKC" arity="2" scope="X16.1 X48.1" reference="R609" />
    <constraint name="C610" model="TKC" arity="2" scope="X26.1 X61.1" reference="R610" />
    <constraint name="C611" model="TKC" arity="2" scope="X6.1 X60.1" reference="R611" />
    <constraint name="C612" model="TKC" arity="2" scope="X41.1 X60.1" reference="R612" />
    <constraint name="C613" model="TKC" arity="2" scope="X29.1 X53.1" reference="R613" />
    <constraint name="C614" model="TKC" arity="2" scope="X31.1 X41.1" reference="R614" />
    <constraint name="C615" model="TKC" arity="2" scope="X21.1 X62.1" reference="R615" />
    <constraint name="C616" model="TKC" arity="2" scope="X38.1 X58.1" reference="R616" />
    <constraint name="C617" model="TKC" arity="2" scope="X32.1 X36.1" reference="R617" />
    <constraint name="C618" model="TKC" arity="2" scope="X18.1 X44.1" reference="R618" />
    <constraint name="C619" model="TKC" arity="2" scope="X39.1 X45.1" reference="R619" />
    <constraint name="C620" model="TKC" arity="2" scope="X19.1 X30.1" reference="R620" />
    <constraint name="C621" model="TKC" arity="2" scope="X29.1 X60.1" reference="R621" />
    <constraint name="C622" model="TKC" arity="2" scope="X4.1 X61.1" reference="R622" />
    <constraint name="C623" model="TKC" arity="2" scope="X18.1 X33.1" reference="R623" />
    <constraint name="C624" model="TKC" arity="2" scope="X1.1 X40.1" reference="R624" />
    <constraint name="C625" model="TKC" arity="2" scope="X6.1 X12.1" reference="R625" />
    <constraint name="C626" model="TKC" arity="2" scope="X7.1 X12.1" reference="R626" />
    <constraint name="C627" model="TKC" arity="2" scope="X11.1 X68.1" reference="R627" />
    <constraint name="C628" model="TKC" arity="2" scope="X18.1 X19.1" reference="R628" />
    <constraint name="C629" model="TKC" arity="2" scope="X49.1 X67.1" reference="R629" />
    <constraint name="C630" model="TKC" arity="2" scope="X22.1 X53.1" reference="R630" />
    <constraint name="C631" model="TKC" arity="2" scope="X13.1 X16.1" reference="R631" />
    <constraint name="C632" model="TKC" arity="2" scope="X33.1 X38.1" reference="R632" />
    <constraint name="C633" model="TKC" arity="2" scope="X8.1 X9.1" reference="R633" />
    <constraint name="C634" model="TKC" arity="2" scope="X38.1 X44.1" reference="R634" />
    <constraint name="C635" model="TKC" arity="2" scope="X61.1 X62.1" reference="R635" />
    <constraint name="C636" model="TKC" arity="2" scope="X49.1 X58.1" reference="R636" />
    <constraint name="C637" model="TKC" arity="2" scope="X30.1 X46.1" reference="R637" />
    <constraint name="C638" model="TKC" arity="2" scope="X16.1 X65.1" reference="R638" />
    <constraint name="C639" model="TKC" arity="2" scope="X25.1 X26.1" reference="R639" />
    <constraint name="C640" model="TKC" arity="2" scope="X6.1 X41.1" reference="R640" />
    <constraint name="C641" model="TKC" arity="2" scope="X17.1 X45.1" reference="R641" />
    <constraint name="C642" model="TKC" arity="2" scope="X17.1 X40.1" reference="R642" />
    <constraint name="C643" model="TKC" arity="2" scope="X33.1 X70.1" reference="R643" />
    <constraint name="C644" model="TKC" arity="2" scope="X33.1 X62.1" reference="R644" />
    <constraint name="C645" model="TKC" arity="2" scope="X12.1 X33.1" reference="R645" />
    <constraint name="C646" model="TKC" arity="2" scope="X11.1 X21.1" reference="R646" />
    <constraint name="C647" model="TKC" arity="2" scope="X30.1 X40.1" reference="R647" />
    <constraint name="C648" model="TKC" arity="2" scope="X14.1 X23.1" reference="R648" />
    <constraint name="C649" model="TKC" arity="2" scope="X6.1 X11.1" reference="R649" />
    <constraint name="C650" model="TKC" arity="2" scope="X20.1 X32.1" reference="R650" />
    <constraint name="C651" model="TKC" arity="2" scope="X35.1 X70.1" reference="R651" />
    <constraint name="C652" model="TKC" arity="2" scope="X12.1 X47.1" reference="R652" />
    <constraint name="C653" model="TKC" arity="2" scope="X6.1 X56.1" reference="R653" />
    <constraint name="C654" model="TKC" arity="2" scope="X6.1 X67.1" reference="R654" />
    <constraint name="C655" model="TKC" arity="2" scope="X49.1 X54.1" reference="R655" />
    <constraint name="C656" model="TKC" arity="2" scope="X35.1 X52.1" reference="R656" />
    <constraint name="C657" model="TKC" arity="2" scope="X26.1 X33.1" reference="R657" />
    <constraint name="C658" model="TKC" arity="2" scope="X17.1 X36.1" reference="R658" />
    <constraint name="C659" model="TKC" arity="2" scope="X10.1 X34.1" reference="R659" />
    <constraint name="C660" model="TKC" arity="2" scope="X57.1 X70.1" reference="R660" />
    <constraint name="C661" model="TKC" arity="2" scope="X10.1 X60.1" reference="R661" />
    <constraint name="C662" model="TKC" arity="2" scope="X27.1 X42.1" reference="R662" />
    <constraint name="C663" model="TKC" arity="2" scope="X37.1 X63.1" reference="R663" />
    <constraint name="C664" model="TKC" arity="2" scope="X1.1 X18.1" reference="R664" />
    <constraint name="C665" model="TKC" arity="2" scope="X6.1 X42.1" reference="R665" />
    <constraint name="C666" model="TKC" arity="2" scope="X4.1 X10.1" reference="R666" />
    <constraint name="C667" model="TKC" arity="2" scope="X1.1 X42.1" reference="R667" />
    <constraint name="C668" model="TKC" arity="2" scope="X1.1 X38.1" reference="R668" />
    <constraint name="C669" model="TKC" arity="2" scope="X24.1 X54.1" reference="R669" />
    <constraint name="C670" model="TKC" arity="2" scope="X59.1 X70.1" reference="R670" />
    <constraint name="C671" model="TKC" arity="2" scope="X29.1 X43.1" reference="R671" />
    <constraint name="C672" model="TKC" arity="2" scope="X19.1 X43.1" reference="R672" />
    <constraint name="C673" model="TKC" arity="2" scope="X2.1 X39.1" reference="R673" />
    <constraint name="C674" model="TKC" arity="2" scope="X31.1 X55.1" reference="R674" />
    <constraint name="C675" model="TKC" arity="2" scope="X60.1 X69.1" reference="R675" />
    <constraint name="C676" model="TKC" arity="2" scope="X32.1 X52.1" reference="R676" />
    <constraint name="C677" model="TKC" arity="2" scope="X30.1 X62.1" reference="R677" />
    <constraint name="C678" model="TKC" arity="2" scope="X16.1 X41.1" reference="R678" />
    <constraint name="C679" model="TKC" arity="2" scope="X21.1 X43.1" reference="R679" />
    <constraint name="C680" model="TKC" arity="2" scope="X4.1 X41.1" reference="R680" />
    <constraint name="C681" model="TKC" arity="2" scope="X9.1 X43.1" reference="R681" />
    <constraint name="C682" model="TKC" arity="2" scope="X29.1 X56.1" reference="R682" />
    <constraint name="C683" model="TKC" arity="2" scope="X31.1 X50.1" reference="R683" />
    <constraint name="C684" model="TKC" arity="2" scope="X41.1 X70.1" reference="R684" />
    <constraint name="C685" model="TKC" arity="2" scope="X43.1 X53.1" reference="R685" />
    <constraint name="C686" model="TKC" arity="2" scope="X25.1 X47.1" reference="R686" />
    <constraint name="C687" model="TKC" arity="2" scope="X3.1 X47.1" reference="R687" />
    <constraint name="C688" model="TKC" arity="2" scope="X8.1 X23.1" reference="R688" />
    <constraint name="C689" model="TKC" arity="2" scope="X27.1 X60.1" reference="R689" />
    <constraint name="C690" model="TKC" arity="2" scope="X49.1 X62.1" reference="R690" />
    <constraint name="C691" model="TKC" arity="2" scope="X11.1 X43.1" reference="R691" />
    <constraint name="C692" model="TKC" arity="2" scope="X15.1 X41.1" reference="R692" />
    <constraint name="C693" model="TKC" arity="2" scope="X15.1 X64.1" reference="R693" />
    <constraint name="C694" model="TKC" arity="2" scope="X2.1 X28.1" reference="R694" />
    <constraint name="C695" model="TKC" arity="2" scope="X17.1 X56.1" reference="R695" />
    <constraint name="C696" model="TKC" arity="2" scope="X9.1 X48.1" reference="R696" />
    <constraint name="C697" model="TKC" arity="2" scope="X1.1 X28.1" reference="R697" />
    <constraint name="C698" model="TKC" arity="2" scope="X4.1 X24.1" reference="R698" />
    <constraint name="C699" model="TKC" arity="2" scope="X21.1 X52.1" reference="R699" />
    <constraint name="C700" model="TKC" arity="2" scope="X19.1 X62.1" reference="R700" />
    <constraint name="C701" model="TKC" arity="2" scope="X10.1 X70.1" reference="R701" />
    <constraint name="C702" model="TKC" arity="2" scope="X6.1 X10.1" reference="R702" />
    <constraint name="C703" model="TKC" arity="2" scope="X10.1 X56.1" reference="R703" />
    <constraint name="C704" model="TKC" arity="2" scope="X62.1 X65.1" reference="R704" />
    <constraint name="C705" model="TKC" arity="2" scope="X12.1 X64.1" reference="R705" />
    <constraint name="C706" model="TKC" arity="2" scope="X16.1 X49.1" reference="R706" />
    <constraint name="C707" model="TKC" arity="2" scope="X59.1 X64.1" reference="R707" />
    <constraint name="C708" model="TKC" arity="2" scope="X64.1 X65.1" reference="R708" />
    <constraint name="C709" model="TKC" arity="2" scope="X12.1 X20.1" reference="R709" />
    <constraint name="C710" model="TKC" arity="2" scope="X14.1 X36.1" reference="R710" />
    <constraint name="C711" model="TKC" arity="2" scope="X47.1 X63.1" reference="R711" />
    <constraint name="C712" model="TKC" arity="2" scope="X4.1 X30.1" reference="R712" />
    <constraint name="C713" model="TKC" arity="2" scope="X29.1 X50.1" reference="R713" />
    <constraint name="C714" model="TKC" arity="2" scope="X7.1 X61.1" reference="R714" />
    <constraint name="C715" model="TKC" arity="2" scope="X11.1 X26.1" reference="R715" />
    <constraint name="C716" model="TKC" arity="2" scope="X28.1 X48.1" reference="R716" />
    <constraint name="C717" model="TKC" arity="2" scope="X3.1 X25.1" reference="R717" />
    <constraint name="C718" model="TKC" arity="2" scope="X20.1 X43.1" reference="R718" />
    <constraint name="C719" model="TKC" arity="2" scope="X3.1 X30.1" reference="R719" />
    <constraint name="C720" model="TKC" arity="2" scope="X5.1 X48.1" reference="R720" />
    <constraint name="C721" model="TKC" arity="2" scope="X35.1 X65.1" reference="R721" />
    <constraint name="C722" model="TKC" arity="2" scope="X17.1 X66.1" reference="R722" />
    <constraint name="C723" model="TKC" arity="2" scope="X38.1 X64.1" reference="R723" />
    <constraint name="C724" model="TKC" arity="2" scope="X62.1 X63.1" reference="R724" />
    <constraint name="C725" model="TKC" arity="2" scope="X7.1 X41.1" reference="R725" />
    <constraint name="C726" model="TKC" arity="2" scope="X29.1 X46.1" reference="R726" />
    <constraint name="C727" model="TKC" arity="2" scope="X40.1 X44.1" reference="R727" />
    <constraint name="C728" model="TKC" arity="2" scope="X16.1 X59.1" reference="R728" />
    <constraint name="C729" model="TKC" arity="2" scope="X20.1 X23.1" reference="R729" />
    <constraint name="C730" model="TKC" arity="2" scope="X5.1 X50.1" reference="R730" />
    <constraint name="C731" model="TKC" arity="2" scope="X33.1 X66.1" reference="R731" />
    <constraint name="C732" model="TKC" arity="2" scope="X6.1 X26.1" reference="R732" />
    <constraint name="C733" model="TKC" arity="2" scope="X33.1 X44.1" reference="R733" />
    <constraint name="C734" model="TKC" arity="2" scope="X13.1 X70.1" reference="R734" />
    <constraint name="C735" model="TKC" arity="2" scope="X12.1 X65.1" reference="R735" />
    <constraint name="C736" model="TKC" arity="2" scope="X3.1 X46.1" reference="R736" />
    <constraint name="C737" model="TKC" arity="2" scope="X31.1 X37.1" reference="R737" />
    <constraint name="C738" model="TKC" arity="2" scope="X54.1 X68.1" reference="R738" />
    <constraint name="C739" model="TKC" arity="2" scope="X54.1 X59.1" reference="R739" />
    <constraint name="C740" model="TKC" arity="2" scope="X9.1 X65.1" reference="R740" />
    <constraint name="C741" model="TKC" arity="2" scope="X22.1 X32.1" reference="R741" />
    <constraint name="C742" model="TKC" arity="2" scope="X28.1 X66.1" reference="R742" />
    <constraint name="C743" model="TKC" arity="2" scope="X15.1 X33.1" reference="R743" />
    <constraint name="C744" model="TKC" arity="2" scope="X3.1 X24.1" reference="R744" />
    <constraint name="C745" model="TKC" arity="2" scope="X2.1 X12.1" reference="R745" />
    <constraint name="C746" model="TKC" arity="2" scope="X17.1 X19.1" reference="R746" />
    <constraint name="C747" model="TKC" arity="2" scope="X25.1 X52.1" reference="R747" />
    <constraint name="C748" model="TKC" arity="2" scope="X46.1 X68.1" reference="R748" />
    <constraint name="C749" model="TKC" arity="2" scope="X47.1 X53.1" reference="R749" />
    <constraint name="C750" model="TKC" arity="2" scope="X4.1 X70.1" reference="R750" />
    <constraint name="C751" model="TKC" arity="2" scope="X2.1 X22.1" reference="R751" />
    <constraint name="C752" model="TKC" arity="2" scope="X47.1 X67.1" reference="R752" />
    <constraint name="C753" model="TKC" arity="2" scope="X32.1 X33.1" reference="R753" />
    <constraint name="C754" model="TKC" arity="2" scope="X15.1 X65.1" reference="R754" />
    <constraint name="C755" model="TKC" arity="2" scope="X24.1 X35.1" reference="R755" />
    <constraint name="C756" model="TKC" arity="2" scope="X11.1 X31.1" reference="R756" />
    <constraint name="C757" model="TKC" arity="2" scope="X17.1 X70.1" reference="R757" />
    <constraint name="C758" model="TKC" arity="2" scope="X58.1 X70.1" reference="R758" />
    <constraint name="C759" model="TKC" arity="2" scope="X14.1 X38.1" reference="R759" />
    <constraint name="C760" model="TKC" arity="2" scope="X28.1 X63.1" reference="R760" />
    <constraint name="C761" model="TKC" arity="2" scope="X4.1 X32.1" reference="R761" />
    <constraint name="C762" model="TKC" arity="2" scope="X22.1 X45.1" reference="R762" />
    <constraint name="C763" model="TKC" arity="2" scope="X27.1 X43.1" reference="R763" />
    <constraint name="C764" model="TKC" arity="2" scope="X12.1 X49.1" reference="R764" />
    <constraint name="C765" model="TKC" arity="2" scope="X60.1 X66.1" reference="R765" />
    <constraint name="C766" model="TKC" arity="2" scope="X8.1 X62.1" reference="R766" />
    <constraint name="C767" model="TKC" arity="2" scope="X51.1 X67.1" reference="R767" />
    <constraint name="C768" model="TKC" arity="2" scope="X5.1 X44.1" reference="R768" />
    <constraint name="C769" model="TKC" arity="2" scope="X3.1 X59.1" reference="R769" />
    <constraint name="C770" model="TKC" arity="2" scope="X4.1 X12.1" reference="R770" />
    <constraint name="C771" model="TKC" arity="2" scope="X15.1 X35.1" reference="R771" />
    <constraint name="C772" model="TKC" arity="2" scope="X16.1 X69.1" reference="R772" />
    <constraint name="C773" model="TKC" arity="2" scope="X3.1 X22.1" reference="R773" />
    <constraint name="C774" model="TKC" arity="2" scope="X24.1 X62.1" reference="R774" />
    <constraint name="C775" model="TKC" arity="2" scope="X2.1 X13.1" reference="R775" />
    <constraint name="C776" model="TKC" arity="2" scope="X60.1 X67.1" reference="R776" />
    <constraint name="C777" model="TKC" arity="2" scope="X4.1 X5.1" reference="R777" />
    <constraint name="C778" model="TKC" arity="2" scope="X16.1 X56.1" reference="R778" />
    <constraint name="C779" model="TKC" arity="2" scope="X16.1 X43.1" reference="R779" />
    <constraint name="C780" model="TKC" arity="2" scope="X37.1 X55.1" reference="R780" />
    <constraint name="C781" model="TKC" arity="2" scope="X4.1 X55.1" reference="R781" />
    <constraint name="C782" model="TKC" arity="2" scope="X50.1 X57.1" reference="R782" />
    <constraint name="C783" model="TKC" arity="2" scope="X9.1 X14.1" reference="R783" />
    <constraint name="C784" model="TKC" arity="2" scope="X49.1 X55.1" reference="R784" />
    <constraint name="C785" model="TKC" arity="2" scope="X1.1 X44.1" reference="R785" />
    <constraint name="C786" model="TKC" arity="2" scope="X35.1 X58.1" reference="R786" />
    <constraint name="C787" model="TKC" arity="2" scope="X49.1 X69.1" reference="R787" />
    <constraint name="C788" model="TKC" arity="2" scope="X54.1 X60.1" reference="R788" />
    <constraint name="C789" model="TKC" arity="2" scope="X38.1 X68.1" reference="R789" />
    <constraint name="C790" model="TKC" arity="2" scope="X26.1 X49.1" reference="R790" />
    <constraint name="C791" model="TKC" arity="2" scope="X35.1 X50.1" reference="R791" />
    <constraint name="C792" model="TKC" arity="2" scope="X38.1 X41.1" reference="R792" />
    <constraint name="C793" model="TKC" arity="2" scope="X31.1 X32.1" reference="R793" />
    <constraint name="C794" model="TKC" arity="2" scope="X33.1 X36.1" reference="R794" />
    <constraint name="C795" model="TKC" arity="2" scope="X13.1 X29.1" reference="R795" />
    <constraint name="C796" model="TKC" arity="2" scope="X37.1 X69.1" reference="R796" />
    <constraint name="C797" model="TKC" arity="2" scope="X50.1 X52.1" reference="R797" />
    <constraint name="C798" model="TKC" arity="2" scope="X36.1 X57.1" reference="R798" />
    <constraint name="C799" model="TKC" arity="2" scope="X4.1 X11.1" reference="R799" />
    <constraint name="C800" model="TKC" arity="2" scope="X53.1 X67.1" reference="R800" />
    <constraint name="C801" model="TKC" arity="2" scope="X16.1 X36.1" reference="R801" />
    <constraint name="C802" model="TKC" arity="2" scope="X3.1 X52.1" reference="R802" />
    <constraint name="C803" model="TKC" arity="2" scope="X47.1 X49.1" reference="R803" />
    <constraint name="C804" model="TKC" arity="2" scope="X32.1 X53.1" reference="R804" />
    <constraint name="C805" model="TKC" arity="2" scope="X32.1 X50.1" reference="R805" />
    <constraint name="C806" model="TKC" arity="2" scope="X9.1 X23.1" reference="R806" />
    <constraint name="C807" model="TKC" arity="2" scope="X14.1 X62.1" reference="R807" />
    <constraint name="C808" model="TKC" arity="2" scope="X6.1 X48.1" reference="R808" />
    <constraint name="C809" model="TKC" arity="2" scope="X2.1 X66.1" reference="R809" />
    <constraint name="C810" model="TKC" arity="2" scope="X24.1 X25.1" reference="R810" />
    <constraint name="C811" model="TKC" arity="2" scope="X6.1 X53.1" reference="R811" />
    <constraint name="C812" model="TKC" arity="2" scope="X18.1 X64.1" reference="R812" />
    <constraint name="C813" model="TKC" arity="2" scope="X2.1 X15.1" reference="R813" />
    <constraint name="C814" model="TKC" arity="2" scope="X11.1 X12.1" reference="R814" />
    <constraint name="C815" model="TKC" arity="2" scope="X13.1 X57.1" reference="R815" />
    <constraint name="C816" model="TKC" arity="2" scope="X11.1 X36.1" reference="R816" />
    <constraint name="C817" model="TKC" arity="2" scope="X10.1 X20.1" reference="R817" />
    <constraint name="C818" model="TKC" arity="2" scope="X29.1 X65.1" reference="R818" />
    <constraint name="C819" model="TKC" arity="2" scope="X41.1 X42.1" reference="R819" />
    <constraint name="C820" model="TKC" arity="2" scope="X5.1 X69.1" reference="R820" />
    <constraint name="C821" model="TKC" arity="2" scope="X35.1 X62.1" reference="R821" />
    <constraint name="C822" model="TKC" arity="2" scope="X31.1 X52.1" reference="R822" />
    <constraint name="C823" model="TKC" arity="2" scope="X7.1 X52.1" reference="R823" />
    <constraint name="C824" model="TKC" arity="2" scope="X3.1 X26.1" reference="R824" />
    <constraint name="C825" model="TKC" arity="2" scope="X44.1 X55.1" reference="R825" />
    <constraint name="C826" model="TKC" arity="2" scope="X37.1 X49.1" reference="R826" />
    <constraint name="C827" model="TKC" arity="2" scope="X22.1 X42.1" reference="R827" />
    <constraint name="C828" model="TKC" arity="2" scope="X14.1 X65.1" reference="R828" />
    <constraint name="C829" model="TKC" arity="2" scope="X11.1 X47.1" reference="R829" />
    <constraint name="C830" model="TKC" arity="2" scope="X38.1 X54.1" reference="R830" />
    <constraint name="C831" model="TKC" arity="2" scope="X28.1 X49.1" reference="R831" />
    <constraint name="C832" model="TKC" arity="2" scope="X24.1 X41.1" reference="R832" />
    <constraint name="C833" model="TKC" arity="2" scope="X7.1 X37.1" reference="R833" />
    <constraint name="C834" model="TKC" arity="2" scope="X18.1 X40.1" reference="R834" />
    <constraint name="C835" model="TKC" arity="2" scope="X8.1 X40.1" reference="R835" />
    <constraint name="C836" model="TKC" arity="2" scope="X27.1 X32.1" reference="R836" />
    <constraint name="C837" model="TKC" arity="2" scope="X9.1 X29.1" reference="R837" />
    <constraint name="C838" model="TKC" arity="2" scope="X25.1 X64.1" reference="R838" />
    <constraint name="C839" model="TKC" arity="2" scope="X29.1 X51.1" reference="R839" />
    <constraint name="C840" model="TKC" arity="2" scope="X40.1 X64.1" reference="R840" />
    <constraint name="C841" model="TKC" arity="2" scope="X12.1 X60.1" reference="R841" />
    <constraint name="C842" model="TKC" arity="2" scope="X14.1 X56.1" reference="R842" />
    <constraint name="C843" model="TKC" arity="2" scope="X27.1 X28.1" reference="R843" />
    <constraint name="C844" model="TKC" arity="2" scope="X57.1 X67.1" reference="R844" />
    <constraint name="C845" model="TKC" arity="2" scope="X67.1 X69.1" reference="R845" />
    <constraint name="C846" model="TKC" arity="2" scope="X45.1 X47.1" reference="R846" />
    <constraint name="C847" model="TKC" arity="2" scope="X42.1 X65.1" reference="R847" />
    <constraint name="C848" model="TKC" arity="2" scope="X5.1 X45.1" reference="R848" />
    <constraint name="C849" model="TKC" arity="2" scope="X23.1 X40.1" reference="R849" />
    <constraint name="C850" model="TKC" arity="2" scope="X9.1 X24.1" reference="R850" />
    <constraint name="C851" model="TKC" arity="2" scope="X14.1 X45.1" reference="R851" />
    <constraint name="C852" model="TKC" arity="2" scope="X3.1 X50.1" reference="R852" />
    <constraint name="C853" model="TKC" arity="2" scope="X29.1 X39.1" reference="R853" />
    <constraint name="C854" model="TKC" arity="2" scope="X6.1 X19.1" reference="R854" />
    <constraint name="C855" model="TKC" arity="2" scope="X23.1 X54.1" reference="R855" />
    <constraint name="C856" model="TKC" arity="2" scope="X55.1 X60.1" reference="R856" />
    <constraint name="C857" model="TKC" arity="2" scope="X54.1 X65.1" reference="R857" />
    <constraint name="C858" model="TKC" arity="2" scope="X4.1 X22.1" reference="R858" />
    <constraint name="C859" model="TKC" arity="2" scope="X58.1 X64.1" reference="R859" />
    <constraint name="C860" model="TKC" arity="2" scope="X58.1 X68.1" reference="R860" />
    <constraint name="C861" model="TKC" arity="2" scope="X27.1 X64.1" reference="R861" />
    <constraint name="C862" model="TKC" arity="2" scope="X17.1 X42.1" reference="R862" />
    <constraint name="C863" model="TKC" arity="2" scope="X31.1 X62.1" reference="R863" />
    <constraint name="C864" model="TKC" arity="2" scope="X16.1 X61.1" reference="R864" />
    <constraint name="C865" model="TKC" arity="2" scope="X49.1 X65.1" reference="R865" />
    <constraint name="C866" model="TKC" arity="2" scope="X44.1 X61.1" reference="R866" />
    <constraint name="C867" model="TKC" arity="2" scope="X57.1 X58.1" reference="R867" />
    <constraint name="C868" model="TKC" arity="2" scope="X27.1 X40.1" reference="R868" />
    <constraint name="C869" model="TKC" arity="2" scope="X19.1 X27.1" reference="R869" />
    <constraint name="C870" model="TKC" arity="2" scope="X7.1 X14.1" reference="R870" />
    <constraint name="C871" model="TKC" arity="2" scope="X37.1 X40.1" reference="R871" />
    <constraint name="C872" model="TKC" arity="2" scope="X17.1 X69.1" reference="R872" />
    <constraint name="C873" model="TKC" arity="2" scope="X3.1 X19.1" reference="R873" />
    <constraint name="C874" model="TKC" arity="2" scope="X45.1 X53.1" reference="R874" />
    <constraint name="C875" model="TKC" arity="2" scope="X5.1 X42.1" reference="R875" />
    <constraint name="C876" model="TKC" arity="2" scope="X41.1 X69.1" reference="R876" />
    <constraint name="C877" model="TKC" arity="2" scope="X12.1 X70.1" reference="R877" />
    <constraint name="C878" model="TKC" arity="2" scope="X19.1 X46.1" reference="R878" />
    <constraint name="C879" model="TKC" arity="2" scope="X4.1 X58.1" reference="R879" />
    <constraint name="C880" model="TKC" arity="2" scope="X9.1 X36.1" reference="R880" />
    <constraint name="C881" model="TKC" arity="2" scope="X16.1 X29.1" reference="R881" />
    <constraint name="C882" model="TKC" arity="2" scope="X39.1 X68.1" reference="R882" />
    <constraint name="C883" model="TKC" arity="2" scope="X2.1 X5.1" reference="R883" />
    <constraint name="C884" model="TKC" arity="2" scope="X8.1 X45.1" reference="R884" />
    <constraint name="C885" model="TKC" arity="2" scope="X2.1 X64.1" reference="R885" />
    <constraint name="C886" model="TKC" arity="2" scope="X21.1 X55.1" reference="R886" />
    <constraint name="C887" model="TKC" arity="2" scope="X26.1 X52.1" reference="R887" />
    <constraint name="C888" model="TKC" arity="2" scope="X36.1 X63.1" reference="R888" />
    <constraint name="C889" model="TKC" arity="2" scope="X24.1 X29.1" reference="R889" />
    <constraint name="C890" model="TKC" arity="2" scope="X20.1 X57.1" reference="R890" />
    <constraint name="C891" model="TKC" arity="2" scope="X21.1 X68.1" reference="R891" />
    <constraint name="C892" model="TKC" arity="2" scope="X13.1 X38.1" reference="R892" />
    <constraint name="C893" model="TKC" arity="2" scope="X18.1 X69.1" reference="R893" />
    <constraint name="C894" model="TKC" arity="2" scope="X19.1 X40.1" reference="R894" />
    <constraint name="C895" model="TKC" arity="2" scope="X7.1 X16.1" reference="R895" />
    <constraint name="C896" model="TKC" arity="2" scope="X22.1 X23.1" reference="R896" />
    <constraint name="C897" model="TKC" arity="2" scope="X47.1 X66.1" reference="R897" />
    <constraint name="C898" model="TKC" arity="2" scope="X37.1 X61.1" reference="R898" />
    <constraint name="C899" model="TKC" arity="2" scope="X55.1 X68.1" reference="R899" />
    <constraint name="C900" model="TKC" arity="2" scope="X26.1 X36.1" reference="R900" />
    <constraint name="C901" model="TKC" arity="2" scope="X21.1 X65.1" reference="R901" />
    <constraint name="C902" model="TKC" arity="2" scope="X11.1 X67.1" reference="R902" />
    <constraint name="C903" model="TKC" arity="2" scope="X5.1 X39.1" reference="R903" />
    <constraint name="C904" model="TKC" arity="2" scope="X2.1 X69.1" reference="R904" />
    <constraint name="C905" model="TKC" arity="2" scope="X33.1 X46.1" reference="R905" />
    <constraint name="C906" model="TKC" arity="2" scope="X37.1 X60.1" reference="R906" />
    <constraint name="C907" model="TKC" arity="2" scope="X19.1 X69.1" reference="R907" />
    <constraint name="C908" model="TKC" arity="2" scope="X18.1 X63.1" reference="R908" />
    <constraint name="C909" model="TKC" arity="2" scope="X18.1 X67.1" reference="R909" />
    <constraint name="C910" model="TKC" arity="2" scope="X65.1 X68.1" reference="R910" />
    <constraint name="C911" model="TKC" arity="2" scope="X40.1 X53.1" reference="R911" />
    <constraint name="C912" model="TKC" arity="2" scope="X45.1 X46.1" reference="R912" />
    <constraint name="C913" model="TKC" arity="2" scope="X37.1 X47.1" reference="R913" />
    <constraint name="C914" model="TKC" arity="2" scope="X19.1 X50.1" reference="R914" />
    <constraint name="C915" model="TKC" arity="2" scope="X23.1 X30.1" reference="R915" />
    <constraint name="C916" model="TKC" arity="2" scope="X29.1 X54.1" reference="R916" />
    <constraint name="C917" model="TKC" arity="2" scope="X11.1 X55.1" reference="R917" />
    <constraint name="C918" model="TKC" arity="2" scope="X14.1 X28.1" reference="R918" />
    <constraint name="C919" model="TKC" arity="2" scope="X3.1 X23.1" reference="R919" />
    <constraint name="C920" model="TKC" arity="2" scope="X58.1 X60.1" reference="R920" />
    <constraint name="C921" model="TKC" arity="2" scope="X22.1 X67.1" reference="R921" />
    <constraint name="C922" model="TKC" arity="2" scope="X23.1 X42.1" reference="R922" />
    <constraint name="C923" model="TKC" arity="2" scope="X20.1 X56.1" reference="R923" />
    <constraint name="C924" model="TKC" arity="2" scope="X13.1 X58.1" reference="R924" />
    <constraint name="C925" model="TKC" arity="2" scope="X21.1 X63.1" reference="R925" />
    <constraint name="C926" model="TKC" arity="2" scope="X16.1 X53.1" reference="R926" />
    <constraint name="C927" model="TKC" arity="2" scope="X32.1 X38.1" reference="R927" />
    <constraint name="C928" model="TKC" arity="2" scope="X32.1 X40.1" reference="R928" />
    <constraint name="C929" model="TKC" arity="2" scope="X1.1 X25.1" reference="R929" />
    <constraint name="C930" model="TKC" arity="2" scope="X11.1 X57.1" reference="R930" />
    <constraint name="C931" model="TKC" arity="2" scope="X32.1 X59.1" reference="R931" />
    <constraint name="C932" model="TKC" arity="2" scope="X8.1 X33.1" reference="R932" />
    <constraint name="C933" model="TKC" arity="2" scope="X36.1 X58.1" reference="R933" />
    <constraint name="C934" model="TKC" arity="2" scope="X48.1 X56.1" reference="R934" />
    <constraint name="C935" model="TKC" arity="2" scope="X5.1 X64.1" reference="R935" />
    <constraint name="C936" model="TKC" arity="2" scope="X31.1 X47.1" reference="R936" />
    <constraint name="C937" model="TKC" arity="2" scope="X16.1 X40.1" reference="R937" />
    <constraint name="C938" model="TKC" arity="2" scope="X6.1 X7.1" reference="R938" />
    <constraint name="C939" model="TKC" arity="2" scope="X67.1 X70.1" reference="R939" />
    <constraint name="C940" model="TKC" arity="2" scope="X1.1 X23.1" reference="R940" />
    <constraint name="C941" model="TKC" arity="2" scope="X41.1 X56.1" reference="R941" />
    <constraint name="C942" model="TKC" arity="2" scope="X39.1 X43.1" reference="R942" />
    <constraint name="C943" model="TKC" arity="2" scope="X13.1 X54.1" reference="R943" />
    <constraint name="C944" model="TKC" arity="2" scope="X8.1 X19.1" reference="R944" />
    <constraint name="C945" model="TKC" arity="2" scope="X6.1 X33.1" reference="R945" />
    <constraint name="C946" model="TKC" arity="2" scope="X13.1 X28.1" reference="R946" />
    <constraint name="C947" model="TKC" arity="2" scope="X24.1 X57.1" reference="R947" />
    <constraint name="C948" model="TKC" arity="2" scope="X63.1 X69.1" reference="R948" />
    <constraint name="C949" model="TKC" arity="2" scope="X20.1 X52.1" reference="R949" />
    <constraint name="C950" model="TKC" arity="2" scope="X38.1 X56.1" reference="R950" />
    <constraint name="C951" model="TKC" arity="2" scope="X30.1 X38.1" reference="R951" />
    <constraint name="C952" model="TKC" arity="2" scope="X33.1 X37.1" reference="R952" />
    <constraint name="C953" model="TKC" arity="2" scope="X15.1 X52.1" reference="R953" />
    <constraint name="C954" model="TKC" arity="2" scope="X36.1 X54.1" reference="R954" />
    <constraint name="C955" model="TKC" arity="2" scope="X10.1 X40.1" reference="R955" />
    <constraint name="C956" model="TKC" arity="2" scope="X29.1 X66.1" reference="R956" />
    <constraint name="C957" model="TKC" arity="2" scope="X7.1 X13.1" reference="R957" />
    <constraint name="C958" model="TKC" arity="2" scope="X16.1 X27.1" reference="R958" />
    <constraint name="C959" model="TKC" arity="2" scope="X27.1 X70.1" reference="R959" />
    <constraint name="C960" model="TKC" arity="2" scope="X48.1 X59.1" reference="R960" />
    <constraint name="C961" model="TKC" arity="2" scope="X10.1 X37.1" reference="R961" />
    <constraint name="C962" model="TKC" arity="2" scope="X17.1 X63.1" reference="R962" />
    <constraint name="C963" model="TKC" arity="2" scope="X17.1 X33.1" reference="R963" />
    <constraint name="C964" model="TKC" arity="2" scope="X36.1 X43.1" reference="R964" />
    <constraint name="C965" model="TKC" arity="2" scope="X42.1 X70.1" reference="R965" />
    <constraint name="C966" model="TKC" arity="2" scope="X51.1 X53.1" reference="R966" />
    <constraint name="C967" model="TKC" arity="2" scope="X54.1 X66.1" reference="R967" />
    <constraint name="C968" model="TKC" arity="2" scope="X39.1 X50.1" reference="R968" />
    <constraint name="C969" model="TKC" arity="2" scope="X25.1 X48.1" reference="R969" />
    <constraint name="C970" model="TKC" arity="2" scope="X9.1 X47.1" reference="R970" />
    <constraint name="C971" model="TKC" arity="2" scope="X6.1 X57.1" reference="R971" />
    <constraint name="C972" model="TKC" arity="2" scope="X15.1 X54.1" reference="R972" />
    <constraint name="C973" model="TKC" arity="2" scope="X42.1 X52.1" reference="R973" />
    <constraint name="C974" model="TKC" arity="2" scope="X63.1 X68.1" reference="R974" />
    <constraint name="C975" model="TKC" arity="2" scope="X2.1 X16.1" reference="R975" />
    <constraint name="C976" model="TKC" arity="2" scope="X4.1 X23.1" reference="R976" />
    <constraint name="C977" model="TKC" arity="2" scope="X9.1 X21.1" reference="R977" />
    <constraint name="C978" model="TKC" arity="2" scope="X9.1 X61.1" reference="R978" />
    <constraint name="C979" model="TKC" arity="2" scope="X30.1 X52.1" reference="R979" />
    <constraint name="C980" model="TKC" arity="2" scope="X17.1 X31.1" reference="R980" />
    <constraint name="C981" model="TKC" arity="2" scope="X7.1 X36.1" reference="R981" />
    <constraint name="C982" model="TKC" arity="2" scope="X30.1 X68.1" reference="R982" />
    <constraint name="C983" model="TKC" arity="2" scope="X17.1 X62.1" reference="R983" />
    <constraint name="C984" model="TKC" arity="2" scope="X15.1 X32.1" reference="R984" />
    <constraint name="C985" model="TKC" arity="2" scope="X35.1 X61.1" reference="R985" />
    <constraint name="C986" model="TKC" arity="2" scope="X28.1 X58.1" reference="R986" />
    <constraint name="C987" model="TKC" arity="2" scope="X2.1 X52.1" reference="R987" />
    <constraint name="C988" model="TKC" arity="2" scope="X56.1 X64.1" reference="R988" />
    <constraint name="C989" model="TKC" arity="2" scope="X20.1 X59.1" reference="R989" />
    <constraint name="C990" model="TKC" arity="2" scope="X43.1 X46.1" reference="R990" />
    <constraint name="C991" model="TKC" arity="2" scope="X3.1 X62.1" reference="R991" />
    <constraint name="C992" model="TKC" arity="2" scope="X29.1 X64.1" reference="R992" />
    <constraint name="C993" model="TKC" arity="2" scope="X28.1 X38.1" reference="R993" />
    <constraint name="C994" model="TKC" arity="2" scope="X11.1 X37.1" reference="R994" />
    <constraint name="C995" model="TKC" arity="2" scope="X2.1 X41.1" reference="R995" />
    <constraint name="C996" model="TKC" arity="2" scope="X41.1 X66.1" reference="R996" />
    <constraint name="C997" model="TKC" arity="2" scope="X68.1 X69.1" reference="R997" />
    <constraint name="C998" model="TKC" arity="2" scope="X37.1 X62.1" reference="R998" />
    <constraint name="C999" model="TKC" arity="2" scope="X21.1 X53.1" reference="R999" />
    <constraint name="C1000" model="TKC" arity="2" scope="X23.1 X43.1" reference="R1000" />
    <constraint name="C1001" model="TKC" arity="2" scope="X8.1 X14.1" reference="R1001" />
    <constraint name="C1002" model="TKC" arity="2" scope="X32.1 X35.1" reference="R1002" />
    <constraint name="C1003" model="TKC" arity="2" scope="X33.1 X47.1" reference="R1003" />
    <constraint name="C1004" model="TKC" arity="2" scope="X23.1 X28.1" reference="R1004" />
    <constraint name="C1005" model="TKC" arity="2" scope="X8.1 X15.1" reference="R1005" />
    <constraint name="C1006" model="TKC" arity="2" scope="X54.1 X69.1" reference="R1006" />
    <constraint name="C1007" model="TKC" arity="2" scope="X11.1 X45.1" reference="R1007" />
    <constraint name="C1008" model="TKC" arity="2" scope="X43.1 X60.1" reference="R1008" />
    <constraint name="C1009" model="TKC" arity="2" scope="X28.1 X46.1" reference="R1009" />
    <constraint name="C1010" model="TKC" arity="2" scope="X13.1 X46.1" reference="R1010" />
    <constraint name="C1011" model="TKC" arity="2" scope="X27.1 X52.1" reference="R1011" />
    <constraint name="C1012" model="TKC" arity="2" scope="X3.1 X64.1" reference="R1012" />
    <constraint name="C1013" model="TKC" arity="2" scope="X20.1 X22.1" reference="R1013" />
    <constraint name="C1014" model="TKC" arity="2" scope="X8.1 X31.1" reference="R1014" />
    <constraint name="C1015" model="TKC" arity="2" scope="X21.1 X56.1" reference="R1015" />
    <constraint name="C1016" model="TKC" arity="2" scope="X17.1 X29.1" reference="R1016" />
    <constraint name="C1017" model="TKC" arity="2" scope="X18.1 X54.1" reference="R1017" />
    <constraint name="C1018" model="TKC" arity="2" scope="X29.1 X63.1" reference="R1018" />
    <constraint name="C1019" model="TKC" arity="2" scope="X2.1 X58.1" reference="R1019" />
    <constraint name="C1020" model="TKC" arity="2" scope="X15.1 X27.1" reference="R1020" />
    <constraint name="C1021" model="TKC" arity="2" scope="X43.1 X50.1" reference="R1021" />
    <constraint name="C1022" model="TKC" arity="2" scope="X30.1 X53.1" reference="R1022" />
    <constraint name="C1023" model="TKC" arity="2" scope="X9.1 X52.1" reference="R1023" />
    <constraint name="C1024" model="TKC" arity="2" scope="X32.1 X47.1" reference="R1024" />
    <constraint name="C1025" model="TKC" arity="2" scope="X12.1 X14.1" reference="R1025" />
    <constraint name="C1026" model="TKC" arity="2" scope="X27.1 X66.1" reference="R1026" />
    <constraint name="C1027" model="TKC" arity="2" scope="X5.1 X31.1" reference="R1027" />
    <constraint name="C1028" model="TKC" arity="2" scope="X19.1 X37.1" reference="R1028" />
    <constraint name="C1029" model="TKC" arity="2" scope="X13.1 X35.1" reference="R1029" />
    <constraint name="C1030" model="TKC" arity="2" scope="X3.1 X48.1" reference="R1030" />
    <constraint name="C1031" model="TKC" arity="2" scope="X26.1 X44.1" reference="R1031" />
    <constraint name="C1032" model="TKC" arity="2" scope="X22.1 X52.1" reference="R1032" />
    <constraint name="C1033" model="TKC" arity="2" scope="X49.1 X68.1" reference="R1033" />
    <constraint name="C1034" model="TKC" arity="2" scope="X4.1 X43.1" reference="R1034" />
    <constraint name="C1035" model="TKC" arity="2" scope="X54.1 X70.1" reference="R1035" />
    <constraint name="C1036" model="TKC" arity="2" scope="X8.1 X65.1" reference="R1036" />
    <constraint name="C1037" model="TKC" arity="2" scope="X14.1 X68.1" reference="R1037" />
    <constraint name="C1038" model="TKC" arity="2" scope="X8.1 X57.1" reference="R1038" />
    <constraint name="C1039" model="TKC" arity="2" scope="X9.1 X15.1" reference="R1039" />
    <constraint name="C1040" model="TKC" arity="2" scope="X11.1 X20.1" reference="R1040" />
    <constraint name="C1041" model="TKC" arity="2" scope="X2.1 X24.1" reference="R1041" />
    <constraint name="C1042" model="TKC" arity="2" scope="X14.1 X20.1" reference="R1042" />
    <constraint name="C1043" model="TKC" arity="2" scope="X14.1 X55.1" reference="R1043" />
    <constraint name="C1044" model="TKC" arity="2" scope="X28.1 X37.1" reference="R1044" />
    <constraint name="C1045" model="TKC" arity="2" scope="X3.1 X4.1" reference="R1045" />
    <constraint name="C1046" model="TKC" arity="2" scope="X5.1 X70.1" reference="R1046" />
    <constraint name="C1047" model="TKC" arity="2" scope="X7.1 X58.1" reference="R1047" />
    <constraint name="C1048" model="TKC" arity="2" scope="X38.1 X69.1" reference="R1048" />
    <constraint name="C1049" model="TKC" arity="2" scope="X36.1 X69.1" reference="R1049" />
    <constraint name="C1050" model="TKC" arity="2" scope="X30.1 X36.1" reference="R1050" />
    <constraint name="C1051" model="TKC" arity="2" scope="X2.1 X49.1" reference="R1051" />
    <constraint name="C1052" model="TKC" arity="2" scope="X5.1 X32.1" reference="R1052" />
    <constraint name="C1053" model="TKC" arity="2" scope="X1.1 X31.1" reference="R1053" />
    <constraint name="C1054" model="TKC" arity="2" scope="X39.1 X53.1" reference="R1054" />
    <constraint name="C1055" model="TKC" arity="2" scope="X12.1 X30.1" reference="R1055" />
    <constraint name="C1056" model="TKC" arity="2" scope="X46.1 X49.1" reference="R1056" />
    <constraint name="C1057" model="TKC" arity="2" scope="X2.1 X21.1" reference="R1057" />
    <constraint name="C1058" model="TKC" arity="2" scope="X24.1 X70.1" reference="R1058" />
    <constraint name="C1059" model="TKC" arity="2" scope="X5.1 X25.1" reference="R1059" />
    <constraint name="C1060" model="TKC" arity="2" scope="X8.1 X11.1" reference="R1060" />
    <constraint name="C1061" model="TKC" arity="2" scope="X14.1 X31.1" reference="R1061" />
    <constraint name="C1062" model="TKC" arity="2" scope="X4.1 X38.1" reference="R1062" />
    <constraint name="C1063" model="TKC" arity="2" scope="X3.1 X6.1" reference="R1063" />
    <constraint name="C1064" model="TKC" arity="2" scope="X27.1 X30.1" reference="R1064" />
    <constraint name="C1065" model="TKC" arity="2" scope="X40.1 X67.1" reference="R1065" />
    <constraint name="C1066" model="TKC" arity="2" scope="X21.1 X48.1" reference="R1066" />
    <constraint name="C1067" model="TKC" arity="2" scope="X7.1 X38.1" reference="R1067" />
    <constraint name="C1068" model="TKC" arity="2" scope="X29.1 X42.1" reference="R1068" />
    <constraint name="C1069" model="TKC" arity="2" scope="X56.1 X59.1" reference="R1069" />
    <constraint name="C1070" model="TKC" arity="2" scope="X4.1 X59.1" reference="R1070" />
    <constraint name="C1071" model="TKC" arity="2" scope="X26.1 X64.1" reference="R1071" />
    <constraint name="C1072" model="TKC" arity="2" scope="X44.1 X69.1" reference="R1072" />
    <constraint name="C1073" model="TKC" arity="2" scope="X36.1 X59.1" reference="R1073" />
    <constraint name="C1074" model="TKC" arity="2" scope="X13.1 X39.1" reference="R1074" />
    <constraint name="C1075" model="TKC" arity="2" scope="X11.1 X14.1" reference="R1075" />
    <constraint name="C1076" model="TKC" arity="2" scope="X7.1 X55.1" reference="R1076" />
    <constraint name="C1077" model="TKC" arity="2" scope="X2.1 X3.1" reference="R1077" />
    <constraint name="C1078" model="TKC" arity="2" scope="X33.1 X39.1" reference="R1078" />
    <constraint name="C1079" model="TKC" arity="2" scope="X41.1 X63.1" reference="R1079" />
    <constraint name="C1080" model="TKC" arity="2" scope="X2.1 X47.1" reference="R1080" />
    <constraint name="C1081" model="TKC" arity="2" scope="X5.1 X60.1" reference="R1081" />
    <constraint name="C1082" model="TKC" arity="2" scope="X31.1 X38.1" reference="R1082" />
    <constraint name="C1083" model="TKC" arity="2" scope="X13.1 X51.1" reference="R1083" />
    <constraint name="C1084" model="TKC" arity="2" scope="X57.1 X64.1" reference="R1084" />
    <constraint name="C1085" model="TKC" arity="2" scope="X13.1 X20.1" reference="R1085" />
    <constraint name="C1086" model="TKC" arity="2" scope="X43.1 X54.1" reference="R1086" />
    <constraint name="C1087" model="TKC" arity="2" scope="X1.1 X5.1" reference="R1087" />
    <constraint name="C1088" model="TKC" arity="2" scope="X40.1 X50.1" reference="R1088" />
    <constraint name="C1089" model="TKC" arity="2" scope="X17.1 X65.1" reference="R1089" />
    <constraint name="C1090" model="TKC" arity="2" scope="X9.1 X38.1" reference="R1090" />
    <constraint name="C1091" model="TKC" arity="2" scope="X17.1 X55.1" reference="R1091" />
    <constraint name="C1092" model="TKC" arity="2" scope="X33.1 X61.1" reference="R1092" />
    <constraint name="C1093" model="TKC" arity="2" scope="X47.1 X50.1" reference="R1093" />
    <constraint name="C1094" model="TKC" arity="2" scope="X26.1 X46.1" reference="R1094" />
    <constraint name="C1095" model="TKC" arity="2" scope="X35.1 X63.1" reference="R1095" />
    <constraint name="C1096" model="TKC" arity="2" scope="X43.1 X51.1" reference="R1096" />
    <constraint name="C1097" model="TKC" arity="2" scope="X50.1 X65.1" reference="R1097" />
    <constraint name="C1098" model="TKC" arity="2" scope="X1.1 X29.1" reference="R1098" />
    <constraint name="C1099" model="TKC" arity="2" scope="X18.1 X23.1" reference="R1099" />
    <constraint name="C1100" model="TKC" arity="2" scope="X42.1 X69.1" reference="R1100" />
    <constraint name="C1101" model="TKC" arity="2" scope="X14.1 X66.1" reference="R1101" />
    <constraint name="C1102" model="TKC" arity="2" scope="X19.1 X57.1" reference="R1102" />
    <constraint name="C1103" model="TKC" arity="2" scope="X20.1 X64.1" reference="R1103" />
    <constraint name="C1104" model="TKC" arity="2" scope="X5.1 X6.1" reference="R1104" />
    <constraint name="C1105" model="TKC" arity="2" scope="X12.1 X18.1" reference="R1105" />
    <constraint name="C1106" model="TKC" arity="2" scope="X31.1 X35.1" reference="R1106" />
    <constraint name="C1107" model="TKC" arity="2" scope="X17.1 X21.1" reference="R1107" />
    <constraint name="C1108" model="TKC" arity="2" scope="X24.1 X67.1" reference="R1108" />
    <constraint name="C1109" model="TKC" arity="2" scope="X12.1 X32.1" reference="R1109" />
    <constraint name="C1110" model="TKC" arity="2" scope="X31.1 X45.1" reference="R1110" />
    <constraint name="C1111" model="TKC" arity="2" scope="X2.1 X65.1" reference="R1111" />
    <constraint name="C1112" model="TKC" arity="2" scope="X15.1 X61.1" reference="R1112" />
    <constraint name="C1113" model="TKC" arity="2" scope="X48.1 X68.1" reference="R1113" />
    <constraint name="C1114" model="TKC" arity="2" scope="X46.1 X59.1" reference="R1114" />
    <constraint name="C1115" model="TKC" arity="2" scope="X41.1 X52.1" reference="R1115" />
    <constraint name="C1116" model="TKC" arity="2" scope="X13.1 X26.1" reference="R1116" />
    <constraint name="C1117" model="TKC" arity="2" scope="X13.1 X24.1" reference="R1117" />
    <constraint name="C1118" model="TKC" arity="2" scope="X13.1 X15.1" reference="R1118" />
    <constraint name="C1119" model="TKC" arity="2" scope="X29.1 X62.1" reference="R1119" />
    <constraint name="C1120" model="TKC" arity="2" scope="X6.1 X20.1" reference="R1120" />
    <constraint name="C1121" model="TKC" arity="2" scope="X30.1 X34.1" reference="R1121" />
    <constraint name="C1122" model="TKC" arity="2" scope="X15.1 X30.1" reference="R1122" />
    <constraint name="C1123" model="TKC" arity="2" scope="X41.1 X62.1" reference="R1123" />
    <constraint name="C1124" model="TKC" arity="2" scope="X27.1 X63.1" reference="R1124" />
    <constraint name="C1125" model="TKC" arity="2" scope="X10.1 X50.1" reference="R1125" />
    <constraint name="C1126" model="TKC" arity="2" scope="X1.1 X30.1" reference="R1126" />
    <constraint name="C1127" model="TKC" arity="2" scope="X7.1 X19.1" reference="R1127" />
    <constraint name="C1128" model="TKC" arity="2" scope="X18.1 X28.1" reference="R1128" />
    <constraint name="C1129" model="TKC" arity="2" scope="X2.1 X8.1" reference="R1129" />
    <constraint name="C1130" model="TKC" arity="2" scope="X6.1 X21.1" reference="R1130" />
    <constraint name="C1131" model="TKC" arity="2" scope="X12.1 X67.1" reference="R1131" />
    <constraint name="C1132" model="TKC" arity="2" scope="X27.1 X35.1" reference="R1132" />
    <constraint name="C1133" model="TKC" arity="2" scope="X30.1 X56.1" reference="R1133" />
    <constraint name="C1134" model="TKC" arity="2" scope="X43.1 X52.1" reference="R1134" />
    <constraint name="C1135" model="TKC" arity="2" scope="X18.1 X58.1" reference="R1135" />
    <constraint name="C1136" model="TKC" arity="2" scope="X25.1 X41.1" reference="R1136" />
    <constraint name="C1137" model="TKC" arity="2" scope="X16.1 X54.1" reference="R1137" />
    <constraint name="C1138" model="TKC" arity="2" scope="X20.1 X45.1" reference="R1138" />
    <constraint name="C1139" model="TKC" arity="2" scope="X35.1 X39.1" reference="R1139" />
    <constraint name="C1140" model="TKC" arity="2" scope="X55.1 X69.1" reference="R1140" />
    <constraint name="C1141" model="TKC" arity="2" scope="X27.1 X31.1" reference="R1141" />
    <constraint name="C1142" model="TKC" arity="2" scope="X30.1 X63.1" reference="R1142" />
    <constraint name="C1143" model="TKC" arity="2" scope="X21.1 X38.1" reference="R1143" />
    <constraint name="C1144" model="TKC" arity="2" scope="X61.1 X66.1" reference="R1144" />
    <constraint name="C1145" model="TKC" arity="2" scope="X10.1 X58.1" reference="R1145" />
    <constraint name="C1146" model="TKC" arity="2" scope="X11.1 X29.1" reference="R1146" />
    <constraint name="C1147" model="TKC" arity="2" scope="X13.1 X27.1" reference="R1147" />
    <constraint name="C1148" model="TKC" arity="2" scope="X31.1 X49.1" reference="R1148" />
    <constraint name="C1149" model="TKC" arity="2" scope="X34.1 X51.1" reference="R1149" />
    <constraint name="C1150" model="TKC" arity="2" scope="X12.1 X57.1" reference="R1150" />
    <constraint name="C1151" model="TKC" arity="2" scope="X57.1 X65.1" reference="R1151" />
    <constraint name="C1152" model="TKC" arity="2" scope="X48.1 X60.1" reference="R1152" />
    <constraint name="C1153" model="TKC" arity="2" scope="X6.1 X59.1" reference="R1153" />
    <constraint name="C1154" model="TKC" arity="2" scope="X12.1 X69.1" reference="R1154" />
    <constraint name="C1155" model="TKC" arity="2" scope="X10.1 X19.1" reference="R1155" />
    <constraint name="C1156" model="TKC" arity="2" scope="X21.1 X28.1" reference="R1156" />
    <constraint name="C1157" model="TKC" arity="2" scope="X17.1 X54.1" reference="R1157" />
    <constraint name="C1158" model="TKC" arity="2" scope="X56.1 X66.1" reference="R1158" />
    <constraint name="C1159" model="TKC" arity="2" scope="X21.1 X66.1" reference="R1159" />
    <constraint name="C1160" model="TKC" arity="2" scope="X10.1 X39.1" reference="R1160" />
    <constraint name="C1161" model="TKC" arity="2" scope="X11.1 X33.1" reference="R1161" />
    <constraint name="C1162" model="TKC" arity="2" scope="X23.1 X26.1" reference="R1162" />
    <constraint name="C1163" model="TKC" arity="2" scope="X10.1 X29.1" reference="R1163" />
    <constraint name="C1164" model="TKC" arity="2" scope="X21.1 X54.1" reference="R1164" />
    <constraint name="C1165" model="TKC" arity="2" scope="X24.1 X50.1" reference="R1165" />
    <constraint name="C1166" model="TKC" arity="2" scope="X38.1 X61.1" reference="R1166" />
    <constraint name="C1167" model="TKC" arity="2" scope="X11.1 X59.1" reference="R1167" />
    <constraint name="C1168" model="TKC" arity="2" scope="X49.1 X52.1" reference="R1168" />
    <constraint name="C1169" model="TKC" arity="2" scope="X10.1 X15.1" reference="R1169" />
    <constraint name="C1170" model="TKC" arity="2" scope="X35.1 X64.1" reference="R1170" />
    <constraint name="C1171" model="TKC" arity="2" scope="X32.1 X55.1" reference="R1171" />
    <constraint name="C1172" model="TKC" arity="2" scope="X19.1 X45.1" reference="R1172" />
    <constraint name="C1173" model="TKC" arity="2" scope="X40.1 X54.1" reference="R1173" />
    <constraint name="C1174" model="TKC" arity="2" scope="X14.1 X58.1" reference="R1174" />
    <constraint name="C1175" model="TKC" arity="2" scope="X11.1 X24.1" reference="R1175" />
    <constraint name="C1176" model="TKC" arity="2" scope="X24.1 X39.1" reference="R1176" />
    <constraint name="C1177" model="TKC" arity="2" scope="X16.1 X51.1" reference="R1177" />
    <constraint name="C1178" model="TKC" arity="2" scope="X33.1 X59.1" reference="R1178" />
    <constraint name="C1179" model="TKC" arity="2" scope="X30.1 X54.1" reference="R1179" />
    <constraint name="C1180" model="TKC" arity="2" scope="X35.1 X44.1" reference="R1180" />
    <constraint name="C1181" model="TKC" arity="2" scope="X49.1 X63.1" reference="R1181" />
    <constraint name="C1182" model="TKC" arity="2" scope="X9.1 X45.1" reference="R1182" />
    <constraint name="C1183" model="TKC" arity="2" scope="X35.1 X47.1" reference="R1183" />
    <constraint name="C1184" model="TKC" arity="2" scope="X20.1 X68.1" reference="R1184" />
    <constraint name="C1185" model="TKC" arity="2" scope="X6.1 X64.1" reference="R1185" />
    <constraint name="C1186" model="TKC" arity="2" scope="X16.1 X66.1" reference="R1186" />
    <constraint name="C1187" model="TKC" arity="2" scope="X20.1 X25.1" reference="R1187" />
    <constraint name="C1188" model="TKC" arity="2" scope="X52.1 X56.1" reference="R1188" />
    <constraint name="C1189" model="TKC" arity="2" scope="X25.1 X44.1" reference="R1189" />
    <constraint name="C1190" model="TKC" arity="2" scope="X2.1 X33.1" reference="R1190" />
    <constraint name="C1191" model="TKC" arity="2" scope="X57.1 X66.1" reference="R1191" />
    <constraint name="C1192" model="TKC" arity="2" scope="X19.1 X68.1" reference="R1192" />
    <constraint name="C1193" model="TKC" arity="2" scope="X22.1 X65.1" reference="R1193" />
    <constraint name="C1194" model="TKC" arity="2" scope="X12.1 X36.1" reference="R1194" />
    <constraint name="C1195" model="TKC" arity="2" scope="X9.1 X46.1" reference="R1195" />
    <constraint name="C1196" model="TKC" arity="2" scope="X26.1 X28.1" reference="R1196" />
    <constraint name="C1197" model="TKC" arity="2" scope="X31.1 X57.1" reference="R1197" />
    <constraint name="C1198" model="TKC" arity="2" scope="X13.1 X37.1" reference="R1198" />
    <constraint name="C1199" model="TKC" arity="2" scope="X17.1 X23.1" reference="R1199" />
    <constraint name="C1200" model="TKC" arity="2" scope="X18.1 X38.1" reference="R1200" />
    <constraint name="C1201" model="TKC" arity="2" scope="X38.1 X48.1" reference="R1201" />
    <constraint name="C1202" model="TKC" arity="2" scope="X3.1 X57.1" reference="R1202" />
    <constraint name="C1203" model="TKC" arity="2" scope="X19.1 X51.1" reference="R1203" />
    <constraint name="C1204" model="TKC" arity="2" scope="X3.1 X67.1" reference="R1204" />
    <constraint name="C1205" model="TKC" arity="2" scope="X9.1 X58.1" reference="R1205" />
    <constraint name="C1206" model="TKC" arity="2" scope="X34.1 X45.1" reference="R1206" />
    <constraint name="C1207" model="TKC" arity="2" scope="X3.1 X42.1" reference="R1207" />
    <constraint name="C1208" model="TKC" arity="2" scope="X38.1 X57.1" reference="R1208" />
    <constraint name="C1209" model="TKC" arity="2" scope="X22.1 X68.1" reference="R1209" />
    <constraint name="C1210" model="TKC" arity="2" scope="X19.1 X52.1" reference="R1210" />
    <constraint name="C1211" model="TKC" arity="2" scope="X5.1 X56.1" reference="R1211" />
    <constraint name="C1212" model="TKC" arity="2" scope="X2.1 X19.1" reference="R1212" />
    <constraint name="C1213" model="TKC" arity="2" scope="X40.1 X47.1" reference="R1213" />
    <constraint name="C1214" model="TKC" arity="2" scope="X26.1 X66.1" reference="R1214" />
    <constraint name="C1215" model="TKC" arity="2" scope="X31.1 X36.1" reference="R1215" />
    <constraint name="C1216" model="TKC" arity="2" scope="X33.1 X51.1" reference="R1216" />
    <constraint name="C1217" model="TKC" arity="2" scope="X51.1 X60.1" reference="R1217" />
    <constraint name="C1218" model="TKC" arity="2" scope="X43.1 X49.1" reference="R1218" />
    <constraint name="C1219" model="TKC" arity="2" scope="X27.1 X50.1" reference="R1219" />
    <constraint name="C1220" model="TKC" arity="2" scope="X21.1 X59.1" reference="R1220" />
    <constraint name="C1221" model="TKC" arity="2" scope="X43.1 X44.1" reference="R1221" />
    <constraint name="C1222" model="TKC" arity="2" scope="X3.1 X13.1" reference="R1222" />
    <constraint name="C1223" model="TKC" arity="2" scope="X18.1 X21.1" reference="R1223" />
    <constraint name="C1224" model="TKC" arity="2" scope="X18.1 X48.1" reference="R1224" />
    <constraint name="C1225" model="TKC" arity="2" scope="X37.1 X54.1" reference="R1225" />
    <constraint name="C1226" model="TKC" arity="2" scope="X2.1 X10.1" reference="R1226" />
    <constraint name="C1227" model="TKC" arity="2" scope="X17.1 X38.1" reference="R1227" />
    <constraint name="C1228" model="TKC" arity="2" scope="X29.1 X36.1" reference="R1228" />
    <constraint name="C1229" model="TKC" arity="2" scope="X46.1 X47.1" reference="R1229" />
    <constraint name="C1230" model="TKC" arity="2" scope="X28.1 X36.1" reference="R1230" />
    <constraint name="C1231" model="TKC" arity="2" scope="X5.1 X68.1" reference="R1231" />
    <constraint name="C1232" model="TKC" arity="2" scope="X30.1 X59.1" reference="R1232" />
    <constraint name="C1233" model="TKC" arity="2" scope="X32.1 X48.1" reference="R1233" />
    <constraint name="C1234" model="TKC" arity="2" scope="X33.1 X35.1" reference="R1234" />
    <constraint name="C1235" model="TKC" arity="2" scope="X2.1 X20.1" reference="R1235" />
    <constraint name="C1236" model="TKC" arity="2" scope="X34.1 X62.1" reference="R1236" />
    <constraint name="C1237" model="TKC" arity="2" scope="X8.1 X63.1" reference="R1237" />
    <constraint name="C1238" model="TKC" arity="2" scope="X12.1 X58.1" reference="R1238" />
    <constraint name="C1239" model="TKC" arity="2" scope="X41.1 X64.1" reference="R1239" />
    <constraint name="C1240" model="TKC" arity="2" scope="X47.1 X48.1" reference="R1240" />
    <constraint name="C1241" model="TKC" arity="2" scope="X59.1 X68.1" reference="R1241" />
    <constraint name="C1242" model="TKC" arity="2" scope="X30.1 X45.1" reference="R1242" />
    <constraint name="C1243" model="TKC" arity="2" scope="X21.1 X51.1" reference="R1243" />
    <constraint name="C1244" model="TKC" arity="2" scope="X20.1 X70.1" reference="R1244" />
    <constraint name="C1245" model="TKC" arity="2" scope="X12.1 X25.1" reference="R1245" />
    <constraint name="C1246" model="TKC" arity="2" scope="X30.1 X66.1" reference="R1246" />
    <constraint name="C1247" model="TKC" arity="2" scope="X46.1 X60.1" reference="R1247" />
    <constraint name="C1248" model="TKC" arity="2" scope="X32.1 X54.1" reference="R1248" />
    <constraint name="C1249" model="TKC" arity="2" scope="X6.1 X27.1" reference="R1249" />
    <constraint name="C1250" model="TKC" arity="2" scope="X32.1 X58.1" reference="R1250" />
    <constraint name="C1251" model="TKC" arity="2" scope="X15.1 X19.1" reference="R1251" />
    <constraint name="C1252" model="TKC" arity="2" scope="X4.1 X69.1" reference="R1252" />
    <constraint name="C1253" model="TKC" arity="2" scope="X38.1 X55.1" reference="R1253" />
    <constraint name="C1254" model="TKC" arity="2" scope="X42.1 X58.1" reference="R1254" />
    <constraint name="C1255" model="TKC" arity="2" scope="X14.1 X39.1" reference="R1255" />
    <constraint name="C1256" model="TKC" arity="2" scope="X13.1 X42.1" reference="R1256" />
    <constraint name="C1257" model="TKC" arity="2" scope="X53.1 X59.1" reference="R1257" />
    <constraint name="C1258" model="TKC" arity="2" scope="X6.1 X50.1" reference="R1258" />
    <constraint name="C1259" model="TKC" arity="2" scope="X5.1 X52.1" reference="R1259" />
    <constraint name="C1260" model="TKC" arity="2" scope="X3.1 X55.1" reference="R1260" />
    <constraint name="C1261" model="TKC" arity="2" scope="X9.1 X18.1" reference="R1261" />
    <constraint name="C1262" model="TKC" arity="2" scope="X30.1 X70.1" reference="R1262" />
    <constraint name="C1263" model="TKC" arity="2" scope="X30.1 X31.1" reference="R1263" />
    <constraint name="C1264" model="TKC" arity="2" scope="X36.1 X51.1" reference="R1264" />
    <constraint name="C1265" model="TKC" arity="2" scope="X11.1 X51.1" reference="R1265" />
    <constraint name="C1266" model="TKC" arity="2" scope="X14.1 X53.1" reference="R1266" />
    <constraint name="C1267" model="TKC" arity="2" scope="X16.1 X60.1" reference="R1267" />
    <constraint name="C1268" model="TKC" arity="2" scope="X15.1 X29.1" reference="R1268" />
    <constraint name="C1269" model="TKC" arity="2" scope="X12.1 X28.1" reference="R1269" />
    <constraint name="C1270" model="TKC" arity="2" scope="X2.1 X30.1" reference="R1270" />
    <constraint name="C1271" model="TKC" arity="2" scope="X2.1 X46.1" reference="R1271" />
    <constraint name="C1272" model="TKC" arity="2" scope="X63.1 X70.1" reference="R1272" />
    <constraint name="C1273" model="TKC" arity="2" scope="X13.1 X55.1" reference="R1273" />
    <constraint name="C1274" model="TKC" arity="2" scope="X29.1 X67.1" reference="R1274" />
    <constraint name="C1275" model="TKC" arity="2" scope="X3.1 X34.1" reference="R1275" />
    <constraint name="C1276" model="TKC" arity="2" scope="X15.1 X47.1" reference="R1276" />
    <constraint name="C1277" model="TKC" arity="2" scope="X16.1 X45.1" reference="R1277" />
    <constraint name="C1278" model="TKC" arity="2" scope="X8.1 X41.1" reference="R1278" />
    <constraint name="C1279" model="TKC" arity="2" scope="X9.1 X67.1" reference="R1279" />
    <constraint name="C1280" model="TKC" arity="2" scope="X16.1 X67.1" reference="R1280" />
    <constraint name="C1281" model="TKC" arity="2" scope="X1.1 X11.1" reference="R1281" />
    <constraint name="C1282" model="TKC" arity="2" scope="X2.1 X62.1" reference="R1282" />
    <constraint name="C1283" model="TKC" arity="2" scope="X55.1 X61.1" reference="R1283" />
    <constraint name="C1284" model="TKC" arity="2" scope="X16.1 X62.1" reference="R1284" />
    <constraint name="C1285" model="TKC" arity="2" scope="X28.1 X52.1" reference="R1285" />
    <constraint name="C1286" model="TKC" arity="2" scope="X6.1 X37.1" reference="R1286" />
    <constraint name="C1287" model="TKC" arity="2" scope="X1.1 X55.1" reference="R1287" />
    <constraint name="C1288" model="TKC" arity="2" scope="X61.1 X64.1" reference="R1288" />
    <constraint name="C1289" model="TKC" arity="2" scope="X12.1 X34.1" reference="R1289" />
    <constraint name="C1290" model="TKC" arity="2" scope="X40.1 X55.1" reference="R1290" />
    <constraint name="C1291" model="TKC" arity="2" scope="X2.1 X54.1" reference="R1291" />
    <constraint name="C1292" model="TKC" arity="2" scope="X14.1 X57.1" reference="R1292" />
    <constraint name="C1293" model="TKC" arity="2" scope="X10.1 X43.1" reference="R1293" />
    <constraint name="C1294" model="TKC" arity="2" scope="X6.1 X31.1" reference="R1294" />
    <constraint name="C1295" model="TKC" arity="2" scope="X34.1 X65.1" reference="R1295" />
    <constraint name="C1296" model="TKC" arity="2" scope="X47.1 X68.1" reference="R1296" />
    <constraint name="C1297" model="TKC" arity="2" scope="X47.1 X51.1" reference="R1297" />
    <constraint name="C1298" model="TKC" arity="2" scope="X4.1 X34.1" reference="R1298" />
    <constraint name="C1299" model="TKC" arity="2" scope="X34.1 X56.1" reference="R1299" />
    <constraint name="C1300" model="TKC" arity="2" scope="X15.1 X24.1" reference="R1300" />
    <constraint name="C1301" model="TKC" arity="2" scope="X6.1 X23.1" reference="R1301" />
    <constraint name="C1302" model="TKC" arity="2" scope="X15.1 X26.1" reference="R1302" />
    <constraint name="C1303" model="TKC" arity="2" scope="X22.1 X48.1" reference="R1303" />
    <constraint name="C1304" model="TKC" arity="2" scope="X24.1 X32.1" reference="R1304" />
    <constraint name="C1305" model="TKC" arity="2" scope="X9.1 X22.1" reference="R1305" />
    <constraint name="C1306" model="TKC" arity="2" scope="X26.1 X67.1" reference="R1306" />
    <constraint name="C1307" model="TKC" arity="2" scope="X38.1 X62.1" reference="R1307" />
    <constraint name="C1308" model="TKC" arity="2" scope="X3.1 X68.1" reference="R1308" />
    <constraint name="C1309" model="TKC" arity="2" scope="X42.1 X50.1" reference="R1309" />
    <constraint name="C1310" model="TKC" arity="2" scope="X34.1 X69.1" reference="R1310" />
    <constraint name="C1311" model="TKC" arity="2" scope="X20.1 X61.1" reference="R1311" />
    <constraint name="C1312" model="TKC" arity="2" scope="X5.1 X58.1" reference="R1312" />
    <constraint name="C1313" model="TKC" arity="2" scope="X43.1 X69.1" reference="R1313" />
    <constraint name="C1314" model="TKC" arity="2" scope="X5.1 X37.1" reference="R1314" />
    <constraint name="C1315" model="TKC" arity="2" scope="X29.1 X48.1" reference="R1315" />
    <constraint name="C1316" model="TKC" arity="2" scope="X27.1 X68.1" reference="R1316" />
    <constraint name="C1317" model="TKC" arity="2" scope="X6.1 X14.1" reference="R1317" />
    <constraint name="C1318" model="TKC" arity="2" scope="X56.1 X70.1" reference="R1318" />
    <constraint name="C1319" model="TKC" arity="2" scope="X8.1 X54.1" reference="R1319" />
    <constraint name="C1320" model="TKC" arity="2" scope="X41.1 X61.1" reference="R1320" />
    <constraint name="C1321" model="TKC" arity="2" scope="X22.1 X41.1" reference="R1321" />
    <constraint name="C1322" model="TKC" arity="2" scope="X14.1 X34.1" reference="R1322" />
    <constraint name="C1323" model="TKC" arity="2" scope="X43.1 X45.1" reference="R1323" />
    <constraint name="C1324" model="TKC" arity="2" scope="X37.1 X42.1" reference="R1324" />
    <constraint name="C1325" model="TKC" arity="2" scope="X6.1 X52.1" reference="R1325" />
    <constraint name="C1326" model="TKC" arity="2" scope="X11.1 X62.1" reference="R1326" />
    <constraint name="C1327" model="TKC" arity="2" scope="X41.1 X43.1" reference="R1327" />
    <constraint name="C1328" model="TKC" arity="2" scope="X5.1 X49.1" reference="R1328" />
    <constraint name="C1329" model="TKC" arity="2" scope="X39.1 X64.1" reference="R1329" />
    <constraint name="C1330" model="TKC" arity="2" scope="X53.1 X70.1" reference="R1330" />
    <constraint name="C1331" model="TKC" arity="2" scope="X32.1 X49.1" reference="R1331" />
    <constraint name="C1332" model="TKC" arity="2" scope="X17.1 X37.1" reference="R1332" />
    <constraint name="C1333" model="TKC" arity="2" scope="X22.1 X30.1" reference="R1333" />
    <constraint name="C1334" model="TKC" arity="2" scope="X40.1 X57.1" reference="R1334" />
    <constraint name="C1335" model="TKC" arity="2" scope="X20.1 X24.1" reference="R1335" />
    <constraint name="C1336" model="TKC" arity="2" scope="X4.1 X47.1" reference="R1336" />
    <constraint name="C1337" model="TKC" arity="2" scope="X8.1 X10.1" reference="R1337" />
    <constraint name="C1338" model="TKC" arity="2" scope="X20.1 X47.1" reference="R1338" />
    <constraint name="C1339" model="TKC" arity="2" scope="X6.1 X22.1" reference="R1339" />
    <constraint name="C1340" model="TKC" arity="2" scope="X48.1 X52.1" reference="R1340" />
    <constraint name="C1341" model="TKC" arity="2" scope="X44.1 X67.1" reference="R1341" />
    <constraint name="C1342" model="TKC" arity="2" scope="X8.1 X29.1" reference="R1342" />
    <constraint name="C1343" model="TKC" arity="2" scope="X19.1 X64.1" reference="R1343" />
    <constraint name="C1344" model="TKC" arity="2" scope="X23.1 X57.1" reference="R1344" />
    <constraint name="C1345" model="TKC" arity="2" scope="X11.1 X65.1" reference="R1345" />
    <constraint name="C1346" model="TKC" arity="2" scope="X53.1 X55.1" reference="R1346" />
    <constraint name="C1347" model="TKC" arity="2" scope="X1.1 X62.1" reference="R1347" />
    <constraint name="C1348" model="TKC" arity="2" scope="X5.1 X54.1" reference="R1348" />
    <constraint name="C1349" model="TKC" arity="2" scope="X8.1 X37.1" reference="R1349" />
    <constraint name="C1350" model="TKC" arity="2" scope="X9.1 X33.1" reference="R1350" />
    <constraint name="C1351" model="TKC" arity="2" scope="X34.1 X64.1" reference="R1351" />
    <constraint name="C1352" model="TKC" arity="2" scope="X4.1 X42.1" reference="R1352" />
    <constraint name="C1353" model="TKC" arity="2" scope="X2.1 X11.1" reference="R1353" />
    <constraint name="C1354" model="TKC" arity="2" scope="X15.1 X20.1" reference="R1354" />
    <constraint name="C1355" model="TKC" arity="2" scope="X54.1 X58.1" reference="R1355" />
    <constraint name="C1356" model="TKC" arity="2" scope="X48.1 X65.1" reference="R1356" />
    <constraint name="C1357" model="TKC" arity="2" scope="X9.1 X66.1" reference="R1357" />
    <constraint name="C1358" model="TKC" arity="2" scope="X14.1 X48.1" reference="R1358" />
    <constraint name="C1359" model="TKC" arity="2" scope="X15.1 X16.1" reference="R1359" />
    <constraint name="C1360" model="TKC" arity="2" scope="X19.1 X58.1" reference="R1360" />
    <constraint name="C1361" model="TKC" arity="2" scope="X35.1 X56.1" reference="R1361" />
    <constraint name="C1362" model="TKC" arity="2" scope="X12.1 X29.1" reference="R1362" />
    <constraint name="C1363" model="TKC" arity="2" scope="X2.1 X48.1" reference="R1363" />
    <constraint name="C1364" model="TKC" arity="2" scope="X47.1 X59.1" reference="R1364" />
    <constraint name="C1365" model="TKC" arity="2" scope="X10.1 X28.1" reference="R1365" />
    <constraint name="C1366" model="TKC" arity="2" scope="X15.1 X44.1" reference="R1366" />
    <constraint name="C1367" model="TKC" arity="2" scope="X4.1 X35.1" reference="R1367" />
    <constraint name="C1368" model="TKC" arity="2" scope="X33.1 X68.1" reference="R1368" />
    <constraint name="C1369" model="TKC" arity="2" scope="X24.1 X31.1" reference="R1369" />
    <constraint name="C1370" model="TKC" arity="2" scope="X10.1 X30.1" reference="R1370" />
    <constraint name="C1371" model="TKC" arity="2" scope="X19.1 X48.1" reference="R1371" />
    <constraint name="C1372" model="TKC" arity="2" scope="X28.1 X34.1" reference="R1372" />
    <constraint name="C1373" model="TKC" arity="2" scope="X69.1 X70.1" reference="R1373" />
    <constraint name="C1374" model="TKC" arity="2" scope="X33.1 X41.1" reference="R1374" />
    <constraint name="C1375" model="TKC" arity="2" scope="X20.1 X53.1" reference="R1375" />
    <constraint name="C1376" model="TKC" arity="2" scope="X34.1 X42.1" reference="R1376" />
    <constraint name="C1377" model="TKC" arity="2" scope="X1.1 X26.1" reference="R1377" />
    <constraint name="C1378" model="TKC" arity="2" scope="X30.1 X48.1" reference="R1378" />
    <constraint name="C1379" model="TKC" arity="2" scope="X21.1 X41.1" reference="R1379" />
    <constraint name="C1380" model="TKC" arity="2" scope="X30.1 X33.1" reference="R1380" />
    <constraint name="C1381" model="TKC" arity="2" scope="X41.1 X50.1" reference="R1381" />
    <constraint name="C1382" model="TKC" arity="2" scope="X3.1 X35.1" reference="R1382" />
    <constraint name="C1383" model="TKC" arity="2" scope="X25.1 X63.1" reference="R1383" />
    <constraint name="C1384" model="TKC" arity="2" scope="X13.1 X45.1" reference="R1384" />
    <constraint name="C1385" model="TKC" arity="2" scope="X2.1 X31.1" reference="R1385" />
    <constraint name="C1386" model="TKC" arity="2" scope="X19.1 X53.1" reference="R1386" />
    <constraint name="C1387" model="TKC" arity="2" scope="X15.1 X36.1" reference="R1387" />
    <constraint name="C1388" model="TKC" arity="2" scope="X18.1 X36.1" reference="R1388" />
    <constraint name="C1389" model="TKC" arity="2" scope="X46.1 X67.1" reference="R1389" />
    <constraint name="C1390" model="TKC" arity="2" scope="X19.1 X63.1" reference="R1390" />
    <constraint name="C1391" model="TKC" arity="2" scope="X56.1 X60.1" reference="R1391" />
    <constraint name="C1392" model="TKC" arity="2" scope="X23.1 X41.1" reference="R1392" />
    <constraint name="C1393" model="TKC" arity="2" scope="X21.1 X22.1" reference="R1393" />
    <constraint name="C1394" model="TKC" arity="2" scope="X43.1 X61.1" reference="R1394" />
    <constraint name="C1395" model="TKC" arity="2" scope="X3.1 X32.1" reference="R1395" />
    <constraint name="C1396" model="TKC" arity="2" scope="X4.1 X50.1" reference="R1396" />
    <constraint name="C1397" model="TKC" arity="2" scope="X4.1 X21.1" reference="R1397" />
    <constraint name="C1398" model="TKC" arity="2" scope="X21.1 X36.1" reference="R1398" />
    <constraint name="C1399" model="TKC" arity="2" scope="X17.1 X48.1" reference="R1399" />
    <constraint name="C1400" model="TKC" arity="2" scope="X15.1 X45.1" reference="R1400" />
    <constraint name="C1401" model="TKC" arity="2" scope="X13.1 X32.1" reference="R1401" />
    <constraint name="C1402" model="TKC" arity="2" scope="X7.1 X23.1" reference="R1402" />
    <constraint name="C1403" model="TKC" arity="2" scope="X12.1 X55.1" reference="R1403" />
    <constraint name="C1404" model="TKC" arity="2" scope="X8.1 X35.1" reference="R1404" />
    <constraint name="C1405" model="TKC" arity="2" scope="X25.1 X66.1" reference="R1405" />
    <constraint name="C1406" model="TKC" arity="2" scope="X37.1 X67.1" reference="R1406" />
    <constraint name="C1407" model="TKC" arity="2" scope="X19.1 X49.1" reference="R1407" />
    <constraint name="C1408" model="TKC" arity="2" scope="X9.1 X44.1" reference="R1408" />
    <constraint name="C1409" model="TKC" arity="2" scope="X33.1 X43.1" reference="R1409" />
    <constraint name="C1410" model="TKC" arity="2" scope="X40.1 X42.1" reference="R1410" />
    <constraint name="C1411" model="TKC" arity="2" scope="X34.1 X46.1" reference="R1411" />
    <constraint name="C1412" model="TKC" arity="2" scope="X26.1 X47.1" reference="R1412" />
    <constraint name="C1413" model="TKC" arity="2" scope="X16.1 X25.1" reference="R1413" />
    <constraint name="C1414" model="TKC" arity="2" scope="X24.1 X53.1" reference="R1414" />
    <constraint name="C1415" model="TKC" arity="2" scope="X58.1 X65.1" reference="R1415" />
    <constraint name="C1416" model="TKC" arity="2" scope="X11.1 X17.1" reference="R1416" />
    <constraint name="C1417" model="TKC" arity="2" scope="X24.1 X28.1" reference="R1417" />
    <constraint name="C1418" model="TKC" arity="2" scope="X44.1 X60.1" reference="R1418" />
    <constraint name="C1419" model="TKC" arity="2" scope="X25.1 X36.1" reference="R1419" />
    <constraint name="C1420" model="TKC" arity="2" scope="X21.1 X23.1" reference="R1420" />
    <constraint name="C1421" model="TKC" arity="2" scope="X16.1 X19.1" reference="R1421" />
    <constraint name="C1422" model="TKC" arity="2" scope="X47.1 X70.1" reference="R1422" />
    <constraint name="C1423" model="TKC" arity="2" scope="X2.1 X34.1" reference="R1423" />
    <constraint name="C1424" model="TKC" arity="2" scope="X43.1 X62.1" reference="R1424" />
    <constraint name="C1425" model="TKC" arity="2" scope="X36.1 X48.1" reference="R1425" />
    <constraint name="C1426" model="TKC" arity="2" scope="X17.1 X50.1" reference="R1426" />
    <constraint name="C1427" model="TKC" arity="2" scope="X29.1 X49.1" reference="R1427" />
    <constraint name="C1428" model="TKC" arity="2" scope="X3.1 X54.1" reference="R1428" />
    <constraint name="C1429" model="TKC" arity="2" scope="X7.1 X22.1" reference="R1429" />
    <constraint name="C1430" model="TKC" arity="2" scope="X21.1 X31.1" reference="R1430" />
    <constraint name="C1431" model="TKC" arity="2" scope="X21.1 X57.1" reference="R1431" />
    <constraint name="C1432" model="TKC" arity="2" scope="X12.1 X39.1" reference="R1432" />
    <constraint name="C1433" model="TKC" arity="2" scope="X49.1 X70.1" reference="R1433" />
    <constraint name="C1434" model="TKC" arity="2" scope="X36.1 X39.1" reference="R1434" />
    <constraint name="C1435" model="TKC" arity="2" scope="X14.1 X70.1" reference="R1435" />
    <constraint name="C1436" model="TKC" arity="2" scope="X21.1 X70.1" reference="R1436" />
    <constraint name="C1437" model="TKC" arity="2" scope="X33.1 X64.1" reference="R1437" />
    <constraint name="C1438" model="TKC" arity="2" scope="X37.1 X56.1" reference="R1438" />
    <constraint name="C1439" model="TKC" arity="2" scope="X43.1 X48.1" reference="R1439" />
    <constraint name="C1440" model="TKC" arity="2" scope="X16.1 X47.1" reference="R1440" />
    <constraint name="C1441" model="TKC" arity="2" scope="X12.1 X27.1" reference="R1441" />
    <constraint name="C1442" model="TKC" arity="2" scope="X15.1 X21.1" reference="R1442" />
    <constraint name="C1443" model="TKC" arity="2" scope="X56.1 X58.1" reference="R1443" />
    <constraint name="C1444" model="TKC" arity="2" scope="X14.1 X46.1" reference="R1444" />
    <constraint name="C1445" model="TKC" arity="2" scope="X37.1 X45.1" reference="R1445" />
    <constraint name="C1446" model="TKC" arity="2" scope="X15.1 X46.1" reference="R1446" />
    <constraint name="C1447" model="TKC" arity="2" scope="X19.1 X29.1" reference="R1447" />
    <constraint name="C1448" model="TKC" arity="2" scope="X26.1 X43.1" reference="R1448" />
  </constraints>
  <relations nbRelations="1449">
    <relation name="R0" arity="2" nbTuples="100" semantics="soft" defaultCost="infinity">55 43:1 1|90 33:1 2|82 50:1 3|41 48:1 4|79 23:1 5|64 62:1 6|86 8:1 7|91 30:1 8|46 81:1 9|89 23:1 10|94 40:2 1|96 29:2 2|22 67:2 3|96 32:2 4|46 9:2 5|21 5:2 6|73 71:2 7|60 33:2 8|2 55:2 9|13 44:2 10|86 18:3 1|94 41:3 2|57 78:3 3|88 81:3 4|82 29:3 5|91 45:3 6|87 95:3 7|33 49:3 8|20 6:3 9|41 24:3 10|22 20:4 1|53 88:4 2|75 9:4 3|80 59:4 4|64 55:4 5|46 25:4 6|24 8:4 7|65 33:4 8|85 91:4 9|5 33:4 10|5 43:5 1|81 52:5 2|83 55:5 3|59 92:5 4|5 25:5 5|6 25:5 6|67 65:5 7|11 44:5 8|9 57:5 9|15 96:5 10|8 62:6 1|40 95:6 2|10 63:6 3|76 13:6 4|85 38:6 5|63 6:6 6|53 40:6 7|84 65:6 8|94 79:6 9|82 97:6 10|85 91:7 1|40 43:7 2|14 100:7 3|64 23:7 4|14 93:7 5|43 90:7 6|38 25:7 7|26 27:7 8|6 7:7 9|88 48:7 10|30 46:8 1|16 66:8 2|75 32:8 3|72 21:8 4|38 76:8 5|20 49:8 6|40 74:8 7|35 16:8 8|1 58:8 9|43 65:8 10|62 68:9 1|17 22:9 2|16 9:9 3|28 74:9 4|76 73:9 5|97 37:9 6|55 15:9 7|18 74:9 8|85 41:9 9|28 71:9 10|54 94:10 1|76 98:10 2|85 18:10 3|10 65:10 4|96 91:10 5|24 79:10 6|30 34:10 7|53 10:10 8|91 97:10 9|53 93:10 10</relation>
    <relation name="R1" arity="2" nbTuples="100" semantics="soft" defaultCost="infinity">59 88:1 1|20 63:1 2|95 71:1 3|19 83:1 4|49 36:1 5|49 86:1 6|36 33:1 7|40 2:1 8|62 31:1 9|11 58:1 10|36 49:2 1|36 37:2 2|100 92:2 3|35 39:2 4|44 20:2 5|2 6:2 6|76 75:2 7|13 78:2 8|32 58:2 9|85 42:2 10|91 94:3 1|66 99:3 2|100 93:3 3|9 90:3 4|53 10:3 5|40 8:3 6|96 71:3 7|92 99:3 8|74 68:3 9|53 9:3 10|69 11:4 1|12 75:4 2|56 86:4 3|14 12:4 4|82 40:4 5|40 33:4 6|31 92:4 7|95 70:4 8|63 32:4 9|49 58:4 10|20 77:5 1|13 93:5 2|81 7:5 3|47 62:5 4|25 15:5 5|65 13:5 6|64 78:5 7|15 10:5 8|86 58:5 9|10 4:5 10|95 43:6 1|40 37:6 2|39 13:6 3|5 77:6 4|63 61:6 5|58 85:6 6|70 54:6 7|34 2:6 8|48 70:6 9|78 33:6 10|68 35:7 1|78 37:7 2|62 13:7 3|31 94:7 4|92 98:7 5|24 59:7 6|91 8:7 7|62 12:7 8|19 91:7 9|20 24:7 10|90 61:8 1|78 77:8 2|47 57:8 3|2 5:8 4|42 3:8 5|95 29:8 6|52 32:8 7|61 92:8 8|79 19:8 9|77 45:8 10|38 81:9 1|38 36:9 2|13 81:9 3|31 13:9 4|23 68:9 5|40 86:9 6|52 19:9 7|13 29:9 8|44 9:9 9|39 49:9 10|73 80:10 1|71 96:10 2|86 83:10 3|83 57:10 4|83 60:10 5|9 89:10 6|57 91:10 7|28 49:10 8|6 17:10 9|56 18:10 10</relation>
    <relation name="R2" arity="2" nbTuples="100" semantics="soft" defaultCost="infinity">79 83:1 1|88 71:1 2|56 97:1 3|84 26:1 4|46 88:1 5|44 76:1 6|99 24:1 7|97 66:1 8|81 42:1 9|65 66:1 10|1 43:2 1|82 68:2 2|1 71:2 3|35 5:2 4|25 19:2 5|7 100:2 6|51 86:2 7|84 9:2 8|28 21:2 9|6 51:2 10|92 99:3 1|73 72:3 2|54 55:3 3|69 19:3 4|27 65:3 5|75 100:3 6|39 19:3 7|41 71:3 8|18 7:3 9|56 62:3 10|65 95:4 1|6 3:4 2|25 74:4 3|43 67:4 4|41 100:4 5|83 35:4 6|65 60:4 7|41 34:4 8|84 66:4 9|90 94:4 10|83 57:5 1|31 19:5 2|31 13:5 3|36 85:5 4|56 31:5 5|58 6:5 6|17 43:5 7|46 60:5 8|14 55:5 9|97 86:5 10|85 63:6 1|39 18:6 2|11 28:6 3|54 69:6 4|18 13:6 5|5 1:6 6|100 49:6 7|40 13:6 8|16 75:6 9|54 78:6 10|93 58:7 1|22 67:7 2|46 62:7 3|39 26:7 4|95 36:7 5|42 48:7 6|46 25:7 7|70 47:7 8|74 38:7 9|59 10:7 10|61 44:8 1|58 79:8 2|70 1:8 3|57 79:8 4|35 60:8 5|88 3:8 6|81 37:8 7|8 47:8 8|1 82:8 9|83 40:8 10|67 31:9 1|12 64:9 2|26 82:9 3|13 88:9 4|63 75:9 5|28 67:9 6|10 41:9 7|75 64:9 8|95 20:9 9|69 19:9 10|56 30:10 1|24 27:10 2|34 38:10 3|48 76:10 4|41 31:10 5|55 8:10 6|34 6:10 7|78 88:10 8|73 21:10 9|55 72:10 10</relation>
    <relation name="R3" arity="2" nbTuples="100" semantics="soft" defaultCost="infinity">43 65:1 1|56 91:1 2|2 93:1 3|68 88:1 4|82 16:1 5|8 73:1 6|23 84:1 7|54 87:1 8|21 50:1 9|61 3:1 10|93 11:2 1|36 21:2 2|11 35:2 3|67 55:2 4|45 63:2 5|53 61:2 6|48 99:2 7|96 74:2 8|75 97:2 9|69 5:2 10|66 77:3 1|86 65:3 2|31 9:3 3|14 67:3 4|1 21:3 5|96 95:3 6|33 14:3 7|51 82:3 8|66 91:3 9|12 48:3 10|99 32:4 1|88 40:4 2|23 69:4 3|10 69:4 4|68 71:4 5|88 37:4 6|57 64:4 7|52 82:4 8|26 59:4 9|48 8:4 10|71 9:5 1|95 74:5 2|90 52:5 3|40 76:5 4|67 58:5 5|26 84:5 6|100 40:5 7|39 36:5 8|86 44:5 9|45 34:5 10|34 13:6 1|95 50:6 2|7 43:6 3|80 76:6 4|28 60:6 5|97 32:6 6|43 66:6 7|91 76:6 8|77 21:6 9|52 50:6 10|76 70:7 1|98 32:7 2|59 7:7 3|86 57:7 4|21 60:7 5|45 1:7 6|84 62:7 7|25 49:7 8|13 30:7 9|79 90:7 10|78 36:8 1|10 1:8 2|51 42:8 3|18 31:8 4|48 81:8 5|66 23:8 6|53 68:8 7|16 47:8 8|95 98:8 9|34 62:8 10|92 41:9 1|72 76:9 2|60 100:9 3|12 6:9 4|31 68:9 5|29 10:9 6|18 62:9 7|85 94:9 8|75 19:9 9|55 74:9 10|76 68:10 1|36 31:10 2|89 96:10 3|14 40:10 4|21 94:10 5|64 53:10 6|81 40:10 7|65 55:10 8|19 77:10 9|45 5:10 10</relation>
    <relation name="R4" arity="2" nbTuples="100" semantics="soft" defaultCost="infinity">28 26:1 1|39 42:1 2|87 44:1 3|31 14:1 4|91 65:1 5|95 75:1 6|63 27:1 7|59 75:1 8|67 8:1 9|48 61:1 10|56 78:2 1|9 90:2 2|56 10:2 3|15 72:2 4|61 51:2 5|52 17:2 6|48 26:2 7|32 11:2 8|44 22:2 9|57 17:2 10|54 18:3 1|31 98:3 2|63 75:3 3|69 19:3 4|44 5:3 5|89 18:3 6|64 53:3 7|58 38:3 8|59 99:3 9|74 69:3 10|63 63:4 1|5 98:4 2|13 92:4 3|59 93:4 4|20 97:4 5|85 64:4 6|98 88:4 7|78 86:4 8|45 80:4 9|59 94:4 10|60 1:5 1|50 15:5 2|11 81:5 3|77 29:5 4|21 65:5 5|81 89:5 6|55 38:5 7|53 12:5 8|41 25:5 9|31 60:5 10|92 84:6 1|89 8:6 2|61 94:6 3|12 65:6 4|71 74:6 5|25 36:6 6|74 9:6 7|30 16:6 8|57 50:6 9|61 56:6 10|4 24:7 1|13 99:7 2|7 1:7 3|81 83:7 4|95 2:7 5|81 62:7 6|79 93:7 7|56 90:7 8|43 15:7 9|35 80:7 10|1 88:8 1|33 46:8 2|19 54:8 3|90 31:8 4|65 67:8 5|14 94:8 6|61 16:8 7|71 37:8 8|49 26:8 9|87 63:8 10|50 5:9 1|47 28:9 2|72 29:9 3|79 75:9 4|78 74:9 5|70 50:9 6|22 9:9 7|18 79:9 8|88 10:9 9|50 37:9 10|38 67:10 1|44 37:10 2|33 100:10 3|79 78:10 4|17 9:10 5|96 35:10 6|92 65:10 7|84 88:10 8|77 21:10 9|65 4:10 10</relation>
    <relation name="R5" arity="2" nbTuples="100" semantics="soft" defaultCost="infinity">39 47:1 1|75 57:1 2|7 67:1 3|100 52:1 4|41 62:1 5|10 9:1 6|82 62:1 7|93 67:1 8|58 72:1 9|15 31:1 10|17 66:2 1|85 36:2 2|41 44:2 3|1 31:2 4|95 77:2 5|77 75:2 6|64 89:2 7|84 44:2 8|95 40:2 9|31 81:2 10|41 95:3 1|99 92:3 2|91 1:3 3|86 48:3 4|14 10:3 5|62 62:3 6|19 50:3 7|47 1:3 8|93 29:3 9|17 79:3 10|18 60:4 1|98 45:4 2|11 91:4 3|77 59:4 4|93 96:4 5|62 43:4 6|13 7:4 7|50 83:4 8|60 61:4 9|9 42:4 10|82 44:5 1|91 36:5 2|77 4:5 3|67 43:5 4|94 61:5 5|48 86:5 6|54 92:5 7|15 67:5 8|34 68:5 9|67 4:5 10|11 45:6 1|42 59:6 2|22 44:6 3|91 52:6 4|23 68:6 5|6 51:6 6|37 45:6 7|65 90:6 8|70 29:6 9|35 47:6 10|35 83:7 1|20 68:7 2|76 85:7 3|37 35:7 4|84 56:7 5|21 21:7 6|14 29:7 7|32 11:7 8|89 65:7 9|77 76:7 10|12 29:8 1|9 84:8 2|66 50:8 3|62 26:8 4|71 83:8 5|71 97:8 6|73 17:8 7|100 55:8 8|98 87:8 9|30 70:8 10|39 50:9 1|96 4:9 2|7 27:9 3|53 70:9 4|22 29:9 5|29 4:9 6|46 8:9 7|86 52:9 8|1 1:9 9|37 32:9 10|40 1:10 1|91 21:10 2|80 63:10 3|60 65:10 4|71 70:10 5|84 25:10 6|54 58:10 7|12 25:10 8|35 92:10 9|57 65:10 10</relation>
    <relation name="R6" arity="2" nbTuples="100" semantics="soft" defaultCost="infinity">72 8:1 1|14 50:1 2|42 6:1 3|17 80:1 4|89 17:1 5|97 32:1 6|42 44:1 7|79 67:1 8|10 22:1 9|58 8:1 10|11 24:2 1|97 13:2 2|42 82:2 3|38 96:2 4|18 10:2 5|19 62:2 6|20 22:2 7|37 1:2 8|50 86:2 9|100 55:2 10|82 85:3 1|3 47:3 2|90 70:3 3|5 99:3 4|98 52:3 5|54 11:3 6|47 90:3 7|92 59:3 8|72 26:3 9|12 51:3 10|4 87:4 1|56 80:4 2|85 6:4 3|67 61:4 4|21 7:4 5|67 90:4 6|50 82:4 7|3 99:4 8|13 32:4 9|48 25:4 10|80 35:5 1|38 70:5 2|95 15:5 3|54 86:5 4|98 25:5 5|79 54:5 6|51 51:5 7|74 27:5 8|57 94:5 9|85 14:5 10|86 95:6 1|46 17:6 2|22 16:6 3|84 29:6 4|49 97:6 5|56 40:6 6|39 84:6 7|98 29:6 8|55 26:6 9|94 15:6 10|15 4:7 1|63 33:7 2|32 97:7 3|38 56:7 4|57 32:7 5|55 13:7 6|71 31:7 7|27 5:7 8|48 98:7 9|53 40:7 10|63 97:8 1|33 5:8 2|77 65:8 3|100 77:8 4|40 33:8 5|34 98:8 6|30 55:8 7|54 34:8 8|66 36:8 9|62 56:8 10|17 20:9 1|23 92:9 2|38 63:9 3|69 99:9 4|96 31:9 5|36 69:9 6|92 98:9 7|38 40:9 8|13 48:9 9|99 80:9 10|22 64:10 1|26 68:10 2|71 50:10 3|23 8:10 4|72 89:10 5|36 63:10 6|95 65:10 7|37 8:10 8|40 56:10 9|26 94:10 10</relation>
    <relation name="R7" arity="2" nbTuples="100" semantics="soft" defaultCost="infinity">60 36:1 1|12 83:1 2|9 98:1 3|22 53:1 4|100 81:1 5|76 27:1 6|9 8:1 7|87 26:1 8|9 66:1 9|71 20:1 10|53 87:2 1|63 93:2 2|1 81:2 3|99 5:2 4|10 50:2 5|94 20:2 6|1 87:2 7|67 100:2 8|20 50:2 9|86 85:2 10|73 92:3 1|96 13:3 2|40 3:3 3|61 38:3 4|14 46:3 5|86 76:3 6|96 14:3 7|33 4:3 8|65 91:3 9|37 2:3 10|77 52:4 1|90 63:4 2|16 89:4 3|69 31:4 4|80 7:4 5|59 83:4 6|22 10:4 7|97 35:4 8|13 32:4 9|13 71:4 10|31 76:5 1|43 87:5 2|10 62:5 3|19 83:5 4|10 70:5 5|98 8:5 6|96 55:5 7|50 9:5 8|25 63:5 9|75 55:5 10|36 95:6 1|9 1:6 2|85 21:6 3|95 22:6 4|34 55:6 5|35 43:6 6|81 95:6 7|14 47:6 8|73 15:6 9|92 58:6 10|70 7:7 1|78 58:7 2|16 75:7 3|60 6:7 4|85 73:7 5|59 11:7 6|96 10:7 7|74 24:7 8|73 39:7 9|24 86:7 10|90 63:8 1|91 8:8 2|93 26:8 3|14 44:8 4|21 62:8 5|70 31:8 6|18 92:8 7|62 83:8 8|62 19:8 9|1 61:8 10|31 63:9 1|68 20:9 2|23 41:9 3|17 14:9 4|13 7:9 5|92 96:9 6|48 51:9 7|74 55:9 8|53 29:9 9|65 94:9 10|47 27:10 1|82 42:10 2|28 27:10 3|6 95:10 4|50 75:10 5|27 55:10 6|42 32:10 7|98 29:10 8|51 13:10 9|11 83:10 10</relation>
    <relation name="R8" arity="2" nbTuples="100" semantics="soft" defaultCost="infinity">19 23:1 1|72 85:1 2|82 28:1 3|1 43:1 4|79 87:1 5|89 94:1 6|36 31:1 7|72 52:1 8|55 67:1 9|24 3:1 10|22 27:2 1|70 86:2 2|31 23:2 3|99 84:2 4|26 64:2 5|45 95:2 6|92 89:2 7|5 72:2 8|18 40:2 9|22 51:2 10|29 8:3 1|22 11:3 2|18 78:3 3|7 57:3 4|49 80:3 5|20 49:3 6|10 98:3 7|58 37:3 8|58 42:3 9|5 22:3 10|82 40:4 1|56 87:4 2|37 85:4 3|42 16:4 4|13 26:4 5|59 63:4 6|27 61:4 7|59 85:4 8|48 61:4 9|32 24:4 10|83 35:5 1|31 76:5 2|19 12:5 3|73 67:5 4|70 7:5 5|89 95:5 6|25 16:5 7|86 19:5 8|10 73:5 9|100 91:5 10|52 95:6 1|71 67:6 2|11 26:6 3|18 63:6 4|14 98:6 5|33 47:6 6|15 17:6 7|100 17:6 8|44 89:6 9|23 28:6 10|67 11:7 1|37 13:7 2|56 43:7 3|64 46:7 4|93 19:7 5|48 90:7 6|72 30:7 7|41 90:7 8|16 83:7 9|33 60:7 10|67 93:8 1|35 42:8 2|72 60:8 3|75 5:8 4|2 58:8 5|44 8:8 6|95 19:8 7|57 13:8 8|15 23:8 9|16 16:8 10|85 42:9 1|19 48:9 2|10 16:9 3|89 49:9 4|74 12:9 5|68 39:9 6|76 17:9 7|20 48:9 8|56 14:9 9|32 18:9 10|96 97:10 1|25 100:10 2|54 85:10 3|8 60:10 4|44 2:10 5|91 98:10 6|26 93:10 7|43 99:10 8|82 92:10 9|12 35:10 10</relation>
    <relation name="R9" arity="2" nbTuples="100" semantics="soft" defaultCost="infinity">41 28:1 1|62 18:1 2|7 22:1 3|71 72:1 4|82 29:1 5|22 36:1 6|3 1:1 7|62 92:1 8|44 98:1 9|49 61:1 10|85 92:2 1|24 24:2 2|42 53:2 3|9 48:2 4|77 33:2 5|46 11:2 6|50 35:2 7|93 5:2 8|32 72:2 9|44 42:2 10|31 72:3 1|43 40:3 2|81 73:3 3|28 83:3 4|26 48:3 5|26 14:3 6|97 24:3 7|16 68:3 8|17 56:3 9|49 73:3 10|86 46:4 1|56 50:4 2|89 10:4 3|72 56:4 4|56 2:4 5|62 2:4 6|39 60:4 7|38 15:4 8|14 36:4 9|81 29:4 10|14 25:5 1|66 79:5 2|96 11:5 3|40 42:5 4|90 42:5 5|50 54:5 6|48 7:5 7|45 83:5 8|3 7:5 9|54 58:5 10|76 5:6 1|31 13:6 2|2 24:6 3|20 98:6 4|65 79:6 5|83 8:6 6|91 30:6 7|16 70:6 8|29 53:6 9|75 19:6 10|75 34:7 1|86 26:7 2|24 8:7 3|99 82:7 4|21 88:7 5|86 34:7 6|58 42:7 7|92 97:7 8|13 100:7 9|17 38:7 10|69 18:8 1|58 14:8 2|47 27:8 3|90 79:8 4|60 54:8 5|61 84:8 6|6 31:8 7|83 49:8 8|99 38:8 9|46 65:8 10|10 84:9 1|71 80:9 2|46 73:9 3|82 94:9 4|16 36:9 5|46 85:9 6|43 89:9 7|59 70:9 8|43 5:9 9|50 19:9 10|93 70:10 1|85 5:10 2|11 40:10 3|98 17:10 4|6 83:10 5|45 25:10 6|48 68:10 7|59 19:10 8|89 18:10 9|36 50:10 10</relation>
    <relation name="R10" arity="2" nbTuples="100" semantics="soft" defaultCost="infinity">96 34:1 1|11 6:1 2|21 64:1 3|79 77:1 4|3 78:1 5|13 96:1 6|13 83:1 7|83 32:1 8|6 23:1 9|37 80:1 10|72 61:2 1|100 84:2 2|34 71:2 3|62 88:2 4|2 44:2 5|1 27:2 6|82 10:2 7|25 23:2 8|19 91:2 9|69 75:2 10|29 97:3 1|74 3:3 2|57 96:3 3|75 23:3 4|17 73:3 5|83 98:3 6|96 67:3 7|97 75:3 8|9 6:3 9|100 43:3 10|39 71:4 1|85 39:4 2|83 83:4 3|57 77:4 4|17 59:4 5|92 38:4 6|40 3:4 7|67 42:4 8|1 53:4 9|24 88:4 10|26 14:5 1|60 16:5 2|47 57:5 3|71 43:5 4|10 26:5 5|62 91:5 6|6 7:5 7|24 13:5 8|48 88:5 9|9 20:5 10|79 90:6 1|98 93:6 2|37 84:6 3|38 68:6 4|86 93:6 5|13 68:6 6|44 24:6 7|19 67:6 8|87 49:6 9|89 80:6 10|49 9:7 1|4 53:7 2|86 9:7 3|77 76:7 4|46 11:7 5|7 23:7 6|80 56:7 7|28 59:7 8|93 81:7 9|52 60:7 10|52 13:8 1|57 28:8 2|4 88:8 3|45 100:8 4|23 50:8 5|68 76:8 6|15 61:8 7|58 41:8 8|98 68:8 9|47 64:8 10|79 54:9 1|28 21:9 2|75 14:9 3|35 15:9 4|69 97:9 5|21 15:9 6|16 72:9 7|32 85:9 8|83 74:9 9|95 26:9 10|80 13:10 1|11 98:10 2|99 45:10 3|79 68:10 4|75 15:10 5|24 60:10 6|14 23:10 7|50 75:10 8|83 81:10 9|36 96:10 10</relation>
    <relation name="R11" arity="2" nbTuples="100" semantics="soft" defaultCost="infinity">51 48:1 1|59 73:1 2|57 10:1 3|35 55:1 4|50 28:1 5|56 2:1 6|99 13:1 7|72 99:1 8|51 44:1 9|10 84:1 10|74 59:2 1|55 56:2 2|38 39:2 3|19 61:2 4|100 14:2 5|93 3:2 6|19 28:2 7|62 56:2 8|37 94:2 9|63 25:2 10|36 4:3 1|35 27:3 2|63 47:3 3|43 45:3 4|52 37:3 5|73 29:3 6|99 46:3 7|39 36:3 8|50 76:3 9|49 85:3 10|33 35:4 1|8 54:4 2|34 2:4 3|7 43:4 4|45 93:4 5|21 53:4 6|31 13:4 7|62 73:4 8|46 70:4 9|66 68:4 10|22 8:5 1|86 18:5 2|65 39:5 3|48 87:5 4|61 22:5 5|49 20:5 6|66 68:5 7|48 45:5 8|55 29:5 9|87 64:5 10|66 71:6 1|57 92:6 2|3 94:6 3|32 32:6 4|86 39:6 5|75 50:6 6|42 74:6 7|5 52:6 8|73 36:6 9|68 40:6 10|34 73:7 1|63 73:7 2|43 1:7 3|4 42:7 4|75 2:7 5|61 20:7 6|68 13:7 7|15 38:7 8|46 22:7 9|60 97:7 10|88 100:8 1|57 25:8 2|12 47:8 3|87 44:8 4|16 97:8 5|72 24:8 6|37 35:8 7|50 73:8 8|83 85:8 9|58 5:8 10|92 18:9 1|37 30:9 2|28 70:9 3|20 2:9 4|52 26:9 5|70 61:9 6|44 84:9 7|42 10:9 8|22 9:9 9|88 83:9 10|13 5:10 1|12 58:10 2|32 73:10 3|76 84:10 4|14 41:10 5|88 21:10 6|93 74:10 7|70 98:10 8|70 32:10 9|82 12:10 10</relation>
    <relation name="R12" arity="2" nbTuples="100" semantics="soft" defaultCost="infinity">6 43:1 1|4 45:1 2|83 41:1 3|14 58:1 4|62 24:1 5|75 16:1 6|62 53:1 7|43 59:1 8|83 65:1 9|42 45:1 10|36 7:2 1|95 80:2 2|74 82:2 3|98 12:2 4|35 21:2 5|34 34:2 6|5 89:2 7|57 48:2 8|50 87:2 9|50 41:2 10|43 64:3 1|65 51:3 2|20 52:3 3|61 77:3 4|85 92:3 5|27 37:3 6|11 2:3 7|49 61:3 8|75 16:3 9|88 64:3 10|73 19:4 1|81 20:4 2|9 66:4 3|36 26:4 4|97 90:4 5|85 51:4 6|52 71:4 7|100 98:4 8|8 66:4 9|79 61:4 10|28 55:5 1|64 66:5 2|67 14:5 3|72 52:5 4|50 78:5 5|24 93:5 6|62 11:5 7|90 83:5 8|8 81:5 9|48 93:5 10|16 65:6 1|1 31:6 2|30 34:6 3|29 20:6 4|47 69:6 5|18 39:6 6|77 6:6 7|37 83:6 8|43 20:6 9|31 92:6 10|53 95:7 1|5 56:7 2|50 58:7 3|93 95:7 4|21 96:7 5|10 45:7 6|83 8:7 7|36 34:7 8|73 96:7 9|31 18:7 10|7 33:8 1|28 33:8 2|85 14:8 3|1 20:8 4|47 24:8 5|73 38:8 6|54 37:8 7|73 27:8 8|25 95:8 9|17 11:8 10|16 10:9 1|80 16:9 2|33 49:9 3|26 96:9 4|62 88:9 5|55 41:9 6|89 35:9 7|30 93:9 8|20 53:9 9|36 54:9 10|41 24:10 1|65 59:10 2|81 58:10 3|73 13:10 4|6 51:10 5|47 18:10 6|55 50:10 7|23 51:10 8|60 26:10 9|69 45:10 10</relation>
    <relation name="R13" arity="2" nbTuples="100" semantics="soft" defaultCost="infinity">11 81:1 1|84 17:1 2|35 94:1 3|92 58:1 4|32 12:1 5|12 100:1 6|58 100:1 7|79 50:1 8|82 68:1 9|27 1:1 10|61 97:2 1|5 6:2 2|67 3:2 3|93 9:2 4|43 92:2 5|10 28:2 6|49 73:2 7|30 9:2 8|52 27:2 9|15 47:2 10|30 37:3 1|93 20:3 2|34 35:3 3|89 75:3 4|15 27:3 5|40 28:3 6|53 18:3 7|53 69:3 8|45 62:3 9|43 91:3 10|92 42:4 1|58 71:4 2|21 90:4 3|47 3:4 4|73 35:4 5|60 60:4 6|93 89:4 7|57 64:4 8|72 49:4 9|98 39:4 10|68 62:5 1|27 79:5 2|5 11:5 3|35 29:5 4|62 4:5 5|63 89:5 6|25 66:5 7|22 53:5 8|13 20:5 9|75 12:5 10|36 15:6 1|88 24:6 2|3 33:6 3|45 36:6 4|28 72:6 5|87 72:6 6|90 11:6 7|69 4:6 8|94 3:6 9|25 81:6 10|26 86:7 1|37 65:7 2|64 28:7 3|74 14:7 4|8 68:7 5|9 9:7 6|86 90:7 7|34 50:7 8|8 53:7 9|30 83:7 10|24 29:8 1|91 55:8 2|66 92:8 3|94 64:8 4|69 5:8 5|13 70:8 6|42 77:8 7|29 53:8 8|65 69:8 9|40 82:8 10|60 41:9 1|82 87:9 2|11 72:9 3|95 16:9 4|97 86:9 5|20 4:9 6|85 57:9 7|5 56:9 8|99 99:9 9|75 3:9 10|94 76:10 1|11 89:10 2|15 100:10 3|95 81:10 4|61 34:10 5|11 33:10 6|2 48:10 7|91 40:10 8|95 45:10 9|56 84:10 10</relation>
    <relation name="R14" arity="2" nbTuples="100" semantics="soft" defaultCost="infinity">19 89:1 1|79 97:1 2|98 48:1 3|2 100:1 4|27 18:1 5|65 43:1 6|17 26:1 7|88 1:1 8|67 14:1 9|18 29:1 10|42 27:2 1|84 64:2 2|66 38:2 3|33 71:2 4|98 75:2 5|32 31:2 6|8 20:2 7|73 17:2 8|2 12:2 9|90 59:2 10|67 72:3 1|47 3:3 2|63 35:3 3|22 88:3 4|86 8:3 5|66 1:3 6|47 88:3 7|19 4:3 8|40 51:3 9|72 28:3 10|62 42:4 1|38 14:4 2|46 57:4 3|43 68:4 4|98 71:4 5|85 75:4 6|75 90:4 7|15 47:4 8|49 2:4 9|88 28:4 10|94 32:5 1|79 31:5 2|98 98:5 3|38 39:5 4|47 4:5 5|33 57:5 6|42 4:5 7|84 53:5 8|47 33:5 9|5 17:5 10|87 70:6 1|12 95:6 2|38 1:6 3|78 50:6 4|31 13:6 5|60 87:6 6|47 42:6 7|80 3:6 8|42 3:6 9|28 71:6 10|42 91:7 1|17 88:7 2|63 80:7 3|91 44:7 4|63 99:7 5|73 34:7 6|30 23:7 7|32 42:7 8|88 53:7 9|89 98:7 10|72 43:8 1|46 47:8 2|53 80:8 3|6 9:8 4|26 73:8 5|86 93:8 6|45 23:8 7|41 42:8 8|96 54:8 9|43 92:8 10|21 10:9 1|1 51:9 2|37 72:9 3|92 7:9 4|44 54:9 5|96 7:9 6|31 76:9 7|44 54:9 8|22 69:9 9|76 25:9 10|99 75:10 1|78 99:10 2|88 77:10 3|5 66:10 4|70 19:10 5|49 76:10 6|78 39:10 7|64 59:10 8|78 87:10 9|2 68:10 10</relation>
    <relation name="R15" arity="2" nbTuples="100" semantics="soft" defaultCost="infinity">74 45:1 1|26 68:1 2|85 49:1 3|26 92:1 4|31 42:1 5|69 8:1 6|36 81:1 7|31 8:1 8|99 80:1 9|88 88:1 10|95 29:2 1|43 35:2 2|8 16:2 3|49 16:2 4|18 72:2 5|34 28:2 6|87 93:2 7|87 15:2 8|70 30:2 9|41 80:2 10|26 89:3 1|37 27:3 2|86 91:3 3|45 26:3 4|98 16:3 5|59 99:3 6|25 85:3 7|1 73:3 8|9 88:3 9|82 89:3 10|83 14:4 1|49 85:4 2|49 7:4 3|93 26:4 4|51 8:4 5|53 95:4 6|42 37:4 7|40 13:4 8|46 92:4 9|31 18:4 10|28 58:5 1|19 66:5 2|35 49:5 3|86 4:5 4|38 8:5 5|73 19:5 6|42 41:5 7|49 27:5 8|19 84:5 9|26 39:5 10|14 22:6 1|93 23:6 2|46 44:6 3|8 37:6 4|61 30:6 5|74 20:6 6|9 19:6 7|70 60:6 8|24 71:6 9|18 4:6 10|66 46:7 1|92 5:7 2|23 21:7 3|50 42:7 4|18 79:7 5|7 98:7 6|81 2:7 7|42 31:7 8|12 28:7 9|22 10:7 10|49 19:8 1|23 61:8 2|9 42:8 3|7 16:8 4|52 55:8 5|68 5:8 6|69 31:8 7|63 27:8 8|46 70:8 9|86 67:8 10|16 96:9 1|6 26:9 2|60 45:9 3|43 66:9 4|14 16:9 5|31 10:9 6|49 65:9 7|2 27:9 8|54 99:9 9|31 17:9 10|89 40:10 1|80 100:10 2|27 7:10 3|88 75:10 4|87 98:10 5|33 53:10 6|50 9:10 7|67 15:10 8|7 10:10 9|25 79:10 10</relation>
    <relation name="R16" arity="2" nbTuples="100" semantics="soft" defaultCost="infinity">52 19:1 1|80 34:1 2|98 22:1 3|51 31:1 4|51 26:1 5|94 99:1 6|100 10:1 7|12 84:1 8|67 27:1 9|96 22:1 10|67 71:2 1|59 56:2 2|60 5:2 3|64 53:2 4|21 39:2 5|67 71:2 6|92 32:2 7|74 75:2 8|26 69:2 9|88 28:2 10|41 79:3 1|61 85:3 2|48 29:3 3|7 10:3 4|14 60:3 5|17 6:3 6|59 6:3 7|4 57:3 8|57 53:3 9|80 66:3 10|63 8:4 1|77 70:4 2|42 60:4 3|64 24:4 4|83 12:4 5|97 34:4 6|77 13:4 7|7 45:4 8|28 100:4 9|89 79:4 10|81 34:5 1|73 51:5 2|27 84:5 3|75 1:5 4|12 98:5 5|11 87:5 6|98 95:5 7|100 27:5 8|45 67:5 9|54 94:5 10|88 15:6 1|41 90:6 2|27 92:6 3|31 77:6 4|18 51:6 5|83 48:6 6|74 93:6 7|10 100:6 8|89 88:6 9|77 67:6 10|73 79:7 1|92 54:7 2|62 78:7 3|49 41:7 4|3 52:7 5|40 75:7 6|5 52:7 7|5 37:7 8|1 17:7 9|97 14:7 10|61 43:8 1|55 71:8 2|26 90:8 3|39 84:8 4|2 75:8 5|62 59:8 6|99 74:8 7|57 31:8 8|60 59:8 9|63 8:8 10|20 49:9 1|67 10:9 2|39 83:9 3|50 22:9 4|2 85:9 5|1 59:9 6|74 2:9 7|88 53:9 8|57 96:9 9|12 7:9 10|76 62:10 1|2 24:10 2|31 69:10 3|13 50:10 4|76 7:10 5|91 91:10 6|77 50:10 7|18 95:10 8|61 61:10 9|13 26:10 10</relation>
    <relation name="R17" arity="2" nbTuples="100" semantics="soft" defaultCost="infinity">6 69:1 1|61 43:1 2|73 85:1 3|71 41:1 4|57 39:1 5|17 62:1 6|8 44:1 7|97 94:1 8|81 51:1 9|45 83:1 10|23 33:2 1|94 24:2 2|26 58:2 3|19 5:2 4|60 57:2 5|9 22:2 6|62 24:2 7|37 5:2 8|35 59:2 9|23 35:2 10|93 65:3 1|5 73:3 2|46 34:3 3|92 51:3 4|43 25:3 5|46 40:3 6|9 89:3 7|84 31:3 8|10 62:3 9|80 51:3 10|15 17:4 1|79 54:4 2|21 19:4 3|69 2:4 4|71 10:4 5|35 20:4 6|46 28:4 7|33 53:4 8|75 27:4 9|35 25:4 10|38 64:5 1|71 85:5 2|30 83:5 3|74 75:5 4|11 34:5 5|51 50:5 6|96 36:5 7|47 38:5 8|90 94:5 9|47 43:5 10|38 84:6 1|41 34:6 2|69 3:6 3|40 100:6 4|28 94:6 5|50 5:6 6|75 69:6 7|16 85:6 8|84 32:6 9|66 36:6 10|21 58:7 1|8 30:7 2|83 63:7 3|11 99:7 4|3 39:7 5|98 46:7 6|68 38:7 7|11 45:7 8|68 18:7 9|45 6:7 10|25 96:8 1|38 85:8 2|43 72:8 3|20 78:8 4|23 33:8 5|55 3:8 6|39 76:8 7|67 57:8 8|25 30:8 9|56 16:8 10|33 4:9 1|6 18:9 2|20 31:9 3|73 71:9 4|12 25:9 5|66 97:9 6|33 24:9 7|2 30:9 8|27 48:9 9|97 70:9 10|12 59:10 1|62 3:10 2|89 69:10 3|13 86:10 4|5 4:10 5|91 13:10 6|11 26:10 7|54 68:10 8|65 30:10 9|55 9:10 10</relation>
    <relation name="R18" arity="2" nbTuples="100" semantics="soft" defaultCost="infinity">68 80:1 1|72 100:1 2|53 65:1 3|100 69:1 4|44 61:1 5|89 55:1 6|28 80:1 7|90 46:1 8|70 48:1 9|66 37:1 10|45 67:2 1|17 54:2 2|82 89:2 3|86 37:2 4|90 45:2 5|57 1:2 6|60 62:2 7|53 29:2 8|32 96:2 9|19 12:2 10|13 35:3 1|43 59:3 2|75 11:3 3|8 1:3 4|25 91:3 5|61 97:3 6|27 17:3 7|8 79:3 8|83 4:3 9|4 55:3 10|27 91:4 1|44 16:4 2|49 4:4 3|20 2:4 4|1 93:4 5|77 91:4 6|39 44:4 7|18 14:4 8|29 85:4 9|58 91:4 10|37 80:5 1|64 47:5 2|45 97:5 3|32 55:5 4|46 16:5 5|81 26:5 6|12 68:5 7|67 65:5 8|46 61:5 9|26 76:5 10|36 80:6 1|49 29:6 2|35 35:6 3|11 48:6 4|4 50:6 5|86 22:6 6|53 89:6 7|2 15:6 8|77 49:6 9|84 60:6 10|21 32:7 1|3 36:7 2|62 74:7 3|4 33:7 4|43 95:7 5|13 16:7 6|42 87:7 7|16 33:7 8|55 68:7 9|15 10:7 10|47 87:8 1|97 27:8 2|26 73:8 3|28 48:8 4|86 91:8 5|50 82:8 6|35 82:8 7|37 83:8 8|83 39:8 9|37 45:8 10|73 90:9 1|89 82:9 2|70 46:9 3|44 8:9 4|64 87:9 5|93 15:9 6|55 63:9 7|44 39:9 8|89 100:9 9|100 21:9 10|45 21:10 1|100 55:10 2|63 98:10 3|21 39:10 4|98 82:10 5|38 46:10 6|94 86:10 7|19 41:10 8|51 4:10 9|82 2:10 10</relation>
    <relation name="R19" arity="2" nbTuples="100" semantics="soft" defaultCost="infinity">25 14:1 1|88 12:1 2|18 98:1 3|27 97:1 4|51 99:1 5|100 57:1 6|82 47:1 7|95 9:1 8|35 22:1 9|82 30:1 10|7 100:2 1|95 17:2 2|95 42:2 3|54 10:2 4|57 65:2 5|89 74:2 6|17 66:2 7|45 79:2 8|89 64:2 9|31 57:2 10|16 36:3 1|59 81:3 2|59 35:3 3|30 52:3 4|62 34:3 5|75 44:3 6|63 72:3 7|54 8:3 8|34 30:3 9|76 18:3 10|89 54:4 1|86 83:4 2|71 2:4 3|70 49:4 4|73 9:4 5|80 53:4 6|33 10:4 7|27 98:4 8|71 94:4 9|93 75:4 10|87 10:5 1|51 66:5 2|79 98:5 3|88 2:5 4|91 37:5 5|72 95:5 6|89 12:5 7|29 7:5 8|38 88:5 9|9 49:5 10|50 100:6 1|21 64:6 2|63 85:6 3|51 92:6 4|67 72:6 5|61 80:6 6|65 7:6 7|49 34:6 8|61 56:6 9|94 98:6 10|60 13:7 1|28 88:7 2|77 6:7 3|13 87:7 4|76 94:7 5|49 72:7 6|14 97:7 7|31 11:7 8|80 34:7 9|90 56:7 10|1 92:8 1|3 38:8 2|65 63:8 3|14 22:8 4|59 88:8 5|10 23:8 6|47 24:8 7|57 97:8 8|11 74:8 9|96 93:8 10|69 11:9 1|50 76:9 2|42 50:9 3|45 86:9 4|87 18:9 5|46 40:9 6|8 98:9 7|29 63:9 8|94 32:9 9|33 50:9 10|51 8:10 1|61 70:10 2|14 50:10 3|43 43:10 4|77 88:10 5|52 12:10 6|64 95:10 7|96 100:10 8|91 20:10 9|20 97:10 10</relation>
    <relation name="R20" arity="2" nbTuples="100" semantics="soft" defaultCost="infinity">65 84:1 1|29 32:1 2|2 38:1 3|43 24:1 4|54 41:1 5|7 12:1 6|50 37:1 7|30 54:1 8|31 87:1 9|16 53:1 10|98 47:2 1|41 75:2 2|37 39:2 3|77 11:2 4|8 30:2 5|12 42:2 6|45 90:2 7|39 55:2 8|99 66:2 9|42 71:2 10|17 69:3 1|42 41:3 2|28 62:3 3|49 6:3 4|63 92:3 5|49 80:3 6|70 91:3 7|20 90:3 8|82 60:3 9|90 75:3 10|83 28:4 1|86 7:4 2|2 57:4 3|75 96:4 4|69 68:4 5|19 88:4 6|29 54:4 7|60 87:4 8|79 24:4 9|22 75:4 10|75 44:5 1|79 33:5 2|29 43:5 3|58 12:5 4|26 26:5 5|73 53:5 6|8 96:5 7|46 93:5 8|76 42:5 9|76 58:5 10|6 20:6 1|10 76:6 2|35 28:6 3|48 24:6 4|95 21:6 5|68 72:6 6|70 29:6 7|58 53:6 8|32 73:6 9|96 40:6 10|71 94:7 1|52 18:7 2|77 61:7 3|94 59:7 4|23 39:7 5|75 37:7 6|35 60:7 7|52 58:7 8|33 66:7 9|21 87:7 10|73 49:8 1|92 26:8 2|47 56:8 3|23 90:8 4|72 91:8 5|15 27:8 6|57 80:8 7|25 5:8 8|97 49:8 9|9 99:8 10|80 6:9 1|88 20:9 2|26 98:9 3|73 5:9 4|51 74:9 5|10 28:9 6|46 55:9 7|75 70:9 8|81 91:9 9|95 27:9 10|13 61:10 1|43 28:10 2|52 56:10 3|67 78:10 4|40 55:10 5|58 42:10 6|63 10:10 7|21 17:10 8|53 38:10 9|8 95:10 10</relation>
    <relation name="R21" arity="2" nbTuples="100" semantics="soft" defaultCost="infinity">52 92:1 1|87 98:1 2|38 30:1 3|3 57:1 4|36 23:1 5|3 13:1 6|55 42:1 7|79 62:1 8|66 63:1 9|52 28:1 10|3 36:2 1|27 70:2 2|92 8:2 3|11 10:2 4|62 34:2 5|30 91:2 6|57 27:2 7|98 56:2 8|44 8:2 9|1 90:2 10|97 52:3 1|28 31:3 2|16 55:3 3|42 11:3 4|96 61:3 5|16 89:3 6|5 41:3 7|77 73:3 8|30 43:3 9|80 29:3 10|74 71:4 1|24 44:4 2|100 8:4 3|34 100:4 4|36 9:4 5|10 87:4 6|27 95:4 7|80 84:4 8|49 71:4 9|49 31:4 10|84 95:5 1|30 90:5 2|5 52:5 3|25 19:5 4|63 70:5 5|23 54:5 6|6 64:5 7|64 26:5 8|4 67:5 9|23 30:5 10|95 96:6 1|78 64:6 2|53 33:6 3|93 12:6 4|75 30:6 5|15 97:6 6|11 87:6 7|4 20:6 8|43 56:6 9|56 51:6 10|88 9:7 1|19 42:7 2|24 85:7 3|38 85:7 4|88 48:7 5|42 24:7 6|64 58:7 7|82 50:7 8|77 68:7 9|48 27:7 10|46 80:8 1|79 72:8 2|11 59:8 3|22 24:8 4|11 46:8 5|50 16:8 6|39 14:8 7|65 81:8 8|12 23:8 9|75 19:8 10|87 36:9 1|65 51:9 2|30 18:9 3|70 19:9 4|1 9:9 5|24 85:9 6|32 42:9 7|55 96:9 8|12 73:9 9|87 28:9 10|45 38:10 1|41 6:10 2|33 81:10 3|36 63:10 4|79 56:10 5|16 88:10 6|11 14:10 7|24 1:10 8|32 74:10 9|32 53:10 10</relation>
    <relation name="R22" arity="2" nbTuples="100" semantics="soft" defaultCost="infinity">96 89:1 1|64 64:1 2|33 1:1 3|9 3:1 4|99 3:1 5|7 78:1 6|39 22:1 7|99 40:1 8|38 66:1 9|71 85:1 10|77 57:2 1|1 41:2 2|18 43:2 3|3 47:2 4|85 51:2 5|97 29:2 6|80 3:2 7|80 90:2 8|16 25:2 9|57 69:2 10|4 26:3 1|97 15:3 2|96 32:3 3|39 56:3 4|72 38:3 5|85 81:3 6|52 20:3 7|81 68:3 8|20 72:3 9|54 22:3 10|41 91:4 1|48 27:4 2|27 65:4 3|72 65:4 4|75 1:4 5|93 73:4 6|24 43:4 7|8 69:4 8|90 44:4 9|51 36:4 10|24 55:5 1|100 68:5 2|18 17:5 3|56 85:5 4|7 65:5 5|39 31:5 6|71 59:5 7|69 70:5 8|2 100:5 9|77 42:5 10|21 3:6 1|40 90:6 2|58 21:6 3|79 78:6 4|60 96:6 5|55 56:6 6|1 63:6 7|8 28:6 8|60 73:6 9|40 35:6 10|3 60:7 1|96 82:7 2|63 78:7 3|16 82:7 4|18 57:7 5|38 6:7 6|90 82:7 7|25 13:7 8|72 66:7 9|19 36:7 10|30 38:8 1|89 61:8 2|95 22:8 3|57 2:8 4|51 71:8 5|49 18:8 6|39 50:8 7|31 48:8 8|61 92:8 9|8 75:8 10|23 43:9 1|9 89:9 2|84 83:9 3|82 91:9 4|90 9:9 5|9 61:9 6|50 100:9 7|12 57:9 8|84 54:9 9|59 27:9 10|10 77:10 1|13 47:10 2|61 90:10 3|33 42:10 4|15 44:10 5|51 58:10 6|4 89:10 7|70 14:10 8|29 86:10 9|72 96:10 10</relation>
    <relation name="R23" arity="2" nbTuples="100" semantics="soft" defaultCost="infinity">9 33:1 1|33 93:1 2|66 93:1 3|36 44:1 4|50 20:1 5|28 77:1 6|69 98:1 7|17 29:1 8|53 24:1 9|16 34:1 10|64 92:2 1|79 79:2 2|27 37:2 3|82 57:2 4|63 69:2 5|42 18:2 6|39 13:2 7|29 12:2 8|12 30:2 9|84 54:2 10|29 19:3 1|37 48:3 2|76 57:3 3|60 67:3 4|90 49:3 5|90 76:3 6|40 40:3 7|26 80:3 8|88 50:3 9|54 32:3 10|51 100:4 1|95 81:4 2|67 85:4 3|71 83:4 4|26 70:4 5|75 34:4 6|76 16:4 7|5 55:4 8|19 98:4 9|51 90:4 10|18 90:5 1|44 66:5 2|2 96:5 3|19 83:5 4|2 53:5 5|42 10:5 6|17 55:5 7|94 84:5 8|47 38:5 9|71 31:5 10|99 94:6 1|25 40:6 2|67 86:6 3|9 60:6 4|74 13:6 5|12 10:6 6|55 7:6 7|69 27:6 8|86 61:6 9|99 8:6 10|12 96:7 1|75 59:7 2|7 55:7 3|84 73:7 4|15 39:7 5|10 31:7 6|36 99:7 7|84 59:7 8|19 95:7 9|14 24:7 10|81 94:8 1|26 2:8 2|16 30:8 3|99 16:8 4|91 36:8 5|63 99:8 6|18 35:8 7|98 2:8 8|80 34:8 9|49 26:8 10|31 70:9 1|89 30:9 2|54 21:9 3|92 61:9 4|33 100:9 5|40 84:9 6|42 15:9 7|94 4:9 8|69 13:9 9|74 57:9 10|80 54:10 1|39 94:10 2|40 53:10 3|50 14:10 4|12 31:10 5|81 75:10 6|42 1:10 7|11 95:10 8|98 84:10 9|60 72:10 10</relation>
    <relation name="R24" arity="2" nbTuples="100" semantics="soft" defaultCost="infinity">68 67:1 1|43 52:1 2|47 32:1 3|27 53:1 4|12 14:1 5|34 2:1 6|17 45:1 7|74 5:1 8|2 94:1 9|56 28:1 10|42 1:2 1|87 49:2 2|70 81:2 3|84 79:2 4|83 68:2 5|78 70:2 6|38 31:2 7|24 45:2 8|19 12:2 9|59 36:2 10|74 4:3 1|36 7:3 2|13 16:3 3|59 33:3 4|38 24:3 5|55 82:3 6|26 61:3 7|11 38:3 8|31 59:3 9|48 21:3 10|67 9:4 1|48 10:4 2|31 64:4 3|70 37:4 4|96 87:4 5|81 70:4 6|42 98:4 7|95 47:4 8|16 62:4 9|70 1:4 10|24 22:5 1|44 77:5 2|28 53:5 3|86 89:5 4|74 29:5 5|33 64:5 6|38 19:5 7|38 74:5 8|55 77:5 9|8 30:5 10|22 30:6 1|11 8:6 2|15 8:6 3|49 42:6 4|10 100:6 5|39 17:6 6|45 87:6 7|53 71:6 8|32 34:6 9|10 18:6 10|43 95:7 1|34 98:7 2|34 36:7 3|69 42:7 4|10 46:7 5|94 62:7 6|77 63:7 7|79 68:7 8|82 29:7 9|51 23:7 10|50 30:8 1|51 60:8 2|67 84:8 3|41 88:8 4|75 95:8 5|47 59:8 6|71 67:8 7|18 37:8 8|89 93:8 9|17 94:8 10|88 62:9 1|22 33:9 2|24 80:9 3|39 90:9 4|21 42:9 5|88 9:9 6|15 16:9 7|59 88:9 8|58 100:9 9|20 63:9 10|14 97:10 1|52 25:10 2|90 81:10 3|51 7:10 4|98 14:10 5|49 30:10 6|85 4:10 7|60 51:10 8|84 3:10 9|9 11:10 10</relation>
    <relation name="R25" arity="2" nbTuples="100" semantics="soft" defaultCost="infinity">32 48:1 1|21 15:1 2|87 1:1 3|32 79:1 4|10 32:1 5|4 1:1 6|8 42:1 7|23 6:1 8|77 41:1 9|53 72:1 10|10 42:2 1|78 17:2 2|58 44:2 3|7 16:2 4|33 58:2 5|37 74:2 6|83 21:2 7|47 88:2 8|63 36:2 9|22 88:2 10|7 4:3 1|77 69:3 2|34 59:3 3|77 82:3 4|13 88:3 5|77 77:3 6|47 77:3 7|47 71:3 8|88 65:3 9|86 16:3 10|31 83:4 1|83 57:4 2|92 92:4 3|1 64:4 4|78 42:4 5|63 37:4 6|2 100:4 7|97 10:4 8|21 22:4 9|49 64:4 10|79 95:5 1|12 17:5 2|48 58:5 3|33 45:5 4|79 18:5 5|44 58:5 6|68 49:5 7|40 27:5 8|29 56:5 9|61 47:5 10|65 96:6 1|87 19:6 2|33 28:6 3|15 81:6 4|13 92:6 5|21 70:6 6|66 84:6 7|14 36:6 8|36 50:6 9|83 60:6 10|80 91:7 1|96 15:7 2|39 21:7 3|65 18:7 4|41 1:7 5|96 25:7 6|35 36:7 7|67 44:7 8|47 10:7 9|22 17:7 10|55 80:8 1|69 5:8 2|14 73:8 3|58 44:8 4|11 74:8 5|67 51:8 6|32 16:8 7|80 8:8 8|42 30:8 9|47 40:8 10|7 64:9 1|33 94:9 2|81 100:9 3|92 90:9 4|68 91:9 5|24 23:9 6|6 39:9 7|41 89:9 8|85 41:9 9|19 66:9 10|67 51:10 1|64 40:10 2|35 86:10 3|44 3:10 4|5 80:10 5|96 7:10 6|14 15:10 7|45 23:10 8|10 83:10 9|57 96:10 10</relation>
    <relation name="R26" arity="2" nbTuples="100" semantics="soft" defaultCost="infinity">74 77:1 1|40 85:1 2|75 80:1 3|61 92:1 4|43 25:1 5|72 8:1 6|37 70:1 7|68 34:1 8|48 13:1 9|56 41:1 10|33 74:2 1|53 89:2 2|60 61:2 3|70 30:2 4|99 23:2 5|87 70:2 6|10 2:2 7|22 10:2 8|82 12:2 9|47 7:2 10|75 36:3 1|28 57:3 2|61 93:3 3|17 51:3 4|11 96:3 5|42 86:3 6|84 69:3 7|30 96:3 8|80 81:3 9|50 98:3 10|73 7:4 1|76 27:4 2|20 9:4 3|6 91:4 4|47 8:4 5|71 36:4 6|30 7:4 7|79 97:4 8|78 71:4 9|55 67:4 10|86 28:5 1|41 7:5 2|69 52:5 3|73 80:5 4|3 77:5 5|1 2:5 6|13 12:5 7|61 48:5 8|5 68:5 9|82 95:5 10|100 97:6 1|28 14:6 2|83 55:6 3|86 57:6 4|44 93:6 5|10 89:6 6|34 15:6 7|93 74:6 8|71 45:6 9|52 67:6 10|23 59:7 1|3 67:7 2|88 57:7 3|14 65:7 4|8 11:7 5|95 79:7 6|20 77:7 7|38 45:7 8|25 84:7 9|76 82:7 10|77 55:8 1|6 55:8 2|8 30:8 3|51 88:8 4|1 35:8 5|73 8:8 6|5 49:8 7|14 56:8 8|5 93:8 9|66 77:8 10|22 95:9 1|62 26:9 2|91 59:9 3|77 74:9 4|77 96:9 5|75 27:9 6|21 65:9 7|89 57:9 8|73 86:9 9|13 32:9 10|69 22:10 1|15 65:10 2|14 16:10 3|16 71:10 4|96 10:10 5|46 81:10 6|24 89:10 7|27 12:10 8|99 28:10 9|22 77:10 10</relation>
    <relation name="R27" arity="2" nbTuples="100" semantics="soft" defaultCost="infinity">35 38:1 1|62 77:1 2|44 54:1 3|89 87:1 4|57 37:1 5|84 48:1 6|85 2:1 7|97 7:1 8|65 29:1 9|77 92:1 10|18 72:2 1|52 35:2 2|33 89:2 3|30 96:2 4|33 41:2 5|27 81:2 6|26 71:2 7|45 93:2 8|52 33:2 9|98 16:2 10|18 5:3 1|61 38:3 2|79 67:3 3|63 50:3 4|98 40:3 5|48 30:3 6|87 75:3 7|51 44:3 8|95 54:3 9|2 29:3 10|28 34:4 1|30 99:4 2|7 64:4 3|67 85:4 4|36 57:4 5|83 87:4 6|40 24:4 7|44 89:4 8|57 36:4 9|97 4:4 10|87 88:5 1|72 15:5 2|35 36:5 3|90 72:5 4|90 65:5 5|94 99:5 6|27 71:5 7|72 8:5 8|74 11:5 9|36 3:5 10|36 28:6 1|12 41:6 2|59 24:6 3|70 30:6 4|69 7:6 5|61 55:6 6|63 34:6 7|34 98:6 8|84 96:6 9|47 76:6 10|66 21:7 1|19 92:7 2|66 4:7 3|51 32:7 4|5 78:7 5|76 59:7 6|36 13:7 7|14 67:7 8|2 22:7 9|74 3:7 10|13 34:8 1|58 72:8 2|66 15:8 3|19 88:8 4|60 60:8 5|100 68:8 6|2 43:8 7|30 81:8 8|83 65:8 9|97 65:8 10|23 69:9 1|10 74:9 2|82 94:9 3|62 74:9 4|65 54:9 5|73 66:9 6|56 33:9 7|21 34:9 8|25 26:9 9|12 11:9 10|16 54:10 1|17 1:10 2|83 18:10 3|13 44:10 4|62 83:10 5|75 10:10 6|87 20:10 7|60 46:10 8|27 37:10 9|78 86:10 10</relation>
    <relation name="R28" arity="2" nbTuples="100" semantics="soft" defaultCost="infinity">5 22:1 1|78 23:1 2|87 6:1 3|27 84:1 4|58 25:1 5|6 89:1 6|93 9:1 7|82 81:1 8|16 56:1 9|12 97:1 10|89 26:2 1|8 49:2 2|8 20:2 3|80 49:2 4|95 90:2 5|67 74:2 6|61 70:2 7|29 70:2 8|86 99:2 9|33 14:2 10|1 67:3 1|51 48:3 2|99 71:3 3|35 2:3 4|63 83:3 5|77 63:3 6|41 61:3 7|30 31:3 8|86 54:3 9|6 49:3 10|77 7:4 1|71 95:4 2|4 81:4 3|54 78:4 4|28 78:4 5|43 65:4 6|62 58:4 7|16 57:4 8|12 38:4 9|44 6:4 10|96 51:5 1|36 58:5 2|96 52:5 3|59 95:5 4|77 70:5 5|36 51:5 6|47 92:5 7|58 74:5 8|5 9:5 9|56 90:5 10|6 30:6 1|93 57:6 2|93 37:6 3|82 77:6 4|15 14:6 5|98 72:6 6|82 73:6 7|93 9:6 8|73 69:6 9|2 8:6 10|83 74:7 1|38 72:7 2|9 74:7 3|19 96:7 4|32 21:7 5|20 49:7 6|79 97:7 7|65 45:7 8|98 84:7 9|57 52:7 10|46 100:8 1|27 25:8 2|94 92:8 3|51 89:8 4|91 35:8 5|79 34:8 6|66 52:8 7|74 32:8 8|60 100:8 9|9 32:8 10|69 79:9 1|53 49:9 2|49 22:9 3|28 1:9 4|59 48:9 5|21 11:9 6|86 98:9 7|50 69:9 8|44 63:9 9|59 83:9 10|58 88:10 1|71 27:10 2|90 7:10 3|56 79:10 4|86 60:10 5|100 90:10 6|68 35:10 7|41 16:10 8|56 34:10 9|98 14:10 10</relation>
    <relation name="R29" arity="2" nbTuples="100" semantics="soft" defaultCost="infinity">85 7:1 1|88 4:1 2|57 47:1 3|37 57:1 4|37 67:1 5|87 79:1 6|80 70:1 7|2 45:1 8|82 34:1 9|24 31:1 10|80 36:2 1|64 85:2 2|15 60:2 3|35 1:2 4|7 46:2 5|27 23:2 6|96 46:2 7|2 60:2 8|57 85:2 9|13 67:2 10|64 50:3 1|19 79:3 2|1 48:3 3|32 97:3 4|26 13:3 5|53 46:3 6|85 66:3 7|80 37:3 8|26 90:3 9|61 15:3 10|23 87:4 1|20 71:4 2|19 66:4 3|49 68:4 4|16 30:4 5|69 18:4 6|100 84:4 7|81 38:4 8|62 50:4 9|93 6:4 10|76 23:5 1|78 22:5 2|60 50:5 3|66 100:5 4|73 5:5 5|56 77:5 6|14 51:5 7|69 87:5 8|19 15:5 9|2 87:5 10|72 93:6 1|14 8:6 2|47 56:6 3|87 33:6 4|90 34:6 5|28 3:6 6|96 92:6 7|50 12:6 8|77 68:6 9|36 4:6 10|24 27:7 1|27 92:7 2|75 81:7 3|17 84:7 4|50 40:7 5|87 77:7 6|83 9:7 7|40 70:7 8|85 81:7 9|9 45:7 10|8 75:8 1|78 46:8 2|25 63:8 3|17 73:8 4|34 26:8 5|82 32:8 6|20 45:8 7|38 49:8 8|17 66:8 9|49 98:8 10|34 78:9 1|72 59:9 2|51 97:9 3|15 61:9 4|62 35:9 5|80 81:9 6|75 87:9 7|76 60:9 8|67 86:9 9|24 35:9 10|4 29:10 1|84 17:10 2|67 68:10 3|19 53:10 4|11 76:10 5|3 36:10 6|62 51:10 7|86 95:10 8|83 49:10 9|11 73:10 10</relation>
    <relation name="R30" arity="2" nbTuples="100" semantics="soft" defaultCost="infinity">98 24:1 1|11 7:1 2|42 55:1 3|74 4:1 4|8 42:1 5|43 95:1 6|98 78:1 7|36 70:1 8|59 94:1 9|1 73:1 10|63 8:2 1|8 58:2 2|22 4:2 3|61 98:2 4|69 31:2 5|38 68:2 6|23 68:2 7|43 13:2 8|46 10:2 9|95 66:2 10|51 81:3 1|31 40:3 2|59 93:3 3|10 20:3 4|23 18:3 5|78 19:3 6|15 68:3 7|52 82:3 8|50 63:3 9|95 67:3 10|87 27:4 1|22 40:4 2|31 15:4 3|19 5:4 4|16 10:4 5|9 76:4 6|85 96:4 7|3 94:4 8|84 59:4 9|33 97:4 10|94 49:5 1|91 47:5 2|69 76:5 3|62 14:5 4|11 10:5 5|48 39:5 6|35 92:5 7|95 1:5 8|68 76:5 9|79 19:5 10|13 66:6 1|35 54:6 2|75 11:6 3|41 81:6 4|61 97:6 5|97 23:6 6|5 66:6 7|36 80:6 8|34 91:6 9|26 1:6 10|98 93:7 1|55 79:7 2|86 36:7 3|15 92:7 4|37 90:7 5|87 55:7 6|90 75:7 7|62 72:7 8|75 8:7 9|18 28:7 10|44 62:8 1|90 39:8 2|13 92:8 3|4 65:8 4|5 65:8 5|26 15:8 6|60 59:8 7|70 80:8 8|70 41:8 9|14 17:8 10|34 13:9 1|75 49:9 2|79 89:9 3|5 48:9 4|68 61:9 5|60 84:9 6|37 65:9 7|53 55:9 8|43 92:9 9|38 45:9 10|56 22:10 1|4 50:10 2|57 7:10 3|28 4:10 4|74 85:10 5|64 7:10 6|7 26:10 7|18 56:10 8|6 4:10 9|80 65:10 10</relation>
    <relation name="R31" arity="2" nbTuples="100" semantics="soft" defaultCost="infinity">34 14:1 1|14 60:1 2|23 22:1 3|62 20:1 4|60 100:1 5|20 66:1 6|71 60:1 7|47 63:1 8|35 72:1 9|44 34:1 10|82 11:2 1|73 4:2 2|38 77:2 3|31 65:2 4|24 78:2 5|1 12:2 6|34 69:2 7|62 7:2 8|96 21:2 9|37 23:2 10|67 67:3 1|79 99:3 2|88 82:3 3|7 16:3 4|26 27:3 5|24 60:3 6|22 4:3 7|4 75:3 8|52 42:3 9|93 42:3 10|74 70:4 1|13 51:4 2|32 7:4 3|44 6:4 4|40 23:4 5|71 14:4 6|20 39:4 7|28 93:4 8|76 45:4 9|30 68:4 10|84 22:5 1|6 86:5 2|51 6:5 3|20 44:5 4|53 11:5 5|90 90:5 6|78 7:5 7|34 8:5 8|30 31:5 9|16 91:5 10|12 83:6 1|91 57:6 2|82 56:6 3|24 53:6 4|33 42:6 5|29 70:6 6|26 33:6 7|31 61:6 8|58 47:6 9|55 54:6 10|78 3:7 1|97 40:7 2|43 72:7 3|40 94:7 4|35 37:7 5|24 94:7 6|66 96:7 7|35 98:7 8|90 75:7 9|53 40:7 10|12 3:8 1|66 1:8 2|19 46:8 3|29 41:8 4|98 5:8 5|7 56:8 6|87 3:8 7|64 66:8 8|3 25:8 9|58 44:8 10|47 5:9 1|14 14:9 2|95 72:9 3|65 69:9 4|50 24:9 5|41 98:9 6|69 23:9 7|66 20:9 8|79 65:9 9|41 70:9 10|45 94:10 1|58 17:10 2|65 24:10 3|49 21:10 4|81 36:10 5|98 86:10 6|77 18:10 7|55 15:10 8|99 27:10 9|94 7:10 10</relation>
    <relation name="R32" arity="2" nbTuples="100" semantics="soft" defaultCost="infinity">63 72:1 1|87 8:1 2|37 19:1 3|58 45:1 4|95 40:1 5|56 84:1 6|72 67:1 7|17 57:1 8|62 94:1 9|61 5:1 10|71 60:2 1|98 31:2 2|85 9:2 3|99 42:2 4|78 12:2 5|46 5:2 6|65 35:2 7|27 60:2 8|28 2:2 9|38 62:2 10|88 28:3 1|80 52:3 2|59 56:3 3|94 11:3 4|46 70:3 5|32 51:3 6|55 18:3 7|7 95:3 8|44 26:3 9|54 73:3 10|48 56:4 1|40 85:4 2|2 97:4 3|16 59:4 4|53 86:4 5|55 50:4 6|83 68:4 7|27 26:4 8|21 30:4 9|90 12:4 10|91 76:5 1|17 42:5 2|38 22:5 3|80 35:5 4|33 30:5 5|93 84:5 6|87 37:5 7|90 96:5 8|29 61:5 9|39 50:5 10|74 13:6 1|26 38:6 2|14 94:6 3|36 30:6 4|66 78:6 5|19 6:6 6|84 64:6 7|16 47:6 8|9 8:6 9|4 22:6 10|49 9:7 1|80 45:7 2|4 82:7 3|44 39:7 4|23 24:7 5|46 69:7 6|79 7:7 7|74 85:7 8|53 62:7 9|10 62:7 10|75 19:8 1|53 85:8 2|57 1:8 3|21 88:8 4|27 6:8 5|54 28:8 6|48 24:8 7|26 43:8 8|26 88:8 9|41 13:8 10|37 78:9 1|16 20:9 2|79 51:9 3|93 84:9 4|56 7:9 5|85 33:9 6|5 39:9 7|89 51:9 8|49 85:9 9|90 28:9 10|37 32:10 1|64 50:10 2|10 82:10 3|66 27:10 4|24 68:10 5|87 92:10 6|66 34:10 7|36 78:10 8|35 94:10 9|32 92:10 10</relation>
    <relation name="R33" arity="2" nbTuples="100" semantics="soft" defaultCost="infinity">49 25:1 1|22 21:1 2|22 46:1 3|47 97:1 4|89 79:1 5|44 85:1 6|3 97:1 7|30 45:1 8|30 21:1 9|63 75:1 10|50 23:2 1|69 20:2 2|48 74:2 3|15 14:2 4|4 75:2 5|15 86:2 6|24 81:2 7|21 54:2 8|57 59:2 9|88 25:2 10|1 74:3 1|89 71:3 2|70 55:3 3|35 3:3 4|30 37:3 5|42 92:3 6|8 40:3 7|82 36:3 8|81 23:3 9|20 47:3 10|16 78:4 1|72 40:4 2|69 37:4 3|65 21:4 4|86 14:4 5|58 75:4 6|43 81:4 7|67 56:4 8|53 67:4 9|99 35:4 10|2 24:5 1|34 32:5 2|45 13:5 3|91 25:5 4|69 52:5 5|34 21:5 6|74 11:5 7|9 32:5 8|22 11:5 9|85 1:5 10|33 100:6 1|58 91:6 2|62 38:6 3|23 59:6 4|47 89:6 5|59 93:6 6|73 43:6 7|67 40:6 8|72 93:6 9|9 87:6 10|98 1:7 1|41 8:7 2|74 7:7 3|92 75:7 4|44 56:7 5|50 23:7 6|6 19:7 7|40 7:7 8|79 49:7 9|9 60:7 10|63 88:8 1|65 12:8 2|91 17:8 3|59 25:8 4|5 53:8 5|5 38:8 6|28 30:8 7|39 32:8 8|59 56:8 9|61 67:8 10|26 69:9 1|89 48:9 2|46 70:9 3|25 52:9 4|97 50:9 5|3 40:9 6|93 86:9 7|8 77:9 8|44 49:9 9|56 54:9 10|34 93:10 1|38 33:10 2|14 96:10 3|73 21:10 4|91 52:10 5|72 76:10 6|13 20:10 7|26 80:10 8|13 57:10 9|47 94:10 10</relation>
    <relation name="R34" arity="2" nbTuples="100" semantics="soft" defaultCost="infinity">37 91:1 1|57 46:1 2|96 25:1 3|71 14:1 4|99 67:1 5|79 73:1 6|14 58:1 7|12 17:1 8|55 48:1 9|97 87:1 10|51 79:2 1|55 42:2 2|59 11:2 3|50 94:2 4|89 26:2 5|28 96:2 6|93 54:2 7|72 78:2 8|5 53:2 9|6 9:2 10|66 90:3 1|8 51:3 2|86 83:3 3|60 95:3 4|64 58:3 5|57 24:3 6|63 8:3 7|6 8:3 8|3 54:3 9|7 97:3 10|9 22:4 1|62 5:4 2|20 88:4 3|91 5:4 4|70 46:4 5|30 49:4 6|88 25:4 7|82 54:4 8|19 70:4 9|48 30:4 10|61 68:5 1|1 34:5 2|43 27:5 3|99 73:5 4|71 79:5 5|14 10:5 6|17 76:5 7|48 59:5 8|37 70:5 9|29 3:5 10|19 45:6 1|58 91:6 2|58 85:6 3|33 35:6 4|76 81:6 5|13 71:6 6|1 63:6 7|20 84:6 8|73 97:6 9|24 73:6 10|6 67:7 1|3 76:7 2|46 12:7 3|22 28:7 4|66 96:7 5|14 22:7 6|40 22:7 7|49 53:7 8|55 31:7 9|34 61:7 10|11 61:8 1|14 99:8 2|13 77:8 3|99 77:8 4|3 27:8 5|54 88:8 6|18 4:8 7|85 93:8 8|24 84:8 9|35 71:8 10|90 92:9 1|64 69:9 2|97 74:9 3|83 32:9 4|13 44:9 5|83 52:9 6|84 86:9 7|15 98:9 8|76 14:9 9|11 57:9 10|72 76:10 1|27 66:10 2|61 63:10 3|44 74:10 4|2 32:10 5|45 25:10 6|33 51:10 7|81 30:10 8|68 33:10 9|62 43:10 10</relation>
    <relation name="R35" arity="2" nbTuples="100" semantics="soft" defaultCost="infinity">10 16:1 1|4 56:1 2|4 35:1 3|97 59:1 4|14 96:1 5|21 34:1 6|59 86:1 7|64 84:1 8|38 9:1 9|52 26:1 10|16 71:2 1|37 14:2 2|72 97:2 3|77 4:2 4|2 12:2 5|35 93:2 6|80 70:2 7|78 42:2 8|99 83:2 9|84 99:2 10|16 43:3 1|25 36:3 2|57 32:3 3|7 25:3 4|26 36:3 5|12 59:3 6|61 97:3 7|65 85:3 8|70 71:3 9|23 66:3 10|10 66:4 1|53 67:4 2|55 6:4 3|94 20:4 4|9 30:4 5|5 10:4 6|83 72:4 7|9 86:4 8|72 99:4 9|81 81:4 10|31 14:5 1|21 20:5 2|98 21:5 3|26 70:5 4|34 44:5 5|15 63:5 6|75 90:5 7|37 48:5 8|33 64:5 9|32 90:5 10|2 41:6 1|73 37:6 2|99 20:6 3|32 4:6 4|47 91:6 5|83 86:6 6|62 80:6 7|67 53:6 8|88 32:6 9|52 73:6 10|1 56:7 1|80 19:7 2|89 24:7 3|88 60:7 4|63 25:7 5|65 8:7 6|18 24:7 7|94 70:7 8|28 95:7 9|41 32:7 10|15 51:8 1|96 69:8 2|36 36:8 3|40 77:8 4|44 80:8 5|29 78:8 6|41 78:8 7|94 83:8 8|14 5:8 9|5 32:8 10|61 24:9 1|87 84:9 2|38 22:9 3|96 71:9 4|34 50:9 5|4 88:9 6|65 21:9 7|25 36:9 8|5 87:9 9|76 98:9 10|13 83:10 1|46 89:10 2|98 98:10 3|29 87:10 4|72 25:10 5|42 95:10 6|53 97:10 7|69 2:10 8|76 38:10 9|92 25:10 10</relation>
    <relation name="R36" arity="2" nbTuples="100" semantics="soft" defaultCost="infinity">29 87:1 1|68 42:1 2|52 17:1 3|64 71:1 4|9 94:1 5|25 38:1 6|80 65:1 7|56 88:1 8|44 35:1 9|29 37:1 10|52 23:2 1|79 96:2 2|35 50:2 3|36 64:2 4|99 80:2 5|55 7:2 6|42 78:2 7|46 16:2 8|12 33:2 9|82 67:2 10|52 54:3 1|40 97:3 2|2 11:3 3|81 20:3 4|65 77:3 5|6 28:3 6|52 5:3 7|27 39:3 8|70 52:3 9|73 64:3 10|65 36:4 1|31 88:4 2|15 16:4 3|30 12:4 4|17 68:4 5|37 85:4 6|3 12:4 7|95 35:4 8|61 59:4 9|24 8:4 10|66 42:5 1|63 82:5 2|37 80:5 3|49 59:5 4|95 52:5 5|53 78:5 6|98 66:5 7|68 51:5 8|28 93:5 9|21 63:5 10|47 83:6 1|13 27:6 2|30 84:6 3|25 78:6 4|42 1:6 5|18 88:6 6|11 69:6 7|42 14:6 8|26 26:6 9|18 4:6 10|66 25:7 1|91 89:7 2|76 30:7 3|75 48:7 4|40 95:7 5|95 11:7 6|90 74:7 7|86 46:7 8|44 22:7 9|93 50:7 10|46 24:8 1|91 66:8 2|74 24:8 3|96 18:8 4|7 85:8 5|86 62:8 6|21 43:8 7|22 30:8 8|52 30:8 9|1 63:8 10|65 31:9 1|81 9:9 2|66 80:9 3|11 74:9 4|82 89:9 5|84 37:9 6|14 63:9 7|66 9:9 8|30 47:9 9|86 85:9 10|69 74:10 1|87 98:10 2|73 63:10 3|7 57:10 4|93 84:10 5|47 23:10 6|64 83:10 7|80 43:10 8|76 6:10 9|34 76:10 10</relation>
    <relation name="R37" arity="2" nbTuples="100" semantics="soft" defaultCost="infinity">9 67:1 1|18 63:1 2|84 94:1 3|78 55:1 4|59 4:1 5|8 38:1 6|70 27:1 7|65 23:1 8|18 52:1 9|62 41:1 10|54 24:2 1|91 9:2 2|69 79:2 3|92 91:2 4|78 83:2 5|34 31:2 6|42 93:2 7|94 100:2 8|72 36:2 9|19 45:2 10|80 84:3 1|35 100:3 2|16 62:3 3|23 84:3 4|83 26:3 5|9 90:3 6|67 16:3 7|55 16:3 8|28 93:3 9|83 93:3 10|84 39:4 1|82 35:4 2|6 6:4 3|53 4:4 4|81 87:4 5|5 91:4 6|14 6:4 7|94 81:4 8|81 73:4 9|99 86:4 10|86 22:5 1|59 96:5 2|59 7:5 3|77 16:5 4|77 74:5 5|65 56:5 6|85 9:5 7|33 34:5 8|11 37:5 9|75 70:5 10|25 88:6 1|75 55:6 2|61 58:6 3|62 92:6 4|39 39:6 5|67 28:6 6|28 89:6 7|13 1:6 8|96 1:6 9|25 65:6 10|35 90:7 1|10 82:7 2|3 58:7 3|36 77:7 4|52 11:7 5|90 14:7 6|89 2:7 7|9 64:7 8|13 61:7 9|88 86:7 10|24 75:8 1|64 77:8 2|6 12:8 3|92 98:8 4|53 48:8 5|27 22:8 6|26 10:8 7|82 15:8 8|60 35:8 9|78 93:8 10|38 81:9 1|25 83:9 2|8 26:9 3|71 47:9 4|90 53:9 5|43 20:9 6|23 87:9 7|38 54:9 8|56 50:9 9|92 47:9 10|4 74:10 1|27 99:10 2|27 99:10 3|1 22:10 4|83 55:10 5|40 2:10 6|47 79:10 7|63 88:10 8|76 25:10 9|81 93:10 10</relation>
    <relation name="R38" arity="2" nbTuples="100" semantics="soft" defaultCost="infinity">90 7:1 1|91 46:1 2|83 71:1 3|28 57:1 4|15 6:1 5|62 23:1 6|40 25:1 7|68 33:1 8|33 42:1 9|25 94:1 10|23 98:2 1|90 38:2 2|98 6:2 3|44 60:2 4|69 91:2 5|9 37:2 6|83 63:2 7|87 23:2 8|49 24:2 9|59 98:2 10|11 25:3 1|6 86:3 2|15 37:3 3|100 88:3 4|62 2:3 5|63 68:3 6|10 40:3 7|96 9:3 8|59 29:3 9|73 35:3 10|9 30:4 1|91 76:4 2|12 94:4 3|100 59:4 4|27 89:4 5|77 73:4 6|81 9:4 7|18 74:4 8|11 34:4 9|11 74:4 10|69 86:5 1|6 88:5 2|22 4:5 3|64 75:5 4|70 19:5 5|66 61:5 6|39 68:5 7|81 97:5 8|32 94:5 9|62 73:5 10|68 14:6 1|88 57:6 2|9 61:6 3|28 27:6 4|36 53:6 5|84 98:6 6|95 49:6 7|92 70:6 8|88 39:6 9|1 51:6 10|97 5:7 1|15 30:7 2|30 86:7 3|14 46:7 4|65 87:7 5|38 83:7 6|83 49:7 7|46 15:7 8|88 56:7 9|88 29:7 10|33 88:8 1|82 40:8 2|39 22:8 3|90 16:8 4|9 24:8 5|2 39:8 6|11 55:8 7|82 37:8 8|15 84:8 9|4 9:8 10|83 69:9 1|26 26:9 2|78 61:9 3|44 50:9 4|15 32:9 5|71 83:9 6|32 61:9 7|49 46:9 8|53 55:9 9|8 28:9 10|12 96:10 1|68 84:10 2|89 83:10 3|10 64:10 4|36 57:10 5|62 25:10 6|23 68:10 7|79 89:10 8|18 70:10 9|46 66:10 10</relation>
    <relation name="R39" arity="2" nbTuples="100" semantics="soft" defaultCost="infinity">6 10:1 1|5 1:1 2|15 21:1 3|48 55:1 4|63 100:1 5|29 71:1 6|20 3:1 7|39 49:1 8|42 80:1 9|72 84:1 10|35 13:2 1|41 20:2 2|14 32:2 3|53 79:2 4|9 20:2 5|36 63:2 6|28 42:2 7|22 27:2 8|8 68:2 9|17 48:2 10|16 5:3 1|75 43:3 2|52 82:3 3|60 24:3 4|65 71:3 5|30 1:3 6|53 3:3 7|7 71:3 8|36 41:3 9|78 10:3 10|15 67:4 1|93 53:4 2|75 71:4 3|38 85:4 4|98 94:4 5|48 19:4 6|49 43:4 7|87 77:4 8|50 61:4 9|69 55:4 10|20 95:5 1|33 98:5 2|62 81:5 3|33 92:5 4|11 46:5 5|60 20:5 6|93 96:5 7|92 5:5 8|50 33:5 9|62 42:5 10|80 60:6 1|98 77:6 2|90 58:6 3|38 72:6 4|26 92:6 5|12 99:6 6|30 14:6 7|28 28:6 8|19 90:6 9|16 41:6 10|100 32:7 1|98 3:7 2|53 59:7 3|33 8:7 4|83 73:7 5|16 14:7 6|23 92:7 7|18 65:7 8|75 45:7 9|67 39:7 10|36 96:8 1|78 1:8 2|17 40:8 3|4 21:8 4|52 68:8 5|25 59:8 6|50 3:8 7|38 82:8 8|46 45:8 9|86 65:8 10|71 86:9 1|100 76:9 2|61 1:9 3|12 13:9 4|94 47:9 5|43 81:9 6|80 50:9 7|65 1:9 8|44 95:9 9|62 13:9 10|59 86:10 1|72 33:10 2|40 96:10 3|39 92:10 4|80 69:10 5|74 13:10 6|41 91:10 7|59 13:10 8|15 33:10 9|20 10:10 10</relation>
    <relation name="R40" arity="2" nbTuples="100" semantics="soft" defaultCost="infinity">65 81:1 1|44 94:1 2|29 86:1 3|68 67:1 4|100 92:1 5|99 5:1 6|43 7:1 7|99 77:1 8|73 21:1 9|78 97:1 10|49 85:2 1|67 59:2 2|42 21:2 3|99 92:2 4|34 38:2 5|21 99:2 6|28 88:2 7|72 96:2 8|68 17:2 9|90 42:2 10|99 40:3 1|31 50:3 2|65 69:3 3|7 48:3 4|83 18:3 5|67 28:3 6|99 30:3 7|12 56:3 8|62 44:3 9|5 51:3 10|61 70:4 1|71 9:4 2|68 7:4 3|86 73:4 4|78 94:4 5|86 31:4 6|9 76:4 7|30 55:4 8|27 94:4 9|95 78:4 10|67 51:5 1|2 48:5 2|18 89:5 3|85 87:5 4|60 4:5 5|5 26:5 6|31 4:5 7|54 92:5 8|59 77:5 9|65 60:5 10|28 84:6 1|18 2:6 2|1 20:6 3|95 20:6 4|73 27:6 5|30 39:6 6|44 15:6 7|38 41:6 8|40 85:6 9|61 87:6 10|40 95:7 1|40 93:7 2|85 90:7 3|70 8:7 4|36 61:7 5|89 43:7 6|4 72:7 7|53 18:7 8|32 61:7 9|39 89:7 10|26 88:8 1|44 25:8 2|41 78:8 3|86 24:8 4|91 97:8 5|21 84:8 6|37 50:8 7|74 39:8 8|14 20:8 9|38 16:8 10|94 96:9 1|53 82:9 2|59 87:9 3|68 88:9 4|44 56:9 5|8 40:9 6|40 63:9 7|51 65:9 8|98 42:9 9|33 89:9 10|41 95:10 1|76 66:10 2|30 60:10 3|21 56:10 4|28 24:10 5|29 99:10 6|4 69:10 7|1 67:10 8|82 59:10 9|92 53:10 10</relation>
    <relation name="R41" arity="2" nbTuples="100" semantics="soft" defaultCost="infinity">89 68:1 1|23 87:1 2|79 11:1 3|94 60:1 4|4 27:1 5|93 68:1 6|100 13:1 7|17 74:1 8|86 22:1 9|100 65:1 10|49 97:2 1|24 15:2 2|63 17:2 3|85 93:2 4|3 98:2 5|73 84:2 6|88 19:2 7|45 17:2 8|25 98:2 9|14 44:2 10|58 92:3 1|79 17:3 2|24 35:3 3|90 20:3 4|21 3:3 5|12 58:3 6|28 42:3 7|95 69:3 8|64 50:3 9|51 58:3 10|14 92:4 1|58 16:4 2|2 71:4 3|66 46:4 4|10 57:4 5|41 65:4 6|46 63:4 7|99 37:4 8|53 12:4 9|99 25:4 10|95 39:5 1|46 70:5 2|88 44:5 3|16 9:5 4|92 3:5 5|52 96:5 6|19 40:5 7|13 2:5 8|41 35:5 9|28 2:5 10|66 73:6 1|21 5:6 2|56 3:6 3|82 7:6 4|75 4:6 5|32 94:6 6|20 48:6 7|6 75:6 8|93 65:6 9|86 56:6 10|46 12:7 1|78 26:7 2|11 2:7 3|59 93:7 4|82 100:7 5|63 33:7 6|12 91:7 7|53 8:7 8|10 95:7 9|22 52:7 10|9 42:8 1|10 100:8 2|6 78:8 3|68 4:8 4|43 66:8 5|99 44:8 6|83 13:8 7|21 25:8 8|65 81:8 9|37 41:8 10|33 89:9 1|58 42:9 2|56 53:9 3|63 45:9 4|21 57:9 5|53 30:9 6|22 23:9 7|64 6:9 8|24 75:9 9|55 93:9 10|86 59:10 1|13 2:10 2|95 64:10 3|58 36:10 4|70 21:10 5|94 32:10 6|100 44:10 7|51 39:10 8|25 54:10 9|100 99:10 10</relation>
    <relation name="R42" arity="2" nbTuples="100" semantics="soft" defaultCost="infinity">79 79:1 1|47 48:1 2|59 25:1 3|35 8:1 4|95 75:1 5|44 52:1 6|67 71:1 7|68 45:1 8|96 2:1 9|61 91:1 10|72 41:2 1|97 36:2 2|97 27:2 3|41 32:2 4|24 30:2 5|49 77:2 6|56 85:2 7|37 1:2 8|12 43:2 9|3 99:2 10|5 26:3 1|97 60:3 2|95 46:3 3|10 5:3 4|51 12:3 5|33 62:3 6|53 83:3 7|74 92:3 8|69 56:3 9|36 28:3 10|12 64:4 1|84 44:4 2|45 22:4 3|61 35:4 4|2 62:4 5|32 63:4 6|47 29:4 7|7 87:4 8|33 68:4 9|54 73:4 10|19 29:5 1|69 40:5 2|26 95:5 3|72 9:5 4|46 59:5 5|15 71:5 6|12 25:5 7|30 86:5 8|15 72:5 9|39 34:5 10|91 42:6 1|51 92:6 2|82 9:6 3|87 39:6 4|19 4:6 5|63 75:6 6|25 65:6 7|38 35:6 8|63 30:6 9|52 100:6 10|20 54:7 1|22 96:7 2|38 23:7 3|63 96:7 4|94 87:7 5|72 41:7 6|22 37:7 7|55 31:7 8|35 7:7 9|66 28:7 10|9 77:8 1|55 72:8 2|55 56:8 3|100 4:8 4|42 77:8 5|96 30:8 6|49 60:8 7|80 14:8 8|53 94:8 9|29 83:8 10|82 55:9 1|57 90:9 2|79 34:9 3|27 39:9 4|2 99:9 5|23 65:9 6|42 66:9 7|37 82:9 8|79 39:9 9|32 100:9 10|24 12:10 1|52 2:10 2|83 25:10 3|36 20:10 4|48 14:10 5|85 10:10 6|80 89:10 7|45 75:10 8|71 20:10 9|90 87:10 10</relation>
    <relation name="R43" arity="2" nbTuples="100" semantics="soft" defaultCost="infinity">99 44:1 1|39 85:1 2|38 26:1 3|62 29:1 4|94 53:1 5|96 54:1 6|47 79:1 7|91 60:1 8|15 80:1 9|25 25:1 10|49 28:2 1|72 54:2 2|52 33:2 3|5 35:2 4|50 70:2 5|86 74:2 6|19 45:2 7|75 91:2 8|11 33:2 9|7 14:2 10|100 60:3 1|21 70:3 2|58 91:3 3|98 18:3 4|62 27:3 5|61 14:3 6|46 13:3 7|9 94:3 8|5 7:3 9|27 72:3 10|43 67:4 1|75 68:4 2|26 49:4 3|78 22:4 4|16 58:4 5|86 20:4 6|93 100:4 7|12 56:4 8|55 60:4 9|88 13:4 10|64 39:5 1|57 29:5 2|50 58:5 3|12 20:5 4|4 64:5 5|43 88:5 6|13 38:5 7|58 74:5 8|70 66:5 9|10 49:5 10|15 65:6 1|79 28:6 2|86 64:6 3|90 75:6 4|65 46:6 5|40 91:6 6|15 95:6 7|61 78:6 8|72 82:6 9|39 67:6 10|97 82:7 1|74 51:7 2|52 26:7 3|33 24:7 4|24 8:7 5|100 99:7 6|71 32:7 7|90 69:7 8|55 92:7 9|47 20:7 10|44 44:8 1|62 4:8 2|11 35:8 3|28 66:8 4|31 57:8 5|60 81:8 6|83 71:8 7|4 82:8 8|85 72:8 9|68 1:8 10|53 62:9 1|26 97:9 2|64 95:9 3|28 1:9 4|14 3:9 5|33 19:9 6|99 75:9 7|81 46:9 8|31 42:9 9|9 54:9 10|80 79:10 1|50 4:10 2|88 19:10 3|80 69:10 4|13 40:10 5|1 72:10 6|1 83:10 7|14 36:10 8|37 26:10 9|15 100:10 10</relation>
    <relation name="R44" arity="2" nbTuples="100" semantics="soft" defaultCost="infinity">5 40:1 1|68 56:1 2|38 26:1 3|54 4:1 4|38 46:1 5|66 44:1 6|69 45:1 7|10 80:1 8|77 46:1 9|28 9:1 10|71 51:2 1|67 64:2 2|8 12:2 3|74 75:2 4|64 26:2 5|18 89:2 6|26 49:2 7|75 30:2 8|46 95:2 9|9 38:2 10|8 60:3 1|17 82:3 2|18 62:3 3|14 97:3 4|90 96:3 5|7 68:3 6|17 51:3 7|52 50:3 8|47 21:3 9|48 58:3 10|39 44:4 1|6 86:4 2|72 75:4 3|42 26:4 4|82 75:4 5|5 91:4 6|80 33:4 7|98 95:4 8|27 88:4 9|72 45:4 10|95 50:5 1|79 76:5 2|43 2:5 3|62 69:5 4|92 79:5 5|92 59:5 6|100 34:5 7|33 75:5 8|6 94:5 9|5 18:5 10|5 52:6 1|23 9:6 2|35 30:6 3|61 46:6 4|4 84:6 5|32 3:6 6|78 61:6 7|10 35:6 8|11 98:6 9|31 69:6 10|7 52:7 1|79 53:7 2|65 14:7 3|44 8:7 4|61 53:7 5|61 97:7 6|22 36:7 7|79 7:7 8|97 42:7 9|84 22:7 10|24 6:8 1|94 50:8 2|45 19:8 3|86 62:8 4|18 6:8 5|41 71:8 6|60 14:8 7|28 11:8 8|9 74:8 9|8 23:8 10|55 55:9 1|2 22:9 2|63 16:9 3|61 38:9 4|63 15:9 5|15 34:9 6|5 7:9 7|60 100:9 8|62 38:9 9|68 51:9 10|78 28:10 1|76 66:10 2|63 97:10 3|59 21:10 4|48 92:10 5|72 2:10 6|39 54:10 7|75 95:10 8|80 34:10 9|94 7:10 10</relation>
    <relation name="R45" arity="2" nbTuples="100" semantics="soft" defaultCost="infinity">53 9:1 1|39 57:1 2|18 75:1 3|97 65:1 4|11 67:1 5|60 64:1 6|36 98:1 7|100 29:1 8|39 56:1 9|71 34:1 10|63 83:2 1|50 33:2 2|70 79:2 3|65 66:2 4|73 91:2 5|28 96:2 6|89 74:2 7|71 85:2 8|14 94:2 9|37 39:2 10|72 29:3 1|9 44:3 2|8 92:3 3|53 61:3 4|9 67:3 5|46 32:3 6|40 70:3 7|23 18:3 8|5 88:3 9|12 57:3 10|37 76:4 1|51 17:4 2|96 63:4 3|68 13:4 4|83 27:4 5|95 10:4 6|35 86:4 7|28 56:4 8|38 72:4 9|79 57:4 10|11 39:5 1|78 26:5 2|41 81:5 3|74 92:5 4|23 40:5 5|38 14:5 6|36 15:5 7|26 97:5 8|32 57:5 9|74 48:5 10|32 23:6 1|13 97:6 2|30 20:6 3|42 47:6 4|86 52:6 5|77 2:6 6|33 67:6 7|28 76:6 8|95 71:6 9|47 71:6 10|74 98:7 1|15 85:7 2|7 55:7 3|57 80:7 4|36 27:7 5|86 38:7 6|89 55:7 7|31 8:7 8|90 52:7 9|62 40:7 10|42 86:8 1|79 81:8 2|87 92:8 3|2 33:8 4|16 73:8 5|27 28:8 6|42 50:8 7|42 20:8 8|76 63:8 9|77 56:8 10|11 12:9 1|46 32:9 2|40 81:9 3|80 31:9 4|30 79:9 5|82 44:9 6|61 84:9 7|47 27:9 8|91 1:9 9|55 14:9 10|45 61:10 1|45 91:10 2|52 63:10 3|64 99:10 4|16 54:10 5|60 16:10 6|22 24:10 7|56 64:10 8|77 20:10 9|2 38:10 10</relation>
    <relation name="R46" arity="2" nbTuples="100" semantics="soft" defaultCost="infinity">62 30:1 1|3 98:1 2|26 58:1 3|100 86:1 4|89 44:1 5|22 97:1 6|23 57:1 7|16 65:1 8|83 57:1 9|99 83:1 10|16 49:2 1|59 35:2 2|24 86:2 3|18 58:2 4|83 72:2 5|95 28:2 6|19 64:2 7|79 29:2 8|32 80:2 9|67 11:2 10|87 75:3 1|67 38:3 2|77 45:3 3|89 81:3 4|17 1:3 5|7 90:3 6|83 47:3 7|73 73:3 8|19 79:3 9|6 65:3 10|37 46:4 1|84 86:4 2|25 72:4 3|92 47:4 4|1 79:4 5|61 76:4 6|23 25:4 7|69 19:4 8|44 24:4 9|37 71:4 10|11 47:5 1|65 99:5 2|63 33:5 3|29 4:5 4|25 30:5 5|53 16:5 6|44 21:5 7|12 65:5 8|71 23:5 9|47 55:5 10|19 51:6 1|81 21:6 2|52 96:6 3|19 17:6 4|11 74:6 5|56 66:6 6|93 71:6 7|87 73:6 8|94 4:6 9|2 76:6 10|89 19:7 1|68 8:7 2|90 31:7 3|64 2:7 4|25 23:7 5|97 91:7 6|93 7:7 7|36 21:7 8|63 74:7 9|54 2:7 10|84 60:8 1|3 18:8 2|82 53:8 3|52 14:8 4|78 22:8 5|49 87:8 6|3 3:8 7|78 13:8 8|25 74:8 9|9 53:8 10|67 1:9 1|90 90:9 2|45 31:9 3|97 72:9 4|20 80:9 5|10 54:9 6|82 46:9 7|51 51:9 8|33 77:9 9|70 39:9 10|82 94:10 1|75 88:10 2|68 82:10 3|97 7:10 4|63 45:10 5|70 52:10 6|49 24:10 7|41 75:10 8|19 76:10 9|75 15:10 10</relation>
    <relation name="R47" arity="2" nbTuples="100" semantics="soft" defaultCost="infinity">25 35:1 1|99 11:1 2|51 51:1 3|72 30:1 4|14 54:1 5|63 79:1 6|60 72:1 7|20 19:1 8|60 72:1 9|12 31:1 10|22 100:2 1|17 99:2 2|74 36:2 3|33 69:2 4|17 79:2 5|17 75:2 6|9 54:2 7|15 38:2 8|13 12:2 9|43 67:2 10|93 72:3 1|76 11:3 2|6 85:3 3|73 56:3 4|43 16:3 5|5 73:3 6|68 36:3 7|92 69:3 8|11 16:3 9|33 37:3 10|64 98:4 1|37 27:4 2|47 66:4 3|61 24:4 4|29 86:4 5|77 37:4 6|69 76:4 7|13 3:4 8|23 90:4 9|8 99:4 10|88 15:5 1|91 77:5 2|6 100:5 3|46 52:5 4|23 70:5 5|48 47:5 6|95 84:5 7|62 93:5 8|96 58:5 9|7 98:5 10|96 74:6 1|84 32:6 2|11 61:6 3|100 95:6 4|28 52:6 5|51 68:6 6|31 83:6 7|87 73:6 8|79 30:6 9|16 8:6 10|27 41:7 1|90 62:7 2|64 65:7 3|15 53:7 4|65 40:7 5|64 82:7 6|62 61:7 7|50 30:7 8|33 1:7 9|65 1:7 10|71 44:8 1|68 41:8 2|48 29:8 3|1 39:8 4|1 6:8 5|15 59:8 6|82 47:8 7|82 52:8 8|81 67:8 9|5 94:8 10|98 47:9 1|92 55:9 2|70 95:9 3|44 98:9 4|88 1:9 5|50 34:9 6|90 78:9 7|74 4:9 8|58 62:9 9|50 78:9 10|12 39:10 1|52 98:10 2|93 46:10 3|73 35:10 4|77 51:10 5|66 71:10 6|94 48:10 7|25 49:10 8|29 80:10 9|53 12:10 10</relation>
    <relation name="R48" arity="2" nbTuples="100" semantics="soft" defaultCost="infinity">90 66:1 1|50 56:1 2|81 57:1 3|78 31:1 4|50 27:1 5|1 34:1 6|60 82:1 7|79 22:1 8|45 20:1 9|89 39:1 10|89 82:2 1|96 4:2 2|46 97:2 3|29 74:2 4|100 97:2 5|36 7:2 6|62 8:2 7|67 59:2 8|96 55:2 9|40 91:2 10|36 55:3 1|39 17:3 2|3 60:3 3|58 97:3 4|63 88:3 5|6 94:3 6|69 18:3 7|40 92:3 8|4 100:3 9|81 59:3 10|22 57:4 1|7 52:4 2|3 67:4 3|1 63:4 4|75 16:4 5|65 75:4 6|28 47:4 7|55 67:4 8|44 32:4 9|58 42:4 10|97 48:5 1|50 43:5 2|27 25:5 3|88 59:5 4|68 7:5 5|67 22:5 6|51 65:5 7|43 46:5 8|89 60:5 9|56 45:5 10|86 90:6 1|10 55:6 2|40 83:6 3|67 32:6 4|83 78:6 5|73 43:6 6|28 34:6 7|15 83:6 8|86 18:6 9|4 18:6 10|1 34:7 1|20 70:7 2|27 24:7 3|16 41:7 4|91 62:7 5|78 89:7 6|6 75:7 7|31 58:7 8|18 50:7 9|58 80:7 10|100 2:8 1|66 83:8 2|4 7:8 3|12 30:8 4|74 30:8 5|72 62:8 6|66 2:8 7|65 15:8 8|70 51:8 9|50 93:8 10|21 97:9 1|15 64:9 2|16 7:9 3|36 75:9 4|90 99:9 5|43 30:9 6|61 73:9 7|41 8:9 8|95 66:9 9|45 5:9 10|33 96:10 1|76 87:10 2|99 13:10 3|7 21:10 4|98 30:10 5|2 37:10 6|6 74:10 7|100 24:10 8|29 55:10 9|83 90:10 10</relation>
    <relation name="R49" arity="2" nbTuples="100" semantics="soft" defaultCost="infinity">41 26:1 1|64 9:1 2|43 80:1 3|36 14:1 4|82 86:1 5|5 52:1 6|58 76:1 7|98 30:1 8|91 36:1 9|26 74:1 10|65 78:2 1|70 80:2 2|81 27:2 3|62 35:2 4|35 51:2 5|88 34:2 6|23 81:2 7|1 37:2 8|98 19:2 9|42 53:2 10|62 83:3 1|96 75:3 2|56 91:3 3|47 36:3 4|7 31:3 5|14 80:3 6|37 47:3 7|25 29:3 8|13 96:3 9|66 30:3 10|82 48:4 1|64 66:4 2|75 96:4 3|17 33:4 4|26 2:4 5|50 72:4 6|82 97:4 7|79 2:4 8|36 92:4 9|7 52:4 10|24 93:5 1|22 81:5 2|79 41:5 3|70 37:5 4|46 26:5 5|64 81:5 6|66 91:5 7|84 76:5 8|79 43:5 9|24 49:5 10|87 90:6 1|19 76:6 2|99 7:6 3|48 75:6 4|17 45:6 5|14 44:6 6|98 17:6 7|46 3:6 8|74 69:6 9|18 81:6 10|70 92:7 1|91 2:7 2|64 24:7 3|74 16:7 4|37 15:7 5|75 28:7 6|27 54:7 7|70 10:7 8|62 70:7 9|27 64:7 10|68 54:8 1|58 40:8 2|52 96:8 3|24 26:8 4|70 11:8 5|3 52:8 6|22 47:8 7|65 79:8 8|80 19:8 9|18 55:8 10|72 34:9 1|78 86:9 2|33 60:9 3|6 72:9 4|24 81:9 5|90 5:9 6|70 98:9 7|7 94:9 8|93 36:9 9|71 80:9 10|43 20:10 1|10 89:10 2|1 100:10 3|29 15:10 4|16 27:10 5|4 57:10 6|58 78:10 7|41 22:10 8|18 77:10 9|59 49:10 10</relation>
    <relation name="R50" arity="2" nbTuples="100" semantics="soft" defaultCost="infinity">71 63:1 1|14 66:1 2|100 96:1 3|57 83:1 4|50 4:1 5|28 64:1 6|92 39:1 7|33 19:1 8|21 15:1 9|11 14:1 10|77 60:2 1|85 89:2 2|71 42:2 3|36 48:2 4|25 11:2 5|56 79:2 6|84 78:2 7|47 35:2 8|46 99:2 9|12 19:2 10|39 92:3 1|45 93:3 2|59 53:3 3|57 36:3 4|76 37:3 5|4 79:3 6|92 87:3 7|64 48:3 8|66 18:3 9|91 49:3 10|54 66:4 1|17 35:4 2|23 64:4 3|8 35:4 4|40 6:4 5|83 98:4 6|55 17:4 7|84 69:4 8|68 57:4 9|66 95:4 10|42 38:5 1|83 36:5 2|64 70:5 3|13 17:5 4|79 100:5 5|7 64:5 6|22 30:5 7|71 37:5 8|31 100:5 9|9 62:5 10|23 3:6 1|10 61:6 2|84 34:6 3|46 71:6 4|99 56:6 5|71 41:6 6|93 99:6 7|36 91:6 8|45 14:6 9|8 44:6 10|59 14:7 1|100 97:7 2|40 79:7 3|4 90:7 4|75 90:7 5|4 50:7 6|32 32:7 7|18 89:7 8|45 83:7 9|27 83:7 10|73 85:8 1|75 51:8 2|50 5:8 3|24 5:8 4|32 44:8 5|91 47:8 6|11 81:8 7|66 46:8 8|24 17:8 9|27 39:8 10|99 81:9 1|60 60:9 2|11 79:9 3|92 20:9 4|56 56:9 5|95 35:9 6|78 55:9 7|46 14:9 8|51 70:9 9|69 93:9 10|98 8:10 1|62 45:10 2|86 91:10 3|72 66:10 4|18 33:10 5|69 64:10 6|10 94:10 7|55 94:10 8|44 88:10 9|76 91:10 10</relation>
    <relation name="R51" arity="2" nbTuples="100" semantics="soft" defaultCost="infinity">20 94:1 1|99 75:1 2|7 29:1 3|31 25:1 4|48 90:1 5|63 52:1 6|35 11:1 7|91 11:1 8|70 12:1 9|77 46:1 10|56 86:2 1|3 83:2 2|86 93:2 3|2 35:2 4|24 8:2 5|100 7:2 6|44 2:2 7|91 61:2 8|29 14:2 9|85 11:2 10|29 17:3 1|3 17:3 2|29 59:3 3|57 54:3 4|24 24:3 5|68 20:3 6|39 14:3 7|81 92:3 8|9 68:3 9|98 8:3 10|35 52:4 1|29 32:4 2|76 96:4 3|84 87:4 4|79 88:4 5|29 77:4 6|63 58:4 7|50 29:4 8|66 46:4 9|7 21:4 10|27 70:5 1|30 2:5 2|42 69:5 3|12 25:5 4|26 49:5 5|91 75:5 6|65 92:5 7|43 3:5 8|73 68:5 9|31 25:5 10|79 42:6 1|31 82:6 2|69 100:6 3|16 44:6 4|45 51:6 5|52 28:6 6|58 41:6 7|34 40:6 8|45 76:6 9|53 42:6 10|32 44:7 1|84 44:7 2|42 72:7 3|35 80:7 4|86 86:7 5|30 94:7 6|80 55:7 7|16 39:7 8|18 63:7 9|76 59:7 10|38 68:8 1|72 15:8 2|98 84:8 3|59 100:8 4|86 19:8 5|27 35:8 6|76 1:8 7|56 9:8 8|97 51:8 9|35 4:8 10|82 6:9 1|48 61:9 2|29 93:9 3|95 32:9 4|47 71:9 5|98 58:9 6|59 63:9 7|64 29:9 8|57 28:9 9|28 75:9 10|44 46:10 1|72 72:10 2|98 98:10 3|7 17:10 4|52 68:10 5|67 98:10 6|78 21:10 7|82 54:10 8|64 24:10 9|23 72:10 10</relation>
    <relation name="R52" arity="2" nbTuples="100" semantics="soft" defaultCost="infinity">13 57:1 1|8 96:1 2|63 45:1 3|94 20:1 4|24 46:1 5|77 18:1 6|46 10:1 7|6 49:1 8|85 51:1 9|34 53:1 10|27 32:2 1|18 79:2 2|6 26:2 3|31 12:2 4|31 72:2 5|82 66:2 6|56 81:2 7|74 94:2 8|73 76:2 9|96 81:2 10|50 30:3 1|49 98:3 2|92 24:3 3|28 82:3 4|58 55:3 5|28 59:3 6|84 37:3 7|43 1:3 8|9 16:3 9|6 58:3 10|25 85:4 1|88 17:4 2|3 88:4 3|15 71:4 4|25 95:4 5|79 96:4 6|47 4:4 7|4 85:4 8|18 47:4 9|28 17:4 10|77 46:5 1|95 69:5 2|81 7:5 3|91 23:5 4|49 1:5 5|57 86:5 6|65 35:5 7|21 47:5 8|83 78:5 9|38 94:5 10|50 73:6 1|67 22:6 2|12 52:6 3|66 57:6 4|68 92:6 5|40 67:6 6|79 89:6 7|7 74:6 8|64 55:6 9|52 2:6 10|51 52:7 1|23 89:7 2|77 37:7 3|86 47:7 4|76 7:7 5|95 52:7 6|63 92:7 7|64 94:7 8|88 75:7 9|89 34:7 10|9 62:8 1|11 67:8 2|30 88:8 3|70 14:8 4|80 80:8 5|38 8:8 6|66 69:8 7|17 3:8 8|20 97:8 9|91 47:8 10|85 13:9 1|74 62:9 2|97 45:9 3|37 54:9 4|33 69:9 5|45 32:9 6|53 10:9 7|88 68:9 8|17 28:9 9|29 88:9 10|8 78:10 1|80 69:10 2|61 74:10 3|28 73:10 4|27 84:10 5|58 21:10 6|30 68:10 7|3 91:10 8|46 68:10 9|39 7:10 10</relation>
    <relation name="R53" arity="2" nbTuples="100" semantics="soft" defaultCost="infinity">28 39:1 1|46 52:1 2|18 22:1 3|49 46:1 4|50 33:1 5|82 96:1 6|26 87:1 7|57 37:1 8|37 34:1 9|48 54:1 10|71 29:2 1|52 3:2 2|71 47:2 3|91 13:2 4|43 90:2 5|37 100:2 6|2 22:2 7|78 82:2 8|7 26:2 9|37 32:2 10|99 57:3 1|34 2:3 2|94 50:3 3|43 80:3 4|65 99:3 5|28 29:3 6|61 42:3 7|39 40:3 8|52 33:3 9|81 80:3 10|54 14:4 1|81 27:4 2|85 50:4 3|76 35:4 4|13 29:4 5|36 81:4 6|52 96:4 7|68 25:4 8|70 4:4 9|88 99:4 10|52 74:5 1|56 54:5 2|56 64:5 3|70 65:5 4|76 44:5 5|45 29:5 6|11 19:5 7|94 57:5 8|83 25:5 9|8 3:5 10|50 73:6 1|65 55:6 2|100 22:6 3|43 49:6 4|43 100:6 5|12 72:6 6|33 14:6 7|62 28:6 8|14 37:6 9|86 95:6 10|97 77:7 1|85 5:7 2|54 88:7 3|81 93:7 4|87 33:7 5|99 42:7 6|9 24:7 7|95 31:7 8|40 53:7 9|15 68:7 10|99 42:8 1|39 20:8 2|82 40:8 3|48 90:8 4|55 2:8 5|49 55:8 6|44 86:8 7|74 12:8 8|7 60:8 9|67 46:8 10|93 67:9 1|64 79:9 2|38 77:9 3|95 43:9 4|18 31:9 5|88 45:9 6|100 51:9 7|42 98:9 8|56 85:9 9|36 39:9 10|56 17:10 1|4 25:10 2|65 84:10 3|13 96:10 4|78 12:10 5|67 46:10 6|59 91:10 7|80 46:10 8|48 93:10 9|4 38:10 10</relation>
    <relation name="R54" arity="2" nbTuples="100" semantics="soft" defaultCost="infinity">80 44:1 1|83 2:1 2|7 58:1 3|19 15:1 4|60 61:1 5|57 79:1 6|68 10:1 7|56 15:1 8|100 66:1 9|18 37:1 10|85 58:2 1|65 67:2 2|81 16:2 3|80 37:2 4|42 58:2 5|21 63:2 6|58 57:2 7|38 38:2 8|7 19:2 9|98 76:2 10|31 55:3 1|46 89:3 2|62 46:3 3|78 65:3 4|78 59:3 5|32 84:3 6|3 80:3 7|38 84:3 8|95 7:3 9|60 89:3 10|73 65:4 1|28 80:4 2|81 78:4 3|33 64:4 4|80 55:4 5|60 46:4 6|60 46:4 7|75 19:4 8|93 27:4 9|48 65:4 10|34 98:5 1|55 2:5 2|37 81:5 3|84 52:5 4|5 19:5 5|30 96:5 6|24 31:5 7|34 96:5 8|5 44:5 9|31 69:5 10|84 19:6 1|88 46:6 2|28 49:6 3|8 11:6 4|97 12:6 5|98 6:6 6|61 26:6 7|10 51:6 8|27 60:6 9|91 12:6 10|37 47:7 1|78 34:7 2|11 20:7 3|44 27:7 4|75 35:7 5|58 8:7 6|67 85:7 7|49 69:7 8|74 87:7 9|75 44:7 10|5 67:8 1|4 52:8 2|76 18:8 3|23 86:8 4|64 21:8 5|26 20:8 6|13 11:8 7|56 26:8 8|18 13:8 9|55 87:8 10|5 8:9 1|97 19:9 2|6 65:9 3|87 21:9 4|80 80:9 5|85 2:9 6|90 31:9 7|88 40:9 8|18 32:9 9|39 85:9 10|48 96:10 1|47 100:10 2|55 61:10 3|6 19:10 4|48 88:10 5|72 93:10 6|91 67:10 7|10 57:10 8|64 50:10 9|55 91:10 10</relation>
    <relation name="R55" arity="2" nbTuples="100" semantics="soft" defaultCost="infinity">91 66:1 1|44 73:1 2|33 20:1 3|52 4:1 4|72 85:1 5|52 100:1 6|57 99:1 7|38 27:1 8|15 11:1 9|91 96:1 10|8 26:2 1|57 4:2 2|41 41:2 3|89 65:2 4|83 76:2 5|65 41:2 6|52 46:2 7|18 69:2 8|14 45:2 9|35 20:2 10|11 50:3 1|68 33:3 2|45 9:3 3|80 29:3 4|23 92:3 5|73 8:3 6|9 54:3 7|97 85:3 8|37 5:3 9|25 55:3 10|89 11:4 1|60 23:4 2|73 51:4 3|8 69:4 4|37 59:4 5|95 85:4 6|69 86:4 7|91 39:4 8|72 67:4 9|31 20:4 10|68 33:5 1|93 30:5 2|2 97:5 3|99 88:5 4|14 12:5 5|11 31:5 6|36 77:5 7|18 24:5 8|23 38:5 9|53 91:5 10|64 30:6 1|16 10:6 2|38 82:6 3|28 51:6 4|49 7:6 5|47 50:6 6|99 71:6 7|95 47:6 8|32 64:6 9|7 65:6 10|75 59:7 1|58 21:7 2|60 86:7 3|80 31:7 4|37 7:7 5|62 87:7 6|91 39:7 7|41 47:7 8|86 40:7 9|33 36:7 10|13 11:8 1|13 91:8 2|52 81:8 3|67 60:8 4|17 61:8 5|50 4:8 6|18 73:8 7|48 44:8 8|75 6:8 9|94 24:8 10|64 43:9 1|65 65:9 2|34 99:9 3|27 37:9 4|9 65:9 5|60 64:9 6|28 82:9 7|12 36:9 8|2 29:9 9|3 17:9 10|54 21:10 1|12 92:10 2|1 24:10 3|3 1:10 4|76 53:10 5|100 92:10 6|28 91:10 7|96 30:10 8|55 4:10 9|30 83:10 10</relation>
    <relation name="R56" arity="2" nbTuples="100" semantics="soft" defaultCost="infinity">97 100:1 1|51 16:1 2|7 54:1 3|13 31:1 4|44 57:1 5|99 75:1 6|50 68:1 7|21 98:1 8|21 62:1 9|88 86:1 10|81 9:2 1|23 78:2 2|18 44:2 3|93 61:2 4|96 1:2 5|10 47:2 6|30 69:2 7|45 10:2 8|63 14:2 9|80 31:2 10|90 91:3 1|68 83:3 2|80 97:3 3|76 86:3 4|24 80:3 5|28 25:3 6|91 58:3 7|1 44:3 8|2 64:3 9|28 100:3 10|56 86:4 1|64 79:4 2|4 56:4 3|16 49:4 4|83 60:4 5|15 79:4 6|2 66:4 7|82 83:4 8|62 85:4 9|87 49:4 10|39 3:5 1|59 43:5 2|78 54:5 3|40 64:5 4|72 25:5 5|63 78:5 6|78 28:5 7|82 57:5 8|73 4:5 9|31 2:5 10|25 77:6 1|20 10:6 2|39 88:6 3|36 52:6 4|68 27:6 5|47 72:6 6|39 97:6 7|98 53:6 8|95 13:6 9|85 41:6 10|2 85:7 1|26 54:7 2|68 12:7 3|32 69:7 4|22 39:7 5|34 1:7 6|47 39:7 7|82 81:7 8|39 12:7 9|42 54:7 10|51 95:8 1|22 19:8 2|20 11:8 3|47 67:8 4|15 25:8 5|22 51:8 6|42 75:8 7|18 93:8 8|41 16:8 9|63 7:8 10|62 21:9 1|61 74:9 2|53 39:9 3|93 27:9 4|20 52:9 5|47 24:9 6|4 20:9 7|80 41:9 8|14 38:9 9|7 37:9 10|92 100:10 1|5 7:10 2|33 22:10 3|39 55:10 4|86 5:10 5|42 90:10 6|51 22:10 7|69 90:10 8|67 43:10 9|84 39:10 10</relation>
    <relation name="R57" arity="2" nbTuples="100" semantics="soft" defaultCost="infinity">4 9:1 1|69 79:1 2|35 6:1 3|24 12:1 4|18 99:1 5|34 20:1 6|46 29:1 7|6 55:1 8|47 90:1 9|46 19:1 10|61 52:2 1|5 14:2 2|44 19:2 3|2 40:2 4|34 66:2 5|87 70:2 6|77 27:2 7|71 46:2 8|80 58:2 9|70 95:2 10|58 61:3 1|4 65:3 2|78 78:3 3|93 87:3 4|48 51:3 5|27 25:3 6|8 88:3 7|46 27:3 8|58 26:3 9|72 36:3 10|44 78:4 1|27 64:4 2|59 77:4 3|45 24:4 4|27 49:4 5|40 22:4 6|70 72:4 7|19 32:4 8|3 100:4 9|27 88:4 10|89 76:5 1|8 50:5 2|1 70:5 3|18 26:5 4|73 41:5 5|72 41:5 6|80 28:5 7|35 12:5 8|9 64:5 9|33 63:5 10|75 99:6 1|78 8:6 2|8 24:6 3|21 23:6 4|16 81:6 5|90 100:6 6|19 58:6 7|84 99:6 8|10 85:6 9|69 78:6 10|52 22:7 1|11 18:7 2|95 2:7 3|84 31:7 4|55 52:7 5|68 78:7 6|13 86:7 7|100 87:7 8|80 40:7 9|49 54:7 10|77 100:8 1|38 16:8 2|29 52:8 3|67 25:8 4|96 62:8 5|99 73:8 6|86 84:8 7|70 5:8 8|6 97:8 9|52 69:8 10|42 30:9 1|40 74:9 2|28 82:9 3|60 74:9 4|2 87:9 5|3 40:9 6|20 24:9 7|71 95:9 8|16 46:9 9|71 78:9 10|27 27:10 1|39 95:10 2|65 32:10 3|95 23:10 4|27 28:10 5|16 33:10 6|13 85:10 7|87 11:10 8|33 9:10 9|43 47:10 10</relation>
    <relation name="R58" arity="2" nbTuples="100" semantics="soft" defaultCost="infinity">88 14:1 1|47 10:1 2|96 23:1 3|42 8:1 4|70 55:1 5|14 73:1 6|24 73:1 7|62 22:1 8|78 100:1 9|1 95:1 10|9 53:2 1|58 48:2 2|11 11:2 3|12 82:2 4|22 28:2 5|92 62:2 6|56 15:2 7|32 47:2 8|28 7:2 9|74 2:2 10|90 37:3 1|44 83:3 2|28 55:3 3|11 48:3 4|29 36:3 5|8 3:3 6|21 30:3 7|9 31:3 8|2 43:3 9|23 25:3 10|54 45:4 1|43 88:4 2|60 14:4 3|41 50:4 4|4 98:4 5|20 93:4 6|26 40:4 7|97 66:4 8|90 13:4 9|62 31:4 10|87 96:5 1|6 62:5 2|45 89:5 3|7 2:5 4|36 11:5 5|5 51:5 6|57 46:5 7|3 68:5 8|49 81:5 9|63 27:5 10|82 14:6 1|30 85:6 2|44 70:6 3|76 5:6 4|96 20:6 5|100 69:6 6|54 72:6 7|33 24:6 8|3 43:6 9|94 8:6 10|16 20:7 1|4 7:7 2|55 58:7 3|38 4:7 4|54 67:7 5|89 4:7 6|36 92:7 7|59 9:7 8|12 85:7 9|53 79:7 10|2 53:8 1|30 98:8 2|65 41:8 3|92 3:8 4|6 10:8 5|18 84:8 6|5 59:8 7|48 55:8 8|31 33:8 9|99 70:8 10|93 69:9 1|41 69:9 2|7 22:9 3|88 94:9 4|19 13:9 5|95 62:9 6|8 90:9 7|6 13:9 8|5 41:9 9|81 25:9 10|28 70:10 1|80 25:10 2|52 30:10 3|86 83:10 4|100 55:10 5|61 46:10 6|6 16:10 7|12 34:10 8|100 15:10 9|79 58:10 10</relation>
    <relation name="R59" arity="2" nbTuples="100" semantics="soft" defaultCost="infinity">13 96:1 1|28 37:1 2|47 32:1 3|92 18:1 4|60 69:1 5|57 9:1 6|3 39:1 7|97 100:1 8|44 9:1 9|60 35:1 10|19 78:2 1|96 80:2 2|15 80:2 3|41 23:2 4|88 97:2 5|47 24:2 6|65 59:2 7|3 49:2 8|8 50:2 9|42 3:2 10|82 9:3 1|19 64:3 2|55 79:3 3|83 71:3 4|87 20:3 5|88 70:3 6|16 85:3 7|65 75:3 8|6 18:3 9|15 89:3 10|53 20:4 1|63 61:4 2|63 5:4 3|13 70:4 4|73 58:4 5|5 36:4 6|93 80:4 7|19 20:4 8|39 19:4 9|72 59:4 10|4 47:5 1|88 48:5 2|47 69:5 3|40 97:5 4|38 31:5 5|86 49:5 6|47 5:5 7|80 58:5 8|23 33:5 9|10 95:5 10|91 7:6 1|63 91:6 2|99 11:6 3|97 77:6 4|25 13:6 5|50 17:6 6|62 64:6 7|15 31:6 8|75 46:6 9|50 15:6 10|76 51:7 1|23 55:7 2|79 8:7 3|82 9:7 4|30 79:7 5|67 65:7 6|65 12:7 7|81 97:7 8|39 43:7 9|44 80:7 10|88 17:8 1|18 33:8 2|30 91:8 3|29 24:8 4|75 88:8 5|45 59:8 6|52 58:8 7|82 75:8 8|25 9:8 9|64 32:8 10|3 92:9 1|57 10:9 2|75 93:9 3|95 7:9 4|57 52:9 5|82 26:9 6|41 89:9 7|87 67:9 8|51 75:9 9|88 26:9 10|68 85:10 1|96 8:10 2|47 14:10 3|5 12:10 4|68 30:10 5|28 14:10 6|85 19:10 7|50 21:10 8|21 52:10 9|16 2:10 10</relation>
    <relation name="R60" arity="2" nbTuples="100" semantics="soft" defaultCost="infinity">99 2:1 1|77 85:1 2|77 24:1 3|84 1:1 4|47 95:1 5|61 17:1 6|73 23:1 7|13 99:1 8|99 25:1 9|42 44:1 10|56 75:2 1|12 76:2 2|59 31:2 3|50 45:2 4|86 66:2 5|63 11:2 6|29 14:2 7|76 57:2 8|46 1:2 9|95 19:2 10|46 99:3 1|73 65:3 2|87 3:3 3|87 65:3 4|39 32:3 5|1 85:3 6|92 93:3 7|38 67:3 8|87 64:3 9|45 3:3 10|36 14:4 1|19 60:4 2|83 75:4 3|64 44:4 4|57 65:4 5|23 11:4 6|35 53:4 7|69 59:4 8|96 65:4 9|66 96:4 10|47 20:5 1|17 75:5 2|46 73:5 3|91 79:5 4|73 86:5 5|85 40:5 6|31 17:5 7|16 48:5 8|33 56:5 9|53 52:5 10|99 26:6 1|86 6:6 2|35 26:6 3|8 65:6 4|99 57:6 5|41 22:6 6|39 59:6 7|54 95:6 8|89 57:6 9|21 90:6 10|57 94:7 1|90 91:7 2|74 17:7 3|39 43:7 4|89 63:7 5|88 23:7 6|90 94:7 7|19 25:7 8|6 99:7 9|76 12:7 10|68 13:8 1|74 29:8 2|70 63:8 3|23 8:8 4|55 83:8 5|63 32:8 6|28 33:8 7|75 79:8 8|76 70:8 9|60 4:8 10|13 17:9 1|85 79:9 2|54 24:9 3|22 60:9 4|75 90:9 5|31 97:9 6|26 66:9 7|37 89:9 8|76 81:9 9|34 18:9 10|31 47:10 1|93 84:10 2|60 37:10 3|7 36:10 4|50 67:10 5|94 34:10 6|75 47:10 7|90 5:10 8|19 2:10 9|16 79:10 10</relation>
    <relation name="R61" arity="2" nbTuples="100" semantics="soft" defaultCost="infinity">84 15:1 1|67 21:1 2|56 79:1 3|84 29:1 4|24 7:1 5|67 64:1 6|68 98:1 7|2 88:1 8|86 98:1 9|81 45:1 10|29 85:2 1|82 52:2 2|15 21:2 3|66 48:2 4|40 43:2 5|37 58:2 6|74 70:2 7|9 45:2 8|26 9:2 9|44 7:2 10|4 18:3 1|69 31:3 2|14 48:3 3|98 89:3 4|78 65:3 5|27 14:3 6|7 56:3 7|98 88:3 8|45 93:3 9|100 42:3 10|52 21:4 1|45 33:4 2|81 32:4 3|23 71:4 4|50 87:4 5|43 33:4 6|29 39:4 7|79 93:4 8|80 22:4 9|29 10:4 10|71 55:5 1|36 69:5 2|11 64:5 3|80 12:5 4|67 79:5 5|44 63:5 6|38 22:5 7|66 81:5 8|70 96:5 9|66 55:5 10|66 31:6 1|47 98:6 2|76 29:6 3|73 71:6 4|26 13:6 5|38 34:6 6|94 2:6 7|19 76:6 8|93 69:6 9|90 77:6 10|20 58:7 1|67 4:7 2|35 22:7 3|54 24:7 4|79 29:7 5|43 35:7 6|41 80:7 7|33 38:7 8|42 91:7 9|38 30:7 10|71 80:8 1|36 29:8 2|42 28:8 3|80 86:8 4|43 52:8 5|91 100:8 6|55 94:8 7|49 76:8 8|56 92:8 9|76 61:8 10|6 52:9 1|9 91:9 2|3 50:9 3|80 21:9 4|27 13:9 5|71 86:9 6|32 62:9 7|4 88:9 8|63 28:9 9|22 4:9 10|39 87:10 1|62 50:10 2|23 90:10 3|85 37:10 4|36 23:10 5|33 19:10 6|3 44:10 7|76 28:10 8|97 22:10 9|94 54:10 10</relation>
    <relation name="R62" arity="2" nbTuples="100" semantics="soft" defaultCost="infinity">41 31:1 1|99 49:1 2|83 17:1 3|19 95:1 4|73 100:1 5|80 88:1 6|13 39:1 7|20 82:1 8|4 60:1 9|21 41:1 10|12 82:2 1|91 38:2 2|10 78:2 3|61 85:2 4|63 51:2 5|49 22:2 6|44 15:2 7|31 86:2 8|46 91:2 9|2 17:2 10|98 78:3 1|67 65:3 2|42 86:3 3|87 80:3 4|49 32:3 5|19 14:3 6|18 90:3 7|47 69:3 8|3 71:3 9|47 64:3 10|44 100:4 1|57 52:4 2|97 79:4 3|25 11:4 4|100 3:4 5|100 27:4 6|34 11:4 7|63 77:4 8|67 66:4 9|65 30:4 10|53 70:5 1|36 62:5 2|10 23:5 3|20 12:5 4|74 72:5 5|82 93:5 6|15 98:5 7|63 92:5 8|53 25:5 9|90 99:5 10|18 69:6 1|80 37:6 2|42 48:6 3|9 57:6 4|36 46:6 5|48 22:6 6|51 25:6 7|38 89:6 8|19 41:6 9|59 63:6 10|31 65:7 1|88 5:7 2|42 27:7 3|65 26:7 4|58 100:7 5|9 24:7 6|27 34:7 7|60 72:7 8|63 64:7 9|44 17:7 10|74 26:8 1|49 71:8 2|36 14:8 3|36 54:8 4|19 45:8 5|87 98:8 6|29 98:8 7|5 48:8 8|56 31:8 9|60 13:8 10|91 86:9 1|84 24:9 2|100 45:9 3|57 62:9 4|51 98:9 5|54 73:9 6|75 51:9 7|64 64:9 8|13 12:9 9|42 48:9 10|31 49:10 1|61 77:10 2|18 46:10 3|61 16:10 4|64 49:10 5|10 40:10 6|21 13:10 7|10 90:10 8|65 37:10 9|64 55:10 10</relation>
    <relation name="R63" arity="2" nbTuples="100" semantics="soft" defaultCost="infinity">48 26:1 1|53 88:1 2|16 68:1 3|46 40:1 4|59 87:1 5|57 90:1 6|48 87:1 7|60 75:1 8|26 83:1 9|58 9:1 10|80 75:2 1|38 17:2 2|88 94:2 3|73 82:2 4|37 51:2 5|52 63:2 6|67 53:2 7|87 45:2 8|8 91:2 9|20 81:2 10|31 40:3 1|84 63:3 2|78 42:3 3|1 33:3 4|55 100:3 5|93 17:3 6|76 43:3 7|52 82:3 8|16 91:3 9|73 63:3 10|91 73:4 1|93 30:4 2|8 32:4 3|63 39:4 4|57 100:4 5|10 39:4 6|77 89:4 7|57 57:4 8|27 97:4 9|75 42:4 10|14 24:5 1|95 21:5 2|66 36:5 3|81 39:5 4|43 1:5 5|71 71:5 6|36 2:5 7|12 20:5 8|99 9:5 9|2 1:5 10|60 66:6 1|96 85:6 2|89 64:6 3|8 48:6 4|92 13:6 5|12 47:6 6|67 85:6 7|98 37:6 8|11 22:6 9|54 19:6 10|81 67:7 1|63 100:7 2|37 39:7 3|66 37:7 4|63 89:7 5|19 40:7 6|25 93:7 7|100 83:7 8|72 31:7 9|45 6:7 10|87 34:8 1|68 74:8 2|15 89:8 3|24 63:8 4|49 10:8 5|87 65:8 6|1 19:8 7|76 19:8 8|46 3:8 9|40 70:8 10|2 35:9 1|26 18:9 2|10 93:9 3|90 84:9 4|39 48:9 5|69 9:9 6|93 15:9 7|39 87:9 8|95 32:9 9|8 69:9 10|51 38:10 1|8 47:10 2|39 34:10 3|92 11:10 4|67 72:10 5|76 55:10 6|20 79:10 7|64 39:10 8|93 81:10 9|14 56:10 10</relation>
    <relation name="R64" arity="2" nbTuples="100" semantics="soft" defaultCost="infinity">34 34:1 1|5 9:1 2|32 75:1 3|1 67:1 4|7 23:1 5|33 1:1 6|100 83:1 7|98 91:1 8|34 24:1 9|94 35:1 10|40 49:2 1|21 69:2 2|54 75:2 3|53 76:2 4|66 1:2 5|55 29:2 6|77 72:2 7|65 98:2 8|67 72:2 9|70 19:2 10|71 48:3 1|1 18:3 2|1 89:3 3|63 48:3 4|81 49:3 5|43 19:3 6|55 52:3 7|9 51:3 8|48 60:3 9|71 11:3 10|51 68:4 1|13 67:4 2|37 34:4 3|30 13:4 4|24 13:4 5|93 99:4 6|99 47:4 7|22 45:4 8|6 35:4 9|26 73:4 10|18 57:5 1|70 67:5 2|88 31:5 3|54 38:5 4|33 52:5 5|64 9:5 6|45 43:5 7|16 71:5 8|24 32:5 9|64 64:5 10|43 76:6 1|60 70:6 2|100 21:6 3|30 59:6 4|72 15:6 5|50 40:6 6|36 40:6 7|4 7:6 8|63 6:6 9|82 37:6 10|54 70:7 1|68 11:7 2|87 29:7 3|48 99:7 4|17 89:7 5|47 86:7 6|55 65:7 7|43 80:7 8|7 65:7 9|27 98:7 10|45 45:8 1|81 79:8 2|11 29:8 3|15 48:8 4|38 36:8 5|77 16:8 6|97 73:8 7|66 57:8 8|52 94:8 9|9 14:8 10|2 45:9 1|35 12:9 2|75 91:9 3|60 70:9 4|32 22:9 5|48 89:9 6|57 5:9 7|17 32:9 8|60 2:9 9|92 75:9 10|20 7:10 1|62 21:10 2|65 33:10 3|66 30:10 4|68 14:10 5|94 62:10 6|50 75:10 7|45 78:10 8|31 72:10 9|63 3:10 10</relation>
    <relation name="R65" arity="2" nbTuples="100" semantics="soft" defaultCost="infinity">39 66:1 1|52 11:1 2|67 91:1 3|3 45:1 4|30 23:1 5|37 57:1 6|96 52:1 7|95 19:1 8|61 28:1 9|9 26:1 10|59 53:2 1|2 66:2 2|10 49:2 3|69 48:2 4|13 62:2 5|49 16:2 6|49 7:2 7|39 77:2 8|7 3:2 9|51 76:2 10|3 6:3 1|86 90:3 2|99 85:3 3|100 64:3 4|5 59:3 5|90 48:3 6|13 50:3 7|70 51:3 8|31 95:3 9|4 69:3 10|46 3:4 1|3 2:4 2|66 24:4 3|92 39:4 4|71 54:4 5|85 30:4 6|31 99:4 7|62 64:4 8|97 73:4 9|12 89:4 10|75 97:5 1|21 31:5 2|77 50:5 3|25 93:5 4|9 10:5 5|16 41:5 6|88 9:5 7|58 16:5 8|32 21:5 9|45 22:5 10|13 4:6 1|9 21:6 2|95 100:6 3|46 43:6 4|97 22:6 5|58 27:6 6|70 48:6 7|3 83:6 8|74 44:6 9|73 92:6 10|54 78:7 1|22 26:7 2|59 59:7 3|83 1:7 4|3 7:7 5|68 86:7 6|82 21:7 7|4 61:7 8|87 93:7 9|72 90:7 10|91 97:8 1|54 47:8 2|3 50:8 3|35 58:8 4|43 47:8 5|100 72:8 6|92 24:8 7|5 68:8 8|86 37:8 9|99 48:8 10|51 4:9 1|94 3:9 2|79 64:9 3|45 65:9 4|20 12:9 5|52 98:9 6|11 59:9 7|35 28:9 8|12 92:9 9|39 49:9 10|13 90:10 1|7 2:10 2|83 86:10 3|45 52:10 4|78 75:10 5|16 70:10 6|90 76:10 7|50 68:10 8|32 92:10 9|48 94:10 10</relation>
    <relation name="R66" arity="2" nbTuples="100" semantics="soft" defaultCost="infinity">63 25:1 1|24 58:1 2|19 34:1 3|1 46:1 4|2 54:1 5|16 12:1 6|92 43:1 7|66 47:1 8|69 18:1 9|80 73:1 10|28 37:2 1|94 10:2 2|32 88:2 3|30 32:2 4|7 100:2 5|39 9:2 6|97 53:2 7|23 47:2 8|17 100:2 9|98 95:2 10|10 81:3 1|25 8:3 2|84 65:3 3|5 38:3 4|41 13:3 5|93 43:3 6|33 21:3 7|38 73:3 8|63 86:3 9|85 59:3 10|35 77:4 1|46 64:4 2|100 100:4 3|83 43:4 4|87 6:4 5|13 27:4 6|96 72:4 7|88 73:4 8|36 74:4 9|10 77:4 10|40 55:5 1|21 15:5 2|48 88:5 3|4 76:5 4|45 5:5 5|38 9:5 6|69 92:5 7|24 10:5 8|55 21:5 9|53 64:5 10|49 12:6 1|7 19:6 2|56 3:6 3|16 19:6 4|4 40:6 5|62 51:6 6|77 92:6 7|90 38:6 8|56 13:6 9|40 30:6 10|41 97:7 1|27 47:7 2|66 2:7 3|94 38:7 4|87 9:7 5|51 30:7 6|49 53:7 7|59 68:7 8|60 68:7 9|66 47:7 10|45 16:8 1|92 92:8 2|77 38:8 3|76 28:8 4|70 63:8 5|52 46:8 6|73 90:8 7|73 74:8 8|89 88:8 9|17 35:8 10|14 4:9 1|33 57:9 2|74 32:9 3|47 6:9 4|24 49:9 5|19 97:9 6|37 77:9 7|63 40:9 8|52 97:9 9|90 75:9 10|57 5:10 1|90 61:10 2|96 69:10 3|68 86:10 4|40 13:10 5|84 70:10 6|42 35:10 7|91 64:10 8|83 33:10 9|45 41:10 10</relation>
    <relation name="R67" arity="2" nbTuples="100" semantics="soft" defaultCost="infinity">93 10:1 1|81 18:1 2|21 95:1 3|77 48:1 4|98 12:1 5|88 67:1 6|86 28:1 7|60 100:1 8|99 81:1 9|92 59:1 10|17 8:2 1|42 11:2 2|62 81:2 3|80 20:2 4|75 66:2 5|53 30:2 6|59 16:2 7|19 63:2 8|69 35:2 9|8 3:2 10|14 42:3 1|8 41:3 2|6 1:3 3|66 46:3 4|36 69:3 5|59 52:3 6|91 79:3 7|32 52:3 8|92 57:3 9|59 3:3 10|70 28:4 1|42 64:4 2|99 75:4 3|9 7:4 4|79 79:4 5|59 76:4 6|50 64:4 7|25 64:4 8|38 49:4 9|69 53:4 10|77 25:5 1|77 44:5 2|13 44:5 3|63 81:5 4|31 29:5 5|69 91:5 6|25 96:5 7|38 89:5 8|44 9:5 9|15 97:5 10|90 72:6 1|44 93:6 2|77 92:6 3|45 29:6 4|8 55:6 5|79 72:6 6|83 74:6 7|43 91:6 8|47 92:6 9|6 66:6 10|46 50:7 1|29 74:7 2|70 44:7 3|14 50:7 4|64 48:7 5|98 19:7 6|25 92:7 7|93 37:7 8|83 33:7 9|5 84:7 10|91 92:8 1|69 6:8 2|12 80:8 3|63 8:8 4|20 67:8 5|10 59:8 6|79 23:8 7|58 97:8 8|67 80:8 9|23 54:8 10|87 46:9 1|39 93:9 2|65 50:9 3|89 69:9 4|96 59:9 5|18 86:9 6|84 73:9 7|9 91:9 8|47 74:9 9|85 77:9 10|10 75:10 1|54 41:10 2|80 89:10 3|24 21:10 4|2 16:10 5|46 66:10 6|35 29:10 7|98 97:10 8|33 10:10 9|21 77:10 10</relation>
    <relation name="R68" arity="2" nbTuples="100" semantics="soft" defaultCost="infinity">30 8:1 1|27 73:1 2|12 30:1 3|33 1:1 4|43 17:1 5|72 81:1 6|44 25:1 7|7 77:1 8|66 40:1 9|16 15:1 10|93 57:2 1|66 25:2 2|94 59:2 3|89 10:2 4|20 36:2 5|66 50:2 6|52 9:2 7|90 71:2 8|45 17:2 9|25 73:2 10|9 74:3 1|92 62:3 2|35 81:3 3|32 4:3 4|8 54:3 5|42 66:3 6|25 14:3 7|73 85:3 8|97 33:3 9|88 80:3 10|23 66:4 1|100 77:4 2|84 32:4 3|95 15:4 4|51 41:4 5|35 71:4 6|12 26:4 7|35 2:4 8|33 51:4 9|100 43:4 10|33 62:5 1|52 21:5 2|18 49:5 3|87 84:5 4|48 98:5 5|58 24:5 6|16 6:5 7|24 68:5 8|22 63:5 9|92 6:5 10|72 10:6 1|17 56:6 2|99 98:6 3|51 32:6 4|8 97:6 5|36 34:6 6|64 30:6 7|85 52:6 8|8 39:6 9|8 36:6 10|52 97:7 1|5 48:7 2|41 54:7 3|30 7:7 4|80 5:7 5|53 83:7 6|19 16:7 7|88 97:7 8|52 17:7 9|23 65:7 10|54 66:8 1|87 94:8 2|77 79:8 3|44 44:8 4|64 66:8 5|96 47:8 6|89 35:8 7|59 88:8 8|27 48:8 9|72 22:8 10|64 2:9 1|58 29:9 2|98 36:9 3|23 100:9 4|68 93:9 5|51 56:9 6|21 51:9 7|21 11:9 8|81 15:9 9|88 6:9 10|17 33:10 1|68 59:10 2|97 78:10 3|73 84:10 4|34 34:10 5|83 83:10 6|67 89:10 7|6 93:10 8|61 59:10 9|65 59:10 10</relation>
    <relation name="R69" arity="2" nbTuples="100" semantics="soft" defaultCost="infinity">57 23:1 1|75 80:1 2|70 77:1 3|43 46:1 4|34 95:1 5|64 18:1 6|33 6:1 7|26 16:1 8|91 66:1 9|55 76:1 10|20 66:2 1|2 28:2 2|91 69:2 3|49 46:2 4|79 44:2 5|61 41:2 6|73 28:2 7|12 43:2 8|53 8:2 9|40 76:2 10|68 16:3 1|45 86:3 2|88 78:3 3|6 58:3 4|1 61:3 5|25 21:3 6|32 28:3 7|32 11:3 8|90 9:3 9|53 56:3 10|41 92:4 1|30 88:4 2|64 5:4 3|25 18:4 4|21 85:4 5|51 51:4 6|54 25:4 7|11 38:4 8|88 61:4 9|56 36:4 10|39 14:5 1|87 41:5 2|30 80:5 3|22 76:5 4|48 72:5 5|82 88:5 6|78 54:5 7|50 46:5 8|53 6:5 9|14 95:5 10|50 81:6 1|63 80:6 2|84 59:6 3|39 35:6 4|4 1:6 5|35 56:6 6|85 60:6 7|40 95:6 8|23 31:6 9|76 52:6 10|69 59:7 1|11 34:7 2|15 56:7 3|68 22:7 4|33 51:7 5|31 71:7 6|1 88:7 7|29 45:7 8|80 5:7 9|34 11:7 10|32 19:8 1|41 45:8 2|8 34:8 3|2 70:8 4|42 35:8 5|83 81:8 6|98 89:8 7|59 61:8 8|40 56:8 9|44 62:8 10|5 55:9 1|25 55:9 2|97 27:9 3|12 35:9 4|25 89:9 5|69 37:9 6|80 77:9 7|59 45:9 8|100 20:9 9|67 4:9 10|31 12:10 1|73 64:10 2|72 99:10 3|49 90:10 4|10 17:10 5|9 58:10 6|21 86:10 7|5 1:10 8|34 81:10 9|57 8:10 10</relation>
    <relation name="R70" arity="2" nbTuples="100" semantics="soft" defaultCost="infinity">26 90:1 1|63 9:1 2|82 67:1 3|40 28:1 4|43 14:1 5|81 32:1 6|67 97:1 7|3 36:1 8|88 68:1 9|94 98:1 10|71 15:2 1|58 73:2 2|66 43:2 3|31 67:2 4|3 55:2 5|84 74:2 6|94 73:2 7|78 65:2 8|32 31:2 9|100 40:2 10|2 22:3 1|49 55:3 2|99 13:3 3|61 63:3 4|100 66:3 5|8 43:3 6|7 65:3 7|59 2:3 8|60 67:3 9|35 96:3 10|55 61:4 1|8 11:4 2|55 58:4 3|38 21:4 4|50 95:4 5|45 68:4 6|35 78:4 7|65 35:4 8|20 63:4 9|100 67:4 10|38 32:5 1|42 16:5 2|17 75:5 3|96 48:5 4|86 71:5 5|58 26:5 6|74 27:5 7|83 96:5 8|83 3:5 9|83 39:5 10|63 42:6 1|25 33:6 2|35 85:6 3|60 18:6 4|59 57:6 5|94 73:6 6|60 71:6 7|39 19:6 8|11 23:6 9|28 29:6 10|40 94:7 1|20 20:7 2|87 31:7 3|73 72:7 4|58 17:7 5|35 11:7 6|23 97:7 7|8 5:7 8|97 90:7 9|88 77:7 10|98 57:8 1|19 84:8 2|15 83:8 3|26 65:8 4|40 61:8 5|80 2:8 6|11 85:8 7|8 29:8 8|93 61:8 9|45 27:8 10|50 100:9 1|100 78:9 2|37 46:9 3|79 47:9 4|4 71:9 5|26 83:9 6|17 50:9 7|64 79:9 8|45 7:9 9|21 7:9 10|36 43:10 1|55 28:10 2|83 7:10 3|95 69:10 4|19 1:10 5|90 10:10 6|29 3:10 7|92 67:10 8|35 76:10 9|70 82:10 10</relation>
    <relation name="R71" arity="2" nbTuples="100" semantics="soft" defaultCost="infinity">47 60:1 1|3 1:1 2|60 41:1 3|59 36:1 4|7 2:1 5|68 86:1 6|98 81:1 7|75 41:1 8|60 71:1 9|82 32:1 10|100 38:2 1|67 65:2 2|97 18:2 3|77 52:2 4|56 40:2 5|6 86:2 6|58 85:2 7|55 10:2 8|30 82:2 9|34 80:2 10|13 46:3 1|98 10:3 2|80 17:3 3|41 62:3 4|22 92:3 5|60 21:3 6|85 95:3 7|74 95:3 8|48 87:3 9|46 52:3 10|54 48:4 1|87 4:4 2|83 40:4 3|5 47:4 4|3 12:4 5|1 60:4 6|9 57:4 7|13 58:4 8|23 33:4 9|24 21:4 10|1 66:5 1|8 2:5 2|67 96:5 3|38 42:5 4|50 44:5 5|15 35:5 6|42 83:5 7|82 92:5 8|66 80:5 9|66 81:5 10|79 33:6 1|61 43:6 2|63 48:6 3|99 100:6 4|1 73:6 5|75 17:6 6|80 83:6 7|6 92:6 8|39 47:6 9|42 4:6 10|56 74:7 1|49 64:7 2|51 42:7 3|61 86:7 4|64 35:7 5|69 4:7 6|42 6:7 7|37 40:7 8|95 1:7 9|58 56:7 10|98 3:8 1|68 97:8 2|29 53:8 3|74 67:8 4|76 44:8 5|64 68:8 6|36 4:8 7|4 58:8 8|14 1:8 9|41 93:8 10|91 61:9 1|17 56:9 2|55 73:9 3|29 56:9 4|15 63:9 5|73 68:9 6|3 83:9 7|59 57:9 8|47 66:9 9|45 90:9 10|38 12:10 1|46 72:10 2|34 11:10 3|5 82:10 4|83 7:10 5|67 10:10 6|82 1:10 7|68 66:10 8|84 4:10 9|98 58:10 10</relation>
    <relation name="R72" arity="2" nbTuples="100" semantics="soft" defaultCost="infinity">99 77:1 1|85 4:1 2|37 72:1 3|79 78:1 4|48 72:1 5|51 74:1 6|2 59:1 7|95 91:1 8|57 65:1 9|44 64:1 10|63 90:2 1|6 63:2 2|77 85:2 3|34 26:2 4|31 69:2 5|73 80:2 6|85 29:2 7|14 81:2 8|3 61:2 9|43 76:2 10|58 84:3 1|40 63:3 2|16 64:3 3|95 47:3 4|79 87:3 5|97 26:3 6|73 10:3 7|80 78:3 8|46 48:3 9|10 83:3 10|12 35:4 1|83 43:4 2|93 23:4 3|83 24:4 4|60 19:4 5|89 83:4 6|46 16:4 7|21 39:4 8|84 88:4 9|57 48:4 10|77 39:5 1|78 59:5 2|34 17:5 3|13 70:5 4|20 70:5 5|35 63:5 6|43 85:5 7|11 5:5 8|70 83:5 9|88 32:5 10|20 74:6 1|44 52:6 2|73 35:6 3|28 57:6 4|66 3:6 5|86 44:6 6|87 36:6 7|10 4:6 8|82 45:6 9|6 62:6 10|61 48:7 1|60 13:7 2|60 73:7 3|84 32:7 4|63 74:7 5|78 92:7 6|74 19:7 7|12 88:7 8|74 41:7 9|11 1:7 10|10 56:8 1|78 17:8 2|92 84:8 3|20 68:8 4|2 26:8 5|41 28:8 6|49 90:8 7|62 76:8 8|65 86:8 9|69 99:8 10|17 58:9 1|65 95:9 2|44 37:9 3|84 99:9 4|54 79:9 5|53 67:9 6|12 52:9 7|35 92:9 8|26 42:9 9|64 67:9 10|92 32:10 1|6 59:10 2|99 32:10 3|69 80:10 4|90 49:10 5|17 14:10 6|91 64:10 7|62 93:10 8|51 55:10 9|80 83:10 10</relation>
    <relation name="R73" arity="2" nbTuples="100" semantics="soft" defaultCost="infinity">22 63:1 1|14 74:1 2|90 65:1 3|15 71:1 4|11 10:1 5|78 84:1 6|51 40:1 7|43 56:1 8|1 85:1 9|11 64:1 10|93 41:2 1|11 64:2 2|8 90:2 3|42 76:2 4|21 22:2 5|11 23:2 6|40 40:2 7|92 92:2 8|95 68:2 9|99 95:2 10|16 41:3 1|43 64:3 2|85 22:3 3|27 46:3 4|84 99:3 5|5 21:3 6|73 48:3 7|51 92:3 8|27 29:3 9|23 71:3 10|5 13:4 1|67 25:4 2|2 65:4 3|20 3:4 4|37 98:4 5|85 31:4 6|37 80:4 7|89 24:4 8|51 62:4 9|68 26:4 10|5 61:5 1|54 68:5 2|17 28:5 3|65 90:5 4|37 17:5 5|77 70:5 6|28 57:5 7|30 70:5 8|33 11:5 9|82 85:5 10|45 38:6 1|9 81:6 2|9 25:6 3|17 94:6 4|15 98:6 5|31 30:6 6|67 12:6 7|79 43:6 8|65 13:6 9|34 28:6 10|76 12:7 1|67 82:7 2|68 90:7 3|14 91:7 4|20 99:7 5|48 15:7 6|43 26:7 7|90 20:7 8|40 14:7 9|43 82:7 10|39 84:8 1|94 19:8 2|55 93:8 3|72 25:8 4|4 32:8 5|54 2:8 6|83 87:8 7|9 10:8 8|50 32:8 9|29 84:8 10|66 54:9 1|50 7:9 2|61 89:9 3|98 56:9 4|65 41:9 5|76 59:9 6|93 83:9 7|19 2:9 8|4 9:9 9|73 76:9 10|85 52:10 1|18 5:10 2|66 64:10 3|54 50:10 4|74 93:10 5|66 30:10 6|61 88:10 7|67 70:10 8|59 4:10 9|49 15:10 10</relation>
    <relation name="R74" arity="2" nbTuples="100" semantics="soft" defaultCost="infinity">37 91:1 1|12 80:1 2|92 83:1 3|56 75:1 4|89 30:1 5|80 18:1 6|70 55:1 7|22 24:1 8|97 58:1 9|97 21:1 10|62 100:2 1|12 58:2 2|91 4:2 3|43 85:2 4|90 82:2 5|25 55:2 6|30 2:2 7|57 16:2 8|60 36:2 9|64 92:2 10|38 1:3 1|70 24:3 2|96 35:3 3|96 70:3 4|34 51:3 5|18 16:3 6|32 48:3 7|90 18:3 8|61 31:3 9|29 19:3 10|74 79:4 1|20 100:4 2|73 54:4 3|77 24:4 4|11 27:4 5|70 51:4 6|71 96:4 7|58 37:4 8|67 16:4 9|64 20:4 10|71 100:5 1|38 77:5 2|1 82:5 3|20 88:5 4|50 75:5 5|50 56:5 6|6 27:5 7|8 100:5 8|14 82:5 9|69 33:5 10|69 62:6 1|36 20:6 2|70 76:6 3|78 19:6 4|78 2:6 5|23 95:6 6|2 52:6 7|4 97:6 8|5 97:6 9|10 7:6 10|87 5:7 1|96 54:7 2|88 94:7 3|36 20:7 4|96 13:7 5|59 57:7 6|95 82:7 7|67 69:7 8|63 94:7 9|79 21:7 10|52 50:8 1|51 56:8 2|23 3:8 3|1 49:8 4|52 68:8 5|67 25:8 6|56 58:8 7|37 29:8 8|84 74:8 9|49 48:8 10|73 26:9 1|25 38:9 2|60 9:9 3|31 48:9 4|43 4:9 5|63 76:9 6|12 65:9 7|43 28:9 8|52 65:9 9|87 33:9 10|91 5:10 1|34 85:10 2|18 68:10 3|67 62:10 4|97 88:10 5|27 33:10 6|36 44:10 7|44 7:10 8|21 8:10 9|15 72:10 10</relation>
    <relation name="R75" arity="2" nbTuples="100" semantics="soft" defaultCost="infinity">7 10:1 1|33 22:1 2|72 20:1 3|62 50:1 4|72 74:1 5|52 59:1 6|19 25:1 7|60 27:1 8|70 28:1 9|69 33:1 10|81 25:2 1|62 47:2 2|80 46:2 3|67 76:2 4|41 77:2 5|99 39:2 6|19 36:2 7|75 44:2 8|55 8:2 9|25 45:2 10|7 10:3 1|6 43:3 2|97 62:3 3|80 22:3 4|18 64:3 5|7 78:3 6|67 99:3 7|49 66:3 8|81 100:3 9|14 49:3 10|21 67:4 1|53 76:4 2|3 16:4 3|61 50:4 4|37 11:4 5|8 23:4 6|15 47:4 7|86 37:4 8|7 91:4 9|34 17:4 10|81 48:5 1|43 71:5 2|17 33:5 3|5 88:5 4|10 31:5 5|98 62:5 6|63 17:5 7|72 3:5 8|55 14:5 9|76 60:5 10|15 96:6 1|82 2:6 2|10 31:6 3|93 79:6 4|21 85:6 5|4 27:6 6|19 23:6 7|77 36:6 8|11 70:6 9|16 64:6 10|61 6:7 1|73 48:7 2|60 25:7 3|15 25:7 4|86 69:7 5|77 31:7 6|1 39:7 7|65 57:7 8|9 78:7 9|51 70:7 10|1 89:8 1|76 31:8 2|84 67:8 3|15 75:8 4|46 6:8 5|4 60:8 6|14 47:8 7|6 29:8 8|2 36:8 9|92 53:8 10|84 65:9 1|67 1:9 2|38 72:9 3|7 92:9 4|1 100:9 5|95 77:9 6|26 25:9 7|31 4:9 8|97 67:9 9|58 27:9 10|71 50:10 1|23 44:10 2|19 67:10 3|75 23:10 4|17 56:10 5|59 41:10 6|5 22:10 7|2 58:10 8|42 53:10 9|97 43:10 10</relation>
    <relation name="R76" arity="2" nbTuples="100" semantics="soft" defaultCost="infinity">46 56:1 1|78 57:1 2|39 21:1 3|55 72:1 4|54 30:1 5|24 56:1 6|40 10:1 7|81 99:1 8|100 38:1 9|94 88:1 10|32 98:2 1|42 60:2 2|89 14:2 3|19 38:2 4|75 65:2 5|95 95:2 6|93 22:2 7|9 12:2 8|23 63:2 9|82 95:2 10|49 11:3 1|83 49:3 2|94 99:3 3|78 53:3 4|93 70:3 5|55 88:3 6|59 43:3 7|95 81:3 8|99 19:3 9|89 44:3 10|34 37:4 1|88 38:4 2|30 100:4 3|9 62:4 4|97 76:4 5|50 67:4 6|30 73:4 7|28 59:4 8|66 73:4 9|85 47:4 10|6 33:5 1|7 78:5 2|8 31:5 3|69 3:5 4|87 80:5 5|98 91:5 6|70 90:5 7|74 33:5 8|53 34:5 9|4 49:5 10|45 22:6 1|100 47:6 2|73 67:6 3|63 58:6 4|10 89:6 5|29 15:6 6|96 86:6 7|51 18:6 8|22 81:6 9|16 86:6 10|80 4:7 1|50 77:7 2|32 12:7 3|67 16:7 4|61 66:7 5|26 65:7 6|61 33:7 7|77 14:7 8|89 35:7 9|23 18:7 10|61 87:8 1|19 99:8 2|85 47:8 3|63 16:8 4|41 26:8 5|15 24:8 6|2 80:8 7|95 78:8 8|33 52:8 9|33 21:8 10|80 9:9 1|54 99:9 2|26 62:9 3|81 51:9 4|46 48:9 5|14 25:9 6|11 6:9 7|89 85:9 8|90 76:9 9|41 91:9 10|88 84:10 1|22 36:10 2|6 21:10 3|87 70:10 4|45 43:10 5|41 23:10 6|6 49:10 7|76 19:10 8|8 62:10 9|18 42:10 10</relation>
    <relation name="R77" arity="2" nbTuples="100" semantics="soft" defaultCost="infinity">26 54:1 1|79 6:1 2|16 12:1 3|67 61:1 4|79 86:1 5|79 58:1 6|79 43:1 7|45 82:1 8|45 36:1 9|56 72:1 10|17 50:2 1|51 21:2 2|80 65:2 3|66 69:2 4|82 89:2 5|100 7:2 6|100 69:2 7|90 89:2 8|27 59:2 9|70 6:2 10|64 89:3 1|64 47:3 2|63 83:3 3|49 5:3 4|60 19:3 5|18 17:3 6|17 40:3 7|18 27:3 8|82 85:3 9|3 100:3 10|85 29:4 1|49 57:4 2|31 74:4 3|64 87:4 4|46 76:4 5|24 100:4 6|97 47:4 7|99 42:4 8|82 12:4 9|77 2:4 10|93 74:5 1|4 51:5 2|100 80:5 3|23 96:5 4|50 59:5 5|2 18:5 6|85 54:5 7|41 70:5 8|3 53:5 9|6 6:5 10|7 75:6 1|8 60:6 2|16 70:6 3|50 41:6 4|57 34:6 5|2 12:6 6|31 53:6 7|8 46:6 8|3 59:6 9|35 73:6 10|31 57:7 1|74 63:7 2|85 98:7 3|68 100:7 4|69 46:7 5|73 75:7 6|78 85:7 7|22 100:7 8|95 23:7 9|20 51:7 10|1 38:8 1|5 34:8 2|66 30:8 3|74 54:8 4|61 35:8 5|88 65:8 6|48 97:8 7|15 8:8 8|44 60:8 9|24 5:8 10|35 32:9 1|67 8:9 2|96 11:9 3|88 19:9 4|31 64:9 5|48 95:9 6|57 16:9 7|75 73:9 8|89 89:9 9|92 69:9 10|51 8:10 1|92 39:10 2|100 93:10 3|9 90:10 4|28 34:10 5|22 1:10 6|55 33:10 7|54 82:10 8|20 19:10 9|60 10:10 10</relation>
    <relation name="R78" arity="2" nbTuples="100" semantics="soft" defaultCost="infinity">52 7:1 1|27 59:1 2|58 3:1 3|32 2:1 4|5 50:1 5|36 31:1 6|59 14:1 7|60 49:1 8|80 33:1 9|72 58:1 10|82 61:2 1|32 42:2 2|67 49:2 3|100 50:2 4|12 48:2 5|78 100:2 6|52 11:2 7|57 49:2 8|13 40:2 9|84 57:2 10|67 6:3 1|9 39:3 2|74 50:3 3|73 82:3 4|21 76:3 5|5 50:3 6|34 8:3 7|40 26:3 8|37 12:3 9|41 71:3 10|43 39:4 1|31 5:4 2|49 92:4 3|15 87:4 4|21 70:4 5|97 56:4 6|50 97:4 7|28 1:4 8|8 20:4 9|55 32:4 10|71 77:5 1|85 97:5 2|14 69:5 3|41 25:5 4|40 66:5 5|76 68:5 6|25 1:5 7|55 20:5 8|68 60:5 9|51 19:5 10|9 47:6 1|97 37:6 2|34 100:6 3|25 1:6 4|35 5:6 5|81 99:6 6|85 40:6 7|69 46:6 8|7 98:6 9|53 37:6 10|67 77:7 1|79 12:7 2|62 90:7 3|50 31:7 4|50 80:7 5|16 58:7 6|87 84:7 7|100 30:7 8|21 51:7 9|78 99:7 10|61 64:8 1|15 11:8 2|47 91:8 3|37 16:8 4|26 55:8 5|49 69:8 6|42 61:8 7|44 30:8 8|36 20:8 9|29 47:8 10|86 63:9 1|6 46:9 2|44 13:9 3|57 45:9 4|76 87:9 5|64 46:9 6|18 52:9 7|59 75:9 8|20 79:9 9|43 72:9 10|10 92:10 1|29 40:10 2|86 42:10 3|51 35:10 4|9 100:10 5|83 64:10 6|75 77:10 7|34 46:10 8|54 79:10 9|35 92:10 10</relation>
    <relation name="R79" arity="2" nbTuples="100" semantics="soft" defaultCost="infinity">91 15:1 1|38 33:1 2|82 71:1 3|43 48:1 4|12 100:1 5|10 26:1 6|51 51:1 7|1 12:1 8|85 35:1 9|55 89:1 10|55 91:2 1|79 50:2 2|9 85:2 3|32 51:2 4|13 53:2 5|14 22:2 6|75 5:2 7|37 61:2 8|14 37:2 9|24 37:2 10|75 47:3 1|33 64:3 2|42 93:3 3|99 43:3 4|99 47:3 5|8 81:3 6|15 91:3 7|76 59:3 8|80 4:3 9|68 30:3 10|3 77:4 1|15 96:4 2|68 12:4 3|9 37:4 4|29 81:4 5|26 24:4 6|26 88:4 7|17 2:4 8|51 55:4 9|19 68:4 10|85 14:5 1|93 37:5 2|76 44:5 3|74 60:5 4|17 100:5 5|99 87:5 6|78 23:5 7|51 75:5 8|85 18:5 9|67 90:5 10|91 69:6 1|92 10:6 2|91 62:6 3|37 55:6 4|20 22:6 5|84 3:6 6|53 55:6 7|98 55:6 8|83 74:6 9|80 7:6 10|40 95:7 1|40 51:7 2|76 93:7 3|100 39:7 4|73 98:7 5|68 22:7 6|29 51:7 7|66 93:7 8|82 6:7 9|25 46:7 10|91 36:8 1|30 78:8 2|41 53:8 3|1 58:8 4|60 49:8 5|4 16:8 6|45 4:8 7|64 93:8 8|53 24:8 9|12 28:8 10|11 19:9 1|19 76:9 2|80 30:9 3|6 65:9 4|85 7:9 5|75 27:9 6|53 19:9 7|23 85:9 8|17 62:9 9|91 81:9 10|74 57:10 1|80 85:10 2|17 1:10 3|24 61:10 4|52 39:10 5|28 10:10 6|15 55:10 7|2 32:10 8|57 60:10 9|7 34:10 10</relation>
    <relation name="R80" arity="2" nbTuples="100" semantics="soft" defaultCost="infinity">88 74:1 1|85 34:1 2|19 32:1 3|94 67:1 4|9 38:1 5|9 79:1 6|9 26:1 7|9 21:1 8|58 6:1 9|2 48:1 10|80 4:2 1|34 74:2 2|88 34:2 3|30 25:2 4|45 72:2 5|67 76:2 6|24 39:2 7|13 62:2 8|23 48:2 9|4 13:2 10|56 95:3 1|11 56:3 2|78 48:3 3|28 10:3 4|49 95:3 5|78 77:3 6|28 25:3 7|38 46:3 8|74 3:3 9|27 95:3 10|15 13:4 1|62 6:4 2|41 82:4 3|63 70:4 4|46 57:4 5|33 95:4 6|84 89:4 7|64 27:4 8|47 45:4 9|7 96:4 10|32 41:5 1|31 21:5 2|3 62:5 3|69 31:5 4|57 24:5 5|31 52:5 6|69 26:5 7|59 75:5 8|4 84:5 9|95 1:5 10|62 98:6 1|90 20:6 2|14 19:6 3|60 99:6 4|95 54:6 5|64 95:6 6|20 74:6 7|64 36:6 8|94 66:6 9|4 82:6 10|73 95:7 1|24 76:7 2|8 41:7 3|43 97:7 4|7 97:7 5|62 41:7 6|19 4:7 7|56 10:7 8|79 64:7 9|57 79:7 10|95 30:8 1|18 30:8 2|31 70:8 3|44 29:8 4|54 50:8 5|18 92:8 6|47 88:8 7|84 35:8 8|26 100:8 9|79 97:8 10|29 48:9 1|69 90:9 2|31 90:9 3|46 6:9 4|89 37:9 5|49 8:9 6|16 89:9 7|49 95:9 8|43 63:9 9|84 46:9 10|16 78:10 1|60 10:10 2|63 25:10 3|65 32:10 4|26 5:10 5|89 83:10 6|98 62:10 7|58 68:10 8|5 47:10 9|93 1:10 10</relation>
    <relation name="R81" arity="2" nbTuples="100" semantics="soft" defaultCost="infinity">99 63:1 1|52 16:1 2|54 60:1 3|99 37:1 4|84 81:1 5|32 85:1 6|25 78:1 7|54 82:1 8|49 67:1 9|2 72:1 10|63 86:2 1|63 43:2 2|91 13:2 3|18 39:2 4|94 76:2 5|68 89:2 6|14 93:2 7|26 11:2 8|93 75:2 9|89 69:2 10|36 14:3 1|3 38:3 2|6 89:3 3|27 24:3 4|95 33:3 5|38 63:3 6|16 3:3 7|91 74:3 8|52 1:3 9|21 62:3 10|66 41:4 1|15 52:4 2|19 28:4 3|12 78:4 4|78 75:4 5|66 6:4 6|68 94:4 7|17 54:4 8|47 17:4 9|55 7:4 10|94 46:5 1|80 31:5 2|77 61:5 3|17 26:5 4|43 47:5 5|82 71:5 6|5 45:5 7|15 58:5 8|30 79:5 9|3 20:5 10|27 46:6 1|69 26:6 2|99 15:6 3|80 25:6 4|9 37:6 5|44 81:6 6|2 1:6 7|79 68:6 8|68 67:6 9|25 76:6 10|9 23:7 1|46 73:7 2|36 34:7 3|71 96:7 4|70 48:7 5|30 12:7 6|55 77:7 7|26 56:7 8|79 65:7 9|77 6:7 10|69 100:8 1|27 10:8 2|35 59:8 3|27 2:8 4|90 91:8 5|44 27:8 6|82 1:8 7|93 78:8 8|75 25:8 9|29 26:8 10|71 34:9 1|84 84:9 2|38 48:9 3|75 82:9 4|96 91:9 5|95 48:9 6|76 77:9 7|93 48:9 8|76 64:9 9|97 94:9 10|86 71:10 1|78 34:10 2|92 25:10 3|82 48:10 4|1 60:10 5|9 64:10 6|5 65:10 7|55 31:10 8|85 35:10 9|4 88:10 10</relation>
    <relation name="R82" arity="2" nbTuples="100" semantics="soft" defaultCost="infinity">15 86:1 1|75 67:1 2|39 25:1 3|37 23:1 4|23 90:1 5|88 54:1 6|34 31:1 7|69 49:1 8|24 15:1 9|1 73:1 10|59 84:2 1|72 82:2 2|35 50:2 3|95 43:2 4|49 47:2 5|26 13:2 6|29 4:2 7|78 32:2 8|42 79:2 9|32 59:2 10|46 6:3 1|6 92:3 2|69 31:3 3|74 95:3 4|81 92:3 5|60 78:3 6|79 49:3 7|8 43:3 8|89 70:3 9|19 65:3 10|56 86:4 1|70 40:4 2|52 93:4 3|88 77:4 4|77 63:4 5|37 19:4 6|84 76:4 7|74 84:4 8|22 35:4 9|74 67:4 10|84 24:5 1|97 42:5 2|31 39:5 3|48 49:5 4|68 73:5 5|10 79:5 6|59 28:5 7|1 5:5 8|19 62:5 9|33 42:5 10|7 35:6 1|17 67:6 2|55 71:6 3|51 70:6 4|91 12:6 5|6 54:6 6|94 5:6 7|18 57:6 8|94 28:6 9|4 27:6 10|69 14:7 1|70 13:7 2|24 39:7 3|68 36:7 4|26 64:7 5|34 37:7 6|55 54:7 7|96 68:7 8|99 15:7 9|93 73:7 10|32 53:8 1|20 85:8 2|54 54:8 3|51 100:8 4|60 53:8 5|32 31:8 6|39 6:8 7|80 71:8 8|27 2:8 9|68 11:8 10|83 15:9 1|74 31:9 2|13 63:9 3|34 96:9 4|41 56:9 5|32 46:9 6|76 25:9 7|60 8:9 8|66 40:9 9|35 34:9 10|55 22:10 1|20 70:10 2|54 5:10 3|95 96:10 4|93 80:10 5|45 45:10 6|3 26:10 7|100 67:10 8|78 16:10 9|26 87:10 10</relation>
    <relation name="R83" arity="2" nbTuples="100" semantics="soft" defaultCost="infinity">81 60:1 1|76 39:1 2|78 36:1 3|75 85:1 4|81 31:1 5|30 39:1 6|91 40:1 7|2 69:1 8|18 14:1 9|60 47:1 10|45 3:2 1|8 1:2 2|10 66:2 3|45 98:2 4|18 7:2 5|27 96:2 6|11 26:2 7|41 100:2 8|78 37:2 9|47 15:2 10|24 73:3 1|52 61:3 2|38 61:3 3|94 39:3 4|95 16:3 5|51 13:3 6|88 73:3 7|77 28:3 8|68 54:3 9|73 55:3 10|56 45:4 1|8 97:4 2|54 33:4 3|4 89:4 4|98 40:4 5|49 84:4 6|41 84:4 7|33 89:4 8|24 69:4 9|62 94:4 10|57 28:5 1|40 39:5 2|16 100:5 3|50 18:5 4|44 67:5 5|54 35:5 6|82 40:5 7|25 94:5 8|25 7:5 9|83 27:5 10|58 68:6 1|28 39:6 2|68 84:6 3|6 54:6 4|60 80:6 5|5 68:6 6|64 85:6 7|91 90:6 8|39 62:6 9|1 97:6 10|92 80:7 1|62 15:7 2|90 19:7 3|25 70:7 4|29 17:7 5|38 70:7 6|21 26:7 7|13 85:7 8|26 43:7 9|16 62:7 10|88 69:8 1|73 80:8 2|65 43:8 3|71 31:8 4|39 90:8 5|94 29:8 6|58 27:8 7|98 88:8 8|39 70:8 9|69 50:8 10|68 94:9 1|5 94:9 2|62 99:9 3|45 9:9 4|46 58:9 5|55 40:9 6|57 25:9 7|2 10:9 8|27 16:9 9|96 37:9 10|53 77:10 1|36 62:10 2|18 90:10 3|34 34:10 4|43 2:10 5|86 91:10 6|85 70:10 7|46 27:10 8|56 70:10 9|36 29:10 10</relation>
    <relation name="R84" arity="2" nbTuples="100" semantics="soft" defaultCost="infinity">13 49:1 1|21 14:1 2|21 28:1 3|81 99:1 4|86 27:1 5|94 21:1 6|77 11:1 7|40 79:1 8|34 12:1 9|91 4:1 10|78 42:2 1|44 6:2 2|31 53:2 3|29 87:2 4|1 72:2 5|47 69:2 6|37 89:2 7|7 12:2 8|65 53:2 9|35 90:2 10|26 91:3 1|98 98:3 2|97 37:3 3|21 91:3 4|37 32:3 5|34 33:3 6|22 46:3 7|56 100:3 8|47 18:3 9|32 54:3 10|61 57:4 1|3 53:4 2|49 50:4 3|6 90:4 4|52 97:4 5|45 70:4 6|80 21:4 7|64 65:4 8|44 38:4 9|17 43:4 10|40 51:5 1|96 85:5 2|18 41:5 3|3 43:5 4|89 26:5 5|73 68:5 6|28 95:5 7|18 33:5 8|24 83:5 9|49 84:5 10|98 36:6 1|80 61:6 2|58 61:6 3|12 8:6 4|75 49:6 5|34 56:6 6|65 16:6 7|21 12:6 8|56 92:6 9|85 57:6 10|60 67:7 1|64 46:7 2|26 92:7 3|55 35:7 4|24 12:7 5|68 84:7 6|72 96:7 7|64 15:7 8|99 41:7 9|87 36:7 10|79 88:8 1|12 82:8 2|9 37:8 3|46 44:8 4|89 93:8 5|97 34:8 6|80 31:8 7|86 28:8 8|16 43:8 9|7 36:8 10|74 64:9 1|74 41:9 2|21 66:9 3|65 53:9 4|50 58:9 5|61 40:9 6|5 16:9 7|25 93:9 8|22 19:9 9|90 7:9 10|71 79:10 1|33 84:10 2|73 99:10 3|100 52:10 4|50 98:10 5|6 57:10 6|53 15:10 7|76 87:10 8|18 16:10 9|6 12:10 10</relation>
    <relation name="R85" arity="2" nbTuples="100" semantics="soft" defaultCost="infinity">67 85:1 1|40 74:1 2|23 24:1 3|96 91:1 4|18 30:1 5|81 57:1 6|12 72:1 7|5 94:1 8|82 66:1 9|69 41:1 10|34 64:2 1|54 91:2 2|18 71:2 3|8 94:2 4|36 57:2 5|5 29:2 6|40 97:2 7|9 65:2 8|97 39:2 9|44 48:2 10|8 85:3 1|2 46:3 2|73 42:3 3|1 27:3 4|11 81:3 5|19 30:3 6|21 22:3 7|79 49:3 8|50 60:3 9|97 43:3 10|48 17:4 1|37 46:4 2|53 34:4 3|100 43:4 4|99 60:4 5|52 59:4 6|62 61:4 7|67 13:4 8|72 100:4 9|57 36:4 10|89 16:5 1|12 11:5 2|31 79:5 3|19 37:5 4|26 66:5 5|41 33:5 6|53 46:5 7|24 38:5 8|53 75:5 9|83 100:5 10|33 18:6 1|66 37:6 2|87 33:6 3|15 95:6 4|23 16:6 5|59 5:6 6|60 62:6 7|50 100:6 8|91 37:6 9|29 49:6 10|12 71:7 1|26 2:7 2|21 41:7 3|47 67:7 4|57 53:7 5|79 77:7 6|93 59:7 7|7 16:7 8|40 37:7 9|33 71:7 10|98 53:8 1|68 20:8 2|95 48:8 3|12 35:8 4|7 89:8 5|12 95:8 6|88 36:8 7|54 81:8 8|73 2:8 9|86 65:8 10|79 78:9 1|6 64:9 2|43 56:9 3|23 94:9 4|59 57:9 5|6 19:9 6|14 41:9 7|71 61:9 8|38 82:9 9|96 96:9 10|54 44:10 1|76 50:10 2|92 99:10 3|10 71:10 4|74 7:10 5|81 37:10 6|81 98:10 7|43 41:10 8|24 41:10 9|54 89:10 10</relation>
    <relation name="R86" arity="2" nbTuples="100" semantics="soft" defaultCost="infinity">23 39:1 1|90 12:1 2|44 60:1 3|61 14:1 4|66 23:1 5|9 48:1 6|95 73:1 7|18 23:1 8|90 97:1 9|44 44:1 10|64 20:2 1|22 89:2 2|53 81:2 3|22 30:2 4|83 65:2 5|30 28:2 6|38 29:2 7|7 28:2 8|53 63:2 9|29 21:2 10|80 72:3 1|64 17:3 2|27 79:3 3|28 60:3 4|78 23:3 5|81 70:3 6|100 16:3 7|62 86:3 8|13 18:3 9|46 81:3 10|31 83:4 1|87 55:4 2|41 31:4 3|69 92:4 4|63 10:4 5|99 40:4 6|22 93:4 7|12 79:4 8|42 96:4 9|26 64:4 10|94 94:5 1|58 67:5 2|38 34:5 3|58 32:5 4|34 56:5 5|27 78:5 6|18 63:5 7|14 71:5 8|37 2:5 9|26 36:5 10|36 40:6 1|73 42:6 2|10 56:6 3|94 86:6 4|27 10:6 5|13 48:6 6|72 56:6 7|82 82:6 8|26 57:6 9|28 68:6 10|99 55:7 1|56 74:7 2|45 23:7 3|22 93:7 4|56 58:7 5|39 94:7 6|88 54:7 7|11 27:7 8|11 7:7 9|24 6:7 10|80 8:8 1|59 5:8 2|12 6:8 3|17 87:8 4|32 13:8 5|45 13:8 6|77 69:8 7|94 47:8 8|92 85:8 9|40 39:8 10|39 16:9 1|78 10:9 2|26 41:9 3|28 68:9 4|23 60:9 5|88 97:9 6|49 47:9 7|5 5:9 8|71 46:9 9|94 9:9 10|92 5:10 1|49 9:10 2|26 51:10 3|85 86:10 4|71 65:10 5|32 40:10 6|42 53:10 7|43 82:10 8|10 7:10 9|21 72:10 10</relation>
    <relation name="R87" arity="2" nbTuples="100" semantics="soft" defaultCost="infinity">94 15:1 1|75 4:1 2|8 53:1 3|100 24:1 4|91 52:1 5|45 83:1 6|85 66:1 7|84 5:1 8|20 87:1 9|3 94:1 10|13 78:2 1|43 76:2 2|77 98:2 3|15 25:2 4|35 52:2 5|24 80:2 6|62 5:2 7|34 73:2 8|44 40:2 9|53 88:2 10|40 80:3 1|65 25:3 2|30 31:3 3|64 62:3 4|100 50:3 5|13 24:3 6|64 79:3 7|69 39:3 8|63 39:3 9|23 56:3 10|52 52:4 1|77 82:4 2|17 65:4 3|47 4:4 4|74 63:4 5|20 49:4 6|85 88:4 7|97 35:4 8|14 48:4 9|59 82:4 10|54 82:5 1|69 37:5 2|27 12:5 3|52 15:5 4|14 66:5 5|50 16:5 6|97 80:5 7|31 55:5 8|95 22:5 9|39 16:5 10|94 85:6 1|9 82:6 2|90 87:6 3|40 26:6 4|39 99:6 5|7 62:6 6|19 1:6 7|22 85:6 8|8 6:6 9|98 98:6 10|49 30:7 1|49 2:7 2|55 44:7 3|75 37:7 4|89 15:7 5|2 44:7 6|44 72:7 7|10 8:7 8|36 16:7 9|87 72:7 10|97 59:8 1|58 75:8 2|7 31:8 3|70 18:8 4|100 76:8 5|22 25:8 6|21 32:8 7|91 34:8 8|48 53:8 9|83 13:8 10|95 44:9 1|54 60:9 2|99 23:9 3|55 45:9 4|64 41:9 5|84 86:9 6|66 70:9 7|31 76:9 8|58 60:9 9|19 16:9 10|91 62:10 1|19 38:10 2|79 37:10 3|43 46:10 4|47 10:10 5|93 37:10 6|67 31:10 7|12 19:10 8|89 9:10 9|2 80:10 10</relation>
    <relation name="R88" arity="2" nbTuples="100" semantics="soft" defaultCost="infinity">51 83:1 1|17 25:1 2|43 49:1 3|8 28:1 4|18 19:1 5|76 50:1 6|91 87:1 7|58 69:1 8|52 7:1 9|61 96:1 10|6 25:2 1|7 71:2 2|18 18:2 3|3 27:2 4|43 50:2 5|35 69:2 6|5 65:2 7|19 10:2 8|83 11:2 9|41 60:2 10|42 94:3 1|66 61:3 2|89 39:3 3|100 50:3 4|54 69:3 5|15 9:3 6|29 56:3 7|15 56:3 8|26 88:3 9|86 39:3 10|57 9:4 1|4 55:4 2|82 88:4 3|6 85:4 4|81 23:4 5|98 46:4 6|19 47:4 7|74 72:4 8|35 87:4 9|46 53:4 10|24 100:5 1|34 39:5 2|49 78:5 3|50 1:5 4|79 4:5 5|11 77:5 6|84 14:5 7|78 26:5 8|40 32:5 9|41 86:5 10|65 88:6 1|20 8:6 2|27 85:6 3|9 18:6 4|41 8:6 5|3 46:6 6|79 39:6 7|84 58:6 8|48 69:6 9|61 100:6 10|40 80:7 1|97 78:7 2|56 9:7 3|26 80:7 4|2 80:7 5|14 50:7 6|27 41:7 7|13 50:7 8|10 30:7 9|99 4:7 10|18 53:8 1|82 83:8 2|99 26:8 3|59 72:8 4|88 29:8 5|12 77:8 6|34 76:8 7|34 63:8 8|23 22:8 9|28 27:8 10|58 69:9 1|57 38:9 2|68 80:9 3|58 8:9 4|77 32:9 5|4 89:9 6|25 25:9 7|13 12:9 8|37 64:9 9|10 59:9 10|77 19:10 1|12 52:10 2|63 16:10 3|13 32:10 4|27 60:10 5|4 14:10 6|83 66:10 7|76 84:10 8|72 20:10 9|54 33:10 10</relation>
    <relation name="R89" arity="2" nbTuples="100" semantics="soft" defaultCost="infinity">37 100:1 1|62 95:1 2|56 95:1 3|96 15:1 4|53 6:1 5|88 33:1 6|52 27:1 7|66 33:1 8|52 30:1 9|82 84:1 10|87 39:2 1|74 71:2 2|85 64:2 3|11 79:2 4|9 73:2 5|78 94:2 6|42 55:2 7|49 36:2 8|40 32:2 9|64 64:2 10|71 69:3 1|20 33:3 2|94 61:3 3|45 32:3 4|5 27:3 5|23 65:3 6|26 21:3 7|35 85:3 8|76 11:3 9|24 66:3 10|53 44:4 1|75 9:4 2|72 15:4 3|77 82:4 4|75 62:4 5|84 10:4 6|64 71:4 7|5 38:4 8|63 60:4 9|93 12:4 10|100 85:5 1|55 37:5 2|6 95:5 3|76 100:5 4|67 60:5 5|7 68:5 6|40 69:5 7|68 99:5 8|35 98:5 9|7 34:5 10|82 58:6 1|71 95:6 2|61 92:6 3|38 6:6 4|59 41:6 5|52 47:6 6|6 70:6 7|65 70:6 8|2 68:6 9|1 39:6 10|89 43:7 1|20 44:7 2|34 59:7 3|2 68:7 4|92 55:7 5|91 40:7 6|85 43:7 7|35 86:7 8|83 64:7 9|56 36:7 10|12 59:8 1|10 22:8 2|17 84:8 3|63 70:8 4|91 89:8 5|94 52:8 6|41 70:8 7|46 58:8 8|31 86:8 9|4 8:8 10|14 29:9 1|39 22:9 2|21 27:9 3|53 37:9 4|1 83:9 5|12 62:9 6|90 100:9 7|77 45:9 8|22 28:9 9|56 17:9 10|72 95:10 1|96 92:10 2|62 56:10 3|81 88:10 4|83 81:10 5|71 28:10 6|55 30:10 7|9 35:10 8|63 70:10 9|59 72:10 10</relation>
    <relation name="R90" arity="2" nbTuples="100" semantics="soft" defaultCost="infinity">17 45:1 1|73 62:1 2|41 97:1 3|91 89:1 4|93 1:1 5|59 38:1 6|10 85:1 7|16 13:1 8|22 70:1 9|45 49:1 10|45 65:2 1|84 12:2 2|56 48:2 3|27 55:2 4|83 60:2 5|67 4:2 6|77 12:2 7|42 100:2 8|47 71:2 9|38 65:2 10|98 15:3 1|18 5:3 2|2 16:3 3|59 90:3 4|50 10:3 5|11 45:3 6|52 98:3 7|47 93:3 8|76 81:3 9|24 79:3 10|27 25:4 1|14 61:4 2|3 94:4 3|6 89:4 4|19 97:4 5|4 9:4 6|46 41:4 7|66 53:4 8|72 25:4 9|87 73:4 10|73 6:5 1|72 47:5 2|18 66:5 3|51 61:5 4|38 89:5 5|7 64:5 6|24 72:5 7|30 55:5 8|49 69:5 9|10 82:5 10|4 90:6 1|56 98:6 2|47 77:6 3|6 23:6 4|86 73:6 5|97 54:6 6|96 40:6 7|22 91:6 8|56 73:6 9|59 96:6 10|11 82:7 1|47 81:7 2|15 39:7 3|35 62:7 4|89 13:7 5|50 83:7 6|22 30:7 7|34 100:7 8|4 44:7 9|6 37:7 10|98 23:8 1|33 74:8 2|89 100:8 3|70 10:8 4|33 79:8 5|24 17:8 6|12 20:8 7|96 1:8 8|10 84:8 9|54 39:8 10|23 68:9 1|3 90:9 2|29 93:9 3|86 31:9 4|28 1:9 5|39 92:9 6|18 32:9 7|15 38:9 8|14 54:9 9|72 82:9 10|44 47:10 1|23 65:10 2|31 47:10 3|30 1:10 4|67 95:10 5|65 54:10 6|11 28:10 7|70 56:10 8|7 24:10 9|12 58:10 10</relation>
    <relation name="R91" arity="2" nbTuples="100" semantics="soft" defaultCost="infinity">78 91:1 1|26 79:1 2|5 75:1 3|97 69:1 4|70 48:1 5|90 8:1 6|6 23:1 7|24 6:1 8|86 49:1 9|16 97:1 10|97 22:2 1|67 53:2 2|33 51:2 3|49 78:2 4|66 22:2 5|44 6:2 6|26 10:2 7|25 28:2 8|80 92:2 9|47 80:2 10|63 37:3 1|83 11:3 2|87 41:3 3|73 64:3 4|100 30:3 5|100 3:3 6|97 36:3 7|76 40:3 8|71 96:3 9|35 15:3 10|94 61:4 1|44 9:4 2|44 1:4 3|27 83:4 4|79 59:4 5|58 72:4 6|4 27:4 7|12 69:4 8|55 48:4 9|6 72:4 10|2 26:5 1|28 12:5 2|5 17:5 3|45 93:5 4|20 89:5 5|39 24:5 6|8 27:5 7|32 71:5 8|26 72:5 9|91 90:5 10|11 86:6 1|77 58:6 2|28 56:6 3|77 58:6 4|50 61:6 5|89 54:6 6|55 29:6 7|83 8:6 8|77 61:6 9|6 98:6 10|17 5:7 1|40 23:7 2|45 86:7 3|37 61:7 4|19 40:7 5|94 24:7 6|57 37:7 7|66 10:7 8|42 94:7 9|78 38:7 10|85 42:8 1|83 31:8 2|11 47:8 3|57 93:8 4|98 14:8 5|41 10:8 6|6 86:8 7|55 84:8 8|75 71:8 9|70 32:8 10|96 100:9 1|10 32:9 2|88 82:9 3|77 37:9 4|96 63:9 5|99 45:9 6|70 3:9 7|26 45:9 8|84 87:9 9|35 50:9 10|9 34:10 1|79 38:10 2|17 76:10 3|39 44:10 4|36 4:10 5|30 59:10 6|40 21:10 7|20 3:10 8|6 61:10 9|67 79:10 10</relation>
    <relation name="R92" arity="2" nbTuples="100" semantics="soft" defaultCost="infinity">78 94:1 1|19 27:1 2|63 32:1 3|55 22:1 4|56 56:1 5|19 22:1 6|63 72:1 7|12 57:1 8|77 84:1 9|4 45:1 10|97 31:2 1|23 9:2 2|62 59:2 3|31 62:2 4|10 90:2 5|25 32:2 6|37 96:2 7|49 87:2 8|39 49:2 9|37 45:2 10|3 100:3 1|66 23:3 2|9 85:3 3|40 48:3 4|42 72:3 5|71 1:3 6|43 90:3 7|21 35:3 8|42 8:3 9|39 94:3 10|94 75:4 1|33 96:4 2|26 60:4 3|86 68:4 4|95 84:4 5|39 63:4 6|46 50:4 7|53 70:4 8|90 67:4 9|44 50:4 10|58 65:5 1|40 80:5 2|89 2:5 3|29 89:5 4|89 64:5 5|4 87:5 6|64 64:5 7|42 50:5 8|78 84:5 9|6 48:5 10|74 79:6 1|9 18:6 2|32 15:6 3|73 39:6 4|81 11:6 5|77 55:6 6|41 93:6 7|88 27:6 8|15 86:6 9|94 67:6 10|36 20:7 1|52 4:7 2|78 16:7 3|86 49:7 4|98 18:7 5|71 70:7 6|10 14:7 7|96 1:7 8|35 80:7 9|46 53:7 10|42 95:8 1|86 14:8 2|90 51:8 3|93 97:8 4|28 100:8 5|26 75:8 6|53 86:8 7|10 75:8 8|17 2:8 9|12 51:8 10|85 48:9 1|62 93:9 2|5 66:9 3|84 34:9 4|81 39:9 5|65 82:9 6|99 85:9 7|54 75:9 8|18 86:9 9|82 20:9 10|52 7:10 1|50 24:10 2|87 32:10 3|53 22:10 4|75 22:10 5|33 58:10 6|81 88:10 7|42 67:10 8|29 83:10 9|58 69:10 10</relation>
    <relation name="R93" arity="2" nbTuples="100" semantics="soft" defaultCost="infinity">2 54:1 1|61 82:1 2|45 78:1 3|73 42:1 4|13 11:1 5|1 95:1 6|34 65:1 7|82 44:1 8|27 55:1 9|89 1:1 10|82 54:2 1|17 98:2 2|39 9:2 3|41 38:2 4|45 87:2 5|92 24:2 6|17 33:2 7|93 54:2 8|79 53:2 9|36 64:2 10|16 44:3 1|17 96:3 2|86 44:3 3|30 27:3 4|94 79:3 5|60 73:3 6|42 28:3 7|87 18:3 8|20 88:3 9|68 73:3 10|53 4:4 1|59 33:4 2|28 42:4 3|67 20:4 4|56 62:4 5|58 43:4 6|39 66:4 7|35 18:4 8|45 65:4 9|21 97:4 10|54 64:5 1|71 2:5 2|4 21:5 3|61 11:5 4|15 84:5 5|39 9:5 6|71 18:5 7|75 31:5 8|52 26:5 9|76 38:5 10|66 38:6 1|19 73:6 2|89 12:6 3|53 38:6 4|58 67:6 5|49 97:6 6|63 60:6 7|43 71:6 8|55 78:6 9|100 62:6 10|90 38:7 1|47 35:7 2|31 46:7 3|59 53:7 4|73 78:7 5|66 30:7 6|45 26:7 7|37 99:7 8|33 84:7 9|28 5:7 10|98 98:8 1|54 13:8 2|27 69:8 3|96 32:8 4|35 60:8 5|99 21:8 6|59 96:8 7|40 91:8 8|4 45:8 9|21 67:8 10|16 10:9 1|31 44:9 2|2 47:9 3|58 2:9 4|80 87:9 5|77 54:9 6|95 28:9 7|20 9:9 8|92 42:9 9|49 74:9 10|86 19:10 1|89 5:10 2|77 62:10 3|36 91:10 4|48 35:10 5|77 28:10 6|55 64:10 7|22 32:10 8|75 80:10 9|79 15:10 10</relation>
    <relation name="R94" arity="2" nbTuples="100" semantics="soft" defaultCost="infinity">90 92:1 1|100 46:1 2|5 94:1 3|4 2:1 4|65 96:1 5|52 16:1 6|13 89:1 7|68 19:1 8|67 72:1 9|55 81:1 10|84 60:2 1|86 60:2 2|35 45:2 3|99 63:2 4|12 72:2 5|92 53:2 6|7 24:2 7|28 30:2 8|90 63:2 9|84 48:2 10|45 59:3 1|36 33:3 2|83 12:3 3|63 4:3 4|58 92:3 5|78 12:3 6|96 58:3 7|14 57:3 8|29 73:3 9|87 54:3 10|76 71:4 1|53 78:4 2|15 74:4 3|93 34:4 4|34 23:4 5|37 61:4 6|95 40:4 7|96 97:4 8|40 85:4 9|9 14:4 10|64 48:5 1|40 43:5 2|51 69:5 3|24 15:5 4|12 66:5 5|76 24:5 6|78 90:5 7|77 81:5 8|30 37:5 9|29 79:5 10|77 98:6 1|38 58:6 2|29 20:6 3|94 50:6 4|47 30:6 5|56 9:6 6|75 70:6 7|29 67:6 8|55 64:6 9|86 86:6 10|65 49:7 1|32 85:7 2|29 86:7 3|58 100:7 4|98 75:7 5|93 17:7 6|82 92:7 7|88 22:7 8|26 72:7 9|86 97:7 10|58 92:8 1|2 84:8 2|80 73:8 3|32 62:8 4|20 95:8 5|18 59:8 6|2 81:8 7|40 43:8 8|21 73:8 9|11 49:8 10|37 4:9 1|12 98:9 2|14 50:9 3|63 98:9 4|75 8:9 5|78 29:9 6|7 62:9 7|49 14:9 8|16 53:9 9|88 69:9 10|71 74:10 1|48 63:10 2|23 15:10 3|72 33:10 4|36 54:10 5|48 82:10 6|93 7:10 7|60 54:10 8|58 52:10 9|90 9:10 10</relation>
    <relation name="R95" arity="2" nbTuples="100" semantics="soft" defaultCost="infinity">32 42:1 1|6 64:1 2|30 23:1 3|88 29:1 4|31 13:1 5|76 93:1 6|62 77:1 7|4 100:1 8|92 77:1 9|77 78:1 10|73 83:2 1|64 79:2 2|22 69:2 3|48 19:2 4|55 29:2 5|49 95:2 6|16 88:2 7|36 26:2 8|5 19:2 9|2 13:2 10|92 14:3 1|24 30:3 2|34 73:3 3|25 94:3 4|36 73:3 5|98 71:3 6|6 48:3 7|64 59:3 8|100 46:3 9|57 65:3 10|61 1:4 1|1 87:4 2|23 77:4 3|97 29:4 4|19 59:4 5|2 25:4 6|94 49:4 7|46 19:4 8|81 77:4 9|2 77:4 10|79 22:5 1|13 82:5 2|61 82:5 3|4 10:5 4|57 45:5 5|75 65:5 6|35 44:5 7|31 95:5 8|63 3:5 9|34 8:5 10|67 33:6 1|81 51:6 2|16 46:6 3|3 15:6 4|55 26:6 5|39 90:6 6|86 8:6 7|2 93:6 8|28 93:6 9|59 58:6 10|37 42:7 1|77 85:7 2|53 84:7 3|34 23:7 4|29 90:7 5|85 56:7 6|63 60:7 7|99 76:7 8|86 87:7 9|85 98:7 10|90 83:8 1|44 15:8 2|47 68:8 3|38 55:8 4|83 31:8 5|24 45:8 6|77 17:8 7|23 97:8 8|43 5:8 9|8 17:8 10|85 86:9 1|88 2:9 2|87 63:9 3|87 81:9 4|80 65:9 5|21 94:9 6|47 68:9 7|37 28:9 8|79 92:9 9|5 69:9 10|51 64:10 1|27 48:10 2|22 17:10 3|74 19:10 4|44 99:10 5|85 29:10 6|79 81:10 7|7 99:10 8|52 61:10 9|81 68:10 10</relation>
    <relation name="R96" arity="2" nbTuples="100" semantics="soft" defaultCost="infinity">43 55:1 1|21 25:1 2|93 9:1 3|98 78:1 4|48 57:1 5|38 98:1 6|83 95:1 7|77 9:1 8|53 46:1 9|46 76:1 10|100 25:2 1|78 10:2 2|86 54:2 3|88 50:2 4|100 97:2 5|81 10:2 6|35 15:2 7|26 94:2 8|99 19:2 9|19 96:2 10|28 84:3 1|88 97:3 2|63 92:3 3|32 97:3 4|51 72:3 5|84 94:3 6|64 1:3 7|60 24:3 8|72 39:3 9|39 50:3 10|13 79:4 1|28 22:4 2|100 12:4 3|4 76:4 4|63 2:4 5|3 21:4 6|76 19:4 7|19 69:4 8|36 46:4 9|96 98:4 10|74 71:5 1|51 8:5 2|41 23:5 3|62 98:5 4|84 19:5 5|30 60:5 6|64 56:5 7|17 60:5 8|66 68:5 9|50 55:5 10|59 79:6 1|68 53:6 2|31 38:6 3|18 53:6 4|67 64:6 5|35 20:6 6|74 86:6 7|62 9:6 8|45 2:6 9|1 81:6 10|63 47:7 1|27 98:7 2|80 14:7 3|23 46:7 4|64 44:7 5|29 67:7 6|14 43:7 7|91 41:7 8|47 80:7 9|40 29:7 10|20 66:8 1|26 36:8 2|23 15:8 3|21 2:8 4|91 31:8 5|33 41:8 6|88 86:8 7|42 62:8 8|37 96:8 9|65 16:8 10|74 29:9 1|34 83:9 2|6 35:9 3|73 78:9 4|42 1:9 5|75 51:9 6|61 30:9 7|23 37:9 8|77 23:9 9|4 95:9 10|99 76:10 1|21 83:10 2|37 83:10 3|14 76:10 4|78 53:10 5|82 91:10 6|96 75:10 7|69 5:10 8|87 49:10 9|21 36:10 10</relation>
    <relation name="R97" arity="2" nbTuples="100" semantics="soft" defaultCost="infinity">78 61:1 1|36 3:1 2|96 47:1 3|53 25:1 4|56 83:1 5|47 20:1 6|41 92:1 7|46 85:1 8|79 58:1 9|12 59:1 10|54 11:2 1|45 80:2 2|50 38:2 3|61 99:2 4|34 61:2 5|65 23:2 6|60 22:2 7|82 88:2 8|16 5:2 9|36 21:2 10|54 33:3 1|77 62:3 2|94 62:3 3|24 75:3 4|87 26:3 5|66 21:3 6|97 74:3 7|83 100:3 8|89 63:3 9|97 41:3 10|23 80:4 1|99 55:4 2|66 85:4 3|52 28:4 4|87 1:4 5|29 1:4 6|77 70:4 7|55 32:4 8|31 66:4 9|64 14:4 10|82 39:5 1|18 82:5 2|7 39:5 3|49 25:5 4|56 75:5 5|80 97:5 6|28 26:5 7|38 69:5 8|98 47:5 9|35 3:5 10|51 71:6 1|96 57:6 2|93 56:6 3|50 53:6 4|33 67:6 5|39 20:6 6|93 56:6 7|3 20:6 8|74 48:6 9|92 64:6 10|45 10:7 1|18 23:7 2|45 37:7 3|14 48:7 4|62 78:7 5|63 6:7 6|57 56:7 7|3 84:7 8|22 61:7 9|35 72:7 10|24 32:8 1|88 5:8 2|51 37:8 3|52 39:8 4|20 60:8 5|72 50:8 6|3 61:8 7|33 94:8 8|41 93:8 9|82 77:8 10|66 31:9 1|26 28:9 2|16 80:9 3|36 91:9 4|45 23:9 5|15 1:9 6|34 68:9 7|45 47:9 8|2 60:9 9|24 68:9 10|68 43:10 1|90 75:10 2|52 57:10 3|97 52:10 4|30 71:10 5|63 24:10 6|53 71:10 7|12 63:10 8|85 64:10 9|48 35:10 10</relation>
    <relation name="R98" arity="2" nbTuples="100" semantics="soft" defaultCost="infinity">34 37:1 1|67 83:1 2|85 92:1 3|83 79:1 4|45 67:1 5|55 75:1 6|32 3:1 7|43 29:1 8|29 62:1 9|90 85:1 10|72 23:2 1|7 42:2 2|47 34:2 3|76 42:2 4|68 58:2 5|26 84:2 6|12 64:2 7|22 77:2 8|4 18:2 9|100 8:2 10|2 32:3 1|40 19:3 2|39 25:3 3|7 78:3 4|64 97:3 5|87 29:3 6|96 79:3 7|78 2:3 8|37 6:3 9|29 93:3 10|48 1:4 1|89 3:4 2|38 74:4 3|53 78:4 4|59 75:4 5|8 57:4 6|3 55:4 7|38 17:4 8|69 50:4 9|46 65:4 10|74 93:5 1|68 94:5 2|48 78:5 3|73 46:5 4|76 30:5 5|59 22:5 6|46 8:5 7|3 66:5 8|16 5:5 9|5 48:5 10|21 47:6 1|69 31:6 2|3 81:6 3|97 41:6 4|27 65:6 5|43 26:6 6|81 67:6 7|55 16:6 8|70 15:6 9|56 66:6 10|7 37:7 1|66 20:7 2|96 74:7 3|30 87:7 4|26 50:7 5|39 89:7 6|52 37:7 7|41 11:7 8|24 41:7 9|13 36:7 10|30 34:8 1|56 47:8 2|63 20:8 3|68 31:8 4|95 27:8 5|22 10:8 6|19 4:8 7|34 98:8 8|54 13:8 9|97 87:8 10|84 75:9 1|8 26:9 2|13 62:9 3|54 71:9 4|16 27:9 5|6 67:9 6|30 37:9 7|2 30:9 8|23 62:9 9|13 82:9 10|75 87:10 1|86 13:10 2|21 34:10 3|20 45:10 4|30 17:10 5|87 79:10 6|28 48:10 7|51 23:10 8|4 66:10 9|13 18:10 10</relation>
    <relation name="R99" arity="2" nbTuples="100" semantics="soft" defaultCost="infinity">49 79:1 1|24 91:1 2|56 48:1 3|62 98:1 4|82 64:1 5|94 40:1 6|25 44:1 7|98 48:1 8|48 61:1 9|70 7:1 10|38 40:2 1|62 75:2 2|22 9:2 3|17 24:2 4|29 59:2 5|20 64:2 6|29 10:2 7|73 49:2 8|80 27:2 9|15 15:2 10|8 30:3 1|45 60:3 2|3 63:3 3|78 11:3 4|85 86:3 5|64 2:3 6|83 5:3 7|8 26:3 8|95 54:3 9|15 12:3 10|74 87:4 1|29 13:4 2|33 45:4 3|70 89:4 4|15 45:4 5|95 34:4 6|54 2:4 7|91 56:4 8|6 15:4 9|83 21:4 10|23 26:5 1|78 44:5 2|62 41:5 3|2 82:5 4|95 50:5 5|84 6:5 6|26 17:5 7|22 82:5 8|83 93:5 9|24 11:5 10|25 30:6 1|72 72:6 2|35 79:6 3|34 100:6 4|95 73:6 5|91 53:6 6|33 3:6 7|76 10:6 8|97 44:6 9|9 78:6 10|75 68:7 1|92 68:7 2|8 60:7 3|3 41:7 4|26 37:7 5|37 35:7 6|78 40:7 7|60 9:7 8|21 73:7 9|64 55:7 10|45 42:8 1|18 89:8 2|69 46:8 3|32 15:8 4|87 58:8 5|99 44:8 6|4 52:8 7|58 45:8 8|41 6:8 9|35 82:8 10|57 60:9 1|35 2:9 2|4 59:9 3|49 10:9 4|59 79:9 5|92 21:9 6|19 13:9 7|58 4:9 8|98 22:9 9|65 27:9 10|96 87:10 1|97 42:10 2|94 100:10 3|1 34:10 4|30 91:10 5|81 12:10 6|52 80:10 7|23 87:10 8|96 17:10 9|61 75:10 10</relation>
    <relation name="R100" arity="2" nbTuples="100" semantics="soft" defaultCost="infinity">19 79:1 1|12 13:1 2|65 41:1 3|39 65:1 4|51 96:1 5|7 93:1 6|51 27:1 7|44 28:1 8|66 83:1 9|13 71:1 10|74 89:2 1|84 66:2 2|40 25:2 3|61 50:2 4|24 43:2 5|34 12:2 6|67 65:2 7|87 64:2 8|46 47:2 9|20 62:2 10|99 7:3 1|98 3:3 2|75 27:3 3|100 36:3 4|28 78:3 5|52 42:3 6|8 26:3 7|70 53:3 8|86 25:3 9|69 6:3 10|80 29:4 1|29 35:4 2|58 90:4 3|55 51:4 4|82 49:4 5|99 65:4 6|57 80:4 7|98 68:4 8|44 76:4 9|60 91:4 10|89 32:5 1|72 27:5 2|59 23:5 3|68 24:5 4|11 31:5 5|60 16:5 6|44 34:5 7|60 87:5 8|60 42:5 9|70 46:5 10|31 12:6 1|51 2:6 2|11 53:6 3|32 31:6 4|66 6:6 5|97 43:6 6|88 49:6 7|68 60:6 8|39 61:6 9|68 62:6 10|30 59:7 1|87 12:7 2|78 1:7 3|53 90:7 4|99 46:7 5|59 93:7 6|85 28:7 7|96 66:7 8|71 37:7 9|54 1:7 10|88 34:8 1|36 29:8 2|55 5:8 3|44 22:8 4|51 69:8 5|91 99:8 6|17 57:8 7|27 41:8 8|45 8:8 9|28 19:8 10|30 86:9 1|8 12:9 2|92 19:9 3|84 40:9 4|49 92:9 5|39 5:9 6|25 17:9 7|42 60:9 8|93 82:9 9|18 50:9 10|28 42:10 1|93 59:10 2|96 2:10 3|84 36:10 4|52 36:10 5|5 99:10 6|33 59:10 7|70 21:10 8|11 66:10 9|7 57:10 10</relation>
    <relation name="R101" arity="2" nbTuples="100" semantics="soft" defaultCost="infinity">58 39:1 1|2 78:1 2|16 34:1 3|49 31:1 4|91 33:1 5|42 83:1 6|97 84:1 7|89 29:1 8|53 16:1 9|17 9:1 10|16 68:2 1|38 28:2 2|37 46:2 3|5 91:2 4|83 58:2 5|42 77:2 6|44 90:2 7|36 66:2 8|5 4:2 9|95 56:2 10|52 71:3 1|46 19:3 2|61 70:3 3|6 43:3 4|81 13:3 5|96 75:3 6|60 14:3 7|69 28:3 8|60 18:3 9|36 22:3 10|28 78:4 1|10 91:4 2|34 100:4 3|80 63:4 4|48 11:4 5|98 33:4 6|55 76:4 7|17 9:4 8|16 36:4 9|57 7:4 10|38 63:5 1|77 92:5 2|27 50:5 3|15 16:5 4|87 52:5 5|36 45:5 6|76 100:5 7|67 55:5 8|19 56:5 9|11 63:5 10|39 69:6 1|49 24:6 2|39 40:6 3|92 70:6 4|86 100:6 5|44 39:6 6|44 92:6 7|12 40:6 8|29 99:6 9|70 4:6 10|62 91:7 1|38 47:7 2|10 17:7 3|16 39:7 4|50 75:7 5|60 50:7 6|70 8:7 7|30 72:7 8|9 22:7 9|85 23:7 10|81 99:8 1|82 35:8 2|92 95:8 3|71 6:8 4|9 22:8 5|41 23:8 6|12 12:8 7|71 25:8 8|41 98:8 9|45 11:8 10|71 43:9 1|54 100:9 2|11 76:9 3|59 31:9 4|73 43:9 5|30 60:9 6|91 52:9 7|48 60:9 8|88 85:9 9|4 15:9 10|38 41:10 1|2 70:10 2|90 30:10 3|19 61:10 4|12 66:10 5|93 42:10 6|68 65:10 7|80 18:10 8|13 81:10 9|64 35:10 10</relation>
    <relation name="R102" arity="2" nbTuples="100" semantics="soft" defaultCost="infinity">97 94:1 1|56 29:1 2|92 57:1 3|63 69:1 4|17 57:1 5|11 66:1 6|31 88:1 7|78 83:1 8|47 21:1 9|7 23:1 10|18 96:2 1|35 32:2 2|48 50:2 3|81 92:2 4|42 47:2 5|70 75:2 6|95 72:2 7|87 50:2 8|84 4:2 9|88 49:2 10|34 85:3 1|54 8:3 2|91 77:3 3|54 37:3 4|32 72:3 5|11 95:3 6|56 51:3 7|99 69:3 8|40 18:3 9|69 81:3 10|31 100:4 1|26 16:4 2|28 49:4 3|60 57:4 4|55 13:4 5|48 83:4 6|75 41:4 7|81 34:4 8|79 96:4 9|1 70:4 10|8 59:5 1|94 25:5 2|1 27:5 3|100 4:5 4|24 27:5 5|68 18:5 6|63 75:5 7|44 34:5 8|47 54:5 9|77 58:5 10|67 4:6 1|91 44:6 2|1 36:6 3|83 2:6 4|2 36:6 5|41 33:6 6|1 42:6 7|63 4:6 8|3 39:6 9|7 62:6 10|83 36:7 1|79 45:7 2|76 52:7 3|72 71:7 4|47 87:7 5|76 26:7 6|65 85:7 7|56 13:7 8|63 93:7 9|70 79:7 10|36 34:8 1|23 59:8 2|70 96:8 3|60 66:8 4|13 18:8 5|30 66:8 6|81 78:8 7|73 72:8 8|94 18:8 9|89 25:8 10|51 57:9 1|28 13:9 2|17 68:9 3|75 21:9 4|86 36:9 5|79 12:9 6|65 44:9 7|32 64:9 8|4 57:9 9|69 16:9 10|32 42:10 1|34 96:10 2|63 74:10 3|8 58:10 4|81 46:10 5|20 63:10 6|19 47:10 7|61 90:10 8|76 11:10 9|5 15:10 10</relation>
    <relation name="R103" arity="2" nbTuples="100" semantics="soft" defaultCost="infinity">93 14:1 1|97 24:1 2|55 37:1 3|23 72:1 4|45 99:1 5|48 80:1 6|84 91:1 7|76 65:1 8|86 61:1 9|68 21:1 10|24 9:2 1|88 52:2 2|84 97:2 3|8 9:2 4|64 84:2 5|71 53:2 6|38 40:2 7|24 34:2 8|39 22:2 9|75 62:2 10|29 31:3 1|96 84:3 2|19 21:3 3|70 29:3 4|68 47:3 5|33 66:3 6|35 13:3 7|75 25:3 8|6 18:3 9|78 94:3 10|87 57:4 1|46 18:4 2|73 64:4 3|41 2:4 4|42 91:4 5|76 39:4 6|62 27:4 7|33 55:4 8|33 71:4 9|73 10:4 10|68 95:5 1|66 51:5 2|86 55:5 3|24 61:5 4|59 33:5 5|55 55:5 6|68 19:5 7|52 62:5 8|39 64:5 9|24 1:5 10|22 93:6 1|28 37:6 2|14 73:6 3|13 45:6 4|18 89:6 5|3 56:6 6|87 29:6 7|35 62:6 8|61 11:6 9|56 4:6 10|41 35:7 1|21 26:7 2|14 14:7 3|84 74:7 4|80 66:7 5|67 11:7 6|34 33:7 7|81 41:7 8|42 43:7 9|59 86:7 10|39 84:8 1|72 20:8 2|97 63:8 3|50 26:8 4|39 41:8 5|13 93:8 6|3 78:8 7|4 32:8 8|97 14:8 9|64 70:8 10|83 86:9 1|37 37:9 2|30 87:9 3|87 35:9 4|33 97:9 5|20 67:9 6|33 10:9 7|52 63:9 8|90 59:9 9|30 43:9 10|96 29:10 1|30 23:10 2|11 86:10 3|49 73:10 4|72 2:10 5|12 14:10 6|41 5:10 7|54 61:10 8|72 57:10 9|87 75:10 10</relation>
    <relation name="R104" arity="2" nbTuples="100" semantics="soft" defaultCost="infinity">79 10:1 1|62 30:1 2|28 63:1 3|64 83:1 4|62 10:1 5|98 41:1 6|42 36:1 7|28 36:1 8|32 96:1 9|17 43:1 10|8 95:2 1|52 55:2 2|49 53:2 3|97 6:2 4|78 37:2 5|13 87:2 6|69 18:2 7|73 5:2 8|99 12:2 9|90 76:2 10|7 44:3 1|94 62:3 2|69 90:3 3|35 27:3 4|35 14:3 5|9 68:3 6|53 78:3 7|34 1:3 8|11 37:3 9|28 34:3 10|86 15:4 1|23 95:4 2|16 98:4 3|2 54:4 4|41 50:4 5|13 6:4 6|50 55:4 7|16 69:4 8|36 91:4 9|28 82:4 10|34 9:5 1|10 68:5 2|21 73:5 3|88 4:5 4|86 79:5 5|50 68:5 6|52 90:5 7|59 64:5 8|96 61:5 9|15 54:5 10|64 78:6 1|77 20:6 2|100 61:6 3|91 80:6 4|75 51:6 5|8 39:6 6|38 21:6 7|66 50:6 8|1 32:6 9|97 82:6 10|51 89:7 1|84 33:7 2|67 23:7 3|26 77:7 4|25 86:7 5|86 93:7 6|22 100:7 7|79 68:7 8|23 84:7 9|61 23:7 10|19 47:8 1|88 74:8 2|43 100:8 3|80 18:8 4|99 48:8 5|100 61:8 6|88 53:8 7|74 32:8 8|95 5:8 9|3 30:8 10|52 61:9 1|3 2:9 2|61 58:9 3|83 67:9 4|48 59:9 5|5 21:9 6|60 10:9 7|18 12:9 8|33 69:9 9|33 14:9 10|93 97:10 1|18 42:10 2|4 60:10 3|16 37:10 4|49 59:10 5|69 60:10 6|83 65:10 7|2 2:10 8|91 82:10 9|53 75:10 10</relation>
    <relation name="R105" arity="2" nbTuples="100" semantics="soft" defaultCost="infinity">95 62:1 1|74 1:1 2|26 33:1 3|25 65:1 4|19 13:1 5|34 83:1 6|27 8:1 7|1 89:1 8|69 38:1 9|11 11:1 10|78 58:2 1|69 92:2 2|24 66:2 3|34 83:2 4|88 69:2 5|21 95:2 6|24 67:2 7|64 23:2 8|93 6:2 9|87 87:2 10|96 87:3 1|94 62:3 2|17 47:3 3|10 55:3 4|78 29:3 5|47 53:3 6|87 72:3 7|88 11:3 8|53 44:3 9|43 6:3 10|20 86:4 1|75 10:4 2|14 29:4 3|4 44:4 4|8 76:4 5|26 67:4 6|26 59:4 7|19 93:4 8|90 38:4 9|14 15:4 10|46 78:5 1|98 69:5 2|82 44:5 3|63 60:5 4|18 42:5 5|80 28:5 6|90 99:5 7|72 33:5 8|68 91:5 9|72 93:5 10|49 27:6 1|26 37:6 2|48 69:6 3|37 62:6 4|47 3:6 5|15 40:6 6|19 55:6 7|56 68:6 8|33 82:6 9|11 68:6 10|58 45:7 1|36 58:7 2|16 23:7 3|74 90:7 4|36 10:7 5|39 88:7 6|5 97:7 7|79 8:7 8|11 19:7 9|46 64:7 10|49 22:8 1|3 87:8 2|16 97:8 3|87 80:8 4|75 83:8 5|93 94:8 6|46 75:8 7|6 25:8 8|30 6:8 9|14 22:8 10|71 21:9 1|34 59:9 2|82 6:9 3|56 29:9 4|31 82:9 5|82 93:9 6|27 34:9 7|27 14:9 8|93 79:9 9|6 5:9 10|16 82:10 1|87 1:10 2|64 18:10 3|71 89:10 4|98 28:10 5|85 17:10 6|4 12:10 7|33 16:10 8|31 19:10 9|98 79:10 10</relation>
    <relation name="R106" arity="2" nbTuples="100" semantics="soft" defaultCost="infinity">78 45:1 1|23 55:1 2|21 42:1 3|99 27:1 4|32 7:1 5|83 80:1 6|90 20:1 7|4 58:1 8|97 74:1 9|9 62:1 10|75 29:2 1|51 63:2 2|50 33:2 3|82 24:2 4|7 29:2 5|40 72:2 6|84 66:2 7|5 6:2 8|42 62:2 9|22 43:2 10|59 33:3 1|71 76:3 2|19 45:3 3|13 59:3 4|54 32:3 5|29 62:3 6|73 64:3 7|87 30:3 8|30 29:3 9|33 14:3 10|48 68:4 1|52 96:4 2|73 66:4 3|78 20:4 4|58 84:4 5|33 84:4 6|82 5:4 7|63 19:4 8|6 29:4 9|2 76:4 10|17 73:5 1|35 88:5 2|67 82:5 3|40 73:5 4|28 93:5 5|12 17:5 6|79 39:5 7|11 72:5 8|25 39:5 9|71 74:5 10|3 65:6 1|87 95:6 2|55 34:6 3|66 33:6 4|56 22:6 5|61 28:6 6|8 89:6 7|8 25:6 8|14 27:6 9|22 61:6 10|67 49:7 1|9 20:7 2|45 77:7 3|94 43:7 4|55 89:7 5|93 63:7 6|21 44:7 7|55 85:7 8|69 84:7 9|11 12:7 10|19 17:8 1|84 83:8 2|90 38:8 3|18 64:8 4|7 67:8 5|18 36:8 6|11 59:8 7|1 49:8 8|65 34:8 9|99 83:8 10|27 97:9 1|57 41:9 2|20 80:9 3|48 96:9 4|68 95:9 5|75 19:9 6|55 51:9 7|9 80:9 8|82 17:9 9|56 63:9 10|42 47:10 1|30 86:10 2|92 51:10 3|83 80:10 4|16 88:10 5|89 34:10 6|80 3:10 7|26 85:10 8|64 23:10 9|71 92:10 10</relation>
    <relation name="R107" arity="2" nbTuples="100" semantics="soft" defaultCost="infinity">87 27:1 1|42 99:1 2|30 25:1 3|66 78:1 4|12 65:1 5|99 15:1 6|28 67:1 7|34 57:1 8|64 82:1 9|43 66:1 10|31 77:2 1|60 65:2 2|96 22:2 3|86 83:2 4|82 3:2 5|97 81:2 6|18 25:2 7|77 29:2 8|31 55:2 9|67 30:2 10|84 83:3 1|93 55:3 2|100 89:3 3|75 79:3 4|81 13:3 5|51 1:3 6|38 57:3 7|40 60:3 8|75 81:3 9|44 47:3 10|7 41:4 1|68 52:4 2|100 18:4 3|33 89:4 4|13 36:4 5|9 79:4 6|74 88:4 7|62 84:4 8|77 58:4 9|73 18:4 10|95 16:5 1|75 98:5 2|11 91:5 3|3 30:5 4|51 81:5 5|51 56:5 6|36 97:5 7|21 47:5 8|33 32:5 9|77 55:5 10|64 47:6 1|7 85:6 2|53 88:6 3|44 22:6 4|32 61:6 5|71 63:6 6|89 10:6 7|22 2:6 8|51 55:6 9|19 46:6 10|18 85:7 1|48 15:7 2|18 31:7 3|39 51:7 4|20 41:7 5|48 21:7 6|1 71:7 7|51 73:7 8|33 79:7 9|53 84:7 10|93 5:8 1|87 25:8 2|26 13:8 3|4 18:8 4|92 71:8 5|19 3:8 6|98 31:8 7|43 49:8 8|64 93:8 9|29 8:8 10|28 27:9 1|32 43:9 2|83 36:9 3|88 2:9 4|38 74:9 5|64 83:9 6|64 15:9 7|13 68:9 8|27 24:9 9|34 72:9 10|32 71:10 1|94 2:10 2|17 68:10 3|3 14:10 4|87 45:10 5|18 67:10 6|84 83:10 7|69 13:10 8|60 97:10 9|30 71:10 10</relation>
    <relation name="R108" arity="2" nbTuples="100" semantics="soft" defaultCost="infinity">99 51:1 1|19 54:1 2|81 69:1 3|21 66:1 4|76 32:1 5|36 91:1 6|89 79:1 7|10 67:1 8|15 22:1 9|81 39:1 10|61 93:2 1|82 45:2 2|84 26:2 3|80 47:2 4|37 25:2 5|87 36:2 6|75 27:2 7|68 8:2 8|78 47:2 9|4 79:2 10|43 42:3 1|91 15:3 2|79 19:3 3|57 77:3 4|84 78:3 5|64 86:3 6|8 59:3 7|99 23:3 8|35 41:3 9|22 15:3 10|68 31:4 1|19 62:4 2|4 63:4 3|26 8:4 4|94 11:4 5|41 62:4 6|40 39:4 7|2 27:4 8|24 53:4 9|15 25:4 10|22 99:5 1|42 45:5 2|13 71:5 3|21 62:5 4|23 53:5 5|68 79:5 6|77 16:5 7|26 96:5 8|66 81:5 9|58 71:5 10|93 7:6 1|83 91:6 2|95 60:6 3|87 12:6 4|83 36:6 5|52 11:6 6|19 59:6 7|8 40:6 8|56 75:6 9|75 43:6 10|98 19:7 1|8 66:7 2|95 39:7 3|47 65:7 4|87 21:7 5|93 93:7 6|12 93:7 7|66 22:7 8|61 11:7 9|92 38:7 10|4 7:8 1|40 45:8 2|65 7:8 3|82 77:8 4|77 80:8 5|91 38:8 6|91 46:8 7|80 63:8 8|34 15:8 9|100 99:8 10|56 16:9 1|54 2:9 2|41 94:9 3|53 65:9 4|34 87:9 5|36 67:9 6|10 89:9 7|2 90:9 8|85 56:9 9|57 2:9 10|63 23:10 1|54 100:10 2|56 36:10 3|26 41:10 4|77 41:10 5|32 82:10 6|71 85:10 7|21 36:10 8|16 80:10 9|92 94:10 10</relation>
    <relation name="R109" arity="2" nbTuples="100" semantics="soft" defaultCost="infinity">14 39:1 1|76 87:1 2|98 35:1 3|83 17:1 4|93 93:1 5|73 93:1 6|57 55:1 7|76 81:1 8|33 56:1 9|66 92:1 10|96 35:2 1|6 22:2 2|12 68:2 3|16 42:2 4|48 67:2 5|10 75:2 6|77 48:2 7|99 67:2 8|77 76:2 9|41 97:2 10|84 18:3 1|12 74:3 2|99 65:3 3|99 73:3 4|35 29:3 5|7 9:3 6|98 16:3 7|6 51:3 8|36 68:3 9|15 4:3 10|69 46:4 1|21 19:4 2|82 34:4 3|37 43:4 4|17 15:4 5|69 7:4 6|34 8:4 7|24 53:4 8|83 13:4 9|21 78:4 10|70 54:5 1|68 75:5 2|88 96:5 3|70 52:5 4|100 29:5 5|79 94:5 6|9 40:5 7|69 66:5 8|92 86:5 9|11 26:5 10|34 30:6 1|37 68:6 2|39 1:6 3|73 85:6 4|49 99:6 5|46 98:6 6|73 51:6 7|38 85:6 8|67 3:6 9|46 1:6 10|5 38:7 1|18 51:7 2|93 77:7 3|90 85:7 4|34 23:7 5|96 34:7 6|91 11:7 7|68 7:7 8|74 12:7 9|13 65:7 10|89 56:8 1|63 52:8 2|80 30:8 3|51 94:8 4|46 30:8 5|75 45:8 6|67 48:8 7|76 79:8 8|68 94:8 9|97 7:8 10|70 68:9 1|13 48:9 2|35 20:9 3|25 42:9 4|72 70:9 5|78 41:9 6|91 60:9 7|41 22:9 8|7 81:9 9|92 82:9 10|94 4:10 1|99 1:10 2|16 28:10 3|37 76:10 4|50 70:10 5|98 78:10 6|4 60:10 7|43 100:10 8|47 75:10 9|34 92:10 10</relation>
    <relation name="R110" arity="2" nbTuples="100" semantics="soft" defaultCost="infinity">38 78:1 1|14 49:1 2|92 78:1 3|61 14:1 4|75 100:1 5|28 57:1 6|1 85:1 7|92 76:1 8|13 39:1 9|68 85:1 10|97 73:2 1|33 40:2 2|6 83:2 3|74 74:2 4|25 58:2 5|30 15:2 6|78 4:2 7|21 82:2 8|73 26:2 9|61 57:2 10|44 24:3 1|57 66:3 2|73 87:3 3|15 18:3 4|2 32:3 5|72 72:3 6|14 42:3 7|36 37:3 8|67 24:3 9|63 45:3 10|89 53:4 1|25 69:4 2|63 91:4 3|26 79:4 4|67 66:4 5|18 15:4 6|79 7:4 7|91 49:4 8|52 27:4 9|3 91:4 10|74 79:5 1|75 25:5 2|70 90:5 3|25 40:5 4|76 52:5 5|28 35:5 6|11 1:5 7|1 96:5 8|8 97:5 9|85 34:5 10|95 18:6 1|45 32:6 2|42 11:6 3|60 5:6 4|55 93:6 5|68 68:6 6|70 13:6 7|41 83:6 8|55 29:6 9|14 7:6 10|20 26:7 1|65 94:7 2|72 87:7 3|33 33:7 4|81 56:7 5|100 44:7 6|29 2:7 7|16 100:7 8|6 25:7 9|38 88:7 10|47 45:8 1|33 61:8 2|98 14:8 3|99 86:8 4|47 29:8 5|52 60:8 6|16 25:8 7|92 10:8 8|43 51:8 9|33 54:8 10|42 65:9 1|70 63:9 2|81 4:9 3|22 47:9 4|91 8:9 5|100 28:9 6|28 33:9 7|90 67:9 8|79 1:9 9|11 53:9 10|15 91:10 1|87 90:10 2|59 7:10 3|11 41:10 4|86 17:10 5|16 20:10 6|94 98:10 7|65 98:10 8|11 67:10 9|41 59:10 10</relation>
    <relation name="R111" arity="2" nbTuples="100" semantics="soft" defaultCost="infinity">37 61:1 1|100 77:1 2|59 50:1 3|79 39:1 4|22 63:1 5|54 84:1 6|46 52:1 7|54 90:1 8|2 87:1 9|2 73:1 10|91 60:2 1|100 77:2 2|74 42:2 3|21 23:2 4|64 5:2 5|41 23:2 6|86 16:2 7|73 75:2 8|97 96:2 9|98 87:2 10|17 3:3 1|29 84:3 2|87 14:3 3|88 3:3 4|56 45:3 5|40 4:3 6|27 85:3 7|22 59:3 8|54 64:3 9|63 15:3 10|36 46:4 1|9 87:4 2|2 59:4 3|70 53:4 4|68 81:4 5|33 5:4 6|55 19:4 7|97 18:4 8|26 96:4 9|62 9:4 10|21 60:5 1|36 51:5 2|26 36:5 3|82 25:5 4|83 93:5 5|55 19:5 6|58 95:5 7|96 60:5 8|9 73:5 9|3 48:5 10|58 47:6 1|19 10:6 2|78 99:6 3|41 85:6 4|89 13:6 5|52 24:6 6|37 60:6 7|2 81:6 8|83 37:6 9|16 24:6 10|38 33:7 1|70 38:7 2|6 27:7 3|98 26:7 4|54 4:7 5|32 49:7 6|33 11:7 7|17 27:7 8|49 52:7 9|51 20:7 10|64 80:8 1|23 36:8 2|59 8:8 3|46 73:8 4|94 43:8 5|90 77:8 6|15 6:8 7|90 49:8 8|40 3:8 9|54 87:8 10|2 59:9 1|66 69:9 2|81 38:9 3|23 77:9 4|46 51:9 5|32 25:9 6|49 38:9 7|44 52:9 8|63 10:9 9|83 98:9 10|5 29:10 1|15 91:10 2|32 9:10 3|26 37:10 4|68 9:10 5|74 29:10 6|48 23:10 7|89 39:10 8|78 43:10 9|4 10:10 10</relation>
    <relation name="R112" arity="2" nbTuples="100" semantics="soft" defaultCost="infinity">84 14:1 1|39 13:1 2|30 8:1 3|28 86:1 4|71 39:1 5|84 28:1 6|98 2:1 7|98 92:1 8|63 4:1 9|71 65:1 10|27 22:2 1|88 16:2 2|54 1:2 3|21 29:2 4|84 4:2 5|48 45:2 6|64 1:2 7|42 91:2 8|77 72:2 9|92 56:2 10|6 1:3 1|33 68:3 2|90 28:3 3|8 88:3 4|1 32:3 5|67 59:3 6|1 2:3 7|21 7:3 8|21 90:3 9|89 94:3 10|61 18:4 1|52 50:4 2|41 41:4 3|6 58:4 4|69 71:4 5|46 20:4 6|64 7:4 7|30 14:4 8|72 99:4 9|71 55:4 10|39 46:5 1|5 24:5 2|54 5:5 3|98 95:5 4|71 71:5 5|39 43:5 6|14 68:5 7|26 37:5 8|22 80:5 9|4 35:5 10|47 39:6 1|8 29:6 2|25 87:6 3|95 37:6 4|57 14:6 5|89 47:6 6|76 78:6 7|47 83:6 8|92 28:6 9|66 82:6 10|68 28:7 1|56 36:7 2|61 20:7 3|28 88:7 4|84 56:7 5|52 12:7 6|79 51:7 7|43 3:7 8|73 17:7 9|21 91:7 10|65 88:8 1|88 35:8 2|57 26:8 3|78 40:8 4|51 72:8 5|45 61:8 6|56 92:8 7|27 4:8 8|24 46:8 9|17 99:8 10|26 4:9 1|67 31:9 2|72 5:9 3|23 41:9 4|51 75:9 5|31 45:9 6|25 86:9 7|84 63:9 8|26 64:9 9|72 71:9 10|11 32:10 1|8 44:10 2|22 12:10 3|15 91:10 4|49 73:10 5|40 61:10 6|34 74:10 7|57 81:10 8|86 23:10 9|18 50:10 10</relation>
    <relation name="R113" arity="2" nbTuples="100" semantics="soft" defaultCost="infinity">39 26:1 1|78 39:1 2|11 87:1 3|78 38:1 4|11 81:1 5|94 37:1 6|25 14:1 7|77 93:1 8|89 43:1 9|63 32:1 10|49 49:2 1|33 50:2 2|83 84:2 3|25 29:2 4|87 80:2 5|10 95:2 6|56 25:2 7|55 72:2 8|92 63:2 9|78 40:2 10|36 46:3 1|23 23:3 2|92 75:3 3|51 100:3 4|30 73:3 5|24 41:3 6|71 48:3 7|60 57:3 8|52 99:3 9|11 69:3 10|23 59:4 1|27 85:4 2|88 49:4 3|38 5:4 4|16 91:4 5|41 56:4 6|50 92:4 7|96 3:4 8|34 92:4 9|56 66:4 10|6 59:5 1|15 34:5 2|90 85:5 3|66 34:5 4|76 25:5 5|47 2:5 6|21 25:5 7|14 74:5 8|39 55:5 9|54 97:5 10|13 88:6 1|45 47:6 2|90 30:6 3|87 29:6 4|12 46:6 5|24 30:6 6|33 2:6 7|97 77:6 8|24 67:6 9|60 68:6 10|12 38:7 1|43 35:7 2|12 31:7 3|13 92:7 4|9 60:7 5|74 61:7 6|28 68:7 7|81 26:7 8|60 88:7 9|98 45:7 10|64 45:8 1|88 3:8 2|72 36:8 3|78 51:8 4|84 64:8 5|20 79:8 6|41 31:8 7|1 7:8 8|79 49:8 9|81 1:8 10|98 46:9 1|24 47:9 2|77 30:9 3|75 74:9 4|44 69:9 5|86 24:9 6|66 60:9 7|14 40:9 8|43 50:9 9|39 53:9 10|34 4:10 1|29 42:10 2|83 92:10 3|46 44:10 4|36 15:10 5|31 70:10 6|32 95:10 7|32 52:10 8|23 65:10 9|32 76:10 10</relation>
    <relation name="R114" arity="2" nbTuples="100" semantics="soft" defaultCost="infinity">38 46:1 1|10 38:1 2|15 91:1 3|49 28:1 4|66 31:1 5|95 12:1 6|90 99:1 7|32 42:1 8|49 4:1 9|87 33:1 10|20 18:2 1|86 87:2 2|14 41:2 3|92 52:2 4|87 90:2 5|3 81:2 6|8 68:2 7|3 39:2 8|47 60:2 9|96 11:2 10|23 33:3 1|68 39:3 2|35 89:3 3|13 38:3 4|6 69:3 5|5 23:3 6|22 92:3 7|80 82:3 8|5 56:3 9|54 56:3 10|75 10:4 1|85 86:4 2|75 1:4 3|69 81:4 4|69 27:4 5|16 22:4 6|52 71:4 7|92 91:4 8|62 13:4 9|7 70:4 10|80 55:5 1|61 55:5 2|33 55:5 3|59 86:5 4|23 51:5 5|45 97:5 6|36 1:5 7|35 52:5 8|21 88:5 9|9 54:5 10|24 28:6 1|55 58:6 2|60 38:6 3|44 74:6 4|45 9:6 5|33 77:6 6|72 80:6 7|31 11:6 8|19 53:6 9|30 11:6 10|75 14:7 1|7 31:7 2|41 17:7 3|19 35:7 4|28 40:7 5|66 50:7 6|76 40:7 7|93 71:7 8|64 50:7 9|98 57:7 10|28 36:8 1|45 48:8 2|5 1:8 3|66 90:8 4|18 45:8 5|15 50:8 6|1 59:8 7|64 77:8 8|88 31:8 9|79 50:8 10|31 47:9 1|96 53:9 2|21 76:9 3|20 81:9 4|52 19:9 5|2 20:9 6|48 17:9 7|21 96:9 8|98 47:9 9|81 13:9 10|70 1:10 1|48 13:10 2|62 13:10 3|13 70:10 4|35 87:10 5|28 57:10 6|5 14:10 7|72 50:10 8|27 100:10 9|39 23:10 10</relation>
    <relation name="R115" arity="2" nbTuples="100" semantics="soft" defaultCost="infinity">78 38:1 1|82 26:1 2|71 14:1 3|65 53:1 4|60 67:1 5|60 45:1 6|61 35:1 7|82 78:1 8|35 20:1 9|43 48:1 10|53 89:2 1|70 69:2 2|73 26:2 3|1 75:2 4|93 62:2 5|89 14:2 6|76 7:2 7|74 13:2 8|69 27:2 9|43 100:2 10|10 4:3 1|94 52:3 2|100 54:3 3|30 72:3 4|43 71:3 5|74 56:3 6|8 11:3 7|47 93:3 8|38 35:3 9|72 68:3 10|36 72:4 1|97 42:4 2|96 76:4 3|73 18:4 4|4 10:4 5|38 9:4 6|27 96:4 7|41 75:4 8|15 41:4 9|29 73:4 10|6 65:5 1|24 81:5 2|66 27:5 3|2 86:5 4|46 71:5 5|33 69:5 6|5 83:5 7|57 86:5 8|73 11:5 9|20 18:5 10|52 24:6 1|30 20:6 2|16 100:6 3|12 28:6 4|84 51:6 5|25 47:6 6|22 85:6 7|2 12:6 8|25 76:6 9|83 45:6 10|63 81:7 1|86 29:7 2|15 14:7 3|24 57:7 4|18 89:7 5|95 6:7 6|47 5:7 7|9 38:7 8|11 45:7 9|79 32:7 10|77 48:8 1|92 93:8 2|65 7:8 3|22 18:8 4|67 42:8 5|53 15:8 6|91 92:8 7|7 48:8 8|12 84:8 9|46 66:8 10|26 18:9 1|56 81:9 2|42 64:9 3|3 59:9 4|89 3:9 5|12 61:9 6|34 51:9 7|66 32:9 8|16 32:9 9|48 58:9 10|44 66:10 1|42 29:10 2|98 100:10 3|1 44:10 4|55 82:10 5|13 17:10 6|24 81:10 7|88 72:10 8|10 5:10 9|35 14:10 10</relation>
    <relation name="R116" arity="2" nbTuples="100" semantics="soft" defaultCost="infinity">20 93:1 1|41 22:1 2|64 16:1 3|8 4:1 4|12 40:1 5|55 17:1 6|78 79:1 7|14 63:1 8|74 76:1 9|66 38:1 10|33 57:2 1|33 23:2 2|33 2:2 3|84 83:2 4|57 77:2 5|6 49:2 6|40 2:2 7|36 55:2 8|70 38:2 9|97 5:2 10|28 75:3 1|27 60:3 2|94 63:3 3|58 27:3 4|20 12:3 5|100 68:3 6|100 33:3 7|29 47:3 8|54 43:3 9|45 61:3 10|68 41:4 1|2 17:4 2|41 40:4 3|22 57:4 4|96 79:4 5|36 35:4 6|75 46:4 7|70 16:4 8|78 36:4 9|16 76:4 10|55 78:5 1|13 33:5 2|34 49:5 3|74 74:5 4|90 22:5 5|14 93:5 6|72 70:5 7|28 6:5 8|99 11:5 9|13 41:5 10|3 24:6 1|100 83:6 2|29 65:6 3|51 86:6 4|53 56:6 5|19 43:6 6|47 12:6 7|86 51:6 8|29 26:6 9|32 97:6 10|80 54:7 1|30 28:7 2|38 72:7 3|61 85:7 4|16 15:7 5|71 5:7 6|68 53:7 7|89 29:7 8|85 95:7 9|72 77:7 10|88 65:8 1|61 1:8 2|74 33:8 3|37 53:8 4|3 60:8 5|39 40:8 6|67 26:8 7|1 20:8 8|91 33:8 9|37 78:8 10|94 72:9 1|94 39:9 2|10 52:9 3|26 74:9 4|32 41:9 5|53 58:9 6|26 38:9 7|96 51:9 8|10 76:9 9|17 91:9 10|35 31:10 1|5 96:10 2|89 84:10 3|15 100:10 4|59 93:10 5|53 66:10 6|27 74:10 7|21 48:10 8|35 36:10 9|62 96:10 10</relation>
    <relation name="R117" arity="2" nbTuples="100" semantics="soft" defaultCost="infinity">57 49:1 1|54 44:1 2|42 77:1 3|50 31:1 4|27 57:1 5|40 87:1 6|29 50:1 7|35 98:1 8|89 57:1 9|65 69:1 10|34 38:2 1|5 3:2 2|27 58:2 3|74 5:2 4|14 2:2 5|21 30:2 6|72 40:2 7|15 4:2 8|22 13:2 9|73 54:2 10|37 60:3 1|26 87:3 2|98 24:3 3|85 8:3 4|60 98:3 5|4 21:3 6|71 30:3 7|38 74:3 8|67 7:3 9|13 30:3 10|83 11:4 1|59 71:4 2|68 66:4 3|21 95:4 4|69 45:4 5|5 65:4 6|42 48:4 7|72 57:4 8|78 41:4 9|35 35:4 10|7 54:5 1|24 89:5 2|5 46:5 3|35 60:5 4|54 76:5 5|25 87:5 6|63 88:5 7|54 3:5 8|87 93:5 9|98 15:5 10|35 97:6 1|72 32:6 2|26 4:6 3|54 94:6 4|66 96:6 5|91 81:6 6|41 59:6 7|59 11:6 8|91 52:6 9|20 41:6 10|23 40:7 1|30 15:7 2|13 52:7 3|21 59:7 4|33 3:7 5|24 94:7 6|72 4:7 7|5 55:7 8|59 91:7 9|48 64:7 10|77 19:8 1|8 1:8 2|86 54:8 3|19 31:8 4|76 5:8 5|92 19:8 6|61 70:8 7|21 78:8 8|3 67:8 9|48 93:8 10|90 31:9 1|72 93:9 2|19 22:9 3|85 100:9 4|30 38:9 5|78 72:9 6|36 54:9 7|47 2:9 8|29 30:9 9|34 16:9 10|91 67:10 1|81 68:10 2|51 35:10 3|21 38:10 4|15 22:10 5|58 94:10 6|85 18:10 7|81 46:10 8|3 59:10 9|12 63:10 10</relation>
    <relation name="R118" arity="2" nbTuples="100" semantics="soft" defaultCost="infinity">8 59:1 1|87 43:1 2|85 38:1 3|44 59:1 4|75 98:1 5|45 1:1 6|67 59:1 7|31 2:1 8|44 25:1 9|69 66:1 10|64 37:2 1|3 6:2 2|54 92:2 3|40 9:2 4|70 39:2 5|98 56:2 6|25 82:2 7|38 44:2 8|26 25:2 9|17 53:2 10|46 81:3 1|98 62:3 2|79 29:3 3|5 81:3 4|55 1:3 5|31 57:3 6|50 83:3 7|70 91:3 8|53 74:3 9|10 49:3 10|42 85:4 1|93 15:4 2|86 20:4 3|34 17:4 4|76 23:4 5|86 44:4 6|88 33:4 7|79 8:4 8|17 48:4 9|22 28:4 10|85 70:5 1|33 92:5 2|31 45:5 3|28 3:5 4|83 15:5 5|66 51:5 6|98 24:5 7|23 39:5 8|99 51:5 9|66 46:5 10|59 59:6 1|29 59:6 2|19 85:6 3|65 7:6 4|74 38:6 5|7 83:6 6|67 87:6 7|27 8:6 8|23 93:6 9|82 98:6 10|40 43:7 1|59 48:7 2|77 29:7 3|59 50:7 4|38 36:7 5|87 48:7 6|15 73:7 7|54 11:7 8|84 12:7 9|5 24:7 10|69 12:8 1|80 72:8 2|35 79:8 3|67 1:8 4|26 89:8 5|69 58:8 6|96 52:8 7|9 82:8 8|12 73:8 9|20 79:8 10|22 56:9 1|11 83:9 2|37 30:9 3|4 43:9 4|56 28:9 5|22 97:9 6|85 48:9 7|60 7:9 8|22 94:9 9|28 56:9 10|68 12:10 1|67 51:10 2|99 6:10 3|26 86:10 4|81 17:10 5|84 77:10 6|30 71:10 7|32 95:10 8|36 65:10 9|79 91:10 10</relation>
    <relation name="R119" arity="2" nbTuples="100" semantics="soft" defaultCost="infinity">43 4:1 1|45 31:1 2|44 91:1 3|96 13:1 4|84 77:1 5|38 94:1 6|85 17:1 7|35 6:1 8|3 68:1 9|45 91:1 10|93 16:2 1|35 50:2 2|29 11:2 3|73 77:2 4|22 43:2 5|86 81:2 6|29 10:2 7|58 17:2 8|91 66:2 9|26 70:2 10|40 71:3 1|35 51:3 2|18 5:3 3|78 23:3 4|16 60:3 5|96 59:3 6|89 56:3 7|35 24:3 8|35 87:3 9|62 60:3 10|22 55:4 1|22 43:4 2|43 88:4 3|86 79:4 4|21 34:4 5|60 92:4 6|47 41:4 7|58 81:4 8|37 35:4 9|30 100:4 10|82 41:5 1|96 44:5 2|76 11:5 3|18 26:5 4|95 31:5 5|26 25:5 6|12 33:5 7|66 54:5 8|44 44:5 9|91 43:5 10|16 57:6 1|82 24:6 2|99 25:6 3|54 79:6 4|91 44:6 5|73 84:6 6|82 18:6 7|64 71:6 8|78 32:6 9|5 97:6 10|1 55:7 1|14 46:7 2|81 86:7 3|12 7:7 4|40 66:7 5|8 35:7 6|15 98:7 7|91 63:7 8|39 6:7 9|12 37:7 10|81 8:8 1|74 60:8 2|60 71:8 3|62 43:8 4|23 52:8 5|57 30:8 6|16 40:8 7|47 51:8 8|19 71:8 9|14 100:8 10|26 67:9 1|95 99:9 2|9 44:9 3|48 11:9 4|17 17:9 5|27 16:9 6|62 13:9 7|46 48:9 8|77 15:9 9|64 81:9 10|43 21:10 1|36 27:10 2|38 51:10 3|90 11:10 4|26 83:10 5|67 57:10 6|48 58:10 7|13 41:10 8|54 51:10 9|67 44:10 10</relation>
    <relation name="R120" arity="2" nbTuples="100" semantics="soft" defaultCost="infinity">51 63:1 1|83 52:1 2|64 64:1 3|40 33:1 4|88 78:1 5|45 72:1 6|8 70:1 7|5 90:1 8|83 70:1 9|48 57:1 10|51 67:2 1|5 68:2 2|95 36:2 3|31 4:2 4|22 17:2 5|16 15:2 6|30 71:2 7|63 79:2 8|44 10:2 9|54 27:2 10|43 9:3 1|99 62:3 2|78 88:3 3|47 28:3 4|91 64:3 5|90 17:3 6|51 63:3 7|26 56:3 8|13 9:3 9|54 60:3 10|60 77:4 1|52 75:4 2|32 67:4 3|84 86:4 4|60 96:4 5|75 39:4 6|19 8:4 7|79 56:4 8|88 38:4 9|8 95:4 10|65 68:5 1|98 80:5 2|83 71:5 3|48 71:5 4|44 35:5 5|75 32:5 6|89 30:5 7|78 19:5 8|70 75:5 9|59 85:5 10|67 47:6 1|42 87:6 2|66 84:6 3|66 53:6 4|51 89:6 5|67 48:6 6|22 100:6 7|38 85:6 8|11 38:6 9|76 6:6 10|93 93:7 1|58 38:7 2|21 79:7 3|23 65:7 4|64 40:7 5|82 21:7 6|48 66:7 7|32 26:7 8|90 35:7 9|58 8:7 10|88 74:8 1|32 38:8 2|84 96:8 3|57 39:8 4|44 78:8 5|14 40:8 6|16 77:8 7|41 61:8 8|2 9:8 9|53 50:8 10|38 82:9 1|36 95:9 2|55 62:9 3|77 1:9 4|52 55:9 5|88 10:9 6|85 76:9 7|58 19:9 8|82 78:9 9|8 50:9 10|98 12:10 1|79 4:10 2|37 14:10 3|62 49:10 4|78 81:10 5|100 52:10 6|42 69:10 7|31 16:10 8|90 7:10 9|98 27:10 10</relation>
    <relation name="R121" arity="2" nbTuples="100" semantics="soft" defaultCost="infinity">96 64:1 1|63 91:1 2|73 40:1 3|92 82:1 4|94 35:1 5|99 96:1 6|86 32:1 7|64 76:1 8|84 7:1 9|16 28:1 10|90 53:2 1|18 41:2 2|92 17:2 3|62 76:2 4|1 12:2 5|71 97:2 6|5 68:2 7|37 60:2 8|34 1:2 9|44 17:2 10|97 41:3 1|59 11:3 2|24 92:3 3|2 94:3 4|61 7:3 5|34 53:3 6|94 30:3 7|71 50:3 8|51 16:3 9|96 57:3 10|8 28:4 1|18 7:4 2|72 36:4 3|93 62:4 4|30 51:4 5|81 3:4 6|59 89:4 7|43 2:4 8|70 25:4 9|77 3:4 10|29 5:5 1|85 78:5 2|99 34:5 3|33 77:5 4|16 78:5 5|81 50:5 6|51 81:5 7|14 17:5 8|8 8:5 9|67 56:5 10|62 18:6 1|44 11:6 2|40 55:6 3|53 87:6 4|90 84:6 5|43 19:6 6|28 49:6 7|6 49:6 8|39 3:6 9|24 6:6 10|46 15:7 1|82 13:7 2|65 16:7 3|30 23:7 4|67 27:7 5|88 30:7 6|45 76:7 7|97 48:7 8|31 87:7 9|83 56:7 10|39 5:8 1|79 22:8 2|15 90:8 3|57 25:8 4|65 8:8 5|69 55:8 6|3 38:8 7|42 44:8 8|79 84:8 9|95 69:8 10|98 96:9 1|41 27:9 2|20 83:9 3|93 13:9 4|11 14:9 5|94 67:9 6|76 2:9 7|62 75:9 8|27 52:9 9|100 24:9 10|64 6:10 1|74 51:10 2|28 80:10 3|65 87:10 4|40 39:10 5|87 71:10 6|24 57:10 7|63 8:10 8|80 37:10 9|71 87:10 10</relation>
    <relation name="R122" arity="2" nbTuples="100" semantics="soft" defaultCost="infinity">30 88:1 1|11 53:1 2|99 77:1 3|70 65:1 4|72 22:1 5|98 96:1 6|100 8:1 7|39 29:1 8|32 50:1 9|27 52:1 10|64 69:2 1|39 76:2 2|43 98:2 3|57 33:2 4|27 63:2 5|74 40:2 6|17 42:2 7|48 66:2 8|8 66:2 9|6 67:2 10|47 74:3 1|54 12:3 2|83 80:3 3|89 54:3 4|22 5:3 5|15 72:3 6|7 48:3 7|88 41:3 8|58 87:3 9|33 68:3 10|52 20:4 1|95 68:4 2|17 82:4 3|50 39:4 4|93 4:4 5|52 44:4 6|72 7:4 7|55 91:4 8|62 58:4 9|26 71:4 10|44 50:5 1|80 78:5 2|70 17:5 3|28 35:5 4|26 25:5 5|77 19:5 6|44 37:5 7|47 57:5 8|47 95:5 9|73 77:5 10|44 11:6 1|40 56:6 2|60 19:6 3|56 42:6 4|45 3:6 5|19 76:6 6|57 68:6 7|29 100:6 8|16 84:6 9|6 72:6 10|37 28:7 1|40 90:7 2|15 72:7 3|53 66:7 4|79 92:7 5|77 68:7 6|86 14:7 7|58 10:7 8|4 97:7 9|84 34:7 10|39 67:8 1|6 19:8 2|25 61:8 3|32 95:8 4|24 53:8 5|31 65:8 6|16 35:8 7|56 65:8 8|58 96:8 9|74 38:8 10|52 67:9 1|51 24:9 2|47 84:9 3|72 18:9 4|95 39:9 5|66 93:9 6|20 94:9 7|27 22:9 8|43 34:9 9|57 99:9 10|65 77:10 1|15 5:10 2|54 37:10 3|84 18:10 4|29 4:10 5|45 39:10 6|2 83:10 7|59 47:10 8|38 2:10 9|80 100:10 10</relation>
    <relation name="R123" arity="2" nbTuples="100" semantics="soft" defaultCost="infinity">58 95:1 1|83 24:1 2|25 37:1 3|83 32:1 4|80 91:1 5|32 100:1 6|95 39:1 7|35 65:1 8|52 38:1 9|71 44:1 10|52 50:2 1|50 15:2 2|23 90:2 3|12 15:2 4|67 51:2 5|85 94:2 6|20 40:2 7|49 50:2 8|70 12:2 9|14 93:2 10|50 60:3 1|30 44:3 2|84 51:3 3|21 32:3 4|10 29:3 5|49 15:3 6|48 100:3 7|16 81:3 8|50 58:3 9|70 98:3 10|80 30:4 1|97 98:4 2|98 61:4 3|15 91:4 4|96 64:4 5|12 44:4 6|12 44:4 7|76 60:4 8|67 85:4 9|70 61:4 10|17 1:5 1|47 69:5 2|91 28:5 3|30 31:5 4|68 41:5 5|62 95:5 6|17 98:5 7|61 42:5 8|16 83:5 9|98 53:5 10|32 67:6 1|48 42:6 2|85 95:6 3|88 10:6 4|12 26:6 5|86 55:6 6|90 73:6 7|34 11:6 8|90 14:6 9|86 75:6 10|46 66:7 1|32 4:7 2|1 36:7 3|4 77:7 4|43 8:7 5|37 49:7 6|93 44:7 7|31 13:7 8|100 16:7 9|31 71:7 10|25 49:8 1|38 67:8 2|18 48:8 3|85 51:8 4|95 86:8 5|56 97:8 6|94 42:8 7|15 1:8 8|51 38:8 9|13 94:8 10|59 87:9 1|68 49:9 2|93 15:9 3|90 24:9 4|69 85:9 5|8 28:9 6|71 24:9 7|57 34:9 8|44 96:9 9|76 60:9 10|23 75:10 1|79 45:10 2|47 1:10 3|32 66:10 4|16 31:10 5|36 64:10 6|45 12:10 7|31 46:10 8|95 71:10 9|84 81:10 10</relation>
    <relation name="R124" arity="2" nbTuples="100" semantics="soft" defaultCost="infinity">79 4:1 1|66 9:1 2|27 41:1 3|41 29:1 4|65 62:1 5|93 51:1 6|19 3:1 7|87 39:1 8|78 62:1 9|16 13:1 10|42 9:2 1|8 8:2 2|97 35:2 3|98 53:2 4|70 67:2 5|29 53:2 6|18 76:2 7|35 32:2 8|50 68:2 9|99 43:2 10|61 91:3 1|82 92:3 2|35 90:3 3|46 10:3 4|24 11:3 5|56 57:3 6|52 5:3 7|2 85:3 8|66 13:3 9|29 22:3 10|100 46:4 1|56 20:4 2|16 4:4 3|82 84:4 4|84 25:4 5|10 87:4 6|46 92:4 7|10 32:4 8|32 91:4 9|27 58:4 10|51 24:5 1|74 5:5 2|62 79:5 3|3 17:5 4|24 73:5 5|46 91:5 6|88 88:5 7|99 50:5 8|20 17:5 9|4 21:5 10|79 89:6 1|16 24:6 2|48 14:6 3|58 65:6 4|18 51:6 5|99 40:6 6|37 96:6 7|17 69:6 8|20 32:6 9|11 21:6 10|55 14:7 1|43 56:7 2|5 77:7 3|96 91:7 4|89 18:7 5|34 93:7 6|41 22:7 7|31 22:7 8|9 55:7 9|37 12:7 10|94 94:8 1|52 78:8 2|76 7:8 3|85 5:8 4|60 50:8 5|65 87:8 6|66 16:8 7|10 62:8 8|57 3:8 9|20 2:8 10|13 62:9 1|77 2:9 2|8 25:9 3|84 36:9 4|12 92:9 5|33 23:9 6|44 31:9 7|36 1:9 8|18 11:9 9|79 76:9 10|97 69:10 1|97 62:10 2|30 91:10 3|91 26:10 4|78 81:10 5|44 93:10 6|64 54:10 7|67 71:10 8|48 15:10 9|77 11:10 10</relation>
    <relation name="R125" arity="2" nbTuples="100" semantics="soft" defaultCost="infinity">37 38:1 1|67 18:1 2|33 93:1 3|36 100:1 4|23 47:1 5|67 42:1 6|35 62:1 7|4 70:1 8|51 49:1 9|61 83:1 10|50 99:2 1|16 8:2 2|62 76:2 3|60 52:2 4|86 29:2 5|78 13:2 6|34 23:2 7|92 40:2 8|43 92:2 9|67 17:2 10|46 75:3 1|91 76:3 2|4 62:3 3|51 57:3 4|53 92:3 5|29 56:3 6|42 89:3 7|67 18:3 8|76 33:3 9|37 47:3 10|47 51:4 1|31 81:4 2|28 100:4 3|7 40:4 4|25 7:4 5|87 57:4 6|47 41:4 7|81 1:4 8|22 95:4 9|98 53:4 10|94 34:5 1|69 51:5 2|83 27:5 3|46 42:5 4|40 33:5 5|42 65:5 6|39 68:5 7|98 12:5 8|47 79:5 9|99 83:5 10|81 88:6 1|49 20:6 2|24 66:6 3|10 53:6 4|82 49:6 5|49 70:6 6|9 41:6 7|74 75:6 8|51 51:6 9|76 2:6 10|3 87:7 1|43 96:7 2|43 44:7 3|19 61:7 4|72 79:7 5|11 83:7 6|71 98:7 7|65 66:7 8|70 52:7 9|63 76:7 10|65 68:8 1|26 15:8 2|70 7:8 3|33 86:8 4|92 10:8 5|35 94:8 6|1 27:8 7|16 10:8 8|47 28:8 9|2 73:8 10|18 13:9 1|30 59:9 2|41 66:9 3|7 99:9 4|60 30:9 5|34 27:9 6|73 62:9 7|76 33:9 8|83 40:9 9|37 63:9 10|67 34:10 1|65 84:10 2|49 67:10 3|55 91:10 4|87 78:10 5|35 37:10 6|31 91:10 7|7 19:10 8|78 75:10 9|18 81:10 10</relation>
    <relation name="R126" arity="2" nbTuples="100" semantics="soft" defaultCost="infinity">57 11:1 1|51 25:1 2|95 51:1 3|91 78:1 4|95 88:1 5|7 95:1 6|12 37:1 7|100 34:1 8|65 67:1 9|10 80:1 10|25 18:2 1|27 65:2 2|22 56:2 3|97 68:2 4|95 71:2 5|66 61:2 6|46 82:2 7|24 6:2 8|94 30:2 9|60 98:2 10|41 75:3 1|47 10:3 2|40 30:3 3|30 51:3 4|17 43:3 5|42 59:3 6|49 11:3 7|69 100:3 8|14 36:3 9|26 42:3 10|32 95:4 1|5 45:4 2|94 17:4 3|15 19:4 4|13 60:4 5|49 61:4 6|3 78:4 7|28 15:4 8|52 76:4 9|77 59:4 10|91 85:5 1|13 47:5 2|96 69:5 3|25 43:5 4|22 28:5 5|81 62:5 6|88 46:5 7|78 77:5 8|31 11:5 9|38 38:5 10|19 84:6 1|95 90:6 2|5 15:6 3|83 69:6 4|85 56:6 5|4 97:6 6|91 9:6 7|97 30:6 8|1 76:6 9|39 7:6 10|56 1:7 1|27 21:7 2|79 65:7 3|28 48:7 4|63 46:7 5|82 100:7 6|60 65:7 7|40 35:7 8|24 67:7 9|47 74:7 10|77 70:8 1|50 46:8 2|56 36:8 3|8 14:8 4|74 44:8 5|84 100:8 6|48 32:8 7|53 91:8 8|15 42:8 9|50 38:8 10|3 79:9 1|56 70:9 2|56 57:9 3|74 62:9 4|33 20:9 5|99 3:9 6|61 58:9 7|82 74:9 8|12 86:9 9|70 95:9 10|94 88:10 1|14 27:10 2|1 59:10 3|29 52:10 4|6 51:10 5|57 73:10 6|28 50:10 7|66 31:10 8|4 91:10 9|15 72:10 10</relation>
    <relation name="R127" arity="2" nbTuples="100" semantics="soft" defaultCost="infinity">64 34:1 1|53 39:1 2|84 45:1 3|80 11:1 4|35 6:1 5|94 70:1 6|40 34:1 7|62 21:1 8|73 64:1 9|9 58:1 10|95 12:2 1|74 10:2 2|66 27:2 3|8 95:2 4|24 92:2 5|10 44:2 6|97 39:2 7|54 48:2 8|49 15:2 9|47 46:2 10|57 22:3 1|93 56:3 2|34 43:3 3|45 99:3 4|73 79:3 5|37 12:3 6|12 73:3 7|60 53:3 8|4 62:3 9|96 48:3 10|11 20:4 1|61 100:4 2|79 51:4 3|7 72:4 4|82 8:4 5|33 54:4 6|77 10:4 7|17 44:4 8|21 66:4 9|10 37:4 10|92 15:5 1|96 78:5 2|54 21:5 3|51 84:5 4|21 81:5 5|4 8:5 6|32 38:5 7|73 1:5 8|60 18:5 9|37 55:5 10|27 42:6 1|3 40:6 2|17 99:6 3|9 77:6 4|62 23:6 5|93 81:6 6|56 23:6 7|69 12:6 8|93 15:6 9|30 26:6 10|44 97:7 1|44 18:7 2|28 98:7 3|34 59:7 4|59 87:7 5|63 81:7 6|66 58:7 7|8 18:7 8|85 97:7 9|98 52:7 10|65 4:8 1|6 73:8 2|2 71:8 3|36 22:8 4|2 47:8 5|23 29:8 6|38 47:8 7|61 59:8 8|58 61:8 9|12 84:8 10|55 100:9 1|2 52:9 2|55 92:9 3|100 2:9 4|76 36:9 5|1 43:9 6|31 99:9 7|56 7:9 8|78 53:9 9|87 49:9 10|16 25:10 1|15 83:10 2|8 56:10 3|55 87:10 4|57 35:10 5|83 49:10 6|100 9:10 7|100 76:10 8|99 78:10 9|62 39:10 10</relation>
    <relation name="R128" arity="2" nbTuples="100" semantics="soft" defaultCost="infinity">91 54:1 1|64 58:1 2|26 52:1 3|77 8:1 4|75 18:1 5|63 76:1 6|9 84:1 7|100 50:1 8|39 23:1 9|30 4:1 10|25 42:2 1|83 82:2 2|62 27:2 3|87 93:2 4|45 60:2 5|63 48:2 6|86 89:2 7|18 9:2 8|86 36:2 9|98 38:2 10|79 31:3 1|24 61:3 2|100 18:3 3|45 28:3 4|49 33:3 5|69 37:3 6|38 8:3 7|81 86:3 8|87 88:3 9|52 18:3 10|92 48:4 1|43 1:4 2|40 8:4 3|69 21:4 4|34 60:4 5|30 24:4 6|44 48:4 7|41 93:4 8|85 43:4 9|88 35:4 10|77 96:5 1|26 61:5 2|82 80:5 3|82 78:5 4|90 48:5 5|50 12:5 6|45 86:5 7|19 18:5 8|51 56:5 9|4 54:5 10|39 93:6 1|78 15:6 2|99 27:6 3|10 78:6 4|91 79:6 5|57 22:6 6|87 11:6 7|56 34:6 8|21 66:6 9|52 57:6 10|69 100:7 1|31 77:7 2|75 46:7 3|17 90:7 4|60 30:7 5|29 54:7 6|79 21:7 7|82 60:7 8|74 57:7 9|98 45:7 10|57 60:8 1|16 10:8 2|8 49:8 3|57 63:8 4|78 99:8 5|68 98:8 6|49 19:8 7|93 76:8 8|16 56:8 9|28 29:8 10|97 80:9 1|27 34:9 2|50 25:9 3|76 13:9 4|50 16:9 5|4 79:9 6|42 68:9 7|30 47:9 8|87 70:9 9|43 89:9 10|51 32:10 1|98 68:10 2|39 29:10 3|61 80:10 4|81 45:10 5|93 43:10 6|49 37:10 7|47 70:10 8|85 82:10 9|83 65:10 10</relation>
    <relation name="R129" arity="2" nbTuples="100" semantics="soft" defaultCost="infinity">42 50:1 1|55 79:1 2|51 94:1 3|66 96:1 4|76 60:1 5|47 7:1 6|45 48:1 7|95 69:1 8|32 3:1 9|91 38:1 10|7 11:2 1|7 29:2 2|58 55:2 3|8 34:2 4|5 93:2 5|23 95:2 6|96 84:2 7|20 40:2 8|93 22:2 9|7 48:2 10|40 90:3 1|38 3:3 2|40 6:3 3|29 3:3 4|12 72:3 5|1 70:3 6|23 23:3 7|54 4:3 8|44 95:3 9|41 41:3 10|93 39:4 1|51 52:4 2|18 47:4 3|51 65:4 4|62 36:4 5|100 55:4 6|88 9:4 7|71 14:4 8|72 3:4 9|35 67:4 10|95 80:5 1|21 91:5 2|39 42:5 3|62 48:5 4|50 22:5 5|45 27:5 6|93 59:5 7|26 61:5 8|29 34:5 9|53 91:5 10|43 57:6 1|25 95:6 2|37 53:6 3|61 25:6 4|49 68:6 5|90 71:6 6|99 41:6 7|75 53:6 8|70 66:6 9|85 79:6 10|9 26:7 1|74 49:7 2|34 49:7 3|94 50:7 4|40 83:7 5|71 54:7 6|41 3:7 7|89 52:7 8|91 82:7 9|78 76:7 10|85 75:8 1|13 75:8 2|29 44:8 3|86 20:8 4|75 2:8 5|13 53:8 6|48 79:8 7|45 17:8 8|82 94:8 9|2 7:8 10|53 84:9 1|11 66:9 2|37 73:9 3|45 32:9 4|51 44:9 5|72 5:9 6|64 84:9 7|90 64:9 8|94 65:9 9|2 56:9 10|28 65:10 1|100 85:10 2|3 5:10 3|79 38:10 4|10 23:10 5|40 58:10 6|93 10:10 7|77 29:10 8|67 53:10 9|39 97:10 10</relation>
    <relation name="R130" arity="2" nbTuples="100" semantics="soft" defaultCost="infinity">52 66:1 1|21 11:1 2|26 9:1 3|29 33:1 4|45 12:1 5|51 54:1 6|7 100:1 7|24 1:1 8|68 82:1 9|53 100:1 10|2 82:2 1|100 73:2 2|56 73:2 3|42 60:2 4|34 56:2 5|77 29:2 6|14 60:2 7|1 44:2 8|77 4:2 9|30 9:2 10|42 96:3 1|21 76:3 2|16 26:3 3|70 6:3 4|66 66:3 5|91 69:3 6|72 40:3 7|68 96:3 8|89 4:3 9|35 58:3 10|29 77:4 1|22 11:4 2|35 64:4 3|86 18:4 4|29 86:4 5|91 92:4 6|45 21:4 7|63 25:4 8|27 11:4 9|32 89:4 10|43 45:5 1|74 17:5 2|19 17:5 3|33 99:5 4|90 63:5 5|60 78:5 6|95 80:5 7|11 40:5 8|93 6:5 9|71 50:5 10|60 69:6 1|29 20:6 2|25 7:6 3|22 38:6 4|46 68:6 5|53 44:6 6|93 8:6 7|73 73:6 8|98 39:6 9|31 63:6 10|41 66:7 1|40 48:7 2|1 9:7 3|3 67:7 4|81 88:7 5|19 27:7 6|1 32:7 7|38 66:7 8|8 33:7 9|86 11:7 10|9 77:8 1|73 14:8 2|100 50:8 3|9 2:8 4|18 13:8 5|4 79:8 6|51 45:8 7|76 92:8 8|53 15:8 9|44 52:8 10|70 3:9 1|32 91:9 2|47 12:9 3|56 51:9 4|36 4:9 5|71 42:9 6|98 31:9 7|19 74:9 8|14 93:9 9|42 3:9 10|69 32:10 1|89 83:10 2|44 25:10 3|49 97:10 4|22 27:10 5|66 52:10 6|85 69:10 7|53 56:10 8|95 15:10 9|74 88:10 10</relation>
    <relation name="R131" arity="2" nbTuples="100" semantics="soft" defaultCost="infinity">61 43:1 1|22 100:1 2|86 9:1 3|9 19:1 4|41 42:1 5|77 38:1 6|72 4:1 7|35 9:1 8|54 36:1 9|25 91:1 10|98 24:2 1|6 36:2 2|20 91:2 3|84 47:2 4|7 63:2 5|55 51:2 6|58 18:2 7|41 23:2 8|3 73:2 9|83 97:2 10|70 52:3 1|2 86:3 2|51 2:3 3|35 67:3 4|54 41:3 5|6 50:3 6|74 56:3 7|47 15:3 8|71 54:3 9|38 61:3 10|95 52:4 1|90 62:4 2|63 75:4 3|45 35:4 4|29 91:4 5|61 50:4 6|17 38:4 7|46 13:4 8|32 46:4 9|96 48:4 10|13 91:5 1|92 34:5 2|48 69:5 3|93 8:5 4|91 29:5 5|9 61:5 6|31 50:5 7|72 14:5 8|41 17:5 9|40 97:5 10|15 80:6 1|27 92:6 2|95 89:6 3|68 81:6 4|70 4:6 5|22 56:6 6|65 9:6 7|73 46:6 8|58 72:6 9|57 23:6 10|77 15:7 1|70 88:7 2|88 9:7 3|97 12:7 4|77 89:7 5|29 72:7 6|23 84:7 7|32 7:7 8|11 27:7 9|61 68:7 10|95 23:8 1|31 62:8 2|20 96:8 3|45 9:8 4|34 14:8 5|89 74:8 6|78 100:8 7|96 99:8 8|99 6:8 9|90 37:8 10|85 5:9 1|36 22:9 2|95 64:9 3|33 70:9 4|89 80:9 5|96 26:9 6|91 76:9 7|92 83:9 8|85 61:9 9|53 78:9 10|78 3:10 1|13 12:10 2|27 49:10 3|15 31:10 4|46 8:10 5|53 42:10 6|54 84:10 7|69 30:10 8|47 26:10 9|40 99:10 10</relation>
    <relation name="R132" arity="2" nbTuples="100" semantics="soft" defaultCost="infinity">14 77:1 1|72 52:1 2|89 47:1 3|89 87:1 4|21 79:1 5|57 76:1 6|73 29:1 7|100 89:1 8|2 16:1 9|74 95:1 10|68 66:2 1|48 68:2 2|10 26:2 3|89 43:2 4|86 66:2 5|9 26:2 6|1 81:2 7|10 95:2 8|96 32:2 9|7 22:2 10|17 71:3 1|23 43:3 2|11 35:3 3|64 42:3 4|10 81:3 5|43 82:3 6|2 27:3 7|89 85:3 8|7 100:3 9|20 46:3 10|52 41:4 1|40 97:4 2|99 33:4 3|60 78:4 4|45 65:4 5|48 72:4 6|95 11:4 7|40 29:4 8|50 92:4 9|78 6:4 10|93 17:5 1|33 10:5 2|44 76:5 3|75 61:5 4|42 67:5 5|76 52:5 6|90 65:5 7|17 95:5 8|4 29:5 9|33 52:5 10|65 75:6 1|70 39:6 2|36 56:6 3|61 94:6 4|91 13:6 5|23 48:6 6|63 69:6 7|50 82:6 8|31 3:6 9|38 55:6 10|93 22:7 1|15 27:7 2|38 36:7 3|58 87:7 4|8 22:7 5|68 72:7 6|83 59:7 7|48 41:7 8|34 6:7 9|69 46:7 10|91 90:8 1|52 31:8 2|62 77:8 3|59 81:8 4|61 92:8 5|17 32:8 6|87 62:8 7|20 35:8 8|49 75:8 9|3 100:8 10|72 44:9 1|12 99:9 2|48 92:9 3|62 50:9 4|69 80:9 5|71 96:9 6|86 46:9 7|90 96:9 8|43 5:9 9|90 80:9 10|23 38:10 1|64 5:10 2|87 82:10 3|100 5:10 4|33 6:10 5|16 20:10 6|21 59:10 7|30 28:10 8|81 49:10 9|14 41:10 10</relation>
    <relation name="R133" arity="2" nbTuples="100" semantics="soft" defaultCost="infinity">17 28:1 1|12 41:1 2|49 27:1 3|52 77:1 4|82 8:1 5|56 80:1 6|63 86:1 7|65 6:1 8|9 93:1 9|21 31:1 10|23 49:2 1|22 11:2 2|64 35:2 3|45 35:2 4|48 62:2 5|64 73:2 6|69 58:2 7|17 75:2 8|73 7:2 9|86 33:2 10|8 19:3 1|3 79:3 2|67 99:3 3|93 74:3 4|61 65:3 5|60 88:3 6|72 40:3 7|61 70:3 8|42 47:3 9|94 60:3 10|61 97:4 1|91 95:4 2|91 94:4 3|58 18:4 4|73 24:4 5|43 14:4 6|66 61:4 7|81 59:4 8|76 48:4 9|82 76:4 10|9 96:5 1|81 81:5 2|66 84:5 3|70 94:5 4|96 100:5 5|15 5:5 6|100 58:5 7|86 76:5 8|96 57:5 9|46 76:5 10|20 39:6 1|75 42:6 2|96 83:6 3|42 96:6 4|23 25:6 5|33 46:6 6|66 8:6 7|44 14:6 8|72 21:6 9|92 84:6 10|69 80:7 1|56 59:7 2|63 13:7 3|63 59:7 4|50 72:7 5|45 24:7 6|94 22:7 7|49 26:7 8|45 27:7 9|64 8:7 10|92 88:8 1|33 54:8 2|5 62:8 3|31 84:8 4|4 26:8 5|7 65:8 6|22 30:8 7|11 55:8 8|42 50:8 9|97 39:8 10|96 1:9 1|17 13:9 2|64 59:9 3|96 95:9 4|100 11:9 5|100 11:9 6|8 24:9 7|10 98:9 8|4 6:9 9|99 3:9 10|14 29:10 1|90 37:10 2|80 48:10 3|82 41:10 4|22 52:10 5|90 70:10 6|11 93:10 7|86 4:10 8|97 87:10 9|80 62:10 10</relation>
    <relation name="R134" arity="2" nbTuples="100" semantics="soft" defaultCost="infinity">46 46:1 1|45 11:1 2|44 40:1 3|10 23:1 4|6 40:1 5|62 45:1 6|15 66:1 7|91 45:1 8|10 14:1 9|62 85:1 10|4 6:2 1|54 97:2 2|77 73:2 3|31 24:2 4|85 56:2 5|90 6:2 6|50 68:2 7|41 19:2 8|65 82:2 9|93 58:2 10|12 14:3 1|93 13:3 2|20 46:3 3|44 82:3 4|7 39:3 5|44 1:3 6|52 23:3 7|30 5:3 8|91 45:3 9|2 50:3 10|4 10:4 1|64 88:4 2|70 6:4 3|95 91:4 4|84 68:4 5|64 91:4 6|94 42:4 7|54 37:4 8|9 52:4 9|1 10:4 10|24 40:5 1|60 2:5 2|74 99:5 3|24 3:5 4|88 21:5 5|59 20:5 6|90 99:5 7|30 84:5 8|88 67:5 9|27 88:5 10|49 63:6 1|21 53:6 2|36 51:6 3|47 91:6 4|27 59:6 5|83 8:6 6|13 42:6 7|40 72:6 8|17 89:6 9|70 28:6 10|91 82:7 1|45 59:7 2|49 13:7 3|75 44:7 4|70 48:7 5|46 70:7 6|60 63:7 7|31 44:7 8|100 44:7 9|99 44:7 10|99 85:8 1|70 47:8 2|99 99:8 3|95 72:8 4|88 9:8 5|20 73:8 6|96 56:8 7|69 44:8 8|85 40:8 9|44 85:8 10|48 75:9 1|45 8:9 2|100 14:9 3|33 67:9 4|12 1:9 5|60 25:9 6|72 61:9 7|99 89:9 8|73 50:9 9|28 68:9 10|13 69:10 1|54 46:10 2|66 25:10 3|29 82:10 4|58 53:10 5|57 93:10 6|30 66:10 7|22 21:10 8|100 52:10 9|62 1:10 10</relation>
    <relation name="R135" arity="2" nbTuples="100" semantics="soft" defaultCost="infinity">81 91:1 1|35 22:1 2|87 27:1 3|7 7:1 4|18 89:1 5|74 77:1 6|99 23:1 7|23 45:1 8|67 58:1 9|53 20:1 10|59 15:2 1|50 68:2 2|32 17:2 3|35 45:2 4|24 67:2 5|97 90:2 6|39 21:2 7|38 100:2 8|67 56:2 9|78 37:2 10|52 67:3 1|52 47:3 2|46 46:3 3|9 66:3 4|11 66:3 5|59 79:3 6|24 19:3 7|54 76:3 8|41 14:3 9|64 18:3 10|83 97:4 1|45 63:4 2|3 99:4 3|70 48:4 4|38 100:4 5|32 53:4 6|96 16:4 7|57 61:4 8|60 41:4 9|15 29:4 10|41 82:5 1|57 9:5 2|57 45:5 3|79 44:5 4|92 75:5 5|20 96:5 6|70 41:5 7|35 74:5 8|66 36:5 9|23 49:5 10|73 62:6 1|29 60:6 2|79 2:6 3|67 58:6 4|10 64:6 5|77 39:6 6|31 70:6 7|55 74:6 8|91 44:6 9|41 65:6 10|83 8:7 1|59 92:7 2|21 100:7 3|44 71:7 4|14 58:7 5|12 75:7 6|57 92:7 7|100 22:7 8|51 98:7 9|81 91:7 10|99 79:8 1|4 60:8 2|12 54:8 3|9 59:8 4|63 47:8 5|4 35:8 6|4 99:8 7|34 39:8 8|6 46:8 9|52 85:8 10|62 52:9 1|23 7:9 2|85 12:9 3|8 9:9 4|32 82:9 5|75 96:9 6|63 36:9 7|39 22:9 8|27 78:9 9|84 3:9 10|24 1:10 1|49 15:10 2|99 26:10 3|68 82:10 4|37 8:10 5|16 54:10 6|23 36:10 7|97 83:10 8|73 60:10 9|27 71:10 10</relation>
    <relation name="R136" arity="2" nbTuples="100" semantics="soft" defaultCost="infinity">86 68:1 1|90 4:1 2|100 73:1 3|52 52:1 4|6 82:1 5|48 59:1 6|71 28:1 7|70 19:1 8|47 100:1 9|48 89:1 10|3 89:2 1|68 57:2 2|96 51:2 3|34 64:2 4|7 63:2 5|51 36:2 6|10 51:2 7|44 56:2 8|10 46:2 9|46 27:2 10|70 12:3 1|87 72:3 2|97 8:3 3|93 21:3 4|75 18:3 5|54 91:3 6|40 11:3 7|46 88:3 8|81 81:3 9|18 35:3 10|9 32:4 1|25 32:4 2|66 81:4 3|63 64:4 4|80 79:4 5|3 53:4 6|57 52:4 7|48 94:4 8|74 93:4 9|21 93:4 10|85 61:5 1|1 49:5 2|7 74:5 3|40 43:5 4|19 97:5 5|74 19:5 6|29 90:5 7|1 42:5 8|15 69:5 9|43 84:5 10|74 48:6 1|45 72:6 2|78 78:6 3|6 9:6 4|60 35:6 5|3 66:6 6|19 100:6 7|13 38:6 8|7 50:6 9|72 42:6 10|57 26:7 1|48 27:7 2|67 10:7 3|23 67:7 4|97 9:7 5|38 15:7 6|66 79:7 7|17 93:7 8|89 38:7 9|53 97:7 10|30 49:8 1|29 16:8 2|39 37:8 3|23 65:8 4|20 2:8 5|95 69:8 6|38 41:8 7|9 29:8 8|8 97:8 9|32 35:8 10|26 25:9 1|67 31:9 2|82 77:9 3|8 42:9 4|98 65:9 5|15 15:9 6|27 100:9 7|49 75:9 8|37 66:9 9|96 7:9 10|62 19:10 1|17 39:10 2|16 88:10 3|77 45:10 4|1 75:10 5|100 18:10 6|5 51:10 7|49 30:10 8|77 82:10 9|87 44:10 10</relation>
    <relation name="R137" arity="2" nbTuples="100" semantics="soft" defaultCost="infinity">90 100:1 1|96 2:1 2|49 6:1 3|18 69:1 4|69 59:1 5|71 77:1 6|78 84:1 7|55 91:1 8|96 22:1 9|81 70:1 10|43 17:2 1|85 83:2 2|82 30:2 3|65 9:2 4|36 44:2 5|63 31:2 6|81 54:2 7|44 19:2 8|49 79:2 9|69 74:2 10|13 84:3 1|43 9:3 2|48 65:3 3|10 3:3 4|97 78:3 5|33 15:3 6|1 88:3 7|12 64:3 8|11 35:3 9|43 69:3 10|96 28:4 1|77 67:4 2|94 87:4 3|38 97:4 4|68 79:4 5|100 8:4 6|53 36:4 7|51 75:4 8|28 33:4 9|67 40:4 10|47 69:5 1|35 81:5 2|55 16:5 3|86 62:5 4|57 25:5 5|69 38:5 6|96 44:5 7|16 5:5 8|61 16:5 9|10 30:5 10|92 4:6 1|1 35:6 2|87 5:6 3|8 25:6 4|10 96:6 5|22 15:6 6|93 98:6 7|11 54:6 8|65 92:6 9|17 69:6 10|11 17:7 1|20 29:7 2|52 94:7 3|47 67:7 4|54 45:7 5|85 77:7 6|29 94:7 7|95 11:7 8|61 59:7 9|46 49:7 10|8 74:8 1|32 84:8 2|41 7:8 3|52 25:8 4|64 93:8 5|83 15:8 6|40 86:8 7|24 7:8 8|56 59:8 9|85 50:8 10|34 21:9 1|46 94:9 2|17 70:9 3|8 35:9 4|30 61:9 5|89 66:9 6|73 80:9 7|90 64:9 8|26 45:9 9|4 32:9 10|79 22:10 1|8 42:10 2|55 91:10 3|49 99:10 4|100 92:10 5|78 50:10 6|28 15:10 7|26 96:10 8|56 91:10 9|64 39:10 10</relation>
    <relation name="R138" arity="2" nbTuples="100" semantics="soft" defaultCost="infinity">37 4:1 1|50 43:1 2|25 45:1 3|28 74:1 4|95 60:1 5|69 36:1 6|70 88:1 7|71 2:1 8|10 23:1 9|10 18:1 10|24 58:2 1|25 26:2 2|34 33:2 3|26 39:2 4|58 36:2 5|5 4:2 6|27 72:2 7|54 26:2 8|18 51:2 9|44 4:2 10|28 18:3 1|31 13:3 2|99 98:3 3|38 82:3 4|23 84:3 5|6 13:3 6|93 75:3 7|6 70:3 8|47 40:3 9|54 25:3 10|35 22:4 1|36 85:4 2|76 34:4 3|88 11:4 4|29 1:4 5|46 3:4 6|74 50:4 7|15 76:4 8|27 81:4 9|18 52:4 10|19 83:5 1|78 47:5 2|96 3:5 3|55 20:5 4|13 21:5 5|94 38:5 6|99 28:5 7|92 83:5 8|52 48:5 9|71 30:5 10|63 9:6 1|38 2:6 2|18 16:6 3|62 19:6 4|24 36:6 5|47 38:6 6|5 66:6 7|98 100:6 8|67 40:6 9|44 85:6 10|3 64:7 1|97 99:7 2|93 63:7 3|35 25:7 4|100 5:7 5|52 66:7 6|97 16:7 7|12 53:7 8|70 5:7 9|34 88:7 10|23 100:8 1|95 21:8 2|64 59:8 3|73 94:8 4|39 53:8 5|92 1:8 6|19 59:8 7|95 54:8 8|51 43:8 9|75 77:8 10|47 89:9 1|34 92:9 2|37 28:9 3|78 97:9 4|80 47:9 5|47 77:9 6|76 48:9 7|95 59:9 8|79 50:9 9|89 44:9 10|14 31:10 1|13 11:10 2|21 38:10 3|46 74:10 4|74 9:10 5|10 77:10 6|39 66:10 7|22 36:10 8|7 86:10 9|16 54:10 10</relation>
    <relation name="R139" arity="2" nbTuples="100" semantics="soft" defaultCost="infinity">79 60:1 1|17 47:1 2|59 17:1 3|5 40:1 4|73 86:1 5|63 36:1 6|66 63:1 7|72 71:1 8|75 26:1 9|100 97:1 10|35 52:2 1|100 2:2 2|100 94:2 3|94 67:2 4|62 54:2 5|48 46:2 6|42 23:2 7|46 72:2 8|79 46:2 9|86 48:2 10|87 97:3 1|33 28:3 2|63 42:3 3|74 75:3 4|38 24:3 5|85 78:3 6|16 81:3 7|61 49:3 8|10 64:3 9|1 14:3 10|20 34:4 1|43 34:4 2|79 61:4 3|25 13:4 4|27 57:4 5|11 69:4 6|73 48:4 7|67 79:4 8|16 91:4 9|81 17:4 10|53 15:5 1|34 77:5 2|55 2:5 3|81 47:5 4|22 59:5 5|86 1:5 6|29 10:5 7|39 85:5 8|51 72:5 9|58 5:5 10|37 44:6 1|97 12:6 2|16 15:6 3|98 95:6 4|56 18:6 5|47 66:6 6|83 95:6 7|15 66:6 8|33 29:6 9|70 94:6 10|90 46:7 1|36 15:7 2|52 11:7 3|97 71:7 4|9 65:7 5|22 87:7 6|86 1:7 7|61 55:7 8|78 81:7 9|85 13:7 10|31 97:8 1|85 70:8 2|57 32:8 3|6 57:8 4|77 20:8 5|25 18:8 6|29 83:8 7|54 91:8 8|78 2:8 9|77 76:8 10|57 35:9 1|44 41:9 2|9 62:9 3|5 21:9 4|74 67:9 5|97 97:9 6|29 65:9 7|49 89:9 8|53 42:9 9|84 70:9 10|90 35:10 1|26 63:10 2|99 63:10 3|53 28:10 4|59 100:10 5|35 48:10 6|45 49:10 7|2 63:10 8|43 83:10 9|20 78:10 10</relation>
    <relation name="R140" arity="2" nbTuples="100" semantics="soft" defaultCost="infinity">62 75:1 1|25 67:1 2|33 53:1 3|55 49:1 4|98 100:1 5|38 5:1 6|9 19:1 7|59 99:1 8|14 71:1 9|84 29:1 10|73 16:2 1|54 62:2 2|84 71:2 3|60 62:2 4|92 29:2 5|20 58:2 6|70 71:2 7|15 49:2 8|87 43:2 9|14 20:2 10|95 71:3 1|16 58:3 2|83 15:3 3|55 60:3 4|76 74:3 5|80 66:3 6|10 19:3 7|89 9:3 8|83 6:3 9|15 78:3 10|28 3:4 1|97 9:4 2|37 77:4 3|30 55:4 4|5 39:4 5|98 23:4 6|75 64:4 7|89 48:4 8|80 94:4 9|64 2:4 10|32 34:5 1|30 64:5 2|83 28:5 3|50 21:5 4|15 63:5 5|84 26:5 6|97 86:5 7|6 68:5 8|89 4:5 9|35 83:5 10|85 77:6 1|27 57:6 2|78 14:6 3|40 80:6 4|17 21:6 5|47 91:6 6|58 45:6 7|78 23:6 8|68 26:6 9|96 6:6 10|10 54:7 1|98 70:7 2|75 19:7 3|70 61:7 4|32 95:7 5|8 39:7 6|67 49:7 7|83 58:7 8|50 90:7 9|86 24:7 10|14 33:8 1|98 16:8 2|71 96:8 3|42 49:8 4|60 1:8 5|67 19:8 6|65 13:8 7|42 15:8 8|25 90:8 9|15 21:8 10|74 6:9 1|71 99:9 2|2 58:9 3|48 74:9 4|75 26:9 5|15 26:9 6|80 51:9 7|86 21:9 8|57 58:9 9|67 26:9 10|67 17:10 1|29 55:10 2|88 37:10 3|100 28:10 4|99 60:10 5|21 43:10 6|72 2:10 7|57 74:10 8|55 96:10 9|69 74:10 10</relation>
    <relation name="R141" arity="2" nbTuples="100" semantics="soft" defaultCost="infinity">26 74:1 1|53 38:1 2|12 14:1 3|27 69:1 4|36 96:1 5|93 97:1 6|15 94:1 7|55 63:1 8|62 57:1 9|39 87:1 10|49 14:2 1|12 54:2 2|2 83:2 3|90 20:2 4|25 46:2 5|44 75:2 6|42 91:2 7|59 77:2 8|28 42:2 9|77 25:2 10|39 9:3 1|57 87:3 2|90 35:3 3|22 91:3 4|31 28:3 5|12 46:3 6|74 24:3 7|56 13:3 8|56 36:3 9|98 63:3 10|99 11:4 1|36 96:4 2|30 40:4 3|37 11:4 4|26 13:4 5|51 72:4 6|24 90:4 7|10 34:4 8|97 59:4 9|39 52:4 10|22 56:5 1|86 35:5 2|88 54:5 3|4 33:5 4|62 8:5 5|46 47:5 6|22 70:5 7|12 43:5 8|94 24:5 9|81 61:5 10|60 80:6 1|71 42:6 2|3 15:6 3|73 57:6 4|48 71:6 5|98 18:6 6|80 31:6 7|97 76:6 8|11 80:6 9|40 31:6 10|32 6:7 1|99 14:7 2|100 51:7 3|8 7:7 4|85 43:7 5|37 38:7 6|44 2:7 7|33 79:7 8|5 56:7 9|100 48:7 10|73 49:8 1|49 34:8 2|33 7:8 3|28 34:8 4|89 32:8 5|68 2:8 6|33 26:8 7|5 6:8 8|22 37:8 9|14 99:8 10|83 75:9 1|2 1:9 2|92 3:9 3|1 27:9 4|57 15:9 5|85 80:9 6|58 64:9 7|100 64:9 8|84 87:9 9|14 81:9 10|37 75:10 1|19 13:10 2|80 95:10 3|5 89:10 4|10 96:10 5|88 2:10 6|93 79:10 7|32 37:10 8|61 57:10 9|28 37:10 10</relation>
    <relation name="R142" arity="2" nbTuples="100" semantics="soft" defaultCost="infinity">95 93:1 1|77 51:1 2|4 18:1 3|46 55:1 4|25 46:1 5|70 98:1 6|4 96:1 7|81 34:1 8|63 57:1 9|72 8:1 10|94 31:2 1|97 52:2 2|78 31:2 3|90 72:2 4|42 100:2 5|1 7:2 6|97 72:2 7|35 45:2 8|18 10:2 9|16 33:2 10|78 74:3 1|48 89:3 2|70 35:3 3|55 81:3 4|88 62:3 5|66 59:3 6|10 60:3 7|79 42:3 8|9 78:3 9|10 3:3 10|60 59:4 1|10 39:4 2|40 30:4 3|95 23:4 4|23 27:4 5|52 17:4 6|57 45:4 7|10 31:4 8|64 25:4 9|43 91:4 10|49 99:5 1|23 96:5 2|24 17:5 3|30 52:5 4|42 20:5 5|86 54:5 6|5 17:5 7|42 30:5 8|85 79:5 9|68 37:5 10|92 60:6 1|8 61:6 2|61 11:6 3|40 44:6 4|3 68:6 5|48 21:6 6|27 43:6 7|64 55:6 8|85 85:6 9|17 4:6 10|22 16:7 1|93 63:7 2|91 96:7 3|100 77:7 4|89 26:7 5|68 69:7 6|15 45:7 7|78 25:7 8|88 22:7 9|64 83:7 10|65 31:8 1|12 70:8 2|9 31:8 3|30 4:8 4|94 44:8 5|22 43:8 6|9 15:8 7|27 84:8 8|31 62:8 9|52 20:8 10|30 62:9 1|55 95:9 2|81 26:9 3|43 63:9 4|73 65:9 5|11 62:9 6|78 67:9 7|68 30:9 8|34 60:9 9|42 24:9 10|6 53:10 1|98 39:10 2|32 13:10 3|71 26:10 4|47 68:10 5|96 97:10 6|76 73:10 7|9 73:10 8|94 51:10 9|51 45:10 10</relation>
    <relation name="R143" arity="2" nbTuples="100" semantics="soft" defaultCost="infinity">57 39:1 1|92 99:1 2|39 65:1 3|26 60:1 4|66 16:1 5|89 7:1 6|57 50:1 7|62 18:1 8|65 35:1 9|84 7:1 10|1 4:2 1|54 33:2 2|60 79:2 3|27 61:2 4|5 83:2 5|15 94:2 6|73 47:2 7|97 83:2 8|61 16:2 9|79 78:2 10|89 19:3 1|33 82:3 2|8 83:3 3|5 19:3 4|29 38:3 5|23 40:3 6|46 89:3 7|97 51:3 8|96 98:3 9|47 51:3 10|79 42:4 1|43 57:4 2|64 11:4 3|31 74:4 4|36 17:4 5|35 93:4 6|26 4:4 7|51 71:4 8|21 62:4 9|35 70:4 10|23 48:5 1|80 36:5 2|11 77:5 3|84 5:5 4|7 28:5 5|96 37:5 6|79 72:5 7|81 95:5 8|20 21:5 9|67 22:5 10|30 87:6 1|73 50:6 2|89 16:6 3|87 63:6 4|63 37:6 5|36 95:6 6|70 11:6 7|52 42:6 8|4 91:6 9|36 48:6 10|85 69:7 1|63 2:7 2|78 30:7 3|98 4:7 4|45 1:7 5|21 9:7 6|1 20:7 7|28 1:7 8|50 37:7 9|46 14:7 10|22 1:8 1|59 45:8 2|3 77:8 3|27 97:8 4|44 86:8 5|28 9:8 6|78 49:8 7|93 33:8 8|95 4:8 9|81 52:8 10|47 4:9 1|60 25:9 2|43 51:9 3|94 9:9 4|34 37:9 5|98 78:9 6|65 21:9 7|35 50:9 8|58 7:9 9|7 14:9 10|16 27:10 1|7 12:10 2|95 97:10 3|14 62:10 4|59 50:10 5|63 50:10 6|51 31:10 7|31 59:10 8|52 55:10 9|60 65:10 10</relation>
    <relation name="R144" arity="2" nbTuples="100" semantics="soft" defaultCost="infinity">41 47:1 1|16 53:1 2|5 86:1 3|11 99:1 4|10 2:1 5|45 88:1 6|52 7:1 7|42 6:1 8|41 24:1 9|84 25:1 10|94 62:2 1|73 43:2 2|42 72:2 3|11 22:2 4|20 73:2 5|65 43:2 6|96 64:2 7|35 62:2 8|4 90:2 9|16 47:2 10|19 61:3 1|15 30:3 2|35 74:3 3|89 30:3 4|76 38:3 5|63 57:3 6|33 59:3 7|12 29:3 8|27 79:3 9|90 90:3 10|57 52:4 1|82 68:4 2|14 67:4 3|39 56:4 4|99 34:4 5|50 45:4 6|11 61:4 7|100 27:4 8|32 93:4 9|87 98:4 10|97 83:5 1|11 4:5 2|51 5:5 3|56 98:5 4|27 59:5 5|74 77:5 6|25 22:5 7|22 20:5 8|4 78:5 9|68 35:5 10|46 51:6 1|94 90:6 2|81 65:6 3|10 19:6 4|47 33:6 5|79 9:6 6|50 98:6 7|8 60:6 8|31 45:6 9|78 1:6 10|89 89:7 1|15 29:7 2|15 92:7 3|69 52:7 4|80 27:7 5|58 3:7 6|99 66:7 7|53 12:7 8|16 54:7 9|24 12:7 10|5 73:8 1|55 84:8 2|60 8:8 3|8 33:8 4|48 72:8 5|2 45:8 6|31 64:8 7|59 45:8 8|36 70:8 9|35 43:8 10|18 60:9 1|96 45:9 2|8 66:9 3|14 70:9 4|52 80:9 5|57 8:9 6|53 39:9 7|19 27:9 8|92 34:9 9|6 36:9 10|81 22:10 1|77 6:10 2|2 65:10 3|36 22:10 4|33 14:10 5|45 69:10 6|20 59:10 7|11 29:10 8|42 10:10 9|38 92:10 10</relation>
    <relation name="R145" arity="2" nbTuples="100" semantics="soft" defaultCost="infinity">51 49:1 1|48 67:1 2|94 60:1 3|92 10:1 4|36 33:1 5|38 97:1 6|53 82:1 7|81 71:1 8|75 52:1 9|52 24:1 10|31 97:2 1|41 100:2 2|12 96:2 3|78 31:2 4|40 53:2 5|74 22:2 6|100 30:2 7|81 83:2 8|43 57:2 9|23 86:2 10|9 59:3 1|5 3:3 2|87 40:3 3|41 12:3 4|60 83:3 5|28 80:3 6|2 14:3 7|16 30:3 8|66 5:3 9|57 86:3 10|85 3:4 1|94 2:4 2|41 82:4 3|26 100:4 4|4 50:4 5|36 23:4 6|99 50:4 7|18 59:4 8|100 41:4 9|91 68:4 10|45 58:5 1|48 5:5 2|61 94:5 3|70 19:5 4|46 81:5 5|55 69:5 6|2 93:5 7|60 77:5 8|26 12:5 9|100 37:5 10|79 91:6 1|3 67:6 2|15 43:6 3|72 82:6 4|7 86:6 5|42 73:6 6|61 88:6 7|39 40:6 8|78 52:6 9|93 68:6 10|78 11:7 1|7 91:7 2|84 93:7 3|8 26:7 4|87 60:7 5|68 53:7 6|96 27:7 7|35 25:7 8|74 10:7 9|45 11:7 10|66 42:8 1|87 89:8 2|71 89:8 3|76 29:8 4|29 63:8 5|73 20:8 6|48 19:8 7|87 29:8 8|40 30:8 9|68 14:8 10|47 97:9 1|48 25:9 2|67 83:9 3|4 80:9 4|10 20:9 5|19 48:9 6|32 86:9 7|23 80:9 8|87 100:9 9|12 11:9 10|58 53:10 1|26 80:10 2|22 40:10 3|46 78:10 4|70 46:10 5|95 77:10 6|42 66:10 7|64 58:10 8|68 68:10 9|84 25:10 10</relation>
    <relation name="R146" arity="2" nbTuples="100" semantics="soft" defaultCost="infinity">7 28:1 1|28 25:1 2|50 70:1 3|6 2:1 4|8 29:1 5|30 40:1 6|72 25:1 7|54 69:1 8|92 27:1 9|72 27:1 10|66 74:2 1|37 18:2 2|73 31:2 3|4 18:2 4|42 17:2 5|25 22:2 6|59 87:2 7|32 88:2 8|62 9:2 9|23 17:2 10|84 18:3 1|22 33:3 2|60 8:3 3|26 89:3 4|48 68:3 5|70 58:3 6|32 44:3 7|22 46:3 8|90 61:3 9|16 88:3 10|33 42:4 1|45 93:4 2|52 85:4 3|14 13:4 4|48 3:4 5|97 42:4 6|10 40:4 7|95 37:4 8|34 22:4 9|90 31:4 10|74 41:5 1|80 78:5 2|37 7:5 3|73 26:5 4|85 40:5 5|21 54:5 6|39 23:5 7|51 25:5 8|72 8:5 9|1 49:5 10|85 70:6 1|9 9:6 2|37 18:6 3|99 26:6 4|99 82:6 5|98 91:6 6|68 89:6 7|6 65:6 8|89 93:6 9|43 57:6 10|26 89:7 1|61 11:7 2|96 15:7 3|82 11:7 4|43 29:7 5|15 74:7 6|36 19:7 7|51 64:7 8|13 67:7 9|78 23:7 10|45 15:8 1|69 24:8 2|92 17:8 3|80 48:8 4|32 85:8 5|81 84:8 6|10 34:8 7|56 94:8 8|78 81:8 9|79 11:8 10|78 19:9 1|44 94:9 2|58 34:9 3|1 79:9 4|49 64:9 5|55 45:9 6|67 13:9 7|66 13:9 8|36 19:9 9|46 10:9 10|73 24:10 1|20 19:10 2|34 77:10 3|3 41:10 4|34 54:10 5|83 32:10 6|73 85:10 7|39 48:10 8|44 95:10 9|25 97:10 10</relation>
    <relation name="R147" arity="2" nbTuples="100" semantics="soft" defaultCost="infinity">7 41:1 1|31 68:1 2|4 96:1 3|9 70:1 4|23 31:1 5|68 11:1 6|29 38:1 7|90 2:1 8|4 8:1 9|92 72:1 10|38 21:2 1|50 46:2 2|5 30:2 3|40 55:2 4|80 16:2 5|1 100:2 6|19 4:2 7|16 32:2 8|10 18:2 9|2 60:2 10|24 1:3 1|69 40:3 2|3 94:3 3|56 78:3 4|60 38:3 5|42 97:3 6|72 31:3 7|96 24:3 8|75 48:3 9|17 72:3 10|36 13:4 1|73 97:4 2|21 79:4 3|84 53:4 4|49 83:4 5|93 48:4 6|4 91:4 7|92 96:4 8|84 77:4 9|82 3:4 10|28 49:5 1|75 51:5 2|33 30:5 3|70 94:5 4|60 28:5 5|53 87:5 6|74 90:5 7|22 48:5 8|21 77:5 9|48 72:5 10|8 94:6 1|55 75:6 2|99 3:6 3|78 84:6 4|68 93:6 5|20 73:6 6|98 79:6 7|99 49:6 8|62 22:6 9|47 32:6 10|99 97:7 1|30 30:7 2|89 60:7 3|73 99:7 4|93 92:7 5|71 26:7 6|43 26:7 7|93 52:7 8|6 29:7 9|85 47:7 10|11 96:8 1|21 78:8 2|27 31:8 3|33 73:8 4|98 52:8 5|47 67:8 6|2 80:8 7|62 17:8 8|65 85:8 9|16 55:8 10|83 15:9 1|86 41:9 2|49 22:9 3|78 88:9 4|7 25:9 5|18 11:9 6|100 45:9 7|77 86:9 8|63 100:9 9|44 75:9 10|62 14:10 1|78 24:10 2|86 89:10 3|37 8:10 4|68 37:10 5|58 70:10 6|57 84:10 7|58 56:10 8|48 13:10 9|2 37:10 10</relation>
    <relation name="R148" arity="2" nbTuples="100" semantics="soft" defaultCost="infinity">14 12:1 1|91 69:1 2|57 75:1 3|82 41:1 4|3 29:1 5|12 15:1 6|59 91:1 7|11 80:1 8|28 36:1 9|91 2:1 10|53 94:2 1|100 64:2 2|62 47:2 3|58 65:2 4|12 70:2 5|59 70:2 6|42 1:2 7|11 79:2 8|56 10:2 9|18 99:2 10|68 96:3 1|27 14:3 2|12 8:3 3|68 50:3 4|54 68:3 5|6 47:3 6|7 53:3 7|38 66:3 8|15 58:3 9|72 88:3 10|3 70:4 1|56 77:4 2|5 43:4 3|91 89:4 4|82 83:4 5|74 78:4 6|4 14:4 7|99 40:4 8|15 19:4 9|48 3:4 10|43 33:5 1|32 81:5 2|1 73:5 3|87 79:5 4|23 99:5 5|22 69:5 6|42 97:5 7|42 87:5 8|34 3:5 9|83 93:5 10|94 92:6 1|82 42:6 2|9 65:6 3|4 17:6 4|15 19:6 5|65 92:6 6|67 65:6 7|38 95:6 8|86 38:6 9|34 78:6 10|18 18:7 1|29 92:7 2|3 62:7 3|68 18:7 4|26 63:7 5|37 2:7 6|36 80:7 7|76 3:7 8|89 58:7 9|51 53:7 10|16 73:8 1|24 18:8 2|44 98:8 3|79 24:8 4|1 49:8 5|12 20:8 6|21 2:8 7|84 30:8 8|30 53:8 9|65 51:8 10|18 43:9 1|90 53:9 2|53 35:9 3|89 52:9 4|33 7:9 5|68 4:9 6|12 81:9 7|12 16:9 8|23 2:9 9|99 60:9 10|10 39:10 1|3 93:10 2|40 70:10 3|60 16:10 4|78 3:10 5|54 27:10 6|75 55:10 7|73 28:10 8|41 22:10 9|59 12:10 10</relation>
    <relation name="R149" arity="2" nbTuples="100" semantics="soft" defaultCost="infinity">16 39:1 1|24 51:1 2|40 60:1 3|17 66:1 4|94 49:1 5|52 91:1 6|64 16:1 7|62 76:1 8|75 91:1 9|34 35:1 10|87 88:2 1|79 74:2 2|19 76:2 3|48 12:2 4|27 33:2 5|70 21:2 6|26 27:2 7|71 13:2 8|63 52:2 9|76 28:2 10|22 96:3 1|47 66:3 2|87 26:3 3|68 41:3 4|63 30:3 5|45 45:3 6|70 52:3 7|60 51:3 8|72 48:3 9|67 65:3 10|62 64:4 1|15 33:4 2|17 43:4 3|4 76:4 4|72 62:4 5|42 5:4 6|3 2:4 7|26 82:4 8|89 46:4 9|2 58:4 10|45 12:5 1|70 26:5 2|30 49:5 3|82 24:5 4|27 5:5 5|60 25:5 6|49 26:5 7|87 52:5 8|86 42:5 9|59 55:5 10|22 14:6 1|78 26:6 2|52 62:6 3|57 2:6 4|3 96:6 5|45 51:6 6|50 23:6 7|32 47:6 8|10 20:6 9|93 65:6 10|46 19:7 1|40 39:7 2|91 63:7 3|89 82:7 4|75 67:7 5|27 72:7 6|83 38:7 7|80 61:7 8|6 72:7 9|60 91:7 10|45 85:8 1|6 52:8 2|15 21:8 3|25 62:8 4|52 86:8 5|45 74:8 6|77 80:8 7|44 6:8 8|65 11:8 9|71 10:8 10|100 81:9 1|96 68:9 2|21 79:9 3|17 53:9 4|64 14:9 5|53 79:9 6|4 72:9 7|71 5:9 8|23 86:9 9|73 31:9 10|99 72:10 1|46 28:10 2|5 94:10 3|91 61:10 4|23 77:10 5|1 12:10 6|3 22:10 7|16 34:10 8|5 28:10 9|6 81:10 10</relation>
    <relation name="R150" arity="2" nbTuples="100" semantics="soft" defaultCost="infinity">39 73:1 1|26 56:1 2|51 61:1 3|81 72:1 4|68 88:1 5|2 66:1 6|5 55:1 7|42 56:1 8|22 7:1 9|65 75:1 10|14 40:2 1|43 79:2 2|26 87:2 3|93 69:2 4|38 88:2 5|2 48:2 6|48 70:2 7|36 80:2 8|75 13:2 9|32 87:2 10|45 76:3 1|49 98:3 2|84 33:3 3|27 36:3 4|21 57:3 5|28 79:3 6|34 77:3 7|79 74:3 8|21 36:3 9|4 63:3 10|12 52:4 1|20 88:4 2|18 28:4 3|34 19:4 4|48 87:4 5|99 14:4 6|65 3:4 7|92 79:4 8|75 22:4 9|73 17:4 10|18 47:5 1|55 20:5 2|4 22:5 3|44 11:5 4|69 24:5 5|39 6:5 6|86 18:5 7|78 5:5 8|18 57:5 9|9 15:5 10|12 9:6 1|91 42:6 2|94 67:6 3|99 95:6 4|37 83:6 5|88 73:6 6|2 47:6 7|94 31:6 8|61 41:6 9|88 61:6 10|37 58:7 1|64 19:7 2|97 20:7 3|68 32:7 4|19 67:7 5|63 72:7 6|86 60:7 7|23 6:7 8|21 78:7 9|11 16:7 10|64 64:8 1|97 69:8 2|100 19:8 3|50 41:8 4|92 33:8 5|66 80:8 6|57 77:8 7|22 13:8 8|85 86:8 9|53 19:8 10|80 7:9 1|7 72:9 2|7 91:9 3|19 24:9 4|43 56:9 5|45 66:9 6|32 72:9 7|53 67:9 8|76 65:9 9|97 96:9 10|77 63:10 1|51 66:10 2|24 60:10 3|36 74:10 4|52 28:10 5|80 43:10 6|54 29:10 7|87 14:10 8|92 67:10 9|37 67:10 10</relation>
    <relation name="R151" arity="2" nbTuples="100" semantics="soft" defaultCost="infinity">86 46:1 1|24 17:1 2|64 72:1 3|61 44:1 4|55 5:1 5|12 12:1 6|64 11:1 7|74 37:1 8|25 57:1 9|65 65:1 10|41 47:2 1|31 44:2 2|20 71:2 3|28 75:2 4|22 31:2 5|19 52:2 6|39 66:2 7|27 9:2 8|25 11:2 9|46 42:2 10|64 75:3 1|36 51:3 2|71 52:3 3|86 36:3 4|94 43:3 5|56 65:3 6|42 67:3 7|89 87:3 8|48 73:3 9|7 4:3 10|57 91:4 1|70 55:4 2|23 72:4 3|73 99:4 4|39 59:4 5|24 44:4 6|8 53:4 7|60 24:4 8|7 63:4 9|43 62:4 10|87 2:5 1|49 24:5 2|24 100:5 3|35 45:5 4|76 12:5 5|54 31:5 6|69 44:5 7|56 61:5 8|79 51:5 9|22 26:5 10|32 85:6 1|18 70:6 2|62 9:6 3|33 19:6 4|25 41:6 5|26 23:6 6|84 33:6 7|84 48:6 8|87 24:6 9|64 15:6 10|23 70:7 1|73 11:7 2|9 8:7 3|31 22:7 4|83 47:7 5|6 11:7 6|99 55:7 7|86 99:7 8|95 79:7 9|98 49:7 10|93 69:8 1|76 17:8 2|18 82:8 3|46 1:8 4|47 94:8 5|36 50:8 6|19 14:8 7|88 86:8 8|87 94:8 9|86 57:8 10|89 95:9 1|81 76:9 2|2 51:9 3|77 24:9 4|16 68:9 5|54 30:9 6|96 83:9 7|56 37:9 8|26 95:9 9|31 48:9 10|39 81:10 1|38 20:10 2|67 15:10 3|18 73:10 4|92 94:10 5|29 66:10 6|88 99:10 7|6 88:10 8|82 18:10 9|18 17:10 10</relation>
    <relation name="R152" arity="2" nbTuples="100" semantics="soft" defaultCost="infinity">43 71:1 1|41 84:1 2|56 83:1 3|41 99:1 4|29 3:1 5|39 3:1 6|46 26:1 7|85 3:1 8|27 83:1 9|73 80:1 10|21 96:2 1|82 71:2 2|3 18:2 3|50 31:2 4|5 40:2 5|16 35:2 6|2 26:2 7|47 64:2 8|87 58:2 9|31 99:2 10|32 25:3 1|89 17:3 2|59 27:3 3|34 88:3 4|21 28:3 5|81 44:3 6|46 27:3 7|8 86:3 8|4 91:3 9|17 2:3 10|30 32:4 1|91 37:4 2|46 90:4 3|46 9:4 4|66 39:4 5|92 92:4 6|50 5:4 7|60 87:4 8|53 48:4 9|36 19:4 10|71 50:5 1|29 97:5 2|98 17:5 3|64 8:5 4|42 78:5 5|3 27:5 6|100 65:5 7|37 39:5 8|4 35:5 9|59 14:5 10|33 78:6 1|14 97:6 2|66 61:6 3|59 84:6 4|96 52:6 5|96 51:6 6|52 53:6 7|40 51:6 8|82 91:6 9|72 35:6 10|22 28:7 1|73 14:7 2|65 12:7 3|100 83:7 4|48 77:7 5|37 40:7 6|14 50:7 7|3 24:7 8|2 73:7 9|10 16:7 10|78 66:8 1|76 37:8 2|84 76:8 3|72 18:8 4|9 84:8 5|25 5:8 6|87 76:8 7|67 16:8 8|20 20:8 9|86 36:8 10|93 25:9 1|74 32:9 2|73 84:9 3|95 35:9 4|26 83:9 5|76 8:9 6|66 57:9 7|12 41:9 8|32 65:9 9|38 44:9 10|64 80:10 1|12 70:10 2|36 57:10 3|28 32:10 4|75 7:10 5|95 17:10 6|15 54:10 7|38 79:10 8|84 14:10 9|93 16:10 10</relation>
    <relation name="R153" arity="2" nbTuples="100" semantics="soft" defaultCost="infinity">79 33:1 1|92 11:1 2|86 49:1 3|57 71:1 4|46 53:1 5|52 77:1 6|85 81:1 7|64 81:1 8|64 55:1 9|54 22:1 10|47 85:2 1|76 40:2 2|1 9:2 3|36 85:2 4|31 57:2 5|28 90:2 6|24 16:2 7|41 33:2 8|29 52:2 9|50 43:2 10|16 75:3 1|8 53:3 2|83 95:3 3|37 10:3 4|22 70:3 5|81 59:3 6|81 4:3 7|10 92:3 8|17 26:3 9|95 72:3 10|34 17:4 1|52 38:4 2|27 59:4 3|37 100:4 4|77 27:4 5|16 65:4 6|58 8:4 7|73 13:4 8|72 56:4 9|8 90:4 10|16 9:5 1|83 92:5 2|91 28:5 3|16 31:5 4|6 85:5 5|76 9:5 6|95 14:5 7|51 61:5 8|58 32:5 9|48 37:5 10|66 63:6 1|80 48:6 2|22 28:6 3|8 39:6 4|38 58:6 5|1 85:6 6|13 10:6 7|5 49:6 8|25 29:6 9|87 6:6 10|6 85:7 1|8 58:7 2|74 35:7 3|77 58:7 4|18 76:7 5|33 77:7 6|60 96:7 7|12 44:7 8|24 5:7 9|24 21:7 10|17 26:8 1|42 77:8 2|87 81:8 3|14 51:8 4|66 10:8 5|42 11:8 6|2 42:8 7|46 59:8 8|90 14:8 9|19 28:8 10|94 59:9 1|11 93:9 2|61 33:9 3|1 5:9 4|7 9:9 5|43 46:9 6|14 4:9 7|29 90:9 8|80 72:9 9|79 60:9 10|43 52:10 1|11 53:10 2|91 15:10 3|59 23:10 4|44 37:10 5|89 1:10 6|32 60:10 7|52 54:10 8|36 21:10 9|46 70:10 10</relation>
    <relation name="R154" arity="2" nbTuples="100" semantics="soft" defaultCost="infinity">24 51:1 1|8 9:1 2|36 73:1 3|40 28:1 4|94 68:1 5|74 51:1 6|75 85:1 7|41 56:1 8|84 58:1 9|39 65:1 10|65 65:2 1|33 97:2 2|45 75:2 3|93 12:2 4|75 25:2 5|77 76:2 6|47 45:2 7|96 56:2 8|57 91:2 9|50 41:2 10|7 7:3 1|8 6:3 2|42 88:3 3|29 79:3 4|22 92:3 5|38 54:3 6|91 91:3 7|72 99:3 8|34 46:3 9|80 9:3 10|71 41:4 1|97 94:4 2|97 96:4 3|70 46:4 4|2 56:4 5|89 24:4 6|11 25:4 7|82 31:4 8|77 7:4 9|81 69:4 10|24 8:5 1|25 86:5 2|62 19:5 3|64 61:5 4|46 20:5 5|34 6:5 6|25 27:5 7|56 89:5 8|11 11:5 9|54 42:5 10|59 1:6 1|18 25:6 2|76 24:6 3|61 9:6 4|83 4:6 5|88 32:6 6|61 90:6 7|74 92:6 8|49 64:6 9|93 41:6 10|50 27:7 1|43 46:7 2|78 68:7 3|42 8:7 4|16 39:7 5|25 21:7 6|16 7:7 7|23 95:7 8|42 67:7 9|85 63:7 10|77 29:8 1|40 33:8 2|47 65:8 3|74 59:8 4|99 82:8 5|82 49:8 6|36 92:8 7|78 33:8 8|65 54:8 9|4 89:8 10|45 30:9 1|40 19:9 2|26 44:9 3|48 53:9 4|35 95:9 5|91 57:9 6|56 18:9 7|54 18:9 8|65 81:9 9|62 85:9 10|15 24:10 1|34 32:10 2|49 59:10 3|36 43:10 4|95 94:10 5|92 99:10 6|67 27:10 7|83 91:10 8|89 38:10 9|42 75:10 10</relation>
    <relation name="R155" arity="2" nbTuples="100" semantics="soft" defaultCost="infinity">4 72:1 1|76 11:1 2|94 11:1 3|34 63:1 4|11 3:1 5|85 55:1 6|49 13:1 7|89 79:1 8|33 54:1 9|5 55:1 10|60 49:2 1|32 93:2 2|47 76:2 3|37 2:2 4|66 60:2 5|38 15:2 6|86 55:2 7|67 51:2 8|57 4:2 9|48 51:2 10|64 41:3 1|88 41:3 2|31 48:3 3|19 45:3 4|17 64:3 5|53 10:3 6|61 91:3 7|15 2:3 8|29 63:3 9|82 38:3 10|17 42:4 1|50 48:4 2|99 86:4 3|31 78:4 4|46 17:4 5|43 64:4 6|85 100:4 7|17 32:4 8|14 31:4 9|39 12:4 10|12 39:5 1|52 91:5 2|67 89:5 3|22 43:5 4|44 79:5 5|18 51:5 6|61 21:5 7|2 33:5 8|55 10:5 9|1 62:5 10|68 95:6 1|68 10:6 2|35 53:6 3|62 81:6 4|55 22:6 5|45 68:6 6|40 31:6 7|12 35:6 8|94 18:6 9|64 55:6 10|47 6:7 1|13 19:7 2|64 98:7 3|76 9:7 4|100 22:7 5|32 65:7 6|26 25:7 7|40 75:7 8|27 43:7 9|12 86:7 10|7 14:8 1|75 7:8 2|86 46:8 3|51 65:8 4|12 90:8 5|56 59:8 6|73 28:8 7|75 34:8 8|48 37:8 9|92 11:8 10|77 35:9 1|77 84:9 2|37 87:9 3|21 90:9 4|87 7:9 5|44 91:9 6|48 42:9 7|4 65:9 8|76 25:9 9|84 46:9 10|74 20:10 1|9 47:10 2|19 73:10 3|50 20:10 4|33 73:10 5|5 14:10 6|21 69:10 7|96 22:10 8|78 25:10 9|23 33:10 10</relation>
    <relation name="R156" arity="2" nbTuples="100" semantics="soft" defaultCost="infinity">62 28:1 1|29 10:1 2|28 5:1 3|50 71:1 4|80 52:1 5|46 68:1 6|70 4:1 7|48 91:1 8|56 73:1 9|46 71:1 10|95 59:2 1|33 95:2 2|68 79:2 3|79 85:2 4|52 41:2 5|48 53:2 6|32 6:2 7|72 80:2 8|45 23:2 9|18 26:2 10|39 83:3 1|24 56:3 2|13 34:3 3|61 78:3 4|62 49:3 5|77 13:3 6|53 26:3 7|6 32:3 8|1 90:3 9|5 100:3 10|79 22:4 1|37 18:4 2|61 65:4 3|68 38:4 4|43 14:4 5|59 12:4 6|15 7:4 7|30 2:4 8|39 27:4 9|66 74:4 10|81 28:5 1|41 94:5 2|81 79:5 3|45 17:5 4|8 71:5 5|17 62:5 6|20 84:5 7|57 86:5 8|67 70:5 9|90 25:5 10|36 96:6 1|61 19:6 2|72 21:6 3|93 21:6 4|41 90:6 5|4 7:6 6|3 79:6 7|15 2:6 8|47 9:6 9|61 100:6 10|80 27:7 1|31 5:7 2|13 43:7 3|5 8:7 4|17 83:7 5|98 6:7 6|60 20:7 7|64 97:7 8|79 42:7 9|70 39:7 10|22 100:8 1|63 79:8 2|79 75:8 3|76 97:8 4|73 36:8 5|78 55:8 6|17 18:8 7|60 94:8 8|48 17:8 9|44 49:8 10|52 35:9 1|75 31:9 2|45 16:9 3|93 42:9 4|32 36:9 5|94 93:9 6|78 17:9 7|19 5:9 8|47 82:9 9|52 82:9 10|21 72:10 1|90 75:10 2|76 5:10 3|69 50:10 4|53 39:10 5|56 36:10 6|26 28:10 7|88 2:10 8|14 77:10 9|26 98:10 10</relation>
    <relation name="R157" arity="2" nbTuples="100" semantics="soft" defaultCost="infinity">11 73:1 1|34 72:1 2|3 14:1 3|6 69:1 4|100 68:1 5|94 88:1 6|5 17:1 7|32 84:1 8|31 13:1 9|58 92:1 10|19 15:2 1|28 33:2 2|87 60:2 3|70 83:2 4|7 60:2 5|82 83:2 6|58 11:2 7|92 70:2 8|17 42:2 9|14 13:2 10|61 47:3 1|72 89:3 2|32 68:3 3|83 87:3 4|66 33:3 5|59 11:3 6|37 85:3 7|56 38:3 8|63 73:3 9|34 19:3 10|33 15:4 1|31 51:4 2|77 100:4 3|19 69:4 4|26 10:4 5|4 49:4 6|97 34:4 7|99 44:4 8|56 64:4 9|91 29:4 10|86 34:5 1|73 59:5 2|70 30:5 3|76 8:5 4|91 29:5 5|5 95:5 6|44 37:5 7|38 65:5 8|60 16:5 9|51 51:5 10|99 98:6 1|55 91:6 2|49 40:6 3|79 56:6 4|72 50:6 5|25 94:6 6|61 11:6 7|18 77:6 8|45 86:6 9|28 8:6 10|59 13:7 1|85 7:7 2|30 44:7 3|19 6:7 4|46 13:7 5|82 25:7 6|75 86:7 7|33 20:7 8|96 77:7 9|80 65:7 10|26 71:8 1|49 18:8 2|90 50:8 3|11 36:8 4|70 95:8 5|31 82:8 6|79 53:8 7|31 68:8 8|48 83:8 9|36 2:8 10|90 10:9 1|52 90:9 2|92 22:9 3|88 70:9 4|32 4:9 5|31 62:9 6|47 81:9 7|26 32:9 8|88 27:9 9|69 7:9 10|80 78:10 1|92 53:10 2|83 76:10 3|74 30:10 4|70 56:10 5|8 82:10 6|72 93:10 7|65 16:10 8|46 97:10 9|69 36:10 10</relation>
    <relation name="R158" arity="2" nbTuples="100" semantics="soft" defaultCost="infinity">80 82:1 1|43 25:1 2|17 93:1 3|40 34:1 4|4 23:1 5|42 58:1 6|1 29:1 7|39 48:1 8|43 75:1 9|45 41:1 10|56 73:2 1|49 55:2 2|21 48:2 3|30 49:2 4|69 63:2 5|72 11:2 6|25 65:2 7|61 88:2 8|51 34:2 9|49 73:2 10|61 68:3 1|64 75:3 2|45 36:3 3|80 43:3 4|18 20:3 5|45 16:3 6|54 30:3 7|30 17:3 8|69 18:3 9|27 51:3 10|34 60:4 1|11 49:4 2|68 15:4 3|34 26:4 4|11 45:4 5|62 72:4 6|20 11:4 7|35 8:4 8|30 34:4 9|81 41:4 10|26 72:5 1|20 43:5 2|26 15:5 3|72 81:5 4|28 82:5 5|98 50:5 6|87 82:5 7|7 50:5 8|16 34:5 9|13 71:5 10|45 93:6 1|37 70:6 2|69 14:6 3|19 36:6 4|20 70:6 5|76 67:6 6|38 41:6 7|80 9:6 8|96 32:6 9|53 27:6 10|91 64:7 1|66 28:7 2|2 56:7 3|14 71:7 4|86 32:7 5|73 51:7 6|46 9:7 7|10 88:7 8|40 71:7 9|82 69:7 10|94 6:8 1|98 92:8 2|3 57:8 3|30 49:8 4|21 59:8 5|51 88:8 6|64 64:8 7|74 27:8 8|63 55:8 9|59 59:8 10|43 10:9 1|64 55:9 2|39 60:9 3|42 20:9 4|46 50:9 5|37 65:9 6|41 34:9 7|36 83:9 8|88 72:9 9|29 26:9 10|99 23:10 1|9 51:10 2|11 10:10 3|54 82:10 4|67 32:10 5|14 20:10 6|54 76:10 7|78 18:10 8|94 33:10 9|100 53:10 10</relation>
    <relation name="R159" arity="2" nbTuples="100" semantics="soft" defaultCost="infinity">51 63:1 1|30 77:1 2|74 32:1 3|18 76:1 4|57 84:1 5|81 30:1 6|82 1:1 7|15 88:1 8|38 47:1 9|13 82:1 10|56 79:2 1|90 95:2 2|74 82:2 3|54 43:2 4|65 57:2 5|53 8:2 6|53 62:2 7|38 22:2 8|78 26:2 9|19 75:2 10|60 88:3 1|39 7:3 2|36 56:3 3|26 11:3 4|94 37:3 5|58 45:3 6|72 9:3 7|57 78:3 8|57 85:3 9|94 31:3 10|44 37:4 1|100 9:4 2|6 54:4 3|4 76:4 4|74 97:4 5|89 72:4 6|60 51:4 7|41 9:4 8|8 82:4 9|98 52:4 10|95 94:5 1|31 36:5 2|40 71:5 3|88 51:5 4|84 35:5 5|15 54:5 6|58 27:5 7|23 69:5 8|55 46:5 9|87 96:5 10|14 92:6 1|16 2:6 2|74 11:6 3|76 71:6 4|29 85:6 5|54 64:6 6|81 37:6 7|76 92:6 8|69 80:6 9|27 43:6 10|27 89:7 1|22 36:7 2|73 14:7 3|58 17:7 4|2 17:7 5|41 67:7 6|99 83:7 7|3 10:7 8|49 4:7 9|63 13:7 10|35 91:8 1|71 57:8 2|91 74:8 3|35 85:8 4|87 76:8 5|89 16:8 6|30 50:8 7|100 73:8 8|35 40:8 9|100 33:8 10|99 6:9 1|22 67:9 2|22 30:9 3|77 54:9 4|55 10:9 5|62 65:9 6|21 66:9 7|93 50:9 8|65 10:9 9|60 100:9 10|94 14:10 1|74 79:10 2|20 22:10 3|45 71:10 4|29 36:10 5|28 17:10 6|57 38:10 7|13 66:10 8|35 79:10 9|23 27:10 10</relation>
    <relation name="R160" arity="2" nbTuples="100" semantics="soft" defaultCost="infinity">5 35:1 1|14 23:1 2|11 74:1 3|70 48:1 4|74 73:1 5|54 48:1 6|42 66:1 7|14 20:1 8|37 8:1 9|7 7:1 10|69 94:2 1|53 82:2 2|92 61:2 3|82 49:2 4|43 90:2 5|39 5:2 6|8 4:2 7|97 21:2 8|61 56:2 9|21 52:2 10|70 74:3 1|42 95:3 2|44 61:3 3|43 73:3 4|95 16:3 5|62 22:3 6|8 54:3 7|99 73:3 8|87 20:3 9|58 55:3 10|23 76:4 1|17 21:4 2|31 92:4 3|10 34:4 4|79 30:4 5|23 84:4 6|62 88:4 7|60 25:4 8|1 43:4 9|89 95:4 10|67 97:5 1|11 34:5 2|73 21:5 3|99 4:5 4|82 46:5 5|36 52:5 6|65 81:5 7|54 64:5 8|1 69:5 9|87 6:5 10|78 23:6 1|22 45:6 2|24 60:6 3|70 14:6 4|60 54:6 5|100 86:6 6|91 10:6 7|6 75:6 8|32 4:6 9|24 32:6 10|89 80:7 1|7 32:7 2|41 75:7 3|80 2:7 4|27 78:7 5|33 1:7 6|50 20:7 7|77 93:7 8|18 38:7 9|4 48:7 10|93 46:8 1|79 20:8 2|5 9:8 3|92 59:8 4|73 85:8 5|33 44:8 6|32 14:8 7|10 30:8 8|100 74:8 9|19 31:8 10|42 36:9 1|78 78:9 2|63 45:9 3|16 49:9 4|46 24:9 5|29 49:9 6|1 13:9 7|63 8:9 8|5 52:9 9|83 68:9 10|25 6:10 1|48 77:10 2|12 61:10 3|13 71:10 4|82 90:10 5|66 47:10 6|76 56:10 7|69 96:10 8|86 65:10 9|30 27:10 10</relation>
    <relation name="R161" arity="2" nbTuples="100" semantics="soft" defaultCost="infinity">31 63:1 1|39 35:1 2|51 52:1 3|12 83:1 4|30 45:1 5|60 67:1 6|88 90:1 7|56 59:1 8|98 45:1 9|15 38:1 10|64 1:2 1|1 47:2 2|53 99:2 3|77 38:2 4|41 14:2 5|84 86:2 6|17 42:2 7|71 4:2 8|24 47:2 9|30 10:2 10|70 100:3 1|92 45:3 2|97 74:3 3|35 77:3 4|41 26:3 5|78 69:3 6|29 49:3 7|14 51:3 8|13 49:3 9|31 63:3 10|74 52:4 1|56 14:4 2|95 28:4 3|49 41:4 4|100 78:4 5|9 25:4 6|100 22:4 7|86 76:4 8|8 81:4 9|4 68:4 10|13 39:5 1|77 79:5 2|54 61:5 3|68 50:5 4|55 14:5 5|83 83:5 6|56 39:5 7|100 29:5 8|60 19:5 9|46 50:5 10|60 56:6 1|2 94:6 2|36 27:6 3|58 10:6 4|14 10:6 5|99 41:6 6|73 68:6 7|82 2:6 8|35 98:6 9|77 82:6 10|9 48:7 1|88 65:7 2|6 39:7 3|34 10:7 4|83 27:7 5|79 13:7 6|24 84:7 7|13 100:7 8|24 72:7 9|30 89:7 10|74 49:8 1|73 10:8 2|58 32:8 3|62 64:8 4|24 25:8 5|16 27:8 6|38 5:8 7|17 58:8 8|42 50:8 9|54 54:8 10|20 87:9 1|25 75:9 2|96 38:9 3|18 53:9 4|44 24:9 5|57 80:9 6|83 16:9 7|26 72:9 8|95 10:9 9|11 77:9 10|3 8:10 1|50 33:10 2|48 11:10 3|93 42:10 4|56 54:10 5|74 53:10 6|31 85:10 7|62 45:10 8|53 80:10 9|14 26:10 10</relation>
    <relation name="R162" arity="2" nbTuples="100" semantics="soft" defaultCost="infinity">45 44:1 1|68 48:1 2|53 29:1 3|50 92:1 4|44 86:1 5|7 60:1 6|69 35:1 7|96 65:1 8|46 66:1 9|48 10:1 10|10 99:2 1|85 100:2 2|40 15:2 3|33 38:2 4|47 89:2 5|80 18:2 6|6 3:2 7|46 37:2 8|28 92:2 9|10 23:2 10|61 10:3 1|85 86:3 2|60 69:3 3|99 77:3 4|3 68:3 5|12 64:3 6|62 99:3 7|50 18:3 8|8 61:3 9|45 26:3 10|37 24:4 1|81 37:4 2|16 13:4 3|20 88:4 4|19 12:4 5|40 46:4 6|89 1:4 7|47 48:4 8|94 10:4 9|44 9:4 10|54 64:5 1|21 43:5 2|17 65:5 3|8 16:5 4|40 5:5 5|75 24:5 6|42 6:5 7|80 14:5 8|85 99:5 9|92 79:5 10|65 39:6 1|74 42:6 2|73 60:6 3|87 59:6 4|39 2:6 5|86 16:6 6|17 24:6 7|52 80:6 8|98 56:6 9|23 66:6 10|4 53:7 1|22 98:7 2|26 28:7 3|87 37:7 4|77 78:7 5|80 87:7 6|26 37:7 7|94 80:7 8|98 17:7 9|44 70:7 10|3 48:8 1|7 10:8 2|41 42:8 3|86 69:8 4|50 58:8 5|40 14:8 6|95 99:8 7|64 95:8 8|97 92:8 9|29 13:8 10|68 77:9 1|96 80:9 2|86 66:9 3|5 35:9 4|57 95:9 5|88 16:9 6|56 60:9 7|1 39:9 8|78 61:9 9|89 76:9 10|57 88:10 1|74 2:10 2|1 98:10 3|57 5:10 4|44 63:10 5|40 54:10 6|34 67:10 7|40 25:10 8|95 4:10 9|38 31:10 10</relation>
    <relation name="R163" arity="2" nbTuples="100" semantics="soft" defaultCost="infinity">39 12:1 1|13 87:1 2|68 30:1 3|75 82:1 4|76 23:1 5|26 60:1 6|1 19:1 7|28 27:1 8|13 81:1 9|48 42:1 10|91 58:2 1|87 86:2 2|52 28:2 3|26 35:2 4|30 87:2 5|75 11:2 6|42 91:2 7|78 23:2 8|85 27:2 9|89 73:2 10|1 44:3 1|94 27:3 2|27 40:3 3|27 22:3 4|51 79:3 5|16 51:3 6|74 55:3 7|8 90:3 8|39 37:3 9|25 29:3 10|83 72:4 1|100 21:4 2|19 12:4 3|52 32:4 4|12 21:4 5|5 52:4 6|88 13:4 7|84 5:4 8|49 26:4 9|83 57:4 10|14 83:5 1|40 42:5 2|51 25:5 3|89 58:5 4|12 80:5 5|42 21:5 6|69 31:5 7|74 39:5 8|37 72:5 9|97 40:5 10|41 25:6 1|77 35:6 2|4 19:6 3|65 47:6 4|70 48:6 5|81 73:6 6|59 24:6 7|92 49:6 8|30 96:6 9|50 79:6 10|66 85:7 1|13 35:7 2|67 64:7 3|39 6:7 4|69 88:7 5|69 59:7 6|86 75:7 7|50 16:7 8|51 1:7 9|94 58:7 10|33 96:8 1|98 32:8 2|6 81:8 3|48 8:8 4|25 32:8 5|73 57:8 6|89 94:8 7|25 43:8 8|80 41:8 9|38 2:8 10|10 9:9 1|54 80:9 2|56 18:9 3|2 87:9 4|83 22:9 5|52 46:9 6|98 36:9 7|36 1:9 8|59 12:9 9|36 74:9 10|37 45:10 1|41 37:10 2|90 43:10 3|69 32:10 4|20 67:10 5|72 32:10 6|16 65:10 7|12 100:10 8|46 40:10 9|90 90:10 10</relation>
    <relation name="R164" arity="2" nbTuples="100" semantics="soft" defaultCost="infinity">57 69:1 1|5 97:1 2|35 86:1 3|88 56:1 4|65 7:1 5|97 44:1 6|60 31:1 7|10 73:1 8|62 75:1 9|7 90:1 10|24 76:2 1|73 47:2 2|67 29:2 3|64 59:2 4|56 10:2 5|41 87:2 6|98 79:2 7|87 81:2 8|55 22:2 9|23 8:2 10|88 75:3 1|82 21:3 2|11 27:3 3|3 13:3 4|63 83:3 5|73 24:3 6|88 41:3 7|5 87:3 8|61 18:3 9|93 17:3 10|34 56:4 1|54 63:4 2|99 89:4 3|13 73:4 4|54 2:4 5|6 64:4 6|13 45:4 7|64 96:4 8|85 97:4 9|30 8:4 10|28 67:5 1|95 92:5 2|29 18:5 3|89 42:5 4|27 10:5 5|74 48:5 6|41 55:5 7|37 45:5 8|43 9:5 9|11 9:5 10|91 23:6 1|29 1:6 2|72 2:6 3|80 53:6 4|36 42:6 5|33 48:6 6|97 24:6 7|43 76:6 8|72 14:6 9|57 54:6 10|64 84:7 1|23 56:7 2|51 62:7 3|57 53:7 4|45 26:7 5|87 63:7 6|86 96:7 7|81 74:7 8|97 39:7 9|1 6:7 10|83 30:8 1|52 27:8 2|80 61:8 3|2 65:8 4|62 73:8 5|23 24:8 6|5 93:8 7|86 28:8 8|61 54:8 9|29 74:8 10|28 26:9 1|3 43:9 2|44 53:9 3|30 47:9 4|97 42:9 5|19 55:9 6|40 62:9 7|27 24:9 8|36 31:9 9|68 71:9 10|1 95:10 1|90 65:10 2|12 56:10 3|33 97:10 4|41 100:10 5|20 58:10 6|16 46:10 7|96 25:10 8|3 71:10 9|41 43:10 10</relation>
    <relation name="R165" arity="2" nbTuples="100" semantics="soft" defaultCost="infinity">62 93:1 1|66 68:1 2|73 54:1 3|11 16:1 4|85 97:1 5|75 71:1 6|9 74:1 7|71 58:1 8|86 79:1 9|93 44:1 10|97 61:2 1|80 44:2 2|57 47:2 3|7 100:2 4|14 30:2 5|13 28:2 6|90 5:2 7|55 90:2 8|77 42:2 9|16 16:2 10|39 20:3 1|37 64:3 2|13 68:3 3|40 54:3 4|8 94:3 5|6 12:3 6|66 13:3 7|1 7:3 8|68 16:3 9|42 52:3 10|31 87:4 1|42 15:4 2|37 75:4 3|49 76:4 4|85 25:4 5|85 31:4 6|62 68:4 7|24 68:4 8|56 84:4 9|12 84:4 10|4 34:5 1|2 56:5 2|36 88:5 3|1 33:5 4|7 90:5 5|60 59:5 6|45 80:5 7|10 92:5 8|98 68:5 9|46 48:5 10|100 15:6 1|85 50:6 2|55 60:6 3|60 30:6 4|36 100:6 5|39 8:6 6|38 21:6 7|5 12:6 8|84 53:6 9|26 17:6 10|68 6:7 1|81 21:7 2|26 59:7 3|97 79:7 4|7 21:7 5|3 80:7 6|44 31:7 7|26 53:7 8|62 22:7 9|46 66:7 10|64 100:8 1|40 77:8 2|21 91:8 3|62 93:8 4|51 3:8 5|87 85:8 6|4 78:8 7|22 11:8 8|1 36:8 9|22 7:8 10|65 77:9 1|72 3:9 2|46 1:9 3|7 51:9 4|5 78:9 5|5 23:9 6|58 44:9 7|49 25:9 8|58 33:9 9|98 7:9 10|29 83:10 1|13 45:10 2|71 95:10 3|58 50:10 4|53 65:10 5|4 20:10 6|94 37:10 7|69 41:10 8|41 98:10 9|86 41:10 10</relation>
    <relation name="R166" arity="2" nbTuples="100" semantics="soft" defaultCost="infinity">43 63:1 1|59 74:1 2|47 56:1 3|91 93:1 4|6 58:1 5|95 6:1 6|81 37:1 7|37 58:1 8|1 46:1 9|4 13:1 10|44 45:2 1|50 11:2 2|11 48:2 3|67 64:2 4|7 5:2 5|72 99:2 6|55 59:2 7|21 25:2 8|13 41:2 9|86 62:2 10|69 96:3 1|93 54:3 2|85 79:3 3|1 39:3 4|98 72:3 5|30 51:3 6|66 47:3 7|72 71:3 8|34 3:3 9|8 79:3 10|16 90:4 1|46 85:4 2|50 60:4 3|24 60:4 4|52 25:4 5|70 27:4 6|11 13:4 7|22 22:4 8|3 88:4 9|88 79:4 10|58 39:5 1|93 44:5 2|13 68:5 3|21 71:5 4|7 75:5 5|48 28:5 6|14 25:5 7|9 83:5 8|98 54:5 9|65 2:5 10|57 22:6 1|51 88:6 2|94 55:6 3|57 11:6 4|71 33:6 5|80 95:6 6|17 40:6 7|98 80:6 8|84 12:6 9|52 68:6 10|55 75:7 1|23 31:7 2|33 14:7 3|44 59:7 4|92 43:7 5|79 2:7 6|36 23:7 7|80 66:7 8|48 15:7 9|93 96:7 10|18 20:8 1|39 100:8 2|21 19:8 3|84 53:8 4|2 87:8 5|16 32:8 6|58 29:8 7|40 35:8 8|12 55:8 9|19 49:8 10|29 77:9 1|36 54:9 2|43 14:9 3|56 44:9 4|57 30:9 5|51 94:9 6|11 59:9 7|17 5:9 8|20 19:9 9|32 92:9 10|70 39:10 1|65 3:10 2|56 89:10 3|93 2:10 4|60 22:10 5|2 72:10 6|22 14:10 7|64 37:10 8|45 13:10 9|49 38:10 10</relation>
    <relation name="R167" arity="2" nbTuples="100" semantics="soft" defaultCost="infinity">73 100:1 1|11 63:1 2|22 69:1 3|83 44:1 4|94 63:1 5|4 14:1 6|38 3:1 7|100 70:1 8|77 62:1 9|7 17:1 10|36 81:2 1|5 62:2 2|28 13:2 3|97 72:2 4|3 41:2 5|54 87:2 6|61 28:2 7|57 23:2 8|19 93:2 9|86 16:2 10|97 49:3 1|1 97:3 2|9 81:3 3|27 77:3 4|87 66:3 5|100 18:3 6|49 16:3 7|56 28:3 8|13 42:3 9|47 20:3 10|90 7:4 1|62 71:4 2|58 91:4 3|66 96:4 4|88 47:4 5|32 66:4 6|27 75:4 7|46 83:4 8|58 45:4 9|50 49:4 10|67 12:5 1|80 57:5 2|95 95:5 3|93 48:5 4|33 19:5 5|5 88:5 6|24 28:5 7|66 51:5 8|67 37:5 9|3 83:5 10|74 95:6 1|95 78:6 2|22 93:6 3|100 6:6 4|86 66:6 5|80 51:6 6|21 10:6 7|55 80:6 8|9 49:6 9|83 70:6 10|39 72:7 1|58 74:7 2|30 68:7 3|83 40:7 4|71 97:7 5|58 53:7 6|46 42:7 7|46 2:7 8|84 80:7 9|91 44:7 10|90 67:8 1|80 67:8 2|95 2:8 3|81 38:8 4|47 88:8 5|67 57:8 6|19 28:8 7|41 29:8 8|27 3:8 9|8 94:8 10|72 36:9 1|94 70:9 2|96 58:9 3|14 1:9 4|23 41:9 5|79 93:9 6|65 2:9 7|20 3:9 8|38 15:9 9|25 16:9 10|89 29:10 1|29 40:10 2|49 25:10 3|10 44:10 4|42 15:10 5|88 26:10 6|56 16:10 7|30 33:10 8|55 23:10 9|62 23:10 10</relation>
    <relation name="R168" arity="2" nbTuples="100" semantics="soft" defaultCost="infinity">29 31:1 1|39 70:1 2|27 57:1 3|74 18:1 4|72 48:1 5|57 95:1 6|74 61:1 7|93 11:1 8|81 51:1 9|37 70:1 10|45 3:2 1|23 54:2 2|85 94:2 3|40 49:2 4|31 4:2 5|3 3:2 6|67 11:2 7|71 40:2 8|65 81:2 9|24 78:2 10|1 70:3 1|67 34:3 2|52 23:3 3|39 29:3 4|49 4:3 5|35 50:3 6|8 26:3 7|91 64:3 8|8 40:3 9|89 30:3 10|85 44:4 1|22 86:4 2|99 14:4 3|38 68:4 4|10 36:4 5|9 37:4 6|32 59:4 7|5 75:4 8|66 21:4 9|49 59:4 10|5 81:5 1|3 88:5 2|99 72:5 3|3 4:5 4|7 77:5 5|82 7:5 6|20 92:5 7|41 72:5 8|32 55:5 9|21 96:5 10|40 79:6 1|78 42:6 2|34 56:6 3|51 78:6 4|57 58:6 5|80 30:6 6|77 93:6 7|4 38:6 8|87 42:6 9|73 100:6 10|55 56:7 1|43 84:7 2|99 45:7 3|98 92:7 4|85 48:7 5|10 41:7 6|1 62:7 7|87 59:7 8|9 42:7 9|100 80:7 10|96 93:8 1|54 26:8 2|52 97:8 3|57 16:8 4|81 71:8 5|24 1:8 6|10 46:8 7|22 3:8 8|86 21:8 9|55 8:8 10|89 61:9 1|10 26:9 2|57 62:9 3|7 35:9 4|1 54:9 5|88 77:9 6|36 27:9 7|77 93:9 8|84 64:9 9|62 38:9 10|94 66:10 1|10 42:10 2|31 53:10 3|21 38:10 4|21 57:10 5|27 34:10 6|8 88:10 7|80 31:10 8|65 34:10 9|63 69:10 10</relation>
    <relation name="R169" arity="2" nbTuples="100" semantics="soft" defaultCost="infinity">16 4:1 1|24 29:1 2|96 13:1 3|91 75:1 4|31 64:1 5|51 91:1 6|28 73:1 7|69 41:1 8|14 65:1 9|51 21:1 10|5 30:2 1|44 85:2 2|82 54:2 3|90 67:2 4|74 88:2 5|99 25:2 6|82 46:2 7|63 100:2 8|68 89:2 9|35 76:2 10|10 78:3 1|53 13:3 2|83 70:3 3|99 13:3 4|59 20:3 5|8 84:3 6|23 4:3 7|30 53:3 8|100 32:3 9|6 82:3 10|47 95:4 1|68 56:4 2|21 53:4 3|93 8:4 4|42 38:4 5|44 49:4 6|83 39:4 7|100 14:4 8|100 75:4 9|58 14:4 10|63 1:5 1|78 29:5 2|88 2:5 3|12 1:5 4|99 2:5 5|4 81:5 6|16 11:5 7|41 61:5 8|55 22:5 9|56 12:5 10|65 74:6 1|67 1:6 2|64 90:6 3|46 13:6 4|18 97:6 5|91 6:6 6|28 53:6 7|67 25:6 8|2 5:6 9|50 91:6 10|80 20:7 1|3 86:7 2|50 35:7 3|46 66:7 4|29 6:7 5|86 20:7 6|23 49:7 7|16 34:7 8|53 75:7 9|13 100:7 10|62 94:8 1|78 53:8 2|7 28:8 3|54 26:8 4|58 71:8 5|94 29:8 6|57 19:8 7|24 5:8 8|58 83:8 9|36 25:8 10|69 75:9 1|78 21:9 2|43 87:9 3|28 3:9 4|98 49:9 5|67 28:9 6|55 66:9 7|13 36:9 8|67 55:9 9|71 20:9 10|52 82:10 1|71 43:10 2|31 38:10 3|76 40:10 4|11 93:10 5|73 55:10 6|56 89:10 7|75 43:10 8|26 49:10 9|66 6:10 10</relation>
    <relation name="R170" arity="2" nbTuples="100" semantics="soft" defaultCost="infinity">74 20:1 1|15 27:1 2|57 73:1 3|5 93:1 4|78 32:1 5|6 96:1 6|30 19:1 7|84 74:1 8|78 66:1 9|68 8:1 10|97 56:2 1|42 86:2 2|27 13:2 3|92 36:2 4|3 9:2 5|36 88:2 6|92 5:2 7|27 43:2 8|22 71:2 9|1 91:2 10|30 44:3 1|32 43:3 2|50 56:3 3|52 10:3 4|80 23:3 5|43 98:3 6|85 63:3 7|91 43:3 8|9 40:3 9|49 80:3 10|13 72:4 1|32 85:4 2|39 23:4 3|82 99:4 4|89 84:4 5|41 16:4 6|69 10:4 7|61 65:4 8|84 84:4 9|62 24:4 10|65 56:5 1|37 42:5 2|35 89:5 3|94 51:5 4|61 56:5 5|44 18:5 6|11 1:5 7|6 80:5 8|27 7:5 9|46 89:5 10|91 87:6 1|27 89:6 2|68 49:6 3|24 32:6 4|29 56:6 5|54 54:6 6|79 65:6 7|67 23:6 8|15 93:6 9|36 66:6 10|64 13:7 1|44 14:7 2|96 82:7 3|60 91:7 4|84 38:7 5|64 89:7 6|96 31:7 7|34 12:7 8|10 77:7 9|74 48:7 10|51 61:8 1|25 2:8 2|83 55:8 3|39 96:8 4|55 47:8 5|31 24:8 6|12 43:8 7|95 35:8 8|71 6:8 9|71 81:8 10|62 12:9 1|86 98:9 2|64 73:9 3|25 30:9 4|10 21:9 5|16 47:9 6|57 20:9 7|66 51:9 8|75 9:9 9|84 42:9 10|18 91:10 1|60 29:10 2|46 82:10 3|73 60:10 4|18 79:10 5|32 94:10 6|66 24:10 7|14 99:10 8|35 53:10 9|11 29:10 10</relation>
    <relation name="R171" arity="2" nbTuples="100" semantics="soft" defaultCost="infinity">49 68:1 1|60 10:1 2|84 6:1 3|13 21:1 4|35 88:1 5|18 47:1 6|1 7:1 7|31 52:1 8|5 32:1 9|42 13:1 10|9 56:2 1|21 19:2 2|17 85:2 3|76 52:2 4|43 75:2 5|21 47:2 6|43 30:2 7|99 17:2 8|17 96:2 9|36 39:2 10|97 59:3 1|28 98:3 2|57 28:3 3|69 62:3 4|3 40:3 5|52 19:3 6|31 1:3 7|97 70:3 8|36 53:3 9|19 7:3 10|52 28:4 1|5 23:4 2|29 40:4 3|17 10:4 4|38 38:4 5|38 38:4 6|43 41:4 7|82 16:4 8|51 60:4 9|30 82:4 10|32 5:5 1|50 89:5 2|47 71:5 3|19 3:5 4|49 1:5 5|40 43:5 6|15 27:5 7|61 60:5 8|84 70:5 9|13 97:5 10|84 50:6 1|96 80:6 2|28 82:6 3|63 3:6 4|24 40:6 5|41 68:6 6|88 8:6 7|28 29:6 8|72 25:6 9|93 50:6 10|23 5:7 1|26 29:7 2|66 75:7 3|82 18:7 4|64 76:7 5|59 63:7 6|51 42:7 7|12 5:7 8|22 62:7 9|31 22:7 10|1 13:8 1|59 13:8 2|25 71:8 3|81 67:8 4|83 62:8 5|38 78:8 6|27 52:8 7|30 18:8 8|27 57:8 9|38 32:8 10|66 64:9 1|76 22:9 2|2 64:9 3|95 6:9 4|85 12:9 5|7 93:9 6|12 33:9 7|63 80:9 8|34 36:9 9|8 20:9 10|44 75:10 1|83 78:10 2|11 81:10 3|69 61:10 4|46 56:10 5|71 52:10 6|22 88:10 7|40 85:10 8|19 75:10 9|73 23:10 10</relation>
    <relation name="R172" arity="2" nbTuples="100" semantics="soft" defaultCost="infinity">61 68:1 1|85 29:1 2|42 94:1 3|66 52:1 4|40 70:1 5|20 68:1 6|68 38:1 7|86 74:1 8|16 46:1 9|46 41:1 10|62 91:2 1|23 17:2 2|10 65:2 3|10 57:2 4|64 43:2 5|20 73:2 6|100 47:2 7|65 78:2 8|2 83:2 9|52 14:2 10|35 2:3 1|88 68:3 2|92 19:3 3|77 60:3 4|12 99:3 5|98 43:3 6|87 83:3 7|88 36:3 8|98 21:3 9|85 54:3 10|76 65:4 1|18 93:4 2|2 45:4 3|14 6:4 4|34 55:4 5|44 60:4 6|28 72:4 7|4 85:4 8|86 7:4 9|31 61:4 10|50 11:5 1|70 38:5 2|23 50:5 3|89 17:5 4|5 60:5 5|75 52:5 6|88 16:5 7|32 18:5 8|93 62:5 9|52 96:5 10|32 42:6 1|88 20:6 2|23 20:6 3|79 47:6 4|81 77:6 5|61 19:6 6|52 100:6 7|11 3:6 8|92 18:6 9|72 3:6 10|95 55:7 1|16 56:7 2|71 18:7 3|25 75:7 4|15 53:7 5|62 77:7 6|91 74:7 7|66 15:7 8|20 86:7 9|51 34:7 10|29 75:8 1|36 4:8 2|14 1:8 3|95 55:8 4|4 62:8 5|42 37:8 6|87 72:8 7|89 95:8 8|98 39:8 9|87 9:8 10|53 3:9 1|26 70:9 2|81 39:9 3|39 38:9 4|45 44:9 5|35 80:9 6|77 24:9 7|28 49:9 8|43 50:9 9|74 18:9 10|43 75:10 1|5 61:10 2|1 8:10 3|82 43:10 4|45 17:10 5|88 33:10 6|78 26:10 7|81 73:10 8|50 58:10 9|4 57:10 10</relation>
    <relation name="R173" arity="2" nbTuples="100" semantics="soft" defaultCost="infinity">100 59:1 1|85 10:1 2|79 59:1 3|82 13:1 4|17 97:1 5|46 9:1 6|76 57:1 7|48 30:1 8|18 65:1 9|63 64:1 10|1 1:2 1|69 99:2 2|17 94:2 3|11 56:2 4|45 87:2 5|90 47:2 6|42 66:2 7|85 96:2 8|21 89:2 9|5 66:2 10|64 44:3 1|57 59:3 2|89 28:3 3|43 52:3 4|70 40:3 5|87 83:3 6|14 29:3 7|39 96:3 8|54 81:3 9|53 89:3 10|60 47:4 1|64 43:4 2|85 80:4 3|69 39:4 4|82 79:4 5|96 100:4 6|76 8:4 7|18 44:4 8|56 74:4 9|64 59:4 10|59 45:5 1|25 82:5 2|61 21:5 3|16 78:5 4|46 43:5 5|31 97:5 6|15 79:5 7|74 22:5 8|27 22:5 9|57 80:5 10|10 61:6 1|79 64:6 2|39 9:6 3|58 53:6 4|17 9:6 5|46 97:6 6|93 54:6 7|16 17:6 8|40 5:6 9|78 6:6 10|72 15:7 1|22 33:7 2|50 18:7 3|10 4:7 4|4 83:7 5|28 30:7 6|30 69:7 7|82 28:7 8|92 79:7 9|94 78:7 10|94 65:8 1|59 45:8 2|55 66:8 3|49 68:8 4|85 60:8 5|49 28:8 6|4 39:8 7|33 80:8 8|56 100:8 9|95 86:8 10|65 97:9 1|6 29:9 2|75 94:9 3|27 64:9 4|13 6:9 5|31 27:9 6|30 13:9 7|6 55:9 8|86 3:9 9|65 8:9 10|15 88:10 1|4 72:10 2|2 11:10 3|21 81:10 4|15 87:10 5|96 93:10 6|77 53:10 7|82 29:10 8|37 76:10 9|49 65:10 10</relation>
    <relation name="R174" arity="2" nbTuples="100" semantics="soft" defaultCost="infinity">25 90:1 1|83 63:1 2|45 97:1 3|50 21:1 4|9 29:1 5|86 94:1 6|95 15:1 7|1 74:1 8|37 60:1 9|18 85:1 10|84 22:2 1|61 62:2 2|48 24:2 3|47 2:2 4|56 6:2 5|44 72:2 6|33 36:2 7|18 69:2 8|30 4:2 9|70 73:2 10|60 91:3 1|69 95:3 2|36 8:3 3|38 25:3 4|34 42:3 5|100 29:3 6|88 10:3 7|88 42:3 8|87 24:3 9|69 72:3 10|18 66:4 1|35 40:4 2|77 61:4 3|39 36:4 4|51 53:4 5|27 89:4 6|60 91:4 7|87 31:4 8|8 28:4 9|40 41:4 10|48 73:5 1|67 38:5 2|46 13:5 3|7 28:5 4|75 90:5 5|77 75:5 6|87 85:5 7|71 26:5 8|24 39:5 9|71 78:5 10|92 12:6 1|75 42:6 2|2 75:6 3|30 48:6 4|86 95:6 5|58 68:6 6|57 72:6 7|55 50:6 8|22 90:6 9|99 12:6 10|68 87:7 1|79 40:7 2|64 25:7 3|40 94:7 4|68 55:7 5|95 69:7 6|15 38:7 7|80 65:7 8|64 60:7 9|36 11:7 10|15 88:8 1|5 1:8 2|81 40:8 3|71 69:8 4|96 37:8 5|29 68:8 6|29 39:8 7|6 95:8 8|64 91:8 9|22 57:8 10|69 100:9 1|86 13:9 2|45 42:9 3|72 45:9 4|54 69:9 5|44 22:9 6|7 71:9 7|18 34:9 8|35 60:9 9|54 42:9 10|67 78:10 1|14 49:10 2|74 89:10 3|77 7:10 4|25 63:10 5|51 32:10 6|11 80:10 7|91 26:10 8|84 82:10 9|26 40:10 10</relation>
    <relation name="R175" arity="2" nbTuples="100" semantics="soft" defaultCost="infinity">69 6:1 1|74 71:1 2|56 33:1 3|29 32:1 4|93 20:1 5|60 59:1 6|75 58:1 7|8 26:1 8|55 75:1 9|87 31:1 10|35 58:2 1|15 34:2 2|85 53:2 3|26 55:2 4|46 75:2 5|56 18:2 6|91 47:2 7|30 4:2 8|84 65:2 9|84 33:2 10|89 64:3 1|70 83:3 2|49 77:3 3|17 36:3 4|61 39:3 5|32 99:3 6|87 15:3 7|72 79:3 8|97 93:3 9|99 14:3 10|22 41:4 1|44 30:4 2|95 60:4 3|31 16:4 4|4 54:4 5|67 68:4 6|35 69:4 7|27 97:4 8|86 42:4 9|38 62:4 10|43 62:5 1|41 27:5 2|66 1:5 3|97 24:5 4|3 80:5 5|54 51:5 6|62 68:5 7|92 95:5 8|96 49:5 9|60 74:5 10|19 7:6 1|61 11:6 2|70 42:6 3|100 86:6 4|45 44:6 5|20 43:6 6|68 11:6 7|49 44:6 8|46 49:6 9|51 29:6 10|67 5:7 1|52 36:7 2|93 2:7 3|95 27:7 4|10 19:7 5|50 62:7 6|36 97:7 7|27 52:7 8|30 48:7 9|62 32:7 10|76 63:8 1|57 99:8 2|97 32:8 3|86 57:8 4|29 15:8 5|74 41:8 6|45 18:8 7|58 74:8 8|48 63:8 9|45 67:8 10|44 78:9 1|84 52:9 2|11 35:9 3|15 98:9 4|42 58:9 5|5 49:9 6|66 94:9 7|94 87:9 8|88 46:9 9|92 26:9 10|92 64:10 1|8 4:10 2|93 80:10 3|74 47:10 4|36 86:10 5|54 57:10 6|11 47:10 7|21 98:10 8|17 67:10 9|94 92:10 10</relation>
    <relation name="R176" arity="2" nbTuples="100" semantics="soft" defaultCost="infinity">51 25:1 1|73 26:1 2|14 3:1 3|73 81:1 4|22 86:1 5|65 79:1 6|75 80:1 7|38 99:1 8|2 61:1 9|79 73:1 10|22 86:2 1|7 31:2 2|73 9:2 3|58 55:2 4|35 97:2 5|10 65:2 6|58 82:2 7|26 11:2 8|30 3:2 9|91 78:2 10|54 54:3 1|17 38:3 2|81 97:3 3|64 2:3 4|55 42:3 5|7 3:3 6|44 50:3 7|37 29:3 8|2 78:3 9|2 31:3 10|75 33:4 1|65 9:4 2|98 74:4 3|21 7:4 4|63 58:4 5|93 25:4 6|95 97:4 7|75 83:4 8|12 63:4 9|96 69:4 10|12 62:5 1|41 26:5 2|46 52:5 3|27 45:5 4|70 89:5 5|77 49:5 6|17 57:5 7|28 75:5 8|36 97:5 9|24 3:5 10|44 11:6 1|79 77:6 2|11 19:6 3|94 32:6 4|20 23:6 5|70 51:6 6|20 75:6 7|39 16:6 8|42 91:6 9|32 90:6 10|68 23:7 1|52 47:7 2|80 26:7 3|68 96:7 4|81 84:7 5|45 23:7 6|67 38:7 7|50 74:7 8|50 11:7 9|96 50:7 10|88 25:8 1|97 26:8 2|42 38:8 3|78 93:8 4|3 64:8 5|36 84:8 6|42 42:8 7|96 100:8 8|14 92:8 9|4 37:8 10|40 97:9 1|98 2:9 2|81 25:9 3|65 47:9 4|97 4:9 5|41 81:9 6|38 60:9 7|32 64:9 8|20 28:9 9|32 10:9 10|67 49:10 1|23 77:10 2|58 68:10 3|58 59:10 4|21 48:10 5|97 68:10 6|88 58:10 7|87 93:10 8|22 73:10 9|32 49:10 10</relation>
    <relation name="R177" arity="2" nbTuples="100" semantics="soft" defaultCost="infinity">49 55:1 1|16 3:1 2|61 17:1 3|63 9:1 4|59 72:1 5|63 71:1 6|76 25:1 7|80 87:1 8|96 70:1 9|65 30:1 10|94 1:2 1|49 60:2 2|60 95:2 3|18 86:2 4|57 23:2 5|24 7:2 6|21 50:2 7|51 20:2 8|71 71:2 9|40 93:2 10|31 18:3 1|50 69:3 2|41 11:3 3|21 72:3 4|61 83:3 5|61 61:3 6|87 71:3 7|39 13:3 8|75 19:3 9|28 64:3 10|59 13:4 1|12 4:4 2|67 37:4 3|61 58:4 4|86 90:4 5|13 69:4 6|13 16:4 7|34 46:4 8|24 31:4 9|41 15:4 10|22 56:5 1|52 69:5 2|9 7:5 3|80 2:5 4|83 23:5 5|54 81:5 6|10 54:5 7|31 84:5 8|40 80:5 9|16 9:5 10|34 70:6 1|1 76:6 2|46 34:6 3|89 91:6 4|55 10:6 5|89 52:6 6|83 18:6 7|89 81:6 8|42 42:6 9|100 50:6 10|36 9:7 1|9 61:7 2|19 34:7 3|70 78:7 4|64 47:7 5|25 80:7 6|85 94:7 7|93 23:7 8|15 94:7 9|23 45:7 10|63 82:8 1|71 3:8 2|65 72:8 3|73 9:8 4|81 58:8 5|50 28:8 6|80 36:8 7|1 23:8 8|79 47:8 9|84 66:8 10|39 6:9 1|59 81:9 2|3 20:9 3|60 99:9 4|62 37:9 5|1 47:9 6|44 35:9 7|75 46:9 8|28 12:9 9|81 38:9 10|5 87:10 1|34 79:10 2|83 98:10 3|61 39:10 4|32 42:10 5|30 48:10 6|67 65:10 7|92 34:10 8|31 84:10 9|5 11:10 10</relation>
    <relation name="R178" arity="2" nbTuples="100" semantics="soft" defaultCost="infinity">14 7:1 1|88 91:1 2|42 78:1 3|20 9:1 4|6 74:1 5|21 54:1 6|70 30:1 7|71 63:1 8|76 18:1 9|9 4:1 10|79 7:2 1|35 57:2 2|7 26:2 3|64 99:2 4|92 41:2 5|32 42:2 6|49 66:2 7|27 25:2 8|65 29:2 9|36 86:2 10|73 94:3 1|14 87:3 2|27 9:3 3|72 35:3 4|27 80:3 5|35 40:3 6|96 71:3 7|80 83:3 8|48 62:3 9|74 40:3 10|24 20:4 1|36 43:4 2|75 32:4 3|35 55:4 4|22 31:4 5|60 76:4 6|38 12:4 7|94 79:4 8|62 34:4 9|49 41:4 10|35 78:5 1|12 26:5 2|86 26:5 3|17 30:5 4|16 32:5 5|97 3:5 6|32 10:5 7|30 35:5 8|37 41:5 9|23 92:5 10|79 93:6 1|67 59:6 2|50 85:6 3|37 82:6 4|70 100:6 5|49 41:6 6|52 85:6 7|29 45:6 8|53 90:6 9|4 96:6 10|100 2:7 1|28 26:7 2|70 72:7 3|82 56:7 4|56 31:7 5|48 9:7 6|53 58:7 7|16 77:7 8|48 32:7 9|19 77:7 10|41 14:8 1|7 60:8 2|32 61:8 3|54 60:8 4|5 78:8 5|73 77:8 6|1 11:8 7|42 70:8 8|46 67:8 9|92 11:8 10|85 63:9 1|85 39:9 2|21 90:9 3|31 62:9 4|19 3:9 5|92 21:9 6|84 36:9 7|32 60:9 8|97 73:9 9|15 22:9 10|71 8:10 1|12 98:10 2|16 46:10 3|93 79:10 4|55 23:10 5|79 67:10 6|90 50:10 7|22 81:10 8|56 93:10 9|95 70:10 10</relation>
    <relation name="R179" arity="2" nbTuples="100" semantics="soft" defaultCost="infinity">92 74:1 1|88 14:1 2|68 54:1 3|13 38:1 4|36 47:1 5|17 91:1 6|57 28:1 7|84 65:1 8|34 50:1 9|24 62:1 10|32 15:2 1|10 59:2 2|65 23:2 3|84 43:2 4|88 49:2 5|84 55:2 6|50 65:2 7|49 2:2 8|88 82:2 9|51 51:2 10|29 42:3 1|70 89:3 2|16 72:3 3|62 50:3 4|69 55:3 5|13 1:3 6|31 74:3 7|33 26:3 8|60 20:3 9|83 5:3 10|94 85:4 1|12 55:4 2|73 83:4 3|80 86:4 4|62 80:4 5|14 63:4 6|87 53:4 7|52 77:4 8|52 33:4 9|96 89:4 10|7 37:5 1|37 82:5 2|36 24:5 3|58 76:5 4|42 98:5 5|88 10:5 6|8 64:5 7|7 14:5 8|1 92:5 9|28 78:5 10|44 100:6 1|23 19:6 2|27 33:6 3|99 58:6 4|38 73:6 5|96 19:6 6|87 95:6 7|67 58:6 8|85 41:6 9|43 67:6 10|77 68:7 1|23 76:7 2|58 2:7 3|17 22:7 4|23 5:7 5|89 65:7 6|73 62:7 7|56 44:7 8|70 41:7 9|5 100:7 10|71 45:8 1|50 25:8 2|4 62:8 3|78 26:8 4|34 36:8 5|20 23:8 6|43 60:8 7|91 36:8 8|26 4:8 9|30 82:8 10|94 8:9 1|31 8:9 2|38 46:9 3|82 69:9 4|57 26:9 5|69 92:9 6|42 49:9 7|60 27:9 8|33 35:9 9|98 39:9 10|26 65:10 1|34 65:10 2|59 11:10 3|23 4:10 4|39 35:10 5|29 6:10 6|74 95:10 7|55 59:10 8|68 18:10 9|17 72:10 10</relation>
    <relation name="R180" arity="2" nbTuples="100" semantics="soft" defaultCost="infinity">100 16:1 1|45 17:1 2|39 13:1 3|8 80:1 4|86 28:1 5|67 37:1 6|8 66:1 7|18 75:1 8|47 76:1 9|47 59:1 10|77 8:2 1|64 27:2 2|93 47:2 3|69 11:2 4|56 76:2 5|8 61:2 6|50 52:2 7|35 58:2 8|70 90:2 9|40 7:2 10|84 56:3 1|38 4:3 2|55 13:3 3|82 83:3 4|11 67:3 5|87 65:3 6|10 1:3 7|56 43:3 8|43 18:3 9|94 62:3 10|99 18:4 1|36 64:4 2|95 32:4 3|92 19:4 4|10 91:4 5|83 51:4 6|65 44:4 7|82 55:4 8|27 6:4 9|39 76:4 10|52 13:5 1|89 7:5 2|64 96:5 3|24 88:5 4|88 56:5 5|90 17:5 6|65 48:5 7|54 60:5 8|80 89:5 9|65 80:5 10|78 36:6 1|82 56:6 2|6 53:6 3|40 40:6 4|49 78:6 5|45 33:6 6|98 52:6 7|64 56:6 8|3 47:6 9|31 19:6 10|7 51:7 1|18 5:7 2|90 87:7 3|38 23:7 4|56 93:7 5|47 76:7 6|37 34:7 7|65 73:7 8|82 38:7 9|83 77:7 10|20 29:8 1|68 91:8 2|62 39:8 3|64 58:8 4|41 67:8 5|64 36:8 6|62 96:8 7|8 24:8 8|90 27:8 9|73 94:8 10|45 70:9 1|73 93:9 2|15 84:9 3|29 87:9 4|36 33:9 5|4 12:9 6|38 87:9 7|86 24:9 8|28 86:9 9|78 47:9 10|84 49:10 1|34 24:10 2|82 89:10 3|72 14:10 4|10 4:10 5|62 86:10 6|44 59:10 7|18 99:10 8|57 7:10 9|53 75:10 10</relation>
    <relation name="R181" arity="2" nbTuples="100" semantics="soft" defaultCost="infinity">87 52:1 1|39 1:1 2|59 90:1 3|7 60:1 4|59 27:1 5|58 87:1 6|86 2:1 7|100 21:1 8|82 45:1 9|28 48:1 10|89 87:2 1|51 100:2 2|40 82:2 3|43 94:2 4|98 93:2 5|41 82:2 6|56 25:2 7|4 18:2 8|79 100:2 9|9 14:2 10|29 98:3 1|61 34:3 2|37 20:3 3|23 8:3 4|100 46:3 5|57 59:3 6|54 11:3 7|93 81:3 8|60 47:3 9|49 87:3 10|65 85:4 1|79 31:4 2|17 49:4 3|63 87:4 4|35 31:4 5|13 51:4 6|85 59:4 7|26 25:4 8|80 71:4 9|40 28:4 10|66 5:5 1|80 78:5 2|36 14:5 3|27 84:5 4|41 72:5 5|62 96:5 6|97 80:5 7|28 46:5 8|76 78:5 9|20 41:5 10|40 15:6 1|79 69:6 2|26 24:6 3|72 94:6 4|39 12:6 5|63 30:6 6|88 60:6 7|61 10:6 8|18 15:6 9|86 79:6 10|23 35:7 1|48 80:7 2|96 57:7 3|36 15:7 4|72 18:7 5|33 5:7 6|36 82:7 7|21 12:7 8|18 28:7 9|18 7:7 10|89 33:8 1|10 31:8 2|69 99:8 3|40 26:8 4|97 8:8 5|29 69:8 6|77 49:8 7|43 83:8 8|4 31:8 9|77 61:8 10|7 67:9 1|60 4:9 2|75 72:9 3|55 9:9 4|20 14:9 5|33 33:9 6|36 18:9 7|50 13:9 8|46 94:9 9|83 87:9 10|82 86:10 1|98 45:10 2|45 64:10 3|16 16:10 4|98 31:10 5|12 53:10 6|95 70:10 7|23 93:10 8|26 67:10 9|70 27:10 10</relation>
    <relation name="R182" arity="2" nbTuples="100" semantics="soft" defaultCost="infinity">50 44:1 1|9 28:1 2|36 39:1 3|85 41:1 4|56 80:1 5|64 85:1 6|7 87:1 7|99 53:1 8|14 88:1 9|54 59:1 10|18 100:2 1|79 35:2 2|42 97:2 3|96 19:2 4|2 54:2 5|18 66:2 6|65 36:2 7|55 48:2 8|25 73:2 9|45 100:2 10|25 40:3 1|67 17:3 2|81 67:3 3|11 95:3 4|12 42:3 5|72 82:3 6|14 31:3 7|9 78:3 8|49 51:3 9|29 3:3 10|21 6:4 1|38 65:4 2|68 30:4 3|25 94:4 4|86 37:4 5|18 67:4 6|83 31:4 7|14 78:4 8|49 94:4 9|18 56:4 10|29 32:5 1|49 5:5 2|21 12:5 3|59 62:5 4|35 1:5 5|85 46:5 6|81 92:5 7|97 38:5 8|47 74:5 9|63 71:5 10|30 62:6 1|98 2:6 2|4 22:6 3|24 83:6 4|90 73:6 5|65 46:6 6|63 50:6 7|87 67:6 8|59 9:6 9|80 80:6 10|96 36:7 1|4 63:7 2|70 16:7 3|63 36:7 4|29 35:7 5|75 79:7 6|16 75:7 7|63 63:7 8|74 68:7 9|85 12:7 10|33 92:8 1|40 79:8 2|90 97:8 3|96 32:8 4|57 67:8 5|3 68:8 6|77 49:8 7|100 40:8 8|95 68:8 9|98 35:8 10|64 38:9 1|29 27:9 2|81 21:9 3|75 53:9 4|73 100:9 5|65 81:9 6|100 94:9 7|83 69:9 8|64 37:9 9|6 15:9 10|99 41:10 1|52 61:10 2|77 39:10 3|75 21:10 4|34 17:10 5|76 44:10 6|37 28:10 7|75 73:10 8|3 1:10 9|7 82:10 10</relation>
    <relation name="R183" arity="2" nbTuples="100" semantics="soft" defaultCost="infinity">100 46:1 1|34 35:1 2|73 75:1 3|17 54:1 4|34 70:1 5|1 32:1 6|6 45:1 7|85 69:1 8|75 48:1 9|60 9:1 10|23 16:2 1|32 42:2 2|99 60:2 3|95 88:2 4|91 39:2 5|92 65:2 6|4 72:2 7|26 71:2 8|92 2:2 9|2 46:2 10|92 32:3 1|80 78:3 2|26 33:3 3|55 88:3 4|84 11:3 5|82 5:3 6|58 35:3 7|26 39:3 8|26 7:3 9|76 41:3 10|92 71:4 1|100 33:4 2|56 56:4 3|9 82:4 4|66 65:4 5|25 99:4 6|44 21:4 7|40 30:4 8|68 4:4 9|98 23:4 10|29 45:5 1|55 63:5 2|24 26:5 3|44 63:5 4|3 3:5 5|6 21:5 6|34 62:5 7|37 79:5 8|33 77:5 9|98 29:5 10|22 48:6 1|99 17:6 2|7 44:6 3|91 70:6 4|41 24:6 5|50 47:6 6|46 47:6 7|99 74:6 8|55 2:6 9|12 71:6 10|34 100:7 1|98 69:7 2|82 47:7 3|76 28:7 4|39 37:7 5|77 34:7 6|70 22:7 7|98 68:7 8|28 96:7 9|85 42:7 10|37 88:8 1|80 80:8 2|12 32:8 3|76 73:8 4|10 51:8 5|42 81:8 6|73 61:8 7|36 47:8 8|27 96:8 9|1 21:8 10|39 1:9 1|55 3:9 2|95 71:9 3|17 39:9 4|33 61:9 5|84 21:9 6|27 90:9 7|59 93:9 8|100 86:9 9|64 71:9 10|83 64:10 1|4 41:10 2|84 69:10 3|50 23:10 4|99 4:10 5|89 40:10 6|29 70:10 7|48 69:10 8|79 39:10 9|50 7:10 10</relation>
    <relation name="R184" arity="2" nbTuples="100" semantics="soft" defaultCost="infinity">97 30:1 1|35 23:1 2|82 30:1 3|42 40:1 4|49 48:1 5|42 16:1 6|28 3:1 7|20 8:1 8|26 64:1 9|14 90:1 10|2 10:2 1|6 49:2 2|21 74:2 3|80 64:2 4|42 98:2 5|99 37:2 6|39 60:2 7|91 27:2 8|30 43:2 9|89 8:2 10|74 17:3 1|9 74:3 2|21 78:3 3|80 60:3 4|59 10:3 5|65 1:3 6|77 33:3 7|36 56:3 8|62 89:3 9|12 14:3 10|8 51:4 1|6 6:4 2|44 42:4 3|40 26:4 4|23 51:4 5|98 3:4 6|90 82:4 7|28 36:4 8|35 62:4 9|93 36:4 10|80 79:5 1|55 34:5 2|88 42:5 3|32 13:5 4|73 81:5 5|96 60:5 6|2 48:5 7|11 54:5 8|11 5:5 9|64 5:5 10|40 41:6 1|67 50:6 2|65 80:6 3|87 52:6 4|49 21:6 5|49 94:6 6|82 62:6 7|23 83:6 8|35 41:6 9|89 27:6 10|13 77:7 1|57 2:7 2|64 36:7 3|31 53:7 4|21 41:7 5|31 46:7 6|9 67:7 7|90 24:7 8|95 75:7 9|95 91:7 10|78 78:8 1|21 97:8 2|34 13:8 3|89 71:8 4|89 94:8 5|47 5:8 6|70 57:8 7|93 70:8 8|97 33:8 9|72 9:8 10|36 53:9 1|99 48:9 2|61 83:9 3|61 6:9 4|12 69:9 5|98 19:9 6|26 91:9 7|78 23:9 8|94 4:9 9|82 89:9 10|56 57:10 1|18 22:10 2|72 75:10 3|5 20:10 4|29 19:10 5|57 85:10 6|17 32:10 7|52 84:10 8|98 91:10 9|20 63:10 10</relation>
    <relation name="R185" arity="2" nbTuples="100" semantics="soft" defaultCost="infinity">6 26:1 1|17 11:1 2|72 70:1 3|37 6:1 4|41 20:1 5|85 59:1 6|62 47:1 7|34 12:1 8|35 98:1 9|53 54:1 10|11 65:2 1|84 48:2 2|74 56:2 3|63 75:2 4|98 21:2 5|11 50:2 6|81 37:2 7|20 83:2 8|68 7:2 9|24 92:2 10|33 63:3 1|7 26:3 2|65 34:3 3|24 85:3 4|21 82:3 5|34 66:3 6|34 74:3 7|10 45:3 8|36 15:3 9|79 91:3 10|33 35:4 1|74 42:4 2|29 94:4 3|9 48:4 4|77 37:4 5|77 26:4 6|92 99:4 7|83 71:4 8|93 53:4 9|17 69:4 10|30 58:5 1|85 10:5 2|71 57:5 3|55 97:5 4|44 63:5 5|29 83:5 6|27 55:5 7|58 90:5 8|38 99:5 9|37 2:5 10|24 19:6 1|60 65:6 2|11 13:6 3|95 49:6 4|4 51:6 5|65 81:6 6|15 59:6 7|13 99:6 8|43 28:6 9|39 29:6 10|77 90:7 1|59 28:7 2|23 15:7 3|56 96:7 4|11 97:7 5|53 29:7 6|79 51:7 7|9 11:7 8|88 1:7 9|21 53:7 10|77 45:8 1|95 13:8 2|23 55:8 3|47 23:8 4|18 26:8 5|33 14:8 6|94 26:8 7|96 7:8 8|83 41:8 9|72 25:8 10|29 32:9 1|65 37:9 2|59 3:9 3|2 75:9 4|89 81:9 5|5 5:9 6|16 20:9 7|85 56:9 8|57 32:9 9|22 96:9 10|24 63:10 1|47 47:10 2|9 61:10 3|29 12:10 4|16 52:10 5|8 27:10 6|18 24:10 7|31 12:10 8|63 71:10 9|55 63:10 10</relation>
    <relation name="R186" arity="2" nbTuples="100" semantics="soft" defaultCost="infinity">25 30:1 1|60 71:1 2|96 38:1 3|64 36:1 4|71 74:1 5|78 24:1 6|93 96:1 7|30 45:1 8|85 100:1 9|22 66:1 10|26 92:2 1|78 97:2 2|59 82:2 3|81 5:2 4|25 70:2 5|40 84:2 6|64 49:2 7|86 95:2 8|18 85:2 9|40 86:2 10|79 95:3 1|89 2:3 2|32 21:3 3|13 69:3 4|54 36:3 5|49 78:3 6|84 79:3 7|45 54:3 8|13 30:3 9|50 37:3 10|97 37:4 1|28 88:4 2|64 48:4 3|19 70:4 4|98 31:4 5|48 37:4 6|99 69:4 7|21 36:4 8|11 1:4 9|53 74:4 10|66 49:5 1|53 18:5 2|30 84:5 3|86 44:5 4|70 65:5 5|52 32:5 6|48 68:5 7|64 28:5 8|36 59:5 9|5 20:5 10|81 26:6 1|28 34:6 2|17 13:6 3|8 85:6 4|85 6:6 5|25 82:6 6|58 33:6 7|31 23:6 8|95 38:6 9|80 71:6 10|33 41:7 1|68 77:7 2|5 77:7 3|54 44:7 4|19 75:7 5|96 23:7 6|73 12:7 7|25 78:7 8|77 68:7 9|58 33:7 10|38 90:8 1|28 79:8 2|53 46:8 3|46 16:8 4|54 55:8 5|20 53:8 6|16 71:8 7|63 5:8 8|98 83:8 9|92 75:8 10|95 12:9 1|75 40:9 2|9 64:9 3|17 96:9 4|94 26:9 5|78 86:9 6|46 86:9 7|9 42:9 8|77 83:9 9|61 65:9 10|96 89:10 1|53 98:10 2|71 60:10 3|28 98:10 4|49 13:10 5|1 97:10 6|24 96:10 7|1 87:10 8|33 60:10 9|61 32:10 10</relation>
    <relation name="R187" arity="2" nbTuples="100" semantics="soft" defaultCost="infinity">96 72:1 1|33 90:1 2|74 28:1 3|33 83:1 4|8 80:1 5|1 57:1 6|25 11:1 7|43 14:1 8|45 65:1 9|45 26:1 10|72 45:2 1|1 78:2 2|96 75:2 3|83 20:2 4|15 64:2 5|73 63:2 6|91 51:2 7|22 77:2 8|94 99:2 9|52 28:2 10|48 32:3 1|35 96:3 2|86 10:3 3|59 33:3 4|50 69:3 5|81 2:3 6|6 58:3 7|8 73:3 8|20 59:3 9|80 53:3 10|87 49:4 1|30 43:4 2|51 64:4 3|83 37:4 4|27 1:4 5|23 9:4 6|16 54:4 7|90 37:4 8|12 27:4 9|89 72:4 10|75 93:5 1|2 66:5 2|69 27:5 3|50 27:5 4|33 82:5 5|19 93:5 6|2 34:5 7|89 68:5 8|32 86:5 9|21 11:5 10|9 53:6 1|34 94:6 2|72 44:6 3|82 32:6 4|99 1:6 5|76 7:6 6|4 28:6 7|16 91:6 8|43 24:6 9|14 15:6 10|31 86:7 1|47 4:7 2|24 50:7 3|47 72:7 4|13 9:7 5|63 12:7 6|90 15:7 7|61 30:7 8|63 94:7 9|81 7:7 10|7 52:8 1|86 82:8 2|74 86:8 3|39 18:8 4|73 55:8 5|14 1:8 6|27 38:8 7|3 1:8 8|38 33:8 9|10 40:8 10|59 13:9 1|38 73:9 2|45 31:9 3|54 22:9 4|91 5:9 5|93 67:9 6|80 85:9 7|92 35:9 8|51 86:9 9|87 12:9 10|1 22:10 1|85 28:10 2|38 67:10 3|12 61:10 4|88 36:10 5|96 55:10 6|13 56:10 7|79 14:10 8|24 5:10 9|42 26:10 10</relation>
    <relation name="R188" arity="2" nbTuples="100" semantics="soft" defaultCost="infinity">15 47:1 1|71 20:1 2|1 14:1 3|90 58:1 4|35 58:1 5|93 48:1 6|23 3:1 7|6 23:1 8|92 24:1 9|14 61:1 10|38 73:2 1|64 60:2 2|9 99:2 3|51 40:2 4|12 95:2 5|62 77:2 6|66 26:2 7|51 29:2 8|62 17:2 9|35 71:2 10|80 75:3 1|46 14:3 2|68 67:3 3|42 40:3 4|63 71:3 5|5 44:3 6|57 82:3 7|58 54:3 8|16 43:3 9|9 57:3 10|32 35:4 1|23 35:4 2|96 88:4 3|10 90:4 4|65 17:4 5|9 31:4 6|57 12:4 7|59 50:4 8|1 2:4 9|12 14:4 10|24 94:5 1|16 7:5 2|36 20:5 3|90 10:5 4|96 4:5 5|75 26:5 6|53 85:5 7|81 58:5 8|52 45:5 9|55 30:5 10|46 80:6 1|2 61:6 2|22 23:6 3|62 100:6 4|59 81:6 5|89 52:6 6|41 42:6 7|8 18:6 8|19 72:6 9|36 12:6 10|100 100:7 1|40 22:7 2|40 100:7 3|53 4:7 4|66 21:7 5|31 40:7 6|24 49:7 7|33 1:7 8|23 47:7 9|17 99:7 10|2 41:8 1|13 42:8 2|72 86:8 3|91 50:8 4|70 99:8 5|64 30:8 6|83 78:8 7|95 41:8 8|19 28:8 9|42 51:8 10|82 32:9 1|55 19:9 2|77 93:9 3|83 94:9 4|28 46:9 5|58 79:9 6|96 95:9 7|42 90:9 8|6 10:9 9|81 52:9 10|55 98:10 1|87 5:10 2|37 51:10 3|87 10:10 4|72 32:10 5|99 47:10 6|98 82:10 7|78 59:10 8|40 85:10 9|61 86:10 10</relation>
    <relation name="R189" arity="2" nbTuples="100" semantics="soft" defaultCost="infinity">75 54:1 1|62 4:1 2|16 69:1 3|17 80:1 4|19 20:1 5|62 29:1 6|56 97:1 7|32 70:1 8|66 70:1 9|94 42:1 10|53 36:2 1|5 85:2 2|40 91:2 3|72 39:2 4|27 11:2 5|93 58:2 6|52 62:2 7|35 23:2 8|82 55:2 9|57 60:2 10|60 87:3 1|93 68:3 2|10 66:3 3|49 92:3 4|68 17:3 5|29 97:3 6|32 100:3 7|75 97:3 8|58 43:3 9|35 56:3 10|86 89:4 1|31 81:4 2|97 24:4 3|33 60:4 4|6 1:4 5|83 55:4 6|59 2:4 7|23 64:4 8|67 65:4 9|30 40:4 10|51 26:5 1|76 86:5 2|63 13:5 3|93 82:5 4|43 63:5 5|33 75:5 6|66 30:5 7|98 92:5 8|26 87:5 9|100 16:5 10|82 19:6 1|57 1:6 2|59 73:6 3|46 96:6 4|79 100:6 5|67 74:6 6|79 23:6 7|33 84:6 8|77 16:6 9|69 53:6 10|81 15:7 1|53 7:7 2|25 14:7 3|45 6:7 4|88 50:7 5|38 4:7 6|85 19:7 7|56 6:7 8|76 29:7 9|67 8:7 10|11 23:8 1|21 68:8 2|29 97:8 3|100 83:8 4|2 53:8 5|18 11:8 6|16 29:8 7|94 10:8 8|46 91:8 9|45 39:8 10|38 41:9 1|95 8:9 2|3 68:9 3|62 37:9 4|85 61:9 5|6 27:9 6|79 42:9 7|26 45:9 8|86 95:9 9|80 54:9 10|1 37:10 1|72 43:10 2|52 50:10 3|76 14:10 4|92 13:10 5|1 65:10 6|44 28:10 7|84 64:10 8|94 76:10 9|87 31:10 10</relation>
    <relation name="R190" arity="2" nbTuples="100" semantics="soft" defaultCost="infinity">24 88:1 1|16 2:1 2|10 62:1 3|16 50:1 4|57 38:1 5|7 50:1 6|47 50:1 7|8 43:1 8|71 14:1 9|73 78:1 10|76 81:2 1|88 97:2 2|10 48:2 3|24 70:2 4|66 3:2 5|14 31:2 6|31 37:2 7|32 67:2 8|31 55:2 9|74 40:2 10|8 67:3 1|100 22:3 2|9 66:3 3|8 68:3 4|81 47:3 5|75 58:3 6|65 33:3 7|17 92:3 8|34 64:3 9|5 16:3 10|82 97:4 1|68 45:4 2|100 64:4 3|46 29:4 4|78 47:4 5|7 3:4 6|35 12:4 7|45 64:4 8|76 96:4 9|37 2:4 10|86 90:5 1|73 17:5 2|1 37:5 3|18 77:5 4|79 45:5 5|83 45:5 6|90 51:5 7|9 37:5 8|70 85:5 9|1 86:5 10|36 32:6 1|52 97:6 2|46 83:6 3|94 88:6 4|95 61:6 5|57 61:6 6|83 51:6 7|70 46:6 8|51 26:6 9|62 10:6 10|81 74:7 1|92 34:7 2|81 87:7 3|55 31:7 4|27 42:7 5|16 64:7 6|97 18:7 7|93 21:7 8|84 95:7 9|99 15:7 10|45 87:8 1|51 16:8 2|84 78:8 3|14 21:8 4|81 48:8 5|90 52:8 6|71 79:8 7|88 3:8 8|68 68:8 9|23 55:8 10|42 89:9 1|36 78:9 2|53 90:9 3|22 4:9 4|61 3:9 5|63 94:9 6|24 30:9 7|88 39:9 8|58 60:9 9|62 73:9 10|57 47:10 1|83 81:10 2|34 89:10 3|16 47:10 4|89 29:10 5|1 94:10 6|29 6:10 7|100 28:10 8|99 100:10 9|7 25:10 10</relation>
    <relation name="R191" arity="2" nbTuples="100" semantics="soft" defaultCost="infinity">25 79:1 1|20 56:1 2|71 21:1 3|99 78:1 4|8 52:1 5|60 96:1 6|67 61:1 7|50 12:1 8|81 15:1 9|1 93:1 10|43 40:2 1|40 82:2 2|27 37:2 3|40 7:2 4|78 82:2 5|97 53:2 6|53 100:2 7|39 73:2 8|6 41:2 9|86 54:2 10|63 25:3 1|59 68:3 2|73 58:3 3|36 60:3 4|55 58:3 5|62 87:3 6|42 88:3 7|78 12:3 8|11 49:3 9|7 45:3 10|38 97:4 1|47 17:4 2|58 72:4 3|53 62:4 4|3 10:4 5|58 89:4 6|1 42:4 7|45 8:4 8|82 82:4 9|66 15:4 10|53 36:5 1|58 96:5 2|91 89:5 3|81 68:5 4|24 23:5 5|16 66:5 6|22 94:5 7|67 95:5 8|39 69:5 9|12 3:5 10|76 21:6 1|80 48:6 2|96 57:6 3|5 49:6 4|48 34:6 5|7 49:6 6|87 47:6 7|53 45:6 8|97 18:6 9|13 93:6 10|36 68:7 1|18 88:7 2|77 3:7 3|1 34:7 4|36 4:7 5|64 80:7 6|5 76:7 7|63 19:7 8|86 39:7 9|6 42:7 10|95 77:8 1|55 44:8 2|54 45:8 3|3 77:8 4|95 75:8 5|31 67:8 6|30 53:8 7|1 26:8 8|91 50:8 9|27 91:8 10|30 26:9 1|56 60:9 2|72 63:9 3|67 6:9 4|72 25:9 5|9 80:9 6|68 62:9 7|49 49:9 8|42 50:9 9|80 28:9 10|8 62:10 1|6 25:10 2|6 75:10 3|9 39:10 4|58 99:10 5|79 1:10 6|49 31:10 7|68 81:10 8|34 54:10 9|36 56:10 10</relation>
    <relation name="R192" arity="2" nbTuples="100" semantics="soft" defaultCost="infinity">39 93:1 1|5 52:1 2|5 82:1 3|10 57:1 4|56 74:1 5|7 42:1 6|24 98:1 7|67 88:1 8|19 44:1 9|92 91:1 10|60 17:2 1|6 68:2 2|12 14:2 3|60 76:2 4|13 24:2 5|49 7:2 6|2 63:2 7|71 18:2 8|37 48:2 9|4 12:2 10|72 84:3 1|29 2:3 2|4 53:3 3|70 29:3 4|34 95:3 5|78 39:3 6|83 62:3 7|38 83:3 8|95 34:3 9|57 15:3 10|16 100:4 1|11 61:4 2|74 21:4 3|62 12:4 4|13 97:4 5|29 39:4 6|12 80:4 7|3 87:4 8|12 3:4 9|90 53:4 10|16 29:5 1|73 50:5 2|53 5:5 3|95 67:5 4|19 7:5 5|52 82:5 6|77 32:5 7|52 82:5 8|68 72:5 9|13 69:5 10|50 17:6 1|31 97:6 2|49 99:6 3|12 56:6 4|69 22:6 5|48 15:6 6|29 72:6 7|80 39:6 8|95 63:6 9|9 38:6 10|66 26:7 1|32 64:7 2|25 91:7 3|65 20:7 4|14 10:7 5|81 75:7 6|5 98:7 7|42 60:7 8|34 52:7 9|11 54:7 10|36 82:8 1|47 48:8 2|80 63:8 3|47 33:8 4|23 72:8 5|75 2:8 6|17 7:8 7|34 72:8 8|78 88:8 9|60 61:8 10|6 23:9 1|3 45:9 2|76 16:9 3|40 22:9 4|47 76:9 5|91 47:9 6|17 98:9 7|49 32:9 8|69 68:9 9|45 59:9 10|51 73:10 1|30 72:10 2|21 54:10 3|25 92:10 4|61 27:10 5|46 97:10 6|74 16:10 7|79 22:10 8|27 33:10 9|42 25:10 10</relation>
    <relation name="R193" arity="2" nbTuples="100" semantics="soft" defaultCost="infinity">74 16:1 1|69 81:1 2|93 78:1 3|63 75:1 4|80 20:1 5|59 60:1 6|28 28:1 7|47 10:1 8|78 54:1 9|4 49:1 10|48 71:2 1|40 30:2 2|80 60:2 3|87 8:2 4|34 23:2 5|14 15:2 6|13 32:2 7|8 61:2 8|73 13:2 9|72 24:2 10|82 73:3 1|16 34:3 2|3 64:3 3|69 92:3 4|64 100:3 5|32 5:3 6|30 39:3 7|98 90:3 8|38 71:3 9|14 13:3 10|63 29:4 1|11 24:4 2|97 32:4 3|56 60:4 4|80 85:4 5|69 4:4 6|72 1:4 7|28 98:4 8|9 35:4 9|54 4:4 10|60 27:5 1|85 80:5 2|10 35:5 3|72 85:5 4|62 4:5 5|16 33:5 6|69 41:5 7|39 71:5 8|51 25:5 9|14 56:5 10|50 2:6 1|36 78:6 2|24 2:6 3|71 74:6 4|77 15:6 5|56 56:6 6|25 89:6 7|37 96:6 8|19 86:6 9|93 78:6 10|37 85:7 1|10 48:7 2|17 95:7 3|46 92:7 4|65 4:7 5|26 84:7 6|69 56:7 7|29 32:7 8|80 37:7 9|74 10:7 10|70 12:8 1|18 27:8 2|83 45:8 3|57 50:8 4|60 20:8 5|77 81:8 6|12 54:8 7|74 53:8 8|34 8:8 9|33 100:8 10|99 53:9 1|97 24:9 2|26 10:9 3|6 86:9 4|54 98:9 5|51 12:9 6|49 12:9 7|8 30:9 8|37 86:9 9|44 5:9 10|77 61:10 1|58 82:10 2|25 48:10 3|91 10:10 4|85 24:10 5|93 58:10 6|9 78:10 7|33 5:10 8|91 4:10 9|68 30:10 10</relation>
    <relation name="R194" arity="2" nbTuples="100" semantics="soft" defaultCost="infinity">70 89:1 1|44 12:1 2|54 40:1 3|61 6:1 4|11 72:1 5|79 15:1 6|44 50:1 7|44 90:1 8|49 94:1 9|4 19:1 10|68 97:2 1|74 88:2 2|3 61:2 3|8 41:2 4|24 92:2 5|26 87:2 6|17 42:2 7|94 58:2 8|24 55:2 9|60 39:2 10|13 4:3 1|4 67:3 2|89 94:3 3|100 11:3 4|61 37:3 5|5 26:3 6|41 94:3 7|69 98:3 8|13 47:3 9|57 86:3 10|6 2:4 1|1 98:4 2|34 54:4 3|44 25:4 4|23 62:4 5|36 1:4 6|26 19:4 7|25 54:4 8|34 38:4 9|57 48:4 10|40 90:5 1|41 47:5 2|71 22:5 3|27 40:5 4|2 43:5 5|90 19:5 6|91 19:5 7|39 30:5 8|19 48:5 9|57 56:5 10|14 57:6 1|92 19:6 2|24 6:6 3|42 68:6 4|61 58:6 5|40 20:6 6|85 12:6 7|53 18:6 8|7 78:6 9|94 88:6 10|88 55:7 1|37 51:7 2|88 93:7 3|60 19:7 4|62 65:7 5|65 27:7 6|35 87:7 7|55 65:7 8|9 51:7 9|3 23:7 10|9 89:8 1|29 15:8 2|67 1:8 3|34 76:8 4|82 36:8 5|74 41:8 6|100 43:8 7|10 60:8 8|71 77:8 9|24 23:8 10|4 71:9 1|44 32:9 2|17 48:9 3|54 75:9 4|80 6:9 5|84 98:9 6|90 67:9 7|36 61:9 8|95 27:9 9|17 55:9 10|35 40:10 1|18 59:10 2|53 99:10 3|97 44:10 4|1 85:10 5|26 13:10 6|22 99:10 7|10 5:10 8|20 94:10 9|18 91:10 10</relation>
    <relation name="R195" arity="2" nbTuples="100" semantics="soft" defaultCost="infinity">18 83:1 1|91 8:1 2|33 2:1 3|21 24:1 4|15 75:1 5|80 17:1 6|62 40:1 7|38 8:1 8|49 60:1 9|80 9:1 10|89 76:2 1|17 83:2 2|36 9:2 3|41 51:2 4|94 82:2 5|1 28:2 6|4 74:2 7|90 1:2 8|50 80:2 9|14 35:2 10|28 27:3 1|88 4:3 2|88 41:3 3|47 49:3 4|9 33:3 5|74 75:3 6|74 62:3 7|49 86:3 8|43 76:3 9|25 14:3 10|64 35:4 1|37 67:4 2|62 91:4 3|61 78:4 4|31 76:4 5|79 35:4 6|41 57:4 7|48 11:4 8|67 82:4 9|18 39:4 10|21 53:5 1|92 9:5 2|27 46:5 3|44 95:5 4|75 4:5 5|35 66:5 6|47 35:5 7|14 71:5 8|15 39:5 9|77 35:5 10|62 8:6 1|93 49:6 2|35 56:6 3|96 90:6 4|10 41:6 5|77 57:6 6|22 68:6 7|43 81:6 8|84 80:6 9|87 88:6 10|85 63:7 1|24 22:7 2|82 37:7 3|71 30:7 4|85 9:7 5|8 39:7 6|68 8:7 7|55 87:7 8|60 88:7 9|9 76:7 10|30 62:8 1|12 69:8 2|94 41:8 3|41 51:8 4|100 47:8 5|47 61:8 6|54 50:8 7|50 76:8 8|98 11:8 9|31 24:8 10|100 93:9 1|50 17:9 2|80 15:9 3|18 65:9 4|61 56:9 5|36 42:9 6|15 6:9 7|14 95:9 8|99 82:9 9|52 72:9 10|31 75:10 1|22 63:10 2|24 78:10 3|21 70:10 4|98 7:10 5|48 19:10 6|41 33:10 7|78 84:10 8|30 1:10 9|42 54:10 10</relation>
    <relation name="R196" arity="2" nbTuples="100" semantics="soft" defaultCost="infinity">19 12:1 1|63 67:1 2|34 34:1 3|43 24:1 4|24 6:1 5|56 29:1 6|38 68:1 7|10 57:1 8|58 89:1 9|70 76:1 10|68 44:2 1|79 83:2 2|99 90:2 3|27 82:2 4|65 18:2 5|83 54:2 6|25 73:2 7|96 49:2 8|54 6:2 9|10 39:2 10|64 14:3 1|44 89:3 2|18 65:3 3|100 4:3 4|24 92:3 5|52 20:3 6|21 31:3 7|95 28:3 8|72 30:3 9|96 52:3 10|96 67:4 1|95 95:4 2|75 77:4 3|69 23:4 4|96 11:4 5|96 73:4 6|24 99:4 7|28 92:4 8|61 30:4 9|94 80:4 10|3 23:5 1|68 11:5 2|52 2:5 3|96 77:5 4|77 54:5 5|74 32:5 6|61 96:5 7|64 54:5 8|92 57:5 9|86 16:5 10|3 20:6 1|85 88:6 2|41 76:6 3|88 53:6 4|28 53:6 5|51 5:6 6|23 35:6 7|11 12:6 8|27 85:6 9|68 58:6 10|88 34:7 1|96 74:7 2|22 25:7 3|64 9:7 4|73 39:7 5|72 23:7 6|43 66:7 7|35 80:7 8|45 41:7 9|35 99:7 10|58 92:8 1|56 7:8 2|15 9:8 3|38 28:8 4|99 90:8 5|60 19:8 6|6 82:8 7|23 93:8 8|79 89:8 9|42 13:8 10|59 69:9 1|67 11:9 2|32 42:9 3|59 12:9 4|27 49:9 5|6 23:9 6|1 29:9 7|18 12:9 8|2 94:9 9|71 16:9 10|36 28:10 1|79 72:10 2|42 50:10 3|45 32:10 4|16 11:10 5|21 89:10 6|28 64:10 7|30 41:10 8|87 36:10 9|42 61:10 10</relation>
    <relation name="R197" arity="2" nbTuples="100" semantics="soft" defaultCost="infinity">52 26:1 1|77 71:1 2|67 53:1 3|85 47:1 4|4 66:1 5|17 31:1 6|91 51:1 7|21 59:1 8|41 42:1 9|10 64:1 10|69 1:2 1|36 54:2 2|25 83:2 3|77 23:2 4|92 78:2 5|78 6:2 6|74 92:2 7|4 45:2 8|15 73:2 9|90 82:2 10|71 20:3 1|17 83:3 2|86 15:3 3|21 46:3 4|12 62:3 5|77 9:3 6|18 75:3 7|87 71:3 8|99 32:3 9|43 93:3 10|7 25:4 1|36 30:4 2|2 25:4 3|95 42:4 4|50 51:4 5|24 89:4 6|45 79:4 7|18 33:4 8|22 73:4 9|28 38:4 10|100 82:5 1|96 77:5 2|5 6:5 3|27 19:5 4|78 86:5 5|62 13:5 6|86 56:5 7|43 47:5 8|65 38:5 9|95 7:5 10|61 61:6 1|25 30:6 2|42 32:6 3|71 1:6 4|17 92:6 5|3 23:6 6|74 33:6 7|14 42:6 8|76 89:6 9|62 92:6 10|66 40:7 1|83 97:7 2|27 8:7 3|5 61:7 4|23 89:7 5|6 18:7 6|72 73:7 7|3 64:7 8|59 99:7 9|55 9:7 10|70 89:8 1|52 40:8 2|41 28:8 3|100 39:8 4|54 48:8 5|89 25:8 6|64 85:8 7|100 67:8 8|50 24:8 9|39 42:8 10|91 6:9 1|30 92:9 2|24 65:9 3|81 87:9 4|10 16:9 5|23 45:9 6|45 4:9 7|70 69:9 8|87 6:9 9|1 79:9 10|26 47:10 1|51 41:10 2|14 6:10 3|18 24:10 4|91 33:10 5|38 33:10 6|92 52:10 7|30 22:10 8|82 55:10 9|66 91:10 10</relation>
    <relation name="R198" arity="2" nbTuples="100" semantics="soft" defaultCost="infinity">84 49:1 1|75 51:1 2|83 83:1 3|22 48:1 4|40 94:1 5|22 97:1 6|64 46:1 7|17 21:1 8|73 9:1 9|34 52:1 10|32 55:2 1|61 82:2 2|34 98:2 3|27 31:2 4|60 59:2 5|42 49:2 6|29 32:2 7|56 36:2 8|42 98:2 9|38 20:2 10|64 10:3 1|29 25:3 2|68 69:3 3|93 10:3 4|6 69:3 5|46 47:3 6|45 25:3 7|44 90:3 8|12 34:3 9|15 55:3 10|86 81:4 1|95 30:4 2|60 26:4 3|80 18:4 4|53 87:4 5|47 93:4 6|69 76:4 7|78 84:4 8|35 99:4 9|52 34:4 10|11 10:5 1|94 65:5 2|70 50:5 3|43 98:5 4|39 2:5 5|100 55:5 6|73 18:5 7|49 32:5 8|93 13:5 9|76 87:5 10|14 22:6 1|19 41:6 2|56 64:6 3|68 4:6 4|48 4:6 5|91 52:6 6|62 97:6 7|16 1:6 8|12 87:6 9|89 88:6 10|92 45:7 1|69 44:7 2|31 95:7 3|43 43:7 4|3 4:7 5|62 91:7 6|95 94:7 7|47 11:7 8|76 63:7 9|21 72:7 10|99 83:8 1|13 28:8 2|83 69:8 3|33 89:8 4|67 43:8 5|87 13:8 6|96 98:8 7|81 50:8 8|94 26:8 9|24 27:8 10|9 75:9 1|41 58:9 2|79 33:9 3|47 75:9 4|26 77:9 5|88 3:9 6|30 35:9 7|36 29:9 8|40 85:9 9|62 30:9 10|71 7:10 1|20 53:10 2|23 86:10 3|84 96:10 4|78 96:10 5|62 37:10 6|84 35:10 7|26 27:10 8|23 50:10 9|81 92:10 10</relation>
    <relation name="R199" arity="2" nbTuples="100" semantics="soft" defaultCost="infinity">60 37:1 1|74 31:1 2|100 60:1 3|23 53:1 4|66 100:1 5|49 43:1 6|73 100:1 7|91 94:1 8|19 60:1 9|56 10:1 10|60 74:2 1|2 49:2 2|83 11:2 3|86 15:2 4|44 99:2 5|11 100:2 6|29 53:2 7|95 32:2 8|81 79:2 9|41 70:2 10|9 63:3 1|29 44:3 2|36 57:3 3|91 31:3 4|59 54:3 5|70 54:3 6|84 45:3 7|28 24:3 8|8 58:3 9|20 9:3 10|32 68:4 1|74 37:4 2|50 76:4 3|56 73:4 4|71 80:4 5|39 3:4 6|94 47:4 7|14 41:4 8|61 26:4 9|77 4:4 10|20 60:5 1|88 87:5 2|91 69:5 3|59 94:5 4|89 2:5 5|54 76:5 6|85 98:5 7|81 79:5 8|91 94:5 9|54 75:5 10|43 91:6 1|61 20:6 2|32 94:6 3|100 69:6 4|35 99:6 5|96 44:6 6|91 44:6 7|76 46:6 8|76 67:6 9|70 71:6 10|92 97:7 1|64 3:7 2|72 21:7 3|45 9:7 4|87 55:7 5|11 15:7 6|10 80:7 7|75 63:7 8|30 94:7 9|4 37:7 10|6 65:8 1|17 59:8 2|91 69:8 3|46 50:8 4|67 31:8 5|36 88:8 6|55 17:8 7|24 65:8 8|23 28:8 9|33 12:8 10|84 4:9 1|20 42:9 2|18 70:9 3|30 94:9 4|43 82:9 5|25 6:9 6|84 88:9 7|95 39:9 8|29 55:9 9|23 41:9 10|33 56:10 1|100 55:10 2|43 65:10 3|77 8:10 4|32 54:10 5|38 88:10 6|97 55:10 7|34 25:10 8|63 94:10 9|39 69:10 10</relation>
    <relation name="R200" arity="2" nbTuples="100" semantics="soft" defaultCost="infinity">45 65:1 1|28 87:1 2|63 8:1 3|63 79:1 4|78 60:1 5|36 32:1 6|10 2:1 7|71 47:1 8|36 14:1 9|36 69:1 10|5 3:2 1|83 96:2 2|7 88:2 3|63 22:2 4|37 59:2 5|84 34:2 6|22 72:2 7|52 75:2 8|70 72:2 9|41 44:2 10|78 87:3 1|33 1:3 2|63 76:3 3|41 14:3 4|35 68:3 5|4 11:3 6|11 80:3 7|46 21:3 8|71 62:3 9|5 77:3 10|96 50:4 1|51 53:4 2|99 28:4 3|50 94:4 4|43 88:4 5|77 40:4 6|64 15:4 7|25 87:4 8|59 44:4 9|28 20:4 10|95 48:5 1|24 89:5 2|79 63:5 3|11 68:5 4|64 61:5 5|99 39:5 6|48 47:5 7|87 54:5 8|78 54:5 9|48 77:5 10|27 99:6 1|10 23:6 2|18 52:6 3|51 34:6 4|79 63:6 5|50 2:6 6|87 7:6 7|48 39:6 8|1 88:6 9|42 78:6 10|44 67:7 1|8 7:7 2|78 76:7 3|80 4:7 4|17 95:7 5|27 67:7 6|97 92:7 7|56 28:7 8|45 23:7 9|71 41:7 10|47 44:8 1|19 54:8 2|80 69:8 3|40 92:8 4|75 71:8 5|88 68:8 6|41 48:8 7|17 2:8 8|85 77:8 9|67 3:8 10|22 67:9 1|36 42:9 2|12 19:9 3|27 24:9 4|79 71:9 5|80 48:9 6|82 33:9 7|56 41:9 8|46 85:9 9|94 13:9 10|62 43:10 1|6 3:10 2|72 79:10 3|67 61:10 4|57 4:10 5|66 16:10 6|69 32:10 7|27 70:10 8|85 58:10 9|61 93:10 10</relation>
    <relation name="R201" arity="2" nbTuples="100" semantics="soft" defaultCost="infinity">7 89:1 1|52 46:1 2|83 21:1 3|40 36:1 4|100 29:1 5|84 65:1 6|80 21:1 7|10 84:1 8|82 86:1 9|6 59:1 10|55 45:2 1|36 12:2 2|50 100:2 3|16 83:2 4|87 85:2 5|95 37:2 6|22 79:2 7|5 4:2 8|33 80:2 9|78 76:2 10|56 4:3 1|38 100:3 2|5 92:3 3|52 69:3 4|10 17:3 5|70 53:3 6|38 70:3 7|52 44:3 8|45 54:3 9|65 80:3 10|64 81:4 1|46 3:4 2|4 30:4 3|93 34:4 4|28 21:4 5|94 53:4 6|9 83:4 7|33 71:4 8|18 37:4 9|20 12:4 10|74 30:5 1|87 52:5 2|7 3:5 3|21 45:5 4|18 98:5 5|96 51:5 6|95 58:5 7|26 43:5 8|17 28:5 9|23 68:5 10|34 81:6 1|58 24:6 2|46 72:6 3|18 69:6 4|63 64:6 5|61 31:6 6|92 20:6 7|1 14:6 8|64 20:6 9|9 55:6 10|37 34:7 1|25 33:7 2|59 15:7 3|84 91:7 4|39 85:7 5|95 69:7 6|71 28:7 7|21 45:7 8|78 94:7 9|65 95:7 10|31 79:8 1|39 3:8 2|17 54:8 3|35 66:8 4|17 67:8 5|96 61:8 6|20 62:8 7|21 85:8 8|39 12:8 9|64 70:8 10|18 93:9 1|70 65:9 2|10 100:9 3|91 32:9 4|100 7:9 5|37 40:9 6|76 75:9 7|3 78:9 8|7 48:9 9|62 50:9 10|89 12:10 1|66 82:10 2|11 4:10 3|93 85:10 4|44 77:10 5|98 18:10 6|41 12:10 7|61 1:10 8|11 63:10 9|25 52:10 10</relation>
    <relation name="R202" arity="2" nbTuples="100" semantics="soft" defaultCost="infinity">75 34:1 1|92 5:1 2|49 47:1 3|94 21:1 4|8 55:1 5|13 89:1 6|65 14:1 7|4 58:1 8|69 56:1 9|100 67:1 10|59 32:2 1|17 46:2 2|45 70:2 3|50 31:2 4|78 92:2 5|49 27:2 6|42 35:2 7|98 39:2 8|64 32:2 9|67 84:2 10|77 86:3 1|6 89:3 2|60 20:3 3|38 78:3 4|94 59:3 5|84 60:3 6|19 48:3 7|88 18:3 8|39 97:3 9|27 18:3 10|35 86:4 1|2 76:4 2|47 87:4 3|87 1:4 4|78 79:4 5|46 93:4 6|15 55:4 7|98 55:4 8|11 87:4 9|88 30:4 10|71 4:5 1|33 76:5 2|9 23:5 3|83 52:5 4|60 82:5 5|61 70:5 6|35 100:5 7|9 71:5 8|7 1:5 9|24 52:5 10|10 34:6 1|93 68:6 2|38 46:6 3|65 39:6 4|94 33:6 5|53 69:6 6|44 56:6 7|66 4:6 8|90 81:6 9|59 54:6 10|47 53:7 1|88 98:7 2|91 4:7 3|71 27:7 4|91 55:7 5|9 68:7 6|71 60:7 7|16 64:7 8|60 7:7 9|6 8:7 10|72 2:8 1|19 20:8 2|8 1:8 3|42 40:8 4|41 8:8 5|80 71:8 6|46 84:8 7|28 100:8 8|30 68:8 9|88 11:8 10|27 64:9 1|94 77:9 2|32 75:9 3|93 40:9 4|14 70:9 5|74 41:9 6|56 66:9 7|84 3:9 8|33 25:9 9|94 39:9 10|45 97:10 1|48 72:10 2|36 25:10 3|28 67:10 4|73 71:10 5|99 79:10 6|38 59:10 7|36 29:10 8|7 21:10 9|19 49:10 10</relation>
    <relation name="R203" arity="2" nbTuples="100" semantics="soft" defaultCost="infinity">90 95:1 1|26 47:1 2|5 45:1 3|25 76:1 4|10 10:1 5|95 89:1 6|76 34:1 7|72 49:1 8|84 60:1 9|26 15:1 10|42 35:2 1|60 37:2 2|1 6:2 3|65 78:2 4|66 51:2 5|86 58:2 6|99 35:2 7|5 17:2 8|38 55:2 9|71 11:2 10|22 64:3 1|36 15:3 2|33 95:3 3|53 52:3 4|17 90:3 5|45 46:3 6|92 88:3 7|30 25:3 8|28 40:3 9|88 2:3 10|73 45:4 1|84 86:4 2|64 37:4 3|43 85:4 4|81 79:4 5|17 96:4 6|40 67:4 7|40 7:4 8|85 76:4 9|98 41:4 10|32 35:5 1|9 29:5 2|63 44:5 3|96 30:5 4|79 32:5 5|4 38:5 6|45 56:5 7|23 78:5 8|33 55:5 9|91 30:5 10|35 65:6 1|52 53:6 2|44 48:6 3|97 67:6 4|44 50:6 5|62 64:6 6|17 67:6 7|84 9:6 8|63 14:6 9|14 24:6 10|91 69:7 1|59 48:7 2|40 69:7 3|88 91:7 4|23 93:7 5|70 95:7 6|65 48:7 7|19 90:7 8|68 86:7 9|26 89:7 10|68 37:8 1|3 67:8 2|5 69:8 3|42 37:8 4|71 41:8 5|82 19:8 6|40 74:8 7|14 10:8 8|70 95:8 9|14 13:8 10|80 81:9 1|54 32:9 2|25 93:9 3|94 73:9 4|74 30:9 5|55 60:9 6|83 18:9 7|80 19:9 8|54 13:9 9|59 33:9 10|73 61:10 1|32 61:10 2|22 41:10 3|44 27:10 4|38 86:10 5|84 8:10 6|73 61:10 7|72 72:10 8|94 75:10 9|96 28:10 10</relation>
    <relation name="R204" arity="2" nbTuples="100" semantics="soft" defaultCost="infinity">48 58:1 1|38 89:1 2|32 53:1 3|61 67:1 4|47 67:1 5|24 63:1 6|11 83:1 7|53 33:1 8|65 96:1 9|63 72:1 10|98 77:2 1|58 79:2 2|6 11:2 3|36 20:2 4|48 69:2 5|17 57:2 6|16 42:2 7|83 52:2 8|51 42:2 9|59 20:2 10|21 28:3 1|86 52:3 2|68 3:3 3|30 97:3 4|59 87:3 5|67 49:3 6|41 49:3 7|24 65:3 8|61 85:3 9|98 78:3 10|53 73:4 1|80 95:4 2|99 58:4 3|19 77:4 4|67 97:4 5|4 50:4 6|18 77:4 7|19 15:4 8|71 36:4 9|20 52:4 10|20 94:5 1|12 83:5 2|10 24:5 3|72 53:5 4|60 87:5 5|26 88:5 6|81 58:5 7|23 78:5 8|75 2:5 9|78 39:5 10|23 50:6 1|23 22:6 2|62 62:6 3|11 13:6 4|25 76:6 5|42 22:6 6|66 69:6 7|8 32:6 8|36 75:6 9|95 25:6 10|56 58:7 1|8 2:7 2|56 39:7 3|2 43:7 4|82 47:7 5|4 91:7 6|27 79:7 7|56 51:7 8|63 99:7 9|85 39:7 10|63 81:8 1|97 64:8 2|33 98:8 3|43 29:8 4|98 73:8 5|15 24:8 6|48 1:8 7|84 80:8 8|20 69:8 9|26 54:8 10|37 15:9 1|92 14:9 2|25 61:9 3|97 78:9 4|46 12:9 5|35 24:9 6|33 81:9 7|18 7:9 8|5 90:9 9|32 47:9 10|11 47:10 1|38 42:10 2|21 22:10 3|99 7:10 4|24 64:10 5|14 46:10 6|80 75:10 7|43 91:10 8|5 52:10 9|54 80:10 10</relation>
    <relation name="R205" arity="2" nbTuples="100" semantics="soft" defaultCost="infinity">98 82:1 1|98 70:1 2|98 16:1 3|32 14:1 4|73 83:1 5|88 84:1 6|38 80:1 7|22 46:1 8|13 98:1 9|78 42:1 10|53 51:2 1|78 2:2 2|49 75:2 3|57 14:2 4|15 89:2 5|38 96:2 6|51 31:2 7|43 9:2 8|71 90:2 9|58 62:2 10|18 92:3 1|20 80:3 2|26 18:3 3|85 11:3 4|100 73:3 5|35 87:3 6|60 35:3 7|26 51:3 8|72 83:3 9|33 7:3 10|16 16:4 1|79 81:4 2|82 30:4 3|86 86:4 4|67 61:4 5|29 61:4 6|23 63:4 7|55 56:4 8|68 20:4 9|27 94:4 10|14 77:5 1|2 80:5 2|43 1:5 3|98 89:5 4|93 70:5 5|15 80:5 6|55 43:5 7|60 89:5 8|40 27:5 9|34 64:5 10|86 47:6 1|32 83:6 2|3 64:6 3|90 78:6 4|93 13:6 5|81 22:6 6|86 67:6 7|78 19:6 8|31 34:6 9|24 31:6 10|14 7:7 1|43 1:7 2|67 17:7 3|84 78:7 4|99 7:7 5|52 62:7 6|17 60:7 7|83 28:7 8|65 98:7 9|59 46:7 10|71 93:8 1|92 12:8 2|4 98:8 3|12 6:8 4|5 66:8 5|1 83:8 6|68 87:8 7|45 5:8 8|97 33:8 9|62 35:8 10|37 68:9 1|49 7:9 2|70 68:9 3|15 8:9 4|94 39:9 5|34 7:9 6|55 33:9 7|15 13:9 8|8 17:9 9|8 17:9 10|42 48:10 1|7 41:10 2|16 82:10 3|44 13:10 4|46 54:10 5|25 34:10 6|35 35:10 7|3 23:10 8|30 81:10 9|5 57:10 10</relation>
    <relation name="R206" arity="2" nbTuples="100" semantics="soft" defaultCost="infinity">56 98:1 1|47 97:1 2|45 28:1 3|40 72:1 4|4 81:1 5|51 98:1 6|82 45:1 7|25 12:1 8|67 10:1 9|93 89:1 10|54 72:2 1|61 19:2 2|8 84:2 3|96 32:2 4|39 53:2 5|11 70:2 6|37 4:2 7|39 2:2 8|66 58:2 9|46 27:2 10|4 2:3 1|61 83:3 2|20 64:3 3|9 68:3 4|24 43:3 5|37 16:3 6|90 80:3 7|82 2:3 8|56 3:3 9|83 95:3 10|100 25:4 1|49 62:4 2|1 25:4 3|29 50:4 4|89 82:4 5|75 23:4 6|90 12:4 7|75 46:4 8|25 93:4 9|59 13:4 10|55 27:5 1|97 93:5 2|83 80:5 3|11 98:5 4|39 71:5 5|82 63:5 6|11 80:5 7|82 53:5 8|72 97:5 9|17 22:5 10|63 49:6 1|34 57:6 2|2 65:6 3|49 62:6 4|85 80:6 5|31 86:6 6|90 32:6 7|80 70:6 8|68 6:6 9|95 77:6 10|84 66:7 1|93 62:7 2|15 26:7 3|43 80:7 4|41 95:7 5|4 95:7 6|78 46:7 7|19 43:7 8|60 45:7 9|86 12:7 10|71 24:8 1|70 84:8 2|44 31:8 3|17 91:8 4|62 84:8 5|41 46:8 6|11 95:8 7|38 3:8 8|84 11:8 9|77 37:8 10|5 14:9 1|38 2:9 2|50 54:9 3|66 7:9 4|95 20:9 5|93 95:9 6|34 2:9 7|67 9:9 8|59 96:9 9|19 76:9 10|60 4:10 1|86 51:10 2|82 50:10 3|26 14:10 4|28 52:10 5|14 29:10 6|21 85:10 7|90 25:10 8|38 48:10 9|31 99:10 10</relation>
    <relation name="R207" arity="2" nbTuples="100" semantics="soft" defaultCost="infinity">21 5:1 1|57 80:1 2|20 13:1 3|36 42:1 4|78 25:1 5|65 22:1 6|65 26:1 7|77 9:1 8|82 92:1 9|49 96:1 10|17 99:2 1|60 61:2 2|91 11:2 3|50 6:2 4|75 7:2 5|84 41:2 6|21 56:2 7|49 71:2 8|16 51:2 9|31 42:2 10|41 94:3 1|11 27:3 2|33 9:3 3|92 64:3 4|22 54:3 5|93 6:3 6|43 13:3 7|20 53:3 8|74 31:3 9|50 89:3 10|31 57:4 1|42 91:4 2|63 91:4 3|58 7:4 4|15 1:4 5|69 71:4 6|5 26:4 7|28 45:4 8|46 62:4 9|72 61:4 10|63 74:5 1|83 69:5 2|100 85:5 3|38 70:5 4|13 6:5 5|12 82:5 6|5 36:5 7|15 37:5 8|42 33:5 9|37 80:5 10|11 64:6 1|90 38:6 2|91 98:6 3|58 61:6 4|18 24:6 5|88 59:6 6|71 53:6 7|49 6:6 8|88 61:6 9|73 85:6 10|99 34:7 1|21 47:7 2|27 84:7 3|83 13:7 4|39 80:7 5|89 82:7 6|18 99:7 7|43 78:7 8|57 62:7 9|3 92:7 10|12 67:8 1|32 54:8 2|96 33:8 3|17 94:8 4|43 6:8 5|88 67:8 6|53 85:8 7|22 13:8 8|7 60:8 9|97 42:8 10|20 95:9 1|68 70:9 2|9 99:9 3|87 46:9 4|90 98:9 5|31 16:9 6|92 23:9 7|22 36:9 8|68 5:9 9|24 50:9 10|95 91:10 1|73 92:10 2|36 65:10 3|44 19:10 4|85 84:10 5|6 2:10 6|41 29:10 7|7 71:10 8|89 86:10 9|28 45:10 10</relation>
    <relation name="R208" arity="2" nbTuples="100" semantics="soft" defaultCost="infinity">29 85:1 1|18 21:1 2|1 39:1 3|49 71:1 4|33 40:1 5|64 36:1 6|45 96:1 7|86 74:1 8|79 2:1 9|45 72:1 10|27 99:2 1|8 20:2 2|97 65:2 3|74 94:2 4|85 35:2 5|72 70:2 6|16 3:2 7|100 83:2 8|54 52:2 9|35 2:2 10|98 47:3 1|49 96:3 2|77 50:3 3|30 32:3 4|47 61:3 5|89 41:3 6|30 65:3 7|22 90:3 8|80 81:3 9|51 79:3 10|65 19:4 1|10 84:4 2|58 63:4 3|65 67:4 4|66 99:4 5|24 81:4 6|14 52:4 7|5 10:4 8|79 88:4 9|37 75:4 10|18 82:5 1|40 71:5 2|64 73:5 3|95 11:5 4|72 52:5 5|35 67:5 6|81 80:5 7|26 17:5 8|31 47:5 9|60 55:5 10|2 35:6 1|95 25:6 2|74 5:6 3|86 79:6 4|7 36:6 5|97 8:6 6|93 39:6 7|86 18:6 8|32 85:6 9|21 61:6 10|61 63:7 1|72 96:7 2|38 30:7 3|26 88:7 4|97 93:7 5|27 98:7 6|47 97:7 7|99 92:7 8|45 13:7 9|15 31:7 10|63 20:8 1|98 76:8 2|33 30:8 3|87 20:8 4|54 3:8 5|100 82:8 6|80 55:8 7|6 19:8 8|84 69:8 9|98 53:8 10|52 88:9 1|63 89:9 2|12 74:9 3|24 90:9 4|15 93:9 5|54 56:9 6|98 1:9 7|97 18:9 8|13 88:9 9|49 78:9 10|83 57:10 1|5 2:10 2|68 93:10 3|62 53:10 4|31 34:10 5|89 83:10 6|97 97:10 7|5 68:10 8|51 15:10 9|82 4:10 10</relation>
    <relation name="R209" arity="2" nbTuples="100" semantics="soft" defaultCost="infinity">76 57:1 1|91 66:1 2|46 36:1 3|13 56:1 4|8 24:1 5|19 77:1 6|41 21:1 7|91 77:1 8|68 62:1 9|48 47:1 10|98 70:2 1|22 56:2 2|33 14:2 3|41 48:2 4|17 55:2 5|25 50:2 6|21 17:2 7|60 71:2 8|76 57:2 9|49 9:2 10|100 81:3 1|10 22:3 2|78 54:3 3|14 56:3 4|34 83:3 5|83 77:3 6|78 28:3 7|16 86:3 8|84 32:3 9|47 67:3 10|31 69:4 1|78 59:4 2|78 14:4 3|81 93:4 4|79 89:4 5|35 21:4 6|16 28:4 7|48 1:4 8|62 67:4 9|87 76:4 10|77 58:5 1|53 69:5 2|32 86:5 3|54 67:5 4|42 47:5 5|41 63:5 6|85 49:5 7|8 77:5 8|56 79:5 9|25 96:5 10|64 76:6 1|98 32:6 2|81 72:6 3|43 79:6 4|89 11:6 5|54 76:6 6|24 40:6 7|89 40:6 8|4 97:6 9|56 53:6 10|37 84:7 1|76 78:7 2|63 11:7 3|12 98:7 4|25 9:7 5|10 47:7 6|98 47:7 7|57 55:7 8|6 90:7 9|91 6:7 10|21 94:8 1|90 43:8 2|15 25:8 3|73 75:8 4|69 59:8 5|94 47:8 6|38 44:8 7|45 82:8 8|95 17:8 9|26 18:8 10|20 79:9 1|12 95:9 2|55 95:9 3|43 94:9 4|95 1:9 5|92 60:9 6|46 25:9 7|27 76:9 8|12 71:9 9|64 15:9 10|97 16:10 1|20 34:10 2|67 80:10 3|19 28:10 4|26 35:10 5|66 14:10 6|67 69:10 7|11 80:10 8|1 91:10 9|41 75:10 10</relation>
    <relation name="R210" arity="2" nbTuples="100" semantics="soft" defaultCost="infinity">78 45:1 1|1 12:1 2|67 72:1 3|7 82:1 4|41 44:1 5|52 84:1 6|49 74:1 7|21 25:1 8|51 99:1 9|5 24:1 10|19 11:2 1|92 49:2 2|33 21:2 3|54 68:2 4|95 17:2 5|64 10:2 6|71 1:2 7|1 11:2 8|13 63:2 9|56 88:2 10|59 86:3 1|40 29:3 2|93 54:3 3|7 29:3 4|92 86:3 5|33 41:3 6|78 78:3 7|98 3:3 8|10 22:3 9|51 7:3 10|23 24:4 1|44 83:4 2|58 20:4 3|96 1:4 4|76 92:4 5|85 88:4 6|39 4:4 7|47 94:4 8|47 59:4 9|12 55:4 10|61 51:5 1|66 32:5 2|97 79:5 3|18 26:5 4|10 10:5 5|85 11:5 6|55 17:5 7|53 59:5 8|4 94:5 9|41 62:5 10|70 64:6 1|17 10:6 2|90 99:6 3|33 14:6 4|50 76:6 5|33 35:6 6|20 11:6 7|35 92:6 8|34 25:6 9|75 18:6 10|98 5:7 1|60 66:7 2|21 68:7 3|48 21:7 4|82 36:7 5|84 70:7 6|23 63:7 7|36 4:7 8|95 98:7 9|61 36:7 10|50 92:8 1|79 69:8 2|70 83:8 3|99 26:8 4|14 68:8 5|35 37:8 6|40 63:8 7|64 65:8 8|17 45:8 9|38 33:8 10|37 100:9 1|40 88:9 2|86 39:9 3|64 64:9 4|75 34:9 5|68 63:9 6|28 46:9 7|60 4:9 8|22 13:9 9|30 59:9 10|47 10:10 1|1 22:10 2|85 62:10 3|60 66:10 4|42 75:10 5|84 23:10 6|68 12:10 7|91 81:10 8|68 26:10 9|63 68:10 10</relation>
    <relation name="R211" arity="2" nbTuples="100" semantics="soft" defaultCost="infinity">81 31:1 1|72 27:1 2|35 99:1 3|90 28:1 4|90 25:1 5|24 56:1 6|82 26:1 7|25 57:1 8|63 4:1 9|6 72:1 10|46 26:2 1|14 95:2 2|37 37:2 3|7 55:2 4|100 79:2 5|59 46:2 6|5 27:2 7|4 81:2 8|65 31:2 9|22 96:2 10|15 96:3 1|37 79:3 2|82 20:3 3|44 43:3 4|16 51:3 5|92 42:3 6|12 20:3 7|68 65:3 8|1 65:3 9|93 18:3 10|24 45:4 1|93 72:4 2|26 19:4 3|57 23:4 4|46 63:4 5|3 77:4 6|12 59:4 7|43 57:4 8|17 4:4 9|48 4:4 10|49 75:5 1|9 24:5 2|68 65:5 3|70 26:5 4|73 25:5 5|65 75:5 6|1 51:5 7|98 82:5 8|70 29:5 9|69 40:5 10|58 5:6 1|56 29:6 2|37 21:6 3|21 96:6 4|97 98:6 5|63 22:6 6|7 46:6 7|42 9:6 8|7 14:6 9|21 25:6 10|4 20:7 1|42 37:7 2|47 20:7 3|100 13:7 4|1 99:7 5|23 75:7 6|77 24:7 7|89 97:7 8|88 21:7 9|64 99:7 10|15 63:8 1|71 85:8 2|77 34:8 3|82 20:8 4|53 51:8 5|19 85:8 6|93 91:8 7|75 62:8 8|100 10:8 9|42 77:8 10|37 8:9 1|81 29:9 2|40 48:9 3|26 35:9 4|25 2:9 5|16 21:9 6|22 48:9 7|40 73:9 8|19 40:9 9|73 15:9 10|34 100:10 1|2 31:10 2|20 6:10 3|92 21:10 4|3 84:10 5|37 45:10 6|90 22:10 7|34 76:10 8|43 82:10 9|65 58:10 10</relation>
    <relation name="R212" arity="2" nbTuples="100" semantics="soft" defaultCost="infinity">12 7:1 1|32 43:1 2|30 74:1 3|95 56:1 4|12 57:1 5|75 20:1 6|90 59:1 7|21 57:1 8|5 69:1 9|68 82:1 10|17 96:2 1|42 71:2 2|30 55:2 3|83 11:2 4|55 56:2 5|57 11:2 6|95 13:2 7|60 77:2 8|34 34:2 9|3 31:2 10|39 47:3 1|54 90:3 2|5 60:3 3|33 13:3 4|91 61:3 5|30 32:3 6|54 10:3 7|62 32:3 8|75 67:3 9|41 19:3 10|64 100:4 1|18 73:4 2|92 71:4 3|55 91:4 4|58 23:4 5|86 71:4 6|83 48:4 7|3 92:4 8|63 54:4 9|20 9:4 10|54 3:5 1|70 7:5 2|48 39:5 3|71 93:5 4|7 83:5 5|65 73:5 6|42 37:5 7|57 74:5 8|18 90:5 9|15 59:5 10|36 88:6 1|59 8:6 2|59 6:6 3|81 8:6 4|24 18:6 5|32 61:6 6|34 39:6 7|3 65:6 8|32 11:6 9|67 4:6 10|10 36:7 1|7 50:7 2|41 9:7 3|36 51:7 4|32 31:7 5|36 42:7 6|6 11:7 7|96 36:7 8|62 34:7 9|78 72:7 10|34 92:8 1|61 42:8 2|98 55:8 3|31 68:8 4|56 60:8 5|47 11:8 6|37 35:8 7|96 82:8 8|8 19:8 9|49 13:8 10|2 36:9 1|2 84:9 2|38 8:9 3|17 43:9 4|50 87:9 5|12 28:9 6|55 39:9 7|34 75:9 8|20 9:9 9|46 1:9 10|19 44:10 1|7 7:10 2|99 60:10 3|38 19:10 4|33 8:10 5|33 49:10 6|9 74:10 7|94 45:10 8|79 61:10 9|1 63:10 10</relation>
    <relation name="R213" arity="2" nbTuples="100" semantics="soft" defaultCost="infinity">41 74:1 1|38 13:1 2|18 27:1 3|30 42:1 4|90 1:1 5|53 9:1 6|36 80:1 7|67 88:1 8|80 83:1 9|50 34:1 10|10 51:2 1|98 44:2 2|64 20:2 3|24 45:2 4|31 67:2 5|23 59:2 6|44 87:2 7|94 61:2 8|7 39:2 9|26 19:2 10|50 57:3 1|13 60:3 2|22 15:3 3|25 57:3 4|76 5:3 5|9 34:3 6|37 73:3 7|82 29:3 8|54 54:3 9|99 49:3 10|50 19:4 1|21 24:4 2|10 59:4 3|69 40:4 4|61 9:4 5|70 38:4 6|52 41:4 7|20 38:4 8|4 15:4 9|30 33:4 10|63 33:5 1|35 12:5 2|29 5:5 3|38 58:5 4|14 85:5 5|100 63:5 6|68 10:5 7|82 14:5 8|11 42:5 9|89 9:5 10|9 81:6 1|71 73:6 2|38 94:6 3|98 54:6 4|58 80:6 5|84 96:6 6|83 68:6 7|93 14:6 8|65 51:6 9|37 4:6 10|24 2:7 1|99 62:7 2|44 58:7 3|53 1:7 4|38 16:7 5|39 1:7 6|20 92:7 7|20 51:7 8|56 97:7 9|23 85:7 10|70 86:8 1|67 55:8 2|61 28:8 3|22 35:8 4|53 85:8 5|2 81:8 6|30 47:8 7|87 41:8 8|40 62:8 9|86 53:8 10|36 22:9 1|2 30:9 2|89 84:9 3|37 88:9 4|85 57:9 5|71 40:9 6|24 49:9 7|91 39:9 8|46 89:9 9|90 42:9 10|23 72:10 1|66 97:10 2|87 21:10 3|43 96:10 4|16 80:10 5|96 41:10 6|48 13:10 7|25 24:10 8|38 35:10 9|36 50:10 10</relation>
    <relation name="R214" arity="2" nbTuples="100" semantics="soft" defaultCost="infinity">2 20:1 1|91 48:1 2|14 18:1 3|72 17:1 4|73 52:1 5|72 15:1 6|50 20:1 7|51 23:1 8|35 2:1 9|11 18:1 10|57 29:2 1|49 64:2 2|99 40:2 3|12 85:2 4|51 22:2 5|26 38:2 6|58 9:2 7|2 72:2 8|80 90:2 9|31 35:2 10|56 45:3 1|54 20:3 2|89 47:3 3|78 94:3 4|93 97:3 5|16 27:3 6|24 18:3 7|80 10:3 8|96 57:3 9|39 67:3 10|26 4:4 1|23 1:4 2|94 89:4 3|17 51:4 4|70 47:4 5|23 88:4 6|100 31:4 7|64 5:4 8|50 78:4 9|99 32:4 10|80 23:5 1|95 19:5 2|24 100:5 3|27 29:5 4|53 52:5 5|97 90:5 6|57 30:5 7|1 71:5 8|69 48:5 9|89 59:5 10|26 28:6 1|88 11:6 2|44 61:6 3|22 19:6 4|88 72:6 5|50 93:6 6|60 98:6 7|62 46:6 8|13 46:6 9|96 44:6 10|48 4:7 1|58 69:7 2|39 76:7 3|59 25:7 4|21 17:7 5|87 98:7 6|99 17:7 7|20 96:7 8|24 37:7 9|23 58:7 10|21 61:8 1|41 45:8 2|17 72:8 3|88 13:8 4|19 53:8 5|51 76:8 6|98 62:8 7|66 74:8 8|100 4:8 9|15 68:8 10|51 4:9 1|89 10:9 2|81 56:9 3|78 33:9 4|63 9:9 5|40 34:9 6|76 32:9 7|55 61:9 8|46 75:9 9|16 11:9 10|89 71:10 1|23 4:10 2|62 55:10 3|52 10:10 4|54 45:10 5|28 48:10 6|31 55:10 7|9 21:10 8|71 89:10 9|4 82:10 10</relation>
    <relation name="R215" arity="2" nbTuples="100" semantics="soft" defaultCost="infinity">87 93:1 1|50 75:1 2|50 13:1 3|85 46:1 4|79 95:1 5|91 62:1 6|70 56:1 7|54 38:1 8|66 22:1 9|81 28:1 10|85 8:2 1|39 89:2 2|39 46:2 3|42 96:2 4|59 29:2 5|77 57:2 6|63 12:2 7|93 38:2 8|13 5:2 9|90 85:2 10|29 72:3 1|27 1:3 2|1 46:3 3|55 29:3 4|61 67:3 5|12 58:3 6|48 19:3 7|45 55:3 8|16 92:3 9|39 38:3 10|39 43:4 1|89 52:4 2|66 71:4 3|48 62:4 4|17 20:4 5|78 15:4 6|60 29:4 7|87 74:4 8|39 70:4 9|98 97:4 10|94 41:5 1|92 62:5 2|6 74:5 3|90 33:5 4|48 86:5 5|2 95:5 6|47 73:5 7|46 79:5 8|69 46:5 9|35 33:5 10|45 62:6 1|9 27:6 2|86 20:6 3|93 69:6 4|13 69:6 5|29 87:6 6|15 48:6 7|75 24:6 8|78 29:6 9|86 45:6 10|81 60:7 1|10 4:7 2|21 76:7 3|92 33:7 4|55 3:7 5|50 81:7 6|75 15:7 7|32 84:7 8|90 6:7 9|67 61:7 10|92 54:8 1|4 46:8 2|2 80:8 3|60 52:8 4|26 7:8 5|57 85:8 6|48 77:8 7|65 52:8 8|88 88:8 9|62 90:8 10|62 45:9 1|13 3:9 2|77 73:9 3|42 74:9 4|70 51:9 5|83 96:9 6|89 84:9 7|56 31:9 8|17 66:9 9|58 16:9 10|56 30:10 1|13 79:10 2|32 38:10 3|64 66:10 4|77 15:10 5|57 21:10 6|41 77:10 7|50 4:10 8|29 81:10 9|57 85:10 10</relation>
    <relation name="R216" arity="2" nbTuples="100" semantics="soft" defaultCost="infinity">14 52:1 1|61 86:1 2|83 67:1 3|78 37:1 4|77 62:1 5|87 1:1 6|53 85:1 7|35 73:1 8|45 22:1 9|97 27:1 10|53 48:2 1|45 33:2 2|53 4:2 3|96 70:2 4|59 9:2 5|32 97:2 6|90 89:2 7|69 42:2 8|69 90:2 9|45 51:2 10|63 50:3 1|83 92:3 2|31 3:3 3|6 40:3 4|44 52:3 5|72 11:3 6|84 8:3 7|87 39:3 8|81 44:3 9|27 64:3 10|14 52:4 1|84 10:4 2|73 96:4 3|65 21:4 4|30 70:4 5|42 33:4 6|44 73:4 7|46 84:4 8|18 68:4 9|46 19:4 10|57 74:5 1|59 51:5 2|23 7:5 3|88 48:5 4|67 79:5 5|7 45:5 6|55 46:5 7|56 95:5 8|86 65:5 9|52 3:5 10|42 37:6 1|35 24:6 2|28 92:6 3|4 12:6 4|62 58:6 5|89 78:6 6|48 81:6 7|68 26:6 8|20 39:6 9|70 87:6 10|82 19:7 1|76 13:7 2|71 20:7 3|96 60:7 4|77 68:7 5|67 95:7 6|93 31:7 7|58 68:7 8|46 64:7 9|6 9:7 10|57 96:8 1|72 96:8 2|96 40:8 3|42 78:8 4|64 99:8 5|79 34:8 6|14 97:8 7|47 80:8 8|27 66:8 9|61 57:8 10|10 10:9 1|90 58:9 2|33 35:9 3|22 74:9 4|46 52:9 5|36 90:9 6|2 40:9 7|58 73:9 8|5 60:9 9|79 47:9 10|37 22:10 1|6 97:10 2|80 86:10 3|37 68:10 4|28 35:10 5|55 99:10 6|88 3:10 7|78 54:10 8|51 26:10 9|60 92:10 10</relation>
    <relation name="R217" arity="2" nbTuples="100" semantics="soft" defaultCost="infinity">26 54:1 1|60 63:1 2|82 92:1 3|80 74:1 4|39 81:1 5|86 39:1 6|8 46:1 7|38 95:1 8|72 49:1 9|23 24:1 10|14 62:2 1|82 11:2 2|1 65:2 3|28 28:2 4|73 55:2 5|85 18:2 6|85 61:2 7|85 53:2 8|72 30:2 9|10 79:2 10|82 82:3 1|46 12:3 2|41 8:3 3|38 85:3 4|16 100:3 5|18 71:3 6|76 9:3 7|31 6:3 8|95 46:3 9|59 6:3 10|85 47:4 1|82 28:4 2|100 36:4 3|57 70:4 4|68 69:4 5|53 80:4 6|15 22:4 7|17 94:4 8|31 56:4 9|39 97:4 10|66 4:5 1|79 75:5 2|4 41:5 3|80 78:5 4|69 80:5 5|25 26:5 6|83 31:5 7|17 25:5 8|30 24:5 9|73 86:5 10|41 47:6 1|70 82:6 2|35 1:6 3|58 17:6 4|70 90:6 5|78 5:6 6|15 91:6 7|31 40:6 8|49 19:6 9|31 30:6 10|94 57:7 1|48 83:7 2|49 96:7 3|81 26:7 4|40 77:7 5|26 43:7 6|22 31:7 7|17 48:7 8|77 48:7 9|70 85:7 10|29 30:8 1|39 20:8 2|40 3:8 3|23 31:8 4|19 26:8 5|64 22:8 6|64 22:8 7|82 12:8 8|49 65:8 9|49 64:8 10|57 20:9 1|69 91:9 2|2 55:9 3|21 53:9 4|84 35:9 5|77 64:9 6|74 2:9 7|36 2:9 8|62 64:9 9|11 18:9 10|99 10:10 1|24 43:10 2|64 6:10 3|92 86:10 4|55 100:10 5|72 16:10 6|47 23:10 7|7 37:10 8|68 76:10 9|69 73:10 10</relation>
    <relation name="R218" arity="2" nbTuples="100" semantics="soft" defaultCost="infinity">81 12:1 1|17 92:1 2|98 61:1 3|9 11:1 4|41 69:1 5|55 46:1 6|89 60:1 7|22 9:1 8|64 72:1 9|70 44:1 10|99 29:2 1|85 61:2 2|14 11:2 3|15 37:2 4|53 61:2 5|30 98:2 6|92 72:2 7|70 22:2 8|89 25:2 9|50 64:2 10|86 8:3 1|53 32:3 2|78 100:3 3|72 91:3 4|47 87:3 5|69 43:3 6|45 2:3 7|52 57:3 8|32 99:3 9|77 99:3 10|22 97:4 1|2 63:4 2|67 36:4 3|99 82:4 4|11 43:4 5|57 38:4 6|97 5:4 7|93 83:4 8|32 11:4 9|46 57:4 10|47 31:5 1|60 33:5 2|86 67:5 3|24 50:5 4|95 41:5 5|55 16:5 6|74 22:5 7|78 15:5 8|43 68:5 9|31 71:5 10|20 88:6 1|9 77:6 2|31 93:6 3|34 43:6 4|14 80:6 5|56 50:6 6|26 12:6 7|22 61:6 8|74 74:6 9|30 96:6 10|96 18:7 1|79 26:7 2|72 90:7 3|41 93:7 4|32 13:7 5|48 65:7 6|97 68:7 7|63 42:7 8|91 1:7 9|6 65:7 10|28 71:8 1|64 86:8 2|68 24:8 3|48 95:8 4|62 2:8 5|90 26:8 6|25 39:8 7|64 94:8 8|3 48:8 9|86 45:8 10|21 56:9 1|15 62:9 2|14 73:9 3|85 74:9 4|39 78:9 5|43 1:9 6|88 20:9 7|8 76:9 8|2 19:9 9|83 77:9 10|85 15:10 1|53 17:10 2|3 78:10 3|51 17:10 4|54 54:10 5|63 59:10 6|13 13:10 7|22 45:10 8|17 33:10 9|99 91:10 10</relation>
    <relation name="R219" arity="2" nbTuples="100" semantics="soft" defaultCost="infinity">41 35:1 1|35 29:1 2|5 61:1 3|66 77:1 4|44 4:1 5|84 3:1 6|55 35:1 7|61 1:1 8|30 25:1 9|74 63:1 10|18 3:2 1|46 26:2 2|84 43:2 3|62 68:2 4|42 17:2 5|62 96:2 6|26 11:2 7|9 94:2 8|15 69:2 9|33 62:2 10|74 73:3 1|4 17:3 2|89 54:3 3|36 95:3 4|63 69:3 5|52 23:3 6|29 93:3 7|29 28:3 8|64 84:3 9|28 75:3 10|47 42:4 1|65 32:4 2|80 74:4 3|30 80:4 4|11 36:4 5|31 21:4 6|25 51:4 7|3 44:4 8|53 51:4 9|95 54:4 10|21 9:5 1|4 98:5 2|13 7:5 3|45 45:5 4|50 18:5 5|30 35:5 6|77 18:5 7|61 37:5 8|60 33:5 9|31 6:5 10|20 62:6 1|42 87:6 2|13 72:6 3|83 40:6 4|42 55:6 5|88 51:6 6|8 76:6 7|93 3:6 8|68 23:6 9|12 94:6 10|33 57:7 1|52 10:7 2|51 9:7 3|12 45:7 4|33 85:7 5|70 44:7 6|92 84:7 7|60 76:7 8|76 79:7 9|49 69:7 10|76 19:8 1|62 84:8 2|70 98:8 3|88 6:8 4|74 46:8 5|99 91:8 6|67 54:8 7|17 39:8 8|70 31:8 9|70 100:8 10|42 82:9 1|3 68:9 2|18 19:9 3|79 72:9 4|48 47:9 5|93 1:9 6|25 21:9 7|45 3:9 8|69 78:9 9|61 78:9 10|20 71:10 1|24 33:10 2|40 45:10 3|88 58:10 4|60 61:10 5|72 98:10 6|94 27:10 7|96 21:10 8|74 36:10 9|97 15:10 10</relation>
    <relation name="R220" arity="2" nbTuples="100" semantics="soft" defaultCost="infinity">54 36:1 1|7 45:1 2|58 98:1 3|68 66:1 4|88 99:1 5|1 82:1 6|62 66:1 7|74 11:1 8|95 9:1 9|92 36:1 10|28 81:2 1|71 54:2 2|79 93:2 3|45 12:2 4|88 52:2 5|49 32:2 6|33 65:2 7|12 96:2 8|19 94:2 9|93 20:2 10|57 57:3 1|53 79:3 2|99 80:3 3|46 49:3 4|56 53:3 5|64 38:3 6|53 42:3 7|85 95:3 8|5 64:3 9|37 36:3 10|37 59:4 1|63 82:4 2|85 10:4 3|27 13:4 4|23 40:4 5|85 2:4 6|5 17:4 7|90 61:4 8|87 82:4 9|20 60:4 10|87 31:5 1|24 16:5 2|95 57:5 3|71 79:5 4|67 7:5 5|27 21:5 6|58 66:5 7|44 29:5 8|37 35:5 9|46 21:5 10|84 59:6 1|96 73:6 2|39 96:6 3|99 7:6 4|58 15:6 5|53 35:6 6|80 75:6 7|72 25:6 8|33 14:6 9|29 34:6 10|34 63:7 1|40 95:7 2|98 71:7 3|80 45:7 4|45 33:7 5|55 36:7 6|63 92:7 7|79 73:7 8|45 66:7 9|100 71:7 10|88 82:8 1|97 54:8 2|59 61:8 3|11 57:8 4|27 20:8 5|26 28:8 6|67 68:8 7|3 86:8 8|76 61:8 9|75 27:8 10|12 9:9 1|63 20:9 2|40 50:9 3|28 95:9 4|16 86:9 5|90 82:9 6|67 59:9 7|46 22:9 8|19 98:9 9|96 12:9 10|5 64:10 1|47 59:10 2|54 97:10 3|96 38:10 4|83 32:10 5|4 51:10 6|36 78:10 7|63 54:10 8|18 97:10 9|39 95:10 10</relation>
    <relation name="R221" arity="2" nbTuples="100" semantics="soft" defaultCost="infinity">5 64:1 1|5 86:1 2|11 25:1 3|3 27:1 4|78 36:1 5|4 78:1 6|74 7:1 7|71 74:1 8|82 30:1 9|35 58:1 10|93 38:2 1|98 42:2 2|79 87:2 3|18 43:2 4|43 49:2 5|100 23:2 6|2 28:2 7|12 96:2 8|91 23:2 9|77 31:2 10|65 8:3 1|37 56:3 2|56 2:3 3|74 10:3 4|20 51:3 5|70 89:3 6|10 58:3 7|47 75:3 8|65 68:3 9|70 39:3 10|54 3:4 1|3 72:4 2|36 43:4 3|30 81:4 4|87 47:4 5|2 78:4 6|30 91:4 7|39 91:4 8|52 30:4 9|50 64:4 10|37 59:5 1|20 1:5 2|37 100:5 3|40 96:5 4|100 15:5 5|80 96:5 6|61 92:5 7|85 63:5 8|3 34:5 9|67 68:5 10|71 46:6 1|79 31:6 2|73 93:6 3|47 38:6 4|28 70:6 5|68 81:6 6|45 22:6 7|26 14:6 8|66 17:6 9|11 75:6 10|20 79:7 1|79 45:7 2|39 61:7 3|89 45:7 4|18 48:7 5|88 81:7 6|10 65:7 7|51 31:7 8|7 65:7 9|63 53:7 10|27 83:8 1|41 76:8 2|58 35:8 3|24 43:8 4|97 57:8 5|32 73:8 6|60 97:8 7|64 96:8 8|56 72:8 9|51 33:8 10|94 33:9 1|6 95:9 2|99 98:9 3|92 86:9 4|39 42:9 5|52 7:9 6|5 38:9 7|34 70:9 8|86 24:9 9|59 69:9 10|83 34:10 1|11 47:10 2|52 40:10 3|98 64:10 4|22 30:10 5|18 51:10 6|40 42:10 7|99 19:10 8|14 79:10 9|32 82:10 10</relation>
    <relation name="R222" arity="2" nbTuples="100" semantics="soft" defaultCost="infinity">80 1:1 1|64 24:1 2|92 43:1 3|85 66:1 4|47 57:1 5|4 32:1 6|95 26:1 7|33 68:1 8|44 89:1 9|55 21:1 10|61 39:2 1|83 23:2 2|95 71:2 3|54 7:2 4|96 85:2 5|95 14:2 6|79 52:2 7|82 44:2 8|81 15:2 9|58 33:2 10|11 91:3 1|21 56:3 2|18 96:3 3|8 75:3 4|50 36:3 5|72 75:3 6|13 78:3 7|49 70:3 8|75 8:3 9|27 86:3 10|53 75:4 1|75 55:4 2|79 49:4 3|96 15:4 4|41 72:4 5|16 28:4 6|61 44:4 7|38 90:4 8|68 38:4 9|60 44:4 10|15 7:5 1|40 67:5 2|56 7:5 3|18 45:5 4|53 19:5 5|41 19:5 6|93 49:5 7|29 36:5 8|5 29:5 9|99 5:5 10|47 46:6 1|28 37:6 2|86 81:6 3|50 78:6 4|33 52:6 5|32 88:6 6|19 15:6 7|10 2:6 8|58 91:6 9|3 85:6 10|62 52:7 1|99 85:7 2|79 29:7 3|92 58:7 4|70 73:7 5|10 44:7 6|52 25:7 7|87 41:7 8|93 41:7 9|55 60:7 10|45 38:8 1|17 81:8 2|92 31:8 3|33 99:8 4|48 57:8 5|69 88:8 6|19 71:8 7|27 86:8 8|7 74:8 9|28 30:8 10|8 94:9 1|25 82:9 2|63 19:9 3|68 11:9 4|50 75:9 5|98 87:9 6|69 19:9 7|16 8:9 8|62 89:9 9|14 66:9 10|19 69:10 1|91 27:10 2|82 8:10 3|40 84:10 4|18 9:10 5|98 29:10 6|35 51:10 7|83 87:10 8|62 48:10 9|99 25:10 10</relation>
    <relation name="R223" arity="2" nbTuples="100" semantics="soft" defaultCost="infinity">47 19:1 1|61 68:1 2|24 89:1 3|20 33:1 4|27 5:1 5|3 4:1 6|49 35:1 7|51 69:1 8|25 49:1 9|34 53:1 10|20 89:2 1|50 85:2 2|30 83:2 3|71 51:2 4|38 64:2 5|64 6:2 6|91 86:2 7|58 41:2 8|25 83:2 9|18 6:2 10|52 34:3 1|3 34:3 2|53 33:3 3|43 36:3 4|38 39:3 5|100 69:3 6|51 79:3 7|46 95:3 8|47 77:3 9|41 33:3 10|50 83:4 1|29 94:4 2|17 82:4 3|69 69:4 4|52 77:4 5|28 79:4 6|87 41:4 7|6 46:4 8|55 63:4 9|17 86:4 10|61 9:5 1|70 11:5 2|56 68:5 3|99 55:5 4|45 51:5 5|64 26:5 6|11 60:5 7|92 38:5 8|29 56:5 9|92 57:5 10|40 5:6 1|54 58:6 2|16 100:6 3|50 78:6 4|88 28:6 5|37 10:6 6|30 40:6 7|78 98:6 8|91 1:6 9|50 24:6 10|50 68:7 1|94 39:7 2|6 72:7 3|58 10:7 4|66 65:7 5|24 2:7 6|1 11:7 7|69 76:7 8|28 24:7 9|8 16:7 10|20 35:8 1|76 73:8 2|57 39:8 3|59 46:8 4|58 38:8 5|57 8:8 6|38 75:8 7|75 16:8 8|23 38:8 9|44 51:8 10|89 66:9 1|62 61:9 2|66 19:9 3|22 92:9 4|10 8:9 5|99 23:9 6|3 25:9 7|25 58:9 8|35 45:9 9|56 53:9 10|59 39:10 1|17 75:10 2|41 64:10 3|58 75:10 4|19 59:10 5|99 34:10 6|2 40:10 7|35 46:10 8|51 28:10 9|70 14:10 10</relation>
    <relation name="R224" arity="2" nbTuples="100" semantics="soft" defaultCost="infinity">74 12:1 1|18 88:1 2|42 24:1 3|31 54:1 4|59 65:1 5|70 100:1 6|73 77:1 7|11 86:1 8|83 59:1 9|50 72:1 10|2 81:2 1|60 62:2 2|83 33:2 3|55 46:2 4|51 40:2 5|36 46:2 6|97 55:2 7|2 4:2 8|3 24:2 9|63 54:2 10|85 25:3 1|22 94:3 2|66 64:3 3|72 57:3 4|39 32:3 5|87 89:3 6|48 92:3 7|26 80:3 8|58 22:3 9|100 69:3 10|59 97:4 1|86 65:4 2|97 43:4 3|12 71:4 4|31 84:4 5|98 92:4 6|5 55:4 7|45 15:4 8|20 21:4 9|82 50:4 10|18 35:5 1|32 47:5 2|36 30:5 3|56 20:5 4|85 16:5 5|13 19:5 6|11 65:5 7|46 18:5 8|27 18:5 9|44 18:5 10|2 59:6 1|38 91:6 2|47 93:6 3|2 11:6 4|87 53:6 5|88 77:6 6|71 69:6 7|99 49:6 8|6 30:6 9|1 68:6 10|72 66:7 1|36 84:7 2|48 20:7 3|24 43:7 4|95 34:7 5|64 62:7 6|97 54:7 7|43 46:7 8|7 19:7 9|25 93:7 10|75 66:8 1|52 40:8 2|27 67:8 3|96 41:8 4|53 85:8 5|48 56:8 6|13 18:8 7|60 61:8 8|15 78:8 9|74 22:8 10|12 57:9 1|69 76:9 2|98 100:9 3|98 31:9 4|97 9:9 5|85 78:9 6|44 95:9 7|14 92:9 8|48 7:9 9|5 3:9 10|32 42:10 1|2 80:10 2|59 75:10 3|6 1:10 4|76 36:10 5|75 50:10 6|65 89:10 7|71 98:10 8|19 60:10 9|1 23:10 10</relation>
    <relation name="R225" arity="2" nbTuples="100" semantics="soft" defaultCost="infinity">26 16:1 1|79 43:1 2|48 69:1 3|93 24:1 4|16 52:1 5|73 62:1 6|99 11:1 7|83 38:1 8|2 93:1 9|30 76:1 10|58 49:2 1|38 38:2 2|9 18:2 3|10 55:2 4|50 55:2 5|77 63:2 6|1 80:2 7|53 7:2 8|80 93:2 9|2 70:2 10|41 12:3 1|38 31:3 2|73 12:3 3|54 6:3 4|95 100:3 5|49 79:3 6|19 24:3 7|40 34:3 8|89 95:3 9|86 13:3 10|32 19:4 1|12 30:4 2|53 55:4 3|35 41:4 4|60 56:4 5|95 53:4 6|93 29:4 7|78 74:4 8|18 38:4 9|69 22:4 10|88 41:5 1|97 42:5 2|42 42:5 3|79 69:5 4|92 34:5 5|20 56:5 6|59 75:5 7|25 50:5 8|92 67:5 9|10 99:5 10|36 68:6 1|36 35:6 2|62 92:6 3|81 95:6 4|61 44:6 5|52 7:6 6|93 45:6 7|4 82:6 8|50 7:6 9|58 38:6 10|8 34:7 1|41 87:7 2|99 40:7 3|46 27:7 4|84 96:7 5|4 78:7 6|20 19:7 7|93 13:7 8|43 74:7 9|42 52:7 10|26 65:8 1|97 7:8 2|79 20:8 3|100 71:8 4|52 15:8 5|93 90:8 6|35 32:8 7|95 53:8 8|45 55:8 9|37 90:8 10|51 83:9 1|7 99:9 2|37 61:9 3|60 23:9 4|41 95:9 5|91 97:9 6|94 59:9 7|94 59:9 8|81 71:9 9|44 31:9 10|12 54:10 1|39 58:10 2|97 77:10 3|79 99:10 4|90 32:10 5|28 83:10 6|1 59:10 7|9 16:10 8|8 23:10 9|97 80:10 10</relation>
    <relation name="R226" arity="2" nbTuples="100" semantics="soft" defaultCost="infinity">9 10:1 1|35 36:1 2|92 66:1 3|77 85:1 4|43 44:1 5|76 55:1 6|37 23:1 7|55 4:1 8|90 32:1 9|4 45:1 10|24 39:2 1|79 61:2 2|79 1:2 3|73 47:2 4|59 39:2 5|6 37:2 6|3 18:2 7|34 26:2 8|7 6:2 9|6 10:2 10|80 96:3 1|99 54:3 2|1 83:3 3|83 92:3 4|52 96:3 5|79 86:3 6|61 100:3 7|72 27:3 8|47 19:3 9|17 37:3 10|47 11:4 1|19 72:4 2|69 6:4 3|98 82:4 4|17 88:4 5|61 1:4 6|74 87:4 7|81 24:4 8|84 24:4 9|52 92:4 10|61 55:5 1|20 16:5 2|88 24:5 3|19 80:5 4|82 55:5 5|41 35:5 6|18 93:5 7|23 97:5 8|48 5:5 9|8 19:5 10|58 58:6 1|72 36:6 2|82 100:6 3|86 43:6 4|42 66:6 5|16 96:6 6|57 59:6 7|87 87:6 8|35 56:6 9|5 100:6 10|8 18:7 1|62 3:7 2|85 1:7 3|1 98:7 4|13 83:7 5|68 16:7 6|9 59:7 7|70 98:7 8|81 86:7 9|26 95:7 10|100 79:8 1|7 72:8 2|85 21:8 3|43 79:8 4|81 59:8 5|51 51:8 6|45 41:8 7|80 54:8 8|39 46:8 9|3 94:8 10|27 52:9 1|73 6:9 2|3 23:9 3|61 88:9 4|30 29:9 5|39 8:9 6|69 31:9 7|16 35:9 8|71 40:9 9|41 5:9 10|74 16:10 1|98 11:10 2|88 61:10 3|75 2:10 4|72 95:10 5|42 21:10 6|24 13:10 7|9 88:10 8|64 87:10 9|27 74:10 10</relation>
    <relation name="R227" arity="2" nbTuples="100" semantics="soft" defaultCost="infinity">60 45:1 1|98 31:1 2|89 57:1 3|6 45:1 4|12 54:1 5|32 36:1 6|81 54:1 7|26 25:1 8|11 26:1 9|17 53:1 10|40 53:2 1|12 46:2 2|23 12:2 3|78 68:2 4|71 37:2 5|54 50:2 6|93 97:2 7|34 25:2 8|98 62:2 9|39 35:2 10|3 16:3 1|3 54:3 2|63 4:3 3|90 87:3 4|89 24:3 5|13 6:3 6|38 77:3 7|31 2:3 8|54 29:3 9|40 24:3 10|41 67:4 1|82 37:4 2|74 39:4 3|94 87:4 4|27 38:4 5|33 54:4 6|79 89:4 7|33 27:4 8|73 76:4 9|81 45:4 10|57 44:5 1|71 91:5 2|8 6:5 3|15 47:5 4|26 94:5 5|91 90:5 6|47 76:5 7|78 91:5 8|46 88:5 9|18 93:5 10|13 10:6 1|48 43:6 2|89 76:6 3|84 14:6 4|82 61:6 5|19 29:6 6|86 53:6 7|88 22:6 8|71 22:6 9|69 55:6 10|2 20:7 1|59 79:7 2|46 81:7 3|40 53:7 4|30 14:7 5|45 70:7 6|47 13:7 7|90 33:7 8|90 68:7 9|5 88:7 10|30 60:8 1|64 7:8 2|80 5:8 3|75 86:8 4|78 35:8 5|7 22:8 6|14 70:8 7|26 13:8 8|48 57:8 9|24 15:8 10|49 61:9 1|39 88:9 2|38 85:9 3|44 70:9 4|71 20:9 5|72 87:9 6|93 39:9 7|53 64:9 8|9 70:9 9|91 45:9 10|95 93:10 1|100 5:10 2|93 40:10 3|77 92:10 4|1 3:10 5|91 6:10 6|59 92:10 7|46 85:10 8|9 92:10 9|31 61:10 10</relation>
    <relation name="R228" arity="2" nbTuples="100" semantics="soft" defaultCost="infinity">96 49:1 1|48 96:1 2|90 5:1 3|66 7:1 4|63 94:1 5|13 73:1 6|9 15:1 7|39 81:1 8|29 75:1 9|71 85:1 10|1 36:2 1|86 18:2 2|23 54:2 3|72 11:2 4|15 72:2 5|91 52:2 6|77 62:2 7|64 44:2 8|7 10:2 9|11 97:2 10|21 76:3 1|25 12:3 2|52 51:3 3|39 35:3 4|56 8:3 5|42 38:3 6|32 1:3 7|36 43:3 8|92 75:3 9|85 96:3 10|85 6:4 1|87 20:4 2|69 5:4 3|35 32:4 4|39 82:4 5|43 98:4 6|64 77:4 7|38 55:4 8|64 66:4 9|48 70:4 10|57 15:5 1|17 19:5 2|23 18:5 3|80 42:5 4|29 83:5 5|48 47:5 6|89 22:5 7|43 1:5 8|95 37:5 9|89 84:5 10|72 70:6 1|97 64:6 2|93 52:6 3|29 55:6 4|71 50:6 5|1 42:6 6|1 13:6 7|68 78:6 8|39 42:6 9|15 35:6 10|41 47:7 1|68 71:7 2|33 7:7 3|96 38:7 4|85 32:7 5|34 26:7 6|79 34:7 7|53 40:7 8|88 3:7 9|8 56:7 10|89 54:8 1|83 25:8 2|2 64:8 3|84 41:8 4|93 56:8 5|78 23:8 6|48 50:8 7|81 16:8 8|76 63:8 9|78 55:8 10|55 1:9 1|39 85:9 2|45 38:9 3|26 90:9 4|83 64:9 5|10 54:9 6|57 47:9 7|27 92:9 8|99 18:9 9|66 19:9 10|80 91:10 1|39 24:10 2|73 77:10 3|51 44:10 4|75 73:10 5|27 53:10 6|97 46:10 7|44 15:10 8|16 83:10 9|76 56:10 10</relation>
    <relation name="R229" arity="2" nbTuples="100" semantics="soft" defaultCost="infinity">68 6:1 1|10 76:1 2|90 1:1 3|34 28:1 4|70 71:1 5|52 50:1 6|40 57:1 7|34 47:1 8|56 42:1 9|100 24:1 10|50 1:2 1|18 37:2 2|5 32:2 3|98 54:2 4|73 60:2 5|51 35:2 6|16 66:2 7|67 90:2 8|61 1:2 9|15 68:2 10|60 58:3 1|66 61:3 2|46 19:3 3|13 80:3 4|92 23:3 5|64 58:3 6|79 12:3 7|17 60:3 8|18 91:3 9|15 94:3 10|34 27:4 1|46 83:4 2|40 10:4 3|89 39:4 4|8 80:4 5|62 55:4 6|44 61:4 7|87 60:4 8|13 80:4 9|13 6:4 10|2 38:5 1|70 19:5 2|17 21:5 3|65 2:5 4|91 41:5 5|66 86:5 6|71 15:5 7|94 50:5 8|62 4:5 9|23 97:5 10|61 79:6 1|44 28:6 2|8 49:6 3|51 51:6 4|38 3:6 5|66 51:6 6|16 33:6 7|43 27:6 8|34 64:6 9|88 64:6 10|95 41:7 1|81 69:7 2|71 51:7 3|78 28:7 4|25 31:7 5|76 52:7 6|3 27:7 7|24 33:7 8|61 41:7 9|70 67:7 10|61 47:8 1|18 46:8 2|91 8:8 3|29 42:8 4|91 95:8 5|23 94:8 6|33 66:8 7|92 14:8 8|98 17:8 9|71 35:8 10|12 15:9 1|51 17:9 2|43 56:9 3|5 56:9 4|64 90:9 5|83 40:9 6|50 32:9 7|83 21:9 8|53 52:9 9|56 85:9 10|27 6:10 1|83 35:10 2|90 2:10 3|88 10:10 4|2 23:10 5|98 17:10 6|4 82:10 7|18 58:10 8|29 34:10 9|2 90:10 10</relation>
    <relation name="R230" arity="2" nbTuples="100" semantics="soft" defaultCost="infinity">93 100:1 1|25 90:1 2|15 37:1 3|18 22:1 4|57 20:1 5|8 83:1 6|79 79:1 7|30 98:1 8|4 79:1 9|1 60:1 10|37 15:2 1|24 82:2 2|56 36:2 3|2 54:2 4|73 22:2 5|32 14:2 6|19 61:2 7|30 34:2 8|42 6:2 9|25 56:2 10|81 21:3 1|31 39:3 2|24 52:3 3|92 62:3 4|58 15:3 5|18 9:3 6|14 100:3 7|69 51:3 8|99 72:3 9|3 83:3 10|10 61:4 1|35 11:4 2|22 14:4 3|48 30:4 4|60 97:4 5|77 54:4 6|42 40:4 7|63 30:4 8|51 20:4 9|85 94:4 10|7 92:5 1|18 93:5 2|73 100:5 3|44 38:5 4|66 1:5 5|34 24:5 6|79 81:5 7|21 99:5 8|17 34:5 9|96 42:5 10|21 43:6 1|65 66:6 2|29 82:6 3|86 23:6 4|48 57:6 5|78 3:6 6|22 60:6 7|25 23:6 8|84 32:6 9|19 58:6 10|47 13:7 1|90 95:7 2|25 35:7 3|39 92:7 4|21 49:7 5|32 25:7 6|18 42:7 7|81 76:7 8|76 39:7 9|5 26:7 10|25 60:8 1|74 9:8 2|57 56:8 3|1 78:8 4|71 8:8 5|4 53:8 6|67 51:8 7|40 9:8 8|31 58:8 9|69 90:8 10|29 70:9 1|48 40:9 2|18 78:9 3|13 47:9 4|48 83:9 5|54 51:9 6|54 24:9 7|10 42:9 8|54 60:9 9|53 37:9 10|59 65:10 1|71 48:10 2|84 22:10 3|39 55:10 4|77 52:10 5|45 88:10 6|30 63:10 7|99 97:10 8|25 56:10 9|70 89:10 10</relation>
    <relation name="R231" arity="2" nbTuples="100" semantics="soft" defaultCost="infinity">55 89:1 1|24 19:1 2|40 36:1 3|1 68:1 4|55 65:1 5|68 30:1 6|52 19:1 7|84 32:1 8|20 30:1 9|75 11:1 10|14 97:2 1|95 9:2 2|35 25:2 3|45 13:2 4|66 71:2 5|41 47:2 6|95 76:2 7|15 71:2 8|11 100:2 9|86 37:2 10|54 82:3 1|74 13:3 2|31 42:3 3|70 62:3 4|15 25:3 5|32 72:3 6|78 84:3 7|18 71:3 8|37 9:3 9|27 9:3 10|6 98:4 1|61 21:4 2|17 76:4 3|18 18:4 4|38 83:4 5|16 54:4 6|67 61:4 7|24 70:4 8|76 65:4 9|100 93:4 10|100 93:5 1|85 8:5 2|11 72:5 3|70 67:5 4|98 52:5 5|64 17:5 6|80 7:5 7|18 7:5 8|11 27:5 9|19 14:5 10|77 86:6 1|62 79:6 2|25 42:6 3|9 41:6 4|18 8:6 5|10 31:6 6|2 56:6 7|12 50:6 8|24 78:6 9|91 81:6 10|52 43:7 1|76 20:7 2|59 6:7 3|77 69:7 4|22 94:7 5|26 45:7 6|38 42:7 7|42 53:7 8|2 33:7 9|89 74:7 10|14 31:8 1|33 16:8 2|72 8:8 3|38 99:8 4|76 81:8 5|45 20:8 6|44 5:8 7|32 23:8 8|32 1:8 9|32 24:8 10|94 12:9 1|21 55:9 2|79 38:9 3|83 41:9 4|54 6:9 5|59 98:9 6|43 13:9 7|65 24:9 8|34 67:9 9|1 51:9 10|76 62:10 1|92 79:10 2|87 17:10 3|19 34:10 4|26 95:10 5|78 63:10 6|29 54:10 7|47 87:10 8|20 59:10 9|2 12:10 10</relation>
    <relation name="R232" arity="2" nbTuples="100" semantics="soft" defaultCost="infinity">94 26:1 1|28 29:1 2|33 57:1 3|55 98:1 4|68 59:1 5|45 65:1 6|17 57:1 7|81 24:1 8|43 42:1 9|48 82:1 10|33 98:2 1|20 96:2 2|82 26:2 3|3 58:2 4|91 65:2 5|11 33:2 6|88 97:2 7|33 94:2 8|9 15:2 9|15 3:2 10|8 24:3 1|34 39:3 2|33 47:3 3|70 3:3 4|36 94:3 5|69 55:3 6|78 67:3 7|89 13:3 8|75 84:3 9|78 50:3 10|96 86:4 1|50 92:4 2|74 40:4 3|76 84:4 4|68 43:4 5|60 4:4 6|71 47:4 7|96 21:4 8|73 65:4 9|73 84:4 10|82 26:5 1|20 65:5 2|6 78:5 3|99 81:5 4|32 81:5 5|4 33:5 6|11 41:5 7|47 52:5 8|12 92:5 9|77 30:5 10|77 81:6 1|73 76:6 2|8 15:6 3|86 39:6 4|15 31:6 5|25 15:6 6|51 41:6 7|4 39:6 8|89 9:6 9|22 61:6 10|52 34:7 1|35 11:7 2|95 90:7 3|97 19:7 4|51 33:7 5|69 6:7 6|1 52:7 7|91 25:7 8|86 97:7 9|82 63:7 10|90 10:8 1|83 10:8 2|47 31:8 3|84 27:8 4|69 62:8 5|89 48:8 6|93 16:8 7|50 90:8 8|40 2:8 9|69 42:8 10|30 32:9 1|100 51:9 2|48 94:9 3|18 51:9 4|83 52:9 5|98 85:9 6|41 100:9 7|37 61:9 8|20 39:9 9|3 49:9 10|15 98:10 1|14 40:10 2|88 79:10 3|84 75:10 4|36 53:10 5|40 38:10 6|92 27:10 7|72 29:10 8|45 12:10 9|65 24:10 10</relation>
    <relation name="R233" arity="2" nbTuples="100" semantics="soft" defaultCost="infinity">24 59:1 1|27 29:1 2|1 37:1 3|64 71:1 4|98 46:1 5|37 54:1 6|11 9:1 7|46 30:1 8|87 93:1 9|80 90:1 10|61 50:2 1|50 39:2 2|40 20:2 3|2 98:2 4|38 54:2 5|15 88:2 6|24 74:2 7|7 81:2 8|1 34:2 9|92 20:2 10|46 84:3 1|65 9:3 2|71 4:3 3|45 21:3 4|21 19:3 5|70 24:3 6|7 75:3 7|88 66:3 8|98 8:3 9|5 13:3 10|14 19:4 1|8 95:4 2|75 10:4 3|14 48:4 4|2 35:4 5|93 46:4 6|50 73:4 7|66 17:4 8|71 26:4 9|85 75:4 10|89 2:5 1|75 100:5 2|15 58:5 3|95 29:5 4|14 27:5 5|6 58:5 6|55 81:5 7|53 53:5 8|41 47:5 9|75 43:5 10|44 6:6 1|9 58:6 2|26 86:6 3|44 52:6 4|13 93:6 5|76 71:6 6|79 88:6 7|41 71:6 8|48 76:6 9|96 48:6 10|80 31:7 1|73 90:7 2|7 43:7 3|75 14:7 4|91 60:7 5|14 92:7 6|34 40:7 7|91 75:7 8|51 35:7 9|73 27:7 10|13 64:8 1|16 5:8 2|2 68:8 3|86 42:8 4|80 72:8 5|62 1:8 6|75 92:8 7|81 23:8 8|82 17:8 9|66 71:8 10|46 74:9 1|15 64:9 2|46 92:9 3|73 81:9 4|26 81:9 5|73 80:9 6|12 29:9 7|68 3:9 8|60 50:9 9|82 14:9 10|21 3:10 1|86 3:10 2|42 23:10 3|94 24:10 4|83 26:10 5|84 92:10 6|61 51:10 7|16 33:10 8|57 40:10 9|61 18:10 10</relation>
[truncated: 1,344,407 more chars]
