# Supplementary material for: A local cost simulation-based algorithm to solve distributed constraint optimization problems
Source: PeerJ Comput Sci. 2023 Mar 17;9:e1296. doi: 10.7717/peerj-cs.1296 (PMC10280401; doi:10.7717/peerj-cs.1296)
Supplement: Supplemental Information 1 [file peerj-cs-09-1296-s001.zip › code/DCOP_LCS/problem/ADCOP_70_10_0.6/RANDOM_ADCOP_70_10_density_0.6_4.xml]

<instance>
  <presentation name="instance4" type="ADCOP" benchmark="RandomDCOP" model="Simple" constraintModel="TKC" format="XDisCSP 1.0" />
  <agents nbAgents="70">
    <agent name="A1" id="1" description="Agent 1" />
    <agent name="A2" id="2" description="Agent 2" />
    <agent name="A3" id="3" description="Agent 3" />
    <agent name="A4" id="4" description="Agent 4" />
    <agent name="A5" id="5" description="Agent 5" />
    <agent name="A6" id="6" description="Agent 6" />
    <agent name="A7" id="7" description="Agent 7" />
    <agent name="A8" id="8" description="Agent 8" />
    <agent name="A9" id="9" description="Agent 9" />
    <agent name="A10" id="10" description="Agent 10" />
    <agent name="A11" id="11" description="Agent 11" />
    <agent name="A12" id="12" description="Agent 12" />
    <agent name="A13" id="13" description="Agent 13" />
    <agent name="A14" id="14" description="Agent 14" />
    <agent name="A15" id="15" description="Agent 15" />
    <agent name="A16" id="16" description="Agent 16" />
    <agent name="A17" id="17" description="Agent 17" />
    <agent name="A18" id="18" description="Agent 18" />
    <agent name="A19" id="19" description="Agent 19" />
    <agent name="A20" id="20" description="Agent 20" />
    <agent name="A21" id="21" description="Agent 21" />
    <agent name="A22" id="22" description="Agent 22" />
    <agent name="A23" id="23" description="Agent 23" />
    <agent name="A24" id="24" description="Agent 24" />
    <agent name="A25" id="25" description="Agent 25" />
    <agent name="A26" id="26" description="Agent 26" />
    <agent name="A27" id="27" description="Agent 27" />
    <agent name="A28" id="28" description="Agent 28" />
    <agent name="A29" id="29" description="Agent 29" />
    <agent name="A30" id="30" description="Agent 30" />
    <agent name="A31" id="31" description="Agent 31" />
    <agent name="A32" id="32" description="Agent 32" />
    <agent name="A33" id="33" description="Agent 33" />
    <agent name="A34" id="34" description="Agent 34" />
    <agent name="A35" id="35" description="Agent 35" />
    <agent name="A36" id="36" description="Agent 36" />
    <agent name="A37" id="37" description="Agent 37" />
    <agent name="A38" id="38" description="Agent 38" />
    <agent name="A39" id="39" description="Agent 39" />
    <agent name="A40" id="40" description="Agent 40" />
    <agent name="A41" id="41" description="Agent 41" />
    <agent name="A42" id="42" description="Agent 42" />
    <agent name="A43" id="43" description="Agent 43" />
    <agent name="A44" id="44" description="Agent 44" />
    <agent name="A45" id="45" description="Agent 45" />
    <agent name="A46" id="46" description="Agent 46" />
    <agent name="A47" id="47" description="Agent 47" />
    <agent name="A48" id="48" description="Agent 48" />
    <agent name="A49" id="49" description="Agent 49" />
    <agent name="A50" id="50" description="Agent 50" />
    <agent name="A51" id="51" description="Agent 51" />
    <agent name="A52" id="52" description="Agent 52" />
    <agent name="A53" id="53" description="Agent 53" />
    <agent name="A54" id="54" description="Agent 54" />
    <agent name="A55" id="55" description="Agent 55" />
    <agent name="A56" id="56" description="Agent 56" />
    <agent name="A57" id="57" description="Agent 57" />
    <agent name="A58" id="58" description="Agent 58" />
    <agent name="A59" id="59" description="Agent 59" />
    <agent name="A60" id="60" description="Agent 60" />
    <agent name="A61" id="61" description="Agent 61" />
    <agent name="A62" id="62" description="Agent 62" />
    <agent name="A63" id="63" description="Agent 63" />
    <agent name="A64" id="64" description="Agent 64" />
    <agent name="A65" id="65" description="Agent 65" />
    <agent name="A66" id="66" description="Agent 66" />
    <agent name="A67" id="67" description="Agent 67" />
    <agent name="A68" id="68" description="Agent 68" />
    <agent name="A69" id="69" description="Agent 69" />
    <agent name="A70" id="70" description="Agent 70" />
  </agents>
  <domains nbDomains="1">
    <domain name="D1" nbValues="10">1..10</domain>
  </domains>
  <variables nbVariables="70">
    <variable agent="A1" name="X1.1" id="1" domain="D1" description="variable 1.1" />
    <variable agent="A2" name="X2.1" id="1" domain="D1" description="variable 2.1" />
    <variable agent="A3" name="X3.1" id="1" domain="D1" description="variable 3.1" />
    <variable agent="A4" name="X4.1" id="1" domain="D1" description="variable 4.1" />
    <variable agent="A5" name="X5.1" id="1" domain="D1" description="variable 5.1" />
    <variable agent="A6" name="X6.1" id="1" domain="D1" description="variable 6.1" />
    <variable agent="A7" name="X7.1" id="1" domain="D1" description="variable 7.1" />
    <variable agent="A8" name="X8.1" id="1" domain="D1" description="variable 8.1" />
    <variable agent="A9" name="X9.1" id="1" domain="D1" description="variable 9.1" />
    <variable agent="A10" name="X10.1" id="1" domain="D1" description="variable 10.1" />
    <variable agent="A11" name="X11.1" id="1" domain="D1" description="variable 11.1" />
    <variable agent="A12" name="X12.1" id="1" domain="D1" description="variable 12.1" />
    <variable agent="A13" name="X13.1" id="1" domain="D1" description="variable 13.1" />
    <variable agent="A14" name="X14.1" id="1" domain="D1" description="variable 14.1" />
    <variable agent="A15" name="X15.1" id="1" domain="D1" description="variable 15.1" />
    <variable agent="A16" name="X16.1" id="1" domain="D1" description="variable 16.1" />
    <variable agent="A17" name="X17.1" id="1" domain="D1" description="variable 17.1" />
    <variable agent="A18" name="X18.1" id="1" domain="D1" description="variable 18.1" />
    <variable agent="A19" name="X19.1" id="1" domain="D1" description="variable 19.1" />
    <variable agent="A20" name="X20.1" id="1" domain="D1" description="variable 20.1" />
    <variable agent="A21" name="X21.1" id="1" domain="D1" description="variable 21.1" />
    <variable agent="A22" name="X22.1" id="1" domain="D1" description="variable 22.1" />
    <variable agent="A23" name="X23.1" id="1" domain="D1" description="variable 23.1" />
    <variable agent="A24" name="X24.1" id="1" domain="D1" description="variable 24.1" />
    <variable agent="A25" name="X25.1" id="1" domain="D1" description="variable 25.1" />
    <variable agent="A26" name="X26.1" id="1" domain="D1" description="variable 26.1" />
    <variable agent="A27" name="X27.1" id="1" domain="D1" description="variable 27.1" />
    <variable agent="A28" name="X28.1" id="1" domain="D1" description="variable 28.1" />
    <variable agent="A29" name="X29.1" id="1" domain="D1" description="variable 29.1" />
    <variable agent="A30" name="X30.1" id="1" domain="D1" description="variable 30.1" />
    <variable agent="A31" name="X31.1" id="1" domain="D1" description="variable 31.1" />
    <variable agent="A32" name="X32.1" id="1" domain="D1" description="variable 32.1" />
    <variable agent="A33" name="X33.1" id="1" domain="D1" description="variable 33.1" />
    <variable agent="A34" name="X34.1" id="1" domain="D1" description="variable 34.1" />
    <variable agent="A35" name="X35.1" id="1" domain="D1" description="variable 35.1" />
    <variable agent="A36" name="X36.1" id="1" domain="D1" description="variable 36.1" />
    <variable agent="A37" name="X37.1" id="1" domain="D1" description="variable 37.1" />
    <variable agent="A38" name="X38.1" id="1" domain="D1" description="variable 38.1" />
    <variable agent="A39" name="X39.1" id="1" domain="D1" description="variable 39.1" />
    <variable agent="A40" name="X40.1" id="1" domain="D1" description="variable 40.1" />
    <variable agent="A41" name="X41.1" id="1" domain="D1" description="variable 41.1" />
    <variable agent="A42" name="X42.1" id="1" domain="D1" description="variable 42.1" />
    <variable agent="A43" name="X43.1" id="1" domain="D1" description="variable 43.1" />
    <variable agent="A44" name="X44.1" id="1" domain="D1" description="variable 44.1" />
    <variable agent="A45" name="X45.1" id="1" domain="D1" description="variable 45.1" />
    <variable agent="A46" name="X46.1" id="1" domain="D1" description="variable 46.1" />
    <variable agent="A47" name="X47.1" id="1" domain="D1" description="variable 47.1" />
    <variable agent="A48" name="X48.1" id="1" domain="D1" description="variable 48.1" />
    <variable agent="A49" name="X49.1" id="1" domain="D1" description="variable 49.1" />
    <variable agent="A50" name="X50.1" id="1" domain="D1" description="variable 50.1" />
    <variable agent="A51" name="X51.1" id="1" domain="D1" description="variable 51.1" />
    <variable agent="A52" name="X52.1" id="1" domain="D1" description="variable 52.1" />
    <variable agent="A53" name="X53.1" id="1" domain="D1" description="variable 53.1" />
    <variable agent="A54" name="X54.1" id="1" domain="D1" description="variable 54.1" />
    <variable agent="A55" name="X55.1" id="1" domain="D1" description="variable 55.1" />
    <variable agent="A56" name="X56.1" id="1" domain="D1" description="variable 56.1" />
    <variable agent="A57" name="X57.1" id="1" domain="D1" description="variable 57.1" />
    <variable agent="A58" name="X58.1" id="1" domain="D1" description="variable 58.1" />
    <variable agent="A59" name="X59.1" id="1" domain="D1" description="variable 59.1" />
    <variable agent="A60" name="X60.1" id="1" domain="D1" description="variable 60.1" />
    <variable agent="A61" name="X61.1" id="1" domain="D1" description="variable 61.1" />
    <variable agent="A62" name="X62.1" id="1" domain="D1" description="variable 62.1" />
    <variable agent="A63" name="X63.1" id="1" domain="D1" description="variable 63.1" />
    <variable agent="A64" name="X64.1" id="1" domain="D1" description="variable 64.1" />
    <variable agent="A65" name="X65.1" id="1" domain="D1" description="variable 65.1" />
    <variable agent="A66" name="X66.1" id="1" domain="D1" description="variable 66.1" />
    <variable agent="A67" name="X67.1" id="1" domain="D1" description="variable 67.1" />
    <variable agent="A68" name="X68.1" id="1" domain="D1" description="variable 68.1" />
    <variable agent="A69" name="X69.1" id="1" domain="D1" description="variable 69.1" />
    <variable agent="A70" name="X70.1" id="1" domain="D1" description="variable 70.1" />
  </variables>
  <constraints nbConstraints="1449">
    <constraint name="C0" model="TKC" arity="2" scope="X10.1 X50.1" reference="R0" />
    <constraint name="C1" model="TKC" arity="2" scope="X35.1 X65.1" reference="R1" />
    <constraint name="C2" model="TKC" arity="2" scope="X13.1 X57.1" reference="R2" />
    <constraint name="C3" model="TKC" arity="2" scope="X2.1 X65.1" reference="R3" />
    <constraint name="C4" model="TKC" arity="2" scope="X8.1 X25.1" reference="R4" />
    <constraint name="C5" model="TKC" arity="2" scope="X18.1 X23.1" reference="R5" />
    <constraint name="C6" model="TKC" arity="2" scope="X9.1 X54.1" reference="R6" />
    <constraint name="C7" model="TKC" arity="2" scope="X32.1 X41.1" reference="R7" />
    <constraint name="C8" model="TKC" arity="2" scope="X12.1 X40.1" reference="R8" />
    <constraint name="C9" model="TKC" arity="2" scope="X27.1 X52.1" reference="R9" />
    <constraint name="C10" model="TKC" arity="2" scope="X1.1 X62.1" reference="R10" />
    <constraint name="C11" model="TKC" arity="2" scope="X14.1 X39.1" reference="R11" />
    <constraint name="C12" model="TKC" arity="2" scope="X4.1 X7.1" reference="R12" />
    <constraint name="C13" model="TKC" arity="2" scope="X3.1 X54.1" reference="R13" />
    <constraint name="C14" model="TKC" arity="2" scope="X43.1 X47.1" reference="R14" />
    <constraint name="C15" model="TKC" arity="2" scope="X22.1 X48.1" reference="R15" />
    <constraint name="C16" model="TKC" arity="2" scope="X40.1 X49.1" reference="R16" />
    <constraint name="C17" model="TKC" arity="2" scope="X12.1 X31.1" reference="R17" />
    <constraint name="C18" model="TKC" arity="2" scope="X4.1 X68.1" reference="R18" />
    <constraint name="C19" model="TKC" arity="2" scope="X13.1 X65.1" reference="R19" />
    <constraint name="C20" model="TKC" arity="2" scope="X22.1 X38.1" reference="R20" />
    <constraint name="C21" model="TKC" arity="2" scope="X37.1 X44.1" reference="R21" />
    <constraint name="C22" model="TKC" arity="2" scope="X4.1 X37.1" reference="R22" />
    <constraint name="C23" model="TKC" arity="2" scope="X57.1 X61.1" reference="R23" />
    <constraint name="C24" model="TKC" arity="2" scope="X32.1 X49.1" reference="R24" />
    <constraint name="C25" model="TKC" arity="2" scope="X65.1 X66.1" reference="R25" />
    <constraint name="C26" model="TKC" arity="2" scope="X39.1 X50.1" reference="R26" />
    <constraint name="C27" model="TKC" arity="2" scope="X15.1 X63.1" reference="R27" />
    <constraint name="C28" model="TKC" arity="2" scope="X14.1 X16.1" reference="R28" />
    <constraint name="C29" model="TKC" arity="2" scope="X15.1 X70.1" reference="R29" />
    <constraint name="C30" model="TKC" arity="2" scope="X10.1 X11.1" reference="R30" />
    <constraint name="C31" model="TKC" arity="2" scope="X7.1 X54.1" reference="R31" />
    <constraint name="C32" model="TKC" arity="2" scope="X14.1 X28.1" reference="R32" />
    <constraint name="C33" model="TKC" arity="2" scope="X55.1 X64.1" reference="R33" />
    <constraint name="C34" model="TKC" arity="2" scope="X2.1 X39.1" reference="R34" />
    <constraint name="C35" model="TKC" arity="2" scope="X35.1 X60.1" reference="R35" />
    <constraint name="C36" model="TKC" arity="2" scope="X34.1 X39.1" reference="R36" />
    <constraint name="C37" model="TKC" arity="2" scope="X40.1 X62.1" reference="R37" />
    <constraint name="C38" model="TKC" arity="2" scope="X15.1 X33.1" reference="R38" />
    <constraint name="C39" model="TKC" arity="2" scope="X8.1 X60.1" reference="R39" />
    <constraint name="C40" model="TKC" arity="2" scope="X31.1 X52.1" reference="R40" />
    <constraint name="C41" model="TKC" arity="2" scope="X27.1 X43.1" reference="R41" />
    <constraint name="C42" model="TKC" arity="2" scope="X5.1 X57.1" reference="R42" />
    <constraint name="C43" model="TKC" arity="2" scope="X11.1 X59.1" reference="R43" />
    <constraint name="C44" model="TKC" arity="2" scope="X1.1 X23.1" reference="R44" />
    <constraint name="C45" model="TKC" arity="2" scope="X30.1 X54.1" reference="R45" />
    <constraint name="C46" model="TKC" arity="2" scope="X21.1 X59.1" reference="R46" />
    <constraint name="C47" model="TKC" arity="2" scope="X22.1 X26.1" reference="R47" />
    <constraint name="C48" model="TKC" arity="2" scope="X12.1 X20.1" reference="R48" />
    <constraint name="C49" model="TKC" arity="2" scope="X1.1 X29.1" reference="R49" />
    <constraint name="C50" model="TKC" arity="2" scope="X30.1 X45.1" reference="R50" />
    <constraint name="C51" model="TKC" arity="2" scope="X11.1 X56.1" reference="R51" />
    <constraint name="C52" model="TKC" arity="2" scope="X29.1 X33.1" reference="R52" />
    <constraint name="C53" model="TKC" arity="2" scope="X8.1 X41.1" reference="R53" />
    <constraint name="C54" model="TKC" arity="2" scope="X48.1 X54.1" reference="R54" />
    <constraint name="C55" model="TKC" arity="2" scope="X28.1 X48.1" reference="R55" />
    <constraint name="C56" model="TKC" arity="2" scope="X7.1 X53.1" reference="R56" />
    <constraint name="C57" model="TKC" arity="2" scope="X36.1 X39.1" reference="R57" />
    <constraint name="C58" model="TKC" arity="2" scope="X37.1 X51.1" reference="R58" />
    <constraint name="C59" model="TKC" arity="2" scope="X6.1 X52.1" reference="R59" />
    <constraint name="C60" model="TKC" arity="2" scope="X13.1 X42.1" reference="R60" />
    <constraint name="C61" model="TKC" arity="2" scope="X4.1 X24.1" reference="R61" />
    <constraint name="C62" model="TKC" arity="2" scope="X19.1 X55.1" reference="R62" />
    <constraint name="C63" model="TKC" arity="2" scope="X43.1 X55.1" reference="R63" />
    <constraint name="C64" model="TKC" arity="2" scope="X26.1 X67.1" reference="R64" />
    <constraint name="C65" model="TKC" arity="2" scope="X37.1 X46.1" reference="R65" />
    <constraint name="C66" model="TKC" arity="2" scope="X34.1 X69.1" reference="R66" />
    <constraint name="C67" model="TKC" arity="2" scope="X17.1 X23.1" reference="R67" />
    <constraint name="C68" model="TKC" arity="2" scope="X1.1 X58.1" reference="R68" />
    <constraint name="C69" model="TKC" arity="2" scope="X15.1 X20.1" reference="R69" />
    <constraint name="C70" model="TKC" arity="2" scope="X20.1 X62.1" reference="R70" />
    <constraint name="C71" model="TKC" arity="2" scope="X44.1 X50.1" reference="R71" />
    <constraint name="C72" model="TKC" arity="2" scope="X36.1 X59.1" reference="R72" />
    <constraint name="C73" model="TKC" arity="2" scope="X18.1 X28.1" reference="R73" />
    <constraint name="C74" model="TKC" arity="2" scope="X23.1 X59.1" reference="R74" />
    <constraint name="C75" model="TKC" arity="2" scope="X14.1 X68.1" reference="R75" />
    <constraint name="C76" model="TKC" arity="2" scope="X21.1 X28.1" reference="R76" />
    <constraint name="C77" model="TKC" arity="2" scope="X2.1 X19.1" reference="R77" />
    <constraint name="C78" model="TKC" arity="2" scope="X36.1 X60.1" reference="R78" />
    <constraint name="C79" model="TKC" arity="2" scope="X57.1 X64.1" reference="R79" />
    <constraint name="C80" model="TKC" arity="2" scope="X10.1 X58.1" reference="R80" />
    <constraint name="C81" model="TKC" arity="2" scope="X62.1 X63.1" reference="R81" />
    <constraint name="C82" model="TKC" arity="2" scope="X60.1 X69.1" reference="R82" />
    <constraint name="C83" model="TKC" arity="2" scope="X63.1 X65.1" reference="R83" />
    <constraint name="C84" model="TKC" arity="2" scope="X5.1 X13.1" reference="R84" />
    <constraint name="C85" model="TKC" arity="2" scope="X31.1 X44.1" reference="R85" />
    <constraint name="C86" model="TKC" arity="2" scope="X43.1 X44.1" reference="R86" />
    <constraint name="C87" model="TKC" arity="2" scope="X3.1 X20.1" reference="R87" />
    <constraint name="C88" model="TKC" arity="2" scope="X8.1 X63.1" reference="R88" />
    <constraint name="C89" model="TKC" arity="2" scope="X3.1 X28.1" reference="R89" />
    <constraint name="C90" model="TKC" arity="2" scope="X38.1 X58.1" reference="R90" />
    <constraint name="C91" model="TKC" arity="2" scope="X2.1 X4.1" reference="R91" />
    <constraint name="C92" model="TKC" arity="2" scope="X12.1 X66.1" reference="R92" />
    <constraint name="C93" model="TKC" arity="2" scope="X24.1 X68.1" reference="R93" />
    <constraint name="C94" model="TKC" arity="2" scope="X45.1 X68.1" reference="R94" />
    <constraint name="C95" model="TKC" arity="2" scope="X15.1 X43.1" reference="R95" />
    <constraint name="C96" model="TKC" arity="2" scope="X34.1 X51.1" reference="R96" />
    <constraint name="C97" model="TKC" arity="2" scope="X1.1 X33.1" reference="R97" />
    <constraint name="C98" model="TKC" arity="2" scope="X26.1 X43.1" reference="R98" />
    <constraint name="C99" model="TKC" arity="2" scope="X8.1 X40.1" reference="R99" />
    <constraint name="C100" model="TKC" arity="2" scope="X1.1 X6.1" reference="R100" />
    <constraint name="C101" model="TKC" arity="2" scope="X21.1 X26.1" reference="R101" />
    <constraint name="C102" model="TKC" arity="2" scope="X1.1 X68.1" reference="R102" />
    <constraint name="C103" model="TKC" arity="2" scope="X1.1 X8.1" reference="R103" />
    <constraint name="C104" model="TKC" arity="2" scope="X4.1 X43.1" reference="R104" />
    <constraint name="C105" model="TKC" arity="2" scope="X45.1 X46.1" reference="R105" />
    <constraint name="C106" model="TKC" arity="2" scope="X18.1 X52.1" reference="R106" />
    <constraint name="C107" model="TKC" arity="2" scope="X10.1 X45.1" reference="R107" />
    <constraint name="C108" model="TKC" arity="2" scope="X16.1 X66.1" reference="R108" />
    <constraint name="C109" model="TKC" arity="2" scope="X25.1 X53.1" reference="R109" />
    <constraint name="C110" model="TKC" arity="2" scope="X4.1 X9.1" reference="R110" />
    <constraint name="C111" model="TKC" arity="2" scope="X39.1 X49.1" reference="R111" />
    <constraint name="C112" model="TKC" arity="2" scope="X44.1 X55.1" reference="R112" />
    <constraint name="C113" model="TKC" arity="2" scope="X29.1 X61.1" reference="R113" />
    <constraint name="C114" model="TKC" arity="2" scope="X42.1 X53.1" reference="R114" />
    <constraint name="C115" model="TKC" arity="2" scope="X57.1 X65.1" reference="R115" />
    <constraint name="C116" model="TKC" arity="2" scope="X33.1 X63.1" reference="R116" />
    <constraint name="C117" model="TKC" arity="2" scope="X33.1 X60.1" reference="R117" />
    <constraint name="C118" model="TKC" arity="2" scope="X4.1 X32.1" reference="R118" />
    <constraint name="C119" model="TKC" arity="2" scope="X38.1 X55.1" reference="R119" />
    <constraint name="C120" model="TKC" arity="2" scope="X1.1 X12.1" reference="R120" />
    <constraint name="C121" model="TKC" arity="2" scope="X14.1 X34.1" reference="R121" />
    <constraint name="C122" model="TKC" arity="2" scope="X3.1 X16.1" reference="R122" />
    <constraint name="C123" model="TKC" arity="2" scope="X19.1 X23.1" reference="R123" />
    <constraint name="C124" model="TKC" arity="2" scope="X17.1 X44.1" reference="R124" />
    <constraint name="C125" model="TKC" arity="2" scope="X24.1 X56.1" reference="R125" />
    <constraint name="C126" model="TKC" arity="2" scope="X30.1 X56.1" reference="R126" />
    <constraint name="C127" model="TKC" arity="2" scope="X29.1 X48.1" reference="R127" />
    <constraint name="C128" model="TKC" arity="2" scope="X14.1 X52.1" reference="R128" />
    <constraint name="C129" model="TKC" arity="2" scope="X10.1 X64.1" reference="R129" />
    <constraint name="C130" model="TKC" arity="2" scope="X26.1 X68.1" reference="R130" />
    <constraint name="C131" model="TKC" arity="2" scope="X4.1 X56.1" reference="R131" />
    <constraint name="C132" model="TKC" arity="2" scope="X14.1 X36.1" reference="R132" />
    <constraint name="C133" model="TKC" arity="2" scope="X25.1 X40.1" reference="R133" />
    <constraint name="C134" model="TKC" arity="2" scope="X7.1 X42.1" reference="R134" />
    <constraint name="C135" model="TKC" arity="2" scope="X11.1 X36.1" reference="R135" />
    <constraint name="C136" model="TKC" arity="2" scope="X40.1 X67.1" reference="R136" />
    <constraint name="C137" model="TKC" arity="2" scope="X52.1 X56.1" reference="R137" />
    <constraint name="C138" model="TKC" arity="2" scope="X27.1 X42.1" reference="R138" />
    <constraint name="C139" model="TKC" arity="2" scope="X25.1 X61.1" reference="R139" />
    <constraint name="C140" model="TKC" arity="2" scope="X37.1 X56.1" reference="R140" />
    <constraint name="C141" model="TKC" arity="2" scope="X19.1 X64.1" reference="R141" />
    <constraint name="C142" model="TKC" arity="2" scope="X29.1 X40.1" reference="R142" />
    <constraint name="C143" model="TKC" arity="2" scope="X35.1 X43.1" reference="R143" />
    <constraint name="C144" model="TKC" arity="2" scope="X45.1 X55.1" reference="R144" />
    <constraint name="C145" model="TKC" arity="2" scope="X19.1 X33.1" reference="R145" />
    <constraint name="C146" model="TKC" arity="2" scope="X30.1 X55.1" reference="R146" />
    <constraint name="C147" model="TKC" arity="2" scope="X7.1 X34.1" reference="R147" />
    <constraint name="C148" model="TKC" arity="2" scope="X18.1 X45.1" reference="R148" />
    <constraint name="C149" model="TKC" arity="2" scope="X40.1 X46.1" reference="R149" />
    <constraint name="C150" model="TKC" arity="2" scope="X6.1 X31.1" reference="R150" />
    <constraint name="C151" model="TKC" arity="2" scope="X28.1 X67.1" reference="R151" />
    <constraint name="C152" model="TKC" arity="2" scope="X6.1 X22.1" reference="R152" />
    <constraint name="C153" model="TKC" arity="2" scope="X38.1 X61.1" reference="R153" />
    <constraint name="C154" model="TKC" arity="2" scope="X22.1 X49.1" reference="R154" />
    <constraint name="C155" model="TKC" arity="2" scope="X8.1 X28.1" reference="R155" />
    <constraint name="C156" model="TKC" arity="2" scope="X4.1 X53.1" reference="R156" />
    <constraint name="C157" model="TKC" arity="2" scope="X33.1 X69.1" reference="R157" />
    <constraint name="C158" model="TKC" arity="2" scope="X2.1 X23.1" reference="R158" />
    <constraint name="C159" model="TKC" arity="2" scope="X14.1 X32.1" reference="R159" />
    <constraint name="C160" model="TKC" arity="2" scope="X12.1 X19.1" reference="R160" />
    <constraint name="C161" model="TKC" arity="2" scope="X31.1 X60.1" reference="R161" />
    <constraint name="C162" model="TKC" arity="2" scope="X4.1 X17.1" reference="R162" />
    <constraint name="C163" model="TKC" arity="2" scope="X37.1 X55.1" reference="R163" />
    <constraint name="C164" model="TKC" arity="2" scope="X13.1 X16.1" reference="R164" />
    <constraint name="C165" model="TKC" arity="2" scope="X13.1 X55.1" reference="R165" />
    <constraint name="C166" model="TKC" arity="2" scope="X21.1 X31.1" reference="R166" />
    <constraint name="C167" model="TKC" arity="2" scope="X33.1 X68.1" reference="R167" />
    <constraint name="C168" model="TKC" arity="2" scope="X4.1 X42.1" reference="R168" />
    <constraint name="C169" model="TKC" arity="2" scope="X51.1 X55.1" reference="R169" />
    <constraint name="C170" model="TKC" arity="2" scope="X12.1 X43.1" reference="R170" />
    <constraint name="C171" model="TKC" arity="2" scope="X12.1 X51.1" reference="R171" />
    <constraint name="C172" model="TKC" arity="2" scope="X49.1 X62.1" reference="R172" />
    <constraint name="C173" model="TKC" arity="2" scope="X41.1 X48.1" reference="R173" />
    <constraint name="C174" model="TKC" arity="2" scope="X17.1 X31.1" reference="R174" />
    <constraint name="C175" model="TKC" arity="2" scope="X17.1 X25.1" reference="R175" />
    <constraint name="C176" model="TKC" arity="2" scope="X23.1 X57.1" reference="R176" />
    <constraint name="C177" model="TKC" arity="2" scope="X30.1 X70.1" reference="R177" />
    <constraint name="C178" model="TKC" arity="2" scope="X15.1 X62.1" reference="R178" />
    <constraint name="C179" model="TKC" arity="2" scope="X10.1 X32.1" reference="R179" />
    <constraint name="C180" model="TKC" arity="2" scope="X19.1 X50.1" reference="R180" />
    <constraint name="C181" model="TKC" arity="2" scope="X14.1 X64.1" reference="R181" />
    <constraint name="C182" model="TKC" arity="2" scope="X13.1 X60.1" reference="R182" />
    <constraint name="C183" model="TKC" arity="2" scope="X35.1 X62.1" reference="R183" />
    <constraint name="C184" model="TKC" arity="2" scope="X21.1 X48.1" reference="R184" />
    <constraint name="C185" model="TKC" arity="2" scope="X13.1 X59.1" reference="R185" />
    <constraint name="C186" model="TKC" arity="2" scope="X11.1 X25.1" reference="R186" />
    <constraint name="C187" model="TKC" arity="2" scope="X38.1 X63.1" reference="R187" />
    <constraint name="C188" model="TKC" arity="2" scope="X24.1 X55.1" reference="R188" />
    <constraint name="C189" model="TKC" arity="2" scope="X17.1 X64.1" reference="R189" />
    <constraint name="C190" model="TKC" arity="2" scope="X18.1 X41.1" reference="R190" />
    <constraint name="C191" model="TKC" arity="2" scope="X26.1 X39.1" reference="R191" />
    <constraint name="C192" model="TKC" arity="2" scope="X24.1 X64.1" reference="R192" />
    <constraint name="C193" model="TKC" arity="2" scope="X29.1 X41.1" reference="R193" />
    <constraint name="C194" model="TKC" arity="2" scope="X13.1 X15.1" reference="R194" />
    <constraint name="C195" model="TKC" arity="2" scope="X10.1 X24.1" reference="R195" />
    <constraint name="C196" model="TKC" arity="2" scope="X15.1 X24.1" reference="R196" />
    <constraint name="C197" model="TKC" arity="2" scope="X17.1 X42.1" reference="R197" />
    <constraint name="C198" model="TKC" arity="2" scope="X18.1 X39.1" reference="R198" />
    <constraint name="C199" model="TKC" arity="2" scope="X20.1 X26.1" reference="R199" />
    <constraint name="C200" model="TKC" arity="2" scope="X50.1 X52.1" reference="R200" />
    <constraint name="C201" model="TKC" arity="2" scope="X40.1 X57.1" reference="R201" />
    <constraint name="C202" model="TKC" arity="2" scope="X3.1 X35.1" reference="R202" />
    <constraint name="C203" model="TKC" arity="2" scope="X21.1 X68.1" reference="R203" />
    <constraint name="C204" model="TKC" arity="2" scope="X35.1 X45.1" reference="R204" />
    <constraint name="C205" model="TKC" arity="2" scope="X49.1 X65.1" reference="R205" />
    <constraint name="C206" model="TKC" arity="2" scope="X46.1 X60.1" reference="R206" />
    <constraint name="C207" model="TKC" arity="2" scope="X2.1 X41.1" reference="R207" />
    <constraint name="C208" model="TKC" arity="2" scope="X3.1 X49.1" reference="R208" />
    <constraint name="C209" model="TKC" arity="2" scope="X6.1 X62.1" reference="R209" />
    <constraint name="C210" model="TKC" arity="2" scope="X47.1 X58.1" reference="R210" />
    <constraint name="C211" model="TKC" arity="2" scope="X48.1 X58.1" reference="R211" />
    <constraint name="C212" model="TKC" arity="2" scope="X11.1 X51.1" reference="R212" />
    <constraint name="C213" model="TKC" arity="2" scope="X30.1 X36.1" reference="R213" />
    <constraint name="C214" model="TKC" arity="2" scope="X43.1 X46.1" reference="R214" />
    <constraint name="C215" model="TKC" arity="2" scope="X52.1 X66.1" reference="R215" />
    <constraint name="C216" model="TKC" arity="2" scope="X46.1 X58.1" reference="R216" />
    <constraint name="C217" model="TKC" arity="2" scope="X7.1 X70.1" reference="R217" />
    <constraint name="C218" model="TKC" arity="2" scope="X7.1 X62.1" reference="R218" />
    <constraint name="C219" model="TKC" arity="2" scope="X17.1 X47.1" reference="R219" />
    <constraint name="C220" model="TKC" arity="2" scope="X15.1 X54.1" reference="R220" />
    <constraint name="C221" model="TKC" arity="2" scope="X36.1 X68.1" reference="R221" />
    <constraint name="C222" model="TKC" arity="2" scope="X17.1 X52.1" reference="R222" />
    <constraint name="C223" model="TKC" arity="2" scope="X24.1 X36.1" reference="R223" />
    <constraint name="C224" model="TKC" arity="2" scope="X37.1 X50.1" reference="R224" />
    <constraint name="C225" model="TKC" arity="2" scope="X27.1 X69.1" reference="R225" />
    <constraint name="C226" model="TKC" arity="2" scope="X22.1 X65.1" reference="R226" />
    <constraint name="C227" model="TKC" arity="2" scope="X58.1 X61.1" reference="R227" />
    <constraint name="C228" model="TKC" arity="2" scope="X57.1 X58.1" reference="R228" />
    <constraint name="C229" model="TKC" arity="2" scope="X50.1 X65.1" reference="R229" />
    <constraint name="C230" model="TKC" arity="2" scope="X22.1 X44.1" reference="R230" />
    <constraint name="C231" model="TKC" arity="2" scope="X14.1 X23.1" reference="R231" />
    <constraint name="C232" model="TKC" arity="2" scope="X24.1 X31.1" reference="R232" />
    <constraint name="C233" model="TKC" arity="2" scope="X1.1 X22.1" reference="R233" />
    <constraint name="C234" model="TKC" arity="2" scope="X28.1 X41.1" reference="R234" />
    <constraint name="C235" model="TKC" arity="2" scope="X9.1 X39.1" reference="R235" />
    <constraint name="C236" model="TKC" arity="2" scope="X26.1 X28.1" reference="R236" />
    <constraint name="C237" model="TKC" arity="2" scope="X43.1 X48.1" reference="R237" />
    <constraint name="C238" model="TKC" arity="2" scope="X23.1 X54.1" reference="R238" />
    <constraint name="C239" model="TKC" arity="2" scope="X56.1 X66.1" reference="R239" />
    <constraint name="C240" model="TKC" arity="2" scope="X9.1 X67.1" reference="R240" />
    <constraint name="C241" model="TKC" arity="2" scope="X36.1 X37.1" reference="R241" />
    <constraint name="C242" model="TKC" arity="2" scope="X14.1 X55.1" reference="R242" />
    <constraint name="C243" model="TKC" arity="2" scope="X12.1 X38.1" reference="R243" />
    <constraint name="C244" model="TKC" arity="2" scope="X4.1 X14.1" reference="R244" />
    <constraint name="C245" model="TKC" arity="2" scope="X42.1 X49.1" reference="R245" />
    <constraint name="C246" model="TKC" arity="2" scope="X12.1 X22.1" reference="R246" />
    <constraint name="C247" model="TKC" arity="2" scope="X13.1 X69.1" reference="R247" />
    <constraint name="C248" model="TKC" arity="2" scope="X10.1 X23.1" reference="R248" />
    <constraint name="C249" model="TKC" arity="2" scope="X8.1 X38.1" reference="R249" />
    <constraint name="C250" model="TKC" arity="2" scope="X34.1 X38.1" reference="R250" />
    <constraint name="C251" model="TKC" arity="2" scope="X35.1 X70.1" reference="R251" />
    <constraint name="C252" model="TKC" arity="2" scope="X8.1 X42.1" reference="R252" />
    <constraint name="C253" model="TKC" arity="2" scope="X24.1 X46.1" reference="R253" />
    <constraint name="C254" model="TKC" arity="2" scope="X2.1 X32.1" reference="R254" />
    <constraint name="C255" model="TKC" arity="2" scope="X12.1 X37.1" reference="R255" />
    <constraint name="C256" model="TKC" arity="2" scope="X17.1 X63.1" reference="R256" />
    <constraint name="C257" model="TKC" arity="2" scope="X22.1 X61.1" reference="R257" />
    <constraint name="C258" model="TKC" arity="2" scope="X1.1 X60.1" reference="R258" />
    <constraint name="C259" model="TKC" arity="2" scope="X13.1 X17.1" reference="R259" />
    <constraint name="C260" model="TKC" arity="2" scope="X7.1 X25.1" reference="R260" />
    <constraint name="C261" model="TKC" arity="2" scope="X14.1 X37.1" reference="R261" />
    <constraint name="C262" model="TKC" arity="2" scope="X61.1 X70.1" reference="R262" />
    <constraint name="C263" model="TKC" arity="2" scope="X14.1 X30.1" reference="R263" />
    <constraint name="C264" model="TKC" arity="2" scope="X28.1 X32.1" reference="R264" />
    <constraint name="C265" model="TKC" arity="2" scope="X16.1 X59.1" reference="R265" />
    <constraint name="C266" model="TKC" arity="2" scope="X24.1 X47.1" reference="R266" />
    <constraint name="C267" model="TKC" arity="2" scope="X44.1 X52.1" reference="R267" />
    <constraint name="C268" model="TKC" arity="2" scope="X10.1 X69.1" reference="R268" />
    <constraint name="C269" model="TKC" arity="2" scope="X5.1 X41.1" reference="R269" />
    <constraint name="C270" model="TKC" arity="2" scope="X13.1 X56.1" reference="R270" />
    <constraint name="C271" model="TKC" arity="2" scope="X6.1 X54.1" reference="R271" />
    <constraint name="C272" model="TKC" arity="2" scope="X24.1 X38.1" reference="R272" />
    <constraint name="C273" model="TKC" arity="2" scope="X56.1 X69.1" reference="R273" />
    <constraint name="C274" model="TKC" arity="2" scope="X7.1 X28.1" reference="R274" />
    <constraint name="C275" model="TKC" arity="2" scope="X8.1 X24.1" reference="R275" />
    <constraint name="C276" model="TKC" arity="2" scope="X16.1 X69.1" reference="R276" />
    <constraint name="C277" model="TKC" arity="2" scope="X19.1 X32.1" reference="R277" />
    <constraint name="C278" model="TKC" arity="2" scope="X32.1 X63.1" reference="R278" />
    <constraint name="C279" model="TKC" arity="2" scope="X40.1 X65.1" reference="R279" />
    <constraint name="C280" model="TKC" arity="2" scope="X47.1 X60.1" reference="R280" />
    <constraint name="C281" model="TKC" arity="2" scope="X33.1 X70.1" reference="R281" />
    <constraint name="C282" model="TKC" arity="2" scope="X40.1 X42.1" reference="R282" />
    <constraint name="C283" model="TKC" arity="2" scope="X21.1 X24.1" reference="R283" />
    <constraint name="C284" model="TKC" arity="2" scope="X19.1 X48.1" reference="R284" />
    <constraint name="C285" model="TKC" arity="2" scope="X4.1 X48.1" reference="R285" />
    <constraint name="C286" model="TKC" arity="2" scope="X2.1 X53.1" reference="R286" />
    <constraint name="C287" model="TKC" arity="2" scope="X9.1 X30.1" reference="R287" />
    <constraint name="C288" model="TKC" arity="2" scope="X4.1 X40.1" reference="R288" />
    <constraint name="C289" model="TKC" arity="2" scope="X10.1 X63.1" reference="R289" />
    <constraint name="C290" model="TKC" arity="2" scope="X55.1 X59.1" reference="R290" />
    <constraint name="C291" model="TKC" arity="2" scope="X49.1 X70.1" reference="R291" />
    <constraint name="C292" model="TKC" arity="2" scope="X8.1 X57.1" reference="R292" />
    <constraint name="C293" model="TKC" arity="2" scope="X1.1 X10.1" reference="R293" />
    <constraint name="C294" model="TKC" arity="2" scope="X39.1 X65.1" reference="R294" />
    <constraint name="C295" model="TKC" arity="2" scope="X8.1 X29.1" reference="R295" />
    <constraint name="C296" model="TKC" arity="2" scope="X25.1 X26.1" reference="R296" />
    <constraint name="C297" model="TKC" arity="2" scope="X26.1 X30.1" reference="R297" />
    <constraint name="C298" model="TKC" arity="2" scope="X2.1 X14.1" reference="R298" />
    <constraint name="C299" model="TKC" arity="2" scope="X41.1 X62.1" reference="R299" />
    <constraint name="C300" model="TKC" arity="2" scope="X31.1 X41.1" reference="R300" />
    <constraint name="C301" model="TKC" arity="2" scope="X34.1 X56.1" reference="R301" />
    <constraint name="C302" model="TKC" arity="2" scope="X17.1 X37.1" reference="R302" />
    <constraint name="C303" model="TKC" arity="2" scope="X3.1 X63.1" reference="R303" />
    <constraint name="C304" model="TKC" arity="2" scope="X1.1 X15.1" reference="R304" />
    <constraint name="C305" model="TKC" arity="2" scope="X9.1 X40.1" reference="R305" />
    <constraint name="C306" model="TKC" arity="2" scope="X48.1 X65.1" reference="R306" />
    <constraint name="C307" model="TKC" arity="2" scope="X41.1 X42.1" reference="R307" />
    <constraint name="C308" model="TKC" arity="2" scope="X9.1 X58.1" reference="R308" />
    <constraint name="C309" model="TKC" arity="2" scope="X23.1 X55.1" reference="R309" />
    <constraint name="C310" model="TKC" arity="2" scope="X54.1 X63.1" reference="R310" />
    <constraint name="C311" model="TKC" arity="2" scope="X11.1 X48.1" reference="R311" />
    <constraint name="C312" model="TKC" arity="2" scope="X5.1 X9.1" reference="R312" />
    <constraint name="C313" model="TKC" arity="2" scope="X32.1 X37.1" reference="R313" />
    <constraint name="C314" model="TKC" arity="2" scope="X32.1 X44.1" reference="R314" />
    <constraint name="C315" model="TKC" arity="2" scope="X7.1 X39.1" reference="R315" />
    <constraint name="C316" model="TKC" arity="2" scope="X23.1 X62.1" reference="R316" />
    <constraint name="C317" model="TKC" arity="2" scope="X24.1 X51.1" reference="R317" />
    <constraint name="C318" model="TKC" arity="2" scope="X1.1 X63.1" reference="R318" />
    <constraint name="C319" model="TKC" arity="2" scope="X18.1 X59.1" reference="R319" />
    <constraint name="C320" model="TKC" arity="2" scope="X37.1 X52.1" reference="R320" />
    <constraint name="C321" model="TKC" arity="2" scope="X35.1 X54.1" reference="R321" />
    <constraint name="C322" model="TKC" arity="2" scope="X4.1 X62.1" reference="R322" />
    <constraint name="C323" model="TKC" arity="2" scope="X63.1 X64.1" reference="R323" />
    <constraint name="C324" model="TKC" arity="2" scope="X15.1 X21.1" reference="R324" />
    <constraint name="C325" model="TKC" arity="2" scope="X43.1 X51.1" reference="R325" />
    <constraint name="C326" model="TKC" arity="2" scope="X14.1 X27.1" reference="R326" />
    <constraint name="C327" model="TKC" arity="2" scope="X29.1 X47.1" reference="R327" />
    <constraint name="C328" model="TKC" arity="2" scope="X12.1 X58.1" reference="R328" />
    <constraint name="C329" model="TKC" arity="2" scope="X2.1 X25.1" reference="R329" />
    <constraint name="C330" model="TKC" arity="2" scope="X30.1 X58.1" reference="R330" />
    <constraint name="C331" model="TKC" arity="2" scope="X35.1 X61.1" reference="R331" />
    <constraint name="C332" model="TKC" arity="2" scope="X20.1 X48.1" reference="R332" />
    <constraint name="C333" model="TKC" arity="2" scope="X14.1 X40.1" reference="R333" />
    <constraint name="C334" model="TKC" arity="2" scope="X55.1 X65.1" reference="R334" />
    <constraint name="C335" model="TKC" arity="2" scope="X3.1 X39.1" reference="R335" />
    <constraint name="C336" model="TKC" arity="2" scope="X14.1 X48.1" reference="R336" />
    <constraint name="C337" model="TKC" arity="2" scope="X39.1 X44.1" reference="R337" />
    <constraint name="C338" model="TKC" arity="2" scope="X2.1 X54.1" reference="R338" />
    <constraint name="C339" model="TKC" arity="2" scope="X27.1 X56.1" reference="R339" />
    <constraint name="C340" model="TKC" arity="2" scope="X17.1 X56.1" reference="R340" />
    <constraint name="C341" model="TKC" arity="2" scope="X23.1 X58.1" reference="R341" />
    <constraint name="C342" model="TKC" arity="2" scope="X9.1 X57.1" reference="R342" />
    <constraint name="C343" model="TKC" arity="2" scope="X44.1 X64.1" reference="R343" />
    <constraint name="C344" model="TKC" arity="2" scope="X4.1 X51.1" reference="R344" />
    <constraint name="C345" model="TKC" arity="2" scope="X51.1 X53.1" reference="R345" />
    <constraint name="C346" model="TKC" arity="2" scope="X21.1 X42.1" reference="R346" />
    <constraint name="C347" model="TKC" arity="2" scope="X6.1 X70.1" reference="R347" />
    <constraint name="C348" model="TKC" arity="2" scope="X34.1 X50.1" reference="R348" />
    <constraint name="C349" model="TKC" arity="2" scope="X2.1 X66.1" reference="R349" />
    <constraint name="C350" model="TKC" arity="2" scope="X41.1 X70.1" reference="R350" />
    <constraint name="C351" model="TKC" arity="2" scope="X2.1 X58.1" reference="R351" />
    <constraint name="C352" model="TKC" arity="2" scope="X19.1 X66.1" reference="R352" />
    <constraint name="C353" model="TKC" arity="2" scope="X16.1 X17.1" reference="R353" />
    <constraint name="C354" model="TKC" arity="2" scope="X20.1 X41.1" reference="R354" />
    <constraint name="C355" model="TKC" arity="2" scope="X28.1 X54.1" reference="R355" />
    <constraint name="C356" model="TKC" arity="2" scope="X38.1 X42.1" reference="R356" />
    <constraint name="C357" model="TKC" arity="2" scope="X49.1 X67.1" reference="R357" />
    <constraint name="C358" model="TKC" arity="2" scope="X15.1 X58.1" reference="R358" />
    <constraint name="C359" model="TKC" arity="2" scope="X47.1 X65.1" reference="R359" />
    <constraint name="C360" model="TKC" arity="2" scope="X37.1 X39.1" reference="R360" />
    <constraint name="C361" model="TKC" arity="2" scope="X68.1 X69.1" reference="R361" />
    <constraint name="C362" model="TKC" arity="2" scope="X14.1 X19.1" reference="R362" />
    <constraint name="C363" model="TKC" arity="2" scope="X16.1 X19.1" reference="R363" />
    <constraint name="C364" model="TKC" arity="2" scope="X21.1 X22.1" reference="R364" />
    <constraint name="C365" model="TKC" arity="2" scope="X10.1 X54.1" reference="R365" />
    <constraint name="C366" model="TKC" arity="2" scope="X61.1 X66.1" reference="R366" />
    <constraint name="C367" model="TKC" arity="2" scope="X51.1 X70.1" reference="R367" />
    <constraint name="C368" model="TKC" arity="2" scope="X23.1 X56.1" reference="R368" />
    <constraint name="C369" model="TKC" arity="2" scope="X10.1 X20.1" reference="R369" />
    <constraint name="C370" model="TKC" arity="2" scope="X3.1 X62.1" reference="R370" />
    <constraint name="C371" model="TKC" arity="2" scope="X22.1 X42.1" reference="R371" />
    <constraint name="C372" model="TKC" arity="2" scope="X8.1 X51.1" reference="R372" />
    <constraint name="C373" model="TKC" arity="2" scope="X17.1 X45.1" reference="R373" />
    <constraint name="C374" model="TKC" arity="2" scope="X19.1 X49.1" reference="R374" />
    <constraint name="C375" model="TKC" arity="2" scope="X11.1 X33.1" reference="R375" />
    <constraint name="C376" model="TKC" arity="2" scope="X30.1 X59.1" reference="R376" />
    <constraint name="C377" model="TKC" arity="2" scope="X5.1 X48.1" reference="R377" />
    <constraint name="C378" model="TKC" arity="2" scope="X43.1 X64.1" reference="R378" />
    <constraint name="C379" model="TKC" arity="2" scope="X20.1 X50.1" reference="R379" />
    <constraint name="C380" model="TKC" arity="2" scope="X14.1 X58.1" reference="R380" />
    <constraint name="C381" model="TKC" arity="2" scope="X4.1 X19.1" reference="R381" />
    <constraint name="C382" model="TKC" arity="2" scope="X20.1 X63.1" reference="R382" />
    <constraint name="C383" model="TKC" arity="2" scope="X28.1 X36.1" reference="R383" />
    <constraint name="C384" model="TKC" arity="2" scope="X5.1 X44.1" reference="R384" />
    <constraint name="C385" model="TKC" arity="2" scope="X8.1 X45.1" reference="R385" />
    <constraint name="C386" model="TKC" arity="2" scope="X14.1 X66.1" reference="R386" />
    <constraint name="C387" model="TKC" arity="2" scope="X19.1 X27.1" reference="R387" />
    <constraint name="C388" model="TKC" arity="2" scope="X1.1 X35.1" reference="R388" />
    <constraint name="C389" model="TKC" arity="2" scope="X32.1 X54.1" reference="R389" />
    <constraint name="C390" model="TKC" arity="2" scope="X13.1 X53.1" reference="R390" />
    <constraint name="C391" model="TKC" arity="2" scope="X32.1 X52.1" reference="R391" />
    <constraint name="C392" model="TKC" arity="2" scope="X21.1 X57.1" reference="R392" />
    <constraint name="C393" model="TKC" arity="2" scope="X1.1 X42.1" reference="R393" />
    <constraint name="C394" model="TKC" arity="2" scope="X2.1 X15.1" reference="R394" />
    <constraint name="C395" model="TKC" arity="2" scope="X42.1 X56.1" reference="R395" />
    <constraint name="C396" model="TKC" arity="2" scope="X28.1 X39.1" reference="R396" />
    <constraint name="C397" model="TKC" arity="2" scope="X42.1 X48.1" reference="R397" />
    <constraint name="C398" model="TKC" arity="2" scope="X1.1 X28.1" reference="R398" />
    <constraint name="C399" model="TKC" arity="2" scope="X11.1 X31.1" reference="R399" />
    <constraint name="C400" model="TKC" arity="2" scope="X13.1 X66.1" reference="R400" />
    <constraint name="C401" model="TKC" arity="2" scope="X41.1 X44.1" reference="R401" />
    <constraint name="C402" model="TKC" arity="2" scope="X34.1 X55.1" reference="R402" />
    <constraint name="C403" model="TKC" arity="2" scope="X34.1 X46.1" reference="R403" />
    <constraint name="C404" model="TKC" arity="2" scope="X29.1 X64.1" reference="R404" />
    <constraint name="C405" model="TKC" arity="2" scope="X35.1 X38.1" reference="R405" />
    <constraint name="C406" model="TKC" arity="2" scope="X39.1 X62.1" reference="R406" />
    <constraint name="C407" model="TKC" arity="2" scope="X2.1 X47.1" reference="R407" />
    <constraint name="C408" model="TKC" arity="2" scope="X2.1 X57.1" reference="R408" />
    <constraint name="C409" model="TKC" arity="2" scope="X18.1 X50.1" reference="R409" />
    <constraint name="C410" model="TKC" arity="2" scope="X26.1 X55.1" reference="R410" />
    <constraint name="C411" model="TKC" arity="2" scope="X60.1 X68.1" reference="R411" />
    <constraint name="C412" model="TKC" arity="2" scope="X16.1 X47.1" reference="R412" />
    <constraint name="C413" model="TKC" arity="2" scope="X41.1 X67.1" reference="R413" />
    <constraint name="C414" model="TKC" arity="2" scope="X35.1 X46.1" reference="R414" />
    <constraint name="C415" model="TKC" arity="2" scope="X5.1 X31.1" reference="R415" />
    <constraint name="C416" model="TKC" arity="2" scope="X32.1 X64.1" reference="R416" />
    <constraint name="C417" model="TKC" arity="2" scope="X37.1 X42.1" reference="R417" />
    <constraint name="C418" model="TKC" arity="2" scope="X9.1 X51.1" reference="R418" />
    <constraint name="C419" model="TKC" arity="2" scope="X28.1 X30.1" reference="R419" />
    <constraint name="C420" model="TKC" arity="2" scope="X7.1 X21.1" reference="R420" />
    <constraint name="C421" model="TKC" arity="2" scope="X25.1 X51.1" reference="R421" />
    <constraint name="C422" model="TKC" arity="2" scope="X48.1 X63.1" reference="R422" />
    <constraint name="C423" model="TKC" arity="2" scope="X2.1 X64.1" reference="R423" />
    <constraint name="C424" model="TKC" arity="2" scope="X40.1 X59.1" reference="R424" />
    <constraint name="C425" model="TKC" arity="2" scope="X13.1 X28.1" reference="R425" />
    <constraint name="C426" model="TKC" arity="2" scope="X23.1 X35.1" reference="R426" />
    <constraint name="C427" model="TKC" arity="2" scope="X5.1 X59.1" reference="R427" />
    <constraint name="C428" model="TKC" arity="2" scope="X13.1 X25.1" reference="R428" />
    <constraint name="C429" model="TKC" arity="2" scope="X34.1 X52.1" reference="R429" />
    <constraint name="C430" model="TKC" arity="2" scope="X49.1 X60.1" reference="R430" />
    <constraint name="C431" model="TKC" arity="2" scope="X6.1 X48.1" reference="R431" />
    <constraint name="C432" model="TKC" arity="2" scope="X8.1 X59.1" reference="R432" />
    <constraint name="C433" model="TKC" arity="2" scope="X26.1 X64.1" reference="R433" />
    <constraint name="C434" model="TKC" arity="2" scope="X15.1 X37.1" reference="R434" />
    <constraint name="C435" model="TKC" arity="2" scope="X14.1 X44.1" reference="R435" />
    <constraint name="C436" model="TKC" arity="2" scope="X19.1 X68.1" reference="R436" />
    <constraint name="C437" model="TKC" arity="2" scope="X14.1 X65.1" reference="R437" />
    <constraint name="C438" model="TKC" arity="2" scope="X7.1 X55.1" reference="R438" />
    <constraint name="C439" model="TKC" arity="2" scope="X13.1 X44.1" reference="R439" />
    <constraint name="C440" model="TKC" arity="2" scope="X20.1 X65.1" reference="R440" />
    <constraint name="C441" model="TKC" arity="2" scope="X11.1 X39.1" reference="R441" />
    <constraint name="C442" model="TKC" arity="2" scope="X17.1 X26.1" reference="R442" />
    <constraint name="C443" model="TKC" arity="2" scope="X14.1 X50.1" reference="R443" />
    <constraint name="C444" model="TKC" arity="2" scope="X8.1 X12.1" reference="R444" />
    <constraint name="C445" model="TKC" arity="2" scope="X42.1 X60.1" reference="R445" />
    <constraint name="C446" model="TKC" arity="2" scope="X7.1 X29.1" reference="R446" />
    <constraint name="C447" model="TKC" arity="2" scope="X54.1 X67.1" reference="R447" />
    <constraint name="C448" model="TKC" arity="2" scope="X2.1 X40.1" reference="R448" />
    <constraint name="C449" model="TKC" arity="2" scope="X36.1 X70.1" reference="R449" />
    <constraint name="C450" model="TKC" arity="2" scope="X13.1 X61.1" reference="R450" />
    <constraint name="C451" model="TKC" arity="2" scope="X15.1 X48.1" reference="R451" />
    <constraint name="C452" model="TKC" arity="2" scope="X8.1 X47.1" reference="R452" />
    <constraint name="C453" model="TKC" arity="2" scope="X66.1 X69.1" reference="R453" />
    <constraint name="C454" model="TKC" arity="2" scope="X20.1 X40.1" reference="R454" />
    <constraint name="C455" model="TKC" arity="2" scope="X59.1 X67.1" reference="R455" />
    <constraint name="C456" model="TKC" arity="2" scope="X13.1 X29.1" reference="R456" />
    <constraint name="C457" model="TKC" arity="2" scope="X20.1 X69.1" reference="R457" />
    <constraint name="C458" model="TKC" arity="2" scope="X39.1 X57.1" reference="R458" />
    <constraint name="C459" model="TKC" arity="2" scope="X32.1 X48.1" reference="R459" />
    <constraint name="C460" model="TKC" arity="2" scope="X6.1 X47.1" reference="R460" />
    <constraint name="C461" model="TKC" arity="2" scope="X26.1 X56.1" reference="R461" />
    <constraint name="C462" model="TKC" arity="2" scope="X47.1 X70.1" reference="R462" />
    <constraint name="C463" model="TKC" arity="2" scope="X19.1 X70.1" reference="R463" />
    <constraint name="C464" model="TKC" arity="2" scope="X67.1 X70.1" reference="R464" />
    <constraint name="C465" model="TKC" arity="2" scope="X3.1 X60.1" reference="R465" />
    <constraint name="C466" model="TKC" arity="2" scope="X27.1 X64.1" reference="R466" />
    <constraint name="C467" model="TKC" arity="2" scope="X10.1 X62.1" reference="R467" />
    <constraint name="C468" model="TKC" arity="2" scope="X23.1 X50.1" reference="R468" />
    <constraint name="C469" model="TKC" arity="2" scope="X35.1 X58.1" reference="R469" />
    <constraint name="C470" model="TKC" arity="2" scope="X6.1 X38.1" reference="R470" />
    <constraint name="C471" model="TKC" arity="2" scope="X40.1 X69.1" reference="R471" />
    <constraint name="C472" model="TKC" arity="2" scope="X54.1 X61.1" reference="R472" />
    <constraint name="C473" model="TKC" arity="2" scope="X27.1 X58.1" reference="R473" />
    <constraint name="C474" model="TKC" arity="2" scope="X16.1 X31.1" reference="R474" />
    <constraint name="C475" model="TKC" arity="2" scope="X33.1 X39.1" reference="R475" />
    <constraint name="C476" model="TKC" arity="2" scope="X45.1 X47.1" reference="R476" />
    <constraint name="C477" model="TKC" arity="2" scope="X19.1 X28.1" reference="R477" />
    <constraint name="C478" model="TKC" arity="2" scope="X12.1 X52.1" reference="R478" />
    <constraint name="C479" model="TKC" arity="2" scope="X5.1 X52.1" reference="R479" />
    <constraint name="C480" model="TKC" arity="2" scope="X53.1 X69.1" reference="R480" />
    <constraint name="C481" model="TKC" arity="2" scope="X30.1 X53.1" reference="R481" />
    <constraint name="C482" model="TKC" arity="2" scope="X16.1 X43.1" reference="R482" />
    <constraint name="C483" model="TKC" arity="2" scope="X13.1 X38.1" reference="R483" />
    <constraint name="C484" model="TKC" arity="2" scope="X2.1 X10.1" reference="R484" />
    <constraint name="C485" model="TKC" arity="2" scope="X33.1 X51.1" reference="R485" />
    <constraint name="C486" model="TKC" arity="2" scope="X43.1 X62.1" reference="R486" />
    <constraint name="C487" model="TKC" arity="2" scope="X21.1 X53.1" reference="R487" />
    <constraint name="C488" model="TKC" arity="2" scope="X23.1 X51.1" reference="R488" />
    <constraint name="C489" model="TKC" arity="2" scope="X44.1 X70.1" reference="R489" />
    <constraint name="C490" model="TKC" arity="2" scope="X31.1 X66.1" reference="R490" />
    <constraint name="C491" model="TKC" arity="2" scope="X50.1 X69.1" reference="R491" />
    <constraint name="C492" model="TKC" arity="2" scope="X3.1 X19.1" reference="R492" />
    <constraint name="C493" model="TKC" arity="2" scope="X60.1 X67.1" reference="R493" />
    <constraint name="C494" model="TKC" arity="2" scope="X37.1 X65.1" reference="R494" />
    <constraint name="C495" model="TKC" arity="2" scope="X57.1 X67.1" reference="R495" />
    <constraint name="C496" model="TKC" arity="2" scope="X26.1 X70.1" reference="R496" />
    <constraint name="C497" model="TKC" arity="2" scope="X61.1 X64.1" reference="R497" />
    <constraint name="C498" model="TKC" arity="2" scope="X20.1 X32.1" reference="R498" />
    <constraint name="C499" model="TKC" arity="2" scope="X20.1 X60.1" reference="R499" />
    <constraint name="C500" model="TKC" arity="2" scope="X58.1 X64.1" reference="R500" />
    <constraint name="C501" model="TKC" arity="2" scope="X24.1 X69.1" reference="R501" />
    <constraint name="C502" model="TKC" arity="2" scope="X20.1 X57.1" reference="R502" />
    <constraint name="C503" model="TKC" arity="2" scope="X18.1 X20.1" reference="R503" />
    <constraint name="C504" model="TKC" arity="2" scope="X4.1 X18.1" reference="R504" />
    <constraint name="C505" model="TKC" arity="2" scope="X1.1 X24.1" reference="R505" />
    <constraint name="C506" model="TKC" arity="2" scope="X38.1 X60.1" reference="R506" />
    <constraint name="C507" model="TKC" arity="2" scope="X44.1 X63.1" reference="R507" />
    <constraint name="C508" model="TKC" arity="2" scope="X23.1 X25.1" reference="R508" />
    <constraint name="C509" model="TKC" arity="2" scope="X9.1 X26.1" reference="R509" />
    <constraint name="C510" model="TKC" arity="2" scope="X31.1 X33.1" reference="R510" />
    <constraint name="C511" model="TKC" arity="2" scope="X15.1 X59.1" reference="R511" />
    <constraint name="C512" model="TKC" arity="2" scope="X9.1 X59.1" reference="R512" />
    <constraint name="C513" model="TKC" arity="2" scope="X29.1 X65.1" reference="R513" />
    <constraint name="C514" model="TKC" arity="2" scope="X27.1 X37.1" reference="R514" />
    <constraint name="C515" model="TKC" arity="2" scope="X18.1 X68.1" reference="R515" />
    <constraint name="C516" model="TKC" arity="2" scope="X14.1 X29.1" reference="R516" />
    <constraint name="C517" model="TKC" arity="2" scope="X44.1 X57.1" reference="R517" />
    <constraint name="C518" model="TKC" arity="2" scope="X12.1 X47.1" reference="R518" />
    <constraint name="C519" model="TKC" arity="2" scope="X17.1 X43.1" reference="R519" />
    <constraint name="C520" model="TKC" arity="2" scope="X26.1 X41.1" reference="R520" />
    <constraint name="C521" model="TKC" arity="2" scope="X13.1 X43.1" reference="R521" />
    <constraint name="C522" model="TKC" arity="2" scope="X16.1 X61.1" reference="R522" />
    <constraint name="C523" model="TKC" arity="2" scope="X60.1 X64.1" reference="R523" />
    <constraint name="C524" model="TKC" arity="2" scope="X15.1 X60.1" reference="R524" />
    <constraint name="C525" model="TKC" arity="2" scope="X2.1 X17.1" reference="R525" />
    <constraint name="C526" model="TKC" arity="2" scope="X2.1 X59.1" reference="R526" />
    <constraint name="C527" model="TKC" arity="2" scope="X42.1 X65.1" reference="R527" />
    <constraint name="C528" model="TKC" arity="2" scope="X4.1 X16.1" reference="R528" />
    <constraint name="C529" model="TKC" arity="2" scope="X12.1 X57.1" reference="R529" />
    <constraint name="C530" model="TKC" arity="2" scope="X4.1 X27.1" reference="R530" />
    <constraint name="C531" model="TKC" arity="2" scope="X7.1 X56.1" reference="R531" />
    <constraint name="C532" model="TKC" arity="2" scope="X28.1 X68.1" reference="R532" />
    <constraint name="C533" model="TKC" arity="2" scope="X48.1 X64.1" reference="R533" />
    <constraint name="C534" model="TKC" arity="2" scope="X24.1 X32.1" reference="R534" />
    <constraint name="C535" model="TKC" arity="2" scope="X17.1 X21.1" reference="R535" />
    <constraint name="C536" model="TKC" arity="2" scope="X17.1 X48.1" reference="R536" />
    <constraint name="C537" model="TKC" arity="2" scope="X17.1 X53.1" reference="R537" />
    <constraint name="C538" model="TKC" arity="2" scope="X8.1 X17.1" reference="R538" />
    <constraint name="C539" model="TKC" arity="2" scope="X12.1 X26.1" reference="R539" />
    <constraint name="C540" model="TKC" arity="2" scope="X10.1 X52.1" reference="R540" />
    <constraint name="C541" model="TKC" arity="2" scope="X34.1 X59.1" reference="R541" />
    <constraint name="C542" model="TKC" arity="2" scope="X4.1 X35.1" reference="R542" />
    <constraint name="C543" model="TKC" arity="2" scope="X52.1 X55.1" reference="R543" />
    <constraint name="C544" model="TKC" arity="2" scope="X20.1 X31.1" reference="R544" />
    <constraint name="C545" model="TKC" arity="2" scope="X21.1 X66.1" reference="R545" />
    <constraint name="C546" model="TKC" arity="2" scope="X36.1 X55.1" reference="R546" />
    <constraint name="C547" model="TKC" arity="2" scope="X20.1 X30.1" reference="R547" />
    <constraint name="C548" model="TKC" arity="2" scope="X7.1 X52.1" reference="R548" />
    <constraint name="C549" model="TKC" arity="2" scope="X11.1 X60.1" reference="R549" />
    <constraint name="C550" model="TKC" arity="2" scope="X45.1 X57.1" reference="R550" />
    <constraint name="C551" model="TKC" arity="2" scope="X26.1 X38.1" reference="R551" />
    <constraint name="C552" model="TKC" arity="2" scope="X20.1 X51.1" reference="R552" />
    <constraint name="C553" model="TKC" arity="2" scope="X36.1 X50.1" reference="R553" />
    <constraint name="C554" model="TKC" arity="2" scope="X62.1 X69.1" reference="R554" />
    <constraint name="C555" model="TKC" arity="2" scope="X43.1 X56.1" reference="R555" />
    <constraint name="C556" model="TKC" arity="2" scope="X25.1 X57.1" reference="R556" />
    <constraint name="C557" model="TKC" arity="2" scope="X22.1 X28.1" reference="R557" />
    <constraint name="C558" model="TKC" arity="2" scope="X18.1 X55.1" reference="R558" />
    <constraint name="C559" model="TKC" arity="2" scope="X13.1 X67.1" reference="R559" />
    <constraint name="C560" model="TKC" arity="2" scope="X6.1 X35.1" reference="R560" />
    <constraint name="C561" model="TKC" arity="2" scope="X3.1 X37.1" reference="R561" />
    <constraint name="C562" model="TKC" arity="2" scope="X54.1 X60.1" reference="R562" />
    <constraint name="C563" model="TKC" arity="2" scope="X11.1 X20.1" reference="R563" />
    <constraint name="C564" model="TKC" arity="2" scope="X10.1 X65.1" reference="R564" />
    <constraint name="C565" model="TKC" arity="2" scope="X42.1 X43.1" reference="R565" />
    <constraint name="C566" model="TKC" arity="2" scope="X12.1 X64.1" reference="R566" />
    <constraint name="C567" model="TKC" arity="2" scope="X44.1 X45.1" reference="R567" />
    <constraint name="C568" model="TKC" arity="2" scope="X29.1 X46.1" reference="R568" />
    <constraint name="C569" model="TKC" arity="2" scope="X8.1 X18.1" reference="R569" />
    <constraint name="C570" model="TKC" arity="2" scope="X6.1 X55.1" reference="R570" />
    <constraint name="C571" model="TKC" arity="2" scope="X41.1 X69.1" reference="R571" />
    <constraint name="C572" model="TKC" arity="2" scope="X27.1 X54.1" reference="R572" />
    <constraint name="C573" model="TKC" arity="2" scope="X38.1 X46.1" reference="R573" />
    <constraint name="C574" model="TKC" arity="2" scope="X1.1 X49.1" reference="R574" />
    <constraint name="C575" model="TKC" arity="2" scope="X35.1 X37.1" reference="R575" />
    <constraint name="C576" model="TKC" arity="2" scope="X47.1 X62.1" reference="R576" />
    <constraint name="C577" model="TKC" arity="2" scope="X40.1 X64.1" reference="R577" />
    <constraint name="C578" model="TKC" arity="2" scope="X11.1 X12.1" reference="R578" />
    <constraint name="C579" model="TKC" arity="2" scope="X45.1 X67.1" reference="R579" />
    <constraint name="C580" model="TKC" arity="2" scope="X2.1 X27.1" reference="R580" />
    <constraint name="C581" model="TKC" arity="2" scope="X24.1 X45.1" reference="R581" />
    <constraint name="C582" model="TKC" arity="2" scope="X46.1 X52.1" reference="R582" />
    <constraint name="C583" model="TKC" arity="2" scope="X30.1 X47.1" reference="R583" />
    <constraint name="C584" model="TKC" arity="2" scope="X33.1 X46.1" reference="R584" />
    <constraint name="C585" model="TKC" arity="2" scope="X21.1 X51.1" reference="R585" />
    <constraint name="C586" model="TKC" arity="2" scope="X18.1 X66.1" reference="R586" />
    <constraint name="C587" model="TKC" arity="2" scope="X41.1 X53.1" reference="R587" />
    <constraint name="C588" model="TKC" arity="2" scope="X13.1 X22.1" reference="R588" />
    <constraint name="C589" model="TKC" arity="2" scope="X26.1 X63.1" reference="R589" />
    <constraint name="C590" model="TKC" arity="2" scope="X33.1 X53.1" reference="R590" />
    <constraint name="C591" model="TKC" arity="2" scope="X63.1 X69.1" reference="R591" />
    <constraint name="C592" model="TKC" arity="2" scope="X21.1 X65.1" reference="R592" />
    <constraint name="C593" model="TKC" arity="2" scope="X7.1 X41.1" reference="R593" />
    <constraint name="C594" model="TKC" arity="2" scope="X19.1 X65.1" reference="R594" />
    <constraint name="C595" model="TKC" arity="2" scope="X26.1 X51.1" reference="R595" />
    <constraint name="C596" model="TKC" arity="2" scope="X23.1 X61.1" reference="R596" />
    <constraint name="C597" model="TKC" arity="2" scope="X39.1 X43.1" reference="R597" />
    <constraint name="C598" model="TKC" arity="2" scope="X5.1 X39.1" reference="R598" />
    <constraint name="C599" model="TKC" arity="2" scope="X4.1 X15.1" reference="R599" />
    <constraint name="C600" model="TKC" arity="2" scope="X20.1 X33.1" reference="R600" />
    <constraint name="C601" model="TKC" arity="2" scope="X1.1 X47.1" reference="R601" />
    <constraint name="C602" model="TKC" arity="2" scope="X5.1 X49.1" reference="R602" />
    <constraint name="C603" model="TKC" arity="2" scope="X46.1 X50.1" reference="R603" />
    <constraint name="C604" model="TKC" arity="2" scope="X3.1 X68.1" reference="R604" />
    <constraint name="C605" model="TKC" arity="2" scope="X12.1 X48.1" reference="R605" />
    <constraint name="C606" model="TKC" arity="2" scope="X3.1 X14.1" reference="R606" />
    <constraint name="C607" model="TKC" arity="2" scope="X9.1 X55.1" reference="R607" />
    <constraint name="C608" model="TKC" arity="2" scope="X8.1 X49.1" reference="R608" />
    <constraint name="C609" model="TKC" arity="2" scope="X22.1 X53.1" reference="R609" />
    <constraint name="C610" model="TKC" arity="2" scope="X29.1 X42.1" reference="R610" />
    <constraint name="C611" model="TKC" arity="2" scope="X24.1 X30.1" reference="R611" />
    <constraint name="C612" model="TKC" arity="2" scope="X59.1 X64.1" reference="R612" />
    <constraint name="C613" model="TKC" arity="2" scope="X1.1 X57.1" reference="R613" />
    <constraint name="C614" model="TKC" arity="2" scope="X5.1 X60.1" reference="R614" />
    <constraint name="C615" model="TKC" arity="2" scope="X22.1 X39.1" reference="R615" />
    <constraint name="C616" model="TKC" arity="2" scope="X5.1 X16.1" reference="R616" />
    <constraint name="C617" model="TKC" arity="2" scope="X10.1 X12.1" reference="R617" />
    <constraint name="C618" model="TKC" arity="2" scope="X54.1 X70.1" reference="R618" />
    <constraint name="C619" model="TKC" arity="2" scope="X25.1 X30.1" reference="R619" />
    <constraint name="C620" model="TKC" arity="2" scope="X24.1 X66.1" reference="R620" />
    <constraint name="C621" model="TKC" arity="2" scope="X15.1 X56.1" reference="R621" />
    <constraint name="C622" model="TKC" arity="2" scope="X31.1 X32.1" reference="R622" />
    <constraint name="C623" model="TKC" arity="2" scope="X35.1 X57.1" reference="R623" />
    <constraint name="C624" model="TKC" arity="2" scope="X32.1 X70.1" reference="R624" />
    <constraint name="C625" model="TKC" arity="2" scope="X13.1 X68.1" reference="R625" />
    <constraint name="C626" model="TKC" arity="2" scope="X2.1 X46.1" reference="R626" />
    <constraint name="C627" model="TKC" arity="2" scope="X3.1 X46.1" reference="R627" />
    <constraint name="C628" model="TKC" arity="2" scope="X11.1 X65.1" reference="R628" />
    <constraint name="C629" model="TKC" arity="2" scope="X1.1 X21.1" reference="R629" />
    <constraint name="C630" model="TKC" arity="2" scope="X8.1 X56.1" reference="R630" />
    <constraint name="C631" model="TKC" arity="2" scope="X14.1 X17.1" reference="R631" />
    <constraint name="C632" model="TKC" arity="2" scope="X55.1 X70.1" reference="R632" />
    <constraint name="C633" model="TKC" arity="2" scope="X8.1 X66.1" reference="R633" />
    <constraint name="C634" model="TKC" arity="2" scope="X8.1 X70.1" reference="R634" />
    <constraint name="C635" model="TKC" arity="2" scope="X36.1 X67.1" reference="R635" />
    <constraint name="C636" model="TKC" arity="2" scope="X9.1 X60.1" reference="R636" />
    <constraint name="C637" model="TKC" arity="2" scope="X35.1 X41.1" reference="R637" />
    <constraint name="C638" model="TKC" arity="2" scope="X26.1 X44.1" reference="R638" />
    <constraint name="C639" model="TKC" arity="2" scope="X44.1 X48.1" reference="R639" />
    <constraint name="C640" model="TKC" arity="2" scope="X33.1 X48.1" reference="R640" />
    <constraint name="C641" model="TKC" arity="2" scope="X42.1 X68.1" reference="R641" />
    <constraint name="C642" model="TKC" arity="2" scope="X43.1 X54.1" reference="R642" />
    <constraint name="C643" model="TKC" arity="2" scope="X53.1 X57.1" reference="R643" />
    <constraint name="C644" model="TKC" arity="2" scope="X12.1 X39.1" reference="R644" />
    <constraint name="C645" model="TKC" arity="2" scope="X6.1 X65.1" reference="R645" />
    <constraint name="C646" model="TKC" arity="2" scope="X16.1 X45.1" reference="R646" />
    <constraint name="C647" model="TKC" arity="2" scope="X47.1 X66.1" reference="R647" />
    <constraint name="C648" model="TKC" arity="2" scope="X9.1 X22.1" reference="R648" />
    <constraint name="C649" model="TKC" arity="2" scope="X9.1 X27.1" reference="R649" />
    <constraint name="C650" model="TKC" arity="2" scope="X37.1 X59.1" reference="R650" />
    <constraint name="C651" model="TKC" arity="2" scope="X44.1 X46.1" reference="R651" />
    <constraint name="C652" model="TKC" arity="2" scope="X19.1 X24.1" reference="R652" />
    <constraint name="C653" model="TKC" arity="2" scope="X17.1 X27.1" reference="R653" />
    <constraint name="C654" model="TKC" arity="2" scope="X29.1 X54.1" reference="R654" />
    <constraint name="C655" model="TKC" arity="2" scope="X33.1 X45.1" reference="R655" />
    <constraint name="C656" model="TKC" arity="2" scope="X2.1 X48.1" reference="R656" />
    <constraint name="C657" model="TKC" arity="2" scope="X20.1 X21.1" reference="R657" />
    <constraint name="C658" model="TKC" arity="2" scope="X19.1 X40.1" reference="R658" />
    <constraint name="C659" model="TKC" arity="2" scope="X53.1 X54.1" reference="R659" />
    <constraint name="C660" model="TKC" arity="2" scope="X21.1 X60.1" reference="R660" />
    <constraint name="C661" model="TKC" arity="2" scope="X22.1 X68.1" reference="R661" />
    <constraint name="C662" model="TKC" arity="2" scope="X53.1 X58.1" reference="R662" />
    <constraint name="C663" model="TKC" arity="2" scope="X48.1 X60.1" reference="R663" />
    <constraint name="C664" model="TKC" arity="2" scope="X46.1 X53.1" reference="R664" />
    <constraint name="C665" model="TKC" arity="2" scope="X46.1 X70.1" reference="R665" />
    <constraint name="C666" model="TKC" arity="2" scope="X21.1 X46.1" reference="R666" />
    <constraint name="C667" model="TKC" arity="2" scope="X26.1 X62.1" reference="R667" />
    <constraint name="C668" model="TKC" arity="2" scope="X3.1 X48.1" reference="R668" />
    <constraint name="C669" model="TKC" arity="2" scope="X6.1 X16.1" reference="R669" />
    <constraint name="C670" model="TKC" arity="2" scope="X27.1 X70.1" reference="R670" />
    <constraint name="C671" model="TKC" arity="2" scope="X5.1 X36.1" reference="R671" />
    <constraint name="C672" model="TKC" arity="2" scope="X11.1 X69.1" reference="R672" />
    <constraint name="C673" model="TKC" arity="2" scope="X6.1 X49.1" reference="R673" />
    <constraint name="C674" model="TKC" arity="2" scope="X9.1 X62.1" reference="R674" />
    <constraint name="C675" model="TKC" arity="2" scope="X21.1 X56.1" reference="R675" />
    <constraint name="C676" model="TKC" arity="2" scope="X25.1 X31.1" reference="R676" />
    <constraint name="C677" model="TKC" arity="2" scope="X21.1 X25.1" reference="R677" />
    <constraint name="C678" model="TKC" arity="2" scope="X12.1 X45.1" reference="R678" />
    <constraint name="C679" model="TKC" arity="2" scope="X42.1 X61.1" reference="R679" />
    <constraint name="C680" model="TKC" arity="2" scope="X64.1 X65.1" reference="R680" />
    <constraint name="C681" model="TKC" arity="2" scope="X47.1 X48.1" reference="R681" />
    <constraint name="C682" model="TKC" arity="2" scope="X64.1 X68.1" reference="R682" />
    <constraint name="C683" model="TKC" arity="2" scope="X1.1 X40.1" reference="R683" />
    <constraint name="C684" model="TKC" arity="2" scope="X11.1 X70.1" reference="R684" />
    <constraint name="C685" model="TKC" arity="2" scope="X16.1 X25.1" reference="R685" />
    <constraint name="C686" model="TKC" arity="2" scope="X47.1 X52.1" reference="R686" />
    <constraint name="C687" model="TKC" arity="2" scope="X10.1 X33.1" reference="R687" />
    <constraint name="C688" model="TKC" arity="2" scope="X20.1 X61.1" reference="R688" />
    <constraint name="C689" model="TKC" arity="2" scope="X10.1 X18.1" reference="R689" />
    <constraint name="C690" model="TKC" arity="2" scope="X32.1 X60.1" reference="R690" />
    <constraint name="C691" model="TKC" arity="2" scope="X2.1 X30.1" reference="R691" />
    <constraint name="C692" model="TKC" arity="2" scope="X18.1 X67.1" reference="R692" />
    <constraint name="C693" model="TKC" arity="2" scope="X4.1 X20.1" reference="R693" />
    <constraint name="C694" model="TKC" arity="2" scope="X8.1 X46.1" reference="R694" />
    <constraint name="C695" model="TKC" arity="2" scope="X42.1 X52.1" reference="R695" />
    <constraint name="C696" model="TKC" arity="2" scope="X24.1 X43.1" reference="R696" />
    <constraint name="C697" model="TKC" arity="2" scope="X7.1 X37.1" reference="R697" />
    <constraint name="C698" model="TKC" arity="2" scope="X36.1 X56.1" reference="R698" />
    <constraint name="C699" model="TKC" arity="2" scope="X53.1 X68.1" reference="R699" />
    <constraint name="C700" model="TKC" arity="2" scope="X39.1 X51.1" reference="R700" />
    <constraint name="C701" model="TKC" arity="2" scope="X42.1 X50.1" reference="R701" />
    <constraint name="C702" model="TKC" arity="2" scope="X9.1 X23.1" reference="R702" />
    <constraint name="C703" model="TKC" arity="2" scope="X25.1 X62.1" reference="R703" />
    <constraint name="C704" model="TKC" arity="2" scope="X25.1 X42.1" reference="R704" />
    <constraint name="C705" model="TKC" arity="2" scope="X21.1 X64.1" reference="R705" />
    <constraint name="C706" model="TKC" arity="2" scope="X35.1 X59.1" reference="R706" />
    <constraint name="C707" model="TKC" arity="2" scope="X25.1 X44.1" reference="R707" />
    <constraint name="C708" model="TKC" arity="2" scope="X33.1 X66.1" reference="R708" />
    <constraint name="C709" model="TKC" arity="2" scope="X61.1 X65.1" reference="R709" />
    <constraint name="C710" model="TKC" arity="2" scope="X18.1 X46.1" reference="R710" />
    <constraint name="C711" model="TKC" arity="2" scope="X13.1 X20.1" reference="R711" />
    <constraint name="C712" model="TKC" arity="2" scope="X66.1 X70.1" reference="R712" />
    <constraint name="C713" model="TKC" arity="2" scope="X21.1 X29.1" reference="R713" />
    <constraint name="C714" model="TKC" arity="2" scope="X16.1 X28.1" reference="R714" />
    <constraint name="C715" model="TKC" arity="2" scope="X39.1 X55.1" reference="R715" />
    <constraint name="C716" model="TKC" arity="2" scope="X8.1 X55.1" reference="R716" />
    <constraint name="C717" model="TKC" arity="2" scope="X36.1 X69.1" reference="R717" />
    <constraint name="C718" model="TKC" arity="2" scope="X2.1 X37.1" reference="R718" />
    <constraint name="C719" model="TKC" arity="2" scope="X2.1 X44.1" reference="R719" />
    <constraint name="C720" model="TKC" arity="2" scope="X45.1 X62.1" reference="R720" />
    <constraint name="C721" model="TKC" arity="2" scope="X27.1 X44.1" reference="R721" />
    <constraint name="C722" model="TKC" arity="2" scope="X48.1 X55.1" reference="R722" />
    <constraint name="C723" model="TKC" arity="2" scope="X13.1 X52.1" reference="R723" />
    <constraint name="C724" model="TKC" arity="2" scope="X25.1 X41.1" reference="R724" />
    <constraint name="C725" model="TKC" arity="2" scope="X20.1 X25.1" reference="R725" />
    <constraint name="C726" model="TKC" arity="2" scope="X8.1 X62.1" reference="R726" />
    <constraint name="C727" model="TKC" arity="2" scope="X19.1 X34.1" reference="R727" />
    <constraint name="C728" model="TKC" arity="2" scope="X54.1 X66.1" reference="R728" />
    <constraint name="C729" model="TKC" arity="2" scope="X11.1 X15.1" reference="R729" />
    <constraint name="C730" model="TKC" arity="2" scope="X1.1 X32.1" reference="R730" />
    <constraint name="C731" model="TKC" arity="2" scope="X26.1 X61.1" reference="R731" />
    <constraint name="C732" model="TKC" arity="2" scope="X8.1 X65.1" reference="R732" />
    <constraint name="C733" model="TKC" arity="2" scope="X2.1 X22.1" reference="R733" />
    <constraint name="C734" model="TKC" arity="2" scope="X55.1 X57.1" reference="R734" />
    <constraint name="C735" model="TKC" arity="2" scope="X2.1 X68.1" reference="R735" />
    <constraint name="C736" model="TKC" arity="2" scope="X23.1 X52.1" reference="R736" />
    <constraint name="C737" model="TKC" arity="2" scope="X43.1 X61.1" reference="R737" />
    <constraint name="C738" model="TKC" arity="2" scope="X18.1 X24.1" reference="R738" />
    <constraint name="C739" model="TKC" arity="2" scope="X31.1 X45.1" reference="R739" />
    <constraint name="C740" model="TKC" arity="2" scope="X18.1 X42.1" reference="R740" />
    <constraint name="C741" model="TKC" arity="2" scope="X25.1 X54.1" reference="R741" />
    <constraint name="C742" model="TKC" arity="2" scope="X55.1 X67.1" reference="R742" />
    <constraint name="C743" model="TKC" arity="2" scope="X57.1 X69.1" reference="R743" />
    <constraint name="C744" model="TKC" arity="2" scope="X20.1 X34.1" reference="R744" />
    <constraint name="C745" model="TKC" arity="2" scope="X4.1 X64.1" reference="R745" />
    <constraint name="C746" model="TKC" arity="2" scope="X5.1 X11.1" reference="R746" />
    <constraint name="C747" model="TKC" arity="2" scope="X12.1 X56.1" reference="R747" />
    <constraint name="C748" model="TKC" arity="2" scope="X9.1 X45.1" reference="R748" />
    <constraint name="C749" model="TKC" arity="2" scope="X27.1 X28.1" reference="R749" />
    <constraint name="C750" model="TKC" arity="2" scope="X8.1 X16.1" reference="R750" />
    <constraint name="C751" model="TKC" arity="2" scope="X18.1 X25.1" reference="R751" />
    <constraint name="C752" model="TKC" arity="2" scope="X23.1 X65.1" reference="R752" />
    <constraint name="C753" model="TKC" arity="2" scope="X28.1 X51.1" reference="R753" />
    <constraint name="C754" model="TKC" arity="2" scope="X30.1 X33.1" reference="R754" />
    <constraint name="C755" model="TKC" arity="2" scope="X10.1 X46.1" reference="R755" />
    <constraint name="C756" model="TKC" arity="2" scope="X15.1 X31.1" reference="R756" />
    <constraint name="C757" model="TKC" arity="2" scope="X10.1 X55.1" reference="R757" />
    <constraint name="C758" model="TKC" arity="2" scope="X19.1 X38.1" reference="R758" />
    <constraint name="C759" model="TKC" arity="2" scope="X40.1 X61.1" reference="R759" />
    <constraint name="C760" model="TKC" arity="2" scope="X9.1 X31.1" reference="R760" />
    <constraint name="C761" model="TKC" arity="2" scope="X4.1 X69.1" reference="R761" />
    <constraint name="C762" model="TKC" arity="2" scope="X3.1 X65.1" reference="R762" />
    <constraint name="C763" model="TKC" arity="2" scope="X22.1 X54.1" reference="R763" />
    <constraint name="C764" model="TKC" arity="2" scope="X36.1 X65.1" reference="R764" />
    <constraint name="C765" model="TKC" arity="2" scope="X23.1 X33.1" reference="R765" />
    <constraint name="C766" model="TKC" arity="2" scope="X6.1 X9.1" reference="R766" />
    <constraint name="C767" model="TKC" arity="2" scope="X53.1 X65.1" reference="R767" />
    <constraint name="C768" model="TKC" arity="2" scope="X58.1 X62.1" reference="R768" />
    <constraint name="C769" model="TKC" arity="2" scope="X19.1 X60.1" reference="R769" />
    <constraint name="C770" model="TKC" arity="2" scope="X57.1 X70.1" reference="R770" />
    <constraint name="C771" model="TKC" arity="2" scope="X22.1 X69.1" reference="R771" />
    <constraint name="C772" model="TKC" arity="2" scope="X53.1 X70.1" reference="R772" />
    <constraint name="C773" model="TKC" arity="2" scope="X7.1 X23.1" reference="R773" />
    <constraint name="C774" model="TKC" arity="2" scope="X15.1 X38.1" reference="R774" />
    <constraint name="C775" model="TKC" arity="2" scope="X22.1 X56.1" reference="R775" />
    <constraint name="C776" model="TKC" arity="2" scope="X30.1 X49.1" reference="R776" />
    <constraint name="C777" model="TKC" arity="2" scope="X19.1 X29.1" reference="R777" />
    <constraint name="C778" model="TKC" arity="2" scope="X15.1 X55.1" reference="R778" />
    <constraint name="C779" model="TKC" arity="2" scope="X16.1 X23.1" reference="R779" />
    <constraint name="C780" model="TKC" arity="2" scope="X10.1 X43.1" reference="R780" />
    <constraint name="C781" model="TKC" arity="2" scope="X63.1 X66.1" reference="R781" />
    <constraint name="C782" model="TKC" arity="2" scope="X26.1 X60.1" reference="R782" />
    <constraint name="C783" model="TKC" arity="2" scope="X4.1 X50.1" reference="R783" />
    <constraint name="C784" model="TKC" arity="2" scope="X17.1 X20.1" reference="R784" />
    <constraint name="C785" model="TKC" arity="2" scope="X44.1 X54.1" reference="R785" />
    <constraint name="C786" model="TKC" arity="2" scope="X2.1 X13.1" reference="R786" />
    <constraint name="C787" model="TKC" arity="2" scope="X2.1 X60.1" reference="R787" />
    <constraint name="C788" model="TKC" arity="2" scope="X25.1 X29.1" reference="R788" />
    <constraint name="C789" model="TKC" arity="2" scope="X13.1 X58.1" reference="R789" />
    <constraint name="C790" model="TKC" arity="2" scope="X29.1 X37.1" reference="R790" />
    <constraint name="C791" model="TKC" arity="2" scope="X7.1 X50.1" reference="R791" />
    <constraint name="C792" model="TKC" arity="2" scope="X6.1 X50.1" reference="R792" />
    <constraint name="C793" model="TKC" arity="2" scope="X18.1 X49.1" reference="R793" />
    <constraint name="C794" model="TKC" arity="2" scope="X46.1 X49.1" reference="R794" />
    <constraint name="C795" model="TKC" arity="2" scope="X46.1 X59.1" reference="R795" />
    <constraint name="C796" model="TKC" arity="2" scope="X21.1 X67.1" reference="R796" />
    <constraint name="C797" model="TKC" arity="2" scope="X34.1 X68.1" reference="R797" />
    <constraint name="C798" model="TKC" arity="2" scope="X29.1 X57.1" reference="R798" />
    <constraint name="C799" model="TKC" arity="2" scope="X26.1 X49.1" reference="R799" />
    <constraint name="C800" model="TKC" arity="2" scope="X10.1 X47.1" reference="R800" />
    <constraint name="C801" model="TKC" arity="2" scope="X48.1 X68.1" reference="R801" />
    <constraint name="C802" model="TKC" arity="2" scope="X58.1 X63.1" reference="R802" />
    <constraint name="C803" model="TKC" arity="2" scope="X9.1 X24.1" reference="R803" />
    <constraint name="C804" model="TKC" arity="2" scope="X31.1 X56.1" reference="R804" />
    <constraint name="C805" model="TKC" arity="2" scope="X19.1 X52.1" reference="R805" />
    <constraint name="C806" model="TKC" arity="2" scope="X49.1 X52.1" reference="R806" />
    <constraint name="C807" model="TKC" arity="2" scope="X9.1 X53.1" reference="R807" />
    <constraint name="C808" model="TKC" arity="2" scope="X9.1 X17.1" reference="R808" />
    <constraint name="C809" model="TKC" arity="2" scope="X6.1 X39.1" reference="R809" />
    <constraint name="C810" model="TKC" arity="2" scope="X49.1 X53.1" reference="R810" />
    <constraint name="C811" model="TKC" arity="2" scope="X33.1 X42.1" reference="R811" />
    <constraint name="C812" model="TKC" arity="2" scope="X34.1 X58.1" reference="R812" />
    <constraint name="C813" model="TKC" arity="2" scope="X53.1 X67.1" reference="R813" />
    <constraint name="C814" model="TKC" arity="2" scope="X12.1 X62.1" reference="R814" />
    <constraint name="C815" model="TKC" arity="2" scope="X34.1 X54.1" reference="R815" />
    <constraint name="C816" model="TKC" arity="2" scope="X11.1 X35.1" reference="R816" />
    <constraint name="C817" model="TKC" arity="2" scope="X17.1 X33.1" reference="R817" />
    <constraint name="C818" model="TKC" arity="2" scope="X7.1 X36.1" reference="R818" />
    <constraint name="C819" model="TKC" arity="2" scope="X2.1 X63.1" reference="R819" />
    <constraint name="C820" model="TKC" arity="2" scope="X61.1 X67.1" reference="R820" />
    <constraint name="C821" model="TKC" arity="2" scope="X24.1 X65.1" reference="R821" />
    <constraint name="C822" model="TKC" arity="2" scope="X25.1 X46.1" reference="R822" />
    <constraint name="C823" model="TKC" arity="2" scope="X30.1 X40.1" reference="R823" />
    <constraint name="C824" model="TKC" arity="2" scope="X11.1 X41.1" reference="R824" />
    <constraint name="C825" model="TKC" arity="2" scope="X50.1 X68.1" reference="R825" />
    <constraint name="C826" model="TKC" arity="2" scope="X3.1 X18.1" reference="R826" />
    <constraint name="C827" model="TKC" arity="2" scope="X12.1 X24.1" reference="R827" />
    <constraint name="C828" model="TKC" arity="2" scope="X6.1 X57.1" reference="R828" />
    <constraint name="C829" model="TKC" arity="2" scope="X39.1 X56.1" reference="R829" />
    <constraint name="C830" model="TKC" arity="2" scope="X5.1 X38.1" reference="R830" />
    <constraint name="C831" model="TKC" arity="2" scope="X43.1 X67.1" reference="R831" />
    <constraint name="C832" model="TKC" arity="2" scope="X19.1 X35.1" reference="R832" />
    <constraint name="C833" model="TKC" arity="2" scope="X42.1 X59.1" reference="R833" />
    <constraint name="C834" model="TKC" arity="2" scope="X5.1 X69.1" reference="R834" />
    <constraint name="C835" model="TKC" arity="2" scope="X8.1 X54.1" reference="R835" />
    <constraint name="C836" model="TKC" arity="2" scope="X50.1 X56.1" reference="R836" />
    <constraint name="C837" model="TKC" arity="2" scope="X6.1 X30.1" reference="R837" />
    <constraint name="C838" model="TKC" arity="2" scope="X38.1 X52.1" reference="R838" />
    <constraint name="C839" model="TKC" arity="2" scope="X14.1 X63.1" reference="R839" />
    <constraint name="C840" model="TKC" arity="2" scope="X2.1 X18.1" reference="R840" />
    <constraint name="C841" model="TKC" arity="2" scope="X39.1 X61.1" reference="R841" />
    <constraint name="C842" model="TKC" arity="2" scope="X21.1 X52.1" reference="R842" />
    <constraint name="C843" model="TKC" arity="2" scope="X38.1 X45.1" reference="R843" />
    <constraint name="C844" model="TKC" arity="2" scope="X8.1 X64.1" reference="R844" />
    <constraint name="C845" model="TKC" arity="2" scope="X4.1 X63.1" reference="R845" />
    <constraint name="C846" model="TKC" arity="2" scope="X15.1 X50.1" reference="R846" />
    <constraint name="C847" model="TKC" arity="2" scope="X38.1 X53.1" reference="R847" />
    <constraint name="C848" model="TKC" arity="2" scope="X15.1 X47.1" reference="R848" />
    <constraint name="C849" model="TKC" arity="2" scope="X55.1 X62.1" reference="R849" />
    <constraint name="C850" model="TKC" arity="2" scope="X9.1 X12.1" reference="R850" />
    <constraint name="C851" model="TKC" arity="2" scope="X63.1 X67.1" reference="R851" />
    <constraint name="C852" model="TKC" arity="2" scope="X25.1 X45.1" reference="R852" />
    <constraint name="C853" model="TKC" arity="2" scope="X49.1 X61.1" reference="R853" />
    <constraint name="C854" model="TKC" arity="2" scope="X25.1 X38.1" reference="R854" />
    <constraint name="C855" model="TKC" arity="2" scope="X30.1 X42.1" reference="R855" />
    <constraint name="C856" model="TKC" arity="2" scope="X20.1 X29.1" reference="R856" />
    <constraint name="C857" model="TKC" arity="2" scope="X24.1 X61.1" reference="R857" />
    <constraint name="C858" model="TKC" arity="2" scope="X48.1 X49.1" reference="R858" />
    <constraint name="C859" model="TKC" arity="2" scope="X54.1 X57.1" reference="R859" />
    <constraint name="C860" model="TKC" arity="2" scope="X17.1 X35.1" reference="R860" />
    <constraint name="C861" model="TKC" arity="2" scope="X6.1 X27.1" reference="R861" />
    <constraint name="C862" model="TKC" arity="2" scope="X21.1 X50.1" reference="R862" />
    <constraint name="C863" model="TKC" arity="2" scope="X12.1 X68.1" reference="R863" />
    <constraint name="C864" model="TKC" arity="2" scope="X22.1 X58.1" reference="R864" />
    <constraint name="C865" model="TKC" arity="2" scope="X2.1 X33.1" reference="R865" />
    <constraint name="C866" model="TKC" arity="2" scope="X29.1 X35.1" reference="R866" />
    <constraint name="C867" model="TKC" arity="2" scope="X31.1 X70.1" reference="R867" />
    <constraint name="C868" model="TKC" arity="2" scope="X6.1 X7.1" reference="R868" />
    <constraint name="C869" model="TKC" arity="2" scope="X19.1 X56.1" reference="R869" />
    <constraint name="C870" model="TKC" arity="2" scope="X47.1 X57.1" reference="R870" />
    <constraint name="C871" model="TKC" arity="2" scope="X8.1 X33.1" reference="R871" />
    <constraint name="C872" model="TKC" arity="2" scope="X25.1 X43.1" reference="R872" />
    <constraint name="C873" model="TKC" arity="2" scope="X32.1 X57.1" reference="R873" />
    <constraint name="C874" model="TKC" arity="2" scope="X50.1 X57.1" reference="R874" />
    <constraint name="C875" model="TKC" arity="2" scope="X48.1 X51.1" reference="R875" />
    <constraint name="C876" model="TKC" arity="2" scope="X46.1 X61.1" reference="R876" />
    <constraint name="C877" model="TKC" arity="2" scope="X11.1 X23.1" reference="R877" />
    <constraint name="C878" model="TKC" arity="2" scope="X1.1 X46.1" reference="R878" />
    <constraint name="C879" model="TKC" arity="2" scope="X4.1 X23.1" reference="R879" />
    <constraint name="C880" model="TKC" arity="2" scope="X13.1 X51.1" reference="R880" />
    <constraint name="C881" model="TKC" arity="2" scope="X5.1 X33.1" reference="R881" />
    <constraint name="C882" model="TKC" arity="2" scope="X16.1 X49.1" reference="R882" />
    <constraint name="C883" model="TKC" arity="2" scope="X4.1 X30.1" reference="R883" />
    <constraint name="C884" model="TKC" arity="2" scope="X30.1 X60.1" reference="R884" />
    <constraint name="C885" model="TKC" arity="2" scope="X4.1 X49.1" reference="R885" />
    <constraint name="C886" model="TKC" arity="2" scope="X7.1 X11.1" reference="R886" />
    <constraint name="C887" model="TKC" arity="2" scope="X6.1 X21.1" reference="R887" />
    <constraint name="C888" model="TKC" arity="2" scope="X2.1 X6.1" reference="R888" />
    <constraint name="C889" model="TKC" arity="2" scope="X48.1 X53.1" reference="R889" />
    <constraint name="C890" model="TKC" arity="2" scope="X7.1 X20.1" reference="R890" />
    <constraint name="C891" model="TKC" arity="2" scope="X15.1 X17.1" reference="R891" />
    <constraint name="C892" model="TKC" arity="2" scope="X42.1 X66.1" reference="R892" />
    <constraint name="C893" model="TKC" arity="2" scope="X12.1 X14.1" reference="R893" />
    <constraint name="C894" model="TKC" arity="2" scope="X17.1 X67.1" reference="R894" />
    <constraint name="C895" model="TKC" arity="2" scope="X3.1 X58.1" reference="R895" />
    <constraint name="C896" model="TKC" arity="2" scope="X22.1 X55.1" reference="R896" />
    <constraint name="C897" model="TKC" arity="2" scope="X3.1 X56.1" reference="R897" />
    <constraint name="C898" model="TKC" arity="2" scope="X27.1 X57.1" reference="R898" />
    <constraint name="C899" model="TKC" arity="2" scope="X24.1 X29.1" reference="R899" />
    <constraint name="C900" model="TKC" arity="2" scope="X27.1 X62.1" reference="R900" />
    <constraint name="C901" model="TKC" arity="2" scope="X51.1 X67.1" reference="R901" />
    <constraint name="C902" model="TKC" arity="2" scope="X1.1 X56.1" reference="R902" />
    <constraint name="C903" model="TKC" arity="2" scope="X22.1 X50.1" reference="R903" />
    <constraint name="C904" model="TKC" arity="2" scope="X45.1 X48.1" reference="R904" />
    <constraint name="C905" model="TKC" arity="2" scope="X26.1 X69.1" reference="R905" />
    <constraint name="C906" model="TKC" arity="2" scope="X4.1 X8.1" reference="R906" />
    <constraint name="C907" model="TKC" arity="2" scope="X3.1 X21.1" reference="R907" />
    <constraint name="C908" model="TKC" arity="2" scope="X28.1 X55.1" reference="R908" />
    <constraint name="C909" model="TKC" arity="2" scope="X32.1 X38.1" reference="R909" />
    <constraint name="C910" model="TKC" arity="2" scope="X1.1 X3.1" reference="R910" />
    <constraint name="C911" model="TKC" arity="2" scope="X6.1 X29.1" reference="R911" />
    <constraint name="C912" model="TKC" arity="2" scope="X51.1 X56.1" reference="R912" />
    <constraint name="C913" model="TKC" arity="2" scope="X8.1 X10.1" reference="R913" />
    <constraint name="C914" model="TKC" arity="2" scope="X52.1 X61.1" reference="R914" />
    <constraint name="C915" model="TKC" arity="2" scope="X32.1 X42.1" reference="R915" />
    <constraint name="C916" model="TKC" arity="2" scope="X14.1 X53.1" reference="R916" />
    <constraint name="C917" model="TKC" arity="2" scope="X49.1 X55.1" reference="R917" />
    <constraint name="C918" model="TKC" arity="2" scope="X27.1 X35.1" reference="R918" />
    <constraint name="C919" model="TKC" arity="2" scope="X11.1 X29.1" reference="R919" />
    <constraint name="C920" model="TKC" arity="2" scope="X17.1 X19.1" reference="R920" />
    <constraint name="C921" model="TKC" arity="2" scope="X3.1 X64.1" reference="R921" />
    <constraint name="C922" model="TKC" arity="2" scope="X22.1 X35.1" reference="R922" />
    <constraint name="C923" model="TKC" arity="2" scope="X11.1 X54.1" reference="R923" />
    <constraint name="C924" model="TKC" arity="2" scope="X59.1 X70.1" reference="R924" />
    <constraint name="C925" model="TKC" arity="2" scope="X9.1 X63.1" reference="R925" />
    <constraint name="C926" model="TKC" arity="2" scope="X1.1 X16.1" reference="R926" />
    <constraint name="C927" model="TKC" arity="2" scope="X49.1 X64.1" reference="R927" />
    <constraint name="C928" model="TKC" arity="2" scope="X32.1 X47.1" reference="R928" />
    <constraint name="C929" model="TKC" arity="2" scope="X40.1 X68.1" reference="R929" />
    <constraint name="C930" model="TKC" arity="2" scope="X7.1 X12.1" reference="R930" />
    <constraint name="C931" model="TKC" arity="2" scope="X6.1 X24.1" reference="R931" />
    <constraint name="C932" model="TKC" arity="2" scope="X22.1 X62.1" reference="R932" />
    <constraint name="C933" model="TKC" arity="2" scope="X30.1 X46.1" reference="R933" />
    <constraint name="C934" model="TKC" arity="2" scope="X10.1 X13.1" reference="R934" />
    <constraint name="C935" model="TKC" arity="2" scope="X5.1 X53.1" reference="R935" />
    <constraint name="C936" model="TKC" arity="2" scope="X30.1 X52.1" reference="R936" />
    <constraint name="C937" model="TKC" arity="2" scope="X7.1 X64.1" reference="R937" />
    <constraint name="C938" model="TKC" arity="2" scope="X22.1 X46.1" reference="R938" />
    <constraint name="C939" model="TKC" arity="2" scope="X40.1 X58.1" reference="R939" />
    <constraint name="C940" model="TKC" arity="2" scope="X22.1 X63.1" reference="R940" />
    <constraint name="C941" model="TKC" arity="2" scope="X6.1 X61.1" reference="R941" />
    <constraint name="C942" model="TKC" arity="2" scope="X5.1 X15.1" reference="R942" />
    <constraint name="C943" model="TKC" arity="2" scope="X29.1 X67.1" reference="R943" />
    <constraint name="C944" model="TKC" arity="2" scope="X16.1 X55.1" reference="R944" />
    <constraint name="C945" model="TKC" arity="2" scope="X32.1 X34.1" reference="R945" />
    <constraint name="C946" model="TKC" arity="2" scope="X24.1 X39.1" reference="R946" />
    <constraint name="C947" model="TKC" arity="2" scope="X10.1 X36.1" reference="R947" />
    <constraint name="C948" model="TKC" arity="2" scope="X4.1 X52.1" reference="R948" />
    <constraint name="C949" model="TKC" arity="2" scope="X19.1 X62.1" reference="R949" />
    <constraint name="C950" model="TKC" arity="2" scope="X23.1 X42.1" reference="R950" />
    <constraint name="C951" model="TKC" arity="2" scope="X46.1 X47.1" reference="R951" />
    <constraint name="C952" model="TKC" arity="2" scope="X40.1 X66.1" reference="R952" />
    <constraint name="C953" model="TKC" arity="2" scope="X7.1 X46.1" reference="R953" />
    <constraint name="C954" model="TKC" arity="2" scope="X10.1 X40.1" reference="R954" />
    <constraint name="C955" model="TKC" arity="2" scope="X9.1 X37.1" reference="R955" />
    <constraint name="C956" model="TKC" arity="2" scope="X40.1 X51.1" reference="R956" />
    <constraint name="C957" model="TKC" arity="2" scope="X11.1 X13.1" reference="R957" />
    <constraint name="C958" model="TKC" arity="2" scope="X17.1 X65.1" reference="R958" />
    <constraint name="C959" model="TKC" arity="2" scope="X46.1 X65.1" reference="R959" />
    <constraint name="C960" model="TKC" arity="2" scope="X44.1 X58.1" reference="R960" />
    <constraint name="C961" model="TKC" arity="2" scope="X40.1 X56.1" reference="R961" />
    <constraint name="C962" model="TKC" arity="2" scope="X1.1 X52.1" reference="R962" />
    <constraint name="C963" model="TKC" arity="2" scope="X30.1 X69.1" reference="R963" />
    <constraint name="C964" model="TKC" arity="2" scope="X18.1 X33.1" reference="R964" />
    <constraint name="C965" model="TKC" arity="2" scope="X31.1 X59.1" reference="R965" />
    <constraint name="C966" model="TKC" arity="2" scope="X18.1 X36.1" reference="R966" />
    <constraint name="C967" model="TKC" arity="2" scope="X48.1 X59.1" reference="R967" />
    <constraint name="C968" model="TKC" arity="2" scope="X36.1 X38.1" reference="R968" />
    <constraint name="C969" model="TKC" arity="2" scope="X8.1 X20.1" reference="R969" />
    <constraint name="C970" model="TKC" arity="2" scope="X6.1 X20.1" reference="R970" />
    <constraint name="C971" model="TKC" arity="2" scope="X1.1 X13.1" reference="R971" />
    <constraint name="C972" model="TKC" arity="2" scope="X17.1 X40.1" reference="R972" />
    <constraint name="C973" model="TKC" arity="2" scope="X8.1 X50.1" reference="R973" />
    <constraint name="C974" model="TKC" arity="2" scope="X3.1 X52.1" reference="R974" />
    <constraint name="C975" model="TKC" arity="2" scope="X30.1 X63.1" reference="R975" />
    <constraint name="C976" model="TKC" arity="2" scope="X9.1 X29.1" reference="R976" />
    <constraint name="C977" model="TKC" arity="2" scope="X29.1 X69.1" reference="R977" />
    <constraint name="C978" model="TKC" arity="2" scope="X33.1 X58.1" reference="R978" />
    <constraint name="C979" model="TKC" arity="2" scope="X4.1 X11.1" reference="R979" />
    <constraint name="C980" model="TKC" arity="2" scope="X6.1 X8.1" reference="R980" />
    <constraint name="C981" model="TKC" arity="2" scope="X46.1 X66.1" reference="R981" />
    <constraint name="C982" model="TKC" arity="2" scope="X50.1 X54.1" reference="R982" />
    <constraint name="C983" model="TKC" arity="2" scope="X30.1 X51.1" reference="R983" />
    <constraint name="C984" model="TKC" arity="2" scope="X27.1 X32.1" reference="R984" />
    <constraint name="C985" model="TKC" arity="2" scope="X3.1 X67.1" reference="R985" />
    <constraint name="C986" model="TKC" arity="2" scope="X41.1 X56.1" reference="R986" />
    <constraint name="C987" model="TKC" arity="2" scope="X28.1 X57.1" reference="R987" />
    <constraint name="C988" model="TKC" arity="2" scope="X38.1 X65.1" reference="R988" />
    <constraint name="C989" model="TKC" arity="2" scope="X23.1 X47.1" reference="R989" />
    <constraint name="C990" model="TKC" arity="2" scope="X3.1 X59.1" reference="R990" />
    <constraint name="C991" model="TKC" arity="2" scope="X27.1 X60.1" reference="R991" />
    <constraint name="C992" model="TKC" arity="2" scope="X7.1 X68.1" reference="R992" />
    <constraint name="C993" model="TKC" arity="2" scope="X28.1 X52.1" reference="R993" />
    <constraint name="C994" model="TKC" arity="2" scope="X32.1 X58.1" reference="R994" />
    <constraint name="C995" model="TKC" arity="2" scope="X61.1 X62.1" reference="R995" />
    <constraint name="C996" model="TKC" arity="2" scope="X52.1 X69.1" reference="R996" />
    <constraint name="C997" model="TKC" arity="2" scope="X45.1 X54.1" reference="R997" />
    <constraint name="C998" model="TKC" arity="2" scope="X39.1 X59.1" reference="R998" />
    <constraint name="C999" model="TKC" arity="2" scope="X21.1 X39.1" reference="R999" />
    <constraint name="C1000" model="TKC" arity="2" scope="X15.1 X44.1" reference="R1000" />
    <constraint name="C1001" model="TKC" arity="2" scope="X19.1 X37.1" reference="R1001" />
    <constraint name="C1002" model="TKC" arity="2" scope="X9.1 X46.1" reference="R1002" />
    <constraint name="C1003" model="TKC" arity="2" scope="X56.1 X68.1" reference="R1003" />
    <constraint name="C1004" model="TKC" arity="2" scope="X1.1 X30.1" reference="R1004" />
    <constraint name="C1005" model="TKC" arity="2" scope="X18.1 X35.1" reference="R1005" />
    <constraint name="C1006" model="TKC" arity="2" scope="X11.1 X47.1" reference="R1006" />
    <constraint name="C1007" model="TKC" arity="2" scope="X22.1 X57.1" reference="R1007" />
    <constraint name="C1008" model="TKC" arity="2" scope="X1.1 X54.1" reference="R1008" />
    <constraint name="C1009" model="TKC" arity="2" scope="X33.1 X37.1" reference="R1009" />
    <constraint name="C1010" model="TKC" arity="2" scope="X57.1 X60.1" reference="R1010" />
    <constraint name="C1011" model="TKC" arity="2" scope="X14.1 X42.1" reference="R1011" />
    <constraint name="C1012" model="TKC" arity="2" scope="X57.1 X68.1" reference="R1012" />
    <constraint name="C1013" model="TKC" arity="2" scope="X6.1 X41.1" reference="R1013" />
    <constraint name="C1014" model="TKC" arity="2" scope="X33.1 X44.1" reference="R1014" />
    <constraint name="C1015" model="TKC" arity="2" scope="X6.1 X19.1" reference="R1015" />
    <constraint name="C1016" model="TKC" arity="2" scope="X42.1 X62.1" reference="R1016" />
    <constraint name="C1017" model="TKC" arity="2" scope="X18.1 X44.1" reference="R1017" />
    <constraint name="C1018" model="TKC" arity="2" scope="X3.1 X5.1" reference="R1018" />
    <constraint name="C1019" model="TKC" arity="2" scope="X7.1 X57.1" reference="R1019" />
    <constraint name="C1020" model="TKC" arity="2" scope="X16.1 X56.1" reference="R1020" />
    <constraint name="C1021" model="TKC" arity="2" scope="X36.1 X48.1" reference="R1021" />
    <constraint name="C1022" model="TKC" arity="2" scope="X40.1 X41.1" reference="R1022" />
    <constraint name="C1023" model="TKC" arity="2" scope="X18.1 X61.1" reference="R1023" />
    <constraint name="C1024" model="TKC" arity="2" scope="X51.1 X61.1" reference="R1024" />
    <constraint name="C1025" model="TKC" arity="2" scope="X17.1 X29.1" reference="R1025" />
    <constraint name="C1026" model="TKC" arity="2" scope="X19.1 X51.1" reference="R1026" />
    <constraint name="C1027" model="TKC" arity="2" scope="X23.1 X32.1" reference="R1027" />
    <constraint name="C1028" model="TKC" arity="2" scope="X41.1 X54.1" reference="R1028" />
    <constraint name="C1029" model="TKC" arity="2" scope="X18.1 X38.1" reference="R1029" />
    <constraint name="C1030" model="TKC" arity="2" scope="X6.1 X63.1" reference="R1030" />
    <constraint name="C1031" model="TKC" arity="2" scope="X50.1 X63.1" reference="R1031" />
    <constraint name="C1032" model="TKC" arity="2" scope="X10.1 X60.1" reference="R1032" />
    <constraint name="C1033" model="TKC" arity="2" scope="X20.1 X42.1" reference="R1033" />
    <constraint name="C1034" model="TKC" arity="2" scope="X6.1 X46.1" reference="R1034" />
    <constraint name="C1035" model="TKC" arity="2" scope="X9.1 X44.1" reference="R1035" />
    <constraint name="C1036" model="TKC" arity="2" scope="X15.1 X46.1" reference="R1036" />
    <constraint name="C1037" model="TKC" arity="2" scope="X36.1 X66.1" reference="R1037" />
    <constraint name="C1038" model="TKC" arity="2" scope="X37.1 X45.1" reference="R1038" />
    <constraint name="C1039" model="TKC" arity="2" scope="X3.1 X15.1" reference="R1039" />
    <constraint name="C1040" model="TKC" arity="2" scope="X1.1 X55.1" reference="R1040" />
    <constraint name="C1041" model="TKC" arity="2" scope="X10.1 X59.1" reference="R1041" />
    <constraint name="C1042" model="TKC" arity="2" scope="X34.1 X57.1" reference="R1042" />
    <constraint name="C1043" model="TKC" arity="2" scope="X61.1 X68.1" reference="R1043" />
    <constraint name="C1044" model="TKC" arity="2" scope="X50.1 X61.1" reference="R1044" />
    <constraint name="C1045" model="TKC" arity="2" scope="X14.1 X25.1" reference="R1045" />
    <constraint name="C1046" model="TKC" arity="2" scope="X56.1 X63.1" reference="R1046" />
    <constraint name="C1047" model="TKC" arity="2" scope="X46.1 X54.1" reference="R1047" />
    <constraint name="C1048" model="TKC" arity="2" scope="X9.1 X35.1" reference="R1048" />
    <constraint name="C1049" model="TKC" arity="2" scope="X11.1 X21.1" reference="R1049" />
    <constraint name="C1050" model="TKC" arity="2" scope="X56.1 X62.1" reference="R1050" />
    <constraint name="C1051" model="TKC" arity="2" scope="X16.1 X27.1" reference="R1051" />
    <constraint name="C1052" model="TKC" arity="2" scope="X14.1 X33.1" reference="R1052" />
    <constraint name="C1053" model="TKC" arity="2" scope="X5.1 X58.1" reference="R1053" />
    <constraint name="C1054" model="TKC" arity="2" scope="X11.1 X28.1" reference="R1054" />
    <constraint name="C1055" model="TKC" arity="2" scope="X11.1 X26.1" reference="R1055" />
    <constraint name="C1056" model="TKC" arity="2" scope="X52.1 X53.1" reference="R1056" />
    <constraint name="C1057" model="TKC" arity="2" scope="X2.1 X52.1" reference="R1057" />
    <constraint name="C1058" model="TKC" arity="2" scope="X5.1 X55.1" reference="R1058" />
    <constraint name="C1059" model="TKC" arity="2" scope="X46.1 X67.1" reference="R1059" />
    <constraint name="C1060" model="TKC" arity="2" scope="X48.1 X57.1" reference="R1060" />
    <constraint name="C1061" model="TKC" arity="2" scope="X19.1 X54.1" reference="R1061" />
    <constraint name="C1062" model="TKC" arity="2" scope="X19.1 X41.1" reference="R1062" />
    <constraint name="C1063" model="TKC" arity="2" scope="X28.1 X43.1" reference="R1063" />
    <constraint name="C1064" model="TKC" arity="2" scope="X1.1 X4.1" reference="R1064" />
    <constraint name="C1065" model="TKC" arity="2" scope="X31.1 X62.1" reference="R1065" />
    <constraint name="C1066" model="TKC" arity="2" scope="X4.1 X36.1" reference="R1066" />
    <constraint name="C1067" model="TKC" arity="2" scope="X3.1 X51.1" reference="R1067" />
    <constraint name="C1068" model="TKC" arity="2" scope="X3.1 X43.1" reference="R1068" />
    <constraint name="C1069" model="TKC" arity="2" scope="X23.1 X26.1" reference="R1069" />
    <constraint name="C1070" model="TKC" arity="2" scope="X3.1 X8.1" reference="R1070" />
    <constraint name="C1071" model="TKC" arity="2" scope="X29.1 X30.1" reference="R1071" />
    <constraint name="C1072" model="TKC" arity="2" scope="X32.1 X55.1" reference="R1072" />
    <constraint name="C1073" model="TKC" arity="2" scope="X15.1 X67.1" reference="R1073" />
    <constraint name="C1074" model="TKC" arity="2" scope="X39.1 X58.1" reference="R1074" />
    <constraint name="C1075" model="TKC" arity="2" scope="X1.1 X36.1" reference="R1075" />
    <constraint name="C1076" model="TKC" arity="2" scope="X10.1 X48.1" reference="R1076" />
    <constraint name="C1077" model="TKC" arity="2" scope="X5.1 X29.1" reference="R1077" />
    <constraint name="C1078" model="TKC" arity="2" scope="X36.1 X53.1" reference="R1078" />
    <constraint name="C1079" model="TKC" arity="2" scope="X44.1 X51.1" reference="R1079" />
    <constraint name="C1080" model="TKC" arity="2" scope="X40.1 X53.1" reference="R1080" />
    <constraint name="C1081" model="TKC" arity="2" scope="X37.1 X40.1" reference="R1081" />
    <constraint name="C1082" model="TKC" arity="2" scope="X10.1 X30.1" reference="R1082" />
    <constraint name="C1083" model="TKC" arity="2" scope="X6.1 X51.1" reference="R1083" />
    <constraint name="C1084" model="TKC" arity="2" scope="X4.1 X47.1" reference="R1084" />
    <constraint name="C1085" model="TKC" arity="2" scope="X41.1 X64.1" reference="R1085" />
    <constraint name="C1086" model="TKC" arity="2" scope="X1.1 X39.1" reference="R1086" />
    <constraint name="C1087" model="TKC" arity="2" scope="X28.1 X58.1" reference="R1087" />
    <constraint name="C1088" model="TKC" arity="2" scope="X18.1 X56.1" reference="R1088" />
    <constraint name="C1089" model="TKC" arity="2" scope="X26.1 X50.1" reference="R1089" />
    <constraint name="C1090" model="TKC" arity="2" scope="X1.1 X53.1" reference="R1090" />
    <constraint name="C1091" model="TKC" arity="2" scope="X5.1 X37.1" reference="R1091" />
    <constraint name="C1092" model="TKC" arity="2" scope="X29.1 X43.1" reference="R1092" />
    <constraint name="C1093" model="TKC" arity="2" scope="X39.1 X48.1" reference="R1093" />
    <constraint name="C1094" model="TKC" arity="2" scope="X59.1 X60.1" reference="R1094" />
    <constraint name="C1095" model="TKC" arity="2" scope="X45.1 X53.1" reference="R1095" />
    <constraint name="C1096" model="TKC" arity="2" scope="X51.1 X66.1" reference="R1096" />
    <constraint name="C1097" model="TKC" arity="2" scope="X53.1 X56.1" reference="R1097" />
    <constraint name="C1098" model="TKC" arity="2" scope="X19.1 X61.1" reference="R1098" />
    <constraint name="C1099" model="TKC" arity="2" scope="X32.1 X39.1" reference="R1099" />
    <constraint name="C1100" model="TKC" arity="2" scope="X16.1 X30.1" reference="R1100" />
    <constraint name="C1101" model="TKC" arity="2" scope="X14.1 X41.1" reference="R1101" />
    <constraint name="C1102" model="TKC" arity="2" scope="X4.1 X59.1" reference="R1102" />
    <constraint name="C1103" model="TKC" arity="2" scope="X16.1 X62.1" reference="R1103" />
    <constraint name="C1104" model="TKC" arity="2" scope="X41.1 X60.1" reference="R1104" />
    <constraint name="C1105" model="TKC" arity="2" scope="X18.1 X69.1" reference="R1105" />
    <constraint name="C1106" model="TKC" arity="2" scope="X36.1 X51.1" reference="R1106" />
    <constraint name="C1107" model="TKC" arity="2" scope="X15.1 X61.1" reference="R1107" />
    <constraint name="C1108" model="TKC" arity="2" scope="X52.1 X58.1" reference="R1108" />
    <constraint name="C1109" model="TKC" arity="2" scope="X22.1 X67.1" reference="R1109" />
    <constraint name="C1110" model="TKC" arity="2" scope="X36.1 X63.1" reference="R1110" />
    <constraint name="C1111" model="TKC" arity="2" scope="X18.1 X58.1" reference="R1111" />
    <constraint name="C1112" model="TKC" arity="2" scope="X8.1 X32.1" reference="R1112" />
    <constraint name="C1113" model="TKC" arity="2" scope="X35.1 X51.1" reference="R1113" />
    <constraint name="C1114" model="TKC" arity="2" scope="X22.1 X32.1" reference="R1114" />
    <constraint name="C1115" model="TKC" arity="2" scope="X13.1 X46.1" reference="R1115" />
    <constraint name="C1116" model="TKC" arity="2" scope="X50.1 X64.1" reference="R1116" />
    <constraint name="C1117" model="TKC" arity="2" scope="X25.1 X47.1" reference="R1117" />
    <constraint name="C1118" model="TKC" arity="2" scope="X27.1 X34.1" reference="R1118" />
    <constraint name="C1119" model="TKC" arity="2" scope="X30.1 X48.1" reference="R1119" />
    <constraint name="C1120" model="TKC" arity="2" scope="X38.1 X51.1" reference="R1120" />
    <constraint name="C1121" model="TKC" arity="2" scope="X15.1 X51.1" reference="R1121" />
    <constraint name="C1122" model="TKC" arity="2" scope="X4.1 X45.1" reference="R1122" />
    <constraint name="C1123" model="TKC" arity="2" scope="X2.1 X62.1" reference="R1123" />
    <constraint name="C1124" model="TKC" arity="2" scope="X20.1 X24.1" reference="R1124" />
    <constraint name="C1125" model="TKC" arity="2" scope="X37.1 X64.1" reference="R1125" />
    <constraint name="C1126" model="TKC" arity="2" scope="X32.1 X35.1" reference="R1126" />
    <constraint name="C1127" model="TKC" arity="2" scope="X12.1 X21.1" reference="R1127" />
    <constraint name="C1128" model="TKC" arity="2" scope="X24.1 X28.1" reference="R1128" />
    <constraint name="C1129" model="TKC" arity="2" scope="X1.1 X34.1" reference="R1129" />
    <constraint name="C1130" model="TKC" arity="2" scope="X34.1 X41.1" reference="R1130" />
    <constraint name="C1131" model="TKC" arity="2" scope="X23.1 X49.1" reference="R1131" />
    <constraint name="C1132" model="TKC" arity="2" scope="X31.1 X38.1" reference="R1132" />
    <constraint name="C1133" model="TKC" arity="2" scope="X27.1 X49.1" reference="R1133" />
    <constraint name="C1134" model="TKC" arity="2" scope="X23.1 X40.1" reference="R1134" />
    <constraint name="C1135" model="TKC" arity="2" scope="X31.1 X61.1" reference="R1135" />
    <constraint name="C1136" model="TKC" arity="2" scope="X8.1 X27.1" reference="R1136" />
    <constraint name="C1137" model="TKC" arity="2" scope="X10.1 X37.1" reference="R1137" />
    <constraint name="C1138" model="TKC" arity="2" scope="X48.1 X52.1" reference="R1138" />
    <constraint name="C1139" model="TKC" arity="2" scope="X30.1 X50.1" reference="R1139" />
    <constraint name="C1140" model="TKC" arity="2" scope="X19.1 X67.1" reference="R1140" />
    <constraint name="C1141" model="TKC" arity="2" scope="X1.1 X20.1" reference="R1141" />
    <constraint name="C1142" model="TKC" arity="2" scope="X25.1 X49.1" reference="R1142" />
    <constraint name="C1143" model="TKC" arity="2" scope="X42.1 X70.1" reference="R1143" />
    <constraint name="C1144" model="TKC" arity="2" scope="X14.1 X54.1" reference="R1144" />
    <constraint name="C1145" model="TKC" arity="2" scope="X5.1 X34.1" reference="R1145" />
    <constraint name="C1146" model="TKC" arity="2" scope="X13.1 X32.1" reference="R1146" />
    <constraint name="C1147" model="TKC" arity="2" scope="X68.1 X70.1" reference="R1147" />
    <constraint name="C1148" model="TKC" arity="2" scope="X19.1 X21.1" reference="R1148" />
    <constraint name="C1149" model="TKC" arity="2" scope="X16.1 X54.1" reference="R1149" />
    <constraint name="C1150" model="TKC" arity="2" scope="X27.1 X61.1" reference="R1150" />
    <constraint name="C1151" model="TKC" arity="2" scope="X26.1 X40.1" reference="R1151" />
    <constraint name="C1152" model="TKC" arity="2" scope="X60.1 X66.1" reference="R1152" />
    <constraint name="C1153" model="TKC" arity="2" scope="X55.1 X58.1" reference="R1153" />
    <constraint name="C1154" model="TKC" arity="2" scope="X11.1 X62.1" reference="R1154" />
    <constraint name="C1155" model="TKC" arity="2" scope="X29.1 X36.1" reference="R1155" />
    <constraint name="C1156" model="TKC" arity="2" scope="X45.1 X69.1" reference="R1156" />
    <constraint name="C1157" model="TKC" arity="2" scope="X29.1 X56.1" reference="R1157" />
    <constraint name="C1158" model="TKC" arity="2" scope="X17.1 X60.1" reference="R1158" />
    <constraint name="C1159" model="TKC" arity="2" scope="X7.1 X18.1" reference="R1159" />
    <constraint name="C1160" model="TKC" arity="2" scope="X15.1 X19.1" reference="R1160" />
    <constraint name="C1161" model="TKC" arity="2" scope="X51.1 X60.1" reference="R1161" />
    <constraint name="C1162" model="TKC" arity="2" scope="X36.1 X49.1" reference="R1162" />
    <constraint name="C1163" model="TKC" arity="2" scope="X34.1 X63.1" reference="R1163" />
    <constraint name="C1164" model="TKC" arity="2" scope="X12.1 X55.1" reference="R1164" />
    <constraint name="C1165" model="TKC" arity="2" scope="X3.1 X55.1" reference="R1165" />
    <constraint name="C1166" model="TKC" arity="2" scope="X9.1 X34.1" reference="R1166" />
    <constraint name="C1167" model="TKC" arity="2" scope="X52.1 X65.1" reference="R1167" />
    <constraint name="C1168" model="TKC" arity="2" scope="X14.1 X15.1" reference="R1168" />
    <constraint name="C1169" model="TKC" arity="2" scope="X33.1 X41.1" reference="R1169" />
    <constraint name="C1170" model="TKC" arity="2" scope="X16.1 X38.1" reference="R1170" />
    <constraint name="C1171" model="TKC" arity="2" scope="X1.1 X9.1" reference="R1171" />
    <constraint name="C1172" model="TKC" arity="2" scope="X9.1 X49.1" reference="R1172" />
    <constraint name="C1173" model="TKC" arity="2" scope="X16.1 X57.1" reference="R1173" />
    <constraint name="C1174" model="TKC" arity="2" scope="X35.1 X48.1" reference="R1174" />
    <constraint name="C1175" model="TKC" arity="2" scope="X45.1 X60.1" reference="R1175" />
    <constraint name="C1176" model="TKC" arity="2" scope="X30.1 X39.1" reference="R1176" />
    <constraint name="C1177" model="TKC" arity="2" scope="X3.1 X53.1" reference="R1177" />
    <constraint name="C1178" model="TKC" arity="2" scope="X21.1 X69.1" reference="R1178" />
    <constraint name="C1179" model="TKC" arity="2" scope="X50.1 X55.1" reference="R1179" />
    <constraint name="C1180" model="TKC" arity="2" scope="X30.1 X43.1" reference="R1180" />
    <constraint name="C1181" model="TKC" arity="2" scope="X17.1 X18.1" reference="R1181" />
    <constraint name="C1182" model="TKC" arity="2" scope="X2.1 X12.1" reference="R1182" />
    <constraint name="C1183" model="TKC" arity="2" scope="X4.1 X41.1" reference="R1183" />
    <constraint name="C1184" model="TKC" arity="2" scope="X21.1 X45.1" reference="R1184" />
    <constraint name="C1185" model="TKC" arity="2" scope="X20.1 X53.1" reference="R1185" />
    <constraint name="C1186" model="TKC" arity="2" scope="X47.1 X61.1" reference="R1186" />
    <constraint name="C1187" model="TKC" arity="2" scope="X20.1 X52.1" reference="R1187" />
    <constraint name="C1188" model="TKC" arity="2" scope="X32.1 X36.1" reference="R1188" />
    <constraint name="C1189" model="TKC" arity="2" scope="X6.1 X53.1" reference="R1189" />
    <constraint name="C1190" model="TKC" arity="2" scope="X10.1 X25.1" reference="R1190" />
    <constraint name="C1191" model="TKC" arity="2" scope="X6.1 X23.1" reference="R1191" />
    <constraint name="C1192" model="TKC" arity="2" scope="X29.1 X51.1" reference="R1192" />
    <constraint name="C1193" model="TKC" arity="2" scope="X30.1 X31.1" reference="R1193" />
    <constraint name="C1194" model="TKC" arity="2" scope="X17.1 X61.1" reference="R1194" />
    <constraint name="C1195" model="TKC" arity="2" scope="X2.1 X61.1" reference="R1195" />
    <constraint name="C1196" model="TKC" arity="2" scope="X46.1 X62.1" reference="R1196" />
    <constraint name="C1197" model="TKC" arity="2" scope="X46.1 X57.1" reference="R1197" />
    <constraint name="C1198" model="TKC" arity="2" scope="X9.1 X50.1" reference="R1198" />
    <constraint name="C1199" model="TKC" arity="2" scope="X27.1 X39.1" reference="R1199" />
    <constraint name="C1200" model="TKC" arity="2" scope="X14.1 X51.1" reference="R1200" />
    <constraint name="C1201" model="TKC" arity="2" scope="X37.1 X57.1" reference="R1201" />
    <constraint name="C1202" model="TKC" arity="2" scope="X34.1 X64.1" reference="R1202" />
    <constraint name="C1203" model="TKC" arity="2" scope="X43.1 X50.1" reference="R1203" />
    <constraint name="C1204" model="TKC" arity="2" scope="X26.1 X29.1" reference="R1204" />
    <constraint name="C1205" model="TKC" arity="2" scope="X6.1 X37.1" reference="R1205" />
    <constraint name="C1206" model="TKC" arity="2" scope="X8.1 X34.1" reference="R1206" />
    <constraint name="C1207" model="TKC" arity="2" scope="X39.1 X52.1" reference="R1207" />
    <constraint name="C1208" model="TKC" arity="2" scope="X7.1 X49.1" reference="R1208" />
    <constraint name="C1209" model="TKC" arity="2" scope="X60.1 X63.1" reference="R1209" />
    <constraint name="C1210" model="TKC" arity="2" scope="X32.1 X53.1" reference="R1210" />
    <constraint name="C1211" model="TKC" arity="2" scope="X3.1 X57.1" reference="R1211" />
    <constraint name="C1212" model="TKC" arity="2" scope="X1.1 X7.1" reference="R1212" />
    <constraint name="C1213" model="TKC" arity="2" scope="X28.1 X63.1" reference="R1213" />
    <constraint name="C1214" model="TKC" arity="2" scope="X9.1 X69.1" reference="R1214" />
    <constraint name="C1215" model="TKC" arity="2" scope="X10.1 X19.1" reference="R1215" />
    <constraint name="C1216" model="TKC" arity="2" scope="X29.1 X68.1" reference="R1216" />
    <constraint name="C1217" model="TKC" arity="2" scope="X8.1 X43.1" reference="R1217" />
    <constraint name="C1218" model="TKC" arity="2" scope="X6.1 X25.1" reference="R1218" />
    <constraint name="C1219" model="TKC" arity="2" scope="X9.1 X36.1" reference="R1219" />
    <constraint name="C1220" model="TKC" arity="2" scope="X32.1 X50.1" reference="R1220" />
    <constraint name="C1221" model="TKC" arity="2" scope="X18.1 X21.1" reference="R1221" />
    <constraint name="C1222" model="TKC" arity="2" scope="X15.1 X53.1" reference="R1222" />
    <constraint name="C1223" model="TKC" arity="2" scope="X7.1 X16.1" reference="R1223" />
    <constraint name="C1224" model="TKC" arity="2" scope="X15.1 X16.1" reference="R1224" />
    <constraint name="C1225" model="TKC" arity="2" scope="X50.1 X62.1" reference="R1225" />
    <constraint name="C1226" model="TKC" arity="2" scope="X19.1 X45.1" reference="R1226" />
    <constraint name="C1227" model="TKC" arity="2" scope="X37.1 X41.1" reference="R1227" />
    <constraint name="C1228" model="TKC" arity="2" scope="X2.1 X5.1" reference="R1228" />
    <constraint name="C1229" model="TKC" arity="2" scope="X33.1 X36.1" reference="R1229" />
    <constraint name="C1230" model="TKC" arity="2" scope="X28.1 X53.1" reference="R1230" />
    <constraint name="C1231" model="TKC" arity="2" scope="X9.1 X56.1" reference="R1231" />
    <constraint name="C1232" model="TKC" arity="2" scope="X12.1 X23.1" reference="R1232" />
    <constraint name="C1233" model="TKC" arity="2" scope="X28.1 X70.1" reference="R1233" />
    <constraint name="C1234" model="TKC" arity="2" scope="X5.1 X32.1" reference="R1234" />
    <constraint name="C1235" model="TKC" arity="2" scope="X21.1 X32.1" reference="R1235" />
    <constraint name="C1236" model="TKC" arity="2" scope="X17.1 X68.1" reference="R1236" />
    <constraint name="C1237" model="TKC" arity="2" scope="X47.1 X56.1" reference="R1237" />
    <constraint name="C1238" model="TKC" arity="2" scope="X38.1 X54.1" reference="R1238" />
    <constraint name="C1239" model="TKC" arity="2" scope="X18.1 X43.1" reference="R1239" />
    <constraint name="C1240" model="TKC" arity="2" scope="X17.1 X51.1" reference="R1240" />
    <constraint name="C1241" model="TKC" arity="2" scope="X23.1 X39.1" reference="R1241" />
    <constraint name="C1242" model="TKC" arity="2" scope="X12.1 X61.1" reference="R1242" />
    <constraint name="C1243" model="TKC" arity="2" scope="X49.1 X58.1" reference="R1243" />
    <constraint name="C1244" model="TKC" arity="2" scope="X43.1 X63.1" reference="R1244" />
    <constraint name="C1245" model="TKC" arity="2" scope="X17.1 X49.1" reference="R1245" />
    <constraint name="C1246" model="TKC" arity="2" scope="X44.1 X60.1" reference="R1246" />
    <constraint name="C1247" model="TKC" arity="2" scope="X42.1 X55.1" reference="R1247" />
    <constraint name="C1248" model="TKC" arity="2" scope="X38.1 X41.1" reference="R1248" />
    <constraint name="C1249" model="TKC" arity="2" scope="X39.1 X64.1" reference="R1249" />
    <constraint name="C1250" model="TKC" arity="2" scope="X18.1 X30.1" reference="R1250" />
    <constraint name="C1251" model="TKC" arity="2" scope="X49.1 X63.1" reference="R1251" />
    <constraint name="C1252" model="TKC" arity="2" scope="X28.1 X37.1" reference="R1252" />
    <constraint name="C1253" model="TKC" arity="2" scope="X6.1 X43.1" reference="R1253" />
    <constraint name="C1254" model="TKC" arity="2" scope="X12.1 X65.1" reference="R1254" />
    <constraint name="C1255" model="TKC" arity="2" scope="X36.1 X45.1" reference="R1255" />
    <constraint name="C1256" model="TKC" arity="2" scope="X4.1 X5.1" reference="R1256" />
    <constraint name="C1257" model="TKC" arity="2" scope="X26.1 X32.1" reference="R1257" />
    <constraint name="C1258" model="TKC" arity="2" scope="X36.1 X44.1" reference="R1258" />
    <constraint name="C1259" model="TKC" arity="2" scope="X27.1 X47.1" reference="R1259" />
    <constraint name="C1260" model="TKC" arity="2" scope="X2.1 X24.1" reference="R1260" />
    <constraint name="C1261" model="TKC" arity="2" scope="X15.1 X69.1" reference="R1261" />
    <constraint name="C1262" model="TKC" arity="2" scope="X2.1 X26.1" reference="R1262" />
    <constraint name="C1263" model="TKC" arity="2" scope="X53.1 X55.1" reference="R1263" />
    <constraint name="C1264" model="TKC" arity="2" scope="X5.1 X43.1" reference="R1264" />
    <constraint name="C1265" model="TKC" arity="2" scope="X34.1 X44.1" reference="R1265" />
    <constraint name="C1266" model="TKC" arity="2" scope="X47.1 X69.1" reference="R1266" />
    <constraint name="C1267" model="TKC" arity="2" scope="X62.1 X66.1" reference="R1267" />
    <constraint name="C1268" model="TKC" arity="2" scope="X9.1 X18.1" reference="R1268" />
    <constraint name="C1269" model="TKC" arity="2" scope="X29.1 X34.1" reference="R1269" />
    <constraint name="C1270" model="TKC" arity="2" scope="X7.1 X31.1" reference="R1270" />
    <constraint name="C1271" model="TKC" arity="2" scope="X47.1 X64.1" reference="R1271" />
    <constraint name="C1272" model="TKC" arity="2" scope="X4.1 X39.1" reference="R1272" />
    <constraint name="C1273" model="TKC" arity="2" scope="X30.1 X38.1" reference="R1273" />
    <constraint name="C1274" model="TKC" arity="2" scope="X32.1 X56.1" reference="R1274" />
    <constraint name="C1275" model="TKC" arity="2" scope="X18.1 X70.1" reference="R1275" />
    <constraint name="C1276" model="TKC" arity="2" scope="X10.1 X34.1" reference="R1276" />
    <constraint name="C1277" model="TKC" arity="2" scope="X28.1 X50.1" reference="R1277" />
    <constraint name="C1278" model="TKC" arity="2" scope="X36.1 X61.1" reference="R1278" />
    <constraint name="C1279" model="TKC" arity="2" scope="X37.1 X53.1" reference="R1279" />
    <constraint name="C1280" model="TKC" arity="2" scope="X7.1 X13.1" reference="R1280" />
    <constraint name="C1281" model="TKC" arity="2" scope="X9.1 X65.1" reference="R1281" />
    <constraint name="C1282" model="TKC" arity="2" scope="X56.1 X61.1" reference="R1282" />
    <constraint name="C1283" model="TKC" arity="2" scope="X3.1 X17.1" reference="R1283" />
    <constraint name="C1284" model="TKC" arity="2" scope="X41.1 X51.1" reference="R1284" />
    <constraint name="C1285" model="TKC" arity="2" scope="X6.1 X33.1" reference="R1285" />
    <constraint name="C1286" model="TKC" arity="2" scope="X21.1 X34.1" reference="R1286" />
    <constraint name="C1287" model="TKC" arity="2" scope="X1.1 X14.1" reference="R1287" />
    <constraint name="C1288" model="TKC" arity="2" scope="X53.1 X60.1" reference="R1288" />
    <constraint name="C1289" model="TKC" arity="2" scope="X12.1 X70.1" reference="R1289" />
    <constraint name="C1290" model="TKC" arity="2" scope="X19.1 X26.1" reference="R1290" />
    <constraint name="C1291" model="TKC" arity="2" scope="X23.1 X70.1" reference="R1291" />
    <constraint name="C1292" model="TKC" arity="2" scope="X41.1 X50.1" reference="R1292" />
    <constraint name="C1293" model="TKC" arity="2" scope="X12.1 X53.1" reference="R1293" />
    <constraint name="C1294" model="TKC" arity="2" scope="X44.1 X65.1" reference="R1294" />
    <constraint name="C1295" model="TKC" arity="2" scope="X3.1 X23.1" reference="R1295" />
    <constraint name="C1296" model="TKC" arity="2" scope="X16.1 X36.1" reference="R1296" />
    <constraint name="C1297" model="TKC" arity="2" scope="X12.1 X33.1" reference="R1297" />
    <constraint name="C1298" model="TKC" arity="2" scope="X1.1 X64.1" reference="R1298" />
    <constraint name="C1299" model="TKC" arity="2" scope="X15.1 X30.1" reference="R1299" />
    <constraint name="C1300" model="TKC" arity="2" scope="X38.1 X62.1" reference="R1300" />
    <constraint name="C1301" model="TKC" arity="2" scope="X25.1 X35.1" reference="R1301" />
    <constraint name="C1302" model="TKC" arity="2" scope="X19.1 X43.1" reference="R1302" />
    <constraint name="C1303" model="TKC" arity="2" scope="X58.1 X67.1" reference="R1303" />
    <constraint name="C1304" model="TKC" arity="2" scope="X18.1 X48.1" reference="R1304" />
    <constraint name="C1305" model="TKC" arity="2" scope="X2.1 X8.1" reference="R1305" />
    <constraint name="C1306" model="TKC" arity="2" scope="X5.1 X17.1" reference="R1306" />
    <constraint name="C1307" model="TKC" arity="2" scope="X6.1 X66.1" reference="R1307" />
    <constraint name="C1308" model="TKC" arity="2" scope="X35.1 X69.1" reference="R1308" />
    <constraint name="C1309" model="TKC" arity="2" scope="X38.1 X44.1" reference="R1309" />
    <constraint name="C1310" model="TKC" arity="2" scope="X16.1 X24.1" reference="R1310" />
    <constraint name="C1311" model="TKC" arity="2" scope="X55.1 X60.1" reference="R1311" />
    <constraint name="C1312" model="TKC" arity="2" scope="X26.1 X57.1" reference="R1312" />
    <constraint name="C1313" model="TKC" arity="2" scope="X16.1 X29.1" reference="R1313" />
    <constraint name="C1314" model="TKC" arity="2" scope="X12.1 X50.1" reference="R1314" />
    <constraint name="C1315" model="TKC" arity="2" scope="X13.1 X24.1" reference="R1315" />
    <constraint name="C1316" model="TKC" arity="2" scope="X26.1 X52.1" reference="R1316" />
    <constraint name="C1317" model="TKC" arity="2" scope="X38.1 X70.1" reference="R1317" />
    <constraint name="C1318" model="TKC" arity="2" scope="X10.1 X57.1" reference="R1318" />
    <constraint name="C1319" model="TKC" arity="2" scope="X15.1 X49.1" reference="R1319" />
    <constraint name="C1320" model="TKC" arity="2" scope="X36.1 X57.1" reference="R1320" />
    <constraint name="C1321" model="TKC" arity="2" scope="X5.1 X23.1" reference="R1321" />
    <constraint name="C1322" model="TKC" arity="2" scope="X23.1 X24.1" reference="R1322" />
    <constraint name="C1323" model="TKC" arity="2" scope="X23.1 X28.1" reference="R1323" />
    <constraint name="C1324" model="TKC" arity="2" scope="X33.1 X40.1" reference="R1324" />
    <constraint name="C1325" model="TKC" arity="2" scope="X3.1 X12.1" reference="R1325" />
    <constraint name="C1326" model="TKC" arity="2" scope="X43.1 X49.1" reference="R1326" />
    <constraint name="C1327" model="TKC" arity="2" scope="X8.1 X67.1" reference="R1327" />
    <constraint name="C1328" model="TKC" arity="2" scope="X7.1 X32.1" reference="R1328" />
    <constraint name="C1329" model="TKC" arity="2" scope="X5.1 X56.1" reference="R1329" />
    <constraint name="C1330" model="TKC" arity="2" scope="X44.1 X61.1" reference="R1330" />
    <constraint name="C1331" model="TKC" arity="2" scope="X44.1 X56.1" reference="R1331" />
    <constraint name="C1332" model="TKC" arity="2" scope="X10.1 X70.1" reference="R1332" />
    <constraint name="C1333" model="TKC" arity="2" scope="X22.1 X27.1" reference="R1333" />
    <constraint name="C1334" model="TKC" arity="2" scope="X2.1 X38.1" reference="R1334" />
    <constraint name="C1335" model="TKC" arity="2" scope="X22.1 X30.1" reference="R1335" />
    <constraint name="C1336" model="TKC" arity="2" scope="X11.1 X50.1" reference="R1336" />
    <constraint name="C1337" model="TKC" arity="2" scope="X8.1 X52.1" reference="R1337" />
    <constraint name="C1338" model="TKC" arity="2" scope="X23.1 X68.1" reference="R1338" />
    <constraint name="C1339" model="TKC" arity="2" scope="X20.1 X66.1" reference="R1339" />
    <constraint name="C1340" model="TKC" arity="2" scope="X41.1 X47.1" reference="R1340" />
    <constraint name="C1341" model="TKC" arity="2" scope="X62.1 X65.1" reference="R1341" />
    <constraint name="C1342" model="TKC" arity="2" scope="X8.1 X69.1" reference="R1342" />
    <constraint name="C1343" model="TKC" arity="2" scope="X1.1 X2.1" reference="R1343" />
    <constraint name="C1344" model="TKC" arity="2" scope="X28.1 X49.1" reference="R1344" />
    <constraint name="C1345" model="TKC" arity="2" scope="X26.1 X35.1" reference="R1345" />
    <constraint name="C1346" model="TKC" arity="2" scope="X6.1 X26.1" reference="R1346" />
    <constraint name="C1347" model="TKC" arity="2" scope="X32.1 X66.1" reference="R1347" />
    <constraint name="C1348" model="TKC" arity="2" scope="X33.1 X49.1" reference="R1348" />
    <constraint name="C1349" model="TKC" arity="2" scope="X19.1 X36.1" reference="R1349" />
    <constraint name="C1350" model="TKC" arity="2" scope="X44.1 X62.1" reference="R1350" />
    <constraint name="C1351" model="TKC" arity="2" scope="X24.1 X59.1" reference="R1351" />
    <constraint name="C1352" model="TKC" arity="2" scope="X19.1 X69.1" reference="R1352" />
    <constraint name="C1353" model="TKC" arity="2" scope="X8.1 X9.1" reference="R1353" />
    <constraint name="C1354" model="TKC" arity="2" scope="X25.1 X32.1" reference="R1354" />
    <constraint name="C1355" model="TKC" arity="2" scope="X33.1 X64.1" reference="R1355" />
    <constraint name="C1356" model="TKC" arity="2" scope="X14.1 X45.1" reference="R1356" />
    <constraint name="C1357" model="TKC" arity="2" scope="X29.1 X63.1" reference="R1357" />
    <constraint name="C1358" model="TKC" arity="2" scope="X8.1 X30.1" reference="R1358" />
    <constraint name="C1359" model="TKC" arity="2" scope="X10.1 X61.1" reference="R1359" />
    <constraint name="C1360" model="TKC" arity="2" scope="X23.1 X64.1" reference="R1360" />
    <constraint name="C1361" model="TKC" arity="2" scope="X11.1 X68.1" reference="R1361" />
    <constraint name="C1362" model="TKC" arity="2" scope="X18.1 X32.1" reference="R1362" />
    <constraint name="C1363" model="TKC" arity="2" scope="X27.1 X65.1" reference="R1363" />
    <constraint name="C1364" model="TKC" arity="2" scope="X26.1 X31.1" reference="R1364" />
    <constraint name="C1365" model="TKC" arity="2" scope="X5.1 X67.1" reference="R1365" />
    <constraint name="C1366" model="TKC" arity="2" scope="X2.1 X29.1" reference="R1366" />
    <constraint name="C1367" model="TKC" arity="2" scope="X10.1 X56.1" reference="R1367" />
    <constraint name="C1368" model="TKC" arity="2" scope="X28.1 X34.1" reference="R1368" />
    <constraint name="C1369" model="TKC" arity="2" scope="X52.1 X57.1" reference="R1369" />
    <constraint name="C1370" model="TKC" arity="2" scope="X60.1 X70.1" reference="R1370" />
    <constraint name="C1371" model="TKC" arity="2" scope="X5.1 X7.1" reference="R1371" />
    <constraint name="C1372" model="TKC" arity="2" scope="X34.1 X60.1" reference="R1372" />
    <constraint name="C1373" model="TKC" arity="2" scope="X45.1 X65.1" reference="R1373" />
    <constraint name="C1374" model="TKC" arity="2" scope="X36.1 X58.1" reference="R1374" />
    <constraint name="C1375" model="TKC" arity="2" scope="X9.1 X38.1" reference="R1375" />
    <constraint name="C1376" model="TKC" arity="2" scope="X34.1 X45.1" reference="R1376" />
    <constraint name="C1377" model="TKC" arity="2" scope="X21.1 X27.1" reference="R1377" />
    <constraint name="C1378" model="TKC" arity="2" scope="X10.1 X38.1" reference="R1378" />
    <constraint name="C1379" model="TKC" arity="2" scope="X21.1 X36.1" reference="R1379" />
    <constraint name="C1380" model="TKC" arity="2" scope="X33.1 X38.1" reference="R1380" />
    <constraint name="C1381" model="TKC" arity="2" scope="X17.1 X41.1" reference="R1381" />
    <constraint name="C1382" model="TKC" arity="2" scope="X41.1 X65.1" reference="R1382" />
    <constraint name="C1383" model="TKC" arity="2" scope="X7.1 X61.1" reference="R1383" />
    <constraint name="C1384" model="TKC" arity="2" scope="X16.1 X32.1" reference="R1384" />
    <constraint name="C1385" model="TKC" arity="2" scope="X31.1 X53.1" reference="R1385" />
    <constraint name="C1386" model="TKC" arity="2" scope="X23.1 X69.1" reference="R1386" />
    <constraint name="C1387" model="TKC" arity="2" scope="X46.1 X69.1" reference="R1387" />
    <constraint name="C1388" model="TKC" arity="2" scope="X56.1 X70.1" reference="R1388" />
    <constraint name="C1389" model="TKC" arity="2" scope="X12.1 X27.1" reference="R1389" />
    <constraint name="C1390" model="TKC" arity="2" scope="X3.1 X11.1" reference="R1390" />
    <constraint name="C1391" model="TKC" arity="2" scope="X36.1 X41.1" reference="R1391" />
    <constraint name="C1392" model="TKC" arity="2" scope="X16.1 X37.1" reference="R1392" />
    <constraint name="C1393" model="TKC" arity="2" scope="X39.1 X63.1" reference="R1393" />
    <constraint name="C1394" model="TKC" arity="2" scope="X37.1 X43.1" reference="R1394" />
    <constraint name="C1395" model="TKC" arity="2" scope="X22.1 X64.1" reference="R1395" />
    <constraint name="C1396" model="TKC" arity="2" scope="X39.1 X67.1" reference="R1396" />
    <constraint name="C1397" model="TKC" arity="2" scope="X6.1 X18.1" reference="R1397" />
    <constraint name="C1398" model="TKC" arity="2" scope="X11.1 X18.1" reference="R1398" />
    <constraint name="C1399" model="TKC" arity="2" scope="X21.1 X63.1" reference="R1399" />
    <constraint name="C1400" model="TKC" arity="2" scope="X23.1 X31.1" reference="R1400" />
    <constraint name="C1401" model="TKC" arity="2" scope="X21.1 X40.1" reference="R1401" />
    <constraint name="C1402" model="TKC" arity="2" scope="X31.1 X49.1" reference="R1402" />
    <constraint name="C1403" model="TKC" arity="2" scope="X16.1 X40.1" reference="R1403" />
    <constraint name="C1404" model="TKC" arity="2" scope="X9.1 X61.1" reference="R1404" />
    <constraint name="C1405" model="TKC" arity="2" scope="X23.1 X41.1" reference="R1405" />
    <constraint name="C1406" model="TKC" arity="2" scope="X14.1 X62.1" reference="R1406" />
    <constraint name="C1407" model="TKC" arity="2" scope="X5.1 X61.1" reference="R1407" />
    <constraint name="C1408" model="TKC" arity="2" scope="X27.1 X68.1" reference="R1408" />
    <constraint name="C1409" model="TKC" arity="2" scope="X36.1 X54.1" reference="R1409" />
    <constraint name="C1410" model="TKC" arity="2" scope="X31.1 X57.1" reference="R1410" />
    <constraint name="C1411" model="TKC" arity="2" scope="X6.1 X32.1" reference="R1411" />
    <constraint name="C1412" model="TKC" arity="2" scope="X54.1 X58.1" reference="R1412" />
    <constraint name="C1413" model="TKC" arity="2" scope="X13.1 X36.1" reference="R1413" />
    <constraint name="C1414" model="TKC" arity="2" scope="X24.1 X42.1" reference="R1414" />
    <constraint name="C1415" model="TKC" arity="2" scope="X3.1 X32.1" reference="R1415" />
    <constraint name="C1416" model="TKC" arity="2" scope="X24.1 X67.1" reference="R1416" />
    <constraint name="C1417" model="TKC" arity="2" scope="X12.1 X54.1" reference="R1417" />
    <constraint name="C1418" model="TKC" arity="2" scope="X12.1 X28.1" reference="R1418" />
    <constraint name="C1419" model="TKC" arity="2" scope="X59.1 X68.1" reference="R1419" />
    <constraint name="C1420" model="TKC" arity="2" scope="X1.1 X25.1" reference="R1420" />
    <constraint name="C1421" model="TKC" arity="2" scope="X53.1 X66.1" reference="R1421" />
    <constraint name="C1422" model="TKC" arity="2" scope="X25.1 X37.1" reference="R1422" />
    <constraint name="C1423" model="TKC" arity="2" scope="X41.1 X57.1" reference="R1423" />
    <constraint name="C1424" model="TKC" arity="2" scope="X58.1 X69.1" reference="R1424" />
    <constraint name="C1425" model="TKC" arity="2" scope="X13.1 X34.1" reference="R1425" />
    <constraint name="C1426" model="TKC" arity="2" scope="X5.1 X12.1" reference="R1426" />
    <constraint name="C1427" model="TKC" arity="2" scope="X61.1 X69.1" reference="R1427" />
    <constraint name="C1428" model="TKC" arity="2" scope="X56.1 X57.1" reference="R1428" />
    <constraint name="C1429" model="TKC" arity="2" scope="X58.1 X70.1" reference="R1429" />
    <constraint name="C1430" model="TKC" arity="2" scope="X59.1 X65.1" reference="R1430" />
    <constraint name="C1431" model="TKC" arity="2" scope="X45.1 X58.1" reference="R1431" />
    <constraint name="C1432" model="TKC" arity="2" scope="X45.1 X49.1" reference="R1432" />
    <constraint name="C1433" model="TKC" arity="2" scope="X29.1 X52.1" reference="R1433" />
    <constraint name="C1434" model="TKC" arity="2" scope="X44.1 X67.1" reference="R1434" />
    <constraint name="C1435" model="TKC" arity="2" scope="X20.1 X54.1" reference="R1435" />
    <constraint name="C1436" model="TKC" arity="2" scope="X1.1 X50.1" reference="R1436" />
    <constraint name="C1437" model="TKC" arity="2" scope="X12.1 X44.1" reference="R1437" />
    <constraint name="C1438" model="TKC" arity="2" scope="X1.1 X17.1" reference="R1438" />
    <constraint name="C1439" model="TKC" arity="2" scope="X52.1 X54.1" reference="R1439" />
    <constraint name="C1440" model="TKC" arity="2" scope="X45.1 X66.1" reference="R1440" />
    <constraint name="C1441" model="TKC" arity="2" scope="X53.1 X61.1" reference="R1441" />
    <constraint name="C1442" model="TKC" arity="2" scope="X34.1 X67.1" reference="R1442" />
    <constraint name="C1443" model="TKC" arity="2" scope="X34.1 X70.1" reference="R1443" />
    <constraint name="C1444" model="TKC" arity="2" scope="X13.1 X23.1" reference="R1444" />
    <constraint name="C1445" model="TKC" arity="2" scope="X2.1 X28.1" reference="R1445" />
    <constraint name="C1446" model="TKC" arity="2" scope="X30.1 X32.1" reference="R1446" />
    <constraint name="C1447" model="TKC" arity="2" scope="X59.1 X62.1" reference="R1447" />
    <constraint name="C1448" model="TKC" arity="2" scope="X21.1 X38.1" reference="R1448" />
  </constraints>
  <relations nbRelations="1449">
    <relation name="R0" arity="2" nbTuples="100" semantics="soft" defaultCost="infinity">65 97:1 1|11 1:1 2|38 61:1 3|4 59:1 4|47 78:1 5|36 99:1 6|21 10:1 7|58 7:1 8|95 96:1 9|67 37:1 10|21 47:2 1|55 74:2 2|30 53:2 3|27 71:2 4|89 59:2 5|33 18:2 6|51 21:2 7|82 17:2 8|81 81:2 9|30 16:2 10|33 35:3 1|75 97:3 2|1 39:3 3|13 73:3 4|23 1:3 5|82 13:3 6|12 18:3 7|94 82:3 8|96 2:3 9|18 41:3 10|13 64:4 1|62 35:4 2|70 23:4 3|44 64:4 4|77 32:4 5|3 13:4 6|7 17:4 7|48 89:4 8|94 49:4 9|5 20:4 10|43 100:5 1|15 16:5 2|85 47:5 3|43 39:5 4|15 30:5 5|7 56:5 6|47 84:5 7|18 13:5 8|98 20:5 9|10 8:5 10|76 65:6 1|80 86:6 2|55 89:6 3|17 56:6 4|62 27:6 5|57 65:6 6|56 34:6 7|73 40:6 8|56 45:6 9|82 74:6 10|47 9:7 1|79 95:7 2|56 78:7 3|74 18:7 4|49 18:7 5|39 94:7 6|49 72:7 7|39 80:7 8|20 57:7 9|3 17:7 10|37 65:8 1|69 9:8 2|27 85:8 3|36 35:8 4|95 81:8 5|65 93:8 6|94 87:8 7|9 82:8 8|60 7:8 9|33 99:8 10|38 68:9 1|100 60:9 2|60 74:9 3|94 36:9 4|88 92:9 5|54 97:9 6|3 3:9 7|29 85:9 8|70 47:9 9|30 37:9 10|6 84:10 1|51 78:10 2|95 14:10 3|38 67:10 4|33 86:10 5|57 40:10 6|77 55:10 7|50 78:10 8|61 38:10 9|30 11:10 10</relation>
    <relation name="R1" arity="2" nbTuples="100" semantics="soft" defaultCost="infinity">79 63:1 1|32 19:1 2|1 5:1 3|62 27:1 4|53 24:1 5|22 15:1 6|46 67:1 7|42 19:1 8|35 97:1 9|79 30:1 10|15 73:2 1|25 48:2 2|98 9:2 3|49 8:2 4|16 12:2 5|66 13:2 6|77 11:2 7|30 28:2 8|54 47:2 9|96 68:2 10|31 54:3 1|44 46:3 2|50 81:3 3|69 61:3 4|87 83:3 5|41 13:3 6|52 70:3 7|11 66:3 8|94 39:3 9|86 93:3 10|50 95:4 1|40 73:4 2|84 37:4 3|11 30:4 4|25 44:4 5|52 66:4 6|2 59:4 7|36 18:4 8|100 91:4 9|83 90:4 10|71 60:5 1|83 78:5 2|69 64:5 3|90 100:5 4|89 96:5 5|44 71:5 6|23 19:5 7|24 30:5 8|89 25:5 9|75 64:5 10|96 91:6 1|68 43:6 2|92 17:6 3|19 50:6 4|5 79:6 5|83 31:6 6|48 88:6 7|91 89:6 8|54 78:6 9|72 84:6 10|36 60:7 1|82 7:7 2|21 69:7 3|57 52:7 4|75 77:7 5|46 92:7 6|68 36:7 7|39 65:7 8|59 58:7 9|89 47:7 10|15 67:8 1|66 78:8 2|29 56:8 3|80 13:8 4|79 58:8 5|53 63:8 6|33 46:8 7|40 64:8 8|88 20:8 9|11 73:8 10|40 86:9 1|88 22:9 2|94 74:9 3|83 34:9 4|26 95:9 5|43 73:9 6|51 73:9 7|99 45:9 8|14 57:9 9|25 59:9 10|41 78:10 1|98 1:10 2|66 46:10 3|80 82:10 4|67 1:10 5|74 59:10 6|54 24:10 7|45 50:10 8|32 69:10 9|37 11:10 10</relation>
    <relation name="R2" arity="2" nbTuples="100" semantics="soft" defaultCost="infinity">39 65:1 1|20 51:1 2|71 84:1 3|18 50:1 4|58 99:1 5|6 29:1 6|27 76:1 7|46 20:1 8|87 88:1 9|37 97:1 10|75 83:2 1|62 100:2 2|28 64:2 3|6 30:2 4|21 96:2 5|74 64:2 6|48 5:2 7|74 88:2 8|51 59:2 9|57 10:2 10|55 30:3 1|93 98:3 2|9 10:3 3|41 53:3 4|97 20:3 5|8 77:3 6|2 96:3 7|61 27:3 8|19 18:3 9|97 64:3 10|91 16:4 1|49 41:4 2|16 53:4 3|70 27:4 4|100 60:4 5|90 76:4 6|57 92:4 7|45 28:4 8|54 41:4 9|85 32:4 10|76 22:5 1|59 81:5 2|31 67:5 3|81 48:5 4|55 6:5 5|92 26:5 6|86 69:5 7|59 62:5 8|48 67:5 9|9 17:5 10|89 94:6 1|12 84:6 2|7 6:6 3|37 92:6 4|72 42:6 5|25 100:6 6|21 46:6 7|57 51:6 8|87 82:6 9|49 20:6 10|87 50:7 1|56 3:7 2|22 92:7 3|47 46:7 4|52 79:7 5|66 22:7 6|16 98:7 7|36 32:7 8|5 74:7 9|14 31:7 10|79 29:8 1|51 40:8 2|20 70:8 3|33 25:8 4|12 80:8 5|18 34:8 6|63 87:8 7|7 64:8 8|64 69:8 9|11 58:8 10|17 63:9 1|69 35:9 2|89 40:9 3|14 83:9 4|96 6:9 5|67 41:9 6|91 20:9 7|30 37:9 8|41 89:9 9|60 69:9 10|60 60:10 1|5 34:10 2|27 16:10 3|9 56:10 4|30 100:10 5|51 76:10 6|24 38:10 7|91 38:10 8|37 39:10 9|91 98:10 10</relation>
    <relation name="R3" arity="2" nbTuples="100" semantics="soft" defaultCost="infinity">85 80:1 1|37 73:1 2|37 19:1 3|63 65:1 4|59 25:1 5|66 46:1 6|19 29:1 7|52 57:1 8|52 63:1 9|87 17:1 10|23 94:2 1|38 94:2 2|75 87:2 3|75 72:2 4|46 26:2 5|78 82:2 6|72 17:2 7|41 68:2 8|3 22:2 9|63 92:2 10|96 63:3 1|67 100:3 2|61 57:3 3|12 100:3 4|83 72:3 5|65 29:3 6|80 92:3 7|4 41:3 8|53 12:3 9|73 37:3 10|19 11:4 1|50 69:4 2|17 90:4 3|25 11:4 4|99 52:4 5|61 18:4 6|88 12:4 7|24 70:4 8|15 73:4 9|63 6:4 10|17 25:5 1|29 78:5 2|53 12:5 3|62 25:5 4|100 100:5 5|26 19:5 6|60 95:5 7|72 19:5 8|29 50:5 9|41 15:5 10|49 13:6 1|40 33:6 2|87 89:6 3|29 26:6 4|64 77:6 5|44 86:6 6|5 82:6 7|23 54:6 8|18 18:6 9|51 13:6 10|31 27:7 1|53 38:7 2|83 87:7 3|47 51:7 4|81 83:7 5|51 24:7 6|7 78:7 7|84 99:7 8|76 35:7 9|9 32:7 10|65 79:8 1|16 57:8 2|73 51:8 3|59 65:8 4|95 17:8 5|100 19:8 6|57 81:8 7|76 27:8 8|53 62:8 9|90 95:8 10|43 90:9 1|53 50:9 2|99 94:9 3|65 65:9 4|12 44:9 5|69 38:9 6|2 62:9 7|49 4:9 8|78 76:9 9|58 85:9 10|8 79:10 1|22 33:10 2|50 6:10 3|67 26:10 4|41 34:10 5|29 69:10 6|50 91:10 7|33 20:10 8|94 14:10 9|44 97:10 10</relation>
    <relation name="R4" arity="2" nbTuples="100" semantics="soft" defaultCost="infinity">1 31:1 1|39 84:1 2|54 72:1 3|35 79:1 4|82 59:1 5|17 22:1 6|64 82:1 7|34 63:1 8|22 81:1 9|15 14:1 10|8 62:2 1|28 83:2 2|90 54:2 3|45 69:2 4|87 59:2 5|4 41:2 6|87 14:2 7|67 47:2 8|96 35:2 9|22 8:2 10|49 100:3 1|96 9:3 2|54 82:3 3|100 10:3 4|31 17:3 5|27 53:3 6|24 70:3 7|38 68:3 8|16 51:3 9|10 35:3 10|21 95:4 1|7 2:4 2|76 27:4 3|22 95:4 4|20 90:4 5|81 38:4 6|80 63:4 7|34 26:4 8|84 11:4 9|98 65:4 10|15 79:5 1|45 67:5 2|91 6:5 3|69 26:5 4|83 38:5 5|45 100:5 6|30 47:5 7|69 59:5 8|78 52:5 9|33 81:5 10|84 59:6 1|86 100:6 2|54 71:6 3|90 42:6 4|29 92:6 5|11 28:6 6|49 35:6 7|95 40:6 8|13 13:6 9|89 15:6 10|16 60:7 1|16 39:7 2|100 28:7 3|72 98:7 4|77 87:7 5|41 53:7 6|84 35:7 7|33 100:7 8|11 22:7 9|8 86:7 10|12 91:8 1|50 58:8 2|27 30:8 3|57 42:8 4|78 35:8 5|53 43:8 6|94 77:8 7|17 5:8 8|65 96:8 9|89 69:8 10|27 25:9 1|88 91:9 2|50 92:9 3|70 34:9 4|48 30:9 5|4 37:9 6|6 83:9 7|94 45:9 8|66 86:9 9|62 81:9 10|67 39:10 1|47 5:10 2|65 24:10 3|66 37:10 4|22 41:10 5|46 73:10 6|71 71:10 7|24 72:10 8|72 30:10 9|65 31:10 10</relation>
    <relation name="R5" arity="2" nbTuples="100" semantics="soft" defaultCost="infinity">48 95:1 1|84 48:1 2|67 49:1 3|55 4:1 4|44 22:1 5|13 74:1 6|90 71:1 7|63 30:1 8|84 90:1 9|42 85:1 10|72 92:2 1|95 72:2 2|84 73:2 3|41 55:2 4|47 34:2 5|87 17:2 6|30 94:2 7|83 85:2 8|84 96:2 9|79 100:2 10|54 6:3 1|28 49:3 2|47 30:3 3|3 62:3 4|78 18:3 5|29 74:3 6|87 45:3 7|26 21:3 8|45 85:3 9|30 94:3 10|50 68:4 1|23 5:4 2|26 96:4 3|31 99:4 4|59 3:4 5|58 94:4 6|83 26:4 7|19 71:4 8|13 71:4 9|96 64:4 10|32 40:5 1|97 80:5 2|2 27:5 3|93 29:5 4|29 55:5 5|67 77:5 6|33 84:5 7|11 12:5 8|78 9:5 9|40 19:5 10|13 89:6 1|72 13:6 2|25 92:6 3|78 92:6 4|48 31:6 5|56 44:6 6|5 30:6 7|5 38:6 8|31 76:6 9|74 43:6 10|31 33:7 1|21 88:7 2|47 66:7 3|4 2:7 4|68 43:7 5|21 69:7 6|15 13:7 7|65 52:7 8|11 54:7 9|8 26:7 10|32 80:8 1|47 8:8 2|64 85:8 3|27 74:8 4|8 51:8 5|46 58:8 6|6 9:8 7|86 95:8 8|91 93:8 9|56 45:8 10|68 5:9 1|26 16:9 2|31 89:9 3|27 91:9 4|62 56:9 5|62 46:9 6|26 1:9 7|90 42:9 8|52 24:9 9|7 60:9 10|55 60:10 1|96 51:10 2|41 74:10 3|42 60:10 4|85 23:10 5|33 16:10 6|14 14:10 7|7 34:10 8|9 37:10 9|22 43:10 10</relation>
    <relation name="R6" arity="2" nbTuples="100" semantics="soft" defaultCost="infinity">80 7:1 1|16 13:1 2|56 86:1 3|83 12:1 4|76 28:1 5|32 99:1 6|71 23:1 7|48 41:1 8|48 3:1 9|39 80:1 10|65 15:2 1|54 3:2 2|9 47:2 3|13 1:2 4|81 49:2 5|24 28:2 6|44 79:2 7|70 27:2 8|26 68:2 9|51 90:2 10|17 86:3 1|38 24:3 2|51 54:3 3|21 72:3 4|86 71:3 5|3 49:3 6|8 64:3 7|45 54:3 8|48 2:3 9|100 17:3 10|91 85:4 1|90 69:4 2|52 30:4 3|60 97:4 4|48 69:4 5|22 14:4 6|70 77:4 7|36 36:4 8|28 66:4 9|7 25:4 10|5 86:5 1|71 43:5 2|80 65:5 3|34 39:5 4|68 92:5 5|73 49:5 6|49 96:5 7|51 11:5 8|72 58:5 9|14 44:5 10|10 79:6 1|25 60:6 2|9 78:6 3|66 60:6 4|35 9:6 5|79 50:6 6|13 49:6 7|50 36:6 8|8 2:6 9|58 42:6 10|27 63:7 1|50 98:7 2|12 67:7 3|29 75:7 4|28 67:7 5|15 29:7 6|52 57:7 7|14 49:7 8|75 90:7 9|73 22:7 10|1 21:8 1|19 27:8 2|74 42:8 3|2 35:8 4|78 65:8 5|100 76:8 6|100 35:8 7|52 92:8 8|86 89:8 9|80 22:8 10|4 69:9 1|4 97:9 2|85 57:9 3|18 73:9 4|85 94:9 5|8 58:9 6|68 17:9 7|77 50:9 8|25 41:9 9|49 45:9 10|56 86:10 1|53 26:10 2|10 72:10 3|19 9:10 4|55 53:10 5|66 54:10 6|78 10:10 7|95 57:10 8|21 80:10 9|16 48:10 10</relation>
    <relation name="R7" arity="2" nbTuples="100" semantics="soft" defaultCost="infinity">78 33:1 1|59 47:1 2|27 95:1 3|48 36:1 4|25 46:1 5|11 52:1 6|39 3:1 7|6 12:1 8|74 69:1 9|50 17:1 10|36 70:2 1|44 39:2 2|77 13:2 3|26 80:2 4|33 51:2 5|33 95:2 6|72 13:2 7|1 63:2 8|90 69:2 9|80 61:2 10|17 48:3 1|62 43:3 2|26 54:3 3|54 79:3 4|83 76:3 5|65 43:3 6|60 19:3 7|86 49:3 8|63 57:3 9|28 24:3 10|44 21:4 1|69 41:4 2|55 35:4 3|75 62:4 4|80 23:4 5|3 17:4 6|31 12:4 7|12 37:4 8|16 85:4 9|37 16:4 10|2 35:5 1|100 70:5 2|70 16:5 3|18 43:5 4|37 71:5 5|21 85:5 6|35 91:5 7|47 47:5 8|98 49:5 9|87 82:5 10|46 2:6 1|87 99:6 2|97 89:6 3|23 50:6 4|29 91:6 5|3 96:6 6|92 49:6 7|17 53:6 8|57 8:6 9|97 54:6 10|71 61:7 1|37 73:7 2|80 69:7 3|82 62:7 4|93 35:7 5|41 81:7 6|7 12:7 7|19 12:7 8|95 52:7 9|32 83:7 10|57 83:8 1|90 40:8 2|68 76:8 3|46 64:8 4|8 95:8 5|95 19:8 6|67 57:8 7|64 8:8 8|5 41:8 9|90 1:8 10|18 7:9 1|87 86:9 2|15 59:9 3|12 9:9 4|20 55:9 5|21 34:9 6|35 76:9 7|42 9:9 8|67 42:9 9|52 59:9 10|89 75:10 1|20 20:10 2|39 86:10 3|17 50:10 4|77 75:10 5|4 50:10 6|23 40:10 7|99 82:10 8|50 1:10 9|32 46:10 10</relation>
    <relation name="R8" arity="2" nbTuples="100" semantics="soft" defaultCost="infinity">78 23:1 1|90 37:1 2|37 98:1 3|45 17:1 4|55 88:1 5|20 75:1 6|49 16:1 7|62 60:1 8|17 72:1 9|38 46:1 10|11 49:2 1|26 90:2 2|45 32:2 3|79 14:2 4|34 36:2 5|57 70:2 6|10 61:2 7|73 21:2 8|4 38:2 9|87 77:2 10|50 35:3 1|75 46:3 2|44 47:3 3|58 56:3 4|84 59:3 5|12 7:3 6|8 100:3 7|3 55:3 8|46 77:3 9|84 16:3 10|77 8:4 1|56 28:4 2|29 87:4 3|71 3:4 4|85 3:4 5|48 63:4 6|74 77:4 7|20 51:4 8|99 83:4 9|85 67:4 10|30 57:5 1|17 6:5 2|10 5:5 3|25 6:5 4|76 70:5 5|78 74:5 6|34 39:5 7|96 98:5 8|96 98:5 9|7 95:5 10|16 11:6 1|9 1:6 2|28 96:6 3|99 75:6 4|80 70:6 5|79 35:6 6|33 20:6 7|93 6:6 8|94 76:6 9|49 38:6 10|61 43:7 1|10 1:7 2|9 89:7 3|68 55:7 4|10 56:7 5|13 46:7 6|12 3:7 7|89 85:7 8|92 8:7 9|90 11:7 10|2 51:8 1|79 58:8 2|69 43:8 3|41 5:8 4|73 92:8 5|48 5:8 6|20 13:8 7|14 48:8 8|61 37:8 9|48 47:8 10|32 92:9 1|36 1:9 2|94 83:9 3|10 19:9 4|54 29:9 5|18 76:9 6|56 68:9 7|94 91:9 8|45 83:9 9|40 19:9 10|36 49:10 1|86 77:10 2|97 65:10 3|42 33:10 4|51 89:10 5|76 14:10 6|26 52:10 7|76 92:10 8|37 83:10 9|79 80:10 10</relation>
    <relation name="R9" arity="2" nbTuples="100" semantics="soft" defaultCost="infinity">58 63:1 1|97 53:1 2|63 76:1 3|93 65:1 4|50 11:1 5|97 73:1 6|10 37:1 7|18 12:1 8|28 55:1 9|10 98:1 10|6 12:2 1|60 15:2 2|31 50:2 3|38 48:2 4|39 52:2 5|4 12:2 6|81 28:2 7|91 61:2 8|57 92:2 9|31 32:2 10|45 82:3 1|15 35:3 2|40 42:3 3|14 67:3 4|33 45:3 5|78 87:3 6|14 92:3 7|8 89:3 8|53 59:3 9|24 34:3 10|21 68:4 1|27 40:4 2|34 88:4 3|8 51:4 4|81 67:4 5|84 41:4 6|64 37:4 7|93 59:4 8|4 69:4 9|6 20:4 10|21 49:5 1|56 60:5 2|36 16:5 3|81 43:5 4|89 17:5 5|34 14:5 6|51 79:5 7|91 9:5 8|88 31:5 9|13 20:5 10|25 76:6 1|20 33:6 2|50 25:6 3|43 63:6 4|47 100:6 5|65 26:6 6|34 20:6 7|25 17:6 8|50 79:6 9|80 58:6 10|67 71:7 1|5 35:7 2|89 68:7 3|22 54:7 4|23 52:7 5|69 61:7 6|74 43:7 7|95 63:7 8|9 51:7 9|40 29:7 10|37 66:8 1|1 96:8 2|13 52:8 3|95 57:8 4|18 21:8 5|43 24:8 6|18 29:8 7|66 47:8 8|63 39:8 9|41 86:8 10|7 75:9 1|1 28:9 2|87 85:9 3|65 46:9 4|96 51:9 5|90 30:9 6|59 50:9 7|84 97:9 8|77 11:9 9|78 62:9 10|76 78:10 1|81 100:10 2|71 52:10 3|24 30:10 4|62 37:10 5|5 11:10 6|95 96:10 7|86 28:10 8|7 84:10 9|35 32:10 10</relation>
    <relation name="R10" arity="2" nbTuples="100" semantics="soft" defaultCost="infinity">18 88:1 1|29 75:1 2|16 14:1 3|95 84:1 4|47 87:1 5|95 98:1 6|51 74:1 7|35 1:1 8|69 63:1 9|74 68:1 10|64 78:2 1|65 71:2 2|54 45:2 3|67 45:2 4|81 77:2 5|24 99:2 6|69 79:2 7|41 90:2 8|71 49:2 9|2 51:2 10|76 77:3 1|99 51:3 2|2 19:3 3|50 100:3 4|21 84:3 5|28 29:3 6|81 23:3 7|53 7:3 8|17 87:3 9|97 81:3 10|22 83:4 1|58 79:4 2|85 41:4 3|7 14:4 4|4 56:4 5|57 8:4 6|18 89:4 7|29 80:4 8|90 50:4 9|87 72:4 10|63 95:5 1|77 79:5 2|31 60:5 3|98 50:5 4|54 30:5 5|98 24:5 6|83 46:5 7|89 2:5 8|29 64:5 9|75 25:5 10|96 40:6 1|21 89:6 2|13 69:6 3|90 1:6 4|63 84:6 5|50 46:6 6|59 23:6 7|77 21:6 8|40 23:6 9|56 41:6 10|79 73:7 1|55 44:7 2|66 4:7 3|38 69:7 4|96 14:7 5|57 93:7 6|44 46:7 7|13 75:7 8|2 62:7 9|53 91:7 10|78 4:8 1|44 95:8 2|18 50:8 3|50 58:8 4|58 28:8 5|78 66:8 6|71 73:8 7|32 9:8 8|42 84:8 9|62 49:8 10|44 49:9 1|50 48:9 2|92 3:9 3|85 49:9 4|66 83:9 5|81 24:9 6|41 64:9 7|53 39:9 8|38 52:9 9|26 77:9 10|13 37:10 1|91 25:10 2|26 35:10 3|7 32:10 4|17 26:10 5|49 1:10 6|54 76:10 7|79 90:10 8|94 4:10 9|21 75:10 10</relation>
    <relation name="R11" arity="2" nbTuples="100" semantics="soft" defaultCost="infinity">86 31:1 1|85 19:1 2|73 25:1 3|46 86:1 4|78 56:1 5|98 67:1 6|79 50:1 7|18 23:1 8|34 31:1 9|40 40:1 10|1 26:2 1|33 20:2 2|11 17:2 3|74 6:2 4|95 9:2 5|63 3:2 6|36 12:2 7|98 29:2 8|100 11:2 9|10 90:2 10|50 31:3 1|5 52:3 2|77 16:3 3|6 84:3 4|80 40:3 5|65 63:3 6|16 7:3 7|42 12:3 8|10 13:3 9|61 22:3 10|47 68:4 1|56 92:4 2|93 97:4 3|81 45:4 4|73 90:4 5|4 30:4 6|40 96:4 7|41 57:4 8|99 76:4 9|92 91:4 10|69 19:5 1|1 58:5 2|26 12:5 3|60 86:5 4|89 45:5 5|87 81:5 6|41 76:5 7|27 66:5 8|77 100:5 9|48 26:5 10|7 88:6 1|37 27:6 2|55 56:6 3|92 91:6 4|49 23:6 5|92 57:6 6|77 93:6 7|94 51:6 8|90 28:6 9|26 82:6 10|88 83:7 1|64 41:7 2|67 46:7 3|80 96:7 4|13 85:7 5|17 56:7 6|48 16:7 7|80 75:7 8|85 63:7 9|88 66:7 10|24 92:8 1|7 8:8 2|25 71:8 3|80 5:8 4|39 30:8 5|47 12:8 6|27 59:8 7|39 100:8 8|1 16:8 9|26 97:8 10|22 94:9 1|91 27:9 2|66 28:9 3|89 98:9 4|8 4:9 5|94 29:9 6|6 77:9 7|66 4:9 8|84 92:9 9|81 16:9 10|84 52:10 1|43 35:10 2|17 67:10 3|96 44:10 4|12 70:10 5|26 58:10 6|30 3:10 7|61 43:10 8|69 10:10 9|65 42:10 10</relation>
    <relation name="R12" arity="2" nbTuples="100" semantics="soft" defaultCost="infinity">2 11:1 1|15 27:1 2|87 68:1 3|84 81:1 4|99 88:1 5|10 30:1 6|40 80:1 7|17 57:1 8|90 85:1 9|68 29:1 10|1 95:2 1|70 99:2 2|11 1:2 3|27 51:2 4|45 81:2 5|36 73:2 6|91 96:2 7|28 94:2 8|18 14:2 9|49 10:2 10|38 80:3 1|19 87:3 2|87 75:3 3|46 45:3 4|56 23:3 5|91 72:3 6|61 51:3 7|73 45:3 8|49 93:3 9|58 2:3 10|31 30:4 1|57 25:4 2|18 12:4 3|44 66:4 4|76 16:4 5|36 94:4 6|71 93:4 7|63 89:4 8|41 17:4 9|99 82:4 10|88 1:5 1|74 83:5 2|58 80:5 3|2 29:5 4|23 34:5 5|64 26:5 6|1 72:5 7|47 47:5 8|36 40:5 9|91 14:5 10|72 37:6 1|40 81:6 2|67 99:6 3|84 99:6 4|63 78:6 5|81 34:6 6|24 40:6 7|91 12:6 8|47 27:6 9|24 24:6 10|26 81:7 1|2 44:7 2|85 30:7 3|39 96:7 4|27 2:7 5|22 10:7 6|63 44:7 7|44 7:7 8|25 84:7 9|35 52:7 10|88 12:8 1|100 50:8 2|4 93:8 3|5 26:8 4|3 97:8 5|81 94:8 6|98 74:8 7|3 94:8 8|10 49:8 9|64 42:8 10|53 93:9 1|48 15:9 2|7 69:9 3|98 56:9 4|20 42:9 5|12 5:9 6|76 82:9 7|60 81:9 8|25 88:9 9|15 7:9 10|83 23:10 1|88 70:10 2|95 37:10 3|21 91:10 4|65 19:10 5|55 6:10 6|18 43:10 7|98 88:10 8|31 3:10 9|39 59:10 10</relation>
    <relation name="R13" arity="2" nbTuples="100" semantics="soft" defaultCost="infinity">82 89:1 1|23 2:1 2|95 1:1 3|83 30:1 4|24 6:1 5|28 76:1 6|12 80:1 7|59 57:1 8|71 14:1 9|14 10:1 10|96 43:2 1|79 14:2 2|66 6:2 3|2 29:2 4|33 5:2 5|19 4:2 6|95 8:2 7|77 71:2 8|19 2:2 9|44 21:2 10|82 76:3 1|49 50:3 2|89 99:3 3|54 62:3 4|97 20:3 5|46 86:3 6|18 10:3 7|92 89:3 8|100 68:3 9|100 35:3 10|3 45:4 1|76 76:4 2|26 16:4 3|99 41:4 4|66 37:4 5|47 98:4 6|61 100:4 7|10 6:4 8|30 28:4 9|56 43:4 10|96 20:5 1|14 51:5 2|59 14:5 3|18 53:5 4|30 85:5 5|77 93:5 6|69 67:5 7|13 28:5 8|70 53:5 9|69 85:5 10|43 95:6 1|15 49:6 2|58 1:6 3|13 93:6 4|21 4:6 5|69 93:6 6|7 37:6 7|99 89:6 8|28 76:6 9|56 66:6 10|36 41:7 1|18 91:7 2|71 77:7 3|15 68:7 4|33 5:7 5|91 92:7 6|31 47:7 7|7 46:7 8|88 99:7 9|99 49:7 10|7 55:8 1|42 38:8 2|75 79:8 3|46 15:8 4|2 10:8 5|11 86:8 6|68 39:8 7|95 54:8 8|61 58:8 9|83 73:8 10|26 43:9 1|75 57:9 2|84 19:9 3|62 25:9 4|91 4:9 5|47 51:9 6|99 30:9 7|20 68:9 8|63 94:9 9|63 86:9 10|48 1:10 1|50 48:10 2|64 5:10 3|75 11:10 4|21 10:10 5|98 34:10 6|98 89:10 7|62 3:10 8|65 84:10 9|67 77:10 10</relation>
    <relation name="R14" arity="2" nbTuples="100" semantics="soft" defaultCost="infinity">63 46:1 1|95 98:1 2|15 46:1 3|14 92:1 4|90 54:1 5|54 25:1 6|59 15:1 7|79 81:1 8|95 33:1 9|52 75:1 10|18 12:2 1|5 21:2 2|80 10:2 3|54 23:2 4|92 85:2 5|52 75:2 6|16 20:2 7|85 100:2 8|35 67:2 9|8 11:2 10|94 51:3 1|66 87:3 2|26 34:3 3|53 37:3 4|33 37:3 5|9 63:3 6|67 14:3 7|28 70:3 8|65 36:3 9|86 49:3 10|24 78:4 1|3 15:4 2|57 58:4 3|36 13:4 4|88 6:4 5|74 27:4 6|24 37:4 7|67 31:4 8|25 8:4 9|4 52:4 10|47 45:5 1|99 30:5 2|37 49:5 3|3 2:5 4|9 1:5 5|14 48:5 6|59 6:5 7|12 95:5 8|97 33:5 9|35 84:5 10|62 51:6 1|29 65:6 2|47 71:6 3|54 34:6 4|35 43:6 5|97 31:6 6|22 2:6 7|54 33:6 8|71 73:6 9|44 63:6 10|53 12:7 1|29 36:7 2|68 91:7 3|39 5:7 4|83 77:7 5|68 24:7 6|40 17:7 7|5 34:7 8|94 3:7 9|71 17:7 10|82 9:8 1|12 58:8 2|7 15:8 3|20 17:8 4|31 28:8 5|27 90:8 6|80 37:8 7|96 29:8 8|47 56:8 9|8 54:8 10|55 31:9 1|57 16:9 2|60 23:9 3|50 97:9 4|18 77:9 5|73 3:9 6|100 68:9 7|46 28:9 8|78 5:9 9|12 29:9 10|77 35:10 1|4 3:10 2|86 27:10 3|23 3:10 4|93 69:10 5|24 15:10 6|26 21:10 7|33 30:10 8|100 92:10 9|52 80:10 10</relation>
    <relation name="R15" arity="2" nbTuples="100" semantics="soft" defaultCost="infinity">81 61:1 1|92 99:1 2|27 38:1 3|49 9:1 4|39 100:1 5|5 54:1 6|59 1:1 7|36 15:1 8|81 58:1 9|46 98:1 10|15 17:2 1|18 97:2 2|94 55:2 3|37 84:2 4|88 78:2 5|89 99:2 6|75 3:2 7|47 3:2 8|23 72:2 9|75 26:2 10|37 43:3 1|36 81:3 2|40 67:3 3|60 80:3 4|19 94:3 5|48 27:3 6|55 96:3 7|12 43:3 8|67 45:3 9|37 7:3 10|38 21:4 1|1 11:4 2|52 9:4 3|69 32:4 4|5 67:4 5|62 69:4 6|9 29:4 7|38 85:4 8|49 65:4 9|70 55:4 10|43 84:5 1|95 27:5 2|49 37:5 3|16 50:5 4|30 56:5 5|74 51:5 6|8 19:5 7|92 94:5 8|93 49:5 9|53 84:5 10|18 96:6 1|44 30:6 2|53 63:6 3|4 46:6 4|48 9:6 5|36 91:6 6|67 76:6 7|7 23:6 8|1 48:6 9|41 16:6 10|16 83:7 1|36 7:7 2|90 32:7 3|53 52:7 4|93 86:7 5|37 12:7 6|28 69:7 7|73 59:7 8|18 51:7 9|64 83:7 10|34 13:8 1|32 49:8 2|73 63:8 3|40 27:8 4|90 84:8 5|47 17:8 6|21 45:8 7|50 60:8 8|15 11:8 9|11 39:8 10|76 32:9 1|3 38:9 2|34 12:9 3|81 52:9 4|30 8:9 5|1 15:9 6|57 25:9 7|7 41:9 8|37 45:9 9|7 52:9 10|97 44:10 1|7 97:10 2|33 10:10 3|8 63:10 4|91 43:10 5|5 15:10 6|34 26:10 7|4 78:10 8|13 78:10 9|59 58:10 10</relation>
    <relation name="R16" arity="2" nbTuples="100" semantics="soft" defaultCost="infinity">29 94:1 1|76 52:1 2|73 93:1 3|64 95:1 4|81 26:1 5|16 57:1 6|60 91:1 7|5 92:1 8|92 47:1 9|10 37:1 10|64 34:2 1|83 24:2 2|89 41:2 3|18 3:2 4|84 76:2 5|61 15:2 6|45 75:2 7|95 7:2 8|14 55:2 9|78 46:2 10|48 31:3 1|35 18:3 2|54 99:3 3|47 82:3 4|66 93:3 5|36 94:3 6|1 9:3 7|28 97:3 8|81 11:3 9|26 17:3 10|2 35:4 1|33 9:4 2|91 13:4 3|88 32:4 4|84 54:4 5|28 53:4 6|6 42:4 7|82 21:4 8|93 20:4 9|12 56:4 10|65 57:5 1|43 93:5 2|2 37:5 3|7 80:5 4|83 88:5 5|11 66:5 6|74 80:5 7|75 57:5 8|82 69:5 9|18 81:5 10|87 74:6 1|60 38:6 2|67 76:6 3|38 78:6 4|60 81:6 5|14 13:6 6|70 41:6 7|85 6:6 8|33 82:6 9|44 88:6 10|39 22:7 1|89 65:7 2|97 46:7 3|16 21:7 4|77 47:7 5|15 99:7 6|69 6:7 7|79 52:7 8|47 67:7 9|92 75:7 10|60 6:8 1|97 82:8 2|89 89:8 3|59 27:8 4|90 86:8 5|22 80:8 6|26 64:8 7|60 63:8 8|30 7:8 9|21 35:8 10|54 50:9 1|37 35:9 2|94 38:9 3|51 66:9 4|33 89:9 5|99 38:9 6|2 59:9 7|56 70:9 8|41 62:9 9|77 92:9 10|80 62:10 1|5 68:10 2|45 97:10 3|85 13:10 4|82 35:10 5|21 71:10 6|100 70:10 7|50 74:10 8|43 67:10 9|49 87:10 10</relation>
    <relation name="R17" arity="2" nbTuples="100" semantics="soft" defaultCost="infinity">90 99:1 1|76 28:1 2|1 16:1 3|73 36:1 4|62 32:1 5|63 32:1 6|36 26:1 7|88 41:1 8|31 90:1 9|90 88:1 10|28 84:2 1|71 23:2 2|34 94:2 3|41 9:2 4|32 41:2 5|9 100:2 6|84 98:2 7|15 61:2 8|3 59:2 9|93 83:2 10|40 12:3 1|72 44:3 2|46 48:3 3|72 19:3 4|94 79:3 5|92 6:3 6|54 95:3 7|28 11:3 8|51 45:3 9|45 19:3 10|63 21:4 1|22 30:4 2|35 32:4 3|21 49:4 4|48 99:4 5|13 84:4 6|66 99:4 7|39 95:4 8|20 26:4 9|61 31:4 10|81 70:5 1|51 91:5 2|20 32:5 3|57 22:5 4|86 41:5 5|12 89:5 6|99 69:5 7|38 35:5 8|90 2:5 9|80 70:5 10|40 18:6 1|99 29:6 2|24 53:6 3|47 46:6 4|72 92:6 5|90 18:6 6|65 72:6 7|48 50:6 8|54 39:6 9|62 65:6 10|20 78:7 1|85 44:7 2|56 67:7 3|11 24:7 4|26 10:7 5|44 64:7 6|59 42:7 7|33 94:7 8|92 88:7 9|25 1:7 10|27 36:8 1|72 66:8 2|59 46:8 3|91 84:8 4|65 23:8 5|42 59:8 6|88 47:8 7|10 11:8 8|31 51:8 9|58 92:8 10|77 25:9 1|55 49:9 2|81 35:9 3|76 40:9 4|75 3:9 5|70 83:9 6|64 57:9 7|71 49:9 8|54 91:9 9|35 14:9 10|88 61:10 1|72 38:10 2|30 67:10 3|69 10:10 4|47 77:10 5|41 94:10 6|80 76:10 7|73 65:10 8|41 19:10 9|65 35:10 10</relation>
    <relation name="R18" arity="2" nbTuples="100" semantics="soft" defaultCost="infinity">66 26:1 1|92 36:1 2|68 40:1 3|4 19:1 4|80 47:1 5|41 43:1 6|51 33:1 7|7 90:1 8|61 44:1 9|42 62:1 10|24 11:2 1|87 25:2 2|56 69:2 3|53 46:2 4|6 23:2 5|32 2:2 6|24 90:2 7|84 45:2 8|22 61:2 9|65 99:2 10|97 22:3 1|51 33:3 2|63 80:3 3|12 14:3 4|62 60:3 5|88 32:3 6|84 43:3 7|20 46:3 8|9 30:3 9|24 9:3 10|82 48:4 1|41 88:4 2|83 29:4 3|22 92:4 4|13 9:4 5|73 20:4 6|10 49:4 7|90 12:4 8|32 90:4 9|20 6:4 10|2 85:5 1|51 85:5 2|64 25:5 3|22 18:5 4|52 69:5 5|14 77:5 6|40 67:5 7|63 62:5 8|83 4:5 9|80 26:5 10|69 39:6 1|47 67:6 2|3 67:6 3|95 9:6 4|9 100:6 5|11 65:6 6|82 8:6 7|100 81:6 8|72 36:6 9|24 71:6 10|57 78:7 1|81 22:7 2|76 42:7 3|65 39:7 4|28 51:7 5|84 67:7 6|18 51:7 7|5 61:7 8|5 22:7 9|63 4:7 10|50 34:8 1|19 33:8 2|5 2:8 3|84 81:8 4|54 71:8 5|11 94:8 6|31 43:8 7|85 32:8 8|81 72:8 9|28 26:8 10|69 53:9 1|77 28:9 2|77 90:9 3|88 62:9 4|77 1:9 5|37 17:9 6|10 58:9 7|61 49:9 8|71 12:9 9|15 88:9 10|96 56:10 1|69 50:10 2|21 88:10 3|72 6:10 4|53 62:10 5|94 92:10 6|10 39:10 7|18 70:10 8|54 71:10 9|11 97:10 10</relation>
    <relation name="R19" arity="2" nbTuples="100" semantics="soft" defaultCost="infinity">29 85:1 1|98 7:1 2|62 66:1 3|92 36:1 4|95 59:1 5|77 11:1 6|45 84:1 7|36 16:1 8|31 45:1 9|94 73:1 10|23 20:2 1|28 67:2 2|39 11:2 3|1 69:2 4|95 33:2 5|36 11:2 6|53 27:2 7|3 8:2 8|33 82:2 9|88 13:2 10|54 84:3 1|63 48:3 2|54 84:3 3|95 52:3 4|82 43:3 5|47 35:3 6|8 73:3 7|16 65:3 8|87 87:3 9|5 24:3 10|33 16:4 1|71 50:4 2|90 60:4 3|27 84:4 4|74 1:4 5|49 25:4 6|54 3:4 7|30 3:4 8|60 7:4 9|87 89:4 10|84 24:5 1|35 39:5 2|91 19:5 3|83 28:5 4|10 78:5 5|61 79:5 6|81 60:5 7|94 58:5 8|18 25:5 9|50 10:5 10|52 40:6 1|33 3:6 2|26 96:6 3|84 22:6 4|78 39:6 5|41 43:6 6|35 90:6 7|60 66:6 8|25 92:6 9|30 99:6 10|96 86:7 1|51 70:7 2|38 35:7 3|5 12:7 4|64 25:7 5|53 80:7 6|65 25:7 7|6 52:7 8|47 17:7 9|86 53:7 10|26 45:8 1|44 63:8 2|51 68:8 3|39 52:8 4|64 60:8 5|12 20:8 6|94 26:8 7|29 7:8 8|26 89:8 9|98 70:8 10|44 7:9 1|46 35:9 2|82 96:9 3|30 57:9 4|82 32:9 5|94 38:9 6|71 28:9 7|21 87:9 8|13 1:9 9|41 34:9 10|11 46:10 1|21 55:10 2|77 79:10 3|66 68:10 4|49 27:10 5|60 50:10 6|24 66:10 7|25 22:10 8|14 42:10 9|60 20:10 10</relation>
    <relation name="R20" arity="2" nbTuples="100" semantics="soft" defaultCost="infinity">54 76:1 1|10 24:1 2|1 20:1 3|53 39:1 4|46 66:1 5|56 15:1 6|5 69:1 7|10 32:1 8|20 59:1 9|19 26:1 10|82 15:2 1|95 37:2 2|12 72:2 3|44 75:2 4|2 60:2 5|83 18:2 6|42 45:2 7|72 100:2 8|27 99:2 9|8 46:2 10|17 18:3 1|79 62:3 2|19 22:3 3|37 21:3 4|8 17:3 5|35 100:3 6|75 99:3 7|78 6:3 8|68 30:3 9|22 22:3 10|34 34:4 1|67 85:4 2|95 99:4 3|63 58:4 4|100 23:4 5|6 71:4 6|65 55:4 7|32 21:4 8|91 60:4 9|28 27:4 10|69 61:5 1|62 31:5 2|94 65:5 3|21 79:5 4|44 55:5 5|66 13:5 6|86 45:5 7|46 28:5 8|83 7:5 9|37 85:5 10|63 98:6 1|6 88:6 2|46 11:6 3|98 62:6 4|79 24:6 5|73 14:6 6|28 6:6 7|3 77:6 8|77 13:6 9|82 2:6 10|48 81:7 1|26 82:7 2|92 6:7 3|23 56:7 4|61 100:7 5|87 71:7 6|24 65:7 7|16 66:7 8|15 74:7 9|90 50:7 10|38 86:8 1|47 52:8 2|94 49:8 3|85 46:8 4|24 54:8 5|80 48:8 6|29 85:8 7|74 23:8 8|30 17:8 9|100 40:8 10|66 62:9 1|21 49:9 2|50 16:9 3|32 88:9 4|22 29:9 5|37 35:9 6|25 20:9 7|45 85:9 8|65 64:9 9|52 38:9 10|2 45:10 1|51 44:10 2|95 48:10 3|4 99:10 4|44 49:10 5|38 100:10 6|38 42:10 7|77 59:10 8|92 32:10 9|97 90:10 10</relation>
    <relation name="R21" arity="2" nbTuples="100" semantics="soft" defaultCost="infinity">42 21:1 1|2 76:1 2|29 95:1 3|59 36:1 4|57 30:1 5|92 26:1 6|83 33:1 7|20 27:1 8|50 33:1 9|58 71:1 10|80 51:2 1|31 13:2 2|62 84:2 3|52 31:2 4|34 47:2 5|92 30:2 6|21 54:2 7|23 80:2 8|23 100:2 9|66 20:2 10|66 76:3 1|77 53:3 2|5 35:3 3|99 21:3 4|54 85:3 5|82 60:3 6|59 83:3 7|17 47:3 8|40 93:3 9|63 3:3 10|64 39:4 1|44 73:4 2|57 2:4 3|74 71:4 4|45 83:4 5|47 96:4 6|49 54:4 7|39 60:4 8|55 43:4 9|14 39:4 10|16 69:5 1|2 21:5 2|61 79:5 3|6 21:5 4|82 21:5 5|30 54:5 6|71 40:5 7|63 13:5 8|97 56:5 9|57 89:5 10|1 28:6 1|30 41:6 2|27 41:6 3|64 32:6 4|81 42:6 5|51 13:6 6|4 18:6 7|26 56:6 8|50 19:6 9|38 90:6 10|32 75:7 1|85 70:7 2|70 81:7 3|6 8:7 4|66 86:7 5|19 4:7 6|93 45:7 7|59 40:7 8|23 61:7 9|13 75:7 10|27 71:8 1|35 47:8 2|86 15:8 3|73 38:8 4|6 49:8 5|58 53:8 6|6 57:8 7|6 29:8 8|49 52:8 9|64 50:8 10|16 40:9 1|86 61:9 2|74 95:9 3|86 14:9 4|16 31:9 5|71 19:9 6|93 93:9 7|25 94:9 8|92 99:9 9|21 75:9 10|99 6:10 1|29 90:10 2|64 21:10 3|75 16:10 4|42 90:10 5|70 55:10 6|100 57:10 7|37 48:10 8|29 30:10 9|89 66:10 10</relation>
    <relation name="R22" arity="2" nbTuples="100" semantics="soft" defaultCost="infinity">23 40:1 1|12 38:1 2|20 2:1 3|38 59:1 4|100 94:1 5|92 88:1 6|79 77:1 7|56 18:1 8|7 62:1 9|61 58:1 10|23 98:2 1|40 76:2 2|78 8:2 3|83 93:2 4|75 70:2 5|16 51:2 6|5 42:2 7|2 3:2 8|99 43:2 9|4 29:2 10|57 64:3 1|47 14:3 2|89 85:3 3|46 79:3 4|94 25:3 5|30 90:3 6|36 81:3 7|34 47:3 8|38 67:3 9|93 81:3 10|94 94:4 1|52 73:4 2|6 83:4 3|17 58:4 4|10 70:4 5|34 26:4 6|6 90:4 7|17 45:4 8|11 95:4 9|88 47:4 10|86 42:5 1|80 39:5 2|37 10:5 3|41 46:5 4|50 3:5 5|26 94:5 6|82 59:5 7|15 10:5 8|98 46:5 9|90 18:5 10|80 20:6 1|23 85:6 2|61 79:6 3|56 76:6 4|28 46:6 5|54 62:6 6|18 95:6 7|95 38:6 8|67 13:6 9|91 90:6 10|40 94:7 1|98 89:7 2|34 51:7 3|68 57:7 4|77 31:7 5|80 93:7 6|65 15:7 7|72 54:7 8|87 93:7 9|16 93:7 10|21 11:8 1|37 95:8 2|93 98:8 3|35 64:8 4|54 86:8 5|94 43:8 6|92 70:8 7|74 81:8 8|45 50:8 9|68 100:8 10|57 46:9 1|72 44:9 2|68 87:9 3|38 28:9 4|17 100:9 5|53 74:9 6|80 78:9 7|100 23:9 8|100 10:9 9|40 2:9 10|32 37:10 1|100 67:10 2|73 85:10 3|81 72:10 4|36 28:10 5|33 15:10 6|13 35:10 7|94 50:10 8|66 31:10 9|12 98:10 10</relation>
    <relation name="R23" arity="2" nbTuples="100" semantics="soft" defaultCost="infinity">90 59:1 1|50 27:1 2|50 58:1 3|60 47:1 4|60 73:1 5|63 30:1 6|88 44:1 7|86 78:1 8|85 4:1 9|48 85:1 10|15 72:2 1|30 86:2 2|31 26:2 3|66 14:2 4|76 85:2 5|11 31:2 6|15 21:2 7|74 38:2 8|92 20:2 9|95 22:2 10|96 69:3 1|34 30:3 2|38 51:3 3|69 43:3 4|39 21:3 5|72 43:3 6|49 21:3 7|2 54:3 8|94 5:3 9|73 87:3 10|38 25:4 1|9 71:4 2|57 61:4 3|49 59:4 4|83 48:4 5|69 19:4 6|26 10:4 7|38 33:4 8|24 76:4 9|41 94:4 10|59 4:5 1|7 53:5 2|74 46:5 3|1 90:5 4|86 11:5 5|54 16:5 6|24 97:5 7|83 72:5 8|53 30:5 9|61 13:5 10|23 21:6 1|92 7:6 2|86 46:6 3|29 73:6 4|35 53:6 5|32 66:6 6|4 60:6 7|78 34:6 8|18 41:6 9|65 87:6 10|27 63:7 1|31 20:7 2|78 65:7 3|89 46:7 4|48 39:7 5|88 21:7 6|83 25:7 7|1 62:7 8|68 2:7 9|58 79:7 10|55 98:8 1|98 68:8 2|22 28:8 3|25 52:8 4|60 41:8 5|5 92:8 6|30 10:8 7|53 94:8 8|69 92:8 9|57 44:8 10|62 59:9 1|45 64:9 2|70 84:9 3|63 8:9 4|99 42:9 5|35 89:9 6|39 94:9 7|29 69:9 8|24 97:9 9|63 98:9 10|7 73:10 1|27 40:10 2|79 99:10 3|63 25:10 4|83 36:10 5|23 57:10 6|73 57:10 7|70 64:10 8|16 19:10 9|5 66:10 10</relation>
    <relation name="R24" arity="2" nbTuples="100" semantics="soft" defaultCost="infinity">27 49:1 1|14 84:1 2|5 9:1 3|89 17:1 4|87 45:1 5|75 73:1 6|98 21:1 7|72 38:1 8|43 79:1 9|100 53:1 10|31 83:2 1|71 49:2 2|36 43:2 3|20 83:2 4|98 28:2 5|76 47:2 6|46 40:2 7|98 51:2 8|62 31:2 9|78 77:2 10|77 13:3 1|24 13:3 2|32 27:3 3|85 54:3 4|1 21:3 5|17 38:3 6|80 93:3 7|12 4:3 8|18 56:3 9|100 66:3 10|79 99:4 1|17 58:4 2|36 4:4 3|76 74:4 4|56 38:4 5|17 99:4 6|2 88:4 7|98 30:4 8|24 5:4 9|9 41:4 10|5 67:5 1|27 64:5 2|21 80:5 3|81 9:5 4|61 66:5 5|20 86:5 6|70 36:5 7|76 38:5 8|40 58:5 9|80 44:5 10|42 81:6 1|60 7:6 2|87 30:6 3|69 83:6 4|84 91:6 5|3 87:6 6|59 8:6 7|76 62:6 8|49 12:6 9|61 56:6 10|73 5:7 1|65 33:7 2|28 24:7 3|33 14:7 4|51 35:7 5|68 95:7 6|81 2:7 7|34 16:7 8|76 7:7 9|89 69:7 10|19 14:8 1|85 83:8 2|25 74:8 3|38 62:8 4|74 40:8 5|35 67:8 6|41 19:8 7|4 18:8 8|69 7:8 9|60 90:8 10|35 98:9 1|34 71:9 2|67 71:9 3|95 72:9 4|55 66:9 5|99 44:9 6|63 86:9 7|97 22:9 8|59 67:9 9|37 67:9 10|57 46:10 1|57 53:10 2|64 54:10 3|12 3:10 4|9 99:10 5|97 53:10 6|75 71:10 7|43 10:10 8|69 54:10 9|21 18:10 10</relation>
    <relation name="R25" arity="2" nbTuples="100" semantics="soft" defaultCost="infinity">8 23:1 1|73 67:1 2|31 29:1 3|4 19:1 4|66 1:1 5|90 53:1 6|70 23:1 7|54 88:1 8|26 52:1 9|27 60:1 10|33 15:2 1|60 11:2 2|42 5:2 3|86 57:2 4|7 97:2 5|18 84:2 6|87 82:2 7|80 66:2 8|100 15:2 9|7 62:2 10|81 82:3 1|84 96:3 2|82 76:3 3|49 12:3 4|76 90:3 5|24 48:3 6|83 28:3 7|71 49:3 8|88 59:3 9|67 4:3 10|51 43:4 1|62 4:4 2|16 79:4 3|79 36:4 4|9 41:4 5|88 80:4 6|78 3:4 7|68 18:4 8|67 46:4 9|10 63:4 10|44 26:5 1|21 26:5 2|78 55:5 3|15 13:5 4|67 16:5 5|9 50:5 6|40 71:5 7|58 57:5 8|18 43:5 9|27 55:5 10|91 22:6 1|79 42:6 2|100 69:6 3|74 66:6 4|43 65:6 5|24 26:6 6|83 87:6 7|2 78:6 8|54 63:6 9|17 24:6 10|77 16:7 1|92 90:7 2|34 59:7 3|27 31:7 4|63 95:7 5|25 27:7 6|26 8:7 7|51 77:7 8|20 45:7 9|66 11:7 10|28 32:8 1|100 14:8 2|25 67:8 3|74 72:8 4|31 2:8 5|52 9:8 6|34 16:8 7|6 26:8 8|82 77:8 9|19 12:8 10|47 63:9 1|78 56:9 2|20 38:9 3|39 25:9 4|18 29:9 5|8 72:9 6|28 12:9 7|88 70:9 8|76 62:9 9|41 42:9 10|1 63:10 1|72 62:10 2|62 81:10 3|38 7:10 4|24 94:10 5|47 8:10 6|89 23:10 7|90 33:10 8|9 2:10 9|78 3:10 10</relation>
    <relation name="R26" arity="2" nbTuples="100" semantics="soft" defaultCost="infinity">93 53:1 1|63 69:1 2|48 67:1 3|32 95:1 4|28 20:1 5|7 94:1 6|52 61:1 7|64 24:1 8|15 88:1 9|82 89:1 10|11 24:2 1|53 78:2 2|60 67:2 3|75 59:2 4|90 42:2 5|75 9:2 6|92 1:2 7|12 92:2 8|22 3:2 9|41 3:2 10|94 24:3 1|6 36:3 2|1 42:3 3|30 2:3 4|23 70:3 5|69 27:3 6|56 88:3 7|93 7:3 8|33 96:3 9|97 90:3 10|70 68:4 1|4 36:4 2|67 66:4 3|3 8:4 4|82 51:4 5|94 97:4 6|76 98:4 7|51 35:4 8|67 20:4 9|91 92:4 10|58 70:5 1|29 80:5 2|1 1:5 3|45 93:5 4|58 36:5 5|38 100:5 6|51 7:5 7|16 28:5 8|61 16:5 9|17 84:5 10|35 66:6 1|57 72:6 2|48 33:6 3|15 100:6 4|60 27:6 5|19 48:6 6|31 29:6 7|72 57:6 8|22 88:6 9|53 63:6 10|66 82:7 1|86 83:7 2|29 72:7 3|92 44:7 4|9 94:7 5|70 33:7 6|77 53:7 7|39 48:7 8|76 43:7 9|28 86:7 10|95 5:8 1|93 62:8 2|13 2:8 3|98 73:8 4|46 25:8 5|84 14:8 6|91 64:8 7|49 64:8 8|27 58:8 9|5 58:8 10|76 46:9 1|32 96:9 2|29 22:9 3|62 15:9 4|50 48:9 5|12 27:9 6|40 7:9 7|77 72:9 8|75 86:9 9|32 42:9 10|1 98:10 1|14 78:10 2|20 40:10 3|97 49:10 4|46 61:10 5|12 84:10 6|9 64:10 7|72 36:10 8|95 62:10 9|61 19:10 10</relation>
    <relation name="R27" arity="2" nbTuples="100" semantics="soft" defaultCost="infinity">53 72:1 1|27 90:1 2|76 32:1 3|30 100:1 4|64 88:1 5|81 84:1 6|89 99:1 7|44 13:1 8|76 12:1 9|25 88:1 10|45 23:2 1|80 17:2 2|25 63:2 3|29 67:2 4|49 41:2 5|11 62:2 6|44 81:2 7|50 60:2 8|91 86:2 9|32 11:2 10|90 4:3 1|16 68:3 2|82 33:3 3|34 21:3 4|11 70:3 5|46 76:3 6|47 7:3 7|18 11:3 8|12 79:3 9|11 1:3 10|44 40:4 1|72 28:4 2|75 31:4 3|80 44:4 4|98 60:4 5|43 95:4 6|52 40:4 7|87 71:4 8|49 63:4 9|64 84:4 10|36 59:5 1|100 65:5 2|64 87:5 3|53 70:5 4|65 90:5 5|14 27:5 6|48 94:5 7|68 41:5 8|29 52:5 9|64 2:5 10|72 42:6 1|80 78:6 2|82 36:6 3|48 65:6 4|99 71:6 5|25 36:6 6|72 69:6 7|2 12:6 8|54 69:6 9|23 76:6 10|42 69:7 1|68 8:7 2|5 78:7 3|81 39:7 4|83 52:7 5|48 4:7 6|24 45:7 7|26 57:7 8|11 37:7 9|22 36:7 10|54 48:8 1|25 46:8 2|22 56:8 3|100 47:8 4|99 42:8 5|89 32:8 6|47 52:8 7|10 6:8 8|17 4:8 9|82 80:8 10|94 43:9 1|55 12:9 2|86 71:9 3|61 58:9 4|64 74:9 5|83 12:9 6|52 8:9 7|30 42:9 8|77 81:9 9|68 65:9 10|10 41:10 1|84 33:10 2|34 42:10 3|79 34:10 4|60 47:10 5|73 68:10 6|16 3:10 7|89 86:10 8|27 90:10 9|13 23:10 10</relation>
    <relation name="R28" arity="2" nbTuples="100" semantics="soft" defaultCost="infinity">86 77:1 1|66 33:1 2|62 27:1 3|25 44:1 4|39 79:1 5|22 48:1 6|55 46:1 7|79 68:1 8|45 30:1 9|35 30:1 10|14 2:2 1|66 10:2 2|38 47:2 3|62 15:2 4|2 49:2 5|42 17:2 6|76 9:2 7|95 36:2 8|40 9:2 9|100 36:2 10|73 52:3 1|56 5:3 2|13 5:3 3|76 38:3 4|60 43:3 5|11 58:3 6|24 52:3 7|84 88:3 8|45 41:3 9|44 72:3 10|9 4:4 1|46 62:4 2|68 30:4 3|50 66:4 4|95 72:4 5|63 53:4 6|82 82:4 7|13 46:4 8|51 72:4 9|24 3:4 10|85 18:5 1|77 32:5 2|88 78:5 3|78 68:5 4|6 25:5 5|44 98:5 6|88 80:5 7|90 1:5 8|18 78:5 9|45 19:5 10|90 65:6 1|74 98:6 2|7 82:6 3|68 69:6 4|35 86:6 5|68 56:6 6|56 1:6 7|42 64:6 8|65 82:6 9|83 26:6 10|93 69:7 1|10 9:7 2|35 50:7 3|61 76:7 4|23 87:7 5|37 96:7 6|64 4:7 7|11 83:7 8|56 52:7 9|48 88:7 10|50 61:8 1|10 17:8 2|72 69:8 3|73 46:8 4|11 38:8 5|92 100:8 6|12 55:8 7|57 22:8 8|40 49:8 9|52 42:8 10|74 18:9 1|64 100:9 2|80 40:9 3|54 94:9 4|52 80:9 5|71 65:9 6|61 7:9 7|7 61:9 8|53 83:9 9|41 43:9 10|40 69:10 1|50 72:10 2|71 81:10 3|21 16:10 4|59 100:10 5|63 1:10 6|15 21:10 7|99 41:10 8|98 45:10 9|97 81:10 10</relation>
    <relation name="R29" arity="2" nbTuples="100" semantics="soft" defaultCost="infinity">10 56:1 1|8 92:1 2|86 77:1 3|87 56:1 4|20 55:1 5|92 20:1 6|7 51:1 7|84 66:1 8|68 91:1 9|34 15:1 10|2 77:2 1|35 60:2 2|46 23:2 3|33 78:2 4|72 29:2 5|86 76:2 6|37 16:2 7|77 72:2 8|6 37:2 9|91 43:2 10|3 52:3 1|42 95:3 2|20 35:3 3|49 80:3 4|2 26:3 5|28 86:3 6|52 86:3 7|3 15:3 8|37 34:3 9|91 80:3 10|72 77:4 1|80 32:4 2|61 5:4 3|57 50:4 4|92 59:4 5|45 27:4 6|76 17:4 7|4 11:4 8|75 6:4 9|5 39:4 10|14 10:5 1|60 82:5 2|4 75:5 3|80 63:5 4|77 92:5 5|56 15:5 6|35 11:5 7|38 89:5 8|76 73:5 9|23 47:5 10|55 46:6 1|50 6:6 2|9 16:6 3|25 37:6 4|16 51:6 5|13 72:6 6|49 51:6 7|69 88:6 8|33 60:6 9|59 36:6 10|39 13:7 1|37 59:7 2|35 87:7 3|30 65:7 4|24 94:7 5|21 33:7 6|30 74:7 7|98 9:7 8|54 15:7 9|67 94:7 10|22 66:8 1|61 14:8 2|44 71:8 3|50 8:8 4|85 93:8 5|45 58:8 6|80 86:8 7|43 38:8 8|81 99:8 9|75 71:8 10|93 4:9 1|46 23:9 2|78 63:9 3|20 76:9 4|50 79:9 5|94 2:9 6|13 83:9 7|16 37:9 8|44 62:9 9|58 70:9 10|93 38:10 1|12 30:10 2|57 80:10 3|1 88:10 4|40 27:10 5|4 54:10 6|41 68:10 7|67 91:10 8|16 71:10 9|53 50:10 10</relation>
    <relation name="R30" arity="2" nbTuples="100" semantics="soft" defaultCost="infinity">57 90:1 1|100 59:1 2|90 19:1 3|93 4:1 4|36 63:1 5|32 57:1 6|20 79:1 7|80 44:1 8|70 81:1 9|83 44:1 10|85 96:2 1|43 60:2 2|53 78:2 3|60 17:2 4|70 20:2 5|29 1:2 6|13 100:2 7|52 40:2 8|91 54:2 9|57 42:2 10|17 69:3 1|54 64:3 2|24 58:3 3|24 11:3 4|38 50:3 5|70 52:3 6|68 65:3 7|28 25:3 8|8 64:3 9|79 58:3 10|54 34:4 1|98 73:4 2|12 6:4 3|63 21:4 4|81 31:4 5|50 50:4 6|78 59:4 7|19 78:4 8|52 26:4 9|4 25:4 10|86 16:5 1|29 4:5 2|17 45:5 3|41 92:5 4|89 40:5 5|40 34:5 6|73 15:5 7|68 56:5 8|17 43:5 9|85 29:5 10|58 88:6 1|34 26:6 2|22 50:6 3|45 88:6 4|51 33:6 5|19 45:6 6|72 80:6 7|28 6:6 8|60 35:6 9|71 53:6 10|3 71:7 1|40 55:7 2|55 34:7 3|73 80:7 4|89 12:7 5|35 19:7 6|91 1:7 7|71 20:7 8|98 74:7 9|92 10:7 10|17 30:8 1|88 5:8 2|25 54:8 3|68 62:8 4|71 87:8 5|2 9:8 6|32 63:8 7|95 62:8 8|3 56:8 9|70 43:8 10|45 28:9 1|35 71:9 2|77 70:9 3|21 12:9 4|68 92:9 5|23 49:9 6|55 5:9 7|57 51:9 8|18 23:9 9|39 86:9 10|44 95:10 1|24 70:10 2|13 83:10 3|5 94:10 4|73 83:10 5|51 53:10 6|39 92:10 7|90 18:10 8|32 12:10 9|63 14:10 10</relation>
    <relation name="R31" arity="2" nbTuples="100" semantics="soft" defaultCost="infinity">91 12:1 1|74 78:1 2|74 40:1 3|27 97:1 4|64 29:1 5|7 42:1 6|91 10:1 7|71 60:1 8|35 98:1 9|45 84:1 10|82 22:2 1|91 100:2 2|71 89:2 3|79 96:2 4|93 95:2 5|51 2:2 6|43 53:2 7|63 46:2 8|3 95:2 9|14 10:2 10|32 83:3 1|20 6:3 2|62 77:3 3|81 66:3 4|65 46:3 5|81 78:3 6|31 87:3 7|15 56:3 8|16 16:3 9|79 16:3 10|63 86:4 1|79 64:4 2|48 21:4 3|12 7:4 4|32 13:4 5|24 22:4 6|95 2:4 7|45 50:4 8|99 3:4 9|83 1:4 10|3 27:5 1|6 78:5 2|65 11:5 3|88 97:5 4|86 23:5 5|9 69:5 6|63 26:5 7|90 85:5 8|47 12:5 9|3 75:5 10|79 57:6 1|62 61:6 2|96 67:6 3|22 62:6 4|100 41:6 5|12 94:6 6|53 20:6 7|9 9:6 8|47 99:6 9|37 45:6 10|6 96:7 1|4 45:7 2|21 35:7 3|94 42:7 4|83 48:7 5|52 13:7 6|79 65:7 7|62 14:7 8|47 12:7 9|54 77:7 10|25 10:8 1|42 5:8 2|26 22:8 3|61 17:8 4|66 94:8 5|93 44:8 6|27 46:8 7|10 89:8 8|82 39:8 9|19 40:8 10|16 23:9 1|17 29:9 2|6 35:9 3|43 9:9 4|46 35:9 5|9 41:9 6|14 28:9 7|49 70:9 8|65 24:9 9|36 86:9 10|64 73:10 1|58 60:10 2|56 39:10 3|1 73:10 4|42 17:10 5|86 60:10 6|62 91:10 7|20 16:10 8|9 28:10 9|89 25:10 10</relation>
    <relation name="R32" arity="2" nbTuples="100" semantics="soft" defaultCost="infinity">20 32:1 1|58 100:1 2|35 82:1 3|97 60:1 4|98 92:1 5|43 79:1 6|89 70:1 7|98 95:1 8|9 42:1 9|35 95:1 10|12 84:2 1|6 39:2 2|54 65:2 3|1 4:2 4|81 9:2 5|53 27:2 6|98 60:2 7|33 14:2 8|59 14:2 9|53 79:2 10|11 95:3 1|97 11:3 2|77 16:3 3|61 39:3 4|1 97:3 5|13 9:3 6|97 87:3 7|10 73:3 8|31 51:3 9|96 39:3 10|51 99:4 1|90 24:4 2|6 21:4 3|9 90:4 4|57 34:4 5|21 73:4 6|52 38:4 7|8 42:4 8|54 16:4 9|24 44:4 10|47 21:5 1|87 68:5 2|12 35:5 3|92 46:5 4|55 100:5 5|42 98:5 6|98 57:5 7|12 56:5 8|81 74:5 9|14 49:5 10|19 61:6 1|4 77:6 2|54 38:6 3|93 93:6 4|64 41:6 5|54 15:6 6|96 26:6 7|71 6:6 8|14 50:6 9|84 82:6 10|45 88:7 1|98 10:7 2|97 94:7 3|69 2:7 4|23 74:7 5|65 10:7 6|10 90:7 7|91 74:7 8|87 7:7 9|19 93:7 10|26 46:8 1|8 37:8 2|88 71:8 3|95 34:8 4|63 43:8 5|60 26:8 6|40 21:8 7|3 20:8 8|79 100:8 9|51 14:8 10|60 27:9 1|20 8:9 2|33 73:9 3|70 93:9 4|34 79:9 5|67 48:9 6|11 21:9 7|46 20:9 8|38 33:9 9|71 64:9 10|8 15:10 1|57 41:10 2|93 69:10 3|53 67:10 4|29 4:10 5|25 78:10 6|42 81:10 7|70 23:10 8|34 43:10 9|63 19:10 10</relation>
    <relation name="R33" arity="2" nbTuples="100" semantics="soft" defaultCost="infinity">92 44:1 1|20 31:1 2|44 56:1 3|76 71:1 4|39 8:1 5|93 65:1 6|97 88:1 7|24 44:1 8|77 11:1 9|100 90:1 10|100 58:2 1|84 95:2 2|66 35:2 3|41 52:2 4|21 47:2 5|89 36:2 6|99 21:2 7|83 4:2 8|39 42:2 9|24 89:2 10|99 32:3 1|54 32:3 2|12 49:3 3|96 54:3 4|29 26:3 5|82 61:3 6|51 45:3 7|32 95:3 8|13 75:3 9|32 90:3 10|15 9:4 1|52 92:4 2|81 46:4 3|17 64:4 4|47 84:4 5|23 94:4 6|93 32:4 7|97 88:4 8|28 34:4 9|95 72:4 10|12 91:5 1|77 40:5 2|21 7:5 3|87 71:5 4|26 36:5 5|70 45:5 6|19 25:5 7|50 92:5 8|33 94:5 9|7 7:5 10|38 55:6 1|34 64:6 2|50 97:6 3|82 10:6 4|1 27:6 5|56 83:6 6|1 10:6 7|74 59:6 8|12 11:6 9|14 33:6 10|95 88:7 1|98 76:7 2|17 73:7 3|12 10:7 4|16 15:7 5|52 22:7 6|4 59:7 7|89 15:7 8|59 79:7 9|84 81:7 10|76 84:8 1|71 87:8 2|99 74:8 3|86 22:8 4|12 25:8 5|79 99:8 6|87 45:8 7|80 55:8 8|100 53:8 9|63 33:8 10|84 9:9 1|80 16:9 2|88 32:9 3|58 93:9 4|96 15:9 5|16 58:9 6|23 88:9 7|68 48:9 8|75 36:9 9|66 45:9 10|35 30:10 1|29 2:10 2|83 3:10 3|37 55:10 4|7 49:10 5|9 25:10 6|35 10:10 7|87 51:10 8|40 56:10 9|41 1:10 10</relation>
    <relation name="R34" arity="2" nbTuples="100" semantics="soft" defaultCost="infinity">89 75:1 1|71 82:1 2|98 27:1 3|6 78:1 4|27 21:1 5|67 6:1 6|86 52:1 7|97 24:1 8|50 1:1 9|4 60:1 10|5 25:2 1|46 18:2 2|89 11:2 3|100 15:2 4|93 14:2 5|90 40:2 6|95 39:2 7|97 93:2 8|25 89:2 9|6 33:2 10|69 48:3 1|17 28:3 2|51 16:3 3|38 53:3 4|36 7:3 5|14 8:3 6|82 30:3 7|2 26:3 8|84 2:3 9|74 20:3 10|68 49:4 1|48 84:4 2|8 90:4 3|91 88:4 4|13 97:4 5|93 49:4 6|46 92:4 7|23 87:4 8|18 37:4 9|76 76:4 10|91 28:5 1|9 48:5 2|72 45:5 3|97 92:5 4|7 36:5 5|99 12:5 6|5 70:5 7|19 80:5 8|93 42:5 9|20 93:5 10|83 54:6 1|75 87:6 2|74 60:6 3|94 41:6 4|17 19:6 5|93 77:6 6|9 45:6 7|70 31:6 8|2 41:6 9|25 46:6 10|41 25:7 1|44 25:7 2|13 64:7 3|59 63:7 4|40 87:7 5|71 62:7 6|35 23:7 7|40 19:7 8|98 99:7 9|100 87:7 10|84 96:8 1|27 80:8 2|97 80:8 3|79 22:8 4|64 74:8 5|74 98:8 6|44 55:8 7|21 42:8 8|54 46:8 9|100 10:8 10|49 68:9 1|17 4:9 2|28 30:9 3|81 26:9 4|87 20:9 5|43 43:9 6|55 82:9 7|8 7:9 8|73 73:9 9|100 36:9 10|13 94:10 1|57 59:10 2|48 31:10 3|74 91:10 4|42 30:10 5|84 6:10 6|37 79:10 7|15 32:10 8|96 85:10 9|48 30:10 10</relation>
    <relation name="R35" arity="2" nbTuples="100" semantics="soft" defaultCost="infinity">43 59:1 1|64 56:1 2|82 63:1 3|13 59:1 4|85 1:1 5|90 2:1 6|94 87:1 7|76 72:1 8|83 39:1 9|98 69:1 10|76 20:2 1|38 47:2 2|66 87:2 3|29 39:2 4|77 41:2 5|17 41:2 6|40 54:2 7|69 29:2 8|72 94:2 9|42 27:2 10|52 9:3 1|31 53:3 2|81 39:3 3|7 89:3 4|34 43:3 5|73 76:3 6|92 36:3 7|67 55:3 8|6 82:3 9|74 97:3 10|78 63:4 1|93 44:4 2|89 50:4 3|81 79:4 4|59 43:4 5|29 30:4 6|39 74:4 7|90 32:4 8|57 23:4 9|15 50:4 10|10 100:5 1|34 93:5 2|43 55:5 3|66 31:5 4|14 49:5 5|90 83:5 6|58 38:5 7|34 96:5 8|25 26:5 9|17 23:5 10|91 40:6 1|72 69:6 2|46 90:6 3|100 36:6 4|11 18:6 5|88 10:6 6|49 5:6 7|57 70:6 8|99 83:6 9|71 25:6 10|41 66:7 1|33 28:7 2|39 93:7 3|99 54:7 4|20 58:7 5|93 77:7 6|48 65:7 7|82 15:7 8|33 77:7 9|73 75:7 10|58 41:8 1|100 70:8 2|44 55:8 3|77 50:8 4|84 51:8 5|19 32:8 6|64 32:8 7|2 95:8 8|41 55:8 9|23 32:8 10|22 87:9 1|47 92:9 2|81 56:9 3|75 19:9 4|60 21:9 5|32 63:9 6|86 18:9 7|98 50:9 8|89 42:9 9|26 6:9 10|24 34:10 1|50 15:10 2|45 10:10 3|82 74:10 4|42 20:10 5|17 78:10 6|20 36:10 7|96 9:10 8|84 38:10 9|66 41:10 10</relation>
    <relation name="R36" arity="2" nbTuples="100" semantics="soft" defaultCost="infinity">60 32:1 1|65 26:1 2|35 70:1 3|12 75:1 4|62 71:1 5|100 16:1 6|24 99:1 7|16 51:1 8|12 4:1 9|15 13:1 10|63 60:2 1|92 74:2 2|30 30:2 3|12 40:2 4|81 84:2 5|6 19:2 6|32 32:2 7|18 43:2 8|87 26:2 9|96 94:2 10|22 3:3 1|45 54:3 2|81 71:3 3|31 4:3 4|64 54:3 5|97 62:3 6|81 49:3 7|8 69:3 8|8 57:3 9|22 76:3 10|43 98:4 1|38 42:4 2|60 63:4 3|94 7:4 4|94 65:4 5|84 19:4 6|33 22:4 7|78 10:4 8|4 33:4 9|35 20:4 10|8 65:5 1|100 55:5 2|60 12:5 3|46 29:5 4|92 42:5 5|38 16:5 6|32 21:5 7|75 71:5 8|62 27:5 9|94 14:5 10|24 79:6 1|82 88:6 2|20 25:6 3|21 33:6 4|71 45:6 5|89 55:6 6|11 52:6 7|18 3:6 8|14 2:6 9|13 17:6 10|61 61:7 1|11 26:7 2|63 67:7 3|4 64:7 4|51 45:7 5|71 74:7 6|33 60:7 7|76 63:7 8|41 43:7 9|68 99:7 10|9 87:8 1|94 12:8 2|86 12:8 3|36 25:8 4|92 7:8 5|61 94:8 6|26 59:8 7|3 18:8 8|2 77:8 9|23 42:8 10|39 42:9 1|18 51:9 2|65 18:9 3|72 40:9 4|88 79:9 5|78 7:9 6|100 33:9 7|30 22:9 8|97 26:9 9|29 93:9 10|87 68:10 1|40 49:10 2|44 15:10 3|94 56:10 4|76 4:10 5|90 67:10 6|52 60:10 7|72 21:10 8|71 17:10 9|56 88:10 10</relation>
    <relation name="R37" arity="2" nbTuples="100" semantics="soft" defaultCost="infinity">14 80:1 1|86 96:1 2|4 43:1 3|28 36:1 4|91 82:1 5|80 11:1 6|72 38:1 7|67 53:1 8|52 15:1 9|9 90:1 10|18 23:2 1|7 61:2 2|73 93:2 3|51 65:2 4|62 42:2 5|81 23:2 6|86 24:2 7|43 91:2 8|17 87:2 9|62 50:2 10|56 20:3 1|31 15:3 2|61 55:3 3|34 35:3 4|37 63:3 5|69 12:3 6|33 59:3 7|23 29:3 8|15 49:3 9|10 79:3 10|76 86:4 1|78 90:4 2|55 44:4 3|83 69:4 4|51 86:4 5|67 49:4 6|4 10:4 7|50 96:4 8|94 46:4 9|23 86:4 10|19 2:5 1|70 33:5 2|90 48:5 3|68 29:5 4|15 34:5 5|29 11:5 6|81 63:5 7|95 84:5 8|63 63:5 9|14 55:5 10|35 89:6 1|80 79:6 2|76 49:6 3|27 48:6 4|45 48:6 5|61 89:6 6|66 79:6 7|81 97:6 8|36 22:6 9|7 48:6 10|52 65:7 1|16 24:7 2|94 51:7 3|58 87:7 4|65 67:7 5|27 40:7 6|47 60:7 7|13 49:7 8|76 84:7 9|99 51:7 10|61 70:8 1|94 70:8 2|33 16:8 3|80 4:8 4|41 12:8 5|19 18:8 6|93 5:8 7|47 86:8 8|30 54:8 9|56 37:8 10|82 93:9 1|45 26:9 2|64 5:9 3|40 47:9 4|27 59:9 5|93 63:9 6|20 58:9 7|84 77:9 8|26 21:9 9|97 72:9 10|62 83:10 1|6 46:10 2|62 26:10 3|19 77:10 4|76 90:10 5|55 19:10 6|76 51:10 7|80 93:10 8|46 16:10 9|21 89:10 10</relation>
    <relation name="R38" arity="2" nbTuples="100" semantics="soft" defaultCost="infinity">53 92:1 1|98 49:1 2|16 6:1 3|34 82:1 4|89 14:1 5|98 16:1 6|35 94:1 7|18 77:1 8|36 90:1 9|36 35:1 10|86 6:2 1|34 77:2 2|50 61:2 3|25 92:2 4|35 37:2 5|39 92:2 6|86 72:2 7|62 30:2 8|70 76:2 9|40 12:2 10|16 83:3 1|86 58:3 2|94 78:3 3|15 73:3 4|63 68:3 5|19 9:3 6|7 20:3 7|47 57:3 8|77 25:3 9|72 69:3 10|90 68:4 1|74 71:4 2|2 81:4 3|11 58:4 4|65 54:4 5|61 1:4 6|93 66:4 7|25 50:4 8|7 53:4 9|44 31:4 10|5 68:5 1|39 53:5 2|23 81:5 3|9 73:5 4|46 15:5 5|49 3:5 6|33 76:5 7|91 58:5 8|70 46:5 9|98 19:5 10|7 26:6 1|20 65:6 2|60 52:6 3|98 40:6 4|48 50:6 5|45 8:6 6|14 100:6 7|72 40:6 8|32 60:6 9|10 99:6 10|43 94:7 1|86 78:7 2|36 48:7 3|63 54:7 4|43 8:7 5|73 53:7 6|8 77:7 7|32 12:7 8|97 11:7 9|79 48:7 10|86 75:8 1|82 88:8 2|18 64:8 3|89 92:8 4|41 63:8 5|47 81:8 6|47 56:8 7|4 76:8 8|19 56:8 9|9 95:8 10|59 25:9 1|78 8:9 2|1 20:9 3|47 63:9 4|40 53:9 5|40 73:9 6|1 93:9 7|98 62:9 8|48 55:9 9|61 49:9 10|89 74:10 1|94 80:10 2|61 95:10 3|31 96:10 4|83 55:10 5|65 56:10 6|75 92:10 7|70 13:10 8|69 48:10 9|28 10:10 10</relation>
    <relation name="R39" arity="2" nbTuples="100" semantics="soft" defaultCost="infinity">20 3:1 1|76 25:1 2|28 30:1 3|95 41:1 4|79 6:1 5|91 55:1 6|95 14:1 7|80 37:1 8|58 95:1 9|42 99:1 10|63 4:2 1|78 65:2 2|27 91:2 3|65 79:2 4|9 9:2 5|51 94:2 6|23 11:2 7|57 79:2 8|21 12:2 9|43 85:2 10|99 43:3 1|79 71:3 2|32 33:3 3|6 67:3 4|60 51:3 5|22 72:3 6|5 10:3 7|21 57:3 8|6 67:3 9|14 25:3 10|19 8:4 1|27 4:4 2|81 74:4 3|7 63:4 4|44 21:4 5|5 69:4 6|8 76:4 7|97 10:4 8|22 24:4 9|81 70:4 10|39 5:5 1|60 30:5 2|72 100:5 3|38 42:5 4|71 21:5 5|93 26:5 6|3 36:5 7|52 11:5 8|86 98:5 9|6 57:5 10|92 76:6 1|98 64:6 2|30 6:6 3|6 3:6 4|61 61:6 5|83 72:6 6|41 20:6 7|59 27:6 8|72 12:6 9|12 3:6 10|78 38:7 1|27 90:7 2|9 18:7 3|83 16:7 4|27 77:7 5|16 25:7 6|25 42:7 7|70 46:7 8|66 63:7 9|83 85:7 10|66 66:8 1|47 96:8 2|36 69:8 3|78 5:8 4|14 22:8 5|59 18:8 6|37 35:8 7|37 57:8 8|93 91:8 9|36 33:8 10|51 92:9 1|38 78:9 2|43 64:9 3|6 31:9 4|59 69:9 5|86 8:9 6|50 93:9 7|74 47:9 8|98 52:9 9|1 61:9 10|83 85:10 1|42 7:10 2|97 33:10 3|11 24:10 4|97 9:10 5|7 89:10 6|58 46:10 7|81 48:10 8|72 26:10 9|62 35:10 10</relation>
    <relation name="R40" arity="2" nbTuples="100" semantics="soft" defaultCost="infinity">88 19:1 1|31 76:1 2|14 49:1 3|72 30:1 4|4 41:1 5|19 40:1 6|50 5:1 7|20 4:1 8|49 55:1 9|98 97:1 10|65 64:2 1|30 51:2 2|7 21:2 3|74 98:2 4|80 29:2 5|15 60:2 6|90 95:2 7|6 14:2 8|76 26:2 9|14 90:2 10|57 42:3 1|50 55:3 2|94 35:3 3|11 53:3 4|62 52:3 5|33 63:3 6|73 42:3 7|41 85:3 8|58 49:3 9|87 52:3 10|23 4:4 1|47 100:4 2|5 5:4 3|2 48:4 4|16 72:4 5|29 80:4 6|40 94:4 7|81 31:4 8|61 92:4 9|87 34:4 10|37 52:5 1|79 91:5 2|98 95:5 3|86 27:5 4|38 26:5 5|85 53:5 6|8 42:5 7|52 78:5 8|42 38:5 9|74 22:5 10|48 73:6 1|7 48:6 2|92 81:6 3|26 73:6 4|43 6:6 5|95 2:6 6|92 28:6 7|100 60:6 8|92 51:6 9|38 93:6 10|22 36:7 1|7 42:7 2|84 52:7 3|62 4:7 4|76 54:7 5|21 37:7 6|19 74:7 7|45 58:7 8|9 75:7 9|23 61:7 10|77 87:8 1|93 68:8 2|65 3:8 3|60 7:8 4|1 31:8 5|54 2:8 6|56 8:8 7|67 65:8 8|63 48:8 9|7 60:8 10|71 93:9 1|98 7:9 2|30 14:9 3|100 23:9 4|65 7:9 5|45 66:9 6|81 25:9 7|26 91:9 8|52 72:9 9|38 99:9 10|97 7:10 1|42 31:10 2|85 97:10 3|81 8:10 4|54 49:10 5|92 12:10 6|17 14:10 7|49 55:10 8|89 91:10 9|83 78:10 10</relation>
    <relation name="R41" arity="2" nbTuples="100" semantics="soft" defaultCost="infinity">71 57:1 1|39 99:1 2|2 7:1 3|13 98:1 4|60 46:1 5|80 39:1 6|38 76:1 7|64 94:1 8|25 84:1 9|21 48:1 10|39 21:2 1|5 40:2 2|6 54:2 3|63 20:2 4|77 51:2 5|64 68:2 6|44 67:2 7|96 75:2 8|100 63:2 9|68 37:2 10|88 32:3 1|68 87:3 2|53 64:3 3|61 45:3 4|47 13:3 5|93 35:3 6|55 28:3 7|48 99:3 8|24 11:3 9|62 95:3 10|48 6:4 1|15 63:4 2|13 92:4 3|35 8:4 4|46 38:4 5|42 44:4 6|38 26:4 7|15 11:4 8|53 47:4 9|1 6:4 10|92 38:5 1|34 4:5 2|17 16:5 3|89 7:5 4|72 63:5 5|7 92:5 6|54 64:5 7|69 99:5 8|38 60:5 9|22 33:5 10|59 84:6 1|94 42:6 2|45 43:6 3|88 64:6 4|68 12:6 5|53 18:6 6|7 10:6 7|48 99:6 8|57 27:6 9|48 48:6 10|8 94:7 1|33 29:7 2|91 4:7 3|5 44:7 4|71 67:7 5|9 46:7 6|52 85:7 7|79 64:7 8|35 56:7 9|53 80:7 10|3 25:8 1|86 25:8 2|11 75:8 3|51 34:8 4|92 21:8 5|97 12:8 6|19 65:8 7|5 40:8 8|73 57:8 9|65 91:8 10|21 95:9 1|98 73:9 2|15 100:9 3|69 97:9 4|5 81:9 5|48 3:9 6|28 37:9 7|95 71:9 8|84 11:9 9|53 73:9 10|12 46:10 1|93 52:10 2|17 93:10 3|6 15:10 4|26 25:10 5|85 67:10 6|64 53:10 7|31 66:10 8|20 30:10 9|97 55:10 10</relation>
    <relation name="R42" arity="2" nbTuples="100" semantics="soft" defaultCost="infinity">33 65:1 1|76 37:1 2|84 9:1 3|50 30:1 4|76 76:1 5|58 36:1 6|1 12:1 7|36 71:1 8|53 63:1 9|41 63:1 10|15 17:2 1|61 83:2 2|63 45:2 3|6 22:2 4|48 21:2 5|23 79:2 6|9 17:2 7|29 17:2 8|22 65:2 9|68 62:2 10|51 91:3 1|93 31:3 2|76 1:3 3|46 26:3 4|69 68:3 5|76 99:3 6|92 15:3 7|32 93:3 8|21 62:3 9|16 24:3 10|43 78:4 1|27 55:4 2|90 52:4 3|35 14:4 4|59 69:4 5|17 88:4 6|46 46:4 7|58 11:4 8|54 3:4 9|68 67:4 10|60 66:5 1|91 54:5 2|62 64:5 3|98 86:5 4|56 98:5 5|15 14:5 6|92 13:5 7|30 62:5 8|86 69:5 9|23 57:5 10|68 23:6 1|34 96:6 2|62 28:6 3|7 51:6 4|42 70:6 5|7 98:6 6|76 68:6 7|67 18:6 8|92 84:6 9|49 3:6 10|5 96:7 1|7 81:7 2|29 15:7 3|33 46:7 4|64 42:7 5|29 84:7 6|85 98:7 7|79 66:7 8|74 75:7 9|49 62:7 10|56 2:8 1|79 56:8 2|35 47:8 3|96 96:8 4|22 8:8 5|33 78:8 6|44 11:8 7|61 86:8 8|62 47:8 9|88 14:8 10|83 54:9 1|7 17:9 2|45 85:9 3|9 24:9 4|75 57:9 5|73 16:9 6|63 54:9 7|96 23:9 8|75 78:9 9|11 3:9 10|21 52:10 1|39 1:10 2|45 5:10 3|51 2:10 4|30 62:10 5|91 59:10 6|48 36:10 7|84 64:10 8|44 68:10 9|76 25:10 10</relation>
    <relation name="R43" arity="2" nbTuples="100" semantics="soft" defaultCost="infinity">35 82:1 1|4 4:1 2|43 66:1 3|66 63:1 4|14 94:1 5|47 69:1 6|57 97:1 7|12 12:1 8|48 62:1 9|21 85:1 10|80 54:2 1|98 4:2 2|94 46:2 3|26 40:2 4|21 31:2 5|50 47:2 6|89 24:2 7|79 19:2 8|86 26:2 9|29 78:2 10|55 76:3 1|23 84:3 2|94 9:3 3|88 15:3 4|64 34:3 5|76 65:3 6|72 24:3 7|70 77:3 8|92 64:3 9|32 21:3 10|70 81:4 1|71 30:4 2|53 77:4 3|47 60:4 4|3 48:4 5|8 94:4 6|97 63:4 7|54 52:4 8|16 73:4 9|54 20:4 10|98 5:5 1|95 69:5 2|8 78:5 3|39 4:5 4|82 21:5 5|65 17:5 6|76 99:5 7|23 19:5 8|62 38:5 9|3 65:5 10|75 84:6 1|94 70:6 2|86 86:6 3|82 89:6 4|74 63:6 5|39 5:6 6|5 83:6 7|72 61:6 8|83 46:6 9|3 35:6 10|32 42:7 1|86 72:7 2|75 21:7 3|32 49:7 4|33 7:7 5|33 68:7 6|10 55:7 7|48 33:7 8|79 32:7 9|35 26:7 10|58 26:8 1|22 12:8 2|60 21:8 3|82 12:8 4|70 29:8 5|46 89:8 6|15 20:8 7|34 91:8 8|38 34:8 9|91 48:8 10|50 24:9 1|95 77:9 2|42 7:9 3|33 38:9 4|45 28:9 5|9 52:9 6|98 98:9 7|73 60:9 8|63 56:9 9|67 97:9 10|19 66:10 1|74 27:10 2|22 19:10 3|20 89:10 4|80 9:10 5|8 61:10 6|84 14:10 7|23 83:10 8|46 100:10 9|69 49:10 10</relation>
    <relation name="R44" arity="2" nbTuples="100" semantics="soft" defaultCost="infinity">78 53:1 1|83 76:1 2|81 44:1 3|9 85:1 4|62 75:1 5|58 6:1 6|87 34:1 7|91 47:1 8|89 92:1 9|43 64:1 10|2 47:2 1|84 6:2 2|25 76:2 3|51 94:2 4|75 6:2 5|16 54:2 6|46 75:2 7|44 13:2 8|7 21:2 9|85 6:2 10|8 12:3 1|6 99:3 2|93 66:3 3|89 8:3 4|58 35:3 5|46 2:3 6|42 58:3 7|7 52:3 8|51 84:3 9|67 83:3 10|34 54:4 1|76 96:4 2|60 7:4 3|53 97:4 4|53 69:4 5|7 19:4 6|24 63:4 7|56 64:4 8|98 96:4 9|62 76:4 10|58 56:5 1|79 96:5 2|67 64:5 3|82 23:5 4|11 14:5 5|91 79:5 6|65 76:5 7|25 31:5 8|68 2:5 9|24 21:5 10|76 22:6 1|65 7:6 2|15 26:6 3|28 17:6 4|6 29:6 5|57 95:6 6|9 75:6 7|96 1:6 8|80 21:6 9|76 25:6 10|41 4:7 1|77 66:7 2|67 100:7 3|69 16:7 4|74 55:7 5|35 95:7 6|36 50:7 7|95 86:7 8|86 71:7 9|41 21:7 10|95 39:8 1|35 88:8 2|60 48:8 3|83 7:8 4|58 79:8 5|92 98:8 6|5 30:8 7|40 19:8 8|35 52:8 9|24 19:8 10|84 45:9 1|62 39:9 2|39 22:9 3|71 67:9 4|96 32:9 5|46 27:9 6|70 87:9 7|69 73:9 8|42 16:9 9|95 39:9 10|9 49:10 1|75 97:10 2|53 12:10 3|8 59:10 4|30 88:10 5|24 47:10 6|73 92:10 7|35 90:10 8|17 94:10 9|9 49:10 10</relation>
    <relation name="R45" arity="2" nbTuples="100" semantics="soft" defaultCost="infinity">35 24:1 1|93 45:1 2|44 68:1 3|59 16:1 4|51 77:1 5|35 85:1 6|59 11:1 7|25 95:1 8|12 46:1 9|3 31:1 10|67 59:2 1|45 14:2 2|85 47:2 3|25 46:2 4|18 26:2 5|13 35:2 6|23 85:2 7|23 34:2 8|40 80:2 9|75 96:2 10|54 85:3 1|43 39:3 2|61 39:3 3|60 9:3 4|2 54:3 5|38 17:3 6|33 85:3 7|70 20:3 8|45 100:3 9|51 21:3 10|36 20:4 1|26 70:4 2|35 43:4 3|80 29:4 4|20 20:4 5|29 11:4 6|25 76:4 7|23 85:4 8|34 53:4 9|76 54:4 10|70 67:5 1|47 61:5 2|30 68:5 3|61 61:5 4|12 17:5 5|13 40:5 6|52 82:5 7|27 9:5 8|57 9:5 9|52 74:5 10|40 4:6 1|62 92:6 2|96 13:6 3|88 91:6 4|18 94:6 5|58 23:6 6|54 31:6 7|40 30:6 8|39 27:6 9|70 65:6 10|42 2:7 1|52 47:7 2|13 13:7 3|36 8:7 4|54 94:7 5|37 2:7 6|30 14:7 7|67 53:7 8|47 60:7 9|28 35:7 10|63 28:8 1|99 87:8 2|76 34:8 3|75 92:8 4|13 49:8 5|66 52:8 6|86 81:8 7|34 43:8 8|25 26:8 9|55 37:8 10|79 51:9 1|33 20:9 2|95 67:9 3|31 64:9 4|5 84:9 5|11 59:9 6|38 70:9 7|48 28:9 8|48 60:9 9|66 24:9 10|91 78:10 1|94 15:10 2|7 14:10 3|57 50:10 4|77 78:10 5|27 24:10 6|92 43:10 7|50 32:10 8|45 9:10 9|1 46:10 10</relation>
    <relation name="R46" arity="2" nbTuples="100" semantics="soft" defaultCost="infinity">82 73:1 1|100 37:1 2|65 40:1 3|88 86:1 4|18 73:1 5|6 43:1 6|44 20:1 7|53 34:1 8|29 33:1 9|85 100:1 10|91 42:2 1|24 20:2 2|16 35:2 3|52 82:2 4|52 40:2 5|79 95:2 6|29 90:2 7|1 83:2 8|83 33:2 9|35 42:2 10|26 19:3 1|23 62:3 2|38 78:3 3|2 8:3 4|2 99:3 5|10 42:3 6|92 90:3 7|58 87:3 8|10 11:3 9|24 23:3 10|25 55:4 1|39 26:4 2|20 44:4 3|34 71:4 4|29 28:4 5|57 21:4 6|100 55:4 7|54 73:4 8|27 7:4 9|92 12:4 10|100 92:5 1|31 86:5 2|8 11:5 3|20 16:5 4|69 15:5 5|58 11:5 6|16 14:5 7|72 49:5 8|57 86:5 9|30 85:5 10|50 8:6 1|30 18:6 2|63 6:6 3|51 52:6 4|69 98:6 5|19 88:6 6|37 19:6 7|63 61:6 8|90 48:6 9|40 70:6 10|55 23:7 1|70 25:7 2|48 43:7 3|51 64:7 4|5 40:7 5|50 97:7 6|40 19:7 7|11 50:7 8|73 43:7 9|4 88:7 10|65 89:8 1|8 48:8 2|17 52:8 3|78 7:8 4|62 66:8 5|72 45:8 6|42 28:8 7|41 6:8 8|71 48:8 9|28 79:8 10|46 42:9 1|35 66:9 2|96 38:9 3|32 42:9 4|91 90:9 5|100 45:9 6|33 93:9 7|16 13:9 8|97 89:9 9|51 83:9 10|93 33:10 1|11 64:10 2|94 65:10 3|80 33:10 4|40 64:10 5|47 66:10 6|65 20:10 7|73 62:10 8|8 82:10 9|31 18:10 10</relation>
    <relation name="R47" arity="2" nbTuples="100" semantics="soft" defaultCost="infinity">62 50:1 1|93 38:1 2|90 58:1 3|61 70:1 4|88 38:1 5|57 6:1 6|95 43:1 7|25 89:1 8|68 47:1 9|13 10:1 10|15 26:2 1|91 23:2 2|51 92:2 3|98 15:2 4|66 31:2 5|99 40:2 6|33 64:2 7|11 42:2 8|76 53:2 9|83 55:2 10|71 30:3 1|69 17:3 2|46 52:3 3|18 68:3 4|36 35:3 5|3 92:3 6|99 60:3 7|51 79:3 8|37 87:3 9|8 96:3 10|96 81:4 1|51 57:4 2|91 89:4 3|84 24:4 4|90 71:4 5|20 68:4 6|41 55:4 7|100 63:4 8|35 39:4 9|20 95:4 10|41 33:5 1|82 20:5 2|82 9:5 3|13 12:5 4|51 95:5 5|16 10:5 6|22 18:5 7|30 83:5 8|25 99:5 9|92 96:5 10|61 62:6 1|14 2:6 2|80 22:6 3|54 13:6 4|41 100:6 5|94 4:6 6|66 98:6 7|25 98:6 8|28 73:6 9|83 95:6 10|100 40:7 1|18 23:7 2|49 25:7 3|31 98:7 4|17 25:7 5|48 1:7 6|38 97:7 7|45 5:7 8|47 46:7 9|16 97:7 10|24 58:8 1|75 82:8 2|41 90:8 3|33 84:8 4|74 86:8 5|27 72:8 6|77 81:8 7|89 18:8 8|73 3:8 9|45 82:8 10|49 96:9 1|96 15:9 2|4 44:9 3|81 64:9 4|4 58:9 5|58 64:9 6|50 7:9 7|32 13:9 8|66 34:9 9|50 6:9 10|61 5:10 1|38 51:10 2|95 30:10 3|6 60:10 4|20 26:10 5|42 64:10 6|52 32:10 7|41 81:10 8|20 80:10 9|63 14:10 10</relation>
    <relation name="R48" arity="2" nbTuples="100" semantics="soft" defaultCost="infinity">53 41:1 1|73 74:1 2|43 71:1 3|57 40:1 4|62 17:1 5|5 10:1 6|88 33:1 7|32 27:1 8|43 8:1 9|92 4:1 10|2 17:2 1|60 1:2 2|59 39:2 3|1 63:2 4|93 21:2 5|10 73:2 6|13 94:2 7|32 8:2 8|50 96:2 9|70 60:2 10|50 100:3 1|73 26:3 2|90 65:3 3|61 32:3 4|64 11:3 5|88 18:3 6|2 48:3 7|39 82:3 8|98 45:3 9|82 32:3 10|63 83:4 1|47 3:4 2|8 13:4 3|72 7:4 4|45 64:4 5|65 36:4 6|44 64:4 7|68 64:4 8|44 58:4 9|64 3:4 10|70 15:5 1|52 31:5 2|90 71:5 3|65 53:5 4|6 51:5 5|85 67:5 6|24 63:5 7|65 91:5 8|91 7:5 9|99 32:5 10|49 31:6 1|64 38:6 2|88 75:6 3|59 32:6 4|94 25:6 5|26 79:6 6|68 94:6 7|76 11:6 8|51 65:6 9|45 78:6 10|67 11:7 1|29 90:7 2|63 47:7 3|95 61:7 4|89 29:7 5|29 58:7 6|79 93:7 7|9 13:7 8|96 78:7 9|5 78:7 10|12 60:8 1|79 28:8 2|19 73:8 3|33 63:8 4|51 12:8 5|5 7:8 6|73 41:8 7|7 18:8 8|27 44:8 9|21 8:8 10|69 43:9 1|37 77:9 2|20 74:9 3|68 70:9 4|36 16:9 5|26 62:9 6|68 76:9 7|14 87:9 8|20 99:9 9|51 54:9 10|19 6:10 1|20 88:10 2|17 43:10 3|61 52:10 4|14 42:10 5|5 56:10 6|35 5:10 7|49 44:10 8|22 39:10 9|81 100:10 10</relation>
    <relation name="R49" arity="2" nbTuples="100" semantics="soft" defaultCost="infinity">26 66:1 1|86 48:1 2|43 81:1 3|30 39:1 4|13 40:1 5|7 67:1 6|56 71:1 7|55 88:1 8|99 65:1 9|85 74:1 10|91 93:2 1|45 46:2 2|47 76:2 3|50 36:2 4|24 37:2 5|12 13:2 6|63 12:2 7|17 23:2 8|50 73:2 9|94 9:2 10|14 9:3 1|47 69:3 2|77 18:3 3|47 55:3 4|74 76:3 5|54 86:3 6|34 19:3 7|57 42:3 8|68 58:3 9|10 40:3 10|2 59:4 1|43 8:4 2|71 37:4 3|48 41:4 4|94 58:4 5|43 84:4 6|72 13:4 7|36 19:4 8|62 20:4 9|100 85:4 10|6 73:5 1|72 63:5 2|96 47:5 3|75 66:5 4|29 55:5 5|54 63:5 6|41 34:5 7|80 60:5 8|80 38:5 9|82 93:5 10|48 97:6 1|97 62:6 2|51 24:6 3|24 87:6 4|48 12:6 5|9 35:6 6|63 14:6 7|57 33:6 8|97 66:6 9|88 60:6 10|28 59:7 1|35 77:7 2|31 39:7 3|96 38:7 4|24 67:7 5|73 97:7 6|59 77:7 7|100 23:7 8|36 82:7 9|48 6:7 10|38 22:8 1|12 47:8 2|29 65:8 3|36 86:8 4|40 8:8 5|92 67:8 6|46 61:8 7|50 73:8 8|95 38:8 9|87 45:8 10|68 3:9 1|54 23:9 2|73 4:9 3|95 26:9 4|67 13:9 5|49 49:9 6|34 19:9 7|63 100:9 8|39 89:9 9|76 6:9 10|55 59:10 1|72 43:10 2|95 87:10 3|72 54:10 4|31 47:10 5|64 82:10 6|59 41:10 7|66 31:10 8|95 25:10 9|11 34:10 10</relation>
    <relation name="R50" arity="2" nbTuples="100" semantics="soft" defaultCost="infinity">95 83:1 1|19 27:1 2|99 89:1 3|30 92:1 4|45 44:1 5|37 24:1 6|64 90:1 7|6 90:1 8|85 59:1 9|6 44:1 10|88 26:2 1|61 43:2 2|4 11:2 3|29 44:2 4|62 75:2 5|82 53:2 6|63 67:2 7|72 15:2 8|42 40:2 9|22 41:2 10|6 14:3 1|47 1:3 2|72 15:3 3|98 17:3 4|21 81:3 5|75 31:3 6|62 88:3 7|72 26:3 8|66 15:3 9|31 38:3 10|50 45:4 1|95 14:4 2|16 51:4 3|44 1:4 4|27 28:4 5|37 11:4 6|99 66:4 7|6 34:4 8|86 75:4 9|31 23:4 10|21 50:5 1|30 24:5 2|21 43:5 3|15 76:5 4|94 5:5 5|43 65:5 6|5 77:5 7|50 62:5 8|31 52:5 9|8 62:5 10|12 6:6 1|33 69:6 2|57 29:6 3|14 90:6 4|51 46:6 5|47 7:6 6|58 93:6 7|79 43:6 8|50 56:6 9|18 53:6 10|72 64:7 1|56 95:7 2|94 87:7 3|60 84:7 4|74 71:7 5|24 64:7 6|4 3:7 7|35 63:7 8|34 98:7 9|22 58:7 10|24 70:8 1|59 2:8 2|38 27:8 3|52 30:8 4|26 45:8 5|31 17:8 6|96 30:8 7|49 82:8 8|82 9:8 9|66 50:8 10|83 63:9 1|9 87:9 2|49 24:9 3|52 23:9 4|92 65:9 5|10 34:9 6|59 14:9 7|72 36:9 8|84 45:9 9|79 92:9 10|15 86:10 1|61 48:10 2|73 35:10 3|81 63:10 4|42 64:10 5|80 91:10 6|76 37:10 7|36 76:10 8|39 80:10 9|30 89:10 10</relation>
    <relation name="R51" arity="2" nbTuples="100" semantics="soft" defaultCost="infinity">16 69:1 1|91 24:1 2|28 53:1 3|46 14:1 4|64 26:1 5|2 55:1 6|95 59:1 7|35 88:1 8|50 76:1 9|99 74:1 10|79 58:2 1|52 90:2 2|81 78:2 3|50 15:2 4|48 34:2 5|25 67:2 6|51 86:2 7|36 79:2 8|58 78:2 9|73 32:2 10|32 75:3 1|8 58:3 2|2 9:3 3|89 1:3 4|61 4:3 5|85 93:3 6|88 100:3 7|69 10:3 8|93 97:3 9|17 26:3 10|94 83:4 1|3 5:4 2|67 22:4 3|26 48:4 4|3 30:4 5|83 4:4 6|97 79:4 7|86 66:4 8|6 35:4 9|76 68:4 10|7 41:5 1|16 12:5 2|27 51:5 3|63 36:5 4|61 6:5 5|98 96:5 6|22 59:5 7|65 97:5 8|44 51:5 9|34 63:5 10|32 55:6 1|77 29:6 2|19 97:6 3|15 1:6 4|5 4:6 5|5 5:6 6|54 25:6 7|59 28:6 8|28 90:6 9|65 49:6 10|87 14:7 1|39 27:7 2|16 51:7 3|94 12:7 4|89 67:7 5|21 40:7 6|44 89:7 7|80 72:7 8|29 68:7 9|67 13:7 10|51 93:8 1|2 96:8 2|58 76:8 3|79 61:8 4|23 12:8 5|64 26:8 6|65 49:8 7|98 12:8 8|31 63:8 9|32 46:8 10|73 63:9 1|70 17:9 2|14 67:9 3|20 72:9 4|73 49:9 5|44 61:9 6|97 51:9 7|99 67:9 8|20 86:9 9|86 3:9 10|94 48:10 1|6 54:10 2|36 12:10 3|88 31:10 4|60 85:10 5|76 98:10 6|94 37:10 7|32 5:10 8|58 52:10 9|38 80:10 10</relation>
    <relation name="R52" arity="2" nbTuples="100" semantics="soft" defaultCost="infinity">81 77:1 1|39 29:1 2|67 87:1 3|43 71:1 4|58 42:1 5|96 81:1 6|59 10:1 7|10 85:1 8|68 47:1 9|48 80:1 10|11 99:2 1|7 80:2 2|66 22:2 3|8 71:2 4|20 97:2 5|16 16:2 6|63 51:2 7|13 62:2 8|58 86:2 9|33 6:2 10|10 61:3 1|20 55:3 2|74 62:3 3|8 4:3 4|66 37:3 5|42 21:3 6|23 3:3 7|35 38:3 8|32 38:3 9|53 45:3 10|95 26:4 1|33 56:4 2|27 47:4 3|10 32:4 4|59 48:4 5|84 55:4 6|58 64:4 7|83 32:4 8|56 14:4 9|20 28:4 10|4 33:5 1|76 53:5 2|99 65:5 3|75 9:5 4|2 78:5 5|95 52:5 6|67 42:5 7|44 36:5 8|25 53:5 9|88 19:5 10|3 51:6 1|11 56:6 2|82 62:6 3|61 17:6 4|47 45:6 5|40 26:6 6|80 1:6 7|49 20:6 8|68 97:6 9|47 99:6 10|17 5:7 1|97 65:7 2|77 60:7 3|90 93:7 4|21 28:7 5|77 31:7 6|35 42:7 7|45 83:7 8|32 80:7 9|45 75:7 10|85 46:8 1|60 66:8 2|98 92:8 3|20 26:8 4|66 58:8 5|99 86:8 6|39 87:8 7|29 92:8 8|11 65:8 9|22 22:8 10|89 92:9 1|65 35:9 2|13 49:9 3|65 72:9 4|33 95:9 5|36 30:9 6|10 93:9 7|9 88:9 8|79 43:9 9|6 93:9 10|53 81:10 1|58 46:10 2|60 51:10 3|73 77:10 4|23 96:10 5|63 58:10 6|29 32:10 7|5 27:10 8|28 23:10 9|62 56:10 10</relation>
    <relation name="R53" arity="2" nbTuples="100" semantics="soft" defaultCost="infinity">5 1:1 1|52 79:1 2|96 37:1 3|21 1:1 4|90 4:1 5|5 35:1 6|41 24:1 7|2 9:1 8|45 61:1 9|47 31:1 10|69 50:2 1|85 89:2 2|13 43:2 3|48 10:2 4|56 98:2 5|27 32:2 6|22 8:2 7|76 40:2 8|2 32:2 9|32 6:2 10|100 79:3 1|37 52:3 2|59 47:3 3|60 38:3 4|91 25:3 5|62 96:3 6|80 20:3 7|14 89:3 8|54 85:3 9|3 17:3 10|26 85:4 1|60 52:4 2|80 55:4 3|16 19:4 4|52 75:4 5|93 40:4 6|66 6:4 7|21 64:4 8|39 13:4 9|40 29:4 10|22 22:5 1|96 16:5 2|49 51:5 3|63 76:5 4|4 73:5 5|23 40:5 6|22 83:5 7|10 38:5 8|4 52:5 9|95 5:5 10|38 78:6 1|16 50:6 2|37 53:6 3|69 55:6 4|21 16:6 5|72 41:6 6|93 61:6 7|98 52:6 8|51 21:6 9|87 1:6 10|66 84:7 1|8 98:7 2|2 17:7 3|34 25:7 4|69 49:7 5|70 85:7 6|51 63:7 7|44 89:7 8|86 41:7 9|4 48:7 10|94 32:8 1|86 48:8 2|38 56:8 3|16 8:8 4|79 52:8 5|62 52:8 6|49 95:8 7|43 22:8 8|49 8:8 9|86 23:8 10|55 27:9 1|68 94:9 2|32 83:9 3|39 41:9 4|71 95:9 5|12 11:9 6|52 95:9 7|13 20:9 8|25 35:9 9|46 89:9 10|19 39:10 1|92 91:10 2|29 45:10 3|56 67:10 4|40 53:10 5|28 11:10 6|18 16:10 7|50 79:10 8|56 67:10 9|3 63:10 10</relation>
    <relation name="R54" arity="2" nbTuples="100" semantics="soft" defaultCost="infinity">11 12:1 1|8 74:1 2|81 99:1 3|4 24:1 4|52 65:1 5|15 83:1 6|34 13:1 7|39 15:1 8|47 19:1 9|1 55:1 10|49 50:2 1|65 50:2 2|98 38:2 3|5 96:2 4|29 91:2 5|22 59:2 6|98 68:2 7|38 85:2 8|71 25:2 9|85 52:2 10|54 14:3 1|77 66:3 2|83 19:3 3|78 38:3 4|29 60:3 5|65 29:3 6|65 28:3 7|10 28:3 8|37 71:3 9|65 24:3 10|23 74:4 1|32 82:4 2|29 34:4 3|91 83:4 4|48 93:4 5|29 76:4 6|45 21:4 7|47 35:4 8|63 28:4 9|81 100:4 10|30 5:5 1|7 47:5 2|41 15:5 3|69 19:5 4|36 47:5 5|38 16:5 6|29 96:5 7|13 45:5 8|60 28:5 9|57 98:5 10|36 37:6 1|52 23:6 2|80 11:6 3|49 64:6 4|76 66:6 5|15 6:6 6|3 48:6 7|11 94:6 8|68 28:6 9|54 80:6 10|28 64:7 1|82 62:7 2|32 44:7 3|8 81:7 4|90 89:7 5|86 78:7 6|43 10:7 7|43 83:7 8|45 18:7 9|94 84:7 10|20 75:8 1|83 79:8 2|95 21:8 3|72 16:8 4|72 86:8 5|17 65:8 6|77 30:8 7|89 84:8 8|20 85:8 9|64 3:8 10|68 72:9 1|96 34:9 2|68 7:9 3|10 34:9 4|68 41:9 5|85 89:9 6|4 95:9 7|69 51:9 8|67 11:9 9|5 87:9 10|38 48:10 1|15 64:10 2|11 31:10 3|3 59:10 4|10 59:10 5|100 9:10 6|27 77:10 7|84 23:10 8|41 18:10 9|57 93:10 10</relation>
    <relation name="R55" arity="2" nbTuples="100" semantics="soft" defaultCost="infinity">59 26:1 1|40 70:1 2|92 72:1 3|27 66:1 4|34 90:1 5|80 92:1 6|53 80:1 7|95 69:1 8|63 23:1 9|57 56:1 10|3 1:2 1|4 2:2 2|35 92:2 3|79 39:2 4|80 5:2 5|77 1:2 6|72 69:2 7|49 71:2 8|66 90:2 9|81 20:2 10|42 81:3 1|77 44:3 2|86 40:3 3|8 67:3 4|56 50:3 5|40 11:3 6|63 84:3 7|46 35:3 8|86 72:3 9|9 47:3 10|76 4:4 1|85 19:4 2|96 45:4 3|50 65:4 4|22 28:4 5|60 16:4 6|58 44:4 7|72 20:4 8|80 98:4 9|42 52:4 10|97 83:5 1|88 17:5 2|20 90:5 3|25 85:5 4|100 31:5 5|1 26:5 6|5 51:5 7|60 63:5 8|65 65:5 9|28 70:5 10|83 49:6 1|48 55:6 2|88 82:6 3|46 22:6 4|78 70:6 5|87 72:6 6|8 92:6 7|97 43:6 8|2 10:6 9|34 48:6 10|58 72:7 1|98 48:7 2|63 33:7 3|24 49:7 4|100 55:7 5|49 71:7 6|44 98:7 7|71 36:7 8|27 83:7 9|17 66:7 10|68 83:8 1|21 87:8 2|73 35:8 3|62 82:8 4|85 57:8 5|55 63:8 6|59 31:8 7|9 79:8 8|25 66:8 9|40 80:8 10|68 60:9 1|6 82:9 2|32 43:9 3|97 98:9 4|24 75:9 5|2 97:9 6|59 68:9 7|23 64:9 8|16 76:9 9|44 14:9 10|73 18:10 1|76 60:10 2|2 54:10 3|78 97:10 4|31 97:10 5|34 44:10 6|76 74:10 7|100 25:10 8|6 31:10 9|70 78:10 10</relation>
    <relation name="R56" arity="2" nbTuples="100" semantics="soft" defaultCost="infinity">80 19:1 1|97 20:1 2|76 68:1 3|5 93:1 4|2 29:1 5|61 4:1 6|6 18:1 7|35 28:1 8|93 93:1 9|81 53:1 10|98 28:2 1|48 42:2 2|77 96:2 3|44 36:2 4|68 69:2 5|64 94:2 6|63 15:2 7|88 69:2 8|83 83:2 9|80 27:2 10|62 21:3 1|99 20:3 2|84 23:3 3|89 14:3 4|76 28:3 5|46 38:3 6|51 70:3 7|12 43:3 8|17 6:3 9|83 100:3 10|3 32:4 1|66 53:4 2|58 39:4 3|82 93:4 4|33 30:4 5|46 47:4 6|43 89:4 7|56 74:4 8|22 52:4 9|4 47:4 10|93 22:5 1|1 83:5 2|88 21:5 3|43 64:5 4|91 77:5 5|57 2:5 6|53 99:5 7|76 89:5 8|35 5:5 9|69 66:5 10|39 36:6 1|97 53:6 2|87 97:6 3|5 96:6 4|32 32:6 5|74 82:6 6|64 87:6 7|44 92:6 8|61 64:6 9|72 68:6 10|35 98:7 1|70 12:7 2|100 7:7 3|44 23:7 4|39 49:7 5|6 29:7 6|73 48:7 7|61 80:7 8|29 73:7 9|82 23:7 10|23 58:8 1|68 73:8 2|93 88:8 3|40 81:8 4|90 94:8 5|91 97:8 6|40 30:8 7|97 91:8 8|88 37:8 9|23 43:8 10|18 45:9 1|20 47:9 2|85 74:9 3|61 40:9 4|22 82:9 5|5 21:9 6|33 96:9 7|92 70:9 8|4 63:9 9|41 63:9 10|96 75:10 1|27 23:10 2|87 90:10 3|7 20:10 4|62 21:10 5|47 15:10 6|61 33:10 7|50 1:10 8|55 49:10 9|5 85:10 10</relation>
    <relation name="R57" arity="2" nbTuples="100" semantics="soft" defaultCost="infinity">93 17:1 1|13 28:1 2|82 2:1 3|85 41:1 4|94 73:1 5|33 42:1 6|62 9:1 7|42 27:1 8|14 50:1 9|22 60:1 10|36 72:2 1|41 21:2 2|68 90:2 3|97 1:2 4|67 20:2 5|91 100:2 6|14 15:2 7|27 21:2 8|51 64:2 9|41 21:2 10|18 78:3 1|7 39:3 2|16 43:3 3|58 1:3 4|2 71:3 5|89 30:3 6|83 47:3 7|48 15:3 8|50 5:3 9|16 19:3 10|99 65:4 1|52 18:4 2|3 98:4 3|44 13:4 4|84 77:4 5|42 78:4 6|94 29:4 7|55 46:4 8|48 94:4 9|7 79:4 10|91 56:5 1|83 15:5 2|54 27:5 3|87 7:5 4|42 100:5 5|18 56:5 6|55 29:5 7|12 59:5 8|54 44:5 9|53 71:5 10|22 35:6 1|38 18:6 2|38 99:6 3|93 95:6 4|36 100:6 5|3 86:6 6|14 30:6 7|39 98:6 8|16 25:6 9|33 76:6 10|53 60:7 1|7 29:7 2|7 88:7 3|74 100:7 4|82 78:7 5|70 55:7 6|52 52:7 7|30 1:7 8|16 26:7 9|5 62:7 10|13 100:8 1|42 20:8 2|65 46:8 3|98 14:8 4|20 18:8 5|21 1:8 6|30 95:8 7|40 81:8 8|68 40:8 9|33 61:8 10|6 86:9 1|6 96:9 2|88 10:9 3|95 89:9 4|34 91:9 5|13 94:9 6|49 30:9 7|26 54:9 8|85 11:9 9|89 33:9 10|95 8:10 1|78 22:10 2|60 29:10 3|6 20:10 4|95 19:10 5|13 23:10 6|43 63:10 7|58 83:10 8|74 25:10 9|24 21:10 10</relation>
    <relation name="R58" arity="2" nbTuples="100" semantics="soft" defaultCost="infinity">37 11:1 1|77 54:1 2|64 53:1 3|16 63:1 4|74 47:1 5|29 68:1 6|60 3:1 7|79 24:1 8|82 6:1 9|40 84:1 10|3 30:2 1|28 70:2 2|37 75:2 3|22 81:2 4|18 47:2 5|95 7:2 6|45 67:2 7|13 97:2 8|60 12:2 9|1 79:2 10|34 65:3 1|53 2:3 2|69 22:3 3|26 46:3 4|37 31:3 5|52 24:3 6|21 22:3 7|67 52:3 8|11 54:3 9|34 82:3 10|36 77:4 1|63 49:4 2|12 54:4 3|43 76:4 4|84 4:4 5|1 68:4 6|27 71:4 7|63 48:4 8|76 35:4 9|55 19:4 10|35 30:5 1|90 22:5 2|60 66:5 3|11 76:5 4|40 16:5 5|32 66:5 6|42 15:5 7|76 94:5 8|3 48:5 9|59 59:5 10|11 82:6 1|88 35:6 2|67 1:6 3|9 29:6 4|28 14:6 5|66 19:6 6|51 30:6 7|19 22:6 8|12 80:6 9|64 25:6 10|56 1:7 1|52 1:7 2|45 26:7 3|24 97:7 4|8 9:7 5|29 84:7 6|56 85:7 7|39 49:7 8|33 67:7 9|89 85:7 10|78 20:8 1|78 59:8 2|44 81:8 3|34 99:8 4|74 59:8 5|18 95:8 6|68 42:8 7|36 56:8 8|78 44:8 9|1 25:8 10|66 6:9 1|8 33:9 2|8 83:9 3|9 98:9 4|6 44:9 5|77 3:9 6|31 8:9 7|10 90:9 8|100 82:9 9|93 42:9 10|94 45:10 1|39 62:10 2|19 56:10 3|78 49:10 4|59 80:10 5|4 79:10 6|28 61:10 7|94 33:10 8|93 62:10 9|29 71:10 10</relation>
    <relation name="R59" arity="2" nbTuples="100" semantics="soft" defaultCost="infinity">32 72:1 1|75 75:1 2|7 62:1 3|88 44:1 4|7 47:1 5|73 72:1 6|43 15:1 7|80 73:1 8|58 62:1 9|85 17:1 10|59 81:2 1|44 33:2 2|39 27:2 3|90 79:2 4|54 18:2 5|31 52:2 6|12 85:2 7|93 78:2 8|34 55:2 9|74 88:2 10|41 91:3 1|54 71:3 2|16 93:3 3|16 62:3 4|41 24:3 5|68 4:3 6|16 88:3 7|96 18:3 8|42 83:3 9|8 85:3 10|66 88:4 1|99 59:4 2|17 68:4 3|49 80:4 4|65 26:4 5|20 9:4 6|94 39:4 7|33 53:4 8|53 92:4 9|7 91:4 10|60 16:5 1|58 87:5 2|59 41:5 3|63 7:5 4|11 60:5 5|85 60:5 6|70 1:5 7|40 89:5 8|21 34:5 9|94 75:5 10|18 91:6 1|52 28:6 2|14 64:6 3|50 48:6 4|85 76:6 5|83 13:6 6|90 19:6 7|44 13:6 8|62 94:6 9|69 48:6 10|11 86:7 1|31 8:7 2|32 54:7 3|87 100:7 4|68 31:7 5|72 35:7 6|45 80:7 7|75 26:7 8|77 47:7 9|52 14:7 10|9 51:8 1|59 67:8 2|66 31:8 3|39 73:8 4|25 63:8 5|80 100:8 6|77 66:8 7|100 50:8 8|29 14:8 9|21 14:8 10|63 73:9 1|90 91:9 2|19 87:9 3|99 12:9 4|79 61:9 5|75 75:9 6|85 76:9 7|70 88:9 8|88 16:9 9|71 94:9 10|78 94:10 1|43 15:10 2|21 74:10 3|87 79:10 4|62 45:10 5|20 43:10 6|77 89:10 7|23 45:10 8|56 59:10 9|2 4:10 10</relation>
    <relation name="R60" arity="2" nbTuples="100" semantics="soft" defaultCost="infinity">57 89:1 1|54 85:1 2|61 7:1 3|33 56:1 4|40 68:1 5|96 57:1 6|6 59:1 7|59 29:1 8|66 80:1 9|49 33:1 10|84 59:2 1|35 46:2 2|97 11:2 3|43 95:2 4|53 1:2 5|3 36:2 6|35 51:2 7|52 14:2 8|15 56:2 9|31 53:2 10|44 4:3 1|39 43:3 2|8 81:3 3|71 84:3 4|4 98:3 5|48 92:3 6|68 93:3 7|88 5:3 8|77 71:3 9|71 94:3 10|55 11:4 1|76 96:4 2|91 70:4 3|26 63:4 4|35 86:4 5|31 58:4 6|39 82:4 7|59 99:4 8|74 71:4 9|84 79:4 10|73 57:5 1|29 10:5 2|90 9:5 3|98 26:5 4|37 35:5 5|50 34:5 6|47 34:5 7|70 85:5 8|53 60:5 9|6 97:5 10|10 18:6 1|15 66:6 2|77 40:6 3|38 35:6 4|89 7:6 5|12 38:6 6|72 5:6 7|9 57:6 8|36 26:6 9|28 72:6 10|69 60:7 1|56 47:7 2|70 51:7 3|75 100:7 4|20 32:7 5|2 13:7 6|57 77:7 7|47 21:7 8|51 69:7 9|98 40:7 10|61 22:8 1|38 9:8 2|85 27:8 3|2 1:8 4|40 64:8 5|60 14:8 6|80 66:8 7|16 39:8 8|65 81:8 9|96 45:8 10|3 33:9 1|43 23:9 2|70 50:9 3|54 86:9 4|46 100:9 5|39 26:9 6|77 30:9 7|15 84:9 8|44 97:9 9|66 3:9 10|46 27:10 1|97 6:10 2|52 50:10 3|68 49:10 4|33 18:10 5|61 65:10 6|99 6:10 7|31 70:10 8|86 82:10 9|41 37:10 10</relation>
    <relation name="R61" arity="2" nbTuples="100" semantics="soft" defaultCost="infinity">15 24:1 1|3 2:1 2|81 69:1 3|78 49:1 4|8 50:1 5|69 46:1 6|88 1:1 7|81 95:1 8|34 8:1 9|33 24:1 10|37 86:2 1|50 2:2 2|82 78:2 3|30 63:2 4|92 83:2 5|30 71:2 6|79 33:2 7|67 59:2 8|77 71:2 9|93 54:2 10|71 81:3 1|93 82:3 2|6 83:3 3|52 44:3 4|50 96:3 5|23 32:3 6|6 23:3 7|52 88:3 8|25 67:3 9|67 43:3 10|38 73:4 1|17 55:4 2|54 91:4 3|57 97:4 4|60 57:4 5|19 10:4 6|96 67:4 7|49 11:4 8|78 31:4 9|11 85:4 10|45 4:5 1|61 90:5 2|88 92:5 3|47 45:5 4|43 24:5 5|74 65:5 6|94 43:5 7|62 84:5 8|99 18:5 9|86 63:5 10|69 62:6 1|4 11:6 2|69 19:6 3|25 75:6 4|81 41:6 5|29 1:6 6|41 67:6 7|41 20:6 8|8 7:6 9|8 24:6 10|63 87:7 1|38 18:7 2|17 45:7 3|1 77:7 4|99 17:7 5|20 25:7 6|65 73:7 7|4 81:7 8|81 53:7 9|58 90:7 10|75 49:8 1|66 27:8 2|29 90:8 3|1 30:8 4|65 98:8 5|32 67:8 6|21 73:8 7|94 55:8 8|47 5:8 9|81 92:8 10|56 10:9 1|71 61:9 2|38 6:9 3|25 48:9 4|41 89:9 5|30 89:9 6|16 57:9 7|20 78:9 8|82 3:9 9|27 25:9 10|45 89:10 1|1 86:10 2|77 86:10 3|28 61:10 4|39 66:10 5|22 65:10 6|22 7:10 7|5 81:10 8|31 97:10 9|91 37:10 10</relation>
    <relation name="R62" arity="2" nbTuples="100" semantics="soft" defaultCost="infinity">99 73:1 1|88 6:1 2|89 87:1 3|7 2:1 4|95 44:1 5|80 31:1 6|64 9:1 7|55 76:1 8|64 54:1 9|9 40:1 10|99 45:2 1|6 75:2 2|48 98:2 3|90 69:2 4|1 25:2 5|36 96:2 6|11 29:2 7|92 67:2 8|68 54:2 9|53 60:2 10|43 61:3 1|46 57:3 2|37 24:3 3|1 47:3 4|55 89:3 5|54 23:3 6|66 32:3 7|87 40:3 8|61 73:3 9|55 54:3 10|90 56:4 1|24 40:4 2|17 31:4 3|84 19:4 4|4 70:4 5|22 27:4 6|77 43:4 7|21 75:4 8|63 93:4 9|46 88:4 10|59 74:5 1|5 13:5 2|5 94:5 3|26 27:5 4|59 59:5 5|81 2:5 6|36 14:5 7|91 24:5 8|50 99:5 9|85 84:5 10|33 71:6 1|65 21:6 2|30 74:6 3|4 24:6 4|48 53:6 5|49 45:6 6|39 75:6 7|45 40:6 8|30 21:6 9|58 93:6 10|47 92:7 1|20 35:7 2|98 77:7 3|14 40:7 4|65 26:7 5|20 25:7 6|10 67:7 7|96 58:7 8|60 15:7 9|29 46:7 10|42 28:8 1|1 37:8 2|60 74:8 3|23 55:8 4|55 89:8 5|75 54:8 6|78 6:8 7|29 75:8 8|10 96:8 9|3 40:8 10|1 25:9 1|56 56:9 2|74 20:9 3|88 28:9 4|13 4:9 5|21 37:9 6|11 58:9 7|35 86:9 8|54 34:9 9|21 38:9 10|63 46:10 1|36 76:10 2|36 54:10 3|40 14:10 4|64 42:10 5|19 82:10 6|60 4:10 7|82 60:10 8|27 45:10 9|98 98:10 10</relation>
    <relation name="R63" arity="2" nbTuples="100" semantics="soft" defaultCost="infinity">10 92:1 1|65 32:1 2|20 61:1 3|53 77:1 4|19 80:1 5|31 38:1 6|5 30:1 7|11 87:1 8|33 46:1 9|46 8:1 10|7 74:2 1|18 2:2 2|14 62:2 3|98 42:2 4|50 36:2 5|19 42:2 6|60 92:2 7|16 10:2 8|58 13:2 9|80 46:2 10|35 16:3 1|68 35:3 2|23 5:3 3|34 19:3 4|35 20:3 5|19 91:3 6|77 37:3 7|19 9:3 8|38 13:3 9|42 3:3 10|34 19:4 1|52 93:4 2|100 63:4 3|22 26:4 4|76 57:4 5|52 83:4 6|10 56:4 7|3 27:4 8|98 29:4 9|95 75:4 10|16 31:5 1|47 26:5 2|53 82:5 3|95 11:5 4|67 38:5 5|31 43:5 6|43 30:5 7|5 23:5 8|58 12:5 9|80 65:5 10|50 38:6 1|11 74:6 2|52 88:6 3|19 45:6 4|23 38:6 5|54 20:6 6|28 72:6 7|3 70:6 8|36 10:6 9|94 60:6 10|78 53:7 1|37 82:7 2|97 11:7 3|19 43:7 4|39 26:7 5|9 29:7 6|81 56:7 7|45 55:7 8|60 58:7 9|99 87:7 10|100 66:8 1|70 95:8 2|11 12:8 3|31 68:8 4|52 43:8 5|81 22:8 6|98 12:8 7|80 11:8 8|86 45:8 9|17 34:8 10|44 26:9 1|57 37:9 2|1 55:9 3|38 99:9 4|46 84:9 5|31 83:9 6|63 79:9 7|71 59:9 8|9 68:9 9|62 71:9 10|78 21:10 1|6 79:10 2|33 30:10 3|50 71:10 4|99 99:10 5|75 99:10 6|2 45:10 7|24 59:10 8|25 24:10 9|53 23:10 10</relation>
    <relation name="R64" arity="2" nbTuples="100" semantics="soft" defaultCost="infinity">76 89:1 1|44 82:1 2|24 42:1 3|36 54:1 4|26 91:1 5|56 83:1 6|4 19:1 7|94 44:1 8|32 28:1 9|52 49:1 10|92 8:2 1|28 41:2 2|36 36:2 3|20 73:2 4|9 35:2 5|37 26:2 6|48 62:2 7|64 64:2 8|51 8:2 9|7 94:2 10|4 92:3 1|64 27:3 2|4 95:3 3|71 15:3 4|59 12:3 5|82 2:3 6|66 70:3 7|87 67:3 8|54 98:3 9|36 46:3 10|47 3:4 1|50 46:4 2|75 47:4 3|1 79:4 4|58 30:4 5|29 87:4 6|18 75:4 7|20 39:4 8|43 61:4 9|98 43:4 10|10 65:5 1|17 12:5 2|83 80:5 3|94 17:5 4|57 36:5 5|51 39:5 6|83 59:5 7|23 46:5 8|14 51:5 9|56 9:5 10|36 4:6 1|8 68:6 2|5 11:6 3|54 88:6 4|7 77:6 5|45 28:6 6|39 78:6 7|39 57:6 8|97 75:6 9|92 15:6 10|82 34:7 1|58 40:7 2|58 70:7 3|37 21:7 4|7 83:7 5|54 53:7 6|94 30:7 7|2 68:7 8|18 28:7 9|35 21:7 10|57 70:8 1|81 44:8 2|17 91:8 3|81 15:8 4|16 14:8 5|30 48:8 6|63 66:8 7|17 20:8 8|71 63:8 9|30 36:8 10|50 12:9 1|6 46:9 2|35 2:9 3|27 8:9 4|96 27:9 5|34 29:9 6|5 84:9 7|95 86:9 8|14 74:9 9|99 83:9 10|88 80:10 1|79 71:10 2|21 23:10 3|31 13:10 4|75 88:10 5|27 81:10 6|89 53:10 7|86 89:10 8|56 21:10 9|100 8:10 10</relation>
    <relation name="R65" arity="2" nbTuples="100" semantics="soft" defaultCost="infinity">68 27:1 1|12 40:1 2|21 43:1 3|35 38:1 4|8 19:1 5|69 33:1 6|11 5:1 7|88 32:1 8|75 67:1 9|51 25:1 10|90 97:2 1|92 61:2 2|40 82:2 3|48 17:2 4|63 39:2 5|96 34:2 6|79 29:2 7|39 44:2 8|62 57:2 9|80 76:2 10|13 66:3 1|2 85:3 2|66 23:3 3|58 30:3 4|83 13:3 5|99 63:3 6|47 56:3 7|16 100:3 8|32 68:3 9|54 84:3 10|28 15:4 1|39 59:4 2|40 11:4 3|31 31:4 4|23 30:4 5|31 83:4 6|40 54:4 7|100 6:4 8|82 44:4 9|38 86:4 10|4 32:5 1|26 92:5 2|52 75:5 3|16 79:5 4|77 37:5 5|33 77:5 6|57 14:5 7|10 57:5 8|4 45:5 9|16 61:5 10|21 17:6 1|29 1:6 2|77 91:6 3|18 35:6 4|14 61:6 5|49 55:6 6|85 80:6 7|86 16:6 8|80 67:6 9|68 95:6 10|66 53:7 1|68 52:7 2|85 11:7 3|85 17:7 4|69 37:7 5|25 58:7 6|95 86:7 7|100 3:7 8|97 53:7 9|67 37:7 10|62 72:8 1|40 47:8 2|79 57:8 3|39 85:8 4|92 30:8 5|64 45:8 6|86 36:8 7|2 98:8 8|5 38:8 9|100 85:8 10|98 99:9 1|4 32:9 2|34 16:9 3|20 87:9 4|89 11:9 5|32 74:9 6|99 31:9 7|53 83:9 8|78 82:9 9|78 27:9 10|72 57:10 1|88 34:10 2|69 94:10 3|72 25:10 4|14 44:10 5|32 27:10 6|79 34:10 7|56 18:10 8|35 22:10 9|12 100:10 10</relation>
    <relation name="R66" arity="2" nbTuples="100" semantics="soft" defaultCost="infinity">17 75:1 1|16 5:1 2|34 30:1 3|29 73:1 4|79 100:1 5|83 4:1 6|98 67:1 7|27 11:1 8|57 82:1 9|68 75:1 10|80 87:2 1|16 25:2 2|93 60:2 3|7 47:2 4|81 91:2 5|58 84:2 6|2 69:2 7|17 13:2 8|99 95:2 9|31 22:2 10|72 11:3 1|97 90:3 2|33 62:3 3|100 31:3 4|100 94:3 5|18 60:3 6|49 44:3 7|78 84:3 8|16 51:3 9|94 42:3 10|43 62:4 1|49 49:4 2|26 31:4 3|20 57:4 4|55 16:4 5|90 52:4 6|54 28:4 7|29 83:4 8|38 13:4 9|11 33:4 10|71 68:5 1|95 26:5 2|60 55:5 3|100 85:5 4|49 100:5 5|79 32:5 6|9 16:5 7|50 69:5 8|69 36:5 9|18 40:5 10|34 97:6 1|84 62:6 2|67 51:6 3|82 33:6 4|19 66:6 5|31 55:6 6|19 27:6 7|49 37:6 8|97 85:6 9|5 37:6 10|67 17:7 1|92 1:7 2|42 96:7 3|90 4:7 4|60 44:7 5|61 19:7 6|91 36:7 7|34 99:7 8|61 75:7 9|3 97:7 10|88 76:8 1|5 69:8 2|28 37:8 3|71 94:8 4|60 10:8 5|69 80:8 6|92 41:8 7|95 53:8 8|54 55:8 9|87 50:8 10|66 72:9 1|24 19:9 2|94 20:9 3|30 71:9 4|82 23:9 5|65 26:9 6|58 61:9 7|81 34:9 8|22 91:9 9|72 67:9 10|65 38:10 1|58 92:10 2|97 88:10 3|70 8:10 4|12 27:10 5|84 5:10 6|95 96:10 7|6 95:10 8|35 58:10 9|81 64:10 10</relation>
    <relation name="R67" arity="2" nbTuples="100" semantics="soft" defaultCost="infinity">86 93:1 1|63 63:1 2|60 91:1 3|66 88:1 4|76 28:1 5|92 57:1 6|62 43:1 7|90 34:1 8|32 13:1 9|36 19:1 10|68 19:2 1|21 70:2 2|28 72:2 3|50 96:2 4|63 30:2 5|85 3:2 6|79 45:2 7|50 82:2 8|80 93:2 9|7 52:2 10|66 59:3 1|38 89:3 2|88 29:3 3|21 14:3 4|73 6:3 5|88 18:3 6|13 33:3 7|28 73:3 8|77 85:3 9|88 74:3 10|46 64:4 1|33 30:4 2|76 2:4 3|81 41:4 4|31 81:4 5|96 69:4 6|37 35:4 7|37 21:4 8|38 22:4 9|59 80:4 10|98 5:5 1|61 83:5 2|53 12:5 3|42 9:5 4|69 23:5 5|14 1:5 6|53 38:5 7|33 1:5 8|95 83:5 9|94 64:5 10|41 19:6 1|1 58:6 2|97 32:6 3|23 82:6 4|61 84:6 5|96 33:6 6|91 46:6 7|24 35:6 8|18 12:6 9|49 19:6 10|48 76:7 1|80 27:7 2|69 5:7 3|57 21:7 4|66 51:7 5|14 44:7 6|71 1:7 7|19 5:7 8|39 58:7 9|46 33:7 10|84 49:8 1|78 69:8 2|63 19:8 3|90 52:8 4|84 93:8 5|56 85:8 6|14 56:8 7|15 51:8 8|27 48:8 9|16 95:8 10|70 3:9 1|79 81:9 2|55 61:9 3|63 66:9 4|80 95:9 5|2 58:9 6|61 91:9 7|82 44:9 8|8 73:9 9|58 16:9 10|36 42:10 1|80 49:10 2|75 53:10 3|75 18:10 4|68 52:10 5|59 4:10 6|4 64:10 7|91 32:10 8|69 2:10 9|59 8:10 10</relation>
    <relation name="R68" arity="2" nbTuples="100" semantics="soft" defaultCost="infinity">39 55:1 1|98 76:1 2|43 8:1 3|36 68:1 4|73 22:1 5|78 82:1 6|39 20:1 7|67 62:1 8|30 100:1 9|12 52:1 10|30 10:2 1|1 11:2 2|71 25:2 3|95 98:2 4|20 57:2 5|85 61:2 6|25 70:2 7|29 75:2 8|79 45:2 9|51 14:2 10|66 96:3 1|42 70:3 2|45 30:3 3|37 58:3 4|77 77:3 5|67 100:3 6|52 49:3 7|65 89:3 8|86 94:3 9|83 24:3 10|64 72:4 1|19 9:4 2|58 98:4 3|91 78:4 4|36 22:4 5|85 65:4 6|75 1:4 7|97 85:4 8|25 11:4 9|50 49:4 10|47 33:5 1|99 8:5 2|16 78:5 3|65 72:5 4|25 76:5 5|18 36:5 6|47 14:5 7|25 97:5 8|16 64:5 9|15 31:5 10|49 7:6 1|29 78:6 2|24 16:6 3|86 62:6 4|18 63:6 5|99 45:6 6|56 35:6 7|24 22:6 8|2 70:6 9|97 35:6 10|78 79:7 1|88 95:7 2|73 1:7 3|58 65:7 4|2 21:7 5|20 13:7 6|91 2:7 7|18 73:7 8|45 12:7 9|11 33:7 10|11 91:8 1|31 5:8 2|93 39:8 3|90 14:8 4|77 58:8 5|71 99:8 6|45 44:8 7|84 76:8 8|90 62:8 9|90 7:8 10|39 31:9 1|6 74:9 2|73 55:9 3|71 51:9 4|82 87:9 5|28 21:9 6|48 70:9 7|85 6:9 8|22 92:9 9|70 30:9 10|2 66:10 1|53 55:10 2|45 96:10 3|2 79:10 4|15 23:10 5|70 57:10 6|93 80:10 7|52 1:10 8|67 4:10 9|49 33:10 10</relation>
    <relation name="R69" arity="2" nbTuples="100" semantics="soft" defaultCost="infinity">16 40:1 1|57 59:1 2|52 48:1 3|66 41:1 4|17 55:1 5|87 68:1 6|71 61:1 7|45 19:1 8|57 29:1 9|72 59:1 10|70 9:2 1|6 98:2 2|11 14:2 3|61 2:2 4|51 37:2 5|43 25:2 6|13 60:2 7|21 36:2 8|83 63:2 9|32 42:2 10|21 49:3 1|59 75:3 2|66 25:3 3|83 12:3 4|82 8:3 5|6 79:3 6|47 80:3 7|64 98:3 8|99 100:3 9|8 19:3 10|86 83:4 1|87 14:4 2|6 45:4 3|18 61:4 4|17 88:4 5|18 25:4 6|22 32:4 7|69 72:4 8|48 62:4 9|58 63:4 10|32 100:5 1|80 95:5 2|4 90:5 3|5 64:5 4|8 9:5 5|32 66:5 6|10 25:5 7|94 75:5 8|90 43:5 9|3 64:5 10|49 2:6 1|74 63:6 2|67 93:6 3|60 7:6 4|64 19:6 5|69 32:6 6|41 25:6 7|34 62:6 8|82 67:6 9|38 34:6 10|60 32:7 1|38 94:7 2|61 40:7 3|19 20:7 4|49 20:7 5|9 6:7 6|20 85:7 7|37 83:7 8|89 81:7 9|62 30:7 10|83 45:8 1|98 71:8 2|9 41:8 3|1 62:8 4|39 22:8 5|99 80:8 6|90 11:8 7|38 75:8 8|28 65:8 9|42 59:8 10|10 52:9 1|81 32:9 2|77 39:9 3|21 89:9 4|66 49:9 5|29 89:9 6|54 61:9 7|4 98:9 8|57 49:9 9|59 65:9 10|26 86:10 1|59 46:10 2|16 4:10 3|1 15:10 4|21 81:10 5|86 93:10 6|16 43:10 7|48 31:10 8|46 33:10 9|37 5:10 10</relation>
    <relation name="R70" arity="2" nbTuples="100" semantics="soft" defaultCost="infinity">5 30:1 1|20 58:1 2|97 64:1 3|53 98:1 4|26 15:1 5|7 8:1 6|71 60:1 7|55 9:1 8|34 69:1 9|46 96:1 10|69 35:2 1|47 26:2 2|29 65:2 3|6 39:2 4|38 75:2 5|34 51:2 6|46 35:2 7|88 90:2 8|7 55:2 9|66 58:2 10|79 33:3 1|69 1:3 2|1 5:3 3|43 57:3 4|37 76:3 5|43 32:3 6|42 69:3 7|60 12:3 8|53 27:3 9|38 49:3 10|79 5:4 1|70 42:4 2|96 77:4 3|4 85:4 4|93 90:4 5|89 12:4 6|49 4:4 7|20 59:4 8|80 45:4 9|80 6:4 10|59 42:5 1|51 62:5 2|3 94:5 3|87 14:5 4|87 70:5 5|51 60:5 6|63 15:5 7|5 1:5 8|86 16:5 9|5 96:5 10|36 54:6 1|100 28:6 2|95 35:6 3|42 59:6 4|76 4:6 5|30 30:6 6|47 91:6 7|75 58:6 8|75 73:6 9|25 1:6 10|100 79:7 1|44 47:7 2|31 99:7 3|14 17:7 4|50 40:7 5|60 53:7 6|77 67:7 7|25 2:7 8|97 75:7 9|96 18:7 10|55 60:8 1|94 20:8 2|55 45:8 3|50 69:8 4|42 39:8 5|44 57:8 6|34 27:8 7|92 50:8 8|76 17:8 9|36 8:8 10|40 56:9 1|72 10:9 2|25 7:9 3|95 93:9 4|64 65:9 5|28 6:9 6|93 32:9 7|65 74:9 8|59 30:9 9|49 75:9 10|71 28:10 1|52 29:10 2|25 46:10 3|70 97:10 4|71 96:10 5|40 24:10 6|47 16:10 7|96 24:10 8|92 65:10 9|14 75:10 10</relation>
    <relation name="R71" arity="2" nbTuples="100" semantics="soft" defaultCost="infinity">75 23:1 1|98 69:1 2|22 84:1 3|10 98:1 4|10 12:1 5|21 84:1 6|61 53:1 7|75 86:1 8|60 14:1 9|83 46:1 10|22 47:2 1|16 65:2 2|70 68:2 3|83 52:2 4|56 18:2 5|62 13:2 6|41 43:2 7|27 94:2 8|95 61:2 9|74 48:2 10|97 63:3 1|41 36:3 2|14 83:3 3|78 15:3 4|48 76:3 5|39 53:3 6|50 12:3 7|97 31:3 8|88 27:3 9|58 80:3 10|42 33:4 1|18 68:4 2|96 29:4 3|80 82:4 4|76 44:4 5|11 86:4 6|42 41:4 7|3 46:4 8|33 64:4 9|93 33:4 10|24 83:5 1|35 68:5 2|92 33:5 3|100 90:5 4|73 73:5 5|9 69:5 6|38 93:5 7|11 24:5 8|6 50:5 9|64 60:5 10|58 35:6 1|42 63:6 2|24 4:6 3|23 66:6 4|46 55:6 5|86 30:6 6|74 63:6 7|72 54:6 8|32 50:6 9|91 82:6 10|21 79:7 1|14 31:7 2|22 50:7 3|92 42:7 4|14 15:7 5|59 12:7 6|4 66:7 7|31 33:7 8|21 49:7 9|75 71:7 10|51 93:8 1|43 34:8 2|83 12:8 3|95 28:8 4|55 18:8 5|84 32:8 6|8 51:8 7|82 32:8 8|33 100:8 9|33 40:8 10|94 83:9 1|69 31:9 2|13 27:9 3|94 83:9 4|77 65:9 5|47 70:9 6|94 83:9 7|81 100:9 8|16 8:9 9|61 33:9 10|23 55:10 1|56 5:10 2|71 11:10 3|27 12:10 4|46 83:10 5|54 92:10 6|49 91:10 7|98 7:10 8|14 31:10 9|29 96:10 10</relation>
    <relation name="R72" arity="2" nbTuples="100" semantics="soft" defaultCost="infinity">2 28:1 1|29 50:1 2|60 10:1 3|85 30:1 4|15 59:1 5|24 28:1 6|84 10:1 7|89 72:1 8|22 90:1 9|66 41:1 10|89 16:2 1|71 60:2 2|19 8:2 3|56 26:2 4|79 91:2 5|70 32:2 6|87 6:2 7|18 32:2 8|2 81:2 9|70 10:2 10|27 66:3 1|54 11:3 2|95 64:3 3|40 10:3 4|69 53:3 5|37 90:3 6|74 36:3 7|70 46:3 8|19 14:3 9|82 8:3 10|66 29:4 1|69 41:4 2|51 96:4 3|54 61:4 4|84 86:4 5|67 76:4 6|53 16:4 7|75 63:4 8|83 41:4 9|33 24:4 10|83 45:5 1|44 31:5 2|62 84:5 3|7 68:5 4|6 8:5 5|100 60:5 6|89 13:5 7|3 95:5 8|12 89:5 9|77 18:5 10|56 92:6 1|37 7:6 2|26 1:6 3|29 11:6 4|17 62:6 5|78 94:6 6|75 72:6 7|33 65:6 8|43 2:6 9|30 68:6 10|63 37:7 1|95 55:7 2|100 9:7 3|100 48:7 4|75 51:7 5|11 62:7 6|53 49:7 7|6 37:7 8|10 59:7 9|69 28:7 10|18 13:8 1|13 45:8 2|5 89:8 3|86 70:8 4|49 64:8 5|32 36:8 6|17 46:8 7|15 44:8 8|18 69:8 9|1 21:8 10|62 35:9 1|73 83:9 2|13 38:9 3|26 1:9 4|27 42:9 5|71 50:9 6|83 36:9 7|73 45:9 8|13 32:9 9|39 77:9 10|90 22:10 1|23 66:10 2|74 64:10 3|100 85:10 4|61 33:10 5|32 12:10 6|47 20:10 7|10 1:10 8|32 30:10 9|63 96:10 10</relation>
    <relation name="R73" arity="2" nbTuples="100" semantics="soft" defaultCost="infinity">7 6:1 1|76 18:1 2|43 57:1 3|82 29:1 4|77 64:1 5|35 67:1 6|12 88:1 7|30 31:1 8|82 7:1 9|33 95:1 10|14 71:2 1|20 27:2 2|32 71:2 3|50 70:2 4|30 78:2 5|12 73:2 6|66 31:2 7|53 51:2 8|39 24:2 9|72 44:2 10|95 45:3 1|87 3:3 2|86 32:3 3|21 89:3 4|22 5:3 5|18 40:3 6|27 31:3 7|14 46:3 8|37 21:3 9|92 18:3 10|53 26:4 1|27 54:4 2|4 63:4 3|92 33:4 4|29 84:4 5|27 20:4 6|91 36:4 7|82 72:4 8|12 11:4 9|53 11:4 10|21 60:5 1|82 32:5 2|22 29:5 3|47 100:5 4|24 87:5 5|14 14:5 6|91 55:5 7|88 72:5 8|31 81:5 9|15 41:5 10|14 72:6 1|47 68:6 2|50 20:6 3|97 66:6 4|60 20:6 5|51 33:6 6|89 24:6 7|2 68:6 8|42 52:6 9|12 86:6 10|39 6:7 1|4 47:7 2|33 44:7 3|86 36:7 4|23 86:7 5|19 80:7 6|93 37:7 7|46 5:7 8|70 50:7 9|45 80:7 10|29 67:8 1|1 36:8 2|80 6:8 3|62 82:8 4|13 95:8 5|73 1:8 6|80 90:8 7|22 48:8 8|35 56:8 9|35 23:8 10|89 25:9 1|38 57:9 2|43 84:9 3|69 95:9 4|51 23:9 5|52 36:9 6|30 77:9 7|78 47:9 8|89 99:9 9|21 27:9 10|39 17:10 1|90 96:10 2|97 20:10 3|79 19:10 4|15 59:10 5|10 93:10 6|81 27:10 7|37 74:10 8|23 46:10 9|31 25:10 10</relation>
    <relation name="R74" arity="2" nbTuples="100" semantics="soft" defaultCost="infinity">95 79:1 1|45 34:1 2|98 17:1 3|97 67:1 4|54 35:1 5|26 83:1 6|15 23:1 7|77 68:1 8|7 53:1 9|52 2:1 10|84 59:2 1|6 28:2 2|14 72:2 3|25 47:2 4|100 78:2 5|89 3:2 6|46 24:2 7|81 30:2 8|27 50:2 9|81 28:2 10|2 67:3 1|32 87:3 2|72 74:3 3|83 64:3 4|39 56:3 5|11 64:3 6|85 68:3 7|28 3:3 8|18 88:3 9|92 47:3 10|9 80:4 1|37 76:4 2|37 80:4 3|87 29:4 4|31 9:4 5|68 68:4 6|13 73:4 7|58 90:4 8|39 19:4 9|98 20:4 10|7 72:5 1|85 10:5 2|73 90:5 3|100 69:5 4|15 60:5 5|79 73:5 6|25 39:5 7|17 79:5 8|82 56:5 9|35 19:5 10|29 99:6 1|30 34:6 2|3 85:6 3|63 35:6 4|40 52:6 5|81 14:6 6|99 1:6 7|38 18:6 8|8 39:6 9|6 77:6 10|19 80:7 1|64 45:7 2|72 1:7 3|70 8:7 4|79 47:7 5|36 14:7 6|51 25:7 7|24 12:7 8|39 43:7 9|48 71:7 10|6 95:8 1|18 57:8 2|4 16:8 3|83 9:8 4|78 74:8 5|44 12:8 6|64 7:8 7|80 18:8 8|49 68:8 9|98 17:8 10|40 61:9 1|64 33:9 2|83 44:9 3|67 79:9 4|83 77:9 5|87 76:9 6|20 9:9 7|2 100:9 8|49 96:9 9|15 24:9 10|50 67:10 1|23 62:10 2|51 68:10 3|52 34:10 4|87 16:10 5|59 36:10 6|50 63:10 7|97 96:10 8|15 39:10 9|33 82:10 10</relation>
    <relation name="R75" arity="2" nbTuples="100" semantics="soft" defaultCost="infinity">45 11:1 1|74 18:1 2|78 21:1 3|38 67:1 4|73 85:1 5|67 46:1 6|39 90:1 7|67 9:1 8|27 66:1 9|64 84:1 10|26 40:2 1|88 23:2 2|53 51:2 3|96 56:2 4|37 23:2 5|81 41:2 6|84 92:2 7|5 36:2 8|89 90:2 9|73 17:2 10|23 84:3 1|96 33:3 2|10 28:3 3|54 42:3 4|84 30:3 5|48 4:3 6|18 30:3 7|36 33:3 8|51 53:3 9|92 42:3 10|43 65:4 1|100 77:4 2|8 45:4 3|78 44:4 4|84 80:4 5|55 28:4 6|68 57:4 7|92 80:4 8|97 22:4 9|80 2:4 10|87 78:5 1|1 97:5 2|59 56:5 3|40 18:5 4|43 54:5 5|15 38:5 6|68 42:5 7|88 64:5 8|24 54:5 9|20 67:5 10|60 78:6 1|9 2:6 2|50 69:6 3|11 10:6 4|50 30:6 5|43 44:6 6|23 8:6 7|20 70:6 8|40 1:6 9|14 45:6 10|80 39:7 1|37 83:7 2|49 16:7 3|48 10:7 4|95 64:7 5|43 92:7 6|48 19:7 7|44 8:7 8|49 45:7 9|31 82:7 10|13 15:8 1|57 27:8 2|77 22:8 3|73 12:8 4|29 94:8 5|72 44:8 6|46 72:8 7|41 94:8 8|9 32:8 9|11 59:8 10|28 14:9 1|16 51:9 2|2 49:9 3|87 33:9 4|80 61:9 5|42 35:9 6|16 64:9 7|85 36:9 8|34 61:9 9|85 77:9 10|72 91:10 1|65 83:10 2|66 91:10 3|22 18:10 4|67 51:10 5|91 18:10 6|92 92:10 7|74 30:10 8|19 5:10 9|32 72:10 10</relation>
    <relation name="R76" arity="2" nbTuples="100" semantics="soft" defaultCost="infinity">11 49:1 1|48 44:1 2|2 24:1 3|6 15:1 4|4 75:1 5|53 13:1 6|24 64:1 7|54 61:1 8|39 33:1 9|4 5:1 10|76 97:2 1|54 11:2 2|51 9:2 3|39 99:2 4|74 23:2 5|27 37:2 6|11 38:2 7|5 11:2 8|73 65:2 9|100 38:2 10|74 18:3 1|89 1:3 2|1 22:3 3|99 33:3 4|93 81:3 5|88 14:3 6|79 35:3 7|18 58:3 8|33 12:3 9|75 64:3 10|96 73:4 1|77 86:4 2|13 10:4 3|79 76:4 4|61 71:4 5|56 97:4 6|81 59:4 7|80 21:4 8|63 60:4 9|80 56:4 10|69 42:5 1|25 28:5 2|99 72:5 3|80 78:5 4|11 8:5 5|69 57:5 6|51 16:5 7|73 90:5 8|18 92:5 9|26 59:5 10|30 55:6 1|16 18:6 2|17 31:6 3|85 53:6 4|14 25:6 5|40 58:6 6|28 37:6 7|8 13:6 8|44 84:6 9|65 16:6 10|26 20:7 1|27 34:7 2|61 86:7 3|49 14:7 4|5 61:7 5|7 14:7 6|93 96:7 7|29 4:7 8|52 94:7 9|42 90:7 10|31 14:8 1|50 41:8 2|82 35:8 3|96 89:8 4|48 71:8 5|96 97:8 6|15 69:8 7|5 10:8 8|50 99:8 9|63 24:8 10|83 86:9 1|16 27:9 2|68 5:9 3|43 98:9 4|85 30:9 5|14 84:9 6|22 95:9 7|5 98:9 8|52 94:9 9|59 33:9 10|26 26:10 1|98 6:10 2|84 75:10 3|64 17:10 4|3 84:10 5|3 27:10 6|56 83:10 7|44 20:10 8|40 12:10 9|17 76:10 10</relation>
    <relation name="R77" arity="2" nbTuples="100" semantics="soft" defaultCost="infinity">21 57:1 1|50 15:1 2|1 50:1 3|44 62:1 4|50 37:1 5|52 98:1 6|62 46:1 7|22 87:1 8|87 92:1 9|40 82:1 10|63 43:2 1|16 26:2 2|20 6:2 3|57 93:2 4|69 82:2 5|54 59:2 6|72 74:2 7|77 86:2 8|92 47:2 9|86 78:2 10|85 50:3 1|7 70:3 2|20 49:3 3|90 75:3 4|49 56:3 5|55 36:3 6|46 35:3 7|64 5:3 8|82 56:3 9|9 86:3 10|7 55:4 1|67 58:4 2|82 28:4 3|17 37:4 4|63 35:4 5|6 97:4 6|99 6:4 7|57 41:4 8|76 35:4 9|75 49:4 10|97 71:5 1|37 43:5 2|81 80:5 3|5 42:5 4|4 16:5 5|72 66:5 6|46 6:5 7|62 38:5 8|77 6:5 9|20 94:5 10|73 65:6 1|21 5:6 2|18 15:6 3|81 6:6 4|84 56:6 5|97 7:6 6|26 11:6 7|79 58:6 8|79 94:6 9|98 38:6 10|75 13:7 1|100 39:7 2|93 40:7 3|53 10:7 4|44 49:7 5|38 38:7 6|57 34:7 7|16 62:7 8|39 94:7 9|75 92:7 10|52 19:8 1|47 73:8 2|87 50:8 3|12 8:8 4|23 49:8 5|35 81:8 6|2 5:8 7|8 89:8 8|66 100:8 9|97 41:8 10|29 2:9 1|8 95:9 2|24 56:9 3|78 78:9 4|35 69:9 5|50 5:9 6|64 17:9 7|39 24:9 8|3 15:9 9|7 97:9 10|85 51:10 1|95 30:10 2|32 92:10 3|82 41:10 4|17 13:10 5|57 3:10 6|63 73:10 7|68 55:10 8|94 60:10 9|72 11:10 10</relation>
    <relation name="R78" arity="2" nbTuples="100" semantics="soft" defaultCost="infinity">89 97:1 1|52 8:1 2|3 73:1 3|80 41:1 4|4 69:1 5|6 42:1 6|67 55:1 7|24 21:1 8|95 49:1 9|13 45:1 10|82 46:2 1|86 35:2 2|14 31:2 3|1 22:2 4|44 5:2 5|29 87:2 6|49 12:2 7|7 21:2 8|23 23:2 9|74 90:2 10|89 17:3 1|74 22:3 2|67 88:3 3|44 4:3 4|79 91:3 5|55 93:3 6|49 4:3 7|44 31:3 8|65 19:3 9|96 74:3 10|91 31:4 1|67 45:4 2|9 6:4 3|94 42:4 4|25 17:4 5|45 25:4 6|21 28:4 7|71 65:4 8|73 18:4 9|80 4:4 10|14 57:5 1|12 55:5 2|61 36:5 3|30 60:5 4|8 1:5 5|39 64:5 6|97 26:5 7|33 15:5 8|21 18:5 9|40 1:5 10|71 42:6 1|83 16:6 2|34 99:6 3|62 54:6 4|76 28:6 5|15 2:6 6|4 21:6 7|40 41:6 8|36 81:6 9|46 4:6 10|78 25:7 1|29 37:7 2|94 23:7 3|68 9:7 4|24 66:7 5|43 35:7 6|21 76:7 7|22 98:7 8|73 29:7 9|39 54:7 10|16 30:8 1|76 48:8 2|62 28:8 3|88 88:8 4|12 27:8 5|83 26:8 6|99 17:8 7|15 69:8 8|42 17:8 9|7 45:8 10|99 88:9 1|15 86:9 2|90 65:9 3|40 58:9 4|59 26:9 5|78 73:9 6|41 92:9 7|33 92:9 8|84 56:9 9|52 75:9 10|28 2:10 1|33 59:10 2|61 100:10 3|64 45:10 4|8 18:10 5|92 97:10 6|55 22:10 7|58 28:10 8|35 25:10 9|79 31:10 10</relation>
    <relation name="R79" arity="2" nbTuples="100" semantics="soft" defaultCost="infinity">77 37:1 1|9 42:1 2|9 3:1 3|34 46:1 4|43 1:1 5|61 58:1 6|12 90:1 7|28 21:1 8|21 33:1 9|52 43:1 10|64 13:2 1|14 61:2 2|34 2:2 3|54 16:2 4|64 66:2 5|97 28:2 6|89 100:2 7|28 20:2 8|96 50:2 9|59 68:2 10|10 90:3 1|82 34:3 2|12 69:3 3|98 59:3 4|28 80:3 5|74 62:3 6|25 64:3 7|85 57:3 8|45 80:3 9|91 61:3 10|73 48:4 1|44 96:4 2|69 29:4 3|18 27:4 4|39 28:4 5|98 69:4 6|94 13:4 7|61 30:4 8|37 71:4 9|59 11:4 10|76 3:5 1|88 57:5 2|96 34:5 3|30 50:5 4|19 75:5 5|8 31:5 6|5 52:5 7|57 89:5 8|73 12:5 9|2 100:5 10|7 74:6 1|64 51:6 2|18 89:6 3|72 11:6 4|35 79:6 5|28 99:6 6|79 78:6 7|78 15:6 8|53 24:6 9|3 94:6 10|92 50:7 1|65 76:7 2|37 88:7 3|90 75:7 4|22 49:7 5|23 74:7 6|86 22:7 7|15 67:7 8|9 47:7 9|11 23:7 10|87 35:8 1|56 44:8 2|69 37:8 3|45 46:8 4|51 49:8 5|31 7:8 6|11 7:8 7|42 77:8 8|86 16:8 9|57 63:8 10|19 98:9 1|44 87:9 2|2 91:9 3|15 1:9 4|17 42:9 5|95 52:9 6|33 82:9 7|89 6:9 8|27 37:9 9|23 1:9 10|44 29:10 1|84 69:10 2|69 11:10 3|55 22:10 4|50 2:10 5|11 57:10 6|84 61:10 7|78 15:10 8|57 88:10 9|11 80:10 10</relation>
    <relation name="R80" arity="2" nbTuples="100" semantics="soft" defaultCost="infinity">67 87:1 1|3 13:1 2|18 26:1 3|62 53:1 4|30 51:1 5|15 18:1 6|50 16:1 7|66 39:1 8|59 39:1 9|9 6:1 10|64 91:2 1|41 33:2 2|20 87:2 3|37 23:2 4|99 40:2 5|43 9:2 6|17 16:2 7|31 63:2 8|63 28:2 9|100 45:2 10|28 87:3 1|63 88:3 2|20 33:3 3|33 7:3 4|59 54:3 5|62 57:3 6|86 12:3 7|97 44:3 8|100 2:3 9|13 53:3 10|13 60:4 1|71 30:4 2|64 72:4 3|77 36:4 4|66 16:4 5|65 58:4 6|45 26:4 7|33 51:4 8|49 47:4 9|37 63:4 10|36 3:5 1|29 83:5 2|10 3:5 3|41 47:5 4|81 61:5 5|78 25:5 6|34 20:5 7|32 8:5 8|56 11:5 9|49 9:5 10|24 24:6 1|11 19:6 2|6 94:6 3|34 16:6 4|2 65:6 5|95 97:6 6|81 40:6 7|95 50:6 8|96 61:6 9|18 54:6 10|41 32:7 1|11 70:7 2|95 65:7 3|18 36:7 4|39 48:7 5|98 89:7 6|79 60:7 7|75 73:7 8|85 52:7 9|57 2:7 10|69 53:8 1|79 17:8 2|63 77:8 3|67 84:8 4|37 23:8 5|56 17:8 6|46 1:8 7|54 86:8 8|87 44:8 9|86 73:8 10|27 10:9 1|81 24:9 2|93 88:9 3|85 76:9 4|85 15:9 5|37 6:9 6|42 82:9 7|37 99:9 8|16 54:9 9|44 88:9 10|38 63:10 1|95 24:10 2|34 95:10 3|86 22:10 4|56 68:10 5|86 5:10 6|99 24:10 7|36 39:10 8|43 50:10 9|100 6:10 10</relation>
    <relation name="R81" arity="2" nbTuples="100" semantics="soft" defaultCost="infinity">33 90:1 1|47 3:1 2|21 100:1 3|34 56:1 4|41 40:1 5|12 3:1 6|30 23:1 7|28 29:1 8|31 45:1 9|27 80:1 10|14 94:2 1|16 26:2 2|13 31:2 3|2 4:2 4|47 99:2 5|70 8:2 6|12 50:2 7|11 58:2 8|44 23:2 9|22 40:2 10|40 55:3 1|66 75:3 2|4 59:3 3|84 10:3 4|88 61:3 5|63 49:3 6|85 31:3 7|5 47:3 8|54 19:3 9|42 18:3 10|9 66:4 1|24 59:4 2|10 20:4 3|42 72:4 4|37 62:4 5|31 59:4 6|75 20:4 7|54 56:4 8|70 25:4 9|21 41:4 10|47 40:5 1|3 62:5 2|70 74:5 3|14 34:5 4|4 85:5 5|9 21:5 6|94 50:5 7|82 58:5 8|92 99:5 9|13 54:5 10|98 63:6 1|89 26:6 2|46 30:6 3|54 35:6 4|48 68:6 5|53 97:6 6|25 91:6 7|53 75:6 8|38 63:6 9|73 67:6 10|37 21:7 1|27 34:7 2|24 30:7 3|90 40:7 4|6 96:7 5|38 10:7 6|97 77:7 7|65 31:7 8|5 52:7 9|63 80:7 10|68 59:8 1|99 86:8 2|31 95:8 3|18 76:8 4|43 63:8 5|32 21:8 6|36 25:8 7|98 19:8 8|1 5:8 9|83 20:8 10|8 7:9 1|97 66:9 2|7 61:9 3|35 38:9 4|78 50:9 5|23 20:9 6|15 41:9 7|58 96:9 8|4 81:9 9|34 12:9 10|65 75:10 1|41 78:10 2|39 38:10 3|40 68:10 4|57 58:10 5|73 57:10 6|9 98:10 7|67 8:10 8|57 93:10 9|75 6:10 10</relation>
    <relation name="R82" arity="2" nbTuples="100" semantics="soft" defaultCost="infinity">33 29:1 1|66 39:1 2|85 10:1 3|5 78:1 4|73 33:1 5|13 52:1 6|78 67:1 7|59 62:1 8|11 2:1 9|41 18:1 10|22 48:2 1|57 45:2 2|56 27:2 3|92 54:2 4|12 20:2 5|85 38:2 6|53 17:2 7|84 7:2 8|70 13:2 9|21 48:2 10|52 19:3 1|28 61:3 2|38 31:3 3|82 97:3 4|35 50:3 5|47 82:3 6|28 18:3 7|58 27:3 8|30 86:3 9|73 47:3 10|76 28:4 1|22 51:4 2|52 55:4 3|27 26:4 4|69 77:4 5|37 15:4 6|46 45:4 7|11 14:4 8|6 70:4 9|1 92:4 10|32 15:5 1|67 19:5 2|25 39:5 3|86 40:5 4|71 66:5 5|80 72:5 6|24 37:5 7|77 74:5 8|96 25:5 9|22 7:5 10|24 60:6 1|12 32:6 2|93 37:6 3|80 20:6 4|80 2:6 5|79 50:6 6|9 65:6 7|9 17:6 8|35 75:6 9|23 76:6 10|32 52:7 1|94 3:7 2|49 21:7 3|64 69:7 4|73 98:7 5|22 67:7 6|77 24:7 7|29 78:7 8|29 44:7 9|95 82:7 10|73 95:8 1|59 6:8 2|24 66:8 3|37 8:8 4|21 67:8 5|36 76:8 6|52 39:8 7|72 69:8 8|49 55:8 9|38 78:8 10|63 7:9 1|75 61:9 2|61 45:9 3|22 60:9 4|73 67:9 5|33 80:9 6|92 22:9 7|94 80:9 8|86 68:9 9|57 2:9 10|85 51:10 1|13 44:10 2|60 76:10 3|36 51:10 4|27 83:10 5|40 99:10 6|55 46:10 7|21 24:10 8|5 32:10 9|26 40:10 10</relation>
    <relation name="R83" arity="2" nbTuples="100" semantics="soft" defaultCost="infinity">42 16:1 1|90 74:1 2|67 47:1 3|4 66:1 4|68 15:1 5|25 55:1 6|93 98:1 7|26 88:1 8|95 28:1 9|89 96:1 10|20 17:2 1|62 75:2 2|71 91:2 3|13 52:2 4|72 80:2 5|47 89:2 6|90 89:2 7|11 36:2 8|82 34:2 9|53 41:2 10|59 79:3 1|76 51:3 2|19 76:3 3|18 87:3 4|66 75:3 5|53 66:3 6|54 52:3 7|43 24:3 8|29 54:3 9|64 98:3 10|18 51:4 1|65 64:4 2|70 76:4 3|38 9:4 4|48 75:4 5|60 98:4 6|26 27:4 7|93 20:4 8|22 37:4 9|13 79:4 10|19 26:5 1|38 3:5 2|21 19:5 3|86 82:5 4|25 51:5 5|15 100:5 6|77 71:5 7|59 16:5 8|23 89:5 9|92 84:5 10|92 52:6 1|22 9:6 2|16 2:6 3|78 72:6 4|41 38:6 5|54 81:6 6|41 60:6 7|28 27:6 8|87 48:6 9|100 73:6 10|33 4:7 1|38 30:7 2|73 59:7 3|52 10:7 4|92 18:7 5|74 11:7 6|73 19:7 7|78 2:7 8|70 34:7 9|72 59:7 10|18 74:8 1|65 23:8 2|91 97:8 3|94 49:8 4|17 67:8 5|72 11:8 6|47 63:8 7|48 69:8 8|54 77:8 9|90 86:8 10|58 9:9 1|91 27:9 2|27 8:9 3|83 81:9 4|70 79:9 5|82 65:9 6|46 44:9 7|39 23:9 8|41 86:9 9|43 20:9 10|30 22:10 1|53 19:10 2|32 54:10 3|58 8:10 4|53 8:10 5|39 34:10 6|7 71:10 7|11 14:10 8|28 66:10 9|16 50:10 10</relation>
    <relation name="R84" arity="2" nbTuples="100" semantics="soft" defaultCost="infinity">10 79:1 1|41 19:1 2|44 39:1 3|44 68:1 4|60 27:1 5|73 99:1 6|81 22:1 7|83 77:1 8|7 55:1 9|43 71:1 10|72 59:2 1|8 95:2 2|17 3:2 3|36 78:2 4|84 7:2 5|13 80:2 6|87 47:2 7|92 29:2 8|50 62:2 9|70 37:2 10|12 8:3 1|67 43:3 2|61 10:3 3|30 91:3 4|53 92:3 5|42 68:3 6|92 83:3 7|3 95:3 8|68 50:3 9|9 60:3 10|52 1:4 1|19 91:4 2|23 77:4 3|98 48:4 4|49 58:4 5|80 39:4 6|82 77:4 7|11 31:4 8|27 60:4 9|61 94:4 10|45 63:5 1|76 67:5 2|12 35:5 3|95 92:5 4|87 85:5 5|42 62:5 6|79 80:5 7|67 58:5 8|10 84:5 9|75 62:5 10|17 85:6 1|4 77:6 2|26 31:6 3|28 5:6 4|57 92:6 5|32 68:6 6|9 89:6 7|94 97:6 8|5 49:6 9|25 58:6 10|4 10:7 1|63 8:7 2|69 66:7 3|91 53:7 4|79 62:7 5|49 98:7 6|93 100:7 7|50 42:7 8|48 35:7 9|47 39:7 10|29 23:8 1|7 86:8 2|3 83:8 3|45 71:8 4|2 35:8 5|25 81:8 6|46 88:8 7|98 20:8 8|74 36:8 9|48 98:8 10|94 69:9 1|41 67:9 2|84 76:9 3|37 27:9 4|100 65:9 5|92 33:9 6|24 36:9 7|2 89:9 8|28 53:9 9|74 37:9 10|11 11:10 1|67 93:10 2|49 98:10 3|72 32:10 4|13 2:10 5|80 51:10 6|72 43:10 7|76 24:10 8|76 38:10 9|59 67:10 10</relation>
    <relation name="R85" arity="2" nbTuples="100" semantics="soft" defaultCost="infinity">11 73:1 1|95 33:1 2|58 72:1 3|55 81:1 4|54 23:1 5|45 53:1 6|40 50:1 7|42 25:1 8|95 14:1 9|37 12:1 10|8 19:2 1|91 17:2 2|28 31:2 3|17 54:2 4|94 27:2 5|75 7:2 6|32 79:2 7|41 73:2 8|29 57:2 9|12 52:2 10|83 81:3 1|85 86:3 2|69 62:3 3|52 83:3 4|75 10:3 5|24 28:3 6|58 16:3 7|53 81:3 8|45 58:3 9|22 89:3 10|65 94:4 1|15 89:4 2|18 93:4 3|26 46:4 4|5 40:4 5|54 23:4 6|27 56:4 7|54 41:4 8|25 89:4 9|40 52:4 10|81 88:5 1|19 20:5 2|23 56:5 3|39 70:5 4|68 4:5 5|30 42:5 6|22 8:5 7|22 74:5 8|24 52:5 9|53 95:5 10|21 69:6 1|34 20:6 2|18 14:6 3|45 4:6 4|100 37:6 5|37 24:6 6|15 38:6 7|69 15:6 8|46 21:6 9|74 33:6 10|22 24:7 1|66 70:7 2|23 100:7 3|9 76:7 4|34 90:7 5|44 35:7 6|11 84:7 7|46 69:7 8|38 78:7 9|2 26:7 10|82 27:8 1|38 53:8 2|30 10:8 3|6 51:8 4|92 14:8 5|21 54:8 6|60 79:8 7|80 63:8 8|2 23:8 9|50 29:8 10|11 28:9 1|80 94:9 2|63 37:9 3|21 22:9 4|77 86:9 5|68 16:9 6|17 70:9 7|98 30:9 8|92 28:9 9|2 39:9 10|14 98:10 1|82 87:10 2|30 95:10 3|1 56:10 4|39 44:10 5|89 84:10 6|72 95:10 7|66 84:10 8|95 40:10 9|42 97:10 10</relation>
    <relation name="R86" arity="2" nbTuples="100" semantics="soft" defaultCost="infinity">15 54:1 1|55 67:1 2|94 67:1 3|61 88:1 4|71 11:1 5|43 40:1 6|47 51:1 7|31 10:1 8|72 57:1 9|23 66:1 10|59 59:2 1|81 16:2 2|91 67:2 3|23 93:2 4|62 33:2 5|87 56:2 6|30 82:2 7|41 10:2 8|55 40:2 9|4 33:2 10|50 32:3 1|36 75:3 2|23 47:3 3|69 19:3 4|35 10:3 5|14 54:3 6|53 29:3 7|47 70:3 8|23 35:3 9|99 7:3 10|82 78:4 1|1 2:4 2|30 75:4 3|91 87:4 4|30 82:4 5|17 91:4 6|67 100:4 7|33 54:4 8|11 69:4 9|6 26:4 10|23 3:5 1|47 18:5 2|31 45:5 3|66 25:5 4|54 100:5 5|13 50:5 6|93 84:5 7|82 96:5 8|7 89:5 9|3 49:5 10|96 32:6 1|96 92:6 2|77 60:6 3|85 33:6 4|87 37:6 5|62 4:6 6|65 48:6 7|62 95:6 8|87 20:6 9|85 87:6 10|79 84:7 1|18 54:7 2|30 49:7 3|8 8:7 4|24 10:7 5|79 84:7 6|67 79:7 7|73 69:7 8|42 26:7 9|19 95:7 10|21 70:8 1|3 39:8 2|7 1:8 3|48 9:8 4|2 1:8 5|59 100:8 6|4 81:8 7|89 56:8 8|30 31:8 9|72 88:8 10|19 49:9 1|22 65:9 2|99 85:9 3|64 90:9 4|40 34:9 5|39 57:9 6|98 64:9 7|94 19:9 8|37 82:9 9|52 29:9 10|68 6:10 1|6 92:10 2|67 16:10 3|43 10:10 4|60 43:10 5|54 63:10 6|38 63:10 7|57 29:10 8|28 41:10 9|39 7:10 10</relation>
    <relation name="R87" arity="2" nbTuples="100" semantics="soft" defaultCost="infinity">9 23:1 1|57 1:1 2|57 4:1 3|79 41:1 4|24 2:1 5|12 56:1 6|30 91:1 7|100 36:1 8|94 42:1 9|74 40:1 10|72 77:2 1|15 60:2 2|90 10:2 3|75 70:2 4|28 44:2 5|27 39:2 6|7 40:2 7|43 31:2 8|58 98:2 9|88 47:2 10|90 32:3 1|17 37:3 2|64 41:3 3|81 46:3 4|72 57:3 5|21 1:3 6|83 43:3 7|11 50:3 8|36 19:3 9|7 71:3 10|100 92:4 1|37 72:4 2|99 68:4 3|100 52:4 4|73 29:4 5|67 81:4 6|6 82:4 7|90 3:4 8|71 80:4 9|90 87:4 10|51 44:5 1|56 75:5 2|74 44:5 3|41 22:5 4|86 86:5 5|21 52:5 6|79 19:5 7|11 87:5 8|76 83:5 9|74 81:5 10|4 44:6 1|33 77:6 2|9 18:6 3|97 29:6 4|5 10:6 5|33 20:6 6|69 41:6 7|100 94:6 8|28 72:6 9|12 82:6 10|39 2:7 1|40 42:7 2|70 40:7 3|90 15:7 4|88 32:7 5|72 72:7 6|23 57:7 7|56 65:7 8|48 92:7 9|80 26:7 10|13 81:8 1|69 66:8 2|4 31:8 3|64 78:8 4|73 25:8 5|32 70:8 6|38 100:8 7|89 83:8 8|10 33:8 9|25 15:8 10|9 39:9 1|22 78:9 2|39 87:9 3|62 10:9 4|55 11:9 5|15 48:9 6|15 73:9 7|16 96:9 8|50 60:9 9|11 6:9 10|71 54:10 1|29 11:10 2|51 29:10 3|67 55:10 4|49 37:10 5|91 75:10 6|26 34:10 7|46 31:10 8|90 12:10 9|67 66:10 10</relation>
    <relation name="R88" arity="2" nbTuples="100" semantics="soft" defaultCost="infinity">36 14:1 1|99 36:1 2|98 14:1 3|96 48:1 4|14 81:1 5|47 11:1 6|15 34:1 7|94 86:1 8|78 48:1 9|45 22:1 10|66 78:2 1|43 43:2 2|52 8:2 3|65 45:2 4|58 53:2 5|30 64:2 6|94 89:2 7|55 74:2 8|39 20:2 9|90 70:2 10|49 19:3 1|39 99:3 2|62 60:3 3|50 29:3 4|85 58:3 5|82 12:3 6|100 26:3 7|86 80:3 8|64 93:3 9|26 50:3 10|13 81:4 1|34 20:4 2|71 9:4 3|67 82:4 4|55 56:4 5|27 78:4 6|99 64:4 7|52 91:4 8|86 65:4 9|43 47:4 10|60 43:5 1|77 15:5 2|12 65:5 3|77 36:5 4|68 67:5 5|51 51:5 6|76 53:5 7|93 71:5 8|21 90:5 9|41 26:5 10|72 28:6 1|99 57:6 2|77 90:6 3|12 91:6 4|55 67:6 5|60 70:6 6|94 47:6 7|37 7:6 8|70 1:6 9|50 54:6 10|84 84:7 1|19 4:7 2|15 68:7 3|80 32:7 4|1 79:7 5|83 55:7 6|27 95:7 7|91 68:7 8|66 92:7 9|2 86:7 10|38 40:8 1|76 23:8 2|91 72:8 3|73 1:8 4|57 82:8 5|60 1:8 6|64 26:8 7|69 25:8 8|57 47:8 9|85 85:8 10|93 63:9 1|15 66:9 2|85 9:9 3|51 94:9 4|43 61:9 5|70 55:9 6|34 7:9 7|16 18:9 8|98 3:9 9|22 24:9 10|12 55:10 1|65 16:10 2|25 87:10 3|22 22:10 4|33 46:10 5|95 81:10 6|48 9:10 7|2 90:10 8|96 82:10 9|70 2:10 10</relation>
    <relation name="R89" arity="2" nbTuples="100" semantics="soft" defaultCost="infinity">34 70:1 1|73 23:1 2|20 64:1 3|53 82:1 4|61 52:1 5|94 13:1 6|84 40:1 7|21 94:1 8|18 74:1 9|37 51:1 10|43 86:2 1|98 84:2 2|55 22:2 3|15 3:2 4|56 68:2 5|97 39:2 6|86 94:2 7|45 21:2 8|41 23:2 9|25 2:2 10|11 37:3 1|42 46:3 2|20 35:3 3|3 86:3 4|13 42:3 5|89 96:3 6|45 12:3 7|16 21:3 8|37 31:3 9|13 68:3 10|15 86:4 1|76 42:4 2|69 53:4 3|77 88:4 4|2 80:4 5|76 94:4 6|67 77:4 7|59 84:4 8|75 35:4 9|63 26:4 10|11 42:5 1|70 75:5 2|79 74:5 3|58 73:5 4|68 100:5 5|53 93:5 6|94 51:5 7|6 81:5 8|2 77:5 9|43 82:5 10|7 18:6 1|26 6:6 2|72 17:6 3|97 55:6 4|50 94:6 5|96 86:6 6|87 5:6 7|18 76:6 8|99 39:6 9|3 82:6 10|21 67:7 1|21 21:7 2|35 46:7 3|31 26:7 4|4 98:7 5|32 31:7 6|6 19:7 7|63 34:7 8|45 76:7 9|18 46:7 10|46 93:8 1|44 57:8 2|50 47:8 3|67 8:8 4|46 17:8 5|4 86:8 6|37 2:8 7|93 44:8 8|73 3:8 9|46 36:8 10|72 73:9 1|18 97:9 2|77 14:9 3|63 71:9 4|70 21:9 5|58 36:9 6|55 47:9 7|20 46:9 8|31 96:9 9|27 83:9 10|38 27:10 1|19 78:10 2|15 92:10 3|20 37:10 4|33 24:10 5|41 76:10 6|76 17:10 7|47 70:10 8|32 53:10 9|31 81:10 10</relation>
    <relation name="R90" arity="2" nbTuples="100" semantics="soft" defaultCost="infinity">96 64:1 1|31 38:1 2|67 29:1 3|54 9:1 4|98 51:1 5|83 26:1 6|85 75:1 7|66 92:1 8|39 56:1 9|31 23:1 10|54 17:2 1|59 57:2 2|92 79:2 3|53 90:2 4|40 100:2 5|68 95:2 6|74 88:2 7|44 81:2 8|7 21:2 9|71 3:2 10|95 56:3 1|28 3:3 2|32 62:3 3|6 9:3 4|17 79:3 5|74 59:3 6|38 59:3 7|82 100:3 8|46 28:3 9|98 90:3 10|89 52:4 1|69 29:4 2|12 94:4 3|49 4:4 4|96 95:4 5|89 64:4 6|4 11:4 7|10 78:4 8|25 19:4 9|44 95:4 10|54 71:5 1|69 50:5 2|18 89:5 3|43 31:5 4|97 75:5 5|36 61:5 6|57 88:5 7|35 38:5 8|60 76:5 9|6 89:5 10|31 9:6 1|44 9:6 2|33 97:6 3|12 95:6 4|3 62:6 5|65 59:6 6|42 56:6 7|96 88:6 8|62 19:6 9|67 92:6 10|32 12:7 1|4 50:7 2|21 35:7 3|20 82:7 4|12 15:7 5|89 1:7 6|4 38:7 7|37 67:7 8|30 34:7 9|53 85:7 10|15 80:8 1|84 38:8 2|87 82:8 3|98 11:8 4|91 74:8 5|27 85:8 6|95 80:8 7|38 80:8 8|86 65:8 9|100 27:8 10|41 10:9 1|98 72:9 2|29 23:9 3|11 29:9 4|22 58:9 5|19 95:9 6|58 36:9 7|32 6:9 8|47 58:9 9|22 92:9 10|29 55:10 1|35 37:10 2|37 63:10 3|9 87:10 4|36 19:10 5|60 63:10 6|59 19:10 7|13 98:10 8|6 50:10 9|49 30:10 10</relation>
    <relation name="R91" arity="2" nbTuples="100" semantics="soft" defaultCost="infinity">77 29:1 1|11 46:1 2|48 6:1 3|59 8:1 4|3 13:1 5|72 53:1 6|74 32:1 7|51 91:1 8|90 2:1 9|93 96:1 10|16 47:2 1|20 55:2 2|94 38:2 3|59 60:2 4|7 49:2 5|97 49:2 6|95 58:2 7|25 14:2 8|10 33:2 9|61 21:2 10|58 83:3 1|94 2:3 2|99 53:3 3|22 18:3 4|72 42:3 5|57 12:3 6|34 81:3 7|72 13:3 8|99 97:3 9|7 82:3 10|85 23:4 1|19 37:4 2|17 62:4 3|54 38:4 4|92 11:4 5|44 37:4 6|51 23:4 7|88 94:4 8|70 88:4 9|42 65:4 10|11 94:5 1|75 40:5 2|90 30:5 3|50 88:5 4|86 83:5 5|91 98:5 6|9 98:5 7|63 75:5 8|68 46:5 9|14 48:5 10|11 96:6 1|96 72:6 2|4 40:6 3|36 21:6 4|98 89:6 5|42 12:6 6|93 31:6 7|70 24:6 8|33 2:6 9|25 97:6 10|80 93:7 1|58 59:7 2|24 100:7 3|66 45:7 4|17 5:7 5|98 23:7 6|17 34:7 7|98 4:7 8|93 60:7 9|65 21:7 10|11 82:8 1|96 72:8 2|43 5:8 3|77 24:8 4|36 47:8 5|20 67:8 6|5 99:8 7|36 54:8 8|38 59:8 9|77 39:8 10|68 57:9 1|56 75:9 2|81 20:9 3|51 28:9 4|38 7:9 5|30 21:9 6|49 81:9 7|64 99:9 8|22 87:9 9|31 4:9 10|1 27:10 1|56 8:10 2|87 56:10 3|33 61:10 4|31 31:10 5|7 85:10 6|72 94:10 7|90 49:10 8|21 84:10 9|37 43:10 10</relation>
    <relation name="R92" arity="2" nbTuples="100" semantics="soft" defaultCost="infinity">31 18:1 1|21 95:1 2|91 24:1 3|51 32:1 4|53 35:1 5|86 50:1 6|92 15:1 7|16 9:1 8|89 18:1 9|56 21:1 10|91 54:2 1|100 1:2 2|63 65:2 3|89 61:2 4|32 96:2 5|92 62:2 6|70 79:2 7|98 52:2 8|97 41:2 9|92 61:2 10|75 90:3 1|54 21:3 2|83 13:3 3|44 64:3 4|66 92:3 5|57 42:3 6|72 22:3 7|37 71:3 8|26 79:3 9|78 50:3 10|62 100:4 1|18 42:4 2|38 85:4 3|50 54:4 4|87 42:4 5|69 18:4 6|17 87:4 7|67 8:4 8|40 96:4 9|56 13:4 10|49 9:5 1|7 20:5 2|82 89:5 3|58 52:5 4|85 35:5 5|95 63:5 6|99 72:5 7|9 51:5 8|92 27:5 9|78 43:5 10|35 30:6 1|41 89:6 2|97 2:6 3|70 37:6 4|25 86:6 5|90 19:6 6|53 22:6 7|89 89:6 8|91 93:6 9|10 99:6 10|10 78:7 1|95 57:7 2|86 2:7 3|12 45:7 4|84 1:7 5|3 16:7 6|93 42:7 7|13 61:7 8|51 19:7 9|35 81:7 10|27 43:8 1|69 62:8 2|5 29:8 3|22 1:8 4|71 9:8 5|23 18:8 6|64 76:8 7|77 33:8 8|66 4:8 9|100 84:8 10|8 47:9 1|2 4:9 2|39 11:9 3|16 82:9 4|81 19:9 5|1 9:9 6|9 92:9 7|95 62:9 8|4 26:9 9|5 21:9 10|48 26:10 1|10 48:10 2|60 29:10 3|35 93:10 4|49 44:10 5|85 61:10 6|65 7:10 7|63 85:10 8|46 57:10 9|24 56:10 10</relation>
    <relation name="R93" arity="2" nbTuples="100" semantics="soft" defaultCost="infinity">36 100:1 1|37 50:1 2|97 59:1 3|70 25:1 4|5 75:1 5|87 52:1 6|95 49:1 7|91 60:1 8|53 96:1 9|39 19:1 10|99 5:2 1|43 64:2 2|62 15:2 3|74 28:2 4|88 1:2 5|89 54:2 6|5 20:2 7|36 90:2 8|75 50:2 9|37 18:2 10|21 6:3 1|70 91:3 2|38 25:3 3|38 89:3 4|51 48:3 5|33 81:3 6|53 65:3 7|75 60:3 8|29 2:3 9|27 49:3 10|54 2:4 1|2 61:4 2|49 62:4 3|27 92:4 4|21 44:4 5|46 63:4 6|60 39:4 7|19 95:4 8|92 91:4 9|58 84:4 10|57 52:5 1|64 69:5 2|66 5:5 3|81 6:5 4|66 38:5 5|52 100:5 6|100 25:5 7|81 35:5 8|52 26:5 9|16 36:5 10|53 8:6 1|51 58:6 2|80 33:6 3|21 91:6 4|24 60:6 5|84 86:6 6|26 74:6 7|38 46:6 8|71 45:6 9|71 81:6 10|9 91:7 1|78 84:7 2|23 25:7 3|81 2:7 4|91 50:7 5|49 91:7 6|19 53:7 7|25 27:7 8|71 60:7 9|44 94:7 10|34 12:8 1|3 35:8 2|60 8:8 3|91 34:8 4|75 99:8 5|93 48:8 6|28 11:8 7|18 92:8 8|54 67:8 9|34 73:8 10|44 48:9 1|6 6:9 2|90 93:9 3|5 93:9 4|61 3:9 5|43 58:9 6|68 29:9 7|6 95:9 8|18 30:9 9|97 17:9 10|72 59:10 1|90 35:10 2|44 44:10 3|71 63:10 4|87 62:10 5|8 78:10 6|11 81:10 7|10 33:10 8|95 48:10 9|59 69:10 10</relation>
    <relation name="R94" arity="2" nbTuples="100" semantics="soft" defaultCost="infinity">53 78:1 1|75 55:1 2|50 41:1 3|60 8:1 4|55 81:1 5|93 73:1 6|91 3:1 7|79 48:1 8|78 66:1 9|63 74:1 10|21 29:2 1|95 41:2 2|67 44:2 3|75 66:2 4|76 62:2 5|80 86:2 6|76 87:2 7|47 70:2 8|49 5:2 9|10 72:2 10|86 69:3 1|31 31:3 2|55 26:3 3|57 4:3 4|15 44:3 5|3 52:3 6|37 88:3 7|23 61:3 8|38 91:3 9|62 14:3 10|62 49:4 1|2 38:4 2|69 86:4 3|90 32:4 4|58 9:4 5|100 47:4 6|71 1:4 7|56 52:4 8|76 3:4 9|32 90:4 10|1 26:5 1|66 11:5 2|91 75:5 3|91 35:5 4|2 70:5 5|75 93:5 6|76 63:5 7|47 50:5 8|93 88:5 9|51 57:5 10|4 93:6 1|26 76:6 2|36 35:6 3|11 36:6 4|72 66:6 5|80 48:6 6|66 45:6 7|99 16:6 8|44 75:6 9|33 98:6 10|11 94:7 1|75 43:7 2|67 92:7 3|88 84:7 4|54 84:7 5|14 29:7 6|90 5:7 7|8 48:7 8|2 61:7 9|59 53:7 10|7 15:8 1|22 86:8 2|61 61:8 3|63 70:8 4|3 93:8 5|6 83:8 6|49 32:8 7|18 76:8 8|56 80:8 9|45 52:8 10|69 92:9 1|51 96:9 2|46 79:9 3|90 68:9 4|54 8:9 5|40 96:9 6|58 50:9 7|32 9:9 8|37 20:9 9|84 24:9 10|96 38:10 1|96 20:10 2|1 29:10 3|23 42:10 4|25 74:10 5|6 67:10 6|44 31:10 7|90 1:10 8|23 30:10 9|62 65:10 10</relation>
    <relation name="R95" arity="2" nbTuples="100" semantics="soft" defaultCost="infinity">31 70:1 1|46 70:1 2|9 31:1 3|68 81:1 4|31 39:1 5|38 20:1 6|70 42:1 7|63 43:1 8|58 44:1 9|56 22:1 10|11 91:2 1|62 15:2 2|79 20:2 3|9 23:2 4|96 88:2 5|15 18:2 6|34 64:2 7|27 90:2 8|62 56:2 9|26 10:2 10|90 18:3 1|63 48:3 2|15 95:3 3|94 39:3 4|43 20:3 5|54 51:3 6|43 16:3 7|83 52:3 8|5 99:3 9|62 61:3 10|5 45:4 1|10 11:4 2|66 7:4 3|13 19:4 4|84 76:4 5|20 54:4 6|18 78:4 7|89 38:4 8|10 10:4 9|98 9:4 10|59 75:5 1|56 58:5 2|93 19:5 3|7 24:5 4|37 83:5 5|22 29:5 6|12 34:5 7|78 8:5 8|100 24:5 9|70 19:5 10|70 22:6 1|93 60:6 2|39 16:6 3|1 69:6 4|96 14:6 5|13 57:6 6|66 21:6 7|74 35:6 8|52 7:6 9|58 18:6 10|60 29:7 1|53 81:7 2|86 28:7 3|47 60:7 4|61 74:7 5|78 36:7 6|36 63:7 7|39 20:7 8|97 100:7 9|16 11:7 10|74 61:8 1|43 11:8 2|83 6:8 3|80 32:8 4|39 86:8 5|94 29:8 6|33 37:8 7|6 65:8 8|15 73:8 9|90 31:8 10|43 7:9 1|29 6:9 2|36 94:9 3|64 59:9 4|74 71:9 5|98 81:9 6|27 71:9 7|22 61:9 8|15 79:9 9|21 78:9 10|28 64:10 1|65 60:10 2|20 77:10 3|41 94:10 4|42 29:10 5|98 53:10 6|48 46:10 7|62 84:10 8|1 40:10 9|68 38:10 10</relation>
    <relation name="R96" arity="2" nbTuples="100" semantics="soft" defaultCost="infinity">34 86:1 1|90 38:1 2|70 95:1 3|98 23:1 4|100 83:1 5|63 20:1 6|2 65:1 7|18 44:1 8|52 31:1 9|73 48:1 10|20 57:2 1|80 1:2 2|44 87:2 3|8 3:2 4|10 87:2 5|44 98:2 6|93 75:2 7|71 91:2 8|21 2:2 9|49 34:2 10|87 76:3 1|48 96:3 2|30 81:3 3|4 90:3 4|6 73:3 5|40 99:3 6|5 16:3 7|90 99:3 8|61 32:3 9|71 53:3 10|75 47:4 1|17 10:4 2|16 27:4 3|40 36:4 4|98 95:4 5|15 63:4 6|38 67:4 7|92 25:4 8|75 35:4 9|32 54:4 10|12 64:5 1|5 60:5 2|61 89:5 3|71 49:5 4|1 42:5 5|30 89:5 6|66 33:5 7|92 65:5 8|31 5:5 9|27 23:5 10|44 52:6 1|62 55:6 2|51 91:6 3|95 32:6 4|19 84:6 5|27 41:6 6|85 74:6 7|74 63:6 8|94 37:6 9|34 80:6 10|72 18:7 1|66 64:7 2|42 72:7 3|39 83:7 4|80 78:7 5|24 39:7 6|72 86:7 7|70 96:7 8|16 93:7 9|83 85:7 10|20 33:8 1|28 18:8 2|84 36:8 3|40 55:8 4|19 73:8 5|55 31:8 6|60 8:8 7|17 79:8 8|29 35:8 9|98 46:8 10|84 83:9 1|47 24:9 2|41 36:9 3|44 2:9 4|84 50:9 5|72 66:9 6|91 84:9 7|8 71:9 8|91 13:9 9|59 27:9 10|39 66:10 1|1 51:10 2|10 30:10 3|51 73:10 4|2 98:10 5|8 58:10 6|39 10:10 7|13 6:10 8|52 82:10 9|48 38:10 10</relation>
    <relation name="R97" arity="2" nbTuples="100" semantics="soft" defaultCost="infinity">73 15:1 1|58 69:1 2|100 6:1 3|12 69:1 4|23 3:1 5|43 59:1 6|56 66:1 7|77 30:1 8|44 33:1 9|71 22:1 10|7 21:2 1|63 29:2 2|38 18:2 3|58 64:2 4|68 84:2 5|73 54:2 6|91 79:2 7|34 13:2 8|5 29:2 9|29 67:2 10|59 57:3 1|80 3:3 2|9 59:3 3|3 47:3 4|95 77:3 5|41 75:3 6|99 59:3 7|95 87:3 8|12 65:3 9|64 19:3 10|68 44:4 1|17 58:4 2|91 67:4 3|27 89:4 4|2 66:4 5|84 22:4 6|99 30:4 7|85 74:4 8|33 38:4 9|10 57:4 10|77 33:5 1|44 7:5 2|12 95:5 3|75 8:5 4|2 71:5 5|18 40:5 6|15 99:5 7|1 98:5 8|42 55:5 9|63 29:5 10|10 58:6 1|54 45:6 2|47 56:6 3|67 83:6 4|44 9:6 5|68 84:6 6|65 15:6 7|49 4:6 8|48 94:6 9|49 80:6 10|52 7:7 1|100 90:7 2|55 31:7 3|5 84:7 4|30 11:7 5|60 96:7 6|68 43:7 7|14 71:7 8|19 42:7 9|27 83:7 10|48 17:8 1|33 57:8 2|15 37:8 3|24 65:8 4|95 93:8 5|89 83:8 6|29 100:8 7|87 80:8 8|39 10:8 9|29 26:8 10|91 64:9 1|41 10:9 2|72 54:9 3|5 56:9 4|71 98:9 5|78 42:9 6|80 96:9 7|20 59:9 8|100 90:9 9|57 38:9 10|67 1:10 1|76 5:10 2|70 77:10 3|90 63:10 4|74 54:10 5|82 2:10 6|51 93:10 7|72 86:10 8|22 37:10 9|25 99:10 10</relation>
    <relation name="R98" arity="2" nbTuples="100" semantics="soft" defaultCost="infinity">61 80:1 1|91 49:1 2|59 47:1 3|8 10:1 4|74 48:1 5|11 73:1 6|71 36:1 7|4 68:1 8|50 17:1 9|10 43:1 10|89 21:2 1|89 45:2 2|11 50:2 3|32 4:2 4|5 98:2 5|47 88:2 6|27 64:2 7|70 35:2 8|78 40:2 9|56 62:2 10|59 98:3 1|100 3:3 2|1 84:3 3|12 95:3 4|72 45:3 5|24 15:3 6|42 25:3 7|34 62:3 8|44 95:3 9|97 3:3 10|98 72:4 1|64 75:4 2|99 50:4 3|42 23:4 4|12 40:4 5|61 36:4 6|59 94:4 7|93 55:4 8|48 80:4 9|40 89:4 10|97 38:5 1|93 27:5 2|35 71:5 3|18 74:5 4|20 70:5 5|59 3:5 6|97 20:5 7|58 69:5 8|24 78:5 9|84 6:5 10|52 58:6 1|25 70:6 2|98 37:6 3|40 75:6 4|51 16:6 5|8 47:6 6|79 64:6 7|95 65:6 8|65 20:6 9|46 81:6 10|60 86:7 1|65 43:7 2|71 48:7 3|88 61:7 4|31 81:7 5|66 44:7 6|71 28:7 7|60 97:7 8|87 79:7 9|25 90:7 10|54 72:8 1|20 90:8 2|38 41:8 3|83 69:8 4|97 80:8 5|40 53:8 6|9 46:8 7|81 54:8 8|40 54:8 9|13 69:8 10|7 60:9 1|21 91:9 2|99 12:9 3|6 53:9 4|6 55:9 5|44 83:9 6|4 81:9 7|1 28:9 8|56 22:9 9|72 69:9 10|60 20:10 1|75 46:10 2|37 81:10 3|84 53:10 4|80 96:10 5|33 13:10 6|9 76:10 7|45 44:10 8|45 19:10 9|88 100:10 10</relation>
    <relation name="R99" arity="2" nbTuples="100" semantics="soft" defaultCost="infinity">23 37:1 1|8 8:1 2|65 3:1 3|44 38:1 4|96 12:1 5|44 49:1 6|71 7:1 7|42 41:1 8|67 21:1 9|74 60:1 10|54 91:2 1|59 8:2 2|91 82:2 3|16 18:2 4|23 66:2 5|85 81:2 6|29 12:2 7|68 12:2 8|59 38:2 9|98 78:2 10|46 97:3 1|83 30:3 2|84 72:3 3|31 13:3 4|26 86:3 5|16 41:3 6|61 30:3 7|3 87:3 8|66 64:3 9|40 47:3 10|17 46:4 1|30 100:4 2|3 88:4 3|68 99:4 4|36 57:4 5|69 20:4 6|87 7:4 7|35 91:4 8|59 100:4 9|51 21:4 10|17 7:5 1|5 81:5 2|20 30:5 3|97 51:5 4|84 20:5 5|22 11:5 6|66 37:5 7|35 22:5 8|98 24:5 9|26 7:5 10|58 64:6 1|51 11:6 2|91 6:6 3|91 97:6 4|65 42:6 5|56 19:6 6|23 60:6 7|56 73:6 8|72 99:6 9|38 38:6 10|44 55:7 1|65 79:7 2|71 23:7 3|42 4:7 4|60 85:7 5|32 15:7 6|25 73:7 7|86 53:7 8|39 98:7 9|92 69:7 10|98 53:8 1|15 4:8 2|35 42:8 3|15 40:8 4|7 34:8 5|54 19:8 6|19 6:8 7|86 94:8 8|36 50:8 9|93 46:8 10|61 22:9 1|76 75:9 2|9 17:9 3|37 20:9 4|65 64:9 5|70 70:9 6|31 63:9 7|97 76:9 8|96 59:9 9|7 79:9 10|23 42:10 1|99 25:10 2|21 90:10 3|67 65:10 4|22 99:10 5|34 73:10 6|61 75:10 7|6 70:10 8|25 86:10 9|1 83:10 10</relation>
    <relation name="R100" arity="2" nbTuples="100" semantics="soft" defaultCost="infinity">27 27:1 1|100 12:1 2|86 56:1 3|81 31:1 4|84 44:1 5|92 26:1 6|98 82:1 7|67 89:1 8|79 80:1 9|25 96:1 10|36 90:2 1|38 32:2 2|4 5:2 3|95 91:2 4|20 80:2 5|34 80:2 6|100 33:2 7|87 2:2 8|32 93:2 9|93 79:2 10|9 97:3 1|63 55:3 2|1 41:3 3|41 17:3 4|43 100:3 5|6 35:3 6|40 7:3 7|50 27:3 8|25 46:3 9|55 46:3 10|90 93:4 1|9 89:4 2|97 64:4 3|75 99:4 4|8 46:4 5|69 78:4 6|40 59:4 7|54 93:4 8|18 22:4 9|56 93:4 10|26 49:5 1|8 50:5 2|88 53:5 3|69 67:5 4|89 89:5 5|55 95:5 6|23 21:5 7|99 49:5 8|14 76:5 9|80 4:5 10|73 66:6 1|43 8:6 2|57 96:6 3|84 67:6 4|4 73:6 5|96 92:6 6|48 53:6 7|27 27:6 8|84 22:6 9|41 46:6 10|57 82:7 1|81 98:7 2|63 96:7 3|77 86:7 4|97 55:7 5|45 71:7 6|72 67:7 7|56 56:7 8|22 21:7 9|21 70:7 10|66 24:8 1|8 30:8 2|31 33:8 3|30 98:8 4|67 4:8 5|85 49:8 6|72 63:8 7|6 3:8 8|3 42:8 9|50 77:8 10|40 10:9 1|31 47:9 2|42 46:9 3|93 33:9 4|88 37:9 5|74 55:9 6|64 63:9 7|49 40:9 8|96 10:9 9|46 89:9 10|25 11:10 1|45 75:10 2|74 16:10 3|99 50:10 4|3 60:10 5|16 30:10 6|3 77:10 7|20 30:10 8|28 17:10 9|48 16:10 10</relation>
    <relation name="R101" arity="2" nbTuples="100" semantics="soft" defaultCost="infinity">18 99:1 1|2 58:1 2|40 32:1 3|50 62:1 4|1 22:1 5|93 96:1 6|25 26:1 7|60 93:1 8|38 45:1 9|48 3:1 10|29 34:2 1|40 99:2 2|55 60:2 3|50 63:2 4|37 79:2 5|8 12:2 6|38 15:2 7|61 34:2 8|74 41:2 9|14 70:2 10|96 78:3 1|21 83:3 2|77 85:3 3|68 23:3 4|36 85:3 5|17 6:3 6|18 66:3 7|65 16:3 8|47 90:3 9|77 42:3 10|3 4:4 1|64 52:4 2|13 54:4 3|64 35:4 4|64 20:4 5|29 18:4 6|5 28:4 7|83 13:4 8|19 75:4 9|25 34:4 10|27 28:5 1|17 64:5 2|77 30:5 3|37 49:5 4|5 12:5 5|51 53:5 6|93 48:5 7|52 2:5 8|49 95:5 9|74 97:5 10|24 86:6 1|15 10:6 2|35 63:6 3|35 89:6 4|25 58:6 5|58 75:6 6|70 79:6 7|14 50:6 8|88 60:6 9|65 89:6 10|48 94:7 1|35 40:7 2|24 96:7 3|10 5:7 4|18 90:7 5|16 63:7 6|19 42:7 7|90 100:7 8|6 39:7 9|50 38:7 10|42 31:8 1|41 26:8 2|61 38:8 3|54 35:8 4|62 56:8 5|100 57:8 6|35 65:8 7|29 85:8 8|13 23:8 9|69 52:8 10|8 60:9 1|20 21:9 2|19 92:9 3|64 12:9 4|8 23:9 5|73 5:9 6|51 93:9 7|87 83:9 8|99 1:9 9|18 46:9 10|95 14:10 1|40 40:10 2|35 76:10 3|36 29:10 4|50 81:10 5|59 65:10 6|100 9:10 7|85 83:10 8|72 89:10 9|55 86:10 10</relation>
    <relation name="R102" arity="2" nbTuples="100" semantics="soft" defaultCost="infinity">86 71:1 1|83 81:1 2|49 55:1 3|81 51:1 4|74 89:1 5|92 49:1 6|66 88:1 7|62 51:1 8|19 86:1 9|40 1:1 10|94 18:2 1|55 17:2 2|68 67:2 3|66 68:2 4|15 9:2 5|37 52:2 6|43 21:2 7|98 54:2 8|64 60:2 9|25 80:2 10|75 10:3 1|82 48:3 2|51 71:3 3|74 12:3 4|82 70:3 5|19 88:3 6|98 12:3 7|29 72:3 8|6 60:3 9|93 27:3 10|99 38:4 1|2 28:4 2|76 22:4 3|89 79:4 4|85 39:4 5|10 16:4 6|38 30:4 7|28 27:4 8|64 3:4 9|1 65:4 10|85 59:5 1|76 17:5 2|55 40:5 3|42 52:5 4|79 100:5 5|11 86:5 6|44 3:5 7|55 37:5 8|30 78:5 9|32 84:5 10|28 86:6 1|20 77:6 2|1 84:6 3|66 97:6 4|26 3:6 5|87 5:6 6|29 2:6 7|1 72:6 8|72 64:6 9|58 25:6 10|95 100:7 1|40 14:7 2|18 7:7 3|37 61:7 4|82 26:7 5|74 93:7 6|15 60:7 7|56 61:7 8|95 3:7 9|1 82:7 10|54 30:8 1|26 40:8 2|45 46:8 3|48 29:8 4|67 46:8 5|75 22:8 6|13 22:8 7|70 18:8 8|41 8:8 9|60 7:8 10|48 28:9 1|33 74:9 2|91 11:9 3|79 68:9 4|59 68:9 5|12 25:9 6|78 63:9 7|17 76:9 8|15 52:9 9|54 18:9 10|91 89:10 1|89 79:10 2|63 39:10 3|74 59:10 4|14 8:10 5|81 6:10 6|16 2:10 7|16 18:10 8|51 33:10 9|94 60:10 10</relation>
    <relation name="R103" arity="2" nbTuples="100" semantics="soft" defaultCost="infinity">79 94:1 1|77 19:1 2|83 8:1 3|48 25:1 4|21 31:1 5|61 14:1 6|78 95:1 7|85 100:1 8|99 30:1 9|48 100:1 10|74 77:2 1|92 35:2 2|99 66:2 3|71 35:2 4|9 40:2 5|42 33:2 6|46 28:2 7|25 62:2 8|77 36:2 9|97 42:2 10|6 1:3 1|84 45:3 2|16 64:3 3|42 51:3 4|75 97:3 5|77 71:3 6|70 100:3 7|41 66:3 8|22 13:3 9|49 82:3 10|78 65:4 1|25 25:4 2|50 87:4 3|17 42:4 4|79 35:4 5|64 82:4 6|76 78:4 7|90 35:4 8|46 99:4 9|75 73:4 10|43 6:5 1|23 65:5 2|72 40:5 3|71 34:5 4|26 9:5 5|10 13:5 6|80 93:5 7|60 41:5 8|92 4:5 9|46 37:5 10|37 96:6 1|29 86:6 2|18 85:6 3|8 59:6 4|81 51:6 5|94 24:6 6|87 57:6 7|40 58:6 8|93 43:6 9|93 38:6 10|4 15:7 1|37 51:7 2|85 7:7 3|48 7:7 4|20 17:7 5|65 53:7 6|73 22:7 7|30 89:7 8|42 86:7 9|64 41:7 10|61 78:8 1|92 45:8 2|62 72:8 3|17 49:8 4|52 50:8 5|73 60:8 6|52 41:8 7|85 92:8 8|68 65:8 9|78 52:8 10|96 65:9 1|37 77:9 2|44 57:9 3|69 58:9 4|53 50:9 5|35 55:9 6|17 42:9 7|57 48:9 8|81 17:9 9|39 33:9 10|43 50:10 1|57 13:10 2|56 11:10 3|52 30:10 4|94 6:10 5|45 3:10 6|80 23:10 7|18 59:10 8|35 48:10 9|43 45:10 10</relation>
    <relation name="R104" arity="2" nbTuples="100" semantics="soft" defaultCost="infinity">45 36:1 1|38 74:1 2|78 13:1 3|7 37:1 4|8 41:1 5|80 91:1 6|48 42:1 7|7 12:1 8|99 71:1 9|76 1:1 10|31 71:2 1|6 23:2 2|48 57:2 3|53 18:2 4|79 25:2 5|99 79:2 6|20 5:2 7|38 22:2 8|84 19:2 9|57 44:2 10|88 45:3 1|16 13:3 2|60 40:3 3|75 74:3 4|90 6:3 5|55 68:3 6|84 61:3 7|52 56:3 8|28 1:3 9|10 74:3 10|95 10:4 1|17 69:4 2|34 52:4 3|77 69:4 4|43 100:4 5|97 97:4 6|99 73:4 7|67 37:4 8|39 84:4 9|94 37:4 10|23 88:5 1|93 12:5 2|53 7:5 3|5 9:5 4|62 63:5 5|25 2:5 6|54 52:5 7|11 43:5 8|66 72:5 9|39 42:5 10|97 4:6 1|11 8:6 2|21 30:6 3|58 23:6 4|93 92:6 5|93 8:6 6|59 55:6 7|72 62:6 8|23 76:6 9|45 56:6 10|100 56:7 1|86 18:7 2|74 80:7 3|62 6:7 4|13 45:7 5|29 61:7 6|23 99:7 7|14 94:7 8|46 24:7 9|13 43:7 10|78 28:8 1|46 35:8 2|36 6:8 3|48 44:8 4|68 97:8 5|58 66:8 6|3 52:8 7|33 82:8 8|34 91:8 9|77 23:8 10|8 44:9 1|84 1:9 2|54 12:9 3|8 12:9 4|97 36:9 5|70 2:9 6|30 98:9 7|34 4:9 8|95 24:9 9|73 57:9 10|94 10:10 1|11 52:10 2|95 59:10 3|85 28:10 4|15 55:10 5|63 30:10 6|65 75:10 7|5 82:10 8|29 93:10 9|73 28:10 10</relation>
    <relation name="R105" arity="2" nbTuples="100" semantics="soft" defaultCost="infinity">83 5:1 1|16 79:1 2|18 69:1 3|44 59:1 4|41 27:1 5|38 71:1 6|91 48:1 7|53 54:1 8|13 32:1 9|91 24:1 10|67 48:2 1|38 69:2 2|52 35:2 3|19 81:2 4|65 5:2 5|80 9:2 6|70 55:2 7|59 1:2 8|23 17:2 9|80 53:2 10|26 37:3 1|49 53:3 2|24 33:3 3|33 43:3 4|5 95:3 5|11 53:3 6|4 11:3 7|56 46:3 8|81 98:3 9|58 70:3 10|52 38:4 1|25 33:4 2|90 29:4 3|11 32:4 4|41 93:4 5|14 18:4 6|54 85:4 7|19 18:4 8|42 6:4 9|58 43:4 10|40 4:5 1|16 16:5 2|14 33:5 3|70 16:5 4|31 31:5 5|72 75:5 6|81 46:5 7|90 36:5 8|57 62:5 9|9 93:5 10|16 23:6 1|48 61:6 2|14 30:6 3|92 3:6 4|11 78:6 5|61 91:6 6|44 20:6 7|17 64:6 8|6 57:6 9|6 93:6 10|89 22:7 1|60 69:7 2|85 16:7 3|34 75:7 4|27 68:7 5|51 8:7 6|88 29:7 7|9 85:7 8|36 8:7 9|87 68:7 10|79 5:8 1|2 12:8 2|67 17:8 3|16 60:8 4|73 15:8 5|73 85:8 6|25 49:8 7|30 80:8 8|19 50:8 9|1 17:8 10|67 64:9 1|60 69:9 2|76 67:9 3|68 40:9 4|74 6:9 5|71 21:9 6|55 93:9 7|94 21:9 8|71 12:9 9|83 53:9 10|88 85:10 1|89 50:10 2|82 59:10 3|82 33:10 4|52 87:10 5|60 58:10 6|60 5:10 7|81 35:10 8|83 7:10 9|82 93:10 10</relation>
    <relation name="R106" arity="2" nbTuples="100" semantics="soft" defaultCost="infinity">17 62:1 1|54 67:1 2|25 21:1 3|50 54:1 4|40 17:1 5|61 87:1 6|13 76:1 7|42 86:1 8|96 85:1 9|16 8:1 10|93 37:2 1|61 64:2 2|29 57:2 3|86 46:2 4|21 22:2 5|63 23:2 6|12 87:2 7|12 84:2 8|83 97:2 9|60 20:2 10|24 24:3 1|90 36:3 2|48 30:3 3|65 36:3 4|44 79:3 5|69 29:3 6|39 46:3 7|31 31:3 8|87 86:3 9|22 69:3 10|67 11:4 1|69 44:4 2|29 14:4 3|29 23:4 4|94 28:4 5|85 80:4 6|97 4:4 7|64 52:4 8|95 62:4 9|48 23:4 10|11 71:5 1|68 81:5 2|43 88:5 3|77 84:5 4|18 77:5 5|72 67:5 6|43 41:5 7|26 55:5 8|43 69:5 9|74 33:5 10|77 30:6 1|89 48:6 2|47 41:6 3|2 58:6 4|46 14:6 5|61 12:6 6|83 61:6 7|20 41:6 8|19 74:6 9|27 84:6 10|70 76:7 1|46 93:7 2|20 25:7 3|65 9:7 4|33 74:7 5|92 11:7 6|19 48:7 7|81 22:7 8|92 83:7 9|57 41:7 10|5 39:8 1|16 93:8 2|71 24:8 3|16 44:8 4|58 95:8 5|93 78:8 6|87 56:8 7|95 8:8 8|43 8:8 9|98 9:8 10|26 69:9 1|30 78:9 2|5 11:9 3|95 34:9 4|15 26:9 5|41 95:9 6|27 7:9 7|43 90:9 8|53 50:9 9|67 71:9 10|82 88:10 1|55 56:10 2|58 10:10 3|52 24:10 4|93 95:10 5|2 33:10 6|44 59:10 7|78 76:10 8|84 6:10 9|86 32:10 10</relation>
    <relation name="R107" arity="2" nbTuples="100" semantics="soft" defaultCost="infinity">28 17:1 1|74 72:1 2|84 42:1 3|1 95:1 4|43 2:1 5|61 59:1 6|10 18:1 7|73 49:1 8|92 69:1 9|97 76:1 10|56 91:2 1|46 78:2 2|92 88:2 3|43 100:2 4|48 83:2 5|54 82:2 6|64 81:2 7|68 60:2 8|55 76:2 9|2 29:2 10|87 6:3 1|51 43:3 2|62 99:3 3|26 37:3 4|21 45:3 5|47 13:3 6|35 76:3 7|26 35:3 8|62 39:3 9|47 38:3 10|47 80:4 1|97 93:4 2|85 81:4 3|24 98:4 4|48 33:4 5|72 27:4 6|82 58:4 7|55 14:4 8|79 32:4 9|72 99:4 10|23 95:5 1|70 18:5 2|76 96:5 3|41 83:5 4|68 55:5 5|44 55:5 6|25 75:5 7|81 75:5 8|22 94:5 9|61 1:5 10|36 37:6 1|26 44:6 2|22 61:6 3|1 9:6 4|68 65:6 5|36 70:6 6|75 16:6 7|25 51:6 8|22 88:6 9|79 15:6 10|99 92:7 1|70 90:7 2|74 60:7 3|41 15:7 4|41 16:7 5|70 15:7 6|26 48:7 7|81 94:7 8|65 89:7 9|76 23:7 10|80 86:8 1|20 38:8 2|28 63:8 3|29 18:8 4|91 21:8 5|39 79:8 6|6 86:8 7|11 79:8 8|27 48:8 9|6 78:8 10|31 94:9 1|90 6:9 2|49 14:9 3|79 5:9 4|30 68:9 5|14 48:9 6|6 38:9 7|42 55:9 8|8 87:9 9|43 67:9 10|83 69:10 1|72 55:10 2|7 58:10 3|3 8:10 4|61 94:10 5|48 40:10 6|12 80:10 7|10 58:10 8|79 59:10 9|48 8:10 10</relation>
    <relation name="R108" arity="2" nbTuples="100" semantics="soft" defaultCost="infinity">15 92:1 1|6 32:1 2|96 54:1 3|97 83:1 4|44 10:1 5|91 5:1 6|5 7:1 7|52 52:1 8|17 32:1 9|48 86:1 10|39 52:2 1|56 39:2 2|80 8:2 3|98 10:2 4|72 86:2 5|81 42:2 6|43 57:2 7|30 70:2 8|13 25:2 9|43 53:2 10|14 7:3 1|98 39:3 2|29 28:3 3|67 24:3 4|8 90:3 5|66 48:3 6|65 48:3 7|36 49:3 8|68 2:3 9|51 9:3 10|36 16:4 1|40 92:4 2|30 19:4 3|13 17:4 4|1 86:4 5|13 63:4 6|26 32:4 7|55 52:4 8|69 92:4 9|36 25:4 10|90 39:5 1|61 76:5 2|73 81:5 3|33 92:5 4|33 6:5 5|78 93:5 6|15 41:5 7|87 48:5 8|83 87:5 9|12 22:5 10|84 35:6 1|53 88:6 2|16 57:6 3|9 91:6 4|84 95:6 5|54 76:6 6|19 12:6 7|21 52:6 8|35 53:6 9|84 60:6 10|70 37:7 1|93 98:7 2|16 10:7 3|42 86:7 4|14 27:7 5|25 94:7 6|90 67:7 7|83 24:7 8|73 38:7 9|79 86:7 10|10 65:8 1|60 63:8 2|28 94:8 3|37 34:8 4|94 19:8 5|89 66:8 6|53 63:8 7|52 86:8 8|42 34:8 9|62 82:8 10|91 1:9 1|24 87:9 2|97 38:9 3|84 50:9 4|94 10:9 5|92 97:9 6|9 80:9 7|29 60:9 8|84 66:9 9|50 53:9 10|32 63:10 1|12 32:10 2|94 14:10 3|100 6:10 4|61 21:10 5|43 44:10 6|2 30:10 7|11 17:10 8|8 61:10 9|10 26:10 10</relation>
    <relation name="R109" arity="2" nbTuples="100" semantics="soft" defaultCost="infinity">56 2:1 1|55 81:1 2|55 17:1 3|90 74:1 4|71 83:1 5|23 39:1 6|47 100:1 7|5 80:1 8|35 5:1 9|49 72:1 10|1 33:2 1|58 72:2 2|52 76:2 3|7 91:2 4|45 12:2 5|23 99:2 6|18 81:2 7|39 86:2 8|32 21:2 9|71 18:2 10|97 69:3 1|34 74:3 2|68 4:3 3|58 71:3 4|60 96:3 5|83 70:3 6|60 71:3 7|8 43:3 8|86 57:3 9|56 82:3 10|76 73:4 1|58 52:4 2|48 18:4 3|95 70:4 4|64 98:4 5|65 10:4 6|26 42:4 7|2 61:4 8|88 59:4 9|72 51:4 10|32 68:5 1|81 92:5 2|55 80:5 3|100 19:5 4|27 78:5 5|62 3:5 6|61 99:5 7|8 66:5 8|72 80:5 9|96 44:5 10|74 39:6 1|23 92:6 2|36 63:6 3|30 32:6 4|25 32:6 5|59 32:6 6|59 28:6 7|76 86:6 8|81 81:6 9|60 83:6 10|51 100:7 1|43 32:7 2|23 99:7 3|35 10:7 4|51 50:7 5|100 43:7 6|56 64:7 7|73 76:7 8|97 9:7 9|75 67:7 10|8 83:8 1|65 95:8 2|81 44:8 3|25 45:8 4|7 35:8 5|55 99:8 6|78 16:8 7|22 40:8 8|49 59:8 9|8 60:8 10|82 66:9 1|42 18:9 2|84 93:9 3|66 22:9 4|85 73:9 5|49 46:9 6|87 81:9 7|24 19:9 8|83 92:9 9|16 8:9 10|93 19:10 1|57 92:10 2|95 71:10 3|28 59:10 4|9 75:10 5|65 35:10 6|24 89:10 7|45 54:10 8|37 38:10 9|36 28:10 10</relation>
    <relation name="R110" arity="2" nbTuples="100" semantics="soft" defaultCost="infinity">9 83:1 1|35 24:1 2|67 67:1 3|25 33:1 4|35 42:1 5|96 94:1 6|30 38:1 7|15 64:1 8|97 92:1 9|36 69:1 10|9 22:2 1|1 67:2 2|47 98:2 3|66 18:2 4|57 29:2 5|1 56:2 6|70 56:2 7|36 32:2 8|69 20:2 9|18 94:2 10|54 60:3 1|20 56:3 2|4 57:3 3|69 25:3 4|60 53:3 5|20 8:3 6|58 37:3 7|74 91:3 8|11 3:3 9|54 21:3 10|26 55:4 1|79 78:4 2|40 68:4 3|46 1:4 4|16 66:4 5|35 91:4 6|91 37:4 7|31 67:4 8|92 57:4 9|74 52:4 10|35 58:5 1|41 11:5 2|68 41:5 3|51 57:5 4|64 91:5 5|46 19:5 6|70 37:5 7|27 47:5 8|77 55:5 9|46 13:5 10|42 3:6 1|37 73:6 2|47 47:6 3|62 19:6 4|78 21:6 5|59 74:6 6|63 53:6 7|56 76:6 8|81 70:6 9|61 77:6 10|70 91:7 1|77 28:7 2|88 22:7 3|15 96:7 4|47 33:7 5|24 75:7 6|28 49:7 7|96 4:7 8|12 22:7 9|63 61:7 10|90 41:8 1|7 83:8 2|28 65:8 3|48 44:8 4|8 46:8 5|88 84:8 6|58 68:8 7|26 69:8 8|6 2:8 9|14 58:8 10|89 52:9 1|23 19:9 2|64 25:9 3|85 37:9 4|24 63:9 5|53 53:9 6|72 49:9 7|58 65:9 8|20 58:9 9|86 21:9 10|9 62:10 1|80 28:10 2|100 38:10 3|73 34:10 4|58 65:10 5|19 15:10 6|94 64:10 7|11 30:10 8|29 50:10 9|11 20:10 10</relation>
    <relation name="R111" arity="2" nbTuples="100" semantics="soft" defaultCost="infinity">63 64:1 1|99 45:1 2|72 76:1 3|45 64:1 4|31 21:1 5|11 6:1 6|90 96:1 7|85 88:1 8|11 12:1 9|95 85:1 10|87 59:2 1|88 68:2 2|10 25:2 3|79 92:2 4|7 72:2 5|55 27:2 6|60 70:2 7|17 90:2 8|59 37:2 9|44 64:2 10|75 83:3 1|42 62:3 2|20 55:3 3|16 18:3 4|72 65:3 5|81 69:3 6|73 89:3 7|12 34:3 8|81 15:3 9|58 64:3 10|20 21:4 1|57 4:4 2|37 55:4 3|2 65:4 4|67 35:4 5|57 96:4 6|36 41:4 7|12 98:4 8|87 33:4 9|35 5:4 10|86 22:5 1|66 64:5 2|93 41:5 3|5 70:5 4|94 93:5 5|70 85:5 6|86 80:5 7|5 53:5 8|69 29:5 9|74 37:5 10|58 99:6 1|20 79:6 2|31 28:6 3|24 83:6 4|64 4:6 5|66 67:6 6|51 84:6 7|5 43:6 8|95 24:6 9|29 19:6 10|72 63:7 1|96 90:7 2|9 90:7 3|68 36:7 4|77 66:7 5|64 41:7 6|16 35:7 7|28 72:7 8|10 98:7 9|37 86:7 10|11 35:8 1|32 62:8 2|61 63:8 3|52 77:8 4|1 41:8 5|30 80:8 6|72 77:8 7|75 69:8 8|85 79:8 9|37 97:8 10|36 60:9 1|10 84:9 2|62 16:9 3|95 64:9 4|74 32:9 5|73 35:9 6|94 24:9 7|15 37:9 8|31 52:9 9|87 45:9 10|42 84:10 1|8 8:10 2|24 59:10 3|22 38:10 4|39 8:10 5|9 21:10 6|14 2:10 7|89 79:10 8|96 85:10 9|33 81:10 10</relation>
    <relation name="R112" arity="2" nbTuples="100" semantics="soft" defaultCost="infinity">18 81:1 1|52 7:1 2|39 68:1 3|46 85:1 4|52 19:1 5|46 83:1 6|5 57:1 7|14 34:1 8|82 49:1 9|77 38:1 10|86 54:2 1|76 11:2 2|41 89:2 3|64 100:2 4|65 91:2 5|58 22:2 6|4 22:2 7|51 39:2 8|95 46:2 9|14 42:2 10|60 21:3 1|90 49:3 2|18 16:3 3|62 13:3 4|12 83:3 5|73 61:3 6|15 7:3 7|57 89:3 8|88 51:3 9|66 66:3 10|52 44:4 1|20 16:4 2|51 46:4 3|86 69:4 4|42 40:4 5|4 100:4 6|43 50:4 7|97 22:4 8|48 47:4 9|76 96:4 10|95 87:5 1|36 4:5 2|99 96:5 3|44 26:5 4|90 5:5 5|98 43:5 6|94 1:5 7|58 9:5 8|61 69:5 9|22 93:5 10|8 69:6 1|58 47:6 2|65 95:6 3|71 14:6 4|37 56:6 5|57 25:6 6|62 99:6 7|3 38:6 8|32 47:6 9|78 96:6 10|77 39:7 1|54 80:7 2|21 72:7 3|84 71:7 4|57 68:7 5|4 57:7 6|17 56:7 7|64 37:7 8|16 41:7 9|90 23:7 10|49 88:8 1|76 58:8 2|46 25:8 3|70 10:8 4|88 53:8 5|45 52:8 6|43 11:8 7|81 59:8 8|30 52:8 9|83 34:8 10|57 41:9 1|22 68:9 2|63 15:9 3|66 74:9 4|88 80:9 5|63 92:9 6|55 79:9 7|92 14:9 8|73 4:9 9|64 72:9 10|7 78:10 1|5 30:10 2|29 85:10 3|52 86:10 4|64 81:10 5|48 47:10 6|66 96:10 7|88 33:10 8|8 68:10 9|100 34:10 10</relation>
    <relation name="R113" arity="2" nbTuples="100" semantics="soft" defaultCost="infinity">77 58:1 1|25 9:1 2|32 19:1 3|97 46:1 4|60 11:1 5|35 26:1 6|1 84:1 7|38 80:1 8|41 80:1 9|67 86:1 10|43 27:2 1|34 64:2 2|98 56:2 3|48 19:2 4|3 80:2 5|58 1:2 6|7 39:2 7|50 24:2 8|96 55:2 9|79 36:2 10|52 82:3 1|83 1:3 2|99 84:3 3|18 15:3 4|86 53:3 5|83 45:3 6|92 92:3 7|40 53:3 8|20 4:3 9|15 43:3 10|39 28:4 1|72 37:4 2|83 99:4 3|91 95:4 4|52 4:4 5|21 20:4 6|79 57:4 7|99 54:4 8|95 15:4 9|15 91:4 10|34 3:5 1|67 59:5 2|17 47:5 3|11 30:5 4|19 34:5 5|27 82:5 6|16 88:5 7|31 70:5 8|65 43:5 9|47 52:5 10|78 3:6 1|15 32:6 2|36 59:6 3|39 95:6 4|45 43:6 5|17 10:6 6|13 2:6 7|70 17:6 8|93 87:6 9|72 15:6 10|1 46:7 1|33 15:7 2|43 46:7 3|11 9:7 4|72 47:7 5|50 95:7 6|26 78:7 7|9 79:7 8|93 91:7 9|21 35:7 10|67 88:8 1|82 50:8 2|12 48:8 3|34 9:8 4|79 18:8 5|83 24:8 6|7 51:8 7|98 81:8 8|59 44:8 9|42 86:8 10|4 26:9 1|81 13:9 2|48 39:9 3|68 34:9 4|24 57:9 5|44 63:9 6|85 76:9 7|8 16:9 8|28 46:9 9|15 57:9 10|63 60:10 1|17 72:10 2|59 9:10 3|41 68:10 4|85 37:10 5|92 24:10 6|94 26:10 7|10 24:10 8|58 3:10 9|75 64:10 10</relation>
    <relation name="R114" arity="2" nbTuples="100" semantics="soft" defaultCost="infinity">66 13:1 1|34 45:1 2|82 16:1 3|37 19:1 4|27 10:1 5|39 71:1 6|26 86:1 7|70 9:1 8|30 92:1 9|91 27:1 10|91 87:2 1|81 24:2 2|85 40:2 3|61 49:2 4|2 35:2 5|47 69:2 6|3 42:2 7|18 51:2 8|90 1:2 9|74 78:2 10|30 98:3 1|76 29:3 2|33 73:3 3|87 82:3 4|39 66:3 5|70 10:3 6|96 77:3 7|15 81:3 8|31 52:3 9|4 1:3 10|70 23:4 1|72 61:4 2|68 47:4 3|16 4:4 4|98 37:4 5|44 51:4 6|28 63:4 7|47 85:4 8|53 91:4 9|22 16:4 10|68 4:5 1|3 28:5 2|94 45:5 3|52 28:5 4|21 3:5 5|66 7:5 6|19 68:5 7|86 57:5 8|79 82:5 9|67 53:5 10|89 89:6 1|57 86:6 2|22 33:6 3|46 99:6 4|97 6:6 5|13 26:6 6|10 26:6 7|53 44:6 8|97 57:6 9|84 98:6 10|33 85:7 1|73 52:7 2|30 12:7 3|60 4:7 4|95 94:7 5|72 76:7 6|99 65:7 7|15 100:7 8|85 16:7 9|97 96:7 10|85 18:8 1|94 51:8 2|37 51:8 3|76 84:8 4|10 85:8 5|51 17:8 6|6 57:8 7|15 44:8 8|86 75:8 9|21 21:8 10|100 100:9 1|66 6:9 2|1 12:9 3|33 82:9 4|48 32:9 5|29 45:9 6|39 14:9 7|20 11:9 8|94 93:9 9|11 71:9 10|29 34:10 1|80 19:10 2|43 85:10 3|36 13:10 4|77 32:10 5|93 78:10 6|6 84:10 7|14 75:10 8|19 46:10 9|89 21:10 10</relation>
    <relation name="R115" arity="2" nbTuples="100" semantics="soft" defaultCost="infinity">18 64:1 1|81 65:1 2|98 53:1 3|26 96:1 4|21 63:1 5|79 95:1 6|62 68:1 7|44 87:1 8|38 16:1 9|49 26:1 10|27 6:2 1|67 85:2 2|90 23:2 3|31 98:2 4|60 1:2 5|96 60:2 6|13 42:2 7|24 57:2 8|62 76:2 9|8 71:2 10|94 14:3 1|28 92:3 2|80 86:3 3|48 19:3 4|25 63:3 5|75 34:3 6|52 86:3 7|92 21:3 8|47 32:3 9|33 65:3 10|73 8:4 1|5 74:4 2|27 43:4 3|20 61:4 4|55 35:4 5|23 13:4 6|97 93:4 7|81 64:4 8|86 1:4 9|43 16:4 10|54 26:5 1|9 37:5 2|33 76:5 3|96 78:5 4|73 40:5 5|1 71:5 6|41 96:5 7|29 71:5 8|16 25:5 9|94 39:5 10|19 53:6 1|29 72:6 2|18 35:6 3|29 12:6 4|15 64:6 5|64 3:6 6|93 34:6 7|10 81:6 8|25 65:6 9|25 31:6 10|76 88:7 1|83 64:7 2|82 16:7 3|87 25:7 4|15 81:7 5|43 77:7 6|28 6:7 7|30 50:7 8|66 68:7 9|32 100:7 10|57 93:8 1|88 64:8 2|52 11:8 3|15 77:8 4|85 21:8 5|15 40:8 6|3 52:8 7|14 22:8 8|94 99:8 9|86 24:8 10|74 15:9 1|54 18:9 2|34 34:9 3|65 16:9 4|15 53:9 5|58 42:9 6|2 45:9 7|23 11:9 8|36 71:9 9|78 41:9 10|24 10:10 1|84 65:10 2|100 92:10 3|58 49:10 4|5 26:10 5|15 53:10 6|23 52:10 7|65 21:10 8|29 70:10 9|9 38:10 10</relation>
    <relation name="R116" arity="2" nbTuples="100" semantics="soft" defaultCost="infinity">78 43:1 1|40 17:1 2|17 2:1 3|21 77:1 4|21 33:1 5|40 68:1 6|89 46:1 7|47 21:1 8|92 26:1 9|86 6:1 10|68 31:2 1|71 92:2 2|57 65:2 3|40 39:2 4|38 98:2 5|6 41:2 6|96 70:2 7|58 3:2 8|41 87:2 9|12 24:2 10|52 61:3 1|11 22:3 2|63 58:3 3|64 43:3 4|92 27:3 5|67 56:3 6|64 33:3 7|9 50:3 8|53 30:3 9|68 28:3 10|37 41:4 1|23 97:4 2|62 55:4 3|50 43:4 4|7 97:4 5|67 92:4 6|72 37:4 7|92 56:4 8|98 85:4 9|5 88:4 10|35 48:5 1|91 42:5 2|40 81:5 3|14 12:5 4|7 7:5 5|95 74:5 6|93 60:5 7|31 28:5 8|64 44:5 9|45 31:5 10|92 78:6 1|88 60:6 2|71 50:6 3|12 59:6 4|67 98:6 5|42 53:6 6|30 71:6 7|15 86:6 8|72 33:6 9|3 25:6 10|98 42:7 1|73 57:7 2|29 97:7 3|9 43:7 4|55 73:7 5|22 22:7 6|90 3:7 7|13 40:7 8|63 13:7 9|92 17:7 10|44 47:8 1|72 25:8 2|46 78:8 3|35 14:8 4|44 60:8 5|48 92:8 6|74 100:8 7|41 24:8 8|19 27:8 9|79 100:8 10|45 46:9 1|92 75:9 2|5 95:9 3|59 86:9 4|85 6:9 5|38 15:9 6|7 26:9 7|53 52:9 8|17 51:9 9|81 7:9 10|64 68:10 1|26 8:10 2|70 19:10 3|23 100:10 4|3 39:10 5|56 85:10 6|27 54:10 7|9 11:10 8|81 58:10 9|82 45:10 10</relation>
    <relation name="R117" arity="2" nbTuples="100" semantics="soft" defaultCost="infinity">27 43:1 1|51 53:1 2|66 75:1 3|80 39:1 4|76 98:1 5|38 75:1 6|97 55:1 7|92 9:1 8|41 87:1 9|60 19:1 10|26 50:2 1|35 28:2 2|14 7:2 3|2 5:2 4|44 51:2 5|60 13:2 6|77 64:2 7|73 87:2 8|20 94:2 9|70 70:2 10|11 97:3 1|93 57:3 2|23 83:3 3|80 52:3 4|29 50:3 5|60 79:3 6|10 33:3 7|88 32:3 8|14 95:3 9|35 93:3 10|78 66:4 1|13 33:4 2|2 54:4 3|46 3:4 4|34 94:4 5|87 59:4 6|49 73:4 7|9 47:4 8|29 82:4 9|25 17:4 10|51 43:5 1|75 26:5 2|39 79:5 3|3 35:5 4|22 78:5 5|88 15:5 6|19 53:5 7|31 5:5 8|47 84:5 9|9 7:5 10|44 65:6 1|81 15:6 2|58 94:6 3|13 46:6 4|10 77:6 5|14 36:6 6|9 40:6 7|3 55:6 8|82 75:6 9|36 93:6 10|40 89:7 1|71 73:7 2|84 49:7 3|42 31:7 4|59 77:7 5|4 43:7 6|83 70:7 7|56 44:7 8|86 96:7 9|27 31:7 10|12 38:8 1|62 47:8 2|35 35:8 3|20 48:8 4|28 16:8 5|89 94:8 6|24 79:8 7|52 21:8 8|13 52:8 9|96 79:8 10|41 3:9 1|24 43:9 2|41 68:9 3|66 71:9 4|13 33:9 5|7 62:9 6|87 59:9 7|8 70:9 8|48 53:9 9|25 25:9 10|58 35:10 1|20 85:10 2|51 72:10 3|19 81:10 4|43 2:10 5|77 72:10 6|27 93:10 7|73 88:10 8|37 58:10 9|31 84:10 10</relation>
    <relation name="R118" arity="2" nbTuples="100" semantics="soft" defaultCost="infinity">35 47:1 1|17 2:1 2|84 58:1 3|40 12:1 4|45 70:1 5|26 29:1 6|34 64:1 7|72 38:1 8|12 53:1 9|62 71:1 10|8 99:2 1|41 8:2 2|82 86:2 3|58 8:2 4|28 48:2 5|80 7:2 6|72 69:2 7|27 71:2 8|53 1:2 9|47 95:2 10|15 76:3 1|34 30:3 2|15 15:3 3|27 30:3 4|38 81:3 5|83 80:3 6|60 43:3 7|77 97:3 8|26 91:3 9|5 96:3 10|37 56:4 1|19 100:4 2|99 42:4 3|30 18:4 4|84 60:4 5|90 9:4 6|75 49:4 7|96 58:4 8|99 87:4 9|89 58:4 10|37 20:5 1|30 43:5 2|16 94:5 3|92 28:5 4|92 83:5 5|96 56:5 6|6 22:5 7|24 76:5 8|1 71:5 9|92 24:5 10|65 86:6 1|1 89:6 2|38 64:6 3|46 58:6 4|91 2:6 5|87 65:6 6|70 6:6 7|54 65:6 8|35 68:6 9|28 59:6 10|92 19:7 1|35 71:7 2|74 61:7 3|62 53:7 4|61 91:7 5|19 22:7 6|71 9:7 7|14 22:7 8|96 20:7 9|82 70:7 10|93 58:8 1|8 7:8 2|40 28:8 3|92 50:8 4|7 44:8 5|92 34:8 6|26 79:8 7|39 93:8 8|84 29:8 9|30 21:8 10|62 74:9 1|59 54:9 2|70 67:9 3|3 70:9 4|35 98:9 5|70 42:9 6|21 17:9 7|52 37:9 8|18 43:9 9|80 69:9 10|88 7:10 1|25 25:10 2|4 37:10 3|53 67:10 4|9 20:10 5|24 44:10 6|19 45:10 7|18 41:10 8|61 59:10 9|68 26:10 10</relation>
    <relation name="R119" arity="2" nbTuples="100" semantics="soft" defaultCost="infinity">76 35:1 1|67 51:1 2|45 11:1 3|12 7:1 4|80 8:1 5|82 43:1 6|35 12:1 7|82 92:1 8|98 48:1 9|88 72:1 10|11 85:2 1|33 76:2 2|41 36:2 3|9 85:2 4|33 18:2 5|26 95:2 6|37 36:2 7|79 70:2 8|57 74:2 9|77 14:2 10|85 47:3 1|53 62:3 2|89 71:3 3|49 81:3 4|16 70:3 5|89 90:3 6|11 82:3 7|59 15:3 8|7 54:3 9|22 95:3 10|50 16:4 1|38 91:4 2|18 97:4 3|37 40:4 4|65 100:4 5|69 47:4 6|63 28:4 7|17 16:4 8|67 71:4 9|76 34:4 10|7 6:5 1|21 2:5 2|3 38:5 3|55 69:5 4|77 87:5 5|19 35:5 6|62 88:5 7|61 70:5 8|21 65:5 9|96 83:5 10|3 29:6 1|93 83:6 2|36 84:6 3|80 60:6 4|86 10:6 5|42 34:6 6|82 65:6 7|86 4:6 8|75 54:6 9|98 57:6 10|25 19:7 1|60 98:7 2|42 84:7 3|17 81:7 4|81 17:7 5|66 30:7 6|79 48:7 7|19 87:7 8|66 42:7 9|66 4:7 10|12 61:8 1|41 67:8 2|69 64:8 3|66 51:8 4|70 17:8 5|78 28:8 6|92 86:8 7|43 12:8 8|42 50:8 9|98 46:8 10|35 59:9 1|63 80:9 2|37 33:9 3|89 55:9 4|21 87:9 5|67 22:9 6|32 64:9 7|91 15:9 8|85 38:9 9|83 28:9 10|59 52:10 1|20 10:10 2|71 43:10 3|80 59:10 4|82 22:10 5|85 62:10 6|8 66:10 7|88 78:10 8|52 100:10 9|45 66:10 10</relation>
    <relation name="R120" arity="2" nbTuples="100" semantics="soft" defaultCost="infinity">71 48:1 1|36 91:1 2|49 37:1 3|74 71:1 4|42 84:1 5|89 43:1 6|47 88:1 7|25 80:1 8|15 70:1 9|90 27:1 10|57 59:2 1|1 29:2 2|27 26:2 3|27 23:2 4|44 91:2 5|87 69:2 6|8 7:2 7|91 57:2 8|11 16:2 9|98 81:2 10|66 31:3 1|87 44:3 2|4 55:3 3|37 65:3 4|65 87:3 5|22 87:3 6|76 94:3 7|84 3:3 8|59 28:3 9|81 100:3 10|20 78:4 1|54 97:4 2|90 38:4 3|48 14:4 4|54 23:4 5|82 8:4 6|55 27:4 7|63 68:4 8|17 6:4 9|38 58:4 10|12 10:5 1|1 90:5 2|21 6:5 3|88 76:5 4|75 64:5 5|14 36:5 6|41 4:5 7|26 93:5 8|10 66:5 9|82 26:5 10|74 48:6 1|67 22:6 2|51 63:6 3|57 2:6 4|70 58:6 5|65 70:6 6|78 21:6 7|99 94:6 8|29 27:6 9|2 78:6 10|37 56:7 1|38 80:7 2|15 33:7 3|58 78:7 4|92 54:7 5|11 59:7 6|28 69:7 7|56 19:7 8|39 10:7 9|49 83:7 10|46 67:8 1|55 1:8 2|18 65:8 3|29 15:8 4|6 65:8 5|6 5:8 6|12 15:8 7|8 11:8 8|8 35:8 9|33 28:8 10|10 11:9 1|3 46:9 2|56 89:9 3|75 60:9 4|78 87:9 5|78 15:9 6|59 23:9 7|9 34:9 8|60 78:9 9|71 99:9 10|62 59:10 1|42 72:10 2|12 19:10 3|54 70:10 4|94 96:10 5|45 90:10 6|34 35:10 7|8 73:10 8|28 100:10 9|57 33:10 10</relation>
    <relation name="R121" arity="2" nbTuples="100" semantics="soft" defaultCost="infinity">48 56:1 1|78 14:1 2|5 67:1 3|89 60:1 4|57 31:1 5|15 25:1 6|70 52:1 7|15 92:1 8|55 17:1 9|30 12:1 10|13 51:2 1|3 12:2 2|95 67:2 3|21 92:2 4|15 73:2 5|55 52:2 6|29 37:2 7|43 73:2 8|43 38:2 9|34 24:2 10|71 7:3 1|30 28:3 2|51 94:3 3|12 80:3 4|56 61:3 5|95 93:3 6|69 38:3 7|64 4:3 8|86 79:3 9|64 61:3 10|91 70:4 1|83 65:4 2|96 52:4 3|22 59:4 4|100 46:4 5|5 98:4 6|78 98:4 7|66 53:4 8|86 73:4 9|59 80:4 10|36 58:5 1|13 73:5 2|42 84:5 3|83 22:5 4|77 88:5 5|94 100:5 6|52 88:5 7|71 99:5 8|54 89:5 9|27 34:5 10|96 63:6 1|51 75:6 2|4 28:6 3|71 22:6 4|48 58:6 5|91 17:6 6|65 51:6 7|83 48:6 8|33 14:6 9|100 79:6 10|62 89:7 1|36 89:7 2|65 18:7 3|57 23:7 4|79 97:7 5|79 94:7 6|2 47:7 7|1 96:7 8|78 2:7 9|38 45:7 10|67 83:8 1|52 77:8 2|25 26:8 3|86 8:8 4|27 80:8 5|41 77:8 6|28 15:8 7|42 71:8 8|43 34:8 9|98 41:8 10|2 4:9 1|68 39:9 2|18 87:9 3|87 90:9 4|17 80:9 5|75 36:9 6|11 46:9 7|17 11:9 8|94 37:9 9|70 14:9 10|88 23:10 1|51 70:10 2|48 28:10 3|78 94:10 4|37 15:10 5|2 7:10 6|4 58:10 7|46 71:10 8|75 71:10 9|82 54:10 10</relation>
    <relation name="R122" arity="2" nbTuples="100" semantics="soft" defaultCost="infinity">32 77:1 1|6 67:1 2|99 35:1 3|47 62:1 4|63 67:1 5|46 10:1 6|73 54:1 7|51 43:1 8|3 25:1 9|29 73:1 10|66 72:2 1|97 66:2 2|47 92:2 3|42 8:2 4|67 82:2 5|71 43:2 6|61 81:2 7|85 43:2 8|33 81:2 9|58 16:2 10|76 100:3 1|20 49:3 2|74 60:3 3|11 28:3 4|26 76:3 5|32 78:3 6|59 24:3 7|15 18:3 8|21 21:3 9|1 28:3 10|1 22:4 1|42 96:4 2|23 9:4 3|49 1:4 4|64 34:4 5|23 86:4 6|88 34:4 7|40 55:4 8|87 40:4 9|67 34:4 10|70 84:5 1|40 46:5 2|31 78:5 3|100 10:5 4|19 57:5 5|47 42:5 6|82 53:5 7|5 81:5 8|5 75:5 9|85 38:5 10|70 64:6 1|94 10:6 2|58 4:6 3|81 97:6 4|99 64:6 5|42 7:6 6|7 75:6 7|97 18:6 8|79 49:6 9|51 55:6 10|43 49:7 1|77 84:7 2|10 69:7 3|37 71:7 4|66 90:7 5|26 56:7 6|72 90:7 7|56 80:7 8|62 43:7 9|41 3:7 10|8 50:8 1|6 15:8 2|41 4:8 3|57 3:8 4|6 97:8 5|80 64:8 6|27 53:8 7|74 33:8 8|16 93:8 9|48 33:8 10|68 88:9 1|75 41:9 2|67 29:9 3|95 98:9 4|27 54:9 5|71 88:9 6|63 78:9 7|56 60:9 8|58 92:9 9|10 65:9 10|67 90:10 1|99 22:10 2|86 27:10 3|45 51:10 4|9 94:10 5|72 58:10 6|38 70:10 7|51 63:10 8|88 73:10 9|3 52:10 10</relation>
    <relation name="R123" arity="2" nbTuples="100" semantics="soft" defaultCost="infinity">1 24:1 1|27 8:1 2|32 20:1 3|20 8:1 4|93 91:1 5|44 35:1 6|44 96:1 7|34 71:1 8|94 40:1 9|90 59:1 10|62 36:2 1|89 3:2 2|45 82:2 3|56 100:2 4|89 93:2 5|98 18:2 6|35 45:2 7|49 44:2 8|90 99:2 9|91 51:2 10|28 64:3 1|26 50:3 2|42 94:3 3|58 30:3 4|84 23:3 5|89 28:3 6|9 47:3 7|67 68:3 8|9 10:3 9|76 87:3 10|58 62:4 1|75 92:4 2|2 75:4 3|61 11:4 4|39 70:4 5|78 92:4 6|5 1:4 7|15 13:4 8|14 16:4 9|59 34:4 10|78 31:5 1|16 96:5 2|81 12:5 3|30 85:5 4|35 7:5 5|100 94:5 6|49 12:5 7|84 40:5 8|31 16:5 9|99 82:5 10|51 31:6 1|91 52:6 2|78 54:6 3|93 84:6 4|6 10:6 5|19 100:6 6|29 37:6 7|82 13:6 8|54 97:6 9|48 48:6 10|66 36:7 1|67 23:7 2|41 3:7 3|20 77:7 4|73 17:7 5|64 51:7 6|28 52:7 7|44 7:7 8|78 96:7 9|22 90:7 10|30 28:8 1|32 18:8 2|6 50:8 3|100 12:8 4|31 94:8 5|60 55:8 6|70 52:8 7|36 35:8 8|31 33:8 9|58 73:8 10|87 6:9 1|2 13:9 2|100 37:9 3|84 47:9 4|9 7:9 5|31 64:9 6|64 42:9 7|39 67:9 8|89 55:9 9|71 99:9 10|47 89:10 1|14 83:10 2|42 91:10 3|82 2:10 4|35 59:10 5|96 75:10 6|58 43:10 7|100 67:10 8|37 4:10 9|53 58:10 10</relation>
    <relation name="R124" arity="2" nbTuples="100" semantics="soft" defaultCost="infinity">68 89:1 1|24 7:1 2|73 82:1 3|88 53:1 4|99 83:1 5|3 75:1 6|95 59:1 7|37 82:1 8|42 2:1 9|20 75:1 10|27 50:2 1|29 67:2 2|28 2:2 3|20 51:2 4|95 95:2 5|59 36:2 6|89 97:2 7|13 76:2 8|58 100:2 9|23 80:2 10|44 1:3 1|48 80:3 2|82 92:3 3|23 100:3 4|47 89:3 5|48 93:3 6|2 64:3 7|53 43:3 8|67 73:3 9|47 97:3 10|76 7:4 1|91 17:4 2|13 5:4 3|75 95:4 4|27 62:4 5|94 36:4 6|1 32:4 7|70 57:4 8|7 35:4 9|61 28:4 10|34 89:5 1|20 3:5 2|57 50:5 3|83 14:5 4|57 96:5 5|70 12:5 6|28 50:5 7|43 40:5 8|83 87:5 9|39 95:5 10|94 58:6 1|98 10:6 2|10 93:6 3|32 55:6 4|67 59:6 5|66 72:6 6|90 68:6 7|41 10:6 8|3 76:6 9|9 35:6 10|6 11:7 1|81 85:7 2|54 32:7 3|73 28:7 4|62 31:7 5|93 76:7 6|1 42:7 7|35 35:7 8|6 68:7 9|13 36:7 10|84 59:8 1|57 51:8 2|43 45:8 3|90 53:8 4|1 75:8 5|66 55:8 6|87 39:8 7|5 18:8 8|58 66:8 9|83 1:8 10|79 76:9 1|17 93:9 2|68 100:9 3|97 50:9 4|67 94:9 5|46 30:9 6|58 72:9 7|46 18:9 8|16 43:9 9|65 8:9 10|22 29:10 1|32 2:10 2|1 91:10 3|50 83:10 4|7 100:10 5|22 7:10 6|99 69:10 7|43 70:10 8|61 34:10 9|83 93:10 10</relation>
    <relation name="R125" arity="2" nbTuples="100" semantics="soft" defaultCost="infinity">90 84:1 1|86 96:1 2|50 24:1 3|53 8:1 4|13 57:1 5|52 7:1 6|29 67:1 7|57 80:1 8|65 90:1 9|89 2:1 10|29 79:2 1|20 86:2 2|17 56:2 3|39 37:2 4|95 80:2 5|31 18:2 6|90 65:2 7|96 22:2 8|82 100:2 9|56 9:2 10|25 59:3 1|25 94:3 2|92 91:3 3|10 99:3 4|28 35:3 5|57 55:3 6|25 27:3 7|43 48:3 8|78 89:3 9|15 94:3 10|55 45:4 1|83 31:4 2|32 47:4 3|66 36:4 4|68 39:4 5|53 59:4 6|62 17:4 7|68 95:4 8|22 28:4 9|52 30:4 10|4 72:5 1|80 8:5 2|10 54:5 3|70 90:5 4|19 65:5 5|61 95:5 6|40 71:5 7|70 61:5 8|74 18:5 9|48 59:5 10|67 54:6 1|58 70:6 2|8 45:6 3|14 23:6 4|28 8:6 5|39 83:6 6|42 5:6 7|30 77:6 8|82 86:6 9|5 25:6 10|45 84:7 1|1 67:7 2|44 27:7 3|26 48:7 4|50 54:7 5|28 68:7 6|64 78:7 7|19 72:7 8|6 77:7 9|24 100:7 10|8 67:8 1|40 6:8 2|9 24:8 3|1 98:8 4|13 31:8 5|1 42:8 6|14 37:8 7|80 40:8 8|43 20:8 9|21 59:8 10|64 70:9 1|7 89:9 2|72 35:9 3|61 85:9 4|67 65:9 5|80 7:9 6|53 69:9 7|93 20:9 8|6 57:9 9|10 43:9 10|64 53:10 1|20 94:10 2|68 18:10 3|72 15:10 4|28 34:10 5|28 28:10 6|23 82:10 7|24 22:10 8|60 33:10 9|52 20:10 10</relation>
    <relation name="R126" arity="2" nbTuples="100" semantics="soft" defaultCost="infinity">96 3:1 1|6 61:1 2|87 60:1 3|77 66:1 4|5 55:1 5|26 49:1 6|28 86:1 7|11 4:1 8|68 59:1 9|12 50:1 10|46 99:2 1|6 25:2 2|82 98:2 3|93 77:2 4|11 89:2 5|99 96:2 6|52 74:2 7|15 15:2 8|25 46:2 9|8 87:2 10|15 92:3 1|21 70:3 2|95 63:3 3|18 100:3 4|68 88:3 5|58 72:3 6|76 72:3 7|13 43:3 8|23 41:3 9|65 51:3 10|98 69:4 1|63 91:4 2|34 26:4 3|78 78:4 4|58 95:4 5|70 30:4 6|66 97:4 7|51 64:4 8|47 78:4 9|6 75:4 10|10 21:5 1|72 15:5 2|25 60:5 3|41 14:5 4|56 87:5 5|23 12:5 6|87 63:5 7|7 11:5 8|82 68:5 9|24 75:5 10|65 60:6 1|56 75:6 2|28 10:6 3|54 96:6 4|69 64:6 5|24 74:6 6|43 68:6 7|28 83:6 8|52 53:6 9|82 52:6 10|42 33:7 1|93 30:7 2|69 76:7 3|57 88:7 4|13 97:7 5|58 11:7 6|48 33:7 7|51 86:7 8|43 58:7 9|79 70:7 10|94 6:8 1|79 97:8 2|65 71:8 3|48 36:8 4|16 90:8 5|11 17:8 6|48 89:8 7|86 9:8 8|13 54:8 9|3 3:8 10|77 41:9 1|10 81:9 2|89 23:9 3|25 91:9 4|95 64:9 5|39 86:9 6|72 69:9 7|43 41:9 8|97 67:9 9|62 6:9 10|46 48:10 1|100 8:10 2|19 96:10 3|62 64:10 4|43 23:10 5|9 31:10 6|38 38:10 7|2 86:10 8|40 55:10 9|60 87:10 10</relation>
    <relation name="R127" arity="2" nbTuples="100" semantics="soft" defaultCost="infinity">91 73:1 1|90 21:1 2|54 60:1 3|86 54:1 4|76 69:1 5|86 31:1 6|42 58:1 7|52 75:1 8|81 69:1 9|21 11:1 10|46 65:2 1|62 15:2 2|84 33:2 3|49 92:2 4|31 99:2 5|98 65:2 6|83 12:2 7|30 35:2 8|17 8:2 9|30 23:2 10|72 82:3 1|36 19:3 2|98 41:3 3|68 62:3 4|68 64:3 5|18 87:3 6|96 9:3 7|39 61:3 8|56 99:3 9|76 98:3 10|3 19:4 1|17 63:4 2|99 63:4 3|29 4:4 4|98 75:4 5|29 79:4 6|36 36:4 7|59 37:4 8|45 75:4 9|28 73:4 10|70 68:5 1|99 94:5 2|12 56:5 3|99 64:5 4|7 88:5 5|67 40:5 6|74 53:5 7|28 47:5 8|10 72:5 9|78 72:5 10|67 84:6 1|74 39:6 2|69 49:6 3|95 21:6 4|29 82:6 5|6 62:6 6|10 18:6 7|73 67:6 8|36 20:6 9|99 47:6 10|84 6:7 1|35 14:7 2|17 11:7 3|2 13:7 4|17 79:7 5|73 39:7 6|14 83:7 7|26 55:7 8|16 12:7 9|55 15:7 10|7 43:8 1|6 49:8 2|46 45:8 3|96 69:8 4|36 100:8 5|41 42:8 6|33 6:8 7|21 27:8 8|78 6:8 9|19 16:8 10|65 72:9 1|12 61:9 2|68 23:9 3|72 10:9 4|85 100:9 5|34 34:9 6|70 37:9 7|26 59:9 8|96 39:9 9|89 9:9 10|36 76:10 1|40 81:10 2|36 17:10 3|8 74:10 4|3 100:10 5|39 19:10 6|83 65:10 7|21 85:10 8|35 69:10 9|99 18:10 10</relation>
    <relation name="R128" arity="2" nbTuples="100" semantics="soft" defaultCost="infinity">92 6:1 1|45 50:1 2|89 8:1 3|40 91:1 4|88 40:1 5|75 86:1 6|68 32:1 7|12 22:1 8|63 92:1 9|75 33:1 10|7 87:2 1|4 79:2 2|44 6:2 3|13 4:2 4|70 30:2 5|10 64:2 6|32 9:2 7|76 6:2 8|88 47:2 9|15 8:2 10|37 60:3 1|47 58:3 2|56 93:3 3|98 90:3 4|56 77:3 5|64 97:3 6|51 89:3 7|64 42:3 8|55 5:3 9|61 41:3 10|64 20:4 1|44 60:4 2|72 51:4 3|72 54:4 4|46 16:4 5|44 49:4 6|48 20:4 7|60 36:4 8|14 5:4 9|5 57:4 10|37 15:5 1|79 17:5 2|59 87:5 3|21 77:5 4|71 87:5 5|99 49:5 6|62 39:5 7|40 34:5 8|71 54:5 9|47 17:5 10|15 77:6 1|9 75:6 2|35 22:6 3|37 3:6 4|78 26:6 5|71 32:6 6|39 66:6 7|3 83:6 8|48 70:6 9|11 27:6 10|33 76:7 1|55 50:7 2|6 81:7 3|13 34:7 4|26 55:7 5|18 76:7 6|68 63:7 7|71 31:7 8|81 36:7 9|19 56:7 10|60 45:8 1|63 88:8 2|64 58:8 3|47 21:8 4|92 11:8 5|94 87:8 6|31 96:8 7|98 87:8 8|98 69:8 9|59 67:8 10|40 64:9 1|59 81:9 2|75 67:9 3|75 37:9 4|6 24:9 5|24 77:9 6|28 30:9 7|92 4:9 8|64 58:9 9|23 17:9 10|5 74:10 1|88 7:10 2|94 4:10 3|17 4:10 4|95 9:10 5|91 55:10 6|16 56:10 7|91 93:10 8|98 52:10 9|94 6:10 10</relation>
    <relation name="R129" arity="2" nbTuples="100" semantics="soft" defaultCost="infinity">73 75:1 1|39 28:1 2|5 98:1 3|58 42:1 4|49 72:1 5|36 71:1 6|53 33:1 7|9 23:1 8|99 41:1 9|26 56:1 10|23 77:2 1|86 23:2 2|79 74:2 3|85 45:2 4|14 93:2 5|85 84:2 6|12 79:2 7|36 65:2 8|6 10:2 9|14 42:2 10|21 69:3 1|7 70:3 2|87 29:3 3|53 7:3 4|15 16:3 5|87 41:3 6|20 22:3 7|74 5:3 8|19 74:3 9|99 27:3 10|65 40:4 1|81 13:4 2|69 13:4 3|7 87:4 4|85 90:4 5|67 41:4 6|24 27:4 7|22 86:4 8|6 46:4 9|92 44:4 10|62 7:5 1|67 50:5 2|3 7:5 3|38 81:5 4|61 78:5 5|37 100:5 6|27 11:5 7|98 26:5 8|87 64:5 9|35 2:5 10|17 73:6 1|85 25:6 2|37 12:6 3|96 4:6 4|41 11:6 5|96 42:6 6|3 92:6 7|12 55:6 8|56 57:6 9|49 34:6 10|59 65:7 1|29 36:7 2|12 99:7 3|75 59:7 4|1 67:7 5|82 23:7 6|3 75:7 7|51 98:7 8|72 69:7 9|79 71:7 10|62 20:8 1|88 53:8 2|53 8:8 3|52 13:8 4|53 49:8 5|15 38:8 6|17 82:8 7|44 77:8 8|86 17:8 9|35 94:8 10|68 76:9 1|2 82:9 2|96 85:9 3|24 80:9 4|10 53:9 5|68 73:9 6|21 93:9 7|12 29:9 8|23 22:9 9|25 97:9 10|91 18:10 1|69 64:10 2|33 75:10 3|23 25:10 4|23 61:10 5|71 23:10 6|15 51:10 7|81 80:10 8|58 90:10 9|35 27:10 10</relation>
    <relation name="R130" arity="2" nbTuples="100" semantics="soft" defaultCost="infinity">57 71:1 1|59 31:1 2|4 48:1 3|39 100:1 4|77 43:1 5|34 52:1 6|65 89:1 7|70 17:1 8|68 58:1 9|35 53:1 10|70 96:2 1|59 41:2 2|18 83:2 3|6 53:2 4|37 19:2 5|3 82:2 6|29 59:2 7|16 31:2 8|21 5:2 9|85 79:2 10|26 52:3 1|20 76:3 2|53 35:3 3|35 94:3 4|42 90:3 5|61 45:3 6|52 76:3 7|95 59:3 8|100 28:3 9|51 65:3 10|71 10:4 1|82 43:4 2|54 83:4 3|67 68:4 4|16 8:4 5|64 88:4 6|39 49:4 7|69 30:4 8|36 61:4 9|94 68:4 10|52 95:5 1|7 55:5 2|90 78:5 3|54 49:5 4|60 80:5 5|93 29:5 6|20 11:5 7|23 60:5 8|8 56:5 9|27 28:5 10|100 83:6 1|61 12:6 2|80 43:6 3|34 65:6 4|40 12:6 5|70 99:6 6|16 91:6 7|34 98:6 8|50 67:6 9|81 4:6 10|19 60:7 1|51 48:7 2|15 97:7 3|74 62:7 4|72 92:7 5|42 83:7 6|13 8:7 7|33 76:7 8|72 50:7 9|92 79:7 10|98 3:8 1|87 69:8 2|48 56:8 3|16 61:8 4|19 89:8 5|100 31:8 6|1 38:8 7|54 87:8 8|41 15:8 9|92 98:8 10|13 77:9 1|62 19:9 2|9 22:9 3|30 50:9 4|90 25:9 5|21 100:9 6|46 82:9 7|99 38:9 8|44 9:9 9|25 41:9 10|95 78:10 1|51 71:10 2|31 67:10 3|27 65:10 4|41 57:10 5|91 12:10 6|89 69:10 7|34 85:10 8|67 45:10 9|47 77:10 10</relation>
    <relation name="R131" arity="2" nbTuples="100" semantics="soft" defaultCost="infinity">66 15:1 1|98 94:1 2|40 8:1 3|45 33:1 4|11 26:1 5|42 6:1 6|19 3:1 7|53 33:1 8|61 60:1 9|10 73:1 10|41 53:2 1|5 39:2 2|87 20:2 3|28 66:2 4|24 33:2 5|100 26:2 6|36 43:2 7|33 90:2 8|93 62:2 9|29 54:2 10|2 73:3 1|87 85:3 2|17 28:3 3|90 63:3 4|24 74:3 5|93 22:3 6|9 92:3 7|86 29:3 8|75 26:3 9|80 87:3 10|37 54:4 1|19 69:4 2|96 8:4 3|16 44:4 4|45 79:4 5|29 10:4 6|94 69:4 7|79 81:4 8|73 1:4 9|24 37:4 10|4 33:5 1|87 4:5 2|30 68:5 3|19 89:5 4|84 99:5 5|64 37:5 6|68 90:5 7|80 85:5 8|95 18:5 9|97 13:5 10|54 4:6 1|23 77:6 2|78 70:6 3|20 4:6 4|30 69:6 5|28 70:6 6|43 69:6 7|8 96:6 8|13 50:6 9|65 62:6 10|21 68:7 1|87 16:7 2|95 63:7 3|48 91:7 4|48 44:7 5|90 69:7 6|12 78:7 7|50 87:7 8|80 80:7 9|4 39:7 10|7 17:8 1|55 64:8 2|61 84:8 3|95 71:8 4|18 79:8 5|33 17:8 6|92 97:8 7|12 14:8 8|44 87:8 9|55 89:8 10|71 97:9 1|95 23:9 2|85 46:9 3|83 29:9 4|6 91:9 5|50 32:9 6|55 32:9 7|16 71:9 8|14 52:9 9|52 44:9 10|12 84:10 1|68 78:10 2|68 42:10 3|4 10:10 4|55 46:10 5|98 50:10 6|50 38:10 7|57 87:10 8|84 86:10 9|43 94:10 10</relation>
    <relation name="R132" arity="2" nbTuples="100" semantics="soft" defaultCost="infinity">9 39:1 1|60 100:1 2|23 94:1 3|99 81:1 4|62 27:1 5|7 42:1 6|45 33:1 7|69 63:1 8|63 19:1 9|100 95:1 10|61 93:2 1|64 16:2 2|23 3:2 3|39 53:2 4|51 71:2 5|23 26:2 6|89 91:2 7|5 72:2 8|56 87:2 9|3 42:2 10|77 93:3 1|8 98:3 2|57 100:3 3|39 63:3 4|38 100:3 5|6 26:3 6|2 78:3 7|78 25:3 8|99 62:3 9|26 97:3 10|80 49:4 1|47 9:4 2|6 61:4 3|33 49:4 4|24 41:4 5|98 99:4 6|64 23:4 7|34 68:4 8|4 60:4 9|44 36:4 10|40 44:5 1|18 97:5 2|61 100:5 3|79 68:5 4|92 95:5 5|51 15:5 6|55 54:5 7|50 79:5 8|30 37:5 9|99 95:5 10|60 92:6 1|16 57:6 2|12 80:6 3|38 75:6 4|17 13:6 5|12 28:6 6|54 40:6 7|68 41:6 8|20 83:6 9|19 65:6 10|89 97:7 1|51 78:7 2|20 37:7 3|84 56:7 4|8 52:7 5|29 44:7 6|44 77:7 7|60 77:7 8|75 27:7 9|8 80:7 10|74 24:8 1|51 22:8 2|87 83:8 3|96 55:8 4|50 79:8 5|85 71:8 6|32 13:8 7|40 10:8 8|67 21:8 9|45 3:8 10|59 62:9 1|1 43:9 2|90 45:9 3|39 88:9 4|67 76:9 5|61 75:9 6|10 98:9 7|88 8:9 8|76 70:9 9|45 53:9 10|18 93:10 1|52 99:10 2|39 86:10 3|15 97:10 4|55 92:10 5|34 13:10 6|94 62:10 7|55 14:10 8|76 95:10 9|36 29:10 10</relation>
    <relation name="R133" arity="2" nbTuples="100" semantics="soft" defaultCost="infinity">89 47:1 1|55 100:1 2|45 75:1 3|41 82:1 4|18 26:1 5|84 34:1 6|24 34:1 7|53 80:1 8|35 39:1 9|82 21:1 10|50 97:2 1|34 15:2 2|60 20:2 3|23 37:2 4|90 42:2 5|88 13:2 6|84 69:2 7|30 89:2 8|33 46:2 9|8 67:2 10|27 52:3 1|51 89:3 2|61 96:3 3|85 34:3 4|21 84:3 5|8 11:3 6|93 85:3 7|16 11:3 8|12 38:3 9|93 67:3 10|100 6:4 1|2 22:4 2|8 92:4 3|76 37:4 4|47 5:4 5|93 61:4 6|20 98:4 7|27 22:4 8|99 54:4 9|24 80:4 10|60 45:5 1|98 27:5 2|89 60:5 3|72 36:5 4|3 38:5 5|90 73:5 6|56 26:5 7|90 18:5 8|33 30:5 9|15 96:5 10|82 15:6 1|37 4:6 2|20 63:6 3|33 3:6 4|97 95:6 5|84 59:6 6|90 18:6 7|99 67:6 8|28 68:6 9|65 41:6 10|8 75:7 1|83 93:7 2|10 98:7 3|34 84:7 4|73 28:7 5|26 93:7 6|80 2:7 7|99 84:7 8|88 14:7 9|47 41:7 10|36 66:8 1|83 90:8 2|62 47:8 3|28 97:8 4|21 99:8 5|18 2:8 6|67 70:8 7|22 31:8 8|63 41:8 9|66 95:8 10|35 58:9 1|75 74:9 2|89 81:9 3|39 51:9 4|84 42:9 5|54 85:9 6|82 54:9 7|49 50:9 8|8 33:9 9|22 9:9 10|71 26:10 1|11 55:10 2|53 73:10 3|96 62:10 4|43 86:10 5|87 3:10 6|93 31:10 7|89 70:10 8|39 98:10 9|41 67:10 10</relation>
    <relation name="R134" arity="2" nbTuples="100" semantics="soft" defaultCost="infinity">46 28:1 1|17 47:1 2|71 87:1 3|39 70:1 4|21 60:1 5|16 100:1 6|61 59:1 7|16 57:1 8|71 48:1 9|14 75:1 10|94 87:2 1|100 54:2 2|91 42:2 3|39 95:2 4|46 98:2 5|55 79:2 6|98 47:2 7|70 57:2 8|16 57:2 9|92 72:2 10|77 50:3 1|47 80:3 2|73 31:3 3|54 68:3 4|73 85:3 5|16 33:3 6|8 65:3 7|72 31:3 8|68 39:3 9|59 64:3 10|44 26:4 1|66 14:4 2|82 88:4 3|42 32:4 4|46 79:4 5|2 16:4 6|67 48:4 7|81 3:4 8|28 2:4 9|71 63:4 10|4 37:5 1|7 59:5 2|65 70:5 3|25 18:5 4|11 9:5 5|85 35:5 6|34 44:5 7|83 1:5 8|14 6:5 9|4 81:5 10|63 59:6 1|16 82:6 2|64 18:6 3|65 24:6 4|56 96:6 5|47 64:6 6|74 77:6 7|16 52:6 8|12 67:6 9|39 91:6 10|26 5:7 1|18 78:7 2|67 75:7 3|65 22:7 4|70 91:7 5|36 28:7 6|30 3:7 7|63 70:7 8|10 80:7 9|2 77:7 10|81 55:8 1|26 1:8 2|49 88:8 3|76 24:8 4|56 57:8 5|98 32:8 6|43 78:8 7|16 71:8 8|49 77:8 9|56 77:8 10|88 72:9 1|30 63:9 2|81 38:9 3|95 31:9 4|29 64:9 5|59 89:9 6|42 26:9 7|70 97:9 8|73 72:9 9|38 61:9 10|90 9:10 1|47 73:10 2|41 52:10 3|10 18:10 4|63 36:10 5|56 86:10 6|4 34:10 7|2 14:10 8|55 69:10 9|69 20:10 10</relation>
    <relation name="R135" arity="2" nbTuples="100" semantics="soft" defaultCost="infinity">68 84:1 1|90 100:1 2|36 65:1 3|43 75:1 4|12 89:1 5|100 10:1 6|39 30:1 7|79 61:1 8|99 13:1 9|41 90:1 10|33 89:2 1|16 11:2 2|7 73:2 3|48 51:2 4|56 50:2 5|45 72:2 6|57 50:2 7|89 32:2 8|80 73:2 9|11 95:2 10|25 14:3 1|69 95:3 2|33 50:3 3|49 45:3 4|70 25:3 5|25 99:3 6|95 64:3 7|54 99:3 8|21 66:3 9|7 10:3 10|39 91:4 1|6 6:4 2|97 95:4 3|69 59:4 4|5 52:4 5|80 12:4 6|54 24:4 7|43 52:4 8|6 38:4 9|7 97:4 10|84 76:5 1|48 88:5 2|3 57:5 3|98 60:5 4|15 70:5 5|62 43:5 6|21 81:5 7|12 55:5 8|79 27:5 9|64 21:5 10|73 89:6 1|43 63:6 2|51 11:6 3|20 90:6 4|15 42:6 5|66 49:6 6|75 43:6 7|74 50:6 8|61 24:6 9|56 59:6 10|32 45:7 1|61 92:7 2|15 41:7 3|72 18:7 4|16 12:7 5|56 53:7 6|17 62:7 7|68 71:7 8|15 17:7 9|33 85:7 10|95 50:8 1|82 62:8 2|26 83:8 3|90 74:8 4|74 100:8 5|6 38:8 6|46 4:8 7|59 89:8 8|91 100:8 9|44 38:8 10|8 81:9 1|26 39:9 2|8 77:9 3|100 85:9 4|66 94:9 5|5 83:9 6|22 83:9 7|69 11:9 8|54 53:9 9|67 13:9 10|27 48:10 1|16 67:10 2|48 87:10 3|97 83:10 4|61 99:10 5|58 5:10 6|34 53:10 7|34 97:10 8|47 21:10 9|91 38:10 10</relation>
    <relation name="R136" arity="2" nbTuples="100" semantics="soft" defaultCost="infinity">41 92:1 1|39 48:1 2|21 6:1 3|38 8:1 4|1 52:1 5|54 75:1 6|92 26:1 7|88 11:1 8|49 56:1 9|88 90:1 10|89 14:2 1|68 85:2 2|61 96:2 3|22 84:2 4|82 48:2 5|58 31:2 6|9 69:2 7|19 17:2 8|79 71:2 9|53 37:2 10|68 85:3 1|91 48:3 2|52 86:3 3|24 34:3 4|13 21:3 5|47 67:3 6|27 10:3 7|24 73:3 8|85 3:3 9|37 27:3 10|48 86:4 1|62 39:4 2|19 26:4 3|50 89:4 4|2 76:4 5|25 23:4 6|62 61:4 7|48 36:4 8|59 91:4 9|19 11:4 10|15 92:5 1|34 10:5 2|73 18:5 3|72 71:5 4|91 99:5 5|88 77:5 6|33 69:5 7|14 53:5 8|68 70:5 9|13 41:5 10|80 59:6 1|18 22:6 2|71 3:6 3|90 36:6 4|14 62:6 5|82 84:6 6|24 45:6 7|24 83:6 8|61 34:6 9|80 91:6 10|48 70:7 1|21 98:7 2|74 99:7 3|5 33:7 4|98 99:7 5|51 63:7 6|90 8:7 7|88 34:7 8|69 97:7 9|70 26:7 10|66 48:8 1|76 29:8 2|8 25:8 3|3 68:8 4|66 51:8 5|84 86:8 6|14 18:8 7|22 62:8 8|67 22:8 9|61 97:8 10|11 12:9 1|77 20:9 2|14 4:9 3|45 50:9 4|36 57:9 5|41 85:9 6|45 23:9 7|87 55:9 8|68 71:9 9|92 36:9 10|41 2:10 1|64 96:10 2|80 39:10 3|46 91:10 4|13 43:10 5|26 24:10 6|19 47:10 7|6 40:10 8|94 82:10 9|40 9:10 10</relation>
    <relation name="R137" arity="2" nbTuples="100" semantics="soft" defaultCost="infinity">15 14:1 1|96 39:1 2|14 3:1 3|17 25:1 4|92 61:1 5|92 51:1 6|81 47:1 7|43 36:1 8|34 32:1 9|66 8:1 10|83 52:2 1|67 97:2 2|11 42:2 3|15 28:2 4|96 23:2 5|77 97:2 6|83 38:2 7|34 28:2 8|50 95:2 9|2 4:2 10|42 88:3 1|54 94:3 2|2 66:3 3|15 91:3 4|45 23:3 5|55 18:3 6|11 90:3 7|100 57:3 8|46 19:3 9|28 4:3 10|15 65:4 1|47 59:4 2|55 79:4 3|50 99:4 4|46 66:4 5|58 29:4 6|58 57:4 7|75 11:4 8|55 91:4 9|87 49:4 10|78 25:5 1|83 16:5 2|8 23:5 3|53 87:5 4|77 97:5 5|23 62:5 6|92 45:5 7|94 37:5 8|9 33:5 9|49 28:5 10|43 38:6 1|42 9:6 2|89 9:6 3|22 93:6 4|60 54:6 5|58 51:6 6|36 17:6 7|49 18:6 8|3 58:6 9|42 25:6 10|91 26:7 1|67 61:7 2|67 62:7 3|98 43:7 4|35 34:7 5|86 62:7 6|79 7:7 7|54 43:7 8|53 70:7 9|76 71:7 10|69 68:8 1|21 74:8 2|18 44:8 3|32 18:8 4|16 70:8 5|75 97:8 6|82 52:8 7|70 37:8 8|49 65:8 9|92 43:8 10|14 74:9 1|32 85:9 2|71 93:9 3|46 73:9 4|19 24:9 5|2 43:9 6|48 23:9 7|79 28:9 8|10 52:9 9|68 68:9 10|40 63:10 1|88 73:10 2|43 98:10 3|78 38:10 4|11 70:10 5|92 74:10 6|17 41:10 7|64 19:10 8|22 5:10 9|74 47:10 10</relation>
    <relation name="R138" arity="2" nbTuples="100" semantics="soft" defaultCost="infinity">10 12:1 1|48 26:1 2|86 19:1 3|3 88:1 4|100 41:1 5|53 85:1 6|65 52:1 7|95 59:1 8|88 77:1 9|73 92:1 10|21 96:2 1|64 88:2 2|32 93:2 3|78 33:2 4|44 41:2 5|58 26:2 6|41 56:2 7|64 27:2 8|35 12:2 9|1 49:2 10|13 46:3 1|68 81:3 2|16 72:3 3|74 98:3 4|97 31:3 5|9 88:3 6|80 32:3 7|9 14:3 8|12 41:3 9|32 98:3 10|15 4:4 1|82 99:4 2|72 6:4 3|52 48:4 4|68 94:4 5|19 98:4 6|76 39:4 7|37 24:4 8|20 8:4 9|66 11:4 10|80 88:5 1|75 94:5 2|1 23:5 3|74 52:5 4|56 75:5 5|7 47:5 6|60 52:5 7|5 31:5 8|91 13:5 9|30 7:5 10|62 94:6 1|66 25:6 2|7 61:6 3|98 11:6 4|98 56:6 5|12 53:6 6|80 49:6 7|72 91:6 8|6 88:6 9|91 85:6 10|4 3:7 1|100 73:7 2|51 66:7 3|12 38:7 4|23 33:7 5|36 89:7 6|13 4:7 7|61 43:7 8|27 76:7 9|11 85:7 10|82 4:8 1|5 99:8 2|87 100:8 3|26 39:8 4|46 56:8 5|37 24:8 6|67 14:8 7|39 45:8 8|38 43:8 9|74 81:8 10|60 42:9 1|43 24:9 2|67 31:9 3|11 50:9 4|100 51:9 5|80 57:9 6|54 43:9 7|71 53:9 8|83 49:9 9|22 61:9 10|53 32:10 1|21 70:10 2|78 79:10 3|20 57:10 4|3 22:10 5|48 90:10 6|17 91:10 7|11 83:10 8|81 75:10 9|6 98:10 10</relation>
    <relation name="R139" arity="2" nbTuples="100" semantics="soft" defaultCost="infinity">95 61:1 1|11 66:1 2|16 94:1 3|75 81:1 4|14 82:1 5|59 58:1 6|7 84:1 7|96 5:1 8|65 60:1 9|76 92:1 10|41 25:2 1|91 10:2 2|19 78:2 3|51 6:2 4|10 27:2 5|47 5:2 6|75 19:2 7|86 62:2 8|80 71:2 9|51 73:2 10|83 57:3 1|39 46:3 2|39 59:3 3|99 11:3 4|54 58:3 5|64 16:3 6|59 29:3 7|3 71:3 8|4 44:3 9|30 50:3 10|17 1:4 1|93 77:4 2|10 29:4 3|65 10:4 4|81 64:4 5|59 27:4 6|71 8:4 7|70 18:4 8|53 24:4 9|5 8:4 10|93 77:5 1|80 100:5 2|9 61:5 3|98 89:5 4|54 2:5 5|83 66:5 6|7 80:5 7|36 64:5 8|16 68:5 9|16 23:5 10|27 44:6 1|64 56:6 2|79 85:6 3|3 33:6 4|70 25:6 5|22 21:6 6|6 18:6 7|1 62:6 8|42 19:6 9|95 86:6 10|57 79:7 1|66 98:7 2|88 97:7 3|1 36:7 4|17 90:7 5|66 15:7 6|56 95:7 7|43 27:7 8|100 12:7 9|92 25:7 10|5 81:8 1|98 68:8 2|66 95:8 3|48 36:8 4|83 17:8 5|34 35:8 6|85 94:8 7|25 8:8 8|55 34:8 9|69 91:8 10|35 55:9 1|77 88:9 2|34 79:9 3|13 14:9 4|13 77:9 5|73 47:9 6|63 95:9 7|61 79:9 8|97 78:9 9|78 65:9 10|43 55:10 1|25 36:10 2|4 54:10 3|91 27:10 4|2 50:10 5|29 77:10 6|4 86:10 7|53 32:10 8|69 9:10 9|90 90:10 10</relation>
    <relation name="R140" arity="2" nbTuples="100" semantics="soft" defaultCost="infinity">1 39:1 1|77 28:1 2|61 94:1 3|77 37:1 4|1 62:1 5|94 22:1 6|37 16:1 7|10 10:1 8|3 80:1 9|4 30:1 10|58 35:2 1|48 50:2 2|5 46:2 3|62 61:2 4|51 65:2 5|68 31:2 6|1 66:2 7|63 62:2 8|77 97:2 9|39 40:2 10|6 54:3 1|94 51:3 2|48 83:3 3|59 21:3 4|54 55:3 5|55 34:3 6|44 79:3 7|73 50:3 8|34 44:3 9|91 69:3 10|24 24:4 1|22 51:4 2|65 99:4 3|75 21:4 4|23 96:4 5|82 94:4 6|45 98:4 7|25 38:4 8|100 89:4 9|88 26:4 10|93 95:5 1|60 26:5 2|61 82:5 3|57 4:5 4|84 65:5 5|24 8:5 6|69 15:5 7|43 64:5 8|63 30:5 9|26 95:5 10|42 78:6 1|12 31:6 2|54 10:6 3|82 5:6 4|66 84:6 5|2 41:6 6|25 50:6 7|58 12:6 8|99 77:6 9|4 56:6 10|67 25:7 1|44 98:7 2|30 7:7 3|92 68:7 4|97 22:7 5|7 49:7 6|29 61:7 7|74 45:7 8|1 49:7 9|17 28:7 10|93 31:8 1|60 47:8 2|61 27:8 3|28 91:8 4|72 83:8 5|47 18:8 6|43 50:8 7|59 56:8 8|49 15:8 9|78 53:8 10|48 39:9 1|23 16:9 2|84 55:9 3|40 61:9 4|34 11:9 5|84 78:9 6|58 29:9 7|75 1:9 8|71 38:9 9|37 57:9 10|80 77:10 1|45 51:10 2|93 81:10 3|57 53:10 4|32 30:10 5|69 34:10 6|46 9:10 7|49 7:10 8|77 59:10 9|14 25:10 10</relation>
    <relation name="R141" arity="2" nbTuples="100" semantics="soft" defaultCost="infinity">58 39:1 1|99 97:1 2|48 53:1 3|26 93:1 4|67 74:1 5|14 22:1 6|93 3:1 7|10 64:1 8|98 6:1 9|81 96:1 10|47 82:2 1|15 15:2 2|64 11:2 3|12 49:2 4|55 67:2 5|74 19:2 6|37 76:2 7|33 85:2 8|63 32:2 9|100 12:2 10|12 5:3 1|39 67:3 2|61 93:3 3|53 48:3 4|58 9:3 5|34 35:3 6|34 18:3 7|12 71:3 8|36 85:3 9|4 48:3 10|55 13:4 1|35 4:4 2|18 23:4 3|25 22:4 4|44 36:4 5|69 44:4 6|50 99:4 7|73 20:4 8|50 22:4 9|59 24:4 10|32 56:5 1|2 92:5 2|48 15:5 3|76 56:5 4|5 67:5 5|15 74:5 6|61 31:5 7|29 81:5 8|83 35:5 9|26 11:5 10|28 2:6 1|71 96:6 2|64 76:6 3|99 51:6 4|100 82:6 5|91 24:6 6|94 98:6 7|14 18:6 8|29 7:6 9|51 39:6 10|89 53:7 1|88 79:7 2|69 47:7 3|26 87:7 4|24 39:7 5|57 49:7 6|28 79:7 7|39 41:7 8|57 79:7 9|92 99:7 10|15 85:8 1|6 92:8 2|30 98:8 3|9 76:8 4|88 49:8 5|40 66:8 6|79 82:8 7|6 30:8 8|91 92:8 9|62 9:8 10|47 75:9 1|6 16:9 2|35 97:9 3|35 91:9 4|61 71:9 5|19 25:9 6|70 92:9 7|12 16:9 8|44 90:9 9|51 47:9 10|28 94:10 1|60 39:10 2|56 48:10 3|100 73:10 4|72 41:10 5|8 21:10 6|91 64:10 7|38 99:10 8|49 61:10 9|26 91:10 10</relation>
    <relation name="R142" arity="2" nbTuples="100" semantics="soft" defaultCost="infinity">68 61:1 1|58 83:1 2|44 59:1 3|39 77:1 4|2 55:1 5|43 58:1 6|85 6:1 7|23 29:1 8|39 37:1 9|83 20:1 10|43 78:2 1|52 57:2 2|88 100:2 3|39 34:2 4|32 76:2 5|70 48:2 6|88 53:2 7|47 22:2 8|85 19:2 9|35 30:2 10|91 28:3 1|91 45:3 2|90 91:3 3|42 10:3 4|48 88:3 5|6 65:3 6|90 84:3 7|13 95:3 8|30 67:3 9|76 72:3 10|84 88:4 1|41 69:4 2|31 15:4 3|48 12:4 4|93 81:4 5|99 7:4 6|13 27:4 7|75 25:4 8|67 52:4 9|58 20:4 10|6 75:5 1|46 14:5 2|54 54:5 3|76 75:5 4|77 81:5 5|92 78:5 6|54 55:5 7|65 40:5 8|10 84:5 9|53 91:5 10|30 57:6 1|22 43:6 2|90 10:6 3|52 14:6 4|44 77:6 5|1 42:6 6|56 27:6 7|12 57:6 8|52 30:6 9|59 42:6 10|78 58:7 1|17 46:7 2|64 45:7 3|93 20:7 4|82 85:7 5|98 43:7 6|56 14:7 7|64 33:7 8|11 49:7 9|86 46:7 10|100 45:8 1|66 15:8 2|3 53:8 3|79 50:8 4|26 72:8 5|91 9:8 6|24 7:8 7|11 44:8 8|62 55:8 9|93 63:8 10|96 81:9 1|12 99:9 2|89 51:9 3|56 4:9 4|91 43:9 5|99 40:9 6|24 56:9 7|24 70:9 8|88 12:9 9|48 26:9 10|17 44:10 1|33 48:10 2|26 46:10 3|27 84:10 4|4 55:10 5|66 66:10 6|81 45:10 7|86 58:10 8|89 100:10 9|20 28:10 10</relation>
    <relation name="R143" arity="2" nbTuples="100" semantics="soft" defaultCost="infinity">57 40:1 1|46 74:1 2|16 93:1 3|44 88:1 4|78 93:1 5|27 38:1 6|58 28:1 7|8 7:1 8|10 44:1 9|1 13:1 10|59 61:2 1|94 40:2 2|50 63:2 3|74 39:2 4|72 53:2 5|22 40:2 6|68 97:2 7|24 94:2 8|93 2:2 9|57 83:2 10|91 31:3 1|42 18:3 2|3 64:3 3|66 48:3 4|48 89:3 5|67 36:3 6|34 27:3 7|1 6:3 8|33 50:3 9|8 60:3 10|39 14:4 1|43 97:4 2|48 57:4 3|91 49:4 4|41 4:4 5|33 16:4 6|36 39:4 7|70 65:4 8|70 13:4 9|71 19:4 10|9 82:5 1|99 55:5 2|30 70:5 3|52 20:5 4|36 8:5 5|50 30:5 6|43 73:5 7|81 55:5 8|52 55:5 9|26 38:5 10|72 21:6 1|86 24:6 2|83 71:6 3|99 59:6 4|16 47:6 5|12 35:6 6|29 49:6 7|73 43:6 8|21 11:6 9|69 17:6 10|21 90:7 1|58 81:7 2|70 14:7 3|75 72:7 4|51 49:7 5|100 3:7 6|23 40:7 7|6 83:7 8|63 7:7 9|8 97:7 10|33 64:8 1|38 4:8 2|21 91:8 3|58 31:8 4|59 49:8 5|73 87:8 6|13 6:8 7|85 18:8 8|51 33:8 9|53 38:8 10|51 70:9 1|84 25:9 2|68 95:9 3|12 93:9 4|79 66:9 5|80 55:9 6|74 26:9 7|23 59:9 8|91 44:9 9|33 36:9 10|2 52:10 1|53 65:10 2|32 42:10 3|2 87:10 4|95 97:10 5|7 24:10 6|27 8:10 7|74 61:10 8|62 72:10 9|36 85:10 10</relation>
    <relation name="R144" arity="2" nbTuples="100" semantics="soft" defaultCost="infinity">58 39:1 1|33 79:1 2|97 22:1 3|53 29:1 4|98 75:1 5|23 96:1 6|67 83:1 7|60 60:1 8|54 11:1 9|39 84:1 10|53 18:2 1|92 64:2 2|87 14:2 3|42 2:2 4|4 44:2 5|28 55:2 6|18 54:2 7|79 94:2 8|40 61:2 9|35 31:2 10|24 100:3 1|67 45:3 2|10 40:3 3|24 99:3 4|87 26:3 5|61 74:3 6|100 53:3 7|50 58:3 8|62 27:3 9|15 47:3 10|34 30:4 1|84 27:4 2|61 57:4 3|9 43:4 4|18 82:4 5|34 78:4 6|74 23:4 7|8 4:4 8|32 32:4 9|97 98:4 10|82 96:5 1|63 44:5 2|47 33:5 3|61 97:5 4|17 34:5 5|79 18:5 6|44 74:5 7|3 36:5 8|95 29:5 9|1 52:5 10|47 94:6 1|37 28:6 2|10 8:6 3|4 99:6 4|4 68:6 5|21 60:6 6|64 54:6 7|89 77:6 8|76 13:6 9|17 20:6 10|92 46:7 1|4 83:7 2|24 56:7 3|69 34:7 4|77 16:7 5|53 11:7 6|90 45:7 7|39 46:7 8|91 64:7 9|74 9:7 10|23 82:8 1|21 98:8 2|92 2:8 3|81 53:8 4|99 52:8 5|19 91:8 6|64 6:8 7|95 20:8 8|24 28:8 9|54 30:8 10|85 95:9 1|42 93:9 2|29 2:9 3|55 95:9 4|57 72:9 5|59 29:9 6|92 79:9 7|26 82:9 8|35 86:9 9|47 72:9 10|44 9:10 1|3 1:10 2|34 13:10 3|76 95:10 4|50 63:10 5|51 47:10 6|9 56:10 7|9 91:10 8|67 75:10 9|55 52:10 10</relation>
    <relation name="R145" arity="2" nbTuples="100" semantics="soft" defaultCost="infinity">26 19:1 1|11 70:1 2|24 1:1 3|6 6:1 4|85 96:1 5|61 8:1 6|67 75:1 7|90 98:1 8|45 84:1 9|85 64:1 10|77 46:2 1|28 3:2 2|74 16:2 3|66 76:2 4|46 47:2 5|29 48:2 6|23 68:2 7|12 72:2 8|67 27:2 9|47 94:2 10|85 85:3 1|82 78:3 2|85 21:3 3|59 38:3 4|14 29:3 5|4 14:3 6|93 79:3 7|9 29:3 8|83 55:3 9|29 90:3 10|97 48:4 1|69 36:4 2|25 53:4 3|10 52:4 4|65 88:4 5|37 14:4 6|90 22:4 7|1 49:4 8|36 78:4 9|47 66:4 10|1 57:5 1|15 11:5 2|65 13:5 3|78 95:5 4|86 73:5 5|81 54:5 6|13 34:5 7|88 77:5 8|44 92:5 9|86 72:5 10|30 21:6 1|90 28:6 2|46 64:6 3|10 60:6 4|67 34:6 5|73 18:6 6|92 8:6 7|72 84:6 8|27 7:6 9|14 72:6 10|77 83:7 1|50 10:7 2|46 9:7 3|50 63:7 4|23 32:7 5|45 32:7 6|50 29:7 7|88 64:7 8|98 54:7 9|2 68:7 10|41 67:8 1|87 47:8 2|20 2:8 3|7 33:8 4|3 13:8 5|42 20:8 6|12 15:8 7|22 80:8 8|30 60:8 9|34 49:8 10|64 15:9 1|28 88:9 2|17 86:9 3|44 15:9 4|23 44:9 5|89 33:9 6|74 90:9 7|46 81:9 8|94 26:9 9|56 58:9 10|43 78:10 1|16 93:10 2|51 57:10 3|72 55:10 4|28 22:10 5|24 28:10 6|79 71:10 7|53 98:10 8|82 49:10 9|3 55:10 10</relation>
    <relation name="R146" arity="2" nbTuples="100" semantics="soft" defaultCost="infinity">85 47:1 1|49 6:1 2|96 33:1 3|11 96:1 4|70 34:1 5|10 17:1 6|92 83:1 7|22 75:1 8|35 12:1 9|24 8:1 10|7 68:2 1|14 12:2 2|64 36:2 3|81 91:2 4|31 11:2 5|53 94:2 6|22 6:2 7|97 65:2 8|34 40:2 9|73 24:2 10|37 77:3 1|98 7:3 2|80 99:3 3|13 42:3 4|71 89:3 5|35 31:3 6|33 24:3 7|54 57:3 8|1 91:3 9|6 58:3 10|94 65:4 1|72 42:4 2|44 96:4 3|85 58:4 4|25 1:4 5|1 76:4 6|27 60:4 7|82 68:4 8|41 66:4 9|59 40:4 10|62 9:5 1|3 98:5 2|95 4:5 3|3 97:5 4|85 36:5 5|69 73:5 6|69 5:5 7|97 12:5 8|78 45:5 9|16 82:5 10|47 100:6 1|18 1:6 2|59 22:6 3|91 20:6 4|53 10:6 5|34 2:6 6|42 44:6 7|100 52:6 8|55 79:6 9|20 12:6 10|74 72:7 1|96 36:7 2|78 41:7 3|11 39:7 4|11 84:7 5|96 78:7 6|85 90:7 7|99 61:7 8|98 37:7 9|68 11:7 10|2 64:8 1|15 79:8 2|51 79:8 3|34 18:8 4|14 64:8 5|78 21:8 6|63 30:8 7|68 44:8 8|47 49:8 9|70 29:8 10|84 20:9 1|3 65:9 2|11 99:9 3|94 33:9 4|47 48:9 5|52 8:9 6|79 37:9 7|18 98:9 8|30 93:9 9|26 41:9 10|19 31:10 1|94 93:10 2|88 3:10 3|7 81:10 4|10 38:10 5|38 27:10 6|93 35:10 7|82 80:10 8|99 56:10 9|83 39:10 10</relation>
    <relation name="R147" arity="2" nbTuples="100" semantics="soft" defaultCost="infinity">57 18:1 1|76 94:1 2|92 90:1 3|49 48:1 4|39 75:1 5|27 48:1 6|78 51:1 7|99 92:1 8|52 21:1 9|92 41:1 10|34 49:2 1|59 19:2 2|21 9:2 3|71 61:2 4|55 40:2 5|41 1:2 6|66 14:2 7|100 8:2 8|8 46:2 9|89 91:2 10|99 60:3 1|46 36:3 2|12 56:3 3|18 41:3 4|70 38:3 5|98 68:3 6|79 70:3 7|50 51:3 8|98 71:3 9|40 42:3 10|82 57:4 1|48 16:4 2|64 9:4 3|57 93:4 4|23 22:4 5|95 94:4 6|67 86:4 7|10 83:4 8|26 28:4 9|86 12:4 10|53 53:5 1|63 27:5 2|74 89:5 3|19 75:5 4|80 66:5 5|68 80:5 6|63 44:5 7|4 59:5 8|82 12:5 9|37 84:5 10|50 91:6 1|36 89:6 2|28 84:6 3|49 89:6 4|8 15:6 5|84 42:6 6|4 49:6 7|78 99:6 8|19 56:6 9|6 26:6 10|60 62:7 1|38 8:7 2|70 95:7 3|83 16:7 4|3 22:7 5|83 11:7 6|35 58:7 7|41 60:7 8|15 86:7 9|1 34:7 10|50 70:8 1|99 76:8 2|45 63:8 3|97 97:8 4|17 86:8 5|54 12:8 6|97 66:8 7|56 3:8 8|2 10:8 9|9 31:8 10|99 12:9 1|25 32:9 2|2 75:9 3|89 47:9 4|51 65:9 5|53 71:9 6|97 10:9 7|13 30:9 8|68 76:9 9|85 11:9 10|29 72:10 1|1 42:10 2|73 79:10 3|99 93:10 4|45 77:10 5|49 89:10 6|100 29:10 7|25 88:10 8|15 66:10 9|7 88:10 10</relation>
    <relation name="R148" arity="2" nbTuples="100" semantics="soft" defaultCost="infinity">23 91:1 1|90 35:1 2|21 16:1 3|13 81:1 4|11 34:1 5|75 78:1 6|49 39:1 7|95 69:1 8|77 65:1 9|86 80:1 10|54 67:2 1|45 17:2 2|78 24:2 3|63 84:2 4|76 95:2 5|3 70:2 6|74 22:2 7|88 79:2 8|16 34:2 9|30 87:2 10|57 85:3 1|65 75:3 2|11 6:3 3|45 63:3 4|10 51:3 5|73 86:3 6|68 65:3 7|57 11:3 8|61 10:3 9|30 97:3 10|34 38:4 1|22 21:4 2|23 10:4 3|16 41:4 4|21 25:4 5|97 25:4 6|64 52:4 7|26 36:4 8|17 88:4 9|78 11:4 10|22 51:5 1|76 36:5 2|41 22:5 3|40 92:5 4|72 41:5 5|65 6:5 6|31 1:5 7|28 16:5 8|11 41:5 9|73 30:5 10|71 24:6 1|43 54:6 2|11 18:6 3|49 100:6 4|90 11:6 5|42 34:6 6|61 13:6 7|17 51:6 8|4 29:6 9|45 85:6 10|92 15:7 1|100 51:7 2|69 45:7 3|4 9:7 4|68 97:7 5|45 38:7 6|66 29:7 7|95 10:7 8|79 53:7 9|4 75:7 10|57 61:8 1|18 37:8 2|63 95:8 3|94 77:8 4|52 21:8 5|39 17:8 6|49 2:8 7|42 9:8 8|97 48:8 9|91 99:8 10|10 35:9 1|91 76:9 2|72 17:9 3|23 23:9 4|47 46:9 5|33 36:9 6|47 55:9 7|67 80:9 8|53 61:9 9|77 32:9 10|51 1:10 1|59 50:10 2|31 7:10 3|71 7:10 4|33 88:10 5|37 9:10 6|56 7:10 7|48 39:10 8|39 82:10 9|99 51:10 10</relation>
    <relation name="R149" arity="2" nbTuples="100" semantics="soft" defaultCost="infinity">20 81:1 1|65 42:1 2|25 32:1 3|95 78:1 4|83 7:1 5|31 86:1 6|75 95:1 7|82 34:1 8|24 38:1 9|73 46:1 10|2 47:2 1|78 96:2 2|78 90:2 3|71 95:2 4|55 100:2 5|82 51:2 6|82 23:2 7|53 80:2 8|44 79:2 9|46 15:2 10|84 7:3 1|61 55:3 2|66 27:3 3|28 80:3 4|77 23:3 5|89 64:3 6|5 50:3 7|48 88:3 8|63 48:3 9|82 92:3 10|15 18:4 1|32 69:4 2|67 40:4 3|45 33:4 4|24 71:4 5|25 2:4 6|50 88:4 7|82 32:4 8|21 19:4 9|83 72:4 10|87 29:5 1|92 15:5 2|7 19:5 3|4 42:5 4|14 22:5 5|64 3:5 6|17 67:5 7|48 55:5 8|65 40:5 9|65 75:5 10|55 47:6 1|32 38:6 2|47 30:6 3|18 33:6 4|98 21:6 5|46 88:6 6|16 24:6 7|91 73:6 8|57 56:6 9|88 30:6 10|66 34:7 1|62 82:7 2|89 1:7 3|25 4:7 4|44 44:7 5|39 90:7 6|29 99:7 7|41 18:7 8|41 84:7 9|22 72:7 10|56 61:8 1|7 54:8 2|27 54:8 3|57 67:8 4|26 50:8 5|99 43:8 6|33 30:8 7|22 54:8 8|36 66:8 9|45 21:8 10|4 76:9 1|24 15:9 2|91 99:9 3|84 43:9 4|60 29:9 5|20 66:9 6|12 20:9 7|44 27:9 8|49 48:9 9|79 36:9 10|78 15:10 1|7 34:10 2|75 37:10 3|46 31:10 4|8 81:10 5|91 12:10 6|49 77:10 7|81 10:10 8|20 39:10 9|73 77:10 10</relation>
    <relation name="R150" arity="2" nbTuples="100" semantics="soft" defaultCost="infinity">73 37:1 1|86 52:1 2|27 36:1 3|50 94:1 4|64 48:1 5|37 7:1 6|59 41:1 7|79 70:1 8|97 49:1 9|76 43:1 10|5 59:2 1|75 2:2 2|93 52:2 3|60 50:2 4|31 5:2 5|44 16:2 6|96 78:2 7|36 47:2 8|18 31:2 9|76 100:2 10|21 64:3 1|4 7:3 2|12 83:3 3|35 22:3 4|62 42:3 5|7 6:3 6|94 43:3 7|9 71:3 8|80 36:3 9|18 44:3 10|7 72:4 1|22 80:4 2|28 40:4 3|47 13:4 4|89 60:4 5|15 3:4 6|76 52:4 7|80 92:4 8|20 65:4 9|30 69:4 10|42 3:5 1|14 8:5 2|60 71:5 3|87 25:5 4|41 86:5 5|57 83:5 6|49 21:5 7|18 42:5 8|5 78:5 9|9 64:5 10|98 91:6 1|91 53:6 2|51 24:6 3|38 2:6 4|73 12:6 5|58 38:6 6|84 99:6 7|16 19:6 8|76 64:6 9|99 83:6 10|65 96:7 1|91 3:7 2|60 88:7 3|42 72:7 4|85 89:7 5|92 90:7 6|36 4:7 7|91 92:7 8|28 69:7 9|3 43:7 10|61 15:8 1|84 59:8 2|6 56:8 3|58 35:8 4|4 43:8 5|65 93:8 6|2 43:8 7|33 82:8 8|42 35:8 9|52 8:8 10|51 10:9 1|42 4:9 2|40 18:9 3|11 87:9 4|57 16:9 5|56 96:9 6|86 3:9 7|97 53:9 8|17 76:9 9|18 33:9 10|15 64:10 1|100 76:10 2|88 52:10 3|13 59:10 4|34 41:10 5|15 55:10 6|46 39:10 7|3 21:10 8|27 44:10 9|32 77:10 10</relation>
    <relation name="R151" arity="2" nbTuples="100" semantics="soft" defaultCost="infinity">98 11:1 1|59 43:1 2|7 62:1 3|95 39:1 4|58 68:1 5|44 62:1 6|38 87:1 7|100 87:1 8|98 90:1 9|16 76:1 10|58 26:2 1|9 5:2 2|31 87:2 3|65 54:2 4|57 62:2 5|16 56:2 6|84 21:2 7|12 28:2 8|6 59:2 9|86 70:2 10|78 14:3 1|9 59:3 2|34 60:3 3|50 10:3 4|20 81:3 5|46 49:3 6|2 98:3 7|32 86:3 8|64 51:3 9|33 45:3 10|14 18:4 1|34 77:4 2|7 62:4 3|23 37:4 4|77 6:4 5|22 90:4 6|23 49:4 7|99 79:4 8|91 38:4 9|69 71:4 10|55 49:5 1|20 61:5 2|23 17:5 3|50 31:5 4|10 10:5 5|23 7:5 6|22 58:5 7|13 74:5 8|35 59:5 9|19 4:5 10|49 39:6 1|51 23:6 2|59 77:6 3|17 66:6 4|48 19:6 5|62 79:6 6|45 88:6 7|78 79:6 8|78 97:6 9|67 79:6 10|72 52:7 1|85 6:7 2|73 75:7 3|12 23:7 4|46 22:7 5|66 44:7 6|18 29:7 7|1 77:7 8|15 6:7 9|20 34:7 10|44 9:8 1|16 92:8 2|22 50:8 3|28 1:8 4|73 23:8 5|11 94:8 6|47 19:8 7|49 60:8 8|94 85:8 9|20 14:8 10|97 50:9 1|27 4:9 2|23 12:9 3|85 83:9 4|52 7:9 5|77 82:9 6|88 11:9 7|3 11:9 8|87 66:9 9|6 25:9 10|48 98:10 1|60 13:10 2|10 84:10 3|92 61:10 4|27 32:10 5|81 57:10 6|6 64:10 7|35 51:10 8|29 49:10 9|29 52:10 10</relation>
    <relation name="R152" arity="2" nbTuples="100" semantics="soft" defaultCost="infinity">61 4:1 1|52 34:1 2|60 40:1 3|25 88:1 4|6 84:1 5|69 37:1 6|78 12:1 7|80 17:1 8|20 46:1 9|41 26:1 10|45 12:2 1|43 12:2 2|71 59:2 3|99 76:2 4|51 7:2 5|30 60:2 6|79 79:2 7|12 95:2 8|31 61:2 9|72 76:2 10|41 42:3 1|9 38:3 2|100 37:3 3|94 29:3 4|54 58:3 5|89 74:3 6|80 25:3 7|33 38:3 8|4 87:3 9|29 23:3 10|91 71:4 1|37 59:4 2|33 14:4 3|63 48:4 4|12 55:4 5|6 87:4 6|98 55:4 7|93 81:4 8|71 50:4 9|76 38:4 10|60 70:5 1|44 27:5 2|91 53:5 3|55 74:5 4|97 58:5 5|90 49:5 6|4 70:5 7|54 8:5 8|15 49:5 9|8 58:5 10|28 5:6 1|78 88:6 2|2 36:6 3|28 46:6 4|45 77:6 5|68 40:6 6|44 8:6 7|99 30:6 8|41 61:6 9|14 42:6 10|10 72:7 1|80 2:7 2|94 42:7 3|73 36:7 4|72 68:7 5|28 14:7 6|13 13:7 7|63 12:7 8|100 35:7 9|51 29:7 10|78 61:8 1|27 16:8 2|73 68:8 3|27 5:8 4|16 23:8 5|69 74:8 6|84 72:8 7|28 30:8 8|25 14:8 9|27 25:8 10|25 12:9 1|95 92:9 2|35 40:9 3|20 3:9 4|86 10:9 5|44 60:9 6|55 62:9 7|84 26:9 8|11 43:9 9|6 27:9 10|53 75:10 1|3 67:10 2|80 27:10 3|29 11:10 4|67 7:10 5|75 19:10 6|18 12:10 7|3 38:10 8|42 65:10 9|81 81:10 10</relation>
    <relation name="R153" arity="2" nbTuples="100" semantics="soft" defaultCost="infinity">54 17:1 1|74 54:1 2|46 74:1 3|48 33:1 4|73 69:1 5|59 21:1 6|5 89:1 7|24 60:1 8|40 33:1 9|88 9:1 10|59 73:2 1|3 58:2 2|83 52:2 3|25 87:2 4|35 79:2 5|62 30:2 6|68 26:2 7|58 71:2 8|83 72:2 9|16 46:2 10|8 1:3 1|34 89:3 2|23 79:3 3|90 38:3 4|80 48:3 5|4 58:3 6|4 53:3 7|55 42:3 8|39 57:3 9|3 97:3 10|70 99:4 1|99 17:4 2|70 67:4 3|51 18:4 4|66 82:4 5|21 97:4 6|8 8:4 7|90 60:4 8|67 23:4 9|57 58:4 10|97 39:5 1|71 63:5 2|83 57:5 3|92 8:5 4|6 99:5 5|48 11:5 6|72 4:5 7|12 30:5 8|2 93:5 9|64 60:5 10|93 76:6 1|96 34:6 2|36 100:6 3|27 63:6 4|45 18:6 5|55 6:6 6|14 70:6 7|2 39:6 8|96 74:6 9|71 45:6 10|57 37:7 1|82 45:7 2|93 2:7 3|91 44:7 4|57 77:7 5|4 71:7 6|11 91:7 7|70 45:7 8|87 76:7 9|26 31:7 10|68 55:8 1|84 71:8 2|39 100:8 3|85 59:8 4|30 3:8 5|47 28:8 6|81 77:8 7|90 4:8 8|76 18:8 9|4 16:8 10|55 25:9 1|34 96:9 2|94 80:9 3|85 5:9 4|69 95:9 5|25 23:9 6|37 21:9 7|43 53:9 8|56 18:9 9|60 40:9 10|51 14:10 1|9 74:10 2|80 57:10 3|10 15:10 4|58 8:10 5|40 94:10 6|44 20:10 7|70 52:10 8|52 74:10 9|40 47:10 10</relation>
    <relation name="R154" arity="2" nbTuples="100" semantics="soft" defaultCost="infinity">11 78:1 1|10 75:1 2|55 27:1 3|76 87:1 4|34 94:1 5|21 52:1 6|20 28:1 7|33 30:1 8|91 60:1 9|35 92:1 10|91 100:2 1|69 63:2 2|29 90:2 3|91 42:2 4|58 87:2 5|57 60:2 6|91 29:2 7|42 75:2 8|61 56:2 9|47 97:2 10|73 62:3 1|40 43:3 2|33 26:3 3|62 83:3 4|25 49:3 5|52 21:3 6|90 53:3 7|23 9:3 8|17 100:3 9|80 99:3 10|98 26:4 1|77 8:4 2|98 83:4 3|99 65:4 4|88 46:4 5|40 78:4 6|58 22:4 7|28 98:4 8|89 83:4 9|11 89:4 10|45 26:5 1|98 79:5 2|5 54:5 3|19 8:5 4|96 69:5 5|89 57:5 6|56 46:5 7|75 83:5 8|14 83:5 9|48 61:5 10|52 83:6 1|82 93:6 2|56 70:6 3|4 23:6 4|81 24:6 5|3 41:6 6|50 23:6 7|45 62:6 8|21 27:6 9|83 44:6 10|38 10:7 1|31 44:7 2|15 14:7 3|5 72:7 4|15 76:7 5|42 8:7 6|62 36:7 7|95 7:7 8|25 57:7 9|100 48:7 10|13 7:8 1|15 43:8 2|5 8:8 3|8 58:8 4|77 70:8 5|22 49:8 6|21 2:8 7|91 100:8 8|85 8:8 9|68 53:8 10|12 36:9 1|41 56:9 2|53 4:9 3|66 36:9 4|51 61:9 5|90 60:9 6|41 34:9 7|69 31:9 8|80 24:9 9|78 25:9 10|18 26:10 1|7 70:10 2|82 79:10 3|70 21:10 4|59 34:10 5|3 23:10 6|2 15:10 7|57 53:10 8|45 93:10 9|51 28:10 10</relation>
    <relation name="R155" arity="2" nbTuples="100" semantics="soft" defaultCost="infinity">14 100:1 1|43 57:1 2|40 78:1 3|28 98:1 4|18 48:1 5|82 12:1 6|65 68:1 7|84 56:1 8|92 47:1 9|46 31:1 10|92 74:2 1|9 39:2 2|50 13:2 3|29 79:2 4|34 20:2 5|96 65:2 6|78 57:2 7|96 32:2 8|95 49:2 9|36 58:2 10|36 80:3 1|66 89:3 2|12 11:3 3|11 78:3 4|58 29:3 5|69 70:3 6|3 58:3 7|84 93:3 8|2 79:3 9|13 88:3 10|96 36:4 1|87 90:4 2|100 34:4 3|62 81:4 4|18 68:4 5|63 30:4 6|37 51:4 7|5 16:4 8|53 57:4 9|21 68:4 10|48 30:5 1|71 17:5 2|6 55:5 3|96 8:5 4|8 37:5 5|8 90:5 6|26 83:5 7|26 65:5 8|71 37:5 9|52 29:5 10|88 83:6 1|96 46:6 2|63 60:6 3|34 26:6 4|26 53:6 5|10 83:6 6|42 29:6 7|7 34:6 8|64 96:6 9|74 59:6 10|89 28:7 1|2 47:7 2|98 63:7 3|28 42:7 4|79 75:7 5|34 90:7 6|20 95:7 7|38 89:7 8|56 35:7 9|9 41:7 10|84 86:8 1|43 98:8 2|8 99:8 3|22 34:8 4|65 20:8 5|28 25:8 6|11 89:8 7|40 99:8 8|48 48:8 9|47 72:8 10|97 93:9 1|3 46:9 2|54 21:9 3|40 47:9 4|59 22:9 5|90 6:9 6|100 92:9 7|100 22:9 8|3 45:9 9|41 72:9 10|32 41:10 1|90 52:10 2|97 48:10 3|24 13:10 4|87 100:10 5|25 31:10 6|96 25:10 7|89 59:10 8|74 75:10 9|58 2:10 10</relation>
    <relation name="R156" arity="2" nbTuples="100" semantics="soft" defaultCost="infinity">33 91:1 1|49 56:1 2|82 99:1 3|28 38:1 4|98 76:1 5|80 68:1 6|45 49:1 7|82 59:1 8|57 53:1 9|30 62:1 10|34 27:2 1|65 75:2 2|86 76:2 3|83 93:2 4|48 76:2 5|31 39:2 6|2 73:2 7|6 100:2 8|25 88:2 9|36 65:2 10|29 95:3 1|91 51:3 2|100 26:3 3|14 55:3 4|47 12:3 5|59 20:3 6|78 57:3 7|33 14:3 8|76 26:3 9|87 81:3 10|94 80:4 1|89 77:4 2|22 26:4 3|84 34:4 4|82 85:4 5|2 58:4 6|77 14:4 7|24 22:4 8|86 92:4 9|95 85:4 10|48 74:5 1|5 90:5 2|62 42:5 3|77 19:5 4|64 57:5 5|95 96:5 6|72 39:5 7|83 34:5 8|77 14:5 9|96 82:5 10|65 73:6 1|12 12:6 2|61 2:6 3|17 57:6 4|89 77:6 5|80 8:6 6|75 26:6 7|51 55:6 8|94 83:6 9|85 51:6 10|51 13:7 1|94 65:7 2|2 84:7 3|39 4:7 4|98 25:7 5|52 53:7 6|61 33:7 7|19 13:7 8|71 45:7 9|11 17:7 10|22 15:8 1|37 87:8 2|12 11:8 3|91 50:8 4|82 80:8 5|51 9:8 6|75 75:8 7|91 97:8 8|3 33:8 9|42 76:8 10|8 100:9 1|92 33:9 2|89 7:9 3|33 98:9 4|14 46:9 5|92 97:9 6|77 65:9 7|41 14:9 8|62 87:9 9|78 65:9 10|94 13:10 1|78 15:10 2|84 68:10 3|66 41:10 4|61 23:10 5|37 60:10 6|89 100:10 7|48 96:10 8|63 87:10 9|33 46:10 10</relation>
    <relation name="R157" arity="2" nbTuples="100" semantics="soft" defaultCost="infinity">95 35:1 1|53 93:1 2|7 56:1 3|92 59:1 4|37 89:1 5|93 67:1 6|43 40:1 7|3 11:1 8|13 92:1 9|47 64:1 10|22 68:2 1|62 50:2 2|81 89:2 3|24 44:2 4|98 29:2 5|100 96:2 6|12 18:2 7|87 98:2 8|28 59:2 9|58 38:2 10|58 35:3 1|41 55:3 2|100 27:3 3|44 92:3 4|5 72:3 5|19 62:3 6|3 43:3 7|5 10:3 8|98 45:3 9|7 63:3 10|28 95:4 1|83 87:4 2|86 40:4 3|97 17:4 4|47 80:4 5|39 13:4 6|95 49:4 7|73 29:4 8|24 95:4 9|76 57:4 10|46 45:5 1|44 88:5 2|40 90:5 3|83 79:5 4|76 97:5 5|99 19:5 6|54 11:5 7|84 21:5 8|10 76:5 9|44 15:5 10|20 82:6 1|69 12:6 2|16 6:6 3|32 96:6 4|27 2:6 5|30 87:6 6|32 59:6 7|16 9:6 8|52 55:6 9|45 13:6 10|39 87:7 1|77 64:7 2|20 64:7 3|69 60:7 4|26 53:7 5|2 82:7 6|25 29:7 7|24 78:7 8|74 9:7 9|24 90:7 10|58 38:8 1|18 49:8 2|51 3:8 3|41 88:8 4|30 40:8 5|9 33:8 6|96 51:8 7|76 78:8 8|6 10:8 9|5 33:8 10|25 91:9 1|57 31:9 2|72 59:9 3|73 38:9 4|14 84:9 5|17 26:9 6|11 61:9 7|79 24:9 8|3 65:9 9|36 90:9 10|59 90:10 1|11 23:10 2|58 38:10 3|98 29:10 4|55 15:10 5|26 86:10 6|75 66:10 7|16 12:10 8|28 78:10 9|41 4:10 10</relation>
    <relation name="R158" arity="2" nbTuples="100" semantics="soft" defaultCost="infinity">3 9:1 1|56 72:1 2|64 38:1 3|59 60:1 4|35 12:1 5|60 15:1 6|52 100:1 7|88 27:1 8|88 41:1 9|46 61:1 10|20 22:2 1|13 39:2 2|68 7:2 3|50 61:2 4|74 77:2 5|6 90:2 6|88 55:2 7|15 51:2 8|35 31:2 9|5 50:2 10|4 90:3 1|61 49:3 2|26 48:3 3|87 93:3 4|65 55:3 5|82 8:3 6|32 35:3 7|10 84:3 8|98 12:3 9|57 65:3 10|80 84:4 1|13 66:4 2|79 68:4 3|66 67:4 4|73 93:4 5|92 37:4 6|68 58:4 7|60 54:4 8|83 53:4 9|89 27:4 10|82 73:5 1|12 30:5 2|6 36:5 3|59 96:5 4|63 90:5 5|52 57:5 6|13 29:5 7|19 20:5 8|57 61:5 9|74 52:5 10|61 95:6 1|72 39:6 2|95 42:6 3|47 65:6 4|34 56:6 5|69 79:6 6|62 85:6 7|92 76:6 8|56 26:6 9|67 77:6 10|89 29:7 1|86 36:7 2|65 44:7 3|64 67:7 4|2 40:7 5|21 45:7 6|57 82:7 7|47 6:7 8|6 13:7 9|15 29:7 10|41 31:8 1|77 52:8 2|8 25:8 3|64 71:8 4|47 85:8 5|83 17:8 6|83 85:8 7|80 8:8 8|4 77:8 9|58 58:8 10|54 51:9 1|49 86:9 2|52 44:9 3|72 95:9 4|38 95:9 5|6 56:9 6|75 17:9 7|41 39:9 8|68 23:9 9|14 33:9 10|68 65:10 1|19 90:10 2|5 5:10 3|94 59:10 4|57 45:10 5|3 40:10 6|93 59:10 7|34 51:10 8|55 21:10 9|73 75:10 10</relation>
    <relation name="R159" arity="2" nbTuples="100" semantics="soft" defaultCost="infinity">28 91:1 1|94 4:1 2|19 72:1 3|98 79:1 4|33 97:1 5|57 2:1 6|28 2:1 7|82 68:1 8|75 64:1 9|13 45:1 10|14 98:2 1|37 17:2 2|50 37:2 3|81 90:2 4|6 29:2 5|4 55:2 6|30 41:2 7|84 83:2 8|75 64:2 9|52 43:2 10|53 62:3 1|43 12:3 2|78 54:3 3|38 61:3 4|92 36:3 5|69 13:3 6|51 19:3 7|99 53:3 8|32 99:3 9|45 12:3 10|7 12:4 1|13 35:4 2|53 100:4 3|39 87:4 4|11 70:4 5|51 44:4 6|85 65:4 7|93 70:4 8|61 69:4 9|96 81:4 10|89 83:5 1|72 43:5 2|93 41:5 3|24 94:5 4|87 44:5 5|76 81:5 6|84 18:5 7|51 90:5 8|24 43:5 9|35 50:5 10|25 15:6 1|96 70:6 2|60 49:6 3|56 77:6 4|84 71:6 5|24 36:6 6|9 76:6 7|83 20:6 8|85 94:6 9|60 11:6 10|79 27:7 1|94 40:7 2|73 100:7 3|85 65:7 4|76 97:7 5|39 31:7 6|37 28:7 7|68 45:7 8|80 36:7 9|94 58:7 10|15 74:8 1|82 45:8 2|5 35:8 3|98 25:8 4|2 76:8 5|11 77:8 6|2 65:8 7|81 64:8 8|31 45:8 9|58 12:8 10|63 90:9 1|7 14:9 2|8 26:9 3|88 13:9 4|35 38:9 5|91 29:9 6|8 25:9 7|86 77:9 8|64 94:9 9|67 55:9 10|74 48:10 1|9 58:10 2|5 52:10 3|5 34:10 4|69 23:10 5|57 35:10 6|95 37:10 7|15 43:10 8|76 17:10 9|93 47:10 10</relation>
    <relation name="R160" arity="2" nbTuples="100" semantics="soft" defaultCost="infinity">52 97:1 1|85 86:1 2|47 63:1 3|93 20:1 4|61 100:1 5|30 66:1 6|42 53:1 7|100 43:1 8|57 14:1 9|64 34:1 10|14 66:2 1|13 74:2 2|5 44:2 3|12 80:2 4|29 40:2 5|46 83:2 6|59 40:2 7|28 11:2 8|21 12:2 9|16 66:2 10|35 22:3 1|87 44:3 2|35 64:3 3|67 83:3 4|21 80:3 5|59 81:3 6|93 67:3 7|28 7:3 8|35 34:3 9|93 81:3 10|90 20:4 1|61 83:4 2|84 72:4 3|69 17:4 4|24 93:4 5|58 33:4 6|85 2:4 7|83 95:4 8|78 51:4 9|73 67:4 10|68 80:5 1|90 74:5 2|43 11:5 3|21 76:5 4|52 3:5 5|8 8:5 6|41 47:5 7|65 14:5 8|71 79:5 9|63 6:5 10|72 63:6 1|72 2:6 2|2 13:6 3|26 67:6 4|16 79:6 5|26 20:6 6|5 69:6 7|76 66:6 8|49 20:6 9|4 43:6 10|82 4:7 1|84 59:7 2|55 92:7 3|72 60:7 4|29 73:7 5|4 57:7 6|56 82:7 7|55 85:7 8|16 59:7 9|26 95:7 10|72 30:8 1|76 20:8 2|32 77:8 3|2 66:8 4|1 36:8 5|83 65:8 6|77 45:8 7|79 19:8 8|74 31:8 9|96 59:8 10|98 45:9 1|87 42:9 2|12 100:9 3|52 12:9 4|74 90:9 5|60 66:9 6|24 43:9 7|31 52:9 8|27 79:9 9|90 66:9 10|82 21:10 1|79 1:10 2|5 25:10 3|61 51:10 4|88 10:10 5|74 59:10 6|44 56:10 7|87 60:10 8|22 70:10 9|96 52:10 10</relation>
    <relation name="R161" arity="2" nbTuples="100" semantics="soft" defaultCost="infinity">39 40:1 1|61 15:1 2|9 89:1 3|97 75:1 4|53 99:1 5|96 88:1 6|74 80:1 7|78 38:1 8|57 86:1 9|8 93:1 10|63 25:2 1|26 4:2 2|83 45:2 3|69 100:2 4|30 89:2 5|73 48:2 6|17 1:2 7|35 43:2 8|52 65:2 9|54 18:2 10|85 29:3 1|31 61:3 2|100 18:3 3|8 45:3 4|90 90:3 5|39 94:3 6|74 29:3 7|37 40:3 8|17 68:3 9|25 30:3 10|99 62:4 1|1 88:4 2|9 12:4 3|99 62:4 4|23 15:4 5|40 7:4 6|74 77:4 7|4 20:4 8|78 13:4 9|36 50:4 10|92 31:5 1|60 73:5 2|77 67:5 3|57 58:5 4|14 58:5 5|27 9:5 6|74 92:5 7|50 93:5 8|84 75:5 9|48 63:5 10|11 73:6 1|76 9:6 2|25 44:6 3|98 33:6 4|8 19:6 5|91 45:6 6|65 57:6 7|51 92:6 8|97 31:6 9|35 45:6 10|93 9:7 1|16 25:7 2|89 91:7 3|75 32:7 4|82 100:7 5|41 12:7 6|31 37:7 7|6 2:7 8|5 23:7 9|65 47:7 10|84 93:8 1|18 12:8 2|43 29:8 3|58 71:8 4|45 47:8 5|77 70:8 6|52 89:8 7|9 56:8 8|83 21:8 9|76 64:8 10|39 70:9 1|23 64:9 2|52 62:9 3|65 77:9 4|75 16:9 5|43 68:9 6|29 44:9 7|48 79:9 8|27 2:9 9|28 15:9 10|64 81:10 1|21 99:10 2|5 76:10 3|31 59:10 4|50 62:10 5|90 4:10 6|38 35:10 7|55 12:10 8|53 81:10 9|72 54:10 10</relation>
    <relation name="R162" arity="2" nbTuples="100" semantics="soft" defaultCost="infinity">46 92:1 1|8 59:1 2|52 16:1 3|97 95:1 4|52 26:1 5|60 70:1 6|88 69:1 7|47 21:1 8|57 19:1 9|74 84:1 10|13 93:2 1|96 14:2 2|88 28:2 3|90 51:2 4|100 50:2 5|50 35:2 6|67 52:2 7|42 65:2 8|39 80:2 9|96 37:2 10|72 78:3 1|77 7:3 2|38 79:3 3|7 16:3 4|98 23:3 5|85 9:3 6|20 13:3 7|59 16:3 8|18 8:3 9|53 78:3 10|49 20:4 1|66 71:4 2|22 31:4 3|31 61:4 4|55 72:4 5|32 36:4 6|76 15:4 7|38 25:4 8|40 93:4 9|76 32:4 10|19 60:5 1|67 1:5 2|68 78:5 3|87 36:5 4|9 29:5 5|63 6:5 6|78 31:5 7|3 63:5 8|72 25:5 9|82 31:5 10|90 33:6 1|30 28:6 2|25 58:6 3|57 86:6 4|63 14:6 5|40 1:6 6|62 9:6 7|20 10:6 8|48 63:6 9|19 69:6 10|42 28:7 1|69 7:7 2|40 31:7 3|49 79:7 4|6 33:7 5|75 68:7 6|8 97:7 7|47 37:7 8|13 93:7 9|59 69:7 10|86 100:8 1|96 68:8 2|85 11:8 3|95 75:8 4|23 56:8 5|37 67:8 6|75 46:8 7|17 86:8 8|39 25:8 9|18 7:8 10|24 35:9 1|30 93:9 2|42 83:9 3|100 76:9 4|62 100:9 5|58 50:9 6|92 18:9 7|84 54:9 8|58 57:9 9|82 67:9 10|21 67:10 1|4 59:10 2|44 68:10 3|40 70:10 4|38 43:10 5|90 22:10 6|48 89:10 7|5 13:10 8|96 26:10 9|11 73:10 10</relation>
    <relation name="R163" arity="2" nbTuples="100" semantics="soft" defaultCost="infinity">28 11:1 1|58 14:1 2|82 34:1 3|43 39:1 4|86 3:1 5|12 46:1 6|59 72:1 7|23 88:1 8|87 92:1 9|69 30:1 10|88 36:2 1|84 86:2 2|49 55:2 3|18 92:2 4|88 32:2 5|88 28:2 6|46 90:2 7|82 78:2 8|16 15:2 9|93 71:2 10|46 1:3 1|98 53:3 2|92 70:3 3|26 80:3 4|98 22:3 5|81 23:3 6|78 95:3 7|45 68:3 8|7 42:3 9|89 51:3 10|3 47:4 1|15 90:4 2|85 32:4 3|21 55:4 4|85 64:4 5|37 2:4 6|66 62:4 7|90 21:4 8|84 82:4 9|86 31:4 10|99 80:5 1|54 62:5 2|18 1:5 3|67 93:5 4|92 86:5 5|17 94:5 6|85 65:5 7|87 58:5 8|48 100:5 9|17 31:5 10|93 78:6 1|94 47:6 2|12 42:6 3|57 14:6 4|9 58:6 5|53 26:6 6|46 57:6 7|64 8:6 8|41 88:6 9|35 12:6 10|73 42:7 1|72 58:7 2|40 51:7 3|49 11:7 4|73 76:7 5|59 74:7 6|84 32:7 7|55 69:7 8|11 54:7 9|1 85:7 10|68 16:8 1|15 79:8 2|48 72:8 3|100 91:8 4|33 45:8 5|90 100:8 6|48 12:8 7|18 87:8 8|79 96:8 9|80 64:8 10|80 41:9 1|17 61:9 2|74 83:9 3|62 85:9 4|97 3:9 5|85 71:9 6|43 11:9 7|87 97:9 8|26 68:9 9|99 53:9 10|84 34:10 1|26 77:10 2|2 94:10 3|58 36:10 4|71 90:10 5|83 39:10 6|32 82:10 7|89 41:10 8|26 8:10 9|14 5:10 10</relation>
    <relation name="R164" arity="2" nbTuples="100" semantics="soft" defaultCost="infinity">77 45:1 1|95 97:1 2|66 20:1 3|20 71:1 4|81 31:1 5|14 17:1 6|74 36:1 7|6 57:1 8|88 52:1 9|8 90:1 10|36 26:2 1|17 78:2 2|21 17:2 3|82 9:2 4|33 57:2 5|98 89:2 6|28 78:2 7|23 23:2 8|16 59:2 9|40 96:2 10|1 29:3 1|6 79:3 2|70 17:3 3|4 18:3 4|36 17:3 5|88 19:3 6|46 27:3 7|41 61:3 8|86 54:3 9|11 19:3 10|43 41:4 1|46 33:4 2|15 48:4 3|76 98:4 4|47 20:4 5|11 6:4 6|83 81:4 7|54 31:4 8|56 32:4 9|78 100:4 10|86 12:5 1|48 51:5 2|68 93:5 3|93 67:5 4|46 72:5 5|31 11:5 6|94 36:5 7|11 77:5 8|40 88:5 9|9 53:5 10|28 35:6 1|17 41:6 2|86 47:6 3|99 2:6 4|92 38:6 5|57 26:6 6|40 95:6 7|14 71:6 8|21 87:6 9|84 47:6 10|68 21:7 1|85 67:7 2|84 18:7 3|77 39:7 4|5 78:7 5|83 11:7 6|24 66:7 7|78 41:7 8|7 51:7 9|8 24:7 10|86 42:8 1|61 51:8 2|50 38:8 3|55 51:8 4|63 27:8 5|27 33:8 6|52 53:8 7|85 97:8 8|60 17:8 9|90 78:8 10|11 33:9 1|51 26:9 2|86 22:9 3|87 59:9 4|78 15:9 5|62 34:9 6|5 72:9 7|47 32:9 8|22 26:9 9|83 94:9 10|96 17:10 1|84 59:10 2|48 81:10 3|12 41:10 4|37 8:10 5|8 72:10 6|77 10:10 7|66 46:10 8|81 92:10 9|70 2:10 10</relation>
    <relation name="R165" arity="2" nbTuples="100" semantics="soft" defaultCost="infinity">98 35:1 1|73 84:1 2|97 72:1 3|73 25:1 4|48 74:1 5|74 11:1 6|11 100:1 7|40 21:1 8|90 54:1 9|45 2:1 10|39 9:2 1|87 36:2 2|85 47:2 3|11 98:2 4|34 15:2 5|70 96:2 6|80 65:2 7|25 91:2 8|52 23:2 9|95 7:2 10|66 82:3 1|12 25:3 2|36 32:3 3|4 49:3 4|63 64:3 5|11 1:3 6|64 23:3 7|86 49:3 8|46 24:3 9|63 3:3 10|2 64:4 1|67 80:4 2|28 42:4 3|34 2:4 4|76 85:4 5|80 26:4 6|38 7:4 7|61 91:4 8|33 85:4 9|32 17:4 10|89 75:5 1|65 60:5 2|77 89:5 3|95 18:5 4|1 48:5 5|76 13:5 6|76 67:5 7|6 17:5 8|35 21:5 9|45 90:5 10|95 73:6 1|55 68:6 2|61 59:6 3|64 48:6 4|1 73:6 5|76 65:6 6|43 78:6 7|94 9:6 8|25 68:6 9|91 58:6 10|35 64:7 1|84 74:7 2|97 38:7 3|66 38:7 4|15 49:7 5|41 73:7 6|89 47:7 7|71 58:7 8|95 28:7 9|59 95:7 10|13 3:8 1|61 57:8 2|87 72:8 3|37 14:8 4|80 52:8 5|22 8:8 6|25 92:8 7|42 13:8 8|10 46:8 9|41 8:8 10|49 53:9 1|85 56:9 2|38 37:9 3|95 79:9 4|24 29:9 5|30 89:9 6|75 56:9 7|79 55:9 8|40 66:9 9|48 37:9 10|5 94:10 1|8 59:10 2|6 88:10 3|80 49:10 4|32 6:10 5|55 13:10 6|61 58:10 7|86 3:10 8|11 86:10 9|33 22:10 10</relation>
    <relation name="R166" arity="2" nbTuples="100" semantics="soft" defaultCost="infinity">37 78:1 1|76 73:1 2|17 81:1 3|21 24:1 4|58 12:1 5|64 16:1 6|46 68:1 7|73 19:1 8|72 29:1 9|90 34:1 10|53 88:2 1|98 82:2 2|22 29:2 3|88 27:2 4|60 18:2 5|70 55:2 6|33 92:2 7|6 22:2 8|94 29:2 9|18 64:2 10|57 57:3 1|13 68:3 2|47 51:3 3|5 91:3 4|87 25:3 5|31 13:3 6|57 60:3 7|89 21:3 8|72 41:3 9|84 10:3 10|56 41:4 1|37 23:4 2|57 9:4 3|64 24:4 4|30 1:4 5|21 57:4 6|41 25:4 7|40 29:4 8|92 31:4 9|28 91:4 10|39 53:5 1|65 14:5 2|70 48:5 3|61 82:5 4|75 68:5 5|58 50:5 6|40 57:5 7|6 67:5 8|53 36:5 9|71 74:5 10|72 24:6 1|99 48:6 2|74 20:6 3|59 99:6 4|74 42:6 5|16 73:6 6|100 23:6 7|15 57:6 8|33 32:6 9|74 55:6 10|91 3:7 1|48 25:7 2|2 18:7 3|9 73:7 4|50 28:7 5|98 2:7 6|80 55:7 7|61 49:7 8|65 57:7 9|29 34:7 10|83 17:8 1|18 96:8 2|31 56:8 3|51 95:8 4|1 54:8 5|52 81:8 6|79 96:8 7|38 91:8 8|86 87:8 9|76 42:8 10|64 81:9 1|63 25:9 2|33 8:9 3|10 65:9 4|80 17:9 5|61 43:9 6|24 76:9 7|15 5:9 8|91 5:9 9|94 75:9 10|62 59:10 1|41 94:10 2|23 27:10 3|71 99:10 4|20 42:10 5|9 90:10 6|38 59:10 7|50 16:10 8|68 100:10 9|13 52:10 10</relation>
    <relation name="R167" arity="2" nbTuples="100" semantics="soft" defaultCost="infinity">82 24:1 1|41 29:1 2|58 31:1 3|3 42:1 4|89 82:1 5|53 26:1 6|89 61:1 7|4 88:1 8|81 94:1 9|88 37:1 10|66 88:2 1|74 67:2 2|90 39:2 3|60 13:2 4|36 38:2 5|2 88:2 6|95 56:2 7|84 36:2 8|71 21:2 9|94 76:2 10|53 24:3 1|85 71:3 2|12 29:3 3|24 4:3 4|65 32:3 5|98 2:3 6|3 9:3 7|15 6:3 8|3 90:3 9|74 34:3 10|92 8:4 1|97 82:4 2|91 66:4 3|12 36:4 4|62 66:4 5|53 71:4 6|21 77:4 7|74 65:4 8|12 3:4 9|47 50:4 10|36 56:5 1|62 94:5 2|30 36:5 3|2 94:5 4|27 64:5 5|57 37:5 6|3 14:5 7|58 1:5 8|5 45:5 9|55 35:5 10|60 56:6 1|45 63:6 2|62 10:6 3|44 58:6 4|49 35:6 5|40 39:6 6|35 25:6 7|12 32:6 8|94 42:6 9|94 69:6 10|12 28:7 1|77 86:7 2|82 20:7 3|58 21:7 4|70 96:7 5|81 1:7 6|68 52:7 7|24 71:7 8|24 48:7 9|91 82:7 10|5 48:8 1|80 56:8 2|32 39:8 3|87 98:8 4|44 63:8 5|39 41:8 6|69 6:8 7|46 59:8 8|51 33:8 9|81 7:8 10|84 44:9 1|45 25:9 2|28 25:9 3|33 35:9 4|99 32:9 5|42 66:9 6|62 31:9 7|65 47:9 8|99 52:9 9|5 10:9 10|13 42:10 1|84 43:10 2|46 55:10 3|100 68:10 4|22 100:10 5|48 17:10 6|98 59:10 7|70 99:10 8|12 11:10 9|37 71:10 10</relation>
    <relation name="R168" arity="2" nbTuples="100" semantics="soft" defaultCost="infinity">19 9:1 1|37 67:1 2|94 49:1 3|51 38:1 4|17 18:1 5|43 12:1 6|16 2:1 7|24 96:1 8|41 63:1 9|90 10:1 10|13 39:2 1|65 29:2 2|28 17:2 3|45 22:2 4|38 93:2 5|77 57:2 6|79 41:2 7|41 41:2 8|93 83:2 9|15 73:2 10|96 55:3 1|60 92:3 2|86 39:3 3|70 15:3 4|28 74:3 5|100 44:3 6|80 88:3 7|100 93:3 8|92 79:3 9|58 34:3 10|16 10:4 1|54 46:4 2|75 40:4 3|75 25:4 4|19 97:4 5|39 78:4 6|31 38:4 7|35 31:4 8|22 46:4 9|36 21:4 10|20 35:5 1|3 89:5 2|75 81:5 3|79 12:5 4|77 91:5 5|43 72:5 6|6 92:5 7|30 95:5 8|81 32:5 9|76 52:5 10|65 22:6 1|22 58:6 2|72 20:6 3|30 65:6 4|73 52:6 5|64 96:6 6|49 71:6 7|21 50:6 8|37 52:6 9|11 45:6 10|26 18:7 1|64 48:7 2|19 14:7 3|61 26:7 4|38 38:7 5|79 86:7 6|65 76:7 7|23 7:7 8|32 69:7 9|80 85:7 10|39 99:8 1|64 51:8 2|72 79:8 3|31 68:8 4|97 60:8 5|39 31:8 6|49 99:8 7|8 60:8 8|26 81:8 9|52 13:8 10|76 92:9 1|29 89:9 2|9 98:9 3|13 50:9 4|5 36:9 5|12 53:9 6|98 33:9 7|83 25:9 8|3 60:9 9|77 97:9 10|16 42:10 1|14 47:10 2|65 25:10 3|22 19:10 4|4 38:10 5|39 90:10 6|59 70:10 7|11 5:10 8|93 16:10 9|70 10:10 10</relation>
    <relation name="R169" arity="2" nbTuples="100" semantics="soft" defaultCost="infinity">24 53:1 1|78 44:1 2|66 29:1 3|96 4:1 4|72 59:1 5|26 98:1 6|44 88:1 7|91 86:1 8|63 43:1 9|59 9:1 10|100 98:2 1|92 84:2 2|53 55:2 3|11 73:2 4|92 33:2 5|87 98:2 6|31 44:2 7|28 20:2 8|71 29:2 9|26 72:2 10|5 43:3 1|29 72:3 2|7 44:3 3|60 56:3 4|91 90:3 5|60 65:3 6|25 3:3 7|48 75:3 8|22 23:3 9|99 65:3 10|59 44:4 1|8 29:4 2|85 68:4 3|93 19:4 4|60 21:4 5|88 79:4 6|35 99:4 7|27 6:4 8|15 38:4 9|88 13:4 10|71 42:5 1|52 83:5 2|69 8:5 3|66 85:5 4|49 53:5 5|38 50:5 6|47 73:5 7|93 62:5 8|78 90:5 9|4 76:5 10|24 29:6 1|53 40:6 2|29 57:6 3|63 47:6 4|98 32:6 5|97 11:6 6|33 99:6 7|80 49:6 8|39 86:6 9|5 79:6 10|75 64:7 1|16 81:7 2|53 38:7 3|4 66:7 4|96 71:7 5|30 65:7 6|59 33:7 7|46 59:7 8|47 40:7 9|35 4:7 10|67 98:8 1|65 83:8 2|83 86:8 3|53 94:8 4|35 63:8 5|33 8:8 6|77 74:8 7|9 5:8 8|99 42:8 9|12 12:8 10|88 82:9 1|45 73:9 2|35 18:9 3|62 70:9 4|28 33:9 5|66 74:9 6|100 20:9 7|46 41:9 8|90 85:9 9|31 80:9 10|30 74:10 1|57 62:10 2|53 89:10 3|58 4:10 4|20 83:10 5|42 88:10 6|70 54:10 7|16 86:10 8|11 43:10 9|6 17:10 10</relation>
    <relation name="R170" arity="2" nbTuples="100" semantics="soft" defaultCost="infinity">90 89:1 1|96 89:1 2|50 21:1 3|22 6:1 4|99 89:1 5|17 2:1 6|95 50:1 7|76 58:1 8|52 9:1 9|85 56:1 10|94 96:2 1|29 36:2 2|49 39:2 3|17 14:2 4|56 34:2 5|68 44:2 6|68 44:2 7|9 94:2 8|81 16:2 9|78 62:2 10|67 81:3 1|92 20:3 2|38 20:3 3|64 49:3 4|10 73:3 5|20 22:3 6|89 18:3 7|6 25:3 8|75 2:3 9|72 34:3 10|5 9:4 1|9 19:4 2|69 74:4 3|74 46:4 4|28 85:4 5|98 34:4 6|32 42:4 7|66 17:4 8|67 48:4 9|76 57:4 10|24 10:5 1|66 61:5 2|30 75:5 3|16 36:5 4|20 45:5 5|20 56:5 6|40 17:5 7|82 84:5 8|54 61:5 9|21 39:5 10|86 79:6 1|95 88:6 2|97 75:6 3|51 80:6 4|88 90:6 5|76 35:6 6|46 31:6 7|78 64:6 8|4 96:6 9|50 80:6 10|71 40:7 1|100 20:7 2|93 16:7 3|78 24:7 4|45 97:7 5|32 54:7 6|13 41:7 7|53 64:7 8|42 67:7 9|69 5:7 10|16 77:8 1|95 48:8 2|1 39:8 3|72 21:8 4|78 55:8 5|8 38:8 6|63 4:8 7|72 11:8 8|74 62:8 9|88 62:8 10|57 6:9 1|68 33:9 2|71 64:9 3|7 27:9 4|70 63:9 5|76 30:9 6|19 22:9 7|10 87:9 8|34 65:9 9|62 4:9 10|50 32:10 1|84 26:10 2|29 87:10 3|53 7:10 4|26 35:10 5|1 89:10 6|56 89:10 7|10 84:10 8|87 65:10 9|41 43:10 10</relation>
    <relation name="R171" arity="2" nbTuples="100" semantics="soft" defaultCost="infinity">59 71:1 1|17 90:1 2|84 55:1 3|51 98:1 4|78 26:1 5|17 84:1 6|18 5:1 7|82 90:1 8|70 92:1 9|83 47:1 10|3 77:2 1|19 99:2 2|43 3:2 3|33 99:2 4|32 84:2 5|11 87:2 6|63 98:2 7|1 99:2 8|10 77:2 9|29 47:2 10|49 17:3 1|41 64:3 2|81 60:3 3|47 14:3 4|64 14:3 5|16 22:3 6|75 71:3 7|4 72:3 8|54 57:3 9|1 8:3 10|37 15:4 1|94 67:4 2|14 97:4 3|5 58:4 4|21 48:4 5|95 1:4 6|68 17:4 7|89 45:4 8|61 36:4 9|32 68:4 10|87 9:5 1|35 97:5 2|58 30:5 3|41 66:5 4|1 35:5 5|90 56:5 6|27 55:5 7|66 80:5 8|68 50:5 9|1 80:5 10|10 92:6 1|19 38:6 2|99 26:6 3|94 14:6 4|50 82:6 5|85 71:6 6|64 90:6 7|88 54:6 8|64 20:6 9|35 38:6 10|24 45:7 1|32 98:7 2|78 83:7 3|95 89:7 4|66 75:7 5|7 57:7 6|6 28:7 7|95 81:7 8|28 30:7 9|29 53:7 10|82 55:8 1|55 81:8 2|47 35:8 3|58 59:8 4|85 5:8 5|25 93:8 6|73 93:8 7|88 30:8 8|8 57:8 9|74 25:8 10|20 53:9 1|67 30:9 2|64 32:9 3|70 61:9 4|48 80:9 5|91 80:9 6|34 25:9 7|34 9:9 8|14 41:9 9|51 59:9 10|95 18:10 1|34 56:10 2|19 81:10 3|42 32:10 4|83 46:10 5|61 18:10 6|30 82:10 7|54 4:10 8|83 17:10 9|6 95:10 10</relation>
    <relation name="R172" arity="2" nbTuples="100" semantics="soft" defaultCost="infinity">87 9:1 1|9 10:1 2|45 21:1 3|18 67:1 4|97 80:1 5|11 97:1 6|76 57:1 7|29 68:1 8|80 31:1 9|24 50:1 10|53 79:2 1|59 48:2 2|21 61:2 3|92 74:2 4|44 45:2 5|51 3:2 6|46 66:2 7|75 44:2 8|66 91:2 9|93 23:2 10|30 100:3 1|60 61:3 2|78 100:3 3|19 7:3 4|84 34:3 5|56 92:3 6|11 23:3 7|15 25:3 8|6 90:3 9|15 86:3 10|83 52:4 1|54 36:4 2|74 76:4 3|8 80:4 4|31 94:4 5|46 3:4 6|26 37:4 7|60 48:4 8|93 61:4 9|73 40:4 10|49 20:5 1|23 56:5 2|84 80:5 3|42 89:5 4|75 3:5 5|40 12:5 6|75 15:5 7|89 40:5 8|60 27:5 9|34 49:5 10|58 12:6 1|5 98:6 2|79 62:6 3|9 60:6 4|59 48:6 5|60 86:6 6|88 64:6 7|68 75:6 8|36 22:6 9|70 44:6 10|8 20:7 1|72 63:7 2|56 27:7 3|14 37:7 4|50 81:7 5|94 83:7 6|68 91:7 7|95 8:7 8|91 40:7 9|51 22:7 10|95 68:8 1|21 23:8 2|44 1:8 3|16 99:8 4|6 36:8 5|20 4:8 6|12 30:8 7|30 17:8 8|62 13:8 9|48 37:8 10|97 11:9 1|81 99:9 2|35 4:9 3|33 8:9 4|16 34:9 5|19 29:9 6|48 43:9 7|57 3:9 8|47 80:9 9|18 89:9 10|71 2:10 1|4 78:10 2|88 94:10 3|100 74:10 4|96 55:10 5|83 73:10 6|28 61:10 7|96 10:10 8|59 39:10 9|31 39:10 10</relation>
    <relation name="R173" arity="2" nbTuples="100" semantics="soft" defaultCost="infinity">47 11:1 1|96 8:1 2|74 58:1 3|55 2:1 4|94 35:1 5|21 46:1 6|28 97:1 7|47 67:1 8|16 75:1 9|13 41:1 10|22 54:2 1|7 56:2 2|38 30:2 3|34 66:2 4|60 16:2 5|40 23:2 6|6 93:2 7|11 21:2 8|44 27:2 9|21 90:2 10|57 85:3 1|67 59:3 2|4 18:3 3|39 98:3 4|70 92:3 5|46 35:3 6|74 13:3 7|65 65:3 8|10 88:3 9|90 14:3 10|7 25:4 1|8 3:4 2|77 17:4 3|46 75:4 4|73 92:4 5|57 31:4 6|17 59:4 7|14 83:4 8|94 37:4 9|8 73:4 10|55 1:5 1|50 17:5 2|8 45:5 3|36 53:5 4|60 8:5 5|93 89:5 6|61 89:5 7|68 11:5 8|54 34:5 9|83 72:5 10|70 44:6 1|49 1:6 2|19 39:6 3|79 33:6 4|19 76:6 5|20 50:6 6|73 100:6 7|3 47:6 8|60 4:6 9|43 82:6 10|8 27:7 1|69 23:7 2|48 55:7 3|48 56:7 4|16 21:7 5|68 75:7 6|22 65:7 7|85 39:7 8|54 40:7 9|14 16:7 10|10 9:8 1|100 43:8 2|8 58:8 3|88 64:8 4|42 43:8 5|78 86:8 6|70 36:8 7|19 83:8 8|61 5:8 9|11 40:8 10|33 27:9 1|95 3:9 2|94 3:9 3|2 16:9 4|68 4:9 5|98 78:9 6|24 90:9 7|89 55:9 8|42 69:9 9|93 95:9 10|55 2:10 1|61 47:10 2|78 84:10 3|29 37:10 4|76 99:10 5|16 3:10 6|83 37:10 7|28 48:10 8|61 61:10 9|51 34:10 10</relation>
    <relation name="R174" arity="2" nbTuples="100" semantics="soft" defaultCost="infinity">93 25:1 1|60 78:1 2|74 100:1 3|10 27:1 4|93 34:1 5|41 85:1 6|36 6:1 7|23 16:1 8|27 23:1 9|8 36:1 10|6 39:2 1|1 82:2 2|13 68:2 3|38 22:2 4|61 26:2 5|88 45:2 6|3 100:2 7|24 90:2 8|88 31:2 9|70 17:2 10|76 63:3 1|42 55:3 2|19 9:3 3|3 36:3 4|43 63:3 5|41 32:3 6|70 54:3 7|100 8:3 8|6 82:3 9|67 23:3 10|73 4:4 1|98 2:4 2|98 98:4 3|84 28:4 4|100 81:4 5|89 4:4 6|94 7:4 7|68 79:4 8|29 45:4 9|89 11:4 10|77 56:5 1|76 14:5 2|92 18:5 3|78 16:5 4|88 32:5 5|18 30:5 6|22 2:5 7|32 29:5 8|11 61:5 9|95 94:5 10|56 83:6 1|42 18:6 2|53 13:6 3|59 95:6 4|97 11:6 5|65 84:6 6|25 15:6 7|32 68:6 8|25 87:6 9|91 92:6 10|51 28:7 1|75 23:7 2|7 13:7 3|82 16:7 4|39 29:7 5|98 57:7 6|51 59:7 7|37 89:7 8|94 1:7 9|48 34:7 10|5 78:8 1|99 49:8 2|75 43:8 3|32 67:8 4|96 67:8 5|74 32:8 6|5 29:8 7|34 23:8 8|58 42:8 9|64 45:8 10|100 84:9 1|62 48:9 2|89 93:9 3|16 29:9 4|63 73:9 5|15 78:9 6|49 23:9 7|41 87:9 8|71 98:9 9|62 84:9 10|81 97:10 1|55 38:10 2|53 59:10 3|77 67:10 4|9 52:10 5|46 35:10 6|17 29:10 7|61 89:10 8|66 35:10 9|76 33:10 10</relation>
    <relation name="R175" arity="2" nbTuples="100" semantics="soft" defaultCost="infinity">96 38:1 1|63 39:1 2|31 85:1 3|60 20:1 4|16 75:1 5|56 29:1 6|100 68:1 7|89 31:1 8|92 53:1 9|54 94:1 10|11 30:2 1|87 11:2 2|23 83:2 3|67 44:2 4|84 26:2 5|20 9:2 6|33 70:2 7|21 66:2 8|77 50:2 9|96 4:2 10|82 23:3 1|2 9:3 2|45 61:3 3|20 93:3 4|40 19:3 5|4 72:3 6|50 87:3 7|3 6:3 8|94 5:3 9|69 88:3 10|84 53:4 1|30 30:4 2|57 89:4 3|71 80:4 4|79 58:4 5|40 31:4 6|64 74:4 7|80 21:4 8|22 10:4 9|68 32:4 10|84 37:5 1|92 37:5 2|12 76:5 3|62 82:5 4|7 43:5 5|23 14:5 6|7 20:5 7|69 11:5 8|57 60:5 9|2 23:5 10|56 37:6 1|43 66:6 2|41 10:6 3|16 60:6 4|27 92:6 5|44 73:6 6|61 70:6 7|76 61:6 8|54 37:6 9|6 74:6 10|22 9:7 1|23 55:7 2|78 55:7 3|2 15:7 4|14 31:7 5|87 47:7 6|55 57:7 7|45 6:7 8|78 46:7 9|67 57:7 10|43 42:8 1|82 74:8 2|55 9:8 3|92 49:8 4|11 70:8 5|86 63:8 6|85 74:8 7|93 33:8 8|19 34:8 9|49 80:8 10|19 78:9 1|83 16:9 2|58 21:9 3|29 69:9 4|40 43:9 5|31 45:9 6|62 91:9 7|4 65:9 8|21 40:9 9|76 58:9 10|25 28:10 1|36 76:10 2|68 95:10 3|13 36:10 4|80 34:10 5|55 72:10 6|9 96:10 7|62 39:10 8|29 62:10 9|2 95:10 10</relation>
    <relation name="R176" arity="2" nbTuples="100" semantics="soft" defaultCost="infinity">40 39:1 1|82 44:1 2|35 28:1 3|4 17:1 4|42 38:1 5|99 37:1 6|99 37:1 7|64 4:1 8|19 62:1 9|63 19:1 10|3 7:2 1|92 62:2 2|30 94:2 3|61 23:2 4|81 86:2 5|2 87:2 6|9 19:2 7|25 72:2 8|41 96:2 9|63 30:2 10|100 82:3 1|32 100:3 2|76 45:3 3|72 50:3 4|47 71:3 5|95 25:3 6|7 85:3 7|84 33:3 8|25 29:3 9|60 61:3 10|63 23:4 1|30 69:4 2|87 92:4 3|80 87:4 4|90 98:4 5|85 48:4 6|77 96:4 7|41 16:4 8|43 87:4 9|95 5:4 10|30 23:5 1|28 39:5 2|96 6:5 3|56 3:5 4|48 62:5 5|84 31:5 6|80 15:5 7|100 69:5 8|46 6:5 9|95 45:5 10|40 42:6 1|58 5:6 2|85 21:6 3|93 33:6 4|59 85:6 5|74 39:6 6|45 50:6 7|69 63:6 8|95 63:6 9|3 84:6 10|4 36:7 1|32 33:7 2|35 20:7 3|25 30:7 4|34 86:7 5|76 91:7 6|49 3:7 7|39 83:7 8|13 3:7 9|7 15:7 10|10 67:8 1|45 25:8 2|27 58:8 3|61 12:8 4|13 83:8 5|100 55:8 6|10 79:8 7|30 41:8 8|92 46:8 9|20 44:8 10|42 91:9 1|46 70:9 2|45 11:9 3|71 9:9 4|2 13:9 5|8 18:9 6|88 13:9 7|60 87:9 8|49 5:9 9|54 45:9 10|22 30:10 1|16 68:10 2|85 40:10 3|4 89:10 4|72 9:10 5|33 11:10 6|4 4:10 7|28 66:10 8|26 67:10 9|15 69:10 10</relation>
    <relation name="R177" arity="2" nbTuples="100" semantics="soft" defaultCost="infinity">51 86:1 1|25 80:1 2|95 21:1 3|27 75:1 4|34 1:1 5|100 11:1 6|76 27:1 7|68 76:1 8|61 35:1 9|87 73:1 10|67 18:2 1|1 25:2 2|11 38:2 3|58 60:2 4|81 82:2 5|12 45:2 6|38 93:2 7|2 38:2 8|73 10:2 9|81 52:2 10|78 25:3 1|73 24:3 2|38 12:3 3|96 87:3 4|25 34:3 5|44 84:3 6|79 80:3 7|32 80:3 8|59 77:3 9|13 26:3 10|40 40:4 1|74 88:4 2|72 30:4 3|39 75:4 4|54 35:4 5|77 29:4 6|18 79:4 7|19 66:4 8|45 14:4 9|60 37:4 10|79 63:5 1|27 65:5 2|92 34:5 3|4 11:5 4|17 36:5 5|73 35:5 6|45 89:5 7|93 1:5 8|70 33:5 9|57 91:5 10|45 33:6 1|5 1:6 2|7 61:6 3|23 10:6 4|93 53:6 5|67 3:6 6|30 33:6 7|49 93:6 8|59 8:6 9|6 44:6 10|23 44:7 1|4 98:7 2|45 53:7 3|76 61:7 4|59 28:7 5|87 90:7 6|26 95:7 7|36 26:7 8|21 60:7 9|10 69:7 10|44 66:8 1|16 22:8 2|4 98:8 3|88 82:8 4|23 5:8 5|84 90:8 6|3 58:8 7|68 27:8 8|25 72:8 9|9 56:8 10|99 90:9 1|88 5:9 2|84 61:9 3|90 17:9 4|95 85:9 5|61 75:9 6|65 64:9 7|78 48:9 8|83 29:9 9|16 17:9 10|52 6:10 1|28 48:10 2|15 98:10 3|53 21:10 4|50 67:10 5|46 51:10 6|33 40:10 7|82 38:10 8|63 39:10 9|26 69:10 10</relation>
    <relation name="R178" arity="2" nbTuples="100" semantics="soft" defaultCost="infinity">80 8:1 1|62 74:1 2|88 100:1 3|91 32:1 4|68 27:1 5|50 12:1 6|12 9:1 7|74 42:1 8|19 9:1 9|35 82:1 10|37 29:2 1|16 81:2 2|69 62:2 3|24 32:2 4|47 52:2 5|65 2:2 6|19 42:2 7|75 57:2 8|90 79:2 9|85 20:2 10|71 43:3 1|27 86:3 2|54 80:3 3|34 83:3 4|72 45:3 5|62 49:3 6|56 32:3 7|63 64:3 8|75 44:3 9|87 63:3 10|61 8:4 1|27 33:4 2|63 36:4 3|34 4:4 4|11 81:4 5|32 87:4 6|23 41:4 7|12 76:4 8|34 42:4 9|57 46:4 10|49 81:5 1|60 65:5 2|48 73:5 3|7 43:5 4|5 43:5 5|82 57:5 6|100 96:5 7|5 77:5 8|95 1:5 9|67 64:5 10|85 10:6 1|23 88:6 2|17 76:6 3|22 61:6 4|51 80:6 5|3 87:6 6|84 52:6 7|69 57:6 8|79 35:6 9|31 54:6 10|54 85:7 1|94 38:7 2|84 5:7 3|56 64:7 4|93 58:7 5|40 50:7 6|100 76:7 7|62 34:7 8|66 93:7 9|76 25:7 10|17 72:8 1|52 75:8 2|43 9:8 3|99 60:8 4|6 79:8 5|93 11:8 6|32 72:8 7|49 96:8 8|39 69:8 9|15 91:8 10|9 10:9 1|30 72:9 2|83 94:9 3|92 97:9 4|100 66:9 5|77 36:9 6|45 52:9 7|35 49:9 8|15 7:9 9|17 42:9 10|80 55:10 1|61 26:10 2|61 33:10 3|2 77:10 4|96 40:10 5|45 87:10 6|78 44:10 7|21 79:10 8|13 10:10 9|49 42:10 10</relation>
    <relation name="R179" arity="2" nbTuples="100" semantics="soft" defaultCost="infinity">71 44:1 1|15 50:1 2|68 89:1 3|86 6:1 4|38 17:1 5|56 77:1 6|66 43:1 7|78 51:1 8|8 88:1 9|56 5:1 10|25 82:2 1|1 18:2 2|47 50:2 3|24 36:2 4|55 53:2 5|30 72:2 6|94 39:2 7|88 45:2 8|80 97:2 9|28 10:2 10|36 63:3 1|43 25:3 2|93 17:3 3|46 40:3 4|31 37:3 5|97 26:3 6|85 91:3 7|22 3:3 8|37 73:3 9|26 30:3 10|18 13:4 1|94 14:4 2|13 23:4 3|62 77:4 4|2 64:4 5|73 23:4 6|94 80:4 7|64 51:4 8|22 32:4 9|40 40:4 10|55 84:5 1|61 77:5 2|7 39:5 3|53 64:5 4|20 85:5 5|58 87:5 6|42 42:5 7|90 16:5 8|86 63:5 9|43 61:5 10|75 16:6 1|58 69:6 2|50 1:6 3|46 58:6 4|51 43:6 5|43 10:6 6|74 73:6 7|26 78:6 8|95 50:6 9|85 97:6 10|31 85:7 1|92 26:7 2|11 79:7 3|2 82:7 4|1 74:7 5|81 76:7 6|73 96:7 7|96 15:7 8|16 69:7 9|62 50:7 10|31 39:8 1|8 60:8 2|78 59:8 3|24 51:8 4|56 87:8 5|22 69:8 6|95 18:8 7|63 35:8 8|82 6:8 9|24 19:8 10|11 99:9 1|100 1:9 2|48 71:9 3|57 84:9 4|22 74:9 5|71 22:9 6|18 9:9 7|46 14:9 8|1 99:9 9|81 66:9 10|52 81:10 1|80 41:10 2|88 32:10 3|16 70:10 4|52 17:10 5|62 17:10 6|2 14:10 7|46 65:10 8|95 69:10 9|78 85:10 10</relation>
    <relation name="R180" arity="2" nbTuples="100" semantics="soft" defaultCost="infinity">86 10:1 1|70 72:1 2|44 32:1 3|38 5:1 4|2 71:1 5|84 9:1 6|84 70:1 7|97 11:1 8|19 43:1 9|76 78:1 10|38 29:2 1|56 55:2 2|76 57:2 3|70 31:2 4|45 33:2 5|88 76:2 6|7 67:2 7|85 37:2 8|14 92:2 9|70 89:2 10|57 12:3 1|71 75:3 2|92 73:3 3|83 92:3 4|34 38:3 5|42 51:3 6|90 1:3 7|27 27:3 8|71 84:3 9|24 6:3 10|78 4:4 1|68 47:4 2|89 35:4 3|72 55:4 4|32 14:4 5|96 86:4 6|96 91:4 7|42 86:4 8|83 83:4 9|84 5:4 10|52 98:5 1|13 98:5 2|25 91:5 3|60 93:5 4|91 48:5 5|93 66:5 6|70 34:5 7|28 31:5 8|79 47:5 9|57 57:5 10|45 30:6 1|25 43:6 2|43 97:6 3|4 38:6 4|89 90:6 5|77 2:6 6|20 45:6 7|31 47:6 8|90 29:6 9|91 62:6 10|79 3:7 1|45 16:7 2|53 12:7 3|14 36:7 4|42 34:7 5|90 74:7 6|17 68:7 7|31 29:7 8|2 56:7 9|33 67:7 10|44 24:8 1|85 12:8 2|93 17:8 3|51 69:8 4|41 20:8 5|42 93:8 6|96 36:8 7|13 72:8 8|11 26:8 9|41 6:8 10|55 16:9 1|33 78:9 2|29 69:9 3|94 49:9 4|48 79:9 5|65 44:9 6|87 27:9 7|25 16:9 8|47 68:9 9|42 29:9 10|62 71:10 1|64 20:10 2|41 19:10 3|89 65:10 4|96 47:10 5|43 6:10 6|23 9:10 7|65 47:10 8|98 19:10 9|58 84:10 10</relation>
    <relation name="R181" arity="2" nbTuples="100" semantics="soft" defaultCost="infinity">63 22:1 1|9 93:1 2|91 47:1 3|73 39:1 4|7 88:1 5|3 59:1 6|92 43:1 7|15 11:1 8|87 92:1 9|60 75:1 10|69 31:2 1|61 30:2 2|28 65:2 3|17 44:2 4|26 21:2 5|16 56:2 6|76 83:2 7|91 37:2 8|21 61:2 9|57 78:2 10|2 52:3 1|13 61:3 2|91 26:3 3|56 44:3 4|45 66:3 5|56 83:3 6|65 59:3 7|39 35:3 8|97 29:3 9|33 38:3 10|77 79:4 1|29 22:4 2|50 16:4 3|15 64:4 4|7 17:4 5|75 43:4 6|53 98:4 7|98 31:4 8|22 42:4 9|78 6:4 10|49 50:5 1|27 59:5 2|86 90:5 3|66 5:5 4|94 27:5 5|49 40:5 6|66 14:5 7|57 86:5 8|74 77:5 9|55 24:5 10|52 7:6 1|39 33:6 2|76 20:6 3|34 8:6 4|63 72:6 5|51 30:6 6|76 11:6 7|50 60:6 8|19 48:6 9|20 28:6 10|44 79:7 1|5 62:7 2|92 5:7 3|21 43:7 4|93 90:7 5|67 43:7 6|60 60:7 7|44 32:7 8|16 95:7 9|59 49:7 10|40 5:8 1|96 38:8 2|79 53:8 3|49 69:8 4|74 25:8 5|59 13:8 6|76 30:8 7|79 8:8 8|77 47:8 9|93 43:8 10|59 35:9 1|35 72:9 2|90 66:9 3|59 30:9 4|2 29:9 5|29 33:9 6|92 20:9 7|87 28:9 8|52 16:9 9|54 49:9 10|53 18:10 1|18 20:10 2|91 17:10 3|45 84:10 4|43 50:10 5|4 79:10 6|6 74:10 7|30 55:10 8|35 19:10 9|45 71:10 10</relation>
    <relation name="R182" arity="2" nbTuples="100" semantics="soft" defaultCost="infinity">30 34:1 1|81 80:1 2|51 81:1 3|73 73:1 4|17 13:1 5|76 20:1 6|40 84:1 7|44 20:1 8|59 50:1 9|53 39:1 10|10 42:2 1|86 10:2 2|51 84:2 3|3 19:2 4|26 86:2 5|100 25:2 6|74 22:2 7|33 6:2 8|53 69:2 9|31 48:2 10|43 81:3 1|10 72:3 2|21 25:3 3|54 79:3 4|36 26:3 5|45 24:3 6|18 17:3 7|28 93:3 8|18 31:3 9|98 97:3 10|61 6:4 1|25 85:4 2|11 33:4 3|7 95:4 4|78 30:4 5|36 87:4 6|75 61:4 7|60 91:4 8|19 97:4 9|8 72:4 10|12 64:5 1|82 83:5 2|74 96:5 3|66 57:5 4|93 59:5 5|95 69:5 6|58 7:5 7|19 86:5 8|83 81:5 9|70 3:5 10|5 57:6 1|63 59:6 2|6 5:6 3|96 20:6 4|68 38:6 5|21 10:6 6|77 66:6 7|7 62:6 8|25 14:6 9|94 86:6 10|98 8:7 1|70 34:7 2|36 54:7 3|96 58:7 4|79 28:7 5|11 78:7 6|99 82:7 7|9 69:7 8|62 2:7 9|26 37:7 10|98 31:8 1|93 6:8 2|20 3:8 3|27 49:8 4|57 37:8 5|2 41:8 6|88 56:8 7|91 100:8 8|18 19:8 9|27 93:8 10|40 83:9 1|31 12:9 2|21 15:9 3|47 93:9 4|12 36:9 5|4 60:9 6|56 85:9 7|59 56:9 8|43 28:9 9|21 37:9 10|17 2:10 1|37 97:10 2|84 87:10 3|29 7:10 4|60 74:10 5|11 43:10 6|93 23:10 7|70 20:10 8|65 84:10 9|94 23:10 10</relation>
    <relation name="R183" arity="2" nbTuples="100" semantics="soft" defaultCost="infinity">13 65:1 1|52 85:1 2|46 42:1 3|78 49:1 4|11 7:1 5|75 10:1 6|59 77:1 7|87 11:1 8|19 84:1 9|97 66:1 10|5 14:2 1|66 43:2 2|7 47:2 3|51 34:2 4|16 19:2 5|15 51:2 6|69 24:2 7|18 34:2 8|94 11:2 9|31 4:2 10|17 87:3 1|39 56:3 2|20 53:3 3|100 11:3 4|15 44:3 5|19 34:3 6|60 1:3 7|46 57:3 8|75 44:3 9|49 32:3 10|36 54:4 1|47 71:4 2|20 59:4 3|49 43:4 4|42 25:4 5|58 24:4 6|82 76:4 7|14 5:4 8|17 60:4 9|13 11:4 10|84 22:5 1|17 1:5 2|6 37:5 3|87 53:5 4|23 94:5 5|90 88:5 6|76 47:5 7|43 4:5 8|56 75:5 9|94 64:5 10|63 27:6 1|7 85:6 2|70 56:6 3|57 91:6 4|65 1:6 5|17 56:6 6|54 97:6 7|27 14:6 8|19 56:6 9|71 93:6 10|38 93:7 1|71 42:7 2|7 39:7 3|56 57:7 4|57 24:7 5|36 98:7 6|2 73:7 7|20 47:7 8|32 22:7 9|17 41:7 10|34 22:8 1|47 82:8 2|19 67:8 3|37 19:8 4|30 45:8 5|26 64:8 6|32 96:8 7|8 10:8 8|85 25:8 9|28 96:8 10|51 2:9 1|36 54:9 2|46 68:9 3|36 82:9 4|82 37:9 5|93 86:9 6|12 96:9 7|88 12:9 8|17 62:9 9|54 30:9 10|2 92:10 1|36 16:10 2|17 100:10 3|4 99:10 4|34 62:10 5|22 52:10 6|9 86:10 7|20 24:10 8|10 24:10 9|21 38:10 10</relation>
    <relation name="R184" arity="2" nbTuples="100" semantics="soft" defaultCost="infinity">85 25:1 1|16 99:1 2|10 40:1 3|15 66:1 4|29 90:1 5|96 21:1 6|34 53:1 7|89 41:1 8|15 31:1 9|47 64:1 10|55 88:2 1|68 48:2 2|53 82:2 3|75 95:2 4|58 42:2 5|28 25:2 6|79 77:2 7|62 58:2 8|79 55:2 9|55 8:2 10|5 3:3 1|2 50:3 2|89 50:3 3|43 68:3 4|92 77:3 5|31 78:3 6|65 80:3 7|35 52:3 8|100 10:3 9|77 80:3 10|42 19:4 1|69 20:4 2|20 87:4 3|81 35:4 4|65 87:4 5|74 8:4 6|15 89:4 7|74 97:4 8|51 90:4 9|21 82:4 10|13 32:5 1|3 36:5 2|51 27:5 3|37 59:5 4|19 6:5 5|46 70:5 6|70 84:5 7|30 4:5 8|52 17:5 9|59 3:5 10|72 19:6 1|86 32:6 2|27 89:6 3|44 35:6 4|100 12:6 5|27 74:6 6|24 72:6 7|34 79:6 8|64 34:6 9|50 88:6 10|23 52:7 1|22 18:7 2|97 52:7 3|97 22:7 4|100 80:7 5|99 82:7 6|71 83:7 7|95 61:7 8|3 41:7 9|61 25:7 10|18 55:8 1|90 13:8 2|58 48:8 3|12 44:8 4|21 46:8 5|68 13:8 6|83 32:8 7|68 48:8 8|41 11:8 9|8 64:8 10|92 51:9 1|32 95:9 2|12 2:9 3|49 29:9 4|31 45:9 5|7 36:9 6|21 55:9 7|33 41:9 8|73 18:9 9|69 38:9 10|46 3:10 1|70 20:10 2|65 12:10 3|97 83:10 4|25 26:10 5|43 81:10 6|1 4:10 7|49 59:10 8|79 51:10 9|37 88:10 10</relation>
    <relation name="R185" arity="2" nbTuples="100" semantics="soft" defaultCost="infinity">71 58:1 1|39 83:1 2|6 65:1 3|65 98:1 4|2 89:1 5|21 38:1 6|25 14:1 7|27 79:1 8|92 41:1 9|22 100:1 10|44 74:2 1|20 13:2 2|16 73:2 3|63 94:2 4|61 47:2 5|90 3:2 6|33 6:2 7|50 3:2 8|36 2:2 9|98 65:2 10|37 93:3 1|45 20:3 2|97 58:3 3|20 51:3 4|36 88:3 5|40 17:3 6|54 2:3 7|31 50:3 8|37 37:3 9|87 65:3 10|47 66:4 1|28 65:4 2|78 34:4 3|61 43:4 4|43 13:4 5|92 39:4 6|41 85:4 7|70 3:4 8|60 15:4 9|93 15:4 10|29 87:5 1|28 92:5 2|93 10:5 3|95 21:5 4|93 34:5 5|47 43:5 6|54 78:5 7|13 28:5 8|42 68:5 9|37 83:5 10|54 76:6 1|22 30:6 2|72 66:6 3|2 30:6 4|9 13:6 5|27 21:6 6|100 28:6 7|71 61:6 8|19 56:6 9|43 96:6 10|90 92:7 1|15 90:7 2|68 13:7 3|43 84:7 4|90 7:7 5|27 78:7 6|49 17:7 7|72 80:7 8|47 34:7 9|69 63:7 10|93 7:8 1|37 70:8 2|43 52:8 3|21 92:8 4|76 95:8 5|16 28:8 6|75 94:8 7|67 77:8 8|24 52:8 9|58 43:8 10|91 44:9 1|24 28:9 2|36 56:9 3|52 15:9 4|22 55:9 5|91 13:9 6|3 81:9 7|98 15:9 8|99 86:9 9|65 62:9 10|89 31:10 1|3 6:10 2|37 64:10 3|67 15:10 4|98 38:10 5|80 57:10 6|14 4:10 7|63 68:10 8|60 76:10 9|42 10:10 10</relation>
    <relation name="R186" arity="2" nbTuples="100" semantics="soft" defaultCost="infinity">97 61:1 1|78 85:1 2|83 72:1 3|96 91:1 4|77 98:1 5|35 73:1 6|76 2:1 7|91 45:1 8|23 76:1 9|76 24:1 10|33 16:2 1|75 56:2 2|63 14:2 3|29 92:2 4|25 23:2 5|58 94:2 6|50 77:2 7|49 58:2 8|62 24:2 9|99 65:2 10|85 72:3 1|31 72:3 2|96 88:3 3|51 89:3 4|82 90:3 5|83 14:3 6|85 99:3 7|39 18:3 8|18 97:3 9|1 96:3 10|56 22:4 1|48 66:4 2|95 65:4 3|80 80:4 4|17 66:4 5|57 20:4 6|97 20:4 7|77 17:4 8|7 46:4 9|38 53:4 10|37 16:5 1|70 6:5 2|97 55:5 3|10 54:5 4|21 84:5 5|14 43:5 6|71 22:5 7|10 43:5 8|63 4:5 9|77 99:5 10|55 11:6 1|29 53:6 2|42 6:6 3|93 51:6 4|64 63:6 5|26 78:6 6|78 97:6 7|88 60:6 8|95 22:6 9|3 28:6 10|66 59:7 1|52 59:7 2|91 71:7 3|31 34:7 4|9 79:7 5|66 8:7 6|28 80:7 7|30 4:7 8|17 2:7 9|3 15:7 10|34 44:8 1|58 15:8 2|82 22:8 3|71 46:8 4|15 48:8 5|76 97:8 6|34 29:8 7|62 55:8 8|63 8:8 9|60 37:8 10|42 14:9 1|22 22:9 2|66 63:9 3|4 12:9 4|24 71:9 5|62 74:9 6|35 17:9 7|36 37:9 8|60 58:9 9|69 26:9 10|45 53:10 1|12 76:10 2|40 13:10 3|92 66:10 4|20 82:10 5|97 59:10 6|89 14:10 7|9 79:10 8|34 86:10 9|29 91:10 10</relation>
    <relation name="R187" arity="2" nbTuples="100" semantics="soft" defaultCost="infinity">33 67:1 1|4 76:1 2|8 66:1 3|15 71:1 4|20 19:1 5|4 68:1 6|1 22:1 7|34 29:1 8|9 58:1 9|57 22:1 10|54 2:2 1|15 61:2 2|69 45:2 3|53 64:2 4|23 16:2 5|32 34:2 6|72 68:2 7|23 31:2 8|100 90:2 9|45 59:2 10|70 43:3 1|56 87:3 2|24 13:3 3|42 83:3 4|76 86:3 5|30 42:3 6|26 4:3 7|99 38:3 8|5 23:3 9|40 59:3 10|57 90:4 1|49 41:4 2|43 29:4 3|74 22:4 4|90 85:4 5|15 44:4 6|32 10:4 7|73 1:4 8|5 2:4 9|72 74:4 10|13 58:5 1|58 53:5 2|91 47:5 3|18 6:5 4|55 48:5 5|37 19:5 6|28 65:5 7|90 70:5 8|52 65:5 9|4 30:5 10|23 54:6 1|45 74:6 2|89 75:6 3|99 27:6 4|28 46:6 5|85 5:6 6|82 66:6 7|97 32:6 8|53 32:6 9|15 32:6 10|68 44:7 1|34 70:7 2|57 93:7 3|45 20:7 4|83 51:7 5|98 98:7 6|82 37:7 7|83 44:7 8|52 26:7 9|40 84:7 10|47 69:8 1|80 45:8 2|8 51:8 3|82 79:8 4|43 53:8 5|28 76:8 6|69 40:8 7|20 39:8 8|80 25:8 9|5 31:8 10|76 56:9 1|61 3:9 2|74 68:9 3|38 49:9 4|60 78:9 5|43 39:9 6|82 79:9 7|28 37:9 8|78 48:9 9|16 5:9 10|26 61:10 1|28 65:10 2|62 61:10 3|78 97:10 4|57 36:10 5|10 13:10 6|50 94:10 7|20 71:10 8|51 65:10 9|40 71:10 10</relation>
    <relation name="R188" arity="2" nbTuples="100" semantics="soft" defaultCost="infinity">92 76:1 1|6 64:1 2|42 7:1 3|33 44:1 4|72 47:1 5|80 56:1 6|27 60:1 7|93 90:1 8|66 57:1 9|4 40:1 10|8 77:2 1|28 97:2 2|33 8:2 3|52 4:2 4|52 29:2 5|12 91:2 6|20 37:2 7|12 29:2 8|73 69:2 9|24 14:2 10|12 93:3 1|82 53:3 2|86 34:3 3|97 28:3 4|70 50:3 5|57 86:3 6|73 54:3 7|52 18:3 8|32 71:3 9|32 37:3 10|63 81:4 1|84 17:4 2|71 7:4 3|85 7:4 4|31 60:4 5|63 67:4 6|34 97:4 7|14 66:4 8|38 85:4 9|32 86:4 10|15 8:5 1|27 2:5 2|96 27:5 3|20 14:5 4|17 18:5 5|17 19:5 6|17 23:5 7|18 51:5 8|27 47:5 9|79 19:5 10|78 61:6 1|82 16:6 2|97 80:6 3|45 2:6 4|17 5:6 5|46 79:6 6|3 40:6 7|30 52:6 8|40 35:6 9|72 56:6 10|37 100:7 1|42 20:7 2|5 14:7 3|66 69:7 4|42 48:7 5|83 94:7 6|6 85:7 7|44 5:7 8|99 44:7 9|36 25:7 10|80 74:8 1|14 22:8 2|26 26:8 3|36 75:8 4|14 54:8 5|19 1:8 6|56 65:8 7|55 63:8 8|19 84:8 9|51 30:8 10|88 65:9 1|55 52:9 2|86 37:9 3|32 72:9 4|35 58:9 5|80 4:9 6|70 80:9 7|32 53:9 8|28 60:9 9|6 80:9 10|43 68:10 1|44 70:10 2|19 61:10 3|61 78:10 4|18 64:10 5|70 14:10 6|23 74:10 7|80 26:10 8|39 5:10 9|62 47:10 10</relation>
    <relation name="R189" arity="2" nbTuples="100" semantics="soft" defaultCost="infinity">73 80:1 1|66 79:1 2|87 61:1 3|32 82:1 4|80 25:1 5|71 78:1 6|44 70:1 7|28 51:1 8|38 65:1 9|5 86:1 10|20 43:2 1|27 77:2 2|86 65:2 3|56 91:2 4|35 73:2 5|15 60:2 6|48 98:2 7|72 52:2 8|96 80:2 9|29 59:2 10|96 93:3 1|23 27:3 2|43 94:3 3|94 30:3 4|8 41:3 5|73 3:3 6|21 55:3 7|88 40:3 8|21 49:3 9|1 31:3 10|12 60:4 1|2 87:4 2|97 96:4 3|73 12:4 4|56 16:4 5|84 77:4 6|57 48:4 7|40 8:4 8|7 64:4 9|87 38:4 10|41 19:5 1|19 75:5 2|30 83:5 3|61 94:5 4|12 94:5 5|89 26:5 6|32 88:5 7|52 13:5 8|2 49:5 9|89 73:5 10|73 89:6 1|3 86:6 2|72 32:6 3|29 26:6 4|6 68:6 5|72 35:6 6|36 96:6 7|19 30:6 8|42 91:6 9|1 40:6 10|64 86:7 1|3 63:7 2|44 64:7 3|20 23:7 4|72 37:7 5|47 48:7 6|77 100:7 7|51 48:7 8|61 24:7 9|98 37:7 10|95 64:8 1|55 12:8 2|60 71:8 3|45 60:8 4|28 87:8 5|43 42:8 6|88 18:8 7|26 75:8 8|88 100:8 9|27 20:8 10|39 90:9 1|66 39:9 2|30 8:9 3|94 5:9 4|60 32:9 5|55 93:9 6|29 3:9 7|37 18:9 8|68 97:9 9|72 32:9 10|47 3:10 1|56 16:10 2|26 97:10 3|44 4:10 4|16 52:10 5|21 62:10 6|87 53:10 7|82 56:10 8|54 19:10 9|73 73:10 10</relation>
    <relation name="R190" arity="2" nbTuples="100" semantics="soft" defaultCost="infinity">53 21:1 1|25 20:1 2|95 83:1 3|86 13:1 4|36 61:1 5|2 13:1 6|95 1:1 7|22 39:1 8|97 82:1 9|84 88:1 10|40 81:2 1|64 30:2 2|1 81:2 3|78 65:2 4|82 10:2 5|91 71:2 6|31 60:2 7|98 21:2 8|73 26:2 9|33 48:2 10|27 89:3 1|18 31:3 2|65 9:3 3|44 81:3 4|60 46:3 5|68 72:3 6|4 42:3 7|43 21:3 8|47 54:3 9|54 49:3 10|41 75:4 1|32 64:4 2|75 96:4 3|3 96:4 4|21 78:4 5|6 65:4 6|82 75:4 7|61 53:4 8|42 78:4 9|77 67:4 10|14 60:5 1|3 50:5 2|84 3:5 3|6 57:5 4|65 21:5 5|18 13:5 6|53 91:5 7|8 32:5 8|57 52:5 9|98 93:5 10|86 36:6 1|66 31:6 2|26 38:6 3|32 95:6 4|17 63:6 5|80 61:6 6|17 4:6 7|81 21:6 8|7 79:6 9|27 34:6 10|3 64:7 1|97 90:7 2|65 20:7 3|24 73:7 4|80 51:7 5|96 89:7 6|38 99:7 7|94 84:7 8|15 100:7 9|20 50:7 10|33 35:8 1|99 75:8 2|30 6:8 3|22 84:8 4|1 99:8 5|91 80:8 6|62 95:8 7|79 97:8 8|5 23:8 9|70 22:8 10|30 65:9 1|11 81:9 2|33 47:9 3|81 17:9 4|92 91:9 5|54 46:9 6|46 9:9 7|75 3:9 8|86 1:9 9|27 44:9 10|70 94:10 1|3 52:10 2|78 71:10 3|80 95:10 4|57 10:10 5|41 98:10 6|61 87:10 7|28 16:10 8|94 42:10 9|59 78:10 10</relation>
    <relation name="R191" arity="2" nbTuples="100" semantics="soft" defaultCost="infinity">80 78:1 1|83 27:1 2|20 5:1 3|70 80:1 4|83 14:1 5|61 54:1 6|85 12:1 7|31 47:1 8|14 33:1 9|31 86:1 10|68 9:2 1|81 75:2 2|98 31:2 3|97 45:2 4|25 53:2 5|45 100:2 6|95 22:2 7|73 59:2 8|43 33:2 9|25 70:2 10|11 78:3 1|68 76:3 2|16 56:3 3|61 47:3 4|96 81:3 5|92 34:3 6|77 59:3 7|48 82:3 8|76 53:3 9|59 88:3 10|45 8:4 1|18 53:4 2|82 56:4 3|40 63:4 4|67 93:4 5|39 71:4 6|85 63:4 7|97 69:4 8|71 49:4 9|91 80:4 10|56 58:5 1|95 5:5 2|67 34:5 3|11 20:5 4|90 5:5 5|88 43:5 6|48 71:5 7|19 24:5 8|80 90:5 9|99 69:5 10|76 19:6 1|77 52:6 2|26 42:6 3|64 100:6 4|74 22:6 5|36 15:6 6|11 74:6 7|10 37:6 8|45 88:6 9|62 16:6 10|81 3:7 1|65 9:7 2|86 47:7 3|73 16:7 4|10 43:7 5|43 97:7 6|77 26:7 7|99 13:7 8|49 75:7 9|38 84:7 10|63 33:8 1|68 75:8 2|66 43:8 3|28 38:8 4|48 21:8 5|68 88:8 6|42 28:8 7|73 32:8 8|86 1:8 9|40 83:8 10|90 93:9 1|45 69:9 2|18 100:9 3|17 66:9 4|83 20:9 5|47 46:9 6|8 96:9 7|78 80:9 8|34 54:9 9|85 98:9 10|69 81:10 1|29 47:10 2|52 47:10 3|17 86:10 4|76 18:10 5|90 75:10 6|69 62:10 7|86 31:10 8|26 5:10 9|71 48:10 10</relation>
    <relation name="R192" arity="2" nbTuples="100" semantics="soft" defaultCost="infinity">19 68:1 1|11 6:1 2|64 58:1 3|65 9:1 4|93 62:1 5|95 36:1 6|12 80:1 7|79 14:1 8|30 68:1 9|72 68:1 10|55 75:2 1|100 26:2 2|97 16:2 3|5 18:2 4|77 12:2 5|41 56:2 6|76 8:2 7|2 97:2 8|41 76:2 9|40 96:2 10|59 4:3 1|18 71:3 2|70 41:3 3|1 74:3 4|18 6:3 5|55 28:3 6|70 42:3 7|79 46:3 8|6 100:3 9|81 32:3 10|84 62:4 1|73 3:4 2|98 7:4 3|30 96:4 4|3 42:4 5|74 40:4 6|88 44:4 7|50 13:4 8|34 66:4 9|70 41:4 10|93 84:5 1|18 13:5 2|30 11:5 3|20 60:5 4|30 88:5 5|30 44:5 6|19 46:5 7|37 4:5 8|72 27:5 9|46 91:5 10|88 12:6 1|48 50:6 2|98 38:6 3|37 82:6 4|15 35:6 5|19 59:6 6|89 61:6 7|71 49:6 8|41 48:6 9|70 54:6 10|37 65:7 1|37 35:7 2|49 12:7 3|7 86:7 4|74 57:7 5|80 69:7 6|61 78:7 7|50 10:7 8|26 26:7 9|15 54:7 10|2 26:8 1|37 22:8 2|65 73:8 3|30 36:8 4|68 68:8 5|32 54:8 6|1 34:8 7|7 43:8 8|3 2:8 9|65 24:8 10|38 77:9 1|100 25:9 2|81 54:9 3|81 67:9 4|100 52:9 5|75 28:9 6|41 57:9 7|84 22:9 8|79 13:9 9|85 75:9 10|17 37:10 1|90 34:10 2|79 39:10 3|40 50:10 4|69 4:10 5|33 95:10 6|51 41:10 7|94 3:10 8|3 89:10 9|94 51:10 10</relation>
    <relation name="R193" arity="2" nbTuples="100" semantics="soft" defaultCost="infinity">41 5:1 1|54 19:1 2|36 60:1 3|34 23:1 4|1 24:1 5|98 17:1 6|45 98:1 7|55 39:1 8|36 28:1 9|37 85:1 10|3 42:2 1|28 71:2 2|71 90:2 3|78 57:2 4|98 11:2 5|53 11:2 6|87 83:2 7|49 78:2 8|83 74:2 9|42 52:2 10|41 29:3 1|23 40:3 2|100 25:3 3|43 41:3 4|74 27:3 5|27 59:3 6|76 76:3 7|44 19:3 8|75 86:3 9|30 38:3 10|3 83:4 1|25 85:4 2|47 93:4 3|57 39:4 4|21 67:4 5|41 28:4 6|8 73:4 7|53 48:4 8|75 98:4 9|73 14:4 10|2 48:5 1|16 18:5 2|39 43:5 3|57 42:5 4|25 78:5 5|52 9:5 6|92 99:5 7|86 89:5 8|77 58:5 9|40 82:5 10|8 80:6 1|57 4:6 2|91 1:6 3|93 97:6 4|100 4:6 5|90 44:6 6|20 15:6 7|68 24:6 8|13 8:6 9|53 39:6 10|65 81:7 1|50 79:7 2|75 99:7 3|63 30:7 4|75 69:7 5|14 29:7 6|33 1:7 7|51 41:7 8|67 54:7 9|53 42:7 10|45 65:8 1|16 49:8 2|34 25:8 3|7 67:8 4|7 51:8 5|87 82:8 6|38 94:8 7|43 71:8 8|18 100:8 9|91 53:8 10|14 46:9 1|66 66:9 2|35 54:9 3|92 4:9 4|35 94:9 5|70 16:9 6|62 89:9 7|22 38:9 8|97 21:9 9|43 89:9 10|58 73:10 1|61 35:10 2|35 29:10 3|98 2:10 4|96 69:10 5|5 100:10 6|91 33:10 7|93 83:10 8|68 25:10 9|43 87:10 10</relation>
    <relation name="R194" arity="2" nbTuples="100" semantics="soft" defaultCost="infinity">69 53:1 1|55 28:1 2|39 46:1 3|33 86:1 4|65 1:1 5|25 44:1 6|2 32:1 7|32 81:1 8|60 79:1 9|88 4:1 10|60 7:2 1|47 6:2 2|98 15:2 3|67 45:2 4|69 5:2 5|86 54:2 6|2 3:2 7|65 89:2 8|91 74:2 9|44 40:2 10|96 47:3 1|18 81:3 2|58 95:3 3|41 87:3 4|29 100:3 5|78 55:3 6|41 65:3 7|4 10:3 8|32 59:3 9|22 83:3 10|71 63:4 1|60 19:4 2|36 61:4 3|97 60:4 4|68 97:4 5|76 45:4 6|53 78:4 7|9 45:4 8|51 28:4 9|69 85:4 10|86 20:5 1|27 45:5 2|64 84:5 3|74 2:5 4|10 82:5 5|75 17:5 6|27 35:5 7|33 34:5 8|68 5:5 9|10 32:5 10|87 86:6 1|47 97:6 2|49 34:6 3|28 14:6 4|51 97:6 5|17 80:6 6|47 82:6 7|31 61:6 8|5 56:6 9|47 81:6 10|30 44:7 1|61 96:7 2|63 53:7 3|91 19:7 4|54 28:7 5|74 19:7 6|97 29:7 7|73 24:7 8|8 75:7 9|5 54:7 10|39 7:8 1|12 90:8 2|76 97:8 3|75 4:8 4|59 16:8 5|19 51:8 6|40 66:8 7|1 71:8 8|64 83:8 9|59 4:8 10|85 10:9 1|34 90:9 2|64 37:9 3|91 85:9 4|54 15:9 5|48 96:9 6|99 56:9 7|38 2:9 8|70 38:9 9|18 22:9 10|37 57:10 1|31 37:10 2|43 69:10 3|87 83:10 4|69 1:10 5|43 1:10 6|100 15:10 7|16 14:10 8|76 67:10 9|10 5:10 10</relation>
    <relation name="R195" arity="2" nbTuples="100" semantics="soft" defaultCost="infinity">24 76:1 1|43 49:1 2|36 19:1 3|91 56:1 4|89 43:1 5|3 75:1 6|91 65:1 7|28 22:1 8|19 45:1 9|5 90:1 10|6 83:2 1|100 6:2 2|11 18:2 3|40 38:2 4|86 77:2 5|82 18:2 6|5 67:2 7|80 25:2 8|15 57:2 9|59 54:2 10|92 57:3 1|90 22:3 2|61 86:3 3|46 17:3 4|80 46:3 5|66 100:3 6|46 32:3 7|27 15:3 8|67 48:3 9|70 87:3 10|64 99:4 1|6 55:4 2|1 89:4 3|10 3:4 4|29 47:4 5|29 99:4 6|12 91:4 7|15 33:4 8|48 17:4 9|25 46:4 10|43 5:5 1|80 52:5 2|76 17:5 3|82 74:5 4|34 68:5 5|84 86:5 6|90 46:5 7|49 43:5 8|19 65:5 9|21 100:5 10|90 45:6 1|17 49:6 2|47 7:6 3|73 28:6 4|11 15:6 5|46 68:6 6|31 74:6 7|36 99:6 8|11 48:6 9|28 49:6 10|98 70:7 1|72 15:7 2|59 32:7 3|95 32:7 4|81 95:7 5|37 87:7 6|45 62:7 7|23 4:7 8|82 32:7 9|28 40:7 10|91 42:8 1|92 15:8 2|3 94:8 3|26 35:8 4|18 67:8 5|98 26:8 6|4 96:8 7|54 81:8 8|18 30:8 9|22 51:8 10|66 35:9 1|50 16:9 2|20 79:9 3|12 15:9 4|34 89:9 5|44 99:9 6|56 24:9 7|35 58:9 8|96 88:9 9|81 34:9 10|72 73:10 1|90 32:10 2|8 94:10 3|29 17:10 4|27 44:10 5|98 84:10 6|69 2:10 7|70 76:10 8|83 74:10 9|20 19:10 10</relation>
    <relation name="R196" arity="2" nbTuples="100" semantics="soft" defaultCost="infinity">21 65:1 1|47 48:1 2|77 44:1 3|48 95:1 4|13 76:1 5|33 21:1 6|32 66:1 7|85 80:1 8|62 83:1 9|46 10:1 10|43 12:2 1|10 74:2 2|94 5:2 3|3 75:2 4|38 84:2 5|83 99:2 6|53 89:2 7|6 81:2 8|26 54:2 9|40 71:2 10|11 20:3 1|12 64:3 2|51 16:3 3|89 40:3 4|18 58:3 5|98 50:3 6|29 35:3 7|9 54:3 8|64 99:3 9|52 47:3 10|40 86:4 1|95 67:4 2|58 51:4 3|45 3:4 4|94 14:4 5|21 18:4 6|38 86:4 7|54 95:4 8|99 58:4 9|3 44:4 10|63 10:5 1|44 4:5 2|95 25:5 3|84 95:5 4|60 63:5 5|48 83:5 6|39 6:5 7|87 72:5 8|22 32:5 9|73 18:5 10|44 58:6 1|89 17:6 2|76 43:6 3|45 52:6 4|18 15:6 5|14 96:6 6|76 77:6 7|59 18:6 8|50 85:6 9|65 86:6 10|87 9:7 1|98 86:7 2|42 50:7 3|32 41:7 4|62 68:7 5|44 44:7 6|82 83:7 7|36 93:7 8|22 76:7 9|85 51:7 10|6 43:8 1|14 30:8 2|8 15:8 3|99 41:8 4|95 7:8 5|46 41:8 6|59 6:8 7|67 56:8 8|9 63:8 9|77 30:8 10|16 35:9 1|42 48:9 2|54 60:9 3|93 28:9 4|85 31:9 5|77 75:9 6|13 97:9 7|44 74:9 8|92 97:9 9|1 73:9 10|26 3:10 1|31 23:10 2|12 41:10 3|76 91:10 4|68 13:10 5|97 14:10 6|68 60:10 7|86 10:10 8|68 76:10 9|84 5:10 10</relation>
    <relation name="R197" arity="2" nbTuples="100" semantics="soft" defaultCost="infinity">16 79:1 1|43 97:1 2|79 34:1 3|60 51:1 4|72 39:1 5|3 46:1 6|76 52:1 7|15 98:1 8|47 94:1 9|33 23:1 10|54 98:2 1|78 95:2 2|88 59:2 3|71 12:2 4|44 99:2 5|19 68:2 6|55 10:2 7|65 22:2 8|80 27:2 9|27 1:2 10|63 45:3 1|92 19:3 2|72 81:3 3|75 14:3 4|88 46:3 5|84 73:3 6|80 78:3 7|20 37:3 8|6 94:3 9|18 44:3 10|87 64:4 1|4 19:4 2|8 52:4 3|47 54:4 4|10 12:4 5|39 26:4 6|31 84:4 7|72 2:4 8|19 64:4 9|1 4:4 10|74 4:5 1|89 29:5 2|26 35:5 3|69 23:5 4|100 64:5 5|64 53:5 6|81 91:5 7|74 31:5 8|49 9:5 9|8 97:5 10|89 62:6 1|58 64:6 2|1 85:6 3|63 12:6 4|12 49:6 5|44 15:6 6|71 64:6 7|28 60:6 8|54 53:6 9|72 45:6 10|26 11:7 1|67 93:7 2|17 21:7 3|62 86:7 4|47 34:7 5|92 63:7 6|84 76:7 7|86 83:7 8|90 65:7 9|21 43:7 10|73 10:8 1|87 58:8 2|11 82:8 3|24 39:8 4|52 30:8 5|59 5:8 6|51 61:8 7|41 22:8 8|35 79:8 9|78 47:8 10|11 15:9 1|17 26:9 2|70 5:9 3|55 8:9 4|62 73:9 5|83 68:9 6|6 25:9 7|47 93:9 8|54 85:9 9|100 3:9 10|2 5:10 1|45 59:10 2|31 81:10 3|16 10:10 4|2 69:10 5|27 41:10 6|75 99:10 7|29 84:10 8|6 95:10 9|49 63:10 10</relation>
    <relation name="R198" arity="2" nbTuples="100" semantics="soft" defaultCost="infinity">13 64:1 1|42 65:1 2|88 75:1 3|1 22:1 4|77 97:1 5|52 36:1 6|65 23:1 7|65 68:1 8|3 67:1 9|20 80:1 10|7 82:2 1|43 84:2 2|89 28:2 3|1 57:2 4|39 58:2 5|41 44:2 6|73 4:2 7|39 64:2 8|77 71:2 9|30 29:2 10|89 96:3 1|56 73:3 2|5 12:3 3|26 90:3 4|2 53:3 5|88 64:3 6|84 39:3 7|52 11:3 8|53 10:3 9|42 3:3 10|32 67:4 1|68 20:4 2|47 82:4 3|85 26:4 4|44 10:4 5|99 23:4 6|68 94:4 7|91 32:4 8|27 94:4 9|91 82:4 10|12 53:5 1|96 99:5 2|60 54:5 3|56 51:5 4|64 10:5 5|41 63:5 6|23 76:5 7|18 48:5 8|62 71:5 9|11 39:5 10|41 45:6 1|54 22:6 2|22 38:6 3|96 71:6 4|42 17:6 5|79 40:6 6|27 12:6 7|19 35:6 8|28 22:6 9|48 13:6 10|92 68:7 1|28 32:7 2|96 66:7 3|53 27:7 4|56 91:7 5|34 47:7 6|76 92:7 7|44 56:7 8|83 46:7 9|42 67:7 10|61 14:8 1|3 58:8 2|55 3:8 3|17 71:8 4|43 35:8 5|48 3:8 6|80 41:8 7|69 48:8 8|92 16:8 9|48 66:8 10|82 15:9 1|56 99:9 2|34 54:9 3|74 91:9 4|16 57:9 5|39 26:9 6|12 83:9 7|20 9:9 8|29 29:9 9|39 22:9 10|50 20:10 1|65 63:10 2|75 69:10 3|75 16:10 4|36 98:10 5|63 81:10 6|44 89:10 7|84 22:10 8|3 72:10 9|78 88:10 10</relation>
    <relation name="R199" arity="2" nbTuples="100" semantics="soft" defaultCost="infinity">58 11:1 1|62 10:1 2|78 99:1 3|14 58:1 4|58 65:1 5|62 4:1 6|24 4:1 7|82 41:1 8|72 71:1 9|46 47:1 10|88 96:2 1|31 18:2 2|47 80:2 3|79 22:2 4|40 6:2 5|18 78:2 6|83 56:2 7|3 99:2 8|68 43:2 9|99 94:2 10|93 15:3 1|47 45:3 2|49 1:3 3|71 75:3 4|93 57:3 5|36 31:3 6|26 53:3 7|81 1:3 8|86 52:3 9|22 12:3 10|56 30:4 1|8 63:4 2|87 78:4 3|49 67:4 4|5 63:4 5|54 92:4 6|23 2:4 7|23 28:4 8|13 30:4 9|25 16:4 10|91 74:5 1|42 29:5 2|48 42:5 3|80 100:5 4|50 64:5 5|16 57:5 6|22 65:5 7|63 50:5 8|7 52:5 9|84 91:5 10|44 55:6 1|74 95:6 2|96 75:6 3|94 48:6 4|32 50:6 5|26 65:6 6|68 74:6 7|15 92:6 8|2 60:6 9|98 33:6 10|55 91:7 1|3 55:7 2|8 27:7 3|76 100:7 4|54 27:7 5|17 80:7 6|12 71:7 7|53 25:7 8|59 49:7 9|76 2:7 10|95 29:8 1|27 37:8 2|35 1:8 3|9 5:8 4|37 48:8 5|4 85:8 6|99 74:8 7|11 32:8 8|43 4:8 9|14 7:8 10|79 26:9 1|32 37:9 2|79 54:9 3|91 16:9 4|34 62:9 5|54 2:9 6|41 27:9 7|66 55:9 8|81 16:9 9|38 54:9 10|88 38:10 1|84 56:10 2|50 97:10 3|28 68:10 4|100 60:10 5|45 1:10 6|61 79:10 7|71 33:10 8|44 92:10 9|20 76:10 10</relation>
    <relation name="R200" arity="2" nbTuples="100" semantics="soft" defaultCost="infinity">8 63:1 1|67 11:1 2|54 16:1 3|1 64:1 4|78 32:1 5|67 23:1 6|74 23:1 7|82 32:1 8|44 79:1 9|95 51:1 10|5 59:2 1|85 79:2 2|19 77:2 3|30 19:2 4|52 5:2 5|64 69:2 6|53 25:2 7|12 7:2 8|85 14:2 9|75 74:2 10|3 86:3 1|32 12:3 2|29 50:3 3|72 83:3 4|25 2:3 5|26 47:3 6|71 15:3 7|72 53:3 8|54 50:3 9|91 54:3 10|42 51:4 1|17 26:4 2|72 77:4 3|84 72:4 4|3 54:4 5|99 22:4 6|94 30:4 7|74 80:4 8|59 46:4 9|44 83:4 10|99 60:5 1|59 3:5 2|65 76:5 3|70 33:5 4|7 75:5 5|73 62:5 6|5 59:5 7|49 78:5 8|70 68:5 9|32 99:5 10|65 72:6 1|67 66:6 2|21 46:6 3|8 12:6 4|16 57:6 5|32 61:6 6|17 28:6 7|25 72:6 8|84 18:6 9|87 28:6 10|54 3:7 1|7 15:7 2|80 86:7 3|39 18:7 4|45 54:7 5|40 37:7 6|14 16:7 7|91 98:7 8|90 94:7 9|10 18:7 10|5 23:8 1|47 69:8 2|80 67:8 3|41 62:8 4|72 74:8 5|29 75:8 6|12 15:8 7|44 39:8 8|71 3:8 9|27 83:8 10|10 3:9 1|40 48:9 2|3 92:9 3|64 86:9 4|67 71:9 5|34 46:9 6|13 70:9 7|53 81:9 8|73 43:9 9|36 12:9 10|54 89:10 1|72 91:10 2|84 1:10 3|77 43:10 4|87 98:10 5|95 63:10 6|37 39:10 7|46 97:10 8|42 27:10 9|44 43:10 10</relation>
    <relation name="R201" arity="2" nbTuples="100" semantics="soft" defaultCost="infinity">30 12:1 1|51 30:1 2|62 33:1 3|54 14:1 4|23 73:1 5|95 91:1 6|93 90:1 7|61 53:1 8|18 68:1 9|95 77:1 10|6 13:2 1|76 38:2 2|26 97:2 3|5 65:2 4|71 52:2 5|72 10:2 6|45 100:2 7|15 59:2 8|89 2:2 9|16 75:2 10|79 8:3 1|30 25:3 2|79 96:3 3|39 100:3 4|96 64:3 5|64 14:3 6|75 2:3 7|81 37:3 8|4 13:3 9|93 84:3 10|56 26:4 1|100 80:4 2|66 14:4 3|51 66:4 4|48 88:4 5|11 34:4 6|20 22:4 7|76 45:4 8|38 36:4 9|87 61:4 10|51 37:5 1|24 56:5 2|14 10:5 3|55 21:5 4|35 32:5 5|11 4:5 6|16 66:5 7|61 34:5 8|62 93:5 9|73 52:5 10|41 23:6 1|79 22:6 2|88 40:6 3|15 63:6 4|66 8:6 5|8 9:6 6|1 15:6 7|18 64:6 8|71 85:6 9|61 92:6 10|77 46:7 1|29 74:7 2|67 16:7 3|50 5:7 4|65 27:7 5|18 29:7 6|73 80:7 7|28 47:7 8|43 86:7 9|16 73:7 10|92 51:8 1|20 40:8 2|13 9:8 3|50 15:8 4|76 10:8 5|80 31:8 6|40 54:8 7|39 62:8 8|95 36:8 9|42 76:8 10|51 80:9 1|20 86:9 2|28 15:9 3|48 50:9 4|48 56:9 5|13 75:9 6|60 48:9 7|84 73:9 8|94 41:9 9|52 85:9 10|43 58:10 1|46 53:10 2|88 49:10 3|38 89:10 4|54 15:10 5|21 88:10 6|37 25:10 7|91 85:10 8|74 40:10 9|56 70:10 10</relation>
    <relation name="R202" arity="2" nbTuples="100" semantics="soft" defaultCost="infinity">74 16:1 1|98 25:1 2|41 54:1 3|52 83:1 4|3 5:1 5|96 53:1 6|78 79:1 7|1 95:1 8|58 27:1 9|43 89:1 10|93 11:2 1|47 84:2 2|6 17:2 3|43 81:2 4|94 19:2 5|61 42:2 6|31 29:2 7|41 9:2 8|70 46:2 9|39 49:2 10|87 40:3 1|17 34:3 2|27 6:3 3|71 25:3 4|1 28:3 5|16 3:3 6|96 14:3 7|43 78:3 8|62 83:3 9|21 63:3 10|38 87:4 1|61 23:4 2|30 99:4 3|41 48:4 4|1 98:4 5|27 38:4 6|49 39:4 7|65 35:4 8|38 86:4 9|80 72:4 10|55 89:5 1|31 85:5 2|61 36:5 3|4 37:5 4|4 39:5 5|75 25:5 6|100 95:5 7|60 34:5 8|60 46:5 9|89 17:5 10|100 90:6 1|84 2:6 2|33 77:6 3|85 34:6 4|57 43:6 5|72 93:6 6|38 38:6 7|50 45:6 8|96 25:6 9|36 6:6 10|23 33:7 1|46 59:7 2|29 82:7 3|10 35:7 4|97 6:7 5|74 98:7 6|47 23:7 7|19 10:7 8|37 66:7 9|18 91:7 10|38 55:8 1|72 51:8 2|66 100:8 3|40 6:8 4|39 4:8 5|18 45:8 6|34 11:8 7|81 72:8 8|49 70:8 9|77 22:8 10|37 52:9 1|95 55:9 2|76 83:9 3|52 4:9 4|55 36:9 5|27 75:9 6|92 66:9 7|65 29:9 8|4 34:9 9|97 97:9 10|11 36:10 1|86 91:10 2|25 12:10 3|72 36:10 4|21 83:10 5|40 46:10 6|52 47:10 7|14 35:10 8|36 8:10 9|14 68:10 10</relation>
    <relation name="R203" arity="2" nbTuples="100" semantics="soft" defaultCost="infinity">36 38:1 1|51 23:1 2|48 18:1 3|1 59:1 4|28 98:1 5|16 64:1 6|83 13:1 7|48 55:1 8|31 82:1 9|27 49:1 10|15 95:2 1|5 64:2 2|72 12:2 3|25 91:2 4|74 95:2 5|74 41:2 6|75 76:2 7|85 20:2 8|46 9:2 9|25 90:2 10|24 28:3 1|62 5:3 2|80 68:3 3|20 36:3 4|35 20:3 5|50 34:3 6|22 96:3 7|46 8:3 8|94 28:3 9|47 32:3 10|44 24:4 1|84 40:4 2|28 57:4 3|76 6:4 4|54 72:4 5|37 63:4 6|7 54:4 7|92 36:4 8|98 17:4 9|85 57:4 10|96 41:5 1|65 56:5 2|74 94:5 3|78 84:5 4|11 58:5 5|52 2:5 6|46 13:5 7|58 14:5 8|44 78:5 9|58 8:5 10|12 91:6 1|64 27:6 2|63 35:6 3|76 76:6 4|54 22:6 5|85 37:6 6|98 72:6 7|52 66:6 8|5 28:6 9|49 92:6 10|72 97:7 1|3 75:7 2|85 90:7 3|68 24:7 4|36 26:7 5|97 94:7 6|91 27:7 7|76 70:7 8|24 21:7 9|65 61:7 10|60 78:8 1|29 79:8 2|29 65:8 3|11 70:8 4|27 20:8 5|54 73:8 6|63 44:8 7|33 84:8 8|54 98:8 9|68 44:8 10|64 7:9 1|75 55:9 2|94 76:9 3|8 83:9 4|57 35:9 5|71 82:9 6|19 33:9 7|31 86:9 8|76 47:9 9|53 24:9 10|35 42:10 1|82 85:10 2|13 3:10 3|35 67:10 4|47 21:10 5|46 89:10 6|52 4:10 7|88 16:10 8|66 59:10 9|19 36:10 10</relation>
    <relation name="R204" arity="2" nbTuples="100" semantics="soft" defaultCost="infinity">86 90:1 1|75 47:1 2|50 22:1 3|71 100:1 4|56 77:1 5|18 51:1 6|33 10:1 7|85 95:1 8|29 2:1 9|88 47:1 10|92 37:2 1|98 72:2 2|23 55:2 3|75 60:2 4|36 22:2 5|75 98:2 6|40 19:2 7|64 67:2 8|31 30:2 9|82 70:2 10|66 47:3 1|7 84:3 2|94 8:3 3|65 2:3 4|51 46:3 5|98 30:3 6|14 89:3 7|24 76:3 8|64 59:3 9|72 89:3 10|87 71:4 1|48 63:4 2|15 42:4 3|85 73:4 4|78 88:4 5|65 44:4 6|58 94:4 7|58 40:4 8|33 32:4 9|1 87:4 10|33 89:5 1|76 28:5 2|16 95:5 3|55 64:5 4|18 3:5 5|85 4:5 6|45 32:5 7|54 14:5 8|76 46:5 9|32 46:5 10|38 79:6 1|21 80:6 2|38 46:6 3|25 6:6 4|16 59:6 5|83 81:6 6|53 32:6 7|27 11:6 8|96 67:6 9|4 3:6 10|89 20:7 1|99 12:7 2|94 35:7 3|3 6:7 4|72 2:7 5|54 90:7 6|14 86:7 7|14 90:7 8|96 86:7 9|1 67:7 10|83 43:8 1|87 64:8 2|43 47:8 3|76 84:8 4|75 68:8 5|36 16:8 6|87 67:8 7|98 57:8 8|22 15:8 9|83 76:8 10|82 95:9 1|88 10:9 2|12 45:9 3|61 7:9 4|55 47:9 5|53 39:9 6|8 40:9 7|64 88:9 8|48 26:9 9|14 83:9 10|61 87:10 1|70 67:10 2|91 32:10 3|24 77:10 4|84 53:10 5|65 76:10 6|86 90:10 7|19 30:10 8|14 46:10 9|40 71:10 10</relation>
    <relation name="R205" arity="2" nbTuples="100" semantics="soft" defaultCost="infinity">44 26:1 1|90 50:1 2|75 43:1 3|60 23:1 4|6 52:1 5|65 2:1 6|34 40:1 7|3 54:1 8|35 59:1 9|50 82:1 10|94 30:2 1|29 34:2 2|59 17:2 3|63 27:2 4|75 39:2 5|29 51:2 6|5 30:2 7|51 23:2 8|83 65:2 9|58 26:2 10|57 1:3 1|87 47:3 2|56 96:3 3|60 48:3 4|22 7:3 5|85 65:3 6|41 8:3 7|28 40:3 8|88 78:3 9|75 100:3 10|47 75:4 1|67 80:4 2|13 40:4 3|21 3:4 4|74 24:4 5|47 43:4 6|73 65:4 7|91 1:4 8|6 30:4 9|66 38:4 10|62 30:5 1|100 31:5 2|34 45:5 3|62 51:5 4|20 90:5 5|82 50:5 6|27 73:5 7|42 24:5 8|30 8:5 9|70 94:5 10|87 68:6 1|14 29:6 2|18 99:6 3|88 37:6 4|41 1:6 5|47 13:6 6|39 79:6 7|82 54:6 8|63 17:6 9|84 28:6 10|31 40:7 1|47 96:7 2|28 6:7 3|99 70:7 4|80 68:7 5|20 33:7 6|38 23:7 7|65 93:7 8|28 93:7 9|58 33:7 10|81 50:8 1|55 66:8 2|92 34:8 3|8 58:8 4|96 88:8 5|35 98:8 6|17 73:8 7|43 13:8 8|78 17:8 9|84 47:8 10|51 83:9 1|33 83:9 2|25 58:9 3|61 72:9 4|17 75:9 5|51 25:9 6|16 30:9 7|16 17:9 8|38 56:9 9|53 22:9 10|91 83:10 1|94 34:10 2|21 4:10 3|73 95:10 4|42 55:10 5|97 60:10 6|19 10:10 7|25 49:10 8|52 83:10 9|96 28:10 10</relation>
    <relation name="R206" arity="2" nbTuples="100" semantics="soft" defaultCost="infinity">13 33:1 1|2 86:1 2|48 55:1 3|5 75:1 4|1 71:1 5|11 14:1 6|41 1:1 7|63 67:1 8|70 54:1 9|94 41:1 10|71 44:2 1|86 61:2 2|99 93:2 3|9 25:2 4|91 69:2 5|82 70:2 6|13 60:2 7|81 20:2 8|46 80:2 9|45 8:2 10|82 73:3 1|54 45:3 2|37 48:3 3|71 20:3 4|50 9:3 5|82 68:3 6|72 69:3 7|55 37:3 8|24 81:3 9|57 60:3 10|52 94:4 1|69 100:4 2|64 31:4 3|65 90:4 4|32 100:4 5|30 49:4 6|44 50:4 7|4 54:4 8|62 93:4 9|3 66:4 10|96 9:5 1|12 50:5 2|12 91:5 3|3 25:5 4|42 69:5 5|93 57:5 6|96 15:5 7|93 86:5 8|70 3:5 9|31 71:5 10|92 75:6 1|78 27:6 2|26 45:6 3|38 8:6 4|10 50:6 5|57 17:6 6|16 56:6 7|69 77:6 8|31 85:6 9|84 57:6 10|43 66:7 1|4 84:7 2|55 58:7 3|36 57:7 4|29 35:7 5|79 19:7 6|13 87:7 7|1 16:7 8|84 32:7 9|15 40:7 10|19 91:8 1|25 26:8 2|33 53:8 3|81 48:8 4|99 8:8 5|93 20:8 6|11 88:8 7|85 24:8 8|96 44:8 9|26 27:8 10|82 36:9 1|79 76:9 2|39 13:9 3|7 16:9 4|49 23:9 5|29 1:9 6|47 72:9 7|99 31:9 8|56 61:9 9|77 79:9 10|84 81:10 1|83 53:10 2|100 73:10 3|98 44:10 4|89 32:10 5|49 44:10 6|3 43:10 7|41 93:10 8|61 26:10 9|25 55:10 10</relation>
    <relation name="R207" arity="2" nbTuples="100" semantics="soft" defaultCost="infinity">22 93:1 1|86 43:1 2|59 97:1 3|99 4:1 4|74 91:1 5|70 44:1 6|50 12:1 7|94 55:1 8|33 26:1 9|67 83:1 10|20 90:2 1|99 55:2 2|2 16:2 3|10 79:2 4|23 24:2 5|51 18:2 6|80 42:2 7|5 26:2 8|42 96:2 9|31 45:2 10|76 9:3 1|70 32:3 2|82 27:3 3|23 33:3 4|28 83:3 5|90 77:3 6|16 90:3 7|40 11:3 8|57 62:3 9|91 80:3 10|61 80:4 1|25 98:4 2|21 68:4 3|49 48:4 4|51 38:4 5|66 85:4 6|92 75:4 7|12 43:4 8|31 40:4 9|3 64:4 10|53 8:5 1|82 1:5 2|99 27:5 3|2 83:5 4|71 86:5 5|90 75:5 6|61 20:5 7|30 79:5 8|24 78:5 9|74 100:5 10|70 58:6 1|48 22:6 2|71 4:6 3|18 94:6 4|88 40:6 5|21 87:6 6|96 6:6 7|34 35:6 8|66 68:6 9|99 13:6 10|58 60:7 1|91 3:7 2|43 25:7 3|14 34:7 4|38 12:7 5|7 53:7 6|9 20:7 7|22 84:7 8|68 53:7 9|79 58:7 10|82 4:8 1|53 18:8 2|70 67:8 3|11 63:8 4|93 19:8 5|70 84:8 6|45 25:8 7|46 14:8 8|75 53:8 9|44 55:8 10|95 1:9 1|51 57:9 2|18 97:9 3|89 9:9 4|65 28:9 5|68 29:9 6|3 37:9 7|23 89:9 8|35 33:9 9|59 88:9 10|61 23:10 1|51 15:10 2|7 15:10 3|3 42:10 4|6 98:10 5|77 9:10 6|49 47:10 7|8 77:10 8|25 81:10 9|90 54:10 10</relation>
    <relation name="R208" arity="2" nbTuples="100" semantics="soft" defaultCost="infinity">18 26:1 1|66 6:1 2|48 39:1 3|93 18:1 4|56 91:1 5|51 76:1 6|17 78:1 7|63 89:1 8|23 2:1 9|46 5:1 10|26 60:2 1|57 11:2 2|40 26:2 3|37 49:2 4|11 14:2 5|8 36:2 6|26 89:2 7|28 10:2 8|97 88:2 9|75 97:2 10|69 90:3 1|50 26:3 2|45 84:3 3|35 92:3 4|60 73:3 5|68 33:3 6|52 53:3 7|46 33:3 8|80 20:3 9|26 61:3 10|93 46:4 1|3 84:4 2|25 98:4 3|62 16:4 4|7 62:4 5|64 8:4 6|90 82:4 7|96 66:4 8|75 14:4 9|43 94:4 10|77 27:5 1|71 15:5 2|38 25:5 3|67 28:5 4|70 68:5 5|99 56:5 6|45 20:5 7|61 26:5 8|6 77:5 9|42 21:5 10|37 70:6 1|7 62:6 2|39 91:6 3|26 65:6 4|10 6:6 5|82 37:6 6|60 98:6 7|82 76:6 8|10 14:6 9|82 83:6 10|34 51:7 1|39 70:7 2|38 78:7 3|81 2:7 4|63 32:7 5|35 28:7 6|95 23:7 7|81 69:7 8|88 4:7 9|11 87:7 10|82 89:8 1|54 63:8 2|78 7:8 3|1 76:8 4|26 24:8 5|89 2:8 6|86 93:8 7|45 82:8 8|8 93:8 9|76 94:8 10|61 14:9 1|67 60:9 2|12 18:9 3|10 25:9 4|38 89:9 5|20 48:9 6|29 21:9 7|92 58:9 8|64 28:9 9|75 36:9 10|64 27:10 1|48 3:10 2|17 92:10 3|6 98:10 4|45 29:10 5|7 85:10 6|29 1:10 7|3 99:10 8|38 56:10 9|3 30:10 10</relation>
    <relation name="R209" arity="2" nbTuples="100" semantics="soft" defaultCost="infinity">23 38:1 1|12 22:1 2|98 68:1 3|99 27:1 4|25 97:1 5|89 88:1 6|27 86:1 7|31 50:1 8|8 74:1 9|5 60:1 10|14 26:2 1|36 48:2 2|82 12:2 3|56 44:2 4|66 79:2 5|13 26:2 6|31 33:2 7|52 48:2 8|78 93:2 9|16 87:2 10|70 26:3 1|91 48:3 2|84 13:3 3|93 7:3 4|70 75:3 5|45 71:3 6|89 100:3 7|8 52:3 8|66 41:3 9|20 6:3 10|78 35:4 1|23 65:4 2|61 37:4 3|46 86:4 4|49 78:4 5|18 92:4 6|72 56:4 7|37 20:4 8|26 41:4 9|74 14:4 10|4 42:5 1|6 58:5 2|28 86:5 3|55 98:5 4|25 20:5 5|30 11:5 6|21 67:5 7|60 1:5 8|91 16:5 9|12 73:5 10|67 70:6 1|28 79:6 2|47 31:6 3|62 17:6 4|53 24:6 5|24 89:6 6|94 67:6 7|14 49:6 8|59 87:6 9|31 76:6 10|97 5:7 1|46 47:7 2|1 27:7 3|33 1:7 4|85 76:7 5|66 29:7 6|62 53:7 7|66 40:7 8|61 95:7 9|78 14:7 10|83 71:8 1|49 60:8 2|16 40:8 3|53 80:8 4|97 64:8 5|59 54:8 6|35 84:8 7|61 21:8 8|9 14:8 9|92 90:8 10|19 34:9 1|38 66:9 2|71 39:9 3|9 19:9 4|62 17:9 5|91 23:9 6|92 91:9 7|88 16:9 8|79 26:9 9|85 29:9 10|88 38:10 1|22 82:10 2|50 17:10 3|34 47:10 4|67 42:10 5|15 17:10 6|26 7:10 7|11 40:10 8|89 94:10 9|91 32:10 10</relation>
    <relation name="R210" arity="2" nbTuples="100" semantics="soft" defaultCost="infinity">41 37:1 1|53 90:1 2|66 72:1 3|14 85:1 4|89 76:1 5|6 68:1 6|73 27:1 7|60 32:1 8|78 94:1 9|48 62:1 10|99 23:2 1|21 40:2 2|79 34:2 3|88 12:2 4|52 77:2 5|20 20:2 6|8 42:2 7|28 24:2 8|93 82:2 9|52 39:2 10|34 49:3 1|24 49:3 2|82 4:3 3|5 52:3 4|83 23:3 5|98 59:3 6|34 89:3 7|7 50:3 8|87 13:3 9|82 49:3 10|36 18:4 1|15 12:4 2|5 63:4 3|90 44:4 4|72 97:4 5|35 20:4 6|1 75:4 7|58 7:4 8|48 76:4 9|35 55:4 10|67 40:5 1|95 53:5 2|24 24:5 3|10 4:5 4|24 72:5 5|27 38:5 6|92 6:5 7|84 30:5 8|34 100:5 9|45 58:5 10|45 52:6 1|75 93:6 2|12 28:6 3|70 92:6 4|48 96:6 5|57 27:6 6|20 46:6 7|1 68:6 8|93 30:6 9|92 97:6 10|76 58:7 1|24 31:7 2|93 14:7 3|7 7:7 4|14 70:7 5|78 59:7 6|62 17:7 7|62 28:7 8|89 34:7 9|13 26:7 10|74 93:8 1|9 59:8 2|90 66:8 3|89 47:8 4|11 21:8 5|52 47:8 6|21 60:8 7|99 17:8 8|19 44:8 9|63 35:8 10|68 79:9 1|21 50:9 2|61 98:9 3|90 100:9 4|40 3:9 5|12 86:9 6|20 33:9 7|92 11:9 8|73 38:9 9|25 93:9 10|89 31:10 1|67 17:10 2|29 43:10 3|100 9:10 4|58 94:10 5|66 35:10 6|25 23:10 7|50 99:10 8|83 68:10 9|6 16:10 10</relation>
    <relation name="R211" arity="2" nbTuples="100" semantics="soft" defaultCost="infinity">76 76:1 1|64 6:1 2|100 98:1 3|26 93:1 4|38 21:1 5|79 30:1 6|6 54:1 7|47 50:1 8|85 24:1 9|7 72:1 10|36 58:2 1|36 59:2 2|54 9:2 3|12 10:2 4|7 11:2 5|84 72:2 6|47 14:2 7|67 12:2 8|90 98:2 9|31 76:2 10|70 33:3 1|55 92:3 2|52 13:3 3|27 38:3 4|43 58:3 5|73 57:3 6|70 46:3 7|94 6:3 8|20 7:3 9|60 22:3 10|4 8:4 1|22 29:4 2|4 98:4 3|73 77:4 4|94 1:4 5|32 24:4 6|37 12:4 7|55 32:4 8|6 43:4 9|79 12:4 10|1 58:5 1|91 78:5 2|49 23:5 3|77 73:5 4|70 19:5 5|36 38:5 6|30 30:5 7|71 16:5 8|92 58:5 9|60 2:5 10|34 91:6 1|88 59:6 2|88 1:6 3|55 65:6 4|28 11:6 5|43 56:6 6|1 35:6 7|80 2:6 8|34 88:6 9|81 24:6 10|34 81:7 1|58 73:7 2|34 71:7 3|81 60:7 4|57 29:7 5|45 24:7 6|71 54:7 7|51 40:7 8|70 60:7 9|23 23:7 10|85 49:8 1|96 51:8 2|56 71:8 3|5 67:8 4|93 65:8 5|32 91:8 6|64 86:8 7|48 29:8 8|89 94:8 9|75 36:8 10|91 34:9 1|100 45:9 2|41 82:9 3|43 74:9 4|75 2:9 5|44 53:9 6|1 22:9 7|35 38:9 8|1 2:9 9|13 29:9 10|50 23:10 1|76 91:10 2|83 32:10 3|73 95:10 4|58 15:10 5|51 48:10 6|91 83:10 7|12 91:10 8|26 8:10 9|65 52:10 10</relation>
    <relation name="R212" arity="2" nbTuples="100" semantics="soft" defaultCost="infinity">8 51:1 1|86 20:1 2|23 19:1 3|89 11:1 4|67 46:1 5|100 28:1 6|65 23:1 7|99 77:1 8|77 93:1 9|19 74:1 10|77 97:2 1|5 33:2 2|48 7:2 3|57 90:2 4|42 63:2 5|23 7:2 6|84 35:2 7|78 49:2 8|27 63:2 9|56 30:2 10|85 35:3 1|97 83:3 2|40 89:3 3|70 9:3 4|93 25:3 5|86 29:3 6|64 81:3 7|78 86:3 8|62 9:3 9|5 82:3 10|57 61:4 1|89 99:4 2|41 89:4 3|21 87:4 4|33 49:4 5|67 64:4 6|7 90:4 7|93 12:4 8|46 99:4 9|6 49:4 10|76 79:5 1|11 64:5 2|55 37:5 3|34 16:5 4|79 50:5 5|44 48:5 6|35 4:5 7|77 24:5 8|95 97:5 9|24 93:5 10|58 16:6 1|67 54:6 2|65 11:6 3|67 74:6 4|79 12:6 5|71 87:6 6|26 60:6 7|13 17:6 8|66 41:6 9|57 21:6 10|55 47:7 1|36 66:7 2|96 15:7 3|52 48:7 4|1 50:7 5|58 44:7 6|89 28:7 7|36 9:7 8|36 91:7 9|55 37:7 10|35 8:8 1|88 81:8 2|77 93:8 3|62 92:8 4|76 75:8 5|78 95:8 6|45 6:8 7|92 96:8 8|17 1:8 9|58 71:8 10|50 31:9 1|43 80:9 2|75 91:9 3|16 16:9 4|53 63:9 5|45 76:9 6|19 62:9 7|86 39:9 8|10 24:9 9|79 4:9 10|39 56:10 1|19 55:10 2|12 78:10 3|76 80:10 4|37 27:10 5|74 2:10 6|92 32:10 7|55 62:10 8|56 95:10 9|80 83:10 10</relation>
    <relation name="R213" arity="2" nbTuples="100" semantics="soft" defaultCost="infinity">24 64:1 1|83 87:1 2|72 36:1 3|65 5:1 4|77 45:1 5|56 58:1 6|17 85:1 7|73 94:1 8|74 36:1 9|31 79:1 10|10 34:2 1|97 80:2 2|76 83:2 3|63 61:2 4|8 73:2 5|15 5:2 6|89 31:2 7|22 34:2 8|23 4:2 9|94 90:2 10|66 41:3 1|100 45:3 2|43 26:3 3|100 56:3 4|59 82:3 5|32 29:3 6|62 64:3 7|45 99:3 8|21 16:3 9|82 72:3 10|16 93:4 1|36 56:4 2|87 12:4 3|79 17:4 4|70 92:4 5|23 15:4 6|79 64:4 7|7 71:4 8|4 6:4 9|53 45:4 10|97 75:5 1|64 17:5 2|89 20:5 3|87 71:5 4|13 51:5 5|61 49:5 6|73 75:5 7|21 1:5 8|68 16:5 9|33 66:5 10|86 53:6 1|29 80:6 2|39 30:6 3|58 4:6 4|51 42:6 5|27 51:6 6|34 87:6 7|24 94:6 8|71 53:6 9|1 14:6 10|22 8:7 1|92 68:7 2|99 22:7 3|73 40:7 4|8 74:7 5|31 59:7 6|42 58:7 7|86 70:7 8|23 46:7 9|36 51:7 10|39 95:8 1|31 100:8 2|69 82:8 3|48 2:8 4|12 63:8 5|54 56:8 6|46 42:8 7|40 18:8 8|94 94:8 9|10 73:8 10|69 34:9 1|36 66:9 2|68 23:9 3|55 65:9 4|20 55:9 5|79 59:9 6|80 43:9 7|91 37:9 8|17 23:9 9|65 31:9 10|10 37:10 1|5 70:10 2|85 4:10 3|5 7:10 4|7 90:10 5|71 89:10 6|69 79:10 7|86 19:10 8|27 47:10 9|2 98:10 10</relation>
    <relation name="R214" arity="2" nbTuples="100" semantics="soft" defaultCost="infinity">13 11:1 1|46 36:1 2|34 86:1 3|71 27:1 4|99 97:1 5|72 5:1 6|46 7:1 7|39 37:1 8|30 25:1 9|5 8:1 10|35 64:2 1|58 85:2 2|84 67:2 3|89 6:2 4|21 86:2 5|45 19:2 6|82 78:2 7|14 6:2 8|16 68:2 9|27 81:2 10|55 75:3 1|40 79:3 2|100 29:3 3|21 29:3 4|88 31:3 5|83 14:3 6|46 67:3 7|97 4:3 8|76 1:3 9|34 87:3 10|21 50:4 1|16 98:4 2|44 53:4 3|3 81:4 4|33 34:4 5|74 15:4 6|82 89:4 7|36 79:4 8|95 94:4 9|77 18:4 10|20 79:5 1|45 30:5 2|25 6:5 3|21 100:5 4|43 19:5 5|32 41:5 6|18 20:5 7|59 42:5 8|1 14:5 9|16 60:5 10|44 4:6 1|92 23:6 2|95 39:6 3|81 55:6 4|62 60:6 5|99 8:6 6|19 12:6 7|11 84:6 8|50 39:6 9|85 33:6 10|92 11:7 1|82 34:7 2|4 96:7 3|47 45:7 4|31 95:7 5|15 61:7 6|44 75:7 7|48 81:7 8|21 17:7 9|24 62:7 10|30 11:8 1|74 100:8 2|96 53:8 3|7 66:8 4|87 84:8 5|6 81:8 6|45 65:8 7|59 11:8 8|77 65:8 9|23 58:8 10|89 83:9 1|15 61:9 2|75 48:9 3|45 79:9 4|7 70:9 5|47 66:9 6|47 38:9 7|44 72:9 8|8 10:9 9|70 89:9 10|15 61:10 1|16 79:10 2|60 30:10 3|33 19:10 4|67 100:10 5|71 89:10 6|39 42:10 7|8 78:10 8|63 77:10 9|94 68:10 10</relation>
    <relation name="R215" arity="2" nbTuples="100" semantics="soft" defaultCost="infinity">61 74:1 1|90 78:1 2|17 49:1 3|83 90:1 4|96 15:1 5|79 75:1 6|70 56:1 7|57 93:1 8|86 10:1 9|2 46:1 10|95 76:2 1|7 21:2 2|18 63:2 3|2 71:2 4|76 52:2 5|19 45:2 6|15 40:2 7|4 8:2 8|67 98:2 9|3 43:2 10|57 84:3 1|19 73:3 2|21 9:3 3|89 99:3 4|35 81:3 5|65 92:3 6|44 18:3 7|96 63:3 8|9 34:3 9|3 62:3 10|8 93:4 1|77 51:4 2|13 46:4 3|30 44:4 4|41 50:4 5|86 100:4 6|39 5:4 7|63 93:4 8|69 29:4 9|29 10:4 10|86 35:5 1|5 65:5 2|71 73:5 3|100 18:5 4|53 43:5 5|2 87:5 6|95 82:5 7|8 1:5 8|25 88:5 9|99 66:5 10|16 56:6 1|37 99:6 2|61 46:6 3|75 66:6 4|65 34:6 5|8 9:6 6|10 44:6 7|9 95:6 8|34 1:6 9|41 84:6 10|84 99:7 1|99 72:7 2|42 13:7 3|10 38:7 4|84 63:7 5|62 69:7 6|42 66:7 7|68 51:7 8|57 92:7 9|55 38:7 10|62 13:8 1|66 16:8 2|18 56:8 3|4 83:8 4|40 99:8 5|94 71:8 6|78 78:8 7|52 35:8 8|92 68:8 9|38 10:8 10|51 74:9 1|41 24:9 2|7 60:9 3|2 81:9 4|44 8:9 5|86 77:9 6|85 17:9 7|55 85:9 8|43 9:9 9|26 65:9 10|34 46:10 1|11 53:10 2|42 4:10 3|46 4:10 4|3 19:10 5|28 75:10 6|3 56:10 7|6 60:10 8|35 7:10 9|100 80:10 10</relation>
    <relation name="R216" arity="2" nbTuples="100" semantics="soft" defaultCost="infinity">21 22:1 1|26 13:1 2|32 70:1 3|82 9:1 4|34 76:1 5|5 12:1 6|94 71:1 7|57 39:1 8|20 40:1 9|86 77:1 10|66 57:2 1|48 28:2 2|46 33:2 3|78 64:2 4|93 47:2 5|25 94:2 6|83 39:2 7|12 3:2 8|92 16:2 9|68 70:2 10|88 29:3 1|86 42:3 2|66 50:3 3|82 66:3 4|22 14:3 5|25 89:3 6|33 38:3 7|69 51:3 8|53 1:3 9|58 23:3 10|42 98:4 1|13 36:4 2|70 74:4 3|96 12:4 4|97 72:4 5|36 1:4 6|97 34:4 7|63 68:4 8|15 29:4 9|13 26:4 10|84 70:5 1|4 15:5 2|83 67:5 3|67 99:5 4|29 27:5 5|76 69:5 6|97 93:5 7|86 12:5 8|35 16:5 9|2 31:5 10|94 26:6 1|22 75:6 2|23 70:6 3|48 65:6 4|5 65:6 5|73 9:6 6|50 38:6 7|27 98:6 8|4 94:6 9|48 96:6 10|96 83:7 1|72 69:7 2|22 32:7 3|77 89:7 4|39 12:7 5|13 15:7 6|40 49:7 7|11 24:7 8|5 65:7 9|58 66:7 10|2 98:8 1|21 78:8 2|77 35:8 3|56 93:8 4|5 42:8 5|94 66:8 6|12 99:8 7|96 26:8 8|44 69:8 9|91 76:8 10|70 79:9 1|76 41:9 2|28 30:9 3|3 80:9 4|76 70:9 5|33 79:9 6|5 48:9 7|25 65:9 8|70 87:9 9|31 48:9 10|50 60:10 1|41 87:10 2|3 42:10 3|36 14:10 4|95 18:10 5|81 33:10 6|87 41:10 7|35 100:10 8|33 47:10 9|94 35:10 10</relation>
    <relation name="R217" arity="2" nbTuples="100" semantics="soft" defaultCost="infinity">22 46:1 1|74 32:1 2|99 33:1 3|50 91:1 4|37 78:1 5|19 99:1 6|17 1:1 7|75 67:1 8|30 24:1 9|73 31:1 10|82 89:2 1|55 5:2 2|93 85:2 3|96 8:2 4|86 50:2 5|91 40:2 6|53 87:2 7|7 40:2 8|31 16:2 9|82 16:2 10|72 25:3 1|81 100:3 2|88 17:3 3|59 51:3 4|78 28:3 5|53 84:3 6|73 42:3 7|8 84:3 8|25 55:3 9|2 42:3 10|69 79:4 1|49 15:4 2|5 55:4 3|77 2:4 4|21 76:4 5|63 10:4 6|62 73:4 7|72 69:4 8|55 93:4 9|81 45:4 10|67 66:5 1|94 91:5 2|17 70:5 3|76 91:5 4|77 56:5 5|50 5:5 6|43 2:5 7|34 89:5 8|68 54:5 9|57 15:5 10|85 100:6 1|67 49:6 2|18 23:6 3|63 67:6 4|55 97:6 5|27 70:6 6|93 56:6 7|13 18:6 8|85 12:6 9|18 88:6 10|44 94:7 1|19 14:7 2|90 78:7 3|4 73:7 4|33 19:7 5|94 23:7 6|89 7:7 7|88 37:7 8|35 76:7 9|81 92:7 10|35 54:8 1|84 44:8 2|87 28:8 3|77 29:8 4|37 80:8 5|17 10:8 6|90 37:8 7|30 10:8 8|88 48:8 9|28 40:8 10|72 34:9 1|70 83:9 2|32 94:9 3|61 54:9 4|71 12:9 5|87 13:9 6|30 48:9 7|62 80:9 8|10 54:9 9|79 71:9 10|11 20:10 1|19 24:10 2|44 98:10 3|31 96:10 4|10 49:10 5|19 51:10 6|34 73:10 7|93 61:10 8|47 1:10 9|2 29:10 10</relation>
    <relation name="R218" arity="2" nbTuples="100" semantics="soft" defaultCost="infinity">57 81:1 1|69 10:1 2|81 52:1 3|41 19:1 4|59 4:1 5|46 81:1 6|41 92:1 7|80 17:1 8|21 49:1 9|5 3:1 10|47 52:2 1|96 89:2 2|76 69:2 3|11 46:2 4|33 14:2 5|79 33:2 6|26 35:2 7|63 59:2 8|64 77:2 9|51 78:2 10|12 24:3 1|59 15:3 2|2 85:3 3|53 3:3 4|62 55:3 5|4 74:3 6|51 26:3 7|71 27:3 8|12 7:3 9|54 1:3 10|2 77:4 1|4 5:4 2|72 70:4 3|100 24:4 4|53 49:4 5|67 33:4 6|88 39:4 7|12 7:4 8|70 40:4 9|88 57:4 10|9 38:5 1|5 76:5 2|15 29:5 3|63 19:5 4|87 37:5 5|98 24:5 6|69 46:5 7|52 97:5 8|33 3:5 9|77 86:5 10|7 9:6 1|32 21:6 2|33 87:6 3|86 47:6 4|17 15:6 5|67 76:6 6|98 60:6 7|99 41:6 8|64 19:6 9|31 16:6 10|79 23:7 1|55 50:7 2|44 53:7 3|100 46:7 4|95 68:7 5|54 93:7 6|76 45:7 7|13 66:7 8|39 72:7 9|52 90:7 10|29 67:8 1|59 63:8 2|75 35:8 3|95 28:8 4|84 99:8 5|39 4:8 6|28 3:8 7|87 63:8 8|71 3:8 9|100 74:8 10|28 43:9 1|73 35:9 2|39 38:9 3|67 34:9 4|79 42:9 5|98 86:9 6|43 56:9 7|98 34:9 8|46 64:9 9|56 7:9 10|62 75:10 1|40 75:10 2|80 88:10 3|46 43:10 4|76 97:10 5|72 2:10 6|40 96:10 7|7 42:10 8|64 41:10 9|47 13:10 10</relation>
    <relation name="R219" arity="2" nbTuples="100" semantics="soft" defaultCost="infinity">71 97:1 1|83 39:1 2|20 83:1 3|90 59:1 4|43 100:1 5|57 76:1 6|69 46:1 7|92 10:1 8|71 73:1 9|42 34:1 10|48 75:2 1|17 9:2 2|62 59:2 3|29 14:2 4|95 81:2 5|24 11:2 6|66 17:2 7|13 83:2 8|29 44:2 9|44 13:2 10|21 29:3 1|67 96:3 2|46 22:3 3|89 4:3 4|21 85:3 5|29 41:3 6|43 86:3 7|65 92:3 8|51 25:3 9|9 64:3 10|56 84:4 1|33 89:4 2|61 15:4 3|44 93:4 4|70 16:4 5|29 66:4 6|74 84:4 7|62 55:4 8|38 61:4 9|28 98:4 10|65 47:5 1|21 42:5 2|15 85:5 3|41 70:5 4|28 75:5 5|34 99:5 6|94 29:5 7|53 15:5 8|39 20:5 9|9 16:5 10|11 62:6 1|49 94:6 2|86 81:6 3|55 53:6 4|32 31:6 5|94 52:6 6|99 69:6 7|34 39:6 8|63 51:6 9|59 6:6 10|27 25:7 1|59 19:7 2|35 23:7 3|3 35:7 4|31 82:7 5|72 24:7 6|58 66:7 7|55 5:7 8|92 78:7 9|56 18:7 10|39 4:8 1|71 31:8 2|62 70:8 3|48 24:8 4|19 38:8 5|40 49:8 6|87 98:8 7|70 39:8 8|70 3:8 9|66 86:8 10|6 97:9 1|3 1:9 2|41 90:9 3|74 10:9 4|82 62:9 5|56 42:9 6|83 63:9 7|80 20:9 8|29 16:9 9|99 69:9 10|48 37:10 1|51 13:10 2|51 24:10 3|87 42:10 4|64 64:10 5|41 16:10 6|81 68:10 7|83 41:10 8|40 56:10 9|60 98:10 10</relation>
    <relation name="R220" arity="2" nbTuples="100" semantics="soft" defaultCost="infinity">12 63:1 1|33 43:1 2|30 51:1 3|40 70:1 4|46 89:1 5|93 52:1 6|73 79:1 7|83 66:1 8|2 65:1 9|84 55:1 10|94 8:2 1|15 43:2 2|64 80:2 3|27 90:2 4|16 58:2 5|82 49:2 6|56 86:2 7|90 55:2 8|32 25:2 9|54 60:2 10|73 80:3 1|46 97:3 2|38 52:3 3|31 59:3 4|19 58:3 5|33 45:3 6|7 21:3 7|61 28:3 8|14 8:3 9|44 91:3 10|84 88:4 1|22 70:4 2|68 72:4 3|12 38:4 4|3 53:4 5|25 87:4 6|63 5:4 7|51 43:4 8|77 44:4 9|23 70:4 10|60 96:5 1|75 48:5 2|8 79:5 3|66 83:5 4|28 44:5 5|7 76:5 6|3 1:5 7|12 52:5 8|86 87:5 9|48 14:5 10|14 22:6 1|86 83:6 2|65 46:6 3|64 35:6 4|27 20:6 5|59 75:6 6|67 22:6 7|19 17:6 8|66 69:6 9|79 98:6 10|62 54:7 1|60 64:7 2|93 93:7 3|86 56:7 4|42 32:7 5|20 37:7 6|18 82:7 7|68 57:7 8|46 22:7 9|21 51:7 10|51 12:8 1|75 46:8 2|1 53:8 3|62 100:8 4|52 44:8 5|84 91:8 6|58 57:8 7|41 97:8 8|73 12:8 9|59 23:8 10|14 78:9 1|61 71:9 2|94 9:9 3|83 59:9 4|44 79:9 5|80 38:9 6|93 39:9 7|46 75:9 8|99 29:9 9|33 33:9 10|99 98:10 1|1 91:10 2|19 30:10 3|42 94:10 4|33 88:10 5|39 4:10 6|91 27:10 7|68 10:10 8|26 92:10 9|39 71:10 10</relation>
    <relation name="R221" arity="2" nbTuples="100" semantics="soft" defaultCost="infinity">45 7:1 1|82 82:1 2|59 59:1 3|92 16:1 4|51 86:1 5|69 75:1 6|87 70:1 7|7 37:1 8|87 38:1 9|78 36:1 10|22 93:2 1|50 27:2 2|70 99:2 3|87 12:2 4|93 48:2 5|74 23:2 6|80 82:2 7|43 7:2 8|21 29:2 9|31 62:2 10|16 56:3 1|5 51:3 2|55 66:3 3|90 10:3 4|65 85:3 5|95 67:3 6|64 25:3 7|93 74:3 8|76 44:3 9|25 62:3 10|99 64:4 1|17 32:4 2|54 37:4 3|70 87:4 4|44 11:4 5|41 40:4 6|45 89:4 7|1 28:4 8|32 17:4 9|21 83:4 10|51 2:5 1|95 28:5 2|4 11:5 3|23 95:5 4|4 76:5 5|80 62:5 6|16 58:5 7|80 73:5 8|99 48:5 9|99 96:5 10|39 86:6 1|58 33:6 2|44 3:6 3|85 18:6 4|1 52:6 5|54 100:6 6|99 43:6 7|89 16:6 8|68 47:6 9|59 43:6 10|90 32:7 1|3 39:7 2|60 67:7 3|65 63:7 4|42 57:7 5|61 72:7 6|47 99:7 7|89 25:7 8|56 56:7 9|24 1:7 10|83 97:8 1|47 83:8 2|14 22:8 3|75 61:8 4|59 49:8 5|9 29:8 6|8 66:8 7|77 88:8 8|84 67:8 9|1 80:8 10|16 10:9 1|71 14:9 2|38 36:9 3|58 76:9 4|64 45:9 5|21 74:9 6|48 7:9 7|18 53:9 8|60 61:9 9|40 33:9 10|73 40:10 1|28 10:10 2|86 50:10 3|31 30:10 4|6 6:10 5|9 6:10 6|77 28:10 7|44 98:10 8|43 10:10 9|73 20:10 10</relation>
    <relation name="R222" arity="2" nbTuples="100" semantics="soft" defaultCost="infinity">26 29:1 1|38 30:1 2|49 17:1 3|11 89:1 4|100 76:1 5|87 78:1 6|38 59:1 7|2 100:1 8|52 18:1 9|70 1:1 10|56 69:2 1|86 86:2 2|61 96:2 3|34 24:2 4|6 89:2 5|20 82:2 6|33 80:2 7|39 54:2 8|82 14:2 9|3 6:2 10|60 77:3 1|88 67:3 2|85 88:3 3|47 99:3 4|5 23:3 5|34 67:3 6|44 74:3 7|18 28:3 8|56 85:3 9|2 83:3 10|65 39:4 1|80 28:4 2|90 54:4 3|62 50:4 4|73 42:4 5|25 54:4 6|18 3:4 7|62 83:4 8|35 16:4 9|45 57:4 10|7 23:5 1|85 58:5 2|64 75:5 3|16 9:5 4|6 86:5 5|99 52:5 6|54 92:5 7|75 38:5 8|23 90:5 9|17 91:5 10|88 31:6 1|8 50:6 2|14 69:6 3|75 25:6 4|16 21:6 5|96 58:6 6|4 93:6 7|11 34:6 8|11 11:6 9|79 24:6 10|35 87:7 1|90 11:7 2|34 46:7 3|31 1:7 4|9 35:7 5|5 94:7 6|67 43:7 7|65 32:7 8|93 55:7 9|71 42:7 10|10 74:8 1|3 27:8 2|73 64:8 3|63 69:8 4|35 64:8 5|80 46:8 6|97 59:8 7|85 87:8 8|44 79:8 9|75 38:8 10|39 89:9 1|67 19:9 2|84 53:9 3|83 31:9 4|63 3:9 5|22 83:9 6|11 75:9 7|72 67:9 8|85 77:9 9|13 66:9 10|8 53:10 1|77 19:10 2|54 73:10 3|11 26:10 4|84 4:10 5|50 49:10 6|93 84:10 7|52 97:10 8|34 49:10 9|52 84:10 10</relation>
    <relation name="R223" arity="2" nbTuples="100" semantics="soft" defaultCost="infinity">89 51:1 1|6 86:1 2|24 11:1 3|46 18:1 4|8 75:1 5|36 95:1 6|24 42:1 7|53 75:1 8|75 48:1 9|99 84:1 10|16 29:2 1|64 84:2 2|53 77:2 3|13 76:2 4|42 60:2 5|10 52:2 6|3 88:2 7|9 81:2 8|76 39:2 9|59 39:2 10|21 13:3 1|21 53:3 2|23 84:3 3|75 71:3 4|66 11:3 5|98 44:3 6|94 58:3 7|50 40:3 8|31 77:3 9|34 1:3 10|100 5:4 1|24 80:4 2|44 29:4 3|55 18:4 4|61 92:4 5|20 22:4 6|60 91:4 7|5 55:4 8|38 86:4 9|78 60:4 10|13 95:5 1|16 66:5 2|19 13:5 3|64 86:5 4|31 93:5 5|67 9:5 6|24 72:5 7|81 75:5 8|18 28:5 9|53 30:5 10|5 13:6 1|14 23:6 2|88 18:6 3|27 44:6 4|65 94:6 5|86 76:6 6|67 54:6 7|87 51:6 8|16 74:6 9|5 6:6 10|23 6:7 1|12 58:7 2|42 20:7 3|19 5:7 4|92 1:7 5|81 9:7 6|59 15:7 7|34 21:7 8|89 99:7 9|18 29:7 10|66 9:8 1|39 54:8 2|37 5:8 3|56 33:8 4|38 55:8 5|50 71:8 6|60 70:8 7|8 75:8 8|3 3:8 9|73 30:8 10|3 80:9 1|83 16:9 2|12 58:9 3|38 7:9 4|88 41:9 5|6 49:9 6|88 26:9 7|59 68:9 8|22 94:9 9|100 6:9 10|97 93:10 1|32 40:10 2|1 32:10 3|54 31:10 4|13 24:10 5|52 55:10 6|96 1:10 7|1 8:10 8|38 66:10 9|28 86:10 10</relation>
    <relation name="R224" arity="2" nbTuples="100" semantics="soft" defaultCost="infinity">97 96:1 1|51 58:1 2|10 1:1 3|40 100:1 4|57 93:1 5|61 58:1 6|19 77:1 7|26 79:1 8|77 86:1 9|59 44:1 10|95 11:2 1|33 10:2 2|93 100:2 3|24 100:2 4|56 51:2 5|59 21:2 6|82 14:2 7|1 42:2 8|19 35:2 9|52 26:2 10|94 12:3 1|20 47:3 2|18 85:3 3|69 8:3 4|64 39:3 5|10 99:3 6|74 18:3 7|92 49:3 8|73 47:3 9|64 41:3 10|28 75:4 1|62 84:4 2|59 38:4 3|81 51:4 4|7 92:4 5|86 35:4 6|97 44:4 7|75 92:4 8|3 59:4 9|5 73:4 10|97 17:5 1|69 4:5 2|88 53:5 3|48 82:5 4|93 1:5 5|67 24:5 6|69 35:5 7|9 44:5 8|14 7:5 9|95 66:5 10|90 36:6 1|11 72:6 2|72 33:6 3|70 93:6 4|9 100:6 5|51 45:6 6|100 85:6 7|94 60:6 8|21 30:6 9|41 25:6 10|22 87:7 1|28 16:7 2|95 65:7 3|85 76:7 4|47 96:7 5|68 85:7 6|61 98:7 7|60 97:7 8|17 63:7 9|21 72:7 10|49 87:8 1|90 37:8 2|41 94:8 3|87 63:8 4|66 41:8 5|29 83:8 6|5 4:8 7|56 13:8 8|86 76:8 9|1 99:8 10|43 78:9 1|95 34:9 2|61 61:9 3|48 81:9 4|99 80:9 5|92 45:9 6|90 24:9 7|90 60:9 8|19 58:9 9|61 32:9 10|9 66:10 1|14 48:10 2|54 52:10 3|39 24:10 4|75 7:10 5|19 28:10 6|63 7:10 7|32 9:10 8|73 78:10 9|100 20:10 10</relation>
    <relation name="R225" arity="2" nbTuples="100" semantics="soft" defaultCost="infinity">50 29:1 1|78 16:1 2|64 9:1 3|46 83:1 4|65 50:1 5|41 53:1 6|40 90:1 7|88 29:1 8|56 91:1 9|59 77:1 10|70 14:2 1|9 64:2 2|68 32:2 3|4 34:2 4|51 10:2 5|20 77:2 6|100 25:2 7|24 93:2 8|90 30:2 9|51 41:2 10|79 27:3 1|82 59:3 2|87 64:3 3|12 9:3 4|19 15:3 5|9 46:3 6|93 74:3 7|33 5:3 8|62 29:3 9|33 50:3 10|64 88:4 1|75 45:4 2|22 46:4 3|63 34:4 4|33 87:4 5|85 50:4 6|85 77:4 7|18 29:4 8|78 73:4 9|12 15:4 10|27 62:5 1|51 16:5 2|46 18:5 3|44 72:5 4|59 67:5 5|4 30:5 6|67 5:5 7|8 41:5 8|12 44:5 9|79 16:5 10|79 33:6 1|34 56:6 2|15 95:6 3|28 12:6 4|22 47:6 5|5 31:6 6|36 39:6 7|93 53:6 8|1 92:6 9|24 80:6 10|82 91:7 1|45 12:7 2|6 29:7 3|71 20:7 4|85 98:7 5|3 26:7 6|43 51:7 7|36 10:7 8|11 80:7 9|39 79:7 10|27 77:8 1|47 19:8 2|80 81:8 3|89 22:8 4|21 36:8 5|33 13:8 6|81 33:8 7|34 66:8 8|30 42:8 9|92 14:8 10|7 69:9 1|22 85:9 2|95 41:9 3|47 59:9 4|64 56:9 5|43 95:9 6|28 77:9 7|8 73:9 8|17 30:9 9|70 8:9 10|98 95:10 1|94 39:10 2|75 50:10 3|36 79:10 4|51 6:10 5|60 1:10 6|42 3:10 7|21 86:10 8|14 50:10 9|32 72:10 10</relation>
    <relation name="R226" arity="2" nbTuples="100" semantics="soft" defaultCost="infinity">67 26:1 1|42 22:1 2|50 52:1 3|72 3:1 4|85 37:1 5|92 82:1 6|20 50:1 7|98 39:1 8|26 83:1 9|62 70:1 10|5 47:2 1|33 95:2 2|27 41:2 3|49 68:2 4|72 10:2 5|88 88:2 6|99 41:2 7|24 44:2 8|92 5:2 9|61 29:2 10|98 94:3 1|17 74:3 2|64 77:3 3|30 75:3 4|30 43:3 5|49 24:3 6|58 77:3 7|83 60:3 8|77 65:3 9|7 7:3 10|29 10:4 1|82 83:4 2|29 1:4 3|55 14:4 4|43 64:4 5|81 20:4 6|53 90:4 7|16 84:4 8|9 30:4 9|32 66:4 10|39 23:5 1|72 57:5 2|25 26:5 3|48 51:5 4|8 64:5 5|64 34:5 6|70 94:5 7|23 73:5 8|51 78:5 9|1 33:5 10|8 30:6 1|3 36:6 2|70 87:6 3|93 13:6 4|83 46:6 5|77 2:6 6|5 37:6 7|76 4:6 8|20 9:6 9|27 82:6 10|86 26:7 1|99 83:7 2|55 80:7 3|51 31:7 4|42 62:7 5|76 48:7 6|74 55:7 7|56 15:7 8|58 29:7 9|39 16:7 10|25 84:8 1|80 77:8 2|49 72:8 3|36 31:8 4|26 17:8 5|88 15:8 6|7 57:8 7|60 53:8 8|1 4:8 9|60 37:8 10|42 41:9 1|11 77:9 2|96 45:9 3|55 71:9 4|100 68:9 5|10 88:9 6|77 77:9 7|23 50:9 8|55 86:9 9|38 71:9 10|95 29:10 1|5 75:10 2|96 21:10 3|62 10:10 4|81 92:10 5|38 48:10 6|60 90:10 7|51 60:10 8|5 86:10 9|49 27:10 10</relation>
    <relation name="R227" arity="2" nbTuples="100" semantics="soft" defaultCost="infinity">68 23:1 1|29 69:1 2|3 17:1 3|15 27:1 4|91 8:1 5|93 89:1 6|69 49:1 7|20 93:1 8|34 8:1 9|94 100:1 10|58 54:2 1|34 99:2 2|9 5:2 3|79 33:2 4|41 95:2 5|96 63:2 6|64 56:2 7|16 72:2 8|28 63:2 9|71 73:2 10|56 83:3 1|64 68:3 2|31 77:3 3|31 68:3 4|5 30:3 5|65 94:3 6|36 8:3 7|54 18:3 8|63 43:3 9|56 30:3 10|20 98:4 1|59 96:4 2|76 76:4 3|33 44:4 4|5 76:4 5|17 44:4 6|43 26:4 7|30 22:4 8|72 90:4 9|1 62:4 10|77 29:5 1|66 60:5 2|42 20:5 3|78 78:5 4|36 99:5 5|97 6:5 6|12 30:5 7|38 86:5 8|75 76:5 9|72 46:5 10|10 72:6 1|21 50:6 2|39 13:6 3|66 36:6 4|96 62:6 5|99 15:6 6|100 31:6 7|60 50:6 8|27 79:6 9|2 70:6 10|92 7:7 1|66 88:7 2|56 62:7 3|10 60:7 4|22 78:7 5|47 55:7 6|51 10:7 7|50 34:7 8|45 89:7 9|56 24:7 10|36 1:8 1|58 81:8 2|33 5:8 3|97 29:8 4|94 90:8 5|6 97:8 6|78 58:8 7|98 51:8 8|94 55:8 9|11 70:8 10|10 19:9 1|30 2:9 2|17 97:9 3|48 87:9 4|15 5:9 5|22 19:9 6|6 13:9 7|63 99:9 8|92 56:9 9|57 7:9 10|57 94:10 1|51 94:10 2|77 54:10 3|43 15:10 4|29 32:10 5|29 65:10 6|25 57:10 7|97 26:10 8|40 21:10 9|43 81:10 10</relation>
    <relation name="R228" arity="2" nbTuples="100" semantics="soft" defaultCost="infinity">33 81:1 1|84 87:1 2|72 90:1 3|64 84:1 4|31 48:1 5|9 18:1 6|17 16:1 7|90 81:1 8|94 77:1 9|40 74:1 10|16 85:2 1|35 100:2 2|38 93:2 3|10 52:2 4|89 10:2 5|77 24:2 6|2 87:2 7|48 62:2 8|51 30:2 9|13 37:2 10|39 40:3 1|8 9:3 2|63 34:3 3|18 32:3 4|61 91:3 5|9 44:3 6|65 98:3 7|25 62:3 8|13 36:3 9|17 1:3 10|85 14:4 1|63 53:4 2|66 61:4 3|7 11:4 4|34 66:4 5|22 93:4 6|67 54:4 7|1 58:4 8|8 74:4 9|36 69:4 10|71 63:5 1|78 39:5 2|80 100:5 3|1 22:5 4|49 74:5 5|81 22:5 6|43 15:5 7|64 34:5 8|55 38:5 9|82 18:5 10|29 41:6 1|54 80:6 2|79 74:6 3|78 20:6 4|37 28:6 5|45 89:6 6|32 15:6 7|24 69:6 8|22 41:6 9|66 14:6 10|44 85:7 1|30 44:7 2|38 57:7 3|100 5:7 4|53 16:7 5|76 2:7 6|41 90:7 7|35 14:7 8|26 53:7 9|28 98:7 10|87 6:8 1|65 8:8 2|54 92:8 3|47 68:8 4|87 95:8 5|50 42:8 6|82 61:8 7|36 63:8 8|97 4:8 9|75 28:8 10|94 40:9 1|59 50:9 2|65 55:9 3|86 15:9 4|53 63:9 5|31 30:9 6|56 100:9 7|76 33:9 8|49 65:9 9|66 43:9 10|24 84:10 1|58 100:10 2|44 70:10 3|19 43:10 4|17 25:10 5|38 81:10 6|82 14:10 7|78 80:10 8|10 28:10 9|90 45:10 10</relation>
    <relation name="R229" arity="2" nbTuples="100" semantics="soft" defaultCost="infinity">15 60:1 1|77 14:1 2|23 83:1 3|90 61:1 4|72 55:1 5|38 47:1 6|66 34:1 7|46 33:1 8|51 30:1 9|71 51:1 10|4 3:2 1|59 59:2 2|33 36:2 3|89 33:2 4|48 11:2 5|76 74:2 6|38 75:2 7|1 51:2 8|12 28:2 9|37 99:2 10|71 78:3 1|7 82:3 2|90 46:3 3|21 12:3 4|25 14:3 5|13 12:3 6|39 63:3 7|38 17:3 8|47 58:3 9|17 78:3 10|83 8:4 1|33 74:4 2|87 33:4 3|50 9:4 4|62 54:4 5|92 12:4 6|72 19:4 7|74 24:4 8|3 4:4 9|61 37:4 10|76 84:5 1|66 89:5 2|73 34:5 3|32 24:5 4|3 75:5 5|37 58:5 6|53 35:5 7|45 31:5 8|73 95:5 9|73 25:5 10|39 95:6 1|11 93:6 2|85 36:6 3|93 70:6 4|54 96:6 5|71 65:6 6|20 42:6 7|59 94:6 8|42 31:6 9|15 47:6 10|78 35:7 1|87 47:7 2|51 67:7 3|51 88:7 4|72 24:7 5|36 16:7 6|57 99:7 7|4 63:7 8|38 75:7 9|93 18:7 10|67 68:8 1|50 67:8 2|11 10:8 3|57 13:8 4|5 61:8 5|53 64:8 6|89 73:8 7|98 38:8 8|72 93:8 9|38 9:8 10|85 79:9 1|63 28:9 2|39 42:9 3|21 91:9 4|33 26:9 5|23 62:9 6|2 3:9 7|96 98:9 8|10 38:9 9|6 67:9 10|16 60:10 1|14 99:10 2|67 75:10 3|55 59:10 4|88 11:10 5|45 72:10 6|4 31:10 7|96 2:10 8|93 82:10 9|81 42:10 10</relation>
    <relation name="R230" arity="2" nbTuples="100" semantics="soft" defaultCost="infinity">28 92:1 1|23 20:1 2|41 18:1 3|27 11:1 4|70 29:1 5|20 91:1 6|13 47:1 7|99 76:1 8|49 61:1 9|79 6:1 10|43 41:2 1|7 81:2 2|20 7:2 3|92 69:2 4|15 21:2 5|4 48:2 6|44 89:2 7|23 85:2 8|97 94:2 9|32 75:2 10|51 98:3 1|77 43:3 2|33 9:3 3|93 8:3 4|99 1:3 5|37 10:3 6|78 62:3 7|11 12:3 8|48 53:3 9|34 70:3 10|19 6:4 1|85 5:4 2|97 71:4 3|60 95:4 4|48 26:4 5|46 36:4 6|56 51:4 7|48 32:4 8|56 7:4 9|50 6:4 10|49 43:5 1|74 21:5 2|75 81:5 3|88 74:5 4|72 32:5 5|70 97:5 6|93 47:5 7|89 97:5 8|57 75:5 9|29 41:5 10|3 3:6 1|46 90:6 2|100 85:6 3|50 76:6 4|71 11:6 5|96 11:6 6|76 82:6 7|75 23:6 8|37 15:6 9|19 1:6 10|31 40:7 1|81 64:7 2|75 64:7 3|61 39:7 4|26 99:7 5|48 85:7 6|80 2:7 7|79 90:7 8|91 26:7 9|25 84:7 10|67 57:8 1|60 58:8 2|88 42:8 3|44 71:8 4|78 14:8 5|78 71:8 6|8 42:8 7|67 2:8 8|57 54:8 9|79 53:8 10|50 95:9 1|60 14:9 2|21 25:9 3|9 70:9 4|48 78:9 5|38 60:9 6|47 31:9 7|31 55:9 8|49 87:9 9|18 51:9 10|51 90:10 1|88 41:10 2|67 50:10 3|68 72:10 4|16 93:10 5|13 63:10 6|50 99:10 7|53 15:10 8|26 42:10 9|93 3:10 10</relation>
    <relation name="R231" arity="2" nbTuples="100" semantics="soft" defaultCost="infinity">40 2:1 1|10 38:1 2|76 74:1 3|39 96:1 4|24 59:1 5|95 74:1 6|92 91:1 7|14 18:1 8|97 5:1 9|96 18:1 10|69 48:2 1|25 18:2 2|74 74:2 3|3 70:2 4|11 71:2 5|78 77:2 6|45 26:2 7|65 35:2 8|40 18:2 9|55 96:2 10|45 38:3 1|97 82:3 2|95 83:3 3|69 45:3 4|89 1:3 5|9 27:3 6|47 28:3 7|84 36:3 8|88 86:3 9|48 91:3 10|98 83:4 1|27 97:4 2|43 70:4 3|11 33:4 4|44 43:4 5|30 47:4 6|9 26:4 7|54 87:4 8|11 69:4 9|53 21:4 10|40 24:5 1|91 29:5 2|5 54:5 3|7 81:5 4|73 5:5 5|83 60:5 6|21 20:5 7|71 14:5 8|27 5:5 9|41 89:5 10|23 58:6 1|43 6:6 2|94 62:6 3|7 37:6 4|68 24:6 5|16 39:6 6|73 22:6 7|76 11:6 8|46 53:6 9|34 55:6 10|68 21:7 1|84 10:7 2|64 57:7 3|75 80:7 4|42 27:7 5|64 59:7 6|88 13:7 7|88 3:7 8|9 55:7 9|49 1:7 10|19 62:8 1|45 54:8 2|95 94:8 3|82 67:8 4|78 79:8 5|11 24:8 6|18 1:8 7|48 23:8 8|19 71:8 9|48 24:8 10|49 67:9 1|49 63:9 2|88 27:9 3|74 75:9 4|57 47:9 5|79 80:9 6|17 25:9 7|72 70:9 8|67 9:9 9|79 60:9 10|93 57:10 1|19 61:10 2|60 59:10 3|73 57:10 4|73 45:10 5|58 56:10 6|10 19:10 7|12 59:10 8|8 50:10 9|58 26:10 10</relation>
    <relation name="R232" arity="2" nbTuples="100" semantics="soft" defaultCost="infinity">37 95:1 1|87 50:1 2|9 95:1 3|16 60:1 4|8 50:1 5|76 20:1 6|69 56:1 7|7 23:1 8|30 51:1 9|44 92:1 10|16 97:2 1|88 97:2 2|6 94:2 3|13 52:2 4|79 44:2 5|3 12:2 6|57 90:2 7|65 17:2 8|65 37:2 9|41 4:2 10|21 76:3 1|41 63:3 2|100 84:3 3|67 42:3 4|97 7:3 5|63 11:3 6|81 27:3 7|6 27:3 8|75 2:3 9|84 30:3 10|21 91:4 1|52 50:4 2|81 84:4 3|34 11:4 4|18 57:4 5|45 55:4 6|42 22:4 7|35 33:4 8|53 4:4 9|25 52:4 10|15 70:5 1|92 94:5 2|97 98:5 3|67 69:5 4|70 54:5 5|83 10:5 6|13 25:5 7|42 52:5 8|2 56:5 9|11 98:5 10|43 99:6 1|70 32:6 2|16 10:6 3|80 71:6 4|39 87:6 5|58 34:6 6|10 76:6 7|20 48:6 8|83 36:6 9|35 91:6 10|53 92:7 1|70 31:7 2|81 93:7 3|27 84:7 4|31 99:7 5|88 12:7 6|51 53:7 7|41 32:7 8|99 92:7 9|51 11:7 10|27 76:8 1|39 87:8 2|85 51:8 3|68 53:8 4|49 56:8 5|35 31:8 6|8 48:8 7|11 51:8 8|15 35:8 9|40 54:8 10|20 28:9 1|40 24:9 2|14 97:9 3|25 72:9 4|86 21:9 5|86 95:9 6|67 85:9 7|1 28:9 8|52 34:9 9|1 43:9 10|40 14:10 1|25 54:10 2|75 18:10 3|2 84:10 4|13 92:10 5|66 17:10 6|6 16:10 7|61 26:10 8|11 60:10 9|21 59:10 10</relation>
    <relation name="R233" arity="2" nbTuples="100" semantics="soft" defaultCost="infinity">56 39:1 1|30 22:1 2|43 16:1 3|38 8:1 4|91 24:1 5|82 98:1 6|89 85:1 7|96 26:1 8|19 71:1 9|27 54:1 10|43 40:2 1|57 10:2 2|80 59:2 3|24 47:2 4|3 11:2 5|69 73:2 6|54 98:2 7|97 11:2 8|57 9:2 9|13 68:2 10|28 57:3 1|37 75:3 2|7 62:3 3|97 24:3 4|13 75:3 5|30 75:3 6|38 50:3 7|52 16:3 8|84 57:3 9|58 85:3 10|28 76:4 1|90 90:4 2|88 100:4 3|63 1:4 4|28 9:4 5|10 2:4 6|48 2:4 7|54 58:4 8|90 85:4 9|85 56:4 10|57 57:5 1|20 63:5 2|14 65:5 3|44 43:5 4|26 29:5 5|66 75:5 6|26 73:5 7|43 17:5 8|55 64:5 9|78 64:5 10|25 62:6 1|96 60:6 2|23 86:6 3|6 29:6 4|59 93:6 5|96 21:6 6|10 78:6 7|1 60:6 8|5 15:6 9|50 37:6 10|30 45:7 1|52 74:7 2|85 78:7 3|17 62:7 4|96 18:7 5|9 53:7 6|19 37:7 7|17 66:7 8|67 40:7 9|93 72:7 10|13 98:8 1|47 83:8 2|60 40:8 3|18 96:8 4|37 42:8 5|23 14:8 6|2 93:8 7|80 74:8 8|15 16:8 9|39 22:8 10|66 21:9 1|2 69:9 2|60 68:9 3|16 69:9 4|26 77:9 5|17 97:9 6|23 89:9 7|61 76:9 8|7 15:9 9|39 67:9 10|15 67:10 1|81 21:10 2|24 59:10 3|63 40:10 4|45 71:10 5|14 1:10 6|39 99:10 7|74 55:10 8|87 28:10 9|74 12:10 10</relation>
[truncated: 1,344,464 more chars]
