# Supplementary material for: A local cost simulation-based algorithm to solve distributed constraint optimization problems
Source: PeerJ Comput Sci. 2023 Mar 17;9:e1296. doi: 10.7717/peerj-cs.1296 (PMC10280401; doi:10.7717/peerj-cs.1296)
Supplement: Supplemental Information 1 [file peerj-cs-09-1296-s001.zip › code/DCOP_LCS/problem/ADCOP_70_10_0.6/RANDOM_ADCOP_70_10_density_0.6_5.xml]

<instance>
  <presentation name="instance5" type="ADCOP" benchmark="RandomDCOP" model="Simple" constraintModel="TKC" format="XDisCSP 1.0" />
  <agents nbAgents="70">
    <agent name="A1" id="1" description="Agent 1" />
    <agent name="A2" id="2" description="Agent 2" />
    <agent name="A3" id="3" description="Agent 3" />
    <agent name="A4" id="4" description="Agent 4" />
    <agent name="A5" id="5" description="Agent 5" />
    <agent name="A6" id="6" description="Agent 6" />
    <agent name="A7" id="7" description="Agent 7" />
    <agent name="A8" id="8" description="Agent 8" />
    <agent name="A9" id="9" description="Agent 9" />
    <agent name="A10" id="10" description="Agent 10" />
    <agent name="A11" id="11" description="Agent 11" />
    <agent name="A12" id="12" description="Agent 12" />
    <agent name="A13" id="13" description="Agent 13" />
    <agent name="A14" id="14" description="Agent 14" />
    <agent name="A15" id="15" description="Agent 15" />
    <agent name="A16" id="16" description="Agent 16" />
    <agent name="A17" id="17" description="Agent 17" />
    <agent name="A18" id="18" description="Agent 18" />
    <agent name="A19" id="19" description="Agent 19" />
    <agent name="A20" id="20" description="Agent 20" />
    <agent name="A21" id="21" description="Agent 21" />
    <agent name="A22" id="22" description="Agent 22" />
    <agent name="A23" id="23" description="Agent 23" />
    <agent name="A24" id="24" description="Agent 24" />
    <agent name="A25" id="25" description="Agent 25" />
    <agent name="A26" id="26" description="Agent 26" />
    <agent name="A27" id="27" description="Agent 27" />
    <agent name="A28" id="28" description="Agent 28" />
    <agent name="A29" id="29" description="Agent 29" />
    <agent name="A30" id="30" description="Agent 30" />
    <agent name="A31" id="31" description="Agent 31" />
    <agent name="A32" id="32" description="Agent 32" />
    <agent name="A33" id="33" description="Agent 33" />
    <agent name="A34" id="34" description="Agent 34" />
    <agent name="A35" id="35" description="Agent 35" />
    <agent name="A36" id="36" description="Agent 36" />
    <agent name="A37" id="37" description="Agent 37" />
    <agent name="A38" id="38" description="Agent 38" />
    <agent name="A39" id="39" description="Agent 39" />
    <agent name="A40" id="40" description="Agent 40" />
    <agent name="A41" id="41" description="Agent 41" />
    <agent name="A42" id="42" description="Agent 42" />
    <agent name="A43" id="43" description="Agent 43" />
    <agent name="A44" id="44" description="Agent 44" />
    <agent name="A45" id="45" description="Agent 45" />
    <agent name="A46" id="46" description="Agent 46" />
    <agent name="A47" id="47" description="Agent 47" />
    <agent name="A48" id="48" description="Agent 48" />
    <agent name="A49" id="49" description="Agent 49" />
    <agent name="A50" id="50" description="Agent 50" />
    <agent name="A51" id="51" description="Agent 51" />
    <agent name="A52" id="52" description="Agent 52" />
    <agent name="A53" id="53" description="Agent 53" />
    <agent name="A54" id="54" description="Agent 54" />
    <agent name="A55" id="55" description="Agent 55" />
    <agent name="A56" id="56" description="Agent 56" />
    <agent name="A57" id="57" description="Agent 57" />
    <agent name="A58" id="58" description="Agent 58" />
    <agent name="A59" id="59" description="Agent 59" />
    <agent name="A60" id="60" description="Agent 60" />
    <agent name="A61" id="61" description="Agent 61" />
    <agent name="A62" id="62" description="Agent 62" />
    <agent name="A63" id="63" description="Agent 63" />
    <agent name="A64" id="64" description="Agent 64" />
    <agent name="A65" id="65" description="Agent 65" />
    <agent name="A66" id="66" description="Agent 66" />
    <agent name="A67" id="67" description="Agent 67" />
    <agent name="A68" id="68" description="Agent 68" />
    <agent name="A69" id="69" description="Agent 69" />
    <agent name="A70" id="70" description="Agent 70" />
  </agents>
  <domains nbDomains="1">
    <domain name="D1" nbValues="10">1..10</domain>
  </domains>
  <variables nbVariables="70">
    <variable agent="A1" name="X1.1" id="1" domain="D1" description="variable 1.1" />
    <variable agent="A2" name="X2.1" id="1" domain="D1" description="variable 2.1" />
    <variable agent="A3" name="X3.1" id="1" domain="D1" description="variable 3.1" />
    <variable agent="A4" name="X4.1" id="1" domain="D1" description="variable 4.1" />
    <variable agent="A5" name="X5.1" id="1" domain="D1" description="variable 5.1" />
    <variable agent="A6" name="X6.1" id="1" domain="D1" description="variable 6.1" />
    <variable agent="A7" name="X7.1" id="1" domain="D1" description="variable 7.1" />
    <variable agent="A8" name="X8.1" id="1" domain="D1" description="variable 8.1" />
    <variable agent="A9" name="X9.1" id="1" domain="D1" description="variable 9.1" />
    <variable agent="A10" name="X10.1" id="1" domain="D1" description="variable 10.1" />
    <variable agent="A11" name="X11.1" id="1" domain="D1" description="variable 11.1" />
    <variable agent="A12" name="X12.1" id="1" domain="D1" description="variable 12.1" />
    <variable agent="A13" name="X13.1" id="1" domain="D1" description="variable 13.1" />
    <variable agent="A14" name="X14.1" id="1" domain="D1" description="variable 14.1" />
    <variable agent="A15" name="X15.1" id="1" domain="D1" description="variable 15.1" />
    <variable agent="A16" name="X16.1" id="1" domain="D1" description="variable 16.1" />
    <variable agent="A17" name="X17.1" id="1" domain="D1" description="variable 17.1" />
    <variable agent="A18" name="X18.1" id="1" domain="D1" description="variable 18.1" />
    <variable agent="A19" name="X19.1" id="1" domain="D1" description="variable 19.1" />
    <variable agent="A20" name="X20.1" id="1" domain="D1" description="variable 20.1" />
    <variable agent="A21" name="X21.1" id="1" domain="D1" description="variable 21.1" />
    <variable agent="A22" name="X22.1" id="1" domain="D1" description="variable 22.1" />
    <variable agent="A23" name="X23.1" id="1" domain="D1" description="variable 23.1" />
    <variable agent="A24" name="X24.1" id="1" domain="D1" description="variable 24.1" />
    <variable agent="A25" name="X25.1" id="1" domain="D1" description="variable 25.1" />
    <variable agent="A26" name="X26.1" id="1" domain="D1" description="variable 26.1" />
    <variable agent="A27" name="X27.1" id="1" domain="D1" description="variable 27.1" />
    <variable agent="A28" name="X28.1" id="1" domain="D1" description="variable 28.1" />
    <variable agent="A29" name="X29.1" id="1" domain="D1" description="variable 29.1" />
    <variable agent="A30" name="X30.1" id="1" domain="D1" description="variable 30.1" />
    <variable agent="A31" name="X31.1" id="1" domain="D1" description="variable 31.1" />
    <variable agent="A32" name="X32.1" id="1" domain="D1" description="variable 32.1" />
    <variable agent="A33" name="X33.1" id="1" domain="D1" description="variable 33.1" />
    <variable agent="A34" name="X34.1" id="1" domain="D1" description="variable 34.1" />
    <variable agent="A35" name="X35.1" id="1" domain="D1" description="variable 35.1" />
    <variable agent="A36" name="X36.1" id="1" domain="D1" description="variable 36.1" />
    <variable agent="A37" name="X37.1" id="1" domain="D1" description="variable 37.1" />
    <variable agent="A38" name="X38.1" id="1" domain="D1" description="variable 38.1" />
    <variable agent="A39" name="X39.1" id="1" domain="D1" description="variable 39.1" />
    <variable agent="A40" name="X40.1" id="1" domain="D1" description="variable 40.1" />
    <variable agent="A41" name="X41.1" id="1" domain="D1" description="variable 41.1" />
    <variable agent="A42" name="X42.1" id="1" domain="D1" description="variable 42.1" />
    <variable agent="A43" name="X43.1" id="1" domain="D1" description="variable 43.1" />
    <variable agent="A44" name="X44.1" id="1" domain="D1" description="variable 44.1" />
    <variable agent="A45" name="X45.1" id="1" domain="D1" description="variable 45.1" />
    <variable agent="A46" name="X46.1" id="1" domain="D1" description="variable 46.1" />
    <variable agent="A47" name="X47.1" id="1" domain="D1" description="variable 47.1" />
    <variable agent="A48" name="X48.1" id="1" domain="D1" description="variable 48.1" />
    <variable agent="A49" name="X49.1" id="1" domain="D1" description="variable 49.1" />
    <variable agent="A50" name="X50.1" id="1" domain="D1" description="variable 50.1" />
    <variable agent="A51" name="X51.1" id="1" domain="D1" description="variable 51.1" />
    <variable agent="A52" name="X52.1" id="1" domain="D1" description="variable 52.1" />
    <variable agent="A53" name="X53.1" id="1" domain="D1" description="variable 53.1" />
    <variable agent="A54" name="X54.1" id="1" domain="D1" description="variable 54.1" />
    <variable agent="A55" name="X55.1" id="1" domain="D1" description="variable 55.1" />
    <variable agent="A56" name="X56.1" id="1" domain="D1" description="variable 56.1" />
    <variable agent="A57" name="X57.1" id="1" domain="D1" description="variable 57.1" />
    <variable agent="A58" name="X58.1" id="1" domain="D1" description="variable 58.1" />
    <variable agent="A59" name="X59.1" id="1" domain="D1" description="variable 59.1" />
    <variable agent="A60" name="X60.1" id="1" domain="D1" description="variable 60.1" />
    <variable agent="A61" name="X61.1" id="1" domain="D1" description="variable 61.1" />
    <variable agent="A62" name="X62.1" id="1" domain="D1" description="variable 62.1" />
    <variable agent="A63" name="X63.1" id="1" domain="D1" description="variable 63.1" />
    <variable agent="A64" name="X64.1" id="1" domain="D1" description="variable 64.1" />
    <variable agent="A65" name="X65.1" id="1" domain="D1" description="variable 65.1" />
    <variable agent="A66" name="X66.1" id="1" domain="D1" description="variable 66.1" />
    <variable agent="A67" name="X67.1" id="1" domain="D1" description="variable 67.1" />
    <variable agent="A68" name="X68.1" id="1" domain="D1" description="variable 68.1" />
    <variable agent="A69" name="X69.1" id="1" domain="D1" description="variable 69.1" />
    <variable agent="A70" name="X70.1" id="1" domain="D1" description="variable 70.1" />
  </variables>
  <constraints nbConstraints="1449">
    <constraint name="C0" model="TKC" arity="2" scope="X45.1 X47.1" reference="R0" />
    <constraint name="C1" model="TKC" arity="2" scope="X5.1 X68.1" reference="R1" />
    <constraint name="C2" model="TKC" arity="2" scope="X15.1 X22.1" reference="R2" />
    <constraint name="C3" model="TKC" arity="2" scope="X20.1 X26.1" reference="R3" />
    <constraint name="C4" model="TKC" arity="2" scope="X5.1 X17.1" reference="R4" />
    <constraint name="C5" model="TKC" arity="2" scope="X35.1 X68.1" reference="R5" />
    <constraint name="C6" model="TKC" arity="2" scope="X55.1 X63.1" reference="R6" />
    <constraint name="C7" model="TKC" arity="2" scope="X22.1 X67.1" reference="R7" />
    <constraint name="C8" model="TKC" arity="2" scope="X5.1 X30.1" reference="R8" />
    <constraint name="C9" model="TKC" arity="2" scope="X48.1 X58.1" reference="R9" />
    <constraint name="C10" model="TKC" arity="2" scope="X21.1 X27.1" reference="R10" />
    <constraint name="C11" model="TKC" arity="2" scope="X19.1 X29.1" reference="R11" />
    <constraint name="C12" model="TKC" arity="2" scope="X18.1 X67.1" reference="R12" />
    <constraint name="C13" model="TKC" arity="2" scope="X2.1 X64.1" reference="R13" />
    <constraint name="C14" model="TKC" arity="2" scope="X22.1 X28.1" reference="R14" />
    <constraint name="C15" model="TKC" arity="2" scope="X54.1 X57.1" reference="R15" />
    <constraint name="C16" model="TKC" arity="2" scope="X14.1 X21.1" reference="R16" />
    <constraint name="C17" model="TKC" arity="2" scope="X47.1 X50.1" reference="R17" />
    <constraint name="C18" model="TKC" arity="2" scope="X6.1 X31.1" reference="R18" />
    <constraint name="C19" model="TKC" arity="2" scope="X19.1 X35.1" reference="R19" />
    <constraint name="C20" model="TKC" arity="2" scope="X14.1 X61.1" reference="R20" />
    <constraint name="C21" model="TKC" arity="2" scope="X46.1 X62.1" reference="R21" />
    <constraint name="C22" model="TKC" arity="2" scope="X43.1 X55.1" reference="R22" />
    <constraint name="C23" model="TKC" arity="2" scope="X32.1 X67.1" reference="R23" />
    <constraint name="C24" model="TKC" arity="2" scope="X22.1 X59.1" reference="R24" />
    <constraint name="C25" model="TKC" arity="2" scope="X8.1 X38.1" reference="R25" />
    <constraint name="C26" model="TKC" arity="2" scope="X24.1 X70.1" reference="R26" />
    <constraint name="C27" model="TKC" arity="2" scope="X6.1 X27.1" reference="R27" />
    <constraint name="C28" model="TKC" arity="2" scope="X33.1 X63.1" reference="R28" />
    <constraint name="C29" model="TKC" arity="2" scope="X2.1 X14.1" reference="R29" />
    <constraint name="C30" model="TKC" arity="2" scope="X25.1 X33.1" reference="R30" />
    <constraint name="C31" model="TKC" arity="2" scope="X59.1 X61.1" reference="R31" />
    <constraint name="C32" model="TKC" arity="2" scope="X19.1 X26.1" reference="R32" />
    <constraint name="C33" model="TKC" arity="2" scope="X15.1 X70.1" reference="R33" />
    <constraint name="C34" model="TKC" arity="2" scope="X31.1 X47.1" reference="R34" />
    <constraint name="C35" model="TKC" arity="2" scope="X26.1 X47.1" reference="R35" />
    <constraint name="C36" model="TKC" arity="2" scope="X33.1 X69.1" reference="R36" />
    <constraint name="C37" model="TKC" arity="2" scope="X7.1 X45.1" reference="R37" />
    <constraint name="C38" model="TKC" arity="2" scope="X19.1 X46.1" reference="R38" />
    <constraint name="C39" model="TKC" arity="2" scope="X5.1 X54.1" reference="R39" />
    <constraint name="C40" model="TKC" arity="2" scope="X41.1 X47.1" reference="R40" />
    <constraint name="C41" model="TKC" arity="2" scope="X56.1 X59.1" reference="R41" />
    <constraint name="C42" model="TKC" arity="2" scope="X38.1 X70.1" reference="R42" />
    <constraint name="C43" model="TKC" arity="2" scope="X33.1 X56.1" reference="R43" />
    <constraint name="C44" model="TKC" arity="2" scope="X14.1 X58.1" reference="R44" />
    <constraint name="C45" model="TKC" arity="2" scope="X3.1 X28.1" reference="R45" />
    <constraint name="C46" model="TKC" arity="2" scope="X21.1 X40.1" reference="R46" />
    <constraint name="C47" model="TKC" arity="2" scope="X1.1 X34.1" reference="R47" />
    <constraint name="C48" model="TKC" arity="2" scope="X9.1 X22.1" reference="R48" />
    <constraint name="C49" model="TKC" arity="2" scope="X34.1 X53.1" reference="R49" />
    <constraint name="C50" model="TKC" arity="2" scope="X42.1 X66.1" reference="R50" />
    <constraint name="C51" model="TKC" arity="2" scope="X11.1 X22.1" reference="R51" />
    <constraint name="C52" model="TKC" arity="2" scope="X52.1 X54.1" reference="R52" />
    <constraint name="C53" model="TKC" arity="2" scope="X57.1 X65.1" reference="R53" />
    <constraint name="C54" model="TKC" arity="2" scope="X4.1 X36.1" reference="R54" />
    <constraint name="C55" model="TKC" arity="2" scope="X3.1 X4.1" reference="R55" />
    <constraint name="C56" model="TKC" arity="2" scope="X60.1 X63.1" reference="R56" />
    <constraint name="C57" model="TKC" arity="2" scope="X19.1 X53.1" reference="R57" />
    <constraint name="C58" model="TKC" arity="2" scope="X24.1 X44.1" reference="R58" />
    <constraint name="C59" model="TKC" arity="2" scope="X31.1 X49.1" reference="R59" />
    <constraint name="C60" model="TKC" arity="2" scope="X13.1 X15.1" reference="R60" />
    <constraint name="C61" model="TKC" arity="2" scope="X15.1 X37.1" reference="R61" />
    <constraint name="C62" model="TKC" arity="2" scope="X10.1 X17.1" reference="R62" />
    <constraint name="C63" model="TKC" arity="2" scope="X16.1 X21.1" reference="R63" />
    <constraint name="C64" model="TKC" arity="2" scope="X42.1 X62.1" reference="R64" />
    <constraint name="C65" model="TKC" arity="2" scope="X29.1 X51.1" reference="R65" />
    <constraint name="C66" model="TKC" arity="2" scope="X39.1 X66.1" reference="R66" />
    <constraint name="C67" model="TKC" arity="2" scope="X23.1 X56.1" reference="R67" />
    <constraint name="C68" model="TKC" arity="2" scope="X12.1 X25.1" reference="R68" />
    <constraint name="C69" model="TKC" arity="2" scope="X33.1 X68.1" reference="R69" />
    <constraint name="C70" model="TKC" arity="2" scope="X6.1 X22.1" reference="R70" />
    <constraint name="C71" model="TKC" arity="2" scope="X3.1 X47.1" reference="R71" />
    <constraint name="C72" model="TKC" arity="2" scope="X24.1 X43.1" reference="R72" />
    <constraint name="C73" model="TKC" arity="2" scope="X1.1 X9.1" reference="R73" />
    <constraint name="C74" model="TKC" arity="2" scope="X13.1 X25.1" reference="R74" />
    <constraint name="C75" model="TKC" arity="2" scope="X24.1 X62.1" reference="R75" />
    <constraint name="C76" model="TKC" arity="2" scope="X9.1 X47.1" reference="R76" />
    <constraint name="C77" model="TKC" arity="2" scope="X8.1 X51.1" reference="R77" />
    <constraint name="C78" model="TKC" arity="2" scope="X11.1 X64.1" reference="R78" />
    <constraint name="C79" model="TKC" arity="2" scope="X7.1 X46.1" reference="R79" />
    <constraint name="C80" model="TKC" arity="2" scope="X53.1 X64.1" reference="R80" />
    <constraint name="C81" model="TKC" arity="2" scope="X60.1 X61.1" reference="R81" />
    <constraint name="C82" model="TKC" arity="2" scope="X10.1 X38.1" reference="R82" />
    <constraint name="C83" model="TKC" arity="2" scope="X44.1 X55.1" reference="R83" />
    <constraint name="C84" model="TKC" arity="2" scope="X10.1 X47.1" reference="R84" />
    <constraint name="C85" model="TKC" arity="2" scope="X24.1 X61.1" reference="R85" />
    <constraint name="C86" model="TKC" arity="2" scope="X19.1 X64.1" reference="R86" />
    <constraint name="C87" model="TKC" arity="2" scope="X15.1 X56.1" reference="R87" />
    <constraint name="C88" model="TKC" arity="2" scope="X48.1 X56.1" reference="R88" />
    <constraint name="C89" model="TKC" arity="2" scope="X20.1 X47.1" reference="R89" />
    <constraint name="C90" model="TKC" arity="2" scope="X40.1 X66.1" reference="R90" />
    <constraint name="C91" model="TKC" arity="2" scope="X15.1 X64.1" reference="R91" />
    <constraint name="C92" model="TKC" arity="2" scope="X34.1 X65.1" reference="R92" />
    <constraint name="C93" model="TKC" arity="2" scope="X39.1 X62.1" reference="R93" />
    <constraint name="C94" model="TKC" arity="2" scope="X31.1 X56.1" reference="R94" />
    <constraint name="C95" model="TKC" arity="2" scope="X21.1 X68.1" reference="R95" />
    <constraint name="C96" model="TKC" arity="2" scope="X20.1 X36.1" reference="R96" />
    <constraint name="C97" model="TKC" arity="2" scope="X8.1 X54.1" reference="R97" />
    <constraint name="C98" model="TKC" arity="2" scope="X10.1 X13.1" reference="R98" />
    <constraint name="C99" model="TKC" arity="2" scope="X1.1 X44.1" reference="R99" />
    <constraint name="C100" model="TKC" arity="2" scope="X43.1 X48.1" reference="R100" />
    <constraint name="C101" model="TKC" arity="2" scope="X40.1 X53.1" reference="R101" />
    <constraint name="C102" model="TKC" arity="2" scope="X3.1 X21.1" reference="R102" />
    <constraint name="C103" model="TKC" arity="2" scope="X16.1 X51.1" reference="R103" />
    <constraint name="C104" model="TKC" arity="2" scope="X45.1 X51.1" reference="R104" />
    <constraint name="C105" model="TKC" arity="2" scope="X1.1 X48.1" reference="R105" />
    <constraint name="C106" model="TKC" arity="2" scope="X23.1 X37.1" reference="R106" />
    <constraint name="C107" model="TKC" arity="2" scope="X11.1 X40.1" reference="R107" />
    <constraint name="C108" model="TKC" arity="2" scope="X46.1 X58.1" reference="R108" />
    <constraint name="C109" model="TKC" arity="2" scope="X29.1 X35.1" reference="R109" />
    <constraint name="C110" model="TKC" arity="2" scope="X15.1 X63.1" reference="R110" />
    <constraint name="C111" model="TKC" arity="2" scope="X7.1 X35.1" reference="R111" />
    <constraint name="C112" model="TKC" arity="2" scope="X13.1 X23.1" reference="R112" />
    <constraint name="C113" model="TKC" arity="2" scope="X18.1 X64.1" reference="R113" />
    <constraint name="C114" model="TKC" arity="2" scope="X53.1 X55.1" reference="R114" />
    <constraint name="C115" model="TKC" arity="2" scope="X46.1 X57.1" reference="R115" />
    <constraint name="C116" model="TKC" arity="2" scope="X15.1 X50.1" reference="R116" />
    <constraint name="C117" model="TKC" arity="2" scope="X19.1 X58.1" reference="R117" />
    <constraint name="C118" model="TKC" arity="2" scope="X5.1 X51.1" reference="R118" />
    <constraint name="C119" model="TKC" arity="2" scope="X5.1 X11.1" reference="R119" />
    <constraint name="C120" model="TKC" arity="2" scope="X32.1 X54.1" reference="R120" />
    <constraint name="C121" model="TKC" arity="2" scope="X14.1 X35.1" reference="R121" />
    <constraint name="C122" model="TKC" arity="2" scope="X18.1 X57.1" reference="R122" />
    <constraint name="C123" model="TKC" arity="2" scope="X25.1 X42.1" reference="R123" />
    <constraint name="C124" model="TKC" arity="2" scope="X51.1 X67.1" reference="R124" />
    <constraint name="C125" model="TKC" arity="2" scope="X33.1 X38.1" reference="R125" />
    <constraint name="C126" model="TKC" arity="2" scope="X50.1 X65.1" reference="R126" />
    <constraint name="C127" model="TKC" arity="2" scope="X34.1 X42.1" reference="R127" />
    <constraint name="C128" model="TKC" arity="2" scope="X2.1 X68.1" reference="R128" />
    <constraint name="C129" model="TKC" arity="2" scope="X19.1 X54.1" reference="R129" />
    <constraint name="C130" model="TKC" arity="2" scope="X16.1 X66.1" reference="R130" />
    <constraint name="C131" model="TKC" arity="2" scope="X45.1 X50.1" reference="R131" />
    <constraint name="C132" model="TKC" arity="2" scope="X17.1 X34.1" reference="R132" />
    <constraint name="C133" model="TKC" arity="2" scope="X11.1 X32.1" reference="R133" />
    <constraint name="C134" model="TKC" arity="2" scope="X6.1 X69.1" reference="R134" />
    <constraint name="C135" model="TKC" arity="2" scope="X20.1 X37.1" reference="R135" />
    <constraint name="C136" model="TKC" arity="2" scope="X48.1 X60.1" reference="R136" />
    <constraint name="C137" model="TKC" arity="2" scope="X31.1 X54.1" reference="R137" />
    <constraint name="C138" model="TKC" arity="2" scope="X24.1 X50.1" reference="R138" />
    <constraint name="C139" model="TKC" arity="2" scope="X25.1 X64.1" reference="R139" />
    <constraint name="C140" model="TKC" arity="2" scope="X7.1 X22.1" reference="R140" />
    <constraint name="C141" model="TKC" arity="2" scope="X19.1 X62.1" reference="R141" />
    <constraint name="C142" model="TKC" arity="2" scope="X44.1 X45.1" reference="R142" />
    <constraint name="C143" model="TKC" arity="2" scope="X51.1 X63.1" reference="R143" />
    <constraint name="C144" model="TKC" arity="2" scope="X14.1 X51.1" reference="R144" />
    <constraint name="C145" model="TKC" arity="2" scope="X7.1 X53.1" reference="R145" />
    <constraint name="C146" model="TKC" arity="2" scope="X7.1 X14.1" reference="R146" />
    <constraint name="C147" model="TKC" arity="2" scope="X4.1 X22.1" reference="R147" />
    <constraint name="C148" model="TKC" arity="2" scope="X2.1 X32.1" reference="R148" />
    <constraint name="C149" model="TKC" arity="2" scope="X11.1 X17.1" reference="R149" />
    <constraint name="C150" model="TKC" arity="2" scope="X27.1 X67.1" reference="R150" />
    <constraint name="C151" model="TKC" arity="2" scope="X36.1 X64.1" reference="R151" />
    <constraint name="C152" model="TKC" arity="2" scope="X31.1 X48.1" reference="R152" />
    <constraint name="C153" model="TKC" arity="2" scope="X10.1 X40.1" reference="R153" />
    <constraint name="C154" model="TKC" arity="2" scope="X47.1 X48.1" reference="R154" />
    <constraint name="C155" model="TKC" arity="2" scope="X26.1 X56.1" reference="R155" />
    <constraint name="C156" model="TKC" arity="2" scope="X26.1 X68.1" reference="R156" />
    <constraint name="C157" model="TKC" arity="2" scope="X4.1 X37.1" reference="R157" />
    <constraint name="C158" model="TKC" arity="2" scope="X8.1 X23.1" reference="R158" />
    <constraint name="C159" model="TKC" arity="2" scope="X4.1 X17.1" reference="R159" />
    <constraint name="C160" model="TKC" arity="2" scope="X8.1 X61.1" reference="R160" />
    <constraint name="C161" model="TKC" arity="2" scope="X28.1 X42.1" reference="R161" />
    <constraint name="C162" model="TKC" arity="2" scope="X9.1 X27.1" reference="R162" />
    <constraint name="C163" model="TKC" arity="2" scope="X22.1 X44.1" reference="R163" />
    <constraint name="C164" model="TKC" arity="2" scope="X6.1 X25.1" reference="R164" />
    <constraint name="C165" model="TKC" arity="2" scope="X25.1 X35.1" reference="R165" />
    <constraint name="C166" model="TKC" arity="2" scope="X14.1 X67.1" reference="R166" />
    <constraint name="C167" model="TKC" arity="2" scope="X4.1 X69.1" reference="R167" />
    <constraint name="C168" model="TKC" arity="2" scope="X35.1 X54.1" reference="R168" />
    <constraint name="C169" model="TKC" arity="2" scope="X54.1 X64.1" reference="R169" />
    <constraint name="C170" model="TKC" arity="2" scope="X28.1 X49.1" reference="R170" />
    <constraint name="C171" model="TKC" arity="2" scope="X5.1 X53.1" reference="R171" />
    <constraint name="C172" model="TKC" arity="2" scope="X29.1 X43.1" reference="R172" />
    <constraint name="C173" model="TKC" arity="2" scope="X10.1 X39.1" reference="R173" />
    <constraint name="C174" model="TKC" arity="2" scope="X29.1 X54.1" reference="R174" />
    <constraint name="C175" model="TKC" arity="2" scope="X37.1 X50.1" reference="R175" />
    <constraint name="C176" model="TKC" arity="2" scope="X39.1 X44.1" reference="R176" />
    <constraint name="C177" model="TKC" arity="2" scope="X20.1 X22.1" reference="R177" />
    <constraint name="C178" model="TKC" arity="2" scope="X49.1 X61.1" reference="R178" />
    <constraint name="C179" model="TKC" arity="2" scope="X9.1 X54.1" reference="R179" />
    <constraint name="C180" model="TKC" arity="2" scope="X13.1 X49.1" reference="R180" />
    <constraint name="C181" model="TKC" arity="2" scope="X12.1 X58.1" reference="R181" />
    <constraint name="C182" model="TKC" arity="2" scope="X21.1 X37.1" reference="R182" />
    <constraint name="C183" model="TKC" arity="2" scope="X4.1 X38.1" reference="R183" />
    <constraint name="C184" model="TKC" arity="2" scope="X2.1 X45.1" reference="R184" />
    <constraint name="C185" model="TKC" arity="2" scope="X20.1 X60.1" reference="R185" />
    <constraint name="C186" model="TKC" arity="2" scope="X12.1 X67.1" reference="R186" />
    <constraint name="C187" model="TKC" arity="2" scope="X20.1 X44.1" reference="R187" />
    <constraint name="C188" model="TKC" arity="2" scope="X63.1 X67.1" reference="R188" />
    <constraint name="C189" model="TKC" arity="2" scope="X1.1 X24.1" reference="R189" />
    <constraint name="C190" model="TKC" arity="2" scope="X30.1 X54.1" reference="R190" />
    <constraint name="C191" model="TKC" arity="2" scope="X30.1 X32.1" reference="R191" />
    <constraint name="C192" model="TKC" arity="2" scope="X30.1 X34.1" reference="R192" />
    <constraint name="C193" model="TKC" arity="2" scope="X18.1 X31.1" reference="R193" />
    <constraint name="C194" model="TKC" arity="2" scope="X21.1 X66.1" reference="R194" />
    <constraint name="C195" model="TKC" arity="2" scope="X52.1 X66.1" reference="R195" />
    <constraint name="C196" model="TKC" arity="2" scope="X2.1 X11.1" reference="R196" />
    <constraint name="C197" model="TKC" arity="2" scope="X30.1 X57.1" reference="R197" />
    <constraint name="C198" model="TKC" arity="2" scope="X9.1 X20.1" reference="R198" />
    <constraint name="C199" model="TKC" arity="2" scope="X30.1 X67.1" reference="R199" />
    <constraint name="C200" model="TKC" arity="2" scope="X28.1 X68.1" reference="R200" />
    <constraint name="C201" model="TKC" arity="2" scope="X14.1 X57.1" reference="R201" />
    <constraint name="C202" model="TKC" arity="2" scope="X16.1 X62.1" reference="R202" />
    <constraint name="C203" model="TKC" arity="2" scope="X21.1 X48.1" reference="R203" />
    <constraint name="C204" model="TKC" arity="2" scope="X28.1 X64.1" reference="R204" />
    <constraint name="C205" model="TKC" arity="2" scope="X45.1 X61.1" reference="R205" />
    <constraint name="C206" model="TKC" arity="2" scope="X26.1 X36.1" reference="R206" />
    <constraint name="C207" model="TKC" arity="2" scope="X13.1 X62.1" reference="R207" />
    <constraint name="C208" model="TKC" arity="2" scope="X49.1 X68.1" reference="R208" />
    <constraint name="C209" model="TKC" arity="2" scope="X23.1 X67.1" reference="R209" />
    <constraint name="C210" model="TKC" arity="2" scope="X32.1 X39.1" reference="R210" />
    <constraint name="C211" model="TKC" arity="2" scope="X4.1 X14.1" reference="R211" />
    <constraint name="C212" model="TKC" arity="2" scope="X6.1 X42.1" reference="R212" />
    <constraint name="C213" model="TKC" arity="2" scope="X22.1 X47.1" reference="R213" />
    <constraint name="C214" model="TKC" arity="2" scope="X17.1 X36.1" reference="R214" />
    <constraint name="C215" model="TKC" arity="2" scope="X22.1 X69.1" reference="R215" />
    <constraint name="C216" model="TKC" arity="2" scope="X33.1 X62.1" reference="R216" />
    <constraint name="C217" model="TKC" arity="2" scope="X51.1 X60.1" reference="R217" />
    <constraint name="C218" model="TKC" arity="2" scope="X2.1 X36.1" reference="R218" />
    <constraint name="C219" model="TKC" arity="2" scope="X35.1 X45.1" reference="R219" />
    <constraint name="C220" model="TKC" arity="2" scope="X50.1 X68.1" reference="R220" />
    <constraint name="C221" model="TKC" arity="2" scope="X4.1 X56.1" reference="R221" />
    <constraint name="C222" model="TKC" arity="2" scope="X32.1 X59.1" reference="R222" />
    <constraint name="C223" model="TKC" arity="2" scope="X29.1 X47.1" reference="R223" />
    <constraint name="C224" model="TKC" arity="2" scope="X20.1 X51.1" reference="R224" />
    <constraint name="C225" model="TKC" arity="2" scope="X36.1 X49.1" reference="R225" />
    <constraint name="C226" model="TKC" arity="2" scope="X1.1 X52.1" reference="R226" />
    <constraint name="C227" model="TKC" arity="2" scope="X42.1 X64.1" reference="R227" />
    <constraint name="C228" model="TKC" arity="2" scope="X13.1 X36.1" reference="R228" />
    <constraint name="C229" model="TKC" arity="2" scope="X30.1 X42.1" reference="R229" />
    <constraint name="C230" model="TKC" arity="2" scope="X37.1 X47.1" reference="R230" />
    <constraint name="C231" model="TKC" arity="2" scope="X5.1 X65.1" reference="R231" />
    <constraint name="C232" model="TKC" arity="2" scope="X49.1 X51.1" reference="R232" />
    <constraint name="C233" model="TKC" arity="2" scope="X18.1 X61.1" reference="R233" />
    <constraint name="C234" model="TKC" arity="2" scope="X25.1 X31.1" reference="R234" />
    <constraint name="C235" model="TKC" arity="2" scope="X17.1 X44.1" reference="R235" />
    <constraint name="C236" model="TKC" arity="2" scope="X14.1 X62.1" reference="R236" />
    <constraint name="C237" model="TKC" arity="2" scope="X6.1 X54.1" reference="R237" />
    <constraint name="C238" model="TKC" arity="2" scope="X28.1 X56.1" reference="R238" />
    <constraint name="C239" model="TKC" arity="2" scope="X55.1 X69.1" reference="R239" />
    <constraint name="C240" model="TKC" arity="2" scope="X8.1 X19.1" reference="R240" />
    <constraint name="C241" model="TKC" arity="2" scope="X26.1 X63.1" reference="R241" />
    <constraint name="C242" model="TKC" arity="2" scope="X50.1 X56.1" reference="R242" />
    <constraint name="C243" model="TKC" arity="2" scope="X29.1 X50.1" reference="R243" />
    <constraint name="C244" model="TKC" arity="2" scope="X5.1 X69.1" reference="R244" />
    <constraint name="C245" model="TKC" arity="2" scope="X4.1 X11.1" reference="R245" />
    <constraint name="C246" model="TKC" arity="2" scope="X11.1 X38.1" reference="R246" />
    <constraint name="C247" model="TKC" arity="2" scope="X8.1 X63.1" reference="R247" />
    <constraint name="C248" model="TKC" arity="2" scope="X6.1 X46.1" reference="R248" />
    <constraint name="C249" model="TKC" arity="2" scope="X6.1 X60.1" reference="R249" />
    <constraint name="C250" model="TKC" arity="2" scope="X5.1 X42.1" reference="R250" />
    <constraint name="C251" model="TKC" arity="2" scope="X61.1 X66.1" reference="R251" />
    <constraint name="C252" model="TKC" arity="2" scope="X9.1 X63.1" reference="R252" />
    <constraint name="C253" model="TKC" arity="2" scope="X47.1 X55.1" reference="R253" />
    <constraint name="C254" model="TKC" arity="2" scope="X36.1 X53.1" reference="R254" />
    <constraint name="C255" model="TKC" arity="2" scope="X3.1 X12.1" reference="R255" />
    <constraint name="C256" model="TKC" arity="2" scope="X30.1 X59.1" reference="R256" />
    <constraint name="C257" model="TKC" arity="2" scope="X4.1 X27.1" reference="R257" />
    <constraint name="C258" model="TKC" arity="2" scope="X40.1 X62.1" reference="R258" />
    <constraint name="C259" model="TKC" arity="2" scope="X4.1 X41.1" reference="R259" />
    <constraint name="C260" model="TKC" arity="2" scope="X20.1 X58.1" reference="R260" />
    <constraint name="C261" model="TKC" arity="2" scope="X28.1 X35.1" reference="R261" />
    <constraint name="C262" model="TKC" arity="2" scope="X10.1 X56.1" reference="R262" />
    <constraint name="C263" model="TKC" arity="2" scope="X54.1 X56.1" reference="R263" />
    <constraint name="C264" model="TKC" arity="2" scope="X20.1 X40.1" reference="R264" />
    <constraint name="C265" model="TKC" arity="2" scope="X21.1 X69.1" reference="R265" />
    <constraint name="C266" model="TKC" arity="2" scope="X25.1 X38.1" reference="R266" />
    <constraint name="C267" model="TKC" arity="2" scope="X38.1 X63.1" reference="R267" />
    <constraint name="C268" model="TKC" arity="2" scope="X11.1 X19.1" reference="R268" />
    <constraint name="C269" model="TKC" arity="2" scope="X33.1 X67.1" reference="R269" />
    <constraint name="C270" model="TKC" arity="2" scope="X2.1 X7.1" reference="R270" />
    <constraint name="C271" model="TKC" arity="2" scope="X13.1 X16.1" reference="R271" />
    <constraint name="C272" model="TKC" arity="2" scope="X23.1 X45.1" reference="R272" />
    <constraint name="C273" model="TKC" arity="2" scope="X5.1 X22.1" reference="R273" />
    <constraint name="C274" model="TKC" arity="2" scope="X22.1 X49.1" reference="R274" />
    <constraint name="C275" model="TKC" arity="2" scope="X17.1 X69.1" reference="R275" />
    <constraint name="C276" model="TKC" arity="2" scope="X30.1 X69.1" reference="R276" />
    <constraint name="C277" model="TKC" arity="2" scope="X1.1 X60.1" reference="R277" />
    <constraint name="C278" model="TKC" arity="2" scope="X1.1 X36.1" reference="R278" />
    <constraint name="C279" model="TKC" arity="2" scope="X3.1 X24.1" reference="R279" />
    <constraint name="C280" model="TKC" arity="2" scope="X33.1 X40.1" reference="R280" />
    <constraint name="C281" model="TKC" arity="2" scope="X28.1 X43.1" reference="R281" />
    <constraint name="C282" model="TKC" arity="2" scope="X5.1 X70.1" reference="R282" />
    <constraint name="C283" model="TKC" arity="2" scope="X8.1 X29.1" reference="R283" />
    <constraint name="C284" model="TKC" arity="2" scope="X41.1 X66.1" reference="R284" />
    <constraint name="C285" model="TKC" arity="2" scope="X17.1 X33.1" reference="R285" />
    <constraint name="C286" model="TKC" arity="2" scope="X35.1 X43.1" reference="R286" />
    <constraint name="C287" model="TKC" arity="2" scope="X13.1 X43.1" reference="R287" />
    <constraint name="C288" model="TKC" arity="2" scope="X60.1 X70.1" reference="R288" />
    <constraint name="C289" model="TKC" arity="2" scope="X18.1 X58.1" reference="R289" />
    <constraint name="C290" model="TKC" arity="2" scope="X31.1 X38.1" reference="R290" />
    <constraint name="C291" model="TKC" arity="2" scope="X29.1 X32.1" reference="R291" />
    <constraint name="C292" model="TKC" arity="2" scope="X25.1 X54.1" reference="R292" />
    <constraint name="C293" model="TKC" arity="2" scope="X32.1 X62.1" reference="R293" />
    <constraint name="C294" model="TKC" arity="2" scope="X9.1 X68.1" reference="R294" />
    <constraint name="C295" model="TKC" arity="2" scope="X6.1 X34.1" reference="R295" />
    <constraint name="C296" model="TKC" arity="2" scope="X2.1 X21.1" reference="R296" />
    <constraint name="C297" model="TKC" arity="2" scope="X26.1 X35.1" reference="R297" />
    <constraint name="C298" model="TKC" arity="2" scope="X8.1 X55.1" reference="R298" />
    <constraint name="C299" model="TKC" arity="2" scope="X12.1 X60.1" reference="R299" />
    <constraint name="C300" model="TKC" arity="2" scope="X13.1 X46.1" reference="R300" />
    <constraint name="C301" model="TKC" arity="2" scope="X42.1 X53.1" reference="R301" />
    <constraint name="C302" model="TKC" arity="2" scope="X16.1 X57.1" reference="R302" />
    <constraint name="C303" model="TKC" arity="2" scope="X12.1 X35.1" reference="R303" />
    <constraint name="C304" model="TKC" arity="2" scope="X1.1 X63.1" reference="R304" />
    <constraint name="C305" model="TKC" arity="2" scope="X7.1 X33.1" reference="R305" />
    <constraint name="C306" model="TKC" arity="2" scope="X24.1 X33.1" reference="R306" />
    <constraint name="C307" model="TKC" arity="2" scope="X19.1 X47.1" reference="R307" />
    <constraint name="C308" model="TKC" arity="2" scope="X54.1 X59.1" reference="R308" />
    <constraint name="C309" model="TKC" arity="2" scope="X31.1 X35.1" reference="R309" />
    <constraint name="C310" model="TKC" arity="2" scope="X37.1 X65.1" reference="R310" />
    <constraint name="C311" model="TKC" arity="2" scope="X23.1 X65.1" reference="R311" />
    <constraint name="C312" model="TKC" arity="2" scope="X9.1 X58.1" reference="R312" />
    <constraint name="C313" model="TKC" arity="2" scope="X1.1 X11.1" reference="R313" />
    <constraint name="C314" model="TKC" arity="2" scope="X23.1 X34.1" reference="R314" />
    <constraint name="C315" model="TKC" arity="2" scope="X6.1 X8.1" reference="R315" />
    <constraint name="C316" model="TKC" arity="2" scope="X16.1 X65.1" reference="R316" />
    <constraint name="C317" model="TKC" arity="2" scope="X56.1 X69.1" reference="R317" />
    <constraint name="C318" model="TKC" arity="2" scope="X48.1 X64.1" reference="R318" />
    <constraint name="C319" model="TKC" arity="2" scope="X28.1 X39.1" reference="R319" />
    <constraint name="C320" model="TKC" arity="2" scope="X33.1 X41.1" reference="R320" />
    <constraint name="C321" model="TKC" arity="2" scope="X24.1 X51.1" reference="R321" />
    <constraint name="C322" model="TKC" arity="2" scope="X6.1 X39.1" reference="R322" />
    <constraint name="C323" model="TKC" arity="2" scope="X1.1 X2.1" reference="R323" />
    <constraint name="C324" model="TKC" arity="2" scope="X8.1 X14.1" reference="R324" />
    <constraint name="C325" model="TKC" arity="2" scope="X8.1 X25.1" reference="R325" />
    <constraint name="C326" model="TKC" arity="2" scope="X36.1 X39.1" reference="R326" />
    <constraint name="C327" model="TKC" arity="2" scope="X30.1 X49.1" reference="R327" />
    <constraint name="C328" model="TKC" arity="2" scope="X14.1 X66.1" reference="R328" />
    <constraint name="C329" model="TKC" arity="2" scope="X8.1 X50.1" reference="R329" />
    <constraint name="C330" model="TKC" arity="2" scope="X8.1 X59.1" reference="R330" />
    <constraint name="C331" model="TKC" arity="2" scope="X56.1 X68.1" reference="R331" />
    <constraint name="C332" model="TKC" arity="2" scope="X23.1 X66.1" reference="R332" />
    <constraint name="C333" model="TKC" arity="2" scope="X12.1 X59.1" reference="R333" />
    <constraint name="C334" model="TKC" arity="2" scope="X12.1 X22.1" reference="R334" />
    <constraint name="C335" model="TKC" arity="2" scope="X39.1 X56.1" reference="R335" />
    <constraint name="C336" model="TKC" arity="2" scope="X25.1 X43.1" reference="R336" />
    <constraint name="C337" model="TKC" arity="2" scope="X2.1 X22.1" reference="R337" />
    <constraint name="C338" model="TKC" arity="2" scope="X31.1 X58.1" reference="R338" />
    <constraint name="C339" model="TKC" arity="2" scope="X7.1 X70.1" reference="R339" />
    <constraint name="C340" model="TKC" arity="2" scope="X29.1 X44.1" reference="R340" />
    <constraint name="C341" model="TKC" arity="2" scope="X3.1 X61.1" reference="R341" />
    <constraint name="C342" model="TKC" arity="2" scope="X23.1 X46.1" reference="R342" />
    <constraint name="C343" model="TKC" arity="2" scope="X4.1 X57.1" reference="R343" />
    <constraint name="C344" model="TKC" arity="2" scope="X2.1 X16.1" reference="R344" />
    <constraint name="C345" model="TKC" arity="2" scope="X24.1 X28.1" reference="R345" />
    <constraint name="C346" model="TKC" arity="2" scope="X6.1 X16.1" reference="R346" />
    <constraint name="C347" model="TKC" arity="2" scope="X3.1 X6.1" reference="R347" />
    <constraint name="C348" model="TKC" arity="2" scope="X12.1 X30.1" reference="R348" />
    <constraint name="C349" model="TKC" arity="2" scope="X50.1 X67.1" reference="R349" />
    <constraint name="C350" model="TKC" arity="2" scope="X25.1 X62.1" reference="R350" />
    <constraint name="C351" model="TKC" arity="2" scope="X1.1 X51.1" reference="R351" />
    <constraint name="C352" model="TKC" arity="2" scope="X47.1 X52.1" reference="R352" />
    <constraint name="C353" model="TKC" arity="2" scope="X42.1 X49.1" reference="R353" />
    <constraint name="C354" model="TKC" arity="2" scope="X8.1 X28.1" reference="R354" />
    <constraint name="C355" model="TKC" arity="2" scope="X43.1 X50.1" reference="R355" />
    <constraint name="C356" model="TKC" arity="2" scope="X11.1 X63.1" reference="R356" />
    <constraint name="C357" model="TKC" arity="2" scope="X30.1 X44.1" reference="R357" />
    <constraint name="C358" model="TKC" arity="2" scope="X7.1 X66.1" reference="R358" />
    <constraint name="C359" model="TKC" arity="2" scope="X10.1 X37.1" reference="R359" />
    <constraint name="C360" model="TKC" arity="2" scope="X47.1 X61.1" reference="R360" />
    <constraint name="C361" model="TKC" arity="2" scope="X40.1 X46.1" reference="R361" />
    <constraint name="C362" model="TKC" arity="2" scope="X11.1 X25.1" reference="R362" />
    <constraint name="C363" model="TKC" arity="2" scope="X2.1 X18.1" reference="R363" />
    <constraint name="C364" model="TKC" arity="2" scope="X9.1 X57.1" reference="R364" />
    <constraint name="C365" model="TKC" arity="2" scope="X29.1 X53.1" reference="R365" />
    <constraint name="C366" model="TKC" arity="2" scope="X9.1 X23.1" reference="R366" />
    <constraint name="C367" model="TKC" arity="2" scope="X8.1 X57.1" reference="R367" />
    <constraint name="C368" model="TKC" arity="2" scope="X1.1 X20.1" reference="R368" />
    <constraint name="C369" model="TKC" arity="2" scope="X41.1 X54.1" reference="R369" />
    <constraint name="C370" model="TKC" arity="2" scope="X32.1 X48.1" reference="R370" />
    <constraint name="C371" model="TKC" arity="2" scope="X6.1 X18.1" reference="R371" />
    <constraint name="C372" model="TKC" arity="2" scope="X8.1 X33.1" reference="R372" />
    <constraint name="C373" model="TKC" arity="2" scope="X15.1 X43.1" reference="R373" />
    <constraint name="C374" model="TKC" arity="2" scope="X3.1 X39.1" reference="R374" />
    <constraint name="C375" model="TKC" arity="2" scope="X7.1 X19.1" reference="R375" />
    <constraint name="C376" model="TKC" arity="2" scope="X19.1 X57.1" reference="R376" />
    <constraint name="C377" model="TKC" arity="2" scope="X18.1 X24.1" reference="R377" />
    <constraint name="C378" model="TKC" arity="2" scope="X48.1 X68.1" reference="R378" />
    <constraint name="C379" model="TKC" arity="2" scope="X19.1 X50.1" reference="R379" />
    <constraint name="C380" model="TKC" arity="2" scope="X8.1 X27.1" reference="R380" />
    <constraint name="C381" model="TKC" arity="2" scope="X26.1 X49.1" reference="R381" />
    <constraint name="C382" model="TKC" arity="2" scope="X26.1 X34.1" reference="R382" />
    <constraint name="C383" model="TKC" arity="2" scope="X1.1 X10.1" reference="R383" />
    <constraint name="C384" model="TKC" arity="2" scope="X50.1 X69.1" reference="R384" />
    <constraint name="C385" model="TKC" arity="2" scope="X11.1 X23.1" reference="R385" />
    <constraint name="C386" model="TKC" arity="2" scope="X5.1 X47.1" reference="R386" />
    <constraint name="C387" model="TKC" arity="2" scope="X15.1 X68.1" reference="R387" />
    <constraint name="C388" model="TKC" arity="2" scope="X24.1 X64.1" reference="R388" />
    <constraint name="C389" model="TKC" arity="2" scope="X53.1 X63.1" reference="R389" />
    <constraint name="C390" model="TKC" arity="2" scope="X17.1 X65.1" reference="R390" />
    <constraint name="C391" model="TKC" arity="2" scope="X49.1 X57.1" reference="R391" />
    <constraint name="C392" model="TKC" arity="2" scope="X13.1 X58.1" reference="R392" />
    <constraint name="C393" model="TKC" arity="2" scope="X25.1 X66.1" reference="R393" />
    <constraint name="C394" model="TKC" arity="2" scope="X14.1 X59.1" reference="R394" />
    <constraint name="C395" model="TKC" arity="2" scope="X30.1 X63.1" reference="R395" />
    <constraint name="C396" model="TKC" arity="2" scope="X4.1 X15.1" reference="R396" />
    <constraint name="C397" model="TKC" arity="2" scope="X15.1 X62.1" reference="R397" />
    <constraint name="C398" model="TKC" arity="2" scope="X25.1 X49.1" reference="R398" />
    <constraint name="C399" model="TKC" arity="2" scope="X6.1 X63.1" reference="R399" />
    <constraint name="C400" model="TKC" arity="2" scope="X9.1 X11.1" reference="R400" />
    <constraint name="C401" model="TKC" arity="2" scope="X57.1 X62.1" reference="R401" />
    <constraint name="C402" model="TKC" arity="2" scope="X2.1 X4.1" reference="R402" />
    <constraint name="C403" model="TKC" arity="2" scope="X39.1 X59.1" reference="R403" />
    <constraint name="C404" model="TKC" arity="2" scope="X1.1 X13.1" reference="R404" />
    <constraint name="C405" model="TKC" arity="2" scope="X5.1 X60.1" reference="R405" />
    <constraint name="C406" model="TKC" arity="2" scope="X18.1 X63.1" reference="R406" />
    <constraint name="C407" model="TKC" arity="2" scope="X49.1 X56.1" reference="R407" />
    <constraint name="C408" model="TKC" arity="2" scope="X40.1 X51.1" reference="R408" />
    <constraint name="C409" model="TKC" arity="2" scope="X1.1 X12.1" reference="R409" />
    <constraint name="C410" model="TKC" arity="2" scope="X34.1 X44.1" reference="R410" />
    <constraint name="C411" model="TKC" arity="2" scope="X25.1 X26.1" reference="R411" />
    <constraint name="C412" model="TKC" arity="2" scope="X4.1 X8.1" reference="R412" />
    <constraint name="C413" model="TKC" arity="2" scope="X6.1 X49.1" reference="R413" />
    <constraint name="C414" model="TKC" arity="2" scope="X37.1 X43.1" reference="R414" />
    <constraint name="C415" model="TKC" arity="2" scope="X24.1 X54.1" reference="R415" />
    <constraint name="C416" model="TKC" arity="2" scope="X1.1 X43.1" reference="R416" />
    <constraint name="C417" model="TKC" arity="2" scope="X19.1 X42.1" reference="R417" />
    <constraint name="C418" model="TKC" arity="2" scope="X1.1 X56.1" reference="R418" />
    <constraint name="C419" model="TKC" arity="2" scope="X40.1 X48.1" reference="R419" />
    <constraint name="C420" model="TKC" arity="2" scope="X10.1 X49.1" reference="R420" />
    <constraint name="C421" model="TKC" arity="2" scope="X55.1 X58.1" reference="R421" />
    <constraint name="C422" model="TKC" arity="2" scope="X1.1 X45.1" reference="R422" />
    <constraint name="C423" model="TKC" arity="2" scope="X20.1 X67.1" reference="R423" />
    <constraint name="C424" model="TKC" arity="2" scope="X18.1 X45.1" reference="R424" />
    <constraint name="C425" model="TKC" arity="2" scope="X22.1 X54.1" reference="R425" />
    <constraint name="C426" model="TKC" arity="2" scope="X2.1 X58.1" reference="R426" />
    <constraint name="C427" model="TKC" arity="2" scope="X22.1 X36.1" reference="R427" />
    <constraint name="C428" model="TKC" arity="2" scope="X13.1 X63.1" reference="R428" />
    <constraint name="C429" model="TKC" arity="2" scope="X9.1 X33.1" reference="R429" />
    <constraint name="C430" model="TKC" arity="2" scope="X14.1 X25.1" reference="R430" />
    <constraint name="C431" model="TKC" arity="2" scope="X39.1 X45.1" reference="R431" />
    <constraint name="C432" model="TKC" arity="2" scope="X44.1 X58.1" reference="R432" />
    <constraint name="C433" model="TKC" arity="2" scope="X14.1 X53.1" reference="R433" />
    <constraint name="C434" model="TKC" arity="2" scope="X28.1 X45.1" reference="R434" />
    <constraint name="C435" model="TKC" arity="2" scope="X34.1 X40.1" reference="R435" />
    <constraint name="C436" model="TKC" arity="2" scope="X7.1 X16.1" reference="R436" />
    <constraint name="C437" model="TKC" arity="2" scope="X6.1 X15.1" reference="R437" />
    <constraint name="C438" model="TKC" arity="2" scope="X28.1 X70.1" reference="R438" />
    <constraint name="C439" model="TKC" arity="2" scope="X17.1 X19.1" reference="R439" />
    <constraint name="C440" model="TKC" arity="2" scope="X23.1 X33.1" reference="R440" />
    <constraint name="C441" model="TKC" arity="2" scope="X35.1 X62.1" reference="R441" />
    <constraint name="C442" model="TKC" arity="2" scope="X24.1 X49.1" reference="R442" />
    <constraint name="C443" model="TKC" arity="2" scope="X18.1 X66.1" reference="R443" />
    <constraint name="C444" model="TKC" arity="2" scope="X34.1 X41.1" reference="R444" />
    <constraint name="C445" model="TKC" arity="2" scope="X45.1 X55.1" reference="R445" />
    <constraint name="C446" model="TKC" arity="2" scope="X50.1 X63.1" reference="R446" />
    <constraint name="C447" model="TKC" arity="2" scope="X22.1 X57.1" reference="R447" />
    <constraint name="C448" model="TKC" arity="2" scope="X22.1 X43.1" reference="R448" />
    <constraint name="C449" model="TKC" arity="2" scope="X11.1 X21.1" reference="R449" />
    <constraint name="C450" model="TKC" arity="2" scope="X9.1 X34.1" reference="R450" />
    <constraint name="C451" model="TKC" arity="2" scope="X9.1 X59.1" reference="R451" />
    <constraint name="C452" model="TKC" arity="2" scope="X37.1 X41.1" reference="R452" />
    <constraint name="C453" model="TKC" arity="2" scope="X32.1 X68.1" reference="R453" />
    <constraint name="C454" model="TKC" arity="2" scope="X11.1 X69.1" reference="R454" />
    <constraint name="C455" model="TKC" arity="2" scope="X40.1 X52.1" reference="R455" />
    <constraint name="C456" model="TKC" arity="2" scope="X21.1 X57.1" reference="R456" />
    <constraint name="C457" model="TKC" arity="2" scope="X55.1 X61.1" reference="R457" />
    <constraint name="C458" model="TKC" arity="2" scope="X48.1 X57.1" reference="R458" />
    <constraint name="C459" model="TKC" arity="2" scope="X30.1 X55.1" reference="R459" />
    <constraint name="C460" model="TKC" arity="2" scope="X5.1 X20.1" reference="R460" />
    <constraint name="C461" model="TKC" arity="2" scope="X27.1 X64.1" reference="R461" />
    <constraint name="C462" model="TKC" arity="2" scope="X31.1 X66.1" reference="R462" />
    <constraint name="C463" model="TKC" arity="2" scope="X15.1 X47.1" reference="R463" />
    <constraint name="C464" model="TKC" arity="2" scope="X7.1 X44.1" reference="R464" />
    <constraint name="C465" model="TKC" arity="2" scope="X38.1 X43.1" reference="R465" />
    <constraint name="C466" model="TKC" arity="2" scope="X26.1 X64.1" reference="R466" />
    <constraint name="C467" model="TKC" arity="2" scope="X4.1 X64.1" reference="R467" />
    <constraint name="C468" model="TKC" arity="2" scope="X18.1 X69.1" reference="R468" />
    <constraint name="C469" model="TKC" arity="2" scope="X12.1 X63.1" reference="R469" />
    <constraint name="C470" model="TKC" arity="2" scope="X56.1 X57.1" reference="R470" />
    <constraint name="C471" model="TKC" arity="2" scope="X7.1 X43.1" reference="R471" />
    <constraint name="C472" model="TKC" arity="2" scope="X25.1 X60.1" reference="R472" />
    <constraint name="C473" model="TKC" arity="2" scope="X9.1 X19.1" reference="R473" />
    <constraint name="C474" model="TKC" arity="2" scope="X42.1 X68.1" reference="R474" />
    <constraint name="C475" model="TKC" arity="2" scope="X29.1 X31.1" reference="R475" />
    <constraint name="C476" model="TKC" arity="2" scope="X33.1 X59.1" reference="R476" />
    <constraint name="C477" model="TKC" arity="2" scope="X4.1 X5.1" reference="R477" />
    <constraint name="C478" model="TKC" arity="2" scope="X16.1 X61.1" reference="R478" />
    <constraint name="C479" model="TKC" arity="2" scope="X19.1 X25.1" reference="R479" />
    <constraint name="C480" model="TKC" arity="2" scope="X23.1 X28.1" reference="R480" />
    <constraint name="C481" model="TKC" arity="2" scope="X42.1 X52.1" reference="R481" />
    <constraint name="C482" model="TKC" arity="2" scope="X60.1 X68.1" reference="R482" />
    <constraint name="C483" model="TKC" arity="2" scope="X3.1 X69.1" reference="R483" />
    <constraint name="C484" model="TKC" arity="2" scope="X30.1 X64.1" reference="R484" />
    <constraint name="C485" model="TKC" arity="2" scope="X15.1 X42.1" reference="R485" />
    <constraint name="C486" model="TKC" arity="2" scope="X6.1 X23.1" reference="R486" />
    <constraint name="C487" model="TKC" arity="2" scope="X3.1 X45.1" reference="R487" />
    <constraint name="C488" model="TKC" arity="2" scope="X5.1 X14.1" reference="R488" />
    <constraint name="C489" model="TKC" arity="2" scope="X4.1 X31.1" reference="R489" />
    <constraint name="C490" model="TKC" arity="2" scope="X48.1 X70.1" reference="R490" />
    <constraint name="C491" model="TKC" arity="2" scope="X2.1 X61.1" reference="R491" />
    <constraint name="C492" model="TKC" arity="2" scope="X34.1 X63.1" reference="R492" />
    <constraint name="C493" model="TKC" arity="2" scope="X34.1 X68.1" reference="R493" />
    <constraint name="C494" model="TKC" arity="2" scope="X50.1 X57.1" reference="R494" />
    <constraint name="C495" model="TKC" arity="2" scope="X17.1 X24.1" reference="R495" />
    <constraint name="C496" model="TKC" arity="2" scope="X3.1 X8.1" reference="R496" />
    <constraint name="C497" model="TKC" arity="2" scope="X3.1 X66.1" reference="R497" />
    <constraint name="C498" model="TKC" arity="2" scope="X27.1 X66.1" reference="R498" />
    <constraint name="C499" model="TKC" arity="2" scope="X31.1 X40.1" reference="R499" />
    <constraint name="C500" model="TKC" arity="2" scope="X1.1 X58.1" reference="R500" />
    <constraint name="C501" model="TKC" arity="2" scope="X24.1 X40.1" reference="R501" />
    <constraint name="C502" model="TKC" arity="2" scope="X31.1 X44.1" reference="R502" />
    <constraint name="C503" model="TKC" arity="2" scope="X12.1 X14.1" reference="R503" />
    <constraint name="C504" model="TKC" arity="2" scope="X58.1 X63.1" reference="R504" />
    <constraint name="C505" model="TKC" arity="2" scope="X41.1 X53.1" reference="R505" />
    <constraint name="C506" model="TKC" arity="2" scope="X3.1 X11.1" reference="R506" />
    <constraint name="C507" model="TKC" arity="2" scope="X6.1 X33.1" reference="R507" />
    <constraint name="C508" model="TKC" arity="2" scope="X58.1 X69.1" reference="R508" />
    <constraint name="C509" model="TKC" arity="2" scope="X29.1 X30.1" reference="R509" />
    <constraint name="C510" model="TKC" arity="2" scope="X19.1 X68.1" reference="R510" />
    <constraint name="C511" model="TKC" arity="2" scope="X14.1 X19.1" reference="R511" />
    <constraint name="C512" model="TKC" arity="2" scope="X35.1 X38.1" reference="R512" />
    <constraint name="C513" model="TKC" arity="2" scope="X36.1 X69.1" reference="R513" />
    <constraint name="C514" model="TKC" arity="2" scope="X18.1 X35.1" reference="R514" />
    <constraint name="C515" model="TKC" arity="2" scope="X31.1 X63.1" reference="R515" />
    <constraint name="C516" model="TKC" arity="2" scope="X59.1 X64.1" reference="R516" />
    <constraint name="C517" model="TKC" arity="2" scope="X8.1 X32.1" reference="R517" />
    <constraint name="C518" model="TKC" arity="2" scope="X10.1 X15.1" reference="R518" />
    <constraint name="C519" model="TKC" arity="2" scope="X6.1 X56.1" reference="R519" />
    <constraint name="C520" model="TKC" arity="2" scope="X10.1 X25.1" reference="R520" />
    <constraint name="C521" model="TKC" arity="2" scope="X7.1 X28.1" reference="R521" />
    <constraint name="C522" model="TKC" arity="2" scope="X17.1 X46.1" reference="R522" />
    <constraint name="C523" model="TKC" arity="2" scope="X7.1 X39.1" reference="R523" />
    <constraint name="C524" model="TKC" arity="2" scope="X23.1 X39.1" reference="R524" />
    <constraint name="C525" model="TKC" arity="2" scope="X8.1 X30.1" reference="R525" />
    <constraint name="C526" model="TKC" arity="2" scope="X3.1 X20.1" reference="R526" />
    <constraint name="C527" model="TKC" arity="2" scope="X44.1 X49.1" reference="R527" />
    <constraint name="C528" model="TKC" arity="2" scope="X7.1 X54.1" reference="R528" />
    <constraint name="C529" model="TKC" arity="2" scope="X21.1 X23.1" reference="R529" />
    <constraint name="C530" model="TKC" arity="2" scope="X50.1 X52.1" reference="R530" />
    <constraint name="C531" model="TKC" arity="2" scope="X16.1 X41.1" reference="R531" />
    <constraint name="C532" model="TKC" arity="2" scope="X4.1 X13.1" reference="R532" />
    <constraint name="C533" model="TKC" arity="2" scope="X44.1 X66.1" reference="R533" />
    <constraint name="C534" model="TKC" arity="2" scope="X23.1 X35.1" reference="R534" />
    <constraint name="C535" model="TKC" arity="2" scope="X3.1 X32.1" reference="R535" />
    <constraint name="C536" model="TKC" arity="2" scope="X64.1 X66.1" reference="R536" />
    <constraint name="C537" model="TKC" arity="2" scope="X24.1 X27.1" reference="R537" />
    <constraint name="C538" model="TKC" arity="2" scope="X48.1 X66.1" reference="R538" />
    <constraint name="C539" model="TKC" arity="2" scope="X22.1 X60.1" reference="R539" />
    <constraint name="C540" model="TKC" arity="2" scope="X63.1 X64.1" reference="R540" />
    <constraint name="C541" model="TKC" arity="2" scope="X69.1 X70.1" reference="R541" />
    <constraint name="C542" model="TKC" arity="2" scope="X39.1 X58.1" reference="R542" />
    <constraint name="C543" model="TKC" arity="2" scope="X22.1 X46.1" reference="R543" />
    <constraint name="C544" model="TKC" arity="2" scope="X41.1 X68.1" reference="R544" />
    <constraint name="C545" model="TKC" arity="2" scope="X16.1 X28.1" reference="R545" />
    <constraint name="C546" model="TKC" arity="2" scope="X42.1 X43.1" reference="R546" />
    <constraint name="C547" model="TKC" arity="2" scope="X28.1 X29.1" reference="R547" />
    <constraint name="C548" model="TKC" arity="2" scope="X17.1 X60.1" reference="R548" />
    <constraint name="C549" model="TKC" arity="2" scope="X32.1 X55.1" reference="R549" />
    <constraint name="C550" model="TKC" arity="2" scope="X17.1 X51.1" reference="R550" />
    <constraint name="C551" model="TKC" arity="2" scope="X51.1 X70.1" reference="R551" />
    <constraint name="C552" model="TKC" arity="2" scope="X5.1 X44.1" reference="R552" />
    <constraint name="C553" model="TKC" arity="2" scope="X23.1 X26.1" reference="R553" />
    <constraint name="C554" model="TKC" arity="2" scope="X18.1 X30.1" reference="R554" />
    <constraint name="C555" model="TKC" arity="2" scope="X10.1 X63.1" reference="R555" />
    <constraint name="C556" model="TKC" arity="2" scope="X37.1 X54.1" reference="R556" />
    <constraint name="C557" model="TKC" arity="2" scope="X12.1 X36.1" reference="R557" />
    <constraint name="C558" model="TKC" arity="2" scope="X5.1 X40.1" reference="R558" />
    <constraint name="C559" model="TKC" arity="2" scope="X44.1 X63.1" reference="R559" />
    <constraint name="C560" model="TKC" arity="2" scope="X17.1 X55.1" reference="R560" />
    <constraint name="C561" model="TKC" arity="2" scope="X28.1 X38.1" reference="R561" />
    <constraint name="C562" model="TKC" arity="2" scope="X5.1 X13.1" reference="R562" />
    <constraint name="C563" model="TKC" arity="2" scope="X16.1 X24.1" reference="R563" />
    <constraint name="C564" model="TKC" arity="2" scope="X36.1 X51.1" reference="R564" />
    <constraint name="C565" model="TKC" arity="2" scope="X9.1 X61.1" reference="R565" />
    <constraint name="C566" model="TKC" arity="2" scope="X38.1 X49.1" reference="R566" />
    <constraint name="C567" model="TKC" arity="2" scope="X46.1 X60.1" reference="R567" />
    <constraint name="C568" model="TKC" arity="2" scope="X2.1 X63.1" reference="R568" />
    <constraint name="C569" model="TKC" arity="2" scope="X42.1 X67.1" reference="R569" />
    <constraint name="C570" model="TKC" arity="2" scope="X37.1 X42.1" reference="R570" />
    <constraint name="C571" model="TKC" arity="2" scope="X53.1 X68.1" reference="R571" />
    <constraint name="C572" model="TKC" arity="2" scope="X44.1 X61.1" reference="R572" />
    <constraint name="C573" model="TKC" arity="2" scope="X25.1 X57.1" reference="R573" />
    <constraint name="C574" model="TKC" arity="2" scope="X23.1 X24.1" reference="R574" />
    <constraint name="C575" model="TKC" arity="2" scope="X48.1 X50.1" reference="R575" />
    <constraint name="C576" model="TKC" arity="2" scope="X12.1 X46.1" reference="R576" />
    <constraint name="C577" model="TKC" arity="2" scope="X38.1 X59.1" reference="R577" />
    <constraint name="C578" model="TKC" arity="2" scope="X68.1 X69.1" reference="R578" />
    <constraint name="C579" model="TKC" arity="2" scope="X47.1 X56.1" reference="R579" />
    <constraint name="C580" model="TKC" arity="2" scope="X4.1 X33.1" reference="R580" />
    <constraint name="C581" model="TKC" arity="2" scope="X27.1 X68.1" reference="R581" />
    <constraint name="C582" model="TKC" arity="2" scope="X14.1 X27.1" reference="R582" />
    <constraint name="C583" model="TKC" arity="2" scope="X26.1 X41.1" reference="R583" />
    <constraint name="C584" model="TKC" arity="2" scope="X18.1 X47.1" reference="R584" />
    <constraint name="C585" model="TKC" arity="2" scope="X5.1 X48.1" reference="R585" />
    <constraint name="C586" model="TKC" arity="2" scope="X25.1 X48.1" reference="R586" />
    <constraint name="C587" model="TKC" arity="2" scope="X12.1 X13.1" reference="R587" />
    <constraint name="C588" model="TKC" arity="2" scope="X55.1 X67.1" reference="R588" />
    <constraint name="C589" model="TKC" arity="2" scope="X22.1 X37.1" reference="R589" />
    <constraint name="C590" model="TKC" arity="2" scope="X8.1 X34.1" reference="R590" />
    <constraint name="C591" model="TKC" arity="2" scope="X28.1 X46.1" reference="R591" />
    <constraint name="C592" model="TKC" arity="2" scope="X11.1 X27.1" reference="R592" />
    <constraint name="C593" model="TKC" arity="2" scope="X9.1 X37.1" reference="R593" />
    <constraint name="C594" model="TKC" arity="2" scope="X11.1 X48.1" reference="R594" />
    <constraint name="C595" model="TKC" arity="2" scope="X32.1 X61.1" reference="R595" />
    <constraint name="C596" model="TKC" arity="2" scope="X10.1 X62.1" reference="R596" />
    <constraint name="C597" model="TKC" arity="2" scope="X3.1 X15.1" reference="R597" />
    <constraint name="C598" model="TKC" arity="2" scope="X4.1 X44.1" reference="R598" />
    <constraint name="C599" model="TKC" arity="2" scope="X30.1 X40.1" reference="R599" />
    <constraint name="C600" model="TKC" arity="2" scope="X35.1 X59.1" reference="R600" />
    <constraint name="C601" model="TKC" arity="2" scope="X13.1 X59.1" reference="R601" />
    <constraint name="C602" model="TKC" arity="2" scope="X17.1 X37.1" reference="R602" />
    <constraint name="C603" model="TKC" arity="2" scope="X32.1 X65.1" reference="R603" />
    <constraint name="C604" model="TKC" arity="2" scope="X12.1 X34.1" reference="R604" />
    <constraint name="C605" model="TKC" arity="2" scope="X35.1 X70.1" reference="R605" />
    <constraint name="C606" model="TKC" arity="2" scope="X30.1 X51.1" reference="R606" />
    <constraint name="C607" model="TKC" arity="2" scope="X5.1 X33.1" reference="R607" />
    <constraint name="C608" model="TKC" arity="2" scope="X31.1 X52.1" reference="R608" />
    <constraint name="C609" model="TKC" arity="2" scope="X10.1 X46.1" reference="R609" />
    <constraint name="C610" model="TKC" arity="2" scope="X22.1 X45.1" reference="R610" />
    <constraint name="C611" model="TKC" arity="2" scope="X53.1 X54.1" reference="R611" />
    <constraint name="C612" model="TKC" arity="2" scope="X21.1 X55.1" reference="R612" />
    <constraint name="C613" model="TKC" arity="2" scope="X41.1 X60.1" reference="R613" />
    <constraint name="C614" model="TKC" arity="2" scope="X27.1 X30.1" reference="R614" />
    <constraint name="C615" model="TKC" arity="2" scope="X37.1 X67.1" reference="R615" />
    <constraint name="C616" model="TKC" arity="2" scope="X5.1 X67.1" reference="R616" />
    <constraint name="C617" model="TKC" arity="2" scope="X18.1 X55.1" reference="R617" />
    <constraint name="C618" model="TKC" arity="2" scope="X55.1 X59.1" reference="R618" />
    <constraint name="C619" model="TKC" arity="2" scope="X5.1 X18.1" reference="R619" />
    <constraint name="C620" model="TKC" arity="2" scope="X18.1 X62.1" reference="R620" />
    <constraint name="C621" model="TKC" arity="2" scope="X33.1 X49.1" reference="R621" />
    <constraint name="C622" model="TKC" arity="2" scope="X44.1 X54.1" reference="R622" />
    <constraint name="C623" model="TKC" arity="2" scope="X19.1 X67.1" reference="R623" />
    <constraint name="C624" model="TKC" arity="2" scope="X3.1 X27.1" reference="R624" />
    <constraint name="C625" model="TKC" arity="2" scope="X2.1 X69.1" reference="R625" />
    <constraint name="C626" model="TKC" arity="2" scope="X45.1 X54.1" reference="R626" />
    <constraint name="C627" model="TKC" arity="2" scope="X53.1 X66.1" reference="R627" />
    <constraint name="C628" model="TKC" arity="2" scope="X20.1 X64.1" reference="R628" />
    <constraint name="C629" model="TKC" arity="2" scope="X2.1 X30.1" reference="R629" />
    <constraint name="C630" model="TKC" arity="2" scope="X5.1 X38.1" reference="R630" />
    <constraint name="C631" model="TKC" arity="2" scope="X9.1 X39.1" reference="R631" />
    <constraint name="C632" model="TKC" arity="2" scope="X1.1 X8.1" reference="R632" />
    <constraint name="C633" model="TKC" arity="2" scope="X29.1 X67.1" reference="R633" />
    <constraint name="C634" model="TKC" arity="2" scope="X13.1 X21.1" reference="R634" />
    <constraint name="C635" model="TKC" arity="2" scope="X51.1 X62.1" reference="R635" />
    <constraint name="C636" model="TKC" arity="2" scope="X26.1 X46.1" reference="R636" />
    <constraint name="C637" model="TKC" arity="2" scope="X16.1 X26.1" reference="R637" />
    <constraint name="C638" model="TKC" arity="2" scope="X5.1 X41.1" reference="R638" />
    <constraint name="C639" model="TKC" arity="2" scope="X4.1 X65.1" reference="R639" />
    <constraint name="C640" model="TKC" arity="2" scope="X28.1 X44.1" reference="R640" />
    <constraint name="C641" model="TKC" arity="2" scope="X8.1 X18.1" reference="R641" />
    <constraint name="C642" model="TKC" arity="2" scope="X11.1 X14.1" reference="R642" />
    <constraint name="C643" model="TKC" arity="2" scope="X34.1 X38.1" reference="R643" />
    <constraint name="C644" model="TKC" arity="2" scope="X9.1 X66.1" reference="R644" />
    <constraint name="C645" model="TKC" arity="2" scope="X1.1 X55.1" reference="R645" />
    <constraint name="C646" model="TKC" arity="2" scope="X3.1 X63.1" reference="R646" />
    <constraint name="C647" model="TKC" arity="2" scope="X10.1 X12.1" reference="R647" />
    <constraint name="C648" model="TKC" arity="2" scope="X5.1 X9.1" reference="R648" />
    <constraint name="C649" model="TKC" arity="2" scope="X24.1 X67.1" reference="R649" />
    <constraint name="C650" model="TKC" arity="2" scope="X8.1 X36.1" reference="R650" />
    <constraint name="C651" model="TKC" arity="2" scope="X19.1 X56.1" reference="R651" />
    <constraint name="C652" model="TKC" arity="2" scope="X58.1 X70.1" reference="R652" />
    <constraint name="C653" model="TKC" arity="2" scope="X4.1 X40.1" reference="R653" />
    <constraint name="C654" model="TKC" arity="2" scope="X23.1 X38.1" reference="R654" />
    <constraint name="C655" model="TKC" arity="2" scope="X36.1 X65.1" reference="R655" />
    <constraint name="C656" model="TKC" arity="2" scope="X36.1 X48.1" reference="R656" />
    <constraint name="C657" model="TKC" arity="2" scope="X55.1 X62.1" reference="R657" />
    <constraint name="C658" model="TKC" arity="2" scope="X11.1 X39.1" reference="R658" />
    <constraint name="C659" model="TKC" arity="2" scope="X48.1 X55.1" reference="R659" />
    <constraint name="C660" model="TKC" arity="2" scope="X2.1 X46.1" reference="R660" />
    <constraint name="C661" model="TKC" arity="2" scope="X46.1 X54.1" reference="R661" />
    <constraint name="C662" model="TKC" arity="2" scope="X17.1 X20.1" reference="R662" />
    <constraint name="C663" model="TKC" arity="2" scope="X21.1 X63.1" reference="R663" />
    <constraint name="C664" model="TKC" arity="2" scope="X28.1 X62.1" reference="R664" />
    <constraint name="C665" model="TKC" arity="2" scope="X60.1 X69.1" reference="R665" />
    <constraint name="C666" model="TKC" arity="2" scope="X1.1 X61.1" reference="R666" />
    <constraint name="C667" model="TKC" arity="2" scope="X10.1 X53.1" reference="R667" />
    <constraint name="C668" model="TKC" arity="2" scope="X33.1 X34.1" reference="R668" />
    <constraint name="C669" model="TKC" arity="2" scope="X2.1 X9.1" reference="R669" />
    <constraint name="C670" model="TKC" arity="2" scope="X2.1 X57.1" reference="R670" />
    <constraint name="C671" model="TKC" arity="2" scope="X9.1 X42.1" reference="R671" />
    <constraint name="C672" model="TKC" arity="2" scope="X5.1 X55.1" reference="R672" />
    <constraint name="C673" model="TKC" arity="2" scope="X20.1 X46.1" reference="R673" />
    <constraint name="C674" model="TKC" arity="2" scope="X8.1 X24.1" reference="R674" />
    <constraint name="C675" model="TKC" arity="2" scope="X35.1 X37.1" reference="R675" />
    <constraint name="C676" model="TKC" arity="2" scope="X13.1 X45.1" reference="R676" />
    <constraint name="C677" model="TKC" arity="2" scope="X36.1 X55.1" reference="R677" />
    <constraint name="C678" model="TKC" arity="2" scope="X9.1 X53.1" reference="R678" />
    <constraint name="C679" model="TKC" arity="2" scope="X15.1 X54.1" reference="R679" />
    <constraint name="C680" model="TKC" arity="2" scope="X45.1 X63.1" reference="R680" />
    <constraint name="C681" model="TKC" arity="2" scope="X7.1 X56.1" reference="R681" />
    <constraint name="C682" model="TKC" arity="2" scope="X18.1 X19.1" reference="R682" />
    <constraint name="C683" model="TKC" arity="2" scope="X57.1 X61.1" reference="R683" />
    <constraint name="C684" model="TKC" arity="2" scope="X40.1 X59.1" reference="R684" />
    <constraint name="C685" model="TKC" arity="2" scope="X26.1 X59.1" reference="R685" />
    <constraint name="C686" model="TKC" arity="2" scope="X4.1 X46.1" reference="R686" />
    <constraint name="C687" model="TKC" arity="2" scope="X10.1 X34.1" reference="R687" />
    <constraint name="C688" model="TKC" arity="2" scope="X45.1 X70.1" reference="R688" />
    <constraint name="C689" model="TKC" arity="2" scope="X49.1 X53.1" reference="R689" />
    <constraint name="C690" model="TKC" arity="2" scope="X56.1 X63.1" reference="R690" />
    <constraint name="C691" model="TKC" arity="2" scope="X31.1 X46.1" reference="R691" />
    <constraint name="C692" model="TKC" arity="2" scope="X15.1 X55.1" reference="R692" />
    <constraint name="C693" model="TKC" arity="2" scope="X28.1 X50.1" reference="R693" />
    <constraint name="C694" model="TKC" arity="2" scope="X3.1 X5.1" reference="R694" />
    <constraint name="C695" model="TKC" arity="2" scope="X23.1 X51.1" reference="R695" />
    <constraint name="C696" model="TKC" arity="2" scope="X39.1 X65.1" reference="R696" />
    <constraint name="C697" model="TKC" arity="2" scope="X5.1 X49.1" reference="R697" />
    <constraint name="C698" model="TKC" arity="2" scope="X38.1 X69.1" reference="R698" />
    <constraint name="C699" model="TKC" arity="2" scope="X23.1 X25.1" reference="R699" />
    <constraint name="C700" model="TKC" arity="2" scope="X29.1 X58.1" reference="R700" />
    <constraint name="C701" model="TKC" arity="2" scope="X38.1 X48.1" reference="R701" />
    <constraint name="C702" model="TKC" arity="2" scope="X13.1 X24.1" reference="R702" />
    <constraint name="C703" model="TKC" arity="2" scope="X57.1 X59.1" reference="R703" />
    <constraint name="C704" model="TKC" arity="2" scope="X30.1 X60.1" reference="R704" />
    <constraint name="C705" model="TKC" arity="2" scope="X49.1 X62.1" reference="R705" />
    <constraint name="C706" model="TKC" arity="2" scope="X29.1 X56.1" reference="R706" />
    <constraint name="C707" model="TKC" arity="2" scope="X50.1 X55.1" reference="R707" />
    <constraint name="C708" model="TKC" arity="2" scope="X10.1 X14.1" reference="R708" />
    <constraint name="C709" model="TKC" arity="2" scope="X27.1 X41.1" reference="R709" />
    <constraint name="C710" model="TKC" arity="2" scope="X26.1 X45.1" reference="R710" />
    <constraint name="C711" model="TKC" arity="2" scope="X13.1 X54.1" reference="R711" />
    <constraint name="C712" model="TKC" arity="2" scope="X3.1 X31.1" reference="R712" />
    <constraint name="C713" model="TKC" arity="2" scope="X2.1 X26.1" reference="R713" />
    <constraint name="C714" model="TKC" arity="2" scope="X18.1 X26.1" reference="R714" />
    <constraint name="C715" model="TKC" arity="2" scope="X36.1 X42.1" reference="R715" />
    <constraint name="C716" model="TKC" arity="2" scope="X27.1 X55.1" reference="R716" />
    <constraint name="C717" model="TKC" arity="2" scope="X25.1 X63.1" reference="R717" />
    <constraint name="C718" model="TKC" arity="2" scope="X35.1 X48.1" reference="R718" />
    <constraint name="C719" model="TKC" arity="2" scope="X23.1 X32.1" reference="R719" />
    <constraint name="C720" model="TKC" arity="2" scope="X42.1 X51.1" reference="R720" />
    <constraint name="C721" model="TKC" arity="2" scope="X20.1 X52.1" reference="R721" />
    <constraint name="C722" model="TKC" arity="2" scope="X13.1 X35.1" reference="R722" />
    <constraint name="C723" model="TKC" arity="2" scope="X1.1 X30.1" reference="R723" />
    <constraint name="C724" model="TKC" arity="2" scope="X4.1 X28.1" reference="R724" />
    <constraint name="C725" model="TKC" arity="2" scope="X20.1 X35.1" reference="R725" />
    <constraint name="C726" model="TKC" arity="2" scope="X6.1 X21.1" reference="R726" />
    <constraint name="C727" model="TKC" arity="2" scope="X33.1 X39.1" reference="R727" />
    <constraint name="C728" model="TKC" arity="2" scope="X38.1 X51.1" reference="R728" />
    <constraint name="C729" model="TKC" arity="2" scope="X45.1 X49.1" reference="R729" />
    <constraint name="C730" model="TKC" arity="2" scope="X20.1 X38.1" reference="R730" />
    <constraint name="C731" model="TKC" arity="2" scope="X50.1 X61.1" reference="R731" />
    <constraint name="C732" model="TKC" arity="2" scope="X17.1 X35.1" reference="R732" />
    <constraint name="C733" model="TKC" arity="2" scope="X36.1 X59.1" reference="R733" />
    <constraint name="C734" model="TKC" arity="2" scope="X16.1 X33.1" reference="R734" />
    <constraint name="C735" model="TKC" arity="2" scope="X6.1 X70.1" reference="R735" />
    <constraint name="C736" model="TKC" arity="2" scope="X52.1 X69.1" reference="R736" />
    <constraint name="C737" model="TKC" arity="2" scope="X16.1 X35.1" reference="R737" />
    <constraint name="C738" model="TKC" arity="2" scope="X12.1 X69.1" reference="R738" />
    <constraint name="C739" model="TKC" arity="2" scope="X4.1 X39.1" reference="R739" />
    <constraint name="C740" model="TKC" arity="2" scope="X53.1 X67.1" reference="R740" />
    <constraint name="C741" model="TKC" arity="2" scope="X2.1 X44.1" reference="R741" />
    <constraint name="C742" model="TKC" arity="2" scope="X19.1 X41.1" reference="R742" />
    <constraint name="C743" model="TKC" arity="2" scope="X14.1 X44.1" reference="R743" />
    <constraint name="C744" model="TKC" arity="2" scope="X47.1 X60.1" reference="R744" />
    <constraint name="C745" model="TKC" arity="2" scope="X49.1 X65.1" reference="R745" />
    <constraint name="C746" model="TKC" arity="2" scope="X2.1 X60.1" reference="R746" />
    <constraint name="C747" model="TKC" arity="2" scope="X32.1 X46.1" reference="R747" />
    <constraint name="C748" model="TKC" arity="2" scope="X14.1 X48.1" reference="R748" />
    <constraint name="C749" model="TKC" arity="2" scope="X1.1 X47.1" reference="R749" />
    <constraint name="C750" model="TKC" arity="2" scope="X7.1 X58.1" reference="R750" />
    <constraint name="C751" model="TKC" arity="2" scope="X27.1 X44.1" reference="R751" />
    <constraint name="C752" model="TKC" arity="2" scope="X42.1 X47.1" reference="R752" />
    <constraint name="C753" model="TKC" arity="2" scope="X12.1 X57.1" reference="R753" />
    <constraint name="C754" model="TKC" arity="2" scope="X18.1 X46.1" reference="R754" />
    <constraint name="C755" model="TKC" arity="2" scope="X14.1 X64.1" reference="R755" />
    <constraint name="C756" model="TKC" arity="2" scope="X25.1 X41.1" reference="R756" />
    <constraint name="C757" model="TKC" arity="2" scope="X26.1 X31.1" reference="R757" />
    <constraint name="C758" model="TKC" arity="2" scope="X27.1 X43.1" reference="R758" />
    <constraint name="C759" model="TKC" arity="2" scope="X20.1 X61.1" reference="R759" />
    <constraint name="C760" model="TKC" arity="2" scope="X47.1 X59.1" reference="R760" />
    <constraint name="C761" model="TKC" arity="2" scope="X31.1 X60.1" reference="R761" />
    <constraint name="C762" model="TKC" arity="2" scope="X23.1 X61.1" reference="R762" />
    <constraint name="C763" model="TKC" arity="2" scope="X1.1 X23.1" reference="R763" />
    <constraint name="C764" model="TKC" arity="2" scope="X8.1 X40.1" reference="R764" />
    <constraint name="C765" model="TKC" arity="2" scope="X3.1 X64.1" reference="R765" />
    <constraint name="C766" model="TKC" arity="2" scope="X51.1 X68.1" reference="R766" />
    <constraint name="C767" model="TKC" arity="2" scope="X2.1 X3.1" reference="R767" />
    <constraint name="C768" model="TKC" arity="2" scope="X17.1 X68.1" reference="R768" />
    <constraint name="C769" model="TKC" arity="2" scope="X40.1 X56.1" reference="R769" />
    <constraint name="C770" model="TKC" arity="2" scope="X12.1 X32.1" reference="R770" />
    <constraint name="C771" model="TKC" arity="2" scope="X15.1 X58.1" reference="R771" />
    <constraint name="C772" model="TKC" arity="2" scope="X5.1 X63.1" reference="R772" />
    <constraint name="C773" model="TKC" arity="2" scope="X1.1 X33.1" reference="R773" />
    <constraint name="C774" model="TKC" arity="2" scope="X29.1 X39.1" reference="R774" />
    <constraint name="C775" model="TKC" arity="2" scope="X22.1 X27.1" reference="R775" />
    <constraint name="C776" model="TKC" arity="2" scope="X13.1 X53.1" reference="R776" />
    <constraint name="C777" model="TKC" arity="2" scope="X7.1 X68.1" reference="R777" />
    <constraint name="C778" model="TKC" arity="2" scope="X30.1 X52.1" reference="R778" />
    <constraint name="C779" model="TKC" arity="2" scope="X11.1 X15.1" reference="R779" />
    <constraint name="C780" model="TKC" arity="2" scope="X5.1 X46.1" reference="R780" />
    <constraint name="C781" model="TKC" arity="2" scope="X4.1 X48.1" reference="R781" />
    <constraint name="C782" model="TKC" arity="2" scope="X8.1 X17.1" reference="R782" />
    <constraint name="C783" model="TKC" arity="2" scope="X13.1 X19.1" reference="R783" />
    <constraint name="C784" model="TKC" arity="2" scope="X32.1 X37.1" reference="R784" />
    <constraint name="C785" model="TKC" arity="2" scope="X1.1 X6.1" reference="R785" />
    <constraint name="C786" model="TKC" arity="2" scope="X27.1 X28.1" reference="R786" />
    <constraint name="C787" model="TKC" arity="2" scope="X1.1 X3.1" reference="R787" />
    <constraint name="C788" model="TKC" arity="2" scope="X4.1 X55.1" reference="R788" />
    <constraint name="C789" model="TKC" arity="2" scope="X12.1 X19.1" reference="R789" />
    <constraint name="C790" model="TKC" arity="2" scope="X12.1 X33.1" reference="R790" />
    <constraint name="C791" model="TKC" arity="2" scope="X6.1 X20.1" reference="R791" />
    <constraint name="C792" model="TKC" arity="2" scope="X17.1 X67.1" reference="R792" />
    <constraint name="C793" model="TKC" arity="2" scope="X50.1 X62.1" reference="R793" />
    <constraint name="C794" model="TKC" arity="2" scope="X51.1 X65.1" reference="R794" />
    <constraint name="C795" model="TKC" arity="2" scope="X25.1 X30.1" reference="R795" />
    <constraint name="C796" model="TKC" arity="2" scope="X28.1 X32.1" reference="R796" />
    <constraint name="C797" model="TKC" arity="2" scope="X28.1 X58.1" reference="R797" />
    <constraint name="C798" model="TKC" arity="2" scope="X20.1 X45.1" reference="R798" />
    <constraint name="C799" model="TKC" arity="2" scope="X2.1 X37.1" reference="R799" />
    <constraint name="C800" model="TKC" arity="2" scope="X3.1 X43.1" reference="R800" />
    <constraint name="C801" model="TKC" arity="2" scope="X60.1 X64.1" reference="R801" />
    <constraint name="C802" model="TKC" arity="2" scope="X21.1 X30.1" reference="R802" />
    <constraint name="C803" model="TKC" arity="2" scope="X7.1 X29.1" reference="R803" />
    <constraint name="C804" model="TKC" arity="2" scope="X14.1 X16.1" reference="R804" />
    <constraint name="C805" model="TKC" arity="2" scope="X8.1 X21.1" reference="R805" />
    <constraint name="C806" model="TKC" arity="2" scope="X26.1 X43.1" reference="R806" />
    <constraint name="C807" model="TKC" arity="2" scope="X15.1 X25.1" reference="R807" />
    <constraint name="C808" model="TKC" arity="2" scope="X30.1 X58.1" reference="R808" />
    <constraint name="C809" model="TKC" arity="2" scope="X19.1 X33.1" reference="R809" />
    <constraint name="C810" model="TKC" arity="2" scope="X28.1 X41.1" reference="R810" />
    <constraint name="C811" model="TKC" arity="2" scope="X4.1 X24.1" reference="R811" />
    <constraint name="C812" model="TKC" arity="2" scope="X37.1 X56.1" reference="R812" />
    <constraint name="C813" model="TKC" arity="2" scope="X38.1 X53.1" reference="R813" />
    <constraint name="C814" model="TKC" arity="2" scope="X29.1 X62.1" reference="R814" />
    <constraint name="C815" model="TKC" arity="2" scope="X22.1 X26.1" reference="R815" />
    <constraint name="C816" model="TKC" arity="2" scope="X49.1 X69.1" reference="R816" />
    <constraint name="C817" model="TKC" arity="2" scope="X31.1 X36.1" reference="R817" />
    <constraint name="C818" model="TKC" arity="2" scope="X52.1 X64.1" reference="R818" />
    <constraint name="C819" model="TKC" arity="2" scope="X30.1 X39.1" reference="R819" />
    <constraint name="C820" model="TKC" arity="2" scope="X8.1 X60.1" reference="R820" />
    <constraint name="C821" model="TKC" arity="2" scope="X27.1 X60.1" reference="R821" />
    <constraint name="C822" model="TKC" arity="2" scope="X26.1 X60.1" reference="R822" />
    <constraint name="C823" model="TKC" arity="2" scope="X36.1 X66.1" reference="R823" />
    <constraint name="C824" model="TKC" arity="2" scope="X8.1 X70.1" reference="R824" />
    <constraint name="C825" model="TKC" arity="2" scope="X6.1 X9.1" reference="R825" />
    <constraint name="C826" model="TKC" arity="2" scope="X7.1 X37.1" reference="R826" />
    <constraint name="C827" model="TKC" arity="2" scope="X7.1 X64.1" reference="R827" />
    <constraint name="C828" model="TKC" arity="2" scope="X44.1 X65.1" reference="R828" />
    <constraint name="C829" model="TKC" arity="2" scope="X24.1 X56.1" reference="R829" />
    <constraint name="C830" model="TKC" arity="2" scope="X12.1 X48.1" reference="R830" />
    <constraint name="C831" model="TKC" arity="2" scope="X4.1 X9.1" reference="R831" />
    <constraint name="C832" model="TKC" arity="2" scope="X41.1 X70.1" reference="R832" />
    <constraint name="C833" model="TKC" arity="2" scope="X14.1 X60.1" reference="R833" />
    <constraint name="C834" model="TKC" arity="2" scope="X32.1 X60.1" reference="R834" />
    <constraint name="C835" model="TKC" arity="2" scope="X40.1 X43.1" reference="R835" />
    <constraint name="C836" model="TKC" arity="2" scope="X13.1 X28.1" reference="R836" />
    <constraint name="C837" model="TKC" arity="2" scope="X23.1 X54.1" reference="R837" />
    <constraint name="C838" model="TKC" arity="2" scope="X59.1 X70.1" reference="R838" />
    <constraint name="C839" model="TKC" arity="2" scope="X18.1 X34.1" reference="R839" />
    <constraint name="C840" model="TKC" arity="2" scope="X48.1 X61.1" reference="R840" />
    <constraint name="C841" model="TKC" arity="2" scope="X11.1 X42.1" reference="R841" />
    <constraint name="C842" model="TKC" arity="2" scope="X39.1 X60.1" reference="R842" />
    <constraint name="C843" model="TKC" arity="2" scope="X14.1 X31.1" reference="R843" />
    <constraint name="C844" model="TKC" arity="2" scope="X32.1 X47.1" reference="R844" />
    <constraint name="C845" model="TKC" arity="2" scope="X18.1 X68.1" reference="R845" />
    <constraint name="C846" model="TKC" arity="2" scope="X2.1 X27.1" reference="R846" />
    <constraint name="C847" model="TKC" arity="2" scope="X31.1 X42.1" reference="R847" />
    <constraint name="C848" model="TKC" arity="2" scope="X27.1 X54.1" reference="R848" />
    <constraint name="C849" model="TKC" arity="2" scope="X26.1 X29.1" reference="R849" />
    <constraint name="C850" model="TKC" arity="2" scope="X25.1 X53.1" reference="R850" />
    <constraint name="C851" model="TKC" arity="2" scope="X37.1 X44.1" reference="R851" />
    <constraint name="C852" model="TKC" arity="2" scope="X41.1 X58.1" reference="R852" />
    <constraint name="C853" model="TKC" arity="2" scope="X13.1 X57.1" reference="R853" />
    <constraint name="C854" model="TKC" arity="2" scope="X42.1 X60.1" reference="R854" />
    <constraint name="C855" model="TKC" arity="2" scope="X39.1 X46.1" reference="R855" />
    <constraint name="C856" model="TKC" arity="2" scope="X40.1 X58.1" reference="R856" />
    <constraint name="C857" model="TKC" arity="2" scope="X29.1 X48.1" reference="R857" />
    <constraint name="C858" model="TKC" arity="2" scope="X31.1 X59.1" reference="R858" />
    <constraint name="C859" model="TKC" arity="2" scope="X43.1 X65.1" reference="R859" />
    <constraint name="C860" model="TKC" arity="2" scope="X23.1 X64.1" reference="R860" />
    <constraint name="C861" model="TKC" arity="2" scope="X6.1 X44.1" reference="R861" />
    <constraint name="C862" model="TKC" arity="2" scope="X19.1 X44.1" reference="R862" />
    <constraint name="C863" model="TKC" arity="2" scope="X45.1 X64.1" reference="R863" />
    <constraint name="C864" model="TKC" arity="2" scope="X51.1 X61.1" reference="R864" />
    <constraint name="C865" model="TKC" arity="2" scope="X57.1 X60.1" reference="R865" />
    <constraint name="C866" model="TKC" arity="2" scope="X10.1 X19.1" reference="R866" />
    <constraint name="C867" model="TKC" arity="2" scope="X24.1 X46.1" reference="R867" />
    <constraint name="C868" model="TKC" arity="2" scope="X32.1 X38.1" reference="R868" />
    <constraint name="C869" model="TKC" arity="2" scope="X8.1 X43.1" reference="R869" />
    <constraint name="C870" model="TKC" arity="2" scope="X27.1 X38.1" reference="R870" />
    <constraint name="C871" model="TKC" arity="2" scope="X65.1 X67.1" reference="R871" />
    <constraint name="C872" model="TKC" arity="2" scope="X50.1 X54.1" reference="R872" />
    <constraint name="C873" model="TKC" arity="2" scope="X10.1 X18.1" reference="R873" />
    <constraint name="C874" model="TKC" arity="2" scope="X54.1 X67.1" reference="R874" />
    <constraint name="C875" model="TKC" arity="2" scope="X15.1 X41.1" reference="R875" />
    <constraint name="C876" model="TKC" arity="2" scope="X16.1 X29.1" reference="R876" />
    <constraint name="C877" model="TKC" arity="2" scope="X24.1 X37.1" reference="R877" />
    <constraint name="C878" model="TKC" arity="2" scope="X12.1 X42.1" reference="R878" />
    <constraint name="C879" model="TKC" arity="2" scope="X41.1 X56.1" reference="R879" />
    <constraint name="C880" model="TKC" arity="2" scope="X19.1 X24.1" reference="R880" />
    <constraint name="C881" model="TKC" arity="2" scope="X32.1 X63.1" reference="R881" />
    <constraint name="C882" model="TKC" arity="2" scope="X29.1 X63.1" reference="R882" />
    <constraint name="C883" model="TKC" arity="2" scope="X22.1 X58.1" reference="R883" />
    <constraint name="C884" model="TKC" arity="2" scope="X57.1 X67.1" reference="R884" />
    <constraint name="C885" model="TKC" arity="2" scope="X45.1 X65.1" reference="R885" />
    <constraint name="C886" model="TKC" arity="2" scope="X18.1 X33.1" reference="R886" />
    <constraint name="C887" model="TKC" arity="2" scope="X7.1 X17.1" reference="R887" />
    <constraint name="C888" model="TKC" arity="2" scope="X20.1 X21.1" reference="R888" />
    <constraint name="C889" model="TKC" arity="2" scope="X20.1 X63.1" reference="R889" />
    <constraint name="C890" model="TKC" arity="2" scope="X25.1 X32.1" reference="R890" />
    <constraint name="C891" model="TKC" arity="2" scope="X11.1 X31.1" reference="R891" />
    <constraint name="C892" model="TKC" arity="2" scope="X59.1 X66.1" reference="R892" />
    <constraint name="C893" model="TKC" arity="2" scope="X41.1 X55.1" reference="R893" />
    <constraint name="C894" model="TKC" arity="2" scope="X41.1 X62.1" reference="R894" />
    <constraint name="C895" model="TKC" arity="2" scope="X27.1 X59.1" reference="R895" />
    <constraint name="C896" model="TKC" arity="2" scope="X20.1 X33.1" reference="R896" />
    <constraint name="C897" model="TKC" arity="2" scope="X23.1 X57.1" reference="R897" />
    <constraint name="C898" model="TKC" arity="2" scope="X55.1 X64.1" reference="R898" />
    <constraint name="C899" model="TKC" arity="2" scope="X19.1 X20.1" reference="R899" />
    <constraint name="C900" model="TKC" arity="2" scope="X8.1 X35.1" reference="R900" />
    <constraint name="C901" model="TKC" arity="2" scope="X46.1 X50.1" reference="R901" />
    <constraint name="C902" model="TKC" arity="2" scope="X35.1 X36.1" reference="R902" />
    <constraint name="C903" model="TKC" arity="2" scope="X55.1 X66.1" reference="R903" />
    <constraint name="C904" model="TKC" arity="2" scope="X2.1 X25.1" reference="R904" />
    <constraint name="C905" model="TKC" arity="2" scope="X2.1 X33.1" reference="R905" />
    <constraint name="C906" model="TKC" arity="2" scope="X20.1 X50.1" reference="R906" />
    <constraint name="C907" model="TKC" arity="2" scope="X7.1 X63.1" reference="R907" />
    <constraint name="C908" model="TKC" arity="2" scope="X39.1 X51.1" reference="R908" />
    <constraint name="C909" model="TKC" arity="2" scope="X56.1 X65.1" reference="R909" />
    <constraint name="C910" model="TKC" arity="2" scope="X31.1 X62.1" reference="R910" />
    <constraint name="C911" model="TKC" arity="2" scope="X16.1 X46.1" reference="R911" />
    <constraint name="C912" model="TKC" arity="2" scope="X37.1 X46.1" reference="R912" />
    <constraint name="C913" model="TKC" arity="2" scope="X6.1 X32.1" reference="R913" />
    <constraint name="C914" model="TKC" arity="2" scope="X35.1 X58.1" reference="R914" />
    <constraint name="C915" model="TKC" arity="2" scope="X1.1 X16.1" reference="R915" />
    <constraint name="C916" model="TKC" arity="2" scope="X1.1 X62.1" reference="R916" />
    <constraint name="C917" model="TKC" arity="2" scope="X12.1 X24.1" reference="R917" />
    <constraint name="C918" model="TKC" arity="2" scope="X6.1 X41.1" reference="R918" />
    <constraint name="C919" model="TKC" arity="2" scope="X19.1 X66.1" reference="R919" />
    <constraint name="C920" model="TKC" arity="2" scope="X54.1 X60.1" reference="R920" />
    <constraint name="C921" model="TKC" arity="2" scope="X18.1 X43.1" reference="R921" />
    <constraint name="C922" model="TKC" arity="2" scope="X38.1 X50.1" reference="R922" />
    <constraint name="C923" model="TKC" arity="2" scope="X11.1 X36.1" reference="R923" />
    <constraint name="C924" model="TKC" arity="2" scope="X3.1 X34.1" reference="R924" />
    <constraint name="C925" model="TKC" arity="2" scope="X6.1 X36.1" reference="R925" />
    <constraint name="C926" model="TKC" arity="2" scope="X14.1 X56.1" reference="R926" />
    <constraint name="C927" model="TKC" arity="2" scope="X11.1 X52.1" reference="R927" />
    <constraint name="C928" model="TKC" arity="2" scope="X6.1 X65.1" reference="R928" />
    <constraint name="C929" model="TKC" arity="2" scope="X20.1 X41.1" reference="R929" />
    <constraint name="C930" model="TKC" arity="2" scope="X8.1 X66.1" reference="R930" />
    <constraint name="C931" model="TKC" arity="2" scope="X23.1 X29.1" reference="R931" />
    <constraint name="C932" model="TKC" arity="2" scope="X39.1 X47.1" reference="R932" />
    <constraint name="C933" model="TKC" arity="2" scope="X34.1 X60.1" reference="R933" />
    <constraint name="C934" model="TKC" arity="2" scope="X32.1 X57.1" reference="R934" />
    <constraint name="C935" model="TKC" arity="2" scope="X12.1 X65.1" reference="R935" />
    <constraint name="C936" model="TKC" arity="2" scope="X13.1 X17.1" reference="R936" />
    <constraint name="C937" model="TKC" arity="2" scope="X7.1 X13.1" reference="R937" />
    <constraint name="C938" model="TKC" arity="2" scope="X50.1 X70.1" reference="R938" />
    <constraint name="C939" model="TKC" arity="2" scope="X2.1 X31.1" reference="R939" />
    <constraint name="C940" model="TKC" arity="2" scope="X24.1 X47.1" reference="R940" />
    <constraint name="C941" model="TKC" arity="2" scope="X1.1 X28.1" reference="R941" />
    <constraint name="C942" model="TKC" arity="2" scope="X1.1 X59.1" reference="R942" />
    <constraint name="C943" model="TKC" arity="2" scope="X37.1 X59.1" reference="R943" />
    <constraint name="C944" model="TKC" arity="2" scope="X51.1 X59.1" reference="R944" />
    <constraint name="C945" model="TKC" arity="2" scope="X26.1 X67.1" reference="R945" />
    <constraint name="C946" model="TKC" arity="2" scope="X19.1 X69.1" reference="R946" />
    <constraint name="C947" model="TKC" arity="2" scope="X26.1 X37.1" reference="R947" />
    <constraint name="C948" model="TKC" arity="2" scope="X39.1 X53.1" reference="R948" />
    <constraint name="C949" model="TKC" arity="2" scope="X2.1 X34.1" reference="R949" />
    <constraint name="C950" model="TKC" arity="2" scope="X16.1 X36.1" reference="R950" />
    <constraint name="C951" model="TKC" arity="2" scope="X12.1 X31.1" reference="R951" />
    <constraint name="C952" model="TKC" arity="2" scope="X59.1 X69.1" reference="R952" />
    <constraint name="C953" model="TKC" arity="2" scope="X20.1 X70.1" reference="R953" />
    <constraint name="C954" model="TKC" arity="2" scope="X11.1 X65.1" reference="R954" />
    <constraint name="C955" model="TKC" arity="2" scope="X31.1 X32.1" reference="R955" />
    <constraint name="C956" model="TKC" arity="2" scope="X13.1 X64.1" reference="R956" />
    <constraint name="C957" model="TKC" arity="2" scope="X46.1 X69.1" reference="R957" />
    <constraint name="C958" model="TKC" arity="2" scope="X1.1 X35.1" reference="R958" />
    <constraint name="C959" model="TKC" arity="2" scope="X16.1 X56.1" reference="R959" />
    <constraint name="C960" model="TKC" arity="2" scope="X14.1 X18.1" reference="R960" />
    <constraint name="C961" model="TKC" arity="2" scope="X14.1 X70.1" reference="R961" />
    <constraint name="C962" model="TKC" arity="2" scope="X15.1 X32.1" reference="R962" />
    <constraint name="C963" model="TKC" arity="2" scope="X28.1 X54.1" reference="R963" />
    <constraint name="C964" model="TKC" arity="2" scope="X22.1 X66.1" reference="R964" />
    <constraint name="C965" model="TKC" arity="2" scope="X36.1 X43.1" reference="R965" />
    <constraint name="C966" model="TKC" arity="2" scope="X29.1 X57.1" reference="R966" />
    <constraint name="C967" model="TKC" arity="2" scope="X10.1 X57.1" reference="R967" />
    <constraint name="C968" model="TKC" arity="2" scope="X11.1 X59.1" reference="R968" />
    <constraint name="C969" model="TKC" arity="2" scope="X1.1 X15.1" reference="R969" />
    <constraint name="C970" model="TKC" arity="2" scope="X21.1 X38.1" reference="R970" />
    <constraint name="C971" model="TKC" arity="2" scope="X9.1 X52.1" reference="R971" />
    <constraint name="C972" model="TKC" arity="2" scope="X26.1 X28.1" reference="R972" />
    <constraint name="C973" model="TKC" arity="2" scope="X18.1 X44.1" reference="R973" />
    <constraint name="C974" model="TKC" arity="2" scope="X9.1 X56.1" reference="R974" />
    <constraint name="C975" model="TKC" arity="2" scope="X30.1 X45.1" reference="R975" />
    <constraint name="C976" model="TKC" arity="2" scope="X18.1 X49.1" reference="R976" />
    <constraint name="C977" model="TKC" arity="2" scope="X40.1 X57.1" reference="R977" />
    <constraint name="C978" model="TKC" arity="2" scope="X43.1 X62.1" reference="R978" />
    <constraint name="C979" model="TKC" arity="2" scope="X44.1 X50.1" reference="R979" />
    <constraint name="C980" model="TKC" arity="2" scope="X26.1 X58.1" reference="R980" />
    <constraint name="C981" model="TKC" arity="2" scope="X36.1 X60.1" reference="R981" />
    <constraint name="C982" model="TKC" arity="2" scope="X18.1 X39.1" reference="R982" />
    <constraint name="C983" model="TKC" arity="2" scope="X32.1 X44.1" reference="R983" />
    <constraint name="C984" model="TKC" arity="2" scope="X17.1 X29.1" reference="R984" />
    <constraint name="C985" model="TKC" arity="2" scope="X28.1 X33.1" reference="R985" />
    <constraint name="C986" model="TKC" arity="2" scope="X7.1 X12.1" reference="R986" />
    <constraint name="C987" model="TKC" arity="2" scope="X8.1 X42.1" reference="R987" />
    <constraint name="C988" model="TKC" arity="2" scope="X15.1 X26.1" reference="R988" />
    <constraint name="C989" model="TKC" arity="2" scope="X7.1 X62.1" reference="R989" />
    <constraint name="C990" model="TKC" arity="2" scope="X59.1 X67.1" reference="R990" />
    <constraint name="C991" model="TKC" arity="2" scope="X65.1 X68.1" reference="R991" />
    <constraint name="C992" model="TKC" arity="2" scope="X26.1 X65.1" reference="R992" />
    <constraint name="C993" model="TKC" arity="2" scope="X2.1 X56.1" reference="R993" />
    <constraint name="C994" model="TKC" arity="2" scope="X13.1 X14.1" reference="R994" />
    <constraint name="C995" model="TKC" arity="2" scope="X62.1 X70.1" reference="R995" />
    <constraint name="C996" model="TKC" arity="2" scope="X5.1 X28.1" reference="R996" />
    <constraint name="C997" model="TKC" arity="2" scope="X4.1 X47.1" reference="R997" />
    <constraint name="C998" model="TKC" arity="2" scope="X34.1 X47.1" reference="R998" />
    <constraint name="C999" model="TKC" arity="2" scope="X47.1 X65.1" reference="R999" />
    <constraint name="C1000" model="TKC" arity="2" scope="X29.1 X40.1" reference="R1000" />
    <constraint name="C1001" model="TKC" arity="2" scope="X34.1 X48.1" reference="R1001" />
    <constraint name="C1002" model="TKC" arity="2" scope="X40.1 X45.1" reference="R1002" />
    <constraint name="C1003" model="TKC" arity="2" scope="X16.1 X53.1" reference="R1003" />
    <constraint name="C1004" model="TKC" arity="2" scope="X20.1 X66.1" reference="R1004" />
    <constraint name="C1005" model="TKC" arity="2" scope="X24.1 X25.1" reference="R1005" />
    <constraint name="C1006" model="TKC" arity="2" scope="X15.1 X28.1" reference="R1006" />
    <constraint name="C1007" model="TKC" arity="2" scope="X21.1 X65.1" reference="R1007" />
    <constraint name="C1008" model="TKC" arity="2" scope="X19.1 X37.1" reference="R1008" />
    <constraint name="C1009" model="TKC" arity="2" scope="X12.1 X18.1" reference="R1009" />
    <constraint name="C1010" model="TKC" arity="2" scope="X25.1 X50.1" reference="R1010" />
    <constraint name="C1011" model="TKC" arity="2" scope="X18.1 X38.1" reference="R1011" />
    <constraint name="C1012" model="TKC" arity="2" scope="X12.1 X61.1" reference="R1012" />
    <constraint name="C1013" model="TKC" arity="2" scope="X29.1 X42.1" reference="R1013" />
    <constraint name="C1014" model="TKC" arity="2" scope="X11.1 X53.1" reference="R1014" />
    <constraint name="C1015" model="TKC" arity="2" scope="X22.1 X48.1" reference="R1015" />
    <constraint name="C1016" model="TKC" arity="2" scope="X28.1 X52.1" reference="R1016" />
    <constraint name="C1017" model="TKC" arity="2" scope="X12.1 X39.1" reference="R1017" />
    <constraint name="C1018" model="TKC" arity="2" scope="X44.1 X60.1" reference="R1018" />
    <constraint name="C1019" model="TKC" arity="2" scope="X34.1 X64.1" reference="R1019" />
    <constraint name="C1020" model="TKC" arity="2" scope="X42.1 X50.1" reference="R1020" />
    <constraint name="C1021" model="TKC" arity="2" scope="X10.1 X22.1" reference="R1021" />
    <constraint name="C1022" model="TKC" arity="2" scope="X43.1 X58.1" reference="R1022" />
    <constraint name="C1023" model="TKC" arity="2" scope="X6.1 X14.1" reference="R1023" />
    <constraint name="C1024" model="TKC" arity="2" scope="X30.1 X41.1" reference="R1024" />
    <constraint name="C1025" model="TKC" arity="2" scope="X25.1 X47.1" reference="R1025" />
    <constraint name="C1026" model="TKC" arity="2" scope="X40.1 X41.1" reference="R1026" />
    <constraint name="C1027" model="TKC" arity="2" scope="X25.1 X36.1" reference="R1027" />
    <constraint name="C1028" model="TKC" arity="2" scope="X34.1 X50.1" reference="R1028" />
    <constraint name="C1029" model="TKC" arity="2" scope="X58.1 X68.1" reference="R1029" />
    <constraint name="C1030" model="TKC" arity="2" scope="X13.1 X37.1" reference="R1030" />
    <constraint name="C1031" model="TKC" arity="2" scope="X19.1 X27.1" reference="R1031" />
    <constraint name="C1032" model="TKC" arity="2" scope="X22.1 X62.1" reference="R1032" />
    <constraint name="C1033" model="TKC" arity="2" scope="X26.1 X62.1" reference="R1033" />
    <constraint name="C1034" model="TKC" arity="2" scope="X63.1 X69.1" reference="R1034" />
    <constraint name="C1035" model="TKC" arity="2" scope="X61.1 X65.1" reference="R1035" />
    <constraint name="C1036" model="TKC" arity="2" scope="X64.1 X70.1" reference="R1036" />
    <constraint name="C1037" model="TKC" arity="2" scope="X3.1 X44.1" reference="R1037" />
    <constraint name="C1038" model="TKC" arity="2" scope="X44.1 X59.1" reference="R1038" />
    <constraint name="C1039" model="TKC" arity="2" scope="X9.1 X45.1" reference="R1039" />
    <constraint name="C1040" model="TKC" arity="2" scope="X1.1 X7.1" reference="R1040" />
    <constraint name="C1041" model="TKC" arity="2" scope="X18.1 X37.1" reference="R1041" />
    <constraint name="C1042" model="TKC" arity="2" scope="X3.1 X30.1" reference="R1042" />
    <constraint name="C1043" model="TKC" arity="2" scope="X61.1 X67.1" reference="R1043" />
    <constraint name="C1044" model="TKC" arity="2" scope="X6.1 X61.1" reference="R1044" />
    <constraint name="C1045" model="TKC" arity="2" scope="X21.1 X59.1" reference="R1045" />
    <constraint name="C1046" model="TKC" arity="2" scope="X49.1 X60.1" reference="R1046" />
    <constraint name="C1047" model="TKC" arity="2" scope="X40.1 X42.1" reference="R1047" />
    <constraint name="C1048" model="TKC" arity="2" scope="X40.1 X50.1" reference="R1048" />
    <constraint name="C1049" model="TKC" arity="2" scope="X61.1 X70.1" reference="R1049" />
    <constraint name="C1050" model="TKC" arity="2" scope="X37.1 X45.1" reference="R1050" />
    <constraint name="C1051" model="TKC" arity="2" scope="X12.1 X27.1" reference="R1051" />
    <constraint name="C1052" model="TKC" arity="2" scope="X45.1 X67.1" reference="R1052" />
    <constraint name="C1053" model="TKC" arity="2" scope="X43.1 X54.1" reference="R1053" />
    <constraint name="C1054" model="TKC" arity="2" scope="X10.1 X41.1" reference="R1054" />
    <constraint name="C1055" model="TKC" arity="2" scope="X41.1 X50.1" reference="R1055" />
    <constraint name="C1056" model="TKC" arity="2" scope="X37.1 X70.1" reference="R1056" />
    <constraint name="C1057" model="TKC" arity="2" scope="X2.1 X15.1" reference="R1057" />
    <constraint name="C1058" model="TKC" arity="2" scope="X62.1 X66.1" reference="R1058" />
    <constraint name="C1059" model="TKC" arity="2" scope="X1.1 X46.1" reference="R1059" />
    <constraint name="C1060" model="TKC" arity="2" scope="X17.1 X42.1" reference="R1060" />
    <constraint name="C1061" model="TKC" arity="2" scope="X38.1 X62.1" reference="R1061" />
    <constraint name="C1062" model="TKC" arity="2" scope="X9.1 X28.1" reference="R1062" />
    <constraint name="C1063" model="TKC" arity="2" scope="X15.1 X34.1" reference="R1063" />
    <constraint name="C1064" model="TKC" arity="2" scope="X13.1 X47.1" reference="R1064" />
    <constraint name="C1065" model="TKC" arity="2" scope="X51.1 X58.1" reference="R1065" />
    <constraint name="C1066" model="TKC" arity="2" scope="X2.1 X55.1" reference="R1066" />
    <constraint name="C1067" model="TKC" arity="2" scope="X11.1 X26.1" reference="R1067" />
    <constraint name="C1068" model="TKC" arity="2" scope="X52.1 X60.1" reference="R1068" />
    <constraint name="C1069" model="TKC" arity="2" scope="X7.1 X9.1" reference="R1069" />
    <constraint name="C1070" model="TKC" arity="2" scope="X6.1 X13.1" reference="R1070" />
    <constraint name="C1071" model="TKC" arity="2" scope="X7.1 X50.1" reference="R1071" />
    <constraint name="C1072" model="TKC" arity="2" scope="X23.1 X40.1" reference="R1072" />
    <constraint name="C1073" model="TKC" arity="2" scope="X16.1 X32.1" reference="R1073" />
    <constraint name="C1074" model="TKC" arity="2" scope="X19.1 X59.1" reference="R1074" />
    <constraint name="C1075" model="TKC" arity="2" scope="X47.1 X53.1" reference="R1075" />
    <constraint name="C1076" model="TKC" arity="2" scope="X31.1 X43.1" reference="R1076" />
    <constraint name="C1077" model="TKC" arity="2" scope="X52.1 X61.1" reference="R1077" />
    <constraint name="C1078" model="TKC" arity="2" scope="X35.1 X49.1" reference="R1078" />
    <constraint name="C1079" model="TKC" arity="2" scope="X17.1 X22.1" reference="R1079" />
    <constraint name="C1080" model="TKC" arity="2" scope="X1.1 X64.1" reference="R1080" />
    <constraint name="C1081" model="TKC" arity="2" scope="X29.1 X33.1" reference="R1081" />
    <constraint name="C1082" model="TKC" arity="2" scope="X22.1 X40.1" reference="R1082" />
    <constraint name="C1083" model="TKC" arity="2" scope="X11.1 X56.1" reference="R1083" />
    <constraint name="C1084" model="TKC" arity="2" scope="X34.1 X69.1" reference="R1084" />
    <constraint name="C1085" model="TKC" arity="2" scope="X14.1 X52.1" reference="R1085" />
    <constraint name="C1086" model="TKC" arity="2" scope="X8.1 X62.1" reference="R1086" />
    <constraint name="C1087" model="TKC" arity="2" scope="X28.1 X63.1" reference="R1087" />
    <constraint name="C1088" model="TKC" arity="2" scope="X9.1 X16.1" reference="R1088" />
    <constraint name="C1089" model="TKC" arity="2" scope="X12.1 X29.1" reference="R1089" />
    <constraint name="C1090" model="TKC" arity="2" scope="X26.1 X44.1" reference="R1090" />
    <constraint name="C1091" model="TKC" arity="2" scope="X25.1 X67.1" reference="R1091" />
    <constraint name="C1092" model="TKC" arity="2" scope="X43.1 X45.1" reference="R1092" />
    <constraint name="C1093" model="TKC" arity="2" scope="X21.1 X60.1" reference="R1093" />
    <constraint name="C1094" model="TKC" arity="2" scope="X10.1 X21.1" reference="R1094" />
    <constraint name="C1095" model="TKC" arity="2" scope="X30.1 X62.1" reference="R1095" />
    <constraint name="C1096" model="TKC" arity="2" scope="X34.1 X51.1" reference="R1096" />
    <constraint name="C1097" model="TKC" arity="2" scope="X2.1 X19.1" reference="R1097" />
    <constraint name="C1098" model="TKC" arity="2" scope="X50.1 X53.1" reference="R1098" />
    <constraint name="C1099" model="TKC" arity="2" scope="X2.1 X28.1" reference="R1099" />
    <constraint name="C1100" model="TKC" arity="2" scope="X7.1 X25.1" reference="R1100" />
    <constraint name="C1101" model="TKC" arity="2" scope="X30.1 X33.1" reference="R1101" />
    <constraint name="C1102" model="TKC" arity="2" scope="X25.1 X39.1" reference="R1102" />
    <constraint name="C1103" model="TKC" arity="2" scope="X2.1 X20.1" reference="R1103" />
    <constraint name="C1104" model="TKC" arity="2" scope="X17.1 X39.1" reference="R1104" />
    <constraint name="C1105" model="TKC" arity="2" scope="X37.1 X63.1" reference="R1105" />
    <constraint name="C1106" model="TKC" arity="2" scope="X26.1 X40.1" reference="R1106" />
    <constraint name="C1107" model="TKC" arity="2" scope="X6.1 X45.1" reference="R1107" />
    <constraint name="C1108" model="TKC" arity="2" scope="X28.1 X31.1" reference="R1108" />
    <constraint name="C1109" model="TKC" arity="2" scope="X15.1 X40.1" reference="R1109" />
    <constraint name="C1110" model="TKC" arity="2" scope="X12.1 X47.1" reference="R1110" />
    <constraint name="C1111" model="TKC" arity="2" scope="X45.1 X68.1" reference="R1111" />
    <constraint name="C1112" model="TKC" arity="2" scope="X53.1 X65.1" reference="R1112" />
    <constraint name="C1113" model="TKC" arity="2" scope="X7.1 X38.1" reference="R1113" />
    <constraint name="C1114" model="TKC" arity="2" scope="X47.1 X69.1" reference="R1114" />
    <constraint name="C1115" model="TKC" arity="2" scope="X1.1 X19.1" reference="R1115" />
    <constraint name="C1116" model="TKC" arity="2" scope="X2.1 X6.1" reference="R1116" />
    <constraint name="C1117" model="TKC" arity="2" scope="X46.1 X61.1" reference="R1117" />
    <constraint name="C1118" model="TKC" arity="2" scope="X8.1 X69.1" reference="R1118" />
    <constraint name="C1119" model="TKC" arity="2" scope="X4.1 X16.1" reference="R1119" />
    <constraint name="C1120" model="TKC" arity="2" scope="X16.1 X55.1" reference="R1120" />
    <constraint name="C1121" model="TKC" arity="2" scope="X17.1 X25.1" reference="R1121" />
    <constraint name="C1122" model="TKC" arity="2" scope="X22.1 X63.1" reference="R1122" />
    <constraint name="C1123" model="TKC" arity="2" scope="X24.1 X31.1" reference="R1123" />
    <constraint name="C1124" model="TKC" arity="2" scope="X13.1 X29.1" reference="R1124" />
    <constraint name="C1125" model="TKC" arity="2" scope="X20.1 X55.1" reference="R1125" />
    <constraint name="C1126" model="TKC" arity="2" scope="X3.1 X19.1" reference="R1126" />
    <constraint name="C1127" model="TKC" arity="2" scope="X22.1 X56.1" reference="R1127" />
    <constraint name="C1128" model="TKC" arity="2" scope="X16.1 X49.1" reference="R1128" />
    <constraint name="C1129" model="TKC" arity="2" scope="X25.1 X37.1" reference="R1129" />
    <constraint name="C1130" model="TKC" arity="2" scope="X4.1 X67.1" reference="R1130" />
    <constraint name="C1131" model="TKC" arity="2" scope="X28.1 X59.1" reference="R1131" />
    <constraint name="C1132" model="TKC" arity="2" scope="X7.1 X57.1" reference="R1132" />
    <constraint name="C1133" model="TKC" arity="2" scope="X1.1 X57.1" reference="R1133" />
    <constraint name="C1134" model="TKC" arity="2" scope="X14.1 X24.1" reference="R1134" />
    <constraint name="C1135" model="TKC" arity="2" scope="X18.1 X70.1" reference="R1135" />
    <constraint name="C1136" model="TKC" arity="2" scope="X64.1 X67.1" reference="R1136" />
    <constraint name="C1137" model="TKC" arity="2" scope="X47.1 X70.1" reference="R1137" />
    <constraint name="C1138" model="TKC" arity="2" scope="X40.1 X70.1" reference="R1138" />
    <constraint name="C1139" model="TKC" arity="2" scope="X5.1 X25.1" reference="R1139" />
    <constraint name="C1140" model="TKC" arity="2" scope="X33.1 X45.1" reference="R1140" />
    <constraint name="C1141" model="TKC" arity="2" scope="X58.1 X67.1" reference="R1141" />
    <constraint name="C1142" model="TKC" arity="2" scope="X2.1 X54.1" reference="R1142" />
    <constraint name="C1143" model="TKC" arity="2" scope="X66.1 X70.1" reference="R1143" />
    <constraint name="C1144" model="TKC" arity="2" scope="X37.1 X48.1" reference="R1144" />
    <constraint name="C1145" model="TKC" arity="2" scope="X2.1 X62.1" reference="R1145" />
    <constraint name="C1146" model="TKC" arity="2" scope="X13.1 X20.1" reference="R1146" />
    <constraint name="C1147" model="TKC" arity="2" scope="X20.1 X43.1" reference="R1147" />
    <constraint name="C1148" model="TKC" arity="2" scope="X43.1 X66.1" reference="R1148" />
    <constraint name="C1149" model="TKC" arity="2" scope="X27.1 X48.1" reference="R1149" />
    <constraint name="C1150" model="TKC" arity="2" scope="X8.1 X49.1" reference="R1150" />
    <constraint name="C1151" model="TKC" arity="2" scope="X2.1 X40.1" reference="R1151" />
    <constraint name="C1152" model="TKC" arity="2" scope="X27.1 X47.1" reference="R1152" />
    <constraint name="C1153" model="TKC" arity="2" scope="X40.1 X63.1" reference="R1153" />
    <constraint name="C1154" model="TKC" arity="2" scope="X12.1 X45.1" reference="R1154" />
    <constraint name="C1155" model="TKC" arity="2" scope="X12.1 X26.1" reference="R1155" />
    <constraint name="C1156" model="TKC" arity="2" scope="X61.1 X69.1" reference="R1156" />
    <constraint name="C1157" model="TKC" arity="2" scope="X22.1 X29.1" reference="R1157" />
    <constraint name="C1158" model="TKC" arity="2" scope="X41.1 X63.1" reference="R1158" />
    <constraint name="C1159" model="TKC" arity="2" scope="X18.1 X60.1" reference="R1159" />
    <constraint name="C1160" model="TKC" arity="2" scope="X13.1 X42.1" reference="R1160" />
    <constraint name="C1161" model="TKC" arity="2" scope="X45.1 X60.1" reference="R1161" />
    <constraint name="C1162" model="TKC" arity="2" scope="X58.1 X60.1" reference="R1162" />
    <constraint name="C1163" model="TKC" arity="2" scope="X21.1 X45.1" reference="R1163" />
    <constraint name="C1164" model="TKC" arity="2" scope="X14.1 X28.1" reference="R1164" />
    <constraint name="C1165" model="TKC" arity="2" scope="X5.1 X21.1" reference="R1165" />
    <constraint name="C1166" model="TKC" arity="2" scope="X35.1 X44.1" reference="R1166" />
    <constraint name="C1167" model="TKC" arity="2" scope="X4.1 X59.1" reference="R1167" />
    <constraint name="C1168" model="TKC" arity="2" scope="X46.1 X48.1" reference="R1168" />
    <constraint name="C1169" model="TKC" arity="2" scope="X15.1 X44.1" reference="R1169" />
    <constraint name="C1170" model="TKC" arity="2" scope="X32.1 X70.1" reference="R1170" />
    <constraint name="C1171" model="TKC" arity="2" scope="X26.1 X27.1" reference="R1171" />
    <constraint name="C1172" model="TKC" arity="2" scope="X27.1 X35.1" reference="R1172" />
    <constraint name="C1173" model="TKC" arity="2" scope="X17.1 X38.1" reference="R1173" />
    <constraint name="C1174" model="TKC" arity="2" scope="X4.1 X53.1" reference="R1174" />
    <constraint name="C1175" model="TKC" arity="2" scope="X13.1 X48.1" reference="R1175" />
    <constraint name="C1176" model="TKC" arity="2" scope="X36.1 X50.1" reference="R1176" />
    <constraint name="C1177" model="TKC" arity="2" scope="X9.1 X18.1" reference="R1177" />
    <constraint name="C1178" model="TKC" arity="2" scope="X2.1 X67.1" reference="R1178" />
    <constraint name="C1179" model="TKC" arity="2" scope="X29.1 X49.1" reference="R1179" />
    <constraint name="C1180" model="TKC" arity="2" scope="X14.1 X39.1" reference="R1180" />
    <constraint name="C1181" model="TKC" arity="2" scope="X39.1 X63.1" reference="R1181" />
    <constraint name="C1182" model="TKC" arity="2" scope="X43.1 X68.1" reference="R1182" />
    <constraint name="C1183" model="TKC" arity="2" scope="X17.1 X30.1" reference="R1183" />
    <constraint name="C1184" model="TKC" arity="2" scope="X7.1 X24.1" reference="R1184" />
    <constraint name="C1185" model="TKC" arity="2" scope="X6.1 X57.1" reference="R1185" />
    <constraint name="C1186" model="TKC" arity="2" scope="X14.1 X45.1" reference="R1186" />
    <constraint name="C1187" model="TKC" arity="2" scope="X2.1 X47.1" reference="R1187" />
    <constraint name="C1188" model="TKC" arity="2" scope="X27.1 X50.1" reference="R1188" />
    <constraint name="C1189" model="TKC" arity="2" scope="X13.1 X69.1" reference="R1189" />
    <constraint name="C1190" model="TKC" arity="2" scope="X44.1 X67.1" reference="R1190" />
    <constraint name="C1191" model="TKC" arity="2" scope="X11.1 X55.1" reference="R1191" />
    <constraint name="C1192" model="TKC" arity="2" scope="X9.1 X69.1" reference="R1192" />
    <constraint name="C1193" model="TKC" arity="2" scope="X10.1 X67.1" reference="R1193" />
    <constraint name="C1194" model="TKC" arity="2" scope="X54.1 X65.1" reference="R1194" />
    <constraint name="C1195" model="TKC" arity="2" scope="X32.1 X33.1" reference="R1195" />
    <constraint name="C1196" model="TKC" arity="2" scope="X52.1 X57.1" reference="R1196" />
    <constraint name="C1197" model="TKC" arity="2" scope="X43.1 X44.1" reference="R1197" />
    <constraint name="C1198" model="TKC" arity="2" scope="X54.1 X62.1" reference="R1198" />
    <constraint name="C1199" model="TKC" arity="2" scope="X2.1 X10.1" reference="R1199" />
    <constraint name="C1200" model="TKC" arity="2" scope="X19.1 X39.1" reference="R1200" />
    <constraint name="C1201" model="TKC" arity="2" scope="X3.1 X17.1" reference="R1201" />
    <constraint name="C1202" model="TKC" arity="2" scope="X44.1 X46.1" reference="R1202" />
    <constraint name="C1203" model="TKC" arity="2" scope="X57.1 X66.1" reference="R1203" />
    <constraint name="C1204" model="TKC" arity="2" scope="X7.1 X61.1" reference="R1204" />
    <constraint name="C1205" model="TKC" arity="2" scope="X38.1 X39.1" reference="R1205" />
    <constraint name="C1206" model="TKC" arity="2" scope="X30.1 X48.1" reference="R1206" />
    <constraint name="C1207" model="TKC" arity="2" scope="X24.1 X41.1" reference="R1207" />
    <constraint name="C1208" model="TKC" arity="2" scope="X3.1 X36.1" reference="R1208" />
    <constraint name="C1209" model="TKC" arity="2" scope="X40.1 X44.1" reference="R1209" />
    <constraint name="C1210" model="TKC" arity="2" scope="X30.1 X36.1" reference="R1210" />
    <constraint name="C1211" model="TKC" arity="2" scope="X40.1 X47.1" reference="R1211" />
    <constraint name="C1212" model="TKC" arity="2" scope="X65.1 X66.1" reference="R1212" />
    <constraint name="C1213" model="TKC" arity="2" scope="X29.1 X38.1" reference="R1213" />
    <constraint name="C1214" model="TKC" arity="2" scope="X43.1 X67.1" reference="R1214" />
    <constraint name="C1215" model="TKC" arity="2" scope="X62.1 X68.1" reference="R1215" />
    <constraint name="C1216" model="TKC" arity="2" scope="X18.1 X36.1" reference="R1216" />
    <constraint name="C1217" model="TKC" arity="2" scope="X58.1 X66.1" reference="R1217" />
    <constraint name="C1218" model="TKC" arity="2" scope="X43.1 X70.1" reference="R1218" />
    <constraint name="C1219" model="TKC" arity="2" scope="X4.1 X54.1" reference="R1219" />
    <constraint name="C1220" model="TKC" arity="2" scope="X30.1 X46.1" reference="R1220" />
    <constraint name="C1221" model="TKC" arity="2" scope="X15.1 X48.1" reference="R1221" />
    <constraint name="C1222" model="TKC" arity="2" scope="X11.1 X50.1" reference="R1222" />
    <constraint name="C1223" model="TKC" arity="2" scope="X41.1 X42.1" reference="R1223" />
    <constraint name="C1224" model="TKC" arity="2" scope="X17.1 X18.1" reference="R1224" />
    <constraint name="C1225" model="TKC" arity="2" scope="X55.1 X57.1" reference="R1225" />
    <constraint name="C1226" model="TKC" arity="2" scope="X23.1 X62.1" reference="R1226" />
    <constraint name="C1227" model="TKC" arity="2" scope="X6.1 X35.1" reference="R1227" />
    <constraint name="C1228" model="TKC" arity="2" scope="X23.1 X41.1" reference="R1228" />
    <constraint name="C1229" model="TKC" arity="2" scope="X3.1 X13.1" reference="R1229" />
    <constraint name="C1230" model="TKC" arity="2" scope="X18.1 X28.1" reference="R1230" />
    <constraint name="C1231" model="TKC" arity="2" scope="X22.1 X53.1" reference="R1231" />
    <constraint name="C1232" model="TKC" arity="2" scope="X16.1 X23.1" reference="R1232" />
    <constraint name="C1233" model="TKC" arity="2" scope="X29.1 X37.1" reference="R1233" />
    <constraint name="C1234" model="TKC" arity="2" scope="X9.1 X25.1" reference="R1234" />
    <constraint name="C1235" model="TKC" arity="2" scope="X34.1 X45.1" reference="R1235" />
    <constraint name="C1236" model="TKC" arity="2" scope="X36.1 X54.1" reference="R1236" />
    <constraint name="C1237" model="TKC" arity="2" scope="X43.1 X52.1" reference="R1237" />
    <constraint name="C1238" model="TKC" arity="2" scope="X9.1 X30.1" reference="R1238" />
    <constraint name="C1239" model="TKC" arity="2" scope="X17.1 X56.1" reference="R1239" />
    <constraint name="C1240" model="TKC" arity="2" scope="X42.1 X70.1" reference="R1240" />
    <constraint name="C1241" model="TKC" arity="2" scope="X17.1 X70.1" reference="R1241" />
    <constraint name="C1242" model="TKC" arity="2" scope="X1.1 X4.1" reference="R1242" />
    <constraint name="C1243" model="TKC" arity="2" scope="X9.1 X62.1" reference="R1243" />
    <constraint name="C1244" model="TKC" arity="2" scope="X40.1 X55.1" reference="R1244" />
    <constraint name="C1245" model="TKC" arity="2" scope="X8.1 X53.1" reference="R1245" />
    <constraint name="C1246" model="TKC" arity="2" scope="X46.1 X63.1" reference="R1246" />
    <constraint name="C1247" model="TKC" arity="2" scope="X27.1 X45.1" reference="R1247" />
    <constraint name="C1248" model="TKC" arity="2" scope="X34.1 X43.1" reference="R1248" />
    <constraint name="C1249" model="TKC" arity="2" scope="X20.1 X65.1" reference="R1249" />
    <constraint name="C1250" model="TKC" arity="2" scope="X41.1 X43.1" reference="R1250" />
    <constraint name="C1251" model="TKC" arity="2" scope="X27.1 X29.1" reference="R1251" />
    <constraint name="C1252" model="TKC" arity="2" scope="X38.1 X45.1" reference="R1252" />
    <constraint name="C1253" model="TKC" arity="2" scope="X14.1 X63.1" reference="R1253" />
    <constraint name="C1254" model="TKC" arity="2" scope="X59.1 X63.1" reference="R1254" />
    <constraint name="C1255" model="TKC" arity="2" scope="X27.1 X65.1" reference="R1255" />
    <constraint name="C1256" model="TKC" arity="2" scope="X31.1 X45.1" reference="R1256" />
    <constraint name="C1257" model="TKC" arity="2" scope="X40.1 X67.1" reference="R1257" />
    <constraint name="C1258" model="TKC" arity="2" scope="X41.1 X61.1" reference="R1258" />
    <constraint name="C1259" model="TKC" arity="2" scope="X8.1 X11.1" reference="R1259" />
    <constraint name="C1260" model="TKC" arity="2" scope="X38.1 X61.1" reference="R1260" />
    <constraint name="C1261" model="TKC" arity="2" scope="X21.1 X67.1" reference="R1261" />
    <constraint name="C1262" model="TKC" arity="2" scope="X3.1 X54.1" reference="R1262" />
    <constraint name="C1263" model="TKC" arity="2" scope="X46.1 X68.1" reference="R1263" />
    <constraint name="C1264" model="TKC" arity="2" scope="X29.1 X36.1" reference="R1264" />
    <constraint name="C1265" model="TKC" arity="2" scope="X52.1 X55.1" reference="R1265" />
    <constraint name="C1266" model="TKC" arity="2" scope="X2.1 X5.1" reference="R1266" />
    <constraint name="C1267" model="TKC" arity="2" scope="X13.1 X30.1" reference="R1267" />
    <constraint name="C1268" model="TKC" arity="2" scope="X6.1 X50.1" reference="R1268" />
    <constraint name="C1269" model="TKC" arity="2" scope="X56.1 X66.1" reference="R1269" />
    <constraint name="C1270" model="TKC" arity="2" scope="X31.1 X37.1" reference="R1270" />
    <constraint name="C1271" model="TKC" arity="2" scope="X49.1 X64.1" reference="R1271" />
    <constraint name="C1272" model="TKC" arity="2" scope="X6.1 X19.1" reference="R1272" />
    <constraint name="C1273" model="TKC" arity="2" scope="X1.1 X14.1" reference="R1273" />
    <constraint name="C1274" model="TKC" arity="2" scope="X21.1 X58.1" reference="R1274" />
    <constraint name="C1275" model="TKC" arity="2" scope="X27.1 X52.1" reference="R1275" />
    <constraint name="C1276" model="TKC" arity="2" scope="X16.1 X19.1" reference="R1276" />
    <constraint name="C1277" model="TKC" arity="2" scope="X36.1 X63.1" reference="R1277" />
    <constraint name="C1278" model="TKC" arity="2" scope="X43.1 X51.1" reference="R1278" />
    <constraint name="C1279" model="TKC" arity="2" scope="X10.1 X32.1" reference="R1279" />
    <constraint name="C1280" model="TKC" arity="2" scope="X14.1 X26.1" reference="R1280" />
    <constraint name="C1281" model="TKC" arity="2" scope="X23.1 X59.1" reference="R1281" />
    <constraint name="C1282" model="TKC" arity="2" scope="X54.1 X69.1" reference="R1282" />
    <constraint name="C1283" model="TKC" arity="2" scope="X49.1 X52.1" reference="R1283" />
    <constraint name="C1284" model="TKC" arity="2" scope="X29.1 X70.1" reference="R1284" />
    <constraint name="C1285" model="TKC" arity="2" scope="X45.1 X66.1" reference="R1285" />
    <constraint name="C1286" model="TKC" arity="2" scope="X16.1 X31.1" reference="R1286" />
    <constraint name="C1287" model="TKC" arity="2" scope="X36.1 X67.1" reference="R1287" />
    <constraint name="C1288" model="TKC" arity="2" scope="X33.1 X65.1" reference="R1288" />
    <constraint name="C1289" model="TKC" arity="2" scope="X11.1 X29.1" reference="R1289" />
    <constraint name="C1290" model="TKC" arity="2" scope="X21.1 X36.1" reference="R1290" />
    <constraint name="C1291" model="TKC" arity="2" scope="X42.1 X59.1" reference="R1291" />
    <constraint name="C1292" model="TKC" arity="2" scope="X40.1 X54.1" reference="R1292" />
    <constraint name="C1293" model="TKC" arity="2" scope="X37.1 X53.1" reference="R1293" />
    <constraint name="C1294" model="TKC" arity="2" scope="X2.1 X8.1" reference="R1294" />
    <constraint name="C1295" model="TKC" arity="2" scope="X33.1 X42.1" reference="R1295" />
    <constraint name="C1296" model="TKC" arity="2" scope="X16.1 X59.1" reference="R1296" />
    <constraint name="C1297" model="TKC" arity="2" scope="X53.1 X69.1" reference="R1297" />
    <constraint name="C1298" model="TKC" arity="2" scope="X1.1 X22.1" reference="R1298" />
    <constraint name="C1299" model="TKC" arity="2" scope="X33.1 X66.1" reference="R1299" />
    <constraint name="C1300" model="TKC" arity="2" scope="X19.1 X51.1" reference="R1300" />
    <constraint name="C1301" model="TKC" arity="2" scope="X9.1 X64.1" reference="R1301" />
    <constraint name="C1302" model="TKC" arity="2" scope="X26.1 X52.1" reference="R1302" />
    <constraint name="C1303" model="TKC" arity="2" scope="X11.1 X45.1" reference="R1303" />
    <constraint name="C1304" model="TKC" arity="2" scope="X24.1 X35.1" reference="R1304" />
    <constraint name="C1305" model="TKC" arity="2" scope="X17.1 X57.1" reference="R1305" />
    <constraint name="C1306" model="TKC" arity="2" scope="X38.1 X57.1" reference="R1306" />
    <constraint name="C1307" model="TKC" arity="2" scope="X7.1 X27.1" reference="R1307" />
    <constraint name="C1308" model="TKC" arity="2" scope="X59.1 X68.1" reference="R1308" />
    <constraint name="C1309" model="TKC" arity="2" scope="X42.1 X69.1" reference="R1309" />
    <constraint name="C1310" model="TKC" arity="2" scope="X11.1 X35.1" reference="R1310" />
    <constraint name="C1311" model="TKC" arity="2" scope="X10.1 X51.1" reference="R1311" />
    <constraint name="C1312" model="TKC" arity="2" scope="X19.1 X28.1" reference="R1312" />
    <constraint name="C1313" model="TKC" arity="2" scope="X15.1 X29.1" reference="R1313" />
    <constraint name="C1314" model="TKC" arity="2" scope="X20.1 X24.1" reference="R1314" />
    <constraint name="C1315" model="TKC" arity="2" scope="X41.1 X65.1" reference="R1315" />
    <constraint name="C1316" model="TKC" arity="2" scope="X22.1 X24.1" reference="R1316" />
    <constraint name="C1317" model="TKC" arity="2" scope="X38.1 X47.1" reference="R1317" />
    <constraint name="C1318" model="TKC" arity="2" scope="X38.1 X52.1" reference="R1318" />
    <constraint name="C1319" model="TKC" arity="2" scope="X42.1 X48.1" reference="R1319" />
    <constraint name="C1320" model="TKC" arity="2" scope="X21.1 X54.1" reference="R1320" />
    <constraint name="C1321" model="TKC" arity="2" scope="X4.1 X70.1" reference="R1321" />
    <constraint name="C1322" model="TKC" arity="2" scope="X14.1 X29.1" reference="R1322" />
    <constraint name="C1323" model="TKC" arity="2" scope="X40.1 X49.1" reference="R1323" />
    <constraint name="C1324" model="TKC" arity="2" scope="X25.1 X69.1" reference="R1324" />
    <constraint name="C1325" model="TKC" arity="2" scope="X31.1 X67.1" reference="R1325" />
    <constraint name="C1326" model="TKC" arity="2" scope="X44.1 X64.1" reference="R1326" />
    <constraint name="C1327" model="TKC" arity="2" scope="X52.1 X63.1" reference="R1327" />
    <constraint name="C1328" model="TKC" arity="2" scope="X15.1 X67.1" reference="R1328" />
    <constraint name="C1329" model="TKC" arity="2" scope="X8.1 X48.1" reference="R1329" />
    <constraint name="C1330" model="TKC" arity="2" scope="X34.1 X58.1" reference="R1330" />
    <constraint name="C1331" model="TKC" arity="2" scope="X47.1 X54.1" reference="R1331" />
    <constraint name="C1332" model="TKC" arity="2" scope="X60.1 X67.1" reference="R1332" />
    <constraint name="C1333" model="TKC" arity="2" scope="X20.1 X53.1" reference="R1333" />
    <constraint name="C1334" model="TKC" arity="2" scope="X48.1 X67.1" reference="R1334" />
    <constraint name="C1335" model="TKC" arity="2" scope="X3.1 X18.1" reference="R1335" />
    <constraint name="C1336" model="TKC" arity="2" scope="X25.1 X52.1" reference="R1336" />
    <constraint name="C1337" model="TKC" arity="2" scope="X3.1 X25.1" reference="R1337" />
    <constraint name="C1338" model="TKC" arity="2" scope="X11.1 X34.1" reference="R1338" />
    <constraint name="C1339" model="TKC" arity="2" scope="X12.1 X54.1" reference="R1339" />
    <constraint name="C1340" model="TKC" arity="2" scope="X29.1 X52.1" reference="R1340" />
    <constraint name="C1341" model="TKC" arity="2" scope="X17.1 X63.1" reference="R1341" />
    <constraint name="C1342" model="TKC" arity="2" scope="X11.1 X67.1" reference="R1342" />
    <constraint name="C1343" model="TKC" arity="2" scope="X47.1 X57.1" reference="R1343" />
    <constraint name="C1344" model="TKC" arity="2" scope="X53.1 X57.1" reference="R1344" />
    <constraint name="C1345" model="TKC" arity="2" scope="X49.1 X70.1" reference="R1345" />
    <constraint name="C1346" model="TKC" arity="2" scope="X34.1 X61.1" reference="R1346" />
    <constraint name="C1347" model="TKC" arity="2" scope="X12.1 X23.1" reference="R1347" />
    <constraint name="C1348" model="TKC" arity="2" scope="X19.1 X60.1" reference="R1348" />
    <constraint name="C1349" model="TKC" arity="2" scope="X66.1 X67.1" reference="R1349" />
    <constraint name="C1350" model="TKC" arity="2" scope="X19.1 X45.1" reference="R1350" />
    <constraint name="C1351" model="TKC" arity="2" scope="X15.1 X45.1" reference="R1351" />
    <constraint name="C1352" model="TKC" arity="2" scope="X3.1 X59.1" reference="R1352" />
    <constraint name="C1353" model="TKC" arity="2" scope="X33.1 X61.1" reference="R1353" />
    <constraint name="C1354" model="TKC" arity="2" scope="X39.1 X48.1" reference="R1354" />
    <constraint name="C1355" model="TKC" arity="2" scope="X8.1 X26.1" reference="R1355" />
    <constraint name="C1356" model="TKC" arity="2" scope="X26.1 X39.1" reference="R1356" />
    <constraint name="C1357" model="TKC" arity="2" scope="X11.1 X49.1" reference="R1357" />
    <constraint name="C1358" model="TKC" arity="2" scope="X44.1 X68.1" reference="R1358" />
    <constraint name="C1359" model="TKC" arity="2" scope="X8.1 X13.1" reference="R1359" />
    <constraint name="C1360" model="TKC" arity="2" scope="X7.1 X32.1" reference="R1360" />
    <constraint name="C1361" model="TKC" arity="2" scope="X5.1 X64.1" reference="R1361" />
    <constraint name="C1362" model="TKC" arity="2" scope="X20.1 X56.1" reference="R1362" />
    <constraint name="C1363" model="TKC" arity="2" scope="X8.1 X56.1" reference="R1363" />
    <constraint name="C1364" model="TKC" arity="2" scope="X55.1 X60.1" reference="R1364" />
    <constraint name="C1365" model="TKC" arity="2" scope="X14.1 X32.1" reference="R1365" />
    <constraint name="C1366" model="TKC" arity="2" scope="X15.1 X24.1" reference="R1366" />
    <constraint name="C1367" model="TKC" arity="2" scope="X29.1 X46.1" reference="R1367" />
    <constraint name="C1368" model="TKC" arity="2" scope="X21.1 X26.1" reference="R1368" />
    <constraint name="C1369" model="TKC" arity="2" scope="X21.1 X41.1" reference="R1369" />
    <constraint name="C1370" model="TKC" arity="2" scope="X9.1 X40.1" reference="R1370" />
    <constraint name="C1371" model="TKC" arity="2" scope="X9.1 X48.1" reference="R1371" />
    <constraint name="C1372" model="TKC" arity="2" scope="X33.1 X70.1" reference="R1372" />
    <constraint name="C1373" model="TKC" arity="2" scope="X35.1 X42.1" reference="R1373" />
    <constraint name="C1374" model="TKC" arity="2" scope="X5.1 X59.1" reference="R1374" />
    <constraint name="C1375" model="TKC" arity="2" scope="X17.1 X59.1" reference="R1375" />
    <constraint name="C1376" model="TKC" arity="2" scope="X35.1 X47.1" reference="R1376" />
    <constraint name="C1377" model="TKC" arity="2" scope="X6.1 X40.1" reference="R1377" />
    <constraint name="C1378" model="TKC" arity="2" scope="X2.1 X41.1" reference="R1378" />
    <constraint name="C1379" model="TKC" arity="2" scope="X18.1 X50.1" reference="R1379" />
    <constraint name="C1380" model="TKC" arity="2" scope="X31.1 X70.1" reference="R1380" />
    <constraint name="C1381" model="TKC" arity="2" scope="X1.1 X42.1" reference="R1381" />
    <constraint name="C1382" model="TKC" arity="2" scope="X37.1 X61.1" reference="R1382" />
    <constraint name="C1383" model="TKC" arity="2" scope="X54.1 X61.1" reference="R1383" />
    <constraint name="C1384" model="TKC" arity="2" scope="X20.1 X34.1" reference="R1384" />
    <constraint name="C1385" model="TKC" arity="2" scope="X19.1 X36.1" reference="R1385" />
    <constraint name="C1386" model="TKC" arity="2" scope="X14.1 X30.1" reference="R1386" />
    <constraint name="C1387" model="TKC" arity="2" scope="X18.1 X53.1" reference="R1387" />
    <constraint name="C1388" model="TKC" arity="2" scope="X40.1 X65.1" reference="R1388" />
    <constraint name="C1389" model="TKC" arity="2" scope="X7.1 X36.1" reference="R1389" />
    <constraint name="C1390" model="TKC" arity="2" scope="X3.1 X50.1" reference="R1390" />
    <constraint name="C1391" model="TKC" arity="2" scope="X33.1 X51.1" reference="R1391" />
    <constraint name="C1392" model="TKC" arity="2" scope="X63.1 X70.1" reference="R1392" />
    <constraint name="C1393" model="TKC" arity="2" scope="X9.1 X32.1" reference="R1393" />
    <constraint name="C1394" model="TKC" arity="2" scope="X8.1 X64.1" reference="R1394" />
    <constraint name="C1395" model="TKC" arity="2" scope="X23.1 X48.1" reference="R1395" />
    <constraint name="C1396" model="TKC" arity="2" scope="X27.1 X70.1" reference="R1396" />
    <constraint name="C1397" model="TKC" arity="2" scope="X24.1 X42.1" reference="R1397" />
    <constraint name="C1398" model="TKC" arity="2" scope="X10.1 X33.1" reference="R1398" />
    <constraint name="C1399" model="TKC" arity="2" scope="X13.1 X70.1" reference="R1399" />
    <constraint name="C1400" model="TKC" arity="2" scope="X36.1 X70.1" reference="R1400" />
    <constraint name="C1401" model="TKC" arity="2" scope="X18.1 X23.1" reference="R1401" />
    <constraint name="C1402" model="TKC" arity="2" scope="X4.1 X29.1" reference="R1402" />
    <constraint name="C1403" model="TKC" arity="2" scope="X5.1 X7.1" reference="R1403" />
    <constraint name="C1404" model="TKC" arity="2" scope="X14.1 X47.1" reference="R1404" />
    <constraint name="C1405" model="TKC" arity="2" scope="X19.1 X23.1" reference="R1405" />
    <constraint name="C1406" model="TKC" arity="2" scope="X12.1 X43.1" reference="R1406" />
    <constraint name="C1407" model="TKC" arity="2" scope="X3.1 X10.1" reference="R1407" />
    <constraint name="C1408" model="TKC" arity="2" scope="X40.1 X69.1" reference="R1408" />
    <constraint name="C1409" model="TKC" arity="2" scope="X5.1 X61.1" reference="R1409" />
    <constraint name="C1410" model="TKC" arity="2" scope="X25.1 X56.1" reference="R1410" />
    <constraint name="C1411" model="TKC" arity="2" scope="X10.1 X60.1" reference="R1411" />
    <constraint name="C1412" model="TKC" arity="2" scope="X4.1 X35.1" reference="R1412" />
    <constraint name="C1413" model="TKC" arity="2" scope="X34.1 X67.1" reference="R1413" />
    <constraint name="C1414" model="TKC" arity="2" scope="X21.1 X50.1" reference="R1414" />
    <constraint name="C1415" model="TKC" arity="2" scope="X6.1 X12.1" reference="R1415" />
    <constraint name="C1416" model="TKC" arity="2" scope="X9.1 X21.1" reference="R1416" />
    <constraint name="C1417" model="TKC" arity="2" scope="X42.1 X56.1" reference="R1417" />
    <constraint name="C1418" model="TKC" arity="2" scope="X13.1 X52.1" reference="R1418" />
    <constraint name="C1419" model="TKC" arity="2" scope="X20.1 X59.1" reference="R1419" />
    <constraint name="C1420" model="TKC" arity="2" scope="X43.1 X63.1" reference="R1420" />
    <constraint name="C1421" model="TKC" arity="2" scope="X13.1 X55.1" reference="R1421" />
    <constraint name="C1422" model="TKC" arity="2" scope="X34.1 X62.1" reference="R1422" />
    <constraint name="C1423" model="TKC" arity="2" scope="X14.1 X22.1" reference="R1423" />
    <constraint name="C1424" model="TKC" arity="2" scope="X10.1 X35.1" reference="R1424" />
    <constraint name="C1425" model="TKC" arity="2" scope="X26.1 X66.1" reference="R1425" />
    <constraint name="C1426" model="TKC" arity="2" scope="X13.1 X44.1" reference="R1426" />
    <constraint name="C1427" model="TKC" arity="2" scope="X26.1 X57.1" reference="R1427" />
    <constraint name="C1428" model="TKC" arity="2" scope="X49.1 X66.1" reference="R1428" />
    <constraint name="C1429" model="TKC" arity="2" scope="X8.1 X15.1" reference="R1429" />
    <constraint name="C1430" model="TKC" arity="2" scope="X66.1 X68.1" reference="R1430" />
    <constraint name="C1431" model="TKC" arity="2" scope="X8.1 X65.1" reference="R1431" />
    <constraint name="C1432" model="TKC" arity="2" scope="X4.1 X10.1" reference="R1432" />
    <constraint name="C1433" model="TKC" arity="2" scope="X38.1 X56.1" reference="R1433" />
    <constraint name="C1434" model="TKC" arity="2" scope="X10.1 X69.1" reference="R1434" />
    <constraint name="C1435" model="TKC" arity="2" scope="X61.1 X63.1" reference="R1435" />
    <constraint name="C1436" model="TKC" arity="2" scope="X12.1 X70.1" reference="R1436" />
    <constraint name="C1437" model="TKC" arity="2" scope="X10.1 X64.1" reference="R1437" />
    <constraint name="C1438" model="TKC" arity="2" scope="X46.1 X59.1" reference="R1438" />
    <constraint name="C1439" model="TKC" arity="2" scope="X17.1 X61.1" reference="R1439" />
    <constraint name="C1440" model="TKC" arity="2" scope="X11.1 X62.1" reference="R1440" />
    <constraint name="C1441" model="TKC" arity="2" scope="X15.1 X30.1" reference="R1441" />
    <constraint name="C1442" model="TKC" arity="2" scope="X13.1 X38.1" reference="R1442" />
    <constraint name="C1443" model="TKC" arity="2" scope="X31.1 X57.1" reference="R1443" />
    <constraint name="C1444" model="TKC" arity="2" scope="X19.1 X40.1" reference="R1444" />
    <constraint name="C1445" model="TKC" arity="2" scope="X9.1 X35.1" reference="R1445" />
    <constraint name="C1446" model="TKC" arity="2" scope="X51.1 X54.1" reference="R1446" />
    <constraint name="C1447" model="TKC" arity="2" scope="X4.1 X58.1" reference="R1447" />
    <constraint name="C1448" model="TKC" arity="2" scope="X9.1 X38.1" reference="R1448" />
  </constraints>
  <relations nbRelations="1449">
    <relation name="R0" arity="2" nbTuples="100" semantics="soft" defaultCost="infinity">23 76:1 1|77 63:1 2|43 63:1 3|64 66:1 4|68 29:1 5|85 60:1 6|13 29:1 7|1 78:1 8|80 32:1 9|89 8:1 10|39 50:2 1|40 92:2 2|63 86:2 3|70 68:2 4|13 75:2 5|24 93:2 6|82 70:2 7|14 74:2 8|37 1:2 9|53 4:2 10|67 87:3 1|33 32:3 2|31 75:3 3|35 48:3 4|48 18:3 5|23 25:3 6|58 40:3 7|29 93:3 8|61 32:3 9|22 10:3 10|20 33:4 1|13 2:4 2|81 68:4 3|100 7:4 4|96 11:4 5|84 71:4 6|55 98:4 7|100 11:4 8|3 83:4 9|60 18:4 10|49 31:5 1|19 74:5 2|12 57:5 3|28 90:5 4|44 11:5 5|81 45:5 6|58 40:5 7|82 57:5 8|27 37:5 9|58 65:5 10|10 51:6 1|23 33:6 2|69 86:6 3|31 42:6 4|5 26:6 5|34 58:6 6|87 32:6 7|100 76:6 8|54 34:6 9|35 99:6 10|30 89:7 1|82 91:7 2|68 30:7 3|91 67:7 4|45 15:7 5|65 91:7 6|81 10:7 7|32 70:7 8|96 65:7 9|97 67:7 10|48 51:8 1|90 37:8 2|55 71:8 3|30 3:8 4|53 47:8 5|86 79:8 6|82 88:8 7|53 69:8 8|63 72:8 9|98 82:8 10|71 47:9 1|80 92:9 2|97 37:9 3|14 46:9 4|18 78:9 5|79 47:9 6|7 16:9 7|43 8:9 8|42 25:9 9|49 6:9 10|89 61:10 1|24 23:10 2|74 39:10 3|4 44:10 4|70 31:10 5|81 85:10 6|81 36:10 7|91 82:10 8|31 8:10 9|99 8:10 10</relation>
    <relation name="R1" arity="2" nbTuples="100" semantics="soft" defaultCost="infinity">95 61:1 1|69 18:1 2|78 61:1 3|21 11:1 4|69 70:1 5|35 79:1 6|61 5:1 7|89 65:1 8|79 52:1 9|44 90:1 10|98 45:2 1|83 7:2 2|32 31:2 3|85 53:2 4|67 4:2 5|39 14:2 6|67 28:2 7|5 66:2 8|59 97:2 9|24 6:2 10|48 80:3 1|88 39:3 2|26 69:3 3|26 23:3 4|84 27:3 5|26 83:3 6|37 25:3 7|82 74:3 8|35 31:3 9|52 75:3 10|50 28:4 1|34 77:4 2|81 90:4 3|21 32:4 4|59 22:4 5|5 26:4 6|65 38:4 7|42 36:4 8|61 25:4 9|31 52:4 10|35 68:5 1|11 8:5 2|70 93:5 3|87 73:5 4|55 19:5 5|7 12:5 6|62 36:5 7|91 47:5 8|47 88:5 9|30 35:5 10|23 65:6 1|84 61:6 2|92 88:6 3|1 88:6 4|50 80:6 5|13 40:6 6|100 45:6 7|62 9:6 8|22 27:6 9|57 46:6 10|30 16:7 1|34 73:7 2|20 99:7 3|92 100:7 4|14 61:7 5|25 30:7 6|96 50:7 7|74 58:7 8|20 1:7 9|2 36:7 10|2 39:8 1|80 13:8 2|60 62:8 3|63 46:8 4|26 44:8 5|48 6:8 6|18 67:8 7|66 80:8 8|3 88:8 9|1 72:8 10|73 29:9 1|12 82:9 2|98 88:9 3|41 59:9 4|18 71:9 5|98 31:9 6|78 15:9 7|57 77:9 8|23 61:9 9|58 88:9 10|17 4:10 1|85 83:10 2|71 45:10 3|80 66:10 4|1 82:10 5|89 3:10 6|85 13:10 7|67 68:10 8|36 97:10 9|88 49:10 10</relation>
    <relation name="R2" arity="2" nbTuples="100" semantics="soft" defaultCost="infinity">21 34:1 1|70 44:1 2|66 43:1 3|25 76:1 4|68 49:1 5|19 29:1 6|54 40:1 7|52 90:1 8|31 84:1 9|20 94:1 10|91 10:2 1|87 13:2 2|39 67:2 3|8 8:2 4|29 36:2 5|64 41:2 6|32 14:2 7|64 94:2 8|57 28:2 9|83 78:2 10|11 44:3 1|41 26:3 2|59 9:3 3|17 18:3 4|50 40:3 5|49 6:3 6|37 1:3 7|59 99:3 8|24 46:3 9|8 14:3 10|72 80:4 1|93 82:4 2|65 90:4 3|51 11:4 4|67 24:4 5|37 94:4 6|90 59:4 7|54 65:4 8|91 73:4 9|77 50:4 10|41 65:5 1|19 93:5 2|13 78:5 3|8 65:5 4|33 91:5 5|19 66:5 6|9 5:5 7|37 82:5 8|98 92:5 9|13 21:5 10|69 25:6 1|17 5:6 2|87 93:6 3|73 50:6 4|34 3:6 5|28 11:6 6|47 22:6 7|70 89:6 8|56 65:6 9|100 64:6 10|95 46:7 1|31 22:7 2|46 9:7 3|72 67:7 4|64 22:7 5|56 49:7 6|56 93:7 7|14 30:7 8|66 68:7 9|57 18:7 10|22 8:8 1|57 28:8 2|38 12:8 3|56 97:8 4|40 21:8 5|17 77:8 6|28 93:8 7|48 35:8 8|79 50:8 9|5 66:8 10|51 96:9 1|43 59:9 2|33 100:9 3|45 13:9 4|40 68:9 5|8 82:9 6|78 88:9 7|68 29:9 8|34 35:9 9|90 30:9 10|76 3:10 1|34 11:10 2|10 17:10 3|97 16:10 4|51 14:10 5|97 11:10 6|48 17:10 7|57 9:10 8|24 9:10 9|41 32:10 10</relation>
    <relation name="R3" arity="2" nbTuples="100" semantics="soft" defaultCost="infinity">59 25:1 1|83 92:1 2|85 13:1 3|25 59:1 4|52 69:1 5|21 87:1 6|37 49:1 7|17 25:1 8|93 94:1 9|53 2:1 10|33 8:2 1|30 69:2 2|93 65:2 3|86 35:2 4|13 61:2 5|64 36:2 6|29 13:2 7|40 25:2 8|81 30:2 9|20 22:2 10|77 77:3 1|30 44:3 2|8 90:3 3|55 77:3 4|22 4:3 5|99 65:3 6|34 74:3 7|83 1:3 8|66 21:3 9|35 61:3 10|4 8:4 1|41 10:4 2|50 79:4 3|4 4:4 4|74 87:4 5|72 52:4 6|60 44:4 7|55 80:4 8|61 82:4 9|8 97:4 10|95 73:5 1|99 37:5 2|25 33:5 3|45 35:5 4|96 9:5 5|63 30:5 6|12 54:5 7|33 57:5 8|84 90:5 9|59 32:5 10|90 92:6 1|46 3:6 2|40 26:6 3|39 20:6 4|55 72:6 5|86 92:6 6|35 28:6 7|11 62:6 8|2 46:6 9|43 80:6 10|94 69:7 1|40 69:7 2|74 33:7 3|24 16:7 4|45 10:7 5|66 64:7 6|40 88:7 7|98 69:7 8|90 42:7 9|3 8:7 10|64 77:8 1|47 63:8 2|98 95:8 3|9 75:8 4|65 15:8 5|5 51:8 6|12 44:8 7|37 63:8 8|86 99:8 9|31 92:8 10|13 3:9 1|3 91:9 2|14 60:9 3|48 25:9 4|90 71:9 5|46 2:9 6|21 99:9 7|28 62:9 8|1 7:9 9|45 2:9 10|22 91:10 1|38 28:10 2|31 11:10 3|37 73:10 4|64 58:10 5|47 23:10 6|77 54:10 7|38 56:10 8|98 61:10 9|69 99:10 10</relation>
    <relation name="R4" arity="2" nbTuples="100" semantics="soft" defaultCost="infinity">23 91:1 1|66 98:1 2|100 57:1 3|95 60:1 4|72 42:1 5|22 91:1 6|26 19:1 7|41 31:1 8|68 14:1 9|67 64:1 10|36 10:2 1|5 63:2 2|1 25:2 3|14 98:2 4|23 69:2 5|14 60:2 6|96 36:2 7|12 70:2 8|11 49:2 9|18 49:2 10|31 88:3 1|4 60:3 2|25 3:3 3|32 35:3 4|9 43:3 5|64 66:3 6|52 22:3 7|63 99:3 8|11 31:3 9|70 11:3 10|27 65:4 1|61 39:4 2|93 72:4 3|56 48:4 4|26 38:4 5|76 65:4 6|92 33:4 7|42 78:4 8|48 1:4 9|12 89:4 10|73 22:5 1|59 55:5 2|21 28:5 3|24 81:5 4|15 33:5 5|85 40:5 6|55 36:5 7|78 74:5 8|37 11:5 9|88 11:5 10|32 58:6 1|78 42:6 2|92 75:6 3|33 67:6 4|9 37:6 5|45 84:6 6|91 32:6 7|85 68:6 8|75 51:6 9|73 91:6 10|43 76:7 1|41 89:7 2|74 5:7 3|25 74:7 4|95 41:7 5|46 7:7 6|3 57:7 7|24 78:7 8|42 63:7 9|94 28:7 10|40 47:8 1|63 21:8 2|21 56:8 3|20 28:8 4|55 49:8 5|38 22:8 6|10 29:8 7|19 68:8 8|18 84:8 9|67 12:8 10|98 82:9 1|59 2:9 2|1 50:9 3|71 42:9 4|10 57:9 5|72 94:9 6|45 40:9 7|5 26:9 8|78 46:9 9|40 11:9 10|25 90:10 1|83 97:10 2|8 66:10 3|15 55:10 4|57 56:10 5|29 49:10 6|87 67:10 7|26 50:10 8|2 5:10 9|42 94:10 10</relation>
    <relation name="R5" arity="2" nbTuples="100" semantics="soft" defaultCost="infinity">19 22:1 1|72 7:1 2|82 95:1 3|71 78:1 4|96 21:1 5|12 22:1 6|11 49:1 7|22 3:1 8|24 69:1 9|81 82:1 10|92 73:2 1|57 69:2 2|83 53:2 3|8 88:2 4|45 59:2 5|50 38:2 6|78 35:2 7|12 23:2 8|73 73:2 9|4 62:2 10|10 82:3 1|100 12:3 2|59 30:3 3|55 51:3 4|79 48:3 5|94 57:3 6|70 92:3 7|20 54:3 8|89 50:3 9|56 60:3 10|8 47:4 1|51 89:4 2|35 28:4 3|1 36:4 4|30 64:4 5|1 52:4 6|70 63:4 7|5 2:4 8|28 16:4 9|35 64:4 10|92 96:5 1|48 1:5 2|32 24:5 3|27 71:5 4|9 80:5 5|60 59:5 6|6 65:5 7|18 83:5 8|55 50:5 9|46 31:5 10|15 46:6 1|46 15:6 2|69 94:6 3|21 52:6 4|96 38:6 5|58 93:6 6|73 64:6 7|70 8:6 8|81 15:6 9|72 97:6 10|93 58:7 1|18 3:7 2|19 55:7 3|45 91:7 4|21 55:7 5|82 64:7 6|18 83:7 7|63 46:7 8|10 1:7 9|28 36:7 10|7 76:8 1|74 45:8 2|39 63:8 3|65 46:8 4|75 52:8 5|9 55:8 6|14 98:8 7|40 28:8 8|41 16:8 9|73 75:8 10|69 14:9 1|23 63:9 2|68 40:9 3|5 15:9 4|83 21:9 5|96 57:9 6|24 80:9 7|27 53:9 8|53 86:9 9|80 59:9 10|44 85:10 1|41 86:10 2|60 47:10 3|68 9:10 4|53 38:10 5|43 60:10 6|31 57:10 7|47 54:10 8|60 21:10 9|59 56:10 10</relation>
    <relation name="R6" arity="2" nbTuples="100" semantics="soft" defaultCost="infinity">80 51:1 1|25 76:1 2|23 20:1 3|22 60:1 4|90 64:1 5|98 18:1 6|37 91:1 7|45 42:1 8|60 44:1 9|26 9:1 10|27 61:2 1|69 34:2 2|22 34:2 3|99 15:2 4|15 40:2 5|78 70:2 6|28 14:2 7|6 73:2 8|1 55:2 9|10 30:2 10|30 37:3 1|56 79:3 2|91 43:3 3|16 3:3 4|27 97:3 5|93 47:3 6|49 64:3 7|44 71:3 8|41 3:3 9|17 54:3 10|58 10:4 1|41 52:4 2|46 56:4 3|6 31:4 4|19 35:4 5|5 83:4 6|71 60:4 7|85 75:4 8|21 23:4 9|37 21:4 10|34 94:5 1|100 96:5 2|67 72:5 3|63 80:5 4|95 44:5 5|93 10:5 6|25 60:5 7|33 51:5 8|34 66:5 9|80 44:5 10|59 20:6 1|23 63:6 2|70 23:6 3|81 34:6 4|45 44:6 5|75 87:6 6|7 33:6 7|59 5:6 8|70 94:6 9|77 84:6 10|58 98:7 1|47 80:7 2|98 78:7 3|59 49:7 4|76 16:7 5|3 50:7 6|16 30:7 7|45 19:7 8|10 9:7 9|93 12:7 10|19 8:8 1|1 25:8 2|52 83:8 3|3 42:8 4|86 79:8 5|69 11:8 6|46 29:8 7|38 73:8 8|55 73:8 9|69 65:8 10|83 39:9 1|38 93:9 2|8 17:9 3|6 18:9 4|91 62:9 5|43 64:9 6|16 83:9 7|37 8:9 8|95 59:9 9|69 69:9 10|8 7:10 1|57 28:10 2|20 16:10 3|88 89:10 4|58 74:10 5|20 90:10 6|45 14:10 7|18 100:10 8|14 65:10 9|11 85:10 10</relation>
    <relation name="R7" arity="2" nbTuples="100" semantics="soft" defaultCost="infinity">44 94:1 1|67 34:1 2|13 8:1 3|23 5:1 4|63 38:1 5|87 34:1 6|43 93:1 7|18 81:1 8|16 59:1 9|37 16:1 10|54 38:2 1|62 38:2 2|19 93:2 3|55 97:2 4|38 7:2 5|72 59:2 6|73 8:2 7|83 64:2 8|11 21:2 9|15 46:2 10|70 82:3 1|12 97:3 2|87 28:3 3|39 77:3 4|97 26:3 5|30 63:3 6|11 99:3 7|38 26:3 8|37 43:3 9|81 38:3 10|93 79:4 1|75 88:4 2|19 50:4 3|84 40:4 4|81 17:4 5|6 16:4 6|51 3:4 7|68 73:4 8|27 36:4 9|99 79:4 10|32 10:5 1|13 10:5 2|69 28:5 3|25 86:5 4|43 15:5 5|5 67:5 6|21 90:5 7|64 31:5 8|54 84:5 9|53 56:5 10|29 20:6 1|69 72:6 2|98 41:6 3|21 4:6 4|63 59:6 5|66 31:6 6|98 21:6 7|67 84:6 8|26 31:6 9|86 88:6 10|49 38:7 1|2 98:7 2|20 18:7 3|61 4:7 4|94 92:7 5|9 100:7 6|97 93:7 7|29 87:7 8|40 71:7 9|81 54:7 10|62 70:8 1|24 7:8 2|11 98:8 3|62 65:8 4|42 59:8 5|57 1:8 6|23 41:8 7|20 26:8 8|17 38:8 9|3 35:8 10|40 5:9 1|69 73:9 2|72 63:9 3|58 21:9 4|35 38:9 5|21 33:9 6|30 4:9 7|27 88:9 8|74 46:9 9|38 10:9 10|72 56:10 1|51 70:10 2|96 99:10 3|21 62:10 4|48 63:10 5|4 55:10 6|44 45:10 7|46 29:10 8|37 79:10 9|97 7:10 10</relation>
    <relation name="R8" arity="2" nbTuples="100" semantics="soft" defaultCost="infinity">94 9:1 1|29 40:1 2|13 23:1 3|73 57:1 4|61 4:1 5|9 9:1 6|20 18:1 7|96 23:1 8|95 95:1 9|39 87:1 10|76 23:2 1|48 7:2 2|2 11:2 3|61 36:2 4|40 87:2 5|98 75:2 6|29 61:2 7|83 37:2 8|22 98:2 9|9 28:2 10|16 26:3 1|90 59:3 2|22 93:3 3|88 4:3 4|9 24:3 5|67 42:3 6|23 58:3 7|98 86:3 8|66 71:3 9|89 71:3 10|83 37:4 1|96 95:4 2|23 85:4 3|43 43:4 4|85 20:4 5|52 90:4 6|86 2:4 7|58 67:4 8|52 90:4 9|75 23:4 10|65 6:5 1|66 31:5 2|39 44:5 3|41 97:5 4|86 93:5 5|27 30:5 6|44 9:5 7|6 40:5 8|28 18:5 9|82 58:5 10|19 35:6 1|48 87:6 2|66 92:6 3|26 81:6 4|55 26:6 5|69 42:6 6|43 34:6 7|5 57:6 8|84 39:6 9|50 46:6 10|77 95:7 1|81 71:7 2|21 72:7 3|42 84:7 4|85 100:7 5|28 3:7 6|30 7:7 7|43 14:7 8|88 90:7 9|50 37:7 10|98 88:8 1|72 77:8 2|10 43:8 3|18 82:8 4|44 56:8 5|70 47:8 6|9 20:8 7|88 81:8 8|100 57:8 9|63 20:8 10|75 59:9 1|44 1:9 2|44 98:9 3|87 41:9 4|14 13:9 5|59 40:9 6|59 28:9 7|42 30:9 8|79 3:9 9|93 9:9 10|67 62:10 1|36 64:10 2|21 37:10 3|59 60:10 4|49 65:10 5|42 99:10 6|88 15:10 7|20 63:10 8|47 84:10 9|59 63:10 10</relation>
    <relation name="R9" arity="2" nbTuples="100" semantics="soft" defaultCost="infinity">71 15:1 1|9 66:1 2|27 79:1 3|66 46:1 4|90 42:1 5|81 92:1 6|28 97:1 7|11 68:1 8|65 68:1 9|42 41:1 10|38 94:2 1|62 2:2 2|20 11:2 3|2 17:2 4|71 84:2 5|21 75:2 6|1 23:2 7|64 90:2 8|36 94:2 9|78 89:2 10|24 86:3 1|34 67:3 2|11 29:3 3|50 27:3 4|69 38:3 5|16 27:3 6|79 96:3 7|38 31:3 8|95 75:3 9|38 49:3 10|87 29:4 1|95 72:4 2|43 3:4 3|100 36:4 4|22 14:4 5|87 54:4 6|38 32:4 7|63 14:4 8|29 17:4 9|90 18:4 10|31 50:5 1|11 59:5 2|100 50:5 3|61 28:5 4|15 99:5 5|51 77:5 6|29 36:5 7|60 70:5 8|29 46:5 9|35 56:5 10|3 62:6 1|31 92:6 2|20 43:6 3|28 38:6 4|56 19:6 5|62 61:6 6|28 89:6 7|47 1:6 8|37 73:6 9|67 18:6 10|28 44:7 1|38 48:7 2|53 29:7 3|84 59:7 4|20 85:7 5|82 34:7 6|85 55:7 7|70 68:7 8|76 66:7 9|46 80:7 10|92 5:8 1|32 82:8 2|65 42:8 3|2 60:8 4|50 46:8 5|36 77:8 6|25 78:8 7|95 54:8 8|1 66:8 9|73 76:8 10|55 29:9 1|33 9:9 2|95 49:9 3|84 41:9 4|40 75:9 5|28 50:9 6|50 14:9 7|66 3:9 8|35 56:9 9|6 25:9 10|71 66:10 1|10 24:10 2|65 28:10 3|64 85:10 4|9 6:10 5|49 2:10 6|29 28:10 7|60 33:10 8|37 4:10 9|12 71:10 10</relation>
    <relation name="R10" arity="2" nbTuples="100" semantics="soft" defaultCost="infinity">9 45:1 1|41 83:1 2|68 20:1 3|16 49:1 4|14 10:1 5|55 28:1 6|70 27:1 7|38 41:1 8|22 64:1 9|7 96:1 10|29 88:2 1|48 92:2 2|100 65:2 3|45 44:2 4|71 75:2 5|6 47:2 6|99 44:2 7|91 28:2 8|50 31:2 9|37 88:2 10|70 15:3 1|57 40:3 2|51 25:3 3|48 15:3 4|53 4:3 5|5 4:3 6|79 47:3 7|54 16:3 8|12 63:3 9|37 71:3 10|23 29:4 1|19 46:4 2|32 52:4 3|38 50:4 4|23 14:4 5|25 90:4 6|12 41:4 7|97 79:4 8|69 86:4 9|41 5:4 10|99 53:5 1|79 10:5 2|18 44:5 3|42 43:5 4|52 27:5 5|30 61:5 6|14 89:5 7|6 9:5 8|48 6:5 9|29 72:5 10|28 42:6 1|82 18:6 2|51 71:6 3|29 58:6 4|74 18:6 5|12 38:6 6|3 51:6 7|43 44:6 8|48 30:6 9|62 31:6 10|26 7:7 1|69 29:7 2|15 96:7 3|63 50:7 4|34 73:7 5|62 25:7 6|34 66:7 7|3 36:7 8|90 71:7 9|96 42:7 10|81 94:8 1|97 23:8 2|62 60:8 3|75 36:8 4|38 31:8 5|34 59:8 6|65 89:8 7|79 41:8 8|34 4:8 9|83 87:8 10|87 40:9 1|68 38:9 2|71 12:9 3|94 47:9 4|42 95:9 5|69 43:9 6|64 53:9 7|41 98:9 8|95 72:9 9|12 15:9 10|71 55:10 1|81 72:10 2|49 2:10 3|19 9:10 4|15 94:10 5|36 95:10 6|97 34:10 7|26 44:10 8|98 6:10 9|6 56:10 10</relation>
    <relation name="R11" arity="2" nbTuples="100" semantics="soft" defaultCost="infinity">70 9:1 1|15 35:1 2|73 29:1 3|92 96:1 4|42 40:1 5|83 26:1 6|27 31:1 7|78 54:1 8|66 62:1 9|63 25:1 10|75 17:2 1|81 87:2 2|60 70:2 3|96 12:2 4|85 21:2 5|4 55:2 6|54 45:2 7|91 89:2 8|79 8:2 9|28 39:2 10|84 31:3 1|46 80:3 2|73 68:3 3|26 34:3 4|85 33:3 5|6 10:3 6|57 62:3 7|98 23:3 8|5 18:3 9|83 12:3 10|31 46:4 1|55 36:4 2|78 71:4 3|62 45:4 4|44 2:4 5|95 55:4 6|93 17:4 7|71 24:4 8|96 40:4 9|58 2:4 10|59 15:5 1|90 93:5 2|14 44:5 3|43 35:5 4|62 100:5 5|18 91:5 6|98 91:5 7|38 27:5 8|49 98:5 9|38 96:5 10|12 59:6 1|81 21:6 2|1 73:6 3|34 33:6 4|50 94:6 5|62 65:6 6|59 61:6 7|63 10:6 8|12 22:6 9|36 88:6 10|40 5:7 1|77 87:7 2|75 4:7 3|89 56:7 4|38 4:7 5|46 5:7 6|31 86:7 7|12 32:7 8|97 15:7 9|40 40:7 10|31 92:8 1|38 17:8 2|23 9:8 3|55 37:8 4|65 42:8 5|63 55:8 6|42 39:8 7|9 60:8 8|66 20:8 9|63 35:8 10|44 80:9 1|24 48:9 2|93 8:9 3|71 94:9 4|54 55:9 5|74 74:9 6|76 62:9 7|68 39:9 8|32 51:9 9|87 39:9 10|90 2:10 1|13 29:10 2|94 91:10 3|3 52:10 4|99 36:10 5|21 72:10 6|83 14:10 7|30 74:10 8|9 45:10 9|42 42:10 10</relation>
    <relation name="R12" arity="2" nbTuples="100" semantics="soft" defaultCost="infinity">67 84:1 1|72 35:1 2|93 92:1 3|20 28:1 4|19 19:1 5|96 48:1 6|85 44:1 7|37 49:1 8|6 29:1 9|68 70:1 10|69 6:2 1|48 9:2 2|10 87:2 3|96 96:2 4|96 13:2 5|84 82:2 6|35 77:2 7|24 89:2 8|4 33:2 9|79 38:2 10|93 99:3 1|93 64:3 2|43 69:3 3|25 55:3 4|62 20:3 5|51 95:3 6|99 64:3 7|88 85:3 8|53 99:3 9|83 10:3 10|99 60:4 1|25 62:4 2|50 28:4 3|92 91:4 4|27 41:4 5|93 62:4 6|94 69:4 7|42 85:4 8|74 80:4 9|21 72:4 10|20 74:5 1|68 16:5 2|24 75:5 3|11 21:5 4|81 21:5 5|83 31:5 6|37 12:5 7|81 60:5 8|23 5:5 9|60 28:5 10|70 30:6 1|50 26:6 2|70 61:6 3|67 60:6 4|68 50:6 5|50 15:6 6|53 12:6 7|67 88:6 8|9 2:6 9|2 31:6 10|98 70:7 1|31 57:7 2|67 59:7 3|2 7:7 4|30 34:7 5|11 94:7 6|61 64:7 7|84 18:7 8|81 54:7 9|75 61:7 10|77 11:8 1|79 17:8 2|10 66:8 3|14 16:8 4|81 10:8 5|75 60:8 6|54 13:8 7|50 63:8 8|82 55:8 9|43 27:8 10|83 4:9 1|21 83:9 2|95 63:9 3|99 33:9 4|27 81:9 5|19 92:9 6|14 70:9 7|2 85:9 8|92 91:9 9|2 65:9 10|96 85:10 1|11 48:10 2|87 86:10 3|16 14:10 4|27 47:10 5|61 8:10 6|30 100:10 7|87 13:10 8|11 41:10 9|20 48:10 10</relation>
    <relation name="R13" arity="2" nbTuples="100" semantics="soft" defaultCost="infinity">3 72:1 1|73 14:1 2|91 53:1 3|42 83:1 4|71 16:1 5|91 91:1 6|25 81:1 7|22 13:1 8|90 52:1 9|52 2:1 10|46 30:2 1|30 92:2 2|73 61:2 3|71 68:2 4|90 63:2 5|70 26:2 6|73 17:2 7|38 94:2 8|76 70:2 9|88 37:2 10|18 11:3 1|66 100:3 2|68 96:3 3|43 64:3 4|3 75:3 5|44 17:3 6|48 28:3 7|94 94:3 8|18 61:3 9|76 73:3 10|81 32:4 1|71 34:4 2|78 52:4 3|71 90:4 4|68 8:4 5|53 62:4 6|65 82:4 7|22 36:4 8|88 68:4 9|44 39:4 10|23 17:5 1|85 32:5 2|1 93:5 3|30 46:5 4|46 18:5 5|44 92:5 6|55 2:5 7|75 94:5 8|61 73:5 9|42 45:5 10|8 44:6 1|56 24:6 2|92 89:6 3|80 84:6 4|76 98:6 5|67 66:6 6|51 69:6 7|40 20:6 8|52 39:6 9|50 63:6 10|8 23:7 1|82 41:7 2|72 7:7 3|10 63:7 4|21 78:7 5|11 20:7 6|12 90:7 7|28 13:7 8|29 94:7 9|17 8:7 10|40 96:8 1|95 50:8 2|56 99:8 3|40 92:8 4|72 93:8 5|17 41:8 6|52 98:8 7|5 43:8 8|89 28:8 9|60 22:8 10|92 24:9 1|33 46:9 2|22 58:9 3|50 56:9 4|100 27:9 5|32 5:9 6|16 58:9 7|39 86:9 8|62 28:9 9|100 67:9 10|22 75:10 1|89 68:10 2|64 82:10 3|14 95:10 4|79 74:10 5|63 11:10 6|45 22:10 7|92 99:10 8|91 54:10 9|6 41:10 10</relation>
    <relation name="R14" arity="2" nbTuples="100" semantics="soft" defaultCost="infinity">73 85:1 1|29 95:1 2|4 58:1 3|50 91:1 4|69 33:1 5|58 55:1 6|49 3:1 7|97 73:1 8|44 33:1 9|95 63:1 10|87 91:2 1|45 69:2 2|19 46:2 3|50 3:2 4|88 88:2 5|67 77:2 6|53 46:2 7|28 24:2 8|34 76:2 9|61 73:2 10|92 70:3 1|47 76:3 2|2 20:3 3|32 90:3 4|1 62:3 5|38 8:3 6|98 4:3 7|63 17:3 8|69 72:3 9|31 59:3 10|32 24:4 1|100 73:4 2|86 19:4 3|5 100:4 4|50 43:4 5|51 12:4 6|24 27:4 7|81 1:4 8|81 48:4 9|70 53:4 10|76 91:5 1|92 27:5 2|45 70:5 3|88 48:5 4|49 42:5 5|22 98:5 6|44 41:5 7|2 44:5 8|95 9:5 9|46 54:5 10|27 15:6 1|31 76:6 2|29 97:6 3|80 13:6 4|100 71:6 5|15 15:6 6|91 34:6 7|30 27:6 8|28 65:6 9|3 62:6 10|15 54:7 1|7 56:7 2|30 24:7 3|54 41:7 4|39 17:7 5|40 18:7 6|3 69:7 7|64 53:7 8|60 85:7 9|6 1:7 10|87 32:8 1|74 90:8 2|14 7:8 3|57 20:8 4|65 100:8 5|32 5:8 6|49 73:8 7|20 76:8 8|91 84:8 9|8 6:8 10|99 53:9 1|86 40:9 2|48 27:9 3|97 19:9 4|94 26:9 5|32 72:9 6|95 69:9 7|46 19:9 8|65 53:9 9|27 46:9 10|72 46:10 1|89 49:10 2|17 69:10 3|23 38:10 4|49 99:10 5|93 54:10 6|86 88:10 7|31 13:10 8|45 5:10 9|32 17:10 10</relation>
    <relation name="R15" arity="2" nbTuples="100" semantics="soft" defaultCost="infinity">4 42:1 1|37 93:1 2|53 65:1 3|47 68:1 4|31 9:1 5|94 17:1 6|56 4:1 7|58 92:1 8|45 83:1 9|12 13:1 10|6 76:2 1|47 79:2 2|77 16:2 3|30 35:2 4|8 83:2 5|10 78:2 6|44 15:2 7|18 53:2 8|33 28:2 9|52 40:2 10|16 79:3 1|84 89:3 2|45 84:3 3|93 78:3 4|21 14:3 5|50 34:3 6|24 50:3 7|78 83:3 8|72 54:3 9|30 95:3 10|16 5:4 1|28 51:4 2|70 88:4 3|39 58:4 4|40 94:4 5|71 23:4 6|14 46:4 7|97 59:4 8|36 19:4 9|44 51:4 10|26 30:5 1|16 3:5 2|34 93:5 3|43 30:5 4|81 62:5 5|87 78:5 6|79 99:5 7|76 66:5 8|77 91:5 9|92 40:5 10|38 59:6 1|38 56:6 2|2 6:6 3|25 85:6 4|72 97:6 5|8 26:6 6|86 13:6 7|89 21:6 8|65 60:6 9|59 32:6 10|31 82:7 1|95 1:7 2|22 29:7 3|5 22:7 4|65 94:7 5|92 1:7 6|85 29:7 7|34 22:7 8|68 19:7 9|6 33:7 10|39 23:8 1|9 89:8 2|50 13:8 3|51 32:8 4|1 55:8 5|35 49:8 6|4 14:8 7|52 72:8 8|99 65:8 9|12 100:8 10|33 79:9 1|97 78:9 2|9 3:9 3|34 68:9 4|50 97:9 5|95 48:9 6|95 7:9 7|97 24:9 8|94 45:9 9|18 11:9 10|62 21:10 1|27 22:10 2|91 7:10 3|44 73:10 4|33 80:10 5|56 98:10 6|90 46:10 7|44 29:10 8|1 73:10 9|76 43:10 10</relation>
    <relation name="R16" arity="2" nbTuples="100" semantics="soft" defaultCost="infinity">16 5:1 1|62 49:1 2|16 67:1 3|74 58:1 4|46 99:1 5|92 56:1 6|10 58:1 7|28 30:1 8|84 80:1 9|57 66:1 10|73 75:2 1|97 91:2 2|99 32:2 3|22 54:2 4|29 56:2 5|56 73:2 6|57 2:2 7|16 53:2 8|74 71:2 9|50 39:2 10|44 74:3 1|46 24:3 2|83 63:3 3|68 65:3 4|77 66:3 5|12 32:3 6|89 24:3 7|59 23:3 8|41 68:3 9|61 27:3 10|86 47:4 1|47 48:4 2|8 87:4 3|55 19:4 4|36 96:4 5|13 31:4 6|13 51:4 7|24 79:4 8|49 98:4 9|52 47:4 10|9 81:5 1|25 26:5 2|77 51:5 3|24 13:5 4|9 54:5 5|51 71:5 6|60 98:5 7|50 46:5 8|96 93:5 9|38 18:5 10|90 10:6 1|36 45:6 2|65 73:6 3|70 69:6 4|85 81:6 5|16 46:6 6|16 21:6 7|97 62:6 8|2 23:6 9|37 98:6 10|19 55:7 1|84 37:7 2|24 21:7 3|57 68:7 4|14 84:7 5|82 33:7 6|94 86:7 7|3 81:7 8|30 60:7 9|90 32:7 10|90 2:8 1|9 39:8 2|20 79:8 3|21 20:8 4|59 76:8 5|55 87:8 6|53 33:8 7|20 30:8 8|55 20:8 9|53 14:8 10|17 92:9 1|92 78:9 2|50 34:9 3|57 7:9 4|10 53:9 5|24 21:9 6|9 66:9 7|5 95:9 8|37 91:9 9|19 83:9 10|61 61:10 1|6 56:10 2|26 95:10 3|80 38:10 4|84 42:10 5|31 74:10 6|40 74:10 7|99 42:10 8|8 65:10 9|80 58:10 10</relation>
    <relation name="R17" arity="2" nbTuples="100" semantics="soft" defaultCost="infinity">55 69:1 1|53 54:1 2|96 57:1 3|30 77:1 4|11 4:1 5|6 92:1 6|48 19:1 7|77 54:1 8|73 69:1 9|66 6:1 10|56 56:2 1|41 40:2 2|50 94:2 3|44 64:2 4|87 73:2 5|96 59:2 6|66 96:2 7|32 97:2 8|89 31:2 9|24 73:2 10|76 76:3 1|72 33:3 2|31 74:3 3|31 43:3 4|71 3:3 5|97 20:3 6|30 60:3 7|60 60:3 8|18 28:3 9|71 28:3 10|28 45:4 1|93 72:4 2|26 2:4 3|40 62:4 4|22 33:4 5|25 52:4 6|36 87:4 7|94 42:4 8|50 63:4 9|46 58:4 10|71 96:5 1|83 27:5 2|95 6:5 3|86 95:5 4|11 1:5 5|50 84:5 6|67 1:5 7|79 77:5 8|52 77:5 9|64 38:5 10|52 37:6 1|71 44:6 2|78 90:6 3|74 43:6 4|62 76:6 5|79 95:6 6|74 44:6 7|14 68:6 8|18 57:6 9|58 20:6 10|20 37:7 1|29 93:7 2|36 48:7 3|55 64:7 4|70 93:7 5|1 39:7 6|18 16:7 7|39 48:7 8|7 80:7 9|98 3:7 10|55 35:8 1|52 22:8 2|12 19:8 3|77 51:8 4|6 66:8 5|5 39:8 6|2 47:8 7|5 98:8 8|89 71:8 9|20 63:8 10|25 95:9 1|89 86:9 2|21 28:9 3|1 57:9 4|3 85:9 5|24 18:9 6|86 87:9 7|71 16:9 8|69 66:9 9|98 35:9 10|4 78:10 1|11 26:10 2|55 34:10 3|22 25:10 4|50 37:10 5|95 89:10 6|3 13:10 7|60 5:10 8|32 35:10 9|5 21:10 10</relation>
    <relation name="R18" arity="2" nbTuples="100" semantics="soft" defaultCost="infinity">5 92:1 1|89 19:1 2|42 32:1 3|62 25:1 4|22 35:1 5|13 46:1 6|16 60:1 7|16 99:1 8|15 26:1 9|98 97:1 10|89 36:2 1|78 19:2 2|85 2:2 3|24 58:2 4|21 49:2 5|85 21:2 6|24 83:2 7|52 12:2 8|26 64:2 9|36 55:2 10|4 25:3 1|54 21:3 2|44 55:3 3|32 6:3 4|74 32:3 5|69 86:3 6|25 39:3 7|16 92:3 8|30 1:3 9|69 96:3 10|15 90:4 1|94 78:4 2|74 12:4 3|47 26:4 4|75 51:4 5|79 81:4 6|98 65:4 7|72 66:4 8|60 62:4 9|91 48:4 10|35 22:5 1|66 81:5 2|45 82:5 3|11 30:5 4|73 27:5 5|92 33:5 6|80 85:5 7|60 84:5 8|35 98:5 9|75 9:5 10|93 27:6 1|64 86:6 2|49 14:6 3|78 53:6 4|98 37:6 5|15 21:6 6|73 42:6 7|12 86:6 8|60 79:6 9|43 88:6 10|55 87:7 1|58 48:7 2|23 79:7 3|72 55:7 4|33 42:7 5|12 26:7 6|15 17:7 7|92 20:7 8|8 82:7 9|7 31:7 10|75 26:8 1|8 82:8 2|43 36:8 3|47 39:8 4|77 54:8 5|25 34:8 6|77 12:8 7|73 19:8 8|30 81:8 9|83 14:8 10|53 72:9 1|48 100:9 2|94 86:9 3|57 87:9 4|96 89:9 5|14 65:9 6|33 16:9 7|84 45:9 8|95 10:9 9|72 60:9 10|99 5:10 1|79 39:10 2|78 25:10 3|93 67:10 4|19 27:10 5|49 95:10 6|72 18:10 7|43 67:10 8|16 10:10 9|33 61:10 10</relation>
    <relation name="R19" arity="2" nbTuples="100" semantics="soft" defaultCost="infinity">93 36:1 1|89 3:1 2|9 17:1 3|5 97:1 4|23 13:1 5|31 23:1 6|52 84:1 7|34 9:1 8|37 29:1 9|55 40:1 10|17 73:2 1|83 73:2 2|18 98:2 3|19 60:2 4|34 72:2 5|87 15:2 6|60 3:2 7|2 68:2 8|27 62:2 9|54 42:2 10|36 40:3 1|100 50:3 2|33 15:3 3|57 31:3 4|2 19:3 5|28 12:3 6|76 14:3 7|37 23:3 8|58 44:3 9|65 21:3 10|32 92:4 1|24 93:4 2|73 84:4 3|67 67:4 4|19 38:4 5|31 70:4 6|57 71:4 7|17 31:4 8|86 21:4 9|3 46:4 10|44 19:5 1|93 10:5 2|96 18:5 3|15 97:5 4|1 47:5 5|78 29:5 6|16 64:5 7|45 86:5 8|90 28:5 9|36 37:5 10|70 41:6 1|75 46:6 2|43 22:6 3|28 77:6 4|4 89:6 5|93 53:6 6|33 50:6 7|53 71:6 8|84 3:6 9|100 31:6 10|38 20:7 1|24 64:7 2|21 38:7 3|38 53:7 4|45 21:7 5|16 6:7 6|81 54:7 7|4 34:7 8|35 31:7 9|61 82:7 10|50 55:8 1|13 28:8 2|45 14:8 3|56 14:8 4|38 19:8 5|15 75:8 6|2 1:8 7|17 87:8 8|51 14:8 9|94 52:8 10|62 86:9 1|13 85:9 2|70 51:9 3|91 35:9 4|25 63:9 5|26 26:9 6|11 13:9 7|41 77:9 8|87 8:9 9|54 43:9 10|49 69:10 1|6 50:10 2|45 66:10 3|42 51:10 4|43 64:10 5|44 4:10 6|93 4:10 7|95 82:10 8|86 26:10 9|58 58:10 10</relation>
    <relation name="R20" arity="2" nbTuples="100" semantics="soft" defaultCost="infinity">57 43:1 1|35 94:1 2|70 51:1 3|3 9:1 4|49 65:1 5|82 80:1 6|35 53:1 7|50 26:1 8|57 78:1 9|77 33:1 10|52 82:2 1|24 81:2 2|90 75:2 3|88 41:2 4|55 47:2 5|93 13:2 6|48 13:2 7|54 20:2 8|8 10:2 9|44 34:2 10|88 15:3 1|62 10:3 2|97 28:3 3|84 30:3 4|94 54:3 5|68 95:3 6|68 53:3 7|66 14:3 8|87 81:3 9|94 11:3 10|48 35:4 1|1 26:4 2|34 15:4 3|75 63:4 4|29 72:4 5|33 89:4 6|25 74:4 7|34 65:4 8|99 3:4 9|71 75:4 10|40 61:5 1|4 65:5 2|46 56:5 3|7 34:5 4|25 100:5 5|28 31:5 6|75 69:5 7|69 87:5 8|43 94:5 9|14 99:5 10|11 66:6 1|88 90:6 2|77 57:6 3|9 21:6 4|78 59:6 5|74 18:6 6|92 34:6 7|33 47:6 8|77 83:6 9|34 32:6 10|85 21:7 1|93 46:7 2|4 13:7 3|65 14:7 4|91 38:7 5|36 44:7 6|76 10:7 7|28 100:7 8|8 18:7 9|49 29:7 10|69 83:8 1|71 38:8 2|67 23:8 3|100 55:8 4|70 87:8 5|44 44:8 6|60 1:8 7|64 50:8 8|5 72:8 9|58 46:8 10|7 27:9 1|3 99:9 2|98 61:9 3|53 31:9 4|10 11:9 5|76 65:9 6|68 42:9 7|82 40:9 8|38 62:9 9|2 72:9 10|66 57:10 1|36 66:10 2|40 40:10 3|12 48:10 4|18 68:10 5|62 65:10 6|74 20:10 7|47 23:10 8|23 13:10 9|39 73:10 10</relation>
    <relation name="R21" arity="2" nbTuples="100" semantics="soft" defaultCost="infinity">3 80:1 1|94 11:1 2|10 67:1 3|31 91:1 4|95 63:1 5|79 31:1 6|78 14:1 7|24 90:1 8|33 78:1 9|43 47:1 10|50 51:2 1|7 35:2 2|7 61:2 3|68 28:2 4|18 94:2 5|71 34:2 6|65 71:2 7|52 53:2 8|75 76:2 9|30 71:2 10|27 32:3 1|25 27:3 2|50 32:3 3|75 65:3 4|1 29:3 5|65 71:3 6|88 17:3 7|34 73:3 8|47 11:3 9|60 100:3 10|50 13:4 1|91 25:4 2|84 75:4 3|17 13:4 4|20 14:4 5|80 55:4 6|32 23:4 7|20 51:4 8|45 91:4 9|75 83:4 10|28 22:5 1|83 1:5 2|48 72:5 3|17 40:5 4|84 3:5 5|58 46:5 6|85 12:5 7|75 49:5 8|41 82:5 9|84 95:5 10|37 17:6 1|13 20:6 2|52 99:6 3|95 43:6 4|61 43:6 5|16 93:6 6|13 86:6 7|12 37:6 8|42 6:6 9|8 58:6 10|2 29:7 1|9 65:7 2|11 55:7 3|37 34:7 4|4 80:7 5|3 72:7 6|31 4:7 7|42 72:7 8|33 28:7 9|16 83:7 10|66 17:8 1|15 37:8 2|81 42:8 3|26 95:8 4|72 99:8 5|5 59:8 6|54 41:8 7|76 43:8 8|90 39:8 9|53 76:8 10|66 60:9 1|32 78:9 2|31 96:9 3|51 6:9 4|8 8:9 5|96 96:9 6|60 35:9 7|46 9:9 8|28 38:9 9|15 14:9 10|47 48:10 1|49 44:10 2|57 91:10 3|57 77:10 4|33 26:10 5|13 17:10 6|90 61:10 7|23 43:10 8|14 57:10 9|95 82:10 10</relation>
    <relation name="R22" arity="2" nbTuples="100" semantics="soft" defaultCost="infinity">8 4:1 1|31 85:1 2|63 64:1 3|10 49:1 4|82 92:1 5|89 100:1 6|31 22:1 7|47 85:1 8|14 78:1 9|35 17:1 10|99 5:2 1|1 42:2 2|96 28:2 3|20 42:2 4|70 56:2 5|40 35:2 6|96 25:2 7|61 92:2 8|30 88:2 9|21 45:2 10|100 75:3 1|87 92:3 2|9 43:3 3|13 37:3 4|60 41:3 5|52 41:3 6|21 78:3 7|91 7:3 8|54 2:3 9|92 73:3 10|78 67:4 1|17 3:4 2|25 12:4 3|54 80:4 4|86 6:4 5|23 79:4 6|77 3:4 7|22 50:4 8|80 86:4 9|41 83:4 10|40 57:5 1|7 50:5 2|57 71:5 3|78 83:5 4|20 36:5 5|88 62:5 6|13 75:5 7|8 81:5 8|25 64:5 9|20 42:5 10|89 50:6 1|24 83:6 2|92 73:6 3|49 69:6 4|77 11:6 5|100 4:6 6|96 78:6 7|81 88:6 8|62 64:6 9|29 34:6 10|88 31:7 1|16 84:7 2|79 28:7 3|48 6:7 4|10 76:7 5|47 36:7 6|18 43:7 7|67 28:7 8|72 7:7 9|55 21:7 10|14 16:8 1|53 68:8 2|96 87:8 3|81 90:8 4|92 59:8 5|58 16:8 6|65 98:8 7|50 24:8 8|62 95:8 9|66 60:8 10|14 13:9 1|59 40:9 2|85 60:9 3|14 35:9 4|82 28:9 5|80 19:9 6|48 18:9 7|6 51:9 8|82 82:9 9|21 51:9 10|26 59:10 1|28 1:10 2|76 50:10 3|54 46:10 4|17 63:10 5|36 99:10 6|50 6:10 7|5 42:10 8|75 34:10 9|62 13:10 10</relation>
    <relation name="R23" arity="2" nbTuples="100" semantics="soft" defaultCost="infinity">39 66:1 1|55 8:1 2|79 52:1 3|74 80:1 4|36 78:1 5|13 26:1 6|18 82:1 7|80 24:1 8|94 13:1 9|43 3:1 10|68 51:2 1|63 11:2 2|97 65:2 3|67 42:2 4|4 77:2 5|82 19:2 6|57 77:2 7|72 77:2 8|66 5:2 9|79 1:2 10|81 45:3 1|95 46:3 2|70 93:3 3|82 62:3 4|90 65:3 5|61 58:3 6|44 51:3 7|92 97:3 8|3 33:3 9|1 91:3 10|12 25:4 1|84 48:4 2|11 2:4 3|77 4:4 4|71 68:4 5|70 69:4 6|2 61:4 7|78 68:4 8|37 68:4 9|6 29:4 10|13 98:5 1|83 41:5 2|34 98:5 3|37 75:5 4|26 45:5 5|93 44:5 6|71 12:5 7|4 40:5 8|27 33:5 9|84 15:5 10|29 15:6 1|69 71:6 2|95 97:6 3|21 46:6 4|44 77:6 5|33 2:6 6|95 9:6 7|48 25:6 8|66 57:6 9|45 9:6 10|91 32:7 1|48 51:7 2|25 70:7 3|20 22:7 4|97 23:7 5|20 79:7 6|40 7:7 7|39 66:7 8|34 22:7 9|27 24:7 10|44 92:8 1|74 71:8 2|75 11:8 3|13 27:8 4|18 42:8 5|70 70:8 6|74 36:8 7|100 59:8 8|54 50:8 9|92 65:8 10|21 7:9 1|92 20:9 2|90 22:9 3|83 54:9 4|74 36:9 5|69 62:9 6|88 29:9 7|25 13:9 8|56 74:9 9|33 38:9 10|44 58:10 1|92 9:10 2|12 54:10 3|46 49:10 4|56 70:10 5|23 75:10 6|73 54:10 7|78 57:10 8|93 8:10 9|61 66:10 10</relation>
    <relation name="R24" arity="2" nbTuples="100" semantics="soft" defaultCost="infinity">68 27:1 1|37 78:1 2|28 2:1 3|44 89:1 4|80 85:1 5|63 74:1 6|35 64:1 7|40 70:1 8|37 11:1 9|12 95:1 10|67 85:2 1|50 3:2 2|92 41:2 3|45 71:2 4|62 60:2 5|38 89:2 6|18 54:2 7|12 22:2 8|41 9:2 9|53 73:2 10|34 39:3 1|93 51:3 2|98 70:3 3|56 16:3 4|37 51:3 5|35 47:3 6|92 91:3 7|60 80:3 8|94 60:3 9|92 93:3 10|98 30:4 1|52 3:4 2|43 52:4 3|65 70:4 4|78 45:4 5|62 97:4 6|78 51:4 7|99 93:4 8|62 50:4 9|74 87:4 10|38 59:5 1|76 38:5 2|72 43:5 3|24 82:5 4|20 35:5 5|17 21:5 6|17 50:5 7|13 51:5 8|79 67:5 9|79 46:5 10|41 38:6 1|22 26:6 2|96 96:6 3|22 56:6 4|12 83:6 5|32 76:6 6|16 4:6 7|53 21:6 8|71 1:6 9|69 15:6 10|93 80:7 1|7 55:7 2|85 87:7 3|19 31:7 4|100 10:7 5|2 70:7 6|82 3:7 7|3 60:7 8|77 70:7 9|76 80:7 10|41 20:8 1|2 43:8 2|30 12:8 3|7 23:8 4|85 10:8 5|59 29:8 6|17 72:8 7|59 69:8 8|95 26:8 9|4 17:8 10|65 42:9 1|12 26:9 2|28 34:9 3|94 55:9 4|15 80:9 5|76 68:9 6|36 79:9 7|49 35:9 8|81 55:9 9|84 36:9 10|85 90:10 1|13 49:10 2|85 52:10 3|19 97:10 4|53 69:10 5|8 99:10 6|90 80:10 7|24 62:10 8|34 11:10 9|31 76:10 10</relation>
    <relation name="R25" arity="2" nbTuples="100" semantics="soft" defaultCost="infinity">40 58:1 1|92 87:1 2|80 56:1 3|11 52:1 4|99 76:1 5|48 16:1 6|76 65:1 7|46 45:1 8|27 50:1 9|54 46:1 10|3 67:2 1|74 52:2 2|44 27:2 3|11 6:2 4|51 35:2 5|47 66:2 6|71 97:2 7|32 96:2 8|87 69:2 9|13 19:2 10|49 30:3 1|15 27:3 2|84 4:3 3|30 13:3 4|70 40:3 5|37 40:3 6|67 74:3 7|65 31:3 8|72 33:3 9|49 17:3 10|34 91:4 1|50 52:4 2|92 17:4 3|43 1:4 4|57 27:4 5|94 98:4 6|68 57:4 7|17 92:4 8|73 2:4 9|83 87:4 10|31 9:5 1|71 85:5 2|18 25:5 3|11 85:5 4|43 74:5 5|96 54:5 6|64 31:5 7|24 63:5 8|59 51:5 9|42 26:5 10|56 17:6 1|69 14:6 2|24 72:6 3|85 79:6 4|77 71:6 5|87 81:6 6|35 65:6 7|27 53:6 8|69 38:6 9|81 5:6 10|20 63:7 1|86 73:7 2|95 82:7 3|55 84:7 4|23 60:7 5|72 24:7 6|24 23:7 7|9 12:7 8|99 90:7 9|64 12:7 10|66 64:8 1|22 44:8 2|51 57:8 3|15 4:8 4|94 49:8 5|76 87:8 6|57 75:8 7|54 47:8 8|36 87:8 9|86 26:8 10|88 72:9 1|80 97:9 2|8 67:9 3|50 39:9 4|2 65:9 5|43 1:9 6|34 27:9 7|35 51:9 8|61 31:9 9|71 23:9 10|74 58:10 1|50 29:10 2|24 13:10 3|88 15:10 4|43 61:10 5|88 31:10 6|88 43:10 7|25 53:10 8|13 76:10 9|27 49:10 10</relation>
    <relation name="R26" arity="2" nbTuples="100" semantics="soft" defaultCost="infinity">97 66:1 1|23 2:1 2|10 67:1 3|25 14:1 4|51 1:1 5|81 84:1 6|61 16:1 7|58 47:1 8|50 84:1 9|97 47:1 10|51 78:2 1|68 90:2 2|87 47:2 3|3 80:2 4|87 73:2 5|29 32:2 6|71 65:2 7|97 4:2 8|95 50:2 9|60 17:2 10|23 55:3 1|17 42:3 2|77 24:3 3|22 20:3 4|96 6:3 5|11 49:3 6|19 79:3 7|90 98:3 8|13 89:3 9|5 52:3 10|30 95:4 1|87 71:4 2|12 62:4 3|65 32:4 4|26 28:4 5|16 83:4 6|40 75:4 7|9 45:4 8|29 62:4 9|30 55:4 10|54 45:5 1|8 77:5 2|10 10:5 3|31 24:5 4|6 44:5 5|96 54:5 6|18 30:5 7|76 21:5 8|20 26:5 9|69 84:5 10|66 81:6 1|38 53:6 2|90 94:6 3|34 79:6 4|55 46:6 5|54 84:6 6|68 68:6 7|59 85:6 8|87 82:6 9|55 13:6 10|99 19:7 1|21 36:7 2|68 89:7 3|52 17:7 4|42 67:7 5|52 91:7 6|9 95:7 7|34 6:7 8|78 66:7 9|35 27:7 10|92 3:8 1|98 76:8 2|78 26:8 3|3 99:8 4|39 54:8 5|15 7:8 6|20 44:8 7|33 88:8 8|11 95:8 9|8 5:8 10|34 30:9 1|48 96:9 2|27 57:9 3|85 87:9 4|37 71:9 5|65 62:9 6|71 80:9 7|64 89:9 8|99 61:9 9|44 10:9 10|33 45:10 1|80 100:10 2|22 80:10 3|47 46:10 4|5 99:10 5|57 91:10 6|39 13:10 7|89 68:10 8|26 78:10 9|87 79:10 10</relation>
    <relation name="R27" arity="2" nbTuples="100" semantics="soft" defaultCost="infinity">76 41:1 1|47 64:1 2|32 69:1 3|55 29:1 4|10 40:1 5|77 97:1 6|86 70:1 7|89 6:1 8|33 64:1 9|24 16:1 10|63 22:2 1|42 32:2 2|4 14:2 3|43 32:2 4|35 39:2 5|14 82:2 6|39 8:2 7|78 54:2 8|75 62:2 9|85 49:2 10|79 10:3 1|35 71:3 2|68 98:3 3|23 65:3 4|37 69:3 5|70 28:3 6|9 21:3 7|66 32:3 8|9 99:3 9|76 30:3 10|20 68:4 1|6 26:4 2|1 82:4 3|35 65:4 4|21 31:4 5|36 65:4 6|15 79:4 7|62 50:4 8|26 38:4 9|11 59:4 10|78 93:5 1|70 15:5 2|61 84:5 3|50 78:5 4|28 98:5 5|37 2:5 6|21 35:5 7|85 10:5 8|80 51:5 9|23 30:5 10|10 30:6 1|17 99:6 2|29 28:6 3|12 50:6 4|34 51:6 5|53 69:6 6|84 70:6 7|43 12:6 8|38 41:6 9|21 94:6 10|15 24:7 1|66 99:7 2|16 75:7 3|95 66:7 4|79 6:7 5|43 94:7 6|22 26:7 7|70 47:7 8|44 37:7 9|75 11:7 10|68 84:8 1|75 45:8 2|24 11:8 3|19 86:8 4|88 9:8 5|13 23:8 6|12 15:8 7|36 10:8 8|3 36:8 9|62 37:8 10|53 96:9 1|82 58:9 2|14 53:9 3|81 73:9 4|6 48:9 5|21 41:9 6|5 28:9 7|2 7:9 8|86 70:9 9|45 88:9 10|48 57:10 1|2 29:10 2|84 10:10 3|11 29:10 4|22 51:10 5|87 100:10 6|97 98:10 7|29 43:10 8|96 90:10 9|33 27:10 10</relation>
    <relation name="R28" arity="2" nbTuples="100" semantics="soft" defaultCost="infinity">36 42:1 1|76 88:1 2|53 9:1 3|65 69:1 4|78 26:1 5|16 30:1 6|23 100:1 7|68 31:1 8|76 36:1 9|30 32:1 10|82 38:2 1|59 95:2 2|65 23:2 3|21 77:2 4|21 64:2 5|71 85:2 6|4 50:2 7|23 34:2 8|92 91:2 9|22 88:2 10|58 100:3 1|26 86:3 2|93 11:3 3|73 58:3 4|4 34:3 5|22 88:3 6|32 19:3 7|95 88:3 8|7 38:3 9|10 14:3 10|4 82:4 1|1 22:4 2|20 83:4 3|20 19:4 4|60 17:4 5|13 38:4 6|87 93:4 7|54 24:4 8|45 67:4 9|71 27:4 10|56 100:5 1|38 94:5 2|45 72:5 3|2 61:5 4|38 19:5 5|49 71:5 6|67 82:5 7|8 2:5 8|61 89:5 9|53 85:5 10|43 68:6 1|35 10:6 2|5 52:6 3|63 54:6 4|28 14:6 5|39 54:6 6|33 56:6 7|17 32:6 8|30 100:6 9|69 21:6 10|28 27:7 1|19 96:7 2|8 14:7 3|4 97:7 4|16 37:7 5|8 51:7 6|9 45:7 7|45 37:7 8|40 52:7 9|33 5:7 10|36 57:8 1|40 77:8 2|6 43:8 3|66 53:8 4|72 33:8 5|76 38:8 6|16 8:8 7|64 53:8 8|92 43:8 9|94 28:8 10|58 23:9 1|68 3:9 2|49 84:9 3|86 41:9 4|29 15:9 5|16 33:9 6|13 78:9 7|99 18:9 8|100 43:9 9|77 86:9 10|93 45:10 1|42 7:10 2|52 18:10 3|60 43:10 4|75 80:10 5|77 36:10 6|42 99:10 7|40 20:10 8|61 87:10 9|39 11:10 10</relation>
    <relation name="R29" arity="2" nbTuples="100" semantics="soft" defaultCost="infinity">76 46:1 1|11 43:1 2|85 77:1 3|15 62:1 4|4 23:1 5|59 71:1 6|39 7:1 7|80 32:1 8|64 79:1 9|10 39:1 10|43 30:2 1|62 76:2 2|26 38:2 3|2 19:2 4|45 87:2 5|100 97:2 6|28 98:2 7|75 42:2 8|17 39:2 9|96 59:2 10|6 4:3 1|99 20:3 2|93 58:3 3|92 42:3 4|45 45:3 5|57 53:3 6|84 81:3 7|16 29:3 8|17 8:3 9|73 26:3 10|28 26:4 1|78 39:4 2|81 58:4 3|52 20:4 4|91 27:4 5|10 60:4 6|51 53:4 7|52 97:4 8|15 100:4 9|80 27:4 10|72 15:5 1|30 26:5 2|78 97:5 3|33 51:5 4|45 84:5 5|19 71:5 6|16 75:5 7|29 16:5 8|4 62:5 9|22 49:5 10|18 92:6 1|75 70:6 2|29 10:6 3|47 29:6 4|2 27:6 5|87 96:6 6|47 47:6 7|10 44:6 8|22 57:6 9|30 41:6 10|60 77:7 1|69 12:7 2|68 61:7 3|1 16:7 4|96 33:7 5|87 11:7 6|64 25:7 7|62 25:7 8|79 25:7 9|27 40:7 10|75 66:8 1|61 69:8 2|60 19:8 3|20 74:8 4|67 100:8 5|68 29:8 6|51 95:8 7|67 79:8 8|96 29:8 9|12 42:8 10|62 45:9 1|73 51:9 2|10 13:9 3|32 6:9 4|29 30:9 5|8 10:9 6|94 53:9 7|44 84:9 8|82 99:9 9|46 35:9 10|93 12:10 1|94 98:10 2|98 20:10 3|48 46:10 4|92 32:10 5|54 29:10 6|17 10:10 7|62 57:10 8|31 37:10 9|89 60:10 10</relation>
    <relation name="R30" arity="2" nbTuples="100" semantics="soft" defaultCost="infinity">50 37:1 1|64 55:1 2|93 32:1 3|85 37:1 4|80 46:1 5|77 80:1 6|98 24:1 7|17 27:1 8|37 21:1 9|31 25:1 10|76 35:2 1|21 99:2 2|15 92:2 3|42 57:2 4|4 88:2 5|69 64:2 6|47 54:2 7|41 40:2 8|46 76:2 9|80 46:2 10|57 39:3 1|75 21:3 2|20 44:3 3|99 59:3 4|65 81:3 5|47 92:3 6|70 54:3 7|52 33:3 8|1 47:3 9|93 50:3 10|38 5:4 1|43 100:4 2|61 28:4 3|93 11:4 4|52 34:4 5|36 29:4 6|19 25:4 7|61 59:4 8|79 11:4 9|78 92:4 10|55 57:5 1|84 29:5 2|2 15:5 3|19 71:5 4|88 83:5 5|87 59:5 6|31 45:5 7|49 62:5 8|11 21:5 9|37 54:5 10|47 4:6 1|62 28:6 2|65 97:6 3|39 54:6 4|45 73:6 5|12 99:6 6|9 61:6 7|65 95:6 8|28 40:6 9|22 35:6 10|65 51:7 1|19 5:7 2|52 73:7 3|57 87:7 4|47 98:7 5|48 79:7 6|44 34:7 7|80 34:7 8|2 93:7 9|37 18:7 10|38 90:8 1|49 71:8 2|23 68:8 3|42 27:8 4|83 57:8 5|15 80:8 6|20 59:8 7|63 14:8 8|46 78:8 9|43 12:8 10|39 51:9 1|64 26:9 2|95 41:9 3|67 58:9 4|88 23:9 5|71 21:9 6|37 67:9 7|23 84:9 8|92 47:9 9|23 55:9 10|56 34:10 1|61 66:10 2|94 7:10 3|53 40:10 4|66 17:10 5|6 51:10 6|85 41:10 7|23 3:10 8|76 60:10 9|16 11:10 10</relation>
    <relation name="R31" arity="2" nbTuples="100" semantics="soft" defaultCost="infinity">95 20:1 1|40 39:1 2|32 3:1 3|76 92:1 4|24 19:1 5|17 52:1 6|91 40:1 7|8 62:1 8|64 54:1 9|82 21:1 10|31 78:2 1|91 4:2 2|42 70:2 3|26 42:2 4|3 16:2 5|28 23:2 6|2 15:2 7|42 17:2 8|89 73:2 9|2 49:2 10|94 40:3 1|12 5:3 2|9 32:3 3|89 64:3 4|41 4:3 5|39 56:3 6|2 74:3 7|55 86:3 8|93 73:3 9|21 83:3 10|69 24:4 1|27 71:4 2|9 38:4 3|18 57:4 4|45 32:4 5|14 44:4 6|12 4:4 7|70 10:4 8|64 63:4 9|51 49:4 10|98 20:5 1|59 3:5 2|96 58:5 3|48 81:5 4|24 40:5 5|14 83:5 6|3 9:5 7|94 49:5 8|79 46:5 9|17 32:5 10|27 44:6 1|48 78:6 2|19 83:6 3|51 93:6 4|11 17:6 5|3 48:6 6|29 64:6 7|4 12:6 8|12 67:6 9|16 27:6 10|39 57:7 1|8 49:7 2|63 56:7 3|36 50:7 4|3 69:7 5|91 32:7 6|96 32:7 7|74 51:7 8|12 73:7 9|64 58:7 10|11 73:8 1|97 45:8 2|20 56:8 3|67 76:8 4|87 85:8 5|42 17:8 6|91 83:8 7|59 99:8 8|45 81:8 9|75 80:8 10|91 94:9 1|9 21:9 2|12 65:9 3|47 83:9 4|91 88:9 5|37 56:9 6|55 86:9 7|26 100:9 8|58 69:9 9|6 7:9 10|82 37:10 1|97 32:10 2|42 36:10 3|68 42:10 4|23 31:10 5|58 92:10 6|87 55:10 7|2 34:10 8|35 55:10 9|77 54:10 10</relation>
    <relation name="R32" arity="2" nbTuples="100" semantics="soft" defaultCost="infinity">28 59:1 1|17 82:1 2|14 97:1 3|55 1:1 4|56 36:1 5|93 38:1 6|84 5:1 7|26 97:1 8|49 16:1 9|86 90:1 10|7 3:2 1|3 52:2 2|10 69:2 3|30 87:2 4|39 87:2 5|22 76:2 6|66 68:2 7|96 99:2 8|13 72:2 9|66 38:2 10|7 93:3 1|96 54:3 2|39 68:3 3|56 58:3 4|72 54:3 5|54 91:3 6|37 96:3 7|54 22:3 8|22 80:3 9|73 19:3 10|55 77:4 1|11 86:4 2|41 8:4 3|55 78:4 4|32 61:4 5|42 100:4 6|61 38:4 7|86 40:4 8|7 72:4 9|29 93:4 10|9 74:5 1|65 85:5 2|91 81:5 3|80 75:5 4|15 41:5 5|47 56:5 6|44 47:5 7|87 57:5 8|29 60:5 9|42 76:5 10|31 81:6 1|63 1:6 2|32 25:6 3|63 61:6 4|46 16:6 5|58 37:6 6|57 92:6 7|44 91:6 8|23 99:6 9|82 29:6 10|30 7:7 1|51 4:7 2|87 31:7 3|80 52:7 4|16 6:7 5|66 26:7 6|2 29:7 7|36 29:7 8|23 71:7 9|15 65:7 10|17 76:8 1|12 44:8 2|92 37:8 3|66 15:8 4|29 85:8 5|35 11:8 6|94 69:8 7|31 58:8 8|7 3:8 9|100 83:8 10|98 56:9 1|25 64:9 2|40 15:9 3|47 20:9 4|78 100:9 5|93 8:9 6|14 39:9 7|23 59:9 8|83 92:9 9|90 82:9 10|31 17:10 1|51 41:10 2|91 99:10 3|71 50:10 4|9 31:10 5|58 8:10 6|2 8:10 7|52 70:10 8|45 23:10 9|32 60:10 10</relation>
    <relation name="R33" arity="2" nbTuples="100" semantics="soft" defaultCost="infinity">66 3:1 1|20 9:1 2|22 73:1 3|19 32:1 4|27 65:1 5|15 97:1 6|90 82:1 7|71 48:1 8|46 29:1 9|13 4:1 10|53 59:2 1|14 50:2 2|31 31:2 3|88 43:2 4|50 98:2 5|88 3:2 6|76 27:2 7|19 25:2 8|99 21:2 9|82 44:2 10|3 85:3 1|74 27:3 2|44 83:3 3|76 4:3 4|47 50:3 5|100 36:3 6|45 3:3 7|44 37:3 8|38 67:3 9|83 96:3 10|67 55:4 1|91 28:4 2|52 91:4 3|66 56:4 4|79 11:4 5|32 62:4 6|61 18:4 7|39 9:4 8|74 55:4 9|27 85:4 10|84 40:5 1|39 63:5 2|58 92:5 3|36 72:5 4|23 69:5 5|17 75:5 6|63 12:5 7|52 8:5 8|45 18:5 9|74 71:5 10|7 4:6 1|31 25:6 2|31 18:6 3|61 88:6 4|86 17:6 5|30 61:6 6|10 14:6 7|96 42:6 8|72 11:6 9|13 26:6 10|53 57:7 1|49 11:7 2|63 55:7 3|95 10:7 4|88 6:7 5|93 59:7 6|94 58:7 7|22 42:7 8|56 90:7 9|28 69:7 10|27 41:8 1|23 4:8 2|39 96:8 3|16 40:8 4|48 85:8 5|75 57:8 6|13 97:8 7|94 82:8 8|69 17:8 9|52 21:8 10|1 12:9 1|45 11:9 2|98 16:9 3|80 26:9 4|53 89:9 5|52 7:9 6|20 51:9 7|94 28:9 8|58 29:9 9|60 20:9 10|19 84:10 1|70 51:10 2|73 10:10 3|15 20:10 4|19 96:10 5|100 98:10 6|22 65:10 7|74 16:10 8|31 30:10 9|3 53:10 10</relation>
    <relation name="R34" arity="2" nbTuples="100" semantics="soft" defaultCost="infinity">96 35:1 1|82 11:1 2|31 50:1 3|17 49:1 4|66 91:1 5|75 57:1 6|7 49:1 7|94 88:1 8|89 5:1 9|53 22:1 10|52 83:2 1|1 39:2 2|56 8:2 3|27 95:2 4|89 96:2 5|12 37:2 6|26 64:2 7|36 83:2 8|53 59:2 9|16 74:2 10|44 52:3 1|86 79:3 2|73 48:3 3|4 44:3 4|21 35:3 5|72 4:3 6|18 26:3 7|89 85:3 8|55 57:3 9|63 48:3 10|10 23:4 1|88 39:4 2|88 92:4 3|66 69:4 4|20 100:4 5|58 9:4 6|41 47:4 7|14 30:4 8|77 54:4 9|69 98:4 10|85 79:5 1|33 69:5 2|93 17:5 3|66 43:5 4|21 92:5 5|76 35:5 6|55 25:5 7|29 94:5 8|84 15:5 9|43 50:5 10|42 85:6 1|60 100:6 2|94 80:6 3|18 60:6 4|81 51:6 5|38 82:6 6|20 51:6 7|92 1:6 8|39 96:6 9|28 37:6 10|36 69:7 1|54 78:7 2|14 36:7 3|35 74:7 4|66 21:7 5|66 46:7 6|72 43:7 7|37 91:7 8|67 46:7 9|61 44:7 10|62 60:8 1|37 49:8 2|90 30:8 3|27 90:8 4|72 93:8 5|21 79:8 6|12 61:8 7|59 86:8 8|35 53:8 9|13 58:8 10|38 43:9 1|100 54:9 2|91 68:9 3|59 13:9 4|16 83:9 5|2 14:9 6|56 94:9 7|87 60:9 8|100 16:9 9|80 77:9 10|65 84:10 1|13 73:10 2|70 18:10 3|29 10:10 4|87 1:10 5|9 47:10 6|96 22:10 7|36 2:10 8|21 91:10 9|45 98:10 10</relation>
    <relation name="R35" arity="2" nbTuples="100" semantics="soft" defaultCost="infinity">80 52:1 1|18 34:1 2|29 39:1 3|51 10:1 4|48 18:1 5|38 25:1 6|72 78:1 7|99 35:1 8|47 58:1 9|10 19:1 10|33 26:2 1|72 90:2 2|81 8:2 3|80 35:2 4|61 76:2 5|72 10:2 6|98 30:2 7|38 80:2 8|73 56:2 9|6 66:2 10|95 53:3 1|27 14:3 2|81 27:3 3|28 45:3 4|20 78:3 5|12 5:3 6|43 11:3 7|29 39:3 8|73 71:3 9|58 25:3 10|53 47:4 1|19 11:4 2|48 44:4 3|20 64:4 4|17 9:4 5|35 38:4 6|63 84:4 7|35 63:4 8|83 61:4 9|49 20:4 10|59 94:5 1|85 5:5 2|22 18:5 3|98 32:5 4|91 55:5 5|59 100:5 6|67 30:5 7|31 49:5 8|14 17:5 9|35 65:5 10|79 22:6 1|48 68:6 2|53 76:6 3|63 79:6 4|80 48:6 5|96 14:6 6|9 5:6 7|26 60:6 8|66 51:6 9|21 98:6 10|32 42:7 1|90 11:7 2|15 32:7 3|3 66:7 4|76 45:7 5|87 2:7 6|32 56:7 7|31 52:7 8|98 77:7 9|99 22:7 10|4 80:8 1|84 41:8 2|90 80:8 3|10 89:8 4|46 54:8 5|18 86:8 6|32 47:8 7|66 5:8 8|86 32:8 9|100 35:8 10|26 97:9 1|60 20:9 2|96 14:9 3|12 81:9 4|32 24:9 5|12 8:9 6|67 84:9 7|35 27:9 8|25 72:9 9|41 89:9 10|13 21:10 1|75 22:10 2|47 39:10 3|20 43:10 4|14 12:10 5|93 27:10 6|8 43:10 7|76 3:10 8|58 70:10 9|60 13:10 10</relation>
    <relation name="R36" arity="2" nbTuples="100" semantics="soft" defaultCost="infinity">86 80:1 1|83 26:1 2|44 53:1 3|35 82:1 4|97 54:1 5|37 69:1 6|27 42:1 7|48 88:1 8|63 86:1 9|39 29:1 10|58 95:2 1|24 92:2 2|87 5:2 3|97 18:2 4|18 19:2 5|2 57:2 6|10 84:2 7|44 83:2 8|61 14:2 9|6 99:2 10|23 87:3 1|31 96:3 2|18 68:3 3|97 32:3 4|32 22:3 5|23 71:3 6|22 28:3 7|97 74:3 8|33 28:3 9|34 80:3 10|55 65:4 1|70 2:4 2|24 41:4 3|61 81:4 4|30 4:4 5|10 80:4 6|58 7:4 7|99 76:4 8|63 100:4 9|44 91:4 10|32 46:5 1|75 59:5 2|87 71:5 3|87 44:5 4|44 89:5 5|97 36:5 6|21 14:5 7|73 52:5 8|84 22:5 9|25 7:5 10|94 88:6 1|72 86:6 2|27 33:6 3|23 55:6 4|96 12:6 5|58 54:6 6|49 38:6 7|8 84:6 8|78 24:6 9|84 69:6 10|83 14:7 1|54 88:7 2|62 13:7 3|90 99:7 4|83 1:7 5|83 59:7 6|6 89:7 7|37 8:7 8|73 14:7 9|60 49:7 10|34 83:8 1|59 38:8 2|89 2:8 3|85 61:8 4|48 76:8 5|57 92:8 6|44 37:8 7|30 28:8 8|61 96:8 9|92 13:8 10|72 8:9 1|77 87:9 2|24 53:9 3|45 70:9 4|37 86:9 5|55 91:9 6|42 75:9 7|54 96:9 8|9 43:9 9|77 96:9 10|94 73:10 1|40 47:10 2|42 69:10 3|22 2:10 4|5 69:10 5|85 61:10 6|6 18:10 7|27 69:10 8|40 30:10 9|29 49:10 10</relation>
    <relation name="R37" arity="2" nbTuples="100" semantics="soft" defaultCost="infinity">63 63:1 1|67 15:1 2|4 13:1 3|93 45:1 4|81 54:1 5|48 62:1 6|89 23:1 7|49 93:1 8|31 5:1 9|41 4:1 10|81 11:2 1|84 50:2 2|20 49:2 3|24 6:2 4|28 85:2 5|45 29:2 6|26 49:2 7|26 55:2 8|40 10:2 9|53 25:2 10|73 39:3 1|72 16:3 2|53 9:3 3|18 82:3 4|44 44:3 5|78 90:3 6|94 1:3 7|6 96:3 8|18 2:3 9|54 42:3 10|21 36:4 1|25 72:4 2|82 78:4 3|10 69:4 4|26 4:4 5|46 76:4 6|59 58:4 7|63 27:4 8|32 46:4 9|69 38:4 10|57 45:5 1|100 13:5 2|11 79:5 3|90 16:5 4|3 13:5 5|49 10:5 6|10 12:5 7|49 21:5 8|49 77:5 9|51 1:5 10|61 27:6 1|51 46:6 2|58 95:6 3|36 35:6 4|17 49:6 5|94 74:6 6|81 100:6 7|63 96:6 8|31 17:6 9|46 47:6 10|20 37:7 1|59 4:7 2|69 37:7 3|52 19:7 4|12 54:7 5|66 48:7 6|42 95:7 7|74 21:7 8|84 53:7 9|99 37:7 10|79 32:8 1|75 28:8 2|79 35:8 3|58 16:8 4|75 28:8 5|19 89:8 6|29 57:8 7|48 76:8 8|5 46:8 9|47 62:8 10|45 9:9 1|10 70:9 2|72 24:9 3|26 81:9 4|39 77:9 5|58 95:9 6|29 29:9 7|18 23:9 8|2 37:9 9|75 19:9 10|10 93:10 1|92 69:10 2|100 12:10 3|24 55:10 4|33 11:10 5|76 72:10 6|71 77:10 7|59 12:10 8|90 74:10 9|38 78:10 10</relation>
    <relation name="R38" arity="2" nbTuples="100" semantics="soft" defaultCost="infinity">21 91:1 1|56 68:1 2|12 45:1 3|23 56:1 4|62 3:1 5|99 64:1 6|88 15:1 7|100 42:1 8|39 59:1 9|80 97:1 10|79 10:2 1|92 99:2 2|36 89:2 3|8 61:2 4|30 13:2 5|88 45:2 6|54 76:2 7|32 73:2 8|13 25:2 9|68 8:2 10|17 20:3 1|22 85:3 2|21 100:3 3|78 3:3 4|32 50:3 5|74 51:3 6|99 8:3 7|53 41:3 8|13 61:3 9|10 20:3 10|2 8:4 1|62 26:4 2|52 61:4 3|9 68:4 4|100 55:4 5|26 83:4 6|88 60:4 7|92 80:4 8|67 59:4 9|34 30:4 10|17 42:5 1|22 59:5 2|34 67:5 3|55 95:5 4|33 4:5 5|22 13:5 6|95 46:5 7|36 27:5 8|2 40:5 9|5 60:5 10|81 84:6 1|3 66:6 2|1 10:6 3|73 30:6 4|54 37:6 5|38 57:6 6|81 31:6 7|26 76:6 8|86 83:6 9|82 34:6 10|35 69:7 1|90 11:7 2|13 70:7 3|82 5:7 4|74 22:7 5|69 37:7 6|99 71:7 7|4 15:7 8|53 23:7 9|45 34:7 10|26 68:8 1|50 62:8 2|84 5:8 3|21 16:8 4|12 45:8 5|80 2:8 6|43 4:8 7|55 84:8 8|28 49:8 9|6 66:8 10|54 96:9 1|38 33:9 2|35 55:9 3|18 68:9 4|99 92:9 5|14 79:9 6|3 54:9 7|60 87:9 8|4 28:9 9|46 24:9 10|57 22:10 1|62 41:10 2|74 46:10 3|77 80:10 4|61 68:10 5|1 97:10 6|3 29:10 7|29 3:10 8|55 61:10 9|37 83:10 10</relation>
    <relation name="R39" arity="2" nbTuples="100" semantics="soft" defaultCost="infinity">73 50:1 1|60 24:1 2|85 67:1 3|59 81:1 4|9 49:1 5|48 72:1 6|96 69:1 7|32 40:1 8|63 32:1 9|95 26:1 10|92 45:2 1|31 27:2 2|46 82:2 3|49 39:2 4|68 12:2 5|92 98:2 6|25 99:2 7|100 20:2 8|64 81:2 9|37 68:2 10|55 30:3 1|1 79:3 2|16 69:3 3|41 9:3 4|18 42:3 5|3 57:3 6|89 73:3 7|41 100:3 8|77 59:3 9|25 99:3 10|12 87:4 1|19 20:4 2|88 60:4 3|82 48:4 4|72 24:4 5|2 42:4 6|8 6:4 7|54 57:4 8|13 88:4 9|57 77:4 10|93 56:5 1|59 66:5 2|62 86:5 3|88 86:5 4|93 73:5 5|74 70:5 6|70 85:5 7|48 34:5 8|68 47:5 9|6 84:5 10|45 57:6 1|23 81:6 2|89 69:6 3|8 86:6 4|17 59:6 5|72 21:6 6|1 47:6 7|11 84:6 8|50 48:6 9|99 8:6 10|59 43:7 1|81 47:7 2|7 30:7 3|13 40:7 4|62 68:7 5|57 90:7 6|23 81:7 7|7 92:7 8|48 69:7 9|15 6:7 10|41 99:8 1|27 8:8 2|32 92:8 3|54 81:8 4|21 76:8 5|54 1:8 6|85 12:8 7|17 44:8 8|31 88:8 9|100 20:8 10|94 55:9 1|84 26:9 2|64 61:9 3|86 82:9 4|61 52:9 5|96 39:9 6|60 39:9 7|63 76:9 8|14 11:9 9|8 95:9 10|10 73:10 1|95 89:10 2|41 92:10 3|68 29:10 4|81 19:10 5|1 17:10 6|87 9:10 7|81 94:10 8|90 83:10 9|42 45:10 10</relation>
    <relation name="R40" arity="2" nbTuples="100" semantics="soft" defaultCost="infinity">50 15:1 1|95 36:1 2|6 84:1 3|100 28:1 4|84 34:1 5|24 80:1 6|68 4:1 7|58 94:1 8|90 35:1 9|3 79:1 10|40 47:2 1|10 51:2 2|49 80:2 3|13 98:2 4|55 34:2 5|56 87:2 6|34 88:2 7|49 48:2 8|99 1:2 9|35 62:2 10|100 81:3 1|16 91:3 2|50 78:3 3|30 63:3 4|47 25:3 5|55 69:3 6|75 58:3 7|36 58:3 8|90 67:3 9|54 41:3 10|40 2:4 1|68 62:4 2|94 40:4 3|91 24:4 4|92 29:4 5|72 15:4 6|61 84:4 7|10 79:4 8|18 71:4 9|35 27:4 10|63 100:5 1|34 75:5 2|95 25:5 3|40 47:5 4|63 42:5 5|55 31:5 6|70 11:5 7|85 46:5 8|78 14:5 9|67 29:5 10|46 10:6 1|70 40:6 2|66 21:6 3|29 23:6 4|72 65:6 5|39 80:6 6|36 97:6 7|62 12:6 8|42 55:6 9|1 89:6 10|31 4:7 1|36 29:7 2|60 69:7 3|90 28:7 4|18 81:7 5|91 90:7 6|36 56:7 7|24 6:7 8|86 79:7 9|95 81:7 10|8 16:8 1|81 84:8 2|42 18:8 3|36 89:8 4|100 58:8 5|5 31:8 6|54 53:8 7|4 11:8 8|81 50:8 9|97 26:8 10|78 25:9 1|15 70:9 2|70 29:9 3|65 19:9 4|77 45:9 5|61 66:9 6|98 43:9 7|38 99:9 8|2 28:9 9|12 98:9 10|39 50:10 1|57 28:10 2|8 89:10 3|96 54:10 4|59 99:10 5|13 32:10 6|26 47:10 7|27 65:10 8|41 53:10 9|85 75:10 10</relation>
    <relation name="R41" arity="2" nbTuples="100" semantics="soft" defaultCost="infinity">96 16:1 1|64 52:1 2|97 47:1 3|1 43:1 4|57 75:1 5|18 16:1 6|71 73:1 7|25 9:1 8|26 43:1 9|44 57:1 10|87 58:2 1|40 82:2 2|32 2:2 3|77 20:2 4|3 51:2 5|90 34:2 6|66 43:2 7|4 98:2 8|75 50:2 9|86 65:2 10|84 33:3 1|88 45:3 2|41 44:3 3|98 62:3 4|62 23:3 5|69 80:3 6|74 22:3 7|92 44:3 8|87 49:3 9|24 81:3 10|70 100:4 1|77 15:4 2|45 86:4 3|53 2:4 4|72 66:4 5|66 59:4 6|28 69:4 7|24 65:4 8|39 26:4 9|80 46:4 10|81 93:5 1|98 3:5 2|11 18:5 3|42 41:5 4|55 41:5 5|9 60:5 6|42 23:5 7|35 25:5 8|35 11:5 9|78 78:5 10|80 85:6 1|30 88:6 2|62 44:6 3|81 24:6 4|36 26:6 5|2 30:6 6|78 70:6 7|6 25:6 8|69 8:6 9|89 91:6 10|41 24:7 1|56 39:7 2|54 96:7 3|72 8:7 4|7 96:7 5|4 60:7 6|49 100:7 7|65 42:7 8|72 27:7 9|82 39:7 10|51 21:8 1|62 49:8 2|14 56:8 3|83 71:8 4|10 21:8 5|60 78:8 6|87 77:8 7|94 83:8 8|53 80:8 9|66 16:8 10|56 77:9 1|85 27:9 2|19 36:9 3|65 19:9 4|65 44:9 5|49 37:9 6|33 1:9 7|89 97:9 8|87 83:9 9|28 36:9 10|41 100:10 1|23 40:10 2|100 64:10 3|3 94:10 4|95 88:10 5|43 11:10 6|80 3:10 7|17 56:10 8|77 27:10 9|61 31:10 10</relation>
    <relation name="R42" arity="2" nbTuples="100" semantics="soft" defaultCost="infinity">5 44:1 1|65 9:1 2|78 45:1 3|30 36:1 4|18 92:1 5|64 50:1 6|73 91:1 7|38 94:1 8|91 18:1 9|92 74:1 10|73 65:2 1|77 90:2 2|79 31:2 3|63 2:2 4|36 4:2 5|81 32:2 6|72 95:2 7|63 97:2 8|63 18:2 9|68 34:2 10|72 34:3 1|81 67:3 2|22 37:3 3|25 72:3 4|53 48:3 5|95 30:3 6|66 2:3 7|20 31:3 8|88 36:3 9|6 95:3 10|42 8:4 1|36 77:4 2|45 4:4 3|35 99:4 4|12 93:4 5|59 24:4 6|92 93:4 7|4 79:4 8|25 14:4 9|58 95:4 10|56 70:5 1|95 86:5 2|15 66:5 3|47 71:5 4|28 51:5 5|36 75:5 6|8 37:5 7|22 99:5 8|14 61:5 9|67 6:5 10|82 100:6 1|96 96:6 2|71 41:6 3|86 57:6 4|84 83:6 5|89 61:6 6|68 65:6 7|73 38:6 8|19 66:6 9|40 3:6 10|85 30:7 1|48 38:7 2|68 8:7 3|56 18:7 4|14 10:7 5|2 58:7 6|74 98:7 7|98 2:7 8|37 10:7 9|22 18:7 10|34 68:8 1|90 69:8 2|4 63:8 3|80 19:8 4|68 36:8 5|86 100:8 6|11 35:8 7|73 15:8 8|58 53:8 9|33 69:8 10|82 41:9 1|26 31:9 2|74 71:9 3|26 99:9 4|76 96:9 5|95 10:9 6|38 59:9 7|27 54:9 8|96 47:9 9|39 97:9 10|84 43:10 1|4 67:10 2|57 51:10 3|37 77:10 4|23 31:10 5|12 58:10 6|43 13:10 7|77 41:10 8|14 54:10 9|20 8:10 10</relation>
    <relation name="R43" arity="2" nbTuples="100" semantics="soft" defaultCost="infinity">65 83:1 1|41 32:1 2|7 46:1 3|51 64:1 4|90 84:1 5|63 97:1 6|4 27:1 7|95 12:1 8|21 24:1 9|36 61:1 10|49 73:2 1|19 46:2 2|22 95:2 3|83 84:2 4|58 81:2 5|64 1:2 6|42 95:2 7|42 70:2 8|42 67:2 9|22 46:2 10|72 90:3 1|10 46:3 2|74 56:3 3|24 49:3 4|28 23:3 5|41 19:3 6|18 45:3 7|83 47:3 8|75 40:3 9|22 86:3 10|17 53:4 1|76 11:4 2|98 70:4 3|44 66:4 4|2 91:4 5|53 69:4 6|7 2:4 7|50 47:4 8|78 16:4 9|16 17:4 10|36 32:5 1|33 2:5 2|91 44:5 3|93 67:5 4|48 74:5 5|9 98:5 6|84 40:5 7|20 74:5 8|87 63:5 9|98 2:5 10|100 20:6 1|80 62:6 2|20 92:6 3|69 71:6 4|87 18:6 5|84 37:6 6|59 60:6 7|50 57:6 8|14 10:6 9|82 55:6 10|65 22:7 1|6 94:7 2|2 4:7 3|48 86:7 4|73 72:7 5|28 23:7 6|22 18:7 7|59 87:7 8|87 96:7 9|90 79:7 10|33 33:8 1|83 77:8 2|25 78:8 3|75 57:8 4|48 71:8 5|34 82:8 6|35 46:8 7|59 10:8 8|43 43:8 9|61 91:8 10|93 85:9 1|22 69:9 2|68 68:9 3|85 30:9 4|57 73:9 5|22 74:9 6|11 56:9 7|84 60:9 8|52 89:9 9|33 53:9 10|25 8:10 1|15 53:10 2|87 20:10 3|57 3:10 4|29 68:10 5|2 94:10 6|46 62:10 7|53 44:10 8|24 47:10 9|37 18:10 10</relation>
    <relation name="R44" arity="2" nbTuples="100" semantics="soft" defaultCost="infinity">5 84:1 1|32 62:1 2|1 88:1 3|80 82:1 4|53 8:1 5|26 51:1 6|33 45:1 7|36 29:1 8|30 23:1 9|21 33:1 10|65 97:2 1|66 96:2 2|13 32:2 3|16 8:2 4|55 31:2 5|50 64:2 6|95 5:2 7|47 57:2 8|24 47:2 9|4 66:2 10|59 83:3 1|87 14:3 2|18 68:3 3|29 92:3 4|37 57:3 5|14 72:3 6|3 81:3 7|42 59:3 8|94 18:3 9|100 86:3 10|23 27:4 1|9 34:4 2|84 52:4 3|74 99:4 4|9 2:4 5|90 31:4 6|79 28:4 7|58 93:4 8|18 66:4 9|63 15:4 10|53 94:5 1|75 37:5 2|26 50:5 3|76 87:5 4|73 91:5 5|76 13:5 6|30 22:5 7|71 41:5 8|41 44:5 9|50 100:5 10|1 37:6 1|46 99:6 2|75 88:6 3|96 72:6 4|18 96:6 5|68 78:6 6|33 43:6 7|83 53:6 8|69 87:6 9|62 45:6 10|16 43:7 1|20 97:7 2|89 66:7 3|8 60:7 4|96 80:7 5|16 13:7 6|80 33:7 7|52 10:7 8|64 28:7 9|3 55:7 10|32 78:8 1|2 91:8 2|97 48:8 3|40 30:8 4|49 22:8 5|52 92:8 6|75 91:8 7|49 9:8 8|18 76:8 9|80 76:8 10|7 52:9 1|16 34:9 2|14 78:9 3|94 79:9 4|49 48:9 5|79 59:9 6|11 6:9 7|26 53:9 8|20 5:9 9|87 76:9 10|28 62:10 1|100 40:10 2|41 99:10 3|92 98:10 4|56 61:10 5|29 49:10 6|64 72:10 7|18 18:10 8|36 4:10 9|10 67:10 10</relation>
    <relation name="R45" arity="2" nbTuples="100" semantics="soft" defaultCost="infinity">71 15:1 1|4 50:1 2|71 95:1 3|17 33:1 4|35 7:1 5|32 30:1 6|6 29:1 7|23 47:1 8|99 33:1 9|82 32:1 10|11 80:2 1|100 5:2 2|7 31:2 3|66 27:2 4|38 47:2 5|68 80:2 6|86 35:2 7|44 89:2 8|50 42:2 9|98 73:2 10|74 13:3 1|21 19:3 2|27 43:3 3|90 24:3 4|26 33:3 5|71 60:3 6|23 22:3 7|84 61:3 8|71 83:3 9|48 1:3 10|4 32:4 1|69 94:4 2|70 35:4 3|74 12:4 4|92 25:4 5|99 19:4 6|21 47:4 7|14 47:4 8|24 12:4 9|41 76:4 10|6 18:5 1|76 5:5 2|65 3:5 3|93 59:5 4|62 48:5 5|3 55:5 6|51 82:5 7|71 5:5 8|46 80:5 9|43 32:5 10|51 11:6 1|37 82:6 2|3 12:6 3|5 94:6 4|73 59:6 5|18 58:6 6|65 7:6 7|43 79:6 8|57 3:6 9|52 43:6 10|54 47:7 1|37 98:7 2|14 57:7 3|45 3:7 4|39 8:7 5|44 69:7 6|23 5:7 7|24 8:7 8|93 35:7 9|50 61:7 10|88 68:8 1|36 68:8 2|44 73:8 3|41 21:8 4|9 17:8 5|21 44:8 6|6 61:8 7|74 83:8 8|38 7:8 9|47 69:8 10|52 96:9 1|26 96:9 2|3 9:9 3|2 95:9 4|52 44:9 5|36 19:9 6|28 56:9 7|69 54:9 8|85 21:9 9|79 60:9 10|95 32:10 1|37 5:10 2|15 8:10 3|31 74:10 4|8 67:10 5|23 4:10 6|71 50:10 7|18 25:10 8|65 22:10 9|1 16:10 10</relation>
    <relation name="R46" arity="2" nbTuples="100" semantics="soft" defaultCost="infinity">79 51:1 1|60 99:1 2|40 74:1 3|66 54:1 4|49 82:1 5|48 13:1 6|41 33:1 7|91 19:1 8|83 53:1 9|15 44:1 10|97 58:2 1|34 73:2 2|90 12:2 3|88 2:2 4|69 49:2 5|18 77:2 6|5 82:2 7|44 99:2 8|17 25:2 9|88 56:2 10|55 48:3 1|89 91:3 2|49 32:3 3|16 99:3 4|20 42:3 5|47 98:3 6|40 30:3 7|7 84:3 8|70 5:3 9|23 39:3 10|93 48:4 1|29 96:4 2|96 16:4 3|69 16:4 4|88 18:4 5|74 87:4 6|48 13:4 7|83 42:4 8|38 23:4 9|13 73:4 10|58 55:5 1|11 17:5 2|37 15:5 3|14 84:5 4|13 93:5 5|31 65:5 6|87 91:5 7|20 13:5 8|89 56:5 9|39 5:5 10|29 33:6 1|28 21:6 2|86 57:6 3|71 19:6 4|11 58:6 5|95 98:6 6|5 91:6 7|25 27:6 8|76 20:6 9|72 85:6 10|64 72:7 1|71 2:7 2|60 62:7 3|48 15:7 4|55 24:7 5|65 67:7 6|4 26:7 7|36 20:7 8|61 44:7 9|96 66:7 10|53 53:8 1|53 6:8 2|12 75:8 3|43 2:8 4|86 28:8 5|69 13:8 6|45 78:8 7|9 69:8 8|77 67:8 9|16 96:8 10|78 80:9 1|73 50:9 2|22 48:9 3|3 92:9 4|35 45:9 5|69 36:9 6|49 18:9 7|61 71:9 8|75 90:9 9|77 77:9 10|5 43:10 1|19 82:10 2|100 32:10 3|100 11:10 4|100 82:10 5|92 34:10 6|66 68:10 7|48 91:10 8|30 93:10 9|18 81:10 10</relation>
    <relation name="R47" arity="2" nbTuples="100" semantics="soft" defaultCost="infinity">8 95:1 1|62 26:1 2|25 8:1 3|85 3:1 4|51 31:1 5|46 2:1 6|91 44:1 7|34 93:1 8|82 99:1 9|87 47:1 10|40 14:2 1|33 99:2 2|91 82:2 3|85 69:2 4|23 70:2 5|44 78:2 6|9 62:2 7|24 48:2 8|18 6:2 9|36 65:2 10|11 92:3 1|47 6:3 2|35 72:3 3|29 61:3 4|50 78:3 5|37 54:3 6|35 93:3 7|46 83:3 8|39 67:3 9|85 88:3 10|81 3:4 1|29 56:4 2|9 54:4 3|25 16:4 4|74 22:4 5|41 17:4 6|7 70:4 7|59 100:4 8|23 39:4 9|47 58:4 10|99 16:5 1|90 61:5 2|63 95:5 3|72 55:5 4|2 31:5 5|59 93:5 6|34 55:5 7|50 35:5 8|66 39:5 9|24 61:5 10|60 26:6 1|32 82:6 2|73 99:6 3|60 91:6 4|100 66:6 5|14 96:6 6|15 43:6 7|45 84:6 8|69 73:6 9|93 43:6 10|85 96:7 1|65 95:7 2|47 69:7 3|72 65:7 4|87 3:7 5|58 70:7 6|13 2:7 7|71 42:7 8|41 6:7 9|80 36:7 10|78 41:8 1|8 19:8 2|49 40:8 3|60 75:8 4|24 34:8 5|63 36:8 6|39 64:8 7|73 35:8 8|35 48:8 9|42 40:8 10|21 20:9 1|63 53:9 2|5 25:9 3|97 54:9 4|98 91:9 5|73 5:9 6|60 6:9 7|71 30:9 8|25 26:9 9|81 99:9 10|2 23:10 1|70 19:10 2|24 14:10 3|48 65:10 4|97 50:10 5|99 36:10 6|73 53:10 7|14 31:10 8|42 64:10 9|92 95:10 10</relation>
    <relation name="R48" arity="2" nbTuples="100" semantics="soft" defaultCost="infinity">47 39:1 1|18 86:1 2|85 64:1 3|26 43:1 4|67 67:1 5|4 38:1 6|92 42:1 7|15 28:1 8|89 18:1 9|59 59:1 10|84 9:2 1|16 71:2 2|47 84:2 3|92 55:2 4|78 15:2 5|78 27:2 6|11 50:2 7|36 97:2 8|8 17:2 9|35 51:2 10|48 21:3 1|45 18:3 2|25 92:3 3|24 26:3 4|86 90:3 5|20 45:3 6|81 86:3 7|63 92:3 8|8 62:3 9|78 38:3 10|60 52:4 1|40 92:4 2|53 92:4 3|46 39:4 4|100 29:4 5|74 32:4 6|75 98:4 7|52 59:4 8|32 41:4 9|74 13:4 10|99 53:5 1|48 65:5 2|24 39:5 3|96 87:5 4|77 80:5 5|69 30:5 6|98 7:5 7|66 32:5 8|22 91:5 9|35 66:5 10|70 3:6 1|33 70:6 2|87 48:6 3|34 59:6 4|26 12:6 5|59 57:6 6|12 33:6 7|48 57:6 8|35 24:6 9|72 21:6 10|45 73:7 1|22 98:7 2|60 74:7 3|25 27:7 4|26 32:7 5|55 79:7 6|19 100:7 7|45 2:7 8|85 75:7 9|10 88:7 10|7 100:8 1|68 46:8 2|82 84:8 3|28 64:8 4|85 12:8 5|86 1:8 6|12 49:8 7|16 48:8 8|86 37:8 9|53 69:8 10|31 92:9 1|53 47:9 2|11 67:9 3|36 99:9 4|86 76:9 5|97 22:9 6|95 17:9 7|96 71:9 8|60 22:9 9|31 71:9 10|82 45:10 1|40 58:10 2|55 36:10 3|54 64:10 4|38 25:10 5|84 50:10 6|77 100:10 7|9 56:10 8|76 5:10 9|2 58:10 10</relation>
    <relation name="R49" arity="2" nbTuples="100" semantics="soft" defaultCost="infinity">99 4:1 1|8 91:1 2|83 55:1 3|71 30:1 4|17 7:1 5|97 57:1 6|84 100:1 7|26 62:1 8|18 58:1 9|71 68:1 10|65 91:2 1|85 84:2 2|32 17:2 3|20 79:2 4|33 46:2 5|12 32:2 6|32 57:2 7|87 61:2 8|23 78:2 9|19 62:2 10|7 29:3 1|52 87:3 2|37 95:3 3|44 61:3 4|28 38:3 5|79 18:3 6|95 16:3 7|35 46:3 8|59 43:3 9|91 72:3 10|45 70:4 1|32 75:4 2|16 87:4 3|58 31:4 4|29 42:4 5|45 98:4 6|54 31:4 7|14 13:4 8|34 4:4 9|42 36:4 10|34 22:5 1|38 14:5 2|61 39:5 3|14 44:5 4|15 50:5 5|66 94:5 6|86 35:5 7|80 19:5 8|60 47:5 9|13 64:5 10|9 30:6 1|36 46:6 2|54 52:6 3|35 13:6 4|8 10:6 5|75 93:6 6|75 31:6 7|44 45:6 8|37 6:6 9|28 11:6 10|74 37:7 1|66 54:7 2|48 42:7 3|100 73:7 4|31 47:7 5|7 42:7 6|23 25:7 7|1 91:7 8|17 99:7 9|55 46:7 10|41 78:8 1|100 75:8 2|71 36:8 3|47 51:8 4|12 57:8 5|51 20:8 6|71 16:8 7|74 84:8 8|62 17:8 9|64 46:8 10|55 43:9 1|96 35:9 2|62 97:9 3|24 32:9 4|23 39:9 5|94 40:9 6|3 47:9 7|89 96:9 8|36 61:9 9|96 12:9 10|81 23:10 1|99 31:10 2|76 17:10 3|26 33:10 4|52 22:10 5|100 99:10 6|44 55:10 7|86 13:10 8|55 23:10 9|50 33:10 10</relation>
    <relation name="R50" arity="2" nbTuples="100" semantics="soft" defaultCost="infinity">7 22:1 1|61 95:1 2|12 61:1 3|63 5:1 4|21 4:1 5|1 67:1 6|65 60:1 7|22 58:1 8|92 18:1 9|37 89:1 10|6 91:2 1|42 15:2 2|54 2:2 3|19 66:2 4|2 24:2 5|88 4:2 6|68 21:2 7|90 23:2 8|28 9:2 9|63 71:2 10|77 94:3 1|32 48:3 2|57 100:3 3|24 61:3 4|73 6:3 5|48 24:3 6|79 89:3 7|10 3:3 8|58 65:3 9|69 62:3 10|28 36:4 1|53 11:4 2|5 5:4 3|99 1:4 4|56 3:4 5|35 97:4 6|51 62:4 7|30 50:4 8|86 29:4 9|15 66:4 10|76 56:5 1|2 68:5 2|16 99:5 3|6 19:5 4|52 76:5 5|81 19:5 6|65 100:5 7|13 99:5 8|75 35:5 9|80 59:5 10|93 75:6 1|48 55:6 2|97 46:6 3|55 19:6 4|14 96:6 5|72 5:6 6|29 42:6 7|43 2:6 8|2 30:6 9|45 16:6 10|82 33:7 1|20 13:7 2|62 78:7 3|79 54:7 4|76 78:7 5|7 85:7 6|85 97:7 7|26 49:7 8|18 12:7 9|48 66:7 10|55 36:8 1|41 86:8 2|30 63:8 3|35 81:8 4|42 54:8 5|6 20:8 6|100 35:8 7|52 3:8 8|8 93:8 9|13 82:8 10|62 56:9 1|73 64:9 2|16 30:9 3|21 2:9 4|31 11:9 5|27 8:9 6|18 30:9 7|55 87:9 8|69 7:9 9|14 81:9 10|55 68:10 1|9 28:10 2|39 51:10 3|51 81:10 4|97 100:10 5|56 11:10 6|70 17:10 7|52 28:10 8|22 99:10 9|95 64:10 10</relation>
    <relation name="R51" arity="2" nbTuples="100" semantics="soft" defaultCost="infinity">60 47:1 1|1 34:1 2|75 77:1 3|81 72:1 4|74 28:1 5|63 67:1 6|99 73:1 7|14 32:1 8|16 2:1 9|25 53:1 10|6 73:2 1|91 27:2 2|86 24:2 3|83 50:2 4|25 88:2 5|39 56:2 6|50 88:2 7|18 93:2 8|58 5:2 9|87 37:2 10|83 56:3 1|7 93:3 2|28 90:3 3|50 68:3 4|63 76:3 5|73 40:3 6|100 24:3 7|22 26:3 8|26 80:3 9|83 46:3 10|100 65:4 1|8 26:4 2|8 80:4 3|25 9:4 4|73 95:4 5|41 73:4 6|43 26:4 7|36 19:4 8|60 95:4 9|67 93:4 10|80 71:5 1|66 6:5 2|64 42:5 3|86 95:5 4|46 69:5 5|81 8:5 6|59 26:5 7|90 36:5 8|69 10:5 9|65 24:5 10|50 38:6 1|31 65:6 2|27 40:6 3|60 63:6 4|79 77:6 5|11 80:6 6|9 53:6 7|49 10:6 8|61 64:6 9|82 20:6 10|77 30:7 1|81 69:7 2|67 73:7 3|91 78:7 4|85 71:7 5|94 59:7 6|5 12:7 7|7 6:7 8|88 45:7 9|75 67:7 10|64 22:8 1|26 46:8 2|42 46:8 3|73 83:8 4|12 61:8 5|31 13:8 6|84 46:8 7|48 80:8 8|76 7:8 9|50 7:8 10|45 72:9 1|20 5:9 2|39 88:9 3|56 42:9 4|26 42:9 5|65 93:9 6|32 27:9 7|83 100:9 8|47 46:9 9|48 31:9 10|1 60:10 1|58 69:10 2|51 68:10 3|17 23:10 4|89 54:10 5|81 4:10 6|10 57:10 7|77 40:10 8|56 57:10 9|95 37:10 10</relation>
    <relation name="R52" arity="2" nbTuples="100" semantics="soft" defaultCost="infinity">86 17:1 1|25 50:1 2|20 34:1 3|28 18:1 4|23 60:1 5|25 62:1 6|11 80:1 7|1 47:1 8|90 56:1 9|30 42:1 10|50 11:2 1|33 63:2 2|84 60:2 3|8 67:2 4|3 85:2 5|91 73:2 6|79 98:2 7|11 33:2 8|80 90:2 9|62 40:2 10|76 68:3 1|97 40:3 2|75 3:3 3|44 77:3 4|75 54:3 5|99 2:3 6|53 20:3 7|82 3:3 8|2 79:3 9|90 78:3 10|44 91:4 1|7 58:4 2|34 41:4 3|12 100:4 4|8 29:4 5|39 96:4 6|22 11:4 7|35 60:4 8|60 63:4 9|72 87:4 10|3 79:5 1|89 77:5 2|81 64:5 3|44 4:5 4|44 76:5 5|74 47:5 6|52 54:5 7|73 80:5 8|61 31:5 9|47 64:5 10|90 89:6 1|97 58:6 2|17 6:6 3|36 52:6 4|73 65:6 5|58 62:6 6|78 42:6 7|30 51:6 8|69 91:6 9|16 68:6 10|80 8:7 1|50 43:7 2|26 39:7 3|81 65:7 4|59 18:7 5|91 17:7 6|82 41:7 7|6 8:7 8|11 84:7 9|8 10:7 10|92 22:8 1|68 21:8 2|18 98:8 3|56 59:8 4|91 62:8 5|36 11:8 6|34 71:8 7|43 70:8 8|37 50:8 9|5 79:8 10|26 74:9 1|25 75:9 2|5 54:9 3|47 42:9 4|24 51:9 5|69 39:9 6|24 25:9 7|96 26:9 8|93 5:9 9|61 42:9 10|74 24:10 1|76 68:10 2|72 79:10 3|26 32:10 4|97 14:10 5|47 38:10 6|18 73:10 7|5 48:10 8|75 77:10 9|12 96:10 10</relation>
    <relation name="R53" arity="2" nbTuples="100" semantics="soft" defaultCost="infinity">48 80:1 1|85 39:1 2|83 36:1 3|19 13:1 4|83 31:1 5|88 29:1 6|34 6:1 7|56 31:1 8|22 67:1 9|67 23:1 10|51 80:2 1|7 56:2 2|11 1:2 3|64 40:2 4|48 48:2 5|31 88:2 6|81 24:2 7|17 2:2 8|100 100:2 9|84 42:2 10|62 63:3 1|40 50:3 2|38 41:3 3|81 18:3 4|11 13:3 5|93 44:3 6|98 50:3 7|78 14:3 8|3 86:3 9|33 65:3 10|100 36:4 1|26 100:4 2|73 49:4 3|6 45:4 4|51 90:4 5|12 83:4 6|8 58:4 7|15 68:4 8|94 20:4 9|7 48:4 10|35 92:5 1|83 37:5 2|31 33:5 3|69 49:5 4|37 55:5 5|93 98:5 6|23 94:5 7|84 74:5 8|9 6:5 9|75 57:5 10|18 70:6 1|33 22:6 2|39 10:6 3|69 37:6 4|61 57:6 5|28 65:6 6|44 48:6 7|86 58:6 8|13 25:6 9|47 74:6 10|42 19:7 1|44 43:7 2|55 48:7 3|61 34:7 4|13 13:7 5|58 80:7 6|64 93:7 7|44 86:7 8|67 47:7 9|99 85:7 10|89 91:8 1|93 65:8 2|64 2:8 3|63 60:8 4|62 11:8 5|7 22:8 6|14 77:8 7|10 30:8 8|23 4:8 9|8 40:8 10|70 68:9 1|59 8:9 2|44 9:9 3|91 4:9 4|90 48:9 5|56 25:9 6|80 7:9 7|44 64:9 8|32 68:9 9|53 12:9 10|76 94:10 1|73 12:10 2|5 47:10 3|54 37:10 4|24 90:10 5|23 61:10 6|86 93:10 7|27 19:10 8|37 13:10 9|76 85:10 10</relation>
    <relation name="R54" arity="2" nbTuples="100" semantics="soft" defaultCost="infinity">97 86:1 1|82 86:1 2|77 87:1 3|78 81:1 4|66 14:1 5|68 39:1 6|78 51:1 7|12 45:1 8|47 29:1 9|35 35:1 10|25 8:2 1|26 71:2 2|65 94:2 3|64 25:2 4|97 9:2 5|94 24:2 6|3 5:2 7|69 75:2 8|74 77:2 9|40 53:2 10|54 28:3 1|7 83:3 2|76 12:3 3|82 19:3 4|1 81:3 5|75 62:3 6|84 25:3 7|65 76:3 8|6 46:3 9|54 48:3 10|39 2:4 1|86 35:4 2|7 7:4 3|44 57:4 4|56 91:4 5|35 69:4 6|68 30:4 7|1 97:4 8|69 61:4 9|4 73:4 10|30 29:5 1|61 14:5 2|3 80:5 3|37 65:5 4|41 12:5 5|17 26:5 6|47 14:5 7|24 100:5 8|81 75:5 9|85 68:5 10|62 29:6 1|67 35:6 2|10 86:6 3|80 59:6 4|56 67:6 5|55 57:6 6|91 100:6 7|68 72:6 8|2 23:6 9|42 82:6 10|80 81:7 1|88 36:7 2|98 25:7 3|20 58:7 4|75 17:7 5|52 42:7 6|69 27:7 7|3 56:7 8|70 68:7 9|62 12:7 10|83 40:8 1|88 23:8 2|61 76:8 3|7 42:8 4|22 69:8 5|63 23:8 6|95 25:8 7|25 50:8 8|26 43:8 9|58 3:8 10|55 36:9 1|50 78:9 2|10 30:9 3|63 53:9 4|23 26:9 5|76 26:9 6|15 6:9 7|81 42:9 8|82 80:9 9|100 34:9 10|45 92:10 1|63 66:10 2|18 96:10 3|36 13:10 4|98 89:10 5|49 22:10 6|58 24:10 7|16 17:10 8|7 89:10 9|36 96:10 10</relation>
    <relation name="R55" arity="2" nbTuples="100" semantics="soft" defaultCost="infinity">45 90:1 1|98 93:1 2|26 13:1 3|4 51:1 4|35 78:1 5|74 49:1 6|48 25:1 7|12 16:1 8|75 34:1 9|35 42:1 10|24 20:2 1|21 42:2 2|81 83:2 3|27 56:2 4|34 83:2 5|13 70:2 6|47 93:2 7|24 39:2 8|19 61:2 9|15 18:2 10|34 17:3 1|92 10:3 2|77 5:3 3|41 81:3 4|32 4:3 5|21 54:3 6|88 68:3 7|19 18:3 8|88 68:3 9|39 75:3 10|8 69:4 1|59 57:4 2|48 27:4 3|57 62:4 4|70 55:4 5|82 34:4 6|53 78:4 7|95 98:4 8|47 27:4 9|19 71:4 10|82 67:5 1|83 23:5 2|99 5:5 3|44 36:5 4|46 57:5 5|49 3:5 6|100 51:5 7|96 49:5 8|62 15:5 9|31 1:5 10|96 83:6 1|27 36:6 2|65 60:6 3|79 33:6 4|66 31:6 5|52 22:6 6|39 59:6 7|31 50:6 8|81 35:6 9|6 41:6 10|82 46:7 1|75 97:7 2|69 83:7 3|20 89:7 4|15 12:7 5|44 25:7 6|50 20:7 7|95 43:7 8|22 87:7 9|90 63:7 10|89 12:8 1|12 46:8 2|76 11:8 3|48 74:8 4|72 15:8 5|10 97:8 6|69 70:8 7|76 53:8 8|30 86:8 9|41 26:8 10|84 34:9 1|35 46:9 2|41 61:9 3|53 33:9 4|48 39:9 5|54 88:9 6|87 58:9 7|85 4:9 8|68 85:9 9|73 90:9 10|60 89:10 1|66 64:10 2|38 43:10 3|78 36:10 4|40 2:10 5|45 9:10 6|66 4:10 7|70 60:10 8|75 71:10 9|9 26:10 10</relation>
    <relation name="R56" arity="2" nbTuples="100" semantics="soft" defaultCost="infinity">62 10:1 1|18 7:1 2|53 5:1 3|54 8:1 4|78 37:1 5|4 11:1 6|37 60:1 7|14 6:1 8|7 33:1 9|44 46:1 10|6 60:2 1|83 93:2 2|66 33:2 3|60 12:2 4|24 62:2 5|55 11:2 6|23 90:2 7|30 86:2 8|22 26:2 9|93 41:2 10|58 6:3 1|28 38:3 2|81 80:3 3|92 20:3 4|45 56:3 5|55 92:3 6|31 80:3 7|87 78:3 8|11 18:3 9|7 86:3 10|23 3:4 1|41 82:4 2|4 71:4 3|31 58:4 4|27 41:4 5|2 11:4 6|74 28:4 7|75 66:4 8|62 66:4 9|12 92:4 10|55 90:5 1|22 9:5 2|69 90:5 3|9 72:5 4|98 66:5 5|66 20:5 6|86 46:5 7|69 12:5 8|91 83:5 9|87 44:5 10|68 52:6 1|51 23:6 2|64 72:6 3|1 12:6 4|73 42:6 5|68 78:6 6|82 28:6 7|22 88:6 8|18 79:6 9|84 76:6 10|51 52:7 1|42 46:7 2|51 79:7 3|10 42:7 4|98 46:7 5|27 94:7 6|16 1:7 7|61 77:7 8|14 8:7 9|89 63:7 10|89 5:8 1|73 8:8 2|51 39:8 3|60 35:8 4|27 67:8 5|19 97:8 6|17 85:8 7|4 55:8 8|47 6:8 9|57 100:8 10|23 56:9 1|27 64:9 2|35 59:9 3|5 95:9 4|61 89:9 5|80 61:9 6|45 17:9 7|15 20:9 8|22 70:9 9|55 55:9 10|39 2:10 1|8 84:10 2|80 18:10 3|29 86:10 4|92 51:10 5|89 46:10 6|12 88:10 7|2 11:10 8|37 35:10 9|33 69:10 10</relation>
    <relation name="R57" arity="2" nbTuples="100" semantics="soft" defaultCost="infinity">22 70:1 1|27 96:1 2|43 22:1 3|37 12:1 4|78 62:1 5|49 60:1 6|52 85:1 7|72 91:1 8|2 66:1 9|69 41:1 10|8 88:2 1|67 36:2 2|62 35:2 3|30 11:2 4|52 7:2 5|26 36:2 6|46 44:2 7|80 44:2 8|86 86:2 9|51 23:2 10|34 94:3 1|44 3:3 2|5 17:3 3|21 60:3 4|91 66:3 5|43 27:3 6|64 92:3 7|58 20:3 8|38 57:3 9|4 9:3 10|31 90:4 1|72 75:4 2|93 4:4 3|81 8:4 4|30 65:4 5|64 42:4 6|69 56:4 7|66 39:4 8|92 69:4 9|45 41:4 10|85 42:5 1|53 20:5 2|51 23:5 3|78 56:5 4|25 69:5 5|2 90:5 6|71 16:5 7|66 34:5 8|38 36:5 9|4 7:5 10|71 97:6 1|43 34:6 2|89 40:6 3|47 4:6 4|98 85:6 5|26 18:6 6|77 15:6 7|30 52:6 8|69 23:6 9|61 57:6 10|94 46:7 1|88 69:7 2|62 43:7 3|38 79:7 4|99 27:7 5|2 69:7 6|44 13:7 7|90 98:7 8|8 60:7 9|36 27:7 10|64 100:8 1|82 80:8 2|47 24:8 3|98 31:8 4|49 53:8 5|58 53:8 6|6 54:8 7|32 23:8 8|67 96:8 9|6 68:8 10|88 5:9 1|93 64:9 2|61 89:9 3|57 48:9 4|61 100:9 5|39 65:9 6|75 92:9 7|24 4:9 8|36 80:9 9|66 77:9 10|98 41:10 1|54 92:10 2|27 10:10 3|64 28:10 4|18 22:10 5|51 48:10 6|92 5:10 7|59 54:10 8|65 2:10 9|75 17:10 10</relation>
    <relation name="R58" arity="2" nbTuples="100" semantics="soft" defaultCost="infinity">35 79:1 1|76 58:1 2|67 49:1 3|50 65:1 4|27 38:1 5|49 87:1 6|63 63:1 7|15 52:1 8|80 62:1 9|43 33:1 10|43 78:2 1|16 83:2 2|75 56:2 3|80 71:2 4|9 27:2 5|14 88:2 6|31 51:2 7|70 14:2 8|71 73:2 9|60 77:2 10|71 1:3 1|5 30:3 2|31 47:3 3|61 84:3 4|16 97:3 5|58 58:3 6|18 39:3 7|39 2:3 8|6 91:3 9|86 21:3 10|68 53:4 1|64 51:4 2|47 20:4 3|56 19:4 4|75 100:4 5|90 52:4 6|21 46:4 7|7 55:4 8|45 3:4 9|54 86:4 10|8 71:5 1|47 13:5 2|36 38:5 3|100 71:5 4|14 90:5 5|41 7:5 6|63 23:5 7|44 82:5 8|88 84:5 9|17 70:5 10|6 45:6 1|83 87:6 2|98 71:6 3|33 36:6 4|47 74:6 5|26 89:6 6|77 70:6 7|55 46:6 8|13 19:6 9|99 97:6 10|62 42:7 1|41 88:7 2|23 3:7 3|33 49:7 4|2 10:7 5|47 32:7 6|49 80:7 7|72 76:7 8|86 76:7 9|84 32:7 10|48 21:8 1|22 80:8 2|36 89:8 3|97 12:8 4|12 29:8 5|56 46:8 6|57 33:8 7|51 51:8 8|64 70:8 9|33 42:8 10|37 25:9 1|35 25:9 2|82 28:9 3|97 50:9 4|43 61:9 5|24 83:9 6|20 18:9 7|69 42:9 8|63 42:9 9|62 72:9 10|91 24:10 1|42 100:10 2|70 58:10 3|54 16:10 4|98 32:10 5|47 29:10 6|25 35:10 7|77 29:10 8|36 88:10 9|45 32:10 10</relation>
    <relation name="R59" arity="2" nbTuples="100" semantics="soft" defaultCost="infinity">46 53:1 1|52 22:1 2|19 90:1 3|72 24:1 4|100 88:1 5|38 10:1 6|79 6:1 7|25 24:1 8|97 61:1 9|36 61:1 10|58 67:2 1|86 39:2 2|95 72:2 3|12 22:2 4|89 80:2 5|12 30:2 6|51 55:2 7|90 13:2 8|25 61:2 9|35 34:2 10|70 98:3 1|56 84:3 2|78 83:3 3|51 71:3 4|31 100:3 5|84 79:3 6|63 91:3 7|8 63:3 8|5 61:3 9|83 34:3 10|72 21:4 1|94 46:4 2|91 23:4 3|1 18:4 4|12 35:4 5|6 55:4 6|30 27:4 7|65 95:4 8|83 54:4 9|45 1:4 10|70 32:5 1|24 51:5 2|91 48:5 3|70 87:5 4|1 16:5 5|22 34:5 6|10 20:5 7|1 14:5 8|86 69:5 9|34 90:5 10|42 2:6 1|48 90:6 2|38 28:6 3|35 81:6 4|40 20:6 5|36 37:6 6|42 27:6 7|69 50:6 8|93 27:6 9|15 48:6 10|4 62:7 1|62 38:7 2|85 4:7 3|92 60:7 4|84 84:7 5|89 79:7 6|84 63:7 7|34 30:7 8|53 81:7 9|73 43:7 10|14 19:8 1|8 32:8 2|60 9:8 3|3 69:8 4|17 7:8 5|75 15:8 6|16 74:8 7|76 40:8 8|22 62:8 9|48 92:8 10|32 89:9 1|8 84:9 2|58 87:9 3|67 47:9 4|56 52:9 5|77 87:9 6|92 86:9 7|80 73:9 8|98 17:9 9|82 73:9 10|70 18:10 1|10 91:10 2|57 52:10 3|30 76:10 4|100 19:10 5|51 8:10 6|60 12:10 7|95 6:10 8|2 89:10 9|26 11:10 10</relation>
    <relation name="R60" arity="2" nbTuples="100" semantics="soft" defaultCost="infinity">95 73:1 1|9 97:1 2|8 35:1 3|5 5:1 4|99 94:1 5|69 77:1 6|98 35:1 7|62 49:1 8|25 13:1 9|78 3:1 10|97 35:2 1|6 35:2 2|2 90:2 3|58 47:2 4|70 34:2 5|36 33:2 6|61 50:2 7|90 31:2 8|94 78:2 9|98 79:2 10|97 1:3 1|83 47:3 2|90 94:3 3|38 82:3 4|77 12:3 5|69 11:3 6|41 28:3 7|76 92:3 8|33 92:3 9|75 20:3 10|45 65:4 1|64 36:4 2|84 97:4 3|28 41:4 4|52 51:4 5|88 26:4 6|74 52:4 7|82 28:4 8|11 35:4 9|19 88:4 10|42 83:5 1|79 51:5 2|10 20:5 3|48 72:5 4|37 71:5 5|85 92:5 6|88 60:5 7|39 44:5 8|50 89:5 9|64 23:5 10|59 78:6 1|90 58:6 2|39 85:6 3|70 99:6 4|59 69:6 5|93 74:6 6|55 15:6 7|81 4:6 8|34 9:6 9|21 62:6 10|97 42:7 1|11 44:7 2|5 8:7 3|97 2:7 4|55 48:7 5|45 82:7 6|85 58:7 7|16 91:7 8|28 41:7 9|19 44:7 10|46 64:8 1|12 85:8 2|14 41:8 3|25 53:8 4|39 70:8 5|20 70:8 6|9 80:8 7|94 69:8 8|40 15:8 9|53 22:8 10|72 50:9 1|25 36:9 2|53 72:9 3|91 94:9 4|34 84:9 5|35 63:9 6|3 68:9 7|77 62:9 8|67 59:9 9|48 100:9 10|9 75:10 1|38 94:10 2|28 46:10 3|68 78:10 4|94 30:10 5|93 43:10 6|51 53:10 7|87 28:10 8|3 21:10 9|13 65:10 10</relation>
    <relation name="R61" arity="2" nbTuples="100" semantics="soft" defaultCost="infinity">62 37:1 1|26 93:1 2|14 49:1 3|41 21:1 4|21 79:1 5|14 95:1 6|70 44:1 7|95 8:1 8|26 40:1 9|46 47:1 10|71 3:2 1|98 34:2 2|39 59:2 3|91 82:2 4|1 85:2 5|25 31:2 6|3 47:2 7|17 62:2 8|68 58:2 9|49 59:2 10|74 90:3 1|73 100:3 2|6 13:3 3|32 70:3 4|91 77:3 5|44 77:3 6|45 62:3 7|89 4:3 8|28 94:3 9|48 64:3 10|59 5:4 1|18 66:4 2|40 69:4 3|72 68:4 4|47 24:4 5|90 86:4 6|80 57:4 7|49 65:4 8|95 34:4 9|24 61:4 10|34 84:5 1|16 88:5 2|53 17:5 3|96 51:5 4|26 15:5 5|19 88:5 6|88 2:5 7|59 50:5 8|78 85:5 9|53 81:5 10|24 70:6 1|83 78:6 2|28 36:6 3|46 43:6 4|75 100:6 5|17 50:6 6|39 31:6 7|26 30:6 8|16 88:6 9|52 25:6 10|56 41:7 1|40 31:7 2|71 3:7 3|41 35:7 4|93 40:7 5|1 69:7 6|3 53:7 7|83 58:7 8|53 24:7 9|90 22:7 10|24 89:8 1|93 75:8 2|21 76:8 3|40 27:8 4|80 61:8 5|18 24:8 6|76 13:8 7|65 79:8 8|63 5:8 9|59 49:8 10|12 2:9 1|34 50:9 2|67 33:9 3|15 4:9 4|71 27:9 5|87 82:9 6|82 40:9 7|62 59:9 8|20 48:9 9|41 39:9 10|90 66:10 1|24 12:10 2|25 76:10 3|48 3:10 4|20 62:10 5|13 18:10 6|18 57:10 7|87 73:10 8|67 61:10 9|33 77:10 10</relation>
    <relation name="R62" arity="2" nbTuples="100" semantics="soft" defaultCost="infinity">41 54:1 1|9 82:1 2|81 49:1 3|71 44:1 4|17 42:1 5|74 52:1 6|77 81:1 7|42 63:1 8|99 81:1 9|33 51:1 10|43 92:2 1|36 18:2 2|76 17:2 3|56 17:2 4|23 99:2 5|1 78:2 6|44 34:2 7|5 65:2 8|11 91:2 9|50 57:2 10|75 47:3 1|10 94:3 2|83 62:3 3|79 24:3 4|45 23:3 5|84 71:3 6|57 16:3 7|42 46:3 8|87 62:3 9|85 19:3 10|58 59:4 1|1 27:4 2|96 66:4 3|39 92:4 4|7 70:4 5|69 91:4 6|3 98:4 7|43 77:4 8|100 95:4 9|2 15:4 10|82 98:5 1|28 54:5 2|12 14:5 3|6 22:5 4|65 1:5 5|71 29:5 6|51 71:5 7|67 72:5 8|83 85:5 9|49 6:5 10|64 90:6 1|32 21:6 2|48 50:6 3|1 57:6 4|44 77:6 5|78 42:6 6|51 79:6 7|35 10:6 8|5 11:6 9|63 10:6 10|44 59:7 1|87 84:7 2|25 75:7 3|43 13:7 4|18 59:7 5|33 10:7 6|70 52:7 7|88 42:7 8|9 80:7 9|95 27:7 10|42 17:8 1|46 43:8 2|84 30:8 3|11 63:8 4|31 93:8 5|39 72:8 6|1 95:8 7|46 13:8 8|46 35:8 9|65 67:8 10|29 5:9 1|61 75:9 2|71 80:9 3|73 25:9 4|81 12:9 5|81 32:9 6|59 71:9 7|16 54:9 8|5 35:9 9|24 70:9 10|59 34:10 1|95 38:10 2|13 37:10 3|72 61:10 4|59 83:10 5|69 39:10 6|63 36:10 7|11 79:10 8|60 67:10 9|74 9:10 10</relation>
    <relation name="R63" arity="2" nbTuples="100" semantics="soft" defaultCost="infinity">19 68:1 1|55 9:1 2|34 88:1 3|85 3:1 4|47 55:1 5|51 67:1 6|34 61:1 7|13 10:1 8|34 47:1 9|12 47:1 10|43 83:2 1|24 34:2 2|26 33:2 3|29 63:2 4|86 45:2 5|14 12:2 6|26 46:2 7|71 51:2 8|54 97:2 9|82 30:2 10|2 12:3 1|55 43:3 2|96 38:3 3|90 79:3 4|99 8:3 5|61 35:3 6|90 26:3 7|91 85:3 8|41 34:3 9|18 12:3 10|96 89:4 1|72 66:4 2|73 17:4 3|80 97:4 4|46 3:4 5|45 24:4 6|92 92:4 7|78 35:4 8|37 79:4 9|69 84:4 10|50 36:5 1|19 44:5 2|17 43:5 3|3 9:5 4|29 59:5 5|43 69:5 6|94 32:5 7|18 79:5 8|39 56:5 9|99 47:5 10|97 24:6 1|8 99:6 2|68 82:6 3|72 49:6 4|71 77:6 5|89 76:6 6|90 24:6 7|69 66:6 8|92 49:6 9|78 88:6 10|23 52:7 1|74 65:7 2|31 20:7 3|79 25:7 4|74 86:7 5|6 3:7 6|97 39:7 7|26 82:7 8|29 26:7 9|38 4:7 10|37 71:8 1|62 25:8 2|66 99:8 3|85 28:8 4|92 9:8 5|46 72:8 6|100 49:8 7|43 78:8 8|15 80:8 9|27 51:8 10|91 62:9 1|51 33:9 2|5 71:9 3|21 32:9 4|69 4:9 5|9 9:9 6|23 27:9 7|74 43:9 8|64 15:9 9|58 62:9 10|86 27:10 1|11 15:10 2|43 76:10 3|30 16:10 4|51 20:10 5|96 18:10 6|85 64:10 7|7 62:10 8|50 86:10 9|51 83:10 10</relation>
    <relation name="R64" arity="2" nbTuples="100" semantics="soft" defaultCost="infinity">52 42:1 1|43 51:1 2|17 50:1 3|14 30:1 4|43 63:1 5|55 13:1 6|38 66:1 7|33 25:1 8|20 68:1 9|77 31:1 10|3 51:2 1|15 59:2 2|67 28:2 3|27 84:2 4|42 27:2 5|3 14:2 6|8 44:2 7|46 26:2 8|81 18:2 9|23 50:2 10|86 11:3 1|93 61:3 2|43 88:3 3|34 49:3 4|100 13:3 5|19 45:3 6|81 34:3 7|81 71:3 8|37 96:3 9|46 5:3 10|21 68:4 1|18 39:4 2|52 48:4 3|26 75:4 4|51 45:4 5|71 33:4 6|80 68:4 7|51 79:4 8|77 20:4 9|34 72:4 10|83 20:5 1|50 14:5 2|54 54:5 3|39 21:5 4|69 92:5 5|92 8:5 6|24 88:5 7|34 26:5 8|35 9:5 9|59 63:5 10|62 62:6 1|59 94:6 2|18 71:6 3|92 7:6 4|87 48:6 5|7 58:6 6|63 15:6 7|8 9:6 8|86 19:6 9|3 88:6 10|31 19:7 1|30 40:7 2|79 81:7 3|57 43:7 4|12 5:7 5|94 70:7 6|100 31:7 7|49 88:7 8|26 100:7 9|25 53:7 10|88 28:8 1|63 95:8 2|8 62:8 3|82 28:8 4|3 78:8 5|93 18:8 6|21 91:8 7|29 31:8 8|25 79:8 9|55 23:8 10|43 71:9 1|73 18:9 2|76 79:9 3|8 81:9 4|17 14:9 5|79 27:9 6|100 35:9 7|60 82:9 8|73 6:9 9|54 24:9 10|77 75:10 1|97 21:10 2|38 80:10 3|57 29:10 4|52 12:10 5|80 55:10 6|12 55:10 7|82 11:10 8|25 58:10 9|93 48:10 10</relation>
    <relation name="R65" arity="2" nbTuples="100" semantics="soft" defaultCost="infinity">73 16:1 1|13 86:1 2|4 22:1 3|31 31:1 4|35 43:1 5|56 70:1 6|36 16:1 7|62 72:1 8|70 94:1 9|94 71:1 10|76 83:2 1|13 9:2 2|76 99:2 3|20 9:2 4|33 28:2 5|47 1:2 6|41 43:2 7|40 15:2 8|21 17:2 9|47 3:2 10|47 15:3 1|56 40:3 2|10 70:3 3|11 55:3 4|9 74:3 5|78 67:3 6|26 73:3 7|35 73:3 8|35 50:3 9|4 24:3 10|84 73:4 1|29 38:4 2|68 75:4 3|87 29:4 4|22 38:4 5|97 55:4 6|31 28:4 7|73 14:4 8|84 93:4 9|77 24:4 10|93 24:5 1|68 18:5 2|70 72:5 3|21 21:5 4|31 85:5 5|86 42:5 6|39 32:5 7|63 12:5 8|51 77:5 9|72 1:5 10|55 33:6 1|96 29:6 2|79 100:6 3|8 19:6 4|94 72:6 5|68 85:6 6|70 63:6 7|42 57:6 8|52 28:6 9|61 11:6 10|69 78:7 1|8 69:7 2|33 59:7 3|17 38:7 4|13 61:7 5|11 14:7 6|4 48:7 7|22 52:7 8|94 26:7 9|8 82:7 10|32 99:8 1|61 14:8 2|94 93:8 3|10 11:8 4|66 32:8 5|5 100:8 6|62 72:8 7|68 100:8 8|4 10:8 9|1 10:8 10|12 77:9 1|42 38:9 2|69 17:9 3|67 70:9 4|45 77:9 5|51 16:9 6|90 72:9 7|10 90:9 8|31 10:9 9|56 94:9 10|47 17:10 1|36 85:10 2|7 94:10 3|27 18:10 4|38 52:10 5|100 59:10 6|65 19:10 7|89 32:10 8|76 82:10 9|25 1:10 10</relation>
    <relation name="R66" arity="2" nbTuples="100" semantics="soft" defaultCost="infinity">55 17:1 1|59 29:1 2|19 13:1 3|91 58:1 4|12 23:1 5|10 18:1 6|90 92:1 7|62 74:1 8|78 82:1 9|25 12:1 10|46 99:2 1|20 16:2 2|2 73:2 3|33 73:2 4|2 31:2 5|99 16:2 6|7 49:2 7|29 56:2 8|18 17:2 9|59 15:2 10|87 7:3 1|33 37:3 2|97 91:3 3|38 80:3 4|53 45:3 5|36 29:3 6|67 75:3 7|66 21:3 8|44 74:3 9|23 9:3 10|37 64:4 1|32 47:4 2|81 84:4 3|1 19:4 4|44 29:4 5|44 24:4 6|23 80:4 7|42 11:4 8|40 55:4 9|10 36:4 10|55 45:5 1|34 37:5 2|90 91:5 3|44 44:5 4|8 97:5 5|3 32:5 6|63 88:5 7|69 14:5 8|14 35:5 9|39 10:5 10|54 35:6 1|63 49:6 2|19 100:6 3|47 92:6 4|62 35:6 5|90 38:6 6|27 1:6 7|99 30:6 8|3 66:6 9|90 34:6 10|33 67:7 1|65 85:7 2|60 31:7 3|33 85:7 4|80 37:7 5|42 1:7 6|65 91:7 7|56 16:7 8|44 98:7 9|20 46:7 10|88 21:8 1|44 18:8 2|30 27:8 3|38 40:8 4|73 53:8 5|18 90:8 6|35 4:8 7|34 90:8 8|37 84:8 9|41 50:8 10|5 93:9 1|85 75:9 2|42 65:9 3|55 1:9 4|3 20:9 5|87 86:9 6|77 97:9 7|19 31:9 8|63 82:9 9|30 93:9 10|41 5:10 1|98 69:10 2|84 78:10 3|68 95:10 4|92 69:10 5|30 34:10 6|98 43:10 7|73 89:10 8|8 15:10 9|70 43:10 10</relation>
    <relation name="R67" arity="2" nbTuples="100" semantics="soft" defaultCost="infinity">32 10:1 1|45 42:1 2|84 18:1 3|84 76:1 4|11 58:1 5|5 70:1 6|50 58:1 7|59 2:1 8|6 6:1 9|89 57:1 10|88 26:2 1|21 23:2 2|14 56:2 3|34 53:2 4|87 83:2 5|3 80:2 6|7 7:2 7|7 48:2 8|58 18:2 9|5 38:2 10|16 84:3 1|39 13:3 2|93 42:3 3|13 47:3 4|16 57:3 5|40 42:3 6|63 35:3 7|96 18:3 8|33 55:3 9|22 41:3 10|63 20:4 1|92 8:4 2|92 74:4 3|65 58:4 4|58 32:4 5|35 60:4 6|76 59:4 7|79 38:4 8|91 16:4 9|9 61:4 10|66 98:5 1|62 51:5 2|60 55:5 3|10 23:5 4|73 55:5 5|63 25:5 6|68 32:5 7|66 72:5 8|98 46:5 9|85 86:5 10|100 58:6 1|39 29:6 2|64 10:6 3|89 88:6 4|90 26:6 5|9 5:6 6|25 50:6 7|99 78:6 8|84 90:6 9|24 42:6 10|26 38:7 1|8 34:7 2|94 56:7 3|43 75:7 4|77 5:7 5|23 70:7 6|23 30:7 7|35 99:7 8|78 73:7 9|29 97:7 10|90 96:8 1|89 60:8 2|84 85:8 3|32 79:8 4|82 82:8 5|58 15:8 6|14 45:8 7|21 36:8 8|33 51:8 9|41 18:8 10|41 85:9 1|69 65:9 2|86 25:9 3|70 35:9 4|11 99:9 5|47 93:9 6|89 31:9 7|67 83:9 8|81 29:9 9|25 83:9 10|52 26:10 1|81 70:10 2|74 98:10 3|91 47:10 4|37 29:10 5|15 58:10 6|95 96:10 7|13 53:10 8|81 93:10 9|9 76:10 10</relation>
    <relation name="R68" arity="2" nbTuples="100" semantics="soft" defaultCost="infinity">49 89:1 1|9 16:1 2|66 60:1 3|53 80:1 4|58 12:1 5|16 13:1 6|71 11:1 7|14 9:1 8|71 41:1 9|71 66:1 10|8 99:2 1|23 96:2 2|9 72:2 3|37 87:2 4|85 6:2 5|63 33:2 6|91 49:2 7|41 64:2 8|72 88:2 9|27 1:2 10|34 20:3 1|12 42:3 2|54 90:3 3|64 6:3 4|27 13:3 5|32 34:3 6|7 36:3 7|18 90:3 8|6 52:3 9|32 54:3 10|23 42:4 1|25 5:4 2|99 74:4 3|7 64:4 4|63 88:4 5|39 70:4 6|16 92:4 7|24 68:4 8|34 67:4 9|82 44:4 10|86 39:5 1|54 14:5 2|95 87:5 3|56 91:5 4|78 78:5 5|43 66:5 6|61 87:5 7|50 22:5 8|68 51:5 9|6 70:5 10|48 8:6 1|38 31:6 2|19 28:6 3|21 21:6 4|69 17:6 5|48 67:6 6|94 54:6 7|37 5:6 8|96 86:6 9|40 5:6 10|30 19:7 1|33 74:7 2|32 66:7 3|44 13:7 4|24 98:7 5|98 83:7 6|61 8:7 7|23 24:7 8|23 32:7 9|10 85:7 10|73 26:8 1|74 63:8 2|10 45:8 3|35 71:8 4|80 6:8 5|82 81:8 6|38 26:8 7|77 9:8 8|70 92:8 9|85 99:8 10|45 14:9 1|46 96:9 2|63 16:9 3|17 84:9 4|53 71:9 5|37 51:9 6|72 58:9 7|43 68:9 8|44 22:9 9|18 3:9 10|82 31:10 1|95 19:10 2|49 6:10 3|78 44:10 4|88 51:10 5|72 14:10 6|7 66:10 7|99 67:10 8|68 21:10 9|72 62:10 10</relation>
    <relation name="R69" arity="2" nbTuples="100" semantics="soft" defaultCost="infinity">78 65:1 1|24 100:1 2|87 44:1 3|61 95:1 4|8 9:1 5|58 1:1 6|34 53:1 7|2 11:1 8|89 21:1 9|12 90:1 10|66 1:2 1|93 41:2 2|60 94:2 3|80 16:2 4|95 74:2 5|95 79:2 6|45 1:2 7|17 99:2 8|36 4:2 9|46 94:2 10|11 68:3 1|41 84:3 2|30 95:3 3|79 1:3 4|9 18:3 5|93 4:3 6|72 7:3 7|19 89:3 8|21 42:3 9|21 44:3 10|35 32:4 1|99 100:4 2|24 73:4 3|70 32:4 4|73 82:4 5|29 27:4 6|60 44:4 7|1 21:4 8|14 60:4 9|20 73:4 10|48 76:5 1|64 35:5 2|4 86:5 3|28 79:5 4|96 20:5 5|99 79:5 6|62 12:5 7|78 30:5 8|95 39:5 9|46 51:5 10|37 18:6 1|94 80:6 2|99 29:6 3|83 92:6 4|92 1:6 5|23 59:6 6|25 84:6 7|19 82:6 8|64 97:6 9|46 65:6 10|31 79:7 1|22 50:7 2|50 79:7 3|13 41:7 4|45 19:7 5|53 54:7 6|35 36:7 7|29 88:7 8|66 62:7 9|27 73:7 10|70 22:8 1|5 83:8 2|54 41:8 3|39 92:8 4|45 34:8 5|22 78:8 6|79 25:8 7|17 79:8 8|26 55:8 9|94 18:8 10|99 99:9 1|90 87:9 2|52 61:9 3|17 92:9 4|79 47:9 5|81 41:9 6|16 98:9 7|44 13:9 8|83 82:9 9|64 70:9 10|54 65:10 1|21 92:10 2|1 47:10 3|61 7:10 4|45 57:10 5|74 39:10 6|73 75:10 7|36 74:10 8|80 65:10 9|34 23:10 10</relation>
    <relation name="R70" arity="2" nbTuples="100" semantics="soft" defaultCost="infinity">45 97:1 1|36 10:1 2|46 26:1 3|38 58:1 4|65 30:1 5|86 18:1 6|55 78:1 7|43 18:1 8|84 75:1 9|25 36:1 10|91 52:2 1|47 70:2 2|51 15:2 3|48 64:2 4|72 24:2 5|92 1:2 6|97 6:2 7|88 89:2 8|42 94:2 9|99 74:2 10|42 71:3 1|62 3:3 2|37 64:3 3|72 21:3 4|92 61:3 5|50 4:3 6|99 49:3 7|46 90:3 8|90 48:3 9|94 14:3 10|26 19:4 1|88 73:4 2|47 38:4 3|22 67:4 4|83 80:4 5|65 99:4 6|67 53:4 7|58 47:4 8|10 22:4 9|42 65:4 10|35 91:5 1|45 77:5 2|10 3:5 3|73 40:5 4|46 74:5 5|6 87:5 6|93 48:5 7|94 63:5 8|77 55:5 9|26 19:5 10|12 76:6 1|40 22:6 2|39 16:6 3|18 39:6 4|21 84:6 5|39 81:6 6|69 11:6 7|9 74:6 8|41 54:6 9|50 100:6 10|30 9:7 1|62 85:7 2|4 68:7 3|61 55:7 4|45 52:7 5|24 43:7 6|22 36:7 7|57 62:7 8|74 39:7 9|55 77:7 10|1 73:8 1|12 58:8 2|13 86:8 3|82 10:8 4|89 86:8 5|92 84:8 6|85 41:8 7|89 95:8 8|30 62:8 9|53 98:8 10|22 36:9 1|39 16:9 2|69 47:9 3|66 86:9 4|91 18:9 5|67 34:9 6|31 80:9 7|28 61:9 8|3 85:9 9|16 71:9 10|53 15:10 1|16 68:10 2|86 23:10 3|94 70:10 4|60 29:10 5|4 36:10 6|47 14:10 7|79 79:10 8|9 26:10 9|54 42:10 10</relation>
    <relation name="R71" arity="2" nbTuples="100" semantics="soft" defaultCost="infinity">32 66:1 1|83 44:1 2|36 68:1 3|36 79:1 4|56 85:1 5|76 5:1 6|86 92:1 7|60 39:1 8|74 85:1 9|18 31:1 10|12 2:2 1|3 66:2 2|18 16:2 3|45 46:2 4|61 46:2 5|75 22:2 6|100 40:2 7|26 22:2 8|7 1:2 9|65 85:2 10|73 4:3 1|62 49:3 2|72 46:3 3|39 66:3 4|7 74:3 5|14 95:3 6|59 92:3 7|98 14:3 8|95 38:3 9|72 35:3 10|96 82:4 1|24 49:4 2|24 91:4 3|7 100:4 4|40 99:4 5|44 36:4 6|59 58:4 7|58 70:4 8|20 42:4 9|21 3:4 10|34 13:5 1|56 27:5 2|90 48:5 3|36 45:5 4|38 11:5 5|88 32:5 6|46 83:5 7|18 87:5 8|52 40:5 9|45 94:5 10|11 17:6 1|47 88:6 2|71 44:6 3|6 40:6 4|95 63:6 5|28 12:6 6|6 95:6 7|66 16:6 8|88 55:6 9|12 94:6 10|68 99:7 1|98 69:7 2|45 71:7 3|15 83:7 4|68 77:7 5|2 93:7 6|64 46:7 7|65 41:7 8|86 47:7 9|2 30:7 10|66 24:8 1|64 11:8 2|97 92:8 3|68 79:8 4|39 45:8 5|58 15:8 6|45 16:8 7|96 37:8 8|91 63:8 9|52 23:8 10|26 92:9 1|61 73:9 2|32 47:9 3|98 2:9 4|4 69:9 5|24 32:9 6|81 7:9 7|64 51:9 8|61 96:9 9|72 88:9 10|60 43:10 1|51 69:10 2|86 69:10 3|4 14:10 4|31 19:10 5|7 21:10 6|25 20:10 7|8 41:10 8|82 1:10 9|78 85:10 10</relation>
    <relation name="R72" arity="2" nbTuples="100" semantics="soft" defaultCost="infinity">65 92:1 1|77 6:1 2|66 19:1 3|73 13:1 4|12 81:1 5|72 24:1 6|60 32:1 7|40 26:1 8|92 32:1 9|30 34:1 10|78 14:2 1|93 30:2 2|92 20:2 3|54 96:2 4|84 89:2 5|17 24:2 6|97 54:2 7|66 49:2 8|54 78:2 9|47 33:2 10|21 92:3 1|82 51:3 2|16 44:3 3|12 96:3 4|14 38:3 5|52 57:3 6|46 39:3 7|66 83:3 8|1 76:3 9|80 18:3 10|100 98:4 1|70 19:4 2|92 63:4 3|100 92:4 4|30 26:4 5|81 53:4 6|50 57:4 7|89 22:4 8|84 76:4 9|69 85:4 10|31 97:5 1|36 92:5 2|10 19:5 3|71 48:5 4|16 23:5 5|97 87:5 6|11 47:5 7|38 2:5 8|97 20:5 9|7 24:5 10|8 60:6 1|57 92:6 2|3 30:6 3|30 3:6 4|27 33:6 5|39 76:6 6|64 45:6 7|65 18:6 8|99 64:6 9|98 21:6 10|50 95:7 1|46 22:7 2|53 42:7 3|83 32:7 4|39 85:7 5|91 34:7 6|34 94:7 7|24 48:7 8|5 47:7 9|100 29:7 10|74 93:8 1|6 31:8 2|10 10:8 3|4 50:8 4|6 40:8 5|79 33:8 6|63 4:8 7|9 42:8 8|92 57:8 9|77 11:8 10|74 53:9 1|100 84:9 2|7 47:9 3|100 21:9 4|2 20:9 5|82 79:9 6|100 100:9 7|72 27:9 8|98 8:9 9|83 24:9 10|25 68:10 1|99 90:10 2|74 42:10 3|56 61:10 4|14 36:10 5|71 27:10 6|54 67:10 7|26 7:10 8|32 49:10 9|93 64:10 10</relation>
    <relation name="R73" arity="2" nbTuples="100" semantics="soft" defaultCost="infinity">96 49:1 1|98 80:1 2|31 79:1 3|35 10:1 4|80 62:1 5|14 98:1 6|13 46:1 7|32 35:1 8|2 1:1 9|9 1:1 10|44 20:2 1|90 27:2 2|28 43:2 3|30 23:2 4|91 78:2 5|63 54:2 6|90 59:2 7|94 33:2 8|79 80:2 9|1 71:2 10|32 49:3 1|18 94:3 2|81 98:3 3|10 31:3 4|32 29:3 5|37 30:3 6|93 7:3 7|54 1:3 8|62 32:3 9|88 92:3 10|49 20:4 1|87 95:4 2|74 67:4 3|41 65:4 4|94 41:4 5|17 58:4 6|97 65:4 7|95 50:4 8|3 45:4 9|12 77:4 10|5 7:5 1|71 29:5 2|22 24:5 3|23 11:5 4|88 1:5 5|66 81:5 6|76 56:5 7|70 41:5 8|21 64:5 9|64 9:5 10|49 82:6 1|24 3:6 2|38 24:6 3|3 11:6 4|55 5:6 5|74 44:6 6|37 45:6 7|46 84:6 8|41 38:6 9|67 23:6 10|72 41:7 1|21 60:7 2|95 70:7 3|67 44:7 4|20 36:7 5|3 5:7 6|44 19:7 7|45 77:7 8|26 75:7 9|74 28:7 10|78 11:8 1|31 34:8 2|56 9:8 3|72 95:8 4|25 79:8 5|64 85:8 6|17 96:8 7|18 25:8 8|61 84:8 9|34 29:8 10|31 95:9 1|85 26:9 2|39 11:9 3|92 74:9 4|48 49:9 5|48 3:9 6|65 64:9 7|81 71:9 8|66 77:9 9|23 22:9 10|57 96:10 1|18 11:10 2|79 25:10 3|84 42:10 4|59 22:10 5|8 95:10 6|55 50:10 7|33 34:10 8|9 20:10 9|96 14:10 10</relation>
    <relation name="R74" arity="2" nbTuples="100" semantics="soft" defaultCost="infinity">42 27:1 1|32 36:1 2|75 6:1 3|75 9:1 4|46 7:1 5|53 46:1 6|98 37:1 7|2 8:1 8|18 79:1 9|82 23:1 10|28 89:2 1|6 37:2 2|45 88:2 3|95 53:2 4|26 5:2 5|69 71:2 6|56 32:2 7|92 20:2 8|67 12:2 9|28 72:2 10|56 46:3 1|43 62:3 2|83 54:3 3|36 12:3 4|66 12:3 5|5 14:3 6|16 89:3 7|53 97:3 8|33 91:3 9|1 75:3 10|64 41:4 1|83 36:4 2|34 57:4 3|56 41:4 4|66 19:4 5|63 13:4 6|85 48:4 7|63 91:4 8|36 29:4 9|74 58:4 10|29 10:5 1|4 25:5 2|47 52:5 3|34 36:5 4|80 77:5 5|36 86:5 6|34 56:5 7|81 90:5 8|24 98:5 9|57 15:5 10|50 68:6 1|69 2:6 2|12 31:6 3|70 21:6 4|16 29:6 5|29 76:6 6|6 53:6 7|32 70:6 8|31 2:6 9|68 38:6 10|57 58:7 1|55 19:7 2|37 2:7 3|9 13:7 4|11 34:7 5|91 48:7 6|63 84:7 7|98 40:7 8|99 49:7 9|20 73:7 10|86 87:8 1|19 6:8 2|36 91:8 3|22 41:8 4|79 34:8 5|13 27:8 6|45 31:8 7|2 30:8 8|44 43:8 9|73 16:8 10|81 16:9 1|1 17:9 2|50 65:9 3|70 92:9 4|6 97:9 5|13 91:9 6|5 2:9 7|35 41:9 8|70 54:9 9|84 4:9 10|60 34:10 1|90 25:10 2|70 92:10 3|74 1:10 4|9 72:10 5|22 92:10 6|1 89:10 7|93 81:10 8|21 13:10 9|20 50:10 10</relation>
    <relation name="R75" arity="2" nbTuples="100" semantics="soft" defaultCost="infinity">34 31:1 1|59 54:1 2|50 72:1 3|36 97:1 4|69 87:1 5|28 18:1 6|75 6:1 7|37 19:1 8|46 74:1 9|95 71:1 10|92 54:2 1|57 3:2 2|30 32:2 3|69 13:2 4|42 78:2 5|58 23:2 6|87 25:2 7|73 18:2 8|56 48:2 9|72 5:2 10|25 2:3 1|12 85:3 2|55 36:3 3|85 65:3 4|65 7:3 5|22 82:3 6|21 94:3 7|64 78:3 8|54 37:3 9|88 60:3 10|41 27:4 1|60 44:4 2|63 43:4 3|88 84:4 4|89 8:4 5|30 28:4 6|9 62:4 7|17 17:4 8|88 77:4 9|57 7:4 10|89 15:5 1|76 62:5 2|72 23:5 3|70 50:5 4|47 92:5 5|50 26:5 6|52 50:5 7|80 9:5 8|75 40:5 9|1 82:5 10|36 67:6 1|98 7:6 2|40 90:6 3|43 37:6 4|66 57:6 5|99 35:6 6|87 18:6 7|97 24:6 8|74 19:6 9|27 9:6 10|51 12:7 1|14 79:7 2|73 76:7 3|92 41:7 4|85 91:7 5|38 90:7 6|27 2:7 7|71 25:7 8|87 1:7 9|38 95:7 10|65 20:8 1|28 51:8 2|83 80:8 3|21 94:8 4|42 49:8 5|23 82:8 6|89 74:8 7|27 90:8 8|56 23:8 9|51 72:8 10|73 37:9 1|49 71:9 2|76 9:9 3|59 4:9 4|87 54:9 5|40 19:9 6|43 78:9 7|11 70:9 8|37 66:9 9|88 66:9 10|33 31:10 1|8 38:10 2|99 92:10 3|87 84:10 4|18 73:10 5|87 59:10 6|28 65:10 7|22 44:10 8|53 79:10 9|44 20:10 10</relation>
    <relation name="R76" arity="2" nbTuples="100" semantics="soft" defaultCost="infinity">94 40:1 1|54 80:1 2|62 3:1 3|66 50:1 4|44 35:1 5|71 78:1 6|27 30:1 7|58 23:1 8|93 12:1 9|30 32:1 10|82 66:2 1|12 20:2 2|63 9:2 3|26 64:2 4|73 4:2 5|43 49:2 6|47 89:2 7|51 96:2 8|42 35:2 9|87 34:2 10|70 51:3 1|29 11:3 2|32 73:3 3|56 9:3 4|41 27:3 5|42 52:3 6|34 23:3 7|66 92:3 8|55 72:3 9|80 48:3 10|22 6:4 1|5 33:4 2|75 97:4 3|88 49:4 4|35 16:4 5|100 28:4 6|97 20:4 7|89 22:4 8|18 90:4 9|99 79:4 10|82 28:5 1|92 49:5 2|16 99:5 3|78 26:5 4|13 80:5 5|45 6:5 6|93 90:5 7|33 72:5 8|11 89:5 9|63 28:5 10|26 52:6 1|34 100:6 2|5 56:6 3|48 93:6 4|73 81:6 5|32 33:6 6|55 68:6 7|96 68:6 8|35 47:6 9|53 89:6 10|66 58:7 1|39 10:7 2|62 22:7 3|28 46:7 4|43 95:7 5|81 7:7 6|54 99:7 7|26 5:7 8|78 69:7 9|6 9:7 10|81 6:8 1|5 14:8 2|65 59:8 3|100 84:8 4|4 26:8 5|93 7:8 6|80 28:8 7|83 84:8 8|75 38:8 9|61 53:8 10|83 66:9 1|57 37:9 2|69 68:9 3|48 31:9 4|25 77:9 5|21 62:9 6|33 5:9 7|56 70:9 8|59 94:9 9|94 3:9 10|99 13:10 1|29 28:10 2|99 38:10 3|64 20:10 4|75 67:10 5|67 83:10 6|70 95:10 7|40 67:10 8|99 69:10 9|59 77:10 10</relation>
    <relation name="R77" arity="2" nbTuples="100" semantics="soft" defaultCost="infinity">40 46:1 1|84 77:1 2|55 36:1 3|22 29:1 4|44 85:1 5|47 6:1 6|54 60:1 7|87 2:1 8|11 13:1 9|30 13:1 10|36 86:2 1|63 6:2 2|84 83:2 3|59 92:2 4|57 63:2 5|76 52:2 6|78 52:2 7|30 63:2 8|66 43:2 9|67 7:2 10|13 41:3 1|67 95:3 2|68 61:3 3|81 100:3 4|38 28:3 5|8 32:3 6|40 5:3 7|100 90:3 8|100 19:3 9|98 24:3 10|64 51:4 1|85 97:4 2|56 70:4 3|62 94:4 4|59 48:4 5|42 38:4 6|13 56:4 7|88 88:4 8|43 54:4 9|23 46:4 10|50 10:5 1|44 6:5 2|68 62:5 3|27 50:5 4|55 83:5 5|94 87:5 6|97 86:5 7|60 36:5 8|84 87:5 9|10 8:5 10|6 66:6 1|68 31:6 2|23 31:6 3|82 21:6 4|49 37:6 5|63 83:6 6|10 67:6 7|71 39:6 8|18 59:6 9|90 10:6 10|48 83:7 1|61 38:7 2|65 3:7 3|18 49:7 4|18 41:7 5|9 37:7 6|92 49:7 7|46 49:7 8|66 21:7 9|93 86:7 10|13 25:8 1|53 56:8 2|35 33:8 3|2 54:8 4|50 14:8 5|51 96:8 6|61 12:8 7|39 15:8 8|12 86:8 9|96 74:8 10|36 84:9 1|5 59:9 2|68 48:9 3|86 14:9 4|44 99:9 5|97 84:9 6|25 15:9 7|40 23:9 8|92 49:9 9|47 53:9 10|53 36:10 1|33 60:10 2|4 24:10 3|66 7:10 4|37 46:10 5|50 29:10 6|44 70:10 7|83 73:10 8|37 10:10 9|68 41:10 10</relation>
    <relation name="R78" arity="2" nbTuples="100" semantics="soft" defaultCost="infinity">95 56:1 1|95 14:1 2|82 87:1 3|73 99:1 4|8 62:1 5|56 9:1 6|42 37:1 7|92 17:1 8|91 51:1 9|76 50:1 10|50 39:2 1|86 61:2 2|3 71:2 3|22 5:2 4|55 91:2 5|22 87:2 6|81 19:2 7|14 81:2 8|47 28:2 9|49 10:2 10|15 51:3 1|83 81:3 2|75 54:3 3|12 15:3 4|34 25:3 5|28 49:3 6|41 92:3 7|5 22:3 8|81 11:3 9|77 33:3 10|67 99:4 1|40 40:4 2|95 93:4 3|50 27:4 4|41 75:4 5|72 82:4 6|13 77:4 7|83 55:4 8|95 6:4 9|24 30:4 10|65 44:5 1|47 23:5 2|85 74:5 3|88 68:5 4|34 31:5 5|81 41:5 6|59 58:5 7|4 18:5 8|97 36:5 9|29 90:5 10|49 95:6 1|47 55:6 2|63 60:6 3|26 7:6 4|4 71:6 5|53 81:6 6|85 47:6 7|1 78:6 8|64 71:6 9|90 80:6 10|7 81:7 1|77 94:7 2|44 3:7 3|49 2:7 4|71 48:7 5|88 93:7 6|62 76:7 7|89 18:7 8|2 80:7 9|41 93:7 10|52 95:8 1|87 74:8 2|34 25:8 3|1 2:8 4|20 5:8 5|73 21:8 6|62 27:8 7|72 43:8 8|64 95:8 9|42 91:8 10|11 94:9 1|90 44:9 2|41 53:9 3|66 72:9 4|81 1:9 5|82 65:9 6|56 14:9 7|74 73:9 8|90 54:9 9|24 85:9 10|27 61:10 1|53 2:10 2|33 94:10 3|14 53:10 4|24 62:10 5|90 85:10 6|33 47:10 7|61 77:10 8|98 55:10 9|62 15:10 10</relation>
    <relation name="R79" arity="2" nbTuples="100" semantics="soft" defaultCost="infinity">35 26:1 1|21 11:1 2|47 14:1 3|41 89:1 4|87 48:1 5|57 67:1 6|93 54:1 7|79 84:1 8|3 30:1 9|4 51:1 10|49 65:2 1|77 86:2 2|5 59:2 3|48 6:2 4|17 78:2 5|67 54:2 6|72 66:2 7|65 21:2 8|39 7:2 9|41 99:2 10|67 44:3 1|78 10:3 2|83 13:3 3|32 7:3 4|9 90:3 5|17 8:3 6|62 92:3 7|18 33:3 8|9 56:3 9|5 15:3 10|86 84:4 1|87 44:4 2|88 50:4 3|99 72:4 4|17 33:4 5|21 90:4 6|48 11:4 7|47 92:4 8|74 86:4 9|57 31:4 10|66 52:5 1|62 41:5 2|92 73:5 3|41 55:5 4|24 55:5 5|8 56:5 6|60 20:5 7|90 50:5 8|8 42:5 9|52 50:5 10|63 96:6 1|20 29:6 2|25 76:6 3|38 28:6 4|23 83:6 5|9 19:6 6|25 57:6 7|63 37:6 8|9 20:6 9|100 51:6 10|38 10:7 1|86 94:7 2|51 70:7 3|65 27:7 4|53 97:7 5|91 83:7 6|96 11:7 7|88 51:7 8|86 88:7 9|77 20:7 10|74 29:8 1|34 28:8 2|48 68:8 3|58 9:8 4|74 95:8 5|3 98:8 6|81 83:8 7|85 59:8 8|39 26:8 9|12 44:8 10|27 37:9 1|36 13:9 2|41 85:9 3|32 81:9 4|66 96:9 5|27 22:9 6|78 57:9 7|65 40:9 8|14 65:9 9|36 73:9 10|23 2:10 1|72 81:10 2|82 38:10 3|55 32:10 4|11 84:10 5|59 8:10 6|39 50:10 7|4 80:10 8|23 22:10 9|84 77:10 10</relation>
    <relation name="R80" arity="2" nbTuples="100" semantics="soft" defaultCost="infinity">13 57:1 1|76 43:1 2|46 10:1 3|56 9:1 4|44 49:1 5|84 47:1 6|78 4:1 7|26 47:1 8|59 59:1 9|57 51:1 10|19 71:2 1|96 35:2 2|38 14:2 3|78 39:2 4|89 53:2 5|2 96:2 6|90 69:2 7|67 62:2 8|23 82:2 9|29 32:2 10|57 91:3 1|75 83:3 2|68 61:3 3|88 86:3 4|24 95:3 5|3 50:3 6|76 89:3 7|45 33:3 8|80 53:3 9|93 100:3 10|46 86:4 1|83 88:4 2|90 26:4 3|47 79:4 4|88 77:4 5|51 55:4 6|46 87:4 7|67 17:4 8|97 2:4 9|20 38:4 10|17 32:5 1|16 13:5 2|59 88:5 3|45 13:5 4|23 10:5 5|61 96:5 6|34 91:5 7|15 15:5 8|93 4:5 9|36 83:5 10|79 92:6 1|37 90:6 2|84 50:6 3|32 48:6 4|16 11:6 5|77 23:6 6|70 86:6 7|14 58:6 8|55 65:6 9|68 28:6 10|36 47:7 1|8 66:7 2|20 97:7 3|44 93:7 4|29 62:7 5|29 51:7 6|44 30:7 7|75 72:7 8|49 24:7 9|18 37:7 10|35 46:8 1|94 94:8 2|88 22:8 3|23 48:8 4|18 89:8 5|56 36:8 6|44 73:8 7|44 77:8 8|15 27:8 9|70 60:8 10|78 83:9 1|17 66:9 2|17 34:9 3|79 26:9 4|79 20:9 5|20 40:9 6|52 82:9 7|91 23:9 8|58 99:9 9|14 26:9 10|57 44:10 1|90 81:10 2|93 94:10 3|53 59:10 4|17 49:10 5|68 70:10 6|95 21:10 7|39 66:10 8|14 49:10 9|66 71:10 10</relation>
    <relation name="R81" arity="2" nbTuples="100" semantics="soft" defaultCost="infinity">51 81:1 1|91 54:1 2|10 75:1 3|9 100:1 4|86 40:1 5|61 66:1 6|55 2:1 7|73 12:1 8|42 86:1 9|13 73:1 10|83 55:2 1|32 9:2 2|51 90:2 3|52 12:2 4|62 3:2 5|57 43:2 6|82 70:2 7|69 100:2 8|78 54:2 9|64 69:2 10|55 28:3 1|29 66:3 2|96 28:3 3|49 14:3 4|73 2:3 5|36 98:3 6|22 65:3 7|47 42:3 8|11 71:3 9|32 88:3 10|48 22:4 1|2 43:4 2|59 84:4 3|31 22:4 4|57 40:4 5|33 82:4 6|10 22:4 7|86 53:4 8|36 93:4 9|39 74:4 10|40 93:5 1|36 52:5 2|12 59:5 3|84 77:5 4|28 39:5 5|97 21:5 6|93 63:5 7|35 13:5 8|92 92:5 9|78 15:5 10|13 83:6 1|60 76:6 2|65 4:6 3|37 13:6 4|89 28:6 5|8 65:6 6|30 61:6 7|23 22:6 8|44 27:6 9|19 59:6 10|63 27:7 1|55 25:7 2|55 74:7 3|48 37:7 4|90 97:7 5|31 81:7 6|31 31:7 7|92 85:7 8|43 51:7 9|84 55:7 10|36 95:8 1|51 59:8 2|52 33:8 3|16 39:8 4|93 49:8 5|81 90:8 6|36 1:8 7|76 73:8 8|50 79:8 9|94 60:8 10|69 26:9 1|69 99:9 2|100 25:9 3|31 65:9 4|29 24:9 5|18 93:9 6|67 85:9 7|11 64:9 8|57 64:9 9|91 61:9 10|10 1:10 1|20 72:10 2|96 74:10 3|93 97:10 4|5 91:10 5|13 42:10 6|76 42:10 7|81 36:10 8|13 7:10 9|24 53:10 10</relation>
    <relation name="R82" arity="2" nbTuples="100" semantics="soft" defaultCost="infinity">58 92:1 1|21 55:1 2|41 39:1 3|13 85:1 4|76 61:1 5|42 92:1 6|43 82:1 7|4 71:1 8|18 32:1 9|28 3:1 10|33 43:2 1|84 31:2 2|42 87:2 3|42 69:2 4|6 71:2 5|65 44:2 6|27 76:2 7|11 15:2 8|73 99:2 9|33 13:2 10|88 38:3 1|81 21:3 2|77 67:3 3|38 14:3 4|26 97:3 5|32 23:3 6|32 54:3 7|2 62:3 8|64 37:3 9|24 37:3 10|8 22:4 1|33 3:4 2|22 17:4 3|96 51:4 4|50 79:4 5|85 32:4 6|8 84:4 7|46 83:4 8|6 92:4 9|12 8:4 10|36 4:5 1|67 82:5 2|11 6:5 3|78 81:5 4|6 97:5 5|23 22:5 6|26 71:5 7|43 87:5 8|85 71:5 9|65 35:5 10|65 61:6 1|36 63:6 2|4 72:6 3|51 56:6 4|28 48:6 5|67 78:6 6|36 10:6 7|2 95:6 8|37 63:6 9|68 94:6 10|25 13:7 1|11 50:7 2|51 52:7 3|39 8:7 4|95 30:7 5|97 33:7 6|81 22:7 7|43 19:7 8|38 81:7 9|50 71:7 10|58 20:8 1|95 40:8 2|73 28:8 3|33 90:8 4|17 100:8 5|24 45:8 6|29 10:8 7|21 16:8 8|88 61:8 9|91 8:8 10|77 66:9 1|95 46:9 2|20 76:9 3|20 94:9 4|31 47:9 5|30 53:9 6|80 35:9 7|58 91:9 8|83 81:9 9|38 53:9 10|91 67:10 1|68 9:10 2|50 54:10 3|48 42:10 4|12 27:10 5|36 70:10 6|38 100:10 7|50 63:10 8|73 54:10 9|25 78:10 10</relation>
    <relation name="R83" arity="2" nbTuples="100" semantics="soft" defaultCost="infinity">54 38:1 1|27 86:1 2|8 43:1 3|30 30:1 4|35 88:1 5|43 100:1 6|60 72:1 7|98 21:1 8|53 42:1 9|81 48:1 10|53 96:2 1|32 44:2 2|25 98:2 3|28 48:2 4|40 95:2 5|77 89:2 6|45 59:2 7|70 3:2 8|85 19:2 9|72 99:2 10|1 65:3 1|29 72:3 2|37 92:3 3|12 25:3 4|58 15:3 5|55 58:3 6|96 57:3 7|41 5:3 8|13 88:3 9|77 50:3 10|89 73:4 1|91 39:4 2|48 72:4 3|48 2:4 4|100 96:4 5|28 49:4 6|58 64:4 7|47 55:4 8|21 8:4 9|61 46:4 10|99 97:5 1|35 28:5 2|19 74:5 3|40 31:5 4|7 8:5 5|66 32:5 6|50 41:5 7|46 17:5 8|79 53:5 9|1 84:5 10|33 16:6 1|38 39:6 2|3 26:6 3|73 30:6 4|96 67:6 5|21 91:6 6|98 57:6 7|16 96:6 8|46 59:6 9|49 13:6 10|86 73:7 1|45 33:7 2|19 10:7 3|71 3:7 4|18 61:7 5|37 20:7 6|22 8:7 7|93 47:7 8|7 64:7 9|78 41:7 10|59 64:8 1|4 73:8 2|69 97:8 3|58 62:8 4|28 63:8 5|93 80:8 6|56 71:8 7|32 52:8 8|4 38:8 9|62 7:8 10|21 46:9 1|79 38:9 2|56 95:9 3|99 20:9 4|83 71:9 5|28 93:9 6|67 55:9 7|76 61:9 8|50 70:9 9|35 89:9 10|50 89:10 1|85 61:10 2|35 82:10 3|21 55:10 4|83 62:10 5|20 24:10 6|68 70:10 7|26 41:10 8|100 23:10 9|74 37:10 10</relation>
    <relation name="R84" arity="2" nbTuples="100" semantics="soft" defaultCost="infinity">82 50:1 1|8 72:1 2|15 92:1 3|12 52:1 4|50 10:1 5|18 29:1 6|62 35:1 7|29 60:1 8|65 23:1 9|24 9:1 10|90 38:2 1|13 28:2 2|19 60:2 3|48 47:2 4|31 11:2 5|70 3:2 6|21 74:2 7|69 91:2 8|33 81:2 9|73 74:2 10|32 5:3 1|83 78:3 2|38 63:3 3|59 63:3 4|44 17:3 5|25 42:3 6|34 20:3 7|70 82:3 8|15 82:3 9|4 50:3 10|11 35:4 1|15 69:4 2|21 66:4 3|2 64:4 4|14 70:4 5|7 6:4 6|14 77:4 7|33 55:4 8|53 88:4 9|93 71:4 10|89 89:5 1|71 25:5 2|28 52:5 3|91 70:5 4|85 45:5 5|83 14:5 6|82 27:5 7|89 73:5 8|86 7:5 9|36 96:5 10|62 57:6 1|75 32:6 2|99 1:6 3|60 98:6 4|92 95:6 5|17 52:6 6|16 84:6 7|82 83:6 8|61 96:6 9|87 66:6 10|92 25:7 1|74 87:7 2|79 9:7 3|12 10:7 4|99 67:7 5|65 13:7 6|68 27:7 7|6 10:7 8|26 41:7 9|19 98:7 10|81 79:8 1|94 24:8 2|51 13:8 3|85 24:8 4|78 75:8 5|45 16:8 6|97 13:8 7|53 40:8 8|83 45:8 9|71 24:8 10|40 66:9 1|91 100:9 2|10 13:9 3|69 76:9 4|50 13:9 5|39 48:9 6|44 14:9 7|96 62:9 8|68 22:9 9|77 5:9 10|96 50:10 1|18 50:10 2|49 98:10 3|5 33:10 4|81 17:10 5|62 24:10 6|38 49:10 7|3 77:10 8|79 77:10 9|76 66:10 10</relation>
    <relation name="R85" arity="2" nbTuples="100" semantics="soft" defaultCost="infinity">45 74:1 1|48 21:1 2|81 46:1 3|60 23:1 4|42 86:1 5|11 9:1 6|40 15:1 7|36 23:1 8|2 61:1 9|65 3:1 10|65 33:2 1|62 32:2 2|38 100:2 3|70 93:2 4|27 24:2 5|11 67:2 6|29 38:2 7|28 73:2 8|80 3:2 9|75 8:2 10|40 28:3 1|7 55:3 2|9 20:3 3|48 72:3 4|56 4:3 5|84 82:3 6|49 57:3 7|22 47:3 8|3 70:3 9|70 48:3 10|43 39:4 1|81 89:4 2|24 8:4 3|98 71:4 4|43 43:4 5|87 37:4 6|25 69:4 7|86 37:4 8|60 21:4 9|87 4:4 10|21 100:5 1|23 33:5 2|14 57:5 3|90 38:5 4|33 39:5 5|36 41:5 6|56 40:5 7|90 64:5 8|27 47:5 9|16 43:5 10|46 18:6 1|31 59:6 2|95 89:6 3|34 75:6 4|20 49:6 5|55 10:6 6|9 71:6 7|70 20:6 8|75 89:6 9|56 65:6 10|12 89:7 1|26 37:7 2|53 72:7 3|42 75:7 4|19 60:7 5|8 59:7 6|18 65:7 7|93 80:7 8|39 29:7 9|86 4:7 10|28 13:8 1|41 99:8 2|49 86:8 3|81 93:8 4|76 2:8 5|20 20:8 6|81 22:8 7|31 67:8 8|39 11:8 9|70 100:8 10|88 10:9 1|27 30:9 2|48 23:9 3|89 20:9 4|23 7:9 5|38 80:9 6|94 16:9 7|58 62:9 8|30 89:9 9|48 7:9 10|11 61:10 1|91 95:10 2|33 85:10 3|86 47:10 4|2 2:10 5|85 88:10 6|87 60:10 7|30 36:10 8|18 75:10 9|75 92:10 10</relation>
    <relation name="R86" arity="2" nbTuples="100" semantics="soft" defaultCost="infinity">100 62:1 1|83 16:1 2|89 8:1 3|9 59:1 4|62 47:1 5|92 58:1 6|62 7:1 7|4 77:1 8|40 27:1 9|31 25:1 10|20 17:2 1|52 61:2 2|10 28:2 3|80 83:2 4|56 14:2 5|77 10:2 6|43 28:2 7|72 39:2 8|52 57:2 9|74 26:2 10|71 29:3 1|79 52:3 2|75 34:3 3|70 62:3 4|92 87:3 5|75 52:3 6|83 45:3 7|96 32:3 8|93 82:3 9|82 74:3 10|22 34:4 1|55 15:4 2|7 22:4 3|99 73:4 4|37 48:4 5|25 19:4 6|15 7:4 7|65 90:4 8|49 90:4 9|40 3:4 10|76 96:5 1|100 78:5 2|46 96:5 3|23 64:5 4|48 54:5 5|32 14:5 6|8 47:5 7|79 37:5 8|9 71:5 9|13 50:5 10|68 3:6 1|68 72:6 2|20 78:6 3|59 90:6 4|55 12:6 5|6 74:6 6|71 8:6 7|81 76:6 8|100 42:6 9|75 33:6 10|10 72:7 1|2 39:7 2|77 27:7 3|42 70:7 4|44 50:7 5|55 43:7 6|28 31:7 7|2 83:7 8|51 20:7 9|18 19:7 10|83 75:8 1|19 67:8 2|68 63:8 3|38 82:8 4|73 72:8 5|8 36:8 6|20 29:8 7|39 66:8 8|12 70:8 9|88 80:8 10|11 57:9 1|15 21:9 2|74 100:9 3|11 27:9 4|99 64:9 5|64 63:9 6|8 73:9 7|34 6:9 8|17 64:9 9|8 73:9 10|61 82:10 1|89 13:10 2|24 70:10 3|1 74:10 4|3 93:10 5|76 36:10 6|81 2:10 7|25 40:10 8|73 35:10 9|80 95:10 10</relation>
    <relation name="R87" arity="2" nbTuples="100" semantics="soft" defaultCost="infinity">99 97:1 1|27 17:1 2|83 23:1 3|81 93:1 4|4 86:1 5|42 58:1 6|68 83:1 7|27 94:1 8|6 5:1 9|6 1:1 10|50 47:2 1|58 64:2 2|77 33:2 3|64 45:2 4|65 40:2 5|28 50:2 6|71 86:2 7|11 97:2 8|64 93:2 9|63 73:2 10|41 9:3 1|30 2:3 2|89 34:3 3|23 74:3 4|36 48:3 5|15 77:3 6|96 56:3 7|89 30:3 8|82 76:3 9|95 7:3 10|49 48:4 1|81 20:4 2|82 30:4 3|86 83:4 4|45 57:4 5|70 32:4 6|93 73:4 7|50 71:4 8|9 9:4 9|45 16:4 10|53 77:5 1|38 71:5 2|80 88:5 3|59 42:5 4|78 5:5 5|28 81:5 6|99 91:5 7|54 8:5 8|42 37:5 9|6 80:5 10|34 75:6 1|31 10:6 2|22 62:6 3|42 5:6 4|24 72:6 5|33 70:6 6|66 28:6 7|61 74:6 8|26 44:6 9|52 83:6 10|1 40:7 1|7 90:7 2|99 98:7 3|67 26:7 4|15 24:7 5|52 13:7 6|43 95:7 7|81 47:7 8|61 9:7 9|3 12:7 10|94 100:8 1|25 28:8 2|81 6:8 3|100 98:8 4|41 76:8 5|29 66:8 6|31 64:8 7|16 31:8 8|4 21:8 9|85 59:8 10|63 41:9 1|99 39:9 2|8 81:9 3|57 51:9 4|11 31:9 5|15 89:9 6|20 5:9 7|5 90:9 8|57 20:9 9|85 4:9 10|50 27:10 1|33 17:10 2|94 65:10 3|20 14:10 4|33 79:10 5|84 53:10 6|11 24:10 7|6 87:10 8|33 71:10 9|20 88:10 10</relation>
    <relation name="R88" arity="2" nbTuples="100" semantics="soft" defaultCost="infinity">60 84:1 1|92 71:1 2|40 5:1 3|84 75:1 4|81 52:1 5|61 55:1 6|53 98:1 7|27 75:1 8|2 11:1 9|23 16:1 10|77 31:2 1|35 26:2 2|36 72:2 3|38 22:2 4|60 53:2 5|96 5:2 6|33 46:2 7|50 99:2 8|56 3:2 9|99 33:2 10|75 41:3 1|20 92:3 2|6 40:3 3|47 28:3 4|13 43:3 5|57 67:3 6|37 78:3 7|23 2:3 8|86 44:3 9|2 37:3 10|58 69:4 1|53 69:4 2|64 25:4 3|13 19:4 4|86 100:4 5|43 4:4 6|20 99:4 7|55 40:4 8|24 70:4 9|88 65:4 10|10 93:5 1|91 58:5 2|89 80:5 3|84 77:5 4|15 88:5 5|19 69:5 6|49 47:5 7|91 37:5 8|92 86:5 9|28 100:5 10|36 29:6 1|11 86:6 2|15 49:6 3|39 29:6 4|20 13:6 5|10 58:6 6|16 28:6 7|65 75:6 8|69 6:6 9|70 3:6 10|56 93:7 1|17 35:7 2|46 51:7 3|62 49:7 4|80 18:7 5|20 84:7 6|1 15:7 7|83 39:7 8|47 87:7 9|29 56:7 10|51 66:8 1|72 70:8 2|26 22:8 3|55 56:8 4|88 11:8 5|36 2:8 6|7 59:8 7|44 99:8 8|27 61:8 9|23 45:8 10|70 5:9 1|64 54:9 2|90 63:9 3|20 6:9 4|3 70:9 5|2 51:9 6|9 95:9 7|91 78:9 8|67 51:9 9|59 79:9 10|68 25:10 1|58 1:10 2|47 5:10 3|12 63:10 4|21 79:10 5|95 7:10 6|46 41:10 7|81 31:10 8|78 63:10 9|94 63:10 10</relation>
    <relation name="R89" arity="2" nbTuples="100" semantics="soft" defaultCost="infinity">92 33:1 1|100 91:1 2|22 46:1 3|21 40:1 4|82 11:1 5|4 65:1 6|4 85:1 7|68 94:1 8|80 90:1 9|68 80:1 10|37 57:2 1|69 34:2 2|37 61:2 3|64 97:2 4|79 32:2 5|42 93:2 6|1 24:2 7|17 16:2 8|86 89:2 9|68 64:2 10|39 60:3 1|84 16:3 2|54 76:3 3|22 30:3 4|95 66:3 5|79 97:3 6|98 51:3 7|20 24:3 8|35 93:3 9|25 38:3 10|47 68:4 1|35 89:4 2|71 68:4 3|3 92:4 4|23 85:4 5|13 20:4 6|69 95:4 7|25 71:4 8|48 5:4 9|87 24:4 10|63 55:5 1|58 15:5 2|19 98:5 3|54 1:5 4|46 46:5 5|72 19:5 6|100 40:5 7|86 73:5 8|5 55:5 9|90 80:5 10|59 75:6 1|78 73:6 2|20 40:6 3|64 93:6 4|31 4:6 5|53 92:6 6|48 45:6 7|97 82:6 8|92 24:6 9|79 55:6 10|59 15:7 1|1 76:7 2|72 93:7 3|77 47:7 4|90 57:7 5|51 46:7 6|34 1:7 7|8 29:7 8|45 67:7 9|65 75:7 10|20 46:8 1|78 18:8 2|50 22:8 3|42 11:8 4|13 69:8 5|1 10:8 6|43 12:8 7|27 40:8 8|87 91:8 9|6 70:8 10|55 61:9 1|76 81:9 2|34 41:9 3|74 26:9 4|11 43:9 5|53 72:9 6|94 95:9 7|47 35:9 8|71 16:9 9|82 12:9 10|18 44:10 1|42 16:10 2|72 26:10 3|28 84:10 4|57 68:10 5|67 55:10 6|46 35:10 7|82 59:10 8|43 81:10 9|11 32:10 10</relation>
    <relation name="R90" arity="2" nbTuples="100" semantics="soft" defaultCost="infinity">33 97:1 1|77 64:1 2|7 80:1 3|63 40:1 4|3 81:1 5|66 65:1 6|60 9:1 7|89 69:1 8|67 100:1 9|18 90:1 10|11 22:2 1|51 92:2 2|33 16:2 3|35 12:2 4|26 7:2 5|73 82:2 6|34 18:2 7|94 39:2 8|26 92:2 9|62 31:2 10|48 93:3 1|45 5:3 2|95 75:3 3|59 53:3 4|72 46:3 5|48 51:3 6|45 19:3 7|74 100:3 8|33 26:3 9|14 31:3 10|37 14:4 1|18 27:4 2|28 69:4 3|79 97:4 4|91 7:4 5|51 67:4 6|54 76:4 7|42 39:4 8|8 36:4 9|1 8:4 10|51 69:5 1|30 87:5 2|92 30:5 3|24 1:5 4|68 6:5 5|84 99:5 6|50 58:5 7|13 20:5 8|32 38:5 9|65 90:5 10|5 34:6 1|71 56:6 2|85 54:6 3|40 85:6 4|50 23:6 5|11 25:6 6|7 29:6 7|82 94:6 8|27 94:6 9|44 18:6 10|40 80:7 1|1 36:7 2|15 13:7 3|70 17:7 4|99 4:7 5|2 76:7 6|47 85:7 7|90 66:7 8|10 27:7 9|4 38:7 10|13 80:8 1|80 61:8 2|31 22:8 3|5 14:8 4|92 99:8 5|28 98:8 6|38 49:8 7|48 83:8 8|36 69:8 9|4 12:8 10|76 30:9 1|40 5:9 2|8 77:9 3|13 64:9 4|16 70:9 5|21 58:9 6|19 70:9 7|66 83:9 8|74 86:9 9|79 32:9 10|42 94:10 1|53 67:10 2|62 96:10 3|83 100:10 4|84 47:10 5|11 90:10 6|91 87:10 7|46 28:10 8|53 52:10 9|23 75:10 10</relation>
    <relation name="R91" arity="2" nbTuples="100" semantics="soft" defaultCost="infinity">55 61:1 1|64 88:1 2|43 5:1 3|85 39:1 4|44 35:1 5|89 97:1 6|25 27:1 7|26 98:1 8|77 31:1 9|20 96:1 10|23 36:2 1|83 6:2 2|62 97:2 3|35 28:2 4|11 26:2 5|47 71:2 6|3 33:2 7|92 90:2 8|53 98:2 9|33 46:2 10|26 14:3 1|73 67:3 2|78 100:3 3|62 12:3 4|95 51:3 5|38 80:3 6|68 68:3 7|35 95:3 8|30 100:3 9|33 82:3 10|86 61:4 1|40 80:4 2|55 44:4 3|60 14:4 4|81 42:4 5|36 12:4 6|32 85:4 7|91 84:4 8|57 58:4 9|89 5:4 10|73 29:5 1|5 38:5 2|68 1:5 3|67 100:5 4|20 54:5 5|64 43:5 6|94 62:5 7|5 27:5 8|38 85:5 9|65 85:5 10|18 17:6 1|12 78:6 2|71 29:6 3|33 64:6 4|81 99:6 5|68 96:6 6|45 28:6 7|39 38:6 8|7 40:6 9|42 26:6 10|25 47:7 1|59 49:7 2|28 2:7 3|30 91:7 4|56 2:7 5|11 19:7 6|29 15:7 7|75 85:7 8|47 81:7 9|31 23:7 10|11 7:8 1|52 98:8 2|73 39:8 3|81 55:8 4|44 80:8 5|2 24:8 6|14 51:8 7|94 55:8 8|44 68:8 9|48 98:8 10|51 46:9 1|6 65:9 2|1 97:9 3|48 68:9 4|80 87:9 5|18 24:9 6|50 15:9 7|57 23:9 8|27 46:9 9|5 26:9 10|62 67:10 1|92 94:10 2|70 82:10 3|49 96:10 4|72 34:10 5|34 25:10 6|95 53:10 7|72 64:10 8|8 70:10 9|15 76:10 10</relation>
    <relation name="R92" arity="2" nbTuples="100" semantics="soft" defaultCost="infinity">53 87:1 1|95 42:1 2|68 89:1 3|67 2:1 4|87 9:1 5|46 22:1 6|51 95:1 7|23 16:1 8|45 3:1 9|96 65:1 10|57 60:2 1|12 43:2 2|8 40:2 3|94 46:2 4|10 92:2 5|86 11:2 6|86 19:2 7|31 67:2 8|50 37:2 9|59 35:2 10|72 85:3 1|53 58:3 2|16 18:3 3|55 7:3 4|50 38:3 5|8 27:3 6|20 13:3 7|1 77:3 8|96 36:3 9|83 41:3 10|66 2:4 1|96 98:4 2|30 54:4 3|88 22:4 4|73 47:4 5|54 67:4 6|92 60:4 7|74 14:4 8|8 97:4 9|2 100:4 10|57 18:5 1|97 50:5 2|45 16:5 3|70 93:5 4|17 27:5 5|72 18:5 6|82 70:5 7|23 79:5 8|90 52:5 9|69 9:5 10|5 44:6 1|98 88:6 2|27 17:6 3|55 91:6 4|80 61:6 5|68 50:6 6|41 53:6 7|75 64:6 8|91 19:6 9|38 7:6 10|76 37:7 1|28 55:7 2|77 83:7 3|34 30:7 4|74 46:7 5|89 80:7 6|34 80:7 7|56 53:7 8|31 20:7 9|71 88:7 10|68 100:8 1|2 65:8 2|35 25:8 3|37 43:8 4|32 100:8 5|79 26:8 6|32 27:8 7|100 21:8 8|80 41:8 9|58 4:8 10|62 45:9 1|78 36:9 2|10 38:9 3|48 34:9 4|59 32:9 5|85 4:9 6|96 85:9 7|85 60:9 8|17 4:9 9|75 17:9 10|18 84:10 1|66 9:10 2|49 20:10 3|82 1:10 4|45 92:10 5|78 1:10 6|5 70:10 7|100 45:10 8|28 72:10 9|92 97:10 10</relation>
    <relation name="R93" arity="2" nbTuples="100" semantics="soft" defaultCost="infinity">21 51:1 1|22 63:1 2|11 4:1 3|33 41:1 4|15 1:1 5|16 5:1 6|64 93:1 7|34 51:1 8|53 51:1 9|8 25:1 10|100 84:2 1|52 58:2 2|45 10:2 3|6 90:2 4|26 66:2 5|87 96:2 6|59 70:2 7|78 72:2 8|36 33:2 9|32 7:2 10|48 28:3 1|77 72:3 2|59 19:3 3|70 97:3 4|28 49:3 5|68 42:3 6|10 43:3 7|61 67:3 8|65 3:3 9|4 37:3 10|7 20:4 1|10 1:4 2|53 73:4 3|48 94:4 4|54 25:4 5|99 81:4 6|80 1:4 7|55 11:4 8|9 20:4 9|24 80:4 10|30 29:5 1|51 6:5 2|75 77:5 3|76 24:5 4|59 45:5 5|58 38:5 6|91 56:5 7|46 46:5 8|45 42:5 9|80 50:5 10|11 27:6 1|60 69:6 2|8 54:6 3|39 59:6 4|94 46:6 5|53 78:6 6|28 24:6 7|10 89:6 8|47 9:6 9|54 88:6 10|27 20:7 1|13 44:7 2|93 59:7 3|38 5:7 4|97 98:7 5|58 51:7 6|51 23:7 7|59 36:7 8|69 86:7 9|43 22:7 10|60 81:8 1|81 8:8 2|69 35:8 3|59 26:8 4|75 24:8 5|62 82:8 6|1 60:8 7|45 58:8 8|17 36:8 9|65 87:8 10|64 64:9 1|3 45:9 2|70 97:9 3|96 15:9 4|76 30:9 5|69 39:9 6|29 22:9 7|92 32:9 8|69 4:9 9|84 76:9 10|71 56:10 1|19 5:10 2|91 22:10 3|28 2:10 4|88 97:10 5|42 66:10 6|2 54:10 7|4 100:10 8|97 30:10 9|75 35:10 10</relation>
    <relation name="R94" arity="2" nbTuples="100" semantics="soft" defaultCost="infinity">76 49:1 1|92 65:1 2|39 74:1 3|38 95:1 4|31 18:1 5|92 12:1 6|10 84:1 7|65 81:1 8|54 3:1 9|40 13:1 10|97 71:2 1|47 25:2 2|95 85:2 3|75 100:2 4|3 11:2 5|98 78:2 6|37 52:2 7|73 78:2 8|3 71:2 9|86 89:2 10|81 35:3 1|72 39:3 2|42 67:3 3|62 22:3 4|94 65:3 5|82 69:3 6|76 36:3 7|74 36:3 8|5 16:3 9|32 78:3 10|30 81:4 1|65 60:4 2|55 44:4 3|91 13:4 4|100 27:4 5|77 38:4 6|39 32:4 7|93 31:4 8|39 97:4 9|7 23:4 10|84 95:5 1|30 30:5 2|4 84:5 3|7 53:5 4|54 12:5 5|98 66:5 6|48 99:5 7|10 36:5 8|90 92:5 9|9 23:5 10|86 7:6 1|15 9:6 2|5 84:6 3|17 97:6 4|63 73:6 5|85 80:6 6|9 87:6 7|5 10:6 8|24 2:6 9|27 42:6 10|27 31:7 1|34 72:7 2|37 36:7 3|59 29:7 4|23 18:7 5|56 60:7 6|31 25:7 7|85 53:7 8|78 60:7 9|42 71:7 10|64 13:8 1|33 34:8 2|45 50:8 3|73 77:8 4|99 88:8 5|31 26:8 6|96 39:8 7|94 86:8 8|91 86:8 9|11 88:8 10|46 24:9 1|42 85:9 2|85 67:9 3|88 60:9 4|96 57:9 5|72 26:9 6|90 77:9 7|42 37:9 8|49 38:9 9|68 68:9 10|86 77:10 1|90 62:10 2|80 48:10 3|5 100:10 4|52 14:10 5|49 69:10 6|64 31:10 7|89 2:10 8|60 39:10 9|8 52:10 10</relation>
    <relation name="R95" arity="2" nbTuples="100" semantics="soft" defaultCost="infinity">100 42:1 1|6 17:1 2|41 24:1 3|69 48:1 4|85 8:1 5|42 43:1 6|32 13:1 7|23 38:1 8|18 78:1 9|68 69:1 10|67 16:2 1|70 36:2 2|35 55:2 3|97 15:2 4|47 38:2 5|99 93:2 6|27 36:2 7|59 41:2 8|29 88:2 9|89 47:2 10|70 5:3 1|39 48:3 2|6 23:3 3|99 2:3 4|73 47:3 5|92 84:3 6|66 17:3 7|44 97:3 8|29 94:3 9|26 13:3 10|53 52:4 1|1 23:4 2|25 9:4 3|97 30:4 4|79 85:4 5|65 83:4 6|46 63:4 7|89 16:4 8|44 36:4 9|63 5:4 10|61 83:5 1|50 72:5 2|70 82:5 3|99 58:5 4|8 53:5 5|10 80:5 6|62 82:5 7|79 24:5 8|94 6:5 9|15 68:5 10|43 42:6 1|40 38:6 2|76 44:6 3|38 89:6 4|24 11:6 5|89 80:6 6|7 65:6 7|52 30:6 8|23 62:6 9|25 100:6 10|42 88:7 1|91 25:7 2|24 89:7 3|85 5:7 4|48 2:7 5|20 27:7 6|45 49:7 7|59 20:7 8|67 88:7 9|90 60:7 10|70 5:8 1|57 38:8 2|17 81:8 3|57 72:8 4|49 55:8 5|9 90:8 6|39 72:8 7|82 44:8 8|66 68:8 9|50 11:8 10|14 76:9 1|53 32:9 2|52 38:9 3|17 85:9 4|18 4:9 5|88 48:9 6|74 50:9 7|52 96:9 8|87 25:9 9|99 9:9 10|29 5:10 1|93 8:10 2|4 97:10 3|50 3:10 4|32 44:10 5|96 66:10 6|38 10:10 7|30 54:10 8|65 90:10 9|24 78:10 10</relation>
    <relation name="R96" arity="2" nbTuples="100" semantics="soft" defaultCost="infinity">89 68:1 1|3 93:1 2|46 71:1 3|93 23:1 4|27 100:1 5|42 50:1 6|14 11:1 7|57 4:1 8|28 85:1 9|32 45:1 10|43 98:2 1|77 30:2 2|34 16:2 3|8 24:2 4|39 60:2 5|6 99:2 6|1 60:2 7|68 75:2 8|91 14:2 9|84 16:2 10|19 65:3 1|61 32:3 2|52 73:3 3|27 77:3 4|93 37:3 5|66 27:3 6|86 10:3 7|41 86:3 8|44 90:3 9|82 71:3 10|29 33:4 1|21 97:4 2|57 21:4 3|18 66:4 4|7 13:4 5|91 99:4 6|89 94:4 7|48 68:4 8|42 57:4 9|5 83:4 10|8 5:5 1|53 74:5 2|29 36:5 3|22 55:5 4|30 81:5 5|95 89:5 6|53 6:5 7|7 92:5 8|88 36:5 9|68 93:5 10|13 72:6 1|42 48:6 2|16 65:6 3|36 29:6 4|24 88:6 5|33 63:6 6|68 81:6 7|47 68:6 8|52 4:6 9|51 30:6 10|95 100:7 1|87 25:7 2|94 85:7 3|54 12:7 4|25 36:7 5|11 42:7 6|94 72:7 7|57 38:7 8|56 75:7 9|60 44:7 10|75 64:8 1|69 2:8 2|41 22:8 3|60 52:8 4|16 37:8 5|97 37:8 6|13 38:8 7|58 97:8 8|10 20:8 9|92 65:8 10|97 36:9 1|41 73:9 2|82 13:9 3|97 21:9 4|99 76:9 5|36 28:9 6|48 100:9 7|2 4:9 8|74 89:9 9|4 66:9 10|48 99:10 1|32 27:10 2|7 25:10 3|64 30:10 4|86 57:10 5|22 33:10 6|54 90:10 7|100 71:10 8|53 69:10 9|40 20:10 10</relation>
    <relation name="R97" arity="2" nbTuples="100" semantics="soft" defaultCost="infinity">44 40:1 1|61 34:1 2|26 92:1 3|76 5:1 4|30 23:1 5|48 7:1 6|55 71:1 7|18 81:1 8|29 97:1 9|29 24:1 10|97 17:2 1|53 84:2 2|11 72:2 3|54 15:2 4|53 77:2 5|84 61:2 6|3 47:2 7|49 30:2 8|100 10:2 9|58 96:2 10|44 35:3 1|4 9:3 2|57 48:3 3|22 51:3 4|84 5:3 5|92 43:3 6|5 98:3 7|75 23:3 8|21 86:3 9|92 72:3 10|45 44:4 1|77 14:4 2|32 98:4 3|82 6:4 4|81 17:4 5|12 84:4 6|13 27:4 7|40 55:4 8|57 58:4 9|55 23:4 10|65 37:5 1|73 30:5 2|76 9:5 3|57 54:5 4|76 93:5 5|46 24:5 6|89 84:5 7|61 72:5 8|79 54:5 9|89 93:5 10|27 3:6 1|15 70:6 2|100 37:6 3|17 10:6 4|21 15:6 5|38 97:6 6|21 67:6 7|65 47:6 8|26 20:6 9|63 76:6 10|21 74:7 1|42 8:7 2|40 77:7 3|55 52:7 4|67 99:7 5|56 23:7 6|3 62:7 7|81 55:7 8|72 8:7 9|46 77:7 10|98 88:8 1|88 9:8 2|49 35:8 3|51 39:8 4|86 40:8 5|1 1:8 6|8 9:8 7|76 91:8 8|71 57:8 9|54 14:8 10|95 28:9 1|49 2:9 2|59 73:9 3|28 72:9 4|60 82:9 5|78 86:9 6|50 2:9 7|35 58:9 8|8 45:9 9|45 24:9 10|2 25:10 1|91 95:10 2|66 84:10 3|5 65:10 4|28 19:10 5|57 13:10 6|65 62:10 7|73 17:10 8|37 24:10 9|54 40:10 10</relation>
    <relation name="R98" arity="2" nbTuples="100" semantics="soft" defaultCost="infinity">38 24:1 1|12 97:1 2|22 57:1 3|60 75:1 4|58 93:1 5|63 12:1 6|47 6:1 7|62 49:1 8|95 24:1 9|79 69:1 10|99 55:2 1|18 76:2 2|41 83:2 3|52 57:2 4|4 50:2 5|48 44:2 6|38 59:2 7|33 37:2 8|24 79:2 9|58 6:2 10|31 17:3 1|11 37:3 2|70 39:3 3|71 71:3 4|93 50:3 5|85 32:3 6|18 18:3 7|22 97:3 8|18 2:3 9|30 70:3 10|8 1:4 1|22 41:4 2|85 48:4 3|73 59:4 4|45 90:4 5|29 23:4 6|16 70:4 7|8 29:4 8|62 88:4 9|52 100:4 10|97 61:5 1|21 50:5 2|92 100:5 3|86 62:5 4|33 43:5 5|7 40:5 6|57 32:5 7|72 93:5 8|51 80:5 9|96 22:5 10|93 8:6 1|92 66:6 2|79 26:6 3|20 3:6 4|52 31:6 5|79 58:6 6|63 42:6 7|94 77:6 8|44 50:6 9|90 2:6 10|91 61:7 1|88 90:7 2|28 22:7 3|54 20:7 4|43 93:7 5|10 6:7 6|55 70:7 7|22 99:7 8|1 4:7 9|35 69:7 10|23 82:8 1|71 9:8 2|55 94:8 3|46 48:8 4|96 4:8 5|23 63:8 6|15 74:8 7|64 5:8 8|97 12:8 9|99 80:8 10|15 17:9 1|1 39:9 2|85 76:9 3|18 100:9 4|43 15:9 5|52 78:9 6|58 51:9 7|4 57:9 8|70 92:9 9|100 25:9 10|64 46:10 1|63 7:10 2|30 33:10 3|20 90:10 4|98 74:10 5|42 77:10 6|96 43:10 7|98 60:10 8|18 67:10 9|87 72:10 10</relation>
    <relation name="R99" arity="2" nbTuples="100" semantics="soft" defaultCost="infinity">43 45:1 1|98 83:1 2|9 20:1 3|61 63:1 4|86 69:1 5|35 69:1 6|84 97:1 7|78 38:1 8|62 6:1 9|61 44:1 10|99 2:2 1|82 90:2 2|56 21:2 3|56 1:2 4|5 19:2 5|65 80:2 6|23 49:2 7|69 30:2 8|89 50:2 9|1 87:2 10|36 21:3 1|83 37:3 2|66 19:3 3|52 47:3 4|66 94:3 5|69 66:3 6|13 30:3 7|62 29:3 8|86 77:3 9|65 96:3 10|79 67:4 1|48 12:4 2|35 82:4 3|3 75:4 4|94 5:4 5|55 60:4 6|97 40:4 7|56 99:4 8|61 57:4 9|39 91:4 10|82 68:5 1|82 77:5 2|28 68:5 3|81 15:5 4|10 58:5 5|92 16:5 6|41 53:5 7|64 68:5 8|26 46:5 9|65 19:5 10|42 12:6 1|47 70:6 2|21 71:6 3|89 88:6 4|70 93:6 5|35 90:6 6|12 31:6 7|99 76:6 8|62 77:6 9|24 86:6 10|16 2:7 1|37 25:7 2|70 98:7 3|56 69:7 4|29 68:7 5|69 79:7 6|48 35:7 7|36 87:7 8|77 93:7 9|19 72:7 10|64 37:8 1|85 51:8 2|23 9:8 3|9 19:8 4|47 53:8 5|18 29:8 6|22 32:8 7|22 66:8 8|65 100:8 9|100 95:8 10|76 3:9 1|19 75:9 2|11 83:9 3|92 3:9 4|24 28:9 5|80 47:9 6|35 31:9 7|5 17:9 8|74 65:9 9|48 17:9 10|32 46:10 1|22 32:10 2|54 76:10 3|100 68:10 4|5 59:10 5|42 47:10 6|42 55:10 7|77 41:10 8|40 35:10 9|87 99:10 10</relation>
    <relation name="R100" arity="2" nbTuples="100" semantics="soft" defaultCost="infinity">8 72:1 1|28 58:1 2|70 92:1 3|39 45:1 4|72 33:1 5|74 68:1 6|19 5:1 7|27 68:1 8|58 14:1 9|92 81:1 10|37 19:2 1|65 36:2 2|10 30:2 3|52 74:2 4|91 97:2 5|15 40:2 6|85 54:2 7|89 50:2 8|55 64:2 9|29 1:2 10|47 86:3 1|80 4:3 2|13 38:3 3|94 99:3 4|36 42:3 5|48 36:3 6|90 48:3 7|75 89:3 8|60 13:3 9|22 91:3 10|41 79:4 1|42 94:4 2|65 14:4 3|33 33:4 4|94 9:4 5|23 85:4 6|59 22:4 7|15 74:4 8|11 9:4 9|8 8:4 10|100 73:5 1|32 23:5 2|10 30:5 3|15 93:5 4|86 69:5 5|73 22:5 6|81 3:5 7|72 70:5 8|88 15:5 9|73 84:5 10|67 17:6 1|97 83:6 2|22 77:6 3|43 45:6 4|100 52:6 5|67 51:6 6|66 51:6 7|35 7:6 8|24 91:6 9|7 50:6 10|39 67:7 1|69 25:7 2|31 26:7 3|44 94:7 4|18 71:7 5|86 62:7 6|96 36:7 7|8 37:7 8|62 66:7 9|23 26:7 10|96 13:8 1|83 42:8 2|53 100:8 3|11 58:8 4|28 46:8 5|15 69:8 6|86 31:8 7|41 26:8 8|87 98:8 9|52 94:8 10|66 6:9 1|66 60:9 2|53 39:9 3|74 50:9 4|90 43:9 5|15 25:9 6|94 16:9 7|19 55:9 8|25 92:9 9|34 7:9 10|100 70:10 1|34 75:10 2|9 18:10 3|6 83:10 4|93 41:10 5|94 23:10 6|38 39:10 7|93 74:10 8|82 5:10 9|70 4:10 10</relation>
    <relation name="R101" arity="2" nbTuples="100" semantics="soft" defaultCost="infinity">9 92:1 1|4 24:1 2|56 55:1 3|45 58:1 4|47 40:1 5|90 38:1 6|36 99:1 7|2 48:1 8|15 18:1 9|9 76:1 10|27 50:2 1|34 1:2 2|3 84:2 3|34 97:2 4|46 32:2 5|59 16:2 6|42 39:2 7|63 80:2 8|10 10:2 9|23 66:2 10|69 21:3 1|83 86:3 2|12 50:3 3|43 81:3 4|79 78:3 5|93 24:3 6|26 26:3 7|7 83:3 8|97 89:3 9|65 43:3 10|7 67:4 1|41 4:4 2|82 91:4 3|24 57:4 4|87 91:4 5|14 21:4 6|40 17:4 7|75 79:4 8|76 69:4 9|29 72:4 10|9 54:5 1|86 23:5 2|29 28:5 3|32 52:5 4|38 89:5 5|22 93:5 6|26 75:5 7|31 96:5 8|73 100:5 9|92 75:5 10|74 1:6 1|8 100:6 2|36 88:6 3|44 94:6 4|56 6:6 5|69 31:6 6|37 90:6 7|22 11:6 8|44 52:6 9|63 35:6 10|76 92:7 1|73 65:7 2|82 15:7 3|62 47:7 4|16 47:7 5|67 87:7 6|99 28:7 7|88 45:7 8|24 64:7 9|71 38:7 10|98 11:8 1|25 21:8 2|35 12:8 3|83 57:8 4|42 33:8 5|55 51:8 6|66 81:8 7|15 10:8 8|29 56:8 9|9 89:8 10|88 64:9 1|3 84:9 2|33 64:9 3|7 15:9 4|44 66:9 5|52 63:9 6|31 56:9 7|47 15:9 8|54 63:9 9|64 79:9 10|77 78:10 1|62 75:10 2|62 51:10 3|2 35:10 4|69 13:10 5|41 12:10 6|8 63:10 7|86 19:10 8|23 44:10 9|99 74:10 10</relation>
    <relation name="R102" arity="2" nbTuples="100" semantics="soft" defaultCost="infinity">23 50:1 1|33 91:1 2|54 85:1 3|44 88:1 4|94 44:1 5|69 83:1 6|30 19:1 7|57 31:1 8|43 62:1 9|87 46:1 10|51 1:2 1|99 52:2 2|2 7:2 3|40 66:2 4|50 14:2 5|12 89:2 6|1 77:2 7|71 83:2 8|46 84:2 9|65 26:2 10|90 97:3 1|24 24:3 2|77 89:3 3|76 12:3 4|55 24:3 5|2 25:3 6|94 27:3 7|97 28:3 8|17 92:3 9|57 87:3 10|10 23:4 1|64 64:4 2|99 8:4 3|21 12:4 4|9 82:4 5|20 63:4 6|28 5:4 7|24 2:4 8|83 29:4 9|89 23:4 10|89 3:5 1|53 19:5 2|45 97:5 3|50 80:5 4|42 65:5 5|49 46:5 6|16 37:5 7|27 95:5 8|1 24:5 9|46 81:5 10|23 70:6 1|16 41:6 2|91 13:6 3|96 72:6 4|22 17:6 5|99 49:6 6|71 55:6 7|44 67:6 8|43 51:6 9|23 51:6 10|67 62:7 1|31 27:7 2|37 82:7 3|36 53:7 4|58 67:7 5|52 51:7 6|40 54:7 7|20 2:7 8|19 86:7 9|94 88:7 10|17 19:8 1|57 44:8 2|90 79:8 3|26 41:8 4|30 25:8 5|9 82:8 6|55 68:8 7|25 91:8 8|46 10:8 9|21 84:8 10|32 15:9 1|53 100:9 2|95 20:9 3|53 94:9 4|1 78:9 5|14 64:9 6|14 73:9 7|9 56:9 8|42 3:9 9|69 23:9 10|67 34:10 1|32 40:10 2|52 9:10 3|90 54:10 4|9 93:10 5|64 46:10 6|47 73:10 7|54 10:10 8|41 40:10 9|98 14:10 10</relation>
    <relation name="R103" arity="2" nbTuples="100" semantics="soft" defaultCost="infinity">92 39:1 1|39 67:1 2|75 86:1 3|69 65:1 4|3 90:1 5|65 96:1 6|91 85:1 7|71 64:1 8|8 62:1 9|73 88:1 10|86 37:2 1|83 59:2 2|79 93:2 3|60 73:2 4|16 90:2 5|42 62:2 6|55 36:2 7|5 29:2 8|91 72:2 9|11 53:2 10|24 69:3 1|46 69:3 2|86 10:3 3|13 39:3 4|36 98:3 5|95 47:3 6|64 21:3 7|39 90:3 8|61 22:3 9|18 25:3 10|25 98:4 1|43 34:4 2|22 6:4 3|93 91:4 4|33 98:4 5|92 98:4 6|57 94:4 7|34 21:4 8|84 27:4 9|32 1:4 10|88 41:5 1|52 23:5 2|14 72:5 3|70 55:5 4|23 67:5 5|72 6:5 6|58 18:5 7|13 33:5 8|91 34:5 9|45 65:5 10|18 67:6 1|97 88:6 2|96 23:6 3|19 73:6 4|92 25:6 5|85 52:6 6|59 59:6 7|45 20:6 8|72 45:6 9|49 53:6 10|46 90:7 1|53 41:7 2|26 27:7 3|40 3:7 4|34 49:7 5|11 23:7 6|3 20:7 7|6 68:7 8|57 31:7 9|51 83:7 10|38 76:8 1|44 19:8 2|13 75:8 3|36 59:8 4|45 50:8 5|66 18:8 6|49 32:8 7|88 53:8 8|21 50:8 9|17 94:8 10|47 53:9 1|9 16:9 2|3 68:9 3|95 9:9 4|67 35:9 5|67 70:9 6|51 67:9 7|47 22:9 8|39 9:9 9|27 4:9 10|42 87:10 1|36 3:10 2|100 55:10 3|37 93:10 4|6 2:10 5|17 47:10 6|6 73:10 7|25 10:10 8|36 43:10 9|52 96:10 10</relation>
    <relation name="R104" arity="2" nbTuples="100" semantics="soft" defaultCost="infinity">89 55:1 1|41 56:1 2|58 63:1 3|70 75:1 4|28 37:1 5|63 15:1 6|33 15:1 7|33 81:1 8|47 8:1 9|54 97:1 10|27 69:2 1|74 4:2 2|67 33:2 3|24 51:2 4|91 79:2 5|26 50:2 6|72 99:2 7|53 41:2 8|9 91:2 9|34 10:2 10|76 82:3 1|67 24:3 2|25 43:3 3|44 82:3 4|80 29:3 5|72 78:3 6|53 97:3 7|1 50:3 8|74 59:3 9|97 61:3 10|22 14:4 1|92 72:4 2|19 61:4 3|92 99:4 4|28 51:4 5|29 28:4 6|12 29:4 7|89 41:4 8|74 46:4 9|60 43:4 10|14 58:5 1|16 25:5 2|32 22:5 3|29 70:5 4|4 3:5 5|24 43:5 6|69 21:5 7|53 6:5 8|86 65:5 9|77 95:5 10|89 50:6 1|69 71:6 2|52 60:6 3|88 76:6 4|12 9:6 5|75 91:6 6|1 86:6 7|36 43:6 8|88 14:6 9|71 40:6 10|32 93:7 1|72 29:7 2|98 61:7 3|55 37:7 4|1 11:7 5|6 36:7 6|15 64:7 7|61 23:7 8|78 18:7 9|40 99:7 10|9 88:8 1|25 48:8 2|59 23:8 3|71 8:8 4|25 51:8 5|9 32:8 6|23 9:8 7|5 43:8 8|74 62:8 9|37 7:8 10|16 65:9 1|31 40:9 2|3 22:9 3|16 35:9 4|39 96:9 5|61 9:9 6|46 8:9 7|42 62:9 8|40 91:9 9|35 53:9 10|69 15:10 1|10 61:10 2|42 87:10 3|31 87:10 4|49 23:10 5|96 59:10 6|75 63:10 7|53 33:10 8|73 16:10 9|70 70:10 10</relation>
    <relation name="R105" arity="2" nbTuples="100" semantics="soft" defaultCost="infinity">81 53:1 1|68 41:1 2|29 76:1 3|39 62:1 4|6 47:1 5|25 77:1 6|29 18:1 7|66 35:1 8|2 40:1 9|71 62:1 10|88 43:2 1|89 4:2 2|12 44:2 3|50 69:2 4|46 38:2 5|35 83:2 6|99 46:2 7|56 96:2 8|17 22:2 9|19 38:2 10|43 24:3 1|59 76:3 2|88 45:3 3|58 53:3 4|27 15:3 5|44 4:3 6|8 77:3 7|47 14:3 8|74 3:3 9|22 77:3 10|42 38:4 1|81 17:4 2|16 2:4 3|2 87:4 4|77 67:4 5|5 50:4 6|94 6:4 7|39 5:4 8|10 33:4 9|41 9:4 10|39 61:5 1|94 49:5 2|49 10:5 3|25 41:5 4|67 82:5 5|68 32:5 6|5 10:5 7|32 26:5 8|86 96:5 9|98 22:5 10|68 16:6 1|100 53:6 2|21 14:6 3|34 59:6 4|82 62:6 5|66 32:6 6|82 37:6 7|24 26:6 8|66 67:6 9|69 59:6 10|27 67:7 1|79 52:7 2|56 4:7 3|95 31:7 4|22 76:7 5|1 1:7 6|48 69:7 7|69 58:7 8|86 35:7 9|91 83:7 10|74 84:8 1|11 48:8 2|53 34:8 3|67 67:8 4|49 39:8 5|14 35:8 6|19 29:8 7|68 17:8 8|63 59:8 9|12 84:8 10|52 90:9 1|19 51:9 2|1 69:9 3|47 9:9 4|62 61:9 5|73 4:9 6|29 67:9 7|51 66:9 8|75 28:9 9|78 53:9 10|68 34:10 1|5 17:10 2|58 73:10 3|14 18:10 4|44 64:10 5|38 77:10 6|91 58:10 7|8 72:10 8|98 64:10 9|72 88:10 10</relation>
    <relation name="R106" arity="2" nbTuples="100" semantics="soft" defaultCost="infinity">67 59:1 1|20 95:1 2|74 66:1 3|43 88:1 4|84 54:1 5|51 73:1 6|39 64:1 7|39 55:1 8|57 28:1 9|38 27:1 10|95 44:2 1|38 60:2 2|50 57:2 3|11 16:2 4|75 1:2 5|45 51:2 6|26 68:2 7|32 51:2 8|57 28:2 9|44 51:2 10|49 7:3 1|61 18:3 2|21 39:3 3|37 47:3 4|97 49:3 5|99 92:3 6|33 69:3 7|19 95:3 8|62 33:3 9|3 90:3 10|42 41:4 1|7 77:4 2|49 18:4 3|85 3:4 4|11 7:4 5|47 84:4 6|4 70:4 7|34 94:4 8|32 7:4 9|42 100:4 10|23 48:5 1|21 60:5 2|78 91:5 3|77 24:5 4|35 42:5 5|79 85:5 6|12 100:5 7|54 52:5 8|51 71:5 9|62 50:5 10|43 14:6 1|48 96:6 2|25 63:6 3|33 64:6 4|95 97:6 5|34 30:6 6|72 58:6 7|39 21:6 8|51 100:6 9|77 77:6 10|30 12:7 1|55 25:7 2|60 20:7 3|67 74:7 4|75 96:7 5|17 19:7 6|41 94:7 7|32 88:7 8|12 19:7 9|82 9:7 10|5 6:8 1|82 75:8 2|14 7:8 3|72 84:8 4|94 17:8 5|55 88:8 6|67 31:8 7|96 48:8 8|2 53:8 9|67 83:8 10|59 61:9 1|61 45:9 2|18 18:9 3|89 92:9 4|9 85:9 5|4 23:9 6|26 99:9 7|8 42:9 8|24 31:9 9|24 65:9 10|30 95:10 1|41 49:10 2|50 62:10 3|76 6:10 4|1 84:10 5|2 19:10 6|19 51:10 7|71 85:10 8|72 9:10 9|54 29:10 10</relation>
    <relation name="R107" arity="2" nbTuples="100" semantics="soft" defaultCost="infinity">42 50:1 1|92 23:1 2|6 40:1 3|88 72:1 4|85 4:1 5|6 18:1 6|28 62:1 7|15 83:1 8|19 81:1 9|53 93:1 10|1 70:2 1|55 99:2 2|56 16:2 3|30 47:2 4|71 87:2 5|69 99:2 6|88 90:2 7|97 93:2 8|22 46:2 9|68 34:2 10|2 92:3 1|85 72:3 2|10 78:3 3|78 43:3 4|34 38:3 5|76 98:3 6|82 5:3 7|72 23:3 8|93 40:3 9|81 53:3 10|71 46:4 1|74 91:4 2|64 53:4 3|47 46:4 4|50 63:4 5|11 44:4 6|54 43:4 7|57 9:4 8|74 18:4 9|62 39:4 10|72 48:5 1|14 81:5 2|39 16:5 3|26 9:5 4|35 31:5 5|22 17:5 6|49 49:5 7|20 19:5 8|41 50:5 9|91 17:5 10|60 74:6 1|69 9:6 2|67 86:6 3|45 57:6 4|43 87:6 5|48 82:6 6|60 4:6 7|13 79:6 8|93 74:6 9|96 44:6 10|49 48:7 1|11 61:7 2|68 50:7 3|9 87:7 4|88 89:7 5|65 73:7 6|30 26:7 7|76 91:7 8|6 67:7 9|25 11:7 10|41 52:8 1|23 63:8 2|26 14:8 3|70 28:8 4|20 39:8 5|76 64:8 6|80 41:8 7|1 40:8 8|64 44:8 9|56 74:8 10|36 21:9 1|83 61:9 2|95 83:9 3|69 3:9 4|100 7:9 5|73 80:9 6|93 4:9 7|56 52:9 8|75 67:9 9|46 21:9 10|5 26:10 1|10 63:10 2|80 21:10 3|7 11:10 4|57 38:10 5|84 44:10 6|68 17:10 7|56 62:10 8|14 7:10 9|37 28:10 10</relation>
    <relation name="R108" arity="2" nbTuples="100" semantics="soft" defaultCost="infinity">91 82:1 1|37 60:1 2|51 40:1 3|97 18:1 4|97 17:1 5|89 81:1 6|27 94:1 7|45 23:1 8|70 54:1 9|88 6:1 10|91 50:2 1|29 86:2 2|36 71:2 3|34 92:2 4|63 63:2 5|83 60:2 6|1 29:2 7|37 26:2 8|42 78:2 9|8 84:2 10|93 2:3 1|92 67:3 2|64 69:3 3|19 68:3 4|25 85:3 5|57 49:3 6|98 30:3 7|87 74:3 8|2 22:3 9|74 9:3 10|53 44:4 1|29 71:4 2|33 84:4 3|91 56:4 4|46 89:4 5|9 97:4 6|26 77:4 7|72 98:4 8|24 77:4 9|65 44:4 10|81 76:5 1|20 85:5 2|79 10:5 3|76 54:5 4|2 8:5 5|29 57:5 6|79 27:5 7|31 10:5 8|91 31:5 9|57 79:5 10|92 59:6 1|61 31:6 2|3 81:6 3|76 7:6 4|1 15:6 5|47 27:6 6|72 81:6 7|35 41:6 8|24 75:6 9|23 57:6 10|39 41:7 1|70 30:7 2|80 53:7 3|24 12:7 4|29 92:7 5|15 40:7 6|88 73:7 7|62 8:7 8|76 25:7 9|6 21:7 10|59 46:8 1|16 51:8 2|89 39:8 3|99 9:8 4|45 63:8 5|79 34:8 6|96 8:8 7|24 60:8 8|44 32:8 9|96 49:8 10|19 26:9 1|58 4:9 2|67 24:9 3|78 47:9 4|70 3:9 5|83 59:9 6|34 6:9 7|95 67:9 8|62 93:9 9|59 54:9 10|41 83:10 1|62 19:10 2|79 95:10 3|45 36:10 4|16 68:10 5|79 96:10 6|54 70:10 7|20 70:10 8|64 52:10 9|91 44:10 10</relation>
    <relation name="R109" arity="2" nbTuples="100" semantics="soft" defaultCost="infinity">39 33:1 1|16 62:1 2|70 56:1 3|82 20:1 4|73 33:1 5|49 48:1 6|84 70:1 7|16 15:1 8|82 43:1 9|2 40:1 10|49 16:2 1|74 19:2 2|64 90:2 3|23 24:2 4|18 2:2 5|79 63:2 6|40 18:2 7|15 46:2 8|70 41:2 9|90 56:2 10|89 71:3 1|47 30:3 2|32 49:3 3|100 6:3 4|78 17:3 5|1 13:3 6|70 59:3 7|92 1:3 8|65 63:3 9|50 3:3 10|92 8:4 1|15 67:4 2|39 38:4 3|17 76:4 4|82 85:4 5|98 52:4 6|20 30:4 7|65 88:4 8|68 42:4 9|9 96:4 10|34 11:5 1|25 49:5 2|75 17:5 3|29 80:5 4|34 88:5 5|46 97:5 6|27 7:5 7|97 65:5 8|40 58:5 9|42 74:5 10|5 6:6 1|39 74:6 2|7 66:6 3|61 67:6 4|61 84:6 5|5 68:6 6|52 74:6 7|1 1:6 8|46 67:6 9|57 18:6 10|2 15:7 1|38 68:7 2|17 70:7 3|95 86:7 4|35 74:7 5|71 39:7 6|18 59:7 7|7 54:7 8|26 13:7 9|71 8:7 10|54 72:8 1|86 70:8 2|34 61:8 3|90 31:8 4|98 7:8 5|47 93:8 6|77 5:8 7|86 95:8 8|6 63:8 9|30 77:8 10|84 66:9 1|53 9:9 2|36 1:9 3|86 99:9 4|29 51:9 5|72 98:9 6|76 40:9 7|74 30:9 8|75 5:9 9|12 69:9 10|44 28:10 1|14 22:10 2|92 7:10 3|57 49:10 4|19 38:10 5|78 31:10 6|20 98:10 7|35 28:10 8|95 84:10 9|13 18:10 10</relation>
    <relation name="R110" arity="2" nbTuples="100" semantics="soft" defaultCost="infinity">99 5:1 1|68 61:1 2|80 56:1 3|28 93:1 4|77 22:1 5|79 2:1 6|92 20:1 7|86 98:1 8|76 72:1 9|21 84:1 10|5 35:2 1|93 33:2 2|74 21:2 3|14 58:2 4|54 69:2 5|59 80:2 6|35 56:2 7|2 65:2 8|8 43:2 9|84 79:2 10|90 38:3 1|68 95:3 2|63 3:3 3|3 61:3 4|51 79:3 5|76 62:3 6|18 20:3 7|59 36:3 8|31 19:3 9|20 99:3 10|31 72:4 1|34 94:4 2|64 97:4 3|90 52:4 4|75 28:4 5|22 72:4 6|76 35:4 7|12 24:4 8|33 77:4 9|31 90:4 10|57 96:5 1|98 97:5 2|12 51:5 3|71 59:5 4|6 69:5 5|17 46:5 6|54 24:5 7|26 15:5 8|71 91:5 9|84 2:5 10|82 15:6 1|49 33:6 2|4 29:6 3|16 45:6 4|4 6:6 5|16 22:6 6|92 60:6 7|10 29:6 8|71 53:6 9|30 13:6 10|48 27:7 1|37 64:7 2|48 70:7 3|53 73:7 4|65 76:7 5|56 12:7 6|56 83:7 7|18 35:7 8|62 74:7 9|2 84:7 10|99 16:8 1|48 96:8 2|91 85:8 3|88 18:8 4|55 38:8 5|76 48:8 6|69 48:8 7|33 91:8 8|35 78:8 9|51 32:8 10|55 76:9 1|13 10:9 2|12 8:9 3|66 25:9 4|99 83:9 5|73 50:9 6|76 31:9 7|56 20:9 8|20 95:9 9|75 64:9 10|80 34:10 1|33 32:10 2|97 19:10 3|58 68:10 4|73 88:10 5|75 66:10 6|67 53:10 7|26 82:10 8|39 11:10 9|79 13:10 10</relation>
    <relation name="R111" arity="2" nbTuples="100" semantics="soft" defaultCost="infinity">90 81:1 1|8 76:1 2|76 21:1 3|34 60:1 4|98 79:1 5|39 56:1 6|11 46:1 7|93 43:1 8|52 21:1 9|70 87:1 10|5 71:2 1|41 67:2 2|76 70:2 3|100 36:2 4|11 29:2 5|77 81:2 6|28 82:2 7|77 84:2 8|93 83:2 9|81 67:2 10|44 76:3 1|40 42:3 2|93 46:3 3|13 100:3 4|54 26:3 5|63 73:3 6|45 27:3 7|76 77:3 8|64 91:3 9|50 84:3 10|32 17:4 1|35 20:4 2|39 89:4 3|87 74:4 4|62 47:4 5|74 12:4 6|47 78:4 7|31 25:4 8|1 76:4 9|42 9:4 10|45 100:5 1|21 80:5 2|81 97:5 3|5 39:5 4|4 97:5 5|23 51:5 6|89 67:5 7|15 94:5 8|22 19:5 9|43 41:5 10|83 2:6 1|63 59:6 2|70 67:6 3|81 85:6 4|10 89:6 5|74 37:6 6|48 47:6 7|96 27:6 8|12 7:6 9|58 84:6 10|73 33:7 1|23 7:7 2|48 57:7 3|36 25:7 4|18 54:7 5|48 13:7 6|65 52:7 7|91 53:7 8|64 68:7 9|24 22:7 10|100 7:8 1|23 16:8 2|42 74:8 3|18 44:8 4|97 33:8 5|3 31:8 6|85 76:8 7|82 28:8 8|59 24:8 9|60 6:8 10|95 19:9 1|12 17:9 2|90 94:9 3|41 45:9 4|16 34:9 5|33 34:9 6|81 7:9 7|27 58:9 8|66 72:9 9|17 51:9 10|41 95:10 1|4 19:10 2|47 31:10 3|39 80:10 4|1 61:10 5|7 37:10 6|68 81:10 7|3 68:10 8|13 22:10 9|3 29:10 10</relation>
    <relation name="R112" arity="2" nbTuples="100" semantics="soft" defaultCost="infinity">28 51:1 1|17 5:1 2|38 30:1 3|74 15:1 4|47 39:1 5|87 62:1 6|2 69:1 7|2 65:1 8|50 49:1 9|53 23:1 10|39 42:2 1|93 86:2 2|41 74:2 3|7 85:2 4|75 58:2 5|73 13:2 6|5 72:2 7|46 33:2 8|13 15:2 9|50 45:2 10|52 11:3 1|57 11:3 2|17 34:3 3|27 42:3 4|72 73:3 5|42 50:3 6|13 65:3 7|96 78:3 8|66 52:3 9|25 29:3 10|51 2:4 1|71 12:4 2|83 72:4 3|98 71:4 4|100 66:4 5|22 16:4 6|71 27:4 7|1 4:4 8|66 34:4 9|27 85:4 10|17 8:5 1|38 45:5 2|54 30:5 3|46 5:5 4|41 64:5 5|86 72:5 6|18 16:5 7|87 64:5 8|74 34:5 9|35 1:5 10|73 29:6 1|35 30:6 2|14 22:6 3|67 99:6 4|46 71:6 5|28 23:6 6|72 13:6 7|81 65:6 8|16 34:6 9|34 63:6 10|24 54:7 1|95 81:7 2|49 22:7 3|54 76:7 4|35 50:7 5|97 32:7 6|33 7:7 7|38 68:7 8|43 32:7 9|30 5:7 10|83 23:8 1|15 32:8 2|93 23:8 3|21 46:8 4|42 95:8 5|59 17:8 6|70 90:8 7|94 40:8 8|28 37:8 9|39 89:8 10|73 58:9 1|32 16:9 2|89 92:9 3|42 72:9 4|24 41:9 5|76 11:9 6|61 83:9 7|44 17:9 8|12 95:9 9|63 44:9 10|53 97:10 1|83 81:10 2|99 10:10 3|59 84:10 4|1 24:10 5|66 75:10 6|56 100:10 7|40 99:10 8|49 31:10 9|88 35:10 10</relation>
    <relation name="R113" arity="2" nbTuples="100" semantics="soft" defaultCost="infinity">7 38:1 1|100 39:1 2|75 28:1 3|69 20:1 4|76 73:1 5|20 88:1 6|57 66:1 7|30 36:1 8|90 3:1 9|16 65:1 10|38 71:2 1|62 52:2 2|72 98:2 3|46 88:2 4|55 4:2 5|56 34:2 6|25 9:2 7|42 23:2 8|20 9:2 9|5 46:2 10|2 86:3 1|4 65:3 2|87 67:3 3|91 66:3 4|91 4:3 5|82 45:3 6|32 94:3 7|24 25:3 8|89 67:3 9|2 52:3 10|25 40:4 1|87 73:4 2|28 49:4 3|38 5:4 4|91 66:4 5|8 20:4 6|62 69:4 7|38 28:4 8|67 25:4 9|70 16:4 10|63 26:5 1|33 9:5 2|13 71:5 3|20 62:5 4|63 46:5 5|7 40:5 6|34 49:5 7|37 62:5 8|30 100:5 9|4 71:5 10|17 73:6 1|85 71:6 2|96 3:6 3|87 33:6 4|97 76:6 5|45 83:6 6|47 8:6 7|98 5:6 8|97 87:6 9|3 77:6 10|50 54:7 1|60 27:7 2|9 83:7 3|53 13:7 4|93 16:7 5|34 98:7 6|15 2:7 7|25 32:7 8|43 88:7 9|22 94:7 10|65 36:8 1|57 25:8 2|49 90:8 3|71 7:8 4|51 25:8 5|62 57:8 6|60 69:8 7|27 87:8 8|59 23:8 9|74 65:8 10|27 48:9 1|36 31:9 2|76 17:9 3|58 77:9 4|3 37:9 5|8 67:9 6|86 1:9 7|24 1:9 8|65 16:9 9|62 8:9 10|89 57:10 1|89 98:10 2|29 44:10 3|46 86:10 4|22 87:10 5|58 35:10 6|19 63:10 7|86 90:10 8|67 86:10 9|36 68:10 10</relation>
    <relation name="R114" arity="2" nbTuples="100" semantics="soft" defaultCost="infinity">17 96:1 1|10 62:1 2|64 69:1 3|83 28:1 4|11 56:1 5|57 36:1 6|88 83:1 7|76 78:1 8|9 29:1 9|46 10:1 10|41 65:2 1|36 89:2 2|84 77:2 3|3 92:2 4|63 27:2 5|45 46:2 6|82 87:2 7|35 72:2 8|81 89:2 9|52 72:2 10|98 64:3 1|11 88:3 2|36 82:3 3|33 48:3 4|97 36:3 5|100 1:3 6|62 81:3 7|84 45:3 8|48 21:3 9|59 9:3 10|5 72:4 1|35 27:4 2|82 79:4 3|87 36:4 4|7 33:4 5|17 60:4 6|17 46:4 7|69 100:4 8|98 87:4 9|38 49:4 10|82 15:5 1|92 38:5 2|64 79:5 3|30 96:5 4|47 29:5 5|8 39:5 6|80 61:5 7|76 38:5 8|50 84:5 9|59 20:5 10|39 92:6 1|52 12:6 2|55 66:6 3|7 37:6 4|11 95:6 5|4 58:6 6|9 67:6 7|24 28:6 8|6 30:6 9|74 59:6 10|58 50:7 1|37 15:7 2|30 54:7 3|46 73:7 4|48 72:7 5|38 26:7 6|66 1:7 7|50 9:7 8|42 70:7 9|95 6:7 10|1 94:8 1|72 54:8 2|87 71:8 3|30 27:8 4|98 70:8 5|48 48:8 6|49 89:8 7|50 28:8 8|78 78:8 9|35 69:8 10|83 21:9 1|47 27:9 2|50 86:9 3|97 76:9 4|6 37:9 5|97 94:9 6|30 14:9 7|39 11:9 8|3 44:9 9|34 89:9 10|12 58:10 1|85 76:10 2|61 70:10 3|72 82:10 4|89 88:10 5|79 16:10 6|35 83:10 7|100 25:10 8|46 38:10 9|52 93:10 10</relation>
    <relation name="R115" arity="2" nbTuples="100" semantics="soft" defaultCost="infinity">74 55:1 1|80 40:1 2|61 11:1 3|96 17:1 4|71 22:1 5|16 33:1 6|95 64:1 7|26 76:1 8|9 20:1 9|77 67:1 10|51 63:2 1|17 86:2 2|21 81:2 3|95 32:2 4|36 8:2 5|66 35:2 6|82 23:2 7|64 15:2 8|56 65:2 9|3 16:2 10|6 70:3 1|14 45:3 2|26 78:3 3|43 56:3 4|11 89:3 5|44 68:3 6|77 22:3 7|78 88:3 8|77 26:3 9|17 86:3 10|90 32:4 1|22 33:4 2|18 73:4 3|82 47:4 4|92 16:4 5|80 77:4 6|18 7:4 7|49 95:4 8|92 43:4 9|93 65:4 10|39 83:5 1|36 89:5 2|44 62:5 3|81 49:5 4|70 65:5 5|82 75:5 6|58 78:5 7|95 59:5 8|84 27:5 9|80 54:5 10|5 13:6 1|33 88:6 2|37 73:6 3|70 82:6 4|83 21:6 5|94 1:6 6|100 31:6 7|6 5:6 8|42 28:6 9|78 21:6 10|27 46:7 1|91 4:7 2|79 18:7 3|46 40:7 4|92 69:7 5|25 12:7 6|60 93:7 7|95 71:7 8|58 1:7 9|28 9:7 10|20 70:8 1|25 30:8 2|41 70:8 3|28 38:8 4|57 3:8 5|3 8:8 6|3 18:8 7|23 74:8 8|20 30:8 9|32 92:8 10|78 43:9 1|58 43:9 2|45 89:9 3|99 27:9 4|11 34:9 5|78 79:9 6|7 63:9 7|58 34:9 8|69 63:9 9|46 65:9 10|83 24:10 1|59 25:10 2|56 46:10 3|37 92:10 4|38 12:10 5|47 85:10 6|40 87:10 7|51 31:10 8|88 55:10 9|71 6:10 10</relation>
    <relation name="R116" arity="2" nbTuples="100" semantics="soft" defaultCost="infinity">64 48:1 1|100 12:1 2|3 16:1 3|1 92:1 4|16 32:1 5|62 39:1 6|46 26:1 7|27 79:1 8|67 61:1 9|20 5:1 10|69 39:2 1|86 28:2 2|7 76:2 3|8 65:2 4|3 22:2 5|53 95:2 6|39 15:2 7|45 95:2 8|21 53:2 9|83 71:2 10|6 25:3 1|33 47:3 2|62 5:3 3|96 69:3 4|62 21:3 5|35 57:3 6|37 31:3 7|36 82:3 8|28 3:3 9|75 97:3 10|56 75:4 1|47 41:4 2|62 84:4 3|16 53:4 4|58 90:4 5|51 59:4 6|65 5:4 7|7 82:4 8|24 14:4 9|23 25:4 10|84 16:5 1|18 77:5 2|98 50:5 3|86 95:5 4|87 76:5 5|88 38:5 6|64 61:5 7|84 93:5 8|35 88:5 9|57 44:5 10|43 43:6 1|97 6:6 2|48 58:6 3|74 51:6 4|100 73:6 5|14 55:6 6|67 79:6 7|83 82:6 8|95 28:6 9|71 66:6 10|47 48:7 1|36 71:7 2|8 13:7 3|24 67:7 4|30 72:7 5|84 78:7 6|7 67:7 7|13 5:7 8|92 38:7 9|46 97:7 10|69 18:8 1|34 32:8 2|55 36:8 3|59 15:8 4|53 6:8 5|31 28:8 6|13 64:8 7|57 90:8 8|80 7:8 9|70 42:8 10|16 60:9 1|32 69:9 2|93 13:9 3|62 85:9 4|91 29:9 5|64 57:9 6|80 61:9 7|38 98:9 8|26 74:9 9|51 1:9 10|84 17:10 1|4 65:10 2|23 40:10 3|53 66:10 4|51 42:10 5|19 79:10 6|1 25:10 7|24 1:10 8|72 15:10 9|85 43:10 10</relation>
    <relation name="R117" arity="2" nbTuples="100" semantics="soft" defaultCost="infinity">6 27:1 1|26 33:1 2|26 87:1 3|33 91:1 4|61 33:1 5|29 33:1 6|32 76:1 7|40 47:1 8|64 61:1 9|30 37:1 10|66 41:2 1|30 59:2 2|7 5:2 3|75 27:2 4|97 2:2 5|25 86:2 6|86 62:2 7|43 2:2 8|56 66:2 9|53 5:2 10|23 31:3 1|34 79:3 2|30 4:3 3|38 89:3 4|13 10:3 5|73 21:3 6|61 82:3 7|19 59:3 8|66 33:3 9|14 89:3 10|80 26:4 1|79 10:4 2|27 33:4 3|17 37:4 4|4 96:4 5|76 69:4 6|70 4:4 7|18 16:4 8|91 80:4 9|12 41:4 10|2 15:5 1|29 61:5 2|8 51:5 3|81 37:5 4|43 92:5 5|32 64:5 6|88 33:5 7|74 96:5 8|46 68:5 9|47 62:5 10|49 71:6 1|50 51:6 2|83 78:6 3|4 89:6 4|18 10:6 5|80 98:6 6|10 29:6 7|31 83:6 8|85 22:6 9|33 54:6 10|80 98:7 1|53 36:7 2|70 40:7 3|72 37:7 4|87 19:7 5|59 30:7 6|90 71:7 7|55 93:7 8|35 62:7 9|70 95:7 10|44 24:8 1|75 38:8 2|77 29:8 3|37 91:8 4|66 61:8 5|87 18:8 6|72 9:8 7|39 92:8 8|8 47:8 9|90 89:8 10|48 69:9 1|61 24:9 2|57 79:9 3|83 61:9 4|68 69:9 5|63 91:9 6|94 3:9 7|90 85:9 8|48 40:9 9|98 80:9 10|44 52:10 1|43 51:10 2|62 55:10 3|7 42:10 4|91 75:10 5|60 37:10 6|33 74:10 7|20 87:10 8|42 22:10 9|48 28:10 10</relation>
    <relation name="R118" arity="2" nbTuples="100" semantics="soft" defaultCost="infinity">4 61:1 1|35 29:1 2|71 22:1 3|38 91:1 4|33 91:1 5|50 76:1 6|74 57:1 7|14 81:1 8|62 96:1 9|81 68:1 10|15 23:2 1|100 5:2 2|34 27:2 3|71 70:2 4|53 39:2 5|20 82:2 6|81 17:2 7|1 11:2 8|70 26:2 9|42 53:2 10|4 83:3 1|34 4:3 2|39 89:3 3|63 59:3 4|1 3:3 5|64 91:3 6|8 56:3 7|14 74:3 8|31 42:3 9|44 15:3 10|98 69:4 1|78 52:4 2|14 28:4 3|26 78:4 4|16 26:4 5|48 48:4 6|6 99:4 7|34 70:4 8|46 18:4 9|83 8:4 10|97 69:5 1|38 73:5 2|82 12:5 3|27 30:5 4|20 73:5 5|20 52:5 6|90 72:5 7|98 67:5 8|74 18:5 9|40 15:5 10|24 24:6 1|67 95:6 2|1 24:6 3|47 86:6 4|47 4:6 5|85 83:6 6|55 34:6 7|88 30:6 8|5 42:6 9|28 45:6 10|69 49:7 1|10 31:7 2|77 67:7 3|59 35:7 4|4 87:7 5|68 86:7 6|92 57:7 7|38 39:7 8|31 95:7 9|74 3:7 10|78 45:8 1|24 71:8 2|86 50:8 3|46 89:8 4|4 65:8 5|52 70:8 6|92 37:8 7|60 70:8 8|2 2:8 9|76 49:8 10|46 83:9 1|96 92:9 2|6 72:9 3|16 68:9 4|11 82:9 5|38 77:9 6|33 57:9 7|39 6:9 8|58 59:9 9|71 47:9 10|88 55:10 1|76 61:10 2|59 34:10 3|81 38:10 4|82 40:10 5|57 19:10 6|10 92:10 7|54 56:10 8|86 26:10 9|86 46:10 10</relation>
    <relation name="R119" arity="2" nbTuples="100" semantics="soft" defaultCost="infinity">42 85:1 1|27 62:1 2|53 82:1 3|27 9:1 4|64 99:1 5|43 78:1 6|98 56:1 7|55 30:1 8|16 74:1 9|3 51:1 10|14 83:2 1|87 24:2 2|48 63:2 3|27 30:2 4|40 5:2 5|5 76:2 6|57 60:2 7|59 22:2 8|47 15:2 9|39 64:2 10|22 38:3 1|88 47:3 2|86 8:3 3|64 19:3 4|43 73:3 5|58 6:3 6|5 6:3 7|36 95:3 8|73 49:3 9|94 31:3 10|59 72:4 1|64 87:4 2|79 73:4 3|78 73:4 4|38 55:4 5|97 2:4 6|94 33:4 7|27 60:4 8|8 17:4 9|80 96:4 10|33 89:5 1|79 28:5 2|34 28:5 3|91 22:5 4|86 79:5 5|87 95:5 6|25 42:5 7|75 45:5 8|20 71:5 9|67 43:5 10|29 88:6 1|43 26:6 2|38 8:6 3|48 33:6 4|57 32:6 5|82 84:6 6|93 11:6 7|34 51:6 8|28 3:6 9|15 81:6 10|41 49:7 1|76 67:7 2|52 80:7 3|91 91:7 4|88 87:7 5|93 71:7 6|97 89:7 7|6 51:7 8|74 63:7 9|6 90:7 10|7 62:8 1|79 8:8 2|71 72:8 3|82 17:8 4|68 35:8 5|28 92:8 6|24 48:8 7|82 6:8 8|44 20:8 9|40 1:8 10|37 65:9 1|73 13:9 2|13 53:9 3|1 73:9 4|83 8:9 5|47 83:9 6|90 5:9 7|60 68:9 8|14 89:9 9|47 7:9 10|26 21:10 1|20 99:10 2|70 96:10 3|11 18:10 4|87 17:10 5|91 75:10 6|25 9:10 7|68 87:10 8|85 46:10 9|47 60:10 10</relation>
    <relation name="R120" arity="2" nbTuples="100" semantics="soft" defaultCost="infinity">34 17:1 1|54 38:1 2|99 14:1 3|70 42:1 4|42 22:1 5|30 93:1 6|14 17:1 7|75 76:1 8|88 16:1 9|18 17:1 10|60 17:2 1|42 49:2 2|9 60:2 3|99 36:2 4|27 86:2 5|12 73:2 6|21 12:2 7|24 28:2 8|9 79:2 9|17 6:2 10|52 69:3 1|32 12:3 2|72 29:3 3|38 56:3 4|30 30:3 5|89 7:3 6|72 56:3 7|38 29:3 8|59 100:3 9|88 19:3 10|55 45:4 1|86 8:4 2|45 71:4 3|63 65:4 4|28 38:4 5|89 86:4 6|48 74:4 7|14 72:4 8|70 30:4 9|93 88:4 10|68 79:5 1|57 94:5 2|24 83:5 3|4 53:5 4|100 70:5 5|29 25:5 6|2 83:5 7|74 62:5 8|4 55:5 9|11 28:5 10|74 11:6 1|17 32:6 2|91 68:6 3|74 80:6 4|40 1:6 5|70 19:6 6|8 63:6 7|34 12:6 8|1 5:6 9|16 83:6 10|76 29:7 1|75 14:7 2|64 96:7 3|17 30:7 4|19 74:7 5|93 3:7 6|73 64:7 7|42 18:7 8|81 31:7 9|54 90:7 10|35 100:8 1|84 95:8 2|22 16:8 3|74 91:8 4|77 66:8 5|85 11:8 6|43 28:8 7|62 81:8 8|68 98:8 9|38 20:8 10|80 59:9 1|88 57:9 2|85 89:9 3|23 64:9 4|58 81:9 5|65 83:9 6|6 48:9 7|83 95:9 8|8 99:9 9|56 36:9 10|60 36:10 1|71 97:10 2|81 6:10 3|44 45:10 4|69 24:10 5|13 97:10 6|15 79:10 7|30 33:10 8|55 18:10 9|60 87:10 10</relation>
    <relation name="R121" arity="2" nbTuples="100" semantics="soft" defaultCost="infinity">30 88:1 1|48 73:1 2|13 51:1 3|42 88:1 4|76 17:1 5|100 34:1 6|51 43:1 7|28 33:1 8|41 21:1 9|66 68:1 10|63 62:2 1|63 51:2 2|91 65:2 3|34 72:2 4|87 59:2 5|48 75:2 6|29 11:2 7|50 28:2 8|52 41:2 9|63 10:2 10|57 68:3 1|1 90:3 2|31 12:3 3|61 29:3 4|3 1:3 5|54 89:3 6|36 1:3 7|79 91:3 8|35 71:3 9|38 59:3 10|43 51:4 1|51 87:4 2|83 63:4 3|30 26:4 4|16 38:4 5|11 70:4 6|35 9:4 7|87 89:4 8|76 45:4 9|20 24:4 10|72 15:5 1|33 94:5 2|32 17:5 3|66 61:5 4|81 56:5 5|83 96:5 6|70 55:5 7|8 75:5 8|28 98:5 9|88 33:5 10|71 45:6 1|71 84:6 2|9 53:6 3|10 72:6 4|91 14:6 5|12 21:6 6|94 80:6 7|66 5:6 8|43 70:6 9|10 84:6 10|38 92:7 1|8 95:7 2|51 62:7 3|53 37:7 4|28 25:7 5|20 3:7 6|68 65:7 7|31 26:7 8|76 87:7 9|52 51:7 10|79 88:8 1|40 55:8 2|92 83:8 3|27 91:8 4|33 41:8 5|77 32:8 6|94 92:8 7|75 99:8 8|76 28:8 9|76 88:8 10|34 46:9 1|98 9:9 2|68 42:9 3|91 11:9 4|43 16:9 5|67 40:9 6|20 74:9 7|69 72:9 8|37 31:9 9|89 13:9 10|79 77:10 1|35 17:10 2|33 73:10 3|17 33:10 4|47 33:10 5|88 61:10 6|59 20:10 7|76 89:10 8|5 25:10 9|95 3:10 10</relation>
    <relation name="R122" arity="2" nbTuples="100" semantics="soft" defaultCost="infinity">58 36:1 1|35 15:1 2|90 98:1 3|13 46:1 4|35 31:1 5|42 87:1 6|40 77:1 7|94 8:1 8|83 32:1 9|11 70:1 10|98 71:2 1|35 30:2 2|81 51:2 3|18 33:2 4|63 62:2 5|89 39:2 6|73 27:2 7|55 96:2 8|98 97:2 9|52 16:2 10|47 89:3 1|38 72:3 2|50 95:3 3|80 78:3 4|89 60:3 5|77 29:3 6|51 53:3 7|14 62:3 8|76 1:3 9|53 77:3 10|84 18:4 1|3 91:4 2|24 70:4 3|50 57:4 4|45 43:4 5|66 45:4 6|22 32:4 7|54 89:4 8|42 64:4 9|31 66:4 10|8 66:5 1|3 97:5 2|85 49:5 3|32 89:5 4|63 29:5 5|55 34:5 6|97 11:5 7|61 43:5 8|45 94:5 9|7 60:5 10|16 92:6 1|5 7:6 2|72 67:6 3|87 57:6 4|83 57:6 5|14 78:6 6|33 42:6 7|90 75:6 8|42 46:6 9|79 5:6 10|91 55:7 1|49 45:7 2|78 85:7 3|13 99:7 4|1 47:7 5|38 12:7 6|88 57:7 7|76 1:7 8|57 49:7 9|71 61:7 10|51 60:8 1|76 98:8 2|40 40:8 3|30 49:8 4|47 29:8 5|30 98:8 6|36 46:8 7|38 61:8 8|30 98:8 9|91 10:8 10|46 88:9 1|63 50:9 2|72 3:9 3|55 86:9 4|2 86:9 5|19 38:9 6|26 80:9 7|7 33:9 8|58 80:9 9|1 84:9 10|60 100:10 1|73 91:10 2|31 32:10 3|61 38:10 4|87 37:10 5|95 33:10 6|8 8:10 7|23 50:10 8|73 72:10 9|29 46:10 10</relation>
    <relation name="R123" arity="2" nbTuples="100" semantics="soft" defaultCost="infinity">37 64:1 1|90 98:1 2|5 72:1 3|41 86:1 4|67 86:1 5|92 49:1 6|54 4:1 7|60 21:1 8|21 44:1 9|71 70:1 10|49 63:2 1|99 11:2 2|1 74:2 3|17 59:2 4|79 30:2 5|59 71:2 6|65 99:2 7|82 58:2 8|54 95:2 9|77 40:2 10|22 36:3 1|50 60:3 2|8 97:3 3|84 37:3 4|38 75:3 5|41 40:3 6|36 76:3 7|85 75:3 8|55 100:3 9|62 57:3 10|71 41:4 1|69 74:4 2|50 9:4 3|49 10:4 4|67 87:4 5|18 84:4 6|95 52:4 7|58 55:4 8|42 24:4 9|78 25:4 10|8 70:5 1|90 97:5 2|70 7:5 3|99 81:5 4|80 38:5 5|77 36:5 6|64 64:5 7|61 25:5 8|34 20:5 9|42 11:5 10|70 74:6 1|50 52:6 2|54 99:6 3|26 84:6 4|56 37:6 5|47 54:6 6|76 42:6 7|44 59:6 8|80 32:6 9|36 60:6 10|48 3:7 1|98 12:7 2|68 74:7 3|52 14:7 4|80 89:7 5|79 96:7 6|32 97:7 7|29 93:7 8|52 25:7 9|24 37:7 10|16 23:8 1|14 58:8 2|61 4:8 3|11 39:8 4|38 17:8 5|47 100:8 6|2 14:8 7|12 58:8 8|75 12:8 9|42 39:8 10|32 55:9 1|35 20:9 2|12 62:9 3|9 62:9 4|56 12:9 5|21 86:9 6|45 70:9 7|1 25:9 8|32 40:9 9|86 100:9 10|9 84:10 1|73 54:10 2|92 63:10 3|17 64:10 4|73 58:10 5|100 16:10 6|11 15:10 7|59 22:10 8|28 26:10 9|82 41:10 10</relation>
    <relation name="R124" arity="2" nbTuples="100" semantics="soft" defaultCost="infinity">89 64:1 1|65 56:1 2|53 49:1 3|27 31:1 4|15 87:1 5|84 30:1 6|36 100:1 7|99 68:1 8|33 14:1 9|9 17:1 10|82 25:2 1|78 13:2 2|29 27:2 3|19 15:2 4|50 98:2 5|50 79:2 6|5 6:2 7|80 26:2 8|88 23:2 9|38 83:2 10|18 53:3 1|93 45:3 2|46 94:3 3|45 35:3 4|92 16:3 5|95 13:3 6|18 89:3 7|53 20:3 8|29 32:3 9|67 2:3 10|20 64:4 1|21 61:4 2|85 26:4 3|88 42:4 4|5 88:4 5|57 95:4 6|86 50:4 7|51 18:4 8|81 1:4 9|62 82:4 10|95 54:5 1|26 89:5 2|80 27:5 3|88 27:5 4|52 6:5 5|31 14:5 6|95 49:5 7|30 3:5 8|58 22:5 9|59 73:5 10|74 26:6 1|60 89:6 2|79 65:6 3|55 30:6 4|55 29:6 5|79 68:6 6|62 16:6 7|58 84:6 8|62 100:6 9|24 42:6 10|26 40:7 1|34 75:7 2|14 89:7 3|83 67:7 4|51 94:7 5|83 72:7 6|100 97:7 7|80 17:7 8|72 41:7 9|91 49:7 10|33 44:8 1|47 19:8 2|66 86:8 3|41 19:8 4|93 43:8 5|91 24:8 6|83 36:8 7|35 95:8 8|97 38:8 9|27 6:8 10|56 42:9 1|72 80:9 2|73 43:9 3|31 11:9 4|88 94:9 5|84 27:9 6|42 94:9 7|32 83:9 8|20 66:9 9|29 9:9 10|96 91:10 1|49 47:10 2|1 34:10 3|98 81:10 4|57 96:10 5|47 33:10 6|31 5:10 7|80 45:10 8|48 29:10 9|62 59:10 10</relation>
    <relation name="R125" arity="2" nbTuples="100" semantics="soft" defaultCost="infinity">51 52:1 1|81 37:1 2|96 48:1 3|20 9:1 4|84 21:1 5|12 95:1 6|78 26:1 7|55 87:1 8|66 63:1 9|81 80:1 10|52 66:2 1|86 12:2 2|22 16:2 3|52 66:2 4|37 99:2 5|30 1:2 6|59 16:2 7|58 17:2 8|58 59:2 9|47 55:2 10|99 45:3 1|84 3:3 2|43 51:3 3|45 31:3 4|67 20:3 5|57 41:3 6|45 29:3 7|89 75:3 8|7 81:3 9|99 67:3 10|43 63:4 1|6 57:4 2|93 50:4 3|45 51:4 4|19 63:4 5|61 17:4 6|48 61:4 7|24 27:4 8|26 87:4 9|55 17:4 10|7 65:5 1|53 9:5 2|4 50:5 3|78 70:5 4|71 91:5 5|96 91:5 6|4 7:5 7|1 73:5 8|42 95:5 9|84 70:5 10|4 87:6 1|2 83:6 2|43 35:6 3|8 41:6 4|60 94:6 5|56 95:6 6|49 52:6 7|21 36:6 8|21 6:6 9|39 23:6 10|100 51:7 1|4 23:7 2|69 29:7 3|13 99:7 4|57 6:7 5|7 84:7 6|3 96:7 7|11 18:7 8|26 25:7 9|46 28:7 10|64 22:8 1|22 12:8 2|78 78:8 3|25 23:8 4|49 42:8 5|50 37:8 6|7 39:8 7|22 35:8 8|99 98:8 9|11 84:8 10|29 13:9 1|42 26:9 2|30 58:9 3|64 64:9 4|15 48:9 5|41 41:9 6|49 80:9 7|14 26:9 8|93 57:9 9|64 83:9 10|81 47:10 1|25 3:10 2|75 86:10 3|57 57:10 4|95 39:10 5|30 3:10 6|94 16:10 7|44 37:10 8|2 37:10 9|29 76:10 10</relation>
    <relation name="R126" arity="2" nbTuples="100" semantics="soft" defaultCost="infinity">53 78:1 1|80 88:1 2|63 39:1 3|98 43:1 4|22 25:1 5|11 35:1 6|35 61:1 7|80 52:1 8|31 86:1 9|24 76:1 10|42 48:2 1|2 7:2 2|59 92:2 3|47 66:2 4|45 6:2 5|47 74:2 6|100 60:2 7|38 37:2 8|50 49:2 9|85 75:2 10|63 61:3 1|81 15:3 2|78 2:3 3|35 15:3 4|43 24:3 5|70 52:3 6|88 17:3 7|5 94:3 8|55 38:3 9|44 97:3 10|27 91:4 1|43 26:4 2|37 60:4 3|19 54:4 4|37 90:4 5|91 34:4 6|52 43:4 7|24 17:4 8|68 22:4 9|28 20:4 10|41 37:5 1|21 70:5 2|45 7:5 3|42 13:5 4|17 29:5 5|94 1:5 6|12 38:5 7|57 48:5 8|5 31:5 9|17 59:5 10|51 45:6 1|29 35:6 2|50 20:6 3|40 58:6 4|22 83:6 5|66 9:6 6|65 94:6 7|58 6:6 8|10 21:6 9|40 84:6 10|88 14:7 1|51 13:7 2|46 2:7 3|4 44:7 4|61 12:7 5|98 9:7 6|49 95:7 7|23 40:7 8|60 14:7 9|23 68:7 10|14 64:8 1|91 81:8 2|36 7:8 3|13 26:8 4|19 26:8 5|79 49:8 6|43 21:8 7|17 38:8 8|57 68:8 9|53 54:8 10|64 41:9 1|16 11:9 2|88 45:9 3|47 16:9 4|70 47:9 5|29 8:9 6|87 87:9 7|77 64:9 8|54 54:9 9|95 9:9 10|22 77:10 1|43 48:10 2|46 1:10 3|24 74:10 4|92 86:10 5|39 35:10 6|86 5:10 7|46 49:10 8|10 70:10 9|89 24:10 10</relation>
    <relation name="R127" arity="2" nbTuples="100" semantics="soft" defaultCost="infinity">15 91:1 1|69 2:1 2|3 74:1 3|53 99:1 4|20 48:1 5|34 87:1 6|79 86:1 7|95 15:1 8|28 92:1 9|38 67:1 10|70 43:2 1|94 72:2 2|42 10:2 3|44 49:2 4|52 89:2 5|38 29:2 6|70 42:2 7|21 12:2 8|9 26:2 9|44 68:2 10|81 10:3 1|61 24:3 2|90 2:3 3|82 5:3 4|87 100:3 5|89 89:3 6|63 52:3 7|6 2:3 8|55 71:3 9|39 60:3 10|86 61:4 1|4 37:4 2|67 25:4 3|78 20:4 4|31 22:4 5|44 30:4 6|4 80:4 7|3 7:4 8|41 26:4 9|59 42:4 10|22 23:5 1|24 37:5 2|7 70:5 3|98 75:5 4|37 35:5 5|36 62:5 6|84 7:5 7|50 58:5 8|32 16:5 9|14 45:5 10|94 56:6 1|11 94:6 2|72 47:6 3|4 66:6 4|84 39:6 5|40 93:6 6|80 79:6 7|91 64:6 8|27 38:6 9|41 30:6 10|97 25:7 1|57 99:7 2|1 63:7 3|63 93:7 4|54 96:7 5|74 88:7 6|65 83:7 7|87 7:7 8|8 12:7 9|78 26:7 10|31 70:8 1|79 69:8 2|38 80:8 3|37 30:8 4|98 48:8 5|87 5:8 6|82 11:8 7|2 43:8 8|89 46:8 9|35 43:8 10|73 23:9 1|94 88:9 2|21 4:9 3|44 78:9 4|19 61:9 5|83 74:9 6|84 77:9 7|65 48:9 8|5 8:9 9|47 80:9 10|23 34:10 1|21 63:10 2|27 100:10 3|33 70:10 4|36 57:10 5|87 50:10 6|99 38:10 7|42 19:10 8|43 68:10 9|55 16:10 10</relation>
    <relation name="R128" arity="2" nbTuples="100" semantics="soft" defaultCost="infinity">69 78:1 1|13 55:1 2|83 57:1 3|55 25:1 4|50 41:1 5|89 46:1 6|42 91:1 7|49 51:1 8|50 61:1 9|86 75:1 10|29 100:2 1|100 56:2 2|50 87:2 3|85 3:2 4|39 98:2 5|86 1:2 6|78 79:2 7|28 96:2 8|82 85:2 9|23 86:2 10|57 82:3 1|1 72:3 2|64 13:3 3|6 79:3 4|53 68:3 5|7 2:3 6|38 32:3 7|83 89:3 8|19 72:3 9|81 48:3 10|80 51:4 1|21 74:4 2|39 62:4 3|3 48:4 4|48 69:4 5|35 4:4 6|1 26:4 7|93 74:4 8|18 61:4 9|86 27:4 10|59 68:5 1|14 5:5 2|33 36:5 3|62 78:5 4|65 29:5 5|99 16:5 6|77 93:5 7|5 59:5 8|71 95:5 9|94 63:5 10|86 39:6 1|55 73:6 2|52 50:6 3|77 7:6 4|43 55:6 5|2 73:6 6|73 76:6 7|80 30:6 8|18 16:6 9|92 88:6 10|25 27:7 1|57 12:7 2|70 1:7 3|16 4:7 4|87 23:7 5|46 84:7 6|91 56:7 7|66 44:7 8|4 23:7 9|19 76:7 10|84 91:8 1|68 52:8 2|68 96:8 3|49 23:8 4|97 24:8 5|100 80:8 6|62 96:8 7|94 95:8 8|47 98:8 9|55 50:8 10|94 96:9 1|8 69:9 2|22 47:9 3|26 11:9 4|26 47:9 5|27 60:9 6|34 81:9 7|7 32:9 8|88 66:9 9|66 68:9 10|58 4:10 1|45 2:10 2|24 75:10 3|57 26:10 4|89 3:10 5|75 22:10 6|11 30:10 7|89 40:10 8|100 68:10 9|44 3:10 10</relation>
    <relation name="R129" arity="2" nbTuples="100" semantics="soft" defaultCost="infinity">44 17:1 1|46 63:1 2|81 20:1 3|86 24:1 4|89 25:1 5|45 39:1 6|88 65:1 7|9 98:1 8|38 90:1 9|24 24:1 10|39 9:2 1|21 48:2 2|18 86:2 3|26 49:2 4|37 83:2 5|80 13:2 6|40 16:2 7|93 94:2 8|96 76:2 9|69 12:2 10|95 11:3 1|48 91:3 2|10 83:3 3|12 44:3 4|25 55:3 5|40 63:3 6|97 92:3 7|99 3:3 8|29 82:3 9|87 77:3 10|83 81:4 1|74 42:4 2|84 19:4 3|12 70:4 4|35 12:4 5|5 5:4 6|84 76:4 7|1 64:4 8|47 19:4 9|51 13:4 10|41 95:5 1|93 82:5 2|36 33:5 3|77 79:5 4|89 19:5 5|88 56:5 6|4 8:5 7|94 80:5 8|84 41:5 9|52 40:5 10|74 20:6 1|35 21:6 2|96 36:6 3|27 15:6 4|5 67:6 5|63 59:6 6|41 2:6 7|94 31:6 8|46 78:6 9|99 71:6 10|93 44:7 1|50 12:7 2|78 26:7 3|18 99:7 4|66 93:7 5|73 40:7 6|62 94:7 7|20 92:7 8|69 38:7 9|9 83:7 10|92 30:8 1|13 30:8 2|73 4:8 3|8 27:8 4|6 16:8 5|37 3:8 6|37 26:8 7|66 39:8 8|23 3:8 9|30 81:8 10|78 74:9 1|74 71:9 2|5 16:9 3|7 92:9 4|99 52:9 5|77 68:9 6|50 16:9 7|12 4:9 8|91 75:9 9|85 52:9 10|75 78:10 1|56 68:10 2|85 69:10 3|3 95:10 4|48 18:10 5|49 67:10 6|16 83:10 7|51 99:10 8|71 76:10 9|5 98:10 10</relation>
    <relation name="R130" arity="2" nbTuples="100" semantics="soft" defaultCost="infinity">21 97:1 1|14 40:1 2|22 61:1 3|53 53:1 4|97 51:1 5|34 65:1 6|13 74:1 7|12 92:1 8|73 40:1 9|22 23:1 10|26 98:2 1|85 30:2 2|78 60:2 3|73 83:2 4|21 14:2 5|95 64:2 6|23 80:2 7|99 75:2 8|35 73:2 9|77 27:2 10|6 87:3 1|12 40:3 2|22 39:3 3|71 36:3 4|23 29:3 5|32 95:3 6|94 80:3 7|6 76:3 8|44 45:3 9|91 31:3 10|66 85:4 1|66 32:4 2|76 68:4 3|62 11:4 4|17 13:4 5|60 67:4 6|37 33:4 7|44 35:4 8|16 18:4 9|56 6:4 10|97 30:5 1|58 86:5 2|78 94:5 3|51 65:5 4|77 70:5 5|62 72:5 6|49 48:5 7|69 59:5 8|99 81:5 9|74 33:5 10|34 86:6 1|30 42:6 2|28 32:6 3|61 79:6 4|19 68:6 5|18 98:6 6|63 45:6 7|43 70:6 8|47 76:6 9|46 66:6 10|51 71:7 1|10 63:7 2|49 88:7 3|100 74:7 4|36 16:7 5|55 83:7 6|47 64:7 7|2 12:7 8|79 46:7 9|72 86:7 10|75 86:8 1|27 69:8 2|98 22:8 3|70 37:8 4|82 99:8 5|63 26:8 6|6 26:8 7|2 13:8 8|16 53:8 9|12 60:8 10|73 84:9 1|14 90:9 2|9 37:9 3|49 12:9 4|17 10:9 5|55 99:9 6|2 63:9 7|98 28:9 8|4 9:9 9|12 48:9 10|81 38:10 1|94 71:10 2|27 20:10 3|54 38:10 4|24 24:10 5|42 55:10 6|68 89:10 7|5 33:10 8|69 85:10 9|83 65:10 10</relation>
    <relation name="R131" arity="2" nbTuples="100" semantics="soft" defaultCost="infinity">82 6:1 1|71 51:1 2|51 65:1 3|33 54:1 4|60 35:1 5|3 95:1 6|81 51:1 7|53 32:1 8|44 30:1 9|61 37:1 10|55 3:2 1|74 89:2 2|12 14:2 3|18 22:2 4|15 74:2 5|76 21:2 6|51 61:2 7|12 58:2 8|9 37:2 9|92 38:2 10|89 19:3 1|39 6:3 2|10 92:3 3|2 91:3 4|62 43:3 5|50 95:3 6|1 32:3 7|19 35:3 8|12 46:3 9|85 7:3 10|34 79:4 1|93 16:4 2|71 80:4 3|62 31:4 4|11 28:4 5|90 55:4 6|61 2:4 7|100 64:4 8|62 46:4 9|4 59:4 10|14 91:5 1|63 10:5 2|2 33:5 3|24 89:5 4|4 19:5 5|22 13:5 6|99 35:5 7|63 59:5 8|32 89:5 9|93 18:5 10|86 49:6 1|15 52:6 2|9 3:6 3|100 49:6 4|94 87:6 5|99 74:6 6|40 16:6 7|58 45:6 8|96 76:6 9|6 80:6 10|82 83:7 1|85 96:7 2|87 3:7 3|63 45:7 4|49 15:7 5|85 68:7 6|30 51:7 7|75 69:7 8|81 2:7 9|59 16:7 10|57 68:8 1|4 22:8 2|89 56:8 3|41 9:8 4|5 69:8 5|6 95:8 6|63 100:8 7|56 31:8 8|8 77:8 9|34 93:8 10|87 89:9 1|60 23:9 2|90 30:9 3|68 81:9 4|7 47:9 5|3 85:9 6|41 25:9 7|43 92:9 8|48 63:9 9|23 54:9 10|38 76:10 1|77 41:10 2|67 63:10 3|60 15:10 4|74 98:10 5|18 5:10 6|94 66:10 7|58 28:10 8|95 53:10 9|76 69:10 10</relation>
    <relation name="R132" arity="2" nbTuples="100" semantics="soft" defaultCost="infinity">1 86:1 1|86 66:1 2|51 18:1 3|96 47:1 4|96 35:1 5|93 6:1 6|24 57:1 7|88 18:1 8|31 39:1 9|94 7:1 10|86 6:2 1|28 53:2 2|72 81:2 3|23 77:2 4|91 13:2 5|89 9:2 6|79 26:2 7|38 4:2 8|9 87:2 9|77 23:2 10|79 86:3 1|32 16:3 2|69 35:3 3|59 32:3 4|38 42:3 5|90 82:3 6|43 14:3 7|29 93:3 8|65 22:3 9|26 73:3 10|11 13:4 1|48 90:4 2|9 10:4 3|43 50:4 4|78 40:4 5|35 54:4 6|18 31:4 7|33 38:4 8|34 89:4 9|18 20:4 10|81 24:5 1|6 16:5 2|83 3:5 3|60 100:5 4|76 32:5 5|1 23:5 6|73 61:5 7|12 62:5 8|80 30:5 9|32 58:5 10|12 62:6 1|79 24:6 2|33 96:6 3|65 32:6 4|48 68:6 5|85 9:6 6|47 100:6 7|29 95:6 8|46 45:6 9|67 33:6 10|6 35:7 1|17 46:7 2|97 7:7 3|62 99:7 4|1 55:7 5|9 5:7 6|31 49:7 7|36 34:7 8|98 65:7 9|44 91:7 10|30 34:8 1|77 94:8 2|23 84:8 3|18 49:8 4|57 52:8 5|72 16:8 6|21 87:8 7|68 21:8 8|45 93:8 9|14 95:8 10|23 92:9 1|1 39:9 2|22 73:9 3|18 11:9 4|19 36:9 5|47 92:9 6|55 28:9 7|44 46:9 8|34 66:9 9|58 10:9 10|44 50:10 1|57 55:10 2|44 51:10 3|91 45:10 4|95 31:10 5|66 79:10 6|85 64:10 7|27 46:10 8|61 62:10 9|33 24:10 10</relation>
    <relation name="R133" arity="2" nbTuples="100" semantics="soft" defaultCost="infinity">39 12:1 1|33 76:1 2|29 63:1 3|29 41:1 4|2 7:1 5|55 97:1 6|73 72:1 7|83 73:1 8|69 98:1 9|9 26:1 10|33 13:2 1|72 63:2 2|87 18:2 3|3 53:2 4|70 12:2 5|5 40:2 6|63 13:2 7|3 48:2 8|95 37:2 9|42 16:2 10|28 51:3 1|39 21:3 2|10 85:3 3|28 70:3 4|1 33:3 5|97 99:3 6|72 31:3 7|30 4:3 8|86 61:3 9|60 43:3 10|82 22:4 1|30 91:4 2|12 18:4 3|80 8:4 4|71 80:4 5|79 48:4 6|6 77:4 7|4 24:4 8|10 38:4 9|48 13:4 10|23 48:5 1|74 65:5 2|94 41:5 3|13 3:5 4|17 12:5 5|94 4:5 6|51 57:5 7|48 81:5 8|5 24:5 9|11 97:5 10|98 13:6 1|46 65:6 2|51 68:6 3|67 35:6 4|30 32:6 5|71 47:6 6|87 94:6 7|24 54:6 8|21 31:6 9|3 18:6 10|44 88:7 1|41 1:7 2|71 29:7 3|50 4:7 4|57 38:7 5|98 82:7 6|27 47:7 7|22 68:7 8|66 100:7 9|59 51:7 10|65 18:8 1|6 30:8 2|30 84:8 3|31 17:8 4|10 37:8 5|71 11:8 6|27 7:8 7|76 69:8 8|29 11:8 9|1 98:8 10|9 86:9 1|53 54:9 2|23 95:9 3|42 94:9 4|19 68:9 5|27 52:9 6|10 22:9 7|87 97:9 8|11 21:9 9|55 41:9 10|67 60:10 1|66 13:10 2|24 26:10 3|32 38:10 4|77 68:10 5|95 16:10 6|84 57:10 7|79 55:10 8|98 16:10 9|100 94:10 10</relation>
    <relation name="R134" arity="2" nbTuples="100" semantics="soft" defaultCost="infinity">60 28:1 1|80 29:1 2|52 91:1 3|34 44:1 4|84 43:1 5|17 89:1 6|97 31:1 7|37 19:1 8|6 92:1 9|55 75:1 10|36 23:2 1|25 28:2 2|60 62:2 3|72 33:2 4|64 78:2 5|88 37:2 6|49 66:2 7|43 45:2 8|76 68:2 9|43 45:2 10|81 7:3 1|21 64:3 2|68 82:3 3|83 7:3 4|13 29:3 5|72 61:3 6|18 37:3 7|94 41:3 8|78 24:3 9|52 19:3 10|20 53:4 1|50 42:4 2|18 93:4 3|44 20:4 4|8 86:4 5|2 81:4 6|32 80:4 7|93 98:4 8|8 53:4 9|15 78:4 10|17 41:5 1|92 80:5 2|78 20:5 3|33 56:5 4|69 91:5 5|19 28:5 6|51 34:5 7|67 35:5 8|58 65:5 9|30 35:5 10|76 93:6 1|26 11:6 2|6 76:6 3|51 69:6 4|20 21:6 5|58 24:6 6|27 47:6 7|31 47:6 8|88 71:6 9|59 33:6 10|4 76:7 1|32 85:7 2|67 71:7 3|63 27:7 4|22 29:7 5|96 73:7 6|97 1:7 7|25 51:7 8|73 96:7 9|97 42:7 10|31 56:8 1|69 27:8 2|3 38:8 3|56 49:8 4|37 33:8 5|47 98:8 6|78 16:8 7|13 83:8 8|52 44:8 9|38 21:8 10|68 90:9 1|53 70:9 2|88 55:9 3|93 90:9 4|1 13:9 5|30 30:9 6|56 95:9 7|84 70:9 8|12 57:9 9|64 19:9 10|58 79:10 1|36 62:10 2|7 66:10 3|78 56:10 4|52 51:10 5|31 41:10 6|12 7:10 7|6 4:10 8|9 36:10 9|18 25:10 10</relation>
    <relation name="R135" arity="2" nbTuples="100" semantics="soft" defaultCost="infinity">64 66:1 1|95 87:1 2|97 50:1 3|86 82:1 4|91 9:1 5|76 33:1 6|75 26:1 7|52 74:1 8|61 8:1 9|91 80:1 10|78 26:2 1|93 89:2 2|12 13:2 3|74 2:2 4|19 78:2 5|27 24:2 6|89 91:2 7|45 22:2 8|56 37:2 9|100 9:2 10|49 91:3 1|65 27:3 2|81 64:3 3|60 94:3 4|16 94:3 5|44 7:3 6|35 79:3 7|5 28:3 8|85 58:3 9|20 74:3 10|68 20:4 1|45 14:4 2|20 69:4 3|38 39:4 4|84 27:4 5|19 5:4 6|90 49:4 7|98 47:4 8|36 23:4 9|45 90:4 10|29 3:5 1|60 9:5 2|84 63:5 3|5 82:5 4|32 81:5 5|11 70:5 6|9 77:5 7|88 88:5 8|7 1:5 9|47 1:5 10|44 28:6 1|41 48:6 2|56 62:6 3|18 20:6 4|94 53:6 5|7 68:6 6|47 34:6 7|28 64:6 8|20 66:6 9|48 71:6 10|3 1:7 1|11 66:7 2|33 38:7 3|75 47:7 4|22 12:7 5|12 22:7 6|13 88:7 7|47 87:7 8|1 49:7 9|34 49:7 10|50 38:8 1|93 14:8 2|31 19:8 3|51 51:8 4|77 28:8 5|86 63:8 6|83 44:8 7|85 71:8 8|35 90:8 9|68 61:8 10|4 76:9 1|98 82:9 2|94 23:9 3|91 7:9 4|89 97:9 5|52 32:9 6|20 28:9 7|46 75:9 8|9 61:9 9|32 82:9 10|63 81:10 1|83 59:10 2|95 76:10 3|38 63:10 4|99 62:10 5|36 51:10 6|17 64:10 7|93 62:10 8|61 74:10 9|25 25:10 10</relation>
    <relation name="R136" arity="2" nbTuples="100" semantics="soft" defaultCost="infinity">15 25:1 1|17 15:1 2|36 3:1 3|84 55:1 4|58 95:1 5|73 53:1 6|13 17:1 7|38 96:1 8|40 85:1 9|77 45:1 10|13 3:2 1|44 9:2 2|48 24:2 3|23 16:2 4|31 81:2 5|40 5:2 6|50 59:2 7|93 55:2 8|74 53:2 9|97 37:2 10|3 80:3 1|11 22:3 2|72 78:3 3|52 75:3 4|56 66:3 5|93 29:3 6|4 76:3 7|66 26:3 8|19 78:3 9|97 57:3 10|55 92:4 1|39 1:4 2|18 45:4 3|54 21:4 4|3 93:4 5|79 39:4 6|47 10:4 7|67 9:4 8|2 75:4 9|6 22:4 10|99 47:5 1|79 46:5 2|2 82:5 3|27 60:5 4|28 53:5 5|70 71:5 6|38 89:5 7|32 30:5 8|87 78:5 9|17 16:5 10|63 98:6 1|76 82:6 2|26 54:6 3|28 28:6 4|13 24:6 5|67 66:6 6|56 30:6 7|59 82:6 8|29 6:6 9|66 23:6 10|17 26:7 1|39 61:7 2|82 45:7 3|56 58:7 4|95 60:7 5|80 20:7 6|59 59:7 7|66 93:7 8|83 17:7 9|54 36:7 10|15 22:8 1|29 42:8 2|77 61:8 3|52 29:8 4|8 94:8 5|23 86:8 6|58 2:8 7|57 8:8 8|56 97:8 9|22 24:8 10|96 81:9 1|4 62:9 2|93 74:9 3|57 26:9 4|76 32:9 5|5 10:9 6|9 27:9 7|62 27:9 8|38 28:9 9|58 77:9 10|4 47:10 1|55 25:10 2|74 18:10 3|79 62:10 4|88 58:10 5|82 79:10 6|31 28:10 7|7 18:10 8|8 53:10 9|15 14:10 10</relation>
    <relation name="R137" arity="2" nbTuples="100" semantics="soft" defaultCost="infinity">2 70:1 1|95 53:1 2|83 85:1 3|100 89:1 4|21 74:1 5|71 18:1 6|85 44:1 7|77 76:1 8|78 65:1 9|26 58:1 10|87 39:2 1|28 57:2 2|27 16:2 3|90 31:2 4|67 56:2 5|17 46:2 6|54 78:2 7|77 18:2 8|49 63:2 9|47 75:2 10|26 50:3 1|9 81:3 2|9 91:3 3|23 25:3 4|35 39:3 5|80 55:3 6|83 8:3 7|10 67:3 8|16 46:3 9|84 55:3 10|53 54:4 1|28 58:4 2|96 48:4 3|40 60:4 4|99 22:4 5|11 11:4 6|6 77:4 7|84 93:4 8|38 95:4 9|36 18:4 10|59 21:5 1|98 2:5 2|98 66:5 3|82 9:5 4|85 85:5 5|23 32:5 6|93 13:5 7|98 64:5 8|69 98:5 9|47 18:5 10|85 6:6 1|61 33:6 2|24 46:6 3|79 55:6 4|76 58:6 5|82 1:6 6|24 73:6 7|60 26:6 8|42 51:6 9|76 20:6 10|47 76:7 1|45 81:7 2|6 2:7 3|94 6:7 4|14 90:7 5|82 13:7 6|26 56:7 7|11 45:7 8|40 34:7 9|66 62:7 10|29 3:8 1|91 76:8 2|6 65:8 3|27 49:8 4|26 70:8 5|89 42:8 6|35 68:8 7|12 26:8 8|83 35:8 9|49 23:8 10|35 68:9 1|36 77:9 2|39 56:9 3|26 100:9 4|20 52:9 5|36 26:9 6|96 21:9 7|20 96:9 8|50 29:9 9|44 27:9 10|12 50:10 1|12 12:10 2|31 73:10 3|62 36:10 4|83 23:10 5|41 54:10 6|66 18:10 7|9 6:10 8|97 96:10 9|57 100:10 10</relation>
    <relation name="R138" arity="2" nbTuples="100" semantics="soft" defaultCost="infinity">70 10:1 1|66 43:1 2|78 41:1 3|41 68:1 4|60 32:1 5|50 14:1 6|77 18:1 7|71 84:1 8|4 52:1 9|82 1:1 10|60 64:2 1|91 63:2 2|82 62:2 3|40 36:2 4|6 66:2 5|99 34:2 6|93 17:2 7|1 71:2 8|19 33:2 9|57 96:2 10|13 76:3 1|20 54:3 2|11 4:3 3|98 69:3 4|90 15:3 5|3 25:3 6|12 54:3 7|92 83:3 8|25 67:3 9|61 46:3 10|17 70:4 1|71 30:4 2|78 97:4 3|67 41:4 4|66 26:4 5|38 42:4 6|2 27:4 7|39 96:4 8|32 73:4 9|28 5:4 10|83 60:5 1|27 50:5 2|59 19:5 3|61 99:5 4|56 84:5 5|78 88:5 6|53 71:5 7|26 33:5 8|8 35:5 9|5 90:5 10|58 60:6 1|92 10:6 2|1 63:6 3|88 29:6 4|34 76:6 5|17 48:6 6|61 27:6 7|77 1:6 8|36 77:6 9|14 40:6 10|33 12:7 1|77 35:7 2|69 52:7 3|85 15:7 4|93 46:7 5|34 23:7 6|38 53:7 7|45 60:7 8|56 52:7 9|62 54:7 10|50 29:8 1|89 94:8 2|31 81:8 3|66 54:8 4|29 25:8 5|69 5:8 6|18 89:8 7|50 60:8 8|30 14:8 9|93 4:8 10|30 70:9 1|37 91:9 2|92 4:9 3|63 44:9 4|99 52:9 5|16 71:9 6|54 20:9 7|7 16:9 8|3 16:9 9|97 38:9 10|13 44:10 1|73 15:10 2|100 99:10 3|54 42:10 4|17 88:10 5|4 39:10 6|87 91:10 7|71 3:10 8|9 15:10 9|87 70:10 10</relation>
    <relation name="R139" arity="2" nbTuples="100" semantics="soft" defaultCost="infinity">91 37:1 1|27 91:1 2|71 34:1 3|64 39:1 4|82 92:1 5|89 52:1 6|39 41:1 7|52 85:1 8|54 17:1 9|87 88:1 10|63 79:2 1|84 51:2 2|16 84:2 3|2 59:2 4|70 36:2 5|96 84:2 6|88 46:2 7|92 80:2 8|28 10:2 9|11 26:2 10|96 91:3 1|24 12:3 2|22 4:3 3|89 22:3 4|13 68:3 5|96 88:3 6|6 29:3 7|51 68:3 8|81 81:3 9|70 12:3 10|62 40:4 1|2 86:4 2|28 64:4 3|40 24:4 4|18 20:4 5|96 4:4 6|39 95:4 7|19 25:4 8|78 90:4 9|24 54:4 10|75 19:5 1|6 93:5 2|68 13:5 3|27 47:5 4|26 68:5 5|70 44:5 6|12 19:5 7|59 68:5 8|51 16:5 9|79 15:5 10|97 70:6 1|37 98:6 2|47 98:6 3|27 81:6 4|65 34:6 5|84 74:6 6|31 88:6 7|71 18:6 8|67 53:6 9|26 28:6 10|49 5:7 1|68 82:7 2|56 10:7 3|1 69:7 4|37 98:7 5|57 69:7 6|1 31:7 7|18 7:7 8|88 36:7 9|58 75:7 10|63 84:8 1|32 17:8 2|18 85:8 3|61 67:8 4|44 60:8 5|55 15:8 6|23 67:8 7|33 29:8 8|16 40:8 9|13 71:8 10|74 27:9 1|63 67:9 2|90 96:9 3|6 92:9 4|92 44:9 5|31 57:9 6|71 64:9 7|42 61:9 8|96 77:9 9|60 85:9 10|21 98:10 1|54 81:10 2|20 21:10 3|99 23:10 4|26 99:10 5|14 1:10 6|46 15:10 7|37 17:10 8|19 53:10 9|2 99:10 10</relation>
    <relation name="R140" arity="2" nbTuples="100" semantics="soft" defaultCost="infinity">93 40:1 1|43 98:1 2|35 56:1 3|7 47:1 4|53 73:1 5|100 41:1 6|83 83:1 7|51 3:1 8|77 11:1 9|54 19:1 10|57 37:2 1|71 78:2 2|51 72:2 3|15 44:2 4|28 93:2 5|6 95:2 6|1 28:2 7|73 91:2 8|97 10:2 9|58 32:2 10|31 38:3 1|13 23:3 2|83 89:3 3|44 9:3 4|79 85:3 5|46 99:3 6|88 90:3 7|45 65:3 8|40 29:3 9|96 9:3 10|66 38:4 1|15 42:4 2|2 35:4 3|100 66:4 4|68 82:4 5|20 61:4 6|83 35:4 7|12 71:4 8|72 98:4 9|9 66:4 10|67 38:5 1|23 8:5 2|91 25:5 3|46 65:5 4|84 94:5 5|35 44:5 6|28 95:5 7|45 88:5 8|77 64:5 9|56 45:5 10|33 95:6 1|89 69:6 2|46 82:6 3|99 28:6 4|60 63:6 5|35 84:6 6|74 80:6 7|93 9:6 8|42 14:6 9|29 24:6 10|65 21:7 1|58 19:7 2|31 35:7 3|72 85:7 4|51 82:7 5|96 4:7 6|70 18:7 7|31 1:7 8|50 48:7 9|88 14:7 10|92 100:8 1|81 43:8 2|85 30:8 3|10 67:8 4|60 29:8 5|4 75:8 6|91 17:8 7|9 34:8 8|2 98:8 9|6 33:8 10|63 18:9 1|99 75:9 2|6 84:9 3|12 66:9 4|40 59:9 5|65 34:9 6|60 2:9 7|57 53:9 8|19 40:9 9|83 61:9 10|72 70:10 1|79 96:10 2|35 65:10 3|11 30:10 4|3 20:10 5|86 47:10 6|65 3:10 7|91 67:10 8|87 19:10 9|46 8:10 10</relation>
    <relation name="R141" arity="2" nbTuples="100" semantics="soft" defaultCost="infinity">35 41:1 1|66 3:1 2|27 87:1 3|33 32:1 4|40 34:1 5|16 14:1 6|94 7:1 7|21 98:1 8|4 75:1 9|64 31:1 10|67 87:2 1|98 49:2 2|43 25:2 3|93 8:2 4|81 8:2 5|75 8:2 6|3 82:2 7|82 95:2 8|92 57:2 9|76 12:2 10|92 82:3 1|66 55:3 2|53 58:3 3|45 36:3 4|29 60:3 5|59 10:3 6|73 18:3 7|25 89:3 8|64 10:3 9|94 21:3 10|3 74:4 1|69 6:4 2|64 21:4 3|89 28:4 4|63 95:4 5|100 72:4 6|58 94:4 7|30 99:4 8|15 81:4 9|31 48:4 10|77 38:5 1|19 76:5 2|39 64:5 3|11 86:5 4|47 28:5 5|51 18:5 6|65 93:5 7|51 50:5 8|21 61:5 9|3 59:5 10|70 79:6 1|54 88:6 2|44 35:6 3|56 59:6 4|55 3:6 5|62 13:6 6|97 56:6 7|72 94:6 8|39 38:6 9|63 97:6 10|62 29:7 1|12 19:7 2|48 29:7 3|52 75:7 4|9 6:7 5|59 16:7 6|92 23:7 7|32 20:7 8|90 77:7 9|78 77:7 10|38 64:8 1|86 42:8 2|83 41:8 3|37 17:8 4|46 74:8 5|67 9:8 6|52 98:8 7|64 4:8 8|9 90:8 9|86 94:8 10|79 27:9 1|16 48:9 2|15 45:9 3|100 12:9 4|100 63:9 5|79 85:9 6|39 89:9 7|7 87:9 8|65 79:9 9|45 59:9 10|5 97:10 1|34 57:10 2|76 35:10 3|8 79:10 4|98 19:10 5|53 31:10 6|93 47:10 7|86 4:10 8|16 59:10 9|57 27:10 10</relation>
    <relation name="R142" arity="2" nbTuples="100" semantics="soft" defaultCost="infinity">9 3:1 1|77 88:1 2|75 89:1 3|1 77:1 4|24 13:1 5|81 80:1 6|22 36:1 7|73 71:1 8|86 65:1 9|55 74:1 10|13 100:2 1|62 65:2 2|62 60:2 3|92 36:2 4|62 89:2 5|19 1:2 6|60 97:2 7|34 72:2 8|70 81:2 9|50 85:2 10|35 67:3 1|48 5:3 2|89 48:3 3|85 36:3 4|22 72:3 5|51 63:3 6|77 94:3 7|87 6:3 8|90 62:3 9|44 22:3 10|49 11:4 1|25 21:4 2|19 73:4 3|92 37:4 4|40 37:4 5|13 9:4 6|30 2:4 7|64 57:4 8|19 72:4 9|79 94:4 10|33 49:5 1|27 14:5 2|30 3:5 3|41 93:5 4|61 20:5 5|46 26:5 6|56 24:5 7|71 35:5 8|6 64:5 9|36 59:5 10|11 56:6 1|8 86:6 2|91 89:6 3|76 30:6 4|24 10:6 5|27 57:6 6|25 89:6 7|69 54:6 8|64 50:6 9|78 22:6 10|33 59:7 1|25 67:7 2|24 36:7 3|68 80:7 4|55 95:7 5|82 68:7 6|51 63:7 7|32 30:7 8|63 9:7 9|5 73:7 10|1 30:8 1|25 49:8 2|33 84:8 3|21 73:8 4|66 90:8 5|21 89:8 6|74 73:8 7|84 30:8 8|63 80:8 9|23 36:8 10|1 11:9 1|81 65:9 2|34 31:9 3|98 92:9 4|97 80:9 5|9 10:9 6|60 96:9 7|93 79:9 8|17 63:9 9|4 37:9 10|94 50:10 1|12 72:10 2|12 67:10 3|87 86:10 4|88 62:10 5|49 11:10 6|87 15:10 7|61 46:10 8|30 29:10 9|96 48:10 10</relation>
    <relation name="R143" arity="2" nbTuples="100" semantics="soft" defaultCost="infinity">18 9:1 1|80 74:1 2|56 19:1 3|95 29:1 4|86 46:1 5|68 39:1 6|82 85:1 7|92 24:1 8|11 19:1 9|58 47:1 10|67 22:2 1|98 43:2 2|98 39:2 3|87 70:2 4|15 93:2 5|88 10:2 6|9 66:2 7|59 77:2 8|69 40:2 9|85 75:2 10|42 28:3 1|63 72:3 2|60 63:3 3|95 99:3 4|80 66:3 5|14 48:3 6|13 26:3 7|16 32:3 8|22 41:3 9|45 34:3 10|11 26:4 1|19 63:4 2|32 86:4 3|78 98:4 4|90 31:4 5|75 30:4 6|56 84:4 7|41 18:4 8|5 77:4 9|85 5:4 10|95 22:5 1|20 40:5 2|78 85:5 3|32 95:5 4|35 23:5 5|56 88:5 6|46 21:5 7|56 29:5 8|67 93:5 9|27 98:5 10|47 25:6 1|32 10:6 2|60 5:6 3|74 77:6 4|18 80:6 5|99 72:6 6|56 10:6 7|65 27:6 8|95 93:6 9|57 46:6 10|8 76:7 1|10 67:7 2|42 6:7 3|52 48:7 4|80 55:7 5|49 58:7 6|40 72:7 7|100 31:7 8|74 48:7 9|8 9:7 10|22 47:8 1|29 56:8 2|66 34:8 3|74 13:8 4|30 98:8 5|26 5:8 6|45 49:8 7|25 50:8 8|30 21:8 9|36 98:8 10|9 54:9 1|54 49:9 2|18 13:9 3|42 20:9 4|49 28:9 5|35 6:9 6|88 54:9 7|20 63:9 8|29 59:9 9|28 80:9 10|60 89:10 1|50 21:10 2|38 45:10 3|38 40:10 4|85 11:10 5|28 23:10 6|83 94:10 7|63 17:10 8|68 90:10 9|13 67:10 10</relation>
    <relation name="R144" arity="2" nbTuples="100" semantics="soft" defaultCost="infinity">42 14:1 1|88 86:1 2|87 97:1 3|100 95:1 4|84 30:1 5|29 92:1 6|88 15:1 7|1 39:1 8|57 37:1 9|14 78:1 10|90 52:2 1|75 4:2 2|65 19:2 3|75 100:2 4|37 71:2 5|54 87:2 6|9 73:2 7|71 21:2 8|61 19:2 9|29 28:2 10|56 7:3 1|71 21:3 2|64 27:3 3|19 68:3 4|52 18:3 5|80 74:3 6|23 98:3 7|20 38:3 8|11 71:3 9|58 67:3 10|71 5:4 1|12 14:4 2|33 16:4 3|1 74:4 4|27 76:4 5|77 11:4 6|34 29:4 7|53 1:4 8|51 43:4 9|47 96:4 10|97 68:5 1|88 66:5 2|69 52:5 3|87 53:5 4|67 61:5 5|71 86:5 6|91 100:5 7|89 20:5 8|64 87:5 9|85 78:5 10|98 21:6 1|26 87:6 2|74 6:6 3|1 4:6 4|98 38:6 5|85 16:6 6|40 46:6 7|1 4:6 8|60 68:6 9|96 46:6 10|82 73:7 1|98 8:7 2|80 31:7 3|8 59:7 4|97 69:7 5|20 28:7 6|38 12:7 7|95 44:7 8|27 26:7 9|28 42:7 10|52 65:8 1|79 84:8 2|94 16:8 3|2 57:8 4|34 68:8 5|3 43:8 6|49 86:8 7|24 90:8 8|5 64:8 9|10 34:8 10|66 15:9 1|12 1:9 2|34 50:9 3|94 93:9 4|94 100:9 5|10 97:9 6|89 94:9 7|21 98:9 8|45 85:9 9|35 51:9 10|26 95:10 1|64 86:10 2|69 31:10 3|22 26:10 4|63 12:10 5|75 87:10 6|64 4:10 7|29 9:10 8|96 36:10 9|96 62:10 10</relation>
    <relation name="R145" arity="2" nbTuples="100" semantics="soft" defaultCost="infinity">2 20:1 1|96 71:1 2|66 78:1 3|90 1:1 4|83 75:1 5|60 21:1 6|79 83:1 7|25 45:1 8|48 61:1 9|70 19:1 10|45 15:2 1|68 24:2 2|96 27:2 3|72 60:2 4|84 61:2 5|48 23:2 6|9 51:2 7|33 64:2 8|7 43:2 9|3 19:2 10|68 21:3 1|42 3:3 2|80 55:3 3|35 56:3 4|3 54:3 5|98 68:3 6|33 44:3 7|7 51:3 8|45 90:3 9|73 65:3 10|56 11:4 1|85 40:4 2|33 41:4 3|23 77:4 4|7 10:4 5|4 8:4 6|6 85:4 7|64 34:4 8|28 46:4 9|83 82:4 10|12 40:5 1|50 83:5 2|18 27:5 3|59 48:5 4|73 49:5 5|22 51:5 6|43 8:5 7|94 44:5 8|99 63:5 9|100 40:5 10|65 31:6 1|66 42:6 2|67 5:6 3|57 93:6 4|14 51:6 5|68 97:6 6|74 50:6 7|79 25:6 8|44 6:6 9|64 56:6 10|38 66:7 1|10 10:7 2|52 63:7 3|81 35:7 4|27 78:7 5|41 62:7 6|38 57:7 7|28 13:7 8|15 62:7 9|68 55:7 10|39 98:8 1|82 5:8 2|1 94:8 3|64 73:8 4|78 16:8 5|76 1:8 6|48 90:8 7|10 72:8 8|89 69:8 9|79 100:8 10|28 18:9 1|88 10:9 2|24 32:9 3|53 64:9 4|67 76:9 5|43 77:9 6|52 45:9 7|29 67:9 8|35 60:9 9|53 8:9 10|2 88:10 1|35 33:10 2|28 67:10 3|68 97:10 4|8 6:10 5|71 69:10 6|35 8:10 7|9 14:10 8|67 6:10 9|8 45:10 10</relation>
    <relation name="R146" arity="2" nbTuples="100" semantics="soft" defaultCost="infinity">80 26:1 1|36 4:1 2|7 3:1 3|60 72:1 4|87 40:1 5|27 37:1 6|30 77:1 7|63 96:1 8|17 68:1 9|31 2:1 10|89 77:2 1|43 85:2 2|53 97:2 3|74 88:2 4|93 78:2 5|73 91:2 6|56 92:2 7|47 9:2 8|58 83:2 9|40 19:2 10|5 82:3 1|96 25:3 2|59 18:3 3|83 20:3 4|92 51:3 5|93 100:3 6|36 71:3 7|62 5:3 8|44 24:3 9|62 91:3 10|57 65:4 1|76 32:4 2|84 28:4 3|85 43:4 4|65 72:4 5|37 29:4 6|63 65:4 7|16 64:4 8|30 5:4 9|65 41:4 10|16 41:5 1|73 80:5 2|100 44:5 3|75 24:5 4|23 10:5 5|91 95:5 6|36 87:5 7|49 20:5 8|92 55:5 9|52 24:5 10|37 25:6 1|35 82:6 2|75 2:6 3|29 61:6 4|25 92:6 5|99 40:6 6|4 34:6 7|8 93:6 8|37 34:6 9|37 23:6 10|91 65:7 1|68 96:7 2|24 90:7 3|12 84:7 4|34 81:7 5|50 48:7 6|90 93:7 7|73 81:7 8|41 62:7 9|31 54:7 10|88 26:8 1|87 15:8 2|28 33:8 3|78 83:8 4|72 93:8 5|63 48:8 6|85 29:8 7|77 36:8 8|73 86:8 9|77 15:8 10|3 44:9 1|27 15:9 2|38 70:9 3|11 36:9 4|7 22:9 5|65 53:9 6|66 99:9 7|62 75:9 8|34 7:9 9|59 25:9 10|10 46:10 1|5 1:10 2|59 37:10 3|76 57:10 4|42 17:10 5|89 66:10 6|61 84:10 7|28 95:10 8|4 63:10 9|17 78:10 10</relation>
    <relation name="R147" arity="2" nbTuples="100" semantics="soft" defaultCost="infinity">58 47:1 1|40 2:1 2|77 27:1 3|40 53:1 4|88 66:1 5|90 2:1 6|52 82:1 7|50 75:1 8|85 7:1 9|31 79:1 10|83 47:2 1|74 87:2 2|97 36:2 3|87 7:2 4|58 90:2 5|82 93:2 6|37 85:2 7|68 73:2 8|7 53:2 9|83 52:2 10|52 74:3 1|76 98:3 2|51 58:3 3|54 93:3 4|84 52:3 5|72 1:3 6|46 83:3 7|30 78:3 8|20 52:3 9|35 31:3 10|79 8:4 1|61 87:4 2|79 98:4 3|38 75:4 4|28 79:4 5|100 14:4 6|80 81:4 7|9 22:4 8|86 38:4 9|86 88:4 10|74 16:5 1|67 32:5 2|9 10:5 3|32 70:5 4|57 43:5 5|38 41:5 6|43 54:5 7|34 72:5 8|83 7:5 9|3 1:5 10|39 18:6 1|65 12:6 2|36 76:6 3|20 51:6 4|59 52:6 5|9 3:6 6|54 45:6 7|33 38:6 8|37 61:6 9|63 32:6 10|98 48:7 1|58 59:7 2|37 20:7 3|96 76:7 4|98 75:7 5|99 88:7 6|39 72:7 7|60 68:7 8|46 73:7 9|47 2:7 10|24 80:8 1|81 12:8 2|6 68:8 3|63 24:8 4|59 10:8 5|74 100:8 6|48 31:8 7|37 47:8 8|94 53:8 9|74 81:8 10|42 3:9 1|89 9:9 2|17 38:9 3|50 95:9 4|68 18:9 5|40 30:9 6|35 66:9 7|79 71:9 8|19 13:9 9|79 34:9 10|80 84:10 1|68 33:10 2|16 2:10 3|11 8:10 4|58 77:10 5|61 85:10 6|42 55:10 7|26 85:10 8|75 36:10 9|78 69:10 10</relation>
    <relation name="R148" arity="2" nbTuples="100" semantics="soft" defaultCost="infinity">87 17:1 1|77 48:1 2|21 49:1 3|56 92:1 4|48 45:1 5|17 80:1 6|9 10:1 7|5 93:1 8|21 56:1 9|41 26:1 10|70 38:2 1|86 91:2 2|99 14:2 3|53 32:2 4|67 63:2 5|80 16:2 6|41 99:2 7|22 72:2 8|88 26:2 9|13 43:2 10|87 32:3 1|26 92:3 2|14 76:3 3|37 53:3 4|29 48:3 5|82 19:3 6|80 78:3 7|98 12:3 8|78 53:3 9|10 16:3 10|73 74:4 1|37 36:4 2|66 94:4 3|89 95:4 4|42 36:4 5|2 71:4 6|76 29:4 7|1 100:4 8|8 26:4 9|65 24:4 10|12 86:5 1|61 26:5 2|87 36:5 3|84 17:5 4|26 39:5 5|84 51:5 6|87 81:5 7|42 42:5 8|64 41:5 9|47 80:5 10|40 71:6 1|53 53:6 2|29 95:6 3|39 30:6 4|50 76:6 5|22 14:6 6|33 49:6 7|93 17:6 8|99 67:6 9|6 84:6 10|10 57:7 1|74 12:7 2|44 88:7 3|96 30:7 4|9 22:7 5|42 84:7 6|65 11:7 7|25 69:7 8|84 28:7 9|13 38:7 10|80 55:8 1|82 5:8 2|53 34:8 3|16 21:8 4|25 89:8 5|65 95:8 6|85 60:8 7|84 73:8 8|53 41:8 9|28 71:8 10|61 15:9 1|42 3:9 2|25 82:9 3|86 3:9 4|86 33:9 5|84 57:9 6|75 72:9 7|91 61:9 8|67 24:9 9|50 93:9 10|81 61:10 1|92 40:10 2|84 50:10 3|38 71:10 4|77 9:10 5|40 30:10 6|15 81:10 7|16 42:10 8|81 47:10 9|8 63:10 10</relation>
    <relation name="R149" arity="2" nbTuples="100" semantics="soft" defaultCost="infinity">84 5:1 1|27 79:1 2|28 5:1 3|27 60:1 4|64 83:1 5|86 89:1 6|32 75:1 7|61 60:1 8|34 71:1 9|24 100:1 10|18 86:2 1|81 9:2 2|74 68:2 3|30 13:2 4|93 11:2 5|1 36:2 6|67 48:2 7|86 54:2 8|56 22:2 9|80 45:2 10|13 76:3 1|94 82:3 2|54 82:3 3|27 6:3 4|96 42:3 5|61 26:3 6|41 22:3 7|38 15:3 8|49 45:3 9|70 56:3 10|1 57:4 1|57 58:4 2|10 7:4 3|53 18:4 4|34 19:4 5|65 8:4 6|68 14:4 7|63 89:4 8|23 38:4 9|93 25:4 10|29 5:5 1|92 20:5 2|16 78:5 3|56 52:5 4|72 57:5 5|89 83:5 6|17 8:5 7|36 18:5 8|57 38:5 9|75 49:5 10|46 89:6 1|47 96:6 2|5 22:6 3|58 37:6 4|22 80:6 5|97 75:6 6|87 99:6 7|1 31:6 8|89 99:6 9|90 40:6 10|54 8:7 1|87 54:7 2|57 11:7 3|58 76:7 4|20 90:7 5|83 39:7 6|68 10:7 7|8 39:7 8|84 36:7 9|8 41:7 10|87 18:8 1|25 59:8 2|26 64:8 3|54 72:8 4|71 26:8 5|67 59:8 6|48 70:8 7|1 67:8 8|89 49:8 9|36 16:8 10|14 26:9 1|45 100:9 2|79 66:9 3|23 7:9 4|28 21:9 5|18 14:9 6|60 64:9 7|55 87:9 8|53 66:9 9|66 37:9 10|61 20:10 1|88 14:10 2|50 11:10 3|35 84:10 4|7 73:10 5|26 23:10 6|2 52:10 7|49 90:10 8|85 83:10 9|71 91:10 10</relation>
    <relation name="R150" arity="2" nbTuples="100" semantics="soft" defaultCost="infinity">36 15:1 1|1 3:1 2|87 76:1 3|15 64:1 4|85 46:1 5|98 36:1 6|90 17:1 7|43 33:1 8|23 57:1 9|6 75:1 10|32 66:2 1|4 75:2 2|79 89:2 3|5 67:2 4|82 2:2 5|67 7:2 6|20 100:2 7|46 43:2 8|21 32:2 9|78 1:2 10|45 100:3 1|67 67:3 2|87 9:3 3|61 79:3 4|38 72:3 5|17 90:3 6|36 25:3 7|65 75:3 8|72 55:3 9|75 64:3 10|31 65:4 1|22 28:4 2|56 97:4 3|96 48:4 4|66 26:4 5|70 53:4 6|72 75:4 7|95 2:4 8|75 42:4 9|79 98:4 10|53 62:5 1|55 55:5 2|95 73:5 3|54 96:5 4|73 85:5 5|30 94:5 6|72 34:5 7|21 40:5 8|79 84:5 9|64 11:5 10|38 93:6 1|16 79:6 2|70 97:6 3|72 100:6 4|90 55:6 5|36 87:6 6|3 13:6 7|20 91:6 8|61 94:6 9|15 54:6 10|85 60:7 1|28 75:7 2|48 33:7 3|36 21:7 4|84 42:7 5|70 46:7 6|49 58:7 7|98 30:7 8|65 25:7 9|48 52:7 10|23 24:8 1|94 81:8 2|27 44:8 3|66 66:8 4|62 95:8 5|67 13:8 6|5 82:8 7|18 86:8 8|65 13:8 9|57 47:8 10|64 23:9 1|98 38:9 2|27 3:9 3|48 61:9 4|1 20:9 5|56 42:9 6|89 47:9 7|84 78:9 8|15 91:9 9|77 59:9 10|30 86:10 1|8 3:10 2|28 50:10 3|73 40:10 4|73 45:10 5|49 24:10 6|72 48:10 7|84 37:10 8|45 72:10 9|62 67:10 10</relation>
    <relation name="R151" arity="2" nbTuples="100" semantics="soft" defaultCost="infinity">54 52:1 1|46 39:1 2|25 46:1 3|76 82:1 4|75 11:1 5|70 61:1 6|50 96:1 7|39 75:1 8|72 85:1 9|41 89:1 10|72 33:2 1|37 40:2 2|100 23:2 3|29 56:2 4|91 87:2 5|35 46:2 6|73 24:2 7|59 11:2 8|3 96:2 9|76 63:2 10|36 20:3 1|12 96:3 2|32 6:3 3|19 69:3 4|33 59:3 5|28 52:3 6|43 63:3 7|11 52:3 8|91 84:3 9|29 13:3 10|51 1:4 1|32 83:4 2|46 21:4 3|16 64:4 4|78 79:4 5|44 59:4 6|67 44:4 7|74 64:4 8|17 8:4 9|38 20:4 10|63 65:5 1|98 65:5 2|6 59:5 3|61 82:5 4|76 68:5 5|45 86:5 6|23 68:5 7|70 66:5 8|89 89:5 9|36 10:5 10|53 66:6 1|40 92:6 2|23 5:6 3|98 15:6 4|96 93:6 5|22 77:6 6|74 2:6 7|11 60:6 8|100 85:6 9|37 59:6 10|28 10:7 1|81 96:7 2|55 42:7 3|39 19:7 4|66 33:7 5|78 54:7 6|78 15:7 7|95 7:7 8|19 27:7 9|4 45:7 10|63 58:8 1|56 57:8 2|64 89:8 3|69 70:8 4|87 53:8 5|25 64:8 6|54 56:8 7|99 17:8 8|8 99:8 9|35 67:8 10|24 46:9 1|11 9:9 2|66 4:9 3|6 43:9 4|26 68:9 5|7 16:9 6|91 43:9 7|41 12:9 8|72 2:9 9|1 51:9 10|90 71:10 1|63 17:10 2|95 14:10 3|56 12:10 4|41 85:10 5|29 21:10 6|64 56:10 7|99 39:10 8|33 85:10 9|59 28:10 10</relation>
    <relation name="R152" arity="2" nbTuples="100" semantics="soft" defaultCost="infinity">94 78:1 1|68 3:1 2|31 94:1 3|64 39:1 4|56 42:1 5|67 38:1 6|42 6:1 7|68 83:1 8|70 21:1 9|60 85:1 10|27 87:2 1|52 89:2 2|27 4:2 3|29 20:2 4|76 63:2 5|68 93:2 6|97 77:2 7|66 64:2 8|36 43:2 9|5 93:2 10|97 18:3 1|86 22:3 2|71 75:3 3|98 96:3 4|27 35:3 5|61 74:3 6|88 36:3 7|13 14:3 8|13 48:3 9|42 32:3 10|58 98:4 1|52 18:4 2|7 70:4 3|100 40:4 4|14 20:4 5|60 46:4 6|25 63:4 7|92 51:4 8|8 63:4 9|31 22:4 10|35 62:5 1|61 50:5 2|60 23:5 3|36 37:5 4|23 82:5 5|11 75:5 6|32 36:5 7|28 98:5 8|90 71:5 9|8 69:5 10|99 92:6 1|97 55:6 2|74 73:6 3|15 61:6 4|13 65:6 5|77 36:6 6|89 92:6 7|49 58:6 8|78 52:6 9|25 82:6 10|18 91:7 1|23 7:7 2|83 61:7 3|31 40:7 4|27 66:7 5|19 40:7 6|56 17:7 7|28 62:7 8|60 68:7 9|83 23:7 10|37 52:8 1|7 28:8 2|43 75:8 3|61 72:8 4|90 9:8 5|50 68:8 6|18 30:8 7|5 9:8 8|96 78:8 9|58 74:8 10|63 91:9 1|26 60:9 2|1 34:9 3|14 23:9 4|83 82:9 5|56 26:9 6|100 61:9 7|13 33:9 8|76 12:9 9|69 81:9 10|94 64:10 1|69 46:10 2|13 16:10 3|62 77:10 4|53 12:10 5|43 4:10 6|80 44:10 7|81 51:10 8|56 73:10 9|88 51:10 10</relation>
    <relation name="R153" arity="2" nbTuples="100" semantics="soft" defaultCost="infinity">57 78:1 1|75 75:1 2|99 14:1 3|93 87:1 4|68 77:1 5|91 95:1 6|3 88:1 7|57 62:1 8|4 64:1 9|43 33:1 10|49 41:2 1|47 70:2 2|87 10:2 3|24 69:2 4|19 87:2 5|12 94:2 6|62 82:2 7|47 22:2 8|37 57:2 9|54 10:2 10|19 60:3 1|25 80:3 2|28 7:3 3|78 42:3 4|70 31:3 5|38 69:3 6|35 46:3 7|82 45:3 8|52 25:3 9|29 56:3 10|69 14:4 1|49 35:4 2|24 51:4 3|46 16:4 4|83 27:4 5|47 6:4 6|73 36:4 7|12 18:4 8|96 71:4 9|71 5:4 10|57 93:5 1|89 12:5 2|91 95:5 3|56 51:5 4|41 54:5 5|76 4:5 6|87 65:5 7|66 14:5 8|15 57:5 9|46 80:5 10|51 48:6 1|29 99:6 2|87 63:6 3|22 89:6 4|82 50:6 5|63 99:6 6|96 48:6 7|39 8:6 8|17 43:6 9|42 1:6 10|95 2:7 1|52 58:7 2|11 30:7 3|63 77:7 4|84 5:7 5|74 16:7 6|4 39:7 7|39 88:7 8|9 98:7 9|64 80:7 10|76 63:8 1|13 64:8 2|43 42:8 3|95 46:8 4|50 63:8 5|73 71:8 6|22 40:8 7|73 31:8 8|5 14:8 9|20 54:8 10|9 68:9 1|90 32:9 2|92 64:9 3|10 21:9 4|90 44:9 5|23 18:9 6|68 19:9 7|69 17:9 8|42 17:9 9|20 91:9 10|12 98:10 1|65 89:10 2|25 68:10 3|32 54:10 4|64 1:10 5|79 54:10 6|75 52:10 7|91 92:10 8|1 92:10 9|2 11:10 10</relation>
    <relation name="R154" arity="2" nbTuples="100" semantics="soft" defaultCost="infinity">19 17:1 1|21 31:1 2|64 95:1 3|64 67:1 4|21 88:1 5|53 50:1 6|78 43:1 7|61 56:1 8|43 94:1 9|77 47:1 10|36 34:2 1|40 92:2 2|79 83:2 3|43 95:2 4|40 93:2 5|58 59:2 6|80 44:2 7|3 30:2 8|18 31:2 9|26 46:2 10|2 46:3 1|50 65:3 2|66 46:3 3|2 88:3 4|29 43:3 5|2 14:3 6|75 29:3 7|94 36:3 8|57 21:3 9|33 78:3 10|44 52:4 1|89 10:4 2|42 81:4 3|46 17:4 4|1 51:4 5|18 79:4 6|47 81:4 7|50 25:4 8|60 39:4 9|19 82:4 10|41 87:5 1|78 65:5 2|12 9:5 3|68 86:5 4|35 100:5 5|51 42:5 6|7 12:5 7|80 38:5 8|60 56:5 9|99 21:5 10|81 17:6 1|3 63:6 2|19 35:6 3|71 7:6 4|53 93:6 5|59 12:6 6|68 5:6 7|95 62:6 8|60 65:6 9|7 67:6 10|12 88:7 1|94 7:7 2|37 38:7 3|24 47:7 4|17 41:7 5|41 54:7 6|46 95:7 7|32 83:7 8|76 76:7 9|21 41:7 10|15 92:8 1|27 46:8 2|75 61:8 3|42 87:8 4|36 38:8 5|74 58:8 6|59 79:8 7|96 87:8 8|38 13:8 9|80 6:8 10|80 47:9 1|67 97:9 2|30 55:9 3|60 49:9 4|85 1:9 5|47 1:9 6|85 43:9 7|56 91:9 8|77 14:9 9|1 47:9 10|12 35:10 1|74 39:10 2|49 5:10 3|82 92:10 4|17 49:10 5|55 98:10 6|84 41:10 7|1 7:10 8|84 97:10 9|83 56:10 10</relation>
    <relation name="R155" arity="2" nbTuples="100" semantics="soft" defaultCost="infinity">64 61:1 1|98 17:1 2|96 1:1 3|4 55:1 4|34 52:1 5|70 84:1 6|88 58:1 7|10 67:1 8|12 71:1 9|48 58:1 10|16 33:2 1|14 9:2 2|45 92:2 3|30 52:2 4|61 94:2 5|4 72:2 6|47 9:2 7|19 18:2 8|11 26:2 9|74 49:2 10|73 44:3 1|16 30:3 2|96 70:3 3|58 74:3 4|8 26:3 5|68 97:3 6|65 90:3 7|9 25:3 8|88 42:3 9|68 68:3 10|27 68:4 1|21 49:4 2|74 82:4 3|68 94:4 4|98 59:4 5|60 96:4 6|36 26:4 7|45 73:4 8|22 76:4 9|65 91:4 10|36 43:5 1|19 78:5 2|66 79:5 3|41 70:5 4|15 98:5 5|37 45:5 6|1 85:5 7|40 60:5 8|9 97:5 9|58 90:5 10|22 27:6 1|14 81:6 2|52 8:6 3|100 56:6 4|59 36:6 5|83 99:6 6|59 38:6 7|41 22:6 8|99 5:6 9|41 56:6 10|83 53:7 1|84 34:7 2|17 80:7 3|18 61:7 4|77 77:7 5|25 17:7 6|60 74:7 7|48 16:7 8|33 4:7 9|89 96:7 10|77 96:8 1|14 1:8 2|58 7:8 3|15 41:8 4|55 63:8 5|78 67:8 6|13 33:8 7|12 81:8 8|9 6:8 9|24 79:8 10|35 5:9 1|18 93:9 2|53 13:9 3|48 32:9 4|98 89:9 5|26 33:9 6|30 56:9 7|89 26:9 8|11 88:9 9|64 77:9 10|87 2:10 1|92 63:10 2|32 61:10 3|44 87:10 4|28 2:10 5|27 23:10 6|56 98:10 7|21 10:10 8|66 3:10 9|21 1:10 10</relation>
    <relation name="R156" arity="2" nbTuples="100" semantics="soft" defaultCost="infinity">16 86:1 1|14 99:1 2|74 47:1 3|73 45:1 4|93 50:1 5|89 92:1 6|99 21:1 7|53 12:1 8|22 56:1 9|8 88:1 10|76 94:2 1|15 17:2 2|51 6:2 3|89 21:2 4|88 60:2 5|69 74:2 6|83 66:2 7|35 14:2 8|24 46:2 9|84 30:2 10|9 8:3 1|20 62:3 2|43 80:3 3|41 43:3 4|15 53:3 5|48 69:3 6|72 19:3 7|30 71:3 8|7 42:3 9|21 57:3 10|49 77:4 1|79 55:4 2|15 86:4 3|78 9:4 4|22 10:4 5|54 20:4 6|45 60:4 7|96 6:4 8|62 47:4 9|56 28:4 10|92 44:5 1|61 94:5 2|35 70:5 3|33 56:5 4|51 29:5 5|49 67:5 6|63 85:5 7|48 87:5 8|71 42:5 9|88 70:5 10|44 37:6 1|96 26:6 2|44 49:6 3|72 42:6 4|34 60:6 5|53 89:6 6|28 50:6 7|56 64:6 8|100 70:6 9|94 27:6 10|46 80:7 1|56 81:7 2|96 29:7 3|27 77:7 4|2 55:7 5|36 12:7 6|19 49:7 7|15 53:7 8|12 54:7 9|46 62:7 10|63 22:8 1|95 27:8 2|42 17:8 3|42 4:8 4|57 70:8 5|6 53:8 6|99 93:8 7|19 1:8 8|64 71:8 9|88 33:8 10|21 74:9 1|21 71:9 2|85 5:9 3|28 49:9 4|47 3:9 5|14 32:9 6|80 13:9 7|41 77:9 8|88 33:9 9|39 70:9 10|7 69:10 1|23 78:10 2|9 83:10 3|76 16:10 4|47 23:10 5|25 38:10 6|98 12:10 7|92 30:10 8|59 36:10 9|17 80:10 10</relation>
    <relation name="R157" arity="2" nbTuples="100" semantics="soft" defaultCost="infinity">90 9:1 1|53 24:1 2|77 36:1 3|48 90:1 4|62 73:1 5|12 83:1 6|58 68:1 7|26 15:1 8|30 29:1 9|16 44:1 10|38 95:2 1|72 37:2 2|88 100:2 3|97 62:2 4|39 2:2 5|9 30:2 6|2 36:2 7|22 67:2 8|61 83:2 9|10 37:2 10|37 71:3 1|34 86:3 2|32 36:3 3|12 50:3 4|58 52:3 5|1 93:3 6|4 82:3 7|45 61:3 8|71 71:3 9|55 2:3 10|31 81:4 1|72 23:4 2|73 86:4 3|94 21:4 4|38 23:4 5|14 43:4 6|20 10:4 7|72 29:4 8|4 11:4 9|5 83:4 10|54 13:5 1|5 54:5 2|90 59:5 3|20 65:5 4|30 67:5 5|57 45:5 6|94 78:5 7|49 75:5 8|43 14:5 9|10 85:5 10|17 23:6 1|19 36:6 2|42 48:6 3|97 80:6 4|64 24:6 5|100 90:6 6|79 43:6 7|79 13:6 8|29 17:6 9|21 99:6 10|44 70:7 1|89 62:7 2|23 59:7 3|1 67:7 4|61 63:7 5|58 21:7 6|43 86:7 7|70 35:7 8|61 56:7 9|20 55:7 10|7 42:8 1|22 6:8 2|63 92:8 3|51 95:8 4|91 14:8 5|43 100:8 6|11 59:8 7|79 53:8 8|40 15:8 9|91 44:8 10|58 31:9 1|80 6:9 2|52 18:9 3|26 51:9 4|1 93:9 5|55 77:9 6|43 48:9 7|21 42:9 8|92 2:9 9|35 25:9 10|49 54:10 1|1 10:10 2|94 96:10 3|71 14:10 4|28 41:10 5|83 40:10 6|57 57:10 7|100 11:10 8|55 23:10 9|20 18:10 10</relation>
    <relation name="R158" arity="2" nbTuples="100" semantics="soft" defaultCost="infinity">10 98:1 1|1 63:1 2|36 31:1 3|80 18:1 4|28 12:1 5|77 22:1 6|76 92:1 7|93 22:1 8|98 27:1 9|24 32:1 10|72 52:2 1|66 27:2 2|94 37:2 3|79 4:2 4|40 14:2 5|45 52:2 6|45 9:2 7|59 29:2 8|66 13:2 9|60 26:2 10|47 82:3 1|24 8:3 2|59 62:3 3|3 42:3 4|59 18:3 5|37 11:3 6|43 17:3 7|11 90:3 8|75 59:3 9|96 76:3 10|6 59:4 1|54 26:4 2|80 10:4 3|61 26:4 4|17 99:4 5|60 19:4 6|6 46:4 7|12 56:4 8|50 32:4 9|18 87:4 10|72 12:5 1|95 13:5 2|91 16:5 3|44 25:5 4|56 68:5 5|50 93:5 6|21 46:5 7|1 79:5 8|41 98:5 9|38 98:5 10|88 43:6 1|6 18:6 2|33 84:6 3|87 46:6 4|27 81:6 5|70 2:6 6|36 11:6 7|42 35:6 8|75 29:6 9|46 64:6 10|42 55:7 1|94 76:7 2|99 74:7 3|93 48:7 4|69 79:7 5|1 64:7 6|33 52:7 7|70 53:7 8|44 25:7 9|46 63:7 10|93 7:8 1|13 2:8 2|26 80:8 3|85 99:8 4|11 44:8 5|86 26:8 6|18 71:8 7|85 100:8 8|11 69:8 9|79 19:8 10|97 90:9 1|54 31:9 2|24 6:9 3|2 23:9 4|80 75:9 5|2 7:9 6|93 51:9 7|15 42:9 8|89 86:9 9|9 76:9 10|45 95:10 1|66 87:10 2|100 62:10 3|68 24:10 4|13 27:10 5|50 11:10 6|67 38:10 7|29 23:10 8|34 6:10 9|2 84:10 10</relation>
    <relation name="R159" arity="2" nbTuples="100" semantics="soft" defaultCost="infinity">77 62:1 1|82 33:1 2|58 56:1 3|78 7:1 4|70 47:1 5|35 34:1 6|57 19:1 7|2 84:1 8|16 35:1 9|78 44:1 10|4 80:2 1|80 82:2 2|61 74:2 3|49 43:2 4|54 46:2 5|3 58:2 6|57 19:2 7|38 19:2 8|75 41:2 9|83 33:2 10|52 19:3 1|84 6:3 2|86 42:3 3|22 36:3 4|9 47:3 5|70 66:3 6|6 87:3 7|78 57:3 8|59 87:3 9|13 54:3 10|32 14:4 1|86 75:4 2|38 81:4 3|93 54:4 4|79 8:4 5|65 49:4 6|35 4:4 7|84 88:4 8|75 92:4 9|98 96:4 10|60 17:5 1|78 14:5 2|72 52:5 3|74 85:5 4|28 22:5 5|7 89:5 6|28 9:5 7|22 29:5 8|82 10:5 9|7 54:5 10|73 73:6 1|1 45:6 2|28 77:6 3|87 60:6 4|51 30:6 5|92 22:6 6|51 65:6 7|86 55:6 8|16 63:6 9|25 20:6 10|27 28:7 1|37 86:7 2|11 95:7 3|36 68:7 4|55 48:7 5|70 98:7 6|72 14:7 7|36 64:7 8|73 50:7 9|23 32:7 10|26 14:8 1|36 82:8 2|32 73:8 3|44 51:8 4|70 60:8 5|49 25:8 6|43 21:8 7|97 45:8 8|64 70:8 9|92 6:8 10|22 93:9 1|19 98:9 2|71 56:9 3|28 23:9 4|94 48:9 5|68 14:9 6|17 81:9 7|32 69:9 8|33 78:9 9|86 35:9 10|66 28:10 1|86 5:10 2|51 88:10 3|49 13:10 4|27 65:10 5|13 59:10 6|58 97:10 7|79 89:10 8|38 71:10 9|14 52:10 10</relation>
    <relation name="R160" arity="2" nbTuples="100" semantics="soft" defaultCost="infinity">64 18:1 1|48 14:1 2|99 61:1 3|79 61:1 4|90 81:1 5|95 19:1 6|40 10:1 7|73 60:1 8|100 97:1 9|37 89:1 10|55 65:2 1|13 6:2 2|95 96:2 3|33 38:2 4|36 9:2 5|11 67:2 6|7 66:2 7|59 61:2 8|81 9:2 9|28 87:2 10|93 89:3 1|78 14:3 2|66 51:3 3|59 66:3 4|18 50:3 5|20 63:3 6|11 60:3 7|69 79:3 8|81 57:3 9|11 90:3 10|65 52:4 1|35 57:4 2|17 5:4 3|15 45:4 4|5 66:4 5|52 31:4 6|71 75:4 7|68 88:4 8|12 63:4 9|35 83:4 10|50 47:5 1|37 73:5 2|72 14:5 3|5 69:5 4|75 57:5 5|11 31:5 6|30 93:5 7|41 9:5 8|4 44:5 9|24 93:5 10|72 45:6 1|54 55:6 2|94 69:6 3|61 43:6 4|19 20:6 5|95 84:6 6|18 83:6 7|90 84:6 8|73 68:6 9|8 70:6 10|63 81:7 1|39 77:7 2|36 37:7 3|3 45:7 4|72 94:7 5|87 66:7 6|89 42:7 7|90 48:7 8|98 70:7 9|65 14:7 10|9 70:8 1|11 8:8 2|3 65:8 3|58 5:8 4|64 55:8 5|66 34:8 6|96 53:8 7|74 90:8 8|6 36:8 9|100 93:8 10|6 99:9 1|19 76:9 2|48 68:9 3|21 98:9 4|40 84:9 5|82 99:9 6|19 78:9 7|52 45:9 8|55 63:9 9|30 16:9 10|4 56:10 1|33 64:10 2|57 78:10 3|66 17:10 4|25 36:10 5|43 81:10 6|5 91:10 7|98 36:10 8|24 14:10 9|92 98:10 10</relation>
    <relation name="R161" arity="2" nbTuples="100" semantics="soft" defaultCost="infinity">77 90:1 1|10 10:1 2|51 94:1 3|7 38:1 4|28 71:1 5|66 29:1 6|67 66:1 7|19 20:1 8|52 27:1 9|49 57:1 10|11 62:2 1|17 51:2 2|20 79:2 3|38 29:2 4|1 32:2 5|31 63:2 6|68 24:2 7|80 54:2 8|59 43:2 9|49 18:2 10|41 9:3 1|86 72:3 2|83 98:3 3|2 61:3 4|25 34:3 5|84 47:3 6|6 20:3 7|54 8:3 8|32 47:3 9|93 5:3 10|22 48:4 1|76 84:4 2|4 96:4 3|3 31:4 4|54 41:4 5|16 53:4 6|60 37:4 7|80 97:4 8|100 99:4 9|70 3:4 10|1 19:5 1|28 83:5 2|96 23:5 3|24 82:5 4|44 94:5 5|71 2:5 6|63 94:5 7|30 100:5 8|58 29:5 9|51 64:5 10|32 40:6 1|19 35:6 2|8 6:6 3|40 16:6 4|72 3:6 5|82 8:6 6|48 45:6 7|22 53:6 8|54 49:6 9|61 25:6 10|9 87:7 1|92 92:7 2|33 74:7 3|32 98:7 4|66 17:7 5|67 49:7 6|37 89:7 7|73 81:7 8|100 19:7 9|29 54:7 10|72 1:8 1|59 94:8 2|71 88:8 3|16 7:8 4|10 19:8 5|4 29:8 6|70 43:8 7|54 54:8 8|2 42:8 9|62 38:8 10|31 20:9 1|90 37:9 2|34 30:9 3|60 65:9 4|4 36:9 5|58 40:9 6|29 42:9 7|98 75:9 8|26 44:9 9|3 44:9 10|46 99:10 1|69 66:10 2|38 40:10 3|38 67:10 4|48 19:10 5|70 100:10 6|47 74:10 7|11 31:10 8|23 13:10 9|6 78:10 10</relation>
    <relation name="R162" arity="2" nbTuples="100" semantics="soft" defaultCost="infinity">23 83:1 1|4 11:1 2|88 52:1 3|12 18:1 4|60 48:1 5|90 31:1 6|11 34:1 7|46 59:1 8|85 42:1 9|24 33:1 10|33 24:2 1|23 63:2 2|58 28:2 3|53 18:2 4|66 37:2 5|92 98:2 6|3 4:2 7|44 45:2 8|2 81:2 9|92 36:2 10|80 29:3 1|92 38:3 2|69 93:3 3|17 75:3 4|68 65:3 5|49 24:3 6|4 35:3 7|82 99:3 8|29 11:3 9|74 19:3 10|45 17:4 1|87 8:4 2|73 30:4 3|13 25:4 4|44 82:4 5|98 92:4 6|41 88:4 7|47 4:4 8|64 60:4 9|2 41:4 10|76 52:5 1|72 50:5 2|17 75:5 3|9 100:5 4|58 17:5 5|2 65:5 6|41 76:5 7|6 17:5 8|100 69:5 9|95 15:5 10|41 2:6 1|71 44:6 2|60 92:6 3|57 31:6 4|18 26:6 5|29 89:6 6|1 82:6 7|77 61:6 8|86 22:6 9|88 27:6 10|95 21:7 1|84 4:7 2|45 59:7 3|90 20:7 4|75 30:7 5|30 77:7 6|39 8:7 7|77 1:7 8|62 8:7 9|59 94:7 10|46 26:8 1|32 23:8 2|35 6:8 3|95 62:8 4|62 45:8 5|78 86:8 6|3 16:8 7|67 26:8 8|83 78:8 9|19 79:8 10|21 68:9 1|53 98:9 2|92 36:9 3|64 12:9 4|42 46:9 5|14 82:9 6|2 92:9 7|68 12:9 8|91 97:9 9|54 63:9 10|30 63:10 1|91 21:10 2|32 77:10 3|5 11:10 4|80 78:10 5|41 27:10 6|32 48:10 7|52 52:10 8|72 58:10 9|57 78:10 10</relation>
    <relation name="R163" arity="2" nbTuples="100" semantics="soft" defaultCost="infinity">55 41:1 1|27 67:1 2|49 27:1 3|66 9:1 4|55 40:1 5|51 47:1 6|33 29:1 7|94 49:1 8|23 49:1 9|90 17:1 10|33 26:2 1|30 96:2 2|24 47:2 3|57 83:2 4|8 89:2 5|70 89:2 6|35 51:2 7|86 87:2 8|48 17:2 9|92 94:2 10|51 32:3 1|50 70:3 2|27 46:3 3|32 98:3 4|37 59:3 5|100 71:3 6|24 29:3 7|70 79:3 8|30 69:3 9|49 14:3 10|48 100:4 1|46 84:4 2|33 84:4 3|33 69:4 4|84 51:4 5|51 40:4 6|43 19:4 7|8 82:4 8|49 94:4 9|85 91:4 10|6 57:5 1|86 4:5 2|49 76:5 3|66 6:5 4|100 90:5 5|98 79:5 6|47 72:5 7|18 40:5 8|84 48:5 9|53 61:5 10|2 84:6 1|1 11:6 2|54 51:6 3|23 67:6 4|24 97:6 5|41 36:6 6|15 78:6 7|73 100:6 8|72 3:6 9|69 50:6 10|43 30:7 1|22 85:7 2|80 69:7 3|4 82:7 4|96 27:7 5|93 1:7 6|82 7:7 7|6 72:7 8|15 66:7 9|4 22:7 10|87 5:8 1|97 59:8 2|2 31:8 3|91 76:8 4|12 87:8 5|43 59:8 6|80 45:8 7|72 92:8 8|79 29:8 9|16 21:8 10|69 82:9 1|5 10:9 2|31 60:9 3|97 41:9 4|36 93:9 5|75 51:9 6|32 6:9 7|90 48:9 8|87 11:9 9|29 81:9 10|43 60:10 1|39 9:10 2|32 47:10 3|49 25:10 4|93 96:10 5|99 17:10 6|34 78:10 7|11 99:10 8|100 54:10 9|76 51:10 10</relation>
    <relation name="R164" arity="2" nbTuples="100" semantics="soft" defaultCost="infinity">3 88:1 1|94 81:1 2|89 58:1 3|43 29:1 4|27 39:1 5|17 26:1 6|29 51:1 7|13 89:1 8|32 51:1 9|32 4:1 10|83 61:2 1|2 61:2 2|16 32:2 3|98 17:2 4|30 29:2 5|32 44:2 6|100 92:2 7|4 16:2 8|23 54:2 9|48 66:2 10|91 25:3 1|27 37:3 2|81 54:3 3|48 1:3 4|54 42:3 5|45 7:3 6|26 38:3 7|57 95:3 8|30 93:3 9|33 10:3 10|20 29:4 1|85 93:4 2|57 9:4 3|5 4:4 4|60 3:4 5|61 82:4 6|66 55:4 7|6 30:4 8|35 19:4 9|21 95:4 10|74 71:5 1|41 51:5 2|59 60:5 3|2 39:5 4|93 38:5 5|5 14:5 6|22 12:5 7|62 39:5 8|20 15:5 9|55 32:5 10|36 43:6 1|33 13:6 2|84 6:6 3|29 14:6 4|61 66:6 5|81 23:6 6|57 73:6 7|11 99:6 8|36 3:6 9|15 60:6 10|64 4:7 1|95 69:7 2|57 74:7 3|87 63:7 4|50 92:7 5|90 50:7 6|74 74:7 7|62 79:7 8|76 83:7 9|80 21:7 10|95 29:8 1|58 20:8 2|65 13:8 3|25 100:8 4|22 33:8 5|81 58:8 6|14 33:8 7|67 62:8 8|63 5:8 9|4 79:8 10|42 82:9 1|77 16:9 2|82 23:9 3|65 86:9 4|49 86:9 5|57 55:9 6|92 25:9 7|95 8:9 8|92 58:9 9|89 39:9 10|1 80:10 1|78 75:10 2|13 49:10 3|84 84:10 4|59 66:10 5|21 52:10 6|77 72:10 7|82 67:10 8|78 21:10 9|87 46:10 10</relation>
    <relation name="R165" arity="2" nbTuples="100" semantics="soft" defaultCost="infinity">89 92:1 1|99 72:1 2|10 38:1 3|10 27:1 4|20 67:1 5|30 29:1 6|13 33:1 7|95 31:1 8|47 63:1 9|52 30:1 10|44 98:2 1|83 38:2 2|88 98:2 3|73 17:2 4|43 21:2 5|20 31:2 6|92 74:2 7|44 80:2 8|16 44:2 9|72 93:2 10|9 12:3 1|12 14:3 2|22 66:3 3|69 92:3 4|59 96:3 5|85 5:3 6|10 44:3 7|64 55:3 8|62 80:3 9|43 74:3 10|92 31:4 1|60 45:4 2|14 36:4 3|8 70:4 4|18 45:4 5|15 77:4 6|3 24:4 7|69 4:4 8|97 83:4 9|47 51:4 10|12 26:5 1|1 72:5 2|94 9:5 3|90 78:5 4|60 80:5 5|55 92:5 6|79 70:5 7|82 23:5 8|52 80:5 9|89 65:5 10|19 41:6 1|70 9:6 2|65 63:6 3|64 37:6 4|29 95:6 5|81 42:6 6|86 73:6 7|36 10:6 8|36 36:6 9|84 51:6 10|61 77:7 1|22 36:7 2|16 60:7 3|39 56:7 4|43 90:7 5|97 99:7 6|99 20:7 7|18 10:7 8|37 11:7 9|79 58:7 10|66 10:8 1|36 76:8 2|87 91:8 3|88 7:8 4|83 11:8 5|35 36:8 6|41 85:8 7|96 83:8 8|28 33:8 9|95 42:8 10|98 49:9 1|9 19:9 2|23 72:9 3|79 48:9 4|24 91:9 5|23 29:9 6|80 66:9 7|33 3:9 8|91 100:9 9|83 77:9 10|3 90:10 1|93 78:10 2|63 76:10 3|4 41:10 4|28 64:10 5|69 56:10 6|50 73:10 7|49 12:10 8|74 36:10 9|16 18:10 10</relation>
    <relation name="R166" arity="2" nbTuples="100" semantics="soft" defaultCost="infinity">5 15:1 1|73 66:1 2|48 68:1 3|13 100:1 4|8 31:1 5|68 94:1 6|29 57:1 7|95 98:1 8|1 41:1 9|84 96:1 10|13 36:2 1|19 54:2 2|36 81:2 3|91 60:2 4|2 58:2 5|72 49:2 6|63 50:2 7|26 93:2 8|69 71:2 9|24 83:2 10|78 9:3 1|30 65:3 2|27 100:3 3|1 13:3 4|92 72:3 5|67 82:3 6|93 21:3 7|38 94:3 8|98 77:3 9|93 14:3 10|14 93:4 1|22 31:4 2|50 15:4 3|94 29:4 4|1 69:4 5|35 39:4 6|77 48:4 7|33 13:4 8|93 14:4 9|73 77:4 10|99 69:5 1|73 80:5 2|39 93:5 3|84 87:5 4|12 68:5 5|47 99:5 6|74 11:5 7|61 74:5 8|70 98:5 9|10 94:5 10|23 23:6 1|80 97:6 2|69 80:6 3|93 94:6 4|70 34:6 5|65 51:6 6|15 72:6 7|33 34:6 8|61 62:6 9|28 70:6 10|41 97:7 1|62 38:7 2|39 48:7 3|8 87:7 4|85 4:7 5|67 46:7 6|24 8:7 7|16 4:7 8|61 4:7 9|63 40:7 10|91 84:8 1|48 93:8 2|83 18:8 3|39 3:8 4|4 36:8 5|37 9:8 6|13 15:8 7|66 11:8 8|11 65:8 9|44 83:8 10|54 23:9 1|75 36:9 2|13 84:9 3|15 46:9 4|3 64:9 5|55 20:9 6|49 62:9 7|49 80:9 8|42 23:9 9|20 28:9 10|75 2:10 1|68 17:10 2|26 58:10 3|40 24:10 4|22 43:10 5|66 13:10 6|89 24:10 7|52 96:10 8|57 96:10 9|79 79:10 10</relation>
    <relation name="R167" arity="2" nbTuples="100" semantics="soft" defaultCost="infinity">96 48:1 1|81 30:1 2|90 39:1 3|30 49:1 4|99 89:1 5|33 32:1 6|94 42:1 7|2 9:1 8|72 71:1 9|68 19:1 10|38 1:2 1|68 17:2 2|42 76:2 3|32 42:2 4|48 94:2 5|78 93:2 6|39 15:2 7|18 12:2 8|34 88:2 9|73 64:2 10|28 36:3 1|97 36:3 2|68 63:3 3|89 72:3 4|96 41:3 5|20 96:3 6|93 33:3 7|54 6:3 8|14 91:3 9|1 14:3 10|84 84:4 1|13 1:4 2|92 44:4 3|4 89:4 4|16 43:4 5|10 11:4 6|89 62:4 7|31 10:4 8|93 61:4 9|29 70:4 10|69 60:5 1|56 69:5 2|41 80:5 3|70 71:5 4|88 94:5 5|57 30:5 6|87 98:5 7|9 45:5 8|63 13:5 9|54 35:5 10|57 72:6 1|64 16:6 2|79 20:6 3|36 43:6 4|74 5:6 5|72 61:6 6|96 16:6 7|56 41:6 8|41 14:6 9|58 8:6 10|89 21:7 1|2 72:7 2|36 94:7 3|24 38:7 4|32 99:7 5|1 59:7 6|56 86:7 7|18 85:7 8|98 30:7 9|90 36:7 10|81 45:8 1|48 53:8 2|38 4:8 3|71 9:8 4|63 64:8 5|42 78:8 6|69 32:8 7|45 93:8 8|35 75:8 9|92 25:8 10|85 99:9 1|63 25:9 2|9 63:9 3|14 78:9 4|52 6:9 5|69 29:9 6|22 53:9 7|10 72:9 8|72 65:9 9|12 88:9 10|18 51:10 1|36 85:10 2|18 62:10 3|43 53:10 4|95 42:10 5|87 68:10 6|82 91:10 7|38 89:10 8|57 6:10 9|71 96:10 10</relation>
    <relation name="R168" arity="2" nbTuples="100" semantics="soft" defaultCost="infinity">73 19:1 1|100 41:1 2|42 77:1 3|23 69:1 4|64 51:1 5|43 66:1 6|15 53:1 7|75 83:1 8|96 86:1 9|62 76:1 10|51 64:2 1|9 58:2 2|48 97:2 3|20 66:2 4|48 23:2 5|31 3:2 6|62 76:2 7|32 45:2 8|49 29:2 9|53 37:2 10|77 13:3 1|21 82:3 2|42 5:3 3|76 5:3 4|91 19:3 5|59 33:3 6|96 75:3 7|1 53:3 8|87 97:3 9|39 18:3 10|37 24:4 1|30 66:4 2|69 25:4 3|37 64:4 4|62 95:4 5|5 65:4 6|94 11:4 7|45 26:4 8|73 5:4 9|17 20:4 10|9 29:5 1|98 53:5 2|47 96:5 3|89 40:5 4|27 45:5 5|33 71:5 6|99 59:5 7|91 25:5 8|82 91:5 9|30 92:5 10|92 72:6 1|65 8:6 2|74 56:6 3|36 69:6 4|99 64:6 5|48 15:6 6|79 86:6 7|84 55:6 8|31 89:6 9|42 22:6 10|78 24:7 1|36 53:7 2|80 65:7 3|50 89:7 4|53 33:7 5|19 38:7 6|36 25:7 7|84 92:7 8|32 73:7 9|45 12:7 10|84 68:8 1|25 95:8 2|88 31:8 3|23 9:8 4|97 20:8 5|66 26:8 6|33 22:8 7|96 59:8 8|59 50:8 9|93 46:8 10|46 23:9 1|79 100:9 2|3 75:9 3|75 34:9 4|38 89:9 5|81 68:9 6|48 69:9 7|61 22:9 8|43 69:9 9|9 14:9 10|54 65:10 1|14 46:10 2|74 31:10 3|19 43:10 4|46 92:10 5|35 15:10 6|5 54:10 7|53 60:10 8|68 7:10 9|43 93:10 10</relation>
    <relation name="R169" arity="2" nbTuples="100" semantics="soft" defaultCost="infinity">49 43:1 1|64 60:1 2|70 7:1 3|17 61:1 4|51 91:1 5|36 13:1 6|33 30:1 7|29 100:1 8|19 77:1 9|36 31:1 10|98 73:2 1|10 7:2 2|54 75:2 3|68 5:2 4|43 7:2 5|33 43:2 6|59 32:2 7|7 52:2 8|22 44:2 9|6 68:2 10|33 18:3 1|31 25:3 2|78 95:3 3|5 18:3 4|85 65:3 5|95 63:3 6|67 30:3 7|93 23:3 8|20 45:3 9|94 73:3 10|78 22:4 1|11 74:4 2|81 66:4 3|21 98:4 4|27 36:4 5|28 94:4 6|57 68:4 7|20 2:4 8|54 93:4 9|77 56:4 10|80 58:5 1|76 53:5 2|65 34:5 3|44 69:5 4|76 17:5 5|7 25:5 6|88 44:5 7|62 16:5 8|47 62:5 9|43 25:5 10|34 21:6 1|22 12:6 2|96 54:6 3|8 12:6 4|86 5:6 5|37 31:6 6|17 80:6 7|37 86:6 8|59 97:6 9|83 2:6 10|15 43:7 1|95 42:7 2|2 22:7 3|17 87:7 4|36 55:7 5|93 28:7 6|33 38:7 7|59 76:7 8|14 3:7 9|96 53:7 10|24 82:8 1|72 79:8 2|57 38:8 3|79 28:8 4|89 95:8 5|80 94:8 6|49 10:8 7|79 43:8 8|36 96:8 9|7 68:8 10|32 37:9 1|52 2:9 2|77 69:9 3|39 2:9 4|74 97:9 5|13 78:9 6|28 92:9 7|25 52:9 8|72 74:9 9|38 68:9 10|15 29:10 1|77 29:10 2|29 92:10 3|62 36:10 4|95 58:10 5|40 4:10 6|95 21:10 7|66 96:10 8|48 2:10 9|34 71:10 10</relation>
    <relation name="R170" arity="2" nbTuples="100" semantics="soft" defaultCost="infinity">75 50:1 1|76 64:1 2|80 96:1 3|90 19:1 4|39 44:1 5|6 80:1 6|83 100:1 7|34 18:1 8|90 36:1 9|100 83:1 10|1 36:2 1|97 25:2 2|71 28:2 3|79 85:2 4|30 26:2 5|36 60:2 6|9 94:2 7|82 87:2 8|27 45:2 9|21 8:2 10|53 12:3 1|67 18:3 2|18 13:3 3|3 44:3 4|28 67:3 5|5 1:3 6|38 6:3 7|66 98:3 8|14 1:3 9|85 78:3 10|19 45:4 1|50 1:4 2|47 6:4 3|14 35:4 4|34 98:4 5|76 69:4 6|69 85:4 7|69 27:4 8|45 8:4 9|15 30:4 10|91 23:5 1|65 84:5 2|28 27:5 3|88 1:5 4|47 44:5 5|10 41:5 6|56 22:5 7|93 56:5 8|48 47:5 9|76 40:5 10|82 76:6 1|76 57:6 2|68 55:6 3|16 83:6 4|35 10:6 5|7 32:6 6|6 9:6 7|94 43:6 8|35 99:6 9|39 21:6 10|31 84:7 1|14 54:7 2|81 43:7 3|34 28:7 4|93 36:7 5|60 39:7 6|72 32:7 7|97 48:7 8|45 82:7 9|82 62:7 10|67 15:8 1|67 56:8 2|23 79:8 3|4 85:8 4|85 51:8 5|25 79:8 6|75 62:8 7|23 83:8 8|14 10:8 9|45 86:8 10|45 41:9 1|26 56:9 2|70 48:9 3|86 70:9 4|30 89:9 5|58 25:9 6|29 87:9 7|1 100:9 8|89 46:9 9|7 3:9 10|21 51:10 1|15 80:10 2|64 42:10 3|82 87:10 4|63 57:10 5|90 28:10 6|33 3:10 7|15 9:10 8|63 60:10 9|96 72:10 10</relation>
    <relation name="R171" arity="2" nbTuples="100" semantics="soft" defaultCost="infinity">24 92:1 1|16 34:1 2|31 89:1 3|32 28:1 4|44 13:1 5|35 100:1 6|73 38:1 7|89 86:1 8|7 54:1 9|37 44:1 10|53 93:2 1|32 53:2 2|61 75:2 3|89 48:2 4|50 4:2 5|52 7:2 6|65 51:2 7|2 94:2 8|54 41:2 9|18 54:2 10|42 28:3 1|90 35:3 2|64 87:3 3|15 16:3 4|19 54:3 5|39 3:3 6|87 65:3 7|60 73:3 8|46 95:3 9|84 9:3 10|57 88:4 1|42 41:4 2|22 41:4 3|52 17:4 4|16 92:4 5|99 69:4 6|98 68:4 7|18 94:4 8|28 92:4 9|51 73:4 10|27 16:5 1|73 60:5 2|21 53:5 3|56 41:5 4|73 83:5 5|3 1:5 6|67 92:5 7|27 96:5 8|9 60:5 9|37 12:5 10|65 31:6 1|65 78:6 2|64 48:6 3|5 86:6 4|68 73:6 5|75 86:6 6|92 41:6 7|11 64:6 8|76 85:6 9|70 7:6 10|80 56:7 1|25 13:7 2|92 90:7 3|85 8:7 4|24 48:7 5|31 99:7 6|100 11:7 7|55 70:7 8|20 49:7 9|6 64:7 10|22 18:8 1|31 92:8 2|65 97:8 3|99 43:8 4|65 79:8 5|34 98:8 6|71 73:8 7|38 50:8 8|53 97:8 9|72 13:8 10|17 44:9 1|97 49:9 2|14 5:9 3|74 12:9 4|99 77:9 5|86 73:9 6|73 39:9 7|7 33:9 8|67 84:9 9|52 53:9 10|53 7:10 1|88 24:10 2|48 8:10 3|6 89:10 4|96 42:10 5|12 62:10 6|80 56:10 7|12 52:10 8|63 86:10 9|42 65:10 10</relation>
    <relation name="R172" arity="2" nbTuples="100" semantics="soft" defaultCost="infinity">35 47:1 1|100 18:1 2|67 57:1 3|41 78:1 4|91 23:1 5|90 62:1 6|35 93:1 7|46 9:1 8|68 43:1 9|49 62:1 10|30 66:2 1|10 56:2 2|62 67:2 3|5 1:2 4|61 28:2 5|59 29:2 6|34 87:2 7|88 62:2 8|66 14:2 9|42 73:2 10|28 63:3 1|92 46:3 2|47 20:3 3|73 46:3 4|32 86:3 5|58 68:3 6|88 46:3 7|94 8:3 8|11 58:3 9|23 14:3 10|94 38:4 1|8 11:4 2|69 73:4 3|1 48:4 4|20 6:4 5|47 19:4 6|24 30:4 7|76 21:4 8|90 81:4 9|95 78:4 10|94 18:5 1|30 6:5 2|16 38:5 3|77 28:5 4|39 60:5 5|29 67:5 6|70 8:5 7|67 16:5 8|6 82:5 9|46 45:5 10|73 46:6 1|91 66:6 2|55 79:6 3|1 94:6 4|94 39:6 5|32 4:6 6|92 62:6 7|28 31:6 8|85 58:6 9|46 38:6 10|14 27:7 1|13 66:7 2|86 96:7 3|61 68:7 4|45 80:7 5|64 15:7 6|83 49:7 7|17 42:7 8|32 90:7 9|99 38:7 10|95 22:8 1|55 7:8 2|9 75:8 3|67 41:8 4|27 72:8 5|76 9:8 6|72 44:8 7|38 31:8 8|19 29:8 9|29 50:8 10|100 25:9 1|24 17:9 2|74 40:9 3|96 99:9 4|28 80:9 5|31 99:9 6|43 35:9 7|71 12:9 8|60 74:9 9|29 82:9 10|1 21:10 1|72 18:10 2|62 43:10 3|5 13:10 4|47 29:10 5|21 74:10 6|89 99:10 7|51 22:10 8|9 89:10 9|79 89:10 10</relation>
    <relation name="R173" arity="2" nbTuples="100" semantics="soft" defaultCost="infinity">35 39:1 1|63 20:1 2|31 10:1 3|28 67:1 4|99 72:1 5|91 86:1 6|77 73:1 7|30 41:1 8|9 63:1 9|50 34:1 10|95 73:2 1|18 75:2 2|59 66:2 3|70 59:2 4|96 75:2 5|79 61:2 6|36 96:2 7|76 94:2 8|54 63:2 9|49 47:2 10|53 55:3 1|97 26:3 2|53 88:3 3|27 59:3 4|8 20:3 5|53 54:3 6|100 67:3 7|76 26:3 8|32 56:3 9|83 92:3 10|4 69:4 1|68 91:4 2|12 6:4 3|89 44:4 4|91 90:4 5|92 85:4 6|83 73:4 7|32 3:4 8|87 23:4 9|36 1:4 10|35 11:5 1|89 58:5 2|6 54:5 3|98 84:5 4|80 70:5 5|66 11:5 6|22 43:5 7|3 24:5 8|71 62:5 9|22 21:5 10|8 86:6 1|31 27:6 2|68 60:6 3|42 50:6 4|63 51:6 5|64 100:6 6|90 38:6 7|90 72:6 8|84 37:6 9|29 55:6 10|17 13:7 1|94 52:7 2|29 6:7 3|82 53:7 4|99 38:7 5|67 34:7 6|91 80:7 7|61 16:7 8|13 80:7 9|68 71:7 10|81 9:8 1|18 83:8 2|66 60:8 3|38 1:8 4|75 41:8 5|78 91:8 6|23 48:8 7|87 51:8 8|94 68:8 9|17 17:8 10|40 48:9 1|1 4:9 2|3 10:9 3|39 92:9 4|88 95:9 5|3 98:9 6|63 71:9 7|90 81:9 8|32 67:9 9|84 100:9 10|60 86:10 1|59 6:10 2|95 84:10 3|85 4:10 4|4 17:10 5|37 26:10 6|96 35:10 7|11 39:10 8|66 4:10 9|32 26:10 10</relation>
    <relation name="R174" arity="2" nbTuples="100" semantics="soft" defaultCost="infinity">81 60:1 1|85 70:1 2|96 47:1 3|77 70:1 4|58 85:1 5|89 57:1 6|52 91:1 7|67 18:1 8|11 79:1 9|47 75:1 10|12 39:2 1|15 9:2 2|60 87:2 3|47 37:2 4|63 6:2 5|8 75:2 6|87 44:2 7|100 51:2 8|93 5:2 9|16 28:2 10|48 97:3 1|91 10:3 2|15 9:3 3|69 17:3 4|35 73:3 5|75 7:3 6|12 47:3 7|18 89:3 8|67 70:3 9|9 13:3 10|77 14:4 1|41 64:4 2|18 72:4 3|25 54:4 4|81 17:4 5|49 22:4 6|10 97:4 7|98 89:4 8|11 74:4 9|26 63:4 10|33 45:5 1|60 75:5 2|42 40:5 3|86 83:5 4|69 100:5 5|43 53:5 6|38 44:5 7|40 89:5 8|32 98:5 9|84 6:5 10|11 35:6 1|13 23:6 2|44 65:6 3|7 81:6 4|63 83:6 5|39 96:6 6|23 95:6 7|57 55:6 8|3 96:6 9|31 25:6 10|45 23:7 1|79 89:7 2|14 25:7 3|15 47:7 4|100 97:7 5|40 30:7 6|100 84:7 7|55 43:7 8|62 68:7 9|41 17:7 10|55 100:8 1|20 85:8 2|48 53:8 3|84 17:8 4|15 72:8 5|68 16:8 6|23 32:8 7|79 5:8 8|8 15:8 9|53 95:8 10|83 84:9 1|98 52:9 2|91 92:9 3|67 91:9 4|23 86:9 5|22 87:9 6|46 86:9 7|83 97:9 8|68 9:9 9|47 52:9 10|91 49:10 1|60 100:10 2|37 5:10 3|22 61:10 4|97 39:10 5|28 31:10 6|50 63:10 7|47 38:10 8|39 31:10 9|56 67:10 10</relation>
    <relation name="R175" arity="2" nbTuples="100" semantics="soft" defaultCost="infinity">4 61:1 1|60 85:1 2|19 51:1 3|71 83:1 4|88 69:1 5|83 15:1 6|35 85:1 7|2 59:1 8|2 71:1 9|4 48:1 10|85 62:2 1|36 92:2 2|2 92:2 3|20 49:2 4|28 93:2 5|27 69:2 6|87 77:2 7|73 67:2 8|43 33:2 9|97 3:2 10|1 42:3 1|41 95:3 2|67 5:3 3|17 42:3 4|22 91:3 5|72 62:3 6|83 74:3 7|50 95:3 8|41 78:3 9|79 27:3 10|4 86:4 1|2 33:4 2|76 56:4 3|26 47:4 4|74 6:4 5|15 66:4 6|62 42:4 7|75 15:4 8|76 8:4 9|84 11:4 10|13 81:5 1|78 11:5 2|18 10:5 3|4 85:5 4|50 1:5 5|26 5:5 6|41 58:5 7|59 92:5 8|39 89:5 9|99 8:5 10|69 1:6 1|16 99:6 2|83 22:6 3|68 50:6 4|93 2:6 5|93 18:6 6|59 42:6 7|54 38:6 8|64 90:6 9|2 18:6 10|2 53:7 1|40 37:7 2|27 47:7 3|92 64:7 4|73 81:7 5|81 43:7 6|30 70:7 7|50 41:7 8|58 33:7 9|84 72:7 10|90 70:8 1|18 100:8 2|90 30:8 3|25 79:8 4|96 89:8 5|49 68:8 6|95 11:8 7|36 58:8 8|77 48:8 9|5 66:8 10|91 32:9 1|88 20:9 2|77 57:9 3|67 56:9 4|5 2:9 5|39 27:9 6|10 48:9 7|19 10:9 8|87 39:9 9|32 32:9 10|74 24:10 1|10 54:10 2|14 33:10 3|55 71:10 4|69 17:10 5|22 45:10 6|44 36:10 7|1 74:10 8|37 4:10 9|93 83:10 10</relation>
    <relation name="R176" arity="2" nbTuples="100" semantics="soft" defaultCost="infinity">45 43:1 1|99 25:1 2|9 38:1 3|71 60:1 4|4 18:1 5|90 70:1 6|48 70:1 7|93 100:1 8|13 71:1 9|70 49:1 10|12 87:2 1|28 48:2 2|59 5:2 3|37 17:2 4|66 84:2 5|20 1:2 6|92 88:2 7|5 63:2 8|40 45:2 9|11 99:2 10|30 8:3 1|66 58:3 2|91 8:3 3|57 13:3 4|22 24:3 5|27 77:3 6|24 23:3 7|37 1:3 8|2 25:3 9|42 84:3 10|91 50:4 1|30 21:4 2|80 43:4 3|21 76:4 4|46 36:4 5|22 10:4 6|60 4:4 7|87 14:4 8|51 85:4 9|43 87:4 10|89 3:5 1|2 3:5 2|56 91:5 3|72 26:5 4|74 24:5 5|4 94:5 6|80 15:5 7|40 4:5 8|6 70:5 9|8 99:5 10|89 25:6 1|26 36:6 2|100 47:6 3|64 79:6 4|39 7:6 5|36 37:6 6|32 24:6 7|88 28:6 8|19 54:6 9|89 74:6 10|21 83:7 1|98 38:7 2|35 60:7 3|72 7:7 4|6 99:7 5|20 71:7 6|100 80:7 7|20 31:7 8|99 34:7 9|53 28:7 10|29 58:8 1|43 54:8 2|26 33:8 3|10 8:8 4|55 99:8 5|10 91:8 6|80 50:8 7|55 2:8 8|12 56:8 9|47 49:8 10|49 51:9 1|32 54:9 2|52 67:9 3|18 27:9 4|99 57:9 5|33 89:9 6|94 40:9 7|4 83:9 8|15 45:9 9|53 95:9 10|19 81:10 1|89 3:10 2|41 2:10 3|51 98:10 4|63 25:10 5|6 3:10 6|60 3:10 7|85 76:10 8|60 2:10 9|34 44:10 10</relation>
    <relation name="R177" arity="2" nbTuples="100" semantics="soft" defaultCost="infinity">10 70:1 1|6 1:1 2|58 37:1 3|26 29:1 4|43 20:1 5|32 89:1 6|96 98:1 7|100 24:1 8|40 15:1 9|26 34:1 10|7 15:2 1|59 16:2 2|66 68:2 3|61 8:2 4|11 38:2 5|85 6:2 6|21 70:2 7|35 87:2 8|83 11:2 9|35 93:2 10|14 49:3 1|71 29:3 2|33 89:3 3|55 1:3 4|73 64:3 5|26 2:3 6|23 5:3 7|50 52:3 8|71 100:3 9|82 55:3 10|6 77:4 1|9 92:4 2|23 18:4 3|92 62:4 4|69 16:4 5|68 18:4 6|78 83:4 7|19 92:4 8|7 53:4 9|37 67:4 10|38 54:5 1|70 94:5 2|68 33:5 3|55 59:5 4|50 28:5 5|29 80:5 6|44 8:5 7|28 14:5 8|61 74:5 9|41 56:5 10|91 38:6 1|72 80:6 2|40 69:6 3|81 37:6 4|10 4:6 5|71 34:6 6|99 64:6 7|43 42:6 8|21 52:6 9|3 62:6 10|70 15:7 1|100 49:7 2|14 58:7 3|15 12:7 4|17 58:7 5|41 68:7 6|51 67:7 7|43 83:7 8|95 27:7 9|86 57:7 10|62 35:8 1|8 2:8 2|81 30:8 3|12 81:8 4|54 8:8 5|21 82:8 6|42 35:8 7|72 2:8 8|25 88:8 9|1 80:8 10|10 44:9 1|79 43:9 2|63 80:9 3|81 1:9 4|84 41:9 5|64 63:9 6|49 22:9 7|39 98:9 8|79 39:9 9|69 42:9 10|23 43:10 1|2 79:10 2|86 83:10 3|11 51:10 4|56 96:10 5|2 16:10 6|24 68:10 7|20 75:10 8|55 67:10 9|74 22:10 10</relation>
    <relation name="R178" arity="2" nbTuples="100" semantics="soft" defaultCost="infinity">83 77:1 1|66 98:1 2|86 46:1 3|40 34:1 4|4 63:1 5|1 64:1 6|88 25:1 7|6 19:1 8|36 11:1 9|85 1:1 10|29 55:2 1|66 96:2 2|63 70:2 3|92 36:2 4|5 64:2 5|5 38:2 6|12 32:2 7|95 63:2 8|1 38:2 9|30 99:2 10|48 1:3 1|76 37:3 2|57 4:3 3|74 68:3 4|53 77:3 5|19 91:3 6|8 74:3 7|55 72:3 8|29 55:3 9|86 22:3 10|94 26:4 1|86 45:4 2|64 99:4 3|67 83:4 4|53 53:4 5|62 64:4 6|74 60:4 7|66 64:4 8|56 87:4 9|77 11:4 10|82 35:5 1|69 74:5 2|30 79:5 3|43 97:5 4|24 82:5 5|89 41:5 6|89 15:5 7|15 75:5 8|73 67:5 9|98 84:5 10|67 70:6 1|38 27:6 2|28 56:6 3|87 52:6 4|20 43:6 5|86 93:6 6|13 34:6 7|16 7:6 8|49 30:6 9|46 76:6 10|77 81:7 1|38 4:7 2|50 17:7 3|59 53:7 4|91 33:7 5|17 8:7 6|95 12:7 7|48 68:7 8|88 40:7 9|67 27:7 10|14 36:8 1|67 87:8 2|89 61:8 3|93 72:8 4|14 50:8 5|68 37:8 6|1 84:8 7|100 62:8 8|58 83:8 9|64 75:8 10|1 56:9 1|97 43:9 2|7 93:9 3|33 40:9 4|22 44:9 5|36 76:9 6|76 74:9 7|2 89:9 8|18 86:9 9|32 26:9 10|66 90:10 1|84 35:10 2|70 96:10 3|74 52:10 4|75 99:10 5|83 17:10 6|52 19:10 7|24 80:10 8|1 94:10 9|77 78:10 10</relation>
    <relation name="R179" arity="2" nbTuples="100" semantics="soft" defaultCost="infinity">83 63:1 1|47 7:1 2|88 90:1 3|33 36:1 4|28 53:1 5|38 69:1 6|70 11:1 7|39 71:1 8|20 76:1 9|25 79:1 10|24 72:2 1|41 61:2 2|17 27:2 3|73 3:2 4|41 61:2 5|17 37:2 6|23 55:2 7|16 45:2 8|65 47:2 9|34 46:2 10|34 84:3 1|89 42:3 2|56 95:3 3|74 45:3 4|79 59:3 5|37 13:3 6|94 52:3 7|11 56:3 8|77 26:3 9|27 91:3 10|22 21:4 1|85 56:4 2|34 62:4 3|89 41:4 4|79 64:4 5|7 91:4 6|36 10:4 7|57 48:4 8|3 81:4 9|78 28:4 10|19 86:5 1|92 23:5 2|76 68:5 3|25 92:5 4|33 47:5 5|11 56:5 6|52 40:5 7|72 40:5 8|15 66:5 9|35 16:5 10|100 74:6 1|98 85:6 2|43 32:6 3|57 97:6 4|31 26:6 5|65 65:6 6|37 72:6 7|77 25:6 8|11 100:6 9|9 12:6 10|38 79:7 1|50 98:7 2|72 86:7 3|16 76:7 4|61 63:7 5|64 26:7 6|66 100:7 7|48 5:7 8|17 96:7 9|22 77:7 10|33 87:8 1|76 94:8 2|56 95:8 3|8 60:8 4|81 66:8 5|35 39:8 6|56 57:8 7|58 94:8 8|88 33:8 9|17 68:8 10|78 65:9 1|68 49:9 2|75 61:9 3|61 34:9 4|47 10:9 5|2 53:9 6|19 35:9 7|6 100:9 8|52 7:9 9|95 97:9 10|8 41:10 1|11 34:10 2|51 89:10 3|51 1:10 4|36 84:10 5|77 99:10 6|26 22:10 7|89 3:10 8|6 98:10 9|99 29:10 10</relation>
    <relation name="R180" arity="2" nbTuples="100" semantics="soft" defaultCost="infinity">46 66:1 1|85 84:1 2|97 88:1 3|52 87:1 4|11 71:1 5|11 62:1 6|88 98:1 7|84 70:1 8|91 95:1 9|77 94:1 10|68 13:2 1|60 19:2 2|86 80:2 3|10 83:2 4|64 33:2 5|2 12:2 6|72 5:2 7|45 74:2 8|68 73:2 9|97 76:2 10|3 29:3 1|4 87:3 2|49 74:3 3|75 49:3 4|83 81:3 5|82 22:3 6|66 43:3 7|89 55:3 8|45 48:3 9|76 29:3 10|44 42:4 1|36 91:4 2|75 95:4 3|22 40:4 4|56 9:4 5|3 35:4 6|88 88:4 7|24 91:4 8|29 64:4 9|35 21:4 10|39 28:5 1|94 92:5 2|81 42:5 3|51 48:5 4|17 7:5 5|30 13:5 6|29 64:5 7|60 100:5 8|70 38:5 9|11 6:5 10|51 18:6 1|45 20:6 2|45 32:6 3|78 80:6 4|86 32:6 5|31 48:6 6|52 19:6 7|36 80:6 8|91 47:6 9|44 16:6 10|83 31:7 1|88 56:7 2|8 26:7 3|23 71:7 4|32 6:7 5|93 32:7 6|93 61:7 7|57 56:7 8|20 63:7 9|10 75:7 10|25 57:8 1|51 78:8 2|10 76:8 3|58 61:8 4|94 9:8 5|35 40:8 6|53 40:8 7|24 69:8 8|18 2:8 9|85 24:8 10|21 92:9 1|82 50:9 2|64 100:9 3|14 35:9 4|13 62:9 5|5 66:9 6|59 100:9 7|37 56:9 8|31 37:9 9|3 72:9 10|16 68:10 1|54 77:10 2|61 73:10 3|93 15:10 4|18 86:10 5|64 85:10 6|25 99:10 7|94 45:10 8|20 79:10 9|28 37:10 10</relation>
    <relation name="R181" arity="2" nbTuples="100" semantics="soft" defaultCost="infinity">72 79:1 1|22 86:1 2|87 93:1 3|48 52:1 4|18 44:1 5|89 92:1 6|52 51:1 7|5 95:1 8|80 94:1 9|67 98:1 10|74 1:2 1|100 31:2 2|38 41:2 3|52 44:2 4|36 36:2 5|80 82:2 6|26 47:2 7|42 17:2 8|2 56:2 9|34 17:2 10|50 68:3 1|23 52:3 2|26 94:3 3|6 35:3 4|60 13:3 5|11 84:3 6|86 26:3 7|59 56:3 8|49 78:3 9|6 41:3 10|82 40:4 1|68 7:4 2|40 16:4 3|57 16:4 4|20 38:4 5|51 62:4 6|86 49:4 7|35 70:4 8|81 87:4 9|55 1:4 10|96 40:5 1|67 35:5 2|29 48:5 3|45 67:5 4|70 76:5 5|82 40:5 6|26 50:5 7|84 58:5 8|88 23:5 9|67 68:5 10|41 87:6 1|93 67:6 2|2 68:6 3|40 6:6 4|90 53:6 5|16 66:6 6|21 58:6 7|76 76:6 8|22 45:6 9|53 99:6 10|82 81:7 1|54 32:7 2|55 99:7 3|20 22:7 4|61 75:7 5|12 61:7 6|27 36:7 7|46 9:7 8|50 45:7 9|23 51:7 10|93 40:8 1|36 15:8 2|14 28:8 3|18 87:8 4|19 88:8 5|34 59:8 6|4 36:8 7|46 82:8 8|30 7:8 9|86 70:8 10|92 65:9 1|31 92:9 2|6 25:9 3|75 18:9 4|43 50:9 5|51 32:9 6|62 47:9 7|80 2:9 8|50 9:9 9|81 12:9 10|34 70:10 1|93 94:10 2|95 6:10 3|54 61:10 4|55 14:10 5|71 37:10 6|12 10:10 7|34 92:10 8|9 38:10 9|30 56:10 10</relation>
    <relation name="R182" arity="2" nbTuples="100" semantics="soft" defaultCost="infinity">64 56:1 1|10 45:1 2|86 70:1 3|3 41:1 4|60 16:1 5|53 7:1 6|78 58:1 7|9 86:1 8|70 36:1 9|93 84:1 10|82 40:2 1|14 17:2 2|24 14:2 3|14 79:2 4|23 73:2 5|80 27:2 6|99 6:2 7|64 17:2 8|87 75:2 9|30 12:2 10|23 90:3 1|37 99:3 2|32 77:3 3|79 67:3 4|51 38:3 5|72 84:3 6|35 72:3 7|7 88:3 8|11 56:3 9|72 38:3 10|73 31:4 1|69 4:4 2|100 3:4 3|42 88:4 4|53 99:4 5|75 5:4 6|81 1:4 7|97 77:4 8|42 9:4 9|91 63:4 10|40 92:5 1|94 9:5 2|59 75:5 3|22 65:5 4|63 5:5 5|76 17:5 6|27 33:5 7|1 85:5 8|64 38:5 9|49 18:5 10|3 66:6 1|82 76:6 2|84 75:6 3|23 9:6 4|33 26:6 5|17 65:6 6|12 82:6 7|74 41:6 8|95 23:6 9|63 70:6 10|27 55:7 1|35 63:7 2|30 62:7 3|47 74:7 4|50 28:7 5|2 23:7 6|77 41:7 7|84 38:7 8|48 44:7 9|22 81:7 10|58 39:8 1|34 18:8 2|38 51:8 3|96 45:8 4|82 64:8 5|42 31:8 6|89 93:8 7|10 66:8 8|58 32:8 9|77 87:8 10|7 89:9 1|92 35:9 2|43 1:9 3|95 68:9 4|53 20:9 5|40 59:9 6|63 83:9 7|71 40:9 8|35 86:9 9|79 38:9 10|80 1:10 1|80 11:10 2|75 85:10 3|39 44:10 4|2 72:10 5|21 81:10 6|36 28:10 7|66 80:10 8|41 30:10 9|27 49:10 10</relation>
    <relation name="R183" arity="2" nbTuples="100" semantics="soft" defaultCost="infinity">54 98:1 1|97 85:1 2|82 17:1 3|79 67:1 4|35 20:1 5|79 86:1 6|22 8:1 7|34 53:1 8|82 87:1 9|97 38:1 10|70 53:2 1|49 12:2 2|74 65:2 3|45 94:2 4|39 47:2 5|23 30:2 6|27 84:2 7|63 86:2 8|57 54:2 9|22 20:2 10|84 72:3 1|12 25:3 2|85 58:3 3|52 55:3 4|26 88:3 5|68 47:3 6|24 20:3 7|77 14:3 8|4 77:3 9|53 51:3 10|27 48:4 1|24 9:4 2|26 40:4 3|43 17:4 4|82 15:4 5|5 97:4 6|60 94:4 7|3 9:4 8|98 89:4 9|43 74:4 10|27 71:5 1|57 75:5 2|29 65:5 3|7 4:5 4|89 67:5 5|84 24:5 6|26 83:5 7|62 52:5 8|83 65:5 9|97 26:5 10|69 8:6 1|13 92:6 2|26 63:6 3|59 75:6 4|58 88:6 5|86 40:6 6|6 100:6 7|17 10:6 8|44 12:6 9|77 15:6 10|33 60:7 1|82 68:7 2|24 52:7 3|68 23:7 4|18 94:7 5|85 43:7 6|44 32:7 7|85 40:7 8|97 82:7 9|67 50:7 10|87 98:8 1|51 18:8 2|17 36:8 3|3 28:8 4|19 43:8 5|49 48:8 6|63 21:8 7|58 32:8 8|42 26:8 9|13 50:8 10|83 23:9 1|28 95:9 2|67 8:9 3|8 80:9 4|40 13:9 5|19 60:9 6|2 58:9 7|53 72:9 8|99 75:9 9|54 16:9 10|33 30:10 1|15 56:10 2|39 99:10 3|22 86:10 4|23 1:10 5|76 11:10 6|23 62:10 7|7 45:10 8|74 28:10 9|37 53:10 10</relation>
    <relation name="R184" arity="2" nbTuples="100" semantics="soft" defaultCost="infinity">92 37:1 1|59 86:1 2|21 60:1 3|29 70:1 4|55 9:1 5|95 32:1 6|45 6:1 7|31 48:1 8|90 100:1 9|45 85:1 10|37 63:2 1|27 45:2 2|73 10:2 3|75 62:2 4|45 40:2 5|42 18:2 6|12 32:2 7|56 29:2 8|81 36:2 9|38 6:2 10|55 18:3 1|69 74:3 2|81 58:3 3|73 17:3 4|73 79:3 5|47 53:3 6|28 90:3 7|47 88:3 8|69 53:3 9|3 2:3 10|100 46:4 1|77 96:4 2|52 83:4 3|7 9:4 4|95 65:4 5|89 50:4 6|61 79:4 7|92 88:4 8|35 39:4 9|22 3:4 10|55 59:5 1|4 87:5 2|69 75:5 3|62 38:5 4|91 96:5 5|45 31:5 6|16 38:5 7|76 35:5 8|49 15:5 9|55 88:5 10|20 15:6 1|95 23:6 2|86 9:6 3|29 96:6 4|4 14:6 5|70 65:6 6|27 78:6 7|88 97:6 8|55 72:6 9|12 39:6 10|28 9:7 1|32 62:7 2|75 43:7 3|73 9:7 4|54 47:7 5|39 10:7 6|65 95:7 7|43 95:7 8|67 25:7 9|4 41:7 10|43 22:8 1|54 91:8 2|35 56:8 3|27 57:8 4|12 69:8 5|35 93:8 6|68 2:8 7|87 19:8 8|26 13:8 9|49 30:8 10|72 74:9 1|70 78:9 2|9 47:9 3|3 11:9 4|74 35:9 5|26 75:9 6|46 73:9 7|16 30:9 8|40 94:9 9|88 96:9 10|37 88:10 1|86 99:10 2|16 32:10 3|70 28:10 4|83 18:10 5|100 94:10 6|42 79:10 7|28 48:10 8|56 52:10 9|49 37:10 10</relation>
    <relation name="R185" arity="2" nbTuples="100" semantics="soft" defaultCost="infinity">30 47:1 1|48 54:1 2|54 60:1 3|80 42:1 4|3 89:1 5|93 4:1 6|59 4:1 7|75 10:1 8|30 23:1 9|43 32:1 10|46 84:2 1|32 49:2 2|26 60:2 3|85 51:2 4|8 68:2 5|15 39:2 6|74 13:2 7|40 67:2 8|83 2:2 9|67 86:2 10|94 78:3 1|51 64:3 2|26 96:3 3|27 28:3 4|94 18:3 5|64 31:3 6|40 40:3 7|87 88:3 8|36 89:3 9|53 37:3 10|64 88:4 1|68 78:4 2|29 89:4 3|99 89:4 4|86 9:4 5|22 18:4 6|30 13:4 7|22 12:4 8|21 18:4 9|77 7:4 10|2 57:5 1|2 45:5 2|86 3:5 3|80 65:5 4|79 95:5 5|59 51:5 6|47 26:5 7|12 38:5 8|14 24:5 9|80 61:5 10|26 79:6 1|76 28:6 2|26 53:6 3|1 21:6 4|95 99:6 5|81 96:6 6|78 77:6 7|82 8:6 8|96 76:6 9|77 42:6 10|30 70:7 1|43 21:7 2|55 28:7 3|16 71:7 4|67 73:7 5|45 87:7 6|92 6:7 7|27 90:7 8|89 81:7 9|29 11:7 10|35 60:8 1|55 96:8 2|13 37:8 3|52 78:8 4|90 83:8 5|86 54:8 6|28 100:8 7|83 89:8 8|33 8:8 9|60 77:8 10|1 37:9 1|48 65:9 2|23 30:9 3|49 49:9 4|22 51:9 5|30 78:9 6|46 71:9 7|41 52:9 8|34 69:9 9|72 82:9 10|40 19:10 1|79 3:10 2|98 26:10 3|41 50:10 4|74 6:10 5|19 98:10 6|81 23:10 7|38 41:10 8|66 96:10 9|21 19:10 10</relation>
    <relation name="R186" arity="2" nbTuples="100" semantics="soft" defaultCost="infinity">60 59:1 1|72 60:1 2|66 14:1 3|94 61:1 4|94 55:1 5|35 78:1 6|41 30:1 7|35 76:1 8|99 22:1 9|36 25:1 10|48 73:2 1|57 44:2 2|25 38:2 3|86 81:2 4|62 51:2 5|93 20:2 6|28 35:2 7|53 12:2 8|5 88:2 9|98 10:2 10|87 26:3 1|9 42:3 2|2 17:3 3|14 88:3 4|96 4:3 5|46 60:3 6|45 86:3 7|62 45:3 8|36 95:3 9|46 79:3 10|43 59:4 1|59 29:4 2|29 64:4 3|12 22:4 4|6 28:4 5|4 38:4 6|89 91:4 7|1 91:4 8|68 65:4 9|53 51:4 10|54 62:5 1|30 42:5 2|56 76:5 3|90 21:5 4|56 59:5 5|30 82:5 6|75 40:5 7|75 66:5 8|48 32:5 9|63 42:5 10|33 55:6 1|95 23:6 2|23 84:6 3|52 15:6 4|59 99:6 5|79 66:6 6|65 17:6 7|76 51:6 8|72 94:6 9|47 85:6 10|38 4:7 1|13 41:7 2|4 41:7 3|81 92:7 4|94 90:7 5|60 46:7 6|83 47:7 7|73 93:7 8|51 42:7 9|56 48:7 10|44 59:8 1|66 39:8 2|91 4:8 3|73 27:8 4|7 94:8 5|87 65:8 6|56 6:8 7|64 92:8 8|43 23:8 9|70 47:8 10|50 55:9 1|80 13:9 2|25 35:9 3|78 62:9 4|89 8:9 5|97 51:9 6|33 6:9 7|93 30:9 8|37 77:9 9|14 67:9 10|50 44:10 1|43 53:10 2|28 53:10 3|2 54:10 4|77 81:10 5|63 99:10 6|66 30:10 7|35 39:10 8|62 32:10 9|21 96:10 10</relation>
    <relation name="R187" arity="2" nbTuples="100" semantics="soft" defaultCost="infinity">47 51:1 1|21 35:1 2|93 54:1 3|49 15:1 4|48 42:1 5|14 47:1 6|37 61:1 7|72 82:1 8|74 86:1 9|73 62:1 10|95 82:2 1|20 32:2 2|66 40:2 3|7 68:2 4|15 74:2 5|52 94:2 6|99 22:2 7|27 95:2 8|98 18:2 9|49 83:2 10|32 18:3 1|64 69:3 2|57 70:3 3|39 23:3 4|91 61:3 5|56 14:3 6|44 37:3 7|72 44:3 8|77 12:3 9|14 51:3 10|44 97:4 1|50 5:4 2|65 31:4 3|83 78:4 4|91 98:4 5|81 50:4 6|7 11:4 7|100 30:4 8|71 91:4 9|14 11:4 10|55 37:5 1|95 52:5 2|14 85:5 3|80 83:5 4|98 64:5 5|86 31:5 6|77 32:5 7|34 61:5 8|37 40:5 9|69 71:5 10|82 80:6 1|74 9:6 2|69 29:6 3|4 20:6 4|67 48:6 5|100 91:6 6|56 91:6 7|50 63:6 8|41 16:6 9|17 99:6 10|77 24:7 1|86 49:7 2|77 31:7 3|3 40:7 4|11 98:7 5|46 16:7 6|68 67:7 7|96 89:7 8|95 10:7 9|28 40:7 10|30 6:8 1|85 97:8 2|41 54:8 3|78 6:8 4|40 11:8 5|77 26:8 6|22 80:8 7|42 80:8 8|29 11:8 9|1 56:8 10|60 87:9 1|44 54:9 2|71 32:9 3|75 56:9 4|62 81:9 5|40 55:9 6|47 29:9 7|17 47:9 8|2 77:9 9|39 65:9 10|62 4:10 1|5 90:10 2|39 42:10 3|7 94:10 4|52 30:10 5|9 64:10 6|17 97:10 7|86 84:10 8|15 98:10 9|41 26:10 10</relation>
    <relation name="R188" arity="2" nbTuples="100" semantics="soft" defaultCost="infinity">92 36:1 1|1 58:1 2|29 67:1 3|9 71:1 4|72 18:1 5|27 29:1 6|72 81:1 7|60 36:1 8|88 43:1 9|46 32:1 10|37 82:2 1|52 4:2 2|100 33:2 3|23 55:2 4|11 40:2 5|99 11:2 6|27 51:2 7|58 68:2 8|63 65:2 9|62 57:2 10|58 55:3 1|19 88:3 2|61 90:3 3|91 83:3 4|66 57:3 5|49 24:3 6|10 23:3 7|44 59:3 8|42 31:3 9|6 85:3 10|83 15:4 1|22 86:4 2|26 8:4 3|75 56:4 4|85 100:4 5|18 29:4 6|93 25:4 7|61 68:4 8|71 86:4 9|54 9:4 10|23 40:5 1|64 14:5 2|19 14:5 3|51 39:5 4|67 19:5 5|77 93:5 6|10 17:5 7|77 81:5 8|84 56:5 9|76 84:5 10|83 39:6 1|38 41:6 2|10 88:6 3|71 79:6 4|57 97:6 5|34 52:6 6|88 5:6 7|58 27:6 8|45 100:6 9|79 2:6 10|75 86:7 1|86 73:7 2|91 56:7 3|63 2:7 4|83 95:7 5|20 81:7 6|18 26:7 7|3 9:7 8|53 13:7 9|67 91:7 10|65 14:8 1|13 45:8 2|37 13:8 3|7 46:8 4|44 2:8 5|90 81:8 6|56 87:8 7|34 76:8 8|44 59:8 9|86 70:8 10|62 78:9 1|99 37:9 2|77 90:9 3|39 51:9 4|99 95:9 5|23 41:9 6|39 9:9 7|47 66:9 8|70 95:9 9|2 24:9 10|4 43:10 1|37 51:10 2|38 64:10 3|38 30:10 4|22 4:10 5|55 91:10 6|11 48:10 7|64 27:10 8|51 85:10 9|70 69:10 10</relation>
    <relation name="R189" arity="2" nbTuples="100" semantics="soft" defaultCost="infinity">13 91:1 1|50 59:1 2|51 77:1 3|75 24:1 4|26 93:1 5|89 16:1 6|39 95:1 7|34 14:1 8|44 3:1 9|26 79:1 10|58 68:2 1|99 53:2 2|98 91:2 3|72 53:2 4|26 45:2 5|95 45:2 6|28 82:2 7|98 18:2 8|61 1:2 9|53 60:2 10|13 35:3 1|29 41:3 2|94 50:3 3|41 13:3 4|90 6:3 5|55 45:3 6|33 11:3 7|15 36:3 8|14 23:3 9|57 19:3 10|19 71:4 1|89 66:4 2|45 65:4 3|89 12:4 4|95 43:4 5|11 83:4 6|72 25:4 7|80 61:4 8|91 22:4 9|80 67:4 10|97 93:5 1|50 22:5 2|71 80:5 3|36 62:5 4|44 93:5 5|32 24:5 6|20 43:5 7|30 73:5 8|64 65:5 9|68 63:5 10|55 63:6 1|37 20:6 2|57 65:6 3|16 93:6 4|84 66:6 5|72 31:6 6|32 25:6 7|74 88:6 8|55 32:6 9|30 60:6 10|66 15:7 1|12 85:7 2|69 52:7 3|50 34:7 4|36 71:7 5|87 43:7 6|43 58:7 7|83 98:7 8|48 97:7 9|55 43:7 10|50 26:8 1|5 88:8 2|74 62:8 3|16 46:8 4|76 96:8 5|19 58:8 6|69 30:8 7|61 86:8 8|61 66:8 9|14 47:8 10|41 2:9 1|7 27:9 2|28 32:9 3|99 53:9 4|84 78:9 5|26 60:9 6|5 9:9 7|20 57:9 8|5 32:9 9|16 92:9 10|96 47:10 1|21 6:10 2|7 81:10 3|68 41:10 4|63 6:10 5|17 61:10 6|93 96:10 7|29 74:10 8|16 81:10 9|92 57:10 10</relation>
    <relation name="R190" arity="2" nbTuples="100" semantics="soft" defaultCost="infinity">22 68:1 1|51 27:1 2|33 84:1 3|25 28:1 4|26 32:1 5|100 97:1 6|46 11:1 7|25 12:1 8|62 26:1 9|43 99:1 10|70 66:2 1|16 26:2 2|65 21:2 3|46 26:2 4|67 19:2 5|6 74:2 6|23 54:2 7|59 64:2 8|58 1:2 9|37 29:2 10|98 61:3 1|50 32:3 2|44 93:3 3|85 16:3 4|49 68:3 5|40 61:3 6|80 43:3 7|78 69:3 8|44 13:3 9|28 39:3 10|17 9:4 1|35 41:4 2|59 94:4 3|18 63:4 4|25 42:4 5|43 11:4 6|4 62:4 7|98 97:4 8|38 36:4 9|39 80:4 10|34 12:5 1|10 26:5 2|89 96:5 3|58 89:5 4|12 44:5 5|22 29:5 6|42 37:5 7|49 76:5 8|50 86:5 9|3 47:5 10|15 94:6 1|91 56:6 2|47 3:6 3|41 98:6 4|73 91:6 5|58 8:6 6|80 47:6 7|70 63:6 8|23 35:6 9|1 89:6 10|43 5:7 1|85 59:7 2|34 1:7 3|57 4:7 4|24 62:7 5|73 56:7 6|84 41:7 7|3 19:7 8|58 79:7 9|83 27:7 10|91 32:8 1|9 87:8 2|22 53:8 3|2 8:8 4|82 31:8 5|67 16:8 6|37 22:8 7|37 30:8 8|9 29:8 9|90 15:8 10|96 8:9 1|91 52:9 2|21 97:9 3|17 87:9 4|42 31:9 5|4 81:9 6|42 74:9 7|61 55:9 8|63 35:9 9|81 83:9 10|19 47:10 1|85 43:10 2|71 94:10 3|39 21:10 4|41 16:10 5|6 46:10 6|85 11:10 7|54 55:10 8|43 43:10 9|47 68:10 10</relation>
    <relation name="R191" arity="2" nbTuples="100" semantics="soft" defaultCost="infinity">42 7:1 1|50 1:1 2|34 36:1 3|95 98:1 4|94 76:1 5|16 44:1 6|38 4:1 7|27 64:1 8|75 57:1 9|5 29:1 10|14 96:2 1|22 84:2 2|44 23:2 3|54 99:2 4|99 8:2 5|75 98:2 6|29 28:2 7|55 41:2 8|100 14:2 9|58 62:2 10|44 25:3 1|32 52:3 2|22 61:3 3|13 20:3 4|40 70:3 5|21 56:3 6|6 30:3 7|79 96:3 8|19 64:3 9|70 20:3 10|14 62:4 1|64 84:4 2|18 95:4 3|78 50:4 4|89 90:4 5|25 2:4 6|48 99:4 7|61 69:4 8|78 30:4 9|35 47:4 10|42 32:5 1|10 7:5 2|95 25:5 3|17 90:5 4|36 33:5 5|70 62:5 6|50 40:5 7|97 63:5 8|11 13:5 9|71 95:5 10|89 55:6 1|4 45:6 2|51 17:6 3|70 78:6 4|18 7:6 5|9 53:6 6|97 18:6 7|5 18:6 8|89 73:6 9|86 88:6 10|9 57:7 1|57 10:7 2|91 90:7 3|43 86:7 4|58 43:7 5|75 95:7 6|70 67:7 7|49 86:7 8|20 58:7 9|9 31:7 10|54 35:8 1|52 15:8 2|41 42:8 3|57 9:8 4|84 18:8 5|80 37:8 6|75 62:8 7|22 50:8 8|60 46:8 9|43 35:8 10|53 76:9 1|34 89:9 2|49 32:9 3|6 7:9 4|1 41:9 5|83 20:9 6|26 89:9 7|86 2:9 8|27 47:9 9|63 60:9 10|46 51:10 1|94 39:10 2|54 65:10 3|33 53:10 4|54 25:10 5|29 58:10 6|46 34:10 7|38 25:10 8|90 2:10 9|87 16:10 10</relation>
    <relation name="R192" arity="2" nbTuples="100" semantics="soft" defaultCost="infinity">83 34:1 1|52 73:1 2|53 84:1 3|59 28:1 4|63 17:1 5|24 17:1 6|14 21:1 7|5 1:1 8|31 93:1 9|47 82:1 10|4 52:2 1|56 27:2 2|85 99:2 3|91 77:2 4|18 10:2 5|65 20:2 6|1 88:2 7|54 72:2 8|4 15:2 9|2 25:2 10|55 17:3 1|19 14:3 2|34 79:3 3|84 26:3 4|67 30:3 5|44 29:3 6|68 4:3 7|75 31:3 8|83 58:3 9|2 81:3 10|64 18:4 1|91 13:4 2|52 87:4 3|52 4:4 4|3 10:4 5|4 39:4 6|92 54:4 7|17 32:4 8|17 47:4 9|25 8:4 10|37 85:5 1|91 69:5 2|41 85:5 3|12 83:5 4|6 87:5 5|3 2:5 6|35 3:5 7|41 100:5 8|49 39:5 9|10 32:5 10|50 22:6 1|12 60:6 2|48 69:6 3|100 69:6 4|15 5:6 5|4 68:6 6|82 90:6 7|25 48:6 8|92 24:6 9|93 61:6 10|91 42:7 1|93 27:7 2|9 54:7 3|89 34:7 4|87 77:7 5|92 86:7 6|73 38:7 7|62 68:7 8|8 45:7 9|23 49:7 10|33 11:8 1|65 11:8 2|1 12:8 3|65 88:8 4|27 97:8 5|75 65:8 6|85 96:8 7|2 72:8 8|49 7:8 9|98 88:8 10|43 92:9 1|83 89:9 2|3 11:9 3|24 7:9 4|23 51:9 5|91 48:9 6|55 40:9 7|23 1:9 8|54 7:9 9|49 25:9 10|78 74:10 1|12 7:10 2|12 79:10 3|85 31:10 4|51 96:10 5|43 46:10 6|97 94:10 7|37 3:10 8|75 21:10 9|84 84:10 10</relation>
    <relation name="R193" arity="2" nbTuples="100" semantics="soft" defaultCost="infinity">88 3:1 1|63 40:1 2|7 54:1 3|99 72:1 4|1 83:1 5|92 63:1 6|13 94:1 7|48 22:1 8|64 62:1 9|40 36:1 10|12 29:2 1|58 23:2 2|78 90:2 3|55 97:2 4|52 65:2 5|46 96:2 6|45 49:2 7|86 86:2 8|31 88:2 9|80 55:2 10|62 98:3 1|79 61:3 2|76 63:3 3|25 7:3 4|15 54:3 5|49 47:3 6|25 100:3 7|3 6:3 8|39 91:3 9|79 46:3 10|74 61:4 1|53 79:4 2|11 90:4 3|44 26:4 4|97 72:4 5|99 37:4 6|96 75:4 7|66 41:4 8|49 71:4 9|29 76:4 10|64 29:5 1|45 67:5 2|94 10:5 3|59 25:5 4|52 47:5 5|17 52:5 6|34 87:5 7|46 77:5 8|33 11:5 9|42 11:5 10|31 69:6 1|43 37:6 2|16 55:6 3|25 20:6 4|37 47:6 5|47 58:6 6|99 75:6 7|6 85:6 8|81 27:6 9|55 43:6 10|28 4:7 1|93 89:7 2|81 40:7 3|34 49:7 4|61 49:7 5|12 58:7 6|74 44:7 7|89 16:7 8|21 58:7 9|1 72:7 10|85 28:8 1|63 96:8 2|87 73:8 3|72 36:8 4|74 58:8 5|4 74:8 6|69 83:8 7|18 75:8 8|39 21:8 9|100 88:8 10|60 78:9 1|35 20:9 2|61 53:9 3|58 4:9 4|57 83:9 5|96 9:9 6|14 59:9 7|65 95:9 8|93 96:9 9|85 95:9 10|83 63:10 1|80 28:10 2|35 88:10 3|91 66:10 4|64 48:10 5|27 72:10 6|30 27:10 7|7 96:10 8|28 61:10 9|100 58:10 10</relation>
    <relation name="R194" arity="2" nbTuples="100" semantics="soft" defaultCost="infinity">98 25:1 1|85 88:1 2|80 11:1 3|93 75:1 4|16 36:1 5|60 91:1 6|54 74:1 7|12 81:1 8|43 42:1 9|22 83:1 10|14 85:2 1|49 39:2 2|62 13:2 3|9 54:2 4|44 84:2 5|3 42:2 6|59 22:2 7|48 50:2 8|67 34:2 9|94 66:2 10|61 53:3 1|71 46:3 2|18 56:3 3|4 61:3 4|90 40:3 5|76 51:3 6|50 11:3 7|26 85:3 8|19 8:3 9|16 86:3 10|68 53:4 1|22 33:4 2|31 20:4 3|35 76:4 4|97 29:4 5|18 13:4 6|24 52:4 7|78 39:4 8|55 80:4 9|79 74:4 10|99 31:5 1|56 74:5 2|64 96:5 3|48 89:5 4|34 25:5 5|29 83:5 6|26 9:5 7|41 49:5 8|37 75:5 9|46 68:5 10|68 42:6 1|27 15:6 2|9 85:6 3|61 99:6 4|93 35:6 5|52 41:6 6|90 28:6 7|92 32:6 8|24 19:6 9|63 63:6 10|45 36:7 1|25 39:7 2|26 17:7 3|54 8:7 4|17 65:7 5|49 63:7 6|15 91:7 7|39 89:7 8|70 74:7 9|88 17:7 10|22 49:8 1|23 72:8 2|77 38:8 3|70 1:8 4|56 98:8 5|25 23:8 6|39 2:8 7|39 78:8 8|79 9:8 9|74 6:8 10|43 41:9 1|11 60:9 2|100 11:9 3|90 55:9 4|79 65:9 5|13 88:9 6|42 47:9 7|99 51:9 8|94 21:9 9|79 97:9 10|36 54:10 1|71 95:10 2|41 47:10 3|71 7:10 4|63 48:10 5|65 24:10 6|44 90:10 7|60 88:10 8|24 28:10 9|21 46:10 10</relation>
    <relation name="R195" arity="2" nbTuples="100" semantics="soft" defaultCost="infinity">10 2:1 1|88 76:1 2|28 30:1 3|40 63:1 4|37 69:1 5|84 51:1 6|24 93:1 7|25 32:1 8|8 37:1 9|10 93:1 10|1 22:2 1|97 60:2 2|76 36:2 3|73 78:2 4|64 56:2 5|96 48:2 6|61 28:2 7|7 1:2 8|28 77:2 9|28 32:2 10|36 15:3 1|25 4:3 2|4 18:3 3|26 67:3 4|62 97:3 5|97 64:3 6|68 61:3 7|37 79:3 8|96 57:3 9|85 84:3 10|34 23:4 1|38 61:4 2|92 12:4 3|73 58:4 4|77 78:4 5|60 86:4 6|57 68:4 7|43 25:4 8|68 66:4 9|75 87:4 10|43 53:5 1|96 41:5 2|22 76:5 3|48 1:5 4|81 29:5 5|27 7:5 6|77 12:5 7|95 84:5 8|92 100:5 9|90 52:5 10|46 83:6 1|76 60:6 2|19 64:6 3|23 63:6 4|13 64:6 5|13 33:6 6|85 89:6 7|5 83:6 8|63 27:6 9|28 100:6 10|56 96:7 1|84 57:7 2|74 41:7 3|30 30:7 4|67 87:7 5|82 70:7 6|7 84:7 7|96 4:7 8|43 53:7 9|72 12:7 10|63 17:8 1|25 23:8 2|21 38:8 3|84 72:8 4|9 14:8 5|63 39:8 6|55 64:8 7|84 39:8 8|83 56:8 9|32 60:8 10|59 24:9 1|34 64:9 2|28 19:9 3|96 31:9 4|25 3:9 5|17 13:9 6|24 17:9 7|66 2:9 8|13 98:9 9|10 12:9 10|7 94:10 1|17 24:10 2|8 23:10 3|9 58:10 4|99 55:10 5|56 45:10 6|85 38:10 7|57 70:10 8|92 99:10 9|99 84:10 10</relation>
    <relation name="R196" arity="2" nbTuples="100" semantics="soft" defaultCost="infinity">28 37:1 1|27 72:1 2|57 83:1 3|11 14:1 4|99 67:1 5|54 55:1 6|64 23:1 7|31 84:1 8|47 90:1 9|28 57:1 10|47 38:2 1|92 55:2 2|3 89:2 3|86 45:2 4|42 66:2 5|1 30:2 6|12 82:2 7|63 4:2 8|75 11:2 9|32 6:2 10|79 7:3 1|90 55:3 2|99 20:3 3|62 77:3 4|42 78:3 5|60 70:3 6|90 75:3 7|48 69:3 8|3 40:3 9|92 36:3 10|46 66:4 1|11 77:4 2|75 61:4 3|49 10:4 4|74 72:4 5|2 49:4 6|13 33:4 7|22 49:4 8|30 62:4 9|42 22:4 10|61 90:5 1|62 10:5 2|66 9:5 3|65 10:5 4|23 61:5 5|25 66:5 6|98 59:5 7|24 17:5 8|25 91:5 9|76 67:5 10|79 11:6 1|18 87:6 2|50 26:6 3|41 51:6 4|78 98:6 5|53 51:6 6|55 44:6 7|36 76:6 8|57 75:6 9|60 14:6 10|88 54:7 1|86 52:7 2|27 44:7 3|17 94:7 4|80 21:7 5|18 57:7 6|22 89:7 7|56 14:7 8|84 74:7 9|2 87:7 10|96 92:8 1|45 94:8 2|64 10:8 3|68 90:8 4|68 50:8 5|87 7:8 6|77 6:8 7|12 42:8 8|51 16:8 9|68 99:8 10|89 87:9 1|86 2:9 2|37 42:9 3|45 71:9 4|28 29:9 5|32 46:9 6|29 88:9 7|61 81:9 8|57 84:9 9|88 48:9 10|46 23:10 1|27 25:10 2|15 59:10 3|99 81:10 4|39 41:10 5|2 85:10 6|78 94:10 7|2 46:10 8|92 64:10 9|71 70:10 10</relation>
    <relation name="R197" arity="2" nbTuples="100" semantics="soft" defaultCost="infinity">21 2:1 1|56 54:1 2|95 2:1 3|100 75:1 4|85 82:1 5|56 13:1 6|14 96:1 7|1 45:1 8|86 20:1 9|43 4:1 10|6 65:2 1|59 12:2 2|23 25:2 3|92 46:2 4|33 19:2 5|3 45:2 6|54 74:2 7|55 79:2 8|87 39:2 9|97 26:2 10|71 61:3 1|73 16:3 2|37 7:3 3|12 51:3 4|77 78:3 5|4 45:3 6|34 38:3 7|97 16:3 8|44 70:3 9|16 94:3 10|62 78:4 1|42 26:4 2|24 32:4 3|44 60:4 4|12 36:4 5|31 52:4 6|17 60:4 7|18 95:4 8|6 72:4 9|7 19:4 10|40 61:5 1|3 84:5 2|15 72:5 3|1 99:5 4|33 85:5 5|12 61:5 6|38 75:5 7|1 37:5 8|11 36:5 9|79 56:5 10|38 24:6 1|59 44:6 2|39 72:6 3|8 50:6 4|52 64:6 5|66 28:6 6|84 8:6 7|38 4:6 8|18 19:6 9|40 49:6 10|95 75:7 1|72 73:7 2|1 96:7 3|8 23:7 4|84 7:7 5|83 25:7 6|85 24:7 7|75 100:7 8|24 40:7 9|84 31:7 10|84 11:8 1|16 99:8 2|94 71:8 3|22 89:8 4|87 72:8 5|27 85:8 6|24 100:8 7|39 3:8 8|19 88:8 9|25 96:8 10|27 36:9 1|4 27:9 2|23 62:9 3|91 74:9 4|21 74:9 5|22 40:9 6|53 11:9 7|74 55:9 8|66 44:9 9|57 33:9 10|53 99:10 1|23 20:10 2|96 5:10 3|31 96:10 4|70 92:10 5|11 11:10 6|93 28:10 7|94 51:10 8|9 10:10 9|44 62:10 10</relation>
    <relation name="R198" arity="2" nbTuples="100" semantics="soft" defaultCost="infinity">42 95:1 1|71 72:1 2|36 91:1 3|4 8:1 4|79 9:1 5|22 81:1 6|86 93:1 7|53 59:1 8|96 82:1 9|91 9:1 10|36 7:2 1|87 66:2 2|80 64:2 3|14 66:2 4|41 51:2 5|31 8:2 6|3 10:2 7|9 70:2 8|51 68:2 9|13 72:2 10|80 14:3 1|91 98:3 2|58 53:3 3|51 14:3 4|60 48:3 5|59 89:3 6|30 75:3 7|46 24:3 8|39 85:3 9|62 3:3 10|38 76:4 1|68 29:4 2|82 99:4 3|37 7:4 4|95 58:4 5|61 98:4 6|2 76:4 7|76 54:4 8|39 87:4 9|32 48:4 10|51 55:5 1|70 66:5 2|46 87:5 3|77 66:5 4|98 11:5 5|30 51:5 6|50 94:5 7|69 77:5 8|99 42:5 9|81 99:5 10|3 89:6 1|3 38:6 2|6 1:6 3|93 40:6 4|16 41:6 5|87 46:6 6|54 18:6 7|79 74:6 8|37 22:6 9|16 61:6 10|16 78:7 1|82 90:7 2|87 77:7 3|56 14:7 4|32 57:7 5|37 35:7 6|43 56:7 7|51 31:7 8|46 44:7 9|56 10:7 10|34 56:8 1|5 1:8 2|97 78:8 3|8 97:8 4|10 8:8 5|23 70:8 6|63 98:8 7|61 38:8 8|76 25:8 9|95 22:8 10|49 75:9 1|23 38:9 2|21 90:9 3|62 13:9 4|58 74:9 5|94 46:9 6|72 41:9 7|14 40:9 8|100 79:9 9|22 42:9 10|54 4:10 1|83 64:10 2|22 52:10 3|18 35:10 4|40 61:10 5|46 31:10 6|65 30:10 7|72 47:10 8|20 56:10 9|58 56:10 10</relation>
    <relation name="R199" arity="2" nbTuples="100" semantics="soft" defaultCost="infinity">78 85:1 1|92 45:1 2|28 82:1 3|57 62:1 4|46 78:1 5|24 34:1 6|91 12:1 7|35 81:1 8|17 100:1 9|62 41:1 10|9 43:2 1|56 76:2 2|30 85:2 3|42 28:2 4|68 77:2 5|57 29:2 6|82 15:2 7|58 34:2 8|43 71:2 9|82 5:2 10|79 75:3 1|82 37:3 2|48 13:3 3|22 94:3 4|66 22:3 5|50 64:3 6|47 6:3 7|58 76:3 8|37 69:3 9|47 5:3 10|20 80:4 1|44 86:4 2|51 99:4 3|19 15:4 4|44 56:4 5|68 47:4 6|24 73:4 7|77 100:4 8|61 24:4 9|66 13:4 10|61 80:5 1|82 11:5 2|12 33:5 3|9 42:5 4|54 52:5 5|25 19:5 6|71 73:5 7|58 74:5 8|62 48:5 9|33 25:5 10|13 23:6 1|64 14:6 2|35 57:6 3|72 29:6 4|96 90:6 5|74 11:6 6|69 3:6 7|36 72:6 8|32 40:6 9|46 3:6 10|90 37:7 1|19 16:7 2|96 36:7 3|2 76:7 4|4 42:7 5|35 27:7 6|81 1:7 7|65 29:7 8|67 3:7 9|18 83:7 10|2 85:8 1|60 68:8 2|61 9:8 3|20 14:8 4|19 99:8 5|70 69:8 6|72 82:8 7|90 49:8 8|13 49:8 9|90 68:8 10|19 66:9 1|3 26:9 2|45 89:9 3|6 79:9 4|75 12:9 5|72 94:9 6|86 56:9 7|100 52:9 8|66 34:9 9|55 14:9 10|94 74:10 1|54 3:10 2|59 41:10 3|53 15:10 4|67 38:10 5|4 6:10 6|68 52:10 7|50 7:10 8|13 8:10 9|81 9:10 10</relation>
    <relation name="R200" arity="2" nbTuples="100" semantics="soft" defaultCost="infinity">32 61:1 1|46 17:1 2|11 76:1 3|7 12:1 4|49 3:1 5|76 7:1 6|44 91:1 7|73 33:1 8|77 38:1 9|38 17:1 10|45 48:2 1|89 40:2 2|21 61:2 3|44 4:2 4|75 86:2 5|87 37:2 6|78 91:2 7|83 94:2 8|22 36:2 9|34 8:2 10|14 11:3 1|67 70:3 2|8 28:3 3|67 79:3 4|74 59:3 5|75 41:3 6|15 41:3 7|62 51:3 8|70 81:3 9|44 84:3 10|93 56:4 1|99 100:4 2|92 13:4 3|55 59:4 4|100 51:4 5|98 57:4 6|30 45:4 7|8 19:4 8|78 32:4 9|19 12:4 10|9 70:5 1|7 69:5 2|85 18:5 3|53 10:5 4|77 51:5 5|76 67:5 6|23 89:5 7|62 20:5 8|91 38:5 9|85 52:5 10|29 93:6 1|35 5:6 2|89 13:6 3|64 36:6 4|33 61:6 5|66 30:6 6|60 66:6 7|24 12:6 8|94 66:6 9|72 67:6 10|33 18:7 1|16 64:7 2|56 46:7 3|13 99:7 4|46 35:7 5|95 69:7 6|3 59:7 7|74 34:7 8|79 15:7 9|82 25:7 10|96 49:8 1|31 68:8 2|57 38:8 3|26 69:8 4|22 34:8 5|95 62:8 6|51 7:8 7|15 43:8 8|91 57:8 9|25 36:8 10|36 15:9 1|82 32:9 2|48 50:9 3|41 78:9 4|92 28:9 5|24 90:9 6|12 98:9 7|79 24:9 8|44 68:9 9|8 9:9 10|29 28:10 1|78 62:10 2|81 24:10 3|37 14:10 4|23 27:10 5|78 70:10 6|16 35:10 7|17 85:10 8|75 80:10 9|83 78:10 10</relation>
    <relation name="R201" arity="2" nbTuples="100" semantics="soft" defaultCost="infinity">49 19:1 1|23 32:1 2|58 96:1 3|4 20:1 4|60 47:1 5|68 82:1 6|18 33:1 7|97 25:1 8|54 83:1 9|28 53:1 10|68 61:2 1|55 49:2 2|15 33:2 3|65 16:2 4|51 19:2 5|21 52:2 6|55 85:2 7|62 80:2 8|74 58:2 9|34 78:2 10|54 23:3 1|51 50:3 2|21 65:3 3|14 82:3 4|43 54:3 5|6 33:3 6|2 23:3 7|62 21:3 8|57 84:3 9|35 2:3 10|1 45:4 1|29 99:4 2|74 16:4 3|75 46:4 4|16 88:4 5|64 27:4 6|14 68:4 7|1 49:4 8|13 37:4 9|62 52:4 10|56 43:5 1|84 95:5 2|33 11:5 3|73 54:5 4|9 82:5 5|56 83:5 6|34 35:5 7|31 19:5 8|37 81:5 9|84 97:5 10|41 80:6 1|14 35:6 2|29 73:6 3|54 70:6 4|49 65:6 5|64 81:6 6|52 88:6 7|3 35:6 8|94 63:6 9|2 80:6 10|53 45:7 1|71 54:7 2|91 70:7 3|30 65:7 4|68 46:7 5|47 61:7 6|12 25:7 7|15 64:7 8|72 70:7 9|44 68:7 10|27 83:8 1|69 97:8 2|83 89:8 3|10 19:8 4|60 86:8 5|95 59:8 6|83 52:8 7|65 89:8 8|24 76:8 9|62 16:8 10|35 7:9 1|43 53:9 2|29 57:9 3|11 47:9 4|13 73:9 5|43 97:9 6|74 97:9 7|15 4:9 8|56 58:9 9|39 26:9 10|94 9:10 1|54 76:10 2|25 96:10 3|11 86:10 4|91 80:10 5|69 77:10 6|33 59:10 7|71 29:10 8|84 20:10 9|97 99:10 10</relation>
    <relation name="R202" arity="2" nbTuples="100" semantics="soft" defaultCost="infinity">49 50:1 1|18 68:1 2|63 51:1 3|23 90:1 4|26 92:1 5|40 7:1 6|16 62:1 7|82 58:1 8|89 68:1 9|45 39:1 10|85 97:2 1|100 4:2 2|82 79:2 3|87 61:2 4|47 58:2 5|75 45:2 6|66 16:2 7|21 33:2 8|44 34:2 9|7 66:2 10|11 77:3 1|12 81:3 2|95 82:3 3|50 15:3 4|34 64:3 5|62 35:3 6|81 40:3 7|44 51:3 8|59 43:3 9|53 43:3 10|69 32:4 1|36 74:4 2|23 56:4 3|99 93:4 4|11 92:4 5|13 23:4 6|36 14:4 7|74 47:4 8|70 40:4 9|96 13:4 10|70 17:5 1|43 73:5 2|15 56:5 3|73 46:5 4|51 63:5 5|17 14:5 6|10 60:5 7|70 24:5 8|63 64:5 9|28 31:5 10|91 86:6 1|87 25:6 2|93 68:6 3|58 23:6 4|91 94:6 5|45 60:6 6|79 52:6 7|99 12:6 8|81 84:6 9|26 92:6 10|29 51:7 1|24 13:7 2|4 88:7 3|98 81:7 4|42 19:7 5|75 73:7 6|51 57:7 7|60 18:7 8|37 44:7 9|25 15:7 10|92 72:8 1|54 31:8 2|61 72:8 3|51 39:8 4|55 42:8 5|6 85:8 6|58 7:8 7|37 59:8 8|32 75:8 9|28 16:8 10|97 74:9 1|86 70:9 2|41 27:9 3|65 66:9 4|97 88:9 5|6 3:9 6|80 72:9 7|79 7:9 8|8 64:9 9|22 71:9 10|50 38:10 1|10 73:10 2|21 32:10 3|99 46:10 4|34 15:10 5|41 39:10 6|23 80:10 7|94 8:10 8|54 23:10 9|74 15:10 10</relation>
    <relation name="R203" arity="2" nbTuples="100" semantics="soft" defaultCost="infinity">20 17:1 1|74 55:1 2|59 93:1 3|77 44:1 4|96 26:1 5|65 71:1 6|87 3:1 7|78 21:1 8|70 66:1 9|8 78:1 10|35 76:2 1|99 75:2 2|85 27:2 3|57 39:2 4|15 22:2 5|63 76:2 6|38 63:2 7|31 73:2 8|67 88:2 9|20 65:2 10|14 34:3 1|8 96:3 2|96 54:3 3|69 17:3 4|10 53:3 5|25 19:3 6|9 66:3 7|73 76:3 8|56 18:3 9|18 44:3 10|90 24:4 1|3 42:4 2|54 53:4 3|27 51:4 4|54 45:4 5|47 82:4 6|5 15:4 7|31 70:4 8|42 76:4 9|67 91:4 10|98 30:5 1|1 68:5 2|51 28:5 3|7 47:5 4|69 58:5 5|94 12:5 6|28 53:5 7|71 21:5 8|60 9:5 9|5 70:5 10|68 88:6 1|26 33:6 2|43 58:6 3|62 76:6 4|74 34:6 5|3 68:6 6|74 36:6 7|35 65:6 8|91 51:6 9|97 4:6 10|9 78:7 1|81 51:7 2|24 76:7 3|91 100:7 4|81 74:7 5|64 10:7 6|76 9:7 7|59 56:7 8|24 48:7 9|3 80:7 10|100 11:8 1|11 44:8 2|12 55:8 3|51 16:8 4|23 16:8 5|2 53:8 6|19 79:8 7|96 24:8 8|100 53:8 9|99 28:8 10|34 63:9 1|53 90:9 2|11 19:9 3|93 79:9 4|94 18:9 5|76 79:9 6|88 62:9 7|100 78:9 8|97 78:9 9|3 45:9 10|58 61:10 1|72 97:10 2|32 100:10 3|35 1:10 4|25 8:10 5|28 34:10 6|26 40:10 7|91 36:10 8|36 29:10 9|73 36:10 10</relation>
    <relation name="R204" arity="2" nbTuples="100" semantics="soft" defaultCost="infinity">92 37:1 1|97 68:1 2|92 4:1 3|59 24:1 4|33 89:1 5|8 76:1 6|11 72:1 7|12 66:1 8|35 13:1 9|61 52:1 10|50 29:2 1|29 58:2 2|64 15:2 3|4 68:2 4|42 55:2 5|8 15:2 6|24 12:2 7|76 39:2 8|99 26:2 9|81 76:2 10|67 83:3 1|97 28:3 2|3 100:3 3|61 72:3 4|53 45:3 5|10 47:3 6|69 89:3 7|4 17:3 8|99 75:3 9|98 15:3 10|64 45:4 1|68 24:4 2|59 23:4 3|39 100:4 4|8 22:4 5|20 45:4 6|44 100:4 7|95 51:4 8|94 2:4 9|100 90:4 10|56 19:5 1|35 94:5 2|8 93:5 3|72 89:5 4|88 29:5 5|45 57:5 6|26 32:5 7|5 82:5 8|51 80:5 9|78 24:5 10|26 53:6 1|59 54:6 2|86 91:6 3|29 70:6 4|39 10:6 5|86 64:6 6|92 27:6 7|61 99:6 8|38 54:6 9|61 27:6 10|92 92:7 1|8 86:7 2|10 16:7 3|96 39:7 4|87 4:7 5|22 19:7 6|95 32:7 7|20 67:7 8|92 5:7 9|54 69:7 10|72 17:8 1|11 36:8 2|54 20:8 3|72 45:8 4|11 88:8 5|17 93:8 6|84 77:8 7|75 1:8 8|50 67:8 9|17 21:8 10|56 35:9 1|40 23:9 2|45 34:9 3|88 38:9 4|69 4:9 5|10 91:9 6|6 1:9 7|82 5:9 8|55 36:9 9|24 5:9 10|26 37:10 1|48 22:10 2|92 27:10 3|32 21:10 4|51 53:10 5|35 92:10 6|51 64:10 7|59 26:10 8|64 30:10 9|58 80:10 10</relation>
    <relation name="R205" arity="2" nbTuples="100" semantics="soft" defaultCost="infinity">85 98:1 1|4 63:1 2|72 60:1 3|31 3:1 4|46 33:1 5|81 74:1 6|11 18:1 7|85 9:1 8|68 62:1 9|54 22:1 10|30 94:2 1|29 54:2 2|87 90:2 3|17 17:2 4|1 50:2 5|18 73:2 6|48 13:2 7|7 53:2 8|68 81:2 9|47 4:2 10|42 70:3 1|72 27:3 2|41 94:3 3|73 21:3 4|75 61:3 5|22 6:3 6|89 43:3 7|38 61:3 8|47 1:3 9|34 55:3 10|90 67:4 1|50 78:4 2|5 77:4 3|93 44:4 4|47 31:4 5|36 54:4 6|89 94:4 7|82 5:4 8|74 74:4 9|84 31:4 10|5 53:5 1|63 89:5 2|7 87:5 3|29 63:5 4|60 84:5 5|12 63:5 6|1 5:5 7|51 95:5 8|75 31:5 9|89 40:5 10|19 78:6 1|100 23:6 2|46 63:6 3|62 21:6 4|11 34:6 5|57 82:6 6|16 52:6 7|23 17:6 8|58 78:6 9|93 74:6 10|92 55:7 1|58 53:7 2|16 78:7 3|91 35:7 4|1 73:7 5|53 86:7 6|83 22:7 7|48 93:7 8|92 90:7 9|61 94:7 10|87 65:8 1|61 76:8 2|4 4:8 3|52 3:8 4|57 89:8 5|65 67:8 6|68 15:8 7|31 68:8 8|26 49:8 9|87 16:8 10|27 16:9 1|84 32:9 2|86 74:9 3|29 55:9 4|63 11:9 5|92 12:9 6|82 46:9 7|86 80:9 8|87 64:9 9|28 97:9 10|25 87:10 1|71 87:10 2|25 36:10 3|19 58:10 4|59 13:10 5|5 90:10 6|1 80:10 7|49 100:10 8|100 38:10 9|87 47:10 10</relation>
    <relation name="R206" arity="2" nbTuples="100" semantics="soft" defaultCost="infinity">11 83:1 1|17 8:1 2|60 43:1 3|55 68:1 4|26 93:1 5|93 71:1 6|90 44:1 7|95 100:1 8|77 64:1 9|33 70:1 10|28 11:2 1|85 94:2 2|5 3:2 3|34 90:2 4|33 32:2 5|48 3:2 6|88 1:2 7|55 77:2 8|27 29:2 9|64 82:2 10|63 90:3 1|28 36:3 2|96 60:3 3|80 57:3 4|16 53:3 5|37 75:3 6|8 61:3 7|96 19:3 8|8 80:3 9|33 10:3 10|56 28:4 1|24 41:4 2|56 43:4 3|22 1:4 4|26 35:4 5|48 15:4 6|87 38:4 7|37 84:4 8|55 20:4 9|43 90:4 10|32 23:5 1|88 12:5 2|36 22:5 3|11 16:5 4|42 27:5 5|44 26:5 6|63 21:5 7|48 60:5 8|21 40:5 9|88 17:5 10|43 18:6 1|67 30:6 2|25 85:6 3|70 49:6 4|13 75:6 5|22 26:6 6|63 40:6 7|18 58:6 8|32 78:6 9|5 16:6 10|8 71:7 1|3 39:7 2|49 16:7 3|32 77:7 4|94 71:7 5|69 93:7 6|48 65:7 7|23 88:7 8|58 37:7 9|63 100:7 10|42 40:8 1|48 36:8 2|63 26:8 3|25 26:8 4|57 48:8 5|90 78:8 6|2 59:8 7|37 87:8 8|20 48:8 9|49 81:8 10|72 82:9 1|31 41:9 2|59 12:9 3|97 16:9 4|61 93:9 5|6 54:9 6|64 30:9 7|40 96:9 8|1 87:9 9|4 84:9 10|81 21:10 1|60 69:10 2|71 99:10 3|47 78:10 4|22 24:10 5|44 12:10 6|52 31:10 7|30 48:10 8|23 91:10 9|14 94:10 10</relation>
    <relation name="R207" arity="2" nbTuples="100" semantics="soft" defaultCost="infinity">71 87:1 1|34 16:1 2|87 9:1 3|22 87:1 4|83 74:1 5|90 5:1 6|84 16:1 7|67 58:1 8|87 25:1 9|8 32:1 10|96 85:2 1|59 69:2 2|61 57:2 3|73 40:2 4|37 4:2 5|33 63:2 6|73 73:2 7|46 47:2 8|83 71:2 9|74 7:2 10|99 64:3 1|31 34:3 2|86 68:3 3|29 42:3 4|54 83:3 5|3 70:3 6|63 2:3 7|2 38:3 8|19 76:3 9|4 56:3 10|79 23:4 1|59 63:4 2|21 18:4 3|48 50:4 4|73 44:4 5|98 20:4 6|95 67:4 7|93 87:4 8|93 39:4 9|50 97:4 10|35 43:5 1|75 8:5 2|29 93:5 3|19 49:5 4|22 99:5 5|12 67:5 6|75 8:5 7|85 98:5 8|76 31:5 9|16 87:5 10|53 17:6 1|16 18:6 2|69 56:6 3|76 71:6 4|70 53:6 5|77 49:6 6|5 41:6 7|10 88:6 8|14 60:6 9|12 56:6 10|52 77:7 1|73 3:7 2|85 59:7 3|53 18:7 4|71 16:7 5|93 18:7 6|33 97:7 7|89 18:7 8|93 28:7 9|69 29:7 10|48 52:8 1|71 76:8 2|28 43:8 3|36 29:8 4|10 59:8 5|62 45:8 6|8 72:8 7|4 15:8 8|13 86:8 9|47 34:8 10|3 44:9 1|3 67:9 2|9 89:9 3|62 79:9 4|64 83:9 5|16 15:9 6|43 89:9 7|15 34:9 8|65 26:9 9|60 8:9 10|65 89:10 1|96 58:10 2|73 51:10 3|54 57:10 4|49 10:10 5|2 56:10 6|51 56:10 7|98 11:10 8|55 92:10 9|35 47:10 10</relation>
    <relation name="R208" arity="2" nbTuples="100" semantics="soft" defaultCost="infinity">67 33:1 1|23 85:1 2|8 31:1 3|35 98:1 4|95 1:1 5|17 56:1 6|85 14:1 7|64 59:1 8|91 3:1 9|15 95:1 10|30 80:2 1|51 51:2 2|10 90:2 3|18 96:2 4|43 40:2 5|61 18:2 6|84 34:2 7|76 24:2 8|10 100:2 9|55 49:2 10|73 45:3 1|53 93:3 2|67 96:3 3|48 4:3 4|81 88:3 5|55 42:3 6|25 28:3 7|78 30:3 8|64 28:3 9|89 76:3 10|85 45:4 1|61 37:4 2|4 41:4 3|90 88:4 4|25 28:4 5|74 60:4 6|9 65:4 7|28 74:4 8|57 68:4 9|96 52:4 10|68 4:5 1|80 14:5 2|53 35:5 3|19 65:5 4|74 77:5 5|39 77:5 6|4 82:5 7|75 11:5 8|79 92:5 9|86 74:5 10|71 47:6 1|63 32:6 2|68 91:6 3|48 69:6 4|29 26:6 5|81 97:6 6|47 82:6 7|23 16:6 8|15 34:6 9|68 20:6 10|92 65:7 1|39 90:7 2|27 93:7 3|27 57:7 4|92 17:7 5|85 23:7 6|50 96:7 7|100 34:7 8|99 84:7 9|17 68:7 10|92 38:8 1|81 20:8 2|63 5:8 3|51 52:8 4|59 30:8 5|18 15:8 6|2 71:8 7|72 83:8 8|3 14:8 9|27 65:8 10|52 65:9 1|33 32:9 2|28 57:9 3|12 85:9 4|90 75:9 5|18 3:9 6|22 95:9 7|89 69:9 8|23 56:9 9|2 53:9 10|68 48:10 1|29 15:10 2|90 71:10 3|24 43:10 4|50 29:10 5|84 95:10 6|23 65:10 7|53 9:10 8|34 16:10 9|59 48:10 10</relation>
    <relation name="R209" arity="2" nbTuples="100" semantics="soft" defaultCost="infinity">45 32:1 1|20 4:1 2|17 71:1 3|43 69:1 4|29 81:1 5|50 42:1 6|74 7:1 7|11 38:1 8|30 20:1 9|2 38:1 10|19 50:2 1|57 93:2 2|62 10:2 3|13 38:2 4|84 49:2 5|33 54:2 6|87 46:2 7|4 78:2 8|82 17:2 9|90 48:2 10|39 91:3 1|83 15:3 2|91 15:3 3|42 93:3 4|1 49:3 5|74 11:3 6|91 21:3 7|23 35:3 8|98 56:3 9|28 77:3 10|33 30:4 1|85 57:4 2|87 44:4 3|18 7:4 4|30 76:4 5|62 98:4 6|52 77:4 7|25 49:4 8|82 96:4 9|8 45:4 10|29 90:5 1|42 92:5 2|95 48:5 3|73 95:5 4|26 65:5 5|84 80:5 6|50 67:5 7|74 3:5 8|17 27:5 9|63 79:5 10|17 29:6 1|88 48:6 2|14 56:6 3|60 36:6 4|45 34:6 5|65 95:6 6|50 30:6 7|27 39:6 8|53 48:6 9|32 37:6 10|27 52:7 1|84 45:7 2|13 63:7 3|48 30:7 4|26 36:7 5|88 37:7 6|97 54:7 7|26 76:7 8|56 41:7 9|2 44:7 10|24 47:8 1|27 1:8 2|4 85:8 3|92 2:8 4|48 36:8 5|5 34:8 6|22 75:8 7|24 78:8 8|43 2:8 9|45 95:8 10|49 37:9 1|28 62:9 2|4 24:9 3|20 37:9 4|52 34:9 5|78 96:9 6|51 85:9 7|84 7:9 8|49 1:9 9|82 15:9 10|16 22:10 1|48 12:10 2|35 38:10 3|87 99:10 4|48 57:10 5|15 21:10 6|26 38:10 7|55 69:10 8|58 20:10 9|86 19:10 10</relation>
    <relation name="R210" arity="2" nbTuples="100" semantics="soft" defaultCost="infinity">4 48:1 1|37 85:1 2|3 54:1 3|39 6:1 4|2 80:1 5|90 9:1 6|67 43:1 7|60 16:1 8|97 22:1 9|75 54:1 10|97 25:2 1|79 71:2 2|67 23:2 3|57 39:2 4|96 75:2 5|14 22:2 6|49 50:2 7|92 2:2 8|95 61:2 9|70 33:2 10|4 32:3 1|51 52:3 2|31 18:3 3|9 5:3 4|62 47:3 5|48 70:3 6|25 92:3 7|97 50:3 8|19 21:3 9|46 70:3 10|30 37:4 1|8 67:4 2|99 32:4 3|72 96:4 4|87 88:4 5|24 68:4 6|13 49:4 7|61 15:4 8|22 26:4 9|72 66:4 10|62 51:5 1|4 17:5 2|56 12:5 3|78 26:5 4|76 88:5 5|86 53:5 6|26 65:5 7|38 23:5 8|95 2:5 9|17 62:5 10|27 90:6 1|27 79:6 2|16 6:6 3|15 62:6 4|34 7:6 5|9 66:6 6|69 94:6 7|77 12:6 8|51 23:6 9|3 82:6 10|5 25:7 1|46 78:7 2|11 41:7 3|26 65:7 4|93 8:7 5|84 44:7 6|11 19:7 7|26 83:7 8|72 90:7 9|78 63:7 10|60 96:8 1|56 8:8 2|2 98:8 3|55 36:8 4|87 75:8 5|74 88:8 6|100 15:8 7|84 56:8 8|6 16:8 9|54 54:8 10|76 83:9 1|83 71:9 2|69 68:9 3|50 29:9 4|80 46:9 5|75 37:9 6|38 75:9 7|48 34:9 8|40 96:9 9|37 82:9 10|52 100:10 1|95 2:10 2|61 87:10 3|46 79:10 4|80 71:10 5|96 40:10 6|85 10:10 7|41 15:10 8|80 50:10 9|3 14:10 10</relation>
    <relation name="R211" arity="2" nbTuples="100" semantics="soft" defaultCost="infinity">64 56:1 1|10 15:1 2|14 50:1 3|62 40:1 4|76 20:1 5|98 24:1 6|75 87:1 7|74 95:1 8|92 2:1 9|4 89:1 10|33 15:2 1|74 98:2 2|81 18:2 3|85 78:2 4|11 87:2 5|75 19:2 6|94 41:2 7|5 28:2 8|44 59:2 9|90 16:2 10|84 6:3 1|94 15:3 2|75 1:3 3|43 97:3 4|37 69:3 5|1 87:3 6|2 95:3 7|47 77:3 8|27 7:3 9|54 96:3 10|75 41:4 1|83 70:4 2|25 83:4 3|73 26:4 4|4 97:4 5|30 18:4 6|21 24:4 7|85 9:4 8|33 12:4 9|18 76:4 10|28 82:5 1|39 57:5 2|93 42:5 3|10 88:5 4|100 84:5 5|38 75:5 6|23 58:5 7|34 23:5 8|61 79:5 9|5 18:5 10|40 72:6 1|11 58:6 2|42 38:6 3|76 5:6 4|96 59:6 5|71 32:6 6|66 85:6 7|79 21:6 8|34 38:6 9|37 2:6 10|24 41:7 1|32 51:7 2|53 40:7 3|14 81:7 4|48 16:7 5|90 31:7 6|37 84:7 7|36 27:7 8|53 89:7 9|3 18:7 10|100 33:8 1|32 25:8 2|20 59:8 3|73 12:8 4|61 3:8 5|28 85:8 6|30 43:8 7|31 69:8 8|51 45:8 9|6 24:8 10|89 71:9 1|57 6:9 2|8 30:9 3|55 31:9 4|83 99:9 5|20 79:9 6|20 89:9 7|17 26:9 8|61 34:9 9|18 81:9 10|22 15:10 1|3 54:10 2|41 52:10 3|33 98:10 4|52 9:10 5|22 78:10 6|84 39:10 7|39 11:10 8|17 29:10 9|55 65:10 10</relation>
    <relation name="R212" arity="2" nbTuples="100" semantics="soft" defaultCost="infinity">76 4:1 1|28 53:1 2|46 79:1 3|79 85:1 4|10 31:1 5|34 25:1 6|8 50:1 7|2 55:1 8|80 68:1 9|79 60:1 10|25 93:2 1|73 95:2 2|97 81:2 3|72 82:2 4|22 82:2 5|87 3:2 6|16 12:2 7|26 83:2 8|84 17:2 9|84 36:2 10|22 21:3 1|74 32:3 2|10 51:3 3|19 69:3 4|4 3:3 5|16 90:3 6|91 54:3 7|56 72:3 8|46 3:3 9|7 85:3 10|42 45:4 1|7 18:4 2|76 86:4 3|77 66:4 4|76 57:4 5|13 19:4 6|82 19:4 7|48 68:4 8|1 17:4 9|65 44:4 10|68 71:5 1|77 21:5 2|57 49:5 3|70 79:5 4|17 53:5 5|52 7:5 6|54 38:5 7|46 23:5 8|86 48:5 9|14 49:5 10|59 9:6 1|91 30:6 2|38 91:6 3|81 74:6 4|39 18:6 5|43 52:6 6|4 12:6 7|98 91:6 8|79 51:6 9|51 31:6 10|10 53:7 1|43 74:7 2|10 70:7 3|11 39:7 4|33 15:7 5|59 46:7 6|32 73:7 7|35 94:7 8|56 97:7 9|92 94:7 10|5 42:8 1|64 65:8 2|32 32:8 3|50 78:8 4|49 100:8 5|41 64:8 6|97 42:8 7|34 88:8 8|80 96:8 9|98 92:8 10|81 53:9 1|74 85:9 2|59 97:9 3|31 65:9 4|91 53:9 5|98 28:9 6|53 56:9 7|74 63:9 8|97 79:9 9|4 56:9 10|11 76:10 1|74 57:10 2|22 58:10 3|13 91:10 4|22 95:10 5|42 26:10 6|19 60:10 7|33 85:10 8|95 66:10 9|40 54:10 10</relation>
    <relation name="R213" arity="2" nbTuples="100" semantics="soft" defaultCost="infinity">99 19:1 1|46 10:1 2|93 100:1 3|15 65:1 4|26 29:1 5|12 83:1 6|95 94:1 7|91 62:1 8|6 36:1 9|48 59:1 10|76 72:2 1|86 49:2 2|32 75:2 3|21 43:2 4|36 9:2 5|19 71:2 6|57 12:2 7|65 9:2 8|99 4:2 9|5 86:2 10|12 14:3 1|23 5:3 2|79 30:3 3|79 67:3 4|98 37:3 5|51 13:3 6|83 91:3 7|79 1:3 8|1 6:3 9|57 66:3 10|92 36:4 1|76 4:4 2|23 46:4 3|49 59:4 4|39 27:4 5|50 13:4 6|27 61:4 7|14 95:4 8|80 69:4 9|37 87:4 10|34 92:5 1|72 59:5 2|27 26:5 3|91 43:5 4|21 92:5 5|45 5:5 6|90 97:5 7|46 20:5 8|10 93:5 9|57 6:5 10|33 28:6 1|74 15:6 2|52 65:6 3|57 7:6 4|66 74:6 5|62 69:6 6|29 88:6 7|14 57:6 8|8 40:6 9|63 84:6 10|48 83:7 1|43 36:7 2|95 68:7 3|93 84:7 4|91 74:7 5|48 94:7 6|31 52:7 7|76 71:7 8|39 81:7 9|99 61:7 10|90 86:8 1|64 35:8 2|97 58:8 3|79 8:8 4|30 91:8 5|75 14:8 6|77 45:8 7|67 54:8 8|66 63:8 9|35 13:8 10|27 72:9 1|33 60:9 2|23 50:9 3|18 27:9 4|95 45:9 5|77 54:9 6|58 49:9 7|10 40:9 8|83 17:9 9|33 67:9 10|24 58:10 1|45 79:10 2|32 96:10 3|9 89:10 4|26 64:10 5|99 47:10 6|20 68:10 7|55 64:10 8|67 21:10 9|27 76:10 10</relation>
    <relation name="R214" arity="2" nbTuples="100" semantics="soft" defaultCost="infinity">92 21:1 1|53 89:1 2|10 52:1 3|79 61:1 4|40 4:1 5|96 87:1 6|92 100:1 7|44 70:1 8|89 59:1 9|92 58:1 10|64 89:2 1|94 52:2 2|89 5:2 3|95 41:2 4|50 75:2 5|30 64:2 6|1 64:2 7|76 39:2 8|40 8:2 9|60 6:2 10|8 65:3 1|66 82:3 2|73 30:3 3|45 45:3 4|27 49:3 5|35 35:3 6|60 70:3 7|13 41:3 8|80 79:3 9|98 81:3 10|63 29:4 1|14 18:4 2|50 23:4 3|65 27:4 4|28 48:4 5|59 54:4 6|40 48:4 7|54 16:4 8|39 19:4 9|93 67:4 10|97 75:5 1|60 46:5 2|36 67:5 3|64 22:5 4|85 51:5 5|35 29:5 6|12 18:5 7|6 6:5 8|12 53:5 9|22 37:5 10|5 46:6 1|46 16:6 2|36 36:6 3|55 20:6 4|14 30:6 5|100 76:6 6|19 77:6 7|10 89:6 8|28 3:6 9|16 80:6 10|3 84:7 1|75 10:7 2|50 44:7 3|81 15:7 4|10 64:7 5|70 46:7 6|40 62:7 7|11 21:7 8|10 88:7 9|41 31:7 10|17 68:8 1|64 82:8 2|6 79:8 3|1 84:8 4|91 22:8 5|78 67:8 6|14 7:8 7|94 88:8 8|30 36:8 9|99 56:8 10|56 92:9 1|10 82:9 2|53 23:9 3|57 28:9 4|85 26:9 5|76 56:9 6|29 58:9 7|19 81:9 8|7 73:9 9|93 42:9 10|20 79:10 1|4 31:10 2|83 5:10 3|5 38:10 4|86 42:10 5|58 96:10 6|7 87:10 7|10 11:10 8|52 13:10 9|17 61:10 10</relation>
    <relation name="R215" arity="2" nbTuples="100" semantics="soft" defaultCost="infinity">1 27:1 1|58 63:1 2|92 53:1 3|98 100:1 4|83 27:1 5|89 58:1 6|2 45:1 7|12 67:1 8|90 30:1 9|11 49:1 10|45 50:2 1|79 12:2 2|51 42:2 3|16 43:2 4|95 98:2 5|88 77:2 6|63 52:2 7|90 96:2 8|22 60:2 9|37 62:2 10|3 14:3 1|60 40:3 2|89 46:3 3|44 86:3 4|80 42:3 5|85 55:3 6|51 26:3 7|14 74:3 8|18 27:3 9|85 65:3 10|81 78:4 1|97 44:4 2|3 99:4 3|68 16:4 4|58 95:4 5|88 83:4 6|62 75:4 7|92 47:4 8|2 19:4 9|37 19:4 10|44 70:5 1|76 83:5 2|27 80:5 3|77 47:5 4|9 70:5 5|51 4:5 6|57 53:5 7|91 61:5 8|72 76:5 9|1 62:5 10|27 62:6 1|67 88:6 2|37 93:6 3|61 66:6 4|52 4:6 5|26 40:6 6|21 2:6 7|39 34:6 8|54 61:6 9|7 27:6 10|62 40:7 1|4 4:7 2|62 25:7 3|52 89:7 4|54 4:7 5|52 46:7 6|39 56:7 7|29 54:7 8|47 8:7 9|28 4:7 10|93 46:8 1|73 15:8 2|26 95:8 3|88 83:8 4|76 69:8 5|44 90:8 6|34 78:8 7|11 42:8 8|84 21:8 9|33 17:8 10|8 39:9 1|7 64:9 2|7 94:9 3|55 79:9 4|62 43:9 5|69 13:9 6|96 39:9 7|14 74:9 8|6 20:9 9|75 8:9 10|35 100:10 1|43 77:10 2|9 31:10 3|41 56:10 4|50 38:10 5|25 44:10 6|36 29:10 7|63 37:10 8|90 68:10 9|78 73:10 10</relation>
    <relation name="R216" arity="2" nbTuples="100" semantics="soft" defaultCost="infinity">15 66:1 1|16 33:1 2|48 78:1 3|42 17:1 4|12 20:1 5|100 41:1 6|23 11:1 7|2 99:1 8|33 31:1 9|35 6:1 10|39 18:2 1|46 96:2 2|69 84:2 3|50 78:2 4|60 22:2 5|28 79:2 6|55 69:2 7|37 66:2 8|78 50:2 9|3 29:2 10|9 98:3 1|35 46:3 2|69 11:3 3|24 66:3 4|75 83:3 5|86 59:3 6|20 44:3 7|51 60:3 8|86 81:3 9|74 80:3 10|100 61:4 1|2 14:4 2|18 75:4 3|31 69:4 4|10 42:4 5|24 38:4 6|2 35:4 7|82 24:4 8|38 80:4 9|96 44:4 10|11 86:5 1|53 94:5 2|12 66:5 3|78 45:5 4|54 88:5 5|77 31:5 6|19 74:5 7|55 38:5 8|22 72:5 9|51 78:5 10|32 77:6 1|67 83:6 2|85 23:6 3|50 35:6 4|68 7:6 5|3 34:6 6|32 82:6 7|98 39:6 8|75 45:6 9|8 73:6 10|92 13:7 1|38 53:7 2|98 92:7 3|30 47:7 4|89 70:7 5|55 53:7 6|1 72:7 7|3 19:7 8|27 33:7 9|64 56:7 10|27 59:8 1|52 82:8 2|81 18:8 3|44 30:8 4|19 26:8 5|53 85:8 6|65 86:8 7|83 70:8 8|59 65:8 9|93 89:8 10|96 82:9 1|79 49:9 2|68 27:9 3|17 35:9 4|67 1:9 5|91 54:9 6|87 73:9 7|39 1:9 8|9 49:9 9|63 90:9 10|45 41:10 1|74 82:10 2|98 52:10 3|35 96:10 4|56 70:10 5|12 10:10 6|43 30:10 7|33 13:10 8|23 33:10 9|29 8:10 10</relation>
    <relation name="R217" arity="2" nbTuples="100" semantics="soft" defaultCost="infinity">50 40:1 1|97 93:1 2|40 68:1 3|24 36:1 4|63 51:1 5|85 43:1 6|5 24:1 7|16 86:1 8|16 3:1 9|74 49:1 10|97 33:2 1|45 23:2 2|49 81:2 3|29 4:2 4|77 6:2 5|51 76:2 6|73 83:2 7|26 56:2 8|22 94:2 9|46 38:2 10|93 68:3 1|38 47:3 2|92 63:3 3|77 25:3 4|11 26:3 5|31 93:3 6|87 89:3 7|66 95:3 8|79 1:3 9|24 40:3 10|58 50:4 1|63 37:4 2|70 41:4 3|3 3:4 4|74 91:4 5|50 74:4 6|88 82:4 7|5 49:4 8|51 75:4 9|93 48:4 10|32 80:5 1|11 100:5 2|96 59:5 3|8 73:5 4|86 36:5 5|99 70:5 6|35 42:5 7|10 73:5 8|10 94:5 9|68 44:5 10|18 84:6 1|49 53:6 2|35 10:6 3|13 71:6 4|14 99:6 5|52 58:6 6|100 97:6 7|26 45:6 8|54 53:6 9|34 19:6 10|86 24:7 1|55 69:7 2|74 40:7 3|36 100:7 4|27 7:7 5|27 43:7 6|71 2:7 7|5 86:7 8|2 16:7 9|41 20:7 10|71 20:8 1|39 77:8 2|51 5:8 3|70 14:8 4|69 1:8 5|33 86:8 6|54 23:8 7|33 57:8 8|6 20:8 9|28 43:8 10|73 62:9 1|33 47:9 2|69 15:9 3|38 63:9 4|51 64:9 5|59 22:9 6|47 21:9 7|90 32:9 8|99 84:9 9|8 52:9 10|72 4:10 1|37 5:10 2|45 68:10 3|71 52:10 4|31 35:10 5|100 33:10 6|99 27:10 7|92 37:10 8|28 100:10 9|57 62:10 10</relation>
    <relation name="R218" arity="2" nbTuples="100" semantics="soft" defaultCost="infinity">68 85:1 1|88 74:1 2|21 47:1 3|93 66:1 4|30 36:1 5|93 20:1 6|82 17:1 7|72 6:1 8|43 56:1 9|70 34:1 10|43 3:2 1|87 33:2 2|54 42:2 3|90 4:2 4|23 40:2 5|18 76:2 6|27 68:2 7|84 38:2 8|65 14:2 9|93 74:2 10|14 92:3 1|9 91:3 2|7 50:3 3|23 61:3 4|31 52:3 5|96 43:3 6|78 14:3 7|80 89:3 8|14 33:3 9|52 55:3 10|95 30:4 1|12 71:4 2|70 84:4 3|53 42:4 4|1 22:4 5|34 70:4 6|48 32:4 7|40 61:4 8|56 99:4 9|34 50:4 10|90 20:5 1|1 5:5 2|92 66:5 3|69 100:5 4|38 50:5 5|16 37:5 6|84 28:5 7|65 67:5 8|21 30:5 9|83 17:5 10|91 7:6 1|26 64:6 2|22 42:6 3|57 92:6 4|86 96:6 5|25 56:6 6|18 79:6 7|75 70:6 8|59 27:6 9|28 20:6 10|45 29:7 1|44 92:7 2|81 15:7 3|77 39:7 4|16 96:7 5|8 53:7 6|53 15:7 7|30 85:7 8|8 84:7 9|43 74:7 10|70 95:8 1|39 85:8 2|80 91:8 3|19 92:8 4|97 18:8 5|11 84:8 6|14 85:8 7|47 31:8 8|15 89:8 9|76 56:8 10|67 63:9 1|93 88:9 2|92 96:9 3|73 11:9 4|76 99:9 5|27 18:9 6|93 69:9 7|11 2:9 8|79 59:9 9|39 17:9 10|17 27:10 1|79 53:10 2|18 20:10 3|42 42:10 4|55 82:10 5|5 28:10 6|41 19:10 7|45 11:10 8|70 30:10 9|91 30:10 10</relation>
    <relation name="R219" arity="2" nbTuples="100" semantics="soft" defaultCost="infinity">38 37:1 1|58 68:1 2|66 43:1 3|67 8:1 4|53 69:1 5|75 10:1 6|1 38:1 7|55 91:1 8|71 64:1 9|32 11:1 10|44 1:2 1|26 90:2 2|75 8:2 3|48 98:2 4|88 75:2 5|87 32:2 6|8 99:2 7|95 43:2 8|76 47:2 9|39 27:2 10|94 40:3 1|48 99:3 2|98 97:3 3|98 66:3 4|12 38:3 5|10 81:3 6|52 93:3 7|55 9:3 8|9 96:3 9|26 70:3 10|99 36:4 1|25 17:4 2|98 22:4 3|23 1:4 4|51 94:4 5|16 25:4 6|2 8:4 7|31 45:4 8|51 95:4 9|5 70:4 10|5 43:5 1|88 23:5 2|61 40:5 3|19 14:5 4|41 67:5 5|28 80:5 6|50 65:5 7|43 33:5 8|32 76:5 9|95 28:5 10|52 87:6 1|9 56:6 2|49 35:6 3|50 43:6 4|50 78:6 5|38 71:6 6|67 73:6 7|54 43:6 8|71 70:6 9|39 49:6 10|18 43:7 1|38 16:7 2|39 86:7 3|91 38:7 4|83 86:7 5|2 57:7 6|99 44:7 7|52 26:7 8|82 39:7 9|9 35:7 10|99 83:8 1|77 87:8 2|23 51:8 3|51 8:8 4|28 6:8 5|40 56:8 6|41 27:8 7|14 40:8 8|7 40:8 9|96 85:8 10|46 92:9 1|64 2:9 2|5 55:9 3|18 89:9 4|41 51:9 5|33 65:9 6|28 97:9 7|92 87:9 8|81 98:9 9|79 99:9 10|85 25:10 1|79 81:10 2|1 75:10 3|46 43:10 4|49 57:10 5|51 36:10 6|23 15:10 7|47 28:10 8|56 59:10 9|65 64:10 10</relation>
    <relation name="R220" arity="2" nbTuples="100" semantics="soft" defaultCost="infinity">8 1:1 1|48 44:1 2|7 43:1 3|53 11:1 4|41 14:1 5|29 85:1 6|79 54:1 7|10 2:1 8|41 89:1 9|43 31:1 10|50 56:2 1|28 99:2 2|39 66:2 3|5 39:2 4|93 50:2 5|9 79:2 6|79 17:2 7|76 49:2 8|1 92:2 9|47 23:2 10|17 99:3 1|36 31:3 2|39 87:3 3|59 86:3 4|34 37:3 5|46 31:3 6|50 67:3 7|20 88:3 8|87 66:3 9|47 90:3 10|42 5:4 1|18 36:4 2|61 68:4 3|58 43:4 4|46 96:4 5|36 85:4 6|94 85:4 7|57 23:4 8|20 21:4 9|39 72:4 10|99 98:5 1|59 30:5 2|30 79:5 3|2 11:5 4|89 100:5 5|31 34:5 6|50 37:5 7|30 10:5 8|91 12:5 9|5 22:5 10|49 48:6 1|32 53:6 2|5 4:6 3|80 18:6 4|55 31:6 5|77 72:6 6|32 31:6 7|17 27:6 8|26 12:6 9|25 81:6 10|89 92:7 1|81 80:7 2|56 77:7 3|2 59:7 4|89 81:7 5|70 86:7 6|8 69:7 7|99 6:7 8|35 73:7 9|49 26:7 10|39 52:8 1|78 4:8 2|65 69:8 3|67 21:8 4|65 15:8 5|22 53:8 6|69 7:8 7|26 86:8 8|88 72:8 9|80 74:8 10|24 91:9 1|46 36:9 2|70 17:9 3|80 93:9 4|46 10:9 5|21 7:9 6|35 6:9 7|1 49:9 8|55 42:9 9|78 19:9 10|29 89:10 1|55 89:10 2|88 75:10 3|71 74:10 4|76 24:10 5|92 45:10 6|14 70:10 7|90 92:10 8|99 23:10 9|44 7:10 10</relation>
    <relation name="R221" arity="2" nbTuples="100" semantics="soft" defaultCost="infinity">36 69:1 1|49 4:1 2|4 32:1 3|74 27:1 4|88 18:1 5|83 67:1 6|43 34:1 7|75 38:1 8|50 42:1 9|90 70:1 10|2 32:2 1|71 53:2 2|47 17:2 3|74 44:2 4|82 51:2 5|72 84:2 6|13 8:2 7|79 93:2 8|63 63:2 9|19 9:2 10|16 72:3 1|34 15:3 2|84 24:3 3|14 54:3 4|92 48:3 5|39 68:3 6|64 80:3 7|97 87:3 8|30 86:3 9|54 18:3 10|48 82:4 1|49 29:4 2|99 75:4 3|88 59:4 4|66 10:4 5|20 41:4 6|17 85:4 7|93 92:4 8|24 2:4 9|95 31:4 10|3 26:5 1|1 21:5 2|73 38:5 3|71 90:5 4|57 87:5 5|71 78:5 6|25 27:5 7|97 64:5 8|57 19:5 9|33 1:5 10|10 83:6 1|94 4:6 2|77 60:6 3|38 24:6 4|88 4:6 5|75 63:6 6|62 29:6 7|53 55:6 8|69 92:6 9|11 28:6 10|10 27:7 1|77 41:7 2|10 60:7 3|24 4:7 4|48 33:7 5|35 56:7 6|66 30:7 7|11 94:7 8|2 68:7 9|2 59:7 10|43 7:8 1|8 33:8 2|4 78:8 3|60 9:8 4|69 93:8 5|67 76:8 6|79 60:8 7|78 29:8 8|69 79:8 9|2 53:8 10|7 14:9 1|80 57:9 2|37 5:9 3|17 25:9 4|54 17:9 5|35 32:9 6|14 1:9 7|33 24:9 8|13 44:9 9|88 1:9 10|30 45:10 1|72 46:10 2|8 71:10 3|12 35:10 4|65 91:10 5|66 30:10 6|44 52:10 7|51 4:10 8|35 58:10 9|97 62:10 10</relation>
    <relation name="R222" arity="2" nbTuples="100" semantics="soft" defaultCost="infinity">4 47:1 1|88 46:1 2|16 88:1 3|89 56:1 4|35 41:1 5|51 16:1 6|50 100:1 7|10 21:1 8|71 85:1 9|46 23:1 10|8 22:2 1|45 23:2 2|77 45:2 3|83 73:2 4|95 55:2 5|58 77:2 6|24 50:2 7|24 81:2 8|19 3:2 9|56 47:2 10|20 59:3 1|73 24:3 2|80 94:3 3|11 29:3 4|62 97:3 5|98 48:3 6|28 54:3 7|8 53:3 8|79 36:3 9|41 36:3 10|97 12:4 1|34 27:4 2|90 14:4 3|55 26:4 4|37 63:4 5|16 2:4 6|88 10:4 7|87 17:4 8|72 96:4 9|73 34:4 10|25 30:5 1|90 100:5 2|74 82:5 3|48 83:5 4|64 77:5 5|27 21:5 6|32 72:5 7|22 62:5 8|23 93:5 9|3 44:5 10|39 40:6 1|43 21:6 2|19 6:6 3|47 76:6 4|46 91:6 5|6 54:6 6|95 17:6 7|16 81:6 8|44 4:6 9|76 39:6 10|83 14:7 1|8 84:7 2|75 87:7 3|39 53:7 4|42 1:7 5|86 45:7 6|88 57:7 7|19 41:7 8|70 60:7 9|71 57:7 10|87 79:8 1|3 4:8 2|73 9:8 3|45 93:8 4|31 25:8 5|53 56:8 6|57 8:8 7|71 14:8 8|95 40:8 9|2 51:8 10|53 33:9 1|29 7:9 2|1 14:9 3|71 92:9 4|12 12:9 5|10 14:9 6|57 10:9 7|35 65:9 8|22 5:9 9|41 66:9 10|98 99:10 1|38 57:10 2|27 66:10 3|5 59:10 4|89 84:10 5|42 66:10 6|56 7:10 7|98 100:10 8|38 31:10 9|37 89:10 10</relation>
    <relation name="R223" arity="2" nbTuples="100" semantics="soft" defaultCost="infinity">2 78:1 1|42 28:1 2|48 34:1 3|73 76:1 4|90 12:1 5|14 3:1 6|82 84:1 7|70 52:1 8|35 7:1 9|1 80:1 10|33 11:2 1|30 69:2 2|82 37:2 3|66 48:2 4|17 25:2 5|54 41:2 6|67 27:2 7|82 84:2 8|43 81:2 9|30 51:2 10|53 24:3 1|94 47:3 2|15 30:3 3|63 57:3 4|25 51:3 5|89 28:3 6|65 41:3 7|41 30:3 8|50 27:3 9|92 14:3 10|47 7:4 1|71 88:4 2|25 84:4 3|33 49:4 4|14 65:4 5|36 26:4 6|93 32:4 7|27 82:4 8|75 87:4 9|37 52:4 10|73 33:5 1|85 44:5 2|97 38:5 3|31 67:5 4|51 86:5 5|41 9:5 6|94 3:5 7|91 63:5 8|24 51:5 9|47 97:5 10|40 13:6 1|30 23:6 2|91 54:6 3|99 51:6 4|63 43:6 5|68 47:6 6|39 38:6 7|76 92:6 8|36 56:6 9|52 30:6 10|61 80:7 1|9 22:7 2|69 1:7 3|34 80:7 4|5 65:7 5|21 43:7 6|50 19:7 7|80 46:7 8|49 92:7 9|87 6:7 10|100 84:8 1|66 85:8 2|46 68:8 3|22 5:8 4|49 99:8 5|77 4:8 6|72 95:8 7|96 81:8 8|37 30:8 9|24 44:8 10|97 65:9 1|13 9:9 2|92 24:9 3|31 95:9 4|40 17:9 5|31 75:9 6|55 77:9 7|74 68:9 8|81 30:9 9|89 67:9 10|41 20:10 1|65 43:10 2|53 38:10 3|81 38:10 4|57 48:10 5|6 89:10 6|31 1:10 7|84 14:10 8|30 17:10 9|75 16:10 10</relation>
    <relation name="R224" arity="2" nbTuples="100" semantics="soft" defaultCost="infinity">75 74:1 1|31 59:1 2|96 80:1 3|99 3:1 4|27 46:1 5|1 13:1 6|61 30:1 7|39 24:1 8|35 49:1 9|42 77:1 10|45 73:2 1|85 39:2 2|78 55:2 3|64 93:2 4|57 69:2 5|44 60:2 6|7 13:2 7|73 55:2 8|58 82:2 9|60 79:2 10|13 96:3 1|19 59:3 2|34 43:3 3|96 24:3 4|19 53:3 5|85 45:3 6|62 28:3 7|89 97:3 8|21 93:3 9|48 29:3 10|43 82:4 1|34 85:4 2|44 48:4 3|77 3:4 4|53 58:4 5|65 63:4 6|96 77:4 7|48 49:4 8|19 46:4 9|40 32:4 10|12 24:5 1|10 14:5 2|24 12:5 3|57 53:5 4|39 43:5 5|11 25:5 6|4 70:5 7|47 67:5 8|5 40:5 9|68 53:5 10|88 55:6 1|14 28:6 2|58 95:6 3|68 41:6 4|86 83:6 5|39 76:6 6|83 84:6 7|96 63:6 8|42 1:6 9|57 24:6 10|27 93:7 1|48 91:7 2|95 64:7 3|62 48:7 4|85 100:7 5|80 66:7 6|18 6:7 7|26 1:7 8|41 78:7 9|85 1:7 10|27 77:8 1|10 78:8 2|54 20:8 3|9 88:8 4|82 66:8 5|20 14:8 6|35 17:8 7|45 59:8 8|25 40:8 9|34 2:8 10|55 27:9 1|72 29:9 2|19 62:9 3|88 36:9 4|95 11:9 5|12 36:9 6|84 71:9 7|23 35:9 8|4 29:9 9|41 34:9 10|58 27:10 1|10 3:10 2|34 28:10 3|72 22:10 4|10 72:10 5|8 27:10 6|86 59:10 7|84 10:10 8|91 53:10 9|34 15:10 10</relation>
    <relation name="R225" arity="2" nbTuples="100" semantics="soft" defaultCost="infinity">60 2:1 1|76 44:1 2|8 91:1 3|37 27:1 4|3 87:1 5|71 54:1 6|37 21:1 7|7 56:1 8|7 52:1 9|95 2:1 10|31 14:2 1|72 66:2 2|92 60:2 3|6 21:2 4|83 72:2 5|49 72:2 6|66 71:2 7|47 91:2 8|39 43:2 9|59 44:2 10|77 48:3 1|50 96:3 2|83 1:3 3|28 63:3 4|66 31:3 5|24 37:3 6|36 1:3 7|21 45:3 8|2 25:3 9|77 18:3 10|38 89:4 1|88 40:4 2|65 63:4 3|89 16:4 4|11 24:4 5|22 44:4 6|87 56:4 7|13 5:4 8|17 59:4 9|59 95:4 10|89 47:5 1|75 97:5 2|55 79:5 3|55 48:5 4|63 12:5 5|11 23:5 6|75 80:5 7|35 30:5 8|80 83:5 9|45 57:5 10|87 67:6 1|99 32:6 2|41 96:6 3|13 63:6 4|4 76:6 5|25 100:6 6|90 72:6 7|67 25:6 8|46 59:6 9|1 5:6 10|53 99:7 1|42 66:7 2|84 96:7 3|76 25:7 4|86 66:7 5|41 1:7 6|10 7:7 7|30 69:7 8|27 61:7 9|84 46:7 10|66 89:8 1|75 7:8 2|5 46:8 3|39 99:8 4|62 97:8 5|54 12:8 6|36 68:8 7|100 63:8 8|55 38:8 9|5 10:8 10|12 59:9 1|10 65:9 2|91 71:9 3|86 95:9 4|76 47:9 5|27 5:9 6|22 95:9 7|99 64:9 8|14 79:9 9|87 25:9 10|45 95:10 1|53 72:10 2|28 9:10 3|10 5:10 4|24 77:10 5|42 16:10 6|72 37:10 7|55 99:10 8|9 96:10 9|45 95:10 10</relation>
    <relation name="R226" arity="2" nbTuples="100" semantics="soft" defaultCost="infinity">42 74:1 1|21 77:1 2|46 70:1 3|66 5:1 4|75 71:1 5|37 51:1 6|45 36:1 7|72 66:1 8|99 55:1 9|12 84:1 10|52 83:2 1|95 96:2 2|12 42:2 3|24 8:2 4|46 69:2 5|6 69:2 6|12 27:2 7|56 20:2 8|59 17:2 9|88 29:2 10|96 71:3 1|35 7:3 2|65 29:3 3|41 45:3 4|91 39:3 5|15 36:3 6|22 85:3 7|28 27:3 8|96 46:3 9|15 12:3 10|45 97:4 1|21 47:4 2|46 29:4 3|100 68:4 4|39 41:4 5|9 20:4 6|21 47:4 7|64 68:4 8|30 99:4 9|95 46:4 10|67 73:5 1|65 16:5 2|66 62:5 3|68 31:5 4|4 39:5 5|7 16:5 6|84 93:5 7|47 12:5 8|29 35:5 9|80 19:5 10|59 44:6 1|20 76:6 2|46 87:6 3|88 46:6 4|78 80:6 5|40 40:6 6|81 58:6 7|46 90:6 8|14 47:6 9|32 26:6 10|59 41:7 1|14 18:7 2|91 98:7 3|37 61:7 4|59 51:7 5|93 39:7 6|50 51:7 7|99 78:7 8|63 30:7 9|17 7:7 10|82 51:8 1|49 94:8 2|78 17:8 3|6 59:8 4|72 66:8 5|72 98:8 6|87 43:8 7|66 33:8 8|70 18:8 9|44 81:8 10|57 78:9 1|47 1:9 2|90 54:9 3|72 70:9 4|24 11:9 5|100 5:9 6|91 90:9 7|87 67:9 8|15 47:9 9|1 5:9 10|16 97:10 1|61 6:10 2|89 71:10 3|12 49:10 4|60 94:10 5|52 59:10 6|2 85:10 7|16 37:10 8|13 86:10 9|5 76:10 10</relation>
    <relation name="R227" arity="2" nbTuples="100" semantics="soft" defaultCost="infinity">31 40:1 1|44 53:1 2|4 48:1 3|50 31:1 4|6 9:1 5|70 61:1 6|24 53:1 7|87 98:1 8|46 69:1 9|50 100:1 10|14 92:2 1|38 10:2 2|88 97:2 3|30 29:2 4|50 21:2 5|16 36:2 6|51 2:2 7|54 9:2 8|57 58:2 9|40 7:2 10|96 28:3 1|37 8:3 2|20 99:3 3|83 69:3 4|49 18:3 5|84 71:3 6|7 18:3 7|52 31:3 8|8 22:3 9|85 13:3 10|91 95:4 1|17 65:4 2|59 82:4 3|2 93:4 4|45 63:4 5|58 41:4 6|56 27:4 7|29 94:4 8|55 78:4 9|81 27:4 10|48 72:5 1|2 27:5 2|67 63:5 3|26 87:5 4|69 92:5 5|78 14:5 6|71 52:5 7|76 42:5 8|5 19:5 9|17 25:5 10|68 66:6 1|25 90:6 2|8 89:6 3|28 85:6 4|1 80:6 5|83 99:6 6|35 22:6 7|80 62:6 8|32 66:6 9|9 10:6 10|19 32:7 1|70 4:7 2|82 21:7 3|7 21:7 4|97 79:7 5|4 93:7 6|96 15:7 7|29 46:7 8|69 32:7 9|44 32:7 10|83 21:8 1|66 53:8 2|46 85:8 3|14 78:8 4|29 8:8 5|18 35:8 6|12 55:8 7|70 86:8 8|15 10:8 9|82 70:8 10|28 56:9 1|89 40:9 2|67 3:9 3|93 75:9 4|27 19:9 5|14 69:9 6|21 56:9 7|10 46:9 8|86 14:9 9|72 88:9 10|83 26:10 1|31 51:10 2|91 84:10 3|47 6:10 4|18 29:10 5|75 30:10 6|8 99:10 7|79 79:10 8|2 99:10 9|72 86:10 10</relation>
    <relation name="R228" arity="2" nbTuples="100" semantics="soft" defaultCost="infinity">31 92:1 1|24 32:1 2|14 15:1 3|46 98:1 4|86 41:1 5|76 43:1 6|48 59:1 7|86 87:1 8|96 94:1 9|66 79:1 10|85 41:2 1|20 3:2 2|31 62:2 3|62 38:2 4|50 1:2 5|71 26:2 6|19 27:2 7|58 9:2 8|31 60:2 9|37 96:2 10|80 37:3 1|9 83:3 2|62 9:3 3|18 12:3 4|99 82:3 5|49 56:3 6|72 32:3 7|7 63:3 8|71 81:3 9|19 16:3 10|57 14:4 1|96 95:4 2|65 17:4 3|72 9:4 4|43 74:4 5|74 13:4 6|8 3:4 7|37 18:4 8|28 35:4 9|17 67:4 10|67 64:5 1|61 3:5 2|27 8:5 3|88 94:5 4|91 75:5 5|70 80:5 6|62 55:5 7|17 92:5 8|47 79:5 9|94 56:5 10|72 70:6 1|10 59:6 2|42 80:6 3|72 27:6 4|24 72:6 5|10 26:6 6|39 90:6 7|23 10:6 8|60 21:6 9|25 52:6 10|88 69:7 1|37 80:7 2|12 85:7 3|69 80:7 4|46 85:7 5|43 15:7 6|61 23:7 7|3 56:7 8|45 91:7 9|47 86:7 10|28 67:8 1|70 67:8 2|44 94:8 3|42 26:8 4|27 13:8 5|47 51:8 6|59 47:8 7|40 82:8 8|9 58:8 9|70 83:8 10|69 20:9 1|84 35:9 2|81 37:9 3|1 38:9 4|44 3:9 5|25 23:9 6|81 51:9 7|47 85:9 8|28 59:9 9|81 18:9 10|43 92:10 1|44 74:10 2|87 31:10 3|15 43:10 4|77 2:10 5|68 100:10 6|94 66:10 7|96 20:10 8|52 23:10 9|39 72:10 10</relation>
    <relation name="R229" arity="2" nbTuples="100" semantics="soft" defaultCost="infinity">35 14:1 1|22 91:1 2|66 27:1 3|27 22:1 4|21 15:1 5|35 52:1 6|21 28:1 7|77 12:1 8|61 75:1 9|51 91:1 10|56 24:2 1|8 51:2 2|46 5:2 3|72 27:2 4|94 15:2 5|65 13:2 6|11 68:2 7|68 76:2 8|10 87:2 9|15 17:2 10|14 56:3 1|52 5:3 2|32 75:3 3|20 23:3 4|19 96:3 5|64 48:3 6|23 38:3 7|32 42:3 8|86 54:3 9|44 85:3 10|2 1:4 1|96 71:4 2|16 93:4 3|86 19:4 4|23 55:4 5|44 93:4 6|72 87:4 7|62 97:4 8|96 22:4 9|24 23:4 10|5 24:5 1|82 65:5 2|32 19:5 3|96 64:5 4|42 24:5 5|32 44:5 6|48 87:5 7|89 16:5 8|22 63:5 9|93 71:5 10|48 53:6 1|6 60:6 2|71 93:6 3|40 49:6 4|90 61:6 5|6 92:6 6|68 77:6 7|69 88:6 8|86 83:6 9|17 3:6 10|51 97:7 1|14 44:7 2|1 78:7 3|47 2:7 4|33 91:7 5|34 73:7 6|46 90:7 7|9 43:7 8|51 31:7 9|93 68:7 10|91 91:8 1|62 18:8 2|76 62:8 3|65 50:8 4|31 89:8 5|42 90:8 6|32 37:8 7|28 11:8 8|83 92:8 9|45 12:8 10|13 35:9 1|33 52:9 2|1 84:9 3|64 44:9 4|8 55:9 5|70 57:9 6|34 32:9 7|7 50:9 8|53 1:9 9|50 83:9 10|72 69:10 1|47 64:10 2|80 20:10 3|93 80:10 4|42 95:10 5|80 38:10 6|40 43:10 7|77 56:10 8|51 97:10 9|90 16:10 10</relation>
    <relation name="R230" arity="2" nbTuples="100" semantics="soft" defaultCost="infinity">97 53:1 1|98 44:1 2|2 84:1 3|38 94:1 4|48 83:1 5|42 60:1 6|19 85:1 7|51 69:1 8|96 93:1 9|60 41:1 10|49 59:2 1|48 75:2 2|82 13:2 3|18 99:2 4|46 5:2 5|45 71:2 6|71 26:2 7|46 45:2 8|40 88:2 9|28 19:2 10|26 36:3 1|10 58:3 2|56 2:3 3|68 69:3 4|24 55:3 5|84 6:3 6|29 47:3 7|48 49:3 8|3 82:3 9|2 44:3 10|26 91:4 1|90 12:4 2|38 73:4 3|4 47:4 4|87 32:4 5|32 94:4 6|82 35:4 7|16 52:4 8|34 96:4 9|74 94:4 10|31 65:5 1|23 13:5 2|6 27:5 3|4 66:5 4|90 40:5 5|27 5:5 6|32 58:5 7|66 87:5 8|45 20:5 9|3 16:5 10|46 73:6 1|32 54:6 2|82 20:6 3|88 24:6 4|89 84:6 5|3 5:6 6|100 73:6 7|60 39:6 8|79 3:6 9|22 82:6 10|6 67:7 1|19 69:7 2|34 73:7 3|4 69:7 4|90 55:7 5|44 30:7 6|65 78:7 7|2 80:7 8|29 52:7 9|3 7:7 10|88 74:8 1|67 91:8 2|51 76:8 3|56 53:8 4|25 79:8 5|64 11:8 6|67 100:8 7|41 56:8 8|88 31:8 9|58 64:8 10|56 7:9 1|61 38:9 2|54 7:9 3|92 19:9 4|56 88:9 5|15 51:9 6|97 48:9 7|2 80:9 8|93 5:9 9|18 82:9 10|22 41:10 1|48 39:10 2|48 15:10 3|18 91:10 4|17 50:10 5|64 39:10 6|68 34:10 7|10 45:10 8|21 1:10 9|46 14:10 10</relation>
    <relation name="R231" arity="2" nbTuples="100" semantics="soft" defaultCost="infinity">38 80:1 1|87 8:1 2|74 63:1 3|39 92:1 4|89 26:1 5|100 9:1 6|99 69:1 7|79 81:1 8|10 45:1 9|97 10:1 10|19 85:2 1|21 79:2 2|78 44:2 3|76 21:2 4|35 13:2 5|41 69:2 6|33 3:2 7|67 52:2 8|90 81:2 9|96 99:2 10|59 77:3 1|27 98:3 2|9 72:3 3|97 54:3 4|53 21:3 5|22 83:3 6|97 69:3 7|100 67:3 8|79 42:3 9|11 30:3 10|11 48:4 1|49 35:4 2|51 4:4 3|73 16:4 4|68 26:4 5|6 20:4 6|100 21:4 7|44 32:4 8|36 48:4 9|54 70:4 10|94 26:5 1|42 72:5 2|15 83:5 3|77 91:5 4|32 98:5 5|94 96:5 6|28 42:5 7|29 23:5 8|43 80:5 9|15 57:5 10|59 56:6 1|52 41:6 2|31 33:6 3|88 93:6 4|11 70:6 5|18 72:6 6|69 95:6 7|39 4:6 8|81 44:6 9|90 70:6 10|33 41:7 1|20 80:7 2|61 58:7 3|39 38:7 4|15 77:7 5|37 49:7 6|29 74:7 7|47 59:7 8|67 2:7 9|86 51:7 10|70 95:8 1|96 70:8 2|66 18:8 3|83 75:8 4|51 21:8 5|22 16:8 6|92 79:8 7|6 94:8 8|49 7:8 9|75 45:8 10|71 18:9 1|81 93:9 2|83 55:9 3|24 45:9 4|17 67:9 5|80 91:9 6|24 99:9 7|91 28:9 8|72 85:9 9|13 79:9 10|64 80:10 1|11 11:10 2|45 46:10 3|31 30:10 4|76 96:10 5|37 52:10 6|78 50:10 7|84 61:10 8|6 96:10 9|56 41:10 10</relation>
    <relation name="R232" arity="2" nbTuples="100" semantics="soft" defaultCost="infinity">1 72:1 1|78 54:1 2|62 42:1 3|73 53:1 4|55 48:1 5|41 57:1 6|93 48:1 7|79 12:1 8|86 67:1 9|97 22:1 10|90 4:2 1|18 23:2 2|57 24:2 3|90 60:2 4|32 2:2 5|6 77:2 6|6 49:2 7|21 12:2 8|73 44:2 9|84 25:2 10|67 7:3 1|82 78:3 2|32 7:3 3|95 82:3 4|33 57:3 5|13 30:3 6|36 76:3 7|15 17:3 8|96 96:3 9|98 20:3 10|40 84:4 1|93 15:4 2|47 24:4 3|87 64:4 4|100 4:4 5|64 45:4 6|73 26:4 7|8 38:4 8|98 5:4 9|53 49:4 10|2 38:5 1|5 45:5 2|22 48:5 3|73 45:5 4|98 47:5 5|24 12:5 6|68 91:5 7|88 17:5 8|72 52:5 9|13 53:5 10|13 33:6 1|1 9:6 2|98 71:6 3|28 92:6 4|65 4:6 5|82 81:6 6|26 85:6 7|57 25:6 8|5 92:6 9|45 63:6 10|36 42:7 1|96 85:7 2|64 62:7 3|37 34:7 4|82 70:7 5|42 17:7 6|7 10:7 7|12 9:7 8|16 72:7 9|94 1:7 10|18 42:8 1|81 95:8 2|86 94:8 3|68 57:8 4|2 92:8 5|84 79:8 6|54 99:8 7|73 33:8 8|48 9:8 9|5 32:8 10|76 83:9 1|1 60:9 2|32 73:9 3|38 53:9 4|43 12:9 5|30 13:9 6|39 29:9 7|72 87:9 8|69 79:9 9|38 34:9 10|31 42:10 1|54 90:10 2|76 95:10 3|81 85:10 4|11 15:10 5|45 26:10 6|26 68:10 7|93 44:10 8|40 24:10 9|77 19:10 10</relation>
    <relation name="R233" arity="2" nbTuples="100" semantics="soft" defaultCost="infinity">71 42:1 1|86 66:1 2|6 56:1 3|89 87:1 4|52 91:1 5|81 69:1 6|71 65:1 7|73 47:1 8|50 89:1 9|90 18:1 10|31 70:2 1|95 57:2 2|70 9:2 3|25 14:2 4|58 71:2 5|34 28:2 6|21 17:2 7|19 12:2 8|30 46:2 9|79 42:2 10|18 59:3 1|60 25:3 2|51 63:3 3|76 41:3 4|13 73:3 5|95 98:3 6|16 18:3 7|97 77:3 8|37 52:3 9|57 44:3 10|95 80:4 1|93 41:4 2|17 60:4 3|97 72:4 4|13 13:4 5|41 16:4 6|80 67:4 7|48 77:4 8|61 91:4 9|1 11:4 10|79 48:5 1|44 46:5 2|76 40:5 3|46 71:5 4|96 88:5 5|72 4:5 6|58 67:5 7|27 86:5 8|95 52:5 9|29 14:5 10|20 56:6 1|81 27:6 2|51 39:6 3|14 94:6 4|92 53:6 5|6 86:6 6|61 27:6 7|72 27:6 8|15 60:6 9|55 3:6 10|21 59:7 1|77 64:7 2|10 5:7 3|16 8:7 4|27 42:7 5|21 54:7 6|97 77:7 7|96 99:7 8|20 69:7 9|35 48:7 10|96 25:8 1|11 43:8 2|5 59:8 3|73 63:8 4|50 67:8 5|55 78:8 6|96 91:8 7|27 7:8 8|42 60:8 9|5 40:8 10|76 90:9 1|52 82:9 2|94 20:9 3|80 42:9 4|68 57:9 5|30 46:9 6|76 3:9 7|54 96:9 8|59 77:9 9|91 78:9 10|54 77:10 1|12 38:10 2|30 54:10 3|72 80:10 4|70 52:10 5|79 3:10 6|73 27:10 7|84 20:10 8|25 40:10 9|58 60:10 10</relation>
[truncated: 1,344,384 more chars]
