# Supplementary material for: A local cost simulation-based algorithm to solve distributed constraint optimization problems
Source: PeerJ Comput Sci. 2023 Mar 17;9:e1296. doi: 10.7717/peerj-cs.1296 (PMC10280401; doi:10.7717/peerj-cs.1296)
Supplement: Supplemental Information 1 [file peerj-cs-09-1296-s001.zip › code/DCOP_LCS/problem/ADCOP_70_10_0.6/RANDOM_ADCOP_70_10_density_0.6_6.xml]

<instance>
  <presentation name="instance6" type="ADCOP" benchmark="RandomDCOP" model="Simple" constraintModel="TKC" format="XDisCSP 1.0" />
  <agents nbAgents="70">
    <agent name="A1" id="1" description="Agent 1" />
    <agent name="A2" id="2" description="Agent 2" />
    <agent name="A3" id="3" description="Agent 3" />
    <agent name="A4" id="4" description="Agent 4" />
    <agent name="A5" id="5" description="Agent 5" />
    <agent name="A6" id="6" description="Agent 6" />
    <agent name="A7" id="7" description="Agent 7" />
    <agent name="A8" id="8" description="Agent 8" />
    <agent name="A9" id="9" description="Agent 9" />
    <agent name="A10" id="10" description="Agent 10" />
    <agent name="A11" id="11" description="Agent 11" />
    <agent name="A12" id="12" description="Agent 12" />
    <agent name="A13" id="13" description="Agent 13" />
    <agent name="A14" id="14" description="Agent 14" />
    <agent name="A15" id="15" description="Agent 15" />
    <agent name="A16" id="16" description="Agent 16" />
    <agent name="A17" id="17" description="Agent 17" />
    <agent name="A18" id="18" description="Agent 18" />
    <agent name="A19" id="19" description="Agent 19" />
    <agent name="A20" id="20" description="Agent 20" />
    <agent name="A21" id="21" description="Agent 21" />
    <agent name="A22" id="22" description="Agent 22" />
    <agent name="A23" id="23" description="Agent 23" />
    <agent name="A24" id="24" description="Agent 24" />
    <agent name="A25" id="25" description="Agent 25" />
    <agent name="A26" id="26" description="Agent 26" />
    <agent name="A27" id="27" description="Agent 27" />
    <agent name="A28" id="28" description="Agent 28" />
    <agent name="A29" id="29" description="Agent 29" />
    <agent name="A30" id="30" description="Agent 30" />
    <agent name="A31" id="31" description="Agent 31" />
    <agent name="A32" id="32" description="Agent 32" />
    <agent name="A33" id="33" description="Agent 33" />
    <agent name="A34" id="34" description="Agent 34" />
    <agent name="A35" id="35" description="Agent 35" />
    <agent name="A36" id="36" description="Agent 36" />
    <agent name="A37" id="37" description="Agent 37" />
    <agent name="A38" id="38" description="Agent 38" />
    <agent name="A39" id="39" description="Agent 39" />
    <agent name="A40" id="40" description="Agent 40" />
    <agent name="A41" id="41" description="Agent 41" />
    <agent name="A42" id="42" description="Agent 42" />
    <agent name="A43" id="43" description="Agent 43" />
    <agent name="A44" id="44" description="Agent 44" />
    <agent name="A45" id="45" description="Agent 45" />
    <agent name="A46" id="46" description="Agent 46" />
    <agent name="A47" id="47" description="Agent 47" />
    <agent name="A48" id="48" description="Agent 48" />
    <agent name="A49" id="49" description="Agent 49" />
    <agent name="A50" id="50" description="Agent 50" />
    <agent name="A51" id="51" description="Agent 51" />
    <agent name="A52" id="52" description="Agent 52" />
    <agent name="A53" id="53" description="Agent 53" />
    <agent name="A54" id="54" description="Agent 54" />
    <agent name="A55" id="55" description="Agent 55" />
    <agent name="A56" id="56" description="Agent 56" />
    <agent name="A57" id="57" description="Agent 57" />
    <agent name="A58" id="58" description="Agent 58" />
    <agent name="A59" id="59" description="Agent 59" />
    <agent name="A60" id="60" description="Agent 60" />
    <agent name="A61" id="61" description="Agent 61" />
    <agent name="A62" id="62" description="Agent 62" />
    <agent name="A63" id="63" description="Agent 63" />
    <agent name="A64" id="64" description="Agent 64" />
    <agent name="A65" id="65" description="Agent 65" />
    <agent name="A66" id="66" description="Agent 66" />
    <agent name="A67" id="67" description="Agent 67" />
    <agent name="A68" id="68" description="Agent 68" />
    <agent name="A69" id="69" description="Agent 69" />
    <agent name="A70" id="70" description="Agent 70" />
  </agents>
  <domains nbDomains="1">
    <domain name="D1" nbValues="10">1..10</domain>
  </domains>
  <variables nbVariables="70">
    <variable agent="A1" name="X1.1" id="1" domain="D1" description="variable 1.1" />
    <variable agent="A2" name="X2.1" id="1" domain="D1" description="variable 2.1" />
    <variable agent="A3" name="X3.1" id="1" domain="D1" description="variable 3.1" />
    <variable agent="A4" name="X4.1" id="1" domain="D1" description="variable 4.1" />
    <variable agent="A5" name="X5.1" id="1" domain="D1" description="variable 5.1" />
    <variable agent="A6" name="X6.1" id="1" domain="D1" description="variable 6.1" />
    <variable agent="A7" name="X7.1" id="1" domain="D1" description="variable 7.1" />
    <variable agent="A8" name="X8.1" id="1" domain="D1" description="variable 8.1" />
    <variable agent="A9" name="X9.1" id="1" domain="D1" description="variable 9.1" />
    <variable agent="A10" name="X10.1" id="1" domain="D1" description="variable 10.1" />
    <variable agent="A11" name="X11.1" id="1" domain="D1" description="variable 11.1" />
    <variable agent="A12" name="X12.1" id="1" domain="D1" description="variable 12.1" />
    <variable agent="A13" name="X13.1" id="1" domain="D1" description="variable 13.1" />
    <variable agent="A14" name="X14.1" id="1" domain="D1" description="variable 14.1" />
    <variable agent="A15" name="X15.1" id="1" domain="D1" description="variable 15.1" />
    <variable agent="A16" name="X16.1" id="1" domain="D1" description="variable 16.1" />
    <variable agent="A17" name="X17.1" id="1" domain="D1" description="variable 17.1" />
    <variable agent="A18" name="X18.1" id="1" domain="D1" description="variable 18.1" />
    <variable agent="A19" name="X19.1" id="1" domain="D1" description="variable 19.1" />
    <variable agent="A20" name="X20.1" id="1" domain="D1" description="variable 20.1" />
    <variable agent="A21" name="X21.1" id="1" domain="D1" description="variable 21.1" />
    <variable agent="A22" name="X22.1" id="1" domain="D1" description="variable 22.1" />
    <variable agent="A23" name="X23.1" id="1" domain="D1" description="variable 23.1" />
    <variable agent="A24" name="X24.1" id="1" domain="D1" description="variable 24.1" />
    <variable agent="A25" name="X25.1" id="1" domain="D1" description="variable 25.1" />
    <variable agent="A26" name="X26.1" id="1" domain="D1" description="variable 26.1" />
    <variable agent="A27" name="X27.1" id="1" domain="D1" description="variable 27.1" />
    <variable agent="A28" name="X28.1" id="1" domain="D1" description="variable 28.1" />
    <variable agent="A29" name="X29.1" id="1" domain="D1" description="variable 29.1" />
    <variable agent="A30" name="X30.1" id="1" domain="D1" description="variable 30.1" />
    <variable agent="A31" name="X31.1" id="1" domain="D1" description="variable 31.1" />
    <variable agent="A32" name="X32.1" id="1" domain="D1" description="variable 32.1" />
    <variable agent="A33" name="X33.1" id="1" domain="D1" description="variable 33.1" />
    <variable agent="A34" name="X34.1" id="1" domain="D1" description="variable 34.1" />
    <variable agent="A35" name="X35.1" id="1" domain="D1" description="variable 35.1" />
    <variable agent="A36" name="X36.1" id="1" domain="D1" description="variable 36.1" />
    <variable agent="A37" name="X37.1" id="1" domain="D1" description="variable 37.1" />
    <variable agent="A38" name="X38.1" id="1" domain="D1" description="variable 38.1" />
    <variable agent="A39" name="X39.1" id="1" domain="D1" description="variable 39.1" />
    <variable agent="A40" name="X40.1" id="1" domain="D1" description="variable 40.1" />
    <variable agent="A41" name="X41.1" id="1" domain="D1" description="variable 41.1" />
    <variable agent="A42" name="X42.1" id="1" domain="D1" description="variable 42.1" />
    <variable agent="A43" name="X43.1" id="1" domain="D1" description="variable 43.1" />
    <variable agent="A44" name="X44.1" id="1" domain="D1" description="variable 44.1" />
    <variable agent="A45" name="X45.1" id="1" domain="D1" description="variable 45.1" />
    <variable agent="A46" name="X46.1" id="1" domain="D1" description="variable 46.1" />
    <variable agent="A47" name="X47.1" id="1" domain="D1" description="variable 47.1" />
    <variable agent="A48" name="X48.1" id="1" domain="D1" description="variable 48.1" />
    <variable agent="A49" name="X49.1" id="1" domain="D1" description="variable 49.1" />
    <variable agent="A50" name="X50.1" id="1" domain="D1" description="variable 50.1" />
    <variable agent="A51" name="X51.1" id="1" domain="D1" description="variable 51.1" />
    <variable agent="A52" name="X52.1" id="1" domain="D1" description="variable 52.1" />
    <variable agent="A53" name="X53.1" id="1" domain="D1" description="variable 53.1" />
    <variable agent="A54" name="X54.1" id="1" domain="D1" description="variable 54.1" />
    <variable agent="A55" name="X55.1" id="1" domain="D1" description="variable 55.1" />
    <variable agent="A56" name="X56.1" id="1" domain="D1" description="variable 56.1" />
    <variable agent="A57" name="X57.1" id="1" domain="D1" description="variable 57.1" />
    <variable agent="A58" name="X58.1" id="1" domain="D1" description="variable 58.1" />
    <variable agent="A59" name="X59.1" id="1" domain="D1" description="variable 59.1" />
    <variable agent="A60" name="X60.1" id="1" domain="D1" description="variable 60.1" />
    <variable agent="A61" name="X61.1" id="1" domain="D1" description="variable 61.1" />
    <variable agent="A62" name="X62.1" id="1" domain="D1" description="variable 62.1" />
    <variable agent="A63" name="X63.1" id="1" domain="D1" description="variable 63.1" />
    <variable agent="A64" name="X64.1" id="1" domain="D1" description="variable 64.1" />
    <variable agent="A65" name="X65.1" id="1" domain="D1" description="variable 65.1" />
    <variable agent="A66" name="X66.1" id="1" domain="D1" description="variable 66.1" />
    <variable agent="A67" name="X67.1" id="1" domain="D1" description="variable 67.1" />
    <variable agent="A68" name="X68.1" id="1" domain="D1" description="variable 68.1" />
    <variable agent="A69" name="X69.1" id="1" domain="D1" description="variable 69.1" />
    <variable agent="A70" name="X70.1" id="1" domain="D1" description="variable 70.1" />
  </variables>
  <constraints nbConstraints="1449">
    <constraint name="C0" model="TKC" arity="2" scope="X37.1 X69.1" reference="R0" />
    <constraint name="C1" model="TKC" arity="2" scope="X38.1 X47.1" reference="R1" />
    <constraint name="C2" model="TKC" arity="2" scope="X4.1 X67.1" reference="R2" />
    <constraint name="C3" model="TKC" arity="2" scope="X11.1 X22.1" reference="R3" />
    <constraint name="C4" model="TKC" arity="2" scope="X19.1 X27.1" reference="R4" />
    <constraint name="C5" model="TKC" arity="2" scope="X33.1 X64.1" reference="R5" />
    <constraint name="C6" model="TKC" arity="2" scope="X42.1 X50.1" reference="R6" />
    <constraint name="C7" model="TKC" arity="2" scope="X8.1 X58.1" reference="R7" />
    <constraint name="C8" model="TKC" arity="2" scope="X4.1 X38.1" reference="R8" />
    <constraint name="C9" model="TKC" arity="2" scope="X19.1 X34.1" reference="R9" />
    <constraint name="C10" model="TKC" arity="2" scope="X7.1 X38.1" reference="R10" />
    <constraint name="C11" model="TKC" arity="2" scope="X11.1 X70.1" reference="R11" />
    <constraint name="C12" model="TKC" arity="2" scope="X27.1 X28.1" reference="R12" />
    <constraint name="C13" model="TKC" arity="2" scope="X15.1 X68.1" reference="R13" />
    <constraint name="C14" model="TKC" arity="2" scope="X16.1 X39.1" reference="R14" />
    <constraint name="C15" model="TKC" arity="2" scope="X12.1 X66.1" reference="R15" />
    <constraint name="C16" model="TKC" arity="2" scope="X3.1 X32.1" reference="R16" />
    <constraint name="C17" model="TKC" arity="2" scope="X64.1 X70.1" reference="R17" />
    <constraint name="C18" model="TKC" arity="2" scope="X21.1 X51.1" reference="R18" />
    <constraint name="C19" model="TKC" arity="2" scope="X21.1 X29.1" reference="R19" />
    <constraint name="C20" model="TKC" arity="2" scope="X7.1 X64.1" reference="R20" />
    <constraint name="C21" model="TKC" arity="2" scope="X45.1 X52.1" reference="R21" />
    <constraint name="C22" model="TKC" arity="2" scope="X55.1 X62.1" reference="R22" />
    <constraint name="C23" model="TKC" arity="2" scope="X24.1 X64.1" reference="R23" />
    <constraint name="C24" model="TKC" arity="2" scope="X2.1 X67.1" reference="R24" />
    <constraint name="C25" model="TKC" arity="2" scope="X28.1 X63.1" reference="R25" />
    <constraint name="C26" model="TKC" arity="2" scope="X6.1 X68.1" reference="R26" />
    <constraint name="C27" model="TKC" arity="2" scope="X37.1 X67.1" reference="R27" />
    <constraint name="C28" model="TKC" arity="2" scope="X53.1 X66.1" reference="R28" />
    <constraint name="C29" model="TKC" arity="2" scope="X19.1 X20.1" reference="R29" />
    <constraint name="C30" model="TKC" arity="2" scope="X56.1 X60.1" reference="R30" />
    <constraint name="C31" model="TKC" arity="2" scope="X12.1 X20.1" reference="R31" />
    <constraint name="C32" model="TKC" arity="2" scope="X38.1 X62.1" reference="R32" />
    <constraint name="C33" model="TKC" arity="2" scope="X25.1 X59.1" reference="R33" />
    <constraint name="C34" model="TKC" arity="2" scope="X11.1 X63.1" reference="R34" />
    <constraint name="C35" model="TKC" arity="2" scope="X17.1 X51.1" reference="R35" />
    <constraint name="C36" model="TKC" arity="2" scope="X16.1 X31.1" reference="R36" />
    <constraint name="C37" model="TKC" arity="2" scope="X35.1 X55.1" reference="R37" />
    <constraint name="C38" model="TKC" arity="2" scope="X25.1 X54.1" reference="R38" />
    <constraint name="C39" model="TKC" arity="2" scope="X30.1 X67.1" reference="R39" />
    <constraint name="C40" model="TKC" arity="2" scope="X23.1 X70.1" reference="R40" />
    <constraint name="C41" model="TKC" arity="2" scope="X10.1 X20.1" reference="R41" />
    <constraint name="C42" model="TKC" arity="2" scope="X23.1 X40.1" reference="R42" />
    <constraint name="C43" model="TKC" arity="2" scope="X22.1 X58.1" reference="R43" />
    <constraint name="C44" model="TKC" arity="2" scope="X15.1 X37.1" reference="R44" />
    <constraint name="C45" model="TKC" arity="2" scope="X5.1 X35.1" reference="R45" />
    <constraint name="C46" model="TKC" arity="2" scope="X35.1 X51.1" reference="R46" />
    <constraint name="C47" model="TKC" arity="2" scope="X13.1 X39.1" reference="R47" />
    <constraint name="C48" model="TKC" arity="2" scope="X54.1 X63.1" reference="R48" />
    <constraint name="C49" model="TKC" arity="2" scope="X55.1 X60.1" reference="R49" />
    <constraint name="C50" model="TKC" arity="2" scope="X16.1 X50.1" reference="R50" />
    <constraint name="C51" model="TKC" arity="2" scope="X42.1 X46.1" reference="R51" />
    <constraint name="C52" model="TKC" arity="2" scope="X46.1 X69.1" reference="R52" />
    <constraint name="C53" model="TKC" arity="2" scope="X40.1 X61.1" reference="R53" />
    <constraint name="C54" model="TKC" arity="2" scope="X13.1 X41.1" reference="R54" />
    <constraint name="C55" model="TKC" arity="2" scope="X13.1 X32.1" reference="R55" />
    <constraint name="C56" model="TKC" arity="2" scope="X9.1 X57.1" reference="R56" />
    <constraint name="C57" model="TKC" arity="2" scope="X9.1 X59.1" reference="R57" />
    <constraint name="C58" model="TKC" arity="2" scope="X49.1 X62.1" reference="R58" />
    <constraint name="C59" model="TKC" arity="2" scope="X10.1 X52.1" reference="R59" />
    <constraint name="C60" model="TKC" arity="2" scope="X26.1 X30.1" reference="R60" />
    <constraint name="C61" model="TKC" arity="2" scope="X9.1 X48.1" reference="R61" />
    <constraint name="C62" model="TKC" arity="2" scope="X61.1 X65.1" reference="R62" />
    <constraint name="C63" model="TKC" arity="2" scope="X3.1 X36.1" reference="R63" />
    <constraint name="C64" model="TKC" arity="2" scope="X1.1 X15.1" reference="R64" />
    <constraint name="C65" model="TKC" arity="2" scope="X15.1 X44.1" reference="R65" />
    <constraint name="C66" model="TKC" arity="2" scope="X3.1 X14.1" reference="R66" />
    <constraint name="C67" model="TKC" arity="2" scope="X18.1 X43.1" reference="R67" />
    <constraint name="C68" model="TKC" arity="2" scope="X18.1 X63.1" reference="R68" />
    <constraint name="C69" model="TKC" arity="2" scope="X9.1 X11.1" reference="R69" />
    <constraint name="C70" model="TKC" arity="2" scope="X24.1 X63.1" reference="R70" />
    <constraint name="C71" model="TKC" arity="2" scope="X14.1 X18.1" reference="R71" />
    <constraint name="C72" model="TKC" arity="2" scope="X61.1 X62.1" reference="R72" />
    <constraint name="C73" model="TKC" arity="2" scope="X58.1 X69.1" reference="R73" />
    <constraint name="C74" model="TKC" arity="2" scope="X1.1 X53.1" reference="R74" />
    <constraint name="C75" model="TKC" arity="2" scope="X41.1 X69.1" reference="R75" />
    <constraint name="C76" model="TKC" arity="2" scope="X36.1 X41.1" reference="R76" />
    <constraint name="C77" model="TKC" arity="2" scope="X17.1 X34.1" reference="R77" />
    <constraint name="C78" model="TKC" arity="2" scope="X41.1 X66.1" reference="R78" />
    <constraint name="C79" model="TKC" arity="2" scope="X23.1 X43.1" reference="R79" />
    <constraint name="C80" model="TKC" arity="2" scope="X13.1 X36.1" reference="R80" />
    <constraint name="C81" model="TKC" arity="2" scope="X3.1 X59.1" reference="R81" />
    <constraint name="C82" model="TKC" arity="2" scope="X22.1 X29.1" reference="R82" />
    <constraint name="C83" model="TKC" arity="2" scope="X30.1 X42.1" reference="R83" />
    <constraint name="C84" model="TKC" arity="2" scope="X25.1 X68.1" reference="R84" />
    <constraint name="C85" model="TKC" arity="2" scope="X4.1 X59.1" reference="R85" />
    <constraint name="C86" model="TKC" arity="2" scope="X13.1 X60.1" reference="R86" />
    <constraint name="C87" model="TKC" arity="2" scope="X1.1 X43.1" reference="R87" />
    <constraint name="C88" model="TKC" arity="2" scope="X21.1 X68.1" reference="R88" />
    <constraint name="C89" model="TKC" arity="2" scope="X28.1 X34.1" reference="R89" />
    <constraint name="C90" model="TKC" arity="2" scope="X5.1 X60.1" reference="R90" />
    <constraint name="C91" model="TKC" arity="2" scope="X22.1 X45.1" reference="R91" />
    <constraint name="C92" model="TKC" arity="2" scope="X7.1 X15.1" reference="R92" />
    <constraint name="C93" model="TKC" arity="2" scope="X8.1 X35.1" reference="R93" />
    <constraint name="C94" model="TKC" arity="2" scope="X22.1 X52.1" reference="R94" />
    <constraint name="C95" model="TKC" arity="2" scope="X52.1 X69.1" reference="R95" />
    <constraint name="C96" model="TKC" arity="2" scope="X4.1 X20.1" reference="R96" />
    <constraint name="C97" model="TKC" arity="2" scope="X3.1 X37.1" reference="R97" />
    <constraint name="C98" model="TKC" arity="2" scope="X28.1 X33.1" reference="R98" />
    <constraint name="C99" model="TKC" arity="2" scope="X37.1 X38.1" reference="R99" />
    <constraint name="C100" model="TKC" arity="2" scope="X22.1 X32.1" reference="R100" />
    <constraint name="C101" model="TKC" arity="2" scope="X2.1 X52.1" reference="R101" />
    <constraint name="C102" model="TKC" arity="2" scope="X54.1 X69.1" reference="R102" />
    <constraint name="C103" model="TKC" arity="2" scope="X43.1 X49.1" reference="R103" />
    <constraint name="C104" model="TKC" arity="2" scope="X1.1 X56.1" reference="R104" />
    <constraint name="C105" model="TKC" arity="2" scope="X13.1 X40.1" reference="R105" />
    <constraint name="C106" model="TKC" arity="2" scope="X35.1 X43.1" reference="R106" />
    <constraint name="C107" model="TKC" arity="2" scope="X63.1 X67.1" reference="R107" />
    <constraint name="C108" model="TKC" arity="2" scope="X52.1 X70.1" reference="R108" />
    <constraint name="C109" model="TKC" arity="2" scope="X38.1 X67.1" reference="R109" />
    <constraint name="C110" model="TKC" arity="2" scope="X47.1 X51.1" reference="R110" />
    <constraint name="C111" model="TKC" arity="2" scope="X49.1 X52.1" reference="R111" />
    <constraint name="C112" model="TKC" arity="2" scope="X7.1 X16.1" reference="R112" />
    <constraint name="C113" model="TKC" arity="2" scope="X50.1 X53.1" reference="R113" />
    <constraint name="C114" model="TKC" arity="2" scope="X1.1 X42.1" reference="R114" />
    <constraint name="C115" model="TKC" arity="2" scope="X35.1 X47.1" reference="R115" />
    <constraint name="C116" model="TKC" arity="2" scope="X31.1 X65.1" reference="R116" />
    <constraint name="C117" model="TKC" arity="2" scope="X39.1 X52.1" reference="R117" />
    <constraint name="C118" model="TKC" arity="2" scope="X6.1 X11.1" reference="R118" />
    <constraint name="C119" model="TKC" arity="2" scope="X5.1 X66.1" reference="R119" />
    <constraint name="C120" model="TKC" arity="2" scope="X24.1 X40.1" reference="R120" />
    <constraint name="C121" model="TKC" arity="2" scope="X1.1 X29.1" reference="R121" />
    <constraint name="C122" model="TKC" arity="2" scope="X12.1 X62.1" reference="R122" />
    <constraint name="C123" model="TKC" arity="2" scope="X48.1 X50.1" reference="R123" />
    <constraint name="C124" model="TKC" arity="2" scope="X45.1 X55.1" reference="R124" />
    <constraint name="C125" model="TKC" arity="2" scope="X8.1 X36.1" reference="R125" />
    <constraint name="C126" model="TKC" arity="2" scope="X3.1 X53.1" reference="R126" />
    <constraint name="C127" model="TKC" arity="2" scope="X43.1 X66.1" reference="R127" />
    <constraint name="C128" model="TKC" arity="2" scope="X3.1 X4.1" reference="R128" />
    <constraint name="C129" model="TKC" arity="2" scope="X15.1 X67.1" reference="R129" />
    <constraint name="C130" model="TKC" arity="2" scope="X16.1 X30.1" reference="R130" />
    <constraint name="C131" model="TKC" arity="2" scope="X8.1 X16.1" reference="R131" />
    <constraint name="C132" model="TKC" arity="2" scope="X9.1 X12.1" reference="R132" />
    <constraint name="C133" model="TKC" arity="2" scope="X4.1 X19.1" reference="R133" />
    <constraint name="C134" model="TKC" arity="2" scope="X35.1 X59.1" reference="R134" />
    <constraint name="C135" model="TKC" arity="2" scope="X48.1 X61.1" reference="R135" />
    <constraint name="C136" model="TKC" arity="2" scope="X21.1 X69.1" reference="R136" />
    <constraint name="C137" model="TKC" arity="2" scope="X36.1 X37.1" reference="R137" />
    <constraint name="C138" model="TKC" arity="2" scope="X23.1 X25.1" reference="R138" />
    <constraint name="C139" model="TKC" arity="2" scope="X33.1 X63.1" reference="R139" />
    <constraint name="C140" model="TKC" arity="2" scope="X6.1 X58.1" reference="R140" />
    <constraint name="C141" model="TKC" arity="2" scope="X2.1 X18.1" reference="R141" />
    <constraint name="C142" model="TKC" arity="2" scope="X36.1 X66.1" reference="R142" />
    <constraint name="C143" model="TKC" arity="2" scope="X26.1 X44.1" reference="R143" />
    <constraint name="C144" model="TKC" arity="2" scope="X5.1 X47.1" reference="R144" />
    <constraint name="C145" model="TKC" arity="2" scope="X14.1 X57.1" reference="R145" />
    <constraint name="C146" model="TKC" arity="2" scope="X5.1 X52.1" reference="R146" />
    <constraint name="C147" model="TKC" arity="2" scope="X50.1 X59.1" reference="R147" />
    <constraint name="C148" model="TKC" arity="2" scope="X35.1 X61.1" reference="R148" />
    <constraint name="C149" model="TKC" arity="2" scope="X42.1 X70.1" reference="R149" />
    <constraint name="C150" model="TKC" arity="2" scope="X57.1 X69.1" reference="R150" />
    <constraint name="C151" model="TKC" arity="2" scope="X18.1 X41.1" reference="R151" />
    <constraint name="C152" model="TKC" arity="2" scope="X44.1 X49.1" reference="R152" />
    <constraint name="C153" model="TKC" arity="2" scope="X9.1 X37.1" reference="R153" />
    <constraint name="C154" model="TKC" arity="2" scope="X8.1 X15.1" reference="R154" />
    <constraint name="C155" model="TKC" arity="2" scope="X34.1 X66.1" reference="R155" />
    <constraint name="C156" model="TKC" arity="2" scope="X28.1 X43.1" reference="R156" />
    <constraint name="C157" model="TKC" arity="2" scope="X24.1 X69.1" reference="R157" />
    <constraint name="C158" model="TKC" arity="2" scope="X20.1 X60.1" reference="R158" />
    <constraint name="C159" model="TKC" arity="2" scope="X32.1 X68.1" reference="R159" />
    <constraint name="C160" model="TKC" arity="2" scope="X37.1 X50.1" reference="R160" />
    <constraint name="C161" model="TKC" arity="2" scope="X8.1 X63.1" reference="R161" />
    <constraint name="C162" model="TKC" arity="2" scope="X9.1 X21.1" reference="R162" />
    <constraint name="C163" model="TKC" arity="2" scope="X24.1 X25.1" reference="R163" />
    <constraint name="C164" model="TKC" arity="2" scope="X40.1 X67.1" reference="R164" />
    <constraint name="C165" model="TKC" arity="2" scope="X26.1 X49.1" reference="R165" />
    <constraint name="C166" model="TKC" arity="2" scope="X42.1 X48.1" reference="R166" />
    <constraint name="C167" model="TKC" arity="2" scope="X32.1 X49.1" reference="R167" />
    <constraint name="C168" model="TKC" arity="2" scope="X16.1 X40.1" reference="R168" />
    <constraint name="C169" model="TKC" arity="2" scope="X37.1 X45.1" reference="R169" />
    <constraint name="C170" model="TKC" arity="2" scope="X6.1 X32.1" reference="R170" />
    <constraint name="C171" model="TKC" arity="2" scope="X7.1 X35.1" reference="R171" />
    <constraint name="C172" model="TKC" arity="2" scope="X50.1 X55.1" reference="R172" />
    <constraint name="C173" model="TKC" arity="2" scope="X8.1 X55.1" reference="R173" />
    <constraint name="C174" model="TKC" arity="2" scope="X48.1 X52.1" reference="R174" />
    <constraint name="C175" model="TKC" arity="2" scope="X35.1 X37.1" reference="R175" />
    <constraint name="C176" model="TKC" arity="2" scope="X24.1 X33.1" reference="R176" />
    <constraint name="C177" model="TKC" arity="2" scope="X8.1 X42.1" reference="R177" />
    <constraint name="C178" model="TKC" arity="2" scope="X50.1 X69.1" reference="R178" />
    <constraint name="C179" model="TKC" arity="2" scope="X16.1 X65.1" reference="R179" />
    <constraint name="C180" model="TKC" arity="2" scope="X50.1 X64.1" reference="R180" />
    <constraint name="C181" model="TKC" arity="2" scope="X26.1 X52.1" reference="R181" />
    <constraint name="C182" model="TKC" arity="2" scope="X32.1 X50.1" reference="R182" />
    <constraint name="C183" model="TKC" arity="2" scope="X51.1 X68.1" reference="R183" />
    <constraint name="C184" model="TKC" arity="2" scope="X49.1 X55.1" reference="R184" />
    <constraint name="C185" model="TKC" arity="2" scope="X12.1 X67.1" reference="R185" />
    <constraint name="C186" model="TKC" arity="2" scope="X48.1 X65.1" reference="R186" />
    <constraint name="C187" model="TKC" arity="2" scope="X51.1 X55.1" reference="R187" />
    <constraint name="C188" model="TKC" arity="2" scope="X10.1 X58.1" reference="R188" />
    <constraint name="C189" model="TKC" arity="2" scope="X29.1 X35.1" reference="R189" />
    <constraint name="C190" model="TKC" arity="2" scope="X11.1 X61.1" reference="R190" />
    <constraint name="C191" model="TKC" arity="2" scope="X6.1 X64.1" reference="R191" />
    <constraint name="C192" model="TKC" arity="2" scope="X17.1 X54.1" reference="R192" />
    <constraint name="C193" model="TKC" arity="2" scope="X2.1 X4.1" reference="R193" />
    <constraint name="C194" model="TKC" arity="2" scope="X28.1 X55.1" reference="R194" />
    <constraint name="C195" model="TKC" arity="2" scope="X44.1 X65.1" reference="R195" />
    <constraint name="C196" model="TKC" arity="2" scope="X19.1 X21.1" reference="R196" />
    <constraint name="C197" model="TKC" arity="2" scope="X26.1 X59.1" reference="R197" />
    <constraint name="C198" model="TKC" arity="2" scope="X2.1 X39.1" reference="R198" />
    <constraint name="C199" model="TKC" arity="2" scope="X54.1 X59.1" reference="R199" />
    <constraint name="C200" model="TKC" arity="2" scope="X8.1 X66.1" reference="R200" />
    <constraint name="C201" model="TKC" arity="2" scope="X16.1 X63.1" reference="R201" />
    <constraint name="C202" model="TKC" arity="2" scope="X9.1 X64.1" reference="R202" />
    <constraint name="C203" model="TKC" arity="2" scope="X49.1 X60.1" reference="R203" />
    <constraint name="C204" model="TKC" arity="2" scope="X4.1 X24.1" reference="R204" />
    <constraint name="C205" model="TKC" arity="2" scope="X39.1 X51.1" reference="R205" />
    <constraint name="C206" model="TKC" arity="2" scope="X5.1 X68.1" reference="R206" />
    <constraint name="C207" model="TKC" arity="2" scope="X3.1 X30.1" reference="R207" />
    <constraint name="C208" model="TKC" arity="2" scope="X16.1 X33.1" reference="R208" />
    <constraint name="C209" model="TKC" arity="2" scope="X65.1 X68.1" reference="R209" />
    <constraint name="C210" model="TKC" arity="2" scope="X45.1 X65.1" reference="R210" />
    <constraint name="C211" model="TKC" arity="2" scope="X6.1 X12.1" reference="R211" />
    <constraint name="C212" model="TKC" arity="2" scope="X16.1 X34.1" reference="R212" />
    <constraint name="C213" model="TKC" arity="2" scope="X23.1 X48.1" reference="R213" />
    <constraint name="C214" model="TKC" arity="2" scope="X34.1 X41.1" reference="R214" />
    <constraint name="C215" model="TKC" arity="2" scope="X20.1 X26.1" reference="R215" />
    <constraint name="C216" model="TKC" arity="2" scope="X8.1 X9.1" reference="R216" />
    <constraint name="C217" model="TKC" arity="2" scope="X12.1 X39.1" reference="R217" />
    <constraint name="C218" model="TKC" arity="2" scope="X4.1 X22.1" reference="R218" />
    <constraint name="C219" model="TKC" arity="2" scope="X11.1 X68.1" reference="R219" />
    <constraint name="C220" model="TKC" arity="2" scope="X38.1 X69.1" reference="R220" />
    <constraint name="C221" model="TKC" arity="2" scope="X1.1 X70.1" reference="R221" />
    <constraint name="C222" model="TKC" arity="2" scope="X67.1 X68.1" reference="R222" />
    <constraint name="C223" model="TKC" arity="2" scope="X24.1 X26.1" reference="R223" />
    <constraint name="C224" model="TKC" arity="2" scope="X9.1 X30.1" reference="R224" />
    <constraint name="C225" model="TKC" arity="2" scope="X23.1 X26.1" reference="R225" />
    <constraint name="C226" model="TKC" arity="2" scope="X27.1 X47.1" reference="R226" />
    <constraint name="C227" model="TKC" arity="2" scope="X30.1 X39.1" reference="R227" />
    <constraint name="C228" model="TKC" arity="2" scope="X15.1 X60.1" reference="R228" />
    <constraint name="C229" model="TKC" arity="2" scope="X14.1 X41.1" reference="R229" />
    <constraint name="C230" model="TKC" arity="2" scope="X12.1 X14.1" reference="R230" />
    <constraint name="C231" model="TKC" arity="2" scope="X6.1 X27.1" reference="R231" />
    <constraint name="C232" model="TKC" arity="2" scope="X6.1 X42.1" reference="R232" />
    <constraint name="C233" model="TKC" arity="2" scope="X23.1 X65.1" reference="R233" />
    <constraint name="C234" model="TKC" arity="2" scope="X30.1 X61.1" reference="R234" />
    <constraint name="C235" model="TKC" arity="2" scope="X28.1 X36.1" reference="R235" />
    <constraint name="C236" model="TKC" arity="2" scope="X2.1 X31.1" reference="R236" />
    <constraint name="C237" model="TKC" arity="2" scope="X11.1 X36.1" reference="R237" />
    <constraint name="C238" model="TKC" arity="2" scope="X34.1 X59.1" reference="R238" />
    <constraint name="C239" model="TKC" arity="2" scope="X36.1 X64.1" reference="R239" />
    <constraint name="C240" model="TKC" arity="2" scope="X12.1 X50.1" reference="R240" />
    <constraint name="C241" model="TKC" arity="2" scope="X9.1 X16.1" reference="R241" />
    <constraint name="C242" model="TKC" arity="2" scope="X1.1 X31.1" reference="R242" />
    <constraint name="C243" model="TKC" arity="2" scope="X20.1 X61.1" reference="R243" />
    <constraint name="C244" model="TKC" arity="2" scope="X17.1 X60.1" reference="R244" />
    <constraint name="C245" model="TKC" arity="2" scope="X31.1 X40.1" reference="R245" />
    <constraint name="C246" model="TKC" arity="2" scope="X35.1 X46.1" reference="R246" />
    <constraint name="C247" model="TKC" arity="2" scope="X60.1 X68.1" reference="R247" />
    <constraint name="C248" model="TKC" arity="2" scope="X43.1 X55.1" reference="R248" />
    <constraint name="C249" model="TKC" arity="2" scope="X39.1 X44.1" reference="R249" />
    <constraint name="C250" model="TKC" arity="2" scope="X9.1 X61.1" reference="R250" />
    <constraint name="C251" model="TKC" arity="2" scope="X18.1 X32.1" reference="R251" />
    <constraint name="C252" model="TKC" arity="2" scope="X33.1 X67.1" reference="R252" />
    <constraint name="C253" model="TKC" arity="2" scope="X28.1 X58.1" reference="R253" />
    <constraint name="C254" model="TKC" arity="2" scope="X25.1 X33.1" reference="R254" />
    <constraint name="C255" model="TKC" arity="2" scope="X32.1 X69.1" reference="R255" />
    <constraint name="C256" model="TKC" arity="2" scope="X11.1 X24.1" reference="R256" />
    <constraint name="C257" model="TKC" arity="2" scope="X18.1 X56.1" reference="R257" />
    <constraint name="C258" model="TKC" arity="2" scope="X6.1 X34.1" reference="R258" />
    <constraint name="C259" model="TKC" arity="2" scope="X39.1 X60.1" reference="R259" />
    <constraint name="C260" model="TKC" arity="2" scope="X24.1 X35.1" reference="R260" />
    <constraint name="C261" model="TKC" arity="2" scope="X31.1 X55.1" reference="R261" />
    <constraint name="C262" model="TKC" arity="2" scope="X13.1 X38.1" reference="R262" />
    <constraint name="C263" model="TKC" arity="2" scope="X5.1 X33.1" reference="R263" />
    <constraint name="C264" model="TKC" arity="2" scope="X5.1 X18.1" reference="R264" />
    <constraint name="C265" model="TKC" arity="2" scope="X35.1 X44.1" reference="R265" />
    <constraint name="C266" model="TKC" arity="2" scope="X53.1 X59.1" reference="R266" />
    <constraint name="C267" model="TKC" arity="2" scope="X33.1 X50.1" reference="R267" />
    <constraint name="C268" model="TKC" arity="2" scope="X24.1 X58.1" reference="R268" />
    <constraint name="C269" model="TKC" arity="2" scope="X22.1 X51.1" reference="R269" />
    <constraint name="C270" model="TKC" arity="2" scope="X41.1 X48.1" reference="R270" />
    <constraint name="C271" model="TKC" arity="2" scope="X21.1 X26.1" reference="R271" />
    <constraint name="C272" model="TKC" arity="2" scope="X1.1 X60.1" reference="R272" />
    <constraint name="C273" model="TKC" arity="2" scope="X10.1 X15.1" reference="R273" />
    <constraint name="C274" model="TKC" arity="2" scope="X24.1 X66.1" reference="R274" />
    <constraint name="C275" model="TKC" arity="2" scope="X27.1 X67.1" reference="R275" />
    <constraint name="C276" model="TKC" arity="2" scope="X27.1 X44.1" reference="R276" />
    <constraint name="C277" model="TKC" arity="2" scope="X53.1 X56.1" reference="R277" />
    <constraint name="C278" model="TKC" arity="2" scope="X17.1 X50.1" reference="R278" />
    <constraint name="C279" model="TKC" arity="2" scope="X12.1 X19.1" reference="R279" />
    <constraint name="C280" model="TKC" arity="2" scope="X12.1 X58.1" reference="R280" />
    <constraint name="C281" model="TKC" arity="2" scope="X10.1 X33.1" reference="R281" />
    <constraint name="C282" model="TKC" arity="2" scope="X45.1 X56.1" reference="R282" />
    <constraint name="C283" model="TKC" arity="2" scope="X3.1 X47.1" reference="R283" />
    <constraint name="C284" model="TKC" arity="2" scope="X30.1 X36.1" reference="R284" />
    <constraint name="C285" model="TKC" arity="2" scope="X29.1 X64.1" reference="R285" />
    <constraint name="C286" model="TKC" arity="2" scope="X19.1 X49.1" reference="R286" />
    <constraint name="C287" model="TKC" arity="2" scope="X7.1 X27.1" reference="R287" />
    <constraint name="C288" model="TKC" arity="2" scope="X42.1 X56.1" reference="R288" />
    <constraint name="C289" model="TKC" arity="2" scope="X10.1 X12.1" reference="R289" />
    <constraint name="C290" model="TKC" arity="2" scope="X17.1 X32.1" reference="R290" />
    <constraint name="C291" model="TKC" arity="2" scope="X16.1 X32.1" reference="R291" />
    <constraint name="C292" model="TKC" arity="2" scope="X10.1 X27.1" reference="R292" />
    <constraint name="C293" model="TKC" arity="2" scope="X10.1 X63.1" reference="R293" />
    <constraint name="C294" model="TKC" arity="2" scope="X18.1 X54.1" reference="R294" />
    <constraint name="C295" model="TKC" arity="2" scope="X7.1 X44.1" reference="R295" />
    <constraint name="C296" model="TKC" arity="2" scope="X30.1 X55.1" reference="R296" />
    <constraint name="C297" model="TKC" arity="2" scope="X16.1 X49.1" reference="R297" />
    <constraint name="C298" model="TKC" arity="2" scope="X37.1 X51.1" reference="R298" />
    <constraint name="C299" model="TKC" arity="2" scope="X46.1 X53.1" reference="R299" />
    <constraint name="C300" model="TKC" arity="2" scope="X51.1 X66.1" reference="R300" />
    <constraint name="C301" model="TKC" arity="2" scope="X10.1 X66.1" reference="R301" />
    <constraint name="C302" model="TKC" arity="2" scope="X22.1 X47.1" reference="R302" />
    <constraint name="C303" model="TKC" arity="2" scope="X10.1 X51.1" reference="R303" />
    <constraint name="C304" model="TKC" arity="2" scope="X16.1 X67.1" reference="R304" />
    <constraint name="C305" model="TKC" arity="2" scope="X62.1 X63.1" reference="R305" />
    <constraint name="C306" model="TKC" arity="2" scope="X33.1 X65.1" reference="R306" />
    <constraint name="C307" model="TKC" arity="2" scope="X21.1 X27.1" reference="R307" />
    <constraint name="C308" model="TKC" arity="2" scope="X16.1 X22.1" reference="R308" />
    <constraint name="C309" model="TKC" arity="2" scope="X9.1 X50.1" reference="R309" />
    <constraint name="C310" model="TKC" arity="2" scope="X11.1 X53.1" reference="R310" />
    <constraint name="C311" model="TKC" arity="2" scope="X1.1 X27.1" reference="R311" />
    <constraint name="C312" model="TKC" arity="2" scope="X10.1 X69.1" reference="R312" />
    <constraint name="C313" model="TKC" arity="2" scope="X23.1 X51.1" reference="R313" />
    <constraint name="C314" model="TKC" arity="2" scope="X20.1 X68.1" reference="R314" />
    <constraint name="C315" model="TKC" arity="2" scope="X27.1 X66.1" reference="R315" />
    <constraint name="C316" model="TKC" arity="2" scope="X64.1 X65.1" reference="R316" />
    <constraint name="C317" model="TKC" arity="2" scope="X1.1 X67.1" reference="R317" />
    <constraint name="C318" model="TKC" arity="2" scope="X51.1 X59.1" reference="R318" />
    <constraint name="C319" model="TKC" arity="2" scope="X44.1 X58.1" reference="R319" />
    <constraint name="C320" model="TKC" arity="2" scope="X36.1 X44.1" reference="R320" />
    <constraint name="C321" model="TKC" arity="2" scope="X2.1 X43.1" reference="R321" />
    <constraint name="C322" model="TKC" arity="2" scope="X35.1 X54.1" reference="R322" />
    <constraint name="C323" model="TKC" arity="2" scope="X40.1 X46.1" reference="R323" />
    <constraint name="C324" model="TKC" arity="2" scope="X16.1 X45.1" reference="R324" />
    <constraint name="C325" model="TKC" arity="2" scope="X46.1 X57.1" reference="R325" />
    <constraint name="C326" model="TKC" arity="2" scope="X48.1 X56.1" reference="R326" />
    <constraint name="C327" model="TKC" arity="2" scope="X39.1 X41.1" reference="R327" />
    <constraint name="C328" model="TKC" arity="2" scope="X14.1 X51.1" reference="R328" />
    <constraint name="C329" model="TKC" arity="2" scope="X25.1 X58.1" reference="R329" />
    <constraint name="C330" model="TKC" arity="2" scope="X17.1 X52.1" reference="R330" />
    <constraint name="C331" model="TKC" arity="2" scope="X6.1 X30.1" reference="R331" />
    <constraint name="C332" model="TKC" arity="2" scope="X2.1 X47.1" reference="R332" />
    <constraint name="C333" model="TKC" arity="2" scope="X6.1 X70.1" reference="R333" />
    <constraint name="C334" model="TKC" arity="2" scope="X13.1 X34.1" reference="R334" />
    <constraint name="C335" model="TKC" arity="2" scope="X19.1 X25.1" reference="R335" />
    <constraint name="C336" model="TKC" arity="2" scope="X65.1 X69.1" reference="R336" />
    <constraint name="C337" model="TKC" arity="2" scope="X16.1 X43.1" reference="R337" />
    <constraint name="C338" model="TKC" arity="2" scope="X34.1 X37.1" reference="R338" />
    <constraint name="C339" model="TKC" arity="2" scope="X13.1 X70.1" reference="R339" />
    <constraint name="C340" model="TKC" arity="2" scope="X23.1 X32.1" reference="R340" />
    <constraint name="C341" model="TKC" arity="2" scope="X3.1 X35.1" reference="R341" />
    <constraint name="C342" model="TKC" arity="2" scope="X4.1 X66.1" reference="R342" />
    <constraint name="C343" model="TKC" arity="2" scope="X15.1 X49.1" reference="R343" />
    <constraint name="C344" model="TKC" arity="2" scope="X32.1 X66.1" reference="R344" />
    <constraint name="C345" model="TKC" arity="2" scope="X33.1 X61.1" reference="R345" />
    <constraint name="C346" model="TKC" arity="2" scope="X27.1 X50.1" reference="R346" />
    <constraint name="C347" model="TKC" arity="2" scope="X2.1 X30.1" reference="R347" />
    <constraint name="C348" model="TKC" arity="2" scope="X27.1 X57.1" reference="R348" />
    <constraint name="C349" model="TKC" arity="2" scope="X15.1 X33.1" reference="R349" />
    <constraint name="C350" model="TKC" arity="2" scope="X24.1 X45.1" reference="R350" />
    <constraint name="C351" model="TKC" arity="2" scope="X15.1 X19.1" reference="R351" />
    <constraint name="C352" model="TKC" arity="2" scope="X12.1 X31.1" reference="R352" />
    <constraint name="C353" model="TKC" arity="2" scope="X30.1 X70.1" reference="R353" />
    <constraint name="C354" model="TKC" arity="2" scope="X41.1 X47.1" reference="R354" />
    <constraint name="C355" model="TKC" arity="2" scope="X15.1 X22.1" reference="R355" />
    <constraint name="C356" model="TKC" arity="2" scope="X21.1 X40.1" reference="R356" />
    <constraint name="C357" model="TKC" arity="2" scope="X20.1 X28.1" reference="R357" />
    <constraint name="C358" model="TKC" arity="2" scope="X15.1 X21.1" reference="R358" />
    <constraint name="C359" model="TKC" arity="2" scope="X1.1 X64.1" reference="R359" />
    <constraint name="C360" model="TKC" arity="2" scope="X3.1 X6.1" reference="R360" />
    <constraint name="C361" model="TKC" arity="2" scope="X22.1 X70.1" reference="R361" />
    <constraint name="C362" model="TKC" arity="2" scope="X11.1 X56.1" reference="R362" />
    <constraint name="C363" model="TKC" arity="2" scope="X13.1 X54.1" reference="R363" />
    <constraint name="C364" model="TKC" arity="2" scope="X2.1 X48.1" reference="R364" />
    <constraint name="C365" model="TKC" arity="2" scope="X13.1 X33.1" reference="R365" />
    <constraint name="C366" model="TKC" arity="2" scope="X6.1 X63.1" reference="R366" />
    <constraint name="C367" model="TKC" arity="2" scope="X36.1 X58.1" reference="R367" />
    <constraint name="C368" model="TKC" arity="2" scope="X59.1 X69.1" reference="R368" />
    <constraint name="C369" model="TKC" arity="2" scope="X44.1 X53.1" reference="R369" />
    <constraint name="C370" model="TKC" arity="2" scope="X19.1 X41.1" reference="R370" />
    <constraint name="C371" model="TKC" arity="2" scope="X2.1 X23.1" reference="R371" />
    <constraint name="C372" model="TKC" arity="2" scope="X16.1 X48.1" reference="R372" />
    <constraint name="C373" model="TKC" arity="2" scope="X19.1 X45.1" reference="R373" />
    <constraint name="C374" model="TKC" arity="2" scope="X8.1 X12.1" reference="R374" />
    <constraint name="C375" model="TKC" arity="2" scope="X56.1 X64.1" reference="R375" />
    <constraint name="C376" model="TKC" arity="2" scope="X21.1 X31.1" reference="R376" />
    <constraint name="C377" model="TKC" arity="2" scope="X22.1 X60.1" reference="R377" />
    <constraint name="C378" model="TKC" arity="2" scope="X4.1 X11.1" reference="R378" />
    <constraint name="C379" model="TKC" arity="2" scope="X24.1 X56.1" reference="R379" />
    <constraint name="C380" model="TKC" arity="2" scope="X23.1 X47.1" reference="R380" />
    <constraint name="C381" model="TKC" arity="2" scope="X14.1 X48.1" reference="R381" />
    <constraint name="C382" model="TKC" arity="2" scope="X22.1 X36.1" reference="R382" />
    <constraint name="C383" model="TKC" arity="2" scope="X10.1 X24.1" reference="R383" />
    <constraint name="C384" model="TKC" arity="2" scope="X30.1 X46.1" reference="R384" />
    <constraint name="C385" model="TKC" arity="2" scope="X18.1 X68.1" reference="R385" />
    <constraint name="C386" model="TKC" arity="2" scope="X49.1 X51.1" reference="R386" />
    <constraint name="C387" model="TKC" arity="2" scope="X1.1 X12.1" reference="R387" />
    <constraint name="C388" model="TKC" arity="2" scope="X28.1 X53.1" reference="R388" />
    <constraint name="C389" model="TKC" arity="2" scope="X18.1 X20.1" reference="R389" />
    <constraint name="C390" model="TKC" arity="2" scope="X5.1 X63.1" reference="R390" />
    <constraint name="C391" model="TKC" arity="2" scope="X26.1 X37.1" reference="R391" />
    <constraint name="C392" model="TKC" arity="2" scope="X21.1 X62.1" reference="R392" />
    <constraint name="C393" model="TKC" arity="2" scope="X33.1 X54.1" reference="R393" />
    <constraint name="C394" model="TKC" arity="2" scope="X6.1 X38.1" reference="R394" />
    <constraint name="C395" model="TKC" arity="2" scope="X23.1 X35.1" reference="R395" />
    <constraint name="C396" model="TKC" arity="2" scope="X26.1 X36.1" reference="R396" />
    <constraint name="C397" model="TKC" arity="2" scope="X8.1 X28.1" reference="R397" />
    <constraint name="C398" model="TKC" arity="2" scope="X2.1 X26.1" reference="R398" />
    <constraint name="C399" model="TKC" arity="2" scope="X9.1 X51.1" reference="R399" />
    <constraint name="C400" model="TKC" arity="2" scope="X10.1 X56.1" reference="R400" />
    <constraint name="C401" model="TKC" arity="2" scope="X35.1 X49.1" reference="R401" />
    <constraint name="C402" model="TKC" arity="2" scope="X5.1 X48.1" reference="R402" />
    <constraint name="C403" model="TKC" arity="2" scope="X1.1 X62.1" reference="R403" />
    <constraint name="C404" model="TKC" arity="2" scope="X32.1 X39.1" reference="R404" />
    <constraint name="C405" model="TKC" arity="2" scope="X47.1 X52.1" reference="R405" />
    <constraint name="C406" model="TKC" arity="2" scope="X46.1 X59.1" reference="R406" />
    <constraint name="C407" model="TKC" arity="2" scope="X12.1 X38.1" reference="R407" />
    <constraint name="C408" model="TKC" arity="2" scope="X32.1 X43.1" reference="R408" />
    <constraint name="C409" model="TKC" arity="2" scope="X21.1 X24.1" reference="R409" />
    <constraint name="C410" model="TKC" arity="2" scope="X1.1 X47.1" reference="R410" />
    <constraint name="C411" model="TKC" arity="2" scope="X44.1 X54.1" reference="R411" />
    <constraint name="C412" model="TKC" arity="2" scope="X18.1 X66.1" reference="R412" />
    <constraint name="C413" model="TKC" arity="2" scope="X36.1 X54.1" reference="R413" />
    <constraint name="C414" model="TKC" arity="2" scope="X42.1 X65.1" reference="R414" />
    <constraint name="C415" model="TKC" arity="2" scope="X38.1 X46.1" reference="R415" />
    <constraint name="C416" model="TKC" arity="2" scope="X1.1 X19.1" reference="R416" />
    <constraint name="C417" model="TKC" arity="2" scope="X20.1 X59.1" reference="R417" />
    <constraint name="C418" model="TKC" arity="2" scope="X16.1 X47.1" reference="R418" />
    <constraint name="C419" model="TKC" arity="2" scope="X31.1 X49.1" reference="R419" />
    <constraint name="C420" model="TKC" arity="2" scope="X27.1 X65.1" reference="R420" />
    <constraint name="C421" model="TKC" arity="2" scope="X5.1 X15.1" reference="R421" />
    <constraint name="C422" model="TKC" arity="2" scope="X34.1 X39.1" reference="R422" />
    <constraint name="C423" model="TKC" arity="2" scope="X5.1 X8.1" reference="R423" />
    <constraint name="C424" model="TKC" arity="2" scope="X25.1 X49.1" reference="R424" />
    <constraint name="C425" model="TKC" arity="2" scope="X3.1 X48.1" reference="R425" />
    <constraint name="C426" model="TKC" arity="2" scope="X10.1 X45.1" reference="R426" />
    <constraint name="C427" model="TKC" arity="2" scope="X14.1 X58.1" reference="R427" />
    <constraint name="C428" model="TKC" arity="2" scope="X27.1 X35.1" reference="R428" />
    <constraint name="C429" model="TKC" arity="2" scope="X54.1 X55.1" reference="R429" />
    <constraint name="C430" model="TKC" arity="2" scope="X36.1 X40.1" reference="R430" />
    <constraint name="C431" model="TKC" arity="2" scope="X1.1 X68.1" reference="R431" />
    <constraint name="C432" model="TKC" arity="2" scope="X10.1 X30.1" reference="R432" />
    <constraint name="C433" model="TKC" arity="2" scope="X1.1 X61.1" reference="R433" />
    <constraint name="C434" model="TKC" arity="2" scope="X30.1 X56.1" reference="R434" />
    <constraint name="C435" model="TKC" arity="2" scope="X44.1 X52.1" reference="R435" />
    <constraint name="C436" model="TKC" arity="2" scope="X5.1 X65.1" reference="R436" />
    <constraint name="C437" model="TKC" arity="2" scope="X27.1 X29.1" reference="R437" />
    <constraint name="C438" model="TKC" arity="2" scope="X3.1 X8.1" reference="R438" />
    <constraint name="C439" model="TKC" arity="2" scope="X32.1 X34.1" reference="R439" />
    <constraint name="C440" model="TKC" arity="2" scope="X4.1 X15.1" reference="R440" />
    <constraint name="C441" model="TKC" arity="2" scope="X47.1 X60.1" reference="R441" />
    <constraint name="C442" model="TKC" arity="2" scope="X27.1 X41.1" reference="R442" />
    <constraint name="C443" model="TKC" arity="2" scope="X41.1 X64.1" reference="R443" />
    <constraint name="C444" model="TKC" arity="2" scope="X59.1 X62.1" reference="R444" />
    <constraint name="C445" model="TKC" arity="2" scope="X23.1 X66.1" reference="R445" />
    <constraint name="C446" model="TKC" arity="2" scope="X38.1 X57.1" reference="R446" />
    <constraint name="C447" model="TKC" arity="2" scope="X32.1 X42.1" reference="R447" />
    <constraint name="C448" model="TKC" arity="2" scope="X17.1 X41.1" reference="R448" />
    <constraint name="C449" model="TKC" arity="2" scope="X3.1 X22.1" reference="R449" />
    <constraint name="C450" model="TKC" arity="2" scope="X10.1 X53.1" reference="R450" />
    <constraint name="C451" model="TKC" arity="2" scope="X24.1 X57.1" reference="R451" />
    <constraint name="C452" model="TKC" arity="2" scope="X36.1 X50.1" reference="R452" />
    <constraint name="C453" model="TKC" arity="2" scope="X47.1 X50.1" reference="R453" />
    <constraint name="C454" model="TKC" arity="2" scope="X2.1 X61.1" reference="R454" />
    <constraint name="C455" model="TKC" arity="2" scope="X12.1 X18.1" reference="R455" />
    <constraint name="C456" model="TKC" arity="2" scope="X38.1 X50.1" reference="R456" />
    <constraint name="C457" model="TKC" arity="2" scope="X8.1 X14.1" reference="R457" />
    <constraint name="C458" model="TKC" arity="2" scope="X25.1 X46.1" reference="R458" />
    <constraint name="C459" model="TKC" arity="2" scope="X25.1 X42.1" reference="R459" />
    <constraint name="C460" model="TKC" arity="2" scope="X35.1 X66.1" reference="R460" />
    <constraint name="C461" model="TKC" arity="2" scope="X27.1 X58.1" reference="R461" />
    <constraint name="C462" model="TKC" arity="2" scope="X14.1 X50.1" reference="R462" />
    <constraint name="C463" model="TKC" arity="2" scope="X9.1 X43.1" reference="R463" />
    <constraint name="C464" model="TKC" arity="2" scope="X23.1 X56.1" reference="R464" />
    <constraint name="C465" model="TKC" arity="2" scope="X6.1 X33.1" reference="R465" />
    <constraint name="C466" model="TKC" arity="2" scope="X25.1 X32.1" reference="R466" />
    <constraint name="C467" model="TKC" arity="2" scope="X43.1 X60.1" reference="R467" />
    <constraint name="C468" model="TKC" arity="2" scope="X15.1 X70.1" reference="R468" />
    <constraint name="C469" model="TKC" arity="2" scope="X37.1 X68.1" reference="R469" />
    <constraint name="C470" model="TKC" arity="2" scope="X37.1 X63.1" reference="R470" />
    <constraint name="C471" model="TKC" arity="2" scope="X18.1 X64.1" reference="R471" />
    <constraint name="C472" model="TKC" arity="2" scope="X36.1 X38.1" reference="R472" />
    <constraint name="C473" model="TKC" arity="2" scope="X8.1 X52.1" reference="R473" />
    <constraint name="C474" model="TKC" arity="2" scope="X21.1 X44.1" reference="R474" />
    <constraint name="C475" model="TKC" arity="2" scope="X27.1 X46.1" reference="R475" />
    <constraint name="C476" model="TKC" arity="2" scope="X1.1 X66.1" reference="R476" />
    <constraint name="C477" model="TKC" arity="2" scope="X40.1 X51.1" reference="R477" />
    <constraint name="C478" model="TKC" arity="2" scope="X13.1 X16.1" reference="R478" />
    <constraint name="C479" model="TKC" arity="2" scope="X3.1 X19.1" reference="R479" />
    <constraint name="C480" model="TKC" arity="2" scope="X48.1 X54.1" reference="R480" />
    <constraint name="C481" model="TKC" arity="2" scope="X7.1 X37.1" reference="R481" />
    <constraint name="C482" model="TKC" arity="2" scope="X56.1 X58.1" reference="R482" />
    <constraint name="C483" model="TKC" arity="2" scope="X42.1 X58.1" reference="R483" />
    <constraint name="C484" model="TKC" arity="2" scope="X18.1 X53.1" reference="R484" />
    <constraint name="C485" model="TKC" arity="2" scope="X43.1 X68.1" reference="R485" />
    <constraint name="C486" model="TKC" arity="2" scope="X54.1 X70.1" reference="R486" />
    <constraint name="C487" model="TKC" arity="2" scope="X14.1 X36.1" reference="R487" />
    <constraint name="C488" model="TKC" arity="2" scope="X9.1 X31.1" reference="R488" />
    <constraint name="C489" model="TKC" arity="2" scope="X27.1 X40.1" reference="R489" />
    <constraint name="C490" model="TKC" arity="2" scope="X10.1 X37.1" reference="R490" />
    <constraint name="C491" model="TKC" arity="2" scope="X46.1 X52.1" reference="R491" />
    <constraint name="C492" model="TKC" arity="2" scope="X9.1 X22.1" reference="R492" />
    <constraint name="C493" model="TKC" arity="2" scope="X34.1 X51.1" reference="R493" />
    <constraint name="C494" model="TKC" arity="2" scope="X40.1 X70.1" reference="R494" />
    <constraint name="C495" model="TKC" arity="2" scope="X24.1 X55.1" reference="R495" />
    <constraint name="C496" model="TKC" arity="2" scope="X18.1 X45.1" reference="R496" />
    <constraint name="C497" model="TKC" arity="2" scope="X31.1 X52.1" reference="R497" />
    <constraint name="C498" model="TKC" arity="2" scope="X20.1 X54.1" reference="R498" />
    <constraint name="C499" model="TKC" arity="2" scope="X25.1 X39.1" reference="R499" />
    <constraint name="C500" model="TKC" arity="2" scope="X29.1 X51.1" reference="R500" />
    <constraint name="C501" model="TKC" arity="2" scope="X41.1 X65.1" reference="R501" />
    <constraint name="C502" model="TKC" arity="2" scope="X6.1 X52.1" reference="R502" />
    <constraint name="C503" model="TKC" arity="2" scope="X17.1 X39.1" reference="R503" />
    <constraint name="C504" model="TKC" arity="2" scope="X64.1 X69.1" reference="R504" />
    <constraint name="C505" model="TKC" arity="2" scope="X39.1 X42.1" reference="R505" />
    <constraint name="C506" model="TKC" arity="2" scope="X36.1 X49.1" reference="R506" />
    <constraint name="C507" model="TKC" arity="2" scope="X3.1 X12.1" reference="R507" />
    <constraint name="C508" model="TKC" arity="2" scope="X37.1 X65.1" reference="R508" />
    <constraint name="C509" model="TKC" arity="2" scope="X17.1 X58.1" reference="R509" />
    <constraint name="C510" model="TKC" arity="2" scope="X11.1 X13.1" reference="R510" />
    <constraint name="C511" model="TKC" arity="2" scope="X52.1 X67.1" reference="R511" />
    <constraint name="C512" model="TKC" arity="2" scope="X21.1 X64.1" reference="R512" />
    <constraint name="C513" model="TKC" arity="2" scope="X57.1 X64.1" reference="R513" />
    <constraint name="C514" model="TKC" arity="2" scope="X55.1 X66.1" reference="R514" />
    <constraint name="C515" model="TKC" arity="2" scope="X9.1 X54.1" reference="R515" />
    <constraint name="C516" model="TKC" arity="2" scope="X15.1 X23.1" reference="R516" />
    <constraint name="C517" model="TKC" arity="2" scope="X23.1 X68.1" reference="R517" />
    <constraint name="C518" model="TKC" arity="2" scope="X37.1 X53.1" reference="R518" />
    <constraint name="C519" model="TKC" arity="2" scope="X16.1 X54.1" reference="R519" />
    <constraint name="C520" model="TKC" arity="2" scope="X47.1 X66.1" reference="R520" />
    <constraint name="C521" model="TKC" arity="2" scope="X38.1 X65.1" reference="R521" />
    <constraint name="C522" model="TKC" arity="2" scope="X7.1 X56.1" reference="R522" />
    <constraint name="C523" model="TKC" arity="2" scope="X54.1 X58.1" reference="R523" />
    <constraint name="C524" model="TKC" arity="2" scope="X18.1 X31.1" reference="R524" />
    <constraint name="C525" model="TKC" arity="2" scope="X34.1 X61.1" reference="R525" />
    <constraint name="C526" model="TKC" arity="2" scope="X7.1 X10.1" reference="R526" />
    <constraint name="C527" model="TKC" arity="2" scope="X33.1 X69.1" reference="R527" />
    <constraint name="C528" model="TKC" arity="2" scope="X27.1 X54.1" reference="R528" />
    <constraint name="C529" model="TKC" arity="2" scope="X21.1 X38.1" reference="R529" />
    <constraint name="C530" model="TKC" arity="2" scope="X38.1 X60.1" reference="R530" />
    <constraint name="C531" model="TKC" arity="2" scope="X48.1 X55.1" reference="R531" />
    <constraint name="C532" model="TKC" arity="2" scope="X26.1 X28.1" reference="R532" />
    <constraint name="C533" model="TKC" arity="2" scope="X38.1 X45.1" reference="R533" />
    <constraint name="C534" model="TKC" arity="2" scope="X12.1 X34.1" reference="R534" />
    <constraint name="C535" model="TKC" arity="2" scope="X16.1 X37.1" reference="R535" />
    <constraint name="C536" model="TKC" arity="2" scope="X27.1 X55.1" reference="R536" />
    <constraint name="C537" model="TKC" arity="2" scope="X32.1 X35.1" reference="R537" />
    <constraint name="C538" model="TKC" arity="2" scope="X14.1 X53.1" reference="R538" />
    <constraint name="C539" model="TKC" arity="2" scope="X28.1 X50.1" reference="R539" />
    <constraint name="C540" model="TKC" arity="2" scope="X6.1 X37.1" reference="R540" />
    <constraint name="C541" model="TKC" arity="2" scope="X22.1 X27.1" reference="R541" />
    <constraint name="C542" model="TKC" arity="2" scope="X17.1 X69.1" reference="R542" />
    <constraint name="C543" model="TKC" arity="2" scope="X32.1 X40.1" reference="R543" />
    <constraint name="C544" model="TKC" arity="2" scope="X52.1 X60.1" reference="R544" />
    <constraint name="C545" model="TKC" arity="2" scope="X6.1 X55.1" reference="R545" />
    <constraint name="C546" model="TKC" arity="2" scope="X19.1 X59.1" reference="R546" />
    <constraint name="C547" model="TKC" arity="2" scope="X18.1 X61.1" reference="R547" />
    <constraint name="C548" model="TKC" arity="2" scope="X47.1 X65.1" reference="R548" />
    <constraint name="C549" model="TKC" arity="2" scope="X24.1 X44.1" reference="R549" />
    <constraint name="C550" model="TKC" arity="2" scope="X1.1 X18.1" reference="R550" />
    <constraint name="C551" model="TKC" arity="2" scope="X5.1 X24.1" reference="R551" />
    <constraint name="C552" model="TKC" arity="2" scope="X28.1 X41.1" reference="R552" />
    <constraint name="C553" model="TKC" arity="2" scope="X46.1 X48.1" reference="R553" />
    <constraint name="C554" model="TKC" arity="2" scope="X25.1 X40.1" reference="R554" />
    <constraint name="C555" model="TKC" arity="2" scope="X31.1 X61.1" reference="R555" />
    <constraint name="C556" model="TKC" arity="2" scope="X14.1 X29.1" reference="R556" />
    <constraint name="C557" model="TKC" arity="2" scope="X27.1 X59.1" reference="R557" />
    <constraint name="C558" model="TKC" arity="2" scope="X19.1 X39.1" reference="R558" />
    <constraint name="C559" model="TKC" arity="2" scope="X6.1 X28.1" reference="R559" />
    <constraint name="C560" model="TKC" arity="2" scope="X18.1 X35.1" reference="R560" />
    <constraint name="C561" model="TKC" arity="2" scope="X29.1 X52.1" reference="R561" />
    <constraint name="C562" model="TKC" arity="2" scope="X25.1 X56.1" reference="R562" />
    <constraint name="C563" model="TKC" arity="2" scope="X15.1 X31.1" reference="R563" />
    <constraint name="C564" model="TKC" arity="2" scope="X3.1 X64.1" reference="R564" />
    <constraint name="C565" model="TKC" arity="2" scope="X25.1 X66.1" reference="R565" />
    <constraint name="C566" model="TKC" arity="2" scope="X63.1 X68.1" reference="R566" />
    <constraint name="C567" model="TKC" arity="2" scope="X15.1 X52.1" reference="R567" />
    <constraint name="C568" model="TKC" arity="2" scope="X10.1 X43.1" reference="R568" />
    <constraint name="C569" model="TKC" arity="2" scope="X45.1 X50.1" reference="R569" />
    <constraint name="C570" model="TKC" arity="2" scope="X25.1 X53.1" reference="R570" />
    <constraint name="C571" model="TKC" arity="2" scope="X16.1 X70.1" reference="R571" />
    <constraint name="C572" model="TKC" arity="2" scope="X26.1 X33.1" reference="R572" />
    <constraint name="C573" model="TKC" arity="2" scope="X10.1 X54.1" reference="R573" />
    <constraint name="C574" model="TKC" arity="2" scope="X4.1 X21.1" reference="R574" />
    <constraint name="C575" model="TKC" arity="2" scope="X35.1 X39.1" reference="R575" />
    <constraint name="C576" model="TKC" arity="2" scope="X8.1 X43.1" reference="R576" />
    <constraint name="C577" model="TKC" arity="2" scope="X7.1 X65.1" reference="R577" />
    <constraint name="C578" model="TKC" arity="2" scope="X6.1 X48.1" reference="R578" />
    <constraint name="C579" model="TKC" arity="2" scope="X7.1 X54.1" reference="R579" />
    <constraint name="C580" model="TKC" arity="2" scope="X10.1 X44.1" reference="R580" />
    <constraint name="C581" model="TKC" arity="2" scope="X23.1 X69.1" reference="R581" />
    <constraint name="C582" model="TKC" arity="2" scope="X14.1 X31.1" reference="R582" />
    <constraint name="C583" model="TKC" arity="2" scope="X12.1 X41.1" reference="R583" />
    <constraint name="C584" model="TKC" arity="2" scope="X16.1 X19.1" reference="R584" />
    <constraint name="C585" model="TKC" arity="2" scope="X24.1 X27.1" reference="R585" />
    <constraint name="C586" model="TKC" arity="2" scope="X2.1 X53.1" reference="R586" />
    <constraint name="C587" model="TKC" arity="2" scope="X22.1 X38.1" reference="R587" />
    <constraint name="C588" model="TKC" arity="2" scope="X3.1 X26.1" reference="R588" />
    <constraint name="C589" model="TKC" arity="2" scope="X38.1 X59.1" reference="R589" />
    <constraint name="C590" model="TKC" arity="2" scope="X51.1 X52.1" reference="R590" />
    <constraint name="C591" model="TKC" arity="2" scope="X32.1 X61.1" reference="R591" />
    <constraint name="C592" model="TKC" arity="2" scope="X9.1 X36.1" reference="R592" />
    <constraint name="C593" model="TKC" arity="2" scope="X5.1 X34.1" reference="R593" />
    <constraint name="C594" model="TKC" arity="2" scope="X20.1 X46.1" reference="R594" />
    <constraint name="C595" model="TKC" arity="2" scope="X42.1 X49.1" reference="R595" />
    <constraint name="C596" model="TKC" arity="2" scope="X19.1 X66.1" reference="R596" />
    <constraint name="C597" model="TKC" arity="2" scope="X1.1 X33.1" reference="R597" />
    <constraint name="C598" model="TKC" arity="2" scope="X20.1 X45.1" reference="R598" />
    <constraint name="C599" model="TKC" arity="2" scope="X12.1 X29.1" reference="R599" />
    <constraint name="C600" model="TKC" arity="2" scope="X8.1 X18.1" reference="R600" />
    <constraint name="C601" model="TKC" arity="2" scope="X14.1 X66.1" reference="R601" />
    <constraint name="C602" model="TKC" arity="2" scope="X12.1 X13.1" reference="R602" />
    <constraint name="C603" model="TKC" arity="2" scope="X43.1 X58.1" reference="R603" />
    <constraint name="C604" model="TKC" arity="2" scope="X35.1 X56.1" reference="R604" />
    <constraint name="C605" model="TKC" arity="2" scope="X42.1 X45.1" reference="R605" />
    <constraint name="C606" model="TKC" arity="2" scope="X37.1 X57.1" reference="R606" />
    <constraint name="C607" model="TKC" arity="2" scope="X6.1 X25.1" reference="R607" />
    <constraint name="C608" model="TKC" arity="2" scope="X8.1 X17.1" reference="R608" />
    <constraint name="C609" model="TKC" arity="2" scope="X28.1 X52.1" reference="R609" />
    <constraint name="C610" model="TKC" arity="2" scope="X14.1 X33.1" reference="R610" />
    <constraint name="C611" model="TKC" arity="2" scope="X34.1 X62.1" reference="R611" />
    <constraint name="C612" model="TKC" arity="2" scope="X12.1 X46.1" reference="R612" />
    <constraint name="C613" model="TKC" arity="2" scope="X3.1 X44.1" reference="R613" />
    <constraint name="C614" model="TKC" arity="2" scope="X31.1 X57.1" reference="R614" />
    <constraint name="C615" model="TKC" arity="2" scope="X63.1 X65.1" reference="R615" />
    <constraint name="C616" model="TKC" arity="2" scope="X29.1 X34.1" reference="R616" />
    <constraint name="C617" model="TKC" arity="2" scope="X40.1 X47.1" reference="R617" />
    <constraint name="C618" model="TKC" arity="2" scope="X19.1 X31.1" reference="R618" />
    <constraint name="C619" model="TKC" arity="2" scope="X29.1 X45.1" reference="R619" />
    <constraint name="C620" model="TKC" arity="2" scope="X39.1 X69.1" reference="R620" />
    <constraint name="C621" model="TKC" arity="2" scope="X34.1 X69.1" reference="R621" />
    <constraint name="C622" model="TKC" arity="2" scope="X19.1 X63.1" reference="R622" />
    <constraint name="C623" model="TKC" arity="2" scope="X38.1 X54.1" reference="R623" />
    <constraint name="C624" model="TKC" arity="2" scope="X20.1 X67.1" reference="R624" />
    <constraint name="C625" model="TKC" arity="2" scope="X36.1 X45.1" reference="R625" />
    <constraint name="C626" model="TKC" arity="2" scope="X40.1 X58.1" reference="R626" />
    <constraint name="C627" model="TKC" arity="2" scope="X53.1 X69.1" reference="R627" />
    <constraint name="C628" model="TKC" arity="2" scope="X26.1 X47.1" reference="R628" />
    <constraint name="C629" model="TKC" arity="2" scope="X7.1 X59.1" reference="R629" />
    <constraint name="C630" model="TKC" arity="2" scope="X11.1 X60.1" reference="R630" />
    <constraint name="C631" model="TKC" arity="2" scope="X39.1 X66.1" reference="R631" />
    <constraint name="C632" model="TKC" arity="2" scope="X39.1 X53.1" reference="R632" />
    <constraint name="C633" model="TKC" arity="2" scope="X9.1 X35.1" reference="R633" />
    <constraint name="C634" model="TKC" arity="2" scope="X43.1 X52.1" reference="R634" />
    <constraint name="C635" model="TKC" arity="2" scope="X28.1 X57.1" reference="R635" />
    <constraint name="C636" model="TKC" arity="2" scope="X22.1 X42.1" reference="R636" />
    <constraint name="C637" model="TKC" arity="2" scope="X53.1 X55.1" reference="R637" />
    <constraint name="C638" model="TKC" arity="2" scope="X55.1 X67.1" reference="R638" />
    <constraint name="C639" model="TKC" arity="2" scope="X3.1 X31.1" reference="R639" />
    <constraint name="C640" model="TKC" arity="2" scope="X4.1 X62.1" reference="R640" />
    <constraint name="C641" model="TKC" arity="2" scope="X37.1 X44.1" reference="R641" />
    <constraint name="C642" model="TKC" arity="2" scope="X2.1 X20.1" reference="R642" />
    <constraint name="C643" model="TKC" arity="2" scope="X46.1 X54.1" reference="R643" />
    <constraint name="C644" model="TKC" arity="2" scope="X40.1 X69.1" reference="R644" />
    <constraint name="C645" model="TKC" arity="2" scope="X35.1 X36.1" reference="R645" />
    <constraint name="C646" model="TKC" arity="2" scope="X6.1 X49.1" reference="R646" />
    <constraint name="C647" model="TKC" arity="2" scope="X48.1 X63.1" reference="R647" />
    <constraint name="C648" model="TKC" arity="2" scope="X56.1 X67.1" reference="R648" />
    <constraint name="C649" model="TKC" arity="2" scope="X23.1 X30.1" reference="R649" />
    <constraint name="C650" model="TKC" arity="2" scope="X20.1 X43.1" reference="R650" />
    <constraint name="C651" model="TKC" arity="2" scope="X9.1 X60.1" reference="R651" />
    <constraint name="C652" model="TKC" arity="2" scope="X49.1 X58.1" reference="R652" />
    <constraint name="C653" model="TKC" arity="2" scope="X30.1 X31.1" reference="R653" />
    <constraint name="C654" model="TKC" arity="2" scope="X3.1 X20.1" reference="R654" />
    <constraint name="C655" model="TKC" arity="2" scope="X19.1 X26.1" reference="R655" />
    <constraint name="C656" model="TKC" arity="2" scope="X13.1 X17.1" reference="R656" />
    <constraint name="C657" model="TKC" arity="2" scope="X1.1 X14.1" reference="R657" />
    <constraint name="C658" model="TKC" arity="2" scope="X17.1 X68.1" reference="R658" />
    <constraint name="C659" model="TKC" arity="2" scope="X49.1 X69.1" reference="R659" />
    <constraint name="C660" model="TKC" arity="2" scope="X47.1 X58.1" reference="R660" />
    <constraint name="C661" model="TKC" arity="2" scope="X66.1 X68.1" reference="R661" />
    <constraint name="C662" model="TKC" arity="2" scope="X8.1 X70.1" reference="R662" />
    <constraint name="C663" model="TKC" arity="2" scope="X35.1 X45.1" reference="R663" />
    <constraint name="C664" model="TKC" arity="2" scope="X31.1 X32.1" reference="R664" />
    <constraint name="C665" model="TKC" arity="2" scope="X12.1 X56.1" reference="R665" />
    <constraint name="C666" model="TKC" arity="2" scope="X9.1 X28.1" reference="R666" />
    <constraint name="C667" model="TKC" arity="2" scope="X4.1 X26.1" reference="R667" />
    <constraint name="C668" model="TKC" arity="2" scope="X27.1 X70.1" reference="R668" />
    <constraint name="C669" model="TKC" arity="2" scope="X5.1 X9.1" reference="R669" />
    <constraint name="C670" model="TKC" arity="2" scope="X22.1 X35.1" reference="R670" />
    <constraint name="C671" model="TKC" arity="2" scope="X9.1 X23.1" reference="R671" />
    <constraint name="C672" model="TKC" arity="2" scope="X14.1 X52.1" reference="R672" />
    <constraint name="C673" model="TKC" arity="2" scope="X13.1 X20.1" reference="R673" />
    <constraint name="C674" model="TKC" arity="2" scope="X11.1 X38.1" reference="R674" />
    <constraint name="C675" model="TKC" arity="2" scope="X7.1 X32.1" reference="R675" />
    <constraint name="C676" model="TKC" arity="2" scope="X20.1 X34.1" reference="R676" />
    <constraint name="C677" model="TKC" arity="2" scope="X23.1 X61.1" reference="R677" />
    <constraint name="C678" model="TKC" arity="2" scope="X44.1 X57.1" reference="R678" />
    <constraint name="C679" model="TKC" arity="2" scope="X3.1 X38.1" reference="R679" />
    <constraint name="C680" model="TKC" arity="2" scope="X2.1 X42.1" reference="R680" />
    <constraint name="C681" model="TKC" arity="2" scope="X14.1 X22.1" reference="R681" />
    <constraint name="C682" model="TKC" arity="2" scope="X51.1 X69.1" reference="R682" />
    <constraint name="C683" model="TKC" arity="2" scope="X17.1 X23.1" reference="R683" />
    <constraint name="C684" model="TKC" arity="2" scope="X35.1 X62.1" reference="R684" />
    <constraint name="C685" model="TKC" arity="2" scope="X8.1 X61.1" reference="R685" />
    <constraint name="C686" model="TKC" arity="2" scope="X7.1 X22.1" reference="R686" />
    <constraint name="C687" model="TKC" arity="2" scope="X50.1 X58.1" reference="R687" />
    <constraint name="C688" model="TKC" arity="2" scope="X14.1 X47.1" reference="R688" />
    <constraint name="C689" model="TKC" arity="2" scope="X26.1 X46.1" reference="R689" />
    <constraint name="C690" model="TKC" arity="2" scope="X2.1 X66.1" reference="R690" />
    <constraint name="C691" model="TKC" arity="2" scope="X10.1 X21.1" reference="R691" />
    <constraint name="C692" model="TKC" arity="2" scope="X49.1 X66.1" reference="R692" />
    <constraint name="C693" model="TKC" arity="2" scope="X18.1 X42.1" reference="R693" />
    <constraint name="C694" model="TKC" arity="2" scope="X47.1 X55.1" reference="R694" />
    <constraint name="C695" model="TKC" arity="2" scope="X51.1 X63.1" reference="R695" />
    <constraint name="C696" model="TKC" arity="2" scope="X22.1 X44.1" reference="R696" />
    <constraint name="C697" model="TKC" arity="2" scope="X32.1 X55.1" reference="R697" />
    <constraint name="C698" model="TKC" arity="2" scope="X22.1 X43.1" reference="R698" />
    <constraint name="C699" model="TKC" arity="2" scope="X11.1 X47.1" reference="R699" />
    <constraint name="C700" model="TKC" arity="2" scope="X36.1 X68.1" reference="R700" />
    <constraint name="C701" model="TKC" arity="2" scope="X5.1 X10.1" reference="R701" />
    <constraint name="C702" model="TKC" arity="2" scope="X6.1 X20.1" reference="R702" />
    <constraint name="C703" model="TKC" arity="2" scope="X40.1 X41.1" reference="R703" />
    <constraint name="C704" model="TKC" arity="2" scope="X6.1 X31.1" reference="R704" />
    <constraint name="C705" model="TKC" arity="2" scope="X7.1 X34.1" reference="R705" />
    <constraint name="C706" model="TKC" arity="2" scope="X42.1 X63.1" reference="R706" />
    <constraint name="C707" model="TKC" arity="2" scope="X8.1 X31.1" reference="R707" />
    <constraint name="C708" model="TKC" arity="2" scope="X27.1 X63.1" reference="R708" />
    <constraint name="C709" model="TKC" arity="2" scope="X13.1 X37.1" reference="R709" />
    <constraint name="C710" model="TKC" arity="2" scope="X30.1 X41.1" reference="R710" />
    <constraint name="C711" model="TKC" arity="2" scope="X68.1 X69.1" reference="R711" />
    <constraint name="C712" model="TKC" arity="2" scope="X18.1 X49.1" reference="R712" />
    <constraint name="C713" model="TKC" arity="2" scope="X7.1 X49.1" reference="R713" />
    <constraint name="C714" model="TKC" arity="2" scope="X10.1 X70.1" reference="R714" />
    <constraint name="C715" model="TKC" arity="2" scope="X17.1 X64.1" reference="R715" />
    <constraint name="C716" model="TKC" arity="2" scope="X10.1 X64.1" reference="R716" />
    <constraint name="C717" model="TKC" arity="2" scope="X19.1 X43.1" reference="R717" />
    <constraint name="C718" model="TKC" arity="2" scope="X20.1 X30.1" reference="R718" />
    <constraint name="C719" model="TKC" arity="2" scope="X18.1 X33.1" reference="R719" />
    <constraint name="C720" model="TKC" arity="2" scope="X31.1 X50.1" reference="R720" />
    <constraint name="C721" model="TKC" arity="2" scope="X32.1 X37.1" reference="R721" />
    <constraint name="C722" model="TKC" arity="2" scope="X41.1 X54.1" reference="R722" />
    <constraint name="C723" model="TKC" arity="2" scope="X2.1 X58.1" reference="R723" />
    <constraint name="C724" model="TKC" arity="2" scope="X23.1 X46.1" reference="R724" />
    <constraint name="C725" model="TKC" arity="2" scope="X28.1 X64.1" reference="R725" />
    <constraint name="C726" model="TKC" arity="2" scope="X15.1 X35.1" reference="R726" />
    <constraint name="C727" model="TKC" arity="2" scope="X43.1 X44.1" reference="R727" />
    <constraint name="C728" model="TKC" arity="2" scope="X25.1 X65.1" reference="R728" />
    <constraint name="C729" model="TKC" arity="2" scope="X56.1 X70.1" reference="R729" />
    <constraint name="C730" model="TKC" arity="2" scope="X12.1 X59.1" reference="R730" />
    <constraint name="C731" model="TKC" arity="2" scope="X34.1 X46.1" reference="R731" />
    <constraint name="C732" model="TKC" arity="2" scope="X36.1 X60.1" reference="R732" />
    <constraint name="C733" model="TKC" arity="2" scope="X43.1 X56.1" reference="R733" />
    <constraint name="C734" model="TKC" arity="2" scope="X20.1 X56.1" reference="R734" />
    <constraint name="C735" model="TKC" arity="2" scope="X2.1 X16.1" reference="R735" />
    <constraint name="C736" model="TKC" arity="2" scope="X41.1 X53.1" reference="R736" />
    <constraint name="C737" model="TKC" arity="2" scope="X45.1 X60.1" reference="R737" />
    <constraint name="C738" model="TKC" arity="2" scope="X25.1 X64.1" reference="R738" />
    <constraint name="C739" model="TKC" arity="2" scope="X6.1 X29.1" reference="R739" />
    <constraint name="C740" model="TKC" arity="2" scope="X11.1 X52.1" reference="R740" />
    <constraint name="C741" model="TKC" arity="2" scope="X19.1 X50.1" reference="R741" />
    <constraint name="C742" model="TKC" arity="2" scope="X37.1 X64.1" reference="R742" />
    <constraint name="C743" model="TKC" arity="2" scope="X29.1 X37.1" reference="R743" />
    <constraint name="C744" model="TKC" arity="2" scope="X47.1 X63.1" reference="R744" />
    <constraint name="C745" model="TKC" arity="2" scope="X23.1 X27.1" reference="R745" />
    <constraint name="C746" model="TKC" arity="2" scope="X16.1 X69.1" reference="R746" />
    <constraint name="C747" model="TKC" arity="2" scope="X28.1 X48.1" reference="R747" />
    <constraint name="C748" model="TKC" arity="2" scope="X5.1 X46.1" reference="R748" />
    <constraint name="C749" model="TKC" arity="2" scope="X18.1 X50.1" reference="R749" />
    <constraint name="C750" model="TKC" arity="2" scope="X12.1 X45.1" reference="R750" />
    <constraint name="C751" model="TKC" arity="2" scope="X32.1 X51.1" reference="R751" />
    <constraint name="C752" model="TKC" arity="2" scope="X18.1 X29.1" reference="R752" />
    <constraint name="C753" model="TKC" arity="2" scope="X17.1 X40.1" reference="R753" />
    <constraint name="C754" model="TKC" arity="2" scope="X28.1 X67.1" reference="R754" />
    <constraint name="C755" model="TKC" arity="2" scope="X26.1 X60.1" reference="R755" />
    <constraint name="C756" model="TKC" arity="2" scope="X21.1 X61.1" reference="R756" />
    <constraint name="C757" model="TKC" arity="2" scope="X19.1 X32.1" reference="R757" />
    <constraint name="C758" model="TKC" arity="2" scope="X59.1 X64.1" reference="R758" />
    <constraint name="C759" model="TKC" arity="2" scope="X60.1 X65.1" reference="R759" />
    <constraint name="C760" model="TKC" arity="2" scope="X56.1 X69.1" reference="R760" />
    <constraint name="C761" model="TKC" arity="2" scope="X8.1 X10.1" reference="R761" />
    <constraint name="C762" model="TKC" arity="2" scope="X12.1 X49.1" reference="R762" />
    <constraint name="C763" model="TKC" arity="2" scope="X57.1 X66.1" reference="R763" />
    <constraint name="C764" model="TKC" arity="2" scope="X29.1 X63.1" reference="R764" />
    <constraint name="C765" model="TKC" arity="2" scope="X41.1 X42.1" reference="R765" />
    <constraint name="C766" model="TKC" arity="2" scope="X37.1 X42.1" reference="R766" />
    <constraint name="C767" model="TKC" arity="2" scope="X38.1 X61.1" reference="R767" />
    <constraint name="C768" model="TKC" arity="2" scope="X25.1 X52.1" reference="R768" />
    <constraint name="C769" model="TKC" arity="2" scope="X32.1 X64.1" reference="R769" />
    <constraint name="C770" model="TKC" arity="2" scope="X2.1 X11.1" reference="R770" />
    <constraint name="C771" model="TKC" arity="2" scope="X26.1 X51.1" reference="R771" />
    <constraint name="C772" model="TKC" arity="2" scope="X16.1 X52.1" reference="R772" />
    <constraint name="C773" model="TKC" arity="2" scope="X14.1 X65.1" reference="R773" />
    <constraint name="C774" model="TKC" arity="2" scope="X25.1 X45.1" reference="R774" />
    <constraint name="C775" model="TKC" arity="2" scope="X9.1 X42.1" reference="R775" />
    <constraint name="C776" model="TKC" arity="2" scope="X43.1 X61.1" reference="R776" />
    <constraint name="C777" model="TKC" arity="2" scope="X4.1 X46.1" reference="R777" />
    <constraint name="C778" model="TKC" arity="2" scope="X7.1 X8.1" reference="R778" />
    <constraint name="C779" model="TKC" arity="2" scope="X14.1 X26.1" reference="R779" />
    <constraint name="C780" model="TKC" arity="2" scope="X15.1 X63.1" reference="R780" />
    <constraint name="C781" model="TKC" arity="2" scope="X17.1 X67.1" reference="R781" />
    <constraint name="C782" model="TKC" arity="2" scope="X40.1 X44.1" reference="R782" />
    <constraint name="C783" model="TKC" arity="2" scope="X7.1 X52.1" reference="R783" />
    <constraint name="C784" model="TKC" arity="2" scope="X9.1 X29.1" reference="R784" />
    <constraint name="C785" model="TKC" arity="2" scope="X5.1 X53.1" reference="R785" />
    <constraint name="C786" model="TKC" arity="2" scope="X34.1 X49.1" reference="R786" />
    <constraint name="C787" model="TKC" arity="2" scope="X2.1 X69.1" reference="R787" />
    <constraint name="C788" model="TKC" arity="2" scope="X9.1 X62.1" reference="R788" />
    <constraint name="C789" model="TKC" arity="2" scope="X2.1 X68.1" reference="R789" />
    <constraint name="C790" model="TKC" arity="2" scope="X44.1 X64.1" reference="R790" />
    <constraint name="C791" model="TKC" arity="2" scope="X14.1 X45.1" reference="R791" />
    <constraint name="C792" model="TKC" arity="2" scope="X34.1 X35.1" reference="R792" />
    <constraint name="C793" model="TKC" arity="2" scope="X60.1 X62.1" reference="R793" />
    <constraint name="C794" model="TKC" arity="2" scope="X1.1 X28.1" reference="R794" />
    <constraint name="C795" model="TKC" arity="2" scope="X55.1 X61.1" reference="R795" />
    <constraint name="C796" model="TKC" arity="2" scope="X10.1 X19.1" reference="R796" />
    <constraint name="C797" model="TKC" arity="2" scope="X29.1 X57.1" reference="R797" />
    <constraint name="C798" model="TKC" arity="2" scope="X7.1 X17.1" reference="R798" />
    <constraint name="C799" model="TKC" arity="2" scope="X34.1 X38.1" reference="R799" />
    <constraint name="C800" model="TKC" arity="2" scope="X18.1 X69.1" reference="R800" />
    <constraint name="C801" model="TKC" arity="2" scope="X2.1 X40.1" reference="R801" />
    <constraint name="C802" model="TKC" arity="2" scope="X50.1 X65.1" reference="R802" />
    <constraint name="C803" model="TKC" arity="2" scope="X9.1 X40.1" reference="R803" />
    <constraint name="C804" model="TKC" arity="2" scope="X13.1 X18.1" reference="R804" />
    <constraint name="C805" model="TKC" arity="2" scope="X3.1 X34.1" reference="R805" />
    <constraint name="C806" model="TKC" arity="2" scope="X28.1 X37.1" reference="R806" />
    <constraint name="C807" model="TKC" arity="2" scope="X3.1 X16.1" reference="R807" />
    <constraint name="C808" model="TKC" arity="2" scope="X36.1 X63.1" reference="R808" />
    <constraint name="C809" model="TKC" arity="2" scope="X19.1 X44.1" reference="R809" />
    <constraint name="C810" model="TKC" arity="2" scope="X52.1 X65.1" reference="R810" />
    <constraint name="C811" model="TKC" arity="2" scope="X4.1 X23.1" reference="R811" />
    <constraint name="C812" model="TKC" arity="2" scope="X42.1 X62.1" reference="R812" />
    <constraint name="C813" model="TKC" arity="2" scope="X14.1 X59.1" reference="R813" />
    <constraint name="C814" model="TKC" arity="2" scope="X20.1 X40.1" reference="R814" />
    <constraint name="C815" model="TKC" arity="2" scope="X30.1 X40.1" reference="R815" />
    <constraint name="C816" model="TKC" arity="2" scope="X36.1 X39.1" reference="R816" />
    <constraint name="C817" model="TKC" arity="2" scope="X49.1 X57.1" reference="R817" />
    <constraint name="C818" model="TKC" arity="2" scope="X41.1 X70.1" reference="R818" />
    <constraint name="C819" model="TKC" arity="2" scope="X31.1 X43.1" reference="R819" />
    <constraint name="C820" model="TKC" arity="2" scope="X19.1 X67.1" reference="R820" />
    <constraint name="C821" model="TKC" arity="2" scope="X14.1 X24.1" reference="R821" />
    <constraint name="C822" model="TKC" arity="2" scope="X10.1 X42.1" reference="R822" />
    <constraint name="C823" model="TKC" arity="2" scope="X15.1 X61.1" reference="R823" />
    <constraint name="C824" model="TKC" arity="2" scope="X64.1 X68.1" reference="R824" />
    <constraint name="C825" model="TKC" arity="2" scope="X13.1 X42.1" reference="R825" />
    <constraint name="C826" model="TKC" arity="2" scope="X25.1 X41.1" reference="R826" />
    <constraint name="C827" model="TKC" arity="2" scope="X3.1 X21.1" reference="R827" />
    <constraint name="C828" model="TKC" arity="2" scope="X28.1 X51.1" reference="R828" />
    <constraint name="C829" model="TKC" arity="2" scope="X27.1 X64.1" reference="R829" />
    <constraint name="C830" model="TKC" arity="2" scope="X21.1 X49.1" reference="R830" />
    <constraint name="C831" model="TKC" arity="2" scope="X2.1 X55.1" reference="R831" />
    <constraint name="C832" model="TKC" arity="2" scope="X33.1 X46.1" reference="R832" />
    <constraint name="C833" model="TKC" arity="2" scope="X13.1 X51.1" reference="R833" />
    <constraint name="C834" model="TKC" arity="2" scope="X13.1 X69.1" reference="R834" />
    <constraint name="C835" model="TKC" arity="2" scope="X25.1 X26.1" reference="R835" />
    <constraint name="C836" model="TKC" arity="2" scope="X56.1 X61.1" reference="R836" />
    <constraint name="C837" model="TKC" arity="2" scope="X1.1 X6.1" reference="R837" />
    <constraint name="C838" model="TKC" arity="2" scope="X24.1 X43.1" reference="R838" />
    <constraint name="C839" model="TKC" arity="2" scope="X4.1 X52.1" reference="R839" />
    <constraint name="C840" model="TKC" arity="2" scope="X26.1 X54.1" reference="R840" />
    <constraint name="C841" model="TKC" arity="2" scope="X2.1 X33.1" reference="R841" />
    <constraint name="C842" model="TKC" arity="2" scope="X1.1 X20.1" reference="R842" />
    <constraint name="C843" model="TKC" arity="2" scope="X37.1 X46.1" reference="R843" />
    <constraint name="C844" model="TKC" arity="2" scope="X23.1 X57.1" reference="R844" />
    <constraint name="C845" model="TKC" arity="2" scope="X30.1 X45.1" reference="R845" />
    <constraint name="C846" model="TKC" arity="2" scope="X5.1 X37.1" reference="R846" />
    <constraint name="C847" model="TKC" arity="2" scope="X45.1 X48.1" reference="R847" />
    <constraint name="C848" model="TKC" arity="2" scope="X35.1 X42.1" reference="R848" />
    <constraint name="C849" model="TKC" arity="2" scope="X43.1 X48.1" reference="R849" />
    <constraint name="C850" model="TKC" arity="2" scope="X17.1 X18.1" reference="R850" />
    <constraint name="C851" model="TKC" arity="2" scope="X27.1 X56.1" reference="R851" />
    <constraint name="C852" model="TKC" arity="2" scope="X10.1 X48.1" reference="R852" />
    <constraint name="C853" model="TKC" arity="2" scope="X6.1 X19.1" reference="R853" />
    <constraint name="C854" model="TKC" arity="2" scope="X21.1 X54.1" reference="R854" />
    <constraint name="C855" model="TKC" arity="2" scope="X63.1 X69.1" reference="R855" />
    <constraint name="C856" model="TKC" arity="2" scope="X30.1 X62.1" reference="R856" />
    <constraint name="C857" model="TKC" arity="2" scope="X22.1 X54.1" reference="R857" />
    <constraint name="C858" model="TKC" arity="2" scope="X43.1 X53.1" reference="R858" />
    <constraint name="C859" model="TKC" arity="2" scope="X6.1 X14.1" reference="R859" />
    <constraint name="C860" model="TKC" arity="2" scope="X26.1 X61.1" reference="R860" />
    <constraint name="C861" model="TKC" arity="2" scope="X32.1 X45.1" reference="R861" />
    <constraint name="C862" model="TKC" arity="2" scope="X26.1 X42.1" reference="R862" />
    <constraint name="C863" model="TKC" arity="2" scope="X40.1 X48.1" reference="R863" />
    <constraint name="C864" model="TKC" arity="2" scope="X4.1 X70.1" reference="R864" />
    <constraint name="C865" model="TKC" arity="2" scope="X44.1 X60.1" reference="R865" />
    <constraint name="C866" model="TKC" arity="2" scope="X24.1 X39.1" reference="R866" />
    <constraint name="C867" model="TKC" arity="2" scope="X2.1 X22.1" reference="R867" />
    <constraint name="C868" model="TKC" arity="2" scope="X8.1 X57.1" reference="R868" />
    <constraint name="C869" model="TKC" arity="2" scope="X39.1 X68.1" reference="R869" />
    <constraint name="C870" model="TKC" arity="2" scope="X7.1 X36.1" reference="R870" />
    <constraint name="C871" model="TKC" arity="2" scope="X5.1 X70.1" reference="R871" />
    <constraint name="C872" model="TKC" arity="2" scope="X33.1 X45.1" reference="R872" />
    <constraint name="C873" model="TKC" arity="2" scope="X18.1 X59.1" reference="R873" />
    <constraint name="C874" model="TKC" arity="2" scope="X40.1 X68.1" reference="R874" />
    <constraint name="C875" model="TKC" arity="2" scope="X12.1 X60.1" reference="R875" />
    <constraint name="C876" model="TKC" arity="2" scope="X8.1 X30.1" reference="R876" />
    <constraint name="C877" model="TKC" arity="2" scope="X23.1 X45.1" reference="R877" />
    <constraint name="C878" model="TKC" arity="2" scope="X40.1 X66.1" reference="R878" />
    <constraint name="C879" model="TKC" arity="2" scope="X38.1 X52.1" reference="R879" />
    <constraint name="C880" model="TKC" arity="2" scope="X22.1 X34.1" reference="R880" />
    <constraint name="C881" model="TKC" arity="2" scope="X2.1 X6.1" reference="R881" />
    <constraint name="C882" model="TKC" arity="2" scope="X4.1 X57.1" reference="R882" />
    <constraint name="C883" model="TKC" arity="2" scope="X23.1 X42.1" reference="R883" />
    <constraint name="C884" model="TKC" arity="2" scope="X41.1 X46.1" reference="R884" />
    <constraint name="C885" model="TKC" arity="2" scope="X30.1 X32.1" reference="R885" />
    <constraint name="C886" model="TKC" arity="2" scope="X44.1 X50.1" reference="R886" />
    <constraint name="C887" model="TKC" arity="2" scope="X11.1 X34.1" reference="R887" />
    <constraint name="C888" model="TKC" arity="2" scope="X18.1 X62.1" reference="R888" />
    <constraint name="C889" model="TKC" arity="2" scope="X16.1 X46.1" reference="R889" />
    <constraint name="C890" model="TKC" arity="2" scope="X54.1 X67.1" reference="R890" />
    <constraint name="C891" model="TKC" arity="2" scope="X11.1 X55.1" reference="R891" />
    <constraint name="C892" model="TKC" arity="2" scope="X54.1 X68.1" reference="R892" />
    <constraint name="C893" model="TKC" arity="2" scope="X56.1 X59.1" reference="R893" />
    <constraint name="C894" model="TKC" arity="2" scope="X29.1 X68.1" reference="R894" />
    <constraint name="C895" model="TKC" arity="2" scope="X22.1 X39.1" reference="R895" />
    <constraint name="C896" model="TKC" arity="2" scope="X29.1 X54.1" reference="R896" />
    <constraint name="C897" model="TKC" arity="2" scope="X2.1 X51.1" reference="R897" />
    <constraint name="C898" model="TKC" arity="2" scope="X19.1 X38.1" reference="R898" />
    <constraint name="C899" model="TKC" arity="2" scope="X31.1 X38.1" reference="R899" />
    <constraint name="C900" model="TKC" arity="2" scope="X6.1 X9.1" reference="R900" />
    <constraint name="C901" model="TKC" arity="2" scope="X15.1 X69.1" reference="R901" />
    <constraint name="C902" model="TKC" arity="2" scope="X28.1 X39.1" reference="R902" />
    <constraint name="C903" model="TKC" arity="2" scope="X37.1 X39.1" reference="R903" />
    <constraint name="C904" model="TKC" arity="2" scope="X30.1 X43.1" reference="R904" />
    <constraint name="C905" model="TKC" arity="2" scope="X14.1 X19.1" reference="R905" />
    <constraint name="C906" model="TKC" arity="2" scope="X15.1 X43.1" reference="R906" />
    <constraint name="C907" model="TKC" arity="2" scope="X11.1 X33.1" reference="R907" />
    <constraint name="C908" model="TKC" arity="2" scope="X46.1 X66.1" reference="R908" />
    <constraint name="C909" model="TKC" arity="2" scope="X58.1 X59.1" reference="R909" />
    <constraint name="C910" model="TKC" arity="2" scope="X7.1 X24.1" reference="R910" />
    <constraint name="C911" model="TKC" arity="2" scope="X8.1 X69.1" reference="R911" />
    <constraint name="C912" model="TKC" arity="2" scope="X23.1 X53.1" reference="R912" />
    <constraint name="C913" model="TKC" arity="2" scope="X3.1 X51.1" reference="R913" />
    <constraint name="C914" model="TKC" arity="2" scope="X16.1 X44.1" reference="R914" />
    <constraint name="C915" model="TKC" arity="2" scope="X7.1 X13.1" reference="R915" />
    <constraint name="C916" model="TKC" arity="2" scope="X11.1 X25.1" reference="R916" />
    <constraint name="C917" model="TKC" arity="2" scope="X8.1 X44.1" reference="R917" />
    <constraint name="C918" model="TKC" arity="2" scope="X43.1 X51.1" reference="R918" />
    <constraint name="C919" model="TKC" arity="2" scope="X17.1 X24.1" reference="R919" />
    <constraint name="C920" model="TKC" arity="2" scope="X19.1 X33.1" reference="R920" />
    <constraint name="C921" model="TKC" arity="2" scope="X30.1 X34.1" reference="R921" />
    <constraint name="C922" model="TKC" arity="2" scope="X4.1 X6.1" reference="R922" />
    <constraint name="C923" model="TKC" arity="2" scope="X22.1 X26.1" reference="R923" />
    <constraint name="C924" model="TKC" arity="2" scope="X18.1 X19.1" reference="R924" />
    <constraint name="C925" model="TKC" arity="2" scope="X49.1 X64.1" reference="R925" />
    <constraint name="C926" model="TKC" arity="2" scope="X48.1 X60.1" reference="R926" />
    <constraint name="C927" model="TKC" arity="2" scope="X32.1 X36.1" reference="R927" />
    <constraint name="C928" model="TKC" arity="2" scope="X35.1 X52.1" reference="R928" />
    <constraint name="C929" model="TKC" arity="2" scope="X51.1 X61.1" reference="R929" />
    <constraint name="C930" model="TKC" arity="2" scope="X54.1 X57.1" reference="R930" />
    <constraint name="C931" model="TKC" arity="2" scope="X8.1 X32.1" reference="R931" />
    <constraint name="C932" model="TKC" arity="2" scope="X20.1 X53.1" reference="R932" />
    <constraint name="C933" model="TKC" arity="2" scope="X14.1 X35.1" reference="R933" />
    <constraint name="C934" model="TKC" arity="2" scope="X1.1 X46.1" reference="R934" />
    <constraint name="C935" model="TKC" arity="2" scope="X26.1 X35.1" reference="R935" />
    <constraint name="C936" model="TKC" arity="2" scope="X37.1 X52.1" reference="R936" />
    <constraint name="C937" model="TKC" arity="2" scope="X8.1 X67.1" reference="R937" />
    <constraint name="C938" model="TKC" arity="2" scope="X30.1 X52.1" reference="R938" />
    <constraint name="C939" model="TKC" arity="2" scope="X35.1 X70.1" reference="R939" />
    <constraint name="C940" model="TKC" arity="2" scope="X6.1 X61.1" reference="R940" />
    <constraint name="C941" model="TKC" arity="2" scope="X15.1 X17.1" reference="R941" />
    <constraint name="C942" model="TKC" arity="2" scope="X31.1 X36.1" reference="R942" />
    <constraint name="C943" model="TKC" arity="2" scope="X12.1 X22.1" reference="R943" />
    <constraint name="C944" model="TKC" arity="2" scope="X17.1 X37.1" reference="R944" />
    <constraint name="C945" model="TKC" arity="2" scope="X25.1 X27.1" reference="R945" />
    <constraint name="C946" model="TKC" arity="2" scope="X65.1 X66.1" reference="R946" />
    <constraint name="C947" model="TKC" arity="2" scope="X2.1 X21.1" reference="R947" />
    <constraint name="C948" model="TKC" arity="2" scope="X17.1 X21.1" reference="R948" />
    <constraint name="C949" model="TKC" arity="2" scope="X25.1 X55.1" reference="R949" />
    <constraint name="C950" model="TKC" arity="2" scope="X31.1 X53.1" reference="R950" />
    <constraint name="C951" model="TKC" arity="2" scope="X4.1 X58.1" reference="R951" />
    <constraint name="C952" model="TKC" arity="2" scope="X16.1 X56.1" reference="R952" />
    <constraint name="C953" model="TKC" arity="2" scope="X22.1 X37.1" reference="R953" />
    <constraint name="C954" model="TKC" arity="2" scope="X59.1 X60.1" reference="R954" />
    <constraint name="C955" model="TKC" arity="2" scope="X17.1 X43.1" reference="R955" />
    <constraint name="C956" model="TKC" arity="2" scope="X7.1 X42.1" reference="R956" />
    <constraint name="C957" model="TKC" arity="2" scope="X19.1 X52.1" reference="R957" />
    <constraint name="C958" model="TKC" arity="2" scope="X27.1 X34.1" reference="R958" />
    <constraint name="C959" model="TKC" arity="2" scope="X11.1 X12.1" reference="R959" />
    <constraint name="C960" model="TKC" arity="2" scope="X58.1 X66.1" reference="R960" />
    <constraint name="C961" model="TKC" arity="2" scope="X32.1 X41.1" reference="R961" />
    <constraint name="C962" model="TKC" arity="2" scope="X46.1 X62.1" reference="R962" />
    <constraint name="C963" model="TKC" arity="2" scope="X37.1 X54.1" reference="R963" />
    <constraint name="C964" model="TKC" arity="2" scope="X20.1 X25.1" reference="R964" />
    <constraint name="C965" model="TKC" arity="2" scope="X26.1 X40.1" reference="R965" />
    <constraint name="C966" model="TKC" arity="2" scope="X39.1 X55.1" reference="R966" />
    <constraint name="C967" model="TKC" arity="2" scope="X20.1 X22.1" reference="R967" />
    <constraint name="C968" model="TKC" arity="2" scope="X21.1 X37.1" reference="R968" />
    <constraint name="C969" model="TKC" arity="2" scope="X46.1 X70.1" reference="R969" />
    <constraint name="C970" model="TKC" arity="2" scope="X17.1 X20.1" reference="R970" />
    <constraint name="C971" model="TKC" arity="2" scope="X26.1 X38.1" reference="R971" />
    <constraint name="C972" model="TKC" arity="2" scope="X30.1 X50.1" reference="R972" />
    <constraint name="C973" model="TKC" arity="2" scope="X11.1 X28.1" reference="R973" />
    <constraint name="C974" model="TKC" arity="2" scope="X1.1 X58.1" reference="R974" />
    <constraint name="C975" model="TKC" arity="2" scope="X19.1 X35.1" reference="R975" />
    <constraint name="C976" model="TKC" arity="2" scope="X1.1 X36.1" reference="R976" />
    <constraint name="C977" model="TKC" arity="2" scope="X8.1 X38.1" reference="R977" />
    <constraint name="C978" model="TKC" arity="2" scope="X15.1 X32.1" reference="R978" />
    <constraint name="C979" model="TKC" arity="2" scope="X7.1 X18.1" reference="R979" />
    <constraint name="C980" model="TKC" arity="2" scope="X5.1 X26.1" reference="R980" />
    <constraint name="C981" model="TKC" arity="2" scope="X12.1 X27.1" reference="R981" />
    <constraint name="C982" model="TKC" arity="2" scope="X4.1 X25.1" reference="R982" />
    <constraint name="C983" model="TKC" arity="2" scope="X26.1 X63.1" reference="R983" />
    <constraint name="C984" model="TKC" arity="2" scope="X21.1 X42.1" reference="R984" />
    <constraint name="C985" model="TKC" arity="2" scope="X16.1 X17.1" reference="R985" />
    <constraint name="C986" model="TKC" arity="2" scope="X52.1 X59.1" reference="R986" />
    <constraint name="C987" model="TKC" arity="2" scope="X34.1 X64.1" reference="R987" />
    <constraint name="C988" model="TKC" arity="2" scope="X17.1 X38.1" reference="R988" />
    <constraint name="C989" model="TKC" arity="2" scope="X5.1 X22.1" reference="R989" />
    <constraint name="C990" model="TKC" arity="2" scope="X47.1 X56.1" reference="R990" />
    <constraint name="C991" model="TKC" arity="2" scope="X3.1 X61.1" reference="R991" />
    <constraint name="C992" model="TKC" arity="2" scope="X27.1 X62.1" reference="R992" />
    <constraint name="C993" model="TKC" arity="2" scope="X45.1 X68.1" reference="R993" />
    <constraint name="C994" model="TKC" arity="2" scope="X34.1 X67.1" reference="R994" />
    <constraint name="C995" model="TKC" arity="2" scope="X30.1 X59.1" reference="R995" />
    <constraint name="C996" model="TKC" arity="2" scope="X21.1 X41.1" reference="R996" />
    <constraint name="C997" model="TKC" arity="2" scope="X53.1 X65.1" reference="R997" />
    <constraint name="C998" model="TKC" arity="2" scope="X18.1 X30.1" reference="R998" />
    <constraint name="C999" model="TKC" arity="2" scope="X25.1 X61.1" reference="R999" />
    <constraint name="C1000" model="TKC" arity="2" scope="X30.1 X69.1" reference="R1000" />
    <constraint name="C1001" model="TKC" arity="2" scope="X25.1 X29.1" reference="R1001" />
    <constraint name="C1002" model="TKC" arity="2" scope="X11.1 X45.1" reference="R1002" />
    <constraint name="C1003" model="TKC" arity="2" scope="X27.1 X31.1" reference="R1003" />
    <constraint name="C1004" model="TKC" arity="2" scope="X29.1 X36.1" reference="R1004" />
    <constraint name="C1005" model="TKC" arity="2" scope="X39.1 X58.1" reference="R1005" />
    <constraint name="C1006" model="TKC" arity="2" scope="X50.1 X54.1" reference="R1006" />
    <constraint name="C1007" model="TKC" arity="2" scope="X56.1 X57.1" reference="R1007" />
    <constraint name="C1008" model="TKC" arity="2" scope="X38.1 X40.1" reference="R1008" />
    <constraint name="C1009" model="TKC" arity="2" scope="X45.1 X70.1" reference="R1009" />
    <constraint name="C1010" model="TKC" arity="2" scope="X42.1 X66.1" reference="R1010" />
    <constraint name="C1011" model="TKC" arity="2" scope="X16.1 X26.1" reference="R1011" />
    <constraint name="C1012" model="TKC" arity="2" scope="X25.1 X34.1" reference="R1012" />
    <constraint name="C1013" model="TKC" arity="2" scope="X39.1 X67.1" reference="R1013" />
    <constraint name="C1014" model="TKC" arity="2" scope="X7.1 X66.1" reference="R1014" />
    <constraint name="C1015" model="TKC" arity="2" scope="X13.1 X64.1" reference="R1015" />
    <constraint name="C1016" model="TKC" arity="2" scope="X60.1 X63.1" reference="R1016" />
    <constraint name="C1017" model="TKC" arity="2" scope="X20.1 X32.1" reference="R1017" />
    <constraint name="C1018" model="TKC" arity="2" scope="X29.1 X43.1" reference="R1018" />
    <constraint name="C1019" model="TKC" arity="2" scope="X2.1 X29.1" reference="R1019" />
    <constraint name="C1020" model="TKC" arity="2" scope="X10.1 X22.1" reference="R1020" />
    <constraint name="C1021" model="TKC" arity="2" scope="X12.1 X25.1" reference="R1021" />
    <constraint name="C1022" model="TKC" arity="2" scope="X32.1 X56.1" reference="R1022" />
    <constraint name="C1023" model="TKC" arity="2" scope="X40.1 X60.1" reference="R1023" />
    <constraint name="C1024" model="TKC" arity="2" scope="X18.1 X55.1" reference="R1024" />
    <constraint name="C1025" model="TKC" arity="2" scope="X31.1 X56.1" reference="R1025" />
    <constraint name="C1026" model="TKC" arity="2" scope="X20.1 X38.1" reference="R1026" />
    <constraint name="C1027" model="TKC" arity="2" scope="X58.1 X64.1" reference="R1027" />
    <constraint name="C1028" model="TKC" arity="2" scope="X5.1 X21.1" reference="R1028" />
    <constraint name="C1029" model="TKC" arity="2" scope="X26.1 X27.1" reference="R1029" />
    <constraint name="C1030" model="TKC" arity="2" scope="X9.1 X34.1" reference="R1030" />
    <constraint name="C1031" model="TKC" arity="2" scope="X47.1 X62.1" reference="R1031" />
    <constraint name="C1032" model="TKC" arity="2" scope="X12.1 X24.1" reference="R1032" />
    <constraint name="C1033" model="TKC" arity="2" scope="X12.1 X40.1" reference="R1033" />
    <constraint name="C1034" model="TKC" arity="2" scope="X22.1 X30.1" reference="R1034" />
    <constraint name="C1035" model="TKC" arity="2" scope="X60.1 X61.1" reference="R1035" />
    <constraint name="C1036" model="TKC" arity="2" scope="X31.1 X70.1" reference="R1036" />
    <constraint name="C1037" model="TKC" arity="2" scope="X50.1 X70.1" reference="R1037" />
    <constraint name="C1038" model="TKC" arity="2" scope="X19.1 X62.1" reference="R1038" />
    <constraint name="C1039" model="TKC" arity="2" scope="X33.1 X57.1" reference="R1039" />
    <constraint name="C1040" model="TKC" arity="2" scope="X19.1 X37.1" reference="R1040" />
    <constraint name="C1041" model="TKC" arity="2" scope="X4.1 X64.1" reference="R1041" />
    <constraint name="C1042" model="TKC" arity="2" scope="X4.1 X45.1" reference="R1042" />
    <constraint name="C1043" model="TKC" arity="2" scope="X11.1 X31.1" reference="R1043" />
    <constraint name="C1044" model="TKC" arity="2" scope="X16.1 X42.1" reference="R1044" />
    <constraint name="C1045" model="TKC" arity="2" scope="X7.1 X30.1" reference="R1045" />
    <constraint name="C1046" model="TKC" arity="2" scope="X53.1 X61.1" reference="R1046" />
    <constraint name="C1047" model="TKC" arity="2" scope="X23.1 X63.1" reference="R1047" />
    <constraint name="C1048" model="TKC" arity="2" scope="X29.1 X69.1" reference="R1048" />
    <constraint name="C1049" model="TKC" arity="2" scope="X37.1 X40.1" reference="R1049" />
    <constraint name="C1050" model="TKC" arity="2" scope="X9.1 X58.1" reference="R1050" />
    <constraint name="C1051" model="TKC" arity="2" scope="X57.1 X67.1" reference="R1051" />
    <constraint name="C1052" model="TKC" arity="2" scope="X4.1 X42.1" reference="R1052" />
    <constraint name="C1053" model="TKC" arity="2" scope="X1.1 X21.1" reference="R1053" />
    <constraint name="C1054" model="TKC" arity="2" scope="X30.1 X63.1" reference="R1054" />
    <constraint name="C1055" model="TKC" arity="2" scope="X9.1 X18.1" reference="R1055" />
    <constraint name="C1056" model="TKC" arity="2" scope="X48.1 X51.1" reference="R1056" />
    <constraint name="C1057" model="TKC" arity="2" scope="X8.1 X34.1" reference="R1057" />
    <constraint name="C1058" model="TKC" arity="2" scope="X12.1 X44.1" reference="R1058" />
    <constraint name="C1059" model="TKC" arity="2" scope="X7.1 X58.1" reference="R1059" />
    <constraint name="C1060" model="TKC" arity="2" scope="X42.1 X52.1" reference="R1060" />
    <constraint name="C1061" model="TKC" arity="2" scope="X36.1 X59.1" reference="R1061" />
    <constraint name="C1062" model="TKC" arity="2" scope="X14.1 X60.1" reference="R1062" />
    <constraint name="C1063" model="TKC" arity="2" scope="X21.1 X45.1" reference="R1063" />
    <constraint name="C1064" model="TKC" arity="2" scope="X23.1 X60.1" reference="R1064" />
    <constraint name="C1065" model="TKC" arity="2" scope="X31.1 X44.1" reference="R1065" />
    <constraint name="C1066" model="TKC" arity="2" scope="X51.1 X70.1" reference="R1066" />
    <constraint name="C1067" model="TKC" arity="2" scope="X45.1 X67.1" reference="R1067" />
    <constraint name="C1068" model="TKC" arity="2" scope="X1.1 X9.1" reference="R1068" />
    <constraint name="C1069" model="TKC" arity="2" scope="X18.1 X58.1" reference="R1069" />
    <constraint name="C1070" model="TKC" arity="2" scope="X36.1 X48.1" reference="R1070" />
    <constraint name="C1071" model="TKC" arity="2" scope="X5.1 X13.1" reference="R1071" />
    <constraint name="C1072" model="TKC" arity="2" scope="X33.1 X53.1" reference="R1072" />
    <constraint name="C1073" model="TKC" arity="2" scope="X40.1 X64.1" reference="R1073" />
    <constraint name="C1074" model="TKC" arity="2" scope="X25.1 X51.1" reference="R1074" />
    <constraint name="C1075" model="TKC" arity="2" scope="X5.1 X32.1" reference="R1075" />
    <constraint name="C1076" model="TKC" arity="2" scope="X15.1 X55.1" reference="R1076" />
    <constraint name="C1077" model="TKC" arity="2" scope="X3.1 X70.1" reference="R1077" />
    <constraint name="C1078" model="TKC" arity="2" scope="X4.1 X9.1" reference="R1078" />
    <constraint name="C1079" model="TKC" arity="2" scope="X5.1 X25.1" reference="R1079" />
    <constraint name="C1080" model="TKC" arity="2" scope="X17.1 X36.1" reference="R1080" />
    <constraint name="C1081" model="TKC" arity="2" scope="X13.1 X19.1" reference="R1081" />
    <constraint name="C1082" model="TKC" arity="2" scope="X15.1 X56.1" reference="R1082" />
    <constraint name="C1083" model="TKC" arity="2" scope="X26.1 X69.1" reference="R1083" />
    <constraint name="C1084" model="TKC" arity="2" scope="X18.1 X70.1" reference="R1084" />
    <constraint name="C1085" model="TKC" arity="2" scope="X1.1 X17.1" reference="R1085" />
    <constraint name="C1086" model="TKC" arity="2" scope="X28.1 X59.1" reference="R1086" />
    <constraint name="C1087" model="TKC" arity="2" scope="X36.1 X51.1" reference="R1087" />
    <constraint name="C1088" model="TKC" arity="2" scope="X16.1 X25.1" reference="R1088" />
    <constraint name="C1089" model="TKC" arity="2" scope="X57.1 X70.1" reference="R1089" />
    <constraint name="C1090" model="TKC" arity="2" scope="X6.1 X57.1" reference="R1090" />
    <constraint name="C1091" model="TKC" arity="2" scope="X22.1 X41.1" reference="R1091" />
    <constraint name="C1092" model="TKC" arity="2" scope="X23.1 X38.1" reference="R1092" />
    <constraint name="C1093" model="TKC" arity="2" scope="X11.1 X50.1" reference="R1093" />
    <constraint name="C1094" model="TKC" arity="2" scope="X34.1 X68.1" reference="R1094" />
    <constraint name="C1095" model="TKC" arity="2" scope="X29.1 X61.1" reference="R1095" />
    <constraint name="C1096" model="TKC" arity="2" scope="X58.1 X63.1" reference="R1096" />
    <constraint name="C1097" model="TKC" arity="2" scope="X31.1 X66.1" reference="R1097" />
    <constraint name="C1098" model="TKC" arity="2" scope="X8.1 X56.1" reference="R1098" />
    <constraint name="C1099" model="TKC" arity="2" scope="X28.1 X35.1" reference="R1099" />
    <constraint name="C1100" model="TKC" arity="2" scope="X40.1 X53.1" reference="R1100" />
    <constraint name="C1101" model="TKC" arity="2" scope="X20.1 X31.1" reference="R1101" />
    <constraint name="C1102" model="TKC" arity="2" scope="X23.1 X36.1" reference="R1102" />
    <constraint name="C1103" model="TKC" arity="2" scope="X56.1 X65.1" reference="R1103" />
    <constraint name="C1104" model="TKC" arity="2" scope="X13.1 X59.1" reference="R1104" />
    <constraint name="C1105" model="TKC" arity="2" scope="X5.1 X29.1" reference="R1105" />
    <constraint name="C1106" model="TKC" arity="2" scope="X33.1 X52.1" reference="R1106" />
    <constraint name="C1107" model="TKC" arity="2" scope="X22.1 X68.1" reference="R1107" />
    <constraint name="C1108" model="TKC" arity="2" scope="X24.1 X68.1" reference="R1108" />
    <constraint name="C1109" model="TKC" arity="2" scope="X40.1 X63.1" reference="R1109" />
    <constraint name="C1110" model="TKC" arity="2" scope="X37.1 X66.1" reference="R1110" />
    <constraint name="C1111" model="TKC" arity="2" scope="X23.1 X28.1" reference="R1111" />
    <constraint name="C1112" model="TKC" arity="2" scope="X67.1 X69.1" reference="R1112" />
    <constraint name="C1113" model="TKC" arity="2" scope="X1.1 X22.1" reference="R1113" />
    <constraint name="C1114" model="TKC" arity="2" scope="X5.1 X67.1" reference="R1114" />
    <constraint name="C1115" model="TKC" arity="2" scope="X39.1 X59.1" reference="R1115" />
    <constraint name="C1116" model="TKC" arity="2" scope="X8.1 X19.1" reference="R1116" />
    <constraint name="C1117" model="TKC" arity="2" scope="X25.1 X43.1" reference="R1117" />
    <constraint name="C1118" model="TKC" arity="2" scope="X34.1 X47.1" reference="R1118" />
    <constraint name="C1119" model="TKC" arity="2" scope="X24.1 X31.1" reference="R1119" />
    <constraint name="C1120" model="TKC" arity="2" scope="X31.1 X37.1" reference="R1120" />
    <constraint name="C1121" model="TKC" arity="2" scope="X45.1 X54.1" reference="R1121" />
    <constraint name="C1122" model="TKC" arity="2" scope="X41.1 X55.1" reference="R1122" />
    <constraint name="C1123" model="TKC" arity="2" scope="X2.1 X41.1" reference="R1123" />
    <constraint name="C1124" model="TKC" arity="2" scope="X34.1 X44.1" reference="R1124" />
    <constraint name="C1125" model="TKC" arity="2" scope="X10.1 X49.1" reference="R1125" />
    <constraint name="C1126" model="TKC" arity="2" scope="X12.1 X33.1" reference="R1126" />
    <constraint name="C1127" model="TKC" arity="2" scope="X34.1 X45.1" reference="R1127" />
    <constraint name="C1128" model="TKC" arity="2" scope="X34.1 X48.1" reference="R1128" />
    <constraint name="C1129" model="TKC" arity="2" scope="X54.1 X56.1" reference="R1129" />
    <constraint name="C1130" model="TKC" arity="2" scope="X14.1 X39.1" reference="R1130" />
    <constraint name="C1131" model="TKC" arity="2" scope="X50.1 X67.1" reference="R1131" />
    <constraint name="C1132" model="TKC" arity="2" scope="X47.1 X48.1" reference="R1132" />
    <constraint name="C1133" model="TKC" arity="2" scope="X21.1 X57.1" reference="R1133" />
    <constraint name="C1134" model="TKC" arity="2" scope="X49.1 X50.1" reference="R1134" />
    <constraint name="C1135" model="TKC" arity="2" scope="X38.1 X55.1" reference="R1135" />
    <constraint name="C1136" model="TKC" arity="2" scope="X30.1 X53.1" reference="R1136" />
    <constraint name="C1137" model="TKC" arity="2" scope="X14.1 X37.1" reference="R1137" />
    <constraint name="C1138" model="TKC" arity="2" scope="X22.1 X66.1" reference="R1138" />
    <constraint name="C1139" model="TKC" arity="2" scope="X10.1 X50.1" reference="R1139" />
    <constraint name="C1140" model="TKC" arity="2" scope="X54.1 X65.1" reference="R1140" />
    <constraint name="C1141" model="TKC" arity="2" scope="X18.1 X39.1" reference="R1141" />
    <constraint name="C1142" model="TKC" arity="2" scope="X2.1 X37.1" reference="R1142" />
    <constraint name="C1143" model="TKC" arity="2" scope="X18.1 X46.1" reference="R1143" />
    <constraint name="C1144" model="TKC" arity="2" scope="X21.1 X55.1" reference="R1144" />
    <constraint name="C1145" model="TKC" arity="2" scope="X45.1 X46.1" reference="R1145" />
    <constraint name="C1146" model="TKC" arity="2" scope="X10.1 X68.1" reference="R1146" />
    <constraint name="C1147" model="TKC" arity="2" scope="X14.1 X55.1" reference="R1147" />
    <constraint name="C1148" model="TKC" arity="2" scope="X19.1 X36.1" reference="R1148" />
    <constraint name="C1149" model="TKC" arity="2" scope="X49.1 X56.1" reference="R1149" />
    <constraint name="C1150" model="TKC" arity="2" scope="X5.1 X59.1" reference="R1150" />
    <constraint name="C1151" model="TKC" arity="2" scope="X14.1 X34.1" reference="R1151" />
    <constraint name="C1152" model="TKC" arity="2" scope="X28.1 X40.1" reference="R1152" />
    <constraint name="C1153" model="TKC" arity="2" scope="X8.1 X24.1" reference="R1153" />
    <constraint name="C1154" model="TKC" arity="2" scope="X45.1 X64.1" reference="R1154" />
    <constraint name="C1155" model="TKC" arity="2" scope="X27.1 X68.1" reference="R1155" />
    <constraint name="C1156" model="TKC" arity="2" scope="X37.1 X48.1" reference="R1156" />
    <constraint name="C1157" model="TKC" arity="2" scope="X25.1 X62.1" reference="R1157" />
    <constraint name="C1158" model="TKC" arity="2" scope="X12.1 X32.1" reference="R1158" />
    <constraint name="C1159" model="TKC" arity="2" scope="X29.1 X55.1" reference="R1159" />
    <constraint name="C1160" model="TKC" arity="2" scope="X1.1 X55.1" reference="R1160" />
    <constraint name="C1161" model="TKC" arity="2" scope="X23.1 X54.1" reference="R1161" />
    <constraint name="C1162" model="TKC" arity="2" scope="X1.1 X5.1" reference="R1162" />
    <constraint name="C1163" model="TKC" arity="2" scope="X15.1 X41.1" reference="R1163" />
    <constraint name="C1164" model="TKC" arity="2" scope="X36.1 X53.1" reference="R1164" />
    <constraint name="C1165" model="TKC" arity="2" scope="X30.1 X60.1" reference="R1165" />
    <constraint name="C1166" model="TKC" arity="2" scope="X36.1 X69.1" reference="R1166" />
    <constraint name="C1167" model="TKC" arity="2" scope="X9.1 X47.1" reference="R1167" />
    <constraint name="C1168" model="TKC" arity="2" scope="X11.1 X57.1" reference="R1168" />
    <constraint name="C1169" model="TKC" arity="2" scope="X1.1 X50.1" reference="R1169" />
    <constraint name="C1170" model="TKC" arity="2" scope="X2.1 X5.1" reference="R1170" />
    <constraint name="C1171" model="TKC" arity="2" scope="X17.1 X49.1" reference="R1171" />
    <constraint name="C1172" model="TKC" arity="2" scope="X63.1 X64.1" reference="R1172" />
    <constraint name="C1173" model="TKC" arity="2" scope="X31.1 X34.1" reference="R1173" />
    <constraint name="C1174" model="TKC" arity="2" scope="X24.1 X62.1" reference="R1174" />
    <constraint name="C1175" model="TKC" arity="2" scope="X11.1 X39.1" reference="R1175" />
    <constraint name="C1176" model="TKC" arity="2" scope="X23.1 X33.1" reference="R1176" />
    <constraint name="C1177" model="TKC" arity="2" scope="X37.1 X59.1" reference="R1177" />
    <constraint name="C1178" model="TKC" arity="2" scope="X6.1 X40.1" reference="R1178" />
    <constraint name="C1179" model="TKC" arity="2" scope="X10.1 X57.1" reference="R1179" />
    <constraint name="C1180" model="TKC" arity="2" scope="X12.1 X26.1" reference="R1180" />
    <constraint name="C1181" model="TKC" arity="2" scope="X16.1 X59.1" reference="R1181" />
    <constraint name="C1182" model="TKC" arity="2" scope="X21.1 X39.1" reference="R1182" />
    <constraint name="C1183" model="TKC" arity="2" scope="X27.1 X36.1" reference="R1183" />
    <constraint name="C1184" model="TKC" arity="2" scope="X26.1 X55.1" reference="R1184" />
    <constraint name="C1185" model="TKC" arity="2" scope="X3.1 X62.1" reference="R1185" />
    <constraint name="C1186" model="TKC" arity="2" scope="X21.1 X59.1" reference="R1186" />
    <constraint name="C1187" model="TKC" arity="2" scope="X28.1 X44.1" reference="R1187" />
    <constraint name="C1188" model="TKC" arity="2" scope="X37.1 X43.1" reference="R1188" />
    <constraint name="C1189" model="TKC" arity="2" scope="X40.1 X65.1" reference="R1189" />
    <constraint name="C1190" model="TKC" arity="2" scope="X13.1 X66.1" reference="R1190" />
    <constraint name="C1191" model="TKC" arity="2" scope="X4.1 X16.1" reference="R1191" />
    <constraint name="C1192" model="TKC" arity="2" scope="X32.1 X63.1" reference="R1192" />
    <constraint name="C1193" model="TKC" arity="2" scope="X35.1 X64.1" reference="R1193" />
    <constraint name="C1194" model="TKC" arity="2" scope="X1.1 X44.1" reference="R1194" />
    <constraint name="C1195" model="TKC" arity="2" scope="X52.1 X54.1" reference="R1195" />
    <constraint name="C1196" model="TKC" arity="2" scope="X9.1 X69.1" reference="R1196" />
    <constraint name="C1197" model="TKC" arity="2" scope="X62.1 X70.1" reference="R1197" />
    <constraint name="C1198" model="TKC" arity="2" scope="X33.1 X48.1" reference="R1198" />
    <constraint name="C1199" model="TKC" arity="2" scope="X46.1 X47.1" reference="R1199" />
    <constraint name="C1200" model="TKC" arity="2" scope="X42.1 X64.1" reference="R1200" />
    <constraint name="C1201" model="TKC" arity="2" scope="X39.1 X48.1" reference="R1201" />
    <constraint name="C1202" model="TKC" arity="2" scope="X8.1 X59.1" reference="R1202" />
    <constraint name="C1203" model="TKC" arity="2" scope="X50.1 X51.1" reference="R1203" />
    <constraint name="C1204" model="TKC" arity="2" scope="X10.1 X59.1" reference="R1204" />
    <constraint name="C1205" model="TKC" arity="2" scope="X14.1 X69.1" reference="R1205" />
    <constraint name="C1206" model="TKC" arity="2" scope="X27.1 X43.1" reference="R1206" />
    <constraint name="C1207" model="TKC" arity="2" scope="X17.1 X19.1" reference="R1207" />
    <constraint name="C1208" model="TKC" arity="2" scope="X3.1 X25.1" reference="R1208" />
    <constraint name="C1209" model="TKC" arity="2" scope="X31.1 X33.1" reference="R1209" />
    <constraint name="C1210" model="TKC" arity="2" scope="X14.1 X70.1" reference="R1210" />
    <constraint name="C1211" model="TKC" arity="2" scope="X37.1 X62.1" reference="R1211" />
    <constraint name="C1212" model="TKC" arity="2" scope="X2.1 X38.1" reference="R1212" />
    <constraint name="C1213" model="TKC" arity="2" scope="X19.1 X48.1" reference="R1213" />
    <constraint name="C1214" model="TKC" arity="2" scope="X32.1 X46.1" reference="R1214" />
    <constraint name="C1215" model="TKC" arity="2" scope="X9.1 X46.1" reference="R1215" />
    <constraint name="C1216" model="TKC" arity="2" scope="X30.1 X54.1" reference="R1216" />
    <constraint name="C1217" model="TKC" arity="2" scope="X16.1 X57.1" reference="R1217" />
    <constraint name="C1218" model="TKC" arity="2" scope="X24.1 X51.1" reference="R1218" />
    <constraint name="C1219" model="TKC" arity="2" scope="X38.1 X48.1" reference="R1219" />
    <constraint name="C1220" model="TKC" arity="2" scope="X20.1 X66.1" reference="R1220" />
    <constraint name="C1221" model="TKC" arity="2" scope="X45.1 X66.1" reference="R1221" />
    <constraint name="C1222" model="TKC" arity="2" scope="X31.1 X54.1" reference="R1222" />
    <constraint name="C1223" model="TKC" arity="2" scope="X12.1 X16.1" reference="R1223" />
    <constraint name="C1224" model="TKC" arity="2" scope="X13.1 X61.1" reference="R1224" />
    <constraint name="C1225" model="TKC" arity="2" scope="X28.1 X54.1" reference="R1225" />
    <constraint name="C1226" model="TKC" arity="2" scope="X15.1 X38.1" reference="R1226" />
    <constraint name="C1227" model="TKC" arity="2" scope="X5.1 X55.1" reference="R1227" />
    <constraint name="C1228" model="TKC" arity="2" scope="X20.1 X24.1" reference="R1228" />
    <constraint name="C1229" model="TKC" arity="2" scope="X9.1 X33.1" reference="R1229" />
    <constraint name="C1230" model="TKC" arity="2" scope="X21.1 X58.1" reference="R1230" />
    <constraint name="C1231" model="TKC" arity="2" scope="X23.1 X44.1" reference="R1231" />
    <constraint name="C1232" model="TKC" arity="2" scope="X2.1 X65.1" reference="R1232" />
    <constraint name="C1233" model="TKC" arity="2" scope="X46.1 X51.1" reference="R1233" />
    <constraint name="C1234" model="TKC" arity="2" scope="X38.1 X56.1" reference="R1234" />
    <constraint name="C1235" model="TKC" arity="2" scope="X32.1 X65.1" reference="R1235" />
    <constraint name="C1236" model="TKC" arity="2" scope="X15.1 X51.1" reference="R1236" />
    <constraint name="C1237" model="TKC" arity="2" scope="X7.1 X23.1" reference="R1237" />
    <constraint name="C1238" model="TKC" arity="2" scope="X39.1 X56.1" reference="R1238" />
    <constraint name="C1239" model="TKC" arity="2" scope="X1.1 X2.1" reference="R1239" />
    <constraint name="C1240" model="TKC" arity="2" scope="X31.1 X60.1" reference="R1240" />
    <constraint name="C1241" model="TKC" arity="2" scope="X13.1 X53.1" reference="R1241" />
    <constraint name="C1242" model="TKC" arity="2" scope="X39.1 X47.1" reference="R1242" />
    <constraint name="C1243" model="TKC" arity="2" scope="X4.1 X61.1" reference="R1243" />
    <constraint name="C1244" model="TKC" arity="2" scope="X18.1 X27.1" reference="R1244" />
    <constraint name="C1245" model="TKC" arity="2" scope="X22.1 X25.1" reference="R1245" />
    <constraint name="C1246" model="TKC" arity="2" scope="X6.1 X60.1" reference="R1246" />
    <constraint name="C1247" model="TKC" arity="2" scope="X32.1 X59.1" reference="R1247" />
    <constraint name="C1248" model="TKC" arity="2" scope="X11.1 X30.1" reference="R1248" />
    <constraint name="C1249" model="TKC" arity="2" scope="X13.1 X31.1" reference="R1249" />
    <constraint name="C1250" model="TKC" arity="2" scope="X8.1 X49.1" reference="R1250" />
    <constraint name="C1251" model="TKC" arity="2" scope="X42.1 X55.1" reference="R1251" />
    <constraint name="C1252" model="TKC" arity="2" scope="X24.1 X65.1" reference="R1252" />
    <constraint name="C1253" model="TKC" arity="2" scope="X59.1 X66.1" reference="R1253" />
    <constraint name="C1254" model="TKC" arity="2" scope="X25.1 X70.1" reference="R1254" />
    <constraint name="C1255" model="TKC" arity="2" scope="X18.1 X26.1" reference="R1255" />
    <constraint name="C1256" model="TKC" arity="2" scope="X38.1 X68.1" reference="R1256" />
    <constraint name="C1257" model="TKC" arity="2" scope="X28.1 X31.1" reference="R1257" />
    <constraint name="C1258" model="TKC" arity="2" scope="X6.1 X41.1" reference="R1258" />
    <constraint name="C1259" model="TKC" arity="2" scope="X7.1 X57.1" reference="R1259" />
    <constraint name="C1260" model="TKC" arity="2" scope="X21.1 X60.1" reference="R1260" />
    <constraint name="C1261" model="TKC" arity="2" scope="X22.1 X24.1" reference="R1261" />
    <constraint name="C1262" model="TKC" arity="2" scope="X59.1 X63.1" reference="R1262" />
    <constraint name="C1263" model="TKC" arity="2" scope="X24.1 X46.1" reference="R1263" />
    <constraint name="C1264" model="TKC" arity="2" scope="X49.1 X54.1" reference="R1264" />
    <constraint name="C1265" model="TKC" arity="2" scope="X11.1 X20.1" reference="R1265" />
    <constraint name="C1266" model="TKC" arity="2" scope="X14.1 X68.1" reference="R1266" />
    <constraint name="C1267" model="TKC" arity="2" scope="X41.1 X68.1" reference="R1267" />
    <constraint name="C1268" model="TKC" arity="2" scope="X42.1 X60.1" reference="R1268" />
    <constraint name="C1269" model="TKC" arity="2" scope="X45.1 X57.1" reference="R1269" />
    <constraint name="C1270" model="TKC" arity="2" scope="X6.1 X23.1" reference="R1270" />
    <constraint name="C1271" model="TKC" arity="2" scope="X39.1 X50.1" reference="R1271" />
    <constraint name="C1272" model="TKC" arity="2" scope="X7.1 X40.1" reference="R1272" />
    <constraint name="C1273" model="TKC" arity="2" scope="X55.1 X68.1" reference="R1273" />
    <constraint name="C1274" model="TKC" arity="2" scope="X25.1 X38.1" reference="R1274" />
    <constraint name="C1275" model="TKC" arity="2" scope="X4.1 X40.1" reference="R1275" />
    <constraint name="C1276" model="TKC" arity="2" scope="X39.1 X64.1" reference="R1276" />
    <constraint name="C1277" model="TKC" arity="2" scope="X32.1 X44.1" reference="R1277" />
    <constraint name="C1278" model="TKC" arity="2" scope="X36.1 X61.1" reference="R1278" />
    <constraint name="C1279" model="TKC" arity="2" scope="X40.1 X56.1" reference="R1279" />
    <constraint name="C1280" model="TKC" arity="2" scope="X6.1 X21.1" reference="R1280" />
    <constraint name="C1281" model="TKC" arity="2" scope="X15.1 X34.1" reference="R1281" />
    <constraint name="C1282" model="TKC" arity="2" scope="X1.1 X41.1" reference="R1282" />
    <constraint name="C1283" model="TKC" arity="2" scope="X4.1 X18.1" reference="R1283" />
    <constraint name="C1284" model="TKC" arity="2" scope="X10.1 X61.1" reference="R1284" />
    <constraint name="C1285" model="TKC" arity="2" scope="X13.1 X52.1" reference="R1285" />
    <constraint name="C1286" model="TKC" arity="2" scope="X51.1 X64.1" reference="R1286" />
    <constraint name="C1287" model="TKC" arity="2" scope="X55.1 X58.1" reference="R1287" />
    <constraint name="C1288" model="TKC" arity="2" scope="X17.1 X47.1" reference="R1288" />
    <constraint name="C1289" model="TKC" arity="2" scope="X19.1 X68.1" reference="R1289" />
    <constraint name="C1290" model="TKC" arity="2" scope="X25.1 X50.1" reference="R1290" />
    <constraint name="C1291" model="TKC" arity="2" scope="X44.1 X62.1" reference="R1291" />
    <constraint name="C1292" model="TKC" arity="2" scope="X14.1 X43.1" reference="R1292" />
    <constraint name="C1293" model="TKC" arity="2" scope="X6.1 X10.1" reference="R1293" />
    <constraint name="C1294" model="TKC" arity="2" scope="X24.1 X28.1" reference="R1294" />
    <constraint name="C1295" model="TKC" arity="2" scope="X22.1 X48.1" reference="R1295" />
    <constraint name="C1296" model="TKC" arity="2" scope="X11.1 X37.1" reference="R1296" />
    <constraint name="C1297" model="TKC" arity="2" scope="X2.1 X64.1" reference="R1297" />
    <constraint name="C1298" model="TKC" arity="2" scope="X11.1 X69.1" reference="R1298" />
    <constraint name="C1299" model="TKC" arity="2" scope="X2.1 X54.1" reference="R1299" />
    <constraint name="C1300" model="TKC" arity="2" scope="X3.1 X69.1" reference="R1300" />
    <constraint name="C1301" model="TKC" arity="2" scope="X21.1 X30.1" reference="R1301" />
    <constraint name="C1302" model="TKC" arity="2" scope="X10.1 X18.1" reference="R1302" />
    <constraint name="C1303" model="TKC" arity="2" scope="X6.1 X39.1" reference="R1303" />
    <constraint name="C1304" model="TKC" arity="2" scope="X17.1 X53.1" reference="R1304" />
    <constraint name="C1305" model="TKC" arity="2" scope="X30.1 X35.1" reference="R1305" />
    <constraint name="C1306" model="TKC" arity="2" scope="X64.1 X67.1" reference="R1306" />
    <constraint name="C1307" model="TKC" arity="2" scope="X20.1 X64.1" reference="R1307" />
    <constraint name="C1308" model="TKC" arity="2" scope="X9.1 X53.1" reference="R1308" />
    <constraint name="C1309" model="TKC" arity="2" scope="X25.1 X28.1" reference="R1309" />
    <constraint name="C1310" model="TKC" arity="2" scope="X7.1 X28.1" reference="R1310" />
    <constraint name="C1311" model="TKC" arity="2" scope="X1.1 X49.1" reference="R1311" />
    <constraint name="C1312" model="TKC" arity="2" scope="X29.1 X67.1" reference="R1312" />
    <constraint name="C1313" model="TKC" arity="2" scope="X2.1 X63.1" reference="R1313" />
    <constraint name="C1314" model="TKC" arity="2" scope="X19.1 X60.1" reference="R1314" />
    <constraint name="C1315" model="TKC" arity="2" scope="X8.1 X27.1" reference="R1315" />
    <constraint name="C1316" model="TKC" arity="2" scope="X52.1 X61.1" reference="R1316" />
    <constraint name="C1317" model="TKC" arity="2" scope="X66.1 X69.1" reference="R1317" />
    <constraint name="C1318" model="TKC" arity="2" scope="X38.1 X66.1" reference="R1318" />
    <constraint name="C1319" model="TKC" arity="2" scope="X31.1 X67.1" reference="R1319" />
    <constraint name="C1320" model="TKC" arity="2" scope="X20.1 X37.1" reference="R1320" />
    <constraint name="C1321" model="TKC" arity="2" scope="X38.1 X58.1" reference="R1321" />
    <constraint name="C1322" model="TKC" arity="2" scope="X49.1 X61.1" reference="R1322" />
    <constraint name="C1323" model="TKC" arity="2" scope="X11.1 X35.1" reference="R1323" />
    <constraint name="C1324" model="TKC" arity="2" scope="X33.1 X47.1" reference="R1324" />
    <constraint name="C1325" model="TKC" arity="2" scope="X7.1 X46.1" reference="R1325" />
    <constraint name="C1326" model="TKC" arity="2" scope="X30.1 X51.1" reference="R1326" />
    <constraint name="C1327" model="TKC" arity="2" scope="X33.1 X42.1" reference="R1327" />
    <constraint name="C1328" model="TKC" arity="2" scope="X50.1 X52.1" reference="R1328" />
    <constraint name="C1329" model="TKC" arity="2" scope="X15.1 X36.1" reference="R1329" />
    <constraint name="C1330" model="TKC" arity="2" scope="X11.1 X54.1" reference="R1330" />
    <constraint name="C1331" model="TKC" arity="2" scope="X1.1 X51.1" reference="R1331" />
    <constraint name="C1332" model="TKC" arity="2" scope="X53.1 X68.1" reference="R1332" />
    <constraint name="C1333" model="TKC" arity="2" scope="X33.1 X44.1" reference="R1333" />
    <constraint name="C1334" model="TKC" arity="2" scope="X40.1 X43.1" reference="R1334" />
    <constraint name="C1335" model="TKC" arity="2" scope="X6.1 X54.1" reference="R1335" />
    <constraint name="C1336" model="TKC" arity="2" scope="X23.1 X52.1" reference="R1336" />
    <constraint name="C1337" model="TKC" arity="2" scope="X8.1 X33.1" reference="R1337" />
    <constraint name="C1338" model="TKC" arity="2" scope="X42.1 X47.1" reference="R1338" />
    <constraint name="C1339" model="TKC" arity="2" scope="X47.1 X68.1" reference="R1339" />
    <constraint name="C1340" model="TKC" arity="2" scope="X28.1 X49.1" reference="R1340" />
    <constraint name="C1341" model="TKC" arity="2" scope="X46.1 X50.1" reference="R1341" />
    <constraint name="C1342" model="TKC" arity="2" scope="X40.1 X50.1" reference="R1342" />
    <constraint name="C1343" model="TKC" arity="2" scope="X65.1 X67.1" reference="R1343" />
    <constraint name="C1344" model="TKC" arity="2" scope="X27.1 X48.1" reference="R1344" />
    <constraint name="C1345" model="TKC" arity="2" scope="X6.1 X7.1" reference="R1345" />
    <constraint name="C1346" model="TKC" arity="2" scope="X14.1 X42.1" reference="R1346" />
    <constraint name="C1347" model="TKC" arity="2" scope="X26.1 X43.1" reference="R1347" />
    <constraint name="C1348" model="TKC" arity="2" scope="X12.1 X37.1" reference="R1348" />
    <constraint name="C1349" model="TKC" arity="2" scope="X20.1 X23.1" reference="R1349" />
    <constraint name="C1350" model="TKC" arity="2" scope="X11.1 X32.1" reference="R1350" />
    <constraint name="C1351" model="TKC" arity="2" scope="X52.1 X56.1" reference="R1351" />
    <constraint name="C1352" model="TKC" arity="2" scope="X52.1 X53.1" reference="R1352" />
    <constraint name="C1353" model="TKC" arity="2" scope="X3.1 X5.1" reference="R1353" />
    <constraint name="C1354" model="TKC" arity="2" scope="X39.1 X62.1" reference="R1354" />
    <constraint name="C1355" model="TKC" arity="2" scope="X48.1 X64.1" reference="R1355" />
    <constraint name="C1356" model="TKC" arity="2" scope="X3.1 X57.1" reference="R1356" />
    <constraint name="C1357" model="TKC" arity="2" scope="X33.1 X58.1" reference="R1357" />
    <constraint name="C1358" model="TKC" arity="2" scope="X60.1 X67.1" reference="R1358" />
    <constraint name="C1359" model="TKC" arity="2" scope="X11.1 X41.1" reference="R1359" />
    <constraint name="C1360" model="TKC" arity="2" scope="X53.1 X62.1" reference="R1360" />
    <constraint name="C1361" model="TKC" arity="2" scope="X33.1 X36.1" reference="R1361" />
    <constraint name="C1362" model="TKC" arity="2" scope="X24.1 X50.1" reference="R1362" />
    <constraint name="C1363" model="TKC" arity="2" scope="X22.1 X31.1" reference="R1363" />
    <constraint name="C1364" model="TKC" arity="2" scope="X38.1 X42.1" reference="R1364" />
    <constraint name="C1365" model="TKC" arity="2" scope="X1.1 X52.1" reference="R1365" />
    <constraint name="C1366" model="TKC" arity="2" scope="X27.1 X52.1" reference="R1366" />
    <constraint name="C1367" model="TKC" arity="2" scope="X15.1 X62.1" reference="R1367" />
    <constraint name="C1368" model="TKC" arity="2" scope="X16.1 X27.1" reference="R1368" />
    <constraint name="C1369" model="TKC" arity="2" scope="X56.1 X68.1" reference="R1369" />
    <constraint name="C1370" model="TKC" arity="2" scope="X5.1 X36.1" reference="R1370" />
    <constraint name="C1371" model="TKC" arity="2" scope="X28.1 X62.1" reference="R1371" />
    <constraint name="C1372" model="TKC" arity="2" scope="X20.1 X62.1" reference="R1372" />
    <constraint name="C1373" model="TKC" arity="2" scope="X30.1 X47.1" reference="R1373" />
    <constraint name="C1374" model="TKC" arity="2" scope="X12.1 X15.1" reference="R1374" />
    <constraint name="C1375" model="TKC" arity="2" scope="X2.1 X27.1" reference="R1375" />
    <constraint name="C1376" model="TKC" arity="2" scope="X11.1 X42.1" reference="R1376" />
    <constraint name="C1377" model="TKC" arity="2" scope="X21.1 X53.1" reference="R1377" />
    <constraint name="C1378" model="TKC" arity="2" scope="X24.1 X60.1" reference="R1378" />
    <constraint name="C1379" model="TKC" arity="2" scope="X19.1 X70.1" reference="R1379" />
    <constraint name="C1380" model="TKC" arity="2" scope="X33.1 X38.1" reference="R1380" />
    <constraint name="C1381" model="TKC" arity="2" scope="X3.1 X45.1" reference="R1381" />
    <constraint name="C1382" model="TKC" arity="2" scope="X55.1 X64.1" reference="R1382" />
    <constraint name="C1383" model="TKC" arity="2" scope="X8.1 X22.1" reference="R1383" />
    <constraint name="C1384" model="TKC" arity="2" scope="X38.1 X43.1" reference="R1384" />
    <constraint name="C1385" model="TKC" arity="2" scope="X11.1 X44.1" reference="R1385" />
    <constraint name="C1386" model="TKC" arity="2" scope="X10.1 X11.1" reference="R1386" />
    <constraint name="C1387" model="TKC" arity="2" scope="X3.1 X18.1" reference="R1387" />
    <constraint name="C1388" model="TKC" arity="2" scope="X9.1 X55.1" reference="R1388" />
    <constraint name="C1389" model="TKC" arity="2" scope="X13.1 X56.1" reference="R1389" />
    <constraint name="C1390" model="TKC" arity="2" scope="X21.1 X28.1" reference="R1390" />
    <constraint name="C1391" model="TKC" arity="2" scope="X33.1 X39.1" reference="R1391" />
    <constraint name="C1392" model="TKC" arity="2" scope="X45.1 X49.1" reference="R1392" />
    <constraint name="C1393" model="TKC" arity="2" scope="X2.1 X49.1" reference="R1393" />
    <constraint name="C1394" model="TKC" arity="2" scope="X11.1 X40.1" reference="R1394" />
    <constraint name="C1395" model="TKC" arity="2" scope="X19.1 X24.1" reference="R1395" />
    <constraint name="C1396" model="TKC" arity="2" scope="X11.1 X17.1" reference="R1396" />
    <constraint name="C1397" model="TKC" arity="2" scope="X21.1 X52.1" reference="R1397" />
    <constraint name="C1398" model="TKC" arity="2" scope="X56.1 X63.1" reference="R1398" />
    <constraint name="C1399" model="TKC" arity="2" scope="X6.1 X22.1" reference="R1399" />
    <constraint name="C1400" model="TKC" arity="2" scope="X9.1 X25.1" reference="R1400" />
    <constraint name="C1401" model="TKC" arity="2" scope="X35.1 X48.1" reference="R1401" />
    <constraint name="C1402" model="TKC" arity="2" scope="X8.1 X53.1" reference="R1402" />
    <constraint name="C1403" model="TKC" arity="2" scope="X6.1 X43.1" reference="R1403" />
    <constraint name="C1404" model="TKC" arity="2" scope="X10.1 X62.1" reference="R1404" />
    <constraint name="C1405" model="TKC" arity="2" scope="X32.1 X70.1" reference="R1405" />
    <constraint name="C1406" model="TKC" arity="2" scope="X56.1 X66.1" reference="R1406" />
    <constraint name="C1407" model="TKC" arity="2" scope="X13.1 X67.1" reference="R1407" />
    <constraint name="C1408" model="TKC" arity="2" scope="X20.1 X50.1" reference="R1408" />
    <constraint name="C1409" model="TKC" arity="2" scope="X27.1 X38.1" reference="R1409" />
    <constraint name="C1410" model="TKC" arity="2" scope="X45.1 X47.1" reference="R1410" />
    <constraint name="C1411" model="TKC" arity="2" scope="X8.1 X40.1" reference="R1411" />
    <constraint name="C1412" model="TKC" arity="2" scope="X20.1 X58.1" reference="R1412" />
    <constraint name="C1413" model="TKC" arity="2" scope="X59.1 X68.1" reference="R1413" />
    <constraint name="C1414" model="TKC" arity="2" scope="X26.1 X58.1" reference="R1414" />
    <constraint name="C1415" model="TKC" arity="2" scope="X20.1 X39.1" reference="R1415" />
    <constraint name="C1416" model="TKC" arity="2" scope="X14.1 X20.1" reference="R1416" />
    <constraint name="C1417" model="TKC" arity="2" scope="X45.1 X51.1" reference="R1417" />
    <constraint name="C1418" model="TKC" arity="2" scope="X57.1 X58.1" reference="R1418" />
    <constraint name="C1419" model="TKC" arity="2" scope="X4.1 X12.1" reference="R1419" />
    <constraint name="C1420" model="TKC" arity="2" scope="X6.1 X65.1" reference="R1420" />
    <constraint name="C1421" model="TKC" arity="2" scope="X52.1 X63.1" reference="R1421" />
    <constraint name="C1422" model="TKC" arity="2" scope="X16.1 X35.1" reference="R1422" />
    <constraint name="C1423" model="TKC" arity="2" scope="X4.1 X35.1" reference="R1423" />
    <constraint name="C1424" model="TKC" arity="2" scope="X37.1 X41.1" reference="R1424" />
    <constraint name="C1425" model="TKC" arity="2" scope="X19.1 X29.1" reference="R1425" />
    <constraint name="C1426" model="TKC" arity="2" scope="X38.1 X39.1" reference="R1426" />
    <constraint name="C1427" model="TKC" arity="2" scope="X18.1 X37.1" reference="R1427" />
    <constraint name="C1428" model="TKC" arity="2" scope="X21.1 X36.1" reference="R1428" />
    <constraint name="C1429" model="TKC" arity="2" scope="X27.1 X39.1" reference="R1429" />
    <constraint name="C1430" model="TKC" arity="2" scope="X33.1 X68.1" reference="R1430" />
    <constraint name="C1431" model="TKC" arity="2" scope="X2.1 X70.1" reference="R1431" />
    <constraint name="C1432" model="TKC" arity="2" scope="X42.1 X67.1" reference="R1432" />
    <constraint name="C1433" model="TKC" arity="2" scope="X33.1 X51.1" reference="R1433" />
    <constraint name="C1434" model="TKC" arity="2" scope="X28.1 X68.1" reference="R1434" />
    <constraint name="C1435" model="TKC" arity="2" scope="X49.1 X59.1" reference="R1435" />
    <constraint name="C1436" model="TKC" arity="2" scope="X12.1 X55.1" reference="R1436" />
    <constraint name="C1437" model="TKC" arity="2" scope="X31.1 X45.1" reference="R1437" />
    <constraint name="C1438" model="TKC" arity="2" scope="X9.1 X65.1" reference="R1438" />
    <constraint name="C1439" model="TKC" arity="2" scope="X47.1 X59.1" reference="R1439" />
    <constraint name="C1440" model="TKC" arity="2" scope="X13.1 X22.1" reference="R1440" />
    <constraint name="C1441" model="TKC" arity="2" scope="X29.1 X38.1" reference="R1441" />
    <constraint name="C1442" model="TKC" arity="2" scope="X23.1 X55.1" reference="R1442" />
    <constraint name="C1443" model="TKC" arity="2" scope="X59.1 X61.1" reference="R1443" />
    <constraint name="C1444" model="TKC" arity="2" scope="X53.1 X60.1" reference="R1444" />
    <constraint name="C1445" model="TKC" arity="2" scope="X47.1 X53.1" reference="R1445" />
    <constraint name="C1446" model="TKC" arity="2" scope="X57.1 X60.1" reference="R1446" />
    <constraint name="C1447" model="TKC" arity="2" scope="X39.1 X61.1" reference="R1447" />
    <constraint name="C1448" model="TKC" arity="2" scope="X40.1 X52.1" reference="R1448" />
  </constraints>
  <relations nbRelations="1449">
    <relation name="R0" arity="2" nbTuples="100" semantics="soft" defaultCost="infinity">77 5:1 1|43 32:1 2|88 86:1 3|92 9:1 4|41 69:1 5|72 90:1 6|34 41:1 7|54 56:1 8|1 75:1 9|22 40:1 10|79 54:2 1|93 44:2 2|26 100:2 3|73 22:2 4|43 26:2 5|15 55:2 6|27 61:2 7|99 12:2 8|30 24:2 9|63 42:2 10|42 4:3 1|69 4:3 2|51 16:3 3|21 2:3 4|72 99:3 5|26 77:3 6|92 31:3 7|63 55:3 8|46 51:3 9|4 49:3 10|20 80:4 1|18 65:4 2|60 66:4 3|39 71:4 4|70 82:4 5|38 45:4 6|10 35:4 7|2 22:4 8|85 77:4 9|98 45:4 10|14 21:5 1|67 10:5 2|64 18:5 3|49 15:5 4|12 65:5 5|71 86:5 6|64 75:5 7|7 89:5 8|60 52:5 9|53 26:5 10|55 99:6 1|60 25:6 2|76 88:6 3|62 41:6 4|21 16:6 5|11 12:6 6|4 90:6 7|66 18:6 8|66 64:6 9|2 23:6 10|95 96:7 1|31 1:7 2|44 80:7 3|77 65:7 4|25 26:7 5|22 70:7 6|58 8:7 7|81 69:7 8|5 73:7 9|51 66:7 10|68 89:8 1|13 13:8 2|41 91:8 3|93 85:8 4|8 36:8 5|67 76:8 6|57 18:8 7|18 30:8 8|17 22:8 9|29 62:8 10|91 43:9 1|32 88:9 2|15 35:9 3|30 38:9 4|21 10:9 5|14 86:9 6|93 62:9 7|54 91:9 8|86 19:9 9|85 35:9 10|89 22:10 1|57 80:10 2|99 58:10 3|70 65:10 4|75 53:10 5|63 41:10 6|83 92:10 7|15 4:10 8|74 15:10 9|9 90:10 10</relation>
    <relation name="R1" arity="2" nbTuples="100" semantics="soft" defaultCost="infinity">68 78:1 1|77 74:1 2|79 92:1 3|81 1:1 4|23 89:1 5|10 85:1 6|53 69:1 7|65 80:1 8|28 63:1 9|97 66:1 10|17 33:2 1|83 52:2 2|93 18:2 3|13 49:2 4|77 42:2 5|7 25:2 6|90 85:2 7|24 10:2 8|17 25:2 9|67 14:2 10|52 60:3 1|33 27:3 2|87 33:3 3|89 26:3 4|54 80:3 5|53 98:3 6|50 52:3 7|37 44:3 8|80 62:3 9|69 54:3 10|60 36:4 1|45 60:4 2|40 70:4 3|88 38:4 4|9 25:4 5|52 43:4 6|97 97:4 7|25 35:4 8|37 71:4 9|90 51:4 10|6 70:5 1|58 96:5 2|6 63:5 3|81 10:5 4|95 29:5 5|40 69:5 6|87 38:5 7|46 24:5 8|12 26:5 9|78 30:5 10|7 26:6 1|27 1:6 2|47 43:6 3|92 97:6 4|47 41:6 5|73 85:6 6|81 43:6 7|19 52:6 8|96 46:6 9|61 48:6 10|30 80:7 1|38 7:7 2|100 34:7 3|24 81:7 4|97 46:7 5|18 96:7 6|73 5:7 7|23 73:7 8|19 32:7 9|19 68:7 10|29 41:8 1|93 87:8 2|8 21:8 3|97 23:8 4|79 4:8 5|29 59:8 6|99 49:8 7|96 14:8 8|2 98:8 9|5 75:8 10|64 99:9 1|26 6:9 2|62 89:9 3|46 24:9 4|48 9:9 5|58 58:9 6|49 64:9 7|84 6:9 8|50 20:9 9|90 75:9 10|60 69:10 1|78 53:10 2|36 88:10 3|58 61:10 4|55 62:10 5|70 5:10 6|70 30:10 7|5 37:10 8|36 78:10 9|16 25:10 10</relation>
    <relation name="R2" arity="2" nbTuples="100" semantics="soft" defaultCost="infinity">98 97:1 1|24 29:1 2|49 81:1 3|14 64:1 4|17 67:1 5|37 43:1 6|16 45:1 7|2 100:1 8|20 29:1 9|91 63:1 10|15 12:2 1|20 19:2 2|91 80:2 3|65 51:2 4|95 97:2 5|50 7:2 6|1 63:2 7|21 36:2 8|88 48:2 9|68 66:2 10|14 30:3 1|55 18:3 2|38 74:3 3|88 87:3 4|27 80:3 5|28 26:3 6|83 9:3 7|76 39:3 8|80 34:3 9|71 96:3 10|43 75:4 1|56 39:4 2|20 35:4 3|100 76:4 4|4 41:4 5|52 35:4 6|10 83:4 7|98 60:4 8|10 20:4 9|22 15:4 10|5 43:5 1|31 10:5 2|85 34:5 3|87 4:5 4|45 100:5 5|11 29:5 6|66 43:5 7|59 30:5 8|41 24:5 9|34 73:5 10|11 15:6 1|24 73:6 2|34 89:6 3|41 34:6 4|1 89:6 5|31 11:6 6|77 55:6 7|83 30:6 8|75 59:6 9|82 46:6 10|63 3:7 1|97 67:7 2|49 62:7 3|50 61:7 4|79 83:7 5|19 84:7 6|11 81:7 7|50 40:7 8|89 14:7 9|85 78:7 10|92 64:8 1|39 70:8 2|65 53:8 3|100 67:8 4|64 39:8 5|34 86:8 6|5 8:8 7|81 62:8 8|6 79:8 9|61 33:8 10|24 84:9 1|3 30:9 2|37 20:9 3|82 70:9 4|6 64:9 5|96 84:9 6|22 69:9 7|59 21:9 8|41 69:9 9|75 19:9 10|76 39:10 1|53 52:10 2|98 72:10 3|5 99:10 4|43 97:10 5|63 50:10 6|100 24:10 7|38 51:10 8|24 16:10 9|68 3:10 10</relation>
    <relation name="R3" arity="2" nbTuples="100" semantics="soft" defaultCost="infinity">4 38:1 1|60 13:1 2|62 63:1 3|4 16:1 4|3 49:1 5|38 66:1 6|24 73:1 7|5 32:1 8|6 16:1 9|69 28:1 10|43 79:2 1|94 19:2 2|56 55:2 3|56 90:2 4|91 6:2 5|78 40:2 6|92 27:2 7|66 36:2 8|9 47:2 9|20 49:2 10|77 91:3 1|51 65:3 2|18 77:3 3|56 44:3 4|36 20:3 5|32 3:3 6|78 78:3 7|1 78:3 8|75 39:3 9|76 96:3 10|68 75:4 1|65 37:4 2|84 11:4 3|20 91:4 4|15 11:4 5|52 95:4 6|42 14:4 7|20 66:4 8|90 6:4 9|37 28:4 10|72 55:5 1|27 70:5 2|38 83:5 3|22 54:5 4|18 26:5 5|25 60:5 6|28 52:5 7|38 5:5 8|46 7:5 9|72 75:5 10|29 90:6 1|30 73:6 2|79 51:6 3|33 62:6 4|49 52:6 5|39 76:6 6|28 21:6 7|13 54:6 8|100 1:6 9|81 34:6 10|84 62:7 1|97 66:7 2|62 53:7 3|74 49:7 4|66 23:7 5|79 53:7 6|72 61:7 7|79 41:7 8|52 67:7 9|31 52:7 10|62 89:8 1|34 74:8 2|38 30:8 3|40 95:8 4|5 54:8 5|14 75:8 6|99 15:8 7|25 77:8 8|63 30:8 9|48 29:8 10|45 45:9 1|87 99:9 2|36 50:9 3|57 10:9 4|2 99:9 5|91 36:9 6|55 47:9 7|11 75:9 8|53 97:9 9|53 92:9 10|75 9:10 1|18 27:10 2|28 33:10 3|85 37:10 4|49 61:10 5|85 42:10 6|22 52:10 7|42 57:10 8|5 77:10 9|17 85:10 10</relation>
    <relation name="R4" arity="2" nbTuples="100" semantics="soft" defaultCost="infinity">79 25:1 1|47 38:1 2|46 3:1 3|50 95:1 4|83 70:1 5|6 79:1 6|43 30:1 7|23 91:1 8|16 21:1 9|27 7:1 10|99 54:2 1|41 29:2 2|12 45:2 3|20 28:2 4|2 18:2 5|95 29:2 6|90 54:2 7|27 44:2 8|94 4:2 9|15 37:2 10|45 73:3 1|11 28:3 2|17 51:3 3|96 91:3 4|52 50:3 5|23 19:3 6|24 83:3 7|14 15:3 8|85 15:3 9|87 83:3 10|66 91:4 1|17 57:4 2|75 48:4 3|15 75:4 4|83 13:4 5|67 37:4 6|55 84:4 7|12 71:4 8|63 81:4 9|61 84:4 10|52 80:5 1|45 54:5 2|55 40:5 3|69 66:5 4|49 26:5 5|86 1:5 6|44 76:5 7|43 48:5 8|8 59:5 9|47 79:5 10|22 77:6 1|12 37:6 2|24 30:6 3|76 49:6 4|17 28:6 5|51 85:6 6|79 23:6 7|69 56:6 8|63 26:6 9|93 72:6 10|81 25:7 1|41 33:7 2|18 51:7 3|23 89:7 4|22 99:7 5|23 49:7 6|77 24:7 7|67 77:7 8|1 12:7 9|16 91:7 10|19 54:8 1|81 17:8 2|77 15:8 3|4 57:8 4|95 53:8 5|81 59:8 6|63 80:8 7|91 86:8 8|50 54:8 9|86 39:8 10|63 32:9 1|45 70:9 2|21 83:9 3|54 27:9 4|21 55:9 5|41 13:9 6|72 49:9 7|47 97:9 8|36 27:9 9|39 35:9 10|48 77:10 1|38 21:10 2|56 39:10 3|55 39:10 4|58 78:10 5|52 19:10 6|63 93:10 7|87 86:10 8|19 29:10 9|18 21:10 10</relation>
    <relation name="R5" arity="2" nbTuples="100" semantics="soft" defaultCost="infinity">93 78:1 1|21 41:1 2|31 35:1 3|52 31:1 4|78 91:1 5|26 96:1 6|55 61:1 7|7 81:1 8|94 19:1 9|7 79:1 10|10 78:2 1|68 30:2 2|41 24:2 3|79 92:2 4|26 55:2 5|68 43:2 6|7 97:2 7|89 63:2 8|9 88:2 9|54 49:2 10|77 56:3 1|80 82:3 2|1 52:3 3|32 77:3 4|2 14:3 5|89 62:3 6|49 17:3 7|72 92:3 8|30 51:3 9|26 56:3 10|21 67:4 1|48 10:4 2|60 45:4 3|56 2:4 4|17 96:4 5|39 54:4 6|89 68:4 7|6 97:4 8|69 91:4 9|30 67:4 10|44 34:5 1|48 5:5 2|42 26:5 3|76 11:5 4|28 67:5 5|47 60:5 6|57 1:5 7|28 6:5 8|22 22:5 9|65 20:5 10|19 30:6 1|25 100:6 2|20 73:6 3|51 69:6 4|4 49:6 5|2 68:6 6|87 62:6 7|86 95:6 8|48 93:6 9|81 67:6 10|71 54:7 1|39 73:7 2|42 74:7 3|23 20:7 4|12 67:7 5|53 39:7 6|20 51:7 7|81 100:7 8|16 52:7 9|85 29:7 10|3 81:8 1|65 13:8 2|4 44:8 3|53 27:8 4|21 80:8 5|12 33:8 6|40 27:8 7|68 40:8 8|42 49:8 9|36 25:8 10|5 60:9 1|56 93:9 2|79 31:9 3|79 46:9 4|70 67:9 5|100 17:9 6|35 8:9 7|100 35:9 8|83 98:9 9|49 68:9 10|30 60:10 1|82 15:10 2|80 96:10 3|83 4:10 4|13 35:10 5|27 70:10 6|68 42:10 7|24 4:10 8|37 9:10 9|67 73:10 10</relation>
    <relation name="R6" arity="2" nbTuples="100" semantics="soft" defaultCost="infinity">68 51:1 1|37 15:1 2|79 30:1 3|41 81:1 4|83 51:1 5|61 44:1 6|9 81:1 7|77 16:1 8|54 63:1 9|57 48:1 10|50 5:2 1|2 3:2 2|16 65:2 3|70 80:2 4|85 65:2 5|72 26:2 6|46 4:2 7|42 1:2 8|91 54:2 9|75 38:2 10|94 98:3 1|22 53:3 2|24 57:3 3|66 29:3 4|21 36:3 5|52 65:3 6|70 40:3 7|37 20:3 8|90 65:3 9|41 41:3 10|44 25:4 1|18 72:4 2|83 28:4 3|40 30:4 4|100 55:4 5|75 2:4 6|37 91:4 7|91 99:4 8|78 79:4 9|43 48:4 10|32 74:5 1|8 53:5 2|15 4:5 3|17 35:5 4|70 62:5 5|13 71:5 6|78 83:5 7|82 23:5 8|11 80:5 9|39 46:5 10|19 58:6 1|55 56:6 2|82 49:6 3|66 61:6 4|31 60:6 5|85 18:6 6|62 52:6 7|57 30:6 8|79 34:6 9|5 77:6 10|4 81:7 1|13 87:7 2|29 56:7 3|62 93:7 4|58 52:7 5|57 5:7 6|88 44:7 7|52 82:7 8|94 92:7 9|15 76:7 10|46 91:8 1|39 90:8 2|53 55:8 3|67 83:8 4|66 65:8 5|36 15:8 6|64 5:8 7|67 49:8 8|74 60:8 9|82 71:8 10|3 75:9 1|76 39:9 2|41 86:9 3|28 94:9 4|100 4:9 5|38 52:9 6|62 36:9 7|34 19:9 8|99 93:9 9|1 31:9 10|65 73:10 1|34 100:10 2|31 41:10 3|67 74:10 4|15 12:10 5|12 31:10 6|75 51:10 7|16 31:10 8|100 6:10 9|3 99:10 10</relation>
    <relation name="R7" arity="2" nbTuples="100" semantics="soft" defaultCost="infinity">86 20:1 1|46 8:1 2|96 47:1 3|19 77:1 4|37 48:1 5|13 25:1 6|56 44:1 7|56 39:1 8|1 27:1 9|70 97:1 10|87 55:2 1|20 54:2 2|57 5:2 3|40 26:2 4|87 56:2 5|13 81:2 6|16 34:2 7|72 33:2 8|59 97:2 9|26 95:2 10|84 35:3 1|58 61:3 2|39 74:3 3|57 96:3 4|17 49:3 5|19 36:3 6|93 11:3 7|46 85:3 8|31 68:3 9|82 61:3 10|67 27:4 1|84 10:4 2|75 39:4 3|5 78:4 4|11 50:4 5|51 26:4 6|77 99:4 7|36 30:4 8|89 85:4 9|89 7:4 10|25 95:5 1|90 100:5 2|64 57:5 3|100 9:5 4|38 79:5 5|97 20:5 6|18 85:5 7|44 78:5 8|42 83:5 9|49 64:5 10|27 48:6 1|74 39:6 2|57 30:6 3|53 80:6 4|31 73:6 5|12 32:6 6|58 23:6 7|62 8:6 8|46 29:6 9|85 58:6 10|66 13:7 1|41 15:7 2|15 23:7 3|50 55:7 4|80 59:7 5|7 24:7 6|99 25:7 7|87 33:7 8|65 7:7 9|14 15:7 10|48 75:8 1|45 26:8 2|43 63:8 3|10 45:8 4|8 44:8 5|53 35:8 6|67 44:8 7|73 96:8 8|56 48:8 9|46 78:8 10|62 16:9 1|86 61:9 2|59 46:9 3|65 78:9 4|70 63:9 5|36 13:9 6|9 70:9 7|26 33:9 8|31 40:9 9|34 32:9 10|80 57:10 1|70 66:10 2|90 14:10 3|78 80:10 4|95 89:10 5|40 58:10 6|9 93:10 7|35 40:10 8|23 74:10 9|45 82:10 10</relation>
    <relation name="R8" arity="2" nbTuples="100" semantics="soft" defaultCost="infinity">19 79:1 1|91 68:1 2|23 96:1 3|10 12:1 4|56 22:1 5|98 29:1 6|9 32:1 7|23 87:1 8|49 47:1 9|28 6:1 10|14 28:2 1|12 13:2 2|63 81:2 3|3 96:2 4|68 53:2 5|41 77:2 6|15 3:2 7|67 59:2 8|17 93:2 9|87 84:2 10|18 95:3 1|5 59:3 2|49 51:3 3|40 35:3 4|10 73:3 5|51 17:3 6|12 59:3 7|47 31:3 8|81 8:3 9|21 78:3 10|27 29:4 1|83 42:4 2|15 85:4 3|58 48:4 4|41 79:4 5|22 98:4 6|88 59:4 7|91 59:4 8|70 32:4 9|40 87:4 10|3 84:5 1|39 70:5 2|22 71:5 3|85 51:5 4|57 52:5 5|12 5:5 6|13 84:5 7|76 38:5 8|57 55:5 9|85 91:5 10|97 40:6 1|26 37:6 2|40 53:6 3|48 53:6 4|89 87:6 5|10 7:6 6|62 16:6 7|72 61:6 8|54 55:6 9|6 76:6 10|62 76:7 1|23 57:7 2|66 4:7 3|86 76:7 4|12 7:7 5|27 91:7 6|91 56:7 7|49 32:7 8|10 4:7 9|70 55:7 10|37 98:8 1|1 24:8 2|88 51:8 3|73 88:8 4|57 37:8 5|31 5:8 6|16 90:8 7|86 87:8 8|26 64:8 9|54 7:8 10|57 18:9 1|94 59:9 2|17 42:9 3|95 13:9 4|79 99:9 5|23 92:9 6|39 14:9 7|52 41:9 8|36 49:9 9|84 26:9 10|16 38:10 1|60 91:10 2|85 33:10 3|100 58:10 4|31 48:10 5|33 40:10 6|79 94:10 7|11 12:10 8|55 17:10 9|69 80:10 10</relation>
    <relation name="R9" arity="2" nbTuples="100" semantics="soft" defaultCost="infinity">75 87:1 1|42 55:1 2|26 85:1 3|44 57:1 4|31 2:1 5|68 39:1 6|66 55:1 7|21 31:1 8|97 91:1 9|41 8:1 10|41 82:2 1|47 79:2 2|1 32:2 3|38 93:2 4|4 7:2 5|42 2:2 6|11 96:2 7|52 73:2 8|72 6:2 9|70 22:2 10|5 12:3 1|40 7:3 2|33 67:3 3|51 70:3 4|86 28:3 5|95 35:3 6|83 1:3 7|82 89:3 8|29 16:3 9|4 9:3 10|35 56:4 1|47 34:4 2|38 90:4 3|13 15:4 4|52 100:4 5|33 18:4 6|59 99:4 7|14 85:4 8|2 74:4 9|6 37:4 10|66 45:5 1|17 9:5 2|25 40:5 3|95 93:5 4|32 34:5 5|78 7:5 6|68 80:5 7|94 70:5 8|30 34:5 9|94 15:5 10|27 16:6 1|77 57:6 2|53 27:6 3|83 83:6 4|7 47:6 5|87 6:6 6|24 74:6 7|12 11:6 8|75 44:6 9|49 78:6 10|40 18:7 1|56 63:7 2|79 31:7 3|14 11:7 4|91 100:7 5|69 18:7 6|56 56:7 7|29 15:7 8|21 64:7 9|22 73:7 10|47 19:8 1|98 80:8 2|36 82:8 3|50 99:8 4|2 10:8 5|81 44:8 6|72 14:8 7|74 3:8 8|28 95:8 9|29 62:8 10|82 85:9 1|32 61:9 2|30 29:9 3|78 81:9 4|5 56:9 5|18 21:9 6|30 85:9 7|27 99:9 8|16 8:9 9|91 88:9 10|84 51:10 1|81 64:10 2|86 70:10 3|52 46:10 4|13 13:10 5|43 57:10 6|86 62:10 7|54 70:10 8|33 23:10 9|73 37:10 10</relation>
    <relation name="R10" arity="2" nbTuples="100" semantics="soft" defaultCost="infinity">21 36:1 1|14 41:1 2|39 42:1 3|49 75:1 4|85 28:1 5|54 69:1 6|81 86:1 7|11 81:1 8|55 60:1 9|56 72:1 10|48 25:2 1|61 1:2 2|85 55:2 3|42 83:2 4|27 13:2 5|45 61:2 6|49 53:2 7|96 79:2 8|21 41:2 9|58 52:2 10|62 38:3 1|90 44:3 2|36 49:3 3|37 15:3 4|68 21:3 5|91 19:3 6|69 41:3 7|31 50:3 8|68 34:3 9|48 7:3 10|63 83:4 1|60 55:4 2|44 23:4 3|91 19:4 4|6 75:4 5|23 92:4 6|90 63:4 7|100 88:4 8|90 36:4 9|93 12:4 10|55 22:5 1|12 98:5 2|58 37:5 3|12 97:5 4|64 40:5 5|77 84:5 6|12 78:5 7|93 98:5 8|74 14:5 9|92 10:5 10|47 84:6 1|70 80:6 2|74 98:6 3|61 39:6 4|37 62:6 5|67 6:6 6|38 55:6 7|65 40:6 8|7 75:6 9|71 5:6 10|99 36:7 1|44 99:7 2|34 84:7 3|23 25:7 4|85 50:7 5|16 30:7 6|87 86:7 7|82 64:7 8|54 65:7 9|90 9:7 10|95 56:8 1|14 8:8 2|9 55:8 3|56 63:8 4|85 46:8 5|95 45:8 6|76 76:8 7|41 100:8 8|53 23:8 9|62 31:8 10|89 37:9 1|78 62:9 2|53 41:9 3|37 10:9 4|1 1:9 5|27 20:9 6|1 71:9 7|89 25:9 8|29 40:9 9|35 64:9 10|51 46:10 1|37 74:10 2|87 7:10 3|30 51:10 4|75 89:10 5|4 95:10 6|76 20:10 7|93 100:10 8|67 28:10 9|59 89:10 10</relation>
    <relation name="R11" arity="2" nbTuples="100" semantics="soft" defaultCost="infinity">33 70:1 1|41 70:1 2|38 25:1 3|15 1:1 4|53 80:1 5|14 45:1 6|79 66:1 7|87 29:1 8|39 92:1 9|71 5:1 10|21 91:2 1|96 39:2 2|56 66:2 3|6 84:2 4|92 55:2 5|97 85:2 6|63 95:2 7|64 20:2 8|77 64:2 9|66 79:2 10|82 85:3 1|8 47:3 2|12 16:3 3|59 51:3 4|17 57:3 5|61 5:3 6|83 35:3 7|39 2:3 8|16 63:3 9|42 53:3 10|98 93:4 1|35 32:4 2|65 24:4 3|55 2:4 4|56 53:4 5|78 95:4 6|41 30:4 7|98 27:4 8|44 66:4 9|13 30:4 10|60 66:5 1|11 12:5 2|17 23:5 3|14 45:5 4|16 53:5 5|85 28:5 6|51 34:5 7|22 68:5 8|74 12:5 9|76 63:5 10|74 89:6 1|87 92:6 2|76 89:6 3|20 48:6 4|20 23:6 5|98 77:6 6|75 19:6 7|41 49:6 8|48 81:6 9|30 79:6 10|96 88:7 1|80 19:7 2|33 70:7 3|25 27:7 4|99 33:7 5|6 24:7 6|16 40:7 7|92 63:7 8|82 10:7 9|85 98:7 10|66 21:8 1|20 23:8 2|63 76:8 3|97 81:8 4|6 10:8 5|98 19:8 6|19 5:8 7|58 54:8 8|81 7:8 9|8 42:8 10|73 21:9 1|74 69:9 2|98 10:9 3|41 12:9 4|54 99:9 5|11 34:9 6|47 42:9 7|31 38:9 8|79 4:9 9|2 12:9 10|85 64:10 1|29 59:10 2|31 38:10 3|95 37:10 4|53 92:10 5|45 84:10 6|20 21:10 7|13 56:10 8|40 26:10 9|42 52:10 10</relation>
    <relation name="R12" arity="2" nbTuples="100" semantics="soft" defaultCost="infinity">62 45:1 1|95 53:1 2|39 64:1 3|55 82:1 4|16 53:1 5|25 14:1 6|34 49:1 7|61 80:1 8|52 40:1 9|81 29:1 10|22 75:2 1|43 17:2 2|51 85:2 3|52 55:2 4|69 56:2 5|1 13:2 6|53 58:2 7|100 83:2 8|40 30:2 9|23 73:2 10|6 52:3 1|78 74:3 2|60 53:3 3|9 75:3 4|86 43:3 5|30 55:3 6|91 90:3 7|100 89:3 8|81 77:3 9|18 12:3 10|33 44:4 1|82 87:4 2|76 37:4 3|70 3:4 4|94 44:4 5|47 86:4 6|61 35:4 7|38 67:4 8|68 93:4 9|35 2:4 10|63 37:5 1|1 34:5 2|35 65:5 3|88 32:5 4|78 12:5 5|71 37:5 6|58 77:5 7|96 95:5 8|32 62:5 9|70 86:5 10|47 87:6 1|9 75:6 2|21 88:6 3|89 63:6 4|19 96:6 5|50 64:6 6|2 74:6 7|56 37:6 8|66 51:6 9|56 8:6 10|29 15:7 1|66 13:7 2|13 73:7 3|11 74:7 4|52 14:7 5|52 70:7 6|26 72:7 7|80 18:7 8|42 21:7 9|100 47:7 10|17 2:8 1|41 13:8 2|97 96:8 3|33 66:8 4|27 84:8 5|60 57:8 6|35 7:8 7|31 36:8 8|11 96:8 9|92 95:8 10|97 12:9 1|42 50:9 2|44 3:9 3|68 93:9 4|2 71:9 5|14 67:9 6|16 83:9 7|13 73:9 8|30 93:9 9|53 64:9 10|7 65:10 1|21 91:10 2|32 20:10 3|82 80:10 4|35 94:10 5|58 2:10 6|83 86:10 7|60 97:10 8|25 80:10 9|76 71:10 10</relation>
    <relation name="R13" arity="2" nbTuples="100" semantics="soft" defaultCost="infinity">32 21:1 1|74 15:1 2|60 3:1 3|71 1:1 4|14 83:1 5|42 41:1 6|82 70:1 7|3 96:1 8|36 28:1 9|52 80:1 10|79 63:2 1|72 80:2 2|34 66:2 3|53 2:2 4|65 14:2 5|6 38:2 6|73 51:2 7|70 25:2 8|40 90:2 9|15 58:2 10|53 11:3 1|87 36:3 2|83 82:3 3|22 72:3 4|11 9:3 5|51 48:3 6|25 39:3 7|52 45:3 8|54 99:3 9|67 46:3 10|4 74:4 1|69 48:4 2|61 12:4 3|4 95:4 4|79 38:4 5|66 18:4 6|29 87:4 7|14 96:4 8|86 48:4 9|71 91:4 10|64 35:5 1|50 7:5 2|42 7:5 3|10 58:5 4|33 93:5 5|34 92:5 6|32 56:5 7|31 85:5 8|29 21:5 9|93 42:5 10|44 36:6 1|14 90:6 2|17 35:6 3|88 79:6 4|30 64:6 5|82 78:6 6|64 77:6 7|91 58:6 8|4 47:6 9|8 69:6 10|69 83:7 1|84 5:7 2|21 82:7 3|84 70:7 4|46 90:7 5|86 72:7 6|82 17:7 7|94 79:7 8|27 74:7 9|42 93:7 10|57 80:8 1|3 26:8 2|90 46:8 3|19 66:8 4|43 91:8 5|51 79:8 6|19 26:8 7|90 95:8 8|77 16:8 9|33 75:8 10|65 69:9 1|13 84:9 2|75 38:9 3|84 57:9 4|61 26:9 5|29 45:9 6|79 37:9 7|3 26:9 8|97 53:9 9|40 70:9 10|17 16:10 1|97 33:10 2|79 14:10 3|30 88:10 4|16 12:10 5|19 75:10 6|16 24:10 7|53 94:10 8|34 76:10 9|28 70:10 10</relation>
    <relation name="R14" arity="2" nbTuples="100" semantics="soft" defaultCost="infinity">4 39:1 1|100 25:1 2|72 21:1 3|4 28:1 4|10 92:1 5|6 24:1 6|12 60:1 7|92 35:1 8|79 17:1 9|78 17:1 10|75 84:2 1|60 17:2 2|4 32:2 3|34 84:2 4|100 60:2 5|90 66:2 6|40 50:2 7|4 14:2 8|88 48:2 9|36 28:2 10|49 54:3 1|25 59:3 2|61 57:3 3|32 90:3 4|13 56:3 5|17 42:3 6|34 2:3 7|19 21:3 8|45 7:3 9|50 80:3 10|85 22:4 1|23 48:4 2|85 59:4 3|20 13:4 4|99 70:4 5|20 73:4 6|67 65:4 7|90 68:4 8|96 3:4 9|54 68:4 10|88 87:5 1|82 95:5 2|73 12:5 3|98 97:5 4|24 49:5 5|11 48:5 6|31 70:5 7|71 50:5 8|57 34:5 9|5 1:5 10|64 11:6 1|68 97:6 2|24 39:6 3|44 21:6 4|15 46:6 5|42 95:6 6|2 24:6 7|23 46:6 8|52 78:6 9|54 94:6 10|75 13:7 1|12 21:7 2|96 94:7 3|95 44:7 4|58 44:7 5|73 14:7 6|19 24:7 7|19 84:7 8|81 74:7 9|59 5:7 10|86 98:8 1|67 69:8 2|42 79:8 3|95 100:8 4|13 59:8 5|46 74:8 6|88 14:8 7|30 50:8 8|62 90:8 9|16 66:8 10|91 13:9 1|100 56:9 2|94 69:9 3|93 47:9 4|17 57:9 5|47 79:9 6|66 77:9 7|48 2:9 8|11 31:9 9|73 15:9 10|11 100:10 1|99 5:10 2|45 45:10 3|43 80:10 4|71 13:10 5|99 69:10 6|99 96:10 7|46 24:10 8|57 30:10 9|69 41:10 10</relation>
    <relation name="R15" arity="2" nbTuples="100" semantics="soft" defaultCost="infinity">78 100:1 1|91 70:1 2|47 69:1 3|41 84:1 4|81 16:1 5|94 44:1 6|65 53:1 7|100 88:1 8|72 29:1 9|82 46:1 10|87 51:2 1|42 2:2 2|25 89:2 3|14 69:2 4|75 40:2 5|94 97:2 6|42 5:2 7|8 79:2 8|35 17:2 9|47 74:2 10|65 45:3 1|19 6:3 2|41 21:3 3|13 97:3 4|23 92:3 5|94 1:3 6|80 32:3 7|9 13:3 8|3 55:3 9|20 76:3 10|12 42:4 1|12 79:4 2|18 46:4 3|28 25:4 4|43 37:4 5|51 16:4 6|21 48:4 7|23 79:4 8|53 34:4 9|25 59:4 10|90 59:5 1|46 67:5 2|35 46:5 3|73 78:5 4|70 82:5 5|3 71:5 6|40 72:5 7|20 73:5 8|60 81:5 9|8 100:5 10|13 56:6 1|84 79:6 2|76 38:6 3|12 18:6 4|92 38:6 5|13 46:6 6|31 81:6 7|40 7:6 8|91 96:6 9|93 53:6 10|8 59:7 1|48 51:7 2|83 68:7 3|48 92:7 4|20 90:7 5|60 64:7 6|67 76:7 7|10 26:7 8|79 8:7 9|63 1:7 10|82 18:8 1|37 96:8 2|28 81:8 3|64 28:8 4|97 81:8 5|15 52:8 6|2 84:8 7|38 41:8 8|84 99:8 9|65 14:8 10|9 34:9 1|12 53:9 2|79 64:9 3|36 100:9 4|74 44:9 5|86 97:9 6|59 43:9 7|57 65:9 8|72 30:9 9|60 6:9 10|99 89:10 1|92 51:10 2|29 91:10 3|33 76:10 4|96 29:10 5|10 39:10 6|96 41:10 7|95 18:10 8|71 65:10 9|50 42:10 10</relation>
    <relation name="R16" arity="2" nbTuples="100" semantics="soft" defaultCost="infinity">4 67:1 1|17 57:1 2|71 40:1 3|79 94:1 4|67 43:1 5|22 32:1 6|50 32:1 7|39 17:1 8|79 8:1 9|74 4:1 10|98 92:2 1|45 73:2 2|28 20:2 3|46 87:2 4|37 42:2 5|84 32:2 6|34 6:2 7|33 38:2 8|12 82:2 9|19 8:2 10|62 2:3 1|14 93:3 2|48 90:3 3|1 60:3 4|81 35:3 5|6 25:3 6|36 7:3 7|40 42:3 8|73 91:3 9|46 53:3 10|90 39:4 1|99 54:4 2|4 84:4 3|88 41:4 4|74 14:4 5|1 40:4 6|11 10:4 7|23 67:4 8|91 94:4 9|57 11:4 10|78 49:5 1|37 38:5 2|92 9:5 3|75 20:5 4|91 52:5 5|75 87:5 6|37 73:5 7|98 89:5 8|3 37:5 9|82 87:5 10|25 100:6 1|69 73:6 2|53 56:6 3|21 53:6 4|67 24:6 5|42 28:6 6|8 31:6 7|7 30:6 8|72 4:6 9|72 95:6 10|26 64:7 1|1 77:7 2|73 44:7 3|60 26:7 4|72 59:7 5|51 4:7 6|14 86:7 7|36 17:7 8|20 22:7 9|70 16:7 10|61 38:8 1|97 18:8 2|20 28:8 3|98 76:8 4|25 55:8 5|50 47:8 6|29 59:8 7|84 86:8 8|8 79:8 9|7 7:8 10|29 66:9 1|79 49:9 2|1 2:9 3|48 2:9 4|68 2:9 5|38 66:9 6|92 20:9 7|46 99:9 8|13 25:9 9|57 76:9 10|84 89:10 1|7 63:10 2|2 78:10 3|9 44:10 4|11 92:10 5|86 92:10 6|19 90:10 7|39 51:10 8|8 80:10 9|80 5:10 10</relation>
    <relation name="R17" arity="2" nbTuples="100" semantics="soft" defaultCost="infinity">34 49:1 1|44 55:1 2|74 61:1 3|89 69:1 4|97 53:1 5|52 8:1 6|32 29:1 7|22 67:1 8|65 32:1 9|50 59:1 10|85 74:2 1|85 46:2 2|90 94:2 3|60 84:2 4|2 100:2 5|50 90:2 6|20 53:2 7|36 6:2 8|98 57:2 9|31 17:2 10|85 21:3 1|44 9:3 2|95 55:3 3|91 85:3 4|53 88:3 5|50 54:3 6|65 9:3 7|64 60:3 8|95 20:3 9|14 52:3 10|96 61:4 1|68 86:4 2|100 37:4 3|78 60:4 4|47 40:4 5|32 46:4 6|2 67:4 7|95 85:4 8|56 81:4 9|78 23:4 10|34 81:5 1|29 30:5 2|36 12:5 3|24 91:5 4|20 49:5 5|34 16:5 6|79 72:5 7|99 81:5 8|50 80:5 9|81 50:5 10|26 24:6 1|78 28:6 2|28 40:6 3|92 38:6 4|97 70:6 5|96 81:6 6|57 48:6 7|20 57:6 8|90 93:6 9|88 22:6 10|27 97:7 1|51 36:7 2|70 80:7 3|56 45:7 4|7 67:7 5|40 6:7 6|26 87:7 7|83 86:7 8|56 4:7 9|3 24:7 10|70 61:8 1|16 86:8 2|18 89:8 3|27 78:8 4|91 47:8 5|15 60:8 6|39 34:8 7|61 35:8 8|97 9:8 9|24 78:8 10|49 63:9 1|11 75:9 2|8 68:9 3|11 88:9 4|87 68:9 5|49 36:9 6|80 32:9 7|94 52:9 8|56 56:9 9|6 58:9 10|73 66:10 1|37 47:10 2|35 22:10 3|13 100:10 4|1 34:10 5|95 77:10 6|4 8:10 7|5 75:10 8|14 99:10 9|28 84:10 10</relation>
    <relation name="R18" arity="2" nbTuples="100" semantics="soft" defaultCost="infinity">37 40:1 1|11 7:1 2|9 78:1 3|28 62:1 4|71 62:1 5|78 35:1 6|68 81:1 7|23 3:1 8|80 86:1 9|26 97:1 10|64 73:2 1|42 40:2 2|85 44:2 3|13 66:2 4|1 50:2 5|73 57:2 6|78 9:2 7|56 46:2 8|56 22:2 9|38 81:2 10|72 15:3 1|62 18:3 2|49 24:3 3|59 91:3 4|72 5:3 5|29 12:3 6|66 11:3 7|10 84:3 8|39 65:3 9|43 55:3 10|2 13:4 1|63 97:4 2|5 48:4 3|90 89:4 4|100 48:4 5|73 91:4 6|46 84:4 7|30 92:4 8|5 19:4 9|68 8:4 10|20 27:5 1|22 29:5 2|60 45:5 3|33 91:5 4|36 84:5 5|2 16:5 6|10 97:5 7|9 11:5 8|17 42:5 9|33 84:5 10|94 56:6 1|39 43:6 2|48 81:6 3|93 58:6 4|38 95:6 5|41 100:6 6|43 15:6 7|72 12:6 8|79 51:6 9|79 83:6 10|76 38:7 1|85 45:7 2|92 59:7 3|72 45:7 4|37 49:7 5|25 96:7 6|84 49:7 7|58 53:7 8|27 72:7 9|12 100:7 10|86 24:8 1|2 2:8 2|1 12:8 3|24 34:8 4|65 84:8 5|18 18:8 6|17 9:8 7|1 31:8 8|20 55:8 9|35 41:8 10|45 71:9 1|50 40:9 2|44 38:9 3|45 1:9 4|66 16:9 5|27 63:9 6|70 88:9 7|94 8:9 8|40 36:9 9|42 15:9 10|19 95:10 1|13 9:10 2|34 73:10 3|12 58:10 4|32 15:10 5|4 14:10 6|47 68:10 7|93 33:10 8|50 75:10 9|17 73:10 10</relation>
    <relation name="R19" arity="2" nbTuples="100" semantics="soft" defaultCost="infinity">53 24:1 1|21 76:1 2|68 66:1 3|89 56:1 4|69 93:1 5|71 92:1 6|86 78:1 7|40 77:1 8|3 71:1 9|14 31:1 10|19 44:2 1|28 56:2 2|59 79:2 3|11 82:2 4|65 13:2 5|18 14:2 6|79 45:2 7|98 83:2 8|13 49:2 9|27 46:2 10|63 21:3 1|34 15:3 2|54 39:3 3|30 16:3 4|6 13:3 5|25 24:3 6|36 54:3 7|53 62:3 8|21 85:3 9|43 83:3 10|60 86:4 1|84 18:4 2|50 77:4 3|96 7:4 4|13 78:4 5|78 84:4 6|89 61:4 7|40 64:4 8|86 94:4 9|39 96:4 10|64 96:5 1|11 57:5 2|34 8:5 3|94 87:5 4|37 81:5 5|29 60:5 6|54 22:5 7|14 36:5 8|40 4:5 9|20 37:5 10|1 12:6 1|28 42:6 2|55 42:6 3|28 91:6 4|73 86:6 5|36 81:6 6|94 56:6 7|29 94:6 8|21 4:6 9|34 20:6 10|39 88:7 1|71 13:7 2|79 67:7 3|79 7:7 4|55 57:7 5|98 45:7 6|9 10:7 7|88 52:7 8|87 5:7 9|28 93:7 10|12 35:8 1|30 77:8 2|90 38:8 3|100 69:8 4|50 71:8 5|50 91:8 6|71 76:8 7|4 8:8 8|74 53:8 9|56 23:8 10|30 99:9 1|68 18:9 2|63 53:9 3|37 24:9 4|27 43:9 5|57 4:9 6|13 2:9 7|3 6:9 8|32 1:9 9|6 39:9 10|27 98:10 1|62 95:10 2|9 27:10 3|2 76:10 4|100 74:10 5|79 8:10 6|47 36:10 7|85 23:10 8|8 78:10 9|80 79:10 10</relation>
    <relation name="R20" arity="2" nbTuples="100" semantics="soft" defaultCost="infinity">66 66:1 1|28 12:1 2|25 92:1 3|85 100:1 4|18 34:1 5|8 53:1 6|46 87:1 7|5 51:1 8|91 4:1 9|3 49:1 10|83 97:2 1|21 34:2 2|83 54:2 3|56 93:2 4|51 44:2 5|32 24:2 6|85 97:2 7|93 5:2 8|89 66:2 9|44 24:2 10|18 10:3 1|97 59:3 2|50 27:3 3|30 75:3 4|90 67:3 5|64 14:3 6|76 93:3 7|1 47:3 8|75 80:3 9|95 44:3 10|43 21:4 1|38 36:4 2|41 86:4 3|7 40:4 4|22 96:4 5|6 25:4 6|62 55:4 7|60 24:4 8|18 97:4 9|32 84:4 10|94 95:5 1|36 95:5 2|59 97:5 3|10 35:5 4|19 67:5 5|12 8:5 6|67 4:5 7|1 82:5 8|61 55:5 9|18 36:5 10|17 25:6 1|97 100:6 2|40 52:6 3|80 85:6 4|70 94:6 5|90 28:6 6|24 43:6 7|69 61:6 8|47 89:6 9|75 6:6 10|85 5:7 1|18 98:7 2|67 53:7 3|49 56:7 4|68 64:7 5|84 92:7 6|73 72:7 7|8 96:7 8|40 60:7 9|56 25:7 10|8 80:8 1|51 39:8 2|72 22:8 3|37 54:8 4|34 4:8 5|30 1:8 6|67 60:8 7|61 92:8 8|93 56:8 9|21 48:8 10|37 2:9 1|9 34:9 2|48 46:9 3|96 33:9 4|2 64:9 5|46 76:9 6|75 66:9 7|25 11:9 8|63 7:9 9|91 48:9 10|64 62:10 1|29 28:10 2|48 31:10 3|81 53:10 4|73 17:10 5|77 32:10 6|65 9:10 7|11 79:10 8|41 94:10 9|94 47:10 10</relation>
    <relation name="R21" arity="2" nbTuples="100" semantics="soft" defaultCost="infinity">3 48:1 1|46 37:1 2|36 5:1 3|7 3:1 4|43 59:1 5|38 28:1 6|16 29:1 7|71 21:1 8|97 38:1 9|98 58:1 10|15 75:2 1|38 84:2 2|78 10:2 3|10 33:2 4|93 71:2 5|57 64:2 6|59 97:2 7|78 30:2 8|94 28:2 9|31 68:2 10|95 89:3 1|41 1:3 2|24 98:3 3|60 23:3 4|89 32:3 5|19 66:3 6|26 36:3 7|44 21:3 8|49 91:3 9|46 10:3 10|16 34:4 1|32 98:4 2|63 15:4 3|15 74:4 4|23 87:4 5|43 5:4 6|74 29:4 7|50 22:4 8|19 97:4 9|84 98:4 10|47 35:5 1|72 5:5 2|59 44:5 3|44 69:5 4|57 87:5 5|16 71:5 6|50 66:5 7|49 71:5 8|39 77:5 9|28 84:5 10|25 37:6 1|98 36:6 2|75 44:6 3|50 53:6 4|94 24:6 5|19 65:6 6|15 94:6 7|61 84:6 8|90 65:6 9|6 50:6 10|57 98:7 1|38 98:7 2|39 18:7 3|38 64:7 4|22 2:7 5|55 95:7 6|21 36:7 7|86 15:7 8|14 58:7 9|43 44:7 10|94 100:8 1|62 57:8 2|51 73:8 3|57 28:8 4|11 7:8 5|56 1:8 6|84 35:8 7|45 86:8 8|36 81:8 9|75 82:8 10|71 51:9 1|98 15:9 2|57 73:9 3|81 48:9 4|51 9:9 5|44 38:9 6|38 59:9 7|83 3:9 8|44 62:9 9|1 45:9 10|56 52:10 1|35 15:10 2|78 85:10 3|96 61:10 4|33 79:10 5|48 57:10 6|95 51:10 7|46 98:10 8|42 16:10 9|17 52:10 10</relation>
    <relation name="R22" arity="2" nbTuples="100" semantics="soft" defaultCost="infinity">19 30:1 1|17 5:1 2|54 50:1 3|11 42:1 4|65 12:1 5|38 12:1 6|48 24:1 7|92 3:1 8|35 3:1 9|20 25:1 10|13 95:2 1|52 69:2 2|17 44:2 3|17 46:2 4|6 93:2 5|85 32:2 6|94 54:2 7|22 98:2 8|50 71:2 9|36 55:2 10|31 98:3 1|78 85:3 2|71 79:3 3|92 89:3 4|81 30:3 5|77 25:3 6|30 10:3 7|3 89:3 8|47 58:3 9|34 31:3 10|87 92:4 1|57 84:4 2|80 41:4 3|90 31:4 4|3 30:4 5|39 24:4 6|1 4:4 7|81 41:4 8|69 18:4 9|53 21:4 10|77 35:5 1|49 45:5 2|13 76:5 3|86 56:5 4|99 10:5 5|17 49:5 6|39 86:5 7|37 23:5 8|25 36:5 9|34 88:5 10|77 25:6 1|48 19:6 2|96 33:6 3|59 36:6 4|66 26:6 5|9 19:6 6|40 84:6 7|57 29:6 8|97 14:6 9|21 72:6 10|14 25:7 1|8 90:7 2|70 87:7 3|36 34:7 4|56 47:7 5|68 56:7 6|63 51:7 7|22 4:7 8|47 45:7 9|18 99:7 10|19 36:8 1|96 31:8 2|99 30:8 3|97 18:8 4|73 31:8 5|53 23:8 6|24 88:8 7|14 45:8 8|100 22:8 9|70 55:8 10|43 52:9 1|63 77:9 2|48 38:9 3|51 73:9 4|56 17:9 5|10 36:9 6|84 19:9 7|64 34:9 8|67 30:9 9|11 26:9 10|70 64:10 1|76 27:10 2|32 15:10 3|79 25:10 4|49 34:10 5|82 78:10 6|93 24:10 7|25 32:10 8|5 2:10 9|91 11:10 10</relation>
    <relation name="R23" arity="2" nbTuples="100" semantics="soft" defaultCost="infinity">2 30:1 1|21 75:1 2|19 97:1 3|16 40:1 4|42 89:1 5|69 30:1 6|58 57:1 7|73 6:1 8|16 52:1 9|83 13:1 10|45 9:2 1|97 74:2 2|55 91:2 3|97 48:2 4|7 35:2 5|18 77:2 6|49 77:2 7|78 25:2 8|5 83:2 9|64 46:2 10|35 28:3 1|93 89:3 2|76 50:3 3|82 83:3 4|68 2:3 5|58 41:3 6|57 29:3 7|90 53:3 8|63 14:3 9|85 29:3 10|74 6:4 1|8 12:4 2|1 5:4 3|82 64:4 4|94 45:4 5|23 92:4 6|21 73:4 7|87 89:4 8|88 1:4 9|93 2:4 10|43 67:5 1|39 87:5 2|62 45:5 3|91 35:5 4|99 91:5 5|12 10:5 6|35 99:5 7|43 78:5 8|63 68:5 9|69 52:5 10|81 95:6 1|17 56:6 2|11 76:6 3|12 10:6 4|62 33:6 5|63 79:6 6|48 27:6 7|34 2:6 8|24 84:6 9|4 59:6 10|82 85:7 1|96 41:7 2|21 69:7 3|41 10:7 4|43 20:7 5|91 70:7 6|2 5:7 7|20 67:7 8|58 53:7 9|68 23:7 10|72 3:8 1|62 71:8 2|43 38:8 3|16 62:8 4|6 71:8 5|62 7:8 6|80 85:8 7|49 91:8 8|80 24:8 9|14 11:8 10|67 24:9 1|26 79:9 2|57 41:9 3|15 51:9 4|80 56:9 5|12 6:9 6|29 100:9 7|37 72:9 8|81 52:9 9|52 36:9 10|8 82:10 1|95 61:10 2|47 78:10 3|8 84:10 4|24 37:10 5|46 50:10 6|22 84:10 7|13 12:10 8|58 34:10 9|82 89:10 10</relation>
    <relation name="R24" arity="2" nbTuples="100" semantics="soft" defaultCost="infinity">10 64:1 1|100 90:1 2|32 61:1 3|9 39:1 4|56 68:1 5|41 96:1 6|23 22:1 7|36 77:1 8|90 61:1 9|88 49:1 10|88 71:2 1|99 6:2 2|33 14:2 3|6 81:2 4|3 64:2 5|10 14:2 6|75 95:2 7|49 23:2 8|51 18:2 9|90 36:2 10|91 8:3 1|91 35:3 2|25 26:3 3|39 92:3 4|56 65:3 5|56 5:3 6|26 47:3 7|44 20:3 8|50 15:3 9|66 22:3 10|70 77:4 1|32 24:4 2|94 58:4 3|25 72:4 4|29 72:4 5|25 5:4 6|46 10:4 7|14 17:4 8|79 85:4 9|33 51:4 10|43 14:5 1|34 68:5 2|27 18:5 3|16 86:5 4|72 94:5 5|60 52:5 6|43 21:5 7|90 22:5 8|5 10:5 9|66 36:5 10|11 84:6 1|59 67:6 2|46 54:6 3|44 59:6 4|74 97:6 5|94 59:6 6|42 100:6 7|31 80:6 8|55 82:6 9|96 56:6 10|89 95:7 1|1 56:7 2|59 14:7 3|20 86:7 4|17 58:7 5|12 88:7 6|98 96:7 7|35 38:7 8|38 15:7 9|88 21:7 10|88 46:8 1|45 60:8 2|99 93:8 3|88 68:8 4|17 13:8 5|16 75:8 6|55 62:8 7|7 5:8 8|80 31:8 9|64 53:8 10|85 67:9 1|78 53:9 2|26 78:9 3|5 84:9 4|80 28:9 5|92 40:9 6|68 2:9 7|80 41:9 8|100 70:9 9|64 22:9 10|55 21:10 1|87 44:10 2|79 23:10 3|81 88:10 4|92 20:10 5|4 41:10 6|8 10:10 7|38 90:10 8|69 100:10 9|81 84:10 10</relation>
    <relation name="R25" arity="2" nbTuples="100" semantics="soft" defaultCost="infinity">39 92:1 1|44 76:1 2|43 49:1 3|14 60:1 4|91 64:1 5|29 5:1 6|60 31:1 7|59 98:1 8|47 6:1 9|20 79:1 10|25 37:2 1|31 86:2 2|59 31:2 3|45 21:2 4|72 22:2 5|95 36:2 6|28 96:2 7|87 87:2 8|60 33:2 9|56 97:2 10|12 53:3 1|1 81:3 2|15 95:3 3|99 24:3 4|65 69:3 5|52 20:3 6|7 14:3 7|24 9:3 8|36 38:3 9|66 68:3 10|100 20:4 1|98 69:4 2|66 59:4 3|73 29:4 4|40 45:4 5|11 37:4 6|60 55:4 7|90 73:4 8|63 24:4 9|95 86:4 10|30 64:5 1|94 38:5 2|28 48:5 3|66 6:5 4|34 22:5 5|51 26:5 6|19 26:5 7|75 1:5 8|53 12:5 9|27 83:5 10|70 15:6 1|99 67:6 2|79 67:6 3|82 46:6 4|96 41:6 5|91 92:6 6|25 23:6 7|32 81:6 8|44 14:6 9|81 65:6 10|50 95:7 1|22 55:7 2|1 4:7 3|92 100:7 4|81 93:7 5|49 4:7 6|7 47:7 7|11 11:7 8|74 12:7 9|38 9:7 10|72 73:8 1|39 75:8 2|35 71:8 3|33 79:8 4|100 3:8 5|94 6:8 6|5 63:8 7|84 97:8 8|53 43:8 9|57 91:8 10|67 69:9 1|33 95:9 2|17 62:9 3|79 76:9 4|47 25:9 5|21 51:9 6|59 50:9 7|79 4:9 8|98 56:9 9|79 34:9 10|73 89:10 1|18 46:10 2|99 14:10 3|73 26:10 4|68 76:10 5|21 71:10 6|10 87:10 7|13 9:10 8|34 82:10 9|77 36:10 10</relation>
    <relation name="R26" arity="2" nbTuples="100" semantics="soft" defaultCost="infinity">63 53:1 1|51 95:1 2|97 44:1 3|49 16:1 4|68 16:1 5|24 31:1 6|50 16:1 7|68 92:1 8|82 39:1 9|12 10:1 10|8 26:2 1|88 58:2 2|71 47:2 3|33 73:2 4|45 28:2 5|42 33:2 6|36 87:2 7|80 79:2 8|94 25:2 9|11 79:2 10|14 63:3 1|77 75:3 2|20 12:3 3|95 52:3 4|62 69:3 5|7 8:3 6|4 79:3 7|68 63:3 8|80 100:3 9|45 38:3 10|1 47:4 1|31 7:4 2|44 19:4 3|97 63:4 4|40 42:4 5|8 72:4 6|38 95:4 7|14 58:4 8|3 32:4 9|49 82:4 10|22 48:5 1|61 89:5 2|91 77:5 3|34 90:5 4|72 73:5 5|32 55:5 6|50 64:5 7|85 43:5 8|67 16:5 9|51 60:5 10|48 33:6 1|45 1:6 2|19 27:6 3|8 40:6 4|95 15:6 5|67 47:6 6|78 20:6 7|11 76:6 8|53 37:6 9|23 51:6 10|40 15:7 1|48 73:7 2|2 58:7 3|38 59:7 4|50 31:7 5|9 93:7 6|23 58:7 7|97 26:7 8|86 60:7 9|91 65:7 10|38 82:8 1|84 15:8 2|53 51:8 3|95 12:8 4|12 100:8 5|53 20:8 6|18 72:8 7|97 68:8 8|10 65:8 9|34 100:8 10|91 27:9 1|30 78:9 2|52 57:9 3|32 25:9 4|8 61:9 5|35 2:9 6|22 40:9 7|67 69:9 8|74 69:9 9|44 59:9 10|25 99:10 1|61 2:10 2|92 86:10 3|22 88:10 4|80 5:10 5|81 74:10 6|57 38:10 7|69 26:10 8|19 30:10 9|76 79:10 10</relation>
    <relation name="R27" arity="2" nbTuples="100" semantics="soft" defaultCost="infinity">15 78:1 1|61 1:1 2|7 32:1 3|82 50:1 4|4 31:1 5|94 11:1 6|15 57:1 7|79 29:1 8|24 17:1 9|31 33:1 10|11 30:2 1|24 98:2 2|18 42:2 3|1 76:2 4|50 49:2 5|88 77:2 6|46 72:2 7|76 84:2 8|68 93:2 9|76 24:2 10|90 16:3 1|25 44:3 2|25 3:3 3|19 84:3 4|20 94:3 5|43 52:3 6|50 6:3 7|42 82:3 8|15 73:3 9|80 54:3 10|76 89:4 1|64 57:4 2|15 81:4 3|26 58:4 4|71 42:4 5|94 70:4 6|36 41:4 7|29 78:4 8|98 20:4 9|97 45:4 10|100 86:5 1|55 69:5 2|79 9:5 3|75 28:5 4|44 44:5 5|10 53:5 6|28 86:5 7|75 58:5 8|4 5:5 9|85 53:5 10|68 96:6 1|9 96:6 2|9 6:6 3|99 78:6 4|80 17:6 5|73 63:6 6|16 2:6 7|42 33:6 8|28 59:6 9|74 64:6 10|73 7:7 1|49 36:7 2|48 18:7 3|13 12:7 4|89 17:7 5|61 80:7 6|22 11:7 7|90 84:7 8|63 58:7 9|44 67:7 10|49 22:8 1|20 51:8 2|78 14:8 3|79 93:8 4|4 62:8 5|72 88:8 6|77 29:8 7|41 72:8 8|39 19:8 9|79 48:8 10|80 1:9 1|30 26:9 2|54 43:9 3|87 49:9 4|87 88:9 5|27 73:9 6|70 4:9 7|18 12:9 8|12 5:9 9|84 99:9 10|60 95:10 1|86 55:10 2|7 100:10 3|62 91:10 4|22 3:10 5|87 29:10 6|90 9:10 7|94 60:10 8|15 39:10 9|40 34:10 10</relation>
    <relation name="R28" arity="2" nbTuples="100" semantics="soft" defaultCost="infinity">87 41:1 1|33 96:1 2|72 15:1 3|71 84:1 4|44 44:1 5|90 26:1 6|70 5:1 7|42 78:1 8|71 60:1 9|1 64:1 10|36 29:2 1|91 9:2 2|32 51:2 3|68 75:2 4|86 51:2 5|20 26:2 6|80 65:2 7|56 5:2 8|53 65:2 9|47 10:2 10|3 85:3 1|42 24:3 2|50 34:3 3|20 51:3 4|53 55:3 5|62 9:3 6|47 82:3 7|44 22:3 8|39 2:3 9|84 49:3 10|96 74:4 1|88 94:4 2|23 75:4 3|16 52:4 4|12 16:4 5|54 40:4 6|60 85:4 7|20 95:4 8|83 71:4 9|32 10:4 10|48 19:5 1|91 25:5 2|95 80:5 3|77 87:5 4|6 44:5 5|28 30:5 6|76 12:5 7|82 58:5 8|68 48:5 9|99 21:5 10|96 99:6 1|26 48:6 2|77 62:6 3|82 89:6 4|87 32:6 5|23 5:6 6|28 72:6 7|30 46:6 8|59 7:6 9|8 44:6 10|60 20:7 1|98 54:7 2|26 66:7 3|32 75:7 4|28 35:7 5|20 92:7 6|87 66:7 7|43 79:7 8|98 60:7 9|34 34:7 10|98 57:8 1|89 7:8 2|29 60:8 3|90 25:8 4|47 70:8 5|66 15:8 6|59 26:8 7|86 78:8 8|18 49:8 9|91 62:8 10|89 9:9 1|15 40:9 2|100 54:9 3|74 27:9 4|47 51:9 5|33 84:9 6|77 40:9 7|32 36:9 8|64 100:9 9|61 36:9 10|14 87:10 1|53 87:10 2|5 18:10 3|89 46:10 4|15 23:10 5|2 28:10 6|28 30:10 7|55 50:10 8|14 83:10 9|48 25:10 10</relation>
    <relation name="R29" arity="2" nbTuples="100" semantics="soft" defaultCost="infinity">66 60:1 1|100 93:1 2|50 79:1 3|34 10:1 4|63 65:1 5|30 10:1 6|4 87:1 7|21 20:1 8|94 49:1 9|42 72:1 10|19 66:2 1|83 47:2 2|67 35:2 3|86 59:2 4|29 78:2 5|42 69:2 6|71 12:2 7|71 16:2 8|65 55:2 9|52 29:2 10|33 88:3 1|41 88:3 2|14 49:3 3|78 84:3 4|82 33:3 5|75 58:3 6|45 61:3 7|39 46:3 8|47 59:3 9|94 33:3 10|39 11:4 1|4 69:4 2|34 2:4 3|70 35:4 4|79 28:4 5|46 75:4 6|52 92:4 7|71 3:4 8|88 59:4 9|19 20:4 10|83 27:5 1|1 29:5 2|20 6:5 3|98 18:5 4|33 77:5 5|95 53:5 6|41 74:5 7|90 14:5 8|90 1:5 9|97 6:5 10|68 72:6 1|28 41:6 2|75 44:6 3|29 89:6 4|33 89:6 5|83 17:6 6|85 43:6 7|18 93:6 8|2 59:6 9|73 69:6 10|35 69:7 1|50 34:7 2|62 75:7 3|40 75:7 4|67 75:7 5|59 41:7 6|60 19:7 7|34 84:7 8|82 35:7 9|88 9:7 10|60 9:8 1|32 31:8 2|98 86:8 3|50 35:8 4|31 97:8 5|50 77:8 6|62 11:8 7|4 77:8 8|13 55:8 9|64 24:8 10|47 31:9 1|10 98:9 2|100 40:9 3|28 2:9 4|29 84:9 5|32 12:9 6|49 21:9 7|54 13:9 8|21 13:9 9|100 24:9 10|1 10:10 1|99 86:10 2|96 99:10 3|53 26:10 4|68 37:10 5|64 82:10 6|46 98:10 7|25 15:10 8|30 45:10 9|21 40:10 10</relation>
    <relation name="R30" arity="2" nbTuples="100" semantics="soft" defaultCost="infinity">50 69:1 1|39 16:1 2|44 11:1 3|1 71:1 4|39 20:1 5|37 51:1 6|57 12:1 7|10 24:1 8|95 84:1 9|31 74:1 10|69 94:2 1|75 89:2 2|22 17:2 3|92 56:2 4|3 11:2 5|22 16:2 6|58 83:2 7|82 14:2 8|68 36:2 9|34 53:2 10|38 52:3 1|2 97:3 2|18 79:3 3|57 38:3 4|17 42:3 5|30 70:3 6|54 46:3 7|37 5:3 8|4 71:3 9|41 85:3 10|16 33:4 1|16 77:4 2|93 11:4 3|52 3:4 4|61 35:4 5|16 59:4 6|58 42:4 7|46 12:4 8|24 17:4 9|82 66:4 10|71 68:5 1|33 74:5 2|11 79:5 3|81 27:5 4|55 32:5 5|81 72:5 6|73 98:5 7|57 71:5 8|78 35:5 9|18 43:5 10|54 53:6 1|5 73:6 2|54 68:6 3|83 36:6 4|12 49:6 5|10 22:6 6|94 92:6 7|84 18:6 8|57 91:6 9|53 41:6 10|49 31:7 1|78 9:7 2|66 92:7 3|97 58:7 4|14 66:7 5|97 36:7 6|54 9:7 7|95 23:7 8|95 40:7 9|79 30:7 10|10 28:8 1|83 16:8 2|51 19:8 3|77 1:8 4|44 63:8 5|57 90:8 6|79 62:8 7|49 67:8 8|90 23:8 9|35 33:8 10|88 98:9 1|61 37:9 2|61 70:9 3|64 66:9 4|83 14:9 5|57 45:9 6|61 80:9 7|23 93:9 8|62 99:9 9|70 12:9 10|83 55:10 1|18 72:10 2|92 100:10 3|83 72:10 4|73 72:10 5|88 82:10 6|14 86:10 7|65 78:10 8|14 67:10 9|60 99:10 10</relation>
    <relation name="R31" arity="2" nbTuples="100" semantics="soft" defaultCost="infinity">97 26:1 1|32 2:1 2|71 63:1 3|19 98:1 4|52 21:1 5|24 70:1 6|5 23:1 7|80 63:1 8|43 56:1 9|86 97:1 10|42 74:2 1|94 58:2 2|95 54:2 3|95 31:2 4|54 20:2 5|4 88:2 6|65 51:2 7|70 12:2 8|82 59:2 9|38 68:2 10|25 25:3 1|71 94:3 2|34 69:3 3|24 64:3 4|79 43:3 5|55 96:3 6|5 14:3 7|35 86:3 8|14 21:3 9|49 86:3 10|14 2:4 1|19 36:4 2|55 93:4 3|73 9:4 4|70 91:4 5|64 47:4 6|68 48:4 7|3 96:4 8|94 7:4 9|6 71:4 10|45 82:5 1|72 49:5 2|60 58:5 3|86 89:5 4|44 58:5 5|40 59:5 6|40 21:5 7|89 58:5 8|96 92:5 9|83 12:5 10|67 55:6 1|55 28:6 2|77 91:6 3|83 3:6 4|37 63:6 5|32 76:6 6|15 18:6 7|25 40:6 8|34 2:6 9|87 45:6 10|89 69:7 1|21 20:7 2|31 25:7 3|37 99:7 4|24 65:7 5|21 17:7 6|7 92:7 7|38 17:7 8|5 10:7 9|92 96:7 10|98 92:8 1|45 82:8 2|55 77:8 3|57 53:8 4|39 50:8 5|50 61:8 6|46 93:8 7|38 55:8 8|1 35:8 9|33 63:8 10|50 61:9 1|44 6:9 2|4 71:9 3|10 24:9 4|39 36:9 5|87 82:9 6|71 23:9 7|47 58:9 8|96 32:9 9|32 2:9 10|62 17:10 1|72 79:10 2|94 36:10 3|8 42:10 4|77 7:10 5|22 74:10 6|56 53:10 7|25 87:10 8|43 6:10 9|86 79:10 10</relation>
    <relation name="R32" arity="2" nbTuples="100" semantics="soft" defaultCost="infinity">3 13:1 1|95 87:1 2|19 32:1 3|41 6:1 4|49 5:1 5|39 79:1 6|71 52:1 7|96 4:1 8|7 23:1 9|22 60:1 10|12 13:2 1|81 61:2 2|14 44:2 3|69 53:2 4|9 96:2 5|52 75:2 6|81 68:2 7|28 77:2 8|97 38:2 9|98 59:2 10|32 90:3 1|4 26:3 2|53 93:3 3|77 56:3 4|92 81:3 5|72 21:3 6|29 45:3 7|99 67:3 8|29 6:3 9|39 73:3 10|32 87:4 1|56 29:4 2|70 5:4 3|21 98:4 4|7 18:4 5|52 4:4 6|32 3:4 7|43 42:4 8|71 42:4 9|83 49:4 10|54 43:5 1|3 22:5 2|81 55:5 3|83 83:5 4|12 41:5 5|22 4:5 6|56 62:5 7|20 76:5 8|53 16:5 9|97 47:5 10|83 59:6 1|15 26:6 2|81 53:6 3|32 100:6 4|55 67:6 5|22 93:6 6|81 76:6 7|89 33:6 8|52 6:6 9|88 9:6 10|72 65:7 1|4 26:7 2|46 56:7 3|75 86:7 4|4 33:7 5|59 66:7 6|85 25:7 7|24 85:7 8|69 42:7 9|100 6:7 10|6 28:8 1|91 25:8 2|63 38:8 3|40 99:8 4|66 60:8 5|74 37:8 6|34 22:8 7|88 10:8 8|100 92:8 9|24 100:8 10|11 84:9 1|4 59:9 2|36 50:9 3|7 9:9 4|72 87:9 5|54 64:9 6|34 31:9 7|46 60:9 8|25 56:9 9|24 71:9 10|33 82:10 1|84 62:10 2|91 16:10 3|22 98:10 4|6 52:10 5|30 1:10 6|28 96:10 7|61 40:10 8|74 65:10 9|74 16:10 10</relation>
    <relation name="R33" arity="2" nbTuples="100" semantics="soft" defaultCost="infinity">12 72:1 1|22 86:1 2|21 1:1 3|6 68:1 4|91 32:1 5|24 64:1 6|12 78:1 7|52 13:1 8|66 77:1 9|58 24:1 10|8 58:2 1|23 100:2 2|48 5:2 3|60 97:2 4|28 38:2 5|40 63:2 6|37 19:2 7|27 9:2 8|100 89:2 9|75 82:2 10|78 71:3 1|13 40:3 2|4 47:3 3|33 17:3 4|7 43:3 5|38 45:3 6|9 91:3 7|43 55:3 8|10 100:3 9|17 89:3 10|27 47:4 1|64 18:4 2|29 84:4 3|82 51:4 4|70 91:4 5|94 21:4 6|100 40:4 7|55 8:4 8|72 67:4 9|57 81:4 10|12 73:5 1|1 6:5 2|88 30:5 3|99 11:5 4|19 92:5 5|53 62:5 6|24 73:5 7|17 54:5 8|37 88:5 9|10 83:5 10|32 8:6 1|11 46:6 2|16 42:6 3|37 65:6 4|75 4:6 5|11 2:6 6|71 82:6 7|16 28:6 8|54 14:6 9|54 64:6 10|99 5:7 1|32 98:7 2|54 23:7 3|80 74:7 4|31 56:7 5|92 29:7 6|45 15:7 7|82 38:7 8|86 26:7 9|18 43:7 10|41 43:8 1|46 100:8 2|33 3:8 3|44 21:8 4|14 32:8 5|41 55:8 6|71 94:8 7|26 78:8 8|10 74:8 9|55 58:8 10|89 99:9 1|38 92:9 2|13 70:9 3|99 100:9 4|64 13:9 5|5 95:9 6|56 45:9 7|4 80:9 8|3 72:9 9|18 20:9 10|74 40:10 1|94 83:10 2|50 85:10 3|7 78:10 4|50 44:10 5|13 31:10 6|1 8:10 7|82 6:10 8|98 34:10 9|33 86:10 10</relation>
    <relation name="R34" arity="2" nbTuples="100" semantics="soft" defaultCost="infinity">9 52:1 1|61 2:1 2|80 33:1 3|77 16:1 4|63 40:1 5|53 49:1 6|58 94:1 7|17 47:1 8|72 46:1 9|59 91:1 10|22 86:2 1|61 67:2 2|99 77:2 3|4 7:2 4|51 28:2 5|15 56:2 6|24 1:2 7|27 1:2 8|91 97:2 9|83 58:2 10|14 10:3 1|80 7:3 2|61 22:3 3|65 9:3 4|48 76:3 5|18 64:3 6|24 12:3 7|33 2:3 8|21 57:3 9|76 36:3 10|76 5:4 1|27 52:4 2|19 32:4 3|77 46:4 4|48 30:4 5|79 70:4 6|47 94:4 7|6 82:4 8|16 6:4 9|58 90:4 10|36 25:5 1|39 75:5 2|75 34:5 3|13 91:5 4|85 20:5 5|34 62:5 6|12 57:5 7|37 99:5 8|1 56:5 9|96 85:5 10|84 82:6 1|84 85:6 2|37 4:6 3|94 89:6 4|97 99:6 5|18 82:6 6|43 33:6 7|88 21:6 8|27 36:6 9|71 70:6 10|2 68:7 1|72 35:7 2|46 34:7 3|37 39:7 4|86 85:7 5|79 68:7 6|25 46:7 7|39 96:7 8|62 59:7 9|76 30:7 10|36 68:8 1|32 87:8 2|53 100:8 3|49 38:8 4|88 71:8 5|38 62:8 6|6 49:8 7|66 59:8 8|46 6:8 9|27 81:8 10|35 7:9 1|63 78:9 2|26 65:9 3|86 59:9 4|51 25:9 5|83 87:9 6|77 49:9 7|34 89:9 8|75 80:9 9|72 45:9 10|80 81:10 1|93 92:10 2|10 10:10 3|19 92:10 4|23 30:10 5|8 78:10 6|25 92:10 7|77 90:10 8|44 63:10 9|73 30:10 10</relation>
    <relation name="R35" arity="2" nbTuples="100" semantics="soft" defaultCost="infinity">50 72:1 1|6 27:1 2|45 47:1 3|23 39:1 4|20 91:1 5|34 16:1 6|15 40:1 7|87 37:1 8|92 66:1 9|32 73:1 10|14 56:2 1|9 32:2 2|26 21:2 3|20 48:2 4|24 7:2 5|87 26:2 6|17 62:2 7|79 45:2 8|45 42:2 9|97 71:2 10|2 65:3 1|31 69:3 2|1 25:3 3|82 99:3 4|97 4:3 5|98 70:3 6|97 54:3 7|35 22:3 8|27 41:3 9|61 74:3 10|19 87:4 1|7 7:4 2|43 61:4 3|88 26:4 4|82 30:4 5|12 48:4 6|63 12:4 7|91 87:4 8|71 16:4 9|19 99:4 10|73 3:5 1|27 55:5 2|21 66:5 3|44 59:5 4|64 49:5 5|71 99:5 6|29 24:5 7|87 88:5 8|97 73:5 9|4 31:5 10|14 91:6 1|75 20:6 2|26 13:6 3|14 63:6 4|35 9:6 5|14 3:6 6|26 83:6 7|93 6:6 8|66 80:6 9|43 58:6 10|89 89:7 1|72 18:7 2|71 4:7 3|57 69:7 4|93 2:7 5|42 10:7 6|19 73:7 7|51 22:7 8|69 35:7 9|38 66:7 10|63 68:8 1|73 64:8 2|3 78:8 3|99 31:8 4|36 34:8 5|13 50:8 6|55 88:8 7|17 75:8 8|66 34:8 9|60 1:8 10|88 39:9 1|45 42:9 2|99 10:9 3|100 86:9 4|26 78:9 5|29 39:9 6|83 91:9 7|36 98:9 8|100 38:9 9|78 18:9 10|59 41:10 1|60 3:10 2|35 8:10 3|88 64:10 4|59 29:10 5|3 65:10 6|99 71:10 7|93 94:10 8|96 59:10 9|42 80:10 10</relation>
    <relation name="R36" arity="2" nbTuples="100" semantics="soft" defaultCost="infinity">15 37:1 1|97 13:1 2|15 9:1 3|48 79:1 4|91 46:1 5|15 10:1 6|30 43:1 7|89 79:1 8|53 27:1 9|29 66:1 10|58 13:2 1|38 83:2 2|50 19:2 3|34 8:2 4|45 64:2 5|41 78:2 6|84 98:2 7|31 54:2 8|24 2:2 9|46 63:2 10|91 75:3 1|89 6:3 2|66 85:3 3|2 10:3 4|52 43:3 5|96 100:3 6|3 60:3 7|70 55:3 8|37 96:3 9|49 21:3 10|43 48:4 1|18 49:4 2|93 54:4 3|70 32:4 4|98 49:4 5|84 31:4 6|30 54:4 7|49 85:4 8|95 19:4 9|22 5:4 10|82 4:5 1|32 8:5 2|57 45:5 3|84 14:5 4|30 98:5 5|27 93:5 6|52 23:5 7|87 70:5 8|10 46:5 9|91 13:5 10|52 94:6 1|69 67:6 2|68 71:6 3|5 56:6 4|65 28:6 5|45 72:6 6|13 63:6 7|73 61:6 8|21 33:6 9|5 15:6 10|85 11:7 1|80 76:7 2|14 31:7 3|18 73:7 4|40 34:7 5|20 78:7 6|57 46:7 7|35 47:7 8|21 93:7 9|55 34:7 10|78 81:8 1|11 79:8 2|72 57:8 3|74 88:8 4|74 81:8 5|74 40:8 6|94 47:8 7|77 99:8 8|7 11:8 9|22 2:8 10|74 85:9 1|78 70:9 2|97 97:9 3|35 68:9 4|24 19:9 5|25 41:9 6|53 7:9 7|7 24:9 8|8 14:9 9|62 35:9 10|45 76:10 1|56 37:10 2|53 8:10 3|97 81:10 4|11 84:10 5|66 13:10 6|67 92:10 7|44 59:10 8|42 65:10 9|54 94:10 10</relation>
    <relation name="R37" arity="2" nbTuples="100" semantics="soft" defaultCost="infinity">7 50:1 1|46 29:1 2|8 98:1 3|87 46:1 4|80 78:1 5|14 44:1 6|1 87:1 7|72 75:1 8|55 71:1 9|19 69:1 10|9 68:2 1|6 83:2 2|35 18:2 3|41 37:2 4|57 71:2 5|60 23:2 6|7 89:2 7|46 30:2 8|72 34:2 9|25 46:2 10|70 72:3 1|55 64:3 2|63 56:3 3|50 34:3 4|12 94:3 5|27 100:3 6|12 19:3 7|50 52:3 8|85 61:3 9|56 37:3 10|30 26:4 1|64 89:4 2|97 64:4 3|73 33:4 4|21 37:4 5|87 47:4 6|21 67:4 7|93 74:4 8|47 99:4 9|11 8:4 10|99 62:5 1|45 90:5 2|100 94:5 3|49 93:5 4|63 46:5 5|78 79:5 6|25 58:5 7|21 83:5 8|44 77:5 9|41 83:5 10|37 46:6 1|32 66:6 2|4 97:6 3|65 48:6 4|34 41:6 5|70 44:6 6|21 39:6 7|94 45:6 8|2 40:6 9|1 97:6 10|34 46:7 1|62 34:7 2|61 56:7 3|41 98:7 4|93 77:7 5|2 6:7 6|93 19:7 7|35 23:7 8|99 83:7 9|17 31:7 10|58 75:8 1|70 100:8 2|12 58:8 3|79 99:8 4|90 9:8 5|94 92:8 6|75 18:8 7|22 23:8 8|16 39:8 9|36 2:8 10|72 59:9 1|40 60:9 2|64 62:9 3|37 65:9 4|15 88:9 5|7 48:9 6|25 45:9 7|34 30:9 8|53 31:9 9|95 76:9 10|100 95:10 1|66 81:10 2|11 77:10 3|42 33:10 4|59 50:10 5|88 37:10 6|23 88:10 7|93 9:10 8|64 74:10 9|19 19:10 10</relation>
    <relation name="R38" arity="2" nbTuples="100" semantics="soft" defaultCost="infinity">28 98:1 1|31 34:1 2|52 51:1 3|50 92:1 4|15 88:1 5|61 79:1 6|86 100:1 7|91 14:1 8|57 83:1 9|18 60:1 10|98 81:2 1|41 39:2 2|64 45:2 3|1 23:2 4|100 33:2 5|2 76:2 6|39 30:2 7|77 91:2 8|36 85:2 9|73 86:2 10|29 32:3 1|81 3:3 2|86 25:3 3|92 69:3 4|100 62:3 5|23 82:3 6|65 14:3 7|18 82:3 8|65 5:3 9|77 4:3 10|67 91:4 1|70 86:4 2|67 53:4 3|100 68:4 4|43 89:4 5|57 9:4 6|84 31:4 7|23 71:4 8|23 80:4 9|78 78:4 10|95 47:5 1|96 47:5 2|16 95:5 3|68 58:5 4|61 31:5 5|99 37:5 6|49 100:5 7|20 92:5 8|64 53:5 9|28 69:5 10|28 36:6 1|9 40:6 2|40 26:6 3|32 96:6 4|29 26:6 5|3 59:6 6|97 43:6 7|59 98:6 8|63 25:6 9|29 65:6 10|78 1:7 1|36 61:7 2|60 70:7 3|37 82:7 4|47 6:7 5|87 85:7 6|71 37:7 7|74 55:7 8|81 67:7 9|63 70:7 10|89 38:8 1|56 87:8 2|3 22:8 3|55 11:8 4|24 87:8 5|26 36:8 6|95 53:8 7|93 75:8 8|1 40:8 9|94 66:8 10|66 85:9 1|51 46:9 2|51 79:9 3|34 55:9 4|78 76:9 5|37 78:9 6|17 94:9 7|74 84:9 8|39 41:9 9|14 69:9 10|8 83:10 1|83 81:10 2|25 62:10 3|80 57:10 4|48 80:10 5|71 81:10 6|93 89:10 7|27 9:10 8|29 77:10 9|44 28:10 10</relation>
    <relation name="R39" arity="2" nbTuples="100" semantics="soft" defaultCost="infinity">86 31:1 1|29 32:1 2|53 90:1 3|73 34:1 4|50 82:1 5|39 52:1 6|11 13:1 7|73 62:1 8|22 37:1 9|11 21:1 10|60 23:2 1|13 17:2 2|33 99:2 3|50 59:2 4|73 60:2 5|86 34:2 6|63 77:2 7|72 38:2 8|85 81:2 9|15 21:2 10|35 19:3 1|30 57:3 2|55 63:3 3|82 89:3 4|10 45:3 5|24 84:3 6|16 9:3 7|98 71:3 8|62 58:3 9|13 41:3 10|93 78:4 1|48 13:4 2|18 64:4 3|95 77:4 4|96 39:4 5|94 100:4 6|90 14:4 7|14 44:4 8|31 29:4 9|3 43:4 10|45 58:5 1|27 73:5 2|73 68:5 3|35 27:5 4|93 75:5 5|21 21:5 6|9 36:5 7|31 21:5 8|75 6:5 9|77 26:5 10|40 49:6 1|45 85:6 2|90 30:6 3|16 2:6 4|87 65:6 5|51 19:6 6|96 30:6 7|68 46:6 8|53 17:6 9|97 57:6 10|62 52:7 1|67 59:7 2|46 52:7 3|78 90:7 4|70 69:7 5|37 89:7 6|36 20:7 7|85 64:7 8|86 75:7 9|47 43:7 10|27 48:8 1|14 4:8 2|48 89:8 3|36 45:8 4|55 90:8 5|60 52:8 6|43 44:8 7|33 25:8 8|45 37:8 9|34 9:8 10|74 78:9 1|36 63:9 2|94 23:9 3|71 41:9 4|35 69:9 5|19 23:9 6|42 76:9 7|11 70:9 8|40 70:9 9|75 68:9 10|86 89:10 1|83 70:10 2|85 37:10 3|20 23:10 4|11 6:10 5|22 38:10 6|32 61:10 7|15 23:10 8|58 58:10 9|90 100:10 10</relation>
    <relation name="R40" arity="2" nbTuples="100" semantics="soft" defaultCost="infinity">45 39:1 1|85 84:1 2|64 89:1 3|94 96:1 4|19 55:1 5|37 72:1 6|23 59:1 7|8 19:1 8|78 50:1 9|100 50:1 10|72 11:2 1|48 37:2 2|37 99:2 3|52 38:2 4|86 42:2 5|68 100:2 6|56 30:2 7|4 25:2 8|43 13:2 9|60 16:2 10|21 50:3 1|48 96:3 2|1 90:3 3|80 61:3 4|36 69:3 5|92 77:3 6|77 95:3 7|36 33:3 8|23 24:3 9|47 5:3 10|41 21:4 1|8 85:4 2|40 55:4 3|32 91:4 4|55 33:4 5|97 92:4 6|81 85:4 7|7 13:4 8|18 46:4 9|2 35:4 10|17 96:5 1|66 56:5 2|9 81:5 3|80 97:5 4|82 18:5 5|29 15:5 6|17 14:5 7|53 28:5 8|22 55:5 9|33 99:5 10|25 84:6 1|51 10:6 2|63 34:6 3|8 1:6 4|76 15:6 5|3 13:6 6|57 38:6 7|69 51:6 8|27 74:6 9|26 57:6 10|14 60:7 1|91 38:7 2|86 72:7 3|71 97:7 4|39 98:7 5|26 74:7 6|88 76:7 7|19 99:7 8|19 67:7 9|82 51:7 10|37 86:8 1|42 81:8 2|34 1:8 3|79 96:8 4|33 98:8 5|78 34:8 6|93 79:8 7|48 37:8 8|73 71:8 9|68 45:8 10|10 91:9 1|43 25:9 2|63 36:9 3|68 84:9 4|68 21:9 5|73 82:9 6|9 47:9 7|32 38:9 8|58 28:9 9|81 71:9 10|65 53:10 1|27 99:10 2|63 46:10 3|20 4:10 4|48 22:10 5|25 24:10 6|38 25:10 7|22 34:10 8|57 80:10 9|77 52:10 10</relation>
    <relation name="R41" arity="2" nbTuples="100" semantics="soft" defaultCost="infinity">8 1:1 1|32 99:1 2|58 20:1 3|86 27:1 4|83 51:1 5|70 14:1 6|9 95:1 7|7 56:1 8|56 78:1 9|44 24:1 10|55 16:2 1|56 30:2 2|36 41:2 3|22 78:2 4|99 10:2 5|6 55:2 6|43 100:2 7|38 67:2 8|42 5:2 9|94 84:2 10|45 68:3 1|79 51:3 2|47 48:3 3|77 55:3 4|38 83:3 5|3 64:3 6|56 82:3 7|3 63:3 8|82 23:3 9|64 69:3 10|87 30:4 1|89 25:4 2|43 50:4 3|44 6:4 4|71 59:4 5|23 24:4 6|28 54:4 7|31 50:4 8|16 36:4 9|24 26:4 10|80 13:5 1|88 82:5 2|7 82:5 3|38 23:5 4|85 16:5 5|91 27:5 6|74 95:5 7|51 27:5 8|26 98:5 9|48 21:5 10|95 99:6 1|39 35:6 2|48 84:6 3|16 5:6 4|7 38:6 5|97 37:6 6|47 54:6 7|80 67:6 8|51 20:6 9|8 23:6 10|98 67:7 1|65 72:7 2|65 81:7 3|51 28:7 4|65 98:7 5|92 51:7 6|7 28:7 7|58 14:7 8|71 92:7 9|94 41:7 10|75 74:8 1|59 77:8 2|27 37:8 3|60 1:8 4|45 84:8 5|91 29:8 6|35 91:8 7|78 43:8 8|52 79:8 9|52 94:8 10|18 39:9 1|81 44:9 2|88 85:9 3|19 15:9 4|47 51:9 5|22 47:9 6|86 13:9 7|70 71:9 8|65 73:9 9|41 48:9 10|5 10:10 1|88 30:10 2|24 69:10 3|90 40:10 4|65 18:10 5|14 14:10 6|88 94:10 7|26 57:10 8|61 24:10 9|84 32:10 10</relation>
    <relation name="R42" arity="2" nbTuples="100" semantics="soft" defaultCost="infinity">78 75:1 1|8 28:1 2|78 3:1 3|93 7:1 4|42 13:1 5|31 63:1 6|82 70:1 7|31 23:1 8|85 57:1 9|98 97:1 10|50 6:2 1|8 44:2 2|6 93:2 3|23 79:2 4|77 15:2 5|65 95:2 6|4 51:2 7|85 93:2 8|58 31:2 9|20 2:2 10|63 38:3 1|8 35:3 2|57 87:3 3|18 31:3 4|30 35:3 5|25 72:3 6|78 5:3 7|63 81:3 8|32 17:3 9|41 85:3 10|25 69:4 1|66 6:4 2|13 92:4 3|18 56:4 4|15 7:4 5|35 83:4 6|81 66:4 7|39 42:4 8|62 75:4 9|83 47:4 10|89 72:5 1|33 67:5 2|67 23:5 3|36 60:5 4|96 30:5 5|49 9:5 6|71 92:5 7|66 89:5 8|87 21:5 9|26 68:5 10|63 69:6 1|88 98:6 2|38 89:6 3|7 48:6 4|34 1:6 5|73 94:6 6|57 17:6 7|65 74:6 8|41 38:6 9|97 75:6 10|46 20:7 1|59 44:7 2|14 61:7 3|13 66:7 4|58 68:7 5|42 77:7 6|5 19:7 7|2 49:7 8|37 36:7 9|71 7:7 10|81 76:8 1|66 21:8 2|76 18:8 3|7 40:8 4|8 39:8 5|57 26:8 6|39 75:8 7|99 67:8 8|73 24:8 9|50 63:8 10|2 9:9 1|81 5:9 2|28 78:9 3|8 53:9 4|36 56:9 5|51 6:9 6|84 68:9 7|8 13:9 8|34 63:9 9|83 64:9 10|64 1:10 1|3 92:10 2|40 84:10 3|7 89:10 4|96 29:10 5|61 39:10 6|47 13:10 7|50 55:10 8|19 71:10 9|95 25:10 10</relation>
    <relation name="R43" arity="2" nbTuples="100" semantics="soft" defaultCost="infinity">68 32:1 1|34 26:1 2|19 43:1 3|69 40:1 4|86 49:1 5|66 14:1 6|19 76:1 7|72 28:1 8|59 59:1 9|55 33:1 10|97 74:2 1|54 36:2 2|18 26:2 3|74 47:2 4|4 33:2 5|92 88:2 6|85 14:2 7|13 29:2 8|4 25:2 9|38 12:2 10|13 74:3 1|17 72:3 2|57 16:3 3|39 84:3 4|8 79:3 5|94 29:3 6|15 86:3 7|49 60:3 8|93 76:3 9|44 69:3 10|15 46:4 1|77 9:4 2|28 84:4 3|40 71:4 4|71 91:4 5|28 80:4 6|92 52:4 7|53 2:4 8|9 19:4 9|38 57:4 10|81 71:5 1|23 42:5 2|2 17:5 3|11 83:5 4|97 1:5 5|100 58:5 6|85 91:5 7|2 56:5 8|22 37:5 9|12 40:5 10|65 80:6 1|15 45:6 2|98 57:6 3|38 45:6 4|60 98:6 5|6 59:6 6|63 5:6 7|91 24:6 8|28 79:6 9|95 70:6 10|13 2:7 1|31 13:7 2|60 36:7 3|53 84:7 4|94 96:7 5|80 17:7 6|67 37:7 7|4 1:7 8|31 91:7 9|93 36:7 10|80 76:8 1|48 16:8 2|60 17:8 3|9 85:8 4|20 89:8 5|23 37:8 6|21 30:8 7|2 17:8 8|42 40:8 9|30 45:8 10|20 48:9 1|83 67:9 2|42 71:9 3|7 2:9 4|67 74:9 5|39 50:9 6|72 7:9 7|33 87:9 8|59 57:9 9|6 95:9 10|23 49:10 1|80 23:10 2|61 80:10 3|6 3:10 4|59 88:10 5|49 20:10 6|92 2:10 7|5 49:10 8|9 50:10 9|63 50:10 10</relation>
    <relation name="R44" arity="2" nbTuples="100" semantics="soft" defaultCost="infinity">32 66:1 1|63 69:1 2|56 23:1 3|10 15:1 4|8 65:1 5|95 10:1 6|82 44:1 7|42 96:1 8|22 33:1 9|45 27:1 10|51 51:2 1|77 82:2 2|15 77:2 3|59 51:2 4|43 13:2 5|71 13:2 6|4 1:2 7|5 76:2 8|74 3:2 9|51 99:2 10|24 69:3 1|68 21:3 2|55 75:3 3|21 84:3 4|53 99:3 5|29 79:3 6|88 64:3 7|85 75:3 8|27 14:3 9|100 61:3 10|93 7:4 1|53 63:4 2|42 64:4 3|76 76:4 4|12 65:4 5|22 85:4 6|24 5:4 7|20 29:4 8|47 5:4 9|44 22:4 10|7 6:5 1|2 14:5 2|16 38:5 3|30 32:5 4|39 10:5 5|51 45:5 6|35 54:5 7|39 46:5 8|30 76:5 9|95 39:5 10|63 95:6 1|71 95:6 2|84 71:6 3|96 45:6 4|71 37:6 5|50 37:6 6|96 100:6 7|100 7:6 8|18 90:6 9|59 100:6 10|11 81:7 1|67 65:7 2|40 41:7 3|82 69:7 4|59 15:7 5|56 64:7 6|99 84:7 7|52 70:7 8|19 98:7 9|58 18:7 10|32 16:8 1|13 46:8 2|88 75:8 3|23 35:8 4|6 3:8 5|41 7:8 6|43 45:8 7|20 17:8 8|75 29:8 9|92 16:8 10|25 56:9 1|18 82:9 2|78 1:9 3|64 44:9 4|93 45:9 5|86 80:9 6|37 59:9 7|94 86:9 8|15 29:9 9|41 83:9 10|41 9:10 1|22 41:10 2|92 37:10 3|1 89:10 4|23 99:10 5|98 92:10 6|55 39:10 7|18 68:10 8|74 92:10 9|19 40:10 10</relation>
    <relation name="R45" arity="2" nbTuples="100" semantics="soft" defaultCost="infinity">48 30:1 1|96 25:1 2|35 100:1 3|14 70:1 4|12 45:1 5|21 76:1 6|72 94:1 7|5 64:1 8|25 42:1 9|62 55:1 10|34 11:2 1|36 85:2 2|59 65:2 3|13 84:2 4|28 94:2 5|38 90:2 6|63 71:2 7|85 6:2 8|69 71:2 9|52 60:2 10|82 92:3 1|75 36:3 2|3 37:3 3|56 44:3 4|80 57:3 5|67 81:3 6|96 94:3 7|62 58:3 8|5 7:3 9|45 55:3 10|29 87:4 1|66 86:4 2|35 67:4 3|8 64:4 4|69 4:4 5|72 73:4 6|84 59:4 7|45 60:4 8|85 59:4 9|36 13:4 10|65 78:5 1|82 69:5 2|30 64:5 3|86 65:5 4|21 55:5 5|27 55:5 6|18 59:5 7|16 49:5 8|87 87:5 9|69 77:5 10|58 56:6 1|71 10:6 2|46 6:6 3|98 31:6 4|32 14:6 5|54 56:6 6|77 9:6 7|80 15:6 8|20 58:6 9|34 93:6 10|19 86:7 1|65 32:7 2|17 5:7 3|40 28:7 4|2 5:7 5|42 30:7 6|88 62:7 7|54 10:7 8|2 48:7 9|60 45:7 10|60 93:8 1|49 15:8 2|45 1:8 3|74 97:8 4|53 100:8 5|37 24:8 6|47 52:8 7|91 47:8 8|82 46:8 9|15 20:8 10|74 38:9 1|21 23:9 2|1 8:9 3|30 22:9 4|58 54:9 5|63 72:9 6|60 57:9 7|96 29:9 8|2 9:9 9|80 90:9 10|95 92:10 1|43 29:10 2|66 99:10 3|32 46:10 4|82 73:10 5|71 18:10 6|97 27:10 7|88 90:10 8|13 38:10 9|41 18:10 10</relation>
    <relation name="R46" arity="2" nbTuples="100" semantics="soft" defaultCost="infinity">78 82:1 1|26 32:1 2|83 97:1 3|35 89:1 4|80 82:1 5|97 2:1 6|91 26:1 7|49 83:1 8|47 11:1 9|100 51:1 10|6 20:2 1|24 83:2 2|70 31:2 3|10 54:2 4|27 79:2 5|11 12:2 6|1 34:2 7|56 6:2 8|59 15:2 9|29 24:2 10|25 71:3 1|15 37:3 2|85 24:3 3|70 6:3 4|2 75:3 5|3 84:3 6|87 60:3 7|51 40:3 8|25 52:3 9|63 97:3 10|64 90:4 1|14 18:4 2|72 30:4 3|76 64:4 4|39 32:4 5|41 12:4 6|48 67:4 7|54 81:4 8|66 3:4 9|21 28:4 10|32 73:5 1|91 4:5 2|60 21:5 3|79 3:5 4|91 86:5 5|72 63:5 6|26 40:5 7|81 31:5 8|16 18:5 9|75 25:5 10|63 20:6 1|43 13:6 2|89 62:6 3|16 18:6 4|46 62:6 5|27 78:6 6|3 1:6 7|15 81:6 8|39 35:6 9|8 17:6 10|71 91:7 1|87 84:7 2|83 11:7 3|22 21:7 4|16 4:7 5|90 33:7 6|46 65:7 7|46 27:7 8|16 34:7 9|73 66:7 10|52 96:8 1|68 4:8 2|46 11:8 3|21 90:8 4|23 8:8 5|48 34:8 6|51 92:8 7|80 28:8 8|78 25:8 9|73 71:8 10|34 3:9 1|5 69:9 2|100 41:9 3|52 82:9 4|42 57:9 5|74 36:9 6|55 40:9 7|31 11:9 8|86 77:9 9|64 24:9 10|23 15:10 1|91 10:10 2|32 99:10 3|62 75:10 4|68 93:10 5|70 24:10 6|45 21:10 7|79 79:10 8|73 28:10 9|41 40:10 10</relation>
    <relation name="R47" arity="2" nbTuples="100" semantics="soft" defaultCost="infinity">70 40:1 1|81 25:1 2|12 26:1 3|4 26:1 4|90 90:1 5|45 45:1 6|15 20:1 7|2 23:1 8|87 59:1 9|32 16:1 10|79 93:2 1|55 65:2 2|1 60:2 3|100 32:2 4|18 37:2 5|70 34:2 6|63 86:2 7|22 28:2 8|42 80:2 9|85 90:2 10|43 71:3 1|82 48:3 2|23 22:3 3|40 25:3 4|43 28:3 5|48 82:3 6|97 73:3 7|91 21:3 8|22 48:3 9|60 98:3 10|79 72:4 1|7 26:4 2|40 79:4 3|83 71:4 4|20 27:4 5|17 75:4 6|52 17:4 7|94 57:4 8|20 25:4 9|97 10:4 10|89 70:5 1|21 86:5 2|72 76:5 3|19 92:5 4|6 93:5 5|60 59:5 6|15 11:5 7|88 94:5 8|92 95:5 9|10 78:5 10|8 40:6 1|54 21:6 2|68 67:6 3|18 46:6 4|57 33:6 5|70 14:6 6|7 81:6 7|41 10:6 8|57 91:6 9|26 2:6 10|69 62:7 1|36 39:7 2|33 15:7 3|93 36:7 4|31 36:7 5|44 57:7 6|93 96:7 7|45 7:7 8|37 93:7 9|52 75:7 10|19 73:8 1|51 34:8 2|29 36:8 3|18 92:8 4|70 31:8 5|51 80:8 6|11 89:8 7|9 57:8 8|64 60:8 9|56 10:8 10|56 94:9 1|82 13:9 2|65 70:9 3|47 35:9 4|81 21:9 5|14 69:9 6|2 36:9 7|47 78:9 8|21 64:9 9|57 62:9 10|74 37:10 1|2 58:10 2|97 100:10 3|69 13:10 4|46 98:10 5|93 91:10 6|50 35:10 7|60 86:10 8|15 47:10 9|60 53:10 10</relation>
    <relation name="R48" arity="2" nbTuples="100" semantics="soft" defaultCost="infinity">92 69:1 1|37 5:1 2|16 51:1 3|23 35:1 4|88 47:1 5|49 86:1 6|92 99:1 7|13 5:1 8|78 72:1 9|71 91:1 10|45 34:2 1|58 57:2 2|99 10:2 3|60 12:2 4|56 62:2 5|91 89:2 6|62 17:2 7|81 32:2 8|18 80:2 9|67 72:2 10|7 41:3 1|100 42:3 2|38 12:3 3|11 80:3 4|26 10:3 5|66 93:3 6|96 40:3 7|24 95:3 8|35 95:3 9|44 11:3 10|71 64:4 1|39 23:4 2|33 96:4 3|76 16:4 4|64 36:4 5|89 57:4 6|84 27:4 7|71 22:4 8|83 51:4 9|20 3:4 10|97 55:5 1|52 93:5 2|70 83:5 3|90 41:5 4|9 44:5 5|15 2:5 6|87 5:5 7|10 71:5 8|74 13:5 9|83 11:5 10|86 32:6 1|33 5:6 2|36 84:6 3|51 54:6 4|34 75:6 5|85 68:6 6|22 10:6 7|51 18:6 8|62 88:6 9|7 32:6 10|81 84:7 1|98 38:7 2|69 54:7 3|50 8:7 4|80 82:7 5|87 47:7 6|98 47:7 7|23 51:7 8|100 86:7 9|54 57:7 10|48 48:8 1|19 64:8 2|16 96:8 3|14 59:8 4|12 14:8 5|40 99:8 6|46 20:8 7|50 70:8 8|51 38:8 9|7 3:8 10|97 1:9 1|10 54:9 2|26 27:9 3|33 47:9 4|61 29:9 5|38 10:9 6|67 97:9 7|80 31:9 8|21 34:9 9|46 96:9 10|45 70:10 1|43 69:10 2|71 73:10 3|93 32:10 4|73 2:10 5|22 86:10 6|76 40:10 7|52 4:10 8|60 99:10 9|74 80:10 10</relation>
    <relation name="R49" arity="2" nbTuples="100" semantics="soft" defaultCost="infinity">14 74:1 1|55 57:1 2|77 87:1 3|67 39:1 4|66 47:1 5|58 59:1 6|36 41:1 7|67 6:1 8|71 40:1 9|75 57:1 10|63 3:2 1|36 42:2 2|48 57:2 3|57 78:2 4|32 21:2 5|19 28:2 6|41 27:2 7|17 30:2 8|95 18:2 9|47 89:2 10|56 91:3 1|47 6:3 2|2 52:3 3|90 64:3 4|1 84:3 5|50 14:3 6|28 20:3 7|30 22:3 8|24 45:3 9|99 66:3 10|25 53:4 1|42 20:4 2|23 33:4 3|99 99:4 4|75 60:4 5|6 44:4 6|90 10:4 7|97 33:4 8|21 43:4 9|74 76:4 10|75 38:5 1|90 69:5 2|81 98:5 3|84 87:5 4|18 95:5 5|3 76:5 6|96 48:5 7|87 44:5 8|70 100:5 9|52 47:5 10|51 96:6 1|17 80:6 2|90 15:6 3|5 3:6 4|70 86:6 5|43 62:6 6|12 48:6 7|14 72:6 8|88 6:6 9|68 73:6 10|6 89:7 1|79 88:7 2|34 76:7 3|60 62:7 4|77 51:7 5|56 72:7 6|88 5:7 7|45 64:7 8|73 90:7 9|37 2:7 10|94 12:8 1|91 65:8 2|4 30:8 3|55 74:8 4|39 31:8 5|48 79:8 6|94 18:8 7|91 16:8 8|38 67:8 9|49 61:8 10|9 92:9 1|89 9:9 2|76 61:9 3|72 58:9 4|36 20:9 5|2 20:9 6|96 68:9 7|12 7:9 8|13 57:9 9|34 58:9 10|48 90:10 1|30 89:10 2|21 27:10 3|45 5:10 4|21 86:10 5|68 20:10 6|3 15:10 7|20 84:10 8|34 59:10 9|40 50:10 10</relation>
    <relation name="R50" arity="2" nbTuples="100" semantics="soft" defaultCost="infinity">70 47:1 1|56 62:1 2|56 7:1 3|53 77:1 4|89 71:1 5|77 9:1 6|73 71:1 7|15 5:1 8|87 75:1 9|2 49:1 10|36 22:2 1|20 13:2 2|7 20:2 3|37 84:2 4|46 69:2 5|30 1:2 6|96 51:2 7|29 72:2 8|67 88:2 9|99 37:2 10|15 16:3 1|41 94:3 2|67 95:3 3|90 19:3 4|3 36:3 5|26 34:3 6|36 13:3 7|95 28:3 8|32 64:3 9|87 61:3 10|26 10:4 1|63 30:4 2|31 50:4 3|78 96:4 4|8 12:4 5|75 61:4 6|76 5:4 7|81 81:4 8|48 5:4 9|37 1:4 10|66 10:5 1|37 8:5 2|48 89:5 3|87 12:5 4|36 33:5 5|48 58:5 6|98 55:5 7|20 11:5 8|77 37:5 9|65 58:5 10|32 82:6 1|77 90:6 2|54 98:6 3|26 74:6 4|100 82:6 5|73 14:6 6|59 68:6 7|11 76:6 8|80 44:6 9|35 48:6 10|32 42:7 1|29 55:7 2|8 53:7 3|92 7:7 4|33 29:7 5|57 71:7 6|83 83:7 7|31 20:7 8|49 21:7 9|94 73:7 10|90 84:8 1|10 55:8 2|79 18:8 3|91 16:8 4|48 32:8 5|94 46:8 6|16 59:8 7|89 46:8 8|60 86:8 9|57 18:8 10|31 49:9 1|57 64:9 2|38 90:9 3|69 9:9 4|23 95:9 5|19 67:9 6|23 10:9 7|41 25:9 8|88 99:9 9|26 23:9 10|31 84:10 1|25 70:10 2|31 52:10 3|80 40:10 4|76 41:10 5|79 63:10 6|4 29:10 7|51 43:10 8|72 3:10 9|37 13:10 10</relation>
    <relation name="R51" arity="2" nbTuples="100" semantics="soft" defaultCost="infinity">66 3:1 1|17 43:1 2|10 86:1 3|54 12:1 4|87 97:1 5|36 81:1 6|48 57:1 7|16 83:1 8|43 63:1 9|26 88:1 10|79 14:2 1|27 82:2 2|72 45:2 3|92 68:2 4|52 4:2 5|24 44:2 6|96 72:2 7|64 23:2 8|66 85:2 9|67 13:2 10|17 88:3 1|6 55:3 2|68 3:3 3|23 18:3 4|49 7:3 5|9 25:3 6|8 37:3 7|34 65:3 8|56 65:3 9|99 62:3 10|51 38:4 1|20 55:4 2|77 85:4 3|9 30:4 4|34 61:4 5|90 73:4 6|87 2:4 7|96 8:4 8|30 63:4 9|40 77:4 10|15 96:5 1|99 56:5 2|49 28:5 3|60 1:5 4|15 32:5 5|83 42:5 6|92 24:5 7|95 52:5 8|62 20:5 9|3 71:5 10|34 15:6 1|13 49:6 2|23 23:6 3|82 49:6 4|4 92:6 5|88 51:6 6|25 85:6 7|96 47:6 8|97 71:6 9|1 64:6 10|9 70:7 1|3 73:7 2|12 85:7 3|5 25:7 4|62 5:7 5|62 55:7 6|33 86:7 7|17 3:7 8|44 96:7 9|24 98:7 10|70 98:8 1|40 68:8 2|67 51:8 3|2 56:8 4|39 11:8 5|9 7:8 6|93 11:8 7|41 53:8 8|55 10:8 9|21 7:8 10|46 10:9 1|47 27:9 2|42 63:9 3|11 17:9 4|65 80:9 5|52 80:9 6|15 17:9 7|57 65:9 8|42 83:9 9|17 81:9 10|70 89:10 1|39 100:10 2|22 53:10 3|5 17:10 4|89 32:10 5|87 62:10 6|53 55:10 7|78 29:10 8|45 22:10 9|93 31:10 10</relation>
    <relation name="R52" arity="2" nbTuples="100" semantics="soft" defaultCost="infinity">18 6:1 1|84 49:1 2|70 8:1 3|60 86:1 4|92 15:1 5|59 32:1 6|21 87:1 7|28 74:1 8|96 37:1 9|57 70:1 10|44 37:2 1|100 94:2 2|43 47:2 3|61 93:2 4|39 98:2 5|37 15:2 6|10 75:2 7|63 24:2 8|61 70:2 9|21 100:2 10|61 67:3 1|15 39:3 2|25 9:3 3|93 6:3 4|18 51:3 5|64 41:3 6|86 2:3 7|14 78:3 8|63 38:3 9|51 49:3 10|11 63:4 1|8 54:4 2|91 73:4 3|26 63:4 4|86 92:4 5|85 54:4 6|73 23:4 7|5 68:4 8|98 80:4 9|54 19:4 10|89 66:5 1|77 66:5 2|98 46:5 3|72 21:5 4|44 18:5 5|35 65:5 6|36 51:5 7|94 65:5 8|62 15:5 9|89 58:5 10|22 22:6 1|7 39:6 2|43 27:6 3|84 78:6 4|54 73:6 5|82 11:6 6|16 81:6 7|34 94:6 8|6 16:6 9|61 51:6 10|17 17:7 1|41 7:7 2|98 89:7 3|69 39:7 4|97 9:7 5|66 49:7 6|53 59:7 7|26 92:7 8|8 9:7 9|60 91:7 10|33 63:8 1|78 7:8 2|50 12:8 3|83 18:8 4|17 96:8 5|92 18:8 6|62 51:8 7|70 30:8 8|38 67:8 9|84 7:8 10|92 53:9 1|7 71:9 2|23 78:9 3|54 14:9 4|83 31:9 5|42 96:9 6|71 1:9 7|68 39:9 8|55 92:9 9|42 33:9 10|81 38:10 1|9 36:10 2|76 73:10 3|56 88:10 4|29 22:10 5|73 29:10 6|47 46:10 7|63 23:10 8|16 74:10 9|95 20:10 10</relation>
    <relation name="R53" arity="2" nbTuples="100" semantics="soft" defaultCost="infinity">43 62:1 1|11 74:1 2|76 15:1 3|29 51:1 4|89 1:1 5|69 15:1 6|92 21:1 7|13 38:1 8|65 66:1 9|49 75:1 10|69 57:2 1|92 10:2 2|61 39:2 3|76 59:2 4|61 30:2 5|90 9:2 6|33 77:2 7|14 43:2 8|44 40:2 9|40 21:2 10|25 22:3 1|69 27:3 2|96 33:3 3|25 62:3 4|68 52:3 5|25 80:3 6|9 78:3 7|85 43:3 8|62 92:3 9|96 12:3 10|57 17:4 1|82 61:4 2|96 78:4 3|89 41:4 4|92 69:4 5|51 20:4 6|83 21:4 7|20 56:4 8|36 80:4 9|61 63:4 10|99 27:5 1|20 86:5 2|98 55:5 3|62 71:5 4|54 76:5 5|16 33:5 6|33 8:5 7|12 60:5 8|33 45:5 9|7 19:5 10|19 25:6 1|90 87:6 2|96 49:6 3|25 60:6 4|19 18:6 5|40 42:6 6|17 24:6 7|84 71:6 8|56 17:6 9|20 81:6 10|96 84:7 1|45 61:7 2|23 31:7 3|36 42:7 4|85 10:7 5|46 70:7 6|91 69:7 7|79 36:7 8|99 75:7 9|91 57:7 10|6 12:8 1|13 9:8 2|20 97:8 3|71 54:8 4|73 64:8 5|73 17:8 6|3 73:8 7|87 18:8 8|69 34:8 9|66 63:8 10|39 53:9 1|87 77:9 2|51 24:9 3|91 79:9 4|41 41:9 5|28 30:9 6|31 17:9 7|23 68:9 8|66 34:9 9|44 53:9 10|28 3:10 1|19 25:10 2|69 37:10 3|67 30:10 4|53 82:10 5|41 100:10 6|59 28:10 7|34 91:10 8|55 25:10 9|19 83:10 10</relation>
    <relation name="R54" arity="2" nbTuples="100" semantics="soft" defaultCost="infinity">26 39:1 1|82 55:1 2|37 88:1 3|79 25:1 4|19 90:1 5|10 75:1 6|44 17:1 7|21 14:1 8|20 94:1 9|63 63:1 10|52 78:2 1|19 71:2 2|49 8:2 3|61 29:2 4|31 97:2 5|76 47:2 6|72 17:2 7|82 60:2 8|50 11:2 9|66 21:2 10|12 53:3 1|78 28:3 2|51 50:3 3|25 48:3 4|90 4:3 5|76 1:3 6|11 6:3 7|94 84:3 8|26 64:3 9|83 98:3 10|65 58:4 1|24 5:4 2|2 8:4 3|20 6:4 4|66 63:4 5|74 97:4 6|52 24:4 7|43 58:4 8|94 25:4 9|92 62:4 10|20 15:5 1|16 35:5 2|54 5:5 3|42 5:5 4|35 59:5 5|52 48:5 6|12 45:5 7|16 56:5 8|59 90:5 9|55 93:5 10|65 94:6 1|55 70:6 2|29 33:6 3|95 10:6 4|47 79:6 5|64 7:6 6|88 25:6 7|18 83:6 8|7 63:6 9|86 59:6 10|76 73:7 1|79 45:7 2|30 64:7 3|75 14:7 4|42 56:7 5|36 92:7 6|60 33:7 7|2 53:7 8|69 74:7 9|52 21:7 10|66 31:8 1|47 6:8 2|55 78:8 3|86 32:8 4|59 36:8 5|89 49:8 6|66 51:8 7|80 70:8 8|42 67:8 9|95 90:8 10|67 29:9 1|59 100:9 2|58 24:9 3|55 78:9 4|98 63:9 5|19 26:9 6|60 70:9 7|24 56:9 8|43 79:9 9|53 9:9 10|32 94:10 1|75 6:10 2|17 79:10 3|44 49:10 4|17 56:10 5|59 90:10 6|63 84:10 7|41 24:10 8|51 84:10 9|30 65:10 10</relation>
    <relation name="R55" arity="2" nbTuples="100" semantics="soft" defaultCost="infinity">40 27:1 1|72 1:1 2|90 66:1 3|94 33:1 4|36 39:1 5|71 76:1 6|93 94:1 7|71 59:1 8|42 79:1 9|36 98:1 10|86 9:2 1|95 50:2 2|77 7:2 3|26 83:2 4|35 80:2 5|80 2:2 6|35 15:2 7|65 21:2 8|90 15:2 9|29 43:2 10|7 40:3 1|29 44:3 2|79 70:3 3|71 31:3 4|95 34:3 5|10 100:3 6|75 28:3 7|45 83:3 8|18 75:3 9|7 44:3 10|53 46:4 1|69 53:4 2|84 33:4 3|68 53:4 4|16 98:4 5|68 79:4 6|65 28:4 7|91 24:4 8|52 60:4 9|36 64:4 10|17 38:5 1|63 6:5 2|62 20:5 3|67 62:5 4|18 57:5 5|85 75:5 6|56 9:5 7|81 98:5 8|19 5:5 9|21 62:5 10|16 73:6 1|21 17:6 2|38 29:6 3|63 88:6 4|78 46:6 5|7 62:6 6|29 67:6 7|1 57:6 8|67 98:6 9|60 21:6 10|21 48:7 1|42 28:7 2|99 50:7 3|49 86:7 4|98 59:7 5|20 56:7 6|34 88:7 7|12 30:7 8|64 95:7 9|79 69:7 10|30 28:8 1|49 67:8 2|30 79:8 3|36 40:8 4|60 6:8 5|13 80:8 6|95 22:8 7|45 46:8 8|58 85:8 9|14 25:8 10|21 39:9 1|24 40:9 2|25 20:9 3|36 29:9 4|26 66:9 5|20 76:9 6|20 17:9 7|21 54:9 8|36 39:9 9|9 55:9 10|97 70:10 1|75 7:10 2|73 11:10 3|72 91:10 4|67 75:10 5|1 88:10 6|82 40:10 7|92 12:10 8|9 41:10 9|50 26:10 10</relation>
    <relation name="R56" arity="2" nbTuples="100" semantics="soft" defaultCost="infinity">98 68:1 1|51 40:1 2|49 55:1 3|67 53:1 4|31 63:1 5|34 22:1 6|78 78:1 7|63 86:1 8|15 11:1 9|67 5:1 10|89 58:2 1|27 47:2 2|31 72:2 3|37 71:2 4|40 4:2 5|82 32:2 6|22 26:2 7|88 83:2 8|87 66:2 9|36 95:2 10|57 96:3 1|72 4:3 2|36 80:3 3|76 27:3 4|96 12:3 5|15 87:3 6|5 5:3 7|32 37:3 8|72 39:3 9|15 54:3 10|7 62:4 1|69 65:4 2|9 6:4 3|86 10:4 4|81 17:4 5|20 88:4 6|13 10:4 7|25 55:4 8|44 12:4 9|54 93:4 10|18 52:5 1|47 3:5 2|32 8:5 3|32 35:5 4|85 57:5 5|29 3:5 6|51 99:5 7|19 93:5 8|65 88:5 9|57 29:5 10|79 22:6 1|31 7:6 2|91 23:6 3|56 99:6 4|54 52:6 5|44 52:6 6|53 95:6 7|63 16:6 8|63 82:6 9|3 73:6 10|64 89:7 1|66 46:7 2|22 6:7 3|97 2:7 4|41 50:7 5|6 94:7 6|85 58:7 7|86 23:7 8|34 55:7 9|39 25:7 10|50 96:8 1|6 54:8 2|2 41:8 3|91 39:8 4|35 2:8 5|85 72:8 6|96 2:8 7|54 17:8 8|41 57:8 9|37 86:8 10|10 92:9 1|99 78:9 2|41 11:9 3|29 46:9 4|17 94:9 5|27 17:9 6|44 55:9 7|34 39:9 8|85 50:9 9|58 22:9 10|18 59:10 1|11 99:10 2|45 58:10 3|44 87:10 4|6 33:10 5|79 60:10 6|67 76:10 7|52 58:10 8|28 48:10 9|72 99:10 10</relation>
    <relation name="R57" arity="2" nbTuples="100" semantics="soft" defaultCost="infinity">53 1:1 1|49 1:1 2|75 88:1 3|5 58:1 4|53 1:1 5|96 56:1 6|37 42:1 7|66 55:1 8|81 20:1 9|24 31:1 10|11 58:2 1|31 3:2 2|57 91:2 3|45 45:2 4|96 9:2 5|66 12:2 6|26 29:2 7|32 22:2 8|53 49:2 9|53 35:2 10|31 70:3 1|70 3:3 2|6 49:3 3|63 82:3 4|19 92:3 5|48 13:3 6|95 61:3 7|55 24:3 8|21 50:3 9|64 17:3 10|17 32:4 1|91 48:4 2|50 73:4 3|47 43:4 4|15 65:4 5|73 37:4 6|75 32:4 7|26 53:4 8|1 19:4 9|53 99:4 10|89 80:5 1|95 1:5 2|14 70:5 3|81 52:5 4|79 3:5 5|63 97:5 6|66 95:5 7|75 46:5 8|47 44:5 9|80 69:5 10|11 41:6 1|38 83:6 2|63 99:6 3|74 7:6 4|46 86:6 5|54 60:6 6|34 76:6 7|55 2:6 8|40 19:6 9|42 52:6 10|23 81:7 1|57 40:7 2|24 87:7 3|39 96:7 4|59 67:7 5|26 1:7 6|13 81:7 7|54 68:7 8|12 64:7 9|88 82:7 10|35 69:8 1|5 40:8 2|27 69:8 3|37 28:8 4|80 96:8 5|34 63:8 6|50 63:8 7|34 56:8 8|6 4:8 9|62 36:8 10|77 6:9 1|14 7:9 2|54 42:9 3|32 21:9 4|10 91:9 5|33 40:9 6|70 72:9 7|50 43:9 8|16 82:9 9|2 78:9 10|31 100:10 1|6 71:10 2|9 71:10 3|100 53:10 4|17 71:10 5|76 69:10 6|97 9:10 7|53 24:10 8|83 13:10 9|89 78:10 10</relation>
    <relation name="R58" arity="2" nbTuples="100" semantics="soft" defaultCost="infinity">83 11:1 1|16 52:1 2|27 23:1 3|38 37:1 4|93 34:1 5|20 57:1 6|44 32:1 7|73 90:1 8|75 81:1 9|36 4:1 10|29 83:2 1|83 19:2 2|7 86:2 3|97 81:2 4|57 13:2 5|67 88:2 6|85 58:2 7|70 68:2 8|50 30:2 9|59 14:2 10|90 23:3 1|58 9:3 2|30 12:3 3|48 87:3 4|55 73:3 5|96 43:3 6|88 79:3 7|100 93:3 8|88 3:3 9|50 55:3 10|44 21:4 1|92 42:4 2|7 23:4 3|46 34:4 4|68 63:4 5|99 76:4 6|98 42:4 7|84 82:4 8|75 14:4 9|7 14:4 10|12 91:5 1|15 84:5 2|37 38:5 3|25 86:5 4|52 11:5 5|80 36:5 6|63 25:5 7|37 25:5 8|19 28:5 9|50 18:5 10|31 63:6 1|17 39:6 2|12 10:6 3|6 16:6 4|95 35:6 5|74 82:6 6|13 41:6 7|56 61:6 8|78 97:6 9|30 98:6 10|95 88:7 1|72 39:7 2|42 100:7 3|32 94:7 4|31 40:7 5|90 65:7 6|84 73:7 7|53 73:7 8|100 34:7 9|25 51:7 10|2 78:8 1|37 47:8 2|8 4:8 3|69 3:8 4|45 95:8 5|81 84:8 6|79 18:8 7|91 20:8 8|4 8:8 9|79 81:8 10|83 93:9 1|57 83:9 2|51 100:9 3|59 61:9 4|97 99:9 5|22 72:9 6|10 73:9 7|78 24:9 8|30 82:9 9|83 24:9 10|10 49:10 1|79 22:10 2|43 87:10 3|86 28:10 4|80 27:10 5|9 23:10 6|57 47:10 7|23 47:10 8|60 92:10 9|53 78:10 10</relation>
    <relation name="R59" arity="2" nbTuples="100" semantics="soft" defaultCost="infinity">28 73:1 1|66 66:1 2|47 9:1 3|43 33:1 4|22 63:1 5|21 40:1 6|12 46:1 7|31 16:1 8|33 7:1 9|5 85:1 10|39 3:2 1|51 12:2 2|18 65:2 3|73 28:2 4|76 53:2 5|1 10:2 6|47 48:2 7|49 10:2 8|14 4:2 9|20 62:2 10|84 14:3 1|42 17:3 2|12 60:3 3|38 13:3 4|55 64:3 5|46 80:3 6|51 23:3 7|33 78:3 8|74 22:3 9|53 52:3 10|73 69:4 1|23 77:4 2|12 100:4 3|41 86:4 4|48 93:4 5|58 55:4 6|54 97:4 7|3 39:4 8|70 5:4 9|18 51:4 10|67 94:5 1|25 96:5 2|73 21:5 3|8 88:5 4|66 30:5 5|53 84:5 6|24 70:5 7|19 3:5 8|77 71:5 9|79 18:5 10|26 39:6 1|1 34:6 2|6 13:6 3|48 1:6 4|49 100:6 5|47 32:6 6|74 77:6 7|75 62:6 8|58 100:6 9|100 76:6 10|82 96:7 1|4 29:7 2|17 13:7 3|31 94:7 4|12 87:7 5|70 34:7 6|88 75:7 7|49 35:7 8|76 69:7 9|28 25:7 10|48 65:8 1|27 20:8 2|70 65:8 3|62 27:8 4|90 89:8 5|82 94:8 6|93 99:8 7|8 64:8 8|95 87:8 9|22 50:8 10|46 88:9 1|30 52:9 2|78 68:9 3|45 72:9 4|13 70:9 5|35 10:9 6|50 42:9 7|80 59:9 8|91 27:9 9|39 58:9 10|48 16:10 1|73 96:10 2|22 98:10 3|92 99:10 4|29 50:10 5|76 98:10 6|41 92:10 7|38 96:10 8|26 7:10 9|90 36:10 10</relation>
    <relation name="R60" arity="2" nbTuples="100" semantics="soft" defaultCost="infinity">56 37:1 1|72 96:1 2|4 42:1 3|64 24:1 4|96 26:1 5|9 69:1 6|83 10:1 7|62 35:1 8|23 60:1 9|80 55:1 10|1 83:2 1|36 53:2 2|83 80:2 3|22 31:2 4|39 19:2 5|74 100:2 6|33 45:2 7|40 59:2 8|33 14:2 9|18 91:2 10|77 16:3 1|29 67:3 2|38 28:3 3|59 93:3 4|4 16:3 5|2 67:3 6|24 74:3 7|55 1:3 8|2 7:3 9|70 26:3 10|24 5:4 1|45 70:4 2|88 99:4 3|53 31:4 4|54 38:4 5|31 36:4 6|89 63:4 7|24 31:4 8|75 8:4 9|68 35:4 10|60 38:5 1|18 25:5 2|87 29:5 3|80 11:5 4|18 41:5 5|59 43:5 6|42 8:5 7|89 41:5 8|33 17:5 9|79 44:5 10|39 52:6 1|32 51:6 2|9 97:6 3|38 8:6 4|43 45:6 5|86 90:6 6|37 46:6 7|71 19:6 8|16 100:6 9|51 66:6 10|8 17:7 1|17 49:7 2|73 99:7 3|46 96:7 4|21 52:7 5|4 96:7 6|93 88:7 7|9 1:7 8|15 85:7 9|3 43:7 10|56 91:8 1|30 46:8 2|21 38:8 3|63 29:8 4|69 47:8 5|42 25:8 6|5 32:8 7|4 51:8 8|18 94:8 9|45 17:8 10|49 37:9 1|24 47:9 2|56 52:9 3|54 86:9 4|97 28:9 5|36 25:9 6|7 83:9 7|83 89:9 8|52 44:9 9|60 27:9 10|51 17:10 1|5 6:10 2|14 49:10 3|25 64:10 4|22 89:10 5|67 26:10 6|85 44:10 7|57 40:10 8|34 13:10 9|31 44:10 10</relation>
    <relation name="R61" arity="2" nbTuples="100" semantics="soft" defaultCost="infinity">87 86:1 1|62 62:1 2|3 95:1 3|69 47:1 4|61 6:1 5|18 10:1 6|55 58:1 7|60 97:1 8|56 36:1 9|58 92:1 10|19 30:2 1|32 55:2 2|15 85:2 3|85 39:2 4|49 27:2 5|64 72:2 6|15 26:2 7|54 85:2 8|25 14:2 9|56 73:2 10|35 83:3 1|37 53:3 2|31 43:3 3|96 91:3 4|43 26:3 5|19 47:3 6|9 96:3 7|7 29:3 8|22 23:3 9|17 4:3 10|25 78:4 1|63 71:4 2|94 95:4 3|13 70:4 4|13 42:4 5|74 47:4 6|4 79:4 7|34 98:4 8|75 37:4 9|100 40:4 10|66 6:5 1|40 82:5 2|49 18:5 3|50 89:5 4|86 19:5 5|83 81:5 6|85 55:5 7|61 20:5 8|25 19:5 9|56 88:5 10|77 23:6 1|70 4:6 2|55 3:6 3|51 51:6 4|46 74:6 5|18 47:6 6|18 23:6 7|80 55:6 8|84 16:6 9|65 29:6 10|11 96:7 1|43 22:7 2|86 40:7 3|84 70:7 4|31 27:7 5|44 82:7 6|30 93:7 7|77 90:7 8|69 40:7 9|80 20:7 10|9 68:8 1|31 72:8 2|40 24:8 3|60 18:8 4|89 62:8 5|91 63:8 6|73 32:8 7|32 30:8 8|66 35:8 9|44 73:8 10|10 99:9 1|22 65:9 2|53 60:9 3|21 35:9 4|87 65:9 5|15 69:9 6|100 43:9 7|62 64:9 8|86 15:9 9|20 27:9 10|43 72:10 1|17 16:10 2|99 78:10 3|23 24:10 4|31 4:10 5|58 18:10 6|24 39:10 7|96 46:10 8|75 100:10 9|36 59:10 10</relation>
    <relation name="R62" arity="2" nbTuples="100" semantics="soft" defaultCost="infinity">97 66:1 1|29 100:1 2|18 95:1 3|7 26:1 4|23 49:1 5|4 82:1 6|29 19:1 7|14 36:1 8|65 100:1 9|16 39:1 10|53 42:2 1|90 15:2 2|99 76:2 3|24 82:2 4|84 91:2 5|20 3:2 6|46 5:2 7|78 57:2 8|40 69:2 9|90 94:2 10|48 35:3 1|66 89:3 2|52 71:3 3|100 40:3 4|25 48:3 5|55 40:3 6|1 74:3 7|19 81:3 8|62 84:3 9|40 49:3 10|68 59:4 1|7 77:4 2|82 89:4 3|29 61:4 4|66 73:4 5|43 51:4 6|30 75:4 7|7 46:4 8|92 55:4 9|25 79:4 10|61 42:5 1|66 65:5 2|96 73:5 3|33 71:5 4|95 32:5 5|1 45:5 6|66 56:5 7|68 40:5 8|13 86:5 9|10 63:5 10|83 9:6 1|14 58:6 2|86 24:6 3|33 58:6 4|74 50:6 5|84 24:6 6|55 98:6 7|23 100:6 8|88 8:6 9|45 18:6 10|20 60:7 1|57 15:7 2|63 63:7 3|30 8:7 4|99 43:7 5|88 30:7 6|56 28:7 7|93 15:7 8|70 79:7 9|34 71:7 10|66 96:8 1|53 86:8 2|97 65:8 3|40 66:8 4|62 10:8 5|39 11:8 6|4 71:8 7|45 1:8 8|91 16:8 9|34 73:8 10|62 51:9 1|74 43:9 2|46 16:9 3|74 46:9 4|94 85:9 5|2 40:9 6|3 37:9 7|52 58:9 8|3 93:9 9|79 43:9 10|66 72:10 1|36 86:10 2|92 65:10 3|15 15:10 4|73 57:10 5|2 66:10 6|29 18:10 7|47 39:10 8|50 1:10 9|30 8:10 10</relation>
    <relation name="R63" arity="2" nbTuples="100" semantics="soft" defaultCost="infinity">76 78:1 1|55 13:1 2|31 83:1 3|30 74:1 4|74 25:1 5|100 9:1 6|64 66:1 7|88 53:1 8|63 76:1 9|72 43:1 10|75 11:2 1|37 27:2 2|90 78:2 3|8 59:2 4|70 88:2 5|19 24:2 6|3 38:2 7|3 42:2 8|85 100:2 9|80 7:2 10|63 16:3 1|16 14:3 2|17 90:3 3|95 41:3 4|16 53:3 5|48 66:3 6|98 89:3 7|53 13:3 8|91 17:3 9|58 32:3 10|3 11:4 1|20 45:4 2|33 81:4 3|27 25:4 4|84 23:4 5|70 83:4 6|85 73:4 7|90 71:4 8|85 39:4 9|49 67:4 10|71 56:5 1|2 12:5 2|85 11:5 3|17 27:5 4|43 30:5 5|100 84:5 6|56 22:5 7|82 32:5 8|9 68:5 9|90 66:5 10|53 97:6 1|12 16:6 2|36 26:6 3|47 73:6 4|59 99:6 5|3 40:6 6|5 82:6 7|35 33:6 8|55 63:6 9|30 67:6 10|66 3:7 1|67 64:7 2|89 98:7 3|7 70:7 4|7 42:7 5|70 62:7 6|72 42:7 7|43 84:7 8|47 16:7 9|15 41:7 10|12 67:8 1|61 75:8 2|10 9:8 3|40 100:8 4|67 70:8 5|20 6:8 6|47 12:8 7|72 6:8 8|83 70:8 9|58 94:8 10|4 86:9 1|17 18:9 2|49 38:9 3|41 8:9 4|58 13:9 5|87 92:9 6|79 1:9 7|100 48:9 8|71 73:9 9|73 35:9 10|2 96:10 1|72 98:10 2|30 58:10 3|88 6:10 4|29 84:10 5|84 59:10 6|73 13:10 7|42 81:10 8|17 43:10 9|58 78:10 10</relation>
    <relation name="R64" arity="2" nbTuples="100" semantics="soft" defaultCost="infinity">23 61:1 1|17 28:1 2|61 83:1 3|9 59:1 4|79 66:1 5|49 53:1 6|76 76:1 7|73 3:1 8|32 20:1 9|50 30:1 10|45 86:2 1|83 14:2 2|2 74:2 3|20 8:2 4|56 30:2 5|85 89:2 6|30 44:2 7|29 62:2 8|55 19:2 9|61 37:2 10|58 57:3 1|62 47:3 2|73 64:3 3|88 39:3 4|78 33:3 5|81 47:3 6|19 24:3 7|75 22:3 8|40 96:3 9|26 47:3 10|44 52:4 1|38 5:4 2|56 76:4 3|58 56:4 4|4 61:4 5|2 59:4 6|23 47:4 7|33 76:4 8|4 10:4 9|61 66:4 10|65 97:5 1|48 83:5 2|74 86:5 3|14 84:5 4|67 43:5 5|94 55:5 6|25 32:5 7|67 53:5 8|42 23:5 9|19 95:5 10|84 48:6 1|74 95:6 2|65 33:6 3|80 3:6 4|97 62:6 5|35 83:6 6|53 2:6 7|33 1:6 8|60 56:6 9|13 7:6 10|86 100:7 1|99 33:7 2|11 75:7 3|99 39:7 4|94 39:7 5|91 76:7 6|100 78:7 7|52 81:7 8|56 16:7 9|14 34:7 10|4 94:8 1|8 60:8 2|74 86:8 3|44 12:8 4|70 97:8 5|4 83:8 6|43 86:8 7|68 90:8 8|3 11:8 9|92 84:8 10|7 41:9 1|39 29:9 2|18 5:9 3|19 19:9 4|79 18:9 5|60 100:9 6|35 54:9 7|98 90:9 8|76 13:9 9|34 4:9 10|83 59:10 1|16 3:10 2|76 89:10 3|14 28:10 4|37 53:10 5|29 97:10 6|19 93:10 7|45 62:10 8|21 59:10 9|53 96:10 10</relation>
    <relation name="R65" arity="2" nbTuples="100" semantics="soft" defaultCost="infinity">91 33:1 1|6 54:1 2|23 46:1 3|53 66:1 4|80 81:1 5|59 95:1 6|28 10:1 7|82 86:1 8|80 28:1 9|89 58:1 10|61 93:2 1|25 58:2 2|83 30:2 3|82 28:2 4|83 90:2 5|48 30:2 6|99 2:2 7|69 99:2 8|3 27:2 9|66 88:2 10|73 46:3 1|54 21:3 2|79 100:3 3|68 43:3 4|2 38:3 5|78 35:3 6|28 11:3 7|65 41:3 8|74 97:3 9|98 20:3 10|80 38:4 1|57 46:4 2|72 7:4 3|98 33:4 4|29 35:4 5|30 86:4 6|20 82:4 7|35 36:4 8|68 36:4 9|30 60:4 10|62 82:5 1|95 22:5 2|22 16:5 3|68 48:5 4|6 15:5 5|33 87:5 6|12 31:5 7|59 68:5 8|68 99:5 9|89 30:5 10|2 42:6 1|11 77:6 2|2 60:6 3|25 49:6 4|28 96:6 5|95 7:6 6|100 87:6 7|30 76:6 8|6 12:6 9|70 79:6 10|92 80:7 1|58 84:7 2|62 3:7 3|53 45:7 4|97 46:7 5|32 37:7 6|37 29:7 7|44 43:7 8|80 49:7 9|11 76:7 10|60 57:8 1|64 74:8 2|39 3:8 3|96 65:8 4|91 83:8 5|41 24:8 6|15 70:8 7|43 35:8 8|71 42:8 9|76 96:8 10|98 4:9 1|88 97:9 2|44 89:9 3|65 32:9 4|83 51:9 5|16 21:9 6|25 57:9 7|44 27:9 8|86 92:9 9|20 98:9 10|39 13:10 1|16 73:10 2|27 96:10 3|41 28:10 4|47 57:10 5|47 84:10 6|48 18:10 7|78 3:10 8|39 53:10 9|51 89:10 10</relation>
    <relation name="R66" arity="2" nbTuples="100" semantics="soft" defaultCost="infinity">22 52:1 1|4 87:1 2|57 77:1 3|5 97:1 4|49 37:1 5|49 95:1 6|80 17:1 7|59 62:1 8|81 65:1 9|10 36:1 10|90 75:2 1|30 8:2 2|98 43:2 3|7 74:2 4|82 42:2 5|1 7:2 6|25 3:2 7|10 4:2 8|9 47:2 9|60 87:2 10|80 79:3 1|85 70:3 2|66 15:3 3|54 35:3 4|75 75:3 5|47 60:3 6|46 64:3 7|36 33:3 8|22 95:3 9|12 48:3 10|33 42:4 1|33 5:4 2|8 26:4 3|86 85:4 4|18 81:4 5|68 5:4 6|50 78:4 7|42 47:4 8|39 11:4 9|10 39:4 10|35 28:5 1|58 97:5 2|87 72:5 3|33 27:5 4|5 25:5 5|32 17:5 6|39 7:5 7|8 35:5 8|54 41:5 9|86 9:5 10|93 33:6 1|67 26:6 2|37 97:6 3|29 93:6 4|29 17:6 5|1 37:6 6|10 77:6 7|41 34:6 8|18 7:6 9|92 43:6 10|52 13:7 1|100 67:7 2|47 89:7 3|80 5:7 4|35 25:7 5|63 25:7 6|38 83:7 7|29 78:7 8|50 18:7 9|64 86:7 10|81 85:8 1|30 46:8 2|100 90:8 3|11 67:8 4|1 21:8 5|56 10:8 6|12 98:8 7|73 61:8 8|34 82:8 9|71 36:8 10|42 86:9 1|96 89:9 2|88 40:9 3|42 47:9 4|72 72:9 5|100 98:9 6|97 72:9 7|12 8:9 8|7 44:9 9|29 45:9 10|10 39:10 1|33 54:10 2|43 22:10 3|69 35:10 4|73 5:10 5|68 38:10 6|57 74:10 7|49 11:10 8|79 81:10 9|12 12:10 10</relation>
    <relation name="R67" arity="2" nbTuples="100" semantics="soft" defaultCost="infinity">30 4:1 1|91 10:1 2|14 34:1 3|88 80:1 4|11 42:1 5|76 40:1 6|15 3:1 7|11 51:1 8|90 3:1 9|45 26:1 10|12 2:2 1|49 14:2 2|35 5:2 3|41 45:2 4|36 3:2 5|97 11:2 6|89 58:2 7|69 50:2 8|97 34:2 9|60 44:2 10|71 55:3 1|37 38:3 2|77 39:3 3|7 91:3 4|96 38:3 5|89 17:3 6|90 67:3 7|32 92:3 8|19 21:3 9|52 91:3 10|93 10:4 1|62 16:4 2|75 88:4 3|58 55:4 4|66 86:4 5|57 56:4 6|50 89:4 7|18 60:4 8|87 54:4 9|27 84:4 10|26 22:5 1|43 18:5 2|69 99:5 3|51 68:5 4|79 67:5 5|49 28:5 6|32 19:5 7|55 49:5 8|13 93:5 9|6 55:5 10|40 17:6 1|15 5:6 2|66 77:6 3|88 7:6 4|13 58:6 5|67 73:6 6|35 99:6 7|49 64:6 8|95 74:6 9|51 98:6 10|77 94:7 1|43 68:7 2|53 95:7 3|22 14:7 4|2 80:7 5|43 94:7 6|14 54:7 7|97 6:7 8|71 99:7 9|40 25:7 10|80 10:8 1|27 87:8 2|42 36:8 3|21 36:8 4|84 52:8 5|18 88:8 6|52 94:8 7|58 42:8 8|61 5:8 9|28 58:8 10|11 48:9 1|64 57:9 2|52 44:9 3|21 20:9 4|45 21:9 5|83 3:9 6|78 83:9 7|52 12:9 8|41 19:9 9|39 19:9 10|31 99:10 1|22 32:10 2|36 49:10 3|42 100:10 4|83 5:10 5|19 54:10 6|90 3:10 7|39 44:10 8|13 87:10 9|30 85:10 10</relation>
    <relation name="R68" arity="2" nbTuples="100" semantics="soft" defaultCost="infinity">30 62:1 1|58 87:1 2|85 65:1 3|6 85:1 4|29 77:1 5|71 70:1 6|45 41:1 7|97 60:1 8|89 15:1 9|88 48:1 10|15 45:2 1|97 10:2 2|26 87:2 3|47 47:2 4|99 4:2 5|74 92:2 6|75 91:2 7|76 30:2 8|28 79:2 9|61 20:2 10|71 34:3 1|22 22:3 2|12 40:3 3|37 18:3 4|69 26:3 5|91 1:3 6|82 4:3 7|31 6:3 8|3 46:3 9|35 69:3 10|24 25:4 1|21 69:4 2|12 38:4 3|83 57:4 4|54 23:4 5|14 51:4 6|73 80:4 7|1 8:4 8|77 98:4 9|21 71:4 10|12 21:5 1|22 65:5 2|32 47:5 3|86 51:5 4|3 12:5 5|100 61:5 6|17 3:5 7|100 100:5 8|63 42:5 9|53 57:5 10|42 49:6 1|33 9:6 2|95 66:6 3|19 10:6 4|57 79:6 5|65 32:6 6|51 3:6 7|34 46:6 8|54 7:6 9|75 68:6 10|23 16:7 1|97 82:7 2|41 52:7 3|55 63:7 4|59 13:7 5|97 8:7 6|25 50:7 7|26 12:7 8|81 35:7 9|11 36:7 10|72 64:8 1|90 13:8 2|55 15:8 3|85 77:8 4|17 94:8 5|46 4:8 6|18 22:8 7|76 87:8 8|41 14:8 9|36 100:8 10|93 28:9 1|11 14:9 2|50 86:9 3|29 95:9 4|18 65:9 5|82 20:9 6|12 29:9 7|28 6:9 8|87 47:9 9|96 77:9 10|37 30:10 1|80 66:10 2|76 90:10 3|39 44:10 4|18 47:10 5|12 3:10 6|97 49:10 7|32 78:10 8|52 28:10 9|28 50:10 10</relation>
    <relation name="R69" arity="2" nbTuples="100" semantics="soft" defaultCost="infinity">15 44:1 1|75 45:1 2|14 40:1 3|43 82:1 4|97 66:1 5|21 32:1 6|72 1:1 7|28 76:1 8|5 63:1 9|24 67:1 10|29 37:2 1|4 32:2 2|44 61:2 3|36 96:2 4|61 25:2 5|2 2:2 6|13 71:2 7|73 96:2 8|81 89:2 9|80 26:2 10|34 69:3 1|58 2:3 2|31 46:3 3|64 62:3 4|59 73:3 5|10 78:3 6|2 40:3 7|51 57:3 8|68 42:3 9|47 73:3 10|31 7:4 1|89 5:4 2|14 73:4 3|15 31:4 4|10 38:4 5|41 83:4 6|86 63:4 7|71 48:4 8|24 61:4 9|65 59:4 10|82 82:5 1|58 98:5 2|95 46:5 3|92 20:5 4|23 57:5 5|80 70:5 6|92 97:5 7|82 64:5 8|43 61:5 9|45 87:5 10|56 100:6 1|83 42:6 2|38 74:6 3|41 97:6 4|23 36:6 5|17 51:6 6|74 43:6 7|64 59:6 8|56 66:6 9|82 30:6 10|53 72:7 1|5 71:7 2|31 61:7 3|45 82:7 4|25 100:7 5|82 100:7 6|17 39:7 7|43 34:7 8|69 69:7 9|49 14:7 10|56 7:8 1|47 29:8 2|86 83:8 3|44 39:8 4|34 46:8 5|29 76:8 6|96 97:8 7|39 76:8 8|95 79:8 9|54 30:8 10|96 7:9 1|17 56:9 2|42 95:9 3|88 67:9 4|56 18:9 5|76 14:9 6|20 44:9 7|75 72:9 8|46 14:9 9|43 27:9 10|90 12:10 1|50 69:10 2|6 55:10 3|57 23:10 4|20 38:10 5|70 49:10 6|31 76:10 7|33 68:10 8|69 40:10 9|85 70:10 10</relation>
    <relation name="R70" arity="2" nbTuples="100" semantics="soft" defaultCost="infinity">20 71:1 1|27 94:1 2|29 56:1 3|100 58:1 4|94 74:1 5|69 10:1 6|52 25:1 7|67 5:1 8|8 72:1 9|35 29:1 10|86 54:2 1|29 64:2 2|7 25:2 3|53 76:2 4|85 52:2 5|9 81:2 6|86 60:2 7|88 83:2 8|74 27:2 9|100 1:2 10|60 81:3 1|53 86:3 2|86 78:3 3|10 61:3 4|74 98:3 5|14 60:3 6|94 15:3 7|61 42:3 8|80 72:3 9|9 69:3 10|8 14:4 1|58 44:4 2|69 35:4 3|4 31:4 4|18 71:4 5|67 8:4 6|54 25:4 7|29 100:4 8|94 5:4 9|58 5:4 10|20 44:5 1|88 23:5 2|73 57:5 3|31 51:5 4|93 30:5 5|40 39:5 6|2 48:5 7|8 36:5 8|93 14:5 9|75 11:5 10|11 14:6 1|58 64:6 2|87 77:6 3|44 8:6 4|32 23:6 5|2 40:6 6|35 54:6 7|25 89:6 8|5 51:6 9|11 69:6 10|9 35:7 1|14 54:7 2|9 59:7 3|86 28:7 4|26 62:7 5|92 51:7 6|32 6:7 7|80 41:7 8|14 21:7 9|97 64:7 10|68 97:8 1|30 71:8 2|31 93:8 3|98 34:8 4|83 31:8 5|70 98:8 6|72 91:8 7|69 58:8 8|9 14:8 9|66 55:8 10|42 100:9 1|81 89:9 2|57 51:9 3|94 33:9 4|8 24:9 5|87 34:9 6|44 26:9 7|37 91:9 8|19 70:9 9|60 6:9 10|88 37:10 1|92 14:10 2|79 43:10 3|91 97:10 4|9 48:10 5|2 24:10 6|14 33:10 7|88 60:10 8|48 65:10 9|45 18:10 10</relation>
    <relation name="R71" arity="2" nbTuples="100" semantics="soft" defaultCost="infinity">48 13:1 1|9 32:1 2|81 57:1 3|66 100:1 4|9 74:1 5|24 24:1 6|92 83:1 7|21 39:1 8|99 79:1 9|7 68:1 10|49 85:2 1|66 39:2 2|22 4:2 3|77 95:2 4|71 61:2 5|17 35:2 6|47 90:2 7|51 82:2 8|97 29:2 9|67 48:2 10|37 45:3 1|85 91:3 2|90 55:3 3|28 37:3 4|96 52:3 5|5 95:3 6|39 92:3 7|31 57:3 8|96 73:3 9|58 57:3 10|38 53:4 1|16 3:4 2|88 70:4 3|38 8:4 4|60 33:4 5|85 94:4 6|17 66:4 7|57 43:4 8|52 31:4 9|4 37:4 10|92 26:5 1|81 29:5 2|19 55:5 3|66 67:5 4|76 24:5 5|41 96:5 6|70 94:5 7|71 49:5 8|98 37:5 9|83 44:5 10|53 100:6 1|70 3:6 2|13 81:6 3|40 15:6 4|1 26:6 5|77 80:6 6|44 54:6 7|14 74:6 8|44 82:6 9|64 88:6 10|1 94:7 1|10 28:7 2|93 28:7 3|72 68:7 4|45 36:7 5|75 75:7 6|82 22:7 7|16 59:7 8|43 32:7 9|6 33:7 10|19 63:8 1|57 88:8 2|58 73:8 3|54 33:8 4|97 29:8 5|85 2:8 6|26 27:8 7|31 49:8 8|54 80:8 9|18 13:8 10|51 79:9 1|85 95:9 2|89 81:9 3|22 5:9 4|6 34:9 5|18 40:9 6|76 66:9 7|5 66:9 8|12 30:9 9|52 90:9 10|20 50:10 1|37 8:10 2|55 55:10 3|75 55:10 4|58 58:10 5|1 95:10 6|45 83:10 7|3 98:10 8|6 23:10 9|78 12:10 10</relation>
    <relation name="R72" arity="2" nbTuples="100" semantics="soft" defaultCost="infinity">29 63:1 1|67 30:1 2|82 85:1 3|23 22:1 4|22 28:1 5|1 3:1 6|76 76:1 7|72 94:1 8|7 1:1 9|70 9:1 10|41 86:2 1|13 27:2 2|23 31:2 3|93 91:2 4|25 40:2 5|79 67:2 6|46 74:2 7|41 27:2 8|68 37:2 9|71 10:2 10|19 2:3 1|8 35:3 2|35 17:3 3|11 48:3 4|6 12:3 5|82 15:3 6|55 67:3 7|72 77:3 8|52 58:3 9|79 28:3 10|95 90:4 1|59 86:4 2|96 41:4 3|10 69:4 4|90 79:4 5|17 8:4 6|58 15:4 7|92 99:4 8|84 85:4 9|92 81:4 10|90 9:5 1|16 29:5 2|90 61:5 3|83 55:5 4|83 64:5 5|53 76:5 6|50 29:5 7|55 63:5 8|53 29:5 9|44 35:5 10|55 3:6 1|98 12:6 2|48 85:6 3|1 37:6 4|62 50:6 5|47 80:6 6|54 72:6 7|43 87:6 8|12 96:6 9|15 23:6 10|99 45:7 1|11 1:7 2|50 83:7 3|93 27:7 4|74 82:7 5|51 84:7 6|80 53:7 7|15 58:7 8|12 29:7 9|63 17:7 10|19 15:8 1|98 91:8 2|10 40:8 3|49 64:8 4|31 98:8 5|7 28:8 6|83 58:8 7|5 83:8 8|56 32:8 9|99 39:8 10|75 44:9 1|44 25:9 2|67 78:9 3|54 70:9 4|68 41:9 5|57 63:9 6|4 15:9 7|86 18:9 8|79 46:9 9|21 53:9 10|92 52:10 1|100 63:10 2|14 9:10 3|34 48:10 4|32 25:10 5|38 2:10 6|31 99:10 7|31 14:10 8|8 95:10 9|24 29:10 10</relation>
    <relation name="R73" arity="2" nbTuples="100" semantics="soft" defaultCost="infinity">36 89:1 1|4 99:1 2|73 47:1 3|15 51:1 4|100 65:1 5|42 73:1 6|93 82:1 7|91 50:1 8|86 58:1 9|51 38:1 10|60 21:2 1|72 9:2 2|6 36:2 3|27 66:2 4|15 87:2 5|31 74:2 6|68 35:2 7|93 27:2 8|25 24:2 9|29 23:2 10|71 2:3 1|20 100:3 2|23 61:3 3|15 49:3 4|50 58:3 5|93 92:3 6|96 51:3 7|53 1:3 8|99 46:3 9|97 6:3 10|72 25:4 1|65 24:4 2|10 91:4 3|26 29:4 4|62 44:4 5|12 84:4 6|12 88:4 7|41 23:4 8|32 43:4 9|50 95:4 10|90 20:5 1|43 63:5 2|35 9:5 3|29 63:5 4|22 38:5 5|20 34:5 6|19 12:5 7|23 18:5 8|80 84:5 9|89 87:5 10|75 97:6 1|10 7:6 2|54 18:6 3|50 26:6 4|21 23:6 5|45 56:6 6|10 90:6 7|15 53:6 8|15 64:6 9|81 38:6 10|2 80:7 1|79 17:7 2|47 51:7 3|48 98:7 4|76 61:7 5|48 40:7 6|53 93:7 7|84 15:7 8|50 99:7 9|47 93:7 10|58 14:8 1|81 17:8 2|61 70:8 3|57 78:8 4|37 2:8 5|91 67:8 6|6 64:8 7|73 15:8 8|36 47:8 9|1 96:8 10|9 10:9 1|70 52:9 2|20 10:9 3|80 35:9 4|16 35:9 5|18 42:9 6|22 62:9 7|47 89:9 8|80 48:9 9|92 52:9 10|11 88:10 1|21 57:10 2|89 5:10 3|64 17:10 4|4 19:10 5|52 61:10 6|60 9:10 7|71 16:10 8|93 70:10 9|31 74:10 10</relation>
    <relation name="R74" arity="2" nbTuples="100" semantics="soft" defaultCost="infinity">94 29:1 1|87 76:1 2|67 75:1 3|46 48:1 4|61 58:1 5|70 6:1 6|34 54:1 7|31 69:1 8|75 52:1 9|35 14:1 10|88 53:2 1|96 7:2 2|63 98:2 3|83 81:2 4|70 47:2 5|80 27:2 6|38 12:2 7|95 73:2 8|12 83:2 9|30 86:2 10|52 72:3 1|56 16:3 2|82 17:3 3|10 35:3 4|54 34:3 5|82 92:3 6|48 68:3 7|2 80:3 8|8 81:3 9|56 98:3 10|37 85:4 1|31 99:4 2|32 1:4 3|100 82:4 4|62 18:4 5|48 5:4 6|72 5:4 7|39 75:4 8|35 16:4 9|44 99:4 10|11 24:5 1|31 51:5 2|93 12:5 3|74 61:5 4|78 44:5 5|73 94:5 6|7 57:5 7|22 63:5 8|23 76:5 9|3 63:5 10|48 24:6 1|35 18:6 2|57 55:6 3|60 75:6 4|27 76:6 5|99 82:6 6|73 34:6 7|76 49:6 8|39 82:6 9|50 82:6 10|4 11:7 1|3 80:7 2|76 38:7 3|25 37:7 4|88 85:7 5|8 40:7 6|90 90:7 7|9 90:7 8|28 61:7 9|80 22:7 10|15 95:8 1|32 74:8 2|87 33:8 3|44 69:8 4|86 73:8 5|14 79:8 6|48 11:8 7|66 67:8 8|12 6:8 9|68 87:8 10|20 77:9 1|88 81:9 2|93 6:9 3|9 94:9 4|88 93:9 5|54 72:9 6|80 65:9 7|32 48:9 8|23 87:9 9|86 17:9 10|22 45:10 1|47 59:10 2|9 78:10 3|31 21:10 4|64 72:10 5|88 53:10 6|46 51:10 7|99 6:10 8|63 49:10 9|47 95:10 10</relation>
    <relation name="R75" arity="2" nbTuples="100" semantics="soft" defaultCost="infinity">40 59:1 1|47 95:1 2|47 3:1 3|78 2:1 4|96 25:1 5|91 35:1 6|55 17:1 7|87 99:1 8|54 79:1 9|41 38:1 10|97 28:2 1|5 6:2 2|57 41:2 3|99 18:2 4|43 90:2 5|88 63:2 6|33 42:2 7|63 61:2 8|34 21:2 9|27 24:2 10|19 35:3 1|25 50:3 2|59 91:3 3|29 68:3 4|80 56:3 5|52 41:3 6|50 26:3 7|15 24:3 8|82 20:3 9|4 60:3 10|88 23:4 1|57 4:4 2|29 63:4 3|7 55:4 4|27 11:4 5|25 83:4 6|79 80:4 7|98 42:4 8|64 97:4 9|35 74:4 10|90 4:5 1|13 11:5 2|26 78:5 3|25 96:5 4|66 24:5 5|66 95:5 6|50 28:5 7|71 21:5 8|99 65:5 9|66 13:5 10|72 63:6 1|46 44:6 2|35 40:6 3|55 34:6 4|50 60:6 5|88 36:6 6|4 67:6 7|53 29:6 8|99 87:6 9|91 51:6 10|91 18:7 1|73 13:7 2|98 53:7 3|88 98:7 4|46 26:7 5|21 84:7 6|3 2:7 7|54 11:7 8|51 78:7 9|85 15:7 10|84 1:8 1|48 81:8 2|91 64:8 3|9 59:8 4|50 91:8 5|3 8:8 6|11 63:8 7|80 62:8 8|57 18:8 9|99 9:8 10|44 92:9 1|75 19:9 2|90 52:9 3|84 91:9 4|37 34:9 5|69 84:9 6|67 51:9 7|54 65:9 8|23 35:9 9|71 42:9 10|28 46:10 1|76 58:10 2|16 31:10 3|56 7:10 4|77 54:10 5|20 54:10 6|11 40:10 7|20 82:10 8|6 26:10 9|63 84:10 10</relation>
    <relation name="R76" arity="2" nbTuples="100" semantics="soft" defaultCost="infinity">33 42:1 1|37 14:1 2|19 1:1 3|40 21:1 4|63 17:1 5|48 26:1 6|33 26:1 7|77 64:1 8|19 30:1 9|69 7:1 10|22 55:2 1|35 18:2 2|2 67:2 3|11 90:2 4|31 39:2 5|39 100:2 6|7 72:2 7|67 52:2 8|79 71:2 9|75 32:2 10|64 41:3 1|72 12:3 2|29 48:3 3|76 94:3 4|73 58:3 5|80 24:3 6|89 65:3 7|42 54:3 8|31 93:3 9|84 74:3 10|72 50:4 1|46 98:4 2|80 97:4 3|89 33:4 4|36 6:4 5|33 23:4 6|10 54:4 7|15 31:4 8|78 27:4 9|21 67:4 10|5 85:5 1|77 54:5 2|47 84:5 3|41 94:5 4|12 5:5 5|83 66:5 6|10 21:5 7|92 56:5 8|76 85:5 9|34 28:5 10|82 96:6 1|88 91:6 2|66 72:6 3|34 46:6 4|99 48:6 5|31 38:6 6|83 59:6 7|26 82:6 8|6 3:6 9|33 83:6 10|33 16:7 1|22 13:7 2|76 13:7 3|67 57:7 4|3 19:7 5|96 8:7 6|92 18:7 7|29 45:7 8|64 49:7 9|44 72:7 10|57 72:8 1|28 98:8 2|2 32:8 3|44 66:8 4|7 57:8 5|56 39:8 6|48 46:8 7|67 14:8 8|44 94:8 9|86 6:8 10|47 35:9 1|20 43:9 2|27 14:9 3|4 82:9 4|8 78:9 5|15 32:9 6|69 61:9 7|82 3:9 8|98 16:9 9|8 41:9 10|37 14:10 1|36 36:10 2|94 42:10 3|47 81:10 4|58 80:10 5|44 71:10 6|5 93:10 7|19 18:10 8|62 81:10 9|91 81:10 10</relation>
    <relation name="R77" arity="2" nbTuples="100" semantics="soft" defaultCost="infinity">9 15:1 1|92 26:1 2|41 28:1 3|86 26:1 4|87 66:1 5|78 53:1 6|76 80:1 7|73 15:1 8|42 4:1 9|84 31:1 10|77 3:2 1|6 52:2 2|28 67:2 3|15 75:2 4|45 89:2 5|85 29:2 6|38 23:2 7|41 38:2 8|28 17:2 9|57 37:2 10|30 80:3 1|52 10:3 2|55 31:3 3|40 17:3 4|63 56:3 5|55 93:3 6|49 93:3 7|21 65:3 8|3 62:3 9|100 87:3 10|68 35:4 1|21 62:4 2|13 54:4 3|21 55:4 4|22 1:4 5|57 5:4 6|14 32:4 7|41 70:4 8|57 72:4 9|20 45:4 10|21 23:5 1|75 51:5 2|10 99:5 3|54 63:5 4|54 60:5 5|30 47:5 6|79 5:5 7|18 44:5 8|1 38:5 9|79 21:5 10|58 14:6 1|47 27:6 2|77 26:6 3|73 43:6 4|26 20:6 5|56 46:6 6|95 49:6 7|5 2:6 8|4 25:6 9|51 76:6 10|62 82:7 1|37 90:7 2|6 74:7 3|40 57:7 4|54 15:7 5|73 9:7 6|50 94:7 7|55 81:7 8|36 75:7 9|22 23:7 10|11 14:8 1|35 21:8 2|24 29:8 3|86 47:8 4|32 93:8 5|26 73:8 6|22 84:8 7|72 34:8 8|12 24:8 9|97 31:8 10|66 76:9 1|16 24:9 2|54 71:9 3|82 3:9 4|56 8:9 5|55 46:9 6|36 41:9 7|93 61:9 8|76 71:9 9|96 100:9 10|25 34:10 1|72 59:10 2|17 73:10 3|67 53:10 4|75 92:10 5|60 82:10 6|51 42:10 7|50 27:10 8|52 57:10 9|22 92:10 10</relation>
    <relation name="R78" arity="2" nbTuples="100" semantics="soft" defaultCost="infinity">36 95:1 1|16 71:1 2|83 4:1 3|46 2:1 4|41 84:1 5|37 30:1 6|42 2:1 7|96 86:1 8|16 51:1 9|27 65:1 10|92 38:2 1|2 90:2 2|55 62:2 3|38 84:2 4|60 81:2 5|13 38:2 6|24 9:2 7|25 83:2 8|19 95:2 9|44 18:2 10|53 86:3 1|42 21:3 2|92 14:3 3|84 93:3 4|4 77:3 5|43 58:3 6|6 41:3 7|69 95:3 8|86 32:3 9|90 42:3 10|66 38:4 1|10 75:4 2|56 99:4 3|5 30:4 4|30 10:4 5|50 20:4 6|33 40:4 7|9 59:4 8|82 11:4 9|88 77:4 10|33 67:5 1|33 27:5 2|62 21:5 3|72 18:5 4|72 49:5 5|6 31:5 6|91 65:5 7|86 56:5 8|14 97:5 9|35 73:5 10|89 78:6 1|52 100:6 2|59 19:6 3|57 46:6 4|90 51:6 5|32 78:6 6|91 5:6 7|9 47:6 8|86 83:6 9|5 7:6 10|40 83:7 1|48 85:7 2|69 42:7 3|56 64:7 4|23 51:7 5|30 74:7 6|51 23:7 7|88 82:7 8|63 89:7 9|15 37:7 10|63 21:8 1|56 99:8 2|14 89:8 3|62 66:8 4|88 86:8 5|89 13:8 6|29 72:8 7|36 96:8 8|64 22:8 9|24 32:8 10|57 76:9 1|39 96:9 2|63 40:9 3|1 14:9 4|46 18:9 5|26 4:9 6|39 75:9 7|76 43:9 8|100 95:9 9|82 23:9 10|92 41:10 1|37 81:10 2|16 51:10 3|72 85:10 4|1 80:10 5|60 100:10 6|80 33:10 7|77 41:10 8|13 10:10 9|25 73:10 10</relation>
    <relation name="R79" arity="2" nbTuples="100" semantics="soft" defaultCost="infinity">26 18:1 1|83 20:1 2|95 1:1 3|66 82:1 4|71 73:1 5|94 92:1 6|89 31:1 7|52 78:1 8|77 97:1 9|79 8:1 10|28 89:2 1|1 94:2 2|11 39:2 3|72 99:2 4|91 29:2 5|85 100:2 6|8 100:2 7|87 76:2 8|19 10:2 9|77 46:2 10|40 61:3 1|27 53:3 2|16 56:3 3|40 35:3 4|67 2:3 5|81 74:3 6|98 22:3 7|68 27:3 8|11 91:3 9|48 35:3 10|82 66:4 1|30 61:4 2|75 63:4 3|31 16:4 4|11 46:4 5|68 39:4 6|17 31:4 7|100 82:4 8|61 1:4 9|57 22:4 10|30 76:5 1|94 3:5 2|86 83:5 3|24 29:5 4|94 24:5 5|24 92:5 6|84 50:5 7|88 30:5 8|12 7:5 9|10 99:5 10|1 32:6 1|71 80:6 2|34 51:6 3|39 74:6 4|91 36:6 5|74 46:6 6|28 65:6 7|47 92:6 8|16 53:6 9|42 100:6 10|71 91:7 1|43 27:7 2|49 71:7 3|49 98:7 4|49 62:7 5|49 91:7 6|1 27:7 7|78 68:7 8|92 83:7 9|17 83:7 10|8 34:8 1|74 67:8 2|98 2:8 3|30 23:8 4|29 67:8 5|9 85:8 6|6 64:8 7|24 60:8 8|45 19:8 9|66 10:8 10|27 58:9 1|71 69:9 2|74 21:9 3|48 74:9 4|44 96:9 5|18 93:9 6|25 13:9 7|66 53:9 8|38 83:9 9|66 85:9 10|62 22:10 1|45 85:10 2|13 70:10 3|39 63:10 4|56 38:10 5|90 23:10 6|100 5:10 7|72 70:10 8|35 44:10 9|53 55:10 10</relation>
    <relation name="R80" arity="2" nbTuples="100" semantics="soft" defaultCost="infinity">89 11:1 1|27 12:1 2|71 16:1 3|28 46:1 4|11 61:1 5|4 23:1 6|63 94:1 7|59 75:1 8|61 41:1 9|15 59:1 10|92 11:2 1|21 89:2 2|49 6:2 3|35 42:2 4|72 10:2 5|30 97:2 6|4 65:2 7|45 91:2 8|23 94:2 9|81 62:2 10|76 71:3 1|43 14:3 2|22 98:3 3|17 65:3 4|18 95:3 5|63 61:3 6|31 69:3 7|94 67:3 8|27 92:3 9|61 42:3 10|94 78:4 1|75 78:4 2|88 7:4 3|33 65:4 4|54 36:4 5|73 10:4 6|49 82:4 7|77 68:4 8|35 62:4 9|45 76:4 10|12 41:5 1|31 22:5 2|89 19:5 3|81 56:5 4|32 85:5 5|30 39:5 6|4 43:5 7|50 61:5 8|46 16:5 9|68 27:5 10|18 12:6 1|6 45:6 2|82 65:6 3|66 54:6 4|86 25:6 5|52 41:6 6|21 8:6 7|78 20:6 8|8 8:6 9|20 55:6 10|97 81:7 1|82 61:7 2|97 49:7 3|23 9:7 4|81 36:7 5|41 17:7 6|50 39:7 7|72 31:7 8|72 96:7 9|33 44:7 10|61 70:8 1|79 38:8 2|83 3:8 3|79 62:8 4|75 1:8 5|75 47:8 6|13 66:8 7|28 49:8 8|82 28:8 9|27 24:8 10|27 53:9 1|70 42:9 2|99 84:9 3|26 46:9 4|90 76:9 5|85 98:9 6|81 69:9 7|75 37:9 8|40 85:9 9|52 18:9 10|61 93:10 1|16 9:10 2|75 47:10 3|82 52:10 4|31 64:10 5|52 17:10 6|96 79:10 7|38 23:10 8|77 77:10 9|76 100:10 10</relation>
    <relation name="R81" arity="2" nbTuples="100" semantics="soft" defaultCost="infinity">42 84:1 1|59 55:1 2|59 67:1 3|96 83:1 4|94 76:1 5|12 75:1 6|90 39:1 7|19 46:1 8|46 14:1 9|21 32:1 10|48 85:2 1|50 93:2 2|58 76:2 3|57 59:2 4|41 61:2 5|3 84:2 6|51 45:2 7|92 63:2 8|93 78:2 9|26 99:2 10|4 87:3 1|45 20:3 2|29 12:3 3|3 51:3 4|56 28:3 5|68 10:3 6|73 72:3 7|77 72:3 8|35 92:3 9|64 25:3 10|97 62:4 1|2 39:4 2|60 34:4 3|21 28:4 4|70 11:4 5|32 12:4 6|91 72:4 7|13 44:4 8|5 87:4 9|83 89:4 10|22 32:5 1|1 21:5 2|1 5:5 3|51 27:5 4|33 35:5 5|28 89:5 6|28 82:5 7|52 56:5 8|67 94:5 9|97 88:5 10|3 28:6 1|32 5:6 2|82 12:6 3|80 76:6 4|46 51:6 5|51 8:6 6|88 85:6 7|86 8:6 8|29 19:6 9|42 49:6 10|91 58:7 1|97 54:7 2|50 22:7 3|9 97:7 4|85 90:7 5|41 17:7 6|92 15:7 7|100 2:7 8|72 15:7 9|66 39:7 10|48 30:8 1|80 69:8 2|3 24:8 3|37 28:8 4|29 100:8 5|83 40:8 6|56 83:8 7|58 31:8 8|87 26:8 9|22 40:8 10|17 79:9 1|7 42:9 2|8 85:9 3|86 62:9 4|11 51:9 5|24 30:9 6|67 53:9 7|57 11:9 8|5 51:9 9|98 96:9 10|50 96:10 1|5 29:10 2|85 39:10 3|28 30:10 4|80 52:10 5|78 55:10 6|69 9:10 7|80 4:10 8|4 5:10 9|70 15:10 10</relation>
    <relation name="R82" arity="2" nbTuples="100" semantics="soft" defaultCost="infinity">18 1:1 1|42 25:1 2|34 31:1 3|36 33:1 4|49 42:1 5|53 43:1 6|34 57:1 7|2 7:1 8|70 31:1 9|73 79:1 10|11 67:2 1|70 96:2 2|81 44:2 3|2 24:2 4|52 48:2 5|30 11:2 6|21 40:2 7|69 16:2 8|99 67:2 9|22 4:2 10|49 85:3 1|59 7:3 2|69 98:3 3|15 3:3 4|89 31:3 5|42 70:3 6|62 67:3 7|90 30:3 8|82 12:3 9|11 7:3 10|98 71:4 1|46 98:4 2|18 42:4 3|71 60:4 4|93 88:4 5|72 94:4 6|45 40:4 7|7 41:4 8|61 91:4 9|44 63:4 10|83 97:5 1|33 24:5 2|91 24:5 3|45 74:5 4|75 76:5 5|18 67:5 6|55 12:5 7|25 30:5 8|67 11:5 9|5 67:5 10|26 2:6 1|31 40:6 2|4 25:6 3|100 57:6 4|27 75:6 5|86 75:6 6|56 14:6 7|89 88:6 8|35 56:6 9|4 77:6 10|41 37:7 1|99 76:7 2|4 21:7 3|46 89:7 4|100 30:7 5|23 3:7 6|97 84:7 7|82 26:7 8|31 29:7 9|68 83:7 10|25 98:8 1|99 7:8 2|100 62:8 3|5 53:8 4|42 20:8 5|61 11:8 6|73 54:8 7|20 41:8 8|38 12:8 9|37 41:8 10|57 47:9 1|100 18:9 2|40 81:9 3|31 92:9 4|22 44:9 5|98 53:9 6|97 82:9 7|82 68:9 8|47 9:9 9|72 99:9 10|23 36:10 1|34 94:10 2|36 94:10 3|80 2:10 4|18 36:10 5|76 15:10 6|57 79:10 7|85 12:10 8|88 46:10 9|10 71:10 10</relation>
    <relation name="R83" arity="2" nbTuples="100" semantics="soft" defaultCost="infinity">27 29:1 1|95 19:1 2|43 9:1 3|94 6:1 4|46 25:1 5|41 59:1 6|31 29:1 7|78 40:1 8|42 6:1 9|84 57:1 10|57 85:2 1|12 6:2 2|78 37:2 3|80 5:2 4|66 94:2 5|8 49:2 6|49 97:2 7|63 90:2 8|18 37:2 9|88 20:2 10|62 28:3 1|16 21:3 2|68 2:3 3|30 24:3 4|63 17:3 5|38 16:3 6|33 18:3 7|14 1:3 8|77 87:3 9|41 52:3 10|8 90:4 1|28 44:4 2|63 23:4 3|16 93:4 4|56 41:4 5|71 100:4 6|1 51:4 7|62 40:4 8|9 30:4 9|78 88:4 10|61 59:5 1|72 71:5 2|24 14:5 3|51 35:5 4|24 26:5 5|6 70:5 6|95 50:5 7|66 23:5 8|57 81:5 9|10 60:5 10|18 72:6 1|94 95:6 2|64 30:6 3|53 83:6 4|59 82:6 5|52 57:6 6|46 15:6 7|83 97:6 8|66 48:6 9|84 68:6 10|68 86:7 1|47 96:7 2|25 81:7 3|16 31:7 4|8 6:7 5|4 44:7 6|63 51:7 7|61 2:7 8|20 27:7 9|30 100:7 10|32 65:8 1|45 85:8 2|57 94:8 3|12 82:8 4|40 90:8 5|94 88:8 6|25 67:8 7|50 66:8 8|5 32:8 9|4 52:8 10|70 81:9 1|40 51:9 2|47 84:9 3|68 82:9 4|10 70:9 5|96 18:9 6|55 93:9 7|52 33:9 8|70 29:9 9|31 70:9 10|83 36:10 1|32 40:10 2|91 91:10 3|12 26:10 4|64 82:10 5|38 96:10 6|98 45:10 7|55 9:10 8|45 93:10 9|64 2:10 10</relation>
    <relation name="R84" arity="2" nbTuples="100" semantics="soft" defaultCost="infinity">68 19:1 1|28 58:1 2|96 86:1 3|42 60:1 4|30 100:1 5|75 42:1 6|22 57:1 7|93 79:1 8|79 80:1 9|75 58:1 10|96 47:2 1|96 3:2 2|91 31:2 3|15 51:2 4|1 92:2 5|39 99:2 6|78 58:2 7|19 79:2 8|18 89:2 9|49 49:2 10|8 83:3 1|79 12:3 2|32 77:3 3|12 47:3 4|83 61:3 5|75 41:3 6|30 11:3 7|22 84:3 8|61 27:3 9|69 29:3 10|96 64:4 1|31 71:4 2|44 15:4 3|41 47:4 4|60 14:4 5|91 51:4 6|81 24:4 7|55 54:4 8|28 73:4 9|94 78:4 10|71 99:5 1|16 27:5 2|15 84:5 3|67 73:5 4|32 61:5 5|40 53:5 6|52 87:5 7|71 94:5 8|95 4:5 9|35 31:5 10|38 16:6 1|11 58:6 2|45 36:6 3|86 54:6 4|69 2:6 5|57 24:6 6|89 47:6 7|81 54:6 8|42 89:6 9|36 21:6 10|51 14:7 1|27 50:7 2|50 63:7 3|37 62:7 4|10 90:7 5|28 18:7 6|78 84:7 7|47 1:7 8|41 26:7 9|46 79:7 10|93 56:8 1|12 12:8 2|10 29:8 3|52 72:8 4|83 63:8 5|73 95:8 6|41 53:8 7|41 55:8 8|78 89:8 9|45 53:8 10|67 81:9 1|72 61:9 2|65 66:9 3|27 73:9 4|14 39:9 5|49 85:9 6|82 32:9 7|59 18:9 8|88 44:9 9|65 2:9 10|58 96:10 1|67 21:10 2|67 95:10 3|65 24:10 4|6 42:10 5|60 18:10 6|22 50:10 7|7 43:10 8|25 9:10 9|82 70:10 10</relation>
    <relation name="R85" arity="2" nbTuples="100" semantics="soft" defaultCost="infinity">97 34:1 1|18 35:1 2|46 41:1 3|12 73:1 4|53 95:1 5|88 16:1 6|26 87:1 7|79 39:1 8|32 92:1 9|38 68:1 10|85 95:2 1|33 98:2 2|5 70:2 3|54 77:2 4|30 32:2 5|93 71:2 6|17 83:2 7|83 54:2 8|29 30:2 9|49 90:2 10|21 48:3 1|23 44:3 2|3 26:3 3|100 88:3 4|93 41:3 5|60 19:3 6|63 56:3 7|63 67:3 8|53 89:3 9|28 18:3 10|26 23:4 1|57 29:4 2|25 94:4 3|100 3:4 4|49 34:4 5|85 18:4 6|33 3:4 7|33 5:4 8|1 2:4 9|34 16:4 10|11 22:5 1|30 14:5 2|42 34:5 3|80 94:5 4|53 16:5 5|79 14:5 6|83 56:5 7|83 96:5 8|56 57:5 9|98 76:5 10|57 55:6 1|73 19:6 2|20 7:6 3|96 65:6 4|97 37:6 5|97 15:6 6|16 57:6 7|1 12:6 8|43 24:6 9|65 36:6 10|25 43:7 1|54 68:7 2|82 39:7 3|5 69:7 4|10 23:7 5|53 29:7 6|19 61:7 7|26 72:7 8|89 82:7 9|78 15:7 10|24 43:8 1|53 81:8 2|5 97:8 3|67 30:8 4|7 24:8 5|79 50:8 6|18 83:8 7|93 37:8 8|13 85:8 9|30 62:8 10|61 97:9 1|78 29:9 2|31 15:9 3|69 3:9 4|38 76:9 5|43 81:9 6|86 5:9 7|70 96:9 8|59 34:9 9|70 3:9 10|18 74:10 1|29 42:10 2|38 41:10 3|38 48:10 4|3 4:10 5|5 4:10 6|84 66:10 7|51 29:10 8|54 26:10 9|13 33:10 10</relation>
    <relation name="R86" arity="2" nbTuples="100" semantics="soft" defaultCost="infinity">92 48:1 1|73 52:1 2|1 89:1 3|96 38:1 4|90 35:1 5|33 74:1 6|52 20:1 7|51 22:1 8|96 4:1 9|75 42:1 10|78 26:2 1|7 57:2 2|19 42:2 3|57 66:2 4|70 23:2 5|51 64:2 6|72 67:2 7|24 40:2 8|66 76:2 9|67 19:2 10|8 4:3 1|21 9:3 2|44 2:3 3|28 5:3 4|91 59:3 5|1 45:3 6|31 47:3 7|65 69:3 8|47 44:3 9|59 89:3 10|70 60:4 1|87 73:4 2|75 48:4 3|5 57:4 4|51 19:4 5|39 40:4 6|19 70:4 7|21 27:4 8|94 68:4 9|22 18:4 10|3 36:5 1|9 60:5 2|35 96:5 3|100 42:5 4|100 87:5 5|99 9:5 6|65 42:5 7|81 50:5 8|96 4:5 9|76 26:5 10|14 25:6 1|42 76:6 2|41 93:6 3|56 72:6 4|84 18:6 5|36 46:6 6|21 73:6 7|9 86:6 8|69 36:6 9|95 29:6 10|95 12:7 1|11 72:7 2|19 77:7 3|26 43:7 4|60 22:7 5|78 9:7 6|40 62:7 7|60 91:7 8|50 7:7 9|14 94:7 10|25 62:8 1|3 97:8 2|98 12:8 3|64 61:8 4|69 77:8 5|88 60:8 6|88 33:8 7|76 59:8 8|13 49:8 9|48 40:8 10|87 75:9 1|88 64:9 2|14 98:9 3|39 65:9 4|52 73:9 5|7 63:9 6|36 10:9 7|96 91:9 8|22 12:9 9|56 35:9 10|12 28:10 1|89 81:10 2|55 9:10 3|87 15:10 4|26 25:10 5|26 73:10 6|85 47:10 7|90 28:10 8|6 52:10 9|15 57:10 10</relation>
    <relation name="R87" arity="2" nbTuples="100" semantics="soft" defaultCost="infinity">75 73:1 1|58 9:1 2|36 91:1 3|65 78:1 4|18 95:1 5|75 57:1 6|16 66:1 7|24 35:1 8|5 44:1 9|47 94:1 10|45 79:2 1|48 44:2 2|55 88:2 3|85 20:2 4|89 78:2 5|69 90:2 6|88 15:2 7|7 81:2 8|67 86:2 9|1 77:2 10|76 11:3 1|36 1:3 2|73 28:3 3|2 53:3 4|5 10:3 5|92 39:3 6|8 42:3 7|79 80:3 8|36 97:3 9|12 77:3 10|84 78:4 1|12 59:4 2|48 73:4 3|46 38:4 4|45 98:4 5|21 40:4 6|100 32:4 7|16 4:4 8|98 34:4 9|8 78:4 10|43 98:5 1|33 78:5 2|52 82:5 3|64 10:5 4|66 22:5 5|3 6:5 6|24 28:5 7|85 68:5 8|68 44:5 9|76 60:5 10|32 35:6 1|77 49:6 2|85 66:6 3|24 39:6 4|12 33:6 5|25 12:6 6|7 85:6 7|34 50:6 8|10 4:6 9|50 68:6 10|70 93:7 1|62 67:7 2|43 42:7 3|94 84:7 4|11 40:7 5|93 83:7 6|31 29:7 7|100 24:7 8|14 4:7 9|83 5:7 10|45 73:8 1|71 87:8 2|92 41:8 3|99 57:8 4|14 77:8 5|38 22:8 6|76 78:8 7|66 80:8 8|97 50:8 9|64 28:8 10|14 91:9 1|94 68:9 2|11 74:9 3|54 69:9 4|91 84:9 5|54 52:9 6|63 95:9 7|70 64:9 8|33 45:9 9|2 38:9 10|31 85:10 1|55 29:10 2|49 58:10 3|90 58:10 4|3 8:10 5|17 82:10 6|26 89:10 7|14 82:10 8|56 89:10 9|28 37:10 10</relation>
    <relation name="R88" arity="2" nbTuples="100" semantics="soft" defaultCost="infinity">86 84:1 1|69 17:1 2|25 54:1 3|46 53:1 4|63 40:1 5|28 68:1 6|27 5:1 7|55 10:1 8|57 37:1 9|66 56:1 10|7 33:2 1|82 20:2 2|82 44:2 3|82 15:2 4|33 8:2 5|48 17:2 6|14 38:2 7|98 98:2 8|62 67:2 9|41 60:2 10|94 100:3 1|45 85:3 2|49 5:3 3|42 53:3 4|61 67:3 5|52 64:3 6|74 58:3 7|24 74:3 8|98 72:3 9|4 15:3 10|95 93:4 1|7 56:4 2|32 83:4 3|42 47:4 4|76 77:4 5|54 61:4 6|24 34:4 7|2 39:4 8|35 77:4 9|18 45:4 10|25 8:5 1|41 1:5 2|3 14:5 3|96 13:5 4|87 5:5 5|77 53:5 6|1 76:5 7|38 94:5 8|70 20:5 9|42 88:5 10|76 57:6 1|16 96:6 2|70 8:6 3|49 68:6 4|53 84:6 5|63 23:6 6|56 4:6 7|86 55:6 8|74 42:6 9|26 54:6 10|9 28:7 1|14 8:7 2|64 20:7 3|89 32:7 4|80 12:7 5|26 62:7 6|28 24:7 7|76 94:7 8|23 92:7 9|82 95:7 10|54 36:8 1|28 50:8 2|67 87:8 3|53 38:8 4|9 22:8 5|18 99:8 6|33 41:8 7|13 80:8 8|26 10:8 9|45 24:8 10|8 95:9 1|66 94:9 2|34 86:9 3|24 18:9 4|32 34:9 5|15 58:9 6|67 96:9 7|61 23:9 8|67 11:9 9|97 62:9 10|66 34:10 1|82 90:10 2|41 41:10 3|31 31:10 4|52 66:10 5|58 90:10 6|3 26:10 7|76 89:10 8|36 14:10 9|33 37:10 10</relation>
    <relation name="R89" arity="2" nbTuples="100" semantics="soft" defaultCost="infinity">14 61:1 1|80 57:1 2|1 2:1 3|59 98:1 4|71 4:1 5|66 54:1 6|55 38:1 7|94 97:1 8|39 37:1 9|99 43:1 10|54 83:2 1|11 59:2 2|33 50:2 3|21 49:2 4|48 36:2 5|24 25:2 6|79 98:2 7|40 28:2 8|85 22:2 9|39 42:2 10|42 46:3 1|27 77:3 2|79 85:3 3|72 28:3 4|8 86:3 5|54 7:3 6|41 97:3 7|6 34:3 8|45 86:3 9|59 17:3 10|5 57:4 1|65 79:4 2|93 22:4 3|43 47:4 4|24 30:4 5|40 16:4 6|53 79:4 7|21 98:4 8|4 45:4 9|85 58:4 10|69 51:5 1|96 40:5 2|89 68:5 3|73 82:5 4|34 53:5 5|7 49:5 6|47 5:5 7|83 71:5 8|58 29:5 9|89 52:5 10|90 5:6 1|44 73:6 2|73 31:6 3|39 59:6 4|43 72:6 5|81 96:6 6|81 89:6 7|74 13:6 8|41 2:6 9|11 51:6 10|49 5:7 1|30 3:7 2|19 2:7 3|10 15:7 4|18 41:7 5|28 94:7 6|28 61:7 7|30 90:7 8|85 76:7 9|22 89:7 10|81 81:8 1|42 64:8 2|59 63:8 3|94 25:8 4|28 85:8 5|46 9:8 6|15 3:8 7|54 61:8 8|4 59:8 9|52 69:8 10|96 21:9 1|79 12:9 2|91 97:9 3|44 19:9 4|21 10:9 5|93 33:9 6|10 58:9 7|71 8:9 8|18 76:9 9|51 82:9 10|17 48:10 1|19 12:10 2|87 5:10 3|9 73:10 4|71 96:10 5|79 53:10 6|43 26:10 7|81 32:10 8|3 76:10 9|100 66:10 10</relation>
    <relation name="R90" arity="2" nbTuples="100" semantics="soft" defaultCost="infinity">25 56:1 1|6 13:1 2|99 93:1 3|87 34:1 4|45 33:1 5|92 12:1 6|85 58:1 7|98 93:1 8|22 83:1 9|94 23:1 10|62 88:2 1|47 96:2 2|29 81:2 3|56 96:2 4|44 21:2 5|5 96:2 6|45 97:2 7|25 1:2 8|86 39:2 9|64 65:2 10|92 27:3 1|93 5:3 2|15 31:3 3|16 78:3 4|84 67:3 5|63 26:3 6|88 35:3 7|37 11:3 8|42 76:3 9|15 8:3 10|56 48:4 1|7 56:4 2|43 28:4 3|25 32:4 4|91 91:4 5|86 27:4 6|95 51:4 7|76 74:4 8|19 68:4 9|30 26:4 10|68 12:5 1|46 45:5 2|65 57:5 3|26 91:5 4|27 89:5 5|71 9:5 6|84 15:5 7|69 34:5 8|33 34:5 9|22 35:5 10|60 100:6 1|20 58:6 2|19 31:6 3|34 40:6 4|89 27:6 5|10 98:6 6|51 89:6 7|81 37:6 8|62 15:6 9|78 29:6 10|39 36:7 1|89 81:7 2|32 98:7 3|71 35:7 4|49 2:7 5|23 85:7 6|33 100:7 7|33 44:7 8|29 91:7 9|97 49:7 10|65 4:8 1|51 44:8 2|67 2:8 3|89 17:8 4|84 57:8 5|65 65:8 6|26 45:8 7|58 67:8 8|52 92:8 9|33 84:8 10|27 42:9 1|5 89:9 2|31 69:9 3|11 74:9 4|84 36:9 5|12 7:9 6|35 52:9 7|9 19:9 8|11 34:9 9|54 60:9 10|76 88:10 1|7 61:10 2|37 51:10 3|85 27:10 4|51 43:10 5|62 53:10 6|23 47:10 7|16 90:10 8|77 11:10 9|25 31:10 10</relation>
    <relation name="R91" arity="2" nbTuples="100" semantics="soft" defaultCost="infinity">56 65:1 1|50 44:1 2|59 18:1 3|62 28:1 4|58 8:1 5|44 9:1 6|47 64:1 7|42 97:1 8|52 24:1 9|17 7:1 10|26 91:2 1|28 17:2 2|50 71:2 3|4 97:2 4|34 66:2 5|3 96:2 6|74 5:2 7|44 99:2 8|14 8:2 9|98 84:2 10|25 87:3 1|50 30:3 2|32 14:3 3|17 89:3 4|43 15:3 5|86 43:3 6|27 55:3 7|66 31:3 8|41 37:3 9|68 46:3 10|75 40:4 1|41 84:4 2|95 74:4 3|47 36:4 4|68 77:4 5|28 8:4 6|34 82:4 7|49 74:4 8|64 86:4 9|8 42:4 10|53 30:5 1|84 85:5 2|42 29:5 3|95 31:5 4|38 61:5 5|37 77:5 6|71 62:5 7|32 6:5 8|100 66:5 9|12 79:5 10|80 40:6 1|18 38:6 2|24 5:6 3|97 70:6 4|82 15:6 5|63 18:6 6|1 30:6 7|55 49:6 8|5 11:6 9|72 65:6 10|6 11:7 1|70 42:7 2|11 73:7 3|20 50:7 4|9 63:7 5|3 76:7 6|18 16:7 7|58 69:7 8|69 26:7 9|39 51:7 10|58 20:8 1|69 33:8 2|22 51:8 3|17 87:8 4|31 54:8 5|64 48:8 6|67 86:8 7|86 36:8 8|39 28:8 9|83 93:8 10|31 69:9 1|32 86:9 2|11 88:9 3|43 26:9 4|35 73:9 5|56 90:9 6|53 25:9 7|46 83:9 8|16 56:9 9|12 91:9 10|80 44:10 1|48 35:10 2|72 21:10 3|16 53:10 4|26 29:10 5|38 33:10 6|29 74:10 7|10 93:10 8|20 95:10 9|87 48:10 10</relation>
    <relation name="R92" arity="2" nbTuples="100" semantics="soft" defaultCost="infinity">50 44:1 1|24 72:1 2|93 3:1 3|64 84:1 4|33 7:1 5|70 20:1 6|39 100:1 7|34 26:1 8|80 14:1 9|80 70:1 10|56 87:2 1|69 50:2 2|18 37:2 3|38 39:2 4|37 41:2 5|59 6:2 6|9 54:2 7|4 90:2 8|76 47:2 9|88 52:2 10|81 63:3 1|14 45:3 2|34 1:3 3|16 99:3 4|77 87:3 5|87 49:3 6|47 2:3 7|88 91:3 8|83 99:3 9|12 94:3 10|3 44:4 1|47 43:4 2|99 98:4 3|64 60:4 4|100 67:4 5|44 92:4 6|60 6:4 7|72 28:4 8|62 39:4 9|47 55:4 10|13 58:5 1|68 71:5 2|91 72:5 3|8 79:5 4|24 18:5 5|59 37:5 6|64 89:5 7|42 41:5 8|49 47:5 9|8 67:5 10|16 6:6 1|11 28:6 2|13 87:6 3|31 19:6 4|57 94:6 5|34 4:6 6|66 51:6 7|22 92:6 8|18 25:6 9|56 48:6 10|26 30:7 1|91 72:7 2|37 25:7 3|52 11:7 4|8 60:7 5|52 34:7 6|9 90:7 7|45 42:7 8|13 99:7 9|3 85:7 10|69 35:8 1|69 62:8 2|29 25:8 3|100 26:8 4|91 76:8 5|100 99:8 6|51 39:8 7|95 65:8 8|8 75:8 9|37 10:8 10|41 33:9 1|6 15:9 2|98 97:9 3|15 53:9 4|70 80:9 5|25 57:9 6|79 50:9 7|73 85:9 8|24 29:9 9|2 47:9 10|21 13:10 1|3 89:10 2|64 20:10 3|38 5:10 4|61 78:10 5|72 77:10 6|61 61:10 7|91 14:10 8|70 52:10 9|75 9:10 10</relation>
    <relation name="R93" arity="2" nbTuples="100" semantics="soft" defaultCost="infinity">61 31:1 1|77 5:1 2|32 95:1 3|71 16:1 4|41 78:1 5|5 24:1 6|10 4:1 7|8 39:1 8|70 61:1 9|99 95:1 10|19 52:2 1|33 6:2 2|77 35:2 3|82 29:2 4|33 46:2 5|55 11:2 6|88 66:2 7|30 41:2 8|99 70:2 9|93 69:2 10|100 64:3 1|22 76:3 2|14 26:3 3|39 68:3 4|88 25:3 5|33 61:3 6|18 81:3 7|11 32:3 8|68 52:3 9|69 21:3 10|92 84:4 1|82 60:4 2|62 91:4 3|17 41:4 4|57 24:4 5|98 28:4 6|42 80:4 7|69 55:4 8|38 29:4 9|34 53:4 10|46 31:5 1|50 92:5 2|8 33:5 3|46 45:5 4|87 67:5 5|48 7:5 6|54 55:5 7|21 29:5 8|6 93:5 9|27 96:5 10|8 78:6 1|24 79:6 2|39 80:6 3|75 50:6 4|50 15:6 5|100 10:6 6|98 68:6 7|27 100:6 8|74 96:6 9|89 38:6 10|87 51:7 1|39 82:7 2|59 26:7 3|41 60:7 4|91 73:7 5|31 89:7 6|6 78:7 7|59 58:7 8|34 53:7 9|9 19:7 10|25 44:8 1|97 12:8 2|70 32:8 3|37 13:8 4|82 44:8 5|92 63:8 6|67 89:8 7|20 57:8 8|33 62:8 9|14 84:8 10|92 86:9 1|23 93:9 2|22 74:9 3|43 35:9 4|5 34:9 5|29 45:9 6|10 75:9 7|34 14:9 8|31 85:9 9|13 79:9 10|53 27:10 1|16 32:10 2|56 96:10 3|98 33:10 4|67 75:10 5|26 73:10 6|70 21:10 7|94 94:10 8|30 17:10 9|94 14:10 10</relation>
    <relation name="R94" arity="2" nbTuples="100" semantics="soft" defaultCost="infinity">53 28:1 1|60 21:1 2|15 14:1 3|12 17:1 4|85 42:1 5|30 14:1 6|64 80:1 7|70 23:1 8|5 58:1 9|96 93:1 10|20 90:2 1|27 5:2 2|76 98:2 3|30 48:2 4|11 90:2 5|52 61:2 6|15 70:2 7|100 50:2 8|31 4:2 9|70 53:2 10|91 81:3 1|12 54:3 2|63 70:3 3|72 27:3 4|20 3:3 5|66 21:3 6|49 43:3 7|92 66:3 8|91 89:3 9|26 48:3 10|95 57:4 1|60 58:4 2|2 1:4 3|44 82:4 4|70 30:4 5|70 94:4 6|12 81:4 7|67 51:4 8|25 54:4 9|35 14:4 10|10 86:5 1|33 46:5 2|64 1:5 3|20 71:5 4|73 68:5 5|43 31:5 6|20 41:5 7|56 82:5 8|63 74:5 9|38 67:5 10|32 52:6 1|1 84:6 2|77 82:6 3|45 82:6 4|21 71:6 5|83 19:6 6|62 14:6 7|59 11:6 8|3 7:6 9|49 11:6 10|49 87:7 1|67 98:7 2|13 24:7 3|5 8:7 4|74 83:7 5|54 38:7 6|98 63:7 7|11 2:7 8|82 70:7 9|23 85:7 10|14 54:8 1|82 61:8 2|42 86:8 3|29 63:8 4|42 51:8 5|1 24:8 6|15 70:8 7|17 66:8 8|5 78:8 9|42 34:8 10|50 21:9 1|98 16:9 2|45 73:9 3|61 44:9 4|8 89:9 5|14 25:9 6|85 72:9 7|4 85:9 8|24 55:9 9|73 81:9 10|20 63:10 1|46 91:10 2|70 41:10 3|58 45:10 4|65 9:10 5|50 41:10 6|85 55:10 7|30 44:10 8|85 16:10 9|7 35:10 10</relation>
    <relation name="R95" arity="2" nbTuples="100" semantics="soft" defaultCost="infinity">64 79:1 1|96 81:1 2|81 93:1 3|17 23:1 4|37 30:1 5|98 10:1 6|92 39:1 7|1 61:1 8|75 68:1 9|48 34:1 10|58 42:2 1|56 64:2 2|12 35:2 3|23 38:2 4|38 82:2 5|3 59:2 6|58 32:2 7|78 56:2 8|83 71:2 9|92 89:2 10|43 84:3 1|60 35:3 2|12 80:3 3|43 97:3 4|35 42:3 5|16 51:3 6|33 17:3 7|60 98:3 8|97 21:3 9|37 75:3 10|18 76:4 1|37 24:4 2|90 84:4 3|79 17:4 4|10 64:4 5|43 95:4 6|37 2:4 7|48 75:4 8|34 65:4 9|56 47:4 10|2 69:5 1|48 77:5 2|33 18:5 3|81 29:5 4|46 39:5 5|20 95:5 6|51 3:5 7|80 43:5 8|75 20:5 9|36 56:5 10|37 71:6 1|87 86:6 2|74 47:6 3|4 99:6 4|42 49:6 5|94 41:6 6|12 100:6 7|16 39:6 8|28 23:6 9|31 83:6 10|50 60:7 1|42 34:7 2|16 71:7 3|69 42:7 4|84 17:7 5|41 81:7 6|45 94:7 7|31 15:7 8|19 50:7 9|60 73:7 10|3 80:8 1|80 12:8 2|40 74:8 3|22 1:8 4|78 84:8 5|16 8:8 6|42 7:8 7|39 79:8 8|16 29:8 9|16 1:8 10|16 97:9 1|99 23:9 2|94 33:9 3|88 24:9 4|21 31:9 5|4 27:9 6|50 44:9 7|21 47:9 8|83 97:9 9|68 98:9 10|17 25:10 1|60 72:10 2|89 82:10 3|96 51:10 4|61 19:10 5|33 6:10 6|92 21:10 7|7 79:10 8|18 94:10 9|5 66:10 10</relation>
    <relation name="R96" arity="2" nbTuples="100" semantics="soft" defaultCost="infinity">20 39:1 1|68 49:1 2|78 39:1 3|50 56:1 4|65 36:1 5|52 79:1 6|61 71:1 7|55 97:1 8|7 21:1 9|49 10:1 10|91 67:2 1|92 37:2 2|74 94:2 3|71 72:2 4|52 33:2 5|33 45:2 6|64 18:2 7|46 4:2 8|81 67:2 9|96 66:2 10|71 42:3 1|92 86:3 2|49 97:3 3|31 9:3 4|93 76:3 5|9 87:3 6|18 84:3 7|2 78:3 8|10 4:3 9|32 37:3 10|77 15:4 1|11 79:4 2|68 2:4 3|32 78:4 4|3 57:4 5|76 50:4 6|6 6:4 7|69 53:4 8|98 9:4 9|63 17:4 10|95 19:5 1|19 41:5 2|87 100:5 3|19 51:5 4|3 82:5 5|28 38:5 6|92 10:5 7|78 92:5 8|86 34:5 9|85 47:5 10|16 7:6 1|16 70:6 2|72 22:6 3|1 32:6 4|90 41:6 5|87 16:6 6|99 69:6 7|28 39:6 8|71 25:6 9|71 74:6 10|8 90:7 1|80 2:7 2|14 100:7 3|7 33:7 4|10 100:7 5|22 71:7 6|25 58:7 7|87 46:7 8|78 93:7 9|35 40:7 10|81 85:8 1|55 15:8 2|38 52:8 3|95 62:8 4|91 31:8 5|19 47:8 6|50 27:8 7|95 83:8 8|1 23:8 9|71 10:8 10|2 7:9 1|25 13:9 2|97 88:9 3|82 59:9 4|75 53:9 5|75 39:9 6|42 41:9 7|8 92:9 8|37 75:9 9|16 40:9 10|49 56:10 1|34 60:10 2|66 71:10 3|6 47:10 4|96 36:10 5|29 63:10 6|38 67:10 7|92 80:10 8|15 32:10 9|3 70:10 10</relation>
    <relation name="R97" arity="2" nbTuples="100" semantics="soft" defaultCost="infinity">8 14:1 1|19 31:1 2|9 94:1 3|75 68:1 4|69 36:1 5|77 2:1 6|2 43:1 7|2 31:1 8|80 38:1 9|24 91:1 10|5 3:2 1|36 49:2 2|89 19:2 3|92 96:2 4|56 28:2 5|80 66:2 6|1 40:2 7|41 89:2 8|78 16:2 9|95 16:2 10|51 49:3 1|30 64:3 2|50 93:3 3|60 62:3 4|93 66:3 5|29 74:3 6|89 10:3 7|79 62:3 8|19 68:3 9|60 94:3 10|97 87:4 1|16 34:4 2|64 47:4 3|76 99:4 4|11 92:4 5|72 85:4 6|52 4:4 7|99 32:4 8|53 50:4 9|44 22:4 10|6 27:5 1|73 81:5 2|92 4:5 3|44 69:5 4|12 57:5 5|14 34:5 6|43 87:5 7|54 56:5 8|23 24:5 9|51 45:5 10|69 73:6 1|43 55:6 2|34 42:6 3|1 31:6 4|75 9:6 5|75 62:6 6|61 67:6 7|15 15:6 8|87 58:6 9|96 80:6 10|23 52:7 1|87 50:7 2|80 98:7 3|70 34:7 4|80 83:7 5|25 99:7 6|79 50:7 7|81 12:7 8|13 63:7 9|5 67:7 10|44 48:8 1|63 45:8 2|16 59:8 3|81 4:8 4|47 60:8 5|98 38:8 6|52 67:8 7|1 13:8 8|56 23:8 9|89 32:8 10|95 35:9 1|61 53:9 2|10 61:9 3|19 58:9 4|50 52:9 5|8 4:9 6|52 88:9 7|37 7:9 8|34 97:9 9|49 40:9 10|44 25:10 1|40 33:10 2|49 1:10 3|51 32:10 4|83 68:10 5|33 54:10 6|90 84:10 7|26 69:10 8|92 9:10 9|98 33:10 10</relation>
    <relation name="R98" arity="2" nbTuples="100" semantics="soft" defaultCost="infinity">62 40:1 1|32 73:1 2|65 73:1 3|2 43:1 4|4 2:1 5|53 45:1 6|72 35:1 7|7 43:1 8|35 8:1 9|23 66:1 10|66 43:2 1|84 36:2 2|84 52:2 3|7 49:2 4|47 22:2 5|44 70:2 6|65 78:2 7|58 1:2 8|68 78:2 9|18 12:2 10|89 60:3 1|20 54:3 2|96 8:3 3|63 2:3 4|56 89:3 5|31 75:3 6|61 75:3 7|81 71:3 8|50 29:3 9|61 39:3 10|49 27:4 1|63 75:4 2|29 43:4 3|79 68:4 4|28 47:4 5|5 75:4 6|93 84:4 7|29 32:4 8|21 78:4 9|65 88:4 10|59 7:5 1|86 80:5 2|48 59:5 3|36 55:5 4|96 47:5 5|85 55:5 6|10 48:5 7|68 27:5 8|76 72:5 9|68 89:5 10|91 43:6 1|77 56:6 2|53 98:6 3|93 6:6 4|94 19:6 5|96 38:6 6|91 31:6 7|80 67:6 8|40 26:6 9|75 57:6 10|72 74:7 1|10 30:7 2|92 38:7 3|30 9:7 4|85 9:7 5|94 22:7 6|94 38:7 7|93 21:7 8|67 48:7 9|70 34:7 10|24 75:8 1|31 95:8 2|25 5:8 3|9 97:8 4|8 39:8 5|13 21:8 6|3 44:8 7|27 91:8 8|38 28:8 9|48 60:8 10|37 94:9 1|37 94:9 2|6 17:9 3|41 94:9 4|26 40:9 5|93 87:9 6|31 32:9 7|20 65:9 8|13 38:9 9|6 55:9 10|37 12:10 1|38 81:10 2|45 100:10 3|29 58:10 4|37 5:10 5|53 55:10 6|74 59:10 7|49 65:10 8|100 11:10 9|43 85:10 10</relation>
    <relation name="R99" arity="2" nbTuples="100" semantics="soft" defaultCost="infinity">98 99:1 1|33 66:1 2|18 2:1 3|3 14:1 4|61 20:1 5|9 17:1 6|8 59:1 7|36 16:1 8|71 72:1 9|83 71:1 10|7 9:2 1|28 5:2 2|90 64:2 3|26 1:2 4|37 56:2 5|84 56:2 6|10 57:2 7|78 37:2 8|68 39:2 9|46 81:2 10|28 68:3 1|49 45:3 2|96 61:3 3|30 14:3 4|72 70:3 5|28 37:3 6|3 68:3 7|61 86:3 8|41 50:3 9|16 87:3 10|88 77:4 1|69 98:4 2|75 61:4 3|47 93:4 4|70 79:4 5|1 20:4 6|54 91:4 7|69 4:4 8|2 61:4 9|53 75:4 10|92 13:5 1|94 9:5 2|58 42:5 3|17 96:5 4|88 16:5 5|40 56:5 6|76 94:5 7|2 49:5 8|36 14:5 9|19 44:5 10|64 1:6 1|95 64:6 2|11 82:6 3|60 7:6 4|8 88:6 5|35 30:6 6|89 77:6 7|51 82:6 8|37 3:6 9|36 28:6 10|58 29:7 1|49 45:7 2|36 54:7 3|96 21:7 4|31 31:7 5|95 30:7 6|14 22:7 7|41 19:7 8|76 38:7 9|26 84:7 10|55 100:8 1|23 89:8 2|9 63:8 3|76 22:8 4|26 38:8 5|64 76:8 6|30 50:8 7|100 74:8 8|14 93:8 9|96 63:8 10|95 27:9 1|80 54:9 2|5 4:9 3|75 76:9 4|36 97:9 5|78 77:9 6|46 53:9 7|28 12:9 8|99 3:9 9|52 13:9 10|43 72:10 1|92 65:10 2|54 88:10 3|58 59:10 4|79 13:10 5|42 47:10 6|71 30:10 7|90 49:10 8|69 99:10 9|16 52:10 10</relation>
    <relation name="R100" arity="2" nbTuples="100" semantics="soft" defaultCost="infinity">10 10:1 1|43 55:1 2|77 1:1 3|88 7:1 4|41 79:1 5|90 34:1 6|70 22:1 7|39 98:1 8|83 84:1 9|25 37:1 10|67 96:2 1|45 72:2 2|63 11:2 3|92 65:2 4|29 10:2 5|57 60:2 6|5 34:2 7|8 61:2 8|90 10:2 9|63 52:2 10|1 70:3 1|74 58:3 2|14 75:3 3|49 41:3 4|42 13:3 5|91 23:3 6|45 34:3 7|94 6:3 8|1 55:3 9|54 81:3 10|74 79:4 1|72 94:4 2|85 44:4 3|87 82:4 4|51 11:4 5|55 41:4 6|18 33:4 7|31 78:4 8|95 86:4 9|13 24:4 10|13 12:5 1|11 97:5 2|4 84:5 3|86 39:5 4|34 36:5 5|36 39:5 6|57 8:5 7|57 50:5 8|77 79:5 9|3 38:5 10|56 63:6 1|45 57:6 2|11 91:6 3|28 55:6 4|54 7:6 5|20 67:6 6|49 40:6 7|10 3:6 8|77 59:6 9|84 69:6 10|54 36:7 1|94 15:7 2|16 88:7 3|89 62:7 4|96 9:7 5|11 7:7 6|57 53:7 7|71 69:7 8|6 68:7 9|95 97:7 10|89 40:8 1|31 35:8 2|14 51:8 3|6 85:8 4|77 26:8 5|94 15:8 6|40 78:8 7|17 99:8 8|22 73:8 9|13 71:8 10|93 29:9 1|35 63:9 2|21 15:9 3|10 51:9 4|99 26:9 5|69 56:9 6|12 9:9 7|80 18:9 8|43 7:9 9|68 42:9 10|66 46:10 1|73 47:10 2|24 87:10 3|83 9:10 4|53 61:10 5|55 15:10 6|37 70:10 7|30 50:10 8|4 77:10 9|5 34:10 10</relation>
    <relation name="R101" arity="2" nbTuples="100" semantics="soft" defaultCost="infinity">33 48:1 1|66 53:1 2|41 67:1 3|94 29:1 4|33 99:1 5|90 9:1 6|46 29:1 7|58 49:1 8|88 77:1 9|45 33:1 10|91 14:2 1|58 43:2 2|8 50:2 3|79 70:2 4|58 28:2 5|3 75:2 6|10 32:2 7|76 30:2 8|5 19:2 9|48 40:2 10|58 8:3 1|91 63:3 2|76 20:3 3|22 99:3 4|85 59:3 5|37 86:3 6|47 94:3 7|47 57:3 8|29 34:3 9|99 9:3 10|57 16:4 1|25 53:4 2|19 15:4 3|87 23:4 4|79 75:4 5|35 27:4 6|3 83:4 7|51 56:4 8|10 1:4 9|58 84:4 10|82 83:5 1|11 1:5 2|2 30:5 3|8 81:5 4|14 29:5 5|89 75:5 6|56 69:5 7|57 96:5 8|97 20:5 9|29 65:5 10|49 28:6 1|67 54:6 2|29 45:6 3|52 71:6 4|71 29:6 5|77 30:6 6|28 92:6 7|93 40:6 8|89 2:6 9|9 44:6 10|45 3:7 1|90 68:7 2|65 37:7 3|72 19:7 4|6 35:7 5|45 8:7 6|91 53:7 7|98 74:7 8|64 19:7 9|67 1:7 10|34 92:8 1|47 65:8 2|53 14:8 3|67 34:8 4|85 61:8 5|31 4:8 6|74 24:8 7|77 78:8 8|55 66:8 9|69 6:8 10|46 6:9 1|88 75:9 2|87 34:9 3|78 56:9 4|13 84:9 5|52 59:9 6|49 94:9 7|43 100:9 8|83 71:9 9|86 41:9 10|32 64:10 1|31 82:10 2|44 31:10 3|73 98:10 4|88 94:10 5|44 99:10 6|83 61:10 7|43 33:10 8|56 19:10 9|19 42:10 10</relation>
    <relation name="R102" arity="2" nbTuples="100" semantics="soft" defaultCost="infinity">98 59:1 1|81 5:1 2|77 58:1 3|27 41:1 4|88 11:1 5|3 38:1 6|92 42:1 7|30 33:1 8|45 22:1 9|90 71:1 10|69 65:2 1|80 26:2 2|7 62:2 3|72 97:2 4|17 92:2 5|1 22:2 6|22 3:2 7|95 7:2 8|62 64:2 9|60 22:2 10|50 76:3 1|30 33:3 2|12 85:3 3|23 33:3 4|90 76:3 5|92 58:3 6|28 82:3 7|70 44:3 8|15 76:3 9|83 51:3 10|72 79:4 1|97 37:4 2|56 47:4 3|80 19:4 4|20 4:4 5|26 66:4 6|58 83:4 7|23 99:4 8|28 58:4 9|18 97:4 10|12 89:5 1|87 33:5 2|18 74:5 3|55 11:5 4|17 74:5 5|32 100:5 6|19 69:5 7|14 11:5 8|50 48:5 9|70 90:5 10|52 68:6 1|89 67:6 2|27 38:6 3|92 42:6 4|82 42:6 5|97 18:6 6|91 50:6 7|42 1:6 8|53 92:6 9|92 86:6 10|71 55:7 1|40 46:7 2|84 73:7 3|79 98:7 4|79 71:7 5|74 90:7 6|94 48:7 7|76 4:7 8|43 69:7 9|29 84:7 10|75 95:8 1|1 34:8 2|8 24:8 3|21 42:8 4|54 27:8 5|54 49:8 6|36 92:8 7|38 84:8 8|85 96:8 9|27 67:8 10|99 90:9 1|27 75:9 2|74 72:9 3|81 69:9 4|36 90:9 5|75 78:9 6|37 41:9 7|45 18:9 8|17 76:9 9|52 78:9 10|31 60:10 1|39 47:10 2|56 11:10 3|42 35:10 4|12 37:10 5|35 1:10 6|38 19:10 7|72 60:10 8|9 63:10 9|96 33:10 10</relation>
    <relation name="R103" arity="2" nbTuples="100" semantics="soft" defaultCost="infinity">67 86:1 1|94 45:1 2|24 91:1 3|51 95:1 4|49 10:1 5|14 71:1 6|88 28:1 7|19 68:1 8|67 82:1 9|48 86:1 10|44 22:2 1|64 25:2 2|10 70:2 3|56 31:2 4|23 24:2 5|63 26:2 6|54 23:2 7|92 36:2 8|43 70:2 9|15 81:2 10|36 39:3 1|57 37:3 2|51 22:3 3|6 37:3 4|31 52:3 5|50 74:3 6|79 48:3 7|37 62:3 8|51 27:3 9|62 72:3 10|83 40:4 1|62 47:4 2|17 84:4 3|42 22:4 4|99 94:4 5|87 50:4 6|61 73:4 7|36 94:4 8|22 8:4 9|45 39:4 10|90 83:5 1|92 80:5 2|95 67:5 3|39 9:5 4|88 58:5 5|62 27:5 6|70 16:5 7|9 1:5 8|41 33:5 9|47 2:5 10|66 49:6 1|90 23:6 2|36 40:6 3|80 29:6 4|58 70:6 5|34 62:6 6|50 35:6 7|33 58:6 8|38 83:6 9|37 42:6 10|19 37:7 1|89 73:7 2|67 33:7 3|93 57:7 4|78 97:7 5|24 46:7 6|89 13:7 7|52 86:7 8|4 27:7 9|82 91:7 10|74 81:8 1|64 74:8 2|88 57:8 3|49 84:8 4|30 77:8 5|34 42:8 6|34 5:8 7|48 36:8 8|80 32:8 9|25 31:8 10|64 81:9 1|11 53:9 2|100 88:9 3|68 28:9 4|60 48:9 5|10 12:9 6|74 100:9 7|88 20:9 8|82 15:9 9|48 28:9 10|4 66:10 1|43 49:10 2|48 46:10 3|33 15:10 4|75 19:10 5|24 98:10 6|61 1:10 7|100 43:10 8|73 70:10 9|90 12:10 10</relation>
    <relation name="R104" arity="2" nbTuples="100" semantics="soft" defaultCost="infinity">5 35:1 1|53 48:1 2|5 90:1 3|18 38:1 4|72 41:1 5|22 59:1 6|66 73:1 7|81 43:1 8|70 95:1 9|89 41:1 10|47 1:2 1|20 24:2 2|31 44:2 3|100 64:2 4|92 35:2 5|37 58:2 6|25 56:2 7|79 51:2 8|33 67:2 9|34 13:2 10|40 3:3 1|16 68:3 2|78 29:3 3|1 41:3 4|84 64:3 5|84 60:3 6|12 45:3 7|86 30:3 8|26 60:3 9|15 36:3 10|50 55:4 1|29 65:4 2|85 57:4 3|31 60:4 4|52 67:4 5|39 44:4 6|16 6:4 7|22 17:4 8|70 5:4 9|35 32:4 10|68 99:5 1|14 36:5 2|21 55:5 3|92 69:5 4|13 65:5 5|57 8:5 6|74 34:5 7|55 50:5 8|60 29:5 9|38 23:5 10|6 42:6 1|17 43:6 2|13 14:6 3|4 14:6 4|76 59:6 5|71 27:6 6|33 61:6 7|27 83:6 8|4 86:6 9|85 42:6 10|15 85:7 1|77 48:7 2|69 76:7 3|53 11:7 4|84 3:7 5|59 38:7 6|51 83:7 7|30 59:7 8|80 2:7 9|40 18:7 10|91 11:8 1|54 36:8 2|80 28:8 3|80 26:8 4|34 74:8 5|98 30:8 6|79 10:8 7|25 58:8 8|91 73:8 9|28 21:8 10|26 63:9 1|42 23:9 2|28 60:9 3|38 20:9 4|89 26:9 5|98 55:9 6|59 51:9 7|5 74:9 8|97 27:9 9|13 76:9 10|22 95:10 1|78 53:10 2|77 85:10 3|34 7:10 4|50 17:10 5|83 44:10 6|92 90:10 7|19 8:10 8|69 99:10 9|39 9:10 10</relation>
    <relation name="R105" arity="2" nbTuples="100" semantics="soft" defaultCost="infinity">38 20:1 1|29 78:1 2|83 62:1 3|77 87:1 4|63 86:1 5|53 38:1 6|29 47:1 7|40 57:1 8|18 19:1 9|27 96:1 10|26 42:2 1|87 74:2 2|50 33:2 3|19 59:2 4|28 74:2 5|36 60:2 6|87 26:2 7|88 36:2 8|59 68:2 9|25 8:2 10|96 18:3 1|42 46:3 2|13 59:3 3|51 19:3 4|99 21:3 5|54 47:3 6|22 87:3 7|56 99:3 8|79 93:3 9|9 16:3 10|30 26:4 1|37 80:4 2|10 37:4 3|81 73:4 4|37 18:4 5|5 31:4 6|8 23:4 7|86 15:4 8|89 21:4 9|35 86:4 10|71 61:5 1|47 10:5 2|31 84:5 3|69 96:5 4|48 50:5 5|56 65:5 6|56 10:5 7|64 94:5 8|83 71:5 9|37 59:5 10|8 84:6 1|1 19:6 2|100 16:6 3|37 26:6 4|28 48:6 5|1 31:6 6|33 57:6 7|5 10:6 8|41 74:6 9|2 44:6 10|16 97:7 1|22 31:7 2|42 69:7 3|2 21:7 4|86 73:7 5|4 35:7 6|11 86:7 7|74 26:7 8|70 88:7 9|94 28:7 10|65 55:8 1|1 42:8 2|56 84:8 3|3 1:8 4|53 46:8 5|91 66:8 6|57 12:8 7|73 96:8 8|12 21:8 9|64 66:8 10|38 35:9 1|68 90:9 2|68 46:9 3|32 59:9 4|56 77:9 5|28 73:9 6|49 72:9 7|10 24:9 8|22 14:9 9|27 56:9 10|29 1:10 1|21 92:10 2|12 50:10 3|24 47:10 4|29 88:10 5|88 48:10 6|56 46:10 7|2 63:10 8|50 65:10 9|36 47:10 10</relation>
    <relation name="R106" arity="2" nbTuples="100" semantics="soft" defaultCost="infinity">95 83:1 1|37 71:1 2|4 73:1 3|31 43:1 4|99 72:1 5|30 82:1 6|65 38:1 7|32 54:1 8|63 58:1 9|1 37:1 10|75 35:2 1|51 40:2 2|30 65:2 3|36 62:2 4|55 22:2 5|20 52:2 6|14 87:2 7|23 71:2 8|20 33:2 9|25 76:2 10|32 26:3 1|16 55:3 2|90 74:3 3|63 99:3 4|37 19:3 5|32 88:3 6|55 46:3 7|13 47:3 8|38 20:3 9|54 22:3 10|23 4:4 1|39 90:4 2|45 15:4 3|94 69:4 4|74 16:4 5|69 2:4 6|62 95:4 7|53 86:4 8|90 78:4 9|8 28:4 10|27 20:5 1|62 2:5 2|26 14:5 3|87 100:5 4|74 32:5 5|11 74:5 6|70 56:5 7|49 92:5 8|60 12:5 9|92 37:5 10|69 77:6 1|34 10:6 2|75 88:6 3|99 2:6 4|50 39:6 5|6 67:6 6|49 42:6 7|92 10:6 8|54 66:6 9|29 78:6 10|7 63:7 1|87 47:7 2|47 56:7 3|1 74:7 4|34 50:7 5|43 82:7 6|99 99:7 7|93 32:7 8|67 63:7 9|70 66:7 10|33 52:8 1|52 53:8 2|13 78:8 3|46 39:8 4|86 5:8 5|59 56:8 6|60 89:8 7|51 96:8 8|26 20:8 9|67 49:8 10|38 55:9 1|41 22:9 2|43 48:9 3|49 3:9 4|43 14:9 5|15 10:9 6|76 35:9 7|34 52:9 8|27 78:9 9|58 5:9 10|59 81:10 1|3 76:10 2|21 98:10 3|61 48:10 4|14 27:10 5|90 46:10 6|47 65:10 7|41 2:10 8|80 59:10 9|91 46:10 10</relation>
    <relation name="R107" arity="2" nbTuples="100" semantics="soft" defaultCost="infinity">31 81:1 1|29 100:1 2|9 65:1 3|92 99:1 4|19 12:1 5|90 34:1 6|31 89:1 7|61 44:1 8|72 16:1 9|83 77:1 10|79 70:2 1|58 70:2 2|83 8:2 3|94 15:2 4|32 41:2 5|78 82:2 6|32 86:2 7|88 20:2 8|8 45:2 9|12 62:2 10|94 65:3 1|70 2:3 2|30 88:3 3|99 54:3 4|51 54:3 5|41 7:3 6|21 33:3 7|3 79:3 8|75 4:3 9|96 64:3 10|28 12:4 1|38 64:4 2|87 98:4 3|4 91:4 4|66 91:4 5|28 38:4 6|3 53:4 7|56 11:4 8|34 43:4 9|68 33:4 10|25 82:5 1|82 38:5 2|51 95:5 3|25 85:5 4|48 2:5 5|67 44:5 6|98 56:5 7|7 34:5 8|72 12:5 9|10 2:5 10|89 50:6 1|69 62:6 2|48 69:6 3|29 73:6 4|79 2:6 5|48 11:6 6|7 26:6 7|80 91:6 8|100 51:6 9|43 83:6 10|38 27:7 1|52 44:7 2|90 5:7 3|76 13:7 4|18 66:7 5|73 75:7 6|20 33:7 7|12 53:7 8|9 42:7 9|6 38:7 10|82 84:8 1|15 23:8 2|84 92:8 3|48 86:8 4|61 72:8 5|67 6:8 6|30 65:8 7|49 83:8 8|6 48:8 9|78 4:8 10|54 73:9 1|19 55:9 2|88 85:9 3|74 78:9 4|91 39:9 5|80 33:9 6|1 8:9 7|35 27:9 8|71 18:9 9|93 44:9 10|42 73:10 1|98 1:10 2|19 66:10 3|64 63:10 4|76 66:10 5|89 31:10 6|81 86:10 7|100 19:10 8|79 69:10 9|24 39:10 10</relation>
    <relation name="R108" arity="2" nbTuples="100" semantics="soft" defaultCost="infinity">2 76:1 1|86 31:1 2|10 29:1 3|78 54:1 4|99 42:1 5|82 10:1 6|56 21:1 7|54 34:1 8|100 72:1 9|81 52:1 10|45 86:2 1|65 98:2 2|60 81:2 3|73 16:2 4|34 85:2 5|14 97:2 6|54 63:2 7|88 46:2 8|3 16:2 9|69 75:2 10|18 5:3 1|39 1:3 2|28 58:3 3|18 16:3 4|84 76:3 5|75 91:3 6|91 65:3 7|87 72:3 8|37 69:3 9|10 28:3 10|71 8:4 1|51 5:4 2|89 67:4 3|98 52:4 4|27 43:4 5|48 4:4 6|30 73:4 7|67 86:4 8|32 55:4 9|12 60:4 10|31 98:5 1|30 22:5 2|64 99:5 3|54 92:5 4|87 31:5 5|31 59:5 6|38 48:5 7|72 76:5 8|28 13:5 9|14 27:5 10|30 11:6 1|68 17:6 2|49 83:6 3|96 82:6 4|54 87:6 5|95 54:6 6|19 91:6 7|97 49:6 8|58 56:6 9|78 6:6 10|80 81:7 1|66 45:7 2|76 45:7 3|66 76:7 4|50 91:7 5|84 19:7 6|46 95:7 7|11 97:7 8|77 22:7 9|48 81:7 10|70 35:8 1|91 70:8 2|27 72:8 3|70 16:8 4|97 34:8 5|21 28:8 6|80 52:8 7|33 97:8 8|26 78:8 9|4 38:8 10|89 7:9 1|97 44:9 2|93 10:9 3|32 10:9 4|19 20:9 5|40 100:9 6|64 14:9 7|37 86:9 8|52 75:9 9|87 15:9 10|52 42:10 1|49 24:10 2|62 4:10 3|51 58:10 4|48 10:10 5|5 2:10 6|66 44:10 7|98 3:10 8|9 11:10 9|26 100:10 10</relation>
    <relation name="R109" arity="2" nbTuples="100" semantics="soft" defaultCost="infinity">6 78:1 1|3 56:1 2|58 23:1 3|55 44:1 4|47 31:1 5|60 15:1 6|87 9:1 7|10 21:1 8|58 63:1 9|74 92:1 10|67 47:2 1|21 81:2 2|31 58:2 3|29 24:2 4|99 11:2 5|24 10:2 6|62 12:2 7|26 64:2 8|75 21:2 9|52 29:2 10|84 75:3 1|25 22:3 2|22 19:3 3|44 41:3 4|25 81:3 5|44 98:3 6|49 27:3 7|47 53:3 8|47 93:3 9|90 35:3 10|19 27:4 1|6 31:4 2|79 32:4 3|29 67:4 4|22 33:4 5|49 66:4 6|40 73:4 7|22 58:4 8|24 64:4 9|9 62:4 10|42 24:5 1|83 48:5 2|97 40:5 3|62 77:5 4|88 26:5 5|34 53:5 6|77 50:5 7|49 74:5 8|24 36:5 9|60 80:5 10|4 71:6 1|22 54:6 2|15 77:6 3|94 67:6 4|24 33:6 5|42 99:6 6|26 78:6 7|96 48:6 8|73 60:6 9|87 31:6 10|62 31:7 1|80 7:7 2|64 41:7 3|90 63:7 4|79 34:7 5|14 71:7 6|54 89:7 7|85 19:7 8|66 7:7 9|19 47:7 10|62 14:8 1|32 19:8 2|82 91:8 3|6 25:8 4|49 15:8 5|76 79:8 6|67 74:8 7|49 81:8 8|7 51:8 9|27 62:8 10|87 100:9 1|82 56:9 2|99 59:9 3|82 87:9 4|74 53:9 5|57 8:9 6|47 32:9 7|34 70:9 8|67 29:9 9|13 41:9 10|77 72:10 1|22 63:10 2|63 28:10 3|37 78:10 4|49 66:10 5|27 21:10 6|42 42:10 7|21 28:10 8|40 72:10 9|17 94:10 10</relation>
    <relation name="R110" arity="2" nbTuples="100" semantics="soft" defaultCost="infinity">30 9:1 1|33 50:1 2|54 4:1 3|93 44:1 4|88 67:1 5|77 31:1 6|86 54:1 7|100 19:1 8|74 18:1 9|97 23:1 10|51 80:2 1|77 44:2 2|96 1:2 3|46 5:2 4|66 66:2 5|98 10:2 6|47 23:2 7|34 73:2 8|40 22:2 9|4 59:2 10|22 94:3 1|28 66:3 2|7 75:3 3|22 14:3 4|16 86:3 5|60 72:3 6|22 86:3 7|49 91:3 8|85 76:3 9|59 4:3 10|87 77:4 1|18 92:4 2|4 77:4 3|42 5:4 4|80 62:4 5|89 71:4 6|57 57:4 7|100 36:4 8|20 12:4 9|33 16:4 10|44 84:5 1|69 65:5 2|75 1:5 3|93 98:5 4|93 73:5 5|90 46:5 6|96 16:5 7|47 66:5 8|4 97:5 9|82 61:5 10|42 16:6 1|4 7:6 2|65 12:6 3|87 70:6 4|27 84:6 5|12 84:6 6|31 92:6 7|50 88:6 8|3 7:6 9|55 22:6 10|30 75:7 1|68 74:7 2|52 68:7 3|61 26:7 4|64 79:7 5|2 21:7 6|71 51:7 7|72 25:7 8|97 20:7 9|28 66:7 10|48 76:8 1|19 79:8 2|66 58:8 3|99 68:8 4|83 24:8 5|20 16:8 6|41 44:8 7|22 9:8 8|94 22:8 9|91 64:8 10|28 41:9 1|73 41:9 2|10 89:9 3|33 96:9 4|1 50:9 5|18 62:9 6|47 70:9 7|49 12:9 8|84 70:9 9|96 95:9 10|9 7:10 1|82 25:10 2|36 44:10 3|94 23:10 4|72 23:10 5|95 24:10 6|7 9:10 7|20 80:10 8|41 21:10 9|32 18:10 10</relation>
    <relation name="R111" arity="2" nbTuples="100" semantics="soft" defaultCost="infinity">64 22:1 1|38 13:1 2|77 15:1 3|24 4:1 4|13 41:1 5|46 64:1 6|41 63:1 7|35 8:1 8|51 89:1 9|94 39:1 10|9 46:2 1|60 79:2 2|41 18:2 3|70 61:2 4|48 32:2 5|17 48:2 6|89 62:2 7|16 15:2 8|53 14:2 9|1 81:2 10|51 33:3 1|46 43:3 2|87 97:3 3|92 83:3 4|25 14:3 5|65 56:3 6|88 98:3 7|25 33:3 8|88 42:3 9|34 47:3 10|14 65:4 1|74 60:4 2|81 92:4 3|11 33:4 4|51 35:4 5|12 85:4 6|69 98:4 7|70 68:4 8|7 84:4 9|25 3:4 10|14 79:5 1|83 98:5 2|58 47:5 3|28 54:5 4|37 49:5 5|7 51:5 6|32 3:5 7|84 32:5 8|75 38:5 9|20 70:5 10|30 58:6 1|23 20:6 2|34 41:6 3|89 61:6 4|40 65:6 5|40 48:6 6|13 88:6 7|74 93:6 8|76 71:6 9|86 22:6 10|46 83:7 1|95 65:7 2|50 72:7 3|96 55:7 4|72 69:7 5|12 52:7 6|81 30:7 7|23 13:7 8|61 19:7 9|9 75:7 10|60 65:8 1|63 52:8 2|25 39:8 3|66 67:8 4|58 36:8 5|89 10:8 6|5 64:8 7|68 19:8 8|39 82:8 9|44 66:8 10|17 57:9 1|88 39:9 2|97 61:9 3|37 7:9 4|89 50:9 5|34 63:9 6|55 39:9 7|61 47:9 8|35 99:9 9|54 76:9 10|75 100:10 1|28 85:10 2|28 23:10 3|38 61:10 4|79 77:10 5|66 9:10 6|87 61:10 7|64 68:10 8|73 34:10 9|57 78:10 10</relation>
    <relation name="R112" arity="2" nbTuples="100" semantics="soft" defaultCost="infinity">82 64:1 1|59 68:1 2|27 42:1 3|87 35:1 4|17 99:1 5|100 51:1 6|52 33:1 7|39 40:1 8|60 54:1 9|62 63:1 10|79 24:2 1|68 20:2 2|15 43:2 3|78 9:2 4|29 49:2 5|10 72:2 6|53 64:2 7|83 48:2 8|29 29:2 9|43 86:2 10|72 61:3 1|54 73:3 2|14 75:3 3|86 44:3 4|23 92:3 5|67 53:3 6|20 17:3 7|100 33:3 8|31 97:3 9|28 56:3 10|56 81:4 1|43 76:4 2|20 21:4 3|51 15:4 4|10 67:4 5|79 59:4 6|80 46:4 7|99 79:4 8|38 11:4 9|52 21:4 10|71 24:5 1|5 70:5 2|18 11:5 3|64 18:5 4|37 16:5 5|25 42:5 6|89 72:5 7|32 2:5 8|76 91:5 9|15 7:5 10|2 89:6 1|6 50:6 2|85 25:6 3|23 80:6 4|43 71:6 5|66 52:6 6|85 11:6 7|29 46:6 8|18 82:6 9|42 41:6 10|95 77:7 1|82 69:7 2|8 47:7 3|24 8:7 4|91 58:7 5|30 78:7 6|17 59:7 7|43 63:7 8|99 80:7 9|15 14:7 10|96 58:8 1|56 8:8 2|86 48:8 3|94 16:8 4|10 6:8 5|56 44:8 6|51 47:8 7|20 80:8 8|55 52:8 9|94 39:8 10|43 98:9 1|62 22:9 2|80 68:9 3|82 9:9 4|38 27:9 5|85 22:9 6|54 100:9 7|17 96:9 8|67 44:9 9|91 43:9 10|68 70:10 1|43 59:10 2|79 27:10 3|100 41:10 4|87 16:10 5|33 88:10 6|61 75:10 7|33 13:10 8|85 56:10 9|83 23:10 10</relation>
    <relation name="R113" arity="2" nbTuples="100" semantics="soft" defaultCost="infinity">75 65:1 1|12 47:1 2|18 27:1 3|16 45:1 4|64 22:1 5|89 77:1 6|21 5:1 7|64 41:1 8|48 8:1 9|86 52:1 10|46 42:2 1|64 90:2 2|8 58:2 3|85 74:2 4|69 59:2 5|91 19:2 6|26 47:2 7|14 60:2 8|20 68:2 9|13 2:2 10|42 55:3 1|23 39:3 2|41 40:3 3|34 26:3 4|22 56:3 5|25 91:3 6|59 22:3 7|71 39:3 8|77 59:3 9|67 73:3 10|17 73:4 1|79 54:4 2|56 82:4 3|46 7:4 4|34 87:4 5|10 65:4 6|4 15:4 7|89 24:4 8|62 91:4 9|77 18:4 10|74 26:5 1|59 70:5 2|56 74:5 3|70 26:5 4|20 8:5 5|54 40:5 6|94 58:5 7|19 28:5 8|8 56:5 9|18 91:5 10|12 23:6 1|28 35:6 2|36 58:6 3|74 33:6 4|18 64:6 5|9 96:6 6|34 100:6 7|55 27:6 8|23 8:6 9|85 5:6 10|96 36:7 1|86 13:7 2|99 49:7 3|69 10:7 4|66 83:7 5|44 63:7 6|42 78:7 7|5 93:7 8|66 24:7 9|9 32:7 10|14 90:8 1|38 50:8 2|56 41:8 3|65 36:8 4|73 14:8 5|73 86:8 6|49 100:8 7|28 3:8 8|39 12:8 9|99 77:8 10|30 75:9 1|12 54:9 2|36 11:9 3|18 4:9 4|56 71:9 5|47 27:9 6|13 81:9 7|2 42:9 8|18 85:9 9|12 47:9 10|43 77:10 1|47 47:10 2|9 23:10 3|70 92:10 4|38 5:10 5|25 92:10 6|30 44:10 7|82 22:10 8|36 67:10 9|37 47:10 10</relation>
    <relation name="R114" arity="2" nbTuples="100" semantics="soft" defaultCost="infinity">9 26:1 1|62 79:1 2|56 17:1 3|17 86:1 4|33 51:1 5|96 47:1 6|18 17:1 7|48 78:1 8|17 57:1 9|30 48:1 10|64 77:2 1|85 1:2 2|55 24:2 3|2 30:2 4|54 29:2 5|95 65:2 6|15 69:2 7|80 28:2 8|2 49:2 9|64 61:2 10|2 75:3 1|30 45:3 2|75 49:3 3|29 47:3 4|76 83:3 5|4 75:3 6|83 92:3 7|28 50:3 8|7 19:3 9|61 41:3 10|31 94:4 1|90 47:4 2|10 33:4 3|32 53:4 4|95 35:4 5|90 45:4 6|79 72:4 7|93 92:4 8|62 78:4 9|63 88:4 10|26 21:5 1|24 73:5 2|40 67:5 3|34 37:5 4|90 77:5 5|55 47:5 6|19 77:5 7|7 25:5 8|65 37:5 9|27 52:5 10|55 99:6 1|42 74:6 2|66 23:6 3|23 11:6 4|92 7:6 5|86 17:6 6|48 78:6 7|55 39:6 8|59 50:6 9|55 83:6 10|12 90:7 1|87 21:7 2|96 33:7 3|72 11:7 4|99 40:7 5|57 51:7 6|93 9:7 7|20 25:7 8|36 86:7 9|18 63:7 10|65 84:8 1|54 76:8 2|84 11:8 3|100 84:8 4|76 9:8 5|83 25:8 6|18 15:8 7|85 84:8 8|97 13:8 9|19 42:8 10|19 23:9 1|28 31:9 2|57 89:9 3|58 29:9 4|72 30:9 5|73 36:9 6|17 57:9 7|32 94:9 8|96 22:9 9|51 74:9 10|90 58:10 1|45 44:10 2|49 24:10 3|50 16:10 4|79 39:10 5|95 64:10 6|83 88:10 7|5 86:10 8|94 52:10 9|31 3:10 10</relation>
    <relation name="R115" arity="2" nbTuples="100" semantics="soft" defaultCost="infinity">41 99:1 1|38 52:1 2|93 71:1 3|5 83:1 4|35 73:1 5|44 3:1 6|45 97:1 7|23 9:1 8|22 78:1 9|27 71:1 10|100 5:2 1|84 32:2 2|85 93:2 3|96 8:2 4|44 55:2 5|84 9:2 6|88 95:2 7|100 13:2 8|47 77:2 9|16 49:2 10|44 32:3 1|57 85:3 2|30 86:3 3|90 46:3 4|38 24:3 5|100 35:3 6|35 4:3 7|53 39:3 8|75 5:3 9|51 87:3 10|56 86:4 1|88 40:4 2|53 91:4 3|97 57:4 4|58 74:4 5|27 36:4 6|85 35:4 7|20 72:4 8|12 41:4 9|84 42:4 10|14 20:5 1|14 96:5 2|8 82:5 3|29 70:5 4|90 81:5 5|90 49:5 6|26 67:5 7|23 28:5 8|19 67:5 9|45 46:5 10|84 72:6 1|4 88:6 2|90 84:6 3|57 99:6 4|89 52:6 5|1 60:6 6|40 83:6 7|24 45:6 8|55 11:6 9|98 78:6 10|23 70:7 1|57 5:7 2|72 90:7 3|78 82:7 4|80 69:7 5|1 82:7 6|34 80:7 7|32 45:7 8|34 60:7 9|50 52:7 10|67 27:8 1|10 91:8 2|63 60:8 3|60 3:8 4|6 93:8 5|28 92:8 6|10 44:8 7|94 39:8 8|16 77:8 9|87 42:8 10|35 98:9 1|45 44:9 2|63 25:9 3|52 54:9 4|39 66:9 5|29 63:9 6|66 69:9 7|96 23:9 8|91 34:9 9|29 71:9 10|97 85:10 1|20 38:10 2|40 57:10 3|48 12:10 4|7 58:10 5|82 67:10 6|10 21:10 7|90 47:10 8|96 84:10 9|18 13:10 10</relation>
    <relation name="R116" arity="2" nbTuples="100" semantics="soft" defaultCost="infinity">100 96:1 1|87 29:1 2|47 64:1 3|34 37:1 4|27 38:1 5|34 2:1 6|4 53:1 7|81 1:1 8|97 16:1 9|94 92:1 10|59 80:2 1|73 44:2 2|100 2:2 3|15 33:2 4|77 54:2 5|90 33:2 6|32 27:2 7|22 54:2 8|70 5:2 9|72 35:2 10|24 9:3 1|17 4:3 2|6 46:3 3|25 94:3 4|25 96:3 5|93 10:3 6|20 45:3 7|58 22:3 8|39 69:3 9|22 82:3 10|40 39:4 1|41 33:4 2|49 35:4 3|98 18:4 4|67 39:4 5|60 79:4 6|73 63:4 7|37 65:4 8|68 1:4 9|95 69:4 10|11 59:5 1|62 45:5 2|61 60:5 3|46 73:5 4|96 98:5 5|22 52:5 6|8 62:5 7|96 54:5 8|67 38:5 9|38 74:5 10|53 33:6 1|86 70:6 2|3 88:6 3|61 2:6 4|52 65:6 5|13 40:6 6|1 20:6 7|81 28:6 8|94 27:6 9|18 73:6 10|96 23:7 1|43 38:7 2|16 10:7 3|95 97:7 4|24 62:7 5|39 63:7 6|49 72:7 7|43 38:7 8|15 73:7 9|87 36:7 10|51 51:8 1|57 38:8 2|41 17:8 3|24 72:8 4|13 46:8 5|8 15:8 6|58 74:8 7|65 62:8 8|56 90:8 9|77 94:8 10|37 35:9 1|9 59:9 2|39 81:9 3|30 72:9 4|44 52:9 5|88 93:9 6|51 13:9 7|56 93:9 8|35 22:9 9|1 29:9 10|62 50:10 1|6 43:10 2|73 34:10 3|75 85:10 4|53 28:10 5|93 94:10 6|72 6:10 7|35 41:10 8|48 67:10 9|61 59:10 10</relation>
    <relation name="R117" arity="2" nbTuples="100" semantics="soft" defaultCost="infinity">34 82:1 1|88 28:1 2|15 47:1 3|18 28:1 4|39 69:1 5|47 76:1 6|25 64:1 7|87 8:1 8|94 30:1 9|55 45:1 10|63 73:2 1|44 82:2 2|50 82:2 3|72 81:2 4|47 91:2 5|14 63:2 6|50 38:2 7|53 77:2 8|96 19:2 9|76 98:2 10|70 7:3 1|17 14:3 2|41 85:3 3|74 56:3 4|56 43:3 5|86 18:3 6|91 43:3 7|40 17:3 8|70 100:3 9|58 68:3 10|81 65:4 1|98 16:4 2|9 38:4 3|16 30:4 4|66 15:4 5|66 34:4 6|47 83:4 7|15 3:4 8|49 93:4 9|8 39:4 10|21 41:5 1|88 8:5 2|45 88:5 3|91 100:5 4|62 17:5 5|52 49:5 6|24 69:5 7|42 44:5 8|36 91:5 9|19 31:5 10|85 18:6 1|23 29:6 2|53 44:6 3|48 19:6 4|53 82:6 5|63 44:6 6|47 42:6 7|73 58:6 8|5 76:6 9|15 63:6 10|59 28:7 1|2 98:7 2|56 99:7 3|19 12:7 4|48 72:7 5|91 7:7 6|77 13:7 7|7 34:7 8|23 68:7 9|3 36:7 10|12 16:8 1|72 57:8 2|86 100:8 3|30 88:8 4|20 13:8 5|76 86:8 6|3 9:8 7|35 14:8 8|71 37:8 9|85 97:8 10|58 18:9 1|36 12:9 2|49 8:9 3|52 93:9 4|60 20:9 5|48 27:9 6|58 18:9 7|82 45:9 8|98 18:9 9|36 57:9 10|34 74:10 1|47 38:10 2|65 81:10 3|67 31:10 4|100 45:10 5|51 84:10 6|11 53:10 7|61 8:10 8|18 90:10 9|42 90:10 10</relation>
    <relation name="R118" arity="2" nbTuples="100" semantics="soft" defaultCost="infinity">71 28:1 1|61 3:1 2|38 72:1 3|37 67:1 4|100 80:1 5|87 53:1 6|32 77:1 7|96 40:1 8|4 8:1 9|50 72:1 10|70 88:2 1|69 91:2 2|38 39:2 3|17 60:2 4|79 100:2 5|7 32:2 6|30 93:2 7|81 63:2 8|79 58:2 9|81 8:2 10|34 15:3 1|60 1:3 2|12 61:3 3|96 59:3 4|33 9:3 5|31 10:3 6|83 78:3 7|59 9:3 8|41 43:3 9|74 64:3 10|83 36:4 1|48 51:4 2|69 15:4 3|86 79:4 4|81 11:4 5|92 38:4 6|62 82:4 7|93 6:4 8|85 12:4 9|65 23:4 10|29 2:5 1|46 66:5 2|17 41:5 3|46 83:5 4|98 42:5 5|16 98:5 6|55 76:5 7|89 29:5 8|87 47:5 9|99 2:5 10|33 1:6 1|34 97:6 2|86 81:6 3|94 11:6 4|93 92:6 5|26 60:6 6|52 74:6 7|32 28:6 8|55 20:6 9|27 1:6 10|94 45:7 1|61 94:7 2|22 35:7 3|49 56:7 4|96 80:7 5|8 90:7 6|53 46:7 7|41 5:7 8|91 89:7 9|77 88:7 10|65 10:8 1|95 64:8 2|100 68:8 3|70 92:8 4|42 89:8 5|71 21:8 6|82 38:8 7|10 41:8 8|77 36:8 9|43 6:8 10|73 42:9 1|24 70:9 2|57 38:9 3|17 95:9 4|17 23:9 5|22 49:9 6|81 7:9 7|90 90:9 8|83 6:9 9|46 33:9 10|63 100:10 1|31 18:10 2|61 62:10 3|13 7:10 4|64 17:10 5|3 39:10 6|61 31:10 7|59 15:10 8|49 7:10 9|73 73:10 10</relation>
    <relation name="R119" arity="2" nbTuples="100" semantics="soft" defaultCost="infinity">50 21:1 1|52 83:1 2|75 73:1 3|72 62:1 4|26 25:1 5|44 98:1 6|46 55:1 7|89 51:1 8|88 9:1 9|71 94:1 10|87 55:2 1|32 33:2 2|73 68:2 3|23 50:2 4|37 2:2 5|81 3:2 6|47 59:2 7|49 19:2 8|56 83:2 9|2 22:2 10|90 51:3 1|62 26:3 2|90 100:3 3|22 65:3 4|4 46:3 5|55 6:3 6|47 17:3 7|75 32:3 8|33 79:3 9|58 87:3 10|77 96:4 1|50 17:4 2|76 85:4 3|84 16:4 4|57 65:4 5|32 87:4 6|29 86:4 7|47 89:4 8|22 47:4 9|1 12:4 10|96 65:5 1|50 57:5 2|1 36:5 3|17 28:5 4|42 100:5 5|85 80:5 6|36 22:5 7|37 47:5 8|87 76:5 9|76 71:5 10|5 87:6 1|17 50:6 2|63 28:6 3|64 67:6 4|75 16:6 5|2 97:6 6|77 54:6 7|31 91:6 8|48 18:6 9|13 63:6 10|64 100:7 1|87 3:7 2|87 33:7 3|75 89:7 4|9 30:7 5|76 61:7 6|22 69:7 7|46 86:7 8|78 14:7 9|86 33:7 10|89 8:8 1|53 49:8 2|94 98:8 3|53 31:8 4|38 61:8 5|33 59:8 6|39 48:8 7|4 60:8 8|22 79:8 9|29 81:8 10|64 75:9 1|76 3:9 2|47 29:9 3|11 99:9 4|52 83:9 5|6 79:9 6|44 1:9 7|2 21:9 8|60 99:9 9|77 60:9 10|10 14:10 1|34 67:10 2|23 80:10 3|67 18:10 4|97 19:10 5|77 19:10 6|19 3:10 7|44 43:10 8|81 39:10 9|89 84:10 10</relation>
    <relation name="R120" arity="2" nbTuples="100" semantics="soft" defaultCost="infinity">10 73:1 1|82 57:1 2|13 70:1 3|7 8:1 4|9 30:1 5|16 15:1 6|46 47:1 7|67 50:1 8|49 14:1 9|50 57:1 10|97 54:2 1|15 88:2 2|48 32:2 3|78 67:2 4|64 19:2 5|57 20:2 6|92 37:2 7|94 50:2 8|40 30:2 9|60 99:2 10|81 3:3 1|2 15:3 2|67 57:3 3|94 83:3 4|19 73:3 5|42 56:3 6|24 82:3 7|87 20:3 8|34 94:3 9|94 40:3 10|69 50:4 1|27 87:4 2|63 82:4 3|43 60:4 4|44 8:4 5|23 44:4 6|29 71:4 7|88 13:4 8|31 95:4 9|41 82:4 10|13 42:5 1|54 100:5 2|22 84:5 3|44 83:5 4|83 45:5 5|36 69:5 6|28 13:5 7|5 2:5 8|30 43:5 9|58 34:5 10|49 42:6 1|1 54:6 2|51 51:6 3|63 65:6 4|77 14:6 5|71 60:6 6|33 50:6 7|48 9:6 8|9 31:6 9|17 87:6 10|70 99:7 1|5 88:7 2|75 54:7 3|87 89:7 4|2 69:7 5|44 5:7 6|36 94:7 7|33 21:7 8|42 71:7 9|6 38:7 10|83 49:8 1|83 99:8 2|59 72:8 3|83 94:8 4|50 16:8 5|33 20:8 6|11 92:8 7|18 73:8 8|27 73:8 9|59 68:8 10|57 41:9 1|38 60:9 2|26 1:9 3|13 69:9 4|85 46:9 5|47 28:9 6|49 16:9 7|39 59:9 8|44 59:9 9|100 41:9 10|46 13:10 1|36 5:10 2|55 66:10 3|98 80:10 4|72 35:10 5|42 71:10 6|48 20:10 7|5 33:10 8|80 44:10 9|27 19:10 10</relation>
    <relation name="R121" arity="2" nbTuples="100" semantics="soft" defaultCost="infinity">52 72:1 1|74 13:1 2|10 43:1 3|10 5:1 4|25 94:1 5|18 14:1 6|51 58:1 7|48 89:1 8|6 81:1 9|75 6:1 10|98 14:2 1|52 82:2 2|30 6:2 3|53 28:2 4|29 45:2 5|26 93:2 6|38 57:2 7|46 31:2 8|68 16:2 9|52 58:2 10|59 70:3 1|65 90:3 2|12 61:3 3|49 49:3 4|63 50:3 5|25 77:3 6|39 55:3 7|85 4:3 8|6 37:3 9|69 57:3 10|30 82:4 1|20 32:4 2|17 62:4 3|43 75:4 4|58 59:4 5|5 75:4 6|91 99:4 7|31 12:4 8|39 34:4 9|81 26:4 10|96 3:5 1|25 59:5 2|50 63:5 3|32 49:5 4|8 4:5 5|88 16:5 6|42 41:5 7|91 45:5 8|26 79:5 9|37 20:5 10|26 37:6 1|17 53:6 2|39 34:6 3|43 74:6 4|93 52:6 5|78 88:6 6|36 69:6 7|39 100:6 8|98 17:6 9|10 54:6 10|92 90:7 1|81 72:7 2|33 82:7 3|40 77:7 4|70 28:7 5|86 77:7 6|46 78:7 7|94 53:7 8|7 34:7 9|67 22:7 10|5 35:8 1|25 11:8 2|96 88:8 3|26 89:8 4|95 8:8 5|31 22:8 6|72 45:8 7|68 84:8 8|5 38:8 9|54 12:8 10|57 80:9 1|58 59:9 2|50 29:9 3|74 60:9 4|26 34:9 5|41 92:9 6|14 56:9 7|34 90:9 8|16 51:9 9|75 45:9 10|35 8:10 1|85 87:10 2|64 69:10 3|62 52:10 4|54 29:10 5|1 91:10 6|51 8:10 7|76 93:10 8|91 31:10 9|25 55:10 10</relation>
    <relation name="R122" arity="2" nbTuples="100" semantics="soft" defaultCost="infinity">18 56:1 1|19 59:1 2|38 74:1 3|56 73:1 4|33 55:1 5|61 27:1 6|76 54:1 7|51 4:1 8|62 37:1 9|33 76:1 10|42 17:2 1|42 59:2 2|60 58:2 3|89 33:2 4|28 20:2 5|74 22:2 6|78 37:2 7|56 26:2 8|64 92:2 9|3 20:2 10|74 95:3 1|29 76:3 2|30 62:3 3|36 66:3 4|45 36:3 5|94 59:3 6|8 68:3 7|82 38:3 8|35 47:3 9|68 20:3 10|35 56:4 1|48 75:4 2|95 83:4 3|5 25:4 4|61 40:4 5|11 91:4 6|76 68:4 7|8 75:4 8|93 71:4 9|37 46:4 10|95 36:5 1|22 21:5 2|90 51:5 3|33 25:5 4|12 90:5 5|28 50:5 6|40 71:5 7|58 10:5 8|87 50:5 9|50 49:5 10|27 80:6 1|17 50:6 2|34 16:6 3|35 36:6 4|88 4:6 5|23 61:6 6|56 80:6 7|92 43:6 8|85 58:6 9|7 13:6 10|59 46:7 1|73 81:7 2|78 49:7 3|89 87:7 4|64 47:7 5|51 10:7 6|53 46:7 7|64 3:7 8|63 84:7 9|25 14:7 10|36 55:8 1|56 60:8 2|3 3:8 3|48 38:8 4|25 50:8 5|38 35:8 6|66 91:8 7|70 50:8 8|84 27:8 9|33 26:8 10|17 69:9 1|29 20:9 2|11 94:9 3|35 56:9 4|3 6:9 5|44 44:9 6|61 9:9 7|17 47:9 8|45 72:9 9|87 44:9 10|80 26:10 1|20 41:10 2|49 18:10 3|40 30:10 4|99 19:10 5|31 46:10 6|30 49:10 7|64 98:10 8|79 89:10 9|5 2:10 10</relation>
    <relation name="R123" arity="2" nbTuples="100" semantics="soft" defaultCost="infinity">29 15:1 1|24 4:1 2|6 75:1 3|78 13:1 4|52 55:1 5|77 42:1 6|91 20:1 7|79 92:1 8|81 62:1 9|85 100:1 10|6 71:2 1|53 6:2 2|23 38:2 3|22 97:2 4|73 14:2 5|23 26:2 6|2 80:2 7|98 2:2 8|84 54:2 9|79 9:2 10|7 14:3 1|98 99:3 2|20 19:3 3|65 83:3 4|51 43:3 5|30 51:3 6|91 37:3 7|92 94:3 8|9 11:3 9|12 67:3 10|19 98:4 1|19 43:4 2|35 70:4 3|53 90:4 4|50 27:4 5|50 34:4 6|78 18:4 7|5 41:4 8|30 13:4 9|68 91:4 10|46 46:5 1|97 4:5 2|26 79:5 3|94 23:5 4|87 96:5 5|58 31:5 6|47 81:5 7|30 58:5 8|90 35:5 9|16 98:5 10|97 69:6 1|38 48:6 2|23 93:6 3|18 41:6 4|92 59:6 5|64 41:6 6|58 16:6 7|97 65:6 8|83 95:6 9|2 63:6 10|54 29:7 1|5 95:7 2|98 91:7 3|61 47:7 4|95 19:7 5|67 1:7 6|83 89:7 7|77 18:7 8|11 81:7 9|38 44:7 10|9 83:8 1|81 13:8 2|14 81:8 3|58 1:8 4|67 70:8 5|35 92:8 6|42 33:8 7|44 76:8 8|75 52:8 9|64 68:8 10|94 97:9 1|66 5:9 2|75 94:9 3|69 79:9 4|79 37:9 5|86 4:9 6|73 94:9 7|94 56:9 8|36 3:9 9|65 33:9 10|75 53:10 1|82 76:10 2|84 26:10 3|67 61:10 4|7 23:10 5|41 99:10 6|7 37:10 7|16 58:10 8|23 75:10 9|99 27:10 10</relation>
    <relation name="R124" arity="2" nbTuples="100" semantics="soft" defaultCost="infinity">3 47:1 1|68 62:1 2|45 36:1 3|42 37:1 4|23 49:1 5|33 71:1 6|84 60:1 7|33 70:1 8|100 45:1 9|44 87:1 10|36 48:2 1|76 92:2 2|36 82:2 3|44 90:2 4|57 27:2 5|72 36:2 6|100 66:2 7|65 28:2 8|56 52:2 9|69 14:2 10|57 94:3 1|5 57:3 2|59 97:3 3|22 51:3 4|12 7:3 5|21 48:3 6|39 45:3 7|93 59:3 8|76 65:3 9|13 74:3 10|12 83:4 1|71 95:4 2|57 89:4 3|51 11:4 4|39 84:4 5|97 34:4 6|32 37:4 7|71 40:4 8|91 17:4 9|5 63:4 10|82 83:5 1|55 27:5 2|68 10:5 3|33 85:5 4|65 41:5 5|53 14:5 6|73 82:5 7|49 77:5 8|76 44:5 9|27 58:5 10|79 92:6 1|13 51:6 2|20 57:6 3|17 82:6 4|53 90:6 5|59 4:6 6|73 9:6 7|61 49:6 8|15 52:6 9|60 57:6 10|48 55:7 1|21 57:7 2|50 54:7 3|37 28:7 4|56 4:7 5|89 19:7 6|98 100:7 7|92 77:7 8|43 82:7 9|90 77:7 10|89 11:8 1|3 24:8 2|44 10:8 3|90 67:8 4|3 52:8 5|96 30:8 6|78 20:8 7|83 34:8 8|73 39:8 9|83 85:8 10|90 35:9 1|21 49:9 2|53 64:9 3|39 52:9 4|87 89:9 5|3 4:9 6|23 23:9 7|54 54:9 8|54 57:9 9|34 66:9 10|7 42:10 1|70 3:10 2|32 31:10 3|24 16:10 4|18 22:10 5|12 12:10 6|90 61:10 7|5 21:10 8|69 70:10 9|55 42:10 10</relation>
    <relation name="R125" arity="2" nbTuples="100" semantics="soft" defaultCost="infinity">30 29:1 1|50 3:1 2|95 71:1 3|93 62:1 4|8 49:1 5|50 93:1 6|90 15:1 7|4 38:1 8|56 6:1 9|84 8:1 10|54 99:2 1|14 72:2 2|44 55:2 3|61 72:2 4|91 53:2 5|32 58:2 6|4 71:2 7|51 70:2 8|19 75:2 9|72 25:2 10|17 15:3 1|17 16:3 2|73 61:3 3|14 85:3 4|35 38:3 5|12 58:3 6|12 66:3 7|58 12:3 8|84 58:3 9|19 71:3 10|63 43:4 1|70 9:4 2|72 82:4 3|31 90:4 4|71 35:4 5|34 40:4 6|86 44:4 7|7 4:4 8|27 19:4 9|45 50:4 10|87 88:5 1|51 98:5 2|88 35:5 3|22 83:5 4|93 22:5 5|98 12:5 6|33 37:5 7|21 66:5 8|36 20:5 9|7 81:5 10|96 57:6 1|61 46:6 2|32 41:6 3|95 34:6 4|84 64:6 5|23 75:6 6|83 93:6 7|50 1:6 8|64 68:6 9|64 77:6 10|27 75:7 1|30 38:7 2|83 91:7 3|56 68:7 4|73 61:7 5|16 69:7 6|49 3:7 7|53 82:7 8|14 6:7 9|79 21:7 10|86 15:8 1|37 45:8 2|94 4:8 3|95 73:8 4|54 48:8 5|100 97:8 6|68 15:8 7|97 76:8 8|79 42:8 9|60 34:8 10|89 43:9 1|57 94:9 2|47 72:9 3|26 60:9 4|4 38:9 5|39 75:9 6|46 65:9 7|47 30:9 8|56 44:9 9|67 66:9 10|78 61:10 1|22 42:10 2|99 26:10 3|95 15:10 4|55 55:10 5|47 21:10 6|99 47:10 7|64 28:10 8|61 94:10 9|30 74:10 10</relation>
    <relation name="R126" arity="2" nbTuples="100" semantics="soft" defaultCost="infinity">73 68:1 1|9 84:1 2|43 40:1 3|9 37:1 4|67 97:1 5|28 12:1 6|60 17:1 7|33 30:1 8|4 22:1 9|22 92:1 10|14 91:2 1|6 84:2 2|40 89:2 3|3 29:2 4|26 66:2 5|10 22:2 6|2 9:2 7|85 17:2 8|36 87:2 9|36 99:2 10|9 17:3 1|26 89:3 2|50 84:3 3|7 33:3 4|99 13:3 5|1 17:3 6|56 3:3 7|68 85:3 8|99 45:3 9|92 17:3 10|70 94:4 1|68 66:4 2|22 41:4 3|45 59:4 4|6 71:4 5|74 82:4 6|88 67:4 7|34 6:4 8|75 56:4 9|79 43:4 10|74 96:5 1|8 14:5 2|35 58:5 3|98 5:5 4|69 3:5 5|45 69:5 6|81 79:5 7|73 5:5 8|82 10:5 9|11 65:5 10|25 20:6 1|13 21:6 2|6 76:6 3|4 19:6 4|5 37:6 5|54 67:6 6|76 77:6 7|49 89:6 8|38 81:6 9|15 96:6 10|36 30:7 1|49 52:7 2|91 13:7 3|77 80:7 4|27 63:7 5|16 42:7 6|44 75:7 7|11 79:7 8|59 27:7 9|53 64:7 10|57 61:8 1|45 38:8 2|7 7:8 3|41 25:8 4|84 24:8 5|33 54:8 6|81 78:8 7|53 64:8 8|82 4:8 9|68 2:8 10|22 100:9 1|15 55:9 2|10 74:9 3|55 31:9 4|47 68:9 5|72 23:9 6|15 29:9 7|35 59:9 8|53 55:9 9|32 4:9 10|59 65:10 1|32 11:10 2|16 2:10 3|97 18:10 4|27 34:10 5|47 6:10 6|83 55:10 7|9 59:10 8|10 64:10 9|40 76:10 10</relation>
    <relation name="R127" arity="2" nbTuples="100" semantics="soft" defaultCost="infinity">31 49:1 1|57 12:1 2|79 71:1 3|64 67:1 4|29 96:1 5|37 43:1 6|69 26:1 7|46 63:1 8|39 11:1 9|51 34:1 10|45 32:2 1|20 29:2 2|46 99:2 3|96 54:2 4|37 28:2 5|72 66:2 6|93 83:2 7|72 90:2 8|37 38:2 9|41 23:2 10|59 30:3 1|7 71:3 2|14 18:3 3|88 11:3 4|15 41:3 5|90 71:3 6|91 73:3 7|32 11:3 8|50 74:3 9|51 70:3 10|78 47:4 1|3 70:4 2|35 27:4 3|28 100:4 4|61 14:4 5|78 30:4 6|77 26:4 7|17 17:4 8|98 14:4 9|86 39:4 10|88 53:5 1|91 72:5 2|63 11:5 3|5 29:5 4|54 40:5 5|27 67:5 6|34 84:5 7|82 59:5 8|98 2:5 9|96 31:5 10|34 59:6 1|55 73:6 2|53 85:6 3|81 34:6 4|56 40:6 5|57 6:6 6|7 58:6 7|50 42:6 8|39 25:6 9|23 42:6 10|75 63:7 1|84 74:7 2|61 87:7 3|41 13:7 4|4 22:7 5|36 3:7 6|93 66:7 7|8 84:7 8|40 37:7 9|91 37:7 10|7 100:8 1|97 70:8 2|88 63:8 3|34 47:8 4|35 98:8 5|26 75:8 6|49 17:8 7|38 37:8 8|37 26:8 9|93 54:8 10|32 56:9 1|60 84:9 2|6 58:9 3|36 32:9 4|56 56:9 5|84 78:9 6|32 20:9 7|98 35:9 8|92 48:9 9|45 40:9 10|93 19:10 1|32 23:10 2|23 10:10 3|43 9:10 4|49 49:10 5|71 11:10 6|6 18:10 7|15 25:10 8|67 98:10 9|41 40:10 10</relation>
    <relation name="R128" arity="2" nbTuples="100" semantics="soft" defaultCost="infinity">79 1:1 1|31 35:1 2|83 17:1 3|93 24:1 4|37 62:1 5|25 9:1 6|90 11:1 7|92 73:1 8|64 45:1 9|91 50:1 10|18 65:2 1|78 100:2 2|17 72:2 3|90 21:2 4|19 28:2 5|90 28:2 6|77 86:2 7|50 32:2 8|6 94:2 9|26 73:2 10|25 46:3 1|69 54:3 2|74 76:3 3|61 65:3 4|4 94:3 5|38 59:3 6|30 55:3 7|68 33:3 8|69 76:3 9|48 2:3 10|4 35:4 1|1 73:4 2|58 70:4 3|49 85:4 4|98 65:4 5|40 56:4 6|4 84:4 7|75 88:4 8|22 82:4 9|98 63:4 10|94 8:5 1|60 36:5 2|13 98:5 3|53 57:5 4|48 33:5 5|91 43:5 6|32 38:5 7|55 4:5 8|42 76:5 9|90 69:5 10|86 93:6 1|98 30:6 2|44 76:6 3|17 59:6 4|27 55:6 5|89 65:6 6|3 44:6 7|27 54:6 8|20 37:6 9|36 8:6 10|13 87:7 1|37 3:7 2|82 5:7 3|32 17:7 4|70 33:7 5|79 12:7 6|32 69:7 7|29 8:7 8|52 33:7 9|36 3:7 10|10 13:8 1|1 26:8 2|21 18:8 3|7 75:8 4|52 57:8 5|60 100:8 6|23 25:8 7|33 89:8 8|23 89:8 9|75 15:8 10|21 41:9 1|79 14:9 2|59 100:9 3|88 57:9 4|96 7:9 5|68 17:9 6|51 11:9 7|47 14:9 8|5 88:9 9|96 74:9 10|93 94:10 1|94 33:10 2|75 23:10 3|87 38:10 4|64 95:10 5|74 75:10 6|69 68:10 7|52 90:10 8|6 32:10 9|59 17:10 10</relation>
    <relation name="R129" arity="2" nbTuples="100" semantics="soft" defaultCost="infinity">70 32:1 1|81 59:1 2|53 24:1 3|98 85:1 4|40 60:1 5|64 100:1 6|84 67:1 7|37 23:1 8|75 96:1 9|25 38:1 10|22 67:2 1|80 36:2 2|57 62:2 3|25 41:2 4|11 98:2 5|64 50:2 6|70 5:2 7|58 77:2 8|26 45:2 9|95 92:2 10|27 11:3 1|39 53:3 2|8 37:3 3|49 72:3 4|35 93:3 5|78 57:3 6|26 2:3 7|40 18:3 8|96 97:3 9|77 47:3 10|7 86:4 1|13 12:4 2|2 79:4 3|81 55:4 4|95 12:4 5|6 7:4 6|95 51:4 7|6 95:4 8|9 92:4 9|5 40:4 10|93 3:5 1|92 12:5 2|34 93:5 3|61 61:5 4|94 37:5 5|54 84:5 6|61 31:5 7|67 49:5 8|17 88:5 9|61 87:5 10|40 61:6 1|99 78:6 2|42 1:6 3|35 80:6 4|34 50:6 5|76 63:6 6|52 94:6 7|53 53:6 8|85 87:6 9|96 91:6 10|6 34:7 1|13 69:7 2|18 44:7 3|35 20:7 4|69 98:7 5|82 82:7 6|52 99:7 7|38 8:7 8|97 94:7 9|34 6:7 10|1 97:8 1|38 86:8 2|57 70:8 3|56 77:8 4|70 80:8 5|54 10:8 6|6 38:8 7|83 32:8 8|87 50:8 9|89 44:8 10|90 76:9 1|68 87:9 2|20 13:9 3|13 53:9 4|10 10:9 5|25 4:9 6|85 39:9 7|96 19:9 8|84 64:9 9|84 67:9 10|30 28:10 1|39 14:10 2|96 44:10 3|56 3:10 4|42 59:10 5|10 71:10 6|4 93:10 7|86 33:10 8|42 89:10 9|84 56:10 10</relation>
    <relation name="R130" arity="2" nbTuples="100" semantics="soft" defaultCost="infinity">61 26:1 1|48 38:1 2|42 93:1 3|47 26:1 4|62 41:1 5|16 51:1 6|77 86:1 7|12 30:1 8|23 59:1 9|2 37:1 10|52 68:2 1|53 80:2 2|58 46:2 3|62 19:2 4|58 67:2 5|56 97:2 6|5 100:2 7|89 39:2 8|42 86:2 9|53 32:2 10|19 38:3 1|60 92:3 2|44 73:3 3|76 86:3 4|37 93:3 5|10 57:3 6|36 71:3 7|42 98:3 8|77 3:3 9|29 1:3 10|14 18:4 1|84 72:4 2|29 74:4 3|31 60:4 4|45 95:4 5|55 55:4 6|48 28:4 7|18 1:4 8|60 63:4 9|87 98:4 10|61 77:5 1|50 18:5 2|38 16:5 3|88 54:5 4|47 84:5 5|99 27:5 6|41 44:5 7|88 99:5 8|44 3:5 9|30 61:5 10|84 1:6 1|95 73:6 2|5 99:6 3|61 74:6 4|40 94:6 5|97 88:6 6|98 2:6 7|67 7:6 8|35 63:6 9|31 42:6 10|23 52:7 1|56 82:7 2|73 8:7 3|11 39:7 4|99 10:7 5|22 9:7 6|86 73:7 7|77 100:7 8|26 70:7 9|43 52:7 10|16 14:8 1|7 24:8 2|50 95:8 3|92 59:8 4|66 92:8 5|9 25:8 6|60 41:8 7|82 62:8 8|76 82:8 9|89 56:8 10|15 68:9 1|46 17:9 2|13 78:9 3|47 1:9 4|76 28:9 5|33 14:9 6|80 39:9 7|60 85:9 8|75 100:9 9|87 100:9 10|83 14:10 1|51 54:10 2|70 4:10 3|100 80:10 4|12 24:10 5|50 95:10 6|53 100:10 7|98 93:10 8|29 8:10 9|97 24:10 10</relation>
    <relation name="R131" arity="2" nbTuples="100" semantics="soft" defaultCost="infinity">10 84:1 1|77 85:1 2|60 46:1 3|53 55:1 4|59 4:1 5|3 18:1 6|31 19:1 7|95 13:1 8|7 83:1 9|46 84:1 10|21 83:2 1|39 79:2 2|2 16:2 3|9 26:2 4|89 46:2 5|96 61:2 6|80 63:2 7|75 76:2 8|13 85:2 9|67 33:2 10|21 75:3 1|75 54:3 2|57 49:3 3|31 98:3 4|69 14:3 5|64 12:3 6|36 21:3 7|68 46:3 8|88 61:3 9|48 92:3 10|57 41:4 1|46 31:4 2|41 16:4 3|96 44:4 4|52 20:4 5|38 79:4 6|31 31:4 7|36 25:4 8|29 92:4 9|68 4:4 10|36 44:5 1|30 64:5 2|12 69:5 3|92 94:5 4|18 98:5 5|47 83:5 6|50 21:5 7|63 89:5 8|8 51:5 9|7 84:5 10|94 93:6 1|38 77:6 2|71 31:6 3|58 63:6 4|100 99:6 5|29 56:6 6|20 85:6 7|95 6:6 8|93 100:6 9|4 64:6 10|40 11:7 1|56 64:7 2|98 27:7 3|81 65:7 4|17 98:7 5|38 37:7 6|28 9:7 7|87 26:7 8|3 95:7 9|12 88:7 10|80 36:8 1|68 50:8 2|56 83:8 3|58 90:8 4|92 34:8 5|61 44:8 6|32 39:8 7|19 58:8 8|44 64:8 9|84 17:8 10|24 96:9 1|56 30:9 2|19 58:9 3|94 56:9 4|74 40:9 5|64 1:9 6|45 48:9 7|13 29:9 8|1 18:9 9|62 8:9 10|3 62:10 1|36 92:10 2|14 25:10 3|76 47:10 4|54 92:10 5|61 19:10 6|21 99:10 7|84 39:10 8|25 46:10 9|13 71:10 10</relation>
    <relation name="R132" arity="2" nbTuples="100" semantics="soft" defaultCost="infinity">41 57:1 1|88 98:1 2|62 58:1 3|34 77:1 4|71 31:1 5|15 67:1 6|36 99:1 7|88 96:1 8|92 99:1 9|92 6:1 10|60 28:2 1|88 71:2 2|87 17:2 3|29 75:2 4|49 66:2 5|33 9:2 6|19 93:2 7|3 23:2 8|47 87:2 9|37 42:2 10|96 67:3 1|37 85:3 2|81 61:3 3|65 46:3 4|13 85:3 5|8 61:3 6|28 81:3 7|30 32:3 8|50 76:3 9|39 98:3 10|10 81:4 1|93 40:4 2|62 76:4 3|41 27:4 4|38 98:4 5|81 84:4 6|3 51:4 7|28 22:4 8|85 64:4 9|28 41:4 10|61 23:5 1|22 66:5 2|49 13:5 3|75 80:5 4|87 2:5 5|93 52:5 6|40 43:5 7|10 75:5 8|60 54:5 9|37 70:5 10|7 69:6 1|22 46:6 2|24 88:6 3|70 26:6 4|71 54:6 5|95 17:6 6|65 35:6 7|84 12:6 8|55 16:6 9|89 96:6 10|41 33:7 1|4 33:7 2|10 31:7 3|51 11:7 4|67 61:7 5|43 35:7 6|82 85:7 7|79 49:7 8|24 85:7 9|43 9:7 10|67 58:8 1|24 98:8 2|40 94:8 3|31 61:8 4|59 24:8 5|94 75:8 6|67 56:8 7|54 71:8 8|72 12:8 9|13 95:8 10|51 14:9 1|68 72:9 2|3 62:9 3|31 19:9 4|64 99:9 5|72 47:9 6|71 58:9 7|5 77:9 8|50 36:9 9|36 97:9 10|25 44:10 1|77 58:10 2|100 67:10 3|57 44:10 4|38 35:10 5|35 16:10 6|69 25:10 7|43 71:10 8|6 89:10 9|31 30:10 10</relation>
    <relation name="R133" arity="2" nbTuples="100" semantics="soft" defaultCost="infinity">80 12:1 1|1 6:1 2|32 97:1 3|89 18:1 4|96 85:1 5|85 10:1 6|58 16:1 7|20 94:1 8|53 59:1 9|36 18:1 10|73 43:2 1|39 19:2 2|69 46:2 3|11 51:2 4|19 1:2 5|51 75:2 6|89 27:2 7|87 92:2 8|63 2:2 9|32 82:2 10|31 14:3 1|81 4:3 2|19 94:3 3|52 24:3 4|33 28:3 5|35 7:3 6|22 10:3 7|90 47:3 8|16 36:3 9|41 79:3 10|95 73:4 1|49 68:4 2|23 97:4 3|20 25:4 4|75 36:4 5|77 85:4 6|95 17:4 7|72 23:4 8|68 54:4 9|34 86:4 10|86 15:5 1|53 62:5 2|52 8:5 3|80 6:5 4|43 52:5 5|70 20:5 6|67 41:5 7|65 61:5 8|87 65:5 9|73 40:5 10|38 78:6 1|46 71:6 2|80 18:6 3|99 15:6 4|29 29:6 5|63 59:6 6|69 66:6 7|4 84:6 8|32 96:6 9|43 57:6 10|25 71:7 1|67 98:7 2|26 47:7 3|35 93:7 4|38 47:7 5|69 12:7 6|66 20:7 7|70 21:7 8|21 4:7 9|80 7:7 10|85 63:8 1|100 11:8 2|42 11:8 3|96 59:8 4|25 33:8 5|92 29:8 6|83 24:8 7|22 94:8 8|25 11:8 9|37 63:8 10|95 23:9 1|81 4:9 2|27 98:9 3|32 75:9 4|7 72:9 5|7 14:9 6|90 98:9 7|32 94:9 8|91 87:9 9|45 23:9 10|12 18:10 1|77 64:10 2|7 71:10 3|61 66:10 4|5 24:10 5|58 24:10 6|70 64:10 7|50 47:10 8|79 39:10 9|48 90:10 10</relation>
    <relation name="R134" arity="2" nbTuples="100" semantics="soft" defaultCost="infinity">16 16:1 1|76 69:1 2|14 80:1 3|45 46:1 4|68 64:1 5|5 50:1 6|41 53:1 7|78 77:1 8|8 89:1 9|89 88:1 10|55 68:2 1|86 9:2 2|24 81:2 3|32 36:2 4|28 43:2 5|63 16:2 6|87 25:2 7|40 83:2 8|8 91:2 9|34 28:2 10|65 10:3 1|28 62:3 2|1 33:3 3|11 54:3 4|96 92:3 5|51 24:3 6|86 66:3 7|31 74:3 8|52 96:3 9|72 55:3 10|18 80:4 1|74 98:4 2|98 22:4 3|84 21:4 4|96 10:4 5|32 86:4 6|6 76:4 7|47 69:4 8|15 61:4 9|68 59:4 10|75 69:5 1|23 20:5 2|38 47:5 3|64 72:5 4|88 44:5 5|96 30:5 6|36 19:5 7|82 9:5 8|90 9:5 9|29 13:5 10|89 91:6 1|69 30:6 2|67 10:6 3|88 30:6 4|69 87:6 5|77 84:6 6|76 58:6 7|28 20:6 8|8 45:6 9|90 51:6 10|37 92:7 1|34 2:7 2|48 80:7 3|66 98:7 4|94 53:7 5|61 80:7 6|32 77:7 7|46 49:7 8|22 89:7 9|99 43:7 10|53 68:8 1|91 6:8 2|4 32:8 3|76 15:8 4|2 18:8 5|37 73:8 6|33 93:8 7|68 26:8 8|65 9:8 9|80 71:8 10|7 88:9 1|79 99:9 2|65 28:9 3|46 43:9 4|11 83:9 5|11 54:9 6|39 65:9 7|98 85:9 8|12 18:9 9|27 8:9 10|16 92:10 1|75 65:10 2|20 55:10 3|100 100:10 4|21 81:10 5|80 94:10 6|68 46:10 7|78 73:10 8|17 80:10 9|64 80:10 10</relation>
    <relation name="R135" arity="2" nbTuples="100" semantics="soft" defaultCost="infinity">34 37:1 1|22 98:1 2|78 49:1 3|59 75:1 4|9 42:1 5|84 9:1 6|43 34:1 7|60 85:1 8|62 41:1 9|49 12:1 10|86 27:2 1|71 19:2 2|80 12:2 3|47 49:2 4|22 29:2 5|59 85:2 6|74 89:2 7|4 58:2 8|20 47:2 9|67 66:2 10|76 92:3 1|5 55:3 2|95 48:3 3|1 26:3 4|71 93:3 5|75 13:3 6|4 82:3 7|85 41:3 8|46 3:3 9|97 39:3 10|62 40:4 1|39 49:4 2|40 99:4 3|39 58:4 4|64 100:4 5|40 51:4 6|25 16:4 7|45 52:4 8|62 92:4 9|56 33:4 10|67 81:5 1|22 24:5 2|47 69:5 3|75 74:5 4|30 74:5 5|18 85:5 6|31 77:5 7|64 58:5 8|33 13:5 9|75 70:5 10|31 58:6 1|26 15:6 2|73 31:6 3|19 45:6 4|92 25:6 5|45 52:6 6|60 76:6 7|90 56:6 8|7 92:6 9|44 53:6 10|48 44:7 1|49 34:7 2|28 62:7 3|77 60:7 4|47 51:7 5|15 55:7 6|59 90:7 7|42 52:7 8|38 75:7 9|94 10:7 10|89 77:8 1|97 1:8 2|55 46:8 3|31 59:8 4|3 69:8 5|92 66:8 6|82 57:8 7|87 47:8 8|73 58:8 9|59 44:8 10|83 13:9 1|17 22:9 2|30 25:9 3|40 5:9 4|73 66:9 5|2 76:9 6|49 48:9 7|17 68:9 8|88 86:9 9|71 100:9 10|14 81:10 1|89 2:10 2|16 56:10 3|11 32:10 4|50 79:10 5|11 51:10 6|98 20:10 7|35 23:10 8|15 15:10 9|86 31:10 10</relation>
    <relation name="R136" arity="2" nbTuples="100" semantics="soft" defaultCost="infinity">10 99:1 1|82 68:1 2|10 23:1 3|78 33:1 4|77 57:1 5|58 65:1 6|46 50:1 7|79 34:1 8|99 92:1 9|36 95:1 10|70 19:2 1|60 12:2 2|72 74:2 3|76 55:2 4|46 26:2 5|80 95:2 6|39 63:2 7|43 72:2 8|30 20:2 9|41 14:2 10|12 70:3 1|28 77:3 2|9 38:3 3|100 21:3 4|37 50:3 5|88 28:3 6|67 12:3 7|85 99:3 8|2 40:3 9|81 8:3 10|16 51:4 1|87 80:4 2|9 79:4 3|56 35:4 4|97 60:4 5|97 38:4 6|55 76:4 7|4 54:4 8|32 78:4 9|35 34:4 10|3 8:5 1|9 11:5 2|11 17:5 3|81 20:5 4|25 63:5 5|38 21:5 6|1 47:5 7|100 34:5 8|52 75:5 9|67 78:5 10|49 64:6 1|34 41:6 2|77 96:6 3|21 79:6 4|1 20:6 5|85 11:6 6|78 13:6 7|84 44:6 8|50 20:6 9|29 20:6 10|59 99:7 1|12 70:7 2|7 5:7 3|30 30:7 4|36 69:7 5|37 45:7 6|36 71:7 7|32 89:7 8|11 64:7 9|65 2:7 10|11 15:8 1|71 36:8 2|10 87:8 3|94 6:8 4|79 75:8 5|12 20:8 6|75 81:8 7|4 86:8 8|43 31:8 9|12 63:8 10|40 95:9 1|8 68:9 2|95 85:9 3|82 23:9 4|40 4:9 5|49 65:9 6|58 8:9 7|56 41:9 8|9 59:9 9|89 31:9 10|28 54:10 1|37 75:10 2|90 99:10 3|39 85:10 4|20 70:10 5|50 59:10 6|56 41:10 7|94 62:10 8|55 45:10 9|23 32:10 10</relation>
    <relation name="R137" arity="2" nbTuples="100" semantics="soft" defaultCost="infinity">96 28:1 1|8 52:1 2|49 71:1 3|95 33:1 4|54 17:1 5|99 20:1 6|82 34:1 7|96 59:1 8|90 16:1 9|67 36:1 10|72 36:2 1|69 21:2 2|10 13:2 3|93 45:2 4|66 19:2 5|18 51:2 6|100 58:2 7|21 62:2 8|33 55:2 9|9 50:2 10|34 88:3 1|51 68:3 2|20 7:3 3|45 73:3 4|68 3:3 5|5 46:3 6|5 81:3 7|9 91:3 8|21 36:3 9|29 81:3 10|52 27:4 1|43 83:4 2|14 78:4 3|55 14:4 4|64 62:4 5|84 38:4 6|14 44:4 7|31 25:4 8|82 8:4 9|8 82:4 10|100 97:5 1|89 75:5 2|68 83:5 3|37 44:5 4|71 63:5 5|15 48:5 6|92 84:5 7|5 44:5 8|27 3:5 9|37 68:5 10|88 48:6 1|99 55:6 2|18 32:6 3|55 72:6 4|61 74:6 5|11 72:6 6|38 92:6 7|64 70:6 8|54 60:6 9|77 2:6 10|6 21:7 1|47 33:7 2|23 74:7 3|85 36:7 4|57 80:7 5|53 76:7 6|50 53:7 7|68 95:7 8|46 27:7 9|75 31:7 10|18 32:8 1|33 36:8 2|28 46:8 3|85 33:8 4|20 12:8 5|80 73:8 6|64 79:8 7|14 51:8 8|67 40:8 9|7 46:8 10|89 13:9 1|66 57:9 2|30 51:9 3|22 48:9 4|14 12:9 5|3 96:9 6|27 99:9 7|92 84:9 8|55 17:9 9|58 1:9 10|35 80:10 1|4 20:10 2|26 38:10 3|42 88:10 4|88 8:10 5|31 65:10 6|28 7:10 7|62 99:10 8|5 24:10 9|3 74:10 10</relation>
    <relation name="R138" arity="2" nbTuples="100" semantics="soft" defaultCost="infinity">11 86:1 1|69 86:1 2|39 21:1 3|44 75:1 4|14 29:1 5|95 66:1 6|54 37:1 7|33 51:1 8|91 50:1 9|56 69:1 10|72 33:2 1|72 35:2 2|81 48:2 3|23 80:2 4|32 66:2 5|91 6:2 6|94 91:2 7|91 33:2 8|71 30:2 9|21 79:2 10|5 52:3 1|96 8:3 2|15 6:3 3|5 32:3 4|76 59:3 5|71 56:3 6|25 68:3 7|39 23:3 8|68 95:3 9|24 23:3 10|60 11:4 1|52 79:4 2|99 65:4 3|84 81:4 4|29 22:4 5|79 59:4 6|48 17:4 7|63 61:4 8|61 95:4 9|82 32:4 10|43 69:5 1|8 61:5 2|10 58:5 3|7 19:5 4|51 7:5 5|50 69:5 6|64 82:5 7|13 86:5 8|76 26:5 9|85 22:5 10|43 72:6 1|87 84:6 2|36 48:6 3|30 96:6 4|89 60:6 5|32 84:6 6|50 38:6 7|31 93:6 8|93 63:6 9|12 53:6 10|90 92:7 1|46 74:7 2|7 69:7 3|62 50:7 4|59 74:7 5|5 51:7 6|38 63:7 7|23 59:7 8|94 28:7 9|20 39:7 10|23 100:8 1|43 81:8 2|26 91:8 3|17 29:8 4|28 2:8 5|61 47:8 6|30 78:8 7|89 40:8 8|22 30:8 9|71 35:8 10|49 22:9 1|6 47:9 2|22 42:9 3|12 90:9 4|85 83:9 5|35 2:9 6|11 65:9 7|58 86:9 8|74 67:9 9|41 3:9 10|59 26:10 1|85 83:10 2|2 16:10 3|78 61:10 4|26 19:10 5|45 67:10 6|30 50:10 7|4 81:10 8|7 9:10 9|80 63:10 10</relation>
    <relation name="R139" arity="2" nbTuples="100" semantics="soft" defaultCost="infinity">20 90:1 1|57 55:1 2|46 99:1 3|38 78:1 4|93 82:1 5|92 28:1 6|49 8:1 7|98 5:1 8|61 96:1 9|64 98:1 10|54 35:2 1|98 91:2 2|7 85:2 3|98 44:2 4|45 19:2 5|31 56:2 6|9 19:2 7|87 2:2 8|18 3:2 9|50 13:2 10|33 25:3 1|15 39:3 2|33 68:3 3|96 35:3 4|38 4:3 5|90 82:3 6|17 2:3 7|51 49:3 8|67 7:3 9|20 7:3 10|100 18:4 1|56 73:4 2|26 89:4 3|3 5:4 4|83 24:4 5|75 20:4 6|68 74:4 7|76 63:4 8|98 17:4 9|75 24:4 10|25 90:5 1|61 36:5 2|91 69:5 3|56 84:5 4|70 75:5 5|15 1:5 6|33 100:5 7|65 7:5 8|8 55:5 9|41 13:5 10|62 67:6 1|50 11:6 2|99 35:6 3|47 11:6 4|88 27:6 5|70 24:6 6|82 68:6 7|48 27:6 8|23 35:6 9|49 64:6 10|65 88:7 1|40 21:7 2|27 89:7 3|37 16:7 4|72 22:7 5|7 30:7 6|65 40:7 7|25 27:7 8|77 17:7 9|29 97:7 10|31 29:8 1|25 82:8 2|69 41:8 3|1 41:8 4|71 5:8 5|18 42:8 6|21 59:8 7|95 62:8 8|19 49:8 9|5 42:8 10|59 77:9 1|9 97:9 2|37 13:9 3|52 98:9 4|58 15:9 5|83 83:9 6|95 29:9 7|90 65:9 8|2 47:9 9|98 83:9 10|61 62:10 1|7 26:10 2|96 22:10 3|73 71:10 4|76 17:10 5|63 38:10 6|6 53:10 7|14 12:10 8|30 9:10 9|100 41:10 10</relation>
    <relation name="R140" arity="2" nbTuples="100" semantics="soft" defaultCost="infinity">74 34:1 1|2 49:1 2|64 55:1 3|33 5:1 4|37 35:1 5|19 99:1 6|72 70:1 7|39 92:1 8|24 63:1 9|39 32:1 10|79 57:2 1|89 34:2 2|38 13:2 3|37 62:2 4|4 16:2 5|83 68:2 6|40 30:2 7|100 82:2 8|45 30:2 9|85 72:2 10|75 60:3 1|39 32:3 2|49 5:3 3|66 2:3 4|29 73:3 5|31 69:3 6|42 48:3 7|11 16:3 8|91 63:3 9|42 87:3 10|47 30:4 1|33 32:4 2|72 74:4 3|21 2:4 4|98 65:4 5|10 72:4 6|96 12:4 7|48 92:4 8|35 99:4 9|42 65:4 10|61 29:5 1|88 78:5 2|56 88:5 3|77 37:5 4|54 86:5 5|85 68:5 6|24 17:5 7|76 92:5 8|46 48:5 9|87 98:5 10|84 80:6 1|97 65:6 2|14 59:6 3|2 59:6 4|36 22:6 5|22 12:6 6|62 97:6 7|3 88:6 8|51 30:6 9|70 54:6 10|37 5:7 1|62 39:7 2|49 3:7 3|53 2:7 4|68 61:7 5|58 2:7 6|51 49:7 7|77 18:7 8|63 24:7 9|89 7:7 10|98 83:8 1|89 99:8 2|54 63:8 3|2 33:8 4|92 37:8 5|31 84:8 6|72 67:8 7|4 27:8 8|82 86:8 9|51 27:8 10|77 91:9 1|23 85:9 2|33 70:9 3|67 71:9 4|98 83:9 5|29 55:9 6|27 57:9 7|100 35:9 8|51 89:9 9|41 69:9 10|91 66:10 1|20 92:10 2|25 57:10 3|76 11:10 4|56 77:10 5|67 84:10 6|72 53:10 7|15 67:10 8|83 63:10 9|40 38:10 10</relation>
    <relation name="R141" arity="2" nbTuples="100" semantics="soft" defaultCost="infinity">35 85:1 1|94 39:1 2|18 32:1 3|64 39:1 4|98 91:1 5|39 98:1 6|53 78:1 7|94 95:1 8|46 29:1 9|16 10:1 10|19 65:2 1|95 11:2 2|60 91:2 3|52 69:2 4|24 86:2 5|12 27:2 6|100 8:2 7|53 16:2 8|16 92:2 9|37 11:2 10|35 45:3 1|29 26:3 2|39 69:3 3|12 3:3 4|36 74:3 5|92 100:3 6|10 4:3 7|35 50:3 8|37 92:3 9|99 80:3 10|28 86:4 1|68 88:4 2|17 25:4 3|44 87:4 4|3 17:4 5|51 43:4 6|84 14:4 7|33 47:4 8|60 25:4 9|67 74:4 10|43 99:5 1|87 46:5 2|56 27:5 3|35 72:5 4|81 37:5 5|61 50:5 6|23 64:5 7|100 84:5 8|13 7:5 9|71 49:5 10|7 5:6 1|57 43:6 2|65 6:6 3|67 44:6 4|91 12:6 5|42 2:6 6|81 43:6 7|7 69:6 8|95 90:6 9|48 10:6 10|85 58:7 1|99 5:7 2|17 73:7 3|74 89:7 4|50 43:7 5|25 67:7 6|39 31:7 7|7 88:7 8|32 55:7 9|69 28:7 10|14 78:8 1|88 21:8 2|73 11:8 3|13 28:8 4|25 28:8 5|22 29:8 6|5 36:8 7|65 100:8 8|59 40:8 9|29 9:8 10|83 94:9 1|28 77:9 2|50 17:9 3|49 2:9 4|36 19:9 5|48 86:9 6|86 86:9 7|33 46:9 8|26 35:9 9|83 42:9 10|73 53:10 1|9 17:10 2|36 19:10 3|70 79:10 4|10 7:10 5|90 31:10 6|39 62:10 7|7 9:10 8|19 40:10 9|48 64:10 10</relation>
    <relation name="R142" arity="2" nbTuples="100" semantics="soft" defaultCost="infinity">15 19:1 1|66 69:1 2|27 78:1 3|9 27:1 4|18 61:1 5|92 16:1 6|97 60:1 7|5 98:1 8|13 60:1 9|75 74:1 10|54 6:2 1|10 91:2 2|30 87:2 3|90 38:2 4|63 50:2 5|45 29:2 6|7 85:2 7|35 94:2 8|40 49:2 9|10 37:2 10|24 57:3 1|23 12:3 2|5 72:3 3|8 72:3 4|36 90:3 5|4 22:3 6|22 52:3 7|44 75:3 8|79 77:3 9|25 59:3 10|70 33:4 1|20 88:4 2|90 42:4 3|51 78:4 4|49 62:4 5|73 80:4 6|57 55:4 7|1 36:4 8|7 3:4 9|10 87:4 10|24 3:5 1|84 8:5 2|49 62:5 3|37 39:5 4|83 51:5 5|27 89:5 6|63 78:5 7|1 39:5 8|40 12:5 9|40 93:5 10|69 78:6 1|82 26:6 2|40 7:6 3|52 45:6 4|85 43:6 5|3 23:6 6|86 81:6 7|12 35:6 8|52 6:6 9|43 56:6 10|89 15:7 1|51 89:7 2|81 82:7 3|81 98:7 4|25 45:7 5|40 48:7 6|95 15:7 7|98 69:7 8|98 72:7 9|83 90:7 10|88 79:8 1|20 11:8 2|25 30:8 3|41 21:8 4|34 70:8 5|71 90:8 6|5 60:8 7|87 14:8 8|93 78:8 9|72 22:8 10|17 72:9 1|1 95:9 2|19 28:9 3|17 16:9 4|80 27:9 5|94 78:9 6|63 28:9 7|96 72:9 8|66 53:9 9|1 10:9 10|13 57:10 1|48 89:10 2|31 84:10 3|79 93:10 4|32 86:10 5|77 63:10 6|28 88:10 7|14 60:10 8|74 22:10 9|48 89:10 10</relation>
    <relation name="R143" arity="2" nbTuples="100" semantics="soft" defaultCost="infinity">3 4:1 1|13 55:1 2|94 6:1 3|51 85:1 4|2 35:1 5|32 23:1 6|75 5:1 7|17 10:1 8|19 44:1 9|75 21:1 10|53 88:2 1|91 48:2 2|76 52:2 3|63 1:2 4|96 80:2 5|20 65:2 6|21 53:2 7|51 25:2 8|79 13:2 9|10 75:2 10|72 69:3 1|55 25:3 2|56 32:3 3|52 67:3 4|49 25:3 5|96 92:3 6|21 32:3 7|24 82:3 8|72 22:3 9|99 86:3 10|20 24:4 1|13 37:4 2|19 23:4 3|87 84:4 4|28 50:4 5|31 31:4 6|62 91:4 7|56 16:4 8|42 9:4 9|2 98:4 10|41 44:5 1|33 45:5 2|22 57:5 3|49 72:5 4|36 6:5 5|51 3:5 6|91 96:5 7|13 90:5 8|35 75:5 9|79 83:5 10|85 58:6 1|72 46:6 2|32 51:6 3|7 54:6 4|2 52:6 5|59 68:6 6|87 69:6 7|67 41:6 8|95 46:6 9|80 88:6 10|29 42:7 1|43 89:7 2|13 67:7 3|91 22:7 4|3 21:7 5|94 15:7 6|75 79:7 7|76 83:7 8|65 4:7 9|2 95:7 10|37 46:8 1|50 87:8 2|5 69:8 3|17 59:8 4|94 99:8 5|70 33:8 6|25 8:8 7|54 90:8 8|9 71:8 9|12 69:8 10|21 82:9 1|69 30:9 2|78 50:9 3|85 64:9 4|45 27:9 5|23 65:9 6|66 87:9 7|60 58:9 8|23 87:9 9|10 27:9 10|74 42:10 1|30 52:10 2|92 43:10 3|92 34:10 4|15 60:10 5|61 67:10 6|51 74:10 7|94 69:10 8|25 14:10 9|74 88:10 10</relation>
    <relation name="R144" arity="2" nbTuples="100" semantics="soft" defaultCost="infinity">55 65:1 1|30 52:1 2|24 54:1 3|67 49:1 4|90 41:1 5|76 67:1 6|100 45:1 7|89 58:1 8|10 9:1 9|99 48:1 10|98 88:2 1|5 42:2 2|33 20:2 3|22 31:2 4|25 59:2 5|12 70:2 6|4 90:2 7|77 27:2 8|92 5:2 9|16 92:2 10|98 44:3 1|71 75:3 2|82 81:3 3|59 85:3 4|7 68:3 5|74 82:3 6|94 22:3 7|66 10:3 8|30 88:3 9|99 56:3 10|5 85:4 1|55 7:4 2|81 4:4 3|50 83:4 4|53 96:4 5|10 100:4 6|51 55:4 7|26 15:4 8|37 97:4 9|36 68:4 10|23 86:5 1|31 68:5 2|78 70:5 3|32 19:5 4|4 46:5 5|29 42:5 6|91 88:5 7|50 72:5 8|24 48:5 9|32 10:5 10|72 29:6 1|30 19:6 2|39 53:6 3|10 50:6 4|73 20:6 5|30 43:6 6|99 65:6 7|71 100:6 8|52 42:6 9|86 7:6 10|1 55:7 1|51 77:7 2|2 82:7 3|77 24:7 4|30 47:7 5|95 86:7 6|94 17:7 7|75 97:7 8|48 32:7 9|34 88:7 10|99 81:8 1|6 79:8 2|89 96:8 3|90 42:8 4|65 32:8 5|60 82:8 6|78 75:8 7|51 9:8 8|72 29:8 9|8 53:8 10|72 77:9 1|13 92:9 2|82 86:9 3|31 84:9 4|91 27:9 5|70 60:9 6|62 68:9 7|67 28:9 8|1 40:9 9|1 58:9 10|54 27:10 1|20 37:10 2|46 6:10 3|97 27:10 4|98 10:10 5|97 43:10 6|55 59:10 7|4 65:10 8|60 93:10 9|66 48:10 10</relation>
    <relation name="R145" arity="2" nbTuples="100" semantics="soft" defaultCost="infinity">68 65:1 1|94 19:1 2|4 2:1 3|44 5:1 4|57 31:1 5|91 71:1 6|6 37:1 7|64 83:1 8|39 42:1 9|93 76:1 10|16 11:2 1|89 66:2 2|92 76:2 3|91 58:2 4|5 67:2 5|47 31:2 6|44 34:2 7|62 62:2 8|51 38:2 9|28 91:2 10|84 8:3 1|95 40:3 2|55 57:3 3|62 5:3 4|5 64:3 5|70 97:3 6|93 39:3 7|56 94:3 8|2 10:3 9|97 38:3 10|38 87:4 1|81 12:4 2|60 83:4 3|3 87:4 4|21 93:4 5|16 61:4 6|25 68:4 7|100 69:4 8|98 47:4 9|2 53:4 10|34 47:5 1|85 86:5 2|55 60:5 3|63 43:5 4|37 18:5 5|56 5:5 6|63 71:5 7|86 9:5 8|62 46:5 9|41 60:5 10|58 97:6 1|86 38:6 2|81 48:6 3|73 39:6 4|33 39:6 5|80 44:6 6|94 98:6 7|65 82:6 8|34 63:6 9|51 37:6 10|36 17:7 1|55 33:7 2|14 2:7 3|84 100:7 4|59 92:7 5|41 23:7 6|97 71:7 7|96 68:7 8|70 26:7 9|12 63:7 10|26 75:8 1|98 4:8 2|7 14:8 3|58 83:8 4|36 48:8 5|50 98:8 6|96 5:8 7|99 44:8 8|41 67:8 9|15 70:8 10|8 97:9 1|81 12:9 2|43 26:9 3|7 29:9 4|18 55:9 5|26 66:9 6|8 59:9 7|96 19:9 8|40 72:9 9|20 78:9 10|45 44:10 1|17 63:10 2|76 3:10 3|99 97:10 4|7 32:10 5|86 82:10 6|17 40:10 7|48 13:10 8|88 91:10 9|36 54:10 10</relation>
    <relation name="R146" arity="2" nbTuples="100" semantics="soft" defaultCost="infinity">73 15:1 1|33 96:1 2|84 43:1 3|13 28:1 4|24 38:1 5|24 16:1 6|41 45:1 7|95 26:1 8|20 21:1 9|89 7:1 10|21 39:2 1|34 76:2 2|79 33:2 3|59 33:2 4|41 66:2 5|26 86:2 6|42 94:2 7|91 50:2 8|80 35:2 9|60 28:2 10|3 4:3 1|92 88:3 2|53 75:3 3|4 99:3 4|13 50:3 5|65 94:3 6|90 19:3 7|23 89:3 8|28 62:3 9|6 1:3 10|88 96:4 1|49 57:4 2|54 93:4 3|52 34:4 4|6 29:4 5|31 8:4 6|100 46:4 7|54 44:4 8|24 77:4 9|47 9:4 10|52 82:5 1|50 45:5 2|2 46:5 3|59 2:5 4|25 66:5 5|29 95:5 6|83 75:5 7|27 91:5 8|49 53:5 9|32 42:5 10|49 69:6 1|31 9:6 2|12 15:6 3|34 27:6 4|17 27:6 5|54 9:6 6|49 50:6 7|84 12:6 8|24 2:6 9|35 15:6 10|58 34:7 1|11 90:7 2|52 72:7 3|85 31:7 4|92 15:7 5|23 64:7 6|92 24:7 7|32 12:7 8|30 44:7 9|56 37:7 10|33 73:8 1|38 21:8 2|55 95:8 3|40 33:8 4|35 72:8 5|97 38:8 6|84 28:8 7|100 34:8 8|32 82:8 9|22 93:8 10|11 95:9 1|14 17:9 2|50 3:9 3|54 41:9 4|85 85:9 5|78 19:9 6|58 2:9 7|83 100:9 8|15 59:9 9|61 68:9 10|81 70:10 1|41 20:10 2|74 31:10 3|55 48:10 4|29 2:10 5|10 45:10 6|59 91:10 7|45 1:10 8|40 83:10 9|71 2:10 10</relation>
    <relation name="R147" arity="2" nbTuples="100" semantics="soft" defaultCost="infinity">16 72:1 1|52 78:1 2|41 24:1 3|58 27:1 4|40 4:1 5|29 75:1 6|50 79:1 7|25 91:1 8|7 22:1 9|17 50:1 10|5 36:2 1|24 9:2 2|5 13:2 3|86 81:2 4|74 71:2 5|39 44:2 6|64 3:2 7|6 9:2 8|84 90:2 9|52 23:2 10|8 51:3 1|51 3:3 2|78 21:3 3|20 35:3 4|69 75:3 5|5 9:3 6|87 18:3 7|84 90:3 8|44 35:3 9|36 91:3 10|71 82:4 1|56 37:4 2|95 57:4 3|56 69:4 4|72 31:4 5|37 89:4 6|93 49:4 7|77 6:4 8|80 59:4 9|69 89:4 10|88 79:5 1|37 14:5 2|3 65:5 3|34 28:5 4|40 80:5 5|54 69:5 6|3 51:5 7|39 89:5 8|39 23:5 9|35 58:5 10|17 20:6 1|53 74:6 2|13 69:6 3|38 92:6 4|100 9:6 5|88 63:6 6|93 91:6 7|77 78:6 8|43 53:6 9|39 79:6 10|85 20:7 1|11 11:7 2|58 65:7 3|30 73:7 4|65 66:7 5|55 33:7 6|32 62:7 7|22 66:7 8|6 18:7 9|12 92:7 10|94 91:8 1|79 88:8 2|91 5:8 3|6 65:8 4|42 22:8 5|10 15:8 6|89 7:8 7|64 53:8 8|34 20:8 9|28 95:8 10|75 13:9 1|90 50:9 2|28 11:9 3|83 4:9 4|32 82:9 5|14 48:9 6|30 98:9 7|76 85:9 8|80 57:9 9|18 34:9 10|92 96:10 1|56 53:10 2|94 30:10 3|64 75:10 4|54 3:10 5|42 69:10 6|19 61:10 7|84 18:10 8|36 4:10 9|54 22:10 10</relation>
    <relation name="R148" arity="2" nbTuples="100" semantics="soft" defaultCost="infinity">100 96:1 1|10 39:1 2|22 90:1 3|12 68:1 4|78 41:1 5|41 20:1 6|76 44:1 7|52 11:1 8|12 92:1 9|77 39:1 10|7 3:2 1|77 36:2 2|45 16:2 3|85 95:2 4|58 29:2 5|21 15:2 6|16 32:2 7|58 19:2 8|78 17:2 9|10 60:2 10|78 62:3 1|83 31:3 2|31 45:3 3|45 82:3 4|87 16:3 5|43 36:3 6|19 43:3 7|32 89:3 8|66 50:3 9|5 96:3 10|35 14:4 1|46 26:4 2|61 23:4 3|71 91:4 4|85 63:4 5|6 42:4 6|36 10:4 7|4 72:4 8|30 2:4 9|75 40:4 10|86 74:5 1|49 77:5 2|37 34:5 3|36 41:5 4|55 93:5 5|1 32:5 6|48 38:5 7|9 67:5 8|89 95:5 9|9 96:5 10|8 15:6 1|87 27:6 2|73 55:6 3|12 1:6 4|93 59:6 5|23 68:6 6|10 44:6 7|31 90:6 8|51 63:6 9|3 4:6 10|64 39:7 1|85 72:7 2|43 74:7 3|64 55:7 4|58 45:7 5|95 36:7 6|22 60:7 7|61 56:7 8|9 75:7 9|83 97:7 10|23 58:8 1|90 10:8 2|35 87:8 3|6 59:8 4|36 100:8 5|10 100:8 6|71 84:8 7|61 31:8 8|71 52:8 9|30 80:8 10|77 26:9 1|50 14:9 2|65 7:9 3|52 16:9 4|20 100:9 5|9 62:9 6|68 12:9 7|92 50:9 8|71 53:9 9|20 77:9 10|13 27:10 1|5 97:10 2|46 88:10 3|77 83:10 4|70 46:10 5|100 96:10 6|82 68:10 7|65 8:10 8|19 30:10 9|14 92:10 10</relation>
    <relation name="R149" arity="2" nbTuples="100" semantics="soft" defaultCost="infinity">21 89:1 1|68 51:1 2|2 11:1 3|84 16:1 4|56 12:1 5|27 26:1 6|47 100:1 7|37 66:1 8|50 58:1 9|14 97:1 10|55 92:2 1|82 36:2 2|38 18:2 3|85 57:2 4|8 37:2 5|79 40:2 6|72 28:2 7|20 16:2 8|39 45:2 9|13 6:2 10|64 7:3 1|92 87:3 2|59 32:3 3|10 66:3 4|50 63:3 5|93 3:3 6|46 22:3 7|56 54:3 8|66 9:3 9|25 90:3 10|35 69:4 1|20 76:4 2|9 50:4 3|31 83:4 4|66 57:4 5|91 43:4 6|48 34:4 7|17 68:4 8|69 97:4 9|66 56:4 10|67 67:5 1|8 74:5 2|12 35:5 3|63 86:5 4|89 53:5 5|12 59:5 6|31 20:5 7|49 7:5 8|6 91:5 9|13 53:5 10|4 20:6 1|93 55:6 2|99 46:6 3|96 61:6 4|63 68:6 5|89 26:6 6|44 90:6 7|85 46:6 8|49 78:6 9|17 49:6 10|14 53:7 1|51 18:7 2|35 80:7 3|30 73:7 4|49 53:7 5|3 27:7 6|94 39:7 7|80 72:7 8|40 87:7 9|90 27:7 10|85 70:8 1|36 59:8 2|42 97:8 3|68 47:8 4|70 68:8 5|42 49:8 6|31 54:8 7|10 9:8 8|97 6:8 9|25 20:8 10|51 14:9 1|52 56:9 2|6 75:9 3|53 61:9 4|31 41:9 5|29 96:9 6|51 67:9 7|92 13:9 8|57 5:9 9|25 67:9 10|36 26:10 1|33 25:10 2|35 2:10 3|38 84:10 4|10 20:10 5|65 97:10 6|81 43:10 7|52 14:10 8|76 1:10 9|23 78:10 10</relation>
    <relation name="R150" arity="2" nbTuples="100" semantics="soft" defaultCost="infinity">17 16:1 1|42 3:1 2|92 68:1 3|53 34:1 4|69 24:1 5|80 43:1 6|97 44:1 7|43 16:1 8|83 42:1 9|8 50:1 10|63 25:2 1|35 78:2 2|19 52:2 3|78 3:2 4|63 74:2 5|14 40:2 6|85 46:2 7|8 44:2 8|22 59:2 9|28 86:2 10|6 11:3 1|78 70:3 2|69 72:3 3|95 48:3 4|64 31:3 5|74 38:3 6|16 56:3 7|100 10:3 8|43 69:3 9|63 71:3 10|39 40:4 1|82 37:4 2|54 24:4 3|34 55:4 4|28 63:4 5|70 16:4 6|45 65:4 7|62 40:4 8|30 33:4 9|19 54:4 10|6 84:5 1|69 91:5 2|9 45:5 3|44 83:5 4|31 37:5 5|89 69:5 6|94 59:5 7|71 54:5 8|88 54:5 9|55 22:5 10|84 22:6 1|37 32:6 2|24 29:6 3|85 5:6 4|43 62:6 5|13 11:6 6|96 38:6 7|16 91:6 8|90 20:6 9|39 28:6 10|96 36:7 1|13 24:7 2|75 60:7 3|81 29:7 4|37 30:7 5|66 6:7 6|99 3:7 7|64 18:7 8|96 33:7 9|45 63:7 10|4 73:8 1|32 10:8 2|34 49:8 3|68 99:8 4|68 22:8 5|38 40:8 6|42 35:8 7|11 34:8 8|47 10:8 9|72 25:8 10|95 44:9 1|71 8:9 2|76 35:9 3|75 66:9 4|89 51:9 5|40 74:9 6|16 42:9 7|96 40:9 8|8 2:9 9|73 22:9 10|90 56:10 1|93 23:10 2|50 61:10 3|51 1:10 4|72 25:10 5|87 40:10 6|95 15:10 7|60 43:10 8|9 65:10 9|12 36:10 10</relation>
    <relation name="R151" arity="2" nbTuples="100" semantics="soft" defaultCost="infinity">8 88:1 1|53 94:1 2|82 27:1 3|31 11:1 4|97 61:1 5|66 11:1 6|49 54:1 7|99 62:1 8|78 99:1 9|86 77:1 10|28 90:2 1|98 29:2 2|18 42:2 3|14 49:2 4|98 37:2 5|89 40:2 6|51 93:2 7|64 38:2 8|34 4:2 9|28 91:2 10|93 32:3 1|80 75:3 2|12 79:3 3|59 24:3 4|98 20:3 5|77 39:3 6|37 14:3 7|87 64:3 8|30 85:3 9|32 21:3 10|88 8:4 1|74 50:4 2|53 92:4 3|79 69:4 4|77 33:4 5|31 72:4 6|56 54:4 7|91 31:4 8|71 37:4 9|82 73:4 10|53 22:5 1|41 89:5 2|30 4:5 3|38 4:5 4|51 68:5 5|80 63:5 6|40 72:5 7|94 37:5 8|60 51:5 9|91 12:5 10|62 46:6 1|47 60:6 2|85 20:6 3|79 67:6 4|27 28:6 5|98 24:6 6|38 9:6 7|18 81:6 8|29 69:6 9|66 8:6 10|38 14:7 1|74 71:7 2|18 27:7 3|66 27:7 4|17 62:7 5|63 86:7 6|86 62:7 7|87 94:7 8|25 19:7 9|19 39:7 10|88 14:8 1|98 9:8 2|6 88:8 3|72 69:8 4|59 47:8 5|67 54:8 6|3 92:8 7|78 40:8 8|10 48:8 9|52 85:8 10|95 51:9 1|39 74:9 2|12 22:9 3|24 81:9 4|88 99:9 5|95 88:9 6|4 15:9 7|11 80:9 8|4 92:9 9|8 84:9 10|83 54:10 1|88 96:10 2|47 4:10 3|34 95:10 4|65 5:10 5|41 26:10 6|29 20:10 7|72 5:10 8|18 62:10 9|79 69:10 10</relation>
    <relation name="R152" arity="2" nbTuples="100" semantics="soft" defaultCost="infinity">5 64:1 1|44 88:1 2|17 29:1 3|87 25:1 4|26 28:1 5|20 32:1 6|63 63:1 7|30 46:1 8|24 86:1 9|11 47:1 10|61 88:2 1|52 50:2 2|93 2:2 3|90 68:2 4|69 94:2 5|38 31:2 6|2 89:2 7|16 8:2 8|42 79:2 9|22 19:2 10|96 54:3 1|64 21:3 2|43 4:3 3|70 69:3 4|35 37:3 5|87 75:3 6|1 68:3 7|68 99:3 8|90 51:3 9|74 52:3 10|17 23:4 1|84 85:4 2|4 64:4 3|66 12:4 4|68 82:4 5|98 93:4 6|78 72:4 7|50 9:4 8|62 93:4 9|12 21:4 10|33 77:5 1|50 32:5 2|22 81:5 3|87 46:5 4|74 51:5 5|70 4:5 6|20 87:5 7|60 33:5 8|56 57:5 9|68 74:5 10|92 44:6 1|51 36:6 2|4 57:6 3|66 81:6 4|86 81:6 5|61 91:6 6|67 24:6 7|23 76:6 8|40 35:6 9|6 98:6 10|97 53:7 1|22 22:7 2|95 19:7 3|56 27:7 4|76 12:7 5|60 25:7 6|70 82:7 7|67 11:7 8|34 1:7 9|26 49:7 10|72 31:8 1|22 91:8 2|44 1:8 3|18 25:8 4|20 40:8 5|28 35:8 6|74 36:8 7|28 64:8 8|84 40:8 9|24 60:8 10|31 64:9 1|99 20:9 2|93 67:9 3|95 6:9 4|37 90:9 5|36 77:9 6|51 24:9 7|24 50:9 8|16 65:9 9|15 44:9 10|60 73:10 1|88 71:10 2|78 91:10 3|27 85:10 4|59 69:10 5|7 81:10 6|38 78:10 7|60 30:10 8|99 97:10 9|96 2:10 10</relation>
    <relation name="R153" arity="2" nbTuples="100" semantics="soft" defaultCost="infinity">100 1:1 1|95 29:1 2|38 78:1 3|68 47:1 4|97 58:1 5|62 42:1 6|15 52:1 7|11 32:1 8|66 36:1 9|8 2:1 10|38 64:2 1|10 37:2 2|90 22:2 3|49 65:2 4|94 92:2 5|6 76:2 6|56 25:2 7|13 46:2 8|68 6:2 9|7 63:2 10|97 95:3 1|4 15:3 2|34 52:3 3|94 73:3 4|15 49:3 5|40 82:3 6|38 86:3 7|81 37:3 8|6 56:3 9|38 15:3 10|10 12:4 1|31 17:4 2|45 18:4 3|59 47:4 4|57 89:4 5|38 57:4 6|88 60:4 7|36 90:4 8|25 31:4 9|7 6:4 10|96 30:5 1|34 52:5 2|44 88:5 3|22 44:5 4|8 49:5 5|36 19:5 6|84 4:5 7|67 77:5 8|95 70:5 9|32 52:5 10|86 83:6 1|30 76:6 2|91 42:6 3|76 15:6 4|55 93:6 5|30 64:6 6|71 86:6 7|27 38:6 8|11 31:6 9|33 90:6 10|20 21:7 1|75 60:7 2|60 76:7 3|39 41:7 4|28 8:7 5|57 34:7 6|12 36:7 7|73 74:7 8|91 87:7 9|76 64:7 10|54 71:8 1|3 84:8 2|7 44:8 3|86 27:8 4|82 19:8 5|64 19:8 6|97 15:8 7|28 84:8 8|21 84:8 9|73 24:8 10|94 17:9 1|6 91:9 2|2 50:9 3|54 73:9 4|74 79:9 5|39 65:9 6|68 28:9 7|10 15:9 8|24 85:9 9|48 55:9 10|38 67:10 1|10 49:10 2|72 81:10 3|47 42:10 4|40 61:10 5|86 93:10 6|27 91:10 7|42 52:10 8|95 51:10 9|53 36:10 10</relation>
    <relation name="R154" arity="2" nbTuples="100" semantics="soft" defaultCost="infinity">91 42:1 1|79 60:1 2|20 1:1 3|81 55:1 4|65 7:1 5|75 21:1 6|72 89:1 7|17 64:1 8|37 2:1 9|27 60:1 10|60 58:2 1|7 17:2 2|25 3:2 3|97 94:2 4|85 94:2 5|67 72:2 6|47 75:2 7|98 83:2 8|99 47:2 9|29 8:2 10|90 10:3 1|37 23:3 2|85 12:3 3|25 32:3 4|36 29:3 5|98 33:3 6|100 14:3 7|18 33:3 8|64 7:3 9|59 100:3 10|36 87:4 1|66 68:4 2|11 2:4 3|83 69:4 4|83 37:4 5|96 71:4 6|93 5:4 7|25 19:4 8|7 14:4 9|23 43:4 10|1 53:5 1|40 45:5 2|80 53:5 3|20 49:5 4|22 58:5 5|2 27:5 6|10 45:5 7|58 35:5 8|61 53:5 9|40 84:5 10|76 54:6 1|44 42:6 2|52 56:6 3|78 18:6 4|51 90:6 5|40 76:6 6|94 97:6 7|22 8:6 8|79 5:6 9|33 61:6 10|41 64:7 1|23 14:7 2|35 66:7 3|94 91:7 4|40 70:7 5|42 84:7 6|75 34:7 7|53 55:7 8|94 34:7 9|49 91:7 10|79 42:8 1|56 89:8 2|87 29:8 3|65 39:8 4|12 49:8 5|6 4:8 6|6 58:8 7|24 98:8 8|83 32:8 9|93 63:8 10|48 36:9 1|9 91:9 2|64 19:9 3|53 36:9 4|91 6:9 5|84 9:9 6|2 88:9 7|38 37:9 8|63 10:9 9|36 45:9 10|34 86:10 1|67 21:10 2|57 96:10 3|98 73:10 4|85 36:10 5|87 18:10 6|58 31:10 7|6 4:10 8|28 42:10 9|84 95:10 10</relation>
    <relation name="R155" arity="2" nbTuples="100" semantics="soft" defaultCost="infinity">81 48:1 1|31 4:1 2|6 9:1 3|5 8:1 4|41 58:1 5|61 49:1 6|69 33:1 7|85 63:1 8|16 81:1 9|56 59:1 10|66 33:2 1|99 9:2 2|49 7:2 3|80 29:2 4|93 33:2 5|70 30:2 6|10 79:2 7|74 59:2 8|94 6:2 9|8 93:2 10|28 39:3 1|64 29:3 2|66 43:3 3|67 8:3 4|47 12:3 5|73 3:3 6|4 20:3 7|41 62:3 8|72 2:3 9|99 36:3 10|97 55:4 1|30 59:4 2|5 22:4 3|96 18:4 4|63 92:4 5|49 76:4 6|92 89:4 7|34 90:4 8|73 51:4 9|75 8:4 10|37 57:5 1|56 6:5 2|14 32:5 3|39 73:5 4|40 59:5 5|43 37:5 6|79 60:5 7|5 88:5 8|65 88:5 9|54 27:5 10|1 9:6 1|15 49:6 2|66 53:6 3|12 56:6 4|48 46:6 5|70 65:6 6|3 53:6 7|43 73:6 8|60 73:6 9|79 38:6 10|36 88:7 1|97 97:7 2|96 70:7 3|16 88:7 4|84 94:7 5|96 92:7 6|8 62:7 7|39 51:7 8|73 50:7 9|9 89:7 10|83 63:8 1|76 22:8 2|25 26:8 3|24 88:8 4|92 67:8 5|87 8:8 6|60 45:8 7|80 62:8 8|62 88:8 9|43 6:8 10|93 90:9 1|91 73:9 2|47 86:9 3|87 37:9 4|75 71:9 5|45 35:9 6|57 7:9 7|80 90:9 8|4 42:9 9|86 10:9 10|3 33:10 1|25 64:10 2|83 35:10 3|4 18:10 4|20 32:10 5|30 3:10 6|30 27:10 7|87 89:10 8|11 35:10 9|72 67:10 10</relation>
    <relation name="R156" arity="2" nbTuples="100" semantics="soft" defaultCost="infinity">53 92:1 1|12 88:1 2|22 94:1 3|45 94:1 4|40 83:1 5|84 4:1 6|14 88:1 7|14 24:1 8|43 40:1 9|41 70:1 10|27 87:2 1|19 9:2 2|38 39:2 3|95 62:2 4|29 96:2 5|87 23:2 6|3 19:2 7|67 91:2 8|97 27:2 9|52 41:2 10|45 40:3 1|39 89:3 2|88 74:3 3|86 68:3 4|52 79:3 5|35 50:3 6|76 95:3 7|1 10:3 8|78 57:3 9|1 75:3 10|81 29:4 1|71 46:4 2|66 51:4 3|45 48:4 4|8 88:4 5|73 23:4 6|69 40:4 7|57 12:4 8|62 8:4 9|57 91:4 10|41 83:5 1|22 46:5 2|35 57:5 3|100 57:5 4|81 43:5 5|94 65:5 6|51 27:5 7|93 6:5 8|75 79:5 9|100 72:5 10|31 56:6 1|60 33:6 2|64 95:6 3|79 47:6 4|8 60:6 5|27 85:6 6|18 4:6 7|89 61:6 8|11 70:6 9|78 1:6 10|12 50:7 1|31 27:7 2|97 13:7 3|65 92:7 4|36 97:7 5|68 50:7 6|79 60:7 7|66 18:7 8|59 73:7 9|46 26:7 10|19 55:8 1|4 40:8 2|57 41:8 3|46 94:8 4|49 84:8 5|62 50:8 6|69 12:8 7|16 62:8 8|48 45:8 9|76 25:8 10|23 47:9 1|59 43:9 2|5 41:9 3|86 47:9 4|72 100:9 5|1 81:9 6|19 99:9 7|53 69:9 8|16 95:9 9|32 44:9 10|39 83:10 1|5 56:10 2|97 50:10 3|8 30:10 4|31 63:10 5|61 3:10 6|7 86:10 7|72 99:10 8|25 53:10 9|24 6:10 10</relation>
    <relation name="R157" arity="2" nbTuples="100" semantics="soft" defaultCost="infinity">41 78:1 1|7 25:1 2|98 29:1 3|69 67:1 4|69 52:1 5|39 46:1 6|66 94:1 7|64 25:1 8|39 13:1 9|61 47:1 10|14 48:2 1|79 60:2 2|10 78:2 3|34 100:2 4|81 81:2 5|89 28:2 6|79 42:2 7|94 49:2 8|70 93:2 9|82 87:2 10|75 85:3 1|69 20:3 2|70 21:3 3|5 48:3 4|3 37:3 5|75 88:3 6|81 14:3 7|31 67:3 8|73 15:3 9|64 30:3 10|11 86:4 1|13 31:4 2|60 23:4 3|32 51:4 4|65 49:4 5|72 41:4 6|61 86:4 7|8 61:4 8|41 3:4 9|34 66:4 10|53 27:5 1|85 31:5 2|32 21:5 3|93 36:5 4|63 50:5 5|64 66:5 6|62 79:5 7|90 95:5 8|22 58:5 9|22 80:5 10|30 94:6 1|27 29:6 2|41 17:6 3|29 39:6 4|36 93:6 5|53 48:6 6|34 77:6 7|69 18:6 8|99 15:6 9|81 69:6 10|99 76:7 1|36 5:7 2|10 11:7 3|49 58:7 4|4 2:7 5|23 17:7 6|73 13:7 7|14 97:7 8|50 94:7 9|20 31:7 10|18 71:8 1|40 4:8 2|17 96:8 3|78 42:8 4|1 89:8 5|37 22:8 6|100 8:8 7|18 96:8 8|21 97:8 9|45 36:8 10|96 86:9 1|97 70:9 2|17 57:9 3|75 7:9 4|8 89:9 5|37 82:9 6|24 76:9 7|54 22:9 8|61 77:9 9|98 60:9 10|14 77:10 1|38 94:10 2|60 7:10 3|53 22:10 4|27 63:10 5|75 76:10 6|30 86:10 7|76 5:10 8|87 45:10 9|57 48:10 10</relation>
    <relation name="R158" arity="2" nbTuples="100" semantics="soft" defaultCost="infinity">12 62:1 1|80 80:1 2|57 59:1 3|70 20:1 4|18 78:1 5|35 32:1 6|67 66:1 7|36 44:1 8|55 20:1 9|73 82:1 10|30 10:2 1|26 18:2 2|79 22:2 3|64 91:2 4|23 91:2 5|59 60:2 6|45 14:2 7|97 68:2 8|100 73:2 9|26 40:2 10|43 37:3 1|20 80:3 2|66 34:3 3|19 29:3 4|60 47:3 5|23 16:3 6|31 16:3 7|39 3:3 8|94 80:3 9|54 75:3 10|11 53:4 1|4 87:4 2|16 66:4 3|9 72:4 4|61 76:4 5|13 48:4 6|47 4:4 7|44 80:4 8|45 15:4 9|98 76:4 10|8 33:5 1|92 51:5 2|86 53:5 3|1 86:5 4|61 65:5 5|75 87:5 6|48 14:5 7|43 56:5 8|23 67:5 9|66 56:5 10|37 66:6 1|73 77:6 2|59 5:6 3|19 69:6 4|31 88:6 5|18 65:6 6|63 87:6 7|81 62:6 8|81 35:6 9|68 88:6 10|79 72:7 1|66 61:7 2|21 79:7 3|75 83:7 4|44 21:7 5|21 9:7 6|6 37:7 7|34 80:7 8|28 26:7 9|57 89:7 10|52 93:8 1|94 52:8 2|17 22:8 3|98 74:8 4|39 83:8 5|4 67:8 6|73 81:8 7|67 86:8 8|23 6:8 9|98 97:8 10|47 44:9 1|35 46:9 2|45 65:9 3|65 16:9 4|36 26:9 5|84 47:9 6|51 67:9 7|77 4:9 8|22 25:9 9|64 77:9 10|52 28:10 1|53 13:10 2|21 88:10 3|46 81:10 4|86 53:10 5|83 95:10 6|28 39:10 7|3 41:10 8|69 13:10 9|54 65:10 10</relation>
    <relation name="R159" arity="2" nbTuples="100" semantics="soft" defaultCost="infinity">47 72:1 1|70 99:1 2|36 12:1 3|34 66:1 4|38 46:1 5|60 68:1 6|25 24:1 7|25 74:1 8|15 47:1 9|41 96:1 10|41 60:2 1|76 20:2 2|78 9:2 3|7 84:2 4|99 66:2 5|17 52:2 6|76 100:2 7|90 69:2 8|58 79:2 9|68 56:2 10|8 18:3 1|88 25:3 2|68 1:3 3|23 98:3 4|39 46:3 5|33 36:3 6|3 47:3 7|18 65:3 8|70 78:3 9|93 61:3 10|54 86:4 1|26 17:4 2|80 1:4 3|4 82:4 4|100 86:4 5|46 75:4 6|61 98:4 7|64 95:4 8|88 26:4 9|78 9:4 10|82 8:5 1|41 12:5 2|83 40:5 3|96 1:5 4|69 52:5 5|74 64:5 6|66 100:5 7|66 92:5 8|84 33:5 9|70 28:5 10|7 59:6 1|70 50:6 2|35 36:6 3|31 19:6 4|27 9:6 5|23 2:6 6|64 8:6 7|44 14:6 8|20 27:6 9|19 28:6 10|76 96:7 1|57 15:7 2|23 2:7 3|16 16:7 4|20 54:7 5|77 49:7 6|32 90:7 7|55 1:7 8|33 63:7 9|97 69:7 10|11 15:8 1|83 65:8 2|97 30:8 3|30 16:8 4|47 28:8 5|15 58:8 6|86 41:8 7|95 31:8 8|34 91:8 9|51 64:8 10|100 87:9 1|100 53:9 2|4 30:9 3|47 30:9 4|92 14:9 5|4 25:9 6|30 13:9 7|94 27:9 8|64 34:9 9|59 95:9 10|69 6:10 1|56 13:10 2|81 9:10 3|66 100:10 4|23 23:10 5|78 11:10 6|7 5:10 7|89 51:10 8|34 5:10 9|58 38:10 10</relation>
    <relation name="R160" arity="2" nbTuples="100" semantics="soft" defaultCost="infinity">89 66:1 1|18 59:1 2|44 47:1 3|46 30:1 4|31 55:1 5|70 84:1 6|78 82:1 7|8 55:1 8|40 73:1 9|74 88:1 10|41 3:2 1|88 13:2 2|20 40:2 3|73 19:2 4|30 51:2 5|28 63:2 6|65 7:2 7|38 64:2 8|9 28:2 9|50 25:2 10|75 32:3 1|93 49:3 2|88 98:3 3|6 43:3 4|79 35:3 5|78 72:3 6|12 82:3 7|35 22:3 8|54 21:3 9|96 85:3 10|50 81:4 1|9 50:4 2|78 28:4 3|42 90:4 4|32 60:4 5|34 92:4 6|42 50:4 7|1 87:4 8|94 85:4 9|50 5:4 10|13 30:5 1|41 93:5 2|99 98:5 3|48 12:5 4|31 34:5 5|76 44:5 6|71 71:5 7|81 39:5 8|74 40:5 9|52 17:5 10|53 80:6 1|56 92:6 2|29 16:6 3|77 48:6 4|55 71:6 5|33 44:6 6|47 56:6 7|12 43:6 8|92 32:6 9|55 45:6 10|75 8:7 1|88 94:7 2|92 80:7 3|87 79:7 4|93 19:7 5|19 47:7 6|44 30:7 7|54 36:7 8|92 61:7 9|14 91:7 10|12 2:8 1|89 70:8 2|88 29:8 3|25 66:8 4|27 88:8 5|42 56:8 6|34 27:8 7|73 98:8 8|49 84:8 9|95 74:8 10|92 66:9 1|41 25:9 2|40 56:9 3|6 81:9 4|79 56:9 5|35 58:9 6|13 100:9 7|66 45:9 8|81 65:9 9|28 91:9 10|30 5:10 1|30 56:10 2|18 67:10 3|70 73:10 4|71 40:10 5|84 44:10 6|98 9:10 7|5 80:10 8|97 22:10 9|32 55:10 10</relation>
    <relation name="R161" arity="2" nbTuples="100" semantics="soft" defaultCost="infinity">84 69:1 1|37 69:1 2|82 32:1 3|27 68:1 4|76 80:1 5|37 90:1 6|78 86:1 7|88 73:1 8|76 53:1 9|78 1:1 10|45 78:2 1|57 18:2 2|80 14:2 3|48 96:2 4|64 61:2 5|3 100:2 6|32 31:2 7|64 52:2 8|98 20:2 9|74 78:2 10|15 23:3 1|8 58:3 2|95 60:3 3|55 10:3 4|86 49:3 5|37 68:3 6|23 16:3 7|78 48:3 8|56 26:3 9|48 4:3 10|91 42:4 1|91 47:4 2|84 41:4 3|4 92:4 4|10 60:4 5|97 77:4 6|45 32:4 7|45 19:4 8|65 62:4 9|100 26:4 10|77 67:5 1|37 28:5 2|33 94:5 3|30 51:5 4|12 43:5 5|41 4:5 6|60 67:5 7|33 14:5 8|71 84:5 9|10 7:5 10|69 78:6 1|48 88:6 2|57 11:6 3|27 56:6 4|77 41:6 5|3 48:6 6|70 4:6 7|53 86:6 8|38 44:6 9|9 76:6 10|59 3:7 1|60 5:7 2|33 92:7 3|28 23:7 4|52 84:7 5|43 44:7 6|89 8:7 7|41 31:7 8|48 34:7 9|55 73:7 10|91 95:8 1|59 9:8 2|54 3:8 3|3 14:8 4|1 75:8 5|30 92:8 6|3 1:8 7|98 96:8 8|36 70:8 9|49 52:8 10|92 74:9 1|48 10:9 2|34 90:9 3|77 30:9 4|12 79:9 5|37 68:9 6|24 26:9 7|8 100:9 8|75 38:9 9|32 90:9 10|88 89:10 1|65 5:10 2|53 34:10 3|100 41:10 4|62 24:10 5|93 5:10 6|71 97:10 7|46 17:10 8|25 96:10 9|90 34:10 10</relation>
    <relation name="R162" arity="2" nbTuples="100" semantics="soft" defaultCost="infinity">49 81:1 1|85 48:1 2|75 25:1 3|93 61:1 4|58 27:1 5|18 55:1 6|87 19:1 7|5 99:1 8|38 68:1 9|78 93:1 10|99 41:2 1|44 9:2 2|20 29:2 3|58 60:2 4|79 87:2 5|26 76:2 6|10 8:2 7|45 53:2 8|61 79:2 9|38 85:2 10|49 64:3 1|11 7:3 2|57 95:3 3|50 1:3 4|68 29:3 5|49 45:3 6|85 92:3 7|68 34:3 8|73 25:3 9|51 16:3 10|67 86:4 1|39 51:4 2|54 73:4 3|47 17:4 4|85 6:4 5|56 59:4 6|92 87:4 7|86 10:4 8|1 34:4 9|15 73:4 10|100 19:5 1|3 93:5 2|85 78:5 3|31 45:5 4|51 98:5 5|6 71:5 6|99 78:5 7|17 17:5 8|40 55:5 9|87 47:5 10|26 10:6 1|78 17:6 2|12 55:6 3|32 32:6 4|64 47:6 5|72 25:6 6|47 63:6 7|90 32:6 8|98 2:6 9|42 69:6 10|68 12:7 1|18 66:7 2|34 40:7 3|29 23:7 4|38 63:7 5|23 31:7 6|60 64:7 7|7 28:7 8|46 69:7 9|55 8:7 10|56 90:8 1|7 60:8 2|98 71:8 3|36 74:8 4|84 61:8 5|21 94:8 6|66 7:8 7|17 76:8 8|19 92:8 9|2 64:8 10|70 9:9 1|10 68:9 2|94 21:9 3|3 6:9 4|81 99:9 5|18 28:9 6|97 16:9 7|13 36:9 8|72 33:9 9|83 95:9 10|19 71:10 1|93 92:10 2|71 52:10 3|12 9:10 4|43 73:10 5|21 59:10 6|73 16:10 7|44 26:10 8|41 43:10 9|85 43:10 10</relation>
    <relation name="R163" arity="2" nbTuples="100" semantics="soft" defaultCost="infinity">25 50:1 1|95 48:1 2|94 73:1 3|95 57:1 4|94 38:1 5|56 100:1 6|72 6:1 7|3 65:1 8|72 12:1 9|62 31:1 10|29 41:2 1|47 54:2 2|83 45:2 3|49 20:2 4|6 63:2 5|61 66:2 6|2 48:2 7|55 29:2 8|37 15:2 9|12 92:2 10|94 10:3 1|48 17:3 2|12 76:3 3|63 14:3 4|33 49:3 5|74 13:3 6|39 4:3 7|76 49:3 8|55 55:3 9|69 23:3 10|2 63:4 1|88 27:4 2|72 50:4 3|74 1:4 4|19 39:4 5|36 12:4 6|35 84:4 7|40 19:4 8|35 15:4 9|18 42:4 10|21 47:5 1|24 13:5 2|11 67:5 3|5 53:5 4|97 77:5 5|4 93:5 6|96 87:5 7|48 10:5 8|74 79:5 9|64 48:5 10|89 53:6 1|41 58:6 2|60 90:6 3|38 66:6 4|18 8:6 5|39 71:6 6|65 59:6 7|4 69:6 8|20 13:6 9|36 61:6 10|35 21:7 1|58 33:7 2|72 70:7 3|55 62:7 4|100 85:7 5|36 19:7 6|19 62:7 7|13 30:7 8|75 77:7 9|40 72:7 10|100 32:8 1|42 92:8 2|41 83:8 3|89 30:8 4|62 98:8 5|97 57:8 6|1 8:8 7|20 68:8 8|23 99:8 9|87 59:8 10|83 36:9 1|82 73:9 2|7 86:9 3|86 3:9 4|41 49:9 5|22 2:9 6|83 27:9 7|29 35:9 8|72 55:9 9|38 1:9 10|67 88:10 1|96 44:10 2|45 21:10 3|60 57:10 4|68 93:10 5|39 86:10 6|22 22:10 7|84 32:10 8|97 94:10 9|8 71:10 10</relation>
    <relation name="R164" arity="2" nbTuples="100" semantics="soft" defaultCost="infinity">8 40:1 1|59 90:1 2|64 94:1 3|59 67:1 4|68 79:1 5|13 21:1 6|30 99:1 7|89 96:1 8|77 88:1 9|63 20:1 10|94 13:2 1|7 46:2 2|23 95:2 3|44 76:2 4|26 73:2 5|21 8:2 6|61 97:2 7|59 82:2 8|85 12:2 9|39 12:2 10|75 71:3 1|26 63:3 2|74 84:3 3|87 36:3 4|26 84:3 5|80 95:3 6|20 93:3 7|88 99:3 8|73 29:3 9|51 52:3 10|99 14:4 1|80 62:4 2|96 6:4 3|32 3:4 4|18 85:4 5|44 2:4 6|66 35:4 7|9 57:4 8|34 27:4 9|72 39:4 10|32 64:5 1|1 21:5 2|94 1:5 3|19 15:5 4|30 7:5 5|55 13:5 6|87 28:5 7|87 67:5 8|24 29:5 9|78 57:5 10|62 15:6 1|56 46:6 2|41 60:6 3|11 45:6 4|71 74:6 5|53 62:6 6|57 14:6 7|65 44:6 8|3 19:6 9|22 65:6 10|45 31:7 1|83 80:7 2|44 83:7 3|50 89:7 4|94 71:7 5|3 39:7 6|79 92:7 7|37 26:7 8|63 44:7 9|19 49:7 10|100 83:8 1|36 94:8 2|25 34:8 3|79 44:8 4|18 51:8 5|95 25:8 6|6 58:8 7|70 29:8 8|65 70:8 9|74 89:8 10|44 78:9 1|57 83:9 2|41 18:9 3|20 23:9 4|14 45:9 5|4 77:9 6|58 1:9 7|28 39:9 8|84 41:9 9|79 100:9 10|60 59:10 1|11 15:10 2|8 61:10 3|16 5:10 4|49 93:10 5|70 11:10 6|79 47:10 7|2 28:10 8|16 52:10 9|26 60:10 10</relation>
    <relation name="R165" arity="2" nbTuples="100" semantics="soft" defaultCost="infinity">76 49:1 1|93 46:1 2|82 66:1 3|54 14:1 4|94 99:1 5|100 64:1 6|93 17:1 7|50 56:1 8|50 18:1 9|74 59:1 10|1 81:2 1|94 4:2 2|71 73:2 3|99 17:2 4|67 80:2 5|8 76:2 6|39 73:2 7|66 31:2 8|28 32:2 9|15 81:2 10|44 76:3 1|82 69:3 2|35 96:3 3|55 53:3 4|47 17:3 5|54 10:3 6|56 28:3 7|7 55:3 8|82 14:3 9|25 8:3 10|81 10:4 1|19 22:4 2|36 90:4 3|72 42:4 4|96 25:4 5|55 98:4 6|86 19:4 7|99 63:4 8|9 72:4 9|13 8:4 10|84 97:5 1|60 34:5 2|25 57:5 3|63 63:5 4|19 84:5 5|11 24:5 6|27 93:5 7|5 83:5 8|94 70:5 9|83 23:5 10|99 13:6 1|64 99:6 2|99 63:6 3|8 62:6 4|98 58:6 5|60 54:6 6|81 9:6 7|47 74:6 8|67 9:6 9|20 24:6 10|10 73:7 1|10 21:7 2|31 70:7 3|26 28:7 4|22 63:7 5|60 76:7 6|43 13:7 7|3 96:7 8|82 61:7 9|27 32:7 10|48 63:8 1|11 10:8 2|85 97:8 3|4 80:8 4|88 59:8 5|77 46:8 6|99 83:8 7|84 81:8 8|84 38:8 9|92 75:8 10|14 89:9 1|49 16:9 2|40 17:9 3|51 6:9 4|61 35:9 5|40 100:9 6|74 73:9 7|16 71:9 8|96 16:9 9|67 72:9 10|64 53:10 1|37 95:10 2|79 2:10 3|19 27:10 4|65 50:10 5|37 97:10 6|84 70:10 7|5 40:10 8|42 41:10 9|79 8:10 10</relation>
    <relation name="R166" arity="2" nbTuples="100" semantics="soft" defaultCost="infinity">30 59:1 1|23 76:1 2|10 62:1 3|42 15:1 4|7 63:1 5|47 25:1 6|87 71:1 7|91 58:1 8|39 91:1 9|68 75:1 10|1 33:2 1|13 37:2 2|23 69:2 3|36 29:2 4|1 3:2 5|53 19:2 6|18 63:2 7|95 20:2 8|71 21:2 9|77 38:2 10|74 41:3 1|91 84:3 2|42 21:3 3|33 30:3 4|40 6:3 5|11 97:3 6|42 33:3 7|1 56:3 8|77 72:3 9|76 75:3 10|54 28:4 1|54 95:4 2|69 62:4 3|98 15:4 4|45 20:4 5|60 12:4 6|13 41:4 7|69 1:4 8|97 48:4 9|95 37:4 10|18 35:5 1|51 14:5 2|70 88:5 3|61 10:5 4|60 83:5 5|80 30:5 6|36 67:5 7|31 63:5 8|66 11:5 9|96 77:5 10|9 87:6 1|39 71:6 2|18 58:6 3|76 95:6 4|36 76:6 5|9 72:6 6|7 72:6 7|24 20:6 8|20 20:6 9|99 39:6 10|82 45:7 1|45 80:7 2|13 57:7 3|71 73:7 4|59 87:7 5|8 87:7 6|74 21:7 7|47 21:7 8|4 25:7 9|71 45:7 10|96 72:8 1|96 59:8 2|93 1:8 3|40 22:8 4|41 60:8 5|56 97:8 6|7 95:8 7|56 47:8 8|40 93:8 9|4 75:8 10|36 90:9 1|53 45:9 2|47 18:9 3|15 72:9 4|82 72:9 5|36 98:9 6|49 34:9 7|73 50:9 8|87 20:9 9|51 8:9 10|73 87:10 1|29 93:10 2|38 30:10 3|58 14:10 4|52 29:10 5|21 24:10 6|8 75:10 7|34 53:10 8|26 35:10 9|94 1:10 10</relation>
    <relation name="R167" arity="2" nbTuples="100" semantics="soft" defaultCost="infinity">45 16:1 1|53 7:1 2|93 6:1 3|94 34:1 4|27 83:1 5|35 46:1 6|49 4:1 7|16 65:1 8|19 11:1 9|54 70:1 10|69 8:2 1|28 5:2 2|21 9:2 3|38 22:2 4|12 70:2 5|17 34:2 6|98 68:2 7|22 97:2 8|79 16:2 9|11 84:2 10|5 60:3 1|19 97:3 2|28 32:3 3|80 78:3 4|71 85:3 5|21 95:3 6|33 11:3 7|20 92:3 8|100 45:3 9|63 100:3 10|58 70:4 1|77 54:4 2|93 71:4 3|88 47:4 4|58 43:4 5|60 17:4 6|16 41:4 7|10 62:4 8|44 28:4 9|44 46:4 10|49 34:5 1|61 51:5 2|70 36:5 3|76 20:5 4|5 31:5 5|69 32:5 6|27 65:5 7|32 41:5 8|6 63:5 9|2 10:5 10|51 3:6 1|72 88:6 2|35 41:6 3|67 50:6 4|89 33:6 5|9 76:6 6|21 45:6 7|71 11:6 8|74 96:6 9|91 93:6 10|26 41:7 1|60 41:7 2|89 24:7 3|38 24:7 4|27 59:7 5|4 44:7 6|49 64:7 7|13 5:7 8|18 53:7 9|88 72:7 10|16 42:8 1|99 44:8 2|79 14:8 3|37 9:8 4|15 49:8 5|16 8:8 6|92 24:8 7|83 31:8 8|37 42:8 9|1 72:8 10|81 64:9 1|33 76:9 2|38 87:9 3|42 69:9 4|26 6:9 5|24 61:9 6|67 99:9 7|25 88:9 8|69 65:9 9|59 15:9 10|77 50:10 1|39 12:10 2|10 91:10 3|54 22:10 4|26 43:10 5|61 2:10 6|74 10:10 7|60 92:10 8|42 88:10 9|1 43:10 10</relation>
    <relation name="R168" arity="2" nbTuples="100" semantics="soft" defaultCost="infinity">80 65:1 1|23 12:1 2|26 18:1 3|81 33:1 4|47 4:1 5|93 34:1 6|19 23:1 7|84 79:1 8|30 14:1 9|15 5:1 10|41 15:2 1|96 8:2 2|61 17:2 3|47 50:2 4|98 28:2 5|24 36:2 6|32 44:2 7|89 57:2 8|3 26:2 9|60 39:2 10|66 84:3 1|26 33:3 2|57 69:3 3|30 12:3 4|34 59:3 5|8 24:3 6|90 68:3 7|52 30:3 8|39 75:3 9|28 12:3 10|55 27:4 1|77 27:4 2|70 50:4 3|78 52:4 4|33 36:4 5|1 67:4 6|76 12:4 7|70 89:4 8|78 87:4 9|69 72:4 10|46 40:5 1|78 79:5 2|17 18:5 3|100 29:5 4|73 61:5 5|22 15:5 6|95 3:5 7|16 100:5 8|39 47:5 9|6 2:5 10|5 43:6 1|53 83:6 2|62 68:6 3|83 65:6 4|70 30:6 5|71 31:6 6|73 97:6 7|2 63:6 8|48 93:6 9|15 4:6 10|32 71:7 1|64 49:7 2|81 37:7 3|78 9:7 4|99 53:7 5|97 1:7 6|21 42:7 7|68 76:7 8|99 55:7 9|17 12:7 10|90 79:8 1|89 53:8 2|67 4:8 3|39 15:8 4|52 66:8 5|82 21:8 6|66 83:8 7|65 79:8 8|30 61:8 9|88 75:8 10|94 56:9 1|42 2:9 2|69 74:9 3|22 6:9 4|34 71:9 5|87 90:9 6|40 47:9 7|82 91:9 8|16 97:9 9|11 100:9 10|38 14:10 1|30 76:10 2|96 40:10 3|94 75:10 4|11 72:10 5|2 94:10 6|56 54:10 7|92 10:10 8|31 98:10 9|57 74:10 10</relation>
    <relation name="R169" arity="2" nbTuples="100" semantics="soft" defaultCost="infinity">92 10:1 1|68 22:1 2|86 1:1 3|66 22:1 4|55 28:1 5|100 19:1 6|69 2:1 7|80 78:1 8|36 67:1 9|88 81:1 10|69 75:2 1|61 85:2 2|31 23:2 3|69 3:2 4|9 85:2 5|49 25:2 6|11 83:2 7|18 66:2 8|87 19:2 9|83 96:2 10|2 46:3 1|81 36:3 2|1 87:3 3|33 58:3 4|37 1:3 5|86 96:3 6|68 39:3 7|87 51:3 8|29 11:3 9|13 73:3 10|83 39:4 1|99 61:4 2|97 69:4 3|21 20:4 4|60 65:4 5|8 16:4 6|27 3:4 7|71 40:4 8|55 55:4 9|73 5:4 10|55 54:5 1|86 93:5 2|71 97:5 3|86 68:5 4|1 55:5 5|39 99:5 6|86 41:5 7|53 95:5 8|8 86:5 9|62 39:5 10|59 90:6 1|65 39:6 2|39 81:6 3|9 21:6 4|3 76:6 5|96 25:6 6|48 100:6 7|32 52:6 8|30 49:6 9|91 8:6 10|38 21:7 1|33 35:7 2|10 21:7 3|47 23:7 4|56 93:7 5|18 92:7 6|92 57:7 7|85 8:7 8|93 47:7 9|55 79:7 10|89 90:8 1|65 23:8 2|96 86:8 3|17 24:8 4|16 10:8 5|20 73:8 6|100 74:8 7|63 34:8 8|35 54:8 9|71 14:8 10|47 7:9 1|84 37:9 2|54 95:9 3|71 2:9 4|38 36:9 5|21 55:9 6|68 11:9 7|97 17:9 8|42 67:9 9|23 20:9 10|61 69:10 1|66 64:10 2|64 69:10 3|22 88:10 4|83 78:10 5|65 40:10 6|33 61:10 7|18 16:10 8|83 78:10 9|7 16:10 10</relation>
    <relation name="R170" arity="2" nbTuples="100" semantics="soft" defaultCost="infinity">75 54:1 1|20 87:1 2|73 62:1 3|60 68:1 4|66 68:1 5|76 22:1 6|35 81:1 7|6 70:1 8|99 68:1 9|89 2:1 10|95 43:2 1|35 19:2 2|93 69:2 3|11 83:2 4|52 19:2 5|75 63:2 6|43 4:2 7|48 91:2 8|7 35:2 9|9 43:2 10|77 68:3 1|31 21:3 2|39 79:3 3|39 85:3 4|70 83:3 5|24 82:3 6|40 75:3 7|98 87:3 8|45 29:3 9|82 57:3 10|75 6:4 1|6 3:4 2|39 47:4 3|81 68:4 4|57 70:4 5|39 98:4 6|33 15:4 7|79 78:4 8|33 15:4 9|49 47:4 10|65 43:5 1|79 56:5 2|36 80:5 3|48 97:5 4|75 46:5 5|3 91:5 6|44 46:5 7|57 95:5 8|52 79:5 9|7 37:5 10|39 65:6 1|68 87:6 2|86 57:6 3|84 17:6 4|80 22:6 5|90 8:6 6|40 85:6 7|40 21:6 8|13 58:6 9|53 37:6 10|93 78:7 1|44 78:7 2|87 47:7 3|7 78:7 4|26 35:7 5|75 88:7 6|65 9:7 7|41 96:7 8|51 7:7 9|37 30:7 10|23 6:8 1|98 19:8 2|99 76:8 3|90 6:8 4|85 51:8 5|67 82:8 6|17 14:8 7|40 73:8 8|57 15:8 9|84 71:8 10|51 20:9 1|77 64:9 2|30 38:9 3|60 4:9 4|3 29:9 5|44 20:9 6|75 58:9 7|29 50:9 8|96 48:9 9|2 71:9 10|58 11:10 1|79 62:10 2|83 69:10 3|94 42:10 4|38 85:10 5|12 4:10 6|74 64:10 7|43 70:10 8|31 22:10 9|41 69:10 10</relation>
    <relation name="R171" arity="2" nbTuples="100" semantics="soft" defaultCost="infinity">92 46:1 1|33 62:1 2|50 94:1 3|19 27:1 4|58 71:1 5|50 23:1 6|57 100:1 7|78 62:1 8|69 9:1 9|93 39:1 10|83 70:2 1|88 69:2 2|40 98:2 3|78 2:2 4|10 69:2 5|92 32:2 6|92 77:2 7|88 91:2 8|7 18:2 9|74 3:2 10|35 43:3 1|52 60:3 2|82 5:3 3|44 40:3 4|61 98:3 5|56 8:3 6|76 39:3 7|77 98:3 8|51 67:3 9|5 4:3 10|18 57:4 1|24 57:4 2|70 100:4 3|6 13:4 4|23 13:4 5|78 43:4 6|81 8:4 7|35 43:4 8|83 89:4 9|72 80:4 10|30 74:5 1|6 4:5 2|11 18:5 3|41 70:5 4|61 50:5 5|49 49:5 6|9 99:5 7|75 87:5 8|78 38:5 9|83 45:5 10|90 55:6 1|31 43:6 2|51 98:6 3|23 85:6 4|71 57:6 5|10 58:6 6|39 45:6 7|64 45:6 8|9 15:6 9|87 35:6 10|82 22:7 1|38 47:7 2|53 17:7 3|69 31:7 4|74 67:7 5|22 76:7 6|38 49:7 7|14 70:7 8|25 1:7 9|51 73:7 10|38 51:8 1|28 40:8 2|78 15:8 3|72 87:8 4|48 76:8 5|39 67:8 6|28 32:8 7|28 72:8 8|82 55:8 9|98 72:8 10|68 53:9 1|66 54:9 2|87 98:9 3|71 30:9 4|66 50:9 5|11 11:9 6|19 76:9 7|15 9:9 8|20 32:9 9|39 25:9 10|28 57:10 1|39 49:10 2|75 4:10 3|57 24:10 4|51 12:10 5|23 100:10 6|91 18:10 7|57 2:10 8|12 89:10 9|24 53:10 10</relation>
    <relation name="R172" arity="2" nbTuples="100" semantics="soft" defaultCost="infinity">87 46:1 1|8 88:1 2|66 38:1 3|89 6:1 4|1 57:1 5|12 18:1 6|53 29:1 7|72 65:1 8|51 74:1 9|25 8:1 10|37 97:2 1|9 76:2 2|88 17:2 3|21 51:2 4|47 9:2 5|8 14:2 6|59 94:2 7|59 75:2 8|55 21:2 9|50 4:2 10|30 71:3 1|72 35:3 2|41 3:3 3|16 40:3 4|50 36:3 5|91 37:3 6|46 16:3 7|80 11:3 8|40 59:3 9|74 5:3 10|5 79:4 1|34 71:4 2|33 77:4 3|1 39:4 4|12 78:4 5|39 7:4 6|21 91:4 7|55 37:4 8|63 82:4 9|12 84:4 10|70 31:5 1|6 71:5 2|63 75:5 3|95 80:5 4|5 32:5 5|59 30:5 6|27 28:5 7|76 34:5 8|91 42:5 9|34 91:5 10|72 54:6 1|38 69:6 2|46 22:6 3|98 73:6 4|97 37:6 5|67 76:6 6|72 43:6 7|61 63:6 8|16 18:6 9|60 54:6 10|94 77:7 1|100 62:7 2|54 71:7 3|82 50:7 4|26 21:7 5|85 54:7 6|50 29:7 7|82 42:7 8|24 31:7 9|12 3:7 10|20 11:8 1|80 63:8 2|77 37:8 3|68 52:8 4|62 80:8 5|54 60:8 6|57 61:8 7|93 51:8 8|23 34:8 9|10 25:8 10|37 71:9 1|1 54:9 2|54 90:9 3|8 49:9 4|22 43:9 5|75 53:9 6|14 42:9 7|86 92:9 8|70 7:9 9|58 59:9 10|13 74:10 1|87 65:10 2|11 98:10 3|6 19:10 4|95 82:10 5|92 60:10 6|59 45:10 7|59 42:10 8|8 28:10 9|20 79:10 10</relation>
    <relation name="R173" arity="2" nbTuples="100" semantics="soft" defaultCost="infinity">89 68:1 1|57 89:1 2|3 18:1 3|35 62:1 4|48 60:1 5|16 25:1 6|70 97:1 7|79 88:1 8|80 80:1 9|20 47:1 10|98 93:2 1|20 19:2 2|10 80:2 3|8 37:2 4|7 54:2 5|81 13:2 6|16 44:2 7|63 13:2 8|11 52:2 9|87 99:2 10|74 18:3 1|24 65:3 2|93 62:3 3|67 29:3 4|65 38:3 5|82 91:3 6|99 42:3 7|57 21:3 8|74 16:3 9|36 94:3 10|98 49:4 1|32 65:4 2|14 19:4 3|6 94:4 4|51 84:4 5|43 67:4 6|71 50:4 7|45 48:4 8|91 60:4 9|33 36:4 10|40 32:5 1|95 18:5 2|7 16:5 3|75 50:5 4|93 40:5 5|57 1:5 6|82 31:5 7|38 57:5 8|24 41:5 9|1 11:5 10|31 7:6 1|86 85:6 2|36 26:6 3|25 7:6 4|40 36:6 5|63 82:6 6|69 56:6 7|19 69:6 8|92 53:6 9|14 5:6 10|99 50:7 1|28 92:7 2|45 52:7 3|51 19:7 4|47 86:7 5|91 37:7 6|95 22:7 7|62 91:7 8|73 97:7 9|16 66:7 10|22 3:8 1|27 80:8 2|54 80:8 3|13 45:8 4|31 6:8 5|75 55:8 6|62 50:8 7|87 96:8 8|9 20:8 9|7 5:8 10|2 6:9 1|87 32:9 2|74 8:9 3|76 15:9 4|63 99:9 5|34 100:9 6|96 74:9 7|81 15:9 8|4 7:9 9|85 21:9 10|87 34:10 1|23 39:10 2|70 66:10 3|20 3:10 4|14 39:10 5|42 45:10 6|9 2:10 7|44 71:10 8|83 30:10 9|17 81:10 10</relation>
    <relation name="R174" arity="2" nbTuples="100" semantics="soft" defaultCost="infinity">48 83:1 1|32 14:1 2|85 16:1 3|1 3:1 4|27 62:1 5|83 83:1 6|100 15:1 7|33 76:1 8|23 88:1 9|51 61:1 10|20 87:2 1|36 13:2 2|96 24:2 3|54 91:2 4|22 63:2 5|7 39:2 6|44 71:2 7|6 51:2 8|92 38:2 9|38 78:2 10|51 98:3 1|1 93:3 2|14 83:3 3|44 10:3 4|64 38:3 5|52 91:3 6|38 6:3 7|82 29:3 8|29 92:3 9|69 73:3 10|13 44:4 1|77 14:4 2|84 33:4 3|20 23:4 4|48 95:4 5|98 98:4 6|72 39:4 7|12 72:4 8|23 97:4 9|51 69:4 10|28 65:5 1|92 32:5 2|82 22:5 3|75 74:5 4|72 46:5 5|48 35:5 6|66 49:5 7|63 91:5 8|76 97:5 9|58 65:5 10|71 23:6 1|48 82:6 2|17 35:6 3|25 16:6 4|44 25:6 5|15 64:6 6|21 54:6 7|92 13:6 8|48 95:6 9|35 45:6 10|67 19:7 1|25 61:7 2|56 92:7 3|35 9:7 4|96 72:7 5|5 20:7 6|62 96:7 7|47 70:7 8|43 53:7 9|75 35:7 10|16 62:8 1|1 100:8 2|16 77:8 3|24 43:8 4|20 84:8 5|48 19:8 6|43 37:8 7|9 47:8 8|39 57:8 9|41 96:8 10|95 8:9 1|46 42:9 2|19 10:9 3|98 3:9 4|59 84:9 5|25 9:9 6|21 65:9 7|35 16:9 8|80 58:9 9|19 29:9 10|98 48:10 1|34 56:10 2|44 41:10 3|1 84:10 4|85 45:10 5|86 21:10 6|47 74:10 7|95 32:10 8|81 90:10 9|35 39:10 10</relation>
    <relation name="R175" arity="2" nbTuples="100" semantics="soft" defaultCost="infinity">63 80:1 1|3 84:1 2|31 24:1 3|98 53:1 4|29 62:1 5|10 26:1 6|50 62:1 7|38 19:1 8|94 35:1 9|46 49:1 10|40 52:2 1|28 71:2 2|3 61:2 3|44 87:2 4|93 21:2 5|24 83:2 6|20 17:2 7|59 78:2 8|85 43:2 9|34 45:2 10|100 16:3 1|97 99:3 2|94 64:3 3|54 20:3 4|70 63:3 5|96 36:3 6|7 72:3 7|4 53:3 8|84 17:3 9|49 89:3 10|97 12:4 1|93 46:4 2|49 78:4 3|51 22:4 4|83 61:4 5|86 32:4 6|51 48:4 7|37 20:4 8|2 24:4 9|62 93:4 10|16 3:5 1|16 5:5 2|62 21:5 3|81 27:5 4|94 94:5 5|21 6:5 6|49 71:5 7|91 35:5 8|50 69:5 9|51 22:5 10|7 86:6 1|58 2:6 2|91 58:6 3|58 88:6 4|26 43:6 5|98 91:6 6|71 92:6 7|96 53:6 8|86 93:6 9|24 52:6 10|58 36:7 1|64 28:7 2|62 20:7 3|65 55:7 4|43 48:7 5|83 46:7 6|76 64:7 7|6 61:7 8|27 8:7 9|98 70:7 10|54 70:8 1|47 6:8 2|29 78:8 3|4 22:8 4|25 31:8 5|3 73:8 6|86 78:8 7|20 18:8 8|70 21:8 9|70 48:8 10|39 91:9 1|75 37:9 2|12 62:9 3|44 14:9 4|43 39:9 5|74 73:9 6|89 49:9 7|64 21:9 8|20 88:9 9|52 17:9 10|75 32:10 1|12 16:10 2|59 78:10 3|49 96:10 4|21 42:10 5|94 52:10 6|38 78:10 7|48 51:10 8|38 90:10 9|84 92:10 10</relation>
    <relation name="R176" arity="2" nbTuples="100" semantics="soft" defaultCost="infinity">98 14:1 1|67 32:1 2|54 89:1 3|13 75:1 4|14 30:1 5|98 60:1 6|96 75:1 7|23 21:1 8|46 72:1 9|35 48:1 10|93 33:2 1|18 85:2 2|43 2:2 3|25 18:2 4|6 32:2 5|97 83:2 6|53 87:2 7|40 38:2 8|18 57:2 9|35 66:2 10|61 16:3 1|60 61:3 2|42 70:3 3|53 95:3 4|40 52:3 5|5 52:3 6|36 35:3 7|95 54:3 8|9 6:3 9|59 32:3 10|41 18:4 1|2 6:4 2|24 91:4 3|78 75:4 4|54 5:4 5|46 70:4 6|39 10:4 7|70 24:4 8|25 34:4 9|72 88:4 10|21 74:5 1|91 38:5 2|40 18:5 3|56 90:5 4|11 43:5 5|100 61:5 6|12 5:5 7|73 93:5 8|54 59:5 9|51 88:5 10|13 8:6 1|49 88:6 2|42 3:6 3|37 69:6 4|98 96:6 5|21 98:6 6|46 83:6 7|100 70:6 8|20 33:6 9|37 9:6 10|39 64:7 1|69 88:7 2|34 99:7 3|80 14:7 4|17 66:7 5|6 83:7 6|34 39:7 7|81 20:7 8|85 7:7 9|52 80:7 10|68 22:8 1|64 98:8 2|62 74:8 3|21 48:8 4|42 97:8 5|43 92:8 6|16 28:8 7|78 69:8 8|89 88:8 9|50 11:8 10|42 94:9 1|79 41:9 2|66 62:9 3|79 58:9 4|38 87:9 5|100 83:9 6|28 65:9 7|61 90:9 8|44 66:9 9|51 44:9 10|58 3:10 1|18 99:10 2|45 38:10 3|51 25:10 4|71 10:10 5|53 65:10 6|64 27:10 7|40 62:10 8|31 55:10 9|75 13:10 10</relation>
    <relation name="R177" arity="2" nbTuples="100" semantics="soft" defaultCost="infinity">79 99:1 1|15 46:1 2|20 45:1 3|70 84:1 4|57 11:1 5|45 56:1 6|73 48:1 7|59 3:1 8|80 1:1 9|96 51:1 10|65 42:2 1|14 89:2 2|3 65:2 3|52 38:2 4|92 52:2 5|13 58:2 6|83 73:2 7|44 2:2 8|16 47:2 9|68 100:2 10|48 20:3 1|98 90:3 2|39 96:3 3|44 46:3 4|14 17:3 5|76 58:3 6|37 10:3 7|49 43:3 8|60 71:3 9|66 41:3 10|68 16:4 1|91 2:4 2|20 6:4 3|48 3:4 4|35 51:4 5|2 96:4 6|55 21:4 7|45 66:4 8|71 60:4 9|83 27:4 10|5 85:5 1|27 29:5 2|63 34:5 3|29 73:5 4|46 32:5 5|32 46:5 6|54 34:5 7|31 86:5 8|97 87:5 9|20 91:5 10|72 81:6 1|63 23:6 2|50 37:6 3|88 49:6 4|85 5:6 5|7 11:6 6|20 47:6 7|89 15:6 8|75 87:6 9|66 77:6 10|31 59:7 1|41 72:7 2|82 36:7 3|70 5:7 4|5 45:7 5|33 98:7 6|63 83:7 7|85 100:7 8|98 93:7 9|48 6:7 10|71 88:8 1|67 60:8 2|100 39:8 3|61 40:8 4|33 90:8 5|23 97:8 6|24 96:8 7|91 56:8 8|94 44:8 9|82 57:8 10|12 24:9 1|13 76:9 2|66 28:9 3|71 22:9 4|47 41:9 5|46 89:9 6|78 11:9 7|66 99:9 8|61 86:9 9|90 42:9 10|21 19:10 1|54 36:10 2|68 70:10 3|75 40:10 4|51 37:10 5|14 13:10 6|61 81:10 7|29 41:10 8|74 35:10 9|39 82:10 10</relation>
    <relation name="R178" arity="2" nbTuples="100" semantics="soft" defaultCost="infinity">43 21:1 1|100 37:1 2|33 6:1 3|17 93:1 4|8 7:1 5|78 37:1 6|75 49:1 7|61 95:1 8|70 52:1 9|96 94:1 10|59 51:2 1|63 11:2 2|5 7:2 3|22 53:2 4|50 27:2 5|1 31:2 6|67 36:2 7|59 12:2 8|85 42:2 9|21 62:2 10|84 55:3 1|12 3:3 2|24 19:3 3|87 42:3 4|50 54:3 5|6 59:3 6|24 96:3 7|62 86:3 8|68 80:3 9|44 14:3 10|86 2:4 1|56 52:4 2|98 59:4 3|47 52:4 4|67 58:4 5|73 15:4 6|35 75:4 7|30 96:4 8|69 16:4 9|23 98:4 10|19 42:5 1|76 16:5 2|31 5:5 3|100 9:5 4|21 35:5 5|34 92:5 6|89 43:5 7|21 62:5 8|1 62:5 9|50 53:5 10|92 22:6 1|92 6:6 2|12 92:6 3|97 84:6 4|78 94:6 5|48 62:6 6|75 83:6 7|80 79:6 8|48 1:6 9|67 63:6 10|93 66:7 1|14 73:7 2|92 35:7 3|77 46:7 4|44 72:7 5|10 77:7 6|65 13:7 7|80 20:7 8|80 21:7 9|19 15:7 10|7 12:8 1|86 40:8 2|37 7:8 3|12 16:8 4|54 96:8 5|20 40:8 6|3 43:8 7|8 35:8 8|88 24:8 9|42 2:8 10|30 48:9 1|59 83:9 2|28 28:9 3|99 85:9 4|74 4:9 5|74 97:9 6|51 96:9 7|100 21:9 8|87 6:9 9|28 90:9 10|94 8:10 1|77 61:10 2|14 68:10 3|87 49:10 4|91 92:10 5|72 29:10 6|66 89:10 7|67 82:10 8|25 18:10 9|77 3:10 10</relation>
    <relation name="R179" arity="2" nbTuples="100" semantics="soft" defaultCost="infinity">60 71:1 1|73 20:1 2|14 32:1 3|98 61:1 4|52 43:1 5|6 29:1 6|60 6:1 7|35 26:1 8|21 45:1 9|46 3:1 10|22 55:2 1|88 20:2 2|50 62:2 3|22 18:2 4|94 41:2 5|40 13:2 6|33 24:2 7|40 83:2 8|10 76:2 9|72 100:2 10|4 2:3 1|43 21:3 2|91 86:3 3|11 81:3 4|51 79:3 5|93 53:3 6|16 94:3 7|19 100:3 8|82 58:3 9|29 76:3 10|83 50:4 1|65 71:4 2|38 50:4 3|26 67:4 4|82 96:4 5|59 7:4 6|82 51:4 7|64 32:4 8|3 58:4 9|15 21:4 10|100 99:5 1|77 97:5 2|62 6:5 3|81 71:5 4|4 71:5 5|42 14:5 6|93 97:5 7|65 63:5 8|12 57:5 9|37 15:5 10|52 35:6 1|30 39:6 2|47 34:6 3|64 49:6 4|47 76:6 5|38 7:6 6|90 5:6 7|29 77:6 8|59 77:6 9|77 94:6 10|66 100:7 1|15 15:7 2|40 70:7 3|91 39:7 4|56 35:7 5|96 47:7 6|94 1:7 7|98 39:7 8|57 91:7 9|72 50:7 10|82 75:8 1|72 16:8 2|48 49:8 3|34 3:8 4|5 89:8 5|16 94:8 6|9 84:8 7|78 75:8 8|54 46:8 9|61 71:8 10|25 41:9 1|27 99:9 2|31 79:9 3|58 43:9 4|68 99:9 5|45 96:9 6|82 46:9 7|53 13:9 8|16 21:9 9|31 3:9 10|3 44:10 1|70 84:10 2|83 56:10 3|38 3:10 4|88 77:10 5|23 39:10 6|56 11:10 7|62 85:10 8|57 75:10 9|49 30:10 10</relation>
    <relation name="R180" arity="2" nbTuples="100" semantics="soft" defaultCost="infinity">57 38:1 1|76 54:1 2|68 28:1 3|32 44:1 4|81 86:1 5|29 95:1 6|100 13:1 7|40 22:1 8|82 17:1 9|13 57:1 10|64 98:2 1|25 39:2 2|4 95:2 3|75 82:2 4|86 73:2 5|38 82:2 6|78 84:2 7|41 36:2 8|56 35:2 9|61 64:2 10|37 21:3 1|58 96:3 2|45 18:3 3|62 86:3 4|11 47:3 5|76 96:3 6|40 58:3 7|31 20:3 8|15 20:3 9|42 46:3 10|24 30:4 1|35 75:4 2|32 29:4 3|59 70:4 4|39 93:4 5|18 80:4 6|58 97:4 7|35 37:4 8|77 30:4 9|29 80:4 10|72 34:5 1|39 67:5 2|96 81:5 3|43 38:5 4|24 73:5 5|24 49:5 6|69 90:5 7|26 96:5 8|73 19:5 9|83 96:5 10|93 16:6 1|46 23:6 2|15 74:6 3|65 18:6 4|31 98:6 5|38 60:6 6|76 26:6 7|53 5:6 8|58 46:6 9|62 49:6 10|69 16:7 1|74 40:7 2|28 18:7 3|39 84:7 4|32 23:7 5|17 80:7 6|1 1:7 7|25 45:7 8|1 22:7 9|60 84:7 10|77 97:8 1|67 90:8 2|85 11:8 3|33 69:8 4|33 95:8 5|68 10:8 6|38 19:8 7|73 33:8 8|73 69:8 9|29 96:8 10|67 28:9 1|54 63:9 2|14 45:9 3|59 46:9 4|93 75:9 5|86 23:9 6|78 9:9 7|75 16:9 8|72 26:9 9|16 97:9 10|81 68:10 1|22 20:10 2|41 21:10 3|89 20:10 4|7 77:10 5|88 97:10 6|39 50:10 7|42 24:10 8|21 94:10 9|100 11:10 10</relation>
    <relation name="R181" arity="2" nbTuples="100" semantics="soft" defaultCost="infinity">31 1:1 1|31 91:1 2|77 22:1 3|25 74:1 4|12 81:1 5|33 88:1 6|2 59:1 7|1 75:1 8|99 18:1 9|58 10:1 10|63 67:2 1|85 73:2 2|15 84:2 3|72 80:2 4|61 12:2 5|88 93:2 6|24 1:2 7|7 64:2 8|6 57:2 9|31 15:2 10|95 19:3 1|14 4:3 2|55 1:3 3|50 54:3 4|71 72:3 5|95 90:3 6|31 94:3 7|26 77:3 8|90 64:3 9|96 2:3 10|50 76:4 1|19 2:4 2|88 33:4 3|66 11:4 4|21 21:4 5|36 58:4 6|61 92:4 7|18 9:4 8|98 71:4 9|66 28:4 10|91 50:5 1|27 11:5 2|99 8:5 3|42 92:5 4|43 61:5 5|63 58:5 6|31 98:5 7|40 29:5 8|96 61:5 9|49 96:5 10|64 81:6 1|12 71:6 2|69 67:6 3|79 18:6 4|55 25:6 5|99 98:6 6|43 80:6 7|52 4:6 8|33 47:6 9|98 21:6 10|8 98:7 1|90 83:7 2|58 68:7 3|66 97:7 4|66 26:7 5|55 1:7 6|45 70:7 7|79 73:7 8|80 57:7 9|88 85:7 10|11 56:8 1|88 49:8 2|55 43:8 3|20 17:8 4|68 43:8 5|33 3:8 6|78 91:8 7|44 72:8 8|97 26:8 9|21 25:8 10|64 50:9 1|42 78:9 2|58 7:9 3|60 59:9 4|74 75:9 5|96 2:9 6|22 76:9 7|12 38:9 8|15 79:9 9|47 75:9 10|35 68:10 1|22 56:10 2|30 17:10 3|64 100:10 4|56 57:10 5|10 34:10 6|39 51:10 7|40 23:10 8|9 57:10 9|50 60:10 10</relation>
    <relation name="R182" arity="2" nbTuples="100" semantics="soft" defaultCost="infinity">88 11:1 1|39 37:1 2|60 24:1 3|73 2:1 4|20 27:1 5|45 68:1 6|9 96:1 7|58 40:1 8|75 8:1 9|97 67:1 10|39 13:2 1|9 62:2 2|77 2:2 3|6 77:2 4|82 100:2 5|22 13:2 6|77 43:2 7|91 87:2 8|82 98:2 9|2 92:2 10|43 83:3 1|80 69:3 2|79 90:3 3|71 48:3 4|34 68:3 5|64 61:3 6|27 56:3 7|84 15:3 8|87 96:3 9|89 49:3 10|20 38:4 1|45 71:4 2|4 59:4 3|42 58:4 4|16 17:4 5|86 35:4 6|30 87:4 7|59 64:4 8|47 22:4 9|59 25:4 10|42 13:5 1|49 60:5 2|76 29:5 3|35 37:5 4|5 47:5 5|28 69:5 6|42 19:5 7|36 30:5 8|54 21:5 9|100 78:5 10|82 98:6 1|29 18:6 2|15 34:6 3|35 19:6 4|51 4:6 5|51 3:6 6|69 40:6 7|17 45:6 8|53 51:6 9|63 6:6 10|27 16:7 1|75 61:7 2|67 88:7 3|36 77:7 4|72 34:7 5|21 17:7 6|31 69:7 7|28 93:7 8|70 12:7 9|44 66:7 10|13 59:8 1|98 72:8 2|73 18:8 3|51 45:8 4|87 41:8 5|63 60:8 6|67 57:8 7|40 46:8 8|87 67:8 9|5 76:8 10|25 61:9 1|56 57:9 2|14 97:9 3|80 18:9 4|72 60:9 5|62 18:9 6|12 8:9 7|78 69:9 8|78 7:9 9|16 10:9 10|46 57:10 1|42 40:10 2|39 91:10 3|60 60:10 4|42 54:10 5|51 64:10 6|92 46:10 7|34 61:10 8|68 52:10 9|14 12:10 10</relation>
    <relation name="R183" arity="2" nbTuples="100" semantics="soft" defaultCost="infinity">97 56:1 1|87 3:1 2|79 82:1 3|38 90:1 4|73 1:1 5|54 97:1 6|45 73:1 7|63 65:1 8|62 5:1 9|98 15:1 10|37 49:2 1|75 86:2 2|77 72:2 3|59 86:2 4|42 85:2 5|44 39:2 6|42 27:2 7|52 30:2 8|24 64:2 9|55 39:2 10|36 92:3 1|92 95:3 2|72 70:3 3|14 24:3 4|95 75:3 5|63 64:3 6|73 8:3 7|49 41:3 8|47 39:3 9|45 16:3 10|28 37:4 1|51 23:4 2|68 84:4 3|54 73:4 4|82 52:4 5|20 85:4 6|87 64:4 7|88 68:4 8|42 58:4 9|97 5:4 10|92 15:5 1|58 5:5 2|10 19:5 3|13 69:5 4|95 70:5 5|60 11:5 6|34 73:5 7|91 77:5 8|67 87:5 9|18 88:5 10|83 48:6 1|53 58:6 2|66 11:6 3|93 23:6 4|80 21:6 5|49 37:6 6|87 50:6 7|47 10:6 8|50 2:6 9|2 44:6 10|30 41:7 1|9 96:7 2|75 39:7 3|20 62:7 4|64 28:7 5|75 46:7 6|54 73:7 7|38 63:7 8|30 80:7 9|41 1:7 10|19 88:8 1|86 63:8 2|97 16:8 3|57 68:8 4|50 38:8 5|90 11:8 6|88 34:8 7|35 62:8 8|87 46:8 9|53 78:8 10|30 42:9 1|74 100:9 2|40 6:9 3|86 20:9 4|79 33:9 5|66 2:9 6|34 28:9 7|70 38:9 8|57 81:9 9|92 64:9 10|54 19:10 1|70 34:10 2|74 19:10 3|45 1:10 4|71 77:10 5|46 66:10 6|26 42:10 7|15 68:10 8|50 46:10 9|22 34:10 10</relation>
    <relation name="R184" arity="2" nbTuples="100" semantics="soft" defaultCost="infinity">10 48:1 1|38 23:1 2|92 72:1 3|100 49:1 4|77 96:1 5|89 80:1 6|57 26:1 7|51 77:1 8|20 56:1 9|66 59:1 10|58 18:2 1|99 46:2 2|80 84:2 3|8 50:2 4|34 5:2 5|94 78:2 6|91 28:2 7|31 32:2 8|35 52:2 9|34 65:2 10|21 66:3 1|77 17:3 2|85 28:3 3|81 5:3 4|80 30:3 5|17 21:3 6|99 21:3 7|86 78:3 8|74 50:3 9|57 63:3 10|75 19:4 1|12 16:4 2|61 49:4 3|14 56:4 4|81 83:4 5|28 6:4 6|21 54:4 7|84 49:4 8|11 13:4 9|99 14:4 10|36 99:5 1|18 15:5 2|87 82:5 3|14 42:5 4|68 59:5 5|67 4:5 6|19 87:5 7|13 41:5 8|60 24:5 9|62 5:5 10|55 46:6 1|8 41:6 2|2 95:6 3|52 93:6 4|88 35:6 5|7 84:6 6|43 78:6 7|12 43:6 8|92 52:6 9|100 52:6 10|42 5:7 1|78 37:7 2|15 40:7 3|41 38:7 4|72 97:7 5|98 13:7 6|41 18:7 7|59 12:7 8|41 53:7 9|86 14:7 10|7 95:8 1|72 57:8 2|90 43:8 3|18 38:8 4|32 67:8 5|77 87:8 6|68 14:8 7|27 9:8 8|92 23:8 9|63 79:8 10|9 57:9 1|61 10:9 2|62 11:9 3|47 76:9 4|52 93:9 5|24 48:9 6|85 39:9 7|47 38:9 8|84 63:9 9|14 47:9 10|61 9:10 1|29 54:10 2|3 37:10 3|28 82:10 4|59 14:10 5|6 38:10 6|8 88:10 7|90 9:10 8|85 46:10 9|60 83:10 10</relation>
    <relation name="R185" arity="2" nbTuples="100" semantics="soft" defaultCost="infinity">91 76:1 1|32 51:1 2|75 86:1 3|21 28:1 4|73 47:1 5|32 34:1 6|90 86:1 7|41 68:1 8|9 53:1 9|80 100:1 10|21 63:2 1|18 30:2 2|57 27:2 3|42 34:2 4|47 47:2 5|75 70:2 6|87 85:2 7|28 77:2 8|1 80:2 9|96 72:2 10|74 35:3 1|89 15:3 2|25 44:3 3|81 66:3 4|97 11:3 5|6 76:3 6|35 53:3 7|54 76:3 8|47 62:3 9|34 57:3 10|15 62:4 1|53 80:4 2|2 74:4 3|27 74:4 4|16 69:4 5|85 42:4 6|44 94:4 7|41 12:4 8|33 95:4 9|7 39:4 10|100 87:5 1|5 2:5 2|74 92:5 3|88 97:5 4|45 48:5 5|5 69:5 6|56 9:5 7|58 15:5 8|11 39:5 9|11 14:5 10|91 100:6 1|35 37:6 2|64 51:6 3|58 34:6 4|36 78:6 5|97 91:6 6|62 75:6 7|41 90:6 8|32 28:6 9|53 27:6 10|100 48:7 1|5 75:7 2|50 43:7 3|96 4:7 4|9 22:7 5|27 39:7 6|23 53:7 7|76 10:7 8|54 49:7 9|26 85:7 10|28 42:8 1|6 24:8 2|62 92:8 3|50 32:8 4|44 84:8 5|97 56:8 6|65 3:8 7|14 10:8 8|14 58:8 9|88 2:8 10|44 27:9 1|6 38:9 2|71 89:9 3|98 27:9 4|13 23:9 5|77 94:9 6|12 50:9 7|42 51:9 8|57 19:9 9|71 89:9 10|32 27:10 1|76 91:10 2|48 22:10 3|78 87:10 4|56 98:10 5|59 9:10 6|76 74:10 7|12 47:10 8|15 25:10 9|48 39:10 10</relation>
    <relation name="R186" arity="2" nbTuples="100" semantics="soft" defaultCost="infinity">78 10:1 1|39 73:1 2|71 20:1 3|76 23:1 4|52 57:1 5|8 3:1 6|82 52:1 7|60 55:1 8|88 99:1 9|77 62:1 10|56 14:2 1|57 20:2 2|53 71:2 3|12 73:2 4|43 40:2 5|57 90:2 6|17 73:2 7|14 97:2 8|58 73:2 9|71 96:2 10|96 20:3 1|15 34:3 2|36 2:3 3|75 94:3 4|59 58:3 5|12 30:3 6|69 22:3 7|100 96:3 8|27 13:3 9|69 47:3 10|61 99:4 1|85 41:4 2|39 62:4 3|83 10:4 4|12 24:4 5|39 10:4 6|97 41:4 7|99 26:4 8|21 2:4 9|61 22:4 10|93 17:5 1|24 42:5 2|54 10:5 3|37 60:5 4|77 3:5 5|70 95:5 6|26 4:5 7|100 26:5 8|35 87:5 9|29 57:5 10|1 85:6 1|18 3:6 2|72 6:6 3|58 89:6 4|92 27:6 5|62 88:6 6|29 82:6 7|28 51:6 8|27 49:6 9|47 22:6 10|73 4:7 1|66 41:7 2|10 75:7 3|72 30:7 4|39 30:7 5|94 41:7 6|85 100:7 7|81 42:7 8|13 22:7 9|40 16:7 10|8 88:8 1|33 63:8 2|93 64:8 3|84 81:8 4|44 46:8 5|56 22:8 6|56 12:8 7|45 31:8 8|81 44:8 9|3 90:8 10|19 67:9 1|51 3:9 2|14 3:9 3|65 82:9 4|86 98:9 5|26 19:9 6|25 49:9 7|84 59:9 8|98 23:9 9|83 18:9 10|99 7:10 1|76 3:10 2|42 51:10 3|31 83:10 4|19 89:10 5|74 27:10 6|88 32:10 7|13 30:10 8|36 100:10 9|28 55:10 10</relation>
    <relation name="R187" arity="2" nbTuples="100" semantics="soft" defaultCost="infinity">43 56:1 1|35 91:1 2|26 64:1 3|34 69:1 4|66 32:1 5|63 30:1 6|58 39:1 7|79 10:1 8|60 2:1 9|2 64:1 10|43 82:2 1|17 97:2 2|42 86:2 3|55 85:2 4|46 77:2 5|28 76:2 6|76 70:2 7|63 97:2 8|62 42:2 9|5 30:2 10|86 71:3 1|52 13:3 2|9 67:3 3|85 12:3 4|3 46:3 5|35 86:3 6|81 67:3 7|18 68:3 8|28 32:3 9|70 62:3 10|48 35:4 1|27 76:4 2|79 24:4 3|40 81:4 4|29 36:4 5|27 17:4 6|81 44:4 7|25 59:4 8|47 80:4 9|85 45:4 10|17 42:5 1|81 37:5 2|46 60:5 3|38 25:5 4|26 37:5 5|43 72:5 6|50 44:5 7|27 66:5 8|46 1:5 9|12 7:5 10|64 57:6 1|81 59:6 2|18 24:6 3|4 46:6 4|69 1:6 5|77 88:6 6|99 23:6 7|61 24:6 8|53 77:6 9|67 98:6 10|66 93:7 1|57 44:7 2|75 28:7 3|20 18:7 4|90 91:7 5|52 22:7 6|67 16:7 7|56 75:7 8|26 14:7 9|65 63:7 10|12 84:8 1|43 59:8 2|40 21:8 3|82 55:8 4|51 87:8 5|91 17:8 6|67 92:8 7|19 61:8 8|9 75:8 9|72 76:8 10|90 28:9 1|92 44:9 2|51 82:9 3|39 46:9 4|53 45:9 5|82 50:9 6|3 33:9 7|35 37:9 8|71 14:9 9|90 33:9 10|84 84:10 1|100 84:10 2|99 32:10 3|10 11:10 4|63 67:10 5|26 89:10 6|55 52:10 7|81 71:10 8|13 76:10 9|26 2:10 10</relation>
    <relation name="R188" arity="2" nbTuples="100" semantics="soft" defaultCost="infinity">38 93:1 1|91 67:1 2|34 46:1 3|96 6:1 4|56 100:1 5|37 88:1 6|77 95:1 7|4 84:1 8|69 49:1 9|68 75:1 10|67 38:2 1|36 72:2 2|25 96:2 3|73 21:2 4|32 86:2 5|56 38:2 6|13 16:2 7|80 88:2 8|76 89:2 9|1 33:2 10|90 97:3 1|77 19:3 2|44 1:3 3|90 9:3 4|42 69:3 5|85 27:3 6|84 59:3 7|18 90:3 8|86 93:3 9|31 96:3 10|93 1:4 1|79 54:4 2|29 28:4 3|3 22:4 4|97 89:4 5|30 60:4 6|35 64:4 7|91 75:4 8|27 93:4 9|90 11:4 10|69 91:5 1|38 70:5 2|56 42:5 3|34 68:5 4|17 16:5 5|62 69:5 6|32 80:5 7|36 26:5 8|8 87:5 9|21 55:5 10|25 56:6 1|54 25:6 2|80 53:6 3|27 55:6 4|51 45:6 5|83 82:6 6|58 85:6 7|37 90:6 8|63 80:6 9|99 24:6 10|58 38:7 1|76 92:7 2|13 39:7 3|76 87:7 4|17 13:7 5|67 18:7 6|21 26:7 7|61 17:7 8|17 80:7 9|79 27:7 10|15 18:8 1|21 56:8 2|62 33:8 3|10 36:8 4|23 96:8 5|5 29:8 6|7 16:8 7|70 41:8 8|21 67:8 9|88 53:8 10|68 32:9 1|35 81:9 2|85 32:9 3|90 38:9 4|52 21:9 5|75 88:9 6|99 85:9 7|74 38:9 8|87 72:9 9|98 32:9 10|3 33:10 1|83 92:10 2|38 4:10 3|39 74:10 4|88 60:10 5|70 58:10 6|49 42:10 7|96 77:10 8|86 2:10 9|8 5:10 10</relation>
    <relation name="R189" arity="2" nbTuples="100" semantics="soft" defaultCost="infinity">38 42:1 1|5 30:1 2|99 87:1 3|8 56:1 4|35 81:1 5|86 1:1 6|61 58:1 7|82 71:1 8|44 91:1 9|2 19:1 10|40 93:2 1|7 19:2 2|68 3:2 3|37 36:2 4|15 77:2 5|96 73:2 6|29 43:2 7|64 43:2 8|88 3:2 9|85 40:2 10|68 85:3 1|54 26:3 2|15 97:3 3|73 4:3 4|12 58:3 5|70 86:3 6|69 3:3 7|89 30:3 8|35 60:3 9|27 63:3 10|64 57:4 1|73 80:4 2|63 33:4 3|21 45:4 4|1 55:4 5|82 28:4 6|92 82:4 7|57 32:4 8|33 92:4 9|80 71:4 10|10 64:5 1|24 8:5 2|33 5:5 3|47 76:5 4|58 81:5 5|7 29:5 6|30 71:5 7|33 18:5 8|73 27:5 9|22 23:5 10|48 37:6 1|47 87:6 2|75 99:6 3|25 88:6 4|48 84:6 5|36 76:6 6|13 62:6 7|26 1:6 8|74 32:6 9|11 74:6 10|72 23:7 1|2 85:7 2|45 73:7 3|18 33:7 4|11 72:7 5|3 17:7 6|45 64:7 7|68 75:7 8|82 76:7 9|91 43:7 10|4 19:8 1|65 61:8 2|46 29:8 3|51 50:8 4|72 100:8 5|3 39:8 6|90 28:8 7|65 15:8 8|28 62:8 9|9 44:8 10|15 94:9 1|42 13:9 2|75 46:9 3|74 12:9 4|41 61:9 5|43 78:9 6|16 86:9 7|85 35:9 8|51 33:9 9|47 26:9 10|12 92:10 1|42 74:10 2|76 41:10 3|40 96:10 4|66 30:10 5|44 92:10 6|82 70:10 7|28 75:10 8|76 96:10 9|62 87:10 10</relation>
    <relation name="R190" arity="2" nbTuples="100" semantics="soft" defaultCost="infinity">28 52:1 1|2 92:1 2|66 70:1 3|40 38:1 4|85 14:1 5|18 19:1 6|86 79:1 7|88 86:1 8|48 46:1 9|53 97:1 10|16 26:2 1|62 10:2 2|83 31:2 3|58 86:2 4|49 52:2 5|43 86:2 6|85 41:2 7|27 5:2 8|22 36:2 9|54 23:2 10|38 96:3 1|33 5:3 2|13 54:3 3|97 28:3 4|4 39:3 5|23 98:3 6|36 58:3 7|70 24:3 8|88 81:3 9|57 33:3 10|93 29:4 1|16 43:4 2|54 100:4 3|36 90:4 4|71 38:4 5|16 66:4 6|78 26:4 7|61 28:4 8|89 1:4 9|12 61:4 10|73 21:5 1|9 30:5 2|40 10:5 3|36 69:5 4|30 48:5 5|26 1:5 6|69 99:5 7|70 23:5 8|44 85:5 9|66 29:5 10|93 54:6 1|79 1:6 2|19 31:6 3|26 20:6 4|57 79:6 5|75 51:6 6|89 10:6 7|67 47:6 8|71 90:6 9|9 42:6 10|81 56:7 1|10 99:7 2|79 89:7 3|8 19:7 4|16 64:7 5|43 98:7 6|51 37:7 7|96 77:7 8|20 9:7 9|95 31:7 10|9 38:8 1|59 78:8 2|94 86:8 3|48 21:8 4|14 96:8 5|58 68:8 6|63 27:8 7|99 11:8 8|81 8:8 9|94 84:8 10|98 72:9 1|92 67:9 2|4 5:9 3|73 47:9 4|99 33:9 5|84 98:9 6|2 61:9 7|38 80:9 8|63 62:9 9|5 55:9 10|15 16:10 1|46 2:10 2|78 99:10 3|43 71:10 4|23 100:10 5|27 84:10 6|24 94:10 7|59 36:10 8|54 45:10 9|50 74:10 10</relation>
    <relation name="R191" arity="2" nbTuples="100" semantics="soft" defaultCost="infinity">82 95:1 1|92 27:1 2|14 23:1 3|65 22:1 4|56 68:1 5|38 34:1 6|45 46:1 7|17 50:1 8|67 79:1 9|6 63:1 10|2 22:2 1|46 75:2 2|98 64:2 3|65 91:2 4|7 50:2 5|7 67:2 6|71 62:2 7|61 9:2 8|9 85:2 9|91 78:2 10|90 76:3 1|60 90:3 2|71 36:3 3|20 12:3 4|91 15:3 5|28 45:3 6|52 42:3 7|47 9:3 8|78 1:3 9|82 83:3 10|69 69:4 1|94 38:4 2|37 60:4 3|59 60:4 4|42 7:4 5|97 55:4 6|45 39:4 7|82 95:4 8|65 59:4 9|44 61:4 10|38 94:5 1|31 3:5 2|52 69:5 3|36 58:5 4|97 58:5 5|41 37:5 6|59 98:5 7|86 91:5 8|43 94:5 9|88 76:5 10|76 83:6 1|57 31:6 2|86 59:6 3|32 84:6 4|30 11:6 5|97 33:6 6|57 67:6 7|32 18:6 8|61 2:6 9|4 69:6 10|92 9:7 1|52 80:7 2|53 86:7 3|66 26:7 4|86 73:7 5|17 28:7 6|31 11:7 7|29 18:7 8|19 78:7 9|91 94:7 10|56 25:8 1|87 53:8 2|11 95:8 3|93 77:8 4|80 8:8 5|25 45:8 6|75 44:8 7|62 2:8 8|50 64:8 9|29 80:8 10|68 80:9 1|44 70:9 2|60 80:9 3|59 59:9 4|59 97:9 5|65 35:9 6|97 20:9 7|51 80:9 8|64 27:9 9|91 88:9 10|36 25:10 1|79 43:10 2|19 9:10 3|27 34:10 4|61 7:10 5|10 79:10 6|90 52:10 7|77 80:10 8|42 81:10 9|25 35:10 10</relation>
    <relation name="R192" arity="2" nbTuples="100" semantics="soft" defaultCost="infinity">37 16:1 1|66 84:1 2|79 73:1 3|91 81:1 4|83 92:1 5|18 37:1 6|93 86:1 7|6 8:1 8|70 53:1 9|23 54:1 10|30 15:2 1|44 28:2 2|73 94:2 3|43 19:2 4|8 52:2 5|93 14:2 6|24 4:2 7|34 6:2 8|23 11:2 9|44 27:2 10|78 30:3 1|94 60:3 2|86 72:3 3|73 21:3 4|86 12:3 5|63 21:3 6|73 23:3 7|46 19:3 8|98 14:3 9|20 22:3 10|90 37:4 1|11 12:4 2|83 91:4 3|73 92:4 4|4 31:4 5|76 15:4 6|48 35:4 7|23 42:4 8|84 88:4 9|81 81:4 10|3 11:5 1|58 29:5 2|42 30:5 3|12 66:5 4|83 86:5 5|2 10:5 6|88 78:5 7|12 85:5 8|42 82:5 9|18 34:5 10|28 51:6 1|99 13:6 2|74 29:6 3|56 47:6 4|72 67:6 5|85 5:6 6|18 99:6 7|90 90:6 8|22 60:6 9|55 61:6 10|71 34:7 1|75 23:7 2|73 29:7 3|58 46:7 4|99 4:7 5|24 15:7 6|35 74:7 7|14 35:7 8|18 64:7 9|93 62:7 10|61 94:8 1|42 59:8 2|8 97:8 3|16 37:8 4|43 46:8 5|57 63:8 6|54 41:8 7|31 90:8 8|9 94:8 9|98 2:8 10|43 68:9 1|81 29:9 2|32 86:9 3|81 38:9 4|62 44:9 5|99 76:9 6|28 57:9 7|90 11:9 8|65 81:9 9|93 62:9 10|25 35:10 1|53 6:10 2|15 92:10 3|96 11:10 4|100 91:10 5|57 24:10 6|9 68:10 7|54 27:10 8|41 78:10 9|9 40:10 10</relation>
    <relation name="R193" arity="2" nbTuples="100" semantics="soft" defaultCost="infinity">59 69:1 1|56 79:1 2|72 27:1 3|44 7:1 4|61 88:1 5|36 66:1 6|39 20:1 7|32 32:1 8|98 25:1 9|98 72:1 10|60 44:2 1|46 36:2 2|53 92:2 3|49 80:2 4|84 88:2 5|76 72:2 6|17 17:2 7|29 88:2 8|100 58:2 9|19 77:2 10|34 45:3 1|88 41:3 2|5 3:3 3|72 52:3 4|4 29:3 5|41 82:3 6|16 93:3 7|99 29:3 8|51 66:3 9|100 80:3 10|81 75:4 1|73 48:4 2|10 35:4 3|65 95:4 4|38 12:4 5|85 60:4 6|5 20:4 7|29 81:4 8|6 73:4 9|92 31:4 10|11 42:5 1|20 36:5 2|28 35:5 3|38 4:5 4|26 25:5 5|87 54:5 6|87 12:5 7|69 59:5 8|5 67:5 9|15 44:5 10|65 13:6 1|36 60:6 2|14 10:6 3|100 9:6 4|27 17:6 5|35 95:6 6|15 100:6 7|51 1:6 8|35 91:6 9|53 39:6 10|1 99:7 1|76 9:7 2|36 7:7 3|7 100:7 4|21 1:7 5|75 30:7 6|75 24:7 7|90 24:7 8|82 37:7 9|55 33:7 10|25 50:8 1|73 67:8 2|3 86:8 3|31 33:8 4|31 90:8 5|22 75:8 6|69 36:8 7|80 3:8 8|29 47:8 9|19 14:8 10|13 42:9 1|64 25:9 2|63 46:9 3|14 43:9 4|4 82:9 5|42 33:9 6|18 77:9 7|37 27:9 8|49 27:9 9|24 7:9 10|63 87:10 1|42 35:10 2|3 42:10 3|55 36:10 4|33 73:10 5|75 64:10 6|74 11:10 7|18 27:10 8|30 46:10 9|78 83:10 10</relation>
    <relation name="R194" arity="2" nbTuples="100" semantics="soft" defaultCost="infinity">58 42:1 1|1 58:1 2|5 70:1 3|73 98:1 4|27 95:1 5|66 87:1 6|49 99:1 7|93 66:1 8|72 47:1 9|8 68:1 10|11 69:2 1|42 32:2 2|74 69:2 3|6 37:2 4|25 9:2 5|19 37:2 6|45 5:2 7|94 68:2 8|3 82:2 9|22 49:2 10|63 52:3 1|100 11:3 2|30 74:3 3|23 2:3 4|99 98:3 5|44 68:3 6|77 89:3 7|86 36:3 8|12 66:3 9|86 57:3 10|1 16:4 1|50 2:4 2|53 56:4 3|58 80:4 4|16 77:4 5|26 38:4 6|1 3:4 7|36 2:4 8|44 75:4 9|65 54:4 10|34 78:5 1|26 77:5 2|73 97:5 3|84 86:5 4|100 13:5 5|65 15:5 6|1 43:5 7|79 85:5 8|44 12:5 9|79 60:5 10|27 89:6 1|60 65:6 2|98 89:6 3|33 6:6 4|18 97:6 5|67 30:6 6|55 48:6 7|66 5:6 8|76 39:6 9|70 46:6 10|70 81:7 1|5 18:7 2|70 87:7 3|62 27:7 4|68 68:7 5|100 18:7 6|12 100:7 7|84 59:7 8|44 93:7 9|9 58:7 10|96 6:8 1|57 71:8 2|94 10:8 3|41 51:8 4|24 41:8 5|3 36:8 6|7 24:8 7|40 24:8 8|88 23:8 9|73 62:8 10|2 84:9 1|43 49:9 2|85 58:9 3|27 89:9 4|7 80:9 5|72 66:9 6|85 1:9 7|32 20:9 8|88 6:9 9|33 44:9 10|71 25:10 1|58 56:10 2|2 32:10 3|18 43:10 4|30 74:10 5|6 91:10 6|13 86:10 7|64 83:10 8|62 99:10 9|91 94:10 10</relation>
    <relation name="R195" arity="2" nbTuples="100" semantics="soft" defaultCost="infinity">100 54:1 1|84 23:1 2|27 7:1 3|65 12:1 4|57 30:1 5|92 11:1 6|69 60:1 7|46 29:1 8|42 96:1 9|83 64:1 10|56 18:2 1|99 84:2 2|46 98:2 3|31 71:2 4|52 13:2 5|82 49:2 6|81 46:2 7|40 48:2 8|98 85:2 9|46 88:2 10|99 73:3 1|28 76:3 2|64 26:3 3|57 72:3 4|8 15:3 5|58 100:3 6|14 11:3 7|84 14:3 8|37 94:3 9|24 88:3 10|77 22:4 1|66 41:4 2|66 26:4 3|75 47:4 4|31 75:4 5|41 37:4 6|22 90:4 7|26 73:4 8|37 13:4 9|26 99:4 10|14 15:5 1|77 71:5 2|81 41:5 3|60 4:5 4|54 81:5 5|67 64:5 6|9 90:5 7|46 88:5 8|80 38:5 9|7 100:5 10|60 56:6 1|82 63:6 2|93 89:6 3|83 95:6 4|45 44:6 5|31 37:6 6|61 98:6 7|27 95:6 8|21 3:6 9|91 10:6 10|55 2:7 1|74 45:7 2|40 56:7 3|75 65:7 4|21 62:7 5|83 73:7 6|98 40:7 7|74 74:7 8|13 55:7 9|78 58:7 10|11 13:8 1|3 76:8 2|21 15:8 3|17 22:8 4|70 2:8 5|36 21:8 6|83 66:8 7|32 68:8 8|71 91:8 9|79 70:8 10|59 96:9 1|75 59:9 2|34 83:9 3|38 97:9 4|17 86:9 5|55 99:9 6|21 64:9 7|77 41:9 8|41 68:9 9|77 77:9 10|46 79:10 1|91 88:10 2|74 3:10 3|1 73:10 4|32 83:10 5|17 2:10 6|54 75:10 7|78 36:10 8|51 22:10 9|66 22:10 10</relation>
    <relation name="R196" arity="2" nbTuples="100" semantics="soft" defaultCost="infinity">2 62:1 1|46 92:1 2|56 79:1 3|56 87:1 4|79 31:1 5|81 39:1 6|86 62:1 7|67 80:1 8|98 42:1 9|42 30:1 10|18 40:2 1|59 78:2 2|99 98:2 3|53 57:2 4|78 46:2 5|14 62:2 6|79 41:2 7|5 93:2 8|44 3:2 9|6 22:2 10|56 95:3 1|88 39:3 2|5 45:3 3|92 56:3 4|24 21:3 5|69 97:3 6|61 29:3 7|94 62:3 8|93 95:3 9|76 65:3 10|63 78:4 1|10 53:4 2|43 68:4 3|74 9:4 4|42 89:4 5|70 56:4 6|45 50:4 7|16 88:4 8|83 86:4 9|29 76:4 10|3 8:5 1|25 4:5 2|19 30:5 3|58 24:5 4|31 11:5 5|33 24:5 6|67 95:5 7|92 58:5 8|82 29:5 9|76 92:5 10|38 65:6 1|18 69:6 2|74 75:6 3|41 23:6 4|71 37:6 5|30 22:6 6|87 67:6 7|89 55:6 8|91 22:6 9|94 30:6 10|30 18:7 1|17 89:7 2|93 62:7 3|70 17:7 4|95 6:7 5|25 57:7 6|80 33:7 7|7 12:7 8|55 67:7 9|12 86:7 10|30 95:8 1|10 57:8 2|63 27:8 3|100 61:8 4|62 85:8 5|26 45:8 6|67 51:8 7|71 89:8 8|26 99:8 9|11 10:8 10|50 78:9 1|72 25:9 2|30 90:9 3|82 25:9 4|49 88:9 5|2 22:9 6|91 76:9 7|44 99:9 8|20 94:9 9|8 98:9 10|68 40:10 1|69 73:10 2|53 65:10 3|42 41:10 4|12 71:10 5|55 46:10 6|54 35:10 7|64 96:10 8|44 70:10 9|87 88:10 10</relation>
    <relation name="R197" arity="2" nbTuples="100" semantics="soft" defaultCost="infinity">42 38:1 1|79 4:1 2|38 20:1 3|93 27:1 4|36 77:1 5|55 85:1 6|85 4:1 7|61 13:1 8|27 29:1 9|66 86:1 10|54 100:2 1|48 80:2 2|57 20:2 3|37 37:2 4|76 16:2 5|13 90:2 6|54 52:2 7|98 84:2 8|22 18:2 9|53 9:2 10|90 46:3 1|75 94:3 2|50 70:3 3|12 42:3 4|74 29:3 5|75 56:3 6|31 5:3 7|4 53:3 8|78 98:3 9|31 6:3 10|4 75:4 1|64 27:4 2|70 29:4 3|28 67:4 4|92 58:4 5|30 52:4 6|2 8:4 7|25 79:4 8|98 20:4 9|92 31:4 10|69 9:5 1|34 56:5 2|53 67:5 3|93 61:5 4|55 45:5 5|29 93:5 6|87 22:5 7|51 26:5 8|1 73:5 9|94 13:5 10|59 8:6 1|37 83:6 2|96 15:6 3|31 33:6 4|33 55:6 5|33 72:6 6|52 30:6 7|97 81:6 8|27 17:6 9|55 40:6 10|18 71:7 1|23 89:7 2|47 97:7 3|9 85:7 4|61 74:7 5|49 60:7 6|77 17:7 7|21 55:7 8|88 91:7 9|72 70:7 10|16 52:8 1|59 42:8 2|15 58:8 3|90 49:8 4|60 49:8 5|32 87:8 6|98 55:8 7|3 81:8 8|64 86:8 9|41 56:8 10|78 100:9 1|72 76:9 2|58 37:9 3|12 69:9 4|100 89:9 5|77 28:9 6|84 50:9 7|43 88:9 8|27 72:9 9|25 70:9 10|76 63:10 1|33 97:10 2|44 18:10 3|72 70:10 4|13 9:10 5|83 32:10 6|22 26:10 7|87 31:10 8|3 80:10 9|94 30:10 10</relation>
    <relation name="R198" arity="2" nbTuples="100" semantics="soft" defaultCost="infinity">98 72:1 1|58 6:1 2|87 56:1 3|86 31:1 4|77 2:1 5|25 28:1 6|70 26:1 7|19 32:1 8|79 13:1 9|86 15:1 10|17 42:2 1|4 73:2 2|69 78:2 3|10 2:2 4|68 89:2 5|10 28:2 6|56 13:2 7|58 17:2 8|61 78:2 9|25 8:2 10|45 91:3 1|91 96:3 2|76 62:3 3|19 8:3 4|74 43:3 5|20 1:3 6|21 63:3 7|17 55:3 8|75 10:3 9|21 92:3 10|41 48:4 1|81 37:4 2|42 28:4 3|31 68:4 4|16 81:4 5|61 26:4 6|93 78:4 7|82 73:4 8|67 66:4 9|61 15:4 10|49 3:5 1|56 36:5 2|1 23:5 3|25 38:5 4|89 100:5 5|59 87:5 6|59 99:5 7|59 45:5 8|36 33:5 9|41 70:5 10|51 76:6 1|18 47:6 2|88 10:6 3|22 47:6 4|77 42:6 5|36 53:6 6|1 46:6 7|100 66:6 8|91 42:6 9|90 65:6 10|82 76:7 1|44 25:7 2|42 100:7 3|98 8:7 4|63 18:7 5|94 65:7 6|98 21:7 7|17 100:7 8|46 83:7 9|37 83:7 10|51 73:8 1|89 1:8 2|51 77:8 3|21 21:8 4|39 25:8 5|24 84:8 6|7 62:8 7|23 99:8 8|50 1:8 9|56 26:8 10|60 57:9 1|89 88:9 2|89 57:9 3|91 16:9 4|100 94:9 5|13 33:9 6|12 100:9 7|22 9:9 8|24 70:9 9|14 82:9 10|82 14:10 1|8 96:10 2|77 54:10 3|39 83:10 4|72 44:10 5|19 50:10 6|63 35:10 7|92 43:10 8|43 66:10 9|6 81:10 10</relation>
    <relation name="R199" arity="2" nbTuples="100" semantics="soft" defaultCost="infinity">98 35:1 1|77 79:1 2|67 46:1 3|41 9:1 4|46 11:1 5|95 79:1 6|53 52:1 7|36 23:1 8|77 15:1 9|31 78:1 10|35 89:2 1|50 5:2 2|21 3:2 3|44 12:2 4|91 54:2 5|24 29:2 6|17 100:2 7|10 88:2 8|21 48:2 9|9 59:2 10|73 63:3 1|10 3:3 2|11 84:3 3|81 10:3 4|92 4:3 5|55 92:3 6|38 68:3 7|62 48:3 8|35 60:3 9|84 85:3 10|7 58:4 1|80 46:4 2|15 21:4 3|76 7:4 4|32 27:4 5|39 9:4 6|40 59:4 7|78 59:4 8|92 74:4 9|90 43:4 10|66 19:5 1|26 38:5 2|13 61:5 3|18 45:5 4|19 55:5 5|2 17:5 6|82 80:5 7|86 7:5 8|94 31:5 9|85 72:5 10|80 73:6 1|2 89:6 2|38 21:6 3|59 24:6 4|89 51:6 5|1 100:6 6|84 73:6 7|92 59:6 8|13 97:6 9|57 70:6 10|90 17:7 1|21 12:7 2|14 44:7 3|66 32:7 4|98 49:7 5|75 44:7 6|66 59:7 7|66 29:7 8|15 2:7 9|35 51:7 10|58 79:8 1|87 18:8 2|79 93:8 3|32 77:8 4|17 80:8 5|42 41:8 6|82 13:8 7|93 24:8 8|23 80:8 9|9 75:8 10|33 91:9 1|17 75:9 2|32 84:9 3|58 94:9 4|100 51:9 5|36 81:9 6|43 53:9 7|22 93:9 8|66 43:9 9|72 70:9 10|70 43:10 1|34 66:10 2|83 24:10 3|30 93:10 4|94 28:10 5|50 33:10 6|9 5:10 7|58 96:10 8|14 33:10 9|47 57:10 10</relation>
    <relation name="R200" arity="2" nbTuples="100" semantics="soft" defaultCost="infinity">55 6:1 1|71 90:1 2|35 22:1 3|78 4:1 4|94 72:1 5|38 72:1 6|40 22:1 7|91 26:1 8|100 51:1 9|57 98:1 10|40 79:2 1|73 74:2 2|13 36:2 3|68 24:2 4|10 69:2 5|61 81:2 6|52 15:2 7|97 57:2 8|47 29:2 9|36 54:2 10|33 89:3 1|22 96:3 2|6 60:3 3|94 74:3 4|44 46:3 5|87 42:3 6|100 24:3 7|47 7:3 8|99 5:3 9|33 6:3 10|81 47:4 1|22 44:4 2|74 73:4 3|11 59:4 4|20 86:4 5|39 47:4 6|80 60:4 7|78 87:4 8|65 32:4 9|94 69:4 10|48 65:5 1|24 53:5 2|51 42:5 3|77 57:5 4|14 29:5 5|60 78:5 6|71 49:5 7|5 72:5 8|37 92:5 9|57 86:5 10|50 67:6 1|52 85:6 2|91 31:6 3|47 95:6 4|70 96:6 5|89 24:6 6|3 49:6 7|94 23:6 8|47 9:6 9|86 79:6 10|37 47:7 1|9 54:7 2|57 55:7 3|29 9:7 4|46 93:7 5|78 91:7 6|45 29:7 7|57 86:7 8|36 79:7 9|2 75:7 10|89 73:8 1|22 85:8 2|20 29:8 3|92 55:8 4|93 24:8 5|22 93:8 6|51 90:8 7|56 37:8 8|20 27:8 9|67 5:8 10|67 23:9 1|68 53:9 2|2 58:9 3|73 35:9 4|84 83:9 5|16 15:9 6|93 46:9 7|4 37:9 8|21 55:9 9|63 53:9 10|31 77:10 1|86 42:10 2|38 62:10 3|73 61:10 4|44 24:10 5|81 37:10 6|30 98:10 7|72 75:10 8|12 39:10 9|99 54:10 10</relation>
    <relation name="R201" arity="2" nbTuples="100" semantics="soft" defaultCost="infinity">10 26:1 1|61 81:1 2|59 86:1 3|65 31:1 4|51 49:1 5|4 24:1 6|56 22:1 7|88 75:1 8|97 53:1 9|38 46:1 10|38 44:2 1|87 43:2 2|56 70:2 3|95 99:2 4|87 50:2 5|77 98:2 6|25 14:2 7|30 97:2 8|15 6:2 9|29 34:2 10|17 90:3 1|89 8:3 2|61 93:3 3|31 61:3 4|91 74:3 5|69 93:3 6|86 83:3 7|41 90:3 8|4 18:3 9|46 54:3 10|16 86:4 1|94 80:4 2|35 27:4 3|82 44:4 4|93 36:4 5|10 13:4 6|51 13:4 7|26 38:4 8|3 30:4 9|12 17:4 10|14 18:5 1|82 92:5 2|15 30:5 3|49 68:5 4|48 66:5 5|99 23:5 6|45 1:5 7|92 17:5 8|20 93:5 9|10 81:5 10|16 27:6 1|41 34:6 2|97 42:6 3|30 19:6 4|90 43:6 5|55 76:6 6|88 46:6 7|76 63:6 8|97 78:6 9|5 2:6 10|84 28:7 1|87 35:7 2|77 78:7 3|15 98:7 4|48 86:7 5|45 2:7 6|9 72:7 7|18 90:7 8|27 45:7 9|28 37:7 10|3 90:8 1|64 63:8 2|80 100:8 3|39 15:8 4|70 63:8 5|54 94:8 6|44 70:8 7|12 87:8 8|5 30:8 9|76 87:8 10|99 47:9 1|69 5:9 2|37 64:9 3|81 59:9 4|79 12:9 5|85 85:9 6|36 90:9 7|11 8:9 8|49 36:9 9|86 35:9 10|88 27:10 1|77 89:10 2|60 7:10 3|90 85:10 4|65 12:10 5|51 42:10 6|28 39:10 7|66 95:10 8|59 71:10 9|5 75:10 10</relation>
    <relation name="R202" arity="2" nbTuples="100" semantics="soft" defaultCost="infinity">18 61:1 1|57 25:1 2|61 50:1 3|30 82:1 4|16 88:1 5|12 3:1 6|89 12:1 7|2 63:1 8|30 17:1 9|13 17:1 10|11 73:2 1|94 62:2 2|44 13:2 3|92 9:2 4|17 36:2 5|32 37:2 6|26 68:2 7|71 66:2 8|18 27:2 9|57 56:2 10|56 52:3 1|83 26:3 2|96 69:3 3|46 45:3 4|22 87:3 5|41 41:3 6|28 25:3 7|86 58:3 8|18 11:3 9|69 66:3 10|48 2:4 1|16 37:4 2|16 19:4 3|22 72:4 4|39 10:4 5|83 82:4 6|19 97:4 7|36 3:4 8|42 1:4 9|70 51:4 10|4 76:5 1|13 9:5 2|50 37:5 3|97 52:5 4|16 90:5 5|12 41:5 6|16 71:5 7|99 8:5 8|69 96:5 9|4 93:5 10|79 28:6 1|32 7:6 2|74 2:6 3|20 11:6 4|13 22:6 5|70 54:6 6|87 11:6 7|91 7:6 8|23 54:6 9|83 98:6 10|53 66:7 1|69 66:7 2|71 71:7 3|8 9:7 4|100 74:7 5|64 21:7 6|92 81:7 7|69 4:7 8|82 16:7 9|51 18:7 10|22 53:8 1|87 71:8 2|8 99:8 3|24 27:8 4|79 47:8 5|100 30:8 6|82 94:8 7|93 57:8 8|41 66:8 9|84 21:8 10|40 56:9 1|75 70:9 2|15 2:9 3|30 33:9 4|85 47:9 5|98 22:9 6|10 30:9 7|46 83:9 8|27 78:9 9|37 60:9 10|43 81:10 1|53 31:10 2|92 60:10 3|45 59:10 4|34 77:10 5|24 85:10 6|59 28:10 7|41 86:10 8|90 36:10 9|79 28:10 10</relation>
    <relation name="R203" arity="2" nbTuples="100" semantics="soft" defaultCost="infinity">30 69:1 1|88 13:1 2|65 49:1 3|15 75:1 4|54 76:1 5|45 13:1 6|58 7:1 7|59 33:1 8|48 10:1 9|4 25:1 10|81 37:2 1|65 43:2 2|96 35:2 3|26 75:2 4|3 49:2 5|86 100:2 6|12 58:2 7|43 58:2 8|72 24:2 9|94 96:2 10|98 7:3 1|98 54:3 2|43 90:3 3|42 40:3 4|43 95:3 5|24 18:3 6|88 66:3 7|74 28:3 8|27 88:3 9|3 60:3 10|51 62:4 1|32 78:4 2|44 60:4 3|39 18:4 4|83 80:4 5|26 58:4 6|49 87:4 7|37 83:4 8|72 47:4 9|51 70:4 10|82 45:5 1|98 30:5 2|28 72:5 3|77 59:5 4|50 96:5 5|34 63:5 6|32 7:5 7|44 64:5 8|51 66:5 9|85 82:5 10|20 67:6 1|33 46:6 2|69 78:6 3|94 22:6 4|72 23:6 5|3 31:6 6|90 71:6 7|57 38:6 8|51 81:6 9|10 71:6 10|2 15:7 1|71 13:7 2|65 14:7 3|48 23:7 4|89 33:7 5|40 31:7 6|90 97:7 7|81 62:7 8|28 56:7 9|100 37:7 10|62 81:8 1|51 17:8 2|43 82:8 3|90 74:8 4|12 84:8 5|87 74:8 6|97 35:8 7|84 73:8 8|27 13:8 9|46 83:8 10|94 15:9 1|37 25:9 2|41 12:9 3|60 88:9 4|47 98:9 5|26 79:9 6|97 26:9 7|77 30:9 8|26 41:9 9|93 31:9 10|42 19:10 1|7 21:10 2|84 79:10 3|14 1:10 4|25 70:10 5|29 81:10 6|45 22:10 7|50 19:10 8|29 69:10 9|6 79:10 10</relation>
    <relation name="R204" arity="2" nbTuples="100" semantics="soft" defaultCost="infinity">80 4:1 1|51 56:1 2|55 53:1 3|10 27:1 4|13 33:1 5|36 81:1 6|23 67:1 7|72 20:1 8|43 36:1 9|49 27:1 10|81 47:2 1|2 12:2 2|64 15:2 3|71 94:2 4|18 57:2 5|28 75:2 6|9 41:2 7|50 25:2 8|34 10:2 9|69 92:2 10|77 64:3 1|64 33:3 2|6 82:3 3|41 59:3 4|94 13:3 5|28 64:3 6|53 82:3 7|39 22:3 8|32 4:3 9|24 26:3 10|3 33:4 1|74 49:4 2|76 4:4 3|7 10:4 4|87 100:4 5|32 31:4 6|19 89:4 7|12 100:4 8|41 44:4 9|99 58:4 10|36 17:5 1|67 35:5 2|78 95:5 3|70 11:5 4|36 97:5 5|96 68:5 6|57 90:5 7|21 66:5 8|28 12:5 9|59 48:5 10|74 98:6 1|29 98:6 2|30 56:6 3|57 6:6 4|42 31:6 5|64 49:6 6|10 62:6 7|13 33:6 8|32 28:6 9|79 71:6 10|38 52:7 1|96 70:7 2|2 45:7 3|79 73:7 4|97 28:7 5|57 57:7 6|39 97:7 7|58 38:7 8|67 79:7 9|88 7:7 10|67 24:8 1|3 78:8 2|88 92:8 3|21 98:8 4|27 94:8 5|38 45:8 6|70 67:8 7|40 7:8 8|12 52:8 9|37 23:8 10|100 95:9 1|59 29:9 2|14 80:9 3|29 64:9 4|65 43:9 5|98 43:9 6|33 36:9 7|87 35:9 8|87 42:9 9|55 29:9 10|27 68:10 1|64 11:10 2|52 89:10 3|56 51:10 4|30 40:10 5|17 7:10 6|64 8:10 7|43 50:10 8|54 14:10 9|34 45:10 10</relation>
    <relation name="R205" arity="2" nbTuples="100" semantics="soft" defaultCost="infinity">67 19:1 1|11 11:1 2|48 57:1 3|63 5:1 4|7 15:1 5|16 10:1 6|87 89:1 7|97 91:1 8|37 53:1 9|23 52:1 10|19 82:2 1|65 24:2 2|76 6:2 3|48 43:2 4|83 69:2 5|38 40:2 6|79 19:2 7|24 67:2 8|72 35:2 9|54 49:2 10|94 88:3 1|98 70:3 2|21 96:3 3|6 86:3 4|85 41:3 5|26 53:3 6|34 79:3 7|61 70:3 8|62 85:3 9|38 37:3 10|78 67:4 1|98 33:4 2|59 66:4 3|81 52:4 4|4 80:4 5|83 2:4 6|28 41:4 7|59 63:4 8|94 86:4 9|22 36:4 10|49 67:5 1|40 28:5 2|20 76:5 3|59 56:5 4|85 46:5 5|93 61:5 6|70 49:5 7|6 16:5 8|16 93:5 9|66 39:5 10|91 83:6 1|22 10:6 2|36 11:6 3|27 73:6 4|38 93:6 5|89 5:6 6|3 90:6 7|40 45:6 8|33 3:6 9|44 45:6 10|73 60:7 1|24 65:7 2|76 73:7 3|55 75:7 4|47 69:7 5|28 11:7 6|62 76:7 7|67 73:7 8|33 75:7 9|31 48:7 10|93 3:8 1|49 87:8 2|83 50:8 3|35 50:8 4|91 36:8 5|23 22:8 6|67 58:8 7|11 59:8 8|52 32:8 9|37 22:8 10|94 45:9 1|23 58:9 2|90 4:9 3|37 30:9 4|82 49:9 5|45 55:9 6|73 80:9 7|46 44:9 8|56 27:9 9|23 85:9 10|44 89:10 1|32 83:10 2|100 52:10 3|69 85:10 4|70 3:10 5|54 36:10 6|23 28:10 7|91 6:10 8|77 27:10 9|99 63:10 10</relation>
    <relation name="R206" arity="2" nbTuples="100" semantics="soft" defaultCost="infinity">86 25:1 1|74 62:1 2|61 27:1 3|55 66:1 4|14 30:1 5|80 23:1 6|73 25:1 7|81 48:1 8|97 75:1 9|41 12:1 10|24 11:2 1|69 35:2 2|35 80:2 3|46 64:2 4|64 48:2 5|17 18:2 6|98 19:2 7|50 41:2 8|21 70:2 9|40 50:2 10|100 5:3 1|66 27:3 2|13 100:3 3|6 7:3 4|100 48:3 5|8 53:3 6|60 33:3 7|68 77:3 8|95 42:3 9|100 1:3 10|65 63:4 1|24 67:4 2|61 57:4 3|63 4:4 4|41 63:4 5|33 19:4 6|42 73:4 7|57 45:4 8|98 22:4 9|62 80:4 10|18 76:5 1|32 7:5 2|27 10:5 3|54 78:5 4|92 80:5 5|9 44:5 6|30 41:5 7|24 79:5 8|71 73:5 9|13 59:5 10|1 24:6 1|40 45:6 2|32 91:6 3|7 17:6 4|39 42:6 5|36 13:6 6|5 58:6 7|18 33:6 8|57 100:6 9|69 61:6 10|18 62:7 1|45 6:7 2|29 21:7 3|18 28:7 4|66 47:7 5|85 87:7 6|64 90:7 7|72 17:7 8|16 38:7 9|30 14:7 10|16 70:8 1|77 90:8 2|62 38:8 3|10 38:8 4|71 41:8 5|33 27:8 6|77 55:8 7|92 32:8 8|60 41:8 9|48 20:8 10|37 51:9 1|57 53:9 2|90 2:9 3|100 24:9 4|14 24:9 5|8 2:9 6|6 11:9 7|64 76:9 8|58 66:9 9|98 2:9 10|7 53:10 1|13 51:10 2|17 48:10 3|65 79:10 4|88 91:10 5|76 44:10 6|72 35:10 7|20 34:10 8|82 12:10 9|35 62:10 10</relation>
    <relation name="R207" arity="2" nbTuples="100" semantics="soft" defaultCost="infinity">67 28:1 1|27 27:1 2|27 34:1 3|92 80:1 4|85 92:1 5|64 15:1 6|73 54:1 7|15 9:1 8|89 1:1 9|58 12:1 10|2 88:2 1|80 54:2 2|12 29:2 3|36 78:2 4|47 15:2 5|37 67:2 6|3 61:2 7|34 31:2 8|11 53:2 9|80 49:2 10|35 83:3 1|45 51:3 2|24 8:3 3|8 19:3 4|23 19:3 5|16 33:3 6|3 77:3 7|82 67:3 8|45 76:3 9|14 84:3 10|94 12:4 1|39 82:4 2|35 45:4 3|19 86:4 4|5 51:4 5|13 82:4 6|94 69:4 7|21 61:4 8|73 92:4 9|57 14:4 10|42 49:5 1|30 26:5 2|14 59:5 3|93 99:5 4|17 81:5 5|12 9:5 6|43 83:5 7|9 34:5 8|79 34:5 9|28 58:5 10|89 12:6 1|99 71:6 2|75 4:6 3|35 90:6 4|13 97:6 5|1 42:6 6|91 5:6 7|57 37:6 8|10 43:6 9|91 10:6 10|70 96:7 1|63 97:7 2|74 6:7 3|28 46:7 4|97 42:7 5|94 97:7 6|29 87:7 7|59 65:7 8|68 63:7 9|27 22:7 10|74 44:8 1|40 86:8 2|95 19:8 3|70 70:8 4|88 20:8 5|19 88:8 6|8 22:8 7|32 38:8 8|87 82:8 9|95 72:8 10|70 6:9 1|95 45:9 2|44 85:9 3|38 65:9 4|12 57:9 5|1 49:9 6|2 29:9 7|54 11:9 8|39 6:9 9|25 17:9 10|43 70:10 1|8 48:10 2|82 42:10 3|87 51:10 4|99 97:10 5|57 57:10 6|92 75:10 7|39 79:10 8|9 85:10 9|43 35:10 10</relation>
    <relation name="R208" arity="2" nbTuples="100" semantics="soft" defaultCost="infinity">98 76:1 1|18 65:1 2|61 96:1 3|47 37:1 4|78 74:1 5|59 3:1 6|83 82:1 7|29 64:1 8|5 72:1 9|8 84:1 10|57 1:2 1|68 18:2 2|86 17:2 3|74 67:2 4|75 76:2 5|100 47:2 6|97 57:2 7|7 84:2 8|67 33:2 9|17 34:2 10|67 38:3 1|12 64:3 2|64 10:3 3|64 20:3 4|91 40:3 5|10 53:3 6|80 23:3 7|66 59:3 8|53 58:3 9|17 62:3 10|16 21:4 1|48 41:4 2|5 75:4 3|7 85:4 4|34 89:4 5|43 45:4 6|20 75:4 7|71 47:4 8|49 49:4 9|8 89:4 10|17 97:5 1|96 91:5 2|27 94:5 3|80 100:5 4|41 43:5 5|19 11:5 6|6 47:5 7|46 23:5 8|28 61:5 9|31 78:5 10|63 21:6 1|12 34:6 2|91 91:6 3|44 33:6 4|92 36:6 5|93 37:6 6|13 41:6 7|37 37:6 8|85 16:6 9|60 41:6 10|36 18:7 1|44 94:7 2|10 58:7 3|9 75:7 4|73 44:7 5|57 3:7 6|35 65:7 7|53 57:7 8|79 28:7 9|54 90:7 10|54 77:8 1|37 47:8 2|73 74:8 3|71 33:8 4|92 34:8 5|34 44:8 6|86 47:8 7|78 85:8 8|13 75:8 9|75 97:8 10|82 19:9 1|41 44:9 2|50 32:9 3|10 58:9 4|67 79:9 5|61 47:9 6|30 98:9 7|15 78:9 8|96 82:9 9|33 67:9 10|72 52:10 1|86 41:10 2|44 43:10 3|67 40:10 4|65 97:10 5|86 76:10 6|76 37:10 7|60 75:10 8|75 27:10 9|36 93:10 10</relation>
    <relation name="R209" arity="2" nbTuples="100" semantics="soft" defaultCost="infinity">70 44:1 1|8 92:1 2|17 22:1 3|66 41:1 4|49 37:1 5|6 17:1 6|3 63:1 7|65 73:1 8|35 32:1 9|70 14:1 10|54 98:2 1|4 71:2 2|37 27:2 3|73 28:2 4|24 94:2 5|8 76:2 6|23 96:2 7|92 2:2 8|94 71:2 9|9 100:2 10|52 31:3 1|100 43:3 2|12 6:3 3|13 44:3 4|56 38:3 5|45 90:3 6|2 32:3 7|45 35:3 8|5 33:3 9|14 90:3 10|64 88:4 1|70 50:4 2|88 87:4 3|61 86:4 4|34 95:4 5|98 4:4 6|95 29:4 7|52 87:4 8|88 51:4 9|20 12:4 10|92 95:5 1|61 50:5 2|93 77:5 3|44 51:5 4|6 83:5 5|8 15:5 6|41 70:5 7|5 86:5 8|85 67:5 9|36 67:5 10|40 18:6 1|93 37:6 2|78 47:6 3|57 4:6 4|25 3:6 5|8 91:6 6|59 80:6 7|25 57:6 8|13 100:6 9|37 98:6 10|100 85:7 1|6 77:7 2|37 26:7 3|25 3:7 4|46 32:7 5|52 78:7 6|3 18:7 7|62 98:7 8|67 61:7 9|16 23:7 10|86 41:8 1|32 91:8 2|80 78:8 3|47 71:8 4|32 43:8 5|78 45:8 6|60 38:8 7|54 29:8 8|47 14:8 9|87 18:8 10|4 1:9 1|37 90:9 2|92 31:9 3|3 4:9 4|92 32:9 5|17 26:9 6|98 72:9 7|15 77:9 8|72 66:9 9|19 84:9 10|92 39:10 1|72 65:10 2|73 79:10 3|82 6:10 4|84 35:10 5|41 12:10 6|93 12:10 7|2 59:10 8|58 73:10 9|95 17:10 10</relation>
    <relation name="R210" arity="2" nbTuples="100" semantics="soft" defaultCost="infinity">50 62:1 1|36 53:1 2|68 12:1 3|100 50:1 4|71 25:1 5|28 85:1 6|39 51:1 7|40 74:1 8|61 48:1 9|20 37:1 10|8 26:2 1|95 34:2 2|87 47:2 3|65 1:2 4|73 95:2 5|72 100:2 6|55 78:2 7|64 33:2 8|22 100:2 9|34 60:2 10|75 73:3 1|85 46:3 2|62 36:3 3|4 98:3 4|39 81:3 5|34 93:3 6|79 81:3 7|10 18:3 8|49 78:3 9|98 97:3 10|91 57:4 1|19 92:4 2|90 31:4 3|62 44:4 4|74 24:4 5|69 39:4 6|13 31:4 7|87 35:4 8|73 35:4 9|96 67:4 10|85 28:5 1|97 52:5 2|36 100:5 3|15 34:5 4|22 43:5 5|94 12:5 6|30 32:5 7|2 13:5 8|3 29:5 9|34 93:5 10|16 83:6 1|98 59:6 2|40 4:6 3|1 53:6 4|1 85:6 5|1 23:6 6|44 94:6 7|71 99:6 8|4 53:6 9|51 56:6 10|30 45:7 1|69 50:7 2|86 33:7 3|15 92:7 4|19 91:7 5|34 17:7 6|34 72:7 7|5 21:7 8|56 97:7 9|70 98:7 10|15 60:8 1|14 70:8 2|54 8:8 3|32 37:8 4|17 83:8 5|44 59:8 6|11 73:8 7|78 24:8 8|63 63:8 9|52 20:8 10|74 27:9 1|90 25:9 2|54 83:9 3|51 59:9 4|53 46:9 5|49 52:9 6|74 35:9 7|30 31:9 8|94 12:9 9|2 38:9 10|80 18:10 1|90 48:10 2|76 52:10 3|64 62:10 4|41 89:10 5|9 28:10 6|86 44:10 7|59 42:10 8|100 45:10 9|75 78:10 10</relation>
    <relation name="R211" arity="2" nbTuples="100" semantics="soft" defaultCost="infinity">82 84:1 1|62 92:1 2|96 75:1 3|51 45:1 4|63 81:1 5|14 6:1 6|41 24:1 7|78 93:1 8|90 17:1 9|29 28:1 10|53 51:2 1|8 92:2 2|35 71:2 3|3 2:2 4|96 77:2 5|27 14:2 6|49 22:2 7|87 32:2 8|59 49:2 9|31 81:2 10|80 67:3 1|9 77:3 2|97 71:3 3|34 13:3 4|81 10:3 5|30 71:3 6|1 83:3 7|44 58:3 8|84 20:3 9|90 44:3 10|72 74:4 1|23 14:4 2|34 65:4 3|65 78:4 4|22 67:4 5|27 78:4 6|8 62:4 7|42 32:4 8|26 30:4 9|85 65:4 10|67 6:5 1|100 6:5 2|90 65:5 3|63 97:5 4|12 63:5 5|26 53:5 6|14 12:5 7|27 50:5 8|36 43:5 9|32 25:5 10|75 50:6 1|97 9:6 2|8 91:6 3|31 42:6 4|38 91:6 5|56 69:6 6|19 58:6 7|92 9:6 8|86 3:6 9|59 85:6 10|78 35:7 1|3 7:7 2|27 84:7 3|53 53:7 4|42 77:7 5|79 62:7 6|8 13:7 7|2 76:7 8|13 34:7 9|12 42:7 10|53 14:8 1|85 55:8 2|41 74:8 3|56 42:8 4|3 25:8 5|98 4:8 6|15 68:8 7|79 66:8 8|24 57:8 9|99 70:8 10|24 61:9 1|36 14:9 2|11 82:9 3|51 22:9 4|29 62:9 5|38 18:9 6|9 94:9 7|67 34:9 8|75 14:9 9|28 6:9 10|14 15:10 1|69 68:10 2|34 42:10 3|77 74:10 4|47 53:10 5|1 50:10 6|54 77:10 7|77 100:10 8|99 33:10 9|57 75:10 10</relation>
    <relation name="R212" arity="2" nbTuples="100" semantics="soft" defaultCost="infinity">61 8:1 1|89 29:1 2|87 57:1 3|24 96:1 4|37 13:1 5|57 14:1 6|85 58:1 7|58 83:1 8|71 65:1 9|18 93:1 10|7 58:2 1|14 54:2 2|54 26:2 3|61 27:2 4|54 56:2 5|26 10:2 6|64 59:2 7|13 53:2 8|68 84:2 9|97 30:2 10|70 30:3 1|48 93:3 2|36 20:3 3|44 18:3 4|45 81:3 5|69 55:3 6|48 58:3 7|18 88:3 8|61 93:3 9|84 99:3 10|4 45:4 1|69 41:4 2|19 72:4 3|89 50:4 4|10 51:4 5|60 75:4 6|30 23:4 7|35 7:4 8|25 51:4 9|29 12:4 10|48 97:5 1|22 50:5 2|43 92:5 3|46 64:5 4|25 32:5 5|65 51:5 6|16 9:5 7|40 41:5 8|33 18:5 9|23 61:5 10|52 7:6 1|72 86:6 2|90 44:6 3|76 8:6 4|59 6:6 5|82 3:6 6|60 38:6 7|96 25:6 8|7 36:6 9|43 83:6 10|26 77:7 1|56 21:7 2|21 15:7 3|93 75:7 4|67 46:7 5|55 27:7 6|45 61:7 7|35 39:7 8|75 68:7 9|73 10:7 10|31 4:8 1|18 78:8 2|84 27:8 3|65 23:8 4|39 14:8 5|47 46:8 6|21 78:8 7|72 27:8 8|63 51:8 9|77 71:8 10|85 80:9 1|5 29:9 2|5 7:9 3|95 43:9 4|16 35:9 5|21 93:9 6|77 100:9 7|93 53:9 8|14 93:9 9|11 31:9 10|90 29:10 1|89 87:10 2|13 60:10 3|56 88:10 4|67 15:10 5|38 11:10 6|30 33:10 7|36 58:10 8|91 70:10 9|54 98:10 10</relation>
    <relation name="R213" arity="2" nbTuples="100" semantics="soft" defaultCost="infinity">35 28:1 1|79 22:1 2|63 86:1 3|32 79:1 4|18 94:1 5|98 70:1 6|53 19:1 7|30 35:1 8|44 14:1 9|55 56:1 10|43 26:2 1|64 44:2 2|24 50:2 3|41 13:2 4|8 75:2 5|18 55:2 6|49 72:2 7|62 3:2 8|96 21:2 9|74 63:2 10|55 77:3 1|80 93:3 2|81 43:3 3|12 94:3 4|15 3:3 5|36 82:3 6|3 70:3 7|43 27:3 8|98 76:3 9|64 13:3 10|41 41:4 1|64 25:4 2|7 54:4 3|69 54:4 4|59 80:4 5|52 30:4 6|12 58:4 7|23 24:4 8|26 87:4 9|43 56:4 10|35 1:5 1|13 2:5 2|14 57:5 3|50 94:5 4|37 46:5 5|34 47:5 6|4 3:5 7|29 92:5 8|42 72:5 9|23 6:5 10|68 34:6 1|87 94:6 2|69 23:6 3|63 8:6 4|9 98:6 5|96 36:6 6|83 51:6 7|11 51:6 8|66 15:6 9|59 42:6 10|61 5:7 1|34 39:7 2|20 60:7 3|33 64:7 4|54 15:7 5|45 31:7 6|62 47:7 7|16 65:7 8|86 62:7 9|77 96:7 10|9 41:8 1|48 29:8 2|9 57:8 3|47 97:8 4|74 4:8 5|81 50:8 6|24 51:8 7|89 43:8 8|28 41:8 9|20 45:8 10|23 50:9 1|50 87:9 2|11 6:9 3|38 77:9 4|16 19:9 5|90 51:9 6|78 83:9 7|28 96:9 8|51 87:9 9|40 8:9 10|96 50:10 1|25 20:10 2|37 98:10 3|82 64:10 4|7 100:10 5|26 29:10 6|31 58:10 7|68 99:10 8|50 71:10 9|93 40:10 10</relation>
    <relation name="R214" arity="2" nbTuples="100" semantics="soft" defaultCost="infinity">42 78:1 1|2 79:1 2|89 99:1 3|1 71:1 4|78 16:1 5|43 39:1 6|85 16:1 7|83 39:1 8|24 73:1 9|91 97:1 10|36 42:2 1|73 26:2 2|28 74:2 3|90 52:2 4|44 53:2 5|57 17:2 6|47 61:2 7|40 83:2 8|94 8:2 9|76 1:2 10|66 84:3 1|2 41:3 2|60 86:3 3|46 76:3 4|95 28:3 5|60 100:3 6|66 64:3 7|85 8:3 8|10 61:3 9|41 24:3 10|65 14:4 1|66 33:4 2|94 65:4 3|33 50:4 4|21 27:4 5|29 99:4 6|83 80:4 7|43 3:4 8|5 84:4 9|36 89:4 10|46 88:5 1|82 88:5 2|31 26:5 3|35 77:5 4|28 14:5 5|72 29:5 6|12 97:5 7|70 96:5 8|43 9:5 9|18 50:5 10|91 57:6 1|68 33:6 2|18 57:6 3|76 9:6 4|88 7:6 5|72 76:6 6|88 16:6 7|18 47:6 8|72 46:6 9|8 67:6 10|16 79:7 1|87 97:7 2|38 72:7 3|4 54:7 4|92 20:7 5|67 73:7 6|55 91:7 7|7 33:7 8|19 67:7 9|31 34:7 10|13 94:8 1|55 31:8 2|94 4:8 3|37 84:8 4|93 23:8 5|97 65:8 6|54 2:8 7|82 73:8 8|15 18:8 9|85 73:8 10|36 36:9 1|36 85:9 2|63 44:9 3|72 28:9 4|65 19:9 5|17 49:9 6|93 15:9 7|77 43:9 8|78 90:9 9|80 93:9 10|41 80:10 1|21 54:10 2|46 4:10 3|23 38:10 4|18 24:10 5|44 41:10 6|58 32:10 7|46 6:10 8|59 13:10 9|36 1:10 10</relation>
    <relation name="R215" arity="2" nbTuples="100" semantics="soft" defaultCost="infinity">63 71:1 1|5 61:1 2|43 82:1 3|64 4:1 4|95 5:1 5|49 47:1 6|6 33:1 7|69 91:1 8|29 79:1 9|40 67:1 10|35 10:2 1|66 94:2 2|41 82:2 3|86 17:2 4|91 60:2 5|70 79:2 6|63 34:2 7|37 77:2 8|6 90:2 9|33 57:2 10|66 32:3 1|23 20:3 2|56 91:3 3|66 100:3 4|4 17:3 5|44 97:3 6|2 88:3 7|70 70:3 8|7 34:3 9|36 96:3 10|57 20:4 1|25 40:4 2|7 12:4 3|59 90:4 4|2 82:4 5|81 55:4 6|31 8:4 7|98 29:4 8|86 74:4 9|65 93:4 10|94 53:5 1|81 29:5 2|66 30:5 3|9 88:5 4|80 12:5 5|24 68:5 6|69 33:5 7|39 44:5 8|94 65:5 9|80 94:5 10|98 38:6 1|94 60:6 2|21 34:6 3|54 6:6 4|99 57:6 5|69 22:6 6|26 39:6 7|97 57:6 8|64 75:6 9|89 51:6 10|76 55:7 1|2 90:7 2|47 1:7 3|64 98:7 4|80 89:7 5|57 16:7 6|8 86:7 7|89 48:7 8|64 19:7 9|39 85:7 10|10 41:8 1|72 46:8 2|38 46:8 3|34 12:8 4|40 52:8 5|24 73:8 6|15 62:8 7|45 58:8 8|34 75:8 9|27 40:8 10|93 34:9 1|3 87:9 2|14 46:9 3|69 59:9 4|6 50:9 5|90 29:9 6|75 51:9 7|27 30:9 8|9 85:9 9|57 41:9 10|77 37:10 1|8 35:10 2|58 78:10 3|85 36:10 4|37 59:10 5|5 43:10 6|80 34:10 7|18 20:10 8|14 91:10 9|18 59:10 10</relation>
    <relation name="R216" arity="2" nbTuples="100" semantics="soft" defaultCost="infinity">64 80:1 1|70 68:1 2|44 53:1 3|37 67:1 4|22 54:1 5|95 6:1 6|57 22:1 7|13 60:1 8|74 96:1 9|59 12:1 10|94 42:2 1|35 56:2 2|76 72:2 3|52 32:2 4|96 37:2 5|4 30:2 6|5 50:2 7|33 69:2 8|41 2:2 9|79 25:2 10|39 17:3 1|14 9:3 2|48 26:3 3|16 19:3 4|23 89:3 5|88 83:3 6|66 61:3 7|41 59:3 8|99 63:3 9|85 75:3 10|35 56:4 1|23 87:4 2|39 27:4 3|17 34:4 4|69 10:4 5|40 18:4 6|13 96:4 7|11 44:4 8|13 11:4 9|45 56:4 10|76 60:5 1|76 57:5 2|54 79:5 3|91 50:5 4|71 69:5 5|40 100:5 6|15 19:5 7|57 18:5 8|55 74:5 9|54 12:5 10|37 44:6 1|89 4:6 2|18 98:6 3|40 69:6 4|44 43:6 5|58 45:6 6|49 29:6 7|43 87:6 8|40 97:6 9|79 53:6 10|57 32:7 1|12 46:7 2|77 55:7 3|61 52:7 4|62 41:7 5|12 49:7 6|14 45:7 7|70 8:7 8|6 66:7 9|54 6:7 10|25 65:8 1|37 65:8 2|66 31:8 3|74 28:8 4|50 81:8 5|30 54:8 6|42 35:8 7|29 54:8 8|95 43:8 9|77 44:8 10|71 82:9 1|63 53:9 2|10 73:9 3|21 66:9 4|93 46:9 5|77 70:9 6|16 95:9 7|17 5:9 8|51 52:9 9|98 15:9 10|52 27:10 1|27 58:10 2|22 89:10 3|35 99:10 4|68 27:10 5|69 99:10 6|97 100:10 7|68 88:10 8|79 77:10 9|12 100:10 10</relation>
    <relation name="R217" arity="2" nbTuples="100" semantics="soft" defaultCost="infinity">59 91:1 1|1 17:1 2|63 61:1 3|30 92:1 4|37 76:1 5|89 72:1 6|69 40:1 7|72 76:1 8|22 45:1 9|1 58:1 10|46 52:2 1|86 5:2 2|78 10:2 3|94 97:2 4|46 95:2 5|19 12:2 6|86 83:2 7|7 17:2 8|35 45:2 9|88 45:2 10|8 73:3 1|92 44:3 2|19 40:3 3|62 34:3 4|44 27:3 5|55 97:3 6|80 32:3 7|45 4:3 8|32 36:3 9|56 39:3 10|64 66:4 1|15 8:4 2|14 80:4 3|11 56:4 4|78 62:4 5|70 50:4 6|60 99:4 7|82 51:4 8|83 1:4 9|99 5:4 10|36 96:5 1|43 80:5 2|90 36:5 3|49 79:5 4|31 23:5 5|79 65:5 6|93 83:5 7|85 46:5 8|20 92:5 9|36 62:5 10|12 63:6 1|60 66:6 2|92 26:6 3|33 70:6 4|100 2:6 5|17 73:6 6|82 36:6 7|13 10:6 8|64 4:6 9|20 73:6 10|3 84:7 1|90 8:7 2|2 61:7 3|76 5:7 4|29 78:7 5|5 54:7 6|27 63:7 7|83 55:7 8|14 98:7 9|25 43:7 10|76 15:8 1|37 13:8 2|31 61:8 3|22 90:8 4|86 85:8 5|60 27:8 6|54 65:8 7|29 99:8 8|97 30:8 9|57 84:8 10|45 69:9 1|69 17:9 2|32 87:9 3|92 30:9 4|94 12:9 5|73 6:9 6|33 12:9 7|52 4:9 8|31 58:9 9|71 13:9 10|75 2:10 1|42 48:10 2|25 38:10 3|97 18:10 4|80 60:10 5|17 25:10 6|7 20:10 7|43 2:10 8|4 53:10 9|55 37:10 10</relation>
    <relation name="R218" arity="2" nbTuples="100" semantics="soft" defaultCost="infinity">12 18:1 1|76 46:1 2|70 93:1 3|28 59:1 4|7 40:1 5|63 69:1 6|64 41:1 7|17 98:1 8|60 17:1 9|11 57:1 10|22 100:2 1|83 54:2 2|72 77:2 3|89 52:2 4|80 69:2 5|91 59:2 6|55 56:2 7|94 86:2 8|59 53:2 9|37 91:2 10|50 39:3 1|87 90:3 2|96 66:3 3|54 10:3 4|16 2:3 5|1 17:3 6|71 57:3 7|63 63:3 8|22 84:3 9|2 51:3 10|65 62:4 1|9 40:4 2|27 3:4 3|55 84:4 4|56 57:4 5|12 90:4 6|40 13:4 7|28 7:4 8|48 55:4 9|99 30:4 10|81 45:5 1|23 26:5 2|82 82:5 3|9 98:5 4|96 97:5 5|36 99:5 6|68 29:5 7|91 43:5 8|92 59:5 9|78 71:5 10|48 50:6 1|29 40:6 2|91 84:6 3|97 40:6 4|75 68:6 5|67 80:6 6|30 44:6 7|98 80:6 8|65 100:6 9|19 85:6 10|47 43:7 1|52 13:7 2|62 15:7 3|84 24:7 4|28 49:7 5|28 5:7 6|18 93:7 7|7 46:7 8|16 96:7 9|93 10:7 10|88 33:8 1|46 53:8 2|99 59:8 3|78 17:8 4|70 45:8 5|47 76:8 6|26 83:8 7|84 54:8 8|66 11:8 9|31 40:8 10|27 51:9 1|91 50:9 2|34 17:9 3|47 1:9 4|28 6:9 5|88 77:9 6|46 65:9 7|42 24:9 8|83 52:9 9|36 8:9 10|89 40:10 1|50 23:10 2|84 19:10 3|40 72:10 4|63 87:10 5|14 70:10 6|99 57:10 7|79 88:10 8|68 7:10 9|82 63:10 10</relation>
    <relation name="R219" arity="2" nbTuples="100" semantics="soft" defaultCost="infinity">53 90:1 1|29 2:1 2|85 98:1 3|35 94:1 4|69 59:1 5|79 75:1 6|84 87:1 7|56 71:1 8|12 12:1 9|19 85:1 10|27 36:2 1|33 78:2 2|16 44:2 3|56 44:2 4|36 12:2 5|57 72:2 6|82 84:2 7|80 35:2 8|60 54:2 9|69 55:2 10|80 80:3 1|90 36:3 2|43 88:3 3|58 84:3 4|91 36:3 5|62 78:3 6|88 56:3 7|3 83:3 8|73 87:3 9|91 45:3 10|67 75:4 1|38 76:4 2|34 39:4 3|75 27:4 4|21 34:4 5|62 80:4 6|54 96:4 7|95 75:4 8|57 92:4 9|26 90:4 10|77 44:5 1|18 29:5 2|16 51:5 3|80 64:5 4|75 84:5 5|36 5:5 6|90 93:5 7|40 100:5 8|54 12:5 9|4 69:5 10|11 25:6 1|43 38:6 2|44 9:6 3|46 34:6 4|25 65:6 5|60 51:6 6|9 74:6 7|44 56:6 8|31 55:6 9|7 91:6 10|56 12:7 1|26 25:7 2|56 99:7 3|86 21:7 4|32 77:7 5|21 54:7 6|87 47:7 7|15 39:7 8|46 17:7 9|44 32:7 10|83 83:8 1|48 65:8 2|40 68:8 3|25 98:8 4|39 87:8 5|93 78:8 6|10 6:8 7|9 28:8 8|75 69:8 9|82 86:8 10|48 57:9 1|78 62:9 2|67 11:9 3|42 92:9 4|46 95:9 5|72 10:9 6|58 56:9 7|66 85:9 8|93 21:9 9|20 8:9 10|92 24:10 1|8 57:10 2|60 68:10 3|98 14:10 4|86 57:10 5|27 40:10 6|41 87:10 7|84 78:10 8|9 13:10 9|57 4:10 10</relation>
    <relation name="R220" arity="2" nbTuples="100" semantics="soft" defaultCost="infinity">98 24:1 1|67 99:1 2|46 72:1 3|95 64:1 4|46 56:1 5|33 82:1 6|73 8:1 7|12 86:1 8|43 89:1 9|48 44:1 10|44 51:2 1|42 89:2 2|2 4:2 3|87 24:2 4|98 44:2 5|5 91:2 6|28 24:2 7|2 15:2 8|19 65:2 9|60 31:2 10|37 24:3 1|10 12:3 2|5 67:3 3|97 73:3 4|27 10:3 5|57 43:3 6|42 58:3 7|25 83:3 8|99 52:3 9|86 25:3 10|80 34:4 1|100 19:4 2|54 27:4 3|8 74:4 4|49 15:4 5|3 85:4 6|96 23:4 7|59 54:4 8|89 69:4 9|71 34:4 10|44 2:5 1|96 32:5 2|49 9:5 3|35 26:5 4|16 20:5 5|61 96:5 6|1 9:5 7|14 71:5 8|39 65:5 9|9 43:5 10|69 65:6 1|73 19:6 2|4 49:6 3|98 33:6 4|62 99:6 5|48 68:6 6|58 65:6 7|61 86:6 8|77 95:6 9|91 10:6 10|25 5:7 1|33 54:7 2|85 88:7 3|87 37:7 4|71 92:7 5|92 100:7 6|43 66:7 7|45 64:7 8|73 71:7 9|23 67:7 10|84 63:8 1|79 60:8 2|53 65:8 3|48 14:8 4|72 24:8 5|10 77:8 6|79 97:8 7|50 55:8 8|29 92:8 9|66 30:8 10|56 23:9 1|89 36:9 2|78 52:9 3|64 66:9 4|54 26:9 5|9 18:9 6|46 8:9 7|97 10:9 8|44 82:9 9|60 66:9 10|33 100:10 1|56 98:10 2|36 88:10 3|92 60:10 4|29 86:10 5|65 27:10 6|52 100:10 7|2 69:10 8|50 30:10 9|12 78:10 10</relation>
    <relation name="R221" arity="2" nbTuples="100" semantics="soft" defaultCost="infinity">71 46:1 1|27 66:1 2|8 80:1 3|95 88:1 4|16 97:1 5|29 65:1 6|50 38:1 7|27 88:1 8|98 12:1 9|8 18:1 10|24 41:2 1|55 34:2 2|15 91:2 3|34 89:2 4|56 2:2 5|100 84:2 6|73 6:2 7|90 6:2 8|58 98:2 9|22 9:2 10|89 90:3 1|71 61:3 2|74 92:3 3|54 38:3 4|84 1:3 5|71 80:3 6|70 24:3 7|70 76:3 8|75 98:3 9|59 26:3 10|97 13:4 1|89 47:4 2|21 95:4 3|30 82:4 4|94 56:4 5|10 39:4 6|6 74:4 7|66 13:4 8|5 13:4 9|36 75:4 10|26 76:5 1|66 39:5 2|38 12:5 3|50 16:5 4|39 7:5 5|12 48:5 6|79 18:5 7|31 77:5 8|96 16:5 9|86 27:5 10|41 50:6 1|20 21:6 2|43 47:6 3|56 98:6 4|13 34:6 5|94 45:6 6|82 55:6 7|94 90:6 8|38 32:6 9|99 92:6 10|15 50:7 1|100 72:7 2|43 79:7 3|36 35:7 4|25 12:7 5|31 43:7 6|81 28:7 7|20 30:7 8|54 75:7 9|75 40:7 10|74 78:8 1|54 25:8 2|90 90:8 3|11 19:8 4|65 25:8 5|73 84:8 6|66 1:8 7|46 18:8 8|19 87:8 9|68 49:8 10|44 9:9 1|16 3:9 2|15 71:9 3|83 49:9 4|28 94:9 5|100 67:9 6|40 87:9 7|46 56:9 8|28 27:9 9|83 14:9 10|73 33:10 1|92 7:10 2|80 92:10 3|53 67:10 4|4 2:10 5|62 60:10 6|76 95:10 7|43 72:10 8|48 88:10 9|10 76:10 10</relation>
    <relation name="R222" arity="2" nbTuples="100" semantics="soft" defaultCost="infinity">80 42:1 1|32 92:1 2|32 86:1 3|44 2:1 4|19 95:1 5|68 6:1 6|71 18:1 7|75 21:1 8|78 54:1 9|91 64:1 10|69 32:2 1|65 2:2 2|43 17:2 3|57 59:2 4|100 49:2 5|80 49:2 6|64 11:2 7|93 18:2 8|51 60:2 9|13 36:2 10|39 14:3 1|31 26:3 2|46 94:3 3|6 79:3 4|33 87:3 5|18 31:3 6|84 19:3 7|6 90:3 8|93 1:3 9|73 92:3 10|40 33:4 1|27 99:4 2|14 29:4 3|56 72:4 4|25 66:4 5|94 47:4 6|72 30:4 7|73 99:4 8|15 99:4 9|17 88:4 10|27 48:5 1|13 14:5 2|75 66:5 3|91 47:5 4|59 6:5 5|17 18:5 6|46 6:5 7|33 31:5 8|2 66:5 9|100 62:5 10|72 64:6 1|9 78:6 2|74 82:6 3|88 50:6 4|91 78:6 5|100 99:6 6|23 74:6 7|46 51:6 8|2 81:6 9|16 49:6 10|44 94:7 1|1 28:7 2|93 21:7 3|61 24:7 4|32 58:7 5|84 55:7 6|96 76:7 7|92 83:7 8|68 80:7 9|53 49:7 10|86 99:8 1|45 28:8 2|66 20:8 3|66 64:8 4|62 44:8 5|15 99:8 6|23 29:8 7|15 8:8 8|60 48:8 9|95 62:8 10|49 70:9 1|49 83:9 2|95 68:9 3|42 11:9 4|66 23:9 5|30 66:9 6|31 96:9 7|4 91:9 8|11 26:9 9|15 81:9 10|20 9:10 1|24 20:10 2|79 2:10 3|54 13:10 4|67 23:10 5|22 86:10 6|79 69:10 7|50 79:10 8|13 57:10 9|7 18:10 10</relation>
    <relation name="R223" arity="2" nbTuples="100" semantics="soft" defaultCost="infinity">11 30:1 1|6 66:1 2|25 26:1 3|73 71:1 4|74 12:1 5|70 78:1 6|61 16:1 7|78 83:1 8|58 79:1 9|59 66:1 10|36 24:2 1|28 72:2 2|94 31:2 3|2 29:2 4|98 48:2 5|88 98:2 6|48 6:2 7|44 13:2 8|7 65:2 9|6 13:2 10|3 96:3 1|7 48:3 2|71 46:3 3|26 48:3 4|54 71:3 5|91 87:3 6|73 76:3 7|21 33:3 8|98 74:3 9|64 57:3 10|98 85:4 1|69 47:4 2|19 23:4 3|76 18:4 4|56 17:4 5|54 34:4 6|86 32:4 7|91 94:4 8|41 82:4 9|76 40:4 10|12 39:5 1|24 39:5 2|82 74:5 3|82 52:5 4|42 7:5 5|35 27:5 6|76 42:5 7|71 42:5 8|82 33:5 9|3 91:5 10|8 56:6 1|24 67:6 2|72 80:6 3|90 50:6 4|91 12:6 5|61 44:6 6|62 12:6 7|73 5:6 8|98 37:6 9|42 28:6 10|60 14:7 1|88 78:7 2|54 23:7 3|39 57:7 4|55 6:7 5|35 37:7 6|11 91:7 7|66 25:7 8|22 98:7 9|17 24:7 10|32 43:8 1|34 28:8 2|78 40:8 3|31 87:8 4|47 84:8 5|74 62:8 6|37 57:8 7|17 79:8 8|74 3:8 9|40 90:8 10|87 88:9 1|45 63:9 2|94 51:9 3|87 94:9 4|89 61:9 5|94 66:9 6|39 52:9 7|87 87:9 8|57 63:9 9|48 34:9 10|35 35:10 1|26 54:10 2|91 6:10 3|18 8:10 4|95 78:10 5|98 29:10 6|51 89:10 7|56 21:10 8|64 4:10 9|84 46:10 10</relation>
    <relation name="R224" arity="2" nbTuples="100" semantics="soft" defaultCost="infinity">13 98:1 1|40 62:1 2|58 54:1 3|89 21:1 4|31 12:1 5|23 88:1 6|52 39:1 7|62 34:1 8|92 95:1 9|88 65:1 10|6 54:2 1|48 32:2 2|66 92:2 3|49 63:2 4|30 93:2 5|12 83:2 6|52 66:2 7|88 53:2 8|33 96:2 9|60 27:2 10|90 33:3 1|26 62:3 2|14 24:3 3|46 14:3 4|98 100:3 5|57 94:3 6|71 51:3 7|16 40:3 8|39 93:3 9|95 38:3 10|51 1:4 1|62 99:4 2|30 37:4 3|26 81:4 4|62 80:4 5|61 21:4 6|50 35:4 7|45 39:4 8|16 76:4 9|30 69:4 10|19 46:5 1|36 49:5 2|92 38:5 3|28 8:5 4|37 58:5 5|17 94:5 6|10 41:5 7|83 73:5 8|13 20:5 9|59 54:5 10|74 6:6 1|13 88:6 2|27 64:6 3|57 97:6 4|24 39:6 5|87 37:6 6|2 32:6 7|97 69:6 8|100 90:6 9|36 69:6 10|78 10:7 1|70 26:7 2|7 69:7 3|9 84:7 4|11 98:7 5|2 43:7 6|34 46:7 7|39 52:7 8|49 98:7 9|23 60:7 10|83 40:8 1|57 48:8 2|52 94:8 3|76 84:8 4|78 72:8 5|76 12:8 6|57 41:8 7|51 32:8 8|87 22:8 9|28 52:8 10|5 98:9 1|93 98:9 2|75 33:9 3|33 73:9 4|85 75:9 5|10 73:9 6|49 44:9 7|22 80:9 8|62 76:9 9|97 51:9 10|93 45:10 1|48 98:10 2|82 48:10 3|34 2:10 4|86 88:10 5|66 6:10 6|93 86:10 7|31 94:10 8|44 91:10 9|54 69:10 10</relation>
    <relation name="R225" arity="2" nbTuples="100" semantics="soft" defaultCost="infinity">5 43:1 1|38 1:1 2|54 30:1 3|4 32:1 4|81 40:1 5|29 7:1 6|72 2:1 7|23 90:1 8|53 93:1 9|27 32:1 10|2 86:2 1|99 69:2 2|73 78:2 3|46 2:2 4|89 69:2 5|41 65:2 6|57 25:2 7|50 53:2 8|87 91:2 9|93 31:2 10|3 96:3 1|59 52:3 2|84 20:3 3|71 14:3 4|49 90:3 5|58 60:3 6|95 88:3 7|89 78:3 8|36 89:3 9|87 76:3 10|61 22:4 1|58 61:4 2|83 27:4 3|9 36:4 4|10 61:4 5|89 61:4 6|76 53:4 7|98 52:4 8|65 52:4 9|18 46:4 10|51 15:5 1|80 28:5 2|8 56:5 3|47 25:5 4|99 95:5 5|32 79:5 6|39 99:5 7|65 31:5 8|41 56:5 9|19 27:5 10|87 67:6 1|85 13:6 2|47 3:6 3|6 75:6 4|56 27:6 5|28 17:6 6|87 45:6 7|7 74:6 8|18 3:6 9|21 21:6 10|51 27:7 1|36 23:7 2|90 67:7 3|4 49:7 4|69 71:7 5|69 75:7 6|47 8:7 7|61 65:7 8|18 22:7 9|47 45:7 10|66 84:8 1|4 49:8 2|1 13:8 3|75 39:8 4|4 85:8 5|4 88:8 6|33 91:8 7|92 38:8 8|43 56:8 9|25 27:8 10|66 55:9 1|9 23:9 2|70 53:9 3|9 85:9 4|40 3:9 5|63 23:9 6|71 35:9 7|25 17:9 8|46 1:9 9|20 6:9 10|49 16:10 1|74 72:10 2|33 6:10 3|17 67:10 4|96 28:10 5|23 95:10 6|95 13:10 7|41 62:10 8|96 69:10 9|83 60:10 10</relation>
    <relation name="R226" arity="2" nbTuples="100" semantics="soft" defaultCost="infinity">23 9:1 1|80 13:1 2|24 43:1 3|95 29:1 4|7 46:1 5|92 67:1 6|58 6:1 7|57 87:1 8|18 73:1 9|76 84:1 10|43 73:2 1|7 96:2 2|22 100:2 3|45 4:2 4|62 73:2 5|75 48:2 6|78 55:2 7|33 96:2 8|100 32:2 9|30 40:2 10|42 78:3 1|85 5:3 2|13 23:3 3|8 81:3 4|83 70:3 5|14 41:3 6|31 31:3 7|99 3:3 8|68 63:3 9|21 83:3 10|58 9:4 1|11 57:4 2|76 8:4 3|19 84:4 4|60 17:4 5|58 84:4 6|54 83:4 7|99 8:4 8|39 86:4 9|30 22:4 10|23 64:5 1|23 30:5 2|35 36:5 3|43 75:5 4|91 19:5 5|62 76:5 6|18 48:5 7|76 46:5 8|39 22:5 9|76 1:5 10|45 68:6 1|52 33:6 2|87 84:6 3|19 10:6 4|3 76:6 5|6 20:6 6|40 57:6 7|36 83:6 8|66 86:6 9|54 21:6 10|96 52:7 1|51 61:7 2|27 18:7 3|67 59:7 4|54 89:7 5|81 90:7 6|92 86:7 7|86 84:7 8|40 57:7 9|30 48:7 10|41 79:8 1|60 62:8 2|64 52:8 3|37 89:8 4|97 38:8 5|85 100:8 6|67 38:8 7|81 85:8 8|56 52:8 9|61 71:8 10|9 22:9 1|85 47:9 2|74 15:9 3|15 64:9 4|17 64:9 5|46 55:9 6|100 46:9 7|51 83:9 8|8 48:9 9|1 38:9 10|16 32:10 1|20 44:10 2|21 91:10 3|2 68:10 4|23 65:10 5|21 71:10 6|57 57:10 7|57 72:10 8|68 75:10 9|80 71:10 10</relation>
    <relation name="R227" arity="2" nbTuples="100" semantics="soft" defaultCost="infinity">97 14:1 1|70 69:1 2|16 83:1 3|76 51:1 4|39 53:1 5|62 87:1 6|12 32:1 7|91 4:1 8|93 39:1 9|89 27:1 10|79 60:2 1|14 63:2 2|7 85:2 3|68 56:2 4|44 17:2 5|40 27:2 6|23 53:2 7|77 72:2 8|6 67:2 9|11 89:2 10|84 27:3 1|4 60:3 2|69 99:3 3|20 21:3 4|42 20:3 5|46 23:3 6|16 48:3 7|68 96:3 8|34 5:3 9|89 82:3 10|87 10:4 1|26 66:4 2|26 69:4 3|23 53:4 4|97 84:4 5|74 11:4 6|52 52:4 7|68 60:4 8|4 83:4 9|93 24:4 10|84 9:5 1|17 44:5 2|5 5:5 3|36 16:5 4|20 5:5 5|22 61:5 6|32 46:5 7|23 43:5 8|71 34:5 9|82 93:5 10|70 94:6 1|10 88:6 2|86 23:6 3|3 18:6 4|15 51:6 5|46 52:6 6|47 63:6 7|40 97:6 8|55 47:6 9|6 44:6 10|14 65:7 1|49 85:7 2|36 71:7 3|73 68:7 4|22 60:7 5|98 83:7 6|31 19:7 7|2 42:7 8|42 66:7 9|22 59:7 10|61 22:8 1|85 1:8 2|56 96:8 3|16 35:8 4|98 30:8 5|18 80:8 6|25 90:8 7|14 11:8 8|63 50:8 9|10 67:8 10|40 88:9 1|76 54:9 2|16 58:9 3|9 58:9 4|83 77:9 5|95 97:9 6|71 47:9 7|34 96:9 8|37 78:9 9|3 12:9 10|99 81:10 1|16 32:10 2|31 61:10 3|20 66:10 4|9 41:10 5|10 61:10 6|2 97:10 7|85 48:10 8|5 24:10 9|30 29:10 10</relation>
    <relation name="R228" arity="2" nbTuples="100" semantics="soft" defaultCost="infinity">13 92:1 1|67 53:1 2|64 99:1 3|95 87:1 4|54 59:1 5|40 53:1 6|92 42:1 7|22 66:1 8|20 19:1 9|59 75:1 10|36 11:2 1|78 85:2 2|44 44:2 3|93 98:2 4|75 12:2 5|85 17:2 6|20 81:2 7|93 100:2 8|13 94:2 9|48 73:2 10|60 15:3 1|91 53:3 2|41 57:3 3|36 88:3 4|54 65:3 5|66 26:3 6|42 64:3 7|48 14:3 8|33 20:3 9|29 45:3 10|71 85:4 1|34 46:4 2|59 62:4 3|6 33:4 4|16 37:4 5|65 46:4 6|83 25:4 7|19 9:4 8|22 64:4 9|59 45:4 10|54 94:5 1|95 43:5 2|53 98:5 3|14 26:5 4|61 39:5 5|63 76:5 6|6 92:5 7|7 18:5 8|48 44:5 9|5 57:5 10|4 93:6 1|54 66:6 2|33 67:6 3|78 62:6 4|38 26:6 5|43 55:6 6|16 47:6 7|20 95:6 8|38 93:6 9|91 86:6 10|62 49:7 1|16 83:7 2|81 100:7 3|71 52:7 4|95 94:7 5|73 13:7 6|69 82:7 7|27 56:7 8|32 40:7 9|39 78:7 10|51 86:8 1|66 56:8 2|49 92:8 3|66 29:8 4|51 15:8 5|89 56:8 6|62 66:8 7|93 55:8 8|32 65:8 9|16 55:8 10|51 34:9 1|12 19:9 2|18 99:9 3|96 24:9 4|73 19:9 5|32 45:9 6|42 35:9 7|30 90:9 8|38 30:9 9|56 26:9 10|96 49:10 1|22 28:10 2|42 38:10 3|43 86:10 4|7 20:10 5|61 4:10 6|83 50:10 7|14 37:10 8|53 61:10 9|87 13:10 10</relation>
    <relation name="R229" arity="2" nbTuples="100" semantics="soft" defaultCost="infinity">2 22:1 1|21 100:1 2|98 23:1 3|86 3:1 4|33 21:1 5|95 78:1 6|23 60:1 7|39 85:1 8|39 29:1 9|42 16:1 10|61 85:2 1|1 69:2 2|76 40:2 3|46 70:2 4|72 74:2 5|82 68:2 6|26 10:2 7|96 77:2 8|21 79:2 9|83 73:2 10|63 42:3 1|68 2:3 2|38 71:3 3|78 86:3 4|61 29:3 5|3 93:3 6|78 12:3 7|59 50:3 8|61 81:3 9|66 78:3 10|4 31:4 1|95 36:4 2|41 13:4 3|98 84:4 4|66 66:4 5|43 66:4 6|70 68:4 7|68 65:4 8|52 76:4 9|45 74:4 10|34 94:5 1|4 60:5 2|20 44:5 3|80 46:5 4|61 20:5 5|67 23:5 6|54 33:5 7|54 89:5 8|94 77:5 9|63 1:5 10|96 56:6 1|59 8:6 2|79 71:6 3|49 42:6 4|39 68:6 5|24 8:6 6|70 3:6 7|57 67:6 8|99 8:6 9|38 42:6 10|71 89:7 1|35 41:7 2|91 34:7 3|29 68:7 4|62 36:7 5|94 9:7 6|71 33:7 7|23 97:7 8|81 56:7 9|5 98:7 10|36 2:8 1|5 29:8 2|65 46:8 3|81 11:8 4|78 26:8 5|76 26:8 6|60 54:8 7|44 30:8 8|48 8:8 9|70 57:8 10|62 14:9 1|57 34:9 2|60 19:9 3|69 24:9 4|50 14:9 5|69 97:9 6|52 74:9 7|39 40:9 8|12 35:9 9|18 94:9 10|88 58:10 1|65 30:10 2|89 75:10 3|71 72:10 4|48 50:10 5|74 80:10 6|79 45:10 7|2 30:10 8|71 25:10 9|52 28:10 10</relation>
    <relation name="R230" arity="2" nbTuples="100" semantics="soft" defaultCost="infinity">79 99:1 1|44 26:1 2|17 31:1 3|19 15:1 4|55 39:1 5|63 17:1 6|79 61:1 7|95 99:1 8|74 2:1 9|32 77:1 10|65 92:2 1|81 20:2 2|29 23:2 3|9 70:2 4|15 30:2 5|48 79:2 6|44 37:2 7|53 59:2 8|42 1:2 9|87 35:2 10|49 47:3 1|25 86:3 2|95 84:3 3|82 74:3 4|50 92:3 5|50 53:3 6|96 49:3 7|92 72:3 8|33 77:3 9|60 80:3 10|90 78:4 1|73 72:4 2|92 50:4 3|17 35:4 4|12 56:4 5|63 49:4 6|62 51:4 7|7 56:4 8|68 77:4 9|7 14:4 10|79 51:5 1|47 96:5 2|71 94:5 3|10 8:5 4|32 67:5 5|35 81:5 6|93 11:5 7|39 65:5 8|58 19:5 9|59 64:5 10|6 91:6 1|100 55:6 2|90 60:6 3|21 87:6 4|40 33:6 5|78 37:6 6|75 1:6 7|52 11:6 8|77 47:6 9|10 80:6 10|16 9:7 1|33 72:7 2|51 15:7 3|23 25:7 4|97 57:7 5|29 59:7 6|34 32:7 7|68 11:7 8|4 35:7 9|15 38:7 10|15 52:8 1|19 81:8 2|54 72:8 3|49 59:8 4|14 98:8 5|31 37:8 6|80 24:8 7|17 23:8 8|87 1:8 9|70 10:8 10|52 15:9 1|57 92:9 2|8 70:9 3|54 70:9 4|20 48:9 5|35 74:9 6|30 29:9 7|75 99:9 8|7 20:9 9|36 20:9 10|76 54:10 1|93 76:10 2|7 9:10 3|88 5:10 4|1 2:10 5|14 71:10 6|41 15:10 7|33 75:10 8|29 20:10 9|98 41:10 10</relation>
    <relation name="R231" arity="2" nbTuples="100" semantics="soft" defaultCost="infinity">90 73:1 1|9 7:1 2|52 70:1 3|57 72:1 4|7 71:1 5|17 91:1 6|52 8:1 7|43 12:1 8|76 39:1 9|78 37:1 10|82 5:2 1|31 80:2 2|71 1:2 3|6 70:2 4|5 2:2 5|46 69:2 6|26 92:2 7|56 58:2 8|99 29:2 9|99 52:2 10|29 83:3 1|19 2:3 2|56 33:3 3|22 73:3 4|93 88:3 5|73 63:3 6|41 98:3 7|9 85:3 8|76 22:3 9|12 13:3 10|95 49:4 1|30 47:4 2|45 32:4 3|15 45:4 4|93 73:4 5|46 25:4 6|6 44:4 7|28 64:4 8|82 6:4 9|54 28:4 10|48 79:5 1|60 52:5 2|75 50:5 3|53 85:5 4|78 32:5 5|30 79:5 6|73 40:5 7|75 54:5 8|31 29:5 9|13 93:5 10|27 73:6 1|64 6:6 2|99 86:6 3|57 32:6 4|82 49:6 5|73 27:6 6|100 55:6 7|96 22:6 8|51 10:6 9|2 35:6 10|80 27:7 1|55 55:7 2|19 60:7 3|28 7:7 4|41 12:7 5|37 75:7 6|67 14:7 7|81 49:7 8|5 29:7 9|35 5:7 10|68 4:8 1|55 78:8 2|78 83:8 3|5 91:8 4|14 36:8 5|85 77:8 6|77 93:8 7|3 54:8 8|38 80:8 9|17 51:8 10|14 12:9 1|53 74:9 2|71 38:9 3|45 92:9 4|76 47:9 5|21 40:9 6|48 25:9 7|95 40:9 8|21 70:9 9|2 51:9 10|24 45:10 1|92 88:10 2|93 90:10 3|37 40:10 4|98 67:10 5|27 68:10 6|24 2:10 7|34 67:10 8|42 7:10 9|12 23:10 10</relation>
    <relation name="R232" arity="2" nbTuples="100" semantics="soft" defaultCost="infinity">75 60:1 1|45 99:1 2|70 98:1 3|97 49:1 4|29 18:1 5|32 70:1 6|16 92:1 7|74 61:1 8|46 53:1 9|20 88:1 10|2 15:2 1|8 8:2 2|44 57:2 3|19 42:2 4|96 92:2 5|59 67:2 6|48 53:2 7|74 16:2 8|9 90:2 9|90 64:2 10|47 95:3 1|50 15:3 2|87 66:3 3|67 8:3 4|38 26:3 5|94 66:3 6|72 6:3 7|5 54:3 8|43 35:3 9|1 34:3 10|59 86:4 1|20 5:4 2|27 18:4 3|99 92:4 4|68 18:4 5|75 34:4 6|72 32:4 7|12 4:4 8|3 25:4 9|42 89:4 10|65 16:5 1|78 36:5 2|73 88:5 3|14 1:5 4|6 98:5 5|30 87:5 6|97 47:5 7|45 13:5 8|58 19:5 9|51 11:5 10|7 41:6 1|88 3:6 2|88 50:6 3|97 80:6 4|35 41:6 5|78 64:6 6|56 69:6 7|3 93:6 8|49 89:6 9|64 69:6 10|76 37:7 1|48 43:7 2|55 56:7 3|92 30:7 4|47 88:7 5|45 90:7 6|96 85:7 7|100 25:7 8|17 5:7 9|52 11:7 10|23 78:8 1|63 71:8 2|38 79:8 3|55 16:8 4|93 43:8 5|19 35:8 6|27 42:8 7|53 52:8 8|34 11:8 9|36 44:8 10|39 37:9 1|37 41:9 2|98 86:9 3|27 17:9 4|8 65:9 5|67 15:9 6|56 97:9 7|18 30:9 8|26 15:9 9|61 50:9 10|35 56:10 1|11 96:10 2|59 83:10 3|74 13:10 4|91 41:10 5|4 14:10 6|18 6:10 7|22 69:10 8|67 62:10 9|80 26:10 10</relation>
[truncated: 1,345,521 more chars]
