# Supplementary material for: A local cost simulation-based algorithm to solve distributed constraint optimization problems
Source: PeerJ Comput Sci. 2023 Mar 17;9:e1296. doi: 10.7717/peerj-cs.1296 (PMC10280401; doi:10.7717/peerj-cs.1296)
Supplement: Supplemental Information 1 [file peerj-cs-09-1296-s001.zip › code/DCOP_LCS/problem/ADCOP_70_10_0.6/RANDOM_ADCOP_70_10_density_0.6_7.xml]

<instance>
  <presentation name="instance7" type="ADCOP" benchmark="RandomDCOP" model="Simple" constraintModel="TKC" format="XDisCSP 1.0" />
  <agents nbAgents="70">
    <agent name="A1" id="1" description="Agent 1" />
    <agent name="A2" id="2" description="Agent 2" />
    <agent name="A3" id="3" description="Agent 3" />
    <agent name="A4" id="4" description="Agent 4" />
    <agent name="A5" id="5" description="Agent 5" />
    <agent name="A6" id="6" description="Agent 6" />
    <agent name="A7" id="7" description="Agent 7" />
    <agent name="A8" id="8" description="Agent 8" />
    <agent name="A9" id="9" description="Agent 9" />
    <agent name="A10" id="10" description="Agent 10" />
    <agent name="A11" id="11" description="Agent 11" />
    <agent name="A12" id="12" description="Agent 12" />
    <agent name="A13" id="13" description="Agent 13" />
    <agent name="A14" id="14" description="Agent 14" />
    <agent name="A15" id="15" description="Agent 15" />
    <agent name="A16" id="16" description="Agent 16" />
    <agent name="A17" id="17" description="Agent 17" />
    <agent name="A18" id="18" description="Agent 18" />
    <agent name="A19" id="19" description="Agent 19" />
    <agent name="A20" id="20" description="Agent 20" />
    <agent name="A21" id="21" description="Agent 21" />
    <agent name="A22" id="22" description="Agent 22" />
    <agent name="A23" id="23" description="Agent 23" />
    <agent name="A24" id="24" description="Agent 24" />
    <agent name="A25" id="25" description="Agent 25" />
    <agent name="A26" id="26" description="Agent 26" />
    <agent name="A27" id="27" description="Agent 27" />
    <agent name="A28" id="28" description="Agent 28" />
    <agent name="A29" id="29" description="Agent 29" />
    <agent name="A30" id="30" description="Agent 30" />
    <agent name="A31" id="31" description="Agent 31" />
    <agent name="A32" id="32" description="Agent 32" />
    <agent name="A33" id="33" description="Agent 33" />
    <agent name="A34" id="34" description="Agent 34" />
    <agent name="A35" id="35" description="Agent 35" />
    <agent name="A36" id="36" description="Agent 36" />
    <agent name="A37" id="37" description="Agent 37" />
    <agent name="A38" id="38" description="Agent 38" />
    <agent name="A39" id="39" description="Agent 39" />
    <agent name="A40" id="40" description="Agent 40" />
    <agent name="A41" id="41" description="Agent 41" />
    <agent name="A42" id="42" description="Agent 42" />
    <agent name="A43" id="43" description="Agent 43" />
    <agent name="A44" id="44" description="Agent 44" />
    <agent name="A45" id="45" description="Agent 45" />
    <agent name="A46" id="46" description="Agent 46" />
    <agent name="A47" id="47" description="Agent 47" />
    <agent name="A48" id="48" description="Agent 48" />
    <agent name="A49" id="49" description="Agent 49" />
    <agent name="A50" id="50" description="Agent 50" />
    <agent name="A51" id="51" description="Agent 51" />
    <agent name="A52" id="52" description="Agent 52" />
    <agent name="A53" id="53" description="Agent 53" />
    <agent name="A54" id="54" description="Agent 54" />
    <agent name="A55" id="55" description="Agent 55" />
    <agent name="A56" id="56" description="Agent 56" />
    <agent name="A57" id="57" description="Agent 57" />
    <agent name="A58" id="58" description="Agent 58" />
    <agent name="A59" id="59" description="Agent 59" />
    <agent name="A60" id="60" description="Agent 60" />
    <agent name="A61" id="61" description="Agent 61" />
    <agent name="A62" id="62" description="Agent 62" />
    <agent name="A63" id="63" description="Agent 63" />
    <agent name="A64" id="64" description="Agent 64" />
    <agent name="A65" id="65" description="Agent 65" />
    <agent name="A66" id="66" description="Agent 66" />
    <agent name="A67" id="67" description="Agent 67" />
    <agent name="A68" id="68" description="Agent 68" />
    <agent name="A69" id="69" description="Agent 69" />
    <agent name="A70" id="70" description="Agent 70" />
  </agents>
  <domains nbDomains="1">
    <domain name="D1" nbValues="10">1..10</domain>
  </domains>
  <variables nbVariables="70">
    <variable agent="A1" name="X1.1" id="1" domain="D1" description="variable 1.1" />
    <variable agent="A2" name="X2.1" id="1" domain="D1" description="variable 2.1" />
    <variable agent="A3" name="X3.1" id="1" domain="D1" description="variable 3.1" />
    <variable agent="A4" name="X4.1" id="1" domain="D1" description="variable 4.1" />
    <variable agent="A5" name="X5.1" id="1" domain="D1" description="variable 5.1" />
    <variable agent="A6" name="X6.1" id="1" domain="D1" description="variable 6.1" />
    <variable agent="A7" name="X7.1" id="1" domain="D1" description="variable 7.1" />
    <variable agent="A8" name="X8.1" id="1" domain="D1" description="variable 8.1" />
    <variable agent="A9" name="X9.1" id="1" domain="D1" description="variable 9.1" />
    <variable agent="A10" name="X10.1" id="1" domain="D1" description="variable 10.1" />
    <variable agent="A11" name="X11.1" id="1" domain="D1" description="variable 11.1" />
    <variable agent="A12" name="X12.1" id="1" domain="D1" description="variable 12.1" />
    <variable agent="A13" name="X13.1" id="1" domain="D1" description="variable 13.1" />
    <variable agent="A14" name="X14.1" id="1" domain="D1" description="variable 14.1" />
    <variable agent="A15" name="X15.1" id="1" domain="D1" description="variable 15.1" />
    <variable agent="A16" name="X16.1" id="1" domain="D1" description="variable 16.1" />
    <variable agent="A17" name="X17.1" id="1" domain="D1" description="variable 17.1" />
    <variable agent="A18" name="X18.1" id="1" domain="D1" description="variable 18.1" />
    <variable agent="A19" name="X19.1" id="1" domain="D1" description="variable 19.1" />
    <variable agent="A20" name="X20.1" id="1" domain="D1" description="variable 20.1" />
    <variable agent="A21" name="X21.1" id="1" domain="D1" description="variable 21.1" />
    <variable agent="A22" name="X22.1" id="1" domain="D1" description="variable 22.1" />
    <variable agent="A23" name="X23.1" id="1" domain="D1" description="variable 23.1" />
    <variable agent="A24" name="X24.1" id="1" domain="D1" description="variable 24.1" />
    <variable agent="A25" name="X25.1" id="1" domain="D1" description="variable 25.1" />
    <variable agent="A26" name="X26.1" id="1" domain="D1" description="variable 26.1" />
    <variable agent="A27" name="X27.1" id="1" domain="D1" description="variable 27.1" />
    <variable agent="A28" name="X28.1" id="1" domain="D1" description="variable 28.1" />
    <variable agent="A29" name="X29.1" id="1" domain="D1" description="variable 29.1" />
    <variable agent="A30" name="X30.1" id="1" domain="D1" description="variable 30.1" />
    <variable agent="A31" name="X31.1" id="1" domain="D1" description="variable 31.1" />
    <variable agent="A32" name="X32.1" id="1" domain="D1" description="variable 32.1" />
    <variable agent="A33" name="X33.1" id="1" domain="D1" description="variable 33.1" />
    <variable agent="A34" name="X34.1" id="1" domain="D1" description="variable 34.1" />
    <variable agent="A35" name="X35.1" id="1" domain="D1" description="variable 35.1" />
    <variable agent="A36" name="X36.1" id="1" domain="D1" description="variable 36.1" />
    <variable agent="A37" name="X37.1" id="1" domain="D1" description="variable 37.1" />
    <variable agent="A38" name="X38.1" id="1" domain="D1" description="variable 38.1" />
    <variable agent="A39" name="X39.1" id="1" domain="D1" description="variable 39.1" />
    <variable agent="A40" name="X40.1" id="1" domain="D1" description="variable 40.1" />
    <variable agent="A41" name="X41.1" id="1" domain="D1" description="variable 41.1" />
    <variable agent="A42" name="X42.1" id="1" domain="D1" description="variable 42.1" />
    <variable agent="A43" name="X43.1" id="1" domain="D1" description="variable 43.1" />
    <variable agent="A44" name="X44.1" id="1" domain="D1" description="variable 44.1" />
    <variable agent="A45" name="X45.1" id="1" domain="D1" description="variable 45.1" />
    <variable agent="A46" name="X46.1" id="1" domain="D1" description="variable 46.1" />
    <variable agent="A47" name="X47.1" id="1" domain="D1" description="variable 47.1" />
    <variable agent="A48" name="X48.1" id="1" domain="D1" description="variable 48.1" />
    <variable agent="A49" name="X49.1" id="1" domain="D1" description="variable 49.1" />
    <variable agent="A50" name="X50.1" id="1" domain="D1" description="variable 50.1" />
    <variable agent="A51" name="X51.1" id="1" domain="D1" description="variable 51.1" />
    <variable agent="A52" name="X52.1" id="1" domain="D1" description="variable 52.1" />
    <variable agent="A53" name="X53.1" id="1" domain="D1" description="variable 53.1" />
    <variable agent="A54" name="X54.1" id="1" domain="D1" description="variable 54.1" />
    <variable agent="A55" name="X55.1" id="1" domain="D1" description="variable 55.1" />
    <variable agent="A56" name="X56.1" id="1" domain="D1" description="variable 56.1" />
    <variable agent="A57" name="X57.1" id="1" domain="D1" description="variable 57.1" />
    <variable agent="A58" name="X58.1" id="1" domain="D1" description="variable 58.1" />
    <variable agent="A59" name="X59.1" id="1" domain="D1" description="variable 59.1" />
    <variable agent="A60" name="X60.1" id="1" domain="D1" description="variable 60.1" />
    <variable agent="A61" name="X61.1" id="1" domain="D1" description="variable 61.1" />
    <variable agent="A62" name="X62.1" id="1" domain="D1" description="variable 62.1" />
    <variable agent="A63" name="X63.1" id="1" domain="D1" description="variable 63.1" />
    <variable agent="A64" name="X64.1" id="1" domain="D1" description="variable 64.1" />
    <variable agent="A65" name="X65.1" id="1" domain="D1" description="variable 65.1" />
    <variable agent="A66" name="X66.1" id="1" domain="D1" description="variable 66.1" />
    <variable agent="A67" name="X67.1" id="1" domain="D1" description="variable 67.1" />
    <variable agent="A68" name="X68.1" id="1" domain="D1" description="variable 68.1" />
    <variable agent="A69" name="X69.1" id="1" domain="D1" description="variable 69.1" />
    <variable agent="A70" name="X70.1" id="1" domain="D1" description="variable 70.1" />
  </variables>
  <constraints nbConstraints="1449">
    <constraint name="C0" model="TKC" arity="2" scope="X51.1 X64.1" reference="R0" />
    <constraint name="C1" model="TKC" arity="2" scope="X19.1 X26.1" reference="R1" />
    <constraint name="C2" model="TKC" arity="2" scope="X26.1 X66.1" reference="R2" />
    <constraint name="C3" model="TKC" arity="2" scope="X32.1 X47.1" reference="R3" />
    <constraint name="C4" model="TKC" arity="2" scope="X7.1 X11.1" reference="R4" />
    <constraint name="C5" model="TKC" arity="2" scope="X47.1 X61.1" reference="R5" />
    <constraint name="C6" model="TKC" arity="2" scope="X13.1 X70.1" reference="R6" />
    <constraint name="C7" model="TKC" arity="2" scope="X28.1 X33.1" reference="R7" />
    <constraint name="C8" model="TKC" arity="2" scope="X32.1 X70.1" reference="R8" />
    <constraint name="C9" model="TKC" arity="2" scope="X42.1 X53.1" reference="R9" />
    <constraint name="C10" model="TKC" arity="2" scope="X2.1 X42.1" reference="R10" />
    <constraint name="C11" model="TKC" arity="2" scope="X41.1 X60.1" reference="R11" />
    <constraint name="C12" model="TKC" arity="2" scope="X67.1 X70.1" reference="R12" />
    <constraint name="C13" model="TKC" arity="2" scope="X2.1 X54.1" reference="R13" />
    <constraint name="C14" model="TKC" arity="2" scope="X27.1 X58.1" reference="R14" />
    <constraint name="C15" model="TKC" arity="2" scope="X45.1 X59.1" reference="R15" />
    <constraint name="C16" model="TKC" arity="2" scope="X17.1 X68.1" reference="R16" />
    <constraint name="C17" model="TKC" arity="2" scope="X51.1 X57.1" reference="R17" />
    <constraint name="C18" model="TKC" arity="2" scope="X5.1 X13.1" reference="R18" />
    <constraint name="C19" model="TKC" arity="2" scope="X60.1 X67.1" reference="R19" />
    <constraint name="C20" model="TKC" arity="2" scope="X11.1 X26.1" reference="R20" />
    <constraint name="C21" model="TKC" arity="2" scope="X57.1 X60.1" reference="R21" />
    <constraint name="C22" model="TKC" arity="2" scope="X33.1 X52.1" reference="R22" />
    <constraint name="C23" model="TKC" arity="2" scope="X65.1 X70.1" reference="R23" />
    <constraint name="C24" model="TKC" arity="2" scope="X45.1 X61.1" reference="R24" />
    <constraint name="C25" model="TKC" arity="2" scope="X36.1 X62.1" reference="R25" />
    <constraint name="C26" model="TKC" arity="2" scope="X42.1 X62.1" reference="R26" />
    <constraint name="C27" model="TKC" arity="2" scope="X26.1 X30.1" reference="R27" />
    <constraint name="C28" model="TKC" arity="2" scope="X36.1 X56.1" reference="R28" />
    <constraint name="C29" model="TKC" arity="2" scope="X6.1 X64.1" reference="R29" />
    <constraint name="C30" model="TKC" arity="2" scope="X43.1 X68.1" reference="R30" />
    <constraint name="C31" model="TKC" arity="2" scope="X48.1 X55.1" reference="R31" />
    <constraint name="C32" model="TKC" arity="2" scope="X10.1 X56.1" reference="R32" />
    <constraint name="C33" model="TKC" arity="2" scope="X2.1 X46.1" reference="R33" />
    <constraint name="C34" model="TKC" arity="2" scope="X16.1 X46.1" reference="R34" />
    <constraint name="C35" model="TKC" arity="2" scope="X4.1 X32.1" reference="R35" />
    <constraint name="C36" model="TKC" arity="2" scope="X25.1 X31.1" reference="R36" />
    <constraint name="C37" model="TKC" arity="2" scope="X14.1 X55.1" reference="R37" />
    <constraint name="C38" model="TKC" arity="2" scope="X29.1 X42.1" reference="R38" />
    <constraint name="C39" model="TKC" arity="2" scope="X31.1 X58.1" reference="R39" />
    <constraint name="C40" model="TKC" arity="2" scope="X64.1 X66.1" reference="R40" />
    <constraint name="C41" model="TKC" arity="2" scope="X13.1 X34.1" reference="R41" />
    <constraint name="C42" model="TKC" arity="2" scope="X5.1 X17.1" reference="R42" />
    <constraint name="C43" model="TKC" arity="2" scope="X31.1 X34.1" reference="R43" />
    <constraint name="C44" model="TKC" arity="2" scope="X6.1 X55.1" reference="R44" />
    <constraint name="C45" model="TKC" arity="2" scope="X28.1 X35.1" reference="R45" />
    <constraint name="C46" model="TKC" arity="2" scope="X20.1 X45.1" reference="R46" />
    <constraint name="C47" model="TKC" arity="2" scope="X48.1 X52.1" reference="R47" />
    <constraint name="C48" model="TKC" arity="2" scope="X8.1 X13.1" reference="R48" />
    <constraint name="C49" model="TKC" arity="2" scope="X10.1 X63.1" reference="R49" />
    <constraint name="C50" model="TKC" arity="2" scope="X16.1 X58.1" reference="R50" />
    <constraint name="C51" model="TKC" arity="2" scope="X21.1 X25.1" reference="R51" />
    <constraint name="C52" model="TKC" arity="2" scope="X15.1 X30.1" reference="R52" />
    <constraint name="C53" model="TKC" arity="2" scope="X49.1 X66.1" reference="R53" />
    <constraint name="C54" model="TKC" arity="2" scope="X12.1 X69.1" reference="R54" />
    <constraint name="C55" model="TKC" arity="2" scope="X38.1 X68.1" reference="R55" />
    <constraint name="C56" model="TKC" arity="2" scope="X8.1 X12.1" reference="R56" />
    <constraint name="C57" model="TKC" arity="2" scope="X11.1 X24.1" reference="R57" />
    <constraint name="C58" model="TKC" arity="2" scope="X18.1 X27.1" reference="R58" />
    <constraint name="C59" model="TKC" arity="2" scope="X35.1 X39.1" reference="R59" />
    <constraint name="C60" model="TKC" arity="2" scope="X3.1 X42.1" reference="R60" />
    <constraint name="C61" model="TKC" arity="2" scope="X9.1 X43.1" reference="R61" />
    <constraint name="C62" model="TKC" arity="2" scope="X12.1 X37.1" reference="R62" />
    <constraint name="C63" model="TKC" arity="2" scope="X38.1 X44.1" reference="R63" />
    <constraint name="C64" model="TKC" arity="2" scope="X23.1 X55.1" reference="R64" />
    <constraint name="C65" model="TKC" arity="2" scope="X22.1 X28.1" reference="R65" />
    <constraint name="C66" model="TKC" arity="2" scope="X50.1 X58.1" reference="R66" />
    <constraint name="C67" model="TKC" arity="2" scope="X1.1 X14.1" reference="R67" />
    <constraint name="C68" model="TKC" arity="2" scope="X38.1 X40.1" reference="R68" />
    <constraint name="C69" model="TKC" arity="2" scope="X42.1 X64.1" reference="R69" />
    <constraint name="C70" model="TKC" arity="2" scope="X7.1 X64.1" reference="R70" />
    <constraint name="C71" model="TKC" arity="2" scope="X11.1 X60.1" reference="R71" />
    <constraint name="C72" model="TKC" arity="2" scope="X1.1 X51.1" reference="R72" />
    <constraint name="C73" model="TKC" arity="2" scope="X2.1 X63.1" reference="R73" />
    <constraint name="C74" model="TKC" arity="2" scope="X34.1 X68.1" reference="R74" />
    <constraint name="C75" model="TKC" arity="2" scope="X3.1 X20.1" reference="R75" />
    <constraint name="C76" model="TKC" arity="2" scope="X23.1 X59.1" reference="R76" />
    <constraint name="C77" model="TKC" arity="2" scope="X7.1 X53.1" reference="R77" />
    <constraint name="C78" model="TKC" arity="2" scope="X48.1 X65.1" reference="R78" />
    <constraint name="C79" model="TKC" arity="2" scope="X23.1 X32.1" reference="R79" />
    <constraint name="C80" model="TKC" arity="2" scope="X22.1 X25.1" reference="R80" />
    <constraint name="C81" model="TKC" arity="2" scope="X52.1 X60.1" reference="R81" />
    <constraint name="C82" model="TKC" arity="2" scope="X12.1 X17.1" reference="R82" />
    <constraint name="C83" model="TKC" arity="2" scope="X53.1 X67.1" reference="R83" />
    <constraint name="C84" model="TKC" arity="2" scope="X45.1 X54.1" reference="R84" />
    <constraint name="C85" model="TKC" arity="2" scope="X17.1 X67.1" reference="R85" />
    <constraint name="C86" model="TKC" arity="2" scope="X24.1 X66.1" reference="R86" />
    <constraint name="C87" model="TKC" arity="2" scope="X59.1 X64.1" reference="R87" />
    <constraint name="C88" model="TKC" arity="2" scope="X7.1 X29.1" reference="R88" />
    <constraint name="C89" model="TKC" arity="2" scope="X1.1 X65.1" reference="R89" />
    <constraint name="C90" model="TKC" arity="2" scope="X53.1 X62.1" reference="R90" />
    <constraint name="C91" model="TKC" arity="2" scope="X58.1 X64.1" reference="R91" />
    <constraint name="C92" model="TKC" arity="2" scope="X8.1 X67.1" reference="R92" />
    <constraint name="C93" model="TKC" arity="2" scope="X26.1 X59.1" reference="R93" />
    <constraint name="C94" model="TKC" arity="2" scope="X48.1 X66.1" reference="R94" />
    <constraint name="C95" model="TKC" arity="2" scope="X3.1 X68.1" reference="R95" />
    <constraint name="C96" model="TKC" arity="2" scope="X29.1 X67.1" reference="R96" />
    <constraint name="C97" model="TKC" arity="2" scope="X62.1 X68.1" reference="R97" />
    <constraint name="C98" model="TKC" arity="2" scope="X35.1 X44.1" reference="R98" />
    <constraint name="C99" model="TKC" arity="2" scope="X34.1 X44.1" reference="R99" />
    <constraint name="C100" model="TKC" arity="2" scope="X54.1 X63.1" reference="R100" />
    <constraint name="C101" model="TKC" arity="2" scope="X34.1 X46.1" reference="R101" />
    <constraint name="C102" model="TKC" arity="2" scope="X10.1 X39.1" reference="R102" />
    <constraint name="C103" model="TKC" arity="2" scope="X5.1 X21.1" reference="R103" />
    <constraint name="C104" model="TKC" arity="2" scope="X7.1 X21.1" reference="R104" />
    <constraint name="C105" model="TKC" arity="2" scope="X32.1 X63.1" reference="R105" />
    <constraint name="C106" model="TKC" arity="2" scope="X26.1 X62.1" reference="R106" />
    <constraint name="C107" model="TKC" arity="2" scope="X1.1 X23.1" reference="R107" />
    <constraint name="C108" model="TKC" arity="2" scope="X7.1 X66.1" reference="R108" />
    <constraint name="C109" model="TKC" arity="2" scope="X27.1 X30.1" reference="R109" />
    <constraint name="C110" model="TKC" arity="2" scope="X15.1 X43.1" reference="R110" />
    <constraint name="C111" model="TKC" arity="2" scope="X46.1 X54.1" reference="R111" />
    <constraint name="C112" model="TKC" arity="2" scope="X17.1 X55.1" reference="R112" />
    <constraint name="C113" model="TKC" arity="2" scope="X1.1 X18.1" reference="R113" />
    <constraint name="C114" model="TKC" arity="2" scope="X8.1 X17.1" reference="R114" />
    <constraint name="C115" model="TKC" arity="2" scope="X18.1 X34.1" reference="R115" />
    <constraint name="C116" model="TKC" arity="2" scope="X13.1 X14.1" reference="R116" />
    <constraint name="C117" model="TKC" arity="2" scope="X12.1 X36.1" reference="R117" />
    <constraint name="C118" model="TKC" arity="2" scope="X39.1 X55.1" reference="R118" />
    <constraint name="C119" model="TKC" arity="2" scope="X37.1 X47.1" reference="R119" />
    <constraint name="C120" model="TKC" arity="2" scope="X30.1 X48.1" reference="R120" />
    <constraint name="C121" model="TKC" arity="2" scope="X44.1 X46.1" reference="R121" />
    <constraint name="C122" model="TKC" arity="2" scope="X32.1 X39.1" reference="R122" />
    <constraint name="C123" model="TKC" arity="2" scope="X28.1 X44.1" reference="R123" />
    <constraint name="C124" model="TKC" arity="2" scope="X11.1 X39.1" reference="R124" />
    <constraint name="C125" model="TKC" arity="2" scope="X18.1 X41.1" reference="R125" />
    <constraint name="C126" model="TKC" arity="2" scope="X7.1 X47.1" reference="R126" />
    <constraint name="C127" model="TKC" arity="2" scope="X21.1 X44.1" reference="R127" />
    <constraint name="C128" model="TKC" arity="2" scope="X3.1 X69.1" reference="R128" />
    <constraint name="C129" model="TKC" arity="2" scope="X46.1 X53.1" reference="R129" />
    <constraint name="C130" model="TKC" arity="2" scope="X9.1 X14.1" reference="R130" />
    <constraint name="C131" model="TKC" arity="2" scope="X31.1 X51.1" reference="R131" />
    <constraint name="C132" model="TKC" arity="2" scope="X41.1 X48.1" reference="R132" />
    <constraint name="C133" model="TKC" arity="2" scope="X21.1 X53.1" reference="R133" />
    <constraint name="C134" model="TKC" arity="2" scope="X8.1 X46.1" reference="R134" />
    <constraint name="C135" model="TKC" arity="2" scope="X5.1 X54.1" reference="R135" />
    <constraint name="C136" model="TKC" arity="2" scope="X39.1 X46.1" reference="R136" />
    <constraint name="C137" model="TKC" arity="2" scope="X22.1 X46.1" reference="R137" />
    <constraint name="C138" model="TKC" arity="2" scope="X6.1 X34.1" reference="R138" />
    <constraint name="C139" model="TKC" arity="2" scope="X4.1 X56.1" reference="R139" />
    <constraint name="C140" model="TKC" arity="2" scope="X1.1 X36.1" reference="R140" />
    <constraint name="C141" model="TKC" arity="2" scope="X17.1 X46.1" reference="R141" />
    <constraint name="C142" model="TKC" arity="2" scope="X55.1 X66.1" reference="R142" />
    <constraint name="C143" model="TKC" arity="2" scope="X33.1 X36.1" reference="R143" />
    <constraint name="C144" model="TKC" arity="2" scope="X12.1 X22.1" reference="R144" />
    <constraint name="C145" model="TKC" arity="2" scope="X26.1 X53.1" reference="R145" />
    <constraint name="C146" model="TKC" arity="2" scope="X17.1 X42.1" reference="R146" />
    <constraint name="C147" model="TKC" arity="2" scope="X4.1 X49.1" reference="R147" />
    <constraint name="C148" model="TKC" arity="2" scope="X15.1 X67.1" reference="R148" />
    <constraint name="C149" model="TKC" arity="2" scope="X39.1 X49.1" reference="R149" />
    <constraint name="C150" model="TKC" arity="2" scope="X42.1 X46.1" reference="R150" />
    <constraint name="C151" model="TKC" arity="2" scope="X22.1 X41.1" reference="R151" />
    <constraint name="C152" model="TKC" arity="2" scope="X26.1 X33.1" reference="R152" />
    <constraint name="C153" model="TKC" arity="2" scope="X31.1 X52.1" reference="R153" />
    <constraint name="C154" model="TKC" arity="2" scope="X43.1 X57.1" reference="R154" />
    <constraint name="C155" model="TKC" arity="2" scope="X22.1 X47.1" reference="R155" />
    <constraint name="C156" model="TKC" arity="2" scope="X35.1 X50.1" reference="R156" />
    <constraint name="C157" model="TKC" arity="2" scope="X46.1 X67.1" reference="R157" />
    <constraint name="C158" model="TKC" arity="2" scope="X8.1 X39.1" reference="R158" />
    <constraint name="C159" model="TKC" arity="2" scope="X4.1 X21.1" reference="R159" />
    <constraint name="C160" model="TKC" arity="2" scope="X21.1 X38.1" reference="R160" />
    <constraint name="C161" model="TKC" arity="2" scope="X41.1 X42.1" reference="R161" />
    <constraint name="C162" model="TKC" arity="2" scope="X22.1 X24.1" reference="R162" />
    <constraint name="C163" model="TKC" arity="2" scope="X43.1 X50.1" reference="R163" />
    <constraint name="C164" model="TKC" arity="2" scope="X1.1 X30.1" reference="R164" />
    <constraint name="C165" model="TKC" arity="2" scope="X18.1 X39.1" reference="R165" />
    <constraint name="C166" model="TKC" arity="2" scope="X17.1 X56.1" reference="R166" />
    <constraint name="C167" model="TKC" arity="2" scope="X32.1 X37.1" reference="R167" />
    <constraint name="C168" model="TKC" arity="2" scope="X63.1 X70.1" reference="R168" />
    <constraint name="C169" model="TKC" arity="2" scope="X32.1 X45.1" reference="R169" />
    <constraint name="C170" model="TKC" arity="2" scope="X1.1 X6.1" reference="R170" />
    <constraint name="C171" model="TKC" arity="2" scope="X25.1 X32.1" reference="R171" />
    <constraint name="C172" model="TKC" arity="2" scope="X38.1 X60.1" reference="R172" />
    <constraint name="C173" model="TKC" arity="2" scope="X7.1 X10.1" reference="R173" />
    <constraint name="C174" model="TKC" arity="2" scope="X41.1 X46.1" reference="R174" />
    <constraint name="C175" model="TKC" arity="2" scope="X14.1 X53.1" reference="R175" />
    <constraint name="C176" model="TKC" arity="2" scope="X25.1 X60.1" reference="R176" />
    <constraint name="C177" model="TKC" arity="2" scope="X31.1 X65.1" reference="R177" />
    <constraint name="C178" model="TKC" arity="2" scope="X2.1 X39.1" reference="R178" />
    <constraint name="C179" model="TKC" arity="2" scope="X48.1 X70.1" reference="R179" />
    <constraint name="C180" model="TKC" arity="2" scope="X35.1 X38.1" reference="R180" />
    <constraint name="C181" model="TKC" arity="2" scope="X61.1 X62.1" reference="R181" />
    <constraint name="C182" model="TKC" arity="2" scope="X4.1 X22.1" reference="R182" />
    <constraint name="C183" model="TKC" arity="2" scope="X4.1 X61.1" reference="R183" />
    <constraint name="C184" model="TKC" arity="2" scope="X27.1 X37.1" reference="R184" />
    <constraint name="C185" model="TKC" arity="2" scope="X10.1 X53.1" reference="R185" />
    <constraint name="C186" model="TKC" arity="2" scope="X33.1 X60.1" reference="R186" />
    <constraint name="C187" model="TKC" arity="2" scope="X14.1 X41.1" reference="R187" />
    <constraint name="C188" model="TKC" arity="2" scope="X3.1 X53.1" reference="R188" />
    <constraint name="C189" model="TKC" arity="2" scope="X26.1 X35.1" reference="R189" />
    <constraint name="C190" model="TKC" arity="2" scope="X53.1 X56.1" reference="R190" />
    <constraint name="C191" model="TKC" arity="2" scope="X44.1 X49.1" reference="R191" />
    <constraint name="C192" model="TKC" arity="2" scope="X3.1 X60.1" reference="R192" />
    <constraint name="C193" model="TKC" arity="2" scope="X7.1 X35.1" reference="R193" />
    <constraint name="C194" model="TKC" arity="2" scope="X28.1 X41.1" reference="R194" />
    <constraint name="C195" model="TKC" arity="2" scope="X40.1 X50.1" reference="R195" />
    <constraint name="C196" model="TKC" arity="2" scope="X37.1 X43.1" reference="R196" />
    <constraint name="C197" model="TKC" arity="2" scope="X36.1 X60.1" reference="R197" />
    <constraint name="C198" model="TKC" arity="2" scope="X4.1 X45.1" reference="R198" />
    <constraint name="C199" model="TKC" arity="2" scope="X9.1 X17.1" reference="R199" />
    <constraint name="C200" model="TKC" arity="2" scope="X2.1 X67.1" reference="R200" />
    <constraint name="C201" model="TKC" arity="2" scope="X17.1 X49.1" reference="R201" />
    <constraint name="C202" model="TKC" arity="2" scope="X36.1 X58.1" reference="R202" />
    <constraint name="C203" model="TKC" arity="2" scope="X21.1 X22.1" reference="R203" />
    <constraint name="C204" model="TKC" arity="2" scope="X13.1 X24.1" reference="R204" />
    <constraint name="C205" model="TKC" arity="2" scope="X37.1 X57.1" reference="R205" />
    <constraint name="C206" model="TKC" arity="2" scope="X41.1 X43.1" reference="R206" />
    <constraint name="C207" model="TKC" arity="2" scope="X27.1 X55.1" reference="R207" />
    <constraint name="C208" model="TKC" arity="2" scope="X14.1 X18.1" reference="R208" />
    <constraint name="C209" model="TKC" arity="2" scope="X49.1 X70.1" reference="R209" />
    <constraint name="C210" model="TKC" arity="2" scope="X18.1 X29.1" reference="R210" />
    <constraint name="C211" model="TKC" arity="2" scope="X15.1 X33.1" reference="R211" />
    <constraint name="C212" model="TKC" arity="2" scope="X14.1 X62.1" reference="R212" />
    <constraint name="C213" model="TKC" arity="2" scope="X16.1 X50.1" reference="R213" />
    <constraint name="C214" model="TKC" arity="2" scope="X8.1 X14.1" reference="R214" />
    <constraint name="C215" model="TKC" arity="2" scope="X23.1 X47.1" reference="R215" />
    <constraint name="C216" model="TKC" arity="2" scope="X49.1 X54.1" reference="R216" />
    <constraint name="C217" model="TKC" arity="2" scope="X58.1 X67.1" reference="R217" />
    <constraint name="C218" model="TKC" arity="2" scope="X24.1 X69.1" reference="R218" />
    <constraint name="C219" model="TKC" arity="2" scope="X53.1 X65.1" reference="R219" />
    <constraint name="C220" model="TKC" arity="2" scope="X52.1 X58.1" reference="R220" />
    <constraint name="C221" model="TKC" arity="2" scope="X16.1 X64.1" reference="R221" />
    <constraint name="C222" model="TKC" arity="2" scope="X11.1 X44.1" reference="R222" />
    <constraint name="C223" model="TKC" arity="2" scope="X1.1 X21.1" reference="R223" />
    <constraint name="C224" model="TKC" arity="2" scope="X31.1 X53.1" reference="R224" />
    <constraint name="C225" model="TKC" arity="2" scope="X28.1 X63.1" reference="R225" />
    <constraint name="C226" model="TKC" arity="2" scope="X19.1 X54.1" reference="R226" />
    <constraint name="C227" model="TKC" arity="2" scope="X25.1 X29.1" reference="R227" />
    <constraint name="C228" model="TKC" arity="2" scope="X17.1 X63.1" reference="R228" />
    <constraint name="C229" model="TKC" arity="2" scope="X8.1 X56.1" reference="R229" />
    <constraint name="C230" model="TKC" arity="2" scope="X20.1 X27.1" reference="R230" />
    <constraint name="C231" model="TKC" arity="2" scope="X15.1 X34.1" reference="R231" />
    <constraint name="C232" model="TKC" arity="2" scope="X22.1 X48.1" reference="R232" />
    <constraint name="C233" model="TKC" arity="2" scope="X13.1 X31.1" reference="R233" />
    <constraint name="C234" model="TKC" arity="2" scope="X2.1 X51.1" reference="R234" />
    <constraint name="C235" model="TKC" arity="2" scope="X44.1 X60.1" reference="R235" />
    <constraint name="C236" model="TKC" arity="2" scope="X11.1 X13.1" reference="R236" />
    <constraint name="C237" model="TKC" arity="2" scope="X27.1 X64.1" reference="R237" />
    <constraint name="C238" model="TKC" arity="2" scope="X17.1 X35.1" reference="R238" />
    <constraint name="C239" model="TKC" arity="2" scope="X43.1 X70.1" reference="R239" />
    <constraint name="C240" model="TKC" arity="2" scope="X34.1 X43.1" reference="R240" />
    <constraint name="C241" model="TKC" arity="2" scope="X39.1 X47.1" reference="R241" />
    <constraint name="C242" model="TKC" arity="2" scope="X2.1 X19.1" reference="R242" />
    <constraint name="C243" model="TKC" arity="2" scope="X9.1 X34.1" reference="R243" />
    <constraint name="C244" model="TKC" arity="2" scope="X13.1 X22.1" reference="R244" />
    <constraint name="C245" model="TKC" arity="2" scope="X2.1 X65.1" reference="R245" />
    <constraint name="C246" model="TKC" arity="2" scope="X15.1 X31.1" reference="R246" />
    <constraint name="C247" model="TKC" arity="2" scope="X8.1 X27.1" reference="R247" />
    <constraint name="C248" model="TKC" arity="2" scope="X35.1 X37.1" reference="R248" />
    <constraint name="C249" model="TKC" arity="2" scope="X20.1 X58.1" reference="R249" />
    <constraint name="C250" model="TKC" arity="2" scope="X58.1 X63.1" reference="R250" />
    <constraint name="C251" model="TKC" arity="2" scope="X22.1 X45.1" reference="R251" />
    <constraint name="C252" model="TKC" arity="2" scope="X31.1 X40.1" reference="R252" />
    <constraint name="C253" model="TKC" arity="2" scope="X39.1 X59.1" reference="R253" />
    <constraint name="C254" model="TKC" arity="2" scope="X17.1 X40.1" reference="R254" />
    <constraint name="C255" model="TKC" arity="2" scope="X32.1 X68.1" reference="R255" />
    <constraint name="C256" model="TKC" arity="2" scope="X17.1 X23.1" reference="R256" />
    <constraint name="C257" model="TKC" arity="2" scope="X11.1 X43.1" reference="R257" />
    <constraint name="C258" model="TKC" arity="2" scope="X32.1 X46.1" reference="R258" />
    <constraint name="C259" model="TKC" arity="2" scope="X37.1 X40.1" reference="R259" />
    <constraint name="C260" model="TKC" arity="2" scope="X19.1 X22.1" reference="R260" />
    <constraint name="C261" model="TKC" arity="2" scope="X9.1 X61.1" reference="R261" />
    <constraint name="C262" model="TKC" arity="2" scope="X39.1 X51.1" reference="R262" />
    <constraint name="C263" model="TKC" arity="2" scope="X6.1 X17.1" reference="R263" />
    <constraint name="C264" model="TKC" arity="2" scope="X14.1 X50.1" reference="R264" />
    <constraint name="C265" model="TKC" arity="2" scope="X12.1 X51.1" reference="R265" />
    <constraint name="C266" model="TKC" arity="2" scope="X9.1 X28.1" reference="R266" />
    <constraint name="C267" model="TKC" arity="2" scope="X8.1 X48.1" reference="R267" />
    <constraint name="C268" model="TKC" arity="2" scope="X26.1 X46.1" reference="R268" />
    <constraint name="C269" model="TKC" arity="2" scope="X4.1 X31.1" reference="R269" />
    <constraint name="C270" model="TKC" arity="2" scope="X37.1 X45.1" reference="R270" />
    <constraint name="C271" model="TKC" arity="2" scope="X31.1 X61.1" reference="R271" />
    <constraint name="C272" model="TKC" arity="2" scope="X20.1 X21.1" reference="R272" />
    <constraint name="C273" model="TKC" arity="2" scope="X35.1 X52.1" reference="R273" />
    <constraint name="C274" model="TKC" arity="2" scope="X45.1 X50.1" reference="R274" />
    <constraint name="C275" model="TKC" arity="2" scope="X3.1 X30.1" reference="R275" />
    <constraint name="C276" model="TKC" arity="2" scope="X9.1 X21.1" reference="R276" />
    <constraint name="C277" model="TKC" arity="2" scope="X7.1 X48.1" reference="R277" />
    <constraint name="C278" model="TKC" arity="2" scope="X6.1 X54.1" reference="R278" />
    <constraint name="C279" model="TKC" arity="2" scope="X20.1 X28.1" reference="R279" />
    <constraint name="C280" model="TKC" arity="2" scope="X5.1 X50.1" reference="R280" />
    <constraint name="C281" model="TKC" arity="2" scope="X54.1 X65.1" reference="R281" />
    <constraint name="C282" model="TKC" arity="2" scope="X1.1 X34.1" reference="R282" />
    <constraint name="C283" model="TKC" arity="2" scope="X2.1 X12.1" reference="R283" />
    <constraint name="C284" model="TKC" arity="2" scope="X17.1 X33.1" reference="R284" />
    <constraint name="C285" model="TKC" arity="2" scope="X35.1 X65.1" reference="R285" />
    <constraint name="C286" model="TKC" arity="2" scope="X5.1 X11.1" reference="R286" />
    <constraint name="C287" model="TKC" arity="2" scope="X9.1 X10.1" reference="R287" />
    <constraint name="C288" model="TKC" arity="2" scope="X53.1 X59.1" reference="R288" />
    <constraint name="C289" model="TKC" arity="2" scope="X51.1 X62.1" reference="R289" />
    <constraint name="C290" model="TKC" arity="2" scope="X10.1 X60.1" reference="R290" />
    <constraint name="C291" model="TKC" arity="2" scope="X35.1 X68.1" reference="R291" />
    <constraint name="C292" model="TKC" arity="2" scope="X37.1 X53.1" reference="R292" />
    <constraint name="C293" model="TKC" arity="2" scope="X8.1 X54.1" reference="R293" />
    <constraint name="C294" model="TKC" arity="2" scope="X15.1 X55.1" reference="R294" />
    <constraint name="C295" model="TKC" arity="2" scope="X53.1 X66.1" reference="R295" />
    <constraint name="C296" model="TKC" arity="2" scope="X20.1 X44.1" reference="R296" />
    <constraint name="C297" model="TKC" arity="2" scope="X28.1 X38.1" reference="R297" />
    <constraint name="C298" model="TKC" arity="2" scope="X12.1 X20.1" reference="R298" />
    <constraint name="C299" model="TKC" arity="2" scope="X23.1 X57.1" reference="R299" />
    <constraint name="C300" model="TKC" arity="2" scope="X15.1 X28.1" reference="R300" />
    <constraint name="C301" model="TKC" arity="2" scope="X33.1 X38.1" reference="R301" />
    <constraint name="C302" model="TKC" arity="2" scope="X2.1 X16.1" reference="R302" />
    <constraint name="C303" model="TKC" arity="2" scope="X14.1 X68.1" reference="R303" />
    <constraint name="C304" model="TKC" arity="2" scope="X64.1 X69.1" reference="R304" />
    <constraint name="C305" model="TKC" arity="2" scope="X45.1 X57.1" reference="R305" />
    <constraint name="C306" model="TKC" arity="2" scope="X6.1 X43.1" reference="R306" />
    <constraint name="C307" model="TKC" arity="2" scope="X1.1 X10.1" reference="R307" />
    <constraint name="C308" model="TKC" arity="2" scope="X6.1 X38.1" reference="R308" />
    <constraint name="C309" model="TKC" arity="2" scope="X51.1 X67.1" reference="R309" />
    <constraint name="C310" model="TKC" arity="2" scope="X19.1 X23.1" reference="R310" />
    <constraint name="C311" model="TKC" arity="2" scope="X17.1 X19.1" reference="R311" />
    <constraint name="C312" model="TKC" arity="2" scope="X18.1 X67.1" reference="R312" />
    <constraint name="C313" model="TKC" arity="2" scope="X6.1 X39.1" reference="R313" />
    <constraint name="C314" model="TKC" arity="2" scope="X25.1 X56.1" reference="R314" />
    <constraint name="C315" model="TKC" arity="2" scope="X6.1 X63.1" reference="R315" />
    <constraint name="C316" model="TKC" arity="2" scope="X30.1 X57.1" reference="R316" />
    <constraint name="C317" model="TKC" arity="2" scope="X38.1 X65.1" reference="R317" />
    <constraint name="C318" model="TKC" arity="2" scope="X21.1 X60.1" reference="R318" />
    <constraint name="C319" model="TKC" arity="2" scope="X37.1 X44.1" reference="R319" />
    <constraint name="C320" model="TKC" arity="2" scope="X23.1 X36.1" reference="R320" />
    <constraint name="C321" model="TKC" arity="2" scope="X1.1 X48.1" reference="R321" />
    <constraint name="C322" model="TKC" arity="2" scope="X37.1 X50.1" reference="R322" />
    <constraint name="C323" model="TKC" arity="2" scope="X38.1 X51.1" reference="R323" />
    <constraint name="C324" model="TKC" arity="2" scope="X2.1 X14.1" reference="R324" />
    <constraint name="C325" model="TKC" arity="2" scope="X39.1 X58.1" reference="R325" />
    <constraint name="C326" model="TKC" arity="2" scope="X31.1 X49.1" reference="R326" />
    <constraint name="C327" model="TKC" arity="2" scope="X42.1 X67.1" reference="R327" />
    <constraint name="C328" model="TKC" arity="2" scope="X32.1 X59.1" reference="R328" />
    <constraint name="C329" model="TKC" arity="2" scope="X15.1 X53.1" reference="R329" />
    <constraint name="C330" model="TKC" arity="2" scope="X15.1 X60.1" reference="R330" />
    <constraint name="C331" model="TKC" arity="2" scope="X18.1 X36.1" reference="R331" />
    <constraint name="C332" model="TKC" arity="2" scope="X11.1 X14.1" reference="R332" />
    <constraint name="C333" model="TKC" arity="2" scope="X32.1 X41.1" reference="R333" />
    <constraint name="C334" model="TKC" arity="2" scope="X34.1 X64.1" reference="R334" />
    <constraint name="C335" model="TKC" arity="2" scope="X48.1 X63.1" reference="R335" />
    <constraint name="C336" model="TKC" arity="2" scope="X14.1 X52.1" reference="R336" />
    <constraint name="C337" model="TKC" arity="2" scope="X21.1 X28.1" reference="R337" />
    <constraint name="C338" model="TKC" arity="2" scope="X10.1 X65.1" reference="R338" />
    <constraint name="C339" model="TKC" arity="2" scope="X17.1 X26.1" reference="R339" />
    <constraint name="C340" model="TKC" arity="2" scope="X9.1 X68.1" reference="R340" />
    <constraint name="C341" model="TKC" arity="2" scope="X66.1 X70.1" reference="R341" />
    <constraint name="C342" model="TKC" arity="2" scope="X9.1 X66.1" reference="R342" />
    <constraint name="C343" model="TKC" arity="2" scope="X11.1 X32.1" reference="R343" />
    <constraint name="C344" model="TKC" arity="2" scope="X12.1 X57.1" reference="R344" />
    <constraint name="C345" model="TKC" arity="2" scope="X55.1 X59.1" reference="R345" />
    <constraint name="C346" model="TKC" arity="2" scope="X4.1 X38.1" reference="R346" />
    <constraint name="C347" model="TKC" arity="2" scope="X4.1 X48.1" reference="R347" />
    <constraint name="C348" model="TKC" arity="2" scope="X8.1 X69.1" reference="R348" />
    <constraint name="C349" model="TKC" arity="2" scope="X27.1 X53.1" reference="R349" />
    <constraint name="C350" model="TKC" arity="2" scope="X8.1 X28.1" reference="R350" />
    <constraint name="C351" model="TKC" arity="2" scope="X16.1 X36.1" reference="R351" />
    <constraint name="C352" model="TKC" arity="2" scope="X16.1 X69.1" reference="R352" />
    <constraint name="C353" model="TKC" arity="2" scope="X12.1 X19.1" reference="R353" />
    <constraint name="C354" model="TKC" arity="2" scope="X18.1 X43.1" reference="R354" />
    <constraint name="C355" model="TKC" arity="2" scope="X14.1 X27.1" reference="R355" />
    <constraint name="C356" model="TKC" arity="2" scope="X26.1 X55.1" reference="R356" />
    <constraint name="C357" model="TKC" arity="2" scope="X1.1 X29.1" reference="R357" />
    <constraint name="C358" model="TKC" arity="2" scope="X11.1 X45.1" reference="R358" />
    <constraint name="C359" model="TKC" arity="2" scope="X40.1 X42.1" reference="R359" />
    <constraint name="C360" model="TKC" arity="2" scope="X2.1 X43.1" reference="R360" />
    <constraint name="C361" model="TKC" arity="2" scope="X16.1 X51.1" reference="R361" />
    <constraint name="C362" model="TKC" arity="2" scope="X12.1 X65.1" reference="R362" />
    <constraint name="C363" model="TKC" arity="2" scope="X3.1 X36.1" reference="R363" />
    <constraint name="C364" model="TKC" arity="2" scope="X3.1 X55.1" reference="R364" />
    <constraint name="C365" model="TKC" arity="2" scope="X34.1 X60.1" reference="R365" />
    <constraint name="C366" model="TKC" arity="2" scope="X1.1 X47.1" reference="R366" />
    <constraint name="C367" model="TKC" arity="2" scope="X5.1 X64.1" reference="R367" />
    <constraint name="C368" model="TKC" arity="2" scope="X20.1 X39.1" reference="R368" />
    <constraint name="C369" model="TKC" arity="2" scope="X40.1 X54.1" reference="R369" />
    <constraint name="C370" model="TKC" arity="2" scope="X17.1 X52.1" reference="R370" />
    <constraint name="C371" model="TKC" arity="2" scope="X2.1 X66.1" reference="R371" />
    <constraint name="C372" model="TKC" arity="2" scope="X12.1 X47.1" reference="R372" />
    <constraint name="C373" model="TKC" arity="2" scope="X30.1 X64.1" reference="R373" />
    <constraint name="C374" model="TKC" arity="2" scope="X13.1 X23.1" reference="R374" />
    <constraint name="C375" model="TKC" arity="2" scope="X20.1 X64.1" reference="R375" />
    <constraint name="C376" model="TKC" arity="2" scope="X3.1 X31.1" reference="R376" />
    <constraint name="C377" model="TKC" arity="2" scope="X3.1 X51.1" reference="R377" />
    <constraint name="C378" model="TKC" arity="2" scope="X13.1 X52.1" reference="R378" />
    <constraint name="C379" model="TKC" arity="2" scope="X23.1 X45.1" reference="R379" />
    <constraint name="C380" model="TKC" arity="2" scope="X62.1 X64.1" reference="R380" />
    <constraint name="C381" model="TKC" arity="2" scope="X10.1 X16.1" reference="R381" />
    <constraint name="C382" model="TKC" arity="2" scope="X5.1 X8.1" reference="R382" />
    <constraint name="C383" model="TKC" arity="2" scope="X14.1 X64.1" reference="R383" />
    <constraint name="C384" model="TKC" arity="2" scope="X9.1 X59.1" reference="R384" />
    <constraint name="C385" model="TKC" arity="2" scope="X11.1 X56.1" reference="R385" />
    <constraint name="C386" model="TKC" arity="2" scope="X13.1 X32.1" reference="R386" />
    <constraint name="C387" model="TKC" arity="2" scope="X10.1 X11.1" reference="R387" />
    <constraint name="C388" model="TKC" arity="2" scope="X36.1 X66.1" reference="R388" />
    <constraint name="C389" model="TKC" arity="2" scope="X66.1 X67.1" reference="R389" />
    <constraint name="C390" model="TKC" arity="2" scope="X12.1 X44.1" reference="R390" />
    <constraint name="C391" model="TKC" arity="2" scope="X48.1 X49.1" reference="R391" />
    <constraint name="C392" model="TKC" arity="2" scope="X14.1 X37.1" reference="R392" />
    <constraint name="C393" model="TKC" arity="2" scope="X51.1 X61.1" reference="R393" />
    <constraint name="C394" model="TKC" arity="2" scope="X18.1 X68.1" reference="R394" />
    <constraint name="C395" model="TKC" arity="2" scope="X17.1 X22.1" reference="R395" />
    <constraint name="C396" model="TKC" arity="2" scope="X30.1 X58.1" reference="R396" />
    <constraint name="C397" model="TKC" arity="2" scope="X12.1 X26.1" reference="R397" />
    <constraint name="C398" model="TKC" arity="2" scope="X7.1 X23.1" reference="R398" />
    <constraint name="C399" model="TKC" arity="2" scope="X14.1 X17.1" reference="R399" />
    <constraint name="C400" model="TKC" arity="2" scope="X35.1 X48.1" reference="R400" />
    <constraint name="C401" model="TKC" arity="2" scope="X32.1 X33.1" reference="R401" />
    <constraint name="C402" model="TKC" arity="2" scope="X48.1 X69.1" reference="R402" />
    <constraint name="C403" model="TKC" arity="2" scope="X54.1 X69.1" reference="R403" />
    <constraint name="C404" model="TKC" arity="2" scope="X12.1 X14.1" reference="R404" />
    <constraint name="C405" model="TKC" arity="2" scope="X35.1 X66.1" reference="R405" />
    <constraint name="C406" model="TKC" arity="2" scope="X9.1 X19.1" reference="R406" />
    <constraint name="C407" model="TKC" arity="2" scope="X39.1 X69.1" reference="R407" />
    <constraint name="C408" model="TKC" arity="2" scope="X11.1 X22.1" reference="R408" />
    <constraint name="C409" model="TKC" arity="2" scope="X10.1 X34.1" reference="R409" />
    <constraint name="C410" model="TKC" arity="2" scope="X28.1 X62.1" reference="R410" />
    <constraint name="C411" model="TKC" arity="2" scope="X8.1 X47.1" reference="R411" />
    <constraint name="C412" model="TKC" arity="2" scope="X19.1 X25.1" reference="R412" />
    <constraint name="C413" model="TKC" arity="2" scope="X29.1 X45.1" reference="R413" />
    <constraint name="C414" model="TKC" arity="2" scope="X36.1 X65.1" reference="R414" />
    <constraint name="C415" model="TKC" arity="2" scope="X12.1 X28.1" reference="R415" />
    <constraint name="C416" model="TKC" arity="2" scope="X21.1 X70.1" reference="R416" />
    <constraint name="C417" model="TKC" arity="2" scope="X7.1 X31.1" reference="R417" />
    <constraint name="C418" model="TKC" arity="2" scope="X14.1 X45.1" reference="R418" />
    <constraint name="C419" model="TKC" arity="2" scope="X45.1 X66.1" reference="R419" />
    <constraint name="C420" model="TKC" arity="2" scope="X15.1 X41.1" reference="R420" />
    <constraint name="C421" model="TKC" arity="2" scope="X59.1 X66.1" reference="R421" />
    <constraint name="C422" model="TKC" arity="2" scope="X5.1 X28.1" reference="R422" />
    <constraint name="C423" model="TKC" arity="2" scope="X56.1 X62.1" reference="R423" />
    <constraint name="C424" model="TKC" arity="2" scope="X20.1 X70.1" reference="R424" />
    <constraint name="C425" model="TKC" arity="2" scope="X24.1 X53.1" reference="R425" />
    <constraint name="C426" model="TKC" arity="2" scope="X4.1 X43.1" reference="R426" />
    <constraint name="C427" model="TKC" arity="2" scope="X22.1 X66.1" reference="R427" />
    <constraint name="C428" model="TKC" arity="2" scope="X1.1 X5.1" reference="R428" />
    <constraint name="C429" model="TKC" arity="2" scope="X41.1 X56.1" reference="R429" />
    <constraint name="C430" model="TKC" arity="2" scope="X25.1 X45.1" reference="R430" />
    <constraint name="C431" model="TKC" arity="2" scope="X18.1 X55.1" reference="R431" />
    <constraint name="C432" model="TKC" arity="2" scope="X29.1 X59.1" reference="R432" />
    <constraint name="C433" model="TKC" arity="2" scope="X6.1 X61.1" reference="R433" />
    <constraint name="C434" model="TKC" arity="2" scope="X20.1 X60.1" reference="R434" />
    <constraint name="C435" model="TKC" arity="2" scope="X32.1 X51.1" reference="R435" />
    <constraint name="C436" model="TKC" arity="2" scope="X36.1 X67.1" reference="R436" />
    <constraint name="C437" model="TKC" arity="2" scope="X15.1 X19.1" reference="R437" />
    <constraint name="C438" model="TKC" arity="2" scope="X44.1 X57.1" reference="R438" />
    <constraint name="C439" model="TKC" arity="2" scope="X1.1 X69.1" reference="R439" />
    <constraint name="C440" model="TKC" arity="2" scope="X29.1 X38.1" reference="R440" />
    <constraint name="C441" model="TKC" arity="2" scope="X5.1 X68.1" reference="R441" />
    <constraint name="C442" model="TKC" arity="2" scope="X56.1 X61.1" reference="R442" />
    <constraint name="C443" model="TKC" arity="2" scope="X19.1 X57.1" reference="R443" />
    <constraint name="C444" model="TKC" arity="2" scope="X20.1 X26.1" reference="R444" />
    <constraint name="C445" model="TKC" arity="2" scope="X29.1 X61.1" reference="R445" />
    <constraint name="C446" model="TKC" arity="2" scope="X20.1 X51.1" reference="R446" />
    <constraint name="C447" model="TKC" arity="2" scope="X31.1 X64.1" reference="R447" />
    <constraint name="C448" model="TKC" arity="2" scope="X29.1 X49.1" reference="R448" />
    <constraint name="C449" model="TKC" arity="2" scope="X18.1 X38.1" reference="R449" />
    <constraint name="C450" model="TKC" arity="2" scope="X52.1 X59.1" reference="R450" />
    <constraint name="C451" model="TKC" arity="2" scope="X53.1 X63.1" reference="R451" />
    <constraint name="C452" model="TKC" arity="2" scope="X31.1 X68.1" reference="R452" />
    <constraint name="C453" model="TKC" arity="2" scope="X23.1 X30.1" reference="R453" />
    <constraint name="C454" model="TKC" arity="2" scope="X6.1 X59.1" reference="R454" />
    <constraint name="C455" model="TKC" arity="2" scope="X11.1 X35.1" reference="R455" />
    <constraint name="C456" model="TKC" arity="2" scope="X22.1 X36.1" reference="R456" />
    <constraint name="C457" model="TKC" arity="2" scope="X24.1 X62.1" reference="R457" />
    <constraint name="C458" model="TKC" arity="2" scope="X55.1 X60.1" reference="R458" />
    <constraint name="C459" model="TKC" arity="2" scope="X44.1 X69.1" reference="R459" />
    <constraint name="C460" model="TKC" arity="2" scope="X20.1 X55.1" reference="R460" />
    <constraint name="C461" model="TKC" arity="2" scope="X8.1 X57.1" reference="R461" />
    <constraint name="C462" model="TKC" arity="2" scope="X31.1 X55.1" reference="R462" />
    <constraint name="C463" model="TKC" arity="2" scope="X32.1 X44.1" reference="R463" />
    <constraint name="C464" model="TKC" arity="2" scope="X56.1 X65.1" reference="R464" />
    <constraint name="C465" model="TKC" arity="2" scope="X36.1 X38.1" reference="R465" />
    <constraint name="C466" model="TKC" arity="2" scope="X33.1 X66.1" reference="R466" />
    <constraint name="C467" model="TKC" arity="2" scope="X15.1 X52.1" reference="R467" />
    <constraint name="C468" model="TKC" arity="2" scope="X11.1 X34.1" reference="R468" />
    <constraint name="C469" model="TKC" arity="2" scope="X31.1 X70.1" reference="R469" />
    <constraint name="C470" model="TKC" arity="2" scope="X53.1 X57.1" reference="R470" />
    <constraint name="C471" model="TKC" arity="2" scope="X16.1 X29.1" reference="R471" />
    <constraint name="C472" model="TKC" arity="2" scope="X39.1 X52.1" reference="R472" />
    <constraint name="C473" model="TKC" arity="2" scope="X5.1 X67.1" reference="R473" />
    <constraint name="C474" model="TKC" arity="2" scope="X37.1 X63.1" reference="R474" />
    <constraint name="C475" model="TKC" arity="2" scope="X25.1 X48.1" reference="R475" />
    <constraint name="C476" model="TKC" arity="2" scope="X20.1 X25.1" reference="R476" />
    <constraint name="C477" model="TKC" arity="2" scope="X14.1 X19.1" reference="R477" />
    <constraint name="C478" model="TKC" arity="2" scope="X49.1 X69.1" reference="R478" />
    <constraint name="C479" model="TKC" arity="2" scope="X10.1 X67.1" reference="R479" />
    <constraint name="C480" model="TKC" arity="2" scope="X20.1 X32.1" reference="R480" />
    <constraint name="C481" model="TKC" arity="2" scope="X26.1 X45.1" reference="R481" />
    <constraint name="C482" model="TKC" arity="2" scope="X36.1 X43.1" reference="R482" />
    <constraint name="C483" model="TKC" arity="2" scope="X36.1 X70.1" reference="R483" />
    <constraint name="C484" model="TKC" arity="2" scope="X1.1 X70.1" reference="R484" />
    <constraint name="C485" model="TKC" arity="2" scope="X58.1 X69.1" reference="R485" />
    <constraint name="C486" model="TKC" arity="2" scope="X26.1 X36.1" reference="R486" />
    <constraint name="C487" model="TKC" arity="2" scope="X29.1 X53.1" reference="R487" />
    <constraint name="C488" model="TKC" arity="2" scope="X47.1 X65.1" reference="R488" />
    <constraint name="C489" model="TKC" arity="2" scope="X64.1 X67.1" reference="R489" />
    <constraint name="C490" model="TKC" arity="2" scope="X19.1 X65.1" reference="R490" />
    <constraint name="C491" model="TKC" arity="2" scope="X41.1 X69.1" reference="R491" />
    <constraint name="C492" model="TKC" arity="2" scope="X15.1 X42.1" reference="R492" />
    <constraint name="C493" model="TKC" arity="2" scope="X16.1 X37.1" reference="R493" />
    <constraint name="C494" model="TKC" arity="2" scope="X3.1 X70.1" reference="R494" />
    <constraint name="C495" model="TKC" arity="2" scope="X41.1 X70.1" reference="R495" />
    <constraint name="C496" model="TKC" arity="2" scope="X11.1 X58.1" reference="R496" />
    <constraint name="C497" model="TKC" arity="2" scope="X22.1 X44.1" reference="R497" />
    <constraint name="C498" model="TKC" arity="2" scope="X18.1 X52.1" reference="R498" />
    <constraint name="C499" model="TKC" arity="2" scope="X44.1 X48.1" reference="R499" />
    <constraint name="C500" model="TKC" arity="2" scope="X25.1 X61.1" reference="R500" />
    <constraint name="C501" model="TKC" arity="2" scope="X43.1 X45.1" reference="R501" />
    <constraint name="C502" model="TKC" arity="2" scope="X30.1 X54.1" reference="R502" />
    <constraint name="C503" model="TKC" arity="2" scope="X24.1 X27.1" reference="R503" />
    <constraint name="C504" model="TKC" arity="2" scope="X11.1 X55.1" reference="R504" />
    <constraint name="C505" model="TKC" arity="2" scope="X21.1 X35.1" reference="R505" />
    <constraint name="C506" model="TKC" arity="2" scope="X37.1 X68.1" reference="R506" />
    <constraint name="C507" model="TKC" arity="2" scope="X4.1 X18.1" reference="R507" />
    <constraint name="C508" model="TKC" arity="2" scope="X15.1 X45.1" reference="R508" />
    <constraint name="C509" model="TKC" arity="2" scope="X24.1 X46.1" reference="R509" />
    <constraint name="C510" model="TKC" arity="2" scope="X31.1 X62.1" reference="R510" />
    <constraint name="C511" model="TKC" arity="2" scope="X13.1 X63.1" reference="R511" />
    <constraint name="C512" model="TKC" arity="2" scope="X5.1 X33.1" reference="R512" />
    <constraint name="C513" model="TKC" arity="2" scope="X2.1 X33.1" reference="R513" />
    <constraint name="C514" model="TKC" arity="2" scope="X7.1 X36.1" reference="R514" />
    <constraint name="C515" model="TKC" arity="2" scope="X4.1 X11.1" reference="R515" />
    <constraint name="C516" model="TKC" arity="2" scope="X6.1 X14.1" reference="R516" />
    <constraint name="C517" model="TKC" arity="2" scope="X11.1 X15.1" reference="R517" />
    <constraint name="C518" model="TKC" arity="2" scope="X21.1 X46.1" reference="R518" />
    <constraint name="C519" model="TKC" arity="2" scope="X17.1 X53.1" reference="R519" />
    <constraint name="C520" model="TKC" arity="2" scope="X5.1 X14.1" reference="R520" />
    <constraint name="C521" model="TKC" arity="2" scope="X16.1 X23.1" reference="R521" />
    <constraint name="C522" model="TKC" arity="2" scope="X40.1 X62.1" reference="R522" />
    <constraint name="C523" model="TKC" arity="2" scope="X29.1 X55.1" reference="R523" />
    <constraint name="C524" model="TKC" arity="2" scope="X3.1 X38.1" reference="R524" />
    <constraint name="C525" model="TKC" arity="2" scope="X7.1 X49.1" reference="R525" />
    <constraint name="C526" model="TKC" arity="2" scope="X1.1 X20.1" reference="R526" />
    <constraint name="C527" model="TKC" arity="2" scope="X13.1 X56.1" reference="R527" />
    <constraint name="C528" model="TKC" arity="2" scope="X10.1 X14.1" reference="R528" />
    <constraint name="C529" model="TKC" arity="2" scope="X28.1 X56.1" reference="R529" />
    <constraint name="C530" model="TKC" arity="2" scope="X17.1 X50.1" reference="R530" />
    <constraint name="C531" model="TKC" arity="2" scope="X5.1 X32.1" reference="R531" />
    <constraint name="C532" model="TKC" arity="2" scope="X5.1 X38.1" reference="R532" />
    <constraint name="C533" model="TKC" arity="2" scope="X6.1 X37.1" reference="R533" />
    <constraint name="C534" model="TKC" arity="2" scope="X21.1 X49.1" reference="R534" />
    <constraint name="C535" model="TKC" arity="2" scope="X28.1 X64.1" reference="R535" />
    <constraint name="C536" model="TKC" arity="2" scope="X9.1 X31.1" reference="R536" />
    <constraint name="C537" model="TKC" arity="2" scope="X35.1 X41.1" reference="R537" />
    <constraint name="C538" model="TKC" arity="2" scope="X13.1 X44.1" reference="R538" />
    <constraint name="C539" model="TKC" arity="2" scope="X56.1 X60.1" reference="R539" />
    <constraint name="C540" model="TKC" arity="2" scope="X29.1 X56.1" reference="R540" />
    <constraint name="C541" model="TKC" arity="2" scope="X7.1 X58.1" reference="R541" />
    <constraint name="C542" model="TKC" arity="2" scope="X12.1 X34.1" reference="R542" />
    <constraint name="C543" model="TKC" arity="2" scope="X52.1 X56.1" reference="R543" />
    <constraint name="C544" model="TKC" arity="2" scope="X7.1 X30.1" reference="R544" />
    <constraint name="C545" model="TKC" arity="2" scope="X11.1 X42.1" reference="R545" />
    <constraint name="C546" model="TKC" arity="2" scope="X10.1 X61.1" reference="R546" />
    <constraint name="C547" model="TKC" arity="2" scope="X10.1 X19.1" reference="R547" />
    <constraint name="C548" model="TKC" arity="2" scope="X2.1 X26.1" reference="R548" />
    <constraint name="C549" model="TKC" arity="2" scope="X11.1 X63.1" reference="R549" />
    <constraint name="C550" model="TKC" arity="2" scope="X56.1 X64.1" reference="R550" />
    <constraint name="C551" model="TKC" arity="2" scope="X13.1 X50.1" reference="R551" />
    <constraint name="C552" model="TKC" arity="2" scope="X17.1 X47.1" reference="R552" />
    <constraint name="C553" model="TKC" arity="2" scope="X4.1 X15.1" reference="R553" />
    <constraint name="C554" model="TKC" arity="2" scope="X23.1 X29.1" reference="R554" />
    <constraint name="C555" model="TKC" arity="2" scope="X13.1 X20.1" reference="R555" />
    <constraint name="C556" model="TKC" arity="2" scope="X22.1 X49.1" reference="R556" />
    <constraint name="C557" model="TKC" arity="2" scope="X31.1 X32.1" reference="R557" />
    <constraint name="C558" model="TKC" arity="2" scope="X40.1 X41.1" reference="R558" />
    <constraint name="C559" model="TKC" arity="2" scope="X4.1 X46.1" reference="R559" />
    <constraint name="C560" model="TKC" arity="2" scope="X52.1 X70.1" reference="R560" />
    <constraint name="C561" model="TKC" arity="2" scope="X50.1 X66.1" reference="R561" />
    <constraint name="C562" model="TKC" arity="2" scope="X4.1 X16.1" reference="R562" />
    <constraint name="C563" model="TKC" arity="2" scope="X30.1 X55.1" reference="R563" />
    <constraint name="C564" model="TKC" arity="2" scope="X55.1 X62.1" reference="R564" />
    <constraint name="C565" model="TKC" arity="2" scope="X4.1 X34.1" reference="R565" />
    <constraint name="C566" model="TKC" arity="2" scope="X28.1 X37.1" reference="R566" />
    <constraint name="C567" model="TKC" arity="2" scope="X28.1 X53.1" reference="R567" />
    <constraint name="C568" model="TKC" arity="2" scope="X49.1 X64.1" reference="R568" />
    <constraint name="C569" model="TKC" arity="2" scope="X36.1 X50.1" reference="R569" />
    <constraint name="C570" model="TKC" arity="2" scope="X34.1 X69.1" reference="R570" />
    <constraint name="C571" model="TKC" arity="2" scope="X1.1 X63.1" reference="R571" />
    <constraint name="C572" model="TKC" arity="2" scope="X5.1 X35.1" reference="R572" />
    <constraint name="C573" model="TKC" arity="2" scope="X4.1 X14.1" reference="R573" />
    <constraint name="C574" model="TKC" arity="2" scope="X26.1 X67.1" reference="R574" />
    <constraint name="C575" model="TKC" arity="2" scope="X26.1 X28.1" reference="R575" />
    <constraint name="C576" model="TKC" arity="2" scope="X44.1 X66.1" reference="R576" />
    <constraint name="C577" model="TKC" arity="2" scope="X11.1 X18.1" reference="R577" />
    <constraint name="C578" model="TKC" arity="2" scope="X59.1 X65.1" reference="R578" />
    <constraint name="C579" model="TKC" arity="2" scope="X11.1 X38.1" reference="R579" />
    <constraint name="C580" model="TKC" arity="2" scope="X7.1 X51.1" reference="R580" />
    <constraint name="C581" model="TKC" arity="2" scope="X7.1 X25.1" reference="R581" />
    <constraint name="C582" model="TKC" arity="2" scope="X60.1 X63.1" reference="R582" />
    <constraint name="C583" model="TKC" arity="2" scope="X47.1 X66.1" reference="R583" />
    <constraint name="C584" model="TKC" arity="2" scope="X19.1 X60.1" reference="R584" />
    <constraint name="C585" model="TKC" arity="2" scope="X52.1 X61.1" reference="R585" />
    <constraint name="C586" model="TKC" arity="2" scope="X44.1 X56.1" reference="R586" />
    <constraint name="C587" model="TKC" arity="2" scope="X55.1 X68.1" reference="R587" />
    <constraint name="C588" model="TKC" arity="2" scope="X10.1 X47.1" reference="R588" />
    <constraint name="C589" model="TKC" arity="2" scope="X47.1 X59.1" reference="R589" />
    <constraint name="C590" model="TKC" arity="2" scope="X14.1 X63.1" reference="R590" />
    <constraint name="C591" model="TKC" arity="2" scope="X21.1 X48.1" reference="R591" />
    <constraint name="C592" model="TKC" arity="2" scope="X11.1 X23.1" reference="R592" />
    <constraint name="C593" model="TKC" arity="2" scope="X5.1 X55.1" reference="R593" />
    <constraint name="C594" model="TKC" arity="2" scope="X49.1 X50.1" reference="R594" />
    <constraint name="C595" model="TKC" arity="2" scope="X8.1 X24.1" reference="R595" />
    <constraint name="C596" model="TKC" arity="2" scope="X5.1 X25.1" reference="R596" />
    <constraint name="C597" model="TKC" arity="2" scope="X54.1 X55.1" reference="R597" />
    <constraint name="C598" model="TKC" arity="2" scope="X10.1 X28.1" reference="R598" />
    <constraint name="C599" model="TKC" arity="2" scope="X16.1 X26.1" reference="R599" />
    <constraint name="C600" model="TKC" arity="2" scope="X36.1 X40.1" reference="R600" />
    <constraint name="C601" model="TKC" arity="2" scope="X55.1 X56.1" reference="R601" />
    <constraint name="C602" model="TKC" arity="2" scope="X45.1 X68.1" reference="R602" />
    <constraint name="C603" model="TKC" arity="2" scope="X18.1 X31.1" reference="R603" />
    <constraint name="C604" model="TKC" arity="2" scope="X38.1 X46.1" reference="R604" />
    <constraint name="C605" model="TKC" arity="2" scope="X11.1 X29.1" reference="R605" />
    <constraint name="C606" model="TKC" arity="2" scope="X19.1 X42.1" reference="R606" />
    <constraint name="C607" model="TKC" arity="2" scope="X9.1 X23.1" reference="R607" />
    <constraint name="C608" model="TKC" arity="2" scope="X15.1 X37.1" reference="R608" />
    <constraint name="C609" model="TKC" arity="2" scope="X8.1 X16.1" reference="R609" />
    <constraint name="C610" model="TKC" arity="2" scope="X27.1 X29.1" reference="R610" />
    <constraint name="C611" model="TKC" arity="2" scope="X60.1 X65.1" reference="R611" />
    <constraint name="C612" model="TKC" arity="2" scope="X48.1 X56.1" reference="R612" />
    <constraint name="C613" model="TKC" arity="2" scope="X4.1 X12.1" reference="R613" />
    <constraint name="C614" model="TKC" arity="2" scope="X47.1 X69.1" reference="R614" />
    <constraint name="C615" model="TKC" arity="2" scope="X7.1 X28.1" reference="R615" />
    <constraint name="C616" model="TKC" arity="2" scope="X30.1 X51.1" reference="R616" />
    <constraint name="C617" model="TKC" arity="2" scope="X10.1 X38.1" reference="R617" />
    <constraint name="C618" model="TKC" arity="2" scope="X13.1 X59.1" reference="R618" />
    <constraint name="C619" model="TKC" arity="2" scope="X28.1 X32.1" reference="R619" />
    <constraint name="C620" model="TKC" arity="2" scope="X58.1 X66.1" reference="R620" />
    <constraint name="C621" model="TKC" arity="2" scope="X46.1 X63.1" reference="R621" />
    <constraint name="C622" model="TKC" arity="2" scope="X2.1 X55.1" reference="R622" />
    <constraint name="C623" model="TKC" arity="2" scope="X22.1 X34.1" reference="R623" />
    <constraint name="C624" model="TKC" arity="2" scope="X14.1 X47.1" reference="R624" />
    <constraint name="C625" model="TKC" arity="2" scope="X11.1 X46.1" reference="R625" />
    <constraint name="C626" model="TKC" arity="2" scope="X46.1 X59.1" reference="R626" />
    <constraint name="C627" model="TKC" arity="2" scope="X58.1 X59.1" reference="R627" />
    <constraint name="C628" model="TKC" arity="2" scope="X59.1 X61.1" reference="R628" />
    <constraint name="C629" model="TKC" arity="2" scope="X14.1 X40.1" reference="R629" />
    <constraint name="C630" model="TKC" arity="2" scope="X25.1 X33.1" reference="R630" />
    <constraint name="C631" model="TKC" arity="2" scope="X13.1 X41.1" reference="R631" />
    <constraint name="C632" model="TKC" arity="2" scope="X7.1 X60.1" reference="R632" />
    <constraint name="C633" model="TKC" arity="2" scope="X4.1 X65.1" reference="R633" />
    <constraint name="C634" model="TKC" arity="2" scope="X30.1 X46.1" reference="R634" />
    <constraint name="C635" model="TKC" arity="2" scope="X1.1 X68.1" reference="R635" />
    <constraint name="C636" model="TKC" arity="2" scope="X19.1 X39.1" reference="R636" />
    <constraint name="C637" model="TKC" arity="2" scope="X35.1 X43.1" reference="R637" />
    <constraint name="C638" model="TKC" arity="2" scope="X5.1 X62.1" reference="R638" />
    <constraint name="C639" model="TKC" arity="2" scope="X21.1 X68.1" reference="R639" />
    <constraint name="C640" model="TKC" arity="2" scope="X1.1 X54.1" reference="R640" />
    <constraint name="C641" model="TKC" arity="2" scope="X51.1 X54.1" reference="R641" />
    <constraint name="C642" model="TKC" arity="2" scope="X7.1 X26.1" reference="R642" />
    <constraint name="C643" model="TKC" arity="2" scope="X16.1 X24.1" reference="R643" />
    <constraint name="C644" model="TKC" arity="2" scope="X31.1 X37.1" reference="R644" />
    <constraint name="C645" model="TKC" arity="2" scope="X28.1 X55.1" reference="R645" />
    <constraint name="C646" model="TKC" arity="2" scope="X41.1 X65.1" reference="R646" />
    <constraint name="C647" model="TKC" arity="2" scope="X53.1 X69.1" reference="R647" />
    <constraint name="C648" model="TKC" arity="2" scope="X12.1 X30.1" reference="R648" />
    <constraint name="C649" model="TKC" arity="2" scope="X39.1 X45.1" reference="R649" />
    <constraint name="C650" model="TKC" arity="2" scope="X28.1 X59.1" reference="R650" />
    <constraint name="C651" model="TKC" arity="2" scope="X15.1 X65.1" reference="R651" />
    <constraint name="C652" model="TKC" arity="2" scope="X6.1 X18.1" reference="R652" />
    <constraint name="C653" model="TKC" arity="2" scope="X11.1 X12.1" reference="R653" />
    <constraint name="C654" model="TKC" arity="2" scope="X44.1 X58.1" reference="R654" />
    <constraint name="C655" model="TKC" arity="2" scope="X55.1 X61.1" reference="R655" />
    <constraint name="C656" model="TKC" arity="2" scope="X1.1 X3.1" reference="R656" />
    <constraint name="C657" model="TKC" arity="2" scope="X23.1 X52.1" reference="R657" />
    <constraint name="C658" model="TKC" arity="2" scope="X57.1 X63.1" reference="R658" />
    <constraint name="C659" model="TKC" arity="2" scope="X2.1 X22.1" reference="R659" />
    <constraint name="C660" model="TKC" arity="2" scope="X19.1 X27.1" reference="R660" />
    <constraint name="C661" model="TKC" arity="2" scope="X37.1 X70.1" reference="R661" />
    <constraint name="C662" model="TKC" arity="2" scope="X38.1 X53.1" reference="R662" />
    <constraint name="C663" model="TKC" arity="2" scope="X3.1 X50.1" reference="R663" />
    <constraint name="C664" model="TKC" arity="2" scope="X21.1 X30.1" reference="R664" />
    <constraint name="C665" model="TKC" arity="2" scope="X35.1 X45.1" reference="R665" />
    <constraint name="C666" model="TKC" arity="2" scope="X25.1 X28.1" reference="R666" />
    <constraint name="C667" model="TKC" arity="2" scope="X19.1 X63.1" reference="R667" />
    <constraint name="C668" model="TKC" arity="2" scope="X3.1 X14.1" reference="R668" />
    <constraint name="C669" model="TKC" arity="2" scope="X10.1 X46.1" reference="R669" />
    <constraint name="C670" model="TKC" arity="2" scope="X17.1 X20.1" reference="R670" />
    <constraint name="C671" model="TKC" arity="2" scope="X22.1 X54.1" reference="R671" />
    <constraint name="C672" model="TKC" arity="2" scope="X52.1 X62.1" reference="R672" />
    <constraint name="C673" model="TKC" arity="2" scope="X48.1 X62.1" reference="R673" />
    <constraint name="C674" model="TKC" arity="2" scope="X19.1 X47.1" reference="R674" />
    <constraint name="C675" model="TKC" arity="2" scope="X20.1 X62.1" reference="R675" />
    <constraint name="C676" model="TKC" arity="2" scope="X12.1 X41.1" reference="R676" />
    <constraint name="C677" model="TKC" arity="2" scope="X2.1 X62.1" reference="R677" />
    <constraint name="C678" model="TKC" arity="2" scope="X22.1 X40.1" reference="R678" />
    <constraint name="C679" model="TKC" arity="2" scope="X34.1 X54.1" reference="R679" />
    <constraint name="C680" model="TKC" arity="2" scope="X39.1 X44.1" reference="R680" />
    <constraint name="C681" model="TKC" arity="2" scope="X5.1 X65.1" reference="R681" />
    <constraint name="C682" model="TKC" arity="2" scope="X39.1 X65.1" reference="R682" />
    <constraint name="C683" model="TKC" arity="2" scope="X21.1 X66.1" reference="R683" />
    <constraint name="C684" model="TKC" arity="2" scope="X9.1 X29.1" reference="R684" />
    <constraint name="C685" model="TKC" arity="2" scope="X29.1 X68.1" reference="R685" />
    <constraint name="C686" model="TKC" arity="2" scope="X9.1 X37.1" reference="R686" />
    <constraint name="C687" model="TKC" arity="2" scope="X18.1 X35.1" reference="R687" />
    <constraint name="C688" model="TKC" arity="2" scope="X21.1 X62.1" reference="R688" />
    <constraint name="C689" model="TKC" arity="2" scope="X10.1 X70.1" reference="R689" />
    <constraint name="C690" model="TKC" arity="2" scope="X23.1 X42.1" reference="R690" />
    <constraint name="C691" model="TKC" arity="2" scope="X25.1 X43.1" reference="R691" />
    <constraint name="C692" model="TKC" arity="2" scope="X7.1 X12.1" reference="R692" />
    <constraint name="C693" model="TKC" arity="2" scope="X1.1 X40.1" reference="R693" />
    <constraint name="C694" model="TKC" arity="2" scope="X31.1 X67.1" reference="R694" />
    <constraint name="C695" model="TKC" arity="2" scope="X18.1 X63.1" reference="R695" />
    <constraint name="C696" model="TKC" arity="2" scope="X37.1 X62.1" reference="R696" />
    <constraint name="C697" model="TKC" arity="2" scope="X3.1 X28.1" reference="R697" />
    <constraint name="C698" model="TKC" arity="2" scope="X39.1 X48.1" reference="R698" />
    <constraint name="C699" model="TKC" arity="2" scope="X37.1 X39.1" reference="R699" />
    <constraint name="C700" model="TKC" arity="2" scope="X35.1 X55.1" reference="R700" />
    <constraint name="C701" model="TKC" arity="2" scope="X3.1 X54.1" reference="R701" />
    <constraint name="C702" model="TKC" arity="2" scope="X12.1 X53.1" reference="R702" />
    <constraint name="C703" model="TKC" arity="2" scope="X9.1 X57.1" reference="R703" />
    <constraint name="C704" model="TKC" arity="2" scope="X1.1 X15.1" reference="R704" />
    <constraint name="C705" model="TKC" arity="2" scope="X47.1 X64.1" reference="R705" />
    <constraint name="C706" model="TKC" arity="2" scope="X22.1 X42.1" reference="R706" />
    <constraint name="C707" model="TKC" arity="2" scope="X33.1 X63.1" reference="R707" />
    <constraint name="C708" model="TKC" arity="2" scope="X63.1 X64.1" reference="R708" />
    <constraint name="C709" model="TKC" arity="2" scope="X11.1 X61.1" reference="R709" />
    <constraint name="C710" model="TKC" arity="2" scope="X7.1 X22.1" reference="R710" />
    <constraint name="C711" model="TKC" arity="2" scope="X37.1 X65.1" reference="R711" />
    <constraint name="C712" model="TKC" arity="2" scope="X61.1 X69.1" reference="R712" />
    <constraint name="C713" model="TKC" arity="2" scope="X14.1 X67.1" reference="R713" />
    <constraint name="C714" model="TKC" arity="2" scope="X45.1 X56.1" reference="R714" />
    <constraint name="C715" model="TKC" arity="2" scope="X4.1 X47.1" reference="R715" />
    <constraint name="C716" model="TKC" arity="2" scope="X7.1 X55.1" reference="R716" />
    <constraint name="C717" model="TKC" arity="2" scope="X33.1 X35.1" reference="R717" />
    <constraint name="C718" model="TKC" arity="2" scope="X12.1 X18.1" reference="R718" />
    <constraint name="C719" model="TKC" arity="2" scope="X15.1 X56.1" reference="R719" />
    <constraint name="C720" model="TKC" arity="2" scope="X41.1 X51.1" reference="R720" />
    <constraint name="C721" model="TKC" arity="2" scope="X8.1 X10.1" reference="R721" />
    <constraint name="C722" model="TKC" arity="2" scope="X25.1 X30.1" reference="R722" />
    <constraint name="C723" model="TKC" arity="2" scope="X25.1 X51.1" reference="R723" />
    <constraint name="C724" model="TKC" arity="2" scope="X19.1 X41.1" reference="R724" />
    <constraint name="C725" model="TKC" arity="2" scope="X40.1 X55.1" reference="R725" />
    <constraint name="C726" model="TKC" arity="2" scope="X21.1 X43.1" reference="R726" />
    <constraint name="C727" model="TKC" arity="2" scope="X33.1 X68.1" reference="R727" />
    <constraint name="C728" model="TKC" arity="2" scope="X5.1 X43.1" reference="R728" />
    <constraint name="C729" model="TKC" arity="2" scope="X3.1 X12.1" reference="R729" />
    <constraint name="C730" model="TKC" arity="2" scope="X9.1 X27.1" reference="R730" />
    <constraint name="C731" model="TKC" arity="2" scope="X19.1 X37.1" reference="R731" />
    <constraint name="C732" model="TKC" arity="2" scope="X15.1 X22.1" reference="R732" />
    <constraint name="C733" model="TKC" arity="2" scope="X53.1 X55.1" reference="R733" />
    <constraint name="C734" model="TKC" arity="2" scope="X5.1 X56.1" reference="R734" />
    <constraint name="C735" model="TKC" arity="2" scope="X5.1 X26.1" reference="R735" />
    <constraint name="C736" model="TKC" arity="2" scope="X24.1 X61.1" reference="R736" />
    <constraint name="C737" model="TKC" arity="2" scope="X5.1 X15.1" reference="R737" />
    <constraint name="C738" model="TKC" arity="2" scope="X52.1 X68.1" reference="R738" />
    <constraint name="C739" model="TKC" arity="2" scope="X31.1 X44.1" reference="R739" />
    <constraint name="C740" model="TKC" arity="2" scope="X36.1 X37.1" reference="R740" />
    <constraint name="C741" model="TKC" arity="2" scope="X7.1 X52.1" reference="R741" />
    <constraint name="C742" model="TKC" arity="2" scope="X4.1 X66.1" reference="R742" />
    <constraint name="C743" model="TKC" arity="2" scope="X49.1 X65.1" reference="R743" />
    <constraint name="C744" model="TKC" arity="2" scope="X43.1 X64.1" reference="R744" />
    <constraint name="C745" model="TKC" arity="2" scope="X18.1 X32.1" reference="R745" />
    <constraint name="C746" model="TKC" arity="2" scope="X46.1 X68.1" reference="R746" />
    <constraint name="C747" model="TKC" arity="2" scope="X28.1 X65.1" reference="R747" />
    <constraint name="C748" model="TKC" arity="2" scope="X60.1 X62.1" reference="R748" />
    <constraint name="C749" model="TKC" arity="2" scope="X4.1 X24.1" reference="R749" />
    <constraint name="C750" model="TKC" arity="2" scope="X56.1 X59.1" reference="R750" />
    <constraint name="C751" model="TKC" arity="2" scope="X19.1 X40.1" reference="R751" />
    <constraint name="C752" model="TKC" arity="2" scope="X43.1 X59.1" reference="R752" />
    <constraint name="C753" model="TKC" arity="2" scope="X27.1 X42.1" reference="R753" />
    <constraint name="C754" model="TKC" arity="2" scope="X48.1 X64.1" reference="R754" />
    <constraint name="C755" model="TKC" arity="2" scope="X3.1 X58.1" reference="R755" />
    <constraint name="C756" model="TKC" arity="2" scope="X47.1 X58.1" reference="R756" />
    <constraint name="C757" model="TKC" arity="2" scope="X2.1 X40.1" reference="R757" />
    <constraint name="C758" model="TKC" arity="2" scope="X6.1 X16.1" reference="R758" />
    <constraint name="C759" model="TKC" arity="2" scope="X54.1 X67.1" reference="R759" />
    <constraint name="C760" model="TKC" arity="2" scope="X31.1 X42.1" reference="R760" />
    <constraint name="C761" model="TKC" arity="2" scope="X19.1 X38.1" reference="R761" />
    <constraint name="C762" model="TKC" arity="2" scope="X20.1 X23.1" reference="R762" />
    <constraint name="C763" model="TKC" arity="2" scope="X25.1 X39.1" reference="R763" />
    <constraint name="C764" model="TKC" arity="2" scope="X28.1 X51.1" reference="R764" />
    <constraint name="C765" model="TKC" arity="2" scope="X15.1 X70.1" reference="R765" />
    <constraint name="C766" model="TKC" arity="2" scope="X2.1 X13.1" reference="R766" />
    <constraint name="C767" model="TKC" arity="2" scope="X22.1 X51.1" reference="R767" />
    <constraint name="C768" model="TKC" arity="2" scope="X24.1 X57.1" reference="R768" />
    <constraint name="C769" model="TKC" arity="2" scope="X13.1 X28.1" reference="R769" />
    <constraint name="C770" model="TKC" arity="2" scope="X23.1 X58.1" reference="R770" />
    <constraint name="C771" model="TKC" arity="2" scope="X23.1 X25.1" reference="R771" />
    <constraint name="C772" model="TKC" arity="2" scope="X5.1 X70.1" reference="R772" />
    <constraint name="C773" model="TKC" arity="2" scope="X13.1 X62.1" reference="R773" />
    <constraint name="C774" model="TKC" arity="2" scope="X9.1 X67.1" reference="R774" />
    <constraint name="C775" model="TKC" arity="2" scope="X16.1 X44.1" reference="R775" />
    <constraint name="C776" model="TKC" arity="2" scope="X2.1 X27.1" reference="R776" />
    <constraint name="C777" model="TKC" arity="2" scope="X34.1 X42.1" reference="R777" />
    <constraint name="C778" model="TKC" arity="2" scope="X22.1 X64.1" reference="R778" />
    <constraint name="C779" model="TKC" arity="2" scope="X4.1 X37.1" reference="R779" />
    <constraint name="C780" model="TKC" arity="2" scope="X54.1 X68.1" reference="R780" />
    <constraint name="C781" model="TKC" arity="2" scope="X10.1 X35.1" reference="R781" />
    <constraint name="C782" model="TKC" arity="2" scope="X13.1 X21.1" reference="R782" />
    <constraint name="C783" model="TKC" arity="2" scope="X13.1 X42.1" reference="R783" />
    <constraint name="C784" model="TKC" arity="2" scope="X20.1 X63.1" reference="R784" />
    <constraint name="C785" model="TKC" arity="2" scope="X23.1 X63.1" reference="R785" />
    <constraint name="C786" model="TKC" arity="2" scope="X13.1 X61.1" reference="R786" />
    <constraint name="C787" model="TKC" arity="2" scope="X46.1 X51.1" reference="R787" />
    <constraint name="C788" model="TKC" arity="2" scope="X6.1 X48.1" reference="R788" />
    <constraint name="C789" model="TKC" arity="2" scope="X32.1 X49.1" reference="R789" />
    <constraint name="C790" model="TKC" arity="2" scope="X24.1 X63.1" reference="R790" />
    <constraint name="C791" model="TKC" arity="2" scope="X43.1 X47.1" reference="R791" />
    <constraint name="C792" model="TKC" arity="2" scope="X9.1 X20.1" reference="R792" />
    <constraint name="C793" model="TKC" arity="2" scope="X26.1 X32.1" reference="R793" />
    <constraint name="C794" model="TKC" arity="2" scope="X33.1 X37.1" reference="R794" />
    <constraint name="C795" model="TKC" arity="2" scope="X23.1 X38.1" reference="R795" />
    <constraint name="C796" model="TKC" arity="2" scope="X53.1 X70.1" reference="R796" />
    <constraint name="C797" model="TKC" arity="2" scope="X45.1 X48.1" reference="R797" />
    <constraint name="C798" model="TKC" arity="2" scope="X65.1 X66.1" reference="R798" />
    <constraint name="C799" model="TKC" arity="2" scope="X29.1 X30.1" reference="R799" />
    <constraint name="C800" model="TKC" arity="2" scope="X8.1 X19.1" reference="R800" />
    <constraint name="C801" model="TKC" arity="2" scope="X54.1 X59.1" reference="R801" />
    <constraint name="C802" model="TKC" arity="2" scope="X6.1 X28.1" reference="R802" />
    <constraint name="C803" model="TKC" arity="2" scope="X12.1 X38.1" reference="R803" />
    <constraint name="C804" model="TKC" arity="2" scope="X47.1 X49.1" reference="R804" />
    <constraint name="C805" model="TKC" arity="2" scope="X9.1 X41.1" reference="R805" />
    <constraint name="C806" model="TKC" arity="2" scope="X42.1 X59.1" reference="R806" />
    <constraint name="C807" model="TKC" arity="2" scope="X17.1 X61.1" reference="R807" />
    <constraint name="C808" model="TKC" arity="2" scope="X25.1 X40.1" reference="R808" />
    <constraint name="C809" model="TKC" arity="2" scope="X13.1 X54.1" reference="R809" />
    <constraint name="C810" model="TKC" arity="2" scope="X29.1 X44.1" reference="R810" />
    <constraint name="C811" model="TKC" arity="2" scope="X48.1 X58.1" reference="R811" />
    <constraint name="C812" model="TKC" arity="2" scope="X22.1 X52.1" reference="R812" />
    <constraint name="C813" model="TKC" arity="2" scope="X38.1 X64.1" reference="R813" />
    <constraint name="C814" model="TKC" arity="2" scope="X14.1 X21.1" reference="R814" />
    <constraint name="C815" model="TKC" arity="2" scope="X11.1 X16.1" reference="R815" />
    <constraint name="C816" model="TKC" arity="2" scope="X12.1 X67.1" reference="R816" />
    <constraint name="C817" model="TKC" arity="2" scope="X14.1 X20.1" reference="R817" />
    <constraint name="C818" model="TKC" arity="2" scope="X3.1 X8.1" reference="R818" />
    <constraint name="C819" model="TKC" arity="2" scope="X14.1 X60.1" reference="R819" />
    <constraint name="C820" model="TKC" arity="2" scope="X3.1 X34.1" reference="R820" />
    <constraint name="C821" model="TKC" arity="2" scope="X5.1 X37.1" reference="R821" />
    <constraint name="C822" model="TKC" arity="2" scope="X13.1 X38.1" reference="R822" />
    <constraint name="C823" model="TKC" arity="2" scope="X41.1 X62.1" reference="R823" />
    <constraint name="C824" model="TKC" arity="2" scope="X9.1 X46.1" reference="R824" />
    <constraint name="C825" model="TKC" arity="2" scope="X10.1 X44.1" reference="R825" />
    <constraint name="C826" model="TKC" arity="2" scope="X23.1 X49.1" reference="R826" />
    <constraint name="C827" model="TKC" arity="2" scope="X20.1 X46.1" reference="R827" />
    <constraint name="C828" model="TKC" arity="2" scope="X42.1 X43.1" reference="R828" />
    <constraint name="C829" model="TKC" arity="2" scope="X1.1 X26.1" reference="R829" />
    <constraint name="C830" model="TKC" arity="2" scope="X20.1 X30.1" reference="R830" />
    <constraint name="C831" model="TKC" arity="2" scope="X10.1 X33.1" reference="R831" />
    <constraint name="C832" model="TKC" arity="2" scope="X37.1 X42.1" reference="R832" />
    <constraint name="C833" model="TKC" arity="2" scope="X21.1 X40.1" reference="R833" />
    <constraint name="C834" model="TKC" arity="2" scope="X16.1 X43.1" reference="R834" />
    <constraint name="C835" model="TKC" arity="2" scope="X42.1 X56.1" reference="R835" />
    <constraint name="C836" model="TKC" arity="2" scope="X29.1 X33.1" reference="R836" />
    <constraint name="C837" model="TKC" arity="2" scope="X59.1 X69.1" reference="R837" />
    <constraint name="C838" model="TKC" arity="2" scope="X25.1 X47.1" reference="R838" />
    <constraint name="C839" model="TKC" arity="2" scope="X10.1 X52.1" reference="R839" />
    <constraint name="C840" model="TKC" arity="2" scope="X53.1 X61.1" reference="R840" />
    <constraint name="C841" model="TKC" arity="2" scope="X19.1 X29.1" reference="R841" />
    <constraint name="C842" model="TKC" arity="2" scope="X10.1 X30.1" reference="R842" />
    <constraint name="C843" model="TKC" arity="2" scope="X13.1 X66.1" reference="R843" />
    <constraint name="C844" model="TKC" arity="2" scope="X6.1 X24.1" reference="R844" />
    <constraint name="C845" model="TKC" arity="2" scope="X8.1 X53.1" reference="R845" />
    <constraint name="C846" model="TKC" arity="2" scope="X4.1 X67.1" reference="R846" />
    <constraint name="C847" model="TKC" arity="2" scope="X25.1 X53.1" reference="R847" />
    <constraint name="C848" model="TKC" arity="2" scope="X16.1 X59.1" reference="R848" />
    <constraint name="C849" model="TKC" arity="2" scope="X2.1 X28.1" reference="R849" />
    <constraint name="C850" model="TKC" arity="2" scope="X24.1 X68.1" reference="R850" />
    <constraint name="C851" model="TKC" arity="2" scope="X7.1 X17.1" reference="R851" />
    <constraint name="C852" model="TKC" arity="2" scope="X23.1 X46.1" reference="R852" />
    <constraint name="C853" model="TKC" arity="2" scope="X1.1 X31.1" reference="R853" />
    <constraint name="C854" model="TKC" arity="2" scope="X10.1 X58.1" reference="R854" />
    <constraint name="C855" model="TKC" arity="2" scope="X6.1 X29.1" reference="R855" />
    <constraint name="C856" model="TKC" arity="2" scope="X15.1 X17.1" reference="R856" />
    <constraint name="C857" model="TKC" arity="2" scope="X15.1 X25.1" reference="R857" />
    <constraint name="C858" model="TKC" arity="2" scope="X4.1 X51.1" reference="R858" />
    <constraint name="C859" model="TKC" arity="2" scope="X45.1 X64.1" reference="R859" />
    <constraint name="C860" model="TKC" arity="2" scope="X12.1 X50.1" reference="R860" />
    <constraint name="C861" model="TKC" arity="2" scope="X31.1 X54.1" reference="R861" />
    <constraint name="C862" model="TKC" arity="2" scope="X9.1 X47.1" reference="R862" />
    <constraint name="C863" model="TKC" arity="2" scope="X2.1 X53.1" reference="R863" />
    <constraint name="C864" model="TKC" arity="2" scope="X11.1 X20.1" reference="R864" />
    <constraint name="C865" model="TKC" arity="2" scope="X3.1 X19.1" reference="R865" />
    <constraint name="C866" model="TKC" arity="2" scope="X9.1 X70.1" reference="R866" />
    <constraint name="C867" model="TKC" arity="2" scope="X22.1 X35.1" reference="R867" />
    <constraint name="C868" model="TKC" arity="2" scope="X21.1 X37.1" reference="R868" />
    <constraint name="C869" model="TKC" arity="2" scope="X22.1 X57.1" reference="R869" />
    <constraint name="C870" model="TKC" arity="2" scope="X6.1 X44.1" reference="R870" />
    <constraint name="C871" model="TKC" arity="2" scope="X30.1 X42.1" reference="R871" />
    <constraint name="C872" model="TKC" arity="2" scope="X39.1 X70.1" reference="R872" />
    <constraint name="C873" model="TKC" arity="2" scope="X48.1 X67.1" reference="R873" />
    <constraint name="C874" model="TKC" arity="2" scope="X26.1 X49.1" reference="R874" />
    <constraint name="C875" model="TKC" arity="2" scope="X46.1 X49.1" reference="R875" />
    <constraint name="C876" model="TKC" arity="2" scope="X35.1 X56.1" reference="R876" />
    <constraint name="C877" model="TKC" arity="2" scope="X17.1 X29.1" reference="R877" />
    <constraint name="C878" model="TKC" arity="2" scope="X19.1 X21.1" reference="R878" />
    <constraint name="C879" model="TKC" arity="2" scope="X9.1 X51.1" reference="R879" />
    <constraint name="C880" model="TKC" arity="2" scope="X24.1 X39.1" reference="R880" />
    <constraint name="C881" model="TKC" arity="2" scope="X21.1 X45.1" reference="R881" />
    <constraint name="C882" model="TKC" arity="2" scope="X3.1 X62.1" reference="R882" />
    <constraint name="C883" model="TKC" arity="2" scope="X19.1 X70.1" reference="R883" />
    <constraint name="C884" model="TKC" arity="2" scope="X51.1 X63.1" reference="R884" />
    <constraint name="C885" model="TKC" arity="2" scope="X46.1 X57.1" reference="R885" />
    <constraint name="C886" model="TKC" arity="2" scope="X17.1 X30.1" reference="R886" />
    <constraint name="C887" model="TKC" arity="2" scope="X7.1 X59.1" reference="R887" />
    <constraint name="C888" model="TKC" arity="2" scope="X28.1 X36.1" reference="R888" />
    <constraint name="C889" model="TKC" arity="2" scope="X2.1 X29.1" reference="R889" />
    <constraint name="C890" model="TKC" arity="2" scope="X46.1 X48.1" reference="R890" />
    <constraint name="C891" model="TKC" arity="2" scope="X18.1 X44.1" reference="R891" />
    <constraint name="C892" model="TKC" arity="2" scope="X16.1 X22.1" reference="R892" />
    <constraint name="C893" model="TKC" arity="2" scope="X5.1 X60.1" reference="R893" />
    <constraint name="C894" model="TKC" arity="2" scope="X8.1 X21.1" reference="R894" />
    <constraint name="C895" model="TKC" arity="2" scope="X29.1 X35.1" reference="R895" />
    <constraint name="C896" model="TKC" arity="2" scope="X39.1 X61.1" reference="R896" />
    <constraint name="C897" model="TKC" arity="2" scope="X30.1 X59.1" reference="R897" />
    <constraint name="C898" model="TKC" arity="2" scope="X20.1 X41.1" reference="R898" />
    <constraint name="C899" model="TKC" arity="2" scope="X41.1 X67.1" reference="R899" />
    <constraint name="C900" model="TKC" arity="2" scope="X44.1 X51.1" reference="R900" />
    <constraint name="C901" model="TKC" arity="2" scope="X13.1 X35.1" reference="R901" />
    <constraint name="C902" model="TKC" arity="2" scope="X5.1 X52.1" reference="R902" />
    <constraint name="C903" model="TKC" arity="2" scope="X18.1 X24.1" reference="R903" />
    <constraint name="C904" model="TKC" arity="2" scope="X43.1 X51.1" reference="R904" />
    <constraint name="C905" model="TKC" arity="2" scope="X21.1 X64.1" reference="R905" />
    <constraint name="C906" model="TKC" arity="2" scope="X31.1 X60.1" reference="R906" />
    <constraint name="C907" model="TKC" arity="2" scope="X50.1 X62.1" reference="R907" />
    <constraint name="C908" model="TKC" arity="2" scope="X5.1 X9.1" reference="R908" />
    <constraint name="C909" model="TKC" arity="2" scope="X10.1 X21.1" reference="R909" />
    <constraint name="C910" model="TKC" arity="2" scope="X8.1 X40.1" reference="R910" />
    <constraint name="C911" model="TKC" arity="2" scope="X7.1 X32.1" reference="R911" />
    <constraint name="C912" model="TKC" arity="2" scope="X31.1 X43.1" reference="R912" />
    <constraint name="C913" model="TKC" arity="2" scope="X16.1 X17.1" reference="R913" />
    <constraint name="C914" model="TKC" arity="2" scope="X3.1 X64.1" reference="R914" />
    <constraint name="C915" model="TKC" arity="2" scope="X21.1 X59.1" reference="R915" />
    <constraint name="C916" model="TKC" arity="2" scope="X62.1 X69.1" reference="R916" />
    <constraint name="C917" model="TKC" arity="2" scope="X28.1 X57.1" reference="R917" />
    <constraint name="C918" model="TKC" arity="2" scope="X2.1 X4.1" reference="R918" />
    <constraint name="C919" model="TKC" arity="2" scope="X33.1 X40.1" reference="R919" />
    <constraint name="C920" model="TKC" arity="2" scope="X27.1 X36.1" reference="R920" />
    <constraint name="C921" model="TKC" arity="2" scope="X1.1 X11.1" reference="R921" />
    <constraint name="C922" model="TKC" arity="2" scope="X19.1 X49.1" reference="R922" />
    <constraint name="C923" model="TKC" arity="2" scope="X2.1 X45.1" reference="R923" />
    <constraint name="C924" model="TKC" arity="2" scope="X34.1 X38.1" reference="R924" />
    <constraint name="C925" model="TKC" arity="2" scope="X23.1 X54.1" reference="R925" />
    <constraint name="C926" model="TKC" arity="2" scope="X38.1 X61.1" reference="R926" />
    <constraint name="C927" model="TKC" arity="2" scope="X44.1 X64.1" reference="R927" />
    <constraint name="C928" model="TKC" arity="2" scope="X22.1 X60.1" reference="R928" />
    <constraint name="C929" model="TKC" arity="2" scope="X8.1 X36.1" reference="R929" />
    <constraint name="C930" model="TKC" arity="2" scope="X45.1 X46.1" reference="R930" />
    <constraint name="C931" model="TKC" arity="2" scope="X14.1 X44.1" reference="R931" />
    <constraint name="C932" model="TKC" arity="2" scope="X56.1 X68.1" reference="R932" />
    <constraint name="C933" model="TKC" arity="2" scope="X12.1 X64.1" reference="R933" />
    <constraint name="C934" model="TKC" arity="2" scope="X8.1 X18.1" reference="R934" />
    <constraint name="C935" model="TKC" arity="2" scope="X41.1 X66.1" reference="R935" />
    <constraint name="C936" model="TKC" arity="2" scope="X3.1 X41.1" reference="R936" />
    <constraint name="C937" model="TKC" arity="2" scope="X19.1 X31.1" reference="R937" />
    <constraint name="C938" model="TKC" arity="2" scope="X23.1 X53.1" reference="R938" />
    <constraint name="C939" model="TKC" arity="2" scope="X19.1 X35.1" reference="R939" />
    <constraint name="C940" model="TKC" arity="2" scope="X10.1 X66.1" reference="R940" />
    <constraint name="C941" model="TKC" arity="2" scope="X5.1 X16.1" reference="R941" />
    <constraint name="C942" model="TKC" arity="2" scope="X8.1 X44.1" reference="R942" />
    <constraint name="C943" model="TKC" arity="2" scope="X8.1 X9.1" reference="R943" />
    <constraint name="C944" model="TKC" arity="2" scope="X39.1 X66.1" reference="R944" />
    <constraint name="C945" model="TKC" arity="2" scope="X39.1 X40.1" reference="R945" />
    <constraint name="C946" model="TKC" arity="2" scope="X24.1 X50.1" reference="R946" />
    <constraint name="C947" model="TKC" arity="2" scope="X37.1 X46.1" reference="R947" />
    <constraint name="C948" model="TKC" arity="2" scope="X33.1 X62.1" reference="R948" />
    <constraint name="C949" model="TKC" arity="2" scope="X18.1 X30.1" reference="R949" />
    <constraint name="C950" model="TKC" arity="2" scope="X54.1 X70.1" reference="R950" />
    <constraint name="C951" model="TKC" arity="2" scope="X34.1 X51.1" reference="R951" />
    <constraint name="C952" model="TKC" arity="2" scope="X14.1 X25.1" reference="R952" />
    <constraint name="C953" model="TKC" arity="2" scope="X16.1 X30.1" reference="R953" />
    <constraint name="C954" model="TKC" arity="2" scope="X34.1 X49.1" reference="R954" />
    <constraint name="C955" model="TKC" arity="2" scope="X6.1 X65.1" reference="R955" />
    <constraint name="C956" model="TKC" arity="2" scope="X24.1 X47.1" reference="R956" />
    <constraint name="C957" model="TKC" arity="2" scope="X9.1 X58.1" reference="R957" />
    <constraint name="C958" model="TKC" arity="2" scope="X30.1 X44.1" reference="R958" />
    <constraint name="C959" model="TKC" arity="2" scope="X28.1 X68.1" reference="R959" />
    <constraint name="C960" model="TKC" arity="2" scope="X35.1 X51.1" reference="R960" />
    <constraint name="C961" model="TKC" arity="2" scope="X6.1 X30.1" reference="R961" />
    <constraint name="C962" model="TKC" arity="2" scope="X16.1 X66.1" reference="R962" />
    <constraint name="C963" model="TKC" arity="2" scope="X58.1 X62.1" reference="R963" />
    <constraint name="C964" model="TKC" arity="2" scope="X63.1 X65.1" reference="R964" />
    <constraint name="C965" model="TKC" arity="2" scope="X27.1 X62.1" reference="R965" />
    <constraint name="C966" model="TKC" arity="2" scope="X47.1 X67.1" reference="R966" />
    <constraint name="C967" model="TKC" arity="2" scope="X14.1 X70.1" reference="R967" />
    <constraint name="C968" model="TKC" arity="2" scope="X41.1 X58.1" reference="R968" />
    <constraint name="C969" model="TKC" arity="2" scope="X24.1 X43.1" reference="R969" />
    <constraint name="C970" model="TKC" arity="2" scope="X8.1 X29.1" reference="R970" />
    <constraint name="C971" model="TKC" arity="2" scope="X22.1 X39.1" reference="R971" />
    <constraint name="C972" model="TKC" arity="2" scope="X21.1 X29.1" reference="R972" />
    <constraint name="C973" model="TKC" arity="2" scope="X3.1 X48.1" reference="R973" />
    <constraint name="C974" model="TKC" arity="2" scope="X40.1 X64.1" reference="R974" />
    <constraint name="C975" model="TKC" arity="2" scope="X13.1 X49.1" reference="R975" />
    <constraint name="C976" model="TKC" arity="2" scope="X36.1 X68.1" reference="R976" />
    <constraint name="C977" model="TKC" arity="2" scope="X16.1 X45.1" reference="R977" />
    <constraint name="C978" model="TKC" arity="2" scope="X27.1 X28.1" reference="R978" />
    <constraint name="C979" model="TKC" arity="2" scope="X5.1 X12.1" reference="R979" />
    <constraint name="C980" model="TKC" arity="2" scope="X17.1 X69.1" reference="R980" />
    <constraint name="C981" model="TKC" arity="2" scope="X8.1 X59.1" reference="R981" />
    <constraint name="C982" model="TKC" arity="2" scope="X35.1 X36.1" reference="R982" />
    <constraint name="C983" model="TKC" arity="2" scope="X58.1 X68.1" reference="R983" />
    <constraint name="C984" model="TKC" arity="2" scope="X2.1 X30.1" reference="R984" />
    <constraint name="C985" model="TKC" arity="2" scope="X4.1 X26.1" reference="R985" />
    <constraint name="C986" model="TKC" arity="2" scope="X7.1 X8.1" reference="R986" />
    <constraint name="C987" model="TKC" arity="2" scope="X24.1 X56.1" reference="R987" />
    <constraint name="C988" model="TKC" arity="2" scope="X37.1 X48.1" reference="R988" />
    <constraint name="C989" model="TKC" arity="2" scope="X22.1 X65.1" reference="R989" />
    <constraint name="C990" model="TKC" arity="2" scope="X41.1 X57.1" reference="R990" />
    <constraint name="C991" model="TKC" arity="2" scope="X17.1 X21.1" reference="R991" />
    <constraint name="C992" model="TKC" arity="2" scope="X27.1 X56.1" reference="R992" />
    <constraint name="C993" model="TKC" arity="2" scope="X28.1 X30.1" reference="R993" />
    <constraint name="C994" model="TKC" arity="2" scope="X19.1 X59.1" reference="R994" />
    <constraint name="C995" model="TKC" arity="2" scope="X40.1 X68.1" reference="R995" />
    <constraint name="C996" model="TKC" arity="2" scope="X54.1 X56.1" reference="R996" />
    <constraint name="C997" model="TKC" arity="2" scope="X1.1 X8.1" reference="R997" />
    <constraint name="C998" model="TKC" arity="2" scope="X40.1 X47.1" reference="R998" />
    <constraint name="C999" model="TKC" arity="2" scope="X12.1 X15.1" reference="R999" />
    <constraint name="C1000" model="TKC" arity="2" scope="X21.1 X47.1" reference="R1000" />
    <constraint name="C1001" model="TKC" arity="2" scope="X42.1 X63.1" reference="R1001" />
    <constraint name="C1002" model="TKC" arity="2" scope="X14.1 X38.1" reference="R1002" />
    <constraint name="C1003" model="TKC" arity="2" scope="X18.1 X60.1" reference="R1003" />
    <constraint name="C1004" model="TKC" arity="2" scope="X20.1 X48.1" reference="R1004" />
    <constraint name="C1005" model="TKC" arity="2" scope="X9.1 X39.1" reference="R1005" />
    <constraint name="C1006" model="TKC" arity="2" scope="X10.1 X68.1" reference="R1006" />
    <constraint name="C1007" model="TKC" arity="2" scope="X13.1 X16.1" reference="R1007" />
    <constraint name="C1008" model="TKC" arity="2" scope="X6.1 X11.1" reference="R1008" />
    <constraint name="C1009" model="TKC" arity="2" scope="X12.1 X13.1" reference="R1009" />
    <constraint name="C1010" model="TKC" arity="2" scope="X17.1 X64.1" reference="R1010" />
    <constraint name="C1011" model="TKC" arity="2" scope="X39.1 X54.1" reference="R1011" />
    <constraint name="C1012" model="TKC" arity="2" scope="X29.1 X69.1" reference="R1012" />
    <constraint name="C1013" model="TKC" arity="2" scope="X11.1 X52.1" reference="R1013" />
    <constraint name="C1014" model="TKC" arity="2" scope="X26.1 X47.1" reference="R1014" />
    <constraint name="C1015" model="TKC" arity="2" scope="X42.1 X54.1" reference="R1015" />
    <constraint name="C1016" model="TKC" arity="2" scope="X33.1 X54.1" reference="R1016" />
    <constraint name="C1017" model="TKC" arity="2" scope="X14.1 X32.1" reference="R1017" />
    <constraint name="C1018" model="TKC" arity="2" scope="X54.1 X57.1" reference="R1018" />
    <constraint name="C1019" model="TKC" arity="2" scope="X10.1 X45.1" reference="R1019" />
    <constraint name="C1020" model="TKC" arity="2" scope="X57.1 X69.1" reference="R1020" />
    <constraint name="C1021" model="TKC" arity="2" scope="X14.1 X39.1" reference="R1021" />
    <constraint name="C1022" model="TKC" arity="2" scope="X9.1 X56.1" reference="R1022" />
    <constraint name="C1023" model="TKC" arity="2" scope="X52.1 X53.1" reference="R1023" />
    <constraint name="C1024" model="TKC" arity="2" scope="X1.1 X28.1" reference="R1024" />
    <constraint name="C1025" model="TKC" arity="2" scope="X33.1 X34.1" reference="R1025" />
    <constraint name="C1026" model="TKC" arity="2" scope="X34.1 X36.1" reference="R1026" />
    <constraint name="C1027" model="TKC" arity="2" scope="X17.1 X60.1" reference="R1027" />
    <constraint name="C1028" model="TKC" arity="2" scope="X1.1 X67.1" reference="R1028" />
    <constraint name="C1029" model="TKC" arity="2" scope="X60.1 X70.1" reference="R1029" />
    <constraint name="C1030" model="TKC" arity="2" scope="X2.1 X5.1" reference="R1030" />
    <constraint name="C1031" model="TKC" arity="2" scope="X28.1 X47.1" reference="R1031" />
    <constraint name="C1032" model="TKC" arity="2" scope="X2.1 X9.1" reference="R1032" />
    <constraint name="C1033" model="TKC" arity="2" scope="X22.1 X58.1" reference="R1033" />
    <constraint name="C1034" model="TKC" arity="2" scope="X17.1 X41.1" reference="R1034" />
    <constraint name="C1035" model="TKC" arity="2" scope="X1.1 X4.1" reference="R1035" />
    <constraint name="C1036" model="TKC" arity="2" scope="X10.1 X57.1" reference="R1036" />
    <constraint name="C1037" model="TKC" arity="2" scope="X38.1 X43.1" reference="R1037" />
    <constraint name="C1038" model="TKC" arity="2" scope="X3.1 X23.1" reference="R1038" />
    <constraint name="C1039" model="TKC" arity="2" scope="X2.1 X24.1" reference="R1039" />
    <constraint name="C1040" model="TKC" arity="2" scope="X19.1 X64.1" reference="R1040" />
    <constraint name="C1041" model="TKC" arity="2" scope="X40.1 X59.1" reference="R1041" />
    <constraint name="C1042" model="TKC" arity="2" scope="X43.1 X65.1" reference="R1042" />
    <constraint name="C1043" model="TKC" arity="2" scope="X8.1 X37.1" reference="R1043" />
    <constraint name="C1044" model="TKC" arity="2" scope="X21.1 X42.1" reference="R1044" />
    <constraint name="C1045" model="TKC" arity="2" scope="X13.1 X37.1" reference="R1045" />
    <constraint name="C1046" model="TKC" arity="2" scope="X21.1 X51.1" reference="R1046" />
    <constraint name="C1047" model="TKC" arity="2" scope="X40.1 X46.1" reference="R1047" />
    <constraint name="C1048" model="TKC" arity="2" scope="X44.1 X55.1" reference="R1048" />
    <constraint name="C1049" model="TKC" arity="2" scope="X24.1 X38.1" reference="R1049" />
    <constraint name="C1050" model="TKC" arity="2" scope="X38.1 X70.1" reference="R1050" />
    <constraint name="C1051" model="TKC" arity="2" scope="X8.1 X42.1" reference="R1051" />
    <constraint name="C1052" model="TKC" arity="2" scope="X8.1 X35.1" reference="R1052" />
    <constraint name="C1053" model="TKC" arity="2" scope="X14.1 X43.1" reference="R1053" />
    <constraint name="C1054" model="TKC" arity="2" scope="X27.1 X61.1" reference="R1054" />
    <constraint name="C1055" model="TKC" arity="2" scope="X25.1 X67.1" reference="R1055" />
    <constraint name="C1056" model="TKC" arity="2" scope="X43.1 X52.1" reference="R1056" />
    <constraint name="C1057" model="TKC" arity="2" scope="X41.1 X59.1" reference="R1057" />
    <constraint name="C1058" model="TKC" arity="2" scope="X40.1 X45.1" reference="R1058" />
    <constraint name="C1059" model="TKC" arity="2" scope="X46.1 X62.1" reference="R1059" />
    <constraint name="C1060" model="TKC" arity="2" scope="X3.1 X10.1" reference="R1060" />
    <constraint name="C1061" model="TKC" arity="2" scope="X20.1 X33.1" reference="R1061" />
    <constraint name="C1062" model="TKC" arity="2" scope="X11.1 X53.1" reference="R1062" />
    <constraint name="C1063" model="TKC" arity="2" scope="X30.1 X45.1" reference="R1063" />
    <constraint name="C1064" model="TKC" arity="2" scope="X16.1 X42.1" reference="R1064" />
    <constraint name="C1065" model="TKC" arity="2" scope="X55.1 X70.1" reference="R1065" />
    <constraint name="C1066" model="TKC" arity="2" scope="X6.1 X40.1" reference="R1066" />
    <constraint name="C1067" model="TKC" arity="2" scope="X2.1 X56.1" reference="R1067" />
    <constraint name="C1068" model="TKC" arity="2" scope="X1.1 X50.1" reference="R1068" />
    <constraint name="C1069" model="TKC" arity="2" scope="X15.1 X61.1" reference="R1069" />
    <constraint name="C1070" model="TKC" arity="2" scope="X4.1 X39.1" reference="R1070" />
    <constraint name="C1071" model="TKC" arity="2" scope="X30.1 X40.1" reference="R1071" />
    <constraint name="C1072" model="TKC" arity="2" scope="X24.1 X35.1" reference="R1072" />
    <constraint name="C1073" model="TKC" arity="2" scope="X4.1 X7.1" reference="R1073" />
    <constraint name="C1074" model="TKC" arity="2" scope="X29.1 X34.1" reference="R1074" />
    <constraint name="C1075" model="TKC" arity="2" scope="X51.1 X52.1" reference="R1075" />
    <constraint name="C1076" model="TKC" arity="2" scope="X27.1 X52.1" reference="R1076" />
    <constraint name="C1077" model="TKC" arity="2" scope="X49.1 X56.1" reference="R1077" />
    <constraint name="C1078" model="TKC" arity="2" scope="X6.1 X20.1" reference="R1078" />
    <constraint name="C1079" model="TKC" arity="2" scope="X57.1 X58.1" reference="R1079" />
    <constraint name="C1080" model="TKC" arity="2" scope="X16.1 X31.1" reference="R1080" />
    <constraint name="C1081" model="TKC" arity="2" scope="X1.1 X59.1" reference="R1081" />
    <constraint name="C1082" model="TKC" arity="2" scope="X35.1 X69.1" reference="R1082" />
    <constraint name="C1083" model="TKC" arity="2" scope="X6.1 X7.1" reference="R1083" />
    <constraint name="C1084" model="TKC" arity="2" scope="X20.1 X65.1" reference="R1084" />
    <constraint name="C1085" model="TKC" arity="2" scope="X32.1 X55.1" reference="R1085" />
    <constraint name="C1086" model="TKC" arity="2" scope="X39.1 X41.1" reference="R1086" />
    <constraint name="C1087" model="TKC" arity="2" scope="X26.1 X69.1" reference="R1087" />
    <constraint name="C1088" model="TKC" arity="2" scope="X9.1 X62.1" reference="R1088" />
    <constraint name="C1089" model="TKC" arity="2" scope="X50.1 X68.1" reference="R1089" />
    <constraint name="C1090" model="TKC" arity="2" scope="X46.1 X55.1" reference="R1090" />
    <constraint name="C1091" model="TKC" arity="2" scope="X41.1 X52.1" reference="R1091" />
    <constraint name="C1092" model="TKC" arity="2" scope="X29.1 X51.1" reference="R1092" />
    <constraint name="C1093" model="TKC" arity="2" scope="X53.1 X54.1" reference="R1093" />
    <constraint name="C1094" model="TKC" arity="2" scope="X10.1 X26.1" reference="R1094" />
    <constraint name="C1095" model="TKC" arity="2" scope="X10.1 X37.1" reference="R1095" />
    <constraint name="C1096" model="TKC" arity="2" scope="X18.1 X40.1" reference="R1096" />
    <constraint name="C1097" model="TKC" arity="2" scope="X49.1 X51.1" reference="R1097" />
    <constraint name="C1098" model="TKC" arity="2" scope="X12.1 X31.1" reference="R1098" />
    <constraint name="C1099" model="TKC" arity="2" scope="X12.1 X68.1" reference="R1099" />
    <constraint name="C1100" model="TKC" arity="2" scope="X21.1 X33.1" reference="R1100" />
    <constraint name="C1101" model="TKC" arity="2" scope="X48.1 X60.1" reference="R1101" />
    <constraint name="C1102" model="TKC" arity="2" scope="X38.1 X69.1" reference="R1102" />
    <constraint name="C1103" model="TKC" arity="2" scope="X36.1 X46.1" reference="R1103" />
    <constraint name="C1104" model="TKC" arity="2" scope="X9.1 X69.1" reference="R1104" />
    <constraint name="C1105" model="TKC" arity="2" scope="X14.1 X65.1" reference="R1105" />
    <constraint name="C1106" model="TKC" arity="2" scope="X33.1 X45.1" reference="R1106" />
    <constraint name="C1107" model="TKC" arity="2" scope="X2.1 X10.1" reference="R1107" />
    <constraint name="C1108" model="TKC" arity="2" scope="X25.1 X70.1" reference="R1108" />
    <constraint name="C1109" model="TKC" arity="2" scope="X23.1 X24.1" reference="R1109" />
    <constraint name="C1110" model="TKC" arity="2" scope="X9.1 X13.1" reference="R1110" />
    <constraint name="C1111" model="TKC" arity="2" scope="X27.1 X68.1" reference="R1111" />
    <constraint name="C1112" model="TKC" arity="2" scope="X65.1 X68.1" reference="R1112" />
    <constraint name="C1113" model="TKC" arity="2" scope="X56.1 X67.1" reference="R1113" />
    <constraint name="C1114" model="TKC" arity="2" scope="X28.1 X54.1" reference="R1114" />
    <constraint name="C1115" model="TKC" arity="2" scope="X25.1 X38.1" reference="R1115" />
    <constraint name="C1116" model="TKC" arity="2" scope="X23.1 X68.1" reference="R1116" />
    <constraint name="C1117" model="TKC" arity="2" scope="X4.1 X52.1" reference="R1117" />
    <constraint name="C1118" model="TKC" arity="2" scope="X38.1 X52.1" reference="R1118" />
    <constraint name="C1119" model="TKC" arity="2" scope="X32.1 X65.1" reference="R1119" />
    <constraint name="C1120" model="TKC" arity="2" scope="X8.1 X32.1" reference="R1120" />
    <constraint name="C1121" model="TKC" arity="2" scope="X21.1 X23.1" reference="R1121" />
    <constraint name="C1122" model="TKC" arity="2" scope="X1.1 X16.1" reference="R1122" />
    <constraint name="C1123" model="TKC" arity="2" scope="X50.1 X63.1" reference="R1123" />
    <constraint name="C1124" model="TKC" arity="2" scope="X37.1 X59.1" reference="R1124" />
    <constraint name="C1125" model="TKC" arity="2" scope="X42.1 X48.1" reference="R1125" />
    <constraint name="C1126" model="TKC" arity="2" scope="X43.1 X55.1" reference="R1126" />
    <constraint name="C1127" model="TKC" arity="2" scope="X26.1 X50.1" reference="R1127" />
    <constraint name="C1128" model="TKC" arity="2" scope="X19.1 X44.1" reference="R1128" />
    <constraint name="C1129" model="TKC" arity="2" scope="X42.1 X60.1" reference="R1129" />
    <constraint name="C1130" model="TKC" arity="2" scope="X12.1 X33.1" reference="R1130" />
    <constraint name="C1131" model="TKC" arity="2" scope="X14.1 X48.1" reference="R1131" />
    <constraint name="C1132" model="TKC" arity="2" scope="X2.1 X17.1" reference="R1132" />
    <constraint name="C1133" model="TKC" arity="2" scope="X37.1 X64.1" reference="R1133" />
    <constraint name="C1134" model="TKC" arity="2" scope="X46.1 X70.1" reference="R1134" />
    <constraint name="C1135" model="TKC" arity="2" scope="X8.1 X51.1" reference="R1135" />
    <constraint name="C1136" model="TKC" arity="2" scope="X7.1 X14.1" reference="R1136" />
    <constraint name="C1137" model="TKC" arity="2" scope="X17.1 X38.1" reference="R1137" />
    <constraint name="C1138" model="TKC" arity="2" scope="X27.1 X41.1" reference="R1138" />
    <constraint name="C1139" model="TKC" arity="2" scope="X30.1 X52.1" reference="R1139" />
    <constraint name="C1140" model="TKC" arity="2" scope="X17.1 X44.1" reference="R1140" />
    <constraint name="C1141" model="TKC" arity="2" scope="X14.1 X66.1" reference="R1141" />
    <constraint name="C1142" model="TKC" arity="2" scope="X33.1 X42.1" reference="R1142" />
    <constraint name="C1143" model="TKC" arity="2" scope="X15.1 X26.1" reference="R1143" />
    <constraint name="C1144" model="TKC" arity="2" scope="X22.1 X38.1" reference="R1144" />
    <constraint name="C1145" model="TKC" arity="2" scope="X4.1 X9.1" reference="R1145" />
    <constraint name="C1146" model="TKC" arity="2" scope="X24.1 X30.1" reference="R1146" />
    <constraint name="C1147" model="TKC" arity="2" scope="X43.1 X46.1" reference="R1147" />
    <constraint name="C1148" model="TKC" arity="2" scope="X21.1 X56.1" reference="R1148" />
    <constraint name="C1149" model="TKC" arity="2" scope="X19.1 X45.1" reference="R1149" />
    <constraint name="C1150" model="TKC" arity="2" scope="X57.1 X64.1" reference="R1150" />
    <constraint name="C1151" model="TKC" arity="2" scope="X26.1 X52.1" reference="R1151" />
    <constraint name="C1152" model="TKC" arity="2" scope="X1.1 X38.1" reference="R1152" />
    <constraint name="C1153" model="TKC" arity="2" scope="X4.1 X68.1" reference="R1153" />
    <constraint name="C1154" model="TKC" arity="2" scope="X6.1 X49.1" reference="R1154" />
    <constraint name="C1155" model="TKC" arity="2" scope="X5.1 X34.1" reference="R1155" />
    <constraint name="C1156" model="TKC" arity="2" scope="X13.1 X43.1" reference="R1156" />
    <constraint name="C1157" model="TKC" arity="2" scope="X29.1 X57.1" reference="R1157" />
    <constraint name="C1158" model="TKC" arity="2" scope="X39.1 X43.1" reference="R1158" />
    <constraint name="C1159" model="TKC" arity="2" scope="X52.1 X65.1" reference="R1159" />
    <constraint name="C1160" model="TKC" arity="2" scope="X47.1 X48.1" reference="R1160" />
    <constraint name="C1161" model="TKC" arity="2" scope="X2.1 X35.1" reference="R1161" />
    <constraint name="C1162" model="TKC" arity="2" scope="X62.1 X70.1" reference="R1162" />
    <constraint name="C1163" model="TKC" arity="2" scope="X69.1 X70.1" reference="R1163" />
    <constraint name="C1164" model="TKC" arity="2" scope="X25.1 X41.1" reference="R1164" />
    <constraint name="C1165" model="TKC" arity="2" scope="X30.1 X53.1" reference="R1165" />
    <constraint name="C1166" model="TKC" arity="2" scope="X11.1 X66.1" reference="R1166" />
    <constraint name="C1167" model="TKC" arity="2" scope="X27.1 X51.1" reference="R1167" />
    <constraint name="C1168" model="TKC" arity="2" scope="X5.1 X57.1" reference="R1168" />
    <constraint name="C1169" model="TKC" arity="2" scope="X38.1 X47.1" reference="R1169" />
    <constraint name="C1170" model="TKC" arity="2" scope="X39.1 X68.1" reference="R1170" />
    <constraint name="C1171" model="TKC" arity="2" scope="X19.1 X66.1" reference="R1171" />
    <constraint name="C1172" model="TKC" arity="2" scope="X32.1 X61.1" reference="R1172" />
    <constraint name="C1173" model="TKC" arity="2" scope="X57.1 X67.1" reference="R1173" />
    <constraint name="C1174" model="TKC" arity="2" scope="X8.1 X62.1" reference="R1174" />
    <constraint name="C1175" model="TKC" arity="2" scope="X22.1 X56.1" reference="R1175" />
    <constraint name="C1176" model="TKC" arity="2" scope="X59.1 X67.1" reference="R1176" />
    <constraint name="C1177" model="TKC" arity="2" scope="X50.1 X51.1" reference="R1177" />
    <constraint name="C1178" model="TKC" arity="2" scope="X29.1 X36.1" reference="R1178" />
    <constraint name="C1179" model="TKC" arity="2" scope="X30.1 X33.1" reference="R1179" />
    <constraint name="C1180" model="TKC" arity="2" scope="X5.1 X45.1" reference="R1180" />
    <constraint name="C1181" model="TKC" arity="2" scope="X31.1 X35.1" reference="R1181" />
    <constraint name="C1182" model="TKC" arity="2" scope="X1.1 X17.1" reference="R1182" />
    <constraint name="C1183" model="TKC" arity="2" scope="X48.1 X57.1" reference="R1183" />
    <constraint name="C1184" model="TKC" arity="2" scope="X16.1 X63.1" reference="R1184" />
    <constraint name="C1185" model="TKC" arity="2" scope="X16.1 X35.1" reference="R1185" />
    <constraint name="C1186" model="TKC" arity="2" scope="X23.1 X40.1" reference="R1186" />
    <constraint name="C1187" model="TKC" arity="2" scope="X19.1 X30.1" reference="R1187" />
    <constraint name="C1188" model="TKC" arity="2" scope="X28.1 X40.1" reference="R1188" />
    <constraint name="C1189" model="TKC" arity="2" scope="X47.1 X53.1" reference="R1189" />
    <constraint name="C1190" model="TKC" arity="2" scope="X6.1 X12.1" reference="R1190" />
    <constraint name="C1191" model="TKC" arity="2" scope="X30.1 X70.1" reference="R1191" />
    <constraint name="C1192" model="TKC" arity="2" scope="X9.1 X30.1" reference="R1192" />
    <constraint name="C1193" model="TKC" arity="2" scope="X23.1 X67.1" reference="R1193" />
    <constraint name="C1194" model="TKC" arity="2" scope="X13.1 X57.1" reference="R1194" />
    <constraint name="C1195" model="TKC" arity="2" scope="X22.1 X55.1" reference="R1195" />
    <constraint name="C1196" model="TKC" arity="2" scope="X46.1 X58.1" reference="R1196" />
    <constraint name="C1197" model="TKC" arity="2" scope="X13.1 X47.1" reference="R1197" />
    <constraint name="C1198" model="TKC" arity="2" scope="X10.1 X43.1" reference="R1198" />
    <constraint name="C1199" model="TKC" arity="2" scope="X9.1 X65.1" reference="R1199" />
    <constraint name="C1200" model="TKC" arity="2" scope="X62.1 X63.1" reference="R1200" />
    <constraint name="C1201" model="TKC" arity="2" scope="X33.1 X43.1" reference="R1201" />
    <constraint name="C1202" model="TKC" arity="2" scope="X8.1 X34.1" reference="R1202" />
    <constraint name="C1203" model="TKC" arity="2" scope="X49.1 X53.1" reference="R1203" />
    <constraint name="C1204" model="TKC" arity="2" scope="X14.1 X58.1" reference="R1204" />
    <constraint name="C1205" model="TKC" arity="2" scope="X44.1 X54.1" reference="R1205" />
    <constraint name="C1206" model="TKC" arity="2" scope="X40.1 X44.1" reference="R1206" />
    <constraint name="C1207" model="TKC" arity="2" scope="X25.1 X35.1" reference="R1207" />
    <constraint name="C1208" model="TKC" arity="2" scope="X35.1 X59.1" reference="R1208" />
    <constraint name="C1209" model="TKC" arity="2" scope="X35.1 X53.1" reference="R1209" />
    <constraint name="C1210" model="TKC" arity="2" scope="X37.1 X67.1" reference="R1210" />
    <constraint name="C1211" model="TKC" arity="2" scope="X14.1 X46.1" reference="R1211" />
    <constraint name="C1212" model="TKC" arity="2" scope="X60.1 X61.1" reference="R1212" />
    <constraint name="C1213" model="TKC" arity="2" scope="X49.1 X61.1" reference="R1213" />
    <constraint name="C1214" model="TKC" arity="2" scope="X18.1 X22.1" reference="R1214" />
    <constraint name="C1215" model="TKC" arity="2" scope="X35.1 X42.1" reference="R1215" />
    <constraint name="C1216" model="TKC" arity="2" scope="X36.1 X69.1" reference="R1216" />
    <constraint name="C1217" model="TKC" arity="2" scope="X12.1 X52.1" reference="R1217" />
    <constraint name="C1218" model="TKC" arity="2" scope="X8.1 X26.1" reference="R1218" />
    <constraint name="C1219" model="TKC" arity="2" scope="X13.1 X55.1" reference="R1219" />
    <constraint name="C1220" model="TKC" arity="2" scope="X17.1 X59.1" reference="R1220" />
    <constraint name="C1221" model="TKC" arity="2" scope="X32.1 X48.1" reference="R1221" />
    <constraint name="C1222" model="TKC" arity="2" scope="X36.1 X45.1" reference="R1222" />
    <constraint name="C1223" model="TKC" arity="2" scope="X24.1 X70.1" reference="R1223" />
    <constraint name="C1224" model="TKC" arity="2" scope="X41.1 X55.1" reference="R1224" />
    <constraint name="C1225" model="TKC" arity="2" scope="X9.1 X50.1" reference="R1225" />
    <constraint name="C1226" model="TKC" arity="2" scope="X33.1 X69.1" reference="R1226" />
    <constraint name="C1227" model="TKC" arity="2" scope="X2.1 X47.1" reference="R1227" />
    <constraint name="C1228" model="TKC" arity="2" scope="X28.1 X67.1" reference="R1228" />
    <constraint name="C1229" model="TKC" arity="2" scope="X43.1 X49.1" reference="R1229" />
    <constraint name="C1230" model="TKC" arity="2" scope="X27.1 X47.1" reference="R1230" />
    <constraint name="C1231" model="TKC" arity="2" scope="X34.1 X53.1" reference="R1231" />
    <constraint name="C1232" model="TKC" arity="2" scope="X3.1 X6.1" reference="R1232" />
    <constraint name="C1233" model="TKC" arity="2" scope="X30.1 X38.1" reference="R1233" />
    <constraint name="C1234" model="TKC" arity="2" scope="X4.1 X28.1" reference="R1234" />
    <constraint name="C1235" model="TKC" arity="2" scope="X49.1 X68.1" reference="R1235" />
    <constraint name="C1236" model="TKC" arity="2" scope="X16.1 X65.1" reference="R1236" />
    <constraint name="C1237" model="TKC" arity="2" scope="X23.1 X34.1" reference="R1237" />
    <constraint name="C1238" model="TKC" arity="2" scope="X23.1 X66.1" reference="R1238" />
    <constraint name="C1239" model="TKC" arity="2" scope="X11.1 X17.1" reference="R1239" />
    <constraint name="C1240" model="TKC" arity="2" scope="X26.1 X65.1" reference="R1240" />
    <constraint name="C1241" model="TKC" arity="2" scope="X37.1 X56.1" reference="R1241" />
    <constraint name="C1242" model="TKC" arity="2" scope="X29.1 X58.1" reference="R1242" />
    <constraint name="C1243" model="TKC" arity="2" scope="X18.1 X45.1" reference="R1243" />
    <constraint name="C1244" model="TKC" arity="2" scope="X26.1 X63.1" reference="R1244" />
    <constraint name="C1245" model="TKC" arity="2" scope="X15.1 X63.1" reference="R1245" />
    <constraint name="C1246" model="TKC" arity="2" scope="X21.1 X69.1" reference="R1246" />
    <constraint name="C1247" model="TKC" arity="2" scope="X61.1 X68.1" reference="R1247" />
    <constraint name="C1248" model="TKC" arity="2" scope="X24.1 X55.1" reference="R1248" />
    <constraint name="C1249" model="TKC" arity="2" scope="X20.1 X42.1" reference="R1249" />
    <constraint name="C1250" model="TKC" arity="2" scope="X34.1 X63.1" reference="R1250" />
    <constraint name="C1251" model="TKC" arity="2" scope="X58.1 X61.1" reference="R1251" />
    <constraint name="C1252" model="TKC" arity="2" scope="X64.1 X65.1" reference="R1252" />
    <constraint name="C1253" model="TKC" arity="2" scope="X41.1 X47.1" reference="R1253" />
    <constraint name="C1254" model="TKC" arity="2" scope="X27.1 X59.1" reference="R1254" />
    <constraint name="C1255" model="TKC" arity="2" scope="X17.1 X25.1" reference="R1255" />
    <constraint name="C1256" model="TKC" arity="2" scope="X4.1 X62.1" reference="R1256" />
    <constraint name="C1257" model="TKC" arity="2" scope="X3.1 X66.1" reference="R1257" />
    <constraint name="C1258" model="TKC" arity="2" scope="X22.1 X29.1" reference="R1258" />
    <constraint name="C1259" model="TKC" arity="2" scope="X8.1 X65.1" reference="R1259" />
    <constraint name="C1260" model="TKC" arity="2" scope="X2.1 X70.1" reference="R1260" />
    <constraint name="C1261" model="TKC" arity="2" scope="X31.1 X39.1" reference="R1261" />
    <constraint name="C1262" model="TKC" arity="2" scope="X24.1 X49.1" reference="R1262" />
    <constraint name="C1263" model="TKC" arity="2" scope="X20.1 X34.1" reference="R1263" />
    <constraint name="C1264" model="TKC" arity="2" scope="X44.1 X68.1" reference="R1264" />
    <constraint name="C1265" model="TKC" arity="2" scope="X14.1 X56.1" reference="R1265" />
    <constraint name="C1266" model="TKC" arity="2" scope="X20.1 X36.1" reference="R1266" />
    <constraint name="C1267" model="TKC" arity="2" scope="X37.1 X55.1" reference="R1267" />
    <constraint name="C1268" model="TKC" arity="2" scope="X40.1 X43.1" reference="R1268" />
    <constraint name="C1269" model="TKC" arity="2" scope="X42.1 X58.1" reference="R1269" />
    <constraint name="C1270" model="TKC" arity="2" scope="X5.1 X36.1" reference="R1270" />
    <constraint name="C1271" model="TKC" arity="2" scope="X7.1 X37.1" reference="R1271" />
    <constraint name="C1272" model="TKC" arity="2" scope="X31.1 X41.1" reference="R1272" />
    <constraint name="C1273" model="TKC" arity="2" scope="X14.1 X31.1" reference="R1273" />
    <constraint name="C1274" model="TKC" arity="2" scope="X13.1 X45.1" reference="R1274" />
    <constraint name="C1275" model="TKC" arity="2" scope="X50.1 X54.1" reference="R1275" />
    <constraint name="C1276" model="TKC" arity="2" scope="X1.1 X27.1" reference="R1276" />
    <constraint name="C1277" model="TKC" arity="2" scope="X52.1 X57.1" reference="R1277" />
    <constraint name="C1278" model="TKC" arity="2" scope="X3.1 X7.1" reference="R1278" />
    <constraint name="C1279" model="TKC" arity="2" scope="X2.1 X7.1" reference="R1279" />
    <constraint name="C1280" model="TKC" arity="2" scope="X17.1 X43.1" reference="R1280" />
    <constraint name="C1281" model="TKC" arity="2" scope="X45.1 X70.1" reference="R1281" />
    <constraint name="C1282" model="TKC" arity="2" scope="X12.1 X16.1" reference="R1282" />
    <constraint name="C1283" model="TKC" arity="2" scope="X27.1 X35.1" reference="R1283" />
    <constraint name="C1284" model="TKC" arity="2" scope="X57.1 X70.1" reference="R1284" />
    <constraint name="C1285" model="TKC" arity="2" scope="X11.1 X37.1" reference="R1285" />
    <constraint name="C1286" model="TKC" arity="2" scope="X30.1 X66.1" reference="R1286" />
    <constraint name="C1287" model="TKC" arity="2" scope="X40.1 X48.1" reference="R1287" />
    <constraint name="C1288" model="TKC" arity="2" scope="X43.1 X66.1" reference="R1288" />
    <constraint name="C1289" model="TKC" arity="2" scope="X22.1 X23.1" reference="R1289" />
    <constraint name="C1290" model="TKC" arity="2" scope="X6.1 X26.1" reference="R1290" />
    <constraint name="C1291" model="TKC" arity="2" scope="X47.1 X62.1" reference="R1291" />
    <constraint name="C1292" model="TKC" arity="2" scope="X15.1 X62.1" reference="R1292" />
    <constraint name="C1293" model="TKC" arity="2" scope="X9.1 X18.1" reference="R1293" />
    <constraint name="C1294" model="TKC" arity="2" scope="X5.1 X53.1" reference="R1294" />
    <constraint name="C1295" model="TKC" arity="2" scope="X7.1 X42.1" reference="R1295" />
    <constraint name="C1296" model="TKC" arity="2" scope="X40.1 X51.1" reference="R1296" />
    <constraint name="C1297" model="TKC" arity="2" scope="X45.1 X65.1" reference="R1297" />
    <constraint name="C1298" model="TKC" arity="2" scope="X36.1 X55.1" reference="R1298" />
    <constraint name="C1299" model="TKC" arity="2" scope="X1.1 X56.1" reference="R1299" />
    <constraint name="C1300" model="TKC" arity="2" scope="X1.1 X45.1" reference="R1300" />
    <constraint name="C1301" model="TKC" arity="2" scope="X6.1 X66.1" reference="R1301" />
    <constraint name="C1302" model="TKC" arity="2" scope="X31.1 X33.1" reference="R1302" />
    <constraint name="C1303" model="TKC" arity="2" scope="X53.1 X64.1" reference="R1303" />
    <constraint name="C1304" model="TKC" arity="2" scope="X7.1 X39.1" reference="R1304" />
    <constraint name="C1305" model="TKC" arity="2" scope="X50.1 X53.1" reference="R1305" />
    <constraint name="C1306" model="TKC" arity="2" scope="X22.1 X33.1" reference="R1306" />
    <constraint name="C1307" model="TKC" arity="2" scope="X40.1 X70.1" reference="R1307" />
    <constraint name="C1308" model="TKC" arity="2" scope="X21.1 X34.1" reference="R1308" />
    <constraint name="C1309" model="TKC" arity="2" scope="X51.1 X59.1" reference="R1309" />
    <constraint name="C1310" model="TKC" arity="2" scope="X9.1 X16.1" reference="R1310" />
    <constraint name="C1311" model="TKC" arity="2" scope="X11.1 X49.1" reference="R1311" />
    <constraint name="C1312" model="TKC" arity="2" scope="X55.1 X64.1" reference="R1312" />
    <constraint name="C1313" model="TKC" arity="2" scope="X25.1 X37.1" reference="R1313" />
    <constraint name="C1314" model="TKC" arity="2" scope="X54.1 X61.1" reference="R1314" />
    <constraint name="C1315" model="TKC" arity="2" scope="X16.1 X25.1" reference="R1315" />
    <constraint name="C1316" model="TKC" arity="2" scope="X20.1 X68.1" reference="R1316" />
    <constraint name="C1317" model="TKC" arity="2" scope="X24.1 X37.1" reference="R1317" />
    <constraint name="C1318" model="TKC" arity="2" scope="X6.1 X69.1" reference="R1318" />
    <constraint name="C1319" model="TKC" arity="2" scope="X17.1 X54.1" reference="R1319" />
    <constraint name="C1320" model="TKC" arity="2" scope="X31.1 X50.1" reference="R1320" />
    <constraint name="C1321" model="TKC" arity="2" scope="X27.1 X70.1" reference="R1321" />
    <constraint name="C1322" model="TKC" arity="2" scope="X4.1 X60.1" reference="R1322" />
    <constraint name="C1323" model="TKC" arity="2" scope="X33.1 X55.1" reference="R1323" />
    <constraint name="C1324" model="TKC" arity="2" scope="X13.1 X40.1" reference="R1324" />
    <constraint name="C1325" model="TKC" arity="2" scope="X29.1 X47.1" reference="R1325" />
    <constraint name="C1326" model="TKC" arity="2" scope="X31.1 X38.1" reference="R1326" />
    <constraint name="C1327" model="TKC" arity="2" scope="X12.1 X43.1" reference="R1327" />
    <constraint name="C1328" model="TKC" arity="2" scope="X7.1 X40.1" reference="R1328" />
    <constraint name="C1329" model="TKC" arity="2" scope="X17.1 X27.1" reference="R1329" />
    <constraint name="C1330" model="TKC" arity="2" scope="X24.1 X59.1" reference="R1330" />
    <constraint name="C1331" model="TKC" arity="2" scope="X29.1 X46.1" reference="R1331" />
    <constraint name="C1332" model="TKC" arity="2" scope="X59.1 X70.1" reference="R1332" />
    <constraint name="C1333" model="TKC" arity="2" scope="X6.1 X35.1" reference="R1333" />
    <constraint name="C1334" model="TKC" arity="2" scope="X57.1 X68.1" reference="R1334" />
    <constraint name="C1335" model="TKC" arity="2" scope="X23.1 X51.1" reference="R1335" />
    <constraint name="C1336" model="TKC" arity="2" scope="X12.1 X54.1" reference="R1336" />
    <constraint name="C1337" model="TKC" arity="2" scope="X6.1 X27.1" reference="R1337" />
    <constraint name="C1338" model="TKC" arity="2" scope="X15.1 X16.1" reference="R1338" />
    <constraint name="C1339" model="TKC" arity="2" scope="X4.1 X57.1" reference="R1339" />
    <constraint name="C1340" model="TKC" arity="2" scope="X41.1 X50.1" reference="R1340" />
    <constraint name="C1341" model="TKC" arity="2" scope="X9.1 X15.1" reference="R1341" />
    <constraint name="C1342" model="TKC" arity="2" scope="X27.1 X66.1" reference="R1342" />
    <constraint name="C1343" model="TKC" arity="2" scope="X39.1 X67.1" reference="R1343" />
    <constraint name="C1344" model="TKC" arity="2" scope="X4.1 X59.1" reference="R1344" />
    <constraint name="C1345" model="TKC" arity="2" scope="X17.1 X51.1" reference="R1345" />
    <constraint name="C1346" model="TKC" arity="2" scope="X39.1 X63.1" reference="R1346" />
    <constraint name="C1347" model="TKC" arity="2" scope="X46.1 X64.1" reference="R1347" />
    <constraint name="C1348" model="TKC" arity="2" scope="X23.1 X27.1" reference="R1348" />
    <constraint name="C1349" model="TKC" arity="2" scope="X30.1 X61.1" reference="R1349" />
    <constraint name="C1350" model="TKC" arity="2" scope="X6.1 X57.1" reference="R1350" />
    <constraint name="C1351" model="TKC" arity="2" scope="X3.1 X35.1" reference="R1351" />
    <constraint name="C1352" model="TKC" arity="2" scope="X28.1 X45.1" reference="R1352" />
    <constraint name="C1353" model="TKC" arity="2" scope="X38.1 X56.1" reference="R1353" />
    <constraint name="C1354" model="TKC" arity="2" scope="X44.1 X47.1" reference="R1354" />
    <constraint name="C1355" model="TKC" arity="2" scope="X4.1 X19.1" reference="R1355" />
    <constraint name="C1356" model="TKC" arity="2" scope="X17.1 X70.1" reference="R1356" />
    <constraint name="C1357" model="TKC" arity="2" scope="X10.1 X48.1" reference="R1357" />
    <constraint name="C1358" model="TKC" arity="2" scope="X14.1 X36.1" reference="R1358" />
    <constraint name="C1359" model="TKC" arity="2" scope="X32.1 X52.1" reference="R1359" />
    <constraint name="C1360" model="TKC" arity="2" scope="X46.1 X61.1" reference="R1360" />
    <constraint name="C1361" model="TKC" arity="2" scope="X61.1 X64.1" reference="R1361" />
    <constraint name="C1362" model="TKC" arity="2" scope="X49.1 X58.1" reference="R1362" />
    <constraint name="C1363" model="TKC" arity="2" scope="X18.1 X66.1" reference="R1363" />
    <constraint name="C1364" model="TKC" arity="2" scope="X11.1 X70.1" reference="R1364" />
    <constraint name="C1365" model="TKC" arity="2" scope="X15.1 X49.1" reference="R1365" />
    <constraint name="C1366" model="TKC" arity="2" scope="X29.1 X62.1" reference="R1366" />
    <constraint name="C1367" model="TKC" arity="2" scope="X43.1 X62.1" reference="R1367" />
    <constraint name="C1368" model="TKC" arity="2" scope="X53.1 X58.1" reference="R1368" />
    <constraint name="C1369" model="TKC" arity="2" scope="X8.1 X70.1" reference="R1369" />
    <constraint name="C1370" model="TKC" arity="2" scope="X25.1 X59.1" reference="R1370" />
    <constraint name="C1371" model="TKC" arity="2" scope="X4.1 X30.1" reference="R1371" />
    <constraint name="C1372" model="TKC" arity="2" scope="X40.1 X63.1" reference="R1372" />
    <constraint name="C1373" model="TKC" arity="2" scope="X16.1 X55.1" reference="R1373" />
    <constraint name="C1374" model="TKC" arity="2" scope="X20.1 X49.1" reference="R1374" />
    <constraint name="C1375" model="TKC" arity="2" scope="X15.1 X20.1" reference="R1375" />
    <constraint name="C1376" model="TKC" arity="2" scope="X19.1 X43.1" reference="R1376" />
    <constraint name="C1377" model="TKC" arity="2" scope="X41.1 X64.1" reference="R1377" />
    <constraint name="C1378" model="TKC" arity="2" scope="X56.1 X70.1" reference="R1378" />
    <constraint name="C1379" model="TKC" arity="2" scope="X23.1 X56.1" reference="R1379" />
    <constraint name="C1380" model="TKC" arity="2" scope="X7.1 X56.1" reference="R1380" />
    <constraint name="C1381" model="TKC" arity="2" scope="X11.1 X59.1" reference="R1381" />
    <constraint name="C1382" model="TKC" arity="2" scope="X9.1 X52.1" reference="R1382" />
    <constraint name="C1383" model="TKC" arity="2" scope="X3.1 X65.1" reference="R1383" />
    <constraint name="C1384" model="TKC" arity="2" scope="X29.1 X65.1" reference="R1384" />
    <constraint name="C1385" model="TKC" arity="2" scope="X5.1 X47.1" reference="R1385" />
    <constraint name="C1386" model="TKC" arity="2" scope="X2.1 X21.1" reference="R1386" />
    <constraint name="C1387" model="TKC" arity="2" scope="X9.1 X44.1" reference="R1387" />
    <constraint name="C1388" model="TKC" arity="2" scope="X45.1 X52.1" reference="R1388" />
    <constraint name="C1389" model="TKC" arity="2" scope="X51.1 X56.1" reference="R1389" />
    <constraint name="C1390" model="TKC" arity="2" scope="X6.1 X13.1" reference="R1390" />
    <constraint name="C1391" model="TKC" arity="2" scope="X34.1 X48.1" reference="R1391" />
    <constraint name="C1392" model="TKC" arity="2" scope="X3.1 X26.1" reference="R1392" />
    <constraint name="C1393" model="TKC" arity="2" scope="X21.1 X41.1" reference="R1393" />
    <constraint name="C1394" model="TKC" arity="2" scope="X14.1 X15.1" reference="R1394" />
    <constraint name="C1395" model="TKC" arity="2" scope="X5.1 X31.1" reference="R1395" />
    <constraint name="C1396" model="TKC" arity="2" scope="X21.1 X31.1" reference="R1396" />
    <constraint name="C1397" model="TKC" arity="2" scope="X34.1 X41.1" reference="R1397" />
    <constraint name="C1398" model="TKC" arity="2" scope="X15.1 X58.1" reference="R1398" />
    <constraint name="C1399" model="TKC" arity="2" scope="X4.1 X44.1" reference="R1399" />
    <constraint name="C1400" model="TKC" arity="2" scope="X6.1 X33.1" reference="R1400" />
    <constraint name="C1401" model="TKC" arity="2" scope="X38.1 X39.1" reference="R1401" />
    <constraint name="C1402" model="TKC" arity="2" scope="X48.1 X68.1" reference="R1402" />
    <constraint name="C1403" model="TKC" arity="2" scope="X10.1 X54.1" reference="R1403" />
    <constraint name="C1404" model="TKC" arity="2" scope="X15.1 X24.1" reference="R1404" />
    <constraint name="C1405" model="TKC" arity="2" scope="X16.1 X62.1" reference="R1405" />
    <constraint name="C1406" model="TKC" arity="2" scope="X36.1 X49.1" reference="R1406" />
    <constraint name="C1407" model="TKC" arity="2" scope="X28.1 X49.1" reference="R1407" />
    <constraint name="C1408" model="TKC" arity="2" scope="X1.1 X57.1" reference="R1408" />
    <constraint name="C1409" model="TKC" arity="2" scope="X12.1 X58.1" reference="R1409" />
    <constraint name="C1410" model="TKC" arity="2" scope="X43.1 X53.1" reference="R1410" />
    <constraint name="C1411" model="TKC" arity="2" scope="X4.1 X33.1" reference="R1411" />
    <constraint name="C1412" model="TKC" arity="2" scope="X43.1 X60.1" reference="R1412" />
    <constraint name="C1413" model="TKC" arity="2" scope="X5.1 X10.1" reference="R1413" />
    <constraint name="C1414" model="TKC" arity="2" scope="X8.1 X30.1" reference="R1414" />
    <constraint name="C1415" model="TKC" arity="2" scope="X54.1 X60.1" reference="R1415" />
    <constraint name="C1416" model="TKC" arity="2" scope="X15.1 X32.1" reference="R1416" />
    <constraint name="C1417" model="TKC" arity="2" scope="X32.1 X35.1" reference="R1417" />
    <constraint name="C1418" model="TKC" arity="2" scope="X16.1 X57.1" reference="R1418" />
    <constraint name="C1419" model="TKC" arity="2" scope="X33.1 X64.1" reference="R1419" />
    <constraint name="C1420" model="TKC" arity="2" scope="X13.1 X30.1" reference="R1420" />
    <constraint name="C1421" model="TKC" arity="2" scope="X26.1 X51.1" reference="R1421" />
    <constraint name="C1422" model="TKC" arity="2" scope="X16.1 X49.1" reference="R1422" />
    <constraint name="C1423" model="TKC" arity="2" scope="X61.1 X70.1" reference="R1423" />
    <constraint name="C1424" model="TKC" arity="2" scope="X55.1 X63.1" reference="R1424" />
    <constraint name="C1425" model="TKC" arity="2" scope="X16.1 X67.1" reference="R1425" />
    <constraint name="C1426" model="TKC" arity="2" scope="X18.1 X59.1" reference="R1426" />
    <constraint name="C1427" model="TKC" arity="2" scope="X47.1 X54.1" reference="R1427" />
    <constraint name="C1428" model="TKC" arity="2" scope="X3.1 X56.1" reference="R1428" />
    <constraint name="C1429" model="TKC" arity="2" scope="X17.1 X66.1" reference="R1429" />
    <constraint name="C1430" model="TKC" arity="2" scope="X43.1 X44.1" reference="R1430" />
    <constraint name="C1431" model="TKC" arity="2" scope="X5.1 X59.1" reference="R1431" />
    <constraint name="C1432" model="TKC" arity="2" scope="X40.1 X57.1" reference="R1432" />
    <constraint name="C1433" model="TKC" arity="2" scope="X3.1 X13.1" reference="R1433" />
    <constraint name="C1434" model="TKC" arity="2" scope="X15.1 X48.1" reference="R1434" />
    <constraint name="C1435" model="TKC" arity="2" scope="X4.1 X70.1" reference="R1435" />
    <constraint name="C1436" model="TKC" arity="2" scope="X3.1 X67.1" reference="R1436" />
    <constraint name="C1437" model="TKC" arity="2" scope="X18.1 X64.1" reference="R1437" />
    <constraint name="C1438" model="TKC" arity="2" scope="X23.1 X60.1" reference="R1438" />
    <constraint name="C1439" model="TKC" arity="2" scope="X1.1 X44.1" reference="R1439" />
    <constraint name="C1440" model="TKC" arity="2" scope="X37.1 X60.1" reference="R1440" />
    <constraint name="C1441" model="TKC" arity="2" scope="X28.1 X70.1" reference="R1441" />
    <constraint name="C1442" model="TKC" arity="2" scope="X1.1 X43.1" reference="R1442" />
    <constraint name="C1443" model="TKC" arity="2" scope="X37.1 X41.1" reference="R1443" />
    <constraint name="C1444" model="TKC" arity="2" scope="X13.1 X65.1" reference="R1444" />
    <constraint name="C1445" model="TKC" arity="2" scope="X22.1 X62.1" reference="R1445" />
    <constraint name="C1446" model="TKC" arity="2" scope="X29.1 X31.1" reference="R1446" />
    <constraint name="C1447" model="TKC" arity="2" scope="X4.1 X64.1" reference="R1447" />
    <constraint name="C1448" model="TKC" arity="2" scope="X6.1 X22.1" reference="R1448" />
  </constraints>
  <relations nbRelations="1449">
    <relation name="R0" arity="2" nbTuples="100" semantics="soft" defaultCost="infinity">63 56:1 1|55 19:1 2|88 51:1 3|17 52:1 4|56 27:1 5|71 69:1 6|98 98:1 7|40 86:1 8|45 4:1 9|22 59:1 10|92 43:2 1|19 91:2 2|39 55:2 3|79 42:2 4|55 44:2 5|9 77:2 6|47 93:2 7|72 44:2 8|46 58:2 9|63 81:2 10|18 76:3 1|59 32:3 2|16 7:3 3|68 62:3 4|5 42:3 5|90 21:3 6|95 29:3 7|55 68:3 8|59 66:3 9|48 7:3 10|81 47:4 1|83 44:4 2|97 58:4 3|36 46:4 4|77 45:4 5|77 34:4 6|10 9:4 7|61 12:4 8|68 3:4 9|87 13:4 10|7 59:5 1|52 95:5 2|33 73:5 3|5 24:5 4|100 73:5 5|79 30:5 6|20 70:5 7|37 28:5 8|83 10:5 9|73 70:5 10|38 14:6 1|32 82:6 2|60 39:6 3|78 39:6 4|50 53:6 5|11 10:6 6|26 50:6 7|67 30:6 8|65 52:6 9|45 24:6 10|1 31:7 1|10 36:7 2|55 27:7 3|81 15:7 4|73 44:7 5|77 19:7 6|63 49:7 7|9 17:7 8|7 99:7 9|13 71:7 10|60 71:8 1|22 23:8 2|12 11:8 3|12 14:8 4|79 25:8 5|12 97:8 6|90 6:8 7|89 35:8 8|31 13:8 9|3 7:8 10|91 83:9 1|21 70:9 2|77 81:9 3|13 91:9 4|61 73:9 5|97 65:9 6|17 44:9 7|2 14:9 8|58 42:9 9|18 94:9 10|16 14:10 1|43 84:10 2|59 22:10 3|17 2:10 4|74 42:10 5|15 30:10 6|96 84:10 7|2 4:10 8|23 71:10 9|23 80:10 10</relation>
    <relation name="R1" arity="2" nbTuples="100" semantics="soft" defaultCost="infinity">94 71:1 1|38 64:1 2|100 71:1 3|84 58:1 4|90 64:1 5|20 26:1 6|17 99:1 7|29 16:1 8|60 42:1 9|8 79:1 10|55 93:2 1|18 70:2 2|87 69:2 3|18 72:2 4|30 26:2 5|68 72:2 6|47 13:2 7|3 19:2 8|10 38:2 9|35 87:2 10|89 69:3 1|47 52:3 2|90 46:3 3|7 20:3 4|33 74:3 5|76 9:3 6|57 2:3 7|94 24:3 8|35 93:3 9|54 78:3 10|88 34:4 1|18 85:4 2|70 45:4 3|10 28:4 4|64 4:4 5|54 63:4 6|29 92:4 7|23 92:4 8|10 58:4 9|65 39:4 10|53 91:5 1|53 87:5 2|84 60:5 3|20 91:5 4|39 20:5 5|6 90:5 6|61 30:5 7|12 2:5 8|82 87:5 9|62 4:5 10|8 26:6 1|9 71:6 2|51 4:6 3|2 72:6 4|39 48:6 5|80 86:6 6|5 94:6 7|24 43:6 8|83 50:6 9|13 74:6 10|2 36:7 1|25 80:7 2|19 81:7 3|7 36:7 4|59 88:7 5|91 68:7 6|58 100:7 7|82 41:7 8|53 41:7 9|24 72:7 10|72 40:8 1|77 23:8 2|84 84:8 3|90 45:8 4|4 99:8 5|95 15:8 6|45 84:8 7|86 79:8 8|100 98:8 9|43 23:8 10|46 25:9 1|41 66:9 2|63 31:9 3|57 93:9 4|6 45:9 5|98 99:9 6|8 93:9 7|15 59:9 8|19 66:9 9|59 27:9 10|69 62:10 1|85 55:10 2|29 24:10 3|85 69:10 4|89 76:10 5|49 29:10 6|91 16:10 7|63 13:10 8|96 26:10 9|17 8:10 10</relation>
    <relation name="R2" arity="2" nbTuples="100" semantics="soft" defaultCost="infinity">2 36:1 1|9 84:1 2|47 52:1 3|98 81:1 4|21 80:1 5|58 49:1 6|80 28:1 7|13 12:1 8|16 15:1 9|53 88:1 10|30 56:2 1|63 95:2 2|13 59:2 3|42 56:2 4|70 14:2 5|77 20:2 6|19 15:2 7|50 8:2 8|9 26:2 9|8 1:2 10|58 50:3 1|71 70:3 2|46 52:3 3|66 94:3 4|48 26:3 5|7 71:3 6|58 11:3 7|77 1:3 8|81 1:3 9|52 70:3 10|76 87:4 1|34 42:4 2|12 78:4 3|78 51:4 4|84 81:4 5|68 37:4 6|56 67:4 7|2 61:4 8|33 8:4 9|50 28:4 10|50 69:5 1|18 9:5 2|59 60:5 3|15 52:5 4|32 25:5 5|26 74:5 6|50 75:5 7|52 7:5 8|36 70:5 9|98 62:5 10|100 72:6 1|24 9:6 2|21 87:6 3|65 25:6 4|43 74:6 5|85 22:6 6|66 62:6 7|2 37:6 8|53 6:6 9|24 93:6 10|4 70:7 1|61 75:7 2|62 31:7 3|62 40:7 4|87 52:7 5|70 61:7 6|21 90:7 7|59 73:7 8|91 66:7 9|95 60:7 10|16 38:8 1|18 43:8 2|10 11:8 3|43 39:8 4|2 95:8 5|3 50:8 6|1 68:8 7|42 30:8 8|28 57:8 9|89 54:8 10|67 100:9 1|40 60:9 2|66 37:9 3|23 66:9 4|5 4:9 5|91 37:9 6|58 27:9 7|70 28:9 8|48 18:9 9|38 93:9 10|45 10:10 1|49 94:10 2|76 13:10 3|94 46:10 4|56 47:10 5|12 69:10 6|82 28:10 7|95 14:10 8|59 26:10 9|1 88:10 10</relation>
    <relation name="R3" arity="2" nbTuples="100" semantics="soft" defaultCost="infinity">9 33:1 1|73 99:1 2|93 66:1 3|95 17:1 4|4 18:1 5|63 24:1 6|56 79:1 7|28 26:1 8|48 46:1 9|56 90:1 10|7 51:2 1|37 59:2 2|58 32:2 3|51 93:2 4|95 10:2 5|92 99:2 6|77 14:2 7|75 99:2 8|40 58:2 9|79 10:2 10|90 38:3 1|74 95:3 2|28 12:3 3|72 97:3 4|32 80:3 5|86 38:3 6|84 76:3 7|6 20:3 8|82 65:3 9|56 79:3 10|40 24:4 1|18 48:4 2|60 66:4 3|58 51:4 4|17 88:4 5|50 50:4 6|63 80:4 7|19 17:4 8|81 66:4 9|8 45:4 10|7 31:5 1|81 35:5 2|50 96:5 3|22 69:5 4|73 33:5 5|22 94:5 6|53 68:5 7|68 27:5 8|59 21:5 9|44 8:5 10|66 61:6 1|26 30:6 2|1 34:6 3|89 82:6 4|96 34:6 5|97 56:6 6|100 89:6 7|31 95:6 8|67 7:6 9|6 61:6 10|74 14:7 1|84 45:7 2|28 3:7 3|48 41:7 4|30 2:7 5|86 70:7 6|9 50:7 7|75 29:7 8|17 7:7 9|82 30:7 10|76 52:8 1|14 58:8 2|99 11:8 3|98 11:8 4|58 84:8 5|73 35:8 6|70 12:8 7|80 97:8 8|69 78:8 9|73 17:8 10|2 24:9 1|53 11:9 2|22 85:9 3|10 67:9 4|79 87:9 5|4 28:9 6|24 42:9 7|41 32:9 8|87 29:9 9|10 3:9 10|3 84:10 1|39 88:10 2|31 20:10 3|61 75:10 4|84 79:10 5|75 27:10 6|28 24:10 7|42 38:10 8|37 54:10 9|7 88:10 10</relation>
    <relation name="R4" arity="2" nbTuples="100" semantics="soft" defaultCost="infinity">76 27:1 1|83 87:1 2|57 72:1 3|92 53:1 4|7 98:1 5|93 82:1 6|46 62:1 7|47 65:1 8|82 26:1 9|20 83:1 10|7 2:2 1|37 40:2 2|62 16:2 3|17 65:2 4|75 37:2 5|43 70:2 6|89 51:2 7|17 95:2 8|40 45:2 9|61 53:2 10|47 58:3 1|19 43:3 2|44 10:3 3|27 83:3 4|90 27:3 5|51 58:3 6|46 59:3 7|55 96:3 8|56 64:3 9|77 22:3 10|91 61:4 1|64 55:4 2|5 92:4 3|43 78:4 4|39 10:4 5|93 9:4 6|55 27:4 7|81 84:4 8|23 35:4 9|64 75:4 10|92 82:5 1|31 39:5 2|49 96:5 3|25 15:5 4|85 92:5 5|37 84:5 6|57 81:5 7|77 10:5 8|43 52:5 9|28 88:5 10|10 1:6 1|85 62:6 2|70 13:6 3|96 46:6 4|75 45:6 5|15 62:6 6|26 79:6 7|27 66:6 8|6 50:6 9|49 16:6 10|95 6:7 1|47 26:7 2|62 90:7 3|66 7:7 4|8 83:7 5|96 11:7 6|7 99:7 7|5 48:7 8|89 59:7 9|32 81:7 10|68 73:8 1|29 46:8 2|12 38:8 3|27 7:8 4|67 18:8 5|73 72:8 6|79 50:8 7|28 99:8 8|41 45:8 9|35 34:8 10|75 100:9 1|66 7:9 2|13 18:9 3|40 72:9 4|51 8:9 5|53 43:9 6|90 15:9 7|2 32:9 8|33 25:9 9|99 2:9 10|90 61:10 1|45 88:10 2|76 86:10 3|34 43:10 4|24 27:10 5|69 25:10 6|96 10:10 7|24 66:10 8|2 21:10 9|73 89:10 10</relation>
    <relation name="R5" arity="2" nbTuples="100" semantics="soft" defaultCost="infinity">50 89:1 1|2 10:1 2|11 7:1 3|61 73:1 4|63 8:1 5|72 39:1 6|9 28:1 7|5 100:1 8|95 94:1 9|46 6:1 10|19 22:2 1|35 20:2 2|24 81:2 3|18 98:2 4|19 56:2 5|76 22:2 6|73 39:2 7|98 20:2 8|74 11:2 9|63 40:2 10|2 22:3 1|43 55:3 2|33 5:3 3|90 3:3 4|64 2:3 5|78 9:3 6|7 26:3 7|89 46:3 8|76 16:3 9|79 45:3 10|92 17:4 1|36 1:4 2|58 41:4 3|62 44:4 4|10 40:4 5|25 20:4 6|50 68:4 7|10 52:4 8|69 91:4 9|71 1:4 10|5 38:5 1|20 19:5 2|78 75:5 3|23 26:5 4|7 69:5 5|60 12:5 6|66 34:5 7|99 25:5 8|84 89:5 9|69 72:5 10|77 95:6 1|80 32:6 2|97 36:6 3|28 55:6 4|62 1:6 5|15 88:6 6|32 9:6 7|100 57:6 8|78 8:6 9|30 13:6 10|21 79:7 1|14 32:7 2|57 84:7 3|48 55:7 4|83 79:7 5|23 37:7 6|27 42:7 7|55 75:7 8|43 51:7 9|93 77:7 10|72 84:8 1|68 44:8 2|77 6:8 3|75 27:8 4|85 39:8 5|95 47:8 6|99 25:8 7|81 51:8 8|42 29:8 9|96 24:8 10|75 27:9 1|59 53:9 2|93 1:9 3|74 99:9 4|39 47:9 5|45 24:9 6|67 80:9 7|68 65:9 8|40 28:9 9|39 70:9 10|16 70:10 1|15 35:10 2|55 18:10 3|11 39:10 4|61 80:10 5|11 79:10 6|31 6:10 7|67 84:10 8|8 62:10 9|88 99:10 10</relation>
    <relation name="R6" arity="2" nbTuples="100" semantics="soft" defaultCost="infinity">54 60:1 1|7 14:1 2|47 93:1 3|75 15:1 4|59 40:1 5|66 44:1 6|55 21:1 7|34 65:1 8|14 2:1 9|11 26:1 10|58 83:2 1|64 45:2 2|58 14:2 3|44 33:2 4|41 38:2 5|27 37:2 6|74 53:2 7|35 29:2 8|87 88:2 9|37 1:2 10|15 47:3 1|71 30:3 2|97 86:3 3|14 33:3 4|23 95:3 5|10 63:3 6|34 31:3 7|1 11:3 8|15 67:3 9|72 67:3 10|64 23:4 1|84 84:4 2|14 62:4 3|5 87:4 4|9 22:4 5|72 75:4 6|52 100:4 7|100 62:4 8|37 11:4 9|26 5:4 10|77 45:5 1|55 8:5 2|32 3:5 3|40 49:5 4|45 7:5 5|14 49:5 6|40 96:5 7|13 94:5 8|63 70:5 9|17 38:5 10|82 86:6 1|81 63:6 2|28 23:6 3|41 78:6 4|64 8:6 5|68 98:6 6|77 16:6 7|33 38:6 8|48 27:6 9|95 49:6 10|40 53:7 1|44 14:7 2|42 31:7 3|63 100:7 4|53 100:7 5|29 94:7 6|35 91:7 7|79 11:7 8|89 68:7 9|67 6:7 10|92 78:8 1|1 87:8 2|9 97:8 3|14 83:8 4|62 65:8 5|24 87:8 6|25 59:8 7|97 57:8 8|88 46:8 9|28 29:8 10|51 39:9 1|15 69:9 2|14 56:9 3|58 68:9 4|70 89:9 5|94 63:9 6|10 73:9 7|23 41:9 8|50 37:9 9|18 88:9 10|97 30:10 1|2 9:10 2|73 6:10 3|43 51:10 4|10 73:10 5|27 54:10 6|76 87:10 7|43 62:10 8|42 44:10 9|74 86:10 10</relation>
    <relation name="R7" arity="2" nbTuples="100" semantics="soft" defaultCost="infinity">17 51:1 1|72 87:1 2|64 76:1 3|52 77:1 4|100 3:1 5|16 1:1 6|5 18:1 7|15 51:1 8|42 23:1 9|90 88:1 10|42 45:2 1|12 61:2 2|47 26:2 3|88 46:2 4|24 3:2 5|53 42:2 6|35 52:2 7|97 94:2 8|55 4:2 9|52 48:2 10|35 66:3 1|44 81:3 2|73 77:3 3|88 75:3 4|31 19:3 5|9 50:3 6|32 24:3 7|91 42:3 8|45 18:3 9|58 99:3 10|65 48:4 1|28 97:4 2|69 83:4 3|53 53:4 4|67 45:4 5|66 45:4 6|89 10:4 7|47 36:4 8|59 87:4 9|30 30:4 10|74 58:5 1|86 98:5 2|91 38:5 3|86 21:5 4|8 26:5 5|57 50:5 6|14 58:5 7|2 66:5 8|93 100:5 9|72 96:5 10|23 10:6 1|88 33:6 2|61 65:6 3|56 82:6 4|47 81:6 5|8 50:6 6|48 41:6 7|95 91:6 8|46 52:6 9|10 97:6 10|51 65:7 1|63 51:7 2|37 100:7 3|30 25:7 4|46 30:7 5|22 44:7 6|57 18:7 7|53 11:7 8|42 70:7 9|74 32:7 10|35 75:8 1|41 60:8 2|12 28:8 3|2 25:8 4|41 62:8 5|72 12:8 6|8 68:8 7|35 76:8 8|17 81:8 9|29 34:8 10|72 2:9 1|22 63:9 2|22 97:9 3|51 91:9 4|75 55:9 5|1 4:9 6|43 36:9 7|30 17:9 8|64 78:9 9|90 7:9 10|43 13:10 1|6 49:10 2|99 86:10 3|49 47:10 4|67 25:10 5|16 91:10 6|97 94:10 7|81 45:10 8|13 21:10 9|73 7:10 10</relation>
    <relation name="R8" arity="2" nbTuples="100" semantics="soft" defaultCost="infinity">31 49:1 1|76 60:1 2|42 67:1 3|97 77:1 4|35 10:1 5|9 38:1 6|88 47:1 7|25 53:1 8|23 13:1 9|51 80:1 10|83 67:2 1|66 5:2 2|32 16:2 3|60 9:2 4|22 62:2 5|74 50:2 6|18 18:2 7|49 64:2 8|20 19:2 9|65 82:2 10|95 99:3 1|52 41:3 2|44 64:3 3|100 74:3 4|80 27:3 5|42 61:3 6|13 85:3 7|98 5:3 8|92 11:3 9|60 37:3 10|14 77:4 1|66 22:4 2|11 21:4 3|72 71:4 4|60 31:4 5|53 74:4 6|92 90:4 7|58 93:4 8|99 23:4 9|62 40:4 10|8 65:5 1|82 39:5 2|54 45:5 3|84 56:5 4|49 86:5 5|36 23:5 6|30 5:5 7|33 25:5 8|5 100:5 9|24 35:5 10|49 93:6 1|97 35:6 2|14 38:6 3|33 100:6 4|79 57:6 5|35 50:6 6|54 21:6 7|27 59:6 8|69 78:6 9|88 22:6 10|3 61:7 1|37 55:7 2|16 9:7 3|76 60:7 4|98 80:7 5|49 47:7 6|17 28:7 7|100 51:7 8|76 75:7 9|7 84:7 10|87 20:8 1|87 94:8 2|70 66:8 3|80 100:8 4|41 81:8 5|23 34:8 6|86 50:8 7|66 20:8 8|73 25:8 9|75 71:8 10|97 15:9 1|32 97:9 2|90 11:9 3|6 100:9 4|31 97:9 5|7 5:9 6|67 50:9 7|9 5:9 8|26 97:9 9|79 55:9 10|35 42:10 1|34 95:10 2|82 64:10 3|72 34:10 4|35 45:10 5|84 92:10 6|48 37:10 7|89 58:10 8|75 4:10 9|94 68:10 10</relation>
    <relation name="R9" arity="2" nbTuples="100" semantics="soft" defaultCost="infinity">7 87:1 1|55 99:1 2|94 71:1 3|21 18:1 4|55 7:1 5|100 31:1 6|4 86:1 7|15 9:1 8|78 40:1 9|61 97:1 10|72 25:2 1|46 37:2 2|88 48:2 3|90 97:2 4|71 19:2 5|3 87:2 6|69 48:2 7|99 47:2 8|89 5:2 9|100 76:2 10|22 81:3 1|91 65:3 2|100 58:3 3|39 29:3 4|38 91:3 5|34 70:3 6|18 16:3 7|33 6:3 8|33 26:3 9|99 11:3 10|99 5:4 1|80 100:4 2|6 74:4 3|61 69:4 4|62 19:4 5|31 44:4 6|17 22:4 7|27 81:4 8|29 16:4 9|19 32:4 10|5 88:5 1|52 83:5 2|22 18:5 3|18 18:5 4|77 58:5 5|50 91:5 6|66 59:5 7|52 48:5 8|42 38:5 9|15 38:5 10|72 94:6 1|94 59:6 2|71 95:6 3|98 56:6 4|17 57:6 5|96 29:6 6|19 61:6 7|25 66:6 8|27 65:6 9|58 67:6 10|25 5:7 1|37 5:7 2|41 70:7 3|23 87:7 4|73 8:7 5|82 26:7 6|20 15:7 7|57 95:7 8|2 99:7 9|7 26:7 10|8 72:8 1|45 81:8 2|73 26:8 3|23 97:8 4|71 28:8 5|18 8:8 6|48 79:8 7|35 8:8 8|72 72:8 9|1 27:8 10|32 90:9 1|65 67:9 2|64 98:9 3|15 64:9 4|81 67:9 5|10 3:9 6|85 16:9 7|13 60:9 8|84 44:9 9|15 90:9 10|14 48:10 1|10 63:10 2|65 61:10 3|43 83:10 4|15 40:10 5|38 93:10 6|70 91:10 7|93 52:10 8|55 24:10 9|38 30:10 10</relation>
    <relation name="R10" arity="2" nbTuples="100" semantics="soft" defaultCost="infinity">26 82:1 1|71 28:1 2|15 10:1 3|80 19:1 4|92 92:1 5|33 94:1 6|95 93:1 7|59 55:1 8|48 28:1 9|58 98:1 10|91 99:2 1|10 16:2 2|73 10:2 3|98 47:2 4|9 16:2 5|53 64:2 6|18 29:2 7|40 41:2 8|22 66:2 9|41 96:2 10|86 70:3 1|62 26:3 2|2 36:3 3|92 63:3 4|50 15:3 5|64 90:3 6|76 61:3 7|11 51:3 8|94 56:3 9|19 34:3 10|92 27:4 1|45 3:4 2|49 68:4 3|67 83:4 4|83 38:4 5|21 44:4 6|51 29:4 7|50 24:4 8|80 66:4 9|61 10:4 10|65 2:5 1|57 83:5 2|4 90:5 3|79 7:5 4|20 86:5 5|23 77:5 6|34 63:5 7|90 53:5 8|83 24:5 9|29 17:5 10|48 94:6 1|5 75:6 2|47 26:6 3|49 28:6 4|57 17:6 5|79 67:6 6|4 20:6 7|84 17:6 8|1 85:6 9|38 23:6 10|56 72:7 1|63 17:7 2|74 26:7 3|5 9:7 4|57 18:7 5|87 78:7 6|87 22:7 7|1 46:7 8|2 95:7 9|76 84:7 10|97 24:8 1|88 86:8 2|5 86:8 3|19 15:8 4|48 100:8 5|76 45:8 6|36 92:8 7|44 88:8 8|19 78:8 9|30 98:8 10|91 5:9 1|73 45:9 2|61 48:9 3|27 50:9 4|39 61:9 5|5 73:9 6|75 4:9 7|50 61:9 8|61 66:9 9|51 63:9 10|62 73:10 1|41 49:10 2|62 45:10 3|34 58:10 4|38 44:10 5|31 48:10 6|39 55:10 7|93 42:10 8|18 90:10 9|17 55:10 10</relation>
    <relation name="R11" arity="2" nbTuples="100" semantics="soft" defaultCost="infinity">30 59:1 1|76 68:1 2|82 65:1 3|67 6:1 4|75 55:1 5|10 27:1 6|2 97:1 7|65 79:1 8|64 92:1 9|83 98:1 10|77 22:2 1|28 89:2 2|49 41:2 3|59 58:2 4|14 35:2 5|60 44:2 6|61 93:2 7|36 13:2 8|52 35:2 9|17 68:2 10|43 88:3 1|7 83:3 2|7 100:3 3|7 5:3 4|88 23:3 5|75 75:3 6|95 32:3 7|50 67:3 8|64 69:3 9|48 100:3 10|60 34:4 1|57 100:4 2|39 9:4 3|3 25:4 4|14 16:4 5|24 58:4 6|55 76:4 7|5 85:4 8|54 63:4 9|33 19:4 10|7 45:5 1|8 68:5 2|34 84:5 3|14 95:5 4|34 19:5 5|84 61:5 6|94 30:5 7|11 3:5 8|14 4:5 9|54 28:5 10|68 73:6 1|50 7:6 2|32 62:6 3|15 44:6 4|39 56:6 5|9 48:6 6|60 99:6 7|90 8:6 8|6 69:6 9|29 20:6 10|62 21:7 1|43 25:7 2|74 9:7 3|31 58:7 4|27 50:7 5|34 7:7 6|91 32:7 7|8 50:7 8|77 10:7 9|12 43:7 10|89 100:8 1|23 89:8 2|8 3:8 3|67 51:8 4|8 83:8 5|26 18:8 6|71 49:8 7|88 84:8 8|2 75:8 9|73 47:8 10|86 51:9 1|2 83:9 2|60 16:9 3|8 36:9 4|57 11:9 5|85 74:9 6|92 53:9 7|36 77:9 8|30 13:9 9|73 64:9 10|62 66:10 1|8 18:10 2|97 44:10 3|24 93:10 4|70 46:10 5|96 6:10 6|63 15:10 7|89 26:10 8|10 1:10 9|20 59:10 10</relation>
    <relation name="R12" arity="2" nbTuples="100" semantics="soft" defaultCost="infinity">8 19:1 1|1 95:1 2|61 27:1 3|53 75:1 4|26 19:1 5|8 47:1 6|82 74:1 7|35 43:1 8|10 62:1 9|82 38:1 10|29 84:2 1|51 26:2 2|22 65:2 3|87 76:2 4|6 95:2 5|67 15:2 6|66 10:2 7|5 20:2 8|11 22:2 9|22 83:2 10|58 57:3 1|37 73:3 2|61 70:3 3|22 84:3 4|53 46:3 5|23 36:3 6|88 44:3 7|87 80:3 8|65 60:3 9|64 5:3 10|47 48:4 1|41 88:4 2|23 66:4 3|36 28:4 4|73 89:4 5|55 84:4 6|13 49:4 7|15 56:4 8|87 46:4 9|74 93:4 10|9 20:5 1|74 62:5 2|34 47:5 3|90 73:5 4|8 55:5 5|2 93:5 6|97 79:5 7|44 55:5 8|7 86:5 9|71 99:5 10|27 21:6 1|75 1:6 2|87 74:6 3|41 44:6 4|85 65:6 5|34 6:6 6|2 16:6 7|82 92:6 8|77 82:6 9|41 21:6 10|81 73:7 1|60 34:7 2|31 37:7 3|59 18:7 4|86 19:7 5|98 76:7 6|58 60:7 7|94 93:7 8|96 53:7 9|30 33:7 10|79 30:8 1|68 83:8 2|6 16:8 3|99 82:8 4|23 30:8 5|4 53:8 6|49 12:8 7|61 64:8 8|19 78:8 9|32 67:8 10|3 24:9 1|8 50:9 2|41 38:9 3|3 65:9 4|19 67:9 5|18 14:9 6|83 78:9 7|61 87:9 8|92 26:9 9|85 63:9 10|70 16:10 1|32 34:10 2|65 72:10 3|8 18:10 4|24 74:10 5|100 59:10 6|26 55:10 7|17 73:10 8|50 41:10 9|1 7:10 10</relation>
    <relation name="R13" arity="2" nbTuples="100" semantics="soft" defaultCost="infinity">52 99:1 1|84 38:1 2|16 99:1 3|57 71:1 4|98 74:1 5|46 63:1 6|28 81:1 7|5 22:1 8|43 10:1 9|20 10:1 10|31 44:2 1|22 25:2 2|34 69:2 3|6 90:2 4|94 91:2 5|41 60:2 6|100 97:2 7|4 5:2 8|43 81:2 9|3 3:2 10|19 31:3 1|85 62:3 2|65 86:3 3|91 39:3 4|55 14:3 5|98 36:3 6|1 10:3 7|54 6:3 8|17 61:3 9|97 4:3 10|70 67:4 1|2 5:4 2|86 68:4 3|24 88:4 4|37 74:4 5|32 11:4 6|24 57:4 7|88 58:4 8|82 33:4 9|29 76:4 10|61 12:5 1|11 3:5 2|43 79:5 3|34 9:5 4|12 26:5 5|43 63:5 6|53 34:5 7|84 76:5 8|91 90:5 9|65 72:5 10|73 91:6 1|68 53:6 2|6 76:6 3|30 73:6 4|3 17:6 5|40 21:6 6|52 93:6 7|10 88:6 8|24 47:6 9|3 91:6 10|55 39:7 1|48 64:7 2|100 11:7 3|39 100:7 4|12 56:7 5|44 17:7 6|39 23:7 7|54 11:7 8|39 69:7 9|8 68:7 10|1 3:8 1|64 6:8 2|28 69:8 3|67 14:8 4|90 33:8 5|44 65:8 6|62 69:8 7|15 97:8 8|85 57:8 9|11 60:8 10|52 38:9 1|27 60:9 2|80 81:9 3|5 12:9 4|83 99:9 5|94 99:9 6|42 23:9 7|19 88:9 8|97 46:9 9|37 56:9 10|24 35:10 1|51 35:10 2|37 9:10 3|10 1:10 4|60 85:10 5|10 87:10 6|28 77:10 7|7 23:10 8|58 68:10 9|89 77:10 10</relation>
    <relation name="R14" arity="2" nbTuples="100" semantics="soft" defaultCost="infinity">92 55:1 1|26 87:1 2|59 3:1 3|83 49:1 4|98 30:1 5|50 69:1 6|17 10:1 7|15 54:1 8|98 39:1 9|63 55:1 10|35 95:2 1|13 71:2 2|14 100:2 3|2 59:2 4|46 72:2 5|30 86:2 6|65 30:2 7|4 17:2 8|43 10:2 9|10 22:2 10|52 55:3 1|19 47:3 2|77 82:3 3|49 4:3 4|38 11:3 5|84 81:3 6|89 43:3 7|84 1:3 8|96 63:3 9|82 20:3 10|42 86:4 1|36 77:4 2|6 9:4 3|32 63:4 4|69 34:4 5|63 44:4 6|33 36:4 7|82 99:4 8|52 71:4 9|21 8:4 10|1 52:5 1|5 89:5 2|5 23:5 3|24 31:5 4|63 12:5 5|18 50:5 6|8 48:5 7|53 64:5 8|27 99:5 9|67 33:5 10|39 80:6 1|73 32:6 2|72 49:6 3|65 56:6 4|84 52:6 5|27 60:6 6|90 8:6 7|57 32:6 8|23 85:6 9|40 65:6 10|18 75:7 1|62 99:7 2|36 13:7 3|48 84:7 4|56 73:7 5|9 46:7 6|57 98:7 7|24 85:7 8|79 32:7 9|69 99:7 10|87 35:8 1|78 82:8 2|98 96:8 3|58 94:8 4|32 67:8 5|47 78:8 6|15 81:8 7|44 67:8 8|36 48:8 9|7 69:8 10|86 38:9 1|1 29:9 2|21 31:9 3|66 8:9 4|91 12:9 5|86 14:9 6|47 71:9 7|18 12:9 8|60 92:9 9|36 1:9 10|71 61:10 1|88 48:10 2|18 98:10 3|100 71:10 4|54 47:10 5|69 37:10 6|43 41:10 7|65 43:10 8|45 93:10 9|47 69:10 10</relation>
    <relation name="R15" arity="2" nbTuples="100" semantics="soft" defaultCost="infinity">49 62:1 1|33 73:1 2|53 85:1 3|69 6:1 4|40 40:1 5|71 57:1 6|67 1:1 7|83 23:1 8|94 97:1 9|23 41:1 10|9 78:2 1|77 17:2 2|77 81:2 3|58 25:2 4|10 64:2 5|77 72:2 6|95 79:2 7|21 39:2 8|47 30:2 9|90 75:2 10|28 84:3 1|69 6:3 2|93 73:3 3|1 13:3 4|17 47:3 5|35 30:3 6|60 51:3 7|58 90:3 8|80 64:3 9|57 70:3 10|27 22:4 1|10 57:4 2|97 81:4 3|38 94:4 4|1 70:4 5|77 40:4 6|80 32:4 7|51 16:4 8|52 54:4 9|58 99:4 10|11 29:5 1|95 61:5 2|95 10:5 3|26 64:5 4|31 70:5 5|60 24:5 6|40 85:5 7|55 33:5 8|100 45:5 9|66 96:5 10|24 85:6 1|72 18:6 2|66 37:6 3|78 92:6 4|83 76:6 5|41 75:6 6|10 74:6 7|18 96:6 8|45 56:6 9|14 65:6 10|63 53:7 1|24 8:7 2|44 93:7 3|12 22:7 4|98 50:7 5|17 55:7 6|81 6:7 7|9 26:7 8|53 8:7 9|91 9:7 10|98 11:8 1|53 13:8 2|44 33:8 3|30 24:8 4|28 85:8 5|26 61:8 6|55 59:8 7|19 69:8 8|32 5:8 9|31 40:8 10|33 64:9 1|100 43:9 2|54 65:9 3|81 18:9 4|12 43:9 5|84 78:9 6|40 86:9 7|89 51:9 8|49 65:9 9|42 79:9 10|8 63:10 1|13 6:10 2|53 79:10 3|12 52:10 4|68 24:10 5|100 1:10 6|24 43:10 7|4 20:10 8|15 83:10 9|27 41:10 10</relation>
    <relation name="R16" arity="2" nbTuples="100" semantics="soft" defaultCost="infinity">49 90:1 1|98 29:1 2|64 18:1 3|30 5:1 4|10 53:1 5|52 85:1 6|89 17:1 7|82 10:1 8|8 14:1 9|71 98:1 10|77 48:2 1|53 36:2 2|9 57:2 3|17 90:2 4|29 71:2 5|53 16:2 6|56 31:2 7|40 19:2 8|51 79:2 9|71 14:2 10|16 45:3 1|69 22:3 2|30 51:3 3|25 35:3 4|51 78:3 5|1 68:3 6|75 45:3 7|3 53:3 8|25 50:3 9|58 80:3 10|81 65:4 1|72 51:4 2|96 91:4 3|25 74:4 4|35 83:4 5|63 97:4 6|51 23:4 7|68 17:4 8|81 95:4 9|67 14:4 10|80 18:5 1|99 91:5 2|9 52:5 3|8 8:5 4|7 10:5 5|49 47:5 6|30 81:5 7|70 67:5 8|9 73:5 9|52 48:5 10|68 97:6 1|88 47:6 2|4 85:6 3|61 62:6 4|53 71:6 5|51 99:6 6|81 57:6 7|36 42:6 8|28 1:6 9|52 9:6 10|7 80:7 1|94 5:7 2|87 95:7 3|97 63:7 4|38 17:7 5|93 7:7 6|99 81:7 7|61 45:7 8|6 72:7 9|100 57:7 10|6 89:8 1|41 29:8 2|70 74:8 3|66 31:8 4|85 70:8 5|57 43:8 6|50 79:8 7|99 81:8 8|13 52:8 9|86 94:8 10|89 87:9 1|14 41:9 2|86 48:9 3|44 96:9 4|94 99:9 5|3 77:9 6|62 61:9 7|48 28:9 8|62 92:9 9|56 37:9 10|50 56:10 1|16 25:10 2|6 62:10 3|8 96:10 4|52 97:10 5|91 81:10 6|10 74:10 7|22 1:10 8|26 55:10 9|2 95:10 10</relation>
    <relation name="R17" arity="2" nbTuples="100" semantics="soft" defaultCost="infinity">93 28:1 1|7 64:1 2|48 50:1 3|87 22:1 4|64 8:1 5|42 49:1 6|64 77:1 7|57 79:1 8|86 94:1 9|67 67:1 10|79 27:2 1|59 42:2 2|95 39:2 3|31 60:2 4|19 12:2 5|71 19:2 6|34 53:2 7|37 44:2 8|58 37:2 9|55 87:2 10|92 35:3 1|16 45:3 2|5 95:3 3|25 37:3 4|71 54:3 5|11 39:3 6|81 80:3 7|12 54:3 8|18 67:3 9|61 98:3 10|47 22:4 1|58 36:4 2|85 19:4 3|17 70:4 4|47 14:4 5|36 19:4 6|14 74:4 7|29 84:4 8|86 69:4 9|92 63:4 10|58 62:5 1|78 41:5 2|57 33:5 3|75 30:5 4|84 50:5 5|51 12:5 6|83 43:5 7|62 48:5 8|16 62:5 9|86 88:5 10|40 5:6 1|26 28:6 2|21 14:6 3|24 38:6 4|76 28:6 5|98 10:6 6|39 37:6 7|49 62:6 8|47 39:6 9|9 33:6 10|16 3:7 1|12 57:7 2|30 74:7 3|23 51:7 4|87 75:7 5|55 33:7 6|79 7:7 7|93 61:7 8|15 51:7 9|92 33:7 10|47 72:8 1|2 95:8 2|93 69:8 3|9 57:8 4|83 84:8 5|81 4:8 6|54 92:8 7|90 2:8 8|70 71:8 9|96 31:8 10|57 99:9 1|82 41:9 2|80 61:9 3|51 44:9 4|33 39:9 5|59 25:9 6|43 94:9 7|76 98:9 8|16 27:9 9|38 79:9 10|66 63:10 1|56 24:10 2|88 98:10 3|63 15:10 4|60 81:10 5|44 71:10 6|19 37:10 7|71 93:10 8|32 44:10 9|69 57:10 10</relation>
    <relation name="R18" arity="2" nbTuples="100" semantics="soft" defaultCost="infinity">85 55:1 1|87 2:1 2|79 37:1 3|8 92:1 4|69 84:1 5|20 33:1 6|72 91:1 7|9 93:1 8|15 97:1 9|61 81:1 10|27 8:2 1|66 96:2 2|70 95:2 3|98 87:2 4|4 92:2 5|93 23:2 6|23 4:2 7|10 1:2 8|60 61:2 9|44 91:2 10|52 73:3 1|88 53:3 2|76 32:3 3|74 40:3 4|20 76:3 5|11 31:3 6|16 96:3 7|43 30:3 8|89 51:3 9|65 21:3 10|89 38:4 1|7 35:4 2|38 35:4 3|88 64:4 4|29 50:4 5|43 31:4 6|2 62:4 7|81 11:4 8|5 56:4 9|3 57:4 10|76 59:5 1|4 7:5 2|35 47:5 3|10 94:5 4|53 42:5 5|72 21:5 6|68 84:5 7|8 99:5 8|74 90:5 9|94 4:5 10|35 33:6 1|64 69:6 2|20 60:6 3|35 42:6 4|15 23:6 5|65 54:6 6|83 74:6 7|94 45:6 8|50 55:6 9|53 15:6 10|73 81:7 1|20 74:7 2|100 96:7 3|11 100:7 4|71 78:7 5|16 9:7 6|35 34:7 7|78 10:7 8|19 46:7 9|98 5:7 10|98 84:8 1|54 45:8 2|16 34:8 3|13 90:8 4|87 70:8 5|34 63:8 6|57 98:8 7|37 2:8 8|37 21:8 9|79 5:8 10|36 68:9 1|92 63:9 2|8 50:9 3|100 59:9 4|97 18:9 5|64 57:9 6|1 16:9 7|38 53:9 8|9 47:9 9|19 29:9 10|66 84:10 1|39 20:10 2|94 5:10 3|28 49:10 4|63 30:10 5|74 80:10 6|32 14:10 7|67 97:10 8|6 48:10 9|53 97:10 10</relation>
    <relation name="R19" arity="2" nbTuples="100" semantics="soft" defaultCost="infinity">39 73:1 1|43 60:1 2|87 77:1 3|21 44:1 4|63 49:1 5|62 52:1 6|63 47:1 7|47 69:1 8|69 88:1 9|50 3:1 10|62 89:2 1|40 32:2 2|3 2:2 3|72 58:2 4|25 92:2 5|49 84:2 6|38 15:2 7|42 11:2 8|7 91:2 9|36 89:2 10|70 66:3 1|85 41:3 2|93 100:3 3|32 3:3 4|99 20:3 5|15 34:3 6|4 52:3 7|4 84:3 8|7 19:3 9|38 13:3 10|99 94:4 1|2 84:4 2|49 74:4 3|83 97:4 4|4 46:4 5|62 38:4 6|76 98:4 7|37 77:4 8|16 41:4 9|83 70:4 10|91 7:5 1|16 65:5 2|62 80:5 3|7 71:5 4|94 53:5 5|21 68:5 6|23 85:5 7|64 18:5 8|56 69:5 9|42 74:5 10|41 36:6 1|64 36:6 2|56 27:6 3|20 78:6 4|71 13:6 5|52 33:6 6|36 47:6 7|75 63:6 8|51 84:6 9|56 56:6 10|92 15:7 1|61 19:7 2|98 20:7 3|82 40:7 4|82 79:7 5|8 74:7 6|53 8:7 7|62 52:7 8|20 52:7 9|60 62:7 10|40 12:8 1|30 62:8 2|15 27:8 3|22 55:8 4|96 95:8 5|4 79:8 6|29 82:8 7|67 24:8 8|2 99:8 9|88 39:8 10|1 49:9 1|75 29:9 2|25 49:9 3|19 40:9 4|50 49:9 5|100 29:9 6|23 30:9 7|41 47:9 8|37 32:9 9|95 70:9 10|17 58:10 1|56 25:10 2|74 75:10 3|23 5:10 4|90 21:10 5|4 65:10 6|98 19:10 7|55 34:10 8|91 90:10 9|61 16:10 10</relation>
    <relation name="R20" arity="2" nbTuples="100" semantics="soft" defaultCost="infinity">46 57:1 1|21 74:1 2|56 16:1 3|64 36:1 4|2 94:1 5|62 9:1 6|47 48:1 7|93 21:1 8|6 51:1 9|17 66:1 10|8 55:2 1|80 81:2 2|36 75:2 3|15 19:2 4|69 39:2 5|17 73:2 6|13 82:2 7|84 25:2 8|36 62:2 9|86 2:2 10|89 50:3 1|81 37:3 2|72 18:3 3|33 57:3 4|7 28:3 5|1 47:3 6|47 44:3 7|55 41:3 8|59 29:3 9|42 61:3 10|5 36:4 1|84 8:4 2|65 39:4 3|3 2:4 4|86 15:4 5|69 29:4 6|63 38:4 7|64 97:4 8|95 65:4 9|2 30:4 10|82 29:5 1|74 93:5 2|7 26:5 3|41 89:5 4|16 23:5 5|30 6:5 6|55 33:5 7|22 86:5 8|55 5:5 9|38 1:5 10|37 20:6 1|52 29:6 2|18 9:6 3|90 55:6 4|27 26:6 5|44 14:6 6|95 59:6 7|87 56:6 8|100 90:6 9|34 88:6 10|9 54:7 1|93 31:7 2|89 5:7 3|66 15:7 4|31 7:7 5|13 8:7 6|34 74:7 7|70 78:7 8|33 70:7 9|21 66:7 10|100 93:8 1|49 58:8 2|48 95:8 3|75 17:8 4|65 43:8 5|46 71:8 6|68 30:8 7|6 19:8 8|12 76:8 9|72 63:8 10|18 33:9 1|64 37:9 2|74 23:9 3|6 84:9 4|64 49:9 5|58 69:9 6|9 63:9 7|5 3:9 8|64 14:9 9|15 33:9 10|19 18:10 1|71 16:10 2|51 48:10 3|65 67:10 4|24 77:10 5|80 82:10 6|19 59:10 7|7 84:10 8|60 66:10 9|60 73:10 10</relation>
    <relation name="R21" arity="2" nbTuples="100" semantics="soft" defaultCost="infinity">52 87:1 1|15 1:1 2|77 100:1 3|78 29:1 4|11 37:1 5|11 15:1 6|26 94:1 7|67 51:1 8|67 95:1 9|79 13:1 10|92 32:2 1|8 72:2 2|51 19:2 3|31 21:2 4|91 100:2 5|49 5:2 6|62 52:2 7|23 39:2 8|41 33:2 9|16 27:2 10|43 3:3 1|93 21:3 2|94 47:3 3|66 77:3 4|26 79:3 5|81 92:3 6|56 57:3 7|69 63:3 8|97 79:3 9|21 1:3 10|63 77:4 1|29 11:4 2|42 79:4 3|51 71:4 4|74 75:4 5|79 91:4 6|69 62:4 7|60 85:4 8|92 29:4 9|8 22:4 10|14 81:5 1|64 16:5 2|53 96:5 3|6 21:5 4|90 56:5 5|99 98:5 6|10 94:5 7|41 59:5 8|15 39:5 9|61 85:5 10|17 65:6 1|91 43:6 2|43 2:6 3|28 60:6 4|5 62:6 5|5 18:6 6|91 33:6 7|50 79:6 8|72 75:6 9|70 82:6 10|13 46:7 1|97 65:7 2|55 7:7 3|89 45:7 4|85 26:7 5|80 88:7 6|52 39:7 7|22 73:7 8|88 92:7 9|15 96:7 10|97 66:8 1|25 100:8 2|16 22:8 3|76 86:8 4|32 86:8 5|99 9:8 6|36 84:8 7|48 22:8 8|4 63:8 9|31 3:8 10|78 77:9 1|6 46:9 2|83 20:9 3|87 13:9 4|33 57:9 5|53 36:9 6|11 12:9 7|100 37:9 8|96 17:9 9|5 8:9 10|82 91:10 1|45 78:10 2|67 32:10 3|11 68:10 4|43 72:10 5|7 45:10 6|1 6:10 7|29 57:10 8|61 41:10 9|81 33:10 10</relation>
    <relation name="R22" arity="2" nbTuples="100" semantics="soft" defaultCost="infinity">85 72:1 1|10 43:1 2|88 90:1 3|63 77:1 4|61 22:1 5|68 63:1 6|29 55:1 7|8 81:1 8|33 85:1 9|10 14:1 10|80 84:2 1|83 29:2 2|31 79:2 3|85 34:2 4|15 87:2 5|29 57:2 6|20 88:2 7|59 41:2 8|18 17:2 9|7 32:2 10|63 58:3 1|23 19:3 2|92 99:3 3|7 62:3 4|88 9:3 5|6 45:3 6|1 11:3 7|28 43:3 8|27 95:3 9|29 30:3 10|22 64:4 1|66 14:4 2|3 72:4 3|50 99:4 4|4 57:4 5|74 74:4 6|100 61:4 7|50 23:4 8|78 88:4 9|70 76:4 10|43 97:5 1|91 8:5 2|54 58:5 3|7 24:5 4|63 10:5 5|41 79:5 6|95 94:5 7|41 5:5 8|27 89:5 9|22 20:5 10|64 71:6 1|61 60:6 2|65 14:6 3|57 60:6 4|86 29:6 5|51 70:6 6|20 54:6 7|11 21:6 8|57 87:6 9|7 92:6 10|95 71:7 1|45 60:7 2|99 30:7 3|48 98:7 4|87 89:7 5|36 70:7 6|50 97:7 7|57 91:7 8|22 98:7 9|24 29:7 10|32 9:8 1|68 89:8 2|31 8:8 3|5 11:8 4|32 9:8 5|84 18:8 6|44 88:8 7|66 93:8 8|90 4:8 9|74 52:8 10|68 36:9 1|28 25:9 2|94 45:9 3|1 83:9 4|2 70:9 5|63 48:9 6|4 48:9 7|77 15:9 8|90 44:9 9|78 70:9 10|63 89:10 1|36 14:10 2|9 19:10 3|1 53:10 4|82 97:10 5|87 58:10 6|67 51:10 7|97 46:10 8|80 22:10 9|74 68:10 10</relation>
    <relation name="R23" arity="2" nbTuples="100" semantics="soft" defaultCost="infinity">33 70:1 1|8 86:1 2|37 82:1 3|55 17:1 4|37 63:1 5|97 50:1 6|83 92:1 7|99 42:1 8|5 89:1 9|23 14:1 10|33 26:2 1|32 11:2 2|32 85:2 3|5 73:2 4|40 86:2 5|99 25:2 6|82 44:2 7|29 16:2 8|17 69:2 9|24 41:2 10|95 66:3 1|6 65:3 2|78 37:3 3|72 58:3 4|24 30:3 5|8 18:3 6|64 69:3 7|65 8:3 8|32 18:3 9|17 54:3 10|73 20:4 1|87 29:4 2|36 1:4 3|67 94:4 4|10 17:4 5|85 13:4 6|54 67:4 7|75 32:4 8|24 93:4 9|62 75:4 10|21 48:5 1|81 65:5 2|97 9:5 3|2 65:5 4|54 79:5 5|50 91:5 6|95 28:5 7|88 26:5 8|97 90:5 9|2 67:5 10|9 47:6 1|94 75:6 2|74 21:6 3|67 31:6 4|44 84:6 5|63 50:6 6|25 10:6 7|96 29:6 8|19 97:6 9|6 64:6 10|12 92:7 1|62 13:7 2|8 66:7 3|83 40:7 4|7 2:7 5|38 100:7 6|19 68:7 7|42 42:7 8|13 89:7 9|36 91:7 10|92 33:8 1|43 3:8 2|81 64:8 3|36 3:8 4|75 52:8 5|82 21:8 6|99 49:8 7|55 77:8 8|97 88:8 9|90 94:8 10|99 1:9 1|18 32:9 2|53 88:9 3|83 84:9 4|89 20:9 5|41 100:9 6|63 19:9 7|79 49:9 8|4 77:9 9|39 67:9 10|79 79:10 1|12 87:10 2|51 10:10 3|8 88:10 4|49 23:10 5|1 64:10 6|71 74:10 7|60 53:10 8|62 41:10 9|65 33:10 10</relation>
    <relation name="R24" arity="2" nbTuples="100" semantics="soft" defaultCost="infinity">53 62:1 1|95 43:1 2|25 71:1 3|96 69:1 4|72 2:1 5|46 77:1 6|57 7:1 7|8 62:1 8|39 18:1 9|37 49:1 10|3 72:2 1|43 56:2 2|85 13:2 3|26 15:2 4|89 48:2 5|6 20:2 6|2 95:2 7|35 62:2 8|79 72:2 9|42 95:2 10|35 69:3 1|83 84:3 2|12 66:3 3|87 45:3 4|90 54:3 5|72 37:3 6|18 41:3 7|61 8:3 8|88 13:3 9|4 55:3 10|43 95:4 1|78 30:4 2|4 90:4 3|14 41:4 4|42 6:4 5|87 27:4 6|55 98:4 7|55 76:4 8|12 75:4 9|82 2:4 10|28 4:5 1|68 98:5 2|69 79:5 3|32 15:5 4|67 7:5 5|23 54:5 6|3 40:5 7|28 83:5 8|55 97:5 9|21 20:5 10|54 14:6 1|47 68:6 2|61 43:6 3|76 46:6 4|5 65:6 5|64 62:6 6|43 55:6 7|35 73:6 8|73 66:6 9|95 81:6 10|21 11:7 1|95 15:7 2|48 45:7 3|18 48:7 4|62 49:7 5|27 27:7 6|16 84:7 7|26 94:7 8|43 57:7 9|21 85:7 10|60 19:8 1|2 38:8 2|83 21:8 3|98 43:8 4|27 2:8 5|15 99:8 6|58 10:8 7|75 68:8 8|4 32:8 9|92 67:8 10|46 1:9 1|55 42:9 2|44 64:9 3|97 38:9 4|62 81:9 5|96 95:9 6|33 44:9 7|38 71:9 8|74 89:9 9|76 9:9 10|89 41:10 1|68 48:10 2|22 58:10 3|48 2:10 4|28 66:10 5|64 24:10 6|72 87:10 7|72 83:10 8|57 96:10 9|91 6:10 10</relation>
    <relation name="R25" arity="2" nbTuples="100" semantics="soft" defaultCost="infinity">82 63:1 1|46 37:1 2|55 60:1 3|91 2:1 4|61 88:1 5|90 83:1 6|64 33:1 7|51 20:1 8|41 5:1 9|48 15:1 10|5 56:2 1|42 16:2 2|7 8:2 3|11 15:2 4|82 87:2 5|28 17:2 6|39 94:2 7|76 94:2 8|48 28:2 9|88 67:2 10|78 89:3 1|95 17:3 2|34 7:3 3|16 77:3 4|5 51:3 5|91 99:3 6|76 95:3 7|63 72:3 8|99 36:3 9|16 88:3 10|88 85:4 1|58 67:4 2|23 78:4 3|3 67:4 4|62 83:4 5|19 16:4 6|38 26:4 7|40 49:4 8|98 65:4 9|30 20:4 10|58 26:5 1|39 42:5 2|95 7:5 3|61 76:5 4|83 52:5 5|8 96:5 6|49 2:5 7|38 15:5 8|92 21:5 9|35 88:5 10|46 11:6 1|11 62:6 2|56 42:6 3|45 78:6 4|48 10:6 5|64 98:6 6|28 90:6 7|93 56:6 8|2 35:6 9|59 34:6 10|13 5:7 1|84 67:7 2|22 46:7 3|28 4:7 4|6 46:7 5|65 65:7 6|32 39:7 7|38 46:7 8|87 62:7 9|13 61:7 10|61 95:8 1|98 29:8 2|77 66:8 3|99 38:8 4|26 46:8 5|88 50:8 6|13 97:8 7|35 69:8 8|60 85:8 9|14 93:8 10|94 35:9 1|6 51:9 2|55 54:9 3|46 36:9 4|96 92:9 5|58 36:9 6|22 100:9 7|62 55:9 8|70 86:9 9|95 42:9 10|14 60:10 1|23 36:10 2|63 90:10 3|89 48:10 4|43 33:10 5|57 24:10 6|36 95:10 7|33 30:10 8|86 49:10 9|7 50:10 10</relation>
    <relation name="R26" arity="2" nbTuples="100" semantics="soft" defaultCost="infinity">54 36:1 1|66 75:1 2|70 28:1 3|89 17:1 4|79 78:1 5|65 90:1 6|82 7:1 7|54 48:1 8|2 45:1 9|84 93:1 10|38 66:2 1|63 13:2 2|76 47:2 3|64 41:2 4|6 89:2 5|2 94:2 6|50 49:2 7|73 51:2 8|72 36:2 9|8 57:2 10|5 62:3 1|36 97:3 2|95 12:3 3|77 38:3 4|57 75:3 5|59 14:3 6|82 57:3 7|83 60:3 8|60 43:3 9|61 19:3 10|87 8:4 1|21 38:4 2|39 1:4 3|77 42:4 4|13 81:4 5|49 46:4 6|31 81:4 7|86 32:4 8|64 96:4 9|8 43:4 10|2 36:5 1|75 60:5 2|92 40:5 3|36 93:5 4|98 7:5 5|53 57:5 6|15 23:5 7|92 11:5 8|10 84:5 9|65 52:5 10|24 93:6 1|79 32:6 2|89 56:6 3|83 90:6 4|82 11:6 5|28 89:6 6|38 33:6 7|62 52:6 8|96 96:6 9|54 29:6 10|48 98:7 1|89 5:7 2|24 84:7 3|37 21:7 4|74 26:7 5|75 59:7 6|22 81:7 7|67 23:7 8|67 60:7 9|51 3:7 10|65 96:8 1|45 25:8 2|95 55:8 3|85 45:8 4|95 66:8 5|58 63:8 6|31 7:8 7|15 84:8 8|61 38:8 9|52 96:8 10|89 41:9 1|74 91:9 2|85 56:9 3|60 83:9 4|28 26:9 5|57 67:9 6|42 55:9 7|90 79:9 8|65 34:9 9|40 13:9 10|44 90:10 1|55 84:10 2|67 64:10 3|70 29:10 4|83 27:10 5|6 63:10 6|98 100:10 7|67 21:10 8|50 77:10 9|2 58:10 10</relation>
    <relation name="R27" arity="2" nbTuples="100" semantics="soft" defaultCost="infinity">63 70:1 1|21 97:1 2|48 69:1 3|31 48:1 4|61 30:1 5|75 61:1 6|63 69:1 7|59 12:1 8|35 87:1 9|18 55:1 10|62 1:2 1|76 36:2 2|99 30:2 3|30 94:2 4|27 32:2 5|67 34:2 6|63 50:2 7|60 6:2 8|55 23:2 9|15 95:2 10|90 42:3 1|33 61:3 2|69 52:3 3|40 65:3 4|62 41:3 5|95 50:3 6|33 68:3 7|97 39:3 8|38 35:3 9|65 75:3 10|54 34:4 1|14 9:4 2|19 40:4 3|49 14:4 4|25 62:4 5|36 90:4 6|65 39:4 7|20 11:4 8|36 47:4 9|97 46:4 10|35 34:5 1|84 96:5 2|54 59:5 3|42 53:5 4|28 41:5 5|84 18:5 6|61 49:5 7|80 93:5 8|46 33:5 9|9 71:5 10|85 78:6 1|24 68:6 2|33 23:6 3|6 25:6 4|75 64:6 5|55 58:6 6|36 30:6 7|22 4:6 8|98 23:6 9|28 84:6 10|88 71:7 1|16 73:7 2|71 43:7 3|85 41:7 4|33 74:7 5|19 19:7 6|34 7:7 7|61 5:7 8|32 12:7 9|37 41:7 10|48 71:8 1|89 40:8 2|4 90:8 3|18 87:8 4|69 47:8 5|41 58:8 6|16 38:8 7|37 100:8 8|17 60:8 9|71 97:8 10|18 7:9 1|58 65:9 2|64 71:9 3|28 33:9 4|67 48:9 5|83 57:9 6|100 86:9 7|70 39:9 8|23 37:9 9|10 49:9 10|39 97:10 1|93 46:10 2|82 74:10 3|30 26:10 4|93 19:10 5|56 77:10 6|84 57:10 7|64 90:10 8|20 25:10 9|64 71:10 10</relation>
    <relation name="R28" arity="2" nbTuples="100" semantics="soft" defaultCost="infinity">23 34:1 1|10 93:1 2|15 89:1 3|39 91:1 4|33 49:1 5|35 7:1 6|15 91:1 7|2 2:1 8|40 67:1 9|64 12:1 10|21 44:2 1|28 68:2 2|87 35:2 3|28 79:2 4|68 44:2 5|63 80:2 6|89 92:2 7|69 79:2 8|3 56:2 9|5 38:2 10|69 73:3 1|37 28:3 2|30 87:3 3|91 42:3 4|79 44:3 5|5 55:3 6|50 8:3 7|48 53:3 8|4 58:3 9|1 74:3 10|9 28:4 1|89 49:4 2|17 48:4 3|22 61:4 4|6 28:4 5|67 69:4 6|19 67:4 7|87 96:4 8|53 8:4 9|24 30:4 10|84 59:5 1|46 13:5 2|76 13:5 3|89 67:5 4|7 14:5 5|37 53:5 6|95 34:5 7|15 2:5 8|2 41:5 9|81 42:5 10|34 94:6 1|60 82:6 2|12 62:6 3|37 11:6 4|35 83:6 5|53 9:6 6|35 18:6 7|61 48:6 8|86 88:6 9|94 69:6 10|63 30:7 1|54 38:7 2|90 27:7 3|95 33:7 4|86 57:7 5|82 39:7 6|23 2:7 7|34 73:7 8|33 59:7 9|94 100:7 10|72 15:8 1|1 35:8 2|22 29:8 3|94 5:8 4|35 14:8 5|65 46:8 6|56 81:8 7|25 22:8 8|42 72:8 9|48 58:8 10|92 93:9 1|76 74:9 2|18 3:9 3|42 53:9 4|56 39:9 5|24 60:9 6|91 75:9 7|69 58:9 8|87 69:9 9|61 8:9 10|37 73:10 1|67 40:10 2|40 15:10 3|88 25:10 4|90 29:10 5|83 4:10 6|76 32:10 7|52 79:10 8|82 8:10 9|73 84:10 10</relation>
    <relation name="R29" arity="2" nbTuples="100" semantics="soft" defaultCost="infinity">7 7:1 1|72 28:1 2|72 23:1 3|55 9:1 4|95 85:1 5|84 83:1 6|86 28:1 7|70 1:1 8|12 10:1 9|86 74:1 10|87 92:2 1|33 16:2 2|9 63:2 3|79 37:2 4|30 78:2 5|92 44:2 6|52 55:2 7|20 72:2 8|81 51:2 9|19 26:2 10|24 13:3 1|46 10:3 2|7 16:3 3|4 57:3 4|8 48:3 5|31 5:3 6|54 43:3 7|26 85:3 8|82 8:3 9|76 41:3 10|86 34:4 1|17 17:4 2|6 58:4 3|57 6:4 4|40 51:4 5|57 97:4 6|88 28:4 7|77 90:4 8|23 79:4 9|50 26:4 10|33 21:5 1|92 97:5 2|61 31:5 3|75 12:5 4|38 85:5 5|9 78:5 6|71 1:5 7|14 5:5 8|75 83:5 9|84 37:5 10|14 7:6 1|2 31:6 2|73 12:6 3|58 52:6 4|51 10:6 5|42 32:6 6|7 58:6 7|6 26:6 8|24 83:6 9|95 89:6 10|27 91:7 1|7 46:7 2|8 61:7 3|25 72:7 4|10 34:7 5|38 27:7 6|28 19:7 7|59 53:7 8|11 55:7 9|53 70:7 10|28 33:8 1|10 65:8 2|38 80:8 3|22 41:8 4|34 31:8 5|43 4:8 6|85 14:8 7|11 84:8 8|55 50:8 9|6 2:8 10|2 16:9 1|42 91:9 2|4 43:9 3|57 25:9 4|70 73:9 5|70 12:9 6|51 96:9 7|37 54:9 8|24 75:9 9|59 73:9 10|13 71:10 1|87 77:10 2|43 64:10 3|39 34:10 4|66 65:10 5|12 93:10 6|89 27:10 7|82 8:10 8|30 60:10 9|26 89:10 10</relation>
    <relation name="R30" arity="2" nbTuples="100" semantics="soft" defaultCost="infinity">74 61:1 1|38 17:1 2|50 4:1 3|44 67:1 4|77 3:1 5|95 62:1 6|85 44:1 7|96 19:1 8|52 33:1 9|83 31:1 10|74 2:2 1|83 68:2 2|93 74:2 3|10 69:2 4|47 70:2 5|1 42:2 6|44 58:2 7|16 93:2 8|90 62:2 9|100 43:2 10|71 27:3 1|84 16:3 2|87 40:3 3|57 10:3 4|45 82:3 5|28 9:3 6|1 21:3 7|77 15:3 8|84 10:3 9|65 40:3 10|64 14:4 1|55 29:4 2|67 47:4 3|28 37:4 4|81 56:4 5|59 38:4 6|18 61:4 7|91 83:4 8|87 35:4 9|14 13:4 10|13 50:5 1|100 42:5 2|89 32:5 3|9 54:5 4|64 5:5 5|27 57:5 6|99 14:5 7|49 60:5 8|90 79:5 9|15 86:5 10|37 47:6 1|19 3:6 2|65 50:6 3|56 65:6 4|43 38:6 5|39 1:6 6|12 84:6 7|28 100:6 8|60 7:6 9|30 21:6 10|82 34:7 1|95 42:7 2|45 41:7 3|12 63:7 4|36 17:7 5|23 92:7 6|35 3:7 7|7 91:7 8|21 77:7 9|83 41:7 10|79 84:8 1|21 20:8 2|94 7:8 3|48 39:8 4|99 20:8 5|22 87:8 6|69 91:8 7|83 45:8 8|56 15:8 9|47 48:8 10|51 9:9 1|3 16:9 2|20 44:9 3|91 75:9 4|3 86:9 5|54 24:9 6|85 30:9 7|83 68:9 8|63 91:9 9|14 9:9 10|65 6:10 1|22 94:10 2|98 34:10 3|48 13:10 4|66 16:10 5|55 3:10 6|66 86:10 7|52 58:10 8|23 19:10 9|13 5:10 10</relation>
    <relation name="R31" arity="2" nbTuples="100" semantics="soft" defaultCost="infinity">14 37:1 1|66 43:1 2|49 92:1 3|20 6:1 4|54 79:1 5|49 93:1 6|23 52:1 7|67 20:1 8|76 47:1 9|42 82:1 10|28 34:2 1|96 18:2 2|95 80:2 3|60 98:2 4|8 5:2 5|51 86:2 6|40 87:2 7|94 42:2 8|4 100:2 9|74 89:2 10|38 10:3 1|11 65:3 2|2 9:3 3|71 69:3 4|50 32:3 5|87 90:3 6|77 35:3 7|63 29:3 8|52 78:3 9|1 77:3 10|39 33:4 1|1 76:4 2|75 89:4 3|81 18:4 4|10 80:4 5|16 24:4 6|56 82:4 7|90 80:4 8|80 26:4 9|18 84:4 10|48 27:5 1|77 27:5 2|23 56:5 3|86 85:5 4|92 87:5 5|36 90:5 6|85 41:5 7|93 12:5 8|71 21:5 9|51 69:5 10|55 58:6 1|68 54:6 2|73 37:6 3|24 81:6 4|90 17:6 5|90 87:6 6|38 41:6 7|99 95:6 8|62 21:6 9|65 48:6 10|82 36:7 1|43 11:7 2|30 41:7 3|22 66:7 4|10 44:7 5|48 74:7 6|80 95:7 7|44 64:7 8|55 69:7 9|49 35:7 10|60 49:8 1|11 44:8 2|17 26:8 3|92 5:8 4|19 90:8 5|18 12:8 6|93 94:8 7|81 45:8 8|30 28:8 9|8 19:8 10|7 73:9 1|96 4:9 2|35 39:9 3|14 17:9 4|79 61:9 5|64 100:9 6|64 50:9 7|19 50:9 8|22 65:9 9|15 91:9 10|15 22:10 1|67 46:10 2|17 19:10 3|64 94:10 4|78 100:10 5|85 63:10 6|29 85:10 7|91 44:10 8|55 11:10 9|1 8:10 10</relation>
    <relation name="R32" arity="2" nbTuples="100" semantics="soft" defaultCost="infinity">65 40:1 1|27 2:1 2|11 49:1 3|69 50:1 4|65 85:1 5|55 56:1 6|49 75:1 7|37 69:1 8|9 31:1 9|74 65:1 10|99 9:2 1|6 26:2 2|50 47:2 3|14 54:2 4|62 8:2 5|88 50:2 6|23 67:2 7|77 55:2 8|51 40:2 9|49 71:2 10|100 4:3 1|45 35:3 2|22 18:3 3|84 40:3 4|61 8:3 5|91 84:3 6|76 38:3 7|83 28:3 8|22 65:3 9|67 46:3 10|93 35:4 1|71 82:4 2|45 41:4 3|74 89:4 4|11 69:4 5|33 92:4 6|3 91:4 7|23 91:4 8|70 82:4 9|55 84:4 10|88 5:5 1|50 54:5 2|95 97:5 3|44 52:5 4|76 70:5 5|40 86:5 6|52 63:5 7|16 99:5 8|2 38:5 9|72 19:5 10|51 45:6 1|51 28:6 2|89 59:6 3|2 30:6 4|36 22:6 5|61 32:6 6|49 8:6 7|23 20:6 8|11 53:6 9|20 52:6 10|45 13:7 1|95 31:7 2|90 8:7 3|55 12:7 4|77 68:7 5|15 22:7 6|48 78:7 7|87 50:7 8|46 81:7 9|72 45:7 10|52 17:8 1|84 96:8 2|92 97:8 3|28 73:8 4|52 78:8 5|56 73:8 6|12 98:8 7|84 76:8 8|1 39:8 9|3 32:8 10|22 60:9 1|51 56:9 2|10 44:9 3|5 19:9 4|98 31:9 5|30 81:9 6|58 84:9 7|7 60:9 8|17 52:9 9|57 71:9 10|35 21:10 1|44 8:10 2|89 34:10 3|82 39:10 4|57 9:10 5|96 74:10 6|38 72:10 7|82 94:10 8|100 68:10 9|89 53:10 10</relation>
    <relation name="R33" arity="2" nbTuples="100" semantics="soft" defaultCost="infinity">93 48:1 1|24 30:1 2|45 25:1 3|63 7:1 4|77 68:1 5|38 88:1 6|14 13:1 7|83 73:1 8|11 14:1 9|57 66:1 10|56 10:2 1|64 94:2 2|78 23:2 3|31 81:2 4|4 43:2 5|27 13:2 6|10 29:2 7|35 45:2 8|12 94:2 9|21 56:2 10|86 6:3 1|15 90:3 2|50 91:3 3|68 5:3 4|64 17:3 5|53 54:3 6|100 57:3 7|13 47:3 8|84 58:3 9|40 25:3 10|9 61:4 1|97 23:4 2|4 42:4 3|74 86:4 4|66 93:4 5|84 38:4 6|72 61:4 7|53 29:4 8|8 45:4 9|96 95:4 10|34 36:5 1|6 15:5 2|98 92:5 3|50 64:5 4|33 26:5 5|82 5:5 6|14 80:5 7|99 4:5 8|59 69:5 9|11 85:5 10|26 86:6 1|21 92:6 2|36 66:6 3|74 70:6 4|79 97:6 5|4 37:6 6|77 33:6 7|79 51:6 8|96 15:6 9|20 68:6 10|27 94:7 1|15 8:7 2|63 10:7 3|97 38:7 4|81 71:7 5|22 38:7 6|73 51:7 7|21 81:7 8|54 5:7 9|11 39:7 10|25 98:8 1|28 1:8 2|25 15:8 3|32 56:8 4|22 45:8 5|76 1:8 6|91 79:8 7|46 92:8 8|4 25:8 9|96 63:8 10|6 78:9 1|68 24:9 2|7 39:9 3|71 41:9 4|87 68:9 5|94 95:9 6|51 55:9 7|89 42:9 8|5 41:9 9|3 54:9 10|73 94:10 1|65 85:10 2|10 8:10 3|25 68:10 4|71 3:10 5|34 79:10 6|41 7:10 7|96 46:10 8|44 78:10 9|59 50:10 10</relation>
    <relation name="R34" arity="2" nbTuples="100" semantics="soft" defaultCost="infinity">29 16:1 1|51 30:1 2|1 82:1 3|1 18:1 4|92 45:1 5|28 44:1 6|9 80:1 7|50 4:1 8|80 5:1 9|69 13:1 10|98 86:2 1|13 93:2 2|22 100:2 3|62 98:2 4|23 82:2 5|8 24:2 6|74 86:2 7|47 92:2 8|77 70:2 9|12 51:2 10|80 93:3 1|72 88:3 2|87 54:3 3|48 10:3 4|90 96:3 5|3 10:3 6|45 68:3 7|37 83:3 8|2 90:3 9|85 59:3 10|54 4:4 1|23 36:4 2|8 5:4 3|34 34:4 4|89 95:4 5|55 96:4 6|83 59:4 7|1 11:4 8|9 58:4 9|100 60:4 10|29 47:5 1|30 99:5 2|63 8:5 3|95 83:5 4|62 94:5 5|22 7:5 6|77 97:5 7|75 65:5 8|29 40:5 9|41 86:5 10|24 36:6 1|44 44:6 2|61 31:6 3|61 32:6 4|1 8:6 5|58 70:6 6|12 22:6 7|28 76:6 8|73 70:6 9|49 1:6 10|51 27:7 1|65 67:7 2|55 12:7 3|3 62:7 4|88 73:7 5|74 55:7 6|42 29:7 7|74 55:7 8|66 36:7 9|2 21:7 10|17 97:8 1|5 1:8 2|44 67:8 3|68 92:8 4|81 81:8 5|64 56:8 6|44 43:8 7|75 72:8 8|88 19:8 9|43 47:8 10|57 95:9 1|53 51:9 2|99 41:9 3|65 1:9 4|18 96:9 5|5 73:9 6|64 28:9 7|94 63:9 8|90 22:9 9|56 97:9 10|3 22:10 1|53 44:10 2|30 100:10 3|25 59:10 4|53 45:10 5|84 32:10 6|25 25:10 7|66 28:10 8|89 70:10 9|16 47:10 10</relation>
    <relation name="R35" arity="2" nbTuples="100" semantics="soft" defaultCost="infinity">4 4:1 1|54 20:1 2|54 70:1 3|18 53:1 4|89 52:1 5|8 98:1 6|32 40:1 7|49 27:1 8|27 52:1 9|81 85:1 10|68 46:2 1|44 61:2 2|13 64:2 3|55 67:2 4|22 69:2 5|94 54:2 6|4 29:2 7|22 56:2 8|84 42:2 9|97 9:2 10|81 8:3 1|41 45:3 2|15 84:3 3|3 45:3 4|13 65:3 5|99 69:3 6|86 2:3 7|76 86:3 8|18 62:3 9|17 65:3 10|14 1:4 1|41 2:4 2|36 42:4 3|82 94:4 4|39 14:4 5|99 95:4 6|63 13:4 7|94 43:4 8|68 69:4 9|9 56:4 10|92 55:5 1|54 61:5 2|2 34:5 3|96 60:5 4|82 16:5 5|41 68:5 6|11 5:5 7|14 45:5 8|37 73:5 9|47 42:5 10|14 43:6 1|77 5:6 2|69 71:6 3|71 87:6 4|5 65:6 5|50 2:6 6|80 58:6 7|91 34:6 8|3 49:6 9|37 55:6 10|83 92:7 1|66 13:7 2|34 7:7 3|38 84:7 4|55 84:7 5|36 14:7 6|74 27:7 7|40 4:7 8|77 96:7 9|12 25:7 10|97 5:8 1|69 97:8 2|15 15:8 3|96 97:8 4|23 7:8 5|31 13:8 6|56 73:8 7|59 2:8 8|51 36:8 9|1 73:8 10|79 78:9 1|57 55:9 2|24 89:9 3|41 77:9 4|38 81:9 5|89 39:9 6|58 28:9 7|71 40:9 8|99 95:9 9|5 45:9 10|41 17:10 1|8 12:10 2|34 29:10 3|24 3:10 4|75 79:10 5|55 43:10 6|85 22:10 7|26 98:10 8|17 78:10 9|95 17:10 10</relation>
    <relation name="R36" arity="2" nbTuples="100" semantics="soft" defaultCost="infinity">33 76:1 1|23 65:1 2|53 38:1 3|41 56:1 4|51 30:1 5|22 19:1 6|91 55:1 7|28 61:1 8|15 17:1 9|34 74:1 10|80 55:2 1|55 53:2 2|11 3:2 3|99 42:2 4|80 7:2 5|22 32:2 6|54 97:2 7|28 18:2 8|30 93:2 9|96 59:2 10|2 81:3 1|73 2:3 2|4 7:3 3|35 23:3 4|59 99:3 5|89 9:3 6|54 15:3 7|23 68:3 8|58 7:3 9|43 59:3 10|65 3:4 1|9 78:4 2|5 65:4 3|86 63:4 4|81 18:4 5|56 42:4 6|5 32:4 7|86 37:4 8|73 40:4 9|35 62:4 10|100 93:5 1|98 11:5 2|63 65:5 3|26 63:5 4|13 19:5 5|19 21:5 6|27 96:5 7|6 14:5 8|39 62:5 9|34 94:5 10|24 42:6 1|39 89:6 2|67 4:6 3|83 66:6 4|41 93:6 5|100 8:6 6|97 41:6 7|85 95:6 8|54 21:6 9|91 44:6 10|96 56:7 1|95 59:7 2|27 15:7 3|41 92:7 4|11 16:7 5|90 50:7 6|12 58:7 7|90 18:7 8|17 96:7 9|15 100:7 10|19 98:8 1|98 54:8 2|96 9:8 3|22 5:8 4|71 80:8 5|40 4:8 6|40 15:8 7|88 37:8 8|60 30:8 9|61 55:8 10|55 12:9 1|94 47:9 2|68 16:9 3|23 41:9 4|90 49:9 5|5 11:9 6|24 23:9 7|48 82:9 8|22 9:9 9|86 71:9 10|4 20:10 1|47 98:10 2|85 54:10 3|26 62:10 4|6 100:10 5|99 80:10 6|95 24:10 7|80 40:10 8|42 32:10 9|95 58:10 10</relation>
    <relation name="R37" arity="2" nbTuples="100" semantics="soft" defaultCost="infinity">37 38:1 1|31 47:1 2|43 43:1 3|95 2:1 4|5 44:1 5|39 73:1 6|59 29:1 7|30 47:1 8|5 95:1 9|35 12:1 10|7 62:2 1|65 29:2 2|74 76:2 3|69 14:2 4|95 25:2 5|8 65:2 6|67 90:2 7|22 78:2 8|25 29:2 9|18 22:2 10|14 80:3 1|40 47:3 2|55 51:3 3|52 59:3 4|56 53:3 5|53 89:3 6|73 28:3 7|63 33:3 8|7 28:3 9|88 86:3 10|10 84:4 1|25 98:4 2|3 21:4 3|86 61:4 4|96 70:4 5|56 50:4 6|30 46:4 7|73 5:4 8|46 63:4 9|65 89:4 10|51 88:5 1|70 1:5 2|5 25:5 3|33 3:5 4|64 81:5 5|18 49:5 6|20 49:5 7|23 96:5 8|73 3:5 9|58 31:5 10|97 19:6 1|66 7:6 2|40 52:6 3|5 84:6 4|62 73:6 5|64 7:6 6|60 82:6 7|88 67:6 8|51 48:6 9|15 61:6 10|76 17:7 1|58 29:7 2|75 29:7 3|64 90:7 4|19 57:7 5|81 21:7 6|50 57:7 7|98 79:7 8|50 38:7 9|69 21:7 10|89 50:8 1|75 6:8 2|33 45:8 3|14 46:8 4|80 38:8 5|46 95:8 6|63 55:8 7|26 72:8 8|17 37:8 9|90 15:8 10|36 63:9 1|3 4:9 2|49 90:9 3|99 81:9 4|34 48:9 5|72 49:9 6|57 68:9 7|66 27:9 8|50 43:9 9|68 89:9 10|88 97:10 1|69 48:10 2|92 34:10 3|73 54:10 4|96 54:10 5|53 53:10 6|34 9:10 7|4 58:10 8|72 69:10 9|47 58:10 10</relation>
    <relation name="R38" arity="2" nbTuples="100" semantics="soft" defaultCost="infinity">98 23:1 1|22 23:1 2|66 86:1 3|81 7:1 4|96 49:1 5|28 24:1 6|23 8:1 7|81 21:1 8|58 27:1 9|34 21:1 10|99 17:2 1|54 95:2 2|21 48:2 3|46 60:2 4|26 28:2 5|98 1:2 6|74 25:2 7|93 67:2 8|30 44:2 9|99 62:2 10|58 21:3 1|85 58:3 2|37 1:3 3|95 8:3 4|84 72:3 5|89 45:3 6|9 27:3 7|22 30:3 8|20 97:3 9|50 4:3 10|5 61:4 1|72 96:4 2|38 82:4 3|100 48:4 4|51 93:4 5|23 84:4 6|51 10:4 7|40 6:4 8|68 30:4 9|36 53:4 10|61 35:5 1|67 11:5 2|94 93:5 3|10 60:5 4|2 45:5 5|97 41:5 6|86 8:5 7|49 92:5 8|56 66:5 9|12 74:5 10|9 40:6 1|85 70:6 2|69 82:6 3|11 48:6 4|36 79:6 5|51 33:6 6|96 88:6 7|57 32:6 8|7 92:6 9|16 37:6 10|50 99:7 1|53 48:7 2|41 81:7 3|8 96:7 4|47 82:7 5|79 19:7 6|92 26:7 7|87 69:7 8|56 75:7 9|74 7:7 10|74 95:8 1|58 69:8 2|93 25:8 3|61 80:8 4|26 54:8 5|34 32:8 6|44 49:8 7|21 21:8 8|79 2:8 9|71 98:8 10|80 94:9 1|92 70:9 2|34 25:9 3|56 68:9 4|6 78:9 5|27 55:9 6|81 45:9 7|7 52:9 8|65 95:9 9|55 50:9 10|13 78:10 1|22 19:10 2|75 55:10 3|16 90:10 4|8 74:10 5|90 9:10 6|90 75:10 7|64 2:10 8|92 72:10 9|34 85:10 10</relation>
    <relation name="R39" arity="2" nbTuples="100" semantics="soft" defaultCost="infinity">90 29:1 1|78 40:1 2|98 92:1 3|75 9:1 4|56 59:1 5|91 45:1 6|92 70:1 7|6 91:1 8|80 69:1 9|65 63:1 10|26 77:2 1|43 38:2 2|22 70:2 3|40 74:2 4|37 7:2 5|85 97:2 6|3 49:2 7|55 46:2 8|10 10:2 9|78 79:2 10|2 75:3 1|13 89:3 2|64 2:3 3|97 1:3 4|5 70:3 5|34 91:3 6|38 83:3 7|73 85:3 8|98 4:3 9|24 57:3 10|82 56:4 1|31 97:4 2|37 94:4 3|50 67:4 4|76 8:4 5|20 26:4 6|12 10:4 7|2 59:4 8|37 2:4 9|43 23:4 10|90 31:5 1|81 65:5 2|94 4:5 3|32 59:5 4|12 95:5 5|41 76:5 6|22 29:5 7|12 64:5 8|84 30:5 9|78 17:5 10|78 90:6 1|50 68:6 2|70 73:6 3|45 50:6 4|87 67:6 5|99 44:6 6|83 15:6 7|26 28:6 8|54 56:6 9|68 27:6 10|47 7:7 1|15 90:7 2|7 45:7 3|72 70:7 4|58 39:7 5|69 56:7 6|1 35:7 7|61 38:7 8|67 75:7 9|32 57:7 10|38 1:8 1|26 75:8 2|76 81:8 3|60 20:8 4|78 56:8 5|24 85:8 6|18 17:8 7|81 87:8 8|39 80:8 9|70 3:8 10|44 48:9 1|77 47:9 2|34 3:9 3|5 66:9 4|57 9:9 5|73 92:9 6|76 73:9 7|14 95:9 8|67 34:9 9|62 46:9 10|41 43:10 1|67 47:10 2|39 16:10 3|11 8:10 4|94 47:10 5|14 20:10 6|73 80:10 7|23 32:10 8|100 69:10 9|30 85:10 10</relation>
    <relation name="R40" arity="2" nbTuples="100" semantics="soft" defaultCost="infinity">39 69:1 1|45 15:1 2|77 12:1 3|27 8:1 4|45 86:1 5|58 65:1 6|75 15:1 7|46 75:1 8|17 30:1 9|77 98:1 10|66 91:2 1|19 24:2 2|22 31:2 3|53 44:2 4|3 76:2 5|54 68:2 6|61 75:2 7|59 95:2 8|71 13:2 9|80 41:2 10|6 45:3 1|91 13:3 2|29 5:3 3|69 15:3 4|73 64:3 5|30 74:3 6|40 17:3 7|98 65:3 8|38 80:3 9|34 29:3 10|13 18:4 1|50 80:4 2|47 36:4 3|57 99:4 4|22 79:4 5|36 50:4 6|84 38:4 7|25 37:4 8|65 71:4 9|3 74:4 10|79 80:5 1|7 29:5 2|86 41:5 3|68 67:5 4|85 8:5 5|58 6:5 6|61 47:5 7|64 66:5 8|62 38:5 9|29 2:5 10|37 80:6 1|23 64:6 2|18 44:6 3|69 72:6 4|69 16:6 5|10 13:6 6|30 87:6 7|65 53:6 8|83 62:6 9|84 80:6 10|23 58:7 1|90 45:7 2|71 3:7 3|60 59:7 4|81 46:7 5|62 21:7 6|2 45:7 7|91 49:7 8|38 62:7 9|30 24:7 10|91 30:8 1|97 66:8 2|39 67:8 3|35 83:8 4|63 64:8 5|5 56:8 6|2 10:8 7|22 71:8 8|13 69:8 9|83 8:8 10|5 47:9 1|6 81:9 2|39 69:9 3|78 93:9 4|71 4:9 5|88 94:9 6|12 62:9 7|95 89:9 8|49 24:9 9|7 75:9 10|83 40:10 1|74 52:10 2|91 88:10 3|71 94:10 4|75 57:10 5|51 40:10 6|84 2:10 7|67 92:10 8|91 56:10 9|8 26:10 10</relation>
    <relation name="R41" arity="2" nbTuples="100" semantics="soft" defaultCost="infinity">88 10:1 1|94 17:1 2|32 12:1 3|62 28:1 4|82 51:1 5|39 1:1 6|23 45:1 7|29 53:1 8|23 80:1 9|82 67:1 10|73 10:2 1|71 44:2 2|76 35:2 3|32 72:2 4|26 79:2 5|19 55:2 6|56 86:2 7|2 31:2 8|86 49:2 9|17 13:2 10|3 28:3 1|81 78:3 2|2 65:3 3|42 29:3 4|74 3:3 5|76 61:3 6|71 36:3 7|85 73:3 8|28 41:3 9|11 73:3 10|79 67:4 1|5 30:4 2|32 72:4 3|14 68:4 4|83 58:4 5|88 81:4 6|15 47:4 7|43 11:4 8|31 27:4 9|73 7:4 10|58 69:5 1|8 72:5 2|41 62:5 3|29 85:5 4|80 20:5 5|3 47:5 6|3 20:5 7|91 31:5 8|70 34:5 9|59 70:5 10|74 5:6 1|95 22:6 2|79 59:6 3|67 70:6 4|78 11:6 5|62 76:6 6|55 99:6 7|56 52:6 8|33 17:6 9|31 93:6 10|95 38:7 1|99 29:7 2|56 42:7 3|32 87:7 4|61 76:7 5|92 36:7 6|36 33:7 7|51 47:7 8|51 40:7 9|42 86:7 10|69 14:8 1|34 11:8 2|55 43:8 3|35 61:8 4|82 37:8 5|24 54:8 6|18 10:8 7|93 54:8 8|11 11:8 9|33 9:8 10|91 85:9 1|24 85:9 2|94 80:9 3|94 84:9 4|57 95:9 5|30 76:9 6|6 14:9 7|37 27:9 8|40 38:9 9|35 50:9 10|36 100:10 1|88 72:10 2|53 9:10 3|31 84:10 4|86 58:10 5|100 59:10 6|34 91:10 7|66 49:10 8|56 25:10 9|40 98:10 10</relation>
    <relation name="R42" arity="2" nbTuples="100" semantics="soft" defaultCost="infinity">81 76:1 1|30 92:1 2|14 76:1 3|1 55:1 4|76 85:1 5|87 62:1 6|4 77:1 7|18 38:1 8|69 3:1 9|80 78:1 10|8 87:2 1|10 35:2 2|58 66:2 3|12 91:2 4|77 53:2 5|61 40:2 6|86 31:2 7|52 94:2 8|14 74:2 9|24 41:2 10|43 50:3 1|45 66:3 2|38 16:3 3|14 77:3 4|33 14:3 5|24 71:3 6|89 7:3 7|8 90:3 8|64 31:3 9|35 48:3 10|56 53:4 1|88 12:4 2|56 75:4 3|30 47:4 4|17 46:4 5|84 76:4 6|80 97:4 7|7 8:4 8|33 51:4 9|99 43:4 10|63 98:5 1|81 90:5 2|43 99:5 3|35 67:5 4|48 2:5 5|14 97:5 6|42 34:5 7|44 66:5 8|64 86:5 9|52 48:5 10|45 62:6 1|68 49:6 2|60 37:6 3|48 94:6 4|55 26:6 5|57 17:6 6|11 60:6 7|48 88:6 8|14 2:6 9|71 66:6 10|88 56:7 1|86 47:7 2|82 69:7 3|95 24:7 4|65 28:7 5|20 70:7 6|79 31:7 7|41 16:7 8|93 7:7 9|87 91:7 10|95 62:8 1|6 46:8 2|65 87:8 3|73 3:8 4|37 22:8 5|8 30:8 6|54 17:8 7|22 58:8 8|78 66:8 9|29 22:8 10|15 100:9 1|25 39:9 2|29 19:9 3|23 12:9 4|47 75:9 5|70 62:9 6|44 27:9 7|80 99:9 8|82 5:9 9|48 48:9 10|21 77:10 1|49 64:10 2|49 78:10 3|27 82:10 4|85 59:10 5|61 82:10 6|12 3:10 7|63 33:10 8|32 7:10 9|7 69:10 10</relation>
    <relation name="R43" arity="2" nbTuples="100" semantics="soft" defaultCost="infinity">97 68:1 1|92 15:1 2|95 50:1 3|57 50:1 4|45 67:1 5|27 21:1 6|60 53:1 7|32 67:1 8|65 36:1 9|65 31:1 10|19 28:2 1|62 5:2 2|67 42:2 3|60 1:2 4|68 61:2 5|86 74:2 6|1 21:2 7|25 88:2 8|74 50:2 9|90 83:2 10|41 60:3 1|74 37:3 2|61 94:3 3|75 5:3 4|75 63:3 5|12 67:3 6|2 46:3 7|11 95:3 8|93 46:3 9|34 18:3 10|15 31:4 1|21 40:4 2|98 62:4 3|91 50:4 4|90 93:4 5|80 32:4 6|67 41:4 7|30 96:4 8|9 15:4 9|50 92:4 10|42 91:5 1|29 23:5 2|24 42:5 3|79 2:5 4|30 13:5 5|74 53:5 6|9 81:5 7|21 13:5 8|34 10:5 9|44 31:5 10|12 71:6 1|65 32:6 2|60 93:6 3|9 62:6 4|47 40:6 5|81 10:6 6|56 33:6 7|67 43:6 8|34 98:6 9|26 93:6 10|78 87:7 1|49 70:7 2|53 36:7 3|56 95:7 4|10 5:7 5|85 81:7 6|72 12:7 7|38 4:7 8|56 17:7 9|19 79:7 10|87 63:8 1|67 44:8 2|97 21:8 3|90 50:8 4|55 69:8 5|36 47:8 6|76 48:8 7|39 51:8 8|25 56:8 9|91 96:8 10|56 62:9 1|3 43:9 2|93 8:9 3|86 65:9 4|66 32:9 5|1 5:9 6|40 36:9 7|30 51:9 8|20 72:9 9|24 38:9 10|24 25:10 1|68 75:10 2|85 40:10 3|92 45:10 4|35 39:10 5|45 14:10 6|31 49:10 7|35 66:10 8|42 74:10 9|59 59:10 10</relation>
    <relation name="R44" arity="2" nbTuples="100" semantics="soft" defaultCost="infinity">84 17:1 1|6 74:1 2|79 84:1 3|85 42:1 4|70 79:1 5|38 88:1 6|55 20:1 7|35 68:1 8|15 16:1 9|7 42:1 10|90 44:2 1|81 31:2 2|48 87:2 3|54 26:2 4|6 26:2 5|60 14:2 6|19 66:2 7|83 81:2 8|21 39:2 9|42 4:2 10|14 26:3 1|42 12:3 2|33 87:3 3|9 64:3 4|60 9:3 5|43 70:3 6|93 42:3 7|10 45:3 8|22 83:3 9|88 88:3 10|94 92:4 1|64 27:4 2|45 76:4 3|6 92:4 4|34 4:4 5|24 33:4 6|9 30:4 7|12 22:4 8|25 53:4 9|51 46:4 10|74 30:5 1|45 19:5 2|62 91:5 3|32 19:5 4|45 82:5 5|49 81:5 6|67 40:5 7|54 72:5 8|90 52:5 9|10 84:5 10|73 42:6 1|20 2:6 2|83 6:6 3|42 17:6 4|22 91:6 5|61 59:6 6|56 90:6 7|7 90:6 8|78 36:6 9|91 57:6 10|84 41:7 1|7 6:7 2|87 35:7 3|94 30:7 4|32 47:7 5|67 2:7 6|38 86:7 7|54 50:7 8|49 59:7 9|21 6:7 10|4 80:8 1|63 62:8 2|76 45:8 3|54 70:8 4|55 34:8 5|65 9:8 6|9 39:8 7|70 64:8 8|97 20:8 9|16 50:8 10|40 15:9 1|79 46:9 2|58 80:9 3|83 92:9 4|43 96:9 5|30 46:9 6|27 3:9 7|3 90:9 8|10 71:9 9|44 26:9 10|39 5:10 1|72 94:10 2|38 1:10 3|2 11:10 4|24 23:10 5|39 32:10 6|19 3:10 7|96 84:10 8|97 37:10 9|21 63:10 10</relation>
    <relation name="R45" arity="2" nbTuples="100" semantics="soft" defaultCost="infinity">85 71:1 1|74 11:1 2|45 67:1 3|82 57:1 4|15 60:1 5|6 35:1 6|24 4:1 7|10 53:1 8|14 49:1 9|57 38:1 10|4 89:2 1|9 30:2 2|99 54:2 3|63 86:2 4|94 32:2 5|89 81:2 6|65 48:2 7|28 86:2 8|39 43:2 9|8 70:2 10|18 41:3 1|94 25:3 2|3 27:3 3|12 27:3 4|2 88:3 5|50 76:3 6|36 35:3 7|66 93:3 8|35 43:3 9|88 86:3 10|13 9:4 1|80 34:4 2|55 95:4 3|13 82:4 4|94 39:4 5|76 79:4 6|38 28:4 7|67 56:4 8|37 28:4 9|36 55:4 10|16 100:5 1|37 26:5 2|59 33:5 3|36 14:5 4|41 40:5 5|38 67:5 6|34 24:5 7|67 95:5 8|49 94:5 9|100 76:5 10|81 92:6 1|72 47:6 2|22 90:6 3|3 14:6 4|51 77:6 5|70 5:6 6|67 80:6 7|33 12:6 8|53 13:6 9|47 22:6 10|44 90:7 1|56 72:7 2|60 3:7 3|17 65:7 4|18 88:7 5|34 86:7 6|72 86:7 7|1 41:7 8|21 51:7 9|25 34:7 10|56 32:8 1|75 24:8 2|37 85:8 3|50 63:8 4|71 98:8 5|71 83:8 6|65 25:8 7|9 43:8 8|46 34:8 9|44 31:8 10|5 43:9 1|83 54:9 2|85 95:9 3|42 59:9 4|78 10:9 5|60 53:9 6|95 35:9 7|37 14:9 8|79 11:9 9|59 18:9 10|85 60:10 1|88 34:10 2|24 98:10 3|55 79:10 4|66 74:10 5|79 59:10 6|30 38:10 7|18 71:10 8|44 58:10 9|28 70:10 10</relation>
    <relation name="R46" arity="2" nbTuples="100" semantics="soft" defaultCost="infinity">47 89:1 1|20 78:1 2|15 45:1 3|56 33:1 4|42 1:1 5|79 54:1 6|70 98:1 7|82 44:1 8|71 42:1 9|40 21:1 10|88 92:2 1|71 7:2 2|30 85:2 3|12 13:2 4|73 63:2 5|47 87:2 6|39 3:2 7|14 90:2 8|61 82:2 9|58 24:2 10|16 69:3 1|92 39:3 2|2 49:3 3|55 95:3 4|43 55:3 5|14 68:3 6|89 29:3 7|5 65:3 8|21 65:3 9|63 14:3 10|7 76:4 1|72 62:4 2|86 59:4 3|73 61:4 4|99 4:4 5|27 64:4 6|14 57:4 7|78 19:4 8|85 15:4 9|67 89:4 10|41 10:5 1|80 6:5 2|86 87:5 3|54 19:5 4|84 97:5 5|50 54:5 6|35 77:5 7|19 7:5 8|36 79:5 9|12 10:5 10|62 8:6 1|68 45:6 2|64 7:6 3|82 15:6 4|7 23:6 5|5 83:6 6|39 86:6 7|61 77:6 8|96 37:6 9|51 38:6 10|77 27:7 1|5 79:7 2|62 33:7 3|19 38:7 4|71 43:7 5|10 71:7 6|20 54:7 7|89 70:7 8|37 72:7 9|99 55:7 10|16 2:8 1|73 44:8 2|13 33:8 3|95 59:8 4|17 65:8 5|83 92:8 6|71 43:8 7|16 40:8 8|3 91:8 9|28 44:8 10|49 64:9 1|19 93:9 2|77 14:9 3|14 82:9 4|96 39:9 5|90 33:9 6|21 97:9 7|10 37:9 8|97 52:9 9|55 78:9 10|40 26:10 1|19 87:10 2|15 20:10 3|52 65:10 4|94 95:10 5|54 89:10 6|75 85:10 7|95 66:10 8|95 50:10 9|18 18:10 10</relation>
    <relation name="R47" arity="2" nbTuples="100" semantics="soft" defaultCost="infinity">71 83:1 1|20 83:1 2|20 89:1 3|31 25:1 4|63 8:1 5|93 46:1 6|81 37:1 7|54 34:1 8|18 80:1 9|13 47:1 10|34 33:2 1|9 25:2 2|91 99:2 3|53 64:2 4|34 13:2 5|85 83:2 6|54 47:2 7|20 86:2 8|55 64:2 9|92 10:2 10|27 60:3 1|10 23:3 2|39 88:3 3|85 32:3 4|64 86:3 5|8 63:3 6|50 5:3 7|91 40:3 8|94 98:3 9|55 25:3 10|28 66:4 1|97 52:4 2|30 44:4 3|77 1:4 4|84 83:4 5|82 87:4 6|81 26:4 7|52 97:4 8|82 80:4 9|4 89:4 10|49 57:5 1|54 18:5 2|85 14:5 3|86 31:5 4|83 46:5 5|8 46:5 6|80 37:5 7|42 97:5 8|20 85:5 9|44 20:5 10|91 97:6 1|42 26:6 2|44 62:6 3|26 4:6 4|53 86:6 5|28 54:6 6|40 10:6 7|4 8:6 8|17 88:6 9|99 94:6 10|22 70:7 1|8 6:7 2|83 92:7 3|46 39:7 4|61 32:7 5|84 43:7 6|6 73:7 7|3 82:7 8|50 75:7 9|50 54:7 10|7 40:8 1|37 89:8 2|66 23:8 3|94 17:8 4|94 23:8 5|5 51:8 6|35 89:8 7|85 15:8 8|67 37:8 9|42 24:8 10|1 78:9 1|30 90:9 2|61 52:9 3|56 28:9 4|44 56:9 5|16 2:9 6|65 51:9 7|57 51:9 8|25 27:9 9|25 31:9 10|1 51:10 1|31 90:10 2|26 58:10 3|94 91:10 4|67 41:10 5|45 25:10 6|24 47:10 7|72 25:10 8|69 31:10 9|39 10:10 10</relation>
    <relation name="R48" arity="2" nbTuples="100" semantics="soft" defaultCost="infinity">23 42:1 1|91 25:1 2|3 36:1 3|49 9:1 4|27 25:1 5|57 82:1 6|53 36:1 7|59 37:1 8|20 39:1 9|17 52:1 10|24 88:2 1|70 70:2 2|1 28:2 3|72 14:2 4|23 70:2 5|59 34:2 6|83 96:2 7|33 41:2 8|55 88:2 9|40 86:2 10|48 26:3 1|39 14:3 2|4 90:3 3|53 53:3 4|31 100:3 5|100 46:3 6|2 51:3 7|64 91:3 8|65 20:3 9|6 3:3 10|25 20:4 1|29 71:4 2|4 20:4 3|35 40:4 4|54 60:4 5|62 19:4 6|23 17:4 7|60 77:4 8|92 19:4 9|17 53:4 10|57 36:5 1|3 95:5 2|38 91:5 3|66 1:5 4|6 17:5 5|19 24:5 6|39 82:5 7|36 90:5 8|54 89:5 9|100 44:5 10|82 81:6 1|31 49:6 2|57 50:6 3|24 42:6 4|2 90:6 5|70 52:6 6|93 15:6 7|90 72:6 8|11 86:6 9|94 98:6 10|99 10:7 1|21 24:7 2|68 90:7 3|33 19:7 4|21 8:7 5|27 99:7 6|61 87:7 7|44 37:7 8|58 58:7 9|48 46:7 10|55 28:8 1|53 33:8 2|83 52:8 3|29 96:8 4|35 76:8 5|52 91:8 6|55 11:8 7|97 20:8 8|56 12:8 9|55 22:8 10|67 99:9 1|38 81:9 2|58 92:9 3|100 1:9 4|4 99:9 5|94 56:9 6|24 29:9 7|56 47:9 8|79 5:9 9|31 58:9 10|88 43:10 1|71 49:10 2|88 13:10 3|48 79:10 4|16 87:10 5|61 15:10 6|10 12:10 7|21 33:10 8|20 70:10 9|48 82:10 10</relation>
    <relation name="R49" arity="2" nbTuples="100" semantics="soft" defaultCost="infinity">26 18:1 1|16 64:1 2|75 12:1 3|74 29:1 4|39 96:1 5|2 69:1 6|51 6:1 7|62 81:1 8|23 61:1 9|48 23:1 10|82 77:2 1|1 91:2 2|27 54:2 3|95 26:2 4|32 69:2 5|59 32:2 6|20 38:2 7|34 5:2 8|30 81:2 9|82 46:2 10|44 59:3 1|26 33:3 2|83 51:3 3|8 36:3 4|14 61:3 5|39 58:3 6|86 53:3 7|4 83:3 8|89 54:3 9|11 47:3 10|100 49:4 1|28 28:4 2|87 79:4 3|41 96:4 4|58 22:4 5|45 68:4 6|41 13:4 7|74 47:4 8|16 79:4 9|68 31:4 10|98 5:5 1|45 29:5 2|62 97:5 3|1 44:5 4|10 44:5 5|69 9:5 6|61 44:5 7|92 13:5 8|91 94:5 9|21 4:5 10|90 20:6 1|43 59:6 2|11 56:6 3|35 21:6 4|75 80:6 5|19 98:6 6|64 26:6 7|2 1:6 8|72 33:6 9|58 58:6 10|36 70:7 1|60 83:7 2|18 51:7 3|78 58:7 4|49 40:7 5|7 42:7 6|56 6:7 7|23 4:7 8|62 92:7 9|73 33:7 10|29 33:8 1|10 68:8 2|58 76:8 3|31 61:8 4|61 88:8 5|52 69:8 6|43 27:8 7|42 67:8 8|95 40:8 9|80 51:8 10|40 64:9 1|54 81:9 2|57 22:9 3|85 47:9 4|47 70:9 5|10 94:9 6|55 35:9 7|51 68:9 8|2 27:9 9|21 51:9 10|29 71:10 1|54 41:10 2|72 17:10 3|27 66:10 4|22 94:10 5|53 13:10 6|44 22:10 7|39 96:10 8|48 18:10 9|80 69:10 10</relation>
    <relation name="R50" arity="2" nbTuples="100" semantics="soft" defaultCost="infinity">8 65:1 1|30 54:1 2|40 47:1 3|22 48:1 4|50 1:1 5|43 22:1 6|39 77:1 7|52 45:1 8|82 34:1 9|7 3:1 10|48 72:2 1|35 37:2 2|2 15:2 3|86 33:2 4|55 69:2 5|39 79:2 6|43 69:2 7|16 22:2 8|99 70:2 9|9 33:2 10|53 25:3 1|90 11:3 2|41 20:3 3|86 56:3 4|33 73:3 5|94 60:3 6|68 92:3 7|99 51:3 8|6 64:3 9|22 99:3 10|16 19:4 1|32 32:4 2|99 15:4 3|5 15:4 4|23 46:4 5|62 100:4 6|67 6:4 7|38 50:4 8|29 93:4 9|22 100:4 10|89 66:5 1|93 32:5 2|85 51:5 3|21 6:5 4|6 88:5 5|46 81:5 6|46 51:5 7|42 82:5 8|91 22:5 9|68 31:5 10|49 82:6 1|86 81:6 2|75 35:6 3|38 91:6 4|10 43:6 5|39 98:6 6|52 41:6 7|95 21:6 8|94 55:6 9|82 94:6 10|50 33:7 1|37 87:7 2|25 80:7 3|71 45:7 4|44 72:7 5|20 50:7 6|56 2:7 7|42 86:7 8|30 17:7 9|24 68:7 10|16 81:8 1|43 60:8 2|12 5:8 3|96 40:8 4|91 88:8 5|88 84:8 6|47 2:8 7|73 18:8 8|16 71:8 9|68 98:8 10|62 1:9 1|50 53:9 2|90 19:9 3|91 59:9 4|41 23:9 5|58 67:9 6|26 13:9 7|16 86:9 8|34 54:9 9|44 51:9 10|4 94:10 1|18 86:10 2|50 27:10 3|86 51:10 4|2 86:10 5|87 99:10 6|20 24:10 7|82 77:10 8|4 39:10 9|49 50:10 10</relation>
    <relation name="R51" arity="2" nbTuples="100" semantics="soft" defaultCost="infinity">61 67:1 1|88 40:1 2|17 96:1 3|75 4:1 4|61 9:1 5|7 31:1 6|54 94:1 7|96 44:1 8|71 56:1 9|39 67:1 10|51 47:2 1|58 33:2 2|85 82:2 3|51 80:2 4|32 82:2 5|76 22:2 6|18 12:2 7|39 29:2 8|48 21:2 9|69 23:2 10|40 74:3 1|67 49:3 2|41 22:3 3|94 45:3 4|16 72:3 5|21 84:3 6|9 37:3 7|1 80:3 8|53 14:3 9|15 49:3 10|87 36:4 1|82 74:4 2|62 95:4 3|23 23:4 4|55 15:4 5|92 18:4 6|86 21:4 7|39 87:4 8|45 88:4 9|46 61:4 10|48 31:5 1|80 32:5 2|13 13:5 3|45 13:5 4|24 53:5 5|86 16:5 6|80 28:5 7|66 91:5 8|41 84:5 9|85 37:5 10|83 77:6 1|25 39:6 2|57 100:6 3|21 66:6 4|69 63:6 5|5 14:6 6|74 31:6 7|70 39:6 8|28 54:6 9|91 17:6 10|91 48:7 1|86 10:7 2|68 28:7 3|74 27:7 4|98 52:7 5|57 20:7 6|38 31:7 7|6 43:7 8|59 72:7 9|56 16:7 10|90 95:8 1|7 61:8 2|54 98:8 3|26 52:8 4|20 27:8 5|84 36:8 6|59 11:8 7|31 31:8 8|22 72:8 9|86 1:8 10|96 83:9 1|53 77:9 2|64 11:9 3|15 53:9 4|82 69:9 5|31 56:9 6|49 45:9 7|76 15:9 8|41 7:9 9|67 79:9 10|36 82:10 1|21 40:10 2|87 92:10 3|34 47:10 4|26 12:10 5|23 25:10 6|69 1:10 7|79 33:10 8|42 64:10 9|96 37:10 10</relation>
    <relation name="R52" arity="2" nbTuples="100" semantics="soft" defaultCost="infinity">49 79:1 1|99 8:1 2|54 52:1 3|43 77:1 4|44 16:1 5|23 53:1 6|25 70:1 7|79 24:1 8|58 70:1 9|44 17:1 10|98 93:2 1|87 56:2 2|94 20:2 3|74 6:2 4|25 81:2 5|99 22:2 6|100 57:2 7|16 32:2 8|17 15:2 9|94 4:2 10|9 41:3 1|81 30:3 2|79 89:3 3|68 28:3 4|72 81:3 5|97 41:3 6|35 49:3 7|17 76:3 8|92 24:3 9|71 17:3 10|83 58:4 1|40 20:4 2|97 55:4 3|17 87:4 4|15 12:4 5|44 100:4 6|36 37:4 7|67 1:4 8|93 51:4 9|12 80:4 10|63 61:5 1|1 34:5 2|85 34:5 3|79 85:5 4|51 73:5 5|86 14:5 6|85 71:5 7|100 93:5 8|57 85:5 9|11 17:5 10|66 32:6 1|33 23:6 2|14 20:6 3|42 38:6 4|58 75:6 5|51 68:6 6|40 21:6 7|42 23:6 8|43 66:6 9|68 38:6 10|76 24:7 1|32 32:7 2|99 89:7 3|36 30:7 4|2 5:7 5|96 62:7 6|46 43:7 7|50 34:7 8|85 8:7 9|31 57:7 10|77 8:8 1|72 36:8 2|61 39:8 3|17 71:8 4|72 8:8 5|54 90:8 6|66 93:8 7|58 70:8 8|20 98:8 9|27 60:8 10|45 23:9 1|6 97:9 2|16 76:9 3|82 52:9 4|25 80:9 5|70 17:9 6|2 69:9 7|60 3:9 8|19 88:9 9|90 25:9 10|49 61:10 1|33 74:10 2|5 26:10 3|11 97:10 4|24 64:10 5|37 78:10 6|92 37:10 7|81 86:10 8|88 38:10 9|83 50:10 10</relation>
    <relation name="R53" arity="2" nbTuples="100" semantics="soft" defaultCost="infinity">63 76:1 1|89 29:1 2|1 15:1 3|81 10:1 4|67 79:1 5|77 93:1 6|37 98:1 7|18 3:1 8|98 6:1 9|23 80:1 10|44 11:2 1|6 12:2 2|76 89:2 3|63 76:2 4|2 49:2 5|77 64:2 6|12 6:2 7|4 5:2 8|48 38:2 9|81 88:2 10|55 36:3 1|50 37:3 2|80 4:3 3|47 99:3 4|11 81:3 5|29 42:3 6|72 28:3 7|72 99:3 8|7 56:3 9|12 2:3 10|36 9:4 1|74 36:4 2|36 93:4 3|50 23:4 4|34 82:4 5|22 57:4 6|1 89:4 7|68 100:4 8|27 62:4 9|18 38:4 10|49 15:5 1|100 38:5 2|88 100:5 3|7 93:5 4|59 55:5 5|53 28:5 6|42 79:5 7|25 75:5 8|32 37:5 9|28 17:5 10|16 87:6 1|28 42:6 2|84 99:6 3|39 54:6 4|75 43:6 5|50 37:6 6|54 70:6 7|11 63:6 8|10 65:6 9|84 3:6 10|72 77:7 1|46 2:7 2|6 99:7 3|90 51:7 4|45 11:7 5|82 100:7 6|70 59:7 7|71 23:7 8|63 5:7 9|99 73:7 10|39 38:8 1|69 44:8 2|33 6:8 3|27 80:8 4|76 94:8 5|71 48:8 6|83 50:8 7|78 48:8 8|26 22:8 9|36 3:8 10|2 70:9 1|1 99:9 2|92 61:9 3|69 2:9 4|17 92:9 5|17 33:9 6|53 3:9 7|15 75:9 8|2 9:9 9|16 74:9 10|40 99:10 1|47 36:10 2|81 20:10 3|88 75:10 4|24 79:10 5|62 81:10 6|78 95:10 7|42 28:10 8|5 38:10 9|20 99:10 10</relation>
    <relation name="R54" arity="2" nbTuples="100" semantics="soft" defaultCost="infinity">16 96:1 1|34 33:1 2|90 41:1 3|82 58:1 4|64 47:1 5|88 35:1 6|6 65:1 7|42 80:1 8|89 62:1 9|4 11:1 10|83 66:2 1|46 13:2 2|80 60:2 3|85 77:2 4|3 52:2 5|53 74:2 6|13 16:2 7|13 46:2 8|3 95:2 9|75 14:2 10|6 46:3 1|59 59:3 2|74 2:3 3|3 23:3 4|70 16:3 5|19 67:3 6|99 56:3 7|17 89:3 8|57 20:3 9|4 32:3 10|16 59:4 1|8 71:4 2|62 70:4 3|24 92:4 4|3 75:4 5|95 58:4 6|26 95:4 7|39 81:4 8|24 33:4 9|89 2:4 10|55 44:5 1|83 19:5 2|69 35:5 3|51 78:5 4|40 28:5 5|72 15:5 6|96 98:5 7|41 90:5 8|60 60:5 9|51 34:5 10|52 12:6 1|51 23:6 2|80 71:6 3|45 27:6 4|13 95:6 5|84 28:6 6|100 13:6 7|23 24:6 8|99 69:6 9|98 68:6 10|5 76:7 1|85 52:7 2|39 11:7 3|50 79:7 4|17 74:7 5|25 6:7 6|83 28:7 7|97 16:7 8|57 97:7 9|39 96:7 10|6 70:8 1|41 93:8 2|67 12:8 3|88 55:8 4|38 89:8 5|29 28:8 6|56 59:8 7|14 66:8 8|16 88:8 9|32 57:8 10|49 5:9 1|79 57:9 2|48 39:9 3|85 91:9 4|78 16:9 5|94 64:9 6|26 47:9 7|45 5:9 8|30 75:9 9|17 57:9 10|35 1:10 1|3 97:10 2|36 70:10 3|77 92:10 4|47 35:10 5|61 61:10 6|95 99:10 7|35 29:10 8|91 78:10 9|59 53:10 10</relation>
    <relation name="R55" arity="2" nbTuples="100" semantics="soft" defaultCost="infinity">23 95:1 1|78 13:1 2|33 98:1 3|10 46:1 4|3 53:1 5|37 40:1 6|24 30:1 7|73 2:1 8|72 10:1 9|47 24:1 10|84 66:2 1|93 13:2 2|60 28:2 3|2 49:2 4|39 50:2 5|61 83:2 6|76 56:2 7|70 87:2 8|27 86:2 9|89 52:2 10|98 87:3 1|78 85:3 2|33 76:3 3|3 92:3 4|25 32:3 5|72 76:3 6|29 27:3 7|91 16:3 8|82 84:3 9|18 63:3 10|28 99:4 1|64 89:4 2|1 26:4 3|1 72:4 4|73 97:4 5|21 24:4 6|6 25:4 7|21 84:4 8|17 6:4 9|18 5:4 10|87 8:5 1|27 80:5 2|74 33:5 3|84 78:5 4|30 3:5 5|2 72:5 6|47 17:5 7|37 88:5 8|43 17:5 9|10 98:5 10|56 96:6 1|94 61:6 2|1 56:6 3|69 95:6 4|17 64:6 5|77 58:6 6|87 15:6 7|90 99:6 8|65 43:6 9|44 52:6 10|15 13:7 1|35 16:7 2|10 60:7 3|28 99:7 4|50 29:7 5|41 72:7 6|55 7:7 7|40 14:7 8|69 64:7 9|35 36:7 10|43 10:8 1|68 58:8 2|31 57:8 3|47 72:8 4|94 50:8 5|89 9:8 6|40 4:8 7|72 67:8 8|51 8:8 9|73 79:8 10|24 75:9 1|50 32:9 2|51 22:9 3|47 75:9 4|67 18:9 5|71 90:9 6|84 83:9 7|35 45:9 8|59 99:9 9|11 81:9 10|9 1:10 1|14 36:10 2|61 27:10 3|68 53:10 4|46 30:10 5|35 65:10 6|96 43:10 7|46 26:10 8|49 30:10 9|3 79:10 10</relation>
    <relation name="R56" arity="2" nbTuples="100" semantics="soft" defaultCost="infinity">4 80:1 1|3 44:1 2|40 86:1 3|24 53:1 4|40 39:1 5|77 42:1 6|62 41:1 7|44 53:1 8|88 13:1 9|42 8:1 10|60 93:2 1|60 60:2 2|20 62:2 3|55 18:2 4|34 74:2 5|65 41:2 6|42 39:2 7|9 47:2 8|84 4:2 9|53 100:2 10|75 95:3 1|98 21:3 2|64 82:3 3|11 57:3 4|95 22:3 5|52 47:3 6|18 81:3 7|64 27:3 8|6 16:3 9|5 14:3 10|45 34:4 1|43 11:4 2|29 70:4 3|7 100:4 4|40 34:4 5|13 4:4 6|40 21:4 7|83 83:4 8|84 97:4 9|63 97:4 10|69 15:5 1|7 58:5 2|97 48:5 3|44 22:5 4|61 65:5 5|45 25:5 6|82 29:5 7|27 59:5 8|58 18:5 9|80 65:5 10|97 54:6 1|92 19:6 2|45 48:6 3|28 50:6 4|58 38:6 5|87 67:6 6|75 51:6 7|99 34:6 8|56 91:6 9|13 41:6 10|68 4:7 1|78 36:7 2|30 55:7 3|18 82:7 4|40 10:7 5|17 1:7 6|41 7:7 7|17 3:7 8|21 51:7 9|60 99:7 10|33 79:8 1|68 27:8 2|52 7:8 3|56 16:8 4|72 53:8 5|59 97:8 6|86 35:8 7|27 20:8 8|11 34:8 9|2 39:8 10|19 88:9 1|83 23:9 2|13 17:9 3|34 2:9 4|32 38:9 5|19 80:9 6|28 89:9 7|65 45:9 8|27 30:9 9|31 68:9 10|20 47:10 1|32 27:10 2|69 76:10 3|24 62:10 4|64 2:10 5|38 4:10 6|93 69:10 7|16 95:10 8|91 21:10 9|99 69:10 10</relation>
    <relation name="R57" arity="2" nbTuples="100" semantics="soft" defaultCost="infinity">14 67:1 1|57 54:1 2|28 21:1 3|17 74:1 4|60 2:1 5|1 76:1 6|62 3:1 7|53 9:1 8|22 86:1 9|19 18:1 10|48 10:2 1|77 53:2 2|76 26:2 3|45 31:2 4|5 39:2 5|6 3:2 6|33 86:2 7|62 64:2 8|94 33:2 9|69 41:2 10|14 42:3 1|5 71:3 2|75 48:3 3|49 25:3 4|71 17:3 5|27 91:3 6|65 59:3 7|98 73:3 8|78 3:3 9|32 39:3 10|62 54:4 1|32 7:4 2|74 99:4 3|9 26:4 4|9 32:4 5|30 73:4 6|46 27:4 7|1 77:4 8|90 3:4 9|15 27:4 10|64 98:5 1|81 38:5 2|16 55:5 3|83 89:5 4|6 47:5 5|48 80:5 6|14 30:5 7|10 87:5 8|53 57:5 9|41 45:5 10|37 43:6 1|50 38:6 2|24 36:6 3|43 86:6 4|71 10:6 5|97 48:6 6|93 30:6 7|28 99:6 8|78 89:6 9|1 29:6 10|1 65:7 1|61 52:7 2|32 49:7 3|28 56:7 4|53 71:7 5|62 60:7 6|18 1:7 7|22 15:7 8|73 29:7 9|94 57:7 10|3 78:8 1|5 20:8 2|47 22:8 3|40 52:8 4|6 46:8 5|27 2:8 6|89 13:8 7|61 2:8 8|23 70:8 9|50 82:8 10|87 59:9 1|69 9:9 2|79 73:9 3|14 95:9 4|40 34:9 5|57 35:9 6|19 65:9 7|45 34:9 8|85 40:9 9|52 95:9 10|60 35:10 1|87 7:10 2|62 3:10 3|1 64:10 4|58 21:10 5|66 44:10 6|82 5:10 7|1 23:10 8|77 98:10 9|24 96:10 10</relation>
    <relation name="R58" arity="2" nbTuples="100" semantics="soft" defaultCost="infinity">89 79:1 1|27 5:1 2|46 71:1 3|82 10:1 4|32 84:1 5|23 44:1 6|59 45:1 7|17 68:1 8|86 37:1 9|67 17:1 10|35 7:2 1|60 29:2 2|96 53:2 3|13 40:2 4|60 60:2 5|53 11:2 6|21 31:2 7|80 65:2 8|73 68:2 9|24 2:2 10|8 96:3 1|30 72:3 2|56 25:3 3|63 90:3 4|29 68:3 5|74 74:3 6|60 54:3 7|17 41:3 8|48 22:3 9|81 52:3 10|63 79:4 1|17 76:4 2|11 74:4 3|76 18:4 4|49 48:4 5|31 23:4 6|76 84:4 7|79 57:4 8|42 96:4 9|91 40:4 10|19 82:5 1|87 89:5 2|54 65:5 3|34 40:5 4|86 48:5 5|22 70:5 6|17 31:5 7|70 69:5 8|83 1:5 9|93 5:5 10|4 99:6 1|54 99:6 2|15 76:6 3|39 65:6 4|75 76:6 5|31 59:6 6|22 11:6 7|61 99:6 8|94 11:6 9|77 11:6 10|70 49:7 1|52 14:7 2|92 89:7 3|60 27:7 4|97 40:7 5|83 48:7 6|95 4:7 7|91 43:7 8|18 2:7 9|12 51:7 10|29 37:8 1|44 94:8 2|48 65:8 3|14 79:8 4|61 44:8 5|49 48:8 6|86 13:8 7|54 36:8 8|60 99:8 9|8 94:8 10|72 98:9 1|54 22:9 2|79 67:9 3|76 59:9 4|22 91:9 5|18 95:9 6|73 92:9 7|14 53:9 8|84 92:9 9|23 32:9 10|33 31:10 1|92 70:10 2|80 19:10 3|88 55:10 4|90 64:10 5|12 90:10 6|26 35:10 7|79 59:10 8|6 61:10 9|86 67:10 10</relation>
    <relation name="R59" arity="2" nbTuples="100" semantics="soft" defaultCost="infinity">51 3:1 1|8 51:1 2|74 95:1 3|60 91:1 4|48 63:1 5|38 97:1 6|89 24:1 7|3 60:1 8|24 73:1 9|8 31:1 10|54 72:2 1|78 7:2 2|46 61:2 3|26 68:2 4|41 8:2 5|78 56:2 6|94 83:2 7|4 31:2 8|25 76:2 9|85 17:2 10|68 81:3 1|34 89:3 2|45 37:3 3|87 31:3 4|99 75:3 5|18 53:3 6|77 35:3 7|69 27:3 8|78 54:3 9|15 82:3 10|15 74:4 1|48 57:4 2|4 36:4 3|62 6:4 4|95 95:4 5|36 25:4 6|90 15:4 7|74 56:4 8|9 69:4 9|30 13:4 10|9 13:5 1|47 57:5 2|93 56:5 3|89 72:5 4|51 14:5 5|3 36:5 6|87 96:5 7|20 51:5 8|19 33:5 9|58 39:5 10|9 24:6 1|97 55:6 2|7 59:6 3|8 68:6 4|70 34:6 5|95 65:6 6|17 74:6 7|49 72:6 8|41 29:6 9|84 71:6 10|12 29:7 1|87 63:7 2|50 34:7 3|51 91:7 4|16 39:7 5|6 39:7 6|48 57:7 7|10 75:7 8|16 21:7 9|91 25:7 10|2 29:8 1|42 21:8 2|7 87:8 3|30 80:8 4|79 53:8 5|74 57:8 6|100 74:8 7|40 16:8 8|44 41:8 9|69 55:8 10|84 64:9 1|91 37:9 2|80 35:9 3|9 87:9 4|96 25:9 5|26 97:9 6|99 18:9 7|82 49:9 8|71 89:9 9|98 15:9 10|21 77:10 1|2 86:10 2|40 34:10 3|66 19:10 4|8 71:10 5|33 20:10 6|20 43:10 7|38 98:10 8|7 7:10 9|93 62:10 10</relation>
    <relation name="R60" arity="2" nbTuples="100" semantics="soft" defaultCost="infinity">18 51:1 1|39 82:1 2|37 46:1 3|44 38:1 4|19 14:1 5|39 79:1 6|4 70:1 7|17 82:1 8|53 49:1 9|82 41:1 10|47 94:2 1|20 70:2 2|58 40:2 3|95 45:2 4|49 9:2 5|14 98:2 6|71 94:2 7|67 92:2 8|52 75:2 9|78 20:2 10|19 11:3 1|18 79:3 2|79 12:3 3|80 11:3 4|10 89:3 5|27 92:3 6|33 56:3 7|31 17:3 8|16 73:3 9|51 15:3 10|41 72:4 1|95 100:4 2|19 46:4 3|80 67:4 4|54 50:4 5|73 1:4 6|58 84:4 7|7 3:4 8|23 17:4 9|86 73:4 10|90 45:5 1|91 49:5 2|22 48:5 3|30 54:5 4|69 73:5 5|71 41:5 6|63 53:5 7|70 92:5 8|83 8:5 9|30 6:5 10|55 85:6 1|7 31:6 2|25 56:6 3|30 5:6 4|82 75:6 5|25 22:6 6|82 60:6 7|75 1:6 8|99 7:6 9|2 34:6 10|51 55:7 1|60 53:7 2|93 91:7 3|52 48:7 4|46 21:7 5|12 35:7 6|36 72:7 7|19 89:7 8|30 63:7 9|45 25:7 10|34 17:8 1|56 16:8 2|94 67:8 3|73 28:8 4|56 43:8 5|41 67:8 6|78 26:8 7|54 12:8 8|81 85:8 9|23 49:8 10|81 30:9 1|69 85:9 2|21 25:9 3|9 100:9 4|33 65:9 5|43 32:9 6|80 16:9 7|15 80:9 8|6 67:9 9|75 94:9 10|81 88:10 1|57 52:10 2|98 12:10 3|29 63:10 4|58 9:10 5|54 66:10 6|12 65:10 7|1 10:10 8|92 38:10 9|56 74:10 10</relation>
    <relation name="R61" arity="2" nbTuples="100" semantics="soft" defaultCost="infinity">11 92:1 1|73 90:1 2|58 100:1 3|39 10:1 4|28 22:1 5|7 75:1 6|83 70:1 7|13 24:1 8|63 13:1 9|44 12:1 10|54 34:2 1|41 71:2 2|88 53:2 3|18 19:2 4|22 74:2 5|73 68:2 6|43 7:2 7|93 52:2 8|83 100:2 9|27 85:2 10|1 81:3 1|79 3:3 2|38 16:3 3|85 36:3 4|32 77:3 5|1 35:3 6|61 90:3 7|76 66:3 8|94 50:3 9|6 38:3 10|33 77:4 1|71 76:4 2|23 95:4 3|46 73:4 4|14 15:4 5|13 20:4 6|10 23:4 7|75 45:4 8|58 73:4 9|48 53:4 10|93 6:5 1|35 7:5 2|1 45:5 3|37 42:5 4|78 2:5 5|20 97:5 6|77 13:5 7|64 46:5 8|95 83:5 9|61 60:5 10|41 9:6 1|72 30:6 2|32 32:6 3|55 97:6 4|90 61:6 5|85 88:6 6|11 86:6 7|25 53:6 8|35 13:6 9|4 65:6 10|9 30:7 1|8 39:7 2|50 26:7 3|89 14:7 4|16 78:7 5|80 30:7 6|100 27:7 7|49 29:7 8|97 93:7 9|88 8:7 10|36 49:8 1|21 44:8 2|6 37:8 3|38 35:8 4|87 83:8 5|1 79:8 6|56 37:8 7|52 59:8 8|21 32:8 9|52 73:8 10|42 31:9 1|7 10:9 2|18 42:9 3|14 51:9 4|89 12:9 5|13 33:9 6|97 53:9 7|89 99:9 8|50 90:9 9|86 47:9 10|99 77:10 1|63 41:10 2|94 46:10 3|40 61:10 4|93 27:10 5|3 59:10 6|42 33:10 7|86 50:10 8|69 22:10 9|40 94:10 10</relation>
    <relation name="R62" arity="2" nbTuples="100" semantics="soft" defaultCost="infinity">57 67:1 1|14 99:1 2|48 59:1 3|7 2:1 4|92 97:1 5|18 56:1 6|6 33:1 7|26 80:1 8|34 55:1 9|59 48:1 10|86 29:2 1|36 67:2 2|31 25:2 3|99 68:2 4|74 23:2 5|5 87:2 6|65 75:2 7|35 11:2 8|34 79:2 9|95 3:2 10|5 51:3 1|30 46:3 2|38 7:3 3|46 81:3 4|81 27:3 5|14 31:3 6|47 35:3 7|5 90:3 8|36 43:3 9|93 12:3 10|8 11:4 1|27 94:4 2|52 93:4 3|7 71:4 4|85 21:4 5|7 4:4 6|64 46:4 7|10 6:4 8|51 7:4 9|37 87:4 10|12 94:5 1|76 66:5 2|82 15:5 3|78 81:5 4|81 81:5 5|34 61:5 6|43 2:5 7|10 27:5 8|33 40:5 9|5 28:5 10|72 93:6 1|93 31:6 2|44 49:6 3|95 31:6 4|77 52:6 5|41 40:6 6|81 96:6 7|48 14:6 8|14 19:6 9|7 44:6 10|95 84:7 1|78 34:7 2|15 34:7 3|30 91:7 4|12 40:7 5|34 51:7 6|69 23:7 7|82 46:7 8|43 11:7 9|61 51:7 10|1 46:8 1|17 30:8 2|53 37:8 3|61 27:8 4|71 18:8 5|27 50:8 6|57 61:8 7|75 37:8 8|9 58:8 9|36 62:8 10|26 99:9 1|32 28:9 2|56 14:9 3|94 62:9 4|32 86:9 5|37 89:9 6|63 91:9 7|60 88:9 8|56 71:9 9|94 59:9 10|88 66:10 1|77 72:10 2|51 27:10 3|94 28:10 4|79 59:10 5|77 75:10 6|16 98:10 7|6 91:10 8|36 18:10 9|74 3:10 10</relation>
    <relation name="R63" arity="2" nbTuples="100" semantics="soft" defaultCost="infinity">30 91:1 1|44 38:1 2|90 19:1 3|40 86:1 4|65 13:1 5|18 4:1 6|48 86:1 7|49 51:1 8|56 72:1 9|74 12:1 10|86 100:2 1|59 46:2 2|16 16:2 3|84 60:2 4|83 33:2 5|55 76:2 6|3 83:2 7|59 66:2 8|41 40:2 9|68 71:2 10|2 69:3 1|68 56:3 2|34 85:3 3|62 87:3 4|55 44:3 5|98 54:3 6|59 89:3 7|25 20:3 8|71 79:3 9|2 21:3 10|12 33:4 1|40 77:4 2|89 61:4 3|100 48:4 4|93 32:4 5|93 27:4 6|73 2:4 7|33 92:4 8|18 88:4 9|55 52:4 10|77 73:5 1|99 25:5 2|94 74:5 3|55 41:5 4|85 30:5 5|10 24:5 6|77 13:5 7|13 11:5 8|45 93:5 9|41 18:5 10|35 45:6 1|10 54:6 2|22 9:6 3|78 89:6 4|66 6:6 5|16 25:6 6|52 7:6 7|80 70:6 8|58 64:6 9|98 42:6 10|86 26:7 1|2 4:7 2|91 69:7 3|75 52:7 4|24 73:7 5|54 52:7 6|1 29:7 7|9 78:7 8|6 37:7 9|92 53:7 10|73 19:8 1|26 64:8 2|4 78:8 3|69 94:8 4|39 66:8 5|24 74:8 6|15 61:8 7|74 32:8 8|73 93:8 9|6 12:8 10|71 96:9 1|65 69:9 2|20 95:9 3|37 84:9 4|9 14:9 5|51 88:9 6|24 89:9 7|33 90:9 8|60 95:9 9|90 89:9 10|4 63:10 1|6 43:10 2|53 12:10 3|9 87:10 4|16 3:10 5|45 48:10 6|53 61:10 7|50 63:10 8|96 94:10 9|92 70:10 10</relation>
    <relation name="R64" arity="2" nbTuples="100" semantics="soft" defaultCost="infinity">66 8:1 1|19 74:1 2|73 2:1 3|47 1:1 4|84 57:1 5|72 66:1 6|93 1:1 7|22 89:1 8|55 10:1 9|80 56:1 10|88 92:2 1|7 86:2 2|1 3:2 3|43 58:2 4|8 22:2 5|39 36:2 6|22 16:2 7|61 83:2 8|56 24:2 9|69 14:2 10|46 96:3 1|66 30:3 2|29 11:3 3|82 73:3 4|25 41:3 5|83 55:3 6|52 97:3 7|13 72:3 8|92 42:3 9|79 88:3 10|37 54:4 1|48 87:4 2|12 66:4 3|95 15:4 4|21 94:4 5|30 25:4 6|1 40:4 7|2 68:4 8|65 50:4 9|86 2:4 10|5 64:5 1|98 81:5 2|8 11:5 3|51 53:5 4|40 64:5 5|50 98:5 6|20 100:5 7|68 70:5 8|64 59:5 9|57 57:5 10|91 33:6 1|74 3:6 2|8 7:6 3|62 70:6 4|43 75:6 5|1 76:6 6|94 59:6 7|66 83:6 8|69 94:6 9|64 73:6 10|30 22:7 1|3 80:7 2|29 85:7 3|11 27:7 4|35 23:7 5|96 69:7 6|44 84:7 7|46 2:7 8|61 19:7 9|83 67:7 10|87 31:8 1|65 52:8 2|93 99:8 3|98 61:8 4|56 37:8 5|59 4:8 6|56 66:8 7|46 23:8 8|68 56:8 9|72 83:8 10|60 100:9 1|93 97:9 2|22 74:9 3|20 99:9 4|52 42:9 5|79 1:9 6|18 74:9 7|15 48:9 8|69 48:9 9|9 92:9 10|18 26:10 1|40 94:10 2|7 96:10 3|89 95:10 4|7 12:10 5|70 50:10 6|39 56:10 7|10 9:10 8|68 1:10 9|48 59:10 10</relation>
    <relation name="R65" arity="2" nbTuples="100" semantics="soft" defaultCost="infinity">62 55:1 1|97 17:1 2|90 13:1 3|45 55:1 4|53 82:1 5|73 72:1 6|79 47:1 7|72 48:1 8|57 40:1 9|7 47:1 10|30 64:2 1|16 61:2 2|36 15:2 3|54 53:2 4|81 47:2 5|27 25:2 6|67 34:2 7|89 79:2 8|60 80:2 9|80 88:2 10|54 36:3 1|5 99:3 2|9 13:3 3|62 26:3 4|94 55:3 5|31 42:3 6|13 13:3 7|1 32:3 8|16 15:3 9|75 46:3 10|100 15:4 1|5 30:4 2|79 76:4 3|14 15:4 4|77 21:4 5|81 55:4 6|4 76:4 7|69 62:4 8|21 8:4 9|74 70:4 10|69 60:5 1|55 13:5 2|29 56:5 3|16 36:5 4|96 99:5 5|86 83:5 6|15 93:5 7|94 41:5 8|6 34:5 9|65 79:5 10|94 19:6 1|79 51:6 2|25 96:6 3|11 72:6 4|89 70:6 5|61 59:6 6|69 84:6 7|82 38:6 8|73 22:6 9|91 20:6 10|27 18:7 1|3 76:7 2|1 40:7 3|26 16:7 4|39 85:7 5|18 52:7 6|9 34:7 7|21 81:7 8|25 40:7 9|14 7:7 10|100 84:8 1|25 81:8 2|17 50:8 3|82 49:8 4|15 22:8 5|64 33:8 6|1 72:8 7|21 13:8 8|71 99:8 9|22 100:8 10|64 20:9 1|10 49:9 2|34 76:9 3|57 3:9 4|11 51:9 5|82 84:9 6|21 11:9 7|5 39:9 8|96 71:9 9|82 59:9 10|77 35:10 1|70 85:10 2|79 62:10 3|5 42:10 4|69 36:10 5|91 33:10 6|99 59:10 7|38 69:10 8|78 94:10 9|37 99:10 10</relation>
    <relation name="R66" arity="2" nbTuples="100" semantics="soft" defaultCost="infinity">37 37:1 1|45 62:1 2|94 36:1 3|85 74:1 4|100 84:1 5|80 18:1 6|36 12:1 7|58 29:1 8|48 81:1 9|9 86:1 10|69 2:2 1|50 96:2 2|56 95:2 3|84 60:2 4|69 99:2 5|45 71:2 6|69 76:2 7|94 62:2 8|61 45:2 9|28 18:2 10|4 4:3 1|83 94:3 2|53 8:3 3|36 70:3 4|2 19:3 5|24 76:3 6|16 17:3 7|75 69:3 8|26 55:3 9|71 8:3 10|87 5:4 1|51 62:4 2|80 31:4 3|35 16:4 4|8 25:4 5|42 72:4 6|70 94:4 7|71 75:4 8|23 40:4 9|30 1:4 10|46 1:5 1|45 16:5 2|80 89:5 3|75 22:5 4|93 94:5 5|32 62:5 6|35 99:5 7|90 100:5 8|65 3:5 9|75 44:5 10|38 88:6 1|59 7:6 2|64 79:6 3|83 1:6 4|52 64:6 5|83 52:6 6|27 45:6 7|64 64:6 8|43 47:6 9|83 32:6 10|72 10:7 1|16 67:7 2|25 37:7 3|67 68:7 4|88 97:7 5|24 46:7 6|62 20:7 7|46 89:7 8|10 66:7 9|33 17:7 10|63 87:8 1|69 84:8 2|93 44:8 3|94 45:8 4|6 5:8 5|86 20:8 6|65 84:8 7|12 38:8 8|96 58:8 9|83 1:8 10|48 22:9 1|33 31:9 2|29 59:9 3|46 32:9 4|66 2:9 5|47 55:9 6|19 95:9 7|34 87:9 8|68 80:9 9|11 89:9 10|23 49:10 1|69 11:10 2|55 48:10 3|100 49:10 4|51 32:10 5|93 7:10 6|72 16:10 7|45 64:10 8|64 94:10 9|30 76:10 10</relation>
    <relation name="R67" arity="2" nbTuples="100" semantics="soft" defaultCost="infinity">15 48:1 1|27 36:1 2|80 7:1 3|60 21:1 4|61 55:1 5|24 89:1 6|59 51:1 7|89 33:1 8|13 72:1 9|25 53:1 10|24 27:2 1|83 10:2 2|34 87:2 3|83 40:2 4|42 88:2 5|90 85:2 6|100 89:2 7|40 4:2 8|76 63:2 9|61 68:2 10|95 51:3 1|69 90:3 2|74 5:3 3|73 22:3 4|36 81:3 5|3 21:3 6|68 3:3 7|75 21:3 8|96 88:3 9|52 81:3 10|87 33:4 1|42 77:4 2|65 54:4 3|30 76:4 4|13 25:4 5|99 17:4 6|65 19:4 7|30 96:4 8|34 90:4 9|38 64:4 10|11 100:5 1|41 11:5 2|72 32:5 3|53 36:5 4|79 14:5 5|75 59:5 6|89 18:5 7|67 75:5 8|33 74:5 9|55 24:5 10|98 9:6 1|22 75:6 2|16 79:6 3|82 13:6 4|42 60:6 5|42 62:6 6|97 13:6 7|92 62:6 8|1 40:6 9|21 53:6 10|54 24:7 1|50 47:7 2|52 36:7 3|71 82:7 4|6 61:7 5|56 80:7 6|93 43:7 7|33 93:7 8|49 64:7 9|64 100:7 10|95 52:8 1|58 22:8 2|43 57:8 3|28 7:8 4|57 76:8 5|80 19:8 6|59 89:8 7|26 94:8 8|66 5:8 9|63 86:8 10|86 9:9 1|38 67:9 2|91 49:9 3|81 31:9 4|52 75:9 5|69 65:9 6|74 26:9 7|65 68:9 8|20 39:9 9|44 19:9 10|76 10:10 1|33 100:10 2|48 61:10 3|20 17:10 4|1 19:10 5|77 81:10 6|28 21:10 7|90 50:10 8|21 45:10 9|80 36:10 10</relation>
    <relation name="R68" arity="2" nbTuples="100" semantics="soft" defaultCost="infinity">57 64:1 1|65 69:1 2|46 30:1 3|79 80:1 4|84 76:1 5|80 78:1 6|35 44:1 7|11 78:1 8|50 71:1 9|42 30:1 10|32 24:2 1|96 27:2 2|13 67:2 3|18 19:2 4|72 81:2 5|43 54:2 6|17 49:2 7|43 66:2 8|2 84:2 9|94 62:2 10|63 57:3 1|75 60:3 2|99 64:3 3|31 68:3 4|69 53:3 5|53 93:3 6|80 18:3 7|20 16:3 8|44 57:3 9|14 93:3 10|47 95:4 1|60 57:4 2|17 42:4 3|82 63:4 4|14 93:4 5|60 25:4 6|71 39:4 7|43 59:4 8|81 3:4 9|73 67:4 10|1 90:5 1|49 81:5 2|87 74:5 3|46 85:5 4|78 47:5 5|37 51:5 6|44 90:5 7|77 8:5 8|98 13:5 9|48 5:5 10|17 87:6 1|77 10:6 2|42 61:6 3|72 26:6 4|34 39:6 5|84 23:6 6|73 84:6 7|69 86:6 8|12 92:6 9|84 34:6 10|67 67:7 1|35 82:7 2|50 45:7 3|24 39:7 4|17 72:7 5|8 86:7 6|22 81:7 7|19 15:7 8|90 82:7 9|50 37:7 10|65 9:8 1|7 30:8 2|18 57:8 3|24 40:8 4|49 75:8 5|86 81:8 6|37 75:8 7|75 71:8 8|77 44:8 9|47 61:8 10|27 80:9 1|82 88:9 2|47 63:9 3|84 72:9 4|3 51:9 5|16 84:9 6|78 58:9 7|36 48:9 8|60 67:9 9|54 62:9 10|79 27:10 1|10 39:10 2|87 32:10 3|13 1:10 4|10 35:10 5|81 94:10 6|82 83:10 7|4 38:10 8|74 10:10 9|62 28:10 10</relation>
    <relation name="R69" arity="2" nbTuples="100" semantics="soft" defaultCost="infinity">47 95:1 1|39 98:1 2|34 5:1 3|93 49:1 4|39 62:1 5|17 36:1 6|34 79:1 7|5 18:1 8|11 10:1 9|79 81:1 10|85 7:2 1|39 32:2 2|67 71:2 3|26 97:2 4|38 21:2 5|38 59:2 6|7 35:2 7|14 82:2 8|44 37:2 9|36 89:2 10|50 46:3 1|84 2:3 2|100 38:3 3|20 50:3 4|51 14:3 5|90 5:3 6|93 99:3 7|27 16:3 8|54 62:3 9|28 68:3 10|28 80:4 1|8 16:4 2|49 27:4 3|91 87:4 4|85 30:4 5|83 1:4 6|12 79:4 7|84 86:4 8|31 66:4 9|41 40:4 10|67 43:5 1|91 26:5 2|4 33:5 3|89 49:5 4|84 15:5 5|72 37:5 6|28 49:5 7|37 81:5 8|4 29:5 9|24 100:5 10|37 88:6 1|67 17:6 2|63 100:6 3|52 47:6 4|5 73:6 5|48 47:6 6|40 61:6 7|17 67:6 8|25 66:6 9|71 29:6 10|69 59:7 1|65 28:7 2|74 72:7 3|20 61:7 4|84 88:7 5|50 60:7 6|48 17:7 7|20 11:7 8|75 71:7 9|15 49:7 10|84 51:8 1|6 80:8 2|95 4:8 3|80 47:8 4|72 74:8 5|13 1:8 6|27 57:8 7|54 95:8 8|32 21:8 9|90 2:8 10|13 62:9 1|86 3:9 2|28 18:9 3|71 74:9 4|99 50:9 5|99 60:9 6|19 15:9 7|67 30:9 8|49 9:9 9|84 37:9 10|73 61:10 1|65 47:10 2|35 87:10 3|52 27:10 4|15 52:10 5|32 26:10 6|94 55:10 7|58 31:10 8|61 1:10 9|76 4:10 10</relation>
    <relation name="R70" arity="2" nbTuples="100" semantics="soft" defaultCost="infinity">32 88:1 1|60 77:1 2|66 86:1 3|15 17:1 4|87 63:1 5|63 39:1 6|1 84:1 7|31 89:1 8|8 55:1 9|72 89:1 10|10 99:2 1|38 96:2 2|96 83:2 3|49 98:2 4|41 36:2 5|77 30:2 6|11 54:2 7|40 72:2 8|36 86:2 9|17 70:2 10|62 88:3 1|45 92:3 2|20 14:3 3|33 25:3 4|10 27:3 5|9 81:3 6|43 80:3 7|76 6:3 8|60 69:3 9|77 34:3 10|47 17:4 1|74 57:4 2|31 76:4 3|55 69:4 4|61 65:4 5|15 26:4 6|17 35:4 7|39 100:4 8|64 18:4 9|1 82:4 10|78 88:5 1|22 24:5 2|56 38:5 3|88 95:5 4|43 56:5 5|96 81:5 6|23 57:5 7|34 35:5 8|88 19:5 9|94 39:5 10|98 50:6 1|33 61:6 2|34 22:6 3|49 88:6 4|44 60:6 5|95 7:6 6|82 29:6 7|66 71:6 8|20 4:6 9|13 86:6 10|74 47:7 1|22 69:7 2|98 7:7 3|18 55:7 4|46 77:7 5|57 26:7 6|40 23:7 7|12 35:7 8|12 80:7 9|14 84:7 10|68 38:8 1|42 68:8 2|5 55:8 3|25 42:8 4|68 83:8 5|36 48:8 6|45 70:8 7|80 96:8 8|26 1:8 9|35 70:8 10|31 98:9 1|10 94:9 2|73 17:9 3|73 75:9 4|64 34:9 5|67 17:9 6|98 38:9 7|2 88:9 8|45 19:9 9|90 90:9 10|52 70:10 1|59 90:10 2|19 75:10 3|85 59:10 4|47 22:10 5|21 42:10 6|49 30:10 7|67 2:10 8|40 44:10 9|99 72:10 10</relation>
    <relation name="R71" arity="2" nbTuples="100" semantics="soft" defaultCost="infinity">40 8:1 1|30 55:1 2|29 16:1 3|63 7:1 4|52 83:1 5|52 79:1 6|29 82:1 7|99 69:1 8|72 40:1 9|42 84:1 10|83 98:2 1|44 6:2 2|30 95:2 3|97 100:2 4|37 44:2 5|48 13:2 6|79 49:2 7|20 55:2 8|88 2:2 9|56 60:2 10|78 100:3 1|16 2:3 2|69 24:3 3|13 36:3 4|50 20:3 5|68 3:3 6|48 22:3 7|33 74:3 8|94 81:3 9|57 56:3 10|39 60:4 1|86 27:4 2|80 84:4 3|94 43:4 4|60 36:4 5|95 88:4 6|59 26:4 7|56 14:4 8|87 78:4 9|42 93:4 10|57 9:5 1|47 38:5 2|90 93:5 3|29 50:5 4|46 69:5 5|50 2:5 6|44 39:5 7|48 63:5 8|7 96:5 9|8 20:5 10|46 19:6 1|45 68:6 2|22 53:6 3|73 92:6 4|4 13:6 5|86 88:6 6|67 29:6 7|6 26:6 8|56 86:6 9|69 75:6 10|91 78:7 1|3 9:7 2|41 56:7 3|25 95:7 4|6 28:7 5|6 92:7 6|37 99:7 7|14 75:7 8|15 70:7 9|98 24:7 10|29 22:8 1|4 27:8 2|64 51:8 3|11 56:8 4|81 47:8 5|86 2:8 6|83 36:8 7|80 84:8 8|12 66:8 9|71 45:8 10|59 11:9 1|36 23:9 2|17 73:9 3|68 62:9 4|62 44:9 5|10 19:9 6|70 88:9 7|31 12:9 8|99 31:9 9|99 37:9 10|3 9:10 1|39 86:10 2|87 80:10 3|10 94:10 4|47 75:10 5|42 37:10 6|59 18:10 7|85 16:10 8|88 24:10 9|72 68:10 10</relation>
    <relation name="R72" arity="2" nbTuples="100" semantics="soft" defaultCost="infinity">42 35:1 1|77 39:1 2|64 69:1 3|30 7:1 4|77 78:1 5|24 93:1 6|4 40:1 7|68 9:1 8|74 73:1 9|44 16:1 10|96 45:2 1|51 72:2 2|5 42:2 3|44 19:2 4|28 69:2 5|61 52:2 6|98 25:2 7|30 69:2 8|39 11:2 9|64 25:2 10|75 43:3 1|37 77:3 2|75 8:3 3|72 22:3 4|40 57:3 5|40 10:3 6|36 16:3 7|60 30:3 8|31 97:3 9|98 52:3 10|63 51:4 1|26 50:4 2|67 80:4 3|54 93:4 4|97 86:4 5|95 45:4 6|71 37:4 7|84 15:4 8|5 76:4 9|14 16:4 10|51 20:5 1|67 15:5 2|70 58:5 3|85 97:5 4|52 51:5 5|36 64:5 6|73 35:5 7|31 60:5 8|31 35:5 9|12 12:5 10|20 54:6 1|2 50:6 2|10 71:6 3|32 75:6 4|95 23:6 5|48 20:6 6|4 96:6 7|40 76:6 8|46 44:6 9|33 19:6 10|40 72:7 1|92 13:7 2|18 48:7 3|61 45:7 4|5 4:7 5|85 76:7 6|8 51:7 7|36 89:7 8|91 19:7 9|21 55:7 10|1 84:8 1|77 19:8 2|29 84:8 3|75 91:8 4|3 50:8 5|63 73:8 6|23 16:8 7|7 68:8 8|88 27:8 9|80 72:8 10|36 10:9 1|44 48:9 2|35 3:9 3|85 70:9 4|77 14:9 5|41 2:9 6|97 22:9 7|26 99:9 8|100 100:9 9|73 83:9 10|45 85:10 1|70 73:10 2|9 20:10 3|16 41:10 4|88 8:10 5|26 65:10 6|37 50:10 7|44 89:10 8|32 60:10 9|77 71:10 10</relation>
    <relation name="R73" arity="2" nbTuples="100" semantics="soft" defaultCost="infinity">34 58:1 1|30 58:1 2|62 22:1 3|52 20:1 4|82 42:1 5|24 2:1 6|35 34:1 7|96 98:1 8|36 37:1 9|68 42:1 10|30 28:2 1|30 93:2 2|42 78:2 3|47 68:2 4|100 62:2 5|2 81:2 6|89 68:2 7|1 22:2 8|3 6:2 9|68 8:2 10|97 95:3 1|42 46:3 2|16 38:3 3|65 37:3 4|44 87:3 5|54 59:3 6|69 58:3 7|55 71:3 8|85 10:3 9|58 98:3 10|37 26:4 1|59 63:4 2|22 36:4 3|93 45:4 4|86 81:4 5|2 78:4 6|20 44:4 7|23 10:4 8|60 91:4 9|42 74:4 10|79 36:5 1|79 61:5 2|52 57:5 3|61 99:5 4|8 67:5 5|6 100:5 6|2 58:5 7|28 43:5 8|74 26:5 9|48 46:5 10|6 6:6 1|72 79:6 2|93 30:6 3|22 61:6 4|33 70:6 5|23 83:6 6|11 98:6 7|48 28:6 8|95 57:6 9|99 18:6 10|91 25:7 1|29 85:7 2|98 88:7 3|68 27:7 4|84 85:7 5|11 56:7 6|77 87:7 7|92 65:7 8|70 16:7 9|67 32:7 10|100 78:8 1|38 58:8 2|91 63:8 3|77 7:8 4|87 68:8 5|28 92:8 6|7 7:8 7|98 68:8 8|78 38:8 9|42 36:8 10|55 87:9 1|54 85:9 2|44 93:9 3|98 86:9 4|87 84:9 5|85 53:9 6|38 25:9 7|91 66:9 8|17 52:9 9|33 93:9 10|17 6:10 1|54 15:10 2|99 88:10 3|63 2:10 4|82 7:10 5|62 73:10 6|33 93:10 7|31 11:10 8|27 3:10 9|8 15:10 10</relation>
    <relation name="R74" arity="2" nbTuples="100" semantics="soft" defaultCost="infinity">52 62:1 1|63 92:1 2|87 25:1 3|22 17:1 4|39 95:1 5|99 30:1 6|23 53:1 7|98 48:1 8|95 33:1 9|19 41:1 10|91 81:2 1|62 10:2 2|27 51:2 3|51 2:2 4|80 75:2 5|95 89:2 6|64 65:2 7|29 34:2 8|19 23:2 9|85 75:2 10|84 32:3 1|60 44:3 2|76 41:3 3|87 73:3 4|27 52:3 5|2 25:3 6|18 74:3 7|99 7:3 8|42 3:3 9|77 56:3 10|90 37:4 1|95 81:4 2|57 71:4 3|58 77:4 4|36 44:4 5|67 77:4 6|98 45:4 7|16 97:4 8|78 49:4 9|71 78:4 10|97 88:5 1|11 89:5 2|9 91:5 3|70 43:5 4|39 30:5 5|58 69:5 6|80 7:5 7|32 95:5 8|66 16:5 9|7 54:5 10|90 68:6 1|17 89:6 2|31 5:6 3|24 65:6 4|90 46:6 5|65 63:6 6|50 26:6 7|49 3:6 8|83 13:6 9|67 87:6 10|26 18:7 1|72 24:7 2|62 38:7 3|77 86:7 4|25 17:7 5|68 86:7 6|28 30:7 7|8 81:7 8|26 59:7 9|57 46:7 10|85 37:8 1|14 74:8 2|82 26:8 3|93 32:8 4|85 10:8 5|42 86:8 6|66 47:8 7|11 15:8 8|90 86:8 9|23 7:8 10|78 16:9 1|55 52:9 2|66 45:9 3|24 28:9 4|51 25:9 5|95 87:9 6|25 51:9 7|85 63:9 8|74 85:9 9|94 19:9 10|74 81:10 1|12 77:10 2|16 6:10 3|72 82:10 4|59 5:10 5|90 77:10 6|26 59:10 7|6 88:10 8|85 61:10 9|68 38:10 10</relation>
    <relation name="R75" arity="2" nbTuples="100" semantics="soft" defaultCost="infinity">43 24:1 1|39 39:1 2|64 45:1 3|85 66:1 4|42 17:1 5|88 99:1 6|32 14:1 7|74 27:1 8|90 37:1 9|91 83:1 10|15 62:2 1|57 79:2 2|97 85:2 3|20 13:2 4|47 28:2 5|97 3:2 6|87 35:2 7|46 41:2 8|75 35:2 9|100 17:2 10|20 68:3 1|48 35:3 2|92 74:3 3|62 97:3 4|41 99:3 5|90 85:3 6|96 86:3 7|10 78:3 8|34 53:3 9|9 73:3 10|49 6:4 1|86 78:4 2|10 69:4 3|95 17:4 4|2 55:4 5|64 74:4 6|68 47:4 7|49 77:4 8|4 18:4 9|12 33:4 10|80 58:5 1|53 80:5 2|97 35:5 3|27 68:5 4|18 87:5 5|86 19:5 6|89 81:5 7|8 78:5 8|12 75:5 9|77 14:5 10|40 33:6 1|48 84:6 2|96 85:6 3|67 51:6 4|14 29:6 5|63 78:6 6|5 2:6 7|27 31:6 8|61 86:6 9|78 42:6 10|8 47:7 1|68 3:7 2|62 25:7 3|48 7:7 4|9 67:7 5|3 50:7 6|35 3:7 7|79 60:7 8|29 22:7 9|92 65:7 10|73 81:8 1|78 12:8 2|68 84:8 3|51 35:8 4|93 61:8 5|56 87:8 6|10 29:8 7|7 2:8 8|85 62:8 9|37 13:8 10|10 79:9 1|48 99:9 2|9 33:9 3|79 94:9 4|79 15:9 5|80 53:9 6|74 27:9 7|97 15:9 8|61 88:9 9|100 16:9 10|100 65:10 1|30 5:10 2|70 86:10 3|53 67:10 4|41 74:10 5|12 57:10 6|16 41:10 7|11 91:10 8|18 83:10 9|34 85:10 10</relation>
    <relation name="R76" arity="2" nbTuples="100" semantics="soft" defaultCost="infinity">54 73:1 1|17 27:1 2|6 9:1 3|2 60:1 4|26 16:1 5|69 45:1 6|55 57:1 7|25 59:1 8|92 73:1 9|29 98:1 10|47 23:2 1|3 24:2 2|46 83:2 3|5 48:2 4|27 85:2 5|85 1:2 6|89 16:2 7|19 71:2 8|42 98:2 9|20 21:2 10|95 9:3 1|68 80:3 2|88 44:3 3|25 42:3 4|80 19:3 5|45 37:3 6|58 5:3 7|39 40:3 8|84 64:3 9|70 32:3 10|12 51:4 1|41 58:4 2|3 59:4 3|44 46:4 4|45 54:4 5|44 19:4 6|48 82:4 7|49 34:4 8|3 99:4 9|3 71:4 10|11 28:5 1|24 99:5 2|78 20:5 3|90 33:5 4|53 24:5 5|8 29:5 6|86 1:5 7|26 32:5 8|74 22:5 9|46 29:5 10|1 19:6 1|83 79:6 2|3 95:6 3|61 68:6 4|14 6:6 5|74 13:6 6|19 97:6 7|62 15:6 8|17 75:6 9|20 2:6 10|18 64:7 1|55 53:7 2|56 25:7 3|43 89:7 4|52 66:7 5|36 76:7 6|83 23:7 7|30 25:7 8|25 40:7 9|18 5:7 10|11 29:8 1|75 24:8 2|23 64:8 3|13 8:8 4|54 9:8 5|76 23:8 6|5 47:8 7|60 75:8 8|94 58:8 9|62 44:8 10|82 50:9 1|82 1:9 2|26 26:9 3|64 93:9 4|65 59:9 5|8 78:9 6|52 3:9 7|68 24:9 8|63 80:9 9|88 91:9 10|35 42:10 1|1 74:10 2|56 28:10 3|2 79:10 4|47 92:10 5|43 46:10 6|66 16:10 7|28 96:10 8|45 77:10 9|72 66:10 10</relation>
    <relation name="R77" arity="2" nbTuples="100" semantics="soft" defaultCost="infinity">21 82:1 1|14 92:1 2|76 57:1 3|68 89:1 4|71 7:1 5|98 90:1 6|98 53:1 7|62 89:1 8|97 6:1 9|32 39:1 10|57 4:2 1|75 79:2 2|41 100:2 3|35 59:2 4|60 6:2 5|94 46:2 6|27 96:2 7|67 17:2 8|44 55:2 9|2 74:2 10|63 37:3 1|100 93:3 2|15 74:3 3|17 30:3 4|43 3:3 5|30 28:3 6|19 10:3 7|38 5:3 8|82 66:3 9|55 62:3 10|63 34:4 1|2 33:4 2|59 35:4 3|21 11:4 4|3 66:4 5|82 58:4 6|59 44:4 7|88 26:4 8|66 23:4 9|97 94:4 10|21 67:5 1|97 45:5 2|55 55:5 3|2 12:5 4|37 63:5 5|25 32:5 6|95 10:5 7|88 50:5 8|78 93:5 9|52 53:5 10|78 56:6 1|12 12:6 2|24 52:6 3|95 45:6 4|30 48:6 5|16 35:6 6|15 99:6 7|69 70:6 8|19 10:6 9|38 4:6 10|80 12:7 1|83 63:7 2|57 75:7 3|98 72:7 4|90 69:7 5|89 18:7 6|83 10:7 7|15 99:7 8|35 31:7 9|28 67:7 10|15 4:8 1|9 18:8 2|47 10:8 3|53 45:8 4|23 7:8 5|62 6:8 6|94 17:8 7|17 55:8 8|47 50:8 9|69 99:8 10|30 27:9 1|59 66:9 2|64 74:9 3|91 90:9 4|79 24:9 5|22 13:9 6|97 55:9 7|88 98:9 8|71 95:9 9|91 76:9 10|89 98:10 1|1 97:10 2|70 94:10 3|32 70:10 4|12 46:10 5|11 38:10 6|78 93:10 7|67 60:10 8|64 24:10 9|93 10:10 10</relation>
    <relation name="R78" arity="2" nbTuples="100" semantics="soft" defaultCost="infinity">66 89:1 1|27 85:1 2|91 95:1 3|31 15:1 4|99 38:1 5|52 69:1 6|28 31:1 7|83 68:1 8|48 37:1 9|47 24:1 10|37 6:2 1|99 23:2 2|92 68:2 3|96 7:2 4|13 59:2 5|31 12:2 6|74 73:2 7|8 64:2 8|54 3:2 9|93 30:2 10|53 39:3 1|39 75:3 2|40 62:3 3|58 4:3 4|64 96:3 5|10 92:3 6|53 61:3 7|97 50:3 8|73 66:3 9|32 26:3 10|39 21:4 1|100 68:4 2|18 11:4 3|85 30:4 4|99 15:4 5|34 66:4 6|36 71:4 7|32 79:4 8|44 81:4 9|32 96:4 10|32 94:5 1|49 49:5 2|68 25:5 3|6 42:5 4|50 85:5 5|14 43:5 6|15 40:5 7|37 92:5 8|40 43:5 9|85 16:5 10|45 22:6 1|90 93:6 2|30 53:6 3|50 100:6 4|31 72:6 5|43 69:6 6|53 53:6 7|36 28:6 8|29 2:6 9|39 40:6 10|93 94:7 1|12 3:7 2|16 100:7 3|100 85:7 4|31 66:7 5|25 78:7 6|86 2:7 7|48 26:7 8|24 58:7 9|39 23:7 10|36 94:8 1|42 41:8 2|44 59:8 3|85 7:8 4|3 28:8 5|15 16:8 6|48 48:8 7|28 17:8 8|18 33:8 9|68 5:8 10|72 3:9 1|20 93:9 2|90 63:9 3|65 54:9 4|65 36:9 5|87 51:9 6|49 85:9 7|18 8:9 8|92 48:9 9|70 20:9 10|87 28:10 1|82 12:10 2|1 34:10 3|19 28:10 4|2 43:10 5|73 62:10 6|3 100:10 7|14 87:10 8|17 22:10 9|95 88:10 10</relation>
    <relation name="R79" arity="2" nbTuples="100" semantics="soft" defaultCost="infinity">23 73:1 1|61 87:1 2|33 96:1 3|37 51:1 4|37 9:1 5|71 94:1 6|43 11:1 7|69 3:1 8|62 30:1 9|52 100:1 10|5 43:2 1|55 41:2 2|12 50:2 3|40 77:2 4|69 4:2 5|57 40:2 6|2 65:2 7|68 38:2 8|85 46:2 9|6 67:2 10|73 24:3 1|42 9:3 2|52 75:3 3|55 88:3 4|82 1:3 5|75 41:3 6|76 28:3 7|38 41:3 8|61 39:3 9|99 51:3 10|55 67:4 1|15 26:4 2|57 23:4 3|50 47:4 4|8 3:4 5|68 29:4 6|85 24:4 7|8 81:4 8|4 49:4 9|66 6:4 10|81 12:5 1|23 40:5 2|72 66:5 3|35 55:5 4|21 16:5 5|67 61:5 6|95 53:5 7|90 88:5 8|44 1:5 9|90 44:5 10|15 93:6 1|15 70:6 2|2 77:6 3|81 81:6 4|3 57:6 5|3 68:6 6|21 69:6 7|41 38:6 8|71 20:6 9|80 56:6 10|46 93:7 1|29 51:7 2|36 60:7 3|96 52:7 4|96 49:7 5|57 27:7 6|58 26:7 7|33 87:7 8|73 96:7 9|8 63:7 10|100 99:8 1|82 31:8 2|83 84:8 3|33 18:8 4|9 91:8 5|78 25:8 6|60 67:8 7|36 2:8 8|99 48:8 9|98 100:8 10|23 91:9 1|62 68:9 2|75 59:9 3|67 78:9 4|81 70:9 5|39 29:9 6|53 72:9 7|14 78:9 8|84 70:9 9|42 25:9 10|50 84:10 1|85 90:10 2|84 62:10 3|87 9:10 4|51 59:10 5|99 73:10 6|34 28:10 7|54 44:10 8|77 72:10 9|11 96:10 10</relation>
    <relation name="R80" arity="2" nbTuples="100" semantics="soft" defaultCost="infinity">65 29:1 1|23 16:1 2|13 2:1 3|98 40:1 4|14 50:1 5|51 4:1 6|73 7:1 7|13 2:1 8|69 7:1 9|34 76:1 10|1 67:2 1|53 96:2 2|87 70:2 3|28 88:2 4|40 77:2 5|27 36:2 6|84 25:2 7|24 1:2 8|28 7:2 9|46 27:2 10|93 4:3 1|3 71:3 2|87 84:3 3|60 25:3 4|72 31:3 5|17 43:3 6|21 58:3 7|92 35:3 8|66 81:3 9|67 70:3 10|40 49:4 1|85 40:4 2|89 43:4 3|71 46:4 4|80 87:4 5|32 100:4 6|66 30:4 7|58 3:4 8|71 3:4 9|59 63:4 10|43 84:5 1|19 30:5 2|92 24:5 3|95 68:5 4|75 66:5 5|1 5:5 6|3 81:5 7|30 31:5 8|35 35:5 9|23 53:5 10|42 36:6 1|60 55:6 2|6 38:6 3|66 59:6 4|41 84:6 5|65 98:6 6|48 83:6 7|51 16:6 8|76 93:6 9|70 87:6 10|68 69:7 1|100 79:7 2|79 66:7 3|74 71:7 4|10 79:7 5|67 49:7 6|63 76:7 7|65 40:7 8|56 63:7 9|70 16:7 10|35 73:8 1|52 66:8 2|10 88:8 3|54 33:8 4|11 75:8 5|61 29:8 6|94 3:8 7|84 5:8 8|52 7:8 9|11 42:8 10|89 63:9 1|36 3:9 2|77 26:9 3|39 93:9 4|92 10:9 5|28 42:9 6|35 58:9 7|43 50:9 8|77 95:9 9|38 92:9 10|34 41:10 1|90 24:10 2|73 2:10 3|65 3:10 4|59 42:10 5|61 59:10 6|14 96:10 7|51 56:10 8|34 83:10 9|70 4:10 10</relation>
    <relation name="R81" arity="2" nbTuples="100" semantics="soft" defaultCost="infinity">5 13:1 1|68 86:1 2|1 17:1 3|70 2:1 4|13 59:1 5|32 32:1 6|25 21:1 7|9 73:1 8|97 2:1 9|7 4:1 10|50 4:2 1|32 96:2 2|4 44:2 3|98 85:2 4|62 40:2 5|25 10:2 6|15 32:2 7|63 95:2 8|39 84:2 9|45 85:2 10|22 44:3 1|72 90:3 2|79 29:3 3|95 48:3 4|51 40:3 5|13 83:3 6|58 3:3 7|18 49:3 8|80 83:3 9|15 91:3 10|49 21:4 1|38 1:4 2|11 66:4 3|29 57:4 4|88 45:4 5|69 47:4 6|83 89:4 7|6 4:4 8|3 13:4 9|50 22:4 10|64 85:5 1|45 7:5 2|10 29:5 3|9 18:5 4|25 92:5 5|15 3:5 6|50 42:5 7|42 69:5 8|6 93:5 9|54 68:5 10|41 56:6 1|58 16:6 2|27 10:6 3|22 34:6 4|38 32:6 5|44 17:6 6|84 94:6 7|56 23:6 8|46 87:6 9|38 12:6 10|62 55:7 1|30 22:7 2|26 2:7 3|9 63:7 4|32 39:7 5|47 24:7 6|76 83:7 7|1 18:7 8|21 21:7 9|14 10:7 10|100 52:8 1|73 82:8 2|77 81:8 3|56 58:8 4|77 53:8 5|42 86:8 6|61 100:8 7|81 79:8 8|96 95:8 9|27 82:8 10|46 65:9 1|17 38:9 2|30 79:9 3|35 25:9 4|94 78:9 5|56 8:9 6|60 77:9 7|42 97:9 8|49 33:9 9|100 47:9 10|61 51:10 1|60 95:10 2|67 58:10 3|75 18:10 4|25 44:10 5|98 91:10 6|66 83:10 7|69 86:10 8|82 70:10 9|52 23:10 10</relation>
    <relation name="R82" arity="2" nbTuples="100" semantics="soft" defaultCost="infinity">74 57:1 1|14 47:1 2|30 93:1 3|77 96:1 4|99 25:1 5|1 93:1 6|4 66:1 7|42 83:1 8|59 45:1 9|18 12:1 10|34 69:2 1|57 57:2 2|39 99:2 3|33 66:2 4|73 80:2 5|23 10:2 6|60 44:2 7|73 10:2 8|93 48:2 9|62 20:2 10|91 85:3 1|70 44:3 2|88 68:3 3|98 82:3 4|30 74:3 5|68 96:3 6|27 69:3 7|24 16:3 8|21 79:3 9|17 100:3 10|41 68:4 1|61 16:4 2|12 62:4 3|3 100:4 4|44 49:4 5|96 96:4 6|54 63:4 7|78 96:4 8|27 77:4 9|60 52:4 10|89 89:5 1|96 29:5 2|59 41:5 3|75 59:5 4|95 36:5 5|76 44:5 6|91 4:5 7|90 45:5 8|74 14:5 9|30 4:5 10|65 89:6 1|80 34:6 2|6 41:6 3|42 28:6 4|39 34:6 5|72 38:6 6|96 23:6 7|89 79:6 8|9 12:6 9|38 48:6 10|1 51:7 1|20 35:7 2|82 59:7 3|57 51:7 4|11 60:7 5|52 99:7 6|15 94:7 7|27 57:7 8|3 56:7 9|45 50:7 10|51 19:8 1|13 49:8 2|15 85:8 3|64 37:8 4|100 3:8 5|21 56:8 6|6 7:8 7|37 55:8 8|42 23:8 9|54 27:8 10|81 10:9 1|67 72:9 2|58 4:9 3|98 53:9 4|14 57:9 5|67 89:9 6|28 71:9 7|32 69:9 8|96 66:9 9|13 48:9 10|24 18:10 1|53 29:10 2|82 62:10 3|41 24:10 4|8 52:10 5|78 31:10 6|26 46:10 7|31 68:10 8|6 66:10 9|61 50:10 10</relation>
    <relation name="R83" arity="2" nbTuples="100" semantics="soft" defaultCost="infinity">21 81:1 1|53 89:1 2|21 53:1 3|16 91:1 4|79 77:1 5|77 77:1 6|4 57:1 7|61 77:1 8|24 34:1 9|55 19:1 10|92 35:2 1|9 29:2 2|93 72:2 3|40 68:2 4|90 65:2 5|77 18:2 6|42 57:2 7|1 46:2 8|50 27:2 9|86 72:2 10|25 7:3 1|35 92:3 2|79 51:3 3|67 86:3 4|86 19:3 5|5 15:3 6|71 86:3 7|8 66:3 8|72 82:3 9|39 82:3 10|57 70:4 1|9 96:4 2|80 35:4 3|72 55:4 4|2 67:4 5|7 18:4 6|74 6:4 7|27 77:4 8|9 25:4 9|10 62:4 10|39 35:5 1|48 53:5 2|1 68:5 3|56 61:5 4|69 61:5 5|49 75:5 6|91 11:5 7|59 43:5 8|99 38:5 9|34 98:5 10|61 84:6 1|33 90:6 2|22 97:6 3|98 67:6 4|12 91:6 5|96 87:6 6|64 80:6 7|25 30:6 8|55 32:6 9|99 25:6 10|99 4:7 1|30 15:7 2|58 79:7 3|29 17:7 4|22 41:7 5|19 45:7 6|59 86:7 7|74 39:7 8|28 10:7 9|68 7:7 10|22 51:8 1|67 17:8 2|59 30:8 3|35 19:8 4|94 86:8 5|32 12:8 6|99 64:8 7|60 49:8 8|80 52:8 9|2 72:8 10|55 72:9 1|16 83:9 2|54 57:9 3|86 62:9 4|46 40:9 5|24 43:9 6|72 43:9 7|2 90:9 8|75 50:9 9|35 11:9 10|50 94:10 1|1 85:10 2|75 24:10 3|42 98:10 4|29 42:10 5|57 90:10 6|38 45:10 7|83 71:10 8|34 67:10 9|88 86:10 10</relation>
    <relation name="R84" arity="2" nbTuples="100" semantics="soft" defaultCost="infinity">77 32:1 1|44 29:1 2|3 100:1 3|37 68:1 4|84 37:1 5|69 81:1 6|45 88:1 7|33 13:1 8|72 95:1 9|39 83:1 10|47 74:2 1|1 29:2 2|19 8:2 3|87 23:2 4|39 99:2 5|4 78:2 6|54 90:2 7|39 63:2 8|96 38:2 9|17 100:2 10|59 88:3 1|14 79:3 2|31 17:3 3|90 91:3 4|61 35:3 5|27 71:3 6|96 83:3 7|33 2:3 8|50 24:3 9|62 9:3 10|22 8:4 1|27 72:4 2|44 16:4 3|21 50:4 4|36 67:4 5|63 12:4 6|89 85:4 7|61 53:4 8|52 14:4 9|47 84:4 10|64 98:5 1|79 52:5 2|27 41:5 3|23 76:5 4|17 76:5 5|4 86:5 6|19 3:5 7|15 34:5 8|82 61:5 9|2 90:5 10|88 33:6 1|76 19:6 2|18 13:6 3|14 84:6 4|37 88:6 5|97 2:6 6|89 8:6 7|75 33:6 8|75 6:6 9|30 100:6 10|85 90:7 1|81 52:7 2|55 51:7 3|5 39:7 4|21 17:7 5|10 81:7 6|13 75:7 7|53 68:7 8|100 6:7 9|14 59:7 10|13 46:8 1|79 89:8 2|8 52:8 3|28 68:8 4|81 98:8 5|31 60:8 6|72 93:8 7|71 30:8 8|69 8:8 9|52 82:8 10|19 23:9 1|36 65:9 2|96 18:9 3|41 100:9 4|94 2:9 5|93 59:9 6|48 35:9 7|35 50:9 8|40 5:9 9|47 100:9 10|41 97:10 1|83 48:10 2|53 88:10 3|26 66:10 4|71 80:10 5|100 12:10 6|41 100:10 7|100 81:10 8|8 82:10 9|7 38:10 10</relation>
    <relation name="R85" arity="2" nbTuples="100" semantics="soft" defaultCost="infinity">70 46:1 1|46 79:1 2|11 13:1 3|83 90:1 4|78 73:1 5|15 38:1 6|73 72:1 7|10 71:1 8|80 60:1 9|62 64:1 10|15 99:2 1|72 85:2 2|90 12:2 3|50 58:2 4|89 20:2 5|33 2:2 6|48 96:2 7|36 72:2 8|65 39:2 9|28 89:2 10|25 72:3 1|98 54:3 2|15 28:3 3|13 75:3 4|30 3:3 5|71 39:3 6|3 31:3 7|85 54:3 8|62 46:3 9|80 18:3 10|56 82:4 1|46 51:4 2|60 67:4 3|18 9:4 4|84 94:4 5|85 97:4 6|65 17:4 7|80 8:4 8|47 80:4 9|3 94:4 10|87 71:5 1|57 97:5 2|12 9:5 3|92 69:5 4|28 29:5 5|74 21:5 6|39 1:5 7|57 42:5 8|36 100:5 9|89 81:5 10|88 26:6 1|37 52:6 2|58 49:6 3|11 98:6 4|36 59:6 5|62 32:6 6|30 61:6 7|5 39:6 8|47 88:6 9|50 18:6 10|41 53:7 1|76 18:7 2|34 7:7 3|42 22:7 4|18 48:7 5|66 8:7 6|10 19:7 7|14 26:7 8|54 82:7 9|2 27:7 10|8 29:8 1|31 60:8 2|70 13:8 3|63 92:8 4|19 27:8 5|11 77:8 6|60 43:8 7|83 43:8 8|95 65:8 9|32 45:8 10|91 92:9 1|85 86:9 2|89 82:9 3|93 99:9 4|39 72:9 5|20 9:9 6|42 43:9 7|16 45:9 8|87 36:9 9|62 62:9 10|46 94:10 1|38 100:10 2|13 37:10 3|68 20:10 4|35 35:10 5|42 4:10 6|52 87:10 7|27 54:10 8|81 74:10 9|32 49:10 10</relation>
    <relation name="R86" arity="2" nbTuples="100" semantics="soft" defaultCost="infinity">3 15:1 1|28 89:1 2|96 17:1 3|25 1:1 4|14 69:1 5|47 17:1 6|82 99:1 7|44 22:1 8|76 97:1 9|24 100:1 10|65 62:2 1|16 3:2 2|94 21:2 3|70 84:2 4|99 46:2 5|20 76:2 6|31 71:2 7|39 92:2 8|47 29:2 9|32 66:2 10|31 49:3 1|47 89:3 2|68 47:3 3|65 93:3 4|73 41:3 5|30 26:3 6|49 88:3 7|100 39:3 8|16 10:3 9|65 99:3 10|81 6:4 1|58 46:4 2|23 10:4 3|99 95:4 4|69 42:4 5|55 4:4 6|91 23:4 7|60 4:4 8|10 27:4 9|45 38:4 10|14 8:5 1|50 12:5 2|90 88:5 3|40 23:5 4|61 12:5 5|36 17:5 6|77 18:5 7|64 63:5 8|35 82:5 9|94 30:5 10|21 61:6 1|72 29:6 2|68 71:6 3|66 38:6 4|82 8:6 5|55 38:6 6|47 34:6 7|48 59:6 8|39 35:6 9|4 13:6 10|79 68:7 1|5 18:7 2|67 20:7 3|98 61:7 4|51 17:7 5|80 2:7 6|77 100:7 7|54 60:7 8|34 61:7 9|69 95:7 10|52 78:8 1|36 38:8 2|38 72:8 3|40 91:8 4|25 88:8 5|31 83:8 6|13 67:8 7|44 33:8 8|96 64:8 9|23 30:8 10|73 43:9 1|45 42:9 2|66 88:9 3|26 98:9 4|57 29:9 5|54 16:9 6|36 99:9 7|64 80:9 8|76 15:9 9|55 12:9 10|21 1:10 1|3 9:10 2|10 41:10 3|53 64:10 4|45 89:10 5|76 55:10 6|37 37:10 7|87 77:10 8|44 90:10 9|51 24:10 10</relation>
    <relation name="R87" arity="2" nbTuples="100" semantics="soft" defaultCost="infinity">22 78:1 1|83 1:1 2|75 86:1 3|39 62:1 4|9 66:1 5|35 99:1 6|17 64:1 7|42 85:1 8|60 74:1 9|56 30:1 10|16 14:2 1|76 91:2 2|61 97:2 3|22 31:2 4|93 60:2 5|42 29:2 6|88 9:2 7|1 73:2 8|37 14:2 9|9 20:2 10|93 16:3 1|54 4:3 2|41 63:3 3|34 60:3 4|55 46:3 5|31 24:3 6|50 54:3 7|55 55:3 8|10 35:3 9|15 48:3 10|41 16:4 1|96 62:4 2|53 74:4 3|80 51:4 4|46 51:4 5|1 34:4 6|74 54:4 7|60 99:4 8|82 72:4 9|79 6:4 10|78 2:5 1|60 17:5 2|64 67:5 3|7 52:5 4|91 2:5 5|43 41:5 6|5 38:5 7|54 12:5 8|61 56:5 9|81 57:5 10|30 14:6 1|97 66:6 2|97 4:6 3|49 31:6 4|54 59:6 5|56 2:6 6|12 35:6 7|2 66:6 8|20 24:6 9|73 14:6 10|68 34:7 1|68 62:7 2|68 94:7 3|88 5:7 4|22 66:7 5|40 47:7 6|4 47:7 7|20 12:7 8|33 84:7 9|57 9:7 10|82 30:8 1|31 53:8 2|83 10:8 3|100 64:8 4|11 98:8 5|38 72:8 6|9 26:8 7|52 7:8 8|71 91:8 9|10 33:8 10|64 79:9 1|83 63:9 2|70 34:9 3|53 89:9 4|37 89:9 5|76 19:9 6|3 87:9 7|71 27:9 8|12 99:9 9|100 98:9 10|78 87:10 1|66 55:10 2|49 25:10 3|84 33:10 4|33 50:10 5|7 6:10 6|4 82:10 7|66 16:10 8|44 23:10 9|78 42:10 10</relation>
    <relation name="R88" arity="2" nbTuples="100" semantics="soft" defaultCost="infinity">26 99:1 1|8 53:1 2|6 18:1 3|97 17:1 4|13 49:1 5|6 53:1 6|52 56:1 7|51 8:1 8|90 56:1 9|41 12:1 10|3 4:2 1|1 24:2 2|49 55:2 3|36 89:2 4|9 87:2 5|46 76:2 6|88 19:2 7|24 79:2 8|92 9:2 9|56 36:2 10|96 73:3 1|55 18:3 2|12 6:3 3|98 36:3 4|11 66:3 5|67 99:3 6|26 25:3 7|36 88:3 8|24 73:3 9|19 67:3 10|91 5:4 1|66 14:4 2|7 33:4 3|68 17:4 4|49 81:4 5|15 23:4 6|8 64:4 7|17 36:4 8|82 68:4 9|24 75:4 10|19 98:5 1|81 36:5 2|40 76:5 3|87 16:5 4|15 32:5 5|36 90:5 6|66 66:5 7|22 81:5 8|26 91:5 9|69 60:5 10|71 55:6 1|90 92:6 2|94 37:6 3|24 67:6 4|44 23:6 5|90 90:6 6|10 87:6 7|10 72:6 8|100 81:6 9|94 2:6 10|45 8:7 1|40 37:7 2|81 2:7 3|14 11:7 4|21 19:7 5|90 100:7 6|84 36:7 7|88 86:7 8|83 97:7 9|14 83:7 10|77 45:8 1|52 93:8 2|68 81:8 3|47 12:8 4|21 29:8 5|27 90:8 6|78 30:8 7|79 28:8 8|12 45:8 9|26 80:8 10|11 50:9 1|99 99:9 2|10 28:9 3|84 74:9 4|2 23:9 5|17 83:9 6|21 68:9 7|45 89:9 8|79 91:9 9|29 93:9 10|50 99:10 1|64 76:10 2|38 85:10 3|84 52:10 4|37 6:10 5|16 64:10 6|85 89:10 7|56 68:10 8|46 71:10 9|15 62:10 10</relation>
    <relation name="R89" arity="2" nbTuples="100" semantics="soft" defaultCost="infinity">9 91:1 1|45 39:1 2|69 83:1 3|80 46:1 4|75 60:1 5|50 78:1 6|63 7:1 7|7 34:1 8|60 46:1 9|84 26:1 10|43 85:2 1|33 23:2 2|62 92:2 3|43 79:2 4|78 3:2 5|6 30:2 6|59 11:2 7|28 57:2 8|81 54:2 9|79 92:2 10|4 61:3 1|87 84:3 2|87 85:3 3|15 70:3 4|64 26:3 5|43 73:3 6|48 98:3 7|61 5:3 8|66 80:3 9|100 6:3 10|9 48:4 1|16 3:4 2|90 93:4 3|55 74:4 4|25 66:4 5|27 31:4 6|20 20:4 7|63 30:4 8|43 80:4 9|67 96:4 10|56 56:5 1|25 25:5 2|59 38:5 3|79 87:5 4|36 69:5 5|1 78:5 6|22 31:5 7|11 30:5 8|31 39:5 9|59 78:5 10|40 87:6 1|50 96:6 2|5 60:6 3|23 5:6 4|20 76:6 5|40 32:6 6|51 87:6 7|79 55:6 8|46 50:6 9|61 22:6 10|55 34:7 1|43 73:7 2|61 11:7 3|63 9:7 4|43 58:7 5|13 41:7 6|27 69:7 7|19 13:7 8|6 77:7 9|49 75:7 10|72 48:8 1|30 33:8 2|21 20:8 3|56 31:8 4|46 45:8 5|84 31:8 6|6 90:8 7|70 24:8 8|43 46:8 9|70 18:8 10|81 4:9 1|54 95:9 2|64 62:9 3|81 97:9 4|11 34:9 5|82 99:9 6|35 36:9 7|76 43:9 8|72 57:9 9|47 96:9 10|88 26:10 1|77 7:10 2|52 4:10 3|14 56:10 4|87 83:10 5|6 82:10 6|76 49:10 7|40 22:10 8|47 62:10 9|11 76:10 10</relation>
    <relation name="R90" arity="2" nbTuples="100" semantics="soft" defaultCost="infinity">36 84:1 1|90 85:1 2|77 44:1 3|30 68:1 4|43 83:1 5|42 73:1 6|49 45:1 7|83 48:1 8|40 28:1 9|70 48:1 10|77 64:2 1|95 65:2 2|52 64:2 3|20 67:2 4|53 76:2 5|93 33:2 6|43 18:2 7|40 55:2 8|67 65:2 9|36 80:2 10|26 64:3 1|26 93:3 2|28 88:3 3|51 15:3 4|37 56:3 5|85 18:3 6|43 72:3 7|4 78:3 8|61 44:3 9|39 86:3 10|30 15:4 1|22 79:4 2|88 32:4 3|14 50:4 4|75 35:4 5|42 41:4 6|22 79:4 7|85 53:4 8|52 75:4 9|54 17:4 10|78 16:5 1|79 36:5 2|71 87:5 3|71 25:5 4|45 41:5 5|61 12:5 6|13 20:5 7|34 46:5 8|85 34:5 9|35 52:5 10|86 1:6 1|35 60:6 2|10 74:6 3|48 93:6 4|1 99:6 5|29 14:6 6|54 71:6 7|93 57:6 8|36 77:6 9|49 61:6 10|21 36:7 1|22 44:7 2|64 96:7 3|58 9:7 4|100 54:7 5|25 31:7 6|54 28:7 7|4 64:7 8|50 36:7 9|51 1:7 10|60 74:8 1|45 57:8 2|10 59:8 3|54 85:8 4|61 8:8 5|81 85:8 6|96 26:8 7|3 67:8 8|37 90:8 9|1 30:8 10|69 100:9 1|92 19:9 2|69 21:9 3|20 3:9 4|4 99:9 5|24 46:9 6|97 24:9 7|93 38:9 8|84 49:9 9|73 56:9 10|1 84:10 1|97 55:10 2|100 40:10 3|35 95:10 4|68 78:10 5|42 31:10 6|41 27:10 7|29 11:10 8|52 73:10 9|52 73:10 10</relation>
    <relation name="R91" arity="2" nbTuples="100" semantics="soft" defaultCost="infinity">87 74:1 1|3 28:1 2|68 85:1 3|3 80:1 4|55 30:1 5|62 51:1 6|52 10:1 7|36 21:1 8|53 80:1 9|23 36:1 10|86 88:2 1|73 85:2 2|48 31:2 3|55 85:2 4|81 46:2 5|98 74:2 6|43 97:2 7|73 61:2 8|41 36:2 9|87 41:2 10|28 13:3 1|82 35:3 2|83 77:3 3|95 98:3 4|47 90:3 5|93 86:3 6|62 42:3 7|42 42:3 8|94 76:3 9|64 52:3 10|31 63:4 1|47 80:4 2|41 14:4 3|25 78:4 4|50 59:4 5|3 47:4 6|38 76:4 7|9 9:4 8|95 76:4 9|2 48:4 10|58 40:5 1|76 46:5 2|62 24:5 3|39 71:5 4|78 39:5 5|12 31:5 6|52 43:5 7|63 45:5 8|2 76:5 9|51 57:5 10|71 16:6 1|47 50:6 2|82 12:6 3|32 8:6 4|7 35:6 5|11 97:6 6|88 48:6 7|2 63:6 8|49 77:6 9|98 29:6 10|31 80:7 1|25 45:7 2|59 41:7 3|97 28:7 4|44 77:7 5|51 82:7 6|28 58:7 7|73 15:7 8|71 22:7 9|68 100:7 10|64 84:8 1|29 75:8 2|21 18:8 3|28 98:8 4|89 20:8 5|26 61:8 6|92 40:8 7|25 47:8 8|57 31:8 9|23 45:8 10|65 97:9 1|77 16:9 2|17 57:9 3|29 19:9 4|15 20:9 5|12 33:9 6|67 39:9 7|60 77:9 8|12 5:9 9|89 21:9 10|94 89:10 1|54 15:10 2|94 67:10 3|96 66:10 4|86 100:10 5|95 44:10 6|32 90:10 7|93 10:10 8|58 60:10 9|27 95:10 10</relation>
    <relation name="R92" arity="2" nbTuples="100" semantics="soft" defaultCost="infinity">26 72:1 1|3 87:1 2|36 17:1 3|79 57:1 4|99 8:1 5|75 23:1 6|89 12:1 7|22 93:1 8|84 57:1 9|58 81:1 10|92 78:2 1|33 11:2 2|13 78:2 3|64 34:2 4|75 71:2 5|34 80:2 6|49 48:2 7|21 67:2 8|93 72:2 9|31 37:2 10|41 83:3 1|31 62:3 2|99 98:3 3|80 17:3 4|69 28:3 5|77 24:3 6|23 87:3 7|37 91:3 8|21 86:3 9|69 27:3 10|99 59:4 1|88 4:4 2|18 14:4 3|5 8:4 4|69 61:4 5|52 50:4 6|77 87:4 7|81 30:4 8|64 57:4 9|13 27:4 10|81 19:5 1|1 96:5 2|52 13:5 3|17 45:5 4|94 94:5 5|43 81:5 6|92 86:5 7|39 96:5 8|37 37:5 9|96 17:5 10|39 26:6 1|19 2:6 2|14 40:6 3|83 45:6 4|82 44:6 5|4 98:6 6|71 10:6 7|11 21:6 8|20 9:6 9|58 22:6 10|88 11:7 1|34 43:7 2|1 68:7 3|19 17:7 4|82 22:7 5|12 28:7 6|79 12:7 7|19 63:7 8|42 19:7 9|100 66:7 10|71 30:8 1|5 90:8 2|25 70:8 3|6 18:8 4|12 20:8 5|1 64:8 6|7 85:8 7|96 47:8 8|37 52:8 9|27 19:8 10|38 68:9 1|36 95:9 2|52 1:9 3|51 78:9 4|64 72:9 5|5 40:9 6|59 91:9 7|43 17:9 8|12 27:9 9|12 99:9 10|45 32:10 1|57 32:10 2|48 24:10 3|2 66:10 4|76 26:10 5|51 23:10 6|48 58:10 7|42 95:10 8|17 76:10 9|45 10:10 10</relation>
    <relation name="R93" arity="2" nbTuples="100" semantics="soft" defaultCost="infinity">65 58:1 1|4 64:1 2|100 31:1 3|52 39:1 4|49 67:1 5|9 94:1 6|1 47:1 7|38 57:1 8|77 56:1 9|81 97:1 10|85 47:2 1|8 36:2 2|100 63:2 3|34 70:2 4|59 10:2 5|13 1:2 6|93 15:2 7|91 81:2 8|15 26:2 9|24 88:2 10|91 57:3 1|94 98:3 2|61 85:3 3|23 14:3 4|29 1:3 5|82 59:3 6|78 98:3 7|11 74:3 8|24 80:3 9|21 88:3 10|52 76:4 1|20 65:4 2|75 49:4 3|16 97:4 4|54 90:4 5|88 7:4 6|56 88:4 7|58 45:4 8|84 7:4 9|38 31:4 10|32 79:5 1|61 28:5 2|90 73:5 3|57 28:5 4|33 88:5 5|5 23:5 6|38 85:5 7|81 96:5 8|53 51:5 9|97 20:5 10|89 70:6 1|16 27:6 2|62 50:6 3|99 6:6 4|2 65:6 5|68 7:6 6|56 37:6 7|98 89:6 8|83 79:6 9|49 40:6 10|70 38:7 1|7 75:7 2|43 50:7 3|85 15:7 4|43 36:7 5|33 32:7 6|27 65:7 7|51 59:7 8|99 29:7 9|47 14:7 10|38 81:8 1|93 72:8 2|86 1:8 3|31 17:8 4|69 67:8 5|33 19:8 6|92 55:8 7|10 98:8 8|1 73:8 9|44 25:8 10|24 10:9 1|68 79:9 2|49 71:9 3|60 12:9 4|18 27:9 5|26 12:9 6|56 40:9 7|50 55:9 8|24 54:9 9|24 81:9 10|66 95:10 1|67 65:10 2|77 82:10 3|25 64:10 4|21 58:10 5|63 11:10 6|51 61:10 7|57 85:10 8|78 48:10 9|14 44:10 10</relation>
    <relation name="R94" arity="2" nbTuples="100" semantics="soft" defaultCost="infinity">55 13:1 1|36 25:1 2|30 23:1 3|12 94:1 4|11 41:1 5|49 76:1 6|73 100:1 7|13 33:1 8|52 29:1 9|90 54:1 10|67 48:2 1|40 43:2 2|91 72:2 3|70 2:2 4|67 15:2 5|93 28:2 6|67 88:2 7|58 61:2 8|40 51:2 9|5 56:2 10|78 96:3 1|8 74:3 2|76 11:3 3|49 14:3 4|49 65:3 5|88 58:3 6|66 85:3 7|86 23:3 8|82 66:3 9|21 70:3 10|15 69:4 1|13 50:4 2|6 90:4 3|86 33:4 4|96 61:4 5|41 93:4 6|20 97:4 7|61 6:4 8|72 78:4 9|16 43:4 10|86 25:5 1|90 22:5 2|46 5:5 3|76 48:5 4|23 70:5 5|13 13:5 6|6 28:5 7|80 28:5 8|9 10:5 9|88 7:5 10|79 12:6 1|75 17:6 2|94 41:6 3|100 69:6 4|22 29:6 5|84 32:6 6|74 44:6 7|29 3:6 8|87 42:6 9|21 94:6 10|87 3:7 1|19 54:7 2|72 98:7 3|72 56:7 4|17 41:7 5|84 77:7 6|19 1:7 7|95 100:7 8|44 50:7 9|30 51:7 10|28 51:8 1|37 27:8 2|46 17:8 3|90 56:8 4|13 71:8 5|63 38:8 6|52 95:8 7|81 62:8 8|87 73:8 9|39 78:8 10|18 52:9 1|53 64:9 2|83 21:9 3|31 5:9 4|51 97:9 5|85 88:9 6|40 96:9 7|99 94:9 8|10 84:9 9|31 47:9 10|96 69:10 1|1 91:10 2|69 28:10 3|34 12:10 4|81 47:10 5|35 82:10 6|15 81:10 7|69 36:10 8|6 30:10 9|88 34:10 10</relation>
    <relation name="R95" arity="2" nbTuples="100" semantics="soft" defaultCost="infinity">7 62:1 1|66 45:1 2|77 11:1 3|68 21:1 4|36 39:1 5|29 87:1 6|89 4:1 7|37 64:1 8|46 99:1 9|61 84:1 10|77 61:2 1|70 19:2 2|17 60:2 3|55 61:2 4|27 56:2 5|8 4:2 6|14 8:2 7|5 21:2 8|83 100:2 9|86 58:2 10|56 62:3 1|48 91:3 2|89 43:3 3|51 59:3 4|61 12:3 5|66 76:3 6|59 74:3 7|92 50:3 8|62 61:3 9|67 78:3 10|68 19:4 1|56 54:4 2|8 85:4 3|51 75:4 4|4 98:4 5|31 70:4 6|97 85:4 7|36 72:4 8|16 95:4 9|95 79:4 10|97 95:5 1|73 49:5 2|60 51:5 3|86 14:5 4|56 68:5 5|97 95:5 6|27 81:5 7|30 65:5 8|10 58:5 9|88 86:5 10|89 83:6 1|30 21:6 2|35 69:6 3|42 42:6 4|24 73:6 5|19 73:6 6|3 38:6 7|57 93:6 8|79 88:6 9|8 27:6 10|41 74:7 1|10 16:7 2|97 25:7 3|92 16:7 4|98 60:7 5|70 27:7 6|22 2:7 7|4 84:7 8|79 19:7 9|61 54:7 10|36 76:8 1|17 94:8 2|87 64:8 3|92 19:8 4|20 52:8 5|36 1:8 6|91 2:8 7|1 84:8 8|19 50:8 9|36 59:8 10|8 72:9 1|83 75:9 2|67 34:9 3|34 69:9 4|71 14:9 5|5 64:9 6|99 10:9 7|1 93:9 8|20 11:9 9|26 75:9 10|54 50:10 1|50 88:10 2|27 54:10 3|73 60:10 4|45 99:10 5|67 22:10 6|57 24:10 7|37 38:10 8|52 66:10 9|51 87:10 10</relation>
    <relation name="R96" arity="2" nbTuples="100" semantics="soft" defaultCost="infinity">22 71:1 1|96 11:1 2|72 19:1 3|96 32:1 4|78 56:1 5|83 93:1 6|15 26:1 7|37 52:1 8|62 83:1 9|48 19:1 10|39 8:2 1|13 33:2 2|94 23:2 3|78 12:2 4|68 100:2 5|52 30:2 6|65 26:2 7|88 34:2 8|30 49:2 9|69 19:2 10|100 51:3 1|90 51:3 2|9 76:3 3|17 62:3 4|70 85:3 5|96 72:3 6|99 81:3 7|62 74:3 8|73 8:3 9|25 56:3 10|98 88:4 1|47 77:4 2|35 45:4 3|9 7:4 4|3 39:4 5|68 78:4 6|80 93:4 7|25 70:4 8|59 94:4 9|1 17:4 10|74 28:5 1|96 17:5 2|98 94:5 3|20 58:5 4|53 29:5 5|36 4:5 6|69 84:5 7|16 31:5 8|76 57:5 9|32 97:5 10|28 29:6 1|3 37:6 2|73 9:6 3|96 25:6 4|65 41:6 5|66 88:6 6|70 96:6 7|14 14:6 8|63 12:6 9|97 29:6 10|20 46:7 1|92 89:7 2|29 28:7 3|9 72:7 4|71 18:7 5|70 52:7 6|42 100:7 7|37 37:7 8|36 75:7 9|39 95:7 10|98 37:8 1|62 87:8 2|68 59:8 3|14 79:8 4|63 47:8 5|18 90:8 6|43 61:8 7|18 97:8 8|50 52:8 9|59 45:8 10|97 89:9 1|94 13:9 2|80 38:9 3|14 79:9 4|87 58:9 5|47 23:9 6|13 82:9 7|41 67:9 8|58 72:9 9|86 10:9 10|36 29:10 1|56 51:10 2|38 71:10 3|12 55:10 4|53 9:10 5|24 65:10 6|8 49:10 7|79 48:10 8|16 17:10 9|5 82:10 10</relation>
    <relation name="R97" arity="2" nbTuples="100" semantics="soft" defaultCost="infinity">96 78:1 1|19 16:1 2|88 98:1 3|7 39:1 4|6 98:1 5|7 36:1 6|33 7:1 7|96 13:1 8|76 45:1 9|15 24:1 10|67 32:2 1|52 51:2 2|35 30:2 3|73 14:2 4|22 16:2 5|78 75:2 6|91 3:2 7|34 52:2 8|92 100:2 9|1 18:2 10|70 53:3 1|20 89:3 2|87 74:3 3|17 63:3 4|6 27:3 5|99 41:3 6|99 16:3 7|75 82:3 8|25 76:3 9|93 45:3 10|45 56:4 1|1 9:4 2|100 62:4 3|57 34:4 4|73 88:4 5|1 94:4 6|46 79:4 7|46 5:4 8|16 17:4 9|4 2:4 10|98 64:5 1|75 63:5 2|39 21:5 3|24 81:5 4|88 24:5 5|44 59:5 6|23 60:5 7|59 1:5 8|8 85:5 9|59 48:5 10|72 67:6 1|51 27:6 2|31 38:6 3|8 45:6 4|36 94:6 5|81 1:6 6|25 63:6 7|39 54:6 8|90 6:6 9|71 27:6 10|83 21:7 1|60 97:7 2|15 42:7 3|6 92:7 4|49 71:7 5|74 60:7 6|65 88:7 7|17 68:7 8|21 41:7 9|97 44:7 10|12 30:8 1|76 70:8 2|60 63:8 3|29 87:8 4|17 86:8 5|96 79:8 6|22 51:8 7|79 83:8 8|61 22:8 9|37 40:8 10|14 78:9 1|68 33:9 2|26 22:9 3|64 3:9 4|27 88:9 5|47 88:9 6|29 47:9 7|99 68:9 8|96 43:9 9|17 73:9 10|27 8:10 1|75 43:10 2|100 98:10 3|37 9:10 4|63 60:10 5|85 33:10 6|89 37:10 7|46 65:10 8|20 50:10 9|62 26:10 10</relation>
    <relation name="R98" arity="2" nbTuples="100" semantics="soft" defaultCost="infinity">17 42:1 1|46 5:1 2|86 8:1 3|59 23:1 4|3 49:1 5|21 18:1 6|69 67:1 7|3 48:1 8|51 29:1 9|82 51:1 10|98 20:2 1|42 29:2 2|18 97:2 3|74 65:2 4|13 82:2 5|14 31:2 6|87 28:2 7|68 97:2 8|21 100:2 9|97 87:2 10|95 47:3 1|43 2:3 2|63 26:3 3|30 59:3 4|30 7:3 5|27 97:3 6|49 58:3 7|12 18:3 8|88 85:3 9|32 34:3 10|17 3:4 1|10 34:4 2|51 53:4 3|28 82:4 4|50 27:4 5|45 13:4 6|33 99:4 7|35 82:4 8|54 81:4 9|30 6:4 10|16 20:5 1|12 14:5 2|64 33:5 3|76 15:5 4|41 2:5 5|89 94:5 6|53 40:5 7|4 22:5 8|60 53:5 9|68 73:5 10|49 39:6 1|12 53:6 2|52 71:6 3|84 25:6 4|85 40:6 5|90 47:6 6|43 45:6 7|4 33:6 8|39 48:6 9|98 68:6 10|12 33:7 1|4 20:7 2|37 56:7 3|23 15:7 4|47 66:7 5|59 71:7 6|38 81:7 7|94 90:7 8|2 57:7 9|27 59:7 10|3 26:8 1|32 43:8 2|59 30:8 3|14 59:8 4|28 8:8 5|43 6:8 6|89 96:8 7|52 13:8 8|4 70:8 9|91 70:8 10|93 29:9 1|37 94:9 2|14 66:9 3|11 85:9 4|32 35:9 5|89 57:9 6|86 14:9 7|47 73:9 8|1 6:9 9|40 7:9 10|78 13:10 1|24 93:10 2|4 98:10 3|74 94:10 4|39 99:10 5|86 97:10 6|20 98:10 7|59 19:10 8|86 82:10 9|65 57:10 10</relation>
    <relation name="R99" arity="2" nbTuples="100" semantics="soft" defaultCost="infinity">81 44:1 1|47 39:1 2|95 82:1 3|69 65:1 4|6 16:1 5|43 64:1 6|84 66:1 7|78 27:1 8|38 33:1 9|55 14:1 10|47 28:2 1|16 5:2 2|9 96:2 3|84 64:2 4|56 6:2 5|27 83:2 6|10 85:2 7|18 100:2 8|50 96:2 9|59 52:2 10|36 83:3 1|35 75:3 2|75 10:3 3|62 46:3 4|65 95:3 5|22 3:3 6|40 6:3 7|29 72:3 8|46 88:3 9|81 78:3 10|8 66:4 1|45 24:4 2|43 53:4 3|72 72:4 4|35 15:4 5|29 57:4 6|41 85:4 7|100 51:4 8|22 97:4 9|76 71:4 10|7 19:5 1|73 35:5 2|56 61:5 3|35 43:5 4|87 73:5 5|64 71:5 6|35 8:5 7|82 79:5 8|50 91:5 9|71 94:5 10|25 22:6 1|78 100:6 2|30 74:6 3|43 10:6 4|74 69:6 5|9 73:6 6|26 45:6 7|24 20:6 8|92 43:6 9|62 45:6 10|49 8:7 1|44 58:7 2|79 98:7 3|74 57:7 4|38 62:7 5|31 24:7 6|35 80:7 7|60 29:7 8|87 1:7 9|52 35:7 10|12 73:8 1|16 54:8 2|36 14:8 3|89 22:8 4|79 1:8 5|39 40:8 6|35 58:8 7|13 36:8 8|8 49:8 9|16 87:8 10|83 59:9 1|14 68:9 2|3 16:9 3|77 84:9 4|92 82:9 5|2 62:9 6|37 100:9 7|12 70:9 8|34 78:9 9|80 98:9 10|62 65:10 1|96 89:10 2|71 61:10 3|53 81:10 4|7 68:10 5|75 35:10 6|74 28:10 7|36 30:10 8|88 24:10 9|94 73:10 10</relation>
    <relation name="R100" arity="2" nbTuples="100" semantics="soft" defaultCost="infinity">84 83:1 1|65 86:1 2|76 44:1 3|95 64:1 4|69 40:1 5|29 72:1 6|19 76:1 7|93 49:1 8|76 34:1 9|66 70:1 10|5 36:2 1|18 63:2 2|88 25:2 3|9 98:2 4|99 100:2 5|81 84:2 6|36 23:2 7|62 4:2 8|19 93:2 9|95 34:2 10|24 29:3 1|44 22:3 2|5 22:3 3|76 96:3 4|55 85:3 5|34 33:3 6|15 3:3 7|82 1:3 8|91 94:3 9|6 44:3 10|49 92:4 1|80 14:4 2|65 14:4 3|30 72:4 4|73 42:4 5|49 20:4 6|28 78:4 7|81 97:4 8|9 11:4 9|55 67:4 10|18 70:5 1|97 24:5 2|11 13:5 3|50 51:5 4|63 67:5 5|44 57:5 6|30 89:5 7|94 34:5 8|59 21:5 9|13 91:5 10|49 26:6 1|93 18:6 2|97 50:6 3|49 63:6 4|51 62:6 5|8 33:6 6|22 58:6 7|61 19:6 8|18 61:6 9|69 15:6 10|44 94:7 1|1 96:7 2|14 24:7 3|7 65:7 4|35 42:7 5|90 20:7 6|71 87:7 7|89 20:7 8|91 73:7 9|31 67:7 10|91 28:8 1|9 93:8 2|39 28:8 3|34 42:8 4|41 59:8 5|79 43:8 6|11 99:8 7|54 69:8 8|87 3:8 9|24 87:8 10|19 20:9 1|12 10:9 2|7 62:9 3|73 79:9 4|3 8:9 5|38 32:9 6|73 34:9 7|84 94:9 8|50 97:9 9|80 12:9 10|2 43:10 1|76 10:10 2|78 53:10 3|44 42:10 4|94 64:10 5|37 77:10 6|50 79:10 7|74 65:10 8|29 90:10 9|24 97:10 10</relation>
    <relation name="R101" arity="2" nbTuples="100" semantics="soft" defaultCost="infinity">72 40:1 1|86 71:1 2|92 53:1 3|90 79:1 4|60 61:1 5|100 17:1 6|20 94:1 7|100 24:1 8|15 81:1 9|59 63:1 10|21 60:2 1|17 60:2 2|14 81:2 3|12 31:2 4|99 57:2 5|66 39:2 6|16 91:2 7|91 32:2 8|75 92:2 9|16 53:2 10|48 68:3 1|41 11:3 2|100 90:3 3|40 43:3 4|5 91:3 5|54 20:3 6|96 61:3 7|31 97:3 8|96 11:3 9|18 4:3 10|74 52:4 1|89 72:4 2|98 65:4 3|4 64:4 4|6 17:4 5|16 84:4 6|26 17:4 7|30 42:4 8|59 80:4 9|72 33:4 10|14 21:5 1|84 22:5 2|17 88:5 3|80 89:5 4|62 88:5 5|89 67:5 6|42 60:5 7|95 31:5 8|11 8:5 9|52 11:5 10|61 94:6 1|60 17:6 2|40 81:6 3|27 93:6 4|71 87:6 5|19 45:6 6|88 27:6 7|71 1:6 8|2 70:6 9|73 16:6 10|64 97:7 1|95 50:7 2|78 72:7 3|75 6:7 4|90 6:7 5|23 25:7 6|71 60:7 7|13 25:7 8|83 48:7 9|8 63:7 10|37 29:8 1|37 13:8 2|83 75:8 3|90 43:8 4|72 24:8 5|12 86:8 6|72 50:8 7|73 18:8 8|34 20:8 9|3 56:8 10|46 94:9 1|59 15:9 2|19 13:9 3|43 77:9 4|40 99:9 5|76 61:9 6|82 71:9 7|25 82:9 8|11 80:9 9|85 42:9 10|46 60:10 1|8 26:10 2|29 71:10 3|48 82:10 4|39 46:10 5|58 52:10 6|34 100:10 7|88 7:10 8|45 34:10 9|45 34:10 10</relation>
    <relation name="R102" arity="2" nbTuples="100" semantics="soft" defaultCost="infinity">56 4:1 1|88 33:1 2|75 100:1 3|57 61:1 4|14 53:1 5|4 83:1 6|75 15:1 7|29 85:1 8|31 5:1 9|75 33:1 10|39 83:2 1|78 36:2 2|35 13:2 3|70 43:2 4|97 31:2 5|97 67:2 6|29 40:2 7|17 7:2 8|79 26:2 9|47 99:2 10|64 78:3 1|66 41:3 2|90 10:3 3|59 70:3 4|33 50:3 5|11 5:3 6|55 73:3 7|25 13:3 8|68 66:3 9|79 92:3 10|87 6:4 1|39 7:4 2|28 44:4 3|29 66:4 4|16 5:4 5|33 86:4 6|88 20:4 7|44 17:4 8|84 28:4 9|96 3:4 10|77 22:5 1|10 58:5 2|62 1:5 3|87 65:5 4|30 61:5 5|95 98:5 6|84 49:5 7|79 11:5 8|36 79:5 9|93 53:5 10|70 93:6 1|85 81:6 2|17 50:6 3|87 89:6 4|7 22:6 5|64 100:6 6|54 33:6 7|42 94:6 8|5 59:6 9|2 90:6 10|54 3:7 1|40 42:7 2|30 60:7 3|18 60:7 4|18 35:7 5|15 88:7 6|2 14:7 7|42 61:7 8|58 1:7 9|50 91:7 10|2 46:8 1|55 86:8 2|78 5:8 3|35 89:8 4|27 33:8 5|100 64:8 6|98 69:8 7|20 40:8 8|81 88:8 9|7 79:8 10|14 49:9 1|91 17:9 2|2 69:9 3|73 1:9 4|99 42:9 5|60 22:9 6|53 13:9 7|97 23:9 8|94 3:9 9|49 55:9 10|29 16:10 1|83 35:10 2|58 98:10 3|6 55:10 4|68 4:10 5|25 81:10 6|58 55:10 7|92 89:10 8|55 54:10 9|59 73:10 10</relation>
    <relation name="R103" arity="2" nbTuples="100" semantics="soft" defaultCost="infinity">26 85:1 1|8 71:1 2|61 74:1 3|48 68:1 4|9 96:1 5|67 27:1 6|54 46:1 7|18 33:1 8|100 7:1 9|35 42:1 10|89 91:2 1|83 40:2 2|20 51:2 3|69 54:2 4|41 14:2 5|9 74:2 6|78 11:2 7|56 76:2 8|50 26:2 9|4 59:2 10|48 36:3 1|19 73:3 2|99 68:3 3|60 11:3 4|28 30:3 5|33 15:3 6|24 67:3 7|54 83:3 8|73 99:3 9|89 82:3 10|53 16:4 1|88 79:4 2|19 25:4 3|83 1:4 4|93 44:4 5|51 20:4 6|33 77:4 7|20 31:4 8|42 21:4 9|3 6:4 10|66 86:5 1|67 40:5 2|78 26:5 3|23 14:5 4|90 48:5 5|86 18:5 6|45 50:5 7|83 14:5 8|37 32:5 9|40 40:5 10|63 33:6 1|23 95:6 2|89 99:6 3|46 69:6 4|6 54:6 5|47 35:6 6|73 68:6 7|22 49:6 8|37 8:6 9|73 58:6 10|57 79:7 1|49 50:7 2|5 54:7 3|87 61:7 4|70 43:7 5|44 52:7 6|13 14:7 7|99 6:7 8|77 76:7 9|26 71:7 10|40 57:8 1|4 2:8 2|77 61:8 3|2 86:8 4|70 92:8 5|84 28:8 6|20 77:8 7|27 12:8 8|47 65:8 9|7 82:8 10|53 99:9 1|92 8:9 2|77 31:9 3|16 35:9 4|45 54:9 5|59 49:9 6|31 30:9 7|12 40:9 8|40 78:9 9|54 74:9 10|34 15:10 1|61 28:10 2|51 29:10 3|59 2:10 4|37 93:10 5|1 73:10 6|95 32:10 7|94 79:10 8|97 76:10 9|15 33:10 10</relation>
    <relation name="R104" arity="2" nbTuples="100" semantics="soft" defaultCost="infinity">12 66:1 1|66 78:1 2|32 68:1 3|89 77:1 4|41 34:1 5|19 5:1 6|19 18:1 7|93 65:1 8|44 46:1 9|35 39:1 10|33 20:2 1|40 40:2 2|76 32:2 3|43 33:2 4|76 53:2 5|100 53:2 6|72 63:2 7|50 60:2 8|28 74:2 9|2 23:2 10|93 27:3 1|11 58:3 2|10 11:3 3|28 1:3 4|26 8:3 5|75 26:3 6|62 28:3 7|88 100:3 8|71 61:3 9|97 70:3 10|56 55:4 1|38 7:4 2|27 73:4 3|99 4:4 4|12 96:4 5|68 84:4 6|72 60:4 7|13 43:4 8|82 70:4 9|77 19:4 10|10 39:5 1|36 58:5 2|14 47:5 3|18 8:5 4|3 74:5 5|97 78:5 6|20 69:5 7|70 50:5 8|39 89:5 9|2 44:5 10|99 88:6 1|74 100:6 2|89 80:6 3|8 66:6 4|8 55:6 5|46 22:6 6|54 1:6 7|49 40:6 8|64 31:6 9|44 8:6 10|13 77:7 1|3 5:7 2|19 12:7 3|52 85:7 4|13 74:7 5|91 68:7 6|59 3:7 7|25 15:7 8|67 45:7 9|26 24:7 10|4 53:8 1|87 50:8 2|61 20:8 3|69 38:8 4|14 55:8 5|81 12:8 6|63 1:8 7|61 73:8 8|25 85:8 9|28 2:8 10|1 99:9 1|17 87:9 2|73 100:9 3|20 59:9 4|60 12:9 5|21 19:9 6|94 47:9 7|79 28:9 8|91 26:9 9|63 49:9 10|72 48:10 1|34 99:10 2|55 9:10 3|85 2:10 4|8 53:10 5|12 28:10 6|35 3:10 7|38 13:10 8|22 84:10 9|45 66:10 10</relation>
    <relation name="R105" arity="2" nbTuples="100" semantics="soft" defaultCost="infinity">85 55:1 1|73 2:1 2|94 11:1 3|30 35:1 4|10 34:1 5|14 6:1 6|40 33:1 7|4 42:1 8|88 20:1 9|76 66:1 10|39 52:2 1|14 17:2 2|80 72:2 3|45 76:2 4|87 68:2 5|99 12:2 6|87 5:2 7|14 41:2 8|37 28:2 9|7 99:2 10|53 34:3 1|52 95:3 2|42 10:3 3|23 62:3 4|26 68:3 5|58 74:3 6|18 24:3 7|74 54:3 8|16 55:3 9|100 57:3 10|92 63:4 1|41 80:4 2|25 14:4 3|75 13:4 4|2 35:4 5|93 20:4 6|21 14:4 7|17 7:4 8|63 51:4 9|19 1:4 10|98 74:5 1|40 74:5 2|23 66:5 3|33 88:5 4|43 94:5 5|11 51:5 6|57 86:5 7|61 49:5 8|82 50:5 9|67 18:5 10|87 89:6 1|59 13:6 2|95 12:6 3|33 10:6 4|30 30:6 5|98 27:6 6|27 55:6 7|9 83:6 8|94 19:6 9|22 92:6 10|12 87:7 1|25 50:7 2|84 1:7 3|83 7:7 4|4 10:7 5|80 28:7 6|96 63:7 7|76 77:7 8|84 80:7 9|23 51:7 10|97 66:8 1|52 60:8 2|73 46:8 3|40 41:8 4|27 70:8 5|81 44:8 6|78 68:8 7|46 58:8 8|64 80:8 9|79 92:8 10|61 58:9 1|7 48:9 2|53 65:9 3|37 96:9 4|89 89:9 5|34 73:9 6|76 8:9 7|99 21:9 8|12 59:9 9|32 92:9 10|8 84:10 1|97 35:10 2|87 21:10 3|81 23:10 4|13 94:10 5|27 54:10 6|35 96:10 7|97 11:10 8|45 83:10 9|16 53:10 10</relation>
    <relation name="R106" arity="2" nbTuples="100" semantics="soft" defaultCost="infinity">98 43:1 1|1 70:1 2|76 24:1 3|42 11:1 4|33 59:1 5|77 87:1 6|66 61:1 7|75 2:1 8|75 13:1 9|9 1:1 10|28 21:2 1|74 47:2 2|29 53:2 3|30 94:2 4|82 49:2 5|45 80:2 6|3 35:2 7|24 57:2 8|78 36:2 9|50 15:2 10|65 66:3 1|46 16:3 2|42 17:3 3|26 90:3 4|100 51:3 5|79 41:3 6|73 84:3 7|42 39:3 8|7 97:3 9|21 64:3 10|92 39:4 1|18 26:4 2|44 11:4 3|75 69:4 4|32 62:4 5|75 22:4 6|21 84:4 7|100 62:4 8|3 89:4 9|83 26:4 10|100 70:5 1|23 97:5 2|86 17:5 3|44 56:5 4|53 83:5 5|38 39:5 6|33 87:5 7|21 53:5 8|76 70:5 9|34 87:5 10|72 98:6 1|82 83:6 2|77 56:6 3|30 79:6 4|59 70:6 5|46 37:6 6|72 41:6 7|6 61:6 8|15 52:6 9|37 43:6 10|59 10:7 1|62 86:7 2|35 31:7 3|82 56:7 4|64 88:7 5|46 83:7 6|72 13:7 7|11 84:7 8|72 39:7 9|25 100:7 10|24 63:8 1|46 74:8 2|78 4:8 3|95 28:8 4|73 27:8 5|93 54:8 6|39 19:8 7|57 36:8 8|62 82:8 9|58 11:8 10|100 61:9 1|96 93:9 2|9 76:9 3|63 52:9 4|27 9:9 5|50 65:9 6|87 60:9 7|38 77:9 8|75 30:9 9|51 80:9 10|25 30:10 1|94 66:10 2|62 5:10 3|74 25:10 4|5 19:10 5|30 40:10 6|44 80:10 7|27 22:10 8|62 7:10 9|11 73:10 10</relation>
    <relation name="R107" arity="2" nbTuples="100" semantics="soft" defaultCost="infinity">99 92:1 1|71 74:1 2|18 52:1 3|14 54:1 4|69 4:1 5|52 95:1 6|96 57:1 7|59 19:1 8|16 59:1 9|74 64:1 10|94 3:2 1|39 14:2 2|95 27:2 3|62 59:2 4|34 50:2 5|30 55:2 6|55 11:2 7|85 70:2 8|94 61:2 9|50 88:2 10|100 36:3 1|34 89:3 2|3 100:3 3|89 77:3 4|94 34:3 5|81 30:3 6|42 27:3 7|36 65:3 8|84 97:3 9|68 33:3 10|96 76:4 1|65 96:4 2|68 69:4 3|86 43:4 4|53 92:4 5|68 76:4 6|45 93:4 7|63 69:4 8|15 63:4 9|42 22:4 10|9 34:5 1|59 81:5 2|4 81:5 3|62 38:5 4|91 45:5 5|35 81:5 6|62 5:5 7|10 88:5 8|46 51:5 9|56 58:5 10|68 17:6 1|29 77:6 2|45 59:6 3|31 28:6 4|37 96:6 5|26 67:6 6|24 30:6 7|9 4:6 8|75 46:6 9|53 59:6 10|85 57:7 1|84 49:7 2|81 57:7 3|22 46:7 4|76 51:7 5|73 12:7 6|54 82:7 7|51 6:7 8|69 24:7 9|70 48:7 10|20 59:8 1|30 90:8 2|20 4:8 3|97 77:8 4|96 15:8 5|67 29:8 6|100 49:8 7|99 17:8 8|61 30:8 9|54 56:8 10|4 28:9 1|56 11:9 2|92 38:9 3|46 33:9 4|85 85:9 5|6 40:9 6|90 10:9 7|62 5:9 8|81 11:9 9|8 61:9 10|100 36:10 1|41 46:10 2|20 88:10 3|84 42:10 4|14 94:10 5|17 57:10 6|30 82:10 7|20 80:10 8|84 95:10 9|94 20:10 10</relation>
    <relation name="R108" arity="2" nbTuples="100" semantics="soft" defaultCost="infinity">74 88:1 1|17 6:1 2|11 17:1 3|30 48:1 4|4 70:1 5|14 23:1 6|77 78:1 7|66 52:1 8|2 37:1 9|45 40:1 10|26 24:2 1|63 34:2 2|33 56:2 3|75 86:2 4|27 8:2 5|27 80:2 6|54 85:2 7|37 21:2 8|67 94:2 9|36 90:2 10|39 82:3 1|85 72:3 2|59 29:3 3|95 99:3 4|15 31:3 5|98 76:3 6|56 42:3 7|97 55:3 8|22 67:3 9|28 98:3 10|19 77:4 1|49 55:4 2|39 15:4 3|73 48:4 4|73 69:4 5|97 79:4 6|49 70:4 7|6 30:4 8|40 14:4 9|71 50:4 10|15 71:5 1|100 94:5 2|56 99:5 3|14 14:5 4|11 60:5 5|31 64:5 6|85 85:5 7|78 31:5 8|22 22:5 9|47 72:5 10|3 63:6 1|97 2:6 2|95 43:6 3|33 24:6 4|15 35:6 5|77 93:6 6|28 46:6 7|6 61:6 8|17 69:6 9|54 13:6 10|14 82:7 1|38 17:7 2|30 49:7 3|10 63:7 4|72 78:7 5|69 63:7 6|56 13:7 7|57 76:7 8|52 87:7 9|66 100:7 10|41 46:8 1|22 93:8 2|79 82:8 3|54 45:8 4|38 81:8 5|93 61:8 6|73 89:8 7|97 5:8 8|13 5:8 9|15 40:8 10|74 54:9 1|28 59:9 2|34 99:9 3|33 59:9 4|42 84:9 5|54 71:9 6|32 42:9 7|37 58:9 8|25 10:9 9|67 7:9 10|26 62:10 1|49 2:10 2|8 71:10 3|60 44:10 4|55 13:10 5|47 64:10 6|80 95:10 7|16 79:10 8|54 14:10 9|40 93:10 10</relation>
    <relation name="R109" arity="2" nbTuples="100" semantics="soft" defaultCost="infinity">99 48:1 1|14 78:1 2|73 79:1 3|13 34:1 4|32 70:1 5|90 33:1 6|17 16:1 7|19 67:1 8|87 9:1 9|27 1:1 10|63 87:2 1|93 58:2 2|88 36:2 3|70 59:2 4|79 50:2 5|99 65:2 6|53 95:2 7|91 88:2 8|56 19:2 9|47 30:2 10|61 26:3 1|45 75:3 2|19 24:3 3|40 47:3 4|30 51:3 5|3 96:3 6|83 54:3 7|32 100:3 8|54 33:3 9|42 12:3 10|81 9:4 1|7 99:4 2|44 31:4 3|24 7:4 4|49 99:4 5|25 58:4 6|89 14:4 7|11 29:4 8|83 70:4 9|74 100:4 10|31 14:5 1|90 31:5 2|78 34:5 3|32 81:5 4|14 23:5 5|93 16:5 6|18 41:5 7|42 69:5 8|57 67:5 9|55 23:5 10|86 23:6 1|26 9:6 2|53 19:6 3|37 31:6 4|5 86:6 5|15 75:6 6|6 16:6 7|99 50:6 8|30 44:6 9|65 88:6 10|45 10:7 1|14 23:7 2|50 7:7 3|77 35:7 4|84 65:7 5|51 77:7 6|79 81:7 7|49 41:7 8|17 67:7 9|68 84:7 10|42 35:8 1|30 63:8 2|72 25:8 3|90 11:8 4|67 34:8 5|48 9:8 6|47 73:8 7|70 95:8 8|67 68:8 9|34 13:8 10|13 95:9 1|55 51:9 2|61 96:9 3|70 8:9 4|65 47:9 5|6 100:9 6|57 3:9 7|13 74:9 8|41 41:9 9|34 99:9 10|16 42:10 1|8 70:10 2|43 100:10 3|69 68:10 4|51 96:10 5|55 60:10 6|38 34:10 7|63 85:10 8|47 89:10 9|17 98:10 10</relation>
    <relation name="R110" arity="2" nbTuples="100" semantics="soft" defaultCost="infinity">19 63:1 1|88 83:1 2|96 30:1 3|78 42:1 4|46 95:1 5|1 48:1 6|81 71:1 7|76 92:1 8|13 51:1 9|57 33:1 10|59 10:2 1|98 89:2 2|95 79:2 3|22 25:2 4|30 75:2 5|78 8:2 6|81 100:2 7|1 18:2 8|80 58:2 9|59 44:2 10|93 81:3 1|75 3:3 2|45 1:3 3|4 72:3 4|51 36:3 5|41 53:3 6|31 43:3 7|62 9:3 8|28 84:3 9|63 82:3 10|89 81:4 1|28 37:4 2|5 23:4 3|4 2:4 4|26 6:4 5|56 62:4 6|33 9:4 7|92 94:4 8|95 18:4 9|4 92:4 10|42 32:5 1|25 95:5 2|24 25:5 3|34 88:5 4|68 31:5 5|41 32:5 6|36 89:5 7|83 9:5 8|84 1:5 9|92 86:5 10|94 70:6 1|87 48:6 2|59 81:6 3|100 44:6 4|80 69:6 5|16 52:6 6|69 12:6 7|90 89:6 8|70 99:6 9|61 45:6 10|53 18:7 1|23 29:7 2|73 9:7 3|80 15:7 4|76 52:7 5|79 54:7 6|60 48:7 7|77 38:7 8|36 93:7 9|54 99:7 10|84 47:8 1|98 28:8 2|46 5:8 3|80 22:8 4|61 57:8 5|50 59:8 6|61 75:8 7|77 47:8 8|90 67:8 9|79 87:8 10|37 14:9 1|97 21:9 2|11 91:9 3|69 68:9 4|45 70:9 5|24 79:9 6|28 93:9 7|46 55:9 8|69 83:9 9|30 41:9 10|57 1:10 1|87 13:10 2|71 6:10 3|9 50:10 4|74 28:10 5|94 90:10 6|99 46:10 7|39 51:10 8|63 77:10 9|58 32:10 10</relation>
    <relation name="R111" arity="2" nbTuples="100" semantics="soft" defaultCost="infinity">61 12:1 1|34 64:1 2|100 30:1 3|30 35:1 4|100 71:1 5|100 92:1 6|21 36:1 7|89 56:1 8|52 53:1 9|5 82:1 10|53 38:2 1|46 44:2 2|57 45:2 3|6 12:2 4|13 12:2 5|48 56:2 6|49 74:2 7|27 91:2 8|8 20:2 9|67 67:2 10|72 77:3 1|56 82:3 2|75 77:3 3|74 91:3 4|74 87:3 5|11 84:3 6|56 93:3 7|43 70:3 8|88 95:3 9|97 47:3 10|6 56:4 1|45 1:4 2|93 72:4 3|53 93:4 4|54 43:4 5|8 12:4 6|18 55:4 7|56 64:4 8|85 87:4 9|58 94:4 10|44 25:5 1|34 40:5 2|10 33:5 3|83 60:5 4|96 42:5 5|13 72:5 6|32 68:5 7|59 89:5 8|39 10:5 9|83 44:5 10|39 5:6 1|54 67:6 2|28 89:6 3|74 49:6 4|71 45:6 5|82 46:6 6|68 69:6 7|68 39:6 8|47 64:6 9|83 72:6 10|77 85:7 1|87 1:7 2|48 90:7 3|46 53:7 4|75 31:7 5|45 48:7 6|90 68:7 7|1 79:7 8|31 1:7 9|44 40:7 10|40 26:8 1|55 3:8 2|40 74:8 3|41 72:8 4|52 94:8 5|33 51:8 6|17 4:8 7|44 92:8 8|24 38:8 9|62 20:8 10|28 97:9 1|90 36:9 2|11 8:9 3|4 78:9 4|96 89:9 5|28 94:9 6|41 21:9 7|29 83:9 8|50 36:9 9|99 45:9 10|19 11:10 1|76 73:10 2|4 1:10 3|82 23:10 4|13 32:10 5|54 2:10 6|87 93:10 7|78 1:10 8|64 96:10 9|70 30:10 10</relation>
    <relation name="R112" arity="2" nbTuples="100" semantics="soft" defaultCost="infinity">68 80:1 1|13 10:1 2|57 69:1 3|97 80:1 4|25 9:1 5|96 26:1 6|51 71:1 7|13 17:1 8|75 79:1 9|82 90:1 10|51 47:2 1|67 33:2 2|56 53:2 3|95 51:2 4|67 2:2 5|73 26:2 6|18 22:2 7|28 37:2 8|4 20:2 9|15 3:2 10|87 48:3 1|31 8:3 2|65 17:3 3|26 61:3 4|84 32:3 5|34 31:3 6|71 84:3 7|80 16:3 8|22 16:3 9|85 87:3 10|25 30:4 1|96 85:4 2|29 90:4 3|90 12:4 4|72 29:4 5|49 41:4 6|43 68:4 7|89 2:4 8|40 27:4 9|40 99:4 10|93 72:5 1|100 71:5 2|57 75:5 3|66 97:5 4|64 1:5 5|21 13:5 6|80 72:5 7|99 88:5 8|98 17:5 9|76 20:5 10|80 59:6 1|51 52:6 2|94 45:6 3|25 59:6 4|77 78:6 5|96 91:6 6|91 72:6 7|92 1:6 8|11 2:6 9|78 74:6 10|66 15:7 1|90 59:7 2|90 91:7 3|7 40:7 4|68 61:7 5|14 80:7 6|61 26:7 7|53 77:7 8|74 21:7 9|59 6:7 10|91 43:8 1|60 29:8 2|40 42:8 3|84 73:8 4|48 54:8 5|57 15:8 6|76 74:8 7|2 40:8 8|30 24:8 9|30 47:8 10|84 83:9 1|1 58:9 2|71 58:9 3|90 77:9 4|11 52:9 5|6 15:9 6|25 9:9 7|48 36:9 8|36 23:9 9|38 24:9 10|23 96:10 1|72 19:10 2|75 64:10 3|38 36:10 4|23 17:10 5|4 27:10 6|69 59:10 7|56 1:10 8|20 85:10 9|52 3:10 10</relation>
    <relation name="R113" arity="2" nbTuples="100" semantics="soft" defaultCost="infinity">13 71:1 1|24 99:1 2|91 20:1 3|80 86:1 4|10 11:1 5|66 26:1 6|69 74:1 7|74 82:1 8|76 13:1 9|4 95:1 10|86 80:2 1|56 43:2 2|39 16:2 3|80 97:2 4|36 49:2 5|51 78:2 6|83 80:2 7|92 24:2 8|35 46:2 9|61 44:2 10|40 1:3 1|9 56:3 2|75 36:3 3|88 9:3 4|53 99:3 5|24 64:3 6|13 68:3 7|96 62:3 8|24 87:3 9|55 64:3 10|44 42:4 1|24 16:4 2|49 63:4 3|8 55:4 4|25 79:4 5|87 45:4 6|100 64:4 7|47 1:4 8|80 86:4 9|17 33:4 10|84 74:5 1|54 42:5 2|77 89:5 3|33 32:5 4|29 1:5 5|67 60:5 6|74 72:5 7|50 59:5 8|36 30:5 9|19 23:5 10|68 49:6 1|68 84:6 2|20 37:6 3|29 73:6 4|92 55:6 5|81 72:6 6|32 22:6 7|19 62:6 8|55 32:6 9|18 98:6 10|11 89:7 1|43 18:7 2|100 46:7 3|5 44:7 4|42 81:7 5|67 13:7 6|48 70:7 7|86 37:7 8|87 51:7 9|30 66:7 10|38 5:8 1|76 2:8 2|37 32:8 3|74 95:8 4|80 25:8 5|12 31:8 6|90 17:8 7|27 8:8 8|94 84:8 9|28 87:8 10|57 96:9 1|70 88:9 2|94 7:9 3|75 7:9 4|60 78:9 5|35 23:9 6|32 51:9 7|59 60:9 8|47 4:9 9|98 79:9 10|22 20:10 1|71 83:10 2|73 52:10 3|70 22:10 4|12 60:10 5|21 2:10 6|99 53:10 7|20 26:10 8|68 71:10 9|22 94:10 10</relation>
    <relation name="R114" arity="2" nbTuples="100" semantics="soft" defaultCost="infinity">10 96:1 1|45 37:1 2|73 13:1 3|61 70:1 4|64 78:1 5|1 75:1 6|87 94:1 7|70 77:1 8|15 38:1 9|56 86:1 10|2 60:2 1|76 38:2 2|73 68:2 3|7 91:2 4|77 38:2 5|98 92:2 6|93 94:2 7|8 78:2 8|65 90:2 9|18 97:2 10|19 87:3 1|70 46:3 2|48 80:3 3|39 8:3 4|96 12:3 5|38 97:3 6|35 70:3 7|14 44:3 8|58 57:3 9|75 21:3 10|19 92:4 1|10 8:4 2|42 91:4 3|78 33:4 4|66 62:4 5|34 21:4 6|69 32:4 7|22 62:4 8|93 31:4 9|33 79:4 10|28 35:5 1|16 82:5 2|71 93:5 3|68 56:5 4|23 33:5 5|94 49:5 6|45 94:5 7|84 7:5 8|80 81:5 9|97 90:5 10|54 11:6 1|64 40:6 2|26 89:6 3|4 29:6 4|5 91:6 5|24 60:6 6|86 54:6 7|25 83:6 8|35 81:6 9|70 14:6 10|60 19:7 1|61 46:7 2|47 78:7 3|64 83:7 4|71 8:7 5|100 27:7 6|29 76:7 7|29 95:7 8|3 35:7 9|98 46:7 10|67 11:8 1|11 69:8 2|62 84:8 3|58 74:8 4|28 3:8 5|85 1:8 6|46 85:8 7|27 82:8 8|76 65:8 9|44 54:8 10|84 60:9 1|50 43:9 2|29 26:9 3|45 24:9 4|88 4:9 5|61 82:9 6|82 71:9 7|71 80:9 8|48 18:9 9|13 89:9 10|64 26:10 1|48 3:10 2|31 20:10 3|50 26:10 4|81 13:10 5|22 84:10 6|83 96:10 7|93 1:10 8|80 57:10 9|88 38:10 10</relation>
    <relation name="R115" arity="2" nbTuples="100" semantics="soft" defaultCost="infinity">47 62:1 1|92 84:1 2|35 46:1 3|19 57:1 4|40 64:1 5|55 89:1 6|23 35:1 7|45 6:1 8|50 19:1 9|64 59:1 10|72 80:2 1|79 27:2 2|51 85:2 3|41 5:2 4|66 25:2 5|76 22:2 6|42 11:2 7|16 2:2 8|61 78:2 9|100 12:2 10|66 99:3 1|19 47:3 2|41 65:3 3|7 1:3 4|59 100:3 5|89 18:3 6|12 22:3 7|80 97:3 8|30 87:3 9|80 98:3 10|24 86:4 1|83 61:4 2|88 18:4 3|1 49:4 4|55 91:4 5|9 85:4 6|48 62:4 7|24 54:4 8|14 66:4 9|32 30:4 10|96 41:5 1|50 59:5 2|34 10:5 3|7 65:5 4|89 43:5 5|99 83:5 6|67 81:5 7|71 94:5 8|20 69:5 9|92 78:5 10|95 15:6 1|29 57:6 2|76 53:6 3|22 64:6 4|31 91:6 5|36 47:6 6|70 55:6 7|31 58:6 8|76 75:6 9|12 78:6 10|17 99:7 1|52 75:7 2|29 27:7 3|51 88:7 4|97 45:7 5|80 88:7 6|96 47:7 7|99 78:7 8|19 77:7 9|61 48:7 10|40 6:8 1|22 9:8 2|72 68:8 3|48 19:8 4|49 76:8 5|94 3:8 6|43 57:8 7|36 73:8 8|37 49:8 9|69 41:8 10|26 27:9 1|84 50:9 2|89 30:9 3|5 27:9 4|50 98:9 5|89 80:9 6|21 30:9 7|80 87:9 8|10 47:9 9|54 21:9 10|27 91:10 1|6 4:10 2|77 39:10 3|99 58:10 4|6 27:10 5|14 9:10 6|9 24:10 7|72 68:10 8|18 62:10 9|97 97:10 10</relation>
    <relation name="R116" arity="2" nbTuples="100" semantics="soft" defaultCost="infinity">7 23:1 1|63 55:1 2|4 99:1 3|11 9:1 4|75 32:1 5|63 87:1 6|60 44:1 7|81 27:1 8|77 92:1 9|74 17:1 10|62 72:2 1|59 58:2 2|19 25:2 3|90 56:2 4|75 24:2 5|31 97:2 6|70 17:2 7|5 15:2 8|98 49:2 9|71 22:2 10|21 5:3 1|99 71:3 2|17 38:3 3|87 31:3 4|47 5:3 5|34 93:3 6|86 25:3 7|14 38:3 8|98 79:3 9|35 39:3 10|47 38:4 1|34 94:4 2|68 31:4 3|61 19:4 4|48 32:4 5|46 82:4 6|86 81:4 7|76 79:4 8|47 35:4 9|9 26:4 10|49 56:5 1|74 55:5 2|87 84:5 3|15 89:5 4|85 95:5 5|37 88:5 6|94 49:5 7|96 60:5 8|8 65:5 9|3 23:5 10|27 54:6 1|52 67:6 2|19 25:6 3|93 12:6 4|73 39:6 5|48 46:6 6|49 89:6 7|22 100:6 8|98 51:6 9|35 62:6 10|59 76:7 1|73 75:7 2|55 31:7 3|88 64:7 4|34 52:7 5|45 96:7 6|32 34:7 7|52 17:7 8|50 88:7 9|67 29:7 10|5 25:8 1|53 45:8 2|88 3:8 3|65 75:8 4|96 12:8 5|19 77:8 6|18 67:8 7|10 48:8 8|70 15:8 9|2 76:8 10|3 67:9 1|88 50:9 2|31 95:9 3|9 98:9 4|72 77:9 5|78 45:9 6|80 74:9 7|75 17:9 8|69 82:9 9|10 25:9 10|48 30:10 1|39 95:10 2|80 34:10 3|61 40:10 4|37 53:10 5|17 99:10 6|96 61:10 7|91 8:10 8|12 77:10 9|57 92:10 10</relation>
    <relation name="R117" arity="2" nbTuples="100" semantics="soft" defaultCost="infinity">54 46:1 1|47 43:1 2|25 49:1 3|45 40:1 4|78 36:1 5|68 69:1 6|85 79:1 7|89 20:1 8|1 70:1 9|81 96:1 10|89 90:2 1|91 30:2 2|41 23:2 3|67 83:2 4|70 71:2 5|97 10:2 6|79 8:2 7|38 20:2 8|51 83:2 9|78 48:2 10|29 77:3 1|56 96:3 2|96 85:3 3|86 30:3 4|29 20:3 5|74 30:3 6|92 79:3 7|79 40:3 8|78 61:3 9|96 94:3 10|16 86:4 1|24 31:4 2|4 79:4 3|82 52:4 4|65 3:4 5|5 27:4 6|30 12:4 7|32 89:4 8|48 9:4 9|11 23:4 10|77 37:5 1|35 5:5 2|79 5:5 3|74 83:5 4|32 14:5 5|78 1:5 6|13 31:5 7|69 67:5 8|48 42:5 9|30 88:5 10|11 70:6 1|20 34:6 2|75 69:6 3|52 73:6 4|35 40:6 5|67 97:6 6|24 57:6 7|14 34:6 8|96 48:6 9|71 30:6 10|20 84:7 1|97 66:7 2|28 35:7 3|77 53:7 4|4 38:7 5|25 65:7 6|36 50:7 7|68 42:7 8|64 42:7 9|53 92:7 10|47 28:8 1|65 50:8 2|35 6:8 3|1 15:8 4|87 59:8 5|61 25:8 6|86 100:8 7|18 36:8 8|24 78:8 9|2 57:8 10|74 84:9 1|9 54:9 2|75 6:9 3|41 11:9 4|45 63:9 5|58 3:9 6|68 25:9 7|31 9:9 8|15 26:9 9|42 81:9 10|86 67:10 1|47 69:10 2|51 96:10 3|6 59:10 4|60 56:10 5|31 27:10 6|32 10:10 7|42 22:10 8|75 19:10 9|12 86:10 10</relation>
    <relation name="R118" arity="2" nbTuples="100" semantics="soft" defaultCost="infinity">83 99:1 1|10 2:1 2|96 68:1 3|49 79:1 4|81 27:1 5|77 85:1 6|57 16:1 7|86 28:1 8|96 26:1 9|70 17:1 10|34 70:2 1|30 45:2 2|14 27:2 3|58 31:2 4|24 30:2 5|89 12:2 6|54 73:2 7|26 72:2 8|90 75:2 9|13 21:2 10|62 68:3 1|3 100:3 2|34 12:3 3|53 64:3 4|68 97:3 5|34 88:3 6|33 36:3 7|19 25:3 8|24 18:3 9|39 49:3 10|25 11:4 1|88 85:4 2|58 14:4 3|86 56:4 4|38 71:4 5|15 53:4 6|23 60:4 7|61 50:4 8|8 15:4 9|36 98:4 10|10 26:5 1|31 31:5 2|24 26:5 3|67 23:5 4|74 51:5 5|16 95:5 6|82 56:5 7|47 18:5 8|69 26:5 9|31 58:5 10|59 38:6 1|60 78:6 2|13 90:6 3|53 66:6 4|25 34:6 5|50 87:6 6|17 29:6 7|22 97:6 8|55 27:6 9|19 77:6 10|45 24:7 1|95 7:7 2|14 2:7 3|45 39:7 4|98 87:7 5|3 63:7 6|19 90:7 7|92 36:7 8|43 80:7 9|77 65:7 10|14 69:8 1|81 33:8 2|16 26:8 3|41 68:8 4|97 30:8 5|38 69:8 6|75 27:8 7|6 34:8 8|97 71:8 9|63 11:8 10|88 68:9 1|97 87:9 2|80 74:9 3|64 76:9 4|81 62:9 5|91 57:9 6|39 59:9 7|48 21:9 8|71 76:9 9|66 15:9 10|98 43:10 1|83 19:10 2|70 35:10 3|84 50:10 4|30 44:10 5|60 76:10 6|33 83:10 7|46 52:10 8|72 95:10 9|15 63:10 10</relation>
    <relation name="R119" arity="2" nbTuples="100" semantics="soft" defaultCost="infinity">79 83:1 1|3 70:1 2|78 69:1 3|100 70:1 4|14 42:1 5|12 83:1 6|65 28:1 7|4 95:1 8|41 21:1 9|63 3:1 10|20 45:2 1|77 28:2 2|19 62:2 3|26 82:2 4|83 63:2 5|87 4:2 6|22 30:2 7|83 9:2 8|24 94:2 9|28 21:2 10|3 68:3 1|50 7:3 2|77 66:3 3|67 53:3 4|65 1:3 5|8 75:3 6|3 70:3 7|66 6:3 8|94 42:3 9|91 28:3 10|90 73:4 1|53 96:4 2|1 85:4 3|2 33:4 4|14 89:4 5|10 41:4 6|99 92:4 7|53 42:4 8|16 40:4 9|97 1:4 10|73 95:5 1|61 79:5 2|79 26:5 3|47 16:5 4|57 96:5 5|26 18:5 6|97 1:5 7|87 8:5 8|15 8:5 9|93 63:5 10|80 29:6 1|75 60:6 2|71 81:6 3|68 30:6 4|28 51:6 5|56 92:6 6|60 23:6 7|21 75:6 8|80 100:6 9|81 74:6 10|83 75:7 1|34 26:7 2|10 33:7 3|38 76:7 4|92 29:7 5|46 8:7 6|25 87:7 7|95 27:7 8|33 90:7 9|3 80:7 10|4 55:8 1|38 32:8 2|26 15:8 3|42 12:8 4|60 51:8 5|80 81:8 6|61 84:8 7|39 76:8 8|32 10:8 9|51 36:8 10|40 89:9 1|12 24:9 2|30 40:9 3|2 89:9 4|92 47:9 5|56 83:9 6|88 25:9 7|94 22:9 8|31 55:9 9|61 95:9 10|6 35:10 1|33 13:10 2|62 74:10 3|21 61:10 4|85 9:10 5|93 73:10 6|22 84:10 7|48 88:10 8|78 6:10 9|31 8:10 10</relation>
    <relation name="R120" arity="2" nbTuples="100" semantics="soft" defaultCost="infinity">31 58:1 1|54 49:1 2|16 39:1 3|76 24:1 4|90 48:1 5|46 78:1 6|84 43:1 7|60 44:1 8|35 68:1 9|71 94:1 10|55 38:2 1|20 98:2 2|54 48:2 3|80 11:2 4|6 93:2 5|82 85:2 6|19 50:2 7|22 63:2 8|68 93:2 9|13 48:2 10|77 6:3 1|76 81:3 2|98 71:3 3|91 95:3 4|21 8:3 5|73 83:3 6|65 64:3 7|59 46:3 8|30 52:3 9|88 59:3 10|85 84:4 1|18 21:4 2|33 21:4 3|82 76:4 4|58 36:4 5|7 66:4 6|67 68:4 7|37 33:4 8|86 17:4 9|74 95:4 10|3 24:5 1|15 24:5 2|69 61:5 3|18 11:5 4|70 37:5 5|22 13:5 6|20 43:5 7|74 3:5 8|23 33:5 9|68 15:5 10|37 38:6 1|57 51:6 2|97 41:6 3|52 37:6 4|28 95:6 5|95 87:6 6|64 34:6 7|16 31:6 8|75 89:6 9|24 90:6 10|98 66:7 1|41 48:7 2|79 49:7 3|6 8:7 4|85 15:7 5|74 16:7 6|31 72:7 7|6 44:7 8|49 62:7 9|30 66:7 10|93 83:8 1|42 42:8 2|90 63:8 3|87 79:8 4|91 89:8 5|79 62:8 6|37 100:8 7|72 37:8 8|46 45:8 9|52 37:8 10|70 1:9 1|23 88:9 2|96 30:9 3|16 40:9 4|68 90:9 5|42 76:9 6|98 90:9 7|78 5:9 8|81 94:9 9|9 84:9 10|94 12:10 1|51 91:10 2|35 1:10 3|5 82:10 4|95 29:10 5|24 73:10 6|15 89:10 7|58 99:10 8|6 59:10 9|59 2:10 10</relation>
    <relation name="R121" arity="2" nbTuples="100" semantics="soft" defaultCost="infinity">95 26:1 1|22 52:1 2|1 49:1 3|46 68:1 4|99 34:1 5|45 93:1 6|31 68:1 7|78 51:1 8|15 65:1 9|1 66:1 10|98 50:2 1|29 64:2 2|96 23:2 3|69 86:2 4|58 23:2 5|49 4:2 6|27 48:2 7|93 73:2 8|17 39:2 9|99 62:2 10|32 19:3 1|69 16:3 2|32 98:3 3|7 79:3 4|49 70:3 5|33 38:3 6|46 50:3 7|6 32:3 8|13 7:3 9|29 91:3 10|8 95:4 1|82 91:4 2|10 77:4 3|18 5:4 4|56 25:4 5|54 82:4 6|89 28:4 7|25 68:4 8|67 80:4 9|54 51:4 10|55 56:5 1|46 11:5 2|7 11:5 3|94 3:5 4|90 35:5 5|72 22:5 6|27 62:5 7|15 68:5 8|45 74:5 9|76 19:5 10|85 28:6 1|69 28:6 2|18 36:6 3|7 47:6 4|7 51:6 5|89 84:6 6|28 29:6 7|53 98:6 8|1 43:6 9|23 69:6 10|10 54:7 1|78 42:7 2|88 70:7 3|58 20:7 4|26 48:7 5|61 31:7 6|26 22:7 7|52 76:7 8|51 81:7 9|66 31:7 10|28 54:8 1|45 61:8 2|79 89:8 3|38 63:8 4|1 87:8 5|32 66:8 6|68 45:8 7|5 74:8 8|73 83:8 9|1 43:8 10|4 1:9 1|12 73:9 2|64 47:9 3|82 75:9 4|67 66:9 5|46 100:9 6|25 18:9 7|54 84:9 8|19 83:9 9|5 1:9 10|63 45:10 1|7 86:10 2|53 35:10 3|20 42:10 4|6 70:10 5|60 15:10 6|73 95:10 7|59 83:10 8|88 60:10 9|71 70:10 10</relation>
    <relation name="R122" arity="2" nbTuples="100" semantics="soft" defaultCost="infinity">90 77:1 1|37 87:1 2|67 58:1 3|10 53:1 4|52 82:1 5|31 46:1 6|79 42:1 7|54 9:1 8|53 33:1 9|81 30:1 10|12 19:2 1|49 81:2 2|81 38:2 3|2 19:2 4|60 97:2 5|39 39:2 6|6 32:2 7|57 50:2 8|59 96:2 9|47 63:2 10|4 85:3 1|63 95:3 2|50 1:3 3|83 60:3 4|85 83:3 5|22 71:3 6|5 75:3 7|80 68:3 8|67 2:3 9|12 9:3 10|99 71:4 1|16 74:4 2|3 51:4 3|65 70:4 4|44 14:4 5|60 33:4 6|68 51:4 7|27 71:4 8|94 54:4 9|28 92:4 10|52 57:5 1|79 52:5 2|87 2:5 3|83 27:5 4|22 66:5 5|54 12:5 6|100 89:5 7|78 67:5 8|42 57:5 9|84 77:5 10|23 28:6 1|28 60:6 2|81 43:6 3|66 93:6 4|69 71:6 5|92 94:6 6|24 57:6 7|31 56:6 8|92 70:6 9|58 92:6 10|78 79:7 1|41 12:7 2|75 97:7 3|92 36:7 4|52 93:7 5|66 96:7 6|100 90:7 7|86 89:7 8|22 18:7 9|8 89:7 10|29 16:8 1|5 23:8 2|38 54:8 3|72 19:8 4|39 67:8 5|42 74:8 6|18 52:8 7|10 38:8 8|13 49:8 9|3 70:8 10|41 72:9 1|70 23:9 2|55 12:9 3|1 24:9 4|38 20:9 5|46 21:9 6|97 29:9 7|25 67:9 8|38 48:9 9|4 20:9 10|17 39:10 1|11 71:10 2|15 71:10 3|19 99:10 4|73 99:10 5|33 97:10 6|47 49:10 7|72 20:10 8|38 14:10 9|87 45:10 10</relation>
    <relation name="R123" arity="2" nbTuples="100" semantics="soft" defaultCost="infinity">91 14:1 1|62 44:1 2|73 34:1 3|47 20:1 4|22 47:1 5|56 88:1 6|93 51:1 7|2 13:1 8|89 42:1 9|78 62:1 10|2 22:2 1|12 81:2 2|1 17:2 3|92 43:2 4|92 1:2 5|40 69:2 6|35 38:2 7|55 80:2 8|57 68:2 9|48 94:2 10|28 82:3 1|32 40:3 2|47 76:3 3|59 19:3 4|1 54:3 5|95 34:3 6|67 57:3 7|31 43:3 8|23 27:3 9|57 86:3 10|99 66:4 1|98 16:4 2|12 80:4 3|12 27:4 4|4 39:4 5|54 55:4 6|36 41:4 7|76 41:4 8|31 4:4 9|7 90:4 10|58 72:5 1|55 86:5 2|27 75:5 3|23 4:5 4|37 41:5 5|79 57:5 6|49 9:5 7|23 23:5 8|79 82:5 9|92 89:5 10|99 5:6 1|30 74:6 2|1 25:6 3|72 94:6 4|49 83:6 5|53 25:6 6|54 47:6 7|21 92:6 8|22 74:6 9|64 58:6 10|18 98:7 1|67 78:7 2|40 91:7 3|17 59:7 4|58 70:7 5|43 27:7 6|62 83:7 7|96 17:7 8|7 34:7 9|58 44:7 10|71 83:8 1|100 57:8 2|30 65:8 3|59 98:8 4|84 97:8 5|4 67:8 6|56 13:8 7|51 5:8 8|97 9:8 9|53 86:8 10|6 3:9 1|36 44:9 2|75 79:9 3|72 45:9 4|51 80:9 5|75 20:9 6|62 77:9 7|6 15:9 8|61 7:9 9|88 13:9 10|81 78:10 1|23 80:10 2|51 99:10 3|48 80:10 4|17 95:10 5|36 27:10 6|19 56:10 7|32 87:10 8|32 45:10 9|38 56:10 10</relation>
    <relation name="R124" arity="2" nbTuples="100" semantics="soft" defaultCost="infinity">42 16:1 1|34 94:1 2|46 62:1 3|46 22:1 4|70 41:1 5|57 27:1 6|79 7:1 7|3 79:1 8|32 15:1 9|39 100:1 10|42 43:2 1|90 77:2 2|54 20:2 3|69 73:2 4|19 60:2 5|34 35:2 6|37 97:2 7|11 65:2 8|83 90:2 9|18 99:2 10|60 37:3 1|46 53:3 2|35 28:3 3|40 50:3 4|99 37:3 5|76 21:3 6|56 54:3 7|66 23:3 8|79 31:3 9|74 53:3 10|17 36:4 1|68 42:4 2|97 70:4 3|69 76:4 4|83 33:4 5|61 10:4 6|81 11:4 7|90 95:4 8|8 53:4 9|70 78:4 10|91 55:5 1|16 77:5 2|2 18:5 3|79 95:5 4|47 24:5 5|4 82:5 6|25 48:5 7|64 18:5 8|61 73:5 9|100 42:5 10|38 72:6 1|6 25:6 2|15 86:6 3|34 40:6 4|4 12:6 5|20 68:6 6|78 94:6 7|78 34:6 8|35 10:6 9|66 50:6 10|94 10:7 1|10 31:7 2|20 96:7 3|26 17:7 4|61 80:7 5|94 17:7 6|80 8:7 7|45 8:7 8|85 88:7 9|4 73:7 10|36 17:8 1|91 89:8 2|82 63:8 3|26 55:8 4|86 16:8 5|76 64:8 6|66 81:8 7|20 14:8 8|25 78:8 9|28 66:8 10|45 54:9 1|38 78:9 2|65 99:9 3|32 34:9 4|96 57:9 5|11 24:9 6|17 57:9 7|62 44:9 8|17 26:9 9|71 6:9 10|63 82:10 1|73 68:10 2|68 36:10 3|59 41:10 4|21 5:10 5|33 47:10 6|36 33:10 7|30 36:10 8|83 23:10 9|4 24:10 10</relation>
    <relation name="R125" arity="2" nbTuples="100" semantics="soft" defaultCost="infinity">95 88:1 1|77 30:1 2|74 18:1 3|16 71:1 4|60 98:1 5|11 79:1 6|70 91:1 7|79 92:1 8|36 35:1 9|81 1:1 10|67 23:2 1|33 3:2 2|10 40:2 3|28 73:2 4|89 69:2 5|29 13:2 6|57 2:2 7|82 32:2 8|88 26:2 9|95 55:2 10|41 69:3 1|80 35:3 2|55 62:3 3|28 46:3 4|37 79:3 5|40 64:3 6|55 79:3 7|17 74:3 8|7 18:3 9|17 99:3 10|65 42:4 1|81 36:4 2|99 31:4 3|47 89:4 4|59 15:4 5|81 78:4 6|63 49:4 7|39 83:4 8|78 77:4 9|56 21:4 10|96 12:5 1|71 14:5 2|91 96:5 3|61 54:5 4|55 88:5 5|5 46:5 6|1 9:5 7|33 45:5 8|14 35:5 9|27 22:5 10|94 24:6 1|99 91:6 2|45 41:6 3|73 77:6 4|13 25:6 5|5 14:6 6|40 46:6 7|7 1:6 8|90 80:6 9|45 73:6 10|29 35:7 1|42 71:7 2|5 57:7 3|85 47:7 4|36 46:7 5|41 80:7 6|27 11:7 7|44 6:7 8|88 39:7 9|33 38:7 10|60 87:8 1|68 81:8 2|80 21:8 3|18 22:8 4|11 53:8 5|93 5:8 6|32 15:8 7|66 96:8 8|37 81:8 9|7 67:8 10|23 27:9 1|26 33:9 2|54 2:9 3|38 17:9 4|73 47:9 5|85 4:9 6|2 26:9 7|39 15:9 8|2 76:9 9|71 25:9 10|5 11:10 1|44 2:10 2|99 93:10 3|70 70:10 4|67 97:10 5|16 39:10 6|73 72:10 7|4 90:10 8|99 54:10 9|7 48:10 10</relation>
    <relation name="R126" arity="2" nbTuples="100" semantics="soft" defaultCost="infinity">73 28:1 1|99 4:1 2|68 20:1 3|4 45:1 4|98 59:1 5|23 39:1 6|92 100:1 7|39 51:1 8|29 100:1 9|99 50:1 10|57 79:2 1|72 19:2 2|57 14:2 3|92 41:2 4|7 57:2 5|87 20:2 6|100 77:2 7|49 55:2 8|31 7:2 9|52 63:2 10|11 49:3 1|31 31:3 2|67 28:3 3|38 55:3 4|38 18:3 5|68 20:3 6|73 23:3 7|99 24:3 8|84 67:3 9|23 22:3 10|53 42:4 1|50 48:4 2|71 17:4 3|52 88:4 4|34 61:4 5|6 78:4 6|11 14:4 7|92 81:4 8|26 91:4 9|65 48:4 10|43 88:5 1|7 18:5 2|19 35:5 3|34 99:5 4|87 96:5 5|98 11:5 6|89 37:5 7|59 62:5 8|3 18:5 9|21 92:5 10|28 97:6 1|87 90:6 2|94 87:6 3|4 93:6 4|15 35:6 5|69 18:6 6|66 50:6 7|33 4:6 8|89 40:6 9|3 100:6 10|31 3:7 1|60 42:7 2|3 25:7 3|51 53:7 4|30 49:7 5|48 92:7 6|50 87:7 7|97 94:7 8|7 68:7 9|57 18:7 10|12 33:8 1|22 73:8 2|63 94:8 3|41 44:8 4|61 23:8 5|13 16:8 6|56 44:8 7|99 50:8 8|13 46:8 9|34 39:8 10|45 47:9 1|12 47:9 2|17 19:9 3|30 4:9 4|98 56:9 5|47 15:9 6|27 94:9 7|29 18:9 8|83 53:9 9|26 19:9 10|96 92:10 1|78 100:10 2|35 74:10 3|76 36:10 4|80 9:10 5|23 66:10 6|72 15:10 7|9 71:10 8|47 66:10 9|8 7:10 10</relation>
    <relation name="R127" arity="2" nbTuples="100" semantics="soft" defaultCost="infinity">87 99:1 1|11 27:1 2|33 91:1 3|75 69:1 4|44 5:1 5|26 62:1 6|79 62:1 7|68 42:1 8|61 3:1 9|71 61:1 10|47 43:2 1|87 25:2 2|53 42:2 3|12 83:2 4|4 90:2 5|40 39:2 6|68 72:2 7|93 86:2 8|11 22:2 9|86 81:2 10|45 13:3 1|93 23:3 2|72 72:3 3|78 50:3 4|61 98:3 5|63 61:3 6|7 59:3 7|35 100:3 8|71 54:3 9|52 81:3 10|70 64:4 1|9 86:4 2|34 84:4 3|31 45:4 4|36 88:4 5|28 6:4 6|88 81:4 7|88 49:4 8|3 18:4 9|30 68:4 10|30 91:5 1|29 94:5 2|89 49:5 3|16 35:5 4|91 82:5 5|23 40:5 6|43 26:5 7|79 11:5 8|22 2:5 9|72 29:5 10|74 100:6 1|15 79:6 2|42 43:6 3|98 97:6 4|69 19:6 5|92 16:6 6|95 23:6 7|70 1:6 8|79 1:6 9|46 32:6 10|29 59:7 1|17 36:7 2|57 48:7 3|35 6:7 4|95 5:7 5|10 21:7 6|9 10:7 7|56 25:7 8|18 65:7 9|84 74:7 10|76 6:8 1|28 53:8 2|99 7:8 3|61 3:8 4|50 47:8 5|69 71:8 6|43 47:8 7|81 93:8 8|27 43:8 9|38 67:8 10|33 67:9 1|46 60:9 2|1 70:9 3|21 90:9 4|78 87:9 5|48 91:9 6|91 28:9 7|69 65:9 8|17 24:9 9|29 16:9 10|40 27:10 1|28 53:10 2|55 78:10 3|97 60:10 4|20 86:10 5|15 100:10 6|63 51:10 7|81 74:10 8|58 10:10 9|31 100:10 10</relation>
    <relation name="R128" arity="2" nbTuples="100" semantics="soft" defaultCost="infinity">63 78:1 1|29 56:1 2|32 96:1 3|14 81:1 4|90 31:1 5|54 95:1 6|29 88:1 7|75 76:1 8|90 29:1 9|90 4:1 10|55 64:2 1|66 43:2 2|4 46:2 3|29 35:2 4|40 45:2 5|74 46:2 6|50 21:2 7|23 80:2 8|73 44:2 9|49 12:2 10|87 10:3 1|90 98:3 2|62 97:3 3|97 24:3 4|47 19:3 5|62 39:3 6|19 52:3 7|100 19:3 8|47 16:3 9|51 39:3 10|87 8:4 1|49 87:4 2|31 26:4 3|25 16:4 4|76 15:4 5|97 12:4 6|91 28:4 7|22 84:4 8|89 91:4 9|71 92:4 10|88 28:5 1|46 72:5 2|18 16:5 3|97 13:5 4|49 80:5 5|24 9:5 6|71 6:5 7|30 87:5 8|20 59:5 9|3 17:5 10|57 75:6 1|89 73:6 2|15 29:6 3|39 25:6 4|24 41:6 5|41 28:6 6|62 50:6 7|92 76:6 8|43 31:6 9|91 75:6 10|58 12:7 1|23 26:7 2|73 98:7 3|61 74:7 4|85 5:7 5|89 27:7 6|60 50:7 7|65 34:7 8|34 51:7 9|36 48:7 10|41 49:8 1|26 7:8 2|43 58:8 3|68 90:8 4|72 39:8 5|81 45:8 6|67 73:8 7|43 84:8 8|89 7:8 9|66 18:8 10|1 52:9 1|99 87:9 2|73 89:9 3|93 23:9 4|47 67:9 5|37 9:9 6|86 65:9 7|47 23:9 8|2 6:9 9|100 43:9 10|87 18:10 1|67 3:10 2|82 62:10 3|28 69:10 4|51 47:10 5|99 42:10 6|30 100:10 7|80 72:10 8|60 50:10 9|19 20:10 10</relation>
    <relation name="R129" arity="2" nbTuples="100" semantics="soft" defaultCost="infinity">69 46:1 1|50 77:1 2|19 31:1 3|78 12:1 4|97 49:1 5|23 98:1 6|20 86:1 7|9 51:1 8|26 95:1 9|41 66:1 10|84 81:2 1|3 56:2 2|29 95:2 3|76 56:2 4|17 17:2 5|39 46:2 6|37 52:2 7|40 57:2 8|73 51:2 9|29 95:2 10|90 90:3 1|67 33:3 2|29 25:3 3|13 9:3 4|60 10:3 5|50 83:3 6|83 2:3 7|5 12:3 8|81 91:3 9|27 93:3 10|58 31:4 1|97 77:4 2|49 52:4 3|30 28:4 4|55 84:4 5|51 52:4 6|95 52:4 7|58 33:4 8|87 29:4 9|42 45:4 10|36 90:5 1|42 15:5 2|15 39:5 3|34 88:5 4|46 29:5 5|85 30:5 6|25 60:5 7|7 86:5 8|27 61:5 9|29 16:5 10|49 63:6 1|60 12:6 2|43 75:6 3|61 17:6 4|11 82:6 5|48 25:6 6|66 22:6 7|59 14:6 8|44 90:6 9|59 98:6 10|48 54:7 1|61 46:7 2|17 78:7 3|3 2:7 4|2 5:7 5|82 79:7 6|63 39:7 7|94 81:7 8|75 40:7 9|25 85:7 10|1 56:8 1|39 91:8 2|28 71:8 3|65 1:8 4|88 77:8 5|57 21:8 6|75 43:8 7|92 6:8 8|55 88:8 9|8 5:8 10|27 17:9 1|43 32:9 2|94 49:9 3|92 78:9 4|59 12:9 5|74 93:9 6|16 40:9 7|56 61:9 8|85 88:9 9|33 93:9 10|94 25:10 1|6 63:10 2|11 68:10 3|37 53:10 4|61 49:10 5|36 34:10 6|13 44:10 7|80 83:10 8|14 11:10 9|100 14:10 10</relation>
    <relation name="R130" arity="2" nbTuples="100" semantics="soft" defaultCost="infinity">36 14:1 1|10 49:1 2|67 83:1 3|88 59:1 4|36 31:1 5|57 56:1 6|40 74:1 7|99 38:1 8|96 78:1 9|100 20:1 10|66 47:2 1|12 32:2 2|91 97:2 3|99 2:2 4|89 42:2 5|95 82:2 6|87 26:2 7|45 40:2 8|43 76:2 9|7 61:2 10|91 26:3 1|92 89:3 2|61 6:3 3|86 73:3 4|100 12:3 5|68 59:3 6|49 76:3 7|18 6:3 8|99 10:3 9|95 16:3 10|14 2:4 1|41 80:4 2|23 3:4 3|61 78:4 4|51 48:4 5|29 77:4 6|70 40:4 7|17 25:4 8|8 1:4 9|44 48:4 10|31 30:5 1|85 9:5 2|91 58:5 3|73 19:5 4|95 34:5 5|27 23:5 6|85 66:5 7|73 56:5 8|9 24:5 9|90 73:5 10|91 94:6 1|95 51:6 2|26 86:6 3|22 63:6 4|17 23:6 5|63 46:6 6|69 74:6 7|47 79:6 8|61 72:6 9|22 1:6 10|91 52:7 1|21 36:7 2|82 10:7 3|93 76:7 4|2 67:7 5|18 36:7 6|52 22:7 7|86 87:7 8|96 52:7 9|24 22:7 10|16 21:8 1|65 42:8 2|17 54:8 3|19 58:8 4|21 24:8 5|64 92:8 6|18 19:8 7|94 51:8 8|89 38:8 9|4 25:8 10|20 99:9 1|27 96:9 2|32 29:9 3|57 98:9 4|76 52:9 5|4 22:9 6|54 62:9 7|47 8:9 8|82 52:9 9|82 55:9 10|67 29:10 1|98 3:10 2|9 28:10 3|6 35:10 4|30 22:10 5|63 19:10 6|38 4:10 7|39 53:10 8|85 5:10 9|95 91:10 10</relation>
    <relation name="R131" arity="2" nbTuples="100" semantics="soft" defaultCost="infinity">17 7:1 1|69 84:1 2|48 90:1 3|47 45:1 4|83 64:1 5|1 55:1 6|80 30:1 7|97 5:1 8|15 3:1 9|35 50:1 10|36 72:2 1|59 61:2 2|1 27:2 3|9 50:2 4|92 52:2 5|7 59:2 6|52 46:2 7|44 68:2 8|67 4:2 9|31 44:2 10|82 55:3 1|19 9:3 2|14 27:3 3|5 48:3 4|40 10:3 5|79 90:3 6|38 28:3 7|18 100:3 8|74 49:3 9|26 74:3 10|56 36:4 1|29 13:4 2|46 34:4 3|80 20:4 4|27 66:4 5|18 67:4 6|34 42:4 7|81 43:4 8|3 48:4 9|59 94:4 10|1 3:5 1|79 49:5 2|73 80:5 3|34 37:5 4|2 78:5 5|49 75:5 6|26 67:5 7|61 34:5 8|66 29:5 9|99 56:5 10|27 31:6 1|13 55:6 2|75 9:6 3|72 95:6 4|95 31:6 5|37 84:6 6|18 87:6 7|75 15:6 8|35 15:6 9|17 36:6 10|10 79:7 1|61 19:7 2|41 92:7 3|29 47:7 4|88 55:7 5|50 66:7 6|94 6:7 7|78 60:7 8|22 35:7 9|93 75:7 10|14 40:8 1|33 28:8 2|24 6:8 3|78 88:8 4|32 79:8 5|79 79:8 6|17 14:8 7|51 56:8 8|1 23:8 9|67 24:8 10|11 8:9 1|5 43:9 2|64 29:9 3|24 6:9 4|8 59:9 5|51 53:9 6|36 100:9 7|51 17:9 8|2 66:9 9|70 19:9 10|78 76:10 1|33 26:10 2|79 17:10 3|24 27:10 4|65 89:10 5|32 10:10 6|16 84:10 7|67 40:10 8|85 74:10 9|25 69:10 10</relation>
    <relation name="R132" arity="2" nbTuples="100" semantics="soft" defaultCost="infinity">31 60:1 1|81 66:1 2|7 60:1 3|30 64:1 4|47 67:1 5|34 80:1 6|9 88:1 7|25 19:1 8|62 92:1 9|31 78:1 10|70 10:2 1|33 77:2 2|35 34:2 3|9 46:2 4|42 88:2 5|61 85:2 6|43 72:2 7|89 61:2 8|68 84:2 9|94 67:2 10|53 77:3 1|2 56:3 2|24 12:3 3|85 99:3 4|27 32:3 5|28 17:3 6|80 93:3 7|97 97:3 8|52 37:3 9|40 94:3 10|10 40:4 1|83 85:4 2|48 11:4 3|25 47:4 4|20 59:4 5|19 99:4 6|24 17:4 7|30 59:4 8|47 37:4 9|10 50:4 10|56 70:5 1|55 80:5 2|52 65:5 3|52 46:5 4|25 10:5 5|91 89:5 6|35 9:5 7|9 50:5 8|39 41:5 9|74 89:5 10|6 35:6 1|35 22:6 2|12 78:6 3|2 77:6 4|16 32:6 5|64 73:6 6|89 47:6 7|47 37:6 8|41 15:6 9|36 32:6 10|40 30:7 1|29 65:7 2|31 86:7 3|34 98:7 4|49 55:7 5|75 15:7 6|17 86:7 7|49 24:7 8|78 63:7 9|55 34:7 10|6 68:8 1|11 77:8 2|97 10:8 3|61 9:8 4|10 75:8 5|35 43:8 6|81 92:8 7|96 61:8 8|12 7:8 9|75 87:8 10|31 87:9 1|70 54:9 2|29 1:9 3|89 89:9 4|79 52:9 5|25 86:9 6|57 60:9 7|64 4:9 8|71 36:9 9|38 20:9 10|86 17:10 1|41 25:10 2|30 84:10 3|71 31:10 4|41 9:10 5|39 51:10 6|68 43:10 7|71 92:10 8|62 92:10 9|82 78:10 10</relation>
    <relation name="R133" arity="2" nbTuples="100" semantics="soft" defaultCost="infinity">81 93:1 1|32 40:1 2|48 37:1 3|69 70:1 4|41 77:1 5|86 70:1 6|27 80:1 7|37 87:1 8|95 92:1 9|62 68:1 10|9 11:2 1|11 59:2 2|2 63:2 3|53 67:2 4|60 36:2 5|47 50:2 6|92 17:2 7|73 91:2 8|85 36:2 9|7 40:2 10|22 32:3 1|79 33:3 2|17 17:3 3|10 21:3 4|53 28:3 5|13 63:3 6|38 22:3 7|73 94:3 8|86 5:3 9|78 72:3 10|2 33:4 1|22 98:4 2|30 79:4 3|52 95:4 4|14 19:4 5|20 19:4 6|79 46:4 7|99 82:4 8|88 76:4 9|83 61:4 10|30 81:5 1|48 84:5 2|9 69:5 3|46 64:5 4|69 55:5 5|35 94:5 6|37 100:5 7|5 12:5 8|3 24:5 9|27 58:5 10|60 20:6 1|71 76:6 2|19 30:6 3|86 35:6 4|70 91:6 5|78 54:6 6|97 100:6 7|32 79:6 8|10 59:6 9|52 33:6 10|98 61:7 1|12 77:7 2|40 75:7 3|37 73:7 4|25 79:7 5|92 54:7 6|97 10:7 7|19 86:7 8|15 6:7 9|26 30:7 10|55 17:8 1|99 66:8 2|96 92:8 3|60 7:8 4|20 52:8 5|11 82:8 6|54 90:8 7|90 4:8 8|98 64:8 9|90 63:8 10|55 65:9 1|72 65:9 2|33 95:9 3|24 4:9 4|41 85:9 5|51 24:9 6|1 74:9 7|44 3:9 8|90 55:9 9|71 94:9 10|7 77:10 1|55 89:10 2|100 17:10 3|65 12:10 4|18 94:10 5|95 2:10 6|51 42:10 7|53 55:10 8|27 30:10 9|73 58:10 10</relation>
    <relation name="R134" arity="2" nbTuples="100" semantics="soft" defaultCost="infinity">46 58:1 1|78 17:1 2|47 22:1 3|39 69:1 4|33 25:1 5|83 11:1 6|56 56:1 7|70 35:1 8|68 33:1 9|89 23:1 10|57 10:2 1|89 21:2 2|66 71:2 3|28 53:2 4|29 69:2 5|42 70:2 6|46 21:2 7|63 97:2 8|62 65:2 9|99 40:2 10|75 62:3 1|61 78:3 2|22 62:3 3|61 45:3 4|61 76:3 5|40 13:3 6|90 81:3 7|86 40:3 8|51 8:3 9|81 79:3 10|45 27:4 1|66 1:4 2|39 23:4 3|82 19:4 4|15 72:4 5|14 64:4 6|83 47:4 7|4 97:4 8|9 3:4 9|46 36:4 10|85 95:5 1|20 89:5 2|82 39:5 3|78 92:5 4|1 17:5 5|78 80:5 6|25 80:5 7|48 23:5 8|53 34:5 9|40 99:5 10|75 31:6 1|55 89:6 2|90 14:6 3|56 4:6 4|69 26:6 5|71 5:6 6|5 32:6 7|71 6:6 8|5 45:6 9|53 55:6 10|7 14:7 1|100 1:7 2|81 79:7 3|87 11:7 4|9 44:7 5|4 40:7 6|26 19:7 7|17 17:7 8|71 99:7 9|46 49:7 10|33 50:8 1|51 40:8 2|24 32:8 3|22 1:8 4|70 70:8 5|48 21:8 6|53 29:8 7|92 75:8 8|26 97:8 9|32 70:8 10|19 88:9 1|57 78:9 2|18 9:9 3|72 75:9 4|42 23:9 5|53 5:9 6|61 18:9 7|37 44:9 8|88 80:9 9|57 55:9 10|83 14:10 1|19 82:10 2|18 97:10 3|37 42:10 4|36 98:10 5|60 71:10 6|98 87:10 7|83 58:10 8|35 86:10 9|57 23:10 10</relation>
    <relation name="R135" arity="2" nbTuples="100" semantics="soft" defaultCost="infinity">84 94:1 1|91 89:1 2|20 85:1 3|11 2:1 4|21 54:1 5|11 78:1 6|31 42:1 7|37 44:1 8|20 79:1 9|61 90:1 10|45 27:2 1|82 30:2 2|13 27:2 3|72 34:2 4|94 8:2 5|86 77:2 6|91 32:2 7|26 26:2 8|86 20:2 9|94 59:2 10|75 17:3 1|88 19:3 2|91 44:3 3|16 71:3 4|75 96:3 5|52 24:3 6|55 33:3 7|71 99:3 8|50 48:3 9|54 86:3 10|65 70:4 1|82 62:4 2|48 26:4 3|11 23:4 4|75 38:4 5|98 29:4 6|14 21:4 7|8 7:4 8|63 24:4 9|54 43:4 10|85 98:5 1|20 55:5 2|80 12:5 3|14 87:5 4|2 72:5 5|55 78:5 6|17 14:5 7|39 85:5 8|25 11:5 9|53 77:5 10|90 55:6 1|82 28:6 2|19 45:6 3|74 4:6 4|26 14:6 5|12 48:6 6|47 54:6 7|65 21:6 8|9 73:6 9|95 6:6 10|93 50:7 1|79 21:7 2|88 47:7 3|7 45:7 4|6 69:7 5|96 1:7 6|1 75:7 7|55 31:7 8|17 52:7 9|68 99:7 10|29 10:8 1|8 98:8 2|92 69:8 3|82 28:8 4|94 37:8 5|96 41:8 6|20 30:8 7|17 81:8 8|85 94:8 9|4 49:8 10|37 62:9 1|42 84:9 2|49 88:9 3|80 57:9 4|39 74:9 5|70 13:9 6|90 36:9 7|42 62:9 8|48 24:9 9|84 15:9 10|69 51:10 1|27 46:10 2|18 55:10 3|75 97:10 4|1 73:10 5|47 73:10 6|97 80:10 7|81 67:10 8|71 9:10 9|26 74:10 10</relation>
    <relation name="R136" arity="2" nbTuples="100" semantics="soft" defaultCost="infinity">99 23:1 1|6 40:1 2|37 28:1 3|40 39:1 4|25 39:1 5|58 50:1 6|89 33:1 7|80 64:1 8|54 88:1 9|37 31:1 10|62 94:2 1|16 34:2 2|4 25:2 3|61 48:2 4|52 29:2 5|29 37:2 6|100 24:2 7|11 4:2 8|65 53:2 9|31 40:2 10|25 69:3 1|34 46:3 2|90 44:3 3|8 71:3 4|50 57:3 5|42 41:3 6|1 88:3 7|39 90:3 8|33 6:3 9|73 13:3 10|7 99:4 1|84 37:4 2|63 76:4 3|28 48:4 4|19 40:4 5|44 4:4 6|85 16:4 7|93 100:4 8|88 77:4 9|28 50:4 10|18 26:5 1|93 80:5 2|51 50:5 3|100 72:5 4|68 78:5 5|66 91:5 6|78 36:5 7|64 95:5 8|86 32:5 9|30 41:5 10|100 46:6 1|27 39:6 2|32 70:6 3|85 67:6 4|85 81:6 5|53 82:6 6|35 94:6 7|90 21:6 8|69 21:6 9|76 31:6 10|78 83:7 1|84 31:7 2|63 54:7 3|59 61:7 4|23 16:7 5|59 20:7 6|5 45:7 7|2 84:7 8|72 76:7 9|89 44:7 10|15 98:8 1|42 71:8 2|31 15:8 3|85 3:8 4|79 83:8 5|97 17:8 6|11 41:8 7|30 13:8 8|72 21:8 9|41 51:8 10|86 51:9 1|97 46:9 2|79 37:9 3|28 1:9 4|5 23:9 5|80 96:9 6|4 40:9 7|81 84:9 8|12 45:9 9|67 7:9 10|45 89:10 1|30 81:10 2|24 42:10 3|54 68:10 4|97 38:10 5|63 4:10 6|82 20:10 7|66 92:10 8|5 86:10 9|8 86:10 10</relation>
    <relation name="R137" arity="2" nbTuples="100" semantics="soft" defaultCost="infinity">57 63:1 1|36 91:1 2|65 78:1 3|88 28:1 4|98 18:1 5|67 50:1 6|68 9:1 7|93 98:1 8|31 80:1 9|67 45:1 10|24 48:2 1|65 65:2 2|64 54:2 3|40 53:2 4|7 87:2 5|6 8:2 6|46 46:2 7|61 71:2 8|9 60:2 9|40 39:2 10|94 37:3 1|90 14:3 2|5 5:3 3|84 24:3 4|74 8:3 5|80 78:3 6|52 68:3 7|23 93:3 8|12 35:3 9|94 85:3 10|88 48:4 1|99 76:4 2|66 94:4 3|38 45:4 4|90 57:4 5|30 7:4 6|83 1:4 7|74 94:4 8|18 36:4 9|48 69:4 10|27 9:5 1|66 1:5 2|50 41:5 3|15 94:5 4|41 38:5 5|73 63:5 6|84 6:5 7|43 28:5 8|100 82:5 9|2 2:5 10|61 33:6 1|40 18:6 2|44 46:6 3|70 66:6 4|42 77:6 5|57 99:6 6|16 8:6 7|48 74:6 8|34 23:6 9|9 79:6 10|29 85:7 1|88 66:7 2|54 64:7 3|79 41:7 4|55 61:7 5|44 59:7 6|74 35:7 7|52 28:7 8|94 26:7 9|50 91:7 10|83 73:8 1|24 66:8 2|71 94:8 3|14 34:8 4|67 85:8 5|80 46:8 6|75 30:8 7|30 93:8 8|83 52:8 9|50 76:8 10|27 99:9 1|33 24:9 2|89 16:9 3|74 55:9 4|57 100:9 5|41 39:9 6|41 13:9 7|35 53:9 8|100 74:9 9|56 83:9 10|90 45:10 1|55 89:10 2|75 70:10 3|23 94:10 4|20 17:10 5|52 36:10 6|87 38:10 7|72 88:10 8|13 76:10 9|92 1:10 10</relation>
    <relation name="R138" arity="2" nbTuples="100" semantics="soft" defaultCost="infinity">55 63:1 1|78 31:1 2|51 29:1 3|12 57:1 4|88 54:1 5|29 84:1 6|72 27:1 7|78 30:1 8|35 82:1 9|87 33:1 10|31 34:2 1|3 62:2 2|90 97:2 3|69 47:2 4|70 31:2 5|53 99:2 6|32 84:2 7|89 22:2 8|61 24:2 9|96 89:2 10|21 40:3 1|44 99:3 2|86 41:3 3|98 78:3 4|93 75:3 5|35 76:3 6|91 44:3 7|46 40:3 8|14 78:3 9|41 40:3 10|88 9:4 1|66 79:4 2|88 87:4 3|3 89:4 4|20 18:4 5|61 98:4 6|36 67:4 7|81 36:4 8|18 85:4 9|90 11:4 10|82 83:5 1|93 99:5 2|85 18:5 3|67 46:5 4|24 11:5 5|39 17:5 6|12 68:5 7|31 69:5 8|56 41:5 9|79 65:5 10|9 27:6 1|43 27:6 2|93 52:6 3|25 35:6 4|86 85:6 5|96 85:6 6|6 67:6 7|44 24:6 8|45 41:6 9|45 7:6 10|52 19:7 1|97 33:7 2|49 36:7 3|97 10:7 4|89 85:7 5|66 79:7 6|77 61:7 7|6 84:7 8|80 73:7 9|30 70:7 10|97 44:8 1|87 64:8 2|47 56:8 3|97 82:8 4|9 28:8 5|25 92:8 6|19 10:8 7|12 63:8 8|28 86:8 9|34 6:8 10|80 76:9 1|84 36:9 2|20 49:9 3|25 51:9 4|30 69:9 5|9 78:9 6|27 27:9 7|62 83:9 8|95 2:9 9|85 98:9 10|5 60:10 1|14 23:10 2|60 89:10 3|42 45:10 4|91 27:10 5|44 92:10 6|6 58:10 7|30 9:10 8|75 89:10 9|97 3:10 10</relation>
    <relation name="R139" arity="2" nbTuples="100" semantics="soft" defaultCost="infinity">75 73:1 1|45 16:1 2|16 65:1 3|57 25:1 4|6 66:1 5|78 5:1 6|56 48:1 7|5 19:1 8|98 4:1 9|30 49:1 10|12 22:2 1|86 27:2 2|95 60:2 3|13 70:2 4|38 27:2 5|73 66:2 6|20 63:2 7|32 39:2 8|2 89:2 9|92 33:2 10|79 27:3 1|36 72:3 2|20 19:3 3|26 55:3 4|19 6:3 5|61 67:3 6|32 32:3 7|30 22:3 8|20 21:3 9|7 32:3 10|14 49:4 1|24 89:4 2|41 38:4 3|36 5:4 4|71 84:4 5|34 44:4 6|63 17:4 7|71 75:4 8|42 29:4 9|10 55:4 10|94 46:5 1|30 32:5 2|25 88:5 3|39 76:5 4|14 32:5 5|38 26:5 6|88 15:5 7|21 49:5 8|8 27:5 9|86 8:5 10|34 72:6 1|90 41:6 2|90 82:6 3|47 76:6 4|44 1:6 5|96 6:6 6|8 83:6 7|51 59:6 8|89 79:6 9|70 54:6 10|19 12:7 1|86 99:7 2|17 3:7 3|49 75:7 4|40 9:7 5|84 26:7 6|31 18:7 7|24 41:7 8|25 62:7 9|96 38:7 10|27 88:8 1|47 93:8 2|27 34:8 3|77 14:8 4|63 77:8 5|4 78:8 6|47 2:8 7|23 38:8 8|58 87:8 9|39 2:8 10|72 75:9 1|47 8:9 2|56 59:9 3|98 3:9 4|53 5:9 5|66 57:9 6|11 58:9 7|2 69:9 8|84 32:9 9|51 2:9 10|62 77:10 1|98 50:10 2|80 90:10 3|65 15:10 4|8 34:10 5|32 46:10 6|59 99:10 7|66 75:10 8|13 66:10 9|38 58:10 10</relation>
    <relation name="R140" arity="2" nbTuples="100" semantics="soft" defaultCost="infinity">79 1:1 1|87 27:1 2|90 12:1 3|50 38:1 4|86 18:1 5|87 91:1 6|44 66:1 7|71 95:1 8|81 56:1 9|54 67:1 10|78 35:2 1|60 7:2 2|100 45:2 3|100 48:2 4|89 18:2 5|25 67:2 6|63 36:2 7|68 25:2 8|17 16:2 9|20 77:2 10|59 62:3 1|66 48:3 2|4 21:3 3|97 34:3 4|44 42:3 5|72 89:3 6|89 48:3 7|60 93:3 8|84 97:3 9|83 9:3 10|62 14:4 1|15 8:4 2|74 85:4 3|16 21:4 4|12 65:4 5|14 66:4 6|3 97:4 7|62 10:4 8|81 20:4 9|45 75:4 10|57 55:5 1|63 60:5 2|95 79:5 3|7 76:5 4|69 6:5 5|70 74:5 6|21 3:5 7|74 80:5 8|68 16:5 9|83 14:5 10|96 74:6 1|47 60:6 2|82 90:6 3|97 76:6 4|6 94:6 5|25 41:6 6|97 82:6 7|100 89:6 8|24 78:6 9|74 64:6 10|78 74:7 1|92 2:7 2|26 37:7 3|52 36:7 4|96 23:7 5|29 94:7 6|49 85:7 7|21 74:7 8|33 28:7 9|12 23:7 10|61 92:8 1|72 7:8 2|48 43:8 3|59 93:8 4|54 65:8 5|21 7:8 6|24 55:8 7|50 24:8 8|81 59:8 9|70 43:8 10|37 93:9 1|26 29:9 2|96 11:9 3|29 96:9 4|8 37:9 5|72 48:9 6|73 73:9 7|46 77:9 8|45 59:9 9|33 92:9 10|9 84:10 1|99 20:10 2|61 82:10 3|28 95:10 4|39 3:10 5|35 64:10 6|47 80:10 7|67 71:10 8|13 93:10 9|67 32:10 10</relation>
    <relation name="R141" arity="2" nbTuples="100" semantics="soft" defaultCost="infinity">32 23:1 1|87 36:1 2|25 29:1 3|64 75:1 4|39 48:1 5|57 34:1 6|75 72:1 7|91 37:1 8|56 24:1 9|29 79:1 10|24 27:2 1|87 65:2 2|48 25:2 3|21 100:2 4|63 90:2 5|93 64:2 6|88 36:2 7|68 54:2 8|100 26:2 9|54 67:2 10|94 54:3 1|71 43:3 2|55 62:3 3|68 87:3 4|89 60:3 5|39 49:3 6|92 73:3 7|61 50:3 8|25 83:3 9|96 79:3 10|51 91:4 1|91 42:4 2|34 61:4 3|1 65:4 4|43 74:4 5|32 8:4 6|2 84:4 7|1 92:4 8|30 9:4 9|80 94:4 10|78 85:5 1|17 21:5 2|2 43:5 3|80 16:5 4|62 85:5 5|35 40:5 6|12 55:5 7|73 97:5 8|36 33:5 9|46 74:5 10|53 21:6 1|6 10:6 2|28 89:6 3|64 2:6 4|65 41:6 5|57 6:6 6|28 36:6 7|8 2:6 8|20 9:6 9|72 38:6 10|97 23:7 1|37 100:7 2|19 69:7 3|2 83:7 4|32 81:7 5|66 90:7 6|96 70:7 7|9 38:7 8|77 56:7 9|1 67:7 10|23 28:8 1|55 48:8 2|5 47:8 3|79 79:8 4|47 44:8 5|9 78:8 6|1 58:8 7|1 92:8 8|12 40:8 9|38 37:8 10|16 89:9 1|74 25:9 2|46 27:9 3|47 31:9 4|88 29:9 5|34 1:9 6|14 90:9 7|7 94:9 8|37 28:9 9|86 17:9 10|72 75:10 1|79 13:10 2|84 57:10 3|93 28:10 4|64 5:10 5|11 71:10 6|53 92:10 7|15 5:10 8|50 63:10 9|82 48:10 10</relation>
    <relation name="R142" arity="2" nbTuples="100" semantics="soft" defaultCost="infinity">49 61:1 1|51 11:1 2|66 17:1 3|14 71:1 4|34 65:1 5|58 89:1 6|48 69:1 7|70 100:1 8|26 51:1 9|46 84:1 10|59 70:2 1|20 85:2 2|14 86:2 3|58 17:2 4|18 16:2 5|37 36:2 6|47 81:2 7|7 96:2 8|23 20:2 9|54 86:2 10|42 52:3 1|16 37:3 2|95 37:3 3|93 53:3 4|33 17:3 5|75 15:3 6|2 71:3 7|54 8:3 8|38 74:3 9|31 73:3 10|37 3:4 1|20 29:4 2|27 94:4 3|64 72:4 4|61 8:4 5|15 81:4 6|16 40:4 7|6 44:4 8|28 65:4 9|20 52:4 10|16 92:5 1|24 84:5 2|55 65:5 3|42 59:5 4|19 27:5 5|67 5:5 6|13 68:5 7|84 64:5 8|92 1:5 9|40 18:5 10|40 87:6 1|59 100:6 2|18 20:6 3|65 42:6 4|8 72:6 5|52 80:6 6|99 5:6 7|34 31:6 8|93 36:6 9|24 38:6 10|19 81:7 1|80 80:7 2|33 49:7 3|100 31:7 4|19 49:7 5|99 53:7 6|72 83:7 7|3 2:7 8|41 23:7 9|9 44:7 10|22 89:8 1|9 76:8 2|47 36:8 3|39 52:8 4|89 41:8 5|48 40:8 6|2 44:8 7|66 43:8 8|57 73:8 9|66 40:8 10|1 98:9 1|50 32:9 2|18 95:9 3|33 80:9 4|63 49:9 5|48 96:9 6|82 67:9 7|49 20:9 8|22 1:9 9|86 15:9 10|22 65:10 1|95 96:10 2|98 44:10 3|30 85:10 4|34 73:10 5|35 18:10 6|15 22:10 7|86 67:10 8|10 69:10 9|37 16:10 10</relation>
    <relation name="R143" arity="2" nbTuples="100" semantics="soft" defaultCost="infinity">13 19:1 1|20 56:1 2|57 8:1 3|5 40:1 4|67 63:1 5|78 93:1 6|12 15:1 7|27 33:1 8|90 93:1 9|38 36:1 10|38 35:2 1|66 28:2 2|17 32:2 3|39 81:2 4|94 99:2 5|67 56:2 6|80 57:2 7|60 3:2 8|20 22:2 9|59 48:2 10|5 65:3 1|44 26:3 2|77 28:3 3|56 66:3 4|24 75:3 5|89 78:3 6|37 62:3 7|5 17:3 8|60 17:3 9|60 81:3 10|5 49:4 1|22 13:4 2|27 88:4 3|84 62:4 4|29 7:4 5|24 92:4 6|77 88:4 7|34 8:4 8|17 10:4 9|47 13:4 10|48 66:5 1|19 94:5 2|80 73:5 3|91 84:5 4|33 23:5 5|27 50:5 6|63 9:5 7|60 93:5 8|52 71:5 9|3 62:5 10|30 56:6 1|70 45:6 2|91 40:6 3|39 97:6 4|25 98:6 5|35 31:6 6|73 70:6 7|25 28:6 8|15 19:6 9|82 76:6 10|36 44:7 1|81 80:7 2|90 62:7 3|34 47:7 4|50 49:7 5|64 13:7 6|81 89:7 7|57 10:7 8|8 60:7 9|37 52:7 10|17 51:8 1|77 84:8 2|58 88:8 3|19 85:8 4|25 27:8 5|10 11:8 6|66 49:8 7|77 10:8 8|61 93:8 9|49 46:8 10|22 30:9 1|11 15:9 2|8 8:9 3|8 53:9 4|43 56:9 5|57 92:9 6|93 58:9 7|25 27:9 8|25 9:9 9|100 40:9 10|98 71:10 1|61 17:10 2|39 27:10 3|70 11:10 4|73 5:10 5|50 87:10 6|95 85:10 7|75 84:10 8|81 80:10 9|98 60:10 10</relation>
    <relation name="R144" arity="2" nbTuples="100" semantics="soft" defaultCost="infinity">100 64:1 1|82 83:1 2|21 77:1 3|21 28:1 4|93 24:1 5|57 88:1 6|11 61:1 7|76 9:1 8|34 56:1 9|22 76:1 10|41 78:2 1|32 15:2 2|71 85:2 3|84 6:2 4|16 41:2 5|68 23:2 6|22 32:2 7|60 52:2 8|44 1:2 9|20 97:2 10|41 66:3 1|95 5:3 2|49 67:3 3|85 82:3 4|57 4:3 5|32 44:3 6|20 38:3 7|73 75:3 8|4 44:3 9|6 24:3 10|2 30:4 1|73 45:4 2|78 29:4 3|56 17:4 4|14 39:4 5|40 60:4 6|96 78:4 7|84 46:4 8|46 61:4 9|55 32:4 10|38 51:5 1|96 56:5 2|50 57:5 3|99 92:5 4|96 6:5 5|9 31:5 6|55 43:5 7|41 75:5 8|64 79:5 9|17 54:5 10|54 35:6 1|34 42:6 2|43 4:6 3|38 56:6 4|45 86:6 5|75 97:6 6|47 33:6 7|87 20:6 8|30 84:6 9|65 70:6 10|23 43:7 1|52 13:7 2|95 18:7 3|69 61:7 4|34 25:7 5|69 80:7 6|36 3:7 7|86 82:7 8|62 1:7 9|13 19:7 10|92 47:8 1|56 36:8 2|38 16:8 3|62 12:8 4|10 89:8 5|64 21:8 6|86 83:8 7|96 91:8 8|49 34:8 9|39 42:8 10|57 5:9 1|34 63:9 2|94 88:9 3|36 75:9 4|92 85:9 5|34 19:9 6|50 35:9 7|60 16:9 8|15 92:9 9|96 3:9 10|16 39:10 1|69 13:10 2|82 69:10 3|42 11:10 4|75 53:10 5|58 48:10 6|99 71:10 7|77 61:10 8|58 56:10 9|26 33:10 10</relation>
    <relation name="R145" arity="2" nbTuples="100" semantics="soft" defaultCost="infinity">13 90:1 1|47 38:1 2|39 67:1 3|56 38:1 4|30 3:1 5|37 3:1 6|93 2:1 7|86 48:1 8|4 29:1 9|98 45:1 10|20 66:2 1|28 34:2 2|24 15:2 3|77 83:2 4|7 6:2 5|74 76:2 6|63 68:2 7|92 68:2 8|100 57:2 9|100 79:2 10|93 84:3 1|91 38:3 2|79 67:3 3|44 68:3 4|69 85:3 5|65 17:3 6|92 81:3 7|32 43:3 8|29 36:3 9|16 69:3 10|61 6:4 1|71 45:4 2|74 94:4 3|7 57:4 4|84 7:4 5|34 65:4 6|25 40:4 7|25 46:4 8|1 98:4 9|2 74:4 10|63 82:5 1|48 64:5 2|66 27:5 3|55 81:5 4|96 18:5 5|6 11:5 6|82 59:5 7|5 43:5 8|30 15:5 9|53 75:5 10|73 29:6 1|19 63:6 2|18 39:6 3|1 3:6 4|93 8:6 5|87 84:6 6|15 34:6 7|99 13:6 8|12 84:6 9|24 34:6 10|75 43:7 1|26 79:7 2|14 87:7 3|7 95:7 4|57 13:7 5|62 7:7 6|10 89:7 7|90 7:7 8|30 37:7 9|38 66:7 10|45 57:8 1|53 7:8 2|2 12:8 3|77 85:8 4|42 43:8 5|74 94:8 6|91 25:8 7|99 91:8 8|37 46:8 9|24 45:8 10|35 94:9 1|17 68:9 2|75 73:9 3|30 37:9 4|8 20:9 5|84 57:9 6|74 80:9 7|66 45:9 8|66 38:9 9|40 26:9 10|96 85:10 1|40 17:10 2|68 71:10 3|80 92:10 4|54 62:10 5|18 60:10 6|33 7:10 7|52 48:10 8|64 80:10 9|81 74:10 10</relation>
    <relation name="R146" arity="2" nbTuples="100" semantics="soft" defaultCost="infinity">22 83:1 1|32 49:1 2|20 36:1 3|14 18:1 4|69 21:1 5|52 62:1 6|35 86:1 7|75 11:1 8|94 59:1 9|81 69:1 10|96 95:2 1|88 77:2 2|74 82:2 3|76 78:2 4|13 48:2 5|66 12:2 6|42 21:2 7|49 99:2 8|66 82:2 9|43 21:2 10|63 4:3 1|29 77:3 2|77 50:3 3|87 39:3 4|94 58:3 5|13 84:3 6|60 26:3 7|18 65:3 8|16 96:3 9|24 23:3 10|33 89:4 1|48 44:4 2|27 55:4 3|31 94:4 4|86 75:4 5|19 94:4 6|94 47:4 7|97 21:4 8|43 69:4 9|13 56:4 10|36 51:5 1|55 40:5 2|65 68:5 3|50 11:5 4|71 66:5 5|35 98:5 6|76 64:5 7|6 99:5 8|40 75:5 9|89 21:5 10|15 97:6 1|8 27:6 2|23 26:6 3|82 35:6 4|38 95:6 5|1 63:6 6|69 6:6 7|49 61:6 8|36 8:6 9|79 41:6 10|36 61:7 1|52 12:7 2|26 73:7 3|40 20:7 4|99 17:7 5|55 70:7 6|45 1:7 7|93 86:7 8|73 66:7 9|24 11:7 10|54 56:8 1|35 92:8 2|69 49:8 3|24 7:8 4|13 63:8 5|82 52:8 6|57 48:8 7|46 33:8 8|11 78:8 9|1 56:8 10|37 55:9 1|10 56:9 2|48 94:9 3|3 68:9 4|11 89:9 5|15 69:9 6|92 83:9 7|72 13:9 8|25 82:9 9|32 9:9 10|84 75:10 1|58 79:10 2|18 52:10 3|70 84:10 4|48 41:10 5|45 82:10 6|99 26:10 7|48 66:10 8|19 29:10 9|77 70:10 10</relation>
    <relation name="R147" arity="2" nbTuples="100" semantics="soft" defaultCost="infinity">40 97:1 1|61 60:1 2|22 64:1 3|10 68:1 4|43 15:1 5|26 31:1 6|47 18:1 7|6 86:1 8|49 50:1 9|32 54:1 10|2 99:2 1|9 47:2 2|62 77:2 3|54 36:2 4|51 35:2 5|50 100:2 6|26 72:2 7|75 2:2 8|55 31:2 9|78 29:2 10|80 24:3 1|49 54:3 2|87 37:3 3|23 78:3 4|65 86:3 5|99 48:3 6|81 55:3 7|19 40:3 8|73 33:3 9|9 45:3 10|28 66:4 1|59 94:4 2|48 5:4 3|82 26:4 4|48 62:4 5|55 79:4 6|91 37:4 7|57 87:4 8|93 13:4 9|22 40:4 10|27 13:5 1|20 49:5 2|48 95:5 3|16 91:5 4|20 2:5 5|30 42:5 6|48 74:5 7|82 78:5 8|71 50:5 9|66 64:5 10|31 14:6 1|8 22:6 2|21 41:6 3|63 7:6 4|85 46:6 5|86 1:6 6|29 55:6 7|76 12:6 8|62 35:6 9|12 87:6 10|25 88:7 1|17 95:7 2|69 13:7 3|97 34:7 4|48 2:7 5|29 49:7 6|58 79:7 7|63 15:7 8|1 21:7 9|3 14:7 10|75 74:8 1|35 28:8 2|11 2:8 3|62 80:8 4|42 89:8 5|67 18:8 6|64 44:8 7|44 61:8 8|79 61:8 9|69 11:8 10|39 100:9 1|80 46:9 2|85 65:9 3|93 26:9 4|82 16:9 5|38 22:9 6|51 3:9 7|27 30:9 8|95 25:9 9|80 29:9 10|59 61:10 1|97 51:10 2|5 41:10 3|60 88:10 4|94 72:10 5|55 45:10 6|65 53:10 7|47 8:10 8|76 3:10 9|35 17:10 10</relation>
    <relation name="R148" arity="2" nbTuples="100" semantics="soft" defaultCost="infinity">94 4:1 1|65 68:1 2|87 77:1 3|82 9:1 4|44 12:1 5|70 32:1 6|48 67:1 7|97 19:1 8|80 67:1 9|25 35:1 10|77 48:2 1|46 14:2 2|82 98:2 3|21 52:2 4|25 79:2 5|32 51:2 6|19 12:2 7|69 49:2 8|73 59:2 9|25 16:2 10|54 41:3 1|60 56:3 2|51 76:3 3|99 50:3 4|77 47:3 5|63 25:3 6|87 43:3 7|23 16:3 8|79 75:3 9|10 70:3 10|10 88:4 1|1 26:4 2|6 51:4 3|87 80:4 4|78 48:4 5|64 41:4 6|63 65:4 7|41 71:4 8|80 81:4 9|52 3:4 10|59 92:5 1|51 16:5 2|47 86:5 3|43 65:5 4|100 31:5 5|37 53:5 6|74 19:5 7|22 34:5 8|92 74:5 9|9 85:5 10|29 18:6 1|84 32:6 2|87 31:6 3|68 3:6 4|6 91:6 5|22 45:6 6|4 68:6 7|18 97:6 8|42 33:6 9|51 24:6 10|100 46:7 1|46 47:7 2|24 56:7 3|56 42:7 4|64 62:7 5|89 3:7 6|26 72:7 7|71 29:7 8|84 18:7 9|86 92:7 10|78 51:8 1|24 45:8 2|77 97:8 3|82 18:8 4|43 37:8 5|12 52:8 6|10 92:8 7|46 37:8 8|57 15:8 9|86 98:8 10|38 31:9 1|98 28:9 2|69 41:9 3|61 30:9 4|38 7:9 5|81 90:9 6|58 85:9 7|76 93:9 8|22 76:9 9|8 33:9 10|45 55:10 1|73 84:10 2|47 3:10 3|69 46:10 4|18 97:10 5|83 70:10 6|64 70:10 7|88 69:10 8|20 89:10 9|11 81:10 10</relation>
    <relation name="R149" arity="2" nbTuples="100" semantics="soft" defaultCost="infinity">75 66:1 1|56 76:1 2|89 66:1 3|76 45:1 4|77 25:1 5|86 74:1 6|48 68:1 7|52 31:1 8|28 87:1 9|64 69:1 10|72 71:2 1|100 99:2 2|56 99:2 3|90 32:2 4|87 51:2 5|97 90:2 6|95 71:2 7|31 97:2 8|85 10:2 9|9 97:2 10|22 58:3 1|40 53:3 2|46 34:3 3|40 5:3 4|28 48:3 5|6 24:3 6|8 77:3 7|83 81:3 8|49 52:3 9|32 39:3 10|32 100:4 1|38 63:4 2|37 42:4 3|72 39:4 4|45 93:4 5|71 77:4 6|41 82:4 7|63 83:4 8|52 60:4 9|44 76:4 10|47 40:5 1|35 36:5 2|69 63:5 3|20 81:5 4|80 87:5 5|83 56:5 6|6 31:5 7|43 74:5 8|65 13:5 9|36 16:5 10|91 96:6 1|31 66:6 2|23 16:6 3|70 26:6 4|41 7:6 5|43 41:6 6|15 48:6 7|23 39:6 8|1 37:6 9|2 59:6 10|89 23:7 1|24 60:7 2|2 74:7 3|81 49:7 4|81 22:7 5|54 90:7 6|37 73:7 7|100 44:7 8|72 43:7 9|82 68:7 10|27 10:8 1|74 34:8 2|14 90:8 3|58 6:8 4|32 49:8 5|15 32:8 6|56 96:8 7|44 22:8 8|49 32:8 9|85 82:8 10|58 22:9 1|25 10:9 2|78 48:9 3|44 60:9 4|56 74:9 5|32 17:9 6|51 31:9 7|43 46:9 8|27 43:9 9|58 5:9 10|75 98:10 1|59 56:10 2|55 47:10 3|54 17:10 4|11 45:10 5|69 75:10 6|6 29:10 7|47 82:10 8|100 30:10 9|7 29:10 10</relation>
    <relation name="R150" arity="2" nbTuples="100" semantics="soft" defaultCost="infinity">72 55:1 1|100 27:1 2|9 32:1 3|61 79:1 4|11 100:1 5|13 79:1 6|53 65:1 7|89 33:1 8|28 27:1 9|40 64:1 10|26 74:2 1|79 1:2 2|58 81:2 3|66 60:2 4|28 58:2 5|70 50:2 6|39 78:2 7|66 46:2 8|96 79:2 9|1 25:2 10|100 46:3 1|43 47:3 2|56 65:3 3|78 45:3 4|1 35:3 5|25 82:3 6|62 19:3 7|65 93:3 8|79 34:3 9|51 63:3 10|84 71:4 1|25 51:4 2|17 38:4 3|96 88:4 4|75 63:4 5|87 63:4 6|28 59:4 7|92 38:4 8|14 34:4 9|14 13:4 10|6 77:5 1|67 83:5 2|2 49:5 3|76 61:5 4|6 75:5 5|97 20:5 6|81 100:5 7|80 65:5 8|52 99:5 9|46 34:5 10|77 51:6 1|3 89:6 2|76 44:6 3|37 47:6 4|100 29:6 5|11 76:6 6|42 50:6 7|78 74:6 8|55 75:6 9|87 25:6 10|9 62:7 1|48 33:7 2|37 89:7 3|94 17:7 4|40 92:7 5|97 57:7 6|19 63:7 7|27 68:7 8|48 81:7 9|28 9:7 10|60 66:8 1|54 3:8 2|51 51:8 3|72 1:8 4|84 26:8 5|45 86:8 6|78 93:8 7|51 73:8 8|13 37:8 9|21 52:8 10|22 39:9 1|8 65:9 2|52 70:9 3|91 8:9 4|70 7:9 5|52 7:9 6|64 69:9 7|67 23:9 8|29 11:9 9|28 6:9 10|70 70:10 1|42 12:10 2|32 92:10 3|30 94:10 4|81 69:10 5|97 74:10 6|4 97:10 7|5 79:10 8|33 22:10 9|71 64:10 10</relation>
    <relation name="R151" arity="2" nbTuples="100" semantics="soft" defaultCost="infinity">17 14:1 1|20 4:1 2|82 60:1 3|99 87:1 4|52 58:1 5|90 14:1 6|93 49:1 7|12 51:1 8|59 30:1 9|86 79:1 10|11 25:2 1|41 22:2 2|97 31:2 3|80 31:2 4|17 92:2 5|90 63:2 6|57 85:2 7|81 93:2 8|90 58:2 9|45 44:2 10|32 95:3 1|84 42:3 2|41 41:3 3|52 71:3 4|79 62:3 5|27 5:3 6|90 87:3 7|85 63:3 8|86 14:3 9|29 85:3 10|83 59:4 1|59 57:4 2|30 39:4 3|62 83:4 4|92 13:4 5|85 56:4 6|100 17:4 7|64 40:4 8|45 48:4 9|76 28:4 10|27 94:5 1|13 34:5 2|57 13:5 3|26 10:5 4|24 45:5 5|7 89:5 6|78 3:5 7|34 99:5 8|44 16:5 9|28 96:5 10|81 62:6 1|54 28:6 2|11 39:6 3|82 48:6 4|37 9:6 5|81 49:6 6|66 72:6 7|36 34:6 8|71 16:6 9|7 72:6 10|48 96:7 1|9 46:7 2|89 30:7 3|4 45:7 4|3 74:7 5|73 3:7 6|5 14:7 7|29 65:7 8|73 60:7 9|79 82:7 10|30 36:8 1|48 49:8 2|26 2:8 3|21 17:8 4|1 49:8 5|19 22:8 6|27 88:8 7|80 15:8 8|38 25:8 9|98 80:8 10|53 25:9 1|32 77:9 2|79 49:9 3|49 54:9 4|2 46:9 5|11 46:9 6|35 80:9 7|64 71:9 8|62 86:9 9|50 10:9 10|38 29:10 1|33 91:10 2|22 83:10 3|46 30:10 4|2 25:10 5|23 71:10 6|56 80:10 7|21 71:10 8|10 56:10 9|55 77:10 10</relation>
    <relation name="R152" arity="2" nbTuples="100" semantics="soft" defaultCost="infinity">8 37:1 1|87 70:1 2|87 14:1 3|71 49:1 4|46 91:1 5|12 47:1 6|40 80:1 7|51 91:1 8|87 10:1 9|68 54:1 10|65 19:2 1|24 41:2 2|94 31:2 3|100 27:2 4|45 85:2 5|55 38:2 6|91 85:2 7|43 68:2 8|6 51:2 9|36 98:2 10|73 37:3 1|83 82:3 2|92 1:3 3|88 60:3 4|83 9:3 5|29 49:3 6|82 76:3 7|65 75:3 8|87 58:3 9|59 100:3 10|56 33:4 1|20 25:4 2|82 13:4 3|35 24:4 4|83 75:4 5|52 26:4 6|2 15:4 7|22 36:4 8|99 60:4 9|72 32:4 10|20 5:5 1|39 77:5 2|79 89:5 3|47 41:5 4|47 48:5 5|33 18:5 6|34 45:5 7|95 91:5 8|91 97:5 9|59 7:5 10|86 10:6 1|58 77:6 2|18 27:6 3|1 64:6 4|100 13:6 5|78 30:6 6|30 4:6 7|66 19:6 8|76 58:6 9|37 47:6 10|52 58:7 1|42 58:7 2|25 47:7 3|45 62:7 4|90 78:7 5|95 1:7 6|95 4:7 7|90 92:7 8|13 52:7 9|52 42:7 10|7 48:8 1|77 91:8 2|53 16:8 3|95 30:8 4|27 83:8 5|30 14:8 6|41 88:8 7|52 54:8 8|75 7:8 9|19 71:8 10|22 96:9 1|78 71:9 2|59 43:9 3|49 98:9 4|7 35:9 5|48 92:9 6|72 54:9 7|18 7:9 8|62 99:9 9|9 7:9 10|97 94:10 1|34 81:10 2|44 82:10 3|66 24:10 4|13 9:10 5|42 13:10 6|24 48:10 7|92 48:10 8|82 87:10 9|3 25:10 10</relation>
    <relation name="R153" arity="2" nbTuples="100" semantics="soft" defaultCost="infinity">77 6:1 1|99 19:1 2|74 14:1 3|32 100:1 4|3 36:1 5|97 90:1 6|56 97:1 7|83 28:1 8|27 63:1 9|32 27:1 10|50 65:2 1|33 33:2 2|90 74:2 3|87 39:2 4|31 34:2 5|8 42:2 6|21 16:2 7|78 79:2 8|39 24:2 9|60 13:2 10|61 26:3 1|83 86:3 2|2 55:3 3|67 29:3 4|69 80:3 5|88 41:3 6|7 42:3 7|43 29:3 8|48 66:3 9|29 61:3 10|68 8:4 1|57 23:4 2|49 9:4 3|77 74:4 4|72 41:4 5|6 33:4 6|56 13:4 7|90 18:4 8|1 80:4 9|97 31:4 10|60 92:5 1|21 68:5 2|69 23:5 3|25 87:5 4|64 1:5 5|64 8:5 6|12 69:5 7|49 38:5 8|88 5:5 9|77 66:5 10|31 42:6 1|19 35:6 2|62 24:6 3|15 93:6 4|69 65:6 5|90 53:6 6|27 63:6 7|59 66:6 8|61 85:6 9|25 40:6 10|78 6:7 1|18 31:7 2|18 55:7 3|93 60:7 4|24 24:7 5|52 20:7 6|10 29:7 7|96 54:7 8|45 52:7 9|40 9:7 10|56 32:8 1|74 11:8 2|79 100:8 3|79 1:8 4|51 6:8 5|95 48:8 6|53 33:8 7|13 52:8 8|92 40:8 9|25 14:8 10|61 21:9 1|96 74:9 2|58 40:9 3|8 78:9 4|38 41:9 5|61 73:9 6|76 6:9 7|29 75:9 8|86 99:9 9|51 29:9 10|78 97:10 1|41 9:10 2|62 78:10 3|10 1:10 4|17 23:10 5|58 33:10 6|10 52:10 7|69 26:10 8|16 98:10 9|57 72:10 10</relation>
    <relation name="R154" arity="2" nbTuples="100" semantics="soft" defaultCost="infinity">28 19:1 1|50 51:1 2|51 15:1 3|46 42:1 4|78 25:1 5|97 97:1 6|2 57:1 7|83 89:1 8|87 9:1 9|86 73:1 10|18 45:2 1|56 53:2 2|98 69:2 3|77 58:2 4|83 75:2 5|57 20:2 6|77 36:2 7|34 40:2 8|80 17:2 9|11 38:2 10|66 18:3 1|83 80:3 2|86 57:3 3|50 83:3 4|55 29:3 5|19 18:3 6|45 18:3 7|29 21:3 8|9 30:3 9|75 73:3 10|9 91:4 1|31 98:4 2|64 43:4 3|1 71:4 4|38 49:4 5|15 45:4 6|93 18:4 7|30 26:4 8|92 44:4 9|96 96:4 10|90 60:5 1|15 52:5 2|77 96:5 3|59 41:5 4|40 45:5 5|84 63:5 6|5 27:5 7|47 65:5 8|55 84:5 9|35 27:5 10|94 100:6 1|91 51:6 2|10 18:6 3|52 46:6 4|16 72:6 5|41 50:6 6|98 49:6 7|50 88:6 8|60 57:6 9|44 34:6 10|93 37:7 1|53 5:7 2|85 75:7 3|71 90:7 4|94 20:7 5|70 95:7 6|61 17:7 7|71 32:7 8|72 45:7 9|22 11:7 10|33 60:8 1|36 20:8 2|66 8:8 3|38 5:8 4|67 19:8 5|74 27:8 6|86 37:8 7|27 73:8 8|33 2:8 9|39 94:8 10|22 77:9 1|76 38:9 2|64 23:9 3|78 47:9 4|67 63:9 5|59 84:9 6|81 74:9 7|61 87:9 8|98 70:9 9|31 26:9 10|75 75:10 1|28 69:10 2|86 96:10 3|49 84:10 4|90 48:10 5|73 17:10 6|20 16:10 7|63 95:10 8|38 72:10 9|27 68:10 10</relation>
    <relation name="R155" arity="2" nbTuples="100" semantics="soft" defaultCost="infinity">60 96:1 1|40 78:1 2|58 29:1 3|31 29:1 4|69 72:1 5|30 36:1 6|81 58:1 7|95 69:1 8|75 29:1 9|90 65:1 10|69 40:2 1|97 19:2 2|75 31:2 3|13 4:2 4|49 21:2 5|68 33:2 6|71 90:2 7|39 31:2 8|54 28:2 9|47 18:2 10|4 70:3 1|38 12:3 2|31 25:3 3|24 60:3 4|36 78:3 5|96 43:3 6|97 40:3 7|3 99:3 8|77 71:3 9|41 48:3 10|39 34:4 1|43 20:4 2|72 82:4 3|94 14:4 4|99 10:4 5|58 63:4 6|86 69:4 7|26 88:4 8|82 76:4 9|95 91:4 10|63 6:5 1|65 65:5 2|79 12:5 3|21 39:5 4|35 85:5 5|72 33:5 6|99 2:5 7|70 48:5 8|14 11:5 9|88 60:5 10|44 35:6 1|52 63:6 2|85 82:6 3|27 40:6 4|83 83:6 5|19 37:6 6|99 6:6 7|48 38:6 8|88 16:6 9|26 74:6 10|20 98:7 1|51 83:7 2|63 98:7 3|55 7:7 4|73 41:7 5|70 17:7 6|64 93:7 7|76 89:7 8|14 17:7 9|55 98:7 10|84 62:8 1|57 38:8 2|98 52:8 3|74 98:8 4|80 26:8 5|70 89:8 6|31 5:8 7|76 66:8 8|32 49:8 9|30 9:8 10|28 16:9 1|90 32:9 2|79 31:9 3|73 94:9 4|10 87:9 5|55 78:9 6|71 51:9 7|73 70:9 8|13 55:9 9|3 1:9 10|32 78:10 1|32 40:10 2|94 94:10 3|52 40:10 4|18 35:10 5|6 61:10 6|58 40:10 7|61 51:10 8|16 12:10 9|52 47:10 10</relation>
    <relation name="R156" arity="2" nbTuples="100" semantics="soft" defaultCost="infinity">39 41:1 1|64 50:1 2|26 32:1 3|100 25:1 4|4 59:1 5|100 42:1 6|11 32:1 7|97 96:1 8|72 90:1 9|76 28:1 10|15 21:2 1|66 71:2 2|65 77:2 3|48 52:2 4|78 94:2 5|78 87:2 6|26 27:2 7|14 15:2 8|5 59:2 9|46 31:2 10|79 57:3 1|36 95:3 2|59 72:3 3|65 13:3 4|16 33:3 5|42 17:3 6|96 96:3 7|70 72:3 8|26 81:3 9|85 97:3 10|52 41:4 1|89 11:4 2|11 73:4 3|47 26:4 4|53 30:4 5|8 91:4 6|54 27:4 7|14 81:4 8|13 22:4 9|72 29:4 10|29 70:5 1|75 82:5 2|36 59:5 3|92 75:5 4|68 49:5 5|9 15:5 6|34 47:5 7|37 76:5 8|32 1:5 9|60 17:5 10|35 69:6 1|28 43:6 2|38 5:6 3|22 64:6 4|41 88:6 5|52 81:6 6|56 79:6 7|88 32:6 8|54 13:6 9|81 46:6 10|63 99:7 1|26 6:7 2|80 100:7 3|55 37:7 4|26 56:7 5|74 64:7 6|94 37:7 7|58 55:7 8|50 68:7 9|4 60:7 10|10 33:8 1|11 56:8 2|10 14:8 3|63 84:8 4|88 90:8 5|46 5:8 6|57 75:8 7|96 68:8 8|89 58:8 9|48 4:8 10|63 72:9 1|34 77:9 2|36 77:9 3|64 33:9 4|49 55:9 5|67 89:9 6|72 63:9 7|31 55:9 8|7 82:9 9|56 64:9 10|90 4:10 1|65 57:10 2|16 71:10 3|51 56:10 4|97 58:10 5|10 21:10 6|1 49:10 7|21 4:10 8|40 68:10 9|47 65:10 10</relation>
    <relation name="R157" arity="2" nbTuples="100" semantics="soft" defaultCost="infinity">2 7:1 1|3 35:1 2|84 52:1 3|4 95:1 4|42 32:1 5|35 30:1 6|47 25:1 7|21 39:1 8|2 88:1 9|30 57:1 10|14 46:2 1|65 78:2 2|65 69:2 3|100 73:2 4|86 18:2 5|88 84:2 6|67 31:2 7|39 42:2 8|42 85:2 9|78 22:2 10|72 84:3 1|33 18:3 2|25 78:3 3|63 100:3 4|72 12:3 5|45 100:3 6|68 35:3 7|35 45:3 8|54 26:3 9|91 48:3 10|20 77:4 1|23 55:4 2|5 89:4 3|16 29:4 4|52 21:4 5|45 66:4 6|45 74:4 7|30 18:4 8|45 68:4 9|90 1:4 10|3 16:5 1|66 81:5 2|88 83:5 3|28 23:5 4|72 89:5 5|63 19:5 6|36 70:5 7|42 92:5 8|20 22:5 9|88 34:5 10|17 96:6 1|36 1:6 2|36 24:6 3|62 71:6 4|76 33:6 5|63 44:6 6|39 88:6 7|38 22:6 8|3 5:6 9|59 36:6 10|83 83:7 1|51 9:7 2|83 63:7 3|10 96:7 4|16 80:7 5|49 81:7 6|50 34:7 7|59 47:7 8|15 41:7 9|51 94:7 10|54 16:8 1|36 19:8 2|69 84:8 3|15 48:8 4|73 99:8 5|89 32:8 6|89 3:8 7|5 15:8 8|100 51:8 9|14 17:8 10|90 94:9 1|83 73:9 2|17 96:9 3|44 91:9 4|46 37:9 5|65 26:9 6|36 65:9 7|23 85:9 8|21 8:9 9|28 91:9 10|37 4:10 1|90 19:10 2|40 41:10 3|56 65:10 4|73 69:10 5|39 48:10 6|37 68:10 7|39 6:10 8|3 46:10 9|29 26:10 10</relation>
    <relation name="R158" arity="2" nbTuples="100" semantics="soft" defaultCost="infinity">97 80:1 1|97 6:1 2|61 61:1 3|79 70:1 4|93 14:1 5|73 25:1 6|93 81:1 7|40 22:1 8|62 56:1 9|10 5:1 10|23 30:2 1|60 35:2 2|90 88:2 3|34 15:2 4|97 46:2 5|61 29:2 6|90 60:2 7|75 68:2 8|54 65:2 9|8 98:2 10|96 35:3 1|19 12:3 2|4 23:3 3|39 66:3 4|14 47:3 5|74 12:3 6|8 88:3 7|72 18:3 8|85 70:3 9|78 40:3 10|12 73:4 1|25 52:4 2|65 91:4 3|91 63:4 4|44 96:4 5|4 42:4 6|34 35:4 7|52 92:4 8|16 81:4 9|45 85:4 10|66 71:5 1|92 28:5 2|64 26:5 3|33 93:5 4|41 22:5 5|23 19:5 6|20 67:5 7|100 43:5 8|75 32:5 9|61 13:5 10|11 27:6 1|7 95:6 2|97 88:6 3|38 80:6 4|21 22:6 5|50 54:6 6|7 76:6 7|21 20:6 8|58 65:6 9|36 5:6 10|78 34:7 1|44 1:7 2|23 96:7 3|34 91:7 4|2 32:7 5|6 80:7 6|56 17:7 7|91 81:7 8|92 80:7 9|6 98:7 10|26 14:8 1|64 44:8 2|75 56:8 3|22 70:8 4|75 9:8 5|11 59:8 6|50 97:8 7|32 97:8 8|37 51:8 9|53 100:8 10|4 3:9 1|58 66:9 2|100 51:9 3|71 72:9 4|88 40:9 5|71 31:9 6|61 27:9 7|32 12:9 8|11 39:9 9|83 81:9 10|25 100:10 1|45 62:10 2|9 40:10 3|29 36:10 4|12 65:10 5|85 78:10 6|77 18:10 7|95 36:10 8|100 26:10 9|41 47:10 10</relation>
    <relation name="R159" arity="2" nbTuples="100" semantics="soft" defaultCost="infinity">89 91:1 1|60 7:1 2|5 68:1 3|80 2:1 4|43 98:1 5|59 18:1 6|76 10:1 7|29 82:1 8|90 99:1 9|70 69:1 10|68 57:2 1|18 65:2 2|54 32:2 3|94 70:2 4|1 42:2 5|34 64:2 6|40 28:2 7|88 1:2 8|36 34:2 9|78 81:2 10|88 83:3 1|47 66:3 2|17 51:3 3|33 42:3 4|25 5:3 5|66 77:3 6|62 100:3 7|78 70:3 8|21 27:3 9|19 28:3 10|5 33:4 1|6 65:4 2|44 24:4 3|37 61:4 4|11 98:4 5|33 98:4 6|84 78:4 7|77 16:4 8|35 16:4 9|2 35:4 10|78 3:5 1|1 17:5 2|77 17:5 3|31 50:5 4|57 89:5 5|20 60:5 6|64 16:5 7|47 1:5 8|16 53:5 9|73 72:5 10|69 12:6 1|3 64:6 2|46 92:6 3|31 77:6 4|30 38:6 5|79 57:6 6|6 88:6 7|58 92:6 8|37 96:6 9|14 99:6 10|7 2:7 1|74 20:7 2|6 63:7 3|16 82:7 4|54 49:7 5|86 25:7 6|56 39:7 7|42 62:7 8|47 63:7 9|91 12:7 10|45 80:8 1|54 78:8 2|49 75:8 3|73 38:8 4|49 39:8 5|89 70:8 6|73 66:8 7|36 18:8 8|80 5:8 9|2 57:8 10|41 81:9 1|50 29:9 2|78 9:9 3|65 78:9 4|22 95:9 5|7 99:9 6|26 45:9 7|36 26:9 8|39 87:9 9|7 43:9 10|65 26:10 1|20 25:10 2|31 53:10 3|22 98:10 4|25 54:10 5|6 14:10 6|69 56:10 7|12 41:10 8|81 1:10 9|39 62:10 10</relation>
    <relation name="R160" arity="2" nbTuples="100" semantics="soft" defaultCost="infinity">97 17:1 1|89 17:1 2|4 19:1 3|50 5:1 4|40 74:1 5|47 92:1 6|73 11:1 7|81 96:1 8|74 71:1 9|19 26:1 10|68 55:2 1|59 7:2 2|86 49:2 3|10 15:2 4|51 50:2 5|98 7:2 6|51 66:2 7|32 55:2 8|7 25:2 9|60 31:2 10|5 50:3 1|38 33:3 2|13 42:3 3|81 90:3 4|83 64:3 5|14 24:3 6|44 62:3 7|47 6:3 8|73 56:3 9|3 88:3 10|40 77:4 1|90 62:4 2|91 100:4 3|56 54:4 4|90 21:4 5|19 99:4 6|65 59:4 7|24 65:4 8|15 3:4 9|19 4:4 10|17 35:5 1|53 15:5 2|44 34:5 3|80 77:5 4|42 69:5 5|43 79:5 6|23 45:5 7|37 60:5 8|56 28:5 9|78 59:5 10|98 1:6 1|38 70:6 2|45 71:6 3|33 63:6 4|67 82:6 5|64 71:6 6|32 91:6 7|22 91:6 8|86 66:6 9|71 79:6 10|61 85:7 1|58 25:7 2|71 43:7 3|30 77:7 4|55 73:7 5|6 14:7 6|44 45:7 7|87 85:7 8|94 89:7 9|71 13:7 10|100 68:8 1|60 34:8 2|25 17:8 3|56 22:8 4|8 34:8 5|51 97:8 6|3 29:8 7|66 32:8 8|58 89:8 9|46 16:8 10|15 54:9 1|58 68:9 2|23 70:9 3|15 8:9 4|50 98:9 5|55 84:9 6|9 68:9 7|50 34:9 8|100 70:9 9|68 71:9 10|93 71:10 1|1 88:10 2|18 9:10 3|15 54:10 4|82 64:10 5|87 17:10 6|67 99:10 7|8 9:10 8|42 26:10 9|100 84:10 10</relation>
    <relation name="R161" arity="2" nbTuples="100" semantics="soft" defaultCost="infinity">29 25:1 1|54 18:1 2|88 51:1 3|37 38:1 4|65 4:1 5|9 45:1 6|15 70:1 7|14 60:1 8|38 95:1 9|45 1:1 10|24 67:2 1|48 86:2 2|47 75:2 3|53 33:2 4|83 5:2 5|21 34:2 6|32 34:2 7|77 50:2 8|97 16:2 9|58 81:2 10|44 16:3 1|49 70:3 2|5 7:3 3|80 72:3 4|95 21:3 5|79 66:3 6|22 96:3 7|10 53:3 8|30 51:3 9|12 22:3 10|80 79:4 1|56 65:4 2|85 38:4 3|63 45:4 4|51 87:4 5|90 38:4 6|25 17:4 7|83 89:4 8|55 90:4 9|94 64:4 10|75 16:5 1|32 80:5 2|73 56:5 3|53 58:5 4|85 79:5 5|42 58:5 6|34 62:5 7|4 11:5 8|2 41:5 9|12 71:5 10|38 31:6 1|78 14:6 2|28 29:6 3|66 85:6 4|34 37:6 5|96 7:6 6|89 53:6 7|52 95:6 8|63 88:6 9|1 57:6 10|53 8:7 1|83 62:7 2|44 99:7 3|33 97:7 4|68 6:7 5|37 89:7 6|55 4:7 7|89 74:7 8|94 9:7 9|67 28:7 10|35 73:8 1|27 78:8 2|75 30:8 3|84 85:8 4|17 28:8 5|86 55:8 6|58 14:8 7|29 49:8 8|66 77:8 9|53 28:8 10|53 42:9 1|38 68:9 2|74 16:9 3|94 79:9 4|7 95:9 5|53 51:9 6|47 57:9 7|14 63:9 8|20 71:9 9|57 77:9 10|78 86:10 1|39 65:10 2|29 63:10 3|23 20:10 4|96 66:10 5|14 5:10 6|49 23:10 7|2 32:10 8|34 30:10 9|66 62:10 10</relation>
    <relation name="R162" arity="2" nbTuples="100" semantics="soft" defaultCost="infinity">37 76:1 1|97 49:1 2|51 33:1 3|86 85:1 4|11 59:1 5|99 6:1 6|8 54:1 7|12 89:1 8|65 93:1 9|74 68:1 10|80 76:2 1|29 59:2 2|32 26:2 3|29 22:2 4|54 75:2 5|16 21:2 6|3 92:2 7|6 100:2 8|42 2:2 9|1 53:2 10|10 84:3 1|73 96:3 2|18 37:3 3|10 27:3 4|10 26:3 5|4 17:3 6|47 49:3 7|19 21:3 8|48 98:3 9|86 95:3 10|72 94:4 1|41 42:4 2|75 53:4 3|84 15:4 4|72 24:4 5|13 40:4 6|50 22:4 7|40 60:4 8|17 8:4 9|68 10:4 10|59 99:5 1|16 84:5 2|68 71:5 3|91 9:5 4|25 47:5 5|80 33:5 6|13 11:5 7|6 42:5 8|83 90:5 9|9 10:5 10|26 44:6 1|55 87:6 2|61 43:6 3|54 39:6 4|90 90:6 5|35 57:6 6|90 25:6 7|91 61:6 8|38 9:6 9|30 39:6 10|9 59:7 1|60 91:7 2|77 27:7 3|50 38:7 4|65 21:7 5|42 7:7 6|14 41:7 7|46 23:7 8|23 31:7 9|65 46:7 10|6 66:8 1|92 61:8 2|19 81:8 3|6 30:8 4|89 70:8 5|26 71:8 6|28 34:8 7|40 66:8 8|53 36:8 9|8 47:8 10|35 54:9 1|61 58:9 2|94 3:9 3|33 25:9 4|34 46:9 5|65 52:9 6|37 3:9 7|96 91:9 8|80 12:9 9|77 97:9 10|17 98:10 1|21 66:10 2|77 58:10 3|55 80:10 4|62 70:10 5|75 3:10 6|74 7:10 7|16 89:10 8|18 26:10 9|45 89:10 10</relation>
    <relation name="R163" arity="2" nbTuples="100" semantics="soft" defaultCost="infinity">12 96:1 1|50 93:1 2|17 14:1 3|45 32:1 4|32 67:1 5|32 55:1 6|47 75:1 7|78 80:1 8|30 88:1 9|33 10:1 10|18 69:2 1|75 4:2 2|51 53:2 3|10 78:2 4|5 42:2 5|81 33:2 6|23 42:2 7|7 92:2 8|14 39:2 9|69 37:2 10|86 61:3 1|3 65:3 2|14 69:3 3|85 75:3 4|78 72:3 5|99 19:3 6|22 72:3 7|71 79:3 8|62 92:3 9|10 50:3 10|33 67:4 1|22 25:4 2|23 28:4 3|27 21:4 4|38 49:4 5|47 13:4 6|68 57:4 7|48 75:4 8|72 87:4 9|72 62:4 10|90 87:5 1|95 30:5 2|74 41:5 3|95 90:5 4|1 53:5 5|74 7:5 6|64 76:5 7|61 33:5 8|39 33:5 9|45 77:5 10|66 79:6 1|47 29:6 2|89 77:6 3|93 47:6 4|27 73:6 5|63 62:6 6|98 6:6 7|38 15:6 8|13 97:6 9|95 45:6 10|54 10:7 1|15 66:7 2|88 4:7 3|68 2:7 4|64 46:7 5|2 88:7 6|92 82:7 7|97 46:7 8|62 35:7 9|4 27:7 10|96 10:8 1|46 93:8 2|14 89:8 3|93 17:8 4|86 97:8 5|23 50:8 6|14 31:8 7|75 44:8 8|95 71:8 9|75 56:8 10|84 75:9 1|35 43:9 2|8 15:9 3|72 80:9 4|22 97:9 5|79 24:9 6|91 66:9 7|73 92:9 8|59 99:9 9|71 84:9 10|31 23:10 1|31 75:10 2|25 51:10 3|38 47:10 4|73 32:10 5|84 26:10 6|25 73:10 7|89 45:10 8|5 41:10 9|10 79:10 10</relation>
    <relation name="R164" arity="2" nbTuples="100" semantics="soft" defaultCost="infinity">89 66:1 1|70 25:1 2|30 52:1 3|79 47:1 4|34 39:1 5|60 44:1 6|98 3:1 7|7 49:1 8|52 70:1 9|61 1:1 10|25 51:2 1|2 98:2 2|31 87:2 3|55 94:2 4|2 61:2 5|59 36:2 6|46 91:2 7|28 29:2 8|64 12:2 9|34 62:2 10|98 23:3 1|72 95:3 2|85 52:3 3|23 86:3 4|72 69:3 5|30 94:3 6|18 2:3 7|4 93:3 8|57 44:3 9|36 89:3 10|95 74:4 1|37 18:4 2|45 1:4 3|69 9:4 4|44 31:4 5|15 50:4 6|86 64:4 7|21 20:4 8|7 44:4 9|17 23:4 10|93 65:5 1|41 55:5 2|56 97:5 3|17 69:5 4|100 48:5 5|32 59:5 6|37 53:5 7|29 28:5 8|34 67:5 9|74 98:5 10|99 81:6 1|100 43:6 2|44 90:6 3|21 33:6 4|82 4:6 5|98 95:6 6|96 77:6 7|12 49:6 8|71 29:6 9|29 43:6 10|46 10:7 1|56 17:7 2|40 54:7 3|98 83:7 4|20 83:7 5|2 100:7 6|46 75:7 7|97 35:7 8|89 85:7 9|18 40:7 10|48 29:8 1|72 31:8 2|6 27:8 3|9 2:8 4|48 54:8 5|26 50:8 6|41 2:8 7|69 41:8 8|2 49:8 9|33 25:8 10|43 76:9 1|41 25:9 2|25 60:9 3|84 43:9 4|98 53:9 5|33 42:9 6|1 29:9 7|99 72:9 8|80 59:9 9|7 51:9 10|72 88:10 1|50 11:10 2|95 36:10 3|48 78:10 4|61 80:10 5|8 56:10 6|83 44:10 7|75 53:10 8|57 27:10 9|90 96:10 10</relation>
    <relation name="R165" arity="2" nbTuples="100" semantics="soft" defaultCost="infinity">21 12:1 1|43 40:1 2|63 96:1 3|69 15:1 4|30 86:1 5|72 13:1 6|96 32:1 7|89 43:1 8|5 64:1 9|73 73:1 10|70 40:2 1|82 89:2 2|94 11:2 3|77 16:2 4|27 50:2 5|87 53:2 6|12 8:2 7|82 87:2 8|71 3:2 9|9 89:2 10|64 66:3 1|65 88:3 2|38 23:3 3|80 81:3 4|2 9:3 5|36 26:3 6|2 81:3 7|7 39:3 8|55 14:3 9|32 12:3 10|92 48:4 1|14 37:4 2|99 54:4 3|65 50:4 4|89 14:4 5|10 45:4 6|54 93:4 7|78 81:4 8|5 9:4 9|51 29:4 10|28 19:5 1|85 70:5 2|74 44:5 3|76 26:5 4|53 13:5 5|77 39:5 6|19 72:5 7|26 4:5 8|63 99:5 9|37 3:5 10|52 36:6 1|82 79:6 2|27 24:6 3|91 50:6 4|35 49:6 5|78 40:6 6|35 40:6 7|86 75:6 8|3 17:6 9|86 7:6 10|89 22:7 1|77 59:7 2|37 19:7 3|67 28:7 4|57 18:7 5|54 46:7 6|29 83:7 7|32 76:7 8|89 22:7 9|49 80:7 10|71 36:8 1|70 14:8 2|8 27:8 3|8 81:8 4|82 16:8 5|30 39:8 6|6 72:8 7|14 79:8 8|26 70:8 9|65 19:8 10|35 24:9 1|80 46:9 2|11 73:9 3|70 83:9 4|63 33:9 5|75 81:9 6|59 51:9 7|81 28:9 8|14 66:9 9|42 49:9 10|83 88:10 1|15 56:10 2|47 97:10 3|9 69:10 4|25 48:10 5|57 59:10 6|22 13:10 7|14 5:10 8|31 43:10 9|34 2:10 10</relation>
    <relation name="R166" arity="2" nbTuples="100" semantics="soft" defaultCost="infinity">56 77:1 1|100 14:1 2|62 36:1 3|45 87:1 4|79 28:1 5|33 45:1 6|81 48:1 7|3 83:1 8|35 35:1 9|65 92:1 10|63 11:2 1|37 67:2 2|94 30:2 3|42 51:2 4|99 97:2 5|50 11:2 6|57 75:2 7|20 35:2 8|14 93:2 9|33 98:2 10|85 52:3 1|50 39:3 2|14 30:3 3|76 63:3 4|80 74:3 5|41 67:3 6|20 65:3 7|27 89:3 8|96 55:3 9|11 57:3 10|70 72:4 1|6 8:4 2|53 92:4 3|77 73:4 4|88 12:4 5|43 73:4 6|94 41:4 7|69 41:4 8|51 73:4 9|28 18:4 10|5 2:5 1|42 55:5 2|9 95:5 3|78 13:5 4|71 24:5 5|29 82:5 6|32 33:5 7|56 86:5 8|70 11:5 9|68 25:5 10|91 18:6 1|7 59:6 2|1 98:6 3|89 52:6 4|3 23:6 5|83 32:6 6|5 97:6 7|40 73:6 8|88 35:6 9|87 5:6 10|29 67:7 1|95 38:7 2|22 91:7 3|54 22:7 4|43 33:7 5|78 84:7 6|87 48:7 7|27 85:7 8|3 71:7 9|70 44:7 10|44 68:8 1|35 59:8 2|30 35:8 3|18 25:8 4|89 50:8 5|53 76:8 6|33 73:8 7|48 86:8 8|67 50:8 9|2 3:8 10|9 91:9 1|32 81:9 2|43 51:9 3|38 40:9 4|2 39:9 5|95 66:9 6|67 92:9 7|16 54:9 8|83 21:9 9|42 65:9 10|80 53:10 1|40 70:10 2|4 83:10 3|38 45:10 4|46 70:10 5|32 68:10 6|25 6:10 7|84 66:10 8|99 12:10 9|88 76:10 10</relation>
    <relation name="R167" arity="2" nbTuples="100" semantics="soft" defaultCost="infinity">28 9:1 1|63 75:1 2|61 57:1 3|86 34:1 4|61 56:1 5|55 84:1 6|49 41:1 7|83 78:1 8|67 5:1 9|36 45:1 10|81 66:2 1|12 81:2 2|10 52:2 3|19 99:2 4|66 3:2 5|52 34:2 6|88 48:2 7|95 86:2 8|13 9:2 9|49 57:2 10|99 14:3 1|93 22:3 2|10 54:3 3|7 78:3 4|8 54:3 5|53 86:3 6|56 24:3 7|70 23:3 8|16 56:3 9|87 82:3 10|46 59:4 1|67 95:4 2|41 37:4 3|79 58:4 4|34 12:4 5|98 33:4 6|59 56:4 7|33 100:4 8|38 69:4 9|76 98:4 10|58 18:5 1|92 32:5 2|50 48:5 3|52 16:5 4|16 21:5 5|61 97:5 6|77 75:5 7|90 56:5 8|99 43:5 9|29 93:5 10|15 1:6 1|76 56:6 2|34 63:6 3|65 85:6 4|28 8:6 5|62 8:6 6|13 48:6 7|26 33:6 8|7 25:6 9|98 66:6 10|28 71:7 1|18 91:7 2|8 34:7 3|87 36:7 4|48 31:7 5|77 69:7 6|100 63:7 7|72 62:7 8|76 95:7 9|80 74:7 10|80 78:8 1|51 29:8 2|63 76:8 3|99 61:8 4|24 20:8 5|51 35:8 6|53 23:8 7|46 66:8 8|90 56:8 9|40 97:8 10|97 85:9 1|82 96:9 2|93 47:9 3|38 12:9 4|53 76:9 5|94 6:9 6|5 32:9 7|55 77:9 8|57 54:9 9|47 81:9 10|67 97:10 1|79 33:10 2|47 85:10 3|75 5:10 4|3 75:10 5|82 97:10 6|58 64:10 7|74 93:10 8|81 92:10 9|25 99:10 10</relation>
    <relation name="R168" arity="2" nbTuples="100" semantics="soft" defaultCost="infinity">30 3:1 1|94 97:1 2|61 57:1 3|69 25:1 4|91 18:1 5|55 42:1 6|9 60:1 7|35 44:1 8|10 79:1 9|39 23:1 10|96 35:2 1|61 71:2 2|39 83:2 3|12 92:2 4|91 85:2 5|55 81:2 6|74 82:2 7|3 3:2 8|8 86:2 9|40 91:2 10|17 84:3 1|31 94:3 2|97 24:3 3|33 67:3 4|8 84:3 5|51 38:3 6|65 19:3 7|22 28:3 8|70 9:3 9|75 72:3 10|62 42:4 1|11 42:4 2|86 86:4 3|78 3:4 4|98 39:4 5|62 57:4 6|83 58:4 7|4 31:4 8|42 9:4 9|53 90:4 10|14 12:5 1|16 68:5 2|41 97:5 3|17 77:5 4|56 98:5 5|75 11:5 6|54 15:5 7|52 70:5 8|53 40:5 9|30 12:5 10|76 81:6 1|6 1:6 2|91 79:6 3|53 61:6 4|32 54:6 5|69 79:6 6|77 4:6 7|62 60:6 8|20 1:6 9|42 85:6 10|45 42:7 1|97 66:7 2|68 20:7 3|56 69:7 4|32 30:7 5|66 18:7 6|22 12:7 7|59 67:7 8|88 87:7 9|58 91:7 10|72 69:8 1|5 6:8 2|14 50:8 3|92 32:8 4|3 27:8 5|98 45:8 6|34 48:8 7|58 76:8 8|7 99:8 9|86 88:8 10|55 38:9 1|60 40:9 2|2 79:9 3|4 53:9 4|75 10:9 5|74 50:9 6|52 96:9 7|11 90:9 8|29 37:9 9|75 52:9 10|69 59:10 1|73 86:10 2|88 44:10 3|100 97:10 4|44 96:10 5|82 83:10 6|58 2:10 7|47 18:10 8|57 14:10 9|13 22:10 10</relation>
    <relation name="R169" arity="2" nbTuples="100" semantics="soft" defaultCost="infinity">44 82:1 1|31 33:1 2|35 10:1 3|70 69:1 4|54 25:1 5|45 33:1 6|71 17:1 7|55 92:1 8|91 5:1 9|2 51:1 10|34 68:2 1|76 97:2 2|39 97:2 3|47 20:2 4|9 96:2 5|74 45:2 6|40 82:2 7|65 62:2 8|70 31:2 9|25 94:2 10|21 37:3 1|38 58:3 2|60 37:3 3|66 60:3 4|21 7:3 5|17 9:3 6|32 12:3 7|36 71:3 8|36 52:3 9|1 81:3 10|96 41:4 1|34 62:4 2|49 1:4 3|62 82:4 4|35 72:4 5|34 51:4 6|51 84:4 7|47 28:4 8|24 65:4 9|23 74:4 10|52 5:5 1|35 96:5 2|55 24:5 3|31 72:5 4|34 75:5 5|48 62:5 6|29 10:5 7|75 75:5 8|11 34:5 9|41 79:5 10|100 7:6 1|49 6:6 2|76 15:6 3|5 37:6 4|69 89:6 5|23 5:6 6|70 35:6 7|75 18:6 8|50 79:6 9|21 56:6 10|95 20:7 1|18 38:7 2|77 50:7 3|11 59:7 4|50 93:7 5|48 20:7 6|19 67:7 7|20 74:7 8|78 85:7 9|93 68:7 10|6 80:8 1|53 41:8 2|31 45:8 3|95 21:8 4|4 40:8 5|77 48:8 6|13 68:8 7|49 7:8 8|78 56:8 9|11 1:8 10|45 49:9 1|88 22:9 2|43 52:9 3|23 16:9 4|59 52:9 5|68 18:9 6|80 79:9 7|24 35:9 8|32 47:9 9|31 67:9 10|67 86:10 1|19 50:10 2|99 36:10 3|34 27:10 4|67 59:10 5|45 67:10 6|11 97:10 7|69 44:10 8|60 83:10 9|14 60:10 10</relation>
    <relation name="R170" arity="2" nbTuples="100" semantics="soft" defaultCost="infinity">36 2:1 1|25 48:1 2|9 85:1 3|34 87:1 4|9 93:1 5|62 40:1 6|7 70:1 7|85 75:1 8|78 15:1 9|91 79:1 10|40 38:2 1|60 88:2 2|11 49:2 3|86 4:2 4|61 66:2 5|11 43:2 6|55 94:2 7|79 52:2 8|61 90:2 9|54 40:2 10|63 81:3 1|97 76:3 2|86 98:3 3|22 4:3 4|28 24:3 5|55 49:3 6|35 55:3 7|75 76:3 8|96 47:3 9|16 20:3 10|29 87:4 1|93 86:4 2|37 32:4 3|67 63:4 4|46 20:4 5|31 9:4 6|8 83:4 7|87 19:4 8|62 42:4 9|2 71:4 10|32 1:5 1|1 41:5 2|41 23:5 3|4 62:5 4|64 5:5 5|46 80:5 6|55 32:5 7|34 87:5 8|46 61:5 9|86 67:5 10|40 20:6 1|34 33:6 2|49 98:6 3|66 98:6 4|19 64:6 5|62 67:6 6|56 6:6 7|86 16:6 8|33 91:6 9|6 63:6 10|48 74:7 1|22 32:7 2|77 29:7 3|55 39:7 4|80 92:7 5|46 60:7 6|32 45:7 7|4 52:7 8|75 27:7 9|15 35:7 10|15 73:8 1|74 76:8 2|61 61:8 3|20 46:8 4|27 54:8 5|55 68:8 6|27 35:8 7|28 3:8 8|47 18:8 9|100 81:8 10|92 46:9 1|55 16:9 2|89 91:9 3|46 7:9 4|89 81:9 5|45 72:9 6|65 13:9 7|34 33:9 8|26 4:9 9|59 8:9 10|71 95:10 1|38 51:10 2|64 11:10 3|85 39:10 4|15 44:10 5|45 65:10 6|29 27:10 7|23 90:10 8|62 42:10 9|39 69:10 10</relation>
    <relation name="R171" arity="2" nbTuples="100" semantics="soft" defaultCost="infinity">55 8:1 1|17 27:1 2|39 62:1 3|80 5:1 4|11 79:1 5|28 89:1 6|45 44:1 7|82 16:1 8|67 12:1 9|78 75:1 10|52 77:2 1|24 50:2 2|5 19:2 3|100 38:2 4|97 48:2 5|65 87:2 6|71 45:2 7|77 74:2 8|90 67:2 9|30 100:2 10|30 43:3 1|62 25:3 2|100 69:3 3|94 55:3 4|76 94:3 5|4 25:3 6|85 55:3 7|85 25:3 8|91 9:3 9|24 65:3 10|89 22:4 1|78 69:4 2|72 94:4 3|18 48:4 4|11 99:4 5|55 99:4 6|65 97:4 7|76 62:4 8|16 85:4 9|42 41:4 10|75 60:5 1|51 2:5 2|63 52:5 3|66 55:5 4|33 33:5 5|13 3:5 6|49 66:5 7|83 82:5 8|49 32:5 9|74 73:5 10|4 35:6 1|63 16:6 2|88 54:6 3|64 41:6 4|85 95:6 5|46 39:6 6|27 66:6 7|97 57:6 8|46 75:6 9|2 48:6 10|95 46:7 1|64 5:7 2|1 23:7 3|47 76:7 4|5 33:7 5|25 19:7 6|92 65:7 7|21 81:7 8|24 14:7 9|13 8:7 10|19 49:8 1|7 50:8 2|41 67:8 3|39 47:8 4|22 80:8 5|51 55:8 6|31 23:8 7|89 72:8 8|6 49:8 9|38 40:8 10|23 23:9 1|44 80:9 2|39 22:9 3|96 42:9 4|25 80:9 5|49 54:9 6|86 35:9 7|47 69:9 8|51 81:9 9|39 31:9 10|47 16:10 1|53 84:10 2|70 78:10 3|74 97:10 4|2 16:10 5|81 75:10 6|70 59:10 7|54 82:10 8|5 38:10 9|16 6:10 10</relation>
    <relation name="R172" arity="2" nbTuples="100" semantics="soft" defaultCost="infinity">81 89:1 1|11 71:1 2|67 90:1 3|91 79:1 4|34 79:1 5|4 82:1 6|6 95:1 7|3 53:1 8|45 13:1 9|57 45:1 10|81 36:2 1|46 99:2 2|18 32:2 3|19 7:2 4|26 28:2 5|70 94:2 6|47 74:2 7|39 43:2 8|38 38:2 9|57 64:2 10|47 3:3 1|84 31:3 2|7 84:3 3|58 55:3 4|23 86:3 5|36 44:3 6|84 9:3 7|55 72:3 8|94 95:3 9|57 54:3 10|11 94:4 1|18 20:4 2|2 47:4 3|98 53:4 4|82 51:4 5|81 47:4 6|83 7:4 7|100 39:4 8|97 27:4 9|68 55:4 10|87 14:5 1|5 17:5 2|20 3:5 3|23 45:5 4|58 16:5 5|80 14:5 6|76 56:5 7|35 4:5 8|25 8:5 9|23 20:5 10|23 39:6 1|68 53:6 2|64 17:6 3|93 81:6 4|95 87:6 5|25 10:6 6|17 91:6 7|5 21:6 8|14 48:6 9|11 41:6 10|96 57:7 1|54 79:7 2|90 11:7 3|77 4:7 4|5 80:7 5|84 63:7 6|79 62:7 7|61 4:7 8|49 31:7 9|4 69:7 10|66 13:8 1|47 18:8 2|15 34:8 3|11 30:8 4|77 67:8 5|17 57:8 6|48 76:8 7|91 68:8 8|56 10:8 9|74 71:8 10|68 70:9 1|87 82:9 2|53 65:9 3|40 25:9 4|74 25:9 5|68 95:9 6|3 38:9 7|78 81:9 8|47 60:9 9|38 26:9 10|4 21:10 1|85 84:10 2|61 56:10 3|59 82:10 4|15 70:10 5|42 36:10 6|35 52:10 7|88 73:10 8|38 47:10 9|44 90:10 10</relation>
    <relation name="R173" arity="2" nbTuples="100" semantics="soft" defaultCost="infinity">9 2:1 1|45 92:1 2|48 93:1 3|21 7:1 4|9 76:1 5|70 27:1 6|93 88:1 7|37 66:1 8|53 59:1 9|22 89:1 10|68 100:2 1|32 14:2 2|2 74:2 3|40 63:2 4|49 39:2 5|20 81:2 6|50 52:2 7|72 33:2 8|29 55:2 9|87 28:2 10|23 7:3 1|24 34:3 2|93 60:3 3|39 75:3 4|23 1:3 5|6 21:3 6|35 62:3 7|89 39:3 8|45 97:3 9|66 70:3 10|86 26:4 1|97 83:4 2|28 45:4 3|32 46:4 4|24 15:4 5|79 46:4 6|51 41:4 7|23 4:4 8|75 72:4 9|79 9:4 10|70 61:5 1|81 11:5 2|27 49:5 3|48 22:5 4|50 54:5 5|45 91:5 6|14 79:5 7|78 92:5 8|47 47:5 9|63 55:5 10|53 69:6 1|94 2:6 2|43 99:6 3|11 51:6 4|26 48:6 5|84 23:6 6|43 3:6 7|82 41:6 8|50 90:6 9|49 35:6 10|71 31:7 1|42 10:7 2|74 19:7 3|72 58:7 4|44 61:7 5|78 48:7 6|92 41:7 7|50 72:7 8|2 35:7 9|81 65:7 10|74 77:8 1|53 78:8 2|14 33:8 3|39 29:8 4|37 87:8 5|78 15:8 6|8 79:8 7|44 38:8 8|16 4:8 9|31 48:8 10|79 92:9 1|21 71:9 2|15 22:9 3|43 90:9 4|77 55:9 5|34 66:9 6|31 16:9 7|13 19:9 8|81 76:9 9|49 27:9 10|92 68:10 1|36 99:10 2|14 46:10 3|35 71:10 4|57 45:10 5|31 34:10 6|42 35:10 7|35 42:10 8|54 46:10 9|25 88:10 10</relation>
    <relation name="R174" arity="2" nbTuples="100" semantics="soft" defaultCost="infinity">81 68:1 1|60 72:1 2|63 11:1 3|13 75:1 4|90 81:1 5|59 55:1 6|74 66:1 7|26 86:1 8|24 43:1 9|87 75:1 10|65 38:2 1|69 10:2 2|96 96:2 3|73 97:2 4|94 75:2 5|7 73:2 6|37 53:2 7|45 3:2 8|93 51:2 9|26 88:2 10|82 45:3 1|79 56:3 2|97 30:3 3|74 13:3 4|14 20:3 5|84 3:3 6|68 30:3 7|79 30:3 8|33 31:3 9|16 53:3 10|86 26:4 1|90 16:4 2|42 61:4 3|3 100:4 4|14 40:4 5|88 65:4 6|73 70:4 7|25 72:4 8|58 52:4 9|70 66:4 10|77 80:5 1|62 24:5 2|88 9:5 3|89 69:5 4|63 8:5 5|27 5:5 6|87 7:5 7|16 77:5 8|63 31:5 9|37 77:5 10|41 99:6 1|58 49:6 2|49 42:6 3|77 53:6 4|90 29:6 5|29 15:6 6|33 14:6 7|80 87:6 8|99 11:6 9|86 19:6 10|29 3:7 1|27 40:7 2|23 94:7 3|52 49:7 4|54 45:7 5|13 92:7 6|78 89:7 7|3 30:7 8|89 30:7 9|70 84:7 10|38 36:8 1|92 69:8 2|55 59:8 3|19 10:8 4|11 59:8 5|19 95:8 6|39 11:8 7|94 80:8 8|83 20:8 9|87 28:8 10|97 91:9 1|77 46:9 2|18 64:9 3|9 61:9 4|21 17:9 5|9 42:9 6|62 42:9 7|34 58:9 8|28 82:9 9|94 84:9 10|80 31:10 1|18 80:10 2|29 93:10 3|92 51:10 4|30 92:10 5|68 7:10 6|75 67:10 7|77 8:10 8|61 43:10 9|14 20:10 10</relation>
    <relation name="R175" arity="2" nbTuples="100" semantics="soft" defaultCost="infinity">89 53:1 1|4 72:1 2|63 33:1 3|9 46:1 4|29 91:1 5|4 16:1 6|37 40:1 7|47 87:1 8|52 33:1 9|20 71:1 10|46 42:2 1|49 1:2 2|61 100:2 3|30 62:2 4|63 15:2 5|71 80:2 6|56 34:2 7|35 97:2 8|41 73:2 9|16 58:2 10|32 68:3 1|100 87:3 2|53 52:3 3|68 50:3 4|89 36:3 5|85 72:3 6|88 87:3 7|73 87:3 8|37 93:3 9|96 82:3 10|4 56:4 1|31 11:4 2|28 3:4 3|40 44:4 4|66 86:4 5|93 42:4 6|39 30:4 7|81 38:4 8|20 21:4 9|49 35:4 10|83 43:5 1|11 42:5 2|90 30:5 3|73 79:5 4|38 97:5 5|91 28:5 6|88 88:5 7|56 10:5 8|4 79:5 9|31 100:5 10|82 57:6 1|28 50:6 2|33 13:6 3|12 80:6 4|57 52:6 5|79 81:6 6|4 66:6 7|55 87:6 8|66 75:6 9|6 19:6 10|18 9:7 1|14 73:7 2|61 48:7 3|50 50:7 4|46 12:7 5|27 92:7 6|38 69:7 7|6 46:7 8|64 79:7 9|67 32:7 10|48 90:8 1|19 65:8 2|36 60:8 3|66 29:8 4|60 73:8 5|2 1:8 6|46 93:8 7|8 48:8 8|58 91:8 9|25 58:8 10|86 60:9 1|23 92:9 2|35 59:9 3|72 40:9 4|49 55:9 5|2 83:9 6|99 30:9 7|75 88:9 8|86 11:9 9|55 23:9 10|2 89:10 1|44 15:10 2|21 28:10 3|43 17:10 4|75 12:10 5|79 16:10 6|43 91:10 7|73 44:10 8|8 93:10 9|26 45:10 10</relation>
    <relation name="R176" arity="2" nbTuples="100" semantics="soft" defaultCost="infinity">7 90:1 1|51 74:1 2|19 58:1 3|93 94:1 4|24 53:1 5|100 93:1 6|6 97:1 7|74 18:1 8|20 76:1 9|17 79:1 10|66 1:2 1|15 87:2 2|76 14:2 3|9 23:2 4|26 82:2 5|34 60:2 6|9 38:2 7|38 12:2 8|34 10:2 9|88 5:2 10|42 6:3 1|70 8:3 2|79 98:3 3|21 28:3 4|57 87:3 5|95 85:3 6|59 14:3 7|67 69:3 8|57 27:3 9|75 13:3 10|22 4:4 1|75 77:4 2|66 69:4 3|31 7:4 4|18 61:4 5|83 87:4 6|43 45:4 7|76 69:4 8|65 65:4 9|55 46:4 10|87 12:5 1|63 90:5 2|12 74:5 3|68 68:5 4|73 4:5 5|93 11:5 6|40 68:5 7|6 17:5 8|29 5:5 9|4 30:5 10|49 41:6 1|88 38:6 2|50 89:6 3|46 25:6 4|6 10:6 5|65 99:6 6|16 57:6 7|10 29:6 8|73 99:6 9|31 3:6 10|46 88:7 1|50 56:7 2|19 90:7 3|49 84:7 4|21 78:7 5|37 100:7 6|97 65:7 7|98 5:7 8|49 16:7 9|29 22:7 10|37 80:8 1|65 16:8 2|48 50:8 3|34 10:8 4|84 46:8 5|59 32:8 6|85 29:8 7|10 89:8 8|91 2:8 9|15 50:8 10|93 13:9 1|32 98:9 2|31 3:9 3|10 19:9 4|41 6:9 5|18 62:9 6|95 76:9 7|21 16:9 8|50 42:9 9|78 41:9 10|99 94:10 1|84 2:10 2|60 28:10 3|57 25:10 4|11 82:10 5|41 64:10 6|3 40:10 7|61 97:10 8|52 65:10 9|78 63:10 10</relation>
    <relation name="R177" arity="2" nbTuples="100" semantics="soft" defaultCost="infinity">40 6:1 1|100 1:1 2|63 93:1 3|7 33:1 4|50 25:1 5|84 81:1 6|33 35:1 7|24 27:1 8|2 22:1 9|53 65:1 10|7 13:2 1|55 83:2 2|26 27:2 3|31 30:2 4|53 12:2 5|80 57:2 6|74 17:2 7|35 66:2 8|36 94:2 9|81 61:2 10|51 82:3 1|75 5:3 2|27 8:3 3|68 90:3 4|26 85:3 5|30 18:3 6|60 60:3 7|74 29:3 8|78 40:3 9|84 71:3 10|3 94:4 1|20 77:4 2|31 18:4 3|56 92:4 4|7 1:4 5|93 23:4 6|73 59:4 7|65 14:4 8|51 43:4 9|88 68:4 10|80 56:5 1|3 67:5 2|4 80:5 3|12 75:5 4|78 27:5 5|12 47:5 6|51 16:5 7|48 91:5 8|14 96:5 9|94 97:5 10|82 12:6 1|10 68:6 2|25 59:6 3|88 48:6 4|23 39:6 5|73 85:6 6|20 92:6 7|7 35:6 8|56 52:6 9|29 51:6 10|24 28:7 1|6 77:7 2|68 21:7 3|7 24:7 4|34 21:7 5|27 67:7 6|26 51:7 7|75 90:7 8|97 67:7 9|55 41:7 10|53 63:8 1|92 90:8 2|12 46:8 3|60 3:8 4|66 33:8 5|92 77:8 6|100 10:8 7|20 29:8 8|99 6:8 9|10 46:8 10|14 33:9 1|62 80:9 2|21 30:9 3|79 74:9 4|76 97:9 5|41 93:9 6|17 75:9 7|74 54:9 8|50 73:9 9|53 29:9 10|95 39:10 1|71 20:10 2|7 24:10 3|72 8:10 4|48 57:10 5|33 89:10 6|35 56:10 7|29 43:10 8|58 46:10 9|71 67:10 10</relation>
    <relation name="R178" arity="2" nbTuples="100" semantics="soft" defaultCost="infinity">91 60:1 1|84 67:1 2|50 78:1 3|24 3:1 4|12 53:1 5|63 11:1 6|21 56:1 7|50 81:1 8|19 95:1 9|58 66:1 10|88 14:2 1|41 84:2 2|89 42:2 3|10 61:2 4|54 2:2 5|86 73:2 6|80 67:2 7|25 16:2 8|72 96:2 9|54 64:2 10|30 49:3 1|91 61:3 2|60 62:3 3|76 96:3 4|62 22:3 5|100 42:3 6|96 57:3 7|35 24:3 8|72 33:3 9|91 31:3 10|91 45:4 1|95 72:4 2|84 45:4 3|61 26:4 4|30 69:4 5|45 45:4 6|91 83:4 7|26 13:4 8|24 92:4 9|18 77:4 10|21 24:5 1|17 17:5 2|8 19:5 3|22 56:5 4|93 58:5 5|35 56:5 6|78 42:5 7|90 67:5 8|64 89:5 9|28 94:5 10|70 82:6 1|32 35:6 2|61 41:6 3|33 52:6 4|95 17:6 5|64 62:6 6|69 89:6 7|13 3:6 8|4 24:6 9|19 95:6 10|13 41:7 1|87 91:7 2|48 68:7 3|83 56:7 4|45 31:7 5|7 28:7 6|35 12:7 7|16 32:7 8|34 98:7 9|64 68:7 10|29 46:8 1|34 4:8 2|25 66:8 3|6 55:8 4|19 49:8 5|68 59:8 6|4 46:8 7|94 6:8 8|62 28:8 9|38 24:8 10|83 37:9 1|60 64:9 2|85 9:9 3|96 94:9 4|7 75:9 5|2 36:9 6|85 65:9 7|23 76:9 8|32 70:9 9|62 7:9 10|75 11:10 1|89 40:10 2|38 45:10 3|62 84:10 4|61 99:10 5|23 63:10 6|62 31:10 7|80 21:10 8|42 87:10 9|31 16:10 10</relation>
    <relation name="R179" arity="2" nbTuples="100" semantics="soft" defaultCost="infinity">80 12:1 1|19 22:1 2|72 86:1 3|67 4:1 4|65 20:1 5|76 29:1 6|38 83:1 7|52 86:1 8|96 1:1 9|28 31:1 10|22 99:2 1|91 24:2 2|4 39:2 3|82 70:2 4|63 58:2 5|26 30:2 6|77 80:2 7|66 13:2 8|33 33:2 9|36 25:2 10|59 94:3 1|57 19:3 2|4 25:3 3|75 20:3 4|9 93:3 5|61 26:3 6|53 85:3 7|81 77:3 8|20 65:3 9|2 36:3 10|35 76:4 1|39 34:4 2|99 98:4 3|88 69:4 4|45 47:4 5|49 73:4 6|65 18:4 7|53 9:4 8|8 55:4 9|42 78:4 10|17 50:5 1|90 82:5 2|4 65:5 3|53 18:5 4|74 84:5 5|35 20:5 6|99 16:5 7|22 43:5 8|98 97:5 9|61 5:5 10|43 17:6 1|16 81:6 2|34 73:6 3|94 5:6 4|56 29:6 5|60 72:6 6|57 20:6 7|55 42:6 8|10 48:6 9|33 79:6 10|79 65:7 1|89 46:7 2|92 70:7 3|75 64:7 4|72 89:7 5|56 95:7 6|78 35:7 7|2 19:7 8|19 29:7 9|62 45:7 10|84 58:8 1|21 81:8 2|72 59:8 3|78 94:8 4|57 7:8 5|100 79:8 6|9 20:8 7|68 37:8 8|19 78:8 9|37 99:8 10|95 78:9 1|24 3:9 2|90 82:9 3|25 49:9 4|4 7:9 5|85 86:9 6|42 46:9 7|10 63:9 8|53 47:9 9|71 16:9 10|66 78:10 1|87 96:10 2|50 75:10 3|80 14:10 4|53 71:10 5|90 74:10 6|64 82:10 7|17 36:10 8|14 30:10 9|65 9:10 10</relation>
    <relation name="R180" arity="2" nbTuples="100" semantics="soft" defaultCost="infinity">66 61:1 1|58 17:1 2|4 49:1 3|19 96:1 4|96 30:1 5|57 41:1 6|16 78:1 7|8 56:1 8|63 64:1 9|66 16:1 10|52 52:2 1|1 86:2 2|73 91:2 3|18 26:2 4|5 73:2 5|10 22:2 6|49 88:2 7|84 91:2 8|1 64:2 9|100 42:2 10|92 86:3 1|21 49:3 2|77 45:3 3|17 60:3 4|77 56:3 5|62 51:3 6|7 94:3 7|76 82:3 8|10 42:3 9|9 33:3 10|90 88:4 1|21 26:4 2|74 63:4 3|50 89:4 4|75 45:4 5|38 34:4 6|36 13:4 7|90 85:4 8|78 11:4 9|81 25:4 10|11 99:5 1|76 70:5 2|12 63:5 3|50 62:5 4|88 23:5 5|59 73:5 6|49 10:5 7|25 36:5 8|65 1:5 9|15 7:5 10|73 35:6 1|45 94:6 2|66 46:6 3|29 5:6 4|99 95:6 5|88 57:6 6|12 90:6 7|100 65:6 8|64 71:6 9|95 2:6 10|86 3:7 1|37 79:7 2|13 45:7 3|29 23:7 4|11 34:7 5|35 63:7 6|44 33:7 7|86 69:7 8|25 100:7 9|68 35:7 10|80 19:8 1|77 44:8 2|28 79:8 3|39 92:8 4|77 51:8 5|55 11:8 6|31 82:8 7|49 73:8 8|94 95:8 9|64 22:8 10|41 28:9 1|2 37:9 2|82 80:9 3|25 95:9 4|46 32:9 5|57 72:9 6|68 57:9 7|87 80:9 8|95 82:9 9|68 19:9 10|36 54:10 1|7 2:10 2|91 74:10 3|4 78:10 4|37 20:10 5|50 70:10 6|31 16:10 7|21 30:10 8|79 72:10 9|99 88:10 10</relation>
    <relation name="R181" arity="2" nbTuples="100" semantics="soft" defaultCost="infinity">65 34:1 1|35 95:1 2|76 99:1 3|40 6:1 4|62 34:1 5|16 100:1 6|64 80:1 7|48 97:1 8|4 3:1 9|99 42:1 10|99 14:2 1|87 59:2 2|36 53:2 3|97 51:2 4|12 95:2 5|15 59:2 6|58 49:2 7|37 11:2 8|78 47:2 9|45 84:2 10|30 61:3 1|71 77:3 2|17 20:3 3|1 53:3 4|24 39:3 5|37 95:3 6|46 18:3 7|73 17:3 8|44 7:3 9|60 26:3 10|48 93:4 1|73 50:4 2|1 10:4 3|16 19:4 4|18 34:4 5|26 91:4 6|20 72:4 7|14 97:4 8|8 38:4 9|54 14:4 10|98 46:5 1|61 31:5 2|89 43:5 3|46 24:5 4|58 62:5 5|6 37:5 6|84 49:5 7|13 99:5 8|61 7:5 9|96 7:5 10|57 67:6 1|74 38:6 2|66 87:6 3|77 65:6 4|54 69:6 5|18 87:6 6|62 62:6 7|19 10:6 8|27 34:6 9|47 38:6 10|100 59:7 1|70 82:7 2|97 5:7 3|90 32:7 4|2 78:7 5|48 65:7 6|32 97:7 7|29 20:7 8|36 80:7 9|20 17:7 10|44 42:8 1|15 44:8 2|70 4:8 3|52 88:8 4|33 47:8 5|17 54:8 6|42 48:8 7|19 58:8 8|36 91:8 9|67 74:8 10|27 23:9 1|88 28:9 2|49 11:9 3|85 80:9 4|73 52:9 5|44 18:9 6|35 33:9 7|83 47:9 8|39 92:9 9|11 71:9 10|51 55:10 1|8 88:10 2|64 81:10 3|69 79:10 4|26 97:10 5|45 89:10 6|36 47:10 7|6 46:10 8|96 55:10 9|15 9:10 10</relation>
    <relation name="R182" arity="2" nbTuples="100" semantics="soft" defaultCost="infinity">60 29:1 1|22 84:1 2|78 39:1 3|20 4:1 4|25 5:1 5|87 100:1 6|24 84:1 7|27 87:1 8|29 14:1 9|36 3:1 10|2 52:2 1|5 45:2 2|17 24:2 3|16 74:2 4|86 70:2 5|27 66:2 6|19 84:2 7|51 36:2 8|58 76:2 9|33 40:2 10|22 60:3 1|85 48:3 2|49 63:3 3|4 57:3 4|96 46:3 5|99 2:3 6|69 42:3 7|80 3:3 8|53 88:3 9|31 87:3 10|19 70:4 1|43 20:4 2|26 80:4 3|42 65:4 4|71 9:4 5|33 3:4 6|89 13:4 7|4 55:4 8|52 10:4 9|81 25:4 10|43 76:5 1|99 40:5 2|85 46:5 3|60 28:5 4|61 49:5 5|65 29:5 6|73 30:5 7|4 27:5 8|53 49:5 9|21 38:5 10|16 98:6 1|41 90:6 2|93 89:6 3|53 82:6 4|91 38:6 5|28 21:6 6|29 88:6 7|57 90:6 8|70 98:6 9|6 35:6 10|56 35:7 1|60 73:7 2|20 6:7 3|99 16:7 4|39 81:7 5|64 17:7 6|16 72:7 7|23 97:7 8|91 34:7 9|91 91:7 10|87 83:8 1|88 83:8 2|69 64:8 3|17 69:8 4|41 77:8 5|3 47:8 6|35 56:8 7|31 18:8 8|63 79:8 9|14 20:8 10|79 54:9 1|53 11:9 2|69 36:9 3|51 95:9 4|22 93:9 5|88 46:9 6|68 63:9 7|42 96:9 8|45 12:9 9|20 94:9 10|67 15:10 1|31 84:10 2|88 94:10 3|51 5:10 4|4 26:10 5|20 13:10 6|46 75:10 7|59 48:10 8|13 87:10 9|88 35:10 10</relation>
    <relation name="R183" arity="2" nbTuples="100" semantics="soft" defaultCost="infinity">39 15:1 1|17 50:1 2|56 61:1 3|96 43:1 4|31 30:1 5|94 75:1 6|56 40:1 7|66 84:1 8|38 20:1 9|44 59:1 10|32 10:2 1|68 85:2 2|32 54:2 3|49 70:2 4|28 72:2 5|99 73:2 6|51 81:2 7|62 91:2 8|63 26:2 9|7 93:2 10|55 90:3 1|76 23:3 2|62 33:3 3|95 34:3 4|2 36:3 5|15 55:3 6|40 1:3 7|25 34:3 8|18 100:3 9|16 63:3 10|52 56:4 1|85 21:4 2|100 54:4 3|61 31:4 4|21 10:4 5|14 6:4 6|73 46:4 7|58 84:4 8|20 23:4 9|73 39:4 10|74 40:5 1|100 13:5 2|63 21:5 3|23 90:5 4|64 47:5 5|41 3:5 6|30 30:5 7|46 23:5 8|65 61:5 9|66 2:5 10|34 21:6 1|12 67:6 2|78 71:6 3|53 5:6 4|3 90:6 5|90 10:6 6|43 12:6 7|41 13:6 8|43 10:6 9|41 60:6 10|29 96:7 1|69 25:7 2|85 28:7 3|61 60:7 4|77 95:7 5|35 42:7 6|55 6:7 7|41 45:7 8|31 11:7 9|91 13:7 10|9 12:8 1|69 77:8 2|25 39:8 3|89 40:8 4|21 22:8 5|9 94:8 6|14 87:8 7|22 30:8 8|15 84:8 9|5 72:8 10|77 42:9 1|42 50:9 2|90 55:9 3|1 74:9 4|16 78:9 5|42 34:9 6|66 22:9 7|92 30:9 8|26 48:9 9|26 49:9 10|48 44:10 1|35 86:10 2|30 2:10 3|26 100:10 4|12 2:10 5|78 15:10 6|86 37:10 7|18 58:10 8|24 37:10 9|96 62:10 10</relation>
    <relation name="R184" arity="2" nbTuples="100" semantics="soft" defaultCost="infinity">19 52:1 1|54 22:1 2|65 96:1 3|44 82:1 4|32 72:1 5|21 55:1 6|30 37:1 7|59 92:1 8|90 80:1 9|71 53:1 10|9 59:2 1|68 31:2 2|4 39:2 3|11 46:2 4|73 50:2 5|100 22:2 6|36 18:2 7|30 26:2 8|24 67:2 9|90 59:2 10|15 48:3 1|1 56:3 2|89 8:3 3|35 74:3 4|30 67:3 5|93 15:3 6|52 30:3 7|39 58:3 8|36 36:3 9|78 66:3 10|62 7:4 1|46 35:4 2|1 26:4 3|16 72:4 4|67 63:4 5|67 14:4 6|75 23:4 7|56 73:4 8|55 4:4 9|32 73:4 10|49 89:5 1|82 13:5 2|95 35:5 3|35 48:5 4|41 73:5 5|98 97:5 6|28 41:5 7|47 25:5 8|45 77:5 9|26 74:5 10|34 68:6 1|12 63:6 2|99 3:6 3|61 13:6 4|78 28:6 5|65 3:6 6|76 46:6 7|10 9:6 8|24 19:6 9|22 26:6 10|6 5:7 1|7 26:7 2|49 38:7 3|33 75:7 4|71 28:7 5|83 73:7 6|16 11:7 7|7 57:7 8|47 13:7 9|31 69:7 10|74 84:8 1|47 71:8 2|68 38:8 3|94 39:8 4|98 48:8 5|42 61:8 6|45 77:8 7|65 53:8 8|92 89:8 9|20 55:8 10|68 29:9 1|91 96:9 2|11 77:9 3|54 60:9 4|69 90:9 5|94 30:9 6|84 47:9 7|70 25:9 8|25 8:9 9|72 90:9 10|26 37:10 1|4 71:10 2|24 22:10 3|44 18:10 4|93 76:10 5|1 81:10 6|32 86:10 7|26 41:10 8|11 47:10 9|69 76:10 10</relation>
    <relation name="R185" arity="2" nbTuples="100" semantics="soft" defaultCost="infinity">35 100:1 1|91 29:1 2|65 57:1 3|8 20:1 4|32 15:1 5|17 1:1 6|58 96:1 7|89 49:1 8|10 97:1 9|37 63:1 10|61 76:2 1|64 98:2 2|29 39:2 3|62 92:2 4|6 59:2 5|9 75:2 6|2 75:2 7|5 7:2 8|7 36:2 9|45 17:2 10|29 34:3 1|61 82:3 2|11 12:3 3|89 14:3 4|45 29:3 5|4 1:3 6|4 91:3 7|29 87:3 8|73 75:3 9|9 49:3 10|24 93:4 1|16 68:4 2|96 83:4 3|11 4:4 4|73 33:4 5|31 3:4 6|4 75:4 7|60 67:4 8|12 41:4 9|67 88:4 10|45 97:5 1|28 30:5 2|78 9:5 3|19 2:5 4|29 62:5 5|86 95:5 6|84 89:5 7|93 90:5 8|31 17:5 9|50 82:5 10|62 92:6 1|61 35:6 2|9 28:6 3|72 83:6 4|68 39:6 5|40 99:6 6|28 36:6 7|9 59:6 8|72 80:6 9|52 21:6 10|47 9:7 1|15 79:7 2|84 83:7 3|99 16:7 4|38 8:7 5|32 61:7 6|100 48:7 7|77 11:7 8|6 41:7 9|62 53:7 10|68 11:8 1|90 5:8 2|55 62:8 3|73 62:8 4|4 27:8 5|52 36:8 6|18 49:8 7|42 27:8 8|5 65:8 9|74 1:8 10|32 71:9 1|59 89:9 2|53 43:9 3|97 66:9 4|33 11:9 5|41 16:9 6|97 82:9 7|2 47:9 8|15 27:9 9|13 61:9 10|50 74:10 1|95 55:10 2|52 51:10 3|78 78:10 4|49 74:10 5|86 42:10 6|95 66:10 7|81 37:10 8|72 72:10 9|73 92:10 10</relation>
    <relation name="R186" arity="2" nbTuples="100" semantics="soft" defaultCost="infinity">99 11:1 1|16 78:1 2|88 4:1 3|19 26:1 4|15 99:1 5|51 26:1 6|98 2:1 7|77 39:1 8|83 52:1 9|73 48:1 10|97 3:2 1|2 70:2 2|93 92:2 3|67 9:2 4|52 50:2 5|66 82:2 6|98 32:2 7|77 83:2 8|89 75:2 9|32 5:2 10|10 60:3 1|29 11:3 2|25 36:3 3|99 58:3 4|4 16:3 5|9 12:3 6|90 43:3 7|90 60:3 8|7 100:3 9|7 93:3 10|26 8:4 1|48 3:4 2|57 59:4 3|100 14:4 4|63 92:4 5|90 35:4 6|50 41:4 7|20 1:4 8|99 42:4 9|91 75:4 10|17 22:5 1|16 15:5 2|40 43:5 3|36 76:5 4|100 36:5 5|40 22:5 6|77 11:5 7|40 91:5 8|2 65:5 9|84 16:5 10|4 27:6 1|31 5:6 2|55 70:6 3|64 100:6 4|4 68:6 5|49 51:6 6|19 70:6 7|23 13:6 8|64 95:6 9|96 30:6 10|98 6:7 1|2 67:7 2|82 1:7 3|55 69:7 4|49 37:7 5|5 44:7 6|90 23:7 7|46 22:7 8|14 52:7 9|37 29:7 10|98 94:8 1|1 84:8 2|3 17:8 3|23 28:8 4|40 52:8 5|69 72:8 6|9 66:8 7|5 60:8 8|72 66:8 9|85 95:8 10|27 17:9 1|96 34:9 2|47 25:9 3|65 10:9 4|9 74:9 5|37 61:9 6|85 14:9 7|1 61:9 8|91 37:9 9|69 38:9 10|95 62:10 1|91 8:10 2|54 39:10 3|34 28:10 4|26 34:10 5|1 30:10 6|16 80:10 7|60 9:10 8|53 25:10 9|62 40:10 10</relation>
    <relation name="R187" arity="2" nbTuples="100" semantics="soft" defaultCost="infinity">67 30:1 1|96 73:1 2|21 46:1 3|46 41:1 4|89 3:1 5|96 87:1 6|9 29:1 7|61 34:1 8|31 53:1 9|78 65:1 10|83 94:2 1|84 37:2 2|18 28:2 3|98 93:2 4|51 39:2 5|98 76:2 6|29 75:2 7|18 24:2 8|39 59:2 9|14 68:2 10|68 100:3 1|60 21:3 2|52 7:3 3|88 4:3 4|100 11:3 5|75 24:3 6|84 37:3 7|77 98:3 8|48 10:3 9|66 68:3 10|1 8:4 1|74 57:4 2|54 5:4 3|45 64:4 4|4 33:4 5|33 99:4 6|68 56:4 7|12 48:4 8|41 5:4 9|64 17:4 10|1 78:5 1|91 35:5 2|36 25:5 3|66 59:5 4|54 74:5 5|60 40:5 6|49 20:5 7|21 96:5 8|42 60:5 9|45 61:5 10|88 38:6 1|72 65:6 2|32 5:6 3|94 24:6 4|25 31:6 5|61 31:6 6|81 99:6 7|24 43:6 8|2 87:6 9|82 6:6 10|61 35:7 1|19 45:7 2|24 67:7 3|7 9:7 4|83 50:7 5|23 59:7 6|74 39:7 7|59 52:7 8|56 67:7 9|52 69:7 10|93 48:8 1|53 5:8 2|64 39:8 3|22 82:8 4|16 35:8 5|34 53:8 6|36 73:8 7|61 67:8 8|58 9:8 9|76 61:8 10|30 10:9 1|62 52:9 2|82 33:9 3|20 10:9 4|75 64:9 5|89 93:9 6|7 69:9 7|66 60:9 8|35 47:9 9|42 60:9 10|24 12:10 1|57 68:10 2|81 56:10 3|38 87:10 4|32 86:10 5|4 50:10 6|1 78:10 7|84 93:10 8|23 99:10 9|45 84:10 10</relation>
    <relation name="R188" arity="2" nbTuples="100" semantics="soft" defaultCost="infinity">67 46:1 1|29 68:1 2|62 64:1 3|49 69:1 4|50 51:1 5|20 83:1 6|46 55:1 7|96 14:1 8|56 85:1 9|20 61:1 10|51 35:2 1|87 6:2 2|2 98:2 3|41 24:2 4|76 82:2 5|83 74:2 6|81 59:2 7|11 8:2 8|68 100:2 9|74 72:2 10|77 68:3 1|76 93:3 2|70 93:3 3|7 24:3 4|15 68:3 5|98 13:3 6|34 44:3 7|51 13:3 8|75 48:3 9|26 30:3 10|91 1:4 1|57 19:4 2|96 22:4 3|15 78:4 4|61 4:4 5|54 16:4 6|53 50:4 7|36 35:4 8|64 68:4 9|89 93:4 10|81 17:5 1|23 63:5 2|41 23:5 3|86 69:5 4|76 93:5 5|13 17:5 6|13 78:5 7|3 1:5 8|100 43:5 9|98 37:5 10|35 47:6 1|96 15:6 2|74 46:6 3|87 54:6 4|16 71:6 5|34 99:6 6|34 67:6 7|54 70:6 8|15 10:6 9|9 55:6 10|69 66:7 1|19 19:7 2|40 95:7 3|40 82:7 4|94 48:7 5|70 94:7 6|1 63:7 7|72 44:7 8|6 96:7 9|49 6:7 10|100 19:8 1|10 51:8 2|30 27:8 3|50 14:8 4|55 92:8 5|46 41:8 6|56 66:8 7|95 27:8 8|95 74:8 9|60 57:8 10|27 45:9 1|88 94:9 2|71 80:9 3|14 50:9 4|23 44:9 5|80 6:9 6|67 45:9 7|61 55:9 8|47 47:9 9|70 85:9 10|14 55:10 1|42 12:10 2|22 92:10 3|34 44:10 4|34 88:10 5|45 43:10 6|47 5:10 7|72 31:10 8|66 86:10 9|42 94:10 10</relation>
    <relation name="R189" arity="2" nbTuples="100" semantics="soft" defaultCost="infinity">65 78:1 1|98 90:1 2|57 15:1 3|42 13:1 4|49 22:1 5|7 14:1 6|16 62:1 7|1 20:1 8|11 90:1 9|16 65:1 10|69 86:2 1|6 82:2 2|84 72:2 3|54 83:2 4|52 18:2 5|7 11:2 6|30 100:2 7|33 11:2 8|41 77:2 9|64 41:2 10|83 8:3 1|46 17:3 2|5 50:3 3|41 58:3 4|26 38:3 5|67 82:3 6|20 54:3 7|54 77:3 8|54 2:3 9|43 74:3 10|94 71:4 1|67 4:4 2|81 13:4 3|4 57:4 4|86 25:4 5|84 18:4 6|94 69:4 7|47 72:4 8|16 57:4 9|83 65:4 10|52 44:5 1|50 10:5 2|96 95:5 3|87 48:5 4|92 14:5 5|23 59:5 6|44 37:5 7|81 54:5 8|87 38:5 9|20 88:5 10|44 97:6 1|98 51:6 2|68 55:6 3|50 14:6 4|70 71:6 5|57 49:6 6|5 76:6 7|76 49:6 8|98 34:6 9|11 15:6 10|4 82:7 1|75 35:7 2|50 69:7 3|35 62:7 4|82 53:7 5|3 10:7 6|67 89:7 7|78 75:7 8|5 91:7 9|7 61:7 10|98 6:8 1|43 45:8 2|9 16:8 3|42 57:8 4|40 51:8 5|78 8:8 6|53 42:8 7|13 78:8 8|85 67:8 9|92 11:8 10|53 63:9 1|44 62:9 2|48 4:9 3|24 71:9 4|3 6:9 5|42 61:9 6|83 100:9 7|25 84:9 8|92 38:9 9|99 60:9 10|8 38:10 1|52 96:10 2|58 26:10 3|62 2:10 4|11 92:10 5|58 59:10 6|51 86:10 7|74 37:10 8|85 17:10 9|39 14:10 10</relation>
    <relation name="R190" arity="2" nbTuples="100" semantics="soft" defaultCost="infinity">86 74:1 1|29 68:1 2|34 46:1 3|83 100:1 4|12 8:1 5|33 77:1 6|36 77:1 7|4 50:1 8|28 20:1 9|51 48:1 10|58 100:2 1|83 46:2 2|28 71:2 3|66 21:2 4|72 71:2 5|39 40:2 6|40 91:2 7|3 37:2 8|81 32:2 9|96 53:2 10|6 19:3 1|88 79:3 2|4 50:3 3|26 22:3 4|20 53:3 5|29 94:3 6|38 10:3 7|88 41:3 8|100 40:3 9|63 62:3 10|10 94:4 1|79 43:4 2|84 70:4 3|91 51:4 4|100 27:4 5|83 85:4 6|66 37:4 7|93 65:4 8|73 69:4 9|74 52:4 10|15 100:5 1|13 89:5 2|73 88:5 3|4 2:5 4|34 50:5 5|27 64:5 6|54 45:5 7|6 96:5 8|63 60:5 9|66 66:5 10|51 74:6 1|61 92:6 2|36 83:6 3|37 71:6 4|31 32:6 5|32 7:6 6|25 23:6 7|55 16:6 8|59 61:6 9|55 66:6 10|55 87:7 1|16 1:7 2|72 82:7 3|40 96:7 4|65 97:7 5|35 89:7 6|58 17:7 7|31 30:7 8|34 37:7 9|46 96:7 10|74 5:8 1|6 32:8 2|24 27:8 3|40 78:8 4|44 52:8 5|45 62:8 6|92 80:8 7|82 61:8 8|37 54:8 9|77 33:8 10|65 77:9 1|41 72:9 2|100 51:9 3|84 37:9 4|10 64:9 5|7 58:9 6|6 25:9 7|40 37:9 8|6 45:9 9|4 7:9 10|43 48:10 1|90 52:10 2|29 42:10 3|3 13:10 4|42 23:10 5|19 88:10 6|94 48:10 7|96 38:10 8|32 98:10 9|45 90:10 10</relation>
    <relation name="R191" arity="2" nbTuples="100" semantics="soft" defaultCost="infinity">9 67:1 1|99 76:1 2|68 40:1 3|56 3:1 4|61 46:1 5|77 5:1 6|66 82:1 7|61 94:1 8|1 39:1 9|27 99:1 10|40 6:2 1|25 52:2 2|28 35:2 3|42 30:2 4|37 7:2 5|26 76:2 6|81 67:2 7|58 70:2 8|93 53:2 9|23 17:2 10|83 74:3 1|55 99:3 2|81 48:3 3|57 32:3 4|100 74:3 5|51 54:3 6|10 44:3 7|96 71:3 8|10 88:3 9|28 82:3 10|87 77:4 1|11 98:4 2|96 7:4 3|69 97:4 4|76 16:4 5|46 28:4 6|100 2:4 7|93 31:4 8|95 39:4 9|3 10:4 10|15 8:5 1|23 42:5 2|43 96:5 3|72 17:5 4|95 50:5 5|20 20:5 6|51 11:5 7|73 1:5 8|1 77:5 9|74 99:5 10|84 26:6 1|85 28:6 2|31 18:6 3|27 66:6 4|63 9:6 5|74 10:6 6|93 99:6 7|66 30:6 8|62 58:6 9|65 83:6 10|11 59:7 1|33 85:7 2|6 85:7 3|2 21:7 4|89 69:7 5|15 89:7 6|81 63:7 7|92 67:7 8|65 40:7 9|14 33:7 10|24 60:8 1|42 17:8 2|23 69:8 3|30 76:8 4|59 7:8 5|13 4:8 6|57 67:8 7|88 81:8 8|89 56:8 9|68 65:8 10|1 56:9 1|93 51:9 2|78 43:9 3|85 78:9 4|67 41:9 5|8 79:9 6|56 57:9 7|49 9:9 8|53 93:9 9|67 50:9 10|59 69:10 1|59 2:10 2|22 87:10 3|91 49:10 4|68 80:10 5|10 9:10 6|49 94:10 7|61 73:10 8|12 1:10 9|33 39:10 10</relation>
    <relation name="R192" arity="2" nbTuples="100" semantics="soft" defaultCost="infinity">8 16:1 1|48 63:1 2|64 63:1 3|3 70:1 4|24 14:1 5|31 72:1 6|13 13:1 7|52 58:1 8|24 65:1 9|47 63:1 10|35 66:2 1|37 29:2 2|67 50:2 3|34 1:2 4|53 95:2 5|73 55:2 6|21 63:2 7|84 59:2 8|83 100:2 9|5 30:2 10|30 87:3 1|9 81:3 2|13 72:3 3|79 3:3 4|82 79:3 5|85 60:3 6|29 51:3 7|75 50:3 8|84 57:3 9|28 17:3 10|21 43:4 1|57 67:4 2|84 94:4 3|15 99:4 4|18 43:4 5|89 27:4 6|8 42:4 7|64 30:4 8|26 84:4 9|21 45:4 10|6 57:5 1|20 81:5 2|83 97:5 3|16 23:5 4|22 90:5 5|25 46:5 6|50 71:5 7|11 82:5 8|20 67:5 9|66 29:5 10|99 26:6 1|5 99:6 2|48 76:6 3|16 98:6 4|68 62:6 5|25 6:6 6|18 29:6 7|31 49:6 8|96 22:6 9|11 25:6 10|23 72:7 1|60 84:7 2|59 1:7 3|31 35:7 4|33 49:7 5|76 98:7 6|65 85:7 7|9 97:7 8|32 68:7 9|44 37:7 10|86 87:8 1|15 3:8 2|92 96:8 3|73 67:8 4|24 43:8 5|78 91:8 6|98 98:8 7|33 54:8 8|52 55:8 9|2 67:8 10|61 99:9 1|21 67:9 2|73 13:9 3|88 25:9 4|92 19:9 5|6 37:9 6|77 29:9 7|18 32:9 8|25 25:9 9|6 39:9 10|8 55:10 1|37 59:10 2|99 92:10 3|52 88:10 4|54 86:10 5|30 40:10 6|57 76:10 7|58 49:10 8|32 58:10 9|7 1:10 10</relation>
    <relation name="R193" arity="2" nbTuples="100" semantics="soft" defaultCost="infinity">1 20:1 1|97 20:1 2|28 89:1 3|18 98:1 4|26 75:1 5|51 23:1 6|15 32:1 7|68 51:1 8|21 85:1 9|91 25:1 10|56 35:2 1|21 62:2 2|93 74:2 3|95 64:2 4|61 26:2 5|87 50:2 6|81 42:2 7|19 53:2 8|80 68:2 9|34 54:2 10|41 43:3 1|75 1:3 2|14 50:3 3|1 73:3 4|24 16:3 5|80 48:3 6|94 12:3 7|63 48:3 8|95 85:3 9|84 29:3 10|75 25:4 1|93 17:4 2|44 50:4 3|86 97:4 4|17 62:4 5|28 76:4 6|87 34:4 7|98 77:4 8|65 38:4 9|22 42:4 10|84 61:5 1|23 35:5 2|55 3:5 3|45 7:5 4|94 78:5 5|44 68:5 6|89 24:5 7|65 4:5 8|48 45:5 9|46 67:5 10|82 80:6 1|30 53:6 2|28 60:6 3|21 5:6 4|49 52:6 5|11 39:6 6|67 87:6 7|29 40:6 8|99 100:6 9|100 43:6 10|7 11:7 1|3 50:7 2|58 42:7 3|64 39:7 4|90 29:7 5|38 32:7 6|17 87:7 7|93 15:7 8|64 59:7 9|91 33:7 10|7 78:8 1|1 83:8 2|28 31:8 3|79 97:8 4|17 59:8 5|72 92:8 6|46 68:8 7|65 46:8 8|29 61:8 9|41 59:8 10|15 98:9 1|59 24:9 2|30 73:9 3|71 70:9 4|50 49:9 5|73 77:9 6|15 54:9 7|64 35:9 8|34 100:9 9|16 51:9 10|3 81:10 1|5 81:10 2|46 13:10 3|13 19:10 4|30 63:10 5|41 28:10 6|52 55:10 7|74 88:10 8|80 51:10 9|28 81:10 10</relation>
    <relation name="R194" arity="2" nbTuples="100" semantics="soft" defaultCost="infinity">39 90:1 1|66 24:1 2|79 19:1 3|19 22:1 4|17 4:1 5|57 10:1 6|61 15:1 7|61 6:1 8|19 80:1 9|19 33:1 10|75 92:2 1|17 77:2 2|76 51:2 3|35 43:2 4|95 69:2 5|60 57:2 6|50 88:2 7|31 48:2 8|56 95:2 9|71 93:2 10|45 3:3 1|28 28:3 2|31 97:3 3|60 46:3 4|40 79:3 5|95 87:3 6|2 42:3 7|89 65:3 8|98 54:3 9|36 79:3 10|13 59:4 1|53 77:4 2|61 17:4 3|47 67:4 4|2 79:4 5|67 90:4 6|22 91:4 7|33 10:4 8|38 96:4 9|49 90:4 10|45 31:5 1|61 83:5 2|25 70:5 3|6 70:5 4|73 35:5 5|87 71:5 6|45 3:5 7|63 33:5 8|27 61:5 9|97 10:5 10|39 71:6 1|86 56:6 2|12 98:6 3|40 39:6 4|76 7:6 5|92 100:6 6|69 28:6 7|38 3:6 8|27 36:6 9|51 3:6 10|38 87:7 1|15 24:7 2|65 29:7 3|17 1:7 4|25 90:7 5|72 17:7 6|58 27:7 7|46 56:7 8|91 14:7 9|91 31:7 10|4 46:8 1|88 91:8 2|96 19:8 3|70 27:8 4|58 59:8 5|61 48:8 6|73 63:8 7|92 37:8 8|27 28:8 9|43 36:8 10|19 58:9 1|4 66:9 2|32 31:9 3|38 32:9 4|18 49:9 5|48 18:9 6|78 89:9 7|8 39:9 8|44 15:9 9|66 66:9 10|78 10:10 1|75 24:10 2|91 45:10 3|81 99:10 4|1 100:10 5|26 94:10 6|53 21:10 7|23 17:10 8|68 95:10 9|91 78:10 10</relation>
    <relation name="R195" arity="2" nbTuples="100" semantics="soft" defaultCost="infinity">36 4:1 1|49 50:1 2|3 26:1 3|68 14:1 4|65 29:1 5|73 23:1 6|10 26:1 7|4 75:1 8|47 34:1 9|18 3:1 10|44 21:2 1|82 76:2 2|74 85:2 3|41 87:2 4|77 85:2 5|53 43:2 6|95 81:2 7|100 24:2 8|5 42:2 9|15 41:2 10|82 31:3 1|69 81:3 2|26 40:3 3|37 86:3 4|74 62:3 5|9 92:3 6|81 35:3 7|70 98:3 8|68 82:3 9|55 51:3 10|70 72:4 1|4 56:4 2|3 6:4 3|87 43:4 4|43 25:4 5|47 77:4 6|41 36:4 7|80 11:4 8|54 52:4 9|53 21:4 10|47 39:5 1|54 21:5 2|31 80:5 3|13 88:5 4|34 61:5 5|83 63:5 6|77 4:5 7|87 80:5 8|99 85:5 9|17 90:5 10|26 93:6 1|53 25:6 2|90 10:6 3|29 10:6 4|15 12:6 5|76 84:6 6|71 12:6 7|6 55:6 8|38 22:6 9|55 5:6 10|75 15:7 1|20 3:7 2|97 11:7 3|75 87:7 4|54 82:7 5|77 40:7 6|74 55:7 7|78 63:7 8|89 8:7 9|4 63:7 10|78 33:8 1|48 14:8 2|89 60:8 3|36 82:8 4|38 33:8 5|44 85:8 6|12 23:8 7|20 55:8 8|66 26:8 9|51 60:8 10|94 21:9 1|26 80:9 2|92 92:9 3|20 2:9 4|36 29:9 5|50 27:9 6|46 30:9 7|20 95:9 8|19 11:9 9|43 57:9 10|54 77:10 1|28 12:10 2|36 29:10 3|2 1:10 4|55 34:10 5|19 17:10 6|48 15:10 7|8 75:10 8|69 61:10 9|39 72:10 10</relation>
    <relation name="R196" arity="2" nbTuples="100" semantics="soft" defaultCost="infinity">27 6:1 1|94 41:1 2|63 81:1 3|84 96:1 4|22 77:1 5|74 70:1 6|3 37:1 7|92 13:1 8|67 31:1 9|83 50:1 10|92 55:2 1|40 70:2 2|25 20:2 3|88 38:2 4|13 26:2 5|5 27:2 6|33 11:2 7|84 66:2 8|49 17:2 9|12 37:2 10|81 26:3 1|80 37:3 2|43 50:3 3|6 77:3 4|52 9:3 5|37 79:3 6|3 32:3 7|95 94:3 8|13 12:3 9|18 42:3 10|96 18:4 1|59 78:4 2|7 93:4 3|63 43:4 4|60 31:4 5|35 75:4 6|17 67:4 7|86 18:4 8|33 84:4 9|7 2:4 10|84 68:5 1|73 15:5 2|92 68:5 3|64 32:5 4|99 89:5 5|24 45:5 6|38 13:5 7|10 52:5 8|14 32:5 9|60 81:5 10|67 19:6 1|39 20:6 2|25 72:6 3|97 58:6 4|25 25:6 5|3 65:6 6|40 13:6 7|47 25:6 8|29 69:6 9|42 21:6 10|27 4:7 1|20 46:7 2|3 40:7 3|47 76:7 4|87 31:7 5|14 66:7 6|71 41:7 7|85 74:7 8|35 11:7 9|19 57:7 10|80 1:8 1|1 18:8 2|55 45:8 3|89 46:8 4|74 19:8 5|71 45:8 6|62 13:8 7|46 68:8 8|32 10:8 9|84 82:8 10|10 20:9 1|14 96:9 2|30 7:9 3|62 97:9 4|2 21:9 5|17 60:9 6|6 25:9 7|61 7:9 8|10 81:9 9|66 33:9 10|26 84:10 1|2 10:10 2|98 55:10 3|30 58:10 4|91 77:10 5|21 41:10 6|17 91:10 7|71 48:10 8|24 94:10 9|53 92:10 10</relation>
    <relation name="R197" arity="2" nbTuples="100" semantics="soft" defaultCost="infinity">14 95:1 1|83 74:1 2|23 58:1 3|76 20:1 4|53 5:1 5|58 27:1 6|91 35:1 7|79 45:1 8|77 56:1 9|80 19:1 10|53 15:2 1|45 24:2 2|31 59:2 3|13 56:2 4|33 80:2 5|41 23:2 6|28 99:2 7|41 12:2 8|54 14:2 9|75 53:2 10|41 34:3 1|70 61:3 2|77 98:3 3|51 34:3 4|39 58:3 5|94 65:3 6|96 25:3 7|36 79:3 8|11 47:3 9|4 30:3 10|52 8:4 1|25 50:4 2|38 13:4 3|74 60:4 4|42 66:4 5|52 11:4 6|11 23:4 7|61 77:4 8|21 29:4 9|3 58:4 10|1 70:5 1|100 1:5 2|32 68:5 3|14 44:5 4|41 94:5 5|87 85:5 6|17 71:5 7|68 100:5 8|56 94:5 9|70 67:5 10|82 1:6 1|22 22:6 2|66 79:6 3|2 81:6 4|27 14:6 5|23 81:6 6|49 46:6 7|20 27:6 8|62 22:6 9|8 77:6 10|28 89:7 1|58 6:7 2|72 29:7 3|76 49:7 4|25 71:7 5|5 65:7 6|97 82:7 7|97 89:7 8|1 13:7 9|59 9:7 10|45 95:8 1|82 47:8 2|68 91:8 3|55 67:8 4|50 59:8 5|40 17:8 6|37 32:8 7|56 33:8 8|45 45:8 9|90 40:8 10|58 56:9 1|37 11:9 2|20 44:9 3|91 56:9 4|42 11:9 5|100 32:9 6|63 19:9 7|46 7:9 8|88 88:9 9|2 26:9 10|26 56:10 1|50 63:10 2|47 18:10 3|84 73:10 4|63 44:10 5|8 20:10 6|97 89:10 7|36 53:10 8|10 13:10 9|51 5:10 10</relation>
    <relation name="R198" arity="2" nbTuples="100" semantics="soft" defaultCost="infinity">14 29:1 1|27 77:1 2|27 14:1 3|10 72:1 4|61 49:1 5|92 70:1 6|16 25:1 7|29 84:1 8|29 47:1 9|56 35:1 10|81 6:2 1|38 7:2 2|2 2:2 3|33 23:2 4|96 50:2 5|9 76:2 6|35 17:2 7|31 74:2 8|92 90:2 9|60 89:2 10|57 96:3 1|51 25:3 2|91 68:3 3|92 51:3 4|51 55:3 5|63 91:3 6|44 76:3 7|66 77:3 8|62 7:3 9|97 54:3 10|37 19:4 1|60 12:4 2|33 66:4 3|78 34:4 4|88 61:4 5|59 42:4 6|93 64:4 7|90 17:4 8|47 59:4 9|69 99:4 10|14 80:5 1|71 62:5 2|68 2:5 3|58 80:5 4|31 18:5 5|36 22:5 6|16 81:5 7|70 30:5 8|92 79:5 9|12 42:5 10|20 97:6 1|54 78:6 2|77 27:6 3|21 15:6 4|5 52:6 5|16 2:6 6|100 40:6 7|37 29:6 8|51 94:6 9|78 74:6 10|91 85:7 1|21 15:7 2|50 15:7 3|99 18:7 4|17 68:7 5|91 84:7 6|87 100:7 7|14 63:7 8|86 55:7 9|88 22:7 10|42 10:8 1|64 89:8 2|60 47:8 3|57 71:8 4|5 20:8 5|38 99:8 6|39 64:8 7|40 23:8 8|38 57:8 9|62 52:8 10|26 77:9 1|41 95:9 2|29 2:9 3|89 52:9 4|64 88:9 5|38 71:9 6|41 61:9 7|79 71:9 8|11 38:9 9|35 23:9 10|16 10:10 1|72 54:10 2|98 6:10 3|70 57:10 4|15 74:10 5|2 44:10 6|73 28:10 7|40 33:10 8|99 94:10 9|96 97:10 10</relation>
    <relation name="R199" arity="2" nbTuples="100" semantics="soft" defaultCost="infinity">47 42:1 1|7 59:1 2|67 84:1 3|58 2:1 4|77 37:1 5|75 63:1 6|26 99:1 7|33 23:1 8|53 73:1 9|81 89:1 10|53 56:2 1|97 11:2 2|86 93:2 3|26 76:2 4|56 70:2 5|28 69:2 6|11 35:2 7|30 4:2 8|72 8:2 9|44 62:2 10|35 39:3 1|3 26:3 2|45 87:3 3|15 4:3 4|15 81:3 5|61 24:3 6|69 33:3 7|90 72:3 8|40 91:3 9|25 46:3 10|92 6:4 1|91 13:4 2|48 45:4 3|85 17:4 4|24 52:4 5|65 63:4 6|2 19:4 7|12 34:4 8|80 27:4 9|99 81:4 10|6 61:5 1|67 86:5 2|65 22:5 3|39 65:5 4|44 11:5 5|13 59:5 6|72 62:5 7|63 22:5 8|64 81:5 9|51 16:5 10|53 72:6 1|6 84:6 2|37 66:6 3|31 63:6 4|98 39:6 5|31 7:6 6|72 53:6 7|99 39:6 8|97 93:6 9|100 98:6 10|64 59:7 1|95 96:7 2|7 1:7 3|79 40:7 4|3 93:7 5|1 49:7 6|37 50:7 7|94 26:7 8|73 43:7 9|19 27:7 10|6 45:8 1|15 24:8 2|19 21:8 3|4 32:8 4|62 64:8 5|29 14:8 6|65 25:8 7|12 4:8 8|55 47:8 9|44 88:8 10|99 95:9 1|12 53:9 2|97 98:9 3|22 99:9 4|73 72:9 5|83 86:9 6|63 35:9 7|38 97:9 8|76 96:9 9|1 58:9 10|14 21:10 1|12 90:10 2|77 90:10 3|78 18:10 4|34 51:10 5|63 18:10 6|46 22:10 7|6 30:10 8|27 85:10 9|82 27:10 10</relation>
    <relation name="R200" arity="2" nbTuples="100" semantics="soft" defaultCost="infinity">8 43:1 1|27 87:1 2|12 51:1 3|15 81:1 4|79 36:1 5|29 55:1 6|3 61:1 7|17 55:1 8|90 38:1 9|28 11:1 10|76 100:2 1|7 86:2 2|2 8:2 3|11 55:2 4|50 1:2 5|39 80:2 6|67 48:2 7|20 21:2 8|38 3:2 9|68 10:2 10|87 22:3 1|26 19:3 2|40 59:3 3|77 37:3 4|73 8:3 5|10 66:3 6|91 36:3 7|95 56:3 8|10 84:3 9|49 5:3 10|90 32:4 1|18 37:4 2|84 42:4 3|88 13:4 4|54 4:4 5|16 9:4 6|15 73:4 7|31 45:4 8|88 64:4 9|89 33:4 10|13 66:5 1|86 74:5 2|71 8:5 3|4 27:5 4|48 14:5 5|54 12:5 6|78 70:5 7|21 62:5 8|93 25:5 9|36 28:5 10|7 34:6 1|2 38:6 2|98 84:6 3|4 98:6 4|78 20:6 5|46 3:6 6|89 1:6 7|65 61:6 8|3 48:6 9|5 82:6 10|4 42:7 1|5 47:7 2|76 44:7 3|72 16:7 4|12 54:7 5|93 11:7 6|15 25:7 7|42 50:7 8|77 94:7 9|84 3:7 10|44 3:8 1|92 94:8 2|59 44:8 3|62 32:8 4|21 70:8 5|25 68:8 6|76 75:8 7|93 18:8 8|34 73:8 9|78 92:8 10|47 75:9 1|79 48:9 2|20 80:9 3|95 83:9 4|11 76:9 5|60 63:9 6|94 97:9 7|99 81:9 8|83 22:9 9|79 47:9 10|77 96:10 1|30 95:10 2|94 81:10 3|5 7:10 4|64 52:10 5|26 67:10 6|22 86:10 7|3 50:10 8|79 2:10 9|60 78:10 10</relation>
    <relation name="R201" arity="2" nbTuples="100" semantics="soft" defaultCost="infinity">14 53:1 1|74 100:1 2|95 83:1 3|69 40:1 4|63 25:1 5|10 21:1 6|33 4:1 7|35 64:1 8|70 23:1 9|44 20:1 10|44 54:2 1|94 90:2 2|33 17:2 3|82 63:2 4|67 63:2 5|2 10:2 6|17 38:2 7|47 25:2 8|93 62:2 9|69 44:2 10|10 1:3 1|79 43:3 2|85 7:3 3|40 20:3 4|75 7:3 5|62 69:3 6|46 67:3 7|98 86:3 8|32 43:3 9|83 9:3 10|14 90:4 1|99 60:4 2|53 2:4 3|28 26:4 4|48 94:4 5|80 81:4 6|44 85:4 7|90 31:4 8|11 47:4 9|93 25:4 10|35 64:5 1|25 75:5 2|85 43:5 3|54 92:5 4|32 18:5 5|93 42:5 6|62 77:5 7|11 98:5 8|73 61:5 9|73 91:5 10|1 71:6 1|76 2:6 2|2 38:6 3|14 98:6 4|39 28:6 5|70 62:6 6|56 51:6 7|1 100:6 8|100 86:6 9|73 16:6 10|34 31:7 1|19 37:7 2|49 21:7 3|85 3:7 4|78 95:7 5|41 44:7 6|64 10:7 7|33 88:7 8|89 27:7 9|94 57:7 10|43 59:8 1|89 63:8 2|76 79:8 3|76 1:8 4|56 55:8 5|75 14:8 6|88 96:8 7|100 99:8 8|17 87:8 9|68 95:8 10|83 86:9 1|25 19:9 2|37 69:9 3|51 50:9 4|43 14:9 5|80 41:9 6|68 33:9 7|43 57:9 8|36 71:9 9|86 9:9 10|70 94:10 1|30 4:10 2|68 58:10 3|57 1:10 4|48 97:10 5|65 8:10 6|4 88:10 7|1 46:10 8|42 94:10 9|13 46:10 10</relation>
    <relation name="R202" arity="2" nbTuples="100" semantics="soft" defaultCost="infinity">29 83:1 1|80 53:1 2|72 26:1 3|64 51:1 4|79 31:1 5|90 33:1 6|65 93:1 7|29 95:1 8|82 26:1 9|60 44:1 10|21 37:2 1|5 71:2 2|71 12:2 3|3 71:2 4|96 87:2 5|63 27:2 6|54 87:2 7|50 37:2 8|100 23:2 9|3 27:2 10|78 57:3 1|48 93:3 2|45 65:3 3|70 49:3 4|1 38:3 5|24 42:3 6|95 2:3 7|40 28:3 8|60 46:3 9|25 1:3 10|94 100:4 1|10 7:4 2|15 17:4 3|95 81:4 4|78 65:4 5|44 72:4 6|82 63:4 7|43 71:4 8|1 55:4 9|77 58:4 10|12 41:5 1|28 36:5 2|18 52:5 3|69 72:5 4|62 94:5 5|46 65:5 6|26 53:5 7|54 62:5 8|62 3:5 9|2 37:5 10|37 29:6 1|38 29:6 2|92 34:6 3|14 95:6 4|35 68:6 5|44 58:6 6|4 99:6 7|59 28:6 8|65 3:6 9|86 13:6 10|64 42:7 1|81 12:7 2|21 78:7 3|44 46:7 4|97 30:7 5|2 71:7 6|55 24:7 7|65 75:7 8|60 5:7 9|21 39:7 10|15 31:8 1|95 57:8 2|68 33:8 3|84 40:8 4|88 38:8 5|51 68:8 6|62 50:8 7|57 26:8 8|6 88:8 9|57 36:8 10|87 92:9 1|46 36:9 2|33 18:9 3|14 16:9 4|13 64:9 5|35 56:9 6|50 69:9 7|82 98:9 8|33 76:9 9|42 4:9 10|7 48:10 1|89 71:10 2|1 65:10 3|16 68:10 4|98 74:10 5|99 8:10 6|6 59:10 7|15 70:10 8|87 88:10 9|2 25:10 10</relation>
    <relation name="R203" arity="2" nbTuples="100" semantics="soft" defaultCost="infinity">1 78:1 1|47 33:1 2|97 14:1 3|98 36:1 4|16 61:1 5|64 72:1 6|18 89:1 7|11 15:1 8|32 63:1 9|36 45:1 10|22 16:2 1|35 26:2 2|11 76:2 3|52 21:2 4|74 94:2 5|99 82:2 6|75 49:2 7|12 68:2 8|81 34:2 9|21 50:2 10|5 25:3 1|18 50:3 2|22 76:3 3|67 16:3 4|4 17:3 5|88 98:3 6|46 36:3 7|45 68:3 8|27 85:3 9|20 95:3 10|32 79:4 1|97 60:4 2|83 92:4 3|8 77:4 4|55 94:4 5|77 75:4 6|68 50:4 7|81 61:4 8|89 89:4 9|11 1:4 10|71 84:5 1|5 26:5 2|49 60:5 3|100 65:5 4|66 70:5 5|81 27:5 6|57 98:5 7|91 19:5 8|95 36:5 9|27 25:5 10|73 33:6 1|33 61:6 2|77 18:6 3|31 30:6 4|39 16:6 5|5 23:6 6|31 22:6 7|90 21:6 8|11 15:6 9|70 79:6 10|77 33:7 1|6 86:7 2|94 63:7 3|90 40:7 4|52 54:7 5|88 77:7 6|93 70:7 7|16 53:7 8|68 96:7 9|64 97:7 10|49 13:8 1|39 1:8 2|88 33:8 3|36 43:8 4|27 50:8 5|47 91:8 6|5 85:8 7|8 90:8 8|63 20:8 9|50 71:8 10|44 16:9 1|72 81:9 2|6 40:9 3|51 100:9 4|22 49:9 5|46 48:9 6|92 92:9 7|78 82:9 8|39 26:9 9|81 4:9 10|45 72:10 1|6 28:10 2|89 75:10 3|95 62:10 4|3 50:10 5|40 5:10 6|3 69:10 7|91 71:10 8|87 46:10 9|30 89:10 10</relation>
    <relation name="R204" arity="2" nbTuples="100" semantics="soft" defaultCost="infinity">66 70:1 1|75 84:1 2|90 34:1 3|37 31:1 4|85 8:1 5|82 93:1 6|37 25:1 7|78 2:1 8|81 32:1 9|55 99:1 10|42 93:2 1|21 84:2 2|32 35:2 3|72 98:2 4|74 42:2 5|2 5:2 6|10 41:2 7|82 98:2 8|3 25:2 9|78 47:2 10|69 100:3 1|14 11:3 2|82 75:3 3|59 88:3 4|85 37:3 5|65 72:3 6|94 99:3 7|61 23:3 8|54 44:3 9|72 84:3 10|67 38:4 1|89 7:4 2|96 18:4 3|46 95:4 4|31 22:4 5|33 1:4 6|35 80:4 7|2 45:4 8|85 36:4 9|34 10:4 10|28 23:5 1|19 49:5 2|84 100:5 3|66 63:5 4|82 86:5 5|17 2:5 6|60 35:5 7|29 43:5 8|85 41:5 9|40 21:5 10|54 36:6 1|49 97:6 2|19 45:6 3|63 57:6 4|16 7:6 5|35 71:6 6|54 96:6 7|85 46:6 8|87 18:6 9|45 46:6 10|27 89:7 1|64 81:7 2|91 77:7 3|43 79:7 4|57 67:7 5|100 27:7 6|90 50:7 7|65 66:7 8|57 3:7 9|90 100:7 10|74 48:8 1|19 91:8 2|38 79:8 3|94 96:8 4|4 79:8 5|91 20:8 6|11 23:8 7|91 36:8 8|19 35:8 9|25 59:8 10|43 30:9 1|25 55:9 2|73 51:9 3|7 79:9 4|25 92:9 5|50 63:9 6|79 68:9 7|72 82:9 8|33 89:9 9|37 52:9 10|59 72:10 1|93 63:10 2|26 25:10 3|8 21:10 4|27 11:10 5|57 86:10 6|85 27:10 7|86 48:10 8|68 97:10 9|13 84:10 10</relation>
    <relation name="R205" arity="2" nbTuples="100" semantics="soft" defaultCost="infinity">97 16:1 1|6 38:1 2|85 46:1 3|34 40:1 4|37 28:1 5|7 9:1 6|16 21:1 7|72 34:1 8|3 57:1 9|97 12:1 10|50 73:2 1|56 32:2 2|11 24:2 3|81 89:2 4|2 2:2 5|75 71:2 6|36 11:2 7|75 8:2 8|21 76:2 9|61 70:2 10|84 11:3 1|47 49:3 2|29 83:3 3|40 52:3 4|14 81:3 5|76 8:3 6|27 7:3 7|34 67:3 8|41 94:3 9|100 56:3 10|23 49:4 1|22 63:4 2|3 40:4 3|98 72:4 4|56 34:4 5|98 27:4 6|65 9:4 7|41 21:4 8|11 78:4 9|87 96:4 10|93 62:5 1|87 65:5 2|78 4:5 3|94 23:5 4|22 75:5 5|18 17:5 6|85 30:5 7|6 27:5 8|95 5:5 9|45 81:5 10|86 73:6 1|84 86:6 2|71 23:6 3|13 35:6 4|31 33:6 5|88 34:6 6|91 100:6 7|7 45:6 8|9 58:6 9|43 72:6 10|78 55:7 1|19 30:7 2|52 5:7 3|35 18:7 4|7 90:7 5|36 7:7 6|56 42:7 7|81 43:7 8|56 79:7 9|66 87:7 10|37 64:8 1|42 70:8 2|44 78:8 3|89 4:8 4|35 7:8 5|40 35:8 6|97 79:8 7|37 90:8 8|38 91:8 9|13 37:8 10|18 24:9 1|99 36:9 2|92 28:9 3|31 30:9 4|39 52:9 5|33 8:9 6|97 69:9 7|29 27:9 8|74 44:9 9|27 89:9 10|34 82:10 1|52 16:10 2|28 87:10 3|27 81:10 4|63 76:10 5|19 24:10 6|2 73:10 7|38 84:10 8|70 27:10 9|31 62:10 10</relation>
    <relation name="R206" arity="2" nbTuples="100" semantics="soft" defaultCost="infinity">12 11:1 1|64 34:1 2|76 59:1 3|98 42:1 4|19 13:1 5|39 71:1 6|29 91:1 7|56 61:1 8|21 72:1 9|59 70:1 10|35 55:2 1|99 73:2 2|68 57:2 3|40 43:2 4|6 36:2 5|38 7:2 6|92 93:2 7|32 10:2 8|29 4:2 9|75 97:2 10|74 95:3 1|84 1:3 2|82 27:3 3|50 35:3 4|75 64:3 5|41 10:3 6|60 94:3 7|94 68:3 8|17 90:3 9|97 41:3 10|70 75:4 1|1 85:4 2|83 100:4 3|62 11:4 4|22 10:4 5|100 70:4 6|69 48:4 7|2 87:4 8|31 96:4 9|94 38:4 10|23 40:5 1|57 82:5 2|77 14:5 3|82 50:5 4|35 44:5 5|59 43:5 6|26 28:5 7|10 81:5 8|72 18:5 9|92 90:5 10|82 20:6 1|88 12:6 2|71 56:6 3|72 1:6 4|33 75:6 5|79 33:6 6|36 59:6 7|43 55:6 8|16 9:6 9|58 3:6 10|100 43:7 1|10 61:7 2|97 10:7 3|79 100:7 4|46 66:7 5|53 50:7 6|62 37:7 7|9 46:7 8|3 36:7 9|6 9:7 10|49 94:8 1|18 3:8 2|52 20:8 3|78 70:8 4|80 80:8 5|25 71:8 6|18 76:8 7|67 2:8 8|56 66:8 9|48 28:8 10|36 70:9 1|79 48:9 2|42 75:9 3|6 96:9 4|99 60:9 5|59 22:9 6|43 43:9 7|61 39:9 8|35 47:9 9|6 52:9 10|55 97:10 1|21 98:10 2|91 38:10 3|7 29:10 4|40 88:10 5|14 33:10 6|84 57:10 7|33 13:10 8|48 34:10 9|23 40:10 10</relation>
    <relation name="R207" arity="2" nbTuples="100" semantics="soft" defaultCost="infinity">71 12:1 1|68 81:1 2|8 98:1 3|39 43:1 4|55 100:1 5|77 45:1 6|45 91:1 7|64 88:1 8|96 96:1 9|19 60:1 10|88 55:2 1|82 85:2 2|35 76:2 3|70 96:2 4|100 1:2 5|71 82:2 6|17 67:2 7|17 59:2 8|23 87:2 9|27 62:2 10|88 8:3 1|21 78:3 2|27 61:3 3|27 97:3 4|4 82:3 5|78 81:3 6|10 7:3 7|47 100:3 8|58 50:3 9|19 45:3 10|81 73:4 1|10 59:4 2|39 90:4 3|23 91:4 4|26 61:4 5|39 49:4 6|56 27:4 7|40 43:4 8|39 15:4 9|35 48:4 10|12 4:5 1|47 89:5 2|75 38:5 3|95 11:5 4|89 43:5 5|86 3:5 6|35 10:5 7|59 63:5 8|93 70:5 9|51 29:5 10|18 7:6 1|43 40:6 2|75 29:6 3|28 14:6 4|87 32:6 5|86 68:6 6|6 93:6 7|2 60:6 8|23 10:6 9|35 62:6 10|95 59:7 1|88 32:7 2|86 7:7 3|34 97:7 4|68 69:7 5|51 20:7 6|92 77:7 7|2 68:7 8|37 6:7 9|16 76:7 10|77 50:8 1|3 52:8 2|48 63:8 3|83 42:8 4|12 4:8 5|52 31:8 6|71 64:8 7|12 57:8 8|89 97:8 9|6 48:8 10|78 100:9 1|24 16:9 2|84 47:9 3|41 93:9 4|19 8:9 5|41 92:9 6|75 77:9 7|2 55:9 8|89 3:9 9|73 70:9 10|75 84:10 1|83 75:10 2|57 32:10 3|95 48:10 4|93 74:10 5|86 91:10 6|94 34:10 7|6 98:10 8|48 92:10 9|38 61:10 10</relation>
    <relation name="R208" arity="2" nbTuples="100" semantics="soft" defaultCost="infinity">10 4:1 1|43 84:1 2|92 31:1 3|91 4:1 4|4 95:1 5|93 9:1 6|15 91:1 7|28 98:1 8|81 19:1 9|33 11:1 10|46 43:2 1|38 13:2 2|87 25:2 3|86 32:2 4|65 100:2 5|43 82:2 6|68 61:2 7|81 50:2 8|91 98:2 9|97 36:2 10|54 54:3 1|32 25:3 2|19 64:3 3|71 49:3 4|25 59:3 5|9 15:3 6|10 98:3 7|9 70:3 8|4 63:3 9|43 53:3 10|62 97:4 1|16 48:4 2|1 58:4 3|78 92:4 4|21 28:4 5|7 66:4 6|76 92:4 7|98 70:4 8|97 85:4 9|40 39:4 10|23 83:5 1|57 40:5 2|11 18:5 3|96 56:5 4|72 55:5 5|6 64:5 6|73 10:5 7|95 55:5 8|70 18:5 9|96 85:5 10|75 38:6 1|45 72:6 2|89 10:6 3|91 6:6 4|47 42:6 5|81 93:6 6|74 72:6 7|37 49:6 8|6 94:6 9|27 12:6 10|15 26:7 1|47 70:7 2|10 41:7 3|88 70:7 4|22 70:7 5|22 58:7 6|78 56:7 7|70 11:7 8|36 13:7 9|8 45:7 10|47 29:8 1|67 12:8 2|87 23:8 3|46 90:8 4|86 81:8 5|70 48:8 6|9 48:8 7|93 30:8 8|69 78:8 9|89 5:8 10|48 30:9 1|97 7:9 2|87 80:9 3|97 59:9 4|43 53:9 5|64 15:9 6|67 62:9 7|25 75:9 8|52 51:9 9|51 17:9 10|89 70:10 1|73 96:10 2|52 91:10 3|62 39:10 4|53 26:10 5|20 34:10 6|58 16:10 7|52 30:10 8|35 70:10 9|45 75:10 10</relation>
    <relation name="R209" arity="2" nbTuples="100" semantics="soft" defaultCost="infinity">8 92:1 1|48 52:1 2|10 22:1 3|88 56:1 4|26 7:1 5|43 39:1 6|51 90:1 7|20 87:1 8|67 6:1 9|30 32:1 10|32 61:2 1|96 20:2 2|88 74:2 3|83 90:2 4|81 56:2 5|9 88:2 6|8 92:2 7|94 21:2 8|78 27:2 9|76 72:2 10|58 25:3 1|21 92:3 2|79 32:3 3|19 53:3 4|25 24:3 5|17 12:3 6|13 14:3 7|19 73:3 8|34 46:3 9|45 99:3 10|99 77:4 1|61 14:4 2|43 36:4 3|86 55:4 4|61 23:4 5|1 50:4 6|30 100:4 7|99 40:4 8|40 99:4 9|10 53:4 10|93 86:5 1|1 9:5 2|46 76:5 3|91 37:5 4|5 51:5 5|70 28:5 6|85 45:5 7|70 91:5 8|94 61:5 9|81 22:5 10|52 3:6 1|92 25:6 2|23 76:6 3|38 100:6 4|92 84:6 5|1 23:6 6|9 96:6 7|56 54:6 8|54 31:6 9|60 94:6 10|3 92:7 1|11 48:7 2|90 31:7 3|49 50:7 4|6 32:7 5|62 20:7 6|86 54:7 7|56 60:7 8|11 74:7 9|3 83:7 10|20 65:8 1|31 57:8 2|84 98:8 3|16 89:8 4|77 9:8 5|83 98:8 6|31 94:8 7|15 85:8 8|79 79:8 9|31 97:8 10|9 26:9 1|10 93:9 2|9 21:9 3|49 90:9 4|82 39:9 5|46 79:9 6|15 34:9 7|50 5:9 8|22 83:9 9|65 95:9 10|59 69:10 1|17 34:10 2|19 63:10 3|15 10:10 4|18 42:10 5|64 31:10 6|46 51:10 7|13 70:10 8|61 5:10 9|84 94:10 10</relation>
    <relation name="R210" arity="2" nbTuples="100" semantics="soft" defaultCost="infinity">76 9:1 1|11 43:1 2|67 47:1 3|35 100:1 4|71 12:1 5|45 44:1 6|44 7:1 7|40 100:1 8|87 69:1 9|50 50:1 10|76 45:2 1|34 84:2 2|40 86:2 3|81 40:2 4|98 80:2 5|62 90:2 6|57 13:2 7|68 30:2 8|86 96:2 9|19 11:2 10|1 72:3 1|1 85:3 2|8 86:3 3|88 13:3 4|16 56:3 5|11 20:3 6|65 74:3 7|15 81:3 8|77 46:3 9|6 34:3 10|27 36:4 1|23 56:4 2|6 94:4 3|70 35:4 4|49 13:4 5|57 19:4 6|95 55:4 7|39 42:4 8|7 93:4 9|23 46:4 10|63 77:5 1|9 90:5 2|95 88:5 3|38 34:5 4|23 75:5 5|33 53:5 6|73 49:5 7|23 73:5 8|35 55:5 9|35 70:5 10|71 92:6 1|9 19:6 2|82 61:6 3|19 49:6 4|58 16:6 5|26 84:6 6|86 54:6 7|68 66:6 8|58 54:6 9|93 53:6 10|56 59:7 1|62 2:7 2|70 77:7 3|44 99:7 4|36 31:7 5|51 64:7 6|99 42:7 7|49 46:7 8|81 22:7 9|63 100:7 10|38 59:8 1|9 5:8 2|99 60:8 3|51 4:8 4|41 14:8 5|48 86:8 6|30 70:8 7|76 62:8 8|73 74:8 9|19 61:8 10|44 88:9 1|12 84:9 2|39 58:9 3|1 28:9 4|78 63:9 5|100 34:9 6|16 66:9 7|63 90:9 8|57 32:9 9|96 44:9 10|52 70:10 1|99 83:10 2|62 26:10 3|88 79:10 4|1 37:10 5|85 78:10 6|33 42:10 7|72 85:10 8|95 26:10 9|2 59:10 10</relation>
    <relation name="R211" arity="2" nbTuples="100" semantics="soft" defaultCost="infinity">23 73:1 1|24 36:1 2|1 78:1 3|20 58:1 4|58 2:1 5|94 74:1 6|86 96:1 7|43 87:1 8|43 88:1 9|20 85:1 10|98 75:2 1|66 5:2 2|31 5:2 3|29 82:2 4|47 45:2 5|83 6:2 6|57 11:2 7|83 69:2 8|23 20:2 9|44 17:2 10|73 59:3 1|77 11:3 2|5 77:3 3|74 43:3 4|73 73:3 5|2 36:3 6|29 2:3 7|74 4:3 8|70 64:3 9|31 49:3 10|41 76:4 1|81 34:4 2|58 37:4 3|96 27:4 4|33 100:4 5|51 56:4 6|7 32:4 7|41 17:4 8|45 72:4 9|6 46:4 10|29 95:5 1|98 84:5 2|89 55:5 3|39 37:5 4|43 69:5 5|9 45:5 6|13 20:5 7|75 52:5 8|19 61:5 9|87 14:5 10|30 46:6 1|49 44:6 2|70 100:6 3|91 35:6 4|55 100:6 5|23 94:6 6|45 28:6 7|59 65:6 8|45 41:6 9|60 92:6 10|9 61:7 1|33 60:7 2|38 19:7 3|45 99:7 4|45 21:7 5|52 55:7 6|17 59:7 7|3 71:7 8|95 28:7 9|8 45:7 10|51 53:8 1|48 88:8 2|26 3:8 3|98 19:8 4|3 1:8 5|91 24:8 6|2 17:8 7|95 88:8 8|96 76:8 9|60 39:8 10|76 90:9 1|43 15:9 2|74 95:9 3|27 99:9 4|55 23:9 5|47 55:9 6|2 34:9 7|46 39:9 8|87 17:9 9|87 32:9 10|95 8:10 1|39 24:10 2|78 22:10 3|15 27:10 4|72 9:10 5|84 89:10 6|42 3:10 7|88 65:10 8|65 74:10 9|3 49:10 10</relation>
    <relation name="R212" arity="2" nbTuples="100" semantics="soft" defaultCost="infinity">31 21:1 1|53 10:1 2|39 21:1 3|41 8:1 4|13 78:1 5|90 1:1 6|96 85:1 7|93 19:1 8|84 66:1 9|75 3:1 10|73 27:2 1|14 74:2 2|29 7:2 3|22 55:2 4|60 7:2 5|18 9:2 6|83 96:2 7|8 28:2 8|85 52:2 9|68 74:2 10|46 70:3 1|8 29:3 2|62 47:3 3|83 91:3 4|48 65:3 5|77 16:3 6|81 25:3 7|40 97:3 8|87 44:3 9|55 19:3 10|92 55:4 1|37 64:4 2|62 96:4 3|100 62:4 4|20 39:4 5|42 20:4 6|95 42:4 7|56 41:4 8|98 71:4 9|53 19:4 10|99 11:5 1|18 19:5 2|18 16:5 3|29 48:5 4|46 51:5 5|60 9:5 6|34 10:5 7|87 58:5 8|37 97:5 9|19 84:5 10|58 5:6 1|61 47:6 2|77 26:6 3|67 28:6 4|43 91:6 5|69 54:6 6|11 41:6 7|9 8:6 8|44 75:6 9|38 26:6 10|73 88:7 1|86 45:7 2|99 2:7 3|79 71:7 4|52 96:7 5|75 99:7 6|61 47:7 7|24 15:7 8|74 75:7 9|15 10:7 10|90 15:8 1|48 12:8 2|68 33:8 3|95 53:8 4|80 18:8 5|45 92:8 6|40 94:8 7|92 97:8 8|68 29:8 9|47 35:8 10|6 12:9 1|41 78:9 2|69 25:9 3|80 5:9 4|26 31:9 5|64 33:9 6|24 70:9 7|7 95:9 8|59 34:9 9|21 44:9 10|51 1:10 1|14 45:10 2|28 63:10 3|21 91:10 4|44 14:10 5|16 58:10 6|57 26:10 7|26 23:10 8|62 71:10 9|2 11:10 10</relation>
    <relation name="R213" arity="2" nbTuples="100" semantics="soft" defaultCost="infinity">35 17:1 1|52 85:1 2|86 70:1 3|51 35:1 4|97 99:1 5|9 63:1 6|61 42:1 7|78 26:1 8|48 47:1 9|75 36:1 10|31 85:2 1|92 90:2 2|59 39:2 3|69 47:2 4|40 30:2 5|83 51:2 6|9 48:2 7|79 36:2 8|64 10:2 9|67 68:2 10|61 70:3 1|69 85:3 2|85 78:3 3|46 41:3 4|93 86:3 5|40 81:3 6|29 84:3 7|78 100:3 8|8 55:3 9|57 92:3 10|35 21:4 1|62 8:4 2|18 76:4 3|48 8:4 4|8 86:4 5|61 25:4 6|64 67:4 7|26 1:4 8|94 33:4 9|44 17:4 10|9 61:5 1|16 94:5 2|72 98:5 3|20 88:5 4|30 93:5 5|70 59:5 6|42 25:5 7|67 94:5 8|85 53:5 9|1 66:5 10|68 38:6 1|7 56:6 2|45 15:6 3|83 64:6 4|98 23:6 5|74 72:6 6|99 69:6 7|88 67:6 8|71 11:6 9|67 13:6 10|84 20:7 1|52 74:7 2|81 98:7 3|91 39:7 4|97 24:7 5|6 36:7 6|64 19:7 7|28 72:7 8|89 88:7 9|98 65:7 10|21 77:8 1|94 26:8 2|42 30:8 3|5 45:8 4|97 92:8 5|66 58:8 6|91 9:8 7|5 68:8 8|76 7:8 9|89 4:8 10|40 43:9 1|53 46:9 2|69 87:9 3|2 20:9 4|69 81:9 5|97 34:9 6|93 93:9 7|37 19:9 8|46 16:9 9|4 80:9 10|82 97:10 1|80 6:10 2|94 28:10 3|8 96:10 4|70 95:10 5|1 24:10 6|63 9:10 7|81 94:10 8|29 28:10 9|85 72:10 10</relation>
    <relation name="R214" arity="2" nbTuples="100" semantics="soft" defaultCost="infinity">15 9:1 1|98 57:1 2|73 5:1 3|37 68:1 4|22 98:1 5|38 16:1 6|46 99:1 7|27 52:1 8|32 43:1 9|60 66:1 10|50 66:2 1|99 67:2 2|62 37:2 3|28 42:2 4|1 96:2 5|72 54:2 6|6 26:2 7|75 29:2 8|96 90:2 9|96 41:2 10|81 31:3 1|49 86:3 2|49 51:3 3|46 34:3 4|53 60:3 5|55 4:3 6|17 2:3 7|61 27:3 8|95 48:3 9|7 31:3 10|19 83:4 1|72 82:4 2|88 76:4 3|39 28:4 4|44 91:4 5|68 60:4 6|62 54:4 7|48 48:4 8|71 58:4 9|91 92:4 10|39 77:5 1|72 37:5 2|57 93:5 3|67 35:5 4|18 82:5 5|9 22:5 6|83 13:5 7|12 40:5 8|18 61:5 9|42 11:5 10|41 65:6 1|66 27:6 2|77 19:6 3|35 36:6 4|11 94:6 5|45 50:6 6|63 74:6 7|95 9:6 8|61 7:6 9|23 1:6 10|45 39:7 1|24 68:7 2|74 63:7 3|67 71:7 4|32 40:7 5|11 40:7 6|75 62:7 7|99 76:7 8|89 43:7 9|32 43:7 10|16 23:8 1|65 27:8 2|71 20:8 3|60 12:8 4|52 74:8 5|10 78:8 6|35 50:8 7|100 2:8 8|94 2:8 9|15 98:8 10|36 50:9 1|8 26:9 2|43 21:9 3|37 49:9 4|10 90:9 5|51 22:9 6|36 62:9 7|43 64:9 8|87 8:9 9|21 47:9 10|46 100:10 1|52 49:10 2|8 59:10 3|9 56:10 4|31 64:10 5|13 73:10 6|29 55:10 7|5 11:10 8|25 98:10 9|87 100:10 10</relation>
    <relation name="R215" arity="2" nbTuples="100" semantics="soft" defaultCost="infinity">22 68:1 1|79 21:1 2|95 61:1 3|3 86:1 4|40 14:1 5|48 16:1 6|33 3:1 7|20 42:1 8|77 48:1 9|56 4:1 10|51 41:2 1|5 41:2 2|38 16:2 3|100 56:2 4|77 14:2 5|11 18:2 6|35 62:2 7|93 30:2 8|100 7:2 9|15 86:2 10|28 83:3 1|48 27:3 2|92 77:3 3|50 71:3 4|10 69:3 5|100 28:3 6|7 1:3 7|47 41:3 8|96 87:3 9|41 75:3 10|56 32:4 1|58 81:4 2|50 87:4 3|99 70:4 4|66 60:4 5|36 29:4 6|89 36:4 7|2 30:4 8|16 80:4 9|94 99:4 10|22 17:5 1|9 10:5 2|88 30:5 3|64 26:5 4|27 40:5 5|88 73:5 6|59 57:5 7|24 32:5 8|69 63:5 9|93 90:5 10|67 3:6 1|77 89:6 2|11 7:6 3|43 84:6 4|80 43:6 5|90 24:6 6|78 15:6 7|30 51:6 8|74 7:6 9|27 4:6 10|66 11:7 1|95 30:7 2|5 59:7 3|40 81:7 4|11 23:7 5|51 2:7 6|16 29:7 7|97 3:7 8|66 100:7 9|47 36:7 10|16 13:8 1|62 99:8 2|41 36:8 3|96 10:8 4|33 90:8 5|58 11:8 6|6 70:8 7|14 91:8 8|21 26:8 9|77 33:8 10|66 37:9 1|42 33:9 2|64 45:9 3|13 57:9 4|57 76:9 5|52 36:9 6|28 12:9 7|40 67:9 8|23 36:9 9|49 77:9 10|36 42:10 1|60 10:10 2|61 20:10 3|31 94:10 4|69 36:10 5|88 34:10 6|69 65:10 7|69 5:10 8|32 4:10 9|50 92:10 10</relation>
    <relation name="R216" arity="2" nbTuples="100" semantics="soft" defaultCost="infinity">9 61:1 1|4 74:1 2|23 25:1 3|11 27:1 4|78 26:1 5|89 60:1 6|90 70:1 7|68 5:1 8|62 17:1 9|20 19:1 10|90 59:2 1|63 57:2 2|96 42:2 3|27 42:2 4|61 58:2 5|1 38:2 6|63 81:2 7|27 36:2 8|68 14:2 9|91 21:2 10|13 61:3 1|55 3:3 2|11 94:3 3|32 90:3 4|75 22:3 5|26 58:3 6|76 84:3 7|15 96:3 8|93 70:3 9|95 95:3 10|86 47:4 1|21 72:4 2|18 19:4 3|15 96:4 4|79 54:4 5|20 51:4 6|24 53:4 7|21 31:4 8|9 44:4 9|16 21:4 10|41 65:5 1|75 18:5 2|66 63:5 3|94 94:5 4|22 58:5 5|49 4:5 6|47 95:5 7|44 99:5 8|79 5:5 9|55 22:5 10|25 98:6 1|88 17:6 2|58 16:6 3|25 17:6 4|7 78:6 5|33 6:6 6|49 50:6 7|100 38:6 8|68 93:6 9|17 97:6 10|37 66:7 1|100 71:7 2|7 52:7 3|22 64:7 4|39 20:7 5|69 16:7 6|62 59:7 7|81 81:7 8|99 29:7 9|16 68:7 10|74 24:8 1|94 31:8 2|25 70:8 3|4 47:8 4|3 12:8 5|32 30:8 6|80 89:8 7|59 67:8 8|12 42:8 9|96 79:8 10|86 34:9 1|86 73:9 2|94 31:9 3|55 55:9 4|82 27:9 5|36 53:9 6|99 48:9 7|90 2:9 8|51 59:9 9|41 28:9 10|77 25:10 1|2 98:10 2|12 57:10 3|20 65:10 4|63 48:10 5|83 87:10 6|34 61:10 7|34 66:10 8|56 20:10 9|34 16:10 10</relation>
    <relation name="R217" arity="2" nbTuples="100" semantics="soft" defaultCost="infinity">28 18:1 1|14 37:1 2|74 52:1 3|93 17:1 4|11 62:1 5|18 23:1 6|80 55:1 7|16 11:1 8|55 65:1 9|82 90:1 10|22 20:2 1|93 40:2 2|77 52:2 3|62 61:2 4|21 8:2 5|28 49:2 6|6 21:2 7|99 49:2 8|11 89:2 9|89 62:2 10|53 33:3 1|36 53:3 2|4 17:3 3|21 40:3 4|72 25:3 5|78 1:3 6|37 2:3 7|75 11:3 8|69 93:3 9|83 48:3 10|36 42:4 1|88 4:4 2|21 37:4 3|5 79:4 4|84 11:4 5|29 28:4 6|90 54:4 7|39 70:4 8|89 17:4 9|87 89:4 10|62 46:5 1|47 96:5 2|97 92:5 3|78 23:5 4|32 50:5 5|44 6:5 6|79 46:5 7|74 89:5 8|22 32:5 9|87 92:5 10|89 32:6 1|8 61:6 2|10 86:6 3|1 26:6 4|97 83:6 5|90 1:6 6|86 33:6 7|16 42:6 8|8 22:6 9|45 11:6 10|83 22:7 1|22 87:7 2|42 59:7 3|55 86:7 4|46 61:7 5|49 69:7 6|41 26:7 7|72 28:7 8|26 39:7 9|29 74:7 10|4 4:8 1|22 79:8 2|19 23:8 3|15 27:8 4|93 62:8 5|29 99:8 6|96 28:8 7|40 26:8 8|44 97:8 9|31 87:8 10|73 1:9 1|60 78:9 2|82 46:9 3|43 16:9 4|38 67:9 5|2 94:9 6|27 18:9 7|26 45:9 8|20 29:9 9|18 45:9 10|24 57:10 1|37 16:10 2|73 16:10 3|18 83:10 4|59 39:10 5|77 60:10 6|16 24:10 7|11 62:10 8|26 65:10 9|76 51:10 10</relation>
    <relation name="R218" arity="2" nbTuples="100" semantics="soft" defaultCost="infinity">30 95:1 1|20 35:1 2|65 3:1 3|57 10:1 4|33 25:1 5|5 95:1 6|73 78:1 7|91 23:1 8|60 96:1 9|34 94:1 10|78 44:2 1|24 35:2 2|32 81:2 3|93 61:2 4|21 49:2 5|36 44:2 6|89 61:2 7|91 97:2 8|71 3:2 9|68 79:2 10|11 46:3 1|47 16:3 2|86 7:3 3|25 71:3 4|68 3:3 5|28 66:3 6|93 82:3 7|50 24:3 8|59 24:3 9|88 50:3 10|40 46:4 1|4 58:4 2|44 91:4 3|38 22:4 4|52 85:4 5|18 78:4 6|69 18:4 7|24 38:4 8|92 39:4 9|100 86:4 10|36 78:5 1|14 85:5 2|4 5:5 3|5 55:5 4|77 40:5 5|8 9:5 6|95 8:5 7|4 9:5 8|36 94:5 9|30 20:5 10|85 5:6 1|9 4:6 2|51 11:6 3|63 63:6 4|24 19:6 5|41 78:6 6|7 79:6 7|28 51:6 8|53 28:6 9|58 37:6 10|99 25:7 1|34 13:7 2|80 35:7 3|59 84:7 4|13 86:7 5|38 21:7 6|68 13:7 7|47 2:7 8|37 14:7 9|97 71:7 10|73 94:8 1|12 71:8 2|37 16:8 3|98 38:8 4|84 42:8 5|71 52:8 6|75 65:8 7|99 53:8 8|30 43:8 9|68 82:8 10|44 35:9 1|19 44:9 2|86 80:9 3|24 67:9 4|60 42:9 5|58 46:9 6|71 96:9 7|100 62:9 8|22 9:9 9|38 84:9 10|25 56:10 1|96 67:10 2|35 61:10 3|88 74:10 4|19 55:10 5|11 93:10 6|67 34:10 7|23 97:10 8|12 41:10 9|32 73:10 10</relation>
    <relation name="R219" arity="2" nbTuples="100" semantics="soft" defaultCost="infinity">62 65:1 1|90 37:1 2|84 48:1 3|35 3:1 4|56 74:1 5|67 100:1 6|99 56:1 7|98 71:1 8|52 62:1 9|62 46:1 10|67 27:2 1|77 87:2 2|53 98:2 3|26 1:2 4|25 79:2 5|97 18:2 6|65 57:2 7|83 32:2 8|48 95:2 9|30 12:2 10|10 30:3 1|54 4:3 2|54 92:3 3|1 45:3 4|21 38:3 5|8 52:3 6|87 85:3 7|22 36:3 8|100 87:3 9|82 38:3 10|60 18:4 1|36 10:4 2|69 76:4 3|42 66:4 4|15 62:4 5|50 4:4 6|40 38:4 7|88 85:4 8|25 95:4 9|66 46:4 10|78 63:5 1|20 11:5 2|42 95:5 3|42 61:5 4|53 50:5 5|13 26:5 6|74 50:5 7|48 60:5 8|80 69:5 9|72 49:5 10|37 34:6 1|1 45:6 2|15 55:6 3|72 88:6 4|18 8:6 5|82 23:6 6|36 38:6 7|94 14:6 8|43 62:6 9|81 98:6 10|44 99:7 1|9 15:7 2|45 89:7 3|21 13:7 4|57 100:7 5|93 23:7 6|61 62:7 7|46 44:7 8|73 21:7 9|44 26:7 10|14 55:8 1|92 55:8 2|43 26:8 3|56 97:8 4|59 43:8 5|59 99:8 6|63 7:8 7|66 12:8 8|93 40:8 9|66 1:8 10|85 99:9 1|77 39:9 2|62 94:9 3|51 51:9 4|4 72:9 5|21 12:9 6|8 26:9 7|41 18:9 8|73 22:9 9|15 28:9 10|59 91:10 1|26 51:10 2|50 28:10 3|39 29:10 4|29 4:10 5|80 16:10 6|77 47:10 7|11 64:10 8|93 33:10 9|44 97:10 10</relation>
    <relation name="R220" arity="2" nbTuples="100" semantics="soft" defaultCost="infinity">51 68:1 1|65 26:1 2|67 87:1 3|51 72:1 4|34 41:1 5|35 29:1 6|74 30:1 7|40 18:1 8|12 43:1 9|24 59:1 10|18 100:2 1|30 12:2 2|99 72:2 3|89 9:2 4|65 19:2 5|15 49:2 6|46 56:2 7|84 97:2 8|9 22:2 9|11 75:2 10|9 33:3 1|41 17:3 2|93 41:3 3|74 14:3 4|67 38:3 5|68 71:3 6|86 16:3 7|64 36:3 8|14 83:3 9|21 86:3 10|45 32:4 1|27 92:4 2|62 54:4 3|49 15:4 4|18 94:4 5|9 22:4 6|14 29:4 7|39 67:4 8|72 85:4 9|40 99:4 10|12 91:5 1|1 34:5 2|33 84:5 3|44 75:5 4|63 21:5 5|73 86:5 6|86 25:5 7|56 41:5 8|93 63:5 9|36 67:5 10|73 30:6 1|74 12:6 2|87 99:6 3|71 12:6 4|74 49:6 5|50 98:6 6|17 5:6 7|90 69:6 8|82 83:6 9|9 34:6 10|60 37:7 1|31 85:7 2|82 83:7 3|65 68:7 4|62 94:7 5|99 98:7 6|8 39:7 7|51 32:7 8|99 50:7 9|90 53:7 10|39 9:8 1|87 47:8 2|40 45:8 3|24 18:8 4|50 60:8 5|59 39:8 6|17 95:8 7|89 71:8 8|41 100:8 9|88 66:8 10|51 37:9 1|63 98:9 2|99 43:9 3|98 78:9 4|92 36:9 5|58 6:9 6|71 28:9 7|15 64:9 8|75 18:9 9|19 44:9 10|45 79:10 1|66 62:10 2|96 1:10 3|63 4:10 4|89 87:10 5|50 26:10 6|55 39:10 7|45 12:10 8|67 46:10 9|8 86:10 10</relation>
    <relation name="R221" arity="2" nbTuples="100" semantics="soft" defaultCost="infinity">39 3:1 1|78 67:1 2|50 75:1 3|6 43:1 4|15 64:1 5|52 59:1 6|87 3:1 7|7 72:1 8|77 56:1 9|26 89:1 10|97 4:2 1|7 49:2 2|65 15:2 3|95 77:2 4|15 17:2 5|59 4:2 6|31 51:2 7|38 4:2 8|78 66:2 9|94 75:2 10|48 83:3 1|17 64:3 2|52 87:3 3|27 16:3 4|67 33:3 5|78 89:3 6|38 18:3 7|16 79:3 8|71 84:3 9|72 80:3 10|87 4:4 1|84 76:4 2|92 29:4 3|93 79:4 4|39 35:4 5|53 95:4 6|76 78:4 7|8 31:4 8|47 7:4 9|24 16:4 10|15 84:5 1|28 46:5 2|55 79:5 3|20 58:5 4|95 26:5 5|33 49:5 6|50 73:5 7|72 59:5 8|12 47:5 9|62 81:5 10|91 29:6 1|2 49:6 2|53 27:6 3|26 95:6 4|3 8:6 5|57 96:6 6|65 63:6 7|10 42:6 8|74 33:6 9|72 12:6 10|44 70:7 1|53 59:7 2|4 69:7 3|87 58:7 4|8 18:7 5|52 3:7 6|81 22:7 7|36 93:7 8|59 84:7 9|10 82:7 10|96 83:8 1|82 36:8 2|33 84:8 3|21 77:8 4|25 46:8 5|70 56:8 6|92 99:8 7|75 73:8 8|16 4:8 9|18 97:8 10|16 23:9 1|16 29:9 2|84 66:9 3|76 11:9 4|90 97:9 5|95 55:9 6|97 66:9 7|16 49:9 8|1 94:9 9|86 73:9 10|93 69:10 1|29 29:10 2|87 87:10 3|73 98:10 4|75 70:10 5|52 2:10 6|99 5:10 7|23 52:10 8|69 52:10 9|51 62:10 10</relation>
    <relation name="R222" arity="2" nbTuples="100" semantics="soft" defaultCost="infinity">77 57:1 1|94 88:1 2|39 65:1 3|15 79:1 4|47 82:1 5|42 5:1 6|3 12:1 7|68 52:1 8|79 59:1 9|49 76:1 10|83 74:2 1|72 18:2 2|84 80:2 3|60 17:2 4|88 10:2 5|100 49:2 6|29 69:2 7|4 66:2 8|15 5:2 9|93 30:2 10|88 4:3 1|59 54:3 2|14 52:3 3|29 10:3 4|76 75:3 5|57 89:3 6|57 6:3 7|78 47:3 8|25 81:3 9|59 87:3 10|93 27:4 1|2 15:4 2|99 48:4 3|43 7:4 4|100 9:4 5|48 20:4 6|61 36:4 7|69 90:4 8|54 69:4 9|17 59:4 10|26 38:5 1|38 3:5 2|64 21:5 3|34 14:5 4|88 22:5 5|47 38:5 6|71 86:5 7|33 63:5 8|81 46:5 9|99 11:5 10|96 96:6 1|30 53:6 2|16 53:6 3|37 73:6 4|64 96:6 5|70 61:6 6|23 31:6 7|100 22:6 8|82 56:6 9|46 55:6 10|67 90:7 1|22 73:7 2|17 41:7 3|38 4:7 4|24 91:7 5|18 33:7 6|1 3:7 7|23 23:7 8|46 32:7 9|45 84:7 10|84 4:8 1|45 41:8 2|34 74:8 3|6 76:8 4|82 65:8 5|53 29:8 6|14 60:8 7|54 65:8 8|14 6:8 9|41 23:8 10|79 66:9 1|12 82:9 2|12 40:9 3|54 42:9 4|31 82:9 5|8 84:9 6|50 7:9 7|39 71:9 8|58 10:9 9|96 34:9 10|39 80:10 1|54 60:10 2|8 36:10 3|11 29:10 4|57 79:10 5|71 77:10 6|64 2:10 7|86 46:10 8|37 62:10 9|30 88:10 10</relation>
    <relation name="R223" arity="2" nbTuples="100" semantics="soft" defaultCost="infinity">19 93:1 1|10 85:1 2|24 94:1 3|28 73:1 4|5 14:1 5|31 38:1 6|61 4:1 7|56 3:1 8|36 15:1 9|12 6:1 10|88 80:2 1|20 17:2 2|57 1:2 3|98 37:2 4|51 71:2 5|100 85:2 6|16 18:2 7|70 63:2 8|43 87:2 9|35 60:2 10|3 28:3 1|63 66:3 2|51 19:3 3|43 28:3 4|9 83:3 5|96 88:3 6|62 24:3 7|15 29:3 8|16 84:3 9|43 68:3 10|59 38:4 1|36 6:4 2|20 77:4 3|28 85:4 4|3 16:4 5|21 87:4 6|26 18:4 7|29 15:4 8|91 25:4 9|78 36:4 10|96 23:5 1|31 53:5 2|37 14:5 3|28 9:5 4|24 61:5 5|57 50:5 6|94 57:5 7|45 92:5 8|64 79:5 9|59 62:5 10|53 35:6 1|1 37:6 2|54 64:6 3|73 16:6 4|51 2:6 5|24 2:6 6|89 62:6 7|37 41:6 8|88 59:6 9|4 54:6 10|49 30:7 1|49 16:7 2|44 18:7 3|7 13:7 4|92 84:7 5|14 30:7 6|30 45:7 7|87 29:7 8|47 63:7 9|86 65:7 10|19 99:8 1|91 33:8 2|85 34:8 3|33 37:8 4|50 16:8 5|12 88:8 6|47 98:8 7|62 68:8 8|91 7:8 9|32 38:8 10|60 73:9 1|77 57:9 2|6 55:9 3|51 51:9 4|57 66:9 5|80 89:9 6|63 46:9 7|9 62:9 8|2 71:9 9|20 97:9 10|78 66:10 1|27 1:10 2|74 28:10 3|51 53:10 4|85 31:10 5|44 42:10 6|56 57:10 7|62 69:10 8|69 60:10 9|22 14:10 10</relation>
    <relation name="R224" arity="2" nbTuples="100" semantics="soft" defaultCost="infinity">55 42:1 1|80 30:1 2|16 91:1 3|27 60:1 4|14 19:1 5|74 83:1 6|43 98:1 7|34 24:1 8|28 11:1 9|92 59:1 10|40 70:2 1|98 28:2 2|56 3:2 3|18 7:2 4|25 52:2 5|98 43:2 6|87 54:2 7|47 54:2 8|79 63:2 9|36 75:2 10|14 78:3 1|80 34:3 2|41 36:3 3|54 23:3 4|24 62:3 5|13 42:3 6|56 49:3 7|6 79:3 8|92 87:3 9|75 7:3 10|21 47:4 1|87 75:4 2|55 74:4 3|18 92:4 4|62 59:4 5|13 97:4 6|100 70:4 7|76 59:4 8|37 78:4 9|2 19:4 10|79 44:5 1|54 71:5 2|66 41:5 3|5 39:5 4|54 73:5 5|1 5:5 6|5 42:5 7|79 1:5 8|24 18:5 9|78 95:5 10|36 59:6 1|98 47:6 2|86 26:6 3|33 51:6 4|28 67:6 5|63 35:6 6|36 13:6 7|46 3:6 8|2 91:6 9|39 11:6 10|16 15:7 1|94 62:7 2|98 100:7 3|31 18:7 4|50 2:7 5|54 25:7 6|22 60:7 7|91 91:7 8|40 6:7 9|54 33:7 10|35 85:8 1|97 64:8 2|4 93:8 3|17 80:8 4|98 64:8 5|68 82:8 6|80 86:8 7|94 28:8 8|96 51:8 9|89 13:8 10|36 29:9 1|39 63:9 2|95 40:9 3|73 79:9 4|45 36:9 5|100 23:9 6|13 70:9 7|69 65:9 8|25 69:9 9|31 58:9 10|7 24:10 1|5 81:10 2|57 32:10 3|21 13:10 4|2 27:10 5|26 74:10 6|14 97:10 7|27 47:10 8|23 49:10 9|55 9:10 10</relation>
    <relation name="R225" arity="2" nbTuples="100" semantics="soft" defaultCost="infinity">88 76:1 1|43 25:1 2|99 62:1 3|2 85:1 4|73 10:1 5|37 47:1 6|49 32:1 7|77 50:1 8|61 50:1 9|41 96:1 10|75 19:2 1|7 19:2 2|51 35:2 3|94 32:2 4|21 14:2 5|50 18:2 6|67 9:2 7|40 52:2 8|69 70:2 9|55 4:2 10|65 20:3 1|54 92:3 2|80 71:3 3|9 47:3 4|38 89:3 5|52 55:3 6|7 53:3 7|87 56:3 8|76 61:3 9|82 75:3 10|37 86:4 1|73 92:4 2|35 59:4 3|31 59:4 4|33 68:4 5|28 4:4 6|7 3:4 7|82 67:4 8|92 96:4 9|35 73:4 10|9 82:5 1|96 21:5 2|28 3:5 3|20 65:5 4|40 69:5 5|27 50:5 6|58 94:5 7|59 11:5 8|55 29:5 9|73 21:5 10|47 11:6 1|93 65:6 2|63 67:6 3|28 2:6 4|29 9:6 5|30 24:6 6|51 95:6 7|3 55:6 8|32 18:6 9|7 7:6 10|93 33:7 1|100 78:7 2|50 38:7 3|16 8:7 4|90 69:7 5|81 17:7 6|54 82:7 7|44 86:7 8|47 40:7 9|68 27:7 10|38 60:8 1|77 69:8 2|92 9:8 3|47 59:8 4|28 81:8 5|58 56:8 6|92 48:8 7|75 93:8 8|8 100:8 9|95 59:8 10|15 67:9 1|11 50:9 2|51 58:9 3|79 31:9 4|41 23:9 5|25 51:9 6|39 73:9 7|46 48:9 8|38 21:9 9|40 1:9 10|21 88:10 1|84 56:10 2|31 87:10 3|27 27:10 4|49 82:10 5|88 2:10 6|52 60:10 7|60 92:10 8|76 6:10 9|4 98:10 10</relation>
    <relation name="R226" arity="2" nbTuples="100" semantics="soft" defaultCost="infinity">40 54:1 1|80 55:1 2|18 93:1 3|6 2:1 4|18 72:1 5|42 69:1 6|11 55:1 7|15 8:1 8|95 83:1 9|51 18:1 10|12 67:2 1|52 68:2 2|34 83:2 3|88 45:2 4|23 100:2 5|59 13:2 6|15 14:2 7|1 21:2 8|53 64:2 9|61 23:2 10|66 3:3 1|3 56:3 2|23 51:3 3|43 71:3 4|42 40:3 5|3 51:3 6|96 7:3 7|55 54:3 8|91 26:3 9|73 40:3 10|85 66:4 1|76 55:4 2|12 43:4 3|3 76:4 4|55 26:4 5|12 29:4 6|10 30:4 7|23 60:4 8|57 53:4 9|84 3:4 10|10 71:5 1|76 16:5 2|22 40:5 3|48 4:5 4|62 32:5 5|84 51:5 6|14 53:5 7|56 97:5 8|67 88:5 9|28 67:5 10|46 44:6 1|39 73:6 2|8 48:6 3|40 15:6 4|68 27:6 5|74 11:6 6|43 53:6 7|89 93:6 8|8 21:6 9|67 29:6 10|29 6:7 1|84 36:7 2|18 20:7 3|72 79:7 4|49 77:7 5|52 62:7 6|47 56:7 7|11 59:7 8|85 61:7 9|49 47:7 10|66 34:8 1|80 40:8 2|54 11:8 3|8 65:8 4|86 87:8 5|51 43:8 6|85 63:8 7|55 9:8 8|67 64:8 9|99 2:8 10|30 12:9 1|19 69:9 2|7 47:9 3|25 1:9 4|19 33:9 5|31 52:9 6|45 63:9 7|50 79:9 8|95 33:9 9|93 54:9 10|32 47:10 1|94 30:10 2|13 87:10 3|48 25:10 4|42 57:10 5|69 50:10 6|76 96:10 7|96 88:10 8|44 51:10 9|63 99:10 10</relation>
    <relation name="R227" arity="2" nbTuples="100" semantics="soft" defaultCost="infinity">32 67:1 1|26 3:1 2|36 87:1 3|71 92:1 4|74 97:1 5|65 83:1 6|23 92:1 7|12 31:1 8|6 25:1 9|61 6:1 10|93 16:2 1|50 33:2 2|64 78:2 3|57 85:2 4|17 76:2 5|79 38:2 6|17 9:2 7|15 78:2 8|82 44:2 9|64 78:2 10|77 38:3 1|1 57:3 2|25 33:3 3|49 55:3 4|97 4:3 5|37 75:3 6|31 100:3 7|47 59:3 8|29 20:3 9|88 86:3 10|24 53:4 1|7 16:4 2|89 76:4 3|37 15:4 4|43 42:4 5|3 54:4 6|29 26:4 7|57 82:4 8|98 65:4 9|90 27:4 10|24 70:5 1|94 30:5 2|47 25:5 3|35 30:5 4|30 5:5 5|23 6:5 6|21 11:5 7|99 96:5 8|56 9:5 9|24 92:5 10|22 91:6 1|52 61:6 2|70 80:6 3|6 93:6 4|33 53:6 5|18 44:6 6|17 51:6 7|71 31:6 8|45 12:6 9|10 62:6 10|42 46:7 1|95 94:7 2|73 79:7 3|85 82:7 4|23 48:7 5|67 32:7 6|17 62:7 7|33 100:7 8|64 99:7 9|14 20:7 10|8 44:8 1|80 67:8 2|9 54:8 3|8 22:8 4|12 50:8 5|69 27:8 6|75 44:8 7|25 7:8 8|16 8:8 9|56 22:8 10|11 42:9 1|4 33:9 2|1 66:9 3|20 85:9 4|28 26:9 5|31 74:9 6|70 8:9 7|88 37:9 8|72 74:9 9|44 68:9 10|6 97:10 1|15 30:10 2|17 52:10 3|23 11:10 4|64 26:10 5|75 32:10 6|8 72:10 7|33 23:10 8|22 59:10 9|53 32:10 10</relation>
    <relation name="R228" arity="2" nbTuples="100" semantics="soft" defaultCost="infinity">90 28:1 1|14 56:1 2|50 96:1 3|42 9:1 4|83 42:1 5|45 27:1 6|72 92:1 7|85 99:1 8|4 79:1 9|25 2:1 10|21 6:2 1|13 51:2 2|48 6:2 3|49 37:2 4|30 75:2 5|78 64:2 6|65 6:2 7|65 93:2 8|91 32:2 9|75 23:2 10|3 83:3 1|52 42:3 2|79 4:3 3|4 7:3 4|8 5:3 5|47 53:3 6|33 73:3 7|11 16:3 8|3 76:3 9|10 27:3 10|33 85:4 1|18 41:4 2|64 32:4 3|9 100:4 4|10 22:4 5|30 89:4 6|96 12:4 7|61 53:4 8|91 98:4 9|64 20:4 10|62 33:5 1|69 93:5 2|58 26:5 3|61 62:5 4|11 83:5 5|24 86:5 6|68 72:5 7|62 23:5 8|25 9:5 9|82 67:5 10|77 94:6 1|52 100:6 2|64 47:6 3|21 47:6 4|49 29:6 5|28 61:6 6|97 58:6 7|39 1:6 8|60 87:6 9|20 51:6 10|27 25:7 1|63 9:7 2|13 43:7 3|79 50:7 4|65 49:7 5|56 68:7 6|31 59:7 7|17 75:7 8|7 54:7 9|60 18:7 10|93 64:8 1|60 13:8 2|12 67:8 3|11 30:8 4|31 78:8 5|44 25:8 6|93 48:8 7|99 65:8 8|4 59:8 9|65 50:8 10|64 92:9 1|78 100:9 2|6 100:9 3|76 20:9 4|10 6:9 5|38 65:9 6|98 21:9 7|77 34:9 8|69 57:9 9|96 57:9 10|41 21:10 1|46 76:10 2|42 28:10 3|71 9:10 4|95 89:10 5|4 74:10 6|70 31:10 7|43 38:10 8|98 84:10 9|28 19:10 10</relation>
    <relation name="R229" arity="2" nbTuples="100" semantics="soft" defaultCost="infinity">58 80:1 1|18 7:1 2|39 40:1 3|31 6:1 4|10 85:1 5|47 58:1 6|4 62:1 7|85 58:1 8|17 69:1 9|71 9:1 10|31 93:2 1|65 51:2 2|29 80:2 3|91 28:2 4|39 98:2 5|19 47:2 6|69 67:2 7|74 22:2 8|84 80:2 9|9 1:2 10|97 41:3 1|66 100:3 2|75 21:3 3|76 3:3 4|27 37:3 5|59 99:3 6|55 31:3 7|13 72:3 8|38 53:3 9|19 95:3 10|14 15:4 1|63 10:4 2|56 18:4 3|11 22:4 4|5 31:4 5|65 82:4 6|86 40:4 7|38 73:4 8|75 70:4 9|20 81:4 10|15 9:5 1|98 63:5 2|30 87:5 3|55 100:5 4|32 73:5 5|35 79:5 6|90 80:5 7|93 9:5 8|19 8:5 9|18 38:5 10|21 65:6 1|74 18:6 2|14 50:6 3|82 32:6 4|35 29:6 5|72 72:6 6|61 55:6 7|21 35:6 8|95 36:6 9|1 98:6 10|84 11:7 1|21 94:7 2|77 20:7 3|29 28:7 4|49 25:7 5|45 40:7 6|60 100:7 7|10 34:7 8|21 33:7 9|40 75:7 10|63 93:8 1|19 68:8 2|5 35:8 3|20 32:8 4|42 14:8 5|65 94:8 6|35 43:8 7|28 20:8 8|10 85:8 9|81 51:8 10|72 87:9 1|100 81:9 2|53 95:9 3|49 79:9 4|93 22:9 5|81 38:9 6|48 83:9 7|97 2:9 8|95 34:9 9|55 9:9 10|18 33:10 1|69 57:10 2|55 32:10 3|100 7:10 4|60 11:10 5|66 96:10 6|5 83:10 7|82 61:10 8|44 72:10 9|99 19:10 10</relation>
    <relation name="R230" arity="2" nbTuples="100" semantics="soft" defaultCost="infinity">27 17:1 1|33 20:1 2|76 19:1 3|20 97:1 4|67 12:1 5|95 35:1 6|51 8:1 7|97 8:1 8|19 42:1 9|14 15:1 10|64 4:2 1|61 87:2 2|46 37:2 3|23 21:2 4|36 54:2 5|58 65:2 6|27 3:2 7|42 34:2 8|76 24:2 9|45 47:2 10|35 82:3 1|83 2:3 2|6 15:3 3|51 54:3 4|14 69:3 5|54 76:3 6|88 56:3 7|75 35:3 8|88 3:3 9|71 62:3 10|48 38:4 1|83 8:4 2|21 2:4 3|49 75:4 4|95 43:4 5|54 11:4 6|25 15:4 7|22 55:4 8|59 70:4 9|49 44:4 10|70 3:5 1|100 75:5 2|7 80:5 3|41 57:5 4|49 75:5 5|88 84:5 6|14 89:5 7|7 1:5 8|4 42:5 9|6 25:5 10|91 97:6 1|66 47:6 2|18 66:6 3|88 41:6 4|1 41:6 5|41 53:6 6|14 11:6 7|52 68:6 8|16 76:6 9|48 13:6 10|40 32:7 1|74 54:7 2|89 56:7 3|55 43:7 4|7 56:7 5|99 69:7 6|53 61:7 7|73 60:7 8|25 27:7 9|70 96:7 10|65 71:8 1|46 88:8 2|54 45:8 3|75 13:8 4|63 14:8 5|79 74:8 6|50 3:8 7|24 2:8 8|98 19:8 9|9 7:8 10|88 2:9 1|11 52:9 2|52 56:9 3|97 81:9 4|89 10:9 5|34 46:9 6|79 42:9 7|24 24:9 8|79 81:9 9|65 31:9 10|8 51:10 1|94 5:10 2|56 54:10 3|95 31:10 4|91 57:10 5|79 85:10 6|53 11:10 7|100 47:10 8|8 82:10 9|80 66:10 10</relation>
    <relation name="R231" arity="2" nbTuples="100" semantics="soft" defaultCost="infinity">8 45:1 1|8 36:1 2|44 51:1 3|65 59:1 4|95 73:1 5|47 95:1 6|6 66:1 7|18 84:1 8|63 10:1 9|15 68:1 10|43 37:2 1|12 53:2 2|95 58:2 3|13 53:2 4|87 63:2 5|89 23:2 6|83 7:2 7|99 87:2 8|33 21:2 9|4 100:2 10|77 43:3 1|91 40:3 2|15 23:3 3|69 39:3 4|64 90:3 5|5 25:3 6|61 43:3 7|19 73:3 8|68 61:3 9|8 22:3 10|26 25:4 1|56 66:4 2|94 78:4 3|30 76:4 4|23 29:4 5|65 68:4 6|53 85:4 7|63 96:4 8|32 59:4 9|7 13:4 10|25 77:5 1|31 92:5 2|29 10:5 3|29 9:5 4|73 1:5 5|20 7:5 6|71 95:5 7|35 91:5 8|100 14:5 9|3 38:5 10|46 61:6 1|26 31:6 2|5 4:6 3|86 55:6 4|51 97:6 5|3 53:6 6|1 6:6 7|77 58:6 8|69 98:6 9|68 75:6 10|82 71:7 1|39 33:7 2|56 26:7 3|88 73:7 4|58 56:7 5|87 99:7 6|63 98:7 7|14 64:7 8|3 71:7 9|43 51:7 10|44 83:8 1|39 24:8 2|69 81:8 3|52 48:8 4|34 84:8 5|63 1:8 6|78 45:8 7|17 97:8 8|97 47:8 9|98 1:8 10|82 57:9 1|33 27:9 2|73 20:9 3|15 32:9 4|60 14:9 5|91 75:9 6|74 49:9 7|29 48:9 8|93 15:9 9|7 96:9 10|23 82:10 1|72 37:10 2|23 77:10 3|4 91:10 4|12 39:10 5|99 23:10 6|7 33:10 7|11 18:10 8|33 36:10 9|20 94:10 10</relation>
    <relation name="R232" arity="2" nbTuples="100" semantics="soft" defaultCost="infinity">13 20:1 1|6 9:1 2|26 98:1 3|69 69:1 4|8 95:1 5|97 32:1 6|19 87:1 7|37 63:1 8|53 23:1 9|97 53:1 10|66 33:2 1|40 25:2 2|96 40:2 3|74 92:2 4|17 43:2 5|92 41:2 6|25 75:2 7|58 88:2 8|65 22:2 9|8 40:2 10|33 75:3 1|47 3:3 2|53 43:3 3|64 43:3 4|94 88:3 5|33 37:3 6|45 39:3 7|71 32:3 8|59 83:3 9|46 31:3 10|89 4:4 1|55 50:4 2|20 21:4 3|98 85:4 4|21 34:4 5|48 41:4 6|9 92:4 7|57 13:4 8|98 35:4 9|25 89:4 10|7 97:5 1|85 13:5 2|52 91:5 3|50 36:5 4|6 40:5 5|36 30:5 6|8 59:5 7|12 71:5 8|38 40:5 9|84 24:5 10|100 35:6 1|63 14:6 2|58 1:6 3|29 92:6 4|81 12:6 5|88 62:6 6|54 92:6 7|4 93:6 8|28 26:6 9|80 47:6 10|21 13:7 1|75 76:7 2|55 51:7 3|86 28:7 4|13 65:7 5|20 14:7 6|12 98:7 7|49 30:7 8|73 50:7 9|16 86:7 10|24 29:8 1|73 89:8 2|93 57:8 3|69 74:8 4|93 83:8 5|70 69:8 6|57 13:8 7|82 56:8 8|83 87:8 9|87 61:8 10|80 14:9 1|32 12:9 2|35 84:9 3|100 76:9 4|28 62:9 5|97 78:9 6|7 14:9 7|27 8:9 8|95 59:9 9|72 17:9 10|27 28:10 1|19 2:10 2|67 58:10 3|49 82:10 4|98 17:10 5|3 75:10 6|6 51:10 7|57 6:10 8|96 76:10 9|98 73:10 10</relation>
    <relation name="R233" arity="2" nbTuples="100" semantics="soft" defaultCost="infinity">14 55:1 1|82 27:1 2|61 64:1 3|33 40:1 4|85 26:1 5|27 42:1 6|59 4:1 7|27 69:1 8|49 1:1 9|58 52:1 10|59 38:2 1|16 32:2 2|45 65:2 3|64 29:2 4|81 44:2 5|43 8:2 6|3 83:2 7|34 36:2 8|82 63:2 9|35 84:2 10|16 40:3 1|97 53:3 2|88 5:3 3|28 67:3 4|19 87:3 5|15 22:3 6|6 34:3 7|45 48:3 8|18 88:3 9|3 95:3 10|67 34:4 1|98 8:4 2|34 1:4 3|19 44:4 4|68 27:4 5|91 38:4 6|57 62:4 7|57 88:4 8|33 79:4 9|56 45:4 10|16 29:5 1|18 20:5 2|15 19:5 3|11 38:5 4|21 20:5 5|68 57:5 6|83 77:5 7|59 19:5 8|24 55:5 9|88 47:5 10|88 72:6 1|59 43:6 2|10 76:6 3|70 89:6 4|5 49:6 5|24 5:6 6|20 10:6 7|41 67:6 8|71 33:6 9|29 63:6 10|52 96:7 1|96 95:7 2|90 27:7 3|58 28:7 4|5 97:7 5|69 32:7 6|70 6:7 7|93 55:7 8|59 62:7 9|1 3:7 10|95 69:8 1|35 26:8 2|6 13:8 3|53 37:8 4|72 35:8 5|27 21:8 6|70 69:8 7|84 30:8 8|96 26:8 9|83 99:8 10|87 30:9 1|2 55:9 2|16 53:9 3|74 38:9 4|33 96:9 5|44 4:9 6|5 92:9 7|23 21:9 8|15 75:9 9|51 37:9 10|58 45:10 1|82 50:10 2|73 14:10 3|38 54:10 4|82 92:10 5|24 36:10 6|44 68:10 7|83 24:10 8|43 89:10 9|70 88:10 10</relation>
[truncated: 1,344,427 more chars]
