# Supplementary material for: A local cost simulation-based algorithm to solve distributed constraint optimization problems
Source: PeerJ Comput Sci. 2023 Mar 17;9:e1296. doi: 10.7717/peerj-cs.1296 (PMC10280401; doi:10.7717/peerj-cs.1296)
Supplement: Supplemental Information 1 [file peerj-cs-09-1296-s001.zip › code/DCOP_LCS/problem/ADCOP_70_10_0.6/RANDOM_ADCOP_70_10_density_0.6_8.xml]

<instance>
  <presentation name="instance8" type="ADCOP" benchmark="RandomDCOP" model="Simple" constraintModel="TKC" format="XDisCSP 1.0" />
  <agents nbAgents="70">
    <agent name="A1" id="1" description="Agent 1" />
    <agent name="A2" id="2" description="Agent 2" />
    <agent name="A3" id="3" description="Agent 3" />
    <agent name="A4" id="4" description="Agent 4" />
    <agent name="A5" id="5" description="Agent 5" />
    <agent name="A6" id="6" description="Agent 6" />
    <agent name="A7" id="7" description="Agent 7" />
    <agent name="A8" id="8" description="Agent 8" />
    <agent name="A9" id="9" description="Agent 9" />
    <agent name="A10" id="10" description="Agent 10" />
    <agent name="A11" id="11" description="Agent 11" />
    <agent name="A12" id="12" description="Agent 12" />
    <agent name="A13" id="13" description="Agent 13" />
    <agent name="A14" id="14" description="Agent 14" />
    <agent name="A15" id="15" description="Agent 15" />
    <agent name="A16" id="16" description="Agent 16" />
    <agent name="A17" id="17" description="Agent 17" />
    <agent name="A18" id="18" description="Agent 18" />
    <agent name="A19" id="19" description="Agent 19" />
    <agent name="A20" id="20" description="Agent 20" />
    <agent name="A21" id="21" description="Agent 21" />
    <agent name="A22" id="22" description="Agent 22" />
    <agent name="A23" id="23" description="Agent 23" />
    <agent name="A24" id="24" description="Agent 24" />
    <agent name="A25" id="25" description="Agent 25" />
    <agent name="A26" id="26" description="Agent 26" />
    <agent name="A27" id="27" description="Agent 27" />
    <agent name="A28" id="28" description="Agent 28" />
    <agent name="A29" id="29" description="Agent 29" />
    <agent name="A30" id="30" description="Agent 30" />
    <agent name="A31" id="31" description="Agent 31" />
    <agent name="A32" id="32" description="Agent 32" />
    <agent name="A33" id="33" description="Agent 33" />
    <agent name="A34" id="34" description="Agent 34" />
    <agent name="A35" id="35" description="Agent 35" />
    <agent name="A36" id="36" description="Agent 36" />
    <agent name="A37" id="37" description="Agent 37" />
    <agent name="A38" id="38" description="Agent 38" />
    <agent name="A39" id="39" description="Agent 39" />
    <agent name="A40" id="40" description="Agent 40" />
    <agent name="A41" id="41" description="Agent 41" />
    <agent name="A42" id="42" description="Agent 42" />
    <agent name="A43" id="43" description="Agent 43" />
    <agent name="A44" id="44" description="Agent 44" />
    <agent name="A45" id="45" description="Agent 45" />
    <agent name="A46" id="46" description="Agent 46" />
    <agent name="A47" id="47" description="Agent 47" />
    <agent name="A48" id="48" description="Agent 48" />
    <agent name="A49" id="49" description="Agent 49" />
    <agent name="A50" id="50" description="Agent 50" />
    <agent name="A51" id="51" description="Agent 51" />
    <agent name="A52" id="52" description="Agent 52" />
    <agent name="A53" id="53" description="Agent 53" />
    <agent name="A54" id="54" description="Agent 54" />
    <agent name="A55" id="55" description="Agent 55" />
    <agent name="A56" id="56" description="Agent 56" />
    <agent name="A57" id="57" description="Agent 57" />
    <agent name="A58" id="58" description="Agent 58" />
    <agent name="A59" id="59" description="Agent 59" />
    <agent name="A60" id="60" description="Agent 60" />
    <agent name="A61" id="61" description="Agent 61" />
    <agent name="A62" id="62" description="Agent 62" />
    <agent name="A63" id="63" description="Agent 63" />
    <agent name="A64" id="64" description="Agent 64" />
    <agent name="A65" id="65" description="Agent 65" />
    <agent name="A66" id="66" description="Agent 66" />
    <agent name="A67" id="67" description="Agent 67" />
    <agent name="A68" id="68" description="Agent 68" />
    <agent name="A69" id="69" description="Agent 69" />
    <agent name="A70" id="70" description="Agent 70" />
  </agents>
  <domains nbDomains="1">
    <domain name="D1" nbValues="10">1..10</domain>
  </domains>
  <variables nbVariables="70">
    <variable agent="A1" name="X1.1" id="1" domain="D1" description="variable 1.1" />
    <variable agent="A2" name="X2.1" id="1" domain="D1" description="variable 2.1" />
    <variable agent="A3" name="X3.1" id="1" domain="D1" description="variable 3.1" />
    <variable agent="A4" name="X4.1" id="1" domain="D1" description="variable 4.1" />
    <variable agent="A5" name="X5.1" id="1" domain="D1" description="variable 5.1" />
    <variable agent="A6" name="X6.1" id="1" domain="D1" description="variable 6.1" />
    <variable agent="A7" name="X7.1" id="1" domain="D1" description="variable 7.1" />
    <variable agent="A8" name="X8.1" id="1" domain="D1" description="variable 8.1" />
    <variable agent="A9" name="X9.1" id="1" domain="D1" description="variable 9.1" />
    <variable agent="A10" name="X10.1" id="1" domain="D1" description="variable 10.1" />
    <variable agent="A11" name="X11.1" id="1" domain="D1" description="variable 11.1" />
    <variable agent="A12" name="X12.1" id="1" domain="D1" description="variable 12.1" />
    <variable agent="A13" name="X13.1" id="1" domain="D1" description="variable 13.1" />
    <variable agent="A14" name="X14.1" id="1" domain="D1" description="variable 14.1" />
    <variable agent="A15" name="X15.1" id="1" domain="D1" description="variable 15.1" />
    <variable agent="A16" name="X16.1" id="1" domain="D1" description="variable 16.1" />
    <variable agent="A17" name="X17.1" id="1" domain="D1" description="variable 17.1" />
    <variable agent="A18" name="X18.1" id="1" domain="D1" description="variable 18.1" />
    <variable agent="A19" name="X19.1" id="1" domain="D1" description="variable 19.1" />
    <variable agent="A20" name="X20.1" id="1" domain="D1" description="variable 20.1" />
    <variable agent="A21" name="X21.1" id="1" domain="D1" description="variable 21.1" />
    <variable agent="A22" name="X22.1" id="1" domain="D1" description="variable 22.1" />
    <variable agent="A23" name="X23.1" id="1" domain="D1" description="variable 23.1" />
    <variable agent="A24" name="X24.1" id="1" domain="D1" description="variable 24.1" />
    <variable agent="A25" name="X25.1" id="1" domain="D1" description="variable 25.1" />
    <variable agent="A26" name="X26.1" id="1" domain="D1" description="variable 26.1" />
    <variable agent="A27" name="X27.1" id="1" domain="D1" description="variable 27.1" />
    <variable agent="A28" name="X28.1" id="1" domain="D1" description="variable 28.1" />
    <variable agent="A29" name="X29.1" id="1" domain="D1" description="variable 29.1" />
    <variable agent="A30" name="X30.1" id="1" domain="D1" description="variable 30.1" />
    <variable agent="A31" name="X31.1" id="1" domain="D1" description="variable 31.1" />
    <variable agent="A32" name="X32.1" id="1" domain="D1" description="variable 32.1" />
    <variable agent="A33" name="X33.1" id="1" domain="D1" description="variable 33.1" />
    <variable agent="A34" name="X34.1" id="1" domain="D1" description="variable 34.1" />
    <variable agent="A35" name="X35.1" id="1" domain="D1" description="variable 35.1" />
    <variable agent="A36" name="X36.1" id="1" domain="D1" description="variable 36.1" />
    <variable agent="A37" name="X37.1" id="1" domain="D1" description="variable 37.1" />
    <variable agent="A38" name="X38.1" id="1" domain="D1" description="variable 38.1" />
    <variable agent="A39" name="X39.1" id="1" domain="D1" description="variable 39.1" />
    <variable agent="A40" name="X40.1" id="1" domain="D1" description="variable 40.1" />
    <variable agent="A41" name="X41.1" id="1" domain="D1" description="variable 41.1" />
    <variable agent="A42" name="X42.1" id="1" domain="D1" description="variable 42.1" />
    <variable agent="A43" name="X43.1" id="1" domain="D1" description="variable 43.1" />
    <variable agent="A44" name="X44.1" id="1" domain="D1" description="variable 44.1" />
    <variable agent="A45" name="X45.1" id="1" domain="D1" description="variable 45.1" />
    <variable agent="A46" name="X46.1" id="1" domain="D1" description="variable 46.1" />
    <variable agent="A47" name="X47.1" id="1" domain="D1" description="variable 47.1" />
    <variable agent="A48" name="X48.1" id="1" domain="D1" description="variable 48.1" />
    <variable agent="A49" name="X49.1" id="1" domain="D1" description="variable 49.1" />
    <variable agent="A50" name="X50.1" id="1" domain="D1" description="variable 50.1" />
    <variable agent="A51" name="X51.1" id="1" domain="D1" description="variable 51.1" />
    <variable agent="A52" name="X52.1" id="1" domain="D1" description="variable 52.1" />
    <variable agent="A53" name="X53.1" id="1" domain="D1" description="variable 53.1" />
    <variable agent="A54" name="X54.1" id="1" domain="D1" description="variable 54.1" />
    <variable agent="A55" name="X55.1" id="1" domain="D1" description="variable 55.1" />
    <variable agent="A56" name="X56.1" id="1" domain="D1" description="variable 56.1" />
    <variable agent="A57" name="X57.1" id="1" domain="D1" description="variable 57.1" />
    <variable agent="A58" name="X58.1" id="1" domain="D1" description="variable 58.1" />
    <variable agent="A59" name="X59.1" id="1" domain="D1" description="variable 59.1" />
    <variable agent="A60" name="X60.1" id="1" domain="D1" description="variable 60.1" />
    <variable agent="A61" name="X61.1" id="1" domain="D1" description="variable 61.1" />
    <variable agent="A62" name="X62.1" id="1" domain="D1" description="variable 62.1" />
    <variable agent="A63" name="X63.1" id="1" domain="D1" description="variable 63.1" />
    <variable agent="A64" name="X64.1" id="1" domain="D1" description="variable 64.1" />
    <variable agent="A65" name="X65.1" id="1" domain="D1" description="variable 65.1" />
    <variable agent="A66" name="X66.1" id="1" domain="D1" description="variable 66.1" />
    <variable agent="A67" name="X67.1" id="1" domain="D1" description="variable 67.1" />
    <variable agent="A68" name="X68.1" id="1" domain="D1" description="variable 68.1" />
    <variable agent="A69" name="X69.1" id="1" domain="D1" description="variable 69.1" />
    <variable agent="A70" name="X70.1" id="1" domain="D1" description="variable 70.1" />
  </variables>
  <constraints nbConstraints="1449">
    <constraint name="C0" model="TKC" arity="2" scope="X19.1 X63.1" reference="R0" />
    <constraint name="C1" model="TKC" arity="2" scope="X4.1 X5.1" reference="R1" />
    <constraint name="C2" model="TKC" arity="2" scope="X5.1 X41.1" reference="R2" />
    <constraint name="C3" model="TKC" arity="2" scope="X1.1 X12.1" reference="R3" />
    <constraint name="C4" model="TKC" arity="2" scope="X34.1 X63.1" reference="R4" />
    <constraint name="C5" model="TKC" arity="2" scope="X5.1 X15.1" reference="R5" />
    <constraint name="C6" model="TKC" arity="2" scope="X32.1 X45.1" reference="R6" />
    <constraint name="C7" model="TKC" arity="2" scope="X17.1 X24.1" reference="R7" />
    <constraint name="C8" model="TKC" arity="2" scope="X10.1 X36.1" reference="R8" />
    <constraint name="C9" model="TKC" arity="2" scope="X36.1 X54.1" reference="R9" />
    <constraint name="C10" model="TKC" arity="2" scope="X38.1 X61.1" reference="R10" />
    <constraint name="C11" model="TKC" arity="2" scope="X13.1 X62.1" reference="R11" />
    <constraint name="C12" model="TKC" arity="2" scope="X8.1 X43.1" reference="R12" />
    <constraint name="C13" model="TKC" arity="2" scope="X10.1 X11.1" reference="R13" />
    <constraint name="C14" model="TKC" arity="2" scope="X15.1 X55.1" reference="R14" />
    <constraint name="C15" model="TKC" arity="2" scope="X9.1 X41.1" reference="R15" />
    <constraint name="C16" model="TKC" arity="2" scope="X9.1 X13.1" reference="R16" />
    <constraint name="C17" model="TKC" arity="2" scope="X57.1 X58.1" reference="R17" />
    <constraint name="C18" model="TKC" arity="2" scope="X27.1 X60.1" reference="R18" />
    <constraint name="C19" model="TKC" arity="2" scope="X1.1 X3.1" reference="R19" />
    <constraint name="C20" model="TKC" arity="2" scope="X10.1 X19.1" reference="R20" />
    <constraint name="C21" model="TKC" arity="2" scope="X14.1 X57.1" reference="R21" />
    <constraint name="C22" model="TKC" arity="2" scope="X39.1 X48.1" reference="R22" />
    <constraint name="C23" model="TKC" arity="2" scope="X27.1 X32.1" reference="R23" />
    <constraint name="C24" model="TKC" arity="2" scope="X36.1 X66.1" reference="R24" />
    <constraint name="C25" model="TKC" arity="2" scope="X6.1 X50.1" reference="R25" />
    <constraint name="C26" model="TKC" arity="2" scope="X28.1 X41.1" reference="R26" />
    <constraint name="C27" model="TKC" arity="2" scope="X35.1 X51.1" reference="R27" />
    <constraint name="C28" model="TKC" arity="2" scope="X10.1 X44.1" reference="R28" />
    <constraint name="C29" model="TKC" arity="2" scope="X65.1 X68.1" reference="R29" />
    <constraint name="C30" model="TKC" arity="2" scope="X16.1 X57.1" reference="R30" />
    <constraint name="C31" model="TKC" arity="2" scope="X12.1 X53.1" reference="R31" />
    <constraint name="C32" model="TKC" arity="2" scope="X29.1 X43.1" reference="R32" />
    <constraint name="C33" model="TKC" arity="2" scope="X18.1 X41.1" reference="R33" />
    <constraint name="C34" model="TKC" arity="2" scope="X24.1 X34.1" reference="R34" />
    <constraint name="C35" model="TKC" arity="2" scope="X18.1 X32.1" reference="R35" />
    <constraint name="C36" model="TKC" arity="2" scope="X11.1 X30.1" reference="R36" />
    <constraint name="C37" model="TKC" arity="2" scope="X23.1 X54.1" reference="R37" />
    <constraint name="C38" model="TKC" arity="2" scope="X28.1 X63.1" reference="R38" />
    <constraint name="C39" model="TKC" arity="2" scope="X47.1 X53.1" reference="R39" />
    <constraint name="C40" model="TKC" arity="2" scope="X15.1 X21.1" reference="R40" />
    <constraint name="C41" model="TKC" arity="2" scope="X29.1 X35.1" reference="R41" />
    <constraint name="C42" model="TKC" arity="2" scope="X25.1 X56.1" reference="R42" />
    <constraint name="C43" model="TKC" arity="2" scope="X46.1 X47.1" reference="R43" />
    <constraint name="C44" model="TKC" arity="2" scope="X26.1 X64.1" reference="R44" />
    <constraint name="C45" model="TKC" arity="2" scope="X3.1 X59.1" reference="R45" />
    <constraint name="C46" model="TKC" arity="2" scope="X10.1 X47.1" reference="R46" />
    <constraint name="C47" model="TKC" arity="2" scope="X13.1 X61.1" reference="R47" />
    <constraint name="C48" model="TKC" arity="2" scope="X50.1 X68.1" reference="R48" />
    <constraint name="C49" model="TKC" arity="2" scope="X5.1 X39.1" reference="R49" />
    <constraint name="C50" model="TKC" arity="2" scope="X2.1 X35.1" reference="R50" />
    <constraint name="C51" model="TKC" arity="2" scope="X6.1 X34.1" reference="R51" />
    <constraint name="C52" model="TKC" arity="2" scope="X31.1 X63.1" reference="R52" />
    <constraint name="C53" model="TKC" arity="2" scope="X20.1 X52.1" reference="R53" />
    <constraint name="C54" model="TKC" arity="2" scope="X32.1 X67.1" reference="R54" />
    <constraint name="C55" model="TKC" arity="2" scope="X25.1 X41.1" reference="R55" />
    <constraint name="C56" model="TKC" arity="2" scope="X20.1 X63.1" reference="R56" />
    <constraint name="C57" model="TKC" arity="2" scope="X43.1 X58.1" reference="R57" />
    <constraint name="C58" model="TKC" arity="2" scope="X4.1 X14.1" reference="R58" />
    <constraint name="C59" model="TKC" arity="2" scope="X55.1 X70.1" reference="R59" />
    <constraint name="C60" model="TKC" arity="2" scope="X49.1 X50.1" reference="R60" />
    <constraint name="C61" model="TKC" arity="2" scope="X42.1 X60.1" reference="R61" />
    <constraint name="C62" model="TKC" arity="2" scope="X47.1 X64.1" reference="R62" />
    <constraint name="C63" model="TKC" arity="2" scope="X20.1 X33.1" reference="R63" />
    <constraint name="C64" model="TKC" arity="2" scope="X4.1 X69.1" reference="R64" />
    <constraint name="C65" model="TKC" arity="2" scope="X37.1 X41.1" reference="R65" />
    <constraint name="C66" model="TKC" arity="2" scope="X2.1 X40.1" reference="R66" />
    <constraint name="C67" model="TKC" arity="2" scope="X22.1 X59.1" reference="R67" />
    <constraint name="C68" model="TKC" arity="2" scope="X7.1 X48.1" reference="R68" />
    <constraint name="C69" model="TKC" arity="2" scope="X8.1 X56.1" reference="R69" />
    <constraint name="C70" model="TKC" arity="2" scope="X21.1 X38.1" reference="R70" />
    <constraint name="C71" model="TKC" arity="2" scope="X20.1 X28.1" reference="R71" />
    <constraint name="C72" model="TKC" arity="2" scope="X16.1 X65.1" reference="R72" />
    <constraint name="C73" model="TKC" arity="2" scope="X20.1 X46.1" reference="R73" />
    <constraint name="C74" model="TKC" arity="2" scope="X20.1 X60.1" reference="R74" />
    <constraint name="C75" model="TKC" arity="2" scope="X56.1 X59.1" reference="R75" />
    <constraint name="C76" model="TKC" arity="2" scope="X12.1 X47.1" reference="R76" />
    <constraint name="C77" model="TKC" arity="2" scope="X12.1 X42.1" reference="R77" />
    <constraint name="C78" model="TKC" arity="2" scope="X2.1 X43.1" reference="R78" />
    <constraint name="C79" model="TKC" arity="2" scope="X6.1 X19.1" reference="R79" />
    <constraint name="C80" model="TKC" arity="2" scope="X9.1 X55.1" reference="R80" />
    <constraint name="C81" model="TKC" arity="2" scope="X4.1 X70.1" reference="R81" />
    <constraint name="C82" model="TKC" arity="2" scope="X37.1 X70.1" reference="R82" />
    <constraint name="C83" model="TKC" arity="2" scope="X43.1 X67.1" reference="R83" />
    <constraint name="C84" model="TKC" arity="2" scope="X11.1 X54.1" reference="R84" />
    <constraint name="C85" model="TKC" arity="2" scope="X1.1 X14.1" reference="R85" />
    <constraint name="C86" model="TKC" arity="2" scope="X24.1 X46.1" reference="R86" />
    <constraint name="C87" model="TKC" arity="2" scope="X38.1 X50.1" reference="R87" />
    <constraint name="C88" model="TKC" arity="2" scope="X21.1 X64.1" reference="R88" />
    <constraint name="C89" model="TKC" arity="2" scope="X57.1 X63.1" reference="R89" />
    <constraint name="C90" model="TKC" arity="2" scope="X19.1 X22.1" reference="R90" />
    <constraint name="C91" model="TKC" arity="2" scope="X35.1 X39.1" reference="R91" />
    <constraint name="C92" model="TKC" arity="2" scope="X11.1 X32.1" reference="R92" />
    <constraint name="C93" model="TKC" arity="2" scope="X17.1 X48.1" reference="R93" />
    <constraint name="C94" model="TKC" arity="2" scope="X52.1 X57.1" reference="R94" />
    <constraint name="C95" model="TKC" arity="2" scope="X27.1 X68.1" reference="R95" />
    <constraint name="C96" model="TKC" arity="2" scope="X1.1 X44.1" reference="R96" />
    <constraint name="C97" model="TKC" arity="2" scope="X23.1 X58.1" reference="R97" />
    <constraint name="C98" model="TKC" arity="2" scope="X19.1 X68.1" reference="R98" />
    <constraint name="C99" model="TKC" arity="2" scope="X41.1 X43.1" reference="R99" />
    <constraint name="C100" model="TKC" arity="2" scope="X4.1 X44.1" reference="R100" />
    <constraint name="C101" model="TKC" arity="2" scope="X29.1 X46.1" reference="R101" />
    <constraint name="C102" model="TKC" arity="2" scope="X21.1 X66.1" reference="R102" />
    <constraint name="C103" model="TKC" arity="2" scope="X19.1 X51.1" reference="R103" />
    <constraint name="C104" model="TKC" arity="2" scope="X24.1 X25.1" reference="R104" />
    <constraint name="C105" model="TKC" arity="2" scope="X4.1 X18.1" reference="R105" />
    <constraint name="C106" model="TKC" arity="2" scope="X47.1 X54.1" reference="R106" />
    <constraint name="C107" model="TKC" arity="2" scope="X5.1 X12.1" reference="R107" />
    <constraint name="C108" model="TKC" arity="2" scope="X35.1 X37.1" reference="R108" />
    <constraint name="C109" model="TKC" arity="2" scope="X18.1 X67.1" reference="R109" />
    <constraint name="C110" model="TKC" arity="2" scope="X1.1 X70.1" reference="R110" />
    <constraint name="C111" model="TKC" arity="2" scope="X40.1 X69.1" reference="R111" />
    <constraint name="C112" model="TKC" arity="2" scope="X22.1 X58.1" reference="R112" />
    <constraint name="C113" model="TKC" arity="2" scope="X43.1 X60.1" reference="R113" />
    <constraint name="C114" model="TKC" arity="2" scope="X6.1 X10.1" reference="R114" />
    <constraint name="C115" model="TKC" arity="2" scope="X26.1 X56.1" reference="R115" />
    <constraint name="C116" model="TKC" arity="2" scope="X25.1 X58.1" reference="R116" />
    <constraint name="C117" model="TKC" arity="2" scope="X16.1 X47.1" reference="R117" />
    <constraint name="C118" model="TKC" arity="2" scope="X41.1 X55.1" reference="R118" />
    <constraint name="C119" model="TKC" arity="2" scope="X24.1 X56.1" reference="R119" />
    <constraint name="C120" model="TKC" arity="2" scope="X34.1 X66.1" reference="R120" />
    <constraint name="C121" model="TKC" arity="2" scope="X59.1 X61.1" reference="R121" />
    <constraint name="C122" model="TKC" arity="2" scope="X27.1 X46.1" reference="R122" />
    <constraint name="C123" model="TKC" arity="2" scope="X6.1 X48.1" reference="R123" />
    <constraint name="C124" model="TKC" arity="2" scope="X3.1 X10.1" reference="R124" />
    <constraint name="C125" model="TKC" arity="2" scope="X12.1 X64.1" reference="R125" />
    <constraint name="C126" model="TKC" arity="2" scope="X16.1 X64.1" reference="R126" />
    <constraint name="C127" model="TKC" arity="2" scope="X34.1 X47.1" reference="R127" />
    <constraint name="C128" model="TKC" arity="2" scope="X52.1 X67.1" reference="R128" />
    <constraint name="C129" model="TKC" arity="2" scope="X4.1 X57.1" reference="R129" />
    <constraint name="C130" model="TKC" arity="2" scope="X4.1 X67.1" reference="R130" />
    <constraint name="C131" model="TKC" arity="2" scope="X4.1 X15.1" reference="R131" />
    <constraint name="C132" model="TKC" arity="2" scope="X8.1 X21.1" reference="R132" />
    <constraint name="C133" model="TKC" arity="2" scope="X53.1 X67.1" reference="R133" />
    <constraint name="C134" model="TKC" arity="2" scope="X18.1 X38.1" reference="R134" />
    <constraint name="C135" model="TKC" arity="2" scope="X19.1 X64.1" reference="R135" />
    <constraint name="C136" model="TKC" arity="2" scope="X39.1 X44.1" reference="R136" />
    <constraint name="C137" model="TKC" arity="2" scope="X35.1 X54.1" reference="R137" />
    <constraint name="C138" model="TKC" arity="2" scope="X17.1 X57.1" reference="R138" />
    <constraint name="C139" model="TKC" arity="2" scope="X1.1 X38.1" reference="R139" />
    <constraint name="C140" model="TKC" arity="2" scope="X43.1 X55.1" reference="R140" />
    <constraint name="C141" model="TKC" arity="2" scope="X27.1 X55.1" reference="R141" />
    <constraint name="C142" model="TKC" arity="2" scope="X36.1 X67.1" reference="R142" />
    <constraint name="C143" model="TKC" arity="2" scope="X48.1 X62.1" reference="R143" />
    <constraint name="C144" model="TKC" arity="2" scope="X52.1 X55.1" reference="R144" />
    <constraint name="C145" model="TKC" arity="2" scope="X7.1 X67.1" reference="R145" />
    <constraint name="C146" model="TKC" arity="2" scope="X35.1 X62.1" reference="R146" />
    <constraint name="C147" model="TKC" arity="2" scope="X55.1 X63.1" reference="R147" />
    <constraint name="C148" model="TKC" arity="2" scope="X4.1 X53.1" reference="R148" />
    <constraint name="C149" model="TKC" arity="2" scope="X54.1 X57.1" reference="R149" />
    <constraint name="C150" model="TKC" arity="2" scope="X22.1 X28.1" reference="R150" />
    <constraint name="C151" model="TKC" arity="2" scope="X12.1 X37.1" reference="R151" />
    <constraint name="C152" model="TKC" arity="2" scope="X12.1 X34.1" reference="R152" />
    <constraint name="C153" model="TKC" arity="2" scope="X49.1 X57.1" reference="R153" />
    <constraint name="C154" model="TKC" arity="2" scope="X31.1 X36.1" reference="R154" />
    <constraint name="C155" model="TKC" arity="2" scope="X10.1 X54.1" reference="R155" />
    <constraint name="C156" model="TKC" arity="2" scope="X42.1 X59.1" reference="R156" />
    <constraint name="C157" model="TKC" arity="2" scope="X41.1 X62.1" reference="R157" />
    <constraint name="C158" model="TKC" arity="2" scope="X5.1 X49.1" reference="R158" />
    <constraint name="C159" model="TKC" arity="2" scope="X6.1 X29.1" reference="R159" />
    <constraint name="C160" model="TKC" arity="2" scope="X4.1 X36.1" reference="R160" />
    <constraint name="C161" model="TKC" arity="2" scope="X17.1 X50.1" reference="R161" />
    <constraint name="C162" model="TKC" arity="2" scope="X29.1 X30.1" reference="R162" />
    <constraint name="C163" model="TKC" arity="2" scope="X35.1 X50.1" reference="R163" />
    <constraint name="C164" model="TKC" arity="2" scope="X9.1 X30.1" reference="R164" />
    <constraint name="C165" model="TKC" arity="2" scope="X5.1 X63.1" reference="R165" />
    <constraint name="C166" model="TKC" arity="2" scope="X1.1 X35.1" reference="R166" />
    <constraint name="C167" model="TKC" arity="2" scope="X68.1 X70.1" reference="R167" />
    <constraint name="C168" model="TKC" arity="2" scope="X15.1 X49.1" reference="R168" />
    <constraint name="C169" model="TKC" arity="2" scope="X15.1 X40.1" reference="R169" />
    <constraint name="C170" model="TKC" arity="2" scope="X18.1 X63.1" reference="R170" />
    <constraint name="C171" model="TKC" arity="2" scope="X3.1 X19.1" reference="R171" />
    <constraint name="C172" model="TKC" arity="2" scope="X10.1 X31.1" reference="R172" />
    <constraint name="C173" model="TKC" arity="2" scope="X1.1 X47.1" reference="R173" />
    <constraint name="C174" model="TKC" arity="2" scope="X50.1 X67.1" reference="R174" />
    <constraint name="C175" model="TKC" arity="2" scope="X7.1 X20.1" reference="R175" />
    <constraint name="C176" model="TKC" arity="2" scope="X3.1 X40.1" reference="R176" />
    <constraint name="C177" model="TKC" arity="2" scope="X2.1 X65.1" reference="R177" />
    <constraint name="C178" model="TKC" arity="2" scope="X31.1 X53.1" reference="R178" />
    <constraint name="C179" model="TKC" arity="2" scope="X18.1 X23.1" reference="R179" />
    <constraint name="C180" model="TKC" arity="2" scope="X16.1 X36.1" reference="R180" />
    <constraint name="C181" model="TKC" arity="2" scope="X33.1 X42.1" reference="R181" />
    <constraint name="C182" model="TKC" arity="2" scope="X38.1 X64.1" reference="R182" />
    <constraint name="C183" model="TKC" arity="2" scope="X18.1 X62.1" reference="R183" />
    <constraint name="C184" model="TKC" arity="2" scope="X28.1 X33.1" reference="R184" />
    <constraint name="C185" model="TKC" arity="2" scope="X55.1 X58.1" reference="R185" />
    <constraint name="C186" model="TKC" arity="2" scope="X3.1 X35.1" reference="R186" />
    <constraint name="C187" model="TKC" arity="2" scope="X34.1 X57.1" reference="R187" />
    <constraint name="C188" model="TKC" arity="2" scope="X29.1 X55.1" reference="R188" />
    <constraint name="C189" model="TKC" arity="2" scope="X22.1 X67.1" reference="R189" />
    <constraint name="C190" model="TKC" arity="2" scope="X48.1 X53.1" reference="R190" />
    <constraint name="C191" model="TKC" arity="2" scope="X4.1 X55.1" reference="R191" />
    <constraint name="C192" model="TKC" arity="2" scope="X19.1 X66.1" reference="R192" />
    <constraint name="C193" model="TKC" arity="2" scope="X7.1 X8.1" reference="R193" />
    <constraint name="C194" model="TKC" arity="2" scope="X21.1 X63.1" reference="R194" />
    <constraint name="C195" model="TKC" arity="2" scope="X12.1 X67.1" reference="R195" />
    <constraint name="C196" model="TKC" arity="2" scope="X1.1 X45.1" reference="R196" />
    <constraint name="C197" model="TKC" arity="2" scope="X38.1 X52.1" reference="R197" />
    <constraint name="C198" model="TKC" arity="2" scope="X33.1 X34.1" reference="R198" />
    <constraint name="C199" model="TKC" arity="2" scope="X53.1 X55.1" reference="R199" />
    <constraint name="C200" model="TKC" arity="2" scope="X19.1 X26.1" reference="R200" />
    <constraint name="C201" model="TKC" arity="2" scope="X9.1 X29.1" reference="R201" />
    <constraint name="C202" model="TKC" arity="2" scope="X2.1 X55.1" reference="R202" />
    <constraint name="C203" model="TKC" arity="2" scope="X5.1 X9.1" reference="R203" />
    <constraint name="C204" model="TKC" arity="2" scope="X25.1 X47.1" reference="R204" />
    <constraint name="C205" model="TKC" arity="2" scope="X24.1 X65.1" reference="R205" />
    <constraint name="C206" model="TKC" arity="2" scope="X41.1 X63.1" reference="R206" />
    <constraint name="C207" model="TKC" arity="2" scope="X37.1 X42.1" reference="R207" />
    <constraint name="C208" model="TKC" arity="2" scope="X23.1 X32.1" reference="R208" />
    <constraint name="C209" model="TKC" arity="2" scope="X12.1 X29.1" reference="R209" />
    <constraint name="C210" model="TKC" arity="2" scope="X15.1 X30.1" reference="R210" />
    <constraint name="C211" model="TKC" arity="2" scope="X1.1 X58.1" reference="R211" />
    <constraint name="C212" model="TKC" arity="2" scope="X2.1 X42.1" reference="R212" />
    <constraint name="C213" model="TKC" arity="2" scope="X41.1 X51.1" reference="R213" />
    <constraint name="C214" model="TKC" arity="2" scope="X15.1 X29.1" reference="R214" />
    <constraint name="C215" model="TKC" arity="2" scope="X17.1 X32.1" reference="R215" />
    <constraint name="C216" model="TKC" arity="2" scope="X42.1 X46.1" reference="R216" />
    <constraint name="C217" model="TKC" arity="2" scope="X33.1 X60.1" reference="R217" />
    <constraint name="C218" model="TKC" arity="2" scope="X20.1 X49.1" reference="R218" />
    <constraint name="C219" model="TKC" arity="2" scope="X5.1 X65.1" reference="R219" />
    <constraint name="C220" model="TKC" arity="2" scope="X26.1 X32.1" reference="R220" />
    <constraint name="C221" model="TKC" arity="2" scope="X40.1 X41.1" reference="R221" />
    <constraint name="C222" model="TKC" arity="2" scope="X14.1 X67.1" reference="R222" />
    <constraint name="C223" model="TKC" arity="2" scope="X8.1 X18.1" reference="R223" />
    <constraint name="C224" model="TKC" arity="2" scope="X26.1 X33.1" reference="R224" />
    <constraint name="C225" model="TKC" arity="2" scope="X12.1 X13.1" reference="R225" />
    <constraint name="C226" model="TKC" arity="2" scope="X67.1 X68.1" reference="R226" />
    <constraint name="C227" model="TKC" arity="2" scope="X16.1 X43.1" reference="R227" />
    <constraint name="C228" model="TKC" arity="2" scope="X11.1 X31.1" reference="R228" />
    <constraint name="C229" model="TKC" arity="2" scope="X31.1 X42.1" reference="R229" />
    <constraint name="C230" model="TKC" arity="2" scope="X23.1 X42.1" reference="R230" />
    <constraint name="C231" model="TKC" arity="2" scope="X39.1 X42.1" reference="R231" />
    <constraint name="C232" model="TKC" arity="2" scope="X2.1 X12.1" reference="R232" />
    <constraint name="C233" model="TKC" arity="2" scope="X40.1 X49.1" reference="R233" />
    <constraint name="C234" model="TKC" arity="2" scope="X4.1 X33.1" reference="R234" />
    <constraint name="C235" model="TKC" arity="2" scope="X25.1 X52.1" reference="R235" />
    <constraint name="C236" model="TKC" arity="2" scope="X32.1 X66.1" reference="R236" />
    <constraint name="C237" model="TKC" arity="2" scope="X21.1 X37.1" reference="R237" />
    <constraint name="C238" model="TKC" arity="2" scope="X8.1 X34.1" reference="R238" />
    <constraint name="C239" model="TKC" arity="2" scope="X2.1 X39.1" reference="R239" />
    <constraint name="C240" model="TKC" arity="2" scope="X17.1 X59.1" reference="R240" />
    <constraint name="C241" model="TKC" arity="2" scope="X16.1 X54.1" reference="R241" />
    <constraint name="C242" model="TKC" arity="2" scope="X16.1 X26.1" reference="R242" />
    <constraint name="C243" model="TKC" arity="2" scope="X27.1 X57.1" reference="R243" />
    <constraint name="C244" model="TKC" arity="2" scope="X22.1 X62.1" reference="R244" />
    <constraint name="C245" model="TKC" arity="2" scope="X4.1 X21.1" reference="R245" />
    <constraint name="C246" model="TKC" arity="2" scope="X34.1 X70.1" reference="R246" />
    <constraint name="C247" model="TKC" arity="2" scope="X16.1 X40.1" reference="R247" />
    <constraint name="C248" model="TKC" arity="2" scope="X11.1 X41.1" reference="R248" />
    <constraint name="C249" model="TKC" arity="2" scope="X38.1 X46.1" reference="R249" />
    <constraint name="C250" model="TKC" arity="2" scope="X5.1 X45.1" reference="R250" />
    <constraint name="C251" model="TKC" arity="2" scope="X30.1 X62.1" reference="R251" />
    <constraint name="C252" model="TKC" arity="2" scope="X36.1 X57.1" reference="R252" />
    <constraint name="C253" model="TKC" arity="2" scope="X57.1 X61.1" reference="R253" />
    <constraint name="C254" model="TKC" arity="2" scope="X32.1 X35.1" reference="R254" />
    <constraint name="C255" model="TKC" arity="2" scope="X61.1 X69.1" reference="R255" />
    <constraint name="C256" model="TKC" arity="2" scope="X47.1 X61.1" reference="R256" />
    <constraint name="C257" model="TKC" arity="2" scope="X54.1 X56.1" reference="R257" />
    <constraint name="C258" model="TKC" arity="2" scope="X12.1 X23.1" reference="R258" />
    <constraint name="C259" model="TKC" arity="2" scope="X11.1 X67.1" reference="R259" />
    <constraint name="C260" model="TKC" arity="2" scope="X37.1 X66.1" reference="R260" />
    <constraint name="C261" model="TKC" arity="2" scope="X20.1 X59.1" reference="R261" />
    <constraint name="C262" model="TKC" arity="2" scope="X15.1 X48.1" reference="R262" />
    <constraint name="C263" model="TKC" arity="2" scope="X11.1 X57.1" reference="R263" />
    <constraint name="C264" model="TKC" arity="2" scope="X3.1 X21.1" reference="R264" />
    <constraint name="C265" model="TKC" arity="2" scope="X14.1 X35.1" reference="R265" />
    <constraint name="C266" model="TKC" arity="2" scope="X39.1 X41.1" reference="R266" />
    <constraint name="C267" model="TKC" arity="2" scope="X45.1 X52.1" reference="R267" />
    <constraint name="C268" model="TKC" arity="2" scope="X39.1 X64.1" reference="R268" />
    <constraint name="C269" model="TKC" arity="2" scope="X28.1 X42.1" reference="R269" />
    <constraint name="C270" model="TKC" arity="2" scope="X55.1 X67.1" reference="R270" />
    <constraint name="C271" model="TKC" arity="2" scope="X31.1 X67.1" reference="R271" />
    <constraint name="C272" model="TKC" arity="2" scope="X40.1 X70.1" reference="R272" />
    <constraint name="C273" model="TKC" arity="2" scope="X2.1 X60.1" reference="R273" />
    <constraint name="C274" model="TKC" arity="2" scope="X27.1 X43.1" reference="R274" />
    <constraint name="C275" model="TKC" arity="2" scope="X34.1 X61.1" reference="R275" />
    <constraint name="C276" model="TKC" arity="2" scope="X34.1 X62.1" reference="R276" />
    <constraint name="C277" model="TKC" arity="2" scope="X27.1 X34.1" reference="R277" />
    <constraint name="C278" model="TKC" arity="2" scope="X1.1 X56.1" reference="R278" />
    <constraint name="C279" model="TKC" arity="2" scope="X43.1 X48.1" reference="R279" />
    <constraint name="C280" model="TKC" arity="2" scope="X4.1 X56.1" reference="R280" />
    <constraint name="C281" model="TKC" arity="2" scope="X8.1 X26.1" reference="R281" />
    <constraint name="C282" model="TKC" arity="2" scope="X32.1 X65.1" reference="R282" />
    <constraint name="C283" model="TKC" arity="2" scope="X11.1 X20.1" reference="R283" />
    <constraint name="C284" model="TKC" arity="2" scope="X6.1 X63.1" reference="R284" />
    <constraint name="C285" model="TKC" arity="2" scope="X50.1 X63.1" reference="R285" />
    <constraint name="C286" model="TKC" arity="2" scope="X1.1 X28.1" reference="R286" />
    <constraint name="C287" model="TKC" arity="2" scope="X6.1 X21.1" reference="R287" />
    <constraint name="C288" model="TKC" arity="2" scope="X17.1 X46.1" reference="R288" />
    <constraint name="C289" model="TKC" arity="2" scope="X7.1 X53.1" reference="R289" />
    <constraint name="C290" model="TKC" arity="2" scope="X19.1 X34.1" reference="R290" />
    <constraint name="C291" model="TKC" arity="2" scope="X63.1 X64.1" reference="R291" />
    <constraint name="C292" model="TKC" arity="2" scope="X41.1 X69.1" reference="R292" />
    <constraint name="C293" model="TKC" arity="2" scope="X3.1 X7.1" reference="R293" />
    <constraint name="C294" model="TKC" arity="2" scope="X12.1 X39.1" reference="R294" />
    <constraint name="C295" model="TKC" arity="2" scope="X62.1 X68.1" reference="R295" />
    <constraint name="C296" model="TKC" arity="2" scope="X7.1 X39.1" reference="R296" />
    <constraint name="C297" model="TKC" arity="2" scope="X21.1 X61.1" reference="R297" />
    <constraint name="C298" model="TKC" arity="2" scope="X20.1 X35.1" reference="R298" />
    <constraint name="C299" model="TKC" arity="2" scope="X32.1 X52.1" reference="R299" />
    <constraint name="C300" model="TKC" arity="2" scope="X31.1 X66.1" reference="R300" />
    <constraint name="C301" model="TKC" arity="2" scope="X7.1 X13.1" reference="R301" />
    <constraint name="C302" model="TKC" arity="2" scope="X5.1 X10.1" reference="R302" />
    <constraint name="C303" model="TKC" arity="2" scope="X1.1 X36.1" reference="R303" />
    <constraint name="C304" model="TKC" arity="2" scope="X40.1 X57.1" reference="R304" />
    <constraint name="C305" model="TKC" arity="2" scope="X15.1 X64.1" reference="R305" />
    <constraint name="C306" model="TKC" arity="2" scope="X8.1 X50.1" reference="R306" />
    <constraint name="C307" model="TKC" arity="2" scope="X7.1 X25.1" reference="R307" />
    <constraint name="C308" model="TKC" arity="2" scope="X57.1 X59.1" reference="R308" />
    <constraint name="C309" model="TKC" arity="2" scope="X31.1 X68.1" reference="R309" />
    <constraint name="C310" model="TKC" arity="2" scope="X11.1 X17.1" reference="R310" />
    <constraint name="C311" model="TKC" arity="2" scope="X10.1 X25.1" reference="R311" />
    <constraint name="C312" model="TKC" arity="2" scope="X40.1 X58.1" reference="R312" />
    <constraint name="C313" model="TKC" arity="2" scope="X26.1 X42.1" reference="R313" />
    <constraint name="C314" model="TKC" arity="2" scope="X33.1 X66.1" reference="R314" />
    <constraint name="C315" model="TKC" arity="2" scope="X19.1 X54.1" reference="R315" />
    <constraint name="C316" model="TKC" arity="2" scope="X14.1 X22.1" reference="R316" />
    <constraint name="C317" model="TKC" arity="2" scope="X18.1 X55.1" reference="R317" />
    <constraint name="C318" model="TKC" arity="2" scope="X7.1 X12.1" reference="R318" />
    <constraint name="C319" model="TKC" arity="2" scope="X9.1 X64.1" reference="R319" />
    <constraint name="C320" model="TKC" arity="2" scope="X41.1 X60.1" reference="R320" />
    <constraint name="C321" model="TKC" arity="2" scope="X1.1 X23.1" reference="R321" />
    <constraint name="C322" model="TKC" arity="2" scope="X4.1 X54.1" reference="R322" />
    <constraint name="C323" model="TKC" arity="2" scope="X8.1 X61.1" reference="R323" />
    <constraint name="C324" model="TKC" arity="2" scope="X23.1 X48.1" reference="R324" />
    <constraint name="C325" model="TKC" arity="2" scope="X45.1 X53.1" reference="R325" />
    <constraint name="C326" model="TKC" arity="2" scope="X15.1 X41.1" reference="R326" />
    <constraint name="C327" model="TKC" arity="2" scope="X17.1 X64.1" reference="R327" />
    <constraint name="C328" model="TKC" arity="2" scope="X47.1 X66.1" reference="R328" />
    <constraint name="C329" model="TKC" arity="2" scope="X7.1 X38.1" reference="R329" />
    <constraint name="C330" model="TKC" arity="2" scope="X37.1 X44.1" reference="R330" />
    <constraint name="C331" model="TKC" arity="2" scope="X18.1 X49.1" reference="R331" />
    <constraint name="C332" model="TKC" arity="2" scope="X15.1 X42.1" reference="R332" />
    <constraint name="C333" model="TKC" arity="2" scope="X28.1 X67.1" reference="R333" />
    <constraint name="C334" model="TKC" arity="2" scope="X40.1 X56.1" reference="R334" />
    <constraint name="C335" model="TKC" arity="2" scope="X30.1 X53.1" reference="R335" />
    <constraint name="C336" model="TKC" arity="2" scope="X1.1 X31.1" reference="R336" />
    <constraint name="C337" model="TKC" arity="2" scope="X30.1 X58.1" reference="R337" />
    <constraint name="C338" model="TKC" arity="2" scope="X30.1 X66.1" reference="R338" />
    <constraint name="C339" model="TKC" arity="2" scope="X37.1 X63.1" reference="R339" />
    <constraint name="C340" model="TKC" arity="2" scope="X49.1 X52.1" reference="R340" />
    <constraint name="C341" model="TKC" arity="2" scope="X21.1 X31.1" reference="R341" />
    <constraint name="C342" model="TKC" arity="2" scope="X2.1 X27.1" reference="R342" />
    <constraint name="C343" model="TKC" arity="2" scope="X3.1 X12.1" reference="R343" />
    <constraint name="C344" model="TKC" arity="2" scope="X11.1 X23.1" reference="R344" />
    <constraint name="C345" model="TKC" arity="2" scope="X10.1 X70.1" reference="R345" />
    <constraint name="C346" model="TKC" arity="2" scope="X11.1 X18.1" reference="R346" />
    <constraint name="C347" model="TKC" arity="2" scope="X10.1 X17.1" reference="R347" />
    <constraint name="C348" model="TKC" arity="2" scope="X36.1 X39.1" reference="R348" />
    <constraint name="C349" model="TKC" arity="2" scope="X1.1 X51.1" reference="R349" />
    <constraint name="C350" model="TKC" arity="2" scope="X29.1 X65.1" reference="R350" />
    <constraint name="C351" model="TKC" arity="2" scope="X19.1 X45.1" reference="R351" />
    <constraint name="C352" model="TKC" arity="2" scope="X13.1 X34.1" reference="R352" />
    <constraint name="C353" model="TKC" arity="2" scope="X29.1 X67.1" reference="R353" />
    <constraint name="C354" model="TKC" arity="2" scope="X8.1 X23.1" reference="R354" />
    <constraint name="C355" model="TKC" arity="2" scope="X4.1 X11.1" reference="R355" />
    <constraint name="C356" model="TKC" arity="2" scope="X3.1 X20.1" reference="R356" />
    <constraint name="C357" model="TKC" arity="2" scope="X32.1 X41.1" reference="R357" />
    <constraint name="C358" model="TKC" arity="2" scope="X10.1 X59.1" reference="R358" />
    <constraint name="C359" model="TKC" arity="2" scope="X29.1 X32.1" reference="R359" />
    <constraint name="C360" model="TKC" arity="2" scope="X13.1 X25.1" reference="R360" />
    <constraint name="C361" model="TKC" arity="2" scope="X53.1 X54.1" reference="R361" />
    <constraint name="C362" model="TKC" arity="2" scope="X21.1 X45.1" reference="R362" />
    <constraint name="C363" model="TKC" arity="2" scope="X26.1 X53.1" reference="R363" />
    <constraint name="C364" model="TKC" arity="2" scope="X9.1 X65.1" reference="R364" />
    <constraint name="C365" model="TKC" arity="2" scope="X36.1 X50.1" reference="R365" />
    <constraint name="C366" model="TKC" arity="2" scope="X12.1 X25.1" reference="R366" />
    <constraint name="C367" model="TKC" arity="2" scope="X10.1 X67.1" reference="R367" />
    <constraint name="C368" model="TKC" arity="2" scope="X34.1 X41.1" reference="R368" />
    <constraint name="C369" model="TKC" arity="2" scope="X20.1 X22.1" reference="R369" />
    <constraint name="C370" model="TKC" arity="2" scope="X19.1 X25.1" reference="R370" />
    <constraint name="C371" model="TKC" arity="2" scope="X26.1 X66.1" reference="R371" />
    <constraint name="C372" model="TKC" arity="2" scope="X8.1 X19.1" reference="R372" />
    <constraint name="C373" model="TKC" arity="2" scope="X6.1 X60.1" reference="R373" />
    <constraint name="C374" model="TKC" arity="2" scope="X11.1 X21.1" reference="R374" />
    <constraint name="C375" model="TKC" arity="2" scope="X5.1 X58.1" reference="R375" />
    <constraint name="C376" model="TKC" arity="2" scope="X2.1 X30.1" reference="R376" />
    <constraint name="C377" model="TKC" arity="2" scope="X6.1 X9.1" reference="R377" />
    <constraint name="C378" model="TKC" arity="2" scope="X21.1 X47.1" reference="R378" />
    <constraint name="C379" model="TKC" arity="2" scope="X9.1 X44.1" reference="R379" />
    <constraint name="C380" model="TKC" arity="2" scope="X49.1 X54.1" reference="R380" />
    <constraint name="C381" model="TKC" arity="2" scope="X5.1 X18.1" reference="R381" />
    <constraint name="C382" model="TKC" arity="2" scope="X16.1 X56.1" reference="R382" />
    <constraint name="C383" model="TKC" arity="2" scope="X43.1 X46.1" reference="R383" />
    <constraint name="C384" model="TKC" arity="2" scope="X48.1 X57.1" reference="R384" />
    <constraint name="C385" model="TKC" arity="2" scope="X1.1 X6.1" reference="R385" />
    <constraint name="C386" model="TKC" arity="2" scope="X2.1 X11.1" reference="R386" />
    <constraint name="C387" model="TKC" arity="2" scope="X42.1 X49.1" reference="R387" />
    <constraint name="C388" model="TKC" arity="2" scope="X3.1 X44.1" reference="R388" />
    <constraint name="C389" model="TKC" arity="2" scope="X29.1 X60.1" reference="R389" />
    <constraint name="C390" model="TKC" arity="2" scope="X16.1 X27.1" reference="R390" />
    <constraint name="C391" model="TKC" arity="2" scope="X24.1 X62.1" reference="R391" />
    <constraint name="C392" model="TKC" arity="2" scope="X35.1 X59.1" reference="R392" />
    <constraint name="C393" model="TKC" arity="2" scope="X2.1 X20.1" reference="R393" />
    <constraint name="C394" model="TKC" arity="2" scope="X19.1 X56.1" reference="R394" />
    <constraint name="C395" model="TKC" arity="2" scope="X40.1 X46.1" reference="R395" />
    <constraint name="C396" model="TKC" arity="2" scope="X2.1 X46.1" reference="R396" />
    <constraint name="C397" model="TKC" arity="2" scope="X15.1 X56.1" reference="R397" />
    <constraint name="C398" model="TKC" arity="2" scope="X51.1 X66.1" reference="R398" />
    <constraint name="C399" model="TKC" arity="2" scope="X30.1 X52.1" reference="R399" />
    <constraint name="C400" model="TKC" arity="2" scope="X17.1 X43.1" reference="R400" />
    <constraint name="C401" model="TKC" arity="2" scope="X14.1 X47.1" reference="R401" />
    <constraint name="C402" model="TKC" arity="2" scope="X46.1 X66.1" reference="R402" />
    <constraint name="C403" model="TKC" arity="2" scope="X5.1 X69.1" reference="R403" />
    <constraint name="C404" model="TKC" arity="2" scope="X7.1 X24.1" reference="R404" />
    <constraint name="C405" model="TKC" arity="2" scope="X27.1 X52.1" reference="R405" />
    <constraint name="C406" model="TKC" arity="2" scope="X12.1 X56.1" reference="R406" />
    <constraint name="C407" model="TKC" arity="2" scope="X14.1 X31.1" reference="R407" />
    <constraint name="C408" model="TKC" arity="2" scope="X32.1 X43.1" reference="R408" />
    <constraint name="C409" model="TKC" arity="2" scope="X11.1 X48.1" reference="R409" />
    <constraint name="C410" model="TKC" arity="2" scope="X51.1 X64.1" reference="R410" />
    <constraint name="C411" model="TKC" arity="2" scope="X40.1 X64.1" reference="R411" />
    <constraint name="C412" model="TKC" arity="2" scope="X2.1 X38.1" reference="R412" />
    <constraint name="C413" model="TKC" arity="2" scope="X38.1 X43.1" reference="R413" />
    <constraint name="C414" model="TKC" arity="2" scope="X19.1 X38.1" reference="R414" />
    <constraint name="C415" model="TKC" arity="2" scope="X3.1 X61.1" reference="R415" />
    <constraint name="C416" model="TKC" arity="2" scope="X36.1 X49.1" reference="R416" />
    <constraint name="C417" model="TKC" arity="2" scope="X22.1 X56.1" reference="R417" />
    <constraint name="C418" model="TKC" arity="2" scope="X49.1 X64.1" reference="R418" />
    <constraint name="C419" model="TKC" arity="2" scope="X13.1 X22.1" reference="R419" />
    <constraint name="C420" model="TKC" arity="2" scope="X56.1 X64.1" reference="R420" />
    <constraint name="C421" model="TKC" arity="2" scope="X10.1 X35.1" reference="R421" />
    <constraint name="C422" model="TKC" arity="2" scope="X4.1 X27.1" reference="R422" />
    <constraint name="C423" model="TKC" arity="2" scope="X25.1 X61.1" reference="R423" />
    <constraint name="C424" model="TKC" arity="2" scope="X15.1 X52.1" reference="R424" />
    <constraint name="C425" model="TKC" arity="2" scope="X6.1 X15.1" reference="R425" />
    <constraint name="C426" model="TKC" arity="2" scope="X54.1 X61.1" reference="R426" />
    <constraint name="C427" model="TKC" arity="2" scope="X45.1 X63.1" reference="R427" />
    <constraint name="C428" model="TKC" arity="2" scope="X15.1 X19.1" reference="R428" />
    <constraint name="C429" model="TKC" arity="2" scope="X11.1 X55.1" reference="R429" />
    <constraint name="C430" model="TKC" arity="2" scope="X26.1 X36.1" reference="R430" />
    <constraint name="C431" model="TKC" arity="2" scope="X44.1 X59.1" reference="R431" />
    <constraint name="C432" model="TKC" arity="2" scope="X16.1 X31.1" reference="R432" />
    <constraint name="C433" model="TKC" arity="2" scope="X6.1 X61.1" reference="R433" />
    <constraint name="C434" model="TKC" arity="2" scope="X4.1 X66.1" reference="R434" />
    <constraint name="C435" model="TKC" arity="2" scope="X39.1 X45.1" reference="R435" />
    <constraint name="C436" model="TKC" arity="2" scope="X6.1 X56.1" reference="R436" />
    <constraint name="C437" model="TKC" arity="2" scope="X1.1 X24.1" reference="R437" />
    <constraint name="C438" model="TKC" arity="2" scope="X41.1 X57.1" reference="R438" />
    <constraint name="C439" model="TKC" arity="2" scope="X22.1 X30.1" reference="R439" />
    <constraint name="C440" model="TKC" arity="2" scope="X13.1 X39.1" reference="R440" />
    <constraint name="C441" model="TKC" arity="2" scope="X17.1 X27.1" reference="R441" />
    <constraint name="C442" model="TKC" arity="2" scope="X26.1 X35.1" reference="R442" />
    <constraint name="C443" model="TKC" arity="2" scope="X26.1 X55.1" reference="R443" />
    <constraint name="C444" model="TKC" arity="2" scope="X58.1 X68.1" reference="R444" />
    <constraint name="C445" model="TKC" arity="2" scope="X31.1 X70.1" reference="R445" />
    <constraint name="C446" model="TKC" arity="2" scope="X10.1 X49.1" reference="R446" />
    <constraint name="C447" model="TKC" arity="2" scope="X68.1 X69.1" reference="R447" />
    <constraint name="C448" model="TKC" arity="2" scope="X39.1 X65.1" reference="R448" />
    <constraint name="C449" model="TKC" arity="2" scope="X15.1 X31.1" reference="R449" />
    <constraint name="C450" model="TKC" arity="2" scope="X50.1 X55.1" reference="R450" />
    <constraint name="C451" model="TKC" arity="2" scope="X29.1 X45.1" reference="R451" />
    <constraint name="C452" model="TKC" arity="2" scope="X15.1 X58.1" reference="R452" />
    <constraint name="C453" model="TKC" arity="2" scope="X9.1 X21.1" reference="R453" />
    <constraint name="C454" model="TKC" arity="2" scope="X46.1 X64.1" reference="R454" />
    <constraint name="C455" model="TKC" arity="2" scope="X36.1 X51.1" reference="R455" />
    <constraint name="C456" model="TKC" arity="2" scope="X3.1 X26.1" reference="R456" />
    <constraint name="C457" model="TKC" arity="2" scope="X23.1 X27.1" reference="R457" />
    <constraint name="C458" model="TKC" arity="2" scope="X59.1 X60.1" reference="R458" />
    <constraint name="C459" model="TKC" arity="2" scope="X5.1 X27.1" reference="R459" />
    <constraint name="C460" model="TKC" arity="2" scope="X16.1 X20.1" reference="R460" />
    <constraint name="C461" model="TKC" arity="2" scope="X23.1 X61.1" reference="R461" />
    <constraint name="C462" model="TKC" arity="2" scope="X25.1 X63.1" reference="R462" />
    <constraint name="C463" model="TKC" arity="2" scope="X40.1 X54.1" reference="R463" />
    <constraint name="C464" model="TKC" arity="2" scope="X33.1 X53.1" reference="R464" />
    <constraint name="C465" model="TKC" arity="2" scope="X23.1 X52.1" reference="R465" />
    <constraint name="C466" model="TKC" arity="2" scope="X18.1 X45.1" reference="R466" />
    <constraint name="C467" model="TKC" arity="2" scope="X22.1 X57.1" reference="R467" />
    <constraint name="C468" model="TKC" arity="2" scope="X32.1 X57.1" reference="R468" />
    <constraint name="C469" model="TKC" arity="2" scope="X41.1 X65.1" reference="R469" />
    <constraint name="C470" model="TKC" arity="2" scope="X13.1 X53.1" reference="R470" />
    <constraint name="C471" model="TKC" arity="2" scope="X54.1 X59.1" reference="R471" />
    <constraint name="C472" model="TKC" arity="2" scope="X47.1 X65.1" reference="R472" />
    <constraint name="C473" model="TKC" arity="2" scope="X44.1 X45.1" reference="R473" />
    <constraint name="C474" model="TKC" arity="2" scope="X13.1 X46.1" reference="R474" />
    <constraint name="C475" model="TKC" arity="2" scope="X34.1 X65.1" reference="R475" />
    <constraint name="C476" model="TKC" arity="2" scope="X10.1 X50.1" reference="R476" />
    <constraint name="C477" model="TKC" arity="2" scope="X28.1 X30.1" reference="R477" />
    <constraint name="C478" model="TKC" arity="2" scope="X16.1 X42.1" reference="R478" />
    <constraint name="C479" model="TKC" arity="2" scope="X17.1 X42.1" reference="R479" />
    <constraint name="C480" model="TKC" arity="2" scope="X14.1 X28.1" reference="R480" />
    <constraint name="C481" model="TKC" arity="2" scope="X17.1 X37.1" reference="R481" />
    <constraint name="C482" model="TKC" arity="2" scope="X45.1 X50.1" reference="R482" />
    <constraint name="C483" model="TKC" arity="2" scope="X39.1 X55.1" reference="R483" />
    <constraint name="C484" model="TKC" arity="2" scope="X7.1 X52.1" reference="R484" />
    <constraint name="C485" model="TKC" arity="2" scope="X4.1 X68.1" reference="R485" />
    <constraint name="C486" model="TKC" arity="2" scope="X8.1 X62.1" reference="R486" />
    <constraint name="C487" model="TKC" arity="2" scope="X37.1 X45.1" reference="R487" />
    <constraint name="C488" model="TKC" arity="2" scope="X48.1 X49.1" reference="R488" />
    <constraint name="C489" model="TKC" arity="2" scope="X62.1 X67.1" reference="R489" />
    <constraint name="C490" model="TKC" arity="2" scope="X64.1 X65.1" reference="R490" />
    <constraint name="C491" model="TKC" arity="2" scope="X38.1 X48.1" reference="R491" />
    <constraint name="C492" model="TKC" arity="2" scope="X51.1 X67.1" reference="R492" />
    <constraint name="C493" model="TKC" arity="2" scope="X32.1 X61.1" reference="R493" />
    <constraint name="C494" model="TKC" arity="2" scope="X6.1 X12.1" reference="R494" />
    <constraint name="C495" model="TKC" arity="2" scope="X21.1 X49.1" reference="R495" />
    <constraint name="C496" model="TKC" arity="2" scope="X23.1 X46.1" reference="R496" />
    <constraint name="C497" model="TKC" arity="2" scope="X24.1 X61.1" reference="R497" />
    <constraint name="C498" model="TKC" arity="2" scope="X15.1 X32.1" reference="R498" />
    <constraint name="C499" model="TKC" arity="2" scope="X10.1 X14.1" reference="R499" />
    <constraint name="C500" model="TKC" arity="2" scope="X30.1 X48.1" reference="R500" />
    <constraint name="C501" model="TKC" arity="2" scope="X28.1 X32.1" reference="R501" />
    <constraint name="C502" model="TKC" arity="2" scope="X17.1 X22.1" reference="R502" />
    <constraint name="C503" model="TKC" arity="2" scope="X46.1 X62.1" reference="R503" />
    <constraint name="C504" model="TKC" arity="2" scope="X22.1 X63.1" reference="R504" />
    <constraint name="C505" model="TKC" arity="2" scope="X58.1 X67.1" reference="R505" />
    <constraint name="C506" model="TKC" arity="2" scope="X48.1 X64.1" reference="R506" />
    <constraint name="C507" model="TKC" arity="2" scope="X8.1 X68.1" reference="R507" />
    <constraint name="C508" model="TKC" arity="2" scope="X30.1 X57.1" reference="R508" />
    <constraint name="C509" model="TKC" arity="2" scope="X24.1 X30.1" reference="R509" />
    <constraint name="C510" model="TKC" arity="2" scope="X23.1 X63.1" reference="R510" />
    <constraint name="C511" model="TKC" arity="2" scope="X29.1 X37.1" reference="R511" />
    <constraint name="C512" model="TKC" arity="2" scope="X22.1 X38.1" reference="R512" />
    <constraint name="C513" model="TKC" arity="2" scope="X11.1 X22.1" reference="R513" />
    <constraint name="C514" model="TKC" arity="2" scope="X3.1 X5.1" reference="R514" />
    <constraint name="C515" model="TKC" arity="2" scope="X33.1 X58.1" reference="R515" />
    <constraint name="C516" model="TKC" arity="2" scope="X9.1 X60.1" reference="R516" />
    <constraint name="C517" model="TKC" arity="2" scope="X5.1 X25.1" reference="R517" />
    <constraint name="C518" model="TKC" arity="2" scope="X39.1 X43.1" reference="R518" />
    <constraint name="C519" model="TKC" arity="2" scope="X44.1 X60.1" reference="R519" />
    <constraint name="C520" model="TKC" arity="2" scope="X24.1 X42.1" reference="R520" />
    <constraint name="C521" model="TKC" arity="2" scope="X52.1 X53.1" reference="R521" />
    <constraint name="C522" model="TKC" arity="2" scope="X10.1 X26.1" reference="R522" />
    <constraint name="C523" model="TKC" arity="2" scope="X15.1 X20.1" reference="R523" />
    <constraint name="C524" model="TKC" arity="2" scope="X30.1 X39.1" reference="R524" />
    <constraint name="C525" model="TKC" arity="2" scope="X24.1 X38.1" reference="R525" />
    <constraint name="C526" model="TKC" arity="2" scope="X12.1 X38.1" reference="R526" />
    <constraint name="C527" model="TKC" arity="2" scope="X21.1 X56.1" reference="R527" />
    <constraint name="C528" model="TKC" arity="2" scope="X15.1 X50.1" reference="R528" />
    <constraint name="C529" model="TKC" arity="2" scope="X41.1 X46.1" reference="R529" />
    <constraint name="C530" model="TKC" arity="2" scope="X5.1 X28.1" reference="R530" />
    <constraint name="C531" model="TKC" arity="2" scope="X32.1 X50.1" reference="R531" />
    <constraint name="C532" model="TKC" arity="2" scope="X12.1 X54.1" reference="R532" />
    <constraint name="C533" model="TKC" arity="2" scope="X27.1 X56.1" reference="R533" />
    <constraint name="C534" model="TKC" arity="2" scope="X2.1 X13.1" reference="R534" />
    <constraint name="C535" model="TKC" arity="2" scope="X6.1 X64.1" reference="R535" />
    <constraint name="C536" model="TKC" arity="2" scope="X30.1 X63.1" reference="R536" />
    <constraint name="C537" model="TKC" arity="2" scope="X19.1 X49.1" reference="R537" />
    <constraint name="C538" model="TKC" arity="2" scope="X46.1 X63.1" reference="R538" />
    <constraint name="C539" model="TKC" arity="2" scope="X2.1 X68.1" reference="R539" />
    <constraint name="C540" model="TKC" arity="2" scope="X50.1 X59.1" reference="R540" />
    <constraint name="C541" model="TKC" arity="2" scope="X62.1 X65.1" reference="R541" />
    <constraint name="C542" model="TKC" arity="2" scope="X2.1 X9.1" reference="R542" />
    <constraint name="C543" model="TKC" arity="2" scope="X7.1 X61.1" reference="R543" />
    <constraint name="C544" model="TKC" arity="2" scope="X5.1 X31.1" reference="R544" />
    <constraint name="C545" model="TKC" arity="2" scope="X49.1 X53.1" reference="R545" />
    <constraint name="C546" model="TKC" arity="2" scope="X60.1 X62.1" reference="R546" />
    <constraint name="C547" model="TKC" arity="2" scope="X20.1 X51.1" reference="R547" />
    <constraint name="C548" model="TKC" arity="2" scope="X11.1 X53.1" reference="R548" />
    <constraint name="C549" model="TKC" arity="2" scope="X28.1 X70.1" reference="R549" />
    <constraint name="C550" model="TKC" arity="2" scope="X13.1 X47.1" reference="R550" />
    <constraint name="C551" model="TKC" arity="2" scope="X42.1 X53.1" reference="R551" />
    <constraint name="C552" model="TKC" arity="2" scope="X22.1 X54.1" reference="R552" />
    <constraint name="C553" model="TKC" arity="2" scope="X9.1 X25.1" reference="R553" />
    <constraint name="C554" model="TKC" arity="2" scope="X63.1 X70.1" reference="R554" />
    <constraint name="C555" model="TKC" arity="2" scope="X30.1 X43.1" reference="R555" />
    <constraint name="C556" model="TKC" arity="2" scope="X24.1 X48.1" reference="R556" />
    <constraint name="C557" model="TKC" arity="2" scope="X5.1 X16.1" reference="R557" />
    <constraint name="C558" model="TKC" arity="2" scope="X5.1 X29.1" reference="R558" />
    <constraint name="C559" model="TKC" arity="2" scope="X38.1 X60.1" reference="R559" />
    <constraint name="C560" model="TKC" arity="2" scope="X12.1 X36.1" reference="R560" />
    <constraint name="C561" model="TKC" arity="2" scope="X28.1 X34.1" reference="R561" />
    <constraint name="C562" model="TKC" arity="2" scope="X15.1 X51.1" reference="R562" />
    <constraint name="C563" model="TKC" arity="2" scope="X31.1 X39.1" reference="R563" />
    <constraint name="C564" model="TKC" arity="2" scope="X22.1 X34.1" reference="R564" />
    <constraint name="C565" model="TKC" arity="2" scope="X59.1 X64.1" reference="R565" />
    <constraint name="C566" model="TKC" arity="2" scope="X2.1 X3.1" reference="R566" />
    <constraint name="C567" model="TKC" arity="2" scope="X17.1 X63.1" reference="R567" />
    <constraint name="C568" model="TKC" arity="2" scope="X18.1 X65.1" reference="R568" />
    <constraint name="C569" model="TKC" arity="2" scope="X27.1 X44.1" reference="R569" />
    <constraint name="C570" model="TKC" arity="2" scope="X5.1 X64.1" reference="R570" />
    <constraint name="C571" model="TKC" arity="2" scope="X9.1 X20.1" reference="R571" />
    <constraint name="C572" model="TKC" arity="2" scope="X19.1 X28.1" reference="R572" />
    <constraint name="C573" model="TKC" arity="2" scope="X4.1 X63.1" reference="R573" />
    <constraint name="C574" model="TKC" arity="2" scope="X3.1 X30.1" reference="R574" />
    <constraint name="C575" model="TKC" arity="2" scope="X48.1 X70.1" reference="R575" />
    <constraint name="C576" model="TKC" arity="2" scope="X50.1 X52.1" reference="R576" />
    <constraint name="C577" model="TKC" arity="2" scope="X51.1 X57.1" reference="R577" />
    <constraint name="C578" model="TKC" arity="2" scope="X50.1 X54.1" reference="R578" />
    <constraint name="C579" model="TKC" arity="2" scope="X55.1 X61.1" reference="R579" />
    <constraint name="C580" model="TKC" arity="2" scope="X12.1 X62.1" reference="R580" />
    <constraint name="C581" model="TKC" arity="2" scope="X3.1 X16.1" reference="R581" />
    <constraint name="C582" model="TKC" arity="2" scope="X45.1 X67.1" reference="R582" />
    <constraint name="C583" model="TKC" arity="2" scope="X47.1 X62.1" reference="R583" />
    <constraint name="C584" model="TKC" arity="2" scope="X27.1 X66.1" reference="R584" />
    <constraint name="C585" model="TKC" arity="2" scope="X14.1 X36.1" reference="R585" />
    <constraint name="C586" model="TKC" arity="2" scope="X45.1 X55.1" reference="R586" />
    <constraint name="C587" model="TKC" arity="2" scope="X22.1 X26.1" reference="R587" />
    <constraint name="C588" model="TKC" arity="2" scope="X9.1 X32.1" reference="R588" />
    <constraint name="C589" model="TKC" arity="2" scope="X20.1 X40.1" reference="R589" />
    <constraint name="C590" model="TKC" arity="2" scope="X5.1 X17.1" reference="R590" />
    <constraint name="C591" model="TKC" arity="2" scope="X39.1 X50.1" reference="R591" />
    <constraint name="C592" model="TKC" arity="2" scope="X37.1 X56.1" reference="R592" />
    <constraint name="C593" model="TKC" arity="2" scope="X11.1 X65.1" reference="R593" />
    <constraint name="C594" model="TKC" arity="2" scope="X35.1 X42.1" reference="R594" />
    <constraint name="C595" model="TKC" arity="2" scope="X20.1 X50.1" reference="R595" />
    <constraint name="C596" model="TKC" arity="2" scope="X31.1 X41.1" reference="R596" />
    <constraint name="C597" model="TKC" arity="2" scope="X25.1 X45.1" reference="R597" />
    <constraint name="C598" model="TKC" arity="2" scope="X48.1 X51.1" reference="R598" />
    <constraint name="C599" model="TKC" arity="2" scope="X3.1 X17.1" reference="R599" />
    <constraint name="C600" model="TKC" arity="2" scope="X29.1 X50.1" reference="R600" />
    <constraint name="C601" model="TKC" arity="2" scope="X41.1 X50.1" reference="R601" />
    <constraint name="C602" model="TKC" arity="2" scope="X12.1 X55.1" reference="R602" />
    <constraint name="C603" model="TKC" arity="2" scope="X27.1 X63.1" reference="R603" />
    <constraint name="C604" model="TKC" arity="2" scope="X14.1 X54.1" reference="R604" />
    <constraint name="C605" model="TKC" arity="2" scope="X7.1 X29.1" reference="R605" />
    <constraint name="C606" model="TKC" arity="2" scope="X18.1 X19.1" reference="R606" />
    <constraint name="C607" model="TKC" arity="2" scope="X37.1 X69.1" reference="R607" />
    <constraint name="C608" model="TKC" arity="2" scope="X13.1 X38.1" reference="R608" />
    <constraint name="C609" model="TKC" arity="2" scope="X13.1 X17.1" reference="R609" />
    <constraint name="C610" model="TKC" arity="2" scope="X10.1 X28.1" reference="R610" />
    <constraint name="C611" model="TKC" arity="2" scope="X57.1 X66.1" reference="R611" />
    <constraint name="C612" model="TKC" arity="2" scope="X6.1 X23.1" reference="R612" />
    <constraint name="C613" model="TKC" arity="2" scope="X21.1 X43.1" reference="R613" />
    <constraint name="C614" model="TKC" arity="2" scope="X30.1 X37.1" reference="R614" />
    <constraint name="C615" model="TKC" arity="2" scope="X17.1 X26.1" reference="R615" />
    <constraint name="C616" model="TKC" arity="2" scope="X16.1 X61.1" reference="R616" />
    <constraint name="C617" model="TKC" arity="2" scope="X49.1 X58.1" reference="R617" />
    <constraint name="C618" model="TKC" arity="2" scope="X7.1 X14.1" reference="R618" />
    <constraint name="C619" model="TKC" arity="2" scope="X14.1 X50.1" reference="R619" />
    <constraint name="C620" model="TKC" arity="2" scope="X23.1 X59.1" reference="R620" />
    <constraint name="C621" model="TKC" arity="2" scope="X53.1 X58.1" reference="R621" />
    <constraint name="C622" model="TKC" arity="2" scope="X10.1 X58.1" reference="R622" />
    <constraint name="C623" model="TKC" arity="2" scope="X20.1 X62.1" reference="R623" />
    <constraint name="C624" model="TKC" arity="2" scope="X38.1 X69.1" reference="R624" />
    <constraint name="C625" model="TKC" arity="2" scope="X4.1 X29.1" reference="R625" />
    <constraint name="C626" model="TKC" arity="2" scope="X2.1 X70.1" reference="R626" />
    <constraint name="C627" model="TKC" arity="2" scope="X34.1 X40.1" reference="R627" />
    <constraint name="C628" model="TKC" arity="2" scope="X11.1 X19.1" reference="R628" />
    <constraint name="C629" model="TKC" arity="2" scope="X66.1 X68.1" reference="R629" />
    <constraint name="C630" model="TKC" arity="2" scope="X11.1 X52.1" reference="R630" />
    <constraint name="C631" model="TKC" arity="2" scope="X33.1 X37.1" reference="R631" />
    <constraint name="C632" model="TKC" arity="2" scope="X39.1 X61.1" reference="R632" />
    <constraint name="C633" model="TKC" arity="2" scope="X15.1 X44.1" reference="R633" />
    <constraint name="C634" model="TKC" arity="2" scope="X38.1 X47.1" reference="R634" />
    <constraint name="C635" model="TKC" arity="2" scope="X18.1 X51.1" reference="R635" />
    <constraint name="C636" model="TKC" arity="2" scope="X18.1 X44.1" reference="R636" />
    <constraint name="C637" model="TKC" arity="2" scope="X4.1 X52.1" reference="R637" />
    <constraint name="C638" model="TKC" arity="2" scope="X35.1 X40.1" reference="R638" />
    <constraint name="C639" model="TKC" arity="2" scope="X10.1 X68.1" reference="R639" />
    <constraint name="C640" model="TKC" arity="2" scope="X51.1 X56.1" reference="R640" />
    <constraint name="C641" model="TKC" arity="2" scope="X6.1 X24.1" reference="R641" />
    <constraint name="C642" model="TKC" arity="2" scope="X29.1 X34.1" reference="R642" />
    <constraint name="C643" model="TKC" arity="2" scope="X9.1 X61.1" reference="R643" />
    <constraint name="C644" model="TKC" arity="2" scope="X23.1 X49.1" reference="R644" />
    <constraint name="C645" model="TKC" arity="2" scope="X18.1 X34.1" reference="R645" />
    <constraint name="C646" model="TKC" arity="2" scope="X33.1 X36.1" reference="R646" />
    <constraint name="C647" model="TKC" arity="2" scope="X26.1 X37.1" reference="R647" />
    <constraint name="C648" model="TKC" arity="2" scope="X25.1 X31.1" reference="R648" />
    <constraint name="C649" model="TKC" arity="2" scope="X7.1 X30.1" reference="R649" />
    <constraint name="C650" model="TKC" arity="2" scope="X10.1 X20.1" reference="R650" />
    <constraint name="C651" model="TKC" arity="2" scope="X27.1 X40.1" reference="R651" />
    <constraint name="C652" model="TKC" arity="2" scope="X21.1 X70.1" reference="R652" />
    <constraint name="C653" model="TKC" arity="2" scope="X25.1 X60.1" reference="R653" />
    <constraint name="C654" model="TKC" arity="2" scope="X3.1 X15.1" reference="R654" />
    <constraint name="C655" model="TKC" arity="2" scope="X20.1 X66.1" reference="R655" />
    <constraint name="C656" model="TKC" arity="2" scope="X31.1 X37.1" reference="R656" />
    <constraint name="C657" model="TKC" arity="2" scope="X34.1 X55.1" reference="R657" />
    <constraint name="C658" model="TKC" arity="2" scope="X3.1 X11.1" reference="R658" />
    <constraint name="C659" model="TKC" arity="2" scope="X10.1 X69.1" reference="R659" />
    <constraint name="C660" model="TKC" arity="2" scope="X3.1 X62.1" reference="R660" />
    <constraint name="C661" model="TKC" arity="2" scope="X3.1 X36.1" reference="R661" />
    <constraint name="C662" model="TKC" arity="2" scope="X26.1 X61.1" reference="R662" />
    <constraint name="C663" model="TKC" arity="2" scope="X36.1 X55.1" reference="R663" />
    <constraint name="C664" model="TKC" arity="2" scope="X57.1 X69.1" reference="R664" />
    <constraint name="C665" model="TKC" arity="2" scope="X13.1 X52.1" reference="R665" />
    <constraint name="C666" model="TKC" arity="2" scope="X38.1 X57.1" reference="R666" />
    <constraint name="C667" model="TKC" arity="2" scope="X38.1 X59.1" reference="R667" />
    <constraint name="C668" model="TKC" arity="2" scope="X2.1 X36.1" reference="R668" />
    <constraint name="C669" model="TKC" arity="2" scope="X15.1 X66.1" reference="R669" />
    <constraint name="C670" model="TKC" arity="2" scope="X34.1 X49.1" reference="R670" />
    <constraint name="C671" model="TKC" arity="2" scope="X44.1 X67.1" reference="R671" />
    <constraint name="C672" model="TKC" arity="2" scope="X43.1 X56.1" reference="R672" />
    <constraint name="C673" model="TKC" arity="2" scope="X30.1 X70.1" reference="R673" />
    <constraint name="C674" model="TKC" arity="2" scope="X28.1 X49.1" reference="R674" />
    <constraint name="C675" model="TKC" arity="2" scope="X8.1 X15.1" reference="R675" />
    <constraint name="C676" model="TKC" arity="2" scope="X33.1 X49.1" reference="R676" />
    <constraint name="C677" model="TKC" arity="2" scope="X16.1 X69.1" reference="R677" />
    <constraint name="C678" model="TKC" arity="2" scope="X46.1 X51.1" reference="R678" />
    <constraint name="C679" model="TKC" arity="2" scope="X22.1 X52.1" reference="R679" />
    <constraint name="C680" model="TKC" arity="2" scope="X30.1 X55.1" reference="R680" />
    <constraint name="C681" model="TKC" arity="2" scope="X26.1 X69.1" reference="R681" />
    <constraint name="C682" model="TKC" arity="2" scope="X30.1 X56.1" reference="R682" />
    <constraint name="C683" model="TKC" arity="2" scope="X19.1 X60.1" reference="R683" />
    <constraint name="C684" model="TKC" arity="2" scope="X15.1 X28.1" reference="R684" />
    <constraint name="C685" model="TKC" arity="2" scope="X47.1 X51.1" reference="R685" />
    <constraint name="C686" model="TKC" arity="2" scope="X5.1 X46.1" reference="R686" />
    <constraint name="C687" model="TKC" arity="2" scope="X30.1 X31.1" reference="R687" />
    <constraint name="C688" model="TKC" arity="2" scope="X25.1 X28.1" reference="R688" />
    <constraint name="C689" model="TKC" arity="2" scope="X8.1 X52.1" reference="R689" />
    <constraint name="C690" model="TKC" arity="2" scope="X10.1 X61.1" reference="R690" />
    <constraint name="C691" model="TKC" arity="2" scope="X35.1 X61.1" reference="R691" />
    <constraint name="C692" model="TKC" arity="2" scope="X37.1 X43.1" reference="R692" />
    <constraint name="C693" model="TKC" arity="2" scope="X40.1 X59.1" reference="R693" />
    <constraint name="C694" model="TKC" arity="2" scope="X37.1 X67.1" reference="R694" />
    <constraint name="C695" model="TKC" arity="2" scope="X17.1 X29.1" reference="R695" />
    <constraint name="C696" model="TKC" arity="2" scope="X28.1 X56.1" reference="R696" />
    <constraint name="C697" model="TKC" arity="2" scope="X9.1 X31.1" reference="R697" />
    <constraint name="C698" model="TKC" arity="2" scope="X20.1 X34.1" reference="R698" />
    <constraint name="C699" model="TKC" arity="2" scope="X29.1 X39.1" reference="R699" />
    <constraint name="C700" model="TKC" arity="2" scope="X31.1 X57.1" reference="R700" />
    <constraint name="C701" model="TKC" arity="2" scope="X44.1 X61.1" reference="R701" />
    <constraint name="C702" model="TKC" arity="2" scope="X8.1 X14.1" reference="R702" />
    <constraint name="C703" model="TKC" arity="2" scope="X6.1 X25.1" reference="R703" />
    <constraint name="C704" model="TKC" arity="2" scope="X44.1 X70.1" reference="R704" />
    <constraint name="C705" model="TKC" arity="2" scope="X47.1 X67.1" reference="R705" />
    <constraint name="C706" model="TKC" arity="2" scope="X42.1 X50.1" reference="R706" />
    <constraint name="C707" model="TKC" arity="2" scope="X54.1 X60.1" reference="R707" />
    <constraint name="C708" model="TKC" arity="2" scope="X22.1 X36.1" reference="R708" />
    <constraint name="C709" model="TKC" arity="2" scope="X24.1 X26.1" reference="R709" />
    <constraint name="C710" model="TKC" arity="2" scope="X40.1 X67.1" reference="R710" />
    <constraint name="C711" model="TKC" arity="2" scope="X32.1 X69.1" reference="R711" />
    <constraint name="C712" model="TKC" arity="2" scope="X37.1 X59.1" reference="R712" />
    <constraint name="C713" model="TKC" arity="2" scope="X15.1 X57.1" reference="R713" />
    <constraint name="C714" model="TKC" arity="2" scope="X54.1 X65.1" reference="R714" />
    <constraint name="C715" model="TKC" arity="2" scope="X6.1 X58.1" reference="R715" />
    <constraint name="C716" model="TKC" arity="2" scope="X19.1 X36.1" reference="R716" />
    <constraint name="C717" model="TKC" arity="2" scope="X9.1 X69.1" reference="R717" />
    <constraint name="C718" model="TKC" arity="2" scope="X43.1 X57.1" reference="R718" />
    <constraint name="C719" model="TKC" arity="2" scope="X64.1 X68.1" reference="R719" />
    <constraint name="C720" model="TKC" arity="2" scope="X61.1 X66.1" reference="R720" />
    <constraint name="C721" model="TKC" arity="2" scope="X47.1 X57.1" reference="R721" />
    <constraint name="C722" model="TKC" arity="2" scope="X24.1 X59.1" reference="R722" />
    <constraint name="C723" model="TKC" arity="2" scope="X42.1 X62.1" reference="R723" />
    <constraint name="C724" model="TKC" arity="2" scope="X18.1 X46.1" reference="R724" />
    <constraint name="C725" model="TKC" arity="2" scope="X21.1 X25.1" reference="R725" />
    <constraint name="C726" model="TKC" arity="2" scope="X41.1 X53.1" reference="R726" />
    <constraint name="C727" model="TKC" arity="2" scope="X53.1 X70.1" reference="R727" />
    <constraint name="C728" model="TKC" arity="2" scope="X28.1 X55.1" reference="R728" />
    <constraint name="C729" model="TKC" arity="2" scope="X18.1 X58.1" reference="R729" />
    <constraint name="C730" model="TKC" arity="2" scope="X8.1 X11.1" reference="R730" />
    <constraint name="C731" model="TKC" arity="2" scope="X67.1 X70.1" reference="R731" />
    <constraint name="C732" model="TKC" arity="2" scope="X8.1 X64.1" reference="R732" />
    <constraint name="C733" model="TKC" arity="2" scope="X36.1 X62.1" reference="R733" />
    <constraint name="C734" model="TKC" arity="2" scope="X1.1 X21.1" reference="R734" />
    <constraint name="C735" model="TKC" arity="2" scope="X22.1 X39.1" reference="R735" />
    <constraint name="C736" model="TKC" arity="2" scope="X16.1 X28.1" reference="R736" />
    <constraint name="C737" model="TKC" arity="2" scope="X42.1 X48.1" reference="R737" />
    <constraint name="C738" model="TKC" arity="2" scope="X20.1 X58.1" reference="R738" />
    <constraint name="C739" model="TKC" arity="2" scope="X20.1 X45.1" reference="R739" />
    <constraint name="C740" model="TKC" arity="2" scope="X29.1 X62.1" reference="R740" />
    <constraint name="C741" model="TKC" arity="2" scope="X22.1 X61.1" reference="R741" />
    <constraint name="C742" model="TKC" arity="2" scope="X10.1 X37.1" reference="R742" />
    <constraint name="C743" model="TKC" arity="2" scope="X26.1 X47.1" reference="R743" />
    <constraint name="C744" model="TKC" arity="2" scope="X26.1 X45.1" reference="R744" />
    <constraint name="C745" model="TKC" arity="2" scope="X17.1 X53.1" reference="R745" />
    <constraint name="C746" model="TKC" arity="2" scope="X48.1 X54.1" reference="R746" />
    <constraint name="C747" model="TKC" arity="2" scope="X1.1 X16.1" reference="R747" />
    <constraint name="C748" model="TKC" arity="2" scope="X28.1 X47.1" reference="R748" />
    <constraint name="C749" model="TKC" arity="2" scope="X21.1 X65.1" reference="R749" />
    <constraint name="C750" model="TKC" arity="2" scope="X46.1 X57.1" reference="R750" />
    <constraint name="C751" model="TKC" arity="2" scope="X20.1 X57.1" reference="R751" />
    <constraint name="C752" model="TKC" arity="2" scope="X3.1 X41.1" reference="R752" />
    <constraint name="C753" model="TKC" arity="2" scope="X29.1 X31.1" reference="R753" />
    <constraint name="C754" model="TKC" arity="2" scope="X12.1 X63.1" reference="R754" />
    <constraint name="C755" model="TKC" arity="2" scope="X14.1 X17.1" reference="R755" />
    <constraint name="C756" model="TKC" arity="2" scope="X25.1 X49.1" reference="R756" />
    <constraint name="C757" model="TKC" arity="2" scope="X13.1 X24.1" reference="R757" />
    <constraint name="C758" model="TKC" arity="2" scope="X11.1 X68.1" reference="R758" />
    <constraint name="C759" model="TKC" arity="2" scope="X20.1 X69.1" reference="R759" />
    <constraint name="C760" model="TKC" arity="2" scope="X61.1 X63.1" reference="R760" />
    <constraint name="C761" model="TKC" arity="2" scope="X3.1 X63.1" reference="R761" />
    <constraint name="C762" model="TKC" arity="2" scope="X29.1 X47.1" reference="R762" />
    <constraint name="C763" model="TKC" arity="2" scope="X42.1 X66.1" reference="R763" />
    <constraint name="C764" model="TKC" arity="2" scope="X22.1 X65.1" reference="R764" />
    <constraint name="C765" model="TKC" arity="2" scope="X14.1 X53.1" reference="R765" />
    <constraint name="C766" model="TKC" arity="2" scope="X13.1 X41.1" reference="R766" />
    <constraint name="C767" model="TKC" arity="2" scope="X9.1 X11.1" reference="R767" />
    <constraint name="C768" model="TKC" arity="2" scope="X2.1 X45.1" reference="R768" />
    <constraint name="C769" model="TKC" arity="2" scope="X3.1 X18.1" reference="R769" />
    <constraint name="C770" model="TKC" arity="2" scope="X32.1 X56.1" reference="R770" />
    <constraint name="C771" model="TKC" arity="2" scope="X8.1 X48.1" reference="R771" />
    <constraint name="C772" model="TKC" arity="2" scope="X7.1 X33.1" reference="R772" />
    <constraint name="C773" model="TKC" arity="2" scope="X9.1 X58.1" reference="R773" />
    <constraint name="C774" model="TKC" arity="2" scope="X7.1 X10.1" reference="R774" />
    <constraint name="C775" model="TKC" arity="2" scope="X23.1 X68.1" reference="R775" />
    <constraint name="C776" model="TKC" arity="2" scope="X10.1 X33.1" reference="R776" />
    <constraint name="C777" model="TKC" arity="2" scope="X27.1 X62.1" reference="R777" />
    <constraint name="C778" model="TKC" arity="2" scope="X1.1 X9.1" reference="R778" />
    <constraint name="C779" model="TKC" arity="2" scope="X31.1 X55.1" reference="R779" />
    <constraint name="C780" model="TKC" arity="2" scope="X24.1 X31.1" reference="R780" />
    <constraint name="C781" model="TKC" arity="2" scope="X24.1 X33.1" reference="R781" />
    <constraint name="C782" model="TKC" arity="2" scope="X4.1 X62.1" reference="R782" />
    <constraint name="C783" model="TKC" arity="2" scope="X19.1 X32.1" reference="R783" />
    <constraint name="C784" model="TKC" arity="2" scope="X23.1 X28.1" reference="R784" />
    <constraint name="C785" model="TKC" arity="2" scope="X39.1 X53.1" reference="R785" />
    <constraint name="C786" model="TKC" arity="2" scope="X45.1 X56.1" reference="R786" />
    <constraint name="C787" model="TKC" arity="2" scope="X37.1 X55.1" reference="R787" />
    <constraint name="C788" model="TKC" arity="2" scope="X12.1 X70.1" reference="R788" />
    <constraint name="C789" model="TKC" arity="2" scope="X7.1 X42.1" reference="R789" />
    <constraint name="C790" model="TKC" arity="2" scope="X22.1 X46.1" reference="R790" />
    <constraint name="C791" model="TKC" arity="2" scope="X13.1 X67.1" reference="R791" />
    <constraint name="C792" model="TKC" arity="2" scope="X17.1 X36.1" reference="R792" />
    <constraint name="C793" model="TKC" arity="2" scope="X18.1 X70.1" reference="R793" />
    <constraint name="C794" model="TKC" arity="2" scope="X4.1 X38.1" reference="R794" />
    <constraint name="C795" model="TKC" arity="2" scope="X28.1 X29.1" reference="R795" />
    <constraint name="C796" model="TKC" arity="2" scope="X1.1 X42.1" reference="R796" />
    <constraint name="C797" model="TKC" arity="2" scope="X21.1 X24.1" reference="R797" />
    <constraint name="C798" model="TKC" arity="2" scope="X13.1 X68.1" reference="R798" />
    <constraint name="C799" model="TKC" arity="2" scope="X8.1 X33.1" reference="R799" />
    <constraint name="C800" model="TKC" arity="2" scope="X11.1 X40.1" reference="R800" />
    <constraint name="C801" model="TKC" arity="2" scope="X15.1 X26.1" reference="R801" />
    <constraint name="C802" model="TKC" arity="2" scope="X16.1 X67.1" reference="R802" />
    <constraint name="C803" model="TKC" arity="2" scope="X14.1 X18.1" reference="R803" />
    <constraint name="C804" model="TKC" arity="2" scope="X14.1 X33.1" reference="R804" />
    <constraint name="C805" model="TKC" arity="2" scope="X16.1 X62.1" reference="R805" />
    <constraint name="C806" model="TKC" arity="2" scope="X21.1 X46.1" reference="R806" />
    <constraint name="C807" model="TKC" arity="2" scope="X4.1 X45.1" reference="R807" />
    <constraint name="C808" model="TKC" arity="2" scope="X36.1 X40.1" reference="R808" />
    <constraint name="C809" model="TKC" arity="2" scope="X26.1 X59.1" reference="R809" />
    <constraint name="C810" model="TKC" arity="2" scope="X8.1 X10.1" reference="R810" />
    <constraint name="C811" model="TKC" arity="2" scope="X10.1 X55.1" reference="R811" />
    <constraint name="C812" model="TKC" arity="2" scope="X2.1 X62.1" reference="R812" />
    <constraint name="C813" model="TKC" arity="2" scope="X12.1 X66.1" reference="R813" />
    <constraint name="C814" model="TKC" arity="2" scope="X4.1 X41.1" reference="R814" />
    <constraint name="C815" model="TKC" arity="2" scope="X22.1 X51.1" reference="R815" />
    <constraint name="C816" model="TKC" arity="2" scope="X37.1 X53.1" reference="R816" />
    <constraint name="C817" model="TKC" arity="2" scope="X15.1 X27.1" reference="R817" />
    <constraint name="C818" model="TKC" arity="2" scope="X1.1 X66.1" reference="R818" />
    <constraint name="C819" model="TKC" arity="2" scope="X34.1 X36.1" reference="R819" />
    <constraint name="C820" model="TKC" arity="2" scope="X25.1 X27.1" reference="R820" />
    <constraint name="C821" model="TKC" arity="2" scope="X18.1 X21.1" reference="R821" />
    <constraint name="C822" model="TKC" arity="2" scope="X47.1 X70.1" reference="R822" />
    <constraint name="C823" model="TKC" arity="2" scope="X2.1 X67.1" reference="R823" />
    <constraint name="C824" model="TKC" arity="2" scope="X61.1 X70.1" reference="R824" />
    <constraint name="C825" model="TKC" arity="2" scope="X29.1 X41.1" reference="R825" />
    <constraint name="C826" model="TKC" arity="2" scope="X9.1 X51.1" reference="R826" />
    <constraint name="C827" model="TKC" arity="2" scope="X29.1 X53.1" reference="R827" />
    <constraint name="C828" model="TKC" arity="2" scope="X13.1 X55.1" reference="R828" />
    <constraint name="C829" model="TKC" arity="2" scope="X21.1 X22.1" reference="R829" />
    <constraint name="C830" model="TKC" arity="2" scope="X1.1 X4.1" reference="R830" />
    <constraint name="C831" model="TKC" arity="2" scope="X56.1 X70.1" reference="R831" />
    <constraint name="C832" model="TKC" arity="2" scope="X32.1 X39.1" reference="R832" />
    <constraint name="C833" model="TKC" arity="2" scope="X18.1 X64.1" reference="R833" />
    <constraint name="C834" model="TKC" arity="2" scope="X33.1 X61.1" reference="R834" />
    <constraint name="C835" model="TKC" arity="2" scope="X38.1 X45.1" reference="R835" />
    <constraint name="C836" model="TKC" arity="2" scope="X35.1 X68.1" reference="R836" />
    <constraint name="C837" model="TKC" arity="2" scope="X60.1 X65.1" reference="R837" />
    <constraint name="C838" model="TKC" arity="2" scope="X11.1 X38.1" reference="R838" />
    <constraint name="C839" model="TKC" arity="2" scope="X10.1 X24.1" reference="R839" />
    <constraint name="C840" model="TKC" arity="2" scope="X13.1 X65.1" reference="R840" />
    <constraint name="C841" model="TKC" arity="2" scope="X21.1 X55.1" reference="R841" />
    <constraint name="C842" model="TKC" arity="2" scope="X22.1 X25.1" reference="R842" />
    <constraint name="C843" model="TKC" arity="2" scope="X30.1 X41.1" reference="R843" />
    <constraint name="C844" model="TKC" arity="2" scope="X14.1 X65.1" reference="R844" />
    <constraint name="C845" model="TKC" arity="2" scope="X55.1 X62.1" reference="R845" />
    <constraint name="C846" model="TKC" arity="2" scope="X14.1 X15.1" reference="R846" />
    <constraint name="C847" model="TKC" arity="2" scope="X31.1 X50.1" reference="R847" />
    <constraint name="C848" model="TKC" arity="2" scope="X53.1 X69.1" reference="R848" />
    <constraint name="C849" model="TKC" arity="2" scope="X59.1 X69.1" reference="R849" />
    <constraint name="C850" model="TKC" arity="2" scope="X11.1 X37.1" reference="R850" />
    <constraint name="C851" model="TKC" arity="2" scope="X11.1 X27.1" reference="R851" />
    <constraint name="C852" model="TKC" arity="2" scope="X29.1 X51.1" reference="R852" />
    <constraint name="C853" model="TKC" arity="2" scope="X20.1 X47.1" reference="R853" />
    <constraint name="C854" model="TKC" arity="2" scope="X2.1 X48.1" reference="R854" />
    <constraint name="C855" model="TKC" arity="2" scope="X2.1 X69.1" reference="R855" />
    <constraint name="C856" model="TKC" arity="2" scope="X31.1 X56.1" reference="R856" />
    <constraint name="C857" model="TKC" arity="2" scope="X34.1 X44.1" reference="R857" />
    <constraint name="C858" model="TKC" arity="2" scope="X27.1 X33.1" reference="R858" />
    <constraint name="C859" model="TKC" arity="2" scope="X9.1 X27.1" reference="R859" />
    <constraint name="C860" model="TKC" arity="2" scope="X43.1 X52.1" reference="R860" />
    <constraint name="C861" model="TKC" arity="2" scope="X17.1 X34.1" reference="R861" />
    <constraint name="C862" model="TKC" arity="2" scope="X49.1 X62.1" reference="R862" />
    <constraint name="C863" model="TKC" arity="2" scope="X41.1 X54.1" reference="R863" />
    <constraint name="C864" model="TKC" arity="2" scope="X51.1 X53.1" reference="R864" />
    <constraint name="C865" model="TKC" arity="2" scope="X18.1 X66.1" reference="R865" />
    <constraint name="C866" model="TKC" arity="2" scope="X1.1 X52.1" reference="R866" />
    <constraint name="C867" model="TKC" arity="2" scope="X13.1 X45.1" reference="R867" />
    <constraint name="C868" model="TKC" arity="2" scope="X31.1 X35.1" reference="R868" />
    <constraint name="C869" model="TKC" arity="2" scope="X26.1 X52.1" reference="R869" />
    <constraint name="C870" model="TKC" arity="2" scope="X4.1 X12.1" reference="R870" />
    <constraint name="C871" model="TKC" arity="2" scope="X35.1 X58.1" reference="R871" />
    <constraint name="C872" model="TKC" arity="2" scope="X11.1 X45.1" reference="R872" />
    <constraint name="C873" model="TKC" arity="2" scope="X45.1 X49.1" reference="R873" />
    <constraint name="C874" model="TKC" arity="2" scope="X12.1 X46.1" reference="R874" />
    <constraint name="C875" model="TKC" arity="2" scope="X1.1 X64.1" reference="R875" />
    <constraint name="C876" model="TKC" arity="2" scope="X13.1 X66.1" reference="R876" />
    <constraint name="C877" model="TKC" arity="2" scope="X30.1 X50.1" reference="R877" />
    <constraint name="C878" model="TKC" arity="2" scope="X44.1 X69.1" reference="R878" />
    <constraint name="C879" model="TKC" arity="2" scope="X17.1 X30.1" reference="R879" />
    <constraint name="C880" model="TKC" arity="2" scope="X9.1 X62.1" reference="R880" />
    <constraint name="C881" model="TKC" arity="2" scope="X37.1 X58.1" reference="R881" />
    <constraint name="C882" model="TKC" arity="2" scope="X34.1 X68.1" reference="R882" />
    <constraint name="C883" model="TKC" arity="2" scope="X33.1 X38.1" reference="R883" />
    <constraint name="C884" model="TKC" arity="2" scope="X6.1 X51.1" reference="R884" />
    <constraint name="C885" model="TKC" arity="2" scope="X16.1 X25.1" reference="R885" />
    <constraint name="C886" model="TKC" arity="2" scope="X8.1 X37.1" reference="R886" />
    <constraint name="C887" model="TKC" arity="2" scope="X17.1 X55.1" reference="R887" />
    <constraint name="C888" model="TKC" arity="2" scope="X35.1 X63.1" reference="R888" />
    <constraint name="C889" model="TKC" arity="2" scope="X36.1 X37.1" reference="R889" />
    <constraint name="C890" model="TKC" arity="2" scope="X1.1 X48.1" reference="R890" />
    <constraint name="C891" model="TKC" arity="2" scope="X40.1 X53.1" reference="R891" />
    <constraint name="C892" model="TKC" arity="2" scope="X5.1 X53.1" reference="R892" />
    <constraint name="C893" model="TKC" arity="2" scope="X18.1 X28.1" reference="R893" />
    <constraint name="C894" model="TKC" arity="2" scope="X63.1 X66.1" reference="R894" />
    <constraint name="C895" model="TKC" arity="2" scope="X27.1 X70.1" reference="R895" />
    <constraint name="C896" model="TKC" arity="2" scope="X4.1 X31.1" reference="R896" />
    <constraint name="C897" model="TKC" arity="2" scope="X5.1 X20.1" reference="R897" />
    <constraint name="C898" model="TKC" arity="2" scope="X32.1 X44.1" reference="R898" />
    <constraint name="C899" model="TKC" arity="2" scope="X2.1 X34.1" reference="R899" />
    <constraint name="C900" model="TKC" arity="2" scope="X17.1 X44.1" reference="R900" />
    <constraint name="C901" model="TKC" arity="2" scope="X57.1 X64.1" reference="R901" />
    <constraint name="C902" model="TKC" arity="2" scope="X44.1 X47.1" reference="R902" />
    <constraint name="C903" model="TKC" arity="2" scope="X10.1 X60.1" reference="R903" />
    <constraint name="C904" model="TKC" arity="2" scope="X53.1 X60.1" reference="R904" />
    <constraint name="C905" model="TKC" arity="2" scope="X26.1 X54.1" reference="R905" />
    <constraint name="C906" model="TKC" arity="2" scope="X15.1 X35.1" reference="R906" />
    <constraint name="C907" model="TKC" arity="2" scope="X3.1 X31.1" reference="R907" />
    <constraint name="C908" model="TKC" arity="2" scope="X14.1 X20.1" reference="R908" />
    <constraint name="C909" model="TKC" arity="2" scope="X47.1 X50.1" reference="R909" />
    <constraint name="C910" model="TKC" arity="2" scope="X26.1 X58.1" reference="R910" />
    <constraint name="C911" model="TKC" arity="2" scope="X46.1 X55.1" reference="R911" />
    <constraint name="C912" model="TKC" arity="2" scope="X59.1 X63.1" reference="R912" />
    <constraint name="C913" model="TKC" arity="2" scope="X9.1 X53.1" reference="R913" />
    <constraint name="C914" model="TKC" arity="2" scope="X52.1 X69.1" reference="R914" />
    <constraint name="C915" model="TKC" arity="2" scope="X19.1 X57.1" reference="R915" />
    <constraint name="C916" model="TKC" arity="2" scope="X45.1 X48.1" reference="R916" />
    <constraint name="C917" model="TKC" arity="2" scope="X18.1 X50.1" reference="R917" />
    <constraint name="C918" model="TKC" arity="2" scope="X41.1 X70.1" reference="R918" />
    <constraint name="C919" model="TKC" arity="2" scope="X16.1 X41.1" reference="R919" />
    <constraint name="C920" model="TKC" arity="2" scope="X11.1 X26.1" reference="R920" />
    <constraint name="C921" model="TKC" arity="2" scope="X8.1 X63.1" reference="R921" />
    <constraint name="C922" model="TKC" arity="2" scope="X50.1 X64.1" reference="R922" />
    <constraint name="C923" model="TKC" arity="2" scope="X16.1 X19.1" reference="R923" />
    <constraint name="C924" model="TKC" arity="2" scope="X43.1 X54.1" reference="R924" />
    <constraint name="C925" model="TKC" arity="2" scope="X6.1 X44.1" reference="R925" />
    <constraint name="C926" model="TKC" arity="2" scope="X35.1 X69.1" reference="R926" />
    <constraint name="C927" model="TKC" arity="2" scope="X14.1 X26.1" reference="R927" />
    <constraint name="C928" model="TKC" arity="2" scope="X1.1 X2.1" reference="R928" />
    <constraint name="C929" model="TKC" arity="2" scope="X19.1 X44.1" reference="R929" />
    <constraint name="C930" model="TKC" arity="2" scope="X19.1 X21.1" reference="R930" />
    <constraint name="C931" model="TKC" arity="2" scope="X58.1 X62.1" reference="R931" />
    <constraint name="C932" model="TKC" arity="2" scope="X21.1 X28.1" reference="R932" />
    <constraint name="C933" model="TKC" arity="2" scope="X15.1 X38.1" reference="R933" />
    <constraint name="C934" model="TKC" arity="2" scope="X18.1 X31.1" reference="R934" />
    <constraint name="C935" model="TKC" arity="2" scope="X17.1 X49.1" reference="R935" />
    <constraint name="C936" model="TKC" arity="2" scope="X47.1 X49.1" reference="R936" />
    <constraint name="C937" model="TKC" arity="2" scope="X20.1 X56.1" reference="R937" />
    <constraint name="C938" model="TKC" arity="2" scope="X12.1 X40.1" reference="R938" />
    <constraint name="C939" model="TKC" arity="2" scope="X35.1 X44.1" reference="R939" />
    <constraint name="C940" model="TKC" arity="2" scope="X22.1 X64.1" reference="R940" />
    <constraint name="C941" model="TKC" arity="2" scope="X28.1 X31.1" reference="R941" />
    <constraint name="C942" model="TKC" arity="2" scope="X37.1 X50.1" reference="R942" />
    <constraint name="C943" model="TKC" arity="2" scope="X18.1 X40.1" reference="R943" />
    <constraint name="C944" model="TKC" arity="2" scope="X7.1 X65.1" reference="R944" />
    <constraint name="C945" model="TKC" arity="2" scope="X19.1 X29.1" reference="R945" />
    <constraint name="C946" model="TKC" arity="2" scope="X5.1 X67.1" reference="R946" />
    <constraint name="C947" model="TKC" arity="2" scope="X3.1 X64.1" reference="R947" />
    <constraint name="C948" model="TKC" arity="2" scope="X43.1 X53.1" reference="R948" />
    <constraint name="C949" model="TKC" arity="2" scope="X15.1 X24.1" reference="R949" />
    <constraint name="C950" model="TKC" arity="2" scope="X2.1 X21.1" reference="R950" />
    <constraint name="C951" model="TKC" arity="2" scope="X24.1 X29.1" reference="R951" />
    <constraint name="C952" model="TKC" arity="2" scope="X23.1 X39.1" reference="R952" />
    <constraint name="C953" model="TKC" arity="2" scope="X27.1 X58.1" reference="R953" />
    <constraint name="C954" model="TKC" arity="2" scope="X65.1 X67.1" reference="R954" />
    <constraint name="C955" model="TKC" arity="2" scope="X36.1 X56.1" reference="R955" />
    <constraint name="C956" model="TKC" arity="2" scope="X26.1 X51.1" reference="R956" />
    <constraint name="C957" model="TKC" arity="2" scope="X18.1 X27.1" reference="R957" />
    <constraint name="C958" model="TKC" arity="2" scope="X9.1 X12.1" reference="R958" />
    <constraint name="C959" model="TKC" arity="2" scope="X40.1 X55.1" reference="R959" />
    <constraint name="C960" model="TKC" arity="2" scope="X8.1 X35.1" reference="R960" />
    <constraint name="C961" model="TKC" arity="2" scope="X43.1 X59.1" reference="R961" />
    <constraint name="C962" model="TKC" arity="2" scope="X44.1 X53.1" reference="R962" />
    <constraint name="C963" model="TKC" arity="2" scope="X16.1 X59.1" reference="R963" />
    <constraint name="C964" model="TKC" arity="2" scope="X20.1 X44.1" reference="R964" />
    <constraint name="C965" model="TKC" arity="2" scope="X22.1 X53.1" reference="R965" />
    <constraint name="C966" model="TKC" arity="2" scope="X9.1 X68.1" reference="R966" />
    <constraint name="C967" model="TKC" arity="2" scope="X6.1 X13.1" reference="R967" />
    <constraint name="C968" model="TKC" arity="2" scope="X26.1 X43.1" reference="R968" />
    <constraint name="C969" model="TKC" arity="2" scope="X36.1 X58.1" reference="R969" />
    <constraint name="C970" model="TKC" arity="2" scope="X37.1 X52.1" reference="R970" />
    <constraint name="C971" model="TKC" arity="2" scope="X27.1 X35.1" reference="R971" />
    <constraint name="C972" model="TKC" arity="2" scope="X29.1 X52.1" reference="R972" />
    <constraint name="C973" model="TKC" arity="2" scope="X53.1 X64.1" reference="R973" />
    <constraint name="C974" model="TKC" arity="2" scope="X15.1 X43.1" reference="R974" />
    <constraint name="C975" model="TKC" arity="2" scope="X36.1 X38.1" reference="R975" />
    <constraint name="C976" model="TKC" arity="2" scope="X56.1 X66.1" reference="R976" />
    <constraint name="C977" model="TKC" arity="2" scope="X4.1 X43.1" reference="R977" />
    <constraint name="C978" model="TKC" arity="2" scope="X13.1 X36.1" reference="R978" />
    <constraint name="C979" model="TKC" arity="2" scope="X14.1 X24.1" reference="R979" />
    <constraint name="C980" model="TKC" arity="2" scope="X2.1 X28.1" reference="R980" />
    <constraint name="C981" model="TKC" arity="2" scope="X1.1 X22.1" reference="R981" />
    <constraint name="C982" model="TKC" arity="2" scope="X23.1 X36.1" reference="R982" />
    <constraint name="C983" model="TKC" arity="2" scope="X29.1 X48.1" reference="R983" />
    <constraint name="C984" model="TKC" arity="2" scope="X32.1 X62.1" reference="R984" />
    <constraint name="C985" model="TKC" arity="2" scope="X11.1 X16.1" reference="R985" />
    <constraint name="C986" model="TKC" arity="2" scope="X16.1 X49.1" reference="R986" />
    <constraint name="C987" model="TKC" arity="2" scope="X24.1 X43.1" reference="R987" />
    <constraint name="C988" model="TKC" arity="2" scope="X5.1 X43.1" reference="R988" />
    <constraint name="C989" model="TKC" arity="2" scope="X4.1 X58.1" reference="R989" />
    <constraint name="C990" model="TKC" arity="2" scope="X2.1 X57.1" reference="R990" />
    <constraint name="C991" model="TKC" arity="2" scope="X27.1 X65.1" reference="R991" />
    <constraint name="C992" model="TKC" arity="2" scope="X53.1 X59.1" reference="R992" />
    <constraint name="C993" model="TKC" arity="2" scope="X43.1 X49.1" reference="R993" />
    <constraint name="C994" model="TKC" arity="2" scope="X43.1 X61.1" reference="R994" />
    <constraint name="C995" model="TKC" arity="2" scope="X35.1 X36.1" reference="R995" />
    <constraint name="C996" model="TKC" arity="2" scope="X31.1 X33.1" reference="R996" />
    <constraint name="C997" model="TKC" arity="2" scope="X2.1 X63.1" reference="R997" />
    <constraint name="C998" model="TKC" arity="2" scope="X32.1 X54.1" reference="R998" />
    <constraint name="C999" model="TKC" arity="2" scope="X16.1 X32.1" reference="R999" />
    <constraint name="C1000" model="TKC" arity="2" scope="X35.1 X65.1" reference="R1000" />
    <constraint name="C1001" model="TKC" arity="2" scope="X12.1 X22.1" reference="R1001" />
    <constraint name="C1002" model="TKC" arity="2" scope="X3.1 X23.1" reference="R1002" />
    <constraint name="C1003" model="TKC" arity="2" scope="X19.1 X31.1" reference="R1003" />
    <constraint name="C1004" model="TKC" arity="2" scope="X16.1 X30.1" reference="R1004" />
    <constraint name="C1005" model="TKC" arity="2" scope="X50.1 X70.1" reference="R1005" />
    <constraint name="C1006" model="TKC" arity="2" scope="X22.1 X37.1" reference="R1006" />
    <constraint name="C1007" model="TKC" arity="2" scope="X32.1 X37.1" reference="R1007" />
    <constraint name="C1008" model="TKC" arity="2" scope="X42.1 X64.1" reference="R1008" />
    <constraint name="C1009" model="TKC" arity="2" scope="X39.1 X58.1" reference="R1009" />
    <constraint name="C1010" model="TKC" arity="2" scope="X8.1 X59.1" reference="R1010" />
    <constraint name="C1011" model="TKC" arity="2" scope="X15.1 X68.1" reference="R1011" />
    <constraint name="C1012" model="TKC" arity="2" scope="X7.1 X28.1" reference="R1012" />
    <constraint name="C1013" model="TKC" arity="2" scope="X33.1 X55.1" reference="R1013" />
    <constraint name="C1014" model="TKC" arity="2" scope="X11.1 X60.1" reference="R1014" />
    <constraint name="C1015" model="TKC" arity="2" scope="X24.1 X45.1" reference="R1015" />
    <constraint name="C1016" model="TKC" arity="2" scope="X14.1 X61.1" reference="R1016" />
    <constraint name="C1017" model="TKC" arity="2" scope="X21.1 X50.1" reference="R1017" />
    <constraint name="C1018" model="TKC" arity="2" scope="X17.1 X41.1" reference="R1018" />
    <constraint name="C1019" model="TKC" arity="2" scope="X28.1 X46.1" reference="R1019" />
    <constraint name="C1020" model="TKC" arity="2" scope="X6.1 X62.1" reference="R1020" />
    <constraint name="C1021" model="TKC" arity="2" scope="X36.1 X59.1" reference="R1021" />
    <constraint name="C1022" model="TKC" arity="2" scope="X46.1 X54.1" reference="R1022" />
    <constraint name="C1023" model="TKC" arity="2" scope="X45.1 X66.1" reference="R1023" />
    <constraint name="C1024" model="TKC" arity="2" scope="X33.1 X64.1" reference="R1024" />
    <constraint name="C1025" model="TKC" arity="2" scope="X39.1 X69.1" reference="R1025" />
    <constraint name="C1026" model="TKC" arity="2" scope="X2.1 X41.1" reference="R1026" />
    <constraint name="C1027" model="TKC" arity="2" scope="X6.1 X7.1" reference="R1027" />
    <constraint name="C1028" model="TKC" arity="2" scope="X48.1 X66.1" reference="R1028" />
    <constraint name="C1029" model="TKC" arity="2" scope="X3.1 X52.1" reference="R1029" />
    <constraint name="C1030" model="TKC" arity="2" scope="X19.1 X69.1" reference="R1030" />
    <constraint name="C1031" model="TKC" arity="2" scope="X50.1 X65.1" reference="R1031" />
    <constraint name="C1032" model="TKC" arity="2" scope="X5.1 X24.1" reference="R1032" />
    <constraint name="C1033" model="TKC" arity="2" scope="X33.1 X63.1" reference="R1033" />
    <constraint name="C1034" model="TKC" arity="2" scope="X23.1 X47.1" reference="R1034" />
    <constraint name="C1035" model="TKC" arity="2" scope="X38.1 X62.1" reference="R1035" />
    <constraint name="C1036" model="TKC" arity="2" scope="X33.1 X35.1" reference="R1036" />
    <constraint name="C1037" model="TKC" arity="2" scope="X31.1 X69.1" reference="R1037" />
    <constraint name="C1038" model="TKC" arity="2" scope="X29.1 X58.1" reference="R1038" />
    <constraint name="C1039" model="TKC" arity="2" scope="X17.1 X58.1" reference="R1039" />
    <constraint name="C1040" model="TKC" arity="2" scope="X28.1 X61.1" reference="R1040" />
    <constraint name="C1041" model="TKC" arity="2" scope="X10.1 X48.1" reference="R1041" />
    <constraint name="C1042" model="TKC" arity="2" scope="X14.1 X59.1" reference="R1042" />
    <constraint name="C1043" model="TKC" arity="2" scope="X30.1 X42.1" reference="R1043" />
    <constraint name="C1044" model="TKC" arity="2" scope="X21.1 X26.1" reference="R1044" />
    <constraint name="C1045" model="TKC" arity="2" scope="X16.1 X46.1" reference="R1045" />
    <constraint name="C1046" model="TKC" arity="2" scope="X16.1 X38.1" reference="R1046" />
    <constraint name="C1047" model="TKC" arity="2" scope="X24.1 X70.1" reference="R1047" />
    <constraint name="C1048" model="TKC" arity="2" scope="X16.1 X34.1" reference="R1048" />
    <constraint name="C1049" model="TKC" arity="2" scope="X3.1 X4.1" reference="R1049" />
    <constraint name="C1050" model="TKC" arity="2" scope="X32.1 X64.1" reference="R1050" />
    <constraint name="C1051" model="TKC" arity="2" scope="X30.1 X45.1" reference="R1051" />
    <constraint name="C1052" model="TKC" arity="2" scope="X47.1 X56.1" reference="R1052" />
    <constraint name="C1053" model="TKC" arity="2" scope="X16.1 X44.1" reference="R1053" />
    <constraint name="C1054" model="TKC" arity="2" scope="X36.1 X60.1" reference="R1054" />
    <constraint name="C1055" model="TKC" arity="2" scope="X20.1 X68.1" reference="R1055" />
    <constraint name="C1056" model="TKC" arity="2" scope="X38.1 X66.1" reference="R1056" />
    <constraint name="C1057" model="TKC" arity="2" scope="X44.1 X48.1" reference="R1057" />
    <constraint name="C1058" model="TKC" arity="2" scope="X28.1 X65.1" reference="R1058" />
    <constraint name="C1059" model="TKC" arity="2" scope="X15.1 X61.1" reference="R1059" />
    <constraint name="C1060" model="TKC" arity="2" scope="X18.1 X30.1" reference="R1060" />
    <constraint name="C1061" model="TKC" arity="2" scope="X21.1 X48.1" reference="R1061" />
    <constraint name="C1062" model="TKC" arity="2" scope="X58.1 X65.1" reference="R1062" />
    <constraint name="C1063" model="TKC" arity="2" scope="X51.1 X58.1" reference="R1063" />
    <constraint name="C1064" model="TKC" arity="2" scope="X6.1 X33.1" reference="R1064" />
    <constraint name="C1065" model="TKC" arity="2" scope="X9.1 X54.1" reference="R1065" />
    <constraint name="C1066" model="TKC" arity="2" scope="X3.1 X24.1" reference="R1066" />
    <constraint name="C1067" model="TKC" arity="2" scope="X5.1 X61.1" reference="R1067" />
    <constraint name="C1068" model="TKC" arity="2" scope="X19.1 X62.1" reference="R1068" />
    <constraint name="C1069" model="TKC" arity="2" scope="X27.1 X42.1" reference="R1069" />
    <constraint name="C1070" model="TKC" arity="2" scope="X4.1 X49.1" reference="R1070" />
    <constraint name="C1071" model="TKC" arity="2" scope="X51.1 X65.1" reference="R1071" />
    <constraint name="C1072" model="TKC" arity="2" scope="X28.1 X54.1" reference="R1072" />
    <constraint name="C1073" model="TKC" arity="2" scope="X6.1 X40.1" reference="R1073" />
    <constraint name="C1074" model="TKC" arity="2" scope="X6.1 X55.1" reference="R1074" />
    <constraint name="C1075" model="TKC" arity="2" scope="X24.1 X28.1" reference="R1075" />
    <constraint name="C1076" model="TKC" arity="2" scope="X34.1 X48.1" reference="R1076" />
    <constraint name="C1077" model="TKC" arity="2" scope="X19.1 X46.1" reference="R1077" />
    <constraint name="C1078" model="TKC" arity="2" scope="X26.1 X30.1" reference="R1078" />
    <constraint name="C1079" model="TKC" arity="2" scope="X3.1 X32.1" reference="R1079" />
    <constraint name="C1080" model="TKC" arity="2" scope="X37.1 X64.1" reference="R1080" />
    <constraint name="C1081" model="TKC" arity="2" scope="X13.1 X48.1" reference="R1081" />
    <constraint name="C1082" model="TKC" arity="2" scope="X17.1 X70.1" reference="R1082" />
    <constraint name="C1083" model="TKC" arity="2" scope="X4.1 X28.1" reference="R1083" />
    <constraint name="C1084" model="TKC" arity="2" scope="X14.1 X63.1" reference="R1084" />
    <constraint name="C1085" model="TKC" arity="2" scope="X32.1 X63.1" reference="R1085" />
    <constraint name="C1086" model="TKC" arity="2" scope="X2.1 X54.1" reference="R1086" />
    <constraint name="C1087" model="TKC" arity="2" scope="X3.1 X14.1" reference="R1087" />
    <constraint name="C1088" model="TKC" arity="2" scope="X32.1 X42.1" reference="R1088" />
    <constraint name="C1089" model="TKC" arity="2" scope="X53.1 X63.1" reference="R1089" />
    <constraint name="C1090" model="TKC" arity="2" scope="X7.1 X43.1" reference="R1090" />
    <constraint name="C1091" model="TKC" arity="2" scope="X22.1 X32.1" reference="R1091" />
    <constraint name="C1092" model="TKC" arity="2" scope="X1.1 X13.1" reference="R1092" />
    <constraint name="C1093" model="TKC" arity="2" scope="X57.1 X62.1" reference="R1093" />
    <constraint name="C1094" model="TKC" arity="2" scope="X55.1 X56.1" reference="R1094" />
    <constraint name="C1095" model="TKC" arity="2" scope="X1.1 X40.1" reference="R1095" />
    <constraint name="C1096" model="TKC" arity="2" scope="X38.1 X65.1" reference="R1096" />
    <constraint name="C1097" model="TKC" arity="2" scope="X13.1 X19.1" reference="R1097" />
    <constraint name="C1098" model="TKC" arity="2" scope="X26.1 X57.1" reference="R1098" />
    <constraint name="C1099" model="TKC" arity="2" scope="X11.1 X28.1" reference="R1099" />
    <constraint name="C1100" model="TKC" arity="2" scope="X15.1 X18.1" reference="R1100" />
    <constraint name="C1101" model="TKC" arity="2" scope="X14.1 X44.1" reference="R1101" />
    <constraint name="C1102" model="TKC" arity="2" scope="X4.1 X32.1" reference="R1102" />
    <constraint name="C1103" model="TKC" arity="2" scope="X34.1 X52.1" reference="R1103" />
    <constraint name="C1104" model="TKC" arity="2" scope="X3.1 X45.1" reference="R1104" />
    <constraint name="C1105" model="TKC" arity="2" scope="X42.1 X44.1" reference="R1105" />
    <constraint name="C1106" model="TKC" arity="2" scope="X36.1 X46.1" reference="R1106" />
    <constraint name="C1107" model="TKC" arity="2" scope="X12.1 X15.1" reference="R1107" />
    <constraint name="C1108" model="TKC" arity="2" scope="X40.1 X42.1" reference="R1108" />
    <constraint name="C1109" model="TKC" arity="2" scope="X2.1 X14.1" reference="R1109" />
    <constraint name="C1110" model="TKC" arity="2" scope="X18.1 X47.1" reference="R1110" />
    <constraint name="C1111" model="TKC" arity="2" scope="X15.1 X53.1" reference="R1111" />
    <constraint name="C1112" model="TKC" arity="2" scope="X13.1 X33.1" reference="R1112" />
    <constraint name="C1113" model="TKC" arity="2" scope="X25.1 X44.1" reference="R1113" />
    <constraint name="C1114" model="TKC" arity="2" scope="X41.1 X61.1" reference="R1114" />
    <constraint name="C1115" model="TKC" arity="2" scope="X31.1 X52.1" reference="R1115" />
    <constraint name="C1116" model="TKC" arity="2" scope="X44.1 X62.1" reference="R1116" />
    <constraint name="C1117" model="TKC" arity="2" scope="X38.1 X55.1" reference="R1117" />
    <constraint name="C1118" model="TKC" arity="2" scope="X9.1 X35.1" reference="R1118" />
    <constraint name="C1119" model="TKC" arity="2" scope="X13.1 X64.1" reference="R1119" />
    <constraint name="C1120" model="TKC" arity="2" scope="X31.1 X65.1" reference="R1120" />
    <constraint name="C1121" model="TKC" arity="2" scope="X17.1 X66.1" reference="R1121" />
    <constraint name="C1122" model="TKC" arity="2" scope="X9.1 X39.1" reference="R1122" />
    <constraint name="C1123" model="TKC" arity="2" scope="X41.1 X42.1" reference="R1123" />
    <constraint name="C1124" model="TKC" arity="2" scope="X2.1 X8.1" reference="R1124" />
    <constraint name="C1125" model="TKC" arity="2" scope="X51.1 X70.1" reference="R1125" />
    <constraint name="C1126" model="TKC" arity="2" scope="X7.1 X15.1" reference="R1126" />
    <constraint name="C1127" model="TKC" arity="2" scope="X14.1 X68.1" reference="R1127" />
    <constraint name="C1128" model="TKC" arity="2" scope="X48.1 X56.1" reference="R1128" />
    <constraint name="C1129" model="TKC" arity="2" scope="X7.1 X9.1" reference="R1129" />
    <constraint name="C1130" model="TKC" arity="2" scope="X44.1 X65.1" reference="R1130" />
    <constraint name="C1131" model="TKC" arity="2" scope="X8.1 X24.1" reference="R1131" />
    <constraint name="C1132" model="TKC" arity="2" scope="X25.1 X54.1" reference="R1132" />
    <constraint name="C1133" model="TKC" arity="2" scope="X18.1 X35.1" reference="R1133" />
    <constraint name="C1134" model="TKC" arity="2" scope="X24.1 X52.1" reference="R1134" />
    <constraint name="C1135" model="TKC" arity="2" scope="X2.1 X16.1" reference="R1135" />
    <constraint name="C1136" model="TKC" arity="2" scope="X13.1 X51.1" reference="R1136" />
    <constraint name="C1137" model="TKC" arity="2" scope="X30.1 X34.1" reference="R1137" />
    <constraint name="C1138" model="TKC" arity="2" scope="X4.1 X22.1" reference="R1138" />
    <constraint name="C1139" model="TKC" arity="2" scope="X55.1 X65.1" reference="R1139" />
    <constraint name="C1140" model="TKC" arity="2" scope="X28.1 X43.1" reference="R1140" />
    <constraint name="C1141" model="TKC" arity="2" scope="X15.1 X33.1" reference="R1141" />
    <constraint name="C1142" model="TKC" arity="2" scope="X14.1 X16.1" reference="R1142" />
    <constraint name="C1143" model="TKC" arity="2" scope="X48.1 X52.1" reference="R1143" />
    <constraint name="C1144" model="TKC" arity="2" scope="X27.1 X54.1" reference="R1144" />
    <constraint name="C1145" model="TKC" arity="2" scope="X9.1 X15.1" reference="R1145" />
    <constraint name="C1146" model="TKC" arity="2" scope="X1.1 X59.1" reference="R1146" />
    <constraint name="C1147" model="TKC" arity="2" scope="X12.1 X31.1" reference="R1147" />
    <constraint name="C1148" model="TKC" arity="2" scope="X1.1 X20.1" reference="R1148" />
    <constraint name="C1149" model="TKC" arity="2" scope="X43.1 X66.1" reference="R1149" />
    <constraint name="C1150" model="TKC" arity="2" scope="X14.1 X48.1" reference="R1150" />
    <constraint name="C1151" model="TKC" arity="2" scope="X5.1 X52.1" reference="R1151" />
    <constraint name="C1152" model="TKC" arity="2" scope="X33.1 X67.1" reference="R1152" />
    <constraint name="C1153" model="TKC" arity="2" scope="X38.1 X41.1" reference="R1153" />
    <constraint name="C1154" model="TKC" arity="2" scope="X11.1 X59.1" reference="R1154" />
    <constraint name="C1155" model="TKC" arity="2" scope="X20.1 X25.1" reference="R1155" />
    <constraint name="C1156" model="TKC" arity="2" scope="X20.1 X37.1" reference="R1156" />
    <constraint name="C1157" model="TKC" arity="2" scope="X13.1 X31.1" reference="R1157" />
    <constraint name="C1158" model="TKC" arity="2" scope="X5.1 X11.1" reference="R1158" />
    <constraint name="C1159" model="TKC" arity="2" scope="X2.1 X49.1" reference="R1159" />
    <constraint name="C1160" model="TKC" arity="2" scope="X50.1 X62.1" reference="R1160" />
    <constraint name="C1161" model="TKC" arity="2" scope="X5.1 X35.1" reference="R1161" />
    <constraint name="C1162" model="TKC" arity="2" scope="X3.1 X47.1" reference="R1162" />
    <constraint name="C1163" model="TKC" arity="2" scope="X2.1 X18.1" reference="R1163" />
    <constraint name="C1164" model="TKC" arity="2" scope="X11.1 X66.1" reference="R1164" />
    <constraint name="C1165" model="TKC" arity="2" scope="X1.1 X46.1" reference="R1165" />
    <constraint name="C1166" model="TKC" arity="2" scope="X47.1 X69.1" reference="R1166" />
    <constraint name="C1167" model="TKC" arity="2" scope="X45.1 X65.1" reference="R1167" />
    <constraint name="C1168" model="TKC" arity="2" scope="X21.1 X32.1" reference="R1168" />
    <constraint name="C1169" model="TKC" arity="2" scope="X24.1 X50.1" reference="R1169" />
    <constraint name="C1170" model="TKC" arity="2" scope="X8.1 X58.1" reference="R1170" />
    <constraint name="C1171" model="TKC" arity="2" scope="X42.1 X45.1" reference="R1171" />
    <constraint name="C1172" model="TKC" arity="2" scope="X30.1 X65.1" reference="R1172" />
    <constraint name="C1173" model="TKC" arity="2" scope="X7.1 X19.1" reference="R1173" />
    <constraint name="C1174" model="TKC" arity="2" scope="X44.1 X54.1" reference="R1174" />
    <constraint name="C1175" model="TKC" arity="2" scope="X3.1 X27.1" reference="R1175" />
    <constraint name="C1176" model="TKC" arity="2" scope="X36.1 X47.1" reference="R1176" />
    <constraint name="C1177" model="TKC" arity="2" scope="X1.1 X37.1" reference="R1177" />
    <constraint name="C1178" model="TKC" arity="2" scope="X29.1 X68.1" reference="R1178" />
    <constraint name="C1179" model="TKC" arity="2" scope="X3.1 X69.1" reference="R1179" />
    <constraint name="C1180" model="TKC" arity="2" scope="X9.1 X70.1" reference="R1180" />
    <constraint name="C1181" model="TKC" arity="2" scope="X9.1 X24.1" reference="R1181" />
    <constraint name="C1182" model="TKC" arity="2" scope="X5.1 X48.1" reference="R1182" />
    <constraint name="C1183" model="TKC" arity="2" scope="X52.1 X59.1" reference="R1183" />
    <constraint name="C1184" model="TKC" arity="2" scope="X34.1 X45.1" reference="R1184" />
    <constraint name="C1185" model="TKC" arity="2" scope="X20.1 X32.1" reference="R1185" />
    <constraint name="C1186" model="TKC" arity="2" scope="X57.1 X67.1" reference="R1186" />
    <constraint name="C1187" model="TKC" arity="2" scope="X14.1 X69.1" reference="R1187" />
    <constraint name="C1188" model="TKC" arity="2" scope="X35.1 X60.1" reference="R1188" />
    <constraint name="C1189" model="TKC" arity="2" scope="X1.1 X15.1" reference="R1189" />
    <constraint name="C1190" model="TKC" arity="2" scope="X10.1 X46.1" reference="R1190" />
    <constraint name="C1191" model="TKC" arity="2" scope="X26.1 X46.1" reference="R1191" />
    <constraint name="C1192" model="TKC" arity="2" scope="X17.1 X62.1" reference="R1192" />
    <constraint name="C1193" model="TKC" arity="2" scope="X46.1 X52.1" reference="R1193" />
    <constraint name="C1194" model="TKC" arity="2" scope="X11.1 X51.1" reference="R1194" />
    <constraint name="C1195" model="TKC" arity="2" scope="X47.1 X63.1" reference="R1195" />
    <constraint name="C1196" model="TKC" arity="2" scope="X7.1 X68.1" reference="R1196" />
    <constraint name="C1197" model="TKC" arity="2" scope="X38.1 X49.1" reference="R1197" />
    <constraint name="C1198" model="TKC" arity="2" scope="X47.1 X59.1" reference="R1198" />
    <constraint name="C1199" model="TKC" arity="2" scope="X6.1 X54.1" reference="R1199" />
    <constraint name="C1200" model="TKC" arity="2" scope="X55.1 X66.1" reference="R1200" />
    <constraint name="C1201" model="TKC" arity="2" scope="X38.1 X56.1" reference="R1201" />
    <constraint name="C1202" model="TKC" arity="2" scope="X51.1 X59.1" reference="R1202" />
    <constraint name="C1203" model="TKC" arity="2" scope="X31.1 X60.1" reference="R1203" />
    <constraint name="C1204" model="TKC" arity="2" scope="X17.1 X21.1" reference="R1204" />
    <constraint name="C1205" model="TKC" arity="2" scope="X15.1 X39.1" reference="R1205" />
    <constraint name="C1206" model="TKC" arity="2" scope="X34.1 X38.1" reference="R1206" />
    <constraint name="C1207" model="TKC" arity="2" scope="X9.1 X34.1" reference="R1207" />
    <constraint name="C1208" model="TKC" arity="2" scope="X23.1 X66.1" reference="R1208" />
    <constraint name="C1209" model="TKC" arity="2" scope="X1.1 X26.1" reference="R1209" />
    <constraint name="C1210" model="TKC" arity="2" scope="X58.1 X59.1" reference="R1210" />
    <constraint name="C1211" model="TKC" arity="2" scope="X42.1 X58.1" reference="R1211" />
    <constraint name="C1212" model="TKC" arity="2" scope="X49.1 X56.1" reference="R1212" />
    <constraint name="C1213" model="TKC" arity="2" scope="X15.1 X63.1" reference="R1213" />
    <constraint name="C1214" model="TKC" arity="2" scope="X7.1 X49.1" reference="R1214" />
    <constraint name="C1215" model="TKC" arity="2" scope="X14.1 X56.1" reference="R1215" />
    <constraint name="C1216" model="TKC" arity="2" scope="X27.1 X29.1" reference="R1216" />
    <constraint name="C1217" model="TKC" arity="2" scope="X27.1 X50.1" reference="R1217" />
    <constraint name="C1218" model="TKC" arity="2" scope="X42.1 X67.1" reference="R1218" />
    <constraint name="C1219" model="TKC" arity="2" scope="X13.1 X63.1" reference="R1219" />
    <constraint name="C1220" model="TKC" arity="2" scope="X12.1 X51.1" reference="R1220" />
    <constraint name="C1221" model="TKC" arity="2" scope="X16.1 X37.1" reference="R1221" />
    <constraint name="C1222" model="TKC" arity="2" scope="X34.1 X46.1" reference="R1222" />
    <constraint name="C1223" model="TKC" arity="2" scope="X27.1 X30.1" reference="R1223" />
    <constraint name="C1224" model="TKC" arity="2" scope="X23.1 X45.1" reference="R1224" />
    <constraint name="C1225" model="TKC" arity="2" scope="X23.1 X60.1" reference="R1225" />
    <constraint name="C1226" model="TKC" arity="2" scope="X19.1 X67.1" reference="R1226" />
    <constraint name="C1227" model="TKC" arity="2" scope="X54.1 X64.1" reference="R1227" />
    <constraint name="C1228" model="TKC" arity="2" scope="X7.1 X46.1" reference="R1228" />
    <constraint name="C1229" model="TKC" arity="2" scope="X16.1 X39.1" reference="R1229" />
    <constraint name="C1230" model="TKC" arity="2" scope="X27.1 X39.1" reference="R1230" />
    <constraint name="C1231" model="TKC" arity="2" scope="X5.1 X7.1" reference="R1231" />
    <constraint name="C1232" model="TKC" arity="2" scope="X13.1 X56.1" reference="R1232" />
    <constraint name="C1233" model="TKC" arity="2" scope="X17.1 X47.1" reference="R1233" />
    <constraint name="C1234" model="TKC" arity="2" scope="X32.1 X34.1" reference="R1234" />
    <constraint name="C1235" model="TKC" arity="2" scope="X30.1 X61.1" reference="R1235" />
    <constraint name="C1236" model="TKC" arity="2" scope="X10.1 X62.1" reference="R1236" />
    <constraint name="C1237" model="TKC" arity="2" scope="X14.1 X27.1" reference="R1237" />
    <constraint name="C1238" model="TKC" arity="2" scope="X12.1 X61.1" reference="R1238" />
    <constraint name="C1239" model="TKC" arity="2" scope="X30.1 X69.1" reference="R1239" />
    <constraint name="C1240" model="TKC" arity="2" scope="X2.1 X58.1" reference="R1240" />
    <constraint name="C1241" model="TKC" arity="2" scope="X25.1 X67.1" reference="R1241" />
    <constraint name="C1242" model="TKC" arity="2" scope="X41.1 X47.1" reference="R1242" />
    <constraint name="C1243" model="TKC" arity="2" scope="X34.1 X67.1" reference="R1243" />
    <constraint name="C1244" model="TKC" arity="2" scope="X2.1 X37.1" reference="R1244" />
    <constraint name="C1245" model="TKC" arity="2" scope="X46.1 X67.1" reference="R1245" />
    <constraint name="C1246" model="TKC" arity="2" scope="X12.1 X68.1" reference="R1246" />
    <constraint name="C1247" model="TKC" arity="2" scope="X7.1 X47.1" reference="R1247" />
    <constraint name="C1248" model="TKC" arity="2" scope="X25.1 X65.1" reference="R1248" />
    <constraint name="C1249" model="TKC" arity="2" scope="X10.1 X15.1" reference="R1249" />
    <constraint name="C1250" model="TKC" arity="2" scope="X7.1 X64.1" reference="R1250" />
    <constraint name="C1251" model="TKC" arity="2" scope="X34.1 X59.1" reference="R1251" />
    <constraint name="C1252" model="TKC" arity="2" scope="X35.1 X47.1" reference="R1252" />
    <constraint name="C1253" model="TKC" arity="2" scope="X21.1 X34.1" reference="R1253" />
    <constraint name="C1254" model="TKC" arity="2" scope="X31.1 X49.1" reference="R1254" />
    <constraint name="C1255" model="TKC" arity="2" scope="X17.1 X38.1" reference="R1255" />
    <constraint name="C1256" model="TKC" arity="2" scope="X46.1 X68.1" reference="R1256" />
    <constraint name="C1257" model="TKC" arity="2" scope="X3.1 X55.1" reference="R1257" />
    <constraint name="C1258" model="TKC" arity="2" scope="X48.1 X68.1" reference="R1258" />
    <constraint name="C1259" model="TKC" arity="2" scope="X10.1 X12.1" reference="R1259" />
    <constraint name="C1260" model="TKC" arity="2" scope="X46.1 X60.1" reference="R1260" />
    <constraint name="C1261" model="TKC" arity="2" scope="X20.1 X70.1" reference="R1261" />
    <constraint name="C1262" model="TKC" arity="2" scope="X13.1 X18.1" reference="R1262" />
    <constraint name="C1263" model="TKC" arity="2" scope="X15.1 X23.1" reference="R1263" />
    <constraint name="C1264" model="TKC" arity="2" scope="X25.1 X62.1" reference="R1264" />
    <constraint name="C1265" model="TKC" arity="2" scope="X33.1 X68.1" reference="R1265" />
    <constraint name="C1266" model="TKC" arity="2" scope="X37.1 X47.1" reference="R1266" />
    <constraint name="C1267" model="TKC" arity="2" scope="X22.1 X66.1" reference="R1267" />
    <constraint name="C1268" model="TKC" arity="2" scope="X59.1 X67.1" reference="R1268" />
    <constraint name="C1269" model="TKC" arity="2" scope="X19.1 X50.1" reference="R1269" />
    <constraint name="C1270" model="TKC" arity="2" scope="X16.1 X50.1" reference="R1270" />
    <constraint name="C1271" model="TKC" arity="2" scope="X35.1 X64.1" reference="R1271" />
    <constraint name="C1272" model="TKC" arity="2" scope="X43.1 X51.1" reference="R1272" />
    <constraint name="C1273" model="TKC" arity="2" scope="X27.1 X45.1" reference="R1273" />
    <constraint name="C1274" model="TKC" arity="2" scope="X34.1 X53.1" reference="R1274" />
    <constraint name="C1275" model="TKC" arity="2" scope="X25.1 X39.1" reference="R1275" />
    <constraint name="C1276" model="TKC" arity="2" scope="X20.1 X54.1" reference="R1276" />
    <constraint name="C1277" model="TKC" arity="2" scope="X22.1 X42.1" reference="R1277" />
    <constraint name="C1278" model="TKC" arity="2" scope="X8.1 X20.1" reference="R1278" />
    <constraint name="C1279" model="TKC" arity="2" scope="X16.1 X48.1" reference="R1279" />
    <constraint name="C1280" model="TKC" arity="2" scope="X18.1 X52.1" reference="R1280" />
    <constraint name="C1281" model="TKC" arity="2" scope="X20.1 X30.1" reference="R1281" />
    <constraint name="C1282" model="TKC" arity="2" scope="X34.1 X35.1" reference="R1282" />
    <constraint name="C1283" model="TKC" arity="2" scope="X29.1 X38.1" reference="R1283" />
    <constraint name="C1284" model="TKC" arity="2" scope="X12.1 X45.1" reference="R1284" />
    <constraint name="C1285" model="TKC" arity="2" scope="X49.1 X55.1" reference="R1285" />
    <constraint name="C1286" model="TKC" arity="2" scope="X22.1 X35.1" reference="R1286" />
    <constraint name="C1287" model="TKC" arity="2" scope="X43.1 X45.1" reference="R1287" />
    <constraint name="C1288" model="TKC" arity="2" scope="X21.1 X39.1" reference="R1288" />
    <constraint name="C1289" model="TKC" arity="2" scope="X35.1 X48.1" reference="R1289" />
    <constraint name="C1290" model="TKC" arity="2" scope="X4.1 X26.1" reference="R1290" />
    <constraint name="C1291" model="TKC" arity="2" scope="X48.1 X69.1" reference="R1291" />
    <constraint name="C1292" model="TKC" arity="2" scope="X63.1 X68.1" reference="R1292" />
    <constraint name="C1293" model="TKC" arity="2" scope="X18.1 X56.1" reference="R1293" />
    <constraint name="C1294" model="TKC" arity="2" scope="X24.1 X27.1" reference="R1294" />
    <constraint name="C1295" model="TKC" arity="2" scope="X16.1 X23.1" reference="R1295" />
    <constraint name="C1296" model="TKC" arity="2" scope="X45.1 X60.1" reference="R1296" />
    <constraint name="C1297" model="TKC" arity="2" scope="X33.1 X54.1" reference="R1297" />
    <constraint name="C1298" model="TKC" arity="2" scope="X14.1 X51.1" reference="R1298" />
    <constraint name="C1299" model="TKC" arity="2" scope="X51.1 X69.1" reference="R1299" />
    <constraint name="C1300" model="TKC" arity="2" scope="X3.1 X48.1" reference="R1300" />
    <constraint name="C1301" model="TKC" arity="2" scope="X13.1 X44.1" reference="R1301" />
    <constraint name="C1302" model="TKC" arity="2" scope="X12.1 X18.1" reference="R1302" />
    <constraint name="C1303" model="TKC" arity="2" scope="X25.1 X53.1" reference="R1303" />
    <constraint name="C1304" model="TKC" arity="2" scope="X4.1 X10.1" reference="R1304" />
    <constraint name="C1305" model="TKC" arity="2" scope="X55.1 X64.1" reference="R1305" />
    <constraint name="C1306" model="TKC" arity="2" scope="X18.1 X69.1" reference="R1306" />
    <constraint name="C1307" model="TKC" arity="2" scope="X61.1 X62.1" reference="R1307" />
    <constraint name="C1308" model="TKC" arity="2" scope="X5.1 X34.1" reference="R1308" />
    <constraint name="C1309" model="TKC" arity="2" scope="X51.1 X62.1" reference="R1309" />
    <constraint name="C1310" model="TKC" arity="2" scope="X45.1 X51.1" reference="R1310" />
    <constraint name="C1311" model="TKC" arity="2" scope="X9.1 X57.1" reference="R1311" />
    <constraint name="C1312" model="TKC" arity="2" scope="X6.1 X11.1" reference="R1312" />
    <constraint name="C1313" model="TKC" arity="2" scope="X54.1 X67.1" reference="R1313" />
    <constraint name="C1314" model="TKC" arity="2" scope="X24.1 X63.1" reference="R1314" />
    <constraint name="C1315" model="TKC" arity="2" scope="X29.1 X36.1" reference="R1315" />
    <constraint name="C1316" model="TKC" arity="2" scope="X1.1 X30.1" reference="R1316" />
    <constraint name="C1317" model="TKC" arity="2" scope="X38.1 X58.1" reference="R1317" />
    <constraint name="C1318" model="TKC" arity="2" scope="X6.1 X46.1" reference="R1318" />
    <constraint name="C1319" model="TKC" arity="2" scope="X10.1 X65.1" reference="R1319" />
    <constraint name="C1320" model="TKC" arity="2" scope="X54.1 X66.1" reference="R1320" />
    <constraint name="C1321" model="TKC" arity="2" scope="X56.1 X57.1" reference="R1321" />
    <constraint name="C1322" model="TKC" arity="2" scope="X27.1 X37.1" reference="R1322" />
    <constraint name="C1323" model="TKC" arity="2" scope="X3.1 X22.1" reference="R1323" />
    <constraint name="C1324" model="TKC" arity="2" scope="X3.1 X33.1" reference="R1324" />
    <constraint name="C1325" model="TKC" arity="2" scope="X23.1 X43.1" reference="R1325" />
    <constraint name="C1326" model="TKC" arity="2" scope="X28.1 X48.1" reference="R1326" />
    <constraint name="C1327" model="TKC" arity="2" scope="X16.1 X51.1" reference="R1327" />
    <constraint name="C1328" model="TKC" arity="2" scope="X33.1 X59.1" reference="R1328" />
    <constraint name="C1329" model="TKC" arity="2" scope="X30.1 X54.1" reference="R1329" />
    <constraint name="C1330" model="TKC" arity="2" scope="X37.1 X38.1" reference="R1330" />
    <constraint name="C1331" model="TKC" arity="2" scope="X53.1 X61.1" reference="R1331" />
    <constraint name="C1332" model="TKC" arity="2" scope="X6.1 X47.1" reference="R1332" />
    <constraint name="C1333" model="TKC" arity="2" scope="X17.1 X28.1" reference="R1333" />
    <constraint name="C1334" model="TKC" arity="2" scope="X40.1 X52.1" reference="R1334" />
    <constraint name="C1335" model="TKC" arity="2" scope="X7.1 X41.1" reference="R1335" />
    <constraint name="C1336" model="TKC" arity="2" scope="X59.1 X66.1" reference="R1336" />
    <constraint name="C1337" model="TKC" arity="2" scope="X14.1 X40.1" reference="R1337" />
    <constraint name="C1338" model="TKC" arity="2" scope="X11.1 X42.1" reference="R1338" />
    <constraint name="C1339" model="TKC" arity="2" scope="X14.1 X30.1" reference="R1339" />
    <constraint name="C1340" model="TKC" arity="2" scope="X49.1 X67.1" reference="R1340" />
    <constraint name="C1341" model="TKC" arity="2" scope="X46.1 X48.1" reference="R1341" />
    <constraint name="C1342" model="TKC" arity="2" scope="X8.1 X30.1" reference="R1342" />
    <constraint name="C1343" model="TKC" arity="2" scope="X7.1 X16.1" reference="R1343" />
    <constraint name="C1344" model="TKC" arity="2" scope="X13.1 X27.1" reference="R1344" />
    <constraint name="C1345" model="TKC" arity="2" scope="X35.1 X55.1" reference="R1345" />
    <constraint name="C1346" model="TKC" arity="2" scope="X17.1 X25.1" reference="R1346" />
    <constraint name="C1347" model="TKC" arity="2" scope="X51.1 X68.1" reference="R1347" />
    <constraint name="C1348" model="TKC" arity="2" scope="X11.1 X58.1" reference="R1348" />
    <constraint name="C1349" model="TKC" arity="2" scope="X30.1 X35.1" reference="R1349" />
    <constraint name="C1350" model="TKC" arity="2" scope="X37.1 X46.1" reference="R1350" />
    <constraint name="C1351" model="TKC" arity="2" scope="X36.1 X41.1" reference="R1351" />
    <constraint name="C1352" model="TKC" arity="2" scope="X21.1 X52.1" reference="R1352" />
    <constraint name="C1353" model="TKC" arity="2" scope="X33.1 X46.1" reference="R1353" />
    <constraint name="C1354" model="TKC" arity="2" scope="X18.1 X54.1" reference="R1354" />
    <constraint name="C1355" model="TKC" arity="2" scope="X31.1 X54.1" reference="R1355" />
    <constraint name="C1356" model="TKC" arity="2" scope="X33.1 X69.1" reference="R1356" />
    <constraint name="C1357" model="TKC" arity="2" scope="X56.1 X61.1" reference="R1357" />
    <constraint name="C1358" model="TKC" arity="2" scope="X37.1 X40.1" reference="R1358" />
    <constraint name="C1359" model="TKC" arity="2" scope="X11.1 X49.1" reference="R1359" />
    <constraint name="C1360" model="TKC" arity="2" scope="X5.1 X38.1" reference="R1360" />
    <constraint name="C1361" model="TKC" arity="2" scope="X4.1 X8.1" reference="R1361" />
    <constraint name="C1362" model="TKC" arity="2" scope="X38.1 X39.1" reference="R1362" />
    <constraint name="C1363" model="TKC" arity="2" scope="X3.1 X65.1" reference="R1363" />
    <constraint name="C1364" model="TKC" arity="2" scope="X2.1 X61.1" reference="R1364" />
    <constraint name="C1365" model="TKC" arity="2" scope="X3.1 X67.1" reference="R1365" />
    <constraint name="C1366" model="TKC" arity="2" scope="X39.1 X56.1" reference="R1366" />
    <constraint name="C1367" model="TKC" arity="2" scope="X37.1 X54.1" reference="R1367" />
    <constraint name="C1368" model="TKC" arity="2" scope="X31.1 X51.1" reference="R1368" />
    <constraint name="C1369" model="TKC" arity="2" scope="X10.1 X57.1" reference="R1369" />
    <constraint name="C1370" model="TKC" arity="2" scope="X1.1 X25.1" reference="R1370" />
    <constraint name="C1371" model="TKC" arity="2" scope="X4.1 X39.1" reference="R1371" />
    <constraint name="C1372" model="TKC" arity="2" scope="X31.1 X47.1" reference="R1372" />
    <constraint name="C1373" model="TKC" arity="2" scope="X40.1 X48.1" reference="R1373" />
    <constraint name="C1374" model="TKC" arity="2" scope="X36.1 X45.1" reference="R1374" />
    <constraint name="C1375" model="TKC" arity="2" scope="X19.1 X33.1" reference="R1375" />
    <constraint name="C1376" model="TKC" arity="2" scope="X9.1 X48.1" reference="R1376" />
    <constraint name="C1377" model="TKC" arity="2" scope="X36.1 X52.1" reference="R1377" />
    <constraint name="C1378" model="TKC" arity="2" scope="X4.1 X7.1" reference="R1378" />
    <constraint name="C1379" model="TKC" arity="2" scope="X1.1 X43.1" reference="R1379" />
    <constraint name="C1380" model="TKC" arity="2" scope="X5.1 X59.1" reference="R1380" />
    <constraint name="C1381" model="TKC" arity="2" scope="X24.1 X60.1" reference="R1381" />
    <constraint name="C1382" model="TKC" arity="2" scope="X8.1 X69.1" reference="R1382" />
    <constraint name="C1383" model="TKC" arity="2" scope="X21.1 X67.1" reference="R1383" />
    <constraint name="C1384" model="TKC" arity="2" scope="X60.1 X61.1" reference="R1384" />
    <constraint name="C1385" model="TKC" arity="2" scope="X37.1 X61.1" reference="R1385" />
    <constraint name="C1386" model="TKC" arity="2" scope="X12.1 X16.1" reference="R1386" />
    <constraint name="C1387" model="TKC" arity="2" scope="X12.1 X44.1" reference="R1387" />
    <constraint name="C1388" model="TKC" arity="2" scope="X5.1 X32.1" reference="R1388" />
    <constraint name="C1389" model="TKC" arity="2" scope="X34.1 X42.1" reference="R1389" />
    <constraint name="C1390" model="TKC" arity="2" scope="X35.1 X52.1" reference="R1390" />
    <constraint name="C1391" model="TKC" arity="2" scope="X27.1 X67.1" reference="R1391" />
    <constraint name="C1392" model="TKC" arity="2" scope="X59.1 X70.1" reference="R1392" />
    <constraint name="C1393" model="TKC" arity="2" scope="X6.1 X69.1" reference="R1393" />
    <constraint name="C1394" model="TKC" arity="2" scope="X15.1 X62.1" reference="R1394" />
    <constraint name="C1395" model="TKC" arity="2" scope="X6.1 X52.1" reference="R1395" />
    <constraint name="C1396" model="TKC" arity="2" scope="X3.1 X68.1" reference="R1396" />
    <constraint name="C1397" model="TKC" arity="2" scope="X54.1 X70.1" reference="R1397" />
    <constraint name="C1398" model="TKC" arity="2" scope="X13.1 X32.1" reference="R1398" />
    <constraint name="C1399" model="TKC" arity="2" scope="X5.1 X23.1" reference="R1399" />
    <constraint name="C1400" model="TKC" arity="2" scope="X45.1 X62.1" reference="R1400" />
    <constraint name="C1401" model="TKC" arity="2" scope="X23.1 X70.1" reference="R1401" />
    <constraint name="C1402" model="TKC" arity="2" scope="X32.1 X47.1" reference="R1402" />
    <constraint name="C1403" model="TKC" arity="2" scope="X49.1 X60.1" reference="R1403" />
    <constraint name="C1404" model="TKC" arity="2" scope="X40.1 X60.1" reference="R1404" />
    <constraint name="C1405" model="TKC" arity="2" scope="X55.1 X69.1" reference="R1405" />
    <constraint name="C1406" model="TKC" arity="2" scope="X28.1 X38.1" reference="R1406" />
    <constraint name="C1407" model="TKC" arity="2" scope="X8.1 X40.1" reference="R1407" />
    <constraint name="C1408" model="TKC" arity="2" scope="X27.1 X48.1" reference="R1408" />
    <constraint name="C1409" model="TKC" arity="2" scope="X7.1 X22.1" reference="R1409" />
    <constraint name="C1410" model="TKC" arity="2" scope="X17.1 X56.1" reference="R1410" />
    <constraint name="C1411" model="TKC" arity="2" scope="X39.1 X40.1" reference="R1411" />
    <constraint name="C1412" model="TKC" arity="2" scope="X22.1 X49.1" reference="R1412" />
    <constraint name="C1413" model="TKC" arity="2" scope="X44.1 X50.1" reference="R1413" />
    <constraint name="C1414" model="TKC" arity="2" scope="X41.1 X58.1" reference="R1414" />
    <constraint name="C1415" model="TKC" arity="2" scope="X37.1 X48.1" reference="R1415" />
    <constraint name="C1416" model="TKC" arity="2" scope="X4.1 X30.1" reference="R1416" />
    <constraint name="C1417" model="TKC" arity="2" scope="X9.1 X16.1" reference="R1417" />
    <constraint name="C1418" model="TKC" arity="2" scope="X18.1 X29.1" reference="R1418" />
    <constraint name="C1419" model="TKC" arity="2" scope="X18.1 X24.1" reference="R1419" />
    <constraint name="C1420" model="TKC" arity="2" scope="X45.1 X57.1" reference="R1420" />
    <constraint name="C1421" model="TKC" arity="2" scope="X1.1 X65.1" reference="R1421" />
    <constraint name="C1422" model="TKC" arity="2" scope="X19.1 X23.1" reference="R1422" />
    <constraint name="C1423" model="TKC" arity="2" scope="X12.1 X50.1" reference="R1423" />
    <constraint name="C1424" model="TKC" arity="2" scope="X26.1 X41.1" reference="R1424" />
    <constraint name="C1425" model="TKC" arity="2" scope="X23.1 X65.1" reference="R1425" />
    <constraint name="C1426" model="TKC" arity="2" scope="X27.1 X49.1" reference="R1426" />
    <constraint name="C1427" model="TKC" arity="2" scope="X2.1 X56.1" reference="R1427" />
    <constraint name="C1428" model="TKC" arity="2" scope="X2.1 X24.1" reference="R1428" />
    <constraint name="C1429" model="TKC" arity="2" scope="X17.1 X40.1" reference="R1429" />
    <constraint name="C1430" model="TKC" arity="2" scope="X31.1 X61.1" reference="R1430" />
    <constraint name="C1431" model="TKC" arity="2" scope="X11.1 X64.1" reference="R1431" />
    <constraint name="C1432" model="TKC" arity="2" scope="X46.1 X59.1" reference="R1432" />
    <constraint name="C1433" model="TKC" arity="2" scope="X33.1 X44.1" reference="R1433" />
    <constraint name="C1434" model="TKC" arity="2" scope="X24.1 X58.1" reference="R1434" />
    <constraint name="C1435" model="TKC" arity="2" scope="X23.1 X51.1" reference="R1435" />
    <constraint name="C1436" model="TKC" arity="2" scope="X40.1 X43.1" reference="R1436" />
    <constraint name="C1437" model="TKC" arity="2" scope="X11.1 X14.1" reference="R1437" />
    <constraint name="C1438" model="TKC" arity="2" scope="X7.1 X31.1" reference="R1438" />
    <constraint name="C1439" model="TKC" arity="2" scope="X16.1 X66.1" reference="R1439" />
    <constraint name="C1440" model="TKC" arity="2" scope="X25.1 X68.1" reference="R1440" />
    <constraint name="C1441" model="TKC" arity="2" scope="X13.1 X43.1" reference="R1441" />
    <constraint name="C1442" model="TKC" arity="2" scope="X6.1 X68.1" reference="R1442" />
    <constraint name="C1443" model="TKC" arity="2" scope="X21.1 X44.1" reference="R1443" />
    <constraint name="C1444" model="TKC" arity="2" scope="X14.1 X42.1" reference="R1444" />
    <constraint name="C1445" model="TKC" arity="2" scope="X26.1 X39.1" reference="R1445" />
    <constraint name="C1446" model="TKC" arity="2" scope="X28.1 X45.1" reference="R1446" />
    <constraint name="C1447" model="TKC" arity="2" scope="X64.1 X69.1" reference="R1447" />
    <constraint name="C1448" model="TKC" arity="2" scope="X4.1 X60.1" reference="R1448" />
  </constraints>
  <relations nbRelations="1449">
    <relation name="R0" arity="2" nbTuples="100" semantics="soft" defaultCost="infinity">85 37:1 1|64 71:1 2|11 38:1 3|41 35:1 4|83 46:1 5|69 3:1 6|68 25:1 7|81 96:1 8|6 13:1 9|82 28:1 10|62 61:2 1|33 16:2 2|18 40:2 3|53 63:2 4|18 42:2 5|71 66:2 6|53 70:2 7|14 54:2 8|96 74:2 9|15 22:2 10|25 40:3 1|31 79:3 2|74 31:3 3|35 64:3 4|8 21:3 5|78 86:3 6|83 72:3 7|78 57:3 8|84 48:3 9|61 100:3 10|11 57:4 1|84 49:4 2|37 13:4 3|51 58:4 4|37 38:4 5|18 76:4 6|7 3:4 7|76 76:4 8|65 10:4 9|27 53:4 10|47 77:5 1|92 34:5 2|79 56:5 3|24 3:5 4|56 25:5 5|33 51:5 6|16 8:5 7|29 55:5 8|67 63:5 9|10 77:5 10|56 20:6 1|33 89:6 2|14 44:6 3|13 21:6 4|52 21:6 5|65 41:6 6|23 94:6 7|24 4:6 8|61 87:6 9|79 72:6 10|76 99:7 1|57 93:7 2|54 62:7 3|90 75:7 4|57 8:7 5|73 70:7 6|98 12:7 7|12 77:7 8|95 29:7 9|53 17:7 10|58 87:8 1|5 46:8 2|23 22:8 3|9 48:8 4|50 30:8 5|11 24:8 6|52 26:8 7|62 12:8 8|44 66:8 9|43 40:8 10|26 75:9 1|48 32:9 2|1 33:9 3|63 75:9 4|80 83:9 5|95 70:9 6|96 72:9 7|46 81:9 8|53 5:9 9|4 32:9 10|53 74:10 1|43 80:10 2|3 7:10 3|22 49:10 4|94 33:10 5|65 92:10 6|35 99:10 7|76 98:10 8|95 82:10 9|56 70:10 10</relation>
    <relation name="R1" arity="2" nbTuples="100" semantics="soft" defaultCost="infinity">40 20:1 1|41 46:1 2|74 97:1 3|47 37:1 4|99 70:1 5|18 38:1 6|75 96:1 7|79 54:1 8|17 31:1 9|75 64:1 10|17 69:2 1|56 75:2 2|61 23:2 3|66 61:2 4|18 12:2 5|64 50:2 6|50 95:2 7|31 49:2 8|17 62:2 9|66 92:2 10|2 34:3 1|49 9:3 2|51 49:3 3|49 25:3 4|34 39:3 5|82 32:3 6|67 10:3 7|97 57:3 8|86 20:3 9|50 24:3 10|68 29:4 1|19 77:4 2|97 83:4 3|13 29:4 4|26 6:4 5|27 44:4 6|64 35:4 7|57 1:4 8|8 74:4 9|82 19:4 10|66 16:5 1|96 57:5 2|8 95:5 3|31 80:5 4|17 37:5 5|63 72:5 6|71 17:5 7|97 98:5 8|99 81:5 9|24 6:5 10|50 90:6 1|13 68:6 2|83 97:6 3|56 78:6 4|44 37:6 5|6 29:6 6|26 5:6 7|69 18:6 8|1 56:6 9|61 24:6 10|28 72:7 1|55 72:7 2|76 93:7 3|32 62:7 4|57 39:7 5|8 31:7 6|91 1:7 7|83 98:7 8|2 14:7 9|38 14:7 10|42 95:8 1|69 52:8 2|97 48:8 3|72 31:8 4|22 42:8 5|84 6:8 6|30 63:8 7|19 94:8 8|79 72:8 9|47 77:8 10|30 9:9 1|53 62:9 2|33 83:9 3|11 40:9 4|95 55:9 5|14 39:9 6|99 77:9 7|87 50:9 8|12 54:9 9|49 47:9 10|99 59:10 1|43 99:10 2|60 20:10 3|52 61:10 4|70 79:10 5|19 84:10 6|29 26:10 7|55 70:10 8|91 97:10 9|52 96:10 10</relation>
    <relation name="R2" arity="2" nbTuples="100" semantics="soft" defaultCost="infinity">71 3:1 1|84 89:1 2|86 4:1 3|14 45:1 4|69 85:1 5|93 65:1 6|78 40:1 7|6 79:1 8|5 64:1 9|32 26:1 10|98 64:2 1|59 62:2 2|50 13:2 3|3 68:2 4|89 95:2 5|39 31:2 6|3 10:2 7|33 2:2 8|34 23:2 9|48 29:2 10|69 78:3 1|48 77:3 2|13 38:3 3|71 93:3 4|40 2:3 5|29 62:3 6|76 59:3 7|26 53:3 8|14 4:3 9|99 69:3 10|65 37:4 1|93 51:4 2|85 88:4 3|50 24:4 4|39 67:4 5|44 4:4 6|77 82:4 7|31 33:4 8|83 46:4 9|95 57:4 10|98 24:5 1|39 94:5 2|95 49:5 3|61 9:5 4|48 1:5 5|91 59:5 6|97 11:5 7|69 11:5 8|13 12:5 9|73 44:5 10|100 48:6 1|66 46:6 2|7 21:6 3|85 35:6 4|27 42:6 5|46 74:6 6|63 26:6 7|33 43:6 8|73 74:6 9|46 79:6 10|84 53:7 1|36 9:7 2|53 99:7 3|18 49:7 4|89 58:7 5|57 58:7 6|73 67:7 7|63 97:7 8|35 91:7 9|57 54:7 10|14 53:8 1|83 83:8 2|89 54:8 3|48 2:8 4|27 55:8 5|92 100:8 6|78 55:8 7|95 1:8 8|74 51:8 9|84 44:8 10|53 62:9 1|70 55:9 2|58 50:9 3|61 75:9 4|38 73:9 5|95 72:9 6|29 56:9 7|63 23:9 8|40 78:9 9|91 31:9 10|67 40:10 1|48 30:10 2|64 82:10 3|36 84:10 4|72 97:10 5|16 100:10 6|38 3:10 7|15 24:10 8|8 13:10 9|88 15:10 10</relation>
    <relation name="R3" arity="2" nbTuples="100" semantics="soft" defaultCost="infinity">51 71:1 1|77 50:1 2|93 90:1 3|64 37:1 4|63 89:1 5|67 85:1 6|20 84:1 7|34 98:1 8|28 36:1 9|82 52:1 10|56 72:2 1|14 49:2 2|50 13:2 3|67 95:2 4|59 50:2 5|24 33:2 6|58 81:2 7|60 17:2 8|96 4:2 9|46 85:2 10|75 22:3 1|44 60:3 2|73 46:3 3|6 80:3 4|5 29:3 5|71 52:3 6|92 82:3 7|89 92:3 8|74 15:3 9|53 99:3 10|92 41:4 1|71 16:4 2|4 81:4 3|57 93:4 4|68 25:4 5|23 93:4 6|88 99:4 7|29 66:4 8|48 17:4 9|37 2:4 10|6 84:5 1|40 10:5 2|70 73:5 3|61 47:5 4|6 76:5 5|38 51:5 6|16 98:5 7|50 36:5 8|27 47:5 9|36 26:5 10|66 51:6 1|72 22:6 2|44 6:6 3|75 26:6 4|93 65:6 5|29 66:6 6|65 65:6 7|45 90:6 8|17 49:6 9|72 42:6 10|6 98:7 1|50 64:7 2|77 17:7 3|28 88:7 4|25 93:7 5|50 63:7 6|89 71:7 7|61 64:7 8|91 85:7 9|20 1:7 10|8 16:8 1|48 1:8 2|15 27:8 3|96 69:8 4|17 96:8 5|28 16:8 6|81 21:8 7|20 83:8 8|91 76:8 9|60 53:8 10|42 36:9 1|82 41:9 2|19 8:9 3|1 65:9 4|71 61:9 5|34 38:9 6|89 49:9 7|84 40:9 8|86 97:9 9|22 45:9 10|65 40:10 1|66 54:10 2|88 65:10 3|58 48:10 4|2 41:10 5|68 92:10 6|76 88:10 7|27 1:10 8|86 87:10 9|28 65:10 10</relation>
    <relation name="R4" arity="2" nbTuples="100" semantics="soft" defaultCost="infinity">40 86:1 1|10 42:1 2|1 26:1 3|37 22:1 4|32 77:1 5|57 68:1 6|47 30:1 7|45 46:1 8|66 82:1 9|40 80:1 10|66 3:2 1|34 55:2 2|21 72:2 3|89 37:2 4|56 31:2 5|4 72:2 6|11 10:2 7|67 75:2 8|70 37:2 9|28 20:2 10|75 70:3 1|55 89:3 2|39 42:3 3|64 67:3 4|94 45:3 5|34 90:3 6|63 47:3 7|24 24:3 8|23 62:3 9|5 57:3 10|48 79:4 1|47 57:4 2|20 81:4 3|82 81:4 4|9 80:4 5|31 89:4 6|85 38:4 7|28 49:4 8|38 14:4 9|100 88:4 10|66 57:5 1|41 16:5 2|24 33:5 3|36 73:5 4|75 49:5 5|3 80:5 6|75 30:5 7|88 74:5 8|21 65:5 9|47 33:5 10|62 57:6 1|36 46:6 2|76 73:6 3|10 72:6 4|12 97:6 5|79 9:6 6|1 83:6 7|66 85:6 8|98 12:6 9|74 62:6 10|20 31:7 1|71 50:7 2|3 9:7 3|45 7:7 4|7 92:7 5|54 9:7 6|74 2:7 7|34 72:7 8|32 8:7 9|45 7:7 10|78 41:8 1|64 13:8 2|73 14:8 3|14 98:8 4|28 62:8 5|43 46:8 6|92 29:8 7|60 78:8 8|50 67:8 9|31 36:8 10|47 33:9 1|98 87:9 2|90 28:9 3|27 34:9 4|55 38:9 5|99 73:9 6|3 100:9 7|73 54:9 8|64 46:9 9|4 41:9 10|65 53:10 1|76 21:10 2|81 29:10 3|14 15:10 4|93 93:10 5|80 38:10 6|56 90:10 7|13 70:10 8|74 8:10 9|63 42:10 10</relation>
    <relation name="R5" arity="2" nbTuples="100" semantics="soft" defaultCost="infinity">39 81:1 1|2 45:1 2|35 60:1 3|22 59:1 4|47 94:1 5|22 23:1 6|97 31:1 7|75 80:1 8|12 47:1 9|12 35:1 10|11 62:2 1|3 3:2 2|92 21:2 3|26 35:2 4|56 66:2 5|95 23:2 6|72 47:2 7|6 55:2 8|52 3:2 9|87 69:2 10|93 24:3 1|84 34:3 2|13 35:3 3|92 9:3 4|65 17:3 5|52 60:3 6|51 4:3 7|67 83:3 8|69 91:3 9|41 6:3 10|4 12:4 1|70 24:4 2|58 51:4 3|79 25:4 4|42 81:4 5|1 89:4 6|96 13:4 7|33 31:4 8|84 29:4 9|21 97:4 10|5 12:5 1|50 100:5 2|17 96:5 3|97 58:5 4|2 36:5 5|45 55:5 6|18 83:5 7|35 37:5 8|66 34:5 9|14 19:5 10|4 23:6 1|66 74:6 2|35 34:6 3|59 54:6 4|70 71:6 5|20 76:6 6|48 81:6 7|63 20:6 8|84 80:6 9|9 36:6 10|78 67:7 1|43 22:7 2|52 26:7 3|74 51:7 4|5 17:7 5|70 24:7 6|75 72:7 7|96 39:7 8|50 64:7 9|42 55:7 10|58 94:8 1|66 87:8 2|48 16:8 3|41 29:8 4|41 11:8 5|59 71:8 6|43 88:8 7|9 62:8 8|62 93:8 9|70 30:8 10|25 85:9 1|35 55:9 2|83 37:9 3|86 89:9 4|49 22:9 5|25 65:9 6|14 25:9 7|18 68:9 8|6 40:9 9|5 5:9 10|49 22:10 1|26 9:10 2|25 45:10 3|75 27:10 4|77 68:10 5|88 13:10 6|38 82:10 7|12 84:10 8|25 73:10 9|99 78:10 10</relation>
    <relation name="R6" arity="2" nbTuples="100" semantics="soft" defaultCost="infinity">41 24:1 1|5 76:1 2|76 18:1 3|22 67:1 4|9 28:1 5|48 29:1 6|41 18:1 7|14 57:1 8|75 96:1 9|34 54:1 10|91 16:2 1|84 43:2 2|71 46:2 3|37 95:2 4|69 92:2 5|86 91:2 6|86 70:2 7|54 55:2 8|53 18:2 9|32 82:2 10|90 43:3 1|55 58:3 2|29 99:3 3|80 82:3 4|35 11:3 5|74 97:3 6|89 59:3 7|45 16:3 8|37 58:3 9|13 66:3 10|82 89:4 1|28 54:4 2|82 53:4 3|63 78:4 4|67 51:4 5|56 27:4 6|17 5:4 7|62 15:4 8|46 98:4 9|92 26:4 10|32 90:5 1|33 70:5 2|92 77:5 3|45 58:5 4|36 24:5 5|74 70:5 6|82 4:5 7|97 65:5 8|65 94:5 9|14 92:5 10|5 30:6 1|30 18:6 2|3 80:6 3|28 7:6 4|13 53:6 5|3 57:6 6|97 13:6 7|83 23:6 8|26 31:6 9|30 31:6 10|79 72:7 1|77 7:7 2|13 97:7 3|54 53:7 4|44 100:7 5|72 99:7 6|6 100:7 7|16 89:7 8|46 93:7 9|33 65:7 10|26 2:8 1|60 35:8 2|5 12:8 3|37 40:8 4|22 14:8 5|34 51:8 6|37 89:8 7|12 57:8 8|53 63:8 9|63 59:8 10|53 50:9 1|5 71:9 2|72 99:9 3|24 31:9 4|84 76:9 5|9 16:9 6|74 98:9 7|30 11:9 8|44 65:9 9|80 64:9 10|32 26:10 1|6 48:10 2|18 65:10 3|39 65:10 4|36 52:10 5|31 47:10 6|34 3:10 7|31 82:10 8|96 40:10 9|60 57:10 10</relation>
    <relation name="R7" arity="2" nbTuples="100" semantics="soft" defaultCost="infinity">90 27:1 1|90 69:1 2|76 59:1 3|51 45:1 4|12 21:1 5|29 42:1 6|81 77:1 7|76 39:1 8|59 78:1 9|56 38:1 10|8 36:2 1|77 35:2 2|42 35:2 3|83 73:2 4|24 30:2 5|99 87:2 6|79 4:2 7|83 40:2 8|48 29:2 9|20 51:2 10|28 47:3 1|11 3:3 2|34 5:3 3|40 31:3 4|62 95:3 5|84 81:3 6|2 83:3 7|21 52:3 8|74 96:3 9|10 34:3 10|40 7:4 1|84 69:4 2|45 38:4 3|76 87:4 4|91 77:4 5|87 70:4 6|81 97:4 7|71 52:4 8|95 34:4 9|66 44:4 10|30 100:5 1|83 49:5 2|42 69:5 3|4 24:5 4|28 96:5 5|89 18:5 6|72 97:5 7|45 13:5 8|25 78:5 9|59 80:5 10|9 17:6 1|91 63:6 2|97 12:6 3|9 97:6 4|24 44:6 5|36 69:6 6|53 46:6 7|85 27:6 8|70 5:6 9|25 78:6 10|79 11:7 1|77 74:7 2|27 9:7 3|51 56:7 4|82 54:7 5|76 95:7 6|46 46:7 7|10 34:7 8|28 42:7 9|30 97:7 10|89 73:8 1|98 37:8 2|100 35:8 3|65 35:8 4|99 94:8 5|12 78:8 6|90 23:8 7|76 13:8 8|49 43:8 9|80 52:8 10|22 65:9 1|1 30:9 2|52 20:9 3|43 71:9 4|77 89:9 5|30 33:9 6|32 42:9 7|59 28:9 8|45 22:9 9|22 58:9 10|89 14:10 1|10 82:10 2|35 77:10 3|29 88:10 4|3 27:10 5|19 86:10 6|27 3:10 7|40 47:10 8|73 41:10 9|11 20:10 10</relation>
    <relation name="R8" arity="2" nbTuples="100" semantics="soft" defaultCost="infinity">35 84:1 1|5 10:1 2|69 5:1 3|90 94:1 4|19 42:1 5|99 2:1 6|50 24:1 7|99 24:1 8|64 63:1 9|40 10:1 10|85 84:2 1|83 15:2 2|18 84:2 3|55 38:2 4|66 82:2 5|89 82:2 6|51 82:2 7|77 79:2 8|9 23:2 9|66 9:2 10|79 60:3 1|17 71:3 2|71 95:3 3|36 23:3 4|76 29:3 5|17 81:3 6|54 16:3 7|67 27:3 8|41 19:3 9|16 21:3 10|40 26:4 1|57 28:4 2|25 82:4 3|60 83:4 4|99 67:4 5|19 50:4 6|14 57:4 7|38 74:4 8|71 65:4 9|21 16:4 10|27 15:5 1|45 58:5 2|90 16:5 3|17 35:5 4|82 6:5 5|77 53:5 6|17 37:5 7|82 49:5 8|29 77:5 9|31 36:5 10|99 40:6 1|31 96:6 2|65 25:6 3|58 52:6 4|76 24:6 5|87 14:6 6|63 9:6 7|76 34:6 8|81 9:6 9|26 91:6 10|98 42:7 1|76 76:7 2|27 55:7 3|19 23:7 4|45 25:7 5|49 18:7 6|77 27:7 7|40 53:7 8|72 1:7 9|14 39:7 10|22 15:8 1|20 88:8 2|71 36:8 3|52 55:8 4|28 12:8 5|62 21:8 6|85 65:8 7|62 80:8 8|20 12:8 9|44 15:8 10|37 45:9 1|76 97:9 2|27 74:9 3|76 11:9 4|56 17:9 5|28 33:9 6|83 70:9 7|96 74:9 8|63 67:9 9|51 51:9 10|80 23:10 1|7 94:10 2|60 21:10 3|45 2:10 4|8 79:10 5|2 92:10 6|41 39:10 7|44 82:10 8|17 83:10 9|22 15:10 10</relation>
    <relation name="R9" arity="2" nbTuples="100" semantics="soft" defaultCost="infinity">11 80:1 1|68 8:1 2|23 65:1 3|53 9:1 4|80 48:1 5|51 2:1 6|96 32:1 7|40 8:1 8|76 53:1 9|72 35:1 10|25 31:2 1|92 72:2 2|86 41:2 3|29 93:2 4|64 42:2 5|98 69:2 6|32 74:2 7|35 41:2 8|73 1:2 9|75 86:2 10|25 66:3 1|29 18:3 2|21 59:3 3|26 7:3 4|57 19:3 5|28 77:3 6|24 45:3 7|68 95:3 8|35 88:3 9|64 60:3 10|24 71:4 1|73 63:4 2|64 88:4 3|80 67:4 4|34 8:4 5|18 36:4 6|15 32:4 7|81 55:4 8|3 19:4 9|45 15:4 10|61 30:5 1|62 95:5 2|87 16:5 3|69 13:5 4|55 14:5 5|68 49:5 6|18 99:5 7|98 27:5 8|73 73:5 9|39 58:5 10|4 83:6 1|44 41:6 2|62 88:6 3|63 50:6 4|22 6:6 5|35 6:6 6|67 16:6 7|39 18:6 8|67 1:6 9|71 18:6 10|8 78:7 1|3 8:7 2|74 65:7 3|67 100:7 4|51 14:7 5|97 28:7 6|32 37:7 7|88 63:7 8|83 41:7 9|66 81:7 10|49 8:8 1|69 91:8 2|83 21:8 3|12 54:8 4|52 92:8 5|70 82:8 6|70 4:8 7|59 40:8 8|3 40:8 9|5 41:8 10|37 38:9 1|78 66:9 2|92 86:9 3|54 2:9 4|24 29:9 5|3 52:9 6|32 44:9 7|50 31:9 8|90 11:9 9|29 33:9 10|54 2:10 1|81 30:10 2|74 60:10 3|57 4:10 4|90 80:10 5|74 49:10 6|66 39:10 7|58 85:10 8|89 49:10 9|29 81:10 10</relation>
    <relation name="R10" arity="2" nbTuples="100" semantics="soft" defaultCost="infinity">22 97:1 1|38 7:1 2|1 25:1 3|33 76:1 4|96 24:1 5|52 74:1 6|27 90:1 7|72 32:1 8|77 48:1 9|86 38:1 10|21 1:2 1|11 18:2 2|43 36:2 3|100 6:2 4|86 86:2 5|23 49:2 6|80 11:2 7|23 65:2 8|6 46:2 9|76 33:2 10|30 26:3 1|14 76:3 2|4 5:3 3|12 29:3 4|57 33:3 5|55 6:3 6|23 78:3 7|87 12:3 8|45 45:3 9|24 63:3 10|53 50:4 1|38 23:4 2|76 94:4 3|70 77:4 4|71 94:4 5|11 50:4 6|48 10:4 7|91 39:4 8|65 51:4 9|59 74:4 10|26 82:5 1|78 72:5 2|40 68:5 3|93 68:5 4|44 86:5 5|88 30:5 6|49 70:5 7|58 36:5 8|94 81:5 9|47 21:5 10|83 86:6 1|40 32:6 2|72 8:6 3|4 100:6 4|22 82:6 5|52 3:6 6|75 46:6 7|82 99:6 8|28 67:6 9|51 21:6 10|54 13:7 1|8 78:7 2|22 58:7 3|67 25:7 4|75 7:7 5|98 3:7 6|97 35:7 7|62 84:7 8|54 29:7 9|45 7:7 10|40 24:8 1|53 32:8 2|44 46:8 3|37 74:8 4|73 76:8 5|46 57:8 6|8 61:8 7|90 52:8 8|35 37:8 9|86 40:8 10|4 13:9 1|83 100:9 2|68 35:9 3|17 68:9 4|59 32:9 5|28 8:9 6|71 16:9 7|90 77:9 8|12 5:9 9|14 54:9 10|42 8:10 1|91 91:10 2|57 31:10 3|99 81:10 4|24 2:10 5|48 75:10 6|11 86:10 7|54 18:10 8|17 73:10 9|58 99:10 10</relation>
    <relation name="R11" arity="2" nbTuples="100" semantics="soft" defaultCost="infinity">79 10:1 1|66 68:1 2|24 78:1 3|43 96:1 4|17 85:1 5|67 40:1 6|51 11:1 7|7 64:1 8|95 88:1 9|45 3:1 10|68 100:2 1|81 23:2 2|1 14:2 3|44 78:2 4|5 69:2 5|55 54:2 6|69 8:2 7|67 11:2 8|53 7:2 9|44 68:2 10|99 70:3 1|40 77:3 2|63 16:3 3|39 75:3 4|5 94:3 5|95 20:3 6|96 33:3 7|28 65:3 8|16 69:3 9|92 29:3 10|51 36:4 1|9 14:4 2|12 65:4 3|68 89:4 4|69 95:4 5|9 76:4 6|67 53:4 7|99 76:4 8|8 16:4 9|85 28:4 10|36 55:5 1|14 83:5 2|16 93:5 3|91 73:5 4|6 24:5 5|82 83:5 6|59 71:5 7|8 28:5 8|99 78:5 9|79 73:5 10|87 74:6 1|89 40:6 2|93 64:6 3|92 63:6 4|30 64:6 5|63 13:6 6|3 6:6 7|27 88:6 8|61 18:6 9|92 47:6 10|44 77:7 1|17 73:7 2|78 63:7 3|94 1:7 4|47 94:7 5|60 73:7 6|82 83:7 7|53 52:7 8|28 15:7 9|26 54:7 10|56 95:8 1|89 5:8 2|9 11:8 3|7 15:8 4|74 72:8 5|69 68:8 6|48 22:8 7|12 46:8 8|90 34:8 9|62 10:8 10|35 25:9 1|26 74:9 2|87 62:9 3|87 55:9 4|51 72:9 5|77 50:9 6|97 84:9 7|95 92:9 8|97 89:9 9|88 75:9 10|6 51:10 1|91 86:10 2|43 23:10 3|13 66:10 4|12 2:10 5|87 40:10 6|62 87:10 7|68 10:10 8|2 71:10 9|27 32:10 10</relation>
    <relation name="R12" arity="2" nbTuples="100" semantics="soft" defaultCost="infinity">28 53:1 1|23 66:1 2|62 12:1 3|58 22:1 4|21 72:1 5|8 98:1 6|43 17:1 7|100 23:1 8|41 29:1 9|42 57:1 10|36 64:2 1|63 51:2 2|37 70:2 3|5 54:2 4|39 37:2 5|12 28:2 6|14 48:2 7|98 74:2 8|13 74:2 9|61 90:2 10|48 79:3 1|64 28:3 2|61 51:3 3|76 10:3 4|41 9:3 5|69 59:3 6|83 16:3 7|87 67:3 8|91 25:3 9|65 34:3 10|82 18:4 1|62 99:4 2|64 67:4 3|80 78:4 4|27 98:4 5|84 27:4 6|81 21:4 7|8 60:4 8|1 36:4 9|28 43:4 10|65 8:5 1|2 17:5 2|89 82:5 3|45 88:5 4|12 81:5 5|76 74:5 6|82 98:5 7|81 77:5 8|81 12:5 9|89 16:5 10|1 98:6 1|5 38:6 2|11 32:6 3|58 94:6 4|75 66:6 5|16 67:6 6|14 36:6 7|11 90:6 8|13 86:6 9|45 33:6 10|10 87:7 1|2 67:7 2|65 11:7 3|91 71:7 4|81 77:7 5|29 79:7 6|66 49:7 7|45 44:7 8|84 16:7 9|33 11:7 10|89 71:8 1|85 81:8 2|44 71:8 3|70 88:8 4|72 31:8 5|58 98:8 6|98 74:8 7|87 62:8 8|82 75:8 9|81 80:8 10|87 62:9 1|38 62:9 2|37 89:9 3|21 67:9 4|11 30:9 5|21 83:9 6|99 79:9 7|37 75:9 8|75 2:9 9|27 36:9 10|96 15:10 1|93 53:10 2|10 50:10 3|34 83:10 4|62 72:10 5|86 47:10 6|50 29:10 7|73 37:10 8|83 38:10 9|34 26:10 10</relation>
    <relation name="R13" arity="2" nbTuples="100" semantics="soft" defaultCost="infinity">84 86:1 1|65 97:1 2|85 95:1 3|19 84:1 4|20 79:1 5|1 53:1 6|17 72:1 7|97 49:1 8|34 14:1 9|5 72:1 10|13 32:2 1|95 24:2 2|85 68:2 3|18 51:2 4|24 55:2 5|78 65:2 6|27 79:2 7|79 15:2 8|57 8:2 9|42 77:2 10|43 7:3 1|98 70:3 2|74 29:3 3|72 62:3 4|76 95:3 5|48 54:3 6|30 60:3 7|78 68:3 8|47 97:3 9|13 52:3 10|52 9:4 1|79 6:4 2|74 41:4 3|80 51:4 4|81 22:4 5|22 55:4 6|37 48:4 7|57 61:4 8|46 96:4 9|29 55:4 10|46 21:5 1|44 32:5 2|37 74:5 3|36 62:5 4|19 81:5 5|14 32:5 6|75 80:5 7|51 26:5 8|63 17:5 9|61 75:5 10|31 11:6 1|44 94:6 2|28 58:6 3|21 9:6 4|16 80:6 5|58 66:6 6|69 6:6 7|89 4:6 8|51 75:6 9|88 62:6 10|31 84:7 1|75 9:7 2|92 85:7 3|83 56:7 4|65 71:7 5|70 47:7 6|66 4:7 7|58 96:7 8|12 48:7 9|31 86:7 10|48 21:8 1|24 26:8 2|21 70:8 3|91 3:8 4|75 44:8 5|67 65:8 6|5 34:8 7|52 16:8 8|86 26:8 9|48 9:8 10|31 12:9 1|28 67:9 2|34 87:9 3|92 77:9 4|4 67:9 5|44 71:9 6|99 53:9 7|94 95:9 8|96 77:9 9|95 66:9 10|9 58:10 1|57 4:10 2|20 28:10 3|40 31:10 4|48 69:10 5|41 33:10 6|64 50:10 7|70 56:10 8|99 38:10 9|94 70:10 10</relation>
    <relation name="R14" arity="2" nbTuples="100" semantics="soft" defaultCost="infinity">21 11:1 1|79 79:1 2|53 96:1 3|79 27:1 4|86 100:1 5|37 26:1 6|92 34:1 7|37 72:1 8|9 47:1 9|26 25:1 10|21 39:2 1|36 85:2 2|26 70:2 3|1 64:2 4|92 81:2 5|99 62:2 6|89 59:2 7|88 27:2 8|80 64:2 9|13 59:2 10|97 14:3 1|18 30:3 2|69 98:3 3|71 63:3 4|73 5:3 5|73 32:3 6|70 50:3 7|75 36:3 8|51 40:3 9|92 95:3 10|91 68:4 1|21 49:4 2|72 32:4 3|47 18:4 4|18 5:4 5|48 25:4 6|85 10:4 7|3 80:4 8|75 80:4 9|4 47:4 10|27 25:5 1|27 52:5 2|82 51:5 3|74 94:5 4|6 36:5 5|88 65:5 6|20 87:5 7|69 20:5 8|26 75:5 9|78 53:5 10|81 65:6 1|73 97:6 2|17 36:6 3|53 1:6 4|56 32:6 5|93 61:6 6|65 30:6 7|48 71:6 8|84 4:6 9|61 58:6 10|57 94:7 1|49 82:7 2|80 90:7 3|90 67:7 4|84 70:7 5|96 65:7 6|96 72:7 7|70 46:7 8|59 66:7 9|69 32:7 10|6 72:8 1|63 33:8 2|56 68:8 3|70 10:8 4|93 81:8 5|36 96:8 6|71 95:8 7|12 47:8 8|99 51:8 9|31 15:8 10|56 70:9 1|74 84:9 2|60 50:9 3|79 33:9 4|87 83:9 5|71 46:9 6|31 51:9 7|85 23:9 8|64 61:9 9|80 1:9 10|81 95:10 1|54 41:10 2|43 59:10 3|82 88:10 4|11 49:10 5|35 79:10 6|65 56:10 7|38 19:10 8|23 60:10 9|99 25:10 10</relation>
    <relation name="R15" arity="2" nbTuples="100" semantics="soft" defaultCost="infinity">24 3:1 1|1 91:1 2|42 51:1 3|79 99:1 4|83 71:1 5|25 85:1 6|77 42:1 7|41 25:1 8|40 80:1 9|42 15:1 10|57 73:2 1|58 51:2 2|99 23:2 3|91 69:2 4|97 55:2 5|12 29:2 6|2 13:2 7|43 55:2 8|70 100:2 9|44 28:2 10|14 3:3 1|48 31:3 2|86 83:3 3|21 26:3 4|79 76:3 5|92 95:3 6|14 51:3 7|6 4:3 8|93 90:3 9|54 64:3 10|90 77:4 1|29 62:4 2|48 32:4 3|80 63:4 4|99 17:4 5|11 100:4 6|52 25:4 7|41 90:4 8|33 41:4 9|84 45:4 10|26 70:5 1|17 60:5 2|45 11:5 3|4 30:5 4|33 34:5 5|36 21:5 6|64 61:5 7|62 37:5 8|98 9:5 9|68 88:5 10|42 83:6 1|23 68:6 2|9 12:6 3|29 67:6 4|40 24:6 5|64 9:6 6|20 90:6 7|66 39:6 8|81 59:6 9|89 89:6 10|89 49:7 1|30 30:7 2|22 78:7 3|23 76:7 4|29 34:7 5|33 100:7 6|21 32:7 7|39 26:7 8|51 23:7 9|76 19:7 10|15 82:8 1|58 96:8 2|20 98:8 3|77 9:8 4|18 85:8 5|25 3:8 6|69 31:8 7|30 69:8 8|11 98:8 9|48 52:8 10|29 82:9 1|4 29:9 2|89 68:9 3|62 96:9 4|73 94:9 5|21 78:9 6|78 74:9 7|53 91:9 8|85 46:9 9|5 75:9 10|47 98:10 1|44 55:10 2|100 88:10 3|81 38:10 4|59 71:10 5|43 53:10 6|75 75:10 7|56 58:10 8|64 17:10 9|96 56:10 10</relation>
    <relation name="R16" arity="2" nbTuples="100" semantics="soft" defaultCost="infinity">85 62:1 1|28 100:1 2|8 73:1 3|90 56:1 4|66 50:1 5|91 79:1 6|7 78:1 7|12 25:1 8|33 74:1 9|40 19:1 10|36 48:2 1|56 68:2 2|49 74:2 3|92 41:2 4|100 86:2 5|19 81:2 6|36 12:2 7|75 39:2 8|8 91:2 9|49 35:2 10|37 97:3 1|50 22:3 2|63 61:3 3|25 51:3 4|74 45:3 5|81 61:3 6|33 14:3 7|77 4:3 8|78 98:3 9|43 46:3 10|73 63:4 1|95 13:4 2|55 47:4 3|57 45:4 4|9 25:4 5|61 85:4 6|38 70:4 7|84 29:4 8|5 41:4 9|17 6:4 10|41 52:5 1|4 96:5 2|72 50:5 3|58 25:5 4|88 59:5 5|90 20:5 6|95 36:5 7|94 61:5 8|16 89:5 9|21 88:5 10|86 39:6 1|38 18:6 2|56 4:6 3|18 18:6 4|79 8:6 5|12 10:6 6|40 42:6 7|90 70:6 8|42 23:6 9|65 15:6 10|98 33:7 1|19 83:7 2|58 31:7 3|54 14:7 4|37 94:7 5|19 7:7 6|5 57:7 7|40 86:7 8|20 63:7 9|65 15:7 10|39 96:8 1|81 63:8 2|78 95:8 3|62 7:8 4|56 99:8 5|46 69:8 6|28 48:8 7|94 44:8 8|97 88:8 9|56 95:8 10|93 8:9 1|96 81:9 2|96 92:9 3|53 79:9 4|25 42:9 5|18 75:9 6|21 72:9 7|40 100:9 8|85 87:9 9|84 92:9 10|35 76:10 1|31 4:10 2|37 100:10 3|61 46:10 4|77 52:10 5|29 25:10 6|62 31:10 7|91 32:10 8|48 97:10 9|8 54:10 10</relation>
    <relation name="R17" arity="2" nbTuples="100" semantics="soft" defaultCost="infinity">85 97:1 1|57 43:1 2|50 38:1 3|64 77:1 4|76 69:1 5|81 87:1 6|16 53:1 7|55 2:1 8|84 93:1 9|71 30:1 10|13 89:2 1|78 21:2 2|90 19:2 3|73 43:2 4|30 36:2 5|8 82:2 6|1 100:2 7|91 31:2 8|66 62:2 9|25 76:2 10|31 81:3 1|81 62:3 2|86 12:3 3|7 70:3 4|18 7:3 5|33 29:3 6|7 34:3 7|39 15:3 8|88 3:3 9|99 10:3 10|37 89:4 1|92 29:4 2|68 10:4 3|22 21:4 4|74 38:4 5|68 43:4 6|95 83:4 7|86 58:4 8|41 34:4 9|99 34:4 10|83 87:5 1|88 85:5 2|14 60:5 3|57 1:5 4|48 39:5 5|91 18:5 6|62 73:5 7|21 58:5 8|95 86:5 9|31 1:5 10|25 63:6 1|92 38:6 2|16 18:6 3|69 74:6 4|71 36:6 5|67 48:6 6|63 59:6 7|10 91:6 8|29 67:6 9|93 6:6 10|86 77:7 1|48 33:7 2|93 94:7 3|86 52:7 4|53 7:7 5|93 12:7 6|15 48:7 7|74 26:7 8|96 94:7 9|87 76:7 10|65 32:8 1|91 38:8 2|38 71:8 3|34 59:8 4|9 5:8 5|48 81:8 6|9 59:8 7|77 30:8 8|31 22:8 9|45 67:8 10|53 31:9 1|15 33:9 2|17 43:9 3|5 78:9 4|72 92:9 5|35 36:9 6|49 24:9 7|47 61:9 8|73 58:9 9|5 12:9 10|3 18:10 1|22 28:10 2|11 40:10 3|49 41:10 4|40 91:10 5|83 13:10 6|42 69:10 7|98 86:10 8|28 2:10 9|61 10:10 10</relation>
    <relation name="R18" arity="2" nbTuples="100" semantics="soft" defaultCost="infinity">22 4:1 1|7 89:1 2|42 8:1 3|75 2:1 4|29 34:1 5|55 1:1 6|26 11:1 7|90 41:1 8|89 40:1 9|81 29:1 10|15 24:2 1|96 49:2 2|31 91:2 3|30 63:2 4|50 55:2 5|92 36:2 6|98 92:2 7|96 23:2 8|41 22:2 9|81 77:2 10|2 7:3 1|3 48:3 2|44 44:3 3|5 76:3 4|86 8:3 5|46 83:3 6|80 84:3 7|3 12:3 8|39 52:3 9|92 79:3 10|92 21:4 1|40 55:4 2|78 71:4 3|10 88:4 4|27 97:4 5|54 83:4 6|82 18:4 7|79 10:4 8|91 52:4 9|32 48:4 10|60 25:5 1|1 47:5 2|10 46:5 3|80 71:5 4|74 47:5 5|4 60:5 6|97 38:5 7|78 54:5 8|46 16:5 9|21 32:5 10|2 53:6 1|23 55:6 2|40 11:6 3|81 77:6 4|6 88:6 5|97 54:6 6|76 23:6 7|48 63:6 8|74 2:6 9|21 3:6 10|25 91:7 1|82 39:7 2|94 15:7 3|79 48:7 4|4 4:7 5|29 62:7 6|49 10:7 7|18 60:7 8|44 19:7 9|43 85:7 10|2 92:8 1|66 12:8 2|26 35:8 3|11 51:8 4|10 82:8 5|23 90:8 6|94 16:8 7|32 90:8 8|76 22:8 9|8 29:8 10|93 66:9 1|63 31:9 2|8 20:9 3|79 6:9 4|88 84:9 5|43 60:9 6|53 85:9 7|55 37:9 8|68 63:9 9|50 99:9 10|18 6:10 1|95 53:10 2|39 6:10 3|58 82:10 4|3 87:10 5|34 57:10 6|58 74:10 7|95 47:10 8|95 39:10 9|72 86:10 10</relation>
    <relation name="R19" arity="2" nbTuples="100" semantics="soft" defaultCost="infinity">64 94:1 1|24 85:1 2|10 87:1 3|51 35:1 4|100 77:1 5|88 96:1 6|83 57:1 7|96 98:1 8|51 45:1 9|4 59:1 10|26 33:2 1|78 63:2 2|21 53:2 3|88 13:2 4|26 5:2 5|36 41:2 6|37 50:2 7|46 91:2 8|43 64:2 9|72 20:2 10|48 38:3 1|70 72:3 2|22 86:3 3|93 96:3 4|53 100:3 5|17 46:3 6|47 33:3 7|74 84:3 8|92 10:3 9|65 84:3 10|84 59:4 1|62 44:4 2|69 58:4 3|64 76:4 4|100 91:4 5|42 66:4 6|86 44:4 7|44 78:4 8|52 31:4 9|47 80:4 10|24 21:5 1|35 74:5 2|88 91:5 3|64 19:5 4|96 1:5 5|1 54:5 6|97 77:5 7|84 24:5 8|46 45:5 9|26 47:5 10|3 53:6 1|99 70:6 2|81 100:6 3|71 80:6 4|89 70:6 5|22 80:6 6|51 69:6 7|97 42:6 8|97 50:6 9|11 17:6 10|31 8:7 1|48 69:7 2|49 34:7 3|7 96:7 4|46 96:7 5|1 88:7 6|61 57:7 7|20 55:7 8|55 19:7 9|51 87:7 10|68 98:8 1|25 65:8 2|98 71:8 3|89 91:8 4|78 19:8 5|46 76:8 6|46 53:8 7|75 59:8 8|13 92:8 9|51 29:8 10|21 23:9 1|29 48:9 2|8 81:9 3|78 83:9 4|86 40:9 5|89 95:9 6|90 25:9 7|58 27:9 8|11 98:9 9|99 11:9 10|40 35:10 1|28 85:10 2|48 30:10 3|37 6:10 4|10 13:10 5|26 38:10 6|13 55:10 7|96 66:10 8|72 39:10 9|18 6:10 10</relation>
    <relation name="R20" arity="2" nbTuples="100" semantics="soft" defaultCost="infinity">21 79:1 1|69 62:1 2|94 98:1 3|12 78:1 4|36 65:1 5|13 71:1 6|73 41:1 7|41 76:1 8|36 68:1 9|76 21:1 10|93 97:2 1|27 91:2 2|89 56:2 3|37 4:2 4|60 79:2 5|64 34:2 6|20 96:2 7|66 8:2 8|48 58:2 9|70 81:2 10|76 67:3 1|20 72:3 2|57 93:3 3|6 10:3 4|48 9:3 5|34 64:3 6|55 42:3 7|62 55:3 8|4 59:3 9|60 24:3 10|77 99:4 1|48 29:4 2|23 97:4 3|76 39:4 4|79 10:4 5|48 97:4 6|58 21:4 7|59 30:4 8|82 89:4 9|27 84:4 10|51 27:5 1|100 71:5 2|65 35:5 3|95 56:5 4|84 39:5 5|98 71:5 6|64 89:5 7|61 30:5 8|48 52:5 9|74 92:5 10|9 23:6 1|52 66:6 2|38 56:6 3|77 79:6 4|6 32:6 5|54 61:6 6|40 52:6 7|79 24:6 8|21 61:6 9|18 71:6 10|44 1:7 1|83 97:7 2|63 5:7 3|35 94:7 4|1 46:7 5|95 11:7 6|37 60:7 7|63 3:7 8|22 7:7 9|18 98:7 10|27 4:8 1|76 35:8 2|72 38:8 3|89 30:8 4|41 44:8 5|55 40:8 6|19 93:8 7|52 2:8 8|8 60:8 9|44 67:8 10|27 45:9 1|43 46:9 2|26 22:9 3|48 32:9 4|14 47:9 5|39 71:9 6|93 76:9 7|36 5:9 8|19 43:9 9|78 38:9 10|66 8:10 1|77 6:10 2|28 54:10 3|64 98:10 4|38 40:10 5|38 81:10 6|73 100:10 7|21 75:10 8|29 27:10 9|99 32:10 10</relation>
    <relation name="R21" arity="2" nbTuples="100" semantics="soft" defaultCost="infinity">97 41:1 1|45 64:1 2|22 39:1 3|75 92:1 4|52 38:1 5|69 68:1 6|97 64:1 7|56 79:1 8|64 69:1 9|61 4:1 10|39 54:2 1|90 76:2 2|82 64:2 3|91 55:2 4|33 7:2 5|85 17:2 6|25 24:2 7|53 30:2 8|58 60:2 9|98 63:2 10|44 45:3 1|31 78:3 2|51 25:3 3|35 24:3 4|99 71:3 5|36 64:3 6|9 99:3 7|82 41:3 8|15 42:3 9|52 90:3 10|33 39:4 1|44 33:4 2|49 2:4 3|84 37:4 4|48 64:4 5|63 97:4 6|99 93:4 7|73 48:4 8|49 39:4 9|24 79:4 10|27 48:5 1|37 88:5 2|45 53:5 3|4 85:5 4|87 59:5 5|52 39:5 6|25 86:5 7|93 92:5 8|71 82:5 9|71 28:5 10|46 38:6 1|99 61:6 2|13 5:6 3|63 92:6 4|18 57:6 5|27 90:6 6|24 89:6 7|94 17:6 8|62 97:6 9|86 38:6 10|41 61:7 1|15 28:7 2|30 82:7 3|59 16:7 4|11 25:7 5|3 94:7 6|36 66:7 7|49 23:7 8|48 6:7 9|72 89:7 10|33 18:8 1|87 76:8 2|32 46:8 3|68 21:8 4|30 56:8 5|50 65:8 6|37 36:8 7|3 8:8 8|38 24:8 9|42 20:8 10|13 25:9 1|82 85:9 2|90 84:9 3|36 84:9 4|44 57:9 5|46 54:9 6|68 61:9 7|59 22:9 8|75 30:9 9|28 11:9 10|39 70:10 1|89 14:10 2|75 59:10 3|95 24:10 4|79 1:10 5|2 8:10 6|65 9:10 7|18 35:10 8|40 57:10 9|51 31:10 10</relation>
    <relation name="R22" arity="2" nbTuples="100" semantics="soft" defaultCost="infinity">44 16:1 1|99 12:1 2|84 63:1 3|6 85:1 4|94 20:1 5|50 84:1 6|91 86:1 7|76 86:1 8|33 67:1 9|93 14:1 10|23 45:2 1|65 6:2 2|49 71:2 3|36 19:2 4|86 94:2 5|74 28:2 6|53 23:2 7|32 20:2 8|37 2:2 9|28 43:2 10|8 9:3 1|45 88:3 2|13 78:3 3|83 32:3 4|37 54:3 5|61 35:3 6|94 3:3 7|61 6:3 8|19 18:3 9|21 34:3 10|18 71:4 1|14 17:4 2|18 6:4 3|82 95:4 4|11 45:4 5|3 53:4 6|1 65:4 7|10 19:4 8|99 90:4 9|44 71:4 10|54 93:5 1|71 7:5 2|26 40:5 3|85 51:5 4|95 55:5 5|74 2:5 6|74 93:5 7|75 56:5 8|32 19:5 9|83 80:5 10|76 60:6 1|61 39:6 2|36 29:6 3|2 32:6 4|73 8:6 5|33 36:6 6|13 82:6 7|97 90:6 8|24 61:6 9|80 29:6 10|89 84:7 1|8 98:7 2|11 72:7 3|47 72:7 4|66 100:7 5|69 28:7 6|76 54:7 7|85 11:7 8|90 23:7 9|40 88:7 10|78 47:8 1|61 45:8 2|41 20:8 3|13 83:8 4|67 65:8 5|49 5:8 6|57 33:8 7|56 10:8 8|13 36:8 9|23 48:8 10|25 55:9 1|90 12:9 2|31 35:9 3|32 3:9 4|14 95:9 5|30 20:9 6|95 78:9 7|13 98:9 8|39 99:9 9|30 44:9 10|29 16:10 1|88 70:10 2|71 11:10 3|11 13:10 4|17 56:10 5|43 29:10 6|27 70:10 7|57 64:10 8|76 100:10 9|79 33:10 10</relation>
    <relation name="R23" arity="2" nbTuples="100" semantics="soft" defaultCost="infinity">24 82:1 1|18 23:1 2|79 66:1 3|98 95:1 4|71 30:1 5|52 41:1 6|20 46:1 7|49 20:1 8|17 85:1 9|90 78:1 10|63 8:2 1|55 56:2 2|9 41:2 3|12 33:2 4|17 47:2 5|99 97:2 6|10 6:2 7|65 74:2 8|25 41:2 9|30 80:2 10|79 88:3 1|57 27:3 2|62 80:3 3|25 53:3 4|22 81:3 5|21 100:3 6|73 51:3 7|13 21:3 8|58 39:3 9|22 73:3 10|15 12:4 1|56 81:4 2|73 82:4 3|45 76:4 4|60 92:4 5|29 16:4 6|34 82:4 7|5 36:4 8|84 84:4 9|56 3:4 10|3 16:5 1|58 54:5 2|57 34:5 3|88 55:5 4|69 89:5 5|98 53:5 6|98 37:5 7|28 1:5 8|89 66:5 9|75 20:5 10|55 85:6 1|54 77:6 2|98 57:6 3|71 6:6 4|42 41:6 5|72 84:6 6|39 49:6 7|18 71:6 8|34 26:6 9|12 31:6 10|20 83:7 1|42 94:7 2|88 48:7 3|57 65:7 4|91 16:7 5|63 81:7 6|67 8:7 7|53 69:7 8|19 12:7 9|100 30:7 10|69 53:8 1|45 72:8 2|74 61:8 3|46 48:8 4|88 75:8 5|46 100:8 6|81 15:8 7|15 30:8 8|66 77:8 9|21 66:8 10|87 84:9 1|88 35:9 2|1 39:9 3|44 76:9 4|47 47:9 5|93 29:9 6|38 63:9 7|80 3:9 8|37 55:9 9|100 76:9 10|46 88:10 1|68 46:10 2|46 36:10 3|31 92:10 4|53 93:10 5|27 92:10 6|93 33:10 7|94 98:10 8|6 40:10 9|21 31:10 10</relation>
    <relation name="R24" arity="2" nbTuples="100" semantics="soft" defaultCost="infinity">81 39:1 1|8 48:1 2|69 9:1 3|23 3:1 4|96 88:1 5|70 92:1 6|79 36:1 7|91 74:1 8|85 43:1 9|78 21:1 10|18 68:2 1|44 69:2 2|93 77:2 3|22 100:2 4|82 76:2 5|79 10:2 6|34 33:2 7|99 83:2 8|41 94:2 9|96 38:2 10|26 22:3 1|11 63:3 2|29 88:3 3|7 12:3 4|28 89:3 5|63 4:3 6|15 64:3 7|39 21:3 8|33 45:3 9|59 71:3 10|28 57:4 1|69 53:4 2|27 68:4 3|67 27:4 4|43 90:4 5|59 89:4 6|16 3:4 7|9 86:4 8|63 67:4 9|50 47:4 10|66 11:5 1|79 35:5 2|36 44:5 3|58 64:5 4|24 75:5 5|11 61:5 6|98 12:5 7|82 8:5 8|8 24:5 9|46 46:5 10|45 63:6 1|92 58:6 2|88 61:6 3|68 25:6 4|52 28:6 5|87 82:6 6|88 97:6 7|2 100:6 8|1 12:6 9|21 15:6 10|85 26:7 1|9 80:7 2|2 77:7 3|44 4:7 4|93 93:7 5|11 75:7 6|93 21:7 7|10 90:7 8|48 46:7 9|26 56:7 10|66 67:8 1|39 22:8 2|31 68:8 3|12 89:8 4|61 75:8 5|44 36:8 6|3 21:8 7|32 71:8 8|8 17:8 9|53 47:8 10|35 73:9 1|5 41:9 2|28 89:9 3|93 28:9 4|59 73:9 5|90 57:9 6|13 54:9 7|19 76:9 8|62 83:9 9|31 31:9 10|38 28:10 1|88 95:10 2|18 13:10 3|57 94:10 4|95 68:10 5|28 36:10 6|19 98:10 7|100 17:10 8|39 13:10 9|51 88:10 10</relation>
    <relation name="R25" arity="2" nbTuples="100" semantics="soft" defaultCost="infinity">43 4:1 1|2 4:1 2|79 86:1 3|99 96:1 4|87 82:1 5|3 57:1 6|76 71:1 7|33 55:1 8|39 77:1 9|37 51:1 10|7 9:2 1|93 11:2 2|76 75:2 3|81 88:2 4|25 79:2 5|6 59:2 6|3 52:2 7|25 8:2 8|17 70:2 9|2 30:2 10|75 37:3 1|78 84:3 2|32 43:3 3|70 92:3 4|76 19:3 5|1 24:3 6|51 52:3 7|74 26:3 8|30 64:3 9|47 55:3 10|100 71:4 1|3 36:4 2|73 7:4 3|61 64:4 4|40 29:4 5|18 7:4 6|20 42:4 7|39 26:4 8|80 86:4 9|31 28:4 10|6 25:5 1|78 43:5 2|7 65:5 3|36 39:5 4|64 70:5 5|49 56:5 6|9 36:5 7|46 64:5 8|92 91:5 9|81 34:5 10|54 34:6 1|45 47:6 2|19 20:6 3|44 33:6 4|47 33:6 5|34 2:6 6|56 24:6 7|53 77:6 8|68 10:6 9|28 36:6 10|14 69:7 1|45 16:7 2|74 94:7 3|59 18:7 4|5 34:7 5|99 52:7 6|8 60:7 7|59 89:7 8|75 60:7 9|95 48:7 10|71 18:8 1|53 53:8 2|17 74:8 3|37 56:8 4|10 18:8 5|72 78:8 6|85 50:8 7|80 19:8 8|68 56:8 9|67 7:8 10|86 81:9 1|51 51:9 2|75 66:9 3|1 56:9 4|32 72:9 5|34 97:9 6|82 19:9 7|20 38:9 8|83 85:9 9|70 8:9 10|76 81:10 1|59 66:10 2|97 92:10 3|97 8:10 4|9 80:10 5|13 97:10 6|85 15:10 7|13 22:10 8|48 3:10 9|94 28:10 10</relation>
    <relation name="R26" arity="2" nbTuples="100" semantics="soft" defaultCost="infinity">28 76:1 1|62 95:1 2|16 15:1 3|45 70:1 4|7 57:1 5|51 29:1 6|94 66:1 7|81 41:1 8|52 57:1 9|66 8:1 10|84 39:2 1|88 63:2 2|7 17:2 3|41 89:2 4|74 45:2 5|89 61:2 6|76 9:2 7|82 87:2 8|47 76:2 9|65 83:2 10|93 41:3 1|81 74:3 2|15 68:3 3|86 2:3 4|25 16:3 5|43 73:3 6|90 28:3 7|92 68:3 8|7 36:3 9|28 18:3 10|1 46:4 1|25 10:4 2|70 59:4 3|73 7:4 4|40 77:4 5|16 18:4 6|7 38:4 7|45 76:4 8|82 69:4 9|57 54:4 10|87 91:5 1|52 62:5 2|11 85:5 3|21 63:5 4|20 99:5 5|1 43:5 6|62 19:5 7|27 94:5 8|15 28:5 9|81 63:5 10|45 32:6 1|32 42:6 2|9 9:6 3|11 86:6 4|15 41:6 5|11 74:6 6|42 32:6 7|90 37:6 8|10 42:6 9|77 15:6 10|1 38:7 1|26 26:7 2|70 45:7 3|18 77:7 4|83 12:7 5|38 52:7 6|95 59:7 7|65 84:7 8|24 17:7 9|56 43:7 10|28 58:8 1|36 13:8 2|99 10:8 3|61 86:8 4|53 1:8 5|2 55:8 6|10 39:8 7|52 30:8 8|50 3:8 9|60 73:8 10|94 13:9 1|10 89:9 2|48 68:9 3|36 99:9 4|18 94:9 5|16 64:9 6|70 41:9 7|40 9:9 8|64 42:9 9|35 69:9 10|53 33:10 1|38 59:10 2|4 25:10 3|72 30:10 4|90 26:10 5|25 82:10 6|19 73:10 7|64 74:10 8|42 74:10 9|6 58:10 10</relation>
    <relation name="R27" arity="2" nbTuples="100" semantics="soft" defaultCost="infinity">19 28:1 1|63 61:1 2|90 31:1 3|29 37:1 4|58 35:1 5|25 98:1 6|42 3:1 7|14 49:1 8|63 58:1 9|12 37:1 10|21 85:2 1|83 46:2 2|15 34:2 3|64 78:2 4|77 30:2 5|75 65:2 6|49 86:2 7|5 87:2 8|22 79:2 9|15 79:2 10|60 61:3 1|100 28:3 2|68 22:3 3|57 17:3 4|40 66:3 5|44 60:3 6|14 90:3 7|18 37:3 8|76 21:3 9|88 50:3 10|29 97:4 1|4 89:4 2|87 47:4 3|14 99:4 4|9 66:4 5|43 19:4 6|77 50:4 7|12 86:4 8|16 19:4 9|21 78:4 10|37 96:5 1|26 79:5 2|13 28:5 3|74 55:5 4|18 53:5 5|78 55:5 6|77 25:5 7|60 35:5 8|55 70:5 9|74 52:5 10|35 44:6 1|44 61:6 2|34 19:6 3|56 18:6 4|52 45:6 5|58 49:6 6|1 94:6 7|63 53:6 8|85 13:6 9|16 71:6 10|79 76:7 1|4 38:7 2|68 68:7 3|94 31:7 4|31 89:7 5|57 15:7 6|92 13:7 7|14 80:7 8|91 11:7 9|51 62:7 10|97 94:8 1|92 46:8 2|50 9:8 3|96 48:8 4|97 73:8 5|23 79:8 6|55 25:8 7|62 4:8 8|97 24:8 9|35 40:8 10|86 24:9 1|28 18:9 2|72 4:9 3|23 87:9 4|93 70:9 5|50 46:9 6|22 55:9 7|37 16:9 8|22 16:9 9|16 97:9 10|19 51:10 1|8 80:10 2|54 5:10 3|91 35:10 4|16 95:10 5|16 3:10 6|43 21:10 7|64 13:10 8|82 6:10 9|36 26:10 10</relation>
    <relation name="R28" arity="2" nbTuples="100" semantics="soft" defaultCost="infinity">30 40:1 1|67 12:1 2|69 88:1 3|29 83:1 4|49 76:1 5|4 70:1 6|51 42:1 7|55 94:1 8|73 3:1 9|20 22:1 10|68 72:2 1|16 100:2 2|70 22:2 3|13 69:2 4|79 8:2 5|72 95:2 6|36 87:2 7|38 66:2 8|99 24:2 9|88 29:2 10|58 9:3 1|90 91:3 2|78 44:3 3|89 84:3 4|11 23:3 5|39 28:3 6|48 54:3 7|39 39:3 8|83 53:3 9|62 91:3 10|41 63:4 1|83 92:4 2|3 40:4 3|2 49:4 4|59 87:4 5|100 96:4 6|93 1:4 7|46 55:4 8|42 43:4 9|63 24:4 10|90 41:5 1|89 74:5 2|82 81:5 3|8 75:5 4|91 41:5 5|43 60:5 6|55 90:5 7|56 85:5 8|25 70:5 9|9 40:5 10|83 48:6 1|31 9:6 2|67 28:6 3|95 95:6 4|52 17:6 5|80 74:6 6|20 97:6 7|83 49:6 8|41 99:6 9|91 42:6 10|53 52:7 1|58 100:7 2|30 86:7 3|44 6:7 4|70 86:7 5|49 72:7 6|9 98:7 7|60 28:7 8|32 15:7 9|54 52:7 10|4 70:8 1|32 94:8 2|72 96:8 3|55 45:8 4|69 43:8 5|44 23:8 6|67 61:8 7|29 73:8 8|38 75:8 9|18 72:8 10|67 51:9 1|13 88:9 2|31 49:9 3|40 29:9 4|84 9:9 5|94 86:9 6|38 85:9 7|64 71:9 8|88 49:9 9|25 22:9 10|47 58:10 1|88 35:10 2|80 39:10 3|74 92:10 4|81 71:10 5|47 33:10 6|28 38:10 7|74 11:10 8|62 58:10 9|84 2:10 10</relation>
    <relation name="R29" arity="2" nbTuples="100" semantics="soft" defaultCost="infinity">82 83:1 1|30 1:1 2|13 9:1 3|71 83:1 4|10 30:1 5|93 92:1 6|73 27:1 7|4 48:1 8|26 70:1 9|7 70:1 10|78 77:2 1|4 38:2 2|89 92:2 3|92 42:2 4|36 79:2 5|74 79:2 6|100 68:2 7|34 5:2 8|13 55:2 9|8 76:2 10|38 60:3 1|64 27:3 2|74 41:3 3|58 18:3 4|90 92:3 5|65 78:3 6|81 2:3 7|90 34:3 8|80 37:3 9|50 85:3 10|31 35:4 1|96 83:4 2|2 1:4 3|72 87:4 4|69 39:4 5|39 77:4 6|5 17:4 7|87 99:4 8|35 83:4 9|48 57:4 10|89 63:5 1|62 45:5 2|16 5:5 3|93 85:5 4|18 90:5 5|6 96:5 6|7 21:5 7|1 10:5 8|41 9:5 9|69 19:5 10|17 30:6 1|95 23:6 2|88 71:6 3|26 41:6 4|64 41:6 5|75 18:6 6|90 52:6 7|58 74:6 8|47 64:6 9|65 17:6 10|22 12:7 1|82 55:7 2|86 30:7 3|91 26:7 4|80 5:7 5|99 91:7 6|71 36:7 7|73 22:7 8|36 42:7 9|59 29:7 10|69 47:8 1|43 11:8 2|42 52:8 3|64 81:8 4|65 68:8 5|26 90:8 6|60 81:8 7|63 65:8 8|42 97:8 9|29 94:8 10|45 24:9 1|93 64:9 2|28 10:9 3|48 33:9 4|28 88:9 5|90 100:9 6|71 37:9 7|82 43:9 8|43 25:9 9|70 63:9 10|5 40:10 1|91 91:10 2|14 84:10 3|36 75:10 4|26 82:10 5|71 29:10 6|100 70:10 7|83 48:10 8|96 78:10 9|18 78:10 10</relation>
    <relation name="R30" arity="2" nbTuples="100" semantics="soft" defaultCost="infinity">48 8:1 1|1 79:1 2|37 42:1 3|93 79:1 4|20 64:1 5|90 96:1 6|84 74:1 7|29 56:1 8|75 45:1 9|43 31:1 10|10 64:2 1|32 71:2 2|42 97:2 3|63 8:2 4|44 99:2 5|65 70:2 6|98 85:2 7|17 48:2 8|38 98:2 9|23 35:2 10|47 85:3 1|44 42:3 2|68 13:3 3|38 16:3 4|62 65:3 5|66 47:3 6|61 70:3 7|67 90:3 8|29 14:3 9|77 95:3 10|80 44:4 1|52 73:4 2|23 36:4 3|2 29:4 4|32 84:4 5|62 90:4 6|79 44:4 7|54 2:4 8|60 35:4 9|49 65:4 10|60 3:5 1|31 3:5 2|31 23:5 3|82 8:5 4|29 9:5 5|32 97:5 6|56 4:5 7|38 87:5 8|68 5:5 9|78 93:5 10|76 85:6 1|67 24:6 2|14 76:6 3|72 76:6 4|15 75:6 5|57 59:6 6|95 65:6 7|44 73:6 8|87 17:6 9|70 56:6 10|92 5:7 1|40 25:7 2|91 20:7 3|17 53:7 4|61 68:7 5|72 99:7 6|53 81:7 7|7 87:7 8|80 62:7 9|33 58:7 10|81 70:8 1|75 34:8 2|22 28:8 3|44 67:8 4|48 20:8 5|71 46:8 6|52 37:8 7|76 12:8 8|29 41:8 9|89 86:8 10|14 68:9 1|82 55:9 2|41 57:9 3|40 81:9 4|48 17:9 5|27 53:9 6|65 25:9 7|10 50:9 8|44 91:9 9|87 9:9 10|65 93:10 1|58 78:10 2|49 58:10 3|69 44:10 4|12 2:10 5|46 37:10 6|58 74:10 7|74 2:10 8|85 41:10 9|6 81:10 10</relation>
    <relation name="R31" arity="2" nbTuples="100" semantics="soft" defaultCost="infinity">65 11:1 1|2 19:1 2|21 10:1 3|70 65:1 4|58 41:1 5|54 36:1 6|11 48:1 7|45 60:1 8|80 61:1 9|17 19:1 10|83 36:2 1|95 69:2 2|96 67:2 3|3 26:2 4|15 69:2 5|53 69:2 6|21 5:2 7|88 36:2 8|64 74:2 9|93 28:2 10|18 56:3 1|84 18:3 2|3 17:3 3|25 64:3 4|74 41:3 5|24 20:3 6|15 98:3 7|91 70:3 8|84 50:3 9|54 94:3 10|75 70:4 1|82 3:4 2|32 17:4 3|52 93:4 4|12 97:4 5|99 99:4 6|34 20:4 7|26 9:4 8|50 54:4 9|29 4:4 10|88 66:5 1|61 25:5 2|63 30:5 3|14 87:5 4|38 78:5 5|13 16:5 6|82 80:5 7|25 99:5 8|54 15:5 9|69 15:5 10|51 49:6 1|70 98:6 2|85 76:6 3|27 21:6 4|26 61:6 5|10 33:6 6|34 82:6 7|58 36:6 8|42 34:6 9|51 78:6 10|62 25:7 1|63 30:7 2|12 78:7 3|36 55:7 4|18 33:7 5|27 93:7 6|25 92:7 7|55 71:7 8|65 97:7 9|36 21:7 10|60 36:8 1|55 72:8 2|29 43:8 3|16 31:8 4|27 82:8 5|19 1:8 6|5 59:8 7|2 13:8 8|5 53:8 9|18 82:8 10|93 8:9 1|49 62:9 2|49 94:9 3|96 87:9 4|48 79:9 5|36 55:9 6|63 52:9 7|22 65:9 8|66 63:9 9|45 47:9 10|82 51:10 1|1 18:10 2|43 62:10 3|90 16:10 4|3 85:10 5|71 70:10 6|74 51:10 7|47 88:10 8|49 75:10 9|88 60:10 10</relation>
    <relation name="R32" arity="2" nbTuples="100" semantics="soft" defaultCost="infinity">87 67:1 1|5 97:1 2|71 52:1 3|93 48:1 4|18 95:1 5|27 82:1 6|15 71:1 7|18 29:1 8|81 54:1 9|14 30:1 10|6 62:2 1|61 80:2 2|90 31:2 3|97 85:2 4|31 74:2 5|51 91:2 6|24 2:2 7|91 20:2 8|18 78:2 9|70 58:2 10|56 33:3 1|5 29:3 2|50 15:3 3|18 31:3 4|88 62:3 5|88 64:3 6|56 16:3 7|23 56:3 8|45 99:3 9|39 60:3 10|67 47:4 1|37 43:4 2|40 89:4 3|26 2:4 4|32 20:4 5|75 55:4 6|6 40:4 7|99 25:4 8|34 98:4 9|91 100:4 10|48 97:5 1|70 63:5 2|45 89:5 3|79 63:5 4|77 20:5 5|3 77:5 6|9 80:5 7|60 33:5 8|20 99:5 9|55 38:5 10|54 89:6 1|93 78:6 2|16 3:6 3|39 35:6 4|63 16:6 5|13 98:6 6|44 68:6 7|5 40:6 8|51 13:6 9|89 56:6 10|46 47:7 1|61 54:7 2|33 37:7 3|49 52:7 4|47 87:7 5|92 99:7 6|87 22:7 7|26 17:7 8|61 11:7 9|32 56:7 10|34 93:8 1|11 9:8 2|62 15:8 3|97 41:8 4|95 32:8 5|22 61:8 6|47 6:8 7|3 74:8 8|3 28:8 9|29 14:8 10|17 42:9 1|6 100:9 2|66 100:9 3|85 17:9 4|64 56:9 5|50 46:9 6|21 73:9 7|55 93:9 8|22 67:9 9|6 24:9 10|24 33:10 1|53 98:10 2|43 11:10 3|36 32:10 4|56 3:10 5|19 22:10 6|87 56:10 7|24 1:10 8|53 6:10 9|92 3:10 10</relation>
    <relation name="R33" arity="2" nbTuples="100" semantics="soft" defaultCost="infinity">45 63:1 1|42 79:1 2|82 15:1 3|75 70:1 4|34 28:1 5|60 80:1 6|22 9:1 7|90 14:1 8|31 12:1 9|12 3:1 10|25 68:2 1|69 66:2 2|40 23:2 3|65 26:2 4|62 93:2 5|23 37:2 6|99 44:2 7|74 26:2 8|83 35:2 9|1 31:2 10|77 90:3 1|8 58:3 2|42 51:3 3|16 50:3 4|27 52:3 5|76 29:3 6|72 33:3 7|7 44:3 8|79 63:3 9|97 19:3 10|100 91:4 1|65 87:4 2|90 73:4 3|92 57:4 4|49 55:4 5|32 67:4 6|6 59:4 7|84 37:4 8|65 55:4 9|67 29:4 10|78 65:5 1|46 41:5 2|56 80:5 3|25 6:5 4|43 62:5 5|21 12:5 6|41 24:5 7|100 34:5 8|82 95:5 9|9 73:5 10|45 88:6 1|25 29:6 2|84 23:6 3|5 1:6 4|83 65:6 5|24 71:6 6|97 84:6 7|10 99:6 8|23 54:6 9|74 24:6 10|55 52:7 1|73 24:7 2|24 69:7 3|17 96:7 4|81 47:7 5|21 62:7 6|77 42:7 7|12 10:7 8|32 30:7 9|87 62:7 10|9 31:8 1|42 31:8 2|29 90:8 3|55 63:8 4|21 84:8 5|3 89:8 6|84 2:8 7|63 87:8 8|71 23:8 9|47 82:8 10|14 16:9 1|42 75:9 2|20 54:9 3|44 53:9 4|16 2:9 5|95 83:9 6|11 100:9 7|93 65:9 8|34 73:9 9|16 77:9 10|39 27:10 1|6 30:10 2|42 46:10 3|25 92:10 4|33 9:10 5|23 67:10 6|28 17:10 7|72 34:10 8|68 43:10 9|54 85:10 10</relation>
    <relation name="R34" arity="2" nbTuples="100" semantics="soft" defaultCost="infinity">50 68:1 1|6 51:1 2|69 26:1 3|43 17:1 4|1 22:1 5|50 97:1 6|72 37:1 7|2 60:1 8|2 22:1 9|6 64:1 10|65 97:2 1|64 93:2 2|13 94:2 3|79 60:2 4|16 94:2 5|49 73:2 6|25 21:2 7|10 55:2 8|60 9:2 9|44 35:2 10|82 43:3 1|42 25:3 2|13 58:3 3|43 47:3 4|38 51:3 5|66 61:3 6|18 58:3 7|89 98:3 8|50 51:3 9|18 29:3 10|55 66:4 1|30 9:4 2|67 9:4 3|25 1:4 4|64 57:4 5|63 9:4 6|59 100:4 7|28 80:4 8|63 43:4 9|37 9:4 10|97 30:5 1|18 95:5 2|63 35:5 3|49 65:5 4|91 2:5 5|67 51:5 6|10 17:5 7|29 17:5 8|17 35:5 9|44 47:5 10|4 75:6 1|24 35:6 2|24 78:6 3|44 89:6 4|78 97:6 5|7 34:6 6|91 57:6 7|79 83:6 8|35 46:6 9|86 2:6 10|50 51:7 1|92 75:7 2|82 68:7 3|80 84:7 4|34 1:7 5|3 62:7 6|97 76:7 7|86 7:7 8|98 78:7 9|5 5:7 10|27 49:8 1|69 23:8 2|11 75:8 3|53 21:8 4|7 9:8 5|23 39:8 6|34 97:8 7|32 19:8 8|33 76:8 9|4 22:8 10|31 59:9 1|79 15:9 2|43 18:9 3|38 25:9 4|62 26:9 5|4 50:9 6|88 41:9 7|34 68:9 8|76 45:9 9|42 80:9 10|82 91:10 1|70 60:10 2|91 59:10 3|16 25:10 4|83 51:10 5|34 48:10 6|24 4:10 7|5 87:10 8|32 70:10 9|20 41:10 10</relation>
    <relation name="R35" arity="2" nbTuples="100" semantics="soft" defaultCost="infinity">21 22:1 1|40 80:1 2|58 52:1 3|37 39:1 4|98 43:1 5|73 30:1 6|20 81:1 7|62 49:1 8|82 30:1 9|99 36:1 10|41 76:2 1|49 91:2 2|18 76:2 3|18 1:2 4|77 96:2 5|75 20:2 6|93 99:2 7|66 79:2 8|96 38:2 9|94 9:2 10|76 85:3 1|59 92:3 2|78 96:3 3|18 73:3 4|81 58:3 5|26 7:3 6|58 71:3 7|44 28:3 8|10 99:3 9|26 91:3 10|74 68:4 1|19 28:4 2|16 19:4 3|66 77:4 4|87 3:4 5|78 98:4 6|11 66:4 7|78 6:4 8|85 100:4 9|24 77:4 10|2 45:5 1|22 27:5 2|100 72:5 3|23 41:5 4|19 38:5 5|6 80:5 6|84 7:5 7|39 48:5 8|89 82:5 9|58 90:5 10|30 91:6 1|26 43:6 2|55 43:6 3|86 35:6 4|38 58:6 5|48 16:6 6|44 78:6 7|3 81:6 8|55 38:6 9|11 98:6 10|44 85:7 1|21 100:7 2|44 40:7 3|17 19:7 4|33 74:7 5|17 89:7 6|58 7:7 7|64 95:7 8|73 22:7 9|39 83:7 10|22 10:8 1|73 5:8 2|70 82:8 3|16 25:8 4|58 80:8 5|1 62:8 6|42 68:8 7|66 18:8 8|99 93:8 9|75 99:8 10|75 29:9 1|26 91:9 2|72 59:9 3|65 39:9 4|42 84:9 5|60 49:9 6|56 70:9 7|55 94:9 8|1 97:9 9|100 92:9 10|44 20:10 1|13 24:10 2|35 86:10 3|34 5:10 4|61 1:10 5|52 57:10 6|65 19:10 7|55 78:10 8|10 28:10 9|25 38:10 10</relation>
    <relation name="R36" arity="2" nbTuples="100" semantics="soft" defaultCost="infinity">62 35:1 1|18 99:1 2|65 52:1 3|13 71:1 4|47 81:1 5|79 23:1 6|27 71:1 7|95 62:1 8|40 66:1 9|19 20:1 10|93 46:2 1|97 82:2 2|6 72:2 3|58 38:2 4|36 61:2 5|67 4:2 6|5 74:2 7|30 59:2 8|79 21:2 9|35 89:2 10|50 42:3 1|70 20:3 2|98 46:3 3|32 24:3 4|27 51:3 5|25 17:3 6|16 18:3 7|96 29:3 8|24 11:3 9|1 32:3 10|54 92:4 1|75 95:4 2|81 88:4 3|2 48:4 4|46 66:4 5|14 17:4 6|61 85:4 7|25 27:4 8|59 83:4 9|91 31:4 10|93 8:5 1|19 88:5 2|48 5:5 3|17 76:5 4|46 21:5 5|12 90:5 6|48 82:5 7|41 34:5 8|30 80:5 9|78 19:5 10|87 2:6 1|12 18:6 2|40 98:6 3|94 35:6 4|69 10:6 5|85 17:6 6|76 62:6 7|97 17:6 8|55 6:6 9|83 19:6 10|19 39:7 1|59 20:7 2|48 91:7 3|48 53:7 4|43 14:7 5|29 35:7 6|64 96:7 7|39 47:7 8|79 45:7 9|11 10:7 10|26 17:8 1|67 83:8 2|79 54:8 3|78 71:8 4|41 66:8 5|71 82:8 6|44 69:8 7|48 60:8 8|21 71:8 9|73 66:8 10|2 82:9 1|55 70:9 2|73 11:9 3|69 83:9 4|52 5:9 5|10 51:9 6|67 72:9 7|47 80:9 8|30 31:9 9|27 10:9 10|52 40:10 1|36 59:10 2|37 25:10 3|49 39:10 4|81 84:10 5|17 64:10 6|48 8:10 7|18 28:10 8|70 90:10 9|72 77:10 10</relation>
    <relation name="R37" arity="2" nbTuples="100" semantics="soft" defaultCost="infinity">90 19:1 1|63 65:1 2|97 43:1 3|31 18:1 4|59 49:1 5|95 21:1 6|14 80:1 7|53 77:1 8|18 93:1 9|51 70:1 10|35 47:2 1|59 34:2 2|77 66:2 3|3 94:2 4|15 50:2 5|75 29:2 6|78 68:2 7|40 76:2 8|40 63:2 9|87 97:2 10|6 10:3 1|93 81:3 2|90 49:3 3|97 86:3 4|18 27:3 5|31 71:3 6|45 1:3 7|31 6:3 8|57 27:3 9|94 9:3 10|43 8:4 1|48 90:4 2|81 78:4 3|5 55:4 4|17 5:4 5|40 68:4 6|51 24:4 7|82 43:4 8|61 57:4 9|35 70:4 10|24 59:5 1|62 2:5 2|17 4:5 3|28 21:5 4|67 32:5 5|87 66:5 6|61 33:5 7|13 90:5 8|95 50:5 9|20 71:5 10|48 89:6 1|88 14:6 2|69 88:6 3|99 45:6 4|39 26:6 5|54 92:6 6|33 44:6 7|35 36:6 8|17 48:6 9|35 29:6 10|74 91:7 1|18 33:7 2|69 19:7 3|80 88:7 4|18 10:7 5|91 73:7 6|82 18:7 7|38 57:7 8|11 1:7 9|95 49:7 10|99 72:8 1|2 52:8 2|43 23:8 3|9 51:8 4|13 8:8 5|76 9:8 6|14 100:8 7|22 4:8 8|4 88:8 9|8 49:8 10|49 87:9 1|25 95:9 2|45 31:9 3|80 93:9 4|8 95:9 5|9 100:9 6|35 27:9 7|68 79:9 8|64 16:9 9|89 46:9 10|37 6:10 1|2 14:10 2|23 92:10 3|14 73:10 4|16 11:10 5|88 46:10 6|17 20:10 7|26 87:10 8|21 81:10 9|73 49:10 10</relation>
    <relation name="R38" arity="2" nbTuples="100" semantics="soft" defaultCost="infinity">6 97:1 1|61 13:1 2|48 66:1 3|75 47:1 4|54 37:1 5|27 82:1 6|74 8:1 7|87 40:1 8|69 7:1 9|100 28:1 10|59 61:2 1|55 87:2 2|26 81:2 3|1 66:2 4|55 49:2 5|67 64:2 6|17 11:2 7|71 83:2 8|54 78:2 9|4 10:2 10|82 32:3 1|47 54:3 2|82 39:3 3|63 22:3 4|27 90:3 5|1 80:3 6|17 87:3 7|24 65:3 8|32 35:3 9|1 100:3 10|75 70:4 1|36 1:4 2|1 27:4 3|5 21:4 4|13 48:4 5|42 71:4 6|14 50:4 7|95 78:4 8|27 33:4 9|68 58:4 10|69 12:5 1|19 7:5 2|44 15:5 3|49 36:5 4|38 11:5 5|88 10:5 6|51 89:5 7|55 77:5 8|72 61:5 9|44 19:5 10|95 74:6 1|56 65:6 2|25 29:6 3|17 12:6 4|51 94:6 5|32 49:6 6|84 20:6 7|15 33:6 8|43 73:6 9|6 22:6 10|24 9:7 1|17 99:7 2|69 46:7 3|81 22:7 4|27 5:7 5|80 28:7 6|57 100:7 7|87 81:7 8|35 12:7 9|59 97:7 10|59 97:8 1|73 73:8 2|19 5:8 3|14 19:8 4|55 40:8 5|9 35:8 6|93 28:8 7|55 12:8 8|33 80:8 9|79 59:8 10|6 23:9 1|32 78:9 2|56 84:9 3|78 92:9 4|73 94:9 5|90 22:9 6|36 4:9 7|33 79:9 8|47 98:9 9|41 93:9 10|86 22:10 1|39 29:10 2|46 21:10 3|14 10:10 4|95 61:10 5|57 18:10 6|67 49:10 7|94 7:10 8|81 80:10 9|16 29:10 10</relation>
    <relation name="R39" arity="2" nbTuples="100" semantics="soft" defaultCost="infinity">62 77:1 1|59 22:1 2|90 5:1 3|30 7:1 4|64 99:1 5|78 96:1 6|48 50:1 7|10 80:1 8|81 68:1 9|21 76:1 10|5 43:2 1|35 62:2 2|94 31:2 3|4 27:2 4|12 55:2 5|9 61:2 6|31 72:2 7|66 88:2 8|8 92:2 9|35 36:2 10|2 17:3 1|42 55:3 2|33 11:3 3|50 82:3 4|18 83:3 5|100 49:3 6|91 53:3 7|35 51:3 8|29 83:3 9|39 5:3 10|4 24:4 1|84 16:4 2|53 5:4 3|64 17:4 4|55 51:4 5|76 50:4 6|74 44:4 7|97 84:4 8|11 89:4 9|11 80:4 10|46 45:5 1|89 72:5 2|57 89:5 3|1 21:5 4|25 75:5 5|31 81:5 6|93 14:5 7|6 16:5 8|5 66:5 9|84 72:5 10|85 76:6 1|70 39:6 2|44 55:6 3|83 3:6 4|47 50:6 5|10 16:6 6|2 43:6 7|78 77:6 8|15 58:6 9|37 91:6 10|28 41:7 1|18 96:7 2|37 51:7 3|28 44:7 4|56 67:7 5|91 79:7 6|81 23:7 7|75 13:7 8|17 25:7 9|75 93:7 10|51 34:8 1|81 9:8 2|67 61:8 3|71 89:8 4|35 26:8 5|74 2:8 6|82 10:8 7|7 59:8 8|64 71:8 9|65 30:8 10|78 40:9 1|51 43:9 2|20 69:9 3|70 54:9 4|58 78:9 5|64 62:9 6|44 84:9 7|67 55:9 8|89 82:9 9|75 55:9 10|26 6:10 1|63 68:10 2|61 71:10 3|73 31:10 4|65 63:10 5|89 69:10 6|86 47:10 7|40 90:10 8|65 11:10 9|57 80:10 10</relation>
    <relation name="R40" arity="2" nbTuples="100" semantics="soft" defaultCost="infinity">38 62:1 1|63 50:1 2|62 96:1 3|27 56:1 4|36 9:1 5|14 95:1 6|30 60:1 7|90 62:1 8|21 52:1 9|79 36:1 10|98 23:2 1|55 56:2 2|93 25:2 3|66 35:2 4|74 83:2 5|91 46:2 6|97 42:2 7|43 50:2 8|71 93:2 9|72 69:2 10|68 25:3 1|68 91:3 2|61 30:3 3|19 24:3 4|86 35:3 5|16 96:3 6|24 51:3 7|46 55:3 8|5 46:3 9|20 72:3 10|49 1:4 1|36 61:4 2|41 22:4 3|87 55:4 4|13 26:4 5|24 84:4 6|35 70:4 7|35 82:4 8|47 97:4 9|57 94:4 10|48 86:5 1|77 95:5 2|63 56:5 3|45 83:5 4|27 16:5 5|53 96:5 6|94 32:5 7|41 36:5 8|57 95:5 9|71 33:5 10|82 99:6 1|6 26:6 2|7 40:6 3|18 100:6 4|15 63:6 5|48 69:6 6|2 16:6 7|51 62:6 8|79 98:6 9|38 28:6 10|100 83:7 1|76 40:7 2|6 86:7 3|45 49:7 4|60 12:7 5|75 28:7 6|18 19:7 7|44 80:7 8|17 23:7 9|42 23:7 10|88 52:8 1|84 86:8 2|99 66:8 3|41 83:8 4|90 48:8 5|30 86:8 6|68 83:8 7|87 44:8 8|92 38:8 9|8 48:8 10|58 82:9 1|11 78:9 2|24 69:9 3|10 43:9 4|36 43:9 5|90 54:9 6|17 47:9 7|53 32:9 8|26 18:9 9|11 37:9 10|100 80:10 1|99 26:10 2|59 1:10 3|19 51:10 4|9 67:10 5|63 66:10 6|45 91:10 7|86 69:10 8|18 11:10 9|79 5:10 10</relation>
    <relation name="R41" arity="2" nbTuples="100" semantics="soft" defaultCost="infinity">78 45:1 1|67 26:1 2|28 44:1 3|2 74:1 4|14 23:1 5|50 59:1 6|59 76:1 7|62 79:1 8|99 67:1 9|20 18:1 10|26 29:2 1|93 69:2 2|21 50:2 3|76 5:2 4|3 12:2 5|13 43:2 6|17 96:2 7|87 33:2 8|7 33:2 9|30 17:2 10|68 70:3 1|76 23:3 2|45 71:3 3|79 55:3 4|51 68:3 5|51 64:3 6|15 51:3 7|39 24:3 8|34 67:3 9|39 7:3 10|60 90:4 1|75 54:4 2|42 14:4 3|90 84:4 4|94 5:4 5|3 90:4 6|21 62:4 7|47 55:4 8|73 12:4 9|74 74:4 10|71 89:5 1|14 33:5 2|71 47:5 3|28 96:5 4|47 45:5 5|48 40:5 6|73 91:5 7|60 3:5 8|28 18:5 9|76 82:5 10|18 83:6 1|94 52:6 2|16 31:6 3|11 66:6 4|32 45:6 5|80 41:6 6|4 81:6 7|99 89:6 8|42 63:6 9|26 71:6 10|34 2:7 1|41 56:7 2|73 92:7 3|58 3:7 4|37 12:7 5|71 30:7 6|44 81:7 7|57 22:7 8|9 69:7 9|72 20:7 10|38 32:8 1|14 26:8 2|84 49:8 3|64 32:8 4|5 47:8 5|16 95:8 6|94 20:8 7|12 71:8 8|9 21:8 9|38 13:8 10|40 84:9 1|16 62:9 2|52 78:9 3|7 43:9 4|6 91:9 5|86 11:9 6|23 82:9 7|75 84:9 8|82 70:9 9|35 39:9 10|46 43:10 1|5 50:10 2|98 16:10 3|13 63:10 4|45 10:10 5|60 66:10 6|70 32:10 7|77 93:10 8|42 34:10 9|48 61:10 10</relation>
    <relation name="R42" arity="2" nbTuples="100" semantics="soft" defaultCost="infinity">10 14:1 1|84 80:1 2|39 18:1 3|66 90:1 4|62 31:1 5|31 37:1 6|82 5:1 7|51 47:1 8|56 39:1 9|85 96:1 10|84 71:2 1|7 23:2 2|93 25:2 3|86 4:2 4|57 15:2 5|6 32:2 6|7 73:2 7|10 52:2 8|97 65:2 9|44 9:2 10|66 97:3 1|13 87:3 2|98 49:3 3|15 48:3 4|6 91:3 5|19 67:3 6|7 94:3 7|50 47:3 8|8 74:3 9|7 44:3 10|40 50:4 1|100 58:4 2|71 52:4 3|95 90:4 4|21 59:4 5|86 77:4 6|33 4:4 7|64 8:4 8|13 15:4 9|46 8:4 10|40 75:5 1|37 82:5 2|52 72:5 3|28 3:5 4|75 38:5 5|17 61:5 6|8 14:5 7|31 43:5 8|95 41:5 9|54 89:5 10|34 90:6 1|98 22:6 2|29 67:6 3|89 15:6 4|68 64:6 5|80 51:6 6|38 69:6 7|98 50:6 8|4 53:6 9|61 90:6 10|57 54:7 1|25 56:7 2|55 34:7 3|2 77:7 4|42 27:7 5|97 83:7 6|65 57:7 7|24 100:7 8|10 29:7 9|36 90:7 10|42 97:8 1|68 60:8 2|45 19:8 3|28 13:8 4|20 15:8 5|87 89:8 6|3 85:8 7|11 62:8 8|81 20:8 9|56 41:8 10|33 98:9 1|83 80:9 2|86 64:9 3|8 61:9 4|13 22:9 5|54 71:9 6|94 97:9 7|37 98:9 8|57 62:9 9|84 88:9 10|75 62:10 1|19 39:10 2|38 4:10 3|86 53:10 4|44 20:10 5|43 45:10 6|45 78:10 7|86 28:10 8|67 26:10 9|55 34:10 10</relation>
    <relation name="R43" arity="2" nbTuples="100" semantics="soft" defaultCost="infinity">63 60:1 1|65 71:1 2|25 99:1 3|60 59:1 4|43 77:1 5|29 46:1 6|32 57:1 7|31 42:1 8|96 95:1 9|80 67:1 10|36 6:2 1|12 81:2 2|48 90:2 3|85 93:2 4|61 12:2 5|34 49:2 6|13 52:2 7|63 19:2 8|69 85:2 9|67 32:2 10|85 51:3 1|43 7:3 2|37 63:3 3|69 85:3 4|65 78:3 5|62 65:3 6|86 74:3 7|30 9:3 8|57 37:3 9|93 80:3 10|15 1:4 1|4 67:4 2|2 45:4 3|45 30:4 4|9 99:4 5|70 98:4 6|49 81:4 7|54 64:4 8|43 25:4 9|86 96:4 10|59 69:5 1|67 14:5 2|91 78:5 3|20 63:5 4|11 13:5 5|94 59:5 6|98 76:5 7|53 50:5 8|48 91:5 9|58 94:5 10|14 96:6 1|19 53:6 2|78 90:6 3|95 34:6 4|55 66:6 5|4 20:6 6|24 53:6 7|73 82:6 8|60 90:6 9|27 85:6 10|84 37:7 1|15 35:7 2|68 35:7 3|80 49:7 4|54 33:7 5|75 95:7 6|7 8:7 7|80 50:7 8|8 82:7 9|87 29:7 10|100 15:8 1|95 17:8 2|56 86:8 3|76 79:8 4|2 76:8 5|15 85:8 6|12 12:8 7|22 27:8 8|47 24:8 9|85 18:8 10|46 27:9 1|100 53:9 2|56 36:9 3|40 73:9 4|12 8:9 5|46 53:9 6|24 55:9 7|96 93:9 8|53 30:9 9|15 4:9 10|20 3:10 1|76 18:10 2|46 11:10 3|38 84:10 4|36 6:10 5|97 52:10 6|39 75:10 7|87 93:10 8|82 75:10 9|35 29:10 10</relation>
    <relation name="R44" arity="2" nbTuples="100" semantics="soft" defaultCost="infinity">69 64:1 1|12 32:1 2|15 100:1 3|40 50:1 4|90 99:1 5|1 27:1 6|42 75:1 7|78 97:1 8|40 85:1 9|87 16:1 10|45 46:2 1|22 53:2 2|17 99:2 3|98 33:2 4|8 49:2 5|5 70:2 6|54 15:2 7|11 55:2 8|47 92:2 9|19 61:2 10|17 42:3 1|86 95:3 2|74 83:3 3|27 25:3 4|49 98:3 5|67 60:3 6|55 21:3 7|10 19:3 8|50 26:3 9|72 5:3 10|18 88:4 1|71 39:4 2|61 39:4 3|35 52:4 4|51 30:4 5|70 76:4 6|82 45:4 7|52 62:4 8|77 93:4 9|62 52:4 10|64 87:5 1|40 65:5 2|96 61:5 3|60 54:5 4|31 6:5 5|33 96:5 6|49 18:5 7|42 38:5 8|43 2:5 9|48 92:5 10|13 16:6 1|82 44:6 2|86 56:6 3|18 40:6 4|67 46:6 5|68 57:6 6|64 45:6 7|56 1:6 8|65 13:6 9|35 15:6 10|33 52:7 1|9 17:7 2|4 79:7 3|41 26:7 4|78 52:7 5|21 4:7 6|94 36:7 7|33 66:7 8|49 44:7 9|85 85:7 10|46 94:8 1|19 60:8 2|4 33:8 3|94 95:8 4|49 23:8 5|20 70:8 6|1 6:8 7|90 92:8 8|96 73:8 9|61 40:8 10|66 46:9 1|85 30:9 2|75 51:9 3|53 74:9 4|17 72:9 5|98 94:9 6|52 52:9 7|48 49:9 8|9 10:9 9|33 94:9 10|92 53:10 1|84 88:10 2|61 28:10 3|96 77:10 4|9 27:10 5|44 36:10 6|48 89:10 7|16 95:10 8|32 32:10 9|2 29:10 10</relation>
    <relation name="R45" arity="2" nbTuples="100" semantics="soft" defaultCost="infinity">80 4:1 1|32 42:1 2|37 84:1 3|32 43:1 4|16 100:1 5|50 51:1 6|74 17:1 7|83 55:1 8|57 18:1 9|85 3:1 10|89 92:2 1|83 65:2 2|42 13:2 3|42 6:2 4|29 5:2 5|90 52:2 6|28 30:2 7|5 34:2 8|72 8:2 9|12 72:2 10|21 67:3 1|32 34:3 2|23 45:3 3|86 13:3 4|14 47:3 5|73 42:3 6|60 58:3 7|55 64:3 8|19 71:3 9|75 76:3 10|37 23:4 1|3 71:4 2|18 23:4 3|23 83:4 4|69 24:4 5|37 86:4 6|66 32:4 7|28 63:4 8|44 69:4 9|15 22:4 10|25 30:5 1|91 1:5 2|63 2:5 3|69 78:5 4|92 60:5 5|68 73:5 6|88 74:5 7|69 1:5 8|78 13:5 9|33 18:5 10|38 75:6 1|25 87:6 2|41 5:6 3|16 73:6 4|83 35:6 5|24 51:6 6|59 15:6 7|55 37:6 8|22 52:6 9|51 7:6 10|34 67:7 1|96 95:7 2|38 100:7 3|42 44:7 4|32 94:7 5|20 10:7 6|63 25:7 7|58 89:7 8|12 42:7 9|95 97:7 10|7 44:8 1|93 93:8 2|4 99:8 3|70 2:8 4|32 86:8 5|44 75:8 6|22 40:8 7|64 63:8 8|68 48:8 9|11 17:8 10|45 49:9 1|17 31:9 2|6 67:9 3|99 99:9 4|85 34:9 5|10 78:9 6|16 10:9 7|55 1:9 8|24 65:9 9|56 7:9 10|76 45:10 1|40 22:10 2|7 89:10 3|39 50:10 4|3 49:10 5|35 2:10 6|3 6:10 7|43 32:10 8|30 56:10 9|31 25:10 10</relation>
    <relation name="R46" arity="2" nbTuples="100" semantics="soft" defaultCost="infinity">77 14:1 1|90 6:1 2|73 53:1 3|38 54:1 4|48 54:1 5|98 16:1 6|63 83:1 7|31 32:1 8|2 3:1 9|10 29:1 10|58 13:2 1|8 23:2 2|5 13:2 3|68 45:2 4|57 59:2 5|26 8:2 6|29 91:2 7|26 79:2 8|64 4:2 9|43 49:2 10|81 51:3 1|21 65:3 2|94 31:3 3|90 72:3 4|6 1:3 5|63 45:3 6|12 55:3 7|37 50:3 8|95 47:3 9|99 19:3 10|40 45:4 1|33 85:4 2|31 10:4 3|56 87:4 4|83 52:4 5|38 10:4 6|40 1:4 7|94 1:4 8|54 93:4 9|74 65:4 10|41 1:5 1|97 10:5 2|2 49:5 3|57 23:5 4|7 34:5 5|95 67:5 6|72 83:5 7|100 65:5 8|82 36:5 9|93 25:5 10|39 99:6 1|85 30:6 2|19 52:6 3|51 52:6 4|21 66:6 5|54 85:6 6|26 18:6 7|49 37:6 8|44 98:6 9|66 4:6 10|38 9:7 1|6 54:7 2|6 82:7 3|10 42:7 4|67 67:7 5|64 29:7 6|92 51:7 7|82 34:7 8|73 22:7 9|48 18:7 10|15 80:8 1|69 77:8 2|65 88:8 3|54 75:8 4|79 40:8 5|84 54:8 6|54 93:8 7|35 94:8 8|13 39:8 9|50 23:8 10|67 62:9 1|84 37:9 2|9 30:9 3|40 71:9 4|28 83:9 5|34 88:9 6|52 70:9 7|2 3:9 8|71 12:9 9|29 95:9 10|45 67:10 1|36 37:10 2|5 92:10 3|28 86:10 4|58 25:10 5|4 93:10 6|82 6:10 7|45 72:10 8|49 12:10 9|81 23:10 10</relation>
    <relation name="R47" arity="2" nbTuples="100" semantics="soft" defaultCost="infinity">24 84:1 1|51 82:1 2|44 72:1 3|90 13:1 4|100 29:1 5|75 80:1 6|76 76:1 7|70 40:1 8|81 30:1 9|84 65:1 10|1 91:2 1|66 90:2 2|96 92:2 3|44 59:2 4|71 87:2 5|57 51:2 6|71 88:2 7|68 21:2 8|8 34:2 9|47 39:2 10|30 13:3 1|14 52:3 2|15 50:3 3|82 35:3 4|86 1:3 5|97 85:3 6|26 99:3 7|84 20:3 8|51 32:3 9|18 56:3 10|69 52:4 1|2 52:4 2|38 39:4 3|21 15:4 4|7 69:4 5|21 16:4 6|44 96:4 7|45 20:4 8|70 52:4 9|85 45:4 10|33 47:5 1|19 18:5 2|92 76:5 3|27 84:5 4|54 88:5 5|20 17:5 6|29 18:5 7|3 52:5 8|66 50:5 9|96 85:5 10|17 18:6 1|72 28:6 2|56 14:6 3|24 55:6 4|78 51:6 5|89 53:6 6|73 58:6 7|46 92:6 8|12 100:6 9|74 41:6 10|9 37:7 1|12 76:7 2|16 51:7 3|95 22:7 4|2 24:7 5|30 2:7 6|14 44:7 7|79 76:7 8|49 78:7 9|73 84:7 10|6 74:8 1|12 25:8 2|41 8:8 3|33 38:8 4|56 3:8 5|31 85:8 6|70 51:8 7|86 62:8 8|76 32:8 9|90 12:8 10|63 91:9 1|31 54:9 2|90 55:9 3|63 78:9 4|44 73:9 5|14 20:9 6|67 81:9 7|19 62:9 8|33 98:9 9|32 75:9 10|75 3:10 1|75 60:10 2|25 7:10 3|4 32:10 4|79 49:10 5|18 20:10 6|23 72:10 7|35 40:10 8|96 45:10 9|46 85:10 10</relation>
    <relation name="R48" arity="2" nbTuples="100" semantics="soft" defaultCost="infinity">96 78:1 1|20 6:1 2|73 63:1 3|77 81:1 4|2 45:1 5|57 12:1 6|57 59:1 7|19 86:1 8|100 23:1 9|73 34:1 10|69 5:2 1|6 78:2 2|24 75:2 3|80 88:2 4|1 60:2 5|29 28:2 6|9 15:2 7|3 88:2 8|99 69:2 9|43 9:2 10|88 76:3 1|69 80:3 2|2 57:3 3|3 24:3 4|87 18:3 5|38 89:3 6|53 56:3 7|69 68:3 8|10 6:3 9|5 95:3 10|87 98:4 1|96 89:4 2|79 19:4 3|19 17:4 4|84 56:4 5|75 16:4 6|59 61:4 7|93 84:4 8|28 11:4 9|9 51:4 10|3 93:5 1|100 7:5 2|8 77:5 3|39 59:5 4|96 14:5 5|80 95:5 6|63 24:5 7|40 96:5 8|65 38:5 9|1 72:5 10|52 62:6 1|64 63:6 2|93 66:6 3|53 86:6 4|93 95:6 5|8 75:6 6|71 46:6 7|60 21:6 8|13 47:6 9|10 75:6 10|47 50:7 1|50 52:7 2|1 13:7 3|22 44:7 4|76 50:7 5|15 5:7 6|54 10:7 7|99 83:7 8|73 31:7 9|39 7:7 10|52 6:8 1|19 64:8 2|21 99:8 3|94 48:8 4|12 62:8 5|11 80:8 6|96 67:8 7|20 78:8 8|8 24:8 9|46 38:8 10|99 14:9 1|41 17:9 2|45 29:9 3|48 75:9 4|14 72:9 5|92 58:9 6|32 35:9 7|8 4:9 8|26 66:9 9|41 73:9 10|94 73:10 1|1 95:10 2|75 28:10 3|47 71:10 4|8 86:10 5|65 66:10 6|32 41:10 7|84 57:10 8|77 6:10 9|71 40:10 10</relation>
    <relation name="R49" arity="2" nbTuples="100" semantics="soft" defaultCost="infinity">9 8:1 1|20 94:1 2|38 80:1 3|98 83:1 4|53 30:1 5|27 64:1 6|2 47:1 7|99 35:1 8|82 48:1 9|72 89:1 10|65 23:2 1|10 94:2 2|57 92:2 3|2 47:2 4|18 63:2 5|53 26:2 6|7 20:2 7|33 96:2 8|74 79:2 9|14 100:2 10|49 57:3 1|8 7:3 2|69 58:3 3|23 75:3 4|67 65:3 5|68 37:3 6|14 98:3 7|44 85:3 8|33 97:3 9|65 24:3 10|3 52:4 1|66 6:4 2|8 24:4 3|11 74:4 4|1 59:4 5|51 95:4 6|40 30:4 7|40 63:4 8|74 96:4 9|68 39:4 10|39 24:5 1|17 86:5 2|36 76:5 3|38 47:5 4|14 4:5 5|38 21:5 6|3 85:5 7|54 81:5 8|93 73:5 9|89 96:5 10|12 24:6 1|62 9:6 2|67 6:6 3|72 59:6 4|29 6:6 5|6 11:6 6|9 98:6 7|12 15:6 8|38 25:6 9|80 100:6 10|89 52:7 1|87 63:7 2|21 82:7 3|42 8:7 4|69 92:7 5|71 44:7 6|37 58:7 7|73 66:7 8|37 3:7 9|69 98:7 10|82 52:8 1|100 81:8 2|49 22:8 3|78 80:8 4|77 29:8 5|100 74:8 6|57 64:8 7|10 89:8 8|12 47:8 9|73 47:8 10|42 25:9 1|70 94:9 2|67 59:9 3|33 82:9 4|8 7:9 5|55 92:9 6|58 3:9 7|61 2:9 8|78 69:9 9|29 4:9 10|91 36:10 1|28 29:10 2|10 75:10 3|98 100:10 4|31 67:10 5|68 41:10 6|23 15:10 7|68 21:10 8|7 91:10 9|71 97:10 10</relation>
    <relation name="R50" arity="2" nbTuples="100" semantics="soft" defaultCost="infinity">92 11:1 1|79 27:1 2|11 44:1 3|16 81:1 4|76 30:1 5|40 95:1 6|73 25:1 7|67 99:1 8|62 73:1 9|12 37:1 10|6 37:2 1|9 18:2 2|44 8:2 3|9 28:2 4|56 69:2 5|93 33:2 6|85 69:2 7|17 48:2 8|13 19:2 9|6 97:2 10|18 37:3 1|50 89:3 2|54 99:3 3|2 65:3 4|83 75:3 5|94 76:3 6|29 10:3 7|52 17:3 8|15 81:3 9|9 99:3 10|7 67:4 1|95 77:4 2|27 83:4 3|86 66:4 4|59 86:4 5|11 37:4 6|39 1:4 7|86 15:4 8|21 5:4 9|30 46:4 10|72 23:5 1|97 50:5 2|80 76:5 3|61 36:5 4|93 94:5 5|93 83:5 6|77 42:5 7|9 88:5 8|74 15:5 9|90 100:5 10|2 12:6 1|94 59:6 2|18 77:6 3|16 92:6 4|57 81:6 5|7 25:6 6|49 4:6 7|43 3:6 8|76 56:6 9|69 16:6 10|83 72:7 1|63 96:7 2|54 99:7 3|66 32:7 4|14 16:7 5|89 35:7 6|12 81:7 7|78 83:7 8|93 55:7 9|21 41:7 10|3 16:8 1|36 92:8 2|74 99:8 3|6 58:8 4|37 31:8 5|62 37:8 6|62 1:8 7|84 51:8 8|82 67:8 9|87 38:8 10|89 89:9 1|97 9:9 2|61 32:9 3|41 6:9 4|93 80:9 5|2 29:9 6|52 54:9 7|63 11:9 8|87 55:9 9|18 19:9 10|86 90:10 1|91 47:10 2|29 65:10 3|97 13:10 4|58 6:10 5|3 83:10 6|55 74:10 7|97 22:10 8|27 25:10 9|38 39:10 10</relation>
    <relation name="R51" arity="2" nbTuples="100" semantics="soft" defaultCost="infinity">6 85:1 1|100 41:1 2|64 6:1 3|12 20:1 4|79 82:1 5|100 92:1 6|68 7:1 7|4 11:1 8|81 91:1 9|57 79:1 10|61 39:2 1|94 98:2 2|61 56:2 3|89 73:2 4|33 24:2 5|54 73:2 6|61 64:2 7|51 62:2 8|1 98:2 9|35 52:2 10|84 74:3 1|23 36:3 2|97 42:3 3|10 92:3 4|7 35:3 5|98 84:3 6|5 11:3 7|54 99:3 8|56 100:3 9|57 25:3 10|4 11:4 1|68 66:4 2|40 57:4 3|58 6:4 4|97 36:4 5|93 75:4 6|99 54:4 7|84 35:4 8|28 60:4 9|64 49:4 10|17 78:5 1|20 26:5 2|15 66:5 3|87 51:5 4|18 8:5 5|67 83:5 6|48 27:5 7|60 62:5 8|18 70:5 9|98 50:5 10|45 3:6 1|61 68:6 2|22 53:6 3|20 98:6 4|53 90:6 5|74 65:6 6|91 60:6 7|4 29:6 8|31 53:6 9|19 46:6 10|11 9:7 1|82 13:7 2|68 30:7 3|26 21:7 4|22 14:7 5|38 4:7 6|13 76:7 7|54 13:7 8|25 99:7 9|35 80:7 10|18 93:8 1|38 100:8 2|52 28:8 3|47 13:8 4|35 63:8 5|44 11:8 6|63 63:8 7|12 74:8 8|96 85:8 9|33 94:8 10|20 70:9 1|98 4:9 2|84 72:9 3|82 17:9 4|46 43:9 5|59 32:9 6|78 66:9 7|6 65:9 8|64 21:9 9|30 8:9 10|3 81:10 1|85 43:10 2|74 99:10 3|79 78:10 4|47 76:10 5|86 4:10 6|31 80:10 7|17 28:10 8|23 12:10 9|31 56:10 10</relation>
    <relation name="R52" arity="2" nbTuples="100" semantics="soft" defaultCost="infinity">7 5:1 1|31 76:1 2|59 63:1 3|63 24:1 4|59 64:1 5|4 78:1 6|82 66:1 7|89 66:1 8|47 72:1 9|15 79:1 10|10 43:2 1|26 64:2 2|62 65:2 3|59 40:2 4|61 23:2 5|66 47:2 6|54 49:2 7|6 1:2 8|60 52:2 9|41 24:2 10|85 6:3 1|100 76:3 2|95 63:3 3|46 15:3 4|42 51:3 5|79 83:3 6|50 46:3 7|57 16:3 8|70 62:3 9|36 54:3 10|16 49:4 1|58 44:4 2|29 72:4 3|83 88:4 4|72 83:4 5|51 43:4 6|81 67:4 7|76 28:4 8|65 28:4 9|24 42:4 10|56 22:5 1|3 83:5 2|44 53:5 3|90 94:5 4|50 93:5 5|62 31:5 6|31 98:5 7|40 55:5 8|62 37:5 9|69 58:5 10|25 92:6 1|47 68:6 2|76 18:6 3|70 32:6 4|69 89:6 5|39 47:6 6|31 30:6 7|61 22:6 8|42 48:6 9|19 12:6 10|46 55:7 1|27 92:7 2|38 11:7 3|86 92:7 4|89 10:7 5|56 45:7 6|58 25:7 7|10 96:7 8|12 83:7 9|99 93:7 10|17 23:8 1|50 44:8 2|82 35:8 3|67 76:8 4|47 77:8 5|14 84:8 6|86 32:8 7|98 63:8 8|48 57:8 9|15 36:8 10|94 39:9 1|30 97:9 2|16 88:9 3|58 62:9 4|95 69:9 5|61 74:9 6|51 69:9 7|68 35:9 8|54 94:9 9|86 68:9 10|26 1:10 1|48 54:10 2|48 41:10 3|43 41:10 4|67 49:10 5|18 37:10 6|78 45:10 7|2 97:10 8|71 23:10 9|80 89:10 10</relation>
    <relation name="R53" arity="2" nbTuples="100" semantics="soft" defaultCost="infinity">69 20:1 1|84 80:1 2|76 52:1 3|3 22:1 4|3 75:1 5|90 4:1 6|44 90:1 7|43 68:1 8|42 97:1 9|88 85:1 10|36 90:2 1|17 34:2 2|52 50:2 3|69 11:2 4|69 7:2 5|98 68:2 6|16 91:2 7|82 55:2 8|8 44:2 9|30 39:2 10|99 90:3 1|19 30:3 2|21 36:3 3|44 59:3 4|26 99:3 5|84 37:3 6|94 40:3 7|36 97:3 8|56 21:3 9|88 65:3 10|1 77:4 1|54 55:4 2|78 57:4 3|47 22:4 4|58 42:4 5|78 12:4 6|62 52:4 7|79 23:4 8|16 85:4 9|13 65:4 10|40 51:5 1|17 62:5 2|71 12:5 3|13 1:5 4|100 39:5 5|93 39:5 6|98 82:5 7|14 99:5 8|7 36:5 9|63 31:5 10|29 81:6 1|50 39:6 2|9 63:6 3|61 1:6 4|37 5:6 5|58 62:6 6|69 1:6 7|26 14:6 8|100 91:6 9|25 20:6 10|32 3:7 1|21 96:7 2|52 55:7 3|11 97:7 4|43 45:7 5|39 39:7 6|44 54:7 7|59 99:7 8|45 22:7 9|87 55:7 10|73 72:8 1|75 33:8 2|28 4:8 3|60 30:8 4|59 74:8 5|41 47:8 6|35 45:8 7|69 24:8 8|65 16:8 9|100 68:8 10|9 79:9 1|81 17:9 2|1 82:9 3|1 85:9 4|58 57:9 5|77 17:9 6|55 80:9 7|23 58:9 8|80 19:9 9|50 50:9 10|34 44:10 1|5 39:10 2|40 81:10 3|79 15:10 4|16 96:10 5|44 53:10 6|34 10:10 7|71 80:10 8|48 82:10 9|43 63:10 10</relation>
    <relation name="R54" arity="2" nbTuples="100" semantics="soft" defaultCost="infinity">59 89:1 1|46 38:1 2|37 83:1 3|23 24:1 4|62 16:1 5|11 51:1 6|11 60:1 7|36 90:1 8|73 83:1 9|44 61:1 10|61 87:2 1|26 45:2 2|10 21:2 3|87 41:2 4|88 85:2 5|39 53:2 6|30 15:2 7|22 7:2 8|7 56:2 9|80 66:2 10|58 26:3 1|68 24:3 2|91 78:3 3|60 25:3 4|19 74:3 5|39 79:3 6|54 16:3 7|84 38:3 8|58 54:3 9|41 88:3 10|3 58:4 1|74 37:4 2|9 14:4 3|92 79:4 4|18 79:4 5|28 32:4 6|79 1:4 7|7 61:4 8|27 93:4 9|60 17:4 10|21 50:5 1|80 57:5 2|88 47:5 3|68 6:5 4|30 93:5 5|37 95:5 6|10 66:5 7|27 95:5 8|96 88:5 9|70 45:5 10|51 55:6 1|7 72:6 2|77 4:6 3|52 70:6 4|92 10:6 5|61 38:6 6|92 30:6 7|3 30:6 8|74 6:6 9|31 4:6 10|37 63:7 1|67 45:7 2|34 54:7 3|66 57:7 4|79 14:7 5|94 10:7 6|92 46:7 7|58 51:7 8|80 30:7 9|63 25:7 10|68 37:8 1|29 28:8 2|61 23:8 3|77 79:8 4|32 29:8 5|34 92:8 6|93 61:8 7|18 89:8 8|18 46:8 9|64 94:8 10|94 34:9 1|44 7:9 2|49 31:9 3|47 89:9 4|58 40:9 5|64 25:9 6|59 4:9 7|100 86:9 8|40 31:9 9|29 49:9 10|11 40:10 1|84 90:10 2|93 6:10 3|13 26:10 4|40 86:10 5|37 18:10 6|5 63:10 7|85 36:10 8|79 2:10 9|11 26:10 10</relation>
    <relation name="R55" arity="2" nbTuples="100" semantics="soft" defaultCost="infinity">5 34:1 1|94 93:1 2|36 3:1 3|40 97:1 4|20 65:1 5|6 7:1 6|42 49:1 7|93 55:1 8|9 22:1 9|74 5:1 10|76 89:2 1|14 18:2 2|7 22:2 3|41 20:2 4|50 70:2 5|34 9:2 6|53 34:2 7|83 88:2 8|97 65:2 9|15 71:2 10|85 97:3 1|56 6:3 2|100 77:3 3|65 79:3 4|17 38:3 5|14 56:3 6|69 20:3 7|29 22:3 8|59 100:3 9|86 95:3 10|22 4:4 1|43 7:4 2|11 7:4 3|49 51:4 4|56 47:4 5|2 19:4 6|56 28:4 7|34 90:4 8|10 7:4 9|4 18:4 10|48 17:5 1|42 47:5 2|38 7:5 3|34 72:5 4|39 37:5 5|63 18:5 6|61 95:5 7|27 52:5 8|22 1:5 9|30 69:5 10|66 53:6 1|17 46:6 2|64 88:6 3|35 16:6 4|59 59:6 5|50 45:6 6|56 8:6 7|9 61:6 8|98 68:6 9|44 38:6 10|24 31:7 1|34 5:7 2|65 42:7 3|93 2:7 4|54 12:7 5|31 72:7 6|49 77:7 7|64 68:7 8|34 56:7 9|51 99:7 10|49 92:8 1|41 23:8 2|24 26:8 3|69 100:8 4|22 67:8 5|1 48:8 6|96 79:8 7|44 93:8 8|30 67:8 9|31 27:8 10|9 74:9 1|1 45:9 2|67 75:9 3|21 66:9 4|11 7:9 5|55 91:9 6|64 24:9 7|96 12:9 8|83 56:9 9|66 19:9 10|10 97:10 1|67 49:10 2|72 30:10 3|17 21:10 4|30 50:10 5|16 28:10 6|61 77:10 7|34 73:10 8|11 56:10 9|39 47:10 10</relation>
    <relation name="R56" arity="2" nbTuples="100" semantics="soft" defaultCost="infinity">99 87:1 1|3 77:1 2|70 86:1 3|26 88:1 4|67 76:1 5|49 76:1 6|96 88:1 7|41 86:1 8|60 71:1 9|76 49:1 10|25 92:2 1|29 75:2 2|20 6:2 3|93 10:2 4|15 99:2 5|73 46:2 6|31 4:2 7|73 95:2 8|30 98:2 9|69 3:2 10|82 19:3 1|11 17:3 2|73 32:3 3|97 11:3 4|42 41:3 5|91 86:3 6|97 5:3 7|6 68:3 8|15 6:3 9|65 66:3 10|94 2:4 1|37 42:4 2|62 57:4 3|15 93:4 4|59 67:4 5|52 55:4 6|7 42:4 7|49 74:4 8|49 47:4 9|57 18:4 10|73 59:5 1|41 57:5 2|7 21:5 3|10 31:5 4|6 75:5 5|32 31:5 6|16 47:5 7|78 7:5 8|83 77:5 9|40 95:5 10|86 9:6 1|74 95:6 2|20 35:6 3|57 1:6 4|19 54:6 5|74 100:6 6|20 87:6 7|18 86:6 8|81 33:6 9|29 21:6 10|26 78:7 1|75 12:7 2|83 95:7 3|89 74:7 4|72 4:7 5|22 100:7 6|58 8:7 7|16 49:7 8|46 48:7 9|35 26:7 10|72 84:8 1|56 29:8 2|10 15:8 3|37 6:8 4|13 54:8 5|97 73:8 6|35 87:8 7|99 2:8 8|51 6:8 9|28 35:8 10|53 79:9 1|31 12:9 2|56 81:9 3|79 74:9 4|31 45:9 5|30 31:9 6|18 10:9 7|5 68:9 8|16 67:9 9|89 99:9 10|8 9:10 1|45 57:10 2|15 50:10 3|86 73:10 4|70 79:10 5|80 56:10 6|97 70:10 7|94 81:10 8|43 86:10 9|42 29:10 10</relation>
    <relation name="R57" arity="2" nbTuples="100" semantics="soft" defaultCost="infinity">41 78:1 1|99 57:1 2|38 3:1 3|81 3:1 4|59 41:1 5|5 54:1 6|31 43:1 7|73 74:1 8|74 77:1 9|65 91:1 10|48 26:2 1|30 31:2 2|36 17:2 3|73 80:2 4|34 42:2 5|49 83:2 6|89 95:2 7|99 33:2 8|62 11:2 9|97 99:2 10|41 64:3 1|54 54:3 2|98 62:3 3|45 67:3 4|89 61:3 5|19 64:3 6|39 63:3 7|72 42:3 8|4 4:3 9|71 6:3 10|97 82:4 1|15 37:4 2|80 68:4 3|94 33:4 4|74 72:4 5|33 83:4 6|99 75:4 7|60 87:4 8|80 95:4 9|13 60:4 10|64 15:5 1|9 1:5 2|63 27:5 3|34 64:5 4|11 58:5 5|70 96:5 6|67 26:5 7|68 79:5 8|90 43:5 9|3 53:5 10|38 37:6 1|81 56:6 2|87 42:6 3|50 81:6 4|40 79:6 5|68 22:6 6|20 37:6 7|24 12:6 8|40 25:6 9|35 81:6 10|30 66:7 1|83 85:7 2|96 83:7 3|3 59:7 4|61 19:7 5|55 18:7 6|49 34:7 7|6 19:7 8|79 88:7 9|18 67:7 10|88 75:8 1|8 57:8 2|3 5:8 3|56 18:8 4|59 99:8 5|63 29:8 6|22 30:8 7|37 71:8 8|25 76:8 9|71 88:8 10|28 56:9 1|81 10:9 2|11 41:9 3|42 39:9 4|4 56:9 5|26 64:9 6|69 5:9 7|40 19:9 8|24 90:9 9|5 1:9 10|66 19:10 1|76 71:10 2|70 29:10 3|82 20:10 4|80 89:10 5|89 70:10 6|68 95:10 7|28 24:10 8|41 2:10 9|8 24:10 10</relation>
    <relation name="R58" arity="2" nbTuples="100" semantics="soft" defaultCost="infinity">96 92:1 1|20 88:1 2|68 11:1 3|97 49:1 4|19 95:1 5|99 65:1 6|81 7:1 7|37 90:1 8|55 27:1 9|22 86:1 10|90 48:2 1|73 51:2 2|74 18:2 3|97 48:2 4|96 51:2 5|47 37:2 6|79 52:2 7|77 92:2 8|47 49:2 9|94 41:2 10|37 24:3 1|50 31:3 2|35 73:3 3|63 12:3 4|46 84:3 5|71 60:3 6|37 13:3 7|100 94:3 8|53 25:3 9|4 66:3 10|24 69:4 1|95 25:4 2|70 40:4 3|69 26:4 4|100 95:4 5|92 29:4 6|51 72:4 7|27 56:4 8|38 92:4 9|6 46:4 10|16 11:5 1|38 45:5 2|24 12:5 3|92 84:5 4|52 34:5 5|72 90:5 6|42 71:5 7|71 80:5 8|12 67:5 9|67 19:5 10|40 87:6 1|3 3:6 2|94 38:6 3|60 70:6 4|66 93:6 5|58 60:6 6|90 40:6 7|31 53:6 8|76 84:6 9|30 53:6 10|9 11:7 1|40 13:7 2|41 5:7 3|96 18:7 4|27 33:7 5|50 96:7 6|5 85:7 7|8 50:7 8|25 71:7 9|60 49:7 10|78 78:8 1|76 73:8 2|9 17:8 3|90 27:8 4|54 58:8 5|83 30:8 6|23 26:8 7|7 91:8 8|8 89:8 9|30 92:8 10|98 39:9 1|59 10:9 2|95 62:9 3|6 13:9 4|10 29:9 5|75 5:9 6|55 68:9 7|41 77:9 8|24 30:9 9|47 96:9 10|8 52:10 1|74 20:10 2|55 27:10 3|91 45:10 4|83 64:10 5|42 20:10 6|74 20:10 7|61 4:10 8|27 13:10 9|89 84:10 10</relation>
    <relation name="R59" arity="2" nbTuples="100" semantics="soft" defaultCost="infinity">36 76:1 1|66 100:1 2|67 71:1 3|35 83:1 4|14 51:1 5|4 39:1 6|45 97:1 7|62 7:1 8|54 46:1 9|17 93:1 10|37 77:2 1|2 47:2 2|1 4:2 3|45 97:2 4|20 93:2 5|36 18:2 6|51 93:2 7|4 96:2 8|58 74:2 9|43 88:2 10|31 13:3 1|41 94:3 2|25 90:3 3|53 76:3 4|5 25:3 5|36 3:3 6|71 86:3 7|95 23:3 8|77 100:3 9|43 96:3 10|6 82:4 1|39 70:4 2|22 23:4 3|100 13:4 4|68 64:4 5|85 75:4 6|65 1:4 7|52 71:4 8|83 65:4 9|36 68:4 10|4 71:5 1|56 74:5 2|43 94:5 3|63 17:5 4|34 3:5 5|71 32:5 6|60 70:5 7|49 61:5 8|22 32:5 9|52 31:5 10|66 73:6 1|68 31:6 2|40 78:6 3|96 10:6 4|75 97:6 5|43 57:6 6|56 34:6 7|10 41:6 8|27 1:6 9|74 46:6 10|42 30:7 1|4 18:7 2|62 73:7 3|49 68:7 4|44 4:7 5|25 97:7 6|19 42:7 7|67 91:7 8|29 32:7 9|84 47:7 10|50 24:8 1|32 49:8 2|100 10:8 3|43 5:8 4|81 91:8 5|9 32:8 6|38 82:8 7|65 41:8 8|77 66:8 9|52 34:8 10|36 53:9 1|48 77:9 2|81 20:9 3|27 12:9 4|1 45:9 5|84 18:9 6|43 1:9 7|1 13:9 8|59 68:9 9|26 84:9 10|59 31:10 1|84 88:10 2|88 23:10 3|50 65:10 4|69 49:10 5|24 14:10 6|64 68:10 7|43 16:10 8|9 80:10 9|91 66:10 10</relation>
    <relation name="R60" arity="2" nbTuples="100" semantics="soft" defaultCost="infinity">85 95:1 1|54 78:1 2|2 71:1 3|21 27:1 4|12 6:1 5|94 100:1 6|29 11:1 7|87 25:1 8|60 97:1 9|69 75:1 10|28 33:2 1|31 30:2 2|98 75:2 3|74 34:2 4|100 64:2 5|60 59:2 6|65 72:2 7|98 55:2 8|28 65:2 9|96 59:2 10|98 26:3 1|10 77:3 2|35 92:3 3|47 84:3 4|32 54:3 5|16 33:3 6|36 54:3 7|13 71:3 8|24 28:3 9|23 44:3 10|60 51:4 1|64 80:4 2|99 28:4 3|50 18:4 4|50 33:4 5|51 67:4 6|36 40:4 7|51 73:4 8|66 95:4 9|23 93:4 10|27 17:5 1|63 66:5 2|42 9:5 3|79 97:5 4|80 29:5 5|92 89:5 6|89 52:5 7|72 70:5 8|59 52:5 9|77 79:5 10|20 86:6 1|38 26:6 2|74 97:6 3|23 37:6 4|63 1:6 5|24 54:6 6|61 63:6 7|85 76:6 8|81 20:6 9|34 85:6 10|20 61:7 1|28 17:7 2|100 27:7 3|17 16:7 4|3 59:7 5|18 14:7 6|34 77:7 7|74 80:7 8|67 34:7 9|2 87:7 10|46 85:8 1|49 46:8 2|30 29:8 3|96 77:8 4|99 20:8 5|23 89:8 6|99 61:8 7|74 67:8 8|59 32:8 9|53 73:8 10|66 22:9 1|34 15:9 2|79 98:9 3|2 17:9 4|75 60:9 5|94 12:9 6|67 74:9 7|50 59:9 8|12 56:9 9|26 56:9 10|15 67:10 1|6 34:10 2|87 10:10 3|45 88:10 4|48 83:10 5|33 9:10 6|78 9:10 7|94 61:10 8|4 8:10 9|72 74:10 10</relation>
    <relation name="R61" arity="2" nbTuples="100" semantics="soft" defaultCost="infinity">83 53:1 1|22 9:1 2|85 25:1 3|31 57:1 4|100 37:1 5|12 58:1 6|7 82:1 7|54 23:1 8|100 41:1 9|28 84:1 10|52 56:2 1|12 75:2 2|5 64:2 3|84 15:2 4|15 80:2 5|58 59:2 6|58 91:2 7|43 29:2 8|69 35:2 9|57 54:2 10|53 10:3 1|18 97:3 2|15 10:3 3|75 84:3 4|71 91:3 5|10 78:3 6|84 100:3 7|76 2:3 8|23 96:3 9|34 53:3 10|99 78:4 1|86 8:4 2|17 8:4 3|87 64:4 4|29 67:4 5|100 24:4 6|83 66:4 7|79 95:4 8|81 8:4 9|57 28:4 10|28 57:5 1|27 5:5 2|11 84:5 3|1 17:5 4|5 7:5 5|77 6:5 6|65 55:5 7|100 57:5 8|30 65:5 9|16 48:5 10|64 12:6 1|4 37:6 2|57 79:6 3|75 38:6 4|4 58:6 5|43 43:6 6|10 93:6 7|40 30:6 8|33 66:6 9|22 95:6 10|42 36:7 1|34 39:7 2|21 82:7 3|45 45:7 4|40 61:7 5|15 88:7 6|40 70:7 7|76 15:7 8|25 70:7 9|18 68:7 10|23 5:8 1|31 2:8 2|7 25:8 3|38 89:8 4|62 85:8 5|46 24:8 6|87 32:8 7|18 46:8 8|67 94:8 9|76 44:8 10|19 57:9 1|6 17:9 2|96 49:9 3|5 11:9 4|81 89:9 5|79 89:9 6|28 20:9 7|94 10:9 8|14 85:9 9|59 60:9 10|43 82:10 1|79 3:10 2|18 50:10 3|67 75:10 4|17 67:10 5|94 5:10 6|36 28:10 7|85 77:10 8|68 7:10 9|100 23:10 10</relation>
    <relation name="R62" arity="2" nbTuples="100" semantics="soft" defaultCost="infinity">41 27:1 1|29 3:1 2|95 84:1 3|28 61:1 4|23 88:1 5|48 51:1 6|91 42:1 7|76 62:1 8|39 74:1 9|1 76:1 10|45 19:2 1|9 40:2 2|59 47:2 3|86 22:2 4|43 100:2 5|58 25:2 6|48 49:2 7|8 77:2 8|39 6:2 9|26 33:2 10|36 14:3 1|26 17:3 2|59 64:3 3|25 6:3 4|90 63:3 5|6 76:3 6|56 32:3 7|21 17:3 8|81 80:3 9|69 47:3 10|35 68:4 1|58 23:4 2|2 52:4 3|22 22:4 4|3 56:4 5|73 97:4 6|97 25:4 7|95 7:4 8|24 54:4 9|47 89:4 10|97 25:5 1|37 74:5 2|83 7:5 3|34 97:5 4|65 23:5 5|34 44:5 6|90 38:5 7|73 40:5 8|19 51:5 9|60 8:5 10|65 32:6 1|74 59:6 2|59 9:6 3|62 27:6 4|5 46:6 5|28 3:6 6|34 11:6 7|53 69:6 8|7 33:6 9|87 74:6 10|23 47:7 1|60 82:7 2|9 60:7 3|14 22:7 4|7 89:7 5|42 99:7 6|72 42:7 7|96 25:7 8|66 45:7 9|93 33:7 10|1 41:8 1|72 8:8 2|20 38:8 3|76 6:8 4|4 92:8 5|19 61:8 6|12 83:8 7|65 9:8 8|6 57:8 9|97 72:8 10|76 72:9 1|85 14:9 2|96 23:9 3|44 87:9 4|68 90:9 5|83 52:9 6|60 83:9 7|79 66:9 8|38 39:9 9|69 49:9 10|15 83:10 1|52 85:10 2|58 22:10 3|99 88:10 4|81 13:10 5|33 9:10 6|64 24:10 7|99 12:10 8|23 72:10 9|58 42:10 10</relation>
    <relation name="R63" arity="2" nbTuples="100" semantics="soft" defaultCost="infinity">58 99:1 1|63 16:1 2|61 45:1 3|51 22:1 4|73 30:1 5|45 82:1 6|47 70:1 7|99 19:1 8|9 42:1 9|54 44:1 10|27 74:2 1|46 49:2 2|98 79:2 3|10 7:2 4|56 14:2 5|36 25:2 6|32 64:2 7|21 41:2 8|37 55:2 9|19 91:2 10|84 10:3 1|100 29:3 2|85 59:3 3|4 29:3 4|7 64:3 5|4 49:3 6|50 82:3 7|14 15:3 8|68 83:3 9|97 97:3 10|54 87:4 1|81 77:4 2|75 78:4 3|58 7:4 4|12 34:4 5|98 85:4 6|98 82:4 7|68 7:4 8|47 99:4 9|99 53:4 10|86 28:5 1|68 26:5 2|30 32:5 3|33 66:5 4|39 33:5 5|71 34:5 6|86 56:5 7|74 36:5 8|77 30:5 9|59 84:5 10|63 69:6 1|66 53:6 2|23 3:6 3|6 96:6 4|52 4:6 5|88 5:6 6|99 100:6 7|98 77:6 8|92 50:6 9|14 61:6 10|78 35:7 1|60 1:7 2|17 47:7 3|74 46:7 4|66 17:7 5|96 72:7 6|15 4:7 7|68 55:7 8|98 50:7 9|97 36:7 10|14 6:8 1|63 96:8 2|64 93:8 3|93 39:8 4|13 5:8 5|93 36:8 6|8 88:8 7|37 30:8 8|17 16:8 9|37 99:8 10|71 86:9 1|54 67:9 2|52 62:9 3|44 58:9 4|55 21:9 5|88 59:9 6|66 28:9 7|34 91:9 8|42 28:9 9|37 64:9 10|46 32:10 1|78 15:10 2|94 96:10 3|60 34:10 4|95 31:10 5|65 1:10 6|8 100:10 7|82 52:10 8|60 86:10 9|85 51:10 10</relation>
    <relation name="R64" arity="2" nbTuples="100" semantics="soft" defaultCost="infinity">14 58:1 1|40 25:1 2|7 85:1 3|88 83:1 4|35 9:1 5|63 24:1 6|74 99:1 7|13 42:1 8|44 99:1 9|43 69:1 10|55 85:2 1|82 57:2 2|95 27:2 3|67 18:2 4|88 7:2 5|11 97:2 6|4 90:2 7|18 8:2 8|68 12:2 9|82 93:2 10|8 24:3 1|39 40:3 2|88 77:3 3|68 39:3 4|41 35:3 5|49 22:3 6|82 38:3 7|25 89:3 8|85 60:3 9|40 6:3 10|44 43:4 1|73 100:4 2|2 9:4 3|91 86:4 4|15 8:4 5|44 2:4 6|43 77:4 7|85 37:4 8|86 57:4 9|60 91:4 10|97 22:5 1|12 19:5 2|51 74:5 3|74 72:5 4|29 51:5 5|93 70:5 6|2 11:5 7|87 99:5 8|2 64:5 9|68 66:5 10|66 15:6 1|15 97:6 2|8 39:6 3|9 23:6 4|7 72:6 5|90 50:6 6|39 71:6 7|80 63:6 8|59 94:6 9|96 100:6 10|63 85:7 1|41 74:7 2|49 78:7 3|81 94:7 4|9 84:7 5|54 37:7 6|36 18:7 7|6 51:7 8|60 27:7 9|71 96:7 10|78 61:8 1|12 70:8 2|5 18:8 3|87 94:8 4|86 24:8 5|18 77:8 6|21 62:8 7|86 6:8 8|47 23:8 9|82 84:8 10|59 27:9 1|33 38:9 2|14 70:9 3|84 25:9 4|68 7:9 5|72 71:9 6|91 44:9 7|22 66:9 8|86 83:9 9|44 76:9 10|75 55:10 1|24 25:10 2|71 19:10 3|30 23:10 4|23 37:10 5|13 44:10 6|58 47:10 7|74 60:10 8|53 41:10 9|82 91:10 10</relation>
    <relation name="R65" arity="2" nbTuples="100" semantics="soft" defaultCost="infinity">63 21:1 1|65 38:1 2|11 34:1 3|79 95:1 4|72 56:1 5|61 8:1 6|45 5:1 7|81 30:1 8|74 71:1 9|89 17:1 10|82 35:2 1|25 15:2 2|51 97:2 3|64 68:2 4|94 94:2 5|37 88:2 6|12 44:2 7|96 37:2 8|97 65:2 9|42 65:2 10|37 7:3 1|91 58:3 2|22 7:3 3|82 3:3 4|76 69:3 5|54 5:3 6|52 7:3 7|53 30:3 8|17 48:3 9|65 50:3 10|13 84:4 1|43 96:4 2|16 58:4 3|68 70:4 4|59 47:4 5|39 66:4 6|44 17:4 7|99 28:4 8|98 21:4 9|24 68:4 10|16 1:5 1|61 52:5 2|44 83:5 3|92 54:5 4|87 32:5 5|96 91:5 6|89 86:5 7|46 38:5 8|36 57:5 9|26 24:5 10|32 53:6 1|57 33:6 2|77 43:6 3|60 35:6 4|15 72:6 5|100 80:6 6|66 2:6 7|93 7:6 8|45 27:6 9|100 57:6 10|86 23:7 1|39 71:7 2|5 41:7 3|46 8:7 4|43 76:7 5|72 27:7 6|83 18:7 7|60 21:7 8|94 96:7 9|72 27:7 10|75 12:8 1|28 59:8 2|87 93:8 3|6 74:8 4|31 56:8 5|32 10:8 6|99 27:8 7|73 88:8 8|64 34:8 9|38 21:8 10|89 42:9 1|4 31:9 2|34 77:9 3|30 21:9 4|7 56:9 5|9 15:9 6|70 8:9 7|94 59:9 8|22 52:9 9|82 4:9 10|7 84:10 1|88 5:10 2|67 4:10 3|30 7:10 4|38 93:10 5|68 90:10 6|10 54:10 7|81 16:10 8|15 17:10 9|33 87:10 10</relation>
    <relation name="R66" arity="2" nbTuples="100" semantics="soft" defaultCost="infinity">91 5:1 1|83 37:1 2|46 57:1 3|26 54:1 4|7 1:1 5|2 11:1 6|75 92:1 7|98 99:1 8|8 20:1 9|78 34:1 10|41 16:2 1|20 30:2 2|48 86:2 3|7 17:2 4|44 59:2 5|10 96:2 6|13 83:2 7|43 41:2 8|82 18:2 9|92 53:2 10|3 23:3 1|47 16:3 2|21 20:3 3|19 86:3 4|51 15:3 5|27 14:3 6|21 15:3 7|28 80:3 8|1 17:3 9|47 79:3 10|29 67:4 1|96 34:4 2|86 77:4 3|93 1:4 4|100 79:4 5|25 42:4 6|63 2:4 7|25 10:4 8|28 87:4 9|73 91:4 10|12 99:5 1|62 56:5 2|83 1:5 3|8 59:5 4|98 78:5 5|66 42:5 6|92 77:5 7|58 96:5 8|51 29:5 9|39 46:5 10|1 45:6 1|65 41:6 2|17 92:6 3|25 54:6 4|21 34:6 5|91 93:6 6|85 77:6 7|99 79:6 8|37 76:6 9|22 41:6 10|98 38:7 1|92 40:7 2|25 53:7 3|65 29:7 4|84 70:7 5|54 28:7 6|21 46:7 7|39 2:7 8|82 100:7 9|84 90:7 10|30 95:8 1|99 67:8 2|60 97:8 3|69 87:8 4|66 60:8 5|58 56:8 6|13 2:8 7|1 32:8 8|66 70:8 9|76 81:8 10|23 78:9 1|77 4:9 2|15 82:9 3|53 17:9 4|4 11:9 5|99 83:9 6|77 87:9 7|22 58:9 8|63 16:9 9|25 66:9 10|25 42:10 1|45 19:10 2|59 42:10 3|37 59:10 4|3 18:10 5|61 89:10 6|26 67:10 7|30 48:10 8|67 76:10 9|17 58:10 10</relation>
    <relation name="R67" arity="2" nbTuples="100" semantics="soft" defaultCost="infinity">12 22:1 1|43 94:1 2|95 32:1 3|7 71:1 4|29 3:1 5|70 12:1 6|61 58:1 7|87 77:1 8|28 49:1 9|44 22:1 10|99 37:2 1|36 85:2 2|53 91:2 3|66 85:2 4|23 72:2 5|92 45:2 6|13 11:2 7|22 65:2 8|67 100:2 9|85 98:2 10|92 58:3 1|20 73:3 2|58 83:3 3|23 91:3 4|92 9:3 5|33 86:3 6|46 70:3 7|37 32:3 8|68 82:3 9|34 57:3 10|49 38:4 1|67 30:4 2|98 28:4 3|50 44:4 4|88 78:4 5|41 60:4 6|4 61:4 7|83 29:4 8|9 66:4 9|11 35:4 10|22 13:5 1|71 14:5 2|41 45:5 3|6 76:5 4|70 10:5 5|77 6:5 6|17 12:5 7|47 14:5 8|80 6:5 9|48 20:5 10|59 63:6 1|29 77:6 2|78 40:6 3|67 85:6 4|16 71:6 5|39 23:6 6|40 77:6 7|89 16:6 8|91 84:6 9|9 33:6 10|53 63:7 1|49 82:7 2|9 57:7 3|88 87:7 4|59 10:7 5|70 94:7 6|98 82:7 7|90 64:7 8|56 73:7 9|10 99:7 10|3 60:8 1|63 60:8 2|93 100:8 3|27 33:8 4|39 29:8 5|80 99:8 6|82 62:8 7|63 85:8 8|56 55:8 9|35 89:8 10|5 94:9 1|57 73:9 2|86 35:9 3|13 52:9 4|2 7:9 5|40 26:9 6|71 88:9 7|63 19:9 8|52 42:9 9|94 39:9 10|15 6:10 1|82 77:10 2|97 92:10 3|59 22:10 4|95 15:10 5|99 2:10 6|71 98:10 7|7 82:10 8|23 65:10 9|12 33:10 10</relation>
    <relation name="R68" arity="2" nbTuples="100" semantics="soft" defaultCost="infinity">20 4:1 1|56 97:1 2|63 27:1 3|31 45:1 4|38 27:1 5|58 73:1 6|16 97:1 7|5 38:1 8|52 62:1 9|96 95:1 10|50 14:2 1|54 63:2 2|32 61:2 3|84 11:2 4|27 49:2 5|30 30:2 6|98 18:2 7|35 12:2 8|63 23:2 9|79 77:2 10|68 68:3 1|55 93:3 2|8 55:3 3|78 7:3 4|62 92:3 5|76 11:3 6|44 57:3 7|61 4:3 8|41 62:3 9|36 82:3 10|44 21:4 1|67 92:4 2|73 85:4 3|65 69:4 4|15 64:4 5|77 4:4 6|32 26:4 7|34 55:4 8|49 30:4 9|12 65:4 10|86 18:5 1|86 17:5 2|31 66:5 3|14 14:5 4|24 85:5 5|51 38:5 6|86 12:5 7|37 17:5 8|28 50:5 9|99 7:5 10|74 83:6 1|11 39:6 2|91 84:6 3|15 19:6 4|51 28:6 5|65 85:6 6|34 29:6 7|69 65:6 8|56 92:6 9|13 31:6 10|86 13:7 1|29 62:7 2|2 22:7 3|42 95:7 4|10 13:7 5|43 83:7 6|70 84:7 7|71 23:7 8|3 50:7 9|82 79:7 10|46 90:8 1|38 91:8 2|98 28:8 3|18 92:8 4|37 54:8 5|62 54:8 6|47 39:8 7|88 20:8 8|63 12:8 9|83 78:8 10|68 99:9 1|57 71:9 2|11 90:9 3|57 48:9 4|70 88:9 5|90 15:9 6|97 1:9 7|86 40:9 8|5 13:9 9|94 38:9 10|76 98:10 1|94 84:10 2|11 10:10 3|84 30:10 4|80 21:10 5|81 78:10 6|27 58:10 7|90 82:10 8|100 19:10 9|17 14:10 10</relation>
    <relation name="R69" arity="2" nbTuples="100" semantics="soft" defaultCost="infinity">13 71:1 1|10 78:1 2|23 19:1 3|61 26:1 4|99 90:1 5|75 75:1 6|89 89:1 7|13 85:1 8|42 92:1 9|67 48:1 10|42 17:2 1|37 84:2 2|77 84:2 3|38 18:2 4|83 85:2 5|9 99:2 6|73 56:2 7|90 87:2 8|49 32:2 9|83 21:2 10|47 5:3 1|18 74:3 2|68 20:3 3|74 77:3 4|88 61:3 5|54 93:3 6|80 55:3 7|9 10:3 8|94 64:3 9|25 39:3 10|20 22:4 1|82 67:4 2|35 89:4 3|40 68:4 4|87 42:4 5|24 25:4 6|69 3:4 7|65 87:4 8|65 55:4 9|76 50:4 10|6 16:5 1|29 84:5 2|61 81:5 3|16 66:5 4|82 50:5 5|8 66:5 6|79 34:5 7|90 91:5 8|73 35:5 9|52 2:5 10|35 67:6 1|30 53:6 2|93 15:6 3|50 61:6 4|96 82:6 5|83 97:6 6|34 24:6 7|73 8:6 8|100 46:6 9|66 49:6 10|38 54:7 1|14 5:7 2|61 72:7 3|24 6:7 4|30 29:7 5|31 6:7 6|8 75:7 7|63 44:7 8|37 67:7 9|54 70:7 10|83 12:8 1|80 87:8 2|70 84:8 3|10 16:8 4|97 49:8 5|13 71:8 6|51 72:8 7|94 92:8 8|43 29:8 9|75 83:8 10|16 55:9 1|65 41:9 2|88 40:9 3|61 89:9 4|14 12:9 5|68 82:9 6|2 82:9 7|37 49:9 8|88 16:9 9|86 36:9 10|10 8:10 1|32 95:10 2|15 31:10 3|2 70:10 4|52 73:10 5|18 37:10 6|28 49:10 7|10 39:10 8|2 22:10 9|38 95:10 10</relation>
    <relation name="R70" arity="2" nbTuples="100" semantics="soft" defaultCost="infinity">60 91:1 1|90 39:1 2|77 99:1 3|10 85:1 4|75 79:1 5|70 15:1 6|37 53:1 7|25 13:1 8|76 57:1 9|11 85:1 10|58 91:2 1|22 45:2 2|7 28:2 3|2 57:2 4|24 77:2 5|94 62:2 6|96 18:2 7|47 71:2 8|82 99:2 9|65 14:2 10|91 10:3 1|77 92:3 2|36 47:3 3|53 39:3 4|95 80:3 5|37 10:3 6|97 65:3 7|87 6:3 8|4 41:3 9|99 58:3 10|6 83:4 1|59 95:4 2|100 91:4 3|34 34:4 4|76 36:4 5|24 31:4 6|56 92:4 7|23 82:4 8|61 24:4 9|83 27:4 10|47 47:5 1|98 96:5 2|19 73:5 3|1 11:5 4|85 51:5 5|43 19:5 6|23 100:5 7|60 37:5 8|20 22:5 9|88 65:5 10|65 95:6 1|40 1:6 2|62 41:6 3|97 2:6 4|32 66:6 5|73 21:6 6|34 76:6 7|98 43:6 8|54 16:6 9|29 50:6 10|55 35:7 1|45 54:7 2|58 52:7 3|13 24:7 4|1 99:7 5|83 75:7 6|81 28:7 7|92 68:7 8|12 28:7 9|63 5:7 10|20 88:8 1|76 21:8 2|33 23:8 3|35 97:8 4|13 65:8 5|21 34:8 6|3 13:8 7|5 74:8 8|100 31:8 9|37 69:8 10|40 72:9 1|47 56:9 2|94 19:9 3|9 100:9 4|78 10:9 5|89 54:9 6|64 66:9 7|63 81:9 8|58 83:9 9|29 79:9 10|9 37:10 1|46 50:10 2|81 1:10 3|46 65:10 4|74 28:10 5|97 73:10 6|69 60:10 7|7 17:10 8|44 69:10 9|17 48:10 10</relation>
    <relation name="R71" arity="2" nbTuples="100" semantics="soft" defaultCost="infinity">90 8:1 1|93 10:1 2|12 74:1 3|83 30:1 4|58 8:1 5|81 28:1 6|100 96:1 7|56 37:1 8|2 91:1 9|75 94:1 10|91 91:2 1|70 52:2 2|59 87:2 3|61 45:2 4|1 9:2 5|13 37:2 6|49 85:2 7|22 52:2 8|83 54:2 9|42 14:2 10|34 58:3 1|58 78:3 2|61 76:3 3|69 86:3 4|63 52:3 5|78 37:3 6|27 7:3 7|38 1:3 8|50 41:3 9|68 96:3 10|46 42:4 1|64 81:4 2|61 73:4 3|52 18:4 4|60 12:4 5|1 69:4 6|81 69:4 7|96 54:4 8|84 34:4 9|79 68:4 10|94 59:5 1|29 35:5 2|25 8:5 3|4 73:5 4|10 57:5 5|75 97:5 6|83 98:5 7|26 22:5 8|2 5:5 9|14 70:5 10|4 38:6 1|13 18:6 2|57 54:6 3|34 98:6 4|94 24:6 5|91 86:6 6|37 48:6 7|29 72:6 8|24 98:6 9|31 87:6 10|9 29:7 1|53 90:7 2|73 26:7 3|93 93:7 4|100 86:7 5|45 92:7 6|93 43:7 7|70 86:7 8|74 22:7 9|71 17:7 10|99 96:8 1|83 51:8 2|38 91:8 3|69 82:8 4|8 16:8 5|11 64:8 6|31 43:8 7|75 89:8 8|87 10:8 9|72 9:8 10|52 83:9 1|63 1:9 2|88 37:9 3|88 53:9 4|19 26:9 5|48 54:9 6|58 22:9 7|91 84:9 8|77 2:9 9|20 79:9 10|85 14:10 1|58 82:10 2|3 36:10 3|2 67:10 4|98 99:10 5|79 77:10 6|59 38:10 7|69 95:10 8|21 16:10 9|4 16:10 10</relation>
    <relation name="R72" arity="2" nbTuples="100" semantics="soft" defaultCost="infinity">95 35:1 1|57 89:1 2|81 45:1 3|16 41:1 4|15 61:1 5|45 10:1 6|94 62:1 7|19 60:1 8|48 84:1 9|12 69:1 10|83 73:2 1|62 42:2 2|87 10:2 3|74 16:2 4|15 83:2 5|14 92:2 6|93 29:2 7|67 64:2 8|48 57:2 9|63 69:2 10|70 75:3 1|37 35:3 2|23 84:3 3|22 64:3 4|67 6:3 5|35 43:3 6|58 35:3 7|49 45:3 8|53 44:3 9|45 43:3 10|17 93:4 1|18 32:4 2|77 27:4 3|91 26:4 4|52 96:4 5|1 77:4 6|14 48:4 7|85 34:4 8|70 7:4 9|37 45:4 10|46 1:5 1|31 6:5 2|41 15:5 3|19 15:5 4|40 57:5 5|87 11:5 6|67 20:5 7|6 72:5 8|10 26:5 9|58 7:5 10|78 72:6 1|46 43:6 2|98 88:6 3|59 31:6 4|16 51:6 5|73 90:6 6|86 10:6 7|79 28:6 8|30 16:6 9|3 82:6 10|30 57:7 1|41 54:7 2|88 54:7 3|57 99:7 4|94 78:7 5|28 19:7 6|92 18:7 7|73 34:7 8|2 37:7 9|26 59:7 10|29 29:8 1|88 10:8 2|55 96:8 3|100 44:8 4|14 69:8 5|3 20:8 6|70 79:8 7|7 68:8 8|1 14:8 9|71 51:8 10|36 86:9 1|17 77:9 2|66 64:9 3|51 67:9 4|9 21:9 5|86 28:9 6|92 79:9 7|36 48:9 8|75 57:9 9|99 87:9 10|9 28:10 1|45 2:10 2|55 59:10 3|2 6:10 4|62 98:10 5|22 30:10 6|47 26:10 7|63 50:10 8|21 37:10 9|2 77:10 10</relation>
    <relation name="R73" arity="2" nbTuples="100" semantics="soft" defaultCost="infinity">6 27:1 1|37 39:1 2|53 25:1 3|32 6:1 4|22 58:1 5|37 53:1 6|13 76:1 7|46 2:1 8|42 17:1 9|29 98:1 10|31 48:2 1|36 58:2 2|52 93:2 3|99 31:2 4|3 89:2 5|88 23:2 6|4 14:2 7|64 9:2 8|4 52:2 9|41 12:2 10|58 92:3 1|24 86:3 2|90 69:3 3|13 97:3 4|86 76:3 5|81 88:3 6|60 47:3 7|99 35:3 8|41 73:3 9|66 41:3 10|75 42:4 1|21 13:4 2|92 30:4 3|51 27:4 4|85 17:4 5|98 95:4 6|90 65:4 7|40 86:4 8|84 91:4 9|71 13:4 10|3 3:5 1|68 4:5 2|6 33:5 3|81 47:5 4|30 44:5 5|43 47:5 6|41 67:5 7|96 58:5 8|8 74:5 9|19 34:5 10|8 79:6 1|48 96:6 2|46 3:6 3|77 50:6 4|44 48:6 5|4 90:6 6|52 72:6 7|64 51:6 8|75 48:6 9|92 76:6 10|59 90:7 1|5 14:7 2|88 83:7 3|55 46:7 4|40 72:7 5|91 28:7 6|12 54:7 7|11 3:7 8|81 88:7 9|12 29:7 10|90 80:8 1|31 65:8 2|57 59:8 3|86 26:8 4|85 5:8 5|61 52:8 6|10 57:8 7|4 75:8 8|63 82:8 9|69 44:8 10|51 79:9 1|79 92:9 2|41 99:9 3|77 4:9 4|12 19:9 5|100 16:9 6|93 93:9 7|2 92:9 8|31 55:9 9|97 65:9 10|54 80:10 1|41 20:10 2|46 16:10 3|76 36:10 4|64 79:10 5|51 28:10 6|25 5:10 7|99 51:10 8|43 15:10 9|19 76:10 10</relation>
    <relation name="R74" arity="2" nbTuples="100" semantics="soft" defaultCost="infinity">69 93:1 1|93 56:1 2|85 28:1 3|26 79:1 4|50 7:1 5|24 2:1 6|18 33:1 7|37 36:1 8|84 68:1 9|76 91:1 10|65 87:2 1|88 28:2 2|46 75:2 3|8 52:2 4|1 81:2 5|37 86:2 6|76 19:2 7|86 83:2 8|92 47:2 9|10 53:2 10|29 83:3 1|18 70:3 2|70 51:3 3|60 91:3 4|83 62:3 5|32 77:3 6|60 18:3 7|3 14:3 8|94 99:3 9|66 67:3 10|84 11:4 1|22 30:4 2|59 47:4 3|85 80:4 4|95 44:4 5|40 45:4 6|43 65:4 7|24 13:4 8|24 17:4 9|6 50:4 10|68 41:5 1|27 47:5 2|35 7:5 3|43 87:5 4|69 84:5 5|28 21:5 6|23 30:5 7|51 88:5 8|74 31:5 9|3 66:5 10|9 81:6 1|74 13:6 2|57 63:6 3|84 30:6 4|6 4:6 5|60 27:6 6|66 16:6 7|9 65:6 8|64 62:6 9|83 14:6 10|43 55:7 1|55 55:7 2|17 88:7 3|100 8:7 4|66 15:7 5|80 8:7 6|96 56:7 7|65 71:7 8|92 56:7 9|62 42:7 10|68 95:8 1|25 79:8 2|82 65:8 3|20 31:8 4|29 41:8 5|67 77:8 6|32 9:8 7|53 93:8 8|58 87:8 9|88 10:8 10|45 38:9 1|26 53:9 2|96 86:9 3|12 59:9 4|9 57:9 5|96 85:9 6|28 24:9 7|78 27:9 8|85 47:9 9|56 31:9 10|69 49:10 1|66 47:10 2|97 99:10 3|36 61:10 4|82 35:10 5|42 26:10 6|94 71:10 7|91 94:10 8|89 22:10 9|28 34:10 10</relation>
    <relation name="R75" arity="2" nbTuples="100" semantics="soft" defaultCost="infinity">25 6:1 1|73 26:1 2|38 47:1 3|43 1:1 4|30 61:1 5|46 11:1 6|49 65:1 7|62 91:1 8|67 31:1 9|13 4:1 10|51 34:2 1|89 53:2 2|2 77:2 3|62 52:2 4|74 85:2 5|43 77:2 6|43 83:2 7|31 5:2 8|68 34:2 9|4 10:2 10|100 5:3 1|62 73:3 2|55 95:3 3|61 93:3 4|87 94:3 5|7 49:3 6|50 80:3 7|73 35:3 8|13 94:3 9|79 91:3 10|82 29:4 1|23 39:4 2|22 50:4 3|82 5:4 4|26 92:4 5|25 38:4 6|76 84:4 7|49 98:4 8|21 39:4 9|25 11:4 10|99 16:5 1|84 83:5 2|19 98:5 3|95 76:5 4|15 47:5 5|82 50:5 6|7 32:5 7|18 2:5 8|56 19:5 9|67 42:5 10|97 4:6 1|12 65:6 2|24 24:6 3|85 99:6 4|68 1:6 5|37 48:6 6|30 37:6 7|27 54:6 8|3 97:6 9|81 68:6 10|37 77:7 1|79 6:7 2|66 100:7 3|36 68:7 4|91 37:7 5|29 82:7 6|5 100:7 7|85 9:7 8|22 25:7 9|59 89:7 10|78 5:8 1|80 58:8 2|28 18:8 3|15 8:8 4|29 52:8 5|75 51:8 6|86 8:8 7|44 60:8 8|82 15:8 9|41 75:8 10|61 7:9 1|15 85:9 2|8 51:9 3|87 3:9 4|96 29:9 5|80 86:9 6|92 52:9 7|53 72:9 8|4 64:9 9|43 36:9 10|13 10:10 1|50 96:10 2|1 26:10 3|31 49:10 4|94 91:10 5|73 34:10 6|48 27:10 7|1 71:10 8|7 86:10 9|10 83:10 10</relation>
    <relation name="R76" arity="2" nbTuples="100" semantics="soft" defaultCost="infinity">89 18:1 1|12 30:1 2|30 92:1 3|2 49:1 4|7 81:1 5|57 58:1 6|79 20:1 7|55 11:1 8|31 88:1 9|24 81:1 10|88 63:2 1|2 94:2 2|70 56:2 3|43 12:2 4|92 41:2 5|52 14:2 6|59 36:2 7|27 34:2 8|35 23:2 9|84 52:2 10|27 52:3 1|18 30:3 2|20 93:3 3|80 78:3 4|43 63:3 5|5 93:3 6|58 100:3 7|92 33:3 8|94 2:3 9|54 51:3 10|1 21:4 1|91 32:4 2|91 37:4 3|87 60:4 4|48 20:4 5|49 49:4 6|15 43:4 7|91 67:4 8|69 79:4 9|47 6:4 10|52 83:5 1|47 44:5 2|90 42:5 3|7 69:5 4|69 42:5 5|6 43:5 6|14 98:5 7|96 16:5 8|43 56:5 9|56 14:5 10|1 80:6 1|52 43:6 2|37 26:6 3|58 3:6 4|8 76:6 5|25 18:6 6|77 34:6 7|33 21:6 8|69 65:6 9|26 1:6 10|93 61:7 1|50 21:7 2|69 29:7 3|48 84:7 4|15 4:7 5|28 71:7 6|40 2:7 7|88 21:7 8|43 39:7 9|56 72:7 10|88 61:8 1|74 56:8 2|21 61:8 3|7 73:8 4|12 65:8 5|99 73:8 6|95 17:8 7|74 93:8 8|96 100:8 9|3 12:8 10|40 96:9 1|83 25:9 2|71 85:9 3|52 31:9 4|71 58:9 5|42 7:9 6|88 47:9 7|11 16:9 8|76 7:9 9|35 80:9 10|32 74:10 1|14 63:10 2|50 31:10 3|76 53:10 4|88 94:10 5|63 79:10 6|2 91:10 7|74 58:10 8|31 50:10 9|24 84:10 10</relation>
    <relation name="R77" arity="2" nbTuples="100" semantics="soft" defaultCost="infinity">66 5:1 1|78 75:1 2|86 60:1 3|2 4:1 4|56 66:1 5|5 31:1 6|14 93:1 7|96 96:1 8|16 6:1 9|62 27:1 10|90 87:2 1|82 40:2 2|80 68:2 3|29 46:2 4|82 96:2 5|79 81:2 6|37 72:2 7|49 29:2 8|68 53:2 9|74 21:2 10|47 76:3 1|45 38:3 2|29 60:3 3|29 86:3 4|92 63:3 5|78 41:3 6|9 62:3 7|1 18:3 8|18 21:3 9|88 74:3 10|37 72:4 1|25 64:4 2|23 77:4 3|96 89:4 4|53 31:4 5|64 69:4 6|97 20:4 7|68 75:4 8|67 35:4 9|8 99:4 10|9 13:5 1|55 10:5 2|59 61:5 3|92 28:5 4|15 84:5 5|54 90:5 6|2 76:5 7|60 92:5 8|98 44:5 9|85 46:5 10|41 10:6 1|79 86:6 2|10 66:6 3|43 34:6 4|92 11:6 5|5 38:6 6|41 41:6 7|87 58:6 8|27 44:6 9|45 18:6 10|42 75:7 1|83 78:7 2|48 82:7 3|57 45:7 4|95 1:7 5|91 93:7 6|99 96:7 7|91 100:7 8|88 26:7 9|86 14:7 10|33 55:8 1|74 64:8 2|39 26:8 3|35 62:8 4|56 91:8 5|70 45:8 6|89 67:8 7|84 56:8 8|10 90:8 9|77 50:8 10|51 12:9 1|15 79:9 2|55 95:9 3|54 17:9 4|76 36:9 5|82 30:9 6|85 68:9 7|68 32:9 8|97 81:9 9|48 11:9 10|68 18:10 1|22 65:10 2|33 91:10 3|54 97:10 4|4 98:10 5|4 28:10 6|85 29:10 7|17 87:10 8|31 43:10 9|41 26:10 10</relation>
    <relation name="R78" arity="2" nbTuples="100" semantics="soft" defaultCost="infinity">52 73:1 1|32 54:1 2|46 74:1 3|88 53:1 4|34 17:1 5|17 11:1 6|99 18:1 7|62 57:1 8|25 49:1 9|37 81:1 10|75 9:2 1|1 78:2 2|98 71:2 3|86 43:2 4|94 61:2 5|16 32:2 6|25 81:2 7|15 68:2 8|78 31:2 9|58 87:2 10|11 36:3 1|48 89:3 2|65 34:3 3|29 67:3 4|17 70:3 5|2 70:3 6|70 49:3 7|2 75:3 8|94 28:3 9|23 43:3 10|32 36:4 1|23 14:4 2|71 37:4 3|94 58:4 4|86 72:4 5|22 54:4 6|65 45:4 7|66 47:4 8|52 52:4 9|50 79:4 10|97 75:5 1|54 98:5 2|32 19:5 3|16 96:5 4|31 84:5 5|59 6:5 6|58 31:5 7|2 9:5 8|85 33:5 9|24 19:5 10|31 64:6 1|65 77:6 2|71 99:6 3|41 19:6 4|32 18:6 5|63 8:6 6|63 79:6 7|64 6:6 8|21 74:6 9|65 72:6 10|98 78:7 1|89 59:7 2|38 12:7 3|30 18:7 4|63 86:7 5|4 95:7 6|59 95:7 7|62 41:7 8|27 63:7 9|35 72:7 10|100 82:8 1|77 26:8 2|10 8:8 3|26 83:8 4|62 17:8 5|46 66:8 6|8 77:8 7|37 35:8 8|40 6:8 9|91 42:8 10|8 71:9 1|46 38:9 2|65 91:9 3|51 86:9 4|70 6:9 5|81 18:9 6|45 70:9 7|48 100:9 8|56 51:9 9|40 39:9 10|15 29:10 1|13 75:10 2|30 81:10 3|46 11:10 4|16 85:10 5|63 35:10 6|61 81:10 7|65 96:10 8|74 51:10 9|31 21:10 10</relation>
    <relation name="R79" arity="2" nbTuples="100" semantics="soft" defaultCost="infinity">11 16:1 1|86 58:1 2|33 74:1 3|81 70:1 4|78 29:1 5|20 10:1 6|70 17:1 7|89 53:1 8|30 50:1 9|89 54:1 10|1 68:2 1|39 91:2 2|53 14:2 3|5 20:2 4|47 8:2 5|82 60:2 6|94 39:2 7|50 49:2 8|24 74:2 9|65 36:2 10|84 93:3 1|23 76:3 2|70 89:3 3|100 66:3 4|54 58:3 5|10 9:3 6|43 54:3 7|62 54:3 8|90 80:3 9|78 5:3 10|22 19:4 1|17 91:4 2|86 48:4 3|23 95:4 4|15 78:4 5|19 89:4 6|3 45:4 7|11 9:4 8|59 54:4 9|38 70:4 10|21 73:5 1|84 96:5 2|53 80:5 3|1 42:5 4|56 35:5 5|38 47:5 6|65 79:5 7|52 61:5 8|91 29:5 9|80 69:5 10|2 95:6 1|78 45:6 2|7 85:6 3|27 52:6 4|49 48:6 5|43 7:6 6|48 56:6 7|8 46:6 8|84 100:6 9|32 14:6 10|46 43:7 1|72 33:7 2|56 52:7 3|5 91:7 4|80 2:7 5|18 48:7 6|72 27:7 7|94 24:7 8|51 86:7 9|7 12:7 10|17 85:8 1|16 38:8 2|3 94:8 3|14 54:8 4|34 92:8 5|64 50:8 6|18 57:8 7|22 46:8 8|3 43:8 9|17 18:8 10|58 59:9 1|87 87:9 2|13 87:9 3|65 41:9 4|42 85:9 5|12 85:9 6|30 28:9 7|50 90:9 8|75 51:9 9|6 56:9 10|71 91:10 1|74 56:10 2|75 32:10 3|30 10:10 4|66 77:10 5|1 54:10 6|50 29:10 7|37 7:10 8|62 44:10 9|88 29:10 10</relation>
    <relation name="R80" arity="2" nbTuples="100" semantics="soft" defaultCost="infinity">32 13:1 1|80 9:1 2|85 94:1 3|97 36:1 4|78 43:1 5|25 37:1 6|87 43:1 7|74 2:1 8|73 56:1 9|5 41:1 10|24 17:2 1|16 82:2 2|11 69:2 3|98 15:2 4|63 93:2 5|42 82:2 6|37 33:2 7|15 29:2 8|88 76:2 9|47 94:2 10|69 48:3 1|38 61:3 2|76 88:3 3|8 74:3 4|49 15:3 5|20 40:3 6|57 99:3 7|62 64:3 8|67 81:3 9|75 43:3 10|59 45:4 1|86 27:4 2|78 19:4 3|90 3:4 4|43 95:4 5|41 55:4 6|4 28:4 7|46 23:4 8|37 65:4 9|61 62:4 10|75 70:5 1|30 4:5 2|49 96:5 3|5 82:5 4|70 54:5 5|78 20:5 6|10 50:5 7|94 18:5 8|52 50:5 9|80 23:5 10|76 73:6 1|6 34:6 2|8 88:6 3|32 31:6 4|99 44:6 5|7 68:6 6|45 72:6 7|20 55:6 8|30 5:6 9|24 3:6 10|93 26:7 1|74 60:7 2|28 37:7 3|5 59:7 4|21 33:7 5|18 61:7 6|82 35:7 7|17 49:7 8|75 47:7 9|14 10:7 10|74 84:8 1|71 32:8 2|71 95:8 3|69 10:8 4|28 61:8 5|83 70:8 6|33 76:8 7|59 82:8 8|45 89:8 9|3 47:8 10|35 47:9 1|80 49:9 2|97 32:9 3|77 19:9 4|92 49:9 5|41 32:9 6|36 11:9 7|23 99:9 8|23 94:9 9|50 63:9 10|58 70:10 1|31 12:10 2|56 41:10 3|61 48:10 4|3 28:10 5|23 43:10 6|70 21:10 7|90 68:10 8|89 94:10 9|34 92:10 10</relation>
    <relation name="R81" arity="2" nbTuples="100" semantics="soft" defaultCost="infinity">93 86:1 1|2 71:1 2|22 26:1 3|93 97:1 4|79 93:1 5|45 93:1 6|26 77:1 7|21 84:1 8|53 57:1 9|66 38:1 10|67 43:2 1|76 68:2 2|1 25:2 3|52 83:2 4|85 3:2 5|11 99:2 6|26 51:2 7|69 81:2 8|62 39:2 9|13 45:2 10|7 89:3 1|95 5:3 2|66 52:3 3|61 35:3 4|31 22:3 5|69 35:3 6|67 26:3 7|7 21:3 8|91 93:3 9|7 79:3 10|17 93:4 1|68 27:4 2|57 21:4 3|54 5:4 4|27 19:4 5|84 85:4 6|69 93:4 7|64 91:4 8|96 1:4 9|85 93:4 10|21 89:5 1|49 46:5 2|61 46:5 3|72 31:5 4|11 76:5 5|19 47:5 6|87 78:5 7|89 24:5 8|92 55:5 9|1 99:5 10|11 82:6 1|69 45:6 2|57 83:6 3|38 11:6 4|5 5:6 5|55 80:6 6|18 82:6 7|70 42:6 8|28 42:6 9|41 17:6 10|82 3:7 1|74 73:7 2|70 96:7 3|90 23:7 4|29 25:7 5|2 93:7 6|29 94:7 7|4 16:7 8|40 95:7 9|41 9:7 10|59 81:8 1|74 54:8 2|41 35:8 3|8 29:8 4|79 39:8 5|30 94:8 6|46 90:8 7|22 67:8 8|32 91:8 9|54 94:8 10|30 70:9 1|29 64:9 2|48 2:9 3|46 62:9 4|53 25:9 5|84 46:9 6|36 73:9 7|46 68:9 8|19 59:9 9|1 36:9 10|99 95:10 1|53 86:10 2|56 52:10 3|26 7:10 4|78 9:10 5|95 24:10 6|22 71:10 7|4 48:10 8|40 91:10 9|36 55:10 10</relation>
    <relation name="R82" arity="2" nbTuples="100" semantics="soft" defaultCost="infinity">96 72:1 1|30 64:1 2|84 62:1 3|39 65:1 4|6 32:1 5|23 34:1 6|14 69:1 7|1 75:1 8|93 57:1 9|49 17:1 10|19 24:2 1|36 13:2 2|18 56:2 3|81 65:2 4|55 68:2 5|91 30:2 6|70 90:2 7|92 68:2 8|3 1:2 9|88 86:2 10|16 16:3 1|89 80:3 2|76 14:3 3|45 70:3 4|14 93:3 5|57 65:3 6|75 88:3 7|28 6:3 8|72 30:3 9|66 73:3 10|27 62:4 1|21 69:4 2|27 76:4 3|51 42:4 4|60 86:4 5|15 17:4 6|83 95:4 7|79 82:4 8|83 98:4 9|68 4:4 10|14 69:5 1|58 84:5 2|89 8:5 3|79 42:5 4|47 25:5 5|51 52:5 6|1 63:5 7|69 10:5 8|57 80:5 9|1 81:5 10|14 33:6 1|80 44:6 2|51 44:6 3|87 93:6 4|14 43:6 5|18 52:6 6|26 34:6 7|50 20:6 8|78 41:6 9|17 29:6 10|19 80:7 1|76 7:7 2|85 72:7 3|81 77:7 4|86 37:7 5|19 53:7 6|82 99:7 7|49 49:7 8|83 18:7 9|99 24:7 10|100 1:8 1|85 78:8 2|32 24:8 3|11 9:8 4|4 26:8 5|73 50:8 6|100 45:8 7|22 95:8 8|27 86:8 9|93 41:8 10|15 29:9 1|58 85:9 2|18 15:9 3|98 22:9 4|1 67:9 5|94 94:9 6|7 41:9 7|7 5:9 8|10 38:9 9|1 75:9 10|66 29:10 1|94 87:10 2|85 7:10 3|23 84:10 4|17 4:10 5|51 1:10 6|68 68:10 7|70 78:10 8|25 52:10 9|29 98:10 10</relation>
    <relation name="R83" arity="2" nbTuples="100" semantics="soft" defaultCost="infinity">44 78:1 1|68 90:1 2|58 72:1 3|96 11:1 4|3 29:1 5|98 50:1 6|27 20:1 7|77 72:1 8|31 45:1 9|1 30:1 10|18 55:2 1|51 95:2 2|76 7:2 3|46 34:2 4|84 4:2 5|23 27:2 6|59 43:2 7|87 63:2 8|67 86:2 9|98 49:2 10|8 31:3 1|52 27:3 2|56 72:3 3|29 66:3 4|51 6:3 5|34 84:3 6|14 60:3 7|5 27:3 8|85 70:3 9|91 28:3 10|20 4:4 1|9 57:4 2|9 43:4 3|62 45:4 4|6 26:4 5|67 91:4 6|98 3:4 7|68 29:4 8|99 88:4 9|53 58:4 10|42 13:5 1|42 19:5 2|89 8:5 3|34 30:5 4|80 20:5 5|13 84:5 6|78 62:5 7|65 49:5 8|11 70:5 9|50 90:5 10|98 81:6 1|69 1:6 2|64 2:6 3|15 13:6 4|80 49:6 5|57 94:6 6|34 88:6 7|99 87:6 8|29 68:6 9|84 47:6 10|47 33:7 1|49 94:7 2|38 25:7 3|40 20:7 4|1 65:7 5|80 42:7 6|27 3:7 7|13 30:7 8|81 80:7 9|54 89:7 10|17 91:8 1|89 27:8 2|62 7:8 3|76 98:8 4|53 12:8 5|66 41:8 6|51 16:8 7|1 50:8 8|42 68:8 9|99 6:8 10|15 85:9 1|1 29:9 2|80 53:9 3|7 33:9 4|3 6:9 5|2 68:9 6|69 3:9 7|2 95:9 8|69 80:9 9|98 24:9 10|59 80:10 1|25 24:10 2|42 37:10 3|16 3:10 4|61 2:10 5|98 46:10 6|6 93:10 7|64 76:10 8|14 69:10 9|30 19:10 10</relation>
    <relation name="R84" arity="2" nbTuples="100" semantics="soft" defaultCost="infinity">82 13:1 1|5 42:1 2|11 56:1 3|31 22:1 4|25 51:1 5|38 31:1 6|8 58:1 7|29 16:1 8|82 86:1 9|72 55:1 10|71 15:2 1|83 4:2 2|78 72:2 3|17 51:2 4|43 59:2 5|42 19:2 6|10 68:2 7|53 75:2 8|26 46:2 9|12 43:2 10|83 29:3 1|29 32:3 2|22 81:3 3|89 34:3 4|8 61:3 5|1 66:3 6|68 35:3 7|10 3:3 8|47 70:3 9|35 33:3 10|53 21:4 1|14 81:4 2|85 75:4 3|9 30:4 4|26 78:4 5|8 59:4 6|48 41:4 7|98 67:4 8|12 71:4 9|95 88:4 10|5 72:5 1|35 90:5 2|94 16:5 3|94 89:5 4|32 62:5 5|68 99:5 6|45 88:5 7|76 92:5 8|7 87:5 9|65 18:5 10|3 59:6 1|80 11:6 2|77 7:6 3|38 7:6 4|33 86:6 5|89 27:6 6|17 81:6 7|74 37:6 8|5 50:6 9|84 24:6 10|63 40:7 1|19 48:7 2|96 92:7 3|1 23:7 4|96 64:7 5|27 70:7 6|96 25:7 7|62 85:7 8|7 48:7 9|86 87:7 10|59 10:8 1|51 87:8 2|74 60:8 3|80 59:8 4|47 7:8 5|55 97:8 6|18 34:8 7|42 37:8 8|52 64:8 9|7 97:8 10|31 37:9 1|19 36:9 2|86 94:9 3|79 32:9 4|1 11:9 5|46 57:9 6|85 49:9 7|18 78:9 8|51 75:9 9|98 62:9 10|70 94:10 1|37 63:10 2|87 47:10 3|71 55:10 4|42 48:10 5|86 89:10 6|26 8:10 7|18 11:10 8|22 38:10 9|76 28:10 10</relation>
    <relation name="R85" arity="2" nbTuples="100" semantics="soft" defaultCost="infinity">21 22:1 1|21 63:1 2|59 71:1 3|27 93:1 4|43 96:1 5|100 39:1 6|58 47:1 7|59 9:1 8|58 25:1 9|71 8:1 10|18 50:2 1|59 42:2 2|13 72:2 3|7 79:2 4|65 83:2 5|84 44:2 6|32 67:2 7|78 53:2 8|27 59:2 9|77 38:2 10|78 28:3 1|54 34:3 2|88 41:3 3|22 44:3 4|28 43:3 5|10 42:3 6|16 99:3 7|54 15:3 8|69 64:3 9|64 90:3 10|56 37:4 1|1 52:4 2|23 93:4 3|39 6:4 4|17 92:4 5|27 93:4 6|42 77:4 7|21 27:4 8|17 28:4 9|100 8:4 10|39 26:5 1|63 82:5 2|56 50:5 3|11 53:5 4|54 28:5 5|63 56:5 6|17 35:5 7|4 48:5 8|56 37:5 9|90 87:5 10|38 52:6 1|4 90:6 2|35 30:6 3|71 45:6 4|87 98:6 5|58 16:6 6|43 86:6 7|40 2:6 8|44 95:6 9|10 81:6 10|81 21:7 1|7 77:7 2|71 21:7 3|85 8:7 4|43 77:7 5|23 24:7 6|10 55:7 7|54 28:7 8|55 64:7 9|32 98:7 10|62 70:8 1|3 23:8 2|85 89:8 3|30 15:8 4|24 13:8 5|25 26:8 6|8 27:8 7|87 90:8 8|85 43:8 9|9 60:8 10|42 15:9 1|97 19:9 2|12 7:9 3|1 100:9 4|100 84:9 5|54 40:9 6|82 1:9 7|56 8:9 8|18 47:9 9|84 90:9 10|33 35:10 1|4 63:10 2|55 8:10 3|66 38:10 4|45 77:10 5|1 88:10 6|84 75:10 7|28 72:10 8|64 87:10 9|42 53:10 10</relation>
    <relation name="R86" arity="2" nbTuples="100" semantics="soft" defaultCost="infinity">1 79:1 1|11 57:1 2|51 29:1 3|49 92:1 4|38 31:1 5|12 97:1 6|99 37:1 7|73 83:1 8|52 78:1 9|80 74:1 10|50 84:2 1|57 62:2 2|21 36:2 3|3 37:2 4|29 51:2 5|62 71:2 6|76 8:2 7|12 72:2 8|46 27:2 9|48 77:2 10|48 12:3 1|10 71:3 2|49 64:3 3|62 89:3 4|2 94:3 5|75 80:3 6|36 76:3 7|76 81:3 8|1 81:3 9|13 4:3 10|37 66:4 1|78 84:4 2|11 9:4 3|53 90:4 4|46 99:4 5|3 8:4 6|39 31:4 7|9 7:4 8|56 68:4 9|64 19:4 10|74 84:5 1|63 19:5 2|17 25:5 3|25 58:5 4|66 78:5 5|25 3:5 6|39 65:5 7|2 97:5 8|66 36:5 9|83 50:5 10|94 89:6 1|16 65:6 2|11 85:6 3|56 76:6 4|96 82:6 5|11 89:6 6|26 89:6 7|5 7:6 8|62 80:6 9|18 19:6 10|78 82:7 1|65 31:7 2|89 26:7 3|37 53:7 4|5 13:7 5|100 19:7 6|83 17:7 7|44 76:7 8|1 43:7 9|8 67:7 10|45 8:8 1|77 63:8 2|43 41:8 3|14 13:8 4|87 24:8 5|34 27:8 6|68 63:8 7|29 11:8 8|37 82:8 9|86 13:8 10|50 23:9 1|69 97:9 2|60 45:9 3|19 54:9 4|51 90:9 5|64 56:9 6|91 44:9 7|10 50:9 8|7 52:9 9|94 77:9 10|79 45:10 1|44 38:10 2|8 60:10 3|28 69:10 4|67 53:10 5|4 65:10 6|68 18:10 7|68 56:10 8|60 62:10 9|94 65:10 10</relation>
    <relation name="R87" arity="2" nbTuples="100" semantics="soft" defaultCost="infinity">90 89:1 1|11 95:1 2|72 17:1 3|84 23:1 4|91 45:1 5|90 68:1 6|40 37:1 7|78 75:1 8|14 60:1 9|48 38:1 10|41 96:2 1|55 54:2 2|67 50:2 3|57 100:2 4|70 98:2 5|20 14:2 6|51 75:2 7|4 34:2 8|46 64:2 9|78 68:2 10|75 91:3 1|76 48:3 2|58 24:3 3|7 29:3 4|69 100:3 5|36 93:3 6|81 95:3 7|9 45:3 8|35 31:3 9|74 53:3 10|7 61:4 1|42 60:4 2|3 69:4 3|63 57:4 4|75 14:4 5|80 47:4 6|91 91:4 7|57 78:4 8|7 14:4 9|54 87:4 10|70 94:5 1|17 99:5 2|71 60:5 3|55 1:5 4|89 22:5 5|53 66:5 6|28 99:5 7|19 58:5 8|15 18:5 9|3 55:5 10|44 17:6 1|18 2:6 2|89 65:6 3|6 36:6 4|63 69:6 5|29 85:6 6|5 88:6 7|33 96:6 8|82 63:6 9|47 95:6 10|62 35:7 1|67 58:7 2|67 91:7 3|76 18:7 4|44 62:7 5|80 18:7 6|100 81:7 7|12 70:7 8|32 79:7 9|19 69:7 10|54 9:8 1|88 82:8 2|51 39:8 3|1 98:8 4|27 91:8 5|65 39:8 6|2 74:8 7|4 72:8 8|89 54:8 9|74 98:8 10|45 25:9 1|73 48:9 2|17 44:9 3|52 29:9 4|15 91:9 5|94 67:9 6|30 36:9 7|22 63:9 8|99 16:9 9|8 32:9 10|38 32:10 1|12 46:10 2|8 93:10 3|54 67:10 4|76 85:10 5|10 17:10 6|7 28:10 7|78 2:10 8|85 67:10 9|5 70:10 10</relation>
    <relation name="R88" arity="2" nbTuples="100" semantics="soft" defaultCost="infinity">3 18:1 1|45 56:1 2|58 81:1 3|64 66:1 4|5 30:1 5|19 82:1 6|68 76:1 7|26 10:1 8|83 78:1 9|32 21:1 10|37 21:2 1|36 95:2 2|17 35:2 3|41 66:2 4|26 54:2 5|43 91:2 6|6 43:2 7|27 29:2 8|46 84:2 9|24 33:2 10|58 87:3 1|19 78:3 2|18 48:3 3|24 13:3 4|13 57:3 5|26 77:3 6|39 30:3 7|11 14:3 8|48 13:3 9|1 39:3 10|33 92:4 1|94 20:4 2|66 26:4 3|98 89:4 4|85 93:4 5|52 85:4 6|89 64:4 7|76 95:4 8|89 68:4 9|68 61:4 10|78 37:5 1|60 93:5 2|67 18:5 3|71 12:5 4|64 25:5 5|74 54:5 6|37 26:5 7|25 56:5 8|79 58:5 9|99 27:5 10|25 85:6 1|20 29:6 2|86 16:6 3|26 84:6 4|61 28:6 5|56 42:6 6|75 62:6 7|92 39:6 8|7 74:6 9|29 93:6 10|67 49:7 1|47 19:7 2|92 48:7 3|46 43:7 4|36 33:7 5|63 16:7 6|67 23:7 7|35 77:7 8|49 99:7 9|89 28:7 10|97 98:8 1|39 6:8 2|80 98:8 3|36 99:8 4|58 25:8 5|95 68:8 6|49 13:8 7|9 88:8 8|98 16:8 9|34 65:8 10|91 40:9 1|42 36:9 2|87 22:9 3|73 6:9 4|63 32:9 5|10 22:9 6|65 63:9 7|62 73:9 8|26 39:9 9|3 13:9 10|60 29:10 1|24 21:10 2|86 64:10 3|99 48:10 4|33 1:10 5|94 63:10 6|58 89:10 7|73 26:10 8|81 59:10 9|39 26:10 10</relation>
    <relation name="R89" arity="2" nbTuples="100" semantics="soft" defaultCost="infinity">95 63:1 1|17 77:1 2|96 72:1 3|32 70:1 4|9 47:1 5|70 34:1 6|56 85:1 7|93 94:1 8|45 57:1 9|82 39:1 10|23 54:2 1|32 87:2 2|21 58:2 3|51 51:2 4|37 92:2 5|54 91:2 6|24 84:2 7|12 48:2 8|56 25:2 9|7 84:2 10|16 8:3 1|79 18:3 2|77 72:3 3|94 4:3 4|25 75:3 5|52 97:3 6|28 99:3 7|63 59:3 8|87 62:3 9|41 9:3 10|30 10:4 1|61 16:4 2|82 51:4 3|86 93:4 4|56 75:4 5|15 49:4 6|87 18:4 7|53 30:4 8|49 10:4 9|57 81:4 10|15 64:5 1|55 19:5 2|62 53:5 3|37 74:5 4|46 54:5 5|12 45:5 6|42 12:5 7|67 37:5 8|38 43:5 9|54 47:5 10|71 64:6 1|93 49:6 2|86 91:6 3|42 87:6 4|24 49:6 5|2 33:6 6|83 1:6 7|41 59:6 8|28 70:6 9|97 18:6 10|67 43:7 1|86 8:7 2|14 2:7 3|96 82:7 4|87 35:7 5|20 34:7 6|99 76:7 7|56 58:7 8|18 93:7 9|91 11:7 10|45 82:8 1|7 34:8 2|87 87:8 3|41 40:8 4|86 10:8 5|52 13:8 6|17 45:8 7|31 17:8 8|10 19:8 9|80 76:8 10|84 5:9 1|68 90:9 2|34 18:9 3|88 90:9 4|49 6:9 5|38 20:9 6|24 80:9 7|9 42:9 8|13 59:9 9|68 1:9 10|42 30:10 1|87 88:10 2|4 50:10 3|60 69:10 4|18 84:10 5|65 66:10 6|86 61:10 7|70 21:10 8|72 30:10 9|56 88:10 10</relation>
    <relation name="R90" arity="2" nbTuples="100" semantics="soft" defaultCost="infinity">67 6:1 1|30 41:1 2|53 58:1 3|23 31:1 4|35 34:1 5|40 61:1 6|62 7:1 7|90 76:1 8|42 25:1 9|65 50:1 10|68 77:2 1|50 72:2 2|31 93:2 3|28 85:2 4|35 11:2 5|55 29:2 6|64 78:2 7|70 38:2 8|38 59:2 9|95 62:2 10|3 72:3 1|33 15:3 2|14 80:3 3|4 32:3 4|49 30:3 5|77 97:3 6|80 35:3 7|44 66:3 8|34 55:3 9|37 91:3 10|27 80:4 1|72 58:4 2|36 46:4 3|86 83:4 4|57 71:4 5|71 69:4 6|55 67:4 7|58 46:4 8|31 17:4 9|7 79:4 10|60 70:5 1|45 61:5 2|37 77:5 3|54 72:5 4|14 63:5 5|73 34:5 6|9 56:5 7|78 44:5 8|20 36:5 9|26 34:5 10|45 59:6 1|94 71:6 2|52 67:6 3|59 73:6 4|2 14:6 5|18 79:6 6|75 62:6 7|44 10:6 8|77 58:6 9|92 93:6 10|42 27:7 1|6 47:7 2|2 64:7 3|47 66:7 4|43 60:7 5|74 50:7 6|100 34:7 7|31 18:7 8|43 8:7 9|42 15:7 10|86 7:8 1|25 30:8 2|22 37:8 3|7 54:8 4|16 40:8 5|14 63:8 6|16 3:8 7|39 82:8 8|13 64:8 9|93 18:8 10|10 21:9 1|1 27:9 2|18 36:9 3|16 48:9 4|49 84:9 5|23 82:9 6|54 22:9 7|37 82:9 8|55 60:9 9|83 88:9 10|97 93:10 1|79 23:10 2|57 71:10 3|70 14:10 4|92 12:10 5|40 44:10 6|1 56:10 7|31 57:10 8|54 46:10 9|27 80:10 10</relation>
    <relation name="R91" arity="2" nbTuples="100" semantics="soft" defaultCost="infinity">76 39:1 1|6 97:1 2|52 40:1 3|64 85:1 4|67 74:1 5|18 74:1 6|57 22:1 7|31 23:1 8|40 40:1 9|84 72:1 10|3 39:2 1|12 96:2 2|10 85:2 3|35 16:2 4|2 28:2 5|80 27:2 6|52 76:2 7|82 32:2 8|90 91:2 9|24 62:2 10|38 78:3 1|65 31:3 2|24 15:3 3|13 50:3 4|36 72:3 5|62 92:3 6|34 56:3 7|52 14:3 8|95 7:3 9|51 74:3 10|6 89:4 1|54 36:4 2|87 7:4 3|56 83:4 4|62 76:4 5|68 100:4 6|100 17:4 7|10 63:4 8|41 17:4 9|4 75:4 10|92 42:5 1|20 98:5 2|15 87:5 3|57 37:5 4|60 97:5 5|32 32:5 6|93 65:5 7|39 51:5 8|63 10:5 9|100 54:5 10|78 7:6 1|36 73:6 2|30 10:6 3|35 8:6 4|9 35:6 5|72 38:6 6|28 7:6 7|77 7:6 8|81 27:6 9|54 34:6 10|60 53:7 1|9 81:7 2|31 37:7 3|7 1:7 4|44 28:7 5|24 81:7 6|36 80:7 7|34 85:7 8|72 95:7 9|99 8:7 10|59 58:8 1|66 39:8 2|61 19:8 3|37 57:8 4|41 18:8 5|83 65:8 6|35 45:8 7|93 92:8 8|15 65:8 9|11 20:8 10|11 75:9 1|81 70:9 2|10 63:9 3|42 44:9 4|73 98:9 5|42 11:9 6|52 9:9 7|25 75:9 8|52 46:9 9|8 66:9 10|84 63:10 1|17 58:10 2|60 6:10 3|88 21:10 4|73 55:10 5|6 78:10 6|28 88:10 7|91 68:10 8|62 22:10 9|39 55:10 10</relation>
    <relation name="R92" arity="2" nbTuples="100" semantics="soft" defaultCost="infinity">57 34:1 1|22 95:1 2|92 21:1 3|10 84:1 4|88 29:1 5|35 5:1 6|7 48:1 7|6 24:1 8|31 38:1 9|43 52:1 10|100 43:2 1|2 52:2 2|26 82:2 3|93 49:2 4|84 58:2 5|59 40:2 6|18 27:2 7|65 13:2 8|80 37:2 9|69 27:2 10|73 60:3 1|67 10:3 2|65 7:3 3|39 85:3 4|67 50:3 5|13 51:3 6|20 6:3 7|30 11:3 8|14 48:3 9|18 41:3 10|66 81:4 1|70 86:4 2|32 60:4 3|58 68:4 4|82 32:4 5|16 85:4 6|56 81:4 7|47 6:4 8|52 100:4 9|37 33:4 10|40 12:5 1|60 58:5 2|66 7:5 3|42 31:5 4|18 66:5 5|95 58:5 6|80 100:5 7|77 12:5 8|7 39:5 9|43 12:5 10|25 67:6 1|49 90:6 2|80 19:6 3|19 67:6 4|100 17:6 5|71 14:6 6|35 47:6 7|70 96:6 8|88 50:6 9|38 35:6 10|43 46:7 1|73 74:7 2|99 47:7 3|52 66:7 4|49 100:7 5|61 73:7 6|19 63:7 7|78 74:7 8|57 35:7 9|73 90:7 10|7 14:8 1|3 34:8 2|26 31:8 3|1 5:8 4|91 71:8 5|6 59:8 6|57 94:8 7|71 13:8 8|37 13:8 9|86 48:8 10|53 25:9 1|1 94:9 2|2 99:9 3|91 45:9 4|66 1:9 5|4 4:9 6|93 63:9 7|50 96:9 8|84 38:9 9|45 5:9 10|91 50:10 1|3 36:10 2|7 1:10 3|58 68:10 4|11 25:10 5|72 50:10 6|23 90:10 7|86 18:10 8|12 40:10 9|36 91:10 10</relation>
    <relation name="R93" arity="2" nbTuples="100" semantics="soft" defaultCost="infinity">79 8:1 1|4 100:1 2|72 42:1 3|79 51:1 4|6 91:1 5|32 81:1 6|98 49:1 7|45 14:1 8|50 62:1 9|51 39:1 10|35 36:2 1|5 31:2 2|13 38:2 3|80 79:2 4|84 86:2 5|30 5:2 6|7 89:2 7|72 82:2 8|57 32:2 9|23 89:2 10|73 49:3 1|42 98:3 2|26 75:3 3|36 96:3 4|22 13:3 5|41 6:3 6|30 41:3 7|14 10:3 8|100 73:3 9|18 26:3 10|70 46:4 1|100 40:4 2|79 76:4 3|53 51:4 4|91 56:4 5|18 39:4 6|27 20:4 7|56 30:4 8|26 64:4 9|13 100:4 10|18 2:5 1|45 16:5 2|69 26:5 3|12 88:5 4|70 86:5 5|65 75:5 6|86 40:5 7|36 79:5 8|36 77:5 9|4 8:5 10|93 32:6 1|75 8:6 2|81 91:6 3|19 26:6 4|47 99:6 5|19 52:6 6|8 73:6 7|81 5:6 8|38 37:6 9|81 91:6 10|42 2:7 1|98 81:7 2|82 23:7 3|82 42:7 4|62 79:7 5|80 81:7 6|39 53:7 7|71 37:7 8|45 88:7 9|39 96:7 10|15 46:8 1|99 98:8 2|74 86:8 3|68 36:8 4|29 67:8 5|69 45:8 6|8 47:8 7|13 36:8 8|40 34:8 9|42 13:8 10|26 75:9 1|47 87:9 2|63 95:9 3|62 82:9 4|85 64:9 5|9 19:9 6|46 12:9 7|27 46:9 8|69 57:9 9|54 70:9 10|53 84:10 1|26 66:10 2|3 49:10 3|56 91:10 4|92 74:10 5|20 88:10 6|61 20:10 7|22 3:10 8|88 50:10 9|27 25:10 10</relation>
    <relation name="R94" arity="2" nbTuples="100" semantics="soft" defaultCost="infinity">1 4:1 1|43 83:1 2|78 40:1 3|49 25:1 4|5 25:1 5|67 55:1 6|79 66:1 7|53 82:1 8|95 61:1 9|80 9:1 10|70 3:2 1|74 53:2 2|62 8:2 3|37 77:2 4|74 79:2 5|33 4:2 6|36 61:2 7|55 43:2 8|29 16:2 9|60 81:2 10|67 38:3 1|88 46:3 2|3 78:3 3|82 81:3 4|7 3:3 5|31 34:3 6|77 69:3 7|9 89:3 8|12 74:3 9|23 58:3 10|98 95:4 1|29 73:4 2|3 19:4 3|47 7:4 4|82 8:4 5|99 83:4 6|46 75:4 7|54 45:4 8|34 59:4 9|81 80:4 10|56 39:5 1|50 92:5 2|78 51:5 3|80 92:5 4|28 23:5 5|29 44:5 6|53 72:5 7|62 84:5 8|41 72:5 9|33 49:5 10|94 31:6 1|73 70:6 2|3 83:6 3|83 72:6 4|9 47:6 5|85 18:6 6|24 72:6 7|9 14:6 8|29 44:6 9|30 33:6 10|36 84:7 1|57 70:7 2|83 69:7 3|13 97:7 4|98 35:7 5|81 44:7 6|28 31:7 7|2 10:7 8|58 42:7 9|28 51:7 10|35 16:8 1|43 81:8 2|52 67:8 3|64 84:8 4|15 51:8 5|53 27:8 6|75 88:8 7|25 9:8 8|25 95:8 9|73 7:8 10|36 83:9 1|84 29:9 2|13 99:9 3|97 93:9 4|96 58:9 5|47 35:9 6|56 51:9 7|6 42:9 8|54 93:9 9|42 13:9 10|28 10:10 1|75 38:10 2|14 71:10 3|60 100:10 4|98 85:10 5|27 9:10 6|58 3:10 7|53 89:10 8|26 10:10 9|53 40:10 10</relation>
    <relation name="R95" arity="2" nbTuples="100" semantics="soft" defaultCost="infinity">9 79:1 1|9 40:1 2|36 40:1 3|24 36:1 4|64 4:1 5|45 38:1 6|60 48:1 7|66 7:1 8|7 1:1 9|4 6:1 10|93 7:2 1|74 78:2 2|68 85:2 3|39 69:2 4|3 84:2 5|75 49:2 6|57 32:2 7|17 20:2 8|79 90:2 9|78 55:2 10|99 27:3 1|83 45:3 2|25 51:3 3|76 2:3 4|66 34:3 5|58 93:3 6|13 94:3 7|66 74:3 8|51 26:3 9|75 7:3 10|72 73:4 1|22 51:4 2|52 95:4 3|61 54:4 4|71 74:4 5|36 64:4 6|60 90:4 7|31 18:4 8|3 66:4 9|94 93:4 10|57 87:5 1|45 35:5 2|14 2:5 3|77 82:5 4|73 71:5 5|48 1:5 6|12 78:5 7|85 7:5 8|72 80:5 9|93 67:5 10|37 100:6 1|26 51:6 2|44 67:6 3|11 10:6 4|15 28:6 5|35 59:6 6|29 50:6 7|96 41:6 8|92 89:6 9|95 61:6 10|22 65:7 1|92 86:7 2|33 79:7 3|79 17:7 4|99 56:7 5|25 68:7 6|41 2:7 7|46 97:7 8|86 49:7 9|99 46:7 10|18 7:8 1|47 7:8 2|61 5:8 3|62 13:8 4|79 20:8 5|34 35:8 6|53 44:8 7|9 56:8 8|90 4:8 9|71 62:8 10|78 84:9 1|60 22:9 2|91 63:9 3|90 68:9 4|33 41:9 5|58 44:9 6|22 84:9 7|50 30:9 8|37 84:9 9|60 25:9 10|73 5:10 1|81 96:10 2|73 41:10 3|12 91:10 4|15 15:10 5|23 67:10 6|4 87:10 7|40 38:10 8|87 54:10 9|3 40:10 10</relation>
    <relation name="R96" arity="2" nbTuples="100" semantics="soft" defaultCost="infinity">33 87:1 1|94 62:1 2|42 54:1 3|94 83:1 4|43 48:1 5|27 28:1 6|89 46:1 7|58 37:1 8|51 19:1 9|96 21:1 10|74 19:2 1|69 88:2 2|38 39:2 3|23 90:2 4|82 6:2 5|59 41:2 6|52 12:2 7|40 75:2 8|68 47:2 9|45 80:2 10|95 87:3 1|14 79:3 2|41 26:3 3|18 13:3 4|39 36:3 5|32 13:3 6|51 6:3 7|10 31:3 8|39 78:3 9|81 56:3 10|71 5:4 1|67 22:4 2|22 100:4 3|60 71:4 4|57 80:4 5|95 26:4 6|87 51:4 7|98 94:4 8|36 11:4 9|57 23:4 10|37 24:5 1|86 84:5 2|60 13:5 3|37 88:5 4|26 54:5 5|31 88:5 6|10 6:5 7|96 54:5 8|3 86:5 9|84 75:5 10|60 31:6 1|96 65:6 2|62 1:6 3|21 33:6 4|11 85:6 5|59 14:6 6|65 1:6 7|66 30:6 8|73 12:6 9|80 100:6 10|70 85:7 1|79 3:7 2|53 83:7 3|35 48:7 4|80 78:7 5|63 100:7 6|63 42:7 7|25 60:7 8|18 89:7 9|52 99:7 10|78 2:8 1|59 19:8 2|78 4:8 3|88 95:8 4|84 19:8 5|81 51:8 6|99 56:8 7|4 100:8 8|15 93:8 9|67 97:8 10|80 9:9 1|54 15:9 2|63 41:9 3|62 91:9 4|26 60:9 5|75 73:9 6|6 69:9 7|39 14:9 8|87 53:9 9|75 53:9 10|91 37:10 1|90 74:10 2|40 31:10 3|52 3:10 4|67 71:10 5|74 52:10 6|16 2:10 7|23 49:10 8|60 92:10 9|6 84:10 10</relation>
    <relation name="R97" arity="2" nbTuples="100" semantics="soft" defaultCost="infinity">83 82:1 1|7 65:1 2|20 56:1 3|41 96:1 4|22 27:1 5|71 17:1 6|2 12:1 7|86 1:1 8|78 94:1 9|65 27:1 10|48 50:2 1|68 13:2 2|54 75:2 3|82 13:2 4|79 74:2 5|9 63:2 6|83 97:2 7|29 95:2 8|31 21:2 9|9 99:2 10|8 82:3 1|93 82:3 2|73 28:3 3|33 17:3 4|44 14:3 5|33 74:3 6|4 6:3 7|43 53:3 8|5 55:3 9|42 46:3 10|21 77:4 1|34 24:4 2|21 100:4 3|56 96:4 4|88 71:4 5|56 19:4 6|72 82:4 7|93 77:4 8|63 12:4 9|42 55:4 10|25 39:5 1|66 45:5 2|55 22:5 3|55 58:5 4|46 29:5 5|97 93:5 6|27 27:5 7|42 41:5 8|14 44:5 9|21 49:5 10|56 43:6 1|58 79:6 2|76 56:6 3|58 58:6 4|21 79:6 5|76 10:6 6|5 8:6 7|98 85:6 8|85 88:6 9|25 4:6 10|59 17:7 1|31 99:7 2|78 40:7 3|4 87:7 4|50 64:7 5|90 33:7 6|15 6:7 7|64 4:7 8|67 87:7 9|26 18:7 10|92 88:8 1|71 74:8 2|22 93:8 3|14 51:8 4|55 15:8 5|70 49:8 6|5 67:8 7|49 36:8 8|17 93:8 9|32 90:8 10|65 36:9 1|2 5:9 2|91 100:9 3|45 38:9 4|64 18:9 5|35 20:9 6|53 35:9 7|82 4:9 8|58 65:9 9|97 4:9 10|43 80:10 1|54 51:10 2|10 76:10 3|36 49:10 4|93 27:10 5|43 11:10 6|40 50:10 7|29 7:10 8|8 84:10 9|56 68:10 10</relation>
    <relation name="R98" arity="2" nbTuples="100" semantics="soft" defaultCost="infinity">59 89:1 1|89 60:1 2|67 62:1 3|58 12:1 4|49 84:1 5|5 24:1 6|13 97:1 7|71 18:1 8|89 40:1 9|39 32:1 10|33 70:2 1|42 39:2 2|26 15:2 3|67 94:2 4|64 24:2 5|28 90:2 6|48 94:2 7|52 52:2 8|74 96:2 9|39 75:2 10|24 18:3 1|75 55:3 2|100 10:3 3|45 78:3 4|86 24:3 5|72 23:3 6|40 88:3 7|34 24:3 8|92 89:3 9|49 91:3 10|36 94:4 1|86 86:4 2|89 68:4 3|71 43:4 4|94 11:4 5|78 77:4 6|62 78:4 7|45 72:4 8|26 9:4 9|60 69:4 10|42 60:5 1|49 33:5 2|9 62:5 3|59 25:5 4|3 31:5 5|82 70:5 6|3 13:5 7|89 33:5 8|82 95:5 9|19 41:5 10|62 17:6 1|90 73:6 2|87 87:6 3|7 71:6 4|42 78:6 5|17 67:6 6|90 68:6 7|44 88:6 8|81 82:6 9|49 91:6 10|17 77:7 1|12 56:7 2|3 97:7 3|97 39:7 4|71 42:7 5|64 86:7 6|89 70:7 7|24 77:7 8|71 73:7 9|83 88:7 10|92 60:8 1|9 25:8 2|71 1:8 3|69 8:8 4|6 81:8 5|18 56:8 6|6 47:8 7|11 57:8 8|8 41:8 9|63 98:8 10|80 20:9 1|64 28:9 2|42 13:9 3|60 78:9 4|76 79:9 5|25 42:9 6|3 55:9 7|28 48:9 8|78 23:9 9|82 3:9 10|46 76:10 1|70 71:10 2|12 71:10 3|91 21:10 4|28 27:10 5|49 73:10 6|64 66:10 7|87 41:10 8|54 36:10 9|34 78:10 10</relation>
    <relation name="R99" arity="2" nbTuples="100" semantics="soft" defaultCost="infinity">16 10:1 1|39 2:1 2|97 34:1 3|91 86:1 4|24 100:1 5|22 96:1 6|91 52:1 7|34 55:1 8|17 43:1 9|44 9:1 10|35 54:2 1|67 5:2 2|91 57:2 3|55 59:2 4|62 63:2 5|84 56:2 6|42 94:2 7|41 77:2 8|38 89:2 9|97 54:2 10|36 25:3 1|63 74:3 2|9 54:3 3|25 69:3 4|43 97:3 5|2 8:3 6|21 95:3 7|48 46:3 8|51 40:3 9|16 40:3 10|57 69:4 1|23 55:4 2|51 73:4 3|29 36:4 4|87 93:4 5|5 80:4 6|71 64:4 7|98 58:4 8|16 16:4 9|28 21:4 10|76 15:5 1|27 54:5 2|70 78:5 3|29 16:5 4|81 92:5 5|33 46:5 6|77 11:5 7|36 3:5 8|32 23:5 9|84 49:5 10|3 5:6 1|37 72:6 2|61 29:6 3|44 4:6 4|70 13:6 5|9 89:6 6|17 50:6 7|26 93:6 8|65 92:6 9|74 87:6 10|23 7:7 1|12 57:7 2|8 98:7 3|4 45:7 4|16 91:7 5|96 55:7 6|49 80:7 7|8 16:7 8|79 72:7 9|78 28:7 10|95 32:8 1|53 77:8 2|54 83:8 3|88 56:8 4|10 19:8 5|13 89:8 6|5 3:8 7|38 9:8 8|23 72:8 9|53 9:8 10|73 59:9 1|17 53:9 2|35 14:9 3|80 96:9 4|35 11:9 5|88 51:9 6|27 74:9 7|18 88:9 8|64 99:9 9|46 64:9 10|89 90:10 1|9 45:10 2|48 60:10 3|51 52:10 4|37 24:10 5|25 99:10 6|18 41:10 7|36 20:10 8|86 19:10 9|40 39:10 10</relation>
    <relation name="R100" arity="2" nbTuples="100" semantics="soft" defaultCost="infinity">91 75:1 1|61 73:1 2|83 79:1 3|27 26:1 4|34 92:1 5|67 62:1 6|38 68:1 7|51 28:1 8|92 74:1 9|36 39:1 10|95 32:2 1|72 4:2 2|48 93:2 3|77 56:2 4|27 9:2 5|5 83:2 6|7 76:2 7|89 75:2 8|60 78:2 9|73 25:2 10|14 90:3 1|67 68:3 2|51 50:3 3|66 43:3 4|57 45:3 5|47 32:3 6|75 21:3 7|88 39:3 8|8 55:3 9|29 45:3 10|1 25:4 1|52 79:4 2|5 5:4 3|98 38:4 4|53 64:4 5|58 100:4 6|88 13:4 7|44 58:4 8|5 4:4 9|67 38:4 10|19 88:5 1|48 44:5 2|27 53:5 3|49 12:5 4|72 20:5 5|93 53:5 6|7 73:5 7|69 4:5 8|68 57:5 9|8 95:5 10|6 96:6 1|51 22:6 2|75 47:6 3|47 67:6 4|13 21:6 5|14 33:6 6|18 62:6 7|86 97:6 8|29 38:6 9|87 8:6 10|60 19:7 1|63 44:7 2|68 99:7 3|37 11:7 4|52 73:7 5|14 4:7 6|76 20:7 7|73 20:7 8|54 51:7 9|63 21:7 10|4 97:8 1|9 80:8 2|89 36:8 3|80 7:8 4|71 75:8 5|91 8:8 6|73 43:8 7|21 19:8 8|17 80:8 9|32 96:8 10|32 18:9 1|94 44:9 2|38 24:9 3|10 9:9 4|12 79:9 5|28 92:9 6|21 43:9 7|10 47:9 8|15 69:9 9|49 99:9 10|62 8:10 1|26 24:10 2|51 77:10 3|67 88:10 4|16 39:10 5|56 99:10 6|72 73:10 7|39 41:10 8|97 10:10 9|46 42:10 10</relation>
    <relation name="R101" arity="2" nbTuples="100" semantics="soft" defaultCost="infinity">18 42:1 1|68 74:1 2|51 11:1 3|75 21:1 4|11 21:1 5|49 38:1 6|69 21:1 7|85 66:1 8|67 74:1 9|69 60:1 10|93 98:2 1|87 19:2 2|13 61:2 3|13 15:2 4|42 94:2 5|21 83:2 6|24 79:2 7|60 94:2 8|80 54:2 9|25 49:2 10|27 86:3 1|46 93:3 2|70 44:3 3|55 31:3 4|34 36:3 5|36 59:3 6|5 37:3 7|65 59:3 8|96 89:3 9|34 57:3 10|13 33:4 1|24 14:4 2|87 63:4 3|23 36:4 4|64 6:4 5|41 89:4 6|78 54:4 7|11 23:4 8|41 98:4 9|24 16:4 10|42 39:5 1|24 70:5 2|36 94:5 3|88 3:5 4|1 24:5 5|81 23:5 6|98 73:5 7|93 58:5 8|22 29:5 9|30 100:5 10|37 89:6 1|73 94:6 2|3 95:6 3|38 88:6 4|61 48:6 5|94 57:6 6|21 66:6 7|57 1:6 8|2 84:6 9|47 5:6 10|19 91:7 1|24 59:7 2|54 24:7 3|59 30:7 4|72 29:7 5|46 78:7 6|37 43:7 7|90 24:7 8|44 67:7 9|90 84:7 10|53 1:8 1|37 95:8 2|28 80:8 3|83 80:8 4|99 37:8 5|77 10:8 6|43 90:8 7|87 50:8 8|54 65:8 9|2 19:8 10|9 6:9 1|93 63:9 2|56 85:9 3|38 74:9 4|47 50:9 5|68 4:9 6|33 11:9 7|62 63:9 8|58 8:9 9|44 71:9 10|62 74:10 1|37 3:10 2|84 47:10 3|21 96:10 4|58 60:10 5|35 81:10 6|61 100:10 7|35 75:10 8|21 86:10 9|39 35:10 10</relation>
    <relation name="R102" arity="2" nbTuples="100" semantics="soft" defaultCost="infinity">1 8:1 1|5 26:1 2|2 18:1 3|17 2:1 4|81 60:1 5|82 16:1 6|60 96:1 7|13 76:1 8|20 84:1 9|22 6:1 10|8 18:2 1|19 74:2 2|56 78:2 3|95 17:2 4|94 83:2 5|3 75:2 6|87 72:2 7|89 22:2 8|51 14:2 9|7 97:2 10|5 70:3 1|60 99:3 2|6 7:3 3|48 27:3 4|56 18:3 5|54 22:3 6|52 60:3 7|94 6:3 8|3 83:3 9|93 57:3 10|2 5:4 1|70 49:4 2|61 49:4 3|2 94:4 4|93 29:4 5|46 47:4 6|61 61:4 7|18 46:4 8|1 52:4 9|99 76:4 10|25 80:5 1|11 73:5 2|85 25:5 3|40 10:5 4|82 15:5 5|7 30:5 6|86 33:5 7|78 30:5 8|60 57:5 9|95 38:5 10|27 39:6 1|29 48:6 2|15 37:6 3|46 35:6 4|96 91:6 5|7 12:6 6|1 66:6 7|97 42:6 8|26 90:6 9|65 50:6 10|80 33:7 1|63 68:7 2|80 80:7 3|54 67:7 4|31 85:7 5|77 26:7 6|14 11:7 7|28 10:7 8|6 95:7 9|84 40:7 10|85 93:8 1|12 66:8 2|42 4:8 3|35 68:8 4|12 25:8 5|11 44:8 6|30 86:8 7|49 56:8 8|15 97:8 9|29 69:8 10|87 77:9 1|41 19:9 2|96 62:9 3|15 98:9 4|8 71:9 5|52 2:9 6|18 48:9 7|74 3:9 8|64 55:9 9|98 69:9 10|17 66:10 1|94 16:10 2|91 61:10 3|50 11:10 4|45 5:10 5|82 14:10 6|91 42:10 7|5 3:10 8|18 45:10 9|13 91:10 10</relation>
    <relation name="R103" arity="2" nbTuples="100" semantics="soft" defaultCost="infinity">14 1:1 1|94 18:1 2|39 21:1 3|31 45:1 4|24 34:1 5|65 89:1 6|1 12:1 7|59 75:1 8|46 66:1 9|18 89:1 10|97 50:2 1|4 79:2 2|54 86:2 3|82 50:2 4|96 64:2 5|63 76:2 6|53 14:2 7|62 56:2 8|55 13:2 9|76 13:2 10|48 56:3 1|6 74:3 2|80 56:3 3|70 14:3 4|25 32:3 5|53 9:3 6|54 87:3 7|91 98:3 8|74 76:3 9|73 4:3 10|96 12:4 1|27 61:4 2|20 48:4 3|10 3:4 4|24 56:4 5|63 2:4 6|68 8:4 7|85 69:4 8|23 31:4 9|18 40:4 10|58 39:5 1|20 16:5 2|53 83:5 3|62 48:5 4|85 20:5 5|90 92:5 6|45 31:5 7|9 12:5 8|44 91:5 9|25 29:5 10|70 38:6 1|33 72:6 2|92 48:6 3|98 42:6 4|73 86:6 5|55 20:6 6|44 71:6 7|89 54:6 8|14 53:6 9|96 55:6 10|43 79:7 1|100 61:7 2|63 2:7 3|2 20:7 4|73 44:7 5|74 79:7 6|22 37:7 7|72 73:7 8|98 23:7 9|25 33:7 10|91 86:8 1|57 65:8 2|54 96:8 3|94 72:8 4|93 10:8 5|3 26:8 6|26 1:8 7|92 35:8 8|22 56:8 9|60 88:8 10|82 14:9 1|81 91:9 2|81 99:9 3|87 85:9 4|49 21:9 5|12 25:9 6|31 39:9 7|9 25:9 8|55 65:9 9|25 58:9 10|58 53:10 1|13 10:10 2|70 80:10 3|74 8:10 4|29 14:10 5|99 46:10 6|16 31:10 7|30 39:10 8|7 25:10 9|10 93:10 10</relation>
    <relation name="R104" arity="2" nbTuples="100" semantics="soft" defaultCost="infinity">40 40:1 1|84 47:1 2|32 42:1 3|12 20:1 4|58 46:1 5|41 88:1 6|91 68:1 7|93 75:1 8|19 40:1 9|92 49:1 10|37 45:2 1|16 90:2 2|47 86:2 3|89 98:2 4|38 95:2 5|29 79:2 6|63 83:2 7|69 93:2 8|44 62:2 9|21 89:2 10|95 69:3 1|6 12:3 2|18 62:3 3|90 23:3 4|11 48:3 5|74 40:3 6|79 59:3 7|40 49:3 8|62 97:3 9|60 41:3 10|27 8:4 1|40 47:4 2|2 86:4 3|63 74:4 4|70 28:4 5|7 69:4 6|12 13:4 7|55 51:4 8|61 19:4 9|96 19:4 10|81 43:5 1|100 37:5 2|21 17:5 3|3 68:5 4|79 1:5 5|56 48:5 6|7 52:5 7|28 62:5 8|48 59:5 9|5 89:5 10|38 65:6 1|38 95:6 2|3 3:6 3|80 34:6 4|12 81:6 5|37 49:6 6|90 99:6 7|98 58:6 8|53 67:6 9|38 28:6 10|76 71:7 1|4 59:7 2|81 1:7 3|68 26:7 4|49 60:7 5|90 25:7 6|100 38:7 7|91 27:7 8|50 41:7 9|47 49:7 10|40 56:8 1|97 4:8 2|84 8:8 3|62 91:8 4|93 10:8 5|100 81:8 6|59 51:8 7|67 32:8 8|39 29:8 9|58 72:8 10|68 93:9 1|97 81:9 2|51 29:9 3|88 1:9 4|4 60:9 5|29 25:9 6|16 46:9 7|50 86:9 8|71 92:9 9|96 31:9 10|24 86:10 1|18 17:10 2|47 30:10 3|96 40:10 4|97 55:10 5|70 81:10 6|85 31:10 7|49 14:10 8|73 39:10 9|58 9:10 10</relation>
    <relation name="R105" arity="2" nbTuples="100" semantics="soft" defaultCost="infinity">79 100:1 1|76 34:1 2|64 7:1 3|35 45:1 4|31 35:1 5|87 43:1 6|47 83:1 7|64 53:1 8|83 25:1 9|7 87:1 10|58 15:2 1|29 31:2 2|10 58:2 3|93 15:2 4|10 7:2 5|15 96:2 6|81 11:2 7|97 22:2 8|43 25:2 9|41 31:2 10|40 41:3 1|94 43:3 2|72 84:3 3|53 44:3 4|72 3:3 5|84 51:3 6|10 52:3 7|20 70:3 8|29 47:3 9|8 8:3 10|65 68:4 1|79 88:4 2|54 84:4 3|76 65:4 4|45 32:4 5|27 82:4 6|34 24:4 7|75 16:4 8|23 19:4 9|63 28:4 10|42 17:5 1|98 51:5 2|32 39:5 3|12 2:5 4|69 52:5 5|39 71:5 6|14 23:5 7|1 48:5 8|58 1:5 9|14 49:5 10|24 25:6 1|65 30:6 2|82 11:6 3|24 47:6 4|69 58:6 5|87 84:6 6|31 73:6 7|66 38:6 8|41 16:6 9|17 18:6 10|93 33:7 1|49 85:7 2|61 41:7 3|31 44:7 4|62 17:7 5|85 70:7 6|49 33:7 7|2 33:7 8|96 81:7 9|45 83:7 10|89 25:8 1|1 23:8 2|99 23:8 3|20 15:8 4|54 68:8 5|67 35:8 6|19 3:8 7|8 11:8 8|5 83:8 9|99 61:8 10|75 58:9 1|31 71:9 2|82 92:9 3|53 35:9 4|59 23:9 5|49 20:9 6|50 32:9 7|65 6:9 8|65 79:9 9|12 76:9 10|76 11:10 1|16 68:10 2|61 98:10 3|93 82:10 4|34 53:10 5|24 18:10 6|93 56:10 7|71 91:10 8|77 54:10 9|21 46:10 10</relation>
    <relation name="R106" arity="2" nbTuples="100" semantics="soft" defaultCost="infinity">82 19:1 1|65 14:1 2|19 44:1 3|45 77:1 4|68 51:1 5|39 77:1 6|19 14:1 7|74 26:1 8|97 76:1 9|26 36:1 10|52 72:2 1|56 28:2 2|70 95:2 3|43 48:2 4|12 17:2 5|33 54:2 6|86 58:2 7|96 16:2 8|96 63:2 9|62 33:2 10|56 19:3 1|95 24:3 2|40 45:3 3|54 32:3 4|66 36:3 5|29 53:3 6|19 80:3 7|27 67:3 8|23 94:3 9|63 44:3 10|39 83:4 1|12 54:4 2|5 64:4 3|77 34:4 4|71 47:4 5|59 9:4 6|94 19:4 7|43 94:4 8|4 34:4 9|59 68:4 10|80 70:5 1|3 38:5 2|26 59:5 3|46 83:5 4|52 11:5 5|18 90:5 6|62 39:5 7|63 8:5 8|16 62:5 9|80 18:5 10|11 41:6 1|8 94:6 2|3 58:6 3|20 75:6 4|78 74:6 5|79 46:6 6|70 29:6 7|43 16:6 8|92 85:6 9|100 15:6 10|91 64:7 1|76 68:7 2|37 60:7 3|95 26:7 4|97 56:7 5|27 72:7 6|64 44:7 7|24 69:7 8|25 58:7 9|61 35:7 10|44 34:8 1|23 4:8 2|57 25:8 3|60 55:8 4|81 2:8 5|96 53:8 6|82 96:8 7|27 5:8 8|5 45:8 9|58 77:8 10|9 44:9 1|37 90:9 2|98 95:9 3|20 72:9 4|4 23:9 5|50 12:9 6|36 7:9 7|75 24:9 8|41 51:9 9|47 14:9 10|52 20:10 1|19 7:10 2|75 40:10 3|43 81:10 4|39 72:10 5|11 21:10 6|94 50:10 7|93 17:10 8|56 85:10 9|73 89:10 10</relation>
    <relation name="R107" arity="2" nbTuples="100" semantics="soft" defaultCost="infinity">100 22:1 1|96 35:1 2|11 74:1 3|69 81:1 4|18 26:1 5|55 19:1 6|29 46:1 7|15 15:1 8|51 34:1 9|71 56:1 10|24 78:2 1|15 63:2 2|16 85:2 3|44 34:2 4|41 96:2 5|28 64:2 6|27 13:2 7|33 61:2 8|33 4:2 9|96 8:2 10|29 72:3 1|5 61:3 2|96 29:3 3|5 63:3 4|73 41:3 5|40 29:3 6|59 65:3 7|48 42:3 8|7 26:3 9|14 70:3 10|24 61:4 1|15 42:4 2|16 80:4 3|50 48:4 4|93 68:4 5|31 100:4 6|22 4:4 7|15 16:4 8|19 34:4 9|19 44:4 10|59 6:5 1|7 13:5 2|84 35:5 3|47 34:5 4|56 35:5 5|55 38:5 6|78 57:5 7|2 30:5 8|96 99:5 9|36 42:5 10|44 85:6 1|90 25:6 2|48 58:6 3|62 98:6 4|94 49:6 5|54 28:6 6|81 35:6 7|14 44:6 8|34 41:6 9|74 87:6 10|7 84:7 1|14 97:7 2|40 11:7 3|64 88:7 4|14 30:7 5|58 100:7 6|70 90:7 7|3 76:7 8|80 36:7 9|61 32:7 10|15 2:8 1|63 70:8 2|91 94:8 3|81 6:8 4|13 73:8 5|8 81:8 6|95 22:8 7|27 35:8 8|86 42:8 9|83 45:8 10|64 29:9 1|65 25:9 2|75 28:9 3|27 37:9 4|53 78:9 5|72 49:9 6|74 17:9 7|63 31:9 8|68 41:9 9|14 92:9 10|3 62:10 1|61 6:10 2|98 53:10 3|38 83:10 4|51 21:10 5|69 33:10 6|55 94:10 7|10 41:10 8|95 75:10 9|65 83:10 10</relation>
    <relation name="R108" arity="2" nbTuples="100" semantics="soft" defaultCost="infinity">34 57:1 1|37 12:1 2|78 87:1 3|69 31:1 4|95 79:1 5|50 79:1 6|82 12:1 7|19 73:1 8|20 51:1 9|45 51:1 10|52 62:2 1|10 57:2 2|93 28:2 3|1 80:2 4|42 77:2 5|29 95:2 6|15 5:2 7|28 67:2 8|97 73:2 9|58 30:2 10|58 34:3 1|16 33:3 2|86 57:3 3|12 48:3 4|97 91:3 5|70 85:3 6|56 30:3 7|41 79:3 8|96 27:3 9|80 1:3 10|68 23:4 1|13 12:4 2|31 55:4 3|39 11:4 4|36 29:4 5|50 23:4 6|65 54:4 7|17 42:4 8|79 39:4 9|100 8:4 10|23 10:5 1|53 59:5 2|55 84:5 3|46 36:5 4|31 3:5 5|21 33:5 6|53 39:5 7|98 94:5 8|4 17:5 9|87 95:5 10|32 57:6 1|23 72:6 2|4 44:6 3|52 66:6 4|60 20:6 5|94 22:6 6|12 90:6 7|71 82:6 8|84 33:6 9|78 78:6 10|73 16:7 1|57 41:7 2|20 3:7 3|84 23:7 4|8 75:7 5|44 46:7 6|71 75:7 7|42 56:7 8|11 16:7 9|53 24:7 10|90 8:8 1|95 64:8 2|74 70:8 3|83 36:8 4|45 30:8 5|9 29:8 6|93 47:8 7|32 18:8 8|79 94:8 9|42 22:8 10|64 7:9 1|98 14:9 2|40 21:9 3|28 45:9 4|72 66:9 5|42 89:9 6|40 17:9 7|63 41:9 8|22 78:9 9|100 34:9 10|73 81:10 1|100 84:10 2|72 85:10 3|73 4:10 4|85 55:10 5|91 100:10 6|60 29:10 7|33 49:10 8|92 79:10 9|33 7:10 10</relation>
    <relation name="R109" arity="2" nbTuples="100" semantics="soft" defaultCost="infinity">45 79:1 1|27 27:1 2|75 46:1 3|4 56:1 4|3 91:1 5|80 11:1 6|17 84:1 7|100 12:1 8|35 42:1 9|96 28:1 10|37 93:2 1|5 19:2 2|91 76:2 3|34 97:2 4|47 25:2 5|58 28:2 6|12 55:2 7|14 47:2 8|53 87:2 9|91 85:2 10|52 21:3 1|46 30:3 2|48 89:3 3|69 8:3 4|14 98:3 5|28 74:3 6|82 93:3 7|42 98:3 8|28 91:3 9|25 24:3 10|11 8:4 1|85 71:4 2|53 68:4 3|39 81:4 4|50 55:4 5|5 89:4 6|75 23:4 7|33 22:4 8|94 91:4 9|28 44:4 10|36 60:5 1|59 73:5 2|67 64:5 3|96 25:5 4|12 48:5 5|19 65:5 6|24 44:5 7|38 46:5 8|43 36:5 9|39 89:5 10|19 45:6 1|98 45:6 2|52 31:6 3|54 45:6 4|98 36:6 5|25 70:6 6|30 61:6 7|19 23:6 8|93 8:6 9|76 5:6 10|72 2:7 1|4 96:7 2|29 46:7 3|70 16:7 4|78 31:7 5|38 92:7 6|61 14:7 7|88 6:7 8|70 13:7 9|100 68:7 10|1 63:8 1|41 19:8 2|71 68:8 3|77 28:8 4|11 12:8 5|14 34:8 6|65 61:8 7|51 35:8 8|68 70:8 9|67 23:8 10|25 3:9 1|59 20:9 2|31 87:9 3|75 82:9 4|77 61:9 5|54 88:9 6|54 67:9 7|8 53:9 8|38 27:9 9|70 68:9 10|37 72:10 1|87 88:10 2|49 79:10 3|44 64:10 4|6 93:10 5|92 37:10 6|95 35:10 7|61 98:10 8|64 86:10 9|82 48:10 10</relation>
    <relation name="R110" arity="2" nbTuples="100" semantics="soft" defaultCost="infinity">61 100:1 1|40 59:1 2|47 82:1 3|56 21:1 4|98 29:1 5|50 89:1 6|89 28:1 7|78 49:1 8|73 80:1 9|37 77:1 10|75 13:2 1|39 36:2 2|42 23:2 3|9 50:2 4|28 91:2 5|19 78:2 6|62 18:2 7|89 60:2 8|70 100:2 9|88 54:2 10|23 99:3 1|61 22:3 2|54 42:3 3|51 48:3 4|95 8:3 5|39 57:3 6|45 73:3 7|19 5:3 8|90 74:3 9|53 26:3 10|1 17:4 1|80 3:4 2|93 28:4 3|38 75:4 4|99 2:4 5|80 76:4 6|25 10:4 7|42 26:4 8|79 85:4 9|57 36:4 10|26 95:5 1|17 68:5 2|22 10:5 3|75 66:5 4|77 39:5 5|52 56:5 6|76 22:5 7|53 91:5 8|3 56:5 9|45 7:5 10|99 26:6 1|97 41:6 2|15 30:6 3|51 51:6 4|81 60:6 5|60 76:6 6|97 58:6 7|33 86:6 8|66 33:6 9|10 26:6 10|37 67:7 1|1 36:7 2|83 40:7 3|69 59:7 4|56 43:7 5|36 14:7 6|63 52:7 7|46 3:7 8|96 80:7 9|16 35:7 10|94 44:8 1|94 71:8 2|55 24:8 3|95 42:8 4|41 21:8 5|52 55:8 6|92 77:8 7|3 27:8 8|48 34:8 9|61 3:8 10|35 87:9 1|74 70:9 2|69 14:9 3|49 1:9 4|68 31:9 5|11 20:9 6|27 59:9 7|42 3:9 8|77 74:9 9|44 97:9 10|85 49:10 1|40 89:10 2|80 68:10 3|55 85:10 4|63 80:10 5|60 59:10 6|72 97:10 7|56 48:10 8|62 39:10 9|37 74:10 10</relation>
    <relation name="R111" arity="2" nbTuples="100" semantics="soft" defaultCost="infinity">69 15:1 1|58 93:1 2|61 61:1 3|37 3:1 4|16 19:1 5|62 42:1 6|4 37:1 7|30 54:1 8|4 42:1 9|60 19:1 10|98 72:2 1|11 81:2 2|7 80:2 3|29 38:2 4|65 11:2 5|76 98:2 6|34 69:2 7|51 53:2 8|56 65:2 9|96 52:2 10|67 90:3 1|98 22:3 2|96 26:3 3|34 21:3 4|6 63:3 5|66 69:3 6|18 56:3 7|14 54:3 8|65 51:3 9|36 75:3 10|12 54:4 1|15 57:4 2|87 100:4 3|7 7:4 4|98 84:4 5|67 96:4 6|62 66:4 7|31 80:4 8|95 81:4 9|79 80:4 10|66 27:5 1|29 11:5 2|42 79:5 3|88 23:5 4|63 66:5 5|86 6:5 6|6 50:5 7|53 23:5 8|47 75:5 9|46 83:5 10|60 100:6 1|17 95:6 2|88 22:6 3|50 35:6 4|43 7:6 5|91 42:6 6|26 75:6 7|4 87:6 8|22 82:6 9|68 54:6 10|42 82:7 1|50 72:7 2|3 72:7 3|47 78:7 4|66 36:7 5|84 74:7 6|93 59:7 7|26 92:7 8|26 93:7 9|61 81:7 10|88 11:8 1|8 67:8 2|42 13:8 3|55 57:8 4|37 95:8 5|17 14:8 6|21 41:8 7|77 22:8 8|21 49:8 9|25 48:8 10|95 43:9 1|67 5:9 2|42 86:9 3|24 6:9 4|26 79:9 5|18 7:9 6|3 69:9 7|12 14:9 8|54 70:9 9|95 85:9 10|30 75:10 1|70 83:10 2|75 80:10 3|41 49:10 4|75 55:10 5|39 69:10 6|66 38:10 7|16 26:10 8|84 34:10 9|42 57:10 10</relation>
    <relation name="R112" arity="2" nbTuples="100" semantics="soft" defaultCost="infinity">94 64:1 1|84 46:1 2|31 27:1 3|93 21:1 4|89 74:1 5|48 36:1 6|54 61:1 7|97 81:1 8|46 66:1 9|12 46:1 10|31 16:2 1|37 79:2 2|5 36:2 3|7 29:2 4|92 47:2 5|90 9:2 6|14 64:2 7|8 51:2 8|61 30:2 9|31 100:2 10|83 56:3 1|40 14:3 2|54 53:3 3|99 32:3 4|71 54:3 5|48 1:3 6|97 56:3 7|58 25:3 8|70 41:3 9|69 91:3 10|31 60:4 1|63 39:4 2|89 94:4 3|36 94:4 4|18 67:4 5|7 70:4 6|32 78:4 7|11 9:4 8|63 24:4 9|22 43:4 10|35 75:5 1|16 98:5 2|23 52:5 3|59 10:5 4|14 88:5 5|11 37:5 6|65 12:5 7|68 35:5 8|9 74:5 9|42 86:5 10|90 51:6 1|39 9:6 2|64 87:6 3|52 83:6 4|39 43:6 5|98 12:6 6|58 38:6 7|35 62:6 8|44 25:6 9|61 52:6 10|66 4:7 1|74 39:7 2|3 96:7 3|80 17:7 4|44 42:7 5|85 26:7 6|70 16:7 7|44 23:7 8|41 93:7 9|71 71:7 10|6 39:8 1|15 64:8 2|91 74:8 3|49 14:8 4|31 53:8 5|21 76:8 6|52 6:8 7|3 29:8 8|59 20:8 9|20 78:8 10|66 7:9 1|90 80:9 2|29 43:9 3|18 58:9 4|82 69:9 5|78 11:9 6|43 78:9 7|3 6:9 8|58 89:9 9|17 59:9 10|78 7:10 1|28 26:10 2|22 10:10 3|53 41:10 4|47 10:10 5|58 58:10 6|85 19:10 7|57 71:10 8|13 8:10 9|51 16:10 10</relation>
    <relation name="R113" arity="2" nbTuples="100" semantics="soft" defaultCost="infinity">13 86:1 1|4 2:1 2|77 71:1 3|54 11:1 4|100 49:1 5|36 98:1 6|11 15:1 7|32 5:1 8|18 76:1 9|13 81:1 10|92 22:2 1|45 40:2 2|23 65:2 3|92 10:2 4|60 62:2 5|62 18:2 6|40 60:2 7|31 79:2 8|16 6:2 9|66 24:2 10|67 93:3 1|88 62:3 2|22 48:3 3|84 40:3 4|62 71:3 5|54 19:3 6|73 86:3 7|63 68:3 8|4 91:3 9|66 40:3 10|54 26:4 1|55 70:4 2|49 33:4 3|65 23:4 4|100 1:4 5|1 100:4 6|14 63:4 7|1 76:4 8|25 35:4 9|15 71:4 10|61 63:5 1|8 100:5 2|85 82:5 3|7 93:5 4|73 52:5 5|92 12:5 6|87 20:5 7|11 71:5 8|31 75:5 9|15 86:5 10|77 90:6 1|88 55:6 2|35 67:6 3|53 41:6 4|43 98:6 5|30 63:6 6|51 33:6 7|68 98:6 8|29 23:6 9|89 44:6 10|40 81:7 1|40 83:7 2|63 9:7 3|91 40:7 4|29 13:7 5|15 49:7 6|8 26:7 7|28 54:7 8|22 63:7 9|86 48:7 10|13 16:8 1|33 48:8 2|53 17:8 3|16 72:8 4|32 83:8 5|64 24:8 6|47 86:8 7|62 37:8 8|14 84:8 9|76 64:8 10|17 86:9 1|55 100:9 2|91 13:9 3|45 19:9 4|40 65:9 5|52 15:9 6|24 13:9 7|73 88:9 8|65 74:9 9|70 64:9 10|80 38:10 1|89 30:10 2|58 72:10 3|53 37:10 4|49 54:10 5|27 76:10 6|95 20:10 7|50 40:10 8|18 64:10 9|47 57:10 10</relation>
    <relation name="R114" arity="2" nbTuples="100" semantics="soft" defaultCost="infinity">37 82:1 1|85 44:1 2|73 69:1 3|17 65:1 4|71 74:1 5|60 16:1 6|87 31:1 7|96 97:1 8|86 92:1 9|32 98:1 10|23 80:2 1|69 57:2 2|12 31:2 3|24 12:2 4|49 79:2 5|18 22:2 6|70 76:2 7|90 9:2 8|48 60:2 9|49 91:2 10|77 13:3 1|35 11:3 2|85 73:3 3|2 69:3 4|25 12:3 5|49 84:3 6|36 18:3 7|100 65:3 8|23 58:3 9|28 55:3 10|15 56:4 1|37 100:4 2|66 44:4 3|71 71:4 4|40 18:4 5|93 54:4 6|75 58:4 7|81 42:4 8|36 55:4 9|32 96:4 10|27 14:5 1|18 32:5 2|52 97:5 3|29 82:5 4|55 10:5 5|73 88:5 6|45 17:5 7|17 11:5 8|97 31:5 9|66 6:5 10|74 19:6 1|57 78:6 2|28 9:6 3|76 100:6 4|76 96:6 5|78 54:6 6|88 14:6 7|72 1:6 8|45 21:6 9|35 93:6 10|10 51:7 1|99 7:7 2|22 70:7 3|73 45:7 4|92 63:7 5|24 74:7 6|66 99:7 7|11 10:7 8|84 89:7 9|66 97:7 10|77 11:8 1|77 88:8 2|74 12:8 3|48 45:8 4|73 89:8 5|52 91:8 6|89 95:8 7|57 23:8 8|56 85:8 9|13 21:8 10|60 6:9 1|97 98:9 2|13 86:9 3|82 40:9 4|10 65:9 5|66 6:9 6|38 4:9 7|12 85:9 8|56 62:9 9|94 12:9 10|70 51:10 1|79 96:10 2|42 42:10 3|30 12:10 4|87 4:10 5|55 68:10 6|53 51:10 7|60 82:10 8|94 67:10 9|76 36:10 10</relation>
    <relation name="R115" arity="2" nbTuples="100" semantics="soft" defaultCost="infinity">57 82:1 1|82 26:1 2|98 86:1 3|45 68:1 4|82 69:1 5|96 69:1 6|71 78:1 7|17 14:1 8|41 27:1 9|64 95:1 10|16 71:2 1|66 33:2 2|40 24:2 3|52 41:2 4|9 75:2 5|27 9:2 6|42 33:2 7|68 77:2 8|82 24:2 9|67 18:2 10|71 13:3 1|43 46:3 2|56 66:3 3|28 10:3 4|79 99:3 5|37 46:3 6|54 89:3 7|33 17:3 8|18 18:3 9|54 66:3 10|36 98:4 1|70 4:4 2|66 49:4 3|97 17:4 4|56 1:4 5|82 18:4 6|29 92:4 7|2 15:4 8|22 59:4 9|18 10:4 10|98 24:5 1|44 18:5 2|100 100:5 3|50 28:5 4|38 57:5 5|76 9:5 6|16 24:5 7|39 9:5 8|48 15:5 9|63 83:5 10|28 20:6 1|5 22:6 2|93 99:6 3|31 85:6 4|78 98:6 5|53 27:6 6|32 14:6 7|11 98:6 8|44 93:6 9|39 66:6 10|65 76:7 1|78 92:7 2|57 93:7 3|87 2:7 4|83 8:7 5|11 60:7 6|54 14:7 7|96 56:7 8|100 15:7 9|7 26:7 10|69 99:8 1|88 16:8 2|87 81:8 3|34 91:8 4|96 33:8 5|85 34:8 6|55 32:8 7|18 45:8 8|76 95:8 9|37 9:8 10|36 67:9 1|81 71:9 2|83 96:9 3|13 30:9 4|76 32:9 5|84 19:9 6|19 53:9 7|31 48:9 8|38 11:9 9|44 20:9 10|34 20:10 1|11 66:10 2|62 40:10 3|19 68:10 4|48 78:10 5|55 93:10 6|48 80:10 7|88 98:10 8|20 23:10 9|87 92:10 10</relation>
    <relation name="R116" arity="2" nbTuples="100" semantics="soft" defaultCost="infinity">61 3:1 1|77 29:1 2|3 47:1 3|27 9:1 4|53 74:1 5|92 59:1 6|88 71:1 7|62 87:1 8|68 31:1 9|62 15:1 10|97 82:2 1|43 74:2 2|77 2:2 3|22 19:2 4|15 95:2 5|33 91:2 6|45 8:2 7|67 2:2 8|46 18:2 9|71 34:2 10|43 46:3 1|63 83:3 2|34 21:3 3|26 98:3 4|40 36:3 5|12 6:3 6|3 10:3 7|67 62:3 8|55 94:3 9|76 80:3 10|82 68:4 1|72 79:4 2|40 57:4 3|33 90:4 4|40 29:4 5|37 52:4 6|35 65:4 7|18 57:4 8|31 60:4 9|73 79:4 10|10 98:5 1|54 62:5 2|33 7:5 3|4 23:5 4|80 92:5 5|92 86:5 6|35 5:5 7|90 27:5 8|73 6:5 9|12 100:5 10|93 64:6 1|43 64:6 2|74 10:6 3|53 29:6 4|65 88:6 5|23 27:6 6|78 1:6 7|70 69:6 8|2 79:6 9|11 72:6 10|24 93:7 1|42 15:7 2|54 37:7 3|14 70:7 4|3 11:7 5|78 66:7 6|98 57:7 7|39 48:7 8|46 1:7 9|88 71:7 10|31 94:8 1|38 11:8 2|47 37:8 3|28 58:8 4|58 28:8 5|28 80:8 6|73 74:8 7|26 67:8 8|74 63:8 9|19 81:8 10|63 95:9 1|51 48:9 2|33 44:9 3|8 81:9 4|25 33:9 5|85 24:9 6|36 65:9 7|35 56:9 8|75 85:9 9|7 25:9 10|87 14:10 1|95 19:10 2|86 33:10 3|98 24:10 4|3 66:10 5|52 63:10 6|32 44:10 7|27 56:10 8|78 31:10 9|11 95:10 10</relation>
    <relation name="R117" arity="2" nbTuples="100" semantics="soft" defaultCost="infinity">51 22:1 1|79 86:1 2|23 16:1 3|34 50:1 4|57 21:1 5|37 57:1 6|49 42:1 7|6 24:1 8|82 52:1 9|18 48:1 10|60 57:2 1|93 74:2 2|23 34:2 3|38 100:2 4|63 3:2 5|41 51:2 6|27 89:2 7|48 11:2 8|26 46:2 9|16 77:2 10|30 56:3 1|71 3:3 2|38 80:3 3|76 82:3 4|53 89:3 5|28 94:3 6|38 44:3 7|27 65:3 8|6 75:3 9|32 59:3 10|39 41:4 1|12 41:4 2|44 60:4 3|98 43:4 4|47 21:4 5|23 76:4 6|6 90:4 7|79 50:4 8|61 87:4 9|43 46:4 10|3 96:5 1|50 56:5 2|98 27:5 3|53 58:5 4|46 81:5 5|82 86:5 6|74 77:5 7|65 15:5 8|31 96:5 9|75 65:5 10|58 80:6 1|68 25:6 2|23 3:6 3|68 43:6 4|53 86:6 5|88 77:6 6|5 56:6 7|17 30:6 8|80 16:6 9|10 36:6 10|76 70:7 1|14 24:7 2|76 68:7 3|9 32:7 4|28 45:7 5|8 87:7 6|29 63:7 7|80 44:7 8|30 57:7 9|27 14:7 10|6 45:8 1|85 3:8 2|89 51:8 3|18 13:8 4|46 73:8 5|34 67:8 6|85 86:8 7|71 62:8 8|36 96:8 9|75 38:8 10|86 20:9 1|70 44:9 2|80 74:9 3|69 33:9 4|89 38:9 5|94 50:9 6|28 89:9 7|72 12:9 8|58 53:9 9|79 11:9 10|44 85:10 1|33 46:10 2|43 45:10 3|88 2:10 4|2 93:10 5|6 68:10 6|91 5:10 7|63 27:10 8|57 54:10 9|20 27:10 10</relation>
    <relation name="R118" arity="2" nbTuples="100" semantics="soft" defaultCost="infinity">8 10:1 1|55 71:1 2|30 44:1 3|48 66:1 4|21 39:1 5|61 90:1 6|97 53:1 7|95 70:1 8|36 6:1 9|5 64:1 10|74 91:2 1|67 69:2 2|15 80:2 3|37 41:2 4|39 96:2 5|5 81:2 6|97 1:2 7|59 49:2 8|31 92:2 9|100 37:2 10|54 29:3 1|86 38:3 2|18 16:3 3|14 29:3 4|40 69:3 5|93 3:3 6|24 96:3 7|76 57:3 8|86 74:3 9|25 82:3 10|60 69:4 1|28 77:4 2|46 15:4 3|68 37:4 4|94 65:4 5|45 77:4 6|89 58:4 7|90 59:4 8|51 90:4 9|46 29:4 10|12 98:5 1|18 61:5 2|44 91:5 3|68 88:5 4|94 47:5 5|9 41:5 6|65 79:5 7|92 55:5 8|32 63:5 9|20 35:5 10|83 52:6 1|8 100:6 2|27 60:6 3|95 92:6 4|36 40:6 5|86 34:6 6|7 66:6 7|18 44:6 8|18 58:6 9|82 66:6 10|8 90:7 1|4 38:7 2|87 48:7 3|87 73:7 4|50 22:7 5|30 74:7 6|49 41:7 7|16 3:7 8|70 89:7 9|15 49:7 10|98 73:8 1|74 43:8 2|23 29:8 3|12 11:8 4|14 31:8 5|64 63:8 6|32 53:8 7|76 72:8 8|46 22:8 9|9 92:8 10|67 24:9 1|5 27:9 2|35 79:9 3|22 98:9 4|90 57:9 5|76 86:9 6|63 55:9 7|25 79:9 8|68 20:9 9|32 7:9 10|11 68:10 1|10 75:10 2|73 1:10 3|78 4:10 4|82 2:10 5|3 79:10 6|6 62:10 7|91 47:10 8|16 63:10 9|53 85:10 10</relation>
    <relation name="R119" arity="2" nbTuples="100" semantics="soft" defaultCost="infinity">7 100:1 1|73 94:1 2|96 59:1 3|78 12:1 4|53 74:1 5|81 7:1 6|41 54:1 7|23 100:1 8|46 89:1 9|12 58:1 10|4 97:2 1|25 43:2 2|47 25:2 3|41 25:2 4|48 45:2 5|84 31:2 6|9 69:2 7|41 16:2 8|69 30:2 9|80 5:2 10|11 75:3 1|14 89:3 2|61 24:3 3|98 32:3 4|94 67:3 5|22 56:3 6|67 11:3 7|38 93:3 8|60 57:3 9|14 77:3 10|63 80:4 1|32 95:4 2|85 45:4 3|59 90:4 4|47 81:4 5|88 82:4 6|40 26:4 7|43 37:4 8|48 13:4 9|31 99:4 10|40 9:5 1|3 70:5 2|77 46:5 3|26 18:5 4|61 44:5 5|88 57:5 6|68 80:5 7|84 56:5 8|84 81:5 9|72 16:5 10|7 10:6 1|98 27:6 2|68 44:6 3|74 59:6 4|26 34:6 5|59 3:6 6|61 65:6 7|41 2:6 8|15 33:6 9|35 100:6 10|93 19:7 1|8 90:7 2|84 7:7 3|39 87:7 4|9 69:7 5|48 48:7 6|75 46:7 7|1 100:7 8|51 89:7 9|62 37:7 10|5 75:8 1|14 6:8 2|86 37:8 3|77 86:8 4|95 90:8 5|42 42:8 6|27 1:8 7|58 35:8 8|5 81:8 9|85 38:8 10|22 26:9 1|49 12:9 2|92 15:9 3|56 88:9 4|89 4:9 5|91 4:9 6|55 25:9 7|14 26:9 8|21 89:9 9|93 23:9 10|33 2:10 1|45 28:10 2|100 53:10 3|50 72:10 4|79 22:10 5|96 52:10 6|85 14:10 7|31 46:10 8|5 39:10 9|3 70:10 10</relation>
    <relation name="R120" arity="2" nbTuples="100" semantics="soft" defaultCost="infinity">66 91:1 1|83 38:1 2|4 25:1 3|70 66:1 4|98 66:1 5|30 34:1 6|59 29:1 7|79 8:1 8|65 64:1 9|51 10:1 10|15 10:2 1|53 5:2 2|21 79:2 3|76 71:2 4|80 49:2 5|84 15:2 6|23 6:2 7|32 89:2 8|55 40:2 9|19 66:2 10|51 55:3 1|20 37:3 2|36 36:3 3|60 2:3 4|72 62:3 5|18 26:3 6|25 74:3 7|93 69:3 8|98 17:3 9|36 80:3 10|43 31:4 1|1 3:4 2|48 82:4 3|56 24:4 4|38 65:4 5|92 77:4 6|13 61:4 7|55 55:4 8|18 48:4 9|46 33:4 10|76 47:5 1|79 22:5 2|73 3:5 3|83 1:5 4|44 66:5 5|14 59:5 6|46 97:5 7|97 67:5 8|95 75:5 9|86 7:5 10|75 44:6 1|92 65:6 2|41 7:6 3|73 44:6 4|26 34:6 5|35 90:6 6|66 51:6 7|17 18:6 8|64 85:6 9|16 59:6 10|84 18:7 1|60 23:7 2|52 75:7 3|53 70:7 4|27 38:7 5|66 87:7 6|81 24:7 7|5 40:7 8|67 65:7 9|72 49:7 10|50 15:8 1|78 6:8 2|22 19:8 3|96 55:8 4|52 68:8 5|33 38:8 6|100 65:8 7|4 92:8 8|58 31:8 9|23 93:8 10|84 14:9 1|90 32:9 2|83 27:9 3|39 100:9 4|70 12:9 5|46 84:9 6|74 87:9 7|21 66:9 8|93 25:9 9|5 37:9 10|73 51:10 1|71 37:10 2|17 59:10 3|98 73:10 4|28 12:10 5|88 59:10 6|77 63:10 7|59 73:10 8|65 55:10 9|83 16:10 10</relation>
    <relation name="R121" arity="2" nbTuples="100" semantics="soft" defaultCost="infinity">75 1:1 1|52 34:1 2|34 88:1 3|72 43:1 4|3 1:1 5|25 89:1 6|4 91:1 7|41 48:1 8|19 9:1 9|99 88:1 10|63 14:2 1|31 80:2 2|3 6:2 3|59 76:2 4|42 8:2 5|89 29:2 6|82 71:2 7|97 88:2 8|92 73:2 9|91 55:2 10|86 99:3 1|26 44:3 2|47 47:3 3|17 69:3 4|81 90:3 5|66 7:3 6|84 77:3 7|43 24:3 8|92 96:3 9|72 43:3 10|56 41:4 1|87 78:4 2|9 73:4 3|49 92:4 4|36 20:4 5|10 44:4 6|35 74:4 7|85 55:4 8|36 38:4 9|66 42:4 10|34 90:5 1|89 22:5 2|57 2:5 3|55 12:5 4|74 18:5 5|8 34:5 6|93 34:5 7|16 51:5 8|70 21:5 9|81 31:5 10|15 66:6 1|68 90:6 2|87 95:6 3|34 27:6 4|75 32:6 5|91 21:6 6|50 71:6 7|37 36:6 8|22 98:6 9|86 39:6 10|69 9:7 1|60 19:7 2|35 97:7 3|87 63:7 4|74 73:7 5|26 30:7 6|82 57:7 7|87 39:7 8|27 79:7 9|24 84:7 10|89 58:8 1|6 56:8 2|56 62:8 3|33 80:8 4|68 48:8 5|28 19:8 6|9 5:8 7|89 47:8 8|27 90:8 9|68 56:8 10|48 33:9 1|76 87:9 2|79 35:9 3|54 65:9 4|19 51:9 5|24 51:9 6|17 46:9 7|35 13:9 8|67 74:9 9|59 57:9 10|16 3:10 1|46 53:10 2|78 14:10 3|27 45:10 4|75 75:10 5|93 27:10 6|88 81:10 7|84 27:10 8|36 42:10 9|44 48:10 10</relation>
    <relation name="R122" arity="2" nbTuples="100" semantics="soft" defaultCost="infinity">62 24:1 1|40 65:1 2|14 86:1 3|33 7:1 4|52 42:1 5|81 8:1 6|35 2:1 7|8 30:1 8|85 12:1 9|13 45:1 10|67 95:2 1|98 77:2 2|32 21:2 3|12 80:2 4|98 52:2 5|57 87:2 6|69 17:2 7|58 15:2 8|88 20:2 9|31 73:2 10|18 90:3 1|95 5:3 2|85 17:3 3|40 41:3 4|50 65:3 5|49 31:3 6|19 66:3 7|81 94:3 8|60 68:3 9|89 89:3 10|81 25:4 1|90 30:4 2|74 81:4 3|15 97:4 4|54 49:4 5|15 48:4 6|25 19:4 7|9 68:4 8|80 19:4 9|5 29:4 10|27 77:5 1|81 11:5 2|47 10:5 3|88 46:5 4|19 42:5 5|100 38:5 6|43 90:5 7|21 31:5 8|61 65:5 9|94 5:5 10|26 75:6 1|19 91:6 2|19 27:6 3|40 8:6 4|77 73:6 5|4 57:6 6|46 60:6 7|6 15:6 8|60 100:6 9|23 15:6 10|69 2:7 1|2 5:7 2|94 55:7 3|32 36:7 4|22 95:7 5|41 39:7 6|18 63:7 7|50 18:7 8|94 48:7 9|43 93:7 10|94 57:8 1|9 5:8 2|81 33:8 3|8 23:8 4|86 39:8 5|82 45:8 6|63 99:8 7|58 46:8 8|19 30:8 9|50 89:8 10|37 89:9 1|13 43:9 2|81 27:9 3|34 69:9 4|82 16:9 5|57 40:9 6|44 8:9 7|15 90:9 8|41 44:9 9|10 10:9 10|15 56:10 1|14 18:10 2|40 50:10 3|5 95:10 4|29 92:10 5|8 64:10 6|77 85:10 7|47 66:10 8|61 43:10 9|90 96:10 10</relation>
    <relation name="R123" arity="2" nbTuples="100" semantics="soft" defaultCost="infinity">64 61:1 1|87 35:1 2|8 86:1 3|19 9:1 4|94 16:1 5|58 17:1 6|70 34:1 7|9 58:1 8|53 46:1 9|39 99:1 10|44 61:2 1|43 27:2 2|36 7:2 3|51 45:2 4|84 89:2 5|29 77:2 6|5 16:2 7|100 72:2 8|18 73:2 9|26 14:2 10|2 17:3 1|30 58:3 2|6 59:3 3|3 59:3 4|21 78:3 5|31 68:3 6|89 8:3 7|7 14:3 8|90 45:3 9|28 22:3 10|64 3:4 1|72 56:4 2|16 67:4 3|54 24:4 4|77 86:4 5|74 3:4 6|94 61:4 7|66 33:4 8|28 95:4 9|16 30:4 10|95 90:5 1|63 57:5 2|26 85:5 3|15 40:5 4|71 66:5 5|20 72:5 6|33 74:5 7|5 6:5 8|42 12:5 9|47 29:5 10|94 28:6 1|92 43:6 2|60 28:6 3|25 86:6 4|40 85:6 5|14 80:6 6|67 58:6 7|92 71:6 8|7 86:6 9|3 35:6 10|79 50:7 1|75 71:7 2|8 56:7 3|44 19:7 4|73 56:7 5|92 15:7 6|54 51:7 7|75 15:7 8|66 12:7 9|68 72:7 10|12 75:8 1|92 13:8 2|85 93:8 3|39 93:8 4|45 22:8 5|29 98:8 6|6 46:8 7|44 80:8 8|65 100:8 9|39 19:8 10|83 23:9 1|22 38:9 2|3 53:9 3|93 83:9 4|97 88:9 5|67 59:9 6|82 65:9 7|84 58:9 8|11 70:9 9|4 44:9 10|25 30:10 1|82 83:10 2|99 59:10 3|100 55:10 4|56 23:10 5|93 4:10 6|89 99:10 7|12 47:10 8|70 96:10 9|17 91:10 10</relation>
    <relation name="R124" arity="2" nbTuples="100" semantics="soft" defaultCost="infinity">29 19:1 1|32 48:1 2|73 84:1 3|99 21:1 4|90 79:1 5|100 54:1 6|25 7:1 7|26 5:1 8|35 59:1 9|83 81:1 10|36 91:2 1|11 6:2 2|36 1:2 3|30 84:2 4|96 47:2 5|72 85:2 6|18 66:2 7|73 27:2 8|38 88:2 9|82 61:2 10|49 5:3 1|21 75:3 2|72 62:3 3|68 74:3 4|29 16:3 5|67 39:3 6|29 33:3 7|75 84:3 8|17 58:3 9|16 93:3 10|12 54:4 1|18 52:4 2|18 46:4 3|80 40:4 4|38 90:4 5|98 89:4 6|25 31:4 7|26 6:4 8|16 100:4 9|47 51:4 10|62 58:5 1|60 87:5 2|2 80:5 3|35 36:5 4|100 38:5 5|80 67:5 6|17 31:5 7|53 99:5 8|30 96:5 9|31 86:5 10|31 4:6 1|42 99:6 2|12 67:6 3|56 51:6 4|39 28:6 5|53 34:6 6|41 56:6 7|18 74:6 8|84 25:6 9|41 38:6 10|96 80:7 1|27 12:7 2|100 84:7 3|44 42:7 4|60 72:7 5|23 46:7 6|94 25:7 7|78 16:7 8|33 1:7 9|72 93:7 10|74 85:8 1|66 64:8 2|75 34:8 3|92 71:8 4|92 14:8 5|84 11:8 6|44 67:8 7|13 45:8 8|81 51:8 9|77 29:8 10|22 76:9 1|29 28:9 2|76 26:9 3|93 77:9 4|46 79:9 5|16 9:9 6|62 1:9 7|24 57:9 8|85 4:9 9|100 40:9 10|94 55:10 1|69 5:10 2|23 9:10 3|15 5:10 4|69 73:10 5|39 84:10 6|49 95:10 7|84 39:10 8|61 85:10 9|86 27:10 10</relation>
    <relation name="R125" arity="2" nbTuples="100" semantics="soft" defaultCost="infinity">61 7:1 1|2 87:1 2|32 75:1 3|16 63:1 4|30 24:1 5|17 14:1 6|90 58:1 7|17 19:1 8|89 65:1 9|36 99:1 10|58 85:2 1|23 80:2 2|42 77:2 3|85 91:2 4|66 34:2 5|80 51:2 6|94 82:2 7|26 94:2 8|97 84:2 9|95 51:2 10|64 83:3 1|98 8:3 2|23 95:3 3|86 36:3 4|36 82:3 5|27 67:3 6|39 38:3 7|54 32:3 8|31 31:3 9|29 15:3 10|68 35:4 1|52 22:4 2|38 40:4 3|8 43:4 4|86 13:4 5|20 12:4 6|21 12:4 7|22 61:4 8|12 92:4 9|14 88:4 10|83 58:5 1|42 76:5 2|44 41:5 3|44 18:5 4|75 43:5 5|68 18:5 6|43 78:5 7|99 79:5 8|68 41:5 9|56 8:5 10|97 12:6 1|28 98:6 2|13 15:6 3|59 88:6 4|9 38:6 5|1 46:6 6|86 36:6 7|12 38:6 8|4 30:6 9|73 26:6 10|76 25:7 1|93 49:7 2|41 10:7 3|19 29:7 4|57 66:7 5|48 49:7 6|70 78:7 7|16 75:7 8|67 31:7 9|70 75:7 10|84 23:8 1|97 36:8 2|77 20:8 3|45 49:8 4|44 62:8 5|89 20:8 6|23 91:8 7|36 5:8 8|79 82:8 9|22 73:8 10|32 49:9 1|54 67:9 2|94 59:9 3|67 6:9 4|76 21:9 5|20 84:9 6|36 1:9 7|31 71:9 8|21 13:9 9|53 60:9 10|99 36:10 1|42 41:10 2|59 47:10 3|10 48:10 4|68 23:10 5|69 58:10 6|46 29:10 7|67 84:10 8|31 87:10 9|85 63:10 10</relation>
    <relation name="R126" arity="2" nbTuples="100" semantics="soft" defaultCost="infinity">84 70:1 1|30 90:1 2|21 80:1 3|59 26:1 4|8 83:1 5|4 67:1 6|49 32:1 7|33 25:1 8|77 20:1 9|58 58:1 10|53 45:2 1|26 54:2 2|77 28:2 3|70 50:2 4|73 34:2 5|64 57:2 6|87 30:2 7|39 44:2 8|17 29:2 9|32 17:2 10|62 56:3 1|94 29:3 2|88 84:3 3|97 47:3 4|36 98:3 5|41 4:3 6|88 63:3 7|56 54:3 8|53 55:3 9|26 68:3 10|14 95:4 1|80 95:4 2|65 72:4 3|6 60:4 4|2 22:4 5|97 22:4 6|76 31:4 7|53 9:4 8|12 73:4 9|6 92:4 10|5 10:5 1|43 43:5 2|31 47:5 3|21 4:5 4|1 32:5 5|87 53:5 6|55 92:5 7|8 66:5 8|42 77:5 9|21 20:5 10|69 96:6 1|21 16:6 2|78 19:6 3|66 44:6 4|34 44:6 5|94 54:6 6|27 15:6 7|1 46:6 8|65 98:6 9|27 52:6 10|22 51:7 1|34 13:7 2|33 4:7 3|58 46:7 4|60 41:7 5|60 17:7 6|53 41:7 7|35 37:7 8|17 12:7 9|28 36:7 10|27 54:8 1|19 50:8 2|20 29:8 3|67 42:8 4|43 49:8 5|77 22:8 6|87 50:8 7|44 47:8 8|69 30:8 9|51 31:8 10|87 11:9 1|46 12:9 2|95 10:9 3|11 76:9 4|72 69:9 5|17 67:9 6|85 35:9 7|34 71:9 8|88 69:9 9|86 95:9 10|63 85:10 1|58 24:10 2|68 16:10 3|72 82:10 4|53 62:10 5|1 100:10 6|49 44:10 7|47 22:10 8|22 62:10 9|55 89:10 10</relation>
    <relation name="R127" arity="2" nbTuples="100" semantics="soft" defaultCost="infinity">89 36:1 1|96 45:1 2|12 92:1 3|96 50:1 4|67 30:1 5|6 3:1 6|59 99:1 7|54 73:1 8|80 13:1 9|71 24:1 10|36 97:2 1|38 88:2 2|85 93:2 3|98 30:2 4|57 16:2 5|35 39:2 6|48 84:2 7|39 69:2 8|42 21:2 9|93 58:2 10|93 74:3 1|6 17:3 2|29 64:3 3|76 42:3 4|60 37:3 5|24 37:3 6|68 67:3 7|48 6:3 8|26 14:3 9|39 20:3 10|55 48:4 1|24 55:4 2|44 78:4 3|82 23:4 4|77 53:4 5|99 23:4 6|94 60:4 7|58 95:4 8|73 34:4 9|28 42:4 10|65 92:5 1|13 53:5 2|43 92:5 3|36 62:5 4|3 2:5 5|93 40:5 6|59 98:5 7|75 28:5 8|1 64:5 9|99 91:5 10|50 23:6 1|50 77:6 2|10 85:6 3|7 73:6 4|70 68:6 5|88 21:6 6|95 96:6 7|4 95:6 8|79 69:6 9|24 29:6 10|74 51:7 1|53 89:7 2|82 6:7 3|21 21:7 4|9 86:7 5|100 99:7 6|14 60:7 7|54 26:7 8|35 60:7 9|76 62:7 10|73 81:8 1|21 90:8 2|46 4:8 3|59 37:8 4|22 69:8 5|60 22:8 6|85 38:8 7|7 23:8 8|20 81:8 9|92 7:8 10|86 27:9 1|62 88:9 2|63 13:9 3|14 46:9 4|82 5:9 5|2 76:9 6|30 21:9 7|12 78:9 8|80 69:9 9|81 80:9 10|71 76:10 1|66 5:10 2|44 31:10 3|79 97:10 4|84 84:10 5|68 38:10 6|63 76:10 7|77 98:10 8|65 90:10 9|86 2:10 10</relation>
    <relation name="R128" arity="2" nbTuples="100" semantics="soft" defaultCost="infinity">84 71:1 1|92 74:1 2|27 64:1 3|29 5:1 4|26 14:1 5|70 59:1 6|30 40:1 7|1 31:1 8|32 25:1 9|4 23:1 10|57 40:2 1|49 28:2 2|100 16:2 3|26 91:2 4|31 27:2 5|54 95:2 6|2 86:2 7|2 42:2 8|67 45:2 9|5 85:2 10|6 36:3 1|14 74:3 2|91 56:3 3|53 92:3 4|32 2:3 5|13 55:3 6|81 79:3 7|55 73:3 8|17 43:3 9|83 91:3 10|5 83:4 1|40 30:4 2|77 31:4 3|49 82:4 4|56 5:4 5|50 53:4 6|81 38:4 7|5 41:4 8|27 77:4 9|56 6:4 10|81 14:5 1|64 3:5 2|62 95:5 3|47 86:5 4|60 3:5 5|42 54:5 6|76 58:5 7|26 14:5 8|92 33:5 9|39 44:5 10|34 64:6 1|86 19:6 2|29 77:6 3|75 75:6 4|28 39:6 5|32 24:6 6|57 93:6 7|77 66:6 8|7 38:6 9|73 65:6 10|88 61:7 1|62 54:7 2|22 40:7 3|14 77:7 4|68 87:7 5|27 70:7 6|14 26:7 7|9 37:7 8|41 47:7 9|56 94:7 10|50 19:8 1|56 62:8 2|80 85:8 3|11 97:8 4|78 21:8 5|45 76:8 6|81 89:8 7|49 9:8 8|69 68:8 9|1 12:8 10|82 6:9 1|97 66:9 2|56 100:9 3|71 18:9 4|47 80:9 5|77 47:9 6|91 20:9 7|48 63:9 8|44 12:9 9|54 85:9 10|83 62:10 1|34 74:10 2|82 84:10 3|53 15:10 4|89 30:10 5|84 52:10 6|9 90:10 7|70 7:10 8|65 54:10 9|93 45:10 10</relation>
    <relation name="R129" arity="2" nbTuples="100" semantics="soft" defaultCost="infinity">66 72:1 1|67 72:1 2|96 70:1 3|92 73:1 4|70 53:1 5|44 67:1 6|77 45:1 7|94 39:1 8|54 7:1 9|98 20:1 10|8 83:2 1|92 63:2 2|89 25:2 3|38 53:2 4|8 86:2 5|96 33:2 6|80 41:2 7|4 72:2 8|83 63:2 9|72 56:2 10|93 54:3 1|13 65:3 2|3 9:3 3|7 39:3 4|70 52:3 5|28 12:3 6|49 93:3 7|35 62:3 8|23 3:3 9|17 3:3 10|63 25:4 1|70 3:4 2|29 1:4 3|70 25:4 4|97 5:4 5|44 20:4 6|60 66:4 7|59 47:4 8|42 56:4 9|62 21:4 10|24 30:5 1|84 36:5 2|97 4:5 3|87 67:5 4|91 71:5 5|34 66:5 6|91 60:5 7|48 83:5 8|43 69:5 9|42 7:5 10|86 5:6 1|26 83:6 2|66 100:6 3|38 14:6 4|7 96:6 5|43 26:6 6|65 93:6 7|10 42:6 8|88 38:6 9|86 61:6 10|91 2:7 1|29 61:7 2|30 84:7 3|26 33:7 4|86 89:7 5|6 53:7 6|2 73:7 7|12 47:7 8|7 15:7 9|83 7:7 10|42 3:8 1|63 25:8 2|66 68:8 3|70 43:8 4|24 5:8 5|69 96:8 6|11 91:8 7|91 37:8 8|16 75:8 9|91 2:8 10|32 89:9 1|98 33:9 2|33 58:9 3|17 13:9 4|60 25:9 5|53 49:9 6|62 4:9 7|2 86:9 8|2 28:9 9|7 17:9 10|14 53:10 1|21 6:10 2|20 80:10 3|15 28:10 4|31 91:10 5|87 100:10 6|63 57:10 7|61 59:10 8|50 99:10 9|40 12:10 10</relation>
    <relation name="R130" arity="2" nbTuples="100" semantics="soft" defaultCost="infinity">93 33:1 1|99 99:1 2|9 97:1 3|87 61:1 4|69 76:1 5|16 16:1 6|39 36:1 7|53 54:1 8|89 100:1 9|81 19:1 10|73 99:2 1|97 2:2 2|95 45:2 3|39 11:2 4|89 11:2 5|59 59:2 6|87 94:2 7|58 46:2 8|37 81:2 9|83 3:2 10|15 69:3 1|42 16:3 2|39 6:3 3|13 6:3 4|30 50:3 5|63 51:3 6|55 22:3 7|52 71:3 8|27 96:3 9|87 99:3 10|51 88:4 1|46 42:4 2|3 96:4 3|75 12:4 4|20 22:4 5|23 3:4 6|7 53:4 7|9 77:4 8|32 31:4 9|8 23:4 10|65 86:5 1|64 41:5 2|20 17:5 3|70 15:5 4|14 1:5 5|11 34:5 6|30 37:5 7|6 25:5 8|52 71:5 9|47 96:5 10|86 41:6 1|51 54:6 2|14 30:6 3|73 40:6 4|52 43:6 5|60 81:6 6|25 48:6 7|68 30:6 8|94 73:6 9|14 61:6 10|67 71:7 1|33 40:7 2|65 30:7 3|49 85:7 4|6 31:7 5|92 26:7 6|73 28:7 7|95 40:7 8|22 49:7 9|91 43:7 10|13 3:8 1|86 21:8 2|56 8:8 3|25 60:8 4|52 37:8 5|79 57:8 6|80 48:8 7|75 79:8 8|17 90:8 9|76 66:8 10|29 23:9 1|44 55:9 2|18 74:9 3|66 53:9 4|68 23:9 5|29 62:9 6|100 99:9 7|3 12:9 8|76 36:9 9|58 68:9 10|18 64:10 1|97 96:10 2|75 24:10 3|75 10:10 4|76 97:10 5|100 64:10 6|30 17:10 7|73 64:10 8|63 41:10 9|81 29:10 10</relation>
    <relation name="R131" arity="2" nbTuples="100" semantics="soft" defaultCost="infinity">2 66:1 1|85 80:1 2|84 57:1 3|53 54:1 4|32 5:1 5|94 15:1 6|84 92:1 7|81 72:1 8|77 4:1 9|27 63:1 10|81 15:2 1|83 35:2 2|44 15:2 3|28 1:2 4|86 44:2 5|10 13:2 6|76 63:2 7|37 80:2 8|64 95:2 9|61 93:2 10|98 6:3 1|23 28:3 2|55 41:3 3|78 55:3 4|17 75:3 5|42 51:3 6|77 54:3 7|7 29:3 8|39 87:3 9|9 44:3 10|64 65:4 1|49 50:4 2|55 60:4 3|24 60:4 4|27 85:4 5|14 69:4 6|94 98:4 7|78 80:4 8|26 41:4 9|55 91:4 10|53 18:5 1|35 93:5 2|92 46:5 3|62 43:5 4|46 24:5 5|61 84:5 6|55 93:5 7|17 95:5 8|52 75:5 9|44 76:5 10|42 47:6 1|60 86:6 2|27 81:6 3|45 84:6 4|70 80:6 5|15 32:6 6|19 28:6 7|43 75:6 8|40 56:6 9|65 11:6 10|15 32:7 1|91 37:7 2|5 83:7 3|80 57:7 4|92 46:7 5|81 9:7 6|73 72:7 7|43 7:7 8|58 90:7 9|90 17:7 10|65 77:8 1|25 83:8 2|2 74:8 3|59 22:8 4|47 11:8 5|99 6:8 6|93 34:8 7|16 81:8 8|86 46:8 9|98 59:8 10|98 92:9 1|54 60:9 2|20 62:9 3|53 74:9 4|98 20:9 5|22 73:9 6|40 88:9 7|80 85:9 8|39 73:9 9|98 13:9 10|3 55:10 1|83 75:10 2|34 7:10 3|32 15:10 4|49 61:10 5|98 31:10 6|2 3:10 7|94 64:10 8|84 100:10 9|9 55:10 10</relation>
    <relation name="R132" arity="2" nbTuples="100" semantics="soft" defaultCost="infinity">25 71:1 1|73 29:1 2|41 24:1 3|89 8:1 4|43 94:1 5|84 100:1 6|40 35:1 7|59 99:1 8|25 42:1 9|7 47:1 10|12 13:2 1|73 22:2 2|84 60:2 3|48 32:2 4|57 46:2 5|59 13:2 6|25 21:2 7|2 51:2 8|35 9:2 9|83 88:2 10|50 88:3 1|64 72:3 2|38 1:3 3|13 73:3 4|45 27:3 5|1 5:3 6|69 53:3 7|100 37:3 8|31 72:3 9|98 23:3 10|33 51:4 1|9 1:4 2|64 22:4 3|32 13:4 4|24 46:4 5|50 70:4 6|95 40:4 7|47 28:4 8|45 43:4 9|12 14:4 10|42 60:5 1|14 70:5 2|19 90:5 3|96 7:5 4|26 43:5 5|18 29:5 6|57 6:5 7|81 86:5 8|77 23:5 9|5 45:5 10|96 25:6 1|99 89:6 2|13 45:6 3|65 86:6 4|38 45:6 5|76 96:6 6|45 79:6 7|49 44:6 8|30 1:6 9|81 72:6 10|61 63:7 1|48 100:7 2|79 8:7 3|89 88:7 4|89 17:7 5|62 12:7 6|94 45:7 7|41 71:7 8|59 16:7 9|63 10:7 10|93 65:8 1|65 6:8 2|86 22:8 3|14 26:8 4|19 68:8 5|84 99:8 6|67 23:8 7|93 81:8 8|52 55:8 9|43 56:8 10|57 12:9 1|55 6:9 2|12 62:9 3|2 58:9 4|60 8:9 5|16 68:9 6|91 44:9 7|95 30:9 8|63 16:9 9|36 31:9 10|63 41:10 1|62 20:10 2|86 57:10 3|51 80:10 4|44 62:10 5|79 62:10 6|38 28:10 7|74 73:10 8|17 68:10 9|56 63:10 10</relation>
    <relation name="R133" arity="2" nbTuples="100" semantics="soft" defaultCost="infinity">91 75:1 1|59 9:1 2|47 36:1 3|85 54:1 4|15 82:1 5|9 25:1 6|32 28:1 7|48 97:1 8|50 5:1 9|65 63:1 10|77 9:2 1|11 20:2 2|82 19:2 3|8 61:2 4|97 88:2 5|87 43:2 6|69 43:2 7|57 67:2 8|59 63:2 9|18 5:2 10|33 70:3 1|61 82:3 2|46 4:3 3|22 8:3 4|95 9:3 5|95 67:3 6|96 9:3 7|15 31:3 8|50 23:3 9|24 93:3 10|27 8:4 1|74 3:4 2|85 20:4 3|93 96:4 4|86 99:4 5|33 6:4 6|83 20:4 7|51 73:4 8|63 51:4 9|14 65:4 10|98 21:5 1|22 48:5 2|52 99:5 3|25 59:5 4|57 28:5 5|77 67:5 6|71 22:5 7|1 22:5 8|44 16:5 9|78 17:5 10|54 76:6 1|47 54:6 2|72 45:6 3|88 78:6 4|81 20:6 5|22 53:6 6|41 52:6 7|73 42:6 8|24 61:6 9|72 17:6 10|42 76:7 1|41 78:7 2|100 8:7 3|92 4:7 4|48 5:7 5|92 7:7 6|78 13:7 7|88 37:7 8|19 43:7 9|74 19:7 10|80 18:8 1|60 90:8 2|95 30:8 3|71 62:8 4|54 65:8 5|27 95:8 6|57 77:8 7|65 66:8 8|37 32:8 9|71 55:8 10|90 97:9 1|46 94:9 2|20 74:9 3|69 59:9 4|65 29:9 5|76 24:9 6|72 21:9 7|34 21:9 8|31 98:9 9|14 12:9 10|15 41:10 1|90 4:10 2|90 65:10 3|56 92:10 4|34 65:10 5|49 88:10 6|80 44:10 7|72 94:10 8|61 50:10 9|76 3:10 10</relation>
    <relation name="R134" arity="2" nbTuples="100" semantics="soft" defaultCost="infinity">2 93:1 1|20 10:1 2|92 13:1 3|37 30:1 4|59 24:1 5|70 34:1 6|100 68:1 7|86 43:1 8|3 62:1 9|87 34:1 10|59 42:2 1|32 43:2 2|96 65:2 3|35 63:2 4|8 64:2 5|83 10:2 6|32 90:2 7|7 99:2 8|3 46:2 9|73 79:2 10|92 44:3 1|10 69:3 2|36 95:3 3|1 98:3 4|5 78:3 5|29 14:3 6|26 30:3 7|57 43:3 8|53 5:3 9|71 78:3 10|19 3:4 1|98 90:4 2|44 44:4 3|66 46:4 4|30 29:4 5|2 72:4 6|27 29:4 7|53 53:4 8|24 85:4 9|31 61:4 10|41 37:5 1|5 39:5 2|38 33:5 3|54 71:5 4|9 9:5 5|53 40:5 6|57 73:5 7|25 54:5 8|18 85:5 9|13 10:5 10|18 40:6 1|18 44:6 2|60 74:6 3|46 35:6 4|7 85:6 5|62 77:6 6|12 15:6 7|78 86:6 8|54 14:6 9|29 70:6 10|84 24:7 1|76 4:7 2|63 84:7 3|59 71:7 4|62 8:7 5|55 30:7 6|19 66:7 7|42 79:7 8|24 12:7 9|61 17:7 10|55 17:8 1|75 9:8 2|19 22:8 3|52 90:8 4|93 46:8 5|73 71:8 6|14 31:8 7|72 37:8 8|67 53:8 9|100 52:8 10|61 58:9 1|5 44:9 2|96 61:9 3|47 42:9 4|50 59:9 5|25 23:9 6|84 100:9 7|76 42:9 8|29 91:9 9|7 73:9 10|50 90:10 1|3 43:10 2|20 98:10 3|50 92:10 4|7 34:10 5|97 58:10 6|62 38:10 7|25 22:10 8|61 39:10 9|5 49:10 10</relation>
    <relation name="R135" arity="2" nbTuples="100" semantics="soft" defaultCost="infinity">50 77:1 1|68 89:1 2|94 92:1 3|46 96:1 4|67 4:1 5|58 92:1 6|41 88:1 7|15 70:1 8|12 54:1 9|54 19:1 10|84 81:2 1|9 29:2 2|77 47:2 3|100 24:2 4|31 81:2 5|61 55:2 6|37 66:2 7|100 85:2 8|35 58:2 9|24 76:2 10|41 38:3 1|34 10:3 2|79 97:3 3|75 55:3 4|10 96:3 5|60 91:3 6|44 20:3 7|6 51:3 8|14 34:3 9|30 93:3 10|13 78:4 1|28 67:4 2|54 78:4 3|11 50:4 4|94 65:4 5|11 38:4 6|74 38:4 7|85 99:4 8|67 31:4 9|27 43:4 10|97 17:5 1|81 58:5 2|73 65:5 3|77 28:5 4|34 86:5 5|51 59:5 6|11 89:5 7|14 81:5 8|38 57:5 9|98 67:5 10|16 4:6 1|96 90:6 2|83 11:6 3|17 58:6 4|21 43:6 5|27 76:6 6|88 57:6 7|9 31:6 8|30 41:6 9|73 99:6 10|30 38:7 1|77 78:7 2|62 32:7 3|64 53:7 4|10 11:7 5|15 50:7 6|37 26:7 7|11 7:7 8|66 53:7 9|47 67:7 10|13 18:8 1|5 67:8 2|35 84:8 3|79 83:8 4|97 45:8 5|79 64:8 6|33 6:8 7|73 96:8 8|94 96:8 9|39 81:8 10|83 93:9 1|51 63:9 2|54 20:9 3|13 81:9 4|18 90:9 5|86 56:9 6|45 6:9 7|51 5:9 8|48 95:9 9|58 79:9 10|57 29:10 1|98 47:10 2|43 46:10 3|48 30:10 4|7 76:10 5|10 23:10 6|100 26:10 7|26 63:10 8|12 98:10 9|82 88:10 10</relation>
    <relation name="R136" arity="2" nbTuples="100" semantics="soft" defaultCost="infinity">83 54:1 1|46 7:1 2|46 64:1 3|22 77:1 4|45 46:1 5|54 35:1 6|98 100:1 7|72 76:1 8|84 42:1 9|75 80:1 10|87 37:2 1|80 36:2 2|97 37:2 3|22 65:2 4|20 22:2 5|58 84:2 6|11 80:2 7|70 76:2 8|90 39:2 9|81 23:2 10|24 4:3 1|59 90:3 2|35 56:3 3|24 92:3 4|86 8:3 5|32 69:3 6|34 5:3 7|36 37:3 8|89 27:3 9|33 39:3 10|93 43:4 1|87 29:4 2|61 26:4 3|94 39:4 4|44 62:4 5|54 13:4 6|69 24:4 7|11 20:4 8|70 43:4 9|21 81:4 10|87 32:5 1|81 100:5 2|24 74:5 3|16 96:5 4|80 58:5 5|37 21:5 6|12 69:5 7|6 26:5 8|11 21:5 9|23 72:5 10|40 75:6 1|18 46:6 2|67 56:6 3|80 60:6 4|64 34:6 5|69 33:6 6|67 28:6 7|51 41:6 8|95 47:6 9|12 51:6 10|3 73:7 1|2 59:7 2|19 64:7 3|44 96:7 4|6 36:7 5|43 44:7 6|69 83:7 7|11 79:7 8|60 70:7 9|88 64:7 10|43 35:8 1|27 26:8 2|4 24:8 3|65 43:8 4|47 98:8 5|91 40:8 6|80 34:8 7|8 82:8 8|29 62:8 9|50 75:8 10|25 83:9 1|52 40:9 2|5 26:9 3|63 78:9 4|22 10:9 5|37 80:9 6|21 18:9 7|49 29:9 8|52 71:9 9|86 67:9 10|87 59:10 1|40 75:10 2|9 86:10 3|100 87:10 4|70 11:10 5|52 27:10 6|73 36:10 7|16 16:10 8|48 81:10 9|63 94:10 10</relation>
    <relation name="R137" arity="2" nbTuples="100" semantics="soft" defaultCost="infinity">53 74:1 1|83 60:1 2|57 78:1 3|54 42:1 4|46 76:1 5|78 53:1 6|79 34:1 7|42 22:1 8|76 53:1 9|65 61:1 10|50 46:2 1|29 98:2 2|2 75:2 3|51 65:2 4|97 88:2 5|39 64:2 6|9 12:2 7|17 87:2 8|29 11:2 9|12 48:2 10|37 65:3 1|11 98:3 2|30 36:3 3|74 23:3 4|92 48:3 5|27 21:3 6|45 79:3 7|22 81:3 8|48 66:3 9|31 19:3 10|49 96:4 1|71 41:4 2|47 62:4 3|82 30:4 4|41 25:4 5|63 98:4 6|43 62:4 7|72 75:4 8|3 46:4 9|27 29:4 10|54 19:5 1|81 83:5 2|14 19:5 3|57 13:5 4|6 47:5 5|20 75:5 6|12 45:5 7|25 43:5 8|100 98:5 9|10 22:5 10|43 66:6 1|58 21:6 2|33 3:6 3|16 65:6 4|45 7:6 5|57 67:6 6|33 9:6 7|39 50:6 8|42 15:6 9|2 96:6 10|19 59:7 1|30 37:7 2|61 58:7 3|12 29:7 4|80 7:7 5|86 70:7 6|92 80:7 7|30 53:7 8|28 71:7 9|31 18:7 10|47 33:8 1|55 30:8 2|84 54:8 3|5 37:8 4|99 28:8 5|49 40:8 6|97 89:8 7|1 97:8 8|2 72:8 9|77 3:8 10|96 97:9 1|36 77:9 2|22 89:9 3|76 97:9 4|37 50:9 5|37 39:9 6|30 46:9 7|45 88:9 8|86 90:9 9|80 5:9 10|35 21:10 1|10 38:10 2|60 43:10 3|10 27:10 4|72 86:10 5|7 39:10 6|10 22:10 7|40 7:10 8|53 2:10 9|84 7:10 10</relation>
    <relation name="R138" arity="2" nbTuples="100" semantics="soft" defaultCost="infinity">9 15:1 1|2 99:1 2|51 41:1 3|10 33:1 4|100 100:1 5|84 34:1 6|94 79:1 7|53 56:1 8|8 41:1 9|2 8:1 10|58 36:2 1|66 32:2 2|7 36:2 3|72 53:2 4|11 42:2 5|65 93:2 6|15 39:2 7|86 75:2 8|41 70:2 9|34 34:2 10|60 81:3 1|9 11:3 2|52 55:3 3|55 57:3 4|8 43:3 5|47 74:3 6|45 96:3 7|53 77:3 8|93 71:3 9|61 53:3 10|89 8:4 1|29 58:4 2|54 28:4 3|16 3:4 4|56 58:4 5|82 36:4 6|79 26:4 7|95 53:4 8|84 35:4 9|76 47:4 10|22 92:5 1|25 89:5 2|86 2:5 3|95 70:5 4|26 42:5 5|82 10:5 6|18 48:5 7|67 52:5 8|81 81:5 9|74 73:5 10|69 41:6 1|90 67:6 2|92 50:6 3|29 44:6 4|53 35:6 5|71 41:6 6|40 87:6 7|29 42:6 8|99 3:6 9|47 33:6 10|58 71:7 1|67 56:7 2|70 75:7 3|74 55:7 4|66 73:7 5|23 33:7 6|73 25:7 7|95 81:7 8|15 25:7 9|73 2:7 10|25 20:8 1|12 63:8 2|53 81:8 3|98 76:8 4|86 35:8 5|36 66:8 6|14 45:8 7|45 22:8 8|90 92:8 9|91 89:8 10|71 65:9 1|45 28:9 2|19 75:9 3|77 20:9 4|30 45:9 5|13 78:9 6|9 45:9 7|44 64:9 8|49 4:9 9|78 30:9 10|84 21:10 1|16 27:10 2|88 90:10 3|4 53:10 4|42 47:10 5|64 47:10 6|58 41:10 7|16 61:10 8|69 32:10 9|35 6:10 10</relation>
    <relation name="R139" arity="2" nbTuples="100" semantics="soft" defaultCost="infinity">1 21:1 1|37 65:1 2|22 25:1 3|67 69:1 4|23 6:1 5|98 17:1 6|30 100:1 7|54 29:1 8|72 80:1 9|81 30:1 10|94 23:2 1|44 52:2 2|21 62:2 3|99 80:2 4|85 41:2 5|84 51:2 6|8 93:2 7|34 45:2 8|80 31:2 9|37 45:2 10|27 33:3 1|83 22:3 2|62 71:3 3|44 70:3 4|99 57:3 5|74 27:3 6|13 33:3 7|1 40:3 8|37 57:3 9|61 87:3 10|38 25:4 1|78 100:4 2|7 73:4 3|21 57:4 4|9 7:4 5|96 99:4 6|37 22:4 7|82 22:4 8|39 71:4 9|36 81:4 10|22 92:5 1|81 92:5 2|97 61:5 3|61 68:5 4|51 27:5 5|24 75:5 6|34 63:5 7|56 92:5 8|23 9:5 9|93 84:5 10|90 14:6 1|23 97:6 2|41 23:6 3|28 41:6 4|84 79:6 5|2 8:6 6|13 60:6 7|63 53:6 8|25 12:6 9|80 48:6 10|79 82:7 1|26 88:7 2|84 9:7 3|17 53:7 4|56 76:7 5|100 78:7 6|23 97:7 7|20 10:7 8|66 47:7 9|16 17:7 10|62 31:8 1|19 8:8 2|85 41:8 3|34 43:8 4|37 97:8 5|28 2:8 6|38 2:8 7|23 9:8 8|78 26:8 9|17 7:8 10|19 94:9 1|46 95:9 2|12 83:9 3|9 83:9 4|10 36:9 5|15 5:9 6|69 83:9 7|76 82:9 8|42 51:9 9|72 59:9 10|34 38:10 1|11 48:10 2|5 18:10 3|5 70:10 4|99 51:10 5|91 14:10 6|2 65:10 7|18 66:10 8|88 97:10 9|64 33:10 10</relation>
    <relation name="R140" arity="2" nbTuples="100" semantics="soft" defaultCost="infinity">22 64:1 1|99 97:1 2|57 74:1 3|17 19:1 4|57 98:1 5|57 40:1 6|7 99:1 7|11 6:1 8|94 23:1 9|41 88:1 10|55 79:2 1|3 40:2 2|57 42:2 3|33 90:2 4|40 6:2 5|66 67:2 6|84 52:2 7|100 75:2 8|79 36:2 9|92 79:2 10|65 51:3 1|40 72:3 2|90 42:3 3|52 31:3 4|64 7:3 5|50 26:3 6|37 80:3 7|15 39:3 8|10 17:3 9|18 49:3 10|87 89:4 1|79 28:4 2|38 23:4 3|96 80:4 4|62 10:4 5|51 93:4 6|92 55:4 7|22 20:4 8|33 10:4 9|90 73:4 10|48 17:5 1|94 78:5 2|6 35:5 3|89 72:5 4|100 40:5 5|6 52:5 6|67 30:5 7|56 67:5 8|22 69:5 9|14 13:5 10|100 6:6 1|48 86:6 2|2 50:6 3|77 78:6 4|12 33:6 5|34 58:6 6|8 39:6 7|98 83:6 8|98 96:6 9|5 46:6 10|36 57:7 1|68 100:7 2|47 35:7 3|70 36:7 4|43 49:7 5|64 59:7 6|80 67:7 7|78 35:7 8|73 28:7 9|83 53:7 10|49 58:8 1|80 94:8 2|18 9:8 3|97 58:8 4|57 78:8 5|14 75:8 6|88 75:8 7|57 81:8 8|68 82:8 9|63 11:8 10|70 10:9 1|95 33:9 2|22 81:9 3|39 40:9 4|96 10:9 5|89 69:9 6|70 6:9 7|88 9:9 8|69 50:9 9|100 60:9 10|99 68:10 1|7 71:10 2|98 56:10 3|90 87:10 4|9 81:10 5|29 34:10 6|46 37:10 7|79 55:10 8|54 96:10 9|15 30:10 10</relation>
    <relation name="R141" arity="2" nbTuples="100" semantics="soft" defaultCost="infinity">97 53:1 1|4 95:1 2|78 53:1 3|63 5:1 4|97 26:1 5|92 74:1 6|91 64:1 7|14 59:1 8|17 31:1 9|46 53:1 10|75 76:2 1|16 87:2 2|39 23:2 3|15 51:2 4|10 75:2 5|88 85:2 6|91 73:2 7|8 100:2 8|58 38:2 9|78 40:2 10|42 31:3 1|47 20:3 2|60 39:3 3|27 16:3 4|63 40:3 5|90 30:3 6|14 58:3 7|58 85:3 8|6 64:3 9|66 72:3 10|46 70:4 1|71 93:4 2|49 99:4 3|92 37:4 4|7 93:4 5|14 43:4 6|25 96:4 7|77 93:4 8|30 25:4 9|47 33:4 10|14 99:5 1|29 70:5 2|55 14:5 3|24 98:5 4|86 85:5 5|10 45:5 6|91 25:5 7|71 22:5 8|7 56:5 9|19 41:5 10|78 99:6 1|26 35:6 2|58 25:6 3|100 22:6 4|77 29:6 5|57 6:6 6|17 90:6 7|83 50:6 8|75 90:6 9|1 94:6 10|18 84:7 1|27 47:7 2|14 94:7 3|73 26:7 4|82 64:7 5|18 64:7 6|68 68:7 7|33 100:7 8|69 55:7 9|34 55:7 10|14 70:8 1|20 51:8 2|22 77:8 3|88 11:8 4|87 90:8 5|97 14:8 6|86 5:8 7|3 3:8 8|25 98:8 9|49 66:8 10|24 64:9 1|89 29:9 2|13 49:9 3|37 58:9 4|63 37:9 5|17 74:9 6|100 40:9 7|2 41:9 8|48 45:9 9|22 26:9 10|58 92:10 1|69 60:10 2|86 37:10 3|66 8:10 4|92 99:10 5|96 67:10 6|93 79:10 7|49 6:10 8|17 60:10 9|66 76:10 10</relation>
    <relation name="R142" arity="2" nbTuples="100" semantics="soft" defaultCost="infinity">100 49:1 1|53 25:1 2|74 92:1 3|21 72:1 4|70 70:1 5|56 92:1 6|45 92:1 7|79 25:1 8|17 30:1 9|39 77:1 10|89 97:2 1|93 93:2 2|53 84:2 3|92 22:2 4|8 44:2 5|35 5:2 6|100 30:2 7|81 87:2 8|13 54:2 9|14 49:2 10|26 6:3 1|27 47:3 2|62 75:3 3|70 29:3 4|2 50:3 5|23 20:3 6|66 55:3 7|89 48:3 8|3 14:3 9|77 89:3 10|8 50:4 1|42 31:4 2|75 37:4 3|69 49:4 4|17 67:4 5|44 5:4 6|58 100:4 7|46 13:4 8|70 6:4 9|74 96:4 10|31 44:5 1|7 38:5 2|48 55:5 3|12 1:5 4|19 93:5 5|43 55:5 6|46 40:5 7|83 62:5 8|84 32:5 9|31 28:5 10|14 44:6 1|14 38:6 2|74 38:6 3|14 63:6 4|92 52:6 5|37 46:6 6|28 40:6 7|97 46:6 8|53 67:6 9|4 43:6 10|36 81:7 1|45 91:7 2|75 18:7 3|94 37:7 4|11 91:7 5|79 3:7 6|99 61:7 7|19 72:7 8|31 4:7 9|82 13:7 10|52 20:8 1|75 18:8 2|41 71:8 3|73 25:8 4|40 50:8 5|83 57:8 6|39 61:8 7|21 88:8 8|30 92:8 9|17 55:8 10|77 39:9 1|86 74:9 2|88 68:9 3|20 51:9 4|52 75:9 5|20 39:9 6|42 35:9 7|54 12:9 8|67 17:9 9|75 94:9 10|81 79:10 1|26 24:10 2|94 33:10 3|76 93:10 4|6 48:10 5|91 35:10 6|64 7:10 7|81 51:10 8|4 29:10 9|39 51:10 10</relation>
    <relation name="R143" arity="2" nbTuples="100" semantics="soft" defaultCost="infinity">58 36:1 1|24 23:1 2|8 24:1 3|92 62:1 4|89 83:1 5|5 5:1 6|52 96:1 7|79 50:1 8|96 52:1 9|100 61:1 10|57 62:2 1|70 100:2 2|74 19:2 3|74 63:2 4|88 80:2 5|82 19:2 6|33 21:2 7|34 12:2 8|70 44:2 9|89 31:2 10|48 89:3 1|62 73:3 2|62 81:3 3|96 15:3 4|39 72:3 5|1 34:3 6|26 30:3 7|64 83:3 8|9 99:3 9|95 95:3 10|26 22:4 1|88 37:4 2|10 77:4 3|96 20:4 4|57 17:4 5|80 31:4 6|33 98:4 7|1 18:4 8|95 56:4 9|96 50:4 10|21 30:5 1|75 49:5 2|98 20:5 3|3 63:5 4|75 10:5 5|64 49:5 6|15 28:5 7|1 12:5 8|83 56:5 9|25 38:5 10|77 7:6 1|16 70:6 2|1 60:6 3|9 45:6 4|79 9:6 5|47 42:6 6|67 47:6 7|87 63:6 8|73 62:6 9|35 16:6 10|15 9:7 1|91 29:7 2|41 87:7 3|69 90:7 4|41 31:7 5|16 80:7 6|2 8:7 7|66 18:7 8|19 85:7 9|20 37:7 10|86 41:8 1|80 55:8 2|73 59:8 3|92 13:8 4|76 46:8 5|33 6:8 6|63 32:8 7|89 54:8 8|92 60:8 9|65 95:8 10|36 36:9 1|66 49:9 2|87 64:9 3|47 7:9 4|34 40:9 5|39 81:9 6|53 47:9 7|24 88:9 8|88 64:9 9|66 92:9 10|75 58:10 1|46 90:10 2|26 6:10 3|23 91:10 4|89 73:10 5|34 92:10 6|62 31:10 7|24 30:10 8|7 18:10 9|79 50:10 10</relation>
    <relation name="R144" arity="2" nbTuples="100" semantics="soft" defaultCost="infinity">63 70:1 1|7 16:1 2|25 12:1 3|60 47:1 4|10 8:1 5|74 56:1 6|43 34:1 7|59 48:1 8|88 81:1 9|77 21:1 10|46 26:2 1|71 79:2 2|74 96:2 3|69 5:2 4|23 71:2 5|60 86:2 6|13 44:2 7|77 9:2 8|29 35:2 9|16 48:2 10|7 82:3 1|60 50:3 2|29 45:3 3|87 45:3 4|40 91:3 5|51 19:3 6|53 32:3 7|11 98:3 8|19 43:3 9|8 1:3 10|72 85:4 1|77 50:4 2|26 32:4 3|24 48:4 4|71 84:4 5|70 45:4 6|74 55:4 7|53 70:4 8|61 97:4 9|91 10:4 10|38 38:5 1|78 69:5 2|84 80:5 3|58 75:5 4|5 58:5 5|7 48:5 6|84 99:5 7|27 70:5 8|41 96:5 9|76 71:5 10|54 66:6 1|87 79:6 2|97 22:6 3|14 35:6 4|78 70:6 5|20 49:6 6|81 100:6 7|72 99:6 8|32 22:6 9|29 87:6 10|77 67:7 1|35 83:7 2|17 69:7 3|76 86:7 4|95 15:7 5|74 13:7 6|26 31:7 7|81 57:7 8|65 87:7 9|94 97:7 10|77 67:8 1|78 73:8 2|20 69:8 3|94 43:8 4|69 86:8 5|31 48:8 6|41 27:8 7|47 54:8 8|27 44:8 9|38 95:8 10|34 31:9 1|49 76:9 2|50 94:9 3|97 53:9 4|81 64:9 5|22 68:9 6|93 2:9 7|15 58:9 8|85 7:9 9|49 25:9 10|26 13:10 1|54 22:10 2|91 42:10 3|77 76:10 4|54 51:10 5|77 24:10 6|60 23:10 7|34 34:10 8|4 88:10 9|27 34:10 10</relation>
    <relation name="R145" arity="2" nbTuples="100" semantics="soft" defaultCost="infinity">21 6:1 1|23 77:1 2|3 100:1 3|40 30:1 4|42 32:1 5|4 71:1 6|5 20:1 7|94 66:1 8|77 1:1 9|73 87:1 10|41 23:2 1|37 22:2 2|99 1:2 3|93 51:2 4|96 35:2 5|38 12:2 6|6 57:2 7|53 46:2 8|48 35:2 9|69 67:2 10|72 26:3 1|36 47:3 2|10 86:3 3|7 94:3 4|89 47:3 5|39 46:3 6|70 37:3 7|95 82:3 8|91 29:3 9|80 32:3 10|17 51:4 1|36 23:4 2|98 32:4 3|61 1:4 4|92 79:4 5|88 39:4 6|82 74:4 7|95 14:4 8|7 69:4 9|73 61:4 10|67 68:5 1|19 49:5 2|29 84:5 3|42 88:5 4|13 73:5 5|20 96:5 6|7 69:5 7|54 23:5 8|27 18:5 9|81 95:5 10|95 90:6 1|44 60:6 2|29 16:6 3|8 24:6 4|10 39:6 5|100 82:6 6|45 9:6 7|89 73:6 8|1 63:6 9|86 83:6 10|18 74:7 1|16 75:7 2|52 87:7 3|56 20:7 4|42 3:7 5|43 68:7 6|19 16:7 7|61 77:7 8|77 40:7 9|89 21:7 10|85 42:8 1|45 72:8 2|5 15:8 3|93 40:8 4|82 2:8 5|80 66:8 6|4 41:8 7|83 36:8 8|7 47:8 9|77 25:8 10|80 33:9 1|13 22:9 2|51 23:9 3|84 69:9 4|82 83:9 5|90 82:9 6|87 89:9 7|62 6:9 8|66 98:9 9|85 12:9 10|15 99:10 1|78 9:10 2|7 75:10 3|2 32:10 4|43 30:10 5|82 24:10 6|73 83:10 7|55 32:10 8|58 57:10 9|46 91:10 10</relation>
    <relation name="R146" arity="2" nbTuples="100" semantics="soft" defaultCost="infinity">93 73:1 1|69 78:1 2|19 67:1 3|72 9:1 4|99 26:1 5|10 5:1 6|60 90:1 7|10 8:1 8|22 17:1 9|5 74:1 10|14 89:2 1|50 87:2 2|64 67:2 3|20 71:2 4|66 21:2 5|55 21:2 6|82 83:2 7|84 60:2 8|12 76:2 9|64 73:2 10|59 39:3 1|3 36:3 2|84 46:3 3|94 51:3 4|41 21:3 5|82 29:3 6|57 89:3 7|87 89:3 8|61 61:3 9|57 64:3 10|59 84:4 1|14 53:4 2|5 19:4 3|13 69:4 4|38 95:4 5|19 95:4 6|53 88:4 7|14 87:4 8|71 93:4 9|54 10:4 10|24 47:5 1|9 46:5 2|13 91:5 3|57 62:5 4|14 60:5 5|58 73:5 6|9 10:5 7|62 96:5 8|76 27:5 9|97 71:5 10|42 65:6 1|53 40:6 2|19 6:6 3|64 99:6 4|68 48:6 5|85 66:6 6|94 85:6 7|12 1:6 8|69 48:6 9|47 76:6 10|5 55:7 1|12 95:7 2|27 17:7 3|41 14:7 4|78 28:7 5|14 22:7 6|100 6:7 7|93 30:7 8|45 94:7 9|12 86:7 10|46 99:8 1|24 54:8 2|50 3:8 3|43 73:8 4|35 28:8 5|50 36:8 6|84 35:8 7|2 100:8 8|42 56:8 9|86 77:8 10|90 79:9 1|70 49:9 2|2 50:9 3|74 60:9 4|100 36:9 5|65 83:9 6|91 88:9 7|57 29:9 8|14 17:9 9|90 41:9 10|37 70:10 1|73 10:10 2|10 17:10 3|14 77:10 4|1 19:10 5|42 53:10 6|43 57:10 7|17 64:10 8|65 8:10 9|62 35:10 10</relation>
    <relation name="R147" arity="2" nbTuples="100" semantics="soft" defaultCost="infinity">1 44:1 1|98 6:1 2|18 39:1 3|50 67:1 4|99 92:1 5|9 12:1 6|38 54:1 7|78 82:1 8|26 99:1 9|75 21:1 10|99 70:2 1|6 6:2 2|3 67:2 3|3 2:2 4|62 56:2 5|2 37:2 6|97 21:2 7|6 53:2 8|15 95:2 9|98 83:2 10|99 58:3 1|81 61:3 2|85 3:3 3|36 28:3 4|63 36:3 5|18 32:3 6|30 100:3 7|94 35:3 8|73 78:3 9|38 78:3 10|81 46:4 1|89 11:4 2|80 51:4 3|83 11:4 4|3 90:4 5|8 76:4 6|9 61:4 7|93 12:4 8|81 8:4 9|17 17:4 10|60 46:5 1|70 50:5 2|65 10:5 3|31 32:5 4|28 80:5 5|90 73:5 6|12 44:5 7|69 81:5 8|24 18:5 9|17 9:5 10|27 43:6 1|4 98:6 2|71 34:6 3|47 36:6 4|80 79:6 5|96 37:6 6|17 37:6 7|65 6:6 8|54 17:6 9|69 62:6 10|67 73:7 1|1 49:7 2|54 97:7 3|58 90:7 4|44 43:7 5|22 77:7 6|73 77:7 7|51 54:7 8|37 94:7 9|91 68:7 10|6 17:8 1|93 50:8 2|63 60:8 3|83 3:8 4|53 84:8 5|26 71:8 6|92 72:8 7|39 82:8 8|46 13:8 9|92 60:8 10|88 52:9 1|85 43:9 2|7 61:9 3|14 18:9 4|63 63:9 5|75 65:9 6|6 19:9 7|29 64:9 8|63 88:9 9|13 23:9 10|78 78:10 1|57 24:10 2|21 44:10 3|59 23:10 4|31 80:10 5|100 86:10 6|43 65:10 7|44 46:10 8|39 80:10 9|32 81:10 10</relation>
    <relation name="R148" arity="2" nbTuples="100" semantics="soft" defaultCost="infinity">32 18:1 1|37 70:1 2|13 97:1 3|15 40:1 4|38 20:1 5|41 52:1 6|81 51:1 7|41 55:1 8|9 67:1 9|5 87:1 10|34 2:2 1|1 49:2 2|75 14:2 3|86 86:2 4|15 30:2 5|30 18:2 6|89 60:2 7|6 19:2 8|49 35:2 9|59 11:2 10|15 6:3 1|64 38:3 2|54 47:3 3|99 56:3 4|11 13:3 5|25 59:3 6|76 58:3 7|27 54:3 8|89 83:3 9|78 80:3 10|28 33:4 1|37 90:4 2|18 10:4 3|34 59:4 4|40 58:4 5|2 44:4 6|99 2:4 7|28 71:4 8|55 31:4 9|38 83:4 10|60 61:5 1|19 35:5 2|5 95:5 3|69 92:5 4|19 72:5 5|12 66:5 6|62 86:5 7|51 57:5 8|26 36:5 9|59 99:5 10|68 37:6 1|81 6:6 2|78 50:6 3|92 88:6 4|60 47:6 5|12 90:6 6|70 27:6 7|3 80:6 8|52 38:6 9|53 36:6 10|37 88:7 1|84 11:7 2|57 28:7 3|9 28:7 4|69 93:7 5|79 80:7 6|40 8:7 7|10 74:7 8|43 80:7 9|14 99:7 10|41 99:8 1|21 82:8 2|73 27:8 3|10 14:8 4|21 25:8 5|37 48:8 6|88 65:8 7|95 59:8 8|94 31:8 9|98 29:8 10|91 3:9 1|66 81:9 2|80 30:9 3|93 58:9 4|37 37:9 5|70 48:9 6|71 59:9 7|19 5:9 8|67 59:9 9|9 27:9 10|92 75:10 1|29 21:10 2|59 99:10 3|77 96:10 4|17 21:10 5|80 1:10 6|91 45:10 7|92 35:10 8|59 53:10 9|59 51:10 10</relation>
    <relation name="R149" arity="2" nbTuples="100" semantics="soft" defaultCost="infinity">33 34:1 1|84 87:1 2|48 96:1 3|63 49:1 4|1 14:1 5|43 8:1 6|58 72:1 7|43 44:1 8|57 15:1 9|41 43:1 10|66 24:2 1|45 18:2 2|20 80:2 3|93 80:2 4|33 22:2 5|22 9:2 6|28 33:2 7|100 83:2 8|47 32:2 9|75 84:2 10|81 10:3 1|6 14:3 2|84 78:3 3|64 91:3 4|28 62:3 5|58 73:3 6|48 31:3 7|95 32:3 8|95 97:3 9|45 34:3 10|17 1:4 1|65 51:4 2|74 47:4 3|65 50:4 4|1 26:4 5|35 15:4 6|98 53:4 7|35 48:4 8|86 72:4 9|52 33:4 10|88 24:5 1|54 52:5 2|23 95:5 3|43 48:5 4|45 89:5 5|74 93:5 6|84 25:5 7|52 87:5 8|20 66:5 9|42 1:5 10|2 79:6 1|97 67:6 2|85 19:6 3|29 78:6 4|45 12:6 5|60 81:6 6|90 61:6 7|42 8:6 8|18 47:6 9|45 14:6 10|78 43:7 1|88 53:7 2|83 70:7 3|64 68:7 4|91 13:7 5|53 27:7 6|26 65:7 7|32 92:7 8|97 62:7 9|94 67:7 10|40 19:8 1|84 45:8 2|7 79:8 3|67 24:8 4|74 42:8 5|52 43:8 6|73 67:8 7|35 59:8 8|83 58:8 9|56 62:8 10|88 22:9 1|39 5:9 2|89 86:9 3|91 1:9 4|19 56:9 5|14 36:9 6|2 97:9 7|35 28:9 8|46 14:9 9|85 54:9 10|100 27:10 1|91 61:10 2|1 35:10 3|81 81:10 4|52 82:10 5|44 60:10 6|9 39:10 7|46 26:10 8|22 57:10 9|2 25:10 10</relation>
    <relation name="R150" arity="2" nbTuples="100" semantics="soft" defaultCost="infinity">92 45:1 1|42 51:1 2|5 64:1 3|38 37:1 4|85 55:1 5|66 63:1 6|74 36:1 7|67 73:1 8|64 61:1 9|24 8:1 10|45 53:2 1|17 95:2 2|99 53:2 3|46 49:2 4|74 10:2 5|82 95:2 6|72 34:2 7|25 33:2 8|67 18:2 9|54 24:2 10|32 79:3 1|14 99:3 2|51 5:3 3|93 62:3 4|68 93:3 5|19 77:3 6|28 77:3 7|70 4:3 8|27 47:3 9|66 83:3 10|41 25:4 1|78 51:4 2|10 96:4 3|43 95:4 4|92 23:4 5|26 49:4 6|14 19:4 7|23 82:4 8|4 23:4 9|46 9:4 10|10 38:5 1|39 17:5 2|28 53:5 3|64 94:5 4|83 78:5 5|60 89:5 6|16 88:5 7|38 75:5 8|58 6:5 9|83 2:5 10|19 23:6 1|56 71:6 2|89 57:6 3|52 23:6 4|90 93:6 5|41 35:6 6|1 5:6 7|59 25:6 8|99 4:6 9|13 50:6 10|2 78:7 1|91 11:7 2|68 69:7 3|98 47:7 4|97 4:7 5|31 55:7 6|14 78:7 7|98 60:7 8|83 34:7 9|22 66:7 10|41 31:8 1|40 78:8 2|9 81:8 3|57 62:8 4|18 20:8 5|93 63:8 6|14 84:8 7|48 34:8 8|45 33:8 9|3 32:8 10|94 74:9 1|94 8:9 2|76 27:9 3|83 35:9 4|50 96:9 5|49 52:9 6|77 82:9 7|79 81:9 8|23 28:9 9|52 80:9 10|12 36:10 1|79 76:10 2|21 93:10 3|82 58:10 4|97 69:10 5|43 84:10 6|86 58:10 7|41 99:10 8|68 78:10 9|67 33:10 10</relation>
    <relation name="R151" arity="2" nbTuples="100" semantics="soft" defaultCost="infinity">61 57:1 1|87 17:1 2|45 67:1 3|20 17:1 4|49 100:1 5|58 69:1 6|99 34:1 7|1 63:1 8|90 35:1 9|71 5:1 10|38 45:2 1|23 81:2 2|80 86:2 3|77 12:2 4|80 18:2 5|6 95:2 6|14 92:2 7|9 5:2 8|89 48:2 9|34 32:2 10|29 96:3 1|69 30:3 2|60 65:3 3|36 35:3 4|84 80:3 5|10 53:3 6|11 92:3 7|56 82:3 8|87 42:3 9|33 63:3 10|10 49:4 1|46 78:4 2|71 49:4 3|8 12:4 4|32 25:4 5|3 20:4 6|83 29:4 7|60 72:4 8|36 100:4 9|11 58:4 10|6 68:5 1|19 84:5 2|100 7:5 3|74 11:5 4|75 42:5 5|92 13:5 6|73 55:5 7|55 99:5 8|23 94:5 9|19 53:5 10|100 53:6 1|48 12:6 2|74 21:6 3|28 41:6 4|49 7:6 5|43 13:6 6|78 56:6 7|87 68:6 8|55 90:6 9|75 63:6 10|53 48:7 1|26 2:7 2|35 88:7 3|66 96:7 4|72 74:7 5|73 54:7 6|53 86:7 7|85 99:7 8|6 30:7 9|41 61:7 10|50 49:8 1|98 69:8 2|38 2:8 3|32 67:8 4|43 93:8 5|88 38:8 6|76 99:8 7|70 10:8 8|71 78:8 9|49 18:8 10|45 7:9 1|74 70:9 2|58 49:9 3|2 81:9 4|40 94:9 5|25 15:9 6|86 9:9 7|77 83:9 8|61 65:9 9|91 63:9 10|24 7:10 1|62 100:10 2|70 73:10 3|17 45:10 4|52 73:10 5|11 39:10 6|31 1:10 7|96 26:10 8|74 25:10 9|64 32:10 10</relation>
    <relation name="R152" arity="2" nbTuples="100" semantics="soft" defaultCost="infinity">36 1:1 1|69 38:1 2|1 41:1 3|24 30:1 4|16 37:1 5|33 17:1 6|58 67:1 7|86 59:1 8|95 70:1 9|37 52:1 10|48 3:2 1|19 97:2 2|45 93:2 3|11 87:2 4|66 81:2 5|44 98:2 6|23 91:2 7|59 44:2 8|52 45:2 9|64 53:2 10|33 91:3 1|97 45:3 2|30 82:3 3|28 77:3 4|24 23:3 5|19 48:3 6|68 63:3 7|44 59:3 8|9 13:3 9|40 45:3 10|50 9:4 1|72 18:4 2|90 73:4 3|33 71:4 4|60 68:4 5|60 41:4 6|6 62:4 7|55 22:4 8|1 92:4 9|3 5:4 10|42 30:5 1|46 87:5 2|11 32:5 3|40 9:5 4|69 77:5 5|30 43:5 6|54 93:5 7|20 66:5 8|7 75:5 9|63 58:5 10|79 27:6 1|2 26:6 2|18 50:6 3|2 16:6 4|87 50:6 5|63 36:6 6|86 17:6 7|83 44:6 8|59 3:6 9|34 64:6 10|31 2:7 1|51 11:7 2|9 4:7 3|1 28:7 4|64 15:7 5|66 43:7 6|92 60:7 7|15 17:7 8|87 51:7 9|67 40:7 10|64 27:8 1|15 93:8 2|95 19:8 3|3 24:8 4|77 53:8 5|57 9:8 6|21 47:8 7|28 40:8 8|64 23:8 9|1 90:8 10|42 99:9 1|30 84:9 2|32 1:9 3|95 46:9 4|44 3:9 5|55 31:9 6|90 46:9 7|63 33:9 8|91 92:9 9|28 100:9 10|54 25:10 1|86 68:10 2|73 79:10 3|84 67:10 4|25 78:10 5|31 62:10 6|8 40:10 7|77 10:10 8|31 83:10 9|68 47:10 10</relation>
    <relation name="R153" arity="2" nbTuples="100" semantics="soft" defaultCost="infinity">28 72:1 1|6 58:1 2|60 34:1 3|71 82:1 4|85 45:1 5|98 76:1 6|55 44:1 7|18 85:1 8|39 62:1 9|24 98:1 10|23 17:2 1|9 25:2 2|26 9:2 3|41 93:2 4|86 56:2 5|76 56:2 6|16 52:2 7|87 49:2 8|86 7:2 9|59 91:2 10|10 1:3 1|68 69:3 2|10 52:3 3|68 46:3 4|30 74:3 5|30 45:3 6|99 1:3 7|60 99:3 8|7 4:3 9|78 50:3 10|60 46:4 1|89 41:4 2|66 90:4 3|2 46:4 4|96 78:4 5|16 22:4 6|71 84:4 7|27 23:4 8|21 75:4 9|93 13:4 10|75 49:5 1|90 1:5 2|24 23:5 3|49 38:5 4|75 48:5 5|95 60:5 6|1 24:5 7|38 50:5 8|98 46:5 9|33 85:5 10|61 80:6 1|45 53:6 2|33 22:6 3|42 42:6 4|92 3:6 5|39 89:6 6|5 39:6 7|45 25:6 8|36 52:6 9|30 51:6 10|59 12:7 1|12 20:7 2|88 5:7 3|76 89:7 4|87 65:7 5|5 3:7 6|51 33:7 7|25 11:7 8|19 89:7 9|28 56:7 10|95 11:8 1|12 9:8 2|71 10:8 3|73 60:8 4|5 100:8 5|32 50:8 6|12 59:8 7|37 11:8 8|4 81:8 9|63 25:8 10|91 85:9 1|69 64:9 2|9 18:9 3|7 34:9 4|46 57:9 5|42 2:9 6|48 91:9 7|78 52:9 8|76 53:9 9|79 82:9 10|23 19:10 1|57 16:10 2|52 20:10 3|81 5:10 4|29 61:10 5|76 10:10 6|99 62:10 7|20 18:10 8|58 86:10 9|27 47:10 10</relation>
    <relation name="R154" arity="2" nbTuples="100" semantics="soft" defaultCost="infinity">79 87:1 1|3 38:1 2|26 18:1 3|86 83:1 4|40 27:1 5|30 58:1 6|21 17:1 7|10 99:1 8|34 86:1 9|84 80:1 10|65 56:2 1|46 35:2 2|8 23:2 3|32 76:2 4|21 89:2 5|49 75:2 6|10 36:2 7|38 77:2 8|92 34:2 9|12 13:2 10|84 23:3 1|2 46:3 2|7 3:3 3|57 33:3 4|41 37:3 5|75 76:3 6|80 69:3 7|17 5:3 8|17 47:3 9|25 19:3 10|80 36:4 1|32 77:4 2|65 89:4 3|49 51:4 4|59 63:4 5|38 92:4 6|43 58:4 7|55 7:4 8|30 58:4 9|97 86:4 10|1 81:5 1|54 61:5 2|78 29:5 3|29 44:5 4|57 66:5 5|51 26:5 6|51 75:5 7|22 99:5 8|35 21:5 9|10 93:5 10|75 50:6 1|44 21:6 2|5 87:6 3|35 50:6 4|74 25:6 5|75 30:6 6|30 32:6 7|98 37:6 8|98 36:6 9|33 15:6 10|35 96:7 1|8 27:7 2|87 99:7 3|65 59:7 4|31 84:7 5|86 52:7 6|26 19:7 7|33 92:7 8|67 47:7 9|1 100:7 10|68 28:8 1|3 34:8 2|4 4:8 3|96 59:8 4|34 37:8 5|22 80:8 6|14 85:8 7|78 88:8 8|4 78:8 9|53 56:8 10|64 10:9 1|75 27:9 2|73 65:9 3|79 53:9 4|29 20:9 5|74 86:9 6|29 20:9 7|16 84:9 8|46 33:9 9|100 85:9 10|80 28:10 1|95 68:10 2|7 97:10 3|91 10:10 4|36 13:10 5|88 5:10 6|52 52:10 7|82 27:10 8|11 65:10 9|100 94:10 10</relation>
    <relation name="R155" arity="2" nbTuples="100" semantics="soft" defaultCost="infinity">2 25:1 1|16 64:1 2|25 50:1 3|56 34:1 4|49 25:1 5|15 48:1 6|4 77:1 7|38 85:1 8|5 10:1 9|12 62:1 10|10 22:2 1|73 87:2 2|48 38:2 3|13 60:2 4|54 16:2 5|56 64:2 6|43 34:2 7|25 56:2 8|67 52:2 9|68 69:2 10|19 30:3 1|100 56:3 2|40 73:3 3|39 36:3 4|25 49:3 5|57 34:3 6|49 39:3 7|31 42:3 8|99 59:3 9|88 42:3 10|40 95:4 1|68 12:4 2|20 12:4 3|66 16:4 4|25 72:4 5|36 6:4 6|37 33:4 7|3 18:4 8|13 5:4 9|18 75:4 10|83 36:5 1|29 19:5 2|100 55:5 3|44 68:5 4|23 79:5 5|97 33:5 6|67 51:5 7|73 44:5 8|99 84:5 9|23 26:5 10|61 6:6 1|34 12:6 2|60 83:6 3|17 86:6 4|85 59:6 5|92 86:6 6|95 70:6 7|82 18:6 8|88 65:6 9|21 60:6 10|18 66:7 1|59 98:7 2|50 15:7 3|88 21:7 4|54 22:7 5|68 11:7 6|4 71:7 7|2 47:7 8|34 33:7 9|65 34:7 10|23 46:8 1|57 82:8 2|3 29:8 3|10 64:8 4|90 55:8 5|87 67:8 6|91 54:8 7|23 95:8 8|10 37:8 9|17 67:8 10|5 66:9 1|68 81:9 2|32 98:9 3|57 42:9 4|40 19:9 5|1 55:9 6|98 46:9 7|2 34:9 8|20 99:9 9|59 86:9 10|39 7:10 1|6 70:10 2|11 27:10 3|85 82:10 4|74 50:10 5|65 9:10 6|76 62:10 7|10 99:10 8|90 53:10 9|16 86:10 10</relation>
    <relation name="R156" arity="2" nbTuples="100" semantics="soft" defaultCost="infinity">58 52:1 1|49 85:1 2|6 91:1 3|37 20:1 4|6 26:1 5|69 80:1 6|52 30:1 7|13 98:1 8|95 30:1 9|33 58:1 10|16 57:2 1|92 45:2 2|91 27:2 3|49 74:2 4|30 77:2 5|53 50:2 6|66 40:2 7|55 50:2 8|12 59:2 9|64 1:2 10|71 96:3 1|31 21:3 2|83 17:3 3|89 52:3 4|9 99:3 5|19 22:3 6|13 45:3 7|82 29:3 8|74 42:3 9|87 76:3 10|77 59:4 1|76 34:4 2|52 40:4 3|72 40:4 4|26 4:4 5|51 27:4 6|94 38:4 7|81 87:4 8|99 24:4 9|48 72:4 10|100 24:5 1|49 55:5 2|28 19:5 3|44 85:5 4|95 65:5 5|73 82:5 6|14 26:5 7|33 35:5 8|61 24:5 9|67 9:5 10|92 1:6 1|51 60:6 2|73 50:6 3|12 18:6 4|82 80:6 5|52 11:6 6|54 36:6 7|7 38:6 8|19 69:6 9|33 51:6 10|29 72:7 1|28 39:7 2|6 66:7 3|41 44:7 4|63 78:7 5|50 97:7 6|15 24:7 7|33 26:7 8|5 55:7 9|10 94:7 10|58 17:8 1|60 51:8 2|71 8:8 3|97 84:8 4|75 55:8 5|96 37:8 6|40 28:8 7|95 60:8 8|29 68:8 9|37 63:8 10|42 26:9 1|37 81:9 2|7 46:9 3|41 93:9 4|77 78:9 5|22 38:9 6|49 24:9 7|85 30:9 8|77 99:9 9|13 98:9 10|71 19:10 1|47 19:10 2|96 69:10 3|18 39:10 4|43 92:10 5|60 56:10 6|20 74:10 7|25 42:10 8|53 66:10 9|85 73:10 10</relation>
    <relation name="R157" arity="2" nbTuples="100" semantics="soft" defaultCost="infinity">98 49:1 1|39 49:1 2|51 30:1 3|93 3:1 4|48 8:1 5|35 69:1 6|54 26:1 7|67 50:1 8|7 25:1 9|41 93:1 10|80 64:2 1|56 15:2 2|96 86:2 3|6 74:2 4|14 53:2 5|44 45:2 6|41 31:2 7|13 57:2 8|34 15:2 9|14 22:2 10|73 60:3 1|48 71:3 2|52 22:3 3|20 1:3 4|83 56:3 5|34 31:3 6|57 96:3 7|3 57:3 8|15 74:3 9|94 97:3 10|44 28:4 1|8 13:4 2|25 74:4 3|95 98:4 4|71 30:4 5|89 50:4 6|28 13:4 7|85 10:4 8|7 26:4 9|8 25:4 10|22 23:5 1|43 45:5 2|18 25:5 3|66 44:5 4|62 28:5 5|85 13:5 6|35 60:5 7|31 75:5 8|7 94:5 9|96 25:5 10|94 67:6 1|30 85:6 2|84 97:6 3|99 76:6 4|31 38:6 5|38 43:6 6|23 71:6 7|68 30:6 8|98 86:6 9|82 29:6 10|77 58:7 1|36 75:7 2|93 92:7 3|25 33:7 4|13 73:7 5|78 32:7 6|63 29:7 7|19 27:7 8|38 71:7 9|57 35:7 10|96 81:8 1|25 65:8 2|24 52:8 3|62 22:8 4|11 5:8 5|54 27:8 6|4 66:8 7|78 89:8 8|31 91:8 9|62 10:8 10|80 92:9 1|67 14:9 2|78 42:9 3|17 53:9 4|71 7:9 5|58 38:9 6|37 63:9 7|11 21:9 8|60 64:9 9|58 66:9 10|72 17:10 1|87 6:10 2|52 47:10 3|41 35:10 4|90 25:10 5|15 12:10 6|39 80:10 7|91 44:10 8|99 88:10 9|10 32:10 10</relation>
    <relation name="R158" arity="2" nbTuples="100" semantics="soft" defaultCost="infinity">21 100:1 1|80 57:1 2|88 60:1 3|12 33:1 4|52 11:1 5|18 13:1 6|26 11:1 7|42 15:1 8|94 4:1 9|17 15:1 10|86 60:2 1|15 97:2 2|6 94:2 3|43 77:2 4|3 55:2 5|78 51:2 6|98 2:2 7|48 44:2 8|39 33:2 9|96 98:2 10|20 4:3 1|12 32:3 2|25 98:3 3|11 24:3 4|81 5:3 5|38 30:3 6|82 88:3 7|37 80:3 8|12 23:3 9|68 81:3 10|59 25:4 1|77 78:4 2|7 84:4 3|28 22:4 4|24 67:4 5|74 4:4 6|17 66:4 7|18 54:4 8|6 5:4 9|23 94:4 10|88 43:5 1|86 76:5 2|82 73:5 3|11 58:5 4|49 12:5 5|80 92:5 6|31 74:5 7|66 45:5 8|7 16:5 9|50 91:5 10|24 28:6 1|29 71:6 2|94 81:6 3|43 40:6 4|17 93:6 5|75 76:6 6|79 43:6 7|23 67:6 8|54 32:6 9|58 65:6 10|47 23:7 1|98 96:7 2|5 11:7 3|43 51:7 4|93 80:7 5|49 66:7 6|5 56:7 7|58 13:7 8|83 56:7 9|83 74:7 10|48 4:8 1|83 28:8 2|3 80:8 3|49 86:8 4|76 30:8 5|48 43:8 6|71 7:8 7|9 27:8 8|46 26:8 9|12 100:8 10|97 5:9 1|37 40:9 2|74 72:9 3|50 30:9 4|14 11:9 5|90 76:9 6|2 25:9 7|62 64:9 8|10 23:9 9|86 55:9 10|6 7:10 1|85 49:10 2|47 7:10 3|58 3:10 4|66 78:10 5|76 57:10 6|23 22:10 7|94 66:10 8|65 24:10 9|80 16:10 10</relation>
    <relation name="R159" arity="2" nbTuples="100" semantics="soft" defaultCost="infinity">47 96:1 1|80 50:1 2|82 87:1 3|31 20:1 4|97 13:1 5|82 38:1 6|80 29:1 7|22 79:1 8|9 91:1 9|60 81:1 10|35 98:2 1|51 29:2 2|1 54:2 3|94 73:2 4|47 39:2 5|34 7:2 6|34 33:2 7|51 49:2 8|6 80:2 9|40 53:2 10|72 56:3 1|43 59:3 2|31 62:3 3|90 22:3 4|76 1:3 5|39 30:3 6|7 21:3 7|10 79:3 8|66 20:3 9|43 96:3 10|55 21:4 1|55 36:4 2|10 79:4 3|44 63:4 4|47 96:4 5|27 61:4 6|48 46:4 7|94 58:4 8|39 71:4 9|62 31:4 10|51 32:5 1|92 46:5 2|67 43:5 3|50 49:5 4|66 76:5 5|54 43:5 6|52 55:5 7|16 32:5 8|1 20:5 9|8 46:5 10|1 5:6 1|94 26:6 2|65 13:6 3|58 56:6 4|97 48:6 5|38 33:6 6|44 37:6 7|75 71:6 8|15 100:6 9|80 29:6 10|90 68:7 1|36 76:7 2|12 50:7 3|22 22:7 4|63 83:7 5|11 48:7 6|72 40:7 7|12 86:7 8|28 90:7 9|64 59:7 10|11 60:8 1|53 48:8 2|20 54:8 3|20 57:8 4|66 79:8 5|40 31:8 6|28 20:8 7|19 26:8 8|29 100:8 9|24 84:8 10|42 78:9 1|58 87:9 2|91 20:9 3|50 32:9 4|78 20:9 5|77 82:9 6|19 24:9 7|15 45:9 8|78 59:9 9|70 39:9 10|75 44:10 1|42 2:10 2|47 42:10 3|97 27:10 4|47 72:10 5|75 98:10 6|63 67:10 7|45 45:10 8|52 96:10 9|31 25:10 10</relation>
    <relation name="R160" arity="2" nbTuples="100" semantics="soft" defaultCost="infinity">84 66:1 1|61 94:1 2|39 9:1 3|65 18:1 4|46 44:1 5|44 45:1 6|94 96:1 7|38 56:1 8|96 68:1 9|96 78:1 10|25 15:2 1|100 45:2 2|37 49:2 3|37 76:2 4|82 14:2 5|8 44:2 6|63 68:2 7|53 94:2 8|39 57:2 9|59 87:2 10|7 21:3 1|25 20:3 2|46 54:3 3|10 28:3 4|43 9:3 5|68 27:3 6|16 5:3 7|92 17:3 8|6 81:3 9|66 58:3 10|27 15:4 1|69 55:4 2|19 8:4 3|77 8:4 4|35 39:4 5|84 24:4 6|47 51:4 7|76 88:4 8|27 58:4 9|83 65:4 10|24 43:5 1|16 85:5 2|76 100:5 3|35 55:5 4|97 15:5 5|55 54:5 6|68 49:5 7|66 8:5 8|14 12:5 9|73 15:5 10|9 25:6 1|86 6:6 2|33 94:6 3|72 26:6 4|39 6:6 5|76 26:6 6|25 24:6 7|32 58:6 8|1 32:6 9|56 15:6 10|14 66:7 1|75 5:7 2|61 24:7 3|71 57:7 4|63 68:7 5|55 92:7 6|58 88:7 7|37 93:7 8|8 92:7 9|69 71:7 10|34 6:8 1|57 18:8 2|90 12:8 3|70 15:8 4|81 20:8 5|93 59:8 6|45 1:8 7|15 52:8 8|1 68:8 9|51 2:8 10|46 76:9 1|92 91:9 2|63 24:9 3|17 25:9 4|17 68:9 5|93 48:9 6|98 56:9 7|43 55:9 8|50 38:9 9|42 66:9 10|89 4:10 1|94 66:10 2|4 56:10 3|87 71:10 4|16 29:10 5|76 66:10 6|57 17:10 7|15 35:10 8|87 9:10 9|23 52:10 10</relation>
    <relation name="R161" arity="2" nbTuples="100" semantics="soft" defaultCost="infinity">56 55:1 1|46 30:1 2|52 58:1 3|14 39:1 4|79 84:1 5|33 78:1 6|83 10:1 7|40 70:1 8|89 77:1 9|50 46:1 10|76 91:2 1|44 83:2 2|69 54:2 3|51 43:2 4|97 67:2 5|7 88:2 6|48 53:2 7|55 10:2 8|78 39:2 9|53 70:2 10|72 98:3 1|51 8:3 2|47 37:3 3|95 29:3 4|73 85:3 5|59 59:3 6|37 19:3 7|41 24:3 8|29 49:3 9|81 78:3 10|5 75:4 1|36 81:4 2|40 1:4 3|26 11:4 4|71 17:4 5|14 76:4 6|56 21:4 7|93 69:4 8|45 72:4 9|74 11:4 10|9 64:5 1|44 8:5 2|5 25:5 3|13 42:5 4|73 15:5 5|18 22:5 6|47 87:5 7|76 22:5 8|30 85:5 9|38 18:5 10|20 76:6 1|14 74:6 2|13 53:6 3|40 9:6 4|5 23:6 5|45 9:6 6|73 85:6 7|12 49:6 8|25 66:6 9|73 37:6 10|72 85:7 1|15 70:7 2|73 84:7 3|1 64:7 4|12 66:7 5|54 24:7 6|5 74:7 7|45 51:7 8|45 34:7 9|79 30:7 10|29 85:8 1|50 78:8 2|24 35:8 3|66 62:8 4|96 60:8 5|34 59:8 6|100 8:8 7|3 59:8 8|71 46:8 9|32 82:8 10|55 29:9 1|59 20:9 2|30 75:9 3|25 71:9 4|45 54:9 5|44 15:9 6|28 27:9 7|53 2:9 8|90 94:9 9|66 46:9 10|14 32:10 1|55 23:10 2|24 75:10 3|39 14:10 4|12 58:10 5|94 44:10 6|99 67:10 7|27 91:10 8|73 5:10 9|53 12:10 10</relation>
    <relation name="R162" arity="2" nbTuples="100" semantics="soft" defaultCost="infinity">9 89:1 1|90 97:1 2|76 5:1 3|11 85:1 4|80 17:1 5|94 33:1 6|32 80:1 7|26 56:1 8|25 60:1 9|96 22:1 10|21 30:2 1|3 12:2 2|81 80:2 3|3 53:2 4|62 34:2 5|11 19:2 6|65 59:2 7|83 42:2 8|99 96:2 9|76 57:2 10|21 56:3 1|64 34:3 2|55 71:3 3|72 68:3 4|42 100:3 5|66 28:3 6|75 50:3 7|75 75:3 8|85 5:3 9|24 4:3 10|79 82:4 1|71 90:4 2|28 12:4 3|22 59:4 4|80 66:4 5|14 24:4 6|22 97:4 7|43 3:4 8|50 60:4 9|77 46:4 10|35 83:5 1|92 64:5 2|23 58:5 3|64 92:5 4|14 68:5 5|50 2:5 6|87 47:5 7|46 83:5 8|79 36:5 9|85 36:5 10|95 54:6 1|53 21:6 2|54 26:6 3|4 31:6 4|89 32:6 5|44 78:6 6|85 78:6 7|26 92:6 8|32 46:6 9|17 76:6 10|90 64:7 1|34 74:7 2|85 69:7 3|46 49:7 4|75 89:7 5|96 4:7 6|71 87:7 7|58 13:7 8|73 22:7 9|98 63:7 10|15 71:8 1|69 93:8 2|4 77:8 3|15 81:8 4|59 83:8 5|64 93:8 6|80 59:8 7|5 44:8 8|81 4:8 9|81 90:8 10|74 65:9 1|22 20:9 2|67 15:9 3|28 97:9 4|44 71:9 5|61 41:9 6|27 59:9 7|50 35:9 8|88 66:9 9|99 5:9 10|45 66:10 1|28 85:10 2|45 19:10 3|84 88:10 4|96 33:10 5|68 40:10 6|95 72:10 7|89 79:10 8|88 75:10 9|16 52:10 10</relation>
    <relation name="R163" arity="2" nbTuples="100" semantics="soft" defaultCost="infinity">15 6:1 1|36 69:1 2|3 85:1 3|11 57:1 4|74 29:1 5|53 64:1 6|40 94:1 7|57 30:1 8|11 62:1 9|23 13:1 10|94 95:2 1|78 77:2 2|98 44:2 3|31 50:2 4|14 78:2 5|81 95:2 6|93 75:2 7|23 6:2 8|29 99:2 9|60 44:2 10|43 61:3 1|37 36:3 2|46 69:3 3|87 10:3 4|72 37:3 5|67 61:3 6|32 40:3 7|98 52:3 8|86 77:3 9|57 38:3 10|61 23:4 1|58 75:4 2|65 30:4 3|57 88:4 4|76 75:4 5|64 55:4 6|32 23:4 7|82 49:4 8|88 21:4 9|27 17:4 10|14 27:5 1|41 42:5 2|37 12:5 3|28 51:5 4|39 87:5 5|46 68:5 6|66 33:5 7|56 85:5 8|27 42:5 9|10 62:5 10|80 4:6 1|57 94:6 2|77 7:6 3|96 78:6 4|13 58:6 5|67 82:6 6|63 79:6 7|68 86:6 8|10 59:6 9|94 71:6 10|71 94:7 1|67 98:7 2|90 19:7 3|81 3:7 4|52 45:7 5|14 61:7 6|62 19:7 7|68 7:7 8|86 38:7 9|95 73:7 10|10 39:8 1|16 19:8 2|59 54:8 3|2 24:8 4|53 57:8 5|89 37:8 6|4 33:8 7|24 54:8 8|58 65:8 9|86 54:8 10|74 98:9 1|12 89:9 2|68 32:9 3|72 4:9 4|27 93:9 5|62 3:9 6|54 78:9 7|63 10:9 8|56 7:9 9|96 92:9 10|20 71:10 1|43 27:10 2|82 86:10 3|25 91:10 4|16 46:10 5|40 99:10 6|98 77:10 7|37 47:10 8|32 7:10 9|74 97:10 10</relation>
    <relation name="R164" arity="2" nbTuples="100" semantics="soft" defaultCost="infinity">49 51:1 1|29 29:1 2|80 68:1 3|57 3:1 4|48 90:1 5|86 62:1 6|98 37:1 7|9 35:1 8|94 45:1 9|76 80:1 10|13 58:2 1|27 52:2 2|43 94:2 3|9 66:2 4|66 51:2 5|9 80:2 6|23 63:2 7|83 9:2 8|79 26:2 9|23 36:2 10|14 82:3 1|9 94:3 2|4 66:3 3|86 50:3 4|35 93:3 5|3 18:3 6|10 88:3 7|70 17:3 8|95 31:3 9|64 82:3 10|78 37:4 1|71 18:4 2|11 46:4 3|97 14:4 4|17 77:4 5|95 93:4 6|98 37:4 7|37 21:4 8|19 76:4 9|55 68:4 10|84 15:5 1|92 64:5 2|14 95:5 3|79 52:5 4|2 11:5 5|3 23:5 6|7 42:5 7|70 69:5 8|60 11:5 9|90 82:5 10|83 47:6 1|75 80:6 2|4 70:6 3|44 47:6 4|34 48:6 5|48 22:6 6|11 33:6 7|65 1:6 8|40 28:6 9|22 60:6 10|81 89:7 1|69 30:7 2|91 24:7 3|10 30:7 4|19 8:7 5|9 86:7 6|59 90:7 7|21 25:7 8|20 52:7 9|93 83:7 10|32 9:8 1|41 41:8 2|3 66:8 3|70 21:8 4|88 61:8 5|21 1:8 6|56 63:8 7|46 95:8 8|60 5:8 9|91 8:8 10|83 93:9 1|34 40:9 2|19 41:9 3|55 4:9 4|73 46:9 5|46 98:9 6|90 38:9 7|66 31:9 8|29 10:9 9|2 37:9 10|57 56:10 1|82 30:10 2|21 19:10 3|88 35:10 4|42 1:10 5|39 13:10 6|58 33:10 7|10 15:10 8|45 87:10 9|98 96:10 10</relation>
    <relation name="R165" arity="2" nbTuples="100" semantics="soft" defaultCost="infinity">95 53:1 1|9 100:1 2|2 96:1 3|56 89:1 4|9 56:1 5|46 17:1 6|79 51:1 7|34 68:1 8|24 96:1 9|67 77:1 10|13 57:2 1|62 81:2 2|59 21:2 3|6 93:2 4|81 68:2 5|32 56:2 6|28 95:2 7|91 41:2 8|38 80:2 9|13 26:2 10|29 14:3 1|51 50:3 2|72 71:3 3|8 83:3 4|83 75:3 5|50 78:3 6|55 22:3 7|25 18:3 8|25 29:3 9|98 38:3 10|94 4:4 1|87 20:4 2|50 17:4 3|93 47:4 4|17 12:4 5|94 33:4 6|67 81:4 7|19 24:4 8|30 68:4 9|32 7:4 10|19 96:5 1|1 70:5 2|48 39:5 3|59 70:5 4|60 75:5 5|71 94:5 6|80 45:5 7|44 28:5 8|16 16:5 9|20 71:5 10|10 39:6 1|34 63:6 2|49 21:6 3|29 46:6 4|29 81:6 5|53 78:6 6|19 100:6 7|4 25:6 8|88 65:6 9|85 21:6 10|8 21:7 1|58 11:7 2|78 44:7 3|79 80:7 4|41 91:7 5|25 74:7 6|68 64:7 7|80 35:7 8|30 78:7 9|81 70:7 10|60 28:8 1|88 1:8 2|24 92:8 3|16 45:8 4|22 18:8 5|72 10:8 6|39 97:8 7|93 91:8 8|21 56:8 9|17 9:8 10|95 25:9 1|66 31:9 2|77 7:9 3|66 69:9 4|1 5:9 5|63 64:9 6|90 12:9 7|93 37:9 8|39 33:9 9|44 84:9 10|14 38:10 1|14 78:10 2|69 48:10 3|91 62:10 4|5 70:10 5|20 84:10 6|29 88:10 7|95 60:10 8|31 82:10 9|98 45:10 10</relation>
    <relation name="R166" arity="2" nbTuples="100" semantics="soft" defaultCost="infinity">16 28:1 1|47 93:1 2|41 65:1 3|64 20:1 4|73 55:1 5|44 86:1 6|39 89:1 7|35 39:1 8|5 4:1 9|62 80:1 10|84 51:2 1|98 36:2 2|22 60:2 3|77 75:2 4|36 7:2 5|73 85:2 6|51 30:2 7|11 31:2 8|7 5:2 9|57 92:2 10|94 5:3 1|44 56:3 2|94 75:3 3|14 75:3 4|13 75:3 5|37 45:3 6|95 19:3 7|42 12:3 8|57 92:3 9|22 67:3 10|38 30:4 1|20 60:4 2|83 60:4 3|79 97:4 4|77 30:4 5|38 73:4 6|25 5:4 7|4 49:4 8|37 81:4 9|48 55:4 10|8 81:5 1|28 59:5 2|100 49:5 3|85 48:5 4|22 80:5 5|52 10:5 6|77 93:5 7|68 25:5 8|97 64:5 9|95 15:5 10|5 23:6 1|55 42:6 2|49 48:6 3|80 90:6 4|56 47:6 5|20 83:6 6|75 89:6 7|9 93:6 8|59 95:6 9|89 74:6 10|29 66:7 1|89 91:7 2|60 7:7 3|36 74:7 4|14 51:7 5|16 1:7 6|83 98:7 7|35 60:7 8|48 11:7 9|35 14:7 10|57 58:8 1|11 66:8 2|11 92:8 3|22 84:8 4|28 43:8 5|51 40:8 6|71 71:8 7|64 60:8 8|70 59:8 9|47 26:8 10|48 72:9 1|30 74:9 2|57 53:9 3|6 3:9 4|65 96:9 5|59 35:9 6|77 62:9 7|27 11:9 8|93 5:9 9|15 68:9 10|76 80:10 1|43 64:10 2|89 46:10 3|64 17:10 4|85 47:10 5|77 32:10 6|87 34:10 7|3 94:10 8|60 68:10 9|48 29:10 10</relation>
    <relation name="R167" arity="2" nbTuples="100" semantics="soft" defaultCost="infinity">91 98:1 1|23 36:1 2|28 20:1 3|52 45:1 4|71 81:1 5|89 17:1 6|36 2:1 7|72 14:1 8|76 50:1 9|88 10:1 10|39 33:2 1|12 6:2 2|99 28:2 3|48 18:2 4|66 8:2 5|63 64:2 6|76 90:2 7|51 91:2 8|57 67:2 9|25 59:2 10|88 68:3 1|91 20:3 2|73 33:3 3|59 8:3 4|97 54:3 5|38 71:3 6|94 27:3 7|49 84:3 8|60 97:3 9|19 90:3 10|78 69:4 1|75 22:4 2|66 46:4 3|27 1:4 4|41 11:4 5|50 81:4 6|18 73:4 7|14 80:4 8|79 76:4 9|59 37:4 10|46 66:5 1|32 66:5 2|43 90:5 3|3 10:5 4|12 12:5 5|30 51:5 6|36 33:5 7|48 39:5 8|66 78:5 9|13 67:5 10|99 51:6 1|18 70:6 2|40 60:6 3|29 35:6 4|100 92:6 5|86 22:6 6|10 92:6 7|44 75:6 8|40 67:6 9|56 37:6 10|43 89:7 1|3 77:7 2|50 62:7 3|41 37:7 4|24 98:7 5|8 78:7 6|32 20:7 7|68 35:7 8|29 77:7 9|49 12:7 10|74 95:8 1|83 87:8 2|78 4:8 3|64 2:8 4|50 47:8 5|22 68:8 6|93 17:8 7|33 34:8 8|58 5:8 9|73 18:8 10|47 18:9 1|19 31:9 2|87 52:9 3|59 85:9 4|71 97:9 5|2 92:9 6|11 81:9 7|99 62:9 8|57 52:9 9|89 97:9 10|27 36:10 1|34 8:10 2|83 21:10 3|85 73:10 4|11 42:10 5|27 73:10 6|35 58:10 7|61 71:10 8|52 82:10 9|80 92:10 10</relation>
    <relation name="R168" arity="2" nbTuples="100" semantics="soft" defaultCost="infinity">11 94:1 1|45 18:1 2|82 77:1 3|5 11:1 4|29 87:1 5|36 18:1 6|18 71:1 7|66 49:1 8|71 47:1 9|16 32:1 10|82 38:2 1|71 25:2 2|41 88:2 3|87 62:2 4|64 56:2 5|74 95:2 6|17 37:2 7|93 12:2 8|42 13:2 9|26 80:2 10|20 16:3 1|82 7:3 2|87 49:3 3|71 77:3 4|35 70:3 5|13 79:3 6|98 41:3 7|3 89:3 8|64 96:3 9|35 74:3 10|53 83:4 1|98 13:4 2|76 14:4 3|77 26:4 4|81 27:4 5|2 78:4 6|99 81:4 7|22 93:4 8|72 82:4 9|51 9:4 10|76 28:5 1|70 69:5 2|100 86:5 3|26 65:5 4|54 78:5 5|8 6:5 6|8 100:5 7|94 95:5 8|11 79:5 9|25 15:5 10|87 88:6 1|76 75:6 2|9 61:6 3|62 28:6 4|59 79:6 5|44 43:6 6|47 83:6 7|79 31:6 8|27 36:6 9|48 52:6 10|53 52:7 1|70 23:7 2|64 66:7 3|100 89:7 4|21 24:7 5|73 36:7 6|50 44:7 7|98 30:7 8|6 98:7 9|34 34:7 10|85 53:8 1|44 48:8 2|14 4:8 3|48 81:8 4|22 45:8 5|99 84:8 6|54 2:8 7|76 27:8 8|16 79:8 9|78 36:8 10|56 72:9 1|89 70:9 2|78 1:9 3|67 45:9 4|44 57:9 5|27 90:9 6|66 52:9 7|41 71:9 8|31 78:9 9|51 55:9 10|69 44:10 1|85 97:10 2|93 40:10 3|20 48:10 4|65 27:10 5|62 94:10 6|4 6:10 7|41 74:10 8|45 19:10 9|88 37:10 10</relation>
    <relation name="R169" arity="2" nbTuples="100" semantics="soft" defaultCost="infinity">65 98:1 1|59 32:1 2|50 15:1 3|87 65:1 4|50 43:1 5|90 71:1 6|51 57:1 7|55 16:1 8|53 99:1 9|11 62:1 10|75 46:2 1|45 79:2 2|11 11:2 3|69 51:2 4|63 43:2 5|56 43:2 6|30 80:2 7|60 85:2 8|94 54:2 9|90 52:2 10|47 48:3 1|97 17:3 2|32 32:3 3|5 72:3 4|7 48:3 5|79 31:3 6|70 25:3 7|79 38:3 8|24 47:3 9|99 49:3 10|75 45:4 1|70 47:4 2|64 91:4 3|85 16:4 4|65 61:4 5|28 5:4 6|84 39:4 7|51 59:4 8|67 13:4 9|94 39:4 10|80 33:5 1|93 72:5 2|44 15:5 3|3 46:5 4|60 47:5 5|73 87:5 6|82 7:5 7|65 30:5 8|35 2:5 9|57 17:5 10|70 36:6 1|91 53:6 2|80 67:6 3|19 79:6 4|36 17:6 5|98 98:6 6|29 44:6 7|18 51:6 8|5 82:6 9|100 21:6 10|98 36:7 1|4 1:7 2|82 14:7 3|72 46:7 4|49 44:7 5|26 5:7 6|6 48:7 7|48 17:7 8|27 20:7 9|31 36:7 10|1 56:8 1|77 28:8 2|63 1:8 3|86 97:8 4|34 66:8 5|73 76:8 6|98 83:8 7|61 19:8 8|48 85:8 9|8 26:8 10|73 8:9 1|59 56:9 2|40 12:9 3|38 68:9 4|14 87:9 5|73 52:9 6|93 68:9 7|78 18:9 8|76 77:9 9|2 46:9 10|81 85:10 1|52 85:10 2|41 68:10 3|75 58:10 4|19 22:10 5|80 2:10 6|92 79:10 7|54 58:10 8|8 100:10 9|88 7:10 10</relation>
    <relation name="R170" arity="2" nbTuples="100" semantics="soft" defaultCost="infinity">84 41:1 1|4 20:1 2|16 85:1 3|55 8:1 4|7 31:1 5|66 7:1 6|79 47:1 7|21 79:1 8|3 84:1 9|72 49:1 10|25 80:2 1|24 62:2 2|74 87:2 3|77 91:2 4|47 67:2 5|53 75:2 6|15 48:2 7|5 45:2 8|85 14:2 9|16 51:2 10|31 81:3 1|27 58:3 2|80 94:3 3|71 68:3 4|41 52:3 5|28 85:3 6|29 74:3 7|64 25:3 8|78 82:3 9|26 34:3 10|43 12:4 1|81 87:4 2|27 100:4 3|43 3:4 4|81 57:4 5|98 6:4 6|69 89:4 7|54 59:4 8|23 76:4 9|82 85:4 10|18 76:5 1|53 96:5 2|2 99:5 3|99 40:5 4|70 43:5 5|19 88:5 6|11 56:5 7|10 87:5 8|8 76:5 9|73 25:5 10|39 41:6 1|62 47:6 2|23 80:6 3|43 94:6 4|25 39:6 5|25 56:6 6|39 9:6 7|97 43:6 8|20 85:6 9|11 18:6 10|78 1:7 1|9 39:7 2|96 52:7 3|76 33:7 4|76 29:7 5|50 12:7 6|53 89:7 7|20 7:7 8|40 82:7 9|38 44:7 10|92 48:8 1|93 98:8 2|27 51:8 3|85 48:8 4|78 65:8 5|100 78:8 6|67 96:8 7|21 33:8 8|3 11:8 9|65 5:8 10|53 89:9 1|80 65:9 2|11 100:9 3|78 38:9 4|98 88:9 5|85 72:9 6|64 27:9 7|51 37:9 8|9 75:9 9|70 37:9 10|46 83:10 1|47 28:10 2|31 52:10 3|15 82:10 4|45 65:10 5|69 36:10 6|77 5:10 7|84 55:10 8|54 66:10 9|11 4:10 10</relation>
    <relation name="R171" arity="2" nbTuples="100" semantics="soft" defaultCost="infinity">19 56:1 1|5 47:1 2|74 32:1 3|18 53:1 4|37 68:1 5|17 16:1 6|33 15:1 7|97 66:1 8|27 83:1 9|74 94:1 10|26 41:2 1|84 72:2 2|25 98:2 3|98 99:2 4|59 7:2 5|63 91:2 6|4 14:2 7|98 79:2 8|45 43:2 9|72 54:2 10|31 8:3 1|10 70:3 2|86 16:3 3|70 4:3 4|17 20:3 5|20 28:3 6|39 75:3 7|26 55:3 8|78 51:3 9|89 78:3 10|48 37:4 1|63 51:4 2|96 8:4 3|68 94:4 4|99 81:4 5|77 66:4 6|49 58:4 7|85 85:4 8|11 3:4 9|97 22:4 10|45 64:5 1|51 72:5 2|95 37:5 3|71 27:5 4|92 12:5 5|100 73:5 6|23 48:5 7|82 63:5 8|66 63:5 9|71 21:5 10|98 55:6 1|36 59:6 2|75 89:6 3|86 98:6 4|18 49:6 5|78 45:6 6|38 65:6 7|2 50:6 8|75 91:6 9|21 70:6 10|11 37:7 1|22 20:7 2|21 24:7 3|98 21:7 4|25 80:7 5|94 11:7 6|11 29:7 7|74 87:7 8|42 27:7 9|48 69:7 10|96 8:8 1|69 41:8 2|28 25:8 3|37 51:8 4|9 75:8 5|96 56:8 6|93 40:8 7|85 2:8 8|3 80:8 9|98 52:8 10|63 43:9 1|55 79:9 2|5 17:9 3|36 63:9 4|74 24:9 5|3 82:9 6|2 70:9 7|93 55:9 8|100 23:9 9|61 83:9 10|76 6:10 1|53 35:10 2|67 86:10 3|81 58:10 4|57 22:10 5|97 53:10 6|7 69:10 7|31 71:10 8|56 99:10 9|24 53:10 10</relation>
    <relation name="R172" arity="2" nbTuples="100" semantics="soft" defaultCost="infinity">51 58:1 1|13 66:1 2|91 32:1 3|72 52:1 4|70 77:1 5|57 55:1 6|35 17:1 7|23 44:1 8|14 95:1 9|6 20:1 10|38 37:2 1|92 53:2 2|11 65:2 3|4 58:2 4|90 70:2 5|42 94:2 6|6 50:2 7|27 42:2 8|54 97:2 9|92 99:2 10|82 10:3 1|51 77:3 2|74 4:3 3|82 33:3 4|74 77:3 5|33 71:3 6|19 4:3 7|27 8:3 8|64 26:3 9|40 52:3 10|50 4:4 1|84 43:4 2|41 15:4 3|63 4:4 4|95 3:4 5|84 66:4 6|33 64:4 7|1 98:4 8|86 17:4 9|38 33:4 10|71 95:5 1|3 34:5 2|82 33:5 3|99 8:5 4|34 47:5 5|91 47:5 6|84 48:5 7|29 45:5 8|70 33:5 9|15 9:5 10|26 72:6 1|36 51:6 2|23 23:6 3|8 50:6 4|78 60:6 5|53 28:6 6|77 46:6 7|45 84:6 8|23 23:6 9|72 22:6 10|20 62:7 1|18 88:7 2|63 47:7 3|78 30:7 4|89 46:7 5|85 5:7 6|84 83:7 7|30 34:7 8|26 65:7 9|57 39:7 10|94 24:8 1|78 71:8 2|84 70:8 3|24 79:8 4|86 59:8 5|31 59:8 6|48 16:8 7|45 64:8 8|15 79:8 9|3 31:8 10|66 79:9 1|42 78:9 2|84 75:9 3|97 51:9 4|95 46:9 5|77 41:9 6|64 44:9 7|26 14:9 8|15 89:9 9|6 26:9 10|21 15:10 1|55 59:10 2|77 49:10 3|30 22:10 4|97 31:10 5|27 33:10 6|61 87:10 7|100 26:10 8|85 68:10 9|9 98:10 10</relation>
    <relation name="R173" arity="2" nbTuples="100" semantics="soft" defaultCost="infinity">80 96:1 1|35 37:1 2|91 82:1 3|58 67:1 4|54 62:1 5|57 66:1 6|70 97:1 7|10 6:1 8|38 14:1 9|73 14:1 10|79 88:2 1|31 41:2 2|70 29:2 3|30 61:2 4|87 18:2 5|85 57:2 6|82 54:2 7|42 63:2 8|45 27:2 9|3 78:2 10|100 70:3 1|61 83:3 2|74 3:3 3|74 66:3 4|95 22:3 5|35 60:3 6|62 56:3 7|78 74:3 8|89 62:3 9|89 24:3 10|56 88:4 1|25 45:4 2|27 14:4 3|97 98:4 4|92 35:4 5|99 44:4 6|48 28:4 7|61 41:4 8|7 12:4 9|89 53:4 10|33 99:5 1|94 43:5 2|18 3:5 3|70 89:5 4|14 67:5 5|77 42:5 6|64 53:5 7|77 96:5 8|62 10:5 9|50 57:5 10|49 79:6 1|58 42:6 2|95 17:6 3|35 47:6 4|35 98:6 5|25 20:6 6|69 86:6 7|16 24:6 8|54 27:6 9|28 25:6 10|51 91:7 1|21 98:7 2|65 18:7 3|13 58:7 4|82 17:7 5|87 34:7 6|62 33:7 7|59 89:7 8|69 45:7 9|87 35:7 10|99 64:8 1|87 68:8 2|88 47:8 3|60 87:8 4|2 53:8 5|92 71:8 6|66 23:8 7|82 28:8 8|91 74:8 9|46 22:8 10|78 76:9 1|46 45:9 2|5 76:9 3|63 23:9 4|88 31:9 5|66 77:9 6|24 6:9 7|31 90:9 8|6 17:9 9|5 3:9 10|36 51:10 1|56 66:10 2|47 89:10 3|83 50:10 4|69 72:10 5|65 73:10 6|13 53:10 7|54 15:10 8|7 29:10 9|56 12:10 10</relation>
    <relation name="R174" arity="2" nbTuples="100" semantics="soft" defaultCost="infinity">38 13:1 1|13 18:1 2|53 4:1 3|14 31:1 4|58 59:1 5|93 27:1 6|7 77:1 7|16 15:1 8|3 73:1 9|75 6:1 10|72 21:2 1|90 65:2 2|21 11:2 3|93 80:2 4|10 3:2 5|16 85:2 6|79 84:2 7|28 42:2 8|6 28:2 9|69 82:2 10|8 64:3 1|14 11:3 2|13 46:3 3|51 36:3 4|79 69:3 5|8 37:3 6|87 14:3 7|63 26:3 8|29 19:3 9|85 19:3 10|41 88:4 1|2 94:4 2|74 54:4 3|66 51:4 4|63 82:4 5|99 90:4 6|83 59:4 7|3 46:4 8|87 23:4 9|31 34:4 10|97 46:5 1|47 87:5 2|15 80:5 3|55 83:5 4|8 76:5 5|7 5:5 6|18 54:5 7|72 92:5 8|48 29:5 9|60 82:5 10|73 63:6 1|3 98:6 2|42 54:6 3|64 33:6 4|12 43:6 5|39 90:6 6|28 50:6 7|100 20:6 8|86 56:6 9|4 14:6 10|49 65:7 1|29 89:7 2|72 87:7 3|25 43:7 4|67 24:7 5|57 40:7 6|86 49:7 7|20 11:7 8|58 3:7 9|24 74:7 10|60 54:8 1|30 84:8 2|84 24:8 3|75 72:8 4|10 90:8 5|70 22:8 6|60 34:8 7|80 2:8 8|8 39:8 9|68 57:8 10|42 96:9 1|98 60:9 2|16 13:9 3|5 85:9 4|27 96:9 5|8 87:9 6|59 85:9 7|9 43:9 8|34 55:9 9|65 22:9 10|50 64:10 1|28 42:10 2|88 97:10 3|32 85:10 4|76 17:10 5|4 46:10 6|61 5:10 7|3 91:10 8|19 60:10 9|28 37:10 10</relation>
    <relation name="R175" arity="2" nbTuples="100" semantics="soft" defaultCost="infinity">15 76:1 1|40 49:1 2|81 46:1 3|34 9:1 4|49 46:1 5|52 94:1 6|10 45:1 7|71 61:1 8|76 60:1 9|14 45:1 10|72 84:2 1|52 4:2 2|46 98:2 3|99 11:2 4|8 86:2 5|91 90:2 6|6 79:2 7|66 68:2 8|58 36:2 9|46 34:2 10|70 15:3 1|41 77:3 2|66 59:3 3|48 77:3 4|29 80:3 5|55 34:3 6|74 92:3 7|89 21:3 8|31 18:3 9|58 59:3 10|80 74:4 1|81 34:4 2|2 100:4 3|11 67:4 4|22 98:4 5|22 2:4 6|1 13:4 7|15 76:4 8|5 94:4 9|27 70:4 10|18 38:5 1|42 54:5 2|86 37:5 3|14 11:5 4|67 37:5 5|71 99:5 6|80 97:5 7|41 15:5 8|26 82:5 9|48 8:5 10|69 79:6 1|55 72:6 2|25 75:6 3|20 86:6 4|99 22:6 5|77 5:6 6|4 43:6 7|11 87:6 8|17 44:6 9|38 73:6 10|57 18:7 1|40 4:7 2|83 63:7 3|68 50:7 4|61 34:7 5|3 32:7 6|50 31:7 7|58 52:7 8|52 89:7 9|71 86:7 10|2 50:8 1|76 61:8 2|85 64:8 3|61 50:8 4|88 68:8 5|7 71:8 6|7 1:8 7|100 68:8 8|1 73:8 9|34 66:8 10|15 72:9 1|82 25:9 2|86 23:9 3|92 92:9 4|80 95:9 5|82 69:9 6|70 95:9 7|54 80:9 8|72 78:9 9|90 73:9 10|55 31:10 1|37 45:10 2|9 5:10 3|61 44:10 4|19 11:10 5|37 65:10 6|3 80:10 7|17 14:10 8|5 91:10 9|20 3:10 10</relation>
    <relation name="R176" arity="2" nbTuples="100" semantics="soft" defaultCost="infinity">94 4:1 1|28 85:1 2|5 87:1 3|45 44:1 4|89 54:1 5|59 5:1 6|63 75:1 7|84 41:1 8|45 73:1 9|80 99:1 10|53 55:2 1|71 9:2 2|63 9:2 3|47 80:2 4|13 3:2 5|88 6:2 6|83 51:2 7|21 19:2 8|32 88:2 9|77 77:2 10|96 49:3 1|84 46:3 2|22 42:3 3|34 71:3 4|19 21:3 5|54 7:3 6|32 17:3 7|26 42:3 8|90 83:3 9|14 1:3 10|78 55:4 1|28 1:4 2|80 60:4 3|22 85:4 4|90 47:4 5|81 75:4 6|39 43:4 7|44 98:4 8|13 84:4 9|20 96:4 10|13 30:5 1|39 55:5 2|11 3:5 3|7 22:5 4|99 49:5 5|95 24:5 6|47 87:5 7|84 59:5 8|34 44:5 9|71 53:5 10|54 75:6 1|27 50:6 2|24 89:6 3|22 46:6 4|11 93:6 5|64 32:6 6|64 54:6 7|99 84:6 8|99 2:6 9|87 88:6 10|11 36:7 1|47 51:7 2|89 30:7 3|71 50:7 4|99 28:7 5|44 98:7 6|83 43:7 7|81 15:7 8|15 90:7 9|68 64:7 10|41 56:8 1|43 83:8 2|74 50:8 3|70 45:8 4|22 97:8 5|76 49:8 6|67 49:8 7|85 60:8 8|53 73:8 9|51 81:8 10|57 96:9 1|38 69:9 2|92 7:9 3|97 79:9 4|62 6:9 5|90 45:9 6|53 39:9 7|79 3:9 8|39 44:9 9|56 86:9 10|6 6:10 1|20 98:10 2|60 84:10 3|85 44:10 4|64 59:10 5|37 69:10 6|56 60:10 7|72 93:10 8|44 60:10 9|19 79:10 10</relation>
    <relation name="R177" arity="2" nbTuples="100" semantics="soft" defaultCost="infinity">46 80:1 1|62 52:1 2|26 88:1 3|58 74:1 4|3 11:1 5|53 67:1 6|82 42:1 7|23 52:1 8|5 67:1 9|7 85:1 10|39 100:2 1|24 37:2 2|81 59:2 3|25 95:2 4|74 6:2 5|23 27:2 6|57 89:2 7|67 4:2 8|94 68:2 9|72 15:2 10|40 85:3 1|89 91:3 2|27 98:3 3|95 14:3 4|16 23:3 5|46 39:3 6|19 24:3 7|40 36:3 8|48 83:3 9|92 47:3 10|36 59:4 1|72 91:4 2|91 28:4 3|58 76:4 4|1 15:4 5|82 17:4 6|60 96:4 7|93 68:4 8|14 67:4 9|26 65:4 10|25 64:5 1|10 56:5 2|41 43:5 3|28 87:5 4|18 16:5 5|63 43:5 6|72 72:5 7|7 92:5 8|75 6:5 9|47 28:5 10|75 14:6 1|13 98:6 2|39 26:6 3|94 100:6 4|3 73:6 5|83 76:6 6|17 8:6 7|19 22:6 8|27 48:6 9|48 51:6 10|45 10:7 1|34 96:7 2|11 83:7 3|50 35:7 4|14 81:7 5|19 66:7 6|34 14:7 7|67 91:7 8|75 97:7 9|37 93:7 10|45 36:8 1|32 48:8 2|90 15:8 3|33 29:8 4|97 24:8 5|7 30:8 6|40 83:8 7|37 64:8 8|85 89:8 9|49 59:8 10|73 9:9 1|69 14:9 2|10 51:9 3|69 44:9 4|65 77:9 5|30 91:9 6|19 59:9 7|86 75:9 8|45 55:9 9|99 64:9 10|9 99:10 1|12 82:10 2|66 37:10 3|96 94:10 4|83 53:10 5|26 12:10 6|65 23:10 7|69 26:10 8|3 9:10 9|29 60:10 10</relation>
    <relation name="R178" arity="2" nbTuples="100" semantics="soft" defaultCost="infinity">18 18:1 1|12 41:1 2|88 42:1 3|78 37:1 4|93 1:1 5|32 26:1 6|25 9:1 7|50 67:1 8|58 12:1 9|13 1:1 10|14 22:2 1|74 56:2 2|85 38:2 3|49 8:2 4|61 100:2 5|36 51:2 6|78 11:2 7|46 73:2 8|84 19:2 9|60 7:2 10|97 41:3 1|10 71:3 2|2 94:3 3|93 21:3 4|59 49:3 5|71 61:3 6|9 81:3 7|59 90:3 8|54 76:3 9|19 81:3 10|76 72:4 1|76 24:4 2|85 75:4 3|45 17:4 4|17 18:4 5|24 100:4 6|31 21:4 7|6 78:4 8|3 14:4 9|23 46:4 10|99 97:5 1|69 39:5 2|40 25:5 3|60 5:5 4|95 24:5 5|1 55:5 6|20 36:5 7|68 84:5 8|51 64:5 9|9 35:5 10|6 53:6 1|49 26:6 2|67 11:6 3|34 39:6 4|42 97:6 5|90 37:6 6|77 24:6 7|77 36:6 8|67 63:6 9|27 58:6 10|34 5:7 1|97 36:7 2|89 27:7 3|38 73:7 4|70 3:7 5|98 85:7 6|43 33:7 7|77 89:7 8|88 92:7 9|29 81:7 10|44 6:8 1|91 20:8 2|86 74:8 3|22 63:8 4|7 41:8 5|67 74:8 6|19 91:8 7|72 56:8 8|85 82:8 9|3 24:8 10|45 46:9 1|30 3:9 2|72 3:9 3|8 96:9 4|24 78:9 5|42 5:9 6|40 31:9 7|71 30:9 8|56 34:9 9|88 36:9 10|32 91:10 1|54 77:10 2|76 21:10 3|73 26:10 4|20 51:10 5|93 42:10 6|46 59:10 7|92 20:10 8|99 2:10 9|23 95:10 10</relation>
    <relation name="R179" arity="2" nbTuples="100" semantics="soft" defaultCost="infinity">12 52:1 1|74 53:1 2|78 11:1 3|54 98:1 4|17 28:1 5|56 6:1 6|91 8:1 7|64 34:1 8|78 61:1 9|64 18:1 10|40 22:2 1|91 19:2 2|90 35:2 3|95 91:2 4|26 56:2 5|35 44:2 6|88 30:2 7|19 3:2 8|64 74:2 9|97 81:2 10|96 48:3 1|55 1:3 2|56 50:3 3|36 39:3 4|49 80:3 5|90 68:3 6|76 82:3 7|98 60:3 8|45 22:3 9|35 62:3 10|11 85:4 1|54 97:4 2|93 60:4 3|44 82:4 4|28 10:4 5|69 99:4 6|37 91:4 7|49 5:4 8|89 60:4 9|57 8:4 10|82 54:5 1|67 8:5 2|29 97:5 3|25 44:5 4|62 87:5 5|93 55:5 6|48 45:5 7|96 17:5 8|12 29:5 9|91 13:5 10|12 62:6 1|53 9:6 2|37 38:6 3|41 54:6 4|45 22:6 5|71 13:6 6|95 93:6 7|92 19:6 8|63 17:6 9|12 7:6 10|31 97:7 1|51 73:7 2|80 89:7 3|94 18:7 4|38 7:7 5|100 80:7 6|87 47:7 7|79 3:7 8|23 48:7 9|5 56:7 10|88 31:8 1|17 26:8 2|1 95:8 3|85 9:8 4|40 10:8 5|65 48:8 6|60 34:8 7|42 46:8 8|31 54:8 9|56 29:8 10|56 15:9 1|60 19:9 2|92 98:9 3|74 22:9 4|38 79:9 5|45 48:9 6|40 94:9 7|87 3:9 8|11 25:9 9|50 22:9 10|67 18:10 1|28 64:10 2|82 22:10 3|11 83:10 4|61 75:10 5|30 81:10 6|54 11:10 7|87 38:10 8|100 34:10 9|44 8:10 10</relation>
    <relation name="R180" arity="2" nbTuples="100" semantics="soft" defaultCost="infinity">61 39:1 1|76 62:1 2|48 57:1 3|10 79:1 4|53 15:1 5|65 66:1 6|78 33:1 7|70 8:1 8|85 93:1 9|19 63:1 10|57 21:2 1|6 21:2 2|66 12:2 3|23 59:2 4|4 51:2 5|75 70:2 6|52 55:2 7|31 27:2 8|89 53:2 9|69 100:2 10|25 97:3 1|93 66:3 2|32 13:3 3|3 69:3 4|68 66:3 5|56 46:3 6|36 60:3 7|38 54:3 8|24 26:3 9|64 81:3 10|37 46:4 1|66 81:4 2|19 67:4 3|95 90:4 4|80 80:4 5|25 71:4 6|70 53:4 7|23 47:4 8|46 4:4 9|23 85:4 10|20 62:5 1|89 8:5 2|81 41:5 3|91 5:5 4|54 28:5 5|8 78:5 6|10 57:5 7|80 98:5 8|9 57:5 9|58 70:5 10|32 98:6 1|89 34:6 2|74 93:6 3|32 35:6 4|40 2:6 5|80 70:6 6|27 34:6 7|29 98:6 8|99 16:6 9|12 11:6 10|83 41:7 1|32 14:7 2|75 34:7 3|22 9:7 4|31 92:7 5|3 24:7 6|20 53:7 7|98 71:7 8|89 61:7 9|74 91:7 10|22 34:8 1|62 76:8 2|3 29:8 3|28 34:8 4|4 69:8 5|35 29:8 6|76 59:8 7|95 84:8 8|20 29:8 9|46 1:8 10|93 95:9 1|7 51:9 2|76 34:9 3|32 27:9 4|83 61:9 5|94 63:9 6|85 59:9 7|20 74:9 8|45 72:9 9|100 2:9 10|27 81:10 1|93 81:10 2|99 84:10 3|61 82:10 4|76 20:10 5|83 56:10 6|73 42:10 7|77 15:10 8|13 40:10 9|45 68:10 10</relation>
    <relation name="R181" arity="2" nbTuples="100" semantics="soft" defaultCost="infinity">18 8:1 1|62 65:1 2|38 9:1 3|5 64:1 4|12 74:1 5|59 4:1 6|51 21:1 7|76 18:1 8|7 94:1 9|50 97:1 10|66 51:2 1|94 74:2 2|15 90:2 3|6 90:2 4|71 85:2 5|27 50:2 6|43 13:2 7|43 85:2 8|55 34:2 9|33 5:2 10|33 68:3 1|97 7:3 2|65 54:3 3|96 4:3 4|53 29:3 5|19 22:3 6|63 5:3 7|52 15:3 8|41 14:3 9|56 38:3 10|87 20:4 1|89 25:4 2|24 80:4 3|82 12:4 4|56 93:4 5|81 75:4 6|37 68:4 7|73 40:4 8|53 82:4 9|88 36:4 10|24 14:5 1|53 4:5 2|82 91:5 3|40 69:5 4|98 87:5 5|64 5:5 6|93 87:5 7|72 68:5 8|88 35:5 9|16 92:5 10|8 55:6 1|100 55:6 2|7 54:6 3|33 98:6 4|99 4:6 5|36 80:6 6|10 93:6 7|100 11:6 8|97 70:6 9|86 58:6 10|27 73:7 1|73 44:7 2|34 91:7 3|84 28:7 4|4 84:7 5|16 8:7 6|50 32:7 7|57 32:7 8|62 82:7 9|60 81:7 10|23 4:8 1|14 35:8 2|80 100:8 3|19 16:8 4|79 95:8 5|15 46:8 6|53 52:8 7|94 65:8 8|17 100:8 9|62 3:8 10|75 85:9 1|45 84:9 2|51 36:9 3|3 37:9 4|63 14:9 5|35 52:9 6|38 68:9 7|62 25:9 8|3 45:9 9|54 25:9 10|61 81:10 1|27 94:10 2|3 62:10 3|81 10:10 4|83 72:10 5|51 44:10 6|68 55:10 7|53 16:10 8|81 57:10 9|64 2:10 10</relation>
    <relation name="R182" arity="2" nbTuples="100" semantics="soft" defaultCost="infinity">42 85:1 1|39 28:1 2|33 14:1 3|87 10:1 4|82 32:1 5|36 13:1 6|28 98:1 7|2 24:1 8|53 78:1 9|44 47:1 10|100 4:2 1|22 80:2 2|60 98:2 3|87 24:2 4|18 75:2 5|57 40:2 6|58 81:2 7|69 87:2 8|86 61:2 9|80 25:2 10|13 3:3 1|10 92:3 2|33 90:3 3|28 18:3 4|93 1:3 5|80 98:3 6|86 8:3 7|99 71:3 8|14 54:3 9|26 36:3 10|74 85:4 1|31 55:4 2|79 52:4 3|84 5:4 4|93 12:4 5|68 49:4 6|74 95:4 7|85 5:4 8|34 20:4 9|58 38:4 10|18 87:5 1|26 84:5 2|55 8:5 3|28 84:5 4|78 86:5 5|52 88:5 6|47 60:5 7|33 77:5 8|86 45:5 9|72 19:5 10|29 71:6 1|83 87:6 2|38 42:6 3|10 40:6 4|64 38:6 5|84 68:6 6|53 89:6 7|46 2:6 8|89 71:6 9|56 93:6 10|8 74:7 1|32 59:7 2|100 26:7 3|4 16:7 4|4 63:7 5|50 9:7 6|31 78:7 7|64 90:7 8|9 81:7 9|73 78:7 10|15 75:8 1|46 90:8 2|88 33:8 3|38 20:8 4|32 50:8 5|43 8:8 6|20 48:8 7|33 21:8 8|61 72:8 9|90 46:8 10|58 52:9 1|78 14:9 2|6 70:9 3|78 92:9 4|82 97:9 5|32 55:9 6|59 61:9 7|56 74:9 8|51 11:9 9|62 5:9 10|13 64:10 1|97 29:10 2|61 41:10 3|63 21:10 4|52 81:10 5|85 15:10 6|52 8:10 7|7 63:10 8|67 72:10 9|65 73:10 10</relation>
    <relation name="R183" arity="2" nbTuples="100" semantics="soft" defaultCost="infinity">31 90:1 1|59 56:1 2|82 71:1 3|59 2:1 4|1 6:1 5|1 66:1 6|93 98:1 7|36 15:1 8|12 66:1 9|31 87:1 10|42 86:2 1|100 76:2 2|79 12:2 3|47 40:2 4|90 10:2 5|15 50:2 6|24 63:2 7|23 32:2 8|54 90:2 9|4 14:2 10|43 38:3 1|42 32:3 2|34 25:3 3|72 93:3 4|8 20:3 5|38 56:3 6|24 51:3 7|51 44:3 8|44 90:3 9|62 69:3 10|96 43:4 1|65 91:4 2|53 39:4 3|84 44:4 4|16 13:4 5|53 72:4 6|76 35:4 7|81 49:4 8|95 59:4 9|20 81:4 10|92 12:5 1|87 28:5 2|14 77:5 3|78 83:5 4|26 97:5 5|91 22:5 6|64 32:5 7|17 52:5 8|3 100:5 9|24 28:5 10|94 56:6 1|10 66:6 2|54 31:6 3|60 1:6 4|57 29:6 5|35 42:6 6|85 16:6 7|25 49:6 8|85 35:6 9|86 9:6 10|58 27:7 1|91 60:7 2|62 24:7 3|94 44:7 4|33 57:7 5|95 90:7 6|44 8:7 7|72 23:7 8|86 89:7 9|19 65:7 10|63 78:8 1|71 56:8 2|89 49:8 3|4 12:8 4|15 21:8 5|11 25:8 6|28 47:8 7|6 92:8 8|4 65:8 9|5 22:8 10|92 36:9 1|97 18:9 2|10 92:9 3|11 61:9 4|50 46:9 5|80 78:9 6|97 90:9 7|69 29:9 8|8 77:9 9|72 88:9 10|65 37:10 1|10 81:10 2|14 58:10 3|65 59:10 4|38 40:10 5|47 96:10 6|54 96:10 7|78 31:10 8|21 66:10 9|76 56:10 10</relation>
    <relation name="R184" arity="2" nbTuples="100" semantics="soft" defaultCost="infinity">38 85:1 1|57 38:1 2|71 39:1 3|63 13:1 4|100 38:1 5|83 85:1 6|82 98:1 7|82 53:1 8|40 75:1 9|97 46:1 10|51 32:2 1|26 74:2 2|78 70:2 3|59 42:2 4|99 37:2 5|23 38:2 6|24 33:2 7|84 29:2 8|56 66:2 9|19 61:2 10|51 99:3 1|37 20:3 2|27 65:3 3|5 52:3 4|51 43:3 5|80 22:3 6|5 12:3 7|7 23:3 8|100 30:3 9|85 51:3 10|5 6:4 1|70 9:4 2|53 84:4 3|72 66:4 4|20 76:4 5|93 2:4 6|72 35:4 7|45 29:4 8|24 98:4 9|4 61:4 10|26 65:5 1|8 95:5 2|93 51:5 3|84 60:5 4|39 76:5 5|2 64:5 6|1 38:5 7|73 94:5 8|67 43:5 9|96 73:5 10|3 63:6 1|16 45:6 2|25 28:6 3|13 99:6 4|44 39:6 5|44 87:6 6|2 67:6 7|85 2:6 8|28 57:6 9|80 66:6 10|38 57:7 1|58 34:7 2|38 55:7 3|33 4:7 4|41 2:7 5|96 77:7 6|14 66:7 7|8 4:7 8|73 100:7 9|60 14:7 10|2 20:8 1|43 47:8 2|34 79:8 3|47 18:8 4|44 39:8 5|68 26:8 6|22 5:8 7|27 25:8 8|77 55:8 9|24 39:8 10|53 31:9 1|16 37:9 2|50 37:9 3|8 48:9 4|53 63:9 5|56 45:9 6|85 91:9 7|19 76:9 8|73 45:9 9|6 94:9 10|36 92:10 1|18 90:10 2|91 5:10 3|63 12:10 4|21 56:10 5|45 3:10 6|80 6:10 7|52 85:10 8|42 43:10 9|37 82:10 10</relation>
    <relation name="R185" arity="2" nbTuples="100" semantics="soft" defaultCost="infinity">76 97:1 1|80 47:1 2|7 79:1 3|50 59:1 4|75 59:1 5|19 15:1 6|16 15:1 7|75 66:1 8|24 86:1 9|71 91:1 10|87 63:2 1|3 50:2 2|11 54:2 3|44 7:2 4|29 94:2 5|85 45:2 6|52 57:2 7|16 94:2 8|84 68:2 9|70 89:2 10|25 22:3 1|81 91:3 2|98 40:3 3|49 31:3 4|21 34:3 5|14 25:3 6|93 66:3 7|14 59:3 8|95 23:3 9|76 37:3 10|52 90:4 1|16 38:4 2|37 97:4 3|60 30:4 4|39 6:4 5|85 51:4 6|1 29:4 7|49 62:4 8|5 4:4 9|44 73:4 10|65 35:5 1|33 11:5 2|71 54:5 3|33 22:5 4|6 82:5 5|11 82:5 6|75 99:5 7|9 75:5 8|9 25:5 9|62 52:5 10|25 37:6 1|12 28:6 2|46 78:6 3|82 39:6 4|4 29:6 5|4 52:6 6|4 40:6 7|3 69:6 8|11 63:6 9|7 72:6 10|37 39:7 1|48 71:7 2|32 52:7 3|15 61:7 4|69 82:7 5|90 11:7 6|82 54:7 7|49 36:7 8|83 2:7 9|15 62:7 10|65 39:8 1|84 92:8 2|71 54:8 3|5 67:8 4|23 42:8 5|57 23:8 6|18 94:8 7|4 28:8 8|98 74:8 9|43 93:8 10|60 43:9 1|15 45:9 2|14 85:9 3|64 80:9 4|36 32:9 5|48 88:9 6|41 96:9 7|48 95:9 8|10 55:9 9|29 53:9 10|27 47:10 1|77 41:10 2|58 4:10 3|21 69:10 4|86 31:10 5|71 85:10 6|23 49:10 7|26 35:10 8|88 97:10 9|11 39:10 10</relation>
    <relation name="R186" arity="2" nbTuples="100" semantics="soft" defaultCost="infinity">91 78:1 1|72 99:1 2|84 63:1 3|96 77:1 4|49 33:1 5|98 30:1 6|70 64:1 7|67 44:1 8|16 86:1 9|97 29:1 10|67 5:2 1|79 24:2 2|66 55:2 3|69 79:2 4|64 26:2 5|76 72:2 6|77 42:2 7|8 43:2 8|72 93:2 9|5 35:2 10|78 54:3 1|22 47:3 2|65 46:3 3|87 16:3 4|92 35:3 5|45 7:3 6|16 95:3 7|11 40:3 8|67 12:3 9|10 2:3 10|48 37:4 1|35 50:4 2|68 51:4 3|82 91:4 4|69 38:4 5|8 38:4 6|67 56:4 7|71 12:4 8|54 88:4 9|34 57:4 10|43 73:5 1|76 41:5 2|83 42:5 3|62 14:5 4|95 70:5 5|24 85:5 6|67 3:5 7|57 20:5 8|18 13:5 9|14 23:5 10|12 88:6 1|87 35:6 2|99 57:6 3|77 40:6 4|1 15:6 5|47 51:6 6|31 18:6 7|1 9:6 8|92 78:6 9|84 2:6 10|63 4:7 1|6 18:7 2|74 9:7 3|9 79:7 4|13 8:7 5|43 43:7 6|16 37:7 7|99 99:7 8|32 3:7 9|59 17:7 10|4 8:8 1|35 64:8 2|87 88:8 3|71 48:8 4|60 4:8 5|25 86:8 6|97 71:8 7|14 80:8 8|76 88:8 9|6 88:8 10|52 94:9 1|67 9:9 2|10 67:9 3|22 92:9 4|89 30:9 5|75 92:9 6|39 42:9 7|33 61:9 8|6 14:9 9|25 4:9 10|42 86:10 1|87 53:10 2|42 84:10 3|26 45:10 4|80 75:10 5|72 4:10 6|55 39:10 7|15 1:10 8|95 60:10 9|30 50:10 10</relation>
    <relation name="R187" arity="2" nbTuples="100" semantics="soft" defaultCost="infinity">66 54:1 1|100 97:1 2|19 56:1 3|79 53:1 4|64 93:1 5|81 8:1 6|4 83:1 7|12 93:1 8|82 16:1 9|33 12:1 10|81 89:2 1|36 36:2 2|91 86:2 3|43 99:2 4|25 40:2 5|85 100:2 6|72 90:2 7|21 87:2 8|91 49:2 9|20 69:2 10|62 57:3 1|36 73:3 2|18 96:3 3|92 28:3 4|89 33:3 5|53 58:3 6|53 38:3 7|45 29:3 8|34 33:3 9|50 3:3 10|22 29:4 1|68 98:4 2|87 90:4 3|67 5:4 4|44 98:4 5|39 48:4 6|94 74:4 7|4 16:4 8|87 44:4 9|6 66:4 10|1 41:5 1|65 20:5 2|88 51:5 3|6 74:5 4|45 44:5 5|26 61:5 6|3 40:5 7|21 95:5 8|53 9:5 9|60 82:5 10|55 99:6 1|11 63:6 2|38 63:6 3|67 9:6 4|84 62:6 5|78 72:6 6|15 67:6 7|77 97:6 8|38 37:6 9|55 37:6 10|77 84:7 1|19 36:7 2|43 90:7 3|21 23:7 4|84 98:7 5|90 45:7 6|49 40:7 7|79 65:7 8|78 49:7 9|64 49:7 10|30 29:8 1|62 74:8 2|20 63:8 3|12 84:8 4|98 61:8 5|46 19:8 6|4 78:8 7|32 87:8 8|57 33:8 9|77 12:8 10|2 16:9 1|15 68:9 2|92 94:9 3|61 51:9 4|44 30:9 5|91 61:9 6|87 17:9 7|55 90:9 8|38 31:9 9|19 22:9 10|9 56:10 1|67 40:10 2|78 96:10 3|40 84:10 4|9 24:10 5|57 29:10 6|99 74:10 7|90 30:10 8|5 34:10 9|78 64:10 10</relation>
    <relation name="R188" arity="2" nbTuples="100" semantics="soft" defaultCost="infinity">80 72:1 1|39 21:1 2|78 65:1 3|29 75:1 4|3 82:1 5|19 79:1 6|84 49:1 7|86 44:1 8|10 60:1 9|38 42:1 10|45 11:2 1|29 40:2 2|25 98:2 3|13 16:2 4|4 83:2 5|8 9:2 6|40 39:2 7|48 98:2 8|38 78:2 9|95 3:2 10|60 7:3 1|59 59:3 2|57 23:3 3|11 34:3 4|74 82:3 5|8 84:3 6|52 43:3 7|39 99:3 8|1 24:3 9|4 29:3 10|66 76:4 1|65 2:4 2|2 32:4 3|91 38:4 4|80 58:4 5|84 65:4 6|86 88:4 7|7 27:4 8|67 92:4 9|86 31:4 10|40 22:5 1|13 25:5 2|45 7:5 3|9 68:5 4|51 8:5 5|7 34:5 6|15 60:5 7|2 37:5 8|14 64:5 9|77 54:5 10|93 47:6 1|59 98:6 2|45 17:6 3|63 64:6 4|57 14:6 5|6 53:6 6|27 71:6 7|19 82:6 8|70 95:6 9|53 47:6 10|68 71:7 1|13 26:7 2|43 10:7 3|41 85:7 4|62 57:7 5|90 53:7 6|64 5:7 7|53 36:7 8|57 59:7 9|98 51:7 10|100 17:8 1|61 27:8 2|83 64:8 3|40 14:8 4|40 87:8 5|35 46:8 6|100 64:8 7|12 21:8 8|44 73:8 9|29 12:8 10|61 66:9 1|41 83:9 2|24 13:9 3|25 86:9 4|1 24:9 5|16 67:9 6|55 58:9 7|97 20:9 8|96 9:9 9|5 80:9 10|96 68:10 1|32 70:10 2|62 55:10 3|71 72:10 4|85 36:10 5|13 24:10 6|75 21:10 7|49 11:10 8|19 93:10 9|47 29:10 10</relation>
    <relation name="R189" arity="2" nbTuples="100" semantics="soft" defaultCost="infinity">34 70:1 1|44 27:1 2|41 4:1 3|13 96:1 4|17 54:1 5|52 25:1 6|87 62:1 7|38 33:1 8|71 52:1 9|30 14:1 10|89 21:2 1|45 41:2 2|58 5:2 3|54 15:2 4|6 60:2 5|15 49:2 6|50 36:2 7|45 30:2 8|41 39:2 9|73 2:2 10|21 64:3 1|54 93:3 2|84 95:3 3|86 2:3 4|9 37:3 5|34 32:3 6|56 6:3 7|14 87:3 8|26 44:3 9|45 12:3 10|72 100:4 1|84 84:4 2|43 89:4 3|55 41:4 4|31 91:4 5|54 71:4 6|86 34:4 7|54 61:4 8|5 84:4 9|92 55:4 10|11 34:5 1|78 49:5 2|100 64:5 3|98 15:5 4|45 36:5 5|15 5:5 6|86 65:5 7|27 99:5 8|14 9:5 9|49 97:5 10|29 97:6 1|4 61:6 2|98 25:6 3|43 1:6 4|83 50:6 5|32 71:6 6|76 1:6 7|86 48:6 8|14 35:6 9|41 49:6 10|54 93:7 1|50 57:7 2|64 3:7 3|22 94:7 4|94 87:7 5|28 35:7 6|75 75:7 7|40 8:7 8|83 19:7 9|52 67:7 10|43 55:8 1|38 50:8 2|2 45:8 3|14 10:8 4|61 18:8 5|61 59:8 6|4 16:8 7|29 89:8 8|69 5:8 9|60 25:8 10|91 54:9 1|29 50:9 2|34 35:9 3|61 10:9 4|59 9:9 5|68 3:9 6|16 62:9 7|20 45:9 8|50 60:9 9|69 84:9 10|87 95:10 1|76 51:10 2|27 91:10 3|60 4:10 4|30 79:10 5|82 60:10 6|65 36:10 7|71 69:10 8|21 13:10 9|93 38:10 10</relation>
    <relation name="R190" arity="2" nbTuples="100" semantics="soft" defaultCost="infinity">22 4:1 1|84 83:1 2|67 26:1 3|16 31:1 4|31 99:1 5|69 80:1 6|64 66:1 7|58 90:1 8|32 8:1 9|39 37:1 10|90 55:2 1|40 53:2 2|29 32:2 3|12 61:2 4|54 20:2 5|52 64:2 6|46 66:2 7|66 69:2 8|59 7:2 9|61 90:2 10|16 58:3 1|10 84:3 2|53 26:3 3|14 47:3 4|19 15:3 5|24 23:3 6|77 6:3 7|80 45:3 8|73 16:3 9|39 65:3 10|33 31:4 1|36 24:4 2|20 66:4 3|47 98:4 4|33 3:4 5|91 31:4 6|74 95:4 7|73 100:4 8|93 55:4 9|90 66:4 10|26 81:5 1|53 4:5 2|98 99:5 3|54 93:5 4|11 65:5 5|83 45:5 6|42 86:5 7|43 95:5 8|96 74:5 9|48 95:5 10|18 18:6 1|58 22:6 2|34 70:6 3|49 21:6 4|18 37:6 5|97 62:6 6|92 100:6 7|68 44:6 8|62 70:6 9|54 20:6 10|57 15:7 1|54 68:7 2|74 23:7 3|13 8:7 4|76 65:7 5|22 3:7 6|65 47:7 7|83 61:7 8|71 13:7 9|86 17:7 10|96 4:8 1|69 40:8 2|55 13:8 3|75 85:8 4|27 24:8 5|73 95:8 6|26 35:8 7|10 13:8 8|88 37:8 9|93 80:8 10|12 52:9 1|25 52:9 2|7 88:9 3|29 60:9 4|19 10:9 5|68 55:9 6|93 5:9 7|37 42:9 8|69 47:9 9|26 15:9 10|70 63:10 1|91 28:10 2|54 33:10 3|39 94:10 4|82 55:10 5|27 70:10 6|44 49:10 7|7 40:10 8|38 81:10 9|94 61:10 10</relation>
    <relation name="R191" arity="2" nbTuples="100" semantics="soft" defaultCost="infinity">6 23:1 1|18 40:1 2|66 2:1 3|40 14:1 4|44 97:1 5|28 69:1 6|82 32:1 7|83 3:1 8|53 86:1 9|76 24:1 10|97 51:2 1|75 63:2 2|47 54:2 3|37 45:2 4|27 69:2 5|40 78:2 6|18 30:2 7|20 82:2 8|75 84:2 9|46 8:2 10|18 17:3 1|70 53:3 2|92 94:3 3|58 28:3 4|78 88:3 5|41 86:3 6|46 68:3 7|56 78:3 8|17 59:3 9|42 61:3 10|49 89:4 1|35 55:4 2|83 88:4 3|69 91:4 4|22 17:4 5|12 94:4 6|46 44:4 7|85 89:4 8|11 35:4 9|13 7:4 10|35 33:5 1|3 42:5 2|66 82:5 3|11 99:5 4|77 81:5 5|81 61:5 6|43 79:5 7|31 61:5 8|87 27:5 9|53 89:5 10|20 5:6 1|62 11:6 2|24 44:6 3|32 95:6 4|4 84:6 5|26 51:6 6|98 14:6 7|65 63:6 8|92 80:6 9|94 39:6 10|2 28:7 1|37 79:7 2|100 22:7 3|56 1:7 4|6 63:7 5|48 59:7 6|79 93:7 7|88 37:7 8|24 84:7 9|100 78:7 10|86 65:8 1|61 95:8 2|61 57:8 3|82 84:8 4|63 66:8 5|94 14:8 6|83 77:8 7|39 26:8 8|66 4:8 9|44 55:8 10|72 42:9 1|44 8:9 2|25 78:9 3|81 82:9 4|72 30:9 5|40 57:9 6|43 72:9 7|3 57:9 8|15 69:9 9|97 81:9 10|49 93:10 1|69 59:10 2|98 88:10 3|3 20:10 4|77 2:10 5|74 46:10 6|57 1:10 7|2 57:10 8|36 59:10 9|87 11:10 10</relation>
    <relation name="R192" arity="2" nbTuples="100" semantics="soft" defaultCost="infinity">30 68:1 1|28 19:1 2|80 71:1 3|23 8:1 4|41 17:1 5|3 77:1 6|4 20:1 7|20 54:1 8|27 35:1 9|5 53:1 10|23 99:2 1|51 23:2 2|85 66:2 3|23 65:2 4|8 100:2 5|83 87:2 6|23 53:2 7|40 82:2 8|88 22:2 9|57 81:2 10|41 34:3 1|35 76:3 2|40 92:3 3|77 89:3 4|76 70:3 5|76 75:3 6|24 20:3 7|99 81:3 8|71 58:3 9|51 66:3 10|47 27:4 1|80 44:4 2|77 77:4 3|63 2:4 4|46 29:4 5|22 91:4 6|84 44:4 7|79 10:4 8|33 48:4 9|16 40:4 10|33 1:5 1|17 3:5 2|44 95:5 3|85 95:5 4|82 42:5 5|100 39:5 6|80 50:5 7|58 80:5 8|92 69:5 9|26 93:5 10|36 19:6 1|48 92:6 2|79 19:6 3|15 26:6 4|49 49:6 5|6 81:6 6|54 8:6 7|49 58:6 8|23 45:6 9|66 89:6 10|21 91:7 1|7 97:7 2|1 100:7 3|12 79:7 4|27 17:7 5|58 76:7 6|94 38:7 7|37 49:7 8|78 53:7 9|77 86:7 10|98 41:8 1|67 19:8 2|61 74:8 3|79 29:8 4|35 99:8 5|62 23:8 6|43 71:8 7|100 10:8 8|28 3:8 9|37 56:8 10|27 14:9 1|69 51:9 2|80 78:9 3|54 44:9 4|97 66:9 5|43 100:9 6|7 29:9 7|69 44:9 8|79 44:9 9|97 55:9 10|73 25:10 1|57 5:10 2|88 64:10 3|8 41:10 4|1 70:10 5|32 27:10 6|59 30:10 7|58 99:10 8|72 28:10 9|29 98:10 10</relation>
    <relation name="R193" arity="2" nbTuples="100" semantics="soft" defaultCost="infinity">68 37:1 1|46 77:1 2|30 87:1 3|43 20:1 4|87 13:1 5|94 37:1 6|57 99:1 7|17 35:1 8|47 8:1 9|82 17:1 10|92 22:2 1|22 4:2 2|86 9:2 3|45 3:2 4|90 45:2 5|100 28:2 6|10 51:2 7|17 9:2 8|67 88:2 9|27 90:2 10|2 30:3 1|8 77:3 2|68 88:3 3|38 63:3 4|45 55:3 5|46 20:3 6|44 25:3 7|23 17:3 8|55 91:3 9|27 96:3 10|39 61:4 1|69 19:4 2|32 80:4 3|44 75:4 4|22 64:4 5|30 8:4 6|82 38:4 7|91 35:4 8|6 65:4 9|23 85:4 10|54 72:5 1|74 6:5 2|41 68:5 3|9 59:5 4|17 60:5 5|62 36:5 6|86 100:5 7|88 28:5 8|56 86:5 9|62 66:5 10|80 82:6 1|22 96:6 2|58 29:6 3|8 16:6 4|74 47:6 5|78 52:6 6|32 51:6 7|91 44:6 8|93 51:6 9|27 54:6 10|71 15:7 1|74 7:7 2|49 35:7 3|68 10:7 4|64 50:7 5|66 46:7 6|7 53:7 7|55 31:7 8|89 33:7 9|52 85:7 10|87 56:8 1|30 10:8 2|80 48:8 3|98 86:8 4|55 3:8 5|18 57:8 6|33 66:8 7|88 35:8 8|22 60:8 9|19 70:8 10|74 24:9 1|52 30:9 2|79 65:9 3|100 49:9 4|42 22:9 5|92 96:9 6|6 5:9 7|82 68:9 8|35 56:9 9|24 59:9 10|62 33:10 1|76 70:10 2|24 59:10 3|84 45:10 4|23 88:10 5|5 41:10 6|43 11:10 7|76 86:10 8|33 34:10 9|16 79:10 10</relation>
    <relation name="R194" arity="2" nbTuples="100" semantics="soft" defaultCost="infinity">1 49:1 1|41 60:1 2|97 17:1 3|81 81:1 4|77 88:1 5|99 82:1 6|99 90:1 7|23 89:1 8|94 18:1 9|82 28:1 10|60 81:2 1|30 81:2 2|85 64:2 3|43 68:2 4|49 94:2 5|43 3:2 6|92 7:2 7|51 26:2 8|12 55:2 9|19 69:2 10|67 96:3 1|61 8:3 2|89 63:3 3|17 75:3 4|61 23:3 5|45 45:3 6|33 97:3 7|52 5:3 8|23 21:3 9|27 69:3 10|47 94:4 1|12 36:4 2|42 10:4 3|32 95:4 4|100 90:4 5|52 55:4 6|10 13:4 7|74 89:4 8|6 97:4 9|79 49:4 10|82 2:5 1|17 47:5 2|50 66:5 3|14 34:5 4|64 50:5 5|99 2:5 6|15 35:5 7|96 34:5 8|59 6:5 9|99 55:5 10|42 84:6 1|50 28:6 2|40 17:6 3|85 74:6 4|18 38:6 5|45 13:6 6|43 57:6 7|75 22:6 8|77 87:6 9|6 73:6 10|100 35:7 1|98 3:7 2|66 25:7 3|67 31:7 4|40 10:7 5|38 40:7 6|7 8:7 7|71 31:7 8|34 22:7 9|97 21:7 10|49 1:8 1|50 94:8 2|80 6:8 3|14 74:8 4|6 61:8 5|52 10:8 6|27 75:8 7|17 64:8 8|10 61:8 9|95 90:8 10|94 65:9 1|3 22:9 2|35 76:9 3|55 81:9 4|48 93:9 5|71 43:9 6|73 66:9 7|25 15:9 8|21 61:9 9|53 17:9 10|56 30:10 1|16 46:10 2|99 12:10 3|17 84:10 4|61 33:10 5|60 92:10 6|8 24:10 7|36 14:10 8|51 8:10 9|50 1:10 10</relation>
    <relation name="R195" arity="2" nbTuples="100" semantics="soft" defaultCost="infinity">77 88:1 1|51 70:1 2|25 93:1 3|35 92:1 4|52 20:1 5|67 1:1 6|88 63:1 7|42 45:1 8|100 86:1 9|63 51:1 10|61 59:2 1|96 43:2 2|19 60:2 3|11 12:2 4|91 18:2 5|60 89:2 6|44 24:2 7|16 50:2 8|42 69:2 9|25 51:2 10|14 90:3 1|44 58:3 2|56 49:3 3|10 10:3 4|45 14:3 5|90 46:3 6|34 37:3 7|54 2:3 8|25 3:3 9|100 55:3 10|69 25:4 1|14 4:4 2|11 66:4 3|53 55:4 4|29 76:4 5|2 77:4 6|17 38:4 7|68 78:4 8|76 24:4 9|25 85:4 10|2 88:5 1|91 74:5 2|62 31:5 3|100 46:5 4|10 97:5 5|76 9:5 6|53 97:5 7|68 82:5 8|17 44:5 9|65 35:5 10|48 84:6 1|41 83:6 2|88 56:6 3|27 7:6 4|23 22:6 5|24 84:6 6|46 11:6 7|30 18:6 8|92 73:6 9|23 48:6 10|7 85:7 1|25 79:7 2|78 2:7 3|27 77:7 4|37 94:7 5|86 76:7 6|34 73:7 7|10 3:7 8|33 65:7 9|43 69:7 10|50 49:8 1|14 39:8 2|26 43:8 3|79 17:8 4|57 98:8 5|85 86:8 6|71 19:8 7|92 46:8 8|80 9:8 9|88 20:8 10|72 22:9 1|41 98:9 2|33 70:9 3|27 17:9 4|34 31:9 5|29 17:9 6|40 84:9 7|30 80:9 8|70 84:9 9|84 74:9 10|32 98:10 1|80 76:10 2|92 92:10 3|55 28:10 4|53 89:10 5|20 13:10 6|59 97:10 7|20 68:10 8|69 27:10 9|39 94:10 10</relation>
    <relation name="R196" arity="2" nbTuples="100" semantics="soft" defaultCost="infinity">68 18:1 1|72 3:1 2|70 3:1 3|21 33:1 4|8 76:1 5|51 84:1 6|12 4:1 7|32 31:1 8|18 3:1 9|15 63:1 10|34 60:2 1|58 41:2 2|7 65:2 3|75 47:2 4|32 7:2 5|24 62:2 6|46 52:2 7|43 82:2 8|10 31:2 9|62 51:2 10|21 29:3 1|62 88:3 2|13 93:3 3|6 43:3 4|15 36:3 5|17 25:3 6|7 47:3 7|23 10:3 8|62 90:3 9|50 52:3 10|96 8:4 1|20 2:4 2|85 28:4 3|24 29:4 4|48 15:4 5|88 62:4 6|16 77:4 7|10 55:4 8|98 17:4 9|55 91:4 10|48 71:5 1|95 56:5 2|47 70:5 3|77 14:5 4|90 21:5 5|29 55:5 6|55 2:5 7|83 74:5 8|98 22:5 9|67 93:5 10|31 24:6 1|51 47:6 2|21 57:6 3|65 85:6 4|36 64:6 5|79 74:6 6|86 20:6 7|41 29:6 8|67 54:6 9|87 23:6 10|92 81:7 1|15 93:7 2|91 9:7 3|61 55:7 4|15 45:7 5|79 68:7 6|36 77:7 7|11 43:7 8|18 7:7 9|62 40:7 10|69 34:8 1|25 67:8 2|28 87:8 3|1 32:8 4|9 71:8 5|32 97:8 6|39 83:8 7|28 15:8 8|61 89:8 9|1 17:8 10|24 12:9 1|24 90:9 2|71 89:9 3|43 67:9 4|83 1:9 5|12 98:9 6|23 49:9 7|98 9:9 8|68 47:9 9|93 82:9 10|51 2:10 1|18 24:10 2|34 72:10 3|32 47:10 4|18 58:10 5|77 14:10 6|39 40:10 7|60 65:10 8|93 50:10 9|73 70:10 10</relation>
    <relation name="R197" arity="2" nbTuples="100" semantics="soft" defaultCost="infinity">68 97:1 1|46 31:1 2|35 83:1 3|4 4:1 4|65 62:1 5|53 60:1 6|40 20:1 7|29 85:1 8|100 91:1 9|87 86:1 10|41 37:2 1|43 12:2 2|94 70:2 3|93 15:2 4|54 23:2 5|36 12:2 6|95 17:2 7|71 15:2 8|98 18:2 9|17 61:2 10|57 13:3 1|3 70:3 2|50 7:3 3|100 45:3 4|90 68:3 5|22 16:3 6|10 15:3 7|14 24:3 8|62 10:3 9|61 48:3 10|72 68:4 1|67 65:4 2|81 53:4 3|64 55:4 4|47 26:4 5|68 46:4 6|86 58:4 7|48 28:4 8|70 91:4 9|15 65:4 10|24 37:5 1|39 53:5 2|90 48:5 3|71 91:5 4|95 16:5 5|39 63:5 6|30 95:5 7|4 38:5 8|92 88:5 9|83 40:5 10|56 76:6 1|67 68:6 2|58 20:6 3|92 71:6 4|5 8:6 5|28 42:6 6|53 73:6 7|37 6:6 8|47 75:6 9|84 68:6 10|96 79:7 1|73 71:7 2|94 39:7 3|28 30:7 4|10 58:7 5|7 26:7 6|70 64:7 7|38 86:7 8|19 92:7 9|87 94:7 10|18 88:8 1|12 70:8 2|45 65:8 3|63 78:8 4|90 64:8 5|74 51:8 6|7 52:8 7|38 40:8 8|59 54:8 9|24 9:8 10|39 25:9 1|95 38:9 2|53 69:9 3|90 43:9 4|65 74:9 5|99 10:9 6|83 71:9 7|31 38:9 8|94 98:9 9|89 74:9 10|34 77:10 1|87 20:10 2|33 100:10 3|15 76:10 4|25 48:10 5|60 6:10 6|25 80:10 7|80 1:10 8|66 38:10 9|7 23:10 10</relation>
    <relation name="R198" arity="2" nbTuples="100" semantics="soft" defaultCost="infinity">68 34:1 1|5 38:1 2|70 41:1 3|41 31:1 4|61 77:1 5|13 51:1 6|88 68:1 7|98 7:1 8|80 63:1 9|6 13:1 10|86 24:2 1|7 52:2 2|8 74:2 3|81 95:2 4|73 85:2 5|63 34:2 6|37 89:2 7|12 11:2 8|55 92:2 9|6 83:2 10|31 62:3 1|82 81:3 2|76 100:3 3|41 97:3 4|27 61:3 5|58 43:3 6|57 62:3 7|64 20:3 8|93 68:3 9|39 32:3 10|65 32:4 1|67 14:4 2|93 17:4 3|99 16:4 4|54 13:4 5|53 31:4 6|7 36:4 7|46 46:4 8|71 88:4 9|66 42:4 10|16 15:5 1|28 62:5 2|19 14:5 3|25 8:5 4|54 14:5 5|80 66:5 6|14 57:5 7|28 68:5 8|78 90:5 9|93 52:5 10|78 1:6 1|41 7:6 2|13 95:6 3|33 52:6 4|62 70:6 5|13 14:6 6|71 90:6 7|58 43:6 8|87 33:6 9|64 38:6 10|53 58:7 1|9 18:7 2|50 80:7 3|42 23:7 4|85 36:7 5|56 16:7 6|22 100:7 7|57 55:7 8|38 66:7 9|48 74:7 10|45 99:8 1|17 66:8 2|42 68:8 3|87 36:8 4|11 19:8 5|40 85:8 6|95 67:8 7|15 32:8 8|64 66:8 9|18 13:8 10|14 17:9 1|10 15:9 2|70 64:9 3|45 67:9 4|95 44:9 5|4 21:9 6|37 63:9 7|41 36:9 8|74 50:9 9|81 91:9 10|91 98:10 1|38 25:10 2|97 80:10 3|18 57:10 4|33 62:10 5|10 82:10 6|49 50:10 7|80 4:10 8|28 39:10 9|45 48:10 10</relation>
    <relation name="R199" arity="2" nbTuples="100" semantics="soft" defaultCost="infinity">6 61:1 1|66 32:1 2|16 28:1 3|25 63:1 4|95 71:1 5|89 4:1 6|31 20:1 7|29 14:1 8|91 93:1 9|26 50:1 10|76 46:2 1|89 24:2 2|71 28:2 3|61 43:2 4|87 86:2 5|76 7:2 6|17 72:2 7|32 89:2 8|85 7:2 9|68 32:2 10|41 52:3 1|30 97:3 2|4 86:3 3|48 90:3 4|45 55:3 5|26 5:3 6|29 14:3 7|33 36:3 8|79 89:3 9|20 85:3 10|2 7:4 1|25 67:4 2|35 79:4 3|32 62:4 4|64 55:4 5|32 48:4 6|93 68:4 7|94 10:4 8|50 94:4 9|15 98:4 10|18 100:5 1|97 10:5 2|50 85:5 3|44 2:5 4|54 99:5 5|5 89:5 6|5 16:5 7|72 8:5 8|85 64:5 9|54 76:5 10|5 85:6 1|68 28:6 2|50 50:6 3|79 26:6 4|99 19:6 5|62 43:6 6|28 100:6 7|49 22:6 8|42 29:6 9|88 2:6 10|35 56:7 1|100 53:7 2|33 23:7 3|42 29:7 4|3 57:7 5|94 1:7 6|27 17:7 7|75 20:7 8|17 1:7 9|43 22:7 10|14 10:8 1|96 68:8 2|53 43:8 3|84 81:8 4|10 29:8 5|65 42:8 6|26 32:8 7|88 75:8 8|95 48:8 9|73 40:8 10|43 28:9 1|34 74:9 2|88 40:9 3|74 56:9 4|29 49:9 5|93 42:9 6|65 16:9 7|86 51:9 8|59 36:9 9|88 29:9 10|36 57:10 1|93 18:10 2|26 28:10 3|48 41:10 4|45 57:10 5|16 72:10 6|18 2:10 7|43 34:10 8|70 13:10 9|14 13:10 10</relation>
    <relation name="R200" arity="2" nbTuples="100" semantics="soft" defaultCost="infinity">88 14:1 1|85 93:1 2|24 36:1 3|71 36:1 4|44 30:1 5|43 73:1 6|82 85:1 7|36 90:1 8|84 57:1 9|73 36:1 10|2 26:2 1|55 19:2 2|57 100:2 3|98 98:2 4|98 77:2 5|4 15:2 6|37 8:2 7|62 69:2 8|85 95:2 9|94 83:2 10|18 82:3 1|62 60:3 2|17 13:3 3|34 100:3 4|81 59:3 5|19 79:3 6|74 28:3 7|60 2:3 8|96 4:3 9|41 47:3 10|73 4:4 1|61 51:4 2|46 55:4 3|8 4:4 4|12 42:4 5|66 46:4 6|95 23:4 7|58 85:4 8|71 26:4 9|77 94:4 10|36 32:5 1|68 84:5 2|24 45:5 3|55 56:5 4|89 47:5 5|51 45:5 6|47 64:5 7|95 19:5 8|39 40:5 9|29 40:5 10|12 78:6 1|50 72:6 2|26 67:6 3|29 17:6 4|10 76:6 5|94 91:6 6|34 89:6 7|28 45:6 8|49 8:6 9|17 48:6 10|43 33:7 1|49 82:7 2|3 18:7 3|6 99:7 4|28 78:7 5|64 27:7 6|24 3:7 7|69 30:7 8|41 40:7 9|71 57:7 10|40 89:8 1|69 58:8 2|84 48:8 3|51 52:8 4|89 55:8 5|99 13:8 6|79 70:8 7|18 40:8 8|76 39:8 9|23 48:8 10|88 16:9 1|14 49:9 2|50 92:9 3|44 62:9 4|26 28:9 5|18 19:9 6|36 95:9 7|83 20:9 8|99 38:9 9|77 19:9 10|65 26:10 1|79 18:10 2|25 43:10 3|58 88:10 4|91 53:10 5|47 20:10 6|45 50:10 7|99 70:10 8|93 98:10 9|52 59:10 10</relation>
    <relation name="R201" arity="2" nbTuples="100" semantics="soft" defaultCost="infinity">24 62:1 1|6 29:1 2|91 84:1 3|81 94:1 4|99 34:1 5|3 52:1 6|33 66:1 7|31 53:1 8|20 4:1 9|61 94:1 10|30 10:2 1|39 8:2 2|98 72:2 3|45 9:2 4|32 74:2 5|13 63:2 6|58 15:2 7|59 60:2 8|94 90:2 9|63 46:2 10|46 17:3 1|81 32:3 2|70 72:3 3|25 45:3 4|55 80:3 5|12 75:3 6|18 78:3 7|17 23:3 8|60 48:3 9|82 36:3 10|18 22:4 1|99 96:4 2|78 34:4 3|3 85:4 4|35 94:4 5|100 76:4 6|97 57:4 7|34 27:4 8|80 48:4 9|44 97:4 10|36 26:5 1|13 56:5 2|41 61:5 3|92 79:5 4|27 8:5 5|87 100:5 6|95 72:5 7|72 7:5 8|39 92:5 9|6 58:5 10|33 58:6 1|78 22:6 2|84 26:6 3|1 27:6 4|33 98:6 5|40 50:6 6|66 79:6 7|39 67:6 8|84 42:6 9|14 21:6 10|69 70:7 1|31 73:7 2|46 79:7 3|40 52:7 4|99 67:7 5|40 16:7 6|82 79:7 7|60 95:7 8|22 28:7 9|8 4:7 10|17 35:8 1|1 75:8 2|63 56:8 3|6 63:8 4|99 52:8 5|59 68:8 6|51 91:8 7|68 26:8 8|63 51:8 9|45 96:8 10|41 44:9 1|69 12:9 2|36 73:9 3|83 39:9 4|36 61:9 5|64 3:9 6|28 22:9 7|51 86:9 8|90 67:9 9|80 57:9 10|91 68:10 1|26 81:10 2|75 32:10 3|39 26:10 4|45 94:10 5|73 36:10 6|27 43:10 7|65 67:10 8|7 78:10 9|68 9:10 10</relation>
    <relation name="R202" arity="2" nbTuples="100" semantics="soft" defaultCost="infinity">20 1:1 1|77 48:1 2|75 31:1 3|70 79:1 4|24 59:1 5|97 98:1 6|37 25:1 7|72 64:1 8|47 61:1 9|8 64:1 10|19 93:2 1|88 58:2 2|69 75:2 3|42 52:2 4|95 90:2 5|68 84:2 6|16 13:2 7|1 78:2 8|13 33:2 9|48 96:2 10|37 74:3 1|17 56:3 2|22 65:3 3|63 79:3 4|71 71:3 5|11 96:3 6|86 8:3 7|95 9:3 8|28 17:3 9|23 91:3 10|37 14:4 1|32 96:4 2|20 82:4 3|5 12:4 4|6 10:4 5|50 16:4 6|10 50:4 7|97 42:4 8|6 4:4 9|50 93:4 10|66 31:5 1|47 23:5 2|90 2:5 3|21 1:5 4|39 17:5 5|28 93:5 6|89 49:5 7|93 91:5 8|11 75:5 9|67 32:5 10|4 91:6 1|18 66:6 2|72 27:6 3|97 49:6 4|14 25:6 5|80 50:6 6|12 53:6 7|80 85:6 8|18 89:6 9|29 37:6 10|62 21:7 1|85 4:7 2|25 94:7 3|91 10:7 4|10 26:7 5|96 94:7 6|60 18:7 7|95 62:7 8|56 96:7 9|100 23:7 10|52 100:8 1|21 65:8 2|14 94:8 3|74 90:8 4|19 9:8 5|52 63:8 6|55 28:8 7|71 88:8 8|65 78:8 9|10 97:8 10|56 44:9 1|74 67:9 2|55 31:9 3|70 75:9 4|93 57:9 5|66 49:9 6|43 30:9 7|13 45:9 8|98 73:9 9|47 57:9 10|50 29:10 1|54 45:10 2|73 66:10 3|73 35:10 4|28 17:10 5|44 33:10 6|16 46:10 7|25 90:10 8|65 82:10 9|50 16:10 10</relation>
    <relation name="R203" arity="2" nbTuples="100" semantics="soft" defaultCost="infinity">19 19:1 1|8 75:1 2|97 17:1 3|53 34:1 4|29 22:1 5|54 91:1 6|48 69:1 7|12 69:1 8|91 98:1 9|81 83:1 10|11 96:2 1|92 92:2 2|12 21:2 3|15 59:2 4|38 69:2 5|63 53:2 6|12 4:2 7|93 48:2 8|96 53:2 9|97 82:2 10|51 57:3 1|98 83:3 2|25 50:3 3|30 70:3 4|57 47:3 5|94 82:3 6|89 73:3 7|72 27:3 8|80 10:3 9|64 42:3 10|6 4:4 1|73 50:4 2|57 100:4 3|65 87:4 4|14 48:4 5|86 45:4 6|61 72:4 7|56 35:4 8|91 71:4 9|74 81:4 10|64 52:5 1|65 67:5 2|41 15:5 3|64 73:5 4|48 19:5 5|98 9:5 6|17 99:5 7|35 30:5 8|29 17:5 9|1 70:5 10|53 62:6 1|3 1:6 2|93 66:6 3|41 4:6 4|100 7:6 5|30 13:6 6|48 44:6 7|62 66:6 8|8 47:6 9|74 87:6 10|40 50:7 1|11 97:7 2|98 75:7 3|64 65:7 4|8 82:7 5|80 56:7 6|10 84:7 7|52 94:7 8|47 87:7 9|82 77:7 10|19 36:8 1|91 53:8 2|15 51:8 3|54 28:8 4|65 43:8 5|29 98:8 6|12 63:8 7|67 97:8 8|32 4:8 9|33 89:8 10|14 57:9 1|91 26:9 2|64 21:9 3|61 12:9 4|23 2:9 5|31 73:9 6|26 90:9 7|65 93:9 8|89 25:9 9|28 80:9 10|28 24:10 1|91 96:10 2|4 60:10 3|16 59:10 4|71 68:10 5|96 41:10 6|67 73:10 7|56 46:10 8|96 17:10 9|11 75:10 10</relation>
    <relation name="R204" arity="2" nbTuples="100" semantics="soft" defaultCost="infinity">94 100:1 1|96 62:1 2|30 25:1 3|14 81:1 4|87 96:1 5|27 3:1 6|75 92:1 7|99 37:1 8|18 94:1 9|37 36:1 10|70 52:2 1|37 24:2 2|80 3:2 3|77 65:2 4|25 98:2 5|90 57:2 6|96 7:2 7|96 17:2 8|21 28:2 9|13 99:2 10|17 52:3 1|12 44:3 2|7 89:3 3|34 78:3 4|31 4:3 5|12 39:3 6|43 49:3 7|40 97:3 8|63 47:3 9|19 31:3 10|74 39:4 1|74 34:4 2|49 39:4 3|48 86:4 4|35 37:4 5|31 63:4 6|3 36:4 7|48 35:4 8|18 74:4 9|16 30:4 10|17 73:5 1|17 26:5 2|49 4:5 3|90 88:5 4|67 53:5 5|6 30:5 6|60 62:5 7|27 52:5 8|100 69:5 9|67 88:5 10|55 93:6 1|47 47:6 2|35 81:6 3|24 60:6 4|1 33:6 5|13 48:6 6|10 15:6 7|44 11:6 8|100 73:6 9|94 34:6 10|41 52:7 1|47 58:7 2|9 49:7 3|33 25:7 4|88 28:7 5|7 42:7 6|29 15:7 7|83 43:7 8|44 61:7 9|86 24:7 10|75 7:8 1|89 33:8 2|79 83:8 3|41 3:8 4|94 14:8 5|29 47:8 6|18 28:8 7|91 9:8 8|97 92:8 9|51 52:8 10|39 23:9 1|8 11:9 2|21 1:9 3|65 28:9 4|97 67:9 5|1 63:9 6|38 54:9 7|65 68:9 8|36 1:9 9|90 65:9 10|75 95:10 1|13 98:10 2|33 7:10 3|98 94:10 4|12 55:10 5|90 63:10 6|83 89:10 7|87 79:10 8|75 50:10 9|4 72:10 10</relation>
    <relation name="R205" arity="2" nbTuples="100" semantics="soft" defaultCost="infinity">26 14:1 1|46 77:1 2|42 22:1 3|16 77:1 4|67 29:1 5|94 98:1 6|14 35:1 7|7 36:1 8|54 74:1 9|40 86:1 10|46 74:2 1|17 93:2 2|2 56:2 3|40 45:2 4|19 15:2 5|14 62:2 6|77 67:2 7|24 76:2 8|98 62:2 9|83 2:2 10|87 45:3 1|100 57:3 2|23 66:3 3|35 24:3 4|46 11:3 5|33 82:3 6|11 74:3 7|84 74:3 8|90 48:3 9|75 51:3 10|79 80:4 1|41 56:4 2|81 93:4 3|99 69:4 4|3 58:4 5|16 18:4 6|21 50:4 7|43 83:4 8|82 19:4 9|29 8:4 10|57 66:5 1|81 100:5 2|78 11:5 3|80 55:5 4|51 7:5 5|71 30:5 6|31 53:5 7|25 55:5 8|56 42:5 9|59 61:5 10|91 82:6 1|41 63:6 2|8 11:6 3|15 67:6 4|3 40:6 5|8 99:6 6|30 42:6 7|53 93:6 8|38 43:6 9|17 49:6 10|18 37:7 1|59 75:7 2|68 99:7 3|85 12:7 4|31 48:7 5|7 88:7 6|13 74:7 7|52 93:7 8|32 13:7 9|61 32:7 10|12 23:8 1|71 92:8 2|43 11:8 3|90 93:8 4|100 21:8 5|24 6:8 6|92 76:8 7|28 43:8 8|100 84:8 9|31 50:8 10|94 60:9 1|73 71:9 2|37 54:9 3|27 71:9 4|81 48:9 5|98 49:9 6|55 76:9 7|22 4:9 8|65 61:9 9|21 78:9 10|100 12:10 1|87 1:10 2|15 96:10 3|58 76:10 4|71 55:10 5|98 20:10 6|70 91:10 7|52 93:10 8|75 46:10 9|66 70:10 10</relation>
    <relation name="R206" arity="2" nbTuples="100" semantics="soft" defaultCost="infinity">22 21:1 1|60 68:1 2|37 9:1 3|17 41:1 4|47 53:1 5|22 64:1 6|41 40:1 7|92 63:1 8|58 21:1 9|78 50:1 10|8 35:2 1|6 76:2 2|13 1:2 3|70 8:2 4|38 40:2 5|66 6:2 6|10 88:2 7|65 84:2 8|75 43:2 9|36 79:2 10|32 18:3 1|90 24:3 2|60 56:3 3|12 13:3 4|42 78:3 5|47 49:3 6|91 55:3 7|45 76:3 8|40 96:3 9|68 66:3 10|14 72:4 1|2 1:4 2|19 14:4 3|14 19:4 4|88 51:4 5|81 88:4 6|93 71:4 7|39 26:4 8|19 30:4 9|9 39:4 10|82 65:5 1|61 62:5 2|52 96:5 3|86 8:5 4|71 59:5 5|17 73:5 6|66 26:5 7|52 59:5 8|96 55:5 9|9 35:5 10|99 19:6 1|1 65:6 2|95 50:6 3|34 5:6 4|15 72:6 5|61 92:6 6|51 50:6 7|86 8:6 8|92 71:6 9|16 45:6 10|10 2:7 1|61 65:7 2|62 74:7 3|34 79:7 4|40 73:7 5|94 71:7 6|73 34:7 7|36 1:7 8|80 87:7 9|35 53:7 10|28 76:8 1|18 2:8 2|79 95:8 3|16 83:8 4|29 19:8 5|98 17:8 6|42 45:8 7|71 17:8 8|30 24:8 9|75 86:8 10|13 64:9 1|30 99:9 2|74 98:9 3|95 66:9 4|79 90:9 5|76 37:9 6|76 87:9 7|80 27:9 8|65 99:9 9|52 36:9 10|69 36:10 1|58 16:10 2|54 18:10 3|44 74:10 4|31 5:10 5|99 88:10 6|65 24:10 7|86 19:10 8|51 62:10 9|47 30:10 10</relation>
    <relation name="R207" arity="2" nbTuples="100" semantics="soft" defaultCost="infinity">52 67:1 1|66 38:1 2|13 95:1 3|1 22:1 4|24 72:1 5|11 66:1 6|4 22:1 7|92 21:1 8|92 90:1 9|9 100:1 10|64 75:2 1|48 61:2 2|92 27:2 3|63 60:2 4|43 91:2 5|49 96:2 6|47 64:2 7|14 26:2 8|41 56:2 9|20 35:2 10|55 32:3 1|61 45:3 2|31 56:3 3|4 52:3 4|28 22:3 5|66 64:3 6|92 48:3 7|19 56:3 8|17 39:3 9|31 23:3 10|15 54:4 1|92 67:4 2|85 27:4 3|79 44:4 4|48 33:4 5|11 28:4 6|30 27:4 7|71 68:4 8|98 96:4 9|65 43:4 10|63 48:5 1|53 39:5 2|97 54:5 3|36 31:5 4|95 53:5 5|7 40:5 6|17 31:5 7|73 35:5 8|78 98:5 9|48 30:5 10|78 69:6 1|66 21:6 2|17 81:6 3|100 25:6 4|76 5:6 5|98 46:6 6|50 72:6 7|31 37:6 8|55 20:6 9|35 9:6 10|41 43:7 1|43 60:7 2|68 56:7 3|94 95:7 4|58 30:7 5|37 57:7 6|15 74:7 7|98 61:7 8|22 68:7 9|2 100:7 10|57 2:8 1|89 58:8 2|44 1:8 3|1 61:8 4|38 73:8 5|85 64:8 6|91 54:8 7|51 59:8 8|60 75:8 9|85 83:8 10|45 23:9 1|14 2:9 2|1 52:9 3|68 24:9 4|54 7:9 5|56 95:9 6|73 34:9 7|24 71:9 8|76 98:9 9|38 85:9 10|45 76:10 1|28 25:10 2|78 11:10 3|44 76:10 4|100 36:10 5|51 42:10 6|33 95:10 7|52 39:10 8|78 39:10 9|40 26:10 10</relation>
    <relation name="R208" arity="2" nbTuples="100" semantics="soft" defaultCost="infinity">21 83:1 1|25 80:1 2|40 80:1 3|44 52:1 4|53 59:1 5|57 60:1 6|50 81:1 7|47 10:1 8|40 48:1 9|5 79:1 10|61 4:2 1|43 9:2 2|96 71:2 3|6 53:2 4|49 73:2 5|63 76:2 6|48 98:2 7|39 62:2 8|35 72:2 9|36 38:2 10|81 15:3 1|100 42:3 2|82 12:3 3|56 85:3 4|50 76:3 5|86 42:3 6|69 94:3 7|59 33:3 8|35 98:3 9|9 85:3 10|70 90:4 1|69 44:4 2|20 41:4 3|100 90:4 4|87 48:4 5|41 71:4 6|15 65:4 7|53 48:4 8|28 71:4 9|14 47:4 10|69 60:5 1|24 64:5 2|12 34:5 3|66 10:5 4|29 85:5 5|6 97:5 6|64 41:5 7|7 53:5 8|46 81:5 9|17 70:5 10|1 26:6 1|86 44:6 2|33 23:6 3|77 36:6 4|58 69:6 5|73 28:6 6|30 32:6 7|86 2:6 8|75 58:6 9|45 48:6 10|30 74:7 1|97 68:7 2|62 36:7 3|96 8:7 4|59 97:7 5|58 24:7 6|5 6:7 7|51 78:7 8|38 100:7 9|81 8:7 10|79 81:8 1|39 36:8 2|45 26:8 3|40 32:8 4|94 11:8 5|67 59:8 6|70 21:8 7|15 8:8 8|66 13:8 9|3 29:8 10|30 17:9 1|38 54:9 2|15 91:9 3|48 27:9 4|76 7:9 5|2 43:9 6|13 32:9 7|66 4:9 8|29 34:9 9|49 33:9 10|44 93:10 1|91 68:10 2|100 22:10 3|32 2:10 4|44 31:10 5|48 34:10 6|9 95:10 7|22 46:10 8|41 41:10 9|36 1:10 10</relation>
    <relation name="R209" arity="2" nbTuples="100" semantics="soft" defaultCost="infinity">94 81:1 1|23 47:1 2|99 98:1 3|69 78:1 4|61 96:1 5|90 3:1 6|45 19:1 7|82 60:1 8|52 47:1 9|78 74:1 10|38 93:2 1|30 26:2 2|100 7:2 3|61 92:2 4|100 47:2 5|52 21:2 6|5 43:2 7|10 38:2 8|20 40:2 9|74 24:2 10|64 4:3 1|99 92:3 2|99 3:3 3|66 34:3 4|25 9:3 5|93 85:3 6|8 82:3 7|86 16:3 8|46 72:3 9|45 38:3 10|65 29:4 1|74 91:4 2|95 69:4 3|75 48:4 4|54 59:4 5|73 61:4 6|10 40:4 7|41 61:4 8|45 80:4 9|95 2:4 10|95 51:5 1|10 47:5 2|97 40:5 3|67 70:5 4|52 97:5 5|87 60:5 6|38 65:5 7|7 6:5 8|43 2:5 9|65 53:5 10|54 81:6 1|24 19:6 2|47 33:6 3|3 72:6 4|44 32:6 5|51 96:6 6|57 67:6 7|44 63:6 8|19 50:6 9|41 77:6 10|28 56:7 1|30 59:7 2|44 37:7 3|89 72:7 4|73 70:7 5|77 28:7 6|51 58:7 7|65 19:7 8|61 46:7 9|19 97:7 10|90 60:8 1|66 11:8 2|81 40:8 3|30 98:8 4|77 67:8 5|25 45:8 6|55 78:8 7|79 86:8 8|50 10:8 9|32 64:8 10|24 50:9 1|91 25:9 2|78 4:9 3|55 87:9 4|53 83:9 5|6 55:9 6|40 68:9 7|70 68:9 8|3 6:9 9|65 72:9 10|97 51:10 1|37 23:10 2|78 77:10 3|61 93:10 4|19 28:10 5|78 96:10 6|55 38:10 7|41 84:10 8|24 46:10 9|40 80:10 10</relation>
    <relation name="R210" arity="2" nbTuples="100" semantics="soft" defaultCost="infinity">44 26:1 1|41 71:1 2|75 72:1 3|63 4:1 4|35 48:1 5|86 72:1 6|2 46:1 7|75 44:1 8|27 92:1 9|100 100:1 10|72 42:2 1|85 29:2 2|65 56:2 3|97 53:2 4|15 13:2 5|46 50:2 6|7 93:2 7|52 65:2 8|83 46:2 9|14 84:2 10|100 8:3 1|76 99:3 2|94 65:3 3|22 96:3 4|58 64:3 5|32 3:3 6|89 61:3 7|39 94:3 8|45 79:3 9|81 51:3 10|9 36:4 1|96 23:4 2|21 22:4 3|39 61:4 4|67 76:4 5|85 42:4 6|99 33:4 7|83 36:4 8|73 12:4 9|74 21:4 10|19 31:5 1|32 89:5 2|32 23:5 3|88 45:5 4|50 89:5 5|5 46:5 6|31 79:5 7|48 8:5 8|54 81:5 9|17 22:5 10|80 53:6 1|75 44:6 2|92 35:6 3|73 34:6 4|74 31:6 5|95 29:6 6|48 51:6 7|75 89:6 8|85 99:6 9|2 32:6 10|99 53:7 1|36 56:7 2|20 2:7 3|65 29:7 4|67 2:7 5|88 15:7 6|85 84:7 7|96 80:7 8|15 86:7 9|9 36:7 10|35 65:8 1|95 48:8 2|87 46:8 3|12 50:8 4|31 16:8 5|58 11:8 6|2 25:8 7|81 83:8 8|11 36:8 9|6 86:8 10|44 43:9 1|35 92:9 2|33 29:9 3|68 74:9 4|12 32:9 5|48 18:9 6|86 58:9 7|34 94:9 8|26 79:9 9|85 34:9 10|47 9:10 1|51 62:10 2|5 77:10 3|5 66:10 4|31 90:10 5|40 34:10 6|49 70:10 7|38 6:10 8|79 65:10 9|46 27:10 10</relation>
    <relation name="R211" arity="2" nbTuples="100" semantics="soft" defaultCost="infinity">100 31:1 1|69 52:1 2|63 70:1 3|53 65:1 4|73 46:1 5|54 42:1 6|22 92:1 7|31 45:1 8|68 50:1 9|63 61:1 10|35 87:2 1|92 95:2 2|6 64:2 3|25 43:2 4|10 71:2 5|63 76:2 6|56 26:2 7|22 4:2 8|50 23:2 9|25 62:2 10|44 100:3 1|54 62:3 2|7 63:3 3|60 75:3 4|61 33:3 5|69 46:3 6|51 13:3 7|4 85:3 8|3 64:3 9|37 86:3 10|8 44:4 1|6 91:4 2|25 28:4 3|7 45:4 4|39 67:4 5|36 35:4 6|83 100:4 7|81 42:4 8|83 28:4 9|98 26:4 10|91 63:5 1|83 50:5 2|62 7:5 3|31 79:5 4|26 15:5 5|23 98:5 6|29 35:5 7|11 81:5 8|64 37:5 9|71 2:5 10|28 77:6 1|88 51:6 2|6 80:6 3|93 89:6 4|61 48:6 5|14 56:6 6|50 61:6 7|23 9:6 8|4 60:6 9|56 89:6 10|12 63:7 1|63 37:7 2|16 11:7 3|91 39:7 4|95 78:7 5|38 16:7 6|27 69:7 7|30 95:7 8|66 45:7 9|50 94:7 10|99 17:8 1|23 57:8 2|91 77:8 3|4 45:8 4|100 49:8 5|30 73:8 6|30 58:8 7|7 87:8 8|32 42:8 9|76 3:8 10|98 71:9 1|56 40:9 2|6 46:9 3|9 82:9 4|49 100:9 5|64 78:9 6|52 61:9 7|42 35:9 8|24 73:9 9|2 71:9 10|6 94:10 1|42 68:10 2|86 89:10 3|51 25:10 4|15 16:10 5|92 47:10 6|21 22:10 7|75 54:10 8|54 66:10 9|51 11:10 10</relation>
    <relation name="R212" arity="2" nbTuples="100" semantics="soft" defaultCost="infinity">90 86:1 1|84 66:1 2|41 64:1 3|80 9:1 4|44 24:1 5|43 22:1 6|92 40:1 7|7 50:1 8|55 47:1 9|26 1:1 10|66 76:2 1|57 92:2 2|18 34:2 3|48 10:2 4|71 35:2 5|65 29:2 6|17 62:2 7|5 89:2 8|47 18:2 9|43 41:2 10|77 49:3 1|12 5:3 2|44 60:3 3|83 13:3 4|36 8:3 5|21 53:3 6|56 81:3 7|2 50:3 8|7 51:3 9|56 95:3 10|86 29:4 1|69 31:4 2|20 96:4 3|97 1:4 4|39 96:4 5|74 83:4 6|58 59:4 7|98 86:4 8|90 91:4 9|14 81:4 10|32 38:5 1|27 43:5 2|60 94:5 3|21 86:5 4|62 25:5 5|60 27:5 6|90 32:5 7|51 76:5 8|42 91:5 9|64 35:5 10|12 54:6 1|13 57:6 2|26 42:6 3|53 90:6 4|54 86:6 5|99 38:6 6|57 36:6 7|6 16:6 8|14 96:6 9|42 4:6 10|21 3:7 1|74 69:7 2|8 12:7 3|39 36:7 4|99 28:7 5|24 70:7 6|66 58:7 7|77 55:7 8|52 61:7 9|81 31:7 10|32 97:8 1|74 85:8 2|64 84:8 3|85 86:8 4|2 22:8 5|29 66:8 6|24 46:8 7|72 76:8 8|85 10:8 9|13 66:8 10|22 39:9 1|19 35:9 2|95 28:9 3|77 69:9 4|86 84:9 5|52 68:9 6|98 84:9 7|42 27:9 8|3 40:9 9|79 50:9 10|61 26:10 1|96 28:10 2|76 68:10 3|5 58:10 4|2 59:10 5|28 97:10 6|24 8:10 7|46 27:10 8|14 22:10 9|47 36:10 10</relation>
    <relation name="R213" arity="2" nbTuples="100" semantics="soft" defaultCost="infinity">34 37:1 1|40 86:1 2|24 41:1 3|1 79:1 4|1 41:1 5|31 20:1 6|19 65:1 7|65 7:1 8|31 3:1 9|60 74:1 10|15 29:2 1|71 59:2 2|97 86:2 3|13 64:2 4|100 26:2 5|12 22:2 6|54 84:2 7|89 96:2 8|43 57:2 9|22 96:2 10|66 42:3 1|84 88:3 2|48 14:3 3|32 67:3 4|8 93:3 5|32 47:3 6|23 99:3 7|41 25:3 8|25 45:3 9|23 58:3 10|70 87:4 1|64 20:4 2|81 26:4 3|94 73:4 4|16 96:4 5|32 37:4 6|20 74:4 7|77 10:4 8|53 3:4 9|65 35:4 10|22 7:5 1|25 12:5 2|54 44:5 3|51 81:5 4|30 44:5 5|79 11:5 6|69 60:5 7|81 74:5 8|79 35:5 9|25 100:5 10|41 1:6 1|35 40:6 2|54 25:6 3|62 15:6 4|79 81:6 5|32 39:6 6|53 81:6 7|80 77:6 8|81 58:6 9|56 24:6 10|41 32:7 1|18 41:7 2|97 84:7 3|54 39:7 4|13 1:7 5|56 58:7 6|78 29:7 7|54 39:7 8|6 55:7 9|49 46:7 10|43 1:8 1|42 74:8 2|26 82:8 3|21 18:8 4|64 100:8 5|10 79:8 6|83 62:8 7|67 28:8 8|55 80:8 9|54 47:8 10|48 15:9 1|32 25:9 2|2 5:9 3|93 88:9 4|70 29:9 5|79 16:9 6|95 34:9 7|22 89:9 8|28 100:9 9|39 97:9 10|14 58:10 1|43 46:10 2|1 48:10 3|26 91:10 4|12 77:10 5|16 18:10 6|75 71:10 7|61 6:10 8|82 5:10 9|33 25:10 10</relation>
    <relation name="R214" arity="2" nbTuples="100" semantics="soft" defaultCost="infinity">24 72:1 1|12 98:1 2|99 6:1 3|16 4:1 4|40 64:1 5|83 3:1 6|81 44:1 7|66 72:1 8|97 27:1 9|75 85:1 10|5 66:2 1|45 80:2 2|59 93:2 3|19 91:2 4|79 59:2 5|48 55:2 6|88 60:2 7|55 33:2 8|45 64:2 9|1 46:2 10|5 81:3 1|94 20:3 2|71 17:3 3|99 43:3 4|1 64:3 5|5 21:3 6|60 69:3 7|55 25:3 8|13 89:3 9|97 32:3 10|79 87:4 1|43 51:4 2|2 26:4 3|99 69:4 4|81 57:4 5|43 14:4 6|8 4:4 7|52 20:4 8|86 22:4 9|26 8:4 10|66 67:5 1|76 22:5 2|36 42:5 3|30 83:5 4|100 28:5 5|60 47:5 6|40 53:5 7|24 97:5 8|33 94:5 9|92 18:5 10|70 54:6 1|65 71:6 2|93 21:6 3|54 76:6 4|87 60:6 5|73 21:6 6|82 42:6 7|100 88:6 8|99 1:6 9|6 26:6 10|53 47:7 1|34 54:7 2|75 45:7 3|89 37:7 4|7 39:7 5|37 46:7 6|78 79:7 7|43 52:7 8|97 74:7 9|10 12:7 10|87 83:8 1|14 14:8 2|22 56:8 3|46 3:8 4|14 70:8 5|83 92:8 6|30 75:8 7|23 21:8 8|49 83:8 9|44 63:8 10|60 74:9 1|3 82:9 2|79 77:9 3|36 12:9 4|13 92:9 5|76 62:9 6|63 14:9 7|96 91:9 8|8 42:9 9|74 52:9 10|72 58:10 1|63 38:10 2|80 89:10 3|46 48:10 4|12 52:10 5|43 23:10 6|25 55:10 7|79 56:10 8|88 96:10 9|27 81:10 10</relation>
    <relation name="R215" arity="2" nbTuples="100" semantics="soft" defaultCost="infinity">76 68:1 1|1 68:1 2|97 87:1 3|97 50:1 4|6 15:1 5|92 72:1 6|31 59:1 7|3 17:1 8|52 89:1 9|99 74:1 10|45 53:2 1|58 50:2 2|30 19:2 3|37 56:2 4|25 5:2 5|96 59:2 6|78 38:2 7|100 96:2 8|42 18:2 9|5 26:2 10|43 23:3 1|35 25:3 2|89 74:3 3|8 80:3 4|13 5:3 5|46 1:3 6|43 91:3 7|66 23:3 8|36 42:3 9|30 18:3 10|93 27:4 1|23 30:4 2|98 6:4 3|62 76:4 4|10 99:4 5|19 63:4 6|51 17:4 7|78 98:4 8|81 66:4 9|37 1:4 10|98 23:5 1|29 56:5 2|16 76:5 3|71 51:5 4|87 24:5 5|11 35:5 6|88 6:5 7|6 96:5 8|71 80:5 9|70 73:5 10|89 19:6 1|78 10:6 2|33 48:6 3|63 25:6 4|1 30:6 5|40 31:6 6|87 39:6 7|11 62:6 8|15 59:6 9|39 78:6 10|95 98:7 1|75 95:7 2|36 91:7 3|10 48:7 4|71 38:7 5|55 75:7 6|81 2:7 7|20 38:7 8|58 89:7 9|58 37:7 10|46 99:8 1|15 70:8 2|100 37:8 3|33 54:8 4|84 83:8 5|70 15:8 6|41 64:8 7|35 39:8 8|47 52:8 9|42 51:8 10|22 20:9 1|68 16:9 2|68 83:9 3|56 92:9 4|79 84:9 5|40 33:9 6|85 62:9 7|98 76:9 8|28 93:9 9|9 98:9 10|40 68:10 1|88 4:10 2|9 51:10 3|8 49:10 4|3 13:10 5|42 59:10 6|40 44:10 7|86 10:10 8|3 94:10 9|74 54:10 10</relation>
    <relation name="R216" arity="2" nbTuples="100" semantics="soft" defaultCost="infinity">75 15:1 1|1 81:1 2|63 20:1 3|71 86:1 4|73 100:1 5|35 51:1 6|75 18:1 7|55 95:1 8|40 99:1 9|42 59:1 10|64 20:2 1|17 55:2 2|89 44:2 3|36 28:2 4|23 91:2 5|73 43:2 6|20 7:2 7|79 40:2 8|15 60:2 9|97 68:2 10|32 26:3 1|29 42:3 2|81 50:3 3|17 55:3 4|14 67:3 5|57 92:3 6|2 23:3 7|77 13:3 8|69 39:3 9|44 82:3 10|88 91:4 1|10 34:4 2|74 40:4 3|19 10:4 4|13 50:4 5|80 100:4 6|90 89:4 7|96 75:4 8|5 49:4 9|66 3:4 10|54 72:5 1|15 18:5 2|59 94:5 3|15 90:5 4|30 23:5 5|11 48:5 6|50 46:5 7|85 3:5 8|6 6:5 9|49 4:5 10|42 73:6 1|50 71:6 2|46 61:6 3|11 55:6 4|24 56:6 5|33 65:6 6|57 45:6 7|17 42:6 8|33 61:6 9|2 38:6 10|10 79:7 1|19 4:7 2|40 34:7 3|43 100:7 4|30 73:7 5|95 48:7 6|91 70:7 7|76 8:7 8|63 97:7 9|39 51:7 10|51 66:8 1|7 62:8 2|49 17:8 3|18 17:8 4|87 72:8 5|13 44:8 6|90 21:8 7|49 1:8 8|83 78:8 9|100 40:8 10|81 86:9 1|6 2:9 2|77 16:9 3|98 23:9 4|42 86:9 5|68 70:9 6|59 66:9 7|74 11:9 8|68 29:9 9|77 74:9 10|78 81:10 1|69 96:10 2|88 58:10 3|38 53:10 4|38 90:10 5|1 27:10 6|100 88:10 7|14 13:10 8|89 24:10 9|89 99:10 10</relation>
    <relation name="R217" arity="2" nbTuples="100" semantics="soft" defaultCost="infinity">20 33:1 1|77 61:1 2|35 86:1 3|83 63:1 4|67 63:1 5|20 91:1 6|20 64:1 7|15 67:1 8|69 91:1 9|52 55:1 10|64 41:2 1|99 97:2 2|59 67:2 3|17 84:2 4|62 65:2 5|39 82:2 6|96 58:2 7|20 50:2 8|57 85:2 9|38 58:2 10|45 5:3 1|43 73:3 2|67 53:3 3|15 34:3 4|80 18:3 5|88 24:3 6|10 53:3 7|56 93:3 8|99 30:3 9|86 75:3 10|70 24:4 1|66 14:4 2|80 27:4 3|43 89:4 4|98 55:4 5|17 12:4 6|3 30:4 7|24 64:4 8|20 99:4 9|76 17:4 10|11 84:5 1|100 69:5 2|28 20:5 3|73 53:5 4|1 95:5 5|95 25:5 6|52 67:5 7|54 82:5 8|68 4:5 9|20 40:5 10|51 52:6 1|11 19:6 2|26 8:6 3|73 87:6 4|65 64:6 5|95 39:6 6|86 44:6 7|48 80:6 8|15 51:6 9|47 36:6 10|79 18:7 1|80 2:7 2|52 51:7 3|7 95:7 4|39 32:7 5|17 78:7 6|82 54:7 7|90 88:7 8|85 40:7 9|98 99:7 10|25 27:8 1|32 21:8 2|71 52:8 3|76 50:8 4|77 37:8 5|45 67:8 6|95 37:8 7|21 78:8 8|94 40:8 9|39 86:8 10|80 30:9 1|81 21:9 2|9 39:9 3|95 2:9 4|71 21:9 5|2 83:9 6|48 27:9 7|8 90:9 8|14 76:9 9|13 11:9 10|19 47:10 1|13 5:10 2|7 45:10 3|47 21:10 4|79 60:10 5|83 39:10 6|38 28:10 7|54 84:10 8|3 97:10 9|57 95:10 10</relation>
    <relation name="R218" arity="2" nbTuples="100" semantics="soft" defaultCost="infinity">48 17:1 1|100 53:1 2|16 22:1 3|26 23:1 4|3 45:1 5|96 6:1 6|60 47:1 7|1 39:1 8|34 89:1 9|73 28:1 10|2 75:2 1|28 39:2 2|91 16:2 3|8 61:2 4|16 56:2 5|36 68:2 6|38 82:2 7|69 96:2 8|77 78:2 9|24 9:2 10|56 7:3 1|25 80:3 2|73 42:3 3|19 12:3 4|47 86:3 5|52 65:3 6|4 84:3 7|74 51:3 8|49 24:3 9|12 27:3 10|33 41:4 1|87 14:4 2|19 88:4 3|9 29:4 4|5 84:4 5|40 39:4 6|32 23:4 7|36 97:4 8|49 47:4 9|16 59:4 10|91 78:5 1|58 46:5 2|38 45:5 3|25 20:5 4|78 25:5 5|19 70:5 6|51 55:5 7|53 81:5 8|64 86:5 9|47 86:5 10|82 84:6 1|17 19:6 2|66 84:6 3|2 82:6 4|91 79:6 5|83 86:6 6|29 96:6 7|98 28:6 8|68 31:6 9|92 99:6 10|49 62:7 1|80 45:7 2|78 83:7 3|80 55:7 4|88 89:7 5|49 30:7 6|9 44:7 7|20 10:7 8|33 51:7 9|60 90:7 10|22 76:8 1|84 60:8 2|4 64:8 3|37 39:8 4|88 100:8 5|31 98:8 6|14 4:8 7|81 54:8 8|65 28:8 9|63 63:8 10|39 86:9 1|71 88:9 2|37 40:9 3|87 93:9 4|36 19:9 5|62 95:9 6|31 44:9 7|8 30:9 8|37 16:9 9|59 21:9 10|73 96:10 1|7 64:10 2|2 21:10 3|9 49:10 4|54 65:10 5|5 14:10 6|91 69:10 7|22 11:10 8|29 67:10 9|3 56:10 10</relation>
    <relation name="R219" arity="2" nbTuples="100" semantics="soft" defaultCost="infinity">12 8:1 1|49 11:1 2|34 22:1 3|47 73:1 4|45 46:1 5|51 7:1 6|42 76:1 7|73 82:1 8|47 89:1 9|35 65:1 10|60 19:2 1|15 47:2 2|87 99:2 3|65 65:2 4|38 80:2 5|94 9:2 6|77 82:2 7|56 31:2 8|68 75:2 9|4 66:2 10|81 76:3 1|5 20:3 2|64 58:3 3|83 97:3 4|32 17:3 5|34 71:3 6|68 78:3 7|21 24:3 8|85 88:3 9|31 35:3 10|24 54:4 1|51 26:4 2|81 86:4 3|30 99:4 4|1 18:4 5|19 79:4 6|6 60:4 7|55 93:4 8|70 97:4 9|28 75:4 10|72 3:5 1|20 55:5 2|66 19:5 3|13 28:5 4|45 9:5 5|70 66:5 6|81 73:5 7|80 3:5 8|97 14:5 9|91 94:5 10|77 55:6 1|24 97:6 2|78 99:6 3|31 22:6 4|6 84:6 5|96 69:6 6|5 10:6 7|9 23:6 8|93 67:6 9|8 6:6 10|29 27:7 1|15 21:7 2|98 44:7 3|72 54:7 4|36 97:7 5|1 58:7 6|76 53:7 7|19 63:7 8|73 89:7 9|41 37:7 10|2 74:8 1|57 29:8 2|19 67:8 3|9 33:8 4|19 74:8 5|45 19:8 6|37 66:8 7|76 72:8 8|42 32:8 9|2 20:8 10|78 22:9 1|65 28:9 2|7 27:9 3|83 53:9 4|28 99:9 5|83 100:9 6|65 34:9 7|72 24:9 8|4 3:9 9|31 47:9 10|47 29:10 1|96 28:10 2|59 86:10 3|68 3:10 4|69 22:10 5|53 12:10 6|39 72:10 7|61 12:10 8|25 70:10 9|95 66:10 10</relation>
    <relation name="R220" arity="2" nbTuples="100" semantics="soft" defaultCost="infinity">6 61:1 1|69 31:1 2|5 16:1 3|30 95:1 4|23 96:1 5|30 13:1 6|41 85:1 7|12 1:1 8|57 96:1 9|44 55:1 10|54 11:2 1|59 72:2 2|55 88:2 3|87 73:2 4|65 87:2 5|95 49:2 6|94 93:2 7|91 53:2 8|79 63:2 9|7 34:2 10|12 51:3 1|68 68:3 2|75 19:3 3|90 50:3 4|69 89:3 5|75 79:3 6|53 16:3 7|85 63:3 8|92 67:3 9|39 55:3 10|11 71:4 1|56 38:4 2|15 51:4 3|94 69:4 4|61 26:4 5|53 80:4 6|6 5:4 7|100 69:4 8|15 13:4 9|58 80:4 10|43 98:5 1|38 28:5 2|85 15:5 3|18 85:5 4|90 69:5 5|11 18:5 6|86 93:5 7|94 34:5 8|78 96:5 9|92 58:5 10|43 23:6 1|100 52:6 2|85 56:6 3|90 47:6 4|20 56:6 5|1 84:6 6|87 86:6 7|38 65:6 8|39 5:6 9|95 12:6 10|17 65:7 1|21 8:7 2|66 21:7 3|96 93:7 4|40 91:7 5|93 2:7 6|49 7:7 7|99 95:7 8|53 14:7 9|47 89:7 10|67 81:8 1|95 38:8 2|57 50:8 3|52 100:8 4|14 96:8 5|45 57:8 6|60 100:8 7|63 52:8 8|18 66:8 9|69 50:8 10|2 27:9 1|62 29:9 2|86 70:9 3|80 63:9 4|33 78:9 5|93 38:9 6|6 20:9 7|75 44:9 8|55 58:9 9|100 49:9 10|69 18:10 1|68 62:10 2|34 81:10 3|80 70:10 4|70 48:10 5|25 60:10 6|28 66:10 7|96 92:10 8|15 65:10 9|36 13:10 10</relation>
    <relation name="R221" arity="2" nbTuples="100" semantics="soft" defaultCost="infinity">93 46:1 1|44 27:1 2|39 81:1 3|30 83:1 4|65 10:1 5|39 26:1 6|14 62:1 7|30 9:1 8|22 99:1 9|67 21:1 10|97 94:2 1|83 77:2 2|85 15:2 3|40 63:2 4|45 61:2 5|34 40:2 6|96 35:2 7|32 34:2 8|18 59:2 9|17 100:2 10|6 20:3 1|81 45:3 2|15 41:3 3|84 64:3 4|37 62:3 5|98 69:3 6|35 51:3 7|97 38:3 8|13 21:3 9|12 62:3 10|57 13:4 1|50 20:4 2|74 38:4 3|34 58:4 4|75 69:4 5|100 9:4 6|12 25:4 7|39 64:4 8|28 77:4 9|19 38:4 10|4 68:5 1|75 77:5 2|25 34:5 3|11 93:5 4|19 96:5 5|62 99:5 6|49 64:5 7|32 95:5 8|26 3:5 9|45 27:5 10|74 94:6 1|21 30:6 2|40 22:6 3|97 42:6 4|57 17:6 5|36 75:6 6|77 91:6 7|3 21:6 8|75 96:6 9|38 46:6 10|92 62:7 1|56 53:7 2|3 71:7 3|81 68:7 4|43 35:7 5|58 28:7 6|89 76:7 7|91 44:7 8|100 25:7 9|5 26:7 10|43 66:8 1|39 70:8 2|73 99:8 3|95 34:8 4|50 17:8 5|62 25:8 6|49 23:8 7|82 67:8 8|90 55:8 9|63 33:8 10|60 24:9 1|83 58:9 2|6 16:9 3|1 76:9 4|8 53:9 5|97 62:9 6|64 52:9 7|65 5:9 8|35 93:9 9|91 76:9 10|89 27:10 1|71 80:10 2|3 62:10 3|81 74:10 4|84 74:10 5|45 27:10 6|25 99:10 7|83 9:10 8|52 9:10 9|73 4:10 10</relation>
    <relation name="R222" arity="2" nbTuples="100" semantics="soft" defaultCost="infinity">70 34:1 1|35 31:1 2|75 15:1 3|27 15:1 4|19 74:1 5|18 21:1 6|42 48:1 7|8 2:1 8|53 63:1 9|7 43:1 10|10 25:2 1|54 5:2 2|2 7:2 3|37 70:2 4|42 96:2 5|16 93:2 6|84 46:2 7|82 10:2 8|66 16:2 9|88 76:2 10|3 33:3 1|57 77:3 2|38 64:3 3|50 65:3 4|5 60:3 5|4 56:3 6|17 69:3 7|64 41:3 8|97 13:3 9|32 54:3 10|65 50:4 1|26 48:4 2|75 70:4 3|95 59:4 4|42 78:4 5|59 19:4 6|30 69:4 7|48 31:4 8|73 14:4 9|13 5:4 10|15 5:5 1|20 3:5 2|72 82:5 3|5 60:5 4|1 31:5 5|70 60:5 6|77 81:5 7|97 4:5 8|46 79:5 9|43 29:5 10|38 46:6 1|22 70:6 2|62 26:6 3|19 11:6 4|25 9:6 5|82 6:6 6|56 69:6 7|32 7:6 8|81 26:6 9|97 81:6 10|72 78:7 1|12 45:7 2|39 66:7 3|67 28:7 4|63 45:7 5|53 3:7 6|46 77:7 7|76 15:7 8|73 60:7 9|29 81:7 10|93 80:8 1|62 26:8 2|10 61:8 3|10 74:8 4|39 54:8 5|12 2:8 6|26 49:8 7|39 35:8 8|58 5:8 9|79 55:8 10|55 78:9 1|80 52:9 2|77 50:9 3|14 87:9 4|58 33:9 5|52 60:9 6|67 45:9 7|60 42:9 8|88 75:9 9|93 63:9 10|95 32:10 1|61 94:10 2|71 23:10 3|40 52:10 4|73 5:10 5|79 45:10 6|50 77:10 7|2 25:10 8|46 7:10 9|16 80:10 10</relation>
    <relation name="R223" arity="2" nbTuples="100" semantics="soft" defaultCost="infinity">70 22:1 1|72 60:1 2|11 1:1 3|87 19:1 4|74 66:1 5|1 88:1 6|55 91:1 7|100 36:1 8|47 90:1 9|26 66:1 10|54 85:2 1|27 66:2 2|29 22:2 3|38 56:2 4|77 12:2 5|73 92:2 6|82 67:2 7|13 58:2 8|82 45:2 9|88 3:2 10|90 41:3 1|64 41:3 2|98 2:3 3|68 61:3 4|7 3:3 5|71 80:3 6|32 6:3 7|40 1:3 8|4 82:3 9|92 4:3 10|42 39:4 1|37 85:4 2|76 33:4 3|86 83:4 4|70 17:4 5|97 48:4 6|90 88:4 7|80 36:4 8|24 72:4 9|47 31:4 10|12 61:5 1|69 34:5 2|45 30:5 3|62 84:5 4|27 45:5 5|27 13:5 6|11 89:5 7|91 76:5 8|50 100:5 9|68 40:5 10|60 69:6 1|12 56:6 2|81 13:6 3|98 92:6 4|25 77:6 5|47 45:6 6|58 6:6 7|30 30:6 8|24 97:6 9|50 52:6 10|19 85:7 1|55 95:7 2|48 22:7 3|49 49:7 4|59 80:7 5|2 46:7 6|27 60:7 7|4 49:7 8|62 25:7 9|23 21:7 10|82 3:8 1|15 62:8 2|25 56:8 3|86 92:8 4|90 38:8 5|94 36:8 6|24 39:8 7|58 45:8 8|7 23:8 9|77 1:8 10|76 58:9 1|22 100:9 2|44 73:9 3|43 65:9 4|93 20:9 5|52 57:9 6|85 30:9 7|73 52:9 8|49 54:9 9|35 44:9 10|81 100:10 1|58 62:10 2|93 21:10 3|35 76:10 4|74 87:10 5|42 95:10 6|76 59:10 7|5 76:10 8|30 59:10 9|53 76:10 10</relation>
    <relation name="R224" arity="2" nbTuples="100" semantics="soft" defaultCost="infinity">91 12:1 1|25 7:1 2|81 24:1 3|76 73:1 4|25 50:1 5|3 14:1 6|10 6:1 7|46 86:1 8|87 56:1 9|67 79:1 10|24 36:2 1|83 59:2 2|53 33:2 3|47 39:2 4|8 7:2 5|92 38:2 6|44 76:2 7|15 18:2 8|42 68:2 9|98 74:2 10|28 4:3 1|30 63:3 2|34 34:3 3|94 54:3 4|8 38:3 5|15 8:3 6|3 50:3 7|11 96:3 8|53 78:3 9|62 88:3 10|99 38:4 1|52 58:4 2|59 22:4 3|28 80:4 4|65 10:4 5|42 22:4 6|64 11:4 7|86 44:4 8|66 27:4 9|85 82:4 10|56 15:5 1|41 95:5 2|37 37:5 3|30 24:5 4|35 78:5 5|10 23:5 6|34 22:5 7|92 88:5 8|22 89:5 9|39 49:5 10|90 36:6 1|75 52:6 2|44 57:6 3|9 79:6 4|93 19:6 5|92 65:6 6|8 99:6 7|48 81:6 8|67 15:6 9|87 38:6 10|61 65:7 1|47 36:7 2|99 24:7 3|93 49:7 4|2 70:7 5|48 95:7 6|47 74:7 7|90 42:7 8|84 97:7 9|67 60:7 10|36 97:8 1|46 12:8 2|24 100:8 3|53 83:8 4|7 26:8 5|41 2:8 6|6 16:8 7|100 31:8 8|94 70:8 9|31 76:8 10|59 57:9 1|62 74:9 2|31 17:9 3|90 21:9 4|27 56:9 5|47 86:9 6|24 77:9 7|23 99:9 8|77 86:9 9|81 73:9 10|28 77:10 1|64 63:10 2|95 65:10 3|71 64:10 4|24 46:10 5|88 85:10 6|92 14:10 7|4 30:10 8|91 73:10 9|96 88:10 10</relation>
    <relation name="R225" arity="2" nbTuples="100" semantics="soft" defaultCost="infinity">96 61:1 1|69 15:1 2|95 15:1 3|65 59:1 4|9 67:1 5|84 96:1 6|65 95:1 7|64 88:1 8|67 42:1 9|58 13:1 10|20 10:2 1|76 73:2 2|8 76:2 3|42 15:2 4|57 40:2 5|87 69:2 6|65 91:2 7|26 39:2 8|28 37:2 9|19 81:2 10|14 5:3 1|85 100:3 2|54 25:3 3|29 30:3 4|56 44:3 5|10 65:3 6|71 42:3 7|94 34:3 8|11 64:3 9|49 41:3 10|85 7:4 1|56 91:4 2|59 56:4 3|41 97:4 4|90 92:4 5|5 51:4 6|39 46:4 7|51 2:4 8|88 32:4 9|4 16:4 10|9 22:5 1|2 39:5 2|93 9:5 3|4 8:5 4|26 41:5 5|81 50:5 6|25 79:5 7|98 86:5 8|80 2:5 9|64 100:5 10|18 37:6 1|5 6:6 2|17 84:6 3|84 70:6 4|100 46:6 5|86 63:6 6|20 97:6 7|35 26:6 8|18 60:6 9|39 50:6 10|34 78:7 1|90 14:7 2|22 26:7 3|20 14:7 4|54 36:7 5|79 84:7 6|20 45:7 7|83 17:7 8|24 43:7 9|41 37:7 10|75 23:8 1|49 16:8 2|93 2:8 3|60 56:8 4|10 46:8 5|29 25:8 6|48 51:8 7|52 61:8 8|33 59:8 9|72 20:8 10|9 82:9 1|45 95:9 2|100 30:9 3|24 97:9 4|56 84:9 5|81 35:9 6|81 28:9 7|89 9:9 8|27 47:9 9|35 90:9 10|5 61:10 1|54 28:10 2|1 68:10 3|26 19:10 4|78 30:10 5|15 4:10 6|70 58:10 7|59 89:10 8|14 9:10 9|1 36:10 10</relation>
    <relation name="R226" arity="2" nbTuples="100" semantics="soft" defaultCost="infinity">39 44:1 1|32 58:1 2|29 56:1 3|99 62:1 4|29 8:1 5|94 38:1 6|73 15:1 7|29 31:1 8|67 10:1 9|33 92:1 10|5 58:2 1|100 29:2 2|84 80:2 3|45 67:2 4|47 81:2 5|66 56:2 6|54 93:2 7|88 47:2 8|57 62:2 9|67 86:2 10|50 47:3 1|52 1:3 2|10 23:3 3|100 52:3 4|2 5:3 5|68 60:3 6|91 75:3 7|80 43:3 8|73 89:3 9|64 22:3 10|11 35:4 1|69 95:4 2|99 19:4 3|27 99:4 4|35 27:4 5|94 29:4 6|50 49:4 7|29 40:4 8|56 28:4 9|78 53:4 10|12 29:5 1|29 100:5 2|61 8:5 3|45 33:5 4|4 5:5 5|57 28:5 6|80 78:5 7|97 17:5 8|64 37:5 9|56 6:5 10|4 45:6 1|51 38:6 2|79 88:6 3|2 64:6 4|29 42:6 5|92 56:6 6|49 21:6 7|73 34:6 8|35 73:6 9|85 3:6 10|91 5:7 1|8 37:7 2|34 94:7 3|40 40:7 4|39 24:7 5|79 18:7 6|32 37:7 7|42 46:7 8|95 20:7 9|82 53:7 10|94 18:8 1|69 91:8 2|25 34:8 3|3 5:8 4|1 2:8 5|71 71:8 6|18 28:8 7|29 13:8 8|45 26:8 9|86 100:8 10|46 79:9 1|96 21:9 2|98 86:9 3|7 90:9 4|97 97:9 5|11 94:9 6|51 40:9 7|34 68:9 8|59 9:9 9|69 76:9 10|6 96:10 1|67 100:10 2|89 99:10 3|73 87:10 4|71 82:10 5|33 27:10 6|92 5:10 7|19 57:10 8|100 1:10 9|45 47:10 10</relation>
    <relation name="R227" arity="2" nbTuples="100" semantics="soft" defaultCost="infinity">86 7:1 1|90 54:1 2|52 43:1 3|45 70:1 4|41 65:1 5|5 51:1 6|81 95:1 7|69 48:1 8|1 86:1 9|79 34:1 10|92 61:2 1|34 62:2 2|49 22:2 3|16 55:2 4|90 5:2 5|60 100:2 6|57 43:2 7|34 68:2 8|38 61:2 9|43 72:2 10|28 30:3 1|83 22:3 2|89 83:3 3|56 44:3 4|46 77:3 5|28 79:3 6|53 19:3 7|62 79:3 8|64 98:3 9|84 92:3 10|32 47:4 1|33 25:4 2|3 89:4 3|39 61:4 4|8 89:4 5|29 92:4 6|63 81:4 7|97 50:4 8|92 7:4 9|87 93:4 10|34 84:5 1|35 30:5 2|52 43:5 3|2 53:5 4|84 13:5 5|42 82:5 6|85 39:5 7|23 9:5 8|61 40:5 9|91 84:5 10|5 82:6 1|75 55:6 2|13 17:6 3|71 54:6 4|48 36:6 5|100 97:6 6|39 69:6 7|62 25:6 8|31 59:6 9|67 36:6 10|17 39:7 1|49 84:7 2|13 20:7 3|85 86:7 4|66 40:7 5|88 87:7 6|32 71:7 7|47 92:7 8|43 61:7 9|86 42:7 10|35 27:8 1|57 11:8 2|79 99:8 3|56 22:8 4|15 65:8 5|39 68:8 6|7 49:8 7|51 40:8 8|19 44:8 9|24 1:8 10|42 49:9 1|91 7:9 2|94 9:9 3|60 61:9 4|7 73:9 5|43 55:9 6|95 31:9 7|97 20:9 8|12 26:9 9|12 95:9 10|56 85:10 1|38 9:10 2|43 58:10 3|49 36:10 4|100 89:10 5|63 2:10 6|11 34:10 7|2 90:10 8|60 39:10 9|60 90:10 10</relation>
    <relation name="R228" arity="2" nbTuples="100" semantics="soft" defaultCost="infinity">62 9:1 1|45 44:1 2|4 15:1 3|24 36:1 4|61 84:1 5|62 69:1 6|12 54:1 7|9 99:1 8|92 74:1 9|95 85:1 10|38 99:2 1|40 49:2 2|34 83:2 3|63 27:2 4|56 86:2 5|24 47:2 6|18 79:2 7|97 66:2 8|73 14:2 9|20 31:2 10|63 26:3 1|88 72:3 2|53 18:3 3|45 35:3 4|47 90:3 5|12 44:3 6|100 44:3 7|35 61:3 8|69 47:3 9|80 29:3 10|76 79:4 1|92 41:4 2|2 57:4 3|48 7:4 4|61 6:4 5|74 83:4 6|44 69:4 7|62 15:4 8|85 74:4 9|22 89:4 10|14 87:5 1|34 42:5 2|78 9:5 3|15 73:5 4|58 7:5 5|79 12:5 6|26 93:5 7|19 35:5 8|49 94:5 9|40 34:5 10|32 9:6 1|49 56:6 2|17 78:6 3|6 1:6 4|5 19:6 5|68 28:6 6|17 74:6 7|84 50:6 8|45 4:6 9|8 27:6 10|42 61:7 1|77 17:7 2|87 18:7 3|56 94:7 4|28 69:7 5|95 64:7 6|15 12:7 7|61 2:7 8|7 65:7 9|83 48:7 10|74 33:8 1|57 85:8 2|26 44:8 3|60 59:8 4|40 5:8 5|99 88:8 6|94 44:8 7|87 56:8 8|4 53:8 9|51 61:8 10|74 60:9 1|20 68:9 2|8 20:9 3|94 84:9 4|3 22:9 5|11 49:9 6|26 89:9 7|22 33:9 8|12 59:9 9|60 97:9 10|75 16:10 1|53 84:10 2|85 66:10 3|40 72:10 4|4 25:10 5|83 41:10 6|66 41:10 7|40 88:10 8|97 29:10 9|34 32:10 10</relation>
    <relation name="R229" arity="2" nbTuples="100" semantics="soft" defaultCost="infinity">28 68:1 1|98 49:1 2|90 79:1 3|97 94:1 4|33 60:1 5|25 60:1 6|69 54:1 7|66 66:1 8|65 78:1 9|39 39:1 10|31 33:2 1|11 34:2 2|15 4:2 3|55 91:2 4|2 31:2 5|29 16:2 6|39 34:2 7|10 51:2 8|44 76:2 9|86 77:2 10|33 2:3 1|10 79:3 2|10 63:3 3|34 99:3 4|81 63:3 5|32 72:3 6|18 16:3 7|53 71:3 8|82 7:3 9|21 41:3 10|46 33:4 1|71 52:4 2|55 62:4 3|53 47:4 4|93 9:4 5|51 30:4 6|76 12:4 7|74 100:4 8|34 54:4 9|52 78:4 10|10 53:5 1|16 76:5 2|68 49:5 3|96 87:5 4|24 43:5 5|58 96:5 6|56 14:5 7|14 24:5 8|2 32:5 9|95 69:5 10|73 76:6 1|33 26:6 2|2 76:6 3|6 98:6 4|36 63:6 5|36 66:6 6|22 69:6 7|59 8:6 8|78 57:6 9|19 22:6 10|58 41:7 1|84 33:7 2|79 91:7 3|1 37:7 4|90 19:7 5|96 72:7 6|74 70:7 7|87 71:7 8|7 45:7 9|67 14:7 10|4 43:8 1|74 56:8 2|65 84:8 3|57 71:8 4|73 66:8 5|47 30:8 6|59 84:8 7|68 95:8 8|32 29:8 9|29 97:8 10|11 71:9 1|76 39:9 2|96 38:9 3|56 35:9 4|45 73:9 5|56 13:9 6|76 74:9 7|93 65:9 8|81 18:9 9|3 35:9 10|73 65:10 1|35 37:10 2|71 60:10 3|16 66:10 4|72 58:10 5|34 8:10 6|64 8:10 7|4 9:10 8|27 62:10 9|56 13:10 10</relation>
    <relation name="R230" arity="2" nbTuples="100" semantics="soft" defaultCost="infinity">65 72:1 1|10 74:1 2|25 100:1 3|64 42:1 4|40 51:1 5|91 72:1 6|82 5:1 7|67 1:1 8|59 30:1 9|76 72:1 10|92 28:2 1|98 2:2 2|4 56:2 3|7 31:2 4|43 65:2 5|97 3:2 6|63 3:2 7|23 97:2 8|70 96:2 9|17 13:2 10|100 66:3 1|43 29:3 2|5 13:3 3|88 15:3 4|71 29:3 5|71 98:3 6|40 83:3 7|89 88:3 8|16 94:3 9|13 47:3 10|35 41:4 1|21 21:4 2|61 78:4 3|86 41:4 4|4 48:4 5|96 41:4 6|97 10:4 7|58 19:4 8|84 42:4 9|57 22:4 10|30 83:5 1|55 41:5 2|72 59:5 3|18 32:5 4|15 37:5 5|12 96:5 6|65 16:5 7|74 26:5 8|16 1:5 9|62 86:5 10|57 75:6 1|25 18:6 2|57 92:6 3|90 36:6 4|68 34:6 5|25 65:6 6|58 60:6 7|98 85:6 8|14 13:6 9|24 53:6 10|71 39:7 1|45 40:7 2|40 24:7 3|89 84:7 4|48 24:7 5|77 17:7 6|79 58:7 7|12 77:7 8|30 92:7 9|45 2:7 10|99 17:8 1|41 52:8 2|15 42:8 3|87 96:8 4|64 67:8 5|88 58:8 6|55 19:8 7|17 24:8 8|17 15:8 9|11 47:8 10|98 30:9 1|41 37:9 2|48 8:9 3|68 32:9 4|53 4:9 5|12 30:9 6|30 22:9 7|78 58:9 8|65 20:9 9|67 45:9 10|15 92:10 1|62 86:10 2|18 13:10 3|36 51:10 4|27 88:10 5|34 65:10 6|6 48:10 7|95 100:10 8|3 50:10 9|54 42:10 10</relation>
    <relation name="R231" arity="2" nbTuples="100" semantics="soft" defaultCost="infinity">40 5:1 1|8 15:1 2|61 29:1 3|91 39:1 4|75 16:1 5|91 62:1 6|94 99:1 7|37 88:1 8|86 57:1 9|76 92:1 10|32 47:2 1|67 14:2 2|17 82:2 3|76 76:2 4|6 41:2 5|58 1:2 6|87 39:2 7|61 58:2 8|7 34:2 9|94 82:2 10|29 31:3 1|3 3:3 2|40 69:3 3|20 29:3 4|88 88:3 5|65 12:3 6|100 79:3 7|27 58:3 8|14 72:3 9|14 35:3 10|21 100:4 1|88 53:4 2|16 40:4 3|3 3:4 4|89 46:4 5|63 72:4 6|71 17:4 7|50 52:4 8|97 5:4 9|51 14:4 10|3 69:5 1|99 24:5 2|4 66:5 3|58 29:5 4|71 81:5 5|52 57:5 6|27 78:5 7|97 25:5 8|32 68:5 9|3 4:5 10|44 99:6 1|66 92:6 2|75 73:6 3|8 46:6 4|34 100:6 5|36 39:6 6|35 47:6 7|80 72:6 8|58 10:6 9|66 38:6 10|34 1:7 1|91 69:7 2|47 39:7 3|33 2:7 4|12 75:7 5|14 21:7 6|70 5:7 7|17 38:7 8|35 69:7 9|44 19:7 10|96 44:8 1|4 68:8 2|10 29:8 3|81 36:8 4|61 95:8 5|92 4:8 6|27 90:8 7|57 8:8 8|12 79:8 9|6 4:8 10|16 98:9 1|47 33:9 2|89 15:9 3|55 67:9 4|89 89:9 5|93 79:9 6|70 47:9 7|98 38:9 8|7 86:9 9|30 57:9 10|79 66:10 1|1 16:10 2|84 29:10 3|99 3:10 4|41 58:10 5|92 11:10 6|24 73:10 7|79 85:10 8|37 17:10 9|49 70:10 10</relation>
    <relation name="R232" arity="2" nbTuples="100" semantics="soft" defaultCost="infinity">55 9:1 1|72 6:1 2|84 86:1 3|81 78:1 4|98 79:1 5|29 96:1 6|46 33:1 7|97 13:1 8|1 8:1 9|7 90:1 10|51 67:2 1|52 95:2 2|98 77:2 3|70 49:2 4|78 54:2 5|24 61:2 6|2 88:2 7|4 76:2 8|28 86:2 9|73 68:2 10|32 16:3 1|88 14:3 2|91 7:3 3|65 93:3 4|20 38:3 5|55 45:3 6|90 12:3 7|79 86:3 8|70 92:3 9|22 23:3 10|45 68:4 1|19 5:4 2|46 93:4 3|83 6:4 4|98 15:4 5|11 13:4 6|25 26:4 7|92 74:4 8|94 53:4 9|41 45:4 10|33 80:5 1|73 48:5 2|97 30:5 3|74 64:5 4|50 95:5 5|48 45:5 6|5 67:5 7|64 56:5 8|64 46:5 9|50 32:5 10|70 10:6 1|35 43:6 2|92 66:6 3|85 72:6 4|56 73:6 5|100 8:6 6|12 9:6 7|43 65:6 8|85 22:6 9|42 68:6 10|67 80:7 1|78 34:7 2|50 23:7 3|81 34:7 4|37 95:7 5|5 7:7 6|97 29:7 7|94 44:7 8|91 47:7 9|87 94:7 10|11 10:8 1|72 55:8 2|67 95:8 3|14 64:8 4|49 21:8 5|15 39:8 6|29 89:8 7|82 60:8 8|7 85:8 9|20 16:8 10|22 11:9 1|34 20:9 2|24 27:9 3|90 4:9 4|2 88:9 5|32 92:9 6|44 83:9 7|85 98:9 8|23 16:9 9|51 46:9 10|99 77:10 1|100 85:10 2|10 87:10 3|22 34:10 4|86 28:10 5|5 57:10 6|40 11:10 7|71 50:10 8|43 51:10 9|27 94:10 10</relation>
    <relation name="R233" arity="2" nbTuples="100" semantics="soft" defaultCost="infinity">21 94:1 1|29 91:1 2|52 41:1 3|34 23:1 4|28 90:1 5|1 10:1 6|23 68:1 7|50 66:1 8|62 45:1 9|27 28:1 10|38 21:2 1|22 37:2 2|100 4:2 3|77 38:2 4|56 69:2 5|8 68:2 6|87 59:2 7|53 19:2 8|14 43:2 9|68 47:2 10|85 36:3 1|91 37:3 2|65 40:3 3|65 10:3 4|50 61:3 5|96 14:3 6|47 17:3 7|13 32:3 8|35 65:3 9|50 84:3 10|78 22:4 1|34 91:4 2|35 95:4 3|57 60:4 4|99 68:4 5|7 1:4 6|4 56:4 7|45 2:4 8|37 69:4 9|10 55:4 10|17 99:5 1|22 34:5 2|48 77:5 3|12 7:5 4|77 27:5 5|51 69:5 6|51 93:5 7|50 87:5 8|64 83:5 9|10 36:5 10|90 44:6 1|87 40:6 2|83 47:6 3|30 8:6 4|53 49:6 5|70 9:6 6|69 55:6 7|41 91:6 8|61 11:6 9|99 37:6 10|44 9:7 1|70 11:7 2|99 13:7 3|95 21:7 4|38 56:7 5|64 11:7 6|38 5:7 7|24 70:7 8|16 36:7 9|27 51:7 10|85 2:8 1|14 42:8 2|87 46:8 3|14 66:8 4|62 46:8 5|74 52:8 6|64 60:8 7|2 29:8 8|92 82:8 9|94 97:8 10|13 96:9 1|35 19:9 2|40 70:9 3|6 15:9 4|24 36:9 5|21 2:9 6|50 20:9 7|100 98:9 8|64 29:9 9|20 63:9 10|69 22:10 1|65 11:10 2|12 30:10 3|54 49:10 4|43 23:10 5|69 83:10 6|85 68:10 7|24 23:10 8|39 55:10 9|8 91:10 10</relation>
[truncated: 1,344,353 more chars]
