# Supplementary material for: A local cost simulation-based algorithm to solve distributed constraint optimization problems
Source: PeerJ Comput Sci. 2023 Mar 17;9:e1296. doi: 10.7717/peerj-cs.1296 (PMC10280401; doi:10.7717/peerj-cs.1296)
Supplement: Supplemental Information 1 [file peerj-cs-09-1296-s001.zip › code/DCOP_LCS/problem/ADCOP_70_10_0.6/RANDOM_ADCOP_70_10_density_0.6_9.xml]

<instance>
  <presentation name="instance9" type="ADCOP" benchmark="RandomDCOP" model="Simple" constraintModel="TKC" format="XDisCSP 1.0" />
  <agents nbAgents="70">
    <agent name="A1" id="1" description="Agent 1" />
    <agent name="A2" id="2" description="Agent 2" />
    <agent name="A3" id="3" description="Agent 3" />
    <agent name="A4" id="4" description="Agent 4" />
    <agent name="A5" id="5" description="Agent 5" />
    <agent name="A6" id="6" description="Agent 6" />
    <agent name="A7" id="7" description="Agent 7" />
    <agent name="A8" id="8" description="Agent 8" />
    <agent name="A9" id="9" description="Agent 9" />
    <agent name="A10" id="10" description="Agent 10" />
    <agent name="A11" id="11" description="Agent 11" />
    <agent name="A12" id="12" description="Agent 12" />
    <agent name="A13" id="13" description="Agent 13" />
    <agent name="A14" id="14" description="Agent 14" />
    <agent name="A15" id="15" description="Agent 15" />
    <agent name="A16" id="16" description="Agent 16" />
    <agent name="A17" id="17" description="Agent 17" />
    <agent name="A18" id="18" description="Agent 18" />
    <agent name="A19" id="19" description="Agent 19" />
    <agent name="A20" id="20" description="Agent 20" />
    <agent name="A21" id="21" description="Agent 21" />
    <agent name="A22" id="22" description="Agent 22" />
    <agent name="A23" id="23" description="Agent 23" />
    <agent name="A24" id="24" description="Agent 24" />
    <agent name="A25" id="25" description="Agent 25" />
    <agent name="A26" id="26" description="Agent 26" />
    <agent name="A27" id="27" description="Agent 27" />
    <agent name="A28" id="28" description="Agent 28" />
    <agent name="A29" id="29" description="Agent 29" />
    <agent name="A30" id="30" description="Agent 30" />
    <agent name="A31" id="31" description="Agent 31" />
    <agent name="A32" id="32" description="Agent 32" />
    <agent name="A33" id="33" description="Agent 33" />
    <agent name="A34" id="34" description="Agent 34" />
    <agent name="A35" id="35" description="Agent 35" />
    <agent name="A36" id="36" description="Agent 36" />
    <agent name="A37" id="37" description="Agent 37" />
    <agent name="A38" id="38" description="Agent 38" />
    <agent name="A39" id="39" description="Agent 39" />
    <agent name="A40" id="40" description="Agent 40" />
    <agent name="A41" id="41" description="Agent 41" />
    <agent name="A42" id="42" description="Agent 42" />
    <agent name="A43" id="43" description="Agent 43" />
    <agent name="A44" id="44" description="Agent 44" />
    <agent name="A45" id="45" description="Agent 45" />
    <agent name="A46" id="46" description="Agent 46" />
    <agent name="A47" id="47" description="Agent 47" />
    <agent name="A48" id="48" description="Agent 48" />
    <agent name="A49" id="49" description="Agent 49" />
    <agent name="A50" id="50" description="Agent 50" />
    <agent name="A51" id="51" description="Agent 51" />
    <agent name="A52" id="52" description="Agent 52" />
    <agent name="A53" id="53" description="Agent 53" />
    <agent name="A54" id="54" description="Agent 54" />
    <agent name="A55" id="55" description="Agent 55" />
    <agent name="A56" id="56" description="Agent 56" />
    <agent name="A57" id="57" description="Agent 57" />
    <agent name="A58" id="58" description="Agent 58" />
    <agent name="A59" id="59" description="Agent 59" />
    <agent name="A60" id="60" description="Agent 60" />
    <agent name="A61" id="61" description="Agent 61" />
    <agent name="A62" id="62" description="Agent 62" />
    <agent name="A63" id="63" description="Agent 63" />
    <agent name="A64" id="64" description="Agent 64" />
    <agent name="A65" id="65" description="Agent 65" />
    <agent name="A66" id="66" description="Agent 66" />
    <agent name="A67" id="67" description="Agent 67" />
    <agent name="A68" id="68" description="Agent 68" />
    <agent name="A69" id="69" description="Agent 69" />
    <agent name="A70" id="70" description="Agent 70" />
  </agents>
  <domains nbDomains="1">
    <domain name="D1" nbValues="10">1..10</domain>
  </domains>
  <variables nbVariables="70">
    <variable agent="A1" name="X1.1" id="1" domain="D1" description="variable 1.1" />
    <variable agent="A2" name="X2.1" id="1" domain="D1" description="variable 2.1" />
    <variable agent="A3" name="X3.1" id="1" domain="D1" description="variable 3.1" />
    <variable agent="A4" name="X4.1" id="1" domain="D1" description="variable 4.1" />
    <variable agent="A5" name="X5.1" id="1" domain="D1" description="variable 5.1" />
    <variable agent="A6" name="X6.1" id="1" domain="D1" description="variable 6.1" />
    <variable agent="A7" name="X7.1" id="1" domain="D1" description="variable 7.1" />
    <variable agent="A8" name="X8.1" id="1" domain="D1" description="variable 8.1" />
    <variable agent="A9" name="X9.1" id="1" domain="D1" description="variable 9.1" />
    <variable agent="A10" name="X10.1" id="1" domain="D1" description="variable 10.1" />
    <variable agent="A11" name="X11.1" id="1" domain="D1" description="variable 11.1" />
    <variable agent="A12" name="X12.1" id="1" domain="D1" description="variable 12.1" />
    <variable agent="A13" name="X13.1" id="1" domain="D1" description="variable 13.1" />
    <variable agent="A14" name="X14.1" id="1" domain="D1" description="variable 14.1" />
    <variable agent="A15" name="X15.1" id="1" domain="D1" description="variable 15.1" />
    <variable agent="A16" name="X16.1" id="1" domain="D1" description="variable 16.1" />
    <variable agent="A17" name="X17.1" id="1" domain="D1" description="variable 17.1" />
    <variable agent="A18" name="X18.1" id="1" domain="D1" description="variable 18.1" />
    <variable agent="A19" name="X19.1" id="1" domain="D1" description="variable 19.1" />
    <variable agent="A20" name="X20.1" id="1" domain="D1" description="variable 20.1" />
    <variable agent="A21" name="X21.1" id="1" domain="D1" description="variable 21.1" />
    <variable agent="A22" name="X22.1" id="1" domain="D1" description="variable 22.1" />
    <variable agent="A23" name="X23.1" id="1" domain="D1" description="variable 23.1" />
    <variable agent="A24" name="X24.1" id="1" domain="D1" description="variable 24.1" />
    <variable agent="A25" name="X25.1" id="1" domain="D1" description="variable 25.1" />
    <variable agent="A26" name="X26.1" id="1" domain="D1" description="variable 26.1" />
    <variable agent="A27" name="X27.1" id="1" domain="D1" description="variable 27.1" />
    <variable agent="A28" name="X28.1" id="1" domain="D1" description="variable 28.1" />
    <variable agent="A29" name="X29.1" id="1" domain="D1" description="variable 29.1" />
    <variable agent="A30" name="X30.1" id="1" domain="D1" description="variable 30.1" />
    <variable agent="A31" name="X31.1" id="1" domain="D1" description="variable 31.1" />
    <variable agent="A32" name="X32.1" id="1" domain="D1" description="variable 32.1" />
    <variable agent="A33" name="X33.1" id="1" domain="D1" description="variable 33.1" />
    <variable agent="A34" name="X34.1" id="1" domain="D1" description="variable 34.1" />
    <variable agent="A35" name="X35.1" id="1" domain="D1" description="variable 35.1" />
    <variable agent="A36" name="X36.1" id="1" domain="D1" description="variable 36.1" />
    <variable agent="A37" name="X37.1" id="1" domain="D1" description="variable 37.1" />
    <variable agent="A38" name="X38.1" id="1" domain="D1" description="variable 38.1" />
    <variable agent="A39" name="X39.1" id="1" domain="D1" description="variable 39.1" />
    <variable agent="A40" name="X40.1" id="1" domain="D1" description="variable 40.1" />
    <variable agent="A41" name="X41.1" id="1" domain="D1" description="variable 41.1" />
    <variable agent="A42" name="X42.1" id="1" domain="D1" description="variable 42.1" />
    <variable agent="A43" name="X43.1" id="1" domain="D1" description="variable 43.1" />
    <variable agent="A44" name="X44.1" id="1" domain="D1" description="variable 44.1" />
    <variable agent="A45" name="X45.1" id="1" domain="D1" description="variable 45.1" />
    <variable agent="A46" name="X46.1" id="1" domain="D1" description="variable 46.1" />
    <variable agent="A47" name="X47.1" id="1" domain="D1" description="variable 47.1" />
    <variable agent="A48" name="X48.1" id="1" domain="D1" description="variable 48.1" />
    <variable agent="A49" name="X49.1" id="1" domain="D1" description="variable 49.1" />
    <variable agent="A50" name="X50.1" id="1" domain="D1" description="variable 50.1" />
    <variable agent="A51" name="X51.1" id="1" domain="D1" description="variable 51.1" />
    <variable agent="A52" name="X52.1" id="1" domain="D1" description="variable 52.1" />
    <variable agent="A53" name="X53.1" id="1" domain="D1" description="variable 53.1" />
    <variable agent="A54" name="X54.1" id="1" domain="D1" description="variable 54.1" />
    <variable agent="A55" name="X55.1" id="1" domain="D1" description="variable 55.1" />
    <variable agent="A56" name="X56.1" id="1" domain="D1" description="variable 56.1" />
    <variable agent="A57" name="X57.1" id="1" domain="D1" description="variable 57.1" />
    <variable agent="A58" name="X58.1" id="1" domain="D1" description="variable 58.1" />
    <variable agent="A59" name="X59.1" id="1" domain="D1" description="variable 59.1" />
    <variable agent="A60" name="X60.1" id="1" domain="D1" description="variable 60.1" />
    <variable agent="A61" name="X61.1" id="1" domain="D1" description="variable 61.1" />
    <variable agent="A62" name="X62.1" id="1" domain="D1" description="variable 62.1" />
    <variable agent="A63" name="X63.1" id="1" domain="D1" description="variable 63.1" />
    <variable agent="A64" name="X64.1" id="1" domain="D1" description="variable 64.1" />
    <variable agent="A65" name="X65.1" id="1" domain="D1" description="variable 65.1" />
    <variable agent="A66" name="X66.1" id="1" domain="D1" description="variable 66.1" />
    <variable agent="A67" name="X67.1" id="1" domain="D1" description="variable 67.1" />
    <variable agent="A68" name="X68.1" id="1" domain="D1" description="variable 68.1" />
    <variable agent="A69" name="X69.1" id="1" domain="D1" description="variable 69.1" />
    <variable agent="A70" name="X70.1" id="1" domain="D1" description="variable 70.1" />
  </variables>
  <constraints nbConstraints="1449">
    <constraint name="C0" model="TKC" arity="2" scope="X54.1 X58.1" reference="R0" />
    <constraint name="C1" model="TKC" arity="2" scope="X51.1 X70.1" reference="R1" />
    <constraint name="C2" model="TKC" arity="2" scope="X1.1 X42.1" reference="R2" />
    <constraint name="C3" model="TKC" arity="2" scope="X61.1 X66.1" reference="R3" />
    <constraint name="C4" model="TKC" arity="2" scope="X26.1 X39.1" reference="R4" />
    <constraint name="C5" model="TKC" arity="2" scope="X48.1 X65.1" reference="R5" />
    <constraint name="C6" model="TKC" arity="2" scope="X15.1 X30.1" reference="R6" />
    <constraint name="C7" model="TKC" arity="2" scope="X23.1 X27.1" reference="R7" />
    <constraint name="C8" model="TKC" arity="2" scope="X5.1 X19.1" reference="R8" />
    <constraint name="C9" model="TKC" arity="2" scope="X18.1 X48.1" reference="R9" />
    <constraint name="C10" model="TKC" arity="2" scope="X3.1 X27.1" reference="R10" />
    <constraint name="C11" model="TKC" arity="2" scope="X30.1 X48.1" reference="R11" />
    <constraint name="C12" model="TKC" arity="2" scope="X5.1 X28.1" reference="R12" />
    <constraint name="C13" model="TKC" arity="2" scope="X48.1 X63.1" reference="R13" />
    <constraint name="C14" model="TKC" arity="2" scope="X40.1 X44.1" reference="R14" />
    <constraint name="C15" model="TKC" arity="2" scope="X25.1 X47.1" reference="R15" />
    <constraint name="C16" model="TKC" arity="2" scope="X40.1 X61.1" reference="R16" />
    <constraint name="C17" model="TKC" arity="2" scope="X33.1 X69.1" reference="R17" />
    <constraint name="C18" model="TKC" arity="2" scope="X5.1 X22.1" reference="R18" />
    <constraint name="C19" model="TKC" arity="2" scope="X29.1 X59.1" reference="R19" />
    <constraint name="C20" model="TKC" arity="2" scope="X27.1 X42.1" reference="R20" />
    <constraint name="C21" model="TKC" arity="2" scope="X7.1 X9.1" reference="R21" />
    <constraint name="C22" model="TKC" arity="2" scope="X38.1 X41.1" reference="R22" />
    <constraint name="C23" model="TKC" arity="2" scope="X5.1 X43.1" reference="R23" />
    <constraint name="C24" model="TKC" arity="2" scope="X54.1 X57.1" reference="R24" />
    <constraint name="C25" model="TKC" arity="2" scope="X10.1 X53.1" reference="R25" />
    <constraint name="C26" model="TKC" arity="2" scope="X3.1 X17.1" reference="R26" />
    <constraint name="C27" model="TKC" arity="2" scope="X17.1 X44.1" reference="R27" />
    <constraint name="C28" model="TKC" arity="2" scope="X37.1 X44.1" reference="R28" />
    <constraint name="C29" model="TKC" arity="2" scope="X50.1 X69.1" reference="R29" />
    <constraint name="C30" model="TKC" arity="2" scope="X16.1 X17.1" reference="R30" />
    <constraint name="C31" model="TKC" arity="2" scope="X19.1 X54.1" reference="R31" />
    <constraint name="C32" model="TKC" arity="2" scope="X55.1 X67.1" reference="R32" />
    <constraint name="C33" model="TKC" arity="2" scope="X6.1 X33.1" reference="R33" />
    <constraint name="C34" model="TKC" arity="2" scope="X17.1 X59.1" reference="R34" />
    <constraint name="C35" model="TKC" arity="2" scope="X14.1 X28.1" reference="R35" />
    <constraint name="C36" model="TKC" arity="2" scope="X20.1 X47.1" reference="R36" />
    <constraint name="C37" model="TKC" arity="2" scope="X47.1 X60.1" reference="R37" />
    <constraint name="C38" model="TKC" arity="2" scope="X7.1 X64.1" reference="R38" />
    <constraint name="C39" model="TKC" arity="2" scope="X7.1 X42.1" reference="R39" />
    <constraint name="C40" model="TKC" arity="2" scope="X3.1 X12.1" reference="R40" />
    <constraint name="C41" model="TKC" arity="2" scope="X45.1 X54.1" reference="R41" />
    <constraint name="C42" model="TKC" arity="2" scope="X60.1 X65.1" reference="R42" />
    <constraint name="C43" model="TKC" arity="2" scope="X27.1 X51.1" reference="R43" />
    <constraint name="C44" model="TKC" arity="2" scope="X18.1 X38.1" reference="R44" />
    <constraint name="C45" model="TKC" arity="2" scope="X34.1 X35.1" reference="R45" />
    <constraint name="C46" model="TKC" arity="2" scope="X25.1 X53.1" reference="R46" />
    <constraint name="C47" model="TKC" arity="2" scope="X19.1 X23.1" reference="R47" />
    <constraint name="C48" model="TKC" arity="2" scope="X48.1 X56.1" reference="R48" />
    <constraint name="C49" model="TKC" arity="2" scope="X6.1 X25.1" reference="R49" />
    <constraint name="C50" model="TKC" arity="2" scope="X20.1 X31.1" reference="R50" />
    <constraint name="C51" model="TKC" arity="2" scope="X37.1 X53.1" reference="R51" />
    <constraint name="C52" model="TKC" arity="2" scope="X11.1 X23.1" reference="R52" />
    <constraint name="C53" model="TKC" arity="2" scope="X24.1 X56.1" reference="R53" />
    <constraint name="C54" model="TKC" arity="2" scope="X52.1 X67.1" reference="R54" />
    <constraint name="C55" model="TKC" arity="2" scope="X2.1 X59.1" reference="R55" />
    <constraint name="C56" model="TKC" arity="2" scope="X20.1 X35.1" reference="R56" />
    <constraint name="C57" model="TKC" arity="2" scope="X15.1 X62.1" reference="R57" />
    <constraint name="C58" model="TKC" arity="2" scope="X20.1 X32.1" reference="R58" />
    <constraint name="C59" model="TKC" arity="2" scope="X8.1 X14.1" reference="R59" />
    <constraint name="C60" model="TKC" arity="2" scope="X1.1 X26.1" reference="R60" />
    <constraint name="C61" model="TKC" arity="2" scope="X2.1 X46.1" reference="R61" />
    <constraint name="C62" model="TKC" arity="2" scope="X49.1 X67.1" reference="R62" />
    <constraint name="C63" model="TKC" arity="2" scope="X34.1 X52.1" reference="R63" />
    <constraint name="C64" model="TKC" arity="2" scope="X4.1 X29.1" reference="R64" />
    <constraint name="C65" model="TKC" arity="2" scope="X21.1 X40.1" reference="R65" />
    <constraint name="C66" model="TKC" arity="2" scope="X28.1 X36.1" reference="R66" />
    <constraint name="C67" model="TKC" arity="2" scope="X10.1 X13.1" reference="R67" />
    <constraint name="C68" model="TKC" arity="2" scope="X29.1 X68.1" reference="R68" />
    <constraint name="C69" model="TKC" arity="2" scope="X9.1 X39.1" reference="R69" />
    <constraint name="C70" model="TKC" arity="2" scope="X2.1 X16.1" reference="R70" />
    <constraint name="C71" model="TKC" arity="2" scope="X19.1 X36.1" reference="R71" />
    <constraint name="C72" model="TKC" arity="2" scope="X50.1 X68.1" reference="R72" />
    <constraint name="C73" model="TKC" arity="2" scope="X11.1 X43.1" reference="R73" />
    <constraint name="C74" model="TKC" arity="2" scope="X40.1 X64.1" reference="R74" />
    <constraint name="C75" model="TKC" arity="2" scope="X8.1 X39.1" reference="R75" />
    <constraint name="C76" model="TKC" arity="2" scope="X6.1 X63.1" reference="R76" />
    <constraint name="C77" model="TKC" arity="2" scope="X20.1 X36.1" reference="R77" />
    <constraint name="C78" model="TKC" arity="2" scope="X46.1 X67.1" reference="R78" />
    <constraint name="C79" model="TKC" arity="2" scope="X12.1 X30.1" reference="R79" />
    <constraint name="C80" model="TKC" arity="2" scope="X37.1 X67.1" reference="R80" />
    <constraint name="C81" model="TKC" arity="2" scope="X1.1 X34.1" reference="R81" />
    <constraint name="C82" model="TKC" arity="2" scope="X9.1 X70.1" reference="R82" />
    <constraint name="C83" model="TKC" arity="2" scope="X10.1 X19.1" reference="R83" />
    <constraint name="C84" model="TKC" arity="2" scope="X65.1 X66.1" reference="R84" />
    <constraint name="C85" model="TKC" arity="2" scope="X20.1 X60.1" reference="R85" />
    <constraint name="C86" model="TKC" arity="2" scope="X23.1 X59.1" reference="R86" />
    <constraint name="C87" model="TKC" arity="2" scope="X24.1 X55.1" reference="R87" />
    <constraint name="C88" model="TKC" arity="2" scope="X23.1 X60.1" reference="R88" />
    <constraint name="C89" model="TKC" arity="2" scope="X2.1 X66.1" reference="R89" />
    <constraint name="C90" model="TKC" arity="2" scope="X33.1 X42.1" reference="R90" />
    <constraint name="C91" model="TKC" arity="2" scope="X27.1 X43.1" reference="R91" />
    <constraint name="C92" model="TKC" arity="2" scope="X28.1 X44.1" reference="R92" />
    <constraint name="C93" model="TKC" arity="2" scope="X40.1 X47.1" reference="R93" />
    <constraint name="C94" model="TKC" arity="2" scope="X18.1 X54.1" reference="R94" />
    <constraint name="C95" model="TKC" arity="2" scope="X19.1 X69.1" reference="R95" />
    <constraint name="C96" model="TKC" arity="2" scope="X61.1 X68.1" reference="R96" />
    <constraint name="C97" model="TKC" arity="2" scope="X18.1 X59.1" reference="R97" />
    <constraint name="C98" model="TKC" arity="2" scope="X30.1 X67.1" reference="R98" />
    <constraint name="C99" model="TKC" arity="2" scope="X43.1 X51.1" reference="R99" />
    <constraint name="C100" model="TKC" arity="2" scope="X11.1 X68.1" reference="R100" />
    <constraint name="C101" model="TKC" arity="2" scope="X13.1 X62.1" reference="R101" />
    <constraint name="C102" model="TKC" arity="2" scope="X10.1 X31.1" reference="R102" />
    <constraint name="C103" model="TKC" arity="2" scope="X11.1 X62.1" reference="R103" />
    <constraint name="C104" model="TKC" arity="2" scope="X9.1 X28.1" reference="R104" />
    <constraint name="C105" model="TKC" arity="2" scope="X10.1 X21.1" reference="R105" />
    <constraint name="C106" model="TKC" arity="2" scope="X22.1 X55.1" reference="R106" />
    <constraint name="C107" model="TKC" arity="2" scope="X19.1 X55.1" reference="R107" />
    <constraint name="C108" model="TKC" arity="2" scope="X41.1 X62.1" reference="R108" />
    <constraint name="C109" model="TKC" arity="2" scope="X37.1 X41.1" reference="R109" />
    <constraint name="C110" model="TKC" arity="2" scope="X54.1 X55.1" reference="R110" />
    <constraint name="C111" model="TKC" arity="2" scope="X49.1 X59.1" reference="R111" />
    <constraint name="C112" model="TKC" arity="2" scope="X49.1 X63.1" reference="R112" />
    <constraint name="C113" model="TKC" arity="2" scope="X7.1 X55.1" reference="R113" />
    <constraint name="C114" model="TKC" arity="2" scope="X15.1 X32.1" reference="R114" />
    <constraint name="C115" model="TKC" arity="2" scope="X22.1 X33.1" reference="R115" />
    <constraint name="C116" model="TKC" arity="2" scope="X4.1 X57.1" reference="R116" />
    <constraint name="C117" model="TKC" arity="2" scope="X35.1 X70.1" reference="R117" />
    <constraint name="C118" model="TKC" arity="2" scope="X21.1 X50.1" reference="R118" />
    <constraint name="C119" model="TKC" arity="2" scope="X7.1 X57.1" reference="R119" />
    <constraint name="C120" model="TKC" arity="2" scope="X10.1 X40.1" reference="R120" />
    <constraint name="C121" model="TKC" arity="2" scope="X17.1 X23.1" reference="R121" />
    <constraint name="C122" model="TKC" arity="2" scope="X7.1 X47.1" reference="R122" />
    <constraint name="C123" model="TKC" arity="2" scope="X51.1 X66.1" reference="R123" />
    <constraint name="C124" model="TKC" arity="2" scope="X19.1 X49.1" reference="R124" />
    <constraint name="C125" model="TKC" arity="2" scope="X2.1 X32.1" reference="R125" />
    <constraint name="C126" model="TKC" arity="2" scope="X22.1 X61.1" reference="R126" />
    <constraint name="C127" model="TKC" arity="2" scope="X32.1 X57.1" reference="R127" />
    <constraint name="C128" model="TKC" arity="2" scope="X21.1 X36.1" reference="R128" />
    <constraint name="C129" model="TKC" arity="2" scope="X9.1 X64.1" reference="R129" />
    <constraint name="C130" model="TKC" arity="2" scope="X45.1 X50.1" reference="R130" />
    <constraint name="C131" model="TKC" arity="2" scope="X12.1 X40.1" reference="R131" />
    <constraint name="C132" model="TKC" arity="2" scope="X33.1 X67.1" reference="R132" />
    <constraint name="C133" model="TKC" arity="2" scope="X29.1 X30.1" reference="R133" />
    <constraint name="C134" model="TKC" arity="2" scope="X45.1 X69.1" reference="R134" />
    <constraint name="C135" model="TKC" arity="2" scope="X6.1 X20.1" reference="R135" />
    <constraint name="C136" model="TKC" arity="2" scope="X8.1 X68.1" reference="R136" />
    <constraint name="C137" model="TKC" arity="2" scope="X31.1 X61.1" reference="R137" />
    <constraint name="C138" model="TKC" arity="2" scope="X12.1 X31.1" reference="R138" />
    <constraint name="C139" model="TKC" arity="2" scope="X3.1 X26.1" reference="R139" />
    <constraint name="C140" model="TKC" arity="2" scope="X20.1 X48.1" reference="R140" />
    <constraint name="C141" model="TKC" arity="2" scope="X1.1 X22.1" reference="R141" />
    <constraint name="C142" model="TKC" arity="2" scope="X9.1 X17.1" reference="R142" />
    <constraint name="C143" model="TKC" arity="2" scope="X38.1 X58.1" reference="R143" />
    <constraint name="C144" model="TKC" arity="2" scope="X20.1 X57.1" reference="R144" />
    <constraint name="C145" model="TKC" arity="2" scope="X4.1 X47.1" reference="R145" />
    <constraint name="C146" model="TKC" arity="2" scope="X3.1 X66.1" reference="R146" />
    <constraint name="C147" model="TKC" arity="2" scope="X33.1 X39.1" reference="R147" />
    <constraint name="C148" model="TKC" arity="2" scope="X31.1 X68.1" reference="R148" />
    <constraint name="C149" model="TKC" arity="2" scope="X42.1 X55.1" reference="R149" />
    <constraint name="C150" model="TKC" arity="2" scope="X3.1 X54.1" reference="R150" />
    <constraint name="C151" model="TKC" arity="2" scope="X9.1 X29.1" reference="R151" />
    <constraint name="C152" model="TKC" arity="2" scope="X16.1 X24.1" reference="R152" />
    <constraint name="C153" model="TKC" arity="2" scope="X13.1 X24.1" reference="R153" />
    <constraint name="C154" model="TKC" arity="2" scope="X3.1 X13.1" reference="R154" />
    <constraint name="C155" model="TKC" arity="2" scope="X4.1 X53.1" reference="R155" />
    <constraint name="C156" model="TKC" arity="2" scope="X57.1 X70.1" reference="R156" />
    <constraint name="C157" model="TKC" arity="2" scope="X49.1 X51.1" reference="R157" />
    <constraint name="C158" model="TKC" arity="2" scope="X5.1 X35.1" reference="R158" />
    <constraint name="C159" model="TKC" arity="2" scope="X7.1 X56.1" reference="R159" />
    <constraint name="C160" model="TKC" arity="2" scope="X8.1 X24.1" reference="R160" />
    <constraint name="C161" model="TKC" arity="2" scope="X13.1 X19.1" reference="R161" />
    <constraint name="C162" model="TKC" arity="2" scope="X11.1 X46.1" reference="R162" />
    <constraint name="C163" model="TKC" arity="2" scope="X6.1 X8.1" reference="R163" />
    <constraint name="C164" model="TKC" arity="2" scope="X30.1 X40.1" reference="R164" />
    <constraint name="C165" model="TKC" arity="2" scope="X16.1 X55.1" reference="R165" />
    <constraint name="C166" model="TKC" arity="2" scope="X44.1 X54.1" reference="R166" />
    <constraint name="C167" model="TKC" arity="2" scope="X22.1 X45.1" reference="R167" />
    <constraint name="C168" model="TKC" arity="2" scope="X11.1 X16.1" reference="R168" />
    <constraint name="C169" model="TKC" arity="2" scope="X18.1 X42.1" reference="R169" />
    <constraint name="C170" model="TKC" arity="2" scope="X11.1 X22.1" reference="R170" />
    <constraint name="C171" model="TKC" arity="2" scope="X28.1 X39.1" reference="R171" />
    <constraint name="C172" model="TKC" arity="2" scope="X38.1 X43.1" reference="R172" />
    <constraint name="C173" model="TKC" arity="2" scope="X28.1 X58.1" reference="R173" />
    <constraint name="C174" model="TKC" arity="2" scope="X51.1 X68.1" reference="R174" />
    <constraint name="C175" model="TKC" arity="2" scope="X44.1 X70.1" reference="R175" />
    <constraint name="C176" model="TKC" arity="2" scope="X15.1 X67.1" reference="R176" />
    <constraint name="C177" model="TKC" arity="2" scope="X34.1 X68.1" reference="R177" />
    <constraint name="C178" model="TKC" arity="2" scope="X26.1 X30.1" reference="R178" />
    <constraint name="C179" model="TKC" arity="2" scope="X37.1 X64.1" reference="R179" />
    <constraint name="C180" model="TKC" arity="2" scope="X1.1 X29.1" reference="R180" />
    <constraint name="C181" model="TKC" arity="2" scope="X62.1 X63.1" reference="R181" />
    <constraint name="C182" model="TKC" arity="2" scope="X32.1 X59.1" reference="R182" />
    <constraint name="C183" model="TKC" arity="2" scope="X27.1 X46.1" reference="R183" />
    <constraint name="C184" model="TKC" arity="2" scope="X15.1 X25.1" reference="R184" />
    <constraint name="C185" model="TKC" arity="2" scope="X24.1 X34.1" reference="R185" />
    <constraint name="C186" model="TKC" arity="2" scope="X24.1 X54.1" reference="R186" />
    <constraint name="C187" model="TKC" arity="2" scope="X5.1 X15.1" reference="R187" />
    <constraint name="C188" model="TKC" arity="2" scope="X1.1 X15.1" reference="R188" />
    <constraint name="C189" model="TKC" arity="2" scope="X22.1 X24.1" reference="R189" />
    <constraint name="C190" model="TKC" arity="2" scope="X28.1 X65.1" reference="R190" />
    <constraint name="C191" model="TKC" arity="2" scope="X18.1 X24.1" reference="R191" />
    <constraint name="C192" model="TKC" arity="2" scope="X32.1 X67.1" reference="R192" />
    <constraint name="C193" model="TKC" arity="2" scope="X15.1 X24.1" reference="R193" />
    <constraint name="C194" model="TKC" arity="2" scope="X19.1 X59.1" reference="R194" />
    <constraint name="C195" model="TKC" arity="2" scope="X35.1 X67.1" reference="R195" />
    <constraint name="C196" model="TKC" arity="2" scope="X35.1 X66.1" reference="R196" />
    <constraint name="C197" model="TKC" arity="2" scope="X3.1 X5.1" reference="R197" />
    <constraint name="C198" model="TKC" arity="2" scope="X56.1 X61.1" reference="R198" />
    <constraint name="C199" model="TKC" arity="2" scope="X51.1 X62.1" reference="R199" />
    <constraint name="C200" model="TKC" arity="2" scope="X1.1 X21.1" reference="R200" />
    <constraint name="C201" model="TKC" arity="2" scope="X23.1 X46.1" reference="R201" />
    <constraint name="C202" model="TKC" arity="2" scope="X31.1 X37.1" reference="R202" />
    <constraint name="C203" model="TKC" arity="2" scope="X37.1 X49.1" reference="R203" />
    <constraint name="C204" model="TKC" arity="2" scope="X21.1 X26.1" reference="R204" />
    <constraint name="C205" model="TKC" arity="2" scope="X5.1 X45.1" reference="R205" />
    <constraint name="C206" model="TKC" arity="2" scope="X27.1 X44.1" reference="R206" />
    <constraint name="C207" model="TKC" arity="2" scope="X8.1 X58.1" reference="R207" />
    <constraint name="C208" model="TKC" arity="2" scope="X33.1 X45.1" reference="R208" />
    <constraint name="C209" model="TKC" arity="2" scope="X41.1 X58.1" reference="R209" />
    <constraint name="C210" model="TKC" arity="2" scope="X25.1 X57.1" reference="R210" />
    <constraint name="C211" model="TKC" arity="2" scope="X1.1 X54.1" reference="R211" />
    <constraint name="C212" model="TKC" arity="2" scope="X24.1 X51.1" reference="R212" />
    <constraint name="C213" model="TKC" arity="2" scope="X12.1 X52.1" reference="R213" />
    <constraint name="C214" model="TKC" arity="2" scope="X2.1 X24.1" reference="R214" />
    <constraint name="C215" model="TKC" arity="2" scope="X9.1 X55.1" reference="R215" />
    <constraint name="C216" model="TKC" arity="2" scope="X5.1 X56.1" reference="R216" />
    <constraint name="C217" model="TKC" arity="2" scope="X15.1 X50.1" reference="R217" />
    <constraint name="C218" model="TKC" arity="2" scope="X38.1 X61.1" reference="R218" />
    <constraint name="C219" model="TKC" arity="2" scope="X1.1 X19.1" reference="R219" />
    <constraint name="C220" model="TKC" arity="2" scope="X14.1 X48.1" reference="R220" />
    <constraint name="C221" model="TKC" arity="2" scope="X9.1 X48.1" reference="R221" />
    <constraint name="C222" model="TKC" arity="2" scope="X1.1 X41.1" reference="R222" />
    <constraint name="C223" model="TKC" arity="2" scope="X20.1 X33.1" reference="R223" />
    <constraint name="C224" model="TKC" arity="2" scope="X1.1 X60.1" reference="R224" />
    <constraint name="C225" model="TKC" arity="2" scope="X1.1 X49.1" reference="R225" />
    <constraint name="C226" model="TKC" arity="2" scope="X55.1 X56.1" reference="R226" />
    <constraint name="C227" model="TKC" arity="2" scope="X31.1 X41.1" reference="R227" />
    <constraint name="C228" model="TKC" arity="2" scope="X9.1 X68.1" reference="R228" />
    <constraint name="C229" model="TKC" arity="2" scope="X45.1 X47.1" reference="R229" />
    <constraint name="C230" model="TKC" arity="2" scope="X3.1 X4.1" reference="R230" />
    <constraint name="C231" model="TKC" arity="2" scope="X41.1 X69.1" reference="R231" />
    <constraint name="C232" model="TKC" arity="2" scope="X39.1 X55.1" reference="R232" />
    <constraint name="C233" model="TKC" arity="2" scope="X2.1 X18.1" reference="R233" />
    <constraint name="C234" model="TKC" arity="2" scope="X50.1 X65.1" reference="R234" />
    <constraint name="C235" model="TKC" arity="2" scope="X5.1 X6.1" reference="R235" />
    <constraint name="C236" model="TKC" arity="2" scope="X48.1 X57.1" reference="R236" />
    <constraint name="C237" model="TKC" arity="2" scope="X39.1 X44.1" reference="R237" />
    <constraint name="C238" model="TKC" arity="2" scope="X32.1 X44.1" reference="R238" />
    <constraint name="C239" model="TKC" arity="2" scope="X22.1 X36.1" reference="R239" />
    <constraint name="C240" model="TKC" arity="2" scope="X5.1 X16.1" reference="R240" />
    <constraint name="C241" model="TKC" arity="2" scope="X10.1 X35.1" reference="R241" />
    <constraint name="C242" model="TKC" arity="2" scope="X29.1 X70.1" reference="R242" />
    <constraint name="C243" model="TKC" arity="2" scope="X42.1 X67.1" reference="R243" />
    <constraint name="C244" model="TKC" arity="2" scope="X18.1 X30.1" reference="R244" />
    <constraint name="C245" model="TKC" arity="2" scope="X25.1 X35.1" reference="R245" />
    <constraint name="C246" model="TKC" arity="2" scope="X35.1 X41.1" reference="R246" />
    <constraint name="C247" model="TKC" arity="2" scope="X17.1 X68.1" reference="R247" />
    <constraint name="C248" model="TKC" arity="2" scope="X24.1 X60.1" reference="R248" />
    <constraint name="C249" model="TKC" arity="2" scope="X28.1 X60.1" reference="R249" />
    <constraint name="C250" model="TKC" arity="2" scope="X6.1 X9.1" reference="R250" />
    <constraint name="C251" model="TKC" arity="2" scope="X45.1 X59.1" reference="R251" />
    <constraint name="C252" model="TKC" arity="2" scope="X31.1 X65.1" reference="R252" />
    <constraint name="C253" model="TKC" arity="2" scope="X57.1 X67.1" reference="R253" />
    <constraint name="C254" model="TKC" arity="2" scope="X14.1 X24.1" reference="R254" />
    <constraint name="C255" model="TKC" arity="2" scope="X31.1 X66.1" reference="R255" />
    <constraint name="C256" model="TKC" arity="2" scope="X16.1 X58.1" reference="R256" />
    <constraint name="C257" model="TKC" arity="2" scope="X20.1 X25.1" reference="R257" />
    <constraint name="C258" model="TKC" arity="2" scope="X5.1 X47.1" reference="R258" />
    <constraint name="C259" model="TKC" arity="2" scope="X21.1 X62.1" reference="R259" />
    <constraint name="C260" model="TKC" arity="2" scope="X54.1 X69.1" reference="R260" />
    <constraint name="C261" model="TKC" arity="2" scope="X12.1 X45.1" reference="R261" />
    <constraint name="C262" model="TKC" arity="2" scope="X28.1 X34.1" reference="R262" />
    <constraint name="C263" model="TKC" arity="2" scope="X13.1 X30.1" reference="R263" />
    <constraint name="C264" model="TKC" arity="2" scope="X26.1 X45.1" reference="R264" />
    <constraint name="C265" model="TKC" arity="2" scope="X3.1 X21.1" reference="R265" />
    <constraint name="C266" model="TKC" arity="2" scope="X46.1 X64.1" reference="R266" />
    <constraint name="C267" model="TKC" arity="2" scope="X3.1 X34.1" reference="R267" />
    <constraint name="C268" model="TKC" arity="2" scope="X5.1 X60.1" reference="R268" />
    <constraint name="C269" model="TKC" arity="2" scope="X13.1 X39.1" reference="R269" />
    <constraint name="C270" model="TKC" arity="2" scope="X24.1 X38.1" reference="R270" />
    <constraint name="C271" model="TKC" arity="2" scope="X28.1 X57.1" reference="R271" />
    <constraint name="C272" model="TKC" arity="2" scope="X24.1 X50.1" reference="R272" />
    <constraint name="C273" model="TKC" arity="2" scope="X16.1 X68.1" reference="R273" />
    <constraint name="C274" model="TKC" arity="2" scope="X29.1 X53.1" reference="R274" />
    <constraint name="C275" model="TKC" arity="2" scope="X58.1 X70.1" reference="R275" />
    <constraint name="C276" model="TKC" arity="2" scope="X19.1 X20.1" reference="R276" />
    <constraint name="C277" model="TKC" arity="2" scope="X9.1 X22.1" reference="R277" />
    <constraint name="C278" model="TKC" arity="2" scope="X36.1 X59.1" reference="R278" />
    <constraint name="C279" model="TKC" arity="2" scope="X1.1 X40.1" reference="R279" />
    <constraint name="C280" model="TKC" arity="2" scope="X22.1 X62.1" reference="R280" />
    <constraint name="C281" model="TKC" arity="2" scope="X3.1 X25.1" reference="R281" />
    <constraint name="C282" model="TKC" arity="2" scope="X12.1 X51.1" reference="R282" />
    <constraint name="C283" model="TKC" arity="2" scope="X7.1 X59.1" reference="R283" />
    <constraint name="C284" model="TKC" arity="2" scope="X23.1 X51.1" reference="R284" />
    <constraint name="C285" model="TKC" arity="2" scope="X55.1 X70.1" reference="R285" />
    <constraint name="C286" model="TKC" arity="2" scope="X39.1 X56.1" reference="R286" />
    <constraint name="C287" model="TKC" arity="2" scope="X17.1 X48.1" reference="R287" />
    <constraint name="C288" model="TKC" arity="2" scope="X4.1 X27.1" reference="R288" />
    <constraint name="C289" model="TKC" arity="2" scope="X64.1 X70.1" reference="R289" />
    <constraint name="C290" model="TKC" arity="2" scope="X31.1 X51.1" reference="R290" />
    <constraint name="C291" model="TKC" arity="2" scope="X2.1 X68.1" reference="R291" />
    <constraint name="C292" model="TKC" arity="2" scope="X44.1 X61.1" reference="R292" />
    <constraint name="C293" model="TKC" arity="2" scope="X22.1 X23.1" reference="R293" />
    <constraint name="C294" model="TKC" arity="2" scope="X52.1 X70.1" reference="R294" />
    <constraint name="C295" model="TKC" arity="2" scope="X29.1 X60.1" reference="R295" />
    <constraint name="C296" model="TKC" arity="2" scope="X23.1 X43.1" reference="R296" />
    <constraint name="C297" model="TKC" arity="2" scope="X29.1 X56.1" reference="R297" />
    <constraint name="C298" model="TKC" arity="2" scope="X17.1 X45.1" reference="R298" />
    <constraint name="C299" model="TKC" arity="2" scope="X25.1 X46.1" reference="R299" />
    <constraint name="C300" model="TKC" arity="2" scope="X21.1 X43.1" reference="R300" />
    <constraint name="C301" model="TKC" arity="2" scope="X61.1 X64.1" reference="R301" />
    <constraint name="C302" model="TKC" arity="2" scope="X17.1 X61.1" reference="R302" />
    <constraint name="C303" model="TKC" arity="2" scope="X30.1 X51.1" reference="R303" />
    <constraint name="C304" model="TKC" arity="2" scope="X34.1 X64.1" reference="R304" />
    <constraint name="C305" model="TKC" arity="2" scope="X11.1 X60.1" reference="R305" />
    <constraint name="C306" model="TKC" arity="2" scope="X35.1 X55.1" reference="R306" />
    <constraint name="C307" model="TKC" arity="2" scope="X31.1 X42.1" reference="R307" />
    <constraint name="C308" model="TKC" arity="2" scope="X10.1 X44.1" reference="R308" />
    <constraint name="C309" model="TKC" arity="2" scope="X7.1 X46.1" reference="R309" />
    <constraint name="C310" model="TKC" arity="2" scope="X28.1 X55.1" reference="R310" />
    <constraint name="C311" model="TKC" arity="2" scope="X19.1 X64.1" reference="R311" />
    <constraint name="C312" model="TKC" arity="2" scope="X10.1 X24.1" reference="R312" />
    <constraint name="C313" model="TKC" arity="2" scope="X34.1 X55.1" reference="R313" />
    <constraint name="C314" model="TKC" arity="2" scope="X2.1 X8.1" reference="R314" />
    <constraint name="C315" model="TKC" arity="2" scope="X1.1 X46.1" reference="R315" />
    <constraint name="C316" model="TKC" arity="2" scope="X4.1 X55.1" reference="R316" />
    <constraint name="C317" model="TKC" arity="2" scope="X39.1 X49.1" reference="R317" />
    <constraint name="C318" model="TKC" arity="2" scope="X43.1 X63.1" reference="R318" />
    <constraint name="C319" model="TKC" arity="2" scope="X17.1 X67.1" reference="R319" />
    <constraint name="C320" model="TKC" arity="2" scope="X6.1 X37.1" reference="R320" />
    <constraint name="C321" model="TKC" arity="2" scope="X22.1 X29.1" reference="R321" />
    <constraint name="C322" model="TKC" arity="2" scope="X3.1 X8.1" reference="R322" />
    <constraint name="C323" model="TKC" arity="2" scope="X18.1 X65.1" reference="R323" />
    <constraint name="C324" model="TKC" arity="2" scope="X19.1 X46.1" reference="R324" />
    <constraint name="C325" model="TKC" arity="2" scope="X27.1 X36.1" reference="R325" />
    <constraint name="C326" model="TKC" arity="2" scope="X43.1 X50.1" reference="R326" />
    <constraint name="C327" model="TKC" arity="2" scope="X51.1 X63.1" reference="R327" />
    <constraint name="C328" model="TKC" arity="2" scope="X38.1 X53.1" reference="R328" />
    <constraint name="C329" model="TKC" arity="2" scope="X2.1 X70.1" reference="R329" />
    <constraint name="C330" model="TKC" arity="2" scope="X39.1 X52.1" reference="R330" />
    <constraint name="C331" model="TKC" arity="2" scope="X23.1 X58.1" reference="R331" />
    <constraint name="C332" model="TKC" arity="2" scope="X30.1 X60.1" reference="R332" />
    <constraint name="C333" model="TKC" arity="2" scope="X31.1 X62.1" reference="R333" />
    <constraint name="C334" model="TKC" arity="2" scope="X59.1 X63.1" reference="R334" />
    <constraint name="C335" model="TKC" arity="2" scope="X15.1 X35.1" reference="R335" />
    <constraint name="C336" model="TKC" arity="2" scope="X16.1 X54.1" reference="R336" />
    <constraint name="C337" model="TKC" arity="2" scope="X56.1 X69.1" reference="R337" />
    <constraint name="C338" model="TKC" arity="2" scope="X59.1 X68.1" reference="R338" />
    <constraint name="C339" model="TKC" arity="2" scope="X47.1 X66.1" reference="R339" />
    <constraint name="C340" model="TKC" arity="2" scope="X22.1 X27.1" reference="R340" />
    <constraint name="C341" model="TKC" arity="2" scope="X33.1 X44.1" reference="R341" />
    <constraint name="C342" model="TKC" arity="2" scope="X1.1 X43.1" reference="R342" />
    <constraint name="C343" model="TKC" arity="2" scope="X42.1 X63.1" reference="R343" />
    <constraint name="C344" model="TKC" arity="2" scope="X48.1 X54.1" reference="R344" />
    <constraint name="C345" model="TKC" arity="2" scope="X25.1 X38.1" reference="R345" />
    <constraint name="C346" model="TKC" arity="2" scope="X20.1 X61.1" reference="R346" />
    <constraint name="C347" model="TKC" arity="2" scope="X21.1 X55.1" reference="R347" />
    <constraint name="C348" model="TKC" arity="2" scope="X37.1 X68.1" reference="R348" />
    <constraint name="C349" model="TKC" arity="2" scope="X15.1 X37.1" reference="R349" />
    <constraint name="C350" model="TKC" arity="2" scope="X55.1 X57.1" reference="R350" />
    <constraint name="C351" model="TKC" arity="2" scope="X49.1 X65.1" reference="R351" />
    <constraint name="C352" model="TKC" arity="2" scope="X15.1 X38.1" reference="R352" />
    <constraint name="C353" model="TKC" arity="2" scope="X50.1 X55.1" reference="R353" />
    <constraint name="C354" model="TKC" arity="2" scope="X4.1 X41.1" reference="R354" />
    <constraint name="C355" model="TKC" arity="2" scope="X2.1 X14.1" reference="R355" />
    <constraint name="C356" model="TKC" arity="2" scope="X14.1 X30.1" reference="R356" />
    <constraint name="C357" model="TKC" arity="2" scope="X9.1 X11.1" reference="R357" />
    <constraint name="C358" model="TKC" arity="2" scope="X2.1 X48.1" reference="R358" />
    <constraint name="C359" model="TKC" arity="2" scope="X18.1 X61.1" reference="R359" />
    <constraint name="C360" model="TKC" arity="2" scope="X58.1 X59.1" reference="R360" />
    <constraint name="C361" model="TKC" arity="2" scope="X56.1 X64.1" reference="R361" />
    <constraint name="C362" model="TKC" arity="2" scope="X41.1 X51.1" reference="R362" />
    <constraint name="C363" model="TKC" arity="2" scope="X10.1 X60.1" reference="R363" />
    <constraint name="C364" model="TKC" arity="2" scope="X10.1 X52.1" reference="R364" />
    <constraint name="C365" model="TKC" arity="2" scope="X36.1 X45.1" reference="R365" />
    <constraint name="C366" model="TKC" arity="2" scope="X24.1 X36.1" reference="R366" />
    <constraint name="C367" model="TKC" arity="2" scope="X11.1 X45.1" reference="R367" />
    <constraint name="C368" model="TKC" arity="2" scope="X14.1 X25.1" reference="R368" />
    <constraint name="C369" model="TKC" arity="2" scope="X6.1 X17.1" reference="R369" />
    <constraint name="C370" model="TKC" arity="2" scope="X29.1 X62.1" reference="R370" />
    <constraint name="C371" model="TKC" arity="2" scope="X23.1 X65.1" reference="R371" />
    <constraint name="C372" model="TKC" arity="2" scope="X41.1 X57.1" reference="R372" />
    <constraint name="C373" model="TKC" arity="2" scope="X24.1 X28.1" reference="R373" />
    <constraint name="C374" model="TKC" arity="2" scope="X19.1 X56.1" reference="R374" />
    <constraint name="C375" model="TKC" arity="2" scope="X12.1 X37.1" reference="R375" />
    <constraint name="C376" model="TKC" arity="2" scope="X16.1 X46.1" reference="R376" />
    <constraint name="C377" model="TKC" arity="2" scope="X47.1 X56.1" reference="R377" />
    <constraint name="C378" model="TKC" arity="2" scope="X24.1 X57.1" reference="R378" />
    <constraint name="C379" model="TKC" arity="2" scope="X41.1 X65.1" reference="R379" />
    <constraint name="C380" model="TKC" arity="2" scope="X9.1 X57.1" reference="R380" />
    <constraint name="C381" model="TKC" arity="2" scope="X2.1 X41.1" reference="R381" />
    <constraint name="C382" model="TKC" arity="2" scope="X3.1 X18.1" reference="R382" />
    <constraint name="C383" model="TKC" arity="2" scope="X26.1 X31.1" reference="R383" />
    <constraint name="C384" model="TKC" arity="2" scope="X2.1 X22.1" reference="R384" />
    <constraint name="C385" model="TKC" arity="2" scope="X8.1 X19.1" reference="R385" />
    <constraint name="C386" model="TKC" arity="2" scope="X6.1 X54.1" reference="R386" />
    <constraint name="C387" model="TKC" arity="2" scope="X45.1 X64.1" reference="R387" />
    <constraint name="C388" model="TKC" arity="2" scope="X26.1 X59.1" reference="R388" />
    <constraint name="C389" model="TKC" arity="2" scope="X11.1 X12.1" reference="R389" />
    <constraint name="C390" model="TKC" arity="2" scope="X33.1 X41.1" reference="R390" />
    <constraint name="C391" model="TKC" arity="2" scope="X38.1 X50.1" reference="R391" />
    <constraint name="C392" model="TKC" arity="2" scope="X29.1 X46.1" reference="R392" />
    <constraint name="C393" model="TKC" arity="2" scope="X41.1 X55.1" reference="R393" />
    <constraint name="C394" model="TKC" arity="2" scope="X20.1 X22.1" reference="R394" />
    <constraint name="C395" model="TKC" arity="2" scope="X33.1 X35.1" reference="R395" />
    <constraint name="C396" model="TKC" arity="2" scope="X3.1 X23.1" reference="R396" />
    <constraint name="C397" model="TKC" arity="2" scope="X15.1 X46.1" reference="R397" />
    <constraint name="C398" model="TKC" arity="2" scope="X26.1 X42.1" reference="R398" />
    <constraint name="C399" model="TKC" arity="2" scope="X11.1 X52.1" reference="R399" />
    <constraint name="C400" model="TKC" arity="2" scope="X25.1 X39.1" reference="R400" />
    <constraint name="C401" model="TKC" arity="2" scope="X3.1 X24.1" reference="R401" />
    <constraint name="C402" model="TKC" arity="2" scope="X23.1 X41.1" reference="R402" />
    <constraint name="C403" model="TKC" arity="2" scope="X41.1 X61.1" reference="R403" />
    <constraint name="C404" model="TKC" arity="2" scope="X44.1 X62.1" reference="R404" />
    <constraint name="C405" model="TKC" arity="2" scope="X2.1 X15.1" reference="R405" />
    <constraint name="C406" model="TKC" arity="2" scope="X15.1 X70.1" reference="R406" />
    <constraint name="C407" model="TKC" arity="2" scope="X29.1 X40.1" reference="R407" />
    <constraint name="C408" model="TKC" arity="2" scope="X17.1 X28.1" reference="R408" />
    <constraint name="C409" model="TKC" arity="2" scope="X5.1 X63.1" reference="R409" />
    <constraint name="C410" model="TKC" arity="2" scope="X45.1 X61.1" reference="R410" />
    <constraint name="C411" model="TKC" arity="2" scope="X40.1 X51.1" reference="R411" />
    <constraint name="C412" model="TKC" arity="2" scope="X32.1 X52.1" reference="R412" />
    <constraint name="C413" model="TKC" arity="2" scope="X4.1 X10.1" reference="R413" />
    <constraint name="C414" model="TKC" arity="2" scope="X6.1 X12.1" reference="R414" />
    <constraint name="C415" model="TKC" arity="2" scope="X35.1 X60.1" reference="R415" />
    <constraint name="C416" model="TKC" arity="2" scope="X10.1 X56.1" reference="R416" />
    <constraint name="C417" model="TKC" arity="2" scope="X19.1 X44.1" reference="R417" />
    <constraint name="C418" model="TKC" arity="2" scope="X8.1 X27.1" reference="R418" />
    <constraint name="C419" model="TKC" arity="2" scope="X5.1 X30.1" reference="R419" />
    <constraint name="C420" model="TKC" arity="2" scope="X27.1 X52.1" reference="R420" />
    <constraint name="C421" model="TKC" arity="2" scope="X22.1 X31.1" reference="R421" />
    <constraint name="C422" model="TKC" arity="2" scope="X9.1 X30.1" reference="R422" />
    <constraint name="C423" model="TKC" arity="2" scope="X4.1 X28.1" reference="R423" />
    <constraint name="C424" model="TKC" arity="2" scope="X22.1 X35.1" reference="R424" />
    <constraint name="C425" model="TKC" arity="2" scope="X7.1 X41.1" reference="R425" />
    <constraint name="C426" model="TKC" arity="2" scope="X36.1 X48.1" reference="R426" />
    <constraint name="C427" model="TKC" arity="2" scope="X8.1 X32.1" reference="R427" />
    <constraint name="C428" model="TKC" arity="2" scope="X22.1 X64.1" reference="R428" />
    <constraint name="C429" model="TKC" arity="2" scope="X7.1 X38.1" reference="R429" />
    <constraint name="C430" model="TKC" arity="2" scope="X46.1 X47.1" reference="R430" />
    <constraint name="C431" model="TKC" arity="2" scope="X40.1 X67.1" reference="R431" />
    <constraint name="C432" model="TKC" arity="2" scope="X34.1 X37.1" reference="R432" />
    <constraint name="C433" model="TKC" arity="2" scope="X46.1 X60.1" reference="R433" />
    <constraint name="C434" model="TKC" arity="2" scope="X15.1 X66.1" reference="R434" />
    <constraint name="C435" model="TKC" arity="2" scope="X31.1 X33.1" reference="R435" />
    <constraint name="C436" model="TKC" arity="2" scope="X31.1 X55.1" reference="R436" />
    <constraint name="C437" model="TKC" arity="2" scope="X31.1 X60.1" reference="R437" />
    <constraint name="C438" model="TKC" arity="2" scope="X5.1 X27.1" reference="R438" />
    <constraint name="C439" model="TKC" arity="2" scope="X8.1 X59.1" reference="R439" />
    <constraint name="C440" model="TKC" arity="2" scope="X15.1 X43.1" reference="R440" />
    <constraint name="C441" model="TKC" arity="2" scope="X30.1 X69.1" reference="R441" />
    <constraint name="C442" model="TKC" arity="2" scope="X23.1 X52.1" reference="R442" />
    <constraint name="C443" model="TKC" arity="2" scope="X1.1 X20.1" reference="R443" />
    <constraint name="C444" model="TKC" arity="2" scope="X45.1 X65.1" reference="R444" />
    <constraint name="C445" model="TKC" arity="2" scope="X36.1 X68.1" reference="R445" />
    <constraint name="C446" model="TKC" arity="2" scope="X46.1 X49.1" reference="R446" />
    <constraint name="C447" model="TKC" arity="2" scope="X39.1 X40.1" reference="R447" />
    <constraint name="C448" model="TKC" arity="2" scope="X44.1 X46.1" reference="R448" />
    <constraint name="C449" model="TKC" arity="2" scope="X5.1 X33.1" reference="R449" />
    <constraint name="C450" model="TKC" arity="2" scope="X63.1 X68.1" reference="R450" />
    <constraint name="C451" model="TKC" arity="2" scope="X17.1 X30.1" reference="R451" />
    <constraint name="C452" model="TKC" arity="2" scope="X28.1 X37.1" reference="R452" />
    <constraint name="C453" model="TKC" arity="2" scope="X2.1 X26.1" reference="R453" />
    <constraint name="C454" model="TKC" arity="2" scope="X23.1 X62.1" reference="R454" />
    <constraint name="C455" model="TKC" arity="2" scope="X55.1 X59.1" reference="R455" />
    <constraint name="C456" model="TKC" arity="2" scope="X18.1 X49.1" reference="R456" />
    <constraint name="C457" model="TKC" arity="2" scope="X7.1 X62.1" reference="R457" />
    <constraint name="C458" model="TKC" arity="2" scope="X2.1 X30.1" reference="R458" />
    <constraint name="C459" model="TKC" arity="2" scope="X31.1 X54.1" reference="R459" />
    <constraint name="C460" model="TKC" arity="2" scope="X26.1 X53.1" reference="R460" />
    <constraint name="C461" model="TKC" arity="2" scope="X41.1 X54.1" reference="R461" />
    <constraint name="C462" model="TKC" arity="2" scope="X30.1 X36.1" reference="R462" />
    <constraint name="C463" model="TKC" arity="2" scope="X50.1 X60.1" reference="R463" />
    <constraint name="C464" model="TKC" arity="2" scope="X14.1 X47.1" reference="R464" />
    <constraint name="C465" model="TKC" arity="2" scope="X1.1 X8.1" reference="R465" />
    <constraint name="C466" model="TKC" arity="2" scope="X6.1 X61.1" reference="R466" />
    <constraint name="C467" model="TKC" arity="2" scope="X28.1 X40.1" reference="R467" />
    <constraint name="C468" model="TKC" arity="2" scope="X31.1 X52.1" reference="R468" />
    <constraint name="C469" model="TKC" arity="2" scope="X63.1 X67.1" reference="R469" />
    <constraint name="C470" model="TKC" arity="2" scope="X25.1 X62.1" reference="R470" />
    <constraint name="C471" model="TKC" arity="2" scope="X3.1 X22.1" reference="R471" />
    <constraint name="C472" model="TKC" arity="2" scope="X42.1 X61.1" reference="R472" />
    <constraint name="C473" model="TKC" arity="2" scope="X52.1 X66.1" reference="R473" />
    <constraint name="C474" model="TKC" arity="2" scope="X27.1 X28.1" reference="R474" />
    <constraint name="C475" model="TKC" arity="2" scope="X35.1 X52.1" reference="R475" />
    <constraint name="C476" model="TKC" arity="2" scope="X8.1 X11.1" reference="R476" />
    <constraint name="C477" model="TKC" arity="2" scope="X3.1 X20.1" reference="R477" />
    <constraint name="C478" model="TKC" arity="2" scope="X8.1 X22.1" reference="R478" />
    <constraint name="C479" model="TKC" arity="2" scope="X46.1 X62.1" reference="R479" />
    <constraint name="C480" model="TKC" arity="2" scope="X2.1 X37.1" reference="R480" />
    <constraint name="C481" model="TKC" arity="2" scope="X6.1 X48.1" reference="R481" />
    <constraint name="C482" model="TKC" arity="2" scope="X63.1 X69.1" reference="R482" />
    <constraint name="C483" model="TKC" arity="2" scope="X31.1 X58.1" reference="R483" />
    <constraint name="C484" model="TKC" arity="2" scope="X5.1 X67.1" reference="R484" />
    <constraint name="C485" model="TKC" arity="2" scope="X4.1 X6.1" reference="R485" />
    <constraint name="C486" model="TKC" arity="2" scope="X47.1 X55.1" reference="R486" />
    <constraint name="C487" model="TKC" arity="2" scope="X5.1 X59.1" reference="R487" />
    <constraint name="C488" model="TKC" arity="2" scope="X13.1 X47.1" reference="R488" />
    <constraint name="C489" model="TKC" arity="2" scope="X1.1 X37.1" reference="R489" />
    <constraint name="C490" model="TKC" arity="2" scope="X20.1 X67.1" reference="R490" />
    <constraint name="C491" model="TKC" arity="2" scope="X4.1 X35.1" reference="R491" />
    <constraint name="C492" model="TKC" arity="2" scope="X45.1 X58.1" reference="R492" />
    <constraint name="C493" model="TKC" arity="2" scope="X41.1 X53.1" reference="R493" />
    <constraint name="C494" model="TKC" arity="2" scope="X3.1 X43.1" reference="R494" />
    <constraint name="C495" model="TKC" arity="2" scope="X55.1 X64.1" reference="R495" />
    <constraint name="C496" model="TKC" arity="2" scope="X1.1 X7.1" reference="R496" />
    <constraint name="C497" model="TKC" arity="2" scope="X6.1 X70.1" reference="R497" />
    <constraint name="C498" model="TKC" arity="2" scope="X11.1 X18.1" reference="R498" />
    <constraint name="C499" model="TKC" arity="2" scope="X41.1 X47.1" reference="R499" />
    <constraint name="C500" model="TKC" arity="2" scope="X1.1 X6.1" reference="R500" />
    <constraint name="C501" model="TKC" arity="2" scope="X10.1 X62.1" reference="R501" />
    <constraint name="C502" model="TKC" arity="2" scope="X26.1 X65.1" reference="R502" />
    <constraint name="C503" model="TKC" arity="2" scope="X2.1 X57.1" reference="R503" />
    <constraint name="C504" model="TKC" arity="2" scope="X29.1 X42.1" reference="R504" />
    <constraint name="C505" model="TKC" arity="2" scope="X56.1 X57.1" reference="R505" />
    <constraint name="C506" model="TKC" arity="2" scope="X34.1 X47.1" reference="R506" />
    <constraint name="C507" model="TKC" arity="2" scope="X47.1 X54.1" reference="R507" />
    <constraint name="C508" model="TKC" arity="2" scope="X9.1 X32.1" reference="R508" />
    <constraint name="C509" model="TKC" arity="2" scope="X27.1 X50.1" reference="R509" />
    <constraint name="C510" model="TKC" arity="2" scope="X35.1 X56.1" reference="R510" />
    <constraint name="C511" model="TKC" arity="2" scope="X34.1 X50.1" reference="R511" />
    <constraint name="C512" model="TKC" arity="2" scope="X10.1 X57.1" reference="R512" />
    <constraint name="C513" model="TKC" arity="2" scope="X39.1 X68.1" reference="R513" />
    <constraint name="C514" model="TKC" arity="2" scope="X26.1 X61.1" reference="R514" />
    <constraint name="C515" model="TKC" arity="2" scope="X20.1 X58.1" reference="R515" />
    <constraint name="C516" model="TKC" arity="2" scope="X19.1 X22.1" reference="R516" />
    <constraint name="C517" model="TKC" arity="2" scope="X1.1 X68.1" reference="R517" />
    <constraint name="C518" model="TKC" arity="2" scope="X36.1 X64.1" reference="R518" />
    <constraint name="C519" model="TKC" arity="2" scope="X45.1 X56.1" reference="R519" />
    <constraint name="C520" model="TKC" arity="2" scope="X11.1 X19.1" reference="R520" />
    <constraint name="C521" model="TKC" arity="2" scope="X9.1 X60.1" reference="R521" />
    <constraint name="C522" model="TKC" arity="2" scope="X15.1 X65.1" reference="R522" />
    <constraint name="C523" model="TKC" arity="2" scope="X44.1 X57.1" reference="R523" />
    <constraint name="C524" model="TKC" arity="2" scope="X4.1 X21.1" reference="R524" />
    <constraint name="C525" model="TKC" arity="2" scope="X6.1 X41.1" reference="R525" />
    <constraint name="C526" model="TKC" arity="2" scope="X24.1 X68.1" reference="R526" />
    <constraint name="C527" model="TKC" arity="2" scope="X34.1 X43.1" reference="R527" />
    <constraint name="C528" model="TKC" arity="2" scope="X34.1 X56.1" reference="R528" />
    <constraint name="C529" model="TKC" arity="2" scope="X24.1 X70.1" reference="R529" />
    <constraint name="C530" model="TKC" arity="2" scope="X19.1 X35.1" reference="R530" />
    <constraint name="C531" model="TKC" arity="2" scope="X39.1 X60.1" reference="R531" />
    <constraint name="C532" model="TKC" arity="2" scope="X17.1 X20.1" reference="R532" />
    <constraint name="C533" model="TKC" arity="2" scope="X63.1 X65.1" reference="R533" />
    <constraint name="C534" model="TKC" arity="2" scope="X32.1 X70.1" reference="R534" />
    <constraint name="C535" model="TKC" arity="2" scope="X13.1 X70.1" reference="R535" />
    <constraint name="C536" model="TKC" arity="2" scope="X21.1 X31.1" reference="R536" />
    <constraint name="C537" model="TKC" arity="2" scope="X17.1 X50.1" reference="R537" />
    <constraint name="C538" model="TKC" arity="2" scope="X40.1 X42.1" reference="R538" />
    <constraint name="C539" model="TKC" arity="2" scope="X34.1 X65.1" reference="R539" />
    <constraint name="C540" model="TKC" arity="2" scope="X15.1 X55.1" reference="R540" />
    <constraint name="C541" model="TKC" arity="2" scope="X34.1 X42.1" reference="R541" />
    <constraint name="C542" model="TKC" arity="2" scope="X13.1 X35.1" reference="R542" />
    <constraint name="C543" model="TKC" arity="2" scope="X25.1 X55.1" reference="R543" />
    <constraint name="C544" model="TKC" arity="2" scope="X25.1 X48.1" reference="R544" />
    <constraint name="C545" model="TKC" arity="2" scope="X6.1 X51.1" reference="R545" />
    <constraint name="C546" model="TKC" arity="2" scope="X7.1 X14.1" reference="R546" />
    <constraint name="C547" model="TKC" arity="2" scope="X64.1 X66.1" reference="R547" />
    <constraint name="C548" model="TKC" arity="2" scope="X29.1 X66.1" reference="R548" />
    <constraint name="C549" model="TKC" arity="2" scope="X21.1 X29.1" reference="R549" />
    <constraint name="C550" model="TKC" arity="2" scope="X17.1 X53.1" reference="R550" />
    <constraint name="C551" model="TKC" arity="2" scope="X21.1 X49.1" reference="R551" />
    <constraint name="C552" model="TKC" arity="2" scope="X5.1 X61.1" reference="R552" />
    <constraint name="C553" model="TKC" arity="2" scope="X12.1 X26.1" reference="R553" />
    <constraint name="C554" model="TKC" arity="2" scope="X14.1 X20.1" reference="R554" />
    <constraint name="C555" model="TKC" arity="2" scope="X38.1 X54.1" reference="R555" />
    <constraint name="C556" model="TKC" arity="2" scope="X2.1 X33.1" reference="R556" />
    <constraint name="C557" model="TKC" arity="2" scope="X39.1 X62.1" reference="R557" />
    <constraint name="C558" model="TKC" arity="2" scope="X25.1 X37.1" reference="R558" />
    <constraint name="C559" model="TKC" arity="2" scope="X52.1 X65.1" reference="R559" />
    <constraint name="C560" model="TKC" arity="2" scope="X30.1 X39.1" reference="R560" />
    <constraint name="C561" model="TKC" arity="2" scope="X4.1 X43.1" reference="R561" />
    <constraint name="C562" model="TKC" arity="2" scope="X38.1 X68.1" reference="R562" />
    <constraint name="C563" model="TKC" arity="2" scope="X35.1 X49.1" reference="R563" />
    <constraint name="C564" model="TKC" arity="2" scope="X17.1 X43.1" reference="R564" />
    <constraint name="C565" model="TKC" arity="2" scope="X30.1 X59.1" reference="R565" />
    <constraint name="C566" model="TKC" arity="2" scope="X17.1 X26.1" reference="R566" />
    <constraint name="C567" model="TKC" arity="2" scope="X52.1 X68.1" reference="R567" />
    <constraint name="C568" model="TKC" arity="2" scope="X41.1 X63.1" reference="R568" />
    <constraint name="C569" model="TKC" arity="2" scope="X11.1 X47.1" reference="R569" />
    <constraint name="C570" model="TKC" arity="2" scope="X40.1 X66.1" reference="R570" />
    <constraint name="C571" model="TKC" arity="2" scope="X1.1 X58.1" reference="R571" />
    <constraint name="C572" model="TKC" arity="2" scope="X7.1 X69.1" reference="R572" />
    <constraint name="C573" model="TKC" arity="2" scope="X20.1 X21.1" reference="R573" />
    <constraint name="C574" model="TKC" arity="2" scope="X38.1 X44.1" reference="R574" />
    <constraint name="C575" model="TKC" arity="2" scope="X10.1 X28.1" reference="R575" />
    <constraint name="C576" model="TKC" arity="2" scope="X39.1 X69.1" reference="R576" />
    <constraint name="C577" model="TKC" arity="2" scope="X18.1 X44.1" reference="R577" />
    <constraint name="C578" model="TKC" arity="2" scope="X3.1 X64.1" reference="R578" />
    <constraint name="C579" model="TKC" arity="2" scope="X9.1 X52.1" reference="R579" />
    <constraint name="C580" model="TKC" arity="2" scope="X2.1 X36.1" reference="R580" />
    <constraint name="C581" model="TKC" arity="2" scope="X1.1 X59.1" reference="R581" />
    <constraint name="C582" model="TKC" arity="2" scope="X21.1 X65.1" reference="R582" />
    <constraint name="C583" model="TKC" arity="2" scope="X37.1 X50.1" reference="R583" />
    <constraint name="C584" model="TKC" arity="2" scope="X50.1 X66.1" reference="R584" />
    <constraint name="C585" model="TKC" arity="2" scope="X47.1 X70.1" reference="R585" />
    <constraint name="C586" model="TKC" arity="2" scope="X2.1 X4.1" reference="R586" />
    <constraint name="C587" model="TKC" arity="2" scope="X34.1 X70.1" reference="R587" />
    <constraint name="C588" model="TKC" arity="2" scope="X26.1 X62.1" reference="R588" />
    <constraint name="C589" model="TKC" arity="2" scope="X1.1 X11.1" reference="R589" />
    <constraint name="C590" model="TKC" arity="2" scope="X26.1 X70.1" reference="R590" />
    <constraint name="C591" model="TKC" arity="2" scope="X12.1 X18.1" reference="R591" />
    <constraint name="C592" model="TKC" arity="2" scope="X33.1 X53.1" reference="R592" />
    <constraint name="C593" model="TKC" arity="2" scope="X28.1 X59.1" reference="R593" />
    <constraint name="C594" model="TKC" arity="2" scope="X29.1 X31.1" reference="R594" />
    <constraint name="C595" model="TKC" arity="2" scope="X5.1 X64.1" reference="R595" />
    <constraint name="C596" model="TKC" arity="2" scope="X48.1 X62.1" reference="R596" />
    <constraint name="C597" model="TKC" arity="2" scope="X11.1 X30.1" reference="R597" />
    <constraint name="C598" model="TKC" arity="2" scope="X28.1 X63.1" reference="R598" />
    <constraint name="C599" model="TKC" arity="2" scope="X33.1 X38.1" reference="R599" />
    <constraint name="C600" model="TKC" arity="2" scope="X36.1 X43.1" reference="R600" />
    <constraint name="C601" model="TKC" arity="2" scope="X28.1 X69.1" reference="R601" />
    <constraint name="C602" model="TKC" arity="2" scope="X15.1 X69.1" reference="R602" />
    <constraint name="C603" model="TKC" arity="2" scope="X5.1 X29.1" reference="R603" />
    <constraint name="C604" model="TKC" arity="2" scope="X7.1 X29.1" reference="R604" />
    <constraint name="C605" model="TKC" arity="2" scope="X19.1 X68.1" reference="R605" />
    <constraint name="C606" model="TKC" arity="2" scope="X17.1 X29.1" reference="R606" />
    <constraint name="C607" model="TKC" arity="2" scope="X30.1 X56.1" reference="R607" />
    <constraint name="C608" model="TKC" arity="2" scope="X13.1 X49.1" reference="R608" />
    <constraint name="C609" model="TKC" arity="2" scope="X4.1 X25.1" reference="R609" />
    <constraint name="C610" model="TKC" arity="2" scope="X53.1 X54.1" reference="R610" />
    <constraint name="C611" model="TKC" arity="2" scope="X16.1 X25.1" reference="R611" />
    <constraint name="C612" model="TKC" arity="2" scope="X52.1 X54.1" reference="R612" />
    <constraint name="C613" model="TKC" arity="2" scope="X30.1 X38.1" reference="R613" />
    <constraint name="C614" model="TKC" arity="2" scope="X8.1 X61.1" reference="R614" />
    <constraint name="C615" model="TKC" arity="2" scope="X68.1 X69.1" reference="R615" />
    <constraint name="C616" model="TKC" arity="2" scope="X28.1 X70.1" reference="R616" />
    <constraint name="C617" model="TKC" arity="2" scope="X11.1 X55.1" reference="R617" />
    <constraint name="C618" model="TKC" arity="2" scope="X3.1 X31.1" reference="R618" />
    <constraint name="C619" model="TKC" arity="2" scope="X64.1 X69.1" reference="R619" />
    <constraint name="C620" model="TKC" arity="2" scope="X28.1 X48.1" reference="R620" />
    <constraint name="C621" model="TKC" arity="2" scope="X10.1 X32.1" reference="R621" />
    <constraint name="C622" model="TKC" arity="2" scope="X16.1 X19.1" reference="R622" />
    <constraint name="C623" model="TKC" arity="2" scope="X2.1 X55.1" reference="R623" />
    <constraint name="C624" model="TKC" arity="2" scope="X18.1 X33.1" reference="R624" />
    <constraint name="C625" model="TKC" arity="2" scope="X36.1 X49.1" reference="R625" />
    <constraint name="C626" model="TKC" arity="2" scope="X34.1 X45.1" reference="R626" />
    <constraint name="C627" model="TKC" arity="2" scope="X53.1 X68.1" reference="R627" />
    <constraint name="C628" model="TKC" arity="2" scope="X2.1 X52.1" reference="R628" />
    <constraint name="C629" model="TKC" arity="2" scope="X18.1 X31.1" reference="R629" />
    <constraint name="C630" model="TKC" arity="2" scope="X57.1 X59.1" reference="R630" />
    <constraint name="C631" model="TKC" arity="2" scope="X8.1 X66.1" reference="R631" />
    <constraint name="C632" model="TKC" arity="2" scope="X54.1 X66.1" reference="R632" />
    <constraint name="C633" model="TKC" arity="2" scope="X44.1 X64.1" reference="R633" />
    <constraint name="C634" model="TKC" arity="2" scope="X20.1 X38.1" reference="R634" />
    <constraint name="C635" model="TKC" arity="2" scope="X11.1 X28.1" reference="R635" />
    <constraint name="C636" model="TKC" arity="2" scope="X7.1 X34.1" reference="R636" />
    <constraint name="C637" model="TKC" arity="2" scope="X8.1 X46.1" reference="R637" />
    <constraint name="C638" model="TKC" arity="2" scope="X5.1 X34.1" reference="R638" />
    <constraint name="C639" model="TKC" arity="2" scope="X8.1 X20.1" reference="R639" />
    <constraint name="C640" model="TKC" arity="2" scope="X8.1 X43.1" reference="R640" />
    <constraint name="C641" model="TKC" arity="2" scope="X32.1 X36.1" reference="R641" />
    <constraint name="C642" model="TKC" arity="2" scope="X10.1 X22.1" reference="R642" />
    <constraint name="C643" model="TKC" arity="2" scope="X43.1 X49.1" reference="R643" />
    <constraint name="C644" model="TKC" arity="2" scope="X41.1 X49.1" reference="R644" />
    <constraint name="C645" model="TKC" arity="2" scope="X57.1 X63.1" reference="R645" />
    <constraint name="C646" model="TKC" arity="2" scope="X34.1 X54.1" reference="R646" />
    <constraint name="C647" model="TKC" arity="2" scope="X17.1 X64.1" reference="R647" />
    <constraint name="C648" model="TKC" arity="2" scope="X17.1 X70.1" reference="R648" />
    <constraint name="C649" model="TKC" arity="2" scope="X6.1 X60.1" reference="R649" />
    <constraint name="C650" model="TKC" arity="2" scope="X6.1 X52.1" reference="R650" />
    <constraint name="C651" model="TKC" arity="2" scope="X15.1 X52.1" reference="R651" />
    <constraint name="C652" model="TKC" arity="2" scope="X2.1 X49.1" reference="R652" />
    <constraint name="C653" model="TKC" arity="2" scope="X55.1 X68.1" reference="R653" />
    <constraint name="C654" model="TKC" arity="2" scope="X28.1 X42.1" reference="R654" />
    <constraint name="C655" model="TKC" arity="2" scope="X15.1 X39.1" reference="R655" />
    <constraint name="C656" model="TKC" arity="2" scope="X15.1 X29.1" reference="R656" />
    <constraint name="C657" model="TKC" arity="2" scope="X58.1 X66.1" reference="R657" />
    <constraint name="C658" model="TKC" arity="2" scope="X14.1 X64.1" reference="R658" />
    <constraint name="C659" model="TKC" arity="2" scope="X16.1 X28.1" reference="R659" />
    <constraint name="C660" model="TKC" arity="2" scope="X38.1 X52.1" reference="R660" />
    <constraint name="C661" model="TKC" arity="2" scope="X3.1 X11.1" reference="R661" />
    <constraint name="C662" model="TKC" arity="2" scope="X11.1 X59.1" reference="R662" />
    <constraint name="C663" model="TKC" arity="2" scope="X18.1 X21.1" reference="R663" />
    <constraint name="C664" model="TKC" arity="2" scope="X45.1 X67.1" reference="R664" />
    <constraint name="C665" model="TKC" arity="2" scope="X53.1 X66.1" reference="R665" />
    <constraint name="C666" model="TKC" arity="2" scope="X13.1 X48.1" reference="R666" />
    <constraint name="C667" model="TKC" arity="2" scope="X55.1 X66.1" reference="R667" />
    <constraint name="C668" model="TKC" arity="2" scope="X45.1 X57.1" reference="R668" />
    <constraint name="C669" model="TKC" arity="2" scope="X16.1 X65.1" reference="R669" />
    <constraint name="C670" model="TKC" arity="2" scope="X56.1 X58.1" reference="R670" />
    <constraint name="C671" model="TKC" arity="2" scope="X13.1 X25.1" reference="R671" />
    <constraint name="C672" model="TKC" arity="2" scope="X4.1 X12.1" reference="R672" />
    <constraint name="C673" model="TKC" arity="2" scope="X5.1 X25.1" reference="R673" />
    <constraint name="C674" model="TKC" arity="2" scope="X14.1 X26.1" reference="R674" />
    <constraint name="C675" model="TKC" arity="2" scope="X15.1 X59.1" reference="R675" />
    <constraint name="C676" model="TKC" arity="2" scope="X2.1 X39.1" reference="R676" />
    <constraint name="C677" model="TKC" arity="2" scope="X51.1 X60.1" reference="R677" />
    <constraint name="C678" model="TKC" arity="2" scope="X24.1 X53.1" reference="R678" />
    <constraint name="C679" model="TKC" arity="2" scope="X9.1 X12.1" reference="R679" />
    <constraint name="C680" model="TKC" arity="2" scope="X8.1 X53.1" reference="R680" />
    <constraint name="C681" model="TKC" arity="2" scope="X46.1 X50.1" reference="R681" />
    <constraint name="C682" model="TKC" arity="2" scope="X33.1 X56.1" reference="R682" />
    <constraint name="C683" model="TKC" arity="2" scope="X61.1 X63.1" reference="R683" />
    <constraint name="C684" model="TKC" arity="2" scope="X22.1 X38.1" reference="R684" />
    <constraint name="C685" model="TKC" arity="2" scope="X2.1 X44.1" reference="R685" />
    <constraint name="C686" model="TKC" arity="2" scope="X22.1 X32.1" reference="R686" />
    <constraint name="C687" model="TKC" arity="2" scope="X4.1 X14.1" reference="R687" />
    <constraint name="C688" model="TKC" arity="2" scope="X53.1 X63.1" reference="R688" />
    <constraint name="C689" model="TKC" arity="2" scope="X47.1 X68.1" reference="R689" />
    <constraint name="C690" model="TKC" arity="2" scope="X21.1 X38.1" reference="R690" />
    <constraint name="C691" model="TKC" arity="2" scope="X10.1 X43.1" reference="R691" />
    <constraint name="C692" model="TKC" arity="2" scope="X55.1 X69.1" reference="R692" />
    <constraint name="C693" model="TKC" arity="2" scope="X8.1 X12.1" reference="R693" />
    <constraint name="C694" model="TKC" arity="2" scope="X1.1 X45.1" reference="R694" />
    <constraint name="C695" model="TKC" arity="2" scope="X56.1 X67.1" reference="R695" />
    <constraint name="C696" model="TKC" arity="2" scope="X26.1 X29.1" reference="R696" />
    <constraint name="C697" model="TKC" arity="2" scope="X4.1 X66.1" reference="R697" />
    <constraint name="C698" model="TKC" arity="2" scope="X11.1 X50.1" reference="R698" />
    <constraint name="C699" model="TKC" arity="2" scope="X8.1 X41.1" reference="R699" />
    <constraint name="C700" model="TKC" arity="2" scope="X14.1 X31.1" reference="R700" />
    <constraint name="C701" model="TKC" arity="2" scope="X44.1 X66.1" reference="R701" />
    <constraint name="C702" model="TKC" arity="2" scope="X51.1 X52.1" reference="R702" />
    <constraint name="C703" model="TKC" arity="2" scope="X14.1 X62.1" reference="R703" />
    <constraint name="C704" model="TKC" arity="2" scope="X15.1 X41.1" reference="R704" />
    <constraint name="C705" model="TKC" arity="2" scope="X31.1 X46.1" reference="R705" />
    <constraint name="C706" model="TKC" arity="2" scope="X2.1 X56.1" reference="R706" />
    <constraint name="C707" model="TKC" arity="2" scope="X23.1 X42.1" reference="R707" />
    <constraint name="C708" model="TKC" arity="2" scope="X56.1 X65.1" reference="R708" />
    <constraint name="C709" model="TKC" arity="2" scope="X25.1 X54.1" reference="R709" />
    <constraint name="C710" model="TKC" arity="2" scope="X15.1 X58.1" reference="R710" />
    <constraint name="C711" model="TKC" arity="2" scope="X32.1 X58.1" reference="R711" />
    <constraint name="C712" model="TKC" arity="2" scope="X26.1 X47.1" reference="R712" />
    <constraint name="C713" model="TKC" arity="2" scope="X15.1 X19.1" reference="R713" />
    <constraint name="C714" model="TKC" arity="2" scope="X34.1 X51.1" reference="R714" />
    <constraint name="C715" model="TKC" arity="2" scope="X24.1 X35.1" reference="R715" />
    <constraint name="C716" model="TKC" arity="2" scope="X9.1 X53.1" reference="R716" />
    <constraint name="C717" model="TKC" arity="2" scope="X1.1 X38.1" reference="R717" />
    <constraint name="C718" model="TKC" arity="2" scope="X24.1 X65.1" reference="R718" />
    <constraint name="C719" model="TKC" arity="2" scope="X39.1 X47.1" reference="R719" />
    <constraint name="C720" model="TKC" arity="2" scope="X16.1 X34.1" reference="R720" />
    <constraint name="C721" model="TKC" arity="2" scope="X57.1 X66.1" reference="R721" />
    <constraint name="C722" model="TKC" arity="2" scope="X14.1 X69.1" reference="R722" />
    <constraint name="C723" model="TKC" arity="2" scope="X42.1 X66.1" reference="R723" />
    <constraint name="C724" model="TKC" arity="2" scope="X65.1 X69.1" reference="R724" />
    <constraint name="C725" model="TKC" arity="2" scope="X21.1 X34.1" reference="R725" />
    <constraint name="C726" model="TKC" arity="2" scope="X18.1 X50.1" reference="R726" />
    <constraint name="C727" model="TKC" arity="2" scope="X39.1 X53.1" reference="R727" />
    <constraint name="C728" model="TKC" arity="2" scope="X25.1 X40.1" reference="R728" />
    <constraint name="C729" model="TKC" arity="2" scope="X14.1 X19.1" reference="R729" />
    <constraint name="C730" model="TKC" arity="2" scope="X33.1 X59.1" reference="R730" />
    <constraint name="C731" model="TKC" arity="2" scope="X60.1 X64.1" reference="R731" />
    <constraint name="C732" model="TKC" arity="2" scope="X30.1 X63.1" reference="R732" />
    <constraint name="C733" model="TKC" arity="2" scope="X14.1 X67.1" reference="R733" />
    <constraint name="C734" model="TKC" arity="2" scope="X14.1 X36.1" reference="R734" />
    <constraint name="C735" model="TKC" arity="2" scope="X28.1 X29.1" reference="R735" />
    <constraint name="C736" model="TKC" arity="2" scope="X7.1 X26.1" reference="R736" />
    <constraint name="C737" model="TKC" arity="2" scope="X6.1 X32.1" reference="R737" />
    <constraint name="C738" model="TKC" arity="2" scope="X40.1 X49.1" reference="R738" />
    <constraint name="C739" model="TKC" arity="2" scope="X21.1 X37.1" reference="R739" />
    <constraint name="C740" model="TKC" arity="2" scope="X44.1 X68.1" reference="R740" />
    <constraint name="C741" model="TKC" arity="2" scope="X32.1 X50.1" reference="R741" />
    <constraint name="C742" model="TKC" arity="2" scope="X46.1 X57.1" reference="R742" />
    <constraint name="C743" model="TKC" arity="2" scope="X20.1 X28.1" reference="R743" />
    <constraint name="C744" model="TKC" arity="2" scope="X17.1 X38.1" reference="R744" />
    <constraint name="C745" model="TKC" arity="2" scope="X15.1 X26.1" reference="R745" />
    <constraint name="C746" model="TKC" arity="2" scope="X19.1 X61.1" reference="R746" />
    <constraint name="C747" model="TKC" arity="2" scope="X37.1 X69.1" reference="R747" />
    <constraint name="C748" model="TKC" arity="2" scope="X47.1 X58.1" reference="R748" />
    <constraint name="C749" model="TKC" arity="2" scope="X23.1 X31.1" reference="R749" />
    <constraint name="C750" model="TKC" arity="2" scope="X52.1 X56.1" reference="R750" />
    <constraint name="C751" model="TKC" arity="2" scope="X36.1 X66.1" reference="R751" />
    <constraint name="C752" model="TKC" arity="2" scope="X18.1 X53.1" reference="R752" />
    <constraint name="C753" model="TKC" arity="2" scope="X9.1 X47.1" reference="R753" />
    <constraint name="C754" model="TKC" arity="2" scope="X42.1 X56.1" reference="R754" />
    <constraint name="C755" model="TKC" arity="2" scope="X26.1 X40.1" reference="R755" />
    <constraint name="C756" model="TKC" arity="2" scope="X34.1 X39.1" reference="R756" />
    <constraint name="C757" model="TKC" arity="2" scope="X46.1 X68.1" reference="R757" />
    <constraint name="C758" model="TKC" arity="2" scope="X5.1 X42.1" reference="R758" />
    <constraint name="C759" model="TKC" arity="2" scope="X6.1 X47.1" reference="R759" />
    <constraint name="C760" model="TKC" arity="2" scope="X30.1 X53.1" reference="R760" />
    <constraint name="C761" model="TKC" arity="2" scope="X25.1 X64.1" reference="R761" />
    <constraint name="C762" model="TKC" arity="2" scope="X27.1 X31.1" reference="R762" />
    <constraint name="C763" model="TKC" arity="2" scope="X66.1 X69.1" reference="R763" />
    <constraint name="C764" model="TKC" arity="2" scope="X8.1 X47.1" reference="R764" />
    <constraint name="C765" model="TKC" arity="2" scope="X43.1 X52.1" reference="R765" />
    <constraint name="C766" model="TKC" arity="2" scope="X41.1 X48.1" reference="R766" />
    <constraint name="C767" model="TKC" arity="2" scope="X5.1 X13.1" reference="R767" />
    <constraint name="C768" model="TKC" arity="2" scope="X17.1 X19.1" reference="R768" />
    <constraint name="C769" model="TKC" arity="2" scope="X19.1 X26.1" reference="R769" />
    <constraint name="C770" model="TKC" arity="2" scope="X5.1 X12.1" reference="R770" />
    <constraint name="C771" model="TKC" arity="2" scope="X43.1 X59.1" reference="R771" />
    <constraint name="C772" model="TKC" arity="2" scope="X32.1 X60.1" reference="R772" />
    <constraint name="C773" model="TKC" arity="2" scope="X5.1 X68.1" reference="R773" />
    <constraint name="C774" model="TKC" arity="2" scope="X6.1 X53.1" reference="R774" />
    <constraint name="C775" model="TKC" arity="2" scope="X22.1 X47.1" reference="R775" />
    <constraint name="C776" model="TKC" arity="2" scope="X8.1 X9.1" reference="R776" />
    <constraint name="C777" model="TKC" arity="2" scope="X39.1 X50.1" reference="R777" />
    <constraint name="C778" model="TKC" arity="2" scope="X9.1 X31.1" reference="R778" />
    <constraint name="C779" model="TKC" arity="2" scope="X15.1 X21.1" reference="R779" />
    <constraint name="C780" model="TKC" arity="2" scope="X20.1 X70.1" reference="R780" />
    <constraint name="C781" model="TKC" arity="2" scope="X14.1 X35.1" reference="R781" />
    <constraint name="C782" model="TKC" arity="2" scope="X15.1 X27.1" reference="R782" />
    <constraint name="C783" model="TKC" arity="2" scope="X45.1 X70.1" reference="R783" />
    <constraint name="C784" model="TKC" arity="2" scope="X20.1 X52.1" reference="R784" />
    <constraint name="C785" model="TKC" arity="2" scope="X5.1 X11.1" reference="R785" />
    <constraint name="C786" model="TKC" arity="2" scope="X2.1 X60.1" reference="R786" />
    <constraint name="C787" model="TKC" arity="2" scope="X31.1 X56.1" reference="R787" />
    <constraint name="C788" model="TKC" arity="2" scope="X5.1 X14.1" reference="R788" />
    <constraint name="C789" model="TKC" arity="2" scope="X17.1 X62.1" reference="R789" />
    <constraint name="C790" model="TKC" arity="2" scope="X15.1 X23.1" reference="R790" />
    <constraint name="C791" model="TKC" arity="2" scope="X21.1 X67.1" reference="R791" />
    <constraint name="C792" model="TKC" arity="2" scope="X13.1 X65.1" reference="R792" />
    <constraint name="C793" model="TKC" arity="2" scope="X10.1 X45.1" reference="R793" />
    <constraint name="C794" model="TKC" arity="2" scope="X17.1 X37.1" reference="R794" />
    <constraint name="C795" model="TKC" arity="2" scope="X2.1 X50.1" reference="R795" />
    <constraint name="C796" model="TKC" arity="2" scope="X3.1 X58.1" reference="R796" />
    <constraint name="C797" model="TKC" arity="2" scope="X38.1 X39.1" reference="R797" />
    <constraint name="C798" model="TKC" arity="2" scope="X16.1 X44.1" reference="R798" />
    <constraint name="C799" model="TKC" arity="2" scope="X21.1 X25.1" reference="R799" />
    <constraint name="C800" model="TKC" arity="2" scope="X7.1 X70.1" reference="R800" />
    <constraint name="C801" model="TKC" arity="2" scope="X10.1 X61.1" reference="R801" />
    <constraint name="C802" model="TKC" arity="2" scope="X1.1 X56.1" reference="R802" />
    <constraint name="C803" model="TKC" arity="2" scope="X16.1 X30.1" reference="R803" />
    <constraint name="C804" model="TKC" arity="2" scope="X23.1 X44.1" reference="R804" />
    <constraint name="C805" model="TKC" arity="2" scope="X7.1 X11.1" reference="R805" />
    <constraint name="C806" model="TKC" arity="2" scope="X10.1 X16.1" reference="R806" />
    <constraint name="C807" model="TKC" arity="2" scope="X13.1 X32.1" reference="R807" />
    <constraint name="C808" model="TKC" arity="2" scope="X11.1 X26.1" reference="R808" />
    <constraint name="C809" model="TKC" arity="2" scope="X5.1 X37.1" reference="R809" />
    <constraint name="C810" model="TKC" arity="2" scope="X20.1 X45.1" reference="R810" />
    <constraint name="C811" model="TKC" arity="2" scope="X13.1 X64.1" reference="R811" />
    <constraint name="C812" model="TKC" arity="2" scope="X19.1 X63.1" reference="R812" />
    <constraint name="C813" model="TKC" arity="2" scope="X41.1 X60.1" reference="R813" />
    <constraint name="C814" model="TKC" arity="2" scope="X20.1 X64.1" reference="R814" />
    <constraint name="C815" model="TKC" arity="2" scope="X43.1 X65.1" reference="R815" />
    <constraint name="C816" model="TKC" arity="2" scope="X27.1 X39.1" reference="R816" />
    <constraint name="C817" model="TKC" arity="2" scope="X6.1 X65.1" reference="R817" />
    <constraint name="C818" model="TKC" arity="2" scope="X25.1 X70.1" reference="R818" />
    <constraint name="C819" model="TKC" arity="2" scope="X19.1 X70.1" reference="R819" />
    <constraint name="C820" model="TKC" arity="2" scope="X24.1 X64.1" reference="R820" />
    <constraint name="C821" model="TKC" arity="2" scope="X19.1 X29.1" reference="R821" />
    <constraint name="C822" model="TKC" arity="2" scope="X5.1 X65.1" reference="R822" />
    <constraint name="C823" model="TKC" arity="2" scope="X25.1 X33.1" reference="R823" />
    <constraint name="C824" model="TKC" arity="2" scope="X23.1 X66.1" reference="R824" />
    <constraint name="C825" model="TKC" arity="2" scope="X28.1 X49.1" reference="R825" />
    <constraint name="C826" model="TKC" arity="2" scope="X2.1 X31.1" reference="R826" />
    <constraint name="C827" model="TKC" arity="2" scope="X28.1 X32.1" reference="R827" />
    <constraint name="C828" model="TKC" arity="2" scope="X42.1 X48.1" reference="R828" />
    <constraint name="C829" model="TKC" arity="2" scope="X27.1 X67.1" reference="R829" />
    <constraint name="C830" model="TKC" arity="2" scope="X3.1 X39.1" reference="R830" />
    <constraint name="C831" model="TKC" arity="2" scope="X29.1 X37.1" reference="R831" />
    <constraint name="C832" model="TKC" arity="2" scope="X3.1 X49.1" reference="R832" />
    <constraint name="C833" model="TKC" arity="2" scope="X58.1 X62.1" reference="R833" />
    <constraint name="C834" model="TKC" arity="2" scope="X7.1 X13.1" reference="R834" />
    <constraint name="C835" model="TKC" arity="2" scope="X2.1 X29.1" reference="R835" />
    <constraint name="C836" model="TKC" arity="2" scope="X27.1 X63.1" reference="R836" />
    <constraint name="C837" model="TKC" arity="2" scope="X3.1 X70.1" reference="R837" />
    <constraint name="C838" model="TKC" arity="2" scope="X62.1 X69.1" reference="R838" />
    <constraint name="C839" model="TKC" arity="2" scope="X36.1 X58.1" reference="R839" />
    <constraint name="C840" model="TKC" arity="2" scope="X26.1 X33.1" reference="R840" />
    <constraint name="C841" model="TKC" arity="2" scope="X4.1 X62.1" reference="R841" />
    <constraint name="C842" model="TKC" arity="2" scope="X35.1 X57.1" reference="R842" />
    <constraint name="C843" model="TKC" arity="2" scope="X23.1 X63.1" reference="R843" />
    <constraint name="C844" model="TKC" arity="2" scope="X68.1 X70.1" reference="R844" />
    <constraint name="C845" model="TKC" arity="2" scope="X42.1 X62.1" reference="R845" />
    <constraint name="C846" model="TKC" arity="2" scope="X1.1 X65.1" reference="R846" />
    <constraint name="C847" model="TKC" arity="2" scope="X8.1 X26.1" reference="R847" />
    <constraint name="C848" model="TKC" arity="2" scope="X19.1 X41.1" reference="R848" />
    <constraint name="C849" model="TKC" arity="2" scope="X9.1 X23.1" reference="R849" />
    <constraint name="C850" model="TKC" arity="2" scope="X9.1 X16.1" reference="R850" />
    <constraint name="C851" model="TKC" arity="2" scope="X39.1 X70.1" reference="R851" />
    <constraint name="C852" model="TKC" arity="2" scope="X11.1 X51.1" reference="R852" />
    <constraint name="C853" model="TKC" arity="2" scope="X5.1 X23.1" reference="R853" />
    <constraint name="C854" model="TKC" arity="2" scope="X11.1 X37.1" reference="R854" />
    <constraint name="C855" model="TKC" arity="2" scope="X23.1 X34.1" reference="R855" />
    <constraint name="C856" model="TKC" arity="2" scope="X1.1 X64.1" reference="R856" />
    <constraint name="C857" model="TKC" arity="2" scope="X3.1 X42.1" reference="R857" />
    <constraint name="C858" model="TKC" arity="2" scope="X47.1 X65.1" reference="R858" />
    <constraint name="C859" model="TKC" arity="2" scope="X38.1 X48.1" reference="R859" />
    <constraint name="C860" model="TKC" arity="2" scope="X16.1 X52.1" reference="R860" />
    <constraint name="C861" model="TKC" arity="2" scope="X46.1 X59.1" reference="R861" />
    <constraint name="C862" model="TKC" arity="2" scope="X58.1 X68.1" reference="R862" />
    <constraint name="C863" model="TKC" arity="2" scope="X4.1 X23.1" reference="R863" />
    <constraint name="C864" model="TKC" arity="2" scope="X24.1 X44.1" reference="R864" />
    <constraint name="C865" model="TKC" arity="2" scope="X38.1 X65.1" reference="R865" />
    <constraint name="C866" model="TKC" arity="2" scope="X12.1 X55.1" reference="R866" />
    <constraint name="C867" model="TKC" arity="2" scope="X7.1 X18.1" reference="R867" />
    <constraint name="C868" model="TKC" arity="2" scope="X20.1 X54.1" reference="R868" />
    <constraint name="C869" model="TKC" arity="2" scope="X47.1 X59.1" reference="R869" />
    <constraint name="C870" model="TKC" arity="2" scope="X42.1 X45.1" reference="R870" />
    <constraint name="C871" model="TKC" arity="2" scope="X20.1 X26.1" reference="R871" />
    <constraint name="C872" model="TKC" arity="2" scope="X41.1 X46.1" reference="R872" />
    <constraint name="C873" model="TKC" arity="2" scope="X45.1 X63.1" reference="R873" />
    <constraint name="C874" model="TKC" arity="2" scope="X35.1 X38.1" reference="R874" />
    <constraint name="C875" model="TKC" arity="2" scope="X17.1 X24.1" reference="R875" />
    <constraint name="C876" model="TKC" arity="2" scope="X33.1 X68.1" reference="R876" />
    <constraint name="C877" model="TKC" arity="2" scope="X59.1 X61.1" reference="R877" />
    <constraint name="C878" model="TKC" arity="2" scope="X53.1 X57.1" reference="R878" />
    <constraint name="C879" model="TKC" arity="2" scope="X12.1 X48.1" reference="R879" />
    <constraint name="C880" model="TKC" arity="2" scope="X14.1 X55.1" reference="R880" />
    <constraint name="C881" model="TKC" arity="2" scope="X9.1 X42.1" reference="R881" />
    <constraint name="C882" model="TKC" arity="2" scope="X22.1 X70.1" reference="R882" />
    <constraint name="C883" model="TKC" arity="2" scope="X26.1 X67.1" reference="R883" />
    <constraint name="C884" model="TKC" arity="2" scope="X11.1 X13.1" reference="R884" />
    <constraint name="C885" model="TKC" arity="2" scope="X35.1 X36.1" reference="R885" />
    <constraint name="C886" model="TKC" arity="2" scope="X45.1 X53.1" reference="R886" />
    <constraint name="C887" model="TKC" arity="2" scope="X11.1 X49.1" reference="R887" />
    <constraint name="C888" model="TKC" arity="2" scope="X9.1 X19.1" reference="R888" />
    <constraint name="C889" model="TKC" arity="2" scope="X26.1 X66.1" reference="R889" />
    <constraint name="C890" model="TKC" arity="2" scope="X29.1 X35.1" reference="R890" />
    <constraint name="C891" model="TKC" arity="2" scope="X9.1 X21.1" reference="R891" />
    <constraint name="C892" model="TKC" arity="2" scope="X29.1 X47.1" reference="R892" />
    <constraint name="C893" model="TKC" arity="2" scope="X18.1 X66.1" reference="R893" />
    <constraint name="C894" model="TKC" arity="2" scope="X6.1 X30.1" reference="R894" />
    <constraint name="C895" model="TKC" arity="2" scope="X9.1 X66.1" reference="R895" />
    <constraint name="C896" model="TKC" arity="2" scope="X25.1 X29.1" reference="R896" />
    <constraint name="C897" model="TKC" arity="2" scope="X8.1 X40.1" reference="R897" />
    <constraint name="C898" model="TKC" arity="2" scope="X25.1 X30.1" reference="R898" />
    <constraint name="C899" model="TKC" arity="2" scope="X35.1 X51.1" reference="R899" />
    <constraint name="C900" model="TKC" arity="2" scope="X3.1 X59.1" reference="R900" />
    <constraint name="C901" model="TKC" arity="2" scope="X37.1 X70.1" reference="R901" />
    <constraint name="C902" model="TKC" arity="2" scope="X12.1 X47.1" reference="R902" />
    <constraint name="C903" model="TKC" arity="2" scope="X53.1 X67.1" reference="R903" />
    <constraint name="C904" model="TKC" arity="2" scope="X43.1 X53.1" reference="R904" />
    <constraint name="C905" model="TKC" arity="2" scope="X25.1 X41.1" reference="R905" />
    <constraint name="C906" model="TKC" arity="2" scope="X22.1 X37.1" reference="R906" />
    <constraint name="C907" model="TKC" arity="2" scope="X50.1 X62.1" reference="R907" />
    <constraint name="C908" model="TKC" arity="2" scope="X2.1 X3.1" reference="R908" />
    <constraint name="C909" model="TKC" arity="2" scope="X38.1 X60.1" reference="R909" />
    <constraint name="C910" model="TKC" arity="2" scope="X1.1 X27.1" reference="R910" />
    <constraint name="C911" model="TKC" arity="2" scope="X8.1 X23.1" reference="R911" />
    <constraint name="C912" model="TKC" arity="2" scope="X59.1 X67.1" reference="R912" />
    <constraint name="C913" model="TKC" arity="2" scope="X60.1 X63.1" reference="R913" />
    <constraint name="C914" model="TKC" arity="2" scope="X35.1 X39.1" reference="R914" />
    <constraint name="C915" model="TKC" arity="2" scope="X8.1 X67.1" reference="R915" />
    <constraint name="C916" model="TKC" arity="2" scope="X18.1 X43.1" reference="R916" />
    <constraint name="C917" model="TKC" arity="2" scope="X50.1 X64.1" reference="R917" />
    <constraint name="C918" model="TKC" arity="2" scope="X25.1 X59.1" reference="R918" />
    <constraint name="C919" model="TKC" arity="2" scope="X12.1 X36.1" reference="R919" />
    <constraint name="C920" model="TKC" arity="2" scope="X23.1 X29.1" reference="R920" />
    <constraint name="C921" model="TKC" arity="2" scope="X39.1 X63.1" reference="R921" />
    <constraint name="C922" model="TKC" arity="2" scope="X10.1 X14.1" reference="R922" />
    <constraint name="C923" model="TKC" arity="2" scope="X56.1 X70.1" reference="R923" />
    <constraint name="C924" model="TKC" arity="2" scope="X26.1 X57.1" reference="R924" />
    <constraint name="C925" model="TKC" arity="2" scope="X52.1 X53.1" reference="R925" />
    <constraint name="C926" model="TKC" arity="2" scope="X42.1 X57.1" reference="R926" />
    <constraint name="C927" model="TKC" arity="2" scope="X13.1 X37.1" reference="R927" />
    <constraint name="C928" model="TKC" arity="2" scope="X66.1 X68.1" reference="R928" />
    <constraint name="C929" model="TKC" arity="2" scope="X13.1 X60.1" reference="R929" />
    <constraint name="C930" model="TKC" arity="2" scope="X17.1 X21.1" reference="R930" />
    <constraint name="C931" model="TKC" arity="2" scope="X43.1 X62.1" reference="R931" />
    <constraint name="C932" model="TKC" arity="2" scope="X12.1 X14.1" reference="R932" />
    <constraint name="C933" model="TKC" arity="2" scope="X2.1 X17.1" reference="R933" />
    <constraint name="C934" model="TKC" arity="2" scope="X13.1 X63.1" reference="R934" />
    <constraint name="C935" model="TKC" arity="2" scope="X35.1 X62.1" reference="R935" />
    <constraint name="C936" model="TKC" arity="2" scope="X35.1 X48.1" reference="R936" />
    <constraint name="C937" model="TKC" arity="2" scope="X55.1 X62.1" reference="R937" />
    <constraint name="C938" model="TKC" arity="2" scope="X16.1 X32.1" reference="R938" />
    <constraint name="C939" model="TKC" arity="2" scope="X28.1 X41.1" reference="R939" />
    <constraint name="C940" model="TKC" arity="2" scope="X26.1 X28.1" reference="R940" />
    <constraint name="C941" model="TKC" arity="2" scope="X56.1 X59.1" reference="R941" />
    <constraint name="C942" model="TKC" arity="2" scope="X39.1 X41.1" reference="R942" />
    <constraint name="C943" model="TKC" arity="2" scope="X17.1 X18.1" reference="R943" />
    <constraint name="C944" model="TKC" arity="2" scope="X39.1 X45.1" reference="R944" />
    <constraint name="C945" model="TKC" arity="2" scope="X27.1 X68.1" reference="R945" />
    <constraint name="C946" model="TKC" arity="2" scope="X31.1 X53.1" reference="R946" />
    <constraint name="C947" model="TKC" arity="2" scope="X24.1 X40.1" reference="R947" />
    <constraint name="C948" model="TKC" arity="2" scope="X36.1 X57.1" reference="R948" />
    <constraint name="C949" model="TKC" arity="2" scope="X7.1 X23.1" reference="R949" />
    <constraint name="C950" model="TKC" arity="2" scope="X14.1 X51.1" reference="R950" />
    <constraint name="C951" model="TKC" arity="2" scope="X5.1 X18.1" reference="R951" />
    <constraint name="C952" model="TKC" arity="2" scope="X37.1 X62.1" reference="R952" />
    <constraint name="C953" model="TKC" arity="2" scope="X1.1 X50.1" reference="R953" />
    <constraint name="C954" model="TKC" arity="2" scope="X16.1 X47.1" reference="R954" />
    <constraint name="C955" model="TKC" arity="2" scope="X27.1 X37.1" reference="R955" />
    <constraint name="C956" model="TKC" arity="2" scope="X24.1 X62.1" reference="R956" />
    <constraint name="C957" model="TKC" arity="2" scope="X12.1 X57.1" reference="R957" />
    <constraint name="C958" model="TKC" arity="2" scope="X20.1 X41.1" reference="R958" />
    <constraint name="C959" model="TKC" arity="2" scope="X9.1 X63.1" reference="R959" />
    <constraint name="C960" model="TKC" arity="2" scope="X49.1 X55.1" reference="R960" />
    <constraint name="C961" model="TKC" arity="2" scope="X3.1 X28.1" reference="R961" />
    <constraint name="C962" model="TKC" arity="2" scope="X24.1 X42.1" reference="R962" />
    <constraint name="C963" model="TKC" arity="2" scope="X39.1 X46.1" reference="R963" />
    <constraint name="C964" model="TKC" arity="2" scope="X16.1 X49.1" reference="R964" />
    <constraint name="C965" model="TKC" arity="2" scope="X47.1 X61.1" reference="R965" />
    <constraint name="C966" model="TKC" arity="2" scope="X37.1 X46.1" reference="R966" />
    <constraint name="C967" model="TKC" arity="2" scope="X33.1 X46.1" reference="R967" />
    <constraint name="C968" model="TKC" arity="2" scope="X27.1 X30.1" reference="R968" />
    <constraint name="C969" model="TKC" arity="2" scope="X14.1 X49.1" reference="R969" />
    <constraint name="C970" model="TKC" arity="2" scope="X7.1 X33.1" reference="R970" />
    <constraint name="C971" model="TKC" arity="2" scope="X35.1 X68.1" reference="R971" />
    <constraint name="C972" model="TKC" arity="2" scope="X16.1 X29.1" reference="R972" />
    <constraint name="C973" model="TKC" arity="2" scope="X46.1 X69.1" reference="R973" />
    <constraint name="C974" model="TKC" arity="2" scope="X9.1 X69.1" reference="R974" />
    <constraint name="C975" model="TKC" arity="2" scope="X33.1 X58.1" reference="R975" />
    <constraint name="C976" model="TKC" arity="2" scope="X54.1 X68.1" reference="R976" />
    <constraint name="C977" model="TKC" arity="2" scope="X39.1 X43.1" reference="R977" />
    <constraint name="C978" model="TKC" arity="2" scope="X7.1 X28.1" reference="R978" />
    <constraint name="C979" model="TKC" arity="2" scope="X57.1 X68.1" reference="R979" />
    <constraint name="C980" model="TKC" arity="2" scope="X14.1 X39.1" reference="R980" />
    <constraint name="C981" model="TKC" arity="2" scope="X62.1 X65.1" reference="R981" />
    <constraint name="C982" model="TKC" arity="2" scope="X2.1 X5.1" reference="R982" />
    <constraint name="C983" model="TKC" arity="2" scope="X50.1 X61.1" reference="R983" />
    <constraint name="C984" model="TKC" arity="2" scope="X43.1 X55.1" reference="R984" />
    <constraint name="C985" model="TKC" arity="2" scope="X15.1 X16.1" reference="R985" />
    <constraint name="C986" model="TKC" arity="2" scope="X8.1 X51.1" reference="R986" />
    <constraint name="C987" model="TKC" arity="2" scope="X15.1 X61.1" reference="R987" />
    <constraint name="C988" model="TKC" arity="2" scope="X8.1 X30.1" reference="R988" />
    <constraint name="C989" model="TKC" arity="2" scope="X16.1 X56.1" reference="R989" />
    <constraint name="C990" model="TKC" arity="2" scope="X18.1 X34.1" reference="R990" />
    <constraint name="C991" model="TKC" arity="2" scope="X44.1 X55.1" reference="R991" />
    <constraint name="C992" model="TKC" arity="2" scope="X28.1 X66.1" reference="R992" />
    <constraint name="C993" model="TKC" arity="2" scope="X12.1 X38.1" reference="R993" />
    <constraint name="C994" model="TKC" arity="2" scope="X47.1 X51.1" reference="R994" />
    <constraint name="C995" model="TKC" arity="2" scope="X32.1 X43.1" reference="R995" />
    <constraint name="C996" model="TKC" arity="2" scope="X50.1 X70.1" reference="R996" />
    <constraint name="C997" model="TKC" arity="2" scope="X9.1 X43.1" reference="R997" />
    <constraint name="C998" model="TKC" arity="2" scope="X19.1 X65.1" reference="R998" />
    <constraint name="C999" model="TKC" arity="2" scope="X18.1 X35.1" reference="R999" />
    <constraint name="C1000" model="TKC" arity="2" scope="X2.1 X13.1" reference="R1000" />
    <constraint name="C1001" model="TKC" arity="2" scope="X34.1 X46.1" reference="R1001" />
    <constraint name="C1002" model="TKC" arity="2" scope="X15.1 X53.1" reference="R1002" />
    <constraint name="C1003" model="TKC" arity="2" scope="X21.1 X23.1" reference="R1003" />
    <constraint name="C1004" model="TKC" arity="2" scope="X12.1 X50.1" reference="R1004" />
    <constraint name="C1005" model="TKC" arity="2" scope="X33.1 X55.1" reference="R1005" />
    <constraint name="C1006" model="TKC" arity="2" scope="X16.1 X35.1" reference="R1006" />
    <constraint name="C1007" model="TKC" arity="2" scope="X12.1 X59.1" reference="R1007" />
    <constraint name="C1008" model="TKC" arity="2" scope="X42.1 X52.1" reference="R1008" />
    <constraint name="C1009" model="TKC" arity="2" scope="X39.1 X61.1" reference="R1009" />
    <constraint name="C1010" model="TKC" arity="2" scope="X6.1 X69.1" reference="R1010" />
    <constraint name="C1011" model="TKC" arity="2" scope="X50.1 X56.1" reference="R1011" />
    <constraint name="C1012" model="TKC" arity="2" scope="X31.1 X40.1" reference="R1012" />
    <constraint name="C1013" model="TKC" arity="2" scope="X9.1 X25.1" reference="R1013" />
    <constraint name="C1014" model="TKC" arity="2" scope="X40.1 X59.1" reference="R1014" />
    <constraint name="C1015" model="TKC" arity="2" scope="X18.1 X26.1" reference="R1015" />
    <constraint name="C1016" model="TKC" arity="2" scope="X7.1 X12.1" reference="R1016" />
    <constraint name="C1017" model="TKC" arity="2" scope="X63.1 X64.1" reference="R1017" />
    <constraint name="C1018" model="TKC" arity="2" scope="X16.1 X70.1" reference="R1018" />
    <constraint name="C1019" model="TKC" arity="2" scope="X31.1 X50.1" reference="R1019" />
    <constraint name="C1020" model="TKC" arity="2" scope="X12.1 X35.1" reference="R1020" />
    <constraint name="C1021" model="TKC" arity="2" scope="X21.1 X64.1" reference="R1021" />
    <constraint name="C1022" model="TKC" arity="2" scope="X32.1 X54.1" reference="R1022" />
    <constraint name="C1023" model="TKC" arity="2" scope="X12.1 X56.1" reference="R1023" />
    <constraint name="C1024" model="TKC" arity="2" scope="X33.1 X36.1" reference="R1024" />
    <constraint name="C1025" model="TKC" arity="2" scope="X20.1 X30.1" reference="R1025" />
    <constraint name="C1026" model="TKC" arity="2" scope="X28.1 X52.1" reference="R1026" />
    <constraint name="C1027" model="TKC" arity="2" scope="X32.1 X34.1" reference="R1027" />
    <constraint name="C1028" model="TKC" arity="2" scope="X50.1 X57.1" reference="R1028" />
    <constraint name="C1029" model="TKC" arity="2" scope="X31.1 X67.1" reference="R1029" />
    <constraint name="C1030" model="TKC" arity="2" scope="X42.1 X54.1" reference="R1030" />
    <constraint name="C1031" model="TKC" arity="2" scope="X7.1 X67.1" reference="R1031" />
    <constraint name="C1032" model="TKC" arity="2" scope="X38.1 X70.1" reference="R1032" />
    <constraint name="C1033" model="TKC" arity="2" scope="X10.1 X63.1" reference="R1033" />
    <constraint name="C1034" model="TKC" arity="2" scope="X4.1 X22.1" reference="R1034" />
    <constraint name="C1035" model="TKC" arity="2" scope="X10.1 X69.1" reference="R1035" />
    <constraint name="C1036" model="TKC" arity="2" scope="X39.1 X42.1" reference="R1036" />
    <constraint name="C1037" model="TKC" arity="2" scope="X36.1 X38.1" reference="R1037" />
    <constraint name="C1038" model="TKC" arity="2" scope="X9.1 X26.1" reference="R1038" />
    <constraint name="C1039" model="TKC" arity="2" scope="X25.1 X61.1" reference="R1039" />
    <constraint name="C1040" model="TKC" arity="2" scope="X17.1 X46.1" reference="R1040" />
    <constraint name="C1041" model="TKC" arity="2" scope="X18.1 X51.1" reference="R1041" />
    <constraint name="C1042" model="TKC" arity="2" scope="X29.1 X34.1" reference="R1042" />
    <constraint name="C1043" model="TKC" arity="2" scope="X4.1 X63.1" reference="R1043" />
    <constraint name="C1044" model="TKC" arity="2" scope="X5.1 X9.1" reference="R1044" />
    <constraint name="C1045" model="TKC" arity="2" scope="X7.1 X37.1" reference="R1045" />
    <constraint name="C1046" model="TKC" arity="2" scope="X14.1 X41.1" reference="R1046" />
    <constraint name="C1047" model="TKC" arity="2" scope="X54.1 X70.1" reference="R1047" />
    <constraint name="C1048" model="TKC" arity="2" scope="X8.1 X65.1" reference="R1048" />
    <constraint name="C1049" model="TKC" arity="2" scope="X30.1 X47.1" reference="R1049" />
    <constraint name="C1050" model="TKC" arity="2" scope="X7.1 X27.1" reference="R1050" />
    <constraint name="C1051" model="TKC" arity="2" scope="X52.1 X59.1" reference="R1051" />
    <constraint name="C1052" model="TKC" arity="2" scope="X29.1 X65.1" reference="R1052" />
    <constraint name="C1053" model="TKC" arity="2" scope="X32.1 X66.1" reference="R1053" />
    <constraint name="C1054" model="TKC" arity="2" scope="X6.1 X19.1" reference="R1054" />
    <constraint name="C1055" model="TKC" arity="2" scope="X22.1 X26.1" reference="R1055" />
    <constraint name="C1056" model="TKC" arity="2" scope="X25.1 X66.1" reference="R1056" />
    <constraint name="C1057" model="TKC" arity="2" scope="X34.1 X60.1" reference="R1057" />
    <constraint name="C1058" model="TKC" arity="2" scope="X33.1 X52.1" reference="R1058" />
    <constraint name="C1059" model="TKC" arity="2" scope="X9.1 X62.1" reference="R1059" />
    <constraint name="C1060" model="TKC" arity="2" scope="X25.1 X31.1" reference="R1060" />
    <constraint name="C1061" model="TKC" arity="2" scope="X38.1 X62.1" reference="R1061" />
    <constraint name="C1062" model="TKC" arity="2" scope="X51.1 X67.1" reference="R1062" />
    <constraint name="C1063" model="TKC" arity="2" scope="X38.1 X46.1" reference="R1063" />
    <constraint name="C1064" model="TKC" arity="2" scope="X1.1 X67.1" reference="R1064" />
    <constraint name="C1065" model="TKC" arity="2" scope="X11.1 X15.1" reference="R1065" />
    <constraint name="C1066" model="TKC" arity="2" scope="X19.1 X33.1" reference="R1066" />
    <constraint name="C1067" model="TKC" arity="2" scope="X4.1 X34.1" reference="R1067" />
    <constraint name="C1068" model="TKC" arity="2" scope="X7.1 X63.1" reference="R1068" />
    <constraint name="C1069" model="TKC" arity="2" scope="X35.1 X65.1" reference="R1069" />
    <constraint name="C1070" model="TKC" arity="2" scope="X22.1 X42.1" reference="R1070" />
    <constraint name="C1071" model="TKC" arity="2" scope="X33.1 X61.1" reference="R1071" />
    <constraint name="C1072" model="TKC" arity="2" scope="X17.1 X35.1" reference="R1072" />
    <constraint name="C1073" model="TKC" arity="2" scope="X15.1 X48.1" reference="R1073" />
    <constraint name="C1074" model="TKC" arity="2" scope="X45.1 X62.1" reference="R1074" />
    <constraint name="C1075" model="TKC" arity="2" scope="X46.1 X53.1" reference="R1075" />
    <constraint name="C1076" model="TKC" arity="2" scope="X2.1 X58.1" reference="R1076" />
    <constraint name="C1077" model="TKC" arity="2" scope="X46.1 X58.1" reference="R1077" />
    <constraint name="C1078" model="TKC" arity="2" scope="X1.1 X69.1" reference="R1078" />
    <constraint name="C1079" model="TKC" arity="2" scope="X5.1 X48.1" reference="R1079" />
    <constraint name="C1080" model="TKC" arity="2" scope="X8.1 X33.1" reference="R1080" />
    <constraint name="C1081" model="TKC" arity="2" scope="X4.1 X48.1" reference="R1081" />
    <constraint name="C1082" model="TKC" arity="2" scope="X6.1 X42.1" reference="R1082" />
    <constraint name="C1083" model="TKC" arity="2" scope="X18.1 X68.1" reference="R1083" />
    <constraint name="C1084" model="TKC" arity="2" scope="X40.1 X70.1" reference="R1084" />
    <constraint name="C1085" model="TKC" arity="2" scope="X34.1 X61.1" reference="R1085" />
    <constraint name="C1086" model="TKC" arity="2" scope="X19.1 X43.1" reference="R1086" />
    <constraint name="C1087" model="TKC" arity="2" scope="X4.1 X69.1" reference="R1087" />
    <constraint name="C1088" model="TKC" arity="2" scope="X2.1 X63.1" reference="R1088" />
    <constraint name="C1089" model="TKC" arity="2" scope="X59.1 X70.1" reference="R1089" />
    <constraint name="C1090" model="TKC" arity="2" scope="X9.1 X33.1" reference="R1090" />
    <constraint name="C1091" model="TKC" arity="2" scope="X22.1 X54.1" reference="R1091" />
    <constraint name="C1092" model="TKC" arity="2" scope="X31.1 X49.1" reference="R1092" />
    <constraint name="C1093" model="TKC" arity="2" scope="X1.1 X18.1" reference="R1093" />
    <constraint name="C1094" model="TKC" arity="2" scope="X35.1 X53.1" reference="R1094" />
    <constraint name="C1095" model="TKC" arity="2" scope="X13.1 X40.1" reference="R1095" />
    <constraint name="C1096" model="TKC" arity="2" scope="X29.1 X67.1" reference="R1096" />
    <constraint name="C1097" model="TKC" arity="2" scope="X1.1 X10.1" reference="R1097" />
    <constraint name="C1098" model="TKC" arity="2" scope="X7.1 X61.1" reference="R1098" />
    <constraint name="C1099" model="TKC" arity="2" scope="X31.1 X64.1" reference="R1099" />
    <constraint name="C1100" model="TKC" arity="2" scope="X12.1 X68.1" reference="R1100" />
    <constraint name="C1101" model="TKC" arity="2" scope="X15.1 X56.1" reference="R1101" />
    <constraint name="C1102" model="TKC" arity="2" scope="X1.1 X62.1" reference="R1102" />
    <constraint name="C1103" model="TKC" arity="2" scope="X18.1 X40.1" reference="R1103" />
    <constraint name="C1104" model="TKC" arity="2" scope="X13.1 X56.1" reference="R1104" />
    <constraint name="C1105" model="TKC" arity="2" scope="X5.1 X8.1" reference="R1105" />
    <constraint name="C1106" model="TKC" arity="2" scope="X25.1 X67.1" reference="R1106" />
    <constraint name="C1107" model="TKC" arity="2" scope="X57.1 X60.1" reference="R1107" />
    <constraint name="C1108" model="TKC" arity="2" scope="X35.1 X54.1" reference="R1108" />
    <constraint name="C1109" model="TKC" arity="2" scope="X40.1 X54.1" reference="R1109" />
    <constraint name="C1110" model="TKC" arity="2" scope="X11.1 X53.1" reference="R1110" />
    <constraint name="C1111" model="TKC" arity="2" scope="X30.1 X44.1" reference="R1111" />
    <constraint name="C1112" model="TKC" arity="2" scope="X1.1 X52.1" reference="R1112" />
    <constraint name="C1113" model="TKC" arity="2" scope="X22.1 X48.1" reference="R1113" />
    <constraint name="C1114" model="TKC" arity="2" scope="X4.1 X54.1" reference="R1114" />
    <constraint name="C1115" model="TKC" arity="2" scope="X2.1 X69.1" reference="R1115" />
    <constraint name="C1116" model="TKC" arity="2" scope="X61.1 X69.1" reference="R1116" />
    <constraint name="C1117" model="TKC" arity="2" scope="X6.1 X58.1" reference="R1117" />
    <constraint name="C1118" model="TKC" arity="2" scope="X52.1 X60.1" reference="R1118" />
    <constraint name="C1119" model="TKC" arity="2" scope="X61.1 X65.1" reference="R1119" />
    <constraint name="C1120" model="TKC" arity="2" scope="X12.1 X22.1" reference="R1120" />
    <constraint name="C1121" model="TKC" arity="2" scope="X33.1 X50.1" reference="R1121" />
    <constraint name="C1122" model="TKC" arity="2" scope="X17.1 X60.1" reference="R1122" />
    <constraint name="C1123" model="TKC" arity="2" scope="X6.1 X24.1" reference="R1123" />
    <constraint name="C1124" model="TKC" arity="2" scope="X7.1 X31.1" reference="R1124" />
    <constraint name="C1125" model="TKC" arity="2" scope="X24.1 X67.1" reference="R1125" />
    <constraint name="C1126" model="TKC" arity="2" scope="X49.1 X69.1" reference="R1126" />
    <constraint name="C1127" model="TKC" arity="2" scope="X10.1 X29.1" reference="R1127" />
    <constraint name="C1128" model="TKC" arity="2" scope="X12.1 X65.1" reference="R1128" />
    <constraint name="C1129" model="TKC" arity="2" scope="X7.1 X22.1" reference="R1129" />
    <constraint name="C1130" model="TKC" arity="2" scope="X24.1 X69.1" reference="R1130" />
    <constraint name="C1131" model="TKC" arity="2" scope="X15.1 X40.1" reference="R1131" />
    <constraint name="C1132" model="TKC" arity="2" scope="X4.1 X19.1" reference="R1132" />
    <constraint name="C1133" model="TKC" arity="2" scope="X3.1 X67.1" reference="R1133" />
    <constraint name="C1134" model="TKC" arity="2" scope="X1.1 X31.1" reference="R1134" />
    <constraint name="C1135" model="TKC" arity="2" scope="X31.1 X34.1" reference="R1135" />
    <constraint name="C1136" model="TKC" arity="2" scope="X34.1 X38.1" reference="R1136" />
    <constraint name="C1137" model="TKC" arity="2" scope="X12.1 X13.1" reference="R1137" />
    <constraint name="C1138" model="TKC" arity="2" scope="X21.1 X22.1" reference="R1138" />
    <constraint name="C1139" model="TKC" arity="2" scope="X1.1 X63.1" reference="R1139" />
    <constraint name="C1140" model="TKC" arity="2" scope="X36.1 X63.1" reference="R1140" />
    <constraint name="C1141" model="TKC" arity="2" scope="X27.1 X65.1" reference="R1141" />
    <constraint name="C1142" model="TKC" arity="2" scope="X7.1 X10.1" reference="R1142" />
    <constraint name="C1143" model="TKC" arity="2" scope="X29.1 X32.1" reference="R1143" />
    <constraint name="C1144" model="TKC" arity="2" scope="X17.1 X33.1" reference="R1144" />
    <constraint name="C1145" model="TKC" arity="2" scope="X9.1 X40.1" reference="R1145" />
    <constraint name="C1146" model="TKC" arity="2" scope="X39.1 X64.1" reference="R1146" />
    <constraint name="C1147" model="TKC" arity="2" scope="X23.1 X53.1" reference="R1147" />
    <constraint name="C1148" model="TKC" arity="2" scope="X25.1 X26.1" reference="R1148" />
    <constraint name="C1149" model="TKC" arity="2" scope="X40.1 X60.1" reference="R1149" />
    <constraint name="C1150" model="TKC" arity="2" scope="X8.1 X52.1" reference="R1150" />
    <constraint name="C1151" model="TKC" arity="2" scope="X7.1 X16.1" reference="R1151" />
    <constraint name="C1152" model="TKC" arity="2" scope="X12.1 X16.1" reference="R1152" />
    <constraint name="C1153" model="TKC" arity="2" scope="X3.1 X44.1" reference="R1153" />
    <constraint name="C1154" model="TKC" arity="2" scope="X30.1 X42.1" reference="R1154" />
    <constraint name="C1155" model="TKC" arity="2" scope="X19.1 X21.1" reference="R1155" />
    <constraint name="C1156" model="TKC" arity="2" scope="X21.1 X30.1" reference="R1156" />
    <constraint name="C1157" model="TKC" arity="2" scope="X5.1 X17.1" reference="R1157" />
    <constraint name="C1158" model="TKC" arity="2" scope="X26.1 X50.1" reference="R1158" />
    <constraint name="C1159" model="TKC" arity="2" scope="X63.1 X66.1" reference="R1159" />
    <constraint name="C1160" model="TKC" arity="2" scope="X11.1 X38.1" reference="R1160" />
    <constraint name="C1161" model="TKC" arity="2" scope="X21.1 X41.1" reference="R1161" />
    <constraint name="C1162" model="TKC" arity="2" scope="X23.1 X28.1" reference="R1162" />
    <constraint name="C1163" model="TKC" arity="2" scope="X4.1 X51.1" reference="R1163" />
    <constraint name="C1164" model="TKC" arity="2" scope="X44.1 X59.1" reference="R1164" />
    <constraint name="C1165" model="TKC" arity="2" scope="X40.1 X68.1" reference="R1165" />
    <constraint name="C1166" model="TKC" arity="2" scope="X1.1 X25.1" reference="R1166" />
    <constraint name="C1167" model="TKC" arity="2" scope="X3.1 X29.1" reference="R1167" />
    <constraint name="C1168" model="TKC" arity="2" scope="X41.1 X68.1" reference="R1168" />
    <constraint name="C1169" model="TKC" arity="2" scope="X10.1 X39.1" reference="R1169" />
    <constraint name="C1170" model="TKC" arity="2" scope="X30.1 X31.1" reference="R1170" />
    <constraint name="C1171" model="TKC" arity="2" scope="X12.1 X23.1" reference="R1171" />
    <constraint name="C1172" model="TKC" arity="2" scope="X55.1 X63.1" reference="R1172" />
    <constraint name="C1173" model="TKC" arity="2" scope="X53.1 X61.1" reference="R1173" />
    <constraint name="C1174" model="TKC" arity="2" scope="X43.1 X44.1" reference="R1174" />
    <constraint name="C1175" model="TKC" arity="2" scope="X1.1 X51.1" reference="R1175" />
    <constraint name="C1176" model="TKC" arity="2" scope="X4.1 X37.1" reference="R1176" />
    <constraint name="C1177" model="TKC" arity="2" scope="X27.1 X38.1" reference="R1177" />
    <constraint name="C1178" model="TKC" arity="2" scope="X36.1 X53.1" reference="R1178" />
    <constraint name="C1179" model="TKC" arity="2" scope="X26.1 X36.1" reference="R1179" />
    <constraint name="C1180" model="TKC" arity="2" scope="X39.1 X67.1" reference="R1180" />
    <constraint name="C1181" model="TKC" arity="2" scope="X41.1 X42.1" reference="R1181" />
    <constraint name="C1182" model="TKC" arity="2" scope="X27.1 X69.1" reference="R1182" />
    <constraint name="C1183" model="TKC" arity="2" scope="X18.1 X28.1" reference="R1183" />
    <constraint name="C1184" model="TKC" arity="2" scope="X27.1 X57.1" reference="R1184" />
    <constraint name="C1185" model="TKC" arity="2" scope="X10.1 X42.1" reference="R1185" />
    <constraint name="C1186" model="TKC" arity="2" scope="X22.1 X68.1" reference="R1186" />
    <constraint name="C1187" model="TKC" arity="2" scope="X23.1 X45.1" reference="R1187" />
    <constraint name="C1188" model="TKC" arity="2" scope="X48.1 X58.1" reference="R1188" />
    <constraint name="C1189" model="TKC" arity="2" scope="X30.1 X54.1" reference="R1189" />
    <constraint name="C1190" model="TKC" arity="2" scope="X21.1 X46.1" reference="R1190" />
    <constraint name="C1191" model="TKC" arity="2" scope="X51.1 X61.1" reference="R1191" />
    <constraint name="C1192" model="TKC" arity="2" scope="X20.1 X24.1" reference="R1192" />
    <constraint name="C1193" model="TKC" arity="2" scope="X14.1 X15.1" reference="R1193" />
    <constraint name="C1194" model="TKC" arity="2" scope="X28.1 X35.1" reference="R1194" />
    <constraint name="C1195" model="TKC" arity="2" scope="X43.1 X68.1" reference="R1195" />
    <constraint name="C1196" model="TKC" arity="2" scope="X37.1 X66.1" reference="R1196" />
    <constraint name="C1197" model="TKC" arity="2" scope="X26.1 X69.1" reference="R1197" />
    <constraint name="C1198" model="TKC" arity="2" scope="X4.1 X15.1" reference="R1198" />
    <constraint name="C1199" model="TKC" arity="2" scope="X12.1 X63.1" reference="R1199" />
    <constraint name="C1200" model="TKC" arity="2" scope="X23.1 X38.1" reference="R1200" />
    <constraint name="C1201" model="TKC" arity="2" scope="X7.1 X19.1" reference="R1201" />
    <constraint name="C1202" model="TKC" arity="2" scope="X25.1 X56.1" reference="R1202" />
    <constraint name="C1203" model="TKC" arity="2" scope="X38.1 X55.1" reference="R1203" />
    <constraint name="C1204" model="TKC" arity="2" scope="X8.1 X69.1" reference="R1204" />
    <constraint name="C1205" model="TKC" arity="2" scope="X2.1 X20.1" reference="R1205" />
    <constraint name="C1206" model="TKC" arity="2" scope="X3.1 X69.1" reference="R1206" />
    <constraint name="C1207" model="TKC" arity="2" scope="X7.1 X15.1" reference="R1207" />
    <constraint name="C1208" model="TKC" arity="2" scope="X29.1 X49.1" reference="R1208" />
    <constraint name="C1209" model="TKC" arity="2" scope="X14.1 X66.1" reference="R1209" />
    <constraint name="C1210" model="TKC" arity="2" scope="X27.1 X70.1" reference="R1210" />
    <constraint name="C1211" model="TKC" arity="2" scope="X44.1 X65.1" reference="R1211" />
    <constraint name="C1212" model="TKC" arity="2" scope="X3.1 X41.1" reference="R1212" />
    <constraint name="C1213" model="TKC" arity="2" scope="X3.1 X47.1" reference="R1213" />
    <constraint name="C1214" model="TKC" arity="2" scope="X50.1 X58.1" reference="R1214" />
    <constraint name="C1215" model="TKC" arity="2" scope="X27.1 X33.1" reference="R1215" />
    <constraint name="C1216" model="TKC" arity="2" scope="X27.1 X55.1" reference="R1216" />
    <constraint name="C1217" model="TKC" arity="2" scope="X61.1 X70.1" reference="R1217" />
    <constraint name="C1218" model="TKC" arity="2" scope="X2.1 X27.1" reference="R1218" />
    <constraint name="C1219" model="TKC" arity="2" scope="X12.1 X41.1" reference="R1219" />
    <constraint name="C1220" model="TKC" arity="2" scope="X8.1 X16.1" reference="R1220" />
    <constraint name="C1221" model="TKC" arity="2" scope="X46.1 X54.1" reference="R1221" />
    <constraint name="C1222" model="TKC" arity="2" scope="X19.1 X38.1" reference="R1222" />
    <constraint name="C1223" model="TKC" arity="2" scope="X3.1 X19.1" reference="R1223" />
    <constraint name="C1224" model="TKC" arity="2" scope="X30.1 X55.1" reference="R1224" />
    <constraint name="C1225" model="TKC" arity="2" scope="X45.1 X66.1" reference="R1225" />
    <constraint name="C1226" model="TKC" arity="2" scope="X7.1 X36.1" reference="R1226" />
    <constraint name="C1227" model="TKC" arity="2" scope="X32.1 X53.1" reference="R1227" />
    <constraint name="C1228" model="TKC" arity="2" scope="X28.1 X51.1" reference="R1228" />
    <constraint name="C1229" model="TKC" arity="2" scope="X32.1 X45.1" reference="R1229" />
    <constraint name="C1230" model="TKC" arity="2" scope="X44.1 X69.1" reference="R1230" />
    <constraint name="C1231" model="TKC" arity="2" scope="X51.1 X56.1" reference="R1231" />
    <constraint name="C1232" model="TKC" arity="2" scope="X37.1 X42.1" reference="R1232" />
    <constraint name="C1233" model="TKC" arity="2" scope="X5.1 X53.1" reference="R1233" />
    <constraint name="C1234" model="TKC" arity="2" scope="X25.1 X60.1" reference="R1234" />
    <constraint name="C1235" model="TKC" arity="2" scope="X16.1 X64.1" reference="R1235" />
    <constraint name="C1236" model="TKC" arity="2" scope="X13.1 X57.1" reference="R1236" />
    <constraint name="C1237" model="TKC" arity="2" scope="X16.1 X38.1" reference="R1237" />
    <constraint name="C1238" model="TKC" arity="2" scope="X11.1 X21.1" reference="R1238" />
    <constraint name="C1239" model="TKC" arity="2" scope="X23.1 X56.1" reference="R1239" />
    <constraint name="C1240" model="TKC" arity="2" scope="X37.1 X60.1" reference="R1240" />
    <constraint name="C1241" model="TKC" arity="2" scope="X20.1 X44.1" reference="R1241" />
    <constraint name="C1242" model="TKC" arity="2" scope="X2.1 X28.1" reference="R1242" />
    <constraint name="C1243" model="TKC" arity="2" scope="X3.1 X35.1" reference="R1243" />
    <constraint name="C1244" model="TKC" arity="2" scope="X31.1 X70.1" reference="R1244" />
    <constraint name="C1245" model="TKC" arity="2" scope="X4.1 X46.1" reference="R1245" />
    <constraint name="C1246" model="TKC" arity="2" scope="X1.1 X30.1" reference="R1246" />
    <constraint name="C1247" model="TKC" arity="2" scope="X67.1 X68.1" reference="R1247" />
    <constraint name="C1248" model="TKC" arity="2" scope="X16.1 X53.1" reference="R1248" />
    <constraint name="C1249" model="TKC" arity="2" scope="X49.1 X61.1" reference="R1249" />
    <constraint name="C1250" model="TKC" arity="2" scope="X39.1 X57.1" reference="R1250" />
    <constraint name="C1251" model="TKC" arity="2" scope="X12.1 X67.1" reference="R1251" />
    <constraint name="C1252" model="TKC" arity="2" scope="X7.1 X21.1" reference="R1252" />
    <constraint name="C1253" model="TKC" arity="2" scope="X24.1 X66.1" reference="R1253" />
    <constraint name="C1254" model="TKC" arity="2" scope="X41.1 X64.1" reference="R1254" />
    <constraint name="C1255" model="TKC" arity="2" scope="X21.1 X56.1" reference="R1255" />
    <constraint name="C1256" model="TKC" arity="2" scope="X49.1 X66.1" reference="R1256" />
    <constraint name="C1257" model="TKC" arity="2" scope="X60.1 X66.1" reference="R1257" />
    <constraint name="C1258" model="TKC" arity="2" scope="X48.1 X69.1" reference="R1258" />
    <constraint name="C1259" model="TKC" arity="2" scope="X26.1 X58.1" reference="R1259" />
    <constraint name="C1260" model="TKC" arity="2" scope="X48.1 X67.1" reference="R1260" />
    <constraint name="C1261" model="TKC" arity="2" scope="X38.1 X47.1" reference="R1261" />
    <constraint name="C1262" model="TKC" arity="2" scope="X34.1 X57.1" reference="R1262" />
    <constraint name="C1263" model="TKC" arity="2" scope="X8.1 X10.1" reference="R1263" />
    <constraint name="C1264" model="TKC" arity="2" scope="X14.1 X60.1" reference="R1264" />
    <constraint name="C1265" model="TKC" arity="2" scope="X9.1 X51.1" reference="R1265" />
    <constraint name="C1266" model="TKC" arity="2" scope="X11.1 X14.1" reference="R1266" />
    <constraint name="C1267" model="TKC" arity="2" scope="X57.1 X65.1" reference="R1267" />
    <constraint name="C1268" model="TKC" arity="2" scope="X15.1 X22.1" reference="R1268" />
    <constraint name="C1269" model="TKC" arity="2" scope="X43.1 X64.1" reference="R1269" />
    <constraint name="C1270" model="TKC" arity="2" scope="X12.1 X25.1" reference="R1270" />
    <constraint name="C1271" model="TKC" arity="2" scope="X36.1 X55.1" reference="R1271" />
    <constraint name="C1272" model="TKC" arity="2" scope="X1.1 X66.1" reference="R1272" />
    <constraint name="C1273" model="TKC" arity="2" scope="X1.1 X5.1" reference="R1273" />
    <constraint name="C1274" model="TKC" arity="2" scope="X13.1 X28.1" reference="R1274" />
    <constraint name="C1275" model="TKC" arity="2" scope="X1.1 X16.1" reference="R1275" />
    <constraint name="C1276" model="TKC" arity="2" scope="X20.1 X39.1" reference="R1276" />
    <constraint name="C1277" model="TKC" arity="2" scope="X24.1 X29.1" reference="R1277" />
    <constraint name="C1278" model="TKC" arity="2" scope="X21.1 X60.1" reference="R1278" />
    <constraint name="C1279" model="TKC" arity="2" scope="X14.1 X21.1" reference="R1279" />
    <constraint name="C1280" model="TKC" arity="2" scope="X43.1 X61.1" reference="R1280" />
    <constraint name="C1281" model="TKC" arity="2" scope="X25.1 X27.1" reference="R1281" />
    <constraint name="C1282" model="TKC" arity="2" scope="X4.1 X24.1" reference="R1282" />
    <constraint name="C1283" model="TKC" arity="2" scope="X11.1 X65.1" reference="R1283" />
    <constraint name="C1284" model="TKC" arity="2" scope="X13.1 X26.1" reference="R1284" />
    <constraint name="C1285" model="TKC" arity="2" scope="X36.1 X51.1" reference="R1285" />
    <constraint name="C1286" model="TKC" arity="2" scope="X54.1 X61.1" reference="R1286" />
    <constraint name="C1287" model="TKC" arity="2" scope="X7.1 X30.1" reference="R1287" />
    <constraint name="C1288" model="TKC" arity="2" scope="X12.1 X46.1" reference="R1288" />
    <constraint name="C1289" model="TKC" arity="2" scope="X31.1 X45.1" reference="R1289" />
    <constraint name="C1290" model="TKC" arity="2" scope="X12.1 X32.1" reference="R1290" />
    <constraint name="C1291" model="TKC" arity="2" scope="X12.1 X42.1" reference="R1291" />
    <constraint name="C1292" model="TKC" arity="2" scope="X15.1 X51.1" reference="R1292" />
    <constraint name="C1293" model="TKC" arity="2" scope="X48.1 X60.1" reference="R1293" />
    <constraint name="C1294" model="TKC" arity="2" scope="X15.1 X36.1" reference="R1294" />
    <constraint name="C1295" model="TKC" arity="2" scope="X3.1 X51.1" reference="R1295" />
    <constraint name="C1296" model="TKC" arity="2" scope="X47.1 X69.1" reference="R1296" />
    <constraint name="C1297" model="TKC" arity="2" scope="X19.1 X60.1" reference="R1297" />
    <constraint name="C1298" model="TKC" arity="2" scope="X18.1 X32.1" reference="R1298" />
    <constraint name="C1299" model="TKC" arity="2" scope="X33.1 X40.1" reference="R1299" />
    <constraint name="C1300" model="TKC" arity="2" scope="X28.1 X68.1" reference="R1300" />
    <constraint name="C1301" model="TKC" arity="2" scope="X11.1 X40.1" reference="R1301" />
    <constraint name="C1302" model="TKC" arity="2" scope="X24.1 X37.1" reference="R1302" />
    <constraint name="C1303" model="TKC" arity="2" scope="X8.1 X38.1" reference="R1303" />
    <constraint name="C1304" model="TKC" arity="2" scope="X22.1 X49.1" reference="R1304" />
    <constraint name="C1305" model="TKC" arity="2" scope="X24.1 X52.1" reference="R1305" />
    <constraint name="C1306" model="TKC" arity="2" scope="X8.1 X25.1" reference="R1306" />
    <constraint name="C1307" model="TKC" arity="2" scope="X27.1 X32.1" reference="R1307" />
    <constraint name="C1308" model="TKC" arity="2" scope="X19.1 X47.1" reference="R1308" />
    <constraint name="C1309" model="TKC" arity="2" scope="X20.1 X34.1" reference="R1309" />
    <constraint name="C1310" model="TKC" arity="2" scope="X10.1 X48.1" reference="R1310" />
    <constraint name="C1311" model="TKC" arity="2" scope="X22.1 X58.1" reference="R1311" />
    <constraint name="C1312" model="TKC" arity="2" scope="X29.1 X61.1" reference="R1312" />
    <constraint name="C1313" model="TKC" arity="2" scope="X1.1 X23.1" reference="R1313" />
    <constraint name="C1314" model="TKC" arity="2" scope="X19.1 X52.1" reference="R1314" />
    <constraint name="C1315" model="TKC" arity="2" scope="X7.1 X48.1" reference="R1315" />
    <constraint name="C1316" model="TKC" arity="2" scope="X16.1 X27.1" reference="R1316" />
    <constraint name="C1317" model="TKC" arity="2" scope="X4.1 X5.1" reference="R1317" />
    <constraint name="C1318" model="TKC" arity="2" scope="X20.1 X37.1" reference="R1318" />
    <constraint name="C1319" model="TKC" arity="2" scope="X6.1 X35.1" reference="R1319" />
    <constraint name="C1320" model="TKC" arity="2" scope="X16.1 X51.1" reference="R1320" />
    <constraint name="C1321" model="TKC" arity="2" scope="X29.1 X51.1" reference="R1321" />
    <constraint name="C1322" model="TKC" arity="2" scope="X26.1 X38.1" reference="R1322" />
    <constraint name="C1323" model="TKC" arity="2" scope="X5.1 X46.1" reference="R1323" />
    <constraint name="C1324" model="TKC" arity="2" scope="X8.1 X37.1" reference="R1324" />
    <constraint name="C1325" model="TKC" arity="2" scope="X5.1 X26.1" reference="R1325" />
    <constraint name="C1326" model="TKC" arity="2" scope="X26.1 X41.1" reference="R1326" />
    <constraint name="C1327" model="TKC" arity="2" scope="X2.1 X21.1" reference="R1327" />
    <constraint name="C1328" model="TKC" arity="2" scope="X37.1 X57.1" reference="R1328" />
    <constraint name="C1329" model="TKC" arity="2" scope="X23.1 X49.1" reference="R1329" />
    <constraint name="C1330" model="TKC" arity="2" scope="X44.1 X52.1" reference="R1330" />
    <constraint name="C1331" model="TKC" arity="2" scope="X52.1 X62.1" reference="R1331" />
    <constraint name="C1332" model="TKC" arity="2" scope="X13.1 X21.1" reference="R1332" />
    <constraint name="C1333" model="TKC" arity="2" scope="X57.1 X58.1" reference="R1333" />
    <constraint name="C1334" model="TKC" arity="2" scope="X36.1 X46.1" reference="R1334" />
    <constraint name="C1335" model="TKC" arity="2" scope="X11.1 X58.1" reference="R1335" />
    <constraint name="C1336" model="TKC" arity="2" scope="X32.1 X46.1" reference="R1336" />
    <constraint name="C1337" model="TKC" arity="2" scope="X4.1 X64.1" reference="R1337" />
    <constraint name="C1338" model="TKC" arity="2" scope="X46.1 X48.1" reference="R1338" />
    <constraint name="C1339" model="TKC" arity="2" scope="X2.1 X19.1" reference="R1339" />
    <constraint name="C1340" model="TKC" arity="2" scope="X4.1 X9.1" reference="R1340" />
    <constraint name="C1341" model="TKC" arity="2" scope="X16.1 X43.1" reference="R1341" />
    <constraint name="C1342" model="TKC" arity="2" scope="X33.1 X66.1" reference="R1342" />
    <constraint name="C1343" model="TKC" arity="2" scope="X56.1 X68.1" reference="R1343" />
    <constraint name="C1344" model="TKC" arity="2" scope="X10.1 X33.1" reference="R1344" />
    <constraint name="C1345" model="TKC" arity="2" scope="X1.1 X4.1" reference="R1345" />
    <constraint name="C1346" model="TKC" arity="2" scope="X27.1 X40.1" reference="R1346" />
    <constraint name="C1347" model="TKC" arity="2" scope="X11.1 X33.1" reference="R1347" />
    <constraint name="C1348" model="TKC" arity="2" scope="X42.1 X58.1" reference="R1348" />
    <constraint name="C1349" model="TKC" arity="2" scope="X32.1 X56.1" reference="R1349" />
    <constraint name="C1350" model="TKC" arity="2" scope="X4.1 X38.1" reference="R1350" />
    <constraint name="C1351" model="TKC" arity="2" scope="X18.1 X56.1" reference="R1351" />
    <constraint name="C1352" model="TKC" arity="2" scope="X5.1 X32.1" reference="R1352" />
    <constraint name="C1353" model="TKC" arity="2" scope="X34.1 X53.1" reference="R1353" />
    <constraint name="C1354" model="TKC" arity="2" scope="X8.1 X36.1" reference="R1354" />
    <constraint name="C1355" model="TKC" arity="2" scope="X14.1 X45.1" reference="R1355" />
    <constraint name="C1356" model="TKC" arity="2" scope="X19.1 X30.1" reference="R1356" />
    <constraint name="C1357" model="TKC" arity="2" scope="X44.1 X51.1" reference="R1357" />
    <constraint name="C1358" model="TKC" arity="2" scope="X4.1 X65.1" reference="R1358" />
    <constraint name="C1359" model="TKC" arity="2" scope="X9.1 X50.1" reference="R1359" />
    <constraint name="C1360" model="TKC" arity="2" scope="X51.1 X54.1" reference="R1360" />
    <constraint name="C1361" model="TKC" arity="2" scope="X9.1 X27.1" reference="R1361" />
    <constraint name="C1362" model="TKC" arity="2" scope="X4.1 X36.1" reference="R1362" />
    <constraint name="C1363" model="TKC" arity="2" scope="X21.1 X33.1" reference="R1363" />
    <constraint name="C1364" model="TKC" arity="2" scope="X38.1 X51.1" reference="R1364" />
    <constraint name="C1365" model="TKC" arity="2" scope="X9.1 X14.1" reference="R1365" />
    <constraint name="C1366" model="TKC" arity="2" scope="X13.1 X46.1" reference="R1366" />
    <constraint name="C1367" model="TKC" arity="2" scope="X27.1 X56.1" reference="R1367" />
    <constraint name="C1368" model="TKC" arity="2" scope="X21.1 X66.1" reference="R1368" />
    <constraint name="C1369" model="TKC" arity="2" scope="X19.1 X34.1" reference="R1369" />
    <constraint name="C1370" model="TKC" arity="2" scope="X11.1 X67.1" reference="R1370" />
    <constraint name="C1371" model="TKC" arity="2" scope="X9.1 X36.1" reference="R1371" />
    <constraint name="C1372" model="TKC" arity="2" scope="X21.1 X70.1" reference="R1372" />
    <constraint name="C1373" model="TKC" arity="2" scope="X28.1 X47.1" reference="R1373" />
    <constraint name="C1374" model="TKC" arity="2" scope="X40.1 X57.1" reference="R1374" />
    <constraint name="C1375" model="TKC" arity="2" scope="X10.1 X26.1" reference="R1375" />
    <constraint name="C1376" model="TKC" arity="2" scope="X38.1 X45.1" reference="R1376" />
    <constraint name="C1377" model="TKC" arity="2" scope="X34.1 X58.1" reference="R1377" />
    <constraint name="C1378" model="TKC" arity="2" scope="X40.1 X55.1" reference="R1378" />
    <constraint name="C1379" model="TKC" arity="2" scope="X20.1 X29.1" reference="R1379" />
    <constraint name="C1380" model="TKC" arity="2" scope="X9.1 X15.1" reference="R1380" />
    <constraint name="C1381" model="TKC" arity="2" scope="X46.1 X52.1" reference="R1381" />
    <constraint name="C1382" model="TKC" arity="2" scope="X27.1 X60.1" reference="R1382" />
    <constraint name="C1383" model="TKC" arity="2" scope="X36.1 X47.1" reference="R1383" />
    <constraint name="C1384" model="TKC" arity="2" scope="X34.1 X62.1" reference="R1384" />
    <constraint name="C1385" model="TKC" arity="2" scope="X29.1 X44.1" reference="R1385" />
    <constraint name="C1386" model="TKC" arity="2" scope="X14.1 X58.1" reference="R1386" />
    <constraint name="C1387" model="TKC" arity="2" scope="X27.1 X29.1" reference="R1387" />
    <constraint name="C1388" model="TKC" arity="2" scope="X16.1 X31.1" reference="R1388" />
    <constraint name="C1389" model="TKC" arity="2" scope="X42.1 X53.1" reference="R1389" />
    <constraint name="C1390" model="TKC" arity="2" scope="X13.1 X31.1" reference="R1390" />
    <constraint name="C1391" model="TKC" arity="2" scope="X25.1 X52.1" reference="R1391" />
    <constraint name="C1392" model="TKC" arity="2" scope="X53.1 X62.1" reference="R1392" />
    <constraint name="C1393" model="TKC" arity="2" scope="X12.1 X64.1" reference="R1393" />
    <constraint name="C1394" model="TKC" arity="2" scope="X6.1 X57.1" reference="R1394" />
    <constraint name="C1395" model="TKC" arity="2" scope="X40.1 X62.1" reference="R1395" />
    <constraint name="C1396" model="TKC" arity="2" scope="X33.1 X47.1" reference="R1396" />
    <constraint name="C1397" model="TKC" arity="2" scope="X22.1 X34.1" reference="R1397" />
    <constraint name="C1398" model="TKC" arity="2" scope="X3.1 X33.1" reference="R1398" />
    <constraint name="C1399" model="TKC" arity="2" scope="X29.1 X64.1" reference="R1399" />
    <constraint name="C1400" model="TKC" arity="2" scope="X36.1 X69.1" reference="R1400" />
    <constraint name="C1401" model="TKC" arity="2" scope="X5.1 X38.1" reference="R1401" />
    <constraint name="C1402" model="TKC" arity="2" scope="X11.1 X41.1" reference="R1402" />
    <constraint name="C1403" model="TKC" arity="2" scope="X17.1 X39.1" reference="R1403" />
    <constraint name="C1404" model="TKC" arity="2" scope="X6.1 X10.1" reference="R1404" />
    <constraint name="C1405" model="TKC" arity="2" scope="X14.1 X54.1" reference="R1405" />
    <constraint name="C1406" model="TKC" arity="2" scope="X48.1 X55.1" reference="R1406" />
    <constraint name="C1407" model="TKC" arity="2" scope="X2.1 X11.1" reference="R1407" />
    <constraint name="C1408" model="TKC" arity="2" scope="X13.1 X23.1" reference="R1408" />
    <constraint name="C1409" model="TKC" arity="2" scope="X37.1 X63.1" reference="R1409" />
    <constraint name="C1410" model="TKC" arity="2" scope="X16.1 X57.1" reference="R1410" />
    <constraint name="C1411" model="TKC" arity="2" scope="X14.1 X70.1" reference="R1411" />
    <constraint name="C1412" model="TKC" arity="2" scope="X47.1 X50.1" reference="R1412" />
    <constraint name="C1413" model="TKC" arity="2" scope="X1.1 X28.1" reference="R1413" />
    <constraint name="C1414" model="TKC" arity="2" scope="X11.1 X36.1" reference="R1414" />
    <constraint name="C1415" model="TKC" arity="2" scope="X2.1 X65.1" reference="R1415" />
    <constraint name="C1416" model="TKC" arity="2" scope="X65.1 X67.1" reference="R1416" />
    <constraint name="C1417" model="TKC" arity="2" scope="X24.1 X46.1" reference="R1417" />
    <constraint name="C1418" model="TKC" arity="2" scope="X15.1 X54.1" reference="R1418" />
    <constraint name="C1419" model="TKC" arity="2" scope="X12.1 X70.1" reference="R1419" />
    <constraint name="C1420" model="TKC" arity="2" scope="X54.1 X59.1" reference="R1420" />
    <constraint name="C1421" model="TKC" arity="2" scope="X48.1 X59.1" reference="R1421" />
    <constraint name="C1422" model="TKC" arity="2" scope="X39.1 X54.1" reference="R1422" />
    <constraint name="C1423" model="TKC" arity="2" scope="X40.1 X58.1" reference="R1423" />
    <constraint name="C1424" model="TKC" arity="2" scope="X2.1 X47.1" reference="R1424" />
    <constraint name="C1425" model="TKC" arity="2" scope="X24.1 X25.1" reference="R1425" />
    <constraint name="C1426" model="TKC" arity="2" scope="X13.1 X36.1" reference="R1426" />
    <constraint name="C1427" model="TKC" arity="2" scope="X13.1 X68.1" reference="R1427" />
    <constraint name="C1428" model="TKC" arity="2" scope="X30.1 X32.1" reference="R1428" />
    <constraint name="C1429" model="TKC" arity="2" scope="X39.1 X51.1" reference="R1429" />
    <constraint name="C1430" model="TKC" arity="2" scope="X13.1 X58.1" reference="R1430" />
    <constraint name="C1431" model="TKC" arity="2" scope="X14.1 X46.1" reference="R1431" />
    <constraint name="C1432" model="TKC" arity="2" scope="X22.1 X40.1" reference="R1432" />
    <constraint name="C1433" model="TKC" arity="2" scope="X50.1 X67.1" reference="R1433" />
    <constraint name="C1434" model="TKC" arity="2" scope="X1.1 X44.1" reference="R1434" />
    <constraint name="C1435" model="TKC" arity="2" scope="X21.1 X59.1" reference="R1435" />
    <constraint name="C1436" model="TKC" arity="2" scope="X11.1 X57.1" reference="R1436" />
    <constraint name="C1437" model="TKC" arity="2" scope="X1.1 X57.1" reference="R1437" />
    <constraint name="C1438" model="TKC" arity="2" scope="X5.1 X55.1" reference="R1438" />
    <constraint name="C1439" model="TKC" arity="2" scope="X19.1 X57.1" reference="R1439" />
    <constraint name="C1440" model="TKC" arity="2" scope="X48.1 X49.1" reference="R1440" />
    <constraint name="C1441" model="TKC" arity="2" scope="X19.1 X37.1" reference="R1441" />
    <constraint name="C1442" model="TKC" arity="2" scope="X6.1 X16.1" reference="R1442" />
    <constraint name="C1443" model="TKC" arity="2" scope="X47.1 X52.1" reference="R1443" />
    <constraint name="C1444" model="TKC" arity="2" scope="X12.1 X61.1" reference="R1444" />
    <constraint name="C1445" model="TKC" arity="2" scope="X17.1 X34.1" reference="R1445" />
    <constraint name="C1446" model="TKC" arity="2" scope="X25.1 X51.1" reference="R1446" />
    <constraint name="C1447" model="TKC" arity="2" scope="X10.1 X54.1" reference="R1447" />
    <constraint name="C1448" model="TKC" arity="2" scope="X15.1 X47.1" reference="R1448" />
  </constraints>
  <relations nbRelations="1449">
    <relation name="R0" arity="2" nbTuples="100" semantics="soft" defaultCost="infinity">30 50:1 1|5 15:1 2|43 92:1 3|28 1:1 4|19 44:1 5|56 90:1 6|85 4:1 7|21 85:1 8|21 93:1 9|28 50:1 10|9 5:2 1|97 61:2 2|2 88:2 3|36 92:2 4|46 63:2 5|44 64:2 6|54 69:2 7|21 96:2 8|10 94:2 9|62 1:2 10|72 30:3 1|40 89:3 2|97 60:3 3|56 69:3 4|39 93:3 5|4 48:3 6|3 29:3 7|22 68:3 8|24 20:3 9|55 32:3 10|76 20:4 1|4 27:4 2|50 79:4 3|60 56:4 4|51 35:4 5|32 59:4 6|80 5:4 7|50 34:4 8|65 17:4 9|82 92:4 10|24 89:5 1|61 75:5 2|38 30:5 3|7 64:5 4|76 99:5 5|35 99:5 6|53 19:5 7|33 70:5 8|34 26:5 9|85 97:5 10|96 100:6 1|28 95:6 2|46 98:6 3|46 71:6 4|24 7:6 5|74 76:6 6|5 100:6 7|67 15:6 8|72 68:6 9|10 75:6 10|77 8:7 1|92 31:7 2|25 10:7 3|16 60:7 4|23 18:7 5|60 79:7 6|3 3:7 7|74 17:7 8|78 19:7 9|22 15:7 10|53 99:8 1|3 51:8 2|72 60:8 3|29 75:8 4|32 20:8 5|73 47:8 6|10 90:8 7|70 80:8 8|25 4:8 9|38 81:8 10|66 82:9 1|43 1:9 2|39 20:9 3|32 34:9 4|28 76:9 5|3 92:9 6|66 94:9 7|42 25:9 8|18 89:9 9|9 75:9 10|5 25:10 1|33 63:10 2|83 76:10 3|57 62:10 4|78 74:10 5|92 15:10 6|96 53:10 7|3 17:10 8|92 51:10 9|21 99:10 10</relation>
    <relation name="R1" arity="2" nbTuples="100" semantics="soft" defaultCost="infinity">49 13:1 1|76 3:1 2|30 47:1 3|93 78:1 4|14 89:1 5|47 81:1 6|63 70:1 7|53 7:1 8|95 39:1 9|26 38:1 10|27 91:2 1|27 47:2 2|14 80:2 3|69 65:2 4|5 14:2 5|65 67:2 6|87 76:2 7|34 22:2 8|1 7:2 9|42 88:2 10|91 64:3 1|23 50:3 2|6 77:3 3|86 33:3 4|40 73:3 5|89 21:3 6|82 76:3 7|12 4:3 8|93 62:3 9|94 35:3 10|29 49:4 1|67 90:4 2|89 6:4 3|60 7:4 4|91 88:4 5|38 67:4 6|70 73:4 7|42 100:4 8|36 41:4 9|60 66:4 10|27 93:5 1|95 3:5 2|5 83:5 3|27 8:5 4|7 8:5 5|54 52:5 6|14 61:5 7|7 28:5 8|43 51:5 9|23 47:5 10|58 61:6 1|98 42:6 2|96 96:6 3|32 14:6 4|51 69:6 5|85 35:6 6|36 67:6 7|40 11:6 8|5 7:6 9|80 60:6 10|90 20:7 1|69 87:7 2|13 81:7 3|60 87:7 4|35 12:7 5|3 28:7 6|20 77:7 7|32 42:7 8|9 33:7 9|85 60:7 10|69 62:8 1|92 18:8 2|84 68:8 3|3 87:8 4|67 12:8 5|50 48:8 6|15 3:8 7|42 93:8 8|18 57:8 9|51 87:8 10|41 3:9 1|45 25:9 2|96 5:9 3|3 24:9 4|40 29:9 5|11 41:9 6|70 15:9 7|91 22:9 8|33 52:9 9|12 92:9 10|10 92:10 1|52 83:10 2|97 99:10 3|32 65:10 4|18 58:10 5|24 50:10 6|36 47:10 7|34 18:10 8|69 6:10 9|2 14:10 10</relation>
    <relation name="R2" arity="2" nbTuples="100" semantics="soft" defaultCost="infinity">25 15:1 1|18 69:1 2|71 35:1 3|59 86:1 4|7 59:1 5|34 38:1 6|57 47:1 7|29 52:1 8|28 50:1 9|50 31:1 10|81 21:2 1|39 12:2 2|33 85:2 3|94 36:2 4|80 22:2 5|50 80:2 6|49 85:2 7|22 63:2 8|21 2:2 9|45 4:2 10|45 45:3 1|84 38:3 2|42 94:3 3|66 2:3 4|30 75:3 5|76 57:3 6|65 9:3 7|96 62:3 8|41 26:3 9|16 24:3 10|38 1:4 1|35 29:4 2|16 90:4 3|79 69:4 4|20 36:4 5|12 78:4 6|74 35:4 7|65 92:4 8|35 94:4 9|36 51:4 10|37 88:5 1|3 84:5 2|52 99:5 3|83 10:5 4|55 4:5 5|8 37:5 6|63 34:5 7|57 23:5 8|40 63:5 9|40 16:5 10|69 97:6 1|91 96:6 2|11 97:6 3|34 87:6 4|96 12:6 5|64 20:6 6|97 27:6 7|12 94:6 8|3 95:6 9|47 73:6 10|67 73:7 1|72 51:7 2|50 29:7 3|12 27:7 4|63 63:7 5|34 84:7 6|39 16:7 7|71 33:7 8|82 49:7 9|88 27:7 10|54 97:8 1|19 86:8 2|9 15:8 3|59 90:8 4|47 64:8 5|94 90:8 6|3 22:8 7|2 15:8 8|59 3:8 9|95 80:8 10|2 47:9 1|77 2:9 2|67 41:9 3|6 78:9 4|77 87:9 5|76 93:9 6|5 89:9 7|29 73:9 8|71 43:9 9|1 11:9 10|86 3:10 1|13 61:10 2|84 17:10 3|13 8:10 4|30 1:10 5|29 89:10 6|10 71:10 7|2 76:10 8|78 12:10 9|53 82:10 10</relation>
    <relation name="R3" arity="2" nbTuples="100" semantics="soft" defaultCost="infinity">22 38:1 1|40 15:1 2|42 49:1 3|25 52:1 4|67 85:1 5|36 65:1 6|30 22:1 7|17 11:1 8|15 64:1 9|92 39:1 10|24 39:2 1|19 50:2 2|75 5:2 3|17 34:2 4|30 62:2 5|28 41:2 6|76 34:2 7|79 84:2 8|9 15:2 9|6 79:2 10|68 23:3 1|78 92:3 2|53 57:3 3|24 81:3 4|92 1:3 5|69 62:3 6|86 73:3 7|31 95:3 8|36 88:3 9|86 100:3 10|88 42:4 1|98 94:4 2|60 24:4 3|34 76:4 4|75 86:4 5|30 53:4 6|66 17:4 7|44 51:4 8|82 12:4 9|49 38:4 10|46 16:5 1|24 16:5 2|36 96:5 3|95 58:5 4|25 93:5 5|39 94:5 6|17 71:5 7|85 48:5 8|1 94:5 9|4 11:5 10|40 25:6 1|32 95:6 2|27 80:6 3|82 29:6 4|2 15:6 5|31 19:6 6|97 83:6 7|10 95:6 8|83 51:6 9|37 75:6 10|38 28:7 1|100 53:7 2|4 11:7 3|3 34:7 4|12 23:7 5|83 30:7 6|59 95:7 7|65 60:7 8|73 96:7 9|9 77:7 10|89 13:8 1|76 92:8 2|47 31:8 3|5 39:8 4|68 81:8 5|27 3:8 6|25 59:8 7|47 84:8 8|5 69:8 9|20 81:8 10|87 64:9 1|24 2:9 2|97 9:9 3|66 67:9 4|88 46:9 5|85 73:9 6|72 76:9 7|34 47:9 8|89 36:9 9|85 54:9 10|25 93:10 1|67 62:10 2|10 51:10 3|94 33:10 4|17 17:10 5|42 15:10 6|26 43:10 7|30 52:10 8|5 17:10 9|48 58:10 10</relation>
    <relation name="R4" arity="2" nbTuples="100" semantics="soft" defaultCost="infinity">45 75:1 1|4 5:1 2|14 44:1 3|94 6:1 4|44 33:1 5|27 47:1 6|72 55:1 7|85 14:1 8|33 47:1 9|98 83:1 10|72 49:2 1|23 94:2 2|86 89:2 3|60 17:2 4|23 9:2 5|16 83:2 6|69 72:2 7|17 86:2 8|21 81:2 9|10 70:2 10|24 59:3 1|38 4:3 2|28 13:3 3|74 46:3 4|17 60:3 5|90 83:3 6|58 49:3 7|2 50:3 8|55 89:3 9|76 24:3 10|9 49:4 1|9 4:4 2|7 81:4 3|74 86:4 4|78 69:4 5|43 76:4 6|16 17:4 7|98 72:4 8|51 36:4 9|36 4:4 10|66 98:5 1|31 92:5 2|69 98:5 3|58 72:5 4|50 61:5 5|2 98:5 6|87 28:5 7|66 31:5 8|45 34:5 9|97 97:5 10|2 17:6 1|41 89:6 2|97 70:6 3|46 83:6 4|4 84:6 5|69 26:6 6|77 10:6 7|100 54:6 8|72 94:6 9|4 5:6 10|41 65:7 1|10 88:7 2|30 49:7 3|18 76:7 4|29 14:7 5|70 13:7 6|35 99:7 7|31 15:7 8|70 53:7 9|70 94:7 10|44 3:8 1|67 22:8 2|86 55:8 3|93 96:8 4|4 3:8 5|89 77:8 6|3 24:8 7|40 24:8 8|59 28:8 9|5 44:8 10|26 35:9 1|61 51:9 2|42 19:9 3|45 44:9 4|25 17:9 5|41 54:9 6|36 41:9 7|50 64:9 8|35 6:9 9|62 52:9 10|97 37:10 1|38 53:10 2|88 80:10 3|32 98:10 4|70 34:10 5|17 29:10 6|4 55:10 7|69 75:10 8|54 96:10 9|65 8:10 10</relation>
    <relation name="R5" arity="2" nbTuples="100" semantics="soft" defaultCost="infinity">25 91:1 1|63 97:1 2|97 96:1 3|19 7:1 4|68 65:1 5|69 11:1 6|19 51:1 7|11 8:1 8|25 75:1 9|95 66:1 10|88 36:2 1|57 60:2 2|35 8:2 3|89 66:2 4|20 77:2 5|99 75:2 6|21 78:2 7|43 57:2 8|56 82:2 9|32 38:2 10|46 13:3 1|66 92:3 2|46 69:3 3|87 29:3 4|43 49:3 5|88 78:3 6|46 91:3 7|41 47:3 8|29 64:3 9|9 6:3 10|95 76:4 1|76 60:4 2|84 65:4 3|100 16:4 4|47 24:4 5|11 40:4 6|89 81:4 7|8 41:4 8|63 34:4 9|75 46:4 10|25 71:5 1|42 35:5 2|83 46:5 3|6 73:5 4|86 17:5 5|32 86:5 6|46 34:5 7|71 69:5 8|74 66:5 9|84 65:5 10|23 76:6 1|70 94:6 2|49 50:6 3|79 55:6 4|79 84:6 5|53 79:6 6|75 93:6 7|91 67:6 8|75 72:6 9|54 96:6 10|80 89:7 1|15 45:7 2|87 10:7 3|50 56:7 4|18 89:7 5|30 99:7 6|97 66:7 7|69 96:7 8|98 68:7 9|54 29:7 10|77 50:8 1|21 16:8 2|23 28:8 3|42 40:8 4|87 22:8 5|24 85:8 6|62 66:8 7|43 31:8 8|38 90:8 9|47 19:8 10|28 27:9 1|36 33:9 2|3 62:9 3|94 2:9 4|48 2:9 5|78 34:9 6|85 86:9 7|91 16:9 8|48 51:9 9|55 81:9 10|49 5:10 1|73 77:10 2|92 62:10 3|23 84:10 4|7 30:10 5|56 8:10 6|37 71:10 7|58 49:10 8|93 71:10 9|57 1:10 10</relation>
    <relation name="R6" arity="2" nbTuples="100" semantics="soft" defaultCost="infinity">95 5:1 1|73 11:1 2|68 11:1 3|99 34:1 4|26 28:1 5|67 38:1 6|60 2:1 7|3 61:1 8|94 96:1 9|4 51:1 10|1 11:2 1|59 71:2 2|59 51:2 3|43 57:2 4|46 53:2 5|30 6:2 6|87 17:2 7|74 95:2 8|58 92:2 9|34 73:2 10|6 73:3 1|21 59:3 2|13 90:3 3|95 81:3 4|37 8:3 5|17 21:3 6|58 32:3 7|71 12:3 8|77 6:3 9|73 89:3 10|8 67:4 1|98 81:4 2|15 86:4 3|80 66:4 4|89 40:4 5|5 62:4 6|7 19:4 7|33 91:4 8|52 2:4 9|80 79:4 10|38 91:5 1|52 83:5 2|5 22:5 3|13 83:5 4|53 68:5 5|46 20:5 6|61 39:5 7|36 79:5 8|33 13:5 9|42 23:5 10|78 35:6 1|20 55:6 2|46 29:6 3|82 19:6 4|43 7:6 5|28 40:6 6|98 47:6 7|48 16:6 8|46 77:6 9|12 99:6 10|68 85:7 1|74 5:7 2|12 58:7 3|13 18:7 4|100 26:7 5|68 77:7 6|15 77:7 7|3 60:7 8|83 18:7 9|21 14:7 10|84 17:8 1|65 87:8 2|53 80:8 3|12 98:8 4|63 20:8 5|18 74:8 6|83 55:8 7|12 51:8 8|2 93:8 9|22 75:8 10|48 77:9 1|52 80:9 2|87 63:9 3|22 91:9 4|99 12:9 5|17 14:9 6|26 16:9 7|17 80:9 8|56 95:9 9|67 43:9 10|59 95:10 1|61 90:10 2|22 97:10 3|3 6:10 4|56 34:10 5|37 3:10 6|78 64:10 7|35 74:10 8|24 84:10 9|56 43:10 10</relation>
    <relation name="R7" arity="2" nbTuples="100" semantics="soft" defaultCost="infinity">92 19:1 1|12 30:1 2|28 23:1 3|72 54:1 4|82 42:1 5|19 60:1 6|8 72:1 7|13 79:1 8|91 39:1 9|62 77:1 10|38 68:2 1|85 82:2 2|73 74:2 3|89 58:2 4|67 51:2 5|76 92:2 6|6 39:2 7|15 78:2 8|36 63:2 9|74 75:2 10|59 68:3 1|53 42:3 2|45 90:3 3|96 46:3 4|5 33:3 5|69 72:3 6|49 67:3 7|57 85:3 8|45 62:3 9|17 94:3 10|71 45:4 1|55 28:4 2|74 88:4 3|11 27:4 4|81 84:4 5|42 23:4 6|25 8:4 7|51 75:4 8|72 17:4 9|96 100:4 10|61 98:5 1|100 71:5 2|35 8:5 3|32 77:5 4|2 43:5 5|91 28:5 6|20 94:5 7|7 99:5 8|97 55:5 9|5 86:5 10|12 81:6 1|5 1:6 2|5 87:6 3|39 74:6 4|91 40:6 5|16 25:6 6|16 84:6 7|76 12:6 8|34 19:6 9|34 31:6 10|39 15:7 1|7 35:7 2|73 70:7 3|43 93:7 4|44 74:7 5|77 5:7 6|44 55:7 7|77 66:7 8|21 62:7 9|54 45:7 10|66 73:8 1|50 63:8 2|3 65:8 3|39 13:8 4|34 45:8 5|10 78:8 6|60 6:8 7|69 97:8 8|41 17:8 9|60 37:8 10|72 36:9 1|81 5:9 2|39 94:9 3|39 88:9 4|19 77:9 5|42 72:9 6|1 2:9 7|74 34:9 8|66 52:9 9|54 13:9 10|68 43:10 1|35 73:10 2|19 48:10 3|92 2:10 4|79 99:10 5|48 26:10 6|77 8:10 7|50 34:10 8|4 79:10 9|63 34:10 10</relation>
    <relation name="R8" arity="2" nbTuples="100" semantics="soft" defaultCost="infinity">27 49:1 1|74 23:1 2|54 38:1 3|75 68:1 4|25 34:1 5|32 39:1 6|28 3:1 7|37 95:1 8|86 69:1 9|40 61:1 10|5 76:2 1|27 72:2 2|72 94:2 3|36 45:2 4|23 18:2 5|52 73:2 6|32 76:2 7|92 95:2 8|70 15:2 9|98 78:2 10|57 46:3 1|85 97:3 2|1 87:3 3|58 64:3 4|45 22:3 5|78 66:3 6|53 5:3 7|8 81:3 8|81 6:3 9|78 3:3 10|6 98:4 1|4 12:4 2|91 73:4 3|80 65:4 4|36 93:4 5|14 43:4 6|15 58:4 7|98 92:4 8|41 4:4 9|25 88:4 10|6 24:5 1|55 55:5 2|37 62:5 3|75 58:5 4|66 76:5 5|85 14:5 6|70 70:5 7|3 53:5 8|57 32:5 9|57 83:5 10|69 3:6 1|24 21:6 2|58 91:6 3|32 68:6 4|51 97:6 5|62 32:6 6|53 36:6 7|14 17:6 8|52 95:6 9|100 30:6 10|76 74:7 1|50 78:7 2|37 52:7 3|42 73:7 4|36 4:7 5|96 81:7 6|23 6:7 7|79 95:7 8|18 57:7 9|50 79:7 10|6 68:8 1|12 15:8 2|12 54:8 3|22 10:8 4|94 100:8 5|74 97:8 6|21 71:8 7|93 71:8 8|66 63:8 9|55 38:8 10|69 11:9 1|71 7:9 2|19 79:9 3|26 31:9 4|84 27:9 5|66 74:9 6|85 19:9 7|95 30:9 8|39 34:9 9|28 15:9 10|3 17:10 1|69 13:10 2|72 9:10 3|19 49:10 4|100 80:10 5|93 30:10 6|35 78:10 7|27 91:10 8|13 33:10 9|84 70:10 10</relation>
    <relation name="R9" arity="2" nbTuples="100" semantics="soft" defaultCost="infinity">16 18:1 1|25 23:1 2|43 20:1 3|87 89:1 4|43 36:1 5|42 4:1 6|41 59:1 7|24 85:1 8|86 12:1 9|8 79:1 10|51 17:2 1|7 7:2 2|83 97:2 3|69 24:2 4|69 45:2 5|38 39:2 6|76 12:2 7|96 52:2 8|96 4:2 9|22 92:2 10|27 100:3 1|48 43:3 2|81 59:3 3|54 98:3 4|51 5:3 5|31 90:3 6|95 30:3 7|70 88:3 8|89 4:3 9|88 77:3 10|76 24:4 1|67 96:4 2|100 97:4 3|9 16:4 4|38 87:4 5|22 27:4 6|59 40:4 7|30 14:4 8|33 49:4 9|86 70:4 10|67 77:5 1|85 58:5 2|2 55:5 3|19 57:5 4|32 96:5 5|4 31:5 6|75 99:5 7|87 89:5 8|76 30:5 9|96 86:5 10|81 10:6 1|52 85:6 2|59 69:6 3|34 62:6 4|87 56:6 5|19 28:6 6|39 53:6 7|56 7:6 8|93 55:6 9|16 99:6 10|5 61:7 1|34 39:7 2|25 26:7 3|25 46:7 4|58 28:7 5|70 71:7 6|19 8:7 7|97 9:7 8|24 41:7 9|48 72:7 10|88 29:8 1|8 6:8 2|6 97:8 3|13 39:8 4|9 11:8 5|44 58:8 6|42 40:8 7|87 14:8 8|79 35:8 9|18 91:8 10|7 88:9 1|31 57:9 2|19 5:9 3|68 62:9 4|65 27:9 5|7 63:9 6|27 90:9 7|78 76:9 8|88 45:9 9|13 92:9 10|20 20:10 1|24 16:10 2|76 9:10 3|84 40:10 4|99 83:10 5|35 84:10 6|45 20:10 7|82 77:10 8|35 32:10 9|29 25:10 10</relation>
    <relation name="R10" arity="2" nbTuples="100" semantics="soft" defaultCost="infinity">79 12:1 1|30 16:1 2|68 6:1 3|55 99:1 4|60 54:1 5|48 15:1 6|50 33:1 7|53 6:1 8|17 90:1 9|4 7:1 10|85 49:2 1|26 79:2 2|49 22:2 3|89 99:2 4|50 71:2 5|53 15:2 6|41 14:2 7|72 19:2 8|90 93:2 9|27 100:2 10|54 80:3 1|100 78:3 2|30 5:3 3|75 42:3 4|58 85:3 5|52 70:3 6|37 42:3 7|90 20:3 8|61 63:3 9|53 49:3 10|36 24:4 1|100 32:4 2|23 34:4 3|11 44:4 4|60 40:4 5|32 70:4 6|79 86:4 7|37 97:4 8|75 82:4 9|66 76:4 10|10 37:5 1|53 40:5 2|39 40:5 3|80 55:5 4|23 2:5 5|9 50:5 6|52 6:5 7|21 28:5 8|34 26:5 9|51 42:5 10|26 55:6 1|66 94:6 2|73 63:6 3|21 91:6 4|86 5:6 5|58 86:6 6|49 12:6 7|75 90:6 8|62 54:6 9|20 68:6 10|37 30:7 1|56 87:7 2|50 65:7 3|86 6:7 4|91 96:7 5|58 68:7 6|45 47:7 7|20 1:7 8|79 91:7 9|48 64:7 10|80 41:8 1|76 77:8 2|5 8:8 3|68 95:8 4|6 14:8 5|54 51:8 6|60 32:8 7|5 5:8 8|21 27:8 9|42 33:8 10|12 22:9 1|11 31:9 2|23 21:9 3|35 41:9 4|42 10:9 5|14 3:9 6|38 39:9 7|5 19:9 8|64 96:9 9|39 90:9 10|52 81:10 1|22 90:10 2|6 81:10 3|56 22:10 4|58 61:10 5|85 95:10 6|33 1:10 7|93 65:10 8|88 4:10 9|97 89:10 10</relation>
    <relation name="R11" arity="2" nbTuples="100" semantics="soft" defaultCost="infinity">31 29:1 1|98 18:1 2|86 12:1 3|81 2:1 4|96 68:1 5|45 58:1 6|49 87:1 7|53 78:1 8|88 53:1 9|98 73:1 10|46 76:2 1|72 58:2 2|49 22:2 3|88 29:2 4|88 97:2 5|36 68:2 6|94 51:2 7|81 86:2 8|97 45:2 9|11 20:2 10|16 34:3 1|11 41:3 2|22 94:3 3|92 57:3 4|81 66:3 5|36 75:3 6|77 39:3 7|43 72:3 8|88 64:3 9|24 31:3 10|7 48:4 1|71 2:4 2|28 27:4 3|80 38:4 4|18 24:4 5|10 81:4 6|61 22:4 7|77 74:4 8|7 87:4 9|43 79:4 10|4 48:5 1|41 23:5 2|90 18:5 3|81 84:5 4|98 15:5 5|20 75:5 6|20 53:5 7|63 96:5 8|79 33:5 9|14 61:5 10|21 93:6 1|70 36:6 2|95 17:6 3|64 48:6 4|5 80:6 5|48 99:6 6|38 28:6 7|28 5:6 8|36 54:6 9|85 89:6 10|68 21:7 1|75 34:7 2|55 81:7 3|6 31:7 4|68 78:7 5|92 31:7 6|82 35:7 7|52 39:7 8|43 19:7 9|74 96:7 10|72 60:8 1|78 84:8 2|55 47:8 3|52 45:8 4|68 51:8 5|80 97:8 6|72 59:8 7|72 54:8 8|94 25:8 9|32 97:8 10|40 25:9 1|24 60:9 2|85 79:9 3|100 31:9 4|43 29:9 5|5 4:9 6|23 43:9 7|62 57:9 8|90 5:9 9|40 69:9 10|55 95:10 1|42 30:10 2|32 29:10 3|11 70:10 4|96 76:10 5|49 41:10 6|35 50:10 7|65 86:10 8|45 31:10 9|85 44:10 10</relation>
    <relation name="R12" arity="2" nbTuples="100" semantics="soft" defaultCost="infinity">29 57:1 1|98 44:1 2|68 69:1 3|28 60:1 4|16 24:1 5|37 97:1 6|22 1:1 7|51 41:1 8|19 84:1 9|65 58:1 10|37 22:2 1|4 45:2 2|93 18:2 3|70 69:2 4|65 32:2 5|69 39:2 6|35 56:2 7|5 40:2 8|71 8:2 9|84 40:2 10|67 36:3 1|84 66:3 2|19 79:3 3|77 61:3 4|64 69:3 5|65 9:3 6|87 76:3 7|62 27:3 8|72 84:3 9|91 28:3 10|11 37:4 1|1 60:4 2|27 82:4 3|86 51:4 4|30 2:4 5|9 67:4 6|67 5:4 7|19 62:4 8|3 31:4 9|74 70:4 10|6 98:5 1|3 29:5 2|3 23:5 3|21 69:5 4|2 28:5 5|85 88:5 6|13 21:5 7|27 21:5 8|56 81:5 9|26 83:5 10|92 24:6 1|77 72:6 2|94 62:6 3|3 98:6 4|62 65:6 5|17 89:6 6|55 49:6 7|70 58:6 8|51 99:6 9|45 66:6 10|60 100:7 1|53 69:7 2|98 12:7 3|37 7:7 4|41 95:7 5|82 23:7 6|80 70:7 7|7 10:7 8|70 72:7 9|70 98:7 10|47 44:8 1|53 4:8 2|90 87:8 3|6 21:8 4|55 86:8 5|27 5:8 6|63 3:8 7|6 82:8 8|36 48:8 9|29 14:8 10|76 97:9 1|50 4:9 2|58 67:9 3|35 52:9 4|68 27:9 5|4 20:9 6|43 50:9 7|80 9:9 8|75 9:9 9|87 4:9 10|62 41:10 1|69 68:10 2|99 97:10 3|49 65:10 4|22 58:10 5|3 4:10 6|55 53:10 7|61 88:10 8|8 15:10 9|12 94:10 10</relation>
    <relation name="R13" arity="2" nbTuples="100" semantics="soft" defaultCost="infinity">52 60:1 1|36 94:1 2|54 82:1 3|49 79:1 4|2 20:1 5|30 48:1 6|43 45:1 7|98 53:1 8|74 24:1 9|100 33:1 10|74 64:2 1|71 86:2 2|35 3:2 3|4 77:2 4|45 44:2 5|22 2:2 6|38 86:2 7|77 92:2 8|22 73:2 9|100 63:2 10|59 23:3 1|28 76:3 2|13 79:3 3|99 33:3 4|85 62:3 5|24 63:3 6|67 19:3 7|8 29:3 8|8 73:3 9|63 50:3 10|46 9:4 1|40 73:4 2|79 67:4 3|64 21:4 4|64 33:4 5|5 4:4 6|22 50:4 7|3 39:4 8|78 20:4 9|74 27:4 10|21 5:5 1|97 94:5 2|78 60:5 3|10 90:5 4|15 9:5 5|94 25:5 6|13 95:5 7|92 24:5 8|80 5:5 9|34 36:5 10|40 21:6 1|59 87:6 2|77 1:6 3|91 91:6 4|5 73:6 5|29 3:6 6|86 66:6 7|95 61:6 8|70 89:6 9|91 73:6 10|70 35:7 1|15 43:7 2|51 60:7 3|65 6:7 4|33 55:7 5|31 87:7 6|39 34:7 7|73 9:7 8|57 21:7 9|48 88:7 10|17 16:8 1|82 7:8 2|49 3:8 3|10 44:8 4|90 79:8 5|97 14:8 6|21 40:8 7|28 80:8 8|82 95:8 9|21 48:8 10|79 65:9 1|28 84:9 2|97 29:9 3|13 70:9 4|17 95:9 5|83 12:9 6|18 74:9 7|2 13:9 8|21 74:9 9|84 56:9 10|97 9:10 1|47 87:10 2|25 85:10 3|62 83:10 4|78 13:10 5|48 12:10 6|94 48:10 7|77 89:10 8|38 69:10 9|46 1:10 10</relation>
    <relation name="R14" arity="2" nbTuples="100" semantics="soft" defaultCost="infinity">22 68:1 1|13 14:1 2|35 24:1 3|66 97:1 4|49 14:1 5|73 38:1 6|17 14:1 7|3 38:1 8|58 39:1 9|45 32:1 10|16 61:2 1|34 90:2 2|4 65:2 3|87 34:2 4|32 87:2 5|22 3:2 6|64 97:2 7|49 98:2 8|92 18:2 9|45 45:2 10|42 40:3 1|38 99:3 2|17 74:3 3|56 41:3 4|45 37:3 5|96 22:3 6|64 56:3 7|61 17:3 8|17 45:3 9|24 65:3 10|95 81:4 1|80 19:4 2|13 19:4 3|99 8:4 4|4 31:4 5|16 73:4 6|25 80:4 7|59 61:4 8|12 14:4 9|48 83:4 10|12 68:5 1|46 81:5 2|92 51:5 3|33 5:5 4|89 24:5 5|38 4:5 6|96 37:5 7|75 32:5 8|74 49:5 9|2 60:5 10|3 38:6 1|94 83:6 2|6 21:6 3|67 48:6 4|88 38:6 5|10 72:6 6|70 79:6 7|83 100:6 8|1 20:6 9|19 13:6 10|8 13:7 1|12 49:7 2|1 67:7 3|31 83:7 4|90 3:7 5|87 86:7 6|76 16:7 7|96 38:7 8|81 92:7 9|16 84:7 10|55 85:8 1|29 69:8 2|21 14:8 3|19 96:8 4|85 70:8 5|27 35:8 6|7 87:8 7|39 83:8 8|36 82:8 9|21 17:8 10|55 42:9 1|52 11:9 2|44 64:9 3|22 64:9 4|57 67:9 5|64 24:9 6|28 10:9 7|42 44:9 8|87 72:9 9|89 100:9 10|15 82:10 1|4 11:10 2|3 98:10 3|23 24:10 4|77 84:10 5|73 51:10 6|55 47:10 7|71 47:10 8|54 58:10 9|70 76:10 10</relation>
    <relation name="R15" arity="2" nbTuples="100" semantics="soft" defaultCost="infinity">98 92:1 1|92 11:1 2|24 93:1 3|49 63:1 4|63 91:1 5|68 63:1 6|46 71:1 7|57 68:1 8|54 23:1 9|5 86:1 10|67 86:2 1|96 76:2 2|43 17:2 3|29 22:2 4|1 24:2 5|67 32:2 6|3 38:2 7|38 56:2 8|96 66:2 9|56 93:2 10|5 58:3 1|14 98:3 2|49 73:3 3|99 88:3 4|50 23:3 5|11 75:3 6|54 55:3 7|36 69:3 8|26 85:3 9|77 23:3 10|76 37:4 1|33 6:4 2|5 78:4 3|62 40:4 4|78 72:4 5|43 36:4 6|26 43:4 7|41 37:4 8|74 59:4 9|26 89:4 10|21 36:5 1|35 5:5 2|57 80:5 3|52 45:5 4|84 73:5 5|15 73:5 6|33 49:5 7|62 92:5 8|95 95:5 9|38 45:5 10|71 46:6 1|52 86:6 2|36 59:6 3|12 20:6 4|33 74:6 5|10 47:6 6|80 94:6 7|30 40:6 8|55 68:6 9|25 25:6 10|17 57:7 1|100 30:7 2|90 37:7 3|37 30:7 4|68 4:7 5|60 10:7 6|36 20:7 7|8 14:7 8|90 47:7 9|59 2:7 10|3 96:8 1|27 31:8 2|76 61:8 3|42 64:8 4|1 61:8 5|83 30:8 6|9 69:8 7|75 8:8 8|47 77:8 9|61 60:8 10|3 10:9 1|87 8:9 2|29 58:9 3|55 74:9 4|73 83:9 5|27 93:9 6|68 26:9 7|99 67:9 8|90 1:9 9|59 67:9 10|65 80:10 1|56 4:10 2|20 14:10 3|28 26:10 4|33 49:10 5|21 94:10 6|58 85:10 7|2 55:10 8|51 7:10 9|29 34:10 10</relation>
    <relation name="R16" arity="2" nbTuples="100" semantics="soft" defaultCost="infinity">3 16:1 1|45 17:1 2|73 100:1 3|72 31:1 4|41 68:1 5|82 70:1 6|97 97:1 7|55 57:1 8|10 23:1 9|76 85:1 10|79 55:2 1|69 20:2 2|96 69:2 3|3 36:2 4|22 83:2 5|44 39:2 6|66 24:2 7|17 98:2 8|5 27:2 9|9 57:2 10|22 23:3 1|34 63:3 2|17 23:3 3|77 38:3 4|77 20:3 5|70 61:3 6|10 76:3 7|37 32:3 8|36 1:3 9|17 61:3 10|90 75:4 1|12 92:4 2|63 2:4 3|48 72:4 4|9 52:4 5|17 82:4 6|69 71:4 7|80 71:4 8|31 32:4 9|33 29:4 10|25 20:5 1|26 33:5 2|71 41:5 3|68 76:5 4|22 71:5 5|34 46:5 6|54 77:5 7|80 57:5 8|1 69:5 9|82 23:5 10|17 41:6 1|93 7:6 2|38 30:6 3|77 50:6 4|67 2:6 5|3 64:6 6|61 55:6 7|85 29:6 8|70 34:6 9|79 29:6 10|28 98:7 1|76 15:7 2|15 44:7 3|4 99:7 4|91 1:7 5|76 43:7 6|6 97:7 7|95 87:7 8|24 23:7 9|57 2:7 10|47 86:8 1|12 76:8 2|10 15:8 3|93 2:8 4|50 11:8 5|46 2:8 6|80 35:8 7|80 32:8 8|60 74:8 9|34 40:8 10|81 97:9 1|93 17:9 2|83 96:9 3|42 45:9 4|97 88:9 5|19 18:9 6|71 3:9 7|39 69:9 8|57 22:9 9|10 26:9 10|86 56:10 1|13 65:10 2|5 95:10 3|18 58:10 4|58 14:10 5|31 38:10 6|12 54:10 7|21 40:10 8|96 49:10 9|38 10:10 10</relation>
    <relation name="R17" arity="2" nbTuples="100" semantics="soft" defaultCost="infinity">60 25:1 1|63 44:1 2|33 60:1 3|41 11:1 4|18 31:1 5|40 20:1 6|4 56:1 7|28 99:1 8|5 3:1 9|27 24:1 10|88 91:2 1|12 100:2 2|99 86:2 3|20 44:2 4|63 90:2 5|15 85:2 6|40 58:2 7|32 76:2 8|64 94:2 9|10 53:2 10|33 44:3 1|89 98:3 2|32 96:3 3|2 74:3 4|58 80:3 5|80 42:3 6|97 68:3 7|16 10:3 8|35 50:3 9|88 66:3 10|35 90:4 1|11 32:4 2|96 27:4 3|99 74:4 4|92 41:4 5|52 80:4 6|81 67:4 7|47 41:4 8|64 91:4 9|98 48:4 10|41 40:5 1|69 33:5 2|70 26:5 3|91 93:5 4|21 13:5 5|60 32:5 6|77 94:5 7|64 87:5 8|60 4:5 9|57 7:5 10|38 29:6 1|90 74:6 2|26 72:6 3|98 96:6 4|62 31:6 5|36 96:6 6|80 21:6 7|23 80:6 8|39 73:6 9|15 91:6 10|25 31:7 1|24 66:7 2|79 80:7 3|38 1:7 4|95 32:7 5|51 19:7 6|26 99:7 7|92 17:7 8|83 1:7 9|46 1:7 10|75 56:8 1|33 60:8 2|23 40:8 3|42 11:8 4|6 69:8 5|38 77:8 6|60 60:8 7|66 31:8 8|85 52:8 9|65 3:8 10|84 93:9 1|29 21:9 2|23 48:9 3|28 6:9 4|14 84:9 5|77 30:9 6|87 62:9 7|59 27:9 8|40 65:9 9|63 100:9 10|97 89:10 1|43 85:10 2|89 93:10 3|44 83:10 4|59 51:10 5|26 88:10 6|43 96:10 7|15 10:10 8|8 97:10 9|46 99:10 10</relation>
    <relation name="R18" arity="2" nbTuples="100" semantics="soft" defaultCost="infinity">42 89:1 1|41 72:1 2|84 18:1 3|27 31:1 4|50 27:1 5|48 1:1 6|40 98:1 7|44 67:1 8|57 15:1 9|75 64:1 10|61 91:2 1|43 33:2 2|54 98:2 3|10 8:2 4|60 85:2 5|78 89:2 6|98 92:2 7|56 22:2 8|56 22:2 9|99 78:2 10|66 41:3 1|96 98:3 2|66 65:3 3|98 77:3 4|47 91:3 5|62 8:3 6|62 21:3 7|2 38:3 8|28 36:3 9|23 33:3 10|69 89:4 1|68 95:4 2|86 75:4 3|44 12:4 4|11 75:4 5|24 98:4 6|71 62:4 7|84 89:4 8|38 86:4 9|50 80:4 10|58 75:5 1|33 79:5 2|74 16:5 3|3 82:5 4|97 3:5 5|14 89:5 6|82 67:5 7|26 84:5 8|78 45:5 9|84 56:5 10|29 77:6 1|95 22:6 2|19 64:6 3|27 90:6 4|1 46:6 5|96 85:6 6|15 41:6 7|16 35:6 8|10 86:6 9|32 24:6 10|17 30:7 1|76 85:7 2|65 27:7 3|8 20:7 4|31 85:7 5|98 23:7 6|27 58:7 7|39 85:7 8|56 41:7 9|72 62:7 10|65 1:8 1|76 99:8 2|94 49:8 3|28 6:8 4|67 18:8 5|57 6:8 6|12 7:8 7|34 74:8 8|93 20:8 9|19 28:8 10|32 26:9 1|56 37:9 2|59 26:9 3|23 51:9 4|72 38:9 5|2 68:9 6|99 78:9 7|92 15:9 8|81 24:9 9|100 15:9 10|35 33:10 1|55 1:10 2|33 20:10 3|69 25:10 4|65 61:10 5|42 93:10 6|63 40:10 7|8 99:10 8|37 39:10 9|93 64:10 10</relation>
    <relation name="R19" arity="2" nbTuples="100" semantics="soft" defaultCost="infinity">75 1:1 1|84 54:1 2|65 14:1 3|48 16:1 4|54 66:1 5|16 5:1 6|32 78:1 7|53 71:1 8|43 22:1 9|73 10:1 10|44 71:2 1|93 80:2 2|95 65:2 3|42 38:2 4|72 9:2 5|29 27:2 6|90 59:2 7|28 51:2 8|71 6:2 9|16 12:2 10|84 87:3 1|87 7:3 2|59 36:3 3|8 58:3 4|34 17:3 5|20 26:3 6|23 46:3 7|98 82:3 8|8 52:3 9|67 81:3 10|53 26:4 1|37 2:4 2|82 24:4 3|75 6:4 4|42 98:4 5|27 93:4 6|69 69:4 7|46 22:4 8|90 65:4 9|100 1:4 10|58 82:5 1|71 36:5 2|13 50:5 3|99 84:5 4|34 34:5 5|16 57:5 6|39 7:5 7|52 38:5 8|6 20:5 9|10 38:5 10|27 81:6 1|93 15:6 2|89 49:6 3|63 34:6 4|73 61:6 5|57 71:6 6|93 3:6 7|98 33:6 8|59 38:6 9|84 65:6 10|21 28:7 1|84 13:7 2|78 73:7 3|81 19:7 4|85 38:7 5|4 14:7 6|28 32:7 7|38 9:7 8|87 27:7 9|94 43:7 10|69 44:8 1|100 37:8 2|28 43:8 3|34 37:8 4|81 95:8 5|36 14:8 6|30 53:8 7|80 69:8 8|58 46:8 9|56 46:8 10|1 11:9 1|74 61:9 2|49 62:9 3|76 10:9 4|72 3:9 5|49 31:9 6|11 72:9 7|21 56:9 8|74 32:9 9|51 10:9 10|36 7:10 1|18 78:10 2|53 78:10 3|14 89:10 4|75 80:10 5|24 36:10 6|30 20:10 7|70 86:10 8|75 5:10 9|95 18:10 10</relation>
    <relation name="R20" arity="2" nbTuples="100" semantics="soft" defaultCost="infinity">52 33:1 1|87 43:1 2|84 78:1 3|76 85:1 4|3 85:1 5|59 97:1 6|12 54:1 7|73 31:1 8|53 94:1 9|99 79:1 10|32 2:2 1|56 47:2 2|80 22:2 3|94 40:2 4|72 19:2 5|75 81:2 6|90 17:2 7|34 4:2 8|36 32:2 9|7 23:2 10|9 39:3 1|34 97:3 2|39 31:3 3|54 70:3 4|37 12:3 5|87 13:3 6|56 97:3 7|80 33:3 8|77 1:3 9|33 92:3 10|20 19:4 1|32 99:4 2|83 7:4 3|32 46:4 4|11 29:4 5|94 72:4 6|95 20:4 7|66 52:4 8|31 89:4 9|81 36:4 10|44 83:5 1|24 76:5 2|48 100:5 3|46 18:5 4|52 50:5 5|25 35:5 6|59 35:5 7|82 64:5 8|66 42:5 9|2 80:5 10|9 3:6 1|28 30:6 2|81 36:6 3|38 64:6 4|50 5:6 5|14 56:6 6|64 47:6 7|32 46:6 8|52 27:6 9|6 100:6 10|78 69:7 1|48 18:7 2|72 91:7 3|31 11:7 4|48 4:7 5|45 71:7 6|67 64:7 7|2 99:7 8|48 90:7 9|23 40:7 10|100 77:8 1|62 20:8 2|86 4:8 3|19 84:8 4|52 20:8 5|29 74:8 6|7 99:8 7|29 98:8 8|83 12:8 9|98 4:8 10|62 9:9 1|58 60:9 2|73 57:9 3|41 32:9 4|95 21:9 5|16 59:9 6|33 41:9 7|11 70:9 8|60 9:9 9|8 64:9 10|93 28:10 1|32 88:10 2|55 71:10 3|88 22:10 4|87 57:10 5|49 44:10 6|48 10:10 7|78 90:10 8|91 56:10 9|46 92:10 10</relation>
    <relation name="R21" arity="2" nbTuples="100" semantics="soft" defaultCost="infinity">26 72:1 1|77 61:1 2|99 16:1 3|74 23:1 4|91 99:1 5|95 18:1 6|29 1:1 7|43 18:1 8|94 85:1 9|99 28:1 10|2 72:2 1|68 2:2 2|59 37:2 3|57 74:2 4|29 70:2 5|69 41:2 6|63 78:2 7|15 67:2 8|4 73:2 9|78 18:2 10|63 35:3 1|32 9:3 2|91 19:3 3|87 67:3 4|80 14:3 5|77 82:3 6|46 76:3 7|46 74:3 8|91 52:3 9|49 77:3 10|17 88:4 1|9 57:4 2|83 82:4 3|80 22:4 4|2 28:4 5|61 82:4 6|73 77:4 7|33 34:4 8|84 40:4 9|92 97:4 10|1 35:5 1|93 23:5 2|40 61:5 3|100 71:5 4|38 35:5 5|36 31:5 6|16 33:5 7|33 71:5 8|78 79:5 9|99 59:5 10|13 59:6 1|2 30:6 2|6 78:6 3|7 42:6 4|10 79:6 5|28 75:6 6|51 74:6 7|14 53:6 8|34 31:6 9|14 17:6 10|72 96:7 1|67 67:7 2|55 56:7 3|30 32:7 4|45 77:7 5|18 96:7 6|58 57:7 7|79 84:7 8|25 11:7 9|14 85:7 10|12 1:8 1|69 54:8 2|30 95:8 3|61 33:8 4|61 51:8 5|1 90:8 6|53 4:8 7|35 77:8 8|86 48:8 9|76 98:8 10|93 92:9 1|83 49:9 2|26 86:9 3|44 18:9 4|90 10:9 5|49 94:9 6|49 54:9 7|70 73:9 8|69 95:9 9|4 20:9 10|15 34:10 1|4 77:10 2|51 52:10 3|63 2:10 4|70 73:10 5|39 44:10 6|86 59:10 7|38 75:10 8|65 81:10 9|28 25:10 10</relation>
    <relation name="R22" arity="2" nbTuples="100" semantics="soft" defaultCost="infinity">1 46:1 1|48 72:1 2|87 13:1 3|89 81:1 4|78 33:1 5|70 15:1 6|52 44:1 7|1 57:1 8|12 39:1 9|31 42:1 10|85 37:2 1|95 8:2 2|100 78:2 3|54 41:2 4|95 68:2 5|72 21:2 6|65 23:2 7|18 24:2 8|23 58:2 9|11 96:2 10|20 90:3 1|84 48:3 2|17 28:3 3|57 7:3 4|30 79:3 5|16 91:3 6|59 71:3 7|82 54:3 8|11 77:3 9|78 17:3 10|49 6:4 1|78 56:4 2|91 99:4 3|98 100:4 4|31 75:4 5|16 72:4 6|13 38:4 7|34 82:4 8|98 74:4 9|81 40:4 10|56 36:5 1|64 99:5 2|30 43:5 3|67 56:5 4|8 100:5 5|8 90:5 6|41 56:5 7|89 66:5 8|6 34:5 9|40 70:5 10|33 77:6 1|61 10:6 2|51 50:6 3|55 39:6 4|2 91:6 5|27 56:6 6|30 84:6 7|83 57:6 8|28 2:6 9|48 19:6 10|27 30:7 1|94 8:7 2|48 75:7 3|95 40:7 4|1 62:7 5|15 26:7 6|96 60:7 7|91 77:7 8|55 26:7 9|44 60:7 10|59 13:8 1|3 31:8 2|35 92:8 3|65 11:8 4|86 33:8 5|76 13:8 6|18 21:8 7|68 48:8 8|32 37:8 9|58 16:8 10|95 88:9 1|44 100:9 2|51 71:9 3|73 62:9 4|48 44:9 5|2 82:9 6|49 37:9 7|16 22:9 8|75 30:9 9|26 95:9 10|72 48:10 1|1 39:10 2|26 72:10 3|89 8:10 4|80 71:10 5|72 4:10 6|31 9:10 7|60 17:10 8|42 16:10 9|57 53:10 10</relation>
    <relation name="R23" arity="2" nbTuples="100" semantics="soft" defaultCost="infinity">51 43:1 1|93 42:1 2|54 72:1 3|37 1:1 4|87 9:1 5|84 91:1 6|47 100:1 7|46 21:1 8|7 12:1 9|22 22:1 10|62 37:2 1|35 26:2 2|93 62:2 3|83 67:2 4|95 79:2 5|65 35:2 6|12 21:2 7|32 9:2 8|33 24:2 9|94 12:2 10|63 35:3 1|42 21:3 2|51 16:3 3|4 14:3 4|63 15:3 5|39 7:3 6|30 16:3 7|59 93:3 8|51 95:3 9|35 2:3 10|15 73:4 1|93 19:4 2|53 67:4 3|4 37:4 4|30 3:4 5|89 52:4 6|16 98:4 7|18 51:4 8|10 67:4 9|62 49:4 10|2 48:5 1|44 24:5 2|25 28:5 3|93 94:5 4|25 65:5 5|64 63:5 6|8 19:5 7|55 97:5 8|43 14:5 9|96 45:5 10|98 51:6 1|35 85:6 2|49 77:6 3|86 31:6 4|70 47:6 5|49 94:6 6|30 29:6 7|23 78:6 8|24 78:6 9|83 22:6 10|83 59:7 1|10 24:7 2|26 42:7 3|37 11:7 4|100 13:7 5|64 24:7 6|50 3:7 7|30 68:7 8|70 80:7 9|43 54:7 10|58 92:8 1|6 44:8 2|57 22:8 3|23 27:8 4|98 24:8 5|50 15:8 6|53 42:8 7|79 70:8 8|37 96:8 9|85 61:8 10|13 44:9 1|19 63:9 2|41 65:9 3|40 14:9 4|18 97:9 5|6 45:9 6|59 15:9 7|86 34:9 8|39 49:9 9|51 31:9 10|8 72:10 1|88 30:10 2|74 30:10 3|53 93:10 4|26 18:10 5|15 29:10 6|92 35:10 7|43 8:10 8|64 20:10 9|23 72:10 10</relation>
    <relation name="R24" arity="2" nbTuples="100" semantics="soft" defaultCost="infinity">20 90:1 1|33 70:1 2|34 69:1 3|78 81:1 4|36 36:1 5|98 15:1 6|15 92:1 7|100 36:1 8|56 83:1 9|27 15:1 10|10 100:2 1|50 32:2 2|44 24:2 3|26 38:2 4|85 63:2 5|65 35:2 6|71 1:2 7|66 71:2 8|46 34:2 9|50 47:2 10|100 74:3 1|92 64:3 2|24 65:3 3|50 34:3 4|79 30:3 5|57 40:3 6|88 89:3 7|74 96:3 8|70 29:3 9|29 72:3 10|89 53:4 1|52 74:4 2|38 83:4 3|99 28:4 4|22 30:4 5|28 24:4 6|86 13:4 7|75 38:4 8|48 49:4 9|41 5:4 10|8 16:5 1|49 22:5 2|11 12:5 3|26 63:5 4|91 58:5 5|74 97:5 6|62 96:5 7|54 98:5 8|95 66:5 9|76 48:5 10|37 57:6 1|89 55:6 2|93 75:6 3|2 17:6 4|94 77:6 5|18 79:6 6|37 74:6 7|65 70:6 8|81 30:6 9|4 11:6 10|95 34:7 1|55 27:7 2|89 54:7 3|50 32:7 4|74 33:7 5|9 70:7 6|22 52:7 7|85 70:7 8|19 96:7 9|65 66:7 10|83 70:8 1|100 29:8 2|57 19:8 3|52 66:8 4|67 7:8 5|100 9:8 6|14 49:8 7|77 77:8 8|87 71:8 9|62 27:8 10|47 39:9 1|21 7:9 2|97 83:9 3|92 48:9 4|54 94:9 5|50 27:9 6|90 86:9 7|31 93:9 8|49 75:9 9|4 15:9 10|55 15:10 1|66 96:10 2|22 41:10 3|23 71:10 4|51 34:10 5|27 96:10 6|34 38:10 7|20 2:10 8|32 57:10 9|81 9:10 10</relation>
    <relation name="R25" arity="2" nbTuples="100" semantics="soft" defaultCost="infinity">88 54:1 1|6 39:1 2|3 87:1 3|63 21:1 4|1 17:1 5|38 23:1 6|16 56:1 7|94 78:1 8|61 99:1 9|36 72:1 10|38 54:2 1|85 66:2 2|28 45:2 3|88 19:2 4|27 59:2 5|18 28:2 6|49 50:2 7|51 78:2 8|19 31:2 9|54 42:2 10|55 48:3 1|9 88:3 2|9 14:3 3|28 57:3 4|86 91:3 5|38 36:3 6|64 67:3 7|98 67:3 8|59 22:3 9|5 49:3 10|23 15:4 1|83 73:4 2|65 81:4 3|95 24:4 4|57 94:4 5|4 62:4 6|69 90:4 7|33 30:4 8|92 30:4 9|98 83:4 10|43 14:5 1|65 92:5 2|35 73:5 3|89 35:5 4|65 85:5 5|92 51:5 6|38 80:5 7|23 71:5 8|51 39:5 9|91 55:5 10|98 12:6 1|3 81:6 2|15 12:6 3|53 35:6 4|78 100:6 5|83 31:6 6|69 78:6 7|32 45:6 8|97 88:6 9|11 49:6 10|4 41:7 1|82 7:7 2|19 49:7 3|20 93:7 4|20 2:7 5|12 65:7 6|48 50:7 7|13 43:7 8|96 73:7 9|14 30:7 10|100 3:8 1|94 100:8 2|14 5:8 3|21 11:8 4|16 25:8 5|37 85:8 6|84 43:8 7|11 17:8 8|34 97:8 9|91 74:8 10|21 42:9 1|52 1:9 2|31 97:9 3|71 5:9 4|86 94:9 5|74 85:9 6|8 50:9 7|84 43:9 8|91 57:9 9|95 64:9 10|77 1:10 1|75 2:10 2|15 82:10 3|41 98:10 4|74 38:10 5|10 48:10 6|99 76:10 7|52 37:10 8|3 83:10 9|21 29:10 10</relation>
    <relation name="R26" arity="2" nbTuples="100" semantics="soft" defaultCost="infinity">3 59:1 1|35 31:1 2|94 56:1 3|86 16:1 4|49 93:1 5|32 24:1 6|16 72:1 7|16 48:1 8|94 88:1 9|4 33:1 10|90 16:2 1|56 13:2 2|85 22:2 3|49 63:2 4|91 25:2 5|61 7:2 6|97 31:2 7|3 12:2 8|34 46:2 9|70 57:2 10|76 42:3 1|98 55:3 2|67 82:3 3|90 94:3 4|7 70:3 5|72 20:3 6|50 17:3 7|88 20:3 8|3 98:3 9|52 1:3 10|59 92:4 1|32 4:4 2|75 4:4 3|63 57:4 4|59 76:4 5|30 85:4 6|19 11:4 7|24 99:4 8|46 50:4 9|68 91:4 10|62 74:5 1|50 69:5 2|25 5:5 3|38 90:5 4|12 32:5 5|48 51:5 6|95 5:5 7|11 29:5 8|34 72:5 9|93 80:5 10|55 84:6 1|94 30:6 2|38 10:6 3|29 30:6 4|46 77:6 5|71 55:6 6|42 69:6 7|95 4:6 8|96 86:6 9|38 49:6 10|64 4:7 1|18 55:7 2|32 49:7 3|50 29:7 4|39 29:7 5|95 100:7 6|82 66:7 7|58 81:7 8|75 7:7 9|50 30:7 10|71 71:8 1|17 71:8 2|89 51:8 3|66 4:8 4|87 94:8 5|66 93:8 6|92 15:8 7|100 89:8 8|82 24:8 9|22 13:8 10|10 86:9 1|49 97:9 2|19 73:9 3|49 66:9 4|57 7:9 5|14 1:9 6|83 11:9 7|82 30:9 8|7 84:9 9|86 62:9 10|25 5:10 1|17 81:10 2|24 73:10 3|54 85:10 4|4 6:10 5|5 92:10 6|43 23:10 7|96 76:10 8|37 42:10 9|8 50:10 10</relation>
    <relation name="R27" arity="2" nbTuples="100" semantics="soft" defaultCost="infinity">20 51:1 1|18 88:1 2|85 23:1 3|95 85:1 4|94 58:1 5|43 75:1 6|25 77:1 7|5 44:1 8|15 11:1 9|70 68:1 10|93 48:2 1|86 56:2 2|50 58:2 3|49 72:2 4|96 38:2 5|1 66:2 6|56 49:2 7|49 39:2 8|19 89:2 9|57 33:2 10|95 69:3 1|6 47:3 2|95 7:3 3|82 27:3 4|14 28:3 5|90 25:3 6|96 93:3 7|86 63:3 8|30 47:3 9|21 74:3 10|61 39:4 1|54 63:4 2|92 30:4 3|18 79:4 4|95 77:4 5|75 26:4 6|85 34:4 7|70 34:4 8|73 22:4 9|89 53:4 10|47 55:5 1|61 99:5 2|49 24:5 3|17 65:5 4|63 1:5 5|83 67:5 6|56 25:5 7|14 85:5 8|81 24:5 9|27 21:5 10|44 98:6 1|35 99:6 2|77 23:6 3|29 99:6 4|84 91:6 5|24 13:6 6|32 43:6 7|9 4:6 8|46 26:6 9|62 48:6 10|24 36:7 1|46 14:7 2|30 14:7 3|33 71:7 4|38 60:7 5|53 91:7 6|94 88:7 7|92 34:7 8|45 18:7 9|64 1:7 10|23 65:8 1|45 76:8 2|12 83:8 3|44 68:8 4|26 85:8 5|76 7:8 6|27 49:8 7|70 47:8 8|52 3:8 9|78 82:8 10|77 99:9 1|66 87:9 2|74 13:9 3|85 38:9 4|87 100:9 5|71 4:9 6|67 34:9 7|91 32:9 8|19 44:9 9|79 100:9 10|89 6:10 1|17 38:10 2|98 4:10 3|95 96:10 4|38 50:10 5|70 55:10 6|96 83:10 7|64 53:10 8|40 99:10 9|78 51:10 10</relation>
    <relation name="R28" arity="2" nbTuples="100" semantics="soft" defaultCost="infinity">3 53:1 1|96 14:1 2|6 20:1 3|25 59:1 4|64 37:1 5|88 85:1 6|37 53:1 7|100 63:1 8|62 68:1 9|95 36:1 10|91 67:2 1|38 76:2 2|68 18:2 3|38 91:2 4|30 94:2 5|32 85:2 6|97 6:2 7|16 41:2 8|100 87:2 9|16 2:2 10|41 11:3 1|76 96:3 2|36 24:3 3|74 68:3 4|63 45:3 5|67 57:3 6|77 54:3 7|10 83:3 8|70 72:3 9|59 85:3 10|37 44:4 1|87 73:4 2|15 87:4 3|21 85:4 4|68 78:4 5|29 99:4 6|72 64:4 7|84 42:4 8|9 41:4 9|30 81:4 10|8 56:5 1|32 69:5 2|19 42:5 3|21 96:5 4|33 9:5 5|95 57:5 6|17 99:5 7|88 60:5 8|93 9:5 9|46 43:5 10|91 82:6 1|51 13:6 2|63 86:6 3|14 31:6 4|49 67:6 5|26 64:6 6|36 35:6 7|68 19:6 8|15 69:6 9|46 61:6 10|11 36:7 1|43 49:7 2|11 49:7 3|22 3:7 4|43 79:7 5|6 52:7 6|51 15:7 7|38 96:7 8|94 22:7 9|78 63:7 10|59 56:8 1|41 32:8 2|7 47:8 3|72 46:8 4|93 84:8 5|66 36:8 6|87 86:8 7|100 27:8 8|1 77:8 9|82 12:8 10|56 34:9 1|70 44:9 2|84 36:9 3|88 83:9 4|30 68:9 5|77 51:9 6|20 15:9 7|59 1:9 8|25 39:9 9|35 48:9 10|71 68:10 1|45 86:10 2|93 20:10 3|44 9:10 4|86 39:10 5|65 3:10 6|33 100:10 7|56 33:10 8|69 87:10 9|38 2:10 10</relation>
    <relation name="R29" arity="2" nbTuples="100" semantics="soft" defaultCost="infinity">57 81:1 1|96 58:1 2|77 3:1 3|68 57:1 4|78 12:1 5|55 85:1 6|64 87:1 7|50 10:1 8|58 53:1 9|53 20:1 10|86 77:2 1|83 82:2 2|40 74:2 3|49 32:2 4|33 52:2 5|89 13:2 6|44 24:2 7|39 68:2 8|54 48:2 9|88 54:2 10|6 14:3 1|66 2:3 2|96 64:3 3|77 97:3 4|89 10:3 5|40 76:3 6|68 40:3 7|6 52:3 8|91 38:3 9|46 78:3 10|86 43:4 1|52 77:4 2|31 30:4 3|72 77:4 4|97 90:4 5|32 28:4 6|95 66:4 7|96 75:4 8|53 82:4 9|19 99:4 10|63 3:5 1|20 82:5 2|96 50:5 3|31 47:5 4|50 88:5 5|27 6:5 6|82 20:5 7|19 37:5 8|41 90:5 9|1 9:5 10|37 50:6 1|77 50:6 2|97 7:6 3|48 87:6 4|50 8:6 5|44 34:6 6|55 35:6 7|92 67:6 8|16 78:6 9|69 91:6 10|64 99:7 1|46 23:7 2|97 20:7 3|65 42:7 4|14 74:7 5|76 60:7 6|82 26:7 7|75 93:7 8|68 66:7 9|11 27:7 10|30 44:8 1|12 11:8 2|88 28:8 3|61 38:8 4|49 52:8 5|65 79:8 6|18 5:8 7|56 27:8 8|43 25:8 9|67 77:8 10|72 68:9 1|13 67:9 2|26 9:9 3|74 26:9 4|42 62:9 5|85 10:9 6|81 98:9 7|6 86:9 8|5 74:9 9|67 56:9 10|25 89:10 1|39 86:10 2|15 12:10 3|49 41:10 4|1 50:10 5|54 33:10 6|5 43:10 7|46 95:10 8|97 30:10 9|80 36:10 10</relation>
    <relation name="R30" arity="2" nbTuples="100" semantics="soft" defaultCost="infinity">18 21:1 1|48 30:1 2|89 90:1 3|94 32:1 4|68 16:1 5|58 47:1 6|36 47:1 7|52 97:1 8|83 30:1 9|28 72:1 10|76 49:2 1|79 94:2 2|80 40:2 3|4 60:2 4|17 23:2 5|33 74:2 6|84 25:2 7|27 31:2 8|2 74:2 9|12 46:2 10|87 51:3 1|69 27:3 2|5 15:3 3|96 71:3 4|4 32:3 5|2 100:3 6|84 62:3 7|17 51:3 8|83 93:3 9|11 67:3 10|92 28:4 1|7 26:4 2|55 87:4 3|14 4:4 4|32 88:4 5|78 74:4 6|62 56:4 7|43 57:4 8|1 10:4 9|12 18:4 10|71 41:5 1|1 85:5 2|62 70:5 3|85 44:5 4|76 62:5 5|12 80:5 6|29 1:5 7|47 3:5 8|47 42:5 9|95 16:5 10|70 30:6 1|25 63:6 2|64 46:6 3|65 26:6 4|54 14:6 5|34 10:6 6|66 40:6 7|30 9:6 8|96 87:6 9|96 20:6 10|86 6:7 1|22 13:7 2|75 63:7 3|15 70:7 4|61 76:7 5|5 52:7 6|40 56:7 7|61 37:7 8|30 45:7 9|27 54:7 10|18 28:8 1|51 12:8 2|68 1:8 3|28 32:8 4|85 71:8 5|25 29:8 6|19 70:8 7|7 47:8 8|81 67:8 9|74 84:8 10|12 66:9 1|13 93:9 2|63 10:9 3|55 99:9 4|91 96:9 5|15 18:9 6|40 57:9 7|100 43:9 8|85 50:9 9|69 79:9 10|24 60:10 1|12 35:10 2|90 100:10 3|79 74:10 4|93 93:10 5|90 70:10 6|62 58:10 7|29 12:10 8|58 67:10 9|45 56:10 10</relation>
    <relation name="R31" arity="2" nbTuples="100" semantics="soft" defaultCost="infinity">17 85:1 1|26 16:1 2|69 10:1 3|84 55:1 4|4 52:1 5|81 54:1 6|11 37:1 7|81 53:1 8|94 86:1 9|26 62:1 10|68 64:2 1|64 10:2 2|96 59:2 3|35 1:2 4|60 16:2 5|79 75:2 6|95 96:2 7|1 36:2 8|78 36:2 9|12 45:2 10|77 13:3 1|89 70:3 2|80 19:3 3|89 18:3 4|85 26:3 5|60 50:3 6|12 95:3 7|81 72:3 8|9 63:3 9|41 14:3 10|69 52:4 1|68 55:4 2|25 88:4 3|93 69:4 4|22 81:4 5|66 83:4 6|25 24:4 7|87 18:4 8|63 65:4 9|1 70:4 10|91 17:5 1|96 62:5 2|44 55:5 3|92 45:5 4|28 95:5 5|71 45:5 6|17 7:5 7|78 31:5 8|49 2:5 9|53 35:5 10|10 65:6 1|93 74:6 2|67 14:6 3|27 47:6 4|71 16:6 5|83 70:6 6|53 72:6 7|48 52:6 8|90 69:6 9|18 21:6 10|55 85:7 1|66 27:7 2|72 100:7 3|34 1:7 4|96 84:7 5|42 38:7 6|10 92:7 7|20 41:7 8|78 37:7 9|48 76:7 10|2 60:8 1|30 41:8 2|82 60:8 3|63 70:8 4|93 29:8 5|78 79:8 6|33 63:8 7|18 51:8 8|48 7:8 9|60 76:8 10|56 39:9 1|75 47:9 2|77 80:9 3|98 28:9 4|66 81:9 5|12 32:9 6|78 15:9 7|10 27:9 8|49 70:9 9|61 55:9 10|58 42:10 1|45 13:10 2|38 83:10 3|28 19:10 4|62 68:10 5|37 58:10 6|84 15:10 7|77 100:10 8|7 19:10 9|65 41:10 10</relation>
    <relation name="R32" arity="2" nbTuples="100" semantics="soft" defaultCost="infinity">82 3:1 1|77 10:1 2|1 45:1 3|38 87:1 4|97 5:1 5|22 50:1 6|14 100:1 7|23 78:1 8|1 70:1 9|86 15:1 10|99 4:2 1|88 40:2 2|20 98:2 3|79 33:2 4|8 50:2 5|41 97:2 6|48 87:2 7|93 58:2 8|38 95:2 9|74 7:2 10|76 95:3 1|78 49:3 2|1 70:3 3|51 52:3 4|49 89:3 5|81 6:3 6|8 76:3 7|92 37:3 8|40 48:3 9|23 38:3 10|9 71:4 1|43 14:4 2|12 29:4 3|18 91:4 4|29 58:4 5|46 41:4 6|7 38:4 7|44 60:4 8|93 15:4 9|33 41:4 10|73 45:5 1|29 61:5 2|29 53:5 3|12 32:5 4|30 44:5 5|9 37:5 6|86 72:5 7|25 15:5 8|31 49:5 9|68 22:5 10|21 56:6 1|96 71:6 2|66 68:6 3|67 98:6 4|31 39:6 5|92 96:6 6|21 4:6 7|34 5:6 8|31 17:6 9|63 55:6 10|86 70:7 1|51 93:7 2|11 87:7 3|48 61:7 4|74 22:7 5|80 29:7 6|25 58:7 7|56 1:7 8|99 44:7 9|4 5:7 10|89 54:8 1|48 54:8 2|17 41:8 3|68 89:8 4|89 83:8 5|91 85:8 6|37 14:8 7|71 35:8 8|34 78:8 9|68 12:8 10|55 38:9 1|13 37:9 2|4 18:9 3|42 69:9 4|56 65:9 5|18 87:9 6|66 74:9 7|23 16:9 8|1 9:9 9|79 90:9 10|78 55:10 1|90 79:10 2|95 96:10 3|8 17:10 4|83 42:10 5|55 8:10 6|84 89:10 7|63 30:10 8|76 31:10 9|79 85:10 10</relation>
    <relation name="R33" arity="2" nbTuples="100" semantics="soft" defaultCost="infinity">54 12:1 1|8 89:1 2|2 34:1 3|69 37:1 4|2 40:1 5|24 33:1 6|96 96:1 7|28 19:1 8|29 25:1 9|59 95:1 10|91 39:2 1|33 74:2 2|56 76:2 3|10 87:2 4|53 28:2 5|49 97:2 6|64 13:2 7|62 79:2 8|13 34:2 9|24 48:2 10|28 62:3 1|23 41:3 2|8 32:3 3|18 90:3 4|65 72:3 5|42 30:3 6|52 52:3 7|47 58:3 8|46 44:3 9|86 43:3 10|97 86:4 1|62 81:4 2|25 34:4 3|25 71:4 4|61 11:4 5|89 3:4 6|84 53:4 7|45 9:4 8|17 74:4 9|93 84:4 10|12 76:5 1|84 23:5 2|92 66:5 3|54 86:5 4|50 43:5 5|73 78:5 6|3 64:5 7|56 51:5 8|75 95:5 9|8 66:5 10|40 24:6 1|32 45:6 2|15 5:6 3|12 1:6 4|63 70:6 5|25 26:6 6|5 74:6 7|35 66:6 8|77 75:6 9|42 46:6 10|30 9:7 1|16 21:7 2|10 66:7 3|17 3:7 4|18 11:7 5|10 16:7 6|95 84:7 7|18 7:7 8|76 26:7 9|32 74:7 10|42 78:8 1|53 23:8 2|88 49:8 3|5 23:8 4|39 13:8 5|67 94:8 6|5 77:8 7|77 93:8 8|31 31:8 9|30 76:8 10|9 56:9 1|67 22:9 2|57 91:9 3|63 30:9 4|23 62:9 5|59 28:9 6|51 71:9 7|49 43:9 8|5 15:9 9|28 34:9 10|28 13:10 1|24 89:10 2|50 16:10 3|96 65:10 4|17 43:10 5|50 42:10 6|66 57:10 7|35 47:10 8|14 2:10 9|14 5:10 10</relation>
    <relation name="R34" arity="2" nbTuples="100" semantics="soft" defaultCost="infinity">31 42:1 1|70 75:1 2|64 54:1 3|100 16:1 4|32 13:1 5|52 45:1 6|90 83:1 7|35 51:1 8|27 82:1 9|89 44:1 10|36 72:2 1|98 22:2 2|7 5:2 3|81 59:2 4|95 29:2 5|48 49:2 6|41 51:2 7|77 45:2 8|21 24:2 9|19 63:2 10|20 47:3 1|49 64:3 2|66 18:3 3|69 43:3 4|42 12:3 5|70 86:3 6|85 31:3 7|86 22:3 8|10 100:3 9|17 100:3 10|88 58:4 1|7 98:4 2|20 25:4 3|54 2:4 4|57 35:4 5|80 41:4 6|71 30:4 7|57 39:4 8|27 28:4 9|79 77:4 10|28 25:5 1|92 27:5 2|20 68:5 3|67 98:5 4|5 15:5 5|48 76:5 6|81 86:5 7|51 27:5 8|64 77:5 9|100 98:5 10|42 7:6 1|79 29:6 2|42 65:6 3|42 65:6 4|18 94:6 5|73 52:6 6|44 62:6 7|18 51:6 8|18 78:6 9|2 48:6 10|78 86:7 1|48 77:7 2|24 100:7 3|34 96:7 4|8 40:7 5|17 44:7 6|55 44:7 7|19 21:7 8|62 52:7 9|85 11:7 10|41 52:8 1|3 7:8 2|13 42:8 3|15 71:8 4|61 40:8 5|62 23:8 6|14 30:8 7|58 17:8 8|21 62:8 9|8 18:8 10|73 42:9 1|19 7:9 2|81 90:9 3|20 58:9 4|87 9:9 5|96 77:9 6|56 98:9 7|83 5:9 8|72 51:9 9|76 41:9 10|41 79:10 1|50 66:10 2|57 82:10 3|17 1:10 4|43 33:10 5|58 60:10 6|32 100:10 7|61 38:10 8|30 99:10 9|53 80:10 10</relation>
    <relation name="R35" arity="2" nbTuples="100" semantics="soft" defaultCost="infinity">70 31:1 1|55 73:1 2|8 18:1 3|27 45:1 4|55 44:1 5|62 94:1 6|96 54:1 7|48 79:1 8|97 65:1 9|10 19:1 10|71 15:2 1|47 58:2 2|7 46:2 3|2 18:2 4|84 39:2 5|5 97:2 6|63 66:2 7|70 23:2 8|78 47:2 9|20 87:2 10|98 88:3 1|71 2:3 2|72 72:3 3|89 11:3 4|80 79:3 5|45 62:3 6|60 19:3 7|4 66:3 8|83 68:3 9|82 29:3 10|68 14:4 1|56 96:4 2|44 18:4 3|73 96:4 4|65 47:4 5|8 19:4 6|70 15:4 7|37 59:4 8|98 24:4 9|57 68:4 10|48 14:5 1|51 67:5 2|24 62:5 3|20 21:5 4|51 89:5 5|30 57:5 6|48 16:5 7|99 68:5 8|58 76:5 9|26 61:5 10|83 18:6 1|13 32:6 2|28 10:6 3|45 98:6 4|4 47:6 5|10 59:6 6|97 96:6 7|9 80:6 8|60 81:6 9|83 47:6 10|79 59:7 1|99 14:7 2|49 1:7 3|66 56:7 4|99 66:7 5|62 67:7 6|91 23:7 7|75 33:7 8|100 18:7 9|78 21:7 10|50 13:8 1|23 58:8 2|69 47:8 3|98 50:8 4|81 84:8 5|30 68:8 6|3 78:8 7|19 84:8 8|5 86:8 9|97 32:8 10|8 33:9 1|52 43:9 2|47 52:9 3|21 75:9 4|85 82:9 5|85 64:9 6|84 42:9 7|67 88:9 8|57 81:9 9|73 50:9 10|81 10:10 1|23 57:10 2|46 44:10 3|83 2:10 4|26 76:10 5|17 3:10 6|94 37:10 7|85 36:10 8|84 96:10 9|54 19:10 10</relation>
    <relation name="R36" arity="2" nbTuples="100" semantics="soft" defaultCost="infinity">89 98:1 1|78 83:1 2|29 39:1 3|2 43:1 4|49 16:1 5|66 11:1 6|30 30:1 7|59 5:1 8|61 24:1 9|51 45:1 10|97 17:2 1|53 33:2 2|85 89:2 3|92 60:2 4|9 58:2 5|68 11:2 6|78 3:2 7|49 62:2 8|87 54:2 9|3 22:2 10|84 17:3 1|12 99:3 2|85 62:3 3|93 17:3 4|97 52:3 5|83 65:3 6|100 64:3 7|64 97:3 8|5 99:3 9|76 77:3 10|38 84:4 1|95 94:4 2|61 84:4 3|17 51:4 4|79 76:4 5|6 94:4 6|43 60:4 7|98 100:4 8|30 17:4 9|97 32:4 10|96 51:5 1|100 27:5 2|57 86:5 3|5 56:5 4|68 56:5 5|78 2:5 6|41 16:5 7|65 40:5 8|90 10:5 9|97 29:5 10|98 37:6 1|81 88:6 2|57 24:6 3|43 40:6 4|41 66:6 5|34 69:6 6|7 76:6 7|59 90:6 8|2 93:6 9|10 61:6 10|7 34:7 1|67 33:7 2|25 77:7 3|3 8:7 4|97 94:7 5|92 85:7 6|95 58:7 7|29 9:7 8|48 5:7 9|95 27:7 10|80 36:8 1|69 98:8 2|33 94:8 3|65 6:8 4|81 81:8 5|5 78:8 6|23 13:8 7|51 6:8 8|31 77:8 9|41 25:8 10|47 77:9 1|17 34:9 2|88 6:9 3|7 72:9 4|86 59:9 5|56 21:9 6|3 25:9 7|88 32:9 8|95 73:9 9|3 36:9 10|68 10:10 1|39 40:10 2|55 39:10 3|17 75:10 4|67 42:10 5|64 99:10 6|17 36:10 7|40 50:10 8|95 83:10 9|74 71:10 10</relation>
    <relation name="R37" arity="2" nbTuples="100" semantics="soft" defaultCost="infinity">82 67:1 1|38 20:1 2|6 52:1 3|64 53:1 4|28 8:1 5|93 7:1 6|14 2:1 7|49 23:1 8|84 2:1 9|95 13:1 10|58 73:2 1|71 45:2 2|3 21:2 3|54 30:2 4|93 41:2 5|64 65:2 6|92 26:2 7|35 83:2 8|86 20:2 9|24 52:2 10|98 68:3 1|73 80:3 2|18 71:3 3|41 50:3 4|55 32:3 5|42 50:3 6|21 23:3 7|73 49:3 8|53 12:3 9|70 76:3 10|1 14:4 1|84 97:4 2|63 61:4 3|23 70:4 4|33 12:4 5|63 4:4 6|45 66:4 7|7 53:4 8|23 68:4 9|2 14:4 10|28 37:5 1|62 20:5 2|72 11:5 3|4 46:5 4|16 5:5 5|39 8:5 6|91 89:5 7|35 25:5 8|85 71:5 9|91 9:5 10|44 11:6 1|66 58:6 2|51 58:6 3|18 79:6 4|36 56:6 5|38 33:6 6|48 50:6 7|38 42:6 8|51 45:6 9|64 33:6 10|31 22:7 1|91 2:7 2|18 84:7 3|66 94:7 4|86 94:7 5|85 90:7 6|65 42:7 7|67 64:7 8|35 64:7 9|40 19:7 10|76 16:8 1|28 26:8 2|52 8:8 3|1 30:8 4|73 85:8 5|89 97:8 6|25 42:8 7|14 49:8 8|82 69:8 9|36 22:8 10|39 93:9 1|90 81:9 2|52 43:9 3|23 12:9 4|68 14:9 5|8 14:9 6|44 64:9 7|16 11:9 8|86 56:9 9|14 16:9 10|10 18:10 1|38 75:10 2|48 66:10 3|38 38:10 4|10 98:10 5|23 12:10 6|2 77:10 7|27 68:10 8|64 56:10 9|24 8:10 10</relation>
    <relation name="R38" arity="2" nbTuples="100" semantics="soft" defaultCost="infinity">17 24:1 1|57 84:1 2|21 7:1 3|17 38:1 4|57 77:1 5|87 10:1 6|87 72:1 7|9 39:1 8|28 95:1 9|64 75:1 10|66 74:2 1|39 95:2 2|76 40:2 3|80 29:2 4|79 48:2 5|16 65:2 6|14 86:2 7|60 52:2 8|86 18:2 9|53 35:2 10|8 41:3 1|17 76:3 2|17 40:3 3|87 99:3 4|50 47:3 5|1 12:3 6|81 36:3 7|82 94:3 8|96 25:3 9|48 17:3 10|29 55:4 1|59 26:4 2|50 98:4 3|84 88:4 4|64 30:4 5|14 89:4 6|18 88:4 7|49 41:4 8|45 41:4 9|3 42:4 10|62 84:5 1|42 9:5 2|18 73:5 3|5 7:5 4|38 17:5 5|20 86:5 6|70 48:5 7|5 9:5 8|89 4:5 9|70 91:5 10|99 70:6 1|43 44:6 2|23 27:6 3|63 20:6 4|33 99:6 5|28 84:6 6|8 75:6 7|54 23:6 8|49 59:6 9|18 32:6 10|63 58:7 1|73 29:7 2|69 31:7 3|2 75:7 4|17 70:7 5|41 80:7 6|47 1:7 7|47 29:7 8|69 68:7 9|94 73:7 10|60 51:8 1|94 58:8 2|80 84:8 3|100 19:8 4|69 16:8 5|8 94:8 6|70 88:8 7|4 44:8 8|21 57:8 9|21 28:8 10|3 81:9 1|35 20:9 2|98 3:9 3|30 13:9 4|84 72:9 5|62 87:9 6|46 77:9 7|28 16:9 8|1 71:9 9|83 1:9 10|27 6:10 1|87 20:10 2|90 9:10 3|77 31:10 4|87 73:10 5|13 31:10 6|99 60:10 7|63 73:10 8|24 70:10 9|55 74:10 10</relation>
    <relation name="R39" arity="2" nbTuples="100" semantics="soft" defaultCost="infinity">78 30:1 1|42 77:1 2|8 58:1 3|24 70:1 4|29 34:1 5|15 79:1 6|86 37:1 7|66 21:1 8|95 78:1 9|97 2:1 10|61 87:2 1|89 55:2 2|54 18:2 3|87 68:2 4|49 35:2 5|29 10:2 6|67 69:2 7|49 17:2 8|38 55:2 9|32 42:2 10|90 66:3 1|13 52:3 2|3 5:3 3|51 7:3 4|32 21:3 5|17 33:3 6|56 65:3 7|17 46:3 8|57 25:3 9|33 1:3 10|45 22:4 1|15 56:4 2|25 75:4 3|50 97:4 4|4 16:4 5|74 51:4 6|29 37:4 7|17 18:4 8|44 55:4 9|68 32:4 10|92 76:5 1|57 23:5 2|26 48:5 3|59 24:5 4|8 7:5 5|18 57:5 6|51 19:5 7|62 46:5 8|53 53:5 9|9 99:5 10|75 10:6 1|90 20:6 2|97 9:6 3|36 15:6 4|12 69:6 5|8 49:6 6|89 56:6 7|60 89:6 8|97 94:6 9|22 98:6 10|6 66:7 1|10 64:7 2|25 81:7 3|73 79:7 4|82 97:7 5|41 5:7 6|80 81:7 7|98 11:7 8|50 64:7 9|18 74:7 10|9 79:8 1|2 7:8 2|77 41:8 3|64 84:8 4|40 52:8 5|36 19:8 6|74 32:8 7|9 59:8 8|11 51:8 9|81 30:8 10|98 1:9 1|8 25:9 2|77 27:9 3|91 78:9 4|84 68:9 5|42 14:9 6|20 4:9 7|17 61:9 8|85 94:9 9|8 39:9 10|55 51:10 1|58 45:10 2|96 28:10 3|55 91:10 4|33 14:10 5|68 70:10 6|88 84:10 7|29 54:10 8|63 12:10 9|48 56:10 10</relation>
    <relation name="R40" arity="2" nbTuples="100" semantics="soft" defaultCost="infinity">89 54:1 1|40 47:1 2|17 12:1 3|83 14:1 4|79 1:1 5|51 31:1 6|92 19:1 7|2 35:1 8|87 74:1 9|58 43:1 10|23 68:2 1|96 22:2 2|19 41:2 3|20 47:2 4|97 94:2 5|82 63:2 6|31 32:2 7|43 15:2 8|100 9:2 9|33 76:2 10|48 37:3 1|29 74:3 2|82 32:3 3|95 76:3 4|89 3:3 5|59 83:3 6|60 31:3 7|66 35:3 8|31 24:3 9|55 30:3 10|55 80:4 1|2 37:4 2|54 23:4 3|45 52:4 4|47 51:4 5|83 60:4 6|18 59:4 7|28 35:4 8|13 76:4 9|52 23:4 10|82 13:5 1|7 35:5 2|48 56:5 3|6 86:5 4|68 46:5 5|56 25:5 6|5 10:5 7|5 92:5 8|14 18:5 9|4 71:5 10|8 81:6 1|25 90:6 2|86 16:6 3|84 79:6 4|11 46:6 5|82 70:6 6|36 35:6 7|73 76:6 8|4 91:6 9|81 8:6 10|23 6:7 1|7 6:7 2|10 63:7 3|94 4:7 4|33 63:7 5|58 73:7 6|5 93:7 7|55 46:7 8|84 96:7 9|12 37:7 10|59 62:8 1|15 48:8 2|73 33:8 3|74 64:8 4|89 49:8 5|25 41:8 6|12 45:8 7|90 82:8 8|58 86:8 9|19 13:8 10|82 68:9 1|71 84:9 2|67 18:9 3|15 22:9 4|66 87:9 5|55 95:9 6|35 14:9 7|63 42:9 8|60 23:9 9|37 85:9 10|45 6:10 1|8 9:10 2|78 23:10 3|51 97:10 4|10 55:10 5|42 61:10 6|81 44:10 7|1 15:10 8|95 38:10 9|67 20:10 10</relation>
    <relation name="R41" arity="2" nbTuples="100" semantics="soft" defaultCost="infinity">16 72:1 1|59 12:1 2|81 30:1 3|88 41:1 4|31 22:1 5|76 23:1 6|73 34:1 7|12 19:1 8|9 22:1 9|87 60:1 10|84 50:2 1|31 48:2 2|36 59:2 3|97 51:2 4|38 21:2 5|96 62:2 6|90 40:2 7|74 64:2 8|86 73:2 9|15 2:2 10|27 21:3 1|4 64:3 2|24 41:3 3|50 92:3 4|94 76:3 5|61 6:3 6|48 68:3 7|74 16:3 8|91 22:3 9|17 59:3 10|6 89:4 1|25 30:4 2|75 31:4 3|84 11:4 4|10 54:4 5|58 52:4 6|65 79:4 7|60 15:4 8|24 55:4 9|95 12:4 10|89 22:5 1|37 69:5 2|57 48:5 3|23 55:5 4|9 99:5 5|72 24:5 6|2 98:5 7|68 29:5 8|77 100:5 9|51 87:5 10|14 81:6 1|72 4:6 2|30 47:6 3|71 56:6 4|20 18:6 5|45 4:6 6|26 78:6 7|45 88:6 8|1 33:6 9|58 38:6 10|78 38:7 1|100 12:7 2|83 59:7 3|1 77:7 4|31 5:7 5|96 22:7 6|32 27:7 7|36 4:7 8|95 13:7 9|30 10:7 10|47 14:8 1|5 31:8 2|29 49:8 3|73 40:8 4|79 47:8 5|81 76:8 6|41 37:8 7|52 55:8 8|39 67:8 9|61 19:8 10|39 29:9 1|99 77:9 2|61 19:9 3|53 1:9 4|63 79:9 5|8 46:9 6|30 20:9 7|98 30:9 8|69 54:9 9|74 92:9 10|10 5:10 1|30 6:10 2|52 22:10 3|22 63:10 4|8 72:10 5|67 67:10 6|33 15:10 7|24 20:10 8|69 66:10 9|82 43:10 10</relation>
    <relation name="R42" arity="2" nbTuples="100" semantics="soft" defaultCost="infinity">34 50:1 1|78 97:1 2|1 78:1 3|100 55:1 4|34 78:1 5|10 83:1 6|53 41:1 7|22 92:1 8|57 62:1 9|84 57:1 10|4 59:2 1|68 62:2 2|59 33:2 3|68 11:2 4|44 93:2 5|91 97:2 6|2 64:2 7|83 15:2 8|47 96:2 9|3 57:2 10|32 49:3 1|10 24:3 2|62 67:3 3|20 64:3 4|99 97:3 5|64 34:3 6|78 66:3 7|18 67:3 8|90 74:3 9|43 22:3 10|53 17:4 1|34 94:4 2|67 33:4 3|8 38:4 4|81 75:4 5|94 85:4 6|13 46:4 7|64 35:4 8|63 52:4 9|23 74:4 10|49 6:5 1|36 51:5 2|4 21:5 3|68 75:5 4|67 60:5 5|69 81:5 6|32 38:5 7|60 2:5 8|82 19:5 9|94 93:5 10|36 58:6 1|74 16:6 2|18 25:6 3|32 92:6 4|59 30:6 5|84 77:6 6|60 83:6 7|40 36:6 8|83 99:6 9|98 55:6 10|52 91:7 1|6 37:7 2|5 57:7 3|35 17:7 4|23 28:7 5|66 18:7 6|92 5:7 7|86 99:7 8|57 69:7 9|86 15:7 10|55 31:8 1|50 41:8 2|50 50:8 3|26 24:8 4|81 19:8 5|57 11:8 6|23 6:8 7|2 53:8 8|20 21:8 9|4 85:8 10|76 33:9 1|93 12:9 2|15 92:9 3|77 42:9 4|3 69:9 5|69 65:9 6|8 39:9 7|29 78:9 8|6 95:9 9|27 19:9 10|84 47:10 1|37 74:10 2|83 76:10 3|69 22:10 4|17 94:10 5|63 51:10 6|61 22:10 7|69 5:10 8|32 38:10 9|86 3:10 10</relation>
    <relation name="R43" arity="2" nbTuples="100" semantics="soft" defaultCost="infinity">20 31:1 1|88 79:1 2|10 68:1 3|83 6:1 4|15 25:1 5|49 79:1 6|85 42:1 7|75 17:1 8|93 19:1 9|85 13:1 10|14 46:2 1|68 24:2 2|71 71:2 3|19 60:2 4|28 54:2 5|52 26:2 6|12 96:2 7|24 22:2 8|88 74:2 9|42 27:2 10|20 54:3 1|94 26:3 2|90 12:3 3|70 89:3 4|42 40:3 5|20 33:3 6|26 76:3 7|58 76:3 8|43 35:3 9|32 95:3 10|66 19:4 1|47 85:4 2|94 99:4 3|71 69:4 4|28 86:4 5|48 37:4 6|98 13:4 7|4 87:4 8|54 5:4 9|35 85:4 10|25 99:5 1|85 25:5 2|2 53:5 3|18 63:5 4|48 78:5 5|19 31:5 6|32 78:5 7|43 66:5 8|98 48:5 9|1 8:5 10|34 57:6 1|19 59:6 2|71 84:6 3|30 48:6 4|39 21:6 5|69 32:6 6|62 100:6 7|9 80:6 8|93 89:6 9|49 64:6 10|13 14:7 1|95 69:7 2|7 71:7 3|89 67:7 4|89 20:7 5|52 70:7 6|1 52:7 7|42 2:7 8|29 57:7 9|26 45:7 10|95 50:8 1|52 4:8 2|30 5:8 3|41 84:8 4|38 26:8 5|79 62:8 6|60 81:8 7|84 84:8 8|66 79:8 9|29 24:8 10|22 100:9 1|39 85:9 2|17 49:9 3|90 42:9 4|94 18:9 5|70 74:9 6|73 34:9 7|72 63:9 8|26 80:9 9|73 80:9 10|83 62:10 1|85 28:10 2|76 40:10 3|54 49:10 4|93 100:10 5|30 62:10 6|10 25:10 7|96 62:10 8|94 75:10 9|63 31:10 10</relation>
    <relation name="R44" arity="2" nbTuples="100" semantics="soft" defaultCost="infinity">94 56:1 1|8 26:1 2|56 54:1 3|68 18:1 4|57 55:1 5|94 66:1 6|18 92:1 7|55 52:1 8|8 93:1 9|73 88:1 10|34 51:2 1|48 74:2 2|28 66:2 3|36 89:2 4|16 58:2 5|53 28:2 6|71 99:2 7|25 47:2 8|19 42:2 9|9 19:2 10|46 18:3 1|64 8:3 2|42 73:3 3|61 81:3 4|77 33:3 5|89 44:3 6|63 91:3 7|11 21:3 8|35 31:3 9|41 70:3 10|21 12:4 1|37 60:4 2|11 73:4 3|37 29:4 4|10 24:4 5|84 70:4 6|75 30:4 7|17 84:4 8|55 25:4 9|63 90:4 10|24 15:5 1|40 82:5 2|82 75:5 3|29 59:5 4|24 95:5 5|75 76:5 6|100 41:5 7|95 3:5 8|2 86:5 9|11 16:5 10|63 74:6 1|31 68:6 2|42 65:6 3|83 52:6 4|72 46:6 5|45 83:6 6|76 52:6 7|87 10:6 8|39 23:6 9|28 92:6 10|94 48:7 1|25 24:7 2|26 71:7 3|48 90:7 4|11 38:7 5|13 40:7 6|29 10:7 7|83 66:7 8|50 78:7 9|43 40:7 10|63 53:8 1|58 6:8 2|42 39:8 3|66 28:8 4|76 23:8 5|16 44:8 6|56 80:8 7|58 82:8 8|7 6:8 9|27 46:8 10|92 55:9 1|74 87:9 2|34 98:9 3|40 63:9 4|18 92:9 5|1 66:9 6|16 59:9 7|10 100:9 8|29 100:9 9|76 100:9 10|2 59:10 1|59 68:10 2|48 79:10 3|17 4:10 4|60 11:10 5|63 41:10 6|15 48:10 7|85 78:10 8|65 99:10 9|66 20:10 10</relation>
    <relation name="R45" arity="2" nbTuples="100" semantics="soft" defaultCost="infinity">20 16:1 1|89 78:1 2|30 56:1 3|61 63:1 4|84 55:1 5|83 57:1 6|83 56:1 7|100 66:1 8|92 61:1 9|29 74:1 10|18 16:2 1|6 79:2 2|22 1:2 3|20 81:2 4|77 24:2 5|13 94:2 6|42 87:2 7|90 23:2 8|28 45:2 9|59 53:2 10|65 25:3 1|53 16:3 2|70 60:3 3|89 44:3 4|64 23:3 5|46 99:3 6|56 49:3 7|63 100:3 8|9 75:3 9|76 51:3 10|26 26:4 1|70 9:4 2|76 34:4 3|90 37:4 4|99 71:4 5|89 5:4 6|32 47:4 7|6 31:4 8|42 32:4 9|45 90:4 10|96 23:5 1|5 1:5 2|41 92:5 3|68 18:5 4|29 46:5 5|46 83:5 6|32 10:5 7|34 41:5 8|24 68:5 9|52 66:5 10|60 97:6 1|54 74:6 2|65 26:6 3|5 65:6 4|77 81:6 5|42 70:6 6|96 79:6 7|23 58:6 8|12 61:6 9|70 77:6 10|27 63:7 1|11 8:7 2|57 71:7 3|7 31:7 4|41 98:7 5|21 6:7 6|46 96:7 7|80 13:7 8|8 3:7 9|58 91:7 10|49 7:8 1|16 62:8 2|5 4:8 3|3 50:8 4|83 16:8 5|52 32:8 6|88 36:8 7|61 97:8 8|16 60:8 9|20 27:8 10|92 75:9 1|45 67:9 2|30 69:9 3|44 58:9 4|38 55:9 5|48 11:9 6|50 79:9 7|7 1:9 8|63 51:9 9|77 44:9 10|67 86:10 1|74 60:10 2|26 38:10 3|43 96:10 4|13 66:10 5|82 49:10 6|45 52:10 7|31 73:10 8|57 92:10 9|27 57:10 10</relation>
    <relation name="R46" arity="2" nbTuples="100" semantics="soft" defaultCost="infinity">54 14:1 1|98 9:1 2|34 37:1 3|9 61:1 4|13 98:1 5|67 97:1 6|33 34:1 7|34 90:1 8|84 48:1 9|22 96:1 10|97 32:2 1|50 74:2 2|74 81:2 3|14 72:2 4|11 80:2 5|93 13:2 6|1 18:2 7|45 25:2 8|89 12:2 9|67 52:2 10|24 46:3 1|77 86:3 2|78 29:3 3|64 64:3 4|67 5:3 5|85 8:3 6|44 94:3 7|29 54:3 8|6 23:3 9|67 84:3 10|6 86:4 1|98 52:4 2|8 78:4 3|53 48:4 4|35 83:4 5|77 52:4 6|42 54:4 7|1 61:4 8|36 60:4 9|47 17:4 10|95 94:5 1|56 81:5 2|71 40:5 3|93 52:5 4|72 92:5 5|17 61:5 6|99 17:5 7|10 19:5 8|58 81:5 9|41 45:5 10|42 45:6 1|28 53:6 2|60 84:6 3|64 31:6 4|100 63:6 5|54 88:6 6|88 55:6 7|39 37:6 8|66 98:6 9|34 10:6 10|6 21:7 1|4 90:7 2|33 77:7 3|71 3:7 4|81 5:7 5|43 6:7 6|81 14:7 7|58 42:7 8|25 85:7 9|89 59:7 10|76 78:8 1|15 48:8 2|67 18:8 3|91 30:8 4|46 54:8 5|35 35:8 6|44 51:8 7|53 98:8 8|99 39:8 9|72 77:8 10|74 73:9 1|87 22:9 2|88 51:9 3|43 98:9 4|52 94:9 5|77 1:9 6|62 33:9 7|10 64:9 8|87 65:9 9|17 33:9 10|44 80:10 1|66 13:10 2|70 48:10 3|73 4:10 4|26 35:10 5|59 70:10 6|40 18:10 7|8 77:10 8|67 11:10 9|5 27:10 10</relation>
    <relation name="R47" arity="2" nbTuples="100" semantics="soft" defaultCost="infinity">82 66:1 1|31 54:1 2|48 46:1 3|81 79:1 4|94 9:1 5|86 50:1 6|15 7:1 7|9 51:1 8|77 41:1 9|90 83:1 10|98 78:2 1|60 63:2 2|59 86:2 3|72 77:2 4|8 17:2 5|47 3:2 6|54 23:2 7|82 42:2 8|47 60:2 9|81 17:2 10|100 6:3 1|77 51:3 2|71 4:3 3|3 40:3 4|47 93:3 5|89 55:3 6|92 5:3 7|39 10:3 8|80 55:3 9|39 97:3 10|34 65:4 1|14 52:4 2|1 39:4 3|66 15:4 4|43 98:4 5|32 21:4 6|95 93:4 7|53 34:4 8|36 97:4 9|22 41:4 10|71 87:5 1|96 7:5 2|45 45:5 3|79 82:5 4|41 82:5 5|45 54:5 6|71 45:5 7|79 52:5 8|78 36:5 9|100 81:5 10|72 44:6 1|25 8:6 2|74 41:6 3|48 9:6 4|39 1:6 5|64 4:6 6|81 43:6 7|77 35:6 8|42 14:6 9|80 38:6 10|8 77:7 1|6 6:7 2|46 89:7 3|50 60:7 4|10 17:7 5|4 63:7 6|21 49:7 7|30 53:7 8|94 46:7 9|92 11:7 10|10 88:8 1|83 5:8 2|14 61:8 3|63 8:8 4|32 31:8 5|92 20:8 6|47 95:8 7|52 73:8 8|7 53:8 9|12 61:8 10|67 19:9 1|34 76:9 2|59 64:9 3|40 97:9 4|52 31:9 5|55 36:9 6|26 71:9 7|31 8:9 8|96 82:9 9|4 62:9 10|66 68:10 1|69 75:10 2|15 65:10 3|83 91:10 4|69 12:10 5|78 47:10 6|62 87:10 7|50 31:10 8|89 95:10 9|38 78:10 10</relation>
    <relation name="R48" arity="2" nbTuples="100" semantics="soft" defaultCost="infinity">95 90:1 1|15 2:1 2|59 17:1 3|33 59:1 4|59 83:1 5|39 17:1 6|65 10:1 7|46 98:1 8|80 32:1 9|54 80:1 10|86 84:2 1|82 19:2 2|76 84:2 3|99 69:2 4|22 85:2 5|87 91:2 6|46 37:2 7|54 32:2 8|68 87:2 9|83 96:2 10|72 92:3 1|4 21:3 2|8 60:3 3|43 4:3 4|60 29:3 5|80 46:3 6|47 87:3 7|86 12:3 8|9 12:3 9|34 12:3 10|84 20:4 1|49 70:4 2|63 100:4 3|75 69:4 4|3 94:4 5|69 90:4 6|6 26:4 7|53 16:4 8|49 45:4 9|98 24:4 10|96 78:5 1|65 5:5 2|98 5:5 3|16 50:5 4|50 70:5 5|49 43:5 6|39 61:5 7|23 96:5 8|17 23:5 9|53 12:5 10|40 96:6 1|20 8:6 2|21 62:6 3|9 30:6 4|52 71:6 5|15 23:6 6|44 6:6 7|67 26:6 8|84 95:6 9|22 16:6 10|81 33:7 1|43 13:7 2|46 97:7 3|15 31:7 4|100 7:7 5|96 73:7 6|40 5:7 7|77 4:7 8|76 20:7 9|43 93:7 10|63 86:8 1|48 47:8 2|88 99:8 3|72 12:8 4|28 9:8 5|61 62:8 6|98 50:8 7|7 69:8 8|32 33:8 9|27 75:8 10|53 61:9 1|46 67:9 2|33 26:9 3|94 31:9 4|67 86:9 5|74 82:9 6|93 74:9 7|2 96:9 8|89 66:9 9|7 93:9 10|18 45:10 1|12 29:10 2|64 76:10 3|40 11:10 4|99 90:10 5|75 47:10 6|25 97:10 7|96 22:10 8|25 18:10 9|57 83:10 10</relation>
    <relation name="R49" arity="2" nbTuples="100" semantics="soft" defaultCost="infinity">90 50:1 1|90 87:1 2|39 78:1 3|63 12:1 4|53 45:1 5|68 52:1 6|37 22:1 7|8 2:1 8|79 27:1 9|88 66:1 10|46 40:2 1|28 96:2 2|49 31:2 3|37 14:2 4|33 84:2 5|35 55:2 6|26 71:2 7|6 5:2 8|19 37:2 9|52 9:2 10|20 15:3 1|80 75:3 2|2 80:3 3|96 86:3 4|81 53:3 5|3 2:3 6|27 60:3 7|80 33:3 8|51 22:3 9|23 30:3 10|44 83:4 1|51 37:4 2|52 66:4 3|36 52:4 4|39 62:4 5|6 9:4 6|84 53:4 7|77 20:4 8|39 4:4 9|25 8:4 10|71 45:5 1|34 50:5 2|25 15:5 3|34 89:5 4|81 28:5 5|70 50:5 6|98 65:5 7|81 24:5 8|80 33:5 9|94 13:5 10|85 25:6 1|76 21:6 2|36 98:6 3|13 20:6 4|80 76:6 5|52 41:6 6|64 62:6 7|42 60:6 8|55 65:6 9|26 96:6 10|64 94:7 1|74 63:7 2|97 38:7 3|75 57:7 4|18 82:7 5|21 1:7 6|34 79:7 7|65 28:7 8|34 51:7 9|87 3:7 10|80 50:8 1|82 61:8 2|58 86:8 3|37 85:8 4|92 94:8 5|59 97:8 6|87 60:8 7|56 2:8 8|37 50:8 9|5 88:8 10|57 7:9 1|35 58:9 2|98 4:9 3|73 17:9 4|93 99:9 5|8 43:9 6|67 50:9 7|25 17:9 8|38 98:9 9|39 82:9 10|25 67:10 1|78 79:10 2|99 95:10 3|32 100:10 4|71 9:10 5|40 68:10 6|83 77:10 7|8 64:10 8|84 72:10 9|82 14:10 10</relation>
    <relation name="R50" arity="2" nbTuples="100" semantics="soft" defaultCost="infinity">6 59:1 1|72 34:1 2|13 98:1 3|82 41:1 4|100 79:1 5|69 42:1 6|28 13:1 7|53 29:1 8|45 57:1 9|5 84:1 10|87 12:2 1|43 61:2 2|11 48:2 3|64 85:2 4|88 44:2 5|58 64:2 6|84 51:2 7|70 86:2 8|27 61:2 9|56 64:2 10|97 46:3 1|64 48:3 2|73 31:3 3|1 20:3 4|21 77:3 5|88 80:3 6|22 15:3 7|89 83:3 8|53 6:3 9|9 39:3 10|10 88:4 1|79 18:4 2|25 95:4 3|23 50:4 4|80 29:4 5|86 78:4 6|17 97:4 7|11 49:4 8|47 17:4 9|26 15:4 10|52 69:5 1|47 51:5 2|93 17:5 3|21 68:5 4|98 32:5 5|80 85:5 6|91 22:5 7|91 60:5 8|9 32:5 9|36 66:5 10|50 13:6 1|8 6:6 2|80 93:6 3|14 71:6 4|12 29:6 5|87 4:6 6|100 66:6 7|71 57:6 8|54 73:6 9|16 54:6 10|29 95:7 1|18 47:7 2|80 84:7 3|85 49:7 4|15 74:7 5|79 38:7 6|90 70:7 7|42 6:7 8|65 63:7 9|80 42:7 10|76 60:8 1|84 57:8 2|97 74:8 3|66 45:8 4|84 30:8 5|87 2:8 6|54 62:8 7|74 47:8 8|24 26:8 9|5 90:8 10|62 72:9 1|99 31:9 2|29 56:9 3|98 99:9 4|54 27:9 5|33 51:9 6|3 47:9 7|82 13:9 8|94 64:9 9|76 55:9 10|93 95:10 1|3 29:10 2|76 47:10 3|33 83:10 4|82 31:10 5|70 30:10 6|82 16:10 7|48 95:10 8|92 98:10 9|15 17:10 10</relation>
    <relation name="R51" arity="2" nbTuples="100" semantics="soft" defaultCost="infinity">13 54:1 1|55 23:1 2|33 7:1 3|47 83:1 4|47 75:1 5|27 57:1 6|54 16:1 7|36 78:1 8|74 68:1 9|62 11:1 10|66 58:2 1|35 79:2 2|6 55:2 3|43 12:2 4|42 94:2 5|20 82:2 6|87 39:2 7|45 27:2 8|40 84:2 9|16 85:2 10|21 54:3 1|95 17:3 2|67 99:3 3|39 2:3 4|13 47:3 5|90 71:3 6|4 12:3 7|66 52:3 8|89 46:3 9|44 75:3 10|59 42:4 1|12 10:4 2|24 4:4 3|11 7:4 4|5 40:4 5|85 1:4 6|19 10:4 7|2 76:4 8|37 43:4 9|37 81:4 10|88 15:5 1|6 22:5 2|32 36:5 3|46 43:5 4|48 24:5 5|65 77:5 6|28 85:5 7|77 32:5 8|28 30:5 9|80 34:5 10|24 55:6 1|30 61:6 2|41 2:6 3|38 64:6 4|86 6:6 5|56 64:6 6|80 63:6 7|86 16:6 8|10 29:6 9|100 21:6 10|34 99:7 1|6 46:7 2|64 89:7 3|15 51:7 4|29 6:7 5|40 84:7 6|28 61:7 7|44 51:7 8|60 49:7 9|100 39:7 10|85 88:8 1|66 26:8 2|45 100:8 3|46 84:8 4|58 95:8 5|57 46:8 6|21 80:8 7|7 83:8 8|61 43:8 9|9 14:8 10|87 10:9 1|2 48:9 2|42 98:9 3|5 43:9 4|33 61:9 5|68 42:9 6|16 46:9 7|55 63:9 8|24 49:9 9|13 57:9 10|22 6:10 1|20 18:10 2|28 21:10 3|33 42:10 4|58 84:10 5|3 19:10 6|11 13:10 7|86 60:10 8|59 93:10 9|71 57:10 10</relation>
    <relation name="R52" arity="2" nbTuples="100" semantics="soft" defaultCost="infinity">27 2:1 1|96 90:1 2|51 34:1 3|28 4:1 4|83 60:1 5|30 9:1 6|69 98:1 7|76 47:1 8|61 90:1 9|81 28:1 10|38 45:2 1|18 36:2 2|12 4:2 3|38 50:2 4|45 71:2 5|90 41:2 6|76 71:2 7|29 80:2 8|64 61:2 9|29 50:2 10|73 51:3 1|79 22:3 2|96 90:3 3|23 47:3 4|77 71:3 5|11 18:3 6|48 34:3 7|84 63:3 8|76 46:3 9|66 23:3 10|63 83:4 1|47 83:4 2|61 18:4 3|55 30:4 4|61 81:4 5|90 40:4 6|14 73:4 7|37 78:4 8|69 29:4 9|24 59:4 10|84 85:5 1|2 10:5 2|47 30:5 3|1 2:5 4|65 54:5 5|6 69:5 6|29 63:5 7|28 36:5 8|20 68:5 9|67 39:5 10|46 6:6 1|99 38:6 2|14 4:6 3|43 78:6 4|96 56:6 5|85 94:6 6|54 32:6 7|37 98:6 8|74 11:6 9|23 58:6 10|38 95:7 1|6 86:7 2|85 8:7 3|11 84:7 4|70 91:7 5|65 70:7 6|96 43:7 7|6 47:7 8|98 62:7 9|9 84:7 10|9 4:8 1|63 2:8 2|67 68:8 3|9 71:8 4|50 4:8 5|72 67:8 6|3 22:8 7|44 41:8 8|7 89:8 9|86 22:8 10|71 80:9 1|67 68:9 2|76 55:9 3|37 50:9 4|75 44:9 5|38 86:9 6|82 11:9 7|88 72:9 8|81 3:9 9|52 34:9 10|91 57:10 1|69 49:10 2|90 21:10 3|63 45:10 4|28 76:10 5|92 62:10 6|2 63:10 7|63 87:10 8|68 53:10 9|48 74:10 10</relation>
    <relation name="R53" arity="2" nbTuples="100" semantics="soft" defaultCost="infinity">22 96:1 1|78 94:1 2|71 70:1 3|24 49:1 4|22 16:1 5|100 59:1 6|61 44:1 7|95 84:1 8|54 94:1 9|35 61:1 10|93 100:2 1|85 67:2 2|68 37:2 3|76 57:2 4|35 4:2 5|95 76:2 6|99 1:2 7|100 55:2 8|78 94:2 9|46 81:2 10|6 9:3 1|67 55:3 2|42 85:3 3|82 14:3 4|91 59:3 5|53 33:3 6|34 29:3 7|32 13:3 8|29 26:3 9|62 70:3 10|100 69:4 1|32 63:4 2|81 97:4 3|95 96:4 4|43 11:4 5|39 89:4 6|78 78:4 7|55 74:4 8|25 100:4 9|12 67:4 10|97 81:5 1|39 37:5 2|77 81:5 3|25 63:5 4|58 69:5 5|30 89:5 6|57 69:5 7|34 24:5 8|24 12:5 9|2 93:5 10|56 82:6 1|36 60:6 2|83 6:6 3|89 24:6 4|40 82:6 5|64 11:6 6|35 24:6 7|85 68:6 8|63 47:6 9|21 86:6 10|19 25:7 1|81 84:7 2|3 71:7 3|45 1:7 4|50 38:7 5|57 58:7 6|99 47:7 7|64 72:7 8|57 87:7 9|68 26:7 10|93 98:8 1|67 33:8 2|39 26:8 3|17 39:8 4|5 57:8 5|12 80:8 6|76 11:8 7|87 93:8 8|100 99:8 9|52 74:8 10|59 16:9 1|72 62:9 2|12 91:9 3|27 36:9 4|47 76:9 5|54 85:9 6|44 14:9 7|88 34:9 8|36 10:9 9|83 13:9 10|65 51:10 1|17 36:10 2|19 60:10 3|74 12:10 4|54 71:10 5|78 75:10 6|68 53:10 7|34 74:10 8|78 41:10 9|9 68:10 10</relation>
    <relation name="R54" arity="2" nbTuples="100" semantics="soft" defaultCost="infinity">52 55:1 1|74 87:1 2|1 44:1 3|39 64:1 4|94 4:1 5|65 57:1 6|55 95:1 7|93 17:1 8|24 7:1 9|51 99:1 10|29 67:2 1|11 30:2 2|68 62:2 3|30 30:2 4|45 81:2 5|4 83:2 6|93 37:2 7|53 24:2 8|39 27:2 9|19 65:2 10|1 98:3 1|18 22:3 2|65 6:3 3|82 72:3 4|30 95:3 5|52 16:3 6|75 10:3 7|47 20:3 8|15 32:3 9|100 23:3 10|59 100:4 1|68 16:4 2|5 82:4 3|73 41:4 4|51 26:4 5|67 55:4 6|59 23:4 7|35 51:4 8|17 9:4 9|76 60:4 10|48 12:5 1|4 88:5 2|91 83:5 3|67 74:5 4|40 11:5 5|10 24:5 6|34 57:5 7|100 69:5 8|57 45:5 9|56 15:5 10|13 52:6 1|51 25:6 2|13 54:6 3|34 1:6 4|38 22:6 5|5 15:6 6|88 52:6 7|21 87:6 8|9 66:6 9|29 80:6 10|87 30:7 1|58 20:7 2|41 79:7 3|45 79:7 4|89 53:7 5|66 43:7 6|86 17:7 7|78 70:7 8|95 35:7 9|70 6:7 10|69 59:8 1|61 27:8 2|16 96:8 3|28 47:8 4|98 94:8 5|97 22:8 6|73 38:8 7|94 84:8 8|19 76:8 9|22 14:8 10|89 96:9 1|47 78:9 2|34 7:9 3|29 34:9 4|4 36:9 5|76 53:9 6|87 63:9 7|32 50:9 8|37 23:9 9|1 98:9 10|2 53:10 1|84 51:10 2|77 69:10 3|73 68:10 4|22 85:10 5|81 96:10 6|80 50:10 7|76 66:10 8|70 81:10 9|18 93:10 10</relation>
    <relation name="R55" arity="2" nbTuples="100" semantics="soft" defaultCost="infinity">3 31:1 1|25 86:1 2|59 59:1 3|72 32:1 4|97 45:1 5|39 25:1 6|98 85:1 7|26 70:1 8|50 36:1 9|33 16:1 10|75 43:2 1|79 42:2 2|38 27:2 3|48 29:2 4|29 100:2 5|80 55:2 6|39 96:2 7|19 37:2 8|21 42:2 9|92 77:2 10|15 66:3 1|60 57:3 2|77 29:3 3|84 46:3 4|52 41:3 5|94 13:3 6|74 78:3 7|86 38:3 8|39 45:3 9|81 58:3 10|64 72:4 1|79 83:4 2|2 46:4 3|2 81:4 4|78 77:4 5|79 27:4 6|39 67:4 7|14 79:4 8|58 83:4 9|59 54:4 10|17 20:5 1|83 44:5 2|93 24:5 3|13 32:5 4|23 25:5 5|48 37:5 6|65 32:5 7|41 54:5 8|89 82:5 9|98 18:5 10|34 32:6 1|30 69:6 2|25 13:6 3|38 63:6 4|15 94:6 5|45 38:6 6|33 7:6 7|86 95:6 8|27 74:6 9|65 57:6 10|89 11:7 1|37 93:7 2|7 39:7 3|23 26:7 4|10 68:7 5|75 70:7 6|42 38:7 7|29 65:7 8|45 93:7 9|16 34:7 10|42 64:8 1|2 100:8 2|61 27:8 3|25 65:8 4|56 40:8 5|23 74:8 6|14 22:8 7|30 71:8 8|22 3:8 9|86 50:8 10|10 41:9 1|32 22:9 2|84 64:9 3|30 17:9 4|15 72:9 5|80 54:9 6|32 95:9 7|52 17:9 8|69 8:9 9|57 6:9 10|38 53:10 1|45 43:10 2|94 21:10 3|13 27:10 4|92 31:10 5|16 87:10 6|19 32:10 7|16 65:10 8|69 29:10 9|77 44:10 10</relation>
    <relation name="R56" arity="2" nbTuples="100" semantics="soft" defaultCost="infinity">54 82:1 1|25 33:1 2|88 48:1 3|100 77:1 4|92 25:1 5|100 99:1 6|20 76:1 7|96 19:1 8|13 8:1 9|3 59:1 10|74 10:2 1|54 69:2 2|24 24:2 3|55 88:2 4|68 31:2 5|45 93:2 6|60 27:2 7|58 65:2 8|57 32:2 9|86 45:2 10|20 62:3 1|86 36:3 2|80 54:3 3|3 73:3 4|36 51:3 5|12 49:3 6|44 97:3 7|55 67:3 8|74 30:3 9|27 70:3 10|57 2:4 1|8 68:4 2|18 22:4 3|65 90:4 4|85 13:4 5|56 52:4 6|12 8:4 7|34 46:4 8|91 79:4 9|33 36:4 10|27 25:5 1|23 39:5 2|68 54:5 3|78 98:5 4|95 91:5 5|44 21:5 6|3 93:5 7|27 95:5 8|33 46:5 9|6 79:5 10|8 56:6 1|57 7:6 2|31 68:6 3|53 31:6 4|11 85:6 5|97 69:6 6|93 88:6 7|4 31:6 8|100 91:6 9|91 51:6 10|51 11:7 1|67 30:7 2|61 75:7 3|70 96:7 4|81 34:7 5|34 44:7 6|54 87:7 7|63 40:7 8|4 7:7 9|66 38:7 10|99 67:8 1|81 61:8 2|51 76:8 3|31 10:8 4|100 43:8 5|13 36:8 6|8 6:8 7|45 48:8 8|4 78:8 9|51 4:8 10|92 80:9 1|41 78:9 2|78 78:9 3|24 63:9 4|13 12:9 5|64 46:9 6|56 25:9 7|94 47:9 8|20 26:9 9|53 90:9 10|85 73:10 1|65 64:10 2|38 85:10 3|78 89:10 4|74 38:10 5|99 93:10 6|55 76:10 7|28 11:10 8|22 61:10 9|34 60:10 10</relation>
    <relation name="R57" arity="2" nbTuples="100" semantics="soft" defaultCost="infinity">3 88:1 1|77 89:1 2|85 29:1 3|55 53:1 4|41 24:1 5|70 89:1 6|94 93:1 7|65 48:1 8|44 49:1 9|4 65:1 10|60 86:2 1|48 37:2 2|49 69:2 3|97 1:2 4|1 65:2 5|33 3:2 6|21 68:2 7|81 95:2 8|86 22:2 9|93 71:2 10|21 74:3 1|44 31:3 2|91 17:3 3|30 26:3 4|7 26:3 5|15 37:3 6|2 52:3 7|51 91:3 8|99 46:3 9|74 39:3 10|6 83:4 1|27 88:4 2|76 57:4 3|17 53:4 4|69 28:4 5|73 48:4 6|97 98:4 7|24 62:4 8|81 33:4 9|16 19:4 10|62 16:5 1|93 96:5 2|14 93:5 3|28 99:5 4|55 43:5 5|50 93:5 6|42 51:5 7|38 1:5 8|29 99:5 9|49 7:5 10|95 3:6 1|58 10:6 2|34 58:6 3|11 6:6 4|57 6:6 5|79 2:6 6|98 76:6 7|74 68:6 8|43 57:6 9|26 32:6 10|99 82:7 1|54 60:7 2|85 68:7 3|74 8:7 4|100 64:7 5|34 72:7 6|37 2:7 7|80 7:7 8|39 98:7 9|36 36:7 10|75 5:8 1|57 7:8 2|78 19:8 3|39 44:8 4|41 54:8 5|13 38:8 6|74 28:8 7|47 61:8 8|67 32:8 9|30 66:8 10|11 66:9 1|27 78:9 2|76 73:9 3|47 84:9 4|5 23:9 5|68 69:9 6|44 46:9 7|81 54:9 8|95 45:9 9|22 33:9 10|68 72:10 1|97 30:10 2|43 71:10 3|38 43:10 4|83 100:10 5|9 66:10 6|41 4:10 7|4 35:10 8|12 74:10 9|74 75:10 10</relation>
    <relation name="R58" arity="2" nbTuples="100" semantics="soft" defaultCost="infinity">83 91:1 1|45 94:1 2|53 73:1 3|11 95:1 4|38 94:1 5|53 43:1 6|23 2:1 7|62 93:1 8|65 44:1 9|33 24:1 10|25 77:2 1|69 95:2 2|20 25:2 3|13 26:2 4|5 20:2 5|34 23:2 6|69 37:2 7|34 21:2 8|14 57:2 9|98 99:2 10|2 20:3 1|19 89:3 2|94 99:3 3|41 18:3 4|2 47:3 5|5 46:3 6|42 30:3 7|98 26:3 8|32 20:3 9|53 25:3 10|38 48:4 1|40 30:4 2|24 21:4 3|8 49:4 4|34 20:4 5|65 45:4 6|1 1:4 7|56 14:4 8|34 59:4 9|100 56:4 10|54 14:5 1|83 69:5 2|23 25:5 3|8 29:5 4|62 34:5 5|72 39:5 6|11 16:5 7|44 19:5 8|22 97:5 9|61 71:5 10|9 86:6 1|21 57:6 2|25 61:6 3|54 56:6 4|67 27:6 5|64 6:6 6|7 95:6 7|78 73:6 8|6 88:6 9|64 17:6 10|50 11:7 1|93 77:7 2|52 15:7 3|74 39:7 4|11 10:7 5|31 94:7 6|52 56:7 7|96 50:7 8|13 28:7 9|8 15:7 10|12 30:8 1|47 17:8 2|20 64:8 3|24 2:8 4|10 93:8 5|23 2:8 6|80 55:8 7|66 36:8 8|61 21:8 9|78 77:8 10|9 24:9 1|64 87:9 2|30 6:9 3|96 9:9 4|48 9:9 5|68 69:9 6|37 32:9 7|30 28:9 8|26 57:9 9|49 21:9 10|96 76:10 1|17 92:10 2|94 27:10 3|45 28:10 4|70 57:10 5|13 9:10 6|23 61:10 7|95 57:10 8|41 16:10 9|99 90:10 10</relation>
    <relation name="R59" arity="2" nbTuples="100" semantics="soft" defaultCost="infinity">88 96:1 1|37 96:1 2|37 15:1 3|44 20:1 4|66 27:1 5|68 4:1 6|49 73:1 7|41 98:1 8|26 55:1 9|84 13:1 10|36 90:2 1|40 69:2 2|92 76:2 3|51 46:2 4|11 18:2 5|52 46:2 6|11 89:2 7|82 31:2 8|37 86:2 9|90 2:2 10|44 32:3 1|6 41:3 2|87 80:3 3|82 78:3 4|65 79:3 5|68 72:3 6|57 49:3 7|61 43:3 8|53 58:3 9|87 54:3 10|10 70:4 1|17 80:4 2|88 57:4 3|68 50:4 4|15 6:4 5|82 17:4 6|3 43:4 7|39 79:4 8|96 43:4 9|67 1:4 10|42 14:5 1|63 99:5 2|7 69:5 3|67 90:5 4|35 45:5 5|44 91:5 6|3 57:5 7|26 23:5 8|88 10:5 9|28 66:5 10|61 52:6 1|10 78:6 2|38 80:6 3|65 82:6 4|88 68:6 5|29 32:6 6|42 41:6 7|88 13:6 8|9 60:6 9|20 88:6 10|79 76:7 1|27 44:7 2|19 18:7 3|68 30:7 4|95 4:7 5|46 69:7 6|49 91:7 7|33 21:7 8|22 68:7 9|99 15:7 10|83 62:8 1|13 51:8 2|40 23:8 3|23 8:8 4|16 2:8 5|57 5:8 6|80 61:8 7|16 82:8 8|48 92:8 9|97 14:8 10|66 70:9 1|76 73:9 2|43 94:9 3|97 93:9 4|61 26:9 5|94 54:9 6|20 94:9 7|95 89:9 8|63 48:9 9|27 16:9 10|33 62:10 1|16 93:10 2|51 78:10 3|95 76:10 4|60 99:10 5|72 92:10 6|95 68:10 7|72 98:10 8|22 61:10 9|73 58:10 10</relation>
    <relation name="R60" arity="2" nbTuples="100" semantics="soft" defaultCost="infinity">78 73:1 1|80 27:1 2|90 80:1 3|29 94:1 4|77 91:1 5|94 97:1 6|53 37:1 7|95 9:1 8|23 96:1 9|11 50:1 10|57 33:2 1|12 65:2 2|23 62:2 3|60 77:2 4|35 79:2 5|29 26:2 6|14 64:2 7|42 72:2 8|94 2:2 9|21 20:2 10|100 6:3 1|28 62:3 2|22 27:3 3|27 61:3 4|59 20:3 5|58 52:3 6|35 93:3 7|82 16:3 8|53 25:3 9|23 82:3 10|74 6:4 1|15 20:4 2|64 48:4 3|8 21:4 4|27 37:4 5|25 39:4 6|35 44:4 7|41 11:4 8|33 23:4 9|85 76:4 10|97 67:5 1|80 51:5 2|90 31:5 3|9 43:5 4|6 70:5 5|12 83:5 6|83 76:5 7|84 47:5 8|28 55:5 9|71 14:5 10|87 29:6 1|70 84:6 2|37 91:6 3|85 3:6 4|34 33:6 5|13 99:6 6|19 56:6 7|4 69:6 8|33 24:6 9|10 3:6 10|91 97:7 1|87 25:7 2|79 28:7 3|32 19:7 4|93 5:7 5|34 37:7 6|10 67:7 7|3 8:7 8|97 35:7 9|95 43:7 10|76 18:8 1|76 12:8 2|44 39:8 3|1 17:8 4|36 80:8 5|55 95:8 6|7 79:8 7|81 33:8 8|8 64:8 9|65 74:8 10|39 38:9 1|78 76:9 2|25 7:9 3|65 78:9 4|53 54:9 5|72 9:9 6|70 68:9 7|43 78:9 8|47 39:9 9|63 80:9 10|7 60:10 1|54 57:10 2|68 57:10 3|86 42:10 4|23 33:10 5|91 41:10 6|70 81:10 7|60 10:10 8|41 2:10 9|87 88:10 10</relation>
    <relation name="R61" arity="2" nbTuples="100" semantics="soft" defaultCost="infinity">28 38:1 1|80 84:1 2|84 89:1 3|88 11:1 4|100 28:1 5|14 9:1 6|84 26:1 7|64 97:1 8|47 76:1 9|69 53:1 10|83 32:2 1|34 22:2 2|69 25:2 3|28 18:2 4|56 69:2 5|11 96:2 6|93 22:2 7|71 29:2 8|52 30:2 9|21 76:2 10|40 23:3 1|39 46:3 2|56 21:3 3|28 40:3 4|58 31:3 5|8 10:3 6|84 43:3 7|77 97:3 8|78 42:3 9|70 18:3 10|86 74:4 1|44 89:4 2|51 58:4 3|40 74:4 4|20 17:4 5|42 5:4 6|65 6:4 7|45 73:4 8|10 64:4 9|32 9:4 10|47 51:5 1|57 8:5 2|10 84:5 3|31 61:5 4|3 11:5 5|80 26:5 6|30 48:5 7|24 75:5 8|52 2:5 9|97 37:5 10|4 33:6 1|19 42:6 2|50 71:6 3|38 85:6 4|100 79:6 5|92 23:6 6|25 100:6 7|33 22:6 8|9 95:6 9|22 78:6 10|49 86:7 1|56 40:7 2|49 20:7 3|22 93:7 4|26 33:7 5|71 63:7 6|85 100:7 7|92 18:7 8|90 99:7 9|35 90:7 10|48 44:8 1|62 26:8 2|11 3:8 3|30 60:8 4|99 41:8 5|11 67:8 6|68 73:8 7|15 56:8 8|79 83:8 9|61 55:8 10|50 87:9 1|31 91:9 2|23 9:9 3|2 42:9 4|68 52:9 5|95 30:9 6|59 63:9 7|74 40:9 8|6 4:9 9|60 43:9 10|92 45:10 1|33 7:10 2|46 45:10 3|45 2:10 4|58 81:10 5|69 9:10 6|28 34:10 7|44 53:10 8|97 55:10 9|45 22:10 10</relation>
    <relation name="R62" arity="2" nbTuples="100" semantics="soft" defaultCost="infinity">48 96:1 1|71 32:1 2|72 72:1 3|94 36:1 4|100 41:1 5|10 13:1 6|48 44:1 7|67 72:1 8|8 74:1 9|65 97:1 10|92 21:2 1|47 27:2 2|11 55:2 3|44 82:2 4|68 12:2 5|54 13:2 6|95 49:2 7|2 80:2 8|30 60:2 9|7 43:2 10|86 49:3 1|37 59:3 2|53 71:3 3|22 90:3 4|43 90:3 5|30 38:3 6|35 11:3 7|68 24:3 8|26 71:3 9|38 62:3 10|69 23:4 1|97 84:4 2|16 49:4 3|10 13:4 4|74 18:4 5|30 67:4 6|16 89:4 7|79 73:4 8|18 59:4 9|60 23:4 10|66 67:5 1|41 14:5 2|97 22:5 3|1 90:5 4|42 74:5 5|27 88:5 6|25 19:5 7|12 18:5 8|27 58:5 9|38 51:5 10|67 19:6 1|47 51:6 2|74 2:6 3|92 31:6 4|13 75:6 5|31 76:6 6|95 31:6 7|97 38:6 8|79 75:6 9|59 60:6 10|57 97:7 1|63 68:7 2|87 68:7 3|56 27:7 4|50 77:7 5|7 42:7 6|39 14:7 7|67 44:7 8|74 86:7 9|14 96:7 10|12 76:8 1|46 31:8 2|60 97:8 3|60 10:8 4|33 58:8 5|69 1:8 6|9 4:8 7|20 30:8 8|99 36:8 9|88 100:8 10|28 97:9 1|96 35:9 2|58 57:9 3|10 8:9 4|86 1:9 5|54 50:9 6|77 89:9 7|64 2:9 8|27 24:9 9|52 3:9 10|43 56:10 1|72 24:10 2|12 7:10 3|94 70:10 4|87 87:10 5|70 75:10 6|69 68:10 7|49 78:10 8|27 57:10 9|19 41:10 10</relation>
    <relation name="R63" arity="2" nbTuples="100" semantics="soft" defaultCost="infinity">85 95:1 1|6 47:1 2|55 18:1 3|7 24:1 4|62 4:1 5|74 73:1 6|35 21:1 7|47 28:1 8|18 3:1 9|36 19:1 10|79 98:2 1|1 32:2 2|12 1:2 3|9 46:2 4|4 55:2 5|94 31:2 6|22 57:2 7|86 91:2 8|9 75:2 9|9 52:2 10|4 70:3 1|50 96:3 2|11 54:3 3|55 61:3 4|5 45:3 5|94 34:3 6|36 6:3 7|62 13:3 8|25 85:3 9|75 82:3 10|49 18:4 1|52 33:4 2|30 99:4 3|96 45:4 4|69 39:4 5|75 3:4 6|75 30:4 7|99 30:4 8|8 22:4 9|14 7:4 10|89 27:5 1|96 16:5 2|26 74:5 3|4 71:5 4|18 34:5 5|82 78:5 6|96 70:5 7|12 68:5 8|41 54:5 9|13 60:5 10|10 32:6 1|75 7:6 2|11 24:6 3|25 100:6 4|78 93:6 5|98 8:6 6|59 6:6 7|45 52:6 8|7 88:6 9|47 36:6 10|88 63:7 1|11 69:7 2|47 38:7 3|6 53:7 4|42 9:7 5|100 26:7 6|55 30:7 7|61 93:7 8|14 14:7 9|42 6:7 10|5 98:8 1|56 92:8 2|40 35:8 3|50 82:8 4|46 72:8 5|12 13:8 6|88 83:8 7|18 57:8 8|94 31:8 9|14 48:8 10|43 54:9 1|49 55:9 2|99 92:9 3|11 98:9 4|34 91:9 5|14 65:9 6|28 22:9 7|64 48:9 8|79 37:9 9|74 91:9 10|58 34:10 1|72 2:10 2|20 22:10 3|95 63:10 4|68 36:10 5|26 39:10 6|81 65:10 7|38 86:10 8|67 20:10 9|88 96:10 10</relation>
    <relation name="R64" arity="2" nbTuples="100" semantics="soft" defaultCost="infinity">78 5:1 1|29 67:1 2|8 12:1 3|95 8:1 4|59 90:1 5|11 29:1 6|70 37:1 7|31 44:1 8|51 71:1 9|46 94:1 10|5 47:2 1|23 35:2 2|42 1:2 3|25 14:2 4|87 34:2 5|40 62:2 6|35 33:2 7|89 65:2 8|9 19:2 9|18 63:2 10|32 44:3 1|85 50:3 2|12 87:3 3|33 90:3 4|56 59:3 5|3 49:3 6|47 10:3 7|91 95:3 8|13 40:3 9|59 43:3 10|94 82:4 1|11 46:4 2|35 57:4 3|33 83:4 4|4 58:4 5|19 4:4 6|85 64:4 7|79 78:4 8|32 59:4 9|84 96:4 10|91 50:5 1|50 37:5 2|60 6:5 3|56 81:5 4|52 25:5 5|18 69:5 6|57 74:5 7|86 92:5 8|31 74:5 9|81 53:5 10|15 94:6 1|53 84:6 2|24 93:6 3|82 7:6 4|34 34:6 5|12 45:6 6|80 60:6 7|83 27:6 8|81 41:6 9|40 35:6 10|90 44:7 1|73 83:7 2|34 34:7 3|53 60:7 4|98 35:7 5|3 75:7 6|64 61:7 7|10 9:7 8|88 43:7 9|70 8:7 10|45 73:8 1|42 94:8 2|36 12:8 3|94 25:8 4|93 81:8 5|55 79:8 6|56 39:8 7|78 100:8 8|45 81:8 9|100 92:8 10|73 100:9 1|14 6:9 2|62 91:9 3|19 50:9 4|82 12:9 5|1 79:9 6|6 10:9 7|1 40:9 8|3 99:9 9|77 65:9 10|12 94:10 1|2 44:10 2|25 25:10 3|79 18:10 4|77 41:10 5|27 92:10 6|1 21:10 7|93 69:10 8|17 85:10 9|69 83:10 10</relation>
    <relation name="R65" arity="2" nbTuples="100" semantics="soft" defaultCost="infinity">44 25:1 1|46 10:1 2|84 66:1 3|49 18:1 4|26 88:1 5|58 42:1 6|20 32:1 7|17 18:1 8|92 51:1 9|57 90:1 10|12 71:2 1|91 31:2 2|22 60:2 3|29 88:2 4|67 93:2 5|53 54:2 6|26 96:2 7|36 72:2 8|12 100:2 9|29 22:2 10|43 40:3 1|53 51:3 2|100 25:3 3|22 26:3 4|73 73:3 5|89 38:3 6|78 22:3 7|69 85:3 8|77 13:3 9|87 52:3 10|38 33:4 1|46 68:4 2|13 26:4 3|41 41:4 4|57 74:4 5|52 48:4 6|1 55:4 7|55 69:4 8|16 11:4 9|18 32:4 10|27 60:5 1|37 74:5 2|27 15:5 3|52 90:5 4|31 76:5 5|10 98:5 6|27 24:5 7|2 3:5 8|52 10:5 9|69 34:5 10|8 46:6 1|94 69:6 2|2 44:6 3|33 47:6 4|4 81:6 5|90 62:6 6|7 22:6 7|62 61:6 8|39 49:6 9|61 27:6 10|40 29:7 1|30 22:7 2|14 50:7 3|71 47:7 4|21 85:7 5|91 78:7 6|90 91:7 7|30 23:7 8|70 31:7 9|70 38:7 10|94 60:8 1|46 58:8 2|34 63:8 3|59 92:8 4|45 37:8 5|89 26:8 6|19 41:8 7|18 20:8 8|92 50:8 9|57 65:8 10|9 91:9 1|95 6:9 2|7 44:9 3|87 41:9 4|44 69:9 5|17 42:9 6|58 4:9 7|72 56:9 8|97 58:9 9|26 92:9 10|85 54:10 1|65 2:10 2|60 11:10 3|54 43:10 4|31 28:10 5|78 89:10 6|33 64:10 7|60 69:10 8|3 68:10 9|21 89:10 10</relation>
    <relation name="R66" arity="2" nbTuples="100" semantics="soft" defaultCost="infinity">96 89:1 1|79 83:1 2|81 22:1 3|24 85:1 4|76 58:1 5|48 49:1 6|82 25:1 7|49 14:1 8|51 22:1 9|17 85:1 10|53 89:2 1|77 27:2 2|74 51:2 3|56 82:2 4|54 51:2 5|23 36:2 6|74 74:2 7|18 5:2 8|54 34:2 9|33 96:2 10|90 16:3 1|12 70:3 2|45 28:3 3|46 43:3 4|42 29:3 5|9 96:3 6|49 7:3 7|34 9:3 8|36 52:3 9|71 87:3 10|84 20:4 1|48 56:4 2|70 52:4 3|85 97:4 4|99 37:4 5|42 10:4 6|75 43:4 7|45 59:4 8|95 26:4 9|49 7:4 10|16 67:5 1|97 15:5 2|8 6:5 3|20 46:5 4|35 83:5 5|61 53:5 6|4 89:5 7|68 40:5 8|14 22:5 9|82 39:5 10|13 12:6 1|68 1:6 2|82 86:6 3|78 25:6 4|24 27:6 5|4 86:6 6|3 84:6 7|87 35:6 8|79 79:6 9|68 21:6 10|12 69:7 1|29 84:7 2|74 26:7 3|52 50:7 4|91 99:7 5|39 80:7 6|41 48:7 7|84 90:7 8|100 26:7 9|33 6:7 10|62 56:8 1|2 87:8 2|5 3:8 3|11 83:8 4|51 20:8 5|69 2:8 6|66 59:8 7|21 68:8 8|99 46:8 9|68 83:8 10|84 86:9 1|25 33:9 2|70 86:9 3|31 78:9 4|5 14:9 5|38 30:9 6|88 74:9 7|98 22:9 8|53 6:9 9|55 38:9 10|64 92:10 1|99 85:10 2|21 68:10 3|56 41:10 4|39 32:10 5|15 67:10 6|42 69:10 7|75 98:10 8|51 4:10 9|54 95:10 10</relation>
    <relation name="R67" arity="2" nbTuples="100" semantics="soft" defaultCost="infinity">37 20:1 1|65 91:1 2|55 98:1 3|47 18:1 4|89 43:1 5|96 61:1 6|43 9:1 7|62 51:1 8|7 40:1 9|74 82:1 10|51 78:2 1|75 87:2 2|77 45:2 3|53 14:2 4|47 8:2 5|61 74:2 6|98 11:2 7|92 54:2 8|40 64:2 9|77 51:2 10|69 65:3 1|78 61:3 2|55 52:3 3|65 65:3 4|77 40:3 5|14 26:3 6|52 56:3 7|93 24:3 8|74 62:3 9|30 31:3 10|100 64:4 1|9 60:4 2|74 55:4 3|93 88:4 4|24 6:4 5|77 1:4 6|98 87:4 7|4 77:4 8|94 8:4 9|16 80:4 10|40 71:5 1|14 12:5 2|14 15:5 3|79 27:5 4|41 95:5 5|95 5:5 6|32 44:5 7|12 27:5 8|87 49:5 9|51 16:5 10|95 63:6 1|11 36:6 2|78 70:6 3|53 91:6 4|89 27:6 5|48 82:6 6|25 14:6 7|35 44:6 8|71 92:6 9|39 12:6 10|75 42:7 1|82 28:7 2|65 100:7 3|81 40:7 4|71 73:7 5|95 98:7 6|71 11:7 7|65 22:7 8|97 29:7 9|30 65:7 10|38 17:8 1|62 55:8 2|68 92:8 3|16 89:8 4|66 64:8 5|30 77:8 6|54 48:8 7|30 72:8 8|63 70:8 9|79 23:8 10|67 68:9 1|67 36:9 2|61 17:9 3|10 54:9 4|30 71:9 5|31 99:9 6|68 49:9 7|6 67:9 8|21 63:9 9|48 89:9 10|13 10:10 1|36 52:10 2|56 45:10 3|68 62:10 4|8 97:10 5|11 65:10 6|48 37:10 7|6 1:10 8|31 22:10 9|95 13:10 10</relation>
    <relation name="R68" arity="2" nbTuples="100" semantics="soft" defaultCost="infinity">69 52:1 1|40 20:1 2|14 1:1 3|68 83:1 4|93 35:1 5|72 10:1 6|87 9:1 7|73 67:1 8|3 35:1 9|16 80:1 10|95 82:2 1|29 46:2 2|72 78:2 3|64 91:2 4|17 49:2 5|63 51:2 6|80 64:2 7|48 93:2 8|36 17:2 9|99 11:2 10|9 6:3 1|9 2:3 2|39 59:3 3|20 47:3 4|26 76:3 5|21 81:3 6|53 60:3 7|72 88:3 8|53 31:3 9|42 7:3 10|47 29:4 1|90 97:4 2|85 41:4 3|98 52:4 4|44 96:4 5|66 57:4 6|97 31:4 7|10 95:4 8|35 18:4 9|71 35:4 10|62 11:5 1|14 47:5 2|90 96:5 3|24 32:5 4|62 62:5 5|58 65:5 6|92 66:5 7|57 93:5 8|64 95:5 9|55 70:5 10|60 3:6 1|17 22:6 2|100 11:6 3|29 18:6 4|24 75:6 5|15 34:6 6|69 14:6 7|92 60:6 8|65 15:6 9|1 40:6 10|50 63:7 1|31 15:7 2|50 7:7 3|37 48:7 4|89 78:7 5|98 37:7 6|6 8:7 7|85 11:7 8|14 11:7 9|27 36:7 10|25 43:8 1|37 80:8 2|70 57:8 3|22 96:8 4|86 49:8 5|57 22:8 6|96 81:8 7|95 5:8 8|40 60:8 9|13 22:8 10|78 62:9 1|43 74:9 2|6 50:9 3|8 76:9 4|49 99:9 5|98 22:9 6|43 79:9 7|53 36:9 8|24 16:9 9|80 57:9 10|27 14:10 1|25 87:10 2|87 71:10 3|39 57:10 4|38 18:10 5|18 38:10 6|75 51:10 7|86 70:10 8|22 21:10 9|77 76:10 10</relation>
    <relation name="R69" arity="2" nbTuples="100" semantics="soft" defaultCost="infinity">15 11:1 1|18 50:1 2|9 25:1 3|58 15:1 4|12 84:1 5|100 9:1 6|80 7:1 7|73 17:1 8|11 74:1 9|71 73:1 10|21 16:2 1|6 8:2 2|57 16:2 3|73 42:2 4|14 81:2 5|9 71:2 6|34 44:2 7|21 5:2 8|44 82:2 9|9 20:2 10|62 22:3 1|61 64:3 2|19 36:3 3|90 77:3 4|84 22:3 5|2 62:3 6|52 15:3 7|38 95:3 8|64 53:3 9|94 21:3 10|25 96:4 1|44 32:4 2|79 71:4 3|100 36:4 4|51 97:4 5|27 21:4 6|90 32:4 7|96 76:4 8|5 64:4 9|100 29:4 10|99 64:5 1|65 98:5 2|77 6:5 3|100 98:5 4|52 68:5 5|3 63:5 6|84 98:5 7|70 81:5 8|34 81:5 9|36 12:5 10|27 88:6 1|26 45:6 2|67 53:6 3|17 63:6 4|97 90:6 5|90 98:6 6|3 20:6 7|49 100:6 8|56 44:6 9|50 55:6 10|79 87:7 1|62 84:7 2|46 76:7 3|67 58:7 4|80 45:7 5|45 25:7 6|7 86:7 7|68 99:7 8|11 81:7 9|79 57:7 10|8 46:8 1|78 34:8 2|89 59:8 3|65 32:8 4|13 2:8 5|74 79:8 6|6 89:8 7|15 26:8 8|46 86:8 9|83 6:8 10|7 7:9 1|53 98:9 2|24 99:9 3|42 17:9 4|8 19:9 5|60 75:9 6|68 21:9 7|92 28:9 8|31 3:9 9|33 39:9 10|14 51:10 1|88 13:10 2|29 69:10 3|75 35:10 4|86 90:10 5|32 90:10 6|55 99:10 7|3 34:10 8|4 16:10 9|67 25:10 10</relation>
    <relation name="R70" arity="2" nbTuples="100" semantics="soft" defaultCost="infinity">55 47:1 1|65 24:1 2|27 16:1 3|85 27:1 4|21 56:1 5|97 99:1 6|71 71:1 7|47 19:1 8|36 16:1 9|48 79:1 10|43 17:2 1|14 29:2 2|69 82:2 3|74 80:2 4|76 15:2 5|21 43:2 6|24 19:2 7|64 16:2 8|72 11:2 9|66 91:2 10|56 54:3 1|61 1:3 2|68 79:3 3|92 78:3 4|85 30:3 5|80 80:3 6|100 54:3 7|64 69:3 8|91 13:3 9|35 20:3 10|16 14:4 1|97 100:4 2|61 87:4 3|43 23:4 4|73 75:4 5|66 72:4 6|27 46:4 7|54 52:4 8|14 85:4 9|11 29:4 10|11 52:5 1|21 77:5 2|8 53:5 3|26 65:5 4|69 34:5 5|22 92:5 6|10 37:5 7|80 84:5 8|98 47:5 9|91 49:5 10|56 81:6 1|16 8:6 2|47 96:6 3|17 7:6 4|18 75:6 5|36 24:6 6|57 23:6 7|24 11:6 8|68 74:6 9|49 99:6 10|97 89:7 1|38 31:7 2|44 10:7 3|50 7:7 4|2 7:7 5|5 24:7 6|1 66:7 7|64 58:7 8|5 12:7 9|20 23:7 10|96 18:8 1|56 13:8 2|26 71:8 3|62 38:8 4|40 47:8 5|11 17:8 6|72 63:8 7|75 35:8 8|18 75:8 9|15 6:8 10|36 91:9 1|22 37:9 2|58 97:9 3|3 49:9 4|31 100:9 5|95 39:9 6|96 94:9 7|58 49:9 8|70 20:9 9|76 61:9 10|79 54:10 1|65 97:10 2|85 51:10 3|73 61:10 4|90 40:10 5|61 59:10 6|61 56:10 7|77 73:10 8|97 78:10 9|41 53:10 10</relation>
    <relation name="R71" arity="2" nbTuples="100" semantics="soft" defaultCost="infinity">3 38:1 1|4 80:1 2|49 54:1 3|98 22:1 4|85 22:1 5|40 96:1 6|88 50:1 7|14 31:1 8|32 44:1 9|89 35:1 10|37 45:2 1|33 35:2 2|45 40:2 3|82 97:2 4|78 70:2 5|76 90:2 6|69 87:2 7|24 88:2 8|49 99:2 9|87 19:2 10|48 20:3 1|58 53:3 2|7 92:3 3|8 48:3 4|49 49:3 5|98 2:3 6|44 53:3 7|39 59:3 8|14 36:3 9|40 46:3 10|48 47:4 1|15 53:4 2|94 10:4 3|63 75:4 4|54 87:4 5|10 5:4 6|74 29:4 7|87 52:4 8|21 10:4 9|66 44:4 10|75 28:5 1|24 88:5 2|23 75:5 3|77 11:5 4|12 86:5 5|69 55:5 6|61 63:5 7|100 62:5 8|37 32:5 9|97 7:5 10|15 65:6 1|69 30:6 2|89 50:6 3|73 54:6 4|90 88:6 5|24 55:6 6|39 62:6 7|87 98:6 8|51 9:6 9|93 45:6 10|3 5:7 1|65 3:7 2|26 60:7 3|80 38:7 4|51 15:7 5|34 3:7 6|24 25:7 7|47 64:7 8|44 98:7 9|31 29:7 10|12 79:8 1|9 40:8 2|73 45:8 3|79 24:8 4|34 11:8 5|56 38:8 6|82 27:8 7|81 92:8 8|75 90:8 9|84 7:8 10|5 64:9 1|1 68:9 2|99 85:9 3|100 54:9 4|41 69:9 5|31 32:9 6|4 45:9 7|34 97:9 8|45 99:9 9|67 98:9 10|97 86:10 1|64 52:10 2|20 77:10 3|37 40:10 4|63 61:10 5|40 25:10 6|33 52:10 7|59 48:10 8|79 95:10 9|76 7:10 10</relation>
    <relation name="R72" arity="2" nbTuples="100" semantics="soft" defaultCost="infinity">88 17:1 1|23 24:1 2|14 14:1 3|24 4:1 4|24 12:1 5|16 50:1 6|3 13:1 7|72 40:1 8|33 69:1 9|49 6:1 10|86 21:2 1|7 31:2 2|11 74:2 3|42 11:2 4|55 69:2 5|51 98:2 6|83 69:2 7|79 3:2 8|49 73:2 9|62 78:2 10|69 7:3 1|42 8:3 2|86 81:3 3|48 58:3 4|77 26:3 5|87 42:3 6|30 49:3 7|35 21:3 8|55 28:3 9|17 45:3 10|24 42:4 1|2 2:4 2|17 59:4 3|63 64:4 4|39 78:4 5|62 72:4 6|32 30:4 7|87 10:4 8|21 65:4 9|48 14:4 10|61 29:5 1|58 60:5 2|39 87:5 3|51 55:5 4|44 14:5 5|76 98:5 6|63 50:5 7|94 53:5 8|4 84:5 9|28 89:5 10|19 93:6 1|65 82:6 2|7 69:6 3|20 47:6 4|14 14:6 5|26 39:6 6|93 89:6 7|14 37:6 8|15 85:6 9|68 75:6 10|71 65:7 1|47 24:7 2|32 37:7 3|99 26:7 4|38 90:7 5|31 55:7 6|36 49:7 7|67 88:7 8|82 91:7 9|65 33:7 10|13 74:8 1|57 81:8 2|50 42:8 3|82 35:8 4|35 79:8 5|23 68:8 6|17 1:8 7|34 69:8 8|4 86:8 9|36 47:8 10|75 84:9 1|83 70:9 2|85 37:9 3|60 24:9 4|28 11:9 5|46 95:9 6|51 30:9 7|95 25:9 8|66 73:9 9|21 50:9 10|2 92:10 1|34 33:10 2|50 3:10 3|79 70:10 4|15 76:10 5|37 24:10 6|36 65:10 7|13 37:10 8|68 16:10 9|10 56:10 10</relation>
    <relation name="R73" arity="2" nbTuples="100" semantics="soft" defaultCost="infinity">17 80:1 1|70 91:1 2|13 76:1 3|50 40:1 4|56 60:1 5|6 86:1 6|10 56:1 7|89 86:1 8|49 22:1 9|53 91:1 10|42 63:2 1|41 4:2 2|37 85:2 3|69 36:2 4|73 54:2 5|52 6:2 6|49 2:2 7|23 52:2 8|20 5:2 9|93 49:2 10|54 51:3 1|35 53:3 2|46 63:3 3|51 88:3 4|55 1:3 5|64 72:3 6|6 85:3 7|8 58:3 8|49 36:3 9|31 39:3 10|90 89:4 1|13 89:4 2|21 76:4 3|99 49:4 4|49 36:4 5|83 23:4 6|83 56:4 7|59 92:4 8|10 42:4 9|98 96:4 10|43 34:5 1|3 14:5 2|100 98:5 3|63 88:5 4|71 53:5 5|61 41:5 6|38 15:5 7|62 71:5 8|12 60:5 9|47 86:5 10|70 47:6 1|26 3:6 2|50 71:6 3|41 21:6 4|57 58:6 5|81 38:6 6|23 42:6 7|99 79:6 8|40 25:6 9|58 61:6 10|45 55:7 1|70 27:7 2|29 97:7 3|79 68:7 4|95 61:7 5|52 19:7 6|14 53:7 7|48 46:7 8|61 27:7 9|39 11:7 10|74 36:8 1|11 16:8 2|62 73:8 3|15 24:8 4|41 44:8 5|71 64:8 6|78 100:8 7|11 54:8 8|48 8:8 9|57 52:8 10|70 52:9 1|31 92:9 2|60 96:9 3|2 91:9 4|66 58:9 5|9 84:9 6|72 12:9 7|67 34:9 8|37 35:9 9|56 51:9 10|24 90:10 1|13 91:10 2|3 73:10 3|4 64:10 4|63 93:10 5|20 93:10 6|32 15:10 7|62 12:10 8|50 64:10 9|97 61:10 10</relation>
    <relation name="R74" arity="2" nbTuples="100" semantics="soft" defaultCost="infinity">25 100:1 1|42 34:1 2|10 10:1 3|32 46:1 4|7 48:1 5|10 93:1 6|40 90:1 7|78 47:1 8|59 94:1 9|75 18:1 10|58 51:2 1|75 25:2 2|54 2:2 3|35 38:2 4|32 34:2 5|51 79:2 6|4 14:2 7|19 79:2 8|37 37:2 9|54 37:2 10|13 19:3 1|10 12:3 2|24 16:3 3|5 83:3 4|92 50:3 5|29 57:3 6|93 57:3 7|83 33:3 8|100 27:3 9|23 95:3 10|22 45:4 1|72 14:4 2|91 30:4 3|93 35:4 4|69 13:4 5|30 20:4 6|99 52:4 7|24 36:4 8|70 68:4 9|70 55:4 10|92 58:5 1|43 94:5 2|88 90:5 3|56 68:5 4|61 87:5 5|92 23:5 6|95 84:5 7|60 52:5 8|40 24:5 9|94 8:5 10|82 21:6 1|19 68:6 2|69 67:6 3|68 6:6 4|37 79:6 5|3 5:6 6|44 50:6 7|87 15:6 8|29 1:6 9|82 86:6 10|17 93:7 1|16 38:7 2|99 15:7 3|36 93:7 4|37 9:7 5|67 26:7 6|33 79:7 7|74 61:7 8|53 62:7 9|42 63:7 10|74 50:8 1|32 67:8 2|11 78:8 3|67 23:8 4|5 100:8 5|69 10:8 6|26 46:8 7|38 29:8 8|96 13:8 9|97 66:8 10|98 61:9 1|24 83:9 2|4 40:9 3|4 65:9 4|10 85:9 5|97 48:9 6|72 2:9 7|44 5:9 8|37 51:9 9|97 96:9 10|64 69:10 1|22 24:10 2|31 21:10 3|39 72:10 4|28 41:10 5|96 83:10 6|80 64:10 7|26 12:10 8|81 21:10 9|58 33:10 10</relation>
    <relation name="R75" arity="2" nbTuples="100" semantics="soft" defaultCost="infinity">56 42:1 1|20 32:1 2|44 59:1 3|80 68:1 4|82 98:1 5|89 74:1 6|97 95:1 7|38 82:1 8|2 83:1 9|42 75:1 10|4 36:2 1|42 100:2 2|31 83:2 3|95 87:2 4|40 50:2 5|36 32:2 6|4 21:2 7|50 74:2 8|27 56:2 9|52 71:2 10|71 45:3 1|79 69:3 2|50 40:3 3|31 52:3 4|95 32:3 5|36 41:3 6|18 36:3 7|35 20:3 8|53 61:3 9|40 41:3 10|76 42:4 1|26 94:4 2|49 48:4 3|16 99:4 4|5 67:4 5|84 8:4 6|82 32:4 7|68 100:4 8|53 23:4 9|75 75:4 10|39 65:5 1|29 67:5 2|86 18:5 3|13 10:5 4|98 41:5 5|20 21:5 6|46 100:5 7|61 94:5 8|58 63:5 9|98 2:5 10|67 64:6 1|77 80:6 2|45 41:6 3|89 57:6 4|82 36:6 5|84 59:6 6|49 68:6 7|21 54:6 8|14 69:6 9|37 44:6 10|84 13:7 1|19 57:7 2|41 36:7 3|7 50:7 4|1 27:7 5|19 77:7 6|83 97:7 7|1 56:7 8|79 61:7 9|8 86:7 10|41 77:8 1|4 90:8 2|61 31:8 3|11 54:8 4|84 80:8 5|93 81:8 6|40 83:8 7|62 63:8 8|80 28:8 9|71 51:8 10|98 46:9 1|55 77:9 2|5 3:9 3|13 53:9 4|40 69:9 5|40 99:9 6|72 18:9 7|37 72:9 8|96 90:9 9|13 38:9 10|74 63:10 1|19 51:10 2|74 76:10 3|40 57:10 4|35 89:10 5|37 8:10 6|92 25:10 7|76 86:10 8|94 33:10 9|98 47:10 10</relation>
    <relation name="R76" arity="2" nbTuples="100" semantics="soft" defaultCost="infinity">8 39:1 1|90 9:1 2|86 91:1 3|89 91:1 4|44 92:1 5|16 83:1 6|95 98:1 7|63 82:1 8|64 52:1 9|69 15:1 10|74 70:2 1|28 30:2 2|49 51:2 3|7 29:2 4|74 10:2 5|35 5:2 6|91 82:2 7|32 97:2 8|26 97:2 9|46 7:2 10|80 84:3 1|56 94:3 2|53 99:3 3|56 44:3 4|77 58:3 5|74 40:3 6|33 84:3 7|90 27:3 8|84 89:3 9|19 3:3 10|11 13:4 1|87 42:4 2|51 96:4 3|94 88:4 4|46 48:4 5|67 62:4 6|96 33:4 7|17 45:4 8|47 10:4 9|25 19:4 10|14 94:5 1|95 62:5 2|14 58:5 3|1 37:5 4|9 14:5 5|39 26:5 6|12 80:5 7|20 4:5 8|68 60:5 9|84 72:5 10|26 29:6 1|6 25:6 2|65 63:6 3|55 46:6 4|75 22:6 5|11 94:6 6|75 18:6 7|17 62:6 8|4 5:6 9|7 75:6 10|6 65:7 1|94 23:7 2|54 42:7 3|45 77:7 4|12 39:7 5|32 34:7 6|97 82:7 7|68 53:7 8|31 21:7 9|54 36:7 10|81 18:8 1|32 85:8 2|54 59:8 3|32 19:8 4|21 26:8 5|84 13:8 6|29 22:8 7|67 24:8 8|36 76:8 9|81 18:8 10|55 16:9 1|59 18:9 2|6 24:9 3|71 82:9 4|14 70:9 5|97 98:9 6|14 40:9 7|60 83:9 8|57 71:9 9|16 88:9 10|87 36:10 1|21 80:10 2|28 9:10 3|92 3:10 4|58 89:10 5|49 16:10 6|97 57:10 7|74 10:10 8|100 80:10 9|52 41:10 10</relation>
    <relation name="R77" arity="2" nbTuples="100" semantics="soft" defaultCost="infinity">53 3:1 1|70 5:1 2|24 87:1 3|19 18:1 4|44 2:1 5|38 91:1 6|25 12:1 7|31 86:1 8|94 22:1 9|62 23:1 10|21 25:2 1|90 71:2 2|26 91:2 3|91 51:2 4|31 48:2 5|85 87:2 6|64 83:2 7|85 83:2 8|72 30:2 9|24 64:2 10|99 92:3 1|95 47:3 2|75 70:3 3|87 80:3 4|40 85:3 5|72 23:3 6|56 92:3 7|1 6:3 8|95 24:3 9|76 76:3 10|91 85:4 1|31 77:4 2|29 10:4 3|33 9:4 4|72 56:4 5|25 50:4 6|19 93:4 7|64 19:4 8|45 63:4 9|81 22:4 10|96 22:5 1|79 18:5 2|77 25:5 3|9 97:5 4|27 67:5 5|16 67:5 6|73 23:5 7|11 49:5 8|7 14:5 9|61 22:5 10|56 39:6 1|95 13:6 2|39 18:6 3|89 84:6 4|83 8:6 5|11 84:6 6|33 69:6 7|92 34:6 8|57 62:6 9|56 31:6 10|50 2:7 1|10 49:7 2|51 2:7 3|100 43:7 4|69 65:7 5|70 68:7 6|63 34:7 7|27 62:7 8|67 12:7 9|84 38:7 10|69 35:8 1|89 80:8 2|15 93:8 3|86 55:8 4|31 50:8 5|20 91:8 6|48 62:8 7|96 92:8 8|92 35:8 9|56 34:8 10|66 18:9 1|41 69:9 2|57 92:9 3|67 80:9 4|59 49:9 5|67 14:9 6|38 63:9 7|77 17:9 8|72 53:9 9|38 13:9 10|23 82:10 1|51 61:10 2|44 44:10 3|90 54:10 4|87 97:10 5|62 2:10 6|6 79:10 7|88 13:10 8|61 7:10 9|64 37:10 10</relation>
    <relation name="R78" arity="2" nbTuples="100" semantics="soft" defaultCost="infinity">7 57:1 1|19 31:1 2|28 99:1 3|49 67:1 4|98 73:1 5|92 81:1 6|99 49:1 7|46 63:1 8|5 39:1 9|54 37:1 10|12 33:2 1|3 18:2 2|75 91:2 3|34 73:2 4|29 87:2 5|57 43:2 6|60 57:2 7|63 72:2 8|48 64:2 9|74 76:2 10|77 48:3 1|49 16:3 2|47 19:3 3|32 9:3 4|73 97:3 5|99 75:3 6|9 3:3 7|60 56:3 8|70 58:3 9|9 45:3 10|29 41:4 1|68 13:4 2|67 45:4 3|71 77:4 4|78 42:4 5|28 87:4 6|34 72:4 7|76 100:4 8|72 49:4 9|88 92:4 10|20 5:5 1|96 47:5 2|99 35:5 3|37 38:5 4|58 76:5 5|78 23:5 6|65 5:5 7|42 63:5 8|42 82:5 9|1 70:5 10|85 58:6 1|27 88:6 2|3 87:6 3|49 31:6 4|33 15:6 5|84 84:6 6|28 4:6 7|23 10:6 8|11 22:6 9|5 92:6 10|69 6:7 1|93 84:7 2|10 81:7 3|91 35:7 4|61 18:7 5|47 8:7 6|74 72:7 7|91 96:7 8|35 70:7 9|13 22:7 10|87 64:8 1|48 78:8 2|95 17:8 3|39 62:8 4|43 28:8 5|74 47:8 6|3 63:8 7|64 8:8 8|77 10:8 9|80 35:8 10|79 41:9 1|27 49:9 2|59 13:9 3|23 54:9 4|14 28:9 5|72 32:9 6|72 100:9 7|57 40:9 8|67 11:9 9|72 25:9 10|45 29:10 1|98 42:10 2|69 29:10 3|68 23:10 4|5 61:10 5|31 10:10 6|70 43:10 7|87 60:10 8|55 20:10 9|28 58:10 10</relation>
    <relation name="R79" arity="2" nbTuples="100" semantics="soft" defaultCost="infinity">14 28:1 1|3 22:1 2|7 91:1 3|56 95:1 4|91 83:1 5|44 61:1 6|29 75:1 7|88 68:1 8|44 98:1 9|67 66:1 10|74 54:2 1|45 41:2 2|1 26:2 3|34 31:2 4|2 24:2 5|39 9:2 6|65 55:2 7|91 31:2 8|20 93:2 9|96 34:2 10|99 66:3 1|13 5:3 2|2 75:3 3|67 31:3 4|66 36:3 5|61 82:3 6|48 1:3 7|64 61:3 8|18 16:3 9|95 30:3 10|12 43:4 1|85 92:4 2|60 83:4 3|99 87:4 4|2 17:4 5|3 46:4 6|9 66:4 7|41 24:4 8|23 14:4 9|39 43:4 10|37 78:5 1|69 38:5 2|38 78:5 3|47 4:5 4|71 13:5 5|93 72:5 6|40 11:5 7|71 73:5 8|76 85:5 9|48 31:5 10|80 1:6 1|68 76:6 2|61 22:6 3|95 7:6 4|90 88:6 5|89 34:6 6|70 41:6 7|21 62:6 8|90 15:6 9|72 75:6 10|51 65:7 1|64 23:7 2|77 26:7 3|92 31:7 4|21 57:7 5|37 75:7 6|24 22:7 7|65 12:7 8|66 88:7 9|57 76:7 10|44 66:8 1|3 92:8 2|40 63:8 3|92 20:8 4|4 16:8 5|67 43:8 6|62 60:8 7|79 18:8 8|76 27:8 9|63 4:8 10|13 71:9 1|78 80:9 2|73 25:9 3|90 86:9 4|92 45:9 5|79 17:9 6|10 79:9 7|20 27:9 8|80 72:9 9|50 96:9 10|71 7:10 1|65 63:10 2|13 54:10 3|7 11:10 4|94 90:10 5|87 71:10 6|77 56:10 7|62 62:10 8|87 80:10 9|32 11:10 10</relation>
    <relation name="R80" arity="2" nbTuples="100" semantics="soft" defaultCost="infinity">70 32:1 1|45 47:1 2|46 32:1 3|99 61:1 4|88 72:1 5|27 20:1 6|38 99:1 7|81 21:1 8|35 13:1 9|97 53:1 10|65 59:2 1|32 51:2 2|68 99:2 3|43 22:2 4|24 64:2 5|58 40:2 6|19 10:2 7|67 98:2 8|36 43:2 9|23 40:2 10|65 66:3 1|30 2:3 2|1 85:3 3|17 6:3 4|27 86:3 5|82 84:3 6|97 90:3 7|49 29:3 8|22 76:3 9|55 1:3 10|44 66:4 1|37 46:4 2|6 45:4 3|9 25:4 4|93 2:4 5|16 77:4 6|76 89:4 7|57 7:4 8|16 57:4 9|90 4:4 10|20 6:5 1|16 59:5 2|92 30:5 3|100 8:5 4|31 1:5 5|52 56:5 6|34 18:5 7|75 32:5 8|26 13:5 9|27 46:5 10|95 64:6 1|96 11:6 2|38 80:6 3|54 39:6 4|41 53:6 5|89 16:6 6|73 6:6 7|24 100:6 8|94 18:6 9|24 88:6 10|41 7:7 1|66 70:7 2|64 55:7 3|85 61:7 4|6 41:7 5|39 3:7 6|41 56:7 7|43 1:7 8|32 67:7 9|88 65:7 10|99 22:8 1|50 9:8 2|91 70:8 3|92 63:8 4|55 6:8 5|19 65:8 6|75 48:8 7|99 80:8 8|62 89:8 9|77 19:8 10|38 63:9 1|24 44:9 2|38 17:9 3|1 38:9 4|37 88:9 5|50 56:9 6|74 21:9 7|61 81:9 8|64 3:9 9|69 43:9 10|38 11:10 1|53 60:10 2|86 30:10 3|36 30:10 4|16 26:10 5|77 93:10 6|33 6:10 7|33 39:10 8|11 64:10 9|96 84:10 10</relation>
    <relation name="R81" arity="2" nbTuples="100" semantics="soft" defaultCost="infinity">97 28:1 1|78 50:1 2|15 32:1 3|94 61:1 4|43 29:1 5|1 92:1 6|35 92:1 7|1 66:1 8|29 60:1 9|82 53:1 10|1 86:2 1|66 81:2 2|100 97:2 3|45 12:2 4|29 72:2 5|90 35:2 6|3 88:2 7|11 50:2 8|89 7:2 9|56 26:2 10|25 14:3 1|85 73:3 2|12 49:3 3|1 30:3 4|59 28:3 5|29 74:3 6|37 68:3 7|45 24:3 8|54 100:3 9|27 6:3 10|72 94:4 1|48 14:4 2|7 72:4 3|64 36:4 4|34 35:4 5|67 46:4 6|75 9:4 7|59 28:4 8|81 45:4 9|45 54:4 10|58 8:5 1|39 41:5 2|58 26:5 3|31 67:5 4|49 73:5 5|33 63:5 6|11 94:5 7|37 82:5 8|57 4:5 9|25 13:5 10|58 38:6 1|69 58:6 2|71 27:6 3|99 82:6 4|99 61:6 5|84 17:6 6|84 85:6 7|60 81:6 8|20 80:6 9|71 38:6 10|25 58:7 1|23 43:7 2|17 12:7 3|52 76:7 4|63 71:7 5|88 74:7 6|48 88:7 7|49 59:7 8|66 37:7 9|59 60:7 10|86 67:8 1|66 32:8 2|42 13:8 3|68 77:8 4|28 41:8 5|83 56:8 6|98 81:8 7|8 53:8 8|95 50:8 9|61 77:8 10|79 87:9 1|99 94:9 2|13 54:9 3|99 26:9 4|87 86:9 5|25 42:9 6|70 27:9 7|97 21:9 8|90 88:9 9|23 73:9 10|86 75:10 1|25 69:10 2|60 96:10 3|18 14:10 4|41 87:10 5|78 98:10 6|17 82:10 7|32 44:10 8|47 66:10 9|87 63:10 10</relation>
    <relation name="R82" arity="2" nbTuples="100" semantics="soft" defaultCost="infinity">49 47:1 1|96 34:1 2|62 17:1 3|24 14:1 4|54 55:1 5|62 7:1 6|77 78:1 7|81 5:1 8|13 39:1 9|100 40:1 10|30 12:2 1|59 95:2 2|85 21:2 3|91 40:2 4|23 13:2 5|72 71:2 6|3 90:2 7|93 65:2 8|52 82:2 9|45 79:2 10|86 33:3 1|15 62:3 2|65 85:3 3|85 59:3 4|19 14:3 5|32 55:3 6|19 93:3 7|30 10:3 8|46 43:3 9|37 5:3 10|2 60:4 1|21 42:4 2|96 81:4 3|91 12:4 4|25 7:4 5|48 74:4 6|35 72:4 7|35 48:4 8|20 1:4 9|57 1:4 10|87 3:5 1|74 28:5 2|87 57:5 3|30 35:5 4|7 27:5 5|36 62:5 6|77 92:5 7|73 80:5 8|74 1:5 9|75 50:5 10|14 18:6 1|67 19:6 2|44 27:6 3|70 7:6 4|73 60:6 5|70 7:6 6|77 98:6 7|33 32:6 8|86 11:6 9|84 96:6 10|30 80:7 1|38 52:7 2|37 83:7 3|11 48:7 4|92 94:7 5|25 21:7 6|66 9:7 7|69 4:7 8|77 65:7 9|47 41:7 10|94 100:8 1|47 19:8 2|25 64:8 3|61 30:8 4|32 73:8 5|6 76:8 6|69 60:8 7|75 78:8 8|56 90:8 9|72 37:8 10|60 41:9 1|18 39:9 2|42 88:9 3|66 11:9 4|69 90:9 5|86 67:9 6|91 75:9 7|67 26:9 8|9 22:9 9|71 89:9 10|10 36:10 1|12 45:10 2|33 9:10 3|88 67:10 4|10 73:10 5|69 61:10 6|12 55:10 7|65 7:10 8|33 57:10 9|47 66:10 10</relation>
    <relation name="R83" arity="2" nbTuples="100" semantics="soft" defaultCost="infinity">97 100:1 1|38 100:1 2|41 85:1 3|19 72:1 4|17 57:1 5|84 14:1 6|9 59:1 7|79 30:1 8|69 22:1 9|81 71:1 10|15 35:2 1|52 79:2 2|98 3:2 3|65 71:2 4|14 9:2 5|39 19:2 6|84 61:2 7|50 53:2 8|40 31:2 9|58 92:2 10|64 54:3 1|100 8:3 2|79 75:3 3|8 3:3 4|78 37:3 5|91 74:3 6|93 95:3 7|82 39:3 8|3 53:3 9|90 89:3 10|9 52:4 1|95 43:4 2|18 12:4 3|51 70:4 4|84 99:4 5|2 64:4 6|16 58:4 7|89 59:4 8|15 32:4 9|29 95:4 10|50 53:5 1|92 43:5 2|60 80:5 3|39 48:5 4|88 47:5 5|90 32:5 6|87 64:5 7|2 60:5 8|6 97:5 9|67 81:5 10|66 61:6 1|48 100:6 2|47 57:6 3|12 54:6 4|68 55:6 5|20 32:6 6|26 69:6 7|23 89:6 8|45 44:6 9|46 71:6 10|60 97:7 1|24 9:7 2|87 62:7 3|14 94:7 4|45 9:7 5|61 78:7 6|7 13:7 7|12 44:7 8|19 92:7 9|68 9:7 10|78 30:8 1|54 7:8 2|85 47:8 3|34 64:8 4|26 12:8 5|28 45:8 6|64 7:8 7|21 12:8 8|63 7:8 9|19 50:8 10|23 79:9 1|92 26:9 2|9 28:9 3|96 16:9 4|92 93:9 5|59 35:9 6|29 21:9 7|75 59:9 8|56 8:9 9|66 76:9 10|96 49:10 1|88 30:10 2|4 21:10 3|58 92:10 4|54 27:10 5|15 9:10 6|44 72:10 7|7 86:10 8|30 35:10 9|80 60:10 10</relation>
    <relation name="R84" arity="2" nbTuples="100" semantics="soft" defaultCost="infinity">45 35:1 1|91 23:1 2|38 9:1 3|94 95:1 4|53 43:1 5|51 30:1 6|55 54:1 7|12 79:1 8|79 93:1 9|71 56:1 10|80 66:2 1|31 61:2 2|74 17:2 3|53 75:2 4|89 32:2 5|38 32:2 6|44 26:2 7|87 52:2 8|59 46:2 9|11 26:2 10|41 59:3 1|36 98:3 2|22 77:3 3|99 29:3 4|59 87:3 5|83 91:3 6|63 62:3 7|52 56:3 8|21 61:3 9|15 44:3 10|90 10:4 1|82 8:4 2|10 15:4 3|35 30:4 4|21 53:4 5|64 33:4 6|16 39:4 7|35 10:4 8|76 67:4 9|12 26:4 10|75 94:5 1|65 14:5 2|78 43:5 3|85 75:5 4|27 47:5 5|81 80:5 6|79 14:5 7|22 16:5 8|36 26:5 9|58 52:5 10|83 27:6 1|1 52:6 2|25 35:6 3|6 72:6 4|22 34:6 5|59 70:6 6|34 87:6 7|16 44:6 8|16 58:6 9|44 41:6 10|99 17:7 1|29 43:7 2|18 22:7 3|66 93:7 4|8 17:7 5|9 85:7 6|20 77:7 7|78 92:7 8|97 86:7 9|51 7:7 10|80 52:8 1|100 80:8 2|68 82:8 3|70 1:8 4|86 21:8 5|59 35:8 6|54 40:8 7|40 11:8 8|88 55:8 9|30 68:8 10|67 68:9 1|86 81:9 2|32 91:9 3|83 76:9 4|7 55:9 5|40 22:9 6|99 69:9 7|69 99:9 8|98 47:9 9|28 30:9 10|37 91:10 1|10 56:10 2|95 66:10 3|39 69:10 4|17 2:10 5|82 72:10 6|87 85:10 7|83 15:10 8|75 23:10 9|81 98:10 10</relation>
    <relation name="R85" arity="2" nbTuples="100" semantics="soft" defaultCost="infinity">60 97:1 1|66 3:1 2|100 57:1 3|33 4:1 4|25 14:1 5|18 47:1 6|98 66:1 7|92 96:1 8|12 2:1 9|53 8:1 10|33 83:2 1|8 69:2 2|81 41:2 3|55 40:2 4|21 1:2 5|88 18:2 6|10 50:2 7|17 30:2 8|37 78:2 9|72 59:2 10|56 32:3 1|74 15:3 2|55 17:3 3|95 38:3 4|3 20:3 5|8 57:3 6|40 25:3 7|6 16:3 8|31 29:3 9|17 79:3 10|44 70:4 1|71 76:4 2|87 49:4 3|79 19:4 4|89 77:4 5|78 84:4 6|39 36:4 7|42 45:4 8|46 29:4 9|15 85:4 10|24 79:5 1|31 37:5 2|22 73:5 3|97 41:5 4|43 49:5 5|59 34:5 6|25 54:5 7|68 29:5 8|68 67:5 9|62 91:5 10|77 5:6 1|90 46:6 2|35 46:6 3|18 13:6 4|81 81:6 5|92 13:6 6|65 84:6 7|100 41:6 8|69 18:6 9|72 58:6 10|32 20:7 1|91 19:7 2|89 38:7 3|37 14:7 4|56 82:7 5|49 63:7 6|99 58:7 7|41 85:7 8|9 85:7 9|97 14:7 10|87 48:8 1|71 47:8 2|49 58:8 3|100 40:8 4|31 53:8 5|56 94:8 6|20 11:8 7|18 27:8 8|61 88:8 9|26 42:8 10|98 69:9 1|72 67:9 2|99 48:9 3|45 55:9 4|52 34:9 5|63 32:9 6|83 20:9 7|82 60:9 8|54 54:9 9|12 11:9 10|92 60:10 1|99 49:10 2|74 2:10 3|28 10:10 4|50 83:10 5|75 7:10 6|19 10:10 7|18 87:10 8|56 99:10 9|94 99:10 10</relation>
    <relation name="R86" arity="2" nbTuples="100" semantics="soft" defaultCost="infinity">19 94:1 1|91 43:1 2|72 57:1 3|53 2:1 4|67 72:1 5|30 91:1 6|79 7:1 7|94 80:1 8|56 69:1 9|15 96:1 10|61 82:2 1|39 30:2 2|82 42:2 3|46 36:2 4|98 60:2 5|91 41:2 6|100 91:2 7|81 33:2 8|67 62:2 9|49 54:2 10|52 24:3 1|96 61:3 2|82 88:3 3|18 8:3 4|8 90:3 5|25 19:3 6|24 9:3 7|28 17:3 8|80 16:3 9|46 38:3 10|42 57:4 1|3 6:4 2|14 93:4 3|15 51:4 4|32 82:4 5|26 98:4 6|56 2:4 7|64 46:4 8|12 74:4 9|98 50:4 10|53 87:5 1|22 84:5 2|56 64:5 3|91 55:5 4|43 95:5 5|10 51:5 6|61 53:5 7|41 67:5 8|23 60:5 9|38 80:5 10|57 33:6 1|20 26:6 2|27 89:6 3|90 47:6 4|75 98:6 5|2 78:6 6|31 75:6 7|84 52:6 8|42 66:6 9|6 21:6 10|76 61:7 1|35 9:7 2|71 50:7 3|60 16:7 4|80 14:7 5|67 35:7 6|51 48:7 7|55 62:7 8|67 81:7 9|44 98:7 10|76 56:8 1|58 3:8 2|48 56:8 3|25 50:8 4|48 9:8 5|2 23:8 6|22 65:8 7|49 88:8 8|47 100:8 9|94 58:8 10|94 36:9 1|22 91:9 2|67 57:9 3|83 14:9 4|8 45:9 5|49 40:9 6|47 47:9 7|92 78:9 8|63 24:9 9|35 10:9 10|50 54:10 1|15 65:10 2|49 84:10 3|61 98:10 4|65 58:10 5|6 33:10 6|22 91:10 7|83 27:10 8|45 81:10 9|37 54:10 10</relation>
    <relation name="R87" arity="2" nbTuples="100" semantics="soft" defaultCost="infinity">6 95:1 1|42 32:1 2|98 19:1 3|99 40:1 4|89 100:1 5|55 27:1 6|95 43:1 7|51 36:1 8|61 19:1 9|34 2:1 10|65 40:2 1|66 58:2 2|92 72:2 3|74 99:2 4|85 63:2 5|23 16:2 6|70 96:2 7|68 75:2 8|95 60:2 9|28 57:2 10|27 89:3 1|67 46:3 2|84 29:3 3|90 22:3 4|32 5:3 5|94 56:3 6|39 28:3 7|61 2:3 8|41 70:3 9|66 43:3 10|42 13:4 1|25 24:4 2|9 91:4 3|85 73:4 4|62 97:4 5|6 19:4 6|17 71:4 7|16 72:4 8|82 48:4 9|6 48:4 10|74 57:5 1|48 79:5 2|51 80:5 3|16 77:5 4|85 77:5 5|14 94:5 6|49 86:5 7|45 43:5 8|8 55:5 9|12 7:5 10|10 30:6 1|74 43:6 2|26 5:6 3|54 9:6 4|50 1:6 5|18 39:6 6|19 31:6 7|38 42:6 8|72 78:6 9|54 62:6 10|13 2:7 1|10 40:7 2|59 82:7 3|59 58:7 4|23 74:7 5|85 44:7 6|89 92:7 7|55 6:7 8|43 63:7 9|12 18:7 10|5 67:8 1|56 14:8 2|32 17:8 3|16 89:8 4|47 97:8 5|72 47:8 6|2 24:8 7|69 88:8 8|23 69:8 9|5 71:8 10|13 46:9 1|48 65:9 2|62 22:9 3|47 3:9 4|21 94:9 5|88 5:9 6|2 41:9 7|68 93:9 8|50 56:9 9|46 77:9 10|87 98:10 1|48 3:10 2|66 57:10 3|32 68:10 4|80 36:10 5|93 35:10 6|81 14:10 7|67 18:10 8|13 82:10 9|38 29:10 10</relation>
    <relation name="R88" arity="2" nbTuples="100" semantics="soft" defaultCost="infinity">23 5:1 1|76 32:1 2|44 100:1 3|35 44:1 4|38 77:1 5|32 42:1 6|80 45:1 7|66 78:1 8|16 51:1 9|3 57:1 10|80 67:2 1|38 98:2 2|55 11:2 3|67 1:2 4|71 77:2 5|47 91:2 6|10 70:2 7|1 49:2 8|17 84:2 9|21 43:2 10|84 65:3 1|61 94:3 2|32 53:3 3|71 16:3 4|59 16:3 5|100 23:3 6|33 39:3 7|22 83:3 8|82 48:3 9|96 67:3 10|63 20:4 1|93 33:4 2|40 70:4 3|98 62:4 4|47 15:4 5|49 62:4 6|3 55:4 7|89 35:4 8|36 52:4 9|53 5:4 10|17 65:5 1|42 3:5 2|75 51:5 3|82 91:5 4|58 8:5 5|14 50:5 6|91 12:5 7|84 3:5 8|5 43:5 9|97 13:5 10|80 31:6 1|94 85:6 2|81 40:6 3|34 96:6 4|56 87:6 5|43 46:6 6|63 85:6 7|57 98:6 8|70 71:6 9|14 26:6 10|70 83:7 1|7 23:7 2|37 42:7 3|33 28:7 4|80 77:7 5|52 95:7 6|1 47:7 7|9 48:7 8|29 18:7 9|7 11:7 10|45 30:8 1|48 48:8 2|96 42:8 3|7 1:8 4|27 11:8 5|13 47:8 6|79 20:8 7|21 77:8 8|86 27:8 9|4 29:8 10|11 15:9 1|79 86:9 2|55 49:9 3|71 2:9 4|78 57:9 5|58 4:9 6|85 28:9 7|2 48:9 8|32 91:9 9|54 40:9 10|47 31:10 1|32 43:10 2|10 1:10 3|31 24:10 4|81 63:10 5|72 48:10 6|12 93:10 7|28 9:10 8|17 1:10 9|55 3:10 10</relation>
    <relation name="R89" arity="2" nbTuples="100" semantics="soft" defaultCost="infinity">83 82:1 1|57 10:1 2|51 72:1 3|47 59:1 4|20 34:1 5|36 56:1 6|94 59:1 7|67 37:1 8|86 51:1 9|26 31:1 10|4 7:2 1|20 8:2 2|3 95:2 3|77 21:2 4|68 83:2 5|32 23:2 6|67 95:2 7|92 14:2 8|4 89:2 9|35 37:2 10|87 86:3 1|77 100:3 2|95 43:3 3|68 14:3 4|68 59:3 5|25 69:3 6|70 86:3 7|54 99:3 8|62 39:3 9|53 22:3 10|5 56:4 1|88 93:4 2|77 14:4 3|95 21:4 4|99 61:4 5|60 79:4 6|8 72:4 7|17 55:4 8|54 29:4 9|73 68:4 10|36 36:5 1|11 100:5 2|63 25:5 3|41 80:5 4|7 90:5 5|75 93:5 6|80 49:5 7|77 67:5 8|74 37:5 9|93 47:5 10|34 69:6 1|7 41:6 2|94 53:6 3|72 87:6 4|6 56:6 5|69 82:6 6|87 93:6 7|100 75:6 8|83 4:6 9|82 17:6 10|98 88:7 1|26 53:7 2|51 69:7 3|92 8:7 4|45 37:7 5|86 38:7 6|6 66:7 7|36 88:7 8|15 67:7 9|14 18:7 10|81 86:8 1|76 30:8 2|55 42:8 3|23 66:8 4|24 42:8 5|96 38:8 6|74 15:8 7|43 50:8 8|71 43:8 9|60 5:8 10|37 72:9 1|43 7:9 2|8 62:9 3|84 58:9 4|39 6:9 5|77 23:9 6|7 50:9 7|62 100:9 8|66 24:9 9|46 23:9 10|80 100:10 1|44 18:10 2|1 74:10 3|43 68:10 4|96 77:10 5|69 12:10 6|23 32:10 7|33 8:10 8|41 52:10 9|93 63:10 10</relation>
    <relation name="R90" arity="2" nbTuples="100" semantics="soft" defaultCost="infinity">4 12:1 1|94 55:1 2|25 25:1 3|71 50:1 4|11 67:1 5|4 52:1 6|69 16:1 7|64 84:1 8|60 98:1 9|61 65:1 10|16 44:2 1|11 9:2 2|84 99:2 3|74 26:2 4|52 53:2 5|67 6:2 6|7 96:2 7|49 93:2 8|39 35:2 9|88 84:2 10|41 57:3 1|65 19:3 2|86 55:3 3|43 51:3 4|47 89:3 5|26 35:3 6|17 99:3 7|61 95:3 8|26 43:3 9|8 91:3 10|5 79:4 1|46 26:4 2|27 89:4 3|60 16:4 4|87 75:4 5|24 50:4 6|98 49:4 7|21 81:4 8|82 100:4 9|5 78:4 10|7 75:5 1|49 92:5 2|61 15:5 3|69 3:5 4|11 32:5 5|2 26:5 6|62 29:5 7|16 74:5 8|63 12:5 9|90 100:5 10|35 59:6 1|25 70:6 2|58 87:6 3|96 41:6 4|63 47:6 5|26 53:6 6|85 94:6 7|49 81:6 8|100 43:6 9|86 33:6 10|25 78:7 1|75 8:7 2|7 8:7 3|34 100:7 4|5 71:7 5|74 44:7 6|1 1:7 7|8 92:7 8|11 65:7 9|92 26:7 10|23 48:8 1|83 96:8 2|15 2:8 3|94 16:8 4|3 6:8 5|8 22:8 6|60 99:8 7|49 67:8 8|80 73:8 9|82 81:8 10|26 83:9 1|78 18:9 2|98 8:9 3|20 65:9 4|56 1:9 5|44 95:9 6|91 57:9 7|10 100:9 8|15 12:9 9|71 39:9 10|21 5:10 1|55 31:10 2|28 12:10 3|23 96:10 4|45 100:10 5|48 62:10 6|2 22:10 7|84 33:10 8|9 11:10 9|25 39:10 10</relation>
    <relation name="R91" arity="2" nbTuples="100" semantics="soft" defaultCost="infinity">26 38:1 1|15 64:1 2|11 18:1 3|98 79:1 4|25 51:1 5|80 8:1 6|67 60:1 7|63 59:1 8|98 49:1 9|76 100:1 10|76 77:2 1|29 26:2 2|50 87:2 3|94 44:2 4|80 10:2 5|13 98:2 6|40 80:2 7|6 67:2 8|45 68:2 9|8 62:2 10|63 42:3 1|57 5:3 2|26 74:3 3|11 84:3 4|55 93:3 5|90 60:3 6|79 25:3 7|60 93:3 8|5 3:3 9|61 73:3 10|42 54:4 1|37 3:4 2|75 36:4 3|97 30:4 4|99 72:4 5|13 89:4 6|98 17:4 7|14 77:4 8|87 14:4 9|64 24:4 10|93 52:5 1|6 23:5 2|24 38:5 3|69 37:5 4|2 45:5 5|49 54:5 6|59 38:5 7|70 77:5 8|65 5:5 9|5 78:5 10|76 75:6 1|64 55:6 2|64 52:6 3|13 92:6 4|5 33:6 5|51 28:6 6|18 43:6 7|95 27:6 8|15 57:6 9|54 36:6 10|4 77:7 1|15 11:7 2|95 28:7 3|94 100:7 4|26 76:7 5|79 67:7 6|52 85:7 7|83 60:7 8|86 23:7 9|57 27:7 10|81 1:8 1|58 91:8 2|94 7:8 3|60 33:8 4|79 61:8 5|87 34:8 6|37 33:8 7|14 53:8 8|17 13:8 9|7 40:8 10|8 58:9 1|10 34:9 2|83 81:9 3|76 96:9 4|38 92:9 5|11 80:9 6|73 69:9 7|54 91:9 8|98 58:9 9|62 100:9 10|80 87:10 1|46 46:10 2|66 7:10 3|34 99:10 4|8 79:10 5|61 2:10 6|64 31:10 7|68 83:10 8|27 42:10 9|79 52:10 10</relation>
    <relation name="R92" arity="2" nbTuples="100" semantics="soft" defaultCost="infinity">20 17:1 1|47 3:1 2|29 56:1 3|40 55:1 4|11 39:1 5|75 75:1 6|58 69:1 7|67 72:1 8|81 79:1 9|48 27:1 10|19 8:2 1|20 8:2 2|53 26:2 3|71 83:2 4|99 4:2 5|23 52:2 6|67 87:2 7|15 69:2 8|47 65:2 9|14 48:2 10|25 19:3 1|53 10:3 2|99 16:3 3|22 45:3 4|19 62:3 5|4 49:3 6|40 6:3 7|47 93:3 8|63 28:3 9|64 2:3 10|48 44:4 1|23 5:4 2|79 80:4 3|34 51:4 4|55 17:4 5|81 86:4 6|87 6:4 7|41 3:4 8|16 98:4 9|25 100:4 10|5 70:5 1|24 3:5 2|93 49:5 3|12 39:5 4|62 3:5 5|43 63:5 6|62 81:5 7|98 97:5 8|75 48:5 9|15 37:5 10|24 14:6 1|63 75:6 2|54 88:6 3|92 69:6 4|75 68:6 5|58 72:6 6|23 21:6 7|42 86:6 8|54 64:6 9|32 19:6 10|69 54:7 1|85 20:7 2|90 12:7 3|10 90:7 4|74 27:7 5|2 66:7 6|99 28:7 7|56 78:7 8|84 99:7 9|25 27:7 10|25 6:8 1|31 12:8 2|5 53:8 3|59 94:8 4|3 22:8 5|24 80:8 6|57 95:8 7|17 62:8 8|98 67:8 9|33 64:8 10|3 72:9 1|48 87:9 2|60 14:9 3|100 1:9 4|44 13:9 5|95 23:9 6|68 86:9 7|54 39:9 8|54 74:9 9|24 1:9 10|89 69:10 1|98 42:10 2|76 58:10 3|100 50:10 4|49 89:10 5|40 65:10 6|25 13:10 7|2 49:10 8|2 45:10 9|73 7:10 10</relation>
    <relation name="R93" arity="2" nbTuples="100" semantics="soft" defaultCost="infinity">53 52:1 1|98 67:1 2|50 71:1 3|45 2:1 4|81 37:1 5|42 56:1 6|31 72:1 7|60 23:1 8|100 20:1 9|46 64:1 10|98 42:2 1|25 98:2 2|93 45:2 3|33 5:2 4|48 77:2 5|21 59:2 6|37 34:2 7|96 6:2 8|72 35:2 9|57 83:2 10|79 29:3 1|9 6:3 2|38 97:3 3|53 94:3 4|5 56:3 5|54 87:3 6|27 42:3 7|42 26:3 8|36 32:3 9|74 57:3 10|78 36:4 1|99 80:4 2|19 36:4 3|67 9:4 4|32 1:4 5|36 14:4 6|12 100:4 7|63 43:4 8|55 8:4 9|15 53:4 10|67 16:5 1|74 8:5 2|93 12:5 3|70 9:5 4|60 46:5 5|93 9:5 6|94 29:5 7|48 43:5 8|33 83:5 9|80 93:5 10|91 12:6 1|95 21:6 2|35 8:6 3|71 81:6 4|33 91:6 5|64 29:6 6|83 31:6 7|96 52:6 8|7 66:6 9|8 59:6 10|79 23:7 1|83 59:7 2|97 84:7 3|89 89:7 4|56 68:7 5|99 56:7 6|61 28:7 7|19 98:7 8|37 89:7 9|36 54:7 10|26 5:8 1|6 6:8 2|26 38:8 3|62 35:8 4|36 13:8 5|87 24:8 6|73 49:8 7|88 6:8 8|100 12:8 9|52 60:8 10|74 88:9 1|5 52:9 2|21 41:9 3|98 99:9 4|8 57:9 5|27 37:9 6|14 60:9 7|78 76:9 8|17 38:9 9|8 47:9 10|32 90:10 1|17 97:10 2|65 71:10 3|42 88:10 4|59 93:10 5|16 67:10 6|65 13:10 7|52 80:10 8|57 21:10 9|76 62:10 10</relation>
    <relation name="R94" arity="2" nbTuples="100" semantics="soft" defaultCost="infinity">33 24:1 1|36 95:1 2|46 11:1 3|98 18:1 4|22 68:1 5|22 49:1 6|80 16:1 7|46 44:1 8|32 27:1 9|41 43:1 10|36 91:2 1|87 80:2 2|15 75:2 3|36 100:2 4|25 82:2 5|33 50:2 6|10 47:2 7|63 59:2 8|14 88:2 9|59 96:2 10|78 8:3 1|36 11:3 2|81 75:3 3|62 70:3 4|29 12:3 5|38 92:3 6|76 89:3 7|95 38:3 8|51 86:3 9|2 77:3 10|46 81:4 1|89 25:4 2|92 1:4 3|19 23:4 4|47 44:4 5|32 85:4 6|44 11:4 7|38 62:4 8|52 24:4 9|98 93:4 10|50 56:5 1|64 58:5 2|22 53:5 3|15 93:5 4|7 74:5 5|68 51:5 6|14 32:5 7|29 43:5 8|56 75:5 9|63 66:5 10|34 31:6 1|8 27:6 2|73 51:6 3|12 71:6 4|52 21:6 5|82 58:6 6|4 37:6 7|68 91:6 8|45 22:6 9|16 72:6 10|6 56:7 1|73 21:7 2|42 50:7 3|63 71:7 4|98 95:7 5|54 4:7 6|69 100:7 7|54 6:7 8|14 4:7 9|98 53:7 10|37 83:8 1|1 71:8 2|24 14:8 3|90 39:8 4|6 15:8 5|34 63:8 6|75 20:8 7|57 73:8 8|22 24:8 9|3 38:8 10|46 71:9 1|38 61:9 2|22 25:9 3|99 46:9 4|31 54:9 5|86 96:9 6|35 68:9 7|90 48:9 8|97 91:9 9|58 26:9 10|34 74:10 1|69 35:10 2|82 50:10 3|59 14:10 4|20 9:10 5|62 100:10 6|8 65:10 7|52 68:10 8|37 55:10 9|44 44:10 10</relation>
    <relation name="R95" arity="2" nbTuples="100" semantics="soft" defaultCost="infinity">58 17:1 1|23 19:1 2|51 79:1 3|51 10:1 4|19 92:1 5|1 71:1 6|41 22:1 7|8 74:1 8|94 57:1 9|47 43:1 10|86 40:2 1|92 40:2 2|38 96:2 3|55 86:2 4|50 86:2 5|98 16:2 6|71 94:2 7|55 49:2 8|92 99:2 9|95 82:2 10|75 80:3 1|100 16:3 2|51 55:3 3|73 48:3 4|69 53:3 5|62 42:3 6|98 85:3 7|29 84:3 8|29 53:3 9|89 56:3 10|40 65:4 1|40 78:4 2|87 53:4 3|90 28:4 4|22 45:4 5|6 28:4 6|46 87:4 7|52 94:4 8|63 52:4 9|93 93:4 10|66 39:5 1|100 94:5 2|24 5:5 3|80 50:5 4|30 50:5 5|59 72:5 6|95 13:5 7|100 43:5 8|89 30:5 9|88 40:5 10|36 47:6 1|37 12:6 2|36 73:6 3|72 9:6 4|30 12:6 5|3 33:6 6|80 16:6 7|10 25:6 8|14 53:6 9|19 17:6 10|94 92:7 1|41 78:7 2|11 74:7 3|72 53:7 4|75 57:7 5|69 70:7 6|67 61:7 7|21 77:7 8|34 14:7 9|3 52:7 10|70 20:8 1|66 14:8 2|4 35:8 3|22 73:8 4|13 92:8 5|24 20:8 6|39 74:8 7|12 96:8 8|13 94:8 9|50 26:8 10|32 16:9 1|57 81:9 2|9 93:9 3|14 56:9 4|89 6:9 5|71 35:9 6|2 31:9 7|21 72:9 8|19 55:9 9|93 76:9 10|3 39:10 1|25 72:10 2|45 4:10 3|8 67:10 4|100 16:10 5|86 35:10 6|36 16:10 7|41 17:10 8|71 60:10 9|66 1:10 10</relation>
    <relation name="R96" arity="2" nbTuples="100" semantics="soft" defaultCost="infinity">17 4:1 1|45 50:1 2|1 83:1 3|55 18:1 4|2 35:1 5|90 93:1 6|67 31:1 7|85 6:1 8|72 50:1 9|9 32:1 10|19 7:2 1|77 10:2 2|77 97:2 3|63 37:2 4|58 71:2 5|6 45:2 6|32 81:2 7|40 59:2 8|81 36:2 9|1 56:2 10|67 54:3 1|86 46:3 2|78 22:3 3|6 50:3 4|4 9:3 5|42 26:3 6|59 12:3 7|74 65:3 8|4 59:3 9|33 66:3 10|65 30:4 1|64 84:4 2|4 10:4 3|30 3:4 4|10 36:4 5|62 22:4 6|22 47:4 7|86 85:4 8|15 2:4 9|54 19:4 10|15 8:5 1|16 4:5 2|69 24:5 3|18 45:5 4|7 16:5 5|66 80:5 6|15 72:5 7|8 84:5 8|34 75:5 9|96 36:5 10|35 99:6 1|58 43:6 2|58 72:6 3|80 84:6 4|4 39:6 5|18 37:6 6|60 23:6 7|77 87:6 8|12 84:6 9|100 11:6 10|9 69:7 1|45 3:7 2|3 16:7 3|14 12:7 4|64 7:7 5|97 92:7 6|49 25:7 7|98 33:7 8|63 3:7 9|18 53:7 10|79 49:8 1|83 81:8 2|100 27:8 3|92 40:8 4|31 11:8 5|47 32:8 6|94 15:8 7|11 44:8 8|77 48:8 9|55 97:8 10|6 40:9 1|59 63:9 2|69 37:9 3|79 4:9 4|55 42:9 5|10 86:9 6|78 88:9 7|39 53:9 8|38 63:9 9|56 63:9 10|43 48:10 1|31 20:10 2|56 74:10 3|75 48:10 4|40 25:10 5|20 14:10 6|98 99:10 7|2 18:10 8|45 41:10 9|7 5:10 10</relation>
    <relation name="R97" arity="2" nbTuples="100" semantics="soft" defaultCost="infinity">47 64:1 1|52 25:1 2|53 74:1 3|7 75:1 4|92 40:1 5|21 24:1 6|67 38:1 7|4 78:1 8|72 41:1 9|57 75:1 10|79 10:2 1|52 87:2 2|85 5:2 3|78 31:2 4|98 17:2 5|46 84:2 6|31 78:2 7|79 52:2 8|11 29:2 9|97 9:2 10|84 53:3 1|59 99:3 2|64 24:3 3|62 75:3 4|4 63:3 5|50 9:3 6|13 26:3 7|18 27:3 8|22 17:3 9|46 51:3 10|75 29:4 1|91 83:4 2|92 21:4 3|39 8:4 4|80 46:4 5|81 2:4 6|63 33:4 7|37 51:4 8|13 74:4 9|25 51:4 10|18 45:5 1|8 85:5 2|76 38:5 3|99 85:5 4|9 83:5 5|61 79:5 6|32 62:5 7|67 48:5 8|44 73:5 9|93 34:5 10|99 88:6 1|2 57:6 2|41 20:6 3|31 27:6 4|1 33:6 5|49 43:6 6|42 77:6 7|56 42:6 8|16 59:6 9|6 40:6 10|42 28:7 1|100 87:7 2|47 88:7 3|47 68:7 4|92 98:7 5|44 39:7 6|31 2:7 7|1 30:7 8|68 54:7 9|54 78:7 10|52 96:8 1|64 33:8 2|30 88:8 3|35 6:8 4|21 81:8 5|24 4:8 6|97 68:8 7|2 48:8 8|49 50:8 9|6 39:8 10|18 8:9 1|85 93:9 2|5 64:9 3|70 47:9 4|23 5:9 5|12 16:9 6|67 8:9 7|30 32:9 8|70 23:9 9|59 94:9 10|78 32:10 1|74 54:10 2|34 35:10 3|39 1:10 4|79 78:10 5|87 59:10 6|96 56:10 7|74 41:10 8|82 50:10 9|33 51:10 10</relation>
    <relation name="R98" arity="2" nbTuples="100" semantics="soft" defaultCost="infinity">30 12:1 1|92 79:1 2|98 90:1 3|27 72:1 4|4 45:1 5|9 44:1 6|43 57:1 7|8 92:1 8|27 45:1 9|10 33:1 10|74 21:2 1|7 31:2 2|22 50:2 3|41 51:2 4|40 26:2 5|51 74:2 6|2 61:2 7|63 32:2 8|43 90:2 9|60 43:2 10|76 67:3 1|42 66:3 2|46 27:3 3|25 28:3 4|21 79:3 5|63 96:3 6|74 16:3 7|70 13:3 8|84 95:3 9|5 74:3 10|94 71:4 1|46 31:4 2|10 79:4 3|11 95:4 4|68 55:4 5|99 35:4 6|11 4:4 7|30 28:4 8|21 63:4 9|12 87:4 10|11 90:5 1|37 37:5 2|58 74:5 3|24 77:5 4|42 59:5 5|34 44:5 6|34 19:5 7|61 38:5 8|77 58:5 9|94 85:5 10|55 33:6 1|35 22:6 2|11 48:6 3|26 57:6 4|55 2:6 5|11 41:6 6|51 44:6 7|33 62:6 8|100 89:6 9|28 98:6 10|47 60:7 1|11 88:7 2|89 26:7 3|34 64:7 4|92 99:7 5|29 92:7 6|67 2:7 7|69 61:7 8|80 74:7 9|50 69:7 10|68 71:8 1|9 68:8 2|78 72:8 3|6 22:8 4|56 79:8 5|52 70:8 6|68 88:8 7|46 75:8 8|20 67:8 9|6 94:8 10|57 87:9 1|94 81:9 2|52 11:9 3|21 16:9 4|73 69:9 5|3 24:9 6|14 96:9 7|57 35:9 8|76 60:9 9|91 24:9 10|69 48:10 1|98 42:10 2|64 41:10 3|93 78:10 4|31 55:10 5|48 27:10 6|55 85:10 7|62 10:10 8|58 64:10 9|63 14:10 10</relation>
    <relation name="R99" arity="2" nbTuples="100" semantics="soft" defaultCost="infinity">71 84:1 1|5 8:1 2|8 36:1 3|8 8:1 4|49 56:1 5|39 66:1 6|5 72:1 7|49 88:1 8|63 90:1 9|3 69:1 10|11 79:2 1|15 1:2 2|40 60:2 3|58 82:2 4|85 16:2 5|84 21:2 6|80 11:2 7|59 33:2 8|79 32:2 9|89 78:2 10|30 6:3 1|94 98:3 2|13 15:3 3|44 89:3 4|80 75:3 5|3 35:3 6|99 81:3 7|24 31:3 8|58 26:3 9|42 18:3 10|49 96:4 1|68 40:4 2|55 90:4 3|41 72:4 4|50 97:4 5|86 28:4 6|14 10:4 7|84 12:4 8|3 63:4 9|70 54:4 10|49 15:5 1|95 22:5 2|75 46:5 3|61 85:5 4|88 17:5 5|14 54:5 6|85 62:5 7|14 42:5 8|50 30:5 9|10 11:5 10|35 17:6 1|66 10:6 2|8 12:6 3|41 45:6 4|62 88:6 5|91 52:6 6|87 54:6 7|80 100:6 8|72 17:6 9|7 75:6 10|12 87:7 1|50 66:7 2|63 74:7 3|62 14:7 4|93 73:7 5|46 27:7 6|70 82:7 7|13 53:7 8|15 4:7 9|46 23:7 10|83 36:8 1|92 84:8 2|81 21:8 3|11 58:8 4|18 48:8 5|95 81:8 6|6 26:8 7|53 20:8 8|39 93:8 9|58 39:8 10|82 62:9 1|20 99:9 2|68 47:9 3|1 98:9 4|40 64:9 5|99 19:9 6|26 40:9 7|51 66:9 8|97 25:9 9|69 18:9 10|1 63:10 1|86 97:10 2|61 14:10 3|44 40:10 4|23 6:10 5|40 96:10 6|12 49:10 7|74 29:10 8|89 8:10 9|80 57:10 10</relation>
    <relation name="R100" arity="2" nbTuples="100" semantics="soft" defaultCost="infinity">19 15:1 1|12 37:1 2|99 55:1 3|41 45:1 4|23 70:1 5|63 81:1 6|58 58:1 7|74 96:1 8|21 88:1 9|58 15:1 10|73 79:2 1|45 87:2 2|27 24:2 3|39 7:2 4|50 12:2 5|96 92:2 6|74 6:2 7|32 27:2 8|69 25:2 9|49 39:2 10|24 94:3 1|56 90:3 2|91 13:3 3|16 31:3 4|59 40:3 5|87 13:3 6|23 28:3 7|47 87:3 8|87 65:3 9|72 80:3 10|48 87:4 1|31 25:4 2|98 29:4 3|82 17:4 4|95 67:4 5|25 2:4 6|33 35:4 7|16 27:4 8|5 42:4 9|85 53:4 10|60 39:5 1|28 39:5 2|23 24:5 3|16 22:5 4|73 21:5 5|23 67:5 6|15 97:5 7|68 73:5 8|53 43:5 9|31 77:5 10|87 82:6 1|55 11:6 2|61 26:6 3|92 26:6 4|77 58:6 5|49 58:6 6|50 81:6 7|73 100:6 8|14 12:6 9|1 74:6 10|12 8:7 1|15 79:7 2|91 27:7 3|86 2:7 4|9 45:7 5|93 5:7 6|90 100:7 7|57 78:7 8|35 3:7 9|16 18:7 10|39 66:8 1|75 54:8 2|28 55:8 3|11 10:8 4|20 68:8 5|48 2:8 6|22 46:8 7|68 83:8 8|34 85:8 9|74 13:8 10|91 45:9 1|41 34:9 2|91 34:9 3|8 98:9 4|58 53:9 5|25 98:9 6|2 86:9 7|61 59:9 8|44 45:9 9|59 9:9 10|76 67:10 1|24 95:10 2|88 4:10 3|27 75:10 4|39 37:10 5|74 46:10 6|68 80:10 7|54 75:10 8|53 74:10 9|86 1:10 10</relation>
    <relation name="R101" arity="2" nbTuples="100" semantics="soft" defaultCost="infinity">99 76:1 1|17 17:1 2|88 94:1 3|84 22:1 4|85 51:1 5|27 15:1 6|65 89:1 7|88 52:1 8|63 85:1 9|35 89:1 10|97 61:2 1|45 19:2 2|53 48:2 3|87 71:2 4|78 95:2 5|47 53:2 6|100 76:2 7|24 96:2 8|99 91:2 9|83 67:2 10|97 34:3 1|89 96:3 2|98 41:3 3|69 80:3 4|92 24:3 5|13 23:3 6|69 29:3 7|57 81:3 8|34 67:3 9|66 89:3 10|83 98:4 1|23 61:4 2|19 77:4 3|12 76:4 4|6 97:4 5|63 64:4 6|27 90:4 7|1 67:4 8|5 7:4 9|78 23:4 10|58 18:5 1|79 97:5 2|89 15:5 3|8 95:5 4|32 59:5 5|5 24:5 6|16 70:5 7|40 18:5 8|87 65:5 9|9 77:5 10|63 71:6 1|24 24:6 2|88 45:6 3|25 17:6 4|58 27:6 5|47 12:6 6|61 83:6 7|85 32:6 8|93 22:6 9|61 51:6 10|81 63:7 1|55 45:7 2|84 76:7 3|71 62:7 4|94 51:7 5|55 95:7 6|50 52:7 7|12 20:7 8|59 81:7 9|90 55:7 10|16 89:8 1|83 43:8 2|12 25:8 3|78 55:8 4|69 44:8 5|17 91:8 6|29 62:8 7|70 44:8 8|16 63:8 9|8 72:8 10|8 64:9 1|79 19:9 2|34 31:9 3|3 30:9 4|95 76:9 5|73 83:9 6|98 64:9 7|58 78:9 8|66 50:9 9|91 26:9 10|37 44:10 1|2 74:10 2|78 50:10 3|1 34:10 4|46 9:10 5|55 75:10 6|1 67:10 7|98 72:10 8|62 44:10 9|3 13:10 10</relation>
    <relation name="R102" arity="2" nbTuples="100" semantics="soft" defaultCost="infinity">79 85:1 1|7 97:1 2|78 47:1 3|18 71:1 4|59 86:1 5|58 96:1 6|48 59:1 7|85 54:1 8|29 13:1 9|21 50:1 10|17 75:2 1|57 89:2 2|23 96:2 3|43 77:2 4|73 90:2 5|78 98:2 6|79 27:2 7|13 10:2 8|5 41:2 9|18 22:2 10|94 44:3 1|46 87:3 2|16 35:3 3|17 93:3 4|71 39:3 5|63 92:3 6|22 99:3 7|44 89:3 8|77 26:3 9|11 55:3 10|42 75:4 1|9 9:4 2|53 16:4 3|56 97:4 4|53 47:4 5|82 49:4 6|32 87:4 7|25 94:4 8|66 81:4 9|2 87:4 10|81 51:5 1|93 83:5 2|57 8:5 3|5 92:5 4|39 63:5 5|41 35:5 6|41 82:5 7|70 7:5 8|57 3:5 9|27 74:5 10|87 100:6 1|87 96:6 2|23 41:6 3|54 17:6 4|16 52:6 5|87 31:6 6|56 71:6 7|6 54:6 8|8 52:6 9|84 71:6 10|94 59:7 1|13 99:7 2|30 63:7 3|32 64:7 4|93 48:7 5|53 92:7 6|64 8:7 7|76 54:7 8|49 20:7 9|92 16:7 10|73 52:8 1|75 96:8 2|72 99:8 3|44 58:8 4|56 71:8 5|8 99:8 6|92 52:8 7|79 54:8 8|75 59:8 9|94 55:8 10|79 19:9 1|26 65:9 2|52 38:9 3|94 17:9 4|3 77:9 5|41 87:9 6|68 70:9 7|72 42:9 8|60 24:9 9|37 4:9 10|16 80:10 1|27 10:10 2|41 32:10 3|5 16:10 4|82 43:10 5|32 81:10 6|37 13:10 7|60 12:10 8|74 7:10 9|43 55:10 10</relation>
    <relation name="R103" arity="2" nbTuples="100" semantics="soft" defaultCost="infinity">86 89:1 1|5 73:1 2|3 33:1 3|48 47:1 4|13 63:1 5|80 19:1 6|91 81:1 7|92 86:1 8|17 34:1 9|54 34:1 10|69 92:2 1|86 12:2 2|13 2:2 3|78 38:2 4|85 13:2 5|71 19:2 6|32 51:2 7|81 89:2 8|31 87:2 9|33 67:2 10|17 13:3 1|23 33:3 2|58 5:3 3|53 76:3 4|99 51:3 5|87 28:3 6|50 76:3 7|54 60:3 8|23 8:3 9|10 27:3 10|62 82:4 1|84 63:4 2|57 12:4 3|73 79:4 4|57 7:4 5|31 17:4 6|8 41:4 7|89 90:4 8|77 67:4 9|79 32:4 10|34 73:5 1|85 60:5 2|52 80:5 3|32 73:5 4|17 94:5 5|36 68:5 6|30 44:5 7|78 3:5 8|33 25:5 9|27 94:5 10|66 25:6 1|64 84:6 2|49 92:6 3|25 87:6 4|22 62:6 5|7 73:6 6|21 60:6 7|100 23:6 8|56 47:6 9|58 55:6 10|74 95:7 1|35 3:7 2|3 34:7 3|98 85:7 4|90 25:7 5|97 97:7 6|75 86:7 7|34 51:7 8|39 23:7 9|64 30:7 10|43 71:8 1|14 77:8 2|24 25:8 3|34 59:8 4|62 47:8 5|97 13:8 6|19 56:8 7|70 2:8 8|61 15:8 9|29 94:8 10|36 33:9 1|34 97:9 2|14 34:9 3|18 63:9 4|42 62:9 5|25 24:9 6|48 3:9 7|17 90:9 8|9 52:9 9|40 4:9 10|77 70:10 1|43 24:10 2|68 8:10 3|96 57:10 4|44 31:10 5|100 76:10 6|9 83:10 7|96 98:10 8|21 12:10 9|85 8:10 10</relation>
    <relation name="R104" arity="2" nbTuples="100" semantics="soft" defaultCost="infinity">42 94:1 1|32 84:1 2|12 54:1 3|94 71:1 4|5 40:1 5|44 52:1 6|31 48:1 7|49 35:1 8|95 68:1 9|90 12:1 10|69 80:2 1|24 92:2 2|52 77:2 3|91 81:2 4|78 98:2 5|36 21:2 6|25 69:2 7|56 66:2 8|10 99:2 9|32 52:2 10|91 64:3 1|98 47:3 2|17 93:3 3|81 82:3 4|23 54:3 5|9 6:3 6|85 13:3 7|55 95:3 8|10 64:3 9|36 10:3 10|56 58:4 1|70 21:4 2|83 39:4 3|85 37:4 4|77 98:4 5|99 31:4 6|11 70:4 7|59 4:4 8|56 72:4 9|94 31:4 10|47 37:5 1|75 50:5 2|33 63:5 3|76 27:5 4|55 39:5 5|49 60:5 6|98 32:5 7|77 69:5 8|46 12:5 9|24 51:5 10|90 42:6 1|43 82:6 2|4 85:6 3|82 49:6 4|86 97:6 5|40 56:6 6|72 13:6 7|76 23:6 8|54 90:6 9|6 55:6 10|37 74:7 1|59 74:7 2|18 35:7 3|51 48:7 4|38 43:7 5|6 69:7 6|80 8:7 7|15 94:7 8|72 66:7 9|56 84:7 10|81 46:8 1|96 28:8 2|83 98:8 3|4 98:8 4|1 63:8 5|37 10:8 6|56 73:8 7|47 38:8 8|30 92:8 9|40 72:8 10|55 40:9 1|45 88:9 2|60 52:9 3|15 42:9 4|65 59:9 5|45 84:9 6|84 3:9 7|16 38:9 8|40 49:9 9|9 88:9 10|89 52:10 1|97 77:10 2|64 48:10 3|9 94:10 4|100 92:10 5|100 22:10 6|73 98:10 7|97 5:10 8|91 17:10 9|66 67:10 10</relation>
    <relation name="R105" arity="2" nbTuples="100" semantics="soft" defaultCost="infinity">91 89:1 1|72 12:1 2|76 34:1 3|12 43:1 4|92 14:1 5|82 23:1 6|67 59:1 7|30 87:1 8|86 20:1 9|42 60:1 10|24 72:2 1|99 98:2 2|77 61:2 3|64 6:2 4|57 75:2 5|13 97:2 6|55 84:2 7|15 58:2 8|69 74:2 9|57 36:2 10|25 4:3 1|62 44:3 2|13 65:3 3|9 47:3 4|72 53:3 5|62 94:3 6|28 20:3 7|25 9:3 8|17 3:3 9|6 72:3 10|84 87:4 1|41 82:4 2|19 5:4 3|35 14:4 4|13 48:4 5|16 41:4 6|24 86:4 7|69 31:4 8|52 8:4 9|72 92:4 10|70 2:5 1|38 66:5 2|1 11:5 3|30 73:5 4|92 42:5 5|91 16:5 6|64 91:5 7|30 60:5 8|93 21:5 9|24 58:5 10|44 15:6 1|96 31:6 2|73 8:6 3|58 48:6 4|11 80:6 5|82 61:6 6|25 93:6 7|55 69:6 8|41 58:6 9|97 58:6 10|47 70:7 1|60 46:7 2|18 15:7 3|21 48:7 4|41 92:7 5|85 77:7 6|44 40:7 7|29 79:7 8|68 48:7 9|5 19:7 10|79 53:8 1|8 100:8 2|4 28:8 3|9 43:8 4|36 96:8 5|34 33:8 6|14 14:8 7|24 52:8 8|83 14:8 9|18 52:8 10|20 93:9 1|32 6:9 2|32 82:9 3|74 24:9 4|61 80:9 5|14 24:9 6|12 32:9 7|44 86:9 8|48 11:9 9|11 36:9 10|64 90:10 1|83 55:10 2|59 22:10 3|85 13:10 4|14 34:10 5|9 8:10 6|43 45:10 7|11 99:10 8|81 17:10 9|47 69:10 10</relation>
    <relation name="R106" arity="2" nbTuples="100" semantics="soft" defaultCost="infinity">30 77:1 1|45 27:1 2|50 24:1 3|34 81:1 4|41 1:1 5|33 80:1 6|27 62:1 7|70 76:1 8|68 71:1 9|79 35:1 10|22 97:2 1|13 48:2 2|68 89:2 3|59 16:2 4|53 80:2 5|72 97:2 6|69 28:2 7|75 18:2 8|65 46:2 9|42 9:2 10|12 91:3 1|69 94:3 2|93 54:3 3|67 76:3 4|51 2:3 5|43 14:3 6|31 15:3 7|56 87:3 8|2 74:3 9|73 45:3 10|71 35:4 1|67 23:4 2|10 91:4 3|79 93:4 4|30 41:4 5|28 53:4 6|59 13:4 7|20 18:4 8|83 100:4 9|83 20:4 10|70 80:5 1|17 20:5 2|63 31:5 3|65 37:5 4|47 69:5 5|14 42:5 6|3 68:5 7|39 58:5 8|63 58:5 9|37 49:5 10|17 38:6 1|67 90:6 2|1 64:6 3|12 66:6 4|67 42:6 5|83 41:6 6|100 75:6 7|55 6:6 8|47 75:6 9|92 47:6 10|55 11:7 1|32 98:7 2|79 7:7 3|20 11:7 4|83 58:7 5|66 6:7 6|19 18:7 7|77 34:7 8|47 57:7 9|34 7:7 10|95 55:8 1|29 50:8 2|2 76:8 3|75 50:8 4|49 55:8 5|64 69:8 6|19 65:8 7|18 34:8 8|32 64:8 9|16 1:8 10|68 73:9 1|78 62:9 2|92 20:9 3|85 18:9 4|99 7:9 5|97 66:9 6|50 5:9 7|44 65:9 8|38 26:9 9|28 9:9 10|35 73:10 1|52 43:10 2|82 15:10 3|78 14:10 4|62 5:10 5|92 12:10 6|74 91:10 7|60 58:10 8|33 65:10 9|7 95:10 10</relation>
    <relation name="R107" arity="2" nbTuples="100" semantics="soft" defaultCost="infinity">77 24:1 1|27 57:1 2|20 32:1 3|6 74:1 4|93 74:1 5|91 11:1 6|54 54:1 7|71 14:1 8|75 83:1 9|37 90:1 10|24 44:2 1|70 55:2 2|55 75:2 3|84 84:2 4|69 3:2 5|62 63:2 6|66 51:2 7|77 38:2 8|7 55:2 9|65 14:2 10|34 69:3 1|88 63:3 2|44 19:3 3|4 70:3 4|81 67:3 5|59 71:3 6|47 62:3 7|61 69:3 8|37 60:3 9|37 98:3 10|83 92:4 1|7 16:4 2|90 9:4 3|66 90:4 4|51 1:4 5|82 79:4 6|94 64:4 7|34 85:4 8|68 64:4 9|45 9:4 10|16 9:5 1|7 11:5 2|71 50:5 3|17 38:5 4|7 74:5 5|80 75:5 6|57 97:5 7|94 24:5 8|13 80:5 9|39 20:5 10|84 66:6 1|97 55:6 2|70 50:6 3|4 76:6 4|73 76:6 5|77 24:6 6|49 84:6 7|8 29:6 8|12 77:6 9|15 39:6 10|34 87:7 1|27 83:7 2|49 12:7 3|62 34:7 4|63 11:7 5|59 95:7 6|5 93:7 7|21 77:7 8|60 18:7 9|30 98:7 10|72 73:8 1|68 18:8 2|30 13:8 3|64 51:8 4|55 87:8 5|54 11:8 6|9 84:8 7|56 80:8 8|80 17:8 9|37 92:8 10|83 37:9 1|20 93:9 2|85 81:9 3|50 11:9 4|17 44:9 5|17 86:9 6|53 61:9 7|93 46:9 8|59 12:9 9|70 78:9 10|64 15:10 1|89 50:10 2|14 57:10 3|37 37:10 4|63 45:10 5|77 2:10 6|99 41:10 7|85 83:10 8|93 13:10 9|12 64:10 10</relation>
    <relation name="R108" arity="2" nbTuples="100" semantics="soft" defaultCost="infinity">26 94:1 1|92 82:1 2|15 28:1 3|80 77:1 4|68 48:1 5|72 74:1 6|25 33:1 7|83 30:1 8|17 32:1 9|93 86:1 10|47 87:2 1|29 95:2 2|29 25:2 3|48 32:2 4|50 15:2 5|25 15:2 6|16 65:2 7|69 4:2 8|24 50:2 9|88 84:2 10|37 36:3 1|35 90:3 2|12 15:3 3|88 50:3 4|87 13:3 5|82 96:3 6|86 17:3 7|10 37:3 8|97 21:3 9|22 33:3 10|3 36:4 1|98 74:4 2|84 38:4 3|48 21:4 4|96 34:4 5|99 57:4 6|27 54:4 7|50 2:4 8|74 37:4 9|45 1:4 10|42 56:5 1|99 69:5 2|37 41:5 3|25 53:5 4|91 12:5 5|58 62:5 6|32 54:5 7|40 62:5 8|57 67:5 9|32 74:5 10|10 78:6 1|46 41:6 2|43 82:6 3|59 79:6 4|52 89:6 5|17 64:6 6|9 65:6 7|13 66:6 8|82 71:6 9|95 78:6 10|32 89:7 1|75 55:7 2|75 10:7 3|6 25:7 4|65 85:7 5|70 6:7 6|37 60:7 7|57 6:7 8|23 66:7 9|2 75:7 10|19 25:8 1|42 30:8 2|25 14:8 3|25 54:8 4|72 27:8 5|21 35:8 6|76 30:8 7|30 12:8 8|79 62:8 9|59 61:8 10|53 43:9 1|32 25:9 2|1 49:9 3|27 28:9 4|46 15:9 5|98 46:9 6|42 26:9 7|9 45:9 8|51 93:9 9|46 78:9 10|1 61:10 1|71 34:10 2|36 2:10 3|3 33:10 4|81 65:10 5|68 80:10 6|10 66:10 7|99 90:10 8|65 42:10 9|20 11:10 10</relation>
    <relation name="R109" arity="2" nbTuples="100" semantics="soft" defaultCost="infinity">72 10:1 1|42 96:1 2|76 1:1 3|68 79:1 4|16 82:1 5|7 64:1 6|100 8:1 7|84 5:1 8|33 86:1 9|11 65:1 10|8 82:2 1|19 89:2 2|23 37:2 3|83 22:2 4|33 31:2 5|90 20:2 6|2 49:2 7|33 38:2 8|78 97:2 9|53 26:2 10|85 45:3 1|88 36:3 2|57 61:3 3|14 41:3 4|71 38:3 5|48 87:3 6|4 10:3 7|58 95:3 8|58 8:3 9|75 39:3 10|89 84:4 1|25 48:4 2|67 12:4 3|25 91:4 4|43 52:4 5|39 19:4 6|53 58:4 7|81 72:4 8|68 71:4 9|80 83:4 10|34 58:5 1|46 13:5 2|85 41:5 3|60 45:5 4|67 36:5 5|11 19:5 6|57 65:5 7|26 6:5 8|36 48:5 9|1 96:5 10|75 56:6 1|21 77:6 2|60 47:6 3|66 73:6 4|2 69:6 5|60 14:6 6|13 100:6 7|64 20:6 8|13 39:6 9|15 76:6 10|16 40:7 1|67 86:7 2|79 63:7 3|100 35:7 4|58 96:7 5|76 59:7 6|73 50:7 7|16 79:7 8|39 68:7 9|21 60:7 10|3 22:8 1|99 91:8 2|52 99:8 3|4 9:8 4|3 51:8 5|51 3:8 6|43 84:8 7|81 16:8 8|29 64:8 9|85 45:8 10|17 25:9 1|20 16:9 2|46 44:9 3|97 54:9 4|78 100:9 5|55 3:9 6|7 3:9 7|39 97:9 8|25 21:9 9|44 75:9 10|44 34:10 1|71 26:10 2|39 91:10 3|97 83:10 4|42 31:10 5|97 83:10 6|27 94:10 7|12 27:10 8|56 56:10 9|39 6:10 10</relation>
    <relation name="R110" arity="2" nbTuples="100" semantics="soft" defaultCost="infinity">20 67:1 1|62 65:1 2|91 96:1 3|88 14:1 4|36 45:1 5|8 22:1 6|60 14:1 7|20 63:1 8|50 76:1 9|32 9:1 10|77 21:2 1|3 17:2 2|36 51:2 3|16 92:2 4|78 90:2 5|7 55:2 6|74 87:2 7|7 76:2 8|42 14:2 9|97 24:2 10|39 63:3 1|48 85:3 2|77 68:3 3|80 7:3 4|11 2:3 5|73 57:3 6|100 19:3 7|18 54:3 8|68 42:3 9|79 98:3 10|94 22:4 1|51 12:4 2|64 42:4 3|29 36:4 4|53 57:4 5|77 43:4 6|93 11:4 7|62 88:4 8|37 25:4 9|82 9:4 10|1 68:5 1|96 41:5 2|90 6:5 3|31 76:5 4|85 55:5 5|58 78:5 6|8 21:5 7|44 72:5 8|93 75:5 9|78 31:5 10|48 80:6 1|28 63:6 2|31 22:6 3|31 27:6 4|14 7:6 5|50 85:6 6|21 18:6 7|12 60:6 8|73 41:6 9|47 9:6 10|68 86:7 1|72 12:7 2|83 94:7 3|27 32:7 4|38 15:7 5|67 88:7 6|24 1:7 7|5 38:7 8|64 2:7 9|81 67:7 10|76 74:8 1|65 54:8 2|4 76:8 3|33 61:8 4|85 75:8 5|64 7:8 6|35 27:8 7|78 36:8 8|8 55:8 9|97 41:8 10|69 18:9 1|58 45:9 2|24 16:9 3|100 76:9 4|2 34:9 5|74 78:9 6|56 14:9 7|62 88:9 8|41 1:9 9|72 24:9 10|51 93:10 1|71 67:10 2|76 86:10 3|69 92:10 4|87 16:10 5|4 70:10 6|89 46:10 7|66 52:10 8|31 59:10 9|52 74:10 10</relation>
    <relation name="R111" arity="2" nbTuples="100" semantics="soft" defaultCost="infinity">3 9:1 1|17 89:1 2|59 47:1 3|41 2:1 4|39 80:1 5|56 73:1 6|95 69:1 7|67 71:1 8|15 23:1 9|4 89:1 10|55 12:2 1|82 4:2 2|4 60:2 3|95 91:2 4|95 72:2 5|84 66:2 6|52 74:2 7|6 65:2 8|85 54:2 9|9 56:2 10|3 28:3 1|78 13:3 2|74 61:3 3|14 50:3 4|94 19:3 5|56 1:3 6|18 35:3 7|5 63:3 8|17 40:3 9|92 30:3 10|72 4:4 1|64 100:4 2|54 16:4 3|86 14:4 4|85 35:4 5|51 95:4 6|37 29:4 7|60 89:4 8|39 19:4 9|4 69:4 10|89 66:5 1|88 79:5 2|16 14:5 3|64 51:5 4|44 38:5 5|30 90:5 6|100 40:5 7|85 37:5 8|64 60:5 9|40 18:5 10|38 93:6 1|15 98:6 2|80 93:6 3|53 76:6 4|14 23:6 5|63 45:6 6|43 81:6 7|56 96:6 8|15 100:6 9|73 23:6 10|58 44:7 1|14 49:7 2|92 47:7 3|83 85:7 4|31 2:7 5|1 83:7 6|50 34:7 7|36 69:7 8|58 41:7 9|50 84:7 10|7 48:8 1|67 86:8 2|33 49:8 3|31 14:8 4|20 90:8 5|93 82:8 6|58 86:8 7|16 63:8 8|61 54:8 9|64 43:8 10|77 58:9 1|94 24:9 2|86 5:9 3|69 40:9 4|64 15:9 5|40 2:9 6|46 50:9 7|97 51:9 8|50 90:9 9|56 77:9 10|20 67:10 1|94 98:10 2|60 53:10 3|30 13:10 4|63 46:10 5|73 80:10 6|93 46:10 7|95 68:10 8|20 45:10 9|64 6:10 10</relation>
    <relation name="R112" arity="2" nbTuples="100" semantics="soft" defaultCost="infinity">67 9:1 1|69 49:1 2|34 77:1 3|4 47:1 4|16 43:1 5|15 26:1 6|44 75:1 7|26 55:1 8|17 38:1 9|55 82:1 10|69 96:2 1|72 39:2 2|66 84:2 3|24 82:2 4|14 72:2 5|50 83:2 6|39 36:2 7|39 70:2 8|34 11:2 9|14 34:2 10|19 90:3 1|38 44:3 2|59 4:3 3|28 20:3 4|61 14:3 5|1 54:3 6|63 8:3 7|53 62:3 8|26 26:3 9|52 30:3 10|18 83:4 1|57 89:4 2|15 3:4 3|26 42:4 4|78 24:4 5|45 72:4 6|76 91:4 7|27 20:4 8|81 18:4 9|55 41:4 10|72 30:5 1|21 30:5 2|58 98:5 3|74 41:5 4|22 6:5 5|48 53:5 6|98 90:5 7|55 54:5 8|67 29:5 9|27 7:5 10|2 74:6 1|59 81:6 2|17 54:6 3|4 47:6 4|16 91:6 5|35 62:6 6|68 29:6 7|71 88:6 8|50 90:6 9|18 95:6 10|19 26:7 1|34 71:7 2|92 75:7 3|22 51:7 4|17 72:7 5|25 42:7 6|1 9:7 7|33 29:7 8|100 21:7 9|91 31:7 10|27 82:8 1|41 76:8 2|28 3:8 3|89 47:8 4|82 43:8 5|79 72:8 6|25 50:8 7|79 14:8 8|82 71:8 9|32 57:8 10|60 96:9 1|89 36:9 2|17 12:9 3|55 50:9 4|45 88:9 5|6 42:9 6|18 25:9 7|5 89:9 8|33 56:9 9|3 70:9 10|45 2:10 1|72 76:10 2|41 38:10 3|9 82:10 4|2 68:10 5|76 32:10 6|27 49:10 7|91 6:10 8|44 59:10 9|50 82:10 10</relation>
    <relation name="R113" arity="2" nbTuples="100" semantics="soft" defaultCost="infinity">98 42:1 1|94 74:1 2|54 49:1 3|37 18:1 4|31 8:1 5|64 87:1 6|96 72:1 7|68 18:1 8|30 98:1 9|48 14:1 10|59 45:2 1|1 31:2 2|61 76:2 3|50 31:2 4|64 6:2 5|26 30:2 6|19 31:2 7|73 43:2 8|3 22:2 9|86 11:2 10|34 14:3 1|2 42:3 2|7 16:3 3|56 94:3 4|22 65:3 5|81 3:3 6|92 26:3 7|76 32:3 8|21 52:3 9|2 15:3 10|6 7:4 1|47 53:4 2|88 51:4 3|15 99:4 4|92 21:4 5|16 94:4 6|36 9:4 7|8 69:4 8|34 84:4 9|24 84:4 10|36 99:5 1|38 21:5 2|45 63:5 3|86 98:5 4|19 44:5 5|96 71:5 6|28 45:5 7|30 84:5 8|48 63:5 9|41 74:5 10|7 23:6 1|11 37:6 2|52 85:6 3|44 89:6 4|14 61:6 5|74 82:6 6|28 23:6 7|15 74:6 8|71 39:6 9|46 60:6 10|69 91:7 1|12 33:7 2|26 100:7 3|70 65:7 4|66 33:7 5|52 44:7 6|2 26:7 7|3 57:7 8|92 84:7 9|70 32:7 10|85 41:8 1|54 43:8 2|70 65:8 3|6 82:8 4|60 3:8 5|44 21:8 6|72 17:8 7|8 92:8 8|68 31:8 9|85 12:8 10|15 2:9 1|77 25:9 2|40 92:9 3|26 29:9 4|49 20:9 5|5 91:9 6|35 30:9 7|22 65:9 8|44 45:9 9|68 85:9 10|91 24:10 1|7 93:10 2|19 66:10 3|84 58:10 4|54 97:10 5|91 4:10 6|91 69:10 7|51 87:10 8|59 18:10 9|98 39:10 10</relation>
    <relation name="R114" arity="2" nbTuples="100" semantics="soft" defaultCost="infinity">20 28:1 1|10 88:1 2|72 69:1 3|25 89:1 4|67 75:1 5|13 71:1 6|8 72:1 7|91 53:1 8|22 57:1 9|86 42:1 10|97 84:2 1|97 97:2 2|49 13:2 3|14 100:2 4|61 25:2 5|20 51:2 6|46 36:2 7|91 79:2 8|18 85:2 9|17 21:2 10|44 87:3 1|16 33:3 2|24 26:3 3|2 25:3 4|71 73:3 5|16 74:3 6|34 77:3 7|32 66:3 8|61 32:3 9|36 100:3 10|28 82:4 1|10 3:4 2|85 60:4 3|35 73:4 4|32 65:4 5|87 93:4 6|40 84:4 7|57 46:4 8|49 6:4 9|31 91:4 10|14 70:5 1|82 32:5 2|59 41:5 3|88 63:5 4|7 8:5 5|71 77:5 6|59 47:5 7|52 28:5 8|100 27:5 9|63 84:5 10|57 57:6 1|24 29:6 2|78 25:6 3|82 73:6 4|41 25:6 5|27 22:6 6|59 9:6 7|66 6:6 8|82 39:6 9|96 14:6 10|86 98:7 1|31 1:7 2|40 37:7 3|80 98:7 4|81 23:7 5|17 3:7 6|90 95:7 7|2 55:7 8|66 19:7 9|93 98:7 10|84 76:8 1|84 33:8 2|12 16:8 3|21 87:8 4|11 63:8 5|24 26:8 6|53 49:8 7|88 56:8 8|30 21:8 9|77 96:8 10|84 61:9 1|64 94:9 2|79 49:9 3|86 21:9 4|45 63:9 5|63 73:9 6|89 35:9 7|58 72:9 8|25 70:9 9|88 73:9 10|62 5:10 1|97 30:10 2|77 43:10 3|96 11:10 4|76 39:10 5|11 9:10 6|5 85:10 7|29 24:10 8|42 1:10 9|73 56:10 10</relation>
    <relation name="R115" arity="2" nbTuples="100" semantics="soft" defaultCost="infinity">61 86:1 1|68 8:1 2|27 92:1 3|13 25:1 4|81 6:1 5|38 8:1 6|94 36:1 7|47 44:1 8|34 54:1 9|49 12:1 10|55 47:2 1|79 52:2 2|66 86:2 3|52 4:2 4|17 43:2 5|48 42:2 6|70 34:2 7|60 65:2 8|72 10:2 9|80 45:2 10|99 58:3 1|50 40:3 2|66 26:3 3|83 65:3 4|13 49:3 5|50 100:3 6|38 83:3 7|97 12:3 8|39 49:3 9|70 68:3 10|30 3:4 1|72 14:4 2|57 71:4 3|46 97:4 4|88 4:4 5|55 18:4 6|62 10:4 7|98 13:4 8|19 75:4 9|94 78:4 10|57 95:5 1|15 52:5 2|80 67:5 3|94 15:5 4|84 31:5 5|24 69:5 6|92 97:5 7|90 94:5 8|88 6:5 9|7 98:5 10|25 48:6 1|13 38:6 2|77 85:6 3|73 71:6 4|90 82:6 5|68 98:6 6|25 6:6 7|100 48:6 8|34 10:6 9|50 27:6 10|22 49:7 1|93 5:7 2|21 1:7 3|68 33:7 4|83 47:7 5|34 83:7 6|49 7:7 7|48 21:7 8|52 54:7 9|28 100:7 10|40 26:8 1|37 37:8 2|73 6:8 3|48 65:8 4|92 68:8 5|42 71:8 6|26 12:8 7|47 62:8 8|87 55:8 9|52 96:8 10|17 80:9 1|95 94:9 2|95 91:9 3|42 33:9 4|1 72:9 5|49 84:9 6|16 86:9 7|58 85:9 8|74 18:9 9|70 92:9 10|50 3:10 1|29 73:10 2|36 58:10 3|34 95:10 4|84 82:10 5|55 58:10 6|41 71:10 7|16 29:10 8|42 40:10 9|55 52:10 10</relation>
    <relation name="R116" arity="2" nbTuples="100" semantics="soft" defaultCost="infinity">79 31:1 1|46 95:1 2|34 71:1 3|1 35:1 4|48 84:1 5|41 75:1 6|98 84:1 7|53 32:1 8|7 33:1 9|83 21:1 10|27 44:2 1|64 35:2 2|35 97:2 3|4 98:2 4|18 28:2 5|44 49:2 6|34 54:2 7|77 2:2 8|86 89:2 9|81 12:2 10|28 1:3 1|29 83:3 2|32 98:3 3|68 17:3 4|75 86:3 5|39 45:3 6|71 16:3 7|79 31:3 8|83 95:3 9|77 1:3 10|27 95:4 1|99 95:4 2|86 97:4 3|87 7:4 4|76 29:4 5|98 45:4 6|45 92:4 7|45 98:4 8|1 100:4 9|95 86:4 10|49 91:5 1|20 6:5 2|59 82:5 3|72 18:5 4|66 41:5 5|31 34:5 6|99 2:5 7|18 96:5 8|39 87:5 9|85 7:5 10|80 80:6 1|15 50:6 2|39 91:6 3|18 37:6 4|64 81:6 5|1 30:6 6|32 91:6 7|95 55:6 8|92 66:6 9|69 38:6 10|93 59:7 1|29 17:7 2|71 16:7 3|88 49:7 4|4 79:7 5|32 80:7 6|25 61:7 7|52 49:7 8|100 63:7 9|99 90:7 10|84 57:8 1|3 49:8 2|60 75:8 3|98 50:8 4|27 78:8 5|67 28:8 6|48 41:8 7|15 54:8 8|88 11:8 9|11 25:8 10|59 44:9 1|63 95:9 2|1 91:9 3|14 8:9 4|24 42:9 5|81 89:9 6|44 95:9 7|96 41:9 8|72 73:9 9|54 79:9 10|95 89:10 1|62 70:10 2|62 6:10 3|47 4:10 4|27 5:10 5|39 81:10 6|29 75:10 7|34 47:10 8|93 72:10 9|30 96:10 10</relation>
    <relation name="R117" arity="2" nbTuples="100" semantics="soft" defaultCost="infinity">4 1:1 1|56 1:1 2|82 51:1 3|9 25:1 4|5 75:1 5|39 12:1 6|51 35:1 7|15 72:1 8|18 74:1 9|67 95:1 10|56 10:2 1|46 87:2 2|92 23:2 3|89 24:2 4|42 2:2 5|37 84:2 6|40 37:2 7|88 45:2 8|62 42:2 9|80 86:2 10|10 84:3 1|63 73:3 2|42 37:3 3|34 67:3 4|68 73:3 5|87 48:3 6|8 21:3 7|15 85:3 8|7 58:3 9|53 84:3 10|27 14:4 1|68 49:4 2|76 89:4 3|14 33:4 4|60 38:4 5|64 48:4 6|95 81:4 7|74 35:4 8|7 56:4 9|84 40:4 10|88 67:5 1|100 32:5 2|80 15:5 3|54 77:5 4|73 50:5 5|56 73:5 6|74 38:5 7|79 20:5 8|64 81:5 9|69 39:5 10|82 84:6 1|63 66:6 2|93 28:6 3|93 50:6 4|92 63:6 5|24 79:6 6|51 6:6 7|22 47:6 8|69 88:6 9|44 28:6 10|6 81:7 1|74 59:7 2|89 90:7 3|97 41:7 4|47 85:7 5|40 88:7 6|98 40:7 7|75 47:7 8|56 87:7 9|70 92:7 10|2 44:8 1|68 54:8 2|24 5:8 3|54 28:8 4|15 7:8 5|97 98:8 6|49 79:8 7|2 92:8 8|19 80:8 9|94 58:8 10|73 14:9 1|38 79:9 2|16 51:9 3|76 96:9 4|72 66:9 5|66 33:9 6|72 22:9 7|68 15:9 8|96 51:9 9|69 70:9 10|86 94:10 1|54 6:10 2|96 77:10 3|45 91:10 4|32 56:10 5|79 32:10 6|31 33:10 7|3 22:10 8|62 42:10 9|25 89:10 10</relation>
    <relation name="R118" arity="2" nbTuples="100" semantics="soft" defaultCost="infinity">11 94:1 1|62 42:1 2|57 8:1 3|24 23:1 4|23 28:1 5|26 89:1 6|74 32:1 7|98 6:1 8|57 99:1 9|38 55:1 10|30 62:2 1|28 84:2 2|16 6:2 3|24 7:2 4|4 38:2 5|90 62:2 6|88 16:2 7|85 8:2 8|61 76:2 9|21 98:2 10|6 70:3 1|11 100:3 2|29 97:3 3|97 100:3 4|28 66:3 5|96 99:3 6|78 27:3 7|25 54:3 8|9 58:3 9|96 99:3 10|85 3:4 1|4 38:4 2|59 14:4 3|76 86:4 4|78 62:4 5|90 97:4 6|89 39:4 7|98 20:4 8|6 11:4 9|70 67:4 10|4 35:5 1|75 14:5 2|68 77:5 3|43 91:5 4|98 66:5 5|94 50:5 6|92 13:5 7|46 70:5 8|41 59:5 9|59 76:5 10|66 94:6 1|91 16:6 2|84 31:6 3|35 97:6 4|46 27:6 5|79 24:6 6|9 53:6 7|75 56:6 8|97 75:6 9|32 71:6 10|6 76:7 1|72 45:7 2|44 50:7 3|41 10:7 4|51 74:7 5|61 16:7 6|40 34:7 7|22 17:7 8|18 2:7 9|62 71:7 10|75 34:8 1|45 7:8 2|47 49:8 3|53 53:8 4|80 80:8 5|49 28:8 6|58 42:8 7|89 70:8 8|9 18:8 9|89 4:8 10|77 41:9 1|33 8:9 2|99 60:9 3|60 78:9 4|9 22:9 5|49 45:9 6|36 88:9 7|88 81:9 8|86 36:9 9|71 44:9 10|83 37:10 1|3 29:10 2|66 93:10 3|63 100:10 4|41 90:10 5|25 17:10 6|69 16:10 7|15 69:10 8|65 63:10 9|16 71:10 10</relation>
    <relation name="R119" arity="2" nbTuples="100" semantics="soft" defaultCost="infinity">67 52:1 1|55 97:1 2|38 70:1 3|98 69:1 4|63 50:1 5|68 39:1 6|79 89:1 7|29 52:1 8|42 25:1 9|45 21:1 10|47 73:2 1|89 73:2 2|60 77:2 3|15 99:2 4|58 72:2 5|21 63:2 6|15 48:2 7|21 6:2 8|33 64:2 9|21 15:2 10|17 7:3 1|46 5:3 2|35 15:3 3|83 10:3 4|33 11:3 5|18 70:3 6|77 6:3 7|38 30:3 8|5 1:3 9|16 84:3 10|94 5:4 1|39 44:4 2|41 91:4 3|80 9:4 4|21 67:4 5|80 64:4 6|38 89:4 7|2 76:4 8|20 91:4 9|69 83:4 10|85 51:5 1|26 2:5 2|38 78:5 3|72 70:5 4|52 53:5 5|7 16:5 6|2 46:5 7|98 78:5 8|70 37:5 9|98 77:5 10|77 19:6 1|13 68:6 2|55 53:6 3|59 93:6 4|36 81:6 5|82 85:6 6|29 29:6 7|22 83:6 8|34 67:6 9|84 26:6 10|35 16:7 1|45 48:7 2|74 40:7 3|55 77:7 4|65 97:7 5|37 25:7 6|100 57:7 7|43 23:7 8|37 66:7 9|49 59:7 10|80 44:8 1|85 55:8 2|92 8:8 3|48 7:8 4|32 16:8 5|47 22:8 6|92 30:8 7|31 58:8 8|32 21:8 9|79 7:8 10|51 40:9 1|42 38:9 2|97 2:9 3|66 25:9 4|24 64:9 5|97 31:9 6|25 79:9 7|4 67:9 8|32 45:9 9|30 39:9 10|50 22:10 1|12 46:10 2|5 71:10 3|20 56:10 4|28 66:10 5|58 13:10 6|64 22:10 7|54 26:10 8|78 58:10 9|69 53:10 10</relation>
    <relation name="R120" arity="2" nbTuples="100" semantics="soft" defaultCost="infinity">85 36:1 1|46 26:1 2|33 80:1 3|52 73:1 4|7 33:1 5|11 82:1 6|75 58:1 7|39 43:1 8|73 45:1 9|54 3:1 10|65 61:2 1|41 69:2 2|25 37:2 3|51 6:2 4|89 50:2 5|74 77:2 6|95 33:2 7|2 60:2 8|83 29:2 9|76 64:2 10|53 64:3 1|94 66:3 2|100 14:3 3|49 41:3 4|1 8:3 5|19 60:3 6|40 10:3 7|93 55:3 8|41 99:3 9|9 7:3 10|62 76:4 1|100 89:4 2|45 5:4 3|98 11:4 4|33 6:4 5|31 62:4 6|2 21:4 7|24 73:4 8|89 66:4 9|8 90:4 10|21 17:5 1|24 64:5 2|17 55:5 3|83 63:5 4|27 40:5 5|92 94:5 6|93 91:5 7|57 64:5 8|68 58:5 9|98 97:5 10|5 29:6 1|76 32:6 2|14 94:6 3|88 71:6 4|70 73:6 5|26 34:6 6|32 99:6 7|12 24:6 8|26 28:6 9|91 18:6 10|57 44:7 1|64 31:7 2|43 10:7 3|62 44:7 4|98 40:7 5|8 98:7 6|88 13:7 7|98 23:7 8|45 23:7 9|36 86:7 10|46 93:8 1|87 10:8 2|72 50:8 3|90 45:8 4|80 26:8 5|47 31:8 6|37 95:8 7|28 55:8 8|69 45:8 9|81 39:8 10|47 48:9 1|25 83:9 2|80 60:9 3|61 30:9 4|29 58:9 5|40 93:9 6|39 27:9 7|5 65:9 8|6 54:9 9|87 77:9 10|21 10:10 1|91 79:10 2|5 58:10 3|89 83:10 4|73 55:10 5|96 67:10 6|16 68:10 7|4 75:10 8|40 72:10 9|74 84:10 10</relation>
    <relation name="R121" arity="2" nbTuples="100" semantics="soft" defaultCost="infinity">89 54:1 1|61 34:1 2|52 89:1 3|2 2:1 4|51 33:1 5|36 88:1 6|95 30:1 7|53 4:1 8|57 84:1 9|43 42:1 10|80 31:2 1|94 10:2 2|19 26:2 3|57 38:2 4|72 87:2 5|95 68:2 6|77 87:2 7|59 59:2 8|58 99:2 9|11 50:2 10|11 19:3 1|79 63:3 2|46 79:3 3|72 37:3 4|94 33:3 5|91 23:3 6|42 3:3 7|86 95:3 8|45 80:3 9|68 85:3 10|40 42:4 1|49 55:4 2|37 93:4 3|10 94:4 4|19 3:4 5|6 61:4 6|51 47:4 7|4 29:4 8|38 61:4 9|23 57:4 10|94 31:5 1|76 59:5 2|65 69:5 3|48 3:5 4|34 28:5 5|39 17:5 6|94 62:5 7|77 69:5 8|87 34:5 9|63 34:5 10|23 15:6 1|56 30:6 2|87 83:6 3|97 100:6 4|98 98:6 5|82 59:6 6|20 50:6 7|46 35:6 8|60 50:6 9|87 2:6 10|83 37:7 1|63 80:7 2|34 72:7 3|11 79:7 4|34 87:7 5|13 58:7 6|49 88:7 7|3 39:7 8|8 66:7 9|27 54:7 10|93 52:8 1|9 63:8 2|33 5:8 3|44 13:8 4|22 78:8 5|32 7:8 6|80 11:8 7|13 57:8 8|88 31:8 9|69 12:8 10|10 66:9 1|5 74:9 2|57 5:9 3|69 28:9 4|12 81:9 5|54 29:9 6|19 73:9 7|62 36:9 8|50 88:9 9|20 87:9 10|31 96:10 1|52 58:10 2|55 68:10 3|65 73:10 4|30 2:10 5|79 88:10 6|34 54:10 7|55 86:10 8|5 1:10 9|80 91:10 10</relation>
    <relation name="R122" arity="2" nbTuples="100" semantics="soft" defaultCost="infinity">82 58:1 1|56 47:1 2|30 80:1 3|25 46:1 4|15 19:1 5|72 67:1 6|82 89:1 7|97 33:1 8|63 55:1 9|42 36:1 10|4 32:2 1|25 91:2 2|99 76:2 3|5 83:2 4|87 5:2 5|24 97:2 6|74 93:2 7|93 66:2 8|78 54:2 9|77 37:2 10|97 23:3 1|5 80:3 2|33 47:3 3|62 77:3 4|92 77:3 5|84 95:3 6|87 70:3 7|24 53:3 8|84 85:3 9|98 61:3 10|98 9:4 1|30 34:4 2|35 94:4 3|84 47:4 4|87 70:4 5|71 34:4 6|19 37:4 7|23 98:4 8|88 38:4 9|84 64:4 10|86 63:5 1|42 25:5 2|74 1:5 3|19 70:5 4|89 81:5 5|77 61:5 6|23 62:5 7|69 80:5 8|51 54:5 9|17 59:5 10|49 40:6 1|46 63:6 2|1 33:6 3|40 100:6 4|96 22:6 5|53 75:6 6|11 44:6 7|99 42:6 8|84 11:6 9|3 40:6 10|100 50:7 1|12 41:7 2|56 89:7 3|86 98:7 4|9 46:7 5|79 99:7 6|44 94:7 7|62 11:7 8|40 76:7 9|21 43:7 10|77 77:8 1|55 10:8 2|25 68:8 3|12 37:8 4|97 74:8 5|70 29:8 6|73 29:8 7|52 62:8 8|36 36:8 9|53 57:8 10|92 50:9 1|16 40:9 2|88 79:9 3|63 95:9 4|4 100:9 5|43 75:9 6|79 56:9 7|42 19:9 8|92 31:9 9|83 36:9 10|6 64:10 1|84 60:10 2|47 99:10 3|1 12:10 4|11 35:10 5|46 77:10 6|100 93:10 7|11 7:10 8|3 80:10 9|58 71:10 10</relation>
    <relation name="R123" arity="2" nbTuples="100" semantics="soft" defaultCost="infinity">61 11:1 1|86 57:1 2|52 70:1 3|18 59:1 4|8 35:1 5|55 86:1 6|10 92:1 7|77 24:1 8|81 99:1 9|16 43:1 10|33 4:2 1|52 100:2 2|90 26:2 3|96 75:2 4|13 76:2 5|34 54:2 6|27 15:2 7|41 24:2 8|52 96:2 9|60 81:2 10|56 80:3 1|29 68:3 2|16 71:3 3|74 25:3 4|16 66:3 5|35 42:3 6|68 59:3 7|98 85:3 8|44 20:3 9|79 91:3 10|66 11:4 1|90 73:4 2|39 74:4 3|55 63:4 4|65 4:4 5|57 32:4 6|92 63:4 7|13 34:4 8|74 2:4 9|39 38:4 10|58 3:5 1|28 19:5 2|40 63:5 3|2 28:5 4|63 87:5 5|5 22:5 6|81 94:5 7|99 48:5 8|55 80:5 9|92 14:5 10|67 16:6 1|77 94:6 2|44 22:6 3|85 63:6 4|36 85:6 5|48 1:6 6|99 70:6 7|72 31:6 8|92 93:6 9|55 9:6 10|87 27:7 1|38 33:7 2|14 27:7 3|90 90:7 4|78 60:7 5|18 8:7 6|93 86:7 7|59 35:7 8|45 89:7 9|94 50:7 10|42 61:8 1|89 30:8 2|42 95:8 3|55 17:8 4|78 32:8 5|24 58:8 6|34 2:8 7|65 80:8 8|64 53:8 9|63 29:8 10|7 8:9 1|18 11:9 2|44 8:9 3|30 1:9 4|92 77:9 5|74 21:9 6|24 69:9 7|80 57:9 8|74 20:9 9|95 70:9 10|78 93:10 1|79 59:10 2|71 29:10 3|31 37:10 4|83 33:10 5|18 65:10 6|9 31:10 7|36 15:10 8|15 47:10 9|43 13:10 10</relation>
    <relation name="R124" arity="2" nbTuples="100" semantics="soft" defaultCost="infinity">20 90:1 1|96 61:1 2|46 38:1 3|21 95:1 4|42 66:1 5|97 27:1 6|39 57:1 7|51 59:1 8|5 6:1 9|95 43:1 10|32 42:2 1|21 44:2 2|20 33:2 3|34 33:2 4|44 94:2 5|51 11:2 6|14 56:2 7|28 80:2 8|55 100:2 9|64 24:2 10|76 21:3 1|29 88:3 2|36 45:3 3|9 25:3 4|4 57:3 5|14 78:3 6|44 98:3 7|88 64:3 8|68 15:3 9|81 35:3 10|93 49:4 1|88 2:4 2|34 89:4 3|39 1:4 4|71 21:4 5|14 12:4 6|17 57:4 7|17 57:4 8|67 11:4 9|61 5:4 10|37 5:5 1|45 57:5 2|26 12:5 3|92 92:5 4|23 7:5 5|70 2:5 6|49 25:5 7|97 52:5 8|76 68:5 9|12 65:5 10|94 73:6 1|49 46:6 2|82 70:6 3|78 9:6 4|65 63:6 5|89 29:6 6|45 67:6 7|84 58:6 8|79 60:6 9|1 28:6 10|72 15:7 1|53 2:7 2|49 83:7 3|61 84:7 4|48 54:7 5|92 71:7 6|35 15:7 7|68 1:7 8|52 51:7 9|66 85:7 10|37 2:8 1|99 28:8 2|29 77:8 3|18 67:8 4|41 87:8 5|40 71:8 6|18 6:8 7|6 1:8 8|38 84:8 9|77 21:8 10|77 19:9 1|55 38:9 2|79 6:9 3|64 28:9 4|82 66:9 5|51 4:9 6|32 96:9 7|100 77:9 8|77 35:9 9|10 55:9 10|62 29:10 1|71 28:10 2|3 7:10 3|16 86:10 4|42 75:10 5|43 37:10 6|42 7:10 7|2 89:10 8|65 46:10 9|23 71:10 10</relation>
    <relation name="R125" arity="2" nbTuples="100" semantics="soft" defaultCost="infinity">39 85:1 1|16 12:1 2|29 71:1 3|10 70:1 4|96 77:1 5|5 74:1 6|99 64:1 7|8 36:1 8|58 33:1 9|97 24:1 10|70 92:2 1|79 42:2 2|26 17:2 3|79 59:2 4|96 38:2 5|46 100:2 6|63 9:2 7|87 43:2 8|52 30:2 9|82 12:2 10|89 70:3 1|59 82:3 2|36 89:3 3|50 15:3 4|78 44:3 5|23 42:3 6|46 91:3 7|62 92:3 8|97 18:3 9|21 39:3 10|75 70:4 1|95 79:4 2|53 49:4 3|83 17:4 4|9 98:4 5|63 39:4 6|44 38:4 7|4 88:4 8|31 16:4 9|42 48:4 10|22 20:5 1|99 30:5 2|56 7:5 3|100 16:5 4|17 76:5 5|23 31:5 6|60 36:5 7|69 57:5 8|82 5:5 9|88 51:5 10|61 91:6 1|67 68:6 2|52 7:6 3|23 33:6 4|89 2:6 5|60 78:6 6|34 64:6 7|43 70:6 8|31 35:6 9|17 82:6 10|69 19:7 1|33 34:7 2|48 68:7 3|99 79:7 4|31 90:7 5|57 8:7 6|7 6:7 7|83 61:7 8|53 77:7 9|59 80:7 10|54 94:8 1|21 34:8 2|97 32:8 3|3 95:8 4|43 32:8 5|74 73:8 6|15 17:8 7|73 58:8 8|88 99:8 9|72 25:8 10|51 68:9 1|41 57:9 2|2 47:9 3|4 24:9 4|99 18:9 5|49 44:9 6|35 10:9 7|20 90:9 8|3 85:9 9|92 63:9 10|38 55:10 1|8 100:10 2|72 98:10 3|84 58:10 4|10 54:10 5|79 76:10 6|51 16:10 7|33 75:10 8|95 61:10 9|79 30:10 10</relation>
    <relation name="R126" arity="2" nbTuples="100" semantics="soft" defaultCost="infinity">51 95:1 1|79 36:1 2|48 34:1 3|87 33:1 4|54 69:1 5|56 67:1 6|86 12:1 7|98 29:1 8|24 74:1 9|94 96:1 10|84 58:2 1|87 3:2 2|8 23:2 3|52 52:2 4|96 13:2 5|91 56:2 6|99 11:2 7|67 39:2 8|91 43:2 9|74 69:2 10|88 16:3 1|59 62:3 2|59 48:3 3|61 46:3 4|49 8:3 5|12 27:3 6|9 76:3 7|37 81:3 8|7 97:3 9|35 45:3 10|63 77:4 1|66 65:4 2|97 83:4 3|70 7:4 4|36 56:4 5|68 50:4 6|27 73:4 7|96 19:4 8|32 45:4 9|63 36:4 10|75 93:5 1|51 9:5 2|13 79:5 3|68 25:5 4|98 12:5 5|71 37:5 6|23 54:5 7|97 90:5 8|39 34:5 9|17 87:5 10|55 13:6 1|20 25:6 2|48 54:6 3|34 8:6 4|13 59:6 5|63 88:6 6|59 67:6 7|69 39:6 8|94 23:6 9|61 61:6 10|90 70:7 1|47 34:7 2|2 19:7 3|1 63:7 4|51 22:7 5|65 68:7 6|62 70:7 7|11 15:7 8|90 23:7 9|74 100:7 10|94 76:8 1|79 35:8 2|97 40:8 3|42 17:8 4|77 69:8 5|16 7:8 6|54 93:8 7|22 80:8 8|100 87:8 9|97 54:8 10|4 79:9 1|80 55:9 2|85 27:9 3|35 16:9 4|69 92:9 5|39 98:9 6|27 88:9 7|81 7:9 8|48 61:9 9|56 28:9 10|95 20:10 1|48 94:10 2|66 41:10 3|37 1:10 4|76 8:10 5|8 49:10 6|61 90:10 7|47 66:10 8|66 76:10 9|9 28:10 10</relation>
    <relation name="R127" arity="2" nbTuples="100" semantics="soft" defaultCost="infinity">36 49:1 1|87 91:1 2|31 8:1 3|6 13:1 4|98 99:1 5|27 56:1 6|99 80:1 7|11 2:1 8|68 47:1 9|29 69:1 10|62 85:2 1|94 35:2 2|47 84:2 3|1 60:2 4|76 81:2 5|8 3:2 6|45 17:2 7|51 34:2 8|13 91:2 9|99 54:2 10|31 52:3 1|46 17:3 2|95 42:3 3|42 24:3 4|53 88:3 5|91 99:3 6|5 19:3 7|4 32:3 8|36 61:3 9|83 77:3 10|66 72:4 1|26 21:4 2|56 26:4 3|3 55:4 4|26 1:4 5|82 51:4 6|42 81:4 7|51 23:4 8|97 6:4 9|38 56:4 10|78 76:5 1|44 61:5 2|33 78:5 3|54 28:5 4|76 36:5 5|23 22:5 6|37 73:5 7|63 97:5 8|56 18:5 9|37 80:5 10|44 83:6 1|40 5:6 2|66 73:6 3|16 68:6 4|16 8:6 5|52 10:6 6|100 68:6 7|38 29:6 8|42 89:6 9|31 57:6 10|26 12:7 1|47 55:7 2|35 52:7 3|31 2:7 4|14 80:7 5|90 92:7 6|64 76:7 7|47 80:7 8|30 22:7 9|77 36:7 10|63 91:8 1|16 55:8 2|39 12:8 3|79 41:8 4|12 59:8 5|26 91:8 6|27 76:8 7|9 19:8 8|73 96:8 9|92 18:8 10|48 88:9 1|74 11:9 2|35 41:9 3|97 10:9 4|38 38:9 5|72 41:9 6|90 88:9 7|88 81:9 8|64 12:9 9|77 96:9 10|48 19:10 1|81 59:10 2|97 23:10 3|50 88:10 4|78 11:10 5|19 14:10 6|30 93:10 7|45 94:10 8|10 18:10 9|77 34:10 10</relation>
    <relation name="R128" arity="2" nbTuples="100" semantics="soft" defaultCost="infinity">74 87:1 1|12 85:1 2|41 34:1 3|25 86:1 4|4 17:1 5|28 70:1 6|44 88:1 7|76 97:1 8|44 100:1 9|77 38:1 10|60 48:2 1|79 46:2 2|7 23:2 3|85 71:2 4|21 9:2 5|58 50:2 6|34 42:2 7|78 44:2 8|42 6:2 9|83 91:2 10|88 37:3 1|7 58:3 2|74 75:3 3|25 15:3 4|14 81:3 5|71 50:3 6|11 50:3 7|45 86:3 8|53 7:3 9|21 94:3 10|86 81:4 1|9 2:4 2|79 76:4 3|36 83:4 4|5 85:4 5|36 81:4 6|3 86:4 7|1 41:4 8|5 90:4 9|13 91:4 10|56 63:5 1|22 29:5 2|23 33:5 3|30 74:5 4|41 31:5 5|61 21:5 6|32 100:5 7|39 86:5 8|18 65:5 9|86 85:5 10|66 42:6 1|27 69:6 2|83 44:6 3|55 81:6 4|38 94:6 5|43 96:6 6|17 85:6 7|81 55:6 8|38 78:6 9|49 89:6 10|43 19:7 1|57 20:7 2|51 88:7 3|67 83:7 4|16 25:7 5|29 21:7 6|39 55:7 7|37 80:7 8|20 50:7 9|50 33:7 10|74 62:8 1|18 37:8 2|57 81:8 3|47 57:8 4|16 64:8 5|2 60:8 6|55 32:8 7|93 98:8 8|75 99:8 9|9 17:8 10|17 73:9 1|62 27:9 2|4 38:9 3|88 73:9 4|100 20:9 5|2 92:9 6|3 85:9 7|48 25:9 8|97 47:9 9|72 10:9 10|32 12:10 1|87 85:10 2|46 96:10 3|2 53:10 4|79 34:10 5|97 38:10 6|7 9:10 7|99 22:10 8|13 15:10 9|62 75:10 10</relation>
    <relation name="R129" arity="2" nbTuples="100" semantics="soft" defaultCost="infinity">69 82:1 1|93 59:1 2|17 78:1 3|72 75:1 4|82 38:1 5|91 59:1 6|98 65:1 7|30 84:1 8|32 60:1 9|99 61:1 10|10 65:2 1|19 29:2 2|90 26:2 3|14 40:2 4|24 98:2 5|48 47:2 6|13 47:2 7|16 33:2 8|53 33:2 9|19 23:2 10|77 94:3 1|86 68:3 2|10 85:3 3|54 81:3 4|76 70:3 5|48 74:3 6|36 94:3 7|86 41:3 8|98 45:3 9|12 92:3 10|61 3:4 1|19 70:4 2|76 96:4 3|51 27:4 4|58 85:4 5|83 74:4 6|86 84:4 7|58 92:4 8|15 79:4 9|55 97:4 10|10 71:5 1|50 52:5 2|28 36:5 3|27 49:5 4|14 76:5 5|22 54:5 6|96 90:5 7|26 66:5 8|93 99:5 9|72 12:5 10|76 3:6 1|27 69:6 2|90 77:6 3|44 79:6 4|12 47:6 5|18 84:6 6|88 41:6 7|55 19:6 8|58 21:6 9|99 36:6 10|37 97:7 1|18 76:7 2|60 22:7 3|20 30:7 4|55 53:7 5|67 85:7 6|66 14:7 7|14 84:7 8|21 41:7 9|42 89:7 10|72 63:8 1|52 74:8 2|59 39:8 3|2 41:8 4|30 31:8 5|32 100:8 6|56 72:8 7|64 16:8 8|73 55:8 9|6 98:8 10|92 48:9 1|91 59:9 2|38 42:9 3|60 49:9 4|53 65:9 5|73 47:9 6|81 67:9 7|45 55:9 8|62 85:9 9|81 34:9 10|30 52:10 1|99 88:10 2|57 78:10 3|82 6:10 4|8 48:10 5|6 35:10 6|88 62:10 7|40 81:10 8|23 79:10 9|14 91:10 10</relation>
    <relation name="R130" arity="2" nbTuples="100" semantics="soft" defaultCost="infinity">19 5:1 1|59 12:1 2|16 98:1 3|58 72:1 4|59 65:1 5|22 87:1 6|5 55:1 7|99 53:1 8|55 66:1 9|47 35:1 10|70 3:2 1|68 50:2 2|15 68:2 3|57 75:2 4|61 81:2 5|58 9:2 6|53 57:2 7|33 80:2 8|39 38:2 9|26 57:2 10|76 54:3 1|8 25:3 2|65 7:3 3|81 37:3 4|49 50:3 5|8 60:3 6|4 28:3 7|77 35:3 8|98 85:3 9|51 10:3 10|12 81:4 1|42 67:4 2|62 52:4 3|71 3:4 4|14 90:4 5|2 78:4 6|82 78:4 7|15 84:4 8|9 99:4 9|84 79:4 10|100 10:5 1|31 43:5 2|36 22:5 3|14 27:5 4|1 35:5 5|53 90:5 6|3 39:5 7|34 12:5 8|16 80:5 9|47 44:5 10|63 79:6 1|9 15:6 2|87 81:6 3|73 17:6 4|80 1:6 5|100 49:6 6|41 32:6 7|70 12:6 8|23 90:6 9|20 1:6 10|35 40:7 1|90 73:7 2|88 9:7 3|100 25:7 4|67 36:7 5|19 42:7 6|28 73:7 7|31 64:7 8|66 37:7 9|55 21:7 10|39 45:8 1|69 4:8 2|5 65:8 3|61 46:8 4|40 79:8 5|98 81:8 6|1 34:8 7|87 13:8 8|37 30:8 9|7 86:8 10|92 92:9 1|29 18:9 2|71 38:9 3|22 62:9 4|8 78:9 5|91 97:9 6|74 35:9 7|95 73:9 8|80 3:9 9|40 86:9 10|93 40:10 1|36 79:10 2|48 4:10 3|88 26:10 4|58 49:10 5|55 73:10 6|62 96:10 7|46 94:10 8|95 10:10 9|40 40:10 10</relation>
    <relation name="R131" arity="2" nbTuples="100" semantics="soft" defaultCost="infinity">93 39:1 1|9 27:1 2|18 70:1 3|85 62:1 4|91 1:1 5|92 73:1 6|45 19:1 7|52 64:1 8|58 58:1 9|16 85:1 10|28 60:2 1|27 80:2 2|31 89:2 3|11 44:2 4|91 96:2 5|7 99:2 6|87 46:2 7|92 78:2 8|9 10:2 9|19 90:2 10|4 1:3 1|15 7:3 2|79 67:3 3|70 43:3 4|63 13:3 5|41 34:3 6|62 79:3 7|72 65:3 8|62 58:3 9|29 66:3 10|6 99:4 1|97 9:4 2|70 13:4 3|70 34:4 4|66 47:4 5|40 45:4 6|60 100:4 7|20 35:4 8|83 77:4 9|14 84:4 10|78 14:5 1|82 34:5 2|7 32:5 3|6 18:5 4|60 4:5 5|71 82:5 6|44 70:5 7|43 42:5 8|84 74:5 9|38 46:5 10|87 23:6 1|69 68:6 2|26 28:6 3|47 59:6 4|56 47:6 5|37 48:6 6|66 71:6 7|39 26:6 8|49 79:6 9|43 56:6 10|50 39:7 1|7 60:7 2|83 78:7 3|75 16:7 4|6 33:7 5|83 20:7 6|83 50:7 7|50 61:7 8|78 61:7 9|10 74:7 10|42 72:8 1|60 57:8 2|20 27:8 3|34 27:8 4|57 53:8 5|45 49:8 6|62 11:8 7|63 63:8 8|22 15:8 9|77 80:8 10|50 44:9 1|60 13:9 2|25 74:9 3|13 17:9 4|7 55:9 5|68 31:9 6|90 47:9 7|52 83:9 8|78 47:9 9|96 45:9 10|51 32:10 1|8 56:10 2|54 48:10 3|5 24:10 4|55 21:10 5|76 6:10 6|89 14:10 7|71 70:10 8|25 55:10 9|67 83:10 10</relation>
    <relation name="R132" arity="2" nbTuples="100" semantics="soft" defaultCost="infinity">49 3:1 1|19 19:1 2|35 16:1 3|26 60:1 4|61 38:1 5|56 22:1 6|86 31:1 7|60 3:1 8|53 32:1 9|43 43:1 10|65 30:2 1|50 24:2 2|5 32:2 3|83 73:2 4|37 68:2 5|17 38:2 6|39 23:2 7|21 79:2 8|12 25:2 9|58 25:2 10|31 84:3 1|77 3:3 2|71 23:3 3|92 77:3 4|25 92:3 5|67 8:3 6|43 49:3 7|64 71:3 8|65 20:3 9|66 25:3 10|84 44:4 1|4 4:4 2|95 65:4 3|32 37:4 4|84 15:4 5|41 83:4 6|84 15:4 7|1 25:4 8|6 83:4 9|13 44:4 10|64 33:5 1|99 52:5 2|39 57:5 3|29 66:5 4|16 14:5 5|54 53:5 6|11 18:5 7|74 79:5 8|20 46:5 9|86 69:5 10|3 34:6 1|52 91:6 2|53 98:6 3|27 36:6 4|50 51:6 5|27 95:6 6|15 76:6 7|81 15:6 8|29 28:6 9|89 12:6 10|16 63:7 1|36 38:7 2|63 12:7 3|66 92:7 4|35 12:7 5|83 86:7 6|94 73:7 7|54 82:7 8|52 49:7 9|11 38:7 10|10 35:8 1|39 19:8 2|14 35:8 3|78 52:8 4|14 86:8 5|31 24:8 6|75 65:8 7|68 67:8 8|86 46:8 9|32 88:8 10|33 18:9 1|12 40:9 2|64 29:9 3|16 92:9 4|36 80:9 5|95 53:9 6|54 23:9 7|82 97:9 8|56 9:9 9|10 53:9 10|41 74:10 1|18 81:10 2|38 10:10 3|13 21:10 4|56 64:10 5|76 37:10 6|60 39:10 7|90 70:10 8|35 94:10 9|62 35:10 10</relation>
    <relation name="R133" arity="2" nbTuples="100" semantics="soft" defaultCost="infinity">86 59:1 1|53 15:1 2|53 28:1 3|74 19:1 4|91 9:1 5|13 89:1 6|46 59:1 7|52 2:1 8|78 67:1 9|1 69:1 10|32 91:2 1|22 65:2 2|22 8:2 3|38 51:2 4|2 65:2 5|42 85:2 6|23 5:2 7|69 91:2 8|46 61:2 9|92 35:2 10|38 4:3 1|16 92:3 2|28 55:3 3|59 45:3 4|21 82:3 5|22 7:3 6|29 19:3 7|5 13:3 8|14 71:3 9|75 90:3 10|18 85:4 1|35 94:4 2|45 99:4 3|40 17:4 4|29 19:4 5|83 23:4 6|30 89:4 7|53 45:4 8|47 74:4 9|97 39:4 10|99 9:5 1|35 6:5 2|26 8:5 3|88 17:5 4|75 73:5 5|31 34:5 6|1 2:5 7|64 28:5 8|84 29:5 9|99 70:5 10|69 8:6 1|86 82:6 2|84 85:6 3|92 14:6 4|40 98:6 5|94 32:6 6|22 61:6 7|9 96:6 8|91 19:6 9|1 22:6 10|71 68:7 1|99 1:7 2|72 61:7 3|50 35:7 4|1 55:7 5|65 59:7 6|48 84:7 7|90 58:7 8|91 63:7 9|93 90:7 10|72 83:8 1|7 66:8 2|77 90:8 3|85 70:8 4|33 72:8 5|11 8:8 6|98 54:8 7|3 50:8 8|7 10:8 9|82 30:8 10|91 97:9 1|25 43:9 2|21 25:9 3|12 82:9 4|34 87:9 5|89 67:9 6|4 85:9 7|6 85:9 8|51 90:9 9|67 13:9 10|79 25:10 1|12 54:10 2|14 29:10 3|88 59:10 4|26 45:10 5|14 14:10 6|22 53:10 7|27 71:10 8|13 22:10 9|2 49:10 10</relation>
    <relation name="R134" arity="2" nbTuples="100" semantics="soft" defaultCost="infinity">35 88:1 1|96 38:1 2|91 3:1 3|86 54:1 4|84 25:1 5|31 55:1 6|80 82:1 7|41 15:1 8|93 80:1 9|48 42:1 10|100 69:2 1|92 9:2 2|98 41:2 3|10 51:2 4|32 100:2 5|71 5:2 6|19 61:2 7|42 19:2 8|3 63:2 9|3 18:2 10|40 80:3 1|67 55:3 2|33 25:3 3|21 36:3 4|11 92:3 5|61 80:3 6|83 77:3 7|97 23:3 8|44 61:3 9|56 44:3 10|4 59:4 1|43 73:4 2|7 85:4 3|27 98:4 4|71 12:4 5|31 73:4 6|9 44:4 7|41 4:4 8|38 66:4 9|24 80:4 10|41 77:5 1|66 86:5 2|75 74:5 3|18 40:5 4|20 89:5 5|63 76:5 6|46 46:5 7|38 97:5 8|38 74:5 9|2 9:5 10|55 45:6 1|52 69:6 2|29 9:6 3|84 52:6 4|73 33:6 5|69 88:6 6|95 40:6 7|55 88:6 8|100 8:6 9|53 35:6 10|55 90:7 1|47 87:7 2|49 48:7 3|75 12:7 4|8 46:7 5|79 29:7 6|49 55:7 7|60 39:7 8|36 100:7 9|4 68:7 10|99 77:8 1|30 63:8 2|73 61:8 3|92 44:8 4|20 37:8 5|31 10:8 6|10 62:8 7|68 94:8 8|97 10:8 9|97 38:8 10|40 18:9 1|60 3:9 2|90 10:9 3|3 48:9 4|40 27:9 5|27 14:9 6|82 98:9 7|85 74:9 8|44 4:9 9|60 74:9 10|66 13:10 1|56 64:10 2|68 99:10 3|82 82:10 4|5 77:10 5|32 5:10 6|78 34:10 7|99 92:10 8|16 48:10 9|37 72:10 10</relation>
    <relation name="R135" arity="2" nbTuples="100" semantics="soft" defaultCost="infinity">21 65:1 1|56 56:1 2|52 6:1 3|79 95:1 4|54 52:1 5|25 21:1 6|97 94:1 7|86 75:1 8|39 82:1 9|15 26:1 10|86 69:2 1|65 93:2 2|1 7:2 3|78 45:2 4|29 10:2 5|18 97:2 6|56 58:2 7|65 87:2 8|76 100:2 9|15 57:2 10|53 65:3 1|39 42:3 2|81 85:3 3|23 18:3 4|3 97:3 5|65 30:3 6|39 67:3 7|47 5:3 8|72 91:3 9|21 1:3 10|94 80:4 1|6 47:4 2|68 43:4 3|8 88:4 4|64 76:4 5|72 33:4 6|57 68:4 7|54 14:4 8|11 1:4 9|45 5:4 10|70 73:5 1|26 96:5 2|63 38:5 3|20 62:5 4|100 83:5 5|18 10:5 6|61 71:5 7|3 38:5 8|99 6:5 9|58 4:5 10|91 57:6 1|47 48:6 2|19 56:6 3|65 70:6 4|32 47:6 5|44 46:6 6|64 49:6 7|43 12:6 8|100 78:6 9|77 25:6 10|38 37:7 1|89 81:7 2|9 16:7 3|13 48:7 4|11 62:7 5|74 50:7 6|57 52:7 7|20 10:7 8|45 34:7 9|86 65:7 10|1 42:8 1|8 44:8 2|41 65:8 3|82 78:8 4|99 75:8 5|32 38:8 6|98 19:8 7|64 58:8 8|21 99:8 9|28 28:8 10|8 55:9 1|82 41:9 2|57 31:9 3|45 66:9 4|15 69:9 5|40 57:9 6|72 48:9 7|10 100:9 8|17 76:9 9|38 39:9 10|4 11:10 1|34 100:10 2|96 74:10 3|89 16:10 4|76 1:10 5|37 20:10 6|89 88:10 7|98 46:10 8|87 40:10 9|68 90:10 10</relation>
    <relation name="R136" arity="2" nbTuples="100" semantics="soft" defaultCost="infinity">46 83:1 1|80 18:1 2|6 34:1 3|39 61:1 4|39 95:1 5|54 56:1 6|71 77:1 7|88 58:1 8|19 24:1 9|59 87:1 10|72 79:2 1|62 14:2 2|19 74:2 3|59 68:2 4|72 25:2 5|70 86:2 6|68 54:2 7|31 77:2 8|1 68:2 9|40 80:2 10|66 58:3 1|76 1:3 2|6 14:3 3|14 32:3 4|17 90:3 5|75 6:3 6|72 62:3 7|19 22:3 8|28 19:3 9|87 50:3 10|19 92:4 1|27 22:4 2|32 59:4 3|65 70:4 4|52 24:4 5|95 4:4 6|83 13:4 7|28 70:4 8|34 89:4 9|23 55:4 10|23 40:5 1|27 87:5 2|77 80:5 3|1 82:5 4|39 19:5 5|83 3:5 6|89 89:5 7|12 91:5 8|40 25:5 9|92 35:5 10|37 24:6 1|11 91:6 2|36 39:6 3|12 28:6 4|83 81:6 5|22 49:6 6|97 60:6 7|98 19:6 8|17 12:6 9|90 81:6 10|14 94:7 1|34 61:7 2|8 9:7 3|100 90:7 4|99 20:7 5|79 21:7 6|25 98:7 7|54 49:7 8|96 83:7 9|36 74:7 10|4 5:8 1|44 14:8 2|90 52:8 3|1 91:8 4|80 60:8 5|91 13:8 6|29 37:8 7|53 64:8 8|88 25:8 9|19 30:8 10|3 60:9 1|96 19:9 2|4 71:9 3|85 97:9 4|44 29:9 5|62 37:9 6|8 56:9 7|1 54:9 8|40 54:9 9|33 42:9 10|51 53:10 1|95 48:10 2|75 94:10 3|46 56:10 4|79 43:10 5|10 69:10 6|41 43:10 7|87 32:10 8|50 79:10 9|44 58:10 10</relation>
    <relation name="R137" arity="2" nbTuples="100" semantics="soft" defaultCost="infinity">87 88:1 1|83 89:1 2|33 73:1 3|64 20:1 4|91 89:1 5|56 30:1 6|88 66:1 7|61 37:1 8|79 67:1 9|96 23:1 10|53 86:2 1|23 69:2 2|21 8:2 3|62 52:2 4|1 4:2 5|37 72:2 6|87 10:2 7|26 89:2 8|31 39:2 9|63 81:2 10|34 35:3 1|8 37:3 2|13 78:3 3|28 43:3 4|57 44:3 5|77 42:3 6|100 100:3 7|30 79:3 8|32 23:3 9|18 77:3 10|72 35:4 1|69 32:4 2|29 30:4 3|74 52:4 4|88 95:4 5|24 19:4 6|74 24:4 7|31 86:4 8|41 39:4 9|49 84:4 10|86 48:5 1|96 61:5 2|57 83:5 3|69 43:5 4|22 90:5 5|83 45:5 6|85 62:5 7|83 54:5 8|8 33:5 9|21 39:5 10|57 86:6 1|13 48:6 2|28 63:6 3|32 94:6 4|17 76:6 5|53 16:6 6|4 19:6 7|51 8:6 8|62 45:6 9|9 33:6 10|4 82:7 1|86 95:7 2|31 79:7 3|40 60:7 4|38 39:7 5|44 74:7 6|29 32:7 7|25 63:7 8|37 81:7 9|63 43:7 10|96 15:8 1|29 35:8 2|34 16:8 3|25 17:8 4|32 86:8 5|43 9:8 6|84 2:8 7|53 52:8 8|49 32:8 9|10 98:8 10|87 26:9 1|7 90:9 2|21 15:9 3|80 8:9 4|12 100:9 5|26 81:9 6|33 34:9 7|38 99:9 8|34 45:9 9|93 83:9 10|61 5:10 1|2 97:10 2|21 67:10 3|24 41:10 4|41 73:10 5|1 75:10 6|45 67:10 7|85 90:10 8|90 6:10 9|57 69:10 10</relation>
    <relation name="R138" arity="2" nbTuples="100" semantics="soft" defaultCost="infinity">5 36:1 1|10 42:1 2|6 34:1 3|44 83:1 4|71 12:1 5|68 43:1 6|53 29:1 7|100 1:1 8|5 18:1 9|99 20:1 10|98 53:2 1|1 29:2 2|8 97:2 3|15 47:2 4|72 5:2 5|44 2:2 6|96 14:2 7|44 100:2 8|63 41:2 9|80 54:2 10|20 2:3 1|57 83:3 2|71 70:3 3|97 36:3 4|63 55:3 5|7 44:3 6|67 31:3 7|57 8:3 8|85 1:3 9|74 15:3 10|50 7:4 1|22 69:4 2|15 21:4 3|82 36:4 4|93 33:4 5|28 76:4 6|88 82:4 7|54 61:4 8|15 8:4 9|93 82:4 10|88 94:5 1|3 47:5 2|29 16:5 3|66 95:5 4|43 34:5 5|75 72:5 6|43 2:5 7|65 15:5 8|84 77:5 9|7 41:5 10|20 89:6 1|34 31:6 2|65 29:6 3|52 69:6 4|24 97:6 5|42 73:6 6|98 56:6 7|84 57:6 8|8 23:6 9|4 39:6 10|63 59:7 1|1 92:7 2|19 90:7 3|68 63:7 4|86 29:7 5|68 38:7 6|29 61:7 7|38 78:7 8|95 82:7 9|81 9:7 10|6 93:8 1|99 98:8 2|14 72:8 3|36 30:8 4|7 68:8 5|69 23:8 6|30 13:8 7|46 32:8 8|38 24:8 9|8 29:8 10|56 75:9 1|32 31:9 2|6 78:9 3|40 21:9 4|81 24:9 5|72 97:9 6|88 15:9 7|77 40:9 8|66 18:9 9|3 11:9 10|67 76:10 1|55 51:10 2|43 97:10 3|99 51:10 4|13 83:10 5|13 74:10 6|2 12:10 7|67 78:10 8|15 71:10 9|80 19:10 10</relation>
    <relation name="R139" arity="2" nbTuples="100" semantics="soft" defaultCost="infinity">2 80:1 1|45 98:1 2|94 22:1 3|49 29:1 4|24 79:1 5|82 21:1 6|48 18:1 7|53 65:1 8|50 95:1 9|40 55:1 10|4 60:2 1|76 72:2 2|45 5:2 3|54 91:2 4|90 20:2 5|53 6:2 6|68 51:2 7|24 73:2 8|47 25:2 9|57 30:2 10|54 27:3 1|42 67:3 2|38 79:3 3|70 83:3 4|16 10:3 5|70 60:3 6|30 87:3 7|75 2:3 8|89 88:3 9|12 57:3 10|58 32:4 1|40 48:4 2|93 60:4 3|72 67:4 4|98 10:4 5|58 45:4 6|95 35:4 7|70 80:4 8|89 37:4 9|77 60:4 10|4 35:5 1|56 86:5 2|10 74:5 3|35 75:5 4|14 82:5 5|60 88:5 6|86 40:5 7|70 15:5 8|93 40:5 9|56 6:5 10|76 5:6 1|85 51:6 2|72 11:6 3|37 72:6 4|75 86:6 5|83 83:6 6|89 37:6 7|13 75:6 8|30 81:6 9|100 73:6 10|94 45:7 1|98 96:7 2|50 27:7 3|7 86:7 4|11 25:7 5|38 32:7 6|69 50:7 7|46 55:7 8|18 54:7 9|97 27:7 10|75 63:8 1|32 80:8 2|93 80:8 3|2 34:8 4|28 11:8 5|43 24:8 6|37 40:8 7|14 88:8 8|33 78:8 9|58 75:8 10|66 91:9 1|85 57:9 2|21 14:9 3|35 80:9 4|36 45:9 5|6 7:9 6|80 18:9 7|29 62:9 8|52 61:9 9|55 99:9 10|14 26:10 1|90 94:10 2|60 40:10 3|15 93:10 4|45 56:10 5|9 81:10 6|28 99:10 7|8 42:10 8|67 16:10 9|76 67:10 10</relation>
    <relation name="R140" arity="2" nbTuples="100" semantics="soft" defaultCost="infinity">76 48:1 1|62 95:1 2|30 1:1 3|80 87:1 4|96 77:1 5|28 30:1 6|8 97:1 7|77 12:1 8|73 38:1 9|87 7:1 10|69 98:2 1|84 67:2 2|18 79:2 3|25 1:2 4|78 92:2 5|87 15:2 6|43 52:2 7|82 47:2 8|72 69:2 9|75 47:2 10|65 16:3 1|76 29:3 2|3 66:3 3|30 10:3 4|7 6:3 5|72 72:3 6|35 43:3 7|32 58:3 8|30 31:3 9|52 31:3 10|42 68:4 1|73 33:4 2|25 26:4 3|89 86:4 4|41 30:4 5|76 85:4 6|46 72:4 7|52 79:4 8|57 44:4 9|64 96:4 10|48 58:5 1|83 69:5 2|13 84:5 3|38 75:5 4|81 54:5 5|14 70:5 6|66 68:5 7|46 28:5 8|51 7:5 9|38 7:5 10|71 4:6 1|46 33:6 2|32 88:6 3|37 14:6 4|11 30:6 5|17 50:6 6|11 54:6 7|27 43:6 8|34 37:6 9|56 76:6 10|89 99:7 1|84 72:7 2|6 50:7 3|59 9:7 4|69 5:7 5|58 19:7 6|29 7:7 7|96 74:7 8|11 16:7 9|88 11:7 10|20 52:8 1|4 44:8 2|31 15:8 3|69 54:8 4|41 47:8 5|69 43:8 6|66 47:8 7|45 14:8 8|15 57:8 9|80 20:8 10|54 41:9 1|19 1:9 2|73 67:9 3|55 35:9 4|78 17:9 5|12 5:9 6|28 39:9 7|91 86:9 8|79 75:9 9|12 47:9 10|53 11:10 1|78 76:10 2|47 12:10 3|82 28:10 4|20 1:10 5|77 2:10 6|38 5:10 7|32 90:10 8|36 62:10 9|70 100:10 10</relation>
    <relation name="R141" arity="2" nbTuples="100" semantics="soft" defaultCost="infinity">71 67:1 1|73 36:1 2|52 13:1 3|4 93:1 4|11 52:1 5|3 54:1 6|66 29:1 7|6 26:1 8|39 70:1 9|92 50:1 10|32 69:2 1|40 72:2 2|64 41:2 3|64 92:2 4|32 81:2 5|28 46:2 6|32 4:2 7|12 11:2 8|97 8:2 9|57 84:2 10|29 44:3 1|67 15:3 2|74 74:3 3|41 41:3 4|91 11:3 5|22 7:3 6|63 52:3 7|20 30:3 8|68 57:3 9|86 18:3 10|94 12:4 1|5 12:4 2|95 92:4 3|99 99:4 4|1 13:4 5|4 1:4 6|79 51:4 7|61 27:4 8|14 2:4 9|90 46:4 10|1 21:5 1|38 15:5 2|89 7:5 3|94 97:5 4|85 57:5 5|40 45:5 6|32 54:5 7|35 85:5 8|99 11:5 9|13 48:5 10|93 45:6 1|18 56:6 2|67 24:6 3|61 18:6 4|36 67:6 5|66 42:6 6|31 79:6 7|3 15:6 8|17 32:6 9|60 67:6 10|79 5:7 1|35 2:7 2|12 56:7 3|14 14:7 4|21 72:7 5|37 28:7 6|86 36:7 7|1 99:7 8|3 32:7 9|65 46:7 10|3 77:8 1|100 38:8 2|65 90:8 3|3 23:8 4|97 75:8 5|50 97:8 6|96 4:8 7|67 81:8 8|71 79:8 9|17 52:8 10|42 62:9 1|88 97:9 2|96 60:9 3|2 15:9 4|68 66:9 5|27 22:9 6|8 67:9 7|74 96:9 8|78 35:9 9|76 11:9 10|41 67:10 1|75 6:10 2|50 10:10 3|62 74:10 4|46 83:10 5|47 17:10 6|32 5:10 7|67 93:10 8|74 68:10 9|83 44:10 10</relation>
    <relation name="R142" arity="2" nbTuples="100" semantics="soft" defaultCost="infinity">7 56:1 1|13 58:1 2|22 100:1 3|83 12:1 4|37 55:1 5|76 12:1 6|82 77:1 7|89 14:1 8|25 63:1 9|46 31:1 10|36 40:2 1|13 82:2 2|61 53:2 3|34 53:2 4|77 65:2 5|89 27:2 6|49 18:2 7|85 40:2 8|67 92:2 9|20 17:2 10|24 45:3 1|69 53:3 2|50 91:3 3|80 1:3 4|4 50:3 5|43 51:3 6|83 71:3 7|18 92:3 8|36 6:3 9|8 54:3 10|56 97:4 1|57 75:4 2|48 29:4 3|5 29:4 4|8 62:4 5|83 2:4 6|89 92:4 7|37 4:4 8|70 22:4 9|90 84:4 10|28 86:5 1|90 89:5 2|82 11:5 3|91 98:5 4|67 48:5 5|95 80:5 6|70 76:5 7|40 65:5 8|53 20:5 9|71 85:5 10|79 6:6 1|16 70:6 2|19 20:6 3|22 61:6 4|95 40:6 5|51 30:6 6|76 26:6 7|83 91:6 8|16 94:6 9|29 25:6 10|45 16:7 1|40 16:7 2|29 20:7 3|70 62:7 4|98 4:7 5|72 8:7 6|24 98:7 7|64 16:7 8|41 74:7 9|89 51:7 10|57 28:8 1|57 86:8 2|69 99:8 3|48 60:8 4|11 65:8 5|74 62:8 6|63 87:8 7|98 65:8 8|54 22:8 9|25 61:8 10|23 16:9 1|70 23:9 2|74 16:9 3|62 24:9 4|47 21:9 5|10 62:9 6|40 63:9 7|54 41:9 8|2 65:9 9|35 40:9 10|23 22:10 1|6 70:10 2|48 99:10 3|39 86:10 4|71 44:10 5|45 62:10 6|16 88:10 7|6 70:10 8|39 90:10 9|44 95:10 10</relation>
    <relation name="R143" arity="2" nbTuples="100" semantics="soft" defaultCost="infinity">39 78:1 1|84 96:1 2|91 23:1 3|53 3:1 4|97 5:1 5|36 24:1 6|46 73:1 7|69 30:1 8|24 87:1 9|74 68:1 10|26 38:2 1|52 61:2 2|81 48:2 3|36 30:2 4|28 81:2 5|76 3:2 6|9 64:2 7|71 49:2 8|39 20:2 9|77 11:2 10|88 23:3 1|33 92:3 2|46 28:3 3|18 99:3 4|96 50:3 5|2 18:3 6|22 88:3 7|7 73:3 8|32 40:3 9|83 74:3 10|2 74:4 1|20 64:4 2|32 82:4 3|55 18:4 4|53 51:4 5|22 67:4 6|23 87:4 7|65 76:4 8|16 8:4 9|93 5:4 10|69 44:5 1|92 80:5 2|87 78:5 3|92 76:5 4|8 69:5 5|26 38:5 6|37 12:5 7|16 44:5 8|96 18:5 9|36 28:5 10|16 86:6 1|53 93:6 2|95 85:6 3|22 38:6 4|67 85:6 5|14 58:6 6|76 94:6 7|76 75:6 8|60 89:6 9|8 83:6 10|20 76:7 1|98 17:7 2|26 39:7 3|96 82:7 4|48 74:7 5|39 90:7 6|29 71:7 7|18 17:7 8|100 10:7 9|67 89:7 10|28 46:8 1|5 91:8 2|46 39:8 3|83 71:8 4|11 14:8 5|11 35:8 6|19 36:8 7|27 93:8 8|97 77:8 9|15 44:8 10|71 15:9 1|57 78:9 2|40 57:9 3|91 75:9 4|13 72:9 5|80 20:9 6|88 77:9 7|44 21:9 8|88 93:9 9|84 75:9 10|79 4:10 1|60 25:10 2|83 75:10 3|88 83:10 4|61 30:10 5|14 99:10 6|78 53:10 7|9 34:10 8|92 63:10 9|37 51:10 10</relation>
    <relation name="R144" arity="2" nbTuples="100" semantics="soft" defaultCost="infinity">99 28:1 1|26 65:1 2|49 76:1 3|31 42:1 4|5 40:1 5|70 47:1 6|33 38:1 7|98 41:1 8|43 21:1 9|84 9:1 10|82 3:2 1|5 20:2 2|44 46:2 3|34 99:2 4|7 50:2 5|4 28:2 6|39 45:2 7|52 86:2 8|11 94:2 9|91 38:2 10|28 46:3 1|54 47:3 2|68 12:3 3|57 34:3 4|21 76:3 5|60 1:3 6|75 55:3 7|79 10:3 8|49 30:3 9|100 67:3 10|81 31:4 1|41 79:4 2|89 83:4 3|5 84:4 4|81 94:4 5|93 21:4 6|80 3:4 7|96 100:4 8|17 66:4 9|88 20:4 10|2 11:5 1|27 17:5 2|23 77:5 3|45 55:5 4|54 70:5 5|44 66:5 6|18 5:5 7|36 64:5 8|58 4:5 9|75 38:5 10|9 41:6 1|99 96:6 2|61 93:6 3|52 87:6 4|90 18:6 5|10 94:6 6|20 89:6 7|23 94:6 8|30 86:6 9|87 1:6 10|2 37:7 1|37 62:7 2|76 8:7 3|88 75:7 4|16 8:7 5|71 62:7 6|42 13:7 7|37 50:7 8|63 79:7 9|52 64:7 10|42 42:8 1|96 79:8 2|87 11:8 3|98 20:8 4|85 54:8 5|51 55:8 6|42 14:8 7|70 86:8 8|52 95:8 9|92 85:8 10|21 92:9 1|8 92:9 2|12 40:9 3|99 65:9 4|2 20:9 5|100 4:9 6|59 56:9 7|71 96:9 8|24 90:9 9|15 34:9 10|63 59:10 1|56 12:10 2|76 22:10 3|67 95:10 4|77 52:10 5|61 34:10 6|77 33:10 7|30 100:10 8|42 64:10 9|62 61:10 10</relation>
    <relation name="R145" arity="2" nbTuples="100" semantics="soft" defaultCost="infinity">86 13:1 1|3 65:1 2|76 42:1 3|44 56:1 4|38 47:1 5|85 49:1 6|44 57:1 7|25 4:1 8|34 76:1 9|25 45:1 10|50 21:2 1|63 38:2 2|17 1:2 3|56 27:2 4|81 30:2 5|38 55:2 6|95 59:2 7|16 81:2 8|16 92:2 9|60 86:2 10|11 31:3 1|26 97:3 2|61 84:3 3|51 82:3 4|77 59:3 5|80 1:3 6|84 58:3 7|93 19:3 8|3 88:3 9|48 43:3 10|63 97:4 1|47 53:4 2|97 51:4 3|22 79:4 4|55 74:4 5|84 71:4 6|20 69:4 7|43 11:4 8|69 80:4 9|79 13:4 10|16 29:5 1|88 65:5 2|90 18:5 3|58 67:5 4|61 73:5 5|4 37:5 6|89 75:5 7|11 66:5 8|86 94:5 9|31 23:5 10|11 28:6 1|98 25:6 2|78 37:6 3|35 13:6 4|42 41:6 5|16 7:6 6|65 47:6 7|44 29:6 8|74 55:6 9|98 20:6 10|34 2:7 1|83 26:7 2|36 88:7 3|80 45:7 4|40 41:7 5|10 80:7 6|62 83:7 7|35 85:7 8|4 56:7 9|26 46:7 10|95 92:8 1|67 74:8 2|14 27:8 3|22 58:8 4|67 61:8 5|28 70:8 6|64 3:8 7|43 89:8 8|93 62:8 9|81 47:8 10|9 63:9 1|26 11:9 2|81 4:9 3|30 35:9 4|15 15:9 5|28 18:9 6|31 88:9 7|96 92:9 8|27 17:9 9|30 91:9 10|77 13:10 1|100 2:10 2|97 13:10 3|14 31:10 4|18 38:10 5|86 25:10 6|29 35:10 7|31 94:10 8|5 56:10 9|2 47:10 10</relation>
    <relation name="R146" arity="2" nbTuples="100" semantics="soft" defaultCost="infinity">43 18:1 1|16 78:1 2|7 40:1 3|11 16:1 4|70 2:1 5|10 74:1 6|68 64:1 7|98 47:1 8|14 43:1 9|93 70:1 10|21 8:2 1|14 42:2 2|56 59:2 3|55 58:2 4|24 1:2 5|56 57:2 6|81 54:2 7|37 13:2 8|38 62:2 9|72 100:2 10|56 30:3 1|40 16:3 2|59 42:3 3|55 64:3 4|87 63:3 5|64 42:3 6|73 80:3 7|53 8:3 8|30 95:3 9|36 56:3 10|94 19:4 1|12 53:4 2|49 98:4 3|47 71:4 4|11 51:4 5|30 54:4 6|22 70:4 7|81 63:4 8|55 86:4 9|93 54:4 10|56 6:5 1|41 45:5 2|42 63:5 3|6 48:5 4|61 37:5 5|73 56:5 6|80 47:5 7|59 3:5 8|88 28:5 9|59 12:5 10|38 83:6 1|85 14:6 2|29 85:6 3|35 7:6 4|96 100:6 5|89 86:6 6|41 7:6 7|36 93:6 8|47 81:6 9|64 86:6 10|40 95:7 1|95 59:7 2|19 49:7 3|35 95:7 4|76 76:7 5|36 78:7 6|20 39:7 7|70 47:7 8|83 37:7 9|37 16:7 10|38 33:8 1|66 60:8 2|66 64:8 3|59 8:8 4|48 9:8 5|8 65:8 6|77 15:8 7|69 37:8 8|11 14:8 9|32 8:8 10|74 98:9 1|89 95:9 2|49 56:9 3|65 80:9 4|87 18:9 5|65 88:9 6|52 91:9 7|15 87:9 8|20 16:9 9|33 25:9 10|49 41:10 1|24 83:10 2|61 21:10 3|20 8:10 4|31 70:10 5|19 13:10 6|92 72:10 7|13 96:10 8|25 2:10 9|28 47:10 10</relation>
    <relation name="R147" arity="2" nbTuples="100" semantics="soft" defaultCost="infinity">15 98:1 1|81 31:1 2|55 61:1 3|28 97:1 4|34 59:1 5|41 35:1 6|34 69:1 7|57 54:1 8|50 78:1 9|88 20:1 10|74 29:2 1|5 84:2 2|83 19:2 3|45 66:2 4|6 75:2 5|58 68:2 6|11 9:2 7|94 64:2 8|60 73:2 9|71 74:2 10|86 77:3 1|92 40:3 2|27 3:3 3|83 5:3 4|80 81:3 5|98 75:3 6|15 58:3 7|12 53:3 8|61 51:3 9|45 20:3 10|78 29:4 1|81 52:4 2|13 43:4 3|47 55:4 4|53 78:4 5|72 12:4 6|37 1:4 7|22 40:4 8|72 5:4 9|4 83:4 10|3 77:5 1|63 67:5 2|4 70:5 3|79 73:5 4|43 42:5 5|1 100:5 6|47 26:5 7|58 21:5 8|1 82:5 9|32 68:5 10|98 57:6 1|41 99:6 2|78 96:6 3|9 48:6 4|47 51:6 5|72 98:6 6|48 1:6 7|14 51:6 8|75 45:6 9|94 18:6 10|20 23:7 1|66 96:7 2|67 5:7 3|19 63:7 4|76 56:7 5|27 46:7 6|62 50:7 7|8 24:7 8|21 71:7 9|16 22:7 10|91 23:8 1|40 85:8 2|11 41:8 3|43 35:8 4|90 73:8 5|45 100:8 6|46 11:8 7|9 100:8 8|82 90:8 9|29 8:8 10|53 11:9 1|60 17:9 2|69 13:9 3|89 10:9 4|93 7:9 5|68 27:9 6|71 17:9 7|28 97:9 8|59 32:9 9|86 97:9 10|4 23:10 1|3 17:10 2|58 48:10 3|5 74:10 4|98 9:10 5|67 33:10 6|92 24:10 7|98 20:10 8|76 1:10 9|82 73:10 10</relation>
    <relation name="R148" arity="2" nbTuples="100" semantics="soft" defaultCost="infinity">78 25:1 1|37 24:1 2|56 80:1 3|26 12:1 4|78 70:1 5|18 28:1 6|53 36:1 7|22 25:1 8|21 77:1 9|33 50:1 10|79 47:2 1|40 82:2 2|40 20:2 3|59 65:2 4|76 73:2 5|80 4:2 6|63 67:2 7|69 74:2 8|34 78:2 9|18 81:2 10|25 52:3 1|86 100:3 2|70 45:3 3|67 27:3 4|93 38:3 5|16 58:3 6|68 21:3 7|17 24:3 8|12 35:3 9|52 7:3 10|27 21:4 1|14 76:4 2|23 1:4 3|27 84:4 4|43 79:4 5|22 84:4 6|20 45:4 7|51 55:4 8|24 18:4 9|75 99:4 10|19 91:5 1|72 67:5 2|36 78:5 3|88 25:5 4|86 88:5 5|39 56:5 6|3 31:5 7|16 80:5 8|30 64:5 9|58 57:5 10|27 67:6 1|73 26:6 2|55 72:6 3|73 26:6 4|88 27:6 5|27 35:6 6|51 62:6 7|2 65:6 8|47 23:6 9|52 55:6 10|30 85:7 1|24 4:7 2|70 61:7 3|18 79:7 4|75 15:7 5|91 87:7 6|22 80:7 7|13 45:7 8|36 30:7 9|4 78:7 10|24 45:8 1|53 15:8 2|86 14:8 3|92 53:8 4|63 67:8 5|26 9:8 6|49 51:8 7|66 78:8 8|92 49:8 9|59 95:8 10|31 21:9 1|52 66:9 2|66 71:9 3|15 58:9 4|36 32:9 5|19 72:9 6|2 58:9 7|66 2:9 8|41 47:9 9|47 73:9 10|56 3:10 1|81 62:10 2|60 79:10 3|18 25:10 4|55 44:10 5|35 11:10 6|31 68:10 7|16 21:10 8|31 98:10 9|36 16:10 10</relation>
    <relation name="R149" arity="2" nbTuples="100" semantics="soft" defaultCost="infinity">92 71:1 1|66 65:1 2|39 14:1 3|10 62:1 4|42 16:1 5|51 51:1 6|60 7:1 7|98 44:1 8|94 9:1 9|90 13:1 10|21 62:2 1|59 12:2 2|71 95:2 3|69 73:2 4|80 34:2 5|82 4:2 6|8 13:2 7|39 19:2 8|62 93:2 9|41 9:2 10|40 82:3 1|43 76:3 2|41 60:3 3|59 43:3 4|15 33:3 5|38 61:3 6|7 65:3 7|58 36:3 8|47 52:3 9|8 27:3 10|55 8:4 1|12 47:4 2|97 6:4 3|82 48:4 4|1 95:4 5|35 77:4 6|60 81:4 7|29 96:4 8|93 2:4 9|56 33:4 10|74 21:5 1|76 94:5 2|83 74:5 3|86 59:5 4|2 84:5 5|56 78:5 6|83 64:5 7|59 50:5 8|42 32:5 9|14 85:5 10|1 64:6 1|9 12:6 2|64 22:6 3|15 39:6 4|58 4:6 5|23 20:6 6|83 79:6 7|15 24:6 8|5 94:6 9|64 4:6 10|15 45:7 1|11 53:7 2|7 50:7 3|73 69:7 4|82 62:7 5|81 72:7 6|64 31:7 7|82 97:7 8|46 10:7 9|59 68:7 10|73 69:8 1|99 24:8 2|10 19:8 3|27 55:8 4|63 71:8 5|53 75:8 6|1 28:8 7|15 66:8 8|52 31:8 9|4 91:8 10|22 53:9 1|28 80:9 2|14 81:9 3|52 95:9 4|50 91:9 5|56 48:9 6|43 59:9 7|13 82:9 8|9 69:9 9|33 10:9 10|60 77:10 1|38 11:10 2|44 24:10 3|45 9:10 4|1 26:10 5|88 52:10 6|74 60:10 7|4 49:10 8|85 48:10 9|97 18:10 10</relation>
    <relation name="R150" arity="2" nbTuples="100" semantics="soft" defaultCost="infinity">13 24:1 1|47 48:1 2|35 42:1 3|94 68:1 4|65 99:1 5|17 88:1 6|15 13:1 7|50 72:1 8|50 12:1 9|36 60:1 10|10 73:2 1|79 80:2 2|17 82:2 3|87 57:2 4|37 34:2 5|9 26:2 6|33 81:2 7|48 64:2 8|99 69:2 9|5 49:2 10|70 75:3 1|61 43:3 2|92 44:3 3|4 45:3 4|32 61:3 5|25 19:3 6|36 13:3 7|91 54:3 8|82 21:3 9|32 11:3 10|98 51:4 1|45 42:4 2|61 66:4 3|8 67:4 4|15 75:4 5|6 63:4 6|22 36:4 7|15 90:4 8|46 49:4 9|67 80:4 10|11 70:5 1|20 71:5 2|99 2:5 3|75 92:5 4|65 77:5 5|52 66:5 6|24 95:5 7|5 4:5 8|23 62:5 9|93 77:5 10|66 1:6 1|37 16:6 2|53 97:6 3|79 34:6 4|9 9:6 5|50 43:6 6|50 27:6 7|95 71:6 8|67 55:6 9|13 72:6 10|67 64:7 1|14 64:7 2|95 32:7 3|39 31:7 4|57 6:7 5|91 62:7 6|29 46:7 7|29 15:7 8|69 78:7 9|18 23:7 10|86 9:8 1|24 4:8 2|8 89:8 3|10 55:8 4|61 1:8 5|44 66:8 6|49 47:8 7|67 6:8 8|24 25:8 9|74 19:8 10|87 81:9 1|44 60:9 2|4 43:9 3|39 13:9 4|35 59:9 5|3 32:9 6|85 73:9 7|60 42:9 8|18 99:9 9|54 77:9 10|91 75:10 1|8 3:10 2|25 13:10 3|95 41:10 4|3 72:10 5|69 62:10 6|11 44:10 7|7 28:10 8|51 58:10 9|9 89:10 10</relation>
    <relation name="R151" arity="2" nbTuples="100" semantics="soft" defaultCost="infinity">68 55:1 1|73 63:1 2|71 15:1 3|99 78:1 4|100 11:1 5|17 66:1 6|14 30:1 7|22 64:1 8|72 58:1 9|87 83:1 10|63 76:2 1|92 99:2 2|23 66:2 3|28 18:2 4|69 15:2 5|56 51:2 6|62 19:2 7|22 78:2 8|39 28:2 9|40 34:2 10|83 58:3 1|84 18:3 2|19 74:3 3|77 89:3 4|64 1:3 5|44 54:3 6|65 41:3 7|29 82:3 8|53 10:3 9|56 72:3 10|89 45:4 1|77 61:4 2|39 76:4 3|12 52:4 4|20 81:4 5|59 15:4 6|66 34:4 7|52 4:4 8|34 31:4 9|61 23:4 10|40 31:5 1|3 54:5 2|18 89:5 3|4 70:5 4|39 26:5 5|76 47:5 6|94 65:5 7|85 84:5 8|23 69:5 9|15 56:5 10|9 60:6 1|47 17:6 2|96 98:6 3|79 6:6 4|58 33:6 5|4 75:6 6|83 68:6 7|85 49:6 8|13 5:6 9|44 54:6 10|15 73:7 1|60 64:7 2|67 73:7 3|73 70:7 4|37 41:7 5|74 57:7 6|15 17:7 7|81 63:7 8|75 19:7 9|50 76:7 10|27 28:8 1|56 8:8 2|37 54:8 3|75 90:8 4|96 5:8 5|50 100:8 6|33 62:8 7|54 82:8 8|63 77:8 9|94 53:8 10|31 38:9 1|89 50:9 2|38 53:9 3|14 53:9 4|92 24:9 5|73 27:9 6|87 20:9 7|78 58:9 8|46 69:9 9|20 56:9 10|50 30:10 1|3 19:10 2|5 36:10 3|84 94:10 4|1 43:10 5|77 76:10 6|29 36:10 7|36 16:10 8|75 28:10 9|89 56:10 10</relation>
    <relation name="R152" arity="2" nbTuples="100" semantics="soft" defaultCost="infinity">73 91:1 1|99 40:1 2|13 32:1 3|73 66:1 4|7 74:1 5|56 21:1 6|15 64:1 7|95 61:1 8|70 61:1 9|87 53:1 10|92 71:2 1|56 46:2 2|2 95:2 3|100 94:2 4|43 89:2 5|84 13:2 6|68 56:2 7|67 3:2 8|35 91:2 9|24 46:2 10|65 74:3 1|61 46:3 2|27 79:3 3|80 41:3 4|88 49:3 5|69 21:3 6|77 95:3 7|37 8:3 8|71 39:3 9|42 95:3 10|37 26:4 1|75 70:4 2|52 44:4 3|71 68:4 4|1 43:4 5|77 76:4 6|24 10:4 7|24 95:4 8|80 6:4 9|57 78:4 10|59 6:5 1|89 38:5 2|5 9:5 3|75 47:5 4|30 54:5 5|86 25:5 6|1 56:5 7|31 37:5 8|60 34:5 9|58 41:5 10|60 91:6 1|30 7:6 2|78 75:6 3|56 81:6 4|20 23:6 5|68 68:6 6|64 3:6 7|61 27:6 8|27 12:6 9|94 18:6 10|92 23:7 1|30 42:7 2|35 25:7 3|30 71:7 4|36 40:7 5|46 91:7 6|69 55:7 7|61 6:7 8|80 52:7 9|6 29:7 10|58 79:8 1|34 80:8 2|33 74:8 3|91 13:8 4|16 93:8 5|14 92:8 6|67 75:8 7|90 37:8 8|21 45:8 9|97 85:8 10|21 21:9 1|67 86:9 2|28 62:9 3|75 21:9 4|23 83:9 5|19 70:9 6|10 36:9 7|4 77:9 8|41 38:9 9|34 74:9 10|13 21:10 1|16 38:10 2|63 62:10 3|58 37:10 4|75 46:10 5|73 75:10 6|54 16:10 7|42 56:10 8|39 57:10 9|74 65:10 10</relation>
    <relation name="R153" arity="2" nbTuples="100" semantics="soft" defaultCost="infinity">57 60:1 1|8 59:1 2|62 39:1 3|36 59:1 4|25 44:1 5|71 11:1 6|2 77:1 7|24 20:1 8|4 67:1 9|93 36:1 10|26 60:2 1|9 88:2 2|2 5:2 3|68 76:2 4|89 42:2 5|58 36:2 6|20 38:2 7|57 18:2 8|61 7:2 9|99 35:2 10|23 46:3 1|23 51:3 2|100 98:3 3|19 28:3 4|84 29:3 5|36 48:3 6|16 24:3 7|78 95:3 8|20 88:3 9|45 80:3 10|59 37:4 1|46 53:4 2|5 77:4 3|45 100:4 4|27 54:4 5|5 18:4 6|49 97:4 7|78 69:4 8|85 59:4 9|71 26:4 10|42 95:5 1|42 90:5 2|30 15:5 3|18 6:5 4|26 1:5 5|15 93:5 6|57 70:5 7|25 22:5 8|45 8:5 9|99 85:5 10|96 34:6 1|63 45:6 2|80 73:6 3|50 33:6 4|35 69:6 5|1 32:6 6|57 2:6 7|52 82:6 8|46 5:6 9|1 98:6 10|11 48:7 1|34 98:7 2|78 85:7 3|21 20:7 4|25 23:7 5|67 93:7 6|85 6:7 7|53 25:7 8|76 18:7 9|63 84:7 10|8 95:8 1|65 17:8 2|77 78:8 3|73 83:8 4|16 41:8 5|20 76:8 6|67 58:8 7|68 17:8 8|86 87:8 9|99 19:8 10|16 92:9 1|21 31:9 2|79 34:9 3|38 5:9 4|26 20:9 5|53 29:9 6|28 16:9 7|66 32:9 8|65 68:9 9|100 40:9 10|63 54:10 1|11 55:10 2|46 73:10 3|11 24:10 4|25 97:10 5|83 14:10 6|41 2:10 7|85 59:10 8|48 98:10 9|84 68:10 10</relation>
    <relation name="R154" arity="2" nbTuples="100" semantics="soft" defaultCost="infinity">12 4:1 1|6 68:1 2|15 94:1 3|88 62:1 4|75 94:1 5|46 70:1 6|14 88:1 7|87 67:1 8|33 57:1 9|28 80:1 10|51 44:2 1|6 97:2 2|60 24:2 3|79 79:2 4|87 44:2 5|21 56:2 6|4 53:2 7|11 40:2 8|25 77:2 9|56 99:2 10|51 24:3 1|10 68:3 2|50 58:3 3|14 97:3 4|62 29:3 5|28 96:3 6|90 76:3 7|82 37:3 8|82 4:3 9|4 57:3 10|82 50:4 1|21 8:4 2|78 61:4 3|45 97:4 4|27 24:4 5|23 46:4 6|50 84:4 7|65 29:4 8|80 29:4 9|95 35:4 10|38 20:5 1|57 17:5 2|23 99:5 3|4 2:5 4|1 78:5 5|35 60:5 6|96 22:5 7|98 40:5 8|58 98:5 9|78 6:5 10|92 53:6 1|76 44:6 2|94 81:6 3|72 11:6 4|52 24:6 5|88 67:6 6|95 66:6 7|17 35:6 8|96 38:6 9|66 95:6 10|60 11:7 1|49 30:7 2|88 10:7 3|40 30:7 4|86 13:7 5|6 68:7 6|22 18:7 7|78 24:7 8|42 56:7 9|16 11:7 10|72 58:8 1|49 74:8 2|80 8:8 3|12 23:8 4|51 25:8 5|11 16:8 6|34 68:8 7|81 69:8 8|51 53:8 9|64 49:8 10|12 49:9 1|6 67:9 2|89 7:9 3|23 79:9 4|91 67:9 5|70 69:9 6|61 90:9 7|1 73:9 8|55 32:9 9|16 96:9 10|85 12:10 1|6 55:10 2|46 97:10 3|92 64:10 4|78 51:10 5|93 98:10 6|17 99:10 7|24 48:10 8|11 70:10 9|22 73:10 10</relation>
    <relation name="R155" arity="2" nbTuples="100" semantics="soft" defaultCost="infinity">98 85:1 1|86 99:1 2|31 3:1 3|18 68:1 4|27 26:1 5|69 1:1 6|35 9:1 7|35 4:1 8|2 52:1 9|75 20:1 10|51 52:2 1|60 83:2 2|51 70:2 3|76 9:2 4|47 68:2 5|14 61:2 6|32 30:2 7|4 44:2 8|87 19:2 9|49 41:2 10|6 66:3 1|96 21:3 2|87 47:3 3|27 97:3 4|51 30:3 5|81 37:3 6|56 79:3 7|38 7:3 8|3 84:3 9|81 31:3 10|19 47:4 1|4 46:4 2|46 18:4 3|96 56:4 4|57 20:4 5|55 49:4 6|84 26:4 7|54 18:4 8|9 61:4 9|99 72:4 10|75 38:5 1|64 96:5 2|23 65:5 3|94 96:5 4|95 98:5 5|23 21:5 6|54 38:5 7|16 52:5 8|78 43:5 9|24 100:5 10|39 11:6 1|79 68:6 2|43 9:6 3|95 91:6 4|8 9:6 5|33 64:6 6|99 81:6 7|67 77:6 8|92 31:6 9|68 37:6 10|99 53:7 1|26 89:7 2|60 85:7 3|87 25:7 4|75 78:7 5|30 82:7 6|87 99:7 7|32 44:7 8|82 12:7 9|70 61:7 10|16 8:8 1|70 17:8 2|30 82:8 3|12 4:8 4|1 73:8 5|74 55:8 6|82 45:8 7|68 47:8 8|22 91:8 9|71 66:8 10|41 4:9 1|53 10:9 2|3 100:9 3|17 78:9 4|74 3:9 5|40 82:9 6|98 93:9 7|36 21:9 8|14 19:9 9|35 9:9 10|4 84:10 1|36 5:10 2|68 21:10 3|8 27:10 4|19 95:10 5|76 74:10 6|15 65:10 7|60 65:10 8|75 70:10 9|64 33:10 10</relation>
    <relation name="R156" arity="2" nbTuples="100" semantics="soft" defaultCost="infinity">47 39:1 1|26 82:1 2|87 8:1 3|88 81:1 4|27 95:1 5|31 26:1 6|6 96:1 7|34 93:1 8|40 4:1 9|45 39:1 10|74 75:2 1|26 29:2 2|63 41:2 3|17 13:2 4|21 60:2 5|99 68:2 6|90 95:2 7|77 17:2 8|40 18:2 9|87 2:2 10|87 23:3 1|31 11:3 2|33 52:3 3|87 21:3 4|52 34:3 5|100 34:3 6|24 67:3 7|44 91:3 8|11 60:3 9|73 32:3 10|70 1:4 1|37 98:4 2|84 22:4 3|63 60:4 4|22 44:4 5|95 5:4 6|89 45:4 7|5 78:4 8|20 96:4 9|60 58:4 10|73 49:5 1|26 10:5 2|17 21:5 3|62 26:5 4|88 16:5 5|76 67:5 6|65 8:5 7|95 70:5 8|53 39:5 9|100 16:5 10|17 32:6 1|99 66:6 2|65 76:6 3|86 70:6 4|25 94:6 5|85 36:6 6|56 72:6 7|33 35:6 8|32 72:6 9|59 62:6 10|5 29:7 1|6 8:7 2|90 8:7 3|38 80:7 4|52 33:7 5|86 49:7 6|61 33:7 7|60 80:7 8|76 61:7 9|22 54:7 10|70 78:8 1|23 69:8 2|31 40:8 3|53 90:8 4|24 41:8 5|19 59:8 6|49 23:8 7|47 99:8 8|22 4:8 9|42 98:8 10|66 1:9 1|79 54:9 2|99 20:9 3|82 51:9 4|21 75:9 5|51 31:9 6|5 15:9 7|38 100:9 8|22 50:9 9|17 49:9 10|100 62:10 1|17 16:10 2|12 27:10 3|67 64:10 4|7 49:10 5|85 30:10 6|45 7:10 7|86 32:10 8|70 25:10 9|11 5:10 10</relation>
    <relation name="R157" arity="2" nbTuples="100" semantics="soft" defaultCost="infinity">70 34:1 1|2 86:1 2|99 97:1 3|4 70:1 4|93 27:1 5|65 74:1 6|9 32:1 7|28 96:1 8|38 1:1 9|36 63:1 10|66 59:2 1|68 2:2 2|56 64:2 3|87 11:2 4|15 1:2 5|62 27:2 6|35 33:2 7|21 50:2 8|56 68:2 9|31 13:2 10|11 25:3 1|75 38:3 2|68 81:3 3|64 76:3 4|99 96:3 5|65 71:3 6|19 36:3 7|50 63:3 8|67 46:3 9|75 75:3 10|14 10:4 1|60 32:4 2|47 21:4 3|22 96:4 4|52 58:4 5|22 80:4 6|45 49:4 7|25 77:4 8|5 80:4 9|35 26:4 10|91 26:5 1|65 87:5 2|39 34:5 3|21 24:5 4|50 24:5 5|30 28:5 6|37 35:5 7|19 46:5 8|74 79:5 9|63 52:5 10|1 61:6 1|51 79:6 2|78 98:6 3|69 61:6 4|34 60:6 5|31 10:6 6|62 74:6 7|40 57:6 8|31 33:6 9|90 10:6 10|12 21:7 1|9 79:7 2|37 17:7 3|33 27:7 4|56 49:7 5|46 48:7 6|47 20:7 7|64 49:7 8|55 42:7 9|50 92:7 10|46 65:8 1|34 13:8 2|60 21:8 3|99 33:8 4|30 48:8 5|100 48:8 6|53 1:8 7|72 54:8 8|52 22:8 9|6 99:8 10|67 64:9 1|45 78:9 2|76 55:9 3|14 56:9 4|50 14:9 5|27 28:9 6|34 25:9 7|55 90:9 8|6 96:9 9|92 53:9 10|33 60:10 1|75 72:10 2|42 75:10 3|19 33:10 4|42 22:10 5|96 19:10 6|1 19:10 7|54 99:10 8|58 99:10 9|10 11:10 10</relation>
    <relation name="R158" arity="2" nbTuples="100" semantics="soft" defaultCost="infinity">56 39:1 1|36 34:1 2|40 59:1 3|90 48:1 4|95 59:1 5|76 45:1 6|49 74:1 7|80 55:1 8|27 37:1 9|67 8:1 10|45 12:2 1|86 66:2 2|85 62:2 3|65 42:2 4|10 71:2 5|98 16:2 6|7 71:2 7|71 52:2 8|21 98:2 9|12 40:2 10|20 97:3 1|3 54:3 2|78 97:3 3|18 72:3 4|64 26:3 5|38 71:3 6|64 46:3 7|85 54:3 8|15 6:3 9|68 58:3 10|89 71:4 1|65 34:4 2|18 74:4 3|91 2:4 4|50 36:4 5|72 1:4 6|22 61:4 7|33 3:4 8|11 47:4 9|41 76:4 10|70 3:5 1|85 25:5 2|73 100:5 3|51 72:5 4|19 75:5 5|78 83:5 6|5 93:5 7|66 88:5 8|57 16:5 9|50 4:5 10|38 2:6 1|43 92:6 2|61 14:6 3|72 66:6 4|60 86:6 5|98 10:6 6|9 70:6 7|29 19:6 8|53 61:6 9|36 49:6 10|41 65:7 1|82 33:7 2|58 76:7 3|83 77:7 4|33 87:7 5|58 27:7 6|74 66:7 7|76 78:7 8|19 7:7 9|37 78:7 10|9 69:8 1|95 42:8 2|92 97:8 3|38 11:8 4|48 36:8 5|59 39:8 6|57 36:8 7|23 18:8 8|11 68:8 9|98 23:8 10|18 54:9 1|61 63:9 2|3 60:9 3|84 35:9 4|24 90:9 5|41 62:9 6|91 35:9 7|93 16:9 8|12 86:9 9|14 52:9 10|50 93:10 1|7 42:10 2|8 31:10 3|90 88:10 4|69 21:10 5|100 41:10 6|87 24:10 7|46 25:10 8|19 29:10 9|57 70:10 10</relation>
    <relation name="R159" arity="2" nbTuples="100" semantics="soft" defaultCost="infinity">96 32:1 1|10 84:1 2|94 7:1 3|18 43:1 4|94 52:1 5|15 98:1 6|9 23:1 7|55 37:1 8|64 11:1 9|54 96:1 10|6 12:2 1|15 36:2 2|90 48:2 3|80 72:2 4|84 5:2 5|92 76:2 6|27 79:2 7|20 34:2 8|82 23:2 9|7 1:2 10|85 37:3 1|100 46:3 2|65 27:3 3|13 50:3 4|9 26:3 5|12 94:3 6|94 82:3 7|58 21:3 8|41 40:3 9|59 54:3 10|79 9:4 1|57 7:4 2|73 31:4 3|60 30:4 4|53 97:4 5|73 76:4 6|48 39:4 7|100 94:4 8|6 25:4 9|3 40:4 10|57 3:5 1|66 49:5 2|74 12:5 3|12 66:5 4|39 24:5 5|95 89:5 6|74 76:5 7|74 84:5 8|85 46:5 9|20 49:5 10|16 98:6 1|96 12:6 2|1 74:6 3|11 31:6 4|56 3:6 5|50 18:6 6|83 61:6 7|25 84:6 8|47 8:6 9|34 64:6 10|10 7:7 1|21 62:7 2|20 2:7 3|31 14:7 4|56 66:7 5|6 77:7 6|90 53:7 7|41 100:7 8|69 64:7 9|11 41:7 10|76 65:8 1|12 79:8 2|88 54:8 3|25 48:8 4|84 29:8 5|82 29:8 6|74 73:8 7|25 44:8 8|75 24:8 9|15 49:8 10|92 72:9 1|76 97:9 2|34 84:9 3|99 83:9 4|68 39:9 5|11 46:9 6|6 29:9 7|23 74:9 8|86 36:9 9|89 5:9 10|70 24:10 1|70 16:10 2|39 10:10 3|6 45:10 4|48 18:10 5|75 59:10 6|18 63:10 7|8 85:10 8|98 61:10 9|51 89:10 10</relation>
    <relation name="R160" arity="2" nbTuples="100" semantics="soft" defaultCost="infinity">3 79:1 1|19 63:1 2|19 32:1 3|67 93:1 4|16 50:1 5|93 54:1 6|66 4:1 7|46 67:1 8|21 54:1 9|55 86:1 10|72 20:2 1|7 34:2 2|95 58:2 3|82 48:2 4|4 84:2 5|63 91:2 6|9 68:2 7|37 90:2 8|4 76:2 9|77 83:2 10|77 47:3 1|76 70:3 2|1 34:3 3|98 79:3 4|83 58:3 5|66 97:3 6|97 82:3 7|59 12:3 8|75 22:3 9|97 72:3 10|43 90:4 1|2 87:4 2|96 81:4 3|82 20:4 4|78 82:4 5|55 85:4 6|91 22:4 7|59 71:4 8|88 55:4 9|81 4:4 10|6 97:5 1|63 42:5 2|14 47:5 3|75 28:5 4|74 24:5 5|11 6:5 6|7 82:5 7|76 9:5 8|39 93:5 9|25 75:5 10|17 85:6 1|23 97:6 2|91 87:6 3|99 13:6 4|61 23:6 5|72 63:6 6|83 80:6 7|60 64:6 8|99 43:6 9|47 93:6 10|67 12:7 1|100 64:7 2|39 90:7 3|99 57:7 4|77 15:7 5|70 65:7 6|18 42:7 7|92 70:7 8|29 52:7 9|66 3:7 10|40 85:8 1|49 98:8 2|32 7:8 3|45 64:8 4|87 14:8 5|7 96:8 6|20 18:8 7|49 57:8 8|11 47:8 9|88 56:8 10|46 49:9 1|38 79:9 2|77 71:9 3|65 12:9 4|18 49:9 5|39 43:9 6|25 64:9 7|93 39:9 8|46 32:9 9|81 97:9 10|67 69:10 1|33 29:10 2|31 82:10 3|67 47:10 4|27 100:10 5|74 38:10 6|34 79:10 7|95 93:10 8|3 14:10 9|54 35:10 10</relation>
    <relation name="R161" arity="2" nbTuples="100" semantics="soft" defaultCost="infinity">90 71:1 1|38 100:1 2|7 86:1 3|22 98:1 4|55 67:1 5|45 91:1 6|100 54:1 7|84 39:1 8|13 13:1 9|22 27:1 10|49 36:2 1|46 53:2 2|64 73:2 3|92 3:2 4|50 22:2 5|32 17:2 6|83 33:2 7|71 94:2 8|7 17:2 9|38 93:2 10|23 99:3 1|82 4:3 2|71 57:3 3|64 5:3 4|85 60:3 5|5 25:3 6|52 44:3 7|18 96:3 8|95 25:3 9|38 94:3 10|74 74:4 1|4 88:4 2|56 68:4 3|11 18:4 4|47 37:4 5|13 90:4 6|64 40:4 7|87 92:4 8|56 28:4 9|2 39:4 10|2 17:5 1|21 33:5 2|99 94:5 3|19 74:5 4|56 8:5 5|90 19:5 6|19 7:5 7|3 50:5 8|22 42:5 9|98 80:5 10|32 32:6 1|89 76:6 2|86 99:6 3|11 8:6 4|19 32:6 5|69 16:6 6|1 55:6 7|100 67:6 8|43 42:6 9|10 78:6 10|1 63:7 1|78 11:7 2|27 83:7 3|18 11:7 4|12 91:7 5|60 68:7 6|73 11:7 7|6 55:7 8|58 75:7 9|95 27:7 10|34 26:8 1|7 19:8 2|79 69:8 3|35 39:8 4|59 63:8 5|25 1:8 6|89 7:8 7|44 24:8 8|65 76:8 9|35 52:8 10|61 92:9 1|72 47:9 2|18 55:9 3|59 64:9 4|6 84:9 5|29 94:9 6|31 53:9 7|91 24:9 8|88 63:9 9|48 66:9 10|91 7:10 1|41 64:10 2|90 66:10 3|18 88:10 4|92 82:10 5|16 15:10 6|20 48:10 7|24 71:10 8|27 80:10 9|77 23:10 10</relation>
    <relation name="R162" arity="2" nbTuples="100" semantics="soft" defaultCost="infinity">26 5:1 1|29 96:1 2|65 74:1 3|17 93:1 4|62 47:1 5|75 2:1 6|32 81:1 7|62 77:1 8|15 37:1 9|7 98:1 10|37 62:2 1|92 18:2 2|94 11:2 3|28 29:2 4|52 32:2 5|24 3:2 6|33 48:2 7|48 63:2 8|18 14:2 9|9 7:2 10|65 70:3 1|83 87:3 2|25 53:3 3|45 21:3 4|72 70:3 5|17 24:3 6|10 99:3 7|90 91:3 8|100 13:3 9|40 10:3 10|60 10:4 1|30 22:4 2|24 55:4 3|8 92:4 4|13 36:4 5|56 17:4 6|68 69:4 7|5 33:4 8|94 86:4 9|34 58:4 10|46 80:5 1|98 50:5 2|37 89:5 3|76 48:5 4|61 42:5 5|10 98:5 6|69 6:5 7|45 66:5 8|73 22:5 9|53 90:5 10|64 47:6 1|71 16:6 2|44 52:6 3|5 24:6 4|92 93:6 5|30 58:6 6|6 78:6 7|14 29:6 8|14 52:6 9|30 65:6 10|9 27:7 1|64 85:7 2|12 75:7 3|20 34:7 4|50 44:7 5|39 57:7 6|49 15:7 7|77 46:7 8|96 97:7 9|67 47:7 10|81 19:8 1|80 66:8 2|33 36:8 3|35 76:8 4|95 70:8 5|47 6:8 6|27 51:8 7|98 18:8 8|31 27:8 9|5 8:8 10|64 87:9 1|33 73:9 2|100 26:9 3|19 24:9 4|4 83:9 5|8 50:9 6|34 47:9 7|98 76:9 8|80 66:9 9|59 74:9 10|1 51:10 1|55 51:10 2|13 1:10 3|7 63:10 4|86 50:10 5|84 49:10 6|30 86:10 7|49 33:10 8|33 56:10 9|95 88:10 10</relation>
    <relation name="R163" arity="2" nbTuples="100" semantics="soft" defaultCost="infinity">2 41:1 1|14 16:1 2|63 28:1 3|1 44:1 4|47 30:1 5|57 11:1 6|49 14:1 7|63 68:1 8|60 24:1 9|36 99:1 10|3 51:2 1|26 16:2 2|60 67:2 3|6 86:2 4|84 72:2 5|20 82:2 6|72 33:2 7|8 73:2 8|68 41:2 9|81 21:2 10|90 80:3 1|40 44:3 2|17 4:3 3|36 1:3 4|74 24:3 5|56 33:3 6|29 23:3 7|67 14:3 8|87 94:3 9|8 15:3 10|89 55:4 1|10 51:4 2|77 58:4 3|32 21:4 4|22 71:4 5|90 8:4 6|52 11:4 7|56 82:4 8|21 27:4 9|95 79:4 10|7 74:5 1|63 48:5 2|33 43:5 3|9 63:5 4|2 40:5 5|52 33:5 6|77 53:5 7|91 71:5 8|1 74:5 9|70 87:5 10|63 15:6 1|65 41:6 2|16 48:6 3|10 96:6 4|31 15:6 5|32 63:6 6|21 59:6 7|7 62:6 8|10 90:6 9|52 91:6 10|26 86:7 1|60 6:7 2|88 54:7 3|38 1:7 4|29 60:7 5|74 6:7 6|31 17:7 7|60 98:7 8|88 55:7 9|6 60:7 10|98 14:8 1|66 3:8 2|74 41:8 3|39 26:8 4|29 85:8 5|50 60:8 6|1 39:8 7|36 3:8 8|24 87:8 9|30 57:8 10|45 85:9 1|38 26:9 2|16 21:9 3|20 34:9 4|1 73:9 5|18 6:9 6|15 93:9 7|11 31:9 8|32 49:9 9|91 41:9 10|96 64:10 1|87 7:10 2|8 84:10 3|49 68:10 4|19 49:10 5|39 16:10 6|56 16:10 7|82 35:10 8|34 53:10 9|68 36:10 10</relation>
    <relation name="R164" arity="2" nbTuples="100" semantics="soft" defaultCost="infinity">47 72:1 1|87 15:1 2|4 85:1 3|74 76:1 4|5 98:1 5|73 98:1 6|40 72:1 7|80 14:1 8|14 53:1 9|39 20:1 10|32 49:2 1|41 41:2 2|41 48:2 3|65 18:2 4|33 28:2 5|26 6:2 6|30 44:2 7|35 24:2 8|21 49:2 9|81 99:2 10|10 24:3 1|1 46:3 2|32 77:3 3|13 8:3 4|32 21:3 5|49 76:3 6|72 92:3 7|47 35:3 8|26 53:3 9|23 37:3 10|19 82:4 1|50 73:4 2|49 5:4 3|16 67:4 4|88 57:4 5|20 63:4 6|58 55:4 7|50 85:4 8|27 21:4 9|84 75:4 10|22 30:5 1|86 98:5 2|44 70:5 3|67 14:5 4|84 61:5 5|35 35:5 6|8 26:5 7|4 21:5 8|5 35:5 9|81 30:5 10|58 6:6 1|18 14:6 2|63 98:6 3|25 84:6 4|21 81:6 5|92 11:6 6|7 38:6 7|95 70:6 8|17 94:6 9|93 13:6 10|58 61:7 1|8 66:7 2|2 31:7 3|44 49:7 4|25 36:7 5|76 42:7 6|93 57:7 7|37 6:7 8|84 57:7 9|65 22:7 10|50 70:8 1|33 91:8 2|12 85:8 3|73 93:8 4|23 41:8 5|12 9:8 6|10 33:8 7|95 50:8 8|96 30:8 9|42 54:8 10|27 12:9 1|58 83:9 2|75 95:9 3|96 29:9 4|80 74:9 5|67 53:9 6|97 51:9 7|37 61:9 8|37 96:9 9|2 11:9 10|77 30:10 1|38 76:10 2|95 96:10 3|29 52:10 4|1 53:10 5|20 40:10 6|92 86:10 7|42 22:10 8|39 23:10 9|19 82:10 10</relation>
    <relation name="R165" arity="2" nbTuples="100" semantics="soft" defaultCost="infinity">5 93:1 1|41 5:1 2|40 84:1 3|13 63:1 4|48 98:1 5|98 57:1 6|25 19:1 7|74 58:1 8|65 90:1 9|86 88:1 10|98 80:2 1|23 47:2 2|73 30:2 3|72 77:2 4|32 65:2 5|10 56:2 6|11 51:2 7|82 89:2 8|8 92:2 9|38 79:2 10|95 71:3 1|2 31:3 2|12 37:3 3|97 72:3 4|87 80:3 5|79 54:3 6|16 27:3 7|7 14:3 8|29 23:3 9|10 1:3 10|98 12:4 1|48 52:4 2|93 94:4 3|69 49:4 4|79 57:4 5|51 98:4 6|55 17:4 7|84 92:4 8|81 27:4 9|70 38:4 10|95 81:5 1|65 80:5 2|34 47:5 3|55 58:5 4|74 41:5 5|64 94:5 6|85 80:5 7|11 19:5 8|45 21:5 9|97 23:5 10|91 39:6 1|90 18:6 2|2 61:6 3|71 88:6 4|93 24:6 5|73 25:6 6|65 12:6 7|86 12:6 8|7 65:6 9|22 85:6 10|61 61:7 1|25 36:7 2|77 98:7 3|23 17:7 4|48 42:7 5|25 39:7 6|80 16:7 7|43 60:7 8|96 67:7 9|11 1:7 10|73 56:8 1|67 31:8 2|14 75:8 3|36 14:8 4|21 33:8 5|97 18:8 6|89 98:8 7|40 54:8 8|58 25:8 9|27 9:8 10|85 77:9 1|48 32:9 2|51 59:9 3|25 16:9 4|5 91:9 5|51 20:9 6|82 69:9 7|78 85:9 8|23 60:9 9|41 2:9 10|70 12:10 1|98 63:10 2|31 63:10 3|8 1:10 4|91 80:10 5|85 70:10 6|75 67:10 7|5 85:10 8|61 22:10 9|84 22:10 10</relation>
    <relation name="R166" arity="2" nbTuples="100" semantics="soft" defaultCost="infinity">48 47:1 1|44 41:1 2|12 74:1 3|7 73:1 4|87 70:1 5|80 93:1 6|57 79:1 7|88 83:1 8|91 52:1 9|96 72:1 10|27 11:2 1|97 33:2 2|32 15:2 3|100 95:2 4|40 59:2 5|33 50:2 6|57 10:2 7|84 93:2 8|8 26:2 9|66 89:2 10|92 75:3 1|20 89:3 2|20 54:3 3|15 11:3 4|84 47:3 5|87 39:3 6|43 80:3 7|51 49:3 8|60 53:3 9|53 71:3 10|27 73:4 1|96 26:4 2|81 34:4 3|60 80:4 4|17 22:4 5|38 10:4 6|8 92:4 7|81 80:4 8|90 62:4 9|77 84:4 10|40 61:5 1|48 10:5 2|94 75:5 3|96 74:5 4|58 33:5 5|79 43:5 6|36 83:5 7|97 84:5 8|92 100:5 9|40 61:5 10|51 26:6 1|62 4:6 2|22 86:6 3|20 77:6 4|64 13:6 5|20 95:6 6|39 88:6 7|23 17:6 8|4 50:6 9|37 89:6 10|57 42:7 1|85 12:7 2|46 13:7 3|54 28:7 4|38 89:7 5|76 46:7 6|93 22:7 7|41 48:7 8|77 1:7 9|52 61:7 10|6 5:8 1|47 84:8 2|62 92:8 3|58 28:8 4|66 84:8 5|63 35:8 6|85 42:8 7|100 12:8 8|17 19:8 9|17 31:8 10|4 77:9 1|41 16:9 2|11 84:9 3|83 88:9 4|57 9:9 5|82 68:9 6|81 59:9 7|65 39:9 8|72 18:9 9|38 79:9 10|87 72:10 1|88 78:10 2|53 36:10 3|21 6:10 4|28 27:10 5|16 55:10 6|11 59:10 7|78 80:10 8|9 79:10 9|56 8:10 10</relation>
    <relation name="R167" arity="2" nbTuples="100" semantics="soft" defaultCost="infinity">78 92:1 1|70 90:1 2|99 73:1 3|47 32:1 4|25 23:1 5|65 40:1 6|35 38:1 7|31 100:1 8|65 61:1 9|94 100:1 10|44 3:2 1|41 97:2 2|29 94:2 3|92 39:2 4|95 95:2 5|75 39:2 6|17 44:2 7|20 9:2 8|1 6:2 9|28 77:2 10|92 36:3 1|45 97:3 2|30 67:3 3|7 9:3 4|58 100:3 5|10 87:3 6|2 48:3 7|50 58:3 8|21 79:3 9|48 92:3 10|77 83:4 1|13 79:4 2|58 100:4 3|95 47:4 4|53 82:4 5|18 11:4 6|22 44:4 7|12 66:4 8|51 74:4 9|54 83:4 10|59 26:5 1|36 15:5 2|34 18:5 3|91 40:5 4|15 43:5 5|11 56:5 6|87 43:5 7|36 50:5 8|70 85:5 9|52 49:5 10|82 21:6 1|44 5:6 2|19 3:6 3|72 26:6 4|70 89:6 5|80 31:6 6|76 65:6 7|62 78:6 8|97 63:6 9|63 66:6 10|93 74:7 1|94 15:7 2|26 13:7 3|61 72:7 4|4 100:7 5|6 88:7 6|20 98:7 7|21 95:7 8|47 66:7 9|72 84:7 10|9 69:8 1|35 83:8 2|9 90:8 3|77 33:8 4|44 100:8 5|90 22:8 6|9 60:8 7|51 92:8 8|35 3:8 9|44 63:8 10|18 19:9 1|23 92:9 2|89 21:9 3|35 39:9 4|63 51:9 5|95 57:9 6|24 36:9 7|9 5:9 8|86 32:9 9|72 44:9 10|14 8:10 1|29 35:10 2|36 67:10 3|76 51:10 4|88 39:10 5|91 70:10 6|24 16:10 7|25 100:10 8|98 42:10 9|67 2:10 10</relation>
    <relation name="R168" arity="2" nbTuples="100" semantics="soft" defaultCost="infinity">70 19:1 1|79 85:1 2|17 42:1 3|55 36:1 4|25 27:1 5|65 47:1 6|45 43:1 7|95 61:1 8|30 29:1 9|37 20:1 10|20 43:2 1|90 17:2 2|67 27:2 3|38 45:2 4|72 83:2 5|32 62:2 6|1 85:2 7|64 68:2 8|66 51:2 9|36 56:2 10|20 75:3 1|52 45:3 2|14 82:3 3|17 8:3 4|25 76:3 5|35 34:3 6|68 28:3 7|71 84:3 8|20 17:3 9|46 55:3 10|7 96:4 1|44 45:4 2|20 55:4 3|57 26:4 4|83 59:4 5|99 69:4 6|55 35:4 7|80 23:4 8|2 95:4 9|19 83:4 10|49 80:5 1|85 17:5 2|43 27:5 3|97 8:5 4|11 93:5 5|88 81:5 6|43 42:5 7|10 81:5 8|57 84:5 9|31 82:5 10|2 23:6 1|72 24:6 2|38 42:6 3|55 91:6 4|85 39:6 5|19 61:6 6|70 23:6 7|22 74:6 8|27 43:6 9|68 7:6 10|71 25:7 1|63 59:7 2|71 99:7 3|44 88:7 4|60 57:7 5|43 80:7 6|86 33:7 7|87 50:7 8|68 41:7 9|58 52:7 10|49 71:8 1|64 80:8 2|63 99:8 3|35 18:8 4|94 21:8 5|59 37:8 6|9 4:8 7|77 82:8 8|56 93:8 9|12 80:8 10|78 5:9 1|78 14:9 2|56 91:9 3|26 22:9 4|13 62:9 5|6 92:9 6|28 100:9 7|78 61:9 8|3 33:9 9|24 17:9 10|58 50:10 1|79 63:10 2|9 17:10 3|99 10:10 4|92 55:10 5|94 97:10 6|65 35:10 7|20 94:10 8|59 31:10 9|99 47:10 10</relation>
    <relation name="R169" arity="2" nbTuples="100" semantics="soft" defaultCost="infinity">30 1:1 1|20 2:1 2|72 48:1 3|46 56:1 4|82 27:1 5|80 68:1 6|39 90:1 7|60 66:1 8|60 52:1 9|54 98:1 10|81 1:2 1|78 69:2 2|13 89:2 3|45 29:2 4|41 49:2 5|35 84:2 6|100 44:2 7|31 15:2 8|33 51:2 9|16 16:2 10|52 37:3 1|94 94:3 2|65 19:3 3|61 64:3 4|98 26:3 5|33 49:3 6|32 38:3 7|79 92:3 8|3 32:3 9|43 39:3 10|64 74:4 1|8 77:4 2|86 3:4 3|2 74:4 4|84 72:4 5|26 87:4 6|97 63:4 7|91 72:4 8|90 10:4 9|8 70:4 10|85 38:5 1|35 98:5 2|90 98:5 3|76 43:5 4|92 59:5 5|60 92:5 6|38 48:5 7|86 23:5 8|23 84:5 9|82 31:5 10|56 48:6 1|63 31:6 2|19 78:6 3|80 77:6 4|42 28:6 5|53 62:6 6|9 47:6 7|27 13:6 8|88 91:6 9|78 5:6 10|11 29:7 1|68 63:7 2|74 42:7 3|1 59:7 4|31 76:7 5|80 53:7 6|4 59:7 7|36 71:7 8|64 69:7 9|47 56:7 10|91 61:8 1|59 90:8 2|4 76:8 3|37 25:8 4|26 88:8 5|23 32:8 6|2 27:8 7|63 23:8 8|77 96:8 9|51 79:8 10|47 66:9 1|66 75:9 2|97 20:9 3|84 60:9 4|59 13:9 5|50 28:9 6|48 64:9 7|12 100:9 8|4 40:9 9|60 87:9 10|71 28:10 1|84 28:10 2|71 46:10 3|80 46:10 4|46 77:10 5|15 69:10 6|93 84:10 7|100 60:10 8|33 2:10 9|5 79:10 10</relation>
    <relation name="R170" arity="2" nbTuples="100" semantics="soft" defaultCost="infinity">83 72:1 1|63 9:1 2|88 39:1 3|51 87:1 4|12 97:1 5|3 47:1 6|88 50:1 7|21 55:1 8|68 97:1 9|40 49:1 10|15 69:2 1|10 76:2 2|58 63:2 3|76 96:2 4|80 72:2 5|8 56:2 6|59 15:2 7|23 58:2 8|91 30:2 9|34 69:2 10|7 30:3 1|46 59:3 2|87 44:3 3|38 68:3 4|93 45:3 5|20 50:3 6|4 85:3 7|58 92:3 8|12 37:3 9|6 9:3 10|37 68:4 1|94 12:4 2|72 66:4 3|18 49:4 4|15 53:4 5|23 93:4 6|60 48:4 7|32 10:4 8|5 41:4 9|81 71:4 10|28 66:5 1|46 58:5 2|10 5:5 3|85 73:5 4|43 46:5 5|15 9:5 6|30 88:5 7|57 31:5 8|13 76:5 9|94 73:5 10|97 44:6 1|89 58:6 2|90 15:6 3|74 75:6 4|9 11:6 5|52 1:6 6|90 33:6 7|15 77:6 8|12 38:6 9|43 75:6 10|16 89:7 1|70 56:7 2|20 9:7 3|16 53:7 4|47 19:7 5|83 63:7 6|67 33:7 7|52 68:7 8|32 1:7 9|4 94:7 10|18 1:8 1|51 35:8 2|14 27:8 3|35 51:8 4|4 12:8 5|60 19:8 6|64 81:8 7|28 50:8 8|50 33:8 9|70 1:8 10|5 13:9 1|65 36:9 2|98 46:9 3|41 9:9 4|43 64:9 5|26 85:9 6|61 86:9 7|43 24:9 8|57 67:9 9|3 18:9 10|57 82:10 1|11 81:10 2|98 47:10 3|14 54:10 4|5 56:10 5|72 19:10 6|2 71:10 7|48 72:10 8|78 29:10 9|78 49:10 10</relation>
    <relation name="R171" arity="2" nbTuples="100" semantics="soft" defaultCost="infinity">21 50:1 1|11 63:1 2|52 53:1 3|47 49:1 4|28 76:1 5|89 98:1 6|99 73:1 7|16 4:1 8|41 36:1 9|24 30:1 10|3 59:2 1|37 46:2 2|81 68:2 3|74 11:2 4|4 97:2 5|85 68:2 6|59 24:2 7|9 5:2 8|93 9:2 9|56 8:2 10|47 57:3 1|65 7:3 2|26 36:3 3|63 41:3 4|96 65:3 5|47 8:3 6|11 30:3 7|70 13:3 8|82 41:3 9|52 75:3 10|3 15:4 1|28 5:4 2|13 19:4 3|86 20:4 4|1 8:4 5|77 17:4 6|22 10:4 7|45 87:4 8|34 43:4 9|55 14:4 10|27 82:5 1|14 83:5 2|85 6:5 3|22 60:5 4|33 12:5 5|18 21:5 6|81 87:5 7|67 40:5 8|7 20:5 9|87 63:5 10|61 12:6 1|96 52:6 2|54 64:6 3|53 74:6 4|80 94:6 5|86 8:6 6|73 56:6 7|83 24:6 8|33 42:6 9|64 82:6 10|69 30:7 1|12 8:7 2|93 94:7 3|51 90:7 4|57 62:7 5|27 58:7 6|3 68:7 7|72 98:7 8|73 35:7 9|22 79:7 10|65 58:8 1|33 83:8 2|85 97:8 3|30 25:8 4|6 5:8 5|95 3:8 6|75 49:8 7|88 2:8 8|35 34:8 9|18 42:8 10|15 61:9 1|2 57:9 2|4 19:9 3|53 37:9 4|86 11:9 5|12 1:9 6|40 32:9 7|84 11:9 8|89 91:9 9|80 66:9 10|16 94:10 1|71 66:10 2|53 21:10 3|47 94:10 4|73 1:10 5|41 98:10 6|50 67:10 7|28 17:10 8|17 29:10 9|15 55:10 10</relation>
    <relation name="R172" arity="2" nbTuples="100" semantics="soft" defaultCost="infinity">65 64:1 1|53 62:1 2|43 35:1 3|82 46:1 4|71 70:1 5|57 7:1 6|69 83:1 7|57 57:1 8|17 19:1 9|91 53:1 10|82 87:2 1|80 56:2 2|43 42:2 3|6 5:2 4|21 48:2 5|31 75:2 6|46 82:2 7|16 70:2 8|56 11:2 9|1 5:2 10|87 2:3 1|58 6:3 2|37 87:3 3|8 50:3 4|12 84:3 5|9 97:3 6|22 3:3 7|69 11:3 8|13 62:3 9|8 32:3 10|2 84:4 1|64 15:4 2|65 26:4 3|8 3:4 4|90 76:4 5|41 92:4 6|6 4:4 7|60 61:4 8|45 62:4 9|72 76:4 10|52 98:5 1|81 91:5 2|32 33:5 3|31 81:5 4|66 48:5 5|91 100:5 6|51 17:5 7|79 68:5 8|9 22:5 9|92 21:5 10|92 75:6 1|53 28:6 2|65 86:6 3|36 78:6 4|84 18:6 5|17 22:6 6|94 80:6 7|12 75:6 8|50 6:6 9|8 58:6 10|67 14:7 1|36 91:7 2|96 25:7 3|87 16:7 4|1 64:7 5|28 2:7 6|80 72:7 7|86 20:7 8|60 15:7 9|14 62:7 10|54 68:8 1|89 44:8 2|25 7:8 3|88 5:8 4|64 97:8 5|21 87:8 6|46 52:8 7|12 62:8 8|50 45:8 9|14 56:8 10|1 48:9 1|48 3:9 2|2 60:9 3|57 51:9 4|56 8:9 5|51 35:9 6|29 90:9 7|88 21:9 8|88 64:9 9|59 34:9 10|77 55:10 1|61 65:10 2|14 32:10 3|62 84:10 4|94 49:10 5|86 64:10 6|41 39:10 7|47 44:10 8|16 3:10 9|54 88:10 10</relation>
    <relation name="R173" arity="2" nbTuples="100" semantics="soft" defaultCost="infinity">25 43:1 1|31 76:1 2|43 29:1 3|76 21:1 4|17 11:1 5|44 6:1 6|7 47:1 7|93 69:1 8|18 28:1 9|19 91:1 10|72 56:2 1|53 73:2 2|76 45:2 3|4 25:2 4|6 93:2 5|55 31:2 6|7 4:2 7|95 95:2 8|10 9:2 9|98 96:2 10|10 86:3 1|68 81:3 2|8 39:3 3|93 8:3 4|12 75:3 5|44 61:3 6|25 59:3 7|24 85:3 8|69 36:3 9|24 53:3 10|7 45:4 1|77 69:4 2|97 46:4 3|88 15:4 4|61 82:4 5|46 3:4 6|20 21:4 7|12 83:4 8|15 94:4 9|11 98:4 10|61 44:5 1|86 22:5 2|41 83:5 3|40 99:5 4|95 73:5 5|15 13:5 6|72 100:5 7|47 70:5 8|56 84:5 9|38 100:5 10|9 92:6 1|30 51:6 2|75 96:6 3|3 74:6 4|16 95:6 5|54 67:6 6|58 49:6 7|75 80:6 8|32 67:6 9|58 76:6 10|68 66:7 1|71 45:7 2|48 71:7 3|2 100:7 4|51 11:7 5|54 88:7 6|40 72:7 7|85 70:7 8|18 2:7 9|15 54:7 10|48 99:8 1|95 77:8 2|81 71:8 3|33 76:8 4|36 68:8 5|74 15:8 6|3 67:8 7|4 62:8 8|91 1:8 9|13 59:8 10|13 37:9 1|56 66:9 2|29 65:9 3|2 7:9 4|78 47:9 5|3 81:9 6|17 8:9 7|11 79:9 8|61 15:9 9|13 62:9 10|47 97:10 1|61 63:10 2|92 67:10 3|79 81:10 4|96 54:10 5|27 43:10 6|24 54:10 7|21 57:10 8|75 61:10 9|80 44:10 10</relation>
    <relation name="R174" arity="2" nbTuples="100" semantics="soft" defaultCost="infinity">61 72:1 1|62 23:1 2|47 73:1 3|42 89:1 4|86 86:1 5|63 12:1 6|64 69:1 7|37 52:1 8|11 44:1 9|90 87:1 10|57 24:2 1|47 38:2 2|32 29:2 3|61 39:2 4|72 71:2 5|2 48:2 6|71 99:2 7|6 28:2 8|48 16:2 9|75 91:2 10|23 91:3 1|10 46:3 2|72 90:3 3|56 49:3 4|49 9:3 5|49 19:3 6|50 73:3 7|25 29:3 8|85 20:3 9|28 88:3 10|95 23:4 1|46 37:4 2|48 5:4 3|79 27:4 4|16 83:4 5|57 58:4 6|66 70:4 7|81 86:4 8|41 60:4 9|23 48:4 10|67 3:5 1|11 79:5 2|43 97:5 3|84 46:5 4|96 13:5 5|30 45:5 6|18 72:5 7|8 78:5 8|43 18:5 9|81 54:5 10|48 14:6 1|28 13:6 2|16 51:6 3|36 39:6 4|57 6:6 5|40 70:6 6|76 97:6 7|15 70:6 8|29 10:6 9|72 19:6 10|23 91:7 1|94 6:7 2|50 54:7 3|58 8:7 4|2 37:7 5|34 95:7 6|95 51:7 7|82 95:7 8|71 20:7 9|31 98:7 10|70 37:8 1|65 100:8 2|42 31:8 3|57 55:8 4|83 59:8 5|25 75:8 6|89 26:8 7|30 43:8 8|4 49:8 9|20 74:8 10|95 84:9 1|54 64:9 2|30 56:9 3|52 71:9 4|60 34:9 5|11 72:9 6|76 26:9 7|13 46:9 8|19 72:9 9|81 47:9 10|48 60:10 1|76 50:10 2|15 89:10 3|42 45:10 4|83 75:10 5|74 13:10 6|49 69:10 7|68 98:10 8|44 63:10 9|21 55:10 10</relation>
    <relation name="R175" arity="2" nbTuples="100" semantics="soft" defaultCost="infinity">87 43:1 1|17 46:1 2|16 18:1 3|63 18:1 4|2 2:1 5|99 16:1 6|45 60:1 7|68 25:1 8|81 97:1 9|47 83:1 10|99 9:2 1|88 37:2 2|21 92:2 3|37 83:2 4|68 57:2 5|58 62:2 6|5 45:2 7|30 52:2 8|7 58:2 9|8 38:2 10|9 20:3 1|39 24:3 2|100 29:3 3|7 94:3 4|14 74:3 5|30 5:3 6|10 29:3 7|68 61:3 8|94 65:3 9|21 1:3 10|18 67:4 1|74 87:4 2|17 65:4 3|33 82:4 4|89 49:4 5|14 74:4 6|88 84:4 7|11 93:4 8|12 66:4 9|34 53:4 10|99 46:5 1|17 52:5 2|85 85:5 3|40 46:5 4|86 56:5 5|55 7:5 6|67 99:5 7|13 4:5 8|1 56:5 9|96 14:5 10|10 35:6 1|18 97:6 2|44 67:6 3|5 82:6 4|30 41:6 5|22 9:6 6|18 53:6 7|78 2:6 8|97 90:6 9|54 67:6 10|3 63:7 1|61 21:7 2|42 78:7 3|58 92:7 4|58 31:7 5|95 64:7 6|19 5:7 7|38 62:7 8|97 41:7 9|5 7:7 10|63 57:8 1|99 28:8 2|10 91:8 3|51 34:8 4|34 42:8 5|10 13:8 6|1 10:8 7|76 59:8 8|45 31:8 9|68 90:8 10|85 12:9 1|43 74:9 2|3 25:9 3|21 19:9 4|63 88:9 5|42 68:9 6|15 38:9 7|94 90:9 8|56 79:9 9|95 24:9 10|41 64:10 1|17 3:10 2|80 71:10 3|13 74:10 4|97 81:10 5|38 71:10 6|77 11:10 7|63 8:10 8|33 94:10 9|6 45:10 10</relation>
    <relation name="R176" arity="2" nbTuples="100" semantics="soft" defaultCost="infinity">57 35:1 1|54 19:1 2|43 38:1 3|16 86:1 4|97 48:1 5|63 58:1 6|85 78:1 7|65 34:1 8|4 14:1 9|38 39:1 10|11 75:2 1|86 43:2 2|51 32:2 3|66 87:2 4|44 27:2 5|15 99:2 6|26 9:2 7|91 45:2 8|42 85:2 9|42 26:2 10|61 56:3 1|8 79:3 2|45 92:3 3|38 51:3 4|42 74:3 5|85 34:3 6|90 34:3 7|59 80:3 8|94 1:3 9|74 41:3 10|37 61:4 1|72 10:4 2|4 29:4 3|24 82:4 4|51 36:4 5|49 82:4 6|37 34:4 7|2 53:4 8|26 28:4 9|35 42:4 10|38 53:5 1|78 80:5 2|44 27:5 3|72 68:5 4|37 15:5 5|50 92:5 6|6 82:5 7|40 81:5 8|92 9:5 9|99 46:5 10|88 72:6 1|55 51:6 2|50 44:6 3|92 57:6 4|100 55:6 5|28 59:6 6|2 38:6 7|97 81:6 8|38 72:6 9|67 86:6 10|55 25:7 1|68 56:7 2|90 89:7 3|95 23:7 4|63 94:7 5|99 98:7 6|10 5:7 7|98 42:7 8|81 75:7 9|74 2:7 10|68 67:8 1|40 63:8 2|29 47:8 3|56 99:8 4|66 61:8 5|99 5:8 6|94 38:8 7|97 72:8 8|55 68:8 9|8 15:8 10|97 22:9 1|45 28:9 2|95 18:9 3|26 95:9 4|100 56:9 5|94 72:9 6|56 73:9 7|49 92:9 8|42 7:9 9|11 56:9 10|43 9:10 1|44 16:10 2|14 42:10 3|17 63:10 4|87 4:10 5|71 82:10 6|28 5:10 7|11 66:10 8|50 29:10 9|28 15:10 10</relation>
    <relation name="R177" arity="2" nbTuples="100" semantics="soft" defaultCost="infinity">30 2:1 1|75 94:1 2|24 15:1 3|18 63:1 4|61 47:1 5|92 52:1 6|29 32:1 7|36 81:1 8|70 65:1 9|55 5:1 10|31 8:2 1|32 7:2 2|33 43:2 3|71 21:2 4|48 75:2 5|75 42:2 6|32 70:2 7|66 26:2 8|9 12:2 9|47 86:2 10|95 16:3 1|58 18:3 2|71 43:3 3|30 11:3 4|8 47:3 5|51 44:3 6|32 77:3 7|64 64:3 8|32 53:3 9|67 39:3 10|84 27:4 1|97 32:4 2|15 59:4 3|19 78:4 4|90 34:4 5|54 10:4 6|60 40:4 7|83 85:4 8|82 80:4 9|80 65:4 10|88 47:5 1|45 15:5 2|22 73:5 3|54 75:5 4|24 31:5 5|7 90:5 6|58 27:5 7|79 79:5 8|80 22:5 9|89 53:5 10|74 87:6 1|78 99:6 2|23 85:6 3|62 89:6 4|30 55:6 5|56 81:6 6|37 71:6 7|89 5:6 8|18 29:6 9|25 89:6 10|35 39:7 1|80 77:7 2|86 52:7 3|85 51:7 4|74 6:7 5|63 14:7 6|17 39:7 7|8 19:7 8|68 58:7 9|41 89:7 10|62 31:8 1|77 21:8 2|20 24:8 3|89 27:8 4|48 83:8 5|71 98:8 6|6 10:8 7|2 77:8 8|33 99:8 9|2 53:8 10|79 18:9 1|4 78:9 2|61 61:9 3|36 67:9 4|92 27:9 5|75 16:9 6|49 17:9 7|70 56:9 8|43 90:9 9|65 30:9 10|7 31:10 1|29 63:10 2|95 85:10 3|91 96:10 4|70 99:10 5|18 17:10 6|28 19:10 7|36 30:10 8|97 96:10 9|40 9:10 10</relation>
    <relation name="R178" arity="2" nbTuples="100" semantics="soft" defaultCost="infinity">20 71:1 1|14 50:1 2|59 1:1 3|57 60:1 4|71 33:1 5|41 22:1 6|32 11:1 7|67 74:1 8|6 72:1 9|51 62:1 10|62 56:2 1|18 18:2 2|35 33:2 3|38 68:2 4|60 54:2 5|84 56:2 6|52 48:2 7|2 16:2 8|53 93:2 9|64 41:2 10|84 25:3 1|58 32:3 2|6 9:3 3|100 36:3 4|48 31:3 5|3 28:3 6|70 5:3 7|4 11:3 8|64 96:3 9|71 70:3 10|36 28:4 1|46 56:4 2|27 98:4 3|19 8:4 4|4 2:4 5|59 93:4 6|50 4:4 7|13 85:4 8|84 89:4 9|37 71:4 10|15 82:5 1|22 15:5 2|91 6:5 3|45 95:5 4|9 14:5 5|33 85:5 6|12 41:5 7|77 16:5 8|18 56:5 9|28 37:5 10|46 39:6 1|6 68:6 2|19 45:6 3|19 9:6 4|46 49:6 5|39 55:6 6|90 42:6 7|9 67:6 8|12 52:6 9|52 5:6 10|10 59:7 1|28 52:7 2|32 14:7 3|76 46:7 4|49 8:7 5|67 5:7 6|43 40:7 7|59 85:7 8|55 69:7 9|99 64:7 10|74 5:8 1|18 77:8 2|74 82:8 3|87 45:8 4|99 7:8 5|71 22:8 6|89 83:8 7|75 41:8 8|93 59:8 9|95 31:8 10|41 56:9 1|47 4:9 2|87 14:9 3|63 49:9 4|79 69:9 5|97 96:9 6|58 95:9 7|49 17:9 8|48 11:9 9|16 28:9 10|100 71:10 1|8 15:10 2|12 58:10 3|25 20:10 4|55 98:10 5|69 26:10 6|77 21:10 7|92 38:10 8|16 21:10 9|98 9:10 10</relation>
    <relation name="R179" arity="2" nbTuples="100" semantics="soft" defaultCost="infinity">47 63:1 1|13 18:1 2|17 12:1 3|15 59:1 4|46 89:1 5|45 58:1 6|82 65:1 7|79 4:1 8|75 43:1 9|20 47:1 10|87 7:2 1|69 76:2 2|95 60:2 3|91 76:2 4|64 74:2 5|33 30:2 6|49 73:2 7|72 16:2 8|57 58:2 9|71 20:2 10|65 59:3 1|74 95:3 2|88 46:3 3|78 52:3 4|17 72:3 5|63 92:3 6|26 87:3 7|81 61:3 8|9 15:3 9|82 17:3 10|32 57:4 1|14 97:4 2|30 28:4 3|8 75:4 4|44 28:4 5|33 12:4 6|95 6:4 7|56 7:4 8|23 42:4 9|80 74:4 10|54 76:5 1|24 71:5 2|69 52:5 3|10 68:5 4|48 86:5 5|57 99:5 6|81 82:5 7|72 42:5 8|45 90:5 9|80 37:5 10|11 14:6 1|3 19:6 2|74 42:6 3|9 79:6 4|61 17:6 5|58 80:6 6|44 15:6 7|61 22:6 8|91 56:6 9|9 84:6 10|28 25:7 1|100 13:7 2|54 61:7 3|62 95:7 4|28 12:7 5|8 80:7 6|83 39:7 7|100 12:7 8|68 16:7 9|67 48:7 10|78 56:8 1|38 37:8 2|74 52:8 3|73 88:8 4|79 30:8 5|33 18:8 6|43 62:8 7|36 58:8 8|26 8:8 9|20 58:8 10|94 13:9 1|40 22:9 2|29 11:9 3|35 77:9 4|76 49:9 5|45 67:9 6|13 80:9 7|63 62:9 8|69 37:9 9|75 45:9 10|4 53:10 1|21 49:10 2|82 49:10 3|20 13:10 4|70 60:10 5|50 13:10 6|63 80:10 7|36 53:10 8|40 5:10 9|98 74:10 10</relation>
    <relation name="R180" arity="2" nbTuples="100" semantics="soft" defaultCost="infinity">66 93:1 1|38 89:1 2|48 83:1 3|99 31:1 4|31 27:1 5|4 34:1 6|3 49:1 7|94 89:1 8|75 32:1 9|40 32:1 10|58 32:2 1|33 42:2 2|9 100:2 3|85 85:2 4|31 71:2 5|74 20:2 6|22 14:2 7|36 79:2 8|23 94:2 9|53 21:2 10|100 27:3 1|35 36:3 2|1 100:3 3|87 87:3 4|59 50:3 5|51 73:3 6|76 90:3 7|64 84:3 8|34 10:3 9|42 38:3 10|71 61:4 1|90 97:4 2|31 2:4 3|72 47:4 4|61 64:4 5|20 75:4 6|39 51:4 7|41 59:4 8|48 94:4 9|7 44:4 10|72 54:5 1|32 43:5 2|78 50:5 3|10 5:5 4|69 76:5 5|89 40:5 6|32 90:5 7|73 87:5 8|86 8:5 9|92 16:5 10|36 82:6 1|62 87:6 2|52 18:6 3|64 59:6 4|83 94:6 5|4 58:6 6|70 58:6 7|66 73:6 8|51 4:6 9|97 10:6 10|96 98:7 1|29 59:7 2|67 17:7 3|50 26:7 4|18 100:7 5|44 99:7 6|49 7:7 7|96 22:7 8|12 65:7 9|19 80:7 10|24 29:8 1|82 99:8 2|70 8:8 3|51 15:8 4|14 71:8 5|18 57:8 6|98 36:8 7|94 57:8 8|15 48:8 9|58 89:8 10|48 50:9 1|7 18:9 2|41 36:9 3|27 52:9 4|32 89:9 5|16 23:9 6|87 15:9 7|24 1:9 8|21 78:9 9|29 67:9 10|37 72:10 1|73 21:10 2|35 64:10 3|86 71:10 4|26 69:10 5|90 97:10 6|72 43:10 7|27 36:10 8|25 88:10 9|87 19:10 10</relation>
    <relation name="R181" arity="2" nbTuples="100" semantics="soft" defaultCost="infinity">43 11:1 1|14 35:1 2|20 99:1 3|47 81:1 4|92 96:1 5|45 21:1 6|91 28:1 7|24 60:1 8|41 48:1 9|40 17:1 10|14 4:2 1|58 53:2 2|66 9:2 3|92 17:2 4|45 17:2 5|15 25:2 6|12 68:2 7|95 32:2 8|72 26:2 9|83 90:2 10|96 86:3 1|26 37:3 2|16 88:3 3|82 24:3 4|49 51:3 5|12 17:3 6|34 94:3 7|87 97:3 8|13 87:3 9|22 15:3 10|62 54:4 1|50 50:4 2|77 30:4 3|68 36:4 4|82 36:4 5|79 78:4 6|27 45:4 7|92 42:4 8|18 75:4 9|20 80:4 10|42 58:5 1|92 59:5 2|88 6:5 3|30 87:5 4|63 4:5 5|94 85:5 6|58 62:5 7|53 83:5 8|9 36:5 9|90 43:5 10|92 78:6 1|30 90:6 2|34 37:6 3|88 50:6 4|90 68:6 5|4 61:6 6|25 32:6 7|44 74:6 8|46 59:6 9|12 11:6 10|8 91:7 1|84 15:7 2|72 30:7 3|62 96:7 4|97 66:7 5|22 20:7 6|90 60:7 7|30 90:7 8|7 14:7 9|37 15:7 10|59 93:8 1|55 44:8 2|26 90:8 3|67 41:8 4|3 89:8 5|93 20:8 6|95 10:8 7|34 93:8 8|63 82:8 9|54 25:8 10|62 27:9 1|100 14:9 2|74 11:9 3|53 3:9 4|4 67:9 5|26 3:9 6|57 58:9 7|35 55:9 8|18 9:9 9|87 15:9 10|56 21:10 1|60 81:10 2|50 21:10 3|52 87:10 4|84 18:10 5|52 87:10 6|95 72:10 7|39 4:10 8|40 81:10 9|57 87:10 10</relation>
    <relation name="R182" arity="2" nbTuples="100" semantics="soft" defaultCost="infinity">85 93:1 1|11 89:1 2|15 93:1 3|59 89:1 4|72 52:1 5|66 85:1 6|6 81:1 7|48 66:1 8|38 60:1 9|27 60:1 10|1 73:2 1|44 23:2 2|13 37:2 3|60 60:2 4|100 57:2 5|10 27:2 6|88 96:2 7|53 84:2 8|88 34:2 9|23 69:2 10|28 21:3 1|43 54:3 2|85 29:3 3|75 55:3 4|39 52:3 5|77 6:3 6|20 4:3 7|29 54:3 8|53 10:3 9|36 40:3 10|19 6:4 1|49 57:4 2|16 7:4 3|68 79:4 4|100 17:4 5|73 17:4 6|95 36:4 7|97 38:4 8|8 8:4 9|14 72:4 10|59 47:5 1|16 9:5 2|47 9:5 3|95 79:5 4|80 21:5 5|74 6:5 6|82 46:5 7|55 6:5 8|57 30:5 9|16 23:5 10|11 7:6 1|85 59:6 2|77 41:6 3|36 4:6 4|51 32:6 5|79 41:6 6|57 74:6 7|50 30:6 8|75 57:6 9|8 83:6 10|24 55:7 1|11 64:7 2|83 38:7 3|57 65:7 4|29 19:7 5|5 16:7 6|20 44:7 7|78 48:7 8|21 26:7 9|8 18:7 10|56 90:8 1|49 71:8 2|1 30:8 3|96 19:8 4|86 54:8 5|47 77:8 6|41 99:8 7|42 37:8 8|40 7:8 9|65 86:8 10|46 67:9 1|23 41:9 2|82 23:9 3|47 21:9 4|91 86:9 5|42 30:9 6|52 77:9 7|3 62:9 8|49 89:9 9|28 48:9 10|94 33:10 1|39 65:10 2|2 100:10 3|69 51:10 4|36 83:10 5|20 100:10 6|13 36:10 7|96 2:10 8|53 92:10 9|23 72:10 10</relation>
    <relation name="R183" arity="2" nbTuples="100" semantics="soft" defaultCost="infinity">68 96:1 1|10 73:1 2|16 52:1 3|87 38:1 4|54 36:1 5|45 76:1 6|94 61:1 7|42 32:1 8|6 61:1 9|82 57:1 10|82 71:2 1|72 64:2 2|39 97:2 3|69 8:2 4|67 73:2 5|61 54:2 6|75 15:2 7|17 99:2 8|43 16:2 9|9 6:2 10|97 23:3 1|66 34:3 2|52 82:3 3|36 56:3 4|11 55:3 5|54 70:3 6|9 48:3 7|91 32:3 8|88 8:3 9|16 63:3 10|24 19:4 1|49 5:4 2|23 15:4 3|11 29:4 4|51 23:4 5|55 38:4 6|39 60:4 7|51 32:4 8|13 76:4 9|48 49:4 10|2 66:5 1|69 37:5 2|81 75:5 3|88 46:5 4|40 7:5 5|68 95:5 6|20 86:5 7|42 3:5 8|91 33:5 9|25 36:5 10|11 7:6 1|26 80:6 2|4 20:6 3|42 1:6 4|31 47:6 5|2 22:6 6|73 55:6 7|73 33:6 8|37 49:6 9|73 63:6 10|88 34:7 1|73 2:7 2|85 31:7 3|24 38:7 4|19 52:7 5|39 48:7 6|96 40:7 7|10 85:7 8|83 75:7 9|38 50:7 10|33 38:8 1|89 73:8 2|45 48:8 3|51 71:8 4|54 65:8 5|33 96:8 6|55 82:8 7|78 26:8 8|60 41:8 9|91 18:8 10|38 98:9 1|68 77:9 2|60 15:9 3|71 68:9 4|66 53:9 5|86 54:9 6|97 68:9 7|64 100:9 8|94 58:9 9|28 51:9 10|37 13:10 1|38 84:10 2|37 64:10 3|34 52:10 4|91 80:10 5|65 94:10 6|14 76:10 7|74 77:10 8|38 51:10 9|65 92:10 10</relation>
    <relation name="R184" arity="2" nbTuples="100" semantics="soft" defaultCost="infinity">97 26:1 1|99 64:1 2|67 90:1 3|72 42:1 4|21 19:1 5|89 26:1 6|36 98:1 7|66 91:1 8|70 12:1 9|30 31:1 10|50 66:2 1|26 9:2 2|29 17:2 3|8 20:2 4|80 22:2 5|82 76:2 6|54 19:2 7|8 44:2 8|81 85:2 9|92 43:2 10|35 54:3 1|40 90:3 2|86 80:3 3|61 22:3 4|27 2:3 5|51 30:3 6|82 70:3 7|71 79:3 8|71 62:3 9|72 3:3 10|95 18:4 1|14 25:4 2|55 42:4 3|21 30:4 4|31 72:4 5|15 41:4 6|65 69:4 7|76 99:4 8|67 46:4 9|9 73:4 10|30 93:5 1|58 2:5 2|75 42:5 3|6 91:5 4|69 57:5 5|4 80:5 6|34 23:5 7|43 91:5 8|91 51:5 9|27 18:5 10|52 45:6 1|35 80:6 2|98 63:6 3|84 15:6 4|100 5:6 5|45 99:6 6|97 8:6 7|95 88:6 8|58 60:6 9|47 35:6 10|33 91:7 1|97 9:7 2|92 21:7 3|63 54:7 4|75 33:7 5|11 76:7 6|21 34:7 7|78 54:7 8|37 74:7 9|69 69:7 10|59 1:8 1|80 6:8 2|11 27:8 3|24 41:8 4|20 6:8 5|64 47:8 6|34 42:8 7|32 41:8 8|32 31:8 9|15 31:8 10|30 14:9 1|99 76:9 2|1 97:9 3|45 66:9 4|96 41:9 5|6 54:9 6|12 64:9 7|53 80:9 8|11 6:9 9|78 70:9 10|57 66:10 1|35 94:10 2|1 58:10 3|47 20:10 4|40 59:10 5|58 9:10 6|91 96:10 7|29 60:10 8|92 29:10 9|88 20:10 10</relation>
    <relation name="R185" arity="2" nbTuples="100" semantics="soft" defaultCost="infinity">1 96:1 1|16 47:1 2|84 74:1 3|15 23:1 4|8 30:1 5|47 18:1 6|46 54:1 7|33 72:1 8|48 59:1 9|19 12:1 10|5 84:2 1|60 1:2 2|33 13:2 3|44 22:2 4|18 3:2 5|6 35:2 6|38 81:2 7|64 43:2 8|50 57:2 9|30 31:2 10|34 81:3 1|83 59:3 2|36 64:3 3|39 31:3 4|18 68:3 5|83 62:3 6|17 57:3 7|12 31:3 8|34 17:3 9|13 21:3 10|34 27:4 1|67 83:4 2|4 87:4 3|86 32:4 4|47 2:4 5|4 84:4 6|5 34:4 7|34 22:4 8|73 44:4 9|74 32:4 10|62 61:5 1|68 74:5 2|94 42:5 3|73 43:5 4|48 91:5 5|74 16:5 6|64 37:5 7|60 54:5 8|2 19:5 9|45 84:5 10|15 7:6 1|38 69:6 2|15 85:6 3|97 37:6 4|45 95:6 5|59 18:6 6|37 46:6 7|58 14:6 8|39 65:6 9|34 29:6 10|15 76:7 1|7 30:7 2|54 8:7 3|63 46:7 4|50 90:7 5|97 67:7 6|62 48:7 7|11 26:7 8|57 88:7 9|4 14:7 10|54 99:8 1|3 18:8 2|31 69:8 3|86 41:8 4|15 97:8 5|11 93:8 6|88 38:8 7|24 31:8 8|58 91:8 9|42 76:8 10|18 34:9 1|100 94:9 2|57 69:9 3|79 16:9 4|60 39:9 5|30 34:9 6|9 67:9 7|12 74:9 8|10 37:9 9|42 61:9 10|47 62:10 1|58 27:10 2|93 46:10 3|92 48:10 4|50 74:10 5|75 24:10 6|87 47:10 7|39 85:10 8|38 6:10 9|8 19:10 10</relation>
    <relation name="R186" arity="2" nbTuples="100" semantics="soft" defaultCost="infinity">66 63:1 1|20 80:1 2|53 13:1 3|23 92:1 4|94 77:1 5|14 6:1 6|49 68:1 7|14 28:1 8|6 89:1 9|77 3:1 10|50 73:2 1|99 92:2 2|40 54:2 3|71 62:2 4|58 28:2 5|25 52:2 6|13 41:2 7|51 80:2 8|4 56:2 9|65 21:2 10|57 8:3 1|52 43:3 2|78 62:3 3|67 22:3 4|62 2:3 5|11 74:3 6|92 43:3 7|83 98:3 8|74 98:3 9|9 67:3 10|48 5:4 1|100 16:4 2|61 54:4 3|12 85:4 4|28 48:4 5|46 49:4 6|51 52:4 7|54 99:4 8|11 13:4 9|43 27:4 10|81 31:5 1|91 82:5 2|99 16:5 3|24 86:5 4|31 57:5 5|17 100:5 6|7 5:5 7|46 67:5 8|32 59:5 9|12 63:5 10|36 15:6 1|61 37:6 2|52 54:6 3|82 17:6 4|47 15:6 5|27 35:6 6|26 18:6 7|97 1:6 8|98 62:6 9|75 68:6 10|68 84:7 1|37 94:7 2|15 10:7 3|54 9:7 4|76 84:7 5|11 26:7 6|3 43:7 7|27 63:7 8|40 41:7 9|97 38:7 10|35 24:8 1|1 17:8 2|85 5:8 3|33 93:8 4|52 78:8 5|85 87:8 6|36 74:8 7|43 98:8 8|76 60:8 9|39 18:8 10|70 47:9 1|78 78:9 2|17 70:9 3|47 7:9 4|94 98:9 5|28 2:9 6|24 8:9 7|11 63:9 8|75 74:9 9|3 69:9 10|16 1:10 1|77 6:10 2|98 53:10 3|11 1:10 4|82 25:10 5|28 82:10 6|28 7:10 7|73 86:10 8|49 15:10 9|90 45:10 10</relation>
    <relation name="R187" arity="2" nbTuples="100" semantics="soft" defaultCost="infinity">18 71:1 1|52 81:1 2|46 35:1 3|61 31:1 4|72 5:1 5|1 80:1 6|24 45:1 7|47 23:1 8|61 94:1 9|28 73:1 10|3 94:2 1|55 77:2 2|51 35:2 3|53 81:2 4|47 27:2 5|5 81:2 6|89 97:2 7|17 33:2 8|12 73:2 9|28 37:2 10|68 59:3 1|32 18:3 2|97 62:3 3|80 8:3 4|43 61:3 5|9 29:3 6|100 99:3 7|98 59:3 8|92 11:3 9|9 82:3 10|62 61:4 1|55 93:4 2|35 54:4 3|73 83:4 4|43 25:4 5|1 59:4 6|49 89:4 7|55 64:4 8|74 35:4 9|5 71:4 10|54 67:5 1|55 27:5 2|67 54:5 3|27 87:5 4|49 43:5 5|13 43:5 6|89 76:5 7|76 18:5 8|29 44:5 9|38 22:5 10|24 85:6 1|51 70:6 2|5 73:6 3|58 40:6 4|75 82:6 5|65 48:6 6|12 75:6 7|25 78:6 8|96 26:6 9|87 66:6 10|84 20:7 1|12 26:7 2|42 63:7 3|66 47:7 4|17 90:7 5|87 44:7 6|76 19:7 7|23 99:7 8|56 76:7 9|46 98:7 10|82 1:8 1|13 15:8 2|78 5:8 3|37 97:8 4|67 32:8 5|99 17:8 6|66 78:8 7|27 2:8 8|48 92:8 9|91 51:8 10|67 71:9 1|65 99:9 2|64 70:9 3|49 12:9 4|10 30:9 5|63 33:9 6|47 31:9 7|38 31:9 8|21 79:9 9|97 61:9 10|60 50:10 1|91 75:10 2|37 100:10 3|88 73:10 4|70 89:10 5|22 39:10 6|41 69:10 7|24 68:10 8|21 92:10 9|90 17:10 10</relation>
    <relation name="R188" arity="2" nbTuples="100" semantics="soft" defaultCost="infinity">44 50:1 1|40 15:1 2|30 35:1 3|9 96:1 4|97 86:1 5|46 9:1 6|99 73:1 7|52 9:1 8|8 39:1 9|90 18:1 10|50 38:2 1|97 29:2 2|97 51:2 3|89 75:2 4|3 4:2 5|6 2:2 6|8 61:2 7|59 53:2 8|51 20:2 9|52 46:2 10|70 73:3 1|39 56:3 2|15 67:3 3|11 65:3 4|77 60:3 5|78 74:3 6|85 100:3 7|3 52:3 8|12 73:3 9|44 11:3 10|63 72:4 1|46 91:4 2|56 65:4 3|51 83:4 4|79 69:4 5|43 65:4 6|44 59:4 7|41 34:4 8|36 76:4 9|38 38:4 10|69 18:5 1|51 25:5 2|18 69:5 3|88 78:5 4|33 4:5 5|45 91:5 6|58 18:5 7|61 26:5 8|2 19:5 9|17 71:5 10|39 5:6 1|37 22:6 2|25 78:6 3|61 60:6 4|2 29:6 5|77 68:6 6|6 53:6 7|94 32:6 8|64 47:6 9|97 69:6 10|46 83:7 1|63 35:7 2|71 46:7 3|50 73:7 4|100 49:7 5|67 60:7 6|46 80:7 7|9 38:7 8|8 44:7 9|95 33:7 10|5 96:8 1|98 60:8 2|1 9:8 3|38 82:8 4|53 38:8 5|30 51:8 6|84 97:8 7|40 71:8 8|68 2:8 9|25 61:8 10|51 80:9 1|97 21:9 2|62 85:9 3|30 75:9 4|91 40:9 5|7 43:9 6|55 47:9 7|78 29:9 8|75 85:9 9|40 54:9 10|100 80:10 1|31 23:10 2|43 80:10 3|85 65:10 4|75 56:10 5|1 34:10 6|32 1:10 7|77 47:10 8|83 91:10 9|67 48:10 10</relation>
    <relation name="R189" arity="2" nbTuples="100" semantics="soft" defaultCost="infinity">8 37:1 1|25 21:1 2|66 50:1 3|2 70:1 4|99 4:1 5|90 29:1 6|8 92:1 7|93 79:1 8|36 49:1 9|81 76:1 10|77 7:2 1|16 37:2 2|51 46:2 3|76 57:2 4|45 8:2 5|1 66:2 6|94 32:2 7|74 99:2 8|78 92:2 9|93 53:2 10|65 13:3 1|45 3:3 2|81 48:3 3|97 60:3 4|67 48:3 5|28 37:3 6|48 11:3 7|69 24:3 8|30 4:3 9|2 37:3 10|58 77:4 1|78 97:4 2|71 15:4 3|20 10:4 4|89 18:4 5|67 48:4 6|76 100:4 7|83 40:4 8|73 81:4 9|72 29:4 10|28 33:5 1|4 58:5 2|5 46:5 3|86 87:5 4|8 52:5 5|75 1:5 6|65 77:5 7|81 53:5 8|57 58:5 9|49 100:5 10|25 3:6 1|12 63:6 2|66 49:6 3|88 49:6 4|62 4:6 5|80 80:6 6|25 74:6 7|53 56:6 8|82 84:6 9|18 21:6 10|75 18:7 1|20 74:7 2|26 66:7 3|27 11:7 4|10 33:7 5|67 71:7 6|31 45:7 7|91 20:7 8|41 2:7 9|58 76:7 10|45 61:8 1|25 54:8 2|28 82:8 3|100 10:8 4|34 2:8 5|48 98:8 6|22 62:8 7|86 5:8 8|28 46:8 9|92 44:8 10|80 53:9 1|28 50:9 2|79 85:9 3|72 49:9 4|50 65:9 5|30 31:9 6|54 5:9 7|89 100:9 8|45 60:9 9|89 43:9 10|65 15:10 1|40 84:10 2|29 89:10 3|95 2:10 4|15 45:10 5|54 93:10 6|4 35:10 7|81 80:10 8|17 48:10 9|80 7:10 10</relation>
    <relation name="R190" arity="2" nbTuples="100" semantics="soft" defaultCost="infinity">77 24:1 1|49 36:1 2|11 93:1 3|93 46:1 4|18 87:1 5|45 23:1 6|80 28:1 7|3 66:1 8|61 80:1 9|4 94:1 10|50 32:2 1|73 49:2 2|15 93:2 3|51 37:2 4|28 14:2 5|79 25:2 6|58 95:2 7|38 98:2 8|92 18:2 9|81 3:2 10|52 15:3 1|66 94:3 2|61 20:3 3|81 11:3 4|10 53:3 5|7 19:3 6|98 56:3 7|81 74:3 8|77 52:3 9|34 75:3 10|19 14:4 1|73 78:4 2|22 95:4 3|13 11:4 4|26 51:4 5|31 91:4 6|62 4:4 7|30 35:4 8|73 49:4 9|71 50:4 10|40 48:5 1|51 28:5 2|33 9:5 3|9 35:5 4|48 90:5 5|27 87:5 6|42 43:5 7|39 79:5 8|67 39:5 9|13 72:5 10|18 23:6 1|91 89:6 2|49 68:6 3|40 32:6 4|87 86:6 5|66 85:6 6|75 34:6 7|79 30:6 8|74 9:6 9|38 70:6 10|70 5:7 1|79 7:7 2|28 9:7 3|76 3:7 4|44 61:7 5|56 39:7 6|90 22:7 7|38 18:7 8|95 58:7 9|84 89:7 10|37 68:8 1|18 22:8 2|100 49:8 3|5 47:8 4|44 19:8 5|62 78:8 6|75 1:8 7|64 16:8 8|56 99:8 9|87 28:8 10|80 63:9 1|22 97:9 2|59 16:9 3|63 34:9 4|92 63:9 5|22 56:9 6|92 82:9 7|32 31:9 8|94 52:9 9|4 3:9 10|49 78:10 1|95 32:10 2|27 11:10 3|84 95:10 4|39 76:10 5|84 9:10 6|19 86:10 7|62 59:10 8|26 8:10 9|82 59:10 10</relation>
    <relation name="R191" arity="2" nbTuples="100" semantics="soft" defaultCost="infinity">92 41:1 1|5 83:1 2|66 68:1 3|82 26:1 4|85 14:1 5|32 31:1 6|93 70:1 7|91 17:1 8|80 29:1 9|95 85:1 10|43 92:2 1|14 71:2 2|93 7:2 3|25 90:2 4|3 8:2 5|71 35:2 6|74 69:2 7|7 99:2 8|35 56:2 9|52 72:2 10|30 24:3 1|74 17:3 2|7 6:3 3|90 97:3 4|67 83:3 5|55 80:3 6|24 40:3 7|14 29:3 8|12 60:3 9|21 57:3 10|57 34:4 1|29 97:4 2|51 22:4 3|91 22:4 4|2 15:4 5|4 23:4 6|22 22:4 7|8 50:4 8|11 41:4 9|91 4:4 10|13 24:5 1|6 50:5 2|95 16:5 3|92 39:5 4|82 84:5 5|100 99:5 6|81 35:5 7|56 73:5 8|93 78:5 9|99 80:5 10|62 41:6 1|68 74:6 2|17 65:6 3|8 19:6 4|94 9:6 5|52 49:6 6|67 38:6 7|67 75:6 8|15 14:6 9|29 59:6 10|51 96:7 1|58 28:7 2|90 46:7 3|73 18:7 4|73 43:7 5|62 73:7 6|15 60:7 7|57 51:7 8|96 4:7 9|53 16:7 10|27 86:8 1|12 63:8 2|69 91:8 3|67 19:8 4|1 49:8 5|9 54:8 6|75 85:8 7|74 53:8 8|41 58:8 9|47 57:8 10|42 10:9 1|42 52:9 2|85 59:9 3|12 9:9 4|38 98:9 5|81 77:9 6|94 78:9 7|36 63:9 8|35 93:9 9|91 18:9 10|76 96:10 1|71 8:10 2|11 38:10 3|60 25:10 4|84 19:10 5|61 69:10 6|32 29:10 7|93 21:10 8|80 43:10 9|68 75:10 10</relation>
    <relation name="R192" arity="2" nbTuples="100" semantics="soft" defaultCost="infinity">32 45:1 1|54 39:1 2|49 34:1 3|91 37:1 4|67 89:1 5|58 1:1 6|24 62:1 7|91 77:1 8|34 83:1 9|50 15:1 10|27 63:2 1|92 83:2 2|77 17:2 3|49 66:2 4|61 20:2 5|43 100:2 6|3 48:2 7|52 30:2 8|6 84:2 9|45 64:2 10|92 74:3 1|22 29:3 2|88 78:3 3|84 53:3 4|84 62:3 5|3 10:3 6|37 55:3 7|25 9:3 8|63 84:3 9|39 15:3 10|53 99:4 1|55 42:4 2|70 90:4 3|96 77:4 4|40 98:4 5|83 46:4 6|24 36:4 7|97 65:4 8|80 18:4 9|33 64:4 10|31 32:5 1|36 37:5 2|59 69:5 3|86 84:5 4|3 86:5 5|26 12:5 6|68 30:5 7|66 77:5 8|27 52:5 9|90 45:5 10|26 78:6 1|63 79:6 2|50 18:6 3|9 61:6 4|22 45:6 5|44 91:6 6|67 80:6 7|83 12:6 8|62 89:6 9|6 58:6 10|33 2:7 1|67 27:7 2|55 56:7 3|47 30:7 4|45 43:7 5|91 93:7 6|95 70:7 7|82 37:7 8|40 11:7 9|70 85:7 10|14 77:8 1|26 17:8 2|26 76:8 3|73 12:8 4|11 30:8 5|100 86:8 6|44 39:8 7|5 81:8 8|84 93:8 9|68 33:8 10|8 60:9 1|4 67:9 2|20 98:9 3|80 89:9 4|88 72:9 5|80 52:9 6|19 81:9 7|90 94:9 8|29 42:9 9|42 76:9 10|62 92:10 1|85 59:10 2|23 62:10 3|80 4:10 4|43 41:10 5|17 7:10 6|63 75:10 7|2 5:10 8|22 30:10 9|56 38:10 10</relation>
    <relation name="R193" arity="2" nbTuples="100" semantics="soft" defaultCost="infinity">69 59:1 1|55 100:1 2|82 96:1 3|86 40:1 4|48 48:1 5|62 27:1 6|86 34:1 7|7 56:1 8|30 42:1 9|69 13:1 10|68 11:2 1|40 72:2 2|6 39:2 3|71 75:2 4|6 67:2 5|22 82:2 6|30 3:2 7|73 79:2 8|68 71:2 9|48 60:2 10|100 39:3 1|98 20:3 2|11 74:3 3|9 21:3 4|2 39:3 5|47 18:3 6|93 83:3 7|8 79:3 8|82 22:3 9|77 38:3 10|19 50:4 1|70 10:4 2|1 93:4 3|55 65:4 4|27 37:4 5|81 89:4 6|69 75:4 7|93 16:4 8|98 13:4 9|12 62:4 10|70 2:5 1|79 53:5 2|32 89:5 3|9 67:5 4|20 71:5 5|65 32:5 6|32 3:5 7|76 8:5 8|27 96:5 9|62 11:5 10|84 2:6 1|61 66:6 2|42 9:6 3|71 82:6 4|32 87:6 5|23 81:6 6|12 100:6 7|30 25:6 8|76 16:6 9|63 46:6 10|87 92:7 1|73 83:7 2|51 92:7 3|18 4:7 4|39 95:7 5|24 4:7 6|55 67:7 7|63 26:7 8|85 80:7 9|73 13:7 10|47 40:8 1|78 22:8 2|28 73:8 3|6 2:8 4|25 40:8 5|66 7:8 6|68 64:8 7|82 41:8 8|49 15:8 9|24 30:8 10|32 57:9 1|87 64:9 2|86 72:9 3|17 23:9 4|29 36:9 5|12 81:9 6|72 27:9 7|93 51:9 8|38 13:9 9|16 12:9 10|37 82:10 1|52 54:10 2|71 68:10 3|83 43:10 4|29 14:10 5|49 10:10 6|80 23:10 7|94 60:10 8|17 62:10 9|88 74:10 10</relation>
    <relation name="R194" arity="2" nbTuples="100" semantics="soft" defaultCost="infinity">93 84:1 1|55 8:1 2|100 37:1 3|57 56:1 4|7 61:1 5|58 74:1 6|9 87:1 7|90 59:1 8|61 51:1 9|71 96:1 10|98 12:2 1|65 78:2 2|75 21:2 3|80 51:2 4|76 85:2 5|77 29:2 6|25 56:2 7|31 64:2 8|85 41:2 9|37 74:2 10|93 45:3 1|38 53:3 2|74 33:3 3|98 49:3 4|12 8:3 5|68 91:3 6|88 75:3 7|94 12:3 8|87 11:3 9|5 54:3 10|87 8:4 1|52 67:4 2|70 13:4 3|64 94:4 4|66 73:4 5|16 42:4 6|23 23:4 7|5 42:4 8|35 63:4 9|82 12:4 10|88 92:5 1|62 36:5 2|80 1:5 3|47 3:5 4|49 49:5 5|96 36:5 6|16 62:5 7|3 19:5 8|64 60:5 9|26 62:5 10|8 24:6 1|53 76:6 2|92 70:6 3|12 63:6 4|13 37:6 5|9 30:6 6|51 49:6 7|84 21:6 8|67 33:6 9|99 40:6 10|73 76:7 1|32 34:7 2|34 9:7 3|17 8:7 4|50 98:7 5|26 27:7 6|78 71:7 7|67 69:7 8|85 73:7 9|11 99:7 10|25 19:8 1|90 36:8 2|87 79:8 3|93 100:8 4|38 95:8 5|91 28:8 6|82 36:8 7|38 91:8 8|6 38:8 9|87 24:8 10|25 95:9 1|10 42:9 2|38 27:9 3|47 20:9 4|31 68:9 5|58 48:9 6|88 79:9 7|4 100:9 8|68 15:9 9|7 3:9 10|84 54:10 1|47 25:10 2|77 16:10 3|14 30:10 4|8 84:10 5|37 16:10 6|3 80:10 7|98 74:10 8|67 12:10 9|91 87:10 10</relation>
    <relation name="R195" arity="2" nbTuples="100" semantics="soft" defaultCost="infinity">72 85:1 1|59 6:1 2|47 25:1 3|35 32:1 4|27 39:1 5|39 74:1 6|34 11:1 7|26 4:1 8|18 10:1 9|86 43:1 10|65 70:2 1|78 17:2 2|13 69:2 3|39 60:2 4|9 58:2 5|61 59:2 6|66 31:2 7|29 64:2 8|22 63:2 9|41 22:2 10|66 13:3 1|68 32:3 2|14 11:3 3|91 49:3 4|41 15:3 5|80 7:3 6|15 76:3 7|87 83:3 8|13 9:3 9|95 70:3 10|42 33:4 1|72 64:4 2|11 93:4 3|82 47:4 4|94 72:4 5|44 89:4 6|85 38:4 7|37 53:4 8|29 80:4 9|10 61:4 10|91 40:5 1|27 29:5 2|4 35:5 3|11 71:5 4|35 53:5 5|43 15:5 6|76 87:5 7|100 89:5 8|92 65:5 9|43 62:5 10|100 17:6 1|47 71:6 2|41 40:6 3|71 86:6 4|72 89:6 5|78 3:6 6|89 51:6 7|82 14:6 8|94 50:6 9|94 27:6 10|54 53:7 1|15 66:7 2|70 34:7 3|20 37:7 4|57 100:7 5|89 82:7 6|65 76:7 7|75 31:7 8|25 80:7 9|20 87:7 10|59 42:8 1|63 61:8 2|11 34:8 3|82 54:8 4|8 38:8 5|33 12:8 6|79 87:8 7|49 4:8 8|86 47:8 9|63 100:8 10|16 92:9 1|9 47:9 2|50 97:9 3|43 88:9 4|69 87:9 5|32 78:9 6|85 87:9 7|81 35:9 8|6 90:9 9|17 46:9 10|94 1:10 1|59 43:10 2|73 99:10 3|73 89:10 4|51 83:10 5|4 64:10 6|67 76:10 7|95 99:10 8|36 81:10 9|45 76:10 10</relation>
    <relation name="R196" arity="2" nbTuples="100" semantics="soft" defaultCost="infinity">76 17:1 1|42 36:1 2|12 56:1 3|92 53:1 4|33 45:1 5|33 36:1 6|14 14:1 7|36 69:1 8|93 78:1 9|13 68:1 10|61 37:2 1|68 33:2 2|43 56:2 3|53 32:2 4|21 88:2 5|75 30:2 6|76 39:2 7|98 5:2 8|74 23:2 9|24 7:2 10|16 97:3 1|58 87:3 2|58 51:3 3|92 59:3 4|62 51:3 5|23 90:3 6|97 13:3 7|73 82:3 8|85 61:3 9|46 71:3 10|48 65:4 1|61 87:4 2|8 45:4 3|2 27:4 4|12 98:4 5|20 22:4 6|41 75:4 7|52 67:4 8|87 27:4 9|78 30:4 10|61 7:5 1|47 56:5 2|74 28:5 3|82 32:5 4|47 22:5 5|51 84:5 6|60 8:5 7|39 27:5 8|22 81:5 9|81 7:5 10|32 34:6 1|13 44:6 2|58 35:6 3|84 71:6 4|94 61:6 5|37 87:6 6|43 43:6 7|93 96:6 8|11 31:6 9|93 53:6 10|13 74:7 1|51 3:7 2|76 38:7 3|42 23:7 4|13 11:7 5|81 99:7 6|89 68:7 7|18 50:7 8|26 74:7 9|30 61:7 10|99 78:8 1|17 95:8 2|82 33:8 3|48 66:8 4|27 62:8 5|48 93:8 6|53 85:8 7|51 85:8 8|92 11:8 9|14 32:8 10|75 99:9 1|85 16:9 2|98 82:9 3|61 92:9 4|67 70:9 5|4 31:9 6|59 24:9 7|97 76:9 8|38 33:9 9|5 70:9 10|64 18:10 1|67 24:10 2|93 9:10 3|9 89:10 4|11 48:10 5|55 96:10 6|82 17:10 7|62 66:10 8|63 92:10 9|25 59:10 10</relation>
    <relation name="R197" arity="2" nbTuples="100" semantics="soft" defaultCost="infinity">60 49:1 1|4 7:1 2|10 8:1 3|39 27:1 4|51 92:1 5|24 10:1 6|31 60:1 7|13 24:1 8|16 66:1 9|6 81:1 10|95 90:2 1|85 78:2 2|92 84:2 3|32 12:2 4|41 57:2 5|19 68:2 6|49 74:2 7|89 54:2 8|32 75:2 9|69 67:2 10|56 11:3 1|10 58:3 2|76 33:3 3|71 75:3 4|85 42:3 5|32 65:3 6|40 84:3 7|38 21:3 8|82 20:3 9|64 61:3 10|20 23:4 1|83 73:4 2|80 62:4 3|84 26:4 4|40 97:4 5|81 6:4 6|31 4:4 7|25 57:4 8|83 19:4 9|60 92:4 10|94 21:5 1|100 37:5 2|82 82:5 3|75 27:5 4|98 36:5 5|92 73:5 6|35 78:5 7|3 13:5 8|63 26:5 9|99 31:5 10|97 92:6 1|66 44:6 2|63 1:6 3|14 42:6 4|90 14:6 5|72 74:6 6|42 34:6 7|83 63:6 8|22 79:6 9|29 70:6 10|37 38:7 1|64 96:7 2|92 46:7 3|63 67:7 4|60 36:7 5|85 21:7 6|54 70:7 7|65 85:7 8|39 71:7 9|67 92:7 10|41 23:8 1|29 81:8 2|32 41:8 3|78 87:8 4|78 66:8 5|70 25:8 6|58 66:8 7|10 30:8 8|36 97:8 9|19 48:8 10|95 17:9 1|8 14:9 2|17 100:9 3|48 89:9 4|66 65:9 5|2 99:9 6|52 87:9 7|68 32:9 8|95 32:9 9|95 60:9 10|64 13:10 1|96 27:10 2|4 51:10 3|33 10:10 4|30 83:10 5|94 17:10 6|93 57:10 7|51 32:10 8|35 2:10 9|21 38:10 10</relation>
    <relation name="R198" arity="2" nbTuples="100" semantics="soft" defaultCost="infinity">15 89:1 1|67 69:1 2|10 37:1 3|52 40:1 4|38 57:1 5|71 91:1 6|94 74:1 7|49 54:1 8|63 99:1 9|35 21:1 10|64 3:2 1|99 23:2 2|40 53:2 3|38 69:2 4|15 71:2 5|51 34:2 6|88 3:2 7|74 46:2 8|90 63:2 9|7 54:2 10|22 76:3 1|5 35:3 2|5 17:3 3|60 37:3 4|49 4:3 5|56 28:3 6|90 91:3 7|87 62:3 8|70 76:3 9|86 85:3 10|63 17:4 1|21 18:4 2|9 41:4 3|61 60:4 4|10 18:4 5|77 42:4 6|58 40:4 7|25 87:4 8|12 85:4 9|12 89:4 10|3 78:5 1|48 42:5 2|78 26:5 3|21 73:5 4|77 59:5 5|81 25:5 6|50 33:5 7|11 15:5 8|46 60:5 9|67 1:5 10|91 43:6 1|17 90:6 2|33 96:6 3|77 21:6 4|86 74:6 5|32 65:6 6|29 13:6 7|66 6:6 8|3 71:6 9|70 48:6 10|54 16:7 1|79 53:7 2|97 93:7 3|100 5:7 4|53 8:7 5|43 15:7 6|62 14:7 7|97 31:7 8|59 10:7 9|34 40:7 10|57 37:8 1|8 46:8 2|47 65:8 3|91 2:8 4|52 37:8 5|40 71:8 6|49 80:8 7|31 31:8 8|96 67:8 9|97 22:8 10|34 27:9 1|85 30:9 2|78 22:9 3|39 94:9 4|47 23:9 5|36 58:9 6|37 23:9 7|31 44:9 8|71 65:9 9|70 92:9 10|59 66:10 1|10 85:10 2|60 71:10 3|36 1:10 4|48 66:10 5|92 66:10 6|41 68:10 7|86 5:10 8|65 68:10 9|79 82:10 10</relation>
    <relation name="R199" arity="2" nbTuples="100" semantics="soft" defaultCost="infinity">5 31:1 1|58 3:1 2|79 25:1 3|62 37:1 4|20 50:1 5|92 75:1 6|61 52:1 7|17 79:1 8|40 84:1 9|12 9:1 10|23 13:2 1|37 58:2 2|92 44:2 3|26 3:2 4|93 92:2 5|49 73:2 6|66 85:2 7|92 48:2 8|49 65:2 9|20 28:2 10|45 24:3 1|76 76:3 2|83 69:3 3|45 3:3 4|37 10:3 5|5 43:3 6|59 32:3 7|50 2:3 8|10 99:3 9|72 88:3 10|70 21:4 1|91 47:4 2|34 21:4 3|64 64:4 4|30 2:4 5|5 24:4 6|84 45:4 7|96 53:4 8|49 39:4 9|49 5:4 10|54 70:5 1|5 3:5 2|69 74:5 3|44 86:5 4|93 5:5 5|14 49:5 6|67 45:5 7|89 38:5 8|59 14:5 9|69 3:5 10|53 61:6 1|31 50:6 2|45 30:6 3|22 40:6 4|13 20:6 5|9 99:6 6|39 84:6 7|5 94:6 8|86 51:6 9|81 2:6 10|11 85:7 1|21 49:7 2|61 16:7 3|31 12:7 4|38 53:7 5|41 100:7 6|42 89:7 7|1 74:7 8|10 94:7 9|93 100:7 10|17 16:8 1|92 51:8 2|93 63:8 3|74 40:8 4|24 16:8 5|50 87:8 6|17 59:8 7|23 2:8 8|7 75:8 9|95 64:8 10|36 49:9 1|34 4:9 2|100 38:9 3|92 71:9 4|68 7:9 5|8 17:9 6|78 16:9 7|62 95:9 8|9 22:9 9|57 27:9 10|71 49:10 1|71 100:10 2|96 17:10 3|18 65:10 4|35 1:10 5|56 51:10 6|39 57:10 7|39 32:10 8|5 72:10 9|75 5:10 10</relation>
    <relation name="R200" arity="2" nbTuples="100" semantics="soft" defaultCost="infinity">65 76:1 1|46 5:1 2|93 56:1 3|93 71:1 4|33 24:1 5|100 73:1 6|3 77:1 7|26 10:1 8|29 14:1 9|5 64:1 10|68 83:2 1|25 38:2 2|27 37:2 3|23 49:2 4|39 95:2 5|56 35:2 6|91 61:2 7|15 41:2 8|76 9:2 9|20 89:2 10|54 42:3 1|6 19:3 2|24 20:3 3|12 24:3 4|89 95:3 5|40 47:3 6|74 28:3 7|6 77:3 8|72 24:3 9|90 76:3 10|44 10:4 1|42 48:4 2|81 4:4 3|16 33:4 4|14 92:4 5|15 20:4 6|8 51:4 7|4 43:4 8|29 61:4 9|18 26:4 10|58 39:5 1|21 51:5 2|33 78:5 3|86 10:5 4|62 38:5 5|73 13:5 6|93 99:5 7|32 19:5 8|49 89:5 9|43 99:5 10|54 11:6 1|79 9:6 2|24 47:6 3|55 9:6 4|99 35:6 5|32 51:6 6|68 34:6 7|90 3:6 8|32 65:6 9|39 95:6 10|55 8:7 1|41 100:7 2|100 32:7 3|35 93:7 4|40 30:7 5|96 82:7 6|6 17:7 7|70 12:7 8|80 81:7 9|75 28:7 10|9 51:8 1|70 80:8 2|74 70:8 3|69 46:8 4|91 82:8 5|66 55:8 6|47 27:8 7|45 93:8 8|39 95:8 9|9 92:8 10|14 77:9 1|33 85:9 2|83 97:9 3|47 64:9 4|92 32:9 5|90 52:9 6|73 36:9 7|25 61:9 8|41 66:9 9|16 85:9 10|4 89:10 1|52 58:10 2|75 32:10 3|77 71:10 4|5 47:10 5|31 48:10 6|49 51:10 7|33 33:10 8|56 88:10 9|43 67:10 10</relation>
    <relation name="R201" arity="2" nbTuples="100" semantics="soft" defaultCost="infinity">24 93:1 1|4 94:1 2|9 4:1 3|53 49:1 4|69 11:1 5|8 59:1 6|16 33:1 7|56 16:1 8|41 100:1 9|58 66:1 10|85 4:2 1|85 63:2 2|73 4:2 3|97 56:2 4|39 11:2 5|67 1:2 6|27 89:2 7|8 68:2 8|26 48:2 9|73 86:2 10|27 42:3 1|47 43:3 2|11 98:3 3|14 15:3 4|62 88:3 5|54 15:3 6|64 42:3 7|82 87:3 8|18 7:3 9|61 5:3 10|97 33:4 1|21 69:4 2|1 14:4 3|3 56:4 4|40 61:4 5|96 89:4 6|31 37:4 7|92 71:4 8|44 85:4 9|82 63:4 10|39 73:5 1|12 42:5 2|50 30:5 3|97 34:5 4|4 50:5 5|46 81:5 6|80 61:5 7|52 55:5 8|79 4:5 9|49 99:5 10|15 77:6 1|80 70:6 2|29 37:6 3|17 81:6 4|75 7:6 5|91 70:6 6|67 41:6 7|25 63:6 8|29 87:6 9|41 6:6 10|39 88:7 1|26 5:7 2|82 47:7 3|22 17:7 4|41 20:7 5|43 20:7 6|27 43:7 7|10 89:7 8|26 97:7 9|93 94:7 10|51 16:8 1|35 46:8 2|46 86:8 3|19 15:8 4|39 62:8 5|49 58:8 6|56 92:8 7|19 97:8 8|24 31:8 9|7 2:8 10|51 67:9 1|18 59:9 2|55 12:9 3|99 16:9 4|19 51:9 5|95 8:9 6|96 55:9 7|77 31:9 8|42 35:9 9|67 10:9 10|78 40:10 1|94 76:10 2|64 37:10 3|15 88:10 4|63 1:10 5|22 80:10 6|17 36:10 7|73 47:10 8|94 61:10 9|19 30:10 10</relation>
    <relation name="R202" arity="2" nbTuples="100" semantics="soft" defaultCost="infinity">74 18:1 1|32 22:1 2|33 29:1 3|93 45:1 4|54 9:1 5|28 17:1 6|24 75:1 7|36 87:1 8|29 12:1 9|10 59:1 10|26 81:2 1|62 15:2 2|81 69:2 3|18 91:2 4|96 35:2 5|56 40:2 6|10 14:2 7|10 88:2 8|33 9:2 9|21 65:2 10|17 92:3 1|10 66:3 2|95 45:3 3|82 94:3 4|83 51:3 5|85 100:3 6|69 44:3 7|84 47:3 8|26 47:3 9|55 98:3 10|37 15:4 1|88 29:4 2|26 8:4 3|7 82:4 4|82 54:4 5|55 26:4 6|25 41:4 7|59 75:4 8|21 35:4 9|80 29:4 10|49 97:5 1|95 97:5 2|59 48:5 3|96 14:5 4|18 10:5 5|76 14:5 6|3 15:5 7|86 27:5 8|38 88:5 9|84 1:5 10|81 63:6 1|52 50:6 2|80 14:6 3|69 8:6 4|49 41:6 5|34 39:6 6|1 84:6 7|91 41:6 8|84 2:6 9|86 83:6 10|64 94:7 1|89 91:7 2|8 97:7 3|49 2:7 4|47 60:7 5|19 90:7 6|65 51:7 7|67 94:7 8|66 19:7 9|25 55:7 10|69 4:8 1|48 96:8 2|45 45:8 3|63 66:8 4|88 50:8 5|67 21:8 6|1 99:8 7|71 82:8 8|32 19:8 9|52 84:8 10|36 71:9 1|57 88:9 2|49 46:9 3|13 29:9 4|50 95:9 5|64 35:9 6|67 62:9 7|91 25:9 8|20 52:9 9|12 11:9 10|27 87:10 1|49 80:10 2|8 80:10 3|41 55:10 4|87 98:10 5|31 9:10 6|86 53:10 7|2 3:10 8|1 16:10 9|49 43:10 10</relation>
    <relation name="R203" arity="2" nbTuples="100" semantics="soft" defaultCost="infinity">6 14:1 1|64 26:1 2|4 37:1 3|89 65:1 4|33 69:1 5|42 2:1 6|54 93:1 7|40 12:1 8|39 60:1 9|64 37:1 10|7 9:2 1|80 89:2 2|19 98:2 3|15 9:2 4|37 20:2 5|85 63:2 6|61 12:2 7|56 20:2 8|17 39:2 9|41 50:2 10|11 38:3 1|82 67:3 2|28 98:3 3|66 11:3 4|90 74:3 5|72 80:3 6|64 4:3 7|88 10:3 8|64 55:3 9|52 72:3 10|42 81:4 1|24 13:4 2|76 39:4 3|64 3:4 4|45 95:4 5|59 22:4 6|87 93:4 7|29 71:4 8|46 69:4 9|17 72:4 10|84 31:5 1|22 57:5 2|3 51:5 3|84 49:5 4|55 49:5 5|18 96:5 6|17 88:5 7|17 84:5 8|38 38:5 9|69 62:5 10|84 7:6 1|38 55:6 2|99 89:6 3|17 76:6 4|5 21:6 5|26 85:6 6|81 10:6 7|66 73:6 8|15 7:6 9|25 20:6 10|43 30:7 1|53 96:7 2|49 19:7 3|48 42:7 4|90 50:7 5|95 10:7 6|64 36:7 7|46 22:7 8|24 64:7 9|15 28:7 10|83 60:8 1|61 46:8 2|15 70:8 3|54 13:8 4|20 12:8 5|94 48:8 6|46 46:8 7|32 2:8 8|8 94:8 9|50 48:8 10|74 40:9 1|24 44:9 2|50 4:9 3|39 72:9 4|34 23:9 5|42 66:9 6|47 37:9 7|50 97:9 8|60 96:9 9|58 7:9 10|84 5:10 1|32 60:10 2|11 37:10 3|6 74:10 4|68 47:10 5|35 17:10 6|15 51:10 7|34 24:10 8|70 29:10 9|3 41:10 10</relation>
    <relation name="R204" arity="2" nbTuples="100" semantics="soft" defaultCost="infinity">76 49:1 1|16 62:1 2|90 44:1 3|27 91:1 4|12 60:1 5|28 22:1 6|60 69:1 7|87 7:1 8|9 59:1 9|51 59:1 10|55 27:2 1|54 88:2 2|9 84:2 3|62 78:2 4|68 77:2 5|24 81:2 6|75 35:2 7|20 80:2 8|87 22:2 9|10 82:2 10|3 14:3 1|62 79:3 2|54 2:3 3|2 10:3 4|55 33:3 5|57 58:3 6|14 27:3 7|86 30:3 8|57 96:3 9|94 33:3 10|83 49:4 1|75 24:4 2|71 43:4 3|100 59:4 4|79 98:4 5|91 35:4 6|36 6:4 7|10 99:4 8|11 7:4 9|11 30:4 10|49 12:5 1|29 29:5 2|9 26:5 3|45 67:5 4|8 35:5 5|75 68:5 6|46 84:5 7|32 60:5 8|66 93:5 9|82 30:5 10|83 50:6 1|65 70:6 2|51 21:6 3|99 63:6 4|33 15:6 5|71 63:6 6|43 81:6 7|25 8:6 8|44 71:6 9|18 29:6 10|36 89:7 1|52 91:7 2|15 88:7 3|22 47:7 4|13 67:7 5|16 47:7 6|23 96:7 7|75 23:7 8|7 45:7 9|85 11:7 10|19 26:8 1|16 61:8 2|38 79:8 3|8 57:8 4|4 77:8 5|22 31:8 6|39 66:8 7|33 53:8 8|20 96:8 9|82 41:8 10|13 47:9 1|51 50:9 2|93 100:9 3|84 37:9 4|96 56:9 5|26 57:9 6|27 78:9 7|36 78:9 8|99 47:9 9|32 42:9 10|35 47:10 1|93 73:10 2|63 95:10 3|78 66:10 4|46 50:10 5|56 60:10 6|55 74:10 7|21 52:10 8|37 17:10 9|76 74:10 10</relation>
    <relation name="R205" arity="2" nbTuples="100" semantics="soft" defaultCost="infinity">81 44:1 1|87 30:1 2|69 41:1 3|82 38:1 4|99 96:1 5|46 25:1 6|33 26:1 7|92 66:1 8|52 57:1 9|12 67:1 10|34 3:2 1|6 61:2 2|64 31:2 3|73 47:2 4|59 52:2 5|76 58:2 6|55 43:2 7|63 43:2 8|20 39:2 9|90 34:2 10|85 8:3 1|28 92:3 2|68 75:3 3|44 84:3 4|22 35:3 5|63 95:3 6|6 58:3 7|61 50:3 8|83 53:3 9|7 52:3 10|56 48:4 1|98 34:4 2|30 6:4 3|29 84:4 4|63 89:4 5|44 44:4 6|76 56:4 7|42 2:4 8|29 72:4 9|96 43:4 10|57 96:5 1|24 93:5 2|19 16:5 3|76 16:5 4|84 63:5 5|46 59:5 6|78 99:5 7|19 63:5 8|48 89:5 9|21 36:5 10|51 72:6 1|46 80:6 2|75 52:6 3|20 57:6 4|98 36:6 5|3 99:6 6|42 93:6 7|45 40:6 8|46 60:6 9|27 86:6 10|91 30:7 1|33 29:7 2|12 85:7 3|74 29:7 4|18 72:7 5|29 16:7 6|98 28:7 7|26 58:7 8|17 17:7 9|68 3:7 10|43 77:8 1|40 78:8 2|1 90:8 3|42 7:8 4|71 66:8 5|29 13:8 6|39 52:8 7|47 100:8 8|87 41:8 9|85 86:8 10|78 95:9 1|32 41:9 2|93 72:9 3|67 92:9 4|34 81:9 5|2 54:9 6|39 73:9 7|32 26:9 8|81 19:9 9|40 37:9 10|23 27:10 1|74 77:10 2|56 71:10 3|50 23:10 4|13 37:10 5|100 16:10 6|81 25:10 7|39 28:10 8|43 41:10 9|63 15:10 10</relation>
    <relation name="R206" arity="2" nbTuples="100" semantics="soft" defaultCost="infinity">51 3:1 1|98 37:1 2|18 67:1 3|22 84:1 4|45 58:1 5|32 44:1 6|27 15:1 7|100 25:1 8|68 99:1 9|56 23:1 10|35 96:2 1|72 22:2 2|8 51:2 3|75 1:2 4|33 62:2 5|94 24:2 6|100 18:2 7|82 72:2 8|38 94:2 9|48 94:2 10|1 33:3 1|70 51:3 2|77 58:3 3|82 24:3 4|25 87:3 5|28 85:3 6|21 29:3 7|57 40:3 8|4 92:3 9|73 43:3 10|20 44:4 1|34 52:4 2|67 9:4 3|31 63:4 4|75 33:4 5|61 22:4 6|47 44:4 7|76 40:4 8|45 51:4 9|48 45:4 10|63 1:5 1|93 66:5 2|65 99:5 3|31 77:5 4|40 45:5 5|6 54:5 6|46 97:5 7|74 61:5 8|57 6:5 9|10 26:5 10|54 77:6 1|53 10:6 2|48 23:6 3|86 32:6 4|4 85:6 5|20 71:6 6|83 37:6 7|90 29:6 8|29 6:6 9|44 82:6 10|99 47:7 1|34 53:7 2|79 80:7 3|84 65:7 4|89 3:7 5|23 39:7 6|83 39:7 7|24 54:7 8|35 11:7 9|7 92:7 10|83 99:8 1|82 33:8 2|51 54:8 3|38 6:8 4|92 5:8 5|91 24:8 6|91 66:8 7|83 85:8 8|76 64:8 9|87 73:8 10|15 12:9 1|4 10:9 2|37 70:9 3|61 7:9 4|28 57:9 5|6 60:9 6|41 72:9 7|71 63:9 8|38 30:9 9|32 85:9 10|41 35:10 1|7 17:10 2|85 16:10 3|44 73:10 4|76 31:10 5|62 61:10 6|59 28:10 7|15 81:10 8|43 19:10 9|54 100:10 10</relation>
    <relation name="R207" arity="2" nbTuples="100" semantics="soft" defaultCost="infinity">88 52:1 1|28 6:1 2|73 17:1 3|92 78:1 4|66 54:1 5|63 16:1 6|77 92:1 7|92 53:1 8|75 1:1 9|99 78:1 10|13 89:2 1|76 68:2 2|90 32:2 3|84 49:2 4|7 97:2 5|27 1:2 6|87 77:2 7|31 8:2 8|38 23:2 9|64 92:2 10|96 28:3 1|58 54:3 2|49 8:3 3|59 66:3 4|64 77:3 5|72 96:3 6|55 17:3 7|37 12:3 8|10 7:3 9|59 14:3 10|60 86:4 1|100 86:4 2|11 87:4 3|50 58:4 4|6 4:4 5|78 44:4 6|30 5:4 7|58 14:4 8|12 68:4 9|8 26:4 10|77 46:5 1|5 72:5 2|72 36:5 3|74 43:5 4|79 91:5 5|92 54:5 6|28 58:5 7|75 44:5 8|86 9:5 9|85 89:5 10|42 83:6 1|99 58:6 2|42 49:6 3|5 60:6 4|12 46:6 5|20 47:6 6|98 68:6 7|60 44:6 8|22 98:6 9|37 7:6 10|49 45:7 1|47 22:7 2|29 30:7 3|43 1:7 4|19 72:7 5|14 36:7 6|3 99:7 7|75 26:7 8|33 17:7 9|64 17:7 10|92 69:8 1|81 31:8 2|32 4:8 3|42 11:8 4|70 12:8 5|32 42:8 6|40 50:8 7|29 71:8 8|92 36:8 9|24 74:8 10|84 61:9 1|33 9:9 2|71 38:9 3|79 16:9 4|14 72:9 5|70 4:9 6|31 3:9 7|34 29:9 8|92 83:9 9|54 22:9 10|25 81:10 1|71 4:10 2|30 32:10 3|42 4:10 4|6 27:10 5|24 48:10 6|10 95:10 7|19 3:10 8|98 89:10 9|80 3:10 10</relation>
    <relation name="R208" arity="2" nbTuples="100" semantics="soft" defaultCost="infinity">8 12:1 1|94 97:1 2|96 66:1 3|45 33:1 4|7 90:1 5|67 98:1 6|6 73:1 7|49 5:1 8|71 6:1 9|75 41:1 10|91 97:2 1|21 73:2 2|12 29:2 3|16 24:2 4|91 25:2 5|31 31:2 6|84 37:2 7|41 14:2 8|32 66:2 9|5 86:2 10|66 83:3 1|29 70:3 2|31 17:3 3|56 88:3 4|37 49:3 5|3 27:3 6|92 35:3 7|76 98:3 8|42 85:3 9|53 46:3 10|12 9:4 1|86 92:4 2|10 27:4 3|67 29:4 4|66 64:4 5|53 28:4 6|74 34:4 7|82 50:4 8|36 21:4 9|97 21:4 10|86 97:5 1|23 47:5 2|1 95:5 3|65 16:5 4|55 2:5 5|77 90:5 6|2 27:5 7|43 35:5 8|36 53:5 9|24 4:5 10|41 61:6 1|21 51:6 2|40 94:6 3|20 19:6 4|8 13:6 5|52 18:6 6|59 66:6 7|11 80:6 8|6 2:6 9|45 44:6 10|17 14:7 1|21 28:7 2|36 44:7 3|6 99:7 4|96 15:7 5|31 51:7 6|80 11:7 7|10 97:7 8|90 84:7 9|61 48:7 10|55 12:8 1|51 84:8 2|93 2:8 3|3 69:8 4|56 74:8 5|34 24:8 6|25 59:8 7|89 15:8 8|4 84:8 9|84 72:8 10|43 96:9 1|69 20:9 2|63 56:9 3|84 65:9 4|5 10:9 5|49 40:9 6|96 25:9 7|82 84:9 8|69 50:9 9|3 23:9 10|64 70:10 1|26 50:10 2|56 99:10 3|70 43:10 4|6 37:10 5|1 72:10 6|100 51:10 7|98 9:10 8|39 94:10 9|96 57:10 10</relation>
    <relation name="R209" arity="2" nbTuples="100" semantics="soft" defaultCost="infinity">77 8:1 1|79 95:1 2|73 59:1 3|17 43:1 4|75 50:1 5|14 38:1 6|26 71:1 7|19 21:1 8|43 79:1 9|80 18:1 10|86 90:2 1|40 58:2 2|45 14:2 3|4 100:2 4|60 61:2 5|36 36:2 6|5 1:2 7|52 2:2 8|92 70:2 9|67 60:2 10|4 64:3 1|96 46:3 2|63 74:3 3|85 12:3 4|74 3:3 5|20 69:3 6|81 85:3 7|10 59:3 8|14 34:3 9|66 17:3 10|37 48:4 1|99 18:4 2|98 99:4 3|43 61:4 4|91 31:4 5|60 58:4 6|66 17:4 7|49 90:4 8|99 21:4 9|47 84:4 10|15 38:5 1|68 75:5 2|99 99:5 3|35 34:5 4|30 31:5 5|54 20:5 6|27 36:5 7|90 87:5 8|16 9:5 9|9 20:5 10|25 24:6 1|49 53:6 2|38 73:6 3|17 18:6 4|51 47:6 5|92 2:6 6|63 43:6 7|91 21:6 8|22 50:6 9|75 54:6 10|63 88:7 1|47 7:7 2|41 58:7 3|39 32:7 4|33 78:7 5|13 45:7 6|84 61:7 7|33 50:7 8|27 31:7 9|24 14:7 10|55 57:8 1|9 96:8 2|15 19:8 3|83 77:8 4|34 29:8 5|63 12:8 6|7 50:8 7|78 55:8 8|76 89:8 9|55 12:8 10|21 57:9 1|72 12:9 2|33 26:9 3|21 63:9 4|66 47:9 5|28 40:9 6|9 24:9 7|44 28:9 8|69 90:9 9|31 4:9 10|71 55:10 1|73 55:10 2|87 69:10 3|2 80:10 4|73 58:10 5|97 46:10 6|64 95:10 7|37 24:10 8|75 46:10 9|3 59:10 10</relation>
    <relation name="R210" arity="2" nbTuples="100" semantics="soft" defaultCost="infinity">30 79:1 1|7 13:1 2|46 16:1 3|91 1:1 4|54 7:1 5|99 81:1 6|1 61:1 7|15 38:1 8|89 54:1 9|92 25:1 10|6 85:2 1|69 28:2 2|92 50:2 3|90 51:2 4|44 82:2 5|58 31:2 6|80 62:2 7|60 2:2 8|30 45:2 9|98 83:2 10|69 73:3 1|45 64:3 2|26 93:3 3|43 15:3 4|17 65:3 5|60 66:3 6|85 41:3 7|46 61:3 8|46 35:3 9|75 3:3 10|15 50:4 1|81 91:4 2|31 4:4 3|45 51:4 4|75 42:4 5|3 57:4 6|66 99:4 7|58 63:4 8|9 48:4 9|7 38:4 10|70 13:5 1|100 54:5 2|90 42:5 3|20 28:5 4|64 78:5 5|43 17:5 6|51 67:5 7|39 93:5 8|44 6:5 9|33 30:5 10|96 57:6 1|96 100:6 2|47 81:6 3|22 46:6 4|24 26:6 5|12 97:6 6|52 1:6 7|55 70:6 8|35 55:6 9|75 76:6 10|90 18:7 1|31 75:7 2|62 12:7 3|49 75:7 4|48 13:7 5|93 7:7 6|73 85:7 7|2 86:7 8|85 4:7 9|4 72:7 10|40 14:8 1|11 74:8 2|100 82:8 3|17 17:8 4|45 40:8 5|81 35:8 6|15 18:8 7|63 51:8 8|95 30:8 9|81 34:8 10|78 80:9 1|94 46:9 2|54 17:9 3|93 7:9 4|78 68:9 5|65 42:9 6|15 89:9 7|25 26:9 8|39 42:9 9|45 28:9 10|70 11:10 1|20 51:10 2|36 5:10 3|76 70:10 4|55 42:10 5|89 16:10 6|45 77:10 7|42 32:10 8|74 11:10 9|23 30:10 10</relation>
    <relation name="R211" arity="2" nbTuples="100" semantics="soft" defaultCost="infinity">20 45:1 1|5 83:1 2|31 56:1 3|78 96:1 4|66 10:1 5|5 100:1 6|15 23:1 7|33 56:1 8|45 39:1 9|68 8:1 10|37 95:2 1|63 41:2 2|30 2:2 3|36 17:2 4|100 97:2 5|88 74:2 6|1 54:2 7|17 49:2 8|41 96:2 9|72 41:2 10|51 94:3 1|48 60:3 2|1 85:3 3|91 52:3 4|39 100:3 5|80 6:3 6|98 27:3 7|10 46:3 8|2 35:3 9|47 96:3 10|1 99:4 1|11 6:4 2|33 66:4 3|84 51:4 4|49 53:4 5|70 95:4 6|71 38:4 7|96 48:4 8|48 99:4 9|96 31:4 10|55 6:5 1|89 11:5 2|40 65:5 3|57 56:5 4|59 8:5 5|30 6:5 6|50 86:5 7|50 74:5 8|99 31:5 9|88 16:5 10|14 38:6 1|18 49:6 2|63 9:6 3|66 25:6 4|82 20:6 5|1 8:6 6|37 53:6 7|39 48:6 8|33 38:6 9|79 80:6 10|99 99:7 1|53 47:7 2|37 47:7 3|40 54:7 4|23 32:7 5|50 61:7 6|73 62:7 7|85 59:7 8|9 4:7 9|17 18:7 10|73 47:8 1|59 91:8 2|19 80:8 3|93 4:8 4|47 27:8 5|55 30:8 6|11 59:8 7|55 33:8 8|22 91:8 9|46 29:8 10|77 63:9 1|89 3:9 2|98 90:9 3|29 80:9 4|35 88:9 5|15 71:9 6|88 30:9 7|93 65:9 8|38 62:9 9|4 56:9 10|22 27:10 1|45 67:10 2|93 55:10 3|28 61:10 4|4 74:10 5|52 92:10 6|97 33:10 7|19 85:10 8|68 26:10 9|90 22:10 10</relation>
    <relation name="R212" arity="2" nbTuples="100" semantics="soft" defaultCost="infinity">46 49:1 1|29 37:1 2|80 16:1 3|1 9:1 4|71 23:1 5|19 3:1 6|57 50:1 7|96 73:1 8|97 43:1 9|24 18:1 10|15 46:2 1|70 69:2 2|40 91:2 3|53 32:2 4|79 15:2 5|3 37:2 6|82 85:2 7|51 87:2 8|94 3:2 9|69 35:2 10|95 78:3 1|6 41:3 2|23 34:3 3|69 43:3 4|95 66:3 5|86 95:3 6|45 26:3 7|75 74:3 8|52 85:3 9|49 32:3 10|66 77:4 1|45 20:4 2|97 14:4 3|42 49:4 4|98 34:4 5|26 52:4 6|76 1:4 7|2 50:4 8|5 95:4 9|95 10:4 10|72 75:5 1|10 43:5 2|85 7:5 3|69 81:5 4|72 35:5 5|68 39:5 6|53 63:5 7|94 51:5 8|62 8:5 9|99 64:5 10|49 5:6 1|16 54:6 2|81 9:6 3|89 16:6 4|66 89:6 5|53 86:6 6|46 76:6 7|19 41:6 8|100 75:6 9|59 34:6 10|52 39:7 1|65 4:7 2|40 36:7 3|30 43:7 4|2 50:7 5|53 75:7 6|70 5:7 7|90 36:7 8|13 86:7 9|98 69:7 10|40 12:8 1|73 35:8 2|11 2:8 3|78 100:8 4|24 63:8 5|75 64:8 6|12 99:8 7|2 28:8 8|96 77:8 9|43 34:8 10|46 22:9 1|83 38:9 2|62 79:9 3|37 32:9 4|73 19:9 5|33 53:9 6|39 14:9 7|68 67:9 8|2 13:9 9|22 80:9 10|82 24:10 1|99 47:10 2|8 78:10 3|87 46:10 4|91 17:10 5|80 88:10 6|9 14:10 7|69 58:10 8|36 16:10 9|26 79:10 10</relation>
    <relation name="R213" arity="2" nbTuples="100" semantics="soft" defaultCost="infinity">49 63:1 1|20 16:1 2|2 46:1 3|83 61:1 4|90 10:1 5|13 45:1 6|37 33:1 7|30 80:1 8|35 72:1 9|35 25:1 10|46 95:2 1|6 32:2 2|100 56:2 3|53 49:2 4|72 57:2 5|79 7:2 6|24 34:2 7|86 30:2 8|54 28:2 9|80 6:2 10|3 92:3 1|24 32:3 2|59 10:3 3|66 80:3 4|52 22:3 5|59 1:3 6|14 34:3 7|3 12:3 8|48 80:3 9|38 22:3 10|5 38:4 1|74 52:4 2|19 26:4 3|59 32:4 4|1 41:4 5|37 75:4 6|64 20:4 7|45 53:4 8|22 73:4 9|15 13:4 10|28 33:5 1|82 29:5 2|80 54:5 3|81 77:5 4|62 1:5 5|9 94:5 6|31 51:5 7|60 98:5 8|47 48:5 9|91 90:5 10|38 50:6 1|81 21:6 2|61 19:6 3|14 13:6 4|28 9:6 5|33 43:6 6|20 33:6 7|76 64:6 8|88 99:6 9|19 86:6 10|10 34:7 1|74 25:7 2|42 31:7 3|10 35:7 4|5 90:7 5|15 98:7 6|96 42:7 7|37 92:7 8|42 97:7 9|78 68:7 10|48 78:8 1|79 13:8 2|68 51:8 3|25 67:8 4|93 93:8 5|36 42:8 6|22 17:8 7|37 78:8 8|81 68:8 9|95 58:8 10|87 19:9 1|14 91:9 2|2 1:9 3|14 84:9 4|29 93:9 5|70 87:9 6|97 36:9 7|5 42:9 8|25 17:9 9|13 33:9 10|43 27:10 1|79 48:10 2|26 83:10 3|89 8:10 4|35 46:10 5|74 69:10 6|15 86:10 7|26 88:10 8|71 96:10 9|2 5:10 10</relation>
    <relation name="R214" arity="2" nbTuples="100" semantics="soft" defaultCost="infinity">67 50:1 1|21 59:1 2|30 85:1 3|65 57:1 4|2 92:1 5|40 47:1 6|76 57:1 7|40 93:1 8|97 34:1 9|31 69:1 10|32 5:2 1|28 28:2 2|6 77:2 3|69 59:2 4|21 7:2 5|5 74:2 6|85 9:2 7|87 15:2 8|62 49:2 9|48 37:2 10|42 24:3 1|55 63:3 2|49 41:3 3|99 56:3 4|44 58:3 5|17 52:3 6|83 28:3 7|96 7:3 8|56 70:3 9|94 19:3 10|14 60:4 1|94 40:4 2|95 35:4 3|12 73:4 4|12 75:4 5|40 99:4 6|23 21:4 7|26 9:4 8|92 95:4 9|87 42:4 10|12 56:5 1|24 49:5 2|38 55:5 3|58 89:5 4|55 28:5 5|54 43:5 6|17 3:5 7|87 30:5 8|7 61:5 9|5 15:5 10|81 55:6 1|12 90:6 2|78 58:6 3|21 19:6 4|85 73:6 5|84 40:6 6|10 11:6 7|45 31:6 8|68 19:6 9|26 72:6 10|18 20:7 1|14 9:7 2|96 98:7 3|51 13:7 4|73 61:7 5|50 84:7 6|41 78:7 7|24 23:7 8|49 3:7 9|30 83:7 10|58 72:8 1|28 2:8 2|75 64:8 3|14 69:8 4|79 11:8 5|69 16:8 6|55 54:8 7|70 66:8 8|29 38:8 9|32 2:8 10|55 47:9 1|37 10:9 2|61 7:9 3|65 20:9 4|57 72:9 5|95 31:9 6|23 66:9 7|60 55:9 8|42 27:9 9|42 63:9 10|37 63:10 1|61 4:10 2|50 48:10 3|4 26:10 4|48 91:10 5|10 73:10 6|16 91:10 7|21 54:10 8|48 75:10 9|13 95:10 10</relation>
    <relation name="R215" arity="2" nbTuples="100" semantics="soft" defaultCost="infinity">3 8:1 1|79 36:1 2|20 63:1 3|94 35:1 4|59 18:1 5|94 3:1 6|37 66:1 7|54 31:1 8|76 17:1 9|56 80:1 10|100 72:2 1|77 8:2 2|43 71:2 3|99 84:2 4|25 13:2 5|19 55:2 6|93 79:2 7|53 44:2 8|3 82:2 9|1 39:2 10|10 19:3 1|81 62:3 2|77 6:3 3|76 18:3 4|35 93:3 5|29 43:3 6|40 34:3 7|39 68:3 8|85 44:3 9|24 76:3 10|23 1:4 1|16 21:4 2|87 14:4 3|7 29:4 4|32 64:4 5|30 13:4 6|77 63:4 7|80 98:4 8|75 22:4 9|49 54:4 10|13 63:5 1|13 19:5 2|47 87:5 3|49 85:5 4|23 43:5 5|34 32:5 6|1 39:5 7|57 88:5 8|73 49:5 9|91 73:5 10|12 99:6 1|52 59:6 2|15 38:6 3|76 96:6 4|95 1:6 5|47 56:6 6|73 34:6 7|34 92:6 8|59 42:6 9|60 86:6 10|65 100:7 1|6 36:7 2|96 51:7 3|73 94:7 4|65 10:7 5|80 69:7 6|35 88:7 7|21 65:7 8|61 28:7 9|37 28:7 10|12 86:8 1|56 61:8 2|64 25:8 3|34 49:8 4|44 83:8 5|2 39:8 6|60 90:8 7|44 18:8 8|92 7:8 9|61 27:8 10|30 15:9 1|56 54:9 2|63 18:9 3|67 67:9 4|65 70:9 5|4 37:9 6|94 13:9 7|83 39:9 8|58 84:9 9|68 15:9 10|85 55:10 1|86 18:10 2|46 4:10 3|82 62:10 4|15 77:10 5|91 50:10 6|36 99:10 7|29 62:10 8|32 74:10 9|17 31:10 10</relation>
    <relation name="R216" arity="2" nbTuples="100" semantics="soft" defaultCost="infinity">43 35:1 1|12 51:1 2|7 77:1 3|73 32:1 4|11 26:1 5|32 27:1 6|100 87:1 7|35 5:1 8|12 49:1 9|17 22:1 10|57 3:2 1|44 50:2 2|25 75:2 3|69 3:2 4|74 65:2 5|29 57:2 6|57 43:2 7|34 14:2 8|55 17:2 9|56 20:2 10|53 100:3 1|14 19:3 2|74 35:3 3|38 4:3 4|97 66:3 5|68 77:3 6|21 99:3 7|69 21:3 8|16 2:3 9|75 67:3 10|72 87:4 1|65 17:4 2|26 94:4 3|54 55:4 4|32 30:4 5|23 7:4 6|96 80:4 7|68 47:4 8|34 52:4 9|27 94:4 10|5 79:5 1|55 99:5 2|92 77:5 3|72 58:5 4|24 96:5 5|58 60:5 6|40 96:5 7|80 10:5 8|50 29:5 9|57 66:5 10|11 7:6 1|22 37:6 2|72 82:6 3|18 26:6 4|30 77:6 5|83 90:6 6|48 67:6 7|8 54:6 8|31 99:6 9|24 89:6 10|15 57:7 1|59 49:7 2|22 22:7 3|37 47:7 4|70 14:7 5|52 19:7 6|51 96:7 7|81 36:7 8|98 100:7 9|79 99:7 10|57 62:8 1|62 49:8 2|15 59:8 3|1 27:8 4|2 48:8 5|98 26:8 6|75 19:8 7|83 50:8 8|21 95:8 9|51 56:8 10|47 49:9 1|13 97:9 2|29 93:9 3|55 71:9 4|56 78:9 5|14 31:9 6|89 6:9 7|55 81:9 8|65 60:9 9|3 68:9 10|12 33:10 1|25 39:10 2|15 30:10 3|66 30:10 4|49 6:10 5|55 18:10 6|67 2:10 7|53 59:10 8|1 49:10 9|2 40:10 10</relation>
    <relation name="R217" arity="2" nbTuples="100" semantics="soft" defaultCost="infinity">13 97:1 1|5 21:1 2|47 34:1 3|60 99:1 4|44 93:1 5|68 65:1 6|86 9:1 7|86 59:1 8|88 57:1 9|64 34:1 10|10 84:2 1|90 21:2 2|71 71:2 3|18 26:2 4|84 11:2 5|76 90:2 6|51 88:2 7|56 50:2 8|91 83:2 9|89 90:2 10|29 75:3 1|36 47:3 2|61 29:3 3|15 8:3 4|47 10:3 5|61 45:3 6|96 4:3 7|22 48:3 8|15 65:3 9|1 88:3 10|66 85:4 1|51 52:4 2|33 82:4 3|20 47:4 4|30 25:4 5|99 9:4 6|97 12:4 7|68 2:4 8|8 23:4 9|41 44:4 10|12 2:5 1|12 59:5 2|19 20:5 3|86 81:5 4|45 18:5 5|94 44:5 6|39 21:5 7|74 9:5 8|87 64:5 9|45 79:5 10|65 7:6 1|44 99:6 2|15 21:6 3|4 29:6 4|81 92:6 5|43 44:6 6|72 18:6 7|8 93:6 8|62 18:6 9|50 36:6 10|5 19:7 1|54 62:7 2|59 28:7 3|29 82:7 4|21 74:7 5|56 69:7 6|54 27:7 7|52 36:7 8|62 79:7 9|40 12:7 10|82 35:8 1|37 3:8 2|12 27:8 3|56 14:8 4|54 2:8 5|4 19:8 6|68 72:8 7|97 64:8 8|26 10:8 9|42 44:8 10|56 16:9 1|53 41:9 2|1 19:9 3|33 3:9 4|69 90:9 5|43 14:9 6|64 4:9 7|89 57:9 8|57 5:9 9|4 93:9 10|78 95:10 1|85 10:10 2|91 84:10 3|20 39:10 4|98 31:10 5|1 62:10 6|91 2:10 7|36 83:10 8|71 79:10 9|7 80:10 10</relation>
    <relation name="R218" arity="2" nbTuples="100" semantics="soft" defaultCost="infinity">89 89:1 1|77 7:1 2|45 70:1 3|45 44:1 4|50 90:1 5|69 84:1 6|92 73:1 7|8 72:1 8|95 71:1 9|44 76:1 10|19 100:2 1|2 58:2 2|90 14:2 3|58 42:2 4|32 4:2 5|54 70:2 6|89 58:2 7|61 16:2 8|63 32:2 9|96 71:2 10|51 61:3 1|6 33:3 2|87 24:3 3|40 82:3 4|71 94:3 5|84 28:3 6|84 84:3 7|26 2:3 8|89 2:3 9|98 42:3 10|15 65:4 1|99 40:4 2|66 76:4 3|53 92:4 4|38 37:4 5|60 20:4 6|61 37:4 7|97 1:4 8|61 23:4 9|89 89:4 10|13 18:5 1|42 98:5 2|15 45:5 3|32 22:5 4|38 91:5 5|66 25:5 6|10 96:5 7|12 92:5 8|97 91:5 9|57 15:5 10|75 29:6 1|95 76:6 2|69 12:6 3|60 25:6 4|21 45:6 5|19 1:6 6|68 96:6 7|31 46:6 8|79 8:6 9|84 46:6 10|63 29:7 1|26 17:7 2|77 18:7 3|39 62:7 4|98 14:7 5|55 13:7 6|82 30:7 7|32 76:7 8|31 3:7 9|90 96:7 10|16 92:8 1|96 84:8 2|23 81:8 3|15 31:8 4|13 40:8 5|95 63:8 6|48 46:8 7|45 22:8 8|87 79:8 9|54 36:8 10|24 46:9 1|61 14:9 2|16 35:9 3|35 85:9 4|65 30:9 5|23 61:9 6|80 50:9 7|48 6:9 8|3 56:9 9|80 68:9 10|87 68:10 1|4 18:10 2|50 53:10 3|75 40:10 4|86 24:10 5|40 98:10 6|84 19:10 7|8 16:10 8|58 37:10 9|90 4:10 10</relation>
    <relation name="R219" arity="2" nbTuples="100" semantics="soft" defaultCost="infinity">78 18:1 1|25 57:1 2|20 73:1 3|63 86:1 4|12 97:1 5|33 13:1 6|88 17:1 7|68 19:1 8|39 49:1 9|47 7:1 10|87 91:2 1|92 100:2 2|85 75:2 3|51 89:2 4|3 82:2 5|9 86:2 6|12 28:2 7|2 62:2 8|10 85:2 9|1 81:2 10|77 58:3 1|12 80:3 2|28 70:3 3|92 82:3 4|51 68:3 5|3 64:3 6|85 25:3 7|46 56:3 8|98 55:3 9|3 96:3 10|85 38:4 1|73 98:4 2|24 7:4 3|41 77:4 4|21 15:4 5|37 93:4 6|38 77:4 7|40 69:4 8|76 57:4 9|69 92:4 10|84 42:5 1|41 49:5 2|93 28:5 3|33 65:5 4|55 28:5 5|89 42:5 6|25 99:5 7|85 92:5 8|80 70:5 9|73 31:5 10|78 53:6 1|28 3:6 2|47 13:6 3|91 35:6 4|18 67:6 5|60 93:6 6|4 90:6 7|95 13:6 8|12 21:6 9|59 54:6 10|63 34:7 1|29 51:7 2|97 9:7 3|60 6:7 4|82 98:7 5|60 10:7 6|29 29:7 7|4 27:7 8|2 5:7 9|84 67:7 10|44 85:8 1|86 1:8 2|87 40:8 3|36 66:8 4|17 45:8 5|8 49:8 6|51 56:8 7|45 58:8 8|29 12:8 9|32 96:8 10|15 71:9 1|11 11:9 2|56 20:9 3|86 1:9 4|4 57:9 5|3 4:9 6|49 58:9 7|53 47:9 8|72 63:9 9|96 38:9 10|75 73:10 1|70 71:10 2|33 21:10 3|95 38:10 4|21 27:10 5|92 82:10 6|24 19:10 7|18 24:10 8|95 85:10 9|23 86:10 10</relation>
    <relation name="R220" arity="2" nbTuples="100" semantics="soft" defaultCost="infinity">33 45:1 1|41 69:1 2|74 78:1 3|3 36:1 4|59 41:1 5|17 77:1 6|83 61:1 7|97 57:1 8|8 16:1 9|26 51:1 10|94 48:2 1|47 28:2 2|14 1:2 3|21 33:2 4|94 15:2 5|64 5:2 6|55 56:2 7|73 29:2 8|62 98:2 9|80 39:2 10|13 61:3 1|33 65:3 2|33 10:3 3|82 4:3 4|70 39:3 5|62 21:3 6|57 70:3 7|5 40:3 8|69 6:3 9|95 51:3 10|89 21:4 1|46 98:4 2|56 42:4 3|46 85:4 4|41 67:4 5|32 9:4 6|1 24:4 7|65 57:4 8|2 63:4 9|62 40:4 10|59 70:5 1|6 26:5 2|9 38:5 3|87 100:5 4|7 86:5 5|65 71:5 6|2 35:5 7|13 4:5 8|95 10:5 9|2 78:5 10|32 95:6 1|36 14:6 2|59 92:6 3|50 53:6 4|70 26:6 5|46 18:6 6|21 67:6 7|73 29:6 8|54 24:6 9|59 8:6 10|53 4:7 1|42 46:7 2|78 44:7 3|53 71:7 4|82 26:7 5|21 28:7 6|86 38:7 7|38 8:7 8|75 50:7 9|90 88:7 10|54 6:8 1|72 40:8 2|8 91:8 3|50 23:8 4|53 23:8 5|95 67:8 6|35 16:8 7|89 95:8 8|25 46:8 9|72 90:8 10|90 55:9 1|91 94:9 2|40 15:9 3|36 18:9 4|1 100:9 5|29 47:9 6|79 87:9 7|81 99:9 8|95 48:9 9|76 7:9 10|89 83:10 1|61 79:10 2|12 70:10 3|7 33:10 4|5 32:10 5|78 51:10 6|77 15:10 7|3 62:10 8|100 40:10 9|69 54:10 10</relation>
    <relation name="R221" arity="2" nbTuples="100" semantics="soft" defaultCost="infinity">90 72:1 1|56 12:1 2|62 18:1 3|29 52:1 4|17 66:1 5|48 79:1 6|71 52:1 7|26 75:1 8|23 41:1 9|51 25:1 10|23 90:2 1|100 23:2 2|52 65:2 3|69 54:2 4|53 87:2 5|43 54:2 6|58 70:2 7|26 26:2 8|34 35:2 9|7 11:2 10|46 89:3 1|55 67:3 2|47 54:3 3|98 66:3 4|58 78:3 5|65 66:3 6|65 39:3 7|34 70:3 8|45 16:3 9|70 63:3 10|99 81:4 1|80 46:4 2|72 33:4 3|13 87:4 4|73 4:4 5|1 70:4 6|75 99:4 7|36 73:4 8|55 89:4 9|80 18:4 10|64 83:5 1|50 84:5 2|47 84:5 3|1 75:5 4|20 60:5 5|22 18:5 6|7 4:5 7|90 35:5 8|60 29:5 9|90 63:5 10|74 88:6 1|70 44:6 2|45 66:6 3|60 47:6 4|94 59:6 5|62 56:6 6|60 18:6 7|47 74:6 8|88 97:6 9|46 4:6 10|3 34:7 1|72 65:7 2|3 38:7 3|68 22:7 4|50 70:7 5|22 38:7 6|35 46:7 7|48 45:7 8|81 15:7 9|32 86:7 10|18 15:8 1|25 87:8 2|94 29:8 3|55 48:8 4|19 25:8 5|50 86:8 6|36 2:8 7|21 82:8 8|76 26:8 9|17 37:8 10|28 51:9 1|100 74:9 2|75 45:9 3|75 71:9 4|64 26:9 5|30 57:9 6|61 38:9 7|80 58:9 8|16 4:9 9|66 20:9 10|9 19:10 1|75 23:10 2|62 68:10 3|60 14:10 4|13 58:10 5|95 8:10 6|28 18:10 7|84 8:10 8|73 10:10 9|49 33:10 10</relation>
    <relation name="R222" arity="2" nbTuples="100" semantics="soft" defaultCost="infinity">23 58:1 1|57 48:1 2|77 32:1 3|28 26:1 4|73 44:1 5|31 5:1 6|12 93:1 7|28 19:1 8|24 4:1 9|50 34:1 10|57 85:2 1|90 48:2 2|45 58:2 3|86 69:2 4|33 88:2 5|8 98:2 6|50 92:2 7|26 38:2 8|18 54:2 9|43 63:2 10|38 74:3 1|47 53:3 2|53 3:3 3|52 43:3 4|3 18:3 5|8 26:3 6|92 57:3 7|17 71:3 8|68 13:3 9|68 17:3 10|73 46:4 1|31 55:4 2|51 3:4 3|67 97:4 4|27 62:4 5|84 84:4 6|58 67:4 7|69 3:4 8|24 55:4 9|44 9:4 10|67 30:5 1|34 3:5 2|47 86:5 3|37 29:5 4|43 24:5 5|64 13:5 6|41 87:5 7|68 20:5 8|4 62:5 9|57 11:5 10|56 93:6 1|29 94:6 2|27 96:6 3|52 59:6 4|13 35:6 5|96 84:6 6|56 88:6 7|49 36:6 8|38 30:6 9|12 76:6 10|63 95:7 1|38 10:7 2|54 95:7 3|97 44:7 4|61 51:7 5|81 27:7 6|20 57:7 7|40 69:7 8|87 17:7 9|12 3:7 10|58 66:8 1|64 21:8 2|86 99:8 3|69 19:8 4|20 11:8 5|72 59:8 6|74 81:8 7|56 70:8 8|65 3:8 9|96 72:8 10|60 17:9 1|9 32:9 2|60 70:9 3|39 56:9 4|50 67:9 5|14 16:9 6|22 90:9 7|55 19:9 8|80 89:9 9|98 52:9 10|70 49:10 1|12 33:10 2|19 9:10 3|86 10:10 4|50 87:10 5|55 1:10 6|70 37:10 7|7 45:10 8|45 97:10 9|28 1:10 10</relation>
    <relation name="R223" arity="2" nbTuples="100" semantics="soft" defaultCost="infinity">52 96:1 1|87 38:1 2|99 74:1 3|44 1:1 4|20 88:1 5|47 56:1 6|3 25:1 7|21 95:1 8|92 16:1 9|26 63:1 10|25 86:2 1|100 85:2 2|62 21:2 3|70 46:2 4|91 31:2 5|17 96:2 6|21 18:2 7|59 46:2 8|38 40:2 9|21 27:2 10|35 40:3 1|80 7:3 2|97 68:3 3|25 55:3 4|33 14:3 5|54 76:3 6|85 46:3 7|46 48:3 8|95 30:3 9|74 21:3 10|6 93:4 1|90 63:4 2|81 91:4 3|27 60:4 4|96 23:4 5|51 25:4 6|100 36:4 7|84 96:4 8|59 71:4 9|58 19:4 10|30 80:5 1|3 23:5 2|70 87:5 3|83 34:5 4|43 26:5 5|63 39:5 6|63 56:5 7|85 49:5 8|75 19:5 9|37 70:5 10|18 51:6 1|70 49:6 2|69 75:6 3|62 16:6 4|3 25:6 5|66 9:6 6|68 78:6 7|64 51:6 8|54 97:6 9|70 78:6 10|31 39:7 1|55 45:7 2|97 95:7 3|8 57:7 4|14 81:7 5|5 94:7 6|36 54:7 7|97 61:7 8|31 47:7 9|54 73:7 10|62 84:8 1|24 97:8 2|78 89:8 3|10 43:8 4|59 53:8 5|74 97:8 6|5 72:8 7|72 89:8 8|22 63:8 9|67 95:8 10|52 81:9 1|50 57:9 2|99 91:9 3|81 40:9 4|89 43:9 5|79 23:9 6|21 49:9 7|87 72:9 8|35 88:9 9|48 17:9 10|99 64:10 1|17 15:10 2|27 15:10 3|100 74:10 4|83 89:10 5|31 56:10 6|82 33:10 7|61 95:10 8|24 11:10 9|62 14:10 10</relation>
    <relation name="R224" arity="2" nbTuples="100" semantics="soft" defaultCost="infinity">67 90:1 1|9 32:1 2|76 85:1 3|60 28:1 4|61 26:1 5|94 34:1 6|39 36:1 7|57 5:1 8|92 96:1 9|68 25:1 10|23 8:2 1|17 14:2 2|68 57:2 3|81 84:2 4|73 31:2 5|69 19:2 6|41 11:2 7|59 61:2 8|15 56:2 9|1 78:2 10|68 50:3 1|76 49:3 2|90 74:3 3|92 61:3 4|69 53:3 5|59 93:3 6|79 4:3 7|1 57:3 8|86 13:3 9|25 97:3 10|58 43:4 1|28 83:4 2|92 7:4 3|12 79:4 4|32 89:4 5|37 97:4 6|17 44:4 7|54 74:4 8|21 92:4 9|92 93:4 10|72 29:5 1|40 73:5 2|6 92:5 3|51 34:5 4|1 48:5 5|18 82:5 6|66 47:5 7|12 28:5 8|90 70:5 9|57 99:5 10|55 60:6 1|15 78:6 2|5 93:6 3|80 69:6 4|100 63:6 5|47 49:6 6|53 95:6 7|18 61:6 8|23 14:6 9|88 34:6 10|70 82:7 1|54 68:7 2|13 5:7 3|1 12:7 4|96 14:7 5|65 37:7 6|8 7:7 7|78 31:7 8|77 73:7 9|66 62:7 10|59 86:8 1|52 59:8 2|16 100:8 3|23 16:8 4|80 65:8 5|70 88:8 6|62 4:8 7|89 94:8 8|19 26:8 9|79 80:8 10|96 36:9 1|79 1:9 2|95 70:9 3|54 88:9 4|63 70:9 5|89 93:9 6|84 78:9 7|7 3:9 8|66 37:9 9|16 68:9 10|60 42:10 1|8 92:10 2|9 5:10 3|51 63:10 4|14 67:10 5|44 48:10 6|53 2:10 7|36 97:10 8|5 50:10 9|90 50:10 10</relation>
    <relation name="R225" arity="2" nbTuples="100" semantics="soft" defaultCost="infinity">40 18:1 1|15 76:1 2|29 95:1 3|46 11:1 4|72 44:1 5|23 39:1 6|96 22:1 7|93 65:1 8|78 29:1 9|83 25:1 10|63 67:2 1|58 14:2 2|93 53:2 3|10 72:2 4|52 97:2 5|91 46:2 6|18 65:2 7|50 93:2 8|57 76:2 9|95 81:2 10|63 26:3 1|85 89:3 2|18 61:3 3|61 18:3 4|76 51:3 5|100 77:3 6|18 8:3 7|3 87:3 8|3 42:3 9|86 70:3 10|28 27:4 1|95 23:4 2|53 64:4 3|19 17:4 4|5 11:4 5|47 25:4 6|46 1:4 7|49 91:4 8|26 15:4 9|80 64:4 10|67 82:5 1|83 97:5 2|97 86:5 3|84 48:5 4|68 95:5 5|47 18:5 6|88 55:5 7|74 61:5 8|84 92:5 9|61 44:5 10|74 35:6 1|68 37:6 2|48 69:6 3|69 32:6 4|85 98:6 5|54 37:6 6|28 97:6 7|89 96:6 8|87 28:6 9|35 32:6 10|24 91:7 1|100 42:7 2|60 58:7 3|52 14:7 4|91 83:7 5|61 71:7 6|42 45:7 7|23 94:7 8|82 17:7 9|40 33:7 10|45 50:8 1|65 49:8 2|17 84:8 3|92 1:8 4|69 17:8 5|68 34:8 6|37 75:8 7|19 96:8 8|80 65:8 9|56 71:8 10|88 2:9 1|97 79:9 2|7 48:9 3|36 70:9 4|46 33:9 5|56 98:9 6|88 40:9 7|28 63:9 8|80 29:9 9|44 56:9 10|72 48:10 1|36 46:10 2|14 90:10 3|13 29:10 4|45 67:10 5|88 45:10 6|31 30:10 7|17 57:10 8|48 27:10 9|63 85:10 10</relation>
    <relation name="R226" arity="2" nbTuples="100" semantics="soft" defaultCost="infinity">35 55:1 1|91 90:1 2|1 92:1 3|81 98:1 4|67 15:1 5|63 53:1 6|51 14:1 7|25 8:1 8|25 40:1 9|22 66:1 10|4 57:2 1|22 91:2 2|53 83:2 3|40 42:2 4|20 35:2 5|99 76:2 6|88 46:2 7|6 28:2 8|71 33:2 9|90 53:2 10|88 51:3 1|50 89:3 2|87 9:3 3|71 1:3 4|69 69:3 5|38 25:3 6|62 91:3 7|27 42:3 8|31 51:3 9|81 83:3 10|66 14:4 1|6 89:4 2|53 89:4 3|84 9:4 4|3 69:4 5|90 60:4 6|81 23:4 7|24 42:4 8|19 60:4 9|100 45:4 10|44 79:5 1|46 47:5 2|13 76:5 3|16 72:5 4|69 64:5 5|4 40:5 6|54 39:5 7|67 4:5 8|84 6:5 9|81 60:5 10|73 87:6 1|39 60:6 2|18 79:6 3|85 80:6 4|90 83:6 5|98 38:6 6|60 53:6 7|97 60:6 8|4 82:6 9|17 89:6 10|12 85:7 1|94 95:7 2|49 88:7 3|66 77:7 4|54 13:7 5|14 8:7 6|92 75:7 7|10 6:7 8|27 24:7 9|8 88:7 10|30 64:8 1|99 11:8 2|68 25:8 3|100 67:8 4|13 81:8 5|72 47:8 6|80 21:8 7|65 99:8 8|97 34:8 9|92 10:8 10|3 81:9 1|66 81:9 2|8 79:9 3|94 86:9 4|36 54:9 5|47 21:9 6|56 68:9 7|2 13:9 8|13 59:9 9|45 51:9 10|60 9:10 1|58 84:10 2|32 68:10 3|76 35:10 4|43 65:10 5|67 49:10 6|4 42:10 7|19 31:10 8|22 71:10 9|42 81:10 10</relation>
    <relation name="R227" arity="2" nbTuples="100" semantics="soft" defaultCost="infinity">57 5:1 1|82 91:1 2|1 66:1 3|15 17:1 4|17 60:1 5|43 18:1 6|41 52:1 7|38 90:1 8|53 75:1 9|90 14:1 10|70 26:2 1|100 3:2 2|54 9:2 3|7 80:2 4|39 55:2 5|22 35:2 6|76 37:2 7|78 62:2 8|63 97:2 9|19 55:2 10|84 6:3 1|100 54:3 2|87 62:3 3|31 91:3 4|65 34:3 5|47 91:3 6|62 90:3 7|65 91:3 8|95 18:3 9|6 98:3 10|36 90:4 1|2 61:4 2|84 30:4 3|73 88:4 4|87 43:4 5|58 73:4 6|30 13:4 7|9 11:4 8|45 91:4 9|10 67:4 10|64 98:5 1|65 6:5 2|97 54:5 3|9 8:5 4|58 6:5 5|32 99:5 6|60 38:5 7|66 67:5 8|22 18:5 9|96 63:5 10|63 39:6 1|63 17:6 2|39 14:6 3|72 20:6 4|92 55:6 5|25 90:6 6|81 19:6 7|63 52:6 8|63 50:6 9|77 27:6 10|25 6:7 1|81 65:7 2|48 41:7 3|44 4:7 4|60 38:7 5|100 4:7 6|59 6:7 7|82 39:7 8|44 70:7 9|41 25:7 10|62 24:8 1|53 89:8 2|71 17:8 3|19 69:8 4|93 98:8 5|68 13:8 6|30 68:8 7|81 92:8 8|73 22:8 9|76 49:8 10|89 14:9 1|26 52:9 2|65 2:9 3|59 29:9 4|33 7:9 5|91 45:9 6|10 30:9 7|67 36:9 8|23 66:9 9|39 59:9 10|32 68:10 1|13 72:10 2|72 6:10 3|77 69:10 4|17 9:10 5|93 2:10 6|54 53:10 7|95 5:10 8|81 10:10 9|13 78:10 10</relation>
    <relation name="R228" arity="2" nbTuples="100" semantics="soft" defaultCost="infinity">76 72:1 1|13 62:1 2|93 8:1 3|35 65:1 4|95 15:1 5|60 29:1 6|31 78:1 7|79 21:1 8|59 71:1 9|35 72:1 10|66 85:2 1|33 12:2 2|97 78:2 3|19 71:2 4|10 37:2 5|66 54:2 6|86 19:2 7|33 26:2 8|80 58:2 9|46 6:2 10|81 25:3 1|78 59:3 2|55 12:3 3|99 83:3 4|77 49:3 5|80 88:3 6|29 62:3 7|70 34:3 8|32 80:3 9|39 51:3 10|91 52:4 1|77 13:4 2|96 18:4 3|60 100:4 4|86 31:4 5|53 55:4 6|95 36:4 7|95 94:4 8|29 61:4 9|25 9:4 10|81 80:5 1|44 66:5 2|89 84:5 3|79 100:5 4|48 96:5 5|89 38:5 6|49 39:5 7|11 35:5 8|64 93:5 9|51 13:5 10|27 44:6 1|48 58:6 2|80 59:6 3|99 61:6 4|100 96:6 5|7 18:6 6|18 6:6 7|58 89:6 8|70 50:6 9|20 23:6 10|31 13:7 1|85 52:7 2|76 77:7 3|29 76:7 4|6 74:7 5|8 49:7 6|9 15:7 7|60 26:7 8|50 87:7 9|62 10:7 10|25 58:8 1|100 75:8 2|62 45:8 3|53 71:8 4|36 65:8 5|46 24:8 6|11 95:8 7|37 92:8 8|26 52:8 9|9 55:8 10|53 88:9 1|100 59:9 2|34 28:9 3|77 78:9 4|48 43:9 5|68 84:9 6|91 83:9 7|87 81:9 8|90 86:9 9|94 83:9 10|10 12:10 1|42 84:10 2|42 37:10 3|89 17:10 4|51 80:10 5|81 62:10 6|24 67:10 7|1 98:10 8|33 20:10 9|95 99:10 10</relation>
    <relation name="R229" arity="2" nbTuples="100" semantics="soft" defaultCost="infinity">34 41:1 1|60 9:1 2|53 36:1 3|39 96:1 4|71 11:1 5|34 2:1 6|21 60:1 7|83 18:1 8|93 43:1 9|80 50:1 10|48 72:2 1|98 87:2 2|41 81:2 3|68 80:2 4|26 93:2 5|88 37:2 6|98 75:2 7|21 13:2 8|94 88:2 9|89 82:2 10|85 42:3 1|4 80:3 2|76 78:3 3|18 80:3 4|83 30:3 5|35 9:3 6|39 9:3 7|28 83:3 8|52 97:3 9|28 73:3 10|7 50:4 1|9 9:4 2|96 40:4 3|73 67:4 4|24 10:4 5|41 78:4 6|65 14:4 7|11 50:4 8|55 94:4 9|83 89:4 10|21 54:5 1|78 60:5 2|71 51:5 3|66 46:5 4|94 68:5 5|3 2:5 6|47 61:5 7|11 46:5 8|10 68:5 9|99 52:5 10|86 85:6 1|94 88:6 2|67 72:6 3|75 40:6 4|34 68:6 5|35 77:6 6|84 66:6 7|67 98:6 8|46 69:6 9|81 22:6 10|65 35:7 1|52 90:7 2|36 49:7 3|96 53:7 4|37 99:7 5|100 55:7 6|3 57:7 7|1 9:7 8|60 92:7 9|88 31:7 10|28 88:8 1|14 71:8 2|17 89:8 3|63 53:8 4|73 98:8 5|77 43:8 6|36 70:8 7|41 17:8 8|35 2:8 9|84 3:8 10|2 65:9 1|67 79:9 2|39 1:9 3|43 72:9 4|49 27:9 5|89 25:9 6|66 2:9 7|23 91:9 8|56 20:9 9|14 16:9 10|43 23:10 1|89 83:10 2|79 27:10 3|39 5:10 4|62 11:10 5|18 45:10 6|90 10:10 7|84 93:10 8|89 13:10 9|37 15:10 10</relation>
    <relation name="R230" arity="2" nbTuples="100" semantics="soft" defaultCost="infinity">14 82:1 1|80 45:1 2|83 61:1 3|44 79:1 4|80 62:1 5|70 97:1 6|34 82:1 7|98 40:1 8|24 34:1 9|34 34:1 10|1 34:2 1|78 51:2 2|13 32:2 3|51 93:2 4|96 30:2 5|63 74:2 6|78 8:2 7|49 56:2 8|45 99:2 9|72 48:2 10|80 71:3 1|20 5:3 2|40 98:3 3|72 47:3 4|38 97:3 5|84 70:3 6|38 81:3 7|36 71:3 8|93 43:3 9|39 1:3 10|89 76:4 1|18 10:4 2|2 25:4 3|37 20:4 4|94 32:4 5|73 61:4 6|62 41:4 7|59 50:4 8|16 37:4 9|32 2:4 10|30 38:5 1|79 35:5 2|12 29:5 3|25 30:5 4|79 66:5 5|61 76:5 6|50 29:5 7|97 48:5 8|4 71:5 9|12 62:5 10|18 80:6 1|71 33:6 2|73 3:6 3|71 77:6 4|66 87:6 5|46 25:6 6|84 52:6 7|41 85:6 8|9 57:6 9|37 38:6 10|76 49:7 1|79 57:7 2|100 13:7 3|94 51:7 4|98 71:7 5|78 74:7 6|49 24:7 7|58 53:7 8|47 53:7 9|47 14:7 10|37 65:8 1|43 46:8 2|15 93:8 3|44 27:8 4|63 12:8 5|47 31:8 6|14 1:8 7|22 36:8 8|20 21:8 9|32 16:8 10|66 35:9 1|12 36:9 2|83 74:9 3|28 42:9 4|78 8:9 5|22 61:9 6|49 51:9 7|54 8:9 8|44 82:9 9|52 50:9 10|92 93:10 1|61 32:10 2|30 65:10 3|44 44:10 4|86 58:10 5|19 91:10 6|48 79:10 7|13 64:10 8|24 71:10 9|39 27:10 10</relation>
    <relation name="R231" arity="2" nbTuples="100" semantics="soft" defaultCost="infinity">26 84:1 1|37 86:1 2|50 39:1 3|83 2:1 4|10 45:1 5|98 93:1 6|57 66:1 7|85 44:1 8|83 3:1 9|97 70:1 10|34 5:2 1|24 24:2 2|64 76:2 3|92 86:2 4|62 15:2 5|100 41:2 6|33 94:2 7|29 60:2 8|91 23:2 9|92 25:2 10|99 68:3 1|72 22:3 2|47 2:3 3|29 65:3 4|90 16:3 5|32 6:3 6|54 20:3 7|85 31:3 8|53 22:3 9|73 39:3 10|61 14:4 1|75 52:4 2|79 84:4 3|44 11:4 4|26 3:4 5|22 61:4 6|95 82:4 7|41 49:4 8|85 38:4 9|24 20:4 10|86 82:5 1|23 10:5 2|100 50:5 3|33 92:5 4|43 39:5 5|30 91:5 6|87 55:5 7|25 13:5 8|54 81:5 9|75 3:5 10|47 13:6 1|35 91:6 2|68 77:6 3|98 63:6 4|64 64:6 5|74 35:6 6|13 20:6 7|22 3:6 8|35 82:6 9|48 73:6 10|44 91:7 1|41 93:7 2|48 10:7 3|63 40:7 4|54 73:7 5|24 40:7 6|27 80:7 7|78 27:7 8|74 32:7 9|27 93:7 10|3 38:8 1|26 17:8 2|30 87:8 3|31 80:8 4|91 5:8 5|41 69:8 6|65 35:8 7|70 50:8 8|72 56:8 9|45 14:8 10|11 11:9 1|95 97:9 2|4 6:9 3|73 65:9 4|86 75:9 5|100 95:9 6|33 22:9 7|67 74:9 8|54 87:9 9|7 60:9 10|63 9:10 1|55 76:10 2|60 94:10 3|76 20:10 4|97 31:10 5|73 5:10 6|39 38:10 7|2 76:10 8|83 72:10 9|38 74:10 10</relation>
    <relation name="R232" arity="2" nbTuples="100" semantics="soft" defaultCost="infinity">53 69:1 1|96 62:1 2|7 44:1 3|52 54:1 4|15 15:1 5|82 47:1 6|19 99:1 7|91 86:1 8|93 49:1 9|45 39:1 10|95 3:2 1|37 26:2 2|9 44:2 3|10 82:2 4|60 71:2 5|28 100:2 6|78 22:2 7|45 58:2 8|29 88:2 9|45 4:2 10|48 25:3 1|19 25:3 2|47 45:3 3|71 6:3 4|30 65:3 5|45 66:3 6|19 72:3 7|72 10:3 8|47 41:3 9|98 33:3 10|76 64:4 1|97 98:4 2|23 18:4 3|1 82:4 4|18 5:4 5|97 67:4 6|3 14:4 7|87 75:4 8|14 44:4 9|8 7:4 10|63 37:5 1|10 62:5 2|74 98:5 3|42 9:5 4|61 68:5 5|50 83:5 6|98 61:5 7|93 95:5 8|42 80:5 9|30 54:5 10|86 49:6 1|40 88:6 2|82 44:6 3|60 17:6 4|58 20:6 5|13 90:6 6|46 63:6 7|47 83:6 8|9 49:6 9|54 25:6 10|88 20:7 1|61 84:7 2|15 28:7 3|75 68:7 4|34 53:7 5|37 24:7 6|53 43:7 7|12 61:7 8|3 81:7 9|43 77:7 10|3 40:8 1|27 84:8 2|68 36:8 3|68 6:8 4|44 73:8 5|90 56:8 6|71 98:8 7|85 62:8 8|70 17:8 9|52 54:8 10|24 14:9 1|4 8:9 2|76 64:9 3|6 86:9 4|80 58:9 5|25 82:9 6|99 55:9 7|72 69:9 8|44 75:9 9|46 79:9 10|14 4:10 1|68 79:10 2|54 92:10 3|91 21:10 4|11 24:10 5|52 81:10 6|72 5:10 7|67 52:10 8|8 58:10 9|37 62:10 10</relation>
    <relation name="R233" arity="2" nbTuples="100" semantics="soft" defaultCost="infinity">45 69:1 1|54 73:1 2|87 75:1 3|28 13:1 4|33 63:1 5|98 91:1 6|40 83:1 7|30 45:1 8|10 81:1 9|54 75:1 10|69 69:2 1|13 31:2 2|97 95:2 3|2 16:2 4|86 75:2 5|47 3:2 6|76 86:2 7|37 49:2 8|88 59:2 9|42 52:2 10|82 23:3 1|93 74:3 2|23 10:3 3|46 11:3 4|90 60:3 5|69 1:3 6|61 4:3 7|96 15:3 8|41 62:3 9|52 85:3 10|34 31:4 1|24 71:4 2|63 93:4 3|65 35:4 4|20 34:4 5|54 79:4 6|93 16:4 7|83 26:4 8|69 18:4 9|57 90:4 10|95 96:5 1|89 20:5 2|14 42:5 3|33 89:5 4|40 4:5 5|68 3:5 6|1 1:5 7|48 48:5 8|95 59:5 9|68 74:5 10|35 38:6 1|52 69:6 2|17 62:6 3|61 55:6 4|34 72:6 5|29 26:6 6|78 8:6 7|87 2:6 8|22 17:6 9|87 82:6 10|38 74:7 1|80 40:7 2|16 25:7 3|70 18:7 4|68 25:7 5|87 46:7 6|87 94:7 7|49 19:7 8|72 85:7 9|41 60:7 10|93 98:8 1|43 98:8 2|65 63:8 3|47 95:8 4|20 59:8 5|49 53:8 6|14 37:8 7|89 71:8 8|75 50:8 9|1 84:8 10|27 20:9 1|75 5:9 2|19 95:9 3|90 23:9 4|85 87:9 5|67 23:9 6|39 30:9 7|100 46:9 8|10 13:9 9|74 78:9 10|90 9:10 1|49 80:10 2|35 56:10 3|90 92:10 4|48 90:10 5|42 11:10 6|26 4:10 7|24 52:10 8|80 33:10 9|79 66:10 10</relation>
[truncated: 1,344,544 more chars]
