# Supplementary material for: A local cost simulation-based algorithm to solve distributed constraint optimization problems
Source: PeerJ Comput Sci. 2023 Mar 17;9:e1296. doi: 10.7717/peerj-cs.1296 (PMC10280401; doi:10.7717/peerj-cs.1296)
Supplement: Supplemental Information 1 [file peerj-cs-09-1296-s001.zip › code/DCOP_LCS/problem/ADCOP——70_10_0.6/RANDOM_ADCOP_70_10_density_0.6_0.xml]

<instance>
  <presentation name="instance0" type="ADCOP" benchmark="RandomDCOP" model="Simple" constraintModel="TKC" format="XDisCSP 1.0" />
  <agents nbAgents="70">
    <agent name="A1" id="1" description="Agent 1" />
    <agent name="A2" id="2" description="Agent 2" />
    <agent name="A3" id="3" description="Agent 3" />
    <agent name="A4" id="4" description="Agent 4" />
    <agent name="A5" id="5" description="Agent 5" />
    <agent name="A6" id="6" description="Agent 6" />
    <agent name="A7" id="7" description="Agent 7" />
    <agent name="A8" id="8" description="Agent 8" />
    <agent name="A9" id="9" description="Agent 9" />
    <agent name="A10" id="10" description="Agent 10" />
    <agent name="A11" id="11" description="Agent 11" />
    <agent name="A12" id="12" description="Agent 12" />
    <agent name="A13" id="13" description="Agent 13" />
    <agent name="A14" id="14" description="Agent 14" />
    <agent name="A15" id="15" description="Agent 15" />
    <agent name="A16" id="16" description="Agent 16" />
    <agent name="A17" id="17" description="Agent 17" />
    <agent name="A18" id="18" description="Agent 18" />
    <agent name="A19" id="19" description="Agent 19" />
    <agent name="A20" id="20" description="Agent 20" />
    <agent name="A21" id="21" description="Agent 21" />
    <agent name="A22" id="22" description="Agent 22" />
    <agent name="A23" id="23" description="Agent 23" />
    <agent name="A24" id="24" description="Agent 24" />
    <agent name="A25" id="25" description="Agent 25" />
    <agent name="A26" id="26" description="Agent 26" />
    <agent name="A27" id="27" description="Agent 27" />
    <agent name="A28" id="28" description="Agent 28" />
    <agent name="A29" id="29" description="Agent 29" />
    <agent name="A30" id="30" description="Agent 30" />
    <agent name="A31" id="31" description="Agent 31" />
    <agent name="A32" id="32" description="Agent 32" />
    <agent name="A33" id="33" description="Agent 33" />
    <agent name="A34" id="34" description="Agent 34" />
    <agent name="A35" id="35" description="Agent 35" />
    <agent name="A36" id="36" description="Agent 36" />
    <agent name="A37" id="37" description="Agent 37" />
    <agent name="A38" id="38" description="Agent 38" />
    <agent name="A39" id="39" description="Agent 39" />
    <agent name="A40" id="40" description="Agent 40" />
    <agent name="A41" id="41" description="Agent 41" />
    <agent name="A42" id="42" description="Agent 42" />
    <agent name="A43" id="43" description="Agent 43" />
    <agent name="A44" id="44" description="Agent 44" />
    <agent name="A45" id="45" description="Agent 45" />
    <agent name="A46" id="46" description="Agent 46" />
    <agent name="A47" id="47" description="Agent 47" />
    <agent name="A48" id="48" description="Agent 48" />
    <agent name="A49" id="49" description="Agent 49" />
    <agent name="A50" id="50" description="Agent 50" />
    <agent name="A51" id="51" description="Agent 51" />
    <agent name="A52" id="52" description="Agent 52" />
    <agent name="A53" id="53" description="Agent 53" />
    <agent name="A54" id="54" description="Agent 54" />
    <agent name="A55" id="55" description="Agent 55" />
    <agent name="A56" id="56" description="Agent 56" />
    <agent name="A57" id="57" description="Agent 57" />
    <agent name="A58" id="58" description="Agent 58" />
    <agent name="A59" id="59" description="Agent 59" />
    <agent name="A60" id="60" description="Agent 60" />
    <agent name="A61" id="61" description="Agent 61" />
    <agent name="A62" id="62" description="Agent 62" />
    <agent name="A63" id="63" description="Agent 63" />
    <agent name="A64" id="64" description="Agent 64" />
    <agent name="A65" id="65" description="Agent 65" />
    <agent name="A66" id="66" description="Agent 66" />
    <agent name="A67" id="67" description="Agent 67" />
    <agent name="A68" id="68" description="Agent 68" />
    <agent name="A69" id="69" description="Agent 69" />
    <agent name="A70" id="70" description="Agent 70" />
  </agents>
  <domains nbDomains="1">
    <domain name="D1" nbValues="10">1..10</domain>
  </domains>
  <variables nbVariables="70">
    <variable agent="A1" name="X1.1" id="1" domain="D1" description="variable 1.1" />
    <variable agent="A2" name="X2.1" id="1" domain="D1" description="variable 2.1" />
    <variable agent="A3" name="X3.1" id="1" domain="D1" description="variable 3.1" />
    <variable agent="A4" name="X4.1" id="1" domain="D1" description="variable 4.1" />
    <variable agent="A5" name="X5.1" id="1" domain="D1" description="variable 5.1" />
    <variable agent="A6" name="X6.1" id="1" domain="D1" description="variable 6.1" />
    <variable agent="A7" name="X7.1" id="1" domain="D1" description="variable 7.1" />
    <variable agent="A8" name="X8.1" id="1" domain="D1" description="variable 8.1" />
    <variable agent="A9" name="X9.1" id="1" domain="D1" description="variable 9.1" />
    <variable agent="A10" name="X10.1" id="1" domain="D1" description="variable 10.1" />
    <variable agent="A11" name="X11.1" id="1" domain="D1" description="variable 11.1" />
    <variable agent="A12" name="X12.1" id="1" domain="D1" description="variable 12.1" />
    <variable agent="A13" name="X13.1" id="1" domain="D1" description="variable 13.1" />
    <variable agent="A14" name="X14.1" id="1" domain="D1" description="variable 14.1" />
    <variable agent="A15" name="X15.1" id="1" domain="D1" description="variable 15.1" />
    <variable agent="A16" name="X16.1" id="1" domain="D1" description="variable 16.1" />
    <variable agent="A17" name="X17.1" id="1" domain="D1" description="variable 17.1" />
    <variable agent="A18" name="X18.1" id="1" domain="D1" description="variable 18.1" />
    <variable agent="A19" name="X19.1" id="1" domain="D1" description="variable 19.1" />
    <variable agent="A20" name="X20.1" id="1" domain="D1" description="variable 20.1" />
    <variable agent="A21" name="X21.1" id="1" domain="D1" description="variable 21.1" />
    <variable agent="A22" name="X22.1" id="1" domain="D1" description="variable 22.1" />
    <variable agent="A23" name="X23.1" id="1" domain="D1" description="variable 23.1" />
    <variable agent="A24" name="X24.1" id="1" domain="D1" description="variable 24.1" />
    <variable agent="A25" name="X25.1" id="1" domain="D1" description="variable 25.1" />
    <variable agent="A26" name="X26.1" id="1" domain="D1" description="variable 26.1" />
    <variable agent="A27" name="X27.1" id="1" domain="D1" description="variable 27.1" />
    <variable agent="A28" name="X28.1" id="1" domain="D1" description="variable 28.1" />
    <variable agent="A29" name="X29.1" id="1" domain="D1" description="variable 29.1" />
    <variable agent="A30" name="X30.1" id="1" domain="D1" description="variable 30.1" />
    <variable agent="A31" name="X31.1" id="1" domain="D1" description="variable 31.1" />
    <variable agent="A32" name="X32.1" id="1" domain="D1" description="variable 32.1" />
    <variable agent="A33" name="X33.1" id="1" domain="D1" description="variable 33.1" />
    <variable agent="A34" name="X34.1" id="1" domain="D1" description="variable 34.1" />
    <variable agent="A35" name="X35.1" id="1" domain="D1" description="variable 35.1" />
    <variable agent="A36" name="X36.1" id="1" domain="D1" description="variable 36.1" />
    <variable agent="A37" name="X37.1" id="1" domain="D1" description="variable 37.1" />
    <variable agent="A38" name="X38.1" id="1" domain="D1" description="variable 38.1" />
    <variable agent="A39" name="X39.1" id="1" domain="D1" description="variable 39.1" />
    <variable agent="A40" name="X40.1" id="1" domain="D1" description="variable 40.1" />
    <variable agent="A41" name="X41.1" id="1" domain="D1" description="variable 41.1" />
    <variable agent="A42" name="X42.1" id="1" domain="D1" description="variable 42.1" />
    <variable agent="A43" name="X43.1" id="1" domain="D1" description="variable 43.1" />
    <variable agent="A44" name="X44.1" id="1" domain="D1" description="variable 44.1" />
    <variable agent="A45" name="X45.1" id="1" domain="D1" description="variable 45.1" />
    <variable agent="A46" name="X46.1" id="1" domain="D1" description="variable 46.1" />
    <variable agent="A47" name="X47.1" id="1" domain="D1" description="variable 47.1" />
    <variable agent="A48" name="X48.1" id="1" domain="D1" description="variable 48.1" />
    <variable agent="A49" name="X49.1" id="1" domain="D1" description="variable 49.1" />
    <variable agent="A50" name="X50.1" id="1" domain="D1" description="variable 50.1" />
    <variable agent="A51" name="X51.1" id="1" domain="D1" description="variable 51.1" />
    <variable agent="A52" name="X52.1" id="1" domain="D1" description="variable 52.1" />
    <variable agent="A53" name="X53.1" id="1" domain="D1" description="variable 53.1" />
    <variable agent="A54" name="X54.1" id="1" domain="D1" description="variable 54.1" />
    <variable agent="A55" name="X55.1" id="1" domain="D1" description="variable 55.1" />
    <variable agent="A56" name="X56.1" id="1" domain="D1" description="variable 56.1" />
    <variable agent="A57" name="X57.1" id="1" domain="D1" description="variable 57.1" />
    <variable agent="A58" name="X58.1" id="1" domain="D1" description="variable 58.1" />
    <variable agent="A59" name="X59.1" id="1" domain="D1" description="variable 59.1" />
    <variable agent="A60" name="X60.1" id="1" domain="D1" description="variable 60.1" />
    <variable agent="A61" name="X61.1" id="1" domain="D1" description="variable 61.1" />
    <variable agent="A62" name="X62.1" id="1" domain="D1" description="variable 62.1" />
    <variable agent="A63" name="X63.1" id="1" domain="D1" description="variable 63.1" />
    <variable agent="A64" name="X64.1" id="1" domain="D1" description="variable 64.1" />
    <variable agent="A65" name="X65.1" id="1" domain="D1" description="variable 65.1" />
    <variable agent="A66" name="X66.1" id="1" domain="D1" description="variable 66.1" />
    <variable agent="A67" name="X67.1" id="1" domain="D1" description="variable 67.1" />
    <variable agent="A68" name="X68.1" id="1" domain="D1" description="variable 68.1" />
    <variable agent="A69" name="X69.1" id="1" domain="D1" description="variable 69.1" />
    <variable agent="A70" name="X70.1" id="1" domain="D1" description="variable 70.1" />
  </variables>
  <constraints nbConstraints="1449">
    <constraint name="C0" model="TKC" arity="2" scope="X27.1 X54.1" reference="R0" />
    <constraint name="C1" model="TKC" arity="2" scope="X62.1 X65.1" reference="R1" />
    <constraint name="C2" model="TKC" arity="2" scope="X26.1 X45.1" reference="R2" />
    <constraint name="C3" model="TKC" arity="2" scope="X38.1 X47.1" reference="R3" />
    <constraint name="C4" model="TKC" arity="2" scope="X13.1 X66.1" reference="R4" />
    <constraint name="C5" model="TKC" arity="2" scope="X45.1 X63.1" reference="R5" />
    <constraint name="C6" model="TKC" arity="2" scope="X15.1 X24.1" reference="R6" />
    <constraint name="C7" model="TKC" arity="2" scope="X12.1 X53.1" reference="R7" />
    <constraint name="C8" model="TKC" arity="2" scope="X33.1 X53.1" reference="R8" />
    <constraint name="C9" model="TKC" arity="2" scope="X30.1 X66.1" reference="R9" />
    <constraint name="C10" model="TKC" arity="2" scope="X1.1 X8.1" reference="R10" />
    <constraint name="C11" model="TKC" arity="2" scope="X35.1 X44.1" reference="R11" />
    <constraint name="C12" model="TKC" arity="2" scope="X43.1 X50.1" reference="R12" />
    <constraint name="C13" model="TKC" arity="2" scope="X11.1 X44.1" reference="R13" />
    <constraint name="C14" model="TKC" arity="2" scope="X30.1 X69.1" reference="R14" />
    <constraint name="C15" model="TKC" arity="2" scope="X59.1 X67.1" reference="R15" />
    <constraint name="C16" model="TKC" arity="2" scope="X7.1 X20.1" reference="R16" />
    <constraint name="C17" model="TKC" arity="2" scope="X23.1 X58.1" reference="R17" />
    <constraint name="C18" model="TKC" arity="2" scope="X48.1 X56.1" reference="R18" />
    <constraint name="C19" model="TKC" arity="2" scope="X18.1 X61.1" reference="R19" />
    <constraint name="C20" model="TKC" arity="2" scope="X25.1 X53.1" reference="R20" />
    <constraint name="C21" model="TKC" arity="2" scope="X30.1 X57.1" reference="R21" />
    <constraint name="C22" model="TKC" arity="2" scope="X36.1 X43.1" reference="R22" />
    <constraint name="C23" model="TKC" arity="2" scope="X48.1 X70.1" reference="R23" />
    <constraint name="C24" model="TKC" arity="2" scope="X38.1 X41.1" reference="R24" />
    <constraint name="C25" model="TKC" arity="2" scope="X18.1 X60.1" reference="R25" />
    <constraint name="C26" model="TKC" arity="2" scope="X5.1 X35.1" reference="R26" />
    <constraint name="C27" model="TKC" arity="2" scope="X11.1 X46.1" reference="R27" />
    <constraint name="C28" model="TKC" arity="2" scope="X31.1 X67.1" reference="R28" />
    <constraint name="C29" model="TKC" arity="2" scope="X22.1 X42.1" reference="R29" />
    <constraint name="C30" model="TKC" arity="2" scope="X1.1 X10.1" reference="R30" />
    <constraint name="C31" model="TKC" arity="2" scope="X16.1 X23.1" reference="R31" />
    <constraint name="C32" model="TKC" arity="2" scope="X19.1 X48.1" reference="R32" />
    <constraint name="C33" model="TKC" arity="2" scope="X9.1 X19.1" reference="R33" />
    <constraint name="C34" model="TKC" arity="2" scope="X17.1 X57.1" reference="R34" />
    <constraint name="C35" model="TKC" arity="2" scope="X59.1 X69.1" reference="R35" />
    <constraint name="C36" model="TKC" arity="2" scope="X2.1 X27.1" reference="R36" />
    <constraint name="C37" model="TKC" arity="2" scope="X43.1 X61.1" reference="R37" />
    <constraint name="C38" model="TKC" arity="2" scope="X27.1 X50.1" reference="R38" />
    <constraint name="C39" model="TKC" arity="2" scope="X40.1 X49.1" reference="R39" />
    <constraint name="C40" model="TKC" arity="2" scope="X23.1 X39.1" reference="R40" />
    <constraint name="C41" model="TKC" arity="2" scope="X9.1 X28.1" reference="R41" />
    <constraint name="C42" model="TKC" arity="2" scope="X41.1 X70.1" reference="R42" />
    <constraint name="C43" model="TKC" arity="2" scope="X31.1 X35.1" reference="R43" />
    <constraint name="C44" model="TKC" arity="2" scope="X10.1 X57.1" reference="R44" />
    <constraint name="C45" model="TKC" arity="2" scope="X17.1 X34.1" reference="R45" />
    <constraint name="C46" model="TKC" arity="2" scope="X17.1 X47.1" reference="R46" />
    <constraint name="C47" model="TKC" arity="2" scope="X6.1 X13.1" reference="R47" />
    <constraint name="C48" model="TKC" arity="2" scope="X12.1 X52.1" reference="R48" />
    <constraint name="C49" model="TKC" arity="2" scope="X17.1 X52.1" reference="R49" />
    <constraint name="C50" model="TKC" arity="2" scope="X9.1 X40.1" reference="R50" />
    <constraint name="C51" model="TKC" arity="2" scope="X14.1 X63.1" reference="R51" />
    <constraint name="C52" model="TKC" arity="2" scope="X16.1 X17.1" reference="R52" />
    <constraint name="C53" model="TKC" arity="2" scope="X55.1 X68.1" reference="R53" />
    <constraint name="C54" model="TKC" arity="2" scope="X7.1 X54.1" reference="R54" />
    <constraint name="C55" model="TKC" arity="2" scope="X21.1 X65.1" reference="R55" />
    <constraint name="C56" model="TKC" arity="2" scope="X2.1 X22.1" reference="R56" />
    <constraint name="C57" model="TKC" arity="2" scope="X45.1 X60.1" reference="R57" />
    <constraint name="C58" model="TKC" arity="2" scope="X40.1 X43.1" reference="R58" />
    <constraint name="C59" model="TKC" arity="2" scope="X51.1 X69.1" reference="R59" />
    <constraint name="C60" model="TKC" arity="2" scope="X33.1 X55.1" reference="R60" />
    <constraint name="C61" model="TKC" arity="2" scope="X53.1 X65.1" reference="R61" />
    <constraint name="C62" model="TKC" arity="2" scope="X32.1 X70.1" reference="R62" />
    <constraint name="C63" model="TKC" arity="2" scope="X15.1 X68.1" reference="R63" />
    <constraint name="C64" model="TKC" arity="2" scope="X40.1 X64.1" reference="R64" />
    <constraint name="C65" model="TKC" arity="2" scope="X1.1 X37.1" reference="R65" />
    <constraint name="C66" model="TKC" arity="2" scope="X2.1 X29.1" reference="R66" />
    <constraint name="C67" model="TKC" arity="2" scope="X4.1 X47.1" reference="R67" />
    <constraint name="C68" model="TKC" arity="2" scope="X3.1 X51.1" reference="R68" />
    <constraint name="C69" model="TKC" arity="2" scope="X44.1 X63.1" reference="R69" />
    <constraint name="C70" model="TKC" arity="2" scope="X14.1 X35.1" reference="R70" />
    <constraint name="C71" model="TKC" arity="2" scope="X13.1 X35.1" reference="R71" />
    <constraint name="C72" model="TKC" arity="2" scope="X44.1 X57.1" reference="R72" />
    <constraint name="C73" model="TKC" arity="2" scope="X9.1 X55.1" reference="R73" />
    <constraint name="C74" model="TKC" arity="2" scope="X5.1 X67.1" reference="R74" />
    <constraint name="C75" model="TKC" arity="2" scope="X37.1 X38.1" reference="R75" />
    <constraint name="C76" model="TKC" arity="2" scope="X31.1 X51.1" reference="R76" />
    <constraint name="C77" model="TKC" arity="2" scope="X33.1 X67.1" reference="R77" />
    <constraint name="C78" model="TKC" arity="2" scope="X34.1 X44.1" reference="R78" />
    <constraint name="C79" model="TKC" arity="2" scope="X20.1 X32.1" reference="R79" />
    <constraint name="C80" model="TKC" arity="2" scope="X60.1 X65.1" reference="R80" />
    <constraint name="C81" model="TKC" arity="2" scope="X3.1 X24.1" reference="R81" />
    <constraint name="C82" model="TKC" arity="2" scope="X42.1 X69.1" reference="R82" />
    <constraint name="C83" model="TKC" arity="2" scope="X35.1 X46.1" reference="R83" />
    <constraint name="C84" model="TKC" arity="2" scope="X22.1 X43.1" reference="R84" />
    <constraint name="C85" model="TKC" arity="2" scope="X10.1 X42.1" reference="R85" />
    <constraint name="C86" model="TKC" arity="2" scope="X25.1 X65.1" reference="R86" />
    <constraint name="C87" model="TKC" arity="2" scope="X12.1 X22.1" reference="R87" />
    <constraint name="C88" model="TKC" arity="2" scope="X43.1 X44.1" reference="R88" />
    <constraint name="C89" model="TKC" arity="2" scope="X6.1 X18.1" reference="R89" />
    <constraint name="C90" model="TKC" arity="2" scope="X14.1 X49.1" reference="R90" />
    <constraint name="C91" model="TKC" arity="2" scope="X54.1 X70.1" reference="R91" />
    <constraint name="C92" model="TKC" arity="2" scope="X36.1 X63.1" reference="R92" />
    <constraint name="C93" model="TKC" arity="2" scope="X41.1 X61.1" reference="R93" />
    <constraint name="C94" model="TKC" arity="2" scope="X8.1 X69.1" reference="R94" />
    <constraint name="C95" model="TKC" arity="2" scope="X45.1 X69.1" reference="R95" />
    <constraint name="C96" model="TKC" arity="2" scope="X53.1 X59.1" reference="R96" />
    <constraint name="C97" model="TKC" arity="2" scope="X63.1 X69.1" reference="R97" />
    <constraint name="C98" model="TKC" arity="2" scope="X48.1 X60.1" reference="R98" />
    <constraint name="C99" model="TKC" arity="2" scope="X25.1 X70.1" reference="R99" />
    <constraint name="C100" model="TKC" arity="2" scope="X11.1 X35.1" reference="R100" />
    <constraint name="C101" model="TKC" arity="2" scope="X8.1 X61.1" reference="R101" />
    <constraint name="C102" model="TKC" arity="2" scope="X66.1 X70.1" reference="R102" />
    <constraint name="C103" model="TKC" arity="2" scope="X29.1 X57.1" reference="R103" />
    <constraint name="C104" model="TKC" arity="2" scope="X7.1 X59.1" reference="R104" />
    <constraint name="C105" model="TKC" arity="2" scope="X50.1 X70.1" reference="R105" />
    <constraint name="C106" model="TKC" arity="2" scope="X15.1 X46.1" reference="R106" />
    <constraint name="C107" model="TKC" arity="2" scope="X6.1 X30.1" reference="R107" />
    <constraint name="C108" model="TKC" arity="2" scope="X9.1 X67.1" reference="R108" />
    <constraint name="C109" model="TKC" arity="2" scope="X18.1 X54.1" reference="R109" />
    <constraint name="C110" model="TKC" arity="2" scope="X18.1 X46.1" reference="R110" />
    <constraint name="C111" model="TKC" arity="2" scope="X6.1 X56.1" reference="R111" />
    <constraint name="C112" model="TKC" arity="2" scope="X39.1 X49.1" reference="R112" />
    <constraint name="C113" model="TKC" arity="2" scope="X22.1 X60.1" reference="R113" />
    <constraint name="C114" model="TKC" arity="2" scope="X23.1 X66.1" reference="R114" />
    <constraint name="C115" model="TKC" arity="2" scope="X47.1 X48.1" reference="R115" />
    <constraint name="C116" model="TKC" arity="2" scope="X17.1 X59.1" reference="R116" />
    <constraint name="C117" model="TKC" arity="2" scope="X12.1 X61.1" reference="R117" />
    <constraint name="C118" model="TKC" arity="2" scope="X21.1 X67.1" reference="R118" />
    <constraint name="C119" model="TKC" arity="2" scope="X3.1 X21.1" reference="R119" />
    <constraint name="C120" model="TKC" arity="2" scope="X26.1 X68.1" reference="R120" />
    <constraint name="C121" model="TKC" arity="2" scope="X14.1 X57.1" reference="R121" />
    <constraint name="C122" model="TKC" arity="2" scope="X4.1 X55.1" reference="R122" />
    <constraint name="C123" model="TKC" arity="2" scope="X2.1 X48.1" reference="R123" />
    <constraint name="C124" model="TKC" arity="2" scope="X50.1 X52.1" reference="R124" />
    <constraint name="C125" model="TKC" arity="2" scope="X14.1 X21.1" reference="R125" />
    <constraint name="C126" model="TKC" arity="2" scope="X11.1 X42.1" reference="R126" />
    <constraint name="C127" model="TKC" arity="2" scope="X40.1 X57.1" reference="R127" />
    <constraint name="C128" model="TKC" arity="2" scope="X3.1 X36.1" reference="R128" />
    <constraint name="C129" model="TKC" arity="2" scope="X5.1 X57.1" reference="R129" />
    <constraint name="C130" model="TKC" arity="2" scope="X60.1 X63.1" reference="R130" />
    <constraint name="C131" model="TKC" arity="2" scope="X5.1 X21.1" reference="R131" />
    <constraint name="C132" model="TKC" arity="2" scope="X10.1 X44.1" reference="R132" />
    <constraint name="C133" model="TKC" arity="2" scope="X9.1 X27.1" reference="R133" />
    <constraint name="C134" model="TKC" arity="2" scope="X25.1 X46.1" reference="R134" />
    <constraint name="C135" model="TKC" arity="2" scope="X32.1 X52.1" reference="R135" />
    <constraint name="C136" model="TKC" arity="2" scope="X26.1 X55.1" reference="R136" />
    <constraint name="C137" model="TKC" arity="2" scope="X41.1 X54.1" reference="R137" />
    <constraint name="C138" model="TKC" arity="2" scope="X54.1 X59.1" reference="R138" />
    <constraint name="C139" model="TKC" arity="2" scope="X10.1 X28.1" reference="R139" />
    <constraint name="C140" model="TKC" arity="2" scope="X18.1 X42.1" reference="R140" />
    <constraint name="C141" model="TKC" arity="2" scope="X49.1 X53.1" reference="R141" />
    <constraint name="C142" model="TKC" arity="2" scope="X47.1 X62.1" reference="R142" />
    <constraint name="C143" model="TKC" arity="2" scope="X25.1 X50.1" reference="R143" />
    <constraint name="C144" model="TKC" arity="2" scope="X26.1 X61.1" reference="R144" />
    <constraint name="C145" model="TKC" arity="2" scope="X12.1 X64.1" reference="R145" />
    <constraint name="C146" model="TKC" arity="2" scope="X31.1 X53.1" reference="R146" />
    <constraint name="C147" model="TKC" arity="2" scope="X20.1 X28.1" reference="R147" />
    <constraint name="C148" model="TKC" arity="2" scope="X8.1 X66.1" reference="R148" />
    <constraint name="C149" model="TKC" arity="2" scope="X4.1 X29.1" reference="R149" />
    <constraint name="C150" model="TKC" arity="2" scope="X23.1 X31.1" reference="R150" />
    <constraint name="C151" model="TKC" arity="2" scope="X7.1 X13.1" reference="R151" />
    <constraint name="C152" model="TKC" arity="2" scope="X22.1 X55.1" reference="R152" />
    <constraint name="C153" model="TKC" arity="2" scope="X10.1 X70.1" reference="R153" />
    <constraint name="C154" model="TKC" arity="2" scope="X35.1 X50.1" reference="R154" />
    <constraint name="C155" model="TKC" arity="2" scope="X33.1 X51.1" reference="R155" />
    <constraint name="C156" model="TKC" arity="2" scope="X18.1 X62.1" reference="R156" />
    <constraint name="C157" model="TKC" arity="2" scope="X28.1 X66.1" reference="R157" />
    <constraint name="C158" model="TKC" arity="2" scope="X18.1 X48.1" reference="R158" />
    <constraint name="C159" model="TKC" arity="2" scope="X13.1 X28.1" reference="R159" />
    <constraint name="C160" model="TKC" arity="2" scope="X21.1 X45.1" reference="R160" />
    <constraint name="C161" model="TKC" arity="2" scope="X61.1 X64.1" reference="R161" />
    <constraint name="C162" model="TKC" arity="2" scope="X3.1 X42.1" reference="R162" />
    <constraint name="C163" model="TKC" arity="2" scope="X28.1 X33.1" reference="R163" />
    <constraint name="C164" model="TKC" arity="2" scope="X21.1 X23.1" reference="R164" />
    <constraint name="C165" model="TKC" arity="2" scope="X48.1 X63.1" reference="R165" />
    <constraint name="C166" model="TKC" arity="2" scope="X19.1 X63.1" reference="R166" />
    <constraint name="C167" model="TKC" arity="2" scope="X35.1 X52.1" reference="R167" />
    <constraint name="C168" model="TKC" arity="2" scope="X22.1 X25.1" reference="R168" />
    <constraint name="C169" model="TKC" arity="2" scope="X47.1 X64.1" reference="R169" />
    <constraint name="C170" model="TKC" arity="2" scope="X27.1 X66.1" reference="R170" />
    <constraint name="C171" model="TKC" arity="2" scope="X7.1 X60.1" reference="R171" />
    <constraint name="C172" model="TKC" arity="2" scope="X8.1 X18.1" reference="R172" />
    <constraint name="C173" model="TKC" arity="2" scope="X36.1 X60.1" reference="R173" />
    <constraint name="C174" model="TKC" arity="2" scope="X43.1 X56.1" reference="R174" />
    <constraint name="C175" model="TKC" arity="2" scope="X42.1 X50.1" reference="R175" />
    <constraint name="C176" model="TKC" arity="2" scope="X38.1 X48.1" reference="R176" />
    <constraint name="C177" model="TKC" arity="2" scope="X9.1 X54.1" reference="R177" />
    <constraint name="C178" model="TKC" arity="2" scope="X42.1 X58.1" reference="R178" />
    <constraint name="C179" model="TKC" arity="2" scope="X48.1 X59.1" reference="R179" />
    <constraint name="C180" model="TKC" arity="2" scope="X58.1 X60.1" reference="R180" />
    <constraint name="C181" model="TKC" arity="2" scope="X11.1 X63.1" reference="R181" />
    <constraint name="C182" model="TKC" arity="2" scope="X26.1 X60.1" reference="R182" />
    <constraint name="C183" model="TKC" arity="2" scope="X2.1 X19.1" reference="R183" />
    <constraint name="C184" model="TKC" arity="2" scope="X45.1 X62.1" reference="R184" />
    <constraint name="C185" model="TKC" arity="2" scope="X10.1 X15.1" reference="R185" />
    <constraint name="C186" model="TKC" arity="2" scope="X17.1 X44.1" reference="R186" />
    <constraint name="C187" model="TKC" arity="2" scope="X8.1 X9.1" reference="R187" />
    <constraint name="C188" model="TKC" arity="2" scope="X29.1 X31.1" reference="R188" />
    <constraint name="C189" model="TKC" arity="2" scope="X6.1 X36.1" reference="R189" />
    <constraint name="C190" model="TKC" arity="2" scope="X24.1 X32.1" reference="R190" />
    <constraint name="C191" model="TKC" arity="2" scope="X49.1 X58.1" reference="R191" />
    <constraint name="C192" model="TKC" arity="2" scope="X18.1 X38.1" reference="R192" />
    <constraint name="C193" model="TKC" arity="2" scope="X29.1 X58.1" reference="R193" />
    <constraint name="C194" model="TKC" arity="2" scope="X46.1 X49.1" reference="R194" />
    <constraint name="C195" model="TKC" arity="2" scope="X32.1 X50.1" reference="R195" />
    <constraint name="C196" model="TKC" arity="2" scope="X22.1 X62.1" reference="R196" />
    <constraint name="C197" model="TKC" arity="2" scope="X36.1 X40.1" reference="R197" />
    <constraint name="C198" model="TKC" arity="2" scope="X8.1 X37.1" reference="R198" />
    <constraint name="C199" model="TKC" arity="2" scope="X33.1 X35.1" reference="R199" />
    <constraint name="C200" model="TKC" arity="2" scope="X6.1 X47.1" reference="R200" />
    <constraint name="C201" model="TKC" arity="2" scope="X21.1 X26.1" reference="R201" />
    <constraint name="C202" model="TKC" arity="2" scope="X1.1 X51.1" reference="R202" />
    <constraint name="C203" model="TKC" arity="2" scope="X2.1 X10.1" reference="R203" />
    <constraint name="C204" model="TKC" arity="2" scope="X26.1 X28.1" reference="R204" />
    <constraint name="C205" model="TKC" arity="2" scope="X19.1 X37.1" reference="R205" />
    <constraint name="C206" model="TKC" arity="2" scope="X45.1 X56.1" reference="R206" />
    <constraint name="C207" model="TKC" arity="2" scope="X3.1 X63.1" reference="R207" />
    <constraint name="C208" model="TKC" arity="2" scope="X27.1 X60.1" reference="R208" />
    <constraint name="C209" model="TKC" arity="2" scope="X2.1 X3.1" reference="R209" />
    <constraint name="C210" model="TKC" arity="2" scope="X13.1 X54.1" reference="R210" />
    <constraint name="C211" model="TKC" arity="2" scope="X34.1 X69.1" reference="R211" />
    <constraint name="C212" model="TKC" arity="2" scope="X49.1 X56.1" reference="R212" />
    <constraint name="C213" model="TKC" arity="2" scope="X34.1 X63.1" reference="R213" />
    <constraint name="C214" model="TKC" arity="2" scope="X37.1 X61.1" reference="R214" />
    <constraint name="C215" model="TKC" arity="2" scope="X26.1 X54.1" reference="R215" />
    <constraint name="C216" model="TKC" arity="2" scope="X21.1 X48.1" reference="R216" />
    <constraint name="C217" model="TKC" arity="2" scope="X4.1 X14.1" reference="R217" />
    <constraint name="C218" model="TKC" arity="2" scope="X12.1 X37.1" reference="R218" />
    <constraint name="C219" model="TKC" arity="2" scope="X54.1 X68.1" reference="R219" />
    <constraint name="C220" model="TKC" arity="2" scope="X20.1 X31.1" reference="R220" />
    <constraint name="C221" model="TKC" arity="2" scope="X6.1 X23.1" reference="R221" />
    <constraint name="C222" model="TKC" arity="2" scope="X10.1 X20.1" reference="R222" />
    <constraint name="C223" model="TKC" arity="2" scope="X25.1 X42.1" reference="R223" />
    <constraint name="C224" model="TKC" arity="2" scope="X17.1 X35.1" reference="R224" />
    <constraint name="C225" model="TKC" arity="2" scope="X34.1 X40.1" reference="R225" />
    <constraint name="C226" model="TKC" arity="2" scope="X36.1 X50.1" reference="R226" />
    <constraint name="C227" model="TKC" arity="2" scope="X7.1 X31.1" reference="R227" />
    <constraint name="C228" model="TKC" arity="2" scope="X37.1 X66.1" reference="R228" />
    <constraint name="C229" model="TKC" arity="2" scope="X7.1 X46.1" reference="R229" />
    <constraint name="C230" model="TKC" arity="2" scope="X3.1 X47.1" reference="R230" />
    <constraint name="C231" model="TKC" arity="2" scope="X27.1 X33.1" reference="R231" />
    <constraint name="C232" model="TKC" arity="2" scope="X51.1 X61.1" reference="R232" />
    <constraint name="C233" model="TKC" arity="2" scope="X6.1 X63.1" reference="R233" />
    <constraint name="C234" model="TKC" arity="2" scope="X12.1 X63.1" reference="R234" />
    <constraint name="C235" model="TKC" arity="2" scope="X20.1 X53.1" reference="R235" />
    <constraint name="C236" model="TKC" arity="2" scope="X6.1 X51.1" reference="R236" />
    <constraint name="C237" model="TKC" arity="2" scope="X41.1 X60.1" reference="R237" />
    <constraint name="C238" model="TKC" arity="2" scope="X7.1 X28.1" reference="R238" />
    <constraint name="C239" model="TKC" arity="2" scope="X19.1 X41.1" reference="R239" />
    <constraint name="C240" model="TKC" arity="2" scope="X21.1 X37.1" reference="R240" />
    <constraint name="C241" model="TKC" arity="2" scope="X13.1 X65.1" reference="R241" />
    <constraint name="C242" model="TKC" arity="2" scope="X1.1 X27.1" reference="R242" />
    <constraint name="C243" model="TKC" arity="2" scope="X19.1 X53.1" reference="R243" />
    <constraint name="C244" model="TKC" arity="2" scope="X33.1 X46.1" reference="R244" />
    <constraint name="C245" model="TKC" arity="2" scope="X6.1 X67.1" reference="R245" />
    <constraint name="C246" model="TKC" arity="2" scope="X4.1 X23.1" reference="R246" />
    <constraint name="C247" model="TKC" arity="2" scope="X32.1 X61.1" reference="R247" />
    <constraint name="C248" model="TKC" arity="2" scope="X10.1 X50.1" reference="R248" />
    <constraint name="C249" model="TKC" arity="2" scope="X1.1 X19.1" reference="R249" />
    <constraint name="C250" model="TKC" arity="2" scope="X21.1 X32.1" reference="R250" />
    <constraint name="C251" model="TKC" arity="2" scope="X8.1 X36.1" reference="R251" />
    <constraint name="C252" model="TKC" arity="2" scope="X15.1 X61.1" reference="R252" />
    <constraint name="C253" model="TKC" arity="2" scope="X48.1 X50.1" reference="R253" />
    <constraint name="C254" model="TKC" arity="2" scope="X45.1 X59.1" reference="R254" />
    <constraint name="C255" model="TKC" arity="2" scope="X44.1 X59.1" reference="R255" />
    <constraint name="C256" model="TKC" arity="2" scope="X41.1 X42.1" reference="R256" />
    <constraint name="C257" model="TKC" arity="2" scope="X18.1 X32.1" reference="R257" />
    <constraint name="C258" model="TKC" arity="2" scope="X20.1 X66.1" reference="R258" />
    <constraint name="C259" model="TKC" arity="2" scope="X27.1 X28.1" reference="R259" />
    <constraint name="C260" model="TKC" arity="2" scope="X39.1 X59.1" reference="R260" />
    <constraint name="C261" model="TKC" arity="2" scope="X15.1 X30.1" reference="R261" />
    <constraint name="C262" model="TKC" arity="2" scope="X8.1 X19.1" reference="R262" />
    <constraint name="C263" model="TKC" arity="2" scope="X11.1 X60.1" reference="R263" />
    <constraint name="C264" model="TKC" arity="2" scope="X23.1 X67.1" reference="R264" />
    <constraint name="C265" model="TKC" arity="2" scope="X11.1 X15.1" reference="R265" />
    <constraint name="C266" model="TKC" arity="2" scope="X9.1 X33.1" reference="R266" />
    <constraint name="C267" model="TKC" arity="2" scope="X6.1 X40.1" reference="R267" />
    <constraint name="C268" model="TKC" arity="2" scope="X30.1 X52.1" reference="R268" />
    <constraint name="C269" model="TKC" arity="2" scope="X3.1 X34.1" reference="R269" />
    <constraint name="C270" model="TKC" arity="2" scope="X35.1 X53.1" reference="R270" />
    <constraint name="C271" model="TKC" arity="2" scope="X7.1 X34.1" reference="R271" />
    <constraint name="C272" model="TKC" arity="2" scope="X32.1 X51.1" reference="R272" />
    <constraint name="C273" model="TKC" arity="2" scope="X42.1 X51.1" reference="R273" />
    <constraint name="C274" model="TKC" arity="2" scope="X12.1 X27.1" reference="R274" />
    <constraint name="C275" model="TKC" arity="2" scope="X2.1 X20.1" reference="R275" />
    <constraint name="C276" model="TKC" arity="2" scope="X17.1 X25.1" reference="R276" />
    <constraint name="C277" model="TKC" arity="2" scope="X6.1 X21.1" reference="R277" />
    <constraint name="C278" model="TKC" arity="2" scope="X18.1 X51.1" reference="R278" />
    <constraint name="C279" model="TKC" arity="2" scope="X56.1 X69.1" reference="R279" />
    <constraint name="C280" model="TKC" arity="2" scope="X16.1 X59.1" reference="R280" />
    <constraint name="C281" model="TKC" arity="2" scope="X4.1 X36.1" reference="R281" />
    <constraint name="C282" model="TKC" arity="2" scope="X54.1 X60.1" reference="R282" />
    <constraint name="C283" model="TKC" arity="2" scope="X43.1 X66.1" reference="R283" />
    <constraint name="C284" model="TKC" arity="2" scope="X4.1 X50.1" reference="R284" />
    <constraint name="C285" model="TKC" arity="2" scope="X10.1 X11.1" reference="R285" />
    <constraint name="C286" model="TKC" arity="2" scope="X9.1 X14.1" reference="R286" />
    <constraint name="C287" model="TKC" arity="2" scope="X12.1 X29.1" reference="R287" />
    <constraint name="C288" model="TKC" arity="2" scope="X2.1 X50.1" reference="R288" />
    <constraint name="C289" model="TKC" arity="2" scope="X7.1 X11.1" reference="R289" />
    <constraint name="C290" model="TKC" arity="2" scope="X1.1 X44.1" reference="R290" />
    <constraint name="C291" model="TKC" arity="2" scope="X44.1 X54.1" reference="R291" />
    <constraint name="C292" model="TKC" arity="2" scope="X30.1 X68.1" reference="R292" />
    <constraint name="C293" model="TKC" arity="2" scope="X62.1 X66.1" reference="R293" />
    <constraint name="C294" model="TKC" arity="2" scope="X36.1 X66.1" reference="R294" />
    <constraint name="C295" model="TKC" arity="2" scope="X5.1 X49.1" reference="R295" />
    <constraint name="C296" model="TKC" arity="2" scope="X7.1 X17.1" reference="R296" />
    <constraint name="C297" model="TKC" arity="2" scope="X9.1 X47.1" reference="R297" />
    <constraint name="C298" model="TKC" arity="2" scope="X36.1 X53.1" reference="R298" />
    <constraint name="C299" model="TKC" arity="2" scope="X15.1 X35.1" reference="R299" />
    <constraint name="C300" model="TKC" arity="2" scope="X28.1 X57.1" reference="R300" />
    <constraint name="C301" model="TKC" arity="2" scope="X25.1 X36.1" reference="R301" />
    <constraint name="C302" model="TKC" arity="2" scope="X42.1 X70.1" reference="R302" />
    <constraint name="C303" model="TKC" arity="2" scope="X60.1 X68.1" reference="R303" />
    <constraint name="C304" model="TKC" arity="2" scope="X2.1 X44.1" reference="R304" />
    <constraint name="C305" model="TKC" arity="2" scope="X49.1 X54.1" reference="R305" />
    <constraint name="C306" model="TKC" arity="2" scope="X14.1 X44.1" reference="R306" />
    <constraint name="C307" model="TKC" arity="2" scope="X22.1 X68.1" reference="R307" />
    <constraint name="C308" model="TKC" arity="2" scope="X39.1 X69.1" reference="R308" />
    <constraint name="C309" model="TKC" arity="2" scope="X5.1 X55.1" reference="R309" />
    <constraint name="C310" model="TKC" arity="2" scope="X13.1 X27.1" reference="R310" />
    <constraint name="C311" model="TKC" arity="2" scope="X2.1 X45.1" reference="R311" />
    <constraint name="C312" model="TKC" arity="2" scope="X50.1 X63.1" reference="R312" />
    <constraint name="C313" model="TKC" arity="2" scope="X57.1 X67.1" reference="R313" />
    <constraint name="C314" model="TKC" arity="2" scope="X10.1 X21.1" reference="R314" />
    <constraint name="C315" model="TKC" arity="2" scope="X2.1 X30.1" reference="R315" />
    <constraint name="C316" model="TKC" arity="2" scope="X67.1 X68.1" reference="R316" />
    <constraint name="C317" model="TKC" arity="2" scope="X5.1 X15.1" reference="R317" />
    <constraint name="C318" model="TKC" arity="2" scope="X22.1 X57.1" reference="R318" />
    <constraint name="C319" model="TKC" arity="2" scope="X43.1 X49.1" reference="R319" />
    <constraint name="C320" model="TKC" arity="2" scope="X52.1 X55.1" reference="R320" />
    <constraint name="C321" model="TKC" arity="2" scope="X16.1 X35.1" reference="R321" />
    <constraint name="C322" model="TKC" arity="2" scope="X4.1 X52.1" reference="R322" />
    <constraint name="C323" model="TKC" arity="2" scope="X2.1 X36.1" reference="R323" />
    <constraint name="C324" model="TKC" arity="2" scope="X20.1 X56.1" reference="R324" />
    <constraint name="C325" model="TKC" arity="2" scope="X23.1 X45.1" reference="R325" />
    <constraint name="C326" model="TKC" arity="2" scope="X7.1 X56.1" reference="R326" />
    <constraint name="C327" model="TKC" arity="2" scope="X30.1 X32.1" reference="R327" />
    <constraint name="C328" model="TKC" arity="2" scope="X17.1 X20.1" reference="R328" />
    <constraint name="C329" model="TKC" arity="2" scope="X8.1 X45.1" reference="R329" />
    <constraint name="C330" model="TKC" arity="2" scope="X43.1 X57.1" reference="R330" />
    <constraint name="C331" model="TKC" arity="2" scope="X28.1 X59.1" reference="R331" />
    <constraint name="C332" model="TKC" arity="2" scope="X14.1 X67.1" reference="R332" />
    <constraint name="C333" model="TKC" arity="2" scope="X14.1 X28.1" reference="R333" />
    <constraint name="C334" model="TKC" arity="2" scope="X25.1 X63.1" reference="R334" />
    <constraint name="C335" model="TKC" arity="2" scope="X30.1 X49.1" reference="R335" />
    <constraint name="C336" model="TKC" arity="2" scope="X29.1 X45.1" reference="R336" />
    <constraint name="C337" model="TKC" arity="2" scope="X7.1 X37.1" reference="R337" />
    <constraint name="C338" model="TKC" arity="2" scope="X32.1 X58.1" reference="R338" />
    <constraint name="C339" model="TKC" arity="2" scope="X2.1 X66.1" reference="R339" />
    <constraint name="C340" model="TKC" arity="2" scope="X32.1 X56.1" reference="R340" />
    <constraint name="C341" model="TKC" arity="2" scope="X57.1 X65.1" reference="R341" />
    <constraint name="C342" model="TKC" arity="2" scope="X42.1 X46.1" reference="R342" />
    <constraint name="C343" model="TKC" arity="2" scope="X60.1 X67.1" reference="R343" />
    <constraint name="C344" model="TKC" arity="2" scope="X7.1 X25.1" reference="R344" />
    <constraint name="C345" model="TKC" arity="2" scope="X23.1 X32.1" reference="R345" />
    <constraint name="C346" model="TKC" arity="2" scope="X40.1 X61.1" reference="R346" />
    <constraint name="C347" model="TKC" arity="2" scope="X45.1 X61.1" reference="R347" />
    <constraint name="C348" model="TKC" arity="2" scope="X21.1 X47.1" reference="R348" />
    <constraint name="C349" model="TKC" arity="2" scope="X11.1 X13.1" reference="R349" />
    <constraint name="C350" model="TKC" arity="2" scope="X27.1 X46.1" reference="R350" />
    <constraint name="C351" model="TKC" arity="2" scope="X19.1 X69.1" reference="R351" />
    <constraint name="C352" model="TKC" arity="2" scope="X28.1 X63.1" reference="R352" />
    <constraint name="C353" model="TKC" arity="2" scope="X1.1 X35.1" reference="R353" />
    <constraint name="C354" model="TKC" arity="2" scope="X52.1 X58.1" reference="R354" />
    <constraint name="C355" model="TKC" arity="2" scope="X46.1 X54.1" reference="R355" />
    <constraint name="C356" model="TKC" arity="2" scope="X27.1 X45.1" reference="R356" />
    <constraint name="C357" model="TKC" arity="2" scope="X45.1 X50.1" reference="R357" />
    <constraint name="C358" model="TKC" arity="2" scope="X4.1 X9.1" reference="R358" />
    <constraint name="C359" model="TKC" arity="2" scope="X17.1 X18.1" reference="R359" />
    <constraint name="C360" model="TKC" arity="2" scope="X63.1 X67.1" reference="R360" />
    <constraint name="C361" model="TKC" arity="2" scope="X4.1 X65.1" reference="R361" />
    <constraint name="C362" model="TKC" arity="2" scope="X5.1 X66.1" reference="R362" />
    <constraint name="C363" model="TKC" arity="2" scope="X15.1 X22.1" reference="R363" />
    <constraint name="C364" model="TKC" arity="2" scope="X31.1 X65.1" reference="R364" />
    <constraint name="C365" model="TKC" arity="2" scope="X22.1 X44.1" reference="R365" />
    <constraint name="C366" model="TKC" arity="2" scope="X2.1 X18.1" reference="R366" />
    <constraint name="C367" model="TKC" arity="2" scope="X36.1 X65.1" reference="R367" />
    <constraint name="C368" model="TKC" arity="2" scope="X28.1 X47.1" reference="R368" />
    <constraint name="C369" model="TKC" arity="2" scope="X38.1 X67.1" reference="R369" />
    <constraint name="C370" model="TKC" arity="2" scope="X12.1 X35.1" reference="R370" />
    <constraint name="C371" model="TKC" arity="2" scope="X12.1 X28.1" reference="R371" />
    <constraint name="C372" model="TKC" arity="2" scope="X32.1 X57.1" reference="R372" />
    <constraint name="C373" model="TKC" arity="2" scope="X13.1 X58.1" reference="R373" />
    <constraint name="C374" model="TKC" arity="2" scope="X21.1 X30.1" reference="R374" />
    <constraint name="C375" model="TKC" arity="2" scope="X21.1 X51.1" reference="R375" />
    <constraint name="C376" model="TKC" arity="2" scope="X30.1 X62.1" reference="R376" />
    <constraint name="C377" model="TKC" arity="2" scope="X34.1 X53.1" reference="R377" />
    <constraint name="C378" model="TKC" arity="2" scope="X4.1 X51.1" reference="R378" />
    <constraint name="C379" model="TKC" arity="2" scope="X34.1 X66.1" reference="R379" />
    <constraint name="C380" model="TKC" arity="2" scope="X13.1 X25.1" reference="R380" />
    <constraint name="C381" model="TKC" arity="2" scope="X6.1 X68.1" reference="R381" />
    <constraint name="C382" model="TKC" arity="2" scope="X9.1 X69.1" reference="R382" />
    <constraint name="C383" model="TKC" arity="2" scope="X23.1 X25.1" reference="R383" />
    <constraint name="C384" model="TKC" arity="2" scope="X19.1 X49.1" reference="R384" />
    <constraint name="C385" model="TKC" arity="2" scope="X22.1 X31.1" reference="R385" />
    <constraint name="C386" model="TKC" arity="2" scope="X6.1 X54.1" reference="R386" />
    <constraint name="C387" model="TKC" arity="2" scope="X16.1 X41.1" reference="R387" />
    <constraint name="C388" model="TKC" arity="2" scope="X6.1 X10.1" reference="R388" />
    <constraint name="C389" model="TKC" arity="2" scope="X26.1 X40.1" reference="R389" />
    <constraint name="C390" model="TKC" arity="2" scope="X11.1 X24.1" reference="R390" />
    <constraint name="C391" model="TKC" arity="2" scope="X35.1 X45.1" reference="R391" />
    <constraint name="C392" model="TKC" arity="2" scope="X14.1 X19.1" reference="R392" />
    <constraint name="C393" model="TKC" arity="2" scope="X28.1 X65.1" reference="R393" />
    <constraint name="C394" model="TKC" arity="2" scope="X34.1 X47.1" reference="R394" />
    <constraint name="C395" model="TKC" arity="2" scope="X26.1 X44.1" reference="R395" />
    <constraint name="C396" model="TKC" arity="2" scope="X58.1 X61.1" reference="R396" />
    <constraint name="C397" model="TKC" arity="2" scope="X9.1 X68.1" reference="R397" />
    <constraint name="C398" model="TKC" arity="2" scope="X23.1 X60.1" reference="R398" />
    <constraint name="C399" model="TKC" arity="2" scope="X53.1 X54.1" reference="R399" />
    <constraint name="C400" model="TKC" arity="2" scope="X10.1 X47.1" reference="R400" />
    <constraint name="C401" model="TKC" arity="2" scope="X13.1 X55.1" reference="R401" />
    <constraint name="C402" model="TKC" arity="2" scope="X5.1 X11.1" reference="R402" />
    <constraint name="C403" model="TKC" arity="2" scope="X25.1 X33.1" reference="R403" />
    <constraint name="C404" model="TKC" arity="2" scope="X24.1 X47.1" reference="R404" />
    <constraint name="C405" model="TKC" arity="2" scope="X13.1 X50.1" reference="R405" />
    <constraint name="C406" model="TKC" arity="2" scope="X17.1 X68.1" reference="R406" />
    <constraint name="C407" model="TKC" arity="2" scope="X14.1 X26.1" reference="R407" />
    <constraint name="C408" model="TKC" arity="2" scope="X33.1 X66.1" reference="R408" />
    <constraint name="C409" model="TKC" arity="2" scope="X39.1 X57.1" reference="R409" />
    <constraint name="C410" model="TKC" arity="2" scope="X19.1 X32.1" reference="R410" />
    <constraint name="C411" model="TKC" arity="2" scope="X11.1 X58.1" reference="R411" />
    <constraint name="C412" model="TKC" arity="2" scope="X57.1 X70.1" reference="R412" />
    <constraint name="C413" model="TKC" arity="2" scope="X26.1 X38.1" reference="R413" />
    <constraint name="C414" model="TKC" arity="2" scope="X44.1 X48.1" reference="R414" />
    <constraint name="C415" model="TKC" arity="2" scope="X7.1 X35.1" reference="R415" />
    <constraint name="C416" model="TKC" arity="2" scope="X7.1 X23.1" reference="R416" />
    <constraint name="C417" model="TKC" arity="2" scope="X5.1 X45.1" reference="R417" />
    <constraint name="C418" model="TKC" arity="2" scope="X46.1 X70.1" reference="R418" />
    <constraint name="C419" model="TKC" arity="2" scope="X18.1 X21.1" reference="R419" />
    <constraint name="C420" model="TKC" arity="2" scope="X31.1 X60.1" reference="R420" />
    <constraint name="C421" model="TKC" arity="2" scope="X4.1 X49.1" reference="R421" />
    <constraint name="C422" model="TKC" arity="2" scope="X38.1 X69.1" reference="R422" />
    <constraint name="C423" model="TKC" arity="2" scope="X36.1 X41.1" reference="R423" />
    <constraint name="C424" model="TKC" arity="2" scope="X13.1 X22.1" reference="R424" />
    <constraint name="C425" model="TKC" arity="2" scope="X10.1 X55.1" reference="R425" />
    <constraint name="C426" model="TKC" arity="2" scope="X35.1 X68.1" reference="R426" />
    <constraint name="C427" model="TKC" arity="2" scope="X25.1 X52.1" reference="R427" />
    <constraint name="C428" model="TKC" arity="2" scope="X13.1 X51.1" reference="R428" />
    <constraint name="C429" model="TKC" arity="2" scope="X10.1 X67.1" reference="R429" />
    <constraint name="C430" model="TKC" arity="2" scope="X23.1 X70.1" reference="R430" />
    <constraint name="C431" model="TKC" arity="2" scope="X19.1 X29.1" reference="R431" />
    <constraint name="C432" model="TKC" arity="2" scope="X7.1 X52.1" reference="R432" />
    <constraint name="C433" model="TKC" arity="2" scope="X26.1 X58.1" reference="R433" />
    <constraint name="C434" model="TKC" arity="2" scope="X19.1 X70.1" reference="R434" />
    <constraint name="C435" model="TKC" arity="2" scope="X8.1 X59.1" reference="R435" />
    <constraint name="C436" model="TKC" arity="2" scope="X8.1 X40.1" reference="R436" />
    <constraint name="C437" model="TKC" arity="2" scope="X3.1 X33.1" reference="R437" />
    <constraint name="C438" model="TKC" arity="2" scope="X47.1 X65.1" reference="R438" />
    <constraint name="C439" model="TKC" arity="2" scope="X40.1 X56.1" reference="R439" />
    <constraint name="C440" model="TKC" arity="2" scope="X17.1 X51.1" reference="R440" />
    <constraint name="C441" model="TKC" arity="2" scope="X68.1 X70.1" reference="R441" />
    <constraint name="C442" model="TKC" arity="2" scope="X29.1 X69.1" reference="R442" />
    <constraint name="C443" model="TKC" arity="2" scope="X38.1 X56.1" reference="R443" />
    <constraint name="C444" model="TKC" arity="2" scope="X25.1 X66.1" reference="R444" />
    <constraint name="C445" model="TKC" arity="2" scope="X5.1 X69.1" reference="R445" />
    <constraint name="C446" model="TKC" arity="2" scope="X6.1 X65.1" reference="R446" />
    <constraint name="C447" model="TKC" arity="2" scope="X3.1 X17.1" reference="R447" />
    <constraint name="C448" model="TKC" arity="2" scope="X1.1 X32.1" reference="R448" />
    <constraint name="C449" model="TKC" arity="2" scope="X4.1 X11.1" reference="R449" />
    <constraint name="C450" model="TKC" arity="2" scope="X37.1 X56.1" reference="R450" />
    <constraint name="C451" model="TKC" arity="2" scope="X10.1 X26.1" reference="R451" />
    <constraint name="C452" model="TKC" arity="2" scope="X11.1 X43.1" reference="R452" />
    <constraint name="C453" model="TKC" arity="2" scope="X2.1 X21.1" reference="R453" />
    <constraint name="C454" model="TKC" arity="2" scope="X26.1 X30.1" reference="R454" />
    <constraint name="C455" model="TKC" arity="2" scope="X44.1 X62.1" reference="R455" />
    <constraint name="C456" model="TKC" arity="2" scope="X35.1 X63.1" reference="R456" />
    <constraint name="C457" model="TKC" arity="2" scope="X9.1 X52.1" reference="R457" />
    <constraint name="C458" model="TKC" arity="2" scope="X6.1 X8.1" reference="R458" />
    <constraint name="C459" model="TKC" arity="2" scope="X39.1 X62.1" reference="R459" />
    <constraint name="C460" model="TKC" arity="2" scope="X40.1 X52.1" reference="R460" />
    <constraint name="C461" model="TKC" arity="2" scope="X12.1 X26.1" reference="R461" />
    <constraint name="C462" model="TKC" arity="2" scope="X16.1 X51.1" reference="R462" />
    <constraint name="C463" model="TKC" arity="2" scope="X10.1 X36.1" reference="R463" />
    <constraint name="C464" model="TKC" arity="2" scope="X61.1 X67.1" reference="R464" />
    <constraint name="C465" model="TKC" arity="2" scope="X43.1 X60.1" reference="R465" />
    <constraint name="C466" model="TKC" arity="2" scope="X32.1 X33.1" reference="R466" />
    <constraint name="C467" model="TKC" arity="2" scope="X12.1 X30.1" reference="R467" />
    <constraint name="C468" model="TKC" arity="2" scope="X1.1 X36.1" reference="R468" />
    <constraint name="C469" model="TKC" arity="2" scope="X6.1 X39.1" reference="R469" />
    <constraint name="C470" model="TKC" arity="2" scope="X21.1 X52.1" reference="R470" />
    <constraint name="C471" model="TKC" arity="2" scope="X14.1 X16.1" reference="R471" />
    <constraint name="C472" model="TKC" arity="2" scope="X1.1 X48.1" reference="R472" />
    <constraint name="C473" model="TKC" arity="2" scope="X37.1 X51.1" reference="R473" />
    <constraint name="C474" model="TKC" arity="2" scope="X20.1 X70.1" reference="R474" />
    <constraint name="C475" model="TKC" arity="2" scope="X4.1 X34.1" reference="R475" />
    <constraint name="C476" model="TKC" arity="2" scope="X10.1 X66.1" reference="R476" />
    <constraint name="C477" model="TKC" arity="2" scope="X3.1 X56.1" reference="R477" />
    <constraint name="C478" model="TKC" arity="2" scope="X51.1 X60.1" reference="R478" />
    <constraint name="C479" model="TKC" arity="2" scope="X38.1 X62.1" reference="R479" />
    <constraint name="C480" model="TKC" arity="2" scope="X19.1 X34.1" reference="R480" />
    <constraint name="C481" model="TKC" arity="2" scope="X3.1 X55.1" reference="R481" />
    <constraint name="C482" model="TKC" arity="2" scope="X53.1 X66.1" reference="R482" />
    <constraint name="C483" model="TKC" arity="2" scope="X64.1 X67.1" reference="R483" />
    <constraint name="C484" model="TKC" arity="2" scope="X36.1 X38.1" reference="R484" />
    <constraint name="C485" model="TKC" arity="2" scope="X33.1 X48.1" reference="R485" />
    <constraint name="C486" model="TKC" arity="2" scope="X13.1 X38.1" reference="R486" />
    <constraint name="C487" model="TKC" arity="2" scope="X36.1 X51.1" reference="R487" />
    <constraint name="C488" model="TKC" arity="2" scope="X38.1 X49.1" reference="R488" />
    <constraint name="C489" model="TKC" arity="2" scope="X7.1 X68.1" reference="R489" />
    <constraint name="C490" model="TKC" arity="2" scope="X20.1 X25.1" reference="R490" />
    <constraint name="C491" model="TKC" arity="2" scope="X61.1 X69.1" reference="R491" />
    <constraint name="C492" model="TKC" arity="2" scope="X6.1 X25.1" reference="R492" />
    <constraint name="C493" model="TKC" arity="2" scope="X8.1 X14.1" reference="R493" />
    <constraint name="C494" model="TKC" arity="2" scope="X24.1 X26.1" reference="R494" />
    <constraint name="C495" model="TKC" arity="2" scope="X10.1 X33.1" reference="R495" />
    <constraint name="C496" model="TKC" arity="2" scope="X60.1 X62.1" reference="R496" />
    <constraint name="C497" model="TKC" arity="2" scope="X11.1 X52.1" reference="R497" />
    <constraint name="C498" model="TKC" arity="2" scope="X25.1 X34.1" reference="R498" />
    <constraint name="C499" model="TKC" arity="2" scope="X5.1 X70.1" reference="R499" />
    <constraint name="C500" model="TKC" arity="2" scope="X17.1 X69.1" reference="R500" />
    <constraint name="C501" model="TKC" arity="2" scope="X50.1 X62.1" reference="R501" />
    <constraint name="C502" model="TKC" arity="2" scope="X17.1 X27.1" reference="R502" />
    <constraint name="C503" model="TKC" arity="2" scope="X17.1 X36.1" reference="R503" />
    <constraint name="C504" model="TKC" arity="2" scope="X34.1 X62.1" reference="R504" />
    <constraint name="C505" model="TKC" arity="2" scope="X69.1 X70.1" reference="R505" />
    <constraint name="C506" model="TKC" arity="2" scope="X41.1 X69.1" reference="R506" />
    <constraint name="C507" model="TKC" arity="2" scope="X23.1 X28.1" reference="R507" />
    <constraint name="C508" model="TKC" arity="2" scope="X20.1 X36.1" reference="R508" />
    <constraint name="C509" model="TKC" arity="2" scope="X36.1 X57.1" reference="R509" />
    <constraint name="C510" model="TKC" arity="2" scope="X33.1 X57.1" reference="R510" />
    <constraint name="C511" model="TKC" arity="2" scope="X22.1 X29.1" reference="R511" />
    <constraint name="C512" model="TKC" arity="2" scope="X34.1 X38.1" reference="R512" />
    <constraint name="C513" model="TKC" arity="2" scope="X7.1 X30.1" reference="R513" />
    <constraint name="C514" model="TKC" arity="2" scope="X28.1 X56.1" reference="R514" />
    <constraint name="C515" model="TKC" arity="2" scope="X8.1 X43.1" reference="R515" />
    <constraint name="C516" model="TKC" arity="2" scope="X21.1 X27.1" reference="R516" />
    <constraint name="C517" model="TKC" arity="2" scope="X20.1 X41.1" reference="R517" />
    <constraint name="C518" model="TKC" arity="2" scope="X50.1 X60.1" reference="R518" />
    <constraint name="C519" model="TKC" arity="2" scope="X16.1 X53.1" reference="R519" />
    <constraint name="C520" model="TKC" arity="2" scope="X23.1 X36.1" reference="R520" />
    <constraint name="C521" model="TKC" arity="2" scope="X35.1 X39.1" reference="R521" />
    <constraint name="C522" model="TKC" arity="2" scope="X1.1 X66.1" reference="R522" />
    <constraint name="C523" model="TKC" arity="2" scope="X14.1 X20.1" reference="R523" />
    <constraint name="C524" model="TKC" arity="2" scope="X34.1 X65.1" reference="R524" />
    <constraint name="C525" model="TKC" arity="2" scope="X20.1 X59.1" reference="R525" />
    <constraint name="C526" model="TKC" arity="2" scope="X20.1 X55.1" reference="R526" />
    <constraint name="C527" model="TKC" arity="2" scope="X5.1 X16.1" reference="R527" />
    <constraint name="C528" model="TKC" arity="2" scope="X14.1 X68.1" reference="R528" />
    <constraint name="C529" model="TKC" arity="2" scope="X52.1 X65.1" reference="R529" />
    <constraint name="C530" model="TKC" arity="2" scope="X9.1 X57.1" reference="R530" />
    <constraint name="C531" model="TKC" arity="2" scope="X28.1 X50.1" reference="R531" />
    <constraint name="C532" model="TKC" arity="2" scope="X29.1 X34.1" reference="R532" />
    <constraint name="C533" model="TKC" arity="2" scope="X51.1 X56.1" reference="R533" />
    <constraint name="C534" model="TKC" arity="2" scope="X23.1 X61.1" reference="R534" />
    <constraint name="C535" model="TKC" arity="2" scope="X31.1 X62.1" reference="R535" />
    <constraint name="C536" model="TKC" arity="2" scope="X18.1 X69.1" reference="R536" />
    <constraint name="C537" model="TKC" arity="2" scope="X25.1 X57.1" reference="R537" />
    <constraint name="C538" model="TKC" arity="2" scope="X22.1 X30.1" reference="R538" />
    <constraint name="C539" model="TKC" arity="2" scope="X19.1 X38.1" reference="R539" />
    <constraint name="C540" model="TKC" arity="2" scope="X26.1 X70.1" reference="R540" />
    <constraint name="C541" model="TKC" arity="2" scope="X19.1 X30.1" reference="R541" />
    <constraint name="C542" model="TKC" arity="2" scope="X8.1 X38.1" reference="R542" />
    <constraint name="C543" model="TKC" arity="2" scope="X21.1 X38.1" reference="R543" />
    <constraint name="C544" model="TKC" arity="2" scope="X10.1 X29.1" reference="R544" />
    <constraint name="C545" model="TKC" arity="2" scope="X17.1 X65.1" reference="R545" />
    <constraint name="C546" model="TKC" arity="2" scope="X2.1 X68.1" reference="R546" />
    <constraint name="C547" model="TKC" arity="2" scope="X10.1 X56.1" reference="R547" />
    <constraint name="C548" model="TKC" arity="2" scope="X29.1 X37.1" reference="R548" />
    <constraint name="C549" model="TKC" arity="2" scope="X39.1 X52.1" reference="R549" />
    <constraint name="C550" model="TKC" arity="2" scope="X60.1 X64.1" reference="R550" />
    <constraint name="C551" model="TKC" arity="2" scope="X19.1 X58.1" reference="R551" />
    <constraint name="C552" model="TKC" arity="2" scope="X29.1 X44.1" reference="R552" />
    <constraint name="C553" model="TKC" arity="2" scope="X21.1 X56.1" reference="R553" />
    <constraint name="C554" model="TKC" arity="2" scope="X41.1 X52.1" reference="R554" />
    <constraint name="C555" model="TKC" arity="2" scope="X8.1 X21.1" reference="R555" />
    <constraint name="C556" model="TKC" arity="2" scope="X8.1 X22.1" reference="R556" />
    <constraint name="C557" model="TKC" arity="2" scope="X16.1 X65.1" reference="R557" />
    <constraint name="C558" model="TKC" arity="2" scope="X20.1 X30.1" reference="R558" />
    <constraint name="C559" model="TKC" arity="2" scope="X47.1 X55.1" reference="R559" />
    <constraint name="C560" model="TKC" arity="2" scope="X30.1 X33.1" reference="R560" />
    <constraint name="C561" model="TKC" arity="2" scope="X30.1 X40.1" reference="R561" />
    <constraint name="C562" model="TKC" arity="2" scope="X20.1 X61.1" reference="R562" />
    <constraint name="C563" model="TKC" arity="2" scope="X25.1 X35.1" reference="R563" />
    <constraint name="C564" model="TKC" arity="2" scope="X2.1 X42.1" reference="R564" />
    <constraint name="C565" model="TKC" arity="2" scope="X17.1 X41.1" reference="R565" />
    <constraint name="C566" model="TKC" arity="2" scope="X15.1 X25.1" reference="R566" />
    <constraint name="C567" model="TKC" arity="2" scope="X33.1 X50.1" reference="R567" />
    <constraint name="C568" model="TKC" arity="2" scope="X1.1 X21.1" reference="R568" />
    <constraint name="C569" model="TKC" arity="2" scope="X12.1 X38.1" reference="R569" />
    <constraint name="C570" model="TKC" arity="2" scope="X34.1 X51.1" reference="R570" />
    <constraint name="C571" model="TKC" arity="2" scope="X10.1 X16.1" reference="R571" />
    <constraint name="C572" model="TKC" arity="2" scope="X55.1 X59.1" reference="R572" />
    <constraint name="C573" model="TKC" arity="2" scope="X1.1 X70.1" reference="R573" />
    <constraint name="C574" model="TKC" arity="2" scope="X30.1 X36.1" reference="R574" />
    <constraint name="C575" model="TKC" arity="2" scope="X11.1 X36.1" reference="R575" />
    <constraint name="C576" model="TKC" arity="2" scope="X11.1 X62.1" reference="R576" />
    <constraint name="C577" model="TKC" arity="2" scope="X6.1 X60.1" reference="R577" />
    <constraint name="C578" model="TKC" arity="2" scope="X12.1 X50.1" reference="R578" />
    <constraint name="C579" model="TKC" arity="2" scope="X55.1 X63.1" reference="R579" />
    <constraint name="C580" model="TKC" arity="2" scope="X10.1 X54.1" reference="R580" />
    <constraint name="C581" model="TKC" arity="2" scope="X37.1 X58.1" reference="R581" />
    <constraint name="C582" model="TKC" arity="2" scope="X20.1 X64.1" reference="R582" />
    <constraint name="C583" model="TKC" arity="2" scope="X39.1 X46.1" reference="R583" />
    <constraint name="C584" model="TKC" arity="2" scope="X10.1 X60.1" reference="R584" />
    <constraint name="C585" model="TKC" arity="2" scope="X7.1 X29.1" reference="R585" />
    <constraint name="C586" model="TKC" arity="2" scope="X44.1 X45.1" reference="R586" />
    <constraint name="C587" model="TKC" arity="2" scope="X62.1 X67.1" reference="R587" />
    <constraint name="C588" model="TKC" arity="2" scope="X3.1 X30.1" reference="R588" />
    <constraint name="C589" model="TKC" arity="2" scope="X38.1 X40.1" reference="R589" />
    <constraint name="C590" model="TKC" arity="2" scope="X6.1 X53.1" reference="R590" />
    <constraint name="C591" model="TKC" arity="2" scope="X19.1 X27.1" reference="R591" />
    <constraint name="C592" model="TKC" arity="2" scope="X3.1 X44.1" reference="R592" />
    <constraint name="C593" model="TKC" arity="2" scope="X7.1 X39.1" reference="R593" />
    <constraint name="C594" model="TKC" arity="2" scope="X25.1 X68.1" reference="R594" />
    <constraint name="C595" model="TKC" arity="2" scope="X47.1 X56.1" reference="R595" />
    <constraint name="C596" model="TKC" arity="2" scope="X37.1 X64.1" reference="R596" />
    <constraint name="C597" model="TKC" arity="2" scope="X6.1 X35.1" reference="R597" />
    <constraint name="C598" model="TKC" arity="2" scope="X8.1 X32.1" reference="R598" />
    <constraint name="C599" model="TKC" arity="2" scope="X3.1 X4.1" reference="R599" />
    <constraint name="C600" model="TKC" arity="2" scope="X6.1 X59.1" reference="R600" />
    <constraint name="C601" model="TKC" arity="2" scope="X33.1 X44.1" reference="R601" />
    <constraint name="C602" model="TKC" arity="2" scope="X1.1 X42.1" reference="R602" />
    <constraint name="C603" model="TKC" arity="2" scope="X48.1 X53.1" reference="R603" />
    <constraint name="C604" model="TKC" arity="2" scope="X28.1 X38.1" reference="R604" />
    <constraint name="C605" model="TKC" arity="2" scope="X12.1 X14.1" reference="R605" />
    <constraint name="C606" model="TKC" arity="2" scope="X26.1 X62.1" reference="R606" />
    <constraint name="C607" model="TKC" arity="2" scope="X11.1 X38.1" reference="R607" />
    <constraint name="C608" model="TKC" arity="2" scope="X28.1 X35.1" reference="R608" />
    <constraint name="C609" model="TKC" arity="2" scope="X37.1 X60.1" reference="R609" />
    <constraint name="C610" model="TKC" arity="2" scope="X24.1 X45.1" reference="R610" />
    <constraint name="C611" model="TKC" arity="2" scope="X29.1 X47.1" reference="R611" />
    <constraint name="C612" model="TKC" arity="2" scope="X35.1 X54.1" reference="R612" />
    <constraint name="C613" model="TKC" arity="2" scope="X12.1 X45.1" reference="R613" />
    <constraint name="C614" model="TKC" arity="2" scope="X54.1 X66.1" reference="R614" />
    <constraint name="C615" model="TKC" arity="2" scope="X2.1 X25.1" reference="R615" />
    <constraint name="C616" model="TKC" arity="2" scope="X31.1 X59.1" reference="R616" />
    <constraint name="C617" model="TKC" arity="2" scope="X16.1 X19.1" reference="R617" />
    <constraint name="C618" model="TKC" arity="2" scope="X23.1 X51.1" reference="R618" />
    <constraint name="C619" model="TKC" arity="2" scope="X20.1 X69.1" reference="R619" />
    <constraint name="C620" model="TKC" arity="2" scope="X28.1 X31.1" reference="R620" />
    <constraint name="C621" model="TKC" arity="2" scope="X15.1 X49.1" reference="R621" />
    <constraint name="C622" model="TKC" arity="2" scope="X33.1 X60.1" reference="R622" />
    <constraint name="C623" model="TKC" arity="2" scope="X44.1 X49.1" reference="R623" />
    <constraint name="C624" model="TKC" arity="2" scope="X25.1 X37.1" reference="R624" />
    <constraint name="C625" model="TKC" arity="2" scope="X49.1 X70.1" reference="R625" />
    <constraint name="C626" model="TKC" arity="2" scope="X35.1 X36.1" reference="R626" />
    <constraint name="C627" model="TKC" arity="2" scope="X14.1 X34.1" reference="R627" />
    <constraint name="C628" model="TKC" arity="2" scope="X3.1 X31.1" reference="R628" />
    <constraint name="C629" model="TKC" arity="2" scope="X11.1 X14.1" reference="R629" />
    <constraint name="C630" model="TKC" arity="2" scope="X7.1 X64.1" reference="R630" />
    <constraint name="C631" model="TKC" arity="2" scope="X29.1 X32.1" reference="R631" />
    <constraint name="C632" model="TKC" arity="2" scope="X17.1 X31.1" reference="R632" />
    <constraint name="C633" model="TKC" arity="2" scope="X38.1 X51.1" reference="R633" />
    <constraint name="C634" model="TKC" arity="2" scope="X2.1 X31.1" reference="R634" />
    <constraint name="C635" model="TKC" arity="2" scope="X6.1 X42.1" reference="R635" />
    <constraint name="C636" model="TKC" arity="2" scope="X51.1 X59.1" reference="R636" />
    <constraint name="C637" model="TKC" arity="2" scope="X31.1 X49.1" reference="R637" />
    <constraint name="C638" model="TKC" arity="2" scope="X25.1 X64.1" reference="R638" />
    <constraint name="C639" model="TKC" arity="2" scope="X57.1 X63.1" reference="R639" />
    <constraint name="C640" model="TKC" arity="2" scope="X8.1 X23.1" reference="R640" />
    <constraint name="C641" model="TKC" arity="2" scope="X3.1 X25.1" reference="R641" />
    <constraint name="C642" model="TKC" arity="2" scope="X26.1 X32.1" reference="R642" />
    <constraint name="C643" model="TKC" arity="2" scope="X13.1 X64.1" reference="R643" />
    <constraint name="C644" model="TKC" arity="2" scope="X8.1 X27.1" reference="R644" />
    <constraint name="C645" model="TKC" arity="2" scope="X41.1 X57.1" reference="R645" />
    <constraint name="C646" model="TKC" arity="2" scope="X35.1 X67.1" reference="R646" />
    <constraint name="C647" model="TKC" arity="2" scope="X42.1 X65.1" reference="R647" />
    <constraint name="C648" model="TKC" arity="2" scope="X45.1 X70.1" reference="R648" />
    <constraint name="C649" model="TKC" arity="2" scope="X7.1 X40.1" reference="R649" />
    <constraint name="C650" model="TKC" arity="2" scope="X1.1 X20.1" reference="R650" />
    <constraint name="C651" model="TKC" arity="2" scope="X9.1 X18.1" reference="R651" />
    <constraint name="C652" model="TKC" arity="2" scope="X9.1 X13.1" reference="R652" />
    <constraint name="C653" model="TKC" arity="2" scope="X36.1 X70.1" reference="R653" />
    <constraint name="C654" model="TKC" arity="2" scope="X44.1 X65.1" reference="R654" />
    <constraint name="C655" model="TKC" arity="2" scope="X34.1 X55.1" reference="R655" />
    <constraint name="C656" model="TKC" arity="2" scope="X38.1 X52.1" reference="R656" />
    <constraint name="C657" model="TKC" arity="2" scope="X30.1 X34.1" reference="R657" />
    <constraint name="C658" model="TKC" arity="2" scope="X51.1 X57.1" reference="R658" />
    <constraint name="C659" model="TKC" arity="2" scope="X15.1 X20.1" reference="R659" />
    <constraint name="C660" model="TKC" arity="2" scope="X38.1 X57.1" reference="R660" />
    <constraint name="C661" model="TKC" arity="2" scope="X13.1 X42.1" reference="R661" />
    <constraint name="C662" model="TKC" arity="2" scope="X16.1 X68.1" reference="R662" />
    <constraint name="C663" model="TKC" arity="2" scope="X3.1 X49.1" reference="R663" />
    <constraint name="C664" model="TKC" arity="2" scope="X14.1 X31.1" reference="R664" />
    <constraint name="C665" model="TKC" arity="2" scope="X50.1 X58.1" reference="R665" />
    <constraint name="C666" model="TKC" arity="2" scope="X47.1 X67.1" reference="R666" />
    <constraint name="C667" model="TKC" arity="2" scope="X31.1 X37.1" reference="R667" />
    <constraint name="C668" model="TKC" arity="2" scope="X35.1 X58.1" reference="R668" />
    <constraint name="C669" model="TKC" arity="2" scope="X15.1 X18.1" reference="R669" />
    <constraint name="C670" model="TKC" arity="2" scope="X7.1 X65.1" reference="R670" />
    <constraint name="C671" model="TKC" arity="2" scope="X5.1 X68.1" reference="R671" />
    <constraint name="C672" model="TKC" arity="2" scope="X31.1 X33.1" reference="R672" />
    <constraint name="C673" model="TKC" arity="2" scope="X5.1 X40.1" reference="R673" />
    <constraint name="C674" model="TKC" arity="2" scope="X47.1 X59.1" reference="R674" />
    <constraint name="C675" model="TKC" arity="2" scope="X39.1 X40.1" reference="R675" />
    <constraint name="C676" model="TKC" arity="2" scope="X23.1 X38.1" reference="R676" />
    <constraint name="C677" model="TKC" arity="2" scope="X1.1 X56.1" reference="R677" />
    <constraint name="C678" model="TKC" arity="2" scope="X17.1 X37.1" reference="R678" />
    <constraint name="C679" model="TKC" arity="2" scope="X47.1 X51.1" reference="R679" />
    <constraint name="C680" model="TKC" arity="2" scope="X23.1 X41.1" reference="R680" />
    <constraint name="C681" model="TKC" arity="2" scope="X41.1 X47.1" reference="R681" />
    <constraint name="C682" model="TKC" arity="2" scope="X16.1 X27.1" reference="R682" />
    <constraint name="C683" model="TKC" arity="2" scope="X6.1 X46.1" reference="R683" />
    <constraint name="C684" model="TKC" arity="2" scope="X14.1 X24.1" reference="R684" />
    <constraint name="C685" model="TKC" arity="2" scope="X6.1 X37.1" reference="R685" />
    <constraint name="C686" model="TKC" arity="2" scope="X58.1 X70.1" reference="R686" />
    <constraint name="C687" model="TKC" arity="2" scope="X11.1 X22.1" reference="R687" />
    <constraint name="C688" model="TKC" arity="2" scope="X11.1 X70.1" reference="R688" />
    <constraint name="C689" model="TKC" arity="2" scope="X41.1 X66.1" reference="R689" />
    <constraint name="C690" model="TKC" arity="2" scope="X30.1 X67.1" reference="R690" />
    <constraint name="C691" model="TKC" arity="2" scope="X5.1 X37.1" reference="R691" />
    <constraint name="C692" model="TKC" arity="2" scope="X8.1 X17.1" reference="R692" />
    <constraint name="C693" model="TKC" arity="2" scope="X17.1 X19.1" reference="R693" />
    <constraint name="C694" model="TKC" arity="2" scope="X3.1 X29.1" reference="R694" />
    <constraint name="C695" model="TKC" arity="2" scope="X5.1 X19.1" reference="R695" />
    <constraint name="C696" model="TKC" arity="2" scope="X61.1 X65.1" reference="R696" />
    <constraint name="C697" model="TKC" arity="2" scope="X3.1 X19.1" reference="R697" />
    <constraint name="C698" model="TKC" arity="2" scope="X46.1 X69.1" reference="R698" />
    <constraint name="C699" model="TKC" arity="2" scope="X4.1 X44.1" reference="R699" />
    <constraint name="C700" model="TKC" arity="2" scope="X58.1 X69.1" reference="R700" />
    <constraint name="C701" model="TKC" arity="2" scope="X9.1 X49.1" reference="R701" />
    <constraint name="C702" model="TKC" arity="2" scope="X17.1 X38.1" reference="R702" />
    <constraint name="C703" model="TKC" arity="2" scope="X38.1 X39.1" reference="R703" />
    <constraint name="C704" model="TKC" arity="2" scope="X9.1 X22.1" reference="R704" />
    <constraint name="C705" model="TKC" arity="2" scope="X20.1 X39.1" reference="R705" />
    <constraint name="C706" model="TKC" arity="2" scope="X16.1 X24.1" reference="R706" />
    <constraint name="C707" model="TKC" arity="2" scope="X45.1 X64.1" reference="R707" />
    <constraint name="C708" model="TKC" arity="2" scope="X50.1 X59.1" reference="R708" />
    <constraint name="C709" model="TKC" arity="2" scope="X4.1 X30.1" reference="R709" />
    <constraint name="C710" model="TKC" arity="2" scope="X10.1 X64.1" reference="R710" />
    <constraint name="C711" model="TKC" arity="2" scope="X27.1 X65.1" reference="R711" />
    <constraint name="C712" model="TKC" arity="2" scope="X12.1 X36.1" reference="R712" />
    <constraint name="C713" model="TKC" arity="2" scope="X46.1 X48.1" reference="R713" />
    <constraint name="C714" model="TKC" arity="2" scope="X5.1 X10.1" reference="R714" />
    <constraint name="C715" model="TKC" arity="2" scope="X10.1 X24.1" reference="R715" />
    <constraint name="C716" model="TKC" arity="2" scope="X18.1 X53.1" reference="R716" />
    <constraint name="C717" model="TKC" arity="2" scope="X55.1 X65.1" reference="R717" />
    <constraint name="C718" model="TKC" arity="2" scope="X43.1 X65.1" reference="R718" />
    <constraint name="C719" model="TKC" arity="2" scope="X40.1 X66.1" reference="R719" />
    <constraint name="C720" model="TKC" arity="2" scope="X27.1 X51.1" reference="R720" />
    <constraint name="C721" model="TKC" arity="2" scope="X26.1 X51.1" reference="R721" />
    <constraint name="C722" model="TKC" arity="2" scope="X39.1 X42.1" reference="R722" />
    <constraint name="C723" model="TKC" arity="2" scope="X23.1 X34.1" reference="R723" />
    <constraint name="C724" model="TKC" arity="2" scope="X39.1 X66.1" reference="R724" />
    <constraint name="C725" model="TKC" arity="2" scope="X13.1 X48.1" reference="R725" />
    <constraint name="C726" model="TKC" arity="2" scope="X14.1 X41.1" reference="R726" />
    <constraint name="C727" model="TKC" arity="2" scope="X1.1 X65.1" reference="R727" />
    <constraint name="C728" model="TKC" arity="2" scope="X28.1 X51.1" reference="R728" />
    <constraint name="C729" model="TKC" arity="2" scope="X23.1 X56.1" reference="R729" />
    <constraint name="C730" model="TKC" arity="2" scope="X53.1 X63.1" reference="R730" />
    <constraint name="C731" model="TKC" arity="2" scope="X23.1 X33.1" reference="R731" />
    <constraint name="C732" model="TKC" arity="2" scope="X11.1 X40.1" reference="R732" />
    <constraint name="C733" model="TKC" arity="2" scope="X16.1 X20.1" reference="R733" />
    <constraint name="C734" model="TKC" arity="2" scope="X28.1 X67.1" reference="R734" />
    <constraint name="C735" model="TKC" arity="2" scope="X59.1 X61.1" reference="R735" />
    <constraint name="C736" model="TKC" arity="2" scope="X19.1 X36.1" reference="R736" />
    <constraint name="C737" model="TKC" arity="2" scope="X41.1 X63.1" reference="R737" />
    <constraint name="C738" model="TKC" arity="2" scope="X41.1 X64.1" reference="R738" />
    <constraint name="C739" model="TKC" arity="2" scope="X16.1 X58.1" reference="R739" />
    <constraint name="C740" model="TKC" arity="2" scope="X49.1 X62.1" reference="R740" />
    <constraint name="C741" model="TKC" arity="2" scope="X50.1 X54.1" reference="R741" />
    <constraint name="C742" model="TKC" arity="2" scope="X28.1 X62.1" reference="R742" />
    <constraint name="C743" model="TKC" arity="2" scope="X29.1 X53.1" reference="R743" />
    <constraint name="C744" model="TKC" arity="2" scope="X54.1 X56.1" reference="R744" />
    <constraint name="C745" model="TKC" arity="2" scope="X14.1 X23.1" reference="R745" />
    <constraint name="C746" model="TKC" arity="2" scope="X52.1 X66.1" reference="R746" />
    <constraint name="C747" model="TKC" arity="2" scope="X15.1 X69.1" reference="R747" />
    <constraint name="C748" model="TKC" arity="2" scope="X45.1 X52.1" reference="R748" />
    <constraint name="C749" model="TKC" arity="2" scope="X45.1 X57.1" reference="R749" />
    <constraint name="C750" model="TKC" arity="2" scope="X8.1 X56.1" reference="R750" />
    <constraint name="C751" model="TKC" arity="2" scope="X44.1 X69.1" reference="R751" />
    <constraint name="C752" model="TKC" arity="2" scope="X28.1 X41.1" reference="R752" />
    <constraint name="C753" model="TKC" arity="2" scope="X12.1 X49.1" reference="R753" />
    <constraint name="C754" model="TKC" arity="2" scope="X4.1 X28.1" reference="R754" />
    <constraint name="C755" model="TKC" arity="2" scope="X14.1 X69.1" reference="R755" />
    <constraint name="C756" model="TKC" arity="2" scope="X33.1 X63.1" reference="R756" />
    <constraint name="C757" model="TKC" arity="2" scope="X7.1 X67.1" reference="R757" />
    <constraint name="C758" model="TKC" arity="2" scope="X13.1 X19.1" reference="R758" />
    <constraint name="C759" model="TKC" arity="2" scope="X1.1 X47.1" reference="R759" />
    <constraint name="C760" model="TKC" arity="2" scope="X40.1 X70.1" reference="R760" />
    <constraint name="C761" model="TKC" arity="2" scope="X67.1 X70.1" reference="R761" />
    <constraint name="C762" model="TKC" arity="2" scope="X35.1 X40.1" reference="R762" />
    <constraint name="C763" model="TKC" arity="2" scope="X18.1 X56.1" reference="R763" />
    <constraint name="C764" model="TKC" arity="2" scope="X15.1 X63.1" reference="R764" />
    <constraint name="C765" model="TKC" arity="2" scope="X2.1 X59.1" reference="R765" />
    <constraint name="C766" model="TKC" arity="2" scope="X8.1 X58.1" reference="R766" />
    <constraint name="C767" model="TKC" arity="2" scope="X15.1 X48.1" reference="R767" />
    <constraint name="C768" model="TKC" arity="2" scope="X37.1 X43.1" reference="R768" />
    <constraint name="C769" model="TKC" arity="2" scope="X16.1 X31.1" reference="R769" />
    <constraint name="C770" model="TKC" arity="2" scope="X34.1 X67.1" reference="R770" />
    <constraint name="C771" model="TKC" arity="2" scope="X4.1 X60.1" reference="R771" />
    <constraint name="C772" model="TKC" arity="2" scope="X27.1 X35.1" reference="R772" />
    <constraint name="C773" model="TKC" arity="2" scope="X13.1 X34.1" reference="R773" />
    <constraint name="C774" model="TKC" arity="2" scope="X49.1 X64.1" reference="R774" />
    <constraint name="C775" model="TKC" arity="2" scope="X12.1 X62.1" reference="R775" />
    <constraint name="C776" model="TKC" arity="2" scope="X3.1 X28.1" reference="R776" />
    <constraint name="C777" model="TKC" arity="2" scope="X2.1 X15.1" reference="R777" />
    <constraint name="C778" model="TKC" arity="2" scope="X40.1 X50.1" reference="R778" />
    <constraint name="C779" model="TKC" arity="2" scope="X17.1 X46.1" reference="R779" />
    <constraint name="C780" model="TKC" arity="2" scope="X19.1 X62.1" reference="R780" />
    <constraint name="C781" model="TKC" arity="2" scope="X14.1 X42.1" reference="R781" />
    <constraint name="C782" model="TKC" arity="2" scope="X2.1 X63.1" reference="R782" />
    <constraint name="C783" model="TKC" arity="2" scope="X3.1 X57.1" reference="R783" />
    <constraint name="C784" model="TKC" arity="2" scope="X11.1 X49.1" reference="R784" />
    <constraint name="C785" model="TKC" arity="2" scope="X36.1 X59.1" reference="R785" />
    <constraint name="C786" model="TKC" arity="2" scope="X34.1 X39.1" reference="R786" />
    <constraint name="C787" model="TKC" arity="2" scope="X31.1 X66.1" reference="R787" />
    <constraint name="C788" model="TKC" arity="2" scope="X5.1 X32.1" reference="R788" />
    <constraint name="C789" model="TKC" arity="2" scope="X10.1 X45.1" reference="R789" />
    <constraint name="C790" model="TKC" arity="2" scope="X15.1 X57.1" reference="R790" />
    <constraint name="C791" model="TKC" arity="2" scope="X7.1 X70.1" reference="R791" />
    <constraint name="C792" model="TKC" arity="2" scope="X46.1 X61.1" reference="R792" />
    <constraint name="C793" model="TKC" arity="2" scope="X11.1 X20.1" reference="R793" />
    <constraint name="C794" model="TKC" arity="2" scope="X28.1 X68.1" reference="R794" />
    <constraint name="C795" model="TKC" arity="2" scope="X42.1 X59.1" reference="R795" />
    <constraint name="C796" model="TKC" arity="2" scope="X59.1 X68.1" reference="R796" />
    <constraint name="C797" model="TKC" arity="2" scope="X33.1 X64.1" reference="R797" />
    <constraint name="C798" model="TKC" arity="2" scope="X17.1 X66.1" reference="R798" />
    <constraint name="C799" model="TKC" arity="2" scope="X57.1 X64.1" reference="R799" />
    <constraint name="C800" model="TKC" arity="2" scope="X2.1 X52.1" reference="R800" />
    <constraint name="C801" model="TKC" arity="2" scope="X16.1 X25.1" reference="R801" />
    <constraint name="C802" model="TKC" arity="2" scope="X13.1 X61.1" reference="R802" />
    <constraint name="C803" model="TKC" arity="2" scope="X23.1 X42.1" reference="R803" />
    <constraint name="C804" model="TKC" arity="2" scope="X19.1 X59.1" reference="R804" />
    <constraint name="C805" model="TKC" arity="2" scope="X11.1 X47.1" reference="R805" />
    <constraint name="C806" model="TKC" arity="2" scope="X9.1 X46.1" reference="R806" />
    <constraint name="C807" model="TKC" arity="2" scope="X24.1 X49.1" reference="R807" />
    <constraint name="C808" model="TKC" arity="2" scope="X5.1 X24.1" reference="R808" />
    <constraint name="C809" model="TKC" arity="2" scope="X37.1 X55.1" reference="R809" />
    <constraint name="C810" model="TKC" arity="2" scope="X9.1 X44.1" reference="R810" />
    <constraint name="C811" model="TKC" arity="2" scope="X17.1 X63.1" reference="R811" />
    <constraint name="C812" model="TKC" arity="2" scope="X29.1 X36.1" reference="R812" />
    <constraint name="C813" model="TKC" arity="2" scope="X37.1 X49.1" reference="R813" />
    <constraint name="C814" model="TKC" arity="2" scope="X18.1 X20.1" reference="R814" />
    <constraint name="C815" model="TKC" arity="2" scope="X25.1 X62.1" reference="R815" />
    <constraint name="C816" model="TKC" arity="2" scope="X8.1 X50.1" reference="R816" />
    <constraint name="C817" model="TKC" arity="2" scope="X27.1 X53.1" reference="R817" />
    <constraint name="C818" model="TKC" arity="2" scope="X15.1 X38.1" reference="R818" />
    <constraint name="C819" model="TKC" arity="2" scope="X10.1 X52.1" reference="R819" />
    <constraint name="C820" model="TKC" arity="2" scope="X26.1 X36.1" reference="R820" />
    <constraint name="C821" model="TKC" arity="2" scope="X11.1 X39.1" reference="R821" />
    <constraint name="C822" model="TKC" arity="2" scope="X29.1 X61.1" reference="R822" />
    <constraint name="C823" model="TKC" arity="2" scope="X18.1 X31.1" reference="R823" />
    <constraint name="C824" model="TKC" arity="2" scope="X43.1 X47.1" reference="R824" />
    <constraint name="C825" model="TKC" arity="2" scope="X45.1 X46.1" reference="R825" />
    <constraint name="C826" model="TKC" arity="2" scope="X40.1 X59.1" reference="R826" />
    <constraint name="C827" model="TKC" arity="2" scope="X9.1 X30.1" reference="R827" />
    <constraint name="C828" model="TKC" arity="2" scope="X42.1 X64.1" reference="R828" />
    <constraint name="C829" model="TKC" arity="2" scope="X47.1 X57.1" reference="R829" />
    <constraint name="C830" model="TKC" arity="2" scope="X12.1 X54.1" reference="R830" />
    <constraint name="C831" model="TKC" arity="2" scope="X35.1 X57.1" reference="R831" />
    <constraint name="C832" model="TKC" arity="2" scope="X49.1 X68.1" reference="R832" />
    <constraint name="C833" model="TKC" arity="2" scope="X14.1 X46.1" reference="R833" />
    <constraint name="C834" model="TKC" arity="2" scope="X5.1 X22.1" reference="R834" />
    <constraint name="C835" model="TKC" arity="2" scope="X27.1 X61.1" reference="R835" />
    <constraint name="C836" model="TKC" arity="2" scope="X68.1 X69.1" reference="R836" />
    <constraint name="C837" model="TKC" arity="2" scope="X9.1 X53.1" reference="R837" />
    <constraint name="C838" model="TKC" arity="2" scope="X19.1 X44.1" reference="R838" />
    <constraint name="C839" model="TKC" arity="2" scope="X22.1 X64.1" reference="R839" />
    <constraint name="C840" model="TKC" arity="2" scope="X66.1 X69.1" reference="R840" />
    <constraint name="C841" model="TKC" arity="2" scope="X33.1 X69.1" reference="R841" />
    <constraint name="C842" model="TKC" arity="2" scope="X44.1 X68.1" reference="R842" />
    <constraint name="C843" model="TKC" arity="2" scope="X4.1 X5.1" reference="R843" />
    <constraint name="C844" model="TKC" arity="2" scope="X5.1 X39.1" reference="R844" />
    <constraint name="C845" model="TKC" arity="2" scope="X34.1 X70.1" reference="R845" />
    <constraint name="C846" model="TKC" arity="2" scope="X19.1 X67.1" reference="R846" />
    <constraint name="C847" model="TKC" arity="2" scope="X5.1 X48.1" reference="R847" />
    <constraint name="C848" model="TKC" arity="2" scope="X33.1 X61.1" reference="R848" />
    <constraint name="C849" model="TKC" arity="2" scope="X1.1 X61.1" reference="R849" />
    <constraint name="C850" model="TKC" arity="2" scope="X9.1 X60.1" reference="R850" />
    <constraint name="C851" model="TKC" arity="2" scope="X61.1 X66.1" reference="R851" />
    <constraint name="C852" model="TKC" arity="2" scope="X12.1 X60.1" reference="R852" />
    <constraint name="C853" model="TKC" arity="2" scope="X37.1 X69.1" reference="R853" />
    <constraint name="C854" model="TKC" arity="2" scope="X2.1 X51.1" reference="R854" />
    <constraint name="C855" model="TKC" arity="2" scope="X13.1 X45.1" reference="R855" />
    <constraint name="C856" model="TKC" arity="2" scope="X2.1 X49.1" reference="R856" />
    <constraint name="C857" model="TKC" arity="2" scope="X4.1 X35.1" reference="R857" />
    <constraint name="C858" model="TKC" arity="2" scope="X42.1 X53.1" reference="R858" />
    <constraint name="C859" model="TKC" arity="2" scope="X17.1 X40.1" reference="R859" />
    <constraint name="C860" model="TKC" arity="2" scope="X32.1 X35.1" reference="R860" />
    <constraint name="C861" model="TKC" arity="2" scope="X33.1 X41.1" reference="R861" />
    <constraint name="C862" model="TKC" arity="2" scope="X16.1 X61.1" reference="R862" />
    <constraint name="C863" model="TKC" arity="2" scope="X3.1 X40.1" reference="R863" />
    <constraint name="C864" model="TKC" arity="2" scope="X11.1 X34.1" reference="R864" />
    <constraint name="C865" model="TKC" arity="2" scope="X9.1 X62.1" reference="R865" />
    <constraint name="C866" model="TKC" arity="2" scope="X43.1 X45.1" reference="R866" />
    <constraint name="C867" model="TKC" arity="2" scope="X26.1 X43.1" reference="R867" />
    <constraint name="C868" model="TKC" arity="2" scope="X39.1 X56.1" reference="R868" />
    <constraint name="C869" model="TKC" arity="2" scope="X24.1 X63.1" reference="R869" />
    <constraint name="C870" model="TKC" arity="2" scope="X30.1 X53.1" reference="R870" />
    <constraint name="C871" model="TKC" arity="2" scope="X50.1 X53.1" reference="R871" />
    <constraint name="C872" model="TKC" arity="2" scope="X57.1 X58.1" reference="R872" />
    <constraint name="C873" model="TKC" arity="2" scope="X38.1 X43.1" reference="R873" />
    <constraint name="C874" model="TKC" arity="2" scope="X3.1 X10.1" reference="R874" />
    <constraint name="C875" model="TKC" arity="2" scope="X37.1 X44.1" reference="R875" />
    <constraint name="C876" model="TKC" arity="2" scope="X7.1 X49.1" reference="R876" />
    <constraint name="C877" model="TKC" arity="2" scope="X21.1 X43.1" reference="R877" />
    <constraint name="C878" model="TKC" arity="2" scope="X24.1 X27.1" reference="R878" />
    <constraint name="C879" model="TKC" arity="2" scope="X24.1 X38.1" reference="R879" />
    <constraint name="C880" model="TKC" arity="2" scope="X12.1 X58.1" reference="R880" />
    <constraint name="C881" model="TKC" arity="2" scope="X26.1 X64.1" reference="R881" />
    <constraint name="C882" model="TKC" arity="2" scope="X2.1 X62.1" reference="R882" />
    <constraint name="C883" model="TKC" arity="2" scope="X34.1 X49.1" reference="R883" />
    <constraint name="C884" model="TKC" arity="2" scope="X2.1 X11.1" reference="R884" />
    <constraint name="C885" model="TKC" arity="2" scope="X23.1 X29.1" reference="R885" />
    <constraint name="C886" model="TKC" arity="2" scope="X24.1 X29.1" reference="R886" />
    <constraint name="C887" model="TKC" arity="2" scope="X40.1 X58.1" reference="R887" />
    <constraint name="C888" model="TKC" arity="2" scope="X5.1 X38.1" reference="R888" />
    <constraint name="C889" model="TKC" arity="2" scope="X1.1 X28.1" reference="R889" />
    <constraint name="C890" model="TKC" arity="2" scope="X37.1 X40.1" reference="R890" />
    <constraint name="C891" model="TKC" arity="2" scope="X16.1 X44.1" reference="R891" />
    <constraint name="C892" model="TKC" arity="2" scope="X6.1 X19.1" reference="R892" />
    <constraint name="C893" model="TKC" arity="2" scope="X34.1 X42.1" reference="R893" />
    <constraint name="C894" model="TKC" arity="2" scope="X3.1 X46.1" reference="R894" />
    <constraint name="C895" model="TKC" arity="2" scope="X46.1 X53.1" reference="R895" />
    <constraint name="C896" model="TKC" arity="2" scope="X27.1 X39.1" reference="R896" />
    <constraint name="C897" model="TKC" arity="2" scope="X7.1 X48.1" reference="R897" />
    <constraint name="C898" model="TKC" arity="2" scope="X30.1 X46.1" reference="R898" />
    <constraint name="C899" model="TKC" arity="2" scope="X11.1 X18.1" reference="R899" />
    <constraint name="C900" model="TKC" arity="2" scope="X22.1 X67.1" reference="R900" />
    <constraint name="C901" model="TKC" arity="2" scope="X52.1 X59.1" reference="R901" />
    <constraint name="C902" model="TKC" arity="2" scope="X47.1 X70.1" reference="R902" />
    <constraint name="C903" model="TKC" arity="2" scope="X39.1 X41.1" reference="R903" />
    <constraint name="C904" model="TKC" arity="2" scope="X35.1 X66.1" reference="R904" />
    <constraint name="C905" model="TKC" arity="2" scope="X46.1 X51.1" reference="R905" />
    <constraint name="C906" model="TKC" arity="2" scope="X22.1 X23.1" reference="R906" />
    <constraint name="C907" model="TKC" arity="2" scope="X62.1 X68.1" reference="R907" />
    <constraint name="C908" model="TKC" arity="2" scope="X23.1 X27.1" reference="R908" />
    <constraint name="C909" model="TKC" arity="2" scope="X17.1 X42.1" reference="R909" />
    <constraint name="C910" model="TKC" arity="2" scope="X16.1 X30.1" reference="R910" />
    <constraint name="C911" model="TKC" arity="2" scope="X13.1 X33.1" reference="R911" />
    <constraint name="C912" model="TKC" arity="2" scope="X29.1 X30.1" reference="R912" />
    <constraint name="C913" model="TKC" arity="2" scope="X15.1 X16.1" reference="R913" />
    <constraint name="C914" model="TKC" arity="2" scope="X14.1 X15.1" reference="R914" />
    <constraint name="C915" model="TKC" arity="2" scope="X7.1 X15.1" reference="R915" />
    <constraint name="C916" model="TKC" arity="2" scope="X23.1 X24.1" reference="R916" />
    <constraint name="C917" model="TKC" arity="2" scope="X61.1 X70.1" reference="R917" />
    <constraint name="C918" model="TKC" arity="2" scope="X26.1 X42.1" reference="R918" />
    <constraint name="C919" model="TKC" arity="2" scope="X27.1 X44.1" reference="R919" />
    <constraint name="C920" model="TKC" arity="2" scope="X13.1 X31.1" reference="R920" />
    <constraint name="C921" model="TKC" arity="2" scope="X28.1 X32.1" reference="R921" />
    <constraint name="C922" model="TKC" arity="2" scope="X36.1 X42.1" reference="R922" />
    <constraint name="C923" model="TKC" arity="2" scope="X35.1 X55.1" reference="R923" />
    <constraint name="C924" model="TKC" arity="2" scope="X32.1 X64.1" reference="R924" />
    <constraint name="C925" model="TKC" arity="2" scope="X5.1 X43.1" reference="R925" />
    <constraint name="C926" model="TKC" arity="2" scope="X39.1 X68.1" reference="R926" />
    <constraint name="C927" model="TKC" arity="2" scope="X2.1 X64.1" reference="R927" />
    <constraint name="C928" model="TKC" arity="2" scope="X8.1 X48.1" reference="R928" />
    <constraint name="C929" model="TKC" arity="2" scope="X22.1 X52.1" reference="R929" />
    <constraint name="C930" model="TKC" arity="2" scope="X16.1 X40.1" reference="R930" />
    <constraint name="C931" model="TKC" arity="2" scope="X43.1 X55.1" reference="R931" />
    <constraint name="C932" model="TKC" arity="2" scope="X18.1 X40.1" reference="R932" />
    <constraint name="C933" model="TKC" arity="2" scope="X22.1 X39.1" reference="R933" />
    <constraint name="C934" model="TKC" arity="2" scope="X9.1 X29.1" reference="R934" />
    <constraint name="C935" model="TKC" arity="2" scope="X1.1 X26.1" reference="R935" />
    <constraint name="C936" model="TKC" arity="2" scope="X4.1 X43.1" reference="R936" />
    <constraint name="C937" model="TKC" arity="2" scope="X3.1 X58.1" reference="R937" />
    <constraint name="C938" model="TKC" arity="2" scope="X27.1 X59.1" reference="R938" />
    <constraint name="C939" model="TKC" arity="2" scope="X13.1 X39.1" reference="R939" />
    <constraint name="C940" model="TKC" arity="2" scope="X25.1 X30.1" reference="R940" />
    <constraint name="C941" model="TKC" arity="2" scope="X23.1 X69.1" reference="R941" />
    <constraint name="C942" model="TKC" arity="2" scope="X55.1 X60.1" reference="R942" />
    <constraint name="C943" model="TKC" arity="2" scope="X53.1 X70.1" reference="R943" />
    <constraint name="C944" model="TKC" arity="2" scope="X46.1 X57.1" reference="R944" />
    <constraint name="C945" model="TKC" arity="2" scope="X6.1 X61.1" reference="R945" />
    <constraint name="C946" model="TKC" arity="2" scope="X2.1 X39.1" reference="R946" />
    <constraint name="C947" model="TKC" arity="2" scope="X12.1 X57.1" reference="R947" />
    <constraint name="C948" model="TKC" arity="2" scope="X17.1 X33.1" reference="R948" />
    <constraint name="C949" model="TKC" arity="2" scope="X12.1 X56.1" reference="R949" />
    <constraint name="C950" model="TKC" arity="2" scope="X28.1 X37.1" reference="R950" />
    <constraint name="C951" model="TKC" arity="2" scope="X32.1 X60.1" reference="R951" />
    <constraint name="C952" model="TKC" arity="2" scope="X14.1 X60.1" reference="R952" />
    <constraint name="C953" model="TKC" arity="2" scope="X30.1 X50.1" reference="R953" />
    <constraint name="C954" model="TKC" arity="2" scope="X3.1 X54.1" reference="R954" />
    <constraint name="C955" model="TKC" arity="2" scope="X10.1 X18.1" reference="R955" />
    <constraint name="C956" model="TKC" arity="2" scope="X4.1 X19.1" reference="R956" />
    <constraint name="C957" model="TKC" arity="2" scope="X33.1 X54.1" reference="R957" />
    <constraint name="C958" model="TKC" arity="2" scope="X32.1 X44.1" reference="R958" />
    <constraint name="C959" model="TKC" arity="2" scope="X19.1 X64.1" reference="R959" />
    <constraint name="C960" model="TKC" arity="2" scope="X50.1 X69.1" reference="R960" />
    <constraint name="C961" model="TKC" arity="2" scope="X2.1 X58.1" reference="R961" />
    <constraint name="C962" model="TKC" arity="2" scope="X26.1 X41.1" reference="R962" />
    <constraint name="C963" model="TKC" arity="2" scope="X32.1 X49.1" reference="R963" />
    <constraint name="C964" model="TKC" arity="2" scope="X8.1 X28.1" reference="R964" />
    <constraint name="C965" model="TKC" arity="2" scope="X10.1 X69.1" reference="R965" />
    <constraint name="C966" model="TKC" arity="2" scope="X8.1 X47.1" reference="R966" />
    <constraint name="C967" model="TKC" arity="2" scope="X18.1 X35.1" reference="R967" />
    <constraint name="C968" model="TKC" arity="2" scope="X10.1 X23.1" reference="R968" />
    <constraint name="C969" model="TKC" arity="2" scope="X1.1 X68.1" reference="R969" />
    <constraint name="C970" model="TKC" arity="2" scope="X26.1 X69.1" reference="R970" />
    <constraint name="C971" model="TKC" arity="2" scope="X25.1 X32.1" reference="R971" />
    <constraint name="C972" model="TKC" arity="2" scope="X15.1 X17.1" reference="R972" />
    <constraint name="C973" model="TKC" arity="2" scope="X29.1 X52.1" reference="R973" />
    <constraint name="C974" model="TKC" arity="2" scope="X48.1 X65.1" reference="R974" />
    <constraint name="C975" model="TKC" arity="2" scope="X2.1 X32.1" reference="R975" />
    <constraint name="C976" model="TKC" arity="2" scope="X8.1 X11.1" reference="R976" />
    <constraint name="C977" model="TKC" arity="2" scope="X39.1 X50.1" reference="R977" />
    <constraint name="C978" model="TKC" arity="2" scope="X14.1 X33.1" reference="R978" />
    <constraint name="C979" model="TKC" arity="2" scope="X11.1 X66.1" reference="R979" />
    <constraint name="C980" model="TKC" arity="2" scope="X36.1 X39.1" reference="R980" />
    <constraint name="C981" model="TKC" arity="2" scope="X19.1 X47.1" reference="R981" />
    <constraint name="C982" model="TKC" arity="2" scope="X15.1 X23.1" reference="R982" />
    <constraint name="C983" model="TKC" arity="2" scope="X16.1 X70.1" reference="R983" />
    <constraint name="C984" model="TKC" arity="2" scope="X15.1 X53.1" reference="R984" />
    <constraint name="C985" model="TKC" arity="2" scope="X5.1 X59.1" reference="R985" />
    <constraint name="C986" model="TKC" arity="2" scope="X37.1 X63.1" reference="R986" />
    <constraint name="C987" model="TKC" arity="2" scope="X54.1 X67.1" reference="R987" />
    <constraint name="C988" model="TKC" arity="2" scope="X18.1 X19.1" reference="R988" />
    <constraint name="C989" model="TKC" arity="2" scope="X2.1 X24.1" reference="R989" />
    <constraint name="C990" model="TKC" arity="2" scope="X57.1 X68.1" reference="R990" />
    <constraint name="C991" model="TKC" arity="2" scope="X16.1 X63.1" reference="R991" />
    <constraint name="C992" model="TKC" arity="2" scope="X26.1 X53.1" reference="R992" />
    <constraint name="C993" model="TKC" arity="2" scope="X27.1 X31.1" reference="R993" />
    <constraint name="C994" model="TKC" arity="2" scope="X18.1 X49.1" reference="R994" />
    <constraint name="C995" model="TKC" arity="2" scope="X23.1 X48.1" reference="R995" />
    <constraint name="C996" model="TKC" arity="2" scope="X3.1 X8.1" reference="R996" />
    <constraint name="C997" model="TKC" arity="2" scope="X38.1 X44.1" reference="R997" />
    <constraint name="C998" model="TKC" arity="2" scope="X6.1 X20.1" reference="R998" />
    <constraint name="C999" model="TKC" arity="2" scope="X10.1 X12.1" reference="R999" />
    <constraint name="C1000" model="TKC" arity="2" scope="X12.1 X31.1" reference="R1000" />
    <constraint name="C1001" model="TKC" arity="2" scope="X30.1 X56.1" reference="R1001" />
    <constraint name="C1002" model="TKC" arity="2" scope="X31.1 X68.1" reference="R1002" />
    <constraint name="C1003" model="TKC" arity="2" scope="X39.1 X58.1" reference="R1003" />
    <constraint name="C1004" model="TKC" arity="2" scope="X28.1 X60.1" reference="R1004" />
    <constraint name="C1005" model="TKC" arity="2" scope="X40.1 X60.1" reference="R1005" />
    <constraint name="C1006" model="TKC" arity="2" scope="X18.1 X45.1" reference="R1006" />
    <constraint name="C1007" model="TKC" arity="2" scope="X25.1 X51.1" reference="R1007" />
    <constraint name="C1008" model="TKC" arity="2" scope="X15.1 X37.1" reference="R1008" />
    <constraint name="C1009" model="TKC" arity="2" scope="X12.1 X13.1" reference="R1009" />
    <constraint name="C1010" model="TKC" arity="2" scope="X11.1 X69.1" reference="R1010" />
    <constraint name="C1011" model="TKC" arity="2" scope="X17.1 X26.1" reference="R1011" />
    <constraint name="C1012" model="TKC" arity="2" scope="X11.1 X61.1" reference="R1012" />
    <constraint name="C1013" model="TKC" arity="2" scope="X39.1 X61.1" reference="R1013" />
    <constraint name="C1014" model="TKC" arity="2" scope="X36.1 X56.1" reference="R1014" />
    <constraint name="C1015" model="TKC" arity="2" scope="X14.1 X70.1" reference="R1015" />
    <constraint name="C1016" model="TKC" arity="2" scope="X21.1 X57.1" reference="R1016" />
    <constraint name="C1017" model="TKC" arity="2" scope="X20.1 X21.1" reference="R1017" />
    <constraint name="C1018" model="TKC" arity="2" scope="X29.1 X63.1" reference="R1018" />
    <constraint name="C1019" model="TKC" arity="2" scope="X25.1 X59.1" reference="R1019" />
    <constraint name="C1020" model="TKC" arity="2" scope="X19.1 X20.1" reference="R1020" />
    <constraint name="C1021" model="TKC" arity="2" scope="X6.1 X48.1" reference="R1021" />
    <constraint name="C1022" model="TKC" arity="2" scope="X55.1 X69.1" reference="R1022" />
    <constraint name="C1023" model="TKC" arity="2" scope="X56.1 X58.1" reference="R1023" />
    <constraint name="C1024" model="TKC" arity="2" scope="X5.1 X12.1" reference="R1024" />
    <constraint name="C1025" model="TKC" arity="2" scope="X42.1 X56.1" reference="R1025" />
    <constraint name="C1026" model="TKC" arity="2" scope="X17.1 X45.1" reference="R1026" />
    <constraint name="C1027" model="TKC" arity="2" scope="X1.1 X53.1" reference="R1027" />
    <constraint name="C1028" model="TKC" arity="2" scope="X26.1 X67.1" reference="R1028" />
    <constraint name="C1029" model="TKC" arity="2" scope="X48.1 X64.1" reference="R1029" />
    <constraint name="C1030" model="TKC" arity="2" scope="X9.1 X50.1" reference="R1030" />
    <constraint name="C1031" model="TKC" arity="2" scope="X49.1 X57.1" reference="R1031" />
    <constraint name="C1032" model="TKC" arity="2" scope="X49.1 X50.1" reference="R1032" />
    <constraint name="C1033" model="TKC" arity="2" scope="X51.1 X54.1" reference="R1033" />
    <constraint name="C1034" model="TKC" arity="2" scope="X38.1 X55.1" reference="R1034" />
    <constraint name="C1035" model="TKC" arity="2" scope="X13.1 X67.1" reference="R1035" />
    <constraint name="C1036" model="TKC" arity="2" scope="X35.1 X43.1" reference="R1036" />
    <constraint name="C1037" model="TKC" arity="2" scope="X30.1 X31.1" reference="R1037" />
    <constraint name="C1038" model="TKC" arity="2" scope="X56.1 X65.1" reference="R1038" />
    <constraint name="C1039" model="TKC" arity="2" scope="X14.1 X37.1" reference="R1039" />
    <constraint name="C1040" model="TKC" arity="2" scope="X9.1 X24.1" reference="R1040" />
    <constraint name="C1041" model="TKC" arity="2" scope="X26.1 X57.1" reference="R1041" />
    <constraint name="C1042" model="TKC" arity="2" scope="X1.1 X49.1" reference="R1042" />
    <constraint name="C1043" model="TKC" arity="2" scope="X9.1 X23.1" reference="R1043" />
    <constraint name="C1044" model="TKC" arity="2" scope="X9.1 X64.1" reference="R1044" />
    <constraint name="C1045" model="TKC" arity="2" scope="X35.1 X59.1" reference="R1045" />
    <constraint name="C1046" model="TKC" arity="2" scope="X12.1 X42.1" reference="R1046" />
    <constraint name="C1047" model="TKC" arity="2" scope="X38.1 X65.1" reference="R1047" />
    <constraint name="C1048" model="TKC" arity="2" scope="X25.1 X58.1" reference="R1048" />
    <constraint name="C1049" model="TKC" arity="2" scope="X2.1 X55.1" reference="R1049" />
    <constraint name="C1050" model="TKC" arity="2" scope="X56.1 X60.1" reference="R1050" />
    <constraint name="C1051" model="TKC" arity="2" scope="X22.1 X61.1" reference="R1051" />
    <constraint name="C1052" model="TKC" arity="2" scope="X45.1 X66.1" reference="R1052" />
    <constraint name="C1053" model="TKC" arity="2" scope="X13.1 X43.1" reference="R1053" />
    <constraint name="C1054" model="TKC" arity="2" scope="X2.1 X38.1" reference="R1054" />
    <constraint name="C1055" model="TKC" arity="2" scope="X41.1 X50.1" reference="R1055" />
    <constraint name="C1056" model="TKC" arity="2" scope="X61.1 X62.1" reference="R1056" />
    <constraint name="C1057" model="TKC" arity="2" scope="X15.1 X40.1" reference="R1057" />
    <constraint name="C1058" model="TKC" arity="2" scope="X43.1 X52.1" reference="R1058" />
    <constraint name="C1059" model="TKC" arity="2" scope="X11.1 X57.1" reference="R1059" />
    <constraint name="C1060" model="TKC" arity="2" scope="X15.1 X60.1" reference="R1060" />
    <constraint name="C1061" model="TKC" arity="2" scope="X36.1 X67.1" reference="R1061" />
    <constraint name="C1062" model="TKC" arity="2" scope="X48.1 X62.1" reference="R1062" />
    <constraint name="C1063" model="TKC" arity="2" scope="X7.1 X69.1" reference="R1063" />
    <constraint name="C1064" model="TKC" arity="2" scope="X4.1 X42.1" reference="R1064" />
    <constraint name="C1065" model="TKC" arity="2" scope="X5.1 X8.1" reference="R1065" />
    <constraint name="C1066" model="TKC" arity="2" scope="X33.1 X45.1" reference="R1066" />
    <constraint name="C1067" model="TKC" arity="2" scope="X31.1 X56.1" reference="R1067" />
    <constraint name="C1068" model="TKC" arity="2" scope="X26.1 X65.1" reference="R1068" />
    <constraint name="C1069" model="TKC" arity="2" scope="X11.1 X21.1" reference="R1069" />
    <constraint name="C1070" model="TKC" arity="2" scope="X55.1 X67.1" reference="R1070" />
    <constraint name="C1071" model="TKC" arity="2" scope="X4.1 X12.1" reference="R1071" />
    <constraint name="C1072" model="TKC" arity="2" scope="X9.1 X26.1" reference="R1072" />
    <constraint name="C1073" model="TKC" arity="2" scope="X21.1 X46.1" reference="R1073" />
    <constraint name="C1074" model="TKC" arity="2" scope="X15.1 X39.1" reference="R1074" />
    <constraint name="C1075" model="TKC" arity="2" scope="X32.1 X36.1" reference="R1075" />
    <constraint name="C1076" model="TKC" arity="2" scope="X6.1 X14.1" reference="R1076" />
    <constraint name="C1077" model="TKC" arity="2" scope="X31.1 X50.1" reference="R1077" />
    <constraint name="C1078" model="TKC" arity="2" scope="X6.1 X9.1" reference="R1078" />
    <constraint name="C1079" model="TKC" arity="2" scope="X56.1 X63.1" reference="R1079" />
    <constraint name="C1080" model="TKC" arity="2" scope="X30.1 X61.1" reference="R1080" />
    <constraint name="C1081" model="TKC" arity="2" scope="X54.1 X63.1" reference="R1081" />
    <constraint name="C1082" model="TKC" arity="2" scope="X4.1 X25.1" reference="R1082" />
    <constraint name="C1083" model="TKC" arity="2" scope="X11.1 X68.1" reference="R1083" />
    <constraint name="C1084" model="TKC" arity="2" scope="X44.1 X58.1" reference="R1084" />
    <constraint name="C1085" model="TKC" arity="2" scope="X3.1 X18.1" reference="R1085" />
    <constraint name="C1086" model="TKC" arity="2" scope="X39.1 X64.1" reference="R1086" />
    <constraint name="C1087" model="TKC" arity="2" scope="X31.1 X69.1" reference="R1087" />
    <constraint name="C1088" model="TKC" arity="2" scope="X2.1 X14.1" reference="R1088" />
    <constraint name="C1089" model="TKC" arity="2" scope="X7.1 X14.1" reference="R1089" />
    <constraint name="C1090" model="TKC" arity="2" scope="X1.1 X46.1" reference="R1090" />
    <constraint name="C1091" model="TKC" arity="2" scope="X19.1 X28.1" reference="R1091" />
    <constraint name="C1092" model="TKC" arity="2" scope="X1.1 X39.1" reference="R1092" />
    <constraint name="C1093" model="TKC" arity="2" scope="X4.1 X70.1" reference="R1093" />
    <constraint name="C1094" model="TKC" arity="2" scope="X58.1 X59.1" reference="R1094" />
    <constraint name="C1095" model="TKC" arity="2" scope="X27.1 X68.1" reference="R1095" />
    <constraint name="C1096" model="TKC" arity="2" scope="X22.1 X53.1" reference="R1096" />
    <constraint name="C1097" model="TKC" arity="2" scope="X24.1 X57.1" reference="R1097" />
    <constraint name="C1098" model="TKC" arity="2" scope="X28.1 X48.1" reference="R1098" />
    <constraint name="C1099" model="TKC" arity="2" scope="X12.1 X43.1" reference="R1099" />
    <constraint name="C1100" model="TKC" arity="2" scope="X15.1 X36.1" reference="R1100" />
    <constraint name="C1101" model="TKC" arity="2" scope="X5.1 X62.1" reference="R1101" />
    <constraint name="C1102" model="TKC" arity="2" scope="X2.1 X54.1" reference="R1102" />
    <constraint name="C1103" model="TKC" arity="2" scope="X40.1 X48.1" reference="R1103" />
    <constraint name="C1104" model="TKC" arity="2" scope="X18.1 X27.1" reference="R1104" />
    <constraint name="C1105" model="TKC" arity="2" scope="X40.1 X47.1" reference="R1105" />
    <constraint name="C1106" model="TKC" arity="2" scope="X5.1 X51.1" reference="R1106" />
    <constraint name="C1107" model="TKC" arity="2" scope="X54.1 X62.1" reference="R1107" />
    <constraint name="C1108" model="TKC" arity="2" scope="X7.1 X26.1" reference="R1108" />
    <constraint name="C1109" model="TKC" arity="2" scope="X62.1 X63.1" reference="R1109" />
    <constraint name="C1110" model="TKC" arity="2" scope="X3.1 X5.1" reference="R1110" />
    <constraint name="C1111" model="TKC" arity="2" scope="X4.1 X39.1" reference="R1111" />
    <constraint name="C1112" model="TKC" arity="2" scope="X1.1 X63.1" reference="R1112" />
    <constraint name="C1113" model="TKC" arity="2" scope="X18.1 X50.1" reference="R1113" />
    <constraint name="C1114" model="TKC" arity="2" scope="X63.1 X66.1" reference="R1114" />
    <constraint name="C1115" model="TKC" arity="2" scope="X53.1 X69.1" reference="R1115" />
    <constraint name="C1116" model="TKC" arity="2" scope="X20.1 X54.1" reference="R1116" />
    <constraint name="C1117" model="TKC" arity="2" scope="X24.1 X59.1" reference="R1117" />
    <constraint name="C1118" model="TKC" arity="2" scope="X27.1 X34.1" reference="R1118" />
    <constraint name="C1119" model="TKC" arity="2" scope="X58.1 X67.1" reference="R1119" />
    <constraint name="C1120" model="TKC" arity="2" scope="X5.1 X61.1" reference="R1120" />
    <constraint name="C1121" model="TKC" arity="2" scope="X2.1 X34.1" reference="R1121" />
    <constraint name="C1122" model="TKC" arity="2" scope="X1.1 X41.1" reference="R1122" />
    <constraint name="C1123" model="TKC" arity="2" scope="X38.1 X53.1" reference="R1123" />
    <constraint name="C1124" model="TKC" arity="2" scope="X31.1 X39.1" reference="R1124" />
    <constraint name="C1125" model="TKC" arity="2" scope="X12.1 X46.1" reference="R1125" />
    <constraint name="C1126" model="TKC" arity="2" scope="X7.1 X45.1" reference="R1126" />
    <constraint name="C1127" model="TKC" arity="2" scope="X30.1 X37.1" reference="R1127" />
    <constraint name="C1128" model="TKC" arity="2" scope="X11.1 X45.1" reference="R1128" />
    <constraint name="C1129" model="TKC" arity="2" scope="X38.1 X46.1" reference="R1129" />
    <constraint name="C1130" model="TKC" arity="2" scope="X4.1 X53.1" reference="R1130" />
    <constraint name="C1131" model="TKC" arity="2" scope="X21.1 X39.1" reference="R1131" />
    <constraint name="C1132" model="TKC" arity="2" scope="X42.1 X54.1" reference="R1132" />
    <constraint name="C1133" model="TKC" arity="2" scope="X28.1 X30.1" reference="R1133" />
    <constraint name="C1134" model="TKC" arity="2" scope="X44.1 X47.1" reference="R1134" />
    <constraint name="C1135" model="TKC" arity="2" scope="X43.1 X69.1" reference="R1135" />
    <constraint name="C1136" model="TKC" arity="2" scope="X52.1 X57.1" reference="R1136" />
    <constraint name="C1137" model="TKC" arity="2" scope="X38.1 X58.1" reference="R1137" />
    <constraint name="C1138" model="TKC" arity="2" scope="X37.1 X41.1" reference="R1138" />
    <constraint name="C1139" model="TKC" arity="2" scope="X39.1 X65.1" reference="R1139" />
    <constraint name="C1140" model="TKC" arity="2" scope="X14.1 X27.1" reference="R1140" />
    <constraint name="C1141" model="TKC" arity="2" scope="X28.1 X42.1" reference="R1141" />
    <constraint name="C1142" model="TKC" arity="2" scope="X3.1 X13.1" reference="R1142" />
    <constraint name="C1143" model="TKC" arity="2" scope="X12.1 X47.1" reference="R1143" />
    <constraint name="C1144" model="TKC" arity="2" scope="X14.1 X65.1" reference="R1144" />
    <constraint name="C1145" model="TKC" arity="2" scope="X24.1 X33.1" reference="R1145" />
    <constraint name="C1146" model="TKC" arity="2" scope="X9.1 X21.1" reference="R1146" />
    <constraint name="C1147" model="TKC" arity="2" scope="X42.1 X67.1" reference="R1147" />
    <constraint name="C1148" model="TKC" arity="2" scope="X8.1 X35.1" reference="R1148" />
    <constraint name="C1149" model="TKC" arity="2" scope="X8.1 X65.1" reference="R1149" />
    <constraint name="C1150" model="TKC" arity="2" scope="X16.1 X26.1" reference="R1150" />
    <constraint name="C1151" model="TKC" arity="2" scope="X56.1 X62.1" reference="R1151" />
    <constraint name="C1152" model="TKC" arity="2" scope="X4.1 X18.1" reference="R1152" />
    <constraint name="C1153" model="TKC" arity="2" scope="X10.1 X31.1" reference="R1153" />
    <constraint name="C1154" model="TKC" arity="2" scope="X14.1 X36.1" reference="R1154" />
    <constraint name="C1155" model="TKC" arity="2" scope="X33.1 X39.1" reference="R1155" />
    <constraint name="C1156" model="TKC" arity="2" scope="X27.1 X49.1" reference="R1156" />
    <constraint name="C1157" model="TKC" arity="2" scope="X3.1 X52.1" reference="R1157" />
    <constraint name="C1158" model="TKC" arity="2" scope="X46.1 X60.1" reference="R1158" />
    <constraint name="C1159" model="TKC" arity="2" scope="X30.1 X47.1" reference="R1159" />
    <constraint name="C1160" model="TKC" arity="2" scope="X7.1 X51.1" reference="R1160" />
    <constraint name="C1161" model="TKC" arity="2" scope="X21.1 X33.1" reference="R1161" />
    <constraint name="C1162" model="TKC" arity="2" scope="X14.1 X30.1" reference="R1162" />
    <constraint name="C1163" model="TKC" arity="2" scope="X12.1 X16.1" reference="R1163" />
    <constraint name="C1164" model="TKC" arity="2" scope="X12.1 X68.1" reference="R1164" />
    <constraint name="C1165" model="TKC" arity="2" scope="X8.1 X55.1" reference="R1165" />
    <constraint name="C1166" model="TKC" arity="2" scope="X26.1 X63.1" reference="R1166" />
    <constraint name="C1167" model="TKC" arity="2" scope="X22.1 X50.1" reference="R1167" />
    <constraint name="C1168" model="TKC" arity="2" scope="X10.1 X13.1" reference="R1168" />
    <constraint name="C1169" model="TKC" arity="2" scope="X42.1 X55.1" reference="R1169" />
    <constraint name="C1170" model="TKC" arity="2" scope="X43.1 X63.1" reference="R1170" />
    <constraint name="C1171" model="TKC" arity="2" scope="X2.1 X69.1" reference="R1171" />
    <constraint name="C1172" model="TKC" arity="2" scope="X65.1 X67.1" reference="R1172" />
    <constraint name="C1173" model="TKC" arity="2" scope="X29.1 X49.1" reference="R1173" />
    <constraint name="C1174" model="TKC" arity="2" scope="X66.1 X67.1" reference="R1174" />
    <constraint name="C1175" model="TKC" arity="2" scope="X3.1 X39.1" reference="R1175" />
    <constraint name="C1176" model="TKC" arity="2" scope="X1.1 X14.1" reference="R1176" />
    <constraint name="C1177" model="TKC" arity="2" scope="X20.1 X45.1" reference="R1177" />
    <constraint name="C1178" model="TKC" arity="2" scope="X16.1 X48.1" reference="R1178" />
    <constraint name="C1179" model="TKC" arity="2" scope="X17.1 X56.1" reference="R1179" />
    <constraint name="C1180" model="TKC" arity="2" scope="X20.1 X24.1" reference="R1180" />
    <constraint name="C1181" model="TKC" arity="2" scope="X48.1 X67.1" reference="R1181" />
    <constraint name="C1182" model="TKC" arity="2" scope="X55.1 X58.1" reference="R1182" />
    <constraint name="C1183" model="TKC" arity="2" scope="X27.1 X41.1" reference="R1183" />
    <constraint name="C1184" model="TKC" arity="2" scope="X39.1 X67.1" reference="R1184" />
    <constraint name="C1185" model="TKC" arity="2" scope="X13.1 X68.1" reference="R1185" />
    <constraint name="C1186" model="TKC" arity="2" scope="X7.1 X53.1" reference="R1186" />
    <constraint name="C1187" model="TKC" arity="2" scope="X18.1 X57.1" reference="R1187" />
    <constraint name="C1188" model="TKC" arity="2" scope="X2.1 X17.1" reference="R1188" />
    <constraint name="C1189" model="TKC" arity="2" scope="X30.1 X55.1" reference="R1189" />
    <constraint name="C1190" model="TKC" arity="2" scope="X30.1 X48.1" reference="R1190" />
    <constraint name="C1191" model="TKC" arity="2" scope="X6.1 X44.1" reference="R1191" />
    <constraint name="C1192" model="TKC" arity="2" scope="X18.1 X41.1" reference="R1192" />
    <constraint name="C1193" model="TKC" arity="2" scope="X34.1 X56.1" reference="R1193" />
    <constraint name="C1194" model="TKC" arity="2" scope="X19.1 X35.1" reference="R1194" />
    <constraint name="C1195" model="TKC" arity="2" scope="X40.1 X53.1" reference="R1195" />
    <constraint name="C1196" model="TKC" arity="2" scope="X4.1 X32.1" reference="R1196" />
    <constraint name="C1197" model="TKC" arity="2" scope="X22.1 X63.1" reference="R1197" />
    <constraint name="C1198" model="TKC" arity="2" scope="X9.1 X63.1" reference="R1198" />
    <constraint name="C1199" model="TKC" arity="2" scope="X14.1 X47.1" reference="R1199" />
    <constraint name="C1200" model="TKC" arity="2" scope="X23.1 X63.1" reference="R1200" />
    <constraint name="C1201" model="TKC" arity="2" scope="X14.1 X58.1" reference="R1201" />
    <constraint name="C1202" model="TKC" arity="2" scope="X49.1 X59.1" reference="R1202" />
    <constraint name="C1203" model="TKC" arity="2" scope="X59.1 X65.1" reference="R1203" />
    <constraint name="C1204" model="TKC" arity="2" scope="X3.1 X61.1" reference="R1204" />
    <constraint name="C1205" model="TKC" arity="2" scope="X30.1 X39.1" reference="R1205" />
    <constraint name="C1206" model="TKC" arity="2" scope="X19.1 X54.1" reference="R1206" />
    <constraint name="C1207" model="TKC" arity="2" scope="X38.1 X54.1" reference="R1207" />
    <constraint name="C1208" model="TKC" arity="2" scope="X6.1 X27.1" reference="R1208" />
    <constraint name="C1209" model="TKC" arity="2" scope="X10.1 X40.1" reference="R1209" />
    <constraint name="C1210" model="TKC" arity="2" scope="X64.1 X68.1" reference="R1210" />
    <constraint name="C1211" model="TKC" arity="2" scope="X11.1 X32.1" reference="R1211" />
    <constraint name="C1212" model="TKC" arity="2" scope="X39.1 X54.1" reference="R1212" />
    <constraint name="C1213" model="TKC" arity="2" scope="X18.1 X47.1" reference="R1213" />
    <constraint name="C1214" model="TKC" arity="2" scope="X2.1 X53.1" reference="R1214" />
    <constraint name="C1215" model="TKC" arity="2" scope="X11.1 X67.1" reference="R1215" />
    <constraint name="C1216" model="TKC" arity="2" scope="X14.1 X29.1" reference="R1216" />
    <constraint name="C1217" model="TKC" arity="2" scope="X7.1 X8.1" reference="R1217" />
    <constraint name="C1218" model="TKC" arity="2" scope="X20.1 X67.1" reference="R1218" />
    <constraint name="C1219" model="TKC" arity="2" scope="X35.1 X56.1" reference="R1219" />
    <constraint name="C1220" model="TKC" arity="2" scope="X2.1 X60.1" reference="R1220" />
    <constraint name="C1221" model="TKC" arity="2" scope="X9.1 X48.1" reference="R1221" />
    <constraint name="C1222" model="TKC" arity="2" scope="X48.1 X52.1" reference="R1222" />
    <constraint name="C1223" model="TKC" arity="2" scope="X43.1 X64.1" reference="R1223" />
    <constraint name="C1224" model="TKC" arity="2" scope="X25.1 X38.1" reference="R1224" />
    <constraint name="C1225" model="TKC" arity="2" scope="X21.1 X25.1" reference="R1225" />
    <constraint name="C1226" model="TKC" arity="2" scope="X26.1 X59.1" reference="R1226" />
    <constraint name="C1227" model="TKC" arity="2" scope="X24.1 X58.1" reference="R1227" />
    <constraint name="C1228" model="TKC" arity="2" scope="X37.1 X62.1" reference="R1228" />
    <constraint name="C1229" model="TKC" arity="2" scope="X8.1 X64.1" reference="R1229" />
    <constraint name="C1230" model="TKC" arity="2" scope="X47.1 X66.1" reference="R1230" />
    <constraint name="C1231" model="TKC" arity="2" scope="X15.1 X51.1" reference="R1231" />
    <constraint name="C1232" model="TKC" arity="2" scope="X13.1 X57.1" reference="R1232" />
    <constraint name="C1233" model="TKC" arity="2" scope="X30.1 X60.1" reference="R1233" />
    <constraint name="C1234" model="TKC" arity="2" scope="X43.1 X59.1" reference="R1234" />
    <constraint name="C1235" model="TKC" arity="2" scope="X4.1 X15.1" reference="R1235" />
    <constraint name="C1236" model="TKC" arity="2" scope="X7.1 X63.1" reference="R1236" />
    <constraint name="C1237" model="TKC" arity="2" scope="X5.1 X26.1" reference="R1237" />
    <constraint name="C1238" model="TKC" arity="2" scope="X21.1 X61.1" reference="R1238" />
    <constraint name="C1239" model="TKC" arity="2" scope="X47.1 X53.1" reference="R1239" />
    <constraint name="C1240" model="TKC" arity="2" scope="X56.1 X57.1" reference="R1240" />
    <constraint name="C1241" model="TKC" arity="2" scope="X5.1 X54.1" reference="R1241" />
    <constraint name="C1242" model="TKC" arity="2" scope="X9.1 X39.1" reference="R1242" />
    <constraint name="C1243" model="TKC" arity="2" scope="X17.1 X24.1" reference="R1243" />
    <constraint name="C1244" model="TKC" arity="2" scope="X12.1 X44.1" reference="R1244" />
    <constraint name="C1245" model="TKC" arity="2" scope="X39.1 X55.1" reference="R1245" />
    <constraint name="C1246" model="TKC" arity="2" scope="X37.1 X47.1" reference="R1246" />
    <constraint name="C1247" model="TKC" arity="2" scope="X59.1 X64.1" reference="R1247" />
    <constraint name="C1248" model="TKC" arity="2" scope="X32.1 X62.1" reference="R1248" />
    <constraint name="C1249" model="TKC" arity="2" scope="X65.1 X66.1" reference="R1249" />
    <constraint name="C1250" model="TKC" arity="2" scope="X33.1 X52.1" reference="R1250" />
    <constraint name="C1251" model="TKC" arity="2" scope="X4.1 X7.1" reference="R1251" />
    <constraint name="C1252" model="TKC" arity="2" scope="X15.1 X27.1" reference="R1252" />
    <constraint name="C1253" model="TKC" arity="2" scope="X10.1 X27.1" reference="R1253" />
    <constraint name="C1254" model="TKC" arity="2" scope="X10.1 X41.1" reference="R1254" />
    <constraint name="C1255" model="TKC" arity="2" scope="X9.1 X15.1" reference="R1255" />
    <constraint name="C1256" model="TKC" arity="2" scope="X62.1 X69.1" reference="R1256" />
    <constraint name="C1257" model="TKC" arity="2" scope="X21.1 X58.1" reference="R1257" />
    <constraint name="C1258" model="TKC" arity="2" scope="X53.1 X61.1" reference="R1258" />
    <constraint name="C1259" model="TKC" arity="2" scope="X15.1 X50.1" reference="R1259" />
    <constraint name="C1260" model="TKC" arity="2" scope="X24.1 X69.1" reference="R1260" />
    <constraint name="C1261" model="TKC" arity="2" scope="X18.1 X37.1" reference="R1261" />
    <constraint name="C1262" model="TKC" arity="2" scope="X10.1 X53.1" reference="R1262" />
    <constraint name="C1263" model="TKC" arity="2" scope="X32.1 X55.1" reference="R1263" />
    <constraint name="C1264" model="TKC" arity="2" scope="X6.1 X24.1" reference="R1264" />
    <constraint name="C1265" model="TKC" arity="2" scope="X55.1 X57.1" reference="R1265" />
    <constraint name="C1266" model="TKC" arity="2" scope="X10.1 X62.1" reference="R1266" />
    <constraint name="C1267" model="TKC" arity="2" scope="X23.1 X49.1" reference="R1267" />
    <constraint name="C1268" model="TKC" arity="2" scope="X8.1 X25.1" reference="R1268" />
    <constraint name="C1269" model="TKC" arity="2" scope="X31.1 X61.1" reference="R1269" />
    <constraint name="C1270" model="TKC" arity="2" scope="X3.1 X69.1" reference="R1270" />
    <constraint name="C1271" model="TKC" arity="2" scope="X27.1 X47.1" reference="R1271" />
    <constraint name="C1272" model="TKC" arity="2" scope="X3.1 X59.1" reference="R1272" />
    <constraint name="C1273" model="TKC" arity="2" scope="X4.1 X62.1" reference="R1273" />
    <constraint name="C1274" model="TKC" arity="2" scope="X42.1 X57.1" reference="R1274" />
    <constraint name="C1275" model="TKC" arity="2" scope="X20.1 X47.1" reference="R1275" />
    <constraint name="C1276" model="TKC" arity="2" scope="X9.1 X45.1" reference="R1276" />
    <constraint name="C1277" model="TKC" arity="2" scope="X11.1 X12.1" reference="R1277" />
    <constraint name="C1278" model="TKC" arity="2" scope="X16.1 X49.1" reference="R1278" />
    <constraint name="C1279" model="TKC" arity="2" scope="X45.1 X54.1" reference="R1279" />
    <constraint name="C1280" model="TKC" arity="2" scope="X31.1 X48.1" reference="R1280" />
    <constraint name="C1281" model="TKC" arity="2" scope="X54.1 X55.1" reference="R1281" />
    <constraint name="C1282" model="TKC" arity="2" scope="X22.1 X24.1" reference="R1282" />
    <constraint name="C1283" model="TKC" arity="2" scope="X32.1 X47.1" reference="R1283" />
    <constraint name="C1284" model="TKC" arity="2" scope="X25.1 X27.1" reference="R1284" />
    <constraint name="C1285" model="TKC" arity="2" scope="X33.1 X36.1" reference="R1285" />
    <constraint name="C1286" model="TKC" arity="2" scope="X9.1 X34.1" reference="R1286" />
    <constraint name="C1287" model="TKC" arity="2" scope="X41.1 X51.1" reference="R1287" />
    <constraint name="C1288" model="TKC" arity="2" scope="X19.1 X40.1" reference="R1288" />
    <constraint name="C1289" model="TKC" arity="2" scope="X11.1 X29.1" reference="R1289" />
    <constraint name="C1290" model="TKC" arity="2" scope="X7.1 X9.1" reference="R1290" />
    <constraint name="C1291" model="TKC" arity="2" scope="X18.1 X30.1" reference="R1291" />
    <constraint name="C1292" model="TKC" arity="2" scope="X25.1 X56.1" reference="R1292" />
    <constraint name="C1293" model="TKC" arity="2" scope="X27.1 X63.1" reference="R1293" />
    <constraint name="C1294" model="TKC" arity="2" scope="X20.1 X63.1" reference="R1294" />
    <constraint name="C1295" model="TKC" arity="2" scope="X17.1 X64.1" reference="R1295" />
    <constraint name="C1296" model="TKC" arity="2" scope="X2.1 X57.1" reference="R1296" />
    <constraint name="C1297" model="TKC" arity="2" scope="X55.1 X62.1" reference="R1297" />
    <constraint name="C1298" model="TKC" arity="2" scope="X58.1 X68.1" reference="R1298" />
    <constraint name="C1299" model="TKC" arity="2" scope="X39.1 X47.1" reference="R1299" />
    <constraint name="C1300" model="TKC" arity="2" scope="X1.1 X23.1" reference="R1300" />
    <constraint name="C1301" model="TKC" arity="2" scope="X60.1 X69.1" reference="R1301" />
    <constraint name="C1302" model="TKC" arity="2" scope="X52.1 X64.1" reference="R1302" />
    <constraint name="C1303" model="TKC" arity="2" scope="X4.1 X31.1" reference="R1303" />
    <constraint name="C1304" model="TKC" arity="2" scope="X46.1 X62.1" reference="R1304" />
    <constraint name="C1305" model="TKC" arity="2" scope="X24.1 X53.1" reference="R1305" />
    <constraint name="C1306" model="TKC" arity="2" scope="X15.1 X54.1" reference="R1306" />
    <constraint name="C1307" model="TKC" arity="2" scope="X14.1 X40.1" reference="R1307" />
    <constraint name="C1308" model="TKC" arity="2" scope="X37.1 X65.1" reference="R1308" />
    <constraint name="C1309" model="TKC" arity="2" scope="X5.1 X6.1" reference="R1309" />
    <constraint name="C1310" model="TKC" arity="2" scope="X1.1 X15.1" reference="R1310" />
    <constraint name="C1311" model="TKC" arity="2" scope="X28.1 X61.1" reference="R1311" />
    <constraint name="C1312" model="TKC" arity="2" scope="X22.1 X41.1" reference="R1312" />
    <constraint name="C1313" model="TKC" arity="2" scope="X15.1 X32.1" reference="R1313" />
    <constraint name="C1314" model="TKC" arity="2" scope="X17.1 X48.1" reference="R1314" />
    <constraint name="C1315" model="TKC" arity="2" scope="X1.1 X54.1" reference="R1315" />
    <constraint name="C1316" model="TKC" arity="2" scope="X37.1 X57.1" reference="R1316" />
    <constraint name="C1317" model="TKC" arity="2" scope="X4.1 X20.1" reference="R1317" />
    <constraint name="C1318" model="TKC" arity="2" scope="X3.1 X65.1" reference="R1318" />
    <constraint name="C1319" model="TKC" arity="2" scope="X14.1 X50.1" reference="R1319" />
    <constraint name="C1320" model="TKC" arity="2" scope="X12.1 X25.1" reference="R1320" />
    <constraint name="C1321" model="TKC" arity="2" scope="X32.1 X68.1" reference="R1321" />
    <constraint name="C1322" model="TKC" arity="2" scope="X45.1 X67.1" reference="R1322" />
    <constraint name="C1323" model="TKC" arity="2" scope="X2.1 X6.1" reference="R1323" />
    <constraint name="C1324" model="TKC" arity="2" scope="X1.1 X62.1" reference="R1324" />
    <constraint name="C1325" model="TKC" arity="2" scope="X44.1 X67.1" reference="R1325" />
    <constraint name="C1326" model="TKC" arity="2" scope="X28.1 X64.1" reference="R1326" />
    <constraint name="C1327" model="TKC" arity="2" scope="X22.1 X27.1" reference="R1327" />
    <constraint name="C1328" model="TKC" arity="2" scope="X30.1 X70.1" reference="R1328" />
    <constraint name="C1329" model="TKC" arity="2" scope="X12.1 X39.1" reference="R1329" />
    <constraint name="C1330" model="TKC" arity="2" scope="X1.1 X64.1" reference="R1330" />
    <constraint name="C1331" model="TKC" arity="2" scope="X12.1 X48.1" reference="R1331" />
    <constraint name="C1332" model="TKC" arity="2" scope="X52.1 X53.1" reference="R1332" />
    <constraint name="C1333" model="TKC" arity="2" scope="X33.1 X56.1" reference="R1333" />
    <constraint name="C1334" model="TKC" arity="2" scope="X32.1 X54.1" reference="R1334" />
    <constraint name="C1335" model="TKC" arity="2" scope="X59.1 X63.1" reference="R1335" />
    <constraint name="C1336" model="TKC" arity="2" scope="X6.1 X49.1" reference="R1336" />
    <constraint name="C1337" model="TKC" arity="2" scope="X30.1 X35.1" reference="R1337" />
    <constraint name="C1338" model="TKC" arity="2" scope="X21.1 X44.1" reference="R1338" />
    <constraint name="C1339" model="TKC" arity="2" scope="X47.1 X61.1" reference="R1339" />
    <constraint name="C1340" model="TKC" arity="2" scope="X29.1 X42.1" reference="R1340" />
    <constraint name="C1341" model="TKC" arity="2" scope="X31.1 X58.1" reference="R1341" />
    <constraint name="C1342" model="TKC" arity="2" scope="X35.1 X38.1" reference="R1342" />
    <constraint name="C1343" model="TKC" arity="2" scope="X58.1 X64.1" reference="R1343" />
    <constraint name="C1344" model="TKC" arity="2" scope="X24.1 X48.1" reference="R1344" />
    <constraint name="C1345" model="TKC" arity="2" scope="X11.1 X48.1" reference="R1345" />
    <constraint name="C1346" model="TKC" arity="2" scope="X6.1 X62.1" reference="R1346" />
    <constraint name="C1347" model="TKC" arity="2" scope="X3.1 X23.1" reference="R1347" />
    <constraint name="C1348" model="TKC" arity="2" scope="X14.1 X56.1" reference="R1348" />
    <constraint name="C1349" model="TKC" arity="2" scope="X39.1 X48.1" reference="R1349" />
    <constraint name="C1350" model="TKC" arity="2" scope="X44.1 X50.1" reference="R1350" />
    <constraint name="C1351" model="TKC" arity="2" scope="X47.1 X58.1" reference="R1351" />
    <constraint name="C1352" model="TKC" arity="2" scope="X17.1 X29.1" reference="R1352" />
    <constraint name="C1353" model="TKC" arity="2" scope="X6.1 X55.1" reference="R1353" />
    <constraint name="C1354" model="TKC" arity="2" scope="X23.1 X62.1" reference="R1354" />
    <constraint name="C1355" model="TKC" arity="2" scope="X29.1 X66.1" reference="R1355" />
    <constraint name="C1356" model="TKC" arity="2" scope="X21.1 X59.1" reference="R1356" />
    <constraint name="C1357" model="TKC" arity="2" scope="X22.1 X70.1" reference="R1357" />
    <constraint name="C1358" model="TKC" arity="2" scope="X18.1 X70.1" reference="R1358" />
    <constraint name="C1359" model="TKC" arity="2" scope="X49.1 X65.1" reference="R1359" />
    <constraint name="C1360" model="TKC" arity="2" scope="X52.1 X56.1" reference="R1360" />
    <constraint name="C1361" model="TKC" arity="2" scope="X23.1 X30.1" reference="R1361" />
    <constraint name="C1362" model="TKC" arity="2" scope="X2.1 X47.1" reference="R1362" />
    <constraint name="C1363" model="TKC" arity="2" scope="X20.1 X62.1" reference="R1363" />
    <constraint name="C1364" model="TKC" arity="2" scope="X21.1 X64.1" reference="R1364" />
    <constraint name="C1365" model="TKC" arity="2" scope="X17.1 X70.1" reference="R1365" />
    <constraint name="C1366" model="TKC" arity="2" scope="X22.1 X54.1" reference="R1366" />
    <constraint name="C1367" model="TKC" arity="2" scope="X14.1 X59.1" reference="R1367" />
    <constraint name="C1368" model="TKC" arity="2" scope="X10.1 X19.1" reference="R1368" />
    <constraint name="C1369" model="TKC" arity="2" scope="X13.1 X15.1" reference="R1369" />
    <constraint name="C1370" model="TKC" arity="2" scope="X39.1 X63.1" reference="R1370" />
    <constraint name="C1371" model="TKC" arity="2" scope="X10.1 X49.1" reference="R1371" />
    <constraint name="C1372" model="TKC" arity="2" scope="X36.1 X64.1" reference="R1372" />
    <constraint name="C1373" model="TKC" arity="2" scope="X19.1 X55.1" reference="R1373" />
    <constraint name="C1374" model="TKC" arity="2" scope="X29.1 X56.1" reference="R1374" />
    <constraint name="C1375" model="TKC" arity="2" scope="X42.1 X44.1" reference="R1375" />
    <constraint name="C1376" model="TKC" arity="2" scope="X19.1 X42.1" reference="R1376" />
    <constraint name="C1377" model="TKC" arity="2" scope="X16.1 X56.1" reference="R1377" />
    <constraint name="C1378" model="TKC" arity="2" scope="X3.1 X67.1" reference="R1378" />
    <constraint name="C1379" model="TKC" arity="2" scope="X43.1 X48.1" reference="R1379" />
    <constraint name="C1380" model="TKC" arity="2" scope="X8.1 X33.1" reference="R1380" />
    <constraint name="C1381" model="TKC" arity="2" scope="X34.1 X52.1" reference="R1381" />
    <constraint name="C1382" model="TKC" arity="2" scope="X47.1 X68.1" reference="R1382" />
    <constraint name="C1383" model="TKC" arity="2" scope="X41.1 X45.1" reference="R1383" />
    <constraint name="C1384" model="TKC" arity="2" scope="X5.1 X7.1" reference="R1384" />
    <constraint name="C1385" model="TKC" arity="2" scope="X53.1 X56.1" reference="R1385" />
    <constraint name="C1386" model="TKC" arity="2" scope="X41.1 X44.1" reference="R1386" />
    <constraint name="C1387" model="TKC" arity="2" scope="X18.1 X39.1" reference="R1387" />
    <constraint name="C1388" model="TKC" arity="2" scope="X17.1 X55.1" reference="R1388" />
    <constraint name="C1389" model="TKC" arity="2" scope="X4.1 X26.1" reference="R1389" />
    <constraint name="C1390" model="TKC" arity="2" scope="X7.1 X21.1" reference="R1390" />
    <constraint name="C1391" model="TKC" arity="2" scope="X20.1 X44.1" reference="R1391" />
    <constraint name="C1392" model="TKC" arity="2" scope="X5.1 X58.1" reference="R1392" />
    <constraint name="C1393" model="TKC" arity="2" scope="X23.1 X65.1" reference="R1393" />
    <constraint name="C1394" model="TKC" arity="2" scope="X3.1 X43.1" reference="R1394" />
    <constraint name="C1395" model="TKC" arity="2" scope="X48.1 X58.1" reference="R1395" />
    <constraint name="C1396" model="TKC" arity="2" scope="X13.1 X32.1" reference="R1396" />
    <constraint name="C1397" model="TKC" arity="2" scope="X20.1 X42.1" reference="R1397" />
    <constraint name="C1398" model="TKC" arity="2" scope="X4.1 X33.1" reference="R1398" />
    <constraint name="C1399" model="TKC" arity="2" scope="X25.1 X31.1" reference="R1399" />
    <constraint name="C1400" model="TKC" arity="2" scope="X43.1 X68.1" reference="R1400" />
    <constraint name="C1401" model="TKC" arity="2" scope="X53.1 X64.1" reference="R1401" />
    <constraint name="C1402" model="TKC" arity="2" scope="X22.1 X32.1" reference="R1402" />
    <constraint name="C1403" model="TKC" arity="2" scope="X63.1 X64.1" reference="R1403" />
    <constraint name="C1404" model="TKC" arity="2" scope="X16.1 X60.1" reference="R1404" />
    <constraint name="C1405" model="TKC" arity="2" scope="X20.1 X26.1" reference="R1405" />
    <constraint name="C1406" model="TKC" arity="2" scope="X18.1 X58.1" reference="R1406" />
    <constraint name="C1407" model="TKC" arity="2" scope="X7.1 X62.1" reference="R1407" />
    <constraint name="C1408" model="TKC" arity="2" scope="X1.1 X52.1" reference="R1408" />
    <constraint name="C1409" model="TKC" arity="2" scope="X5.1 X56.1" reference="R1409" />
    <constraint name="C1410" model="TKC" arity="2" scope="X44.1 X60.1" reference="R1410" />
    <constraint name="C1411" model="TKC" arity="2" scope="X35.1 X51.1" reference="R1411" />
    <constraint name="C1412" model="TKC" arity="2" scope="X28.1 X43.1" reference="R1412" />
    <constraint name="C1413" model="TKC" arity="2" scope="X1.1 X43.1" reference="R1413" />
    <constraint name="C1414" model="TKC" arity="2" scope="X38.1 X45.1" reference="R1414" />
    <constraint name="C1415" model="TKC" arity="2" scope="X47.1 X54.1" reference="R1415" />
    <constraint name="C1416" model="TKC" arity="2" scope="X32.1 X69.1" reference="R1416" />
    <constraint name="C1417" model="TKC" arity="2" scope="X42.1 X47.1" reference="R1417" />
    <constraint name="C1418" model="TKC" arity="2" scope="X59.1 X70.1" reference="R1418" />
    <constraint name="C1419" model="TKC" arity="2" scope="X23.1 X64.1" reference="R1419" />
    <constraint name="C1420" model="TKC" arity="2" scope="X21.1 X69.1" reference="R1420" />
    <constraint name="C1421" model="TKC" arity="2" scope="X8.1 X20.1" reference="R1421" />
    <constraint name="C1422" model="TKC" arity="2" scope="X7.1 X57.1" reference="R1422" />
    <constraint name="C1423" model="TKC" arity="2" scope="X20.1 X27.1" reference="R1423" />
    <constraint name="C1424" model="TKC" arity="2" scope="X3.1 X22.1" reference="R1424" />
    <constraint name="C1425" model="TKC" arity="2" scope="X24.1 X31.1" reference="R1425" />
    <constraint name="C1426" model="TKC" arity="2" scope="X5.1 X18.1" reference="R1426" />
    <constraint name="C1427" model="TKC" arity="2" scope="X6.1 X26.1" reference="R1427" />
    <constraint name="C1428" model="TKC" arity="2" scope="X14.1 X61.1" reference="R1428" />
    <constraint name="C1429" model="TKC" arity="2" scope="X7.1 X33.1" reference="R1429" />
    <constraint name="C1430" model="TKC" arity="2" scope="X28.1 X69.1" reference="R1430" />
    <constraint name="C1431" model="TKC" arity="2" scope="X36.1 X48.1" reference="R1431" />
    <constraint name="C1432" model="TKC" arity="2" scope="X46.1 X63.1" reference="R1432" />
    <constraint name="C1433" model="TKC" arity="2" scope="X32.1 X38.1" reference="R1433" />
    <constraint name="C1434" model="TKC" arity="2" scope="X38.1 X70.1" reference="R1434" />
    <constraint name="C1435" model="TKC" arity="2" scope="X16.1 X32.1" reference="R1435" />
    <constraint name="C1436" model="TKC" arity="2" scope="X23.1 X53.1" reference="R1436" />
    <constraint name="C1437" model="TKC" arity="2" scope="X29.1 X48.1" reference="R1437" />
    <constraint name="C1438" model="TKC" arity="2" scope="X18.1 X55.1" reference="R1438" />
    <constraint name="C1439" model="TKC" arity="2" scope="X15.1 X64.1" reference="R1439" />
    <constraint name="C1440" model="TKC" arity="2" scope="X45.1 X47.1" reference="R1440" />
    <constraint name="C1441" model="TKC" arity="2" scope="X18.1 X36.1" reference="R1441" />
    <constraint name="C1442" model="TKC" arity="2" scope="X1.1 X31.1" reference="R1442" />
    <constraint name="C1443" model="TKC" arity="2" scope="X5.1 X28.1" reference="R1443" />
    <constraint name="C1444" model="TKC" arity="2" scope="X44.1 X64.1" reference="R1444" />
    <constraint name="C1445" model="TKC" arity="2" scope="X5.1 X34.1" reference="R1445" />
    <constraint name="C1446" model="TKC" arity="2" scope="X14.1 X66.1" reference="R1446" />
    <constraint name="C1447" model="TKC" arity="2" scope="X19.1 X61.1" reference="R1447" />
    <constraint name="C1448" model="TKC" arity="2" scope="X17.1 X53.1" reference="R1448" />
  </constraints>
  <relations nbRelations="1449">
    <relation name="R0" arity="2" nbTuples="100" semantics="soft" defaultCost="infinity">70 14:1 1|80 37:1 2|87 49:1 3|98 23:1 4|96 29:1 5|65 59:1 6|99 17:1 7|41 44:1 8|71 53:1 9|83 47:1 10|69 41:2 1|21 61:2 2|76 79:2 3|47 25:2 4|75 54:2 5|63 76:2 6|99 78:2 7|24 100:2 8|25 34:2 9|33 62:2 10|93 63:3 1|2 36:3 2|74 97:3 3|78 100:3 4|39 35:3 5|35 86:3 6|28 33:3 7|70 87:3 8|12 73:3 9|24 43:3 10|79 56:4 1|13 88:4 2|79 72:4 3|12 20:4 4|85 80:4 5|37 54:4 6|84 42:4 7|16 89:4 8|78 53:4 9|69 36:4 10|3 15:5 1|17 15:5 2|89 7:5 3|59 64:5 4|66 28:5 5|77 72:5 6|99 93:5 7|14 74:5 8|72 74:5 9|65 40:5 10|62 28:6 1|38 3:6 2|63 43:6 3|98 1:6 4|68 75:6 5|8 81:6 6|20 1:6 7|40 96:6 8|29 1:6 9|38 86:6 10|2 64:7 1|11 6:7 2|18 22:7 3|80 60:7 4|34 76:7 5|93 66:7 6|83 17:7 7|87 76:7 8|22 97:7 9|48 39:7 10|21 52:8 1|39 25:8 2|53 53:8 3|71 85:8 4|90 77:8 5|97 49:8 6|99 19:8 7|54 27:8 8|79 59:8 9|42 47:8 10|43 19:9 1|30 84:9 2|79 86:9 3|3 33:9 4|86 73:9 5|14 20:9 6|23 43:9 7|96 9:9 8|6 28:9 9|80 53:9 10|71 38:10 1|26 94:10 2|92 47:10 3|23 86:10 4|85 50:10 5|11 21:10 6|51 44:10 7|5 85:10 8|97 15:10 9|43 92:10 10</relation>
    <relation name="R1" arity="2" nbTuples="100" semantics="soft" defaultCost="infinity">71 94:1 1|76 4:1 2|76 61:1 3|89 45:1 4|99 51:1 5|25 29:1 6|50 78:1 7|97 86:1 8|49 48:1 9|6 2:1 10|25 81:2 1|68 80:2 2|62 79:2 3|30 29:2 4|29 79:2 5|97 13:2 6|68 73:2 7|34 100:2 8|41 92:2 9|98 56:2 10|46 2:3 1|54 73:3 2|20 54:3 3|72 9:3 4|63 12:3 5|73 88:3 6|22 100:3 7|76 89:3 8|33 42:3 9|20 24:3 10|64 40:4 1|6 9:4 2|52 73:4 3|37 12:4 4|95 38:4 5|3 45:4 6|80 44:4 7|32 68:4 8|64 80:4 9|32 90:4 10|73 100:5 1|11 4:5 2|5 76:5 3|16 61:5 4|5 71:5 5|33 36:5 6|76 47:5 7|8 85:5 8|16 99:5 9|27 2:5 10|21 80:6 1|31 85:6 2|87 58:6 3|1 45:6 4|44 52:6 5|40 49:6 6|15 40:6 7|88 33:6 8|11 74:6 9|58 60:6 10|51 86:7 1|33 20:7 2|21 78:7 3|6 95:7 4|29 9:7 5|15 76:7 6|18 65:7 7|36 37:7 8|72 20:7 9|50 26:7 10|22 93:8 1|16 72:8 2|86 52:8 3|32 85:8 4|10 58:8 5|40 32:8 6|57 64:8 7|89 82:8 8|75 96:8 9|67 29:8 10|18 50:9 1|76 2:9 2|37 32:9 3|97 97:9 4|52 86:9 5|27 93:9 6|100 29:9 7|48 8:9 8|47 1:9 9|45 20:9 10|53 20:10 1|87 58:10 2|22 50:10 3|86 55:10 4|84 34:10 5|35 27:10 6|80 23:10 7|73 45:10 8|47 41:10 9|46 55:10 10</relation>
    <relation name="R2" arity="2" nbTuples="100" semantics="soft" defaultCost="infinity">65 21:1 1|65 85:1 2|89 78:1 3|26 95:1 4|40 70:1 5|39 1:1 6|45 34:1 7|50 39:1 8|88 85:1 9|66 15:1 10|48 6:2 1|81 12:2 2|14 69:2 3|4 36:2 4|15 48:2 5|15 92:2 6|18 33:2 7|34 19:2 8|3 80:2 9|95 6:2 10|36 62:3 1|92 72:3 2|46 34:3 3|65 93:3 4|88 64:3 5|98 6:3 6|25 39:3 7|71 52:3 8|80 82:3 9|78 57:3 10|26 90:4 1|18 100:4 2|43 49:4 3|24 35:4 4|77 41:4 5|38 25:4 6|4 22:4 7|39 59:4 8|96 14:4 9|45 92:4 10|29 18:5 1|68 4:5 2|63 34:5 3|60 44:5 4|84 46:5 5|7 59:5 6|11 4:5 7|45 18:5 8|95 5:5 9|45 64:5 10|11 3:6 1|87 43:6 2|11 89:6 3|78 95:6 4|63 63:6 5|92 11:6 6|90 19:6 7|94 98:6 8|53 49:6 9|10 31:6 10|81 100:7 1|33 97:7 2|18 64:7 3|95 4:7 4|62 67:7 5|60 29:7 6|33 43:7 7|50 84:7 8|39 72:7 9|7 75:7 10|17 10:8 1|36 12:8 2|52 11:8 3|71 97:8 4|11 11:8 5|41 30:8 6|18 21:8 7|75 97:8 8|90 52:8 9|20 24:8 10|4 74:9 1|36 58:9 2|99 96:9 3|70 52:9 4|35 48:9 5|84 28:9 6|31 9:9 7|98 47:9 8|50 70:9 9|32 62:9 10|87 50:10 1|93 99:10 2|84 43:10 3|100 45:10 4|84 44:10 5|7 72:10 6|25 5:10 7|22 37:10 8|7 1:10 9|9 5:10 10</relation>
    <relation name="R3" arity="2" nbTuples="100" semantics="soft" defaultCost="infinity">79 88:1 1|10 23:1 2|2 39:1 3|78 87:1 4|50 80:1 5|47 67:1 6|87 54:1 7|24 20:1 8|99 89:1 9|25 99:1 10|4 29:2 1|72 12:2 2|53 76:2 3|59 74:2 4|40 69:2 5|54 54:2 6|82 9:2 7|45 94:2 8|7 33:2 9|70 80:2 10|51 42:3 1|32 81:3 2|39 62:3 3|30 14:3 4|21 36:3 5|33 30:3 6|63 47:3 7|94 43:3 8|65 58:3 9|2 97:3 10|36 89:4 1|46 84:4 2|7 45:4 3|37 92:4 4|67 30:4 5|96 26:4 6|12 6:4 7|95 73:4 8|64 63:4 9|91 71:4 10|79 1:5 1|28 87:5 2|70 56:5 3|60 95:5 4|18 18:5 5|78 78:5 6|80 40:5 7|42 6:5 8|15 50:5 9|86 59:5 10|58 55:6 1|77 85:6 2|8 27:6 3|2 50:6 4|90 41:6 5|36 15:6 6|33 57:6 7|3 85:6 8|44 23:6 9|41 41:6 10|21 94:7 1|64 70:7 2|22 46:7 3|95 30:7 4|36 25:7 5|28 35:7 6|25 22:7 7|13 8:7 8|2 45:7 9|66 8:7 10|75 25:8 1|42 89:8 2|57 67:8 3|38 18:8 4|48 41:8 5|98 45:8 6|19 81:8 7|90 87:8 8|19 41:8 9|61 62:8 10|64 61:9 1|45 80:9 2|39 61:9 3|3 87:9 4|52 93:9 5|67 24:9 6|69 82:9 7|52 67:9 8|48 49:9 9|26 100:9 10|51 66:10 1|2 25:10 2|14 56:10 3|70 91:10 4|7 74:10 5|30 26:10 6|82 23:10 7|100 28:10 8|67 71:10 9|79 39:10 10</relation>
    <relation name="R4" arity="2" nbTuples="100" semantics="soft" defaultCost="infinity">37 27:1 1|93 54:1 2|89 20:1 3|18 90:1 4|59 62:1 5|17 28:1 6|19 86:1 7|87 48:1 8|99 19:1 9|56 19:1 10|88 21:2 1|85 18:2 2|3 44:2 3|100 61:2 4|72 1:2 5|72 11:2 6|8 83:2 7|1 73:2 8|29 24:2 9|75 24:2 10|59 19:3 1|94 72:3 2|18 10:3 3|26 47:3 4|28 63:3 5|13 25:3 6|55 43:3 7|84 74:3 8|47 52:3 9|77 16:3 10|37 50:4 1|99 6:4 2|67 59:4 3|18 32:4 4|88 19:4 5|31 51:4 6|14 26:4 7|68 89:4 8|63 85:4 9|35 60:4 10|3 67:5 1|28 49:5 2|27 49:5 3|68 71:5 4|32 20:5 5|1 5:5 6|19 98:5 7|78 41:5 8|70 21:5 9|49 38:5 10|28 50:6 1|90 74:6 2|100 41:6 3|1 62:6 4|67 36:6 5|93 1:6 6|88 15:6 7|37 16:6 8|26 97:6 9|88 52:6 10|96 40:7 1|16 71:7 2|15 57:7 3|62 25:7 4|51 33:7 5|23 63:7 6|49 94:7 7|93 61:7 8|32 68:7 9|57 64:7 10|38 32:8 1|95 53:8 2|53 42:8 3|79 56:8 4|62 16:8 5|69 71:8 6|49 27:8 7|97 65:8 8|68 49:8 9|10 66:8 10|80 14:9 1|59 78:9 2|4 92:9 3|93 97:9 4|27 61:9 5|71 47:9 6|86 74:9 7|32 81:9 8|36 98:9 9|75 45:9 10|58 52:10 1|87 68:10 2|35 38:10 3|39 44:10 4|88 12:10 5|67 99:10 6|36 21:10 7|55 10:10 8|19 14:10 9|43 77:10 10</relation>
    <relation name="R5" arity="2" nbTuples="100" semantics="soft" defaultCost="infinity">84 70:1 1|49 56:1 2|58 18:1 3|86 76:1 4|32 46:1 5|31 83:1 6|87 41:1 7|81 69:1 8|35 29:1 9|63 2:1 10|4 25:2 1|84 40:2 2|9 53:2 3|8 27:2 4|57 35:2 5|21 14:2 6|96 98:2 7|87 70:2 8|7 7:2 9|58 26:2 10|11 81:3 1|69 80:3 2|43 3:3 3|79 9:3 4|85 23:3 5|56 17:3 6|36 63:3 7|52 69:3 8|33 86:3 9|54 42:3 10|93 53:4 1|73 76:4 2|80 91:4 3|27 64:4 4|71 42:4 5|21 4:4 6|55 70:4 7|80 87:4 8|36 70:4 9|61 79:4 10|26 15:5 1|28 34:5 2|93 77:5 3|68 30:5 4|32 22:5 5|33 49:5 6|23 18:5 7|82 45:5 8|40 49:5 9|19 98:5 10|88 72:6 1|94 84:6 2|25 25:6 3|2 30:6 4|5 26:6 5|36 1:6 6|69 96:6 7|98 59:6 8|3 93:6 9|23 67:6 10|100 80:7 1|83 79:7 2|94 93:7 3|62 7:7 4|46 65:7 5|27 35:7 6|34 9:7 7|42 89:7 8|52 95:7 9|27 92:7 10|67 83:8 1|54 24:8 2|96 4:8 3|5 92:8 4|56 42:8 5|14 72:8 6|6 94:8 7|56 86:8 8|56 39:8 9|80 59:8 10|46 89:9 1|50 73:9 2|84 66:9 3|4 55:9 4|47 85:9 5|26 98:9 6|79 79:9 7|35 53:9 8|80 95:9 9|42 75:9 10|82 14:10 1|82 70:10 2|16 50:10 3|57 50:10 4|50 23:10 5|98 47:10 6|100 11:10 7|66 17:10 8|97 31:10 9|40 20:10 10</relation>
    <relation name="R6" arity="2" nbTuples="100" semantics="soft" defaultCost="infinity">45 99:1 1|6 42:1 2|37 95:1 3|26 91:1 4|32 47:1 5|17 70:1 6|48 38:1 7|79 21:1 8|51 40:1 9|14 15:1 10|4 56:2 1|45 28:2 2|36 79:2 3|8 64:2 4|31 47:2 5|15 49:2 6|71 11:2 7|88 32:2 8|89 9:2 9|86 19:2 10|68 86:3 1|38 61:3 2|86 80:3 3|53 52:3 4|60 41:3 5|67 43:3 6|72 46:3 7|10 52:3 8|36 32:3 9|63 15:3 10|77 37:4 1|89 69:4 2|25 57:4 3|12 57:4 4|81 61:4 5|88 87:4 6|12 32:4 7|26 81:4 8|37 76:4 9|63 9:4 10|25 26:5 1|86 100:5 2|85 92:5 3|62 78:5 4|43 65:5 5|92 21:5 6|22 38:5 7|51 41:5 8|3 53:5 9|62 85:5 10|25 53:6 1|58 44:6 2|12 77:6 3|44 60:6 4|31 82:6 5|14 40:6 6|89 94:6 7|12 61:6 8|33 82:6 9|94 9:6 10|97 18:7 1|78 39:7 2|37 71:7 3|69 49:7 4|32 42:7 5|27 82:7 6|90 74:7 7|26 86:7 8|87 84:7 9|62 8:7 10|82 57:8 1|27 95:8 2|5 24:8 3|23 45:8 4|70 38:8 5|95 48:8 6|90 84:8 7|99 28:8 8|86 29:8 9|60 19:8 10|37 62:9 1|73 59:9 2|23 41:9 3|12 24:9 4|100 13:9 5|43 11:9 6|14 58:9 7|22 62:9 8|18 58:9 9|26 73:9 10|45 69:10 1|42 91:10 2|55 52:10 3|29 60:10 4|65 96:10 5|99 63:10 6|31 37:10 7|51 41:10 8|89 76:10 9|30 89:10 10</relation>
    <relation name="R7" arity="2" nbTuples="100" semantics="soft" defaultCost="infinity">53 70:1 1|50 59:1 2|11 78:1 3|30 17:1 4|62 8:1 5|73 48:1 6|58 57:1 7|20 34:1 8|68 64:1 9|54 58:1 10|63 83:2 1|39 42:2 2|30 97:2 3|26 63:2 4|42 99:2 5|23 52:2 6|9 85:2 7|83 2:2 8|89 91:2 9|40 5:2 10|95 86:3 1|4 67:3 2|39 67:3 3|70 11:3 4|88 9:3 5|28 64:3 6|50 98:3 7|64 61:3 8|92 26:3 9|29 93:3 10|15 55:4 1|19 74:4 2|35 5:4 3|39 20:4 4|99 34:4 5|51 47:4 6|42 61:4 7|12 51:4 8|55 82:4 9|52 52:4 10|12 30:5 1|39 23:5 2|87 35:5 3|64 89:5 4|83 24:5 5|38 69:5 6|42 54:5 7|13 77:5 8|80 29:5 9|97 28:5 10|46 13:6 1|70 66:6 2|82 41:6 3|35 5:6 4|39 61:6 5|46 73:6 6|61 65:6 7|8 4:6 8|64 89:6 9|39 93:6 10|67 7:7 1|79 81:7 2|96 50:7 3|74 47:7 4|62 49:7 5|28 4:7 6|44 23:7 7|19 45:7 8|42 77:7 9|72 98:7 10|50 25:8 1|69 83:8 2|85 6:8 3|16 30:8 4|61 98:8 5|20 14:8 6|19 22:8 7|60 58:8 8|63 33:8 9|77 54:8 10|98 31:9 1|32 38:9 2|88 11:9 3|77 5:9 4|31 98:9 5|25 74:9 6|46 66:9 7|20 25:9 8|1 92:9 9|46 52:9 10|35 10:10 1|23 56:10 2|68 91:10 3|19 91:10 4|28 55:10 5|60 100:10 6|45 14:10 7|97 11:10 8|51 45:10 9|42 11:10 10</relation>
    <relation name="R8" arity="2" nbTuples="100" semantics="soft" defaultCost="infinity">89 64:1 1|66 84:1 2|98 80:1 3|47 33:1 4|49 17:1 5|61 30:1 6|34 68:1 7|26 2:1 8|59 83:1 9|9 79:1 10|100 72:2 1|10 96:2 2|72 32:2 3|82 94:2 4|12 27:2 5|18 99:2 6|64 50:2 7|28 43:2 8|12 28:2 9|47 17:2 10|77 69:3 1|98 54:3 2|30 32:3 3|64 57:3 4|46 5:3 5|98 98:3 6|53 21:3 7|61 58:3 8|56 68:3 9|33 76:3 10|4 11:4 1|33 35:4 2|19 48:4 3|21 12:4 4|92 21:4 5|82 78:4 6|48 94:4 7|91 77:4 8|84 20:4 9|64 16:4 10|4 20:5 1|98 99:5 2|89 13:5 3|38 31:5 4|7 26:5 5|11 17:5 6|86 64:5 7|72 93:5 8|51 5:5 9|74 8:5 10|17 28:6 1|22 44:6 2|76 81:6 3|22 84:6 4|30 65:6 5|86 57:6 6|70 95:6 7|21 24:6 8|38 59:6 9|2 38:6 10|7 34:7 1|60 24:7 2|46 39:7 3|43 57:7 4|53 74:7 5|1 39:7 6|47 10:7 7|21 27:7 8|83 76:7 9|90 76:7 10|89 18:8 1|9 56:8 2|9 65:8 3|58 57:8 4|73 13:8 5|44 53:8 6|89 67:8 7|84 49:8 8|23 85:8 9|66 56:8 10|84 97:9 1|94 56:9 2|54 83:9 3|3 11:9 4|84 22:9 5|9 92:9 6|8 54:9 7|21 30:9 8|1 31:9 9|80 89:9 10|54 46:10 1|81 100:10 2|26 98:10 3|65 22:10 4|59 65:10 5|83 14:10 6|77 12:10 7|39 40:10 8|75 98:10 9|90 65:10 10</relation>
    <relation name="R9" arity="2" nbTuples="100" semantics="soft" defaultCost="infinity">94 15:1 1|35 40:1 2|14 18:1 3|55 7:1 4|62 76:1 5|71 18:1 6|93 42:1 7|97 75:1 8|59 72:1 9|93 98:1 10|67 20:2 1|1 33:2 2|62 83:2 3|54 9:2 4|97 53:2 5|40 77:2 6|62 100:2 7|10 64:2 8|10 87:2 9|32 14:2 10|76 9:3 1|79 65:3 2|52 22:3 3|94 97:3 4|37 9:3 5|28 34:3 6|39 40:3 7|54 97:3 8|20 58:3 9|62 52:3 10|60 28:4 1|22 15:4 2|33 76:4 3|33 38:4 4|80 64:4 5|44 97:4 6|66 37:4 7|97 25:4 8|56 89:4 9|79 81:4 10|93 24:5 1|86 95:5 2|64 68:5 3|88 98:5 4|62 49:5 5|78 82:5 6|88 42:5 7|6 14:5 8|26 39:5 9|63 71:5 10|30 94:6 1|47 63:6 2|80 54:6 3|65 31:6 4|41 100:6 5|68 35:6 6|36 83:6 7|49 74:6 8|80 34:6 9|79 100:6 10|31 39:7 1|24 28:7 2|45 40:7 3|86 85:7 4|47 42:7 5|39 54:7 6|49 1:7 7|94 46:7 8|11 63:7 9|1 53:7 10|19 65:8 1|17 83:8 2|78 73:8 3|98 48:8 4|45 100:8 5|67 7:8 6|25 12:8 7|77 35:8 8|12 100:8 9|22 56:8 10|22 83:9 1|25 21:9 2|92 56:9 3|81 2:9 4|31 21:9 5|55 19:9 6|70 65:9 7|83 17:9 8|73 5:9 9|76 55:9 10|42 44:10 1|25 77:10 2|58 12:10 3|29 98:10 4|100 71:10 5|11 24:10 6|53 17:10 7|89 38:10 8|98 69:10 9|27 23:10 10</relation>
    <relation name="R10" arity="2" nbTuples="100" semantics="soft" defaultCost="infinity">58 3:1 1|84 60:1 2|65 3:1 3|3 69:1 4|93 40:1 5|73 93:1 6|99 60:1 7|41 49:1 8|27 23:1 9|81 24:1 10|73 28:2 1|84 53:2 2|7 96:2 3|96 16:2 4|21 3:2 5|70 80:2 6|50 3:2 7|63 78:2 8|1 76:2 9|4 6:2 10|24 36:3 1|35 49:3 2|39 90:3 3|37 96:3 4|25 74:3 5|60 11:3 6|8 61:3 7|21 75:3 8|18 28:3 9|30 56:3 10|99 14:4 1|97 94:4 2|13 44:4 3|7 45:4 4|80 69:4 5|32 60:4 6|85 24:4 7|98 48:4 8|57 72:4 9|2 5:4 10|60 73:5 1|60 58:5 2|74 81:5 3|98 29:5 4|26 70:5 5|47 3:5 6|31 19:5 7|94 23:5 8|46 30:5 9|31 19:5 10|91 76:6 1|11 70:6 2|76 10:6 3|54 33:6 4|13 24:6 5|61 86:6 6|12 59:6 7|10 96:6 8|39 56:6 9|57 25:6 10|34 32:7 1|43 47:7 2|97 85:7 3|19 81:7 4|6 11:7 5|22 94:7 6|35 53:7 7|23 61:7 8|48 99:7 9|29 65:7 10|65 41:8 1|58 96:8 2|10 90:8 3|61 50:8 4|97 70:8 5|99 26:8 6|91 24:8 7|54 27:8 8|93 45:8 9|8 84:8 10|93 75:9 1|52 68:9 2|66 86:9 3|20 39:9 4|100 43:9 5|97 49:9 6|12 29:9 7|75 97:9 8|32 43:9 9|8 14:9 10|28 8:10 1|7 63:10 2|2 13:10 3|76 77:10 4|89 39:10 5|96 12:10 6|70 72:10 7|100 39:10 8|60 86:10 9|50 17:10 10</relation>
    <relation name="R11" arity="2" nbTuples="100" semantics="soft" defaultCost="infinity">100 20:1 1|16 86:1 2|68 56:1 3|65 36:1 4|36 50:1 5|27 69:1 6|76 65:1 7|86 67:1 8|59 11:1 9|18 84:1 10|21 81:2 1|71 3:2 2|2 54:2 3|6 25:2 4|5 14:2 5|19 59:2 6|32 31:2 7|87 51:2 8|66 26:2 9|18 48:2 10|9 49:3 1|46 7:3 2|56 81:3 3|36 31:3 4|3 90:3 5|68 86:3 6|99 48:3 7|49 73:3 8|20 44:3 9|56 9:3 10|24 29:4 1|69 61:4 2|64 28:4 3|37 93:4 4|80 92:4 5|50 88:4 6|47 73:4 7|33 96:4 8|82 100:4 9|46 100:4 10|6 17:5 1|98 76:5 2|46 94:5 3|72 53:5 4|9 32:5 5|80 12:5 6|13 57:5 7|91 42:5 8|50 59:5 9|36 63:5 10|72 74:6 1|15 84:6 2|57 47:6 3|11 57:6 4|26 55:6 5|13 76:6 6|82 18:6 7|81 48:6 8|59 95:6 9|40 63:6 10|28 92:7 1|83 84:7 2|13 90:7 3|48 73:7 4|43 50:7 5|23 63:7 6|70 17:7 7|44 17:7 8|81 30:7 9|7 75:7 10|95 76:8 1|86 59:8 2|14 66:8 3|40 59:8 4|95 12:8 5|57 98:8 6|46 25:8 7|100 29:8 8|1 4:8 9|44 22:8 10|50 98:9 1|74 27:9 2|65 72:9 3|8 26:9 4|55 60:9 5|10 32:9 6|40 26:9 7|38 4:9 8|22 92:9 9|24 20:9 10|86 83:10 1|8 48:10 2|5 31:10 3|75 46:10 4|8 14:10 5|94 29:10 6|98 3:10 7|84 20:10 8|36 93:10 9|6 40:10 10</relation>
    <relation name="R12" arity="2" nbTuples="100" semantics="soft" defaultCost="infinity">82 46:1 1|66 66:1 2|85 60:1 3|57 11:1 4|39 25:1 5|1 5:1 6|71 37:1 7|61 41:1 8|18 1:1 9|61 4:1 10|65 38:2 1|40 5:2 2|31 13:2 3|77 63:2 4|99 68:2 5|82 28:2 6|32 65:2 7|97 48:2 8|81 10:2 9|70 33:2 10|25 50:3 1|85 97:3 2|62 36:3 3|91 10:3 4|76 35:3 5|57 34:3 6|64 98:3 7|78 55:3 8|30 99:3 9|41 88:3 10|83 75:4 1|56 82:4 2|77 2:4 3|38 99:4 4|90 94:4 5|84 14:4 6|97 2:4 7|81 46:4 8|27 41:4 9|33 84:4 10|90 88:5 1|51 51:5 2|61 41:5 3|20 26:5 4|64 62:5 5|92 14:5 6|25 56:5 7|94 24:5 8|36 97:5 9|5 14:5 10|87 49:6 1|58 47:6 2|90 74:6 3|58 64:6 4|7 2:6 5|57 6:6 6|59 35:6 7|12 97:6 8|86 85:6 9|71 81:6 10|54 46:7 1|53 47:7 2|2 22:7 3|95 29:7 4|58 37:7 5|89 27:7 6|93 93:7 7|96 66:7 8|38 56:7 9|48 33:7 10|48 74:8 1|66 76:8 2|55 72:8 3|82 16:8 4|89 94:8 5|37 99:8 6|76 2:8 7|69 7:8 8|71 82:8 9|3 87:8 10|21 53:9 1|71 90:9 2|31 9:9 3|66 49:9 4|87 97:9 5|68 50:9 6|65 56:9 7|29 17:9 8|43 25:9 9|13 46:9 10|9 71:10 1|62 95:10 2|78 51:10 3|43 81:10 4|49 95:10 5|44 78:10 6|58 57:10 7|60 80:10 8|3 53:10 9|50 60:10 10</relation>
    <relation name="R13" arity="2" nbTuples="100" semantics="soft" defaultCost="infinity">25 95:1 1|69 87:1 2|28 61:1 3|24 68:1 4|17 4:1 5|16 39:1 6|65 85:1 7|79 72:1 8|27 93:1 9|90 100:1 10|14 48:2 1|94 79:2 2|17 94:2 3|66 37:2 4|99 90:2 5|4 11:2 6|42 4:2 7|6 81:2 8|74 3:2 9|19 2:2 10|68 64:3 1|45 8:3 2|75 10:3 3|96 93:3 4|83 25:3 5|29 37:3 6|24 60:3 7|63 94:3 8|29 28:3 9|85 16:3 10|28 51:4 1|62 40:4 2|13 80:4 3|37 50:4 4|46 14:4 5|69 65:4 6|71 1:4 7|95 99:4 8|1 7:4 9|1 79:4 10|89 97:5 1|90 39:5 2|68 11:5 3|10 7:5 4|16 46:5 5|21 74:5 6|70 21:5 7|52 31:5 8|8 34:5 9|48 31:5 10|50 83:6 1|49 50:6 2|1 76:6 3|38 80:6 4|12 13:6 5|95 34:6 6|100 84:6 7|50 73:6 8|43 93:6 9|82 63:6 10|18 89:7 1|24 76:7 2|59 46:7 3|37 47:7 4|25 29:7 5|97 43:7 6|48 26:7 7|94 80:7 8|75 51:7 9|69 71:7 10|85 66:8 1|49 93:8 2|21 85:8 3|93 8:8 4|51 90:8 5|78 72:8 6|43 8:8 7|58 28:8 8|89 70:8 9|92 87:8 10|49 85:9 1|91 79:9 2|63 71:9 3|84 36:9 4|15 61:9 5|93 81:9 6|13 53:9 7|88 95:9 8|87 53:9 9|96 14:9 10|24 83:10 1|33 41:10 2|49 49:10 3|92 35:10 4|44 89:10 5|91 79:10 6|33 22:10 7|78 17:10 8|22 80:10 9|43 89:10 10</relation>
    <relation name="R14" arity="2" nbTuples="100" semantics="soft" defaultCost="infinity">36 11:1 1|23 81:1 2|58 80:1 3|94 81:1 4|50 39:1 5|38 87:1 6|73 71:1 7|37 25:1 8|40 54:1 9|17 86:1 10|51 42:2 1|34 85:2 2|13 17:2 3|77 61:2 4|14 83:2 5|60 73:2 6|66 90:2 7|12 3:2 8|11 69:2 9|42 19:2 10|9 71:3 1|35 4:3 2|61 33:3 3|71 11:3 4|100 94:3 5|85 58:3 6|67 18:3 7|85 40:3 8|35 99:3 9|19 4:3 10|78 50:4 1|47 78:4 2|81 18:4 3|6 55:4 4|91 83:4 5|55 53:4 6|49 53:4 7|3 99:4 8|6 2:4 9|69 20:4 10|40 30:5 1|81 53:5 2|76 89:5 3|47 15:5 4|17 54:5 5|24 18:5 6|14 78:5 7|10 63:5 8|73 13:5 9|23 69:5 10|59 69:6 1|86 75:6 2|15 91:6 3|40 61:6 4|2 68:6 5|8 36:6 6|80 87:6 7|8 52:6 8|27 69:6 9|51 98:6 10|31 68:7 1|96 71:7 2|24 6:7 3|49 4:7 4|38 87:7 5|58 73:7 6|65 31:7 7|29 22:7 8|12 40:7 9|39 66:7 10|69 6:8 1|22 65:8 2|47 66:8 3|9 100:8 4|86 3:8 5|81 7:8 6|16 87:8 7|49 59:8 8|65 59:8 9|91 54:8 10|94 61:9 1|10 83:9 2|10 30:9 3|43 5:9 4|17 84:9 5|20 26:9 6|29 31:9 7|39 9:9 8|6 72:9 9|5 16:9 10|17 72:10 1|18 29:10 2|5 6:10 3|52 76:10 4|46 13:10 5|31 43:10 6|17 13:10 7|40 25:10 8|47 2:10 9|19 50:10 10</relation>
    <relation name="R15" arity="2" nbTuples="100" semantics="soft" defaultCost="infinity">36 32:1 1|94 64:1 2|2 76:1 3|44 77:1 4|12 73:1 5|62 22:1 6|87 29:1 7|4 78:1 8|89 80:1 9|2 3:1 10|33 82:2 1|17 89:2 2|7 46:2 3|43 82:2 4|92 6:2 5|53 80:2 6|67 44:2 7|46 21:2 8|34 93:2 9|69 10:2 10|86 78:3 1|84 1:3 2|99 59:3 3|44 81:3 4|99 63:3 5|25 19:3 6|87 38:3 7|43 44:3 8|81 79:3 9|59 62:3 10|72 99:4 1|62 5:4 2|99 83:4 3|44 74:4 4|44 83:4 5|6 37:4 6|17 48:4 7|30 85:4 8|43 62:4 9|20 91:4 10|14 69:5 1|92 42:5 2|29 51:5 3|82 61:5 4|85 70:5 5|100 94:5 6|88 28:5 7|8 53:5 8|34 89:5 9|78 98:5 10|99 50:6 1|44 56:6 2|91 23:6 3|51 56:6 4|84 65:6 5|41 20:6 6|95 62:6 7|75 93:6 8|22 52:6 9|32 84:6 10|33 56:7 1|2 48:7 2|14 56:7 3|59 13:7 4|34 77:7 5|18 35:7 6|13 77:7 7|34 38:7 8|45 79:7 9|62 85:7 10|58 52:8 1|7 4:8 2|45 67:8 3|13 86:8 4|87 28:8 5|93 67:8 6|76 24:8 7|4 83:8 8|12 7:8 9|73 12:8 10|87 65:9 1|98 97:9 2|72 32:9 3|76 57:9 4|39 13:9 5|30 85:9 6|11 31:9 7|7 84:9 8|91 8:9 9|14 42:9 10|38 34:10 1|68 18:10 2|87 5:10 3|56 15:10 4|74 38:10 5|100 11:10 6|11 24:10 7|29 97:10 8|84 93:10 9|33 43:10 10</relation>
    <relation name="R16" arity="2" nbTuples="100" semantics="soft" defaultCost="infinity">63 45:1 1|92 98:1 2|49 9:1 3|38 24:1 4|92 69:1 5|74 24:1 6|43 34:1 7|92 62:1 8|80 91:1 9|43 12:1 10|91 38:2 1|19 32:2 2|68 50:2 3|32 94:2 4|49 3:2 5|72 65:2 6|66 51:2 7|98 100:2 8|24 9:2 9|49 40:2 10|77 86:3 1|31 9:3 2|12 70:3 3|76 35:3 4|48 83:3 5|44 16:3 6|48 47:3 7|93 2:3 8|15 67:3 9|100 75:3 10|65 48:4 1|21 35:4 2|2 20:4 3|72 34:4 4|31 2:4 5|12 64:4 6|99 53:4 7|29 70:4 8|10 50:4 9|91 6:4 10|29 53:5 1|4 88:5 2|39 5:5 3|50 31:5 4|73 54:5 5|82 55:5 6|46 62:5 7|64 33:5 8|12 34:5 9|9 72:5 10|49 64:6 1|14 31:6 2|20 66:6 3|23 93:6 4|91 63:6 5|60 11:6 6|93 44:6 7|46 77:6 8|12 23:6 9|94 6:6 10|22 87:7 1|94 3:7 2|77 51:7 3|51 71:7 4|28 77:7 5|91 90:7 6|89 65:7 7|81 89:7 8|21 81:7 9|100 19:7 10|60 22:8 1|94 26:8 2|63 88:8 3|96 19:8 4|37 80:8 5|31 18:8 6|27 25:8 7|54 94:8 8|84 51:8 9|36 63:8 10|94 62:9 1|26 86:9 2|76 75:9 3|18 35:9 4|34 6:9 5|24 2:9 6|64 29:9 7|33 58:9 8|47 45:9 9|35 52:9 10|98 47:10 1|33 12:10 2|78 2:10 3|41 85:10 4|34 3:10 5|42 37:10 6|27 91:10 7|15 3:10 8|58 100:10 9|80 75:10 10</relation>
    <relation name="R17" arity="2" nbTuples="100" semantics="soft" defaultCost="infinity">2 8:1 1|11 2:1 2|99 66:1 3|30 62:1 4|9 78:1 5|82 67:1 6|12 30:1 7|14 53:1 8|67 53:1 9|83 19:1 10|61 56:2 1|50 61:2 2|86 36:2 3|44 95:2 4|33 41:2 5|70 14:2 6|63 56:2 7|28 100:2 8|49 7:2 9|45 83:2 10|58 44:3 1|97 74:3 2|72 45:3 3|43 35:3 4|78 71:3 5|66 48:3 6|16 98:3 7|9 99:3 8|81 43:3 9|3 3:3 10|4 80:4 1|54 61:4 2|56 79:4 3|12 36:4 4|47 65:4 5|77 24:4 6|60 12:4 7|7 100:4 8|14 16:4 9|70 95:4 10|15 71:5 1|67 90:5 2|36 8:5 3|78 90:5 4|97 65:5 5|23 70:5 6|65 85:5 7|8 70:5 8|59 59:5 9|22 71:5 10|63 55:6 1|11 37:6 2|81 8:6 3|65 9:6 4|12 92:6 5|89 67:6 6|43 99:6 7|17 99:6 8|50 32:6 9|87 55:6 10|46 19:7 1|46 67:7 2|98 51:7 3|86 100:7 4|42 38:7 5|8 79:7 6|15 81:7 7|94 43:7 8|51 85:7 9|23 46:7 10|93 1:8 1|14 54:8 2|61 56:8 3|87 72:8 4|100 89:8 5|27 24:8 6|46 66:8 7|13 56:8 8|13 53:8 9|17 97:8 10|57 57:9 1|12 61:9 2|6 59:9 3|39 71:9 4|53 14:9 5|43 9:9 6|85 14:9 7|93 28:9 8|99 42:9 9|95 72:9 10|91 98:10 1|62 92:10 2|26 18:10 3|86 71:10 4|96 36:10 5|23 13:10 6|41 23:10 7|89 83:10 8|85 50:10 9|47 27:10 10</relation>
    <relation name="R18" arity="2" nbTuples="100" semantics="soft" defaultCost="infinity">40 6:1 1|21 44:1 2|81 49:1 3|35 51:1 4|37 38:1 5|43 85:1 6|63 33:1 7|69 99:1 8|48 70:1 9|83 24:1 10|94 20:2 1|65 33:2 2|56 92:2 3|54 40:2 4|35 33:2 5|59 85:2 6|71 53:2 7|40 66:2 8|30 90:2 9|67 25:2 10|54 3:3 1|79 88:3 2|94 98:3 3|99 35:3 4|61 54:3 5|50 42:3 6|18 39:3 7|10 43:3 8|41 80:3 9|56 46:3 10|84 90:4 1|35 9:4 2|82 98:4 3|54 3:4 4|63 32:4 5|22 64:4 6|97 98:4 7|78 60:4 8|23 33:4 9|67 69:4 10|81 23:5 1|49 23:5 2|75 94:5 3|29 14:5 4|98 8:5 5|76 48:5 6|44 24:5 7|50 87:5 8|71 31:5 9|90 65:5 10|29 58:6 1|38 97:6 2|78 41:6 3|57 1:6 4|97 39:6 5|67 4:6 6|93 56:6 7|77 16:6 8|23 45:6 9|12 9:6 10|5 56:7 1|50 66:7 2|68 100:7 3|23 6:7 4|13 3:7 5|73 45:7 6|65 29:7 7|95 85:7 8|96 75:7 9|7 90:7 10|50 37:8 1|7 57:8 2|76 91:8 3|4 35:8 4|53 16:8 5|20 27:8 6|42 57:8 7|14 55:8 8|42 12:8 9|68 41:8 10|4 75:9 1|87 35:9 2|91 14:9 3|73 75:9 4|80 73:9 5|53 57:9 6|98 41:9 7|73 64:9 8|56 77:9 9|44 86:9 10|92 29:10 1|46 57:10 2|58 8:10 3|79 94:10 4|95 70:10 5|68 69:10 6|21 83:10 7|47 70:10 8|24 32:10 9|31 72:10 10</relation>
    <relation name="R19" arity="2" nbTuples="100" semantics="soft" defaultCost="infinity">64 64:1 1|43 87:1 2|64 60:1 3|20 8:1 4|85 60:1 5|43 29:1 6|35 65:1 7|16 66:1 8|46 3:1 9|31 6:1 10|33 18:2 1|76 20:2 2|18 34:2 3|10 4:2 4|26 22:2 5|16 34:2 6|83 78:2 7|55 45:2 8|30 35:2 9|84 78:2 10|44 89:3 1|97 57:3 2|1 51:3 3|6 12:3 4|61 4:3 5|49 88:3 6|5 76:3 7|43 36:3 8|32 25:3 9|97 100:3 10|68 46:4 1|94 1:4 2|92 25:4 3|31 29:4 4|9 80:4 5|18 44:4 6|66 43:4 7|94 9:4 8|13 63:4 9|87 78:4 10|44 20:5 1|56 83:5 2|89 3:5 3|69 66:5 4|33 85:5 5|51 53:5 6|26 8:5 7|7 41:5 8|11 95:5 9|41 48:5 10|45 71:6 1|59 64:6 2|95 94:6 3|77 99:6 4|3 66:6 5|94 35:6 6|88 26:6 7|89 64:6 8|1 89:6 9|74 85:6 10|81 45:7 1|18 36:7 2|97 99:7 3|58 22:7 4|100 82:7 5|67 19:7 6|37 44:7 7|15 15:7 8|57 82:7 9|42 75:7 10|44 73:8 1|23 25:8 2|21 99:8 3|1 52:8 4|34 71:8 5|5 35:8 6|20 31:8 7|46 67:8 8|43 71:8 9|16 15:8 10|55 34:9 1|13 100:9 2|87 21:9 3|76 44:9 4|68 24:9 5|48 1:9 6|5 26:9 7|48 75:9 8|10 76:9 9|80 51:9 10|21 75:10 1|59 90:10 2|93 86:10 3|15 10:10 4|58 35:10 5|44 10:10 6|25 29:10 7|37 35:10 8|79 70:10 9|58 53:10 10</relation>
    <relation name="R20" arity="2" nbTuples="100" semantics="soft" defaultCost="infinity">56 46:1 1|63 67:1 2|28 7:1 3|65 31:1 4|98 50:1 5|98 17:1 6|19 77:1 7|33 52:1 8|80 9:1 9|97 90:1 10|64 81:2 1|67 75:2 2|62 73:2 3|18 36:2 4|72 78:2 5|60 99:2 6|20 41:2 7|28 22:2 8|43 77:2 9|66 19:2 10|64 75:3 1|84 43:3 2|21 100:3 3|2 68:3 4|64 28:3 5|26 40:3 6|25 27:3 7|41 19:3 8|91 30:3 9|36 82:3 10|30 54:4 1|57 27:4 2|100 44:4 3|49 27:4 4|86 29:4 5|29 35:4 6|3 7:4 7|21 75:4 8|98 24:4 9|18 70:4 10|20 91:5 1|8 74:5 2|93 87:5 3|70 97:5 4|7 64:5 5|83 47:5 6|67 61:5 7|10 21:5 8|86 46:5 9|13 46:5 10|65 73:6 1|40 49:6 2|39 68:6 3|71 53:6 4|52 31:6 5|38 41:6 6|33 87:6 7|49 80:6 8|75 72:6 9|34 32:6 10|94 23:7 1|1 50:7 2|24 66:7 3|9 91:7 4|41 20:7 5|33 47:7 6|36 52:7 7|37 48:7 8|54 29:7 9|20 70:7 10|12 69:8 1|73 14:8 2|34 87:8 3|7 40:8 4|27 13:8 5|47 64:8 6|73 34:8 7|37 33:8 8|66 20:8 9|31 69:8 10|55 79:9 1|8 36:9 2|8 69:9 3|81 93:9 4|51 28:9 5|50 66:9 6|37 42:9 7|64 81:9 8|67 18:9 9|73 77:9 10|70 2:10 1|38 20:10 2|73 27:10 3|36 62:10 4|10 60:10 5|31 45:10 6|24 58:10 7|23 21:10 8|76 50:10 9|46 5:10 10</relation>
    <relation name="R21" arity="2" nbTuples="100" semantics="soft" defaultCost="infinity">34 2:1 1|42 40:1 2|62 27:1 3|85 42:1 4|78 50:1 5|76 23:1 6|35 69:1 7|60 20:1 8|27 91:1 9|43 54:1 10|71 39:2 1|57 18:2 2|50 20:2 3|55 85:2 4|73 28:2 5|46 78:2 6|21 57:2 7|93 91:2 8|50 14:2 9|65 67:2 10|32 20:3 1|9 20:3 2|31 78:3 3|20 92:3 4|95 40:3 5|44 28:3 6|36 75:3 7|84 79:3 8|68 87:3 9|26 2:3 10|56 54:4 1|73 15:4 2|72 46:4 3|66 79:4 4|89 73:4 5|42 93:4 6|51 75:4 7|82 31:4 8|35 49:4 9|39 25:4 10|4 24:5 1|24 85:5 2|66 35:5 3|82 14:5 4|3 97:5 5|60 68:5 6|6 27:5 7|69 86:5 8|53 91:5 9|64 16:5 10|95 42:6 1|40 37:6 2|78 39:6 3|8 96:6 4|16 3:6 5|32 45:6 6|28 44:6 7|52 3:6 8|19 34:6 9|2 34:6 10|42 84:7 1|80 54:7 2|63 59:7 3|23 17:7 4|18 14:7 5|25 81:7 6|54 46:7 7|66 43:7 8|71 8:7 9|100 93:7 10|73 36:8 1|13 6:8 2|77 9:8 3|93 71:8 4|100 65:8 5|88 29:8 6|38 86:8 7|21 98:8 8|76 56:8 9|87 2:8 10|14 3:9 1|49 59:9 2|81 34:9 3|37 43:9 4|13 69:9 5|2 42:9 6|5 17:9 7|33 22:9 8|23 9:9 9|40 33:9 10|33 53:10 1|21 49:10 2|41 74:10 3|76 4:10 4|92 27:10 5|23 34:10 6|23 98:10 7|40 3:10 8|11 49:10 9|34 56:10 10</relation>
    <relation name="R22" arity="2" nbTuples="100" semantics="soft" defaultCost="infinity">54 43:1 1|44 17:1 2|2 5:1 3|33 10:1 4|42 12:1 5|80 74:1 6|62 31:1 7|74 11:1 8|46 13:1 9|57 80:1 10|52 21:2 1|70 72:2 2|10 5:2 3|85 24:2 4|5 15:2 5|74 1:2 6|79 56:2 7|21 99:2 8|67 3:2 9|26 65:2 10|89 94:3 1|71 14:3 2|77 43:3 3|8 21:3 4|71 37:3 5|92 95:3 6|29 86:3 7|42 22:3 8|17 32:3 9|45 8:3 10|91 56:4 1|13 40:4 2|93 31:4 3|96 40:4 4|57 25:4 5|5 59:4 6|92 87:4 7|60 35:4 8|59 75:4 9|81 39:4 10|61 61:5 1|37 61:5 2|81 51:5 3|45 53:5 4|64 52:5 5|83 50:5 6|25 33:5 7|71 47:5 8|38 5:5 9|29 64:5 10|49 94:6 1|76 64:6 2|73 54:6 3|14 39:6 4|60 8:6 5|88 50:6 6|18 9:6 7|19 40:6 8|29 39:6 9|25 29:6 10|88 93:7 1|12 25:7 2|77 14:7 3|84 97:7 4|34 77:7 5|32 83:7 6|37 64:7 7|14 1:7 8|96 87:7 9|82 18:7 10|97 93:8 1|24 75:8 2|46 70:8 3|5 82:8 4|67 98:8 5|31 69:8 6|96 45:8 7|63 69:8 8|42 60:8 9|77 88:8 10|43 75:9 1|47 44:9 2|47 68:9 3|46 13:9 4|37 38:9 5|79 59:9 6|78 56:9 7|71 98:9 8|34 84:9 9|89 76:9 10|90 63:10 1|19 41:10 2|57 5:10 3|87 100:10 4|80 45:10 5|70 78:10 6|56 49:10 7|51 100:10 8|81 89:10 9|56 65:10 10</relation>
    <relation name="R23" arity="2" nbTuples="100" semantics="soft" defaultCost="infinity">79 61:1 1|96 70:1 2|54 27:1 3|16 20:1 4|59 42:1 5|11 37:1 6|50 40:1 7|61 61:1 8|1 33:1 9|76 54:1 10|76 94:2 1|98 57:2 2|16 90:2 3|85 7:2 4|85 58:2 5|22 64:2 6|36 96:2 7|38 30:2 8|90 94:2 9|82 41:2 10|11 21:3 1|1 14:3 2|36 15:3 3|100 41:3 4|60 45:3 5|12 49:3 6|24 50:3 7|66 35:3 8|49 77:3 9|4 40:3 10|45 75:4 1|65 12:4 2|98 61:4 3|82 69:4 4|64 79:4 5|99 62:4 6|45 41:4 7|39 21:4 8|81 87:4 9|12 42:4 10|24 19:5 1|36 77:5 2|44 65:5 3|25 64:5 4|34 39:5 5|65 40:5 6|99 55:5 7|40 77:5 8|100 82:5 9|61 67:5 10|96 40:6 1|88 19:6 2|60 44:6 3|54 96:6 4|92 31:6 5|5 62:6 6|24 40:6 7|53 12:6 8|16 13:6 9|68 75:6 10|90 57:7 1|21 89:7 2|85 1:7 3|37 91:7 4|21 41:7 5|78 82:7 6|92 4:7 7|74 34:7 8|1 1:7 9|33 84:7 10|5 80:8 1|35 48:8 2|41 58:8 3|46 58:8 4|41 35:8 5|63 51:8 6|96 78:8 7|56 97:8 8|6 4:8 9|17 76:8 10|4 54:9 1|37 100:9 2|19 17:9 3|26 95:9 4|88 45:9 5|71 46:9 6|65 35:9 7|55 34:9 8|44 78:9 9|32 4:9 10|30 1:10 1|97 14:10 2|24 58:10 3|38 31:10 4|27 58:10 5|65 90:10 6|4 65:10 7|7 14:10 8|10 22:10 9|22 64:10 10</relation>
    <relation name="R24" arity="2" nbTuples="100" semantics="soft" defaultCost="infinity">65 25:1 1|28 87:1 2|34 98:1 3|80 97:1 4|39 68:1 5|28 22:1 6|15 3:1 7|59 46:1 8|10 34:1 9|96 54:1 10|89 16:2 1|76 2:2 2|56 79:2 3|5 24:2 4|80 63:2 5|34 3:2 6|80 89:2 7|29 22:2 8|18 36:2 9|86 45:2 10|64 3:3 1|53 71:3 2|83 71:3 3|32 28:3 4|40 17:3 5|28 99:3 6|54 51:3 7|62 89:3 8|73 7:3 9|8 64:3 10|81 13:4 1|42 30:4 2|87 89:4 3|75 51:4 4|27 58:4 5|27 32:4 6|89 23:4 7|49 48:4 8|45 10:4 9|28 11:4 10|67 9:5 1|25 63:5 2|73 65:5 3|79 63:5 4|66 39:5 5|84 54:5 6|74 30:5 7|74 1:5 8|72 15:5 9|86 72:5 10|51 34:6 1|79 89:6 2|54 24:6 3|30 40:6 4|13 70:6 5|34 6:6 6|51 50:6 7|28 27:6 8|78 1:6 9|91 14:6 10|95 53:7 1|59 76:7 2|31 29:7 3|69 12:7 4|9 47:7 5|71 12:7 6|69 21:7 7|12 86:7 8|27 67:7 9|52 25:7 10|21 36:8 1|87 2:8 2|21 83:8 3|8 3:8 4|3 95:8 5|48 90:8 6|32 29:8 7|97 77:8 8|55 90:8 9|64 29:8 10|32 42:9 1|12 86:9 2|79 26:9 3|83 21:9 4|87 17:9 5|14 76:9 6|56 42:9 7|77 6:9 8|70 52:9 9|66 4:9 10|21 49:10 1|94 91:10 2|64 9:10 3|12 94:10 4|32 87:10 5|9 46:10 6|44 33:10 7|87 76:10 8|51 92:10 9|56 26:10 10</relation>
    <relation name="R25" arity="2" nbTuples="100" semantics="soft" defaultCost="infinity">32 8:1 1|79 6:1 2|22 11:1 3|73 16:1 4|65 16:1 5|68 37:1 6|20 21:1 7|99 92:1 8|10 64:1 9|4 7:1 10|6 37:2 1|5 58:2 2|39 69:2 3|11 47:2 4|11 4:2 5|48 8:2 6|17 26:2 7|23 31:2 8|27 25:2 9|74 7:2 10|90 98:3 1|91 27:3 2|90 58:3 3|17 95:3 4|73 99:3 5|16 14:3 6|76 81:3 7|66 75:3 8|56 63:3 9|97 69:3 10|43 26:4 1|94 8:4 2|5 26:4 3|6 57:4 4|93 11:4 5|82 50:4 6|10 52:4 7|10 61:4 8|45 32:4 9|68 2:4 10|2 78:5 1|24 35:5 2|24 88:5 3|9 44:5 4|58 80:5 5|56 87:5 6|24 60:5 7|49 86:5 8|60 67:5 9|71 99:5 10|96 61:6 1|7 59:6 2|61 52:6 3|98 55:6 4|61 19:6 5|43 10:6 6|96 71:6 7|44 36:6 8|58 80:6 9|68 7:6 10|33 39:7 1|5 92:7 2|75 30:7 3|2 35:7 4|46 76:7 5|66 15:7 6|24 67:7 7|90 49:7 8|65 21:7 9|54 58:7 10|50 94:8 1|38 39:8 2|23 32:8 3|70 84:8 4|93 90:8 5|28 81:8 6|22 47:8 7|13 39:8 8|46 91:8 9|20 12:8 10|69 33:9 1|93 71:9 2|67 94:9 3|55 39:9 4|69 64:9 5|59 61:9 6|50 52:9 7|14 76:9 8|64 98:9 9|28 20:9 10|47 34:10 1|96 62:10 2|69 54:10 3|70 73:10 4|16 65:10 5|23 3:10 6|31 88:10 7|79 35:10 8|28 63:10 9|84 62:10 10</relation>
    <relation name="R26" arity="2" nbTuples="100" semantics="soft" defaultCost="infinity">11 44:1 1|57 53:1 2|42 55:1 3|71 54:1 4|89 15:1 5|71 64:1 6|66 20:1 7|81 55:1 8|5 33:1 9|72 90:1 10|30 99:2 1|75 11:2 2|14 94:2 3|75 85:2 4|56 75:2 5|20 7:2 6|12 74:2 7|52 85:2 8|96 7:2 9|65 45:2 10|46 85:3 1|81 38:3 2|72 74:3 3|14 29:3 4|42 90:3 5|42 21:3 6|51 50:3 7|1 61:3 8|92 74:3 9|79 52:3 10|16 44:4 1|89 92:4 2|85 36:4 3|46 66:4 4|37 48:4 5|31 87:4 6|89 46:4 7|6 21:4 8|40 92:4 9|82 97:4 10|6 93:5 1|70 35:5 2|38 97:5 3|40 41:5 4|59 4:5 5|83 81:5 6|68 66:5 7|56 52:5 8|81 21:5 9|86 86:5 10|38 74:6 1|48 33:6 2|21 68:6 3|25 24:6 4|95 18:6 5|94 18:6 6|89 28:6 7|82 79:6 8|58 68:6 9|4 59:6 10|94 29:7 1|45 24:7 2|83 13:7 3|97 56:7 4|51 5:7 5|46 61:7 6|40 90:7 7|16 20:7 8|65 80:7 9|26 93:7 10|37 53:8 1|68 34:8 2|24 81:8 3|26 29:8 4|12 10:8 5|82 33:8 6|41 99:8 7|89 52:8 8|77 43:8 9|1 51:8 10|37 37:9 1|30 1:9 2|93 77:9 3|64 74:9 4|63 18:9 5|23 34:9 6|90 73:9 7|46 14:9 8|89 45:9 9|95 77:9 10|90 63:10 1|53 2:10 2|16 33:10 3|25 94:10 4|77 43:10 5|95 29:10 6|85 62:10 7|3 7:10 8|25 90:10 9|84 27:10 10</relation>
    <relation name="R27" arity="2" nbTuples="100" semantics="soft" defaultCost="infinity">92 6:1 1|87 63:1 2|79 93:1 3|30 45:1 4|35 50:1 5|64 39:1 6|55 79:1 7|35 56:1 8|46 6:1 9|100 1:1 10|3 96:2 1|98 19:2 2|88 59:2 3|42 90:2 4|33 84:2 5|86 72:2 6|15 46:2 7|7 90:2 8|24 38:2 9|47 29:2 10|36 22:3 1|57 85:3 2|47 49:3 3|52 5:3 4|24 59:3 5|68 36:3 6|84 70:3 7|92 4:3 8|48 18:3 9|18 21:3 10|7 52:4 1|81 31:4 2|51 55:4 3|76 11:4 4|69 47:4 5|37 15:4 6|72 58:4 7|42 100:4 8|13 66:4 9|30 60:4 10|92 40:5 1|87 90:5 2|90 35:5 3|28 65:5 4|69 26:5 5|98 94:5 6|65 7:5 7|91 57:5 8|70 5:5 9|1 42:5 10|30 6:6 1|67 54:6 2|22 42:6 3|42 66:6 4|61 9:6 5|15 46:6 6|52 68:6 7|48 15:6 8|100 3:6 9|49 44:6 10|68 91:7 1|74 29:7 2|28 73:7 3|73 55:7 4|14 4:7 5|38 67:7 6|67 96:7 7|67 81:7 8|3 68:7 9|82 69:7 10|46 52:8 1|19 37:8 2|100 14:8 3|13 96:8 4|84 95:8 5|39 41:8 6|19 85:8 7|18 88:8 8|8 8:8 9|87 34:8 10|45 92:9 1|53 16:9 2|89 71:9 3|98 16:9 4|12 99:9 5|52 30:9 6|69 100:9 7|92 18:9 8|82 21:9 9|96 33:9 10|17 27:10 1|5 30:10 2|15 8:10 3|61 19:10 4|29 52:10 5|69 75:10 6|15 72:10 7|7 66:10 8|71 68:10 9|34 96:10 10</relation>
    <relation name="R28" arity="2" nbTuples="100" semantics="soft" defaultCost="infinity">9 52:1 1|98 71:1 2|12 47:1 3|10 69:1 4|80 36:1 5|58 62:1 6|13 33:1 7|70 99:1 8|59 91:1 9|95 31:1 10|70 98:2 1|43 38:2 2|63 53:2 3|65 67:2 4|9 27:2 5|81 28:2 6|20 97:2 7|43 86:2 8|92 58:2 9|2 80:2 10|19 77:3 1|28 88:3 2|93 1:3 3|7 21:3 4|80 6:3 5|6 88:3 6|32 90:3 7|51 75:3 8|35 32:3 9|32 98:3 10|91 48:4 1|15 72:4 2|62 95:4 3|21 60:4 4|42 85:4 5|89 84:4 6|3 15:4 7|52 52:4 8|63 39:4 9|82 43:4 10|70 16:5 1|23 25:5 2|30 43:5 3|11 89:5 4|31 86:5 5|15 37:5 6|99 72:5 7|39 42:5 8|95 52:5 9|53 95:5 10|16 95:6 1|57 17:6 2|70 95:6 3|69 23:6 4|35 67:6 5|37 5:6 6|54 39:6 7|2 100:6 8|15 93:6 9|2 98:6 10|75 6:7 1|6 66:7 2|30 76:7 3|81 39:7 4|2 100:7 5|31 71:7 6|20 35:7 7|50 7:7 8|80 64:7 9|1 4:7 10|56 32:8 1|85 81:8 2|73 46:8 3|26 60:8 4|12 67:8 5|64 42:8 6|14 41:8 7|93 100:8 8|49 12:8 9|98 4:8 10|90 1:9 1|36 25:9 2|67 11:9 3|91 84:9 4|22 41:9 5|85 81:9 6|76 50:9 7|41 48:9 8|6 78:9 9|36 38:9 10|92 78:10 1|37 100:10 2|36 76:10 3|95 33:10 4|61 51:10 5|23 98:10 6|18 85:10 7|82 66:10 8|59 1:10 9|26 16:10 10</relation>
    <relation name="R29" arity="2" nbTuples="100" semantics="soft" defaultCost="infinity">45 1:1 1|14 81:1 2|30 67:1 3|68 78:1 4|5 89:1 5|85 75:1 6|64 52:1 7|14 42:1 8|18 29:1 9|22 22:1 10|11 66:2 1|20 6:2 2|47 99:2 3|80 2:2 4|90 88:2 5|91 68:2 6|22 90:2 7|11 61:2 8|54 59:2 9|57 54:2 10|62 15:3 1|16 59:3 2|92 71:3 3|26 2:3 4|97 80:3 5|62 81:3 6|7 34:3 7|80 70:3 8|22 93:3 9|32 99:3 10|81 22:4 1|11 91:4 2|28 57:4 3|30 25:4 4|16 38:4 5|24 12:4 6|97 72:4 7|66 5:4 8|39 47:4 9|47 76:4 10|65 19:5 1|89 13:5 2|72 65:5 3|29 39:5 4|70 25:5 5|44 64:5 6|29 100:5 7|19 33:5 8|52 26:5 9|76 63:5 10|86 97:6 1|40 11:6 2|78 68:6 3|98 43:6 4|35 17:6 5|26 46:6 6|93 20:6 7|100 59:6 8|16 52:6 9|69 53:6 10|31 92:7 1|71 56:7 2|94 80:7 3|96 72:7 4|32 75:7 5|53 13:7 6|16 78:7 7|80 24:7 8|55 52:7 9|50 40:7 10|69 66:8 1|47 28:8 2|74 44:8 3|75 77:8 4|37 56:8 5|41 46:8 6|8 85:8 7|82 14:8 8|1 13:8 9|46 79:8 10|10 51:9 1|35 51:9 2|53 58:9 3|97 52:9 4|26 81:9 5|19 49:9 6|10 75:9 7|8 46:9 8|95 63:9 9|60 41:9 10|42 2:10 1|11 76:10 2|44 76:10 3|50 19:10 4|72 2:10 5|89 7:10 6|18 12:10 7|70 7:10 8|80 67:10 9|26 71:10 10</relation>
    <relation name="R30" arity="2" nbTuples="100" semantics="soft" defaultCost="infinity">33 13:1 1|59 73:1 2|46 93:1 3|29 30:1 4|35 7:1 5|80 68:1 6|2 10:1 7|89 77:1 8|27 16:1 9|71 74:1 10|79 88:2 1|79 95:2 2|87 82:2 3|95 99:2 4|73 31:2 5|7 99:2 6|67 29:2 7|18 67:2 8|55 30:2 9|84 41:2 10|84 43:3 1|74 73:3 2|21 50:3 3|61 46:3 4|17 73:3 5|4 14:3 6|29 59:3 7|50 10:3 8|77 46:3 9|89 5:3 10|89 32:4 1|41 83:4 2|16 71:4 3|85 54:4 4|98 85:4 5|60 16:4 6|90 76:4 7|53 42:4 8|38 18:4 9|56 39:4 10|96 85:5 1|40 37:5 2|66 85:5 3|86 6:5 4|43 58:5 5|43 46:5 6|79 6:5 7|57 24:5 8|28 20:5 9|72 73:5 10|36 88:6 1|37 48:6 2|32 69:6 3|88 34:6 4|51 40:6 5|33 9:6 6|48 44:6 7|89 63:6 8|2 76:6 9|14 10:6 10|10 79:7 1|59 2:7 2|25 51:7 3|22 12:7 4|98 79:7 5|18 46:7 6|71 75:7 7|96 76:7 8|13 96:7 9|19 10:7 10|64 99:8 1|97 52:8 2|58 99:8 3|99 19:8 4|75 67:8 5|27 34:8 6|89 42:8 7|74 52:8 8|100 73:8 9|62 99:8 10|86 100:9 1|17 79:9 2|20 84:9 3|49 16:9 4|81 21:9 5|89 82:9 6|67 91:9 7|32 96:9 8|46 89:9 9|1 42:9 10|27 28:10 1|23 8:10 2|6 36:10 3|4 35:10 4|57 53:10 5|14 87:10 6|56 26:10 7|73 76:10 8|3 76:10 9|100 6:10 10</relation>
    <relation name="R31" arity="2" nbTuples="100" semantics="soft" defaultCost="infinity">82 89:1 1|8 92:1 2|29 1:1 3|72 100:1 4|12 100:1 5|67 16:1 6|9 100:1 7|81 46:1 8|63 23:1 9|21 45:1 10|38 31:2 1|2 48:2 2|40 56:2 3|80 90:2 4|60 84:2 5|26 80:2 6|20 59:2 7|34 11:2 8|25 7:2 9|81 84:2 10|19 46:3 1|10 29:3 2|15 50:3 3|52 27:3 4|21 71:3 5|48 39:3 6|15 29:3 7|35 66:3 8|31 44:3 9|22 89:3 10|2 82:4 1|80 66:4 2|63 52:4 3|84 69:4 4|86 7:4 5|73 85:4 6|90 75:4 7|96 53:4 8|35 61:4 9|76 9:4 10|8 21:5 1|82 82:5 2|46 85:5 3|40 2:5 4|93 15:5 5|8 53:5 6|68 87:5 7|30 12:5 8|60 24:5 9|73 3:5 10|73 73:6 1|47 39:6 2|43 1:6 3|87 59:6 4|35 35:6 5|35 66:6 6|55 71:6 7|43 3:6 8|68 26:6 9|6 90:6 10|6 10:7 1|18 98:7 2|27 75:7 3|10 30:7 4|87 69:7 5|69 37:7 6|75 31:7 7|50 81:7 8|36 57:7 9|7 40:7 10|64 35:8 1|14 43:8 2|51 91:8 3|47 94:8 4|5 51:8 5|61 51:8 6|28 53:8 7|92 14:8 8|93 31:8 9|6 74:8 10|19 41:9 1|84 82:9 2|34 63:9 3|70 79:9 4|47 83:9 5|31 79:9 6|86 38:9 7|100 52:9 8|30 58:9 9|100 18:9 10|5 55:10 1|77 37:10 2|84 48:10 3|24 42:10 4|67 23:10 5|62 38:10 6|25 7:10 7|78 61:10 8|96 32:10 9|43 86:10 10</relation>
    <relation name="R32" arity="2" nbTuples="100" semantics="soft" defaultCost="infinity">80 26:1 1|9 24:1 2|32 23:1 3|1 74:1 4|79 21:1 5|27 47:1 6|3 62:1 7|92 98:1 8|86 94:1 9|99 66:1 10|5 93:2 1|9 75:2 2|92 21:2 3|99 65:2 4|83 41:2 5|95 22:2 6|88 74:2 7|98 99:2 8|82 81:2 9|90 99:2 10|71 89:3 1|13 33:3 2|9 96:3 3|60 73:3 4|66 33:3 5|42 36:3 6|13 86:3 7|30 52:3 8|69 24:3 9|40 25:3 10|92 6:4 1|5 75:4 2|25 13:4 3|35 40:4 4|72 45:4 5|75 86:4 6|22 42:4 7|83 89:4 8|15 68:4 9|32 11:4 10|47 16:5 1|100 10:5 2|65 92:5 3|34 19:5 4|37 68:5 5|28 17:5 6|24 65:5 7|93 37:5 8|28 8:5 9|26 46:5 10|23 55:6 1|94 51:6 2|78 67:6 3|91 9:6 4|38 95:6 5|52 8:6 6|29 95:6 7|42 26:6 8|43 21:6 9|66 8:6 10|9 68:7 1|30 88:7 2|25 98:7 3|34 54:7 4|15 7:7 5|65 68:7 6|98 39:7 7|34 75:7 8|24 26:7 9|53 5:7 10|78 39:8 1|84 78:8 2|6 49:8 3|93 100:8 4|9 96:8 5|41 60:8 6|47 77:8 7|92 5:8 8|69 90:8 9|96 5:8 10|15 76:9 1|71 14:9 2|81 24:9 3|75 44:9 4|13 36:9 5|84 71:9 6|4 73:9 7|64 45:9 8|4 20:9 9|86 40:9 10|95 81:10 1|98 69:10 2|12 83:10 3|98 35:10 4|51 100:10 5|2 11:10 6|19 52:10 7|57 84:10 8|81 69:10 9|64 5:10 10</relation>
    <relation name="R33" arity="2" nbTuples="100" semantics="soft" defaultCost="infinity">28 90:1 1|80 72:1 2|70 71:1 3|77 58:1 4|49 87:1 5|40 100:1 6|25 21:1 7|86 58:1 8|31 40:1 9|51 47:1 10|16 71:2 1|20 63:2 2|59 27:2 3|25 25:2 4|69 26:2 5|1 57:2 6|67 88:2 7|10 60:2 8|48 25:2 9|53 36:2 10|54 55:3 1|63 43:3 2|51 21:3 3|67 78:3 4|99 11:3 5|93 34:3 6|5 54:3 7|78 74:3 8|10 54:3 9|75 15:3 10|25 23:4 1|67 56:4 2|50 2:4 3|42 9:4 4|91 85:4 5|98 35:4 6|36 81:4 7|86 39:4 8|29 36:4 9|49 28:4 10|94 50:5 1|29 71:5 2|29 65:5 3|98 64:5 4|13 75:5 5|52 72:5 6|27 78:5 7|65 60:5 8|50 65:5 9|87 86:5 10|20 26:6 1|44 37:6 2|54 11:6 3|10 87:6 4|7 99:6 5|48 10:6 6|26 96:6 7|96 85:6 8|72 59:6 9|62 58:6 10|37 83:7 1|13 88:7 2|49 24:7 3|90 80:7 4|58 82:7 5|77 34:7 6|36 36:7 7|22 71:7 8|75 51:7 9|93 59:7 10|45 65:8 1|62 95:8 2|8 2:8 3|43 63:8 4|11 37:8 5|2 25:8 6|47 98:8 7|13 81:8 8|97 78:8 9|24 74:8 10|59 65:9 1|58 86:9 2|56 33:9 3|65 55:9 4|65 63:9 5|45 69:9 6|58 83:9 7|84 28:9 8|55 85:9 9|45 73:9 10|69 71:10 1|9 23:10 2|11 78:10 3|29 86:10 4|61 22:10 5|53 53:10 6|50 2:10 7|14 11:10 8|77 8:10 9|34 61:10 10</relation>
    <relation name="R34" arity="2" nbTuples="100" semantics="soft" defaultCost="infinity">2 81:1 1|66 73:1 2|83 93:1 3|34 48:1 4|100 98:1 5|34 22:1 6|88 59:1 7|76 85:1 8|28 44:1 9|94 57:1 10|99 11:2 1|17 21:2 2|64 40:2 3|18 71:2 4|59 88:2 5|68 9:2 6|17 58:2 7|93 82:2 8|73 49:2 9|11 35:2 10|43 33:3 1|64 26:3 2|26 6:3 3|59 23:3 4|77 45:3 5|70 3:3 6|39 9:3 7|74 31:3 8|34 98:3 9|100 12:3 10|41 26:4 1|61 83:4 2|59 31:4 3|83 15:4 4|16 65:4 5|82 90:4 6|22 47:4 7|91 15:4 8|83 19:4 9|64 55:4 10|99 33:5 1|35 44:5 2|14 47:5 3|100 77:5 4|78 4:5 5|47 81:5 6|74 20:5 7|63 75:5 8|84 16:5 9|14 65:5 10|76 88:6 1|86 25:6 2|9 8:6 3|90 61:6 4|55 45:6 5|64 63:6 6|95 68:6 7|1 93:6 8|11 12:6 9|3 99:6 10|4 61:7 1|27 61:7 2|85 52:7 3|3 52:7 4|71 31:7 5|18 95:7 6|61 93:7 7|62 94:7 8|32 73:7 9|83 27:7 10|98 17:8 1|35 71:8 2|56 58:8 3|56 70:8 4|57 49:8 5|71 24:8 6|45 32:8 7|34 39:8 8|66 52:8 9|44 46:8 10|63 33:9 1|32 60:9 2|18 7:9 3|16 38:9 4|20 88:9 5|4 45:9 6|37 36:9 7|19 50:9 8|17 5:9 9|31 27:9 10|26 2:10 1|44 25:10 2|18 53:10 3|63 93:10 4|79 92:10 5|55 74:10 6|27 91:10 7|77 51:10 8|51 55:10 9|91 57:10 10</relation>
    <relation name="R35" arity="2" nbTuples="100" semantics="soft" defaultCost="infinity">75 13:1 1|83 16:1 2|86 73:1 3|14 49:1 4|29 93:1 5|88 9:1 6|61 72:1 7|1 8:1 8|8 68:1 9|6 6:1 10|1 99:2 1|15 81:2 2|52 81:2 3|63 66:2 4|62 33:2 5|85 13:2 6|66 70:2 7|57 40:2 8|97 98:2 9|85 47:2 10|67 93:3 1|44 41:3 2|39 98:3 3|87 18:3 4|77 98:3 5|76 5:3 6|79 98:3 7|37 1:3 8|55 1:3 9|18 3:3 10|21 3:4 1|78 50:4 2|54 23:4 3|1 65:4 4|36 30:4 5|7 36:4 6|54 92:4 7|1 28:4 8|47 71:4 9|56 85:4 10|96 22:5 1|56 28:5 2|21 75:5 3|21 59:5 4|28 18:5 5|43 86:5 6|58 16:5 7|87 43:5 8|37 73:5 9|96 64:5 10|81 21:6 1|22 24:6 2|15 54:6 3|26 95:6 4|88 65:6 5|37 74:6 6|4 95:6 7|67 10:6 8|8 70:6 9|26 79:6 10|99 35:7 1|87 5:7 2|81 61:7 3|53 72:7 4|18 83:7 5|8 37:7 6|48 54:7 7|34 65:7 8|56 95:7 9|29 42:7 10|10 99:8 1|33 80:8 2|95 79:8 3|72 98:8 4|26 93:8 5|75 33:8 6|26 85:8 7|56 88:8 8|20 33:8 9|45 23:8 10|4 34:9 1|98 37:9 2|36 74:9 3|15 14:9 4|62 95:9 5|93 24:9 6|68 20:9 7|37 33:9 8|21 14:9 9|93 89:9 10|35 63:10 1|80 5:10 2|4 52:10 3|39 98:10 4|95 33:10 5|93 5:10 6|30 95:10 7|64 25:10 8|8 40:10 9|52 7:10 10</relation>
    <relation name="R36" arity="2" nbTuples="100" semantics="soft" defaultCost="infinity">28 28:1 1|2 65:1 2|94 13:1 3|81 38:1 4|31 99:1 5|65 99:1 6|48 73:1 7|89 83:1 8|15 13:1 9|62 52:1 10|7 89:2 1|47 7:2 2|97 23:2 3|94 41:2 4|86 4:2 5|2 65:2 6|10 14:2 7|19 88:2 8|14 36:2 9|2 32:2 10|26 6:3 1|1 45:3 2|50 84:3 3|66 79:3 4|86 5:3 5|69 66:3 6|60 3:3 7|54 65:3 8|51 90:3 9|52 9:3 10|74 15:4 1|87 25:4 2|3 7:4 3|70 70:4 4|69 78:4 5|36 76:4 6|45 19:4 7|97 66:4 8|30 39:4 9|94 69:4 10|80 23:5 1|25 26:5 2|98 23:5 3|72 63:5 4|78 33:5 5|95 65:5 6|12 43:5 7|2 94:5 8|46 98:5 9|64 29:5 10|77 44:6 1|42 58:6 2|73 97:6 3|49 56:6 4|45 2:6 5|93 60:6 6|15 36:6 7|44 85:6 8|82 39:6 9|94 57:6 10|19 29:7 1|98 6:7 2|46 38:7 3|59 27:7 4|41 45:7 5|35 32:7 6|10 67:7 7|43 38:7 8|74 60:7 9|7 33:7 10|6 26:8 1|78 83:8 2|96 32:8 3|43 80:8 4|74 7:8 5|15 21:8 6|26 94:8 7|25 68:8 8|29 6:8 9|45 35:8 10|18 32:9 1|5 24:9 2|1 37:9 3|95 1:9 4|51 1:9 5|42 27:9 6|90 45:9 7|32 11:9 8|90 86:9 9|23 80:9 10|59 94:10 1|5 25:10 2|24 8:10 3|5 25:10 4|48 9:10 5|13 16:10 6|99 49:10 7|78 90:10 8|75 66:10 9|86 48:10 10</relation>
    <relation name="R37" arity="2" nbTuples="100" semantics="soft" defaultCost="infinity">27 26:1 1|45 91:1 2|78 84:1 3|8 2:1 4|8 55:1 5|72 55:1 6|90 53:1 7|21 28:1 8|12 69:1 9|49 22:1 10|67 98:2 1|96 2:2 2|13 99:2 3|57 35:2 4|4 70:2 5|51 5:2 6|58 16:2 7|52 45:2 8|14 6:2 9|52 63:2 10|23 94:3 1|93 74:3 2|53 15:3 3|39 9:3 4|84 62:3 5|79 19:3 6|7 65:3 7|45 49:3 8|14 29:3 9|85 95:3 10|86 78:4 1|20 61:4 2|62 11:4 3|91 37:4 4|95 76:4 5|60 45:4 6|9 5:4 7|58 21:4 8|62 16:4 9|8 5:4 10|75 62:5 1|95 73:5 2|42 18:5 3|90 32:5 4|37 84:5 5|10 66:5 6|53 68:5 7|83 25:5 8|83 30:5 9|53 32:5 10|80 48:6 1|45 60:6 2|8 1:6 3|91 45:6 4|73 40:6 5|36 95:6 6|31 63:6 7|56 38:6 8|28 89:6 9|31 85:6 10|77 95:7 1|78 65:7 2|1 25:7 3|92 18:7 4|69 100:7 5|93 29:7 6|29 87:7 7|46 21:7 8|18 3:7 9|65 27:7 10|35 95:8 1|96 93:8 2|6 19:8 3|90 91:8 4|44 59:8 5|51 45:8 6|89 76:8 7|49 12:8 8|44 26:8 9|74 77:8 10|83 24:9 1|47 96:9 2|63 3:9 3|51 14:9 4|8 56:9 5|38 78:9 6|50 4:9 7|55 72:9 8|82 28:9 9|32 83:9 10|75 10:10 1|55 41:10 2|16 65:10 3|41 37:10 4|98 50:10 5|77 99:10 6|41 69:10 7|86 39:10 8|54 24:10 9|46 85:10 10</relation>
    <relation name="R38" arity="2" nbTuples="100" semantics="soft" defaultCost="infinity">59 75:1 1|100 56:1 2|70 35:1 3|37 13:1 4|19 28:1 5|82 20:1 6|7 10:1 7|30 93:1 8|44 73:1 9|91 16:1 10|82 12:2 1|43 94:2 2|62 75:2 3|88 86:2 4|33 79:2 5|93 61:2 6|27 13:2 7|61 15:2 8|16 41:2 9|100 79:2 10|20 21:3 1|91 60:3 2|49 8:3 3|37 45:3 4|73 68:3 5|50 24:3 6|51 23:3 7|99 76:3 8|60 96:3 9|29 6:3 10|27 20:4 1|30 90:4 2|37 57:4 3|44 75:4 4|17 35:4 5|44 14:4 6|34 28:4 7|72 39:4 8|90 66:4 9|24 16:4 10|27 83:5 1|2 20:5 2|52 73:5 3|78 75:5 4|47 59:5 5|16 44:5 6|26 59:5 7|97 11:5 8|92 42:5 9|25 14:5 10|83 87:6 1|46 65:6 2|71 57:6 3|33 29:6 4|64 13:6 5|62 86:6 6|78 44:6 7|1 60:6 8|6 41:6 9|63 67:6 10|69 57:7 1|26 89:7 2|62 36:7 3|90 42:7 4|19 100:7 5|79 92:7 6|95 46:7 7|15 30:7 8|54 8:7 9|41 8:7 10|56 23:8 1|11 94:8 2|96 29:8 3|37 20:8 4|7 32:8 5|59 42:8 6|65 54:8 7|84 60:8 8|28 8:8 9|29 2:8 10|28 26:9 1|63 96:9 2|21 87:9 3|72 36:9 4|84 100:9 5|1 63:9 6|25 15:9 7|6 72:9 8|31 49:9 9|33 62:9 10|62 33:10 1|84 85:10 2|52 31:10 3|57 22:10 4|9 66:10 5|68 51:10 6|8 71:10 7|17 8:10 8|67 79:10 9|63 31:10 10</relation>
    <relation name="R39" arity="2" nbTuples="100" semantics="soft" defaultCost="infinity">42 14:1 1|75 22:1 2|51 86:1 3|74 98:1 4|13 51:1 5|58 14:1 6|39 99:1 7|91 92:1 8|29 42:1 9|82 23:1 10|50 74:2 1|15 55:2 2|39 65:2 3|97 3:2 4|36 91:2 5|85 13:2 6|7 74:2 7|10 97:2 8|10 62:2 9|68 78:2 10|80 57:3 1|66 78:3 2|50 64:3 3|11 98:3 4|14 6:3 5|7 63:3 6|35 38:3 7|84 83:3 8|28 56:3 9|25 68:3 10|25 4:4 1|46 75:4 2|1 46:4 3|100 69:4 4|77 73:4 5|32 48:4 6|30 10:4 7|69 62:4 8|58 70:4 9|27 48:4 10|4 16:5 1|69 76:5 2|7 93:5 3|73 22:5 4|83 82:5 5|72 49:5 6|45 64:5 7|49 82:5 8|66 60:5 9|74 82:5 10|44 62:6 1|92 4:6 2|98 65:6 3|20 41:6 4|6 34:6 5|61 75:6 6|57 79:6 7|90 50:6 8|99 20:6 9|62 18:6 10|94 64:7 1|59 18:7 2|60 53:7 3|95 65:7 4|51 66:7 5|3 77:7 6|76 12:7 7|66 60:7 8|61 90:7 9|39 36:7 10|74 28:8 1|100 16:8 2|97 78:8 3|1 65:8 4|97 88:8 5|42 46:8 6|54 24:8 7|85 72:8 8|59 85:8 9|16 49:8 10|43 2:9 1|37 38:9 2|79 94:9 3|3 25:9 4|61 97:9 5|47 25:9 6|55 87:9 7|39 45:9 8|57 59:9 9|85 56:9 10|30 19:10 1|63 99:10 2|95 30:10 3|86 52:10 4|46 27:10 5|37 98:10 6|6 1:10 7|64 72:10 8|5 51:10 9|47 7:10 10</relation>
    <relation name="R40" arity="2" nbTuples="100" semantics="soft" defaultCost="infinity">62 1:1 1|37 72:1 2|69 50:1 3|50 36:1 4|27 46:1 5|57 100:1 6|78 78:1 7|9 9:1 8|56 65:1 9|8 89:1 10|60 51:2 1|50 91:2 2|55 9:2 3|98 9:2 4|72 99:2 5|26 44:2 6|26 1:2 7|60 91:2 8|86 10:2 9|76 46:2 10|46 73:3 1|56 36:3 2|9 88:3 3|5 86:3 4|72 19:3 5|16 73:3 6|17 97:3 7|29 20:3 8|54 43:3 9|85 29:3 10|16 57:4 1|65 62:4 2|13 85:4 3|51 24:4 4|84 8:4 5|52 32:4 6|6 54:4 7|70 99:4 8|45 75:4 9|36 87:4 10|86 11:5 1|20 49:5 2|77 81:5 3|58 12:5 4|32 60:5 5|41 14:5 6|62 96:5 7|24 49:5 8|11 61:5 9|59 50:5 10|30 37:6 1|49 81:6 2|88 66:6 3|84 87:6 4|43 29:6 5|1 9:6 6|93 27:6 7|29 39:6 8|41 6:6 9|86 80:6 10|35 57:7 1|13 23:7 2|30 22:7 3|60 62:7 4|89 15:7 5|24 18:7 6|85 75:7 7|44 73:7 8|19 60:7 9|51 49:7 10|11 94:8 1|89 3:8 2|5 98:8 3|32 84:8 4|64 18:8 5|16 93:8 6|93 2:8 7|63 99:8 8|51 75:8 9|18 59:8 10|72 92:9 1|61 6:9 2|38 51:9 3|13 68:9 4|55 5:9 5|94 98:9 6|44 91:9 7|79 21:9 8|37 86:9 9|2 20:9 10|3 73:10 1|5 81:10 2|19 78:10 3|75 87:10 4|22 62:10 5|43 51:10 6|44 1:10 7|79 4:10 8|54 24:10 9|54 17:10 10</relation>
    <relation name="R41" arity="2" nbTuples="100" semantics="soft" defaultCost="infinity">96 43:1 1|23 52:1 2|83 49:1 3|67 80:1 4|25 5:1 5|21 67:1 6|82 34:1 7|99 49:1 8|27 60:1 9|99 94:1 10|78 5:2 1|18 84:2 2|79 48:2 3|24 19:2 4|63 92:2 5|28 97:2 6|10 84:2 7|85 100:2 8|8 79:2 9|14 55:2 10|66 65:3 1|40 53:3 2|84 96:3 3|94 35:3 4|81 18:3 5|1 61:3 6|92 25:3 7|30 41:3 8|87 92:3 9|45 10:3 10|58 32:4 1|31 73:4 2|98 11:4 3|41 85:4 4|42 60:4 5|28 95:4 6|80 44:4 7|51 59:4 8|72 30:4 9|9 78:4 10|68 37:5 1|57 64:5 2|100 38:5 3|55 76:5 4|97 24:5 5|83 48:5 6|31 53:5 7|87 81:5 8|79 25:5 9|56 26:5 10|94 57:6 1|57 69:6 2|4 77:6 3|100 88:6 4|32 57:6 5|4 16:6 6|86 71:6 7|55 46:6 8|49 90:6 9|71 62:6 10|58 78:7 1|91 95:7 2|29 86:7 3|70 44:7 4|91 1:7 5|29 49:7 6|17 58:7 7|21 30:7 8|6 77:7 9|6 65:7 10|38 43:8 1|2 15:8 2|76 16:8 3|37 62:8 4|70 7:8 5|100 79:8 6|64 59:8 7|71 14:8 8|28 89:8 9|46 7:8 10|35 81:9 1|36 58:9 2|99 45:9 3|59 7:9 4|21 78:9 5|23 49:9 6|48 23:9 7|53 11:9 8|59 10:9 9|59 59:9 10|83 73:10 1|71 13:10 2|11 98:10 3|46 2:10 4|45 85:10 5|44 92:10 6|23 84:10 7|3 21:10 8|70 81:10 9|9 26:10 10</relation>
    <relation name="R42" arity="2" nbTuples="100" semantics="soft" defaultCost="infinity">21 6:1 1|16 88:1 2|21 45:1 3|15 88:1 4|15 62:1 5|69 80:1 6|15 35:1 7|3 88:1 8|68 38:1 9|48 46:1 10|68 17:2 1|49 93:2 2|72 42:2 3|8 85:2 4|40 29:2 5|4 49:2 6|3 72:2 7|62 83:2 8|59 47:2 9|58 75:2 10|70 97:3 1|27 85:3 2|51 30:3 3|25 20:3 4|87 37:3 5|35 9:3 6|8 39:3 7|26 81:3 8|5 67:3 9|99 12:3 10|66 87:4 1|1 40:4 2|2 88:4 3|84 83:4 4|79 50:4 5|99 70:4 6|28 32:4 7|32 8:4 8|11 36:4 9|12 97:4 10|25 98:5 1|33 35:5 2|81 20:5 3|60 40:5 4|87 34:5 5|44 50:5 6|30 60:5 7|32 62:5 8|35 14:5 9|4 11:5 10|100 78:6 1|58 85:6 2|8 80:6 3|89 29:6 4|47 56:6 5|46 83:6 6|97 30:6 7|2 86:6 8|17 79:6 9|25 34:6 10|86 97:7 1|3 15:7 2|58 48:7 3|79 90:7 4|63 27:7 5|19 4:7 6|66 13:7 7|40 28:7 8|20 69:7 9|89 80:7 10|67 15:8 1|7 52:8 2|57 27:8 3|29 93:8 4|84 49:8 5|85 84:8 6|53 24:8 7|26 10:8 8|54 61:8 9|74 56:8 10|80 14:9 1|7 88:9 2|88 57:9 3|45 91:9 4|59 100:9 5|22 70:9 6|86 94:9 7|87 36:9 8|95 72:9 9|41 45:9 10|51 56:10 1|7 88:10 2|34 63:10 3|78 62:10 4|62 60:10 5|26 16:10 6|32 88:10 7|58 67:10 8|9 38:10 9|95 82:10 10</relation>
    <relation name="R43" arity="2" nbTuples="100" semantics="soft" defaultCost="infinity">30 13:1 1|11 35:1 2|99 77:1 3|25 10:1 4|71 71:1 5|51 97:1 6|62 30:1 7|8 49:1 8|1 26:1 9|81 86:1 10|52 24:2 1|72 39:2 2|53 37:2 3|24 49:2 4|3 24:2 5|95 69:2 6|89 94:2 7|73 15:2 8|80 34:2 9|75 95:2 10|61 10:3 1|22 97:3 2|46 42:3 3|27 44:3 4|14 2:3 5|92 74:3 6|34 40:3 7|52 29:3 8|31 90:3 9|99 92:3 10|86 77:4 1|13 55:4 2|16 97:4 3|6 60:4 4|7 24:4 5|89 87:4 6|38 35:4 7|58 51:4 8|46 62:4 9|14 2:4 10|99 98:5 1|1 13:5 2|93 19:5 3|13 64:5 4|1 11:5 5|27 68:5 6|66 20:5 7|90 76:5 8|15 96:5 9|95 51:5 10|13 19:6 1|37 12:6 2|75 57:6 3|21 99:6 4|74 40:6 5|56 22:6 6|63 98:6 7|49 17:6 8|52 36:6 9|28 64:6 10|55 17:7 1|26 65:7 2|4 35:7 3|69 27:7 4|28 57:7 5|50 55:7 6|58 63:7 7|38 10:7 8|69 87:7 9|74 31:7 10|92 23:8 1|17 4:8 2|24 51:8 3|80 98:8 4|57 95:8 5|55 87:8 6|84 25:8 7|44 6:8 8|15 89:8 9|52 4:8 10|88 42:9 1|66 99:9 2|27 45:9 3|29 31:9 4|97 87:9 5|46 13:9 6|18 81:9 7|10 13:9 8|72 86:9 9|13 52:9 10|90 22:10 1|8 37:10 2|45 17:10 3|38 89:10 4|78 74:10 5|85 87:10 6|87 30:10 7|9 75:10 8|59 6:10 9|51 75:10 10</relation>
    <relation name="R44" arity="2" nbTuples="100" semantics="soft" defaultCost="infinity">93 59:1 1|24 47:1 2|56 73:1 3|90 65:1 4|49 48:1 5|36 73:1 6|7 81:1 7|57 18:1 8|49 37:1 9|79 66:1 10|86 85:2 1|65 29:2 2|72 72:2 3|25 64:2 4|92 67:2 5|62 37:2 6|48 44:2 7|68 55:2 8|53 28:2 9|77 34:2 10|62 60:3 1|36 92:3 2|99 10:3 3|59 93:3 4|73 6:3 5|79 33:3 6|9 13:3 7|68 87:3 8|65 61:3 9|76 90:3 10|40 77:4 1|79 96:4 2|39 56:4 3|55 87:4 4|76 56:4 5|94 95:4 6|13 11:4 7|40 43:4 8|75 93:4 9|3 77:4 10|8 72:5 1|45 50:5 2|89 70:5 3|10 66:5 4|16 34:5 5|97 95:5 6|89 99:5 7|34 12:5 8|82 40:5 9|45 51:5 10|23 82:6 1|45 79:6 2|61 69:6 3|91 51:6 4|82 47:6 5|90 61:6 6|15 72:6 7|62 89:6 8|60 34:6 9|29 96:6 10|63 100:7 1|88 38:7 2|26 9:7 3|70 62:7 4|8 50:7 5|70 76:7 6|48 5:7 7|3 61:7 8|4 20:7 9|45 46:7 10|34 36:8 1|34 44:8 2|21 30:8 3|91 5:8 4|88 21:8 5|88 26:8 6|38 86:8 7|19 30:8 8|85 22:8 9|52 88:8 10|68 61:9 1|55 89:9 2|20 84:9 3|33 71:9 4|86 25:9 5|95 1:9 6|77 18:9 7|82 8:9 8|32 75:9 9|1 26:9 10|39 84:10 1|15 52:10 2|85 15:10 3|66 74:10 4|23 51:10 5|2 85:10 6|57 92:10 7|53 28:10 8|2 44:10 9|34 33:10 10</relation>
    <relation name="R45" arity="2" nbTuples="100" semantics="soft" defaultCost="infinity">35 17:1 1|17 100:1 2|77 3:1 3|74 10:1 4|70 86:1 5|27 81:1 6|75 32:1 7|51 62:1 8|3 2:1 9|72 54:1 10|15 82:2 1|67 98:2 2|69 71:2 3|20 72:2 4|60 15:2 5|13 21:2 6|18 4:2 7|42 22:2 8|30 52:2 9|11 95:2 10|44 56:3 1|39 39:3 2|71 79:3 3|38 14:3 4|22 84:3 5|33 27:3 6|87 74:3 7|5 58:3 8|73 10:3 9|98 99:3 10|87 88:4 1|76 46:4 2|24 14:4 3|57 60:4 4|99 85:4 5|60 39:4 6|36 94:4 7|57 84:4 8|55 16:4 9|26 29:4 10|97 69:5 1|6 54:5 2|56 95:5 3|98 31:5 4|17 14:5 5|38 70:5 6|65 3:5 7|46 73:5 8|79 51:5 9|25 56:5 10|76 27:6 1|80 21:6 2|16 35:6 3|73 7:6 4|80 6:6 5|2 18:6 6|28 7:6 7|48 50:6 8|11 68:6 9|93 4:6 10|53 12:7 1|36 37:7 2|41 54:7 3|14 47:7 4|70 88:7 5|34 70:7 6|71 69:7 7|69 11:7 8|83 90:7 9|6 27:7 10|16 8:8 1|50 31:8 2|8 97:8 3|71 64:8 4|8 52:8 5|61 85:8 6|93 15:8 7|6 76:8 8|37 27:8 9|4 64:8 10|14 79:9 1|70 62:9 2|18 65:9 3|45 87:9 4|28 14:9 5|84 40:9 6|68 25:9 7|30 28:9 8|94 5:9 9|32 77:9 10|97 47:10 1|90 35:10 2|83 93:10 3|65 42:10 4|74 57:10 5|65 49:10 6|33 92:10 7|12 15:10 8|19 43:10 9|45 80:10 10</relation>
    <relation name="R46" arity="2" nbTuples="100" semantics="soft" defaultCost="infinity">28 96:1 1|44 85:1 2|16 73:1 3|91 80:1 4|3 19:1 5|41 28:1 6|70 20:1 7|97 21:1 8|6 86:1 9|53 56:1 10|37 14:2 1|99 74:2 2|67 78:2 3|59 66:2 4|1 45:2 5|48 40:2 6|56 84:2 7|65 40:2 8|89 77:2 9|95 90:2 10|33 23:3 1|98 71:3 2|37 57:3 3|62 97:3 4|12 33:3 5|76 11:3 6|46 13:3 7|97 86:3 8|9 53:3 9|76 76:3 10|5 97:4 1|29 28:4 2|26 23:4 3|20 46:4 4|53 100:4 5|81 44:4 6|9 94:4 7|49 46:4 8|21 44:4 9|100 11:4 10|69 29:5 1|67 5:5 2|67 48:5 3|15 78:5 4|59 14:5 5|64 16:5 6|95 98:5 7|37 34:5 8|53 26:5 9|52 47:5 10|32 82:6 1|44 84:6 2|54 33:6 3|76 83:6 4|89 71:6 5|40 30:6 6|37 6:6 7|83 99:6 8|42 50:6 9|64 66:6 10|12 75:7 1|63 83:7 2|99 32:7 3|88 17:7 4|47 71:7 5|85 66:7 6|48 15:7 7|42 4:7 8|86 10:7 9|6 29:7 10|95 55:8 1|46 99:8 2|78 38:8 3|20 99:8 4|43 72:8 5|32 3:8 6|66 32:8 7|70 37:8 8|69 15:8 9|100 76:8 10|23 14:9 1|46 95:9 2|93 43:9 3|30 78:9 4|39 41:9 5|44 100:9 6|58 99:9 7|51 18:9 8|75 77:9 9|52 65:9 10|54 1:10 1|30 20:10 2|51 47:10 3|89 66:10 4|66 56:10 5|38 40:10 6|49 37:10 7|24 22:10 8|21 77:10 9|15 5:10 10</relation>
    <relation name="R47" arity="2" nbTuples="100" semantics="soft" defaultCost="infinity">10 87:1 1|36 55:1 2|60 67:1 3|21 48:1 4|90 2:1 5|100 45:1 6|75 89:1 7|56 78:1 8|97 63:1 9|4 78:1 10|73 50:2 1|92 85:2 2|1 16:2 3|46 68:2 4|61 50:2 5|40 82:2 6|27 84:2 7|54 2:2 8|71 87:2 9|46 42:2 10|42 9:3 1|23 31:3 2|55 14:3 3|99 62:3 4|7 41:3 5|75 11:3 6|34 91:3 7|78 78:3 8|62 15:3 9|82 64:3 10|70 84:4 1|87 8:4 2|48 84:4 3|4 19:4 4|98 83:4 5|48 97:4 6|3 9:4 7|37 41:4 8|46 66:4 9|47 87:4 10|74 23:5 1|65 74:5 2|12 19:5 3|63 41:5 4|30 3:5 5|75 46:5 6|90 87:5 7|18 100:5 8|83 38:5 9|63 12:5 10|58 23:6 1|27 36:6 2|34 66:6 3|49 30:6 4|83 53:6 5|43 36:6 6|11 18:6 7|82 10:6 8|80 76:6 9|16 49:6 10|64 1:7 1|93 71:7 2|49 76:7 3|21 48:7 4|38 94:7 5|39 86:7 6|81 1:7 7|17 11:7 8|31 48:7 9|32 21:7 10|91 38:8 1|46 23:8 2|8 16:8 3|53 89:8 4|29 7:8 5|85 41:8 6|43 47:8 7|10 66:8 8|77 26:8 9|100 83:8 10|86 19:9 1|57 50:9 2|29 38:9 3|78 35:9 4|5 14:9 5|11 63:9 6|13 100:9 7|31 74:9 8|22 28:9 9|28 17:9 10|6 69:10 1|97 65:10 2|59 93:10 3|7 98:10 4|47 38:10 5|80 81:10 6|66 55:10 7|68 45:10 8|50 11:10 9|9 35:10 10</relation>
    <relation name="R48" arity="2" nbTuples="100" semantics="soft" defaultCost="infinity">84 14:1 1|84 15:1 2|70 13:1 3|4 42:1 4|79 42:1 5|94 79:1 6|78 72:1 7|82 48:1 8|34 23:1 9|7 70:1 10|46 39:2 1|38 83:2 2|100 87:2 3|83 90:2 4|51 9:2 5|88 33:2 6|41 26:2 7|59 52:2 8|37 60:2 9|53 44:2 10|10 17:3 1|27 100:3 2|14 49:3 3|28 83:3 4|55 97:3 5|20 37:3 6|65 3:3 7|61 42:3 8|44 50:3 9|38 63:3 10|94 4:4 1|30 49:4 2|46 9:4 3|22 100:4 4|53 68:4 5|11 16:4 6|11 94:4 7|67 37:4 8|4 43:4 9|56 50:4 10|43 19:5 1|32 59:5 2|19 97:5 3|29 3:5 4|55 48:5 5|75 5:5 6|26 64:5 7|84 34:5 8|42 85:5 9|29 90:5 10|46 64:6 1|55 7:6 2|25 30:6 3|11 93:6 4|89 24:6 5|15 58:6 6|41 31:6 7|1 64:6 8|92 54:6 9|20 95:6 10|89 9:7 1|52 39:7 2|24 71:7 3|36 20:7 4|51 46:7 5|25 49:7 6|93 62:7 7|23 83:7 8|53 66:7 9|39 53:7 10|25 29:8 1|16 9:8 2|31 33:8 3|89 48:8 4|100 72:8 5|44 57:8 6|24 57:8 7|82 28:8 8|72 84:8 9|57 5:8 10|99 86:9 1|80 97:9 2|1 70:9 3|60 69:9 4|83 10:9 5|60 51:9 6|72 28:9 7|79 96:9 8|70 25:9 9|18 93:9 10|89 31:10 1|99 87:10 2|1 14:10 3|89 51:10 4|58 8:10 5|60 53:10 6|67 54:10 7|60 90:10 8|8 30:10 9|89 6:10 10</relation>
    <relation name="R49" arity="2" nbTuples="100" semantics="soft" defaultCost="infinity">56 53:1 1|86 59:1 2|4 17:1 3|8 15:1 4|58 77:1 5|46 17:1 6|49 44:1 7|54 15:1 8|2 24:1 9|97 2:1 10|99 5:2 1|91 29:2 2|71 39:2 3|16 71:2 4|18 69:2 5|2 36:2 6|42 4:2 7|29 2:2 8|44 30:2 9|94 10:2 10|29 24:3 1|71 35:3 2|60 28:3 3|56 2:3 4|41 2:3 5|38 19:3 6|93 18:3 7|42 48:3 8|66 76:3 9|3 57:3 10|55 92:4 1|83 18:4 2|53 55:4 3|24 93:4 4|29 81:4 5|41 39:4 6|63 83:4 7|64 65:4 8|61 100:4 9|61 62:4 10|86 13:5 1|86 32:5 2|88 25:5 3|89 60:5 4|67 75:5 5|18 44:5 6|43 86:5 7|50 62:5 8|77 67:5 9|78 1:5 10|98 30:6 1|12 68:6 2|26 96:6 3|17 42:6 4|38 1:6 5|93 13:6 6|8 67:6 7|22 47:6 8|86 17:6 9|57 51:6 10|8 80:7 1|69 42:7 2|11 56:7 3|26 85:7 4|33 82:7 5|38 40:7 6|96 77:7 7|14 87:7 8|38 2:7 9|27 65:7 10|47 41:8 1|24 49:8 2|48 48:8 3|14 40:8 4|66 2:8 5|4 74:8 6|17 46:8 7|68 32:8 8|28 83:8 9|37 6:8 10|61 62:9 1|97 81:9 2|21 70:9 3|89 52:9 4|61 29:9 5|97 67:9 6|55 71:9 7|82 38:9 8|18 63:9 9|31 87:9 10|32 33:10 1|41 5:10 2|18 52:10 3|42 50:10 4|51 15:10 5|22 50:10 6|24 53:10 7|9 94:10 8|79 55:10 9|47 53:10 10</relation>
    <relation name="R50" arity="2" nbTuples="100" semantics="soft" defaultCost="infinity">12 12:1 1|68 12:1 2|8 82:1 3|86 46:1 4|18 15:1 5|75 17:1 6|89 60:1 7|65 21:1 8|58 28:1 9|81 91:1 10|13 65:2 1|90 87:2 2|46 68:2 3|39 10:2 4|74 32:2 5|14 6:2 6|7 39:2 7|68 13:2 8|25 24:2 9|98 87:2 10|85 8:3 1|44 84:3 2|41 11:3 3|24 7:3 4|62 11:3 5|1 48:3 6|24 58:3 7|79 92:3 8|68 4:3 9|40 10:3 10|15 55:4 1|9 70:4 2|24 17:4 3|96 81:4 4|15 56:4 5|7 94:4 6|60 67:4 7|17 76:4 8|17 93:4 9|6 84:4 10|8 27:5 1|34 66:5 2|4 80:5 3|57 31:5 4|33 77:5 5|44 40:5 6|62 41:5 7|41 91:5 8|91 69:5 9|25 92:5 10|22 16:6 1|40 21:6 2|92 89:6 3|62 33:6 4|18 19:6 5|52 62:6 6|29 100:6 7|49 26:6 8|35 69:6 9|40 76:6 10|97 87:7 1|89 52:7 2|78 15:7 3|42 67:7 4|3 51:7 5|29 81:7 6|89 19:7 7|88 61:7 8|50 22:7 9|75 6:7 10|94 65:8 1|94 24:8 2|42 79:8 3|89 50:8 4|46 22:8 5|35 32:8 6|59 2:8 7|67 63:8 8|22 73:8 9|11 41:8 10|65 96:9 1|38 68:9 2|56 77:9 3|67 2:9 4|76 61:9 5|35 31:9 6|39 45:9 7|20 28:9 8|3 99:9 9|41 41:9 10|18 30:10 1|12 8:10 2|20 75:10 3|95 50:10 4|59 72:10 5|95 18:10 6|49 83:10 7|17 100:10 8|76 49:10 9|98 94:10 10</relation>
    <relation name="R51" arity="2" nbTuples="100" semantics="soft" defaultCost="infinity">54 73:1 1|95 27:1 2|22 16:1 3|58 39:1 4|77 56:1 5|24 32:1 6|9 37:1 7|97 96:1 8|68 79:1 9|11 61:1 10|95 50:2 1|86 10:2 2|91 31:2 3|71 22:2 4|55 12:2 5|18 50:2 6|4 52:2 7|88 29:2 8|31 5:2 9|96 81:2 10|48 22:3 1|11 77:3 2|18 26:3 3|93 87:3 4|88 68:3 5|2 55:3 6|43 64:3 7|48 98:3 8|4 18:3 9|72 70:3 10|25 55:4 1|8 70:4 2|8 87:4 3|65 37:4 4|47 64:4 5|15 17:4 6|42 67:4 7|64 52:4 8|59 25:4 9|23 3:4 10|94 67:5 1|47 65:5 2|5 53:5 3|71 30:5 4|17 25:5 5|16 95:5 6|36 6:5 7|49 89:5 8|50 67:5 9|52 90:5 10|47 46:6 1|54 56:6 2|82 23:6 3|3 95:6 4|70 45:6 5|1 60:6 6|86 88:6 7|94 88:6 8|89 35:6 9|41 35:6 10|39 2:7 1|98 8:7 2|71 74:7 3|11 51:7 4|94 7:7 5|40 71:7 6|27 9:7 7|99 84:7 8|62 61:7 9|2 56:7 10|40 40:8 1|25 54:8 2|37 58:8 3|52 100:8 4|39 17:8 5|48 65:8 6|52 68:8 7|19 48:8 8|92 26:8 9|52 7:8 10|74 92:9 1|90 34:9 2|49 45:9 3|97 12:9 4|56 98:9 5|97 86:9 6|71 87:9 7|100 71:9 8|99 90:9 9|19 94:9 10|5 39:10 1|4 64:10 2|24 24:10 3|14 80:10 4|7 78:10 5|58 39:10 6|20 59:10 7|72 53:10 8|19 33:10 9|92 63:10 10</relation>
    <relation name="R52" arity="2" nbTuples="100" semantics="soft" defaultCost="infinity">35 31:1 1|35 44:1 2|52 99:1 3|77 26:1 4|41 70:1 5|27 45:1 6|23 37:1 7|100 58:1 8|49 99:1 9|8 12:1 10|63 24:2 1|91 6:2 2|100 93:2 3|26 100:2 4|83 17:2 5|90 73:2 6|32 90:2 7|37 27:2 8|66 59:2 9|30 20:2 10|100 64:3 1|17 98:3 2|30 39:3 3|80 77:3 4|12 18:3 5|90 46:3 6|64 77:3 7|81 24:3 8|95 53:3 9|41 48:3 10|53 9:4 1|47 23:4 2|8 19:4 3|88 29:4 4|26 79:4 5|43 27:4 6|72 61:4 7|33 83:4 8|1 73:4 9|42 91:4 10|80 99:5 1|22 41:5 2|17 42:5 3|25 57:5 4|92 22:5 5|73 93:5 6|56 16:5 7|84 92:5 8|62 88:5 9|58 28:5 10|21 85:6 1|36 9:6 2|19 34:6 3|50 54:6 4|10 14:6 5|62 82:6 6|15 68:6 7|67 17:6 8|94 18:6 9|24 43:6 10|10 85:7 1|76 12:7 2|9 96:7 3|21 37:7 4|55 15:7 5|40 88:7 6|6 25:7 7|4 47:7 8|100 25:7 9|16 55:7 10|15 49:8 1|48 34:8 2|15 5:8 3|39 67:8 4|29 14:8 5|37 48:8 6|39 22:8 7|63 37:8 8|18 36:8 9|45 98:8 10|65 33:9 1|19 94:9 2|2 6:9 3|93 3:9 4|30 63:9 5|29 3:9 6|74 63:9 7|12 51:9 8|79 11:9 9|89 8:9 10|39 97:10 1|67 30:10 2|16 42:10 3|90 54:10 4|99 51:10 5|98 28:10 6|60 63:10 7|59 12:10 8|27 50:10 9|88 10:10 10</relation>
    <relation name="R53" arity="2" nbTuples="100" semantics="soft" defaultCost="infinity">68 97:1 1|34 12:1 2|78 60:1 3|77 99:1 4|99 5:1 5|3 50:1 6|59 66:1 7|65 44:1 8|23 27:1 9|70 33:1 10|35 18:2 1|87 49:2 2|6 24:2 3|25 69:2 4|54 82:2 5|37 77:2 6|22 60:2 7|43 21:2 8|17 3:2 9|94 74:2 10|70 39:3 1|34 90:3 2|17 50:3 3|62 66:3 4|2 6:3 5|4 80:3 6|42 26:3 7|23 29:3 8|90 64:3 9|21 63:3 10|89 39:4 1|96 31:4 2|82 56:4 3|87 69:4 4|60 75:4 5|4 93:4 6|34 46:4 7|54 35:4 8|26 25:4 9|27 37:4 10|6 63:5 1|44 9:5 2|73 53:5 3|90 89:5 4|74 15:5 5|59 95:5 6|78 100:5 7|93 72:5 8|82 76:5 9|86 75:5 10|74 76:6 1|2 14:6 2|43 4:6 3|35 44:6 4|98 67:6 5|50 41:6 6|70 54:6 7|77 50:6 8|42 72:6 9|26 32:6 10|73 77:7 1|48 28:7 2|38 53:7 3|31 64:7 4|79 30:7 5|46 59:7 6|56 35:7 7|47 74:7 8|51 34:7 9|53 2:7 10|92 18:8 1|50 99:8 2|4 60:8 3|36 71:8 4|71 79:8 5|40 97:8 6|58 22:8 7|10 65:8 8|12 72:8 9|100 46:8 10|69 14:9 1|84 76:9 2|100 52:9 3|85 59:9 4|27 17:9 5|15 13:9 6|79 88:9 7|1 97:9 8|18 62:9 9|35 31:9 10|68 45:10 1|50 42:10 2|81 25:10 3|27 66:10 4|47 32:10 5|28 62:10 6|11 96:10 7|76 85:10 8|76 63:10 9|97 97:10 10</relation>
    <relation name="R54" arity="2" nbTuples="100" semantics="soft" defaultCost="infinity">94 39:1 1|15 21:1 2|36 76:1 3|98 32:1 4|65 43:1 5|27 60:1 6|22 94:1 7|48 43:1 8|29 24:1 9|99 72:1 10|5 40:2 1|44 30:2 2|96 27:2 3|28 32:2 4|48 31:2 5|80 74:2 6|99 58:2 7|11 56:2 8|66 12:2 9|32 88:2 10|15 11:3 1|94 53:3 2|32 6:3 3|83 31:3 4|3 97:3 5|44 69:3 6|88 96:3 7|78 22:3 8|21 84:3 9|73 72:3 10|10 63:4 1|42 77:4 2|95 99:4 3|32 5:4 4|36 37:4 5|2 30:4 6|48 47:4 7|54 4:4 8|51 49:4 9|82 39:4 10|16 70:5 1|9 67:5 2|97 79:5 3|80 79:5 4|6 26:5 5|96 100:5 6|47 48:5 7|35 58:5 8|64 72:5 9|3 3:5 10|50 94:6 1|42 31:6 2|79 86:6 3|96 55:6 4|66 26:6 5|81 90:6 6|26 49:6 7|12 9:6 8|14 52:6 9|61 45:6 10|21 84:7 1|81 22:7 2|19 24:7 3|99 32:7 4|51 18:7 5|4 60:7 6|41 52:7 7|85 21:7 8|1 12:7 9|42 71:7 10|91 59:8 1|95 95:8 2|84 76:8 3|11 7:8 4|100 100:8 5|67 27:8 6|49 77:8 7|85 40:8 8|79 71:8 9|42 91:8 10|33 76:9 1|44 3:9 2|87 53:9 3|37 59:9 4|57 83:9 5|31 44:9 6|99 88:9 7|100 85:9 8|12 11:9 9|95 95:9 10|36 91:10 1|70 85:10 2|70 44:10 3|32 68:10 4|4 24:10 5|40 46:10 6|6 76:10 7|68 44:10 8|56 82:10 9|92 30:10 10</relation>
    <relation name="R55" arity="2" nbTuples="100" semantics="soft" defaultCost="infinity">39 87:1 1|30 19:1 2|64 1:1 3|52 68:1 4|10 36:1 5|96 14:1 6|70 56:1 7|90 38:1 8|65 9:1 9|39 69:1 10|60 12:2 1|62 94:2 2|1 62:2 3|85 81:2 4|74 70:2 5|58 73:2 6|3 10:2 7|68 46:2 8|40 90:2 9|22 5:2 10|77 88:3 1|39 22:3 2|2 100:3 3|40 4:3 4|55 73:3 5|63 23:3 6|88 30:3 7|21 12:3 8|26 29:3 9|22 15:3 10|16 8:4 1|19 25:4 2|22 39:4 3|97 56:4 4|57 22:4 5|61 18:4 6|68 16:4 7|99 23:4 8|89 39:4 9|94 60:4 10|56 17:5 1|74 13:5 2|15 24:5 3|52 75:5 4|26 99:5 5|5 93:5 6|27 99:5 7|11 98:5 8|54 88:5 9|80 61:5 10|49 50:6 1|85 18:6 2|68 62:6 3|1 28:6 4|75 57:6 5|80 25:6 6|64 49:6 7|52 39:6 8|92 7:6 9|11 95:6 10|78 9:7 1|59 85:7 2|64 28:7 3|38 75:7 4|35 48:7 5|96 86:7 6|100 36:7 7|95 61:7 8|99 65:7 9|30 38:7 10|45 89:8 1|5 77:8 2|66 61:8 3|11 60:8 4|56 4:8 5|98 89:8 6|3 36:8 7|40 74:8 8|62 62:8 9|94 34:8 10|9 60:9 1|78 13:9 2|22 7:9 3|10 27:9 4|41 97:9 5|75 48:9 6|10 36:9 7|95 83:9 8|69 19:9 9|44 54:9 10|16 15:10 1|16 76:10 2|8 34:10 3|89 77:10 4|31 66:10 5|28 98:10 6|63 16:10 7|74 66:10 8|48 32:10 9|29 23:10 10</relation>
    <relation name="R56" arity="2" nbTuples="100" semantics="soft" defaultCost="infinity">93 14:1 1|98 85:1 2|6 94:1 3|66 66:1 4|63 74:1 5|99 13:1 6|64 3:1 7|38 87:1 8|49 8:1 9|9 93:1 10|71 57:2 1|23 8:2 2|8 87:2 3|32 5:2 4|63 25:2 5|26 17:2 6|42 42:2 7|22 62:2 8|32 15:2 9|19 83:2 10|2 1:3 1|76 50:3 2|15 15:3 3|13 12:3 4|21 5:3 5|71 72:3 6|15 69:3 7|3 20:3 8|70 69:3 9|8 59:3 10|52 75:4 1|59 89:4 2|70 80:4 3|47 64:4 4|100 94:4 5|59 44:4 6|13 61:4 7|48 45:4 8|64 20:4 9|92 68:4 10|75 34:5 1|43 9:5 2|99 58:5 3|65 31:5 4|12 59:5 5|4 73:5 6|69 97:5 7|6 13:5 8|80 33:5 9|95 52:5 10|17 73:6 1|40 46:6 2|31 89:6 3|11 3:6 4|78 73:6 5|75 87:6 6|56 12:6 7|42 67:6 8|54 16:6 9|38 24:6 10|79 57:7 1|28 86:7 2|44 11:7 3|36 61:7 4|51 69:7 5|75 1:7 6|92 83:7 7|35 29:7 8|58 7:7 9|53 49:7 10|4 11:8 1|92 38:8 2|67 26:8 3|14 21:8 4|24 23:8 5|63 47:8 6|74 90:8 7|77 36:8 8|1 46:8 9|88 32:8 10|10 98:9 1|72 53:9 2|66 97:9 3|30 69:9 4|44 58:9 5|59 38:9 6|6 62:9 7|99 64:9 8|64 36:9 9|41 28:9 10|10 17:10 1|99 5:10 2|49 61:10 3|49 80:10 4|11 68:10 5|92 8:10 6|42 80:10 7|68 5:10 8|66 16:10 9|44 84:10 10</relation>
    <relation name="R57" arity="2" nbTuples="100" semantics="soft" defaultCost="infinity">97 74:1 1|24 95:1 2|30 91:1 3|7 55:1 4|64 86:1 5|63 22:1 6|36 91:1 7|62 89:1 8|27 26:1 9|77 53:1 10|66 30:2 1|4 34:2 2|9 57:2 3|80 10:2 4|86 81:2 5|73 74:2 6|19 61:2 7|11 81:2 8|89 63:2 9|33 38:2 10|91 53:3 1|39 37:3 2|45 17:3 3|71 21:3 4|51 94:3 5|93 38:3 6|77 58:3 7|70 20:3 8|11 7:3 9|27 18:3 10|97 6:4 1|61 78:4 2|61 10:4 3|15 79:4 4|72 36:4 5|74 91:4 6|36 14:4 7|24 51:4 8|13 90:4 9|42 31:4 10|53 50:5 1|8 73:5 2|97 44:5 3|13 77:5 4|54 29:5 5|23 26:5 6|69 36:5 7|92 63:5 8|10 39:5 9|66 12:5 10|85 73:6 1|9 91:6 2|51 38:6 3|71 54:6 4|97 1:6 5|85 50:6 6|50 6:6 7|25 75:6 8|75 84:6 9|50 63:6 10|63 43:7 1|94 68:7 2|34 32:7 3|13 35:7 4|94 49:7 5|50 80:7 6|13 87:7 7|24 77:7 8|61 9:7 9|60 49:7 10|99 36:8 1|44 41:8 2|68 78:8 3|75 91:8 4|25 24:8 5|24 70:8 6|1 31:8 7|15 19:8 8|65 84:8 9|77 71:8 10|20 18:9 1|57 21:9 2|1 4:9 3|65 44:9 4|6 66:9 5|56 65:9 6|62 95:9 7|47 39:9 8|82 84:9 9|75 77:9 10|31 42:10 1|76 27:10 2|24 83:10 3|83 26:10 4|77 41:10 5|12 87:10 6|29 12:10 7|52 8:10 8|72 54:10 9|10 60:10 10</relation>
    <relation name="R58" arity="2" nbTuples="100" semantics="soft" defaultCost="infinity">5 73:1 1|84 9:1 2|84 41:1 3|96 34:1 4|95 70:1 5|16 98:1 6|64 50:1 7|25 28:1 8|60 85:1 9|3 71:1 10|65 72:2 1|16 17:2 2|82 19:2 3|79 56:2 4|63 87:2 5|76 10:2 6|45 15:2 7|34 33:2 8|68 70:2 9|66 60:2 10|28 58:3 1|70 55:3 2|39 22:3 3|88 87:3 4|12 24:3 5|7 52:3 6|54 50:3 7|78 29:3 8|67 15:3 9|74 64:3 10|84 16:4 1|38 58:4 2|98 13:4 3|91 31:4 4|82 11:4 5|44 25:4 6|45 26:4 7|27 36:4 8|84 48:4 9|13 19:4 10|80 19:5 1|96 89:5 2|80 64:5 3|20 59:5 4|35 53:5 5|20 80:5 6|5 77:5 7|84 47:5 8|60 72:5 9|88 58:5 10|57 44:6 1|81 60:6 2|99 3:6 3|57 95:6 4|41 11:6 5|47 47:6 6|21 76:6 7|5 56:6 8|99 49:6 9|69 72:6 10|56 72:7 1|20 88:7 2|72 27:7 3|91 10:7 4|14 46:7 5|85 76:7 6|5 53:7 7|79 85:7 8|97 96:7 9|93 51:7 10|91 93:8 1|22 26:8 2|19 70:8 3|95 46:8 4|14 51:8 5|51 48:8 6|3 33:8 7|89 24:8 8|39 53:8 9|23 13:8 10|25 33:9 1|74 24:9 2|61 89:9 3|93 18:9 4|8 41:9 5|39 16:9 6|3 100:9 7|67 2:9 8|95 55:9 9|71 46:9 10|32 7:10 1|10 94:10 2|65 90:10 3|82 14:10 4|31 18:10 5|60 28:10 6|49 98:10 7|6 15:10 8|48 76:10 9|67 89:10 10</relation>
    <relation name="R59" arity="2" nbTuples="100" semantics="soft" defaultCost="infinity">71 77:1 1|12 46:1 2|7 17:1 3|48 91:1 4|28 89:1 5|20 48:1 6|45 55:1 7|53 80:1 8|75 69:1 9|39 38:1 10|35 24:2 1|47 17:2 2|77 9:2 3|49 55:2 4|79 28:2 5|88 96:2 6|52 47:2 7|96 18:2 8|94 84:2 9|35 84:2 10|11 95:3 1|83 82:3 2|35 71:3 3|20 96:3 4|70 85:3 5|60 20:3 6|4 3:3 7|72 55:3 8|98 12:3 9|61 87:3 10|63 96:4 1|71 73:4 2|9 22:4 3|29 33:4 4|44 4:4 5|83 75:4 6|26 41:4 7|40 75:4 8|4 26:4 9|77 47:4 10|78 77:5 1|2 45:5 2|100 32:5 3|63 71:5 4|89 25:5 5|100 66:5 6|58 43:5 7|67 92:5 8|89 50:5 9|16 40:5 10|66 65:6 1|50 18:6 2|51 45:6 3|30 31:6 4|32 72:6 5|40 53:6 6|23 73:6 7|98 89:6 8|56 76:6 9|17 14:6 10|33 51:7 1|48 49:7 2|35 37:7 3|89 86:7 4|53 36:7 5|60 89:7 6|85 99:7 7|35 7:7 8|80 10:7 9|95 41:7 10|53 50:8 1|12 94:8 2|62 76:8 3|11 95:8 4|59 51:8 5|51 46:8 6|52 28:8 7|71 20:8 8|70 76:8 9|76 95:8 10|16 37:9 1|24 8:9 2|29 56:9 3|41 78:9 4|85 76:9 5|42 17:9 6|66 27:9 7|62 67:9 8|38 80:9 9|4 53:9 10|62 19:10 1|76 62:10 2|82 95:10 3|89 32:10 4|65 34:10 5|72 42:10 6|24 87:10 7|18 5:10 8|63 10:10 9|63 41:10 10</relation>
    <relation name="R60" arity="2" nbTuples="100" semantics="soft" defaultCost="infinity">82 4:1 1|34 47:1 2|61 52:1 3|11 71:1 4|71 1:1 5|35 19:1 6|25 97:1 7|100 26:1 8|51 86:1 9|91 77:1 10|89 34:2 1|32 33:2 2|46 53:2 3|8 94:2 4|31 84:2 5|3 35:2 6|46 82:2 7|12 79:2 8|77 43:2 9|58 22:2 10|62 45:3 1|84 51:3 2|74 4:3 3|52 45:3 4|7 51:3 5|55 88:3 6|46 40:3 7|59 76:3 8|99 4:3 9|49 45:3 10|36 9:4 1|5 5:4 2|27 55:4 3|33 30:4 4|83 96:4 5|20 84:4 6|28 94:4 7|98 77:4 8|87 24:4 9|32 56:4 10|45 96:5 1|5 50:5 2|70 88:5 3|53 33:5 4|89 11:5 5|49 63:5 6|36 95:5 7|20 12:5 8|11 83:5 9|35 18:5 10|82 19:6 1|4 36:6 2|60 19:6 3|67 82:6 4|7 96:6 5|92 48:6 6|83 54:6 7|92 52:6 8|40 24:6 9|2 94:6 10|88 79:7 1|51 90:7 2|69 39:7 3|99 56:7 4|92 22:7 5|31 20:7 6|40 92:7 7|4 51:7 8|8 17:7 9|18 20:7 10|80 33:8 1|31 100:8 2|43 80:8 3|97 55:8 4|27 81:8 5|83 71:8 6|26 88:8 7|47 30:8 8|1 52:8 9|97 38:8 10|77 30:9 1|25 55:9 2|48 50:9 3|14 13:9 4|88 73:9 5|38 56:9 6|14 57:9 7|23 52:9 8|73 68:9 9|57 88:9 10|58 76:10 1|97 27:10 2|14 75:10 3|10 2:10 4|6 13:10 5|19 34:10 6|14 98:10 7|52 91:10 8|95 96:10 9|80 51:10 10</relation>
    <relation name="R61" arity="2" nbTuples="100" semantics="soft" defaultCost="infinity">18 50:1 1|24 32:1 2|68 71:1 3|69 92:1 4|83 96:1 5|22 68:1 6|12 29:1 7|24 23:1 8|91 31:1 9|53 14:1 10|57 45:2 1|82 3:2 2|40 6:2 3|49 81:2 4|78 30:2 5|63 98:2 6|74 98:2 7|57 51:2 8|64 46:2 9|73 82:2 10|11 92:3 1|36 46:3 2|36 13:3 3|7 87:3 4|92 27:3 5|20 68:3 6|56 20:3 7|1 14:3 8|66 7:3 9|40 16:3 10|32 14:4 1|40 82:4 2|76 95:4 3|94 94:4 4|21 37:4 5|40 90:4 6|13 33:4 7|34 76:4 8|91 24:4 9|60 21:4 10|48 63:5 1|92 87:5 2|82 87:5 3|4 4:5 4|72 31:5 5|56 13:5 6|83 54:5 7|18 31:5 8|95 8:5 9|97 60:5 10|20 25:6 1|4 65:6 2|76 60:6 3|80 12:6 4|17 79:6 5|96 15:6 6|4 44:6 7|21 60:6 8|65 25:6 9|68 58:6 10|40 15:7 1|78 19:7 2|33 8:7 3|82 13:7 4|87 81:7 5|76 30:7 6|91 82:7 7|80 26:7 8|62 23:7 9|12 28:7 10|26 36:8 1|89 5:8 2|67 80:8 3|95 29:8 4|85 22:8 5|89 8:8 6|1 63:8 7|1 45:8 8|61 22:8 9|65 96:8 10|54 46:9 1|65 52:9 2|20 63:9 3|38 81:9 4|70 49:9 5|29 64:9 6|23 46:9 7|52 38:9 8|78 11:9 9|18 83:9 10|96 78:10 1|62 70:10 2|19 26:10 3|26 26:10 4|58 93:10 5|38 34:10 6|24 64:10 7|19 61:10 8|92 17:10 9|4 66:10 10</relation>
    <relation name="R62" arity="2" nbTuples="100" semantics="soft" defaultCost="infinity">27 37:1 1|89 94:1 2|48 19:1 3|49 77:1 4|6 59:1 5|24 85:1 6|79 29:1 7|100 96:1 8|87 5:1 9|77 1:1 10|78 44:2 1|37 78:2 2|61 83:2 3|35 16:2 4|50 35:2 5|86 16:2 6|1 76:2 7|42 24:2 8|40 24:2 9|20 21:2 10|71 98:3 1|13 29:3 2|10 9:3 3|69 52:3 4|60 87:3 5|42 23:3 6|22 45:3 7|1 12:3 8|1 32:3 9|2 63:3 10|81 10:4 1|25 56:4 2|44 90:4 3|81 11:4 4|38 11:4 5|46 54:4 6|86 60:4 7|6 12:4 8|65 20:4 9|56 23:4 10|2 1:5 1|40 90:5 2|43 40:5 3|45 14:5 4|9 26:5 5|72 23:5 6|28 30:5 7|73 16:5 8|55 7:5 9|25 11:5 10|91 57:6 1|26 20:6 2|37 56:6 3|35 35:6 4|40 39:6 5|50 47:6 6|70 95:6 7|12 6:6 8|74 6:6 9|54 43:6 10|59 10:7 1|60 13:7 2|29 94:7 3|90 78:7 4|69 48:7 5|16 44:7 6|6 39:7 7|84 19:7 8|70 28:7 9|52 34:7 10|3 46:8 1|65 66:8 2|8 48:8 3|39 58:8 4|87 43:8 5|1 48:8 6|51 17:8 7|64 74:8 8|76 51:8 9|73 38:8 10|77 54:9 1|57 94:9 2|15 31:9 3|6 35:9 4|16 24:9 5|65 29:9 6|68 78:9 7|68 6:9 8|83 95:9 9|81 32:9 10|73 79:10 1|96 7:10 2|37 58:10 3|15 47:10 4|5 68:10 5|4 4:10 6|58 24:10 7|58 30:10 8|67 24:10 9|91 77:10 10</relation>
    <relation name="R63" arity="2" nbTuples="100" semantics="soft" defaultCost="infinity">40 97:1 1|95 100:1 2|95 3:1 3|51 82:1 4|33 92:1 5|45 39:1 6|44 6:1 7|51 83:1 8|84 36:1 9|47 53:1 10|4 18:2 1|29 7:2 2|51 86:2 3|21 46:2 4|48 75:2 5|37 63:2 6|6 31:2 7|65 88:2 8|10 29:2 9|14 29:2 10|43 87:3 1|76 78:3 2|68 39:3 3|75 17:3 4|54 80:3 5|99 13:3 6|53 100:3 7|57 49:3 8|40 88:3 9|39 38:3 10|21 79:4 1|48 7:4 2|78 92:4 3|9 27:4 4|62 29:4 5|81 55:4 6|51 34:4 7|76 13:4 8|23 1:4 9|98 33:4 10|17 9:5 1|34 83:5 2|85 74:5 3|87 65:5 4|74 23:5 5|30 96:5 6|98 64:5 7|62 52:5 8|40 1:5 9|7 90:5 10|89 93:6 1|38 24:6 2|75 24:6 3|40 88:6 4|76 32:6 5|10 77:6 6|84 21:6 7|88 21:6 8|69 31:6 9|57 21:6 10|1 66:7 1|87 22:7 2|29 15:7 3|16 13:7 4|43 36:7 5|45 66:7 6|22 12:7 7|96 56:7 8|62 36:7 9|28 55:7 10|92 25:8 1|35 78:8 2|61 5:8 3|44 76:8 4|30 84:8 5|22 26:8 6|38 47:8 7|58 82:8 8|25 22:8 9|19 54:8 10|71 54:9 1|100 65:9 2|11 72:9 3|77 61:9 4|68 23:9 5|54 32:9 6|61 82:9 7|24 32:9 8|38 78:9 9|27 100:9 10|79 79:10 1|53 79:10 2|58 44:10 3|51 70:10 4|94 47:10 5|67 82:10 6|46 46:10 7|53 43:10 8|69 91:10 9|34 92:10 10</relation>
    <relation name="R64" arity="2" nbTuples="100" semantics="soft" defaultCost="infinity">63 17:1 1|2 88:1 2|55 1:1 3|73 16:1 4|96 45:1 5|30 89:1 6|75 41:1 7|65 31:1 8|5 1:1 9|63 7:1 10|18 27:2 1|69 76:2 2|42 9:2 3|19 52:2 4|50 68:2 5|82 23:2 6|53 60:2 7|69 52:2 8|8 87:2 9|70 21:2 10|40 93:3 1|59 47:3 2|17 38:3 3|66 81:3 4|38 73:3 5|33 59:3 6|36 91:3 7|9 32:3 8|34 44:3 9|13 19:3 10|48 61:4 1|66 57:4 2|37 62:4 3|32 41:4 4|25 83:4 5|64 17:4 6|57 99:4 7|7 74:4 8|50 70:4 9|34 96:4 10|88 92:5 1|21 86:5 2|73 12:5 3|25 38:5 4|69 87:5 5|33 48:5 6|20 92:5 7|46 56:5 8|79 79:5 9|35 23:5 10|7 31:6 1|59 33:6 2|4 67:6 3|52 83:6 4|6 86:6 5|18 44:6 6|57 67:6 7|13 10:6 8|73 73:6 9|16 69:6 10|63 55:7 1|66 44:7 2|37 74:7 3|14 93:7 4|19 24:7 5|13 96:7 6|10 57:7 7|34 76:7 8|10 94:7 9|79 36:7 10|63 27:8 1|60 70:8 2|26 97:8 3|50 8:8 4|73 69:8 5|78 19:8 6|18 19:8 7|31 66:8 8|57 63:8 9|31 31:8 10|93 93:9 1|25 100:9 2|26 79:9 3|88 58:9 4|15 54:9 5|28 7:9 6|33 87:9 7|54 87:9 8|99 15:9 9|80 38:9 10|95 27:10 1|57 38:10 2|77 10:10 3|34 4:10 4|24 41:10 5|89 34:10 6|86 25:10 7|30 46:10 8|87 45:10 9|10 65:10 10</relation>
    <relation name="R65" arity="2" nbTuples="100" semantics="soft" defaultCost="infinity">27 15:1 1|68 78:1 2|74 7:1 3|15 88:1 4|65 62:1 5|39 80:1 6|63 53:1 7|30 16:1 8|84 41:1 9|55 82:1 10|93 13:2 1|100 88:2 2|15 84:2 3|68 74:2 4|93 87:2 5|71 38:2 6|5 70:2 7|91 46:2 8|27 90:2 9|81 95:2 10|91 74:3 1|56 8:3 2|47 4:3 3|19 76:3 4|89 54:3 5|57 80:3 6|82 39:3 7|12 64:3 8|25 62:3 9|85 42:3 10|76 11:4 1|47 87:4 2|69 8:4 3|42 65:4 4|76 43:4 5|41 21:4 6|35 9:4 7|78 85:4 8|32 83:4 9|15 97:4 10|65 2:5 1|23 93:5 2|40 88:5 3|43 94:5 4|21 13:5 5|72 25:5 6|72 1:5 7|62 25:5 8|32 93:5 9|56 10:5 10|39 39:6 1|84 65:6 2|84 80:6 3|29 86:6 4|6 67:6 5|42 65:6 6|56 43:6 7|15 99:6 8|53 13:6 9|47 72:6 10|18 8:7 1|28 55:7 2|29 58:7 3|57 31:7 4|60 84:7 5|43 66:7 6|74 12:7 7|77 29:7 8|25 36:7 9|84 37:7 10|87 47:8 1|33 48:8 2|47 69:8 3|60 69:8 4|63 56:8 5|2 94:8 6|18 17:8 7|56 74:8 8|40 59:8 9|87 31:8 10|56 68:9 1|76 44:9 2|20 70:9 3|63 60:9 4|30 47:9 5|78 93:9 6|56 3:9 7|42 89:9 8|60 52:9 9|60 86:9 10|20 76:10 1|24 100:10 2|15 16:10 3|79 22:10 4|96 37:10 5|37 19:10 6|67 22:10 7|18 16:10 8|58 37:10 9|90 19:10 10</relation>
    <relation name="R66" arity="2" nbTuples="100" semantics="soft" defaultCost="infinity">70 25:1 1|30 29:1 2|34 3:1 3|75 35:1 4|76 24:1 5|26 4:1 6|58 3:1 7|4 66:1 8|22 16:1 9|78 37:1 10|68 98:2 1|71 82:2 2|21 7:2 3|69 84:2 4|98 18:2 5|59 67:2 6|59 70:2 7|2 59:2 8|69 21:2 9|44 81:2 10|82 74:3 1|40 19:3 2|91 16:3 3|73 100:3 4|19 21:3 5|63 99:3 6|12 48:3 7|98 67:3 8|81 72:3 9|40 64:3 10|88 89:4 1|100 92:4 2|17 37:4 3|73 88:4 4|56 86:4 5|53 49:4 6|40 74:4 7|41 73:4 8|37 44:4 9|89 74:4 10|37 12:5 1|60 78:5 2|99 57:5 3|67 68:5 4|31 98:5 5|50 5:5 6|55 17:5 7|77 43:5 8|60 31:5 9|48 74:5 10|81 55:6 1|4 81:6 2|84 27:6 3|32 80:6 4|70 97:6 5|49 83:6 6|56 46:6 7|33 22:6 8|71 41:6 9|90 33:6 10|87 58:7 1|45 27:7 2|66 94:7 3|9 2:7 4|14 23:7 5|82 31:7 6|89 7:7 7|27 65:7 8|44 48:7 9|19 81:7 10|96 18:8 1|32 19:8 2|34 97:8 3|20 62:8 4|22 75:8 5|83 3:8 6|28 3:8 7|54 81:8 8|10 7:8 9|23 73:8 10|56 99:9 1|39 43:9 2|75 69:9 3|41 86:9 4|87 55:9 5|67 13:9 6|44 61:9 7|57 79:9 8|58 2:9 9|2 49:9 10|4 23:10 1|35 72:10 2|52 79:10 3|53 45:10 4|17 29:10 5|30 4:10 6|80 24:10 7|66 14:10 8|3 59:10 9|32 93:10 10</relation>
    <relation name="R67" arity="2" nbTuples="100" semantics="soft" defaultCost="infinity">92 3:1 1|90 18:1 2|1 97:1 3|78 94:1 4|26 53:1 5|96 8:1 6|56 100:1 7|8 73:1 8|68 61:1 9|68 31:1 10|91 34:2 1|24 23:2 2|86 37:2 3|2 38:2 4|51 60:2 5|65 4:2 6|45 30:2 7|58 68:2 8|53 37:2 9|88 84:2 10|41 93:3 1|69 23:3 2|61 57:3 3|51 89:3 4|96 17:3 5|99 32:3 6|70 35:3 7|13 10:3 8|91 72:3 9|3 90:3 10|77 17:4 1|11 27:4 2|61 30:4 3|33 15:4 4|63 89:4 5|67 37:4 6|49 55:4 7|79 42:4 8|24 89:4 9|46 88:4 10|5 95:5 1|60 77:5 2|17 54:5 3|62 88:5 4|77 100:5 5|98 51:5 6|12 58:5 7|6 9:5 8|28 58:5 9|30 66:5 10|71 36:6 1|39 14:6 2|82 17:6 3|45 17:6 4|82 70:6 5|80 89:6 6|72 36:6 7|61 30:6 8|28 10:6 9|77 41:6 10|49 98:7 1|67 54:7 2|80 44:7 3|35 8:7 4|81 51:7 5|1 90:7 6|17 37:7 7|64 81:7 8|41 78:7 9|37 52:7 10|31 12:8 1|38 40:8 2|63 12:8 3|1 96:8 4|74 36:8 5|98 54:8 6|29 43:8 7|47 50:8 8|39 36:8 9|37 93:8 10|97 81:9 1|46 40:9 2|88 58:9 3|47 61:9 4|96 71:9 5|89 94:9 6|83 51:9 7|22 37:9 8|46 87:9 9|91 63:9 10|56 19:10 1|33 81:10 2|68 30:10 3|57 7:10 4|48 95:10 5|39 67:10 6|15 27:10 7|50 8:10 8|99 25:10 9|83 14:10 10</relation>
    <relation name="R68" arity="2" nbTuples="100" semantics="soft" defaultCost="infinity">16 93:1 1|45 37:1 2|45 55:1 3|95 53:1 4|18 7:1 5|100 70:1 6|97 66:1 7|2 42:1 8|89 20:1 9|58 27:1 10|66 5:2 1|9 17:2 2|85 78:2 3|38 98:2 4|83 99:2 5|14 44:2 6|18 57:2 7|24 56:2 8|28 59:2 9|54 4:2 10|73 10:3 1|35 89:3 2|50 95:3 3|18 31:3 4|48 100:3 5|25 98:3 6|61 16:3 7|45 84:3 8|34 58:3 9|66 31:3 10|24 82:4 1|20 26:4 2|46 77:4 3|12 65:4 4|74 23:4 5|22 34:4 6|75 67:4 7|29 45:4 8|41 49:4 9|82 67:4 10|29 89:5 1|56 57:5 2|63 21:5 3|76 66:5 4|70 72:5 5|30 71:5 6|2 46:5 7|35 63:5 8|76 76:5 9|77 98:5 10|12 20:6 1|67 25:6 2|76 39:6 3|71 53:6 4|23 41:6 5|16 58:6 6|55 45:6 7|1 87:6 8|24 50:6 9|95 38:6 10|97 88:7 1|98 73:7 2|67 83:7 3|79 63:7 4|37 13:7 5|11 21:7 6|42 43:7 7|50 33:7 8|45 71:7 9|50 80:7 10|69 14:8 1|10 91:8 2|27 18:8 3|14 44:8 4|14 91:8 5|20 3:8 6|61 31:8 7|73 65:8 8|40 87:8 9|28 50:8 10|72 42:9 1|99 62:9 2|35 38:9 3|88 50:9 4|26 2:9 5|30 39:9 6|78 36:9 7|95 53:9 8|96 11:9 9|30 91:9 10|40 40:10 1|72 63:10 2|27 9:10 3|79 48:10 4|37 53:10 5|98 84:10 6|8 94:10 7|7 67:10 8|70 67:10 9|59 88:10 10</relation>
    <relation name="R69" arity="2" nbTuples="100" semantics="soft" defaultCost="infinity">24 99:1 1|47 99:1 2|19 13:1 3|51 71:1 4|43 82:1 5|74 81:1 6|89 70:1 7|85 21:1 8|68 68:1 9|68 21:1 10|17 9:2 1|62 24:2 2|63 78:2 3|98 89:2 4|83 90:2 5|11 95:2 6|14 27:2 7|28 27:2 8|86 34:2 9|26 81:2 10|1 55:3 1|87 41:3 2|95 32:3 3|36 100:3 4|92 61:3 5|59 32:3 6|59 69:3 7|83 7:3 8|70 23:3 9|80 88:3 10|52 76:4 1|13 85:4 2|72 29:4 3|48 50:4 4|91 30:4 5|92 18:4 6|95 71:4 7|81 1:4 8|31 70:4 9|2 96:4 10|84 52:5 1|96 58:5 2|57 8:5 3|83 47:5 4|32 22:5 5|65 72:5 6|3 37:5 7|22 2:5 8|36 44:5 9|92 44:5 10|69 71:6 1|17 35:6 2|1 50:6 3|18 33:6 4|30 76:6 5|45 49:6 6|81 38:6 7|33 6:6 8|49 67:6 9|28 71:6 10|100 22:7 1|63 48:7 2|36 84:7 3|81 6:7 4|89 43:7 5|60 50:7 6|21 78:7 7|69 47:7 8|42 92:7 9|11 27:7 10|26 57:8 1|16 41:8 2|65 3:8 3|45 36:8 4|63 82:8 5|43 71:8 6|72 27:8 7|100 10:8 8|85 19:8 9|34 83:8 10|69 89:9 1|87 14:9 2|72 66:9 3|40 92:9 4|2 88:9 5|59 82:9 6|23 33:9 7|89 22:9 8|85 89:9 9|64 17:9 10|93 39:10 1|51 83:10 2|25 30:10 3|59 45:10 4|98 37:10 5|72 84:10 6|97 30:10 7|92 46:10 8|59 7:10 9|97 31:10 10</relation>
    <relation name="R70" arity="2" nbTuples="100" semantics="soft" defaultCost="infinity">61 70:1 1|95 29:1 2|87 60:1 3|17 56:1 4|5 100:1 5|40 2:1 6|98 46:1 7|32 94:1 8|63 69:1 9|46 63:1 10|38 66:2 1|6 82:2 2|46 6:2 3|50 16:2 4|45 25:2 5|58 59:2 6|66 79:2 7|69 75:2 8|65 76:2 9|15 98:2 10|71 23:3 1|21 29:3 2|27 42:3 3|17 70:3 4|97 9:3 5|79 61:3 6|22 21:3 7|57 59:3 8|14 89:3 9|88 63:3 10|51 5:4 1|94 54:4 2|20 55:4 3|50 76:4 4|28 71:4 5|66 88:4 6|13 82:4 7|69 47:4 8|65 23:4 9|98 14:4 10|48 47:5 1|10 100:5 2|69 94:5 3|79 20:5 4|39 48:5 5|11 36:5 6|22 43:5 7|53 35:5 8|91 61:5 9|57 27:5 10|40 91:6 1|55 77:6 2|62 11:6 3|94 72:6 4|13 97:6 5|68 40:6 6|71 46:6 7|62 17:6 8|82 61:6 9|1 26:6 10|31 32:7 1|48 58:7 2|11 2:7 3|14 64:7 4|62 22:7 5|8 87:7 6|47 50:7 7|25 76:7 8|97 53:7 9|14 59:7 10|81 58:8 1|83 83:8 2|12 87:8 3|98 57:8 4|58 16:8 5|99 55:8 6|33 86:8 7|25 16:8 8|94 9:8 9|57 56:8 10|86 97:9 1|7 26:9 2|1 85:9 3|56 28:9 4|16 89:9 5|36 3:9 6|17 95:9 7|51 25:9 8|83 56:9 9|10 27:9 10|12 29:10 1|88 91:10 2|99 88:10 3|63 75:10 4|4 69:10 5|71 26:10 6|82 73:10 7|41 89:10 8|98 24:10 9|81 9:10 10</relation>
    <relation name="R71" arity="2" nbTuples="100" semantics="soft" defaultCost="infinity">35 84:1 1|75 71:1 2|56 14:1 3|46 55:1 4|63 44:1 5|37 86:1 6|40 35:1 7|47 31:1 8|7 8:1 9|100 14:1 10|93 7:2 1|75 54:2 2|49 82:2 3|12 97:2 4|49 84:2 5|6 48:2 6|4 63:2 7|80 51:2 8|90 98:2 9|46 43:2 10|29 84:3 1|9 47:3 2|93 41:3 3|55 25:3 4|95 3:3 5|39 96:3 6|22 30:3 7|71 77:3 8|3 46:3 9|92 65:3 10|73 95:4 1|80 79:4 2|58 13:4 3|2 24:4 4|73 78:4 5|95 47:4 6|5 6:4 7|9 13:4 8|84 58:4 9|68 33:4 10|11 22:5 1|23 52:5 2|66 22:5 3|19 7:5 4|47 45:5 5|98 47:5 6|12 42:5 7|64 11:5 8|86 8:5 9|73 74:5 10|42 42:6 1|95 45:6 2|43 13:6 3|66 34:6 4|22 65:6 5|12 14:6 6|8 48:6 7|29 96:6 8|61 56:6 9|38 75:6 10|56 12:7 1|2 8:7 2|80 41:7 3|50 31:7 4|27 55:7 5|21 10:7 6|66 62:7 7|13 85:7 8|21 97:7 9|73 88:7 10|65 90:8 1|99 37:8 2|44 59:8 3|92 69:8 4|56 39:8 5|32 94:8 6|94 50:8 7|53 19:8 8|23 36:8 9|86 24:8 10|92 76:9 1|3 15:9 2|23 44:9 3|27 69:9 4|75 61:9 5|27 92:9 6|100 23:9 7|76 15:9 8|18 18:9 9|55 95:9 10|4 73:10 1|40 56:10 2|56 80:10 3|37 78:10 4|20 19:10 5|35 21:10 6|10 100:10 7|64 30:10 8|96 10:10 9|84 59:10 10</relation>
    <relation name="R72" arity="2" nbTuples="100" semantics="soft" defaultCost="infinity">48 82:1 1|98 36:1 2|49 45:1 3|94 69:1 4|31 80:1 5|39 78:1 6|76 49:1 7|16 45:1 8|29 3:1 9|54 51:1 10|95 78:2 1|56 77:2 2|99 95:2 3|25 49:2 4|100 100:2 5|91 99:2 6|69 88:2 7|15 34:2 8|100 92:2 9|98 9:2 10|68 37:3 1|43 11:3 2|94 63:3 3|23 85:3 4|83 2:3 5|20 50:3 6|65 68:3 7|15 65:3 8|61 16:3 9|93 49:3 10|30 98:4 1|26 79:4 2|56 66:4 3|88 16:4 4|65 40:4 5|55 52:4 6|4 74:4 7|63 17:4 8|94 53:4 9|64 100:4 10|91 52:5 1|98 22:5 2|5 11:5 3|11 100:5 4|7 78:5 5|93 40:5 6|35 90:5 7|79 9:5 8|41 95:5 9|49 27:5 10|56 10:6 1|90 52:6 2|45 61:6 3|46 13:6 4|14 70:6 5|32 12:6 6|59 73:6 7|54 72:6 8|39 14:6 9|40 92:6 10|98 56:7 1|33 44:7 2|20 37:7 3|15 26:7 4|26 1:7 5|14 69:7 6|91 8:7 7|62 63:7 8|78 64:7 9|55 99:7 10|3 63:8 1|84 55:8 2|2 92:8 3|29 9:8 4|65 18:8 5|72 13:8 6|20 16:8 7|86 93:8 8|65 83:8 9|60 23:8 10|57 35:9 1|80 50:9 2|29 78:9 3|54 28:9 4|62 81:9 5|74 74:9 6|64 99:9 7|45 20:9 8|25 38:9 9|52 15:9 10|92 70:10 1|59 2:10 2|80 58:10 3|99 61:10 4|81 78:10 5|16 5:10 6|29 86:10 7|37 73:10 8|22 94:10 9|96 86:10 10</relation>
    <relation name="R73" arity="2" nbTuples="100" semantics="soft" defaultCost="infinity">30 9:1 1|27 72:1 2|7 4:1 3|30 20:1 4|42 65:1 5|64 39:1 6|8 19:1 7|69 81:1 8|25 93:1 9|33 9:1 10|78 37:2 1|1 66:2 2|12 7:2 3|14 43:2 4|97 62:2 5|8 7:2 6|29 27:2 7|25 28:2 8|42 24:2 9|97 84:2 10|19 92:3 1|69 24:3 2|79 41:3 3|42 12:3 4|89 47:3 5|21 67:3 6|69 13:3 7|9 98:3 8|4 74:3 9|40 98:3 10|58 61:4 1|70 61:4 2|75 9:4 3|41 66:4 4|91 21:4 5|26 71:4 6|30 70:4 7|22 44:4 8|59 80:4 9|72 64:4 10|66 80:5 1|49 34:5 2|91 5:5 3|1 16:5 4|8 65:5 5|42 66:5 6|23 98:5 7|18 92:5 8|37 66:5 9|6 15:5 10|20 86:6 1|13 18:6 2|57 83:6 3|25 78:6 4|41 27:6 5|15 16:6 6|3 41:6 7|74 3:6 8|58 81:6 9|17 17:6 10|34 71:7 1|54 54:7 2|74 93:7 3|59 42:7 4|48 5:7 5|34 48:7 6|6 81:7 7|1 2:7 8|97 58:7 9|57 9:7 10|17 11:8 1|19 76:8 2|24 42:8 3|54 16:8 4|30 36:8 5|16 58:8 6|30 20:8 7|67 48:8 8|41 92:8 9|23 76:8 10|34 15:9 1|68 43:9 2|21 1:9 3|29 34:9 4|8 17:9 5|32 37:9 6|80 26:9 7|84 34:9 8|76 55:9 9|10 37:9 10|19 68:10 1|38 60:10 2|28 41:10 3|88 50:10 4|5 98:10 5|25 49:10 6|79 85:10 7|53 77:10 8|45 71:10 9|10 78:10 10</relation>
    <relation name="R74" arity="2" nbTuples="100" semantics="soft" defaultCost="infinity">69 39:1 1|76 32:1 2|34 74:1 3|42 32:1 4|98 42:1 5|9 57:1 6|6 80:1 7|91 38:1 8|27 41:1 9|36 38:1 10|30 29:2 1|65 92:2 2|3 35:2 3|32 35:2 4|1 57:2 5|28 92:2 6|74 60:2 7|30 97:2 8|40 39:2 9|64 65:2 10|19 100:3 1|78 18:3 2|98 12:3 3|67 58:3 4|94 11:3 5|56 44:3 6|18 9:3 7|45 20:3 8|73 85:3 9|73 54:3 10|19 10:4 1|67 93:4 2|44 87:4 3|79 72:4 4|87 82:4 5|95 3:4 6|79 41:4 7|37 66:4 8|95 89:4 9|81 15:4 10|90 60:5 1|62 65:5 2|91 70:5 3|15 70:5 4|37 39:5 5|15 85:5 6|23 26:5 7|61 52:5 8|68 44:5 9|8 45:5 10|82 67:6 1|7 42:6 2|74 88:6 3|60 28:6 4|95 5:6 5|30 36:6 6|22 70:6 7|3 95:6 8|95 92:6 9|42 62:6 10|85 95:7 1|36 79:7 2|38 44:7 3|70 14:7 4|68 39:7 5|78 4:7 6|66 4:7 7|85 73:7 8|30 4:7 9|59 11:7 10|15 21:8 1|85 15:8 2|26 76:8 3|56 84:8 4|30 58:8 5|4 87:8 6|26 91:8 7|60 8:8 8|36 57:8 9|80 32:8 10|89 62:9 1|33 7:9 2|63 23:9 3|31 86:9 4|94 38:9 5|95 34:9 6|41 98:9 7|6 60:9 8|60 75:9 9|38 20:9 10|8 43:10 1|11 12:10 2|3 58:10 3|70 99:10 4|88 55:10 5|31 43:10 6|15 1:10 7|28 74:10 8|43 70:10 9|99 87:10 10</relation>
    <relation name="R75" arity="2" nbTuples="100" semantics="soft" defaultCost="infinity">63 3:1 1|14 74:1 2|4 45:1 3|75 81:1 4|42 56:1 5|55 35:1 6|31 21:1 7|49 22:1 8|25 15:1 9|65 100:1 10|56 88:2 1|66 54:2 2|6 83:2 3|81 9:2 4|16 28:2 5|48 54:2 6|22 74:2 7|7 46:2 8|77 2:2 9|63 91:2 10|92 55:3 1|60 42:3 2|99 98:3 3|47 79:3 4|23 77:3 5|24 67:3 6|7 60:3 7|5 64:3 8|66 49:3 9|56 47:3 10|54 68:4 1|30 6:4 2|21 16:4 3|94 3:4 4|100 41:4 5|18 34:4 6|18 38:4 7|50 91:4 8|37 75:4 9|79 8:4 10|37 94:5 1|9 81:5 2|42 43:5 3|52 4:5 4|31 44:5 5|64 22:5 6|27 16:5 7|91 100:5 8|67 31:5 9|36 64:5 10|30 93:6 1|79 42:6 2|15 9:6 3|82 50:6 4|56 29:6 5|75 6:6 6|26 14:6 7|89 89:6 8|66 16:6 9|15 2:6 10|84 35:7 1|91 64:7 2|79 55:7 3|7 59:7 4|49 36:7 5|67 65:7 6|15 4:7 7|10 15:7 8|91 37:7 9|12 15:7 10|28 26:8 1|71 84:8 2|94 73:8 3|83 59:8 4|72 37:8 5|58 80:8 6|98 60:8 7|56 21:8 8|13 40:8 9|42 20:8 10|83 60:9 1|61 35:9 2|94 12:9 3|72 25:9 4|21 17:9 5|65 44:9 6|95 52:9 7|75 21:9 8|59 100:9 9|35 82:9 10|49 25:10 1|81 69:10 2|96 89:10 3|87 98:10 4|15 54:10 5|25 1:10 6|81 70:10 7|8 100:10 8|19 50:10 9|2 47:10 10</relation>
    <relation name="R76" arity="2" nbTuples="100" semantics="soft" defaultCost="infinity">26 46:1 1|24 12:1 2|98 76:1 3|68 53:1 4|28 64:1 5|13 75:1 6|25 82:1 7|16 49:1 8|45 25:1 9|24 34:1 10|97 71:2 1|63 10:2 2|48 26:2 3|34 5:2 4|7 73:2 5|31 11:2 6|71 35:2 7|45 95:2 8|33 29:2 9|14 86:2 10|11 30:3 1|31 26:3 2|25 31:3 3|53 22:3 4|68 19:3 5|53 97:3 6|61 61:3 7|69 59:3 8|8 46:3 9|27 73:3 10|13 15:4 1|25 85:4 2|98 38:4 3|4 80:4 4|33 22:4 5|14 29:4 6|54 48:4 7|95 57:4 8|57 85:4 9|95 98:4 10|87 15:5 1|55 100:5 2|95 5:5 3|20 19:5 4|42 16:5 5|5 74:5 6|29 62:5 7|42 78:5 8|74 6:5 9|58 94:5 10|71 70:6 1|70 56:6 2|95 70:6 3|78 15:6 4|30 32:6 5|30 16:6 6|84 19:6 7|86 50:6 8|89 46:6 9|43 90:6 10|66 9:7 1|96 30:7 2|9 60:7 3|25 70:7 4|72 71:7 5|39 66:7 6|91 62:7 7|82 93:7 8|49 80:7 9|17 80:7 10|81 55:8 1|34 85:8 2|96 92:8 3|84 17:8 4|82 61:8 5|15 1:8 6|24 39:8 7|50 43:8 8|18 40:8 9|14 66:8 10|69 55:9 1|71 7:9 2|67 37:9 3|65 28:9 4|18 62:9 5|35 12:9 6|46 74:9 7|97 54:9 8|25 69:9 9|92 30:9 10|27 56:10 1|2 32:10 2|9 33:10 3|76 45:10 4|8 75:10 5|85 78:10 6|77 93:10 7|9 18:10 8|79 99:10 9|97 48:10 10</relation>
    <relation name="R77" arity="2" nbTuples="100" semantics="soft" defaultCost="infinity">25 87:1 1|90 10:1 2|41 5:1 3|70 99:1 4|82 5:1 5|20 98:1 6|82 90:1 7|11 66:1 8|10 33:1 9|100 75:1 10|14 52:2 1|12 28:2 2|96 98:2 3|8 27:2 4|20 48:2 5|87 97:2 6|70 24:2 7|48 2:2 8|77 60:2 9|47 45:2 10|47 39:3 1|18 52:3 2|34 20:3 3|76 59:3 4|84 18:3 5|51 81:3 6|80 80:3 7|57 80:3 8|87 39:3 9|15 39:3 10|30 41:4 1|69 66:4 2|14 78:4 3|77 63:4 4|95 55:4 5|62 6:4 6|65 95:4 7|80 22:4 8|37 74:4 9|62 39:4 10|53 61:5 1|70 45:5 2|10 20:5 3|81 89:5 4|80 45:5 5|81 28:5 6|44 78:5 7|23 4:5 8|91 54:5 9|77 46:5 10|28 54:6 1|14 52:6 2|57 93:6 3|78 25:6 4|81 50:6 5|99 32:6 6|19 96:6 7|47 36:6 8|39 32:6 9|86 90:6 10|98 41:7 1|9 37:7 2|82 7:7 3|19 51:7 4|38 43:7 5|20 56:7 6|90 34:7 7|21 4:7 8|60 98:7 9|11 90:7 10|89 32:8 1|40 7:8 2|19 23:8 3|82 89:8 4|34 57:8 5|76 92:8 6|9 99:8 7|16 18:8 8|47 63:8 9|87 98:8 10|57 34:9 1|27 31:9 2|83 77:9 3|96 48:9 4|94 89:9 5|86 4:9 6|29 45:9 7|40 52:9 8|89 32:9 9|68 2:9 10|22 21:10 1|44 19:10 2|5 25:10 3|24 83:10 4|58 26:10 5|10 81:10 6|96 55:10 7|66 61:10 8|41 85:10 9|42 79:10 10</relation>
    <relation name="R78" arity="2" nbTuples="100" semantics="soft" defaultCost="infinity">50 49:1 1|21 77:1 2|60 20:1 3|65 74:1 4|67 52:1 5|2 65:1 6|30 62:1 7|89 56:1 8|6 62:1 9|80 93:1 10|8 5:2 1|45 81:2 2|58 32:2 3|72 25:2 4|83 20:2 5|87 69:2 6|6 87:2 7|77 46:2 8|3 95:2 9|25 18:2 10|5 28:3 1|21 13:3 2|69 82:3 3|51 32:3 4|84 21:3 5|96 60:3 6|41 47:3 7|68 69:3 8|35 78:3 9|98 57:3 10|9 68:4 1|26 56:4 2|66 81:4 3|7 85:4 4|27 36:4 5|30 18:4 6|25 20:4 7|61 99:4 8|28 28:4 9|78 25:4 10|17 40:5 1|14 87:5 2|60 72:5 3|45 63:5 4|69 6:5 5|86 33:5 6|5 36:5 7|4 66:5 8|27 47:5 9|40 60:5 10|74 83:6 1|71 72:6 2|84 28:6 3|43 1:6 4|99 92:6 5|11 93:6 6|66 60:6 7|98 18:6 8|55 35:6 9|20 15:6 10|31 66:7 1|64 85:7 2|81 62:7 3|12 51:7 4|66 34:7 5|83 94:7 6|99 24:7 7|32 38:7 8|72 42:7 9|84 43:7 10|29 41:8 1|97 26:8 2|79 39:8 3|54 28:8 4|61 5:8 5|45 19:8 6|35 6:8 7|71 44:8 8|37 55:8 9|15 60:8 10|57 38:9 1|47 64:9 2|38 89:9 3|14 58:9 4|32 18:9 5|31 51:9 6|90 73:9 7|32 28:9 8|16 78:9 9|65 26:9 10|39 79:10 1|14 54:10 2|68 65:10 3|2 99:10 4|45 67:10 5|3 27:10 6|12 53:10 7|6 19:10 8|100 75:10 9|99 10:10 10</relation>
    <relation name="R79" arity="2" nbTuples="100" semantics="soft" defaultCost="infinity">10 78:1 1|21 25:1 2|82 88:1 3|19 20:1 4|4 79:1 5|65 91:1 6|78 15:1 7|42 37:1 8|49 79:1 9|83 90:1 10|62 78:2 1|66 92:2 2|40 35:2 3|75 31:2 4|89 90:2 5|30 76:2 6|21 32:2 7|69 48:2 8|54 99:2 9|60 70:2 10|13 24:3 1|24 28:3 2|30 92:3 3|51 15:3 4|15 22:3 5|69 20:3 6|69 12:3 7|96 43:3 8|47 96:3 9|10 60:3 10|43 30:4 1|18 43:4 2|48 35:4 3|74 4:4 4|59 55:4 5|69 51:4 6|58 86:4 7|68 51:4 8|63 93:4 9|98 74:4 10|26 70:5 1|64 95:5 2|30 82:5 3|12 80:5 4|40 25:5 5|41 52:5 6|4 70:5 7|74 28:5 8|64 53:5 9|58 37:5 10|20 98:6 1|7 17:6 2|26 57:6 3|20 92:6 4|40 16:6 5|12 74:6 6|3 83:6 7|71 88:6 8|81 52:6 9|10 12:6 10|76 31:7 1|26 57:7 2|10 88:7 3|65 25:7 4|76 72:7 5|24 22:7 6|36 35:7 7|50 8:7 8|33 3:7 9|66 33:7 10|28 9:8 1|70 10:8 2|83 26:8 3|64 30:8 4|40 28:8 5|42 69:8 6|20 10:8 7|27 79:8 8|15 14:8 9|98 79:8 10|99 17:9 1|41 71:9 2|6 51:9 3|74 82:9 4|95 52:9 5|46 66:9 6|29 26:9 7|87 1:9 8|4 97:9 9|88 20:9 10|45 75:10 1|12 51:10 2|42 44:10 3|16 42:10 4|30 1:10 5|27 84:10 6|48 3:10 7|59 57:10 8|72 28:10 9|71 68:10 10</relation>
    <relation name="R80" arity="2" nbTuples="100" semantics="soft" defaultCost="infinity">34 91:1 1|72 71:1 2|31 16:1 3|37 97:1 4|17 100:1 5|77 67:1 6|16 58:1 7|8 86:1 8|23 13:1 9|6 87:1 10|91 20:2 1|85 7:2 2|62 15:2 3|35 68:2 4|2 2:2 5|85 49:2 6|4 4:2 7|69 30:2 8|92 29:2 9|1 19:2 10|13 21:3 1|6 55:3 2|41 5:3 3|48 34:3 4|4 43:3 5|1 93:3 6|54 85:3 7|40 37:3 8|52 100:3 9|4 79:3 10|83 43:4 1|77 59:4 2|48 27:4 3|41 55:4 4|44 53:4 5|30 17:4 6|86 52:4 7|62 30:4 8|87 1:4 9|56 92:4 10|46 74:5 1|76 21:5 2|13 96:5 3|77 56:5 4|68 99:5 5|55 60:5 6|48 55:5 7|11 23:5 8|66 30:5 9|63 49:5 10|28 72:6 1|46 57:6 2|18 21:6 3|42 14:6 4|41 3:6 5|67 47:6 6|19 55:6 7|85 87:6 8|40 17:6 9|7 41:6 10|98 93:7 1|49 98:7 2|25 6:7 3|73 5:7 4|28 18:7 5|95 88:7 6|41 50:7 7|57 32:7 8|83 57:7 9|75 49:7 10|64 78:8 1|49 36:8 2|20 60:8 3|83 52:8 4|56 66:8 5|99 86:8 6|87 82:8 7|46 51:8 8|9 80:8 9|2 88:8 10|94 71:9 1|29 29:9 2|25 43:9 3|6 99:9 4|85 77:9 5|72 52:9 6|88 71:9 7|56 41:9 8|12 35:9 9|87 51:9 10|23 42:10 1|35 52:10 2|87 80:10 3|73 22:10 4|66 58:10 5|58 83:10 6|69 92:10 7|50 40:10 8|68 29:10 9|34 39:10 10</relation>
    <relation name="R81" arity="2" nbTuples="100" semantics="soft" defaultCost="infinity">15 100:1 1|97 13:1 2|18 99:1 3|100 6:1 4|88 64:1 5|49 29:1 6|64 71:1 7|92 35:1 8|25 43:1 9|6 65:1 10|54 16:2 1|10 54:2 2|84 97:2 3|31 64:2 4|36 72:2 5|83 41:2 6|34 83:2 7|63 6:2 8|75 58:2 9|60 81:2 10|62 67:3 1|67 19:3 2|1 76:3 3|55 72:3 4|98 21:3 5|79 7:3 6|73 61:3 7|48 76:3 8|89 11:3 9|48 96:3 10|27 5:4 1|11 20:4 2|83 86:4 3|60 25:4 4|57 73:4 5|97 86:4 6|84 12:4 7|5 32:4 8|29 75:4 9|39 61:4 10|98 29:5 1|21 3:5 2|38 75:5 3|22 13:5 4|92 9:5 5|20 95:5 6|54 38:5 7|34 43:5 8|16 55:5 9|97 55:5 10|23 57:6 1|15 6:6 2|78 67:6 3|56 82:6 4|5 5:6 5|57 8:6 6|57 50:6 7|16 11:6 8|80 100:6 9|6 25:6 10|2 67:7 1|80 14:7 2|50 95:7 3|1 99:7 4|59 41:7 5|78 53:7 6|8 7:7 7|32 7:7 8|10 62:7 9|14 27:7 10|69 66:8 1|92 3:8 2|15 59:8 3|88 95:8 4|72 41:8 5|85 95:8 6|11 44:8 7|63 60:8 8|96 71:8 9|86 80:8 10|93 31:9 1|99 68:9 2|57 15:9 3|78 77:9 4|74 86:9 5|83 43:9 6|85 94:9 7|13 19:9 8|22 73:9 9|11 49:9 10|75 89:10 1|71 84:10 2|98 90:10 3|22 76:10 4|80 17:10 5|9 93:10 6|64 15:10 7|72 81:10 8|91 12:10 9|29 98:10 10</relation>
    <relation name="R82" arity="2" nbTuples="100" semantics="soft" defaultCost="infinity">13 7:1 1|2 17:1 2|9 59:1 3|1 33:1 4|53 26:1 5|45 52:1 6|12 79:1 7|37 15:1 8|52 75:1 9|71 49:1 10|75 52:2 1|78 98:2 2|15 73:2 3|70 62:2 4|88 31:2 5|49 31:2 6|52 14:2 7|2 69:2 8|82 86:2 9|10 76:2 10|58 71:3 1|94 42:3 2|72 67:3 3|86 72:3 4|26 48:3 5|53 43:3 6|47 93:3 7|60 66:3 8|46 85:3 9|1 67:3 10|99 1:4 1|72 42:4 2|67 84:4 3|83 95:4 4|52 1:4 5|45 5:4 6|34 3:4 7|97 20:4 8|28 33:4 9|32 32:4 10|17 16:5 1|28 56:5 2|84 20:5 3|78 68:5 4|97 72:5 5|8 49:5 6|86 61:5 7|3 36:5 8|75 82:5 9|22 43:5 10|11 7:6 1|73 7:6 2|17 8:6 3|30 75:6 4|91 9:6 5|23 23:6 6|65 52:6 7|92 5:6 8|49 55:6 9|26 82:6 10|58 57:7 1|88 95:7 2|77 100:7 3|37 29:7 4|46 71:7 5|94 100:7 6|66 73:7 7|53 14:7 8|7 41:7 9|49 35:7 10|84 34:8 1|69 98:8 2|82 25:8 3|17 32:8 4|68 75:8 5|17 34:8 6|100 52:8 7|43 95:8 8|62 23:8 9|18 41:8 10|48 65:9 1|34 20:9 2|33 67:9 3|96 58:9 4|13 26:9 5|44 46:9 6|39 27:9 7|15 46:9 8|6 58:9 9|20 37:9 10|26 45:10 1|52 55:10 2|37 71:10 3|50 25:10 4|98 43:10 5|11 8:10 6|7 92:10 7|13 66:10 8|54 92:10 9|41 43:10 10</relation>
    <relation name="R83" arity="2" nbTuples="100" semantics="soft" defaultCost="infinity">23 78:1 1|28 72:1 2|22 97:1 3|22 14:1 4|74 8:1 5|51 37:1 6|7 78:1 7|15 71:1 8|8 71:1 9|60 68:1 10|47 95:2 1|3 32:2 2|99 89:2 3|41 80:2 4|41 66:2 5|70 41:2 6|3 56:2 7|48 22:2 8|83 68:2 9|84 71:2 10|29 72:3 1|13 49:3 2|42 20:3 3|91 9:3 4|83 6:3 5|23 48:3 6|41 79:3 7|30 42:3 8|65 21:3 9|98 79:3 10|40 15:4 1|34 20:4 2|15 37:4 3|17 1:4 4|31 31:4 5|66 81:4 6|45 20:4 7|99 97:4 8|94 57:4 9|11 37:4 10|3 25:5 1|31 97:5 2|66 24:5 3|26 86:5 4|50 27:5 5|84 76:5 6|31 95:5 7|12 90:5 8|66 16:5 9|75 89:5 10|32 24:6 1|67 9:6 2|82 50:6 3|64 44:6 4|61 53:6 5|24 23:6 6|32 77:6 7|95 41:6 8|73 78:6 9|1 56:6 10|71 84:7 1|5 26:7 2|39 43:7 3|95 73:7 4|75 32:7 5|77 41:7 6|34 36:7 7|6 53:7 8|58 69:7 9|14 53:7 10|8 8:8 1|89 24:8 2|48 51:8 3|40 19:8 4|18 26:8 5|41 20:8 6|2 7:8 7|69 95:8 8|84 42:8 9|90 10:8 10|76 17:9 1|100 10:9 2|14 33:9 3|42 98:9 4|59 3:9 5|20 67:9 6|24 40:9 7|95 92:9 8|43 42:9 9|30 16:9 10|22 29:10 1|33 97:10 2|93 64:10 3|23 55:10 4|42 24:10 5|55 77:10 6|31 72:10 7|81 8:10 8|57 11:10 9|6 94:10 10</relation>
    <relation name="R84" arity="2" nbTuples="100" semantics="soft" defaultCost="infinity">58 21:1 1|63 17:1 2|99 100:1 3|7 15:1 4|63 33:1 5|12 35:1 6|57 89:1 7|18 46:1 8|8 17:1 9|100 5:1 10|44 90:2 1|54 37:2 2|85 66:2 3|74 73:2 4|53 78:2 5|64 62:2 6|76 1:2 7|100 57:2 8|32 100:2 9|35 74:2 10|65 9:3 1|96 78:3 2|59 44:3 3|64 83:3 4|90 100:3 5|1 18:3 6|90 55:3 7|41 12:3 8|29 61:3 9|38 77:3 10|18 53:4 1|13 25:4 2|53 1:4 3|54 22:4 4|61 77:4 5|26 33:4 6|2 97:4 7|44 65:4 8|65 77:4 9|69 26:4 10|54 2:5 1|1 10:5 2|95 24:5 3|64 84:5 4|1 65:5 5|48 47:5 6|49 97:5 7|86 61:5 8|54 74:5 9|31 7:5 10|19 77:6 1|90 46:6 2|28 29:6 3|98 73:6 4|73 64:6 5|87 58:6 6|96 95:6 7|74 34:6 8|54 86:6 9|1 16:6 10|7 3:7 1|25 25:7 2|94 64:7 3|93 82:7 4|93 95:7 5|64 79:7 6|12 62:7 7|37 96:7 8|33 25:7 9|27 98:7 10|33 34:8 1|77 23:8 2|38 72:8 3|49 3:8 4|38 35:8 5|15 100:8 6|63 21:8 7|2 35:8 8|54 81:8 9|87 44:8 10|90 18:9 1|73 9:9 2|30 47:9 3|52 55:9 4|7 10:9 5|99 47:9 6|53 61:9 7|83 42:9 8|90 17:9 9|91 35:9 10|11 21:10 1|36 33:10 2|74 6:10 3|9 92:10 4|7 50:10 5|50 68:10 6|46 57:10 7|66 28:10 8|73 59:10 9|87 70:10 10</relation>
    <relation name="R85" arity="2" nbTuples="100" semantics="soft" defaultCost="infinity">16 50:1 1|80 47:1 2|41 82:1 3|28 54:1 4|44 2:1 5|1 22:1 6|72 19:1 7|69 16:1 8|22 42:1 9|77 25:1 10|54 79:2 1|6 4:2 2|43 94:2 3|46 11:2 4|6 20:2 5|84 75:2 6|14 13:2 7|55 92:2 8|62 38:2 9|46 88:2 10|83 2:3 1|47 25:3 2|26 26:3 3|26 75:3 4|92 82:3 5|81 30:3 6|99 29:3 7|61 4:3 8|77 8:3 9|60 89:3 10|43 58:4 1|14 25:4 2|78 60:4 3|76 99:4 4|31 34:4 5|30 46:4 6|25 40:4 7|19 98:4 8|72 85:4 9|82 8:4 10|16 47:5 1|97 46:5 2|42 100:5 3|65 31:5 4|5 34:5 5|61 73:5 6|52 41:5 7|52 58:5 8|65 57:5 9|38 5:5 10|18 37:6 1|10 32:6 2|88 56:6 3|6 28:6 4|26 27:6 5|59 65:6 6|47 53:6 7|84 57:6 8|9 28:6 9|2 85:6 10|27 42:7 1|100 20:7 2|83 35:7 3|67 81:7 4|96 8:7 5|70 74:7 6|91 87:7 7|52 85:7 8|78 3:7 9|2 11:7 10|62 52:8 1|31 41:8 2|52 62:8 3|100 20:8 4|99 19:8 5|100 62:8 6|85 46:8 7|45 13:8 8|25 93:8 9|47 84:8 10|64 24:9 1|66 41:9 2|71 39:9 3|82 51:9 4|4 61:9 5|33 44:9 6|80 16:9 7|58 100:9 8|35 55:9 9|34 12:9 10|56 94:10 1|73 31:10 2|91 30:10 3|20 67:10 4|87 59:10 5|39 69:10 6|71 6:10 7|27 73:10 8|27 30:10 9|43 72:10 10</relation>
    <relation name="R86" arity="2" nbTuples="100" semantics="soft" defaultCost="infinity">22 86:1 1|13 44:1 2|1 59:1 3|42 26:1 4|82 31:1 5|68 14:1 6|72 76:1 7|84 39:1 8|83 11:1 9|72 65:1 10|4 4:2 1|21 19:2 2|81 59:2 3|34 60:2 4|81 68:2 5|63 7:2 6|92 76:2 7|22 99:2 8|79 52:2 9|11 96:2 10|33 37:3 1|59 5:3 2|10 88:3 3|32 41:3 4|95 17:3 5|64 16:3 6|65 90:3 7|95 79:3 8|9 32:3 9|49 31:3 10|47 49:4 1|65 74:4 2|78 64:4 3|7 34:4 4|54 65:4 5|21 75:4 6|80 12:4 7|52 94:4 8|52 83:4 9|64 57:4 10|68 92:5 1|89 35:5 2|73 47:5 3|8 67:5 4|26 76:5 5|35 89:5 6|96 94:5 7|83 12:5 8|53 39:5 9|19 5:5 10|10 67:6 1|96 45:6 2|84 68:6 3|16 71:6 4|76 97:6 5|18 47:6 6|73 32:6 7|14 51:6 8|20 88:6 9|97 14:6 10|97 36:7 1|6 76:7 2|36 23:7 3|21 80:7 4|46 91:7 5|58 26:7 6|75 49:7 7|79 49:7 8|23 84:7 9|3 80:7 10|52 26:8 1|81 21:8 2|62 36:8 3|45 44:8 4|98 42:8 5|56 21:8 6|34 60:8 7|97 66:8 8|31 37:8 9|24 70:8 10|5 74:9 1|58 6:9 2|37 67:9 3|14 68:9 4|67 37:9 5|30 26:9 6|70 30:9 7|82 66:9 8|50 90:9 9|20 100:9 10|25 13:10 1|35 46:10 2|83 39:10 3|62 74:10 4|33 37:10 5|82 52:10 6|85 8:10 7|88 27:10 8|84 19:10 9|60 17:10 10</relation>
    <relation name="R87" arity="2" nbTuples="100" semantics="soft" defaultCost="infinity">68 49:1 1|96 96:1 2|86 64:1 3|2 99:1 4|11 74:1 5|21 93:1 6|5 64:1 7|54 17:1 8|35 68:1 9|2 1:1 10|46 66:2 1|52 38:2 2|64 92:2 3|82 33:2 4|77 36:2 5|13 69:2 6|84 60:2 7|11 16:2 8|97 25:2 9|14 52:2 10|13 91:3 1|23 95:3 2|3 28:3 3|55 66:3 4|53 36:3 5|5 90:3 6|12 75:3 7|14 78:3 8|86 47:3 9|95 57:3 10|42 11:4 1|71 4:4 2|27 34:4 3|62 24:4 4|44 38:4 5|47 71:4 6|66 26:4 7|53 8:4 8|56 41:4 9|62 89:4 10|39 36:5 1|23 23:5 2|24 11:5 3|42 74:5 4|20 91:5 5|78 59:5 6|83 39:5 7|15 84:5 8|31 79:5 9|93 74:5 10|29 52:6 1|72 51:6 2|98 26:6 3|88 21:6 4|2 2:6 5|85 37:6 6|9 4:6 7|70 33:6 8|59 32:6 9|8 26:6 10|56 27:7 1|83 4:7 2|33 93:7 3|12 48:7 4|51 99:7 5|17 59:7 6|73 73:7 7|18 87:7 8|61 6:7 9|66 95:7 10|32 59:8 1|34 20:8 2|10 80:8 3|45 39:8 4|47 55:8 5|7 95:8 6|16 65:8 7|96 52:8 8|16 23:8 9|50 39:8 10|80 68:9 1|53 68:9 2|84 15:9 3|9 56:9 4|58 82:9 5|31 70:9 6|77 15:9 7|66 49:9 8|48 99:9 9|76 17:9 10|49 11:10 1|8 98:10 2|94 65:10 3|87 79:10 4|41 71:10 5|97 51:10 6|2 33:10 7|84 59:10 8|57 79:10 9|27 18:10 10</relation>
    <relation name="R88" arity="2" nbTuples="100" semantics="soft" defaultCost="infinity">93 24:1 1|97 97:1 2|7 66:1 3|54 94:1 4|47 100:1 5|97 82:1 6|78 46:1 7|29 25:1 8|24 4:1 9|88 24:1 10|25 24:2 1|79 1:2 2|56 35:2 3|44 60:2 4|2 55:2 5|1 53:2 6|50 41:2 7|44 96:2 8|66 58:2 9|79 72:2 10|37 63:3 1|44 9:3 2|26 29:3 3|39 81:3 4|67 74:3 5|3 62:3 6|28 85:3 7|91 32:3 8|37 63:3 9|28 100:3 10|90 52:4 1|21 9:4 2|97 85:4 3|29 40:4 4|27 74:4 5|55 55:4 6|59 79:4 7|79 66:4 8|36 96:4 9|83 52:4 10|27 96:5 1|28 91:5 2|28 69:5 3|24 31:5 4|15 25:5 5|24 56:5 6|27 52:5 7|76 84:5 8|8 85:5 9|30 64:5 10|69 41:6 1|70 8:6 2|98 27:6 3|35 84:6 4|80 18:6 5|34 100:6 6|91 69:6 7|14 63:6 8|11 22:6 9|30 81:6 10|82 53:7 1|80 31:7 2|57 85:7 3|17 32:7 4|24 100:7 5|12 93:7 6|88 64:7 7|55 52:7 8|45 94:7 9|90 40:7 10|76 86:8 1|67 79:8 2|94 33:8 3|41 20:8 4|88 75:8 5|96 36:8 6|23 24:8 7|80 58:8 8|81 34:8 9|44 92:8 10|23 2:9 1|22 7:9 2|24 89:9 3|83 45:9 4|78 10:9 5|69 77:9 6|24 31:9 7|63 75:9 8|8 68:9 9|23 72:9 10|41 10:10 1|56 13:10 2|11 11:10 3|65 23:10 4|12 63:10 5|22 40:10 6|25 82:10 7|98 17:10 8|16 85:10 9|82 98:10 10</relation>
    <relation name="R89" arity="2" nbTuples="100" semantics="soft" defaultCost="infinity">73 12:1 1|58 39:1 2|66 65:1 3|31 77:1 4|60 11:1 5|37 85:1 6|90 59:1 7|22 25:1 8|31 60:1 9|60 20:1 10|44 72:2 1|19 76:2 2|20 83:2 3|18 79:2 4|87 53:2 5|87 9:2 6|34 29:2 7|60 38:2 8|75 43:2 9|61 68:2 10|65 98:3 1|76 10:3 2|83 26:3 3|41 19:3 4|24 88:3 5|35 25:3 6|56 71:3 7|68 20:3 8|20 54:3 9|63 20:3 10|44 62:4 1|1 22:4 2|56 98:4 3|64 41:4 4|66 58:4 5|1 41:4 6|2 36:4 7|31 20:4 8|19 35:4 9|76 60:4 10|58 9:5 1|97 100:5 2|34 88:5 3|55 48:5 4|36 31:5 5|8 4:5 6|12 8:5 7|100 17:5 8|5 97:5 9|41 85:5 10|31 55:6 1|57 42:6 2|91 95:6 3|92 87:6 4|90 100:6 5|15 20:6 6|27 84:6 7|91 17:6 8|17 95:6 9|36 44:6 10|83 47:7 1|40 9:7 2|88 96:7 3|43 19:7 4|31 13:7 5|73 15:7 6|4 70:7 7|15 39:7 8|19 26:7 9|78 72:7 10|44 22:8 1|3 10:8 2|67 97:8 3|43 12:8 4|80 58:8 5|69 82:8 6|2 60:8 7|99 36:8 8|23 56:8 9|23 34:8 10|96 26:9 1|93 53:9 2|47 97:9 3|99 12:9 4|73 7:9 5|92 49:9 6|84 14:9 7|98 21:9 8|7 52:9 9|14 60:9 10|24 24:10 1|84 27:10 2|19 9:10 3|45 43:10 4|28 69:10 5|34 8:10 6|38 23:10 7|63 79:10 8|58 81:10 9|43 70:10 10</relation>
    <relation name="R90" arity="2" nbTuples="100" semantics="soft" defaultCost="infinity">10 12:1 1|97 52:1 2|86 43:1 3|52 3:1 4|40 2:1 5|91 79:1 6|6 14:1 7|69 69:1 8|16 100:1 9|48 4:1 10|100 32:2 1|66 20:2 2|51 34:2 3|71 53:2 4|15 30:2 5|88 95:2 6|41 2:2 7|24 38:2 8|36 7:2 9|22 62:2 10|15 97:3 1|92 55:3 2|86 58:3 3|80 74:3 4|39 6:3 5|6 88:3 6|85 43:3 7|23 82:3 8|97 97:3 9|52 48:3 10|31 58:4 1|18 10:4 2|51 46:4 3|100 92:4 4|5 30:4 5|99 81:4 6|62 58:4 7|7 91:4 8|4 45:4 9|85 68:4 10|22 1:5 1|85 71:5 2|51 7:5 3|72 87:5 4|36 44:5 5|36 21:5 6|44 51:5 7|100 69:5 8|37 64:5 9|98 39:5 10|39 82:6 1|65 74:6 2|37 82:6 3|52 90:6 4|76 5:6 5|23 38:6 6|41 21:6 7|88 68:6 8|100 71:6 9|8 61:6 10|87 15:7 1|24 94:7 2|29 56:7 3|68 74:7 4|74 99:7 5|21 95:7 6|75 28:7 7|78 52:7 8|93 59:7 9|58 50:7 10|18 6:8 1|95 63:8 2|91 35:8 3|45 88:8 4|93 87:8 5|51 53:8 6|12 91:8 7|81 74:8 8|34 96:8 9|18 20:8 10|2 4:9 1|4 36:9 2|89 1:9 3|77 30:9 4|78 31:9 5|81 97:9 6|1 89:9 7|76 70:9 8|88 63:9 9|27 19:9 10|10 93:10 1|66 46:10 2|23 65:10 3|61 90:10 4|42 15:10 5|37 60:10 6|45 67:10 7|44 91:10 8|60 96:10 9|12 43:10 10</relation>
    <relation name="R91" arity="2" nbTuples="100" semantics="soft" defaultCost="infinity">52 61:1 1|37 30:1 2|16 15:1 3|55 13:1 4|98 98:1 5|92 39:1 6|29 22:1 7|6 92:1 8|17 21:1 9|57 60:1 10|57 40:2 1|56 100:2 2|47 54:2 3|50 66:2 4|65 96:2 5|5 99:2 6|39 33:2 7|62 3:2 8|84 50:2 9|94 75:2 10|86 68:3 1|51 43:3 2|29 40:3 3|83 73:3 4|34 53:3 5|68 73:3 6|18 72:3 7|20 12:3 8|42 75:3 9|30 86:3 10|95 14:4 1|33 51:4 2|91 84:4 3|96 26:4 4|71 61:4 5|23 4:4 6|98 14:4 7|54 5:4 8|26 2:4 9|61 89:4 10|43 97:5 1|5 13:5 2|34 5:5 3|94 79:5 4|36 80:5 5|85 70:5 6|2 68:5 7|28 98:5 8|93 43:5 9|95 87:5 10|43 49:6 1|49 62:6 2|59 100:6 3|14 59:6 4|24 41:6 5|78 65:6 6|44 100:6 7|4 90:6 8|46 60:6 9|85 62:6 10|32 77:7 1|46 20:7 2|63 80:7 3|18 3:7 4|75 18:7 5|67 9:7 6|39 1:7 7|94 7:7 8|5 41:7 9|44 8:7 10|96 69:8 1|88 92:8 2|12 2:8 3|82 9:8 4|14 58:8 5|99 95:8 6|61 76:8 7|25 47:8 8|75 91:8 9|77 48:8 10|65 86:9 1|31 26:9 2|68 69:9 3|61 99:9 4|32 59:9 5|23 57:9 6|92 23:9 7|33 84:9 8|47 50:9 9|6 54:9 10|29 8:10 1|7 94:10 2|52 60:10 3|93 14:10 4|74 17:10 5|13 2:10 6|57 25:10 7|100 80:10 8|38 72:10 9|21 27:10 10</relation>
    <relation name="R92" arity="2" nbTuples="100" semantics="soft" defaultCost="infinity">75 68:1 1|91 71:1 2|69 13:1 3|36 67:1 4|60 39:1 5|91 11:1 6|51 21:1 7|57 11:1 8|21 75:1 9|87 8:1 10|74 15:2 1|70 23:2 2|9 60:2 3|96 54:2 4|99 22:2 5|26 67:2 6|7 78:2 7|63 54:2 8|44 15:2 9|21 87:2 10|84 70:3 1|22 96:3 2|67 51:3 3|92 89:3 4|85 50:3 5|36 31:3 6|41 80:3 7|63 81:3 8|63 40:3 9|81 20:3 10|24 85:4 1|47 58:4 2|74 24:4 3|70 65:4 4|76 76:4 5|60 49:4 6|7 40:4 7|5 30:4 8|82 64:4 9|2 66:4 10|3 44:5 1|15 27:5 2|81 69:5 3|36 6:5 4|89 39:5 5|21 16:5 6|3 48:5 7|41 10:5 8|40 30:5 9|28 42:5 10|74 51:6 1|37 76:6 2|27 53:6 3|36 20:6 4|30 26:6 5|4 82:6 6|39 11:6 7|27 22:6 8|60 48:6 9|40 61:6 10|62 78:7 1|68 47:7 2|71 33:7 3|34 33:7 4|67 79:7 5|26 67:7 6|23 59:7 7|49 97:7 8|41 62:7 9|99 76:7 10|8 19:8 1|40 30:8 2|54 96:8 3|4 97:8 4|50 64:8 5|45 42:8 6|52 78:8 7|71 15:8 8|55 19:8 9|37 91:8 10|19 31:9 1|48 45:9 2|45 73:9 3|21 55:9 4|51 25:9 5|95 53:9 6|41 82:9 7|100 15:9 8|21 52:9 9|38 83:9 10|90 40:10 1|68 100:10 2|49 33:10 3|14 66:10 4|49 96:10 5|86 82:10 6|88 45:10 7|7 12:10 8|74 22:10 9|53 45:10 10</relation>
    <relation name="R93" arity="2" nbTuples="100" semantics="soft" defaultCost="infinity">96 98:1 1|78 10:1 2|68 76:1 3|80 54:1 4|65 87:1 5|33 81:1 6|85 99:1 7|35 90:1 8|10 13:1 9|71 70:1 10|13 45:2 1|4 44:2 2|46 42:2 3|17 70:2 4|66 34:2 5|88 77:2 6|14 43:2 7|41 2:2 8|52 76:2 9|51 88:2 10|25 27:3 1|87 7:3 2|24 9:3 3|57 45:3 4|24 85:3 5|97 22:3 6|100 38:3 7|85 83:3 8|23 83:3 9|86 43:3 10|25 88:4 1|10 58:4 2|26 71:4 3|3 95:4 4|20 88:4 5|63 27:4 6|46 19:4 7|93 64:4 8|19 58:4 9|41 76:4 10|17 66:5 1|34 68:5 2|99 72:5 3|17 28:5 4|10 74:5 5|25 62:5 6|63 3:5 7|59 6:5 8|39 1:5 9|37 4:5 10|22 84:6 1|72 15:6 2|98 40:6 3|68 37:6 4|76 49:6 5|24 91:6 6|65 99:6 7|49 57:6 8|18 16:6 9|12 12:6 10|86 2:7 1|96 69:7 2|81 45:7 3|78 83:7 4|87 47:7 5|19 55:7 6|18 75:7 7|87 25:7 8|6 48:7 9|11 11:7 10|89 20:8 1|23 48:8 2|48 49:8 3|92 18:8 4|75 92:8 5|72 78:8 6|70 88:8 7|77 55:8 8|68 64:8 9|85 60:8 10|85 33:9 1|95 80:9 2|93 96:9 3|52 74:9 4|27 47:9 5|77 20:9 6|54 96:9 7|27 27:9 8|12 33:9 9|83 59:9 10|28 79:10 1|78 3:10 2|98 67:10 3|53 14:10 4|40 51:10 5|61 1:10 6|13 29:10 7|86 23:10 8|90 26:10 9|39 67:10 10</relation>
    <relation name="R94" arity="2" nbTuples="100" semantics="soft" defaultCost="infinity">30 82:1 1|83 14:1 2|17 56:1 3|95 27:1 4|75 65:1 5|21 100:1 6|21 40:1 7|4 61:1 8|28 99:1 9|32 27:1 10|89 24:2 1|78 72:2 2|30 15:2 3|4 89:2 4|74 26:2 5|82 64:2 6|15 59:2 7|39 59:2 8|38 34:2 9|92 93:2 10|41 36:3 1|21 17:3 2|62 75:3 3|53 94:3 4|63 97:3 5|87 71:3 6|67 37:3 7|36 83:3 8|97 67:3 9|6 97:3 10|17 4:4 1|20 69:4 2|54 86:4 3|99 51:4 4|87 38:4 5|49 61:4 6|49 12:4 7|72 25:4 8|16 99:4 9|23 26:4 10|10 83:5 1|23 52:5 2|90 13:5 3|37 41:5 4|48 70:5 5|59 80:5 6|13 9:5 7|80 54:5 8|55 47:5 9|41 66:5 10|60 97:6 1|38 34:6 2|43 57:6 3|24 74:6 4|38 48:6 5|92 85:6 6|50 72:6 7|68 59:6 8|71 7:6 9|81 42:6 10|65 58:7 1|47 91:7 2|10 45:7 3|73 94:7 4|51 88:7 5|72 32:7 6|24 36:7 7|88 79:7 8|72 86:7 9|96 81:7 10|13 4:8 1|37 61:8 2|46 75:8 3|89 54:8 4|72 86:8 5|79 81:8 6|89 70:8 7|88 46:8 8|78 11:8 9|22 39:8 10|15 44:9 1|56 18:9 2|83 70:9 3|9 51:9 4|4 40:9 5|16 78:9 6|38 50:9 7|66 87:9 8|67 34:9 9|35 71:9 10|87 45:10 1|6 87:10 2|56 47:10 3|80 89:10 4|89 68:10 5|13 6:10 6|2 76:10 7|67 60:10 8|71 27:10 9|54 43:10 10</relation>
    <relation name="R95" arity="2" nbTuples="100" semantics="soft" defaultCost="infinity">81 85:1 1|75 92:1 2|17 46:1 3|85 41:1 4|44 74:1 5|2 58:1 6|47 32:1 7|64 82:1 8|53 38:1 9|80 77:1 10|36 26:2 1|71 93:2 2|10 46:2 3|70 5:2 4|74 95:2 5|99 55:2 6|81 36:2 7|16 41:2 8|88 36:2 9|87 80:2 10|43 90:3 1|26 29:3 2|51 17:3 3|80 72:3 4|2 37:3 5|97 100:3 6|61 69:3 7|57 24:3 8|76 7:3 9|26 80:3 10|67 94:4 1|51 100:4 2|24 10:4 3|46 66:4 4|67 72:4 5|61 87:4 6|71 48:4 7|96 48:4 8|20 70:4 9|25 54:4 10|71 52:5 1|16 13:5 2|28 83:5 3|100 18:5 4|84 21:5 5|17 89:5 6|88 72:5 7|81 19:5 8|82 100:5 9|67 83:5 10|31 71:6 1|37 62:6 2|2 18:6 3|2 37:6 4|80 73:6 5|57 55:6 6|4 85:6 7|47 7:6 8|98 32:6 9|45 77:6 10|10 6:7 1|2 31:7 2|27 30:7 3|80 38:7 4|36 73:7 5|37 55:7 6|10 90:7 7|43 15:7 8|30 33:7 9|94 12:7 10|64 55:8 1|95 89:8 2|82 50:8 3|94 95:8 4|50 45:8 5|28 5:8 6|85 3:8 7|97 50:8 8|44 64:8 9|39 33:8 10|41 97:9 1|58 95:9 2|13 32:9 3|97 4:9 4|45 66:9 5|79 36:9 6|47 51:9 7|7 47:9 8|8 8:9 9|59 25:9 10|14 30:10 1|77 52:10 2|86 72:10 3|80 1:10 4|17 42:10 5|61 37:10 6|22 92:10 7|85 98:10 8|79 73:10 9|22 88:10 10</relation>
    <relation name="R96" arity="2" nbTuples="100" semantics="soft" defaultCost="infinity">38 41:1 1|35 5:1 2|99 84:1 3|36 7:1 4|13 30:1 5|57 22:1 6|32 18:1 7|40 79:1 8|48 5:1 9|15 48:1 10|3 99:2 1|88 56:2 2|100 4:2 3|59 85:2 4|52 14:2 5|78 5:2 6|26 59:2 7|54 55:2 8|65 80:2 9|40 67:2 10|90 86:3 1|73 50:3 2|46 26:3 3|33 52:3 4|8 79:3 5|11 82:3 6|36 56:3 7|64 23:3 8|31 3:3 9|72 85:3 10|77 61:4 1|31 76:4 2|5 60:4 3|7 94:4 4|71 95:4 5|66 13:4 6|55 55:4 7|24 2:4 8|10 49:4 9|20 58:4 10|67 16:5 1|99 68:5 2|44 73:5 3|11 69:5 4|84 13:5 5|46 34:5 6|25 28:5 7|40 39:5 8|29 99:5 9|35 63:5 10|58 82:6 1|41 96:6 2|27 66:6 3|67 15:6 4|28 77:6 5|8 47:6 6|81 81:6 7|37 17:6 8|91 15:6 9|40 22:6 10|33 57:7 1|50 3:7 2|46 63:7 3|70 100:7 4|12 56:7 5|69 15:7 6|31 71:7 7|91 49:7 8|41 57:7 9|15 6:7 10|13 32:8 1|79 2:8 2|77 3:8 3|37 78:8 4|46 53:8 5|81 29:8 6|81 35:8 7|28 48:8 8|38 7:8 9|31 14:8 10|51 69:9 1|67 26:9 2|46 80:9 3|91 25:9 4|78 64:9 5|87 40:9 6|74 39:9 7|35 27:9 8|91 14:9 9|20 61:9 10|76 85:10 1|42 9:10 2|3 24:10 3|68 90:10 4|53 64:10 5|39 92:10 6|87 82:10 7|84 25:10 8|10 46:10 9|27 49:10 10</relation>
    <relation name="R97" arity="2" nbTuples="100" semantics="soft" defaultCost="infinity">26 37:1 1|81 18:1 2|33 10:1 3|81 69:1 4|33 21:1 5|97 80:1 6|64 82:1 7|90 21:1 8|20 2:1 9|78 13:1 10|12 11:2 1|8 26:2 2|74 37:2 3|61 56:2 4|17 92:2 5|98 15:2 6|63 69:2 7|71 89:2 8|53 68:2 9|17 55:2 10|79 99:3 1|71 27:3 2|52 61:3 3|59 67:3 4|94 99:3 5|4 92:3 6|64 22:3 7|60 46:3 8|87 73:3 9|43 57:3 10|99 3:4 1|32 88:4 2|65 70:4 3|31 93:4 4|7 78:4 5|72 66:4 6|83 10:4 7|63 64:4 8|7 80:4 9|81 13:4 10|49 72:5 1|59 45:5 2|54 26:5 3|67 4:5 4|47 60:5 5|21 68:5 6|9 43:5 7|29 46:5 8|40 45:5 9|82 21:5 10|65 23:6 1|51 22:6 2|22 45:6 3|74 45:6 4|20 63:6 5|44 37:6 6|17 4:6 7|88 11:6 8|25 78:6 9|10 70:6 10|73 55:7 1|97 69:7 2|27 83:7 3|33 38:7 4|89 10:7 5|63 7:7 6|98 86:7 7|10 5:7 8|54 98:7 9|57 62:7 10|17 47:8 1|72 5:8 2|10 30:8 3|52 47:8 4|40 70:8 5|72 72:8 6|62 83:8 7|76 30:8 8|88 64:8 9|29 72:8 10|84 33:9 1|31 42:9 2|25 72:9 3|60 97:9 4|12 54:9 5|22 11:9 6|6 48:9 7|37 69:9 8|17 87:9 9|35 62:9 10|35 54:10 1|47 41:10 2|88 46:10 3|82 1:10 4|41 82:10 5|57 22:10 6|83 90:10 7|86 12:10 8|66 44:10 9|90 53:10 10</relation>
    <relation name="R98" arity="2" nbTuples="100" semantics="soft" defaultCost="infinity">20 10:1 1|68 97:1 2|46 67:1 3|85 88:1 4|23 91:1 5|86 60:1 6|90 96:1 7|83 98:1 8|34 49:1 9|3 17:1 10|25 96:2 1|59 71:2 2|61 58:2 3|12 61:2 4|36 92:2 5|20 84:2 6|31 20:2 7|36 42:2 8|35 5:2 9|99 80:2 10|57 33:3 1|71 24:3 2|31 57:3 3|39 55:3 4|40 60:3 5|50 29:3 6|79 60:3 7|52 65:3 8|69 26:3 9|55 84:3 10|52 22:4 1|74 86:4 2|92 64:4 3|86 42:4 4|35 13:4 5|76 92:4 6|61 6:4 7|64 15:4 8|50 93:4 9|82 47:4 10|80 93:5 1|58 65:5 2|72 91:5 3|18 3:5 4|15 30:5 5|22 40:5 6|72 73:5 7|86 71:5 8|33 39:5 9|1 28:5 10|8 63:6 1|37 3:6 2|88 59:6 3|58 95:6 4|60 85:6 5|92 85:6 6|71 10:6 7|94 12:6 8|54 41:6 9|24 47:6 10|77 21:7 1|96 86:7 2|54 56:7 3|19 44:7 4|85 79:7 5|21 69:7 6|92 46:7 7|60 43:7 8|25 63:7 9|94 87:7 10|65 92:8 1|5 36:8 2|92 54:8 3|5 23:8 4|44 18:8 5|71 58:8 6|36 46:8 7|94 49:8 8|49 21:8 9|23 86:8 10|17 3:9 1|89 86:9 2|85 93:9 3|33 44:9 4|34 22:9 5|29 43:9 6|61 28:9 7|76 29:9 8|44 8:9 9|79 51:9 10|29 15:10 1|59 58:10 2|30 67:10 3|33 10:10 4|5 49:10 5|5 81:10 6|3 77:10 7|37 3:10 8|70 22:10 9|41 13:10 10</relation>
    <relation name="R99" arity="2" nbTuples="100" semantics="soft" defaultCost="infinity">29 90:1 1|14 51:1 2|60 67:1 3|66 84:1 4|21 73:1 5|42 7:1 6|97 67:1 7|83 14:1 8|45 94:1 9|27 20:1 10|10 63:2 1|32 50:2 2|10 12:2 3|88 14:2 4|56 10:2 5|71 30:2 6|66 23:2 7|10 60:2 8|41 70:2 9|57 67:2 10|17 75:3 1|68 42:3 2|94 43:3 3|53 51:3 4|17 50:3 5|17 39:3 6|51 76:3 7|61 22:3 8|15 83:3 9|82 78:3 10|46 92:4 1|43 74:4 2|71 58:4 3|20 31:4 4|21 38:4 5|88 70:4 6|52 97:4 7|28 54:4 8|3 48:4 9|38 86:4 10|69 58:5 1|9 98:5 2|1 48:5 3|81 27:5 4|43 72:5 5|33 42:5 6|28 78:5 7|68 68:5 8|81 6:5 9|51 15:5 10|56 94:6 1|22 14:6 2|23 36:6 3|51 24:6 4|48 62:6 5|39 92:6 6|72 51:6 7|56 94:6 8|30 85:6 9|98 12:6 10|33 34:7 1|8 84:7 2|96 7:7 3|31 53:7 4|18 84:7 5|98 54:7 6|66 78:7 7|30 81:7 8|82 83:7 9|17 72:7 10|29 96:8 1|78 81:8 2|23 16:8 3|48 96:8 4|45 50:8 5|29 82:8 6|29 97:8 7|30 86:8 8|94 11:8 9|98 91:8 10|83 62:9 1|55 8:9 2|85 84:9 3|9 68:9 4|43 30:9 5|74 38:9 6|74 83:9 7|19 18:9 8|56 50:9 9|40 90:9 10|50 3:10 1|32 71:10 2|92 77:10 3|8 27:10 4|79 21:10 5|46 83:10 6|79 37:10 7|48 6:10 8|30 8:10 9|15 67:10 10</relation>
    <relation name="R100" arity="2" nbTuples="100" semantics="soft" defaultCost="infinity">1 1:1 1|78 95:1 2|19 77:1 3|19 53:1 4|80 51:1 5|99 44:1 6|29 71:1 7|57 31:1 8|42 19:1 9|89 3:1 10|18 79:2 1|23 21:2 2|56 36:2 3|1 23:2 4|10 30:2 5|33 69:2 6|92 8:2 7|64 76:2 8|17 98:2 9|88 85:2 10|31 30:3 1|73 92:3 2|65 36:3 3|17 49:3 4|23 73:3 5|38 75:3 6|7 94:3 7|29 57:3 8|83 38:3 9|15 81:3 10|39 11:4 1|59 96:4 2|65 35:4 3|30 37:4 4|65 86:4 5|90 50:4 6|59 47:4 7|94 50:4 8|72 49:4 9|95 93:4 10|93 83:5 1|45 40:5 2|11 7:5 3|22 10:5 4|45 26:5 5|81 78:5 6|96 28:5 7|17 51:5 8|90 41:5 9|62 37:5 10|64 84:6 1|62 27:6 2|38 76:6 3|97 59:6 4|57 74:6 5|67 76:6 6|38 5:6 7|49 20:6 8|32 94:6 9|52 81:6 10|62 63:7 1|15 37:7 2|90 25:7 3|97 5:7 4|81 91:7 5|67 45:7 6|93 53:7 7|56 76:7 8|96 94:7 9|68 45:7 10|10 53:8 1|52 48:8 2|13 54:8 3|95 91:8 4|6 83:8 5|16 5:8 6|37 88:8 7|18 84:8 8|67 87:8 9|18 93:8 10|47 17:9 1|46 78:9 2|21 2:9 3|10 1:9 4|78 86:9 5|21 9:9 6|12 94:9 7|90 16:9 8|4 73:9 9|12 22:9 10|17 2:10 1|43 26:10 2|25 48:10 3|63 49:10 4|28 52:10 5|15 53:10 6|77 95:10 7|85 51:10 8|34 48:10 9|43 35:10 10</relation>
    <relation name="R101" arity="2" nbTuples="100" semantics="soft" defaultCost="infinity">25 94:1 1|90 41:1 2|73 91:1 3|42 84:1 4|24 22:1 5|18 49:1 6|42 56:1 7|97 92:1 8|33 39:1 9|2 93:1 10|84 29:2 1|55 74:2 2|34 51:2 3|65 68:2 4|93 3:2 5|77 50:2 6|88 67:2 7|54 61:2 8|96 62:2 9|14 22:2 10|21 3:3 1|48 68:3 2|18 15:3 3|16 83:3 4|36 91:3 5|4 60:3 6|25 59:3 7|73 77:3 8|88 97:3 9|13 24:3 10|9 80:4 1|75 93:4 2|56 60:4 3|85 82:4 4|61 14:4 5|11 55:4 6|23 100:4 7|9 58:4 8|36 44:4 9|59 55:4 10|30 59:5 1|15 53:5 2|24 92:5 3|38 23:5 4|65 83:5 5|60 41:5 6|57 31:5 7|18 48:5 8|20 40:5 9|24 97:5 10|37 37:6 1|13 86:6 2|100 49:6 3|57 23:6 4|60 45:6 5|99 16:6 6|95 56:6 7|40 36:6 8|58 84:6 9|38 40:6 10|28 78:7 1|39 26:7 2|100 2:7 3|94 22:7 4|53 25:7 5|71 98:7 6|22 17:7 7|70 31:7 8|58 32:7 9|4 67:7 10|67 34:8 1|22 25:8 2|98 95:8 3|58 62:8 4|58 35:8 5|97 77:8 6|76 82:8 7|98 51:8 8|47 25:8 9|20 56:8 10|19 45:9 1|16 10:9 2|2 76:9 3|38 95:9 4|46 96:9 5|43 84:9 6|18 30:9 7|63 14:9 8|13 74:9 9|54 20:9 10|86 34:10 1|10 89:10 2|74 49:10 3|41 63:10 4|34 16:10 5|90 61:10 6|11 36:10 7|80 58:10 8|35 41:10 9|18 54:10 10</relation>
    <relation name="R102" arity="2" nbTuples="100" semantics="soft" defaultCost="infinity">6 94:1 1|8 83:1 2|49 85:1 3|63 37:1 4|61 66:1 5|81 18:1 6|29 41:1 7|8 32:1 8|1 51:1 9|97 20:1 10|28 23:2 1|36 77:2 2|2 43:2 3|93 57:2 4|71 32:2 5|44 82:2 6|29 60:2 7|46 32:2 8|91 28:2 9|49 45:2 10|91 50:3 1|44 81:3 2|29 92:3 3|48 5:3 4|36 55:3 5|10 41:3 6|58 73:3 7|32 64:3 8|36 66:3 9|88 23:3 10|82 79:4 1|73 87:4 2|51 97:4 3|26 26:4 4|12 35:4 5|43 80:4 6|69 60:4 7|11 77:4 8|30 21:4 9|24 95:4 10|51 30:5 1|56 97:5 2|72 66:5 3|7 7:5 4|32 18:5 5|27 16:5 6|24 62:5 7|18 82:5 8|65 98:5 9|65 86:5 10|85 29:6 1|94 6:6 2|2 61:6 3|48 72:6 4|49 19:6 5|4 60:6 6|44 80:6 7|83 14:6 8|17 77:6 9|94 56:6 10|21 13:7 1|45 100:7 2|28 78:7 3|98 73:7 4|63 90:7 5|87 78:7 6|81 99:7 7|35 51:7 8|82 46:7 9|79 2:7 10|82 11:8 1|98 36:8 2|91 97:8 3|80 8:8 4|44 98:8 5|97 87:8 6|2 81:8 7|27 36:8 8|9 30:8 9|9 81:8 10|97 4:9 1|94 56:9 2|86 50:9 3|65 83:9 4|61 65:9 5|73 80:9 6|22 57:9 7|43 64:9 8|21 47:9 9|68 43:9 10|36 90:10 1|84 85:10 2|28 2:10 3|2 93:10 4|2 43:10 5|32 81:10 6|75 65:10 7|76 38:10 8|49 74:10 9|54 8:10 10</relation>
    <relation name="R103" arity="2" nbTuples="100" semantics="soft" defaultCost="infinity">45 70:1 1|51 18:1 2|12 84:1 3|17 45:1 4|20 73:1 5|15 11:1 6|70 73:1 7|13 59:1 8|11 74:1 9|67 90:1 10|27 5:2 1|52 72:2 2|69 15:2 3|40 96:2 4|42 45:2 5|79 96:2 6|13 97:2 7|23 82:2 8|20 34:2 9|78 23:2 10|61 25:3 1|76 44:3 2|92 32:3 3|70 75:3 4|60 93:3 5|37 58:3 6|72 36:3 7|16 65:3 8|62 56:3 9|60 79:3 10|62 43:4 1|80 26:4 2|67 61:4 3|50 65:4 4|34 48:4 5|27 84:4 6|49 23:4 7|66 44:4 8|24 55:4 9|42 18:4 10|38 72:5 1|13 30:5 2|8 71:5 3|1 7:5 4|7 17:5 5|60 57:5 6|40 2:5 7|40 60:5 8|1 81:5 9|26 94:5 10|90 63:6 1|96 92:6 2|9 29:6 3|43 44:6 4|97 88:6 5|11 79:6 6|45 77:6 7|86 55:6 8|24 85:6 9|21 16:6 10|20 48:7 1|16 94:7 2|92 79:7 3|94 44:7 4|99 33:7 5|92 50:7 6|20 48:7 7|63 38:7 8|78 62:7 9|33 86:7 10|1 24:8 1|72 64:8 2|27 88:8 3|54 38:8 4|89 25:8 5|51 53:8 6|94 42:8 7|86 40:8 8|83 53:8 9|60 30:8 10|54 24:9 1|65 27:9 2|29 50:9 3|86 24:9 4|39 24:9 5|65 34:9 6|73 8:9 7|82 33:9 8|10 87:9 9|72 3:9 10|40 83:10 1|78 12:10 2|41 75:10 3|61 54:10 4|19 46:10 5|98 25:10 6|14 91:10 7|7 2:10 8|88 74:10 9|72 68:10 10</relation>
    <relation name="R104" arity="2" nbTuples="100" semantics="soft" defaultCost="infinity">72 58:1 1|39 4:1 2|97 75:1 3|24 58:1 4|60 72:1 5|26 82:1 6|92 81:1 7|75 39:1 8|52 76:1 9|49 49:1 10|69 70:2 1|91 62:2 2|56 26:2 3|2 40:2 4|65 91:2 5|63 29:2 6|30 28:2 7|19 23:2 8|34 10:2 9|6 9:2 10|63 93:3 1|29 30:3 2|76 93:3 3|4 73:3 4|93 25:3 5|76 61:3 6|5 1:3 7|51 4:3 8|80 28:3 9|73 22:3 10|71 60:4 1|49 68:4 2|45 30:4 3|51 9:4 4|84 27:4 5|79 70:4 6|37 17:4 7|44 65:4 8|2 78:4 9|43 15:4 10|16 62:5 1|15 46:5 2|71 73:5 3|52 61:5 4|31 79:5 5|10 93:5 6|34 83:5 7|6 23:5 8|49 16:5 9|99 86:5 10|60 85:6 1|79 67:6 2|66 13:6 3|32 30:6 4|43 51:6 5|32 17:6 6|1 44:6 7|41 100:6 8|75 1:6 9|89 44:6 10|45 37:7 1|39 41:7 2|100 87:7 3|60 15:7 4|33 58:7 5|17 9:7 6|95 19:7 7|4 37:7 8|56 65:7 9|27 83:7 10|48 74:8 1|56 3:8 2|17 100:8 3|7 2:8 4|10 31:8 5|57 35:8 6|18 72:8 7|99 98:8 8|56 21:8 9|75 81:8 10|21 23:9 1|37 25:9 2|76 100:9 3|100 8:9 4|20 10:9 5|28 12:9 6|79 68:9 7|37 9:9 8|18 38:9 9|55 90:9 10|95 5:10 1|60 87:10 2|8 6:10 3|58 68:10 4|81 90:10 5|69 22:10 6|74 83:10 7|88 59:10 8|95 20:10 9|85 15:10 10</relation>
    <relation name="R105" arity="2" nbTuples="100" semantics="soft" defaultCost="infinity">86 3:1 1|29 73:1 2|74 58:1 3|71 50:1 4|55 52:1 5|36 50:1 6|40 66:1 7|42 48:1 8|50 95:1 9|45 77:1 10|18 3:2 1|48 92:2 2|16 45:2 3|36 16:2 4|32 100:2 5|96 31:2 6|34 99:2 7|60 56:2 8|33 34:2 9|66 14:2 10|13 76:3 1|71 41:3 2|47 74:3 3|47 9:3 4|4 24:3 5|11 48:3 6|75 57:3 7|72 93:3 8|87 8:3 9|50 19:3 10|62 27:4 1|52 31:4 2|50 73:4 3|65 72:4 4|27 48:4 5|31 79:4 6|80 45:4 7|26 39:4 8|20 56:4 9|97 77:4 10|30 39:5 1|16 8:5 2|48 34:5 3|42 12:5 4|21 45:5 5|95 63:5 6|81 12:5 7|55 79:5 8|13 49:5 9|97 67:5 10|39 22:6 1|65 54:6 2|37 95:6 3|20 7:6 4|13 77:6 5|1 73:6 6|78 87:6 7|38 9:6 8|71 34:6 9|18 74:6 10|48 7:7 1|47 3:7 2|67 72:7 3|6 36:7 4|2 70:7 5|41 63:7 6|25 96:7 7|93 47:7 8|71 75:7 9|48 89:7 10|96 37:8 1|88 58:8 2|13 2:8 3|5 85:8 4|93 27:8 5|48 17:8 6|20 55:8 7|38 56:8 8|55 46:8 9|50 99:8 10|30 83:9 1|62 23:9 2|98 88:9 3|8 59:9 4|14 100:9 5|40 33:9 6|48 94:9 7|64 80:9 8|62 96:9 9|63 23:9 10|72 29:10 1|42 7:10 2|69 20:10 3|17 36:10 4|49 22:10 5|49 60:10 6|3 49:10 7|78 35:10 8|44 90:10 9|55 96:10 10</relation>
    <relation name="R106" arity="2" nbTuples="100" semantics="soft" defaultCost="infinity">12 9:1 1|41 38:1 2|76 9:1 3|93 47:1 4|81 91:1 5|52 68:1 6|1 9:1 7|53 55:1 8|75 79:1 9|45 16:1 10|45 2:2 1|70 93:2 2|4 86:2 3|60 34:2 4|54 79:2 5|25 17:2 6|9 69:2 7|7 18:2 8|59 19:2 9|3 25:2 10|57 65:3 1|25 50:3 2|63 13:3 3|93 84:3 4|77 64:3 5|12 4:3 6|94 84:3 7|12 63:3 8|1 27:3 9|47 33:3 10|90 59:4 1|85 1:4 2|69 87:4 3|45 3:4 4|13 35:4 5|21 65:4 6|22 27:4 7|77 35:4 8|96 21:4 9|72 99:4 10|97 95:5 1|75 55:5 2|77 71:5 3|46 67:5 4|81 7:5 5|6 92:5 6|69 30:5 7|28 35:5 8|11 57:5 9|58 59:5 10|86 62:6 1|31 48:6 2|8 19:6 3|7 1:6 4|100 24:6 5|59 99:6 6|92 33:6 7|30 6:6 8|13 6:6 9|84 90:6 10|9 83:7 1|91 8:7 2|79 74:7 3|48 33:7 4|74 28:7 5|29 29:7 6|76 48:7 7|49 60:7 8|10 42:7 9|6 39:7 10|56 25:8 1|74 3:8 2|32 61:8 3|99 27:8 4|92 35:8 5|78 92:8 6|11 60:8 7|53 25:8 8|9 74:8 9|43 82:8 10|9 97:9 1|23 9:9 2|76 53:9 3|41 89:9 4|86 3:9 5|61 82:9 6|79 70:9 7|97 3:9 8|4 97:9 9|46 12:9 10|24 85:10 1|36 21:10 2|84 65:10 3|55 77:10 4|17 52:10 5|37 4:10 6|95 31:10 7|17 41:10 8|36 51:10 9|44 51:10 10</relation>
    <relation name="R107" arity="2" nbTuples="100" semantics="soft" defaultCost="infinity">79 91:1 1|98 55:1 2|92 1:1 3|11 50:1 4|35 16:1 5|23 80:1 6|25 78:1 7|68 48:1 8|26 28:1 9|23 50:1 10|14 39:2 1|35 52:2 2|74 6:2 3|52 30:2 4|64 45:2 5|32 37:2 6|60 79:2 7|36 53:2 8|21 34:2 9|63 53:2 10|51 12:3 1|33 13:3 2|22 63:3 3|56 29:3 4|1 94:3 5|16 71:3 6|76 60:3 7|96 24:3 8|21 79:3 9|15 98:3 10|38 22:4 1|92 88:4 2|4 48:4 3|76 40:4 4|26 59:4 5|49 12:4 6|48 81:4 7|22 10:4 8|82 79:4 9|45 87:4 10|17 66:5 1|28 25:5 2|80 55:5 3|37 9:5 4|31 83:5 5|41 45:5 6|52 18:5 7|37 90:5 8|82 36:5 9|9 79:5 10|45 74:6 1|35 70:6 2|100 21:6 3|96 73:6 4|66 37:6 5|69 29:6 6|38 62:6 7|8 90:6 8|71 16:6 9|55 51:6 10|37 42:7 1|44 50:7 2|82 18:7 3|30 3:7 4|81 13:7 5|53 81:7 6|70 33:7 7|89 97:7 8|80 69:7 9|63 13:7 10|15 26:8 1|91 77:8 2|15 6:8 3|7 5:8 4|39 56:8 5|79 45:8 6|44 19:8 7|67 89:8 8|83 79:8 9|51 3:8 10|57 85:9 1|12 84:9 2|48 28:9 3|48 89:9 4|20 53:9 5|99 84:9 6|50 56:9 7|73 32:9 8|47 39:9 9|52 55:9 10|41 95:10 1|50 49:10 2|1 80:10 3|64 84:10 4|1 75:10 5|70 61:10 6|100 14:10 7|62 52:10 8|3 90:10 9|2 4:10 10</relation>
    <relation name="R108" arity="2" nbTuples="100" semantics="soft" defaultCost="infinity">82 80:1 1|37 41:1 2|6 9:1 3|73 60:1 4|65 58:1 5|46 91:1 6|32 81:1 7|16 32:1 8|86 94:1 9|5 68:1 10|22 70:2 1|60 39:2 2|31 70:2 3|59 4:2 4|86 17:2 5|15 12:2 6|65 33:2 7|90 20:2 8|86 30:2 9|62 100:2 10|37 76:3 1|86 63:3 2|28 29:3 3|61 37:3 4|25 45:3 5|3 85:3 6|38 15:3 7|27 16:3 8|27 8:3 9|80 63:3 10|49 31:4 1|54 78:4 2|30 10:4 3|85 52:4 4|41 31:4 5|70 5:4 6|8 14:4 7|13 88:4 8|92 83:4 9|54 74:4 10|27 83:5 1|68 6:5 2|36 67:5 3|68 32:5 4|61 66:5 5|76 37:5 6|46 49:5 7|61 65:5 8|51 77:5 9|34 88:5 10|79 29:6 1|55 98:6 2|51 7:6 3|88 38:6 4|49 12:6 5|28 42:6 6|52 87:6 7|87 81:6 8|24 44:6 9|52 64:6 10|81 89:7 1|63 16:7 2|55 94:7 3|35 62:7 4|98 51:7 5|24 65:7 6|90 5:7 7|98 60:7 8|57 50:7 9|83 54:7 10|18 24:8 1|80 63:8 2|2 61:8 3|27 2:8 4|67 86:8 5|26 27:8 6|97 83:8 7|27 2:8 8|30 18:8 9|48 45:8 10|32 4:9 1|36 82:9 2|7 87:9 3|25 44:9 4|41 52:9 5|9 85:9 6|80 4:9 7|92 56:9 8|33 54:9 9|65 3:9 10|58 60:10 1|53 94:10 2|12 87:10 3|66 58:10 4|72 58:10 5|85 48:10 6|39 96:10 7|82 13:10 8|83 62:10 9|45 7:10 10</relation>
    <relation name="R109" arity="2" nbTuples="100" semantics="soft" defaultCost="infinity">77 30:1 1|62 54:1 2|58 85:1 3|90 28:1 4|97 2:1 5|41 80:1 6|13 82:1 7|61 45:1 8|59 72:1 9|43 87:1 10|31 13:2 1|4 78:2 2|79 32:2 3|75 36:2 4|98 6:2 5|27 70:2 6|53 20:2 7|98 44:2 8|33 33:2 9|13 87:2 10|7 98:3 1|38 35:3 2|85 56:3 3|30 42:3 4|80 71:3 5|78 32:3 6|28 46:3 7|26 34:3 8|64 41:3 9|19 94:3 10|91 51:4 1|91 9:4 2|59 12:4 3|25 16:4 4|82 66:4 5|18 90:4 6|24 84:4 7|87 47:4 8|10 57:4 9|99 27:4 10|16 24:5 1|52 5:5 2|8 17:5 3|49 71:5 4|60 85:5 5|25 77:5 6|11 60:5 7|27 65:5 8|96 15:5 9|32 42:5 10|33 95:6 1|3 8:6 2|76 74:6 3|91 67:6 4|72 19:6 5|98 45:6 6|31 55:6 7|47 34:6 8|11 28:6 9|87 73:6 10|16 89:7 1|57 27:7 2|2 45:7 3|42 74:7 4|4 44:7 5|34 79:7 6|62 89:7 7|61 17:7 8|97 92:7 9|86 40:7 10|100 62:8 1|2 94:8 2|61 75:8 3|3 46:8 4|71 11:8 5|29 64:8 6|16 95:8 7|90 78:8 8|7 95:8 9|28 36:8 10|28 35:9 1|45 47:9 2|96 64:9 3|53 18:9 4|88 48:9 5|15 48:9 6|86 36:9 7|18 95:9 8|79 1:9 9|7 62:9 10|43 23:10 1|33 30:10 2|54 50:10 3|11 5:10 4|100 40:10 5|56 96:10 6|97 76:10 7|74 52:10 8|54 2:10 9|10 75:10 10</relation>
    <relation name="R110" arity="2" nbTuples="100" semantics="soft" defaultCost="infinity">14 23:1 1|34 84:1 2|22 96:1 3|89 95:1 4|95 11:1 5|99 30:1 6|51 80:1 7|36 83:1 8|40 4:1 9|28 13:1 10|37 33:2 1|99 58:2 2|32 77:2 3|51 20:2 4|7 89:2 5|61 88:2 6|12 97:2 7|40 42:2 8|75 97:2 9|25 87:2 10|78 18:3 1|10 71:3 2|63 4:3 3|94 33:3 4|25 49:3 5|16 44:3 6|42 61:3 7|71 19:3 8|84 53:3 9|74 63:3 10|68 82:4 1|79 81:4 2|34 86:4 3|27 43:4 4|78 15:4 5|64 63:4 6|99 68:4 7|21 61:4 8|86 10:4 9|44 96:4 10|55 70:5 1|80 8:5 2|11 79:5 3|3 29:5 4|90 41:5 5|79 68:5 6|1 100:5 7|62 21:5 8|13 15:5 9|61 76:5 10|46 98:6 1|53 80:6 2|7 69:6 3|50 27:6 4|98 99:6 5|92 25:6 6|47 27:6 7|51 42:6 8|40 67:6 9|33 81:6 10|56 30:7 1|41 12:7 2|56 39:7 3|30 58:7 4|53 7:7 5|88 72:7 6|20 32:7 7|51 68:7 8|18 36:7 9|59 78:7 10|92 97:8 1|30 62:8 2|93 66:8 3|98 93:8 4|83 19:8 5|28 18:8 6|67 31:8 7|96 100:8 8|36 11:8 9|52 97:8 10|39 10:9 1|64 98:9 2|37 44:9 3|68 44:9 4|43 73:9 5|93 57:9 6|51 97:9 7|70 21:9 8|84 43:9 9|73 27:9 10|32 49:10 1|26 73:10 2|21 63:10 3|87 28:10 4|80 16:10 5|1 85:10 6|84 32:10 7|2 75:10 8|22 19:10 9|15 68:10 10</relation>
    <relation name="R111" arity="2" nbTuples="100" semantics="soft" defaultCost="infinity">32 65:1 1|37 13:1 2|47 48:1 3|9 88:1 4|69 87:1 5|75 60:1 6|24 26:1 7|9 26:1 8|86 62:1 9|39 75:1 10|76 23:2 1|21 33:2 2|90 15:2 3|60 27:2 4|5 51:2 5|92 14:2 6|43 9:2 7|5 8:2 8|69 48:2 9|18 56:2 10|26 78:3 1|42 15:3 2|68 36:3 3|96 92:3 4|85 22:3 5|54 16:3 6|98 95:3 7|38 53:3 8|36 28:3 9|36 50:3 10|64 13:4 1|92 66:4 2|41 62:4 3|46 38:4 4|66 83:4 5|55 77:4 6|67 52:4 7|70 10:4 8|4 62:4 9|63 32:4 10|6 57:5 1|37 61:5 2|68 24:5 3|77 32:5 4|100 85:5 5|7 8:5 6|96 52:5 7|33 46:5 8|18 17:5 9|82 92:5 10|27 69:6 1|4 43:6 2|66 37:6 3|49 58:6 4|82 99:6 5|85 89:6 6|31 88:6 7|44 18:6 8|39 100:6 9|19 18:6 10|91 90:7 1|72 51:7 2|5 16:7 3|18 58:7 4|39 1:7 5|67 22:7 6|78 39:7 7|37 88:7 8|11 6:7 9|38 10:7 10|67 83:8 1|11 49:8 2|100 56:8 3|49 85:8 4|15 99:8 5|76 41:8 6|18 5:8 7|42 65:8 8|26 97:8 9|14 67:8 10|14 3:9 1|73 47:9 2|6 44:9 3|2 23:9 4|79 57:9 5|46 2:9 6|73 53:9 7|53 28:9 8|93 59:9 9|48 59:9 10|81 100:10 1|87 52:10 2|80 42:10 3|34 35:10 4|62 3:10 5|60 92:10 6|93 21:10 7|1 82:10 8|8 76:10 9|39 85:10 10</relation>
    <relation name="R112" arity="2" nbTuples="100" semantics="soft" defaultCost="infinity">44 23:1 1|58 47:1 2|13 38:1 3|11 80:1 4|37 16:1 5|81 83:1 6|64 26:1 7|51 96:1 8|80 87:1 9|8 51:1 10|59 58:2 1|99 31:2 2|90 41:2 3|15 85:2 4|68 29:2 5|17 20:2 6|100 2:2 7|71 36:2 8|84 61:2 9|11 36:2 10|40 52:3 1|75 3:3 2|28 10:3 3|71 98:3 4|65 39:3 5|15 18:3 6|93 19:3 7|37 14:3 8|24 33:3 9|100 38:3 10|53 73:4 1|95 88:4 2|12 12:4 3|61 76:4 4|71 77:4 5|83 65:4 6|53 14:4 7|23 61:4 8|75 84:4 9|38 83:4 10|92 81:5 1|81 7:5 2|88 30:5 3|23 69:5 4|95 78:5 5|54 47:5 6|38 57:5 7|15 91:5 8|99 74:5 9|79 46:5 10|78 33:6 1|47 58:6 2|50 6:6 3|76 7:6 4|92 97:6 5|22 21:6 6|15 72:6 7|7 24:6 8|66 87:6 9|55 28:6 10|79 19:7 1|90 67:7 2|58 39:7 3|12 31:7 4|33 16:7 5|59 80:7 6|82 51:7 7|39 40:7 8|37 53:7 9|71 40:7 10|3 53:8 1|6 88:8 2|5 70:8 3|100 8:8 4|8 39:8 5|17 45:8 6|47 34:8 7|79 56:8 8|78 38:8 9|54 84:8 10|66 10:9 1|70 73:9 2|16 37:9 3|53 7:9 4|87 86:9 5|76 72:9 6|66 81:9 7|33 65:9 8|85 71:9 9|27 46:9 10|48 8:10 1|30 47:10 2|15 38:10 3|3 51:10 4|98 12:10 5|3 13:10 6|84 19:10 7|72 17:10 8|73 17:10 9|10 85:10 10</relation>
    <relation name="R113" arity="2" nbTuples="100" semantics="soft" defaultCost="infinity">1 61:1 1|61 16:1 2|77 19:1 3|84 49:1 4|96 80:1 5|94 24:1 6|95 39:1 7|41 7:1 8|11 7:1 9|47 69:1 10|70 62:2 1|6 88:2 2|83 89:2 3|15 58:2 4|38 95:2 5|55 20:2 6|86 87:2 7|100 99:2 8|9 39:2 9|76 2:2 10|91 6:3 1|48 92:3 2|73 66:3 3|21 43:3 4|74 30:3 5|3 36:3 6|54 61:3 7|9 50:3 8|73 46:3 9|53 77:3 10|39 38:4 1|75 82:4 2|67 97:4 3|91 6:4 4|75 77:4 5|90 11:4 6|44 78:4 7|10 65:4 8|90 18:4 9|7 41:4 10|76 79:5 1|11 34:5 2|88 5:5 3|92 84:5 4|4 35:5 5|86 1:5 6|36 88:5 7|42 10:5 8|21 32:5 9|3 39:5 10|15 9:6 1|22 88:6 2|94 93:6 3|25 40:6 4|29 31:6 5|53 3:6 6|63 15:6 7|16 83:6 8|91 92:6 9|34 29:6 10|20 69:7 1|25 34:7 2|19 91:7 3|86 65:7 4|36 54:7 5|52 9:7 6|5 33:7 7|58 79:7 8|9 79:7 9|42 42:7 10|69 3:8 1|14 23:8 2|34 11:8 3|52 38:8 4|83 29:8 5|3 4:8 6|34 16:8 7|84 14:8 8|40 62:8 9|90 21:8 10|93 83:9 1|96 48:9 2|99 92:9 3|75 14:9 4|74 94:9 5|22 93:9 6|27 61:9 7|50 83:9 8|30 1:9 9|56 18:9 10|38 52:10 1|67 63:10 2|34 5:10 3|98 97:10 4|72 65:10 5|3 73:10 6|75 61:10 7|58 52:10 8|84 8:10 9|67 69:10 10</relation>
    <relation name="R114" arity="2" nbTuples="100" semantics="soft" defaultCost="infinity">8 45:1 1|59 12:1 2|26 60:1 3|66 76:1 4|59 56:1 5|100 61:1 6|56 87:1 7|34 79:1 8|6 54:1 9|65 68:1 10|87 27:2 1|94 76:2 2|1 39:2 3|76 40:2 4|72 54:2 5|96 60:2 6|6 26:2 7|42 31:2 8|88 5:2 9|59 59:2 10|43 84:3 1|55 92:3 2|63 26:3 3|14 41:3 4|91 28:3 5|8 68:3 6|61 68:3 7|15 5:3 8|87 87:3 9|72 48:3 10|10 41:4 1|68 63:4 2|99 93:4 3|31 40:4 4|51 97:4 5|10 19:4 6|85 55:4 7|70 34:4 8|37 28:4 9|9 94:4 10|59 21:5 1|72 56:5 2|6 64:5 3|96 38:5 4|25 38:5 5|52 39:5 6|18 33:5 7|34 51:5 8|46 55:5 9|58 61:5 10|15 8:6 1|81 80:6 2|69 52:6 3|89 27:6 4|53 48:6 5|25 83:6 6|14 63:6 7|36 90:6 8|26 29:6 9|70 72:6 10|95 43:7 1|32 46:7 2|49 91:7 3|15 64:7 4|51 94:7 5|60 43:7 6|7 72:7 7|58 20:7 8|81 43:7 9|83 86:7 10|64 94:8 1|11 42:8 2|18 48:8 3|59 37:8 4|94 26:8 5|11 55:8 6|99 64:8 7|77 34:8 8|76 37:8 9|53 3:8 10|1 8:9 1|33 78:9 2|74 13:9 3|98 23:9 4|52 86:9 5|10 73:9 6|94 99:9 7|23 92:9 8|48 94:9 9|42 4:9 10|62 99:10 1|8 50:10 2|17 85:10 3|83 87:10 4|5 44:10 5|89 44:10 6|29 79:10 7|8 51:10 8|6 88:10 9|18 51:10 10</relation>
    <relation name="R115" arity="2" nbTuples="100" semantics="soft" defaultCost="infinity">34 51:1 1|100 2:1 2|64 29:1 3|9 75:1 4|70 23:1 5|22 95:1 6|91 39:1 7|56 19:1 8|95 49:1 9|70 29:1 10|12 52:2 1|60 83:2 2|10 70:2 3|58 9:2 4|72 63:2 5|100 45:2 6|90 70:2 7|69 61:2 8|44 10:2 9|29 8:2 10|42 66:3 1|89 98:3 2|2 58:3 3|81 34:3 4|47 21:3 5|5 55:3 6|3 10:3 7|29 2:3 8|69 40:3 9|23 55:3 10|93 5:4 1|22 44:4 2|22 12:4 3|47 71:4 4|25 81:4 5|85 60:4 6|42 98:4 7|26 89:4 8|63 9:4 9|78 16:4 10|96 75:5 1|51 1:5 2|4 41:5 3|33 60:5 4|24 90:5 5|70 72:5 6|32 8:5 7|16 37:5 8|13 85:5 9|48 55:5 10|18 70:6 1|93 61:6 2|22 89:6 3|75 65:6 4|90 14:6 5|88 90:6 6|28 8:6 7|38 30:6 8|67 32:6 9|60 14:6 10|54 33:7 1|68 63:7 2|17 36:7 3|51 36:7 4|98 58:7 5|44 44:7 6|78 2:7 7|65 29:7 8|83 91:7 9|32 7:7 10|79 25:8 1|84 80:8 2|78 77:8 3|63 49:8 4|15 50:8 5|50 57:8 6|83 85:8 7|90 27:8 8|77 2:8 9|40 74:8 10|63 17:9 1|86 4:9 2|58 23:9 3|23 25:9 4|76 40:9 5|60 54:9 6|62 10:9 7|99 9:9 8|36 60:9 9|12 43:9 10|95 84:10 1|20 88:10 2|98 85:10 3|49 51:10 4|15 55:10 5|68 30:10 6|63 32:10 7|31 85:10 8|75 55:10 9|43 34:10 10</relation>
    <relation name="R116" arity="2" nbTuples="100" semantics="soft" defaultCost="infinity">36 89:1 1|30 19:1 2|87 60:1 3|66 46:1 4|85 47:1 5|5 47:1 6|73 10:1 7|16 4:1 8|91 40:1 9|44 30:1 10|1 11:2 1|58 74:2 2|70 62:2 3|9 100:2 4|18 75:2 5|11 69:2 6|25 65:2 7|91 20:2 8|23 24:2 9|87 60:2 10|56 49:3 1|75 28:3 2|39 80:3 3|89 17:3 4|20 92:3 5|45 17:3 6|87 95:3 7|42 44:3 8|46 81:3 9|1 25:3 10|66 15:4 1|15 100:4 2|20 49:4 3|59 33:4 4|93 72:4 5|30 6:4 6|11 38:4 7|58 1:4 8|50 40:4 9|93 94:4 10|100 13:5 1|94 86:5 2|54 14:5 3|79 44:5 4|33 24:5 5|56 26:5 6|41 95:5 7|60 11:5 8|6 85:5 9|34 83:5 10|25 74:6 1|50 41:6 2|56 8:6 3|21 73:6 4|85 70:6 5|15 29:6 6|21 25:6 7|34 35:6 8|75 57:6 9|79 66:6 10|82 67:7 1|22 12:7 2|79 72:7 3|2 78:7 4|9 7:7 5|43 43:7 6|39 13:7 7|27 56:7 8|72 65:7 9|10 99:7 10|38 50:8 1|24 32:8 2|83 39:8 3|65 1:8 4|15 9:8 5|63 40:8 6|93 23:8 7|9 10:8 8|32 21:8 9|15 73:8 10|47 99:9 1|2 76:9 2|46 20:9 3|45 38:9 4|72 35:9 5|20 78:9 6|27 50:9 7|45 46:9 8|66 32:9 9|21 8:9 10|41 9:10 1|47 5:10 2|91 69:10 3|72 68:10 4|94 36:10 5|79 96:10 6|7 74:10 7|13 85:10 8|83 30:10 9|78 55:10 10</relation>
    <relation name="R117" arity="2" nbTuples="100" semantics="soft" defaultCost="infinity">90 8:1 1|92 63:1 2|30 46:1 3|66 92:1 4|15 31:1 5|75 36:1 6|73 12:1 7|46 14:1 8|18 94:1 9|21 81:1 10|44 59:2 1|91 30:2 2|49 82:2 3|79 1:2 4|67 69:2 5|15 69:2 6|83 96:2 7|41 3:2 8|49 61:2 9|54 33:2 10|59 42:3 1|68 18:3 2|46 92:3 3|8 47:3 4|56 80:3 5|59 41:3 6|26 37:3 7|6 17:3 8|29 42:3 9|41 89:3 10|75 64:4 1|2 73:4 2|69 20:4 3|98 6:4 4|95 30:4 5|16 67:4 6|49 84:4 7|62 60:4 8|5 61:4 9|71 71:4 10|74 94:5 1|41 19:5 2|48 92:5 3|99 68:5 4|59 96:5 5|52 82:5 6|51 75:5 7|14 48:5 8|87 27:5 9|86 26:5 10|1 92:6 1|68 49:6 2|23 67:6 3|20 85:6 4|25 19:6 5|43 6:6 6|98 19:6 7|57 58:6 8|2 31:6 9|53 88:6 10|76 92:7 1|63 36:7 2|36 58:7 3|47 50:7 4|74 23:7 5|18 82:7 6|58 5:7 7|39 25:7 8|97 80:7 9|10 5:7 10|51 22:8 1|14 24:8 2|9 2:8 3|46 9:8 4|18 74:8 5|74 34:8 6|53 88:8 7|41 16:8 8|22 45:8 9|39 27:8 10|82 38:9 1|16 92:9 2|77 87:9 3|97 7:9 4|77 9:9 5|35 15:9 6|69 83:9 7|82 76:9 8|60 28:9 9|29 76:9 10|36 4:10 1|29 94:10 2|17 87:10 3|9 4:10 4|36 58:10 5|14 45:10 6|5 15:10 7|64 41:10 8|77 79:10 9|96 59:10 10</relation>
    <relation name="R118" arity="2" nbTuples="100" semantics="soft" defaultCost="infinity">5 87:1 1|82 14:1 2|96 90:1 3|14 39:1 4|28 23:1 5|69 96:1 6|5 44:1 7|7 90:1 8|10 91:1 9|19 30:1 10|41 41:2 1|54 58:2 2|43 18:2 3|76 68:2 4|95 42:2 5|59 20:2 6|15 56:2 7|10 53:2 8|2 56:2 9|30 88:2 10|79 76:3 1|58 39:3 2|9 68:3 3|11 11:3 4|63 84:3 5|33 29:3 6|70 19:3 7|90 88:3 8|82 75:3 9|99 80:3 10|23 66:4 1|73 42:4 2|33 66:4 3|44 100:4 4|47 91:4 5|3 98:4 6|71 92:4 7|24 35:4 8|16 21:4 9|69 65:4 10|95 35:5 1|49 28:5 2|83 83:5 3|23 41:5 4|2 34:5 5|29 95:5 6|73 15:5 7|15 60:5 8|83 91:5 9|11 41:5 10|57 96:6 1|98 61:6 2|69 64:6 3|71 27:6 4|50 76:6 5|72 61:6 6|48 34:6 7|37 51:6 8|42 1:6 9|70 38:6 10|16 60:7 1|65 99:7 2|57 90:7 3|7 82:7 4|34 73:7 5|93 96:7 6|10 89:7 7|26 44:7 8|94 77:7 9|36 47:7 10|94 11:8 1|39 11:8 2|32 44:8 3|8 52:8 4|22 52:8 5|34 81:8 6|22 38:8 7|79 43:8 8|8 23:8 9|89 7:8 10|58 93:9 1|2 68:9 2|58 47:9 3|29 54:9 4|95 27:9 5|74 15:9 6|10 13:9 7|6 62:9 8|7 84:9 9|4 73:9 10|37 82:10 1|94 33:10 2|93 16:10 3|12 52:10 4|7 89:10 5|18 69:10 6|28 62:10 7|89 9:10 8|69 84:10 9|81 41:10 10</relation>
    <relation name="R119" arity="2" nbTuples="100" semantics="soft" defaultCost="infinity">44 80:1 1|70 69:1 2|93 7:1 3|37 52:1 4|84 38:1 5|14 28:1 6|100 94:1 7|29 36:1 8|80 66:1 9|1 64:1 10|54 49:2 1|99 4:2 2|26 41:2 3|70 20:2 4|94 42:2 5|26 20:2 6|55 38:2 7|73 18:2 8|41 7:2 9|63 86:2 10|53 81:3 1|21 9:3 2|1 52:3 3|64 41:3 4|50 74:3 5|23 99:3 6|48 16:3 7|32 37:3 8|86 86:3 9|80 71:3 10|63 19:4 1|35 21:4 2|37 45:4 3|58 12:4 4|58 96:4 5|47 42:4 6|33 42:4 7|58 23:4 8|12 21:4 9|33 74:4 10|41 47:5 1|70 43:5 2|2 44:5 3|90 8:5 4|60 15:5 5|53 41:5 6|100 9:5 7|84 60:5 8|56 10:5 9|7 51:5 10|76 29:6 1|70 4:6 2|54 77:6 3|12 43:6 4|21 22:6 5|81 19:6 6|50 57:6 7|46 63:6 8|79 45:6 9|16 8:6 10|4 3:7 1|29 96:7 2|68 82:7 3|63 41:7 4|38 55:7 5|26 8:7 6|4 61:7 7|46 13:7 8|56 84:7 9|29 97:7 10|81 18:8 1|79 27:8 2|39 100:8 3|89 51:8 4|54 30:8 5|54 48:8 6|98 1:8 7|75 78:8 8|34 72:8 9|10 76:8 10|90 97:9 1|74 80:9 2|5 98:9 3|61 49:9 4|16 28:9 5|63 75:9 6|100 25:9 7|70 59:9 8|66 84:9 9|20 81:9 10|1 72:10 1|97 51:10 2|81 80:10 3|46 30:10 4|68 8:10 5|66 35:10 6|41 40:10 7|26 67:10 8|93 81:10 9|35 33:10 10</relation>
    <relation name="R120" arity="2" nbTuples="100" semantics="soft" defaultCost="infinity">4 100:1 1|40 58:1 2|37 43:1 3|40 41:1 4|52 41:1 5|15 3:1 6|5 2:1 7|63 71:1 8|21 96:1 9|63 38:1 10|54 55:2 1|60 22:2 2|18 4:2 3|59 73:2 4|56 82:2 5|10 60:2 6|55 100:2 7|51 80:2 8|38 19:2 9|8 49:2 10|55 68:3 1|4 55:3 2|97 19:3 3|98 34:3 4|100 92:3 5|14 5:3 6|40 86:3 7|10 68:3 8|41 76:3 9|59 31:3 10|9 39:4 1|65 54:4 2|79 39:4 3|64 10:4 4|93 30:4 5|53 28:4 6|85 86:4 7|90 4:4 8|18 34:4 9|99 4:4 10|32 7:5 1|85 43:5 2|100 82:5 3|62 59:5 4|43 83:5 5|62 57:5 6|67 3:5 7|52 44:5 8|79 74:5 9|72 59:5 10|10 91:6 1|52 20:6 2|36 27:6 3|2 9:6 4|6 36:6 5|65 77:6 6|3 28:6 7|15 94:6 8|30 55:6 9|43 86:6 10|18 92:7 1|8 24:7 2|43 20:7 3|63 71:7 4|14 63:7 5|55 13:7 6|27 93:7 7|52 26:7 8|43 50:7 9|66 9:7 10|7 80:8 1|75 97:8 2|34 54:8 3|74 79:8 4|67 88:8 5|45 10:8 6|89 38:8 7|29 66:8 8|73 36:8 9|15 20:8 10|65 45:9 1|71 92:9 2|40 59:9 3|67 99:9 4|70 77:9 5|98 39:9 6|8 6:9 7|89 2:9 8|72 94:9 9|64 61:9 10|29 14:10 1|31 73:10 2|11 72:10 3|61 5:10 4|66 20:10 5|66 70:10 6|49 49:10 7|76 32:10 8|58 30:10 9|92 45:10 10</relation>
    <relation name="R121" arity="2" nbTuples="100" semantics="soft" defaultCost="infinity">14 56:1 1|35 70:1 2|8 77:1 3|71 86:1 4|6 80:1 5|54 50:1 6|87 11:1 7|68 9:1 8|82 33:1 9|76 1:1 10|77 20:2 1|49 79:2 2|37 25:2 3|65 92:2 4|85 76:2 5|54 67:2 6|39 47:2 7|77 69:2 8|95 47:2 9|43 93:2 10|5 15:3 1|30 16:3 2|54 23:3 3|83 2:3 4|100 55:3 5|44 27:3 6|8 42:3 7|42 84:3 8|11 99:3 9|34 89:3 10|24 26:4 1|78 23:4 2|40 35:4 3|60 93:4 4|63 49:4 5|57 36:4 6|84 44:4 7|74 36:4 8|5 6:4 9|48 55:4 10|24 87:5 1|19 76:5 2|31 53:5 3|51 34:5 4|43 53:5 5|78 55:5 6|9 33:5 7|81 10:5 8|21 71:5 9|57 1:5 10|51 14:6 1|2 40:6 2|94 41:6 3|69 66:6 4|23 3:6 5|81 89:6 6|80 44:6 7|47 82:6 8|37 7:6 9|25 44:6 10|93 35:7 1|1 20:7 2|60 53:7 3|95 79:7 4|5 29:7 5|97 92:7 6|97 9:7 7|23 6:7 8|38 33:7 9|29 37:7 10|60 40:8 1|87 69:8 2|75 83:8 3|4 76:8 4|13 100:8 5|96 74:8 6|38 88:8 7|63 18:8 8|63 61:8 9|7 68:8 10|69 99:9 1|16 70:9 2|34 5:9 3|77 3:9 4|6 44:9 5|50 73:9 6|36 46:9 7|5 47:9 8|44 3:9 9|52 60:9 10|37 50:10 1|38 35:10 2|27 7:10 3|43 25:10 4|76 78:10 5|34 66:10 6|4 94:10 7|27 37:10 8|94 65:10 9|7 90:10 10</relation>
    <relation name="R122" arity="2" nbTuples="100" semantics="soft" defaultCost="infinity">48 61:1 1|94 37:1 2|57 100:1 3|100 42:1 4|27 70:1 5|31 8:1 6|6 95:1 7|62 17:1 8|54 20:1 9|34 9:1 10|62 37:2 1|12 95:2 2|92 95:2 3|20 98:2 4|50 62:2 5|41 54:2 6|57 29:2 7|86 1:2 8|54 8:2 9|64 35:2 10|56 65:3 1|61 98:3 2|85 28:3 3|22 47:3 4|67 95:3 5|54 22:3 6|38 63:3 7|21 25:3 8|25 5:3 9|83 12:3 10|76 19:4 1|22 79:4 2|88 71:4 3|49 46:4 4|53 94:4 5|48 92:4 6|86 64:4 7|85 55:4 8|78 44:4 9|61 63:4 10|87 70:5 1|93 100:5 2|63 84:5 3|26 7:5 4|29 44:5 5|52 45:5 6|33 74:5 7|56 38:5 8|94 31:5 9|56 75:5 10|72 24:6 1|22 15:6 2|32 32:6 3|24 37:6 4|31 21:6 5|68 28:6 6|68 11:6 7|76 2:6 8|40 67:6 9|46 37:6 10|30 57:7 1|80 67:7 2|82 72:7 3|87 10:7 4|96 41:7 5|9 63:7 6|30 54:7 7|56 14:7 8|48 53:7 9|65 29:7 10|55 25:8 1|68 48:8 2|68 93:8 3|58 62:8 4|46 75:8 5|54 38:8 6|31 53:8 7|39 62:8 8|21 81:8 9|2 23:8 10|69 20:9 1|41 27:9 2|2 2:9 3|28 6:9 4|18 79:9 5|69 74:9 6|74 36:9 7|39 38:9 8|58 5:9 9|35 79:9 10|89 53:10 1|89 75:10 2|26 69:10 3|40 70:10 4|47 30:10 5|51 21:10 6|60 86:10 7|49 22:10 8|74 41:10 9|53 37:10 10</relation>
    <relation name="R123" arity="2" nbTuples="100" semantics="soft" defaultCost="infinity">79 2:1 1|9 23:1 2|3 99:1 3|45 95:1 4|44 83:1 5|90 16:1 6|88 38:1 7|9 89:1 8|34 54:1 9|81 47:1 10|39 77:2 1|6 54:2 2|23 6:2 3|46 58:2 4|49 28:2 5|43 33:2 6|67 58:2 7|27 13:2 8|43 8:2 9|4 3:2 10|23 65:3 1|61 44:3 2|79 89:3 3|51 60:3 4|52 87:3 5|21 60:3 6|75 1:3 7|26 1:3 8|89 60:3 9|38 50:3 10|54 45:4 1|90 72:4 2|89 50:4 3|24 65:4 4|7 4:4 5|72 68:4 6|58 74:4 7|25 88:4 8|44 55:4 9|35 89:4 10|43 9:5 1|78 96:5 2|69 14:5 3|69 5:5 4|56 39:5 5|31 84:5 6|90 74:5 7|70 84:5 8|19 100:5 9|64 18:5 10|71 6:6 1|61 67:6 2|81 21:6 3|23 21:6 4|69 50:6 5|78 13:6 6|47 88:6 7|50 3:6 8|26 4:6 9|11 47:6 10|99 61:7 1|58 16:7 2|98 92:7 3|76 71:7 4|17 20:7 5|14 73:7 6|45 64:7 7|74 28:7 8|23 42:7 9|96 61:7 10|24 70:8 1|40 39:8 2|8 9:8 3|61 55:8 4|37 2:8 5|97 33:8 6|14 15:8 7|37 90:8 8|52 94:8 9|77 60:8 10|77 19:9 1|3 72:9 2|77 36:9 3|70 42:9 4|61 49:9 5|54 15:9 6|65 22:9 7|93 6:9 8|38 82:9 9|41 40:9 10|86 69:10 1|20 16:10 2|83 33:10 3|43 87:10 4|76 42:10 5|100 74:10 6|100 19:10 7|8 4:10 8|71 91:10 9|51 83:10 10</relation>
    <relation name="R124" arity="2" nbTuples="100" semantics="soft" defaultCost="infinity">3 13:1 1|67 28:1 2|70 89:1 3|19 71:1 4|99 83:1 5|16 76:1 6|86 16:1 7|21 32:1 8|60 78:1 9|18 89:1 10|89 34:2 1|33 31:2 2|86 14:2 3|62 23:2 4|43 40:2 5|77 68:2 6|83 72:2 7|80 71:2 8|92 8:2 9|24 19:2 10|12 16:3 1|35 46:3 2|47 41:3 3|15 75:3 4|93 69:3 5|98 80:3 6|72 100:3 7|63 67:3 8|60 39:3 9|89 9:3 10|89 86:4 1|4 39:4 2|92 62:4 3|57 46:4 4|39 84:4 5|87 100:4 6|89 97:4 7|15 68:4 8|55 96:4 9|37 84:4 10|57 21:5 1|66 66:5 2|61 28:5 3|28 87:5 4|13 74:5 5|70 40:5 6|90 5:5 7|45 62:5 8|31 69:5 9|46 22:5 10|79 25:6 1|29 89:6 2|94 74:6 3|17 78:6 4|89 81:6 5|28 60:6 6|22 15:6 7|32 17:6 8|66 9:6 9|4 34:6 10|77 65:7 1|20 90:7 2|33 46:7 3|63 60:7 4|87 16:7 5|71 89:7 6|73 97:7 7|4 75:7 8|27 57:7 9|42 51:7 10|56 53:8 1|25 12:8 2|42 93:8 3|38 40:8 4|13 8:8 5|8 91:8 6|20 78:8 7|5 66:8 8|60 62:8 9|80 69:8 10|38 68:9 1|47 44:9 2|30 13:9 3|25 67:9 4|30 86:9 5|54 32:9 6|54 73:9 7|94 23:9 8|73 73:9 9|85 74:9 10|12 62:10 1|31 6:10 2|68 74:10 3|74 47:10 4|45 63:10 5|17 14:10 6|75 61:10 7|26 99:10 8|85 41:10 9|4 35:10 10</relation>
    <relation name="R125" arity="2" nbTuples="100" semantics="soft" defaultCost="infinity">23 15:1 1|25 9:1 2|56 69:1 3|79 38:1 4|8 98:1 5|88 10:1 6|51 3:1 7|98 36:1 8|50 3:1 9|19 72:1 10|91 91:2 1|59 19:2 2|59 60:2 3|57 12:2 4|8 36:2 5|21 68:2 6|61 27:2 7|14 94:2 8|25 27:2 9|76 89:2 10|46 2:3 1|55 38:3 2|14 1:3 3|45 23:3 4|67 39:3 5|61 33:3 6|53 28:3 7|41 31:3 8|100 41:3 9|81 44:3 10|32 4:4 1|22 62:4 2|18 69:4 3|59 43:4 4|50 4:4 5|38 30:4 6|79 4:4 7|91 14:4 8|22 42:4 9|32 92:4 10|95 22:5 1|62 9:5 2|94 22:5 3|63 80:5 4|52 95:5 5|50 46:5 6|11 83:5 7|38 27:5 8|100 19:5 9|2 92:5 10|6 75:6 1|95 9:6 2|10 26:6 3|28 59:6 4|6 20:6 5|71 77:6 6|100 36:6 7|58 10:6 8|50 39:6 9|25 55:6 10|50 62:7 1|64 65:7 2|96 54:7 3|26 29:7 4|70 69:7 5|38 24:7 6|44 94:7 7|11 58:7 8|90 38:7 9|76 77:7 10|92 60:8 1|84 64:8 2|85 9:8 3|18 62:8 4|37 42:8 5|97 9:8 6|54 86:8 7|39 74:8 8|48 75:8 9|43 48:8 10|15 40:9 1|84 53:9 2|99 85:9 3|57 10:9 4|85 30:9 5|5 1:9 6|29 68:9 7|85 71:9 8|65 39:9 9|34 100:9 10|70 96:10 1|1 93:10 2|33 97:10 3|99 34:10 4|61 40:10 5|40 62:10 6|24 17:10 7|81 46:10 8|29 59:10 9|9 46:10 10</relation>
    <relation name="R126" arity="2" nbTuples="100" semantics="soft" defaultCost="infinity">65 98:1 1|48 66:1 2|23 99:1 3|90 42:1 4|58 44:1 5|25 1:1 6|17 94:1 7|26 5:1 8|61 16:1 9|93 75:1 10|22 65:2 1|77 61:2 2|2 18:2 3|15 54:2 4|79 54:2 5|80 53:2 6|19 70:2 7|31 100:2 8|11 55:2 9|44 72:2 10|11 33:3 1|80 35:3 2|69 11:3 3|69 75:3 4|51 87:3 5|37 4:3 6|91 95:3 7|75 84:3 8|99 74:3 9|63 81:3 10|63 3:4 1|67 27:4 2|94 47:4 3|23 47:4 4|52 10:4 5|82 57:4 6|42 13:4 7|10 38:4 8|41 82:4 9|97 65:4 10|3 36:5 1|75 39:5 2|4 42:5 3|80 76:5 4|69 44:5 5|68 72:5 6|78 20:5 7|27 81:5 8|64 72:5 9|21 12:5 10|43 52:6 1|10 63:6 2|14 8:6 3|39 17:6 4|99 7:6 5|32 2:6 6|84 47:6 7|81 65:6 8|7 41:6 9|59 76:6 10|57 58:7 1|38 28:7 2|44 19:7 3|78 95:7 4|13 25:7 5|50 31:7 6|67 59:7 7|13 32:7 8|30 14:7 9|12 76:7 10|4 75:8 1|70 33:8 2|28 72:8 3|63 18:8 4|10 36:8 5|20 29:8 6|7 69:8 7|63 43:8 8|60 56:8 9|27 76:8 10|57 38:9 1|91 68:9 2|57 94:9 3|84 96:9 4|56 70:9 5|30 66:9 6|91 23:9 7|16 2:9 8|66 63:9 9|16 94:9 10|68 90:10 1|58 23:10 2|90 52:10 3|71 71:10 4|94 92:10 5|18 57:10 6|79 45:10 7|41 33:10 8|90 29:10 9|85 35:10 10</relation>
    <relation name="R127" arity="2" nbTuples="100" semantics="soft" defaultCost="infinity">64 59:1 1|12 64:1 2|65 9:1 3|48 58:1 4|74 27:1 5|81 79:1 6|85 18:1 7|23 45:1 8|73 8:1 9|94 12:1 10|96 83:2 1|9 10:2 2|97 46:2 3|85 29:2 4|6 88:2 5|27 44:2 6|5 37:2 7|79 73:2 8|30 18:2 9|5 82:2 10|58 4:3 1|39 11:3 2|48 48:3 3|14 73:3 4|92 5:3 5|68 28:3 6|33 99:3 7|75 89:3 8|52 1:3 9|3 23:3 10|50 22:4 1|79 34:4 2|6 76:4 3|64 51:4 4|30 89:4 5|1 43:4 6|50 82:4 7|28 57:4 8|77 5:4 9|100 83:4 10|67 43:5 1|56 84:5 2|50 64:5 3|29 99:5 4|23 54:5 5|1 37:5 6|41 7:5 7|96 57:5 8|90 47:5 9|47 58:5 10|34 70:6 1|63 78:6 2|36 18:6 3|82 29:6 4|12 20:6 5|65 87:6 6|37 36:6 7|97 8:6 8|59 18:6 9|77 86:6 10|69 69:7 1|61 76:7 2|64 63:7 3|81 49:7 4|21 13:7 5|18 38:7 6|25 94:7 7|96 99:7 8|13 3:7 9|3 8:7 10|13 63:8 1|75 94:8 2|11 29:8 3|77 83:8 4|50 13:8 5|94 56:8 6|93 5:8 7|23 67:8 8|89 4:8 9|65 12:8 10|80 60:9 1|57 17:9 2|32 84:9 3|67 16:9 4|62 38:9 5|45 10:9 6|96 8:9 7|77 93:9 8|61 34:9 9|25 60:9 10|25 25:10 1|21 17:10 2|28 8:10 3|87 33:10 4|14 5:10 5|13 5:10 6|54 42:10 7|51 31:10 8|75 81:10 9|25 1:10 10</relation>
    <relation name="R128" arity="2" nbTuples="100" semantics="soft" defaultCost="infinity">49 41:1 1|36 63:1 2|84 11:1 3|13 70:1 4|25 93:1 5|40 99:1 6|67 96:1 7|95 45:1 8|59 29:1 9|45 84:1 10|32 5:2 1|58 71:2 2|64 60:2 3|22 79:2 4|42 94:2 5|34 58:2 6|61 83:2 7|19 18:2 8|87 22:2 9|70 39:2 10|40 66:3 1|38 30:3 2|19 1:3 3|99 77:3 4|58 68:3 5|31 45:3 6|26 27:3 7|57 84:3 8|6 61:3 9|94 95:3 10|86 84:4 1|36 36:4 2|48 37:4 3|17 81:4 4|15 21:4 5|48 3:4 6|5 41:4 7|19 44:4 8|99 35:4 9|34 31:4 10|50 45:5 1|4 93:5 2|85 21:5 3|75 26:5 4|26 60:5 5|74 57:5 6|50 63:5 7|46 55:5 8|7 66:5 9|22 70:5 10|98 75:6 1|51 45:6 2|62 76:6 3|74 9:6 4|38 34:6 5|28 42:6 6|5 90:6 7|47 33:6 8|47 43:6 9|88 81:6 10|15 96:7 1|64 6:7 2|17 22:7 3|56 62:7 4|82 24:7 5|19 1:7 6|49 24:7 7|11 33:7 8|5 58:7 9|100 6:7 10|41 9:8 1|51 36:8 2|48 66:8 3|2 92:8 4|71 45:8 5|20 62:8 6|28 3:8 7|94 3:8 8|86 88:8 9|81 8:8 10|92 91:9 1|19 90:9 2|45 90:9 3|34 60:9 4|14 91:9 5|52 94:9 6|73 21:9 7|77 19:9 8|5 9:9 9|20 38:9 10|24 1:10 1|96 55:10 2|34 9:10 3|85 4:10 4|65 99:10 5|21 56:10 6|85 29:10 7|32 95:10 8|25 12:10 9|62 2:10 10</relation>
    <relation name="R129" arity="2" nbTuples="100" semantics="soft" defaultCost="infinity">12 12:1 1|13 100:1 2|70 61:1 3|52 94:1 4|63 100:1 5|41 27:1 6|4 55:1 7|30 100:1 8|82 66:1 9|34 61:1 10|4 7:2 1|44 10:2 2|11 61:2 3|55 63:2 4|29 5:2 5|75 8:2 6|51 23:2 7|94 34:2 8|79 74:2 9|98 3:2 10|64 58:3 1|98 74:3 2|82 89:3 3|22 83:3 4|5 95:3 5|22 49:3 6|38 8:3 7|6 70:3 8|30 80:3 9|89 24:3 10|51 43:4 1|10 8:4 2|22 59:4 3|58 23:4 4|17 96:4 5|38 98:4 6|17 57:4 7|46 45:4 8|66 24:4 9|3 60:4 10|33 64:5 1|52 17:5 2|62 95:5 3|87 10:5 4|36 78:5 5|80 88:5 6|15 71:5 7|99 50:5 8|83 71:5 9|62 84:5 10|60 21:6 1|48 27:6 2|37 72:6 3|15 83:6 4|1 36:6 5|79 11:6 6|44 87:6 7|7 69:6 8|34 35:6 9|53 84:6 10|10 5:7 1|90 87:7 2|87 40:7 3|48 60:7 4|24 42:7 5|35 5:7 6|51 89:7 7|32 58:7 8|16 47:7 9|93 46:7 10|81 13:8 1|25 6:8 2|34 51:8 3|37 58:8 4|94 72:8 5|45 57:8 6|96 48:8 7|81 29:8 8|3 62:8 9|25 30:8 10|47 25:9 1|76 64:9 2|43 8:9 3|24 16:9 4|4 89:9 5|24 85:9 6|96 16:9 7|83 10:9 8|13 63:9 9|68 19:9 10|20 59:10 1|94 57:10 2|9 38:10 3|38 79:10 4|23 99:10 5|80 27:10 6|74 100:10 7|72 65:10 8|54 86:10 9|11 54:10 10</relation>
    <relation name="R130" arity="2" nbTuples="100" semantics="soft" defaultCost="infinity">33 86:1 1|42 35:1 2|98 83:1 3|100 4:1 4|26 28:1 5|37 19:1 6|95 5:1 7|59 59:1 8|56 83:1 9|6 71:1 10|13 70:2 1|95 31:2 2|85 70:2 3|52 5:2 4|58 5:2 5|86 42:2 6|50 53:2 7|22 36:2 8|95 50:2 9|82 30:2 10|100 45:3 1|55 30:3 2|12 60:3 3|89 84:3 4|89 20:3 5|60 38:3 6|53 88:3 7|47 95:3 8|72 66:3 9|52 60:3 10|97 6:4 1|27 86:4 2|85 99:4 3|60 79:4 4|67 95:4 5|78 72:4 6|15 38:4 7|88 38:4 8|94 11:4 9|9 34:4 10|90 4:5 1|95 72:5 2|62 16:5 3|6 29:5 4|26 89:5 5|22 4:5 6|15 7:5 7|90 72:5 8|40 21:5 9|78 76:5 10|14 12:6 1|83 48:6 2|100 1:6 3|70 63:6 4|48 18:6 5|42 44:6 6|62 4:6 7|41 4:6 8|58 54:6 9|55 16:6 10|45 72:7 1|41 44:7 2|23 46:7 3|42 31:7 4|8 24:7 5|52 55:7 6|18 9:7 7|79 37:7 8|53 76:7 9|39 13:7 10|36 60:8 1|36 63:8 2|67 45:8 3|8 16:8 4|38 47:8 5|34 43:8 6|64 65:8 7|69 83:8 8|84 40:8 9|10 29:8 10|4 62:9 1|65 84:9 2|40 28:9 3|80 26:9 4|88 53:9 5|96 62:9 6|73 18:9 7|39 57:9 8|70 56:9 9|47 69:9 10|81 21:10 1|7 66:10 2|20 51:10 3|17 14:10 4|24 83:10 5|54 92:10 6|39 12:10 7|87 9:10 8|37 94:10 9|27 85:10 10</relation>
    <relation name="R131" arity="2" nbTuples="100" semantics="soft" defaultCost="infinity">10 91:1 1|88 50:1 2|55 77:1 3|76 43:1 4|23 57:1 5|49 65:1 6|82 42:1 7|63 92:1 8|31 84:1 9|49 32:1 10|70 58:2 1|71 39:2 2|6 62:2 3|82 32:2 4|5 85:2 5|83 62:2 6|2 76:2 7|22 10:2 8|9 53:2 9|72 38:2 10|63 61:3 1|55 29:3 2|7 99:3 3|27 95:3 4|6 45:3 5|99 70:3 6|14 78:3 7|21 55:3 8|94 33:3 9|30 3:3 10|47 28:4 1|75 13:4 2|58 87:4 3|99 19:4 4|60 48:4 5|84 42:4 6|41 8:4 7|2 15:4 8|68 16:4 9|13 46:4 10|80 39:5 1|23 69:5 2|95 53:5 3|76 83:5 4|29 25:5 5|87 40:5 6|66 25:5 7|44 44:5 8|19 3:5 9|73 76:5 10|41 27:6 1|67 45:6 2|77 22:6 3|84 42:6 4|38 83:6 5|89 80:6 6|70 1:6 7|72 64:6 8|14 79:6 9|96 40:6 10|41 80:7 1|64 74:7 2|83 99:7 3|33 87:7 4|48 26:7 5|40 4:7 6|6 22:7 7|63 50:7 8|31 89:7 9|50 47:7 10|75 20:8 1|71 78:8 2|61 35:8 3|85 95:8 4|72 56:8 5|32 58:8 6|51 80:8 7|25 22:8 8|82 60:8 9|89 100:8 10|30 29:9 1|41 75:9 2|89 58:9 3|13 37:9 4|13 68:9 5|17 74:9 6|77 57:9 7|46 79:9 8|15 77:9 9|18 52:9 10|27 24:10 1|50 54:10 2|86 67:10 3|24 81:10 4|75 11:10 5|98 90:10 6|86 33:10 7|6 62:10 8|74 10:10 9|95 33:10 10</relation>
    <relation name="R132" arity="2" nbTuples="100" semantics="soft" defaultCost="infinity">5 17:1 1|12 79:1 2|69 47:1 3|14 19:1 4|1 86:1 5|87 38:1 6|86 36:1 7|82 22:1 8|21 82:1 9|52 48:1 10|96 63:2 1|42 58:2 2|25 10:2 3|6 17:2 4|92 80:2 5|89 25:2 6|16 54:2 7|36 61:2 8|100 99:2 9|60 86:2 10|58 49:3 1|44 53:3 2|14 42:3 3|3 46:3 4|44 38:3 5|22 64:3 6|21 87:3 7|80 78:3 8|12 100:3 9|47 70:3 10|50 97:4 1|65 85:4 2|57 36:4 3|63 23:4 4|81 35:4 5|43 11:4 6|79 26:4 7|71 15:4 8|72 9:4 9|29 50:4 10|42 13:5 1|68 90:5 2|7 81:5 3|56 92:5 4|65 71:5 5|72 60:5 6|79 48:5 7|94 26:5 8|48 65:5 9|46 53:5 10|37 81:6 1|24 79:6 2|13 8:6 3|8 96:6 4|77 60:6 5|49 57:6 6|22 67:6 7|76 95:6 8|66 72:6 9|30 34:6 10|78 85:7 1|100 81:7 2|6 34:7 3|92 83:7 4|40 21:7 5|67 33:7 6|86 68:7 7|4 61:7 8|7 7:7 9|95 83:7 10|91 39:8 1|68 89:8 2|45 88:8 3|41 80:8 4|52 32:8 5|39 79:8 6|64 7:8 7|88 65:8 8|54 42:8 9|75 15:8 10|72 18:9 1|1 73:9 2|49 74:9 3|98 79:9 4|59 66:9 5|50 75:9 6|33 3:9 7|88 77:9 8|94 61:9 9|39 27:9 10|84 33:10 1|72 17:10 2|28 20:10 3|13 78:10 4|70 52:10 5|55 39:10 6|45 83:10 7|6 64:10 8|77 80:10 9|24 90:10 10</relation>
    <relation name="R133" arity="2" nbTuples="100" semantics="soft" defaultCost="infinity">7 2:1 1|61 89:1 2|12 38:1 3|9 8:1 4|66 58:1 5|38 61:1 6|84 11:1 7|84 51:1 8|64 85:1 9|82 50:1 10|70 66:2 1|51 79:2 2|28 67:2 3|40 68:2 4|9 53:2 5|30 99:2 6|30 61:2 7|17 4:2 8|94 99:2 9|52 93:2 10|82 64:3 1|23 54:3 2|51 67:3 3|25 19:3 4|74 9:3 5|73 24:3 6|14 58:3 7|25 53:3 8|81 70:3 9|4 20:3 10|49 60:4 1|33 92:4 2|89 11:4 3|45 25:4 4|85 76:4 5|12 55:4 6|30 13:4 7|52 39:4 8|49 90:4 9|96 47:4 10|16 50:5 1|87 38:5 2|7 55:5 3|48 71:5 4|11 4:5 5|7 64:5 6|76 96:5 7|91 99:5 8|82 55:5 9|93 69:5 10|46 82:6 1|33 49:6 2|30 63:6 3|34 60:6 4|28 2:6 5|36 17:6 6|75 37:6 7|39 19:6 8|24 39:6 9|87 68:6 10|47 70:7 1|58 9:7 2|71 52:7 3|95 81:7 4|29 63:7 5|22 83:7 6|24 75:7 7|10 4:7 8|23 83:7 9|32 39:7 10|64 28:8 1|22 70:8 2|57 25:8 3|67 16:8 4|54 76:8 5|20 59:8 6|47 66:8 7|83 16:8 8|76 90:8 9|95 38:8 10|80 42:9 1|29 80:9 2|23 93:9 3|12 92:9 4|87 83:9 5|94 73:9 6|33 97:9 7|7 25:9 8|14 67:9 9|65 49:9 10|82 69:10 1|73 19:10 2|19 16:10 3|65 98:10 4|70 60:10 5|36 49:10 6|49 18:10 7|97 5:10 8|81 22:10 9|36 16:10 10</relation>
    <relation name="R134" arity="2" nbTuples="100" semantics="soft" defaultCost="infinity">75 44:1 1|7 54:1 2|98 64:1 3|74 35:1 4|87 16:1 5|47 85:1 6|82 34:1 7|84 85:1 8|77 32:1 9|14 63:1 10|79 31:2 1|35 29:2 2|72 51:2 3|66 24:2 4|90 86:2 5|84 31:2 6|82 98:2 7|73 17:2 8|27 52:2 9|21 50:2 10|78 49:3 1|30 42:3 2|45 6:3 3|90 91:3 4|19 88:3 5|52 63:3 6|4 52:3 7|71 18:3 8|91 72:3 9|32 37:3 10|27 64:4 1|58 84:4 2|34 18:4 3|17 5:4 4|44 30:4 5|64 26:4 6|48 16:4 7|43 14:4 8|26 69:4 9|42 15:4 10|27 32:5 1|36 83:5 2|77 34:5 3|7 90:5 4|66 44:5 5|68 21:5 6|20 29:5 7|93 85:5 8|3 33:5 9|13 69:5 10|86 5:6 1|74 41:6 2|35 17:6 3|66 23:6 4|21 3:6 5|43 68:6 6|99 16:6 7|99 44:6 8|44 61:6 9|33 91:6 10|1 56:7 1|74 86:7 2|30 15:7 3|1 94:7 4|46 79:7 5|41 86:7 6|4 48:7 7|28 47:7 8|3 4:7 9|87 94:7 10|62 67:8 1|13 92:8 2|95 48:8 3|11 41:8 4|65 27:8 5|38 98:8 6|10 26:8 7|47 74:8 8|69 8:8 9|52 42:8 10|74 62:9 1|63 6:9 2|79 37:9 3|98 45:9 4|11 99:9 5|88 60:9 6|46 3:9 7|72 90:9 8|19 82:9 9|75 97:9 10|50 90:10 1|1 8:10 2|99 46:10 3|83 66:10 4|31 60:10 5|75 71:10 6|35 56:10 7|26 23:10 8|64 34:10 9|53 77:10 10</relation>
    <relation name="R135" arity="2" nbTuples="100" semantics="soft" defaultCost="infinity">13 53:1 1|56 88:1 2|83 58:1 3|59 87:1 4|21 15:1 5|45 47:1 6|12 61:1 7|15 43:1 8|72 41:1 9|94 24:1 10|58 31:2 1|78 5:2 2|35 18:2 3|98 65:2 4|52 77:2 5|95 60:2 6|72 15:2 7|18 26:2 8|67 47:2 9|70 3:2 10|22 26:3 1|60 48:3 2|50 12:3 3|28 96:3 4|67 60:3 5|61 56:3 6|25 54:3 7|7 37:3 8|76 34:3 9|13 23:3 10|70 4:4 1|11 22:4 2|15 32:4 3|1 87:4 4|80 20:4 5|16 60:4 6|70 26:4 7|22 9:4 8|48 10:4 9|15 80:4 10|15 83:5 1|3 2:5 2|50 28:5 3|15 51:5 4|20 89:5 5|56 89:5 6|99 1:5 7|60 87:5 8|97 79:5 9|17 44:5 10|14 76:6 1|19 12:6 2|14 47:6 3|76 48:6 4|16 78:6 5|70 25:6 6|20 64:6 7|79 53:6 8|34 30:6 9|68 63:6 10|79 59:7 1|64 31:7 2|12 73:7 3|78 66:7 4|2 6:7 5|74 62:7 6|21 83:7 7|19 2:7 8|9 38:7 9|33 80:7 10|36 77:8 1|28 81:8 2|74 92:8 3|4 84:8 4|24 59:8 5|66 84:8 6|32 29:8 7|59 86:8 8|45 41:8 9|12 84:8 10|61 10:9 1|11 47:9 2|85 35:9 3|16 38:9 4|43 6:9 5|11 20:9 6|48 17:9 7|10 60:9 8|85 75:9 9|6 24:9 10|94 99:10 1|98 19:10 2|64 39:10 3|96 81:10 4|94 63:10 5|72 28:10 6|99 42:10 7|58 20:10 8|24 30:10 9|31 99:10 10</relation>
    <relation name="R136" arity="2" nbTuples="100" semantics="soft" defaultCost="infinity">86 68:1 1|100 20:1 2|52 91:1 3|91 91:1 4|38 60:1 5|88 41:1 6|62 13:1 7|17 81:1 8|27 53:1 9|47 80:1 10|23 83:2 1|21 19:2 2|8 25:2 3|20 25:2 4|15 73:2 5|98 66:2 6|73 32:2 7|54 20:2 8|43 37:2 9|94 14:2 10|81 63:3 1|36 59:3 2|24 55:3 3|38 33:3 4|38 51:3 5|3 50:3 6|19 100:3 7|75 13:3 8|41 11:3 9|91 51:3 10|40 5:4 1|72 76:4 2|4 4:4 3|8 42:4 4|63 18:4 5|12 81:4 6|28 37:4 7|35 94:4 8|18 13:4 9|69 55:4 10|87 48:5 1|2 63:5 2|51 71:5 3|38 23:5 4|34 50:5 5|86 84:5 6|64 52:5 7|73 2:5 8|70 21:5 9|18 85:5 10|82 35:6 1|52 100:6 2|98 55:6 3|19 23:6 4|9 74:6 5|57 39:6 6|78 39:6 7|87 9:6 8|66 24:6 9|60 67:6 10|53 94:7 1|1 86:7 2|31 9:7 3|46 57:7 4|7 3:7 5|30 69:7 6|6 58:7 7|1 96:7 8|71 29:7 9|44 68:7 10|1 17:8 1|66 2:8 2|97 69:8 3|78 49:8 4|10 13:8 5|19 42:8 6|63 19:8 7|1 94:8 8|89 42:8 9|50 24:8 10|72 40:9 1|69 86:9 2|3 91:9 3|28 89:9 4|73 39:9 5|84 14:9 6|77 24:9 7|78 32:9 8|1 22:9 9|84 79:9 10|65 85:10 1|25 25:10 2|27 80:10 3|27 50:10 4|43 11:10 5|71 13:10 6|48 94:10 7|58 85:10 8|64 52:10 9|95 14:10 10</relation>
    <relation name="R137" arity="2" nbTuples="100" semantics="soft" defaultCost="infinity">82 3:1 1|59 44:1 2|54 25:1 3|18 55:1 4|31 47:1 5|27 29:1 6|23 81:1 7|58 93:1 8|24 79:1 9|35 47:1 10|23 31:2 1|62 37:2 2|70 34:2 3|56 83:2 4|80 81:2 5|10 54:2 6|66 63:2 7|74 9:2 8|77 62:2 9|8 23:2 10|52 94:3 1|97 82:3 2|77 53:3 3|17 72:3 4|99 72:3 5|51 12:3 6|90 45:3 7|4 19:3 8|76 86:3 9|28 92:3 10|47 81:4 1|90 99:4 2|39 94:4 3|99 11:4 4|27 80:4 5|37 37:4 6|21 90:4 7|31 20:4 8|35 15:4 9|11 13:4 10|31 91:5 1|63 5:5 2|55 27:5 3|97 22:5 4|88 23:5 5|36 80:5 6|2 71:5 7|58 34:5 8|45 44:5 9|66 22:5 10|59 41:6 1|67 87:6 2|74 28:6 3|17 94:6 4|72 15:6 5|60 88:6 6|30 92:6 7|26 43:6 8|30 14:6 9|72 5:6 10|11 65:7 1|53 56:7 2|69 75:7 3|64 49:7 4|65 100:7 5|86 21:7 6|61 69:7 7|57 17:7 8|41 87:7 9|26 22:7 10|88 29:8 1|29 16:8 2|60 35:8 3|98 56:8 4|5 57:8 5|29 97:8 6|60 12:8 7|5 74:8 8|50 27:8 9|28 78:8 10|56 69:9 1|6 58:9 2|47 11:9 3|15 22:9 4|89 78:9 5|59 3:9 6|8 85:9 7|85 9:9 8|82 80:9 9|2 62:9 10|43 98:10 1|100 9:10 2|18 2:10 3|43 67:10 4|24 10:10 5|10 54:10 6|3 94:10 7|72 43:10 8|63 30:10 9|70 60:10 10</relation>
    <relation name="R138" arity="2" nbTuples="100" semantics="soft" defaultCost="infinity">83 11:1 1|33 69:1 2|98 8:1 3|80 46:1 4|28 14:1 5|11 68:1 6|6 75:1 7|39 60:1 8|7 89:1 9|26 8:1 10|78 13:2 1|6 3:2 2|8 93:2 3|34 61:2 4|25 21:2 5|79 98:2 6|78 87:2 7|81 53:2 8|8 98:2 9|56 72:2 10|96 100:3 1|56 97:3 2|7 49:3 3|35 33:3 4|94 52:3 5|42 89:3 6|66 16:3 7|64 47:3 8|95 20:3 9|66 11:3 10|83 52:4 1|48 79:4 2|35 20:4 3|85 84:4 4|39 18:4 5|81 25:4 6|71 54:4 7|66 41:4 8|80 61:4 9|50 51:4 10|16 27:5 1|53 30:5 2|86 98:5 3|31 47:5 4|47 52:5 5|14 72:5 6|6 27:5 7|84 13:5 8|58 82:5 9|23 7:5 10|39 22:6 1|1 76:6 2|71 43:6 3|22 33:6 4|82 3:6 5|82 90:6 6|36 61:6 7|52 14:6 8|88 76:6 9|26 57:6 10|61 2:7 1|67 86:7 2|95 80:7 3|73 94:7 4|60 66:7 5|55 29:7 6|16 2:7 7|27 12:7 8|20 11:7 9|47 57:7 10|15 29:8 1|53 100:8 2|18 94:8 3|65 40:8 4|4 58:8 5|28 19:8 6|36 57:8 7|58 79:8 8|19 90:8 9|78 44:8 10|56 85:9 1|25 91:9 2|88 57:9 3|37 28:9 4|42 28:9 5|14 67:9 6|80 76:9 7|23 66:9 8|28 67:9 9|60 12:9 10|100 33:10 1|100 64:10 2|76 41:10 3|84 98:10 4|75 19:10 5|66 78:10 6|73 89:10 7|86 61:10 8|44 91:10 9|15 55:10 10</relation>
    <relation name="R139" arity="2" nbTuples="100" semantics="soft" defaultCost="infinity">83 69:1 1|82 41:1 2|46 25:1 3|31 82:1 4|66 50:1 5|91 44:1 6|63 77:1 7|32 56:1 8|30 2:1 9|58 74:1 10|80 82:2 1|61 100:2 2|94 10:2 3|60 56:2 4|43 36:2 5|100 3:2 6|58 8:2 7|57 59:2 8|52 71:2 9|53 63:2 10|13 3:3 1|67 92:3 2|3 90:3 3|11 49:3 4|47 24:3 5|75 10:3 6|77 33:3 7|16 15:3 8|21 29:3 9|14 85:3 10|28 100:4 1|77 40:4 2|21 48:4 3|76 5:4 4|30 33:4 5|95 69:4 6|14 52:4 7|39 12:4 8|83 54:4 9|16 74:4 10|60 66:5 1|15 100:5 2|75 86:5 3|16 77:5 4|64 71:5 5|63 23:5 6|71 34:5 7|74 90:5 8|61 70:5 9|17 90:5 10|57 79:6 1|3 62:6 2|75 100:6 3|18 45:6 4|74 16:6 5|38 50:6 6|95 23:6 7|64 63:6 8|10 52:6 9|5 52:6 10|58 24:7 1|2 4:7 2|39 36:7 3|4 51:7 4|24 6:7 5|36 7:7 6|26 80:7 7|4 84:7 8|94 57:7 9|21 23:7 10|40 1:8 1|24 21:8 2|6 15:8 3|63 10:8 4|34 6:8 5|33 11:8 6|3 81:8 7|58 42:8 8|91 66:8 9|15 51:8 10|61 41:9 1|26 8:9 2|48 85:9 3|68 67:9 4|12 93:9 5|29 4:9 6|39 45:9 7|45 15:9 8|30 99:9 9|77 33:9 10|23 75:10 1|38 50:10 2|27 14:10 3|67 76:10 4|93 99:10 5|76 17:10 6|94 40:10 7|2 4:10 8|74 32:10 9|99 56:10 10</relation>
    <relation name="R140" arity="2" nbTuples="100" semantics="soft" defaultCost="infinity">94 25:1 1|86 27:1 2|54 52:1 3|94 31:1 4|76 8:1 5|99 18:1 6|15 60:1 7|39 28:1 8|77 60:1 9|83 42:1 10|61 91:2 1|84 73:2 2|17 91:2 3|11 90:2 4|47 67:2 5|42 66:2 6|23 19:2 7|13 97:2 8|51 84:2 9|3 52:2 10|30 9:3 1|66 84:3 2|73 71:3 3|71 40:3 4|35 46:3 5|3 66:3 6|31 84:3 7|92 66:3 8|17 90:3 9|71 1:3 10|71 6:4 1|29 67:4 2|37 23:4 3|47 91:4 4|58 63:4 5|88 77:4 6|87 97:4 7|13 50:4 8|74 93:4 9|27 2:4 10|55 31:5 1|24 85:5 2|48 18:5 3|73 16:5 4|17 33:5 5|24 85:5 6|20 4:5 7|36 80:5 8|76 25:5 9|11 95:5 10|72 12:6 1|21 85:6 2|17 2:6 3|40 20:6 4|14 82:6 5|41 74:6 6|32 75:6 7|17 96:6 8|91 88:6 9|94 84:6 10|49 46:7 1|29 7:7 2|50 67:7 3|78 13:7 4|61 29:7 5|4 56:7 6|86 13:7 7|22 22:7 8|40 32:7 9|14 1:7 10|50 73:8 1|83 2:8 2|89 31:8 3|38 21:8 4|10 6:8 5|32 74:8 6|50 30:8 7|66 76:8 8|60 74:8 9|14 14:8 10|94 68:9 1|19 71:9 2|48 87:9 3|77 9:9 4|40 28:9 5|90 39:9 6|64 29:9 7|90 82:9 8|91 68:9 9|51 4:9 10|96 8:10 1|98 59:10 2|85 43:10 3|77 91:10 4|58 33:10 5|95 52:10 6|90 30:10 7|81 89:10 8|41 11:10 9|89 77:10 10</relation>
    <relation name="R141" arity="2" nbTuples="100" semantics="soft" defaultCost="infinity">97 62:1 1|59 85:1 2|42 99:1 3|13 53:1 4|89 9:1 5|84 36:1 6|74 68:1 7|100 23:1 8|90 94:1 9|20 27:1 10|65 60:2 1|18 17:2 2|28 19:2 3|17 49:2 4|88 46:2 5|41 35:2 6|48 40:2 7|19 84:2 8|93 14:2 9|95 17:2 10|82 6:3 1|11 92:3 2|22 50:3 3|21 42:3 4|46 71:3 5|61 29:3 6|35 80:3 7|21 57:3 8|23 33:3 9|46 35:3 10|83 98:4 1|93 49:4 2|66 43:4 3|78 90:4 4|83 100:4 5|73 80:4 6|7 30:4 7|51 11:4 8|13 75:4 9|30 75:4 10|72 93:5 1|76 42:5 2|11 55:5 3|95 28:5 4|37 69:5 5|95 59:5 6|43 7:5 7|5 55:5 8|73 92:5 9|71 1:5 10|96 21:6 1|99 18:6 2|55 90:6 3|100 82:6 4|83 25:6 5|10 95:6 6|49 79:6 7|97 61:6 8|91 40:6 9|20 74:6 10|1 59:7 1|43 72:7 2|97 50:7 3|75 97:7 4|71 34:7 5|10 30:7 6|22 41:7 7|97 70:7 8|10 79:7 9|85 72:7 10|25 59:8 1|19 31:8 2|68 53:8 3|60 11:8 4|35 60:8 5|29 34:8 6|69 25:8 7|84 92:8 8|82 79:8 9|14 84:8 10|3 52:9 1|57 86:9 2|70 20:9 3|35 56:9 4|14 41:9 5|40 66:9 6|5 60:9 7|70 47:9 8|93 70:9 9|2 43:9 10|85 12:10 1|99 69:10 2|94 57:10 3|20 65:10 4|80 79:10 5|38 83:10 6|34 7:10 7|22 98:10 8|2 26:10 9|26 19:10 10</relation>
    <relation name="R142" arity="2" nbTuples="100" semantics="soft" defaultCost="infinity">59 65:1 1|15 43:1 2|10 13:1 3|37 36:1 4|68 60:1 5|62 68:1 6|13 93:1 7|64 19:1 8|33 22:1 9|80 48:1 10|72 55:2 1|89 21:2 2|63 96:2 3|84 43:2 4|96 74:2 5|55 91:2 6|99 5:2 7|2 64:2 8|9 95:2 9|90 47:2 10|30 12:3 1|22 1:3 2|100 56:3 3|48 83:3 4|72 95:3 5|57 16:3 6|15 39:3 7|79 28:3 8|53 44:3 9|42 21:3 10|36 98:4 1|31 87:4 2|90 21:4 3|88 1:4 4|51 1:4 5|51 30:4 6|59 65:4 7|64 44:4 8|34 86:4 9|37 22:4 10|82 18:5 1|77 94:5 2|54 25:5 3|60 97:5 4|94 15:5 5|84 35:5 6|16 36:5 7|61 22:5 8|59 54:5 9|37 73:5 10|83 89:6 1|74 15:6 2|47 38:6 3|57 83:6 4|29 4:6 5|58 89:6 6|90 75:6 7|92 18:6 8|48 29:6 9|17 64:6 10|81 47:7 1|87 11:7 2|86 47:7 3|50 52:7 4|89 11:7 5|91 26:7 6|89 53:7 7|58 3:7 8|99 83:7 9|68 19:7 10|82 94:8 1|2 86:8 2|89 4:8 3|93 14:8 4|26 73:8 5|91 30:8 6|28 18:8 7|40 35:8 8|8 56:8 9|29 43:8 10|37 92:9 1|100 22:9 2|63 21:9 3|70 96:9 4|45 51:9 5|94 13:9 6|43 58:9 7|55 41:9 8|61 25:9 9|54 9:9 10|69 94:10 1|20 86:10 2|1 33:10 3|90 19:10 4|44 11:10 5|6 62:10 6|71 30:10 7|79 60:10 8|1 75:10 9|10 44:10 10</relation>
    <relation name="R143" arity="2" nbTuples="100" semantics="soft" defaultCost="infinity">98 1:1 1|26 73:1 2|14 93:1 3|63 13:1 4|28 1:1 5|97 64:1 6|15 81:1 7|10 81:1 8|71 36:1 9|17 86:1 10|69 82:2 1|39 95:2 2|40 58:2 3|81 23:2 4|15 97:2 5|92 16:2 6|14 22:2 7|31 44:2 8|76 95:2 9|24 26:2 10|35 12:3 1|85 27:3 2|88 30:3 3|31 4:3 4|7 46:3 5|29 88:3 6|5 75:3 7|43 88:3 8|59 7:3 9|7 50:3 10|81 46:4 1|45 100:4 2|96 81:4 3|65 44:4 4|36 87:4 5|96 18:4 6|47 69:4 7|37 24:4 8|58 33:4 9|34 1:4 10|75 22:5 1|88 45:5 2|88 68:5 3|6 18:5 4|25 24:5 5|31 28:5 6|4 49:5 7|55 29:5 8|12 1:5 9|6 9:5 10|2 72:6 1|40 23:6 2|80 39:6 3|72 59:6 4|15 86:6 5|99 2:6 6|81 51:6 7|54 7:6 8|48 81:6 9|51 79:6 10|60 13:7 1|57 14:7 2|15 26:7 3|12 26:7 4|42 58:7 5|17 76:7 6|83 11:7 7|82 78:7 8|51 5:7 9|72 52:7 10|80 20:8 1|2 90:8 2|21 57:8 3|62 43:8 4|28 69:8 5|2 5:8 6|72 7:8 7|93 79:8 8|83 39:8 9|100 78:8 10|46 12:9 1|27 79:9 2|11 25:9 3|98 49:9 4|56 48:9 5|75 96:9 6|35 67:9 7|9 83:9 8|72 44:9 9|16 61:9 10|15 29:10 1|94 12:10 2|47 58:10 3|63 82:10 4|63 59:10 5|99 38:10 6|67 49:10 7|47 78:10 8|95 29:10 9|34 90:10 10</relation>
    <relation name="R144" arity="2" nbTuples="100" semantics="soft" defaultCost="infinity">75 50:1 1|94 38:1 2|74 39:1 3|98 46:1 4|95 53:1 5|14 37:1 6|5 50:1 7|90 59:1 8|63 62:1 9|28 62:1 10|62 67:2 1|22 42:2 2|46 63:2 3|99 11:2 4|89 76:2 5|36 18:2 6|96 27:2 7|55 88:2 8|91 40:2 9|4 29:2 10|73 54:3 1|95 89:3 2|87 75:3 3|39 48:3 4|32 97:3 5|43 58:3 6|32 72:3 7|66 65:3 8|71 52:3 9|82 71:3 10|97 43:4 1|22 22:4 2|70 88:4 3|63 53:4 4|76 99:4 5|84 22:4 6|66 54:4 7|12 60:4 8|60 90:4 9|47 37:4 10|61 94:5 1|41 59:5 2|90 65:5 3|99 89:5 4|47 44:5 5|51 4:5 6|95 32:5 7|65 91:5 8|84 11:5 9|99 94:5 10|56 33:6 1|18 50:6 2|99 42:6 3|28 34:6 4|63 42:6 5|83 83:6 6|48 33:6 7|26 68:6 8|58 82:6 9|66 5:6 10|92 50:7 1|36 43:7 2|79 96:7 3|7 67:7 4|72 55:7 5|29 7:7 6|44 24:7 7|25 75:7 8|65 42:7 9|43 76:7 10|44 80:8 1|98 12:8 2|90 56:8 3|14 4:8 4|34 8:8 5|20 34:8 6|62 35:8 7|66 52:8 8|41 94:8 9|99 29:8 10|32 85:9 1|52 36:9 2|19 39:9 3|5 39:9 4|66 9:9 5|38 95:9 6|39 18:9 7|82 5:9 8|28 19:9 9|78 16:9 10|84 95:10 1|80 78:10 2|90 18:10 3|41 6:10 4|67 70:10 5|64 94:10 6|87 36:10 7|64 100:10 8|36 55:10 9|16 21:10 10</relation>
    <relation name="R145" arity="2" nbTuples="100" semantics="soft" defaultCost="infinity">63 37:1 1|47 34:1 2|92 29:1 3|38 22:1 4|8 54:1 5|32 33:1 6|57 13:1 7|13 90:1 8|66 3:1 9|8 94:1 10|66 54:2 1|83 48:2 2|58 87:2 3|46 55:2 4|53 23:2 5|61 24:2 6|69 97:2 7|59 84:2 8|85 60:2 9|80 40:2 10|77 65:3 1|33 34:3 2|35 17:3 3|40 76:3 4|24 21:3 5|76 44:3 6|11 93:3 7|11 2:3 8|66 72:3 9|87 75:3 10|90 53:4 1|13 88:4 2|49 3:4 3|38 21:4 4|4 69:4 5|64 23:4 6|91 48:4 7|10 41:4 8|93 46:4 9|71 17:4 10|71 10:5 1|50 73:5 2|20 2:5 3|17 71:5 4|64 10:5 5|22 59:5 6|4 21:5 7|58 24:5 8|60 93:5 9|69 75:5 10|23 98:6 1|35 12:6 2|58 35:6 3|19 40:6 4|99 47:6 5|59 18:6 6|28 17:6 7|91 69:6 8|54 43:6 9|41 77:6 10|84 61:7 1|97 69:7 2|100 4:7 3|63 72:7 4|7 48:7 5|36 14:7 6|19 55:7 7|3 44:7 8|5 59:7 9|21 29:7 10|28 20:8 1|84 81:8 2|3 16:8 3|2 84:8 4|38 28:8 5|90 81:8 6|17 9:8 7|64 82:8 8|59 43:8 9|71 96:8 10|27 28:9 1|14 61:9 2|6 38:9 3|48 93:9 4|64 54:9 5|88 85:9 6|6 89:9 7|60 4:9 8|90 66:9 9|38 72:9 10|16 48:10 1|45 37:10 2|16 64:10 3|96 73:10 4|95 21:10 5|24 84:10 6|97 32:10 7|96 32:10 8|98 69:10 9|38 39:10 10</relation>
    <relation name="R146" arity="2" nbTuples="100" semantics="soft" defaultCost="infinity">89 69:1 1|27 63:1 2|78 1:1 3|66 4:1 4|85 79:1 5|41 29:1 6|19 24:1 7|4 74:1 8|23 100:1 9|26 30:1 10|33 78:2 1|4 95:2 2|69 88:2 3|39 3:2 4|95 65:2 5|91 57:2 6|99 12:2 7|42 12:2 8|2 48:2 9|4 67:2 10|34 27:3 1|1 79:3 2|69 90:3 3|42 94:3 4|21 5:3 5|19 78:3 6|17 44:3 7|3 9:3 8|28 64:3 9|34 94:3 10|98 24:4 1|38 39:4 2|34 23:4 3|5 24:4 4|66 11:4 5|80 19:4 6|7 61:4 7|38 70:4 8|3 90:4 9|3 12:4 10|9 66:5 1|57 42:5 2|41 98:5 3|19 23:5 4|77 9:5 5|12 88:5 6|40 45:5 7|36 32:5 8|56 64:5 9|65 4:5 10|31 38:6 1|15 27:6 2|91 64:6 3|18 3:6 4|19 11:6 5|9 2:6 6|11 75:6 7|63 29:6 8|100 52:6 9|76 54:6 10|43 11:7 1|56 66:7 2|53 66:7 3|85 8:7 4|55 38:7 5|74 64:7 6|100 33:7 7|71 20:7 8|13 28:7 9|84 82:7 10|53 34:8 1|3 79:8 2|97 58:8 3|34 37:8 4|77 59:8 5|67 83:8 6|13 87:8 7|58 76:8 8|52 30:8 9|84 54:8 10|94 36:9 1|45 42:9 2|11 84:9 3|13 41:9 4|84 49:9 5|17 95:9 6|78 12:9 7|7 8:9 8|38 35:9 9|15 84:9 10|45 54:10 1|23 7:10 2|92 96:10 3|85 18:10 4|50 78:10 5|3 92:10 6|73 100:10 7|26 53:10 8|54 8:10 9|90 18:10 10</relation>
    <relation name="R147" arity="2" nbTuples="100" semantics="soft" defaultCost="infinity">73 57:1 1|22 8:1 2|29 76:1 3|17 29:1 4|85 99:1 5|85 71:1 6|97 5:1 7|10 33:1 8|85 76:1 9|83 59:1 10|89 61:2 1|89 20:2 2|18 24:2 3|7 54:2 4|14 24:2 5|39 63:2 6|1 64:2 7|37 99:2 8|49 59:2 9|9 13:2 10|68 21:3 1|78 60:3 2|3 3:3 3|48 85:3 4|10 5:3 5|92 76:3 6|9 83:3 7|86 78:3 8|96 69:3 9|51 41:3 10|41 47:4 1|23 94:4 2|64 38:4 3|71 6:4 4|67 53:4 5|85 43:4 6|25 87:4 7|21 86:4 8|90 69:4 9|56 39:4 10|27 92:5 1|2 12:5 2|29 68:5 3|91 42:5 4|55 4:5 5|41 71:5 6|41 12:5 7|83 89:5 8|77 5:5 9|61 6:5 10|97 85:6 1|30 18:6 2|57 46:6 3|3 89:6 4|48 92:6 5|17 89:6 6|100 87:6 7|20 75:6 8|61 48:6 9|25 40:6 10|91 83:7 1|67 4:7 2|96 24:7 3|22 51:7 4|47 74:7 5|58 12:7 6|59 21:7 7|4 81:7 8|1 99:7 9|64 69:7 10|61 81:8 1|81 26:8 2|78 20:8 3|70 44:8 4|48 78:8 5|40 98:8 6|34 29:8 7|26 77:8 8|5 24:8 9|13 14:8 10|68 86:9 1|40 6:9 2|34 93:9 3|53 79:9 4|35 1:9 5|13 73:9 6|60 60:9 7|78 57:9 8|5 62:9 9|16 14:9 10|23 82:10 1|38 99:10 2|66 60:10 3|51 98:10 4|52 89:10 5|30 65:10 6|44 89:10 7|44 85:10 8|31 55:10 9|51 35:10 10</relation>
    <relation name="R148" arity="2" nbTuples="100" semantics="soft" defaultCost="infinity">4 94:1 1|70 99:1 2|7 67:1 3|64 34:1 4|56 13:1 5|8 54:1 6|100 14:1 7|27 86:1 8|61 32:1 9|64 66:1 10|2 56:2 1|5 88:2 2|34 39:2 3|27 41:2 4|92 59:2 5|58 61:2 6|77 62:2 7|33 34:2 8|99 97:2 9|92 18:2 10|92 17:3 1|57 5:3 2|81 49:3 3|95 71:3 4|48 4:3 5|60 17:3 6|17 65:3 7|10 44:3 8|21 25:3 9|52 61:3 10|16 59:4 1|15 82:4 2|17 13:4 3|66 5:4 4|97 53:4 5|7 68:4 6|43 95:4 7|31 83:4 8|96 100:4 9|12 80:4 10|2 36:5 1|3 93:5 2|98 33:5 3|66 64:5 4|13 21:5 5|99 57:5 6|5 37:5 7|51 93:5 8|89 88:5 9|19 69:5 10|85 41:6 1|63 46:6 2|23 14:6 3|78 30:6 4|64 60:6 5|52 22:6 6|59 4:6 7|64 39:6 8|55 51:6 9|73 76:6 10|59 54:7 1|97 12:7 2|41 61:7 3|26 38:7 4|85 88:7 5|69 15:7 6|48 69:7 7|70 56:7 8|56 68:7 9|76 67:7 10|79 64:8 1|49 79:8 2|57 48:8 3|67 26:8 4|100 7:8 5|69 52:8 6|1 14:8 7|87 60:8 8|84 59:8 9|92 16:8 10|79 32:9 1|85 2:9 2|78 89:9 3|63 7:9 4|41 95:9 5|2 93:9 6|24 85:9 7|72 23:9 8|97 38:9 9|75 88:9 10|62 30:10 1|8 84:10 2|38 71:10 3|10 91:10 4|97 24:10 5|80 9:10 6|100 39:10 7|21 13:10 8|4 51:10 9|95 97:10 10</relation>
    <relation name="R149" arity="2" nbTuples="100" semantics="soft" defaultCost="infinity">30 11:1 1|33 90:1 2|6 42:1 3|20 60:1 4|39 69:1 5|86 1:1 6|35 65:1 7|73 77:1 8|30 31:1 9|8 68:1 10|96 40:2 1|19 39:2 2|38 34:2 3|31 39:2 4|51 93:2 5|61 22:2 6|42 78:2 7|66 71:2 8|15 50:2 9|57 98:2 10|12 79:3 1|71 76:3 2|44 66:3 3|6 79:3 4|13 5:3 5|71 91:3 6|22 42:3 7|68 47:3 8|73 80:3 9|13 89:3 10|15 46:4 1|37 16:4 2|93 86:4 3|69 38:4 4|20 79:4 5|56 36:4 6|56 95:4 7|21 76:4 8|34 26:4 9|61 25:4 10|47 16:5 1|88 63:5 2|44 83:5 3|84 95:5 4|21 34:5 5|72 19:5 6|74 69:5 7|53 10:5 8|57 67:5 9|50 73:5 10|69 46:6 1|78 84:6 2|85 97:6 3|29 66:6 4|95 13:6 5|92 13:6 6|89 18:6 7|36 97:6 8|77 48:6 9|6 1:6 10|19 25:7 1|14 94:7 2|13 11:7 3|88 18:7 4|48 37:7 5|58 51:7 6|36 32:7 7|71 4:7 8|81 18:7 9|94 81:7 10|2 50:8 1|57 1:8 2|89 50:8 3|91 43:8 4|41 77:8 5|74 89:8 6|20 67:8 7|64 67:8 8|87 95:8 9|88 50:8 10|29 53:9 1|5 84:9 2|75 24:9 3|98 79:9 4|5 58:9 5|49 21:9 6|80 11:9 7|52 32:9 8|7 10:9 9|61 38:9 10|25 17:10 1|61 72:10 2|28 85:10 3|2 92:10 4|93 23:10 5|10 42:10 6|46 1:10 7|11 77:10 8|13 78:10 9|86 2:10 10</relation>
    <relation name="R150" arity="2" nbTuples="100" semantics="soft" defaultCost="infinity">38 32:1 1|16 74:1 2|1 40:1 3|64 82:1 4|64 52:1 5|49 81:1 6|93 4:1 7|42 54:1 8|45 73:1 9|35 50:1 10|83 17:2 1|96 27:2 2|88 13:2 3|81 26:2 4|57 8:2 5|3 96:2 6|48 34:2 7|84 56:2 8|4 98:2 9|60 31:2 10|13 19:3 1|36 38:3 2|7 65:3 3|79 63:3 4|49 76:3 5|87 14:3 6|88 75:3 7|61 10:3 8|68 1:3 9|100 26:3 10|36 9:4 1|60 57:4 2|77 36:4 3|14 90:4 4|29 40:4 5|86 66:4 6|30 84:4 7|91 69:4 8|75 43:4 9|36 3:4 10|1 94:5 1|13 27:5 2|81 54:5 3|19 89:5 4|35 21:5 5|56 10:5 6|55 90:5 7|32 18:5 8|58 1:5 9|68 94:5 10|97 5:6 1|8 2:6 2|43 30:6 3|9 76:6 4|25 56:6 5|16 36:6 6|65 19:6 7|44 12:6 8|50 84:6 9|23 84:6 10|3 59:7 1|90 18:7 2|90 44:7 3|17 44:7 4|52 34:7 5|61 2:7 6|94 45:7 7|59 31:7 8|70 50:7 9|68 82:7 10|7 70:8 1|25 84:8 2|68 82:8 3|51 4:8 4|9 96:8 5|36 1:8 6|15 45:8 7|64 83:8 8|96 37:8 9|2 49:8 10|18 43:9 1|44 15:9 2|92 65:9 3|32 95:9 4|97 72:9 5|16 31:9 6|15 5:9 7|62 61:9 8|71 45:9 9|38 8:9 10|26 90:10 1|27 18:10 2|23 90:10 3|65 45:10 4|44 24:10 5|74 37:10 6|98 41:10 7|2 65:10 8|94 100:10 9|78 84:10 10</relation>
    <relation name="R151" arity="2" nbTuples="100" semantics="soft" defaultCost="infinity">70 7:1 1|82 20:1 2|36 62:1 3|30 29:1 4|77 99:1 5|57 85:1 6|79 12:1 7|91 95:1 8|98 51:1 9|21 90:1 10|81 92:2 1|37 69:2 2|35 58:2 3|91 15:2 4|100 11:2 5|43 62:2 6|19 26:2 7|9 41:2 8|27 78:2 9|74 74:2 10|54 100:3 1|53 54:3 2|37 65:3 3|90 10:3 4|64 13:3 5|56 16:3 6|22 22:3 7|69 59:3 8|12 88:3 9|84 76:3 10|98 6:4 1|24 14:4 2|2 59:4 3|16 69:4 4|11 2:4 5|48 14:4 6|90 22:4 7|24 29:4 8|66 48:4 9|25 23:4 10|56 8:5 1|56 20:5 2|56 81:5 3|96 86:5 4|16 57:5 5|55 54:5 6|88 85:5 7|51 19:5 8|77 23:5 9|83 54:5 10|5 100:6 1|99 26:6 2|70 41:6 3|21 77:6 4|56 10:6 5|31 57:6 6|5 49:6 7|72 14:6 8|87 40:6 9|91 40:6 10|29 18:7 1|82 22:7 2|19 18:7 3|95 48:7 4|97 67:7 5|60 52:7 6|64 80:7 7|83 4:7 8|76 43:7 9|55 99:7 10|85 37:8 1|98 14:8 2|42 92:8 3|38 63:8 4|94 12:8 5|3 88:8 6|43 70:8 7|75 11:8 8|61 35:8 9|97 91:8 10|35 53:9 1|4 79:9 2|61 52:9 3|5 37:9 4|20 49:9 5|48 39:9 6|88 61:9 7|11 8:9 8|41 26:9 9|23 50:9 10|17 17:10 1|4 66:10 2|100 98:10 3|31 37:10 4|97 54:10 5|32 2:10 6|25 49:10 7|39 81:10 8|84 97:10 9|76 13:10 10</relation>
    <relation name="R152" arity="2" nbTuples="100" semantics="soft" defaultCost="infinity">91 78:1 1|93 17:1 2|72 95:1 3|25 25:1 4|67 84:1 5|2 62:1 6|71 79:1 7|71 99:1 8|57 47:1 9|12 39:1 10|38 23:2 1|81 74:2 2|38 63:2 3|40 43:2 4|58 79:2 5|8 51:2 6|34 24:2 7|47 86:2 8|42 92:2 9|53 14:2 10|68 82:3 1|53 11:3 2|82 31:3 3|80 37:3 4|73 15:3 5|49 54:3 6|72 96:3 7|47 35:3 8|73 83:3 9|45 11:3 10|99 68:4 1|26 53:4 2|54 64:4 3|48 17:4 4|59 29:4 5|95 92:4 6|78 79:4 7|81 66:4 8|48 67:4 9|36 29:4 10|30 66:5 1|73 13:5 2|27 26:5 3|84 78:5 4|85 63:5 5|87 44:5 6|84 93:5 7|4 87:5 8|42 91:5 9|57 4:5 10|18 19:6 1|73 85:6 2|55 68:6 3|65 20:6 4|25 99:6 5|22 13:6 6|66 83:6 7|68 57:6 8|67 90:6 9|54 1:6 10|25 12:7 1|59 92:7 2|53 25:7 3|28 89:7 4|28 67:7 5|26 99:7 6|55 40:7 7|8 86:7 8|37 86:7 9|32 82:7 10|42 54:8 1|79 31:8 2|47 28:8 3|48 89:8 4|9 37:8 5|7 88:8 6|13 29:8 7|96 98:8 8|33 73:8 9|90 93:8 10|58 5:9 1|83 69:9 2|79 1:9 3|8 42:9 4|27 51:9 5|52 85:9 6|35 84:9 7|99 74:9 8|51 44:9 9|64 36:9 10|65 56:10 1|92 3:10 2|36 45:10 3|85 24:10 4|84 20:10 5|93 90:10 6|96 79:10 7|56 80:10 8|22 21:10 9|96 66:10 10</relation>
    <relation name="R153" arity="2" nbTuples="100" semantics="soft" defaultCost="infinity">100 30:1 1|64 31:1 2|11 13:1 3|59 50:1 4|85 68:1 5|30 53:1 6|11 75:1 7|88 15:1 8|67 4:1 9|2 2:1 10|80 70:2 1|98 100:2 2|54 51:2 3|12 4:2 4|29 44:2 5|44 69:2 6|40 19:2 7|21 52:2 8|33 97:2 9|66 71:2 10|27 75:3 1|80 38:3 2|83 83:3 3|59 47:3 4|12 60:3 5|72 10:3 6|1 30:3 7|79 85:3 8|40 30:3 9|22 50:3 10|53 68:4 1|55 29:4 2|93 60:4 3|66 99:4 4|30 17:4 5|37 78:4 6|87 52:4 7|45 78:4 8|89 78:4 9|38 48:4 10|84 4:5 1|55 77:5 2|63 10:5 3|20 73:5 4|41 50:5 5|52 27:5 6|95 6:5 7|45 67:5 8|59 79:5 9|26 60:5 10|41 98:6 1|98 76:6 2|1 86:6 3|58 21:6 4|56 38:6 5|34 93:6 6|93 12:6 7|51 6:6 8|64 56:6 9|20 16:6 10|19 81:7 1|84 21:7 2|51 74:7 3|73 68:7 4|92 47:7 5|37 91:7 6|67 42:7 7|10 7:7 8|43 85:7 9|84 71:7 10|100 17:8 1|65 6:8 2|71 20:8 3|42 29:8 4|59 98:8 5|39 67:8 6|45 59:8 7|52 9:8 8|2 97:8 9|79 7:8 10|39 67:9 1|92 92:9 2|68 2:9 3|18 39:9 4|67 25:9 5|69 8:9 6|13 68:9 7|12 9:9 8|21 28:9 9|51 79:9 10|60 31:10 1|54 87:10 2|46 37:10 3|13 85:10 4|9 42:10 5|56 20:10 6|98 89:10 7|11 83:10 8|64 67:10 9|30 84:10 10</relation>
    <relation name="R154" arity="2" nbTuples="100" semantics="soft" defaultCost="infinity">68 12:1 1|25 33:1 2|86 91:1 3|4 95:1 4|82 19:1 5|23 98:1 6|61 18:1 7|54 75:1 8|87 76:1 9|35 25:1 10|52 83:2 1|47 83:2 2|100 45:2 3|44 30:2 4|83 81:2 5|19 40:2 6|79 82:2 7|33 40:2 8|51 1:2 9|25 26:2 10|28 17:3 1|40 56:3 2|84 19:3 3|48 22:3 4|69 42:3 5|16 63:3 6|82 80:3 7|60 25:3 8|20 15:3 9|89 76:3 10|13 82:4 1|43 60:4 2|79 19:4 3|68 8:4 4|49 32:4 5|44 58:4 6|92 52:4 7|52 12:4 8|58 42:4 9|9 89:4 10|59 44:5 1|23 6:5 2|2 92:5 3|14 66:5 4|8 9:5 5|40 9:5 6|96 68:5 7|1 42:5 8|36 94:5 9|57 26:5 10|20 51:6 1|75 88:6 2|8 69:6 3|42 80:6 4|14 22:6 5|32 15:6 6|44 86:6 7|63 61:6 8|73 8:6 9|13 73:6 10|49 87:7 1|62 49:7 2|35 88:7 3|7 47:7 4|73 40:7 5|57 36:7 6|29 11:7 7|57 29:7 8|84 50:7 9|8 40:7 10|13 25:8 1|24 46:8 2|4 52:8 3|68 96:8 4|44 12:8 5|33 54:8 6|49 89:8 7|90 65:8 8|35 58:8 9|92 42:8 10|56 42:9 1|57 3:9 2|98 20:9 3|61 7:9 4|98 63:9 5|74 59:9 6|92 78:9 7|21 86:9 8|19 9:9 9|17 21:9 10|7 62:10 1|49 61:10 2|39 3:10 3|45 12:10 4|59 100:10 5|28 68:10 6|9 58:10 7|10 10:10 8|83 39:10 9|25 87:10 10</relation>
    <relation name="R155" arity="2" nbTuples="100" semantics="soft" defaultCost="infinity">20 36:1 1|24 46:1 2|40 17:1 3|19 84:1 4|94 40:1 5|76 99:1 6|79 100:1 7|74 30:1 8|13 51:1 9|91 95:1 10|23 11:2 1|80 29:2 2|54 60:2 3|86 81:2 4|66 3:2 5|7 17:2 6|55 62:2 7|67 26:2 8|99 70:2 9|46 31:2 10|10 1:3 1|64 76:3 2|7 92:3 3|33 44:3 4|83 2:3 5|1 60:3 6|99 51:3 7|83 12:3 8|79 8:3 9|50 23:3 10|66 69:4 1|70 7:4 2|19 19:4 3|15 42:4 4|84 58:4 5|43 96:4 6|6 1:4 7|42 39:4 8|99 80:4 9|55 13:4 10|65 6:5 1|56 6:5 2|58 60:5 3|40 31:5 4|23 38:5 5|67 1:5 6|91 89:5 7|89 24:5 8|33 24:5 9|100 85:5 10|37 24:6 1|84 77:6 2|77 8:6 3|35 1:6 4|77 72:6 5|91 90:6 6|90 64:6 7|70 25:6 8|31 96:6 9|50 90:6 10|94 83:7 1|30 27:7 2|1 2:7 3|81 16:7 4|43 5:7 5|4 40:7 6|97 87:7 7|6 81:7 8|4 83:7 9|70 8:7 10|63 49:8 1|65 7:8 2|31 7:8 3|35 67:8 4|92 7:8 5|60 76:8 6|7 19:8 7|15 88:8 8|3 65:8 9|65 61:8 10|65 2:9 1|23 68:9 2|3 17:9 3|81 33:9 4|4 34:9 5|42 70:9 6|78 99:9 7|37 33:9 8|68 16:9 9|97 28:9 10|75 15:10 1|38 80:10 2|54 31:10 3|61 83:10 4|67 89:10 5|41 43:10 6|63 94:10 7|51 5:10 8|16 42:10 9|1 100:10 10</relation>
    <relation name="R156" arity="2" nbTuples="100" semantics="soft" defaultCost="infinity">12 97:1 1|7 21:1 2|76 79:1 3|99 63:1 4|69 55:1 5|51 66:1 6|6 33:1 7|74 35:1 8|86 8:1 9|70 2:1 10|71 20:2 1|100 44:2 2|37 46:2 3|90 88:2 4|70 74:2 5|87 48:2 6|77 43:2 7|99 2:2 8|3 96:2 9|99 25:2 10|98 34:3 1|63 37:3 2|68 11:3 3|10 88:3 4|35 64:3 5|42 14:3 6|69 31:3 7|56 75:3 8|49 87:3 9|84 9:3 10|44 65:4 1|37 24:4 2|96 12:4 3|69 69:4 4|68 20:4 5|79 22:4 6|50 100:4 7|22 61:4 8|89 96:4 9|86 85:4 10|48 76:5 1|23 93:5 2|83 46:5 3|100 19:5 4|67 9:5 5|83 91:5 6|64 79:5 7|78 58:5 8|62 65:5 9|54 24:5 10|60 16:6 1|52 88:6 2|12 46:6 3|8 13:6 4|47 24:6 5|18 97:6 6|59 59:6 7|88 60:6 8|22 86:6 9|86 8:6 10|39 89:7 1|23 86:7 2|26 3:7 3|64 94:7 4|43 67:7 5|69 74:7 6|70 5:7 7|88 77:7 8|40 49:7 9|94 33:7 10|17 36:8 1|100 56:8 2|71 57:8 3|43 54:8 4|24 43:8 5|34 19:8 6|86 46:8 7|41 9:8 8|44 70:8 9|85 44:8 10|84 95:9 1|18 14:9 2|49 47:9 3|42 71:9 4|75 34:9 5|64 69:9 6|24 21:9 7|25 23:9 8|77 61:9 9|55 28:9 10|25 73:10 1|67 1:10 2|24 9:10 3|9 81:10 4|26 14:10 5|5 68:10 6|34 68:10 7|44 36:10 8|92 51:10 9|93 20:10 10</relation>
    <relation name="R157" arity="2" nbTuples="100" semantics="soft" defaultCost="infinity">71 62:1 1|65 39:1 2|34 78:1 3|45 84:1 4|97 56:1 5|7 71:1 6|52 22:1 7|65 19:1 8|12 22:1 9|93 14:1 10|75 47:2 1|27 82:2 2|2 1:2 3|89 61:2 4|38 11:2 5|16 99:2 6|58 41:2 7|79 20:2 8|65 10:2 9|37 65:2 10|46 86:3 1|74 50:3 2|41 71:3 3|46 30:3 4|22 66:3 5|36 7:3 6|9 66:3 7|80 80:3 8|28 91:3 9|87 96:3 10|5 63:4 1|77 98:4 2|23 62:4 3|17 65:4 4|23 37:4 5|10 71:4 6|17 51:4 7|29 83:4 8|79 7:4 9|76 83:4 10|32 12:5 1|76 73:5 2|13 76:5 3|33 97:5 4|92 22:5 5|84 17:5 6|43 71:5 7|51 29:5 8|20 68:5 9|48 39:5 10|67 37:6 1|28 59:6 2|6 24:6 3|72 32:6 4|75 24:6 5|2 39:6 6|54 92:6 7|74 94:6 8|13 45:6 9|35 85:6 10|36 92:7 1|72 78:7 2|15 36:7 3|67 65:7 4|2 33:7 5|41 82:7 6|90 16:7 7|64 27:7 8|43 96:7 9|84 26:7 10|50 39:8 1|4 23:8 2|76 3:8 3|76 95:8 4|77 86:8 5|74 18:8 6|20 76:8 7|65 46:8 8|4 31:8 9|78 1:8 10|84 83:9 1|41 5:9 2|39 93:9 3|72 33:9 4|60 43:9 5|5 7:9 6|54 45:9 7|82 95:9 8|31 32:9 9|99 47:9 10|35 55:10 1|72 21:10 2|100 1:10 3|82 53:10 4|41 60:10 5|57 37:10 6|19 27:10 7|67 96:10 8|42 17:10 9|90 34:10 10</relation>
    <relation name="R158" arity="2" nbTuples="100" semantics="soft" defaultCost="infinity">86 24:1 1|41 95:1 2|15 79:1 3|60 50:1 4|98 2:1 5|43 91:1 6|32 81:1 7|91 27:1 8|25 59:1 9|69 83:1 10|65 42:2 1|15 93:2 2|16 22:2 3|30 63:2 4|77 11:2 5|66 59:2 6|52 93:2 7|87 91:2 8|100 19:2 9|21 40:2 10|22 52:3 1|22 95:3 2|2 21:3 3|76 56:3 4|72 32:3 5|37 82:3 6|98 23:3 7|45 42:3 8|66 63:3 9|89 99:3 10|59 35:4 1|10 93:4 2|39 49:4 3|88 91:4 4|13 9:4 5|63 25:4 6|56 34:4 7|29 24:4 8|65 35:4 9|19 18:4 10|94 52:5 1|33 84:5 2|55 4:5 3|93 73:5 4|5 91:5 5|17 70:5 6|46 77:5 7|66 4:5 8|41 4:5 9|13 35:5 10|13 4:6 1|78 45:6 2|38 39:6 3|17 47:6 4|53 94:6 5|43 45:6 6|95 81:6 7|26 76:6 8|70 11:6 9|53 76:6 10|95 34:7 1|99 29:7 2|81 69:7 3|15 77:7 4|52 73:7 5|62 76:7 6|51 41:7 7|65 17:7 8|83 47:7 9|12 60:7 10|60 100:8 1|21 45:8 2|39 19:8 3|26 78:8 4|58 68:8 5|84 53:8 6|35 69:8 7|61 55:8 8|53 27:8 9|4 87:8 10|85 97:9 1|92 76:9 2|47 38:9 3|57 62:9 4|9 4:9 5|48 42:9 6|16 51:9 7|9 80:9 8|72 34:9 9|29 49:9 10|89 16:10 1|59 55:10 2|95 8:10 3|10 17:10 4|80 20:10 5|92 87:10 6|9 84:10 7|74 27:10 8|75 14:10 9|82 51:10 10</relation>
    <relation name="R159" arity="2" nbTuples="100" semantics="soft" defaultCost="infinity">75 18:1 1|25 27:1 2|84 8:1 3|12 75:1 4|79 18:1 5|76 23:1 6|99 41:1 7|29 41:1 8|71 14:1 9|12 65:1 10|28 55:2 1|28 29:2 2|16 80:2 3|71 93:2 4|88 37:2 5|41 79:2 6|60 87:2 7|97 7:2 8|87 4:2 9|75 44:2 10|56 67:3 1|50 65:3 2|16 35:3 3|24 66:3 4|74 33:3 5|86 43:3 6|40 97:3 7|53 4:3 8|9 62:3 9|42 88:3 10|56 98:4 1|19 64:4 2|58 49:4 3|83 61:4 4|56 71:4 5|90 46:4 6|16 94:4 7|93 57:4 8|19 85:4 9|66 94:4 10|32 63:5 1|30 26:5 2|3 10:5 3|22 9:5 4|19 57:5 5|69 60:5 6|35 3:5 7|14 71:5 8|95 58:5 9|96 4:5 10|6 96:6 1|40 65:6 2|17 50:6 3|43 99:6 4|16 76:6 5|21 27:6 6|32 37:6 7|69 88:6 8|33 19:6 9|60 41:6 10|42 83:7 1|14 24:7 2|62 1:7 3|99 59:7 4|78 79:7 5|12 65:7 6|32 91:7 7|60 15:7 8|12 91:7 9|6 51:7 10|52 29:8 1|60 73:8 2|71 37:8 3|22 88:8 4|88 6:8 5|35 13:8 6|8 24:8 7|98 97:8 8|72 25:8 9|97 55:8 10|66 21:9 1|48 89:9 2|38 8:9 3|25 70:9 4|29 50:9 5|41 84:9 6|37 59:9 7|63 29:9 8|43 32:9 9|9 88:9 10|3 19:10 1|59 98:10 2|68 19:10 3|1 74:10 4|41 69:10 5|94 54:10 6|68 80:10 7|77 60:10 8|80 57:10 9|66 16:10 10</relation>
    <relation name="R160" arity="2" nbTuples="100" semantics="soft" defaultCost="infinity">70 50:1 1|84 66:1 2|5 61:1 3|30 94:1 4|51 43:1 5|64 86:1 6|52 19:1 7|14 92:1 8|9 81:1 9|97 23:1 10|54 81:2 1|69 40:2 2|60 19:2 3|61 59:2 4|48 63:2 5|5 35:2 6|43 33:2 7|83 68:2 8|90 19:2 9|30 1:2 10|32 22:3 1|91 86:3 2|36 43:3 3|3 12:3 4|95 44:3 5|1 3:3 6|97 88:3 7|50 39:3 8|34 64:3 9|11 36:3 10|59 48:4 1|20 8:4 2|10 15:4 3|69 99:4 4|36 39:4 5|73 83:4 6|26 77:4 7|31 85:4 8|96 96:4 9|26 10:4 10|33 28:5 1|55 12:5 2|77 43:5 3|97 86:5 4|70 33:5 5|75 12:5 6|84 28:5 7|32 42:5 8|67 70:5 9|43 64:5 10|24 12:6 1|99 55:6 2|51 99:6 3|63 87:6 4|46 62:6 5|82 15:6 6|58 36:6 7|29 56:6 8|66 92:6 9|13 28:6 10|31 84:7 1|43 9:7 2|96 43:7 3|23 31:7 4|46 34:7 5|99 44:7 6|30 92:7 7|2 27:7 8|18 30:7 9|26 42:7 10|38 51:8 1|92 2:8 2|55 70:8 3|46 45:8 4|64 79:8 5|69 49:8 6|81 90:8 7|88 96:8 8|47 13:8 9|68 28:8 10|43 38:9 1|58 7:9 2|6 15:9 3|70 41:9 4|60 50:9 5|66 9:9 6|48 64:9 7|52 83:9 8|93 79:9 9|44 12:9 10|98 61:10 1|65 13:10 2|37 40:10 3|23 71:10 4|65 15:10 5|3 58:10 6|68 63:10 7|41 40:10 8|82 22:10 9|62 30:10 10</relation>
    <relation name="R161" arity="2" nbTuples="100" semantics="soft" defaultCost="infinity">95 87:1 1|8 49:1 2|85 77:1 3|9 24:1 4|95 23:1 5|49 61:1 6|36 58:1 7|13 43:1 8|38 62:1 9|86 60:1 10|79 83:2 1|11 41:2 2|26 22:2 3|55 4:2 4|99 31:2 5|95 4:2 6|5 59:2 7|58 37:2 8|35 66:2 9|61 89:2 10|22 70:3 1|81 35:3 2|32 26:3 3|43 15:3 4|38 77:3 5|53 45:3 6|66 41:3 7|36 51:3 8|16 68:3 9|16 23:3 10|67 9:4 1|69 62:4 2|49 32:4 3|19 98:4 4|15 41:4 5|83 7:4 6|95 13:4 7|82 13:4 8|95 50:4 9|34 85:4 10|33 70:5 1|71 14:5 2|32 53:5 3|22 93:5 4|62 22:5 5|82 86:5 6|41 91:5 7|8 29:5 8|93 11:5 9|46 76:5 10|64 14:6 1|78 62:6 2|27 17:6 3|73 29:6 4|78 72:6 5|74 37:6 6|2 94:6 7|18 38:6 8|3 2:6 9|76 10:6 10|62 32:7 1|29 85:7 2|28 10:7 3|31 16:7 4|73 52:7 5|13 22:7 6|53 90:7 7|54 11:7 8|94 82:7 9|29 19:7 10|1 32:8 1|38 54:8 2|80 90:8 3|88 74:8 4|54 95:8 5|55 11:8 6|67 52:8 7|33 67:8 8|20 58:8 9|49 5:8 10|75 96:9 1|13 5:9 2|24 84:9 3|24 31:9 4|25 45:9 5|85 91:9 6|90 44:9 7|99 20:9 8|57 43:9 9|6 91:9 10|58 87:10 1|83 28:10 2|84 53:10 3|96 22:10 4|46 68:10 5|79 60:10 6|43 38:10 7|82 57:10 8|49 57:10 9|29 77:10 10</relation>
    <relation name="R162" arity="2" nbTuples="100" semantics="soft" defaultCost="infinity">12 90:1 1|65 17:1 2|48 89:1 3|58 41:1 4|92 53:1 5|55 22:1 6|60 39:1 7|86 94:1 8|2 46:1 9|78 90:1 10|56 29:2 1|96 67:2 2|19 8:2 3|46 30:2 4|21 89:2 5|94 84:2 6|55 99:2 7|37 61:2 8|47 43:2 9|3 95:2 10|69 36:3 1|45 38:3 2|76 95:3 3|55 46:3 4|47 49:3 5|72 90:3 6|23 13:3 7|94 90:3 8|92 90:3 9|90 91:3 10|60 61:4 1|1 79:4 2|22 18:4 3|89 17:4 4|46 19:4 5|87 5:4 6|60 49:4 7|90 55:4 8|17 81:4 9|37 60:4 10|56 60:5 1|90 84:5 2|76 40:5 3|91 58:5 4|91 54:5 5|62 35:5 6|54 79:5 7|91 23:5 8|46 48:5 9|36 81:5 10|33 38:6 1|42 35:6 2|24 42:6 3|24 54:6 4|39 40:6 5|48 2:6 6|81 65:6 7|81 56:6 8|56 61:6 9|37 80:6 10|89 21:7 1|92 19:7 2|21 9:7 3|88 81:7 4|32 70:7 5|47 52:7 6|95 33:7 7|4 20:7 8|31 30:7 9|36 39:7 10|16 79:8 1|9 7:8 2|19 73:8 3|73 19:8 4|94 68:8 5|69 77:8 6|35 51:8 7|41 36:8 8|94 46:8 9|52 11:8 10|3 84:9 1|2 43:9 2|10 63:9 3|74 9:9 4|2 96:9 5|27 10:9 6|42 53:9 7|12 88:9 8|59 69:9 9|41 52:9 10|19 24:10 1|75 43:10 2|18 55:10 3|72 95:10 4|32 2:10 5|53 85:10 6|62 80:10 7|65 36:10 8|65 64:10 9|99 37:10 10</relation>
    <relation name="R163" arity="2" nbTuples="100" semantics="soft" defaultCost="infinity">86 15:1 1|97 65:1 2|53 62:1 3|6 59:1 4|64 96:1 5|93 53:1 6|88 32:1 7|88 33:1 8|46 34:1 9|50 38:1 10|59 26:2 1|74 29:2 2|82 31:2 3|97 45:2 4|100 21:2 5|82 33:2 6|54 1:2 7|56 27:2 8|77 84:2 9|14 100:2 10|72 61:3 1|95 28:3 2|41 8:3 3|9 74:3 4|57 38:3 5|64 83:3 6|27 39:3 7|36 90:3 8|22 12:3 9|75 14:3 10|76 64:4 1|8 30:4 2|20 89:4 3|58 96:4 4|8 28:4 5|68 24:4 6|23 68:4 7|2 93:4 8|81 100:4 9|50 99:4 10|52 57:5 1|73 83:5 2|97 4:5 3|46 29:5 4|66 44:5 5|54 41:5 6|65 89:5 7|7 27:5 8|86 28:5 9|63 27:5 10|7 9:6 1|71 93:6 2|12 73:6 3|37 8:6 4|80 17:6 5|5 12:6 6|54 33:6 7|82 17:6 8|59 15:6 9|79 38:6 10|89 63:7 1|41 16:7 2|72 9:7 3|33 52:7 4|17 10:7 5|19 27:7 6|22 54:7 7|92 43:7 8|66 65:7 9|69 38:7 10|13 90:8 1|40 67:8 2|92 97:8 3|37 4:8 4|61 13:8 5|74 85:8 6|47 13:8 7|2 98:8 8|78 21:8 9|74 66:8 10|32 21:9 1|75 88:9 2|44 28:9 3|72 37:9 4|47 73:9 5|41 36:9 6|6 58:9 7|19 88:9 8|7 30:9 9|49 44:9 10|75 29:10 1|60 75:10 2|90 66:10 3|90 7:10 4|4 5:10 5|78 86:10 6|30 11:10 7|17 33:10 8|75 91:10 9|67 47:10 10</relation>
    <relation name="R164" arity="2" nbTuples="100" semantics="soft" defaultCost="infinity">80 99:1 1|6 45:1 2|26 75:1 3|44 96:1 4|91 54:1 5|43 81:1 6|85 44:1 7|11 49:1 8|3 66:1 9|98 47:1 10|8 47:2 1|19 33:2 2|34 2:2 3|25 97:2 4|30 72:2 5|10 62:2 6|2 69:2 7|92 37:2 8|77 44:2 9|27 79:2 10|40 44:3 1|27 89:3 2|95 85:3 3|15 98:3 4|73 97:3 5|39 47:3 6|2 86:3 7|71 4:3 8|60 4:3 9|62 25:3 10|63 75:4 1|100 9:4 2|44 23:4 3|98 70:4 4|37 81:4 5|83 70:4 6|42 61:4 7|92 91:4 8|68 40:4 9|83 3:4 10|74 75:5 1|52 36:5 2|95 84:5 3|20 72:5 4|18 72:5 5|79 1:5 6|12 5:5 7|12 18:5 8|31 11:5 9|7 66:5 10|14 94:6 1|52 63:6 2|83 21:6 3|38 96:6 4|89 96:6 5|68 9:6 6|89 71:6 7|25 37:6 8|60 23:6 9|95 11:6 10|30 78:7 1|58 100:7 2|79 23:7 3|41 95:7 4|10 35:7 5|31 27:7 6|21 97:7 7|40 48:7 8|82 79:7 9|16 64:7 10|49 8:8 1|20 11:8 2|43 53:8 3|57 85:8 4|30 31:8 5|24 42:8 6|77 13:8 7|63 63:8 8|23 25:8 9|61 28:8 10|2 95:9 1|72 62:9 2|86 40:9 3|93 70:9 4|50 42:9 5|3 91:9 6|58 87:9 7|61 73:9 8|72 54:9 9|30 76:9 10|10 22:10 1|16 7:10 2|70 11:10 3|34 99:10 4|89 41:10 5|15 19:10 6|81 78:10 7|18 44:10 8|83 73:10 9|87 18:10 10</relation>
    <relation name="R165" arity="2" nbTuples="100" semantics="soft" defaultCost="infinity">72 6:1 1|1 32:1 2|83 17:1 3|83 73:1 4|12 64:1 5|18 35:1 6|29 76:1 7|72 70:1 8|45 96:1 9|92 14:1 10|56 70:2 1|30 37:2 2|74 63:2 3|60 99:2 4|83 27:2 5|52 36:2 6|16 21:2 7|58 30:2 8|7 96:2 9|80 66:2 10|13 56:3 1|11 13:3 2|99 30:3 3|10 35:3 4|87 64:3 5|75 57:3 6|11 27:3 7|50 97:3 8|88 48:3 9|31 8:3 10|41 26:4 1|13 54:4 2|70 76:4 3|19 88:4 4|21 1:4 5|91 78:4 6|80 22:4 7|75 6:4 8|16 1:4 9|32 2:4 10|75 78:5 1|99 4:5 2|47 22:5 3|6 67:5 4|69 12:5 5|71 43:5 6|95 19:5 7|63 56:5 8|96 14:5 9|94 52:5 10|30 80:6 1|84 27:6 2|40 45:6 3|27 1:6 4|71 36:6 5|94 34:6 6|51 92:6 7|44 55:6 8|92 69:6 9|1 97:6 10|69 93:7 1|23 24:7 2|3 42:7 3|55 61:7 4|16 67:7 5|58 32:7 6|92 66:7 7|49 59:7 8|26 94:7 9|38 47:7 10|99 80:8 1|24 60:8 2|19 8:8 3|63 61:8 4|51 7:8 5|23 73:8 6|58 93:8 7|49 3:8 8|92 100:8 9|21 37:8 10|22 19:9 1|74 35:9 2|81 18:9 3|32 18:9 4|97 41:9 5|68 50:9 6|43 77:9 7|48 95:9 8|66 42:9 9|15 76:9 10|87 56:10 1|84 97:10 2|45 15:10 3|65 69:10 4|44 78:10 5|22 35:10 6|7 98:10 7|43 32:10 8|73 89:10 9|79 41:10 10</relation>
    <relation name="R166" arity="2" nbTuples="100" semantics="soft" defaultCost="infinity">78 5:1 1|12 91:1 2|48 88:1 3|50 91:1 4|7 31:1 5|33 35:1 6|18 97:1 7|84 91:1 8|35 14:1 9|17 85:1 10|98 77:2 1|9 51:2 2|24 82:2 3|71 46:2 4|58 13:2 5|15 71:2 6|22 23:2 7|85 77:2 8|82 40:2 9|52 11:2 10|55 56:3 1|100 55:3 2|39 74:3 3|99 32:3 4|2 80:3 5|64 41:3 6|84 68:3 7|26 14:3 8|73 39:3 9|72 70:3 10|75 23:4 1|45 1:4 2|1 41:4 3|23 6:4 4|74 98:4 5|21 25:4 6|21 91:4 7|64 61:4 8|74 19:4 9|94 97:4 10|95 44:5 1|3 43:5 2|75 85:5 3|24 91:5 4|5 93:5 5|89 98:5 6|77 93:5 7|79 43:5 8|22 34:5 9|13 65:5 10|85 62:6 1|5 34:6 2|32 79:6 3|74 36:6 4|52 12:6 5|61 52:6 6|65 12:6 7|100 14:6 8|70 24:6 9|9 30:6 10|59 8:7 1|40 98:7 2|15 100:7 3|82 16:7 4|66 50:7 5|49 50:7 6|4 89:7 7|85 22:7 8|78 32:7 9|38 4:7 10|100 54:8 1|85 53:8 2|14 18:8 3|67 33:8 4|97 88:8 5|10 17:8 6|19 100:8 7|94 97:8 8|52 19:8 9|54 68:8 10|55 79:9 1|5 11:9 2|58 39:9 3|60 24:9 4|84 56:9 5|9 23:9 6|74 69:9 7|28 74:9 8|79 5:9 9|48 91:9 10|47 39:10 1|72 64:10 2|99 77:10 3|66 95:10 4|98 34:10 5|26 16:10 6|37 48:10 7|47 24:10 8|64 48:10 9|54 30:10 10</relation>
    <relation name="R167" arity="2" nbTuples="100" semantics="soft" defaultCost="infinity">5 2:1 1|95 18:1 2|6 38:1 3|46 66:1 4|26 36:1 5|34 70:1 6|28 86:1 7|81 18:1 8|52 1:1 9|42 3:1 10|74 84:2 1|87 14:2 2|6 35:2 3|56 82:2 4|91 24:2 5|48 4:2 6|48 39:2 7|96 31:2 8|75 48:2 9|27 33:2 10|86 19:3 1|8 58:3 2|43 92:3 3|3 99:3 4|1 76:3 5|25 12:3 6|95 24:3 7|38 43:3 8|41 18:3 9|84 22:3 10|54 70:4 1|36 37:4 2|17 58:4 3|62 96:4 4|12 72:4 5|52 40:4 6|1 70:4 7|13 75:4 8|1 11:4 9|55 58:4 10|99 57:5 1|8 76:5 2|87 19:5 3|64 32:5 4|68 45:5 5|32 65:5 6|37 32:5 7|9 15:5 8|87 91:5 9|79 43:5 10|20 69:6 1|86 39:6 2|4 88:6 3|36 36:6 4|44 47:6 5|2 69:6 6|14 93:6 7|73 32:6 8|18 58:6 9|37 97:6 10|52 21:7 1|58 90:7 2|28 67:7 3|60 23:7 4|98 67:7 5|80 23:7 6|26 17:7 7|89 27:7 8|23 65:7 9|34 31:7 10|100 37:8 1|76 33:8 2|39 87:8 3|12 33:8 4|67 94:8 5|41 10:8 6|14 31:8 7|100 26:8 8|93 45:8 9|17 64:8 10|74 84:9 1|78 60:9 2|53 64:9 3|57 25:9 4|4 19:9 5|68 35:9 6|70 62:9 7|16 19:9 8|20 81:9 9|76 19:9 10|3 13:10 1|24 92:10 2|67 88:10 3|35 74:10 4|68 65:10 5|3 13:10 6|75 10:10 7|31 30:10 8|22 5:10 9|84 81:10 10</relation>
    <relation name="R168" arity="2" nbTuples="100" semantics="soft" defaultCost="infinity">69 44:1 1|74 38:1 2|30 81:1 3|44 23:1 4|19 75:1 5|48 1:1 6|1 21:1 7|74 28:1 8|83 91:1 9|54 55:1 10|75 10:2 1|12 83:2 2|63 8:2 3|20 59:2 4|73 87:2 5|49 4:2 6|88 99:2 7|50 6:2 8|59 88:2 9|58 54:2 10|98 59:3 1|39 76:3 2|81 63:3 3|15 10:3 4|83 32:3 5|70 75:3 6|68 12:3 7|23 32:3 8|100 85:3 9|67 49:3 10|17 36:4 1|32 14:4 2|86 8:4 3|79 63:4 4|1 3:4 5|48 45:4 6|26 76:4 7|13 68:4 8|65 61:4 9|41 8:4 10|52 4:5 1|44 26:5 2|97 50:5 3|25 79:5 4|71 69:5 5|66 37:5 6|10 11:5 7|53 23:5 8|68 95:5 9|65 96:5 10|40 74:6 1|44 91:6 2|14 13:6 3|33 92:6 4|65 79:6 5|62 55:6 6|77 49:6 7|40 3:6 8|7 76:6 9|81 57:6 10|26 9:7 1|42 63:7 2|51 83:7 3|29 43:7 4|71 41:7 5|2 93:7 6|7 15:7 7|86 6:7 8|71 11:7 9|35 39:7 10|99 20:8 1|79 71:8 2|15 30:8 3|3 49:8 4|51 59:8 5|6 86:8 6|57 98:8 7|39 75:8 8|7 35:8 9|71 12:8 10|43 61:9 1|64 97:9 2|13 67:9 3|15 15:9 4|91 3:9 5|24 97:9 6|21 33:9 7|87 1:9 8|82 19:9 9|67 28:9 10|32 55:10 1|75 70:10 2|86 25:10 3|31 58:10 4|63 96:10 5|91 50:10 6|46 14:10 7|24 92:10 8|99 79:10 9|99 57:10 10</relation>
    <relation name="R169" arity="2" nbTuples="100" semantics="soft" defaultCost="infinity">61 79:1 1|100 86:1 2|89 60:1 3|3 86:1 4|65 20:1 5|78 19:1 6|79 9:1 7|55 21:1 8|97 48:1 9|55 83:1 10|96 88:2 1|45 40:2 2|80 36:2 3|91 6:2 4|25 21:2 5|69 31:2 6|92 67:2 7|100 21:2 8|49 99:2 9|10 52:2 10|68 11:3 1|53 35:3 2|31 73:3 3|63 10:3 4|70 98:3 5|69 83:3 6|72 6:3 7|92 31:3 8|40 89:3 9|83 51:3 10|68 13:4 1|97 46:4 2|82 53:4 3|79 4:4 4|46 97:4 5|40 28:4 6|69 13:4 7|55 72:4 8|61 55:4 9|48 36:4 10|64 1:5 1|45 57:5 2|75 26:5 3|84 67:5 4|89 50:5 5|12 72:5 6|55 92:5 7|85 17:5 8|96 17:5 9|100 37:5 10|62 61:6 1|72 89:6 2|18 84:6 3|1 76:6 4|15 88:6 5|95 29:6 6|5 27:6 7|71 95:6 8|51 26:6 9|83 48:6 10|64 16:7 1|5 39:7 2|19 92:7 3|88 69:7 4|76 90:7 5|61 62:7 6|78 4:7 7|57 25:7 8|46 40:7 9|88 40:7 10|84 33:8 1|64 70:8 2|8 69:8 3|91 30:8 4|88 43:8 5|93 99:8 6|1 30:8 7|43 50:8 8|81 51:8 9|57 77:8 10|75 49:9 1|42 23:9 2|61 10:9 3|69 28:9 4|7 94:9 5|49 25:9 6|94 94:9 7|38 43:9 8|29 40:9 9|63 17:9 10|9 53:10 1|28 86:10 2|90 44:10 3|30 64:10 4|53 52:10 5|6 25:10 6|16 26:10 7|77 58:10 8|75 19:10 9|85 16:10 10</relation>
    <relation name="R170" arity="2" nbTuples="100" semantics="soft" defaultCost="infinity">45 30:1 1|29 2:1 2|25 69:1 3|16 4:1 4|30 100:1 5|47 29:1 6|2 70:1 7|100 38:1 8|49 96:1 9|80 59:1 10|70 78:2 1|14 95:2 2|75 45:2 3|51 10:2 4|17 52:2 5|78 70:2 6|80 93:2 7|94 27:2 8|55 21:2 9|8 86:2 10|76 4:3 1|11 90:3 2|67 76:3 3|28 5:3 4|29 18:3 5|40 16:3 6|44 96:3 7|37 72:3 8|89 87:3 9|27 70:3 10|82 43:4 1|51 3:4 2|26 11:4 3|54 34:4 4|28 77:4 5|78 13:4 6|61 78:4 7|71 22:4 8|88 76:4 9|84 38:4 10|43 70:5 1|25 27:5 2|46 70:5 3|56 86:5 4|93 74:5 5|88 37:5 6|46 9:5 7|82 55:5 8|29 35:5 9|22 56:5 10|44 44:6 1|93 61:6 2|49 21:6 3|48 25:6 4|37 74:6 5|49 91:6 6|12 89:6 7|89 28:6 8|13 92:6 9|49 72:6 10|72 86:7 1|13 11:7 2|80 43:7 3|4 4:7 4|33 13:7 5|90 69:7 6|81 65:7 7|12 19:7 8|45 27:7 9|53 76:7 10|95 77:8 1|6 56:8 2|50 77:8 3|15 53:8 4|75 43:8 5|80 53:8 6|53 95:8 7|74 3:8 8|88 24:8 9|4 15:8 10|72 78:9 1|35 65:9 2|37 81:9 3|87 97:9 4|96 37:9 5|1 58:9 6|1 23:9 7|51 11:9 8|63 7:9 9|30 25:9 10|14 79:10 1|22 54:10 2|7 31:10 3|62 80:10 4|65 61:10 5|46 4:10 6|79 72:10 7|47 45:10 8|97 38:10 9|98 45:10 10</relation>
    <relation name="R171" arity="2" nbTuples="100" semantics="soft" defaultCost="infinity">10 15:1 1|41 10:1 2|28 34:1 3|34 7:1 4|74 50:1 5|49 54:1 6|41 37:1 7|3 36:1 8|87 64:1 9|27 23:1 10|87 59:2 1|30 29:2 2|32 87:2 3|82 41:2 4|26 99:2 5|11 100:2 6|97 45:2 7|22 3:2 8|85 95:2 9|17 66:2 10|80 34:3 1|40 78:3 2|5 72:3 3|73 59:3 4|85 24:3 5|58 19:3 6|22 10:3 7|57 11:3 8|17 34:3 9|44 60:3 10|88 100:4 1|60 66:4 2|50 58:4 3|72 45:4 4|33 58:4 5|71 16:4 6|27 28:4 7|17 18:4 8|21 15:4 9|98 67:4 10|14 32:5 1|79 77:5 2|67 6:5 3|40 72:5 4|15 37:5 5|84 56:5 6|91 15:5 7|50 4:5 8|33 83:5 9|14 3:5 10|43 66:6 1|79 43:6 2|14 43:6 3|54 59:6 4|29 60:6 5|84 98:6 6|20 67:6 7|69 62:6 8|8 82:6 9|23 8:6 10|22 53:7 1|35 24:7 2|48 57:7 3|95 65:7 4|6 19:7 5|97 59:7 6|65 13:7 7|85 71:7 8|17 67:7 9|30 62:7 10|69 69:8 1|16 23:8 2|13 51:8 3|13 66:8 4|9 82:8 5|36 73:8 6|86 16:8 7|62 22:8 8|81 100:8 9|73 29:8 10|69 41:9 1|60 83:9 2|30 16:9 3|49 69:9 4|45 19:9 5|90 92:9 6|93 13:9 7|33 3:9 8|27 64:9 9|74 90:9 10|25 48:10 1|67 6:10 2|71 2:10 3|42 14:10 4|27 23:10 5|4 85:10 6|36 17:10 7|13 40:10 8|74 21:10 9|38 77:10 10</relation>
    <relation name="R172" arity="2" nbTuples="100" semantics="soft" defaultCost="infinity">17 34:1 1|44 80:1 2|90 24:1 3|18 79:1 4|5 78:1 5|88 64:1 6|34 38:1 7|68 65:1 8|49 30:1 9|69 43:1 10|91 85:2 1|65 29:2 2|29 65:2 3|50 9:2 4|85 31:2 5|43 64:2 6|62 66:2 7|76 5:2 8|45 85:2 9|20 81:2 10|4 24:3 1|91 82:3 2|3 65:3 3|75 99:3 4|16 71:3 5|79 25:3 6|10 19:3 7|14 83:3 8|1 24:3 9|86 40:3 10|81 60:4 1|11 7:4 2|50 20:4 3|92 100:4 4|18 37:4 5|99 63:4 6|32 76:4 7|64 71:4 8|74 61:4 9|64 37:4 10|26 3:5 1|11 70:5 2|43 58:5 3|55 48:5 4|79 57:5 5|12 32:5 6|5 10:5 7|13 96:5 8|40 9:5 9|81 88:5 10|52 15:6 1|95 66:6 2|6 65:6 3|6 74:6 4|76 73:6 5|24 12:6 6|64 71:6 7|81 25:6 8|97 78:6 9|12 78:6 10|39 73:7 1|85 28:7 2|53 74:7 3|33 60:7 4|62 34:7 5|10 35:7 6|98 6:7 7|22 4:7 8|33 17:7 9|35 69:7 10|58 75:8 1|58 92:8 2|31 84:8 3|85 50:8 4|60 73:8 5|44 74:8 6|99 80:8 7|35 48:8 8|23 66:8 9|75 29:8 10|18 94:9 1|39 40:9 2|77 33:9 3|87 74:9 4|24 15:9 5|4 5:9 6|58 6:9 7|11 60:9 8|60 36:9 9|33 7:9 10|79 50:10 1|70 13:10 2|44 59:10 3|4 39:10 4|87 71:10 5|10 7:10 6|5 12:10 7|65 36:10 8|58 67:10 9|40 91:10 10</relation>
    <relation name="R173" arity="2" nbTuples="100" semantics="soft" defaultCost="infinity">22 87:1 1|56 69:1 2|84 44:1 3|18 95:1 4|54 46:1 5|98 84:1 6|45 51:1 7|32 90:1 8|67 62:1 9|3 50:1 10|91 27:2 1|34 82:2 2|76 96:2 3|83 27:2 4|62 60:2 5|33 54:2 6|65 18:2 7|91 74:2 8|27 88:2 9|82 99:2 10|56 29:3 1|99 41:3 2|18 1:3 3|74 100:3 4|46 41:3 5|97 34:3 6|81 26:3 7|55 51:3 8|11 17:3 9|84 45:3 10|94 3:4 1|28 24:4 2|66 88:4 3|68 71:4 4|100 79:4 5|73 29:4 6|34 91:4 7|100 77:4 8|62 80:4 9|48 28:4 10|33 96:5 1|18 78:5 2|51 43:5 3|13 79:5 4|19 19:5 5|68 33:5 6|98 14:5 7|4 43:5 8|28 35:5 9|26 93:5 10|96 40:6 1|58 76:6 2|99 45:6 3|46 30:6 4|23 20:6 5|51 78:6 6|84 49:6 7|98 48:6 8|19 89:6 9|12 75:6 10|70 46:7 1|84 51:7 2|41 43:7 3|10 64:7 4|67 42:7 5|31 12:7 6|80 38:7 7|44 48:7 8|41 55:7 9|10 94:7 10|12 25:8 1|76 21:8 2|98 47:8 3|32 75:8 4|22 88:8 5|86 1:8 6|46 1:8 7|1 12:8 8|12 10:8 9|32 17:8 10|83 49:9 1|49 37:9 2|95 81:9 3|63 90:9 4|99 9:9 5|78 63:9 6|31 20:9 7|100 65:9 8|91 84:9 9|58 46:9 10|45 83:10 1|86 98:10 2|14 27:10 3|95 38:10 4|59 64:10 5|88 92:10 6|34 92:10 7|47 22:10 8|5 29:10 9|67 27:10 10</relation>
    <relation name="R174" arity="2" nbTuples="100" semantics="soft" defaultCost="infinity">50 8:1 1|47 7:1 2|11 24:1 3|85 58:1 4|93 52:1 5|73 40:1 6|68 61:1 7|98 43:1 8|35 14:1 9|69 43:1 10|39 67:2 1|45 49:2 2|50 65:2 3|10 4:2 4|51 35:2 5|56 34:2 6|18 86:2 7|59 63:2 8|82 43:2 9|16 9:2 10|67 19:3 1|65 73:3 2|41 10:3 3|73 28:3 4|87 28:3 5|92 43:3 6|3 1:3 7|68 56:3 8|66 7:3 9|93 75:3 10|41 13:4 1|27 22:4 2|23 58:4 3|54 56:4 4|67 95:4 5|55 36:4 6|57 25:4 7|74 79:4 8|84 92:4 9|99 64:4 10|20 71:5 1|67 84:5 2|100 7:5 3|86 53:5 4|76 16:5 5|93 61:5 6|61 28:5 7|53 59:5 8|38 81:5 9|45 47:5 10|98 59:6 1|23 43:6 2|59 8:6 3|77 10:6 4|9 52:6 5|84 14:6 6|30 59:6 7|23 7:6 8|8 42:6 9|89 30:6 10|26 86:7 1|45 44:7 2|13 11:7 3|82 13:7 4|86 55:7 5|29 98:7 6|61 40:7 7|8 14:7 8|16 58:7 9|1 62:7 10|71 42:8 1|72 42:8 2|65 28:8 3|29 23:8 4|87 63:8 5|47 47:8 6|13 67:8 7|48 98:8 8|74 98:8 9|62 19:8 10|47 39:9 1|9 74:9 2|63 74:9 3|98 40:9 4|39 86:9 5|51 27:9 6|44 76:9 7|78 98:9 8|53 69:9 9|37 28:9 10|62 37:10 1|54 63:10 2|25 58:10 3|8 54:10 4|87 1:10 5|94 69:10 6|5 95:10 7|54 59:10 8|25 44:10 9|34 66:10 10</relation>
    <relation name="R175" arity="2" nbTuples="100" semantics="soft" defaultCost="infinity">56 28:1 1|79 70:1 2|15 9:1 3|56 23:1 4|49 83:1 5|50 31:1 6|31 75:1 7|97 100:1 8|97 14:1 9|18 88:1 10|69 92:2 1|6 30:2 2|10 55:2 3|72 2:2 4|100 31:2 5|99 63:2 6|81 69:2 7|65 33:2 8|15 38:2 9|85 73:2 10|19 60:3 1|10 14:3 2|89 96:3 3|53 31:3 4|94 88:3 5|46 35:3 6|48 26:3 7|54 90:3 8|68 20:3 9|19 90:3 10|17 83:4 1|19 31:4 2|10 95:4 3|26 56:4 4|63 31:4 5|81 80:4 6|38 87:4 7|18 15:4 8|89 2:4 9|6 88:4 10|24 90:5 1|68 30:5 2|29 74:5 3|51 19:5 4|55 72:5 5|27 38:5 6|47 13:5 7|99 18:5 8|42 65:5 9|53 34:5 10|43 81:6 1|39 29:6 2|19 80:6 3|75 37:6 4|20 98:6 5|94 97:6 6|66 78:6 7|6 72:6 8|77 95:6 9|13 67:6 10|59 23:7 1|55 17:7 2|1 22:7 3|75 71:7 4|28 11:7 5|73 91:7 6|3 86:7 7|92 64:7 8|65 40:7 9|45 77:7 10|16 18:8 1|78 44:8 2|32 68:8 3|10 11:8 4|27 23:8 5|38 79:8 6|44 84:8 7|71 93:8 8|39 46:8 9|5 9:8 10|38 67:9 1|30 83:9 2|79 46:9 3|3 14:9 4|49 32:9 5|50 86:9 6|81 89:9 7|34 56:9 8|51 72:9 9|49 63:9 10|27 86:10 1|7 35:10 2|39 53:10 3|57 99:10 4|25 24:10 5|66 21:10 6|60 16:10 7|99 22:10 8|44 98:10 9|77 54:10 10</relation>
    <relation name="R176" arity="2" nbTuples="100" semantics="soft" defaultCost="infinity">11 96:1 1|87 55:1 2|49 17:1 3|76 15:1 4|76 63:1 5|37 52:1 6|95 42:1 7|9 22:1 8|56 42:1 9|34 34:1 10|84 2:2 1|95 91:2 2|20 66:2 3|19 31:2 4|82 67:2 5|98 80:2 6|91 75:2 7|66 19:2 8|62 90:2 9|100 94:2 10|18 59:3 1|78 70:3 2|7 50:3 3|90 22:3 4|24 14:3 5|19 76:3 6|1 48:3 7|38 45:3 8|31 49:3 9|55 20:3 10|90 41:4 1|96 15:4 2|79 70:4 3|80 90:4 4|78 18:4 5|51 14:4 6|6 38:4 7|43 68:4 8|9 57:4 9|34 31:4 10|61 56:5 1|2 37:5 2|39 4:5 3|40 23:5 4|58 48:5 5|82 86:5 6|97 80:5 7|32 40:5 8|90 26:5 9|95 18:5 10|99 93:6 1|23 36:6 2|69 75:6 3|64 71:6 4|54 14:6 5|57 4:6 6|60 71:6 7|54 24:6 8|79 55:6 9|45 83:6 10|22 45:7 1|95 40:7 2|20 39:7 3|11 47:7 4|73 36:7 5|66 69:7 6|29 68:7 7|72 70:7 8|47 3:7 9|59 16:7 10|64 20:8 1|41 17:8 2|4 98:8 3|50 42:8 4|92 27:8 5|34 20:8 6|14 97:8 7|45 61:8 8|32 24:8 9|25 21:8 10|32 69:9 1|79 39:9 2|54 73:9 3|65 6:9 4|22 4:9 5|78 15:9 6|15 84:9 7|76 62:9 8|6 54:9 9|29 9:9 10|29 9:10 1|79 13:10 2|45 39:10 3|1 70:10 4|67 70:10 5|11 41:10 6|80 32:10 7|17 81:10 8|43 43:10 9|49 84:10 10</relation>
    <relation name="R177" arity="2" nbTuples="100" semantics="soft" defaultCost="infinity">77 19:1 1|76 48:1 2|52 16:1 3|43 65:1 4|76 4:1 5|67 5:1 6|40 1:1 7|24 5:1 8|20 4:1 9|30 31:1 10|39 44:2 1|42 15:2 2|20 49:2 3|54 69:2 4|88 83:2 5|44 73:2 6|83 87:2 7|14 74:2 8|23 47:2 9|12 28:2 10|8 56:3 1|88 40:3 2|18 83:3 3|97 96:3 4|26 75:3 5|14 82:3 6|96 72:3 7|41 31:3 8|42 65:3 9|69 74:3 10|50 50:4 1|67 84:4 2|4 6:4 3|76 70:4 4|42 62:4 5|67 94:4 6|97 78:4 7|86 50:4 8|64 16:4 9|35 68:4 10|61 62:5 1|79 81:5 2|90 94:5 3|17 36:5 4|56 82:5 5|86 77:5 6|46 62:5 7|68 8:5 8|31 21:5 9|22 96:5 10|76 75:6 1|59 44:6 2|79 43:6 3|84 20:6 4|85 60:6 5|50 34:6 6|77 100:6 7|61 89:6 8|79 42:6 9|31 46:6 10|39 11:7 1|46 1:7 2|50 35:7 3|11 73:7 4|43 39:7 5|58 86:7 6|57 12:7 7|81 7:7 8|93 97:7 9|11 24:7 10|8 23:8 1|1 11:8 2|49 75:8 3|85 65:8 4|53 41:8 5|83 69:8 6|17 57:8 7|92 67:8 8|28 39:8 9|57 36:8 10|89 62:9 1|34 59:9 2|17 31:9 3|67 12:9 4|77 53:9 5|6 1:9 6|25 35:9 7|11 20:9 8|77 74:9 9|82 98:9 10|79 41:10 1|24 66:10 2|65 21:10 3|90 79:10 4|90 84:10 5|94 87:10 6|97 55:10 7|67 60:10 8|51 59:10 9|23 45:10 10</relation>
    <relation name="R178" arity="2" nbTuples="100" semantics="soft" defaultCost="infinity">75 10:1 1|46 48:1 2|60 40:1 3|91 8:1 4|1 59:1 5|19 56:1 6|77 67:1 7|99 25:1 8|35 36:1 9|70 32:1 10|72 30:2 1|75 91:2 2|8 29:2 3|91 24:2 4|6 65:2 5|70 49:2 6|83 98:2 7|5 39:2 8|62 22:2 9|2 96:2 10|52 70:3 1|60 62:3 2|22 99:3 3|5 72:3 4|7 20:3 5|89 41:3 6|43 23:3 7|88 45:3 8|34 57:3 9|24 64:3 10|90 41:4 1|28 37:4 2|13 46:4 3|24 73:4 4|26 52:4 5|37 54:4 6|20 46:4 7|56 98:4 8|63 73:4 9|82 95:4 10|70 60:5 1|28 5:5 2|31 49:5 3|56 66:5 4|42 9:5 5|73 86:5 6|7 25:5 7|12 38:5 8|79 73:5 9|25 42:5 10|30 55:6 1|24 100:6 2|51 78:6 3|49 30:6 4|79 13:6 5|25 1:6 6|21 16:6 7|5 86:6 8|84 24:6 9|48 2:6 10|64 16:7 1|50 31:7 2|26 39:7 3|59 60:7 4|19 12:7 5|31 30:7 6|11 14:7 7|64 20:7 8|70 85:7 9|10 62:7 10|46 82:8 1|27 99:8 2|94 53:8 3|15 17:8 4|48 3:8 5|33 68:8 6|28 56:8 7|26 33:8 8|59 55:8 9|80 85:8 10|27 51:9 1|29 28:9 2|50 89:9 3|82 22:9 4|24 9:9 5|100 7:9 6|42 58:9 7|35 99:9 8|13 99:9 9|1 36:9 10|73 11:10 1|42 6:10 2|19 71:10 3|98 12:10 4|79 86:10 5|32 85:10 6|24 1:10 7|40 85:10 8|97 60:10 9|17 6:10 10</relation>
    <relation name="R179" arity="2" nbTuples="100" semantics="soft" defaultCost="infinity">56 47:1 1|54 97:1 2|70 41:1 3|45 46:1 4|67 22:1 5|42 44:1 6|41 4:1 7|67 72:1 8|61 98:1 9|91 90:1 10|56 100:2 1|25 65:2 2|45 93:2 3|29 75:2 4|8 6:2 5|19 60:2 6|100 96:2 7|91 1:2 8|6 81:2 9|10 73:2 10|15 43:3 1|71 86:3 2|26 56:3 3|79 47:3 4|29 37:3 5|78 25:3 6|15 65:3 7|44 33:3 8|55 92:3 9|33 93:3 10|19 97:4 1|89 91:4 2|2 30:4 3|52 84:4 4|72 27:4 5|82 82:4 6|14 61:4 7|16 63:4 8|73 64:4 9|74 72:4 10|77 37:5 1|31 80:5 2|27 10:5 3|99 85:5 4|87 47:5 5|14 77:5 6|34 17:5 7|35 67:5 8|67 100:5 9|56 79:5 10|40 11:6 1|77 46:6 2|66 14:6 3|66 61:6 4|1 88:6 5|40 11:6 6|1 7:6 7|90 9:6 8|20 18:6 9|4 30:6 10|11 53:7 1|36 49:7 2|46 14:7 3|51 92:7 4|29 57:7 5|88 91:7 6|52 47:7 7|56 43:7 8|4 56:7 9|66 8:7 10|36 4:8 1|53 35:8 2|24 56:8 3|62 74:8 4|14 40:8 5|76 27:8 6|21 53:8 7|74 92:8 8|79 68:8 9|25 8:8 10|48 8:9 1|9 20:9 2|72 60:9 3|46 8:9 4|86 69:9 5|26 64:9 6|68 93:9 7|100 34:9 8|100 53:9 9|45 80:9 10|83 41:10 1|60 57:10 2|48 48:10 3|40 41:10 4|57 87:10 5|75 14:10 6|32 84:10 7|91 20:10 8|58 42:10 9|75 12:10 10</relation>
    <relation name="R180" arity="2" nbTuples="100" semantics="soft" defaultCost="infinity">29 87:1 1|71 18:1 2|28 51:1 3|16 54:1 4|50 17:1 5|75 45:1 6|45 57:1 7|82 9:1 8|5 46:1 9|35 4:1 10|95 36:2 1|1 15:2 2|80 44:2 3|78 68:2 4|64 25:2 5|37 70:2 6|57 61:2 7|2 33:2 8|95 20:2 9|62 55:2 10|22 30:3 1|99 81:3 2|70 94:3 3|24 5:3 4|49 33:3 5|33 6:3 6|19 75:3 7|69 100:3 8|59 100:3 9|68 69:3 10|62 90:4 1|77 68:4 2|81 31:4 3|90 93:4 4|28 50:4 5|12 2:4 6|71 70:4 7|71 18:4 8|19 39:4 9|24 34:4 10|69 59:5 1|82 65:5 2|9 40:5 3|21 35:5 4|93 65:5 5|28 83:5 6|91 91:5 7|7 19:5 8|100 41:5 9|91 94:5 10|20 82:6 1|81 70:6 2|74 79:6 3|78 36:6 4|6 2:6 5|5 26:6 6|7 67:6 7|31 80:6 8|67 30:6 9|1 90:6 10|90 30:7 1|26 76:7 2|36 12:7 3|45 42:7 4|30 64:7 5|87 46:7 6|78 58:7 7|61 85:7 8|56 49:7 9|86 30:7 10|82 82:8 1|20 43:8 2|91 26:8 3|88 57:8 4|8 39:8 5|18 86:8 6|86 66:8 7|92 98:8 8|19 39:8 9|78 67:8 10|54 62:9 1|57 11:9 2|31 57:9 3|96 82:9 4|55 34:9 5|10 2:9 6|50 58:9 7|34 91:9 8|4 9:9 9|97 52:9 10|80 95:10 1|25 70:10 2|15 44:10 3|5 80:10 4|32 70:10 5|48 67:10 6|3 66:10 7|61 57:10 8|59 52:10 9|75 93:10 10</relation>
    <relation name="R181" arity="2" nbTuples="100" semantics="soft" defaultCost="infinity">2 84:1 1|18 74:1 2|2 3:1 3|22 70:1 4|73 83:1 5|44 42:1 6|9 38:1 7|29 11:1 8|7 87:1 9|99 69:1 10|80 40:2 1|68 9:2 2|54 82:2 3|65 43:2 4|48 97:2 5|54 57:2 6|31 17:2 7|47 26:2 8|76 25:2 9|94 37:2 10|84 27:3 1|81 19:3 2|62 12:3 3|17 27:3 4|8 50:3 5|4 69:3 6|60 74:3 7|59 35:3 8|61 24:3 9|75 26:3 10|71 33:4 1|94 56:4 2|13 96:4 3|57 61:4 4|50 37:4 5|48 96:4 6|23 77:4 7|86 13:4 8|44 90:4 9|21 30:4 10|30 11:5 1|100 29:5 2|57 67:5 3|15 71:5 4|7 67:5 5|8 94:5 6|94 27:5 7|40 77:5 8|14 49:5 9|98 93:5 10|48 42:6 1|45 23:6 2|37 94:6 3|37 36:6 4|16 20:6 5|94 1:6 6|13 6:6 7|9 35:6 8|68 85:6 9|88 48:6 10|79 33:7 1|82 26:7 2|8 26:7 3|8 96:7 4|79 4:7 5|13 65:7 6|79 50:7 7|10 99:7 8|30 60:7 9|21 52:7 10|35 98:8 1|21 91:8 2|34 70:8 3|99 43:8 4|55 95:8 5|8 67:8 6|74 94:8 7|33 69:8 8|79 46:8 9|8 91:8 10|40 50:9 1|56 84:9 2|100 22:9 3|56 84:9 4|72 96:9 5|59 73:9 6|25 63:9 7|48 40:9 8|15 18:9 9|23 26:9 10|16 15:10 1|11 71:10 2|22 3:10 3|54 55:10 4|37 83:10 5|87 79:10 6|51 27:10 7|43 85:10 8|99 33:10 9|40 7:10 10</relation>
    <relation name="R182" arity="2" nbTuples="100" semantics="soft" defaultCost="infinity">44 4:1 1|61 79:1 2|71 20:1 3|42 29:1 4|81 45:1 5|78 57:1 6|85 100:1 7|14 53:1 8|44 53:1 9|68 25:1 10|75 38:2 1|2 72:2 2|47 40:2 3|24 24:2 4|13 62:2 5|31 83:2 6|100 36:2 7|5 63:2 8|32 89:2 9|72 51:2 10|21 48:3 1|91 2:3 2|57 34:3 3|95 85:3 4|24 57:3 5|12 92:3 6|82 89:3 7|11 69:3 8|24 90:3 9|80 89:3 10|58 10:4 1|20 56:4 2|55 91:4 3|43 4:4 4|89 72:4 5|15 12:4 6|93 76:4 7|28 56:4 8|36 69:4 9|8 74:4 10|16 54:5 1|56 23:5 2|96 67:5 3|93 64:5 4|54 46:5 5|47 40:5 6|96 40:5 7|38 65:5 8|7 32:5 9|27 60:5 10|12 56:6 1|89 52:6 2|39 9:6 3|31 85:6 4|13 70:6 5|26 41:6 6|67 39:6 7|49 47:6 8|91 66:6 9|95 82:6 10|11 23:7 1|61 74:7 2|19 42:7 3|11 38:7 4|68 28:7 5|65 88:7 6|50 29:7 7|11 98:7 8|32 56:7 9|76 12:7 10|60 99:8 1|99 24:8 2|74 25:8 3|78 86:8 4|74 82:8 5|99 41:8 6|37 2:8 7|36 11:8 8|61 23:8 9|35 8:8 10|36 26:9 1|98 90:9 2|55 34:9 3|78 31:9 4|53 78:9 5|60 13:9 6|57 15:9 7|42 13:9 8|58 15:9 9|65 15:9 10|24 70:10 1|19 39:10 2|22 65:10 3|56 14:10 4|36 26:10 5|77 56:10 6|83 42:10 7|8 85:10 8|19 32:10 9|75 90:10 10</relation>
    <relation name="R183" arity="2" nbTuples="100" semantics="soft" defaultCost="infinity">77 42:1 1|12 43:1 2|43 1:1 3|56 96:1 4|67 18:1 5|82 46:1 6|40 25:1 7|18 60:1 8|12 56:1 9|100 23:1 10|100 66:2 1|1 78:2 2|66 82:2 3|41 3:2 4|45 7:2 5|6 93:2 6|5 92:2 7|26 93:2 8|87 24:2 9|55 50:2 10|6 75:3 1|91 31:3 2|27 99:3 3|56 16:3 4|44 71:3 5|92 20:3 6|37 1:3 7|17 78:3 8|73 86:3 9|68 4:3 10|40 85:4 1|52 85:4 2|1 52:4 3|21 61:4 4|90 3:4 5|41 35:4 6|85 14:4 7|12 1:4 8|99 29:4 9|56 7:4 10|5 68:5 1|71 20:5 2|69 18:5 3|62 83:5 4|84 94:5 5|57 28:5 6|32 79:5 7|53 14:5 8|70 52:5 9|29 56:5 10|7 23:6 1|84 31:6 2|3 37:6 3|15 20:6 4|10 97:6 5|1 3:6 6|17 9:6 7|89 84:6 8|97 51:6 9|93 88:6 10|63 43:7 1|83 60:7 2|17 65:7 3|14 28:7 4|51 74:7 5|4 26:7 6|98 53:7 7|37 90:7 8|42 21:7 9|36 69:7 10|10 21:8 1|52 60:8 2|40 17:8 3|34 59:8 4|59 22:8 5|21 22:8 6|70 84:8 7|52 27:8 8|19 75:8 9|40 97:8 10|38 30:9 1|56 8:9 2|3 9:9 3|78 16:9 4|1 52:9 5|16 54:9 6|26 54:9 7|96 51:9 8|13 68:9 9|79 40:9 10|20 6:10 1|56 41:10 2|6 27:10 3|59 22:10 4|92 22:10 5|90 67:10 6|26 63:10 7|14 3:10 8|37 24:10 9|71 71:10 10</relation>
    <relation name="R184" arity="2" nbTuples="100" semantics="soft" defaultCost="infinity">46 81:1 1|74 37:1 2|65 29:1 3|10 34:1 4|7 1:1 5|53 63:1 6|81 23:1 7|85 44:1 8|71 10:1 9|66 44:1 10|31 44:2 1|60 25:2 2|85 70:2 3|7 83:2 4|21 55:2 5|51 2:2 6|89 4:2 7|89 100:2 8|48 10:2 9|61 29:2 10|14 59:3 1|41 13:3 2|16 50:3 3|74 17:3 4|62 89:3 5|3 73:3 6|21 80:3 7|91 6:3 8|54 50:3 9|79 11:3 10|26 12:4 1|45 98:4 2|86 72:4 3|25 18:4 4|64 82:4 5|23 38:4 6|50 46:4 7|3 72:4 8|37 66:4 9|93 97:4 10|82 65:5 1|2 63:5 2|100 63:5 3|2 11:5 4|61 87:5 5|20 98:5 6|49 10:5 7|4 72:5 8|72 17:5 9|70 78:5 10|49 58:6 1|22 76:6 2|92 19:6 3|26 73:6 4|77 17:6 5|64 69:6 6|80 18:6 7|47 61:6 8|55 44:6 9|43 56:6 10|71 41:7 1|32 77:7 2|13 46:7 3|67 59:7 4|4 12:7 5|100 2:7 6|96 14:7 7|5 30:7 8|36 100:7 9|94 99:7 10|4 4:8 1|43 80:8 2|20 83:8 3|53 57:8 4|39 39:8 5|83 51:8 6|58 78:8 7|5 5:8 8|90 6:8 9|54 52:8 10|49 52:9 1|71 11:9 2|79 49:9 3|37 53:9 4|81 13:9 5|86 90:9 6|57 100:9 7|15 83:9 8|67 42:9 9|75 50:9 10|15 1:10 1|11 91:10 2|99 20:10 3|38 90:10 4|52 88:10 5|74 55:10 6|76 60:10 7|40 8:10 8|16 68:10 9|18 65:10 10</relation>
    <relation name="R185" arity="2" nbTuples="100" semantics="soft" defaultCost="infinity">39 46:1 1|1 83:1 2|9 95:1 3|23 2:1 4|6 42:1 5|30 45:1 6|23 15:1 7|74 83:1 8|96 19:1 9|67 42:1 10|43 58:2 1|67 62:2 2|92 17:2 3|2 82:2 4|43 93:2 5|27 98:2 6|65 39:2 7|2 81:2 8|51 53:2 9|20 27:2 10|76 38:3 1|57 74:3 2|73 23:3 3|29 96:3 4|24 57:3 5|26 53:3 6|81 32:3 7|65 62:3 8|88 21:3 9|57 43:3 10|23 97:4 1|97 52:4 2|18 97:4 3|92 38:4 4|8 12:4 5|39 29:4 6|42 64:4 7|91 41:4 8|65 68:4 9|29 33:4 10|97 71:5 1|35 92:5 2|81 71:5 3|81 70:5 4|21 67:5 5|3 81:5 6|78 63:5 7|2 80:5 8|46 28:5 9|11 74:5 10|72 92:6 1|1 4:6 2|79 27:6 3|71 92:6 4|28 71:6 5|27 28:6 6|73 4:6 7|9 38:6 8|3 15:6 9|23 80:6 10|16 50:7 1|51 47:7 2|39 69:7 3|84 5:7 4|92 4:7 5|58 12:7 6|66 41:7 7|38 40:7 8|89 23:7 9|67 11:7 10|94 20:8 1|12 72:8 2|64 81:8 3|93 29:8 4|28 37:8 5|34 45:8 6|89 4:8 7|69 63:8 8|34 98:8 9|90 48:8 10|29 51:9 1|37 49:9 2|29 99:9 3|42 8:9 4|44 83:9 5|35 40:9 6|86 98:9 7|61 61:9 8|94 5:9 9|22 38:9 10|58 15:10 1|51 84:10 2|4 52:10 3|45 52:10 4|86 70:10 5|50 97:10 6|20 58:10 7|35 36:10 8|30 87:10 9|43 80:10 10</relation>
    <relation name="R186" arity="2" nbTuples="100" semantics="soft" defaultCost="infinity">45 43:1 1|94 24:1 2|36 30:1 3|26 69:1 4|60 87:1 5|7 76:1 6|38 44:1 7|96 10:1 8|50 87:1 9|81 100:1 10|50 5:2 1|64 87:2 2|97 18:2 3|16 99:2 4|5 25:2 5|10 73:2 6|17 34:2 7|33 82:2 8|34 52:2 9|39 47:2 10|34 93:3 1|43 18:3 2|8 55:3 3|92 83:3 4|41 86:3 5|10 33:3 6|64 6:3 7|27 15:3 8|78 90:3 9|41 77:3 10|14 74:4 1|76 13:4 2|22 5:4 3|38 4:4 4|90 9:4 5|43 44:4 6|83 21:4 7|49 56:4 8|74 76:4 9|96 94:4 10|46 30:5 1|33 33:5 2|33 66:5 3|72 72:5 4|91 85:5 5|24 82:5 6|34 97:5 7|90 30:5 8|98 64:5 9|46 68:5 10|27 78:6 1|50 60:6 2|16 99:6 3|24 74:6 4|10 6:6 5|65 66:6 6|40 71:6 7|93 61:6 8|32 6:6 9|37 9:6 10|40 80:7 1|97 94:7 2|69 53:7 3|90 74:7 4|26 49:7 5|24 87:7 6|3 14:7 7|26 17:7 8|51 12:7 9|33 48:7 10|83 18:8 1|46 87:8 2|81 6:8 3|60 26:8 4|36 35:8 5|63 19:8 6|85 56:8 7|11 72:8 8|85 13:8 9|9 57:8 10|18 18:9 1|74 81:9 2|54 23:9 3|93 58:9 4|17 51:9 5|17 78:9 6|98 90:9 7|87 61:9 8|16 87:9 9|49 57:9 10|80 29:10 1|14 49:10 2|52 57:10 3|58 91:10 4|71 100:10 5|94 23:10 6|34 75:10 7|63 70:10 8|56 57:10 9|66 69:10 10</relation>
    <relation name="R187" arity="2" nbTuples="100" semantics="soft" defaultCost="infinity">71 87:1 1|33 35:1 2|77 57:1 3|75 93:1 4|1 51:1 5|64 20:1 6|35 46:1 7|19 38:1 8|68 83:1 9|20 12:1 10|30 54:2 1|64 36:2 2|21 6:2 3|73 95:2 4|26 38:2 5|4 31:2 6|47 76:2 7|7 39:2 8|57 86:2 9|3 86:2 10|63 78:3 1|63 44:3 2|16 60:3 3|41 76:3 4|15 99:3 5|40 66:3 6|89 23:3 7|82 1:3 8|75 51:3 9|83 66:3 10|35 4:4 1|1 89:4 2|25 78:4 3|23 61:4 4|12 86:4 5|53 81:4 6|69 68:4 7|48 84:4 8|9 16:4 9|76 90:4 10|20 74:5 1|22 71:5 2|33 80:5 3|55 2:5 4|37 1:5 5|74 28:5 6|51 81:5 7|84 55:5 8|28 10:5 9|33 50:5 10|5 29:6 1|15 1:6 2|35 53:6 3|84 100:6 4|34 20:6 5|70 56:6 6|58 42:6 7|51 69:6 8|71 62:6 9|63 76:6 10|2 11:7 1|54 58:7 2|11 81:7 3|52 29:7 4|43 21:7 5|94 83:7 6|62 8:7 7|21 41:7 8|47 25:7 9|38 69:7 10|17 45:8 1|62 34:8 2|90 93:8 3|42 92:8 4|19 38:8 5|6 98:8 6|64 49:8 7|18 90:8 8|10 22:8 9|28 47:8 10|69 93:9 1|23 45:9 2|69 14:9 3|10 63:9 4|20 94:9 5|48 14:9 6|1 66:9 7|56 32:9 8|18 80:9 9|14 50:9 10|17 96:10 1|85 3:10 2|76 60:10 3|19 51:10 4|21 76:10 5|46 56:10 6|85 63:10 7|89 26:10 8|100 39:10 9|17 35:10 10</relation>
    <relation name="R188" arity="2" nbTuples="100" semantics="soft" defaultCost="infinity">71 68:1 1|13 64:1 2|75 20:1 3|14 86:1 4|74 63:1 5|86 48:1 6|59 62:1 7|99 28:1 8|44 66:1 9|81 42:1 10|37 42:2 1|53 14:2 2|48 76:2 3|18 51:2 4|64 3:2 5|87 77:2 6|22 57:2 7|10 36:2 8|29 92:2 9|80 78:2 10|22 67:3 1|100 19:3 2|60 41:3 3|70 75:3 4|40 79:3 5|19 24:3 6|41 42:3 7|45 9:3 8|14 61:3 9|30 31:3 10|77 10:4 1|9 50:4 2|31 12:4 3|35 44:4 4|37 22:4 5|17 67:4 6|96 72:4 7|71 96:4 8|43 79:4 9|97 10:4 10|43 48:5 1|2 46:5 2|98 42:5 3|23 11:5 4|86 27:5 5|100 40:5 6|69 23:5 7|86 52:5 8|38 73:5 9|71 30:5 10|58 38:6 1|82 52:6 2|57 24:6 3|55 93:6 4|45 57:6 5|33 75:6 6|2 26:6 7|24 86:6 8|71 100:6 9|76 45:6 10|81 90:7 1|43 15:7 2|98 70:7 3|18 54:7 4|48 56:7 5|77 25:7 6|71 22:7 7|22 60:7 8|81 73:7 9|52 27:7 10|61 8:8 1|79 31:8 2|28 65:8 3|13 21:8 4|68 39:8 5|85 91:8 6|30 26:8 7|23 84:8 8|9 70:8 9|17 52:8 10|33 54:9 1|5 29:9 2|29 88:9 3|88 51:9 4|58 37:9 5|26 51:9 6|2 52:9 7|18 28:9 8|8 37:9 9|59 26:9 10|6 43:10 1|59 2:10 2|97 42:10 3|90 19:10 4|100 90:10 5|47 46:10 6|54 75:10 7|46 20:10 8|39 93:10 9|83 62:10 10</relation>
    <relation name="R189" arity="2" nbTuples="100" semantics="soft" defaultCost="infinity">37 88:1 1|51 23:1 2|82 68:1 3|60 95:1 4|45 73:1 5|65 91:1 6|8 78:1 7|89 59:1 8|27 78:1 9|39 8:1 10|30 17:2 1|85 48:2 2|22 94:2 3|89 88:2 4|67 73:2 5|33 61:2 6|77 65:2 7|89 89:2 8|30 80:2 9|22 58:2 10|22 36:3 1|32 68:3 2|17 39:3 3|32 42:3 4|14 31:3 5|96 62:3 6|33 68:3 7|12 10:3 8|68 33:3 9|18 90:3 10|70 3:4 1|79 36:4 2|34 11:4 3|83 5:4 4|28 77:4 5|26 83:4 6|96 12:4 7|58 42:4 8|45 25:4 9|18 26:4 10|3 7:5 1|27 39:5 2|78 11:5 3|23 76:5 4|49 73:5 5|28 36:5 6|54 80:5 7|97 9:5 8|67 39:5 9|82 71:5 10|71 50:6 1|26 40:6 2|6 32:6 3|67 25:6 4|32 32:6 5|81 10:6 6|4 95:6 7|74 96:6 8|34 27:6 9|68 68:6 10|75 80:7 1|63 95:7 2|47 29:7 3|45 66:7 4|76 14:7 5|88 94:7 6|56 59:7 7|58 100:7 8|20 11:7 9|66 76:7 10|50 78:8 1|19 60:8 2|43 66:8 3|18 66:8 4|77 79:8 5|14 84:8 6|60 62:8 7|87 29:8 8|13 47:8 9|29 23:8 10|58 70:9 1|28 81:9 2|92 24:9 3|18 49:9 4|95 22:9 5|23 49:9 6|10 48:9 7|72 86:9 8|32 1:9 9|59 59:9 10|9 23:10 1|36 34:10 2|3 55:10 3|72 50:10 4|77 51:10 5|99 8:10 6|88 45:10 7|54 53:10 8|36 42:10 9|61 32:10 10</relation>
    <relation name="R190" arity="2" nbTuples="100" semantics="soft" defaultCost="infinity">69 88:1 1|70 61:1 2|15 67:1 3|31 41:1 4|67 37:1 5|30 88:1 6|9 31:1 7|26 90:1 8|86 22:1 9|17 4:1 10|82 72:2 1|72 77:2 2|34 46:2 3|64 81:2 4|57 25:2 5|28 19:2 6|77 99:2 7|32 88:2 8|20 97:2 9|71 40:2 10|43 47:3 1|31 24:3 2|9 47:3 3|34 67:3 4|4 93:3 5|88 78:3 6|71 59:3 7|72 46:3 8|86 35:3 9|51 52:3 10|25 67:4 1|95 98:4 2|88 59:4 3|82 86:4 4|31 59:4 5|8 13:4 6|9 34:4 7|90 69:4 8|89 63:4 9|33 31:4 10|18 12:5 1|84 33:5 2|92 15:5 3|99 51:5 4|16 41:5 5|72 59:5 6|15 35:5 7|50 92:5 8|72 52:5 9|20 36:5 10|21 77:6 1|80 79:6 2|32 64:6 3|45 59:6 4|8 25:6 5|3 24:6 6|29 26:6 7|31 62:6 8|27 57:6 9|31 39:6 10|61 100:7 1|53 13:7 2|51 86:7 3|96 3:7 4|90 37:7 5|75 13:7 6|70 55:7 7|54 39:7 8|96 7:7 9|62 90:7 10|45 60:8 1|49 21:8 2|86 87:8 3|96 74:8 4|49 100:8 5|35 77:8 6|32 14:8 7|3 84:8 8|65 4:8 9|74 74:8 10|8 68:9 1|37 86:9 2|38 73:9 3|59 7:9 4|25 21:9 5|60 73:9 6|81 26:9 7|36 10:9 8|8 85:9 9|28 98:9 10|2 65:10 1|16 85:10 2|51 43:10 3|70 66:10 4|86 69:10 5|15 89:10 6|36 35:10 7|9 32:10 8|55 4:10 9|45 52:10 10</relation>
    <relation name="R191" arity="2" nbTuples="100" semantics="soft" defaultCost="infinity">25 45:1 1|80 5:1 2|94 98:1 3|53 99:1 4|40 5:1 5|30 24:1 6|7 16:1 7|86 100:1 8|4 14:1 9|9 61:1 10|48 47:2 1|13 85:2 2|98 36:2 3|88 87:2 4|41 66:2 5|60 75:2 6|58 28:2 7|66 75:2 8|85 62:2 9|5 38:2 10|28 5:3 1|42 50:3 2|92 20:3 3|58 62:3 4|28 60:3 5|78 100:3 6|28 5:3 7|34 94:3 8|15 70:3 9|65 12:3 10|47 94:4 1|62 7:4 2|39 78:4 3|73 90:4 4|26 51:4 5|19 85:4 6|23 29:4 7|65 74:4 8|49 27:4 9|68 24:4 10|19 82:5 1|67 79:5 2|13 51:5 3|31 14:5 4|24 53:5 5|57 92:5 6|25 34:5 7|49 34:5 8|55 37:5 9|11 24:5 10|34 91:6 1|91 76:6 2|9 29:6 3|98 99:6 4|13 84:6 5|15 90:6 6|66 39:6 7|41 22:6 8|77 4:6 9|3 98:6 10|18 67:7 1|63 55:7 2|19 66:7 3|16 40:7 4|12 82:7 5|93 98:7 6|73 88:7 7|42 34:7 8|53 29:7 9|6 64:7 10|67 68:8 1|37 71:8 2|11 57:8 3|13 72:8 4|3 79:8 5|69 73:8 6|9 23:8 7|39 16:8 8|84 52:8 9|39 88:8 10|5 48:9 1|32 81:9 2|77 22:9 3|12 1:9 4|85 5:9 5|11 3:9 6|75 44:9 7|97 79:9 8|28 68:9 9|44 3:9 10|13 5:10 1|66 81:10 2|20 60:10 3|2 50:10 4|31 8:10 5|78 13:10 6|18 81:10 7|43 15:10 8|96 83:10 9|68 87:10 10</relation>
    <relation name="R192" arity="2" nbTuples="100" semantics="soft" defaultCost="infinity">100 88:1 1|10 29:1 2|35 51:1 3|13 29:1 4|38 74:1 5|64 63:1 6|32 68:1 7|79 49:1 8|97 62:1 9|63 85:1 10|92 100:2 1|15 49:2 2|41 11:2 3|82 68:2 4|77 17:2 5|48 56:2 6|82 99:2 7|16 42:2 8|62 12:2 9|93 84:2 10|38 33:3 1|19 35:3 2|75 73:3 3|87 76:3 4|55 100:3 5|78 25:3 6|16 65:3 7|5 74:3 8|17 51:3 9|6 9:3 10|58 11:4 1|20 25:4 2|62 2:4 3|23 60:4 4|91 68:4 5|11 9:4 6|61 72:4 7|48 25:4 8|59 38:4 9|45 56:4 10|33 2:5 1|27 92:5 2|82 62:5 3|64 88:5 4|16 26:5 5|56 12:5 6|92 93:5 7|72 99:5 8|92 89:5 9|97 78:5 10|11 37:6 1|100 61:6 2|61 25:6 3|75 82:6 4|39 6:6 5|79 17:6 6|96 49:6 7|18 100:6 8|49 38:6 9|71 7:6 10|27 21:7 1|73 82:7 2|2 58:7 3|28 21:7 4|48 84:7 5|96 52:7 6|16 96:7 7|70 97:7 8|20 96:7 9|36 30:7 10|70 91:8 1|16 90:8 2|39 92:8 3|19 48:8 4|20 32:8 5|3 89:8 6|85 53:8 7|24 6:8 8|48 27:8 9|80 57:8 10|58 74:9 1|10 4:9 2|89 98:9 3|54 13:9 4|83 43:9 5|24 37:9 6|95 38:9 7|33 100:9 8|34 94:9 9|7 41:9 10|34 90:10 1|93 84:10 2|9 78:10 3|70 30:10 4|32 19:10 5|58 95:10 6|52 67:10 7|25 59:10 8|7 96:10 9|78 5:10 10</relation>
    <relation name="R193" arity="2" nbTuples="100" semantics="soft" defaultCost="infinity">14 97:1 1|64 3:1 2|55 17:1 3|32 82:1 4|92 3:1 5|50 36:1 6|88 17:1 7|7 3:1 8|80 9:1 9|51 60:1 10|20 59:2 1|13 81:2 2|45 73:2 3|17 98:2 4|70 14:2 5|54 51:2 6|86 93:2 7|10 71:2 8|28 39:2 9|45 28:2 10|54 41:3 1|13 12:3 2|75 45:3 3|58 21:3 4|36 71:3 5|90 90:3 6|90 4:3 7|36 67:3 8|32 9:3 9|69 47:3 10|60 20:4 1|1 27:4 2|81 38:4 3|66 74:4 4|87 95:4 5|55 50:4 6|4 29:4 7|82 66:4 8|59 36:4 9|34 98:4 10|90 74:5 1|35 52:5 2|9 95:5 3|92 97:5 4|23 32:5 5|11 79:5 6|17 45:5 7|91 40:5 8|29 96:5 9|37 88:5 10|92 23:6 1|47 72:6 2|13 24:6 3|21 30:6 4|59 97:6 5|56 29:6 6|80 12:6 7|16 94:6 8|32 39:6 9|82 8:6 10|89 94:7 1|87 49:7 2|47 12:7 3|15 91:7 4|69 100:7 5|99 33:7 6|98 98:7 7|91 52:7 8|99 93:7 9|51 24:7 10|75 31:8 1|59 17:8 2|38 91:8 3|28 81:8 4|23 8:8 5|39 61:8 6|43 25:8 7|45 54:8 8|54 96:8 9|79 59:8 10|25 89:9 1|98 77:9 2|93 47:9 3|31 18:9 4|20 5:9 5|55 17:9 6|29 7:9 7|2 69:9 8|86 78:9 9|49 23:9 10|9 72:10 1|33 96:10 2|44 37:10 3|58 13:10 4|93 10:10 5|26 13:10 6|23 76:10 7|73 83:10 8|59 92:10 9|24 41:10 10</relation>
    <relation name="R194" arity="2" nbTuples="100" semantics="soft" defaultCost="infinity">90 49:1 1|3 29:1 2|30 61:1 3|97 26:1 4|59 76:1 5|67 25:1 6|51 45:1 7|14 10:1 8|17 57:1 9|60 77:1 10|51 16:2 1|79 49:2 2|17 29:2 3|2 67:2 4|61 15:2 5|80 22:2 6|14 80:2 7|11 50:2 8|69 11:2 9|69 3:2 10|49 20:3 1|44 63:3 2|44 72:3 3|73 65:3 4|16 83:3 5|16 60:3 6|54 55:3 7|9 48:3 8|56 85:3 9|78 92:3 10|56 47:4 1|43 16:4 2|59 84:4 3|15 85:4 4|39 11:4 5|35 71:4 6|78 12:4 7|100 89:4 8|43 25:4 9|33 16:4 10|93 67:5 1|11 100:5 2|97 8:5 3|31 67:5 4|61 92:5 5|3 79:5 6|34 84:5 7|93 66:5 8|39 77:5 9|81 22:5 10|75 20:6 1|14 49:6 2|93 59:6 3|27 53:6 4|10 36:6 5|62 65:6 6|4 17:6 7|72 36:6 8|98 84:6 9|25 45:6 10|34 67:7 1|14 47:7 2|73 30:7 3|68 76:7 4|34 20:7 5|28 33:7 6|25 96:7 7|56 30:7 8|90 60:7 9|19 59:7 10|89 48:8 1|6 41:8 2|36 33:8 3|1 25:8 4|81 26:8 5|78 42:8 6|97 85:8 7|27 78:8 8|33 62:8 9|19 5:8 10|27 66:9 1|86 87:9 2|39 24:9 3|4 32:9 4|53 94:9 5|33 40:9 6|7 92:9 7|62 7:9 8|59 60:9 9|48 65:9 10|79 45:10 1|57 99:10 2|46 90:10 3|15 5:10 4|64 18:10 5|80 75:10 6|69 23:10 7|72 4:10 8|92 59:10 9|72 65:10 10</relation>
    <relation name="R195" arity="2" nbTuples="100" semantics="soft" defaultCost="infinity">36 57:1 1|80 59:1 2|97 93:1 3|57 86:1 4|4 72:1 5|1 59:1 6|68 82:1 7|99 25:1 8|36 38:1 9|1 28:1 10|42 16:2 1|78 26:2 2|72 55:2 3|99 17:2 4|23 97:2 5|51 39:2 6|47 3:2 7|27 35:2 8|44 98:2 9|68 21:2 10|66 77:3 1|1 98:3 2|18 91:3 3|35 6:3 4|89 53:3 5|83 50:3 6|34 93:3 7|48 72:3 8|19 98:3 9|97 75:3 10|6 77:4 1|46 77:4 2|82 22:4 3|40 97:4 4|68 26:4 5|57 49:4 6|29 47:4 7|86 66:4 8|78 47:4 9|33 43:4 10|30 17:5 1|81 45:5 2|83 73:5 3|94 99:5 4|10 1:5 5|75 56:5 6|40 98:5 7|30 71:5 8|58 45:5 9|37 60:5 10|13 50:6 1|34 10:6 2|22 78:6 3|53 75:6 4|79 86:6 5|66 13:6 6|43 86:6 7|11 44:6 8|18 52:6 9|57 84:6 10|21 99:7 1|96 18:7 2|70 66:7 3|26 55:7 4|97 59:7 5|79 25:7 6|79 97:7 7|49 74:7 8|92 67:7 9|57 21:7 10|66 56:8 1|8 53:8 2|55 22:8 3|80 49:8 4|96 22:8 5|22 30:8 6|97 5:8 7|82 68:8 8|29 72:8 9|17 99:8 10|11 67:9 1|77 9:9 2|67 81:9 3|2 99:9 4|11 21:9 5|19 69:9 6|51 9:9 7|57 74:9 8|48 58:9 9|13 77:9 10|59 4:10 1|39 42:10 2|69 29:10 3|42 57:10 4|5 81:10 5|72 37:10 6|31 57:10 7|31 90:10 8|57 50:10 9|81 7:10 10</relation>
    <relation name="R196" arity="2" nbTuples="100" semantics="soft" defaultCost="infinity">2 90:1 1|73 61:1 2|96 7:1 3|72 94:1 4|88 89:1 5|97 18:1 6|20 19:1 7|76 13:1 8|88 21:1 9|25 99:1 10|37 60:2 1|11 12:2 2|50 4:2 3|83 93:2 4|2 69:2 5|29 92:2 6|88 17:2 7|32 46:2 8|20 57:2 9|50 2:2 10|87 77:3 1|54 28:3 2|82 77:3 3|96 44:3 4|96 42:3 5|5 19:3 6|28 20:3 7|80 54:3 8|95 97:3 9|10 84:3 10|59 20:4 1|29 48:4 2|75 28:4 3|77 41:4 4|25 70:4 5|17 41:4 6|84 97:4 7|41 40:4 8|66 91:4 9|55 85:4 10|12 56:5 1|76 21:5 2|94 94:5 3|64 73:5 4|20 83:5 5|31 1:5 6|33 34:5 7|17 23:5 8|50 32:5 9|77 13:5 10|55 48:6 1|47 22:6 2|58 93:6 3|73 9:6 4|78 21:6 5|32 4:6 6|49 49:6 7|90 87:6 8|27 29:6 9|14 89:6 10|34 52:7 1|42 2:7 2|52 40:7 3|25 2:7 4|13 52:7 5|26 85:7 6|74 87:7 7|10 58:7 8|55 70:7 9|67 68:7 10|97 36:8 1|76 78:8 2|53 74:8 3|2 91:8 4|91 8:8 5|9 75:8 6|40 27:8 7|75 46:8 8|70 47:8 9|39 8:8 10|22 87:9 1|15 74:9 2|77 22:9 3|37 24:9 4|56 2:9 5|19 25:9 6|80 8:9 7|82 10:9 8|69 19:9 9|59 53:9 10|42 1:10 1|34 31:10 2|11 94:10 3|87 92:10 4|86 44:10 5|90 36:10 6|78 89:10 7|18 41:10 8|12 75:10 9|19 49:10 10</relation>
    <relation name="R197" arity="2" nbTuples="100" semantics="soft" defaultCost="infinity">49 77:1 1|97 72:1 2|8 26:1 3|96 73:1 4|28 1:1 5|93 1:1 6|63 33:1 7|90 87:1 8|85 54:1 9|67 24:1 10|99 29:2 1|69 3:2 2|26 68:2 3|12 82:2 4|45 48:2 5|24 17:2 6|50 50:2 7|71 24:2 8|39 39:2 9|35 75:2 10|67 85:3 1|61 73:3 2|43 83:3 3|23 21:3 4|83 93:3 5|73 7:3 6|77 66:3 7|59 31:3 8|77 29:3 9|17 32:3 10|31 28:4 1|43 15:4 2|26 39:4 3|51 90:4 4|2 16:4 5|45 52:4 6|65 25:4 7|91 34:4 8|60 6:4 9|85 14:4 10|62 87:5 1|91 61:5 2|61 57:5 3|8 52:5 4|67 23:5 5|66 95:5 6|30 23:5 7|59 82:5 8|62 33:5 9|71 51:5 10|4 45:6 1|69 88:6 2|6 41:6 3|63 20:6 4|7 79:6 5|14 14:6 6|78 22:6 7|21 62:6 8|83 50:6 9|9 34:6 10|31 30:7 1|89 10:7 2|26 22:7 3|41 4:7 4|38 31:7 5|75 86:7 6|69 40:7 7|53 53:7 8|78 2:7 9|16 12:7 10|30 73:8 1|40 46:8 2|89 51:8 3|87 72:8 4|25 64:8 5|17 41:8 6|8 67:8 7|38 25:8 8|94 79:8 9|64 22:8 10|43 5:9 1|50 100:9 2|100 90:9 3|72 72:9 4|75 52:9 5|72 32:9 6|97 51:9 7|20 26:9 8|73 61:9 9|74 87:9 10|82 46:10 1|86 9:10 2|63 18:10 3|23 10:10 4|71 21:10 5|56 67:10 6|6 85:10 7|68 99:10 8|64 18:10 9|77 20:10 10</relation>
    <relation name="R198" arity="2" nbTuples="100" semantics="soft" defaultCost="infinity">49 54:1 1|95 57:1 2|94 88:1 3|94 14:1 4|73 80:1 5|84 13:1 6|72 46:1 7|36 54:1 8|47 88:1 9|79 91:1 10|69 84:2 1|62 21:2 2|54 76:2 3|60 69:2 4|7 76:2 5|75 33:2 6|68 55:2 7|67 73:2 8|40 22:2 9|64 88:2 10|73 98:3 1|26 73:3 2|51 20:3 3|37 97:3 4|68 89:3 5|60 3:3 6|100 73:3 7|46 7:3 8|99 91:3 9|13 98:3 10|86 59:4 1|28 59:4 2|7 81:4 3|93 37:4 4|30 20:4 5|7 41:4 6|89 19:4 7|22 30:4 8|70 61:4 9|23 24:4 10|97 44:5 1|55 77:5 2|34 44:5 3|4 93:5 4|42 18:5 5|95 11:5 6|36 44:5 7|80 15:5 8|65 58:5 9|29 80:5 10|4 82:6 1|2 3:6 2|92 34:6 3|47 36:6 4|44 49:6 5|34 62:6 6|95 18:6 7|26 46:6 8|80 18:6 9|13 35:6 10|11 4:7 1|1 35:7 2|53 61:7 3|4 90:7 4|1 55:7 5|37 22:7 6|42 55:7 7|89 95:7 8|56 25:7 9|84 15:7 10|53 34:8 1|74 85:8 2|65 73:8 3|79 80:8 4|92 9:8 5|99 34:8 6|18 69:8 7|26 90:8 8|8 78:8 9|85 53:8 10|6 50:9 1|64 20:9 2|78 88:9 3|54 95:9 4|25 85:9 5|14 61:9 6|68 34:9 7|4 47:9 8|27 54:9 9|54 41:9 10|98 91:10 1|30 24:10 2|41 44:10 3|62 98:10 4|84 19:10 5|13 1:10 6|83 28:10 7|46 37:10 8|47 97:10 9|30 43:10 10</relation>
    <relation name="R199" arity="2" nbTuples="100" semantics="soft" defaultCost="infinity">16 73:1 1|24 62:1 2|98 64:1 3|54 29:1 4|25 90:1 5|40 67:1 6|53 74:1 7|40 81:1 8|37 33:1 9|24 29:1 10|34 7:2 1|14 25:2 2|72 98:2 3|36 40:2 4|49 68:2 5|34 61:2 6|32 86:2 7|41 59:2 8|65 93:2 9|60 28:2 10|53 30:3 1|17 82:3 2|28 23:3 3|68 60:3 4|70 2:3 5|94 62:3 6|75 25:3 7|2 99:3 8|82 36:3 9|59 17:3 10|46 75:4 1|22 5:4 2|14 59:4 3|94 15:4 4|4 18:4 5|27 54:4 6|4 96:4 7|25 25:4 8|5 83:4 9|33 57:4 10|74 87:5 1|94 71:5 2|91 10:5 3|47 5:5 4|62 55:5 5|91 23:5 6|78 28:5 7|73 32:5 8|10 93:5 9|100 21:5 10|86 71:6 1|21 66:6 2|52 64:6 3|52 13:6 4|18 46:6 5|25 95:6 6|36 38:6 7|87 46:6 8|77 70:6 9|87 66:6 10|87 98:7 1|62 55:7 2|8 44:7 3|95 5:7 4|73 1:7 5|72 23:7 6|71 44:7 7|79 22:7 8|52 75:7 9|54 17:7 10|99 32:8 1|26 32:8 2|4 78:8 3|96 25:8 4|98 20:8 5|45 20:8 6|73 58:8 7|88 39:8 8|85 47:8 9|54 15:8 10|79 86:9 1|57 69:9 2|75 43:9 3|49 61:9 4|68 60:9 5|92 77:9 6|65 97:9 7|55 2:9 8|20 92:9 9|55 63:9 10|76 52:10 1|83 9:10 2|20 22:10 3|20 60:10 4|44 87:10 5|39 27:10 6|76 42:10 7|92 94:10 8|77 67:10 9|53 8:10 10</relation>
    <relation name="R200" arity="2" nbTuples="100" semantics="soft" defaultCost="infinity">26 3:1 1|3 30:1 2|21 71:1 3|36 71:1 4|80 35:1 5|79 21:1 6|1 23:1 7|79 98:1 8|74 38:1 9|27 99:1 10|18 87:2 1|34 56:2 2|53 76:2 3|95 11:2 4|38 11:2 5|73 3:2 6|91 14:2 7|91 73:2 8|92 16:2 9|96 26:2 10|16 79:3 1|63 76:3 2|69 73:3 3|26 16:3 4|19 9:3 5|99 9:3 6|87 19:3 7|35 64:3 8|39 59:3 9|71 48:3 10|55 95:4 1|70 56:4 2|67 45:4 3|38 37:4 4|76 10:4 5|78 87:4 6|7 64:4 7|6 65:4 8|44 64:4 9|59 24:4 10|88 15:5 1|76 7:5 2|39 95:5 3|75 86:5 4|22 2:5 5|46 92:5 6|31 16:5 7|16 27:5 8|30 15:5 9|53 6:5 10|27 56:6 1|95 40:6 2|12 97:6 3|55 47:6 4|43 47:6 5|5 7:6 6|11 52:6 7|100 98:6 8|69 94:6 9|83 75:6 10|94 56:7 1|34 70:7 2|75 24:7 3|63 31:7 4|75 66:7 5|35 40:7 6|61 18:7 7|92 100:7 8|27 56:7 9|82 92:7 10|50 51:8 1|60 92:8 2|70 7:8 3|98 16:8 4|96 4:8 5|70 79:8 6|27 37:8 7|14 49:8 8|30 32:8 9|26 67:8 10|97 48:9 1|63 42:9 2|83 81:9 3|43 95:9 4|72 30:9 5|81 95:9 6|52 100:9 7|91 89:9 8|95 45:9 9|82 98:9 10|2 100:10 1|30 37:10 2|64 76:10 3|48 62:10 4|18 37:10 5|2 73:10 6|91 25:10 7|15 31:10 8|47 32:10 9|71 81:10 10</relation>
    <relation name="R201" arity="2" nbTuples="100" semantics="soft" defaultCost="infinity">93 86:1 1|86 16:1 2|1 55:1 3|56 59:1 4|80 33:1 5|82 78:1 6|6 37:1 7|77 3:1 8|43 94:1 9|9 62:1 10|16 77:2 1|2 6:2 2|81 2:2 3|9 60:2 4|33 72:2 5|94 75:2 6|6 49:2 7|26 44:2 8|99 76:2 9|63 7:2 10|18 81:3 1|96 7:3 2|52 70:3 3|98 96:3 4|43 1:3 5|47 97:3 6|55 9:3 7|22 48:3 8|73 86:3 9|70 42:3 10|54 52:4 1|91 14:4 2|47 22:4 3|93 87:4 4|13 16:4 5|39 97:4 6|69 12:4 7|71 99:4 8|30 9:4 9|38 73:4 10|54 24:5 1|70 11:5 2|47 11:5 3|24 33:5 4|29 65:5 5|18 8:5 6|89 28:5 7|100 48:5 8|58 16:5 9|40 82:5 10|9 36:6 1|37 98:6 2|51 56:6 3|7 1:6 4|19 81:6 5|9 24:6 6|73 53:6 7|58 72:6 8|28 12:6 9|54 4:6 10|74 16:7 1|90 95:7 2|33 51:7 3|37 44:7 4|98 22:7 5|7 41:7 6|16 45:7 7|55 48:7 8|52 70:7 9|86 90:7 10|53 35:8 1|16 3:8 2|29 22:8 3|96 24:8 4|40 42:8 5|78 91:8 6|20 34:8 7|76 50:8 8|82 72:8 9|39 24:8 10|75 88:9 1|64 8:9 2|10 67:9 3|94 46:9 4|72 76:9 5|26 92:9 6|16 58:9 7|19 69:9 8|23 1:9 9|35 62:9 10|24 14:10 1|48 20:10 2|21 91:10 3|92 62:10 4|38 78:10 5|34 30:10 6|3 41:10 7|88 55:10 8|30 28:10 9|28 74:10 10</relation>
    <relation name="R202" arity="2" nbTuples="100" semantics="soft" defaultCost="infinity">87 40:1 1|59 25:1 2|59 26:1 3|15 63:1 4|4 30:1 5|76 35:1 6|48 26:1 7|88 37:1 8|49 15:1 9|63 25:1 10|38 51:2 1|38 3:2 2|90 19:2 3|57 90:2 4|10 78:2 5|8 33:2 6|38 56:2 7|37 75:2 8|46 76:2 9|44 8:2 10|65 62:3 1|81 71:3 2|56 87:3 3|8 66:3 4|95 97:3 5|47 14:3 6|12 54:3 7|71 100:3 8|42 34:3 9|77 100:3 10|46 26:4 1|88 15:4 2|51 70:4 3|58 87:4 4|15 99:4 5|17 29:4 6|60 40:4 7|10 33:4 8|39 74:4 9|41 89:4 10|99 25:5 1|75 98:5 2|58 40:5 3|5 28:5 4|100 63:5 5|27 15:5 6|77 9:5 7|75 92:5 8|70 23:5 9|25 87:5 10|80 65:6 1|83 3:6 2|55 2:6 3|79 89:6 4|40 6:6 5|12 49:6 6|3 36:6 7|13 72:6 8|57 84:6 9|32 5:6 10|97 56:7 1|31 94:7 2|3 82:7 3|4 36:7 4|26 20:7 5|18 26:7 6|43 73:7 7|2 35:7 8|97 97:7 9|45 19:7 10|72 52:8 1|18 81:8 2|24 100:8 3|59 14:8 4|94 47:8 5|58 44:8 6|43 78:8 7|58 44:8 8|16 33:8 9|41 61:8 10|25 23:9 1|4 55:9 2|38 14:9 3|56 52:9 4|10 44:9 5|20 39:9 6|73 55:9 7|49 68:9 8|63 25:9 9|55 66:9 10|20 55:10 1|24 68:10 2|31 69:10 3|43 54:10 4|65 23:10 5|5 86:10 6|66 70:10 7|64 13:10 8|1 79:10 9|81 31:10 10</relation>
    <relation name="R203" arity="2" nbTuples="100" semantics="soft" defaultCost="infinity">17 100:1 1|100 55:1 2|77 86:1 3|19 18:1 4|25 92:1 5|34 47:1 6|29 14:1 7|50 44:1 8|76 31:1 9|36 63:1 10|44 55:2 1|26 35:2 2|78 19:2 3|47 54:2 4|61 71:2 5|22 43:2 6|86 67:2 7|31 36:2 8|13 26:2 9|38 71:2 10|79 4:3 1|80 82:3 2|65 39:3 3|5 43:3 4|66 42:3 5|75 49:3 6|1 61:3 7|13 46:3 8|85 20:3 9|47 89:3 10|61 59:4 1|20 30:4 2|100 10:4 3|92 21:4 4|32 65:4 5|93 28:4 6|28 76:4 7|25 61:4 8|53 20:4 9|100 27:4 10|54 94:5 1|81 40:5 2|75 21:5 3|60 21:5 4|98 1:5 5|10 57:5 6|96 46:5 7|14 4:5 8|55 13:5 9|4 39:5 10|54 30:6 1|65 5:6 2|18 34:6 3|61 21:6 4|53 100:6 5|10 62:6 6|59 56:6 7|86 57:6 8|61 100:6 9|70 87:6 10|28 95:7 1|63 20:7 2|87 70:7 3|76 67:7 4|80 49:7 5|68 65:7 6|43 42:7 7|66 13:7 8|61 53:7 9|87 55:7 10|43 87:8 1|17 50:8 2|7 57:8 3|73 75:8 4|92 17:8 5|5 91:8 6|28 79:8 7|66 87:8 8|69 19:8 9|65 62:8 10|85 85:9 1|22 99:9 2|6 91:9 3|4 66:9 4|90 5:9 5|68 46:9 6|22 91:9 7|82 93:9 8|84 7:9 9|58 13:9 10|56 35:10 1|65 18:10 2|54 47:10 3|90 53:10 4|13 87:10 5|14 46:10 6|28 3:10 7|30 60:10 8|19 40:10 9|69 6:10 10</relation>
    <relation name="R204" arity="2" nbTuples="100" semantics="soft" defaultCost="infinity">36 51:1 1|35 21:1 2|41 80:1 3|35 79:1 4|20 24:1 5|80 51:1 6|28 75:1 7|85 32:1 8|60 98:1 9|26 74:1 10|66 38:2 1|34 91:2 2|17 54:2 3|89 19:2 4|74 54:2 5|49 60:2 6|28 36:2 7|95 39:2 8|62 65:2 9|99 91:2 10|4 8:3 1|28 65:3 2|35 58:3 3|63 44:3 4|11 60:3 5|9 62:3 6|21 8:3 7|45 1:3 8|26 29:3 9|66 51:3 10|54 53:4 1|65 20:4 2|23 29:4 3|74 96:4 4|33 10:4 5|33 44:4 6|10 19:4 7|86 94:4 8|41 72:4 9|13 3:4 10|19 32:5 1|74 5:5 2|10 25:5 3|37 68:5 4|45 62:5 5|57 5:5 6|33 89:5 7|40 48:5 8|60 77:5 9|86 56:5 10|97 69:6 1|2 49:6 2|59 94:6 3|9 27:6 4|63 59:6 5|35 16:6 6|15 51:6 7|35 11:6 8|20 55:6 9|49 40:6 10|47 54:7 1|74 14:7 2|1 51:7 3|80 5:7 4|31 84:7 5|22 13:7 6|22 41:7 7|70 93:7 8|2 86:7 9|19 19:7 10|100 37:8 1|21 87:8 2|33 90:8 3|90 80:8 4|39 76:8 5|76 24:8 6|90 24:8 7|54 16:8 8|10 91:8 9|94 6:8 10|92 18:9 1|68 73:9 2|58 57:9 3|23 56:9 4|32 23:9 5|27 30:9 6|1 33:9 7|81 86:9 8|29 73:9 9|47 98:9 10|22 75:10 1|3 6:10 2|32 81:10 3|94 7:10 4|53 81:10 5|28 99:10 6|84 46:10 7|43 60:10 8|14 88:10 9|10 44:10 10</relation>
    <relation name="R205" arity="2" nbTuples="100" semantics="soft" defaultCost="infinity">11 98:1 1|82 88:1 2|52 54:1 3|89 41:1 4|18 20:1 5|82 60:1 6|85 69:1 7|62 100:1 8|83 29:1 9|13 20:1 10|59 86:2 1|30 71:2 2|87 85:2 3|73 49:2 4|66 83:2 5|14 48:2 6|36 80:2 7|42 78:2 8|83 78:2 9|64 57:2 10|41 19:3 1|13 12:3 2|22 50:3 3|12 24:3 4|70 89:3 5|36 23:3 6|20 71:3 7|40 80:3 8|100 88:3 9|73 25:3 10|89 24:4 1|48 35:4 2|18 54:4 3|75 59:4 4|9 64:4 5|68 55:4 6|54 14:4 7|10 26:4 8|51 62:4 9|49 96:4 10|39 49:5 1|2 47:5 2|41 30:5 3|99 3:5 4|39 48:5 5|71 68:5 6|8 14:5 7|73 57:5 8|92 81:5 9|80 1:5 10|91 100:6 1|34 41:6 2|41 27:6 3|20 89:6 4|77 94:6 5|36 60:6 6|73 40:6 7|5 41:6 8|9 36:6 9|93 22:6 10|69 28:7 1|47 55:7 2|84 82:7 3|43 85:7 4|49 86:7 5|32 46:7 6|22 65:7 7|14 98:7 8|60 4:7 9|19 29:7 10|91 1:8 1|59 29:8 2|39 35:8 3|47 43:8 4|1 19:8 5|12 28:8 6|54 22:8 7|98 1:8 8|15 23:8 9|75 72:8 10|99 74:9 1|59 4:9 2|39 19:9 3|59 7:9 4|100 79:9 5|99 58:9 6|82 56:9 7|15 68:9 8|58 78:9 9|31 85:9 10|99 74:10 1|39 48:10 2|33 29:10 3|31 9:10 4|69 56:10 5|43 38:10 6|50 62:10 7|38 62:10 8|61 22:10 9|14 80:10 10</relation>
    <relation name="R206" arity="2" nbTuples="100" semantics="soft" defaultCost="infinity">78 73:1 1|64 43:1 2|85 18:1 3|11 83:1 4|3 28:1 5|65 19:1 6|47 84:1 7|66 1:1 8|27 69:1 9|80 57:1 10|39 3:2 1|98 84:2 2|21 46:2 3|19 25:2 4|48 69:2 5|51 38:2 6|48 8:2 7|60 2:2 8|47 30:2 9|2 49:2 10|22 37:3 1|100 69:3 2|20 78:3 3|29 78:3 4|61 5:3 5|46 6:3 6|25 7:3 7|14 24:3 8|72 86:3 9|69 81:3 10|91 64:4 1|12 96:4 2|46 55:4 3|36 21:4 4|21 39:4 5|46 60:4 6|76 53:4 7|89 9:4 8|27 2:4 9|75 49:4 10|21 6:5 1|65 32:5 2|36 61:5 3|53 48:5 4|63 21:5 5|50 88:5 6|22 2:5 7|94 83:5 8|51 99:5 9|13 4:5 10|80 49:6 1|88 99:6 2|21 40:6 3|74 59:6 4|34 31:6 5|47 90:6 6|28 24:6 7|98 85:6 8|23 67:6 9|66 7:6 10|40 4:7 1|11 88:7 2|51 90:7 3|40 84:7 4|78 37:7 5|96 42:7 6|69 84:7 7|63 40:7 8|97 31:7 9|97 20:7 10|10 92:8 1|98 36:8 2|44 3:8 3|49 68:8 4|35 24:8 5|9 26:8 6|44 67:8 7|17 49:8 8|30 89:8 9|74 9:8 10|91 93:9 1|98 7:9 2|61 94:9 3|31 67:9 4|50 2:9 5|30 19:9 6|8 16:9 7|32 66:9 8|95 8:9 9|5 52:9 10|100 37:10 1|86 38:10 2|40 7:10 3|92 29:10 4|35 73:10 5|45 80:10 6|44 64:10 7|98 72:10 8|62 70:10 9|37 27:10 10</relation>
    <relation name="R207" arity="2" nbTuples="100" semantics="soft" defaultCost="infinity">82 75:1 1|42 88:1 2|59 22:1 3|64 4:1 4|28 87:1 5|5 2:1 6|28 46:1 7|24 48:1 8|82 98:1 9|93 61:1 10|82 28:2 1|6 54:2 2|44 88:2 3|16 60:2 4|20 96:2 5|86 2:2 6|18 37:2 7|79 67:2 8|99 14:2 9|11 50:2 10|85 42:3 1|29 39:3 2|43 95:3 3|62 14:3 4|91 31:3 5|9 71:3 6|64 60:3 7|16 64:3 8|44 39:3 9|21 11:3 10|74 16:4 1|55 7:4 2|5 98:4 3|77 27:4 4|15 13:4 5|3 35:4 6|7 47:4 7|13 20:4 8|38 6:4 9|74 62:4 10|68 76:5 1|82 16:5 2|9 43:5 3|62 84:5 4|56 45:5 5|55 79:5 6|18 38:5 7|27 13:5 8|29 58:5 9|98 28:5 10|24 10:6 1|25 99:6 2|62 71:6 3|97 51:6 4|58 97:6 5|11 23:6 6|25 66:6 7|57 48:6 8|70 78:6 9|15 22:6 10|91 32:7 1|93 50:7 2|97 47:7 3|42 98:7 4|68 14:7 5|87 86:7 6|69 40:7 7|75 99:7 8|95 37:7 9|84 12:7 10|1 13:8 1|76 89:8 2|45 16:8 3|52 4:8 4|37 89:8 5|100 40:8 6|23 92:8 7|17 91:8 8|23 59:8 9|83 18:8 10|57 81:9 1|59 87:9 2|44 93:9 3|57 36:9 4|9 6:9 5|37 23:9 6|55 82:9 7|10 3:9 8|66 53:9 9|58 19:9 10|72 35:10 1|3 92:10 2|84 77:10 3|23 19:10 4|20 91:10 5|85 6:10 6|88 42:10 7|11 1:10 8|46 36:10 9|93 11:10 10</relation>
    <relation name="R208" arity="2" nbTuples="100" semantics="soft" defaultCost="infinity">64 79:1 1|92 23:1 2|47 8:1 3|21 71:1 4|88 87:1 5|60 65:1 6|71 53:1 7|91 96:1 8|70 21:1 9|48 96:1 10|89 57:2 1|62 96:2 2|28 26:2 3|55 42:2 4|42 66:2 5|61 5:2 6|8 29:2 7|1 75:2 8|26 73:2 9|22 93:2 10|8 92:3 1|87 18:3 2|53 24:3 3|68 21:3 4|90 79:3 5|26 48:3 6|5 91:3 7|68 74:3 8|68 7:3 9|78 44:3 10|79 93:4 1|58 81:4 2|23 61:4 3|98 6:4 4|71 72:4 5|2 30:4 6|79 19:4 7|81 43:4 8|68 61:4 9|47 10:4 10|25 99:5 1|65 14:5 2|33 93:5 3|79 45:5 4|93 26:5 5|30 59:5 6|98 40:5 7|89 20:5 8|12 91:5 9|93 58:5 10|19 78:6 1|24 87:6 2|92 39:6 3|100 11:6 4|39 27:6 5|54 17:6 6|21 15:6 7|53 12:6 8|70 2:6 9|96 39:6 10|79 45:7 1|29 86:7 2|90 70:7 3|81 68:7 4|94 51:7 5|84 77:7 6|19 21:7 7|39 21:7 8|86 1:7 9|36 36:7 10|18 77:8 1|50 77:8 2|2 66:8 3|86 40:8 4|14 91:8 5|84 30:8 6|13 23:8 7|4 21:8 8|68 43:8 9|20 23:8 10|33 21:9 1|1 15:9 2|18 1:9 3|37 84:9 4|83 19:9 5|65 44:9 6|78 18:9 7|88 1:9 8|11 38:9 9|20 91:9 10|60 94:10 1|22 85:10 2|39 9:10 3|47 38:10 4|66 90:10 5|16 34:10 6|92 88:10 7|74 67:10 8|62 18:10 9|10 79:10 10</relation>
    <relation name="R209" arity="2" nbTuples="100" semantics="soft" defaultCost="infinity">44 87:1 1|20 54:1 2|21 8:1 3|81 85:1 4|76 38:1 5|55 100:1 6|12 46:1 7|92 40:1 8|31 75:1 9|5 85:1 10|63 22:2 1|89 34:2 2|9 24:2 3|21 28:2 4|25 36:2 5|52 47:2 6|53 17:2 7|88 100:2 8|16 65:2 9|10 62:2 10|97 81:3 1|33 17:3 2|33 60:3 3|79 93:3 4|87 63:3 5|86 14:3 6|37 50:3 7|85 96:3 8|2 94:3 9|69 76:3 10|72 66:4 1|76 79:4 2|29 99:4 3|31 66:4 4|64 9:4 5|46 63:4 6|63 14:4 7|73 99:4 8|5 22:4 9|10 37:4 10|52 60:5 1|96 32:5 2|30 46:5 3|12 7:5 4|92 88:5 5|89 77:5 6|31 76:5 7|59 50:5 8|54 92:5 9|39 51:5 10|79 32:6 1|100 10:6 2|93 58:6 3|19 32:6 4|31 13:6 5|5 97:6 6|63 97:6 7|99 79:6 8|56 17:6 9|6 80:6 10|60 74:7 1|70 23:7 2|5 23:7 3|13 84:7 4|38 31:7 5|97 58:7 6|3 82:7 7|4 38:7 8|98 75:7 9|25 76:7 10|46 58:8 1|64 14:8 2|23 77:8 3|1 25:8 4|22 8:8 5|18 78:8 6|20 84:8 7|4 86:8 8|99 15:8 9|76 36:8 10|98 72:9 1|86 11:9 2|45 86:9 3|6 29:9 4|72 68:9 5|53 38:9 6|63 95:9 7|72 36:9 8|90 21:9 9|63 2:9 10|76 35:10 1|25 74:10 2|26 18:10 3|9 4:10 4|77 94:10 5|37 4:10 6|69 49:10 7|5 87:10 8|37 83:10 9|99 87:10 10</relation>
    <relation name="R210" arity="2" nbTuples="100" semantics="soft" defaultCost="infinity">9 91:1 1|7 61:1 2|43 73:1 3|30 45:1 4|8 48:1 5|34 54:1 6|84 32:1 7|73 24:1 8|97 73:1 9|63 84:1 10|42 48:2 1|76 66:2 2|36 64:2 3|17 88:2 4|28 96:2 5|72 26:2 6|41 100:2 7|85 52:2 8|82 75:2 9|15 6:2 10|46 72:3 1|13 13:3 2|28 31:3 3|38 80:3 4|67 5:3 5|76 41:3 6|41 43:3 7|35 41:3 8|95 98:3 9|27 28:3 10|89 20:4 1|84 90:4 2|2 19:4 3|57 23:4 4|37 64:4 5|59 38:4 6|70 26:4 7|30 99:4 8|29 68:4 9|14 12:4 10|70 4:5 1|81 51:5 2|98 80:5 3|15 75:5 4|35 50:5 5|73 42:5 6|55 39:5 7|66 92:5 8|21 34:5 9|71 59:5 10|62 55:6 1|59 16:6 2|44 16:6 3|64 51:6 4|100 10:6 5|25 69:6 6|33 7:6 7|47 37:6 8|67 88:6 9|90 51:6 10|46 1:7 1|53 32:7 2|82 65:7 3|49 85:7 4|34 12:7 5|80 23:7 6|80 13:7 7|7 90:7 8|45 92:7 9|70 75:7 10|15 5:8 1|69 55:8 2|10 22:8 3|26 75:8 4|13 23:8 5|60 25:8 6|56 97:8 7|72 29:8 8|39 3:8 9|10 50:8 10|26 45:9 1|98 64:9 2|75 73:9 3|48 39:9 4|14 52:9 5|45 22:9 6|13 66:9 7|75 34:9 8|33 92:9 9|14 30:9 10|18 11:10 1|11 90:10 2|85 66:10 3|14 80:10 4|17 47:10 5|52 17:10 6|94 17:10 7|78 72:10 8|11 90:10 9|63 39:10 10</relation>
    <relation name="R211" arity="2" nbTuples="100" semantics="soft" defaultCost="infinity">23 63:1 1|9 89:1 2|21 67:1 3|94 62:1 4|88 68:1 5|45 7:1 6|13 3:1 7|19 56:1 8|33 55:1 9|40 64:1 10|65 88:2 1|5 6:2 2|39 3:2 3|15 44:2 4|73 6:2 5|73 66:2 6|76 15:2 7|21 48:2 8|2 80:2 9|13 39:2 10|19 25:3 1|9 43:3 2|30 59:3 3|61 70:3 4|86 88:3 5|11 31:3 6|54 61:3 7|47 94:3 8|79 82:3 9|77 81:3 10|38 53:4 1|75 16:4 2|25 93:4 3|7 94:4 4|31 21:4 5|93 93:4 6|53 84:4 7|90 7:4 8|88 61:4 9|66 42:4 10|50 62:5 1|37 67:5 2|62 9:5 3|62 8:5 4|90 84:5 5|58 6:5 6|64 71:5 7|97 57:5 8|21 78:5 9|26 24:5 10|92 29:6 1|32 79:6 2|56 75:6 3|36 40:6 4|91 44:6 5|83 13:6 6|13 50:6 7|48 80:6 8|88 72:6 9|9 41:6 10|71 56:7 1|57 13:7 2|13 56:7 3|82 1:7 4|81 75:7 5|52 37:7 6|7 74:7 7|53 14:7 8|10 14:7 9|48 6:7 10|66 58:8 1|74 40:8 2|22 48:8 3|89 20:8 4|85 5:8 5|28 96:8 6|36 63:8 7|81 35:8 8|89 31:8 9|91 99:8 10|87 58:9 1|88 66:9 2|78 80:9 3|18 27:9 4|10 13:9 5|98 80:9 6|15 51:9 7|34 4:9 8|98 29:9 9|51 10:9 10|26 14:10 1|63 51:10 2|22 96:10 3|77 39:10 4|10 47:10 5|39 73:10 6|8 48:10 7|96 20:10 8|69 82:10 9|67 45:10 10</relation>
    <relation name="R212" arity="2" nbTuples="100" semantics="soft" defaultCost="infinity">99 9:1 1|70 52:1 2|94 78:1 3|37 48:1 4|67 37:1 5|11 19:1 6|88 32:1 7|16 55:1 8|38 25:1 9|83 48:1 10|1 98:2 1|52 54:2 2|41 14:2 3|61 70:2 4|100 2:2 5|79 92:2 6|16 20:2 7|26 65:2 8|24 38:2 9|5 40:2 10|20 97:3 1|7 44:3 2|67 96:3 3|17 40:3 4|23 64:3 5|7 88:3 6|7 75:3 7|47 65:3 8|89 96:3 9|75 45:3 10|74 52:4 1|64 20:4 2|74 30:4 3|98 67:4 4|15 29:4 5|2 56:4 6|93 51:4 7|37 27:4 8|11 75:4 9|31 67:4 10|40 66:5 1|35 52:5 2|44 33:5 3|40 13:5 4|52 55:5 5|47 61:5 6|25 65:5 7|74 67:5 8|63 89:5 9|4 99:5 10|25 38:6 1|55 91:6 2|81 24:6 3|82 96:6 4|82 3:6 5|82 96:6 6|88 38:6 7|53 2:6 8|60 92:6 9|79 17:6 10|52 52:7 1|41 72:7 2|92 43:7 3|40 32:7 4|78 50:7 5|91 99:7 6|43 47:7 7|96 98:7 8|67 11:7 9|52 26:7 10|47 48:8 1|2 69:8 2|45 93:8 3|10 89:8 4|31 54:8 5|99 53:8 6|74 42:8 7|31 48:8 8|22 42:8 9|39 86:8 10|69 24:9 1|100 37:9 2|89 68:9 3|37 45:9 4|85 86:9 5|57 31:9 6|86 2:9 7|7 38:9 8|31 9:9 9|87 91:9 10|81 54:10 1|9 30:10 2|44 4:10 3|91 73:10 4|87 69:10 5|80 95:10 6|24 58:10 7|57 74:10 8|48 2:10 9|57 5:10 10</relation>
    <relation name="R213" arity="2" nbTuples="100" semantics="soft" defaultCost="infinity">99 43:1 1|12 74:1 2|30 97:1 3|3 99:1 4|97 30:1 5|10 95:1 6|21 32:1 7|92 86:1 8|20 89:1 9|4 76:1 10|41 15:2 1|18 78:2 2|63 48:2 3|93 41:2 4|25 25:2 5|27 66:2 6|17 59:2 7|52 10:2 8|23 43:2 9|4 66:2 10|42 84:3 1|73 82:3 2|20 28:3 3|43 15:3 4|14 94:3 5|94 81:3 6|90 5:3 7|91 88:3 8|73 63:3 9|81 52:3 10|27 96:4 1|55 63:4 2|19 80:4 3|82 51:4 4|8 100:4 5|89 56:4 6|53 24:4 7|95 54:4 8|97 4:4 9|22 12:4 10|42 67:5 1|93 81:5 2|94 78:5 3|87 16:5 4|56 6:5 5|4 32:5 6|65 92:5 7|51 45:5 8|21 32:5 9|53 51:5 10|39 63:6 1|75 13:6 2|69 96:6 3|98 74:6 4|40 92:6 5|42 51:6 6|90 25:6 7|18 45:6 8|85 88:6 9|29 17:6 10|10 94:7 1|47 78:7 2|87 70:7 3|28 57:7 4|54 63:7 5|55 22:7 6|19 78:7 7|20 47:7 8|69 39:7 9|10 44:7 10|46 66:8 1|67 77:8 2|11 10:8 3|89 40:8 4|27 36:8 5|89 71:8 6|26 64:8 7|17 41:8 8|35 45:8 9|15 55:8 10|76 2:9 1|44 74:9 2|62 87:9 3|45 2:9 4|92 99:9 5|97 93:9 6|95 38:9 7|54 36:9 8|52 61:9 9|59 85:9 10|80 21:10 1|26 60:10 2|23 6:10 3|76 35:10 4|22 6:10 5|6 35:10 6|6 49:10 7|87 80:10 8|77 90:10 9|89 46:10 10</relation>
    <relation name="R214" arity="2" nbTuples="100" semantics="soft" defaultCost="infinity">71 71:1 1|13 100:1 2|36 83:1 3|2 20:1 4|92 15:1 5|76 27:1 6|5 15:1 7|53 71:1 8|94 16:1 9|16 67:1 10|39 49:2 1|30 2:2 2|78 84:2 3|34 61:2 4|83 36:2 5|83 94:2 6|3 74:2 7|84 41:2 8|10 80:2 9|40 41:2 10|18 32:3 1|69 42:3 2|87 74:3 3|20 27:3 4|84 82:3 5|44 98:3 6|88 31:3 7|40 51:3 8|31 8:3 9|20 6:3 10|43 41:4 1|51 43:4 2|37 41:4 3|6 57:4 4|93 90:4 5|31 30:4 6|22 45:4 7|58 65:4 8|85 58:4 9|31 44:4 10|98 87:5 1|6 24:5 2|34 65:5 3|42 80:5 4|14 6:5 5|83 6:5 6|28 25:5 7|36 45:5 8|87 36:5 9|79 52:5 10|59 50:6 1|5 61:6 2|18 35:6 3|87 35:6 4|3 90:6 5|80 9:6 6|22 39:6 7|19 85:6 8|87 18:6 9|30 26:6 10|19 32:7 1|14 20:7 2|4 82:7 3|52 97:7 4|74 3:7 5|59 12:7 6|80 94:7 7|15 98:7 8|93 33:7 9|87 79:7 10|96 33:8 1|19 82:8 2|80 32:8 3|45 99:8 4|8 54:8 5|62 24:8 6|42 22:8 7|31 67:8 8|41 68:8 9|56 59:8 10|93 30:9 1|36 48:9 2|40 5:9 3|22 70:9 4|72 41:9 5|61 9:9 6|86 89:9 7|39 31:9 8|6 24:9 9|81 16:9 10|39 90:10 1|52 96:10 2|67 34:10 3|73 34:10 4|55 16:10 5|55 93:10 6|98 47:10 7|40 70:10 8|78 80:10 9|99 69:10 10</relation>
    <relation name="R215" arity="2" nbTuples="100" semantics="soft" defaultCost="infinity">22 87:1 1|92 50:1 2|18 33:1 3|90 84:1 4|54 44:1 5|72 5:1 6|58 80:1 7|90 60:1 8|71 7:1 9|27 21:1 10|62 82:2 1|26 37:2 2|20 41:2 3|69 83:2 4|57 31:2 5|63 74:2 6|67 95:2 7|82 92:2 8|31 65:2 9|16 8:2 10|19 25:3 1|57 58:3 2|64 25:3 3|88 68:3 4|62 52:3 5|73 4:3 6|73 1:3 7|71 91:3 8|7 2:3 9|44 4:3 10|58 9:4 1|38 99:4 2|37 89:4 3|7 66:4 4|58 84:4 5|20 16:4 6|92 56:4 7|33 29:4 8|73 9:4 9|48 63:4 10|35 64:5 1|58 19:5 2|1 89:5 3|89 38:5 4|89 91:5 5|85 8:5 6|96 44:5 7|27 65:5 8|39 18:5 9|8 47:5 10|52 96:6 1|50 96:6 2|39 70:6 3|46 85:6 4|59 56:6 5|55 71:6 6|57 55:6 7|92 85:6 8|99 50:6 9|83 82:6 10|66 36:7 1|20 100:7 2|65 27:7 3|30 2:7 4|52 3:7 5|98 78:7 6|31 41:7 7|16 63:7 8|99 42:7 9|10 92:7 10|3 17:8 1|2 6:8 2|75 24:8 3|74 34:8 4|21 21:8 5|78 21:8 6|25 48:8 7|8 12:8 8|4 95:8 9|66 70:8 10|49 15:9 1|97 25:9 2|58 44:9 3|24 45:9 4|16 30:9 5|47 25:9 6|77 78:9 7|30 11:9 8|50 41:9 9|37 84:9 10|11 37:10 1|78 37:10 2|79 65:10 3|99 19:10 4|93 64:10 5|40 8:10 6|43 73:10 7|93 51:10 8|36 96:10 9|45 80:10 10</relation>
    <relation name="R216" arity="2" nbTuples="100" semantics="soft" defaultCost="infinity">89 22:1 1|51 97:1 2|47 92:1 3|97 15:1 4|15 56:1 5|20 19:1 6|13 20:1 7|41 11:1 8|33 24:1 9|9 87:1 10|67 70:2 1|16 9:2 2|59 72:2 3|28 20:2 4|33 57:2 5|96 54:2 6|50 24:2 7|86 20:2 8|4 45:2 9|79 23:2 10|60 44:3 1|70 12:3 2|7 99:3 3|75 67:3 4|73 50:3 5|24 42:3 6|63 41:3 7|31 16:3 8|29 31:3 9|7 19:3 10|33 82:4 1|61 47:4 2|67 64:4 3|96 85:4 4|21 34:4 5|80 23:4 6|40 62:4 7|60 57:4 8|75 44:4 9|70 41:4 10|79 81:5 1|33 70:5 2|86 97:5 3|24 47:5 4|14 66:5 5|35 17:5 6|10 76:5 7|24 21:5 8|70 21:5 9|48 74:5 10|35 81:6 1|86 26:6 2|8 37:6 3|41 38:6 4|82 38:6 5|48 69:6 6|70 6:6 7|76 29:6 8|3 68:6 9|91 43:6 10|50 95:7 1|75 35:7 2|24 72:7 3|36 20:7 4|6 87:7 5|3 87:7 6|48 63:7 7|29 22:7 8|75 83:7 9|9 15:7 10|91 67:8 1|34 11:8 2|63 35:8 3|28 4:8 4|60 46:8 5|73 44:8 6|18 61:8 7|34 51:8 8|52 34:8 9|98 100:8 10|12 43:9 1|2 7:9 2|59 76:9 3|83 71:9 4|93 34:9 5|10 41:9 6|2 29:9 7|62 84:9 8|69 98:9 9|1 70:9 10|25 52:10 1|59 83:10 2|42 79:10 3|75 26:10 4|31 84:10 5|82 86:10 6|23 68:10 7|84 76:10 8|23 18:10 9|84 13:10 10</relation>
    <relation name="R217" arity="2" nbTuples="100" semantics="soft" defaultCost="infinity">64 6:1 1|58 99:1 2|9 85:1 3|98 40:1 4|2 56:1 5|74 90:1 6|59 35:1 7|17 13:1 8|11 16:1 9|49 57:1 10|34 60:2 1|64 50:2 2|96 69:2 3|29 9:2 4|28 95:2 5|74 2:2 6|73 91:2 7|82 65:2 8|89 17:2 9|94 48:2 10|23 51:3 1|43 36:3 2|3 96:3 3|56 55:3 4|21 88:3 5|60 50:3 6|70 87:3 7|87 16:3 8|61 39:3 9|24 22:3 10|3 62:4 1|71 68:4 2|46 61:4 3|3 2:4 4|16 20:4 5|60 19:4 6|5 73:4 7|7 35:4 8|4 31:4 9|3 69:4 10|51 86:5 1|44 24:5 2|11 86:5 3|55 92:5 4|4 36:5 5|52 94:5 6|44 77:5 7|65 3:5 8|38 14:5 9|29 70:5 10|94 22:6 1|67 44:6 2|19 51:6 3|67 36:6 4|52 6:6 5|13 57:6 6|55 27:6 7|84 40:6 8|35 99:6 9|38 19:6 10|63 93:7 1|14 46:7 2|76 86:7 3|35 72:7 4|34 29:7 5|76 66:7 6|21 20:7 7|72 64:7 8|54 76:7 9|54 11:7 10|48 52:8 1|1 83:8 2|87 27:8 3|44 48:8 4|7 44:8 5|18 59:8 6|60 46:8 7|63 52:8 8|30 38:8 9|94 51:8 10|92 59:9 1|21 87:9 2|77 46:9 3|72 59:9 4|53 45:9 5|88 69:9 6|3 90:9 7|97 23:9 8|45 3:9 9|30 66:9 10|72 92:10 1|49 92:10 2|51 90:10 3|79 69:10 4|47 11:10 5|62 85:10 6|94 41:10 7|70 24:10 8|31 61:10 9|74 69:10 10</relation>
    <relation name="R218" arity="2" nbTuples="100" semantics="soft" defaultCost="infinity">79 23:1 1|54 6:1 2|49 74:1 3|33 38:1 4|42 97:1 5|72 84:1 6|86 73:1 7|44 52:1 8|6 65:1 9|52 99:1 10|12 78:2 1|56 74:2 2|33 34:2 3|56 71:2 4|83 70:2 5|2 34:2 6|9 47:2 7|5 74:2 8|87 67:2 9|42 73:2 10|3 27:3 1|40 84:3 2|59 100:3 3|91 76:3 4|9 55:3 5|4 69:3 6|8 89:3 7|13 89:3 8|21 84:3 9|65 64:3 10|26 57:4 1|18 60:4 2|40 37:4 3|92 76:4 4|52 32:4 5|100 78:4 6|87 60:4 7|72 1:4 8|33 23:4 9|91 90:4 10|84 27:5 1|31 39:5 2|96 81:5 3|33 1:5 4|25 7:5 5|82 50:5 6|26 61:5 7|77 16:5 8|38 42:5 9|19 87:5 10|8 62:6 1|75 63:6 2|31 16:6 3|41 89:6 4|81 13:6 5|21 8:6 6|53 84:6 7|66 34:6 8|23 11:6 9|49 47:6 10|21 5:7 1|63 73:7 2|42 56:7 3|98 46:7 4|99 13:7 5|21 100:7 6|65 21:7 7|12 65:7 8|23 89:7 9|36 34:7 10|31 55:8 1|20 65:8 2|7 42:8 3|71 6:8 4|48 18:8 5|21 13:8 6|81 2:8 7|32 86:8 8|59 74:8 9|71 15:8 10|37 88:9 1|70 93:9 2|22 17:9 3|42 47:9 4|97 100:9 5|74 69:9 6|14 87:9 7|7 73:9 8|15 45:9 9|56 12:9 10|2 5:10 1|58 49:10 2|83 10:10 3|9 95:10 4|49 45:10 5|78 74:10 6|5 21:10 7|98 31:10 8|37 2:10 9|13 27:10 10</relation>
    <relation name="R219" arity="2" nbTuples="100" semantics="soft" defaultCost="infinity">56 70:1 1|36 37:1 2|40 46:1 3|16 96:1 4|46 91:1 5|20 25:1 6|67 52:1 7|60 1:1 8|40 10:1 9|49 21:1 10|59 58:2 1|45 55:2 2|26 18:2 3|60 79:2 4|18 90:2 5|44 21:2 6|15 22:2 7|25 59:2 8|98 47:2 9|59 60:2 10|22 87:3 1|14 66:3 2|82 44:3 3|88 73:3 4|64 71:3 5|24 86:3 6|23 56:3 7|19 84:3 8|67 9:3 9|5 52:3 10|40 6:4 1|12 18:4 2|76 4:4 3|51 38:4 4|76 90:4 5|18 80:4 6|99 35:4 7|37 63:4 8|70 39:4 9|59 15:4 10|45 85:5 1|13 33:5 2|99 52:5 3|69 26:5 4|24 43:5 5|84 85:5 6|92 59:5 7|56 81:5 8|21 41:5 9|45 90:5 10|17 85:6 1|55 14:6 2|67 34:6 3|51 30:6 4|1 45:6 5|69 32:6 6|63 29:6 7|31 61:6 8|32 67:6 9|9 55:6 10|37 4:7 1|79 26:7 2|41 34:7 3|9 66:7 4|36 9:7 5|91 90:7 6|86 6:7 7|52 46:7 8|77 16:7 9|21 80:7 10|65 34:8 1|29 20:8 2|19 52:8 3|72 90:8 4|35 97:8 5|54 41:8 6|31 57:8 7|56 61:8 8|29 23:8 9|59 75:8 10|54 37:9 1|88 50:9 2|77 69:9 3|71 87:9 4|95 97:9 5|83 56:9 6|81 74:9 7|45 29:9 8|98 92:9 9|83 51:9 10|8 3:10 1|90 69:10 2|82 18:10 3|44 53:10 4|86 61:10 5|26 26:10 6|29 28:10 7|33 23:10 8|29 36:10 9|50 8:10 10</relation>
    <relation name="R220" arity="2" nbTuples="100" semantics="soft" defaultCost="infinity">77 62:1 1|35 87:1 2|30 90:1 3|6 47:1 4|48 8:1 5|66 1:1 6|72 31:1 7|80 83:1 8|4 42:1 9|39 18:1 10|78 9:2 1|71 55:2 2|32 13:2 3|33 28:2 4|84 42:2 5|8 94:2 6|76 70:2 7|53 73:2 8|4 49:2 9|4 12:2 10|90 46:3 1|92 58:3 2|30 44:3 3|86 52:3 4|68 49:3 5|34 17:3 6|72 42:3 7|31 37:3 8|68 25:3 9|41 1:3 10|54 50:4 1|87 20:4 2|64 86:4 3|35 92:4 4|94 66:4 5|81 47:4 6|54 25:4 7|60 70:4 8|54 97:4 9|22 63:4 10|36 64:5 1|71 80:5 2|32 74:5 3|71 34:5 4|30 99:5 5|14 73:5 6|23 27:5 7|19 63:5 8|87 37:5 9|64 35:5 10|89 43:6 1|98 23:6 2|34 51:6 3|57 3:6 4|98 23:6 5|30 38:6 6|32 86:6 7|23 46:6 8|33 9:6 9|69 71:6 10|62 95:7 1|99 72:7 2|74 50:7 3|5 25:7 4|44 94:7 5|2 61:7 6|11 26:7 7|29 44:7 8|75 54:7 9|69 51:7 10|34 48:8 1|80 74:8 2|31 84:8 3|95 39:8 4|6 6:8 5|26 34:8 6|60 53:8 7|46 47:8 8|35 30:8 9|39 93:8 10|87 76:9 1|6 80:9 2|70 88:9 3|81 57:9 4|81 50:9 5|92 83:9 6|13 34:9 7|96 14:9 8|69 11:9 9|55 61:9 10|9 81:10 1|91 90:10 2|93 63:10 3|39 23:10 4|52 71:10 5|40 13:10 6|48 85:10 7|67 64:10 8|43 43:10 9|37 89:10 10</relation>
    <relation name="R221" arity="2" nbTuples="100" semantics="soft" defaultCost="infinity">46 29:1 1|87 98:1 2|55 43:1 3|7 38:1 4|88 55:1 5|87 10:1 6|14 28:1 7|25 42:1 8|47 67:1 9|58 75:1 10|94 43:2 1|15 1:2 2|95 59:2 3|81 76:2 4|78 76:2 5|30 9:2 6|17 68:2 7|51 23:2 8|57 30:2 9|23 79:2 10|100 1:3 1|69 30:3 2|32 64:3 3|79 96:3 4|99 86:3 5|65 31:3 6|71 88:3 7|52 70:3 8|6 55:3 9|37 33:3 10|31 4:4 1|32 12:4 2|73 68:4 3|15 20:4 4|30 56:4 5|36 66:4 6|74 30:4 7|82 78:4 8|49 4:4 9|2 63:4 10|10 68:5 1|15 100:5 2|88 47:5 3|29 82:5 4|72 56:5 5|36 82:5 6|15 64:5 7|77 31:5 8|37 16:5 9|64 29:5 10|65 30:6 1|45 92:6 2|56 34:6 3|30 21:6 4|100 53:6 5|76 83:6 6|48 62:6 7|88 19:6 8|17 13:6 9|55 33:6 10|26 100:7 1|29 15:7 2|82 14:7 3|7 74:7 4|11 75:7 5|89 33:7 6|16 77:7 7|9 6:7 8|5 62:7 9|4 56:7 10|58 36:8 1|67 73:8 2|35 22:8 3|52 36:8 4|97 13:8 5|30 54:8 6|94 40:8 7|87 95:8 8|32 76:8 9|36 84:8 10|29 95:9 1|57 42:9 2|13 23:9 3|19 30:9 4|57 89:9 5|54 56:9 6|55 37:9 7|14 97:9 8|17 27:9 9|48 6:9 10|57 6:10 1|38 43:10 2|74 21:10 3|92 20:10 4|40 92:10 5|52 24:10 6|47 49:10 7|9 14:10 8|96 16:10 9|5 1:10 10</relation>
    <relation name="R222" arity="2" nbTuples="100" semantics="soft" defaultCost="infinity">21 8:1 1|96 38:1 2|23 75:1 3|31 71:1 4|59 36:1 5|98 22:1 6|67 12:1 7|59 19:1 8|35 89:1 9|51 4:1 10|12 8:2 1|30 91:2 2|47 98:2 3|84 89:2 4|84 65:2 5|54 38:2 6|87 51:2 7|40 63:2 8|64 1:2 9|42 81:2 10|70 60:3 1|44 62:3 2|13 69:3 3|4 100:3 4|48 22:3 5|39 82:3 6|66 84:3 7|82 49:3 8|73 80:3 9|66 55:3 10|55 5:4 1|67 36:4 2|69 32:4 3|43 51:4 4|40 18:4 5|38 34:4 6|45 64:4 7|5 72:4 8|93 9:4 9|82 11:4 10|39 87:5 1|69 47:5 2|41 29:5 3|21 91:5 4|89 17:5 5|55 38:5 6|58 90:5 7|35 82:5 8|72 15:5 9|93 30:5 10|94 30:6 1|55 31:6 2|38 89:6 3|64 62:6 4|46 58:6 5|88 11:6 6|63 20:6 7|75 5:6 8|20 60:6 9|62 27:6 10|66 58:7 1|69 14:7 2|56 3:7 3|34 96:7 4|77 9:7 5|6 6:7 6|93 12:7 7|89 68:7 8|59 6:7 9|77 34:7 10|95 72:8 1|14 51:8 2|7 32:8 3|39 59:8 4|93 85:8 5|36 91:8 6|82 39:8 7|63 50:8 8|82 6:8 9|57 3:8 10|61 87:9 1|58 58:9 2|92 11:9 3|21 53:9 4|94 89:9 5|11 36:9 6|29 81:9 7|90 50:9 8|21 43:9 9|23 19:9 10|32 16:10 1|39 81:10 2|67 71:10 3|77 69:10 4|26 97:10 5|63 20:10 6|33 28:10 7|43 56:10 8|34 61:10 9|75 63:10 10</relation>
    <relation name="R223" arity="2" nbTuples="100" semantics="soft" defaultCost="infinity">52 16:1 1|98 36:1 2|95 74:1 3|47 1:1 4|66 34:1 5|42 30:1 6|2 1:1 7|98 18:1 8|52 55:1 9|12 35:1 10|50 4:2 1|51 73:2 2|1 87:2 3|45 13:2 4|62 37:2 5|7 10:2 6|35 91:2 7|30 25:2 8|28 100:2 9|4 3:2 10|95 34:3 1|53 35:3 2|87 83:3 3|68 33:3 4|58 14:3 5|24 72:3 6|24 4:3 7|63 46:3 8|64 92:3 9|46 46:3 10|64 23:4 1|1 45:4 2|35 100:4 3|60 44:4 4|97 96:4 5|82 14:4 6|52 21:4 7|70 53:4 8|47 87:4 9|51 77:4 10|5 61:5 1|48 1:5 2|84 58:5 3|9 42:5 4|19 55:5 5|55 80:5 6|44 11:5 7|12 79:5 8|55 79:5 9|42 34:5 10|80 40:6 1|43 30:6 2|4 56:6 3|10 94:6 4|99 26:6 5|40 57:6 6|41 85:6 7|47 2:6 8|26 80:6 9|18 77:6 10|13 26:7 1|61 64:7 2|8 20:7 3|15 31:7 4|57 22:7 5|89 14:7 6|65 30:7 7|52 90:7 8|88 41:7 9|55 83:7 10|23 38:8 1|90 97:8 2|7 62:8 3|83 8:8 4|9 28:8 5|15 96:8 6|96 51:8 7|12 18:8 8|91 47:8 9|92 4:8 10|29 98:9 1|63 82:9 2|71 85:9 3|68 10:9 4|94 95:9 5|46 25:9 6|90 45:9 7|12 28:9 8|15 94:9 9|17 16:9 10|1 17:10 1|20 20:10 2|20 77:10 3|21 100:10 4|93 35:10 5|38 79:10 6|85 8:10 7|78 44:10 8|100 79:10 9|55 30:10 10</relation>
    <relation name="R224" arity="2" nbTuples="100" semantics="soft" defaultCost="infinity">62 66:1 1|96 85:1 2|22 38:1 3|90 91:1 4|60 73:1 5|27 25:1 6|32 63:1 7|75 9:1 8|47 60:1 9|91 8:1 10|49 74:2 1|90 45:2 2|85 55:2 3|41 60:2 4|11 88:2 5|19 1:2 6|13 60:2 7|39 94:2 8|69 85:2 9|31 82:2 10|53 64:3 1|62 4:3 2|89 48:3 3|94 52:3 4|96 18:3 5|73 94:3 6|26 20:3 7|89 43:3 8|81 47:3 9|11 28:3 10|18 68:4 1|77 85:4 2|2 96:4 3|89 88:4 4|16 65:4 5|30 4:4 6|81 24:4 7|12 78:4 8|21 8:4 9|41 93:4 10|100 94:5 1|43 13:5 2|34 41:5 3|60 39:5 4|88 21:5 5|80 79:5 6|17 66:5 7|40 88:5 8|91 90:5 9|32 59:5 10|10 32:6 1|68 63:6 2|86 35:6 3|3 42:6 4|79 51:6 5|27 64:6 6|3 52:6 7|5 91:6 8|76 94:6 9|18 25:6 10|81 95:7 1|90 10:7 2|32 40:7 3|27 13:7 4|58 59:7 5|50 42:7 6|24 93:7 7|28 70:7 8|79 65:7 9|23 5:7 10|80 100:8 1|40 57:8 2|71 95:8 3|24 24:8 4|10 17:8 5|100 44:8 6|14 38:8 7|65 28:8 8|90 13:8 9|6 39:8 10|18 54:9 1|54 22:9 2|29 21:9 3|42 82:9 4|72 63:9 5|72 47:9 6|89 53:9 7|95 17:9 8|34 11:9 9|75 95:9 10|47 52:10 1|27 32:10 2|71 77:10 3|69 35:10 4|23 59:10 5|57 29:10 6|80 16:10 7|52 66:10 8|3 92:10 9|60 61:10 10</relation>
    <relation name="R225" arity="2" nbTuples="100" semantics="soft" defaultCost="infinity">36 64:1 1|28 12:1 2|33 78:1 3|6 56:1 4|47 40:1 5|26 20:1 6|66 94:1 7|78 99:1 8|30 17:1 9|97 23:1 10|89 95:2 1|57 56:2 2|22 56:2 3|47 83:2 4|63 38:2 5|47 63:2 6|83 31:2 7|50 24:2 8|40 29:2 9|93 98:2 10|86 68:3 1|40 20:3 2|59 62:3 3|5 23:3 4|68 93:3 5|78 5:3 6|24 19:3 7|97 62:3 8|93 65:3 9|46 5:3 10|16 36:4 1|98 45:4 2|81 14:4 3|99 22:4 4|96 83:4 5|3 45:4 6|60 44:4 7|3 15:4 8|97 96:4 9|60 74:4 10|72 46:5 1|16 63:5 2|14 57:5 3|18 31:5 4|45 39:5 5|3 95:5 6|47 19:5 7|87 3:5 8|78 43:5 9|87 26:5 10|38 9:6 1|63 69:6 2|46 28:6 3|81 45:6 4|25 75:6 5|54 66:6 6|96 19:6 7|49 29:6 8|97 43:6 9|78 3:6 10|78 43:7 1|89 81:7 2|16 5:7 3|32 34:7 4|70 35:7 5|49 28:7 6|60 60:7 7|55 30:7 8|65 58:7 9|98 16:7 10|80 73:8 1|38 25:8 2|22 89:8 3|32 82:8 4|83 24:8 5|35 97:8 6|25 85:8 7|81 13:8 8|94 60:8 9|94 20:8 10|81 35:9 1|38 4:9 2|52 83:9 3|20 20:9 4|62 42:9 5|36 67:9 6|31 22:9 7|13 92:9 8|65 9:9 9|49 77:9 10|8 86:10 1|65 65:10 2|48 29:10 3|78 47:10 4|19 84:10 5|96 41:10 6|68 78:10 7|53 52:10 8|64 64:10 9|78 27:10 10</relation>
    <relation name="R226" arity="2" nbTuples="100" semantics="soft" defaultCost="infinity">24 80:1 1|72 71:1 2|52 13:1 3|59 45:1 4|88 92:1 5|50 100:1 6|6 7:1 7|97 80:1 8|71 21:1 9|44 50:1 10|73 16:2 1|66 9:2 2|62 74:2 3|83 60:2 4|90 96:2 5|83 29:2 6|22 4:2 7|24 52:2 8|11 19:2 9|94 45:2 10|50 2:3 1|7 36:3 2|10 38:3 3|80 29:3 4|29 48:3 5|73 39:3 6|90 73:3 7|5 32:3 8|19 26:3 9|80 91:3 10|79 62:4 1|100 9:4 2|74 52:4 3|35 29:4 4|90 39:4 5|53 16:4 6|79 86:4 7|2 81:4 8|72 4:4 9|68 55:4 10|45 20:5 1|81 30:5 2|85 5:5 3|87 96:5 4|12 61:5 5|60 100:5 6|76 59:5 7|1 4:5 8|37 56:5 9|75 91:5 10|28 72:6 1|1 37:6 2|66 20:6 3|38 60:6 4|17 31:6 5|36 1:6 6|35 73:6 7|25 30:6 8|13 83:6 9|74 79:6 10|32 99:7 1|21 73:7 2|81 34:7 3|96 63:7 4|17 66:7 5|69 87:7 6|87 14:7 7|59 68:7 8|87 87:7 9|71 83:7 10|16 2:8 1|14 98:8 2|33 6:8 3|39 40:8 4|43 8:8 5|62 86:8 6|25 36:8 7|95 89:8 8|34 50:8 9|81 46:8 10|14 91:9 1|56 51:9 2|50 79:9 3|66 100:9 4|49 75:9 5|76 21:9 6|84 35:9 7|58 65:9 8|47 30:9 9|8 86:9 10|72 45:10 1|51 11:10 2|53 58:10 3|16 11:10 4|32 79:10 5|14 39:10 6|86 68:10 7|61 45:10 8|32 45:10 9|57 27:10 10</relation>
    <relation name="R227" arity="2" nbTuples="100" semantics="soft" defaultCost="infinity">63 4:1 1|24 9:1 2|6 84:1 3|30 40:1 4|32 55:1 5|50 82:1 6|49 80:1 7|40 23:1 8|73 79:1 9|23 1:1 10|60 15:2 1|18 97:2 2|38 57:2 3|3 30:2 4|30 30:2 5|74 42:2 6|35 72:2 7|100 70:2 8|86 69:2 9|17 35:2 10|94 97:3 1|43 11:3 2|33 9:3 3|45 73:3 4|48 4:3 5|79 56:3 6|57 17:3 7|3 10:3 8|34 58:3 9|26 61:3 10|85 85:4 1|93 67:4 2|95 37:4 3|35 67:4 4|19 29:4 5|69 16:4 6|20 3:4 7|58 31:4 8|74 44:4 9|44 37:4 10|83 16:5 1|23 76:5 2|2 73:5 3|22 95:5 4|45 57:5 5|47 8:5 6|82 18:5 7|88 95:5 8|35 10:5 9|64 81:5 10|93 99:6 1|57 8:6 2|26 13:6 3|30 10:6 4|16 50:6 5|50 72:6 6|78 87:6 7|35 49:6 8|24 92:6 9|41 17:6 10|5 94:7 1|41 1:7 2|61 38:7 3|8 69:7 4|86 85:7 5|16 14:7 6|14 15:7 7|70 24:7 8|39 40:7 9|49 83:7 10|32 2:8 1|1 2:8 2|18 19:8 3|43 70:8 4|40 19:8 5|45 26:8 6|7 56:8 7|40 2:8 8|63 32:8 9|84 75:8 10|13 86:9 1|21 12:9 2|53 42:9 3|20 20:9 4|97 76:9 5|73 35:9 6|76 70:9 7|80 34:9 8|78 3:9 9|39 75:9 10|18 75:10 1|62 28:10 2|15 97:10 3|68 96:10 4|99 58:10 5|66 69:10 6|35 44:10 7|46 18:10 8|19 25:10 9|87 74:10 10</relation>
    <relation name="R228" arity="2" nbTuples="100" semantics="soft" defaultCost="infinity">74 24:1 1|76 10:1 2|64 30:1 3|65 87:1 4|57 11:1 5|29 9:1 6|62 26:1 7|13 76:1 8|4 82:1 9|87 17:1 10|45 69:2 1|74 26:2 2|70 98:2 3|55 51:2 4|63 70:2 5|78 94:2 6|39 51:2 7|9 42:2 8|82 99:2 9|91 58:2 10|37 2:3 1|8 13:3 2|25 70:3 3|87 89:3 4|28 54:3 5|85 90:3 6|52 58:3 7|84 13:3 8|9 16:3 9|95 4:3 10|99 46:4 1|17 43:4 2|26 74:4 3|93 13:4 4|13 91:4 5|51 6:4 6|67 68:4 7|52 42:4 8|44 52:4 9|47 90:4 10|6 30:5 1|72 2:5 2|98 31:5 3|34 84:5 4|13 50:5 5|7 74:5 6|55 12:5 7|59 99:5 8|44 66:5 9|36 41:5 10|94 3:6 1|12 65:6 2|71 89:6 3|49 96:6 4|4 10:6 5|50 77:6 6|38 18:6 7|14 98:6 8|53 6:6 9|56 10:6 10|29 7:7 1|58 12:7 2|44 75:7 3|26 28:7 4|96 83:7 5|75 78:7 6|99 28:7 7|61 78:7 8|84 25:7 9|38 95:7 10|24 36:8 1|100 16:8 2|48 63:8 3|85 100:8 4|69 32:8 5|34 21:8 6|42 53:8 7|6 98:8 8|69 61:8 9|74 97:8 10|39 24:9 1|42 52:9 2|41 83:9 3|73 58:9 4|8 27:9 5|89 58:9 6|70 68:9 7|26 54:9 8|44 15:9 9|47 56:9 10|2 37:10 1|86 85:10 2|41 33:10 3|79 47:10 4|41 23:10 5|79 97:10 6|57 11:10 7|54 21:10 8|3 74:10 9|9 75:10 10</relation>
    <relation name="R229" arity="2" nbTuples="100" semantics="soft" defaultCost="infinity">96 74:1 1|94 24:1 2|87 7:1 3|79 66:1 4|11 20:1 5|53 5:1 6|53 99:1 7|68 3:1 8|21 27:1 9|92 31:1 10|33 70:2 1|50 2:2 2|66 98:2 3|33 57:2 4|98 78:2 5|32 66:2 6|61 40:2 7|97 88:2 8|68 56:2 9|61 19:2 10|27 43:3 1|77 77:3 2|39 46:3 3|12 33:3 4|99 21:3 5|79 34:3 6|52 16:3 7|68 45:3 8|38 97:3 9|42 52:3 10|43 53:4 1|54 75:4 2|11 73:4 3|37 67:4 4|36 86:4 5|73 66:4 6|99 12:4 7|67 11:4 8|81 76:4 9|77 40:4 10|62 9:5 1|51 28:5 2|41 61:5 3|51 28:5 4|59 40:5 5|60 53:5 6|68 72:5 7|5 6:5 8|7 17:5 9|21 86:5 10|56 28:6 1|96 62:6 2|33 82:6 3|24 1:6 4|27 1:6 5|37 69:6 6|39 15:6 7|85 71:6 8|97 96:6 9|40 47:6 10|99 56:7 1|62 20:7 2|49 82:7 3|25 18:7 4|45 43:7 5|24 98:7 6|74 88:7 7|86 7:7 8|18 32:7 9|8 67:7 10|90 26:8 1|82 43:8 2|98 49:8 3|35 42:8 4|29 27:8 5|14 48:8 6|23 81:8 7|48 6:8 8|57 93:8 9|90 30:8 10|67 16:9 1|8 15:9 2|78 86:9 3|3 15:9 4|46 87:9 5|65 49:9 6|23 38:9 7|55 87:9 8|63 77:9 9|61 82:9 10|26 31:10 1|26 8:10 2|10 85:10 3|73 68:10 4|45 78:10 5|51 59:10 6|93 77:10 7|76 79:10 8|84 25:10 9|60 4:10 10</relation>
    <relation name="R230" arity="2" nbTuples="100" semantics="soft" defaultCost="infinity">50 55:1 1|80 30:1 2|5 36:1 3|8 75:1 4|64 21:1 5|97 79:1 6|58 33:1 7|69 40:1 8|11 34:1 9|24 100:1 10|51 18:2 1|3 81:2 2|83 63:2 3|37 50:2 4|47 80:2 5|3 11:2 6|69 1:2 7|58 78:2 8|64 70:2 9|82 6:2 10|9 89:3 1|32 67:3 2|1 11:3 3|65 20:3 4|27 66:3 5|2 89:3 6|26 55:3 7|85 17:3 8|14 39:3 9|10 16:3 10|100 11:4 1|6 41:4 2|38 39:4 3|31 19:4 4|17 19:4 5|16 2:4 6|77 20:4 7|18 50:4 8|86 21:4 9|75 45:4 10|5 1:5 1|46 99:5 2|97 77:5 3|97 45:5 4|96 62:5 5|45 38:5 6|17 11:5 7|2 29:5 8|2 52:5 9|78 31:5 10|39 85:6 1|79 29:6 2|39 61:6 3|12 60:6 4|74 55:6 5|39 12:6 6|74 69:6 7|69 77:6 8|37 31:6 9|41 33:6 10|1 69:7 1|67 9:7 2|94 63:7 3|30 34:7 4|58 33:7 5|88 67:7 6|58 17:7 7|28 50:7 8|7 68:7 9|30 26:7 10|53 14:8 1|41 20:8 2|89 70:8 3|28 89:8 4|80 54:8 5|96 4:8 6|23 90:8 7|55 46:8 8|68 38:8 9|15 54:8 10|19 58:9 1|35 95:9 2|70 54:9 3|87 94:9 4|6 28:9 5|36 81:9 6|63 14:9 7|95 5:9 8|17 52:9 9|15 77:9 10|47 33:10 1|10 21:10 2|65 85:10 3|35 5:10 4|47 6:10 5|65 73:10 6|1 76:10 7|82 74:10 8|85 4:10 9|58 57:10 10</relation>
    <relation name="R231" arity="2" nbTuples="100" semantics="soft" defaultCost="infinity">65 15:1 1|51 87:1 2|50 14:1 3|60 89:1 4|33 22:1 5|73 40:1 6|3 92:1 7|21 93:1 8|40 7:1 9|6 18:1 10|79 77:2 1|98 25:2 2|45 31:2 3|11 47:2 4|92 32:2 5|49 25:2 6|43 58:2 7|86 87:2 8|33 71:2 9|76 65:2 10|48 72:3 1|35 45:3 2|34 96:3 3|99 19:3 4|12 88:3 5|84 56:3 6|32 72:3 7|94 86:3 8|50 2:3 9|75 61:3 10|53 91:4 1|36 23:4 2|73 46:4 3|7 80:4 4|8 14:4 5|33 97:4 6|65 36:4 7|96 56:4 8|59 93:4 9|20 45:4 10|51 54:5 1|80 22:5 2|10 6:5 3|70 92:5 4|39 78:5 5|82 14:5 6|24 60:5 7|42 88:5 8|33 51:5 9|17 25:5 10|71 50:6 1|50 54:6 2|54 77:6 3|100 96:6 4|55 68:6 5|54 49:6 6|20 63:6 7|91 64:6 8|88 10:6 9|81 82:6 10|55 44:7 1|92 23:7 2|95 26:7 3|42 67:7 4|44 79:7 5|66 67:7 6|67 92:7 7|99 64:7 8|55 87:7 9|57 26:7 10|17 27:8 1|92 52:8 2|77 62:8 3|30 12:8 4|76 68:8 5|47 66:8 6|67 7:8 7|52 22:8 8|57 70:8 9|2 43:8 10|91 46:9 1|89 88:9 2|66 12:9 3|34 88:9 4|5 20:9 5|87 58:9 6|33 12:9 7|86 60:9 8|17 83:9 9|67 43:9 10|3 84:10 1|1 15:10 2|17 35:10 3|45 81:10 4|99 99:10 5|28 81:10 6|65 74:10 7|62 84:10 8|60 20:10 9|63 36:10 10</relation>
    <relation name="R232" arity="2" nbTuples="100" semantics="soft" defaultCost="infinity">90 52:1 1|84 81:1 2|95 29:1 3|21 15:1 4|26 48:1 5|7 72:1 6|29 73:1 7|68 77:1 8|81 27:1 9|74 51:1 10|23 86:2 1|56 100:2 2|41 22:2 3|92 67:2 4|88 64:2 5|28 85:2 6|24 55:2 7|10 26:2 8|26 11:2 9|6 90:2 10|62 13:3 1|86 65:3 2|85 77:3 3|64 25:3 4|62 11:3 5|62 37:3 6|89 46:3 7|51 76:3 8|68 31:3 9|23 90:3 10|86 64:4 1|25 41:4 2|52 13:4 3|7 44:4 4|39 4:4 5|99 95:4 6|73 24:4 7|91 76:4 8|32 4:4 9|23 20:4 10|1 54:5 1|84 88:5 2|80 30:5 3|47 65:5 4|95 2:5 5|76 2:5 6|62 59:5 7|38 18:5 8|72 43:5 9|44 15:5 10|14 72:6 1|46 15:6 2|19 11:6 3|14 16:6 4|49 95:6 5|45 2:6 6|20 16:6 7|18 24:6 8|100 49:6 9|98 45:6 10|13 95:7 1|3 20:7 2|94 90:7 3|5 41:7 4|96 61:7 5|79 84:7 6|5 34:7 7|55 70:7 8|41 96:7 9|17 38:7 10|43 15:8 1|78 13:8 2|87 11:8 3|27 77:8 4|86 22:8 5|63 100:8 6|30 54:8 7|79 37:8 8|54 1:8 9|6 75:8 10|20 55:9 1|55 13:9 2|70 25:9 3|90 3:9 4|37 34:9 5|37 51:9 6|88 69:9 7|13 33:9 8|4 6:9 9|59 64:9 10|57 44:10 1|14 8:10 2|64 58:10 3|6 42:10 4|57 65:10 5|75 83:10 6|31 97:10 7|12 71:10 8|29 76:10 9|88 87:10 10</relation>
    <relation name="R233" arity="2" nbTuples="100" semantics="soft" defaultCost="infinity">76 71:1 1|3 64:1 2|86 41:1 3|11 51:1 4|23 35:1 5|83 78:1 6|79 87:1 7|65 73:1 8|67 97:1 9|53 75:1 10|38 44:2 1|40 3:2 2|32 72:2 3|31 34:2 4|41 28:2 5|6 66:2 6|29 38:2 7|88 44:2 8|54 61:2 9|57 56:2 10|86 48:3 1|35 16:3 2|55 19:3 3|33 69:3 4|69 68:3 5|15 4:3 6|50 61:3 7|85 55:3 8|95 37:3 9|100 26:3 10|14 65:4 1|88 13:4 2|27 58:4 3|80 9:4 4|35 95:4 5|33 55:4 6|91 75:4 7|1 15:4 8|52 53:4 9|17 14:4 10|49 3:5 1|96 26:5 2|86 3:5 3|38 68:5 4|40 95:5 5|4 71:5 6|28 73:5 7|65 16:5 8|49 84:5 9|77 41:5 10|37 63:6 1|18 15:6 2|79 26:6 3|21 32:6 4|35 19:6 5|6 69:6 6|34 21:6 7|23 93:6 8|31 55:6 9|89 38:6 10|34 13:7 1|46 77:7 2|1 23:7 3|69 90:7 4|24 68:7 5|16 26:7 6|90 75:7 7|17 29:7 8|52 2:7 9|19 32:7 10|38 60:8 1|10 62:8 2|18 100:8 3|76 66:8 4|37 48:8 5|22 5:8 6|22 41:8 7|83 48:8 8|61 85:8 9|79 14:8 10|71 40:9 1|16 16:9 2|40 2:9 3|11 10:9 4|11 45:9 5|54 11:9 6|60 52:9 7|23 37:9 8|8 76:9 9|56 86:9 10|17 39:10 1|80 59:10 2|79 79:10 3|95 11:10 4|54 56:10 5|94 89:10 6|53 25:10 7|51 22:10 8|54 63:10 9|31 8:10 10</relation>
[truncated: 1,344,474 more chars]
