# Supplementary material for: A local cost simulation-based algorithm to solve distributed constraint optimization problems
Source: PeerJ Comput Sci. 2023 Mar 17;9:e1296. doi: 10.7717/peerj-cs.1296 (PMC10280401; doi:10.7717/peerj-cs.1296)
Supplement: Supplemental Information 1 [file peerj-cs-09-1296-s001.zip › code/DCOP_LCS/problem/ADCOP——70_10_0.6/RANDOM_ADCOP_70_10_density_0.6_1.xml]

<instance>
  <presentation name="instance1" type="ADCOP" benchmark="RandomDCOP" model="Simple" constraintModel="TKC" format="XDisCSP 1.0" />
  <agents nbAgents="70">
    <agent name="A1" id="1" description="Agent 1" />
    <agent name="A2" id="2" description="Agent 2" />
    <agent name="A3" id="3" description="Agent 3" />
    <agent name="A4" id="4" description="Agent 4" />
    <agent name="A5" id="5" description="Agent 5" />
    <agent name="A6" id="6" description="Agent 6" />
    <agent name="A7" id="7" description="Agent 7" />
    <agent name="A8" id="8" description="Agent 8" />
    <agent name="A9" id="9" description="Agent 9" />
    <agent name="A10" id="10" description="Agent 10" />
    <agent name="A11" id="11" description="Agent 11" />
    <agent name="A12" id="12" description="Agent 12" />
    <agent name="A13" id="13" description="Agent 13" />
    <agent name="A14" id="14" description="Agent 14" />
    <agent name="A15" id="15" description="Agent 15" />
    <agent name="A16" id="16" description="Agent 16" />
    <agent name="A17" id="17" description="Agent 17" />
    <agent name="A18" id="18" description="Agent 18" />
    <agent name="A19" id="19" description="Agent 19" />
    <agent name="A20" id="20" description="Agent 20" />
    <agent name="A21" id="21" description="Agent 21" />
    <agent name="A22" id="22" description="Agent 22" />
    <agent name="A23" id="23" description="Agent 23" />
    <agent name="A24" id="24" description="Agent 24" />
    <agent name="A25" id="25" description="Agent 25" />
    <agent name="A26" id="26" description="Agent 26" />
    <agent name="A27" id="27" description="Agent 27" />
    <agent name="A28" id="28" description="Agent 28" />
    <agent name="A29" id="29" description="Agent 29" />
    <agent name="A30" id="30" description="Agent 30" />
    <agent name="A31" id="31" description="Agent 31" />
    <agent name="A32" id="32" description="Agent 32" />
    <agent name="A33" id="33" description="Agent 33" />
    <agent name="A34" id="34" description="Agent 34" />
    <agent name="A35" id="35" description="Agent 35" />
    <agent name="A36" id="36" description="Agent 36" />
    <agent name="A37" id="37" description="Agent 37" />
    <agent name="A38" id="38" description="Agent 38" />
    <agent name="A39" id="39" description="Agent 39" />
    <agent name="A40" id="40" description="Agent 40" />
    <agent name="A41" id="41" description="Agent 41" />
    <agent name="A42" id="42" description="Agent 42" />
    <agent name="A43" id="43" description="Agent 43" />
    <agent name="A44" id="44" description="Agent 44" />
    <agent name="A45" id="45" description="Agent 45" />
    <agent name="A46" id="46" description="Agent 46" />
    <agent name="A47" id="47" description="Agent 47" />
    <agent name="A48" id="48" description="Agent 48" />
    <agent name="A49" id="49" description="Agent 49" />
    <agent name="A50" id="50" description="Agent 50" />
    <agent name="A51" id="51" description="Agent 51" />
    <agent name="A52" id="52" description="Agent 52" />
    <agent name="A53" id="53" description="Agent 53" />
    <agent name="A54" id="54" description="Agent 54" />
    <agent name="A55" id="55" description="Agent 55" />
    <agent name="A56" id="56" description="Agent 56" />
    <agent name="A57" id="57" description="Agent 57" />
    <agent name="A58" id="58" description="Agent 58" />
    <agent name="A59" id="59" description="Agent 59" />
    <agent name="A60" id="60" description="Agent 60" />
    <agent name="A61" id="61" description="Agent 61" />
    <agent name="A62" id="62" description="Agent 62" />
    <agent name="A63" id="63" description="Agent 63" />
    <agent name="A64" id="64" description="Agent 64" />
    <agent name="A65" id="65" description="Agent 65" />
    <agent name="A66" id="66" description="Agent 66" />
    <agent name="A67" id="67" description="Agent 67" />
    <agent name="A68" id="68" description="Agent 68" />
    <agent name="A69" id="69" description="Agent 69" />
    <agent name="A70" id="70" description="Agent 70" />
  </agents>
  <domains nbDomains="1">
    <domain name="D1" nbValues="10">1..10</domain>
  </domains>
  <variables nbVariables="70">
    <variable agent="A1" name="X1.1" id="1" domain="D1" description="variable 1.1" />
    <variable agent="A2" name="X2.1" id="1" domain="D1" description="variable 2.1" />
    <variable agent="A3" name="X3.1" id="1" domain="D1" description="variable 3.1" />
    <variable agent="A4" name="X4.1" id="1" domain="D1" description="variable 4.1" />
    <variable agent="A5" name="X5.1" id="1" domain="D1" description="variable 5.1" />
    <variable agent="A6" name="X6.1" id="1" domain="D1" description="variable 6.1" />
    <variable agent="A7" name="X7.1" id="1" domain="D1" description="variable 7.1" />
    <variable agent="A8" name="X8.1" id="1" domain="D1" description="variable 8.1" />
    <variable agent="A9" name="X9.1" id="1" domain="D1" description="variable 9.1" />
    <variable agent="A10" name="X10.1" id="1" domain="D1" description="variable 10.1" />
    <variable agent="A11" name="X11.1" id="1" domain="D1" description="variable 11.1" />
    <variable agent="A12" name="X12.1" id="1" domain="D1" description="variable 12.1" />
    <variable agent="A13" name="X13.1" id="1" domain="D1" description="variable 13.1" />
    <variable agent="A14" name="X14.1" id="1" domain="D1" description="variable 14.1" />
    <variable agent="A15" name="X15.1" id="1" domain="D1" description="variable 15.1" />
    <variable agent="A16" name="X16.1" id="1" domain="D1" description="variable 16.1" />
    <variable agent="A17" name="X17.1" id="1" domain="D1" description="variable 17.1" />
    <variable agent="A18" name="X18.1" id="1" domain="D1" description="variable 18.1" />
    <variable agent="A19" name="X19.1" id="1" domain="D1" description="variable 19.1" />
    <variable agent="A20" name="X20.1" id="1" domain="D1" description="variable 20.1" />
    <variable agent="A21" name="X21.1" id="1" domain="D1" description="variable 21.1" />
    <variable agent="A22" name="X22.1" id="1" domain="D1" description="variable 22.1" />
    <variable agent="A23" name="X23.1" id="1" domain="D1" description="variable 23.1" />
    <variable agent="A24" name="X24.1" id="1" domain="D1" description="variable 24.1" />
    <variable agent="A25" name="X25.1" id="1" domain="D1" description="variable 25.1" />
    <variable agent="A26" name="X26.1" id="1" domain="D1" description="variable 26.1" />
    <variable agent="A27" name="X27.1" id="1" domain="D1" description="variable 27.1" />
    <variable agent="A28" name="X28.1" id="1" domain="D1" description="variable 28.1" />
    <variable agent="A29" name="X29.1" id="1" domain="D1" description="variable 29.1" />
    <variable agent="A30" name="X30.1" id="1" domain="D1" description="variable 30.1" />
    <variable agent="A31" name="X31.1" id="1" domain="D1" description="variable 31.1" />
    <variable agent="A32" name="X32.1" id="1" domain="D1" description="variable 32.1" />
    <variable agent="A33" name="X33.1" id="1" domain="D1" description="variable 33.1" />
    <variable agent="A34" name="X34.1" id="1" domain="D1" description="variable 34.1" />
    <variable agent="A35" name="X35.1" id="1" domain="D1" description="variable 35.1" />
    <variable agent="A36" name="X36.1" id="1" domain="D1" description="variable 36.1" />
    <variable agent="A37" name="X37.1" id="1" domain="D1" description="variable 37.1" />
    <variable agent="A38" name="X38.1" id="1" domain="D1" description="variable 38.1" />
    <variable agent="A39" name="X39.1" id="1" domain="D1" description="variable 39.1" />
    <variable agent="A40" name="X40.1" id="1" domain="D1" description="variable 40.1" />
    <variable agent="A41" name="X41.1" id="1" domain="D1" description="variable 41.1" />
    <variable agent="A42" name="X42.1" id="1" domain="D1" description="variable 42.1" />
    <variable agent="A43" name="X43.1" id="1" domain="D1" description="variable 43.1" />
    <variable agent="A44" name="X44.1" id="1" domain="D1" description="variable 44.1" />
    <variable agent="A45" name="X45.1" id="1" domain="D1" description="variable 45.1" />
    <variable agent="A46" name="X46.1" id="1" domain="D1" description="variable 46.1" />
    <variable agent="A47" name="X47.1" id="1" domain="D1" description="variable 47.1" />
    <variable agent="A48" name="X48.1" id="1" domain="D1" description="variable 48.1" />
    <variable agent="A49" name="X49.1" id="1" domain="D1" description="variable 49.1" />
    <variable agent="A50" name="X50.1" id="1" domain="D1" description="variable 50.1" />
    <variable agent="A51" name="X51.1" id="1" domain="D1" description="variable 51.1" />
    <variable agent="A52" name="X52.1" id="1" domain="D1" description="variable 52.1" />
    <variable agent="A53" name="X53.1" id="1" domain="D1" description="variable 53.1" />
    <variable agent="A54" name="X54.1" id="1" domain="D1" description="variable 54.1" />
    <variable agent="A55" name="X55.1" id="1" domain="D1" description="variable 55.1" />
    <variable agent="A56" name="X56.1" id="1" domain="D1" description="variable 56.1" />
    <variable agent="A57" name="X57.1" id="1" domain="D1" description="variable 57.1" />
    <variable agent="A58" name="X58.1" id="1" domain="D1" description="variable 58.1" />
    <variable agent="A59" name="X59.1" id="1" domain="D1" description="variable 59.1" />
    <variable agent="A60" name="X60.1" id="1" domain="D1" description="variable 60.1" />
    <variable agent="A61" name="X61.1" id="1" domain="D1" description="variable 61.1" />
    <variable agent="A62" name="X62.1" id="1" domain="D1" description="variable 62.1" />
    <variable agent="A63" name="X63.1" id="1" domain="D1" description="variable 63.1" />
    <variable agent="A64" name="X64.1" id="1" domain="D1" description="variable 64.1" />
    <variable agent="A65" name="X65.1" id="1" domain="D1" description="variable 65.1" />
    <variable agent="A66" name="X66.1" id="1" domain="D1" description="variable 66.1" />
    <variable agent="A67" name="X67.1" id="1" domain="D1" description="variable 67.1" />
    <variable agent="A68" name="X68.1" id="1" domain="D1" description="variable 68.1" />
    <variable agent="A69" name="X69.1" id="1" domain="D1" description="variable 69.1" />
    <variable agent="A70" name="X70.1" id="1" domain="D1" description="variable 70.1" />
  </variables>
  <constraints nbConstraints="1449">
    <constraint name="C0" model="TKC" arity="2" scope="X16.1 X67.1" reference="R0" />
    <constraint name="C1" model="TKC" arity="2" scope="X3.1 X11.1" reference="R1" />
    <constraint name="C2" model="TKC" arity="2" scope="X13.1 X48.1" reference="R2" />
    <constraint name="C3" model="TKC" arity="2" scope="X52.1 X68.1" reference="R3" />
    <constraint name="C4" model="TKC" arity="2" scope="X22.1 X37.1" reference="R4" />
    <constraint name="C5" model="TKC" arity="2" scope="X4.1 X29.1" reference="R5" />
    <constraint name="C6" model="TKC" arity="2" scope="X29.1 X39.1" reference="R6" />
    <constraint name="C7" model="TKC" arity="2" scope="X9.1 X52.1" reference="R7" />
    <constraint name="C8" model="TKC" arity="2" scope="X24.1 X53.1" reference="R8" />
    <constraint name="C9" model="TKC" arity="2" scope="X24.1 X57.1" reference="R9" />
    <constraint name="C10" model="TKC" arity="2" scope="X40.1 X46.1" reference="R10" />
    <constraint name="C11" model="TKC" arity="2" scope="X30.1 X44.1" reference="R11" />
    <constraint name="C12" model="TKC" arity="2" scope="X28.1 X31.1" reference="R12" />
    <constraint name="C13" model="TKC" arity="2" scope="X68.1 X69.1" reference="R13" />
    <constraint name="C14" model="TKC" arity="2" scope="X25.1 X53.1" reference="R14" />
    <constraint name="C15" model="TKC" arity="2" scope="X39.1 X59.1" reference="R15" />
    <constraint name="C16" model="TKC" arity="2" scope="X40.1 X63.1" reference="R16" />
    <constraint name="C17" model="TKC" arity="2" scope="X29.1 X34.1" reference="R17" />
    <constraint name="C18" model="TKC" arity="2" scope="X22.1 X50.1" reference="R18" />
    <constraint name="C19" model="TKC" arity="2" scope="X50.1 X61.1" reference="R19" />
    <constraint name="C20" model="TKC" arity="2" scope="X50.1 X57.1" reference="R20" />
    <constraint name="C21" model="TKC" arity="2" scope="X13.1 X57.1" reference="R21" />
    <constraint name="C22" model="TKC" arity="2" scope="X2.1 X53.1" reference="R22" />
    <constraint name="C23" model="TKC" arity="2" scope="X15.1 X30.1" reference="R23" />
    <constraint name="C24" model="TKC" arity="2" scope="X29.1 X33.1" reference="R24" />
    <constraint name="C25" model="TKC" arity="2" scope="X15.1 X55.1" reference="R25" />
    <constraint name="C26" model="TKC" arity="2" scope="X13.1 X35.1" reference="R26" />
    <constraint name="C27" model="TKC" arity="2" scope="X19.1 X38.1" reference="R27" />
    <constraint name="C28" model="TKC" arity="2" scope="X5.1 X32.1" reference="R28" />
    <constraint name="C29" model="TKC" arity="2" scope="X16.1 X32.1" reference="R29" />
    <constraint name="C30" model="TKC" arity="2" scope="X18.1 X40.1" reference="R30" />
    <constraint name="C31" model="TKC" arity="2" scope="X32.1 X40.1" reference="R31" />
    <constraint name="C32" model="TKC" arity="2" scope="X39.1 X65.1" reference="R32" />
    <constraint name="C33" model="TKC" arity="2" scope="X17.1 X58.1" reference="R33" />
    <constraint name="C34" model="TKC" arity="2" scope="X3.1 X70.1" reference="R34" />
    <constraint name="C35" model="TKC" arity="2" scope="X14.1 X55.1" reference="R35" />
    <constraint name="C36" model="TKC" arity="2" scope="X9.1 X11.1" reference="R36" />
    <constraint name="C37" model="TKC" arity="2" scope="X32.1 X60.1" reference="R37" />
    <constraint name="C38" model="TKC" arity="2" scope="X30.1 X51.1" reference="R38" />
    <constraint name="C39" model="TKC" arity="2" scope="X1.1 X55.1" reference="R39" />
    <constraint name="C40" model="TKC" arity="2" scope="X24.1 X31.1" reference="R40" />
    <constraint name="C41" model="TKC" arity="2" scope="X55.1 X64.1" reference="R41" />
    <constraint name="C42" model="TKC" arity="2" scope="X34.1 X60.1" reference="R42" />
    <constraint name="C43" model="TKC" arity="2" scope="X15.1 X36.1" reference="R43" />
    <constraint name="C44" model="TKC" arity="2" scope="X18.1 X20.1" reference="R44" />
    <constraint name="C45" model="TKC" arity="2" scope="X9.1 X41.1" reference="R45" />
    <constraint name="C46" model="TKC" arity="2" scope="X27.1 X39.1" reference="R46" />
    <constraint name="C47" model="TKC" arity="2" scope="X18.1 X51.1" reference="R47" />
    <constraint name="C48" model="TKC" arity="2" scope="X36.1 X57.1" reference="R48" />
    <constraint name="C49" model="TKC" arity="2" scope="X60.1 X66.1" reference="R49" />
    <constraint name="C50" model="TKC" arity="2" scope="X38.1 X57.1" reference="R50" />
    <constraint name="C51" model="TKC" arity="2" scope="X21.1 X30.1" reference="R51" />
    <constraint name="C52" model="TKC" arity="2" scope="X33.1 X43.1" reference="R52" />
    <constraint name="C53" model="TKC" arity="2" scope="X9.1 X37.1" reference="R53" />
    <constraint name="C54" model="TKC" arity="2" scope="X49.1 X58.1" reference="R54" />
    <constraint name="C55" model="TKC" arity="2" scope="X30.1 X56.1" reference="R55" />
    <constraint name="C56" model="TKC" arity="2" scope="X8.1 X60.1" reference="R56" />
    <constraint name="C57" model="TKC" arity="2" scope="X7.1 X27.1" reference="R57" />
    <constraint name="C58" model="TKC" arity="2" scope="X23.1 X28.1" reference="R58" />
    <constraint name="C59" model="TKC" arity="2" scope="X15.1 X58.1" reference="R59" />
    <constraint name="C60" model="TKC" arity="2" scope="X4.1 X12.1" reference="R60" />
    <constraint name="C61" model="TKC" arity="2" scope="X10.1 X22.1" reference="R61" />
    <constraint name="C62" model="TKC" arity="2" scope="X45.1 X58.1" reference="R62" />
    <constraint name="C63" model="TKC" arity="2" scope="X6.1 X30.1" reference="R63" />
    <constraint name="C64" model="TKC" arity="2" scope="X47.1 X66.1" reference="R64" />
    <constraint name="C65" model="TKC" arity="2" scope="X42.1 X50.1" reference="R65" />
    <constraint name="C66" model="TKC" arity="2" scope="X2.1 X62.1" reference="R66" />
    <constraint name="C67" model="TKC" arity="2" scope="X21.1 X26.1" reference="R67" />
    <constraint name="C68" model="TKC" arity="2" scope="X14.1 X54.1" reference="R68" />
    <constraint name="C69" model="TKC" arity="2" scope="X14.1 X45.1" reference="R69" />
    <constraint name="C70" model="TKC" arity="2" scope="X28.1 X51.1" reference="R70" />
    <constraint name="C71" model="TKC" arity="2" scope="X52.1 X64.1" reference="R71" />
    <constraint name="C72" model="TKC" arity="2" scope="X35.1 X65.1" reference="R72" />
    <constraint name="C73" model="TKC" arity="2" scope="X2.1 X67.1" reference="R73" />
    <constraint name="C74" model="TKC" arity="2" scope="X1.1 X28.1" reference="R74" />
    <constraint name="C75" model="TKC" arity="2" scope="X35.1 X70.1" reference="R75" />
    <constraint name="C76" model="TKC" arity="2" scope="X26.1 X44.1" reference="R76" />
    <constraint name="C77" model="TKC" arity="2" scope="X44.1 X52.1" reference="R77" />
    <constraint name="C78" model="TKC" arity="2" scope="X21.1 X54.1" reference="R78" />
    <constraint name="C79" model="TKC" arity="2" scope="X10.1 X15.1" reference="R79" />
    <constraint name="C80" model="TKC" arity="2" scope="X62.1 X67.1" reference="R80" />
    <constraint name="C81" model="TKC" arity="2" scope="X14.1 X32.1" reference="R81" />
    <constraint name="C82" model="TKC" arity="2" scope="X31.1 X66.1" reference="R82" />
    <constraint name="C83" model="TKC" arity="2" scope="X18.1 X48.1" reference="R83" />
    <constraint name="C84" model="TKC" arity="2" scope="X1.1 X38.1" reference="R84" />
    <constraint name="C85" model="TKC" arity="2" scope="X27.1 X41.1" reference="R85" />
    <constraint name="C86" model="TKC" arity="2" scope="X30.1 X41.1" reference="R86" />
    <constraint name="C87" model="TKC" arity="2" scope="X46.1 X67.1" reference="R87" />
    <constraint name="C88" model="TKC" arity="2" scope="X16.1 X25.1" reference="R88" />
    <constraint name="C89" model="TKC" arity="2" scope="X43.1 X45.1" reference="R89" />
    <constraint name="C90" model="TKC" arity="2" scope="X41.1 X45.1" reference="R90" />
    <constraint name="C91" model="TKC" arity="2" scope="X47.1 X58.1" reference="R91" />
    <constraint name="C92" model="TKC" arity="2" scope="X41.1 X53.1" reference="R92" />
    <constraint name="C93" model="TKC" arity="2" scope="X15.1 X68.1" reference="R93" />
    <constraint name="C94" model="TKC" arity="2" scope="X24.1 X42.1" reference="R94" />
    <constraint name="C95" model="TKC" arity="2" scope="X11.1 X22.1" reference="R95" />
    <constraint name="C96" model="TKC" arity="2" scope="X31.1 X46.1" reference="R96" />
    <constraint name="C97" model="TKC" arity="2" scope="X7.1 X68.1" reference="R97" />
    <constraint name="C98" model="TKC" arity="2" scope="X22.1 X28.1" reference="R98" />
    <constraint name="C99" model="TKC" arity="2" scope="X7.1 X17.1" reference="R99" />
    <constraint name="C100" model="TKC" arity="2" scope="X39.1 X47.1" reference="R100" />
    <constraint name="C101" model="TKC" arity="2" scope="X3.1 X29.1" reference="R101" />
    <constraint name="C102" model="TKC" arity="2" scope="X10.1 X20.1" reference="R102" />
    <constraint name="C103" model="TKC" arity="2" scope="X12.1 X32.1" reference="R103" />
    <constraint name="C104" model="TKC" arity="2" scope="X33.1 X65.1" reference="R104" />
    <constraint name="C105" model="TKC" arity="2" scope="X47.1 X54.1" reference="R105" />
    <constraint name="C106" model="TKC" arity="2" scope="X3.1 X67.1" reference="R106" />
    <constraint name="C107" model="TKC" arity="2" scope="X11.1 X50.1" reference="R107" />
    <constraint name="C108" model="TKC" arity="2" scope="X32.1 X69.1" reference="R108" />
    <constraint name="C109" model="TKC" arity="2" scope="X19.1 X61.1" reference="R109" />
    <constraint name="C110" model="TKC" arity="2" scope="X3.1 X8.1" reference="R110" />
    <constraint name="C111" model="TKC" arity="2" scope="X12.1 X57.1" reference="R111" />
    <constraint name="C112" model="TKC" arity="2" scope="X11.1 X70.1" reference="R112" />
    <constraint name="C113" model="TKC" arity="2" scope="X17.1 X63.1" reference="R113" />
    <constraint name="C114" model="TKC" arity="2" scope="X11.1 X40.1" reference="R114" />
    <constraint name="C115" model="TKC" arity="2" scope="X19.1 X56.1" reference="R115" />
    <constraint name="C116" model="TKC" arity="2" scope="X6.1 X34.1" reference="R116" />
    <constraint name="C117" model="TKC" arity="2" scope="X50.1 X58.1" reference="R117" />
    <constraint name="C118" model="TKC" arity="2" scope="X8.1 X69.1" reference="R118" />
    <constraint name="C119" model="TKC" arity="2" scope="X45.1 X60.1" reference="R119" />
    <constraint name="C120" model="TKC" arity="2" scope="X13.1 X23.1" reference="R120" />
    <constraint name="C121" model="TKC" arity="2" scope="X1.1 X34.1" reference="R121" />
    <constraint name="C122" model="TKC" arity="2" scope="X55.1 X61.1" reference="R122" />
    <constraint name="C123" model="TKC" arity="2" scope="X14.1 X33.1" reference="R123" />
    <constraint name="C124" model="TKC" arity="2" scope="X30.1 X60.1" reference="R124" />
    <constraint name="C125" model="TKC" arity="2" scope="X16.1 X55.1" reference="R125" />
    <constraint name="C126" model="TKC" arity="2" scope="X36.1 X49.1" reference="R126" />
    <constraint name="C127" model="TKC" arity="2" scope="X14.1 X59.1" reference="R127" />
    <constraint name="C128" model="TKC" arity="2" scope="X22.1 X26.1" reference="R128" />
    <constraint name="C129" model="TKC" arity="2" scope="X9.1 X20.1" reference="R129" />
    <constraint name="C130" model="TKC" arity="2" scope="X28.1 X48.1" reference="R130" />
    <constraint name="C131" model="TKC" arity="2" scope="X15.1 X49.1" reference="R131" />
    <constraint name="C132" model="TKC" arity="2" scope="X12.1 X51.1" reference="R132" />
    <constraint name="C133" model="TKC" arity="2" scope="X15.1 X39.1" reference="R133" />
    <constraint name="C134" model="TKC" arity="2" scope="X19.1 X45.1" reference="R134" />
    <constraint name="C135" model="TKC" arity="2" scope="X25.1 X67.1" reference="R135" />
    <constraint name="C136" model="TKC" arity="2" scope="X12.1 X25.1" reference="R136" />
    <constraint name="C137" model="TKC" arity="2" scope="X15.1 X38.1" reference="R137" />
    <constraint name="C138" model="TKC" arity="2" scope="X16.1 X31.1" reference="R138" />
    <constraint name="C139" model="TKC" arity="2" scope="X47.1 X61.1" reference="R139" />
    <constraint name="C140" model="TKC" arity="2" scope="X6.1 X49.1" reference="R140" />
    <constraint name="C141" model="TKC" arity="2" scope="X20.1 X46.1" reference="R141" />
    <constraint name="C142" model="TKC" arity="2" scope="X9.1 X33.1" reference="R142" />
    <constraint name="C143" model="TKC" arity="2" scope="X9.1 X45.1" reference="R143" />
    <constraint name="C144" model="TKC" arity="2" scope="X45.1 X55.1" reference="R144" />
    <constraint name="C145" model="TKC" arity="2" scope="X9.1 X60.1" reference="R145" />
    <constraint name="C146" model="TKC" arity="2" scope="X38.1 X65.1" reference="R146" />
    <constraint name="C147" model="TKC" arity="2" scope="X28.1 X36.1" reference="R147" />
    <constraint name="C148" model="TKC" arity="2" scope="X24.1 X55.1" reference="R148" />
    <constraint name="C149" model="TKC" arity="2" scope="X25.1 X47.1" reference="R149" />
    <constraint name="C150" model="TKC" arity="2" scope="X35.1 X64.1" reference="R150" />
    <constraint name="C151" model="TKC" arity="2" scope="X41.1 X54.1" reference="R151" />
    <constraint name="C152" model="TKC" arity="2" scope="X28.1 X58.1" reference="R152" />
    <constraint name="C153" model="TKC" arity="2" scope="X21.1 X45.1" reference="R153" />
    <constraint name="C154" model="TKC" arity="2" scope="X17.1 X59.1" reference="R154" />
    <constraint name="C155" model="TKC" arity="2" scope="X25.1 X56.1" reference="R155" />
    <constraint name="C156" model="TKC" arity="2" scope="X5.1 X56.1" reference="R156" />
    <constraint name="C157" model="TKC" arity="2" scope="X56.1 X70.1" reference="R157" />
    <constraint name="C158" model="TKC" arity="2" scope="X10.1 X18.1" reference="R158" />
    <constraint name="C159" model="TKC" arity="2" scope="X2.1 X24.1" reference="R159" />
    <constraint name="C160" model="TKC" arity="2" scope="X28.1 X68.1" reference="R160" />
    <constraint name="C161" model="TKC" arity="2" scope="X1.1 X24.1" reference="R161" />
    <constraint name="C162" model="TKC" arity="2" scope="X3.1 X48.1" reference="R162" />
    <constraint name="C163" model="TKC" arity="2" scope="X8.1 X15.1" reference="R163" />
    <constraint name="C164" model="TKC" arity="2" scope="X2.1 X45.1" reference="R164" />
    <constraint name="C165" model="TKC" arity="2" scope="X43.1 X51.1" reference="R165" />
    <constraint name="C166" model="TKC" arity="2" scope="X17.1 X20.1" reference="R166" />
    <constraint name="C167" model="TKC" arity="2" scope="X21.1 X48.1" reference="R167" />
    <constraint name="C168" model="TKC" arity="2" scope="X6.1 X26.1" reference="R168" />
    <constraint name="C169" model="TKC" arity="2" scope="X35.1 X66.1" reference="R169" />
    <constraint name="C170" model="TKC" arity="2" scope="X38.1 X56.1" reference="R170" />
    <constraint name="C171" model="TKC" arity="2" scope="X28.1 X53.1" reference="R171" />
    <constraint name="C172" model="TKC" arity="2" scope="X5.1 X22.1" reference="R172" />
    <constraint name="C173" model="TKC" arity="2" scope="X16.1 X22.1" reference="R173" />
    <constraint name="C174" model="TKC" arity="2" scope="X52.1 X54.1" reference="R174" />
    <constraint name="C175" model="TKC" arity="2" scope="X17.1 X70.1" reference="R175" />
    <constraint name="C176" model="TKC" arity="2" scope="X58.1 X60.1" reference="R176" />
    <constraint name="C177" model="TKC" arity="2" scope="X2.1 X28.1" reference="R177" />
    <constraint name="C178" model="TKC" arity="2" scope="X11.1 X38.1" reference="R178" />
    <constraint name="C179" model="TKC" arity="2" scope="X38.1 X52.1" reference="R179" />
    <constraint name="C180" model="TKC" arity="2" scope="X27.1 X64.1" reference="R180" />
    <constraint name="C181" model="TKC" arity="2" scope="X40.1 X56.1" reference="R181" />
    <constraint name="C182" model="TKC" arity="2" scope="X1.1 X68.1" reference="R182" />
    <constraint name="C183" model="TKC" arity="2" scope="X55.1 X62.1" reference="R183" />
    <constraint name="C184" model="TKC" arity="2" scope="X11.1 X18.1" reference="R184" />
    <constraint name="C185" model="TKC" arity="2" scope="X6.1 X15.1" reference="R185" />
    <constraint name="C186" model="TKC" arity="2" scope="X7.1 X70.1" reference="R186" />
    <constraint name="C187" model="TKC" arity="2" scope="X6.1 X29.1" reference="R187" />
    <constraint name="C188" model="TKC" arity="2" scope="X26.1 X51.1" reference="R188" />
    <constraint name="C189" model="TKC" arity="2" scope="X2.1 X29.1" reference="R189" />
    <constraint name="C190" model="TKC" arity="2" scope="X23.1 X52.1" reference="R190" />
    <constraint name="C191" model="TKC" arity="2" scope="X6.1 X32.1" reference="R191" />
    <constraint name="C192" model="TKC" arity="2" scope="X22.1 X57.1" reference="R192" />
    <constraint name="C193" model="TKC" arity="2" scope="X17.1 X28.1" reference="R193" />
    <constraint name="C194" model="TKC" arity="2" scope="X29.1 X47.1" reference="R194" />
    <constraint name="C195" model="TKC" arity="2" scope="X47.1 X51.1" reference="R195" />
    <constraint name="C196" model="TKC" arity="2" scope="X63.1 X69.1" reference="R196" />
    <constraint name="C197" model="TKC" arity="2" scope="X62.1 X70.1" reference="R197" />
    <constraint name="C198" model="TKC" arity="2" scope="X5.1 X46.1" reference="R198" />
    <constraint name="C199" model="TKC" arity="2" scope="X45.1 X48.1" reference="R199" />
    <constraint name="C200" model="TKC" arity="2" scope="X9.1 X59.1" reference="R200" />
    <constraint name="C201" model="TKC" arity="2" scope="X13.1 X70.1" reference="R201" />
    <constraint name="C202" model="TKC" arity="2" scope="X14.1 X20.1" reference="R202" />
    <constraint name="C203" model="TKC" arity="2" scope="X7.1 X10.1" reference="R203" />
    <constraint name="C204" model="TKC" arity="2" scope="X12.1 X46.1" reference="R204" />
    <constraint name="C205" model="TKC" arity="2" scope="X4.1 X46.1" reference="R205" />
    <constraint name="C206" model="TKC" arity="2" scope="X2.1 X56.1" reference="R206" />
    <constraint name="C207" model="TKC" arity="2" scope="X23.1 X35.1" reference="R207" />
    <constraint name="C208" model="TKC" arity="2" scope="X22.1 X42.1" reference="R208" />
    <constraint name="C209" model="TKC" arity="2" scope="X40.1 X42.1" reference="R209" />
    <constraint name="C210" model="TKC" arity="2" scope="X18.1 X60.1" reference="R210" />
    <constraint name="C211" model="TKC" arity="2" scope="X5.1 X35.1" reference="R211" />
    <constraint name="C212" model="TKC" arity="2" scope="X32.1 X70.1" reference="R212" />
    <constraint name="C213" model="TKC" arity="2" scope="X20.1 X31.1" reference="R213" />
    <constraint name="C214" model="TKC" arity="2" scope="X5.1 X34.1" reference="R214" />
    <constraint name="C215" model="TKC" arity="2" scope="X49.1 X56.1" reference="R215" />
    <constraint name="C216" model="TKC" arity="2" scope="X40.1 X60.1" reference="R216" />
    <constraint name="C217" model="TKC" arity="2" scope="X43.1 X61.1" reference="R217" />
    <constraint name="C218" model="TKC" arity="2" scope="X37.1 X38.1" reference="R218" />
    <constraint name="C219" model="TKC" arity="2" scope="X49.1 X64.1" reference="R219" />
    <constraint name="C220" model="TKC" arity="2" scope="X30.1 X54.1" reference="R220" />
    <constraint name="C221" model="TKC" arity="2" scope="X7.1 X53.1" reference="R221" />
    <constraint name="C222" model="TKC" arity="2" scope="X38.1 X49.1" reference="R222" />
    <constraint name="C223" model="TKC" arity="2" scope="X45.1 X68.1" reference="R223" />
    <constraint name="C224" model="TKC" arity="2" scope="X15.1 X48.1" reference="R224" />
    <constraint name="C225" model="TKC" arity="2" scope="X22.1 X67.1" reference="R225" />
    <constraint name="C226" model="TKC" arity="2" scope="X61.1 X68.1" reference="R226" />
    <constraint name="C227" model="TKC" arity="2" scope="X31.1 X45.1" reference="R227" />
    <constraint name="C228" model="TKC" arity="2" scope="X27.1 X68.1" reference="R228" />
    <constraint name="C229" model="TKC" arity="2" scope="X7.1 X37.1" reference="R229" />
    <constraint name="C230" model="TKC" arity="2" scope="X38.1 X46.1" reference="R230" />
    <constraint name="C231" model="TKC" arity="2" scope="X37.1 X69.1" reference="R231" />
    <constraint name="C232" model="TKC" arity="2" scope="X10.1 X42.1" reference="R232" />
    <constraint name="C233" model="TKC" arity="2" scope="X21.1 X43.1" reference="R233" />
    <constraint name="C234" model="TKC" arity="2" scope="X31.1 X65.1" reference="R234" />
    <constraint name="C235" model="TKC" arity="2" scope="X8.1 X27.1" reference="R235" />
    <constraint name="C236" model="TKC" arity="2" scope="X7.1 X63.1" reference="R236" />
    <constraint name="C237" model="TKC" arity="2" scope="X9.1 X69.1" reference="R237" />
    <constraint name="C238" model="TKC" arity="2" scope="X49.1 X50.1" reference="R238" />
    <constraint name="C239" model="TKC" arity="2" scope="X8.1 X38.1" reference="R239" />
    <constraint name="C240" model="TKC" arity="2" scope="X44.1 X48.1" reference="R240" />
    <constraint name="C241" model="TKC" arity="2" scope="X4.1 X64.1" reference="R241" />
    <constraint name="C242" model="TKC" arity="2" scope="X36.1 X48.1" reference="R242" />
    <constraint name="C243" model="TKC" arity="2" scope="X9.1 X22.1" reference="R243" />
    <constraint name="C244" model="TKC" arity="2" scope="X42.1 X61.1" reference="R244" />
    <constraint name="C245" model="TKC" arity="2" scope="X1.1 X50.1" reference="R245" />
    <constraint name="C246" model="TKC" arity="2" scope="X23.1 X31.1" reference="R246" />
    <constraint name="C247" model="TKC" arity="2" scope="X21.1 X37.1" reference="R247" />
    <constraint name="C248" model="TKC" arity="2" scope="X18.1 X43.1" reference="R248" />
    <constraint name="C249" model="TKC" arity="2" scope="X7.1 X36.1" reference="R249" />
    <constraint name="C250" model="TKC" arity="2" scope="X29.1 X65.1" reference="R250" />
    <constraint name="C251" model="TKC" arity="2" scope="X12.1 X22.1" reference="R251" />
    <constraint name="C252" model="TKC" arity="2" scope="X22.1 X66.1" reference="R252" />
    <constraint name="C253" model="TKC" arity="2" scope="X39.1 X44.1" reference="R253" />
    <constraint name="C254" model="TKC" arity="2" scope="X26.1 X46.1" reference="R254" />
    <constraint name="C255" model="TKC" arity="2" scope="X51.1 X53.1" reference="R255" />
    <constraint name="C256" model="TKC" arity="2" scope="X14.1 X50.1" reference="R256" />
    <constraint name="C257" model="TKC" arity="2" scope="X57.1 X64.1" reference="R257" />
    <constraint name="C258" model="TKC" arity="2" scope="X49.1 X53.1" reference="R258" />
    <constraint name="C259" model="TKC" arity="2" scope="X14.1 X18.1" reference="R259" />
    <constraint name="C260" model="TKC" arity="2" scope="X9.1 X25.1" reference="R260" />
    <constraint name="C261" model="TKC" arity="2" scope="X37.1 X49.1" reference="R261" />
    <constraint name="C262" model="TKC" arity="2" scope="X17.1 X57.1" reference="R262" />
    <constraint name="C263" model="TKC" arity="2" scope="X16.1 X39.1" reference="R263" />
    <constraint name="C264" model="TKC" arity="2" scope="X50.1 X54.1" reference="R264" />
    <constraint name="C265" model="TKC" arity="2" scope="X2.1 X18.1" reference="R265" />
    <constraint name="C266" model="TKC" arity="2" scope="X12.1 X35.1" reference="R266" />
    <constraint name="C267" model="TKC" arity="2" scope="X14.1 X64.1" reference="R267" />
    <constraint name="C268" model="TKC" arity="2" scope="X48.1 X50.1" reference="R268" />
    <constraint name="C269" model="TKC" arity="2" scope="X9.1 X39.1" reference="R269" />
    <constraint name="C270" model="TKC" arity="2" scope="X40.1 X55.1" reference="R270" />
    <constraint name="C271" model="TKC" arity="2" scope="X36.1 X53.1" reference="R271" />
    <constraint name="C272" model="TKC" arity="2" scope="X6.1 X28.1" reference="R272" />
    <constraint name="C273" model="TKC" arity="2" scope="X61.1 X62.1" reference="R273" />
    <constraint name="C274" model="TKC" arity="2" scope="X1.1 X65.1" reference="R274" />
    <constraint name="C275" model="TKC" arity="2" scope="X19.1 X21.1" reference="R275" />
    <constraint name="C276" model="TKC" arity="2" scope="X16.1 X52.1" reference="R276" />
    <constraint name="C277" model="TKC" arity="2" scope="X3.1 X27.1" reference="R277" />
    <constraint name="C278" model="TKC" arity="2" scope="X9.1 X16.1" reference="R278" />
    <constraint name="C279" model="TKC" arity="2" scope="X22.1 X51.1" reference="R279" />
    <constraint name="C280" model="TKC" arity="2" scope="X19.1 X41.1" reference="R280" />
    <constraint name="C281" model="TKC" arity="2" scope="X15.1 X40.1" reference="R281" />
    <constraint name="C282" model="TKC" arity="2" scope="X15.1 X29.1" reference="R282" />
    <constraint name="C283" model="TKC" arity="2" scope="X6.1 X44.1" reference="R283" />
    <constraint name="C284" model="TKC" arity="2" scope="X12.1 X42.1" reference="R284" />
    <constraint name="C285" model="TKC" arity="2" scope="X61.1 X63.1" reference="R285" />
    <constraint name="C286" model="TKC" arity="2" scope="X11.1 X20.1" reference="R286" />
    <constraint name="C287" model="TKC" arity="2" scope="X55.1 X68.1" reference="R287" />
    <constraint name="C288" model="TKC" arity="2" scope="X36.1 X56.1" reference="R288" />
    <constraint name="C289" model="TKC" arity="2" scope="X41.1 X44.1" reference="R289" />
    <constraint name="C290" model="TKC" arity="2" scope="X16.1 X54.1" reference="R290" />
    <constraint name="C291" model="TKC" arity="2" scope="X7.1 X62.1" reference="R291" />
    <constraint name="C292" model="TKC" arity="2" scope="X5.1 X52.1" reference="R292" />
    <constraint name="C293" model="TKC" arity="2" scope="X18.1 X42.1" reference="R293" />
    <constraint name="C294" model="TKC" arity="2" scope="X12.1 X50.1" reference="R294" />
    <constraint name="C295" model="TKC" arity="2" scope="X8.1 X10.1" reference="R295" />
    <constraint name="C296" model="TKC" arity="2" scope="X24.1 X41.1" reference="R296" />
    <constraint name="C297" model="TKC" arity="2" scope="X18.1 X32.1" reference="R297" />
    <constraint name="C298" model="TKC" arity="2" scope="X19.1 X23.1" reference="R298" />
    <constraint name="C299" model="TKC" arity="2" scope="X22.1 X56.1" reference="R299" />
    <constraint name="C300" model="TKC" arity="2" scope="X49.1 X67.1" reference="R300" />
    <constraint name="C301" model="TKC" arity="2" scope="X26.1 X55.1" reference="R301" />
    <constraint name="C302" model="TKC" arity="2" scope="X11.1 X65.1" reference="R302" />
    <constraint name="C303" model="TKC" arity="2" scope="X18.1 X24.1" reference="R303" />
    <constraint name="C304" model="TKC" arity="2" scope="X30.1 X68.1" reference="R304" />
    <constraint name="C305" model="TKC" arity="2" scope="X12.1 X45.1" reference="R305" />
    <constraint name="C306" model="TKC" arity="2" scope="X1.1 X13.1" reference="R306" />
    <constraint name="C307" model="TKC" arity="2" scope="X32.1 X64.1" reference="R307" />
    <constraint name="C308" model="TKC" arity="2" scope="X51.1 X56.1" reference="R308" />
    <constraint name="C309" model="TKC" arity="2" scope="X21.1 X38.1" reference="R309" />
    <constraint name="C310" model="TKC" arity="2" scope="X24.1 X65.1" reference="R310" />
    <constraint name="C311" model="TKC" arity="2" scope="X25.1 X64.1" reference="R311" />
    <constraint name="C312" model="TKC" arity="2" scope="X29.1 X56.1" reference="R312" />
    <constraint name="C313" model="TKC" arity="2" scope="X7.1 X30.1" reference="R313" />
    <constraint name="C314" model="TKC" arity="2" scope="X6.1 X23.1" reference="R314" />
    <constraint name="C315" model="TKC" arity="2" scope="X21.1 X50.1" reference="R315" />
    <constraint name="C316" model="TKC" arity="2" scope="X33.1 X66.1" reference="R316" />
    <constraint name="C317" model="TKC" arity="2" scope="X4.1 X70.1" reference="R317" />
    <constraint name="C318" model="TKC" arity="2" scope="X2.1 X6.1" reference="R318" />
    <constraint name="C319" model="TKC" arity="2" scope="X8.1 X37.1" reference="R319" />
    <constraint name="C320" model="TKC" arity="2" scope="X17.1 X60.1" reference="R320" />
    <constraint name="C321" model="TKC" arity="2" scope="X19.1 X66.1" reference="R321" />
    <constraint name="C322" model="TKC" arity="2" scope="X43.1 X59.1" reference="R322" />
    <constraint name="C323" model="TKC" arity="2" scope="X1.1 X27.1" reference="R323" />
    <constraint name="C324" model="TKC" arity="2" scope="X11.1 X58.1" reference="R324" />
    <constraint name="C325" model="TKC" arity="2" scope="X5.1 X60.1" reference="R325" />
    <constraint name="C326" model="TKC" arity="2" scope="X52.1 X59.1" reference="R326" />
    <constraint name="C327" model="TKC" arity="2" scope="X24.1 X67.1" reference="R327" />
    <constraint name="C328" model="TKC" arity="2" scope="X8.1 X9.1" reference="R328" />
    <constraint name="C329" model="TKC" arity="2" scope="X42.1 X54.1" reference="R329" />
    <constraint name="C330" model="TKC" arity="2" scope="X3.1 X34.1" reference="R330" />
    <constraint name="C331" model="TKC" arity="2" scope="X37.1 X56.1" reference="R331" />
    <constraint name="C332" model="TKC" arity="2" scope="X33.1 X53.1" reference="R332" />
    <constraint name="C333" model="TKC" arity="2" scope="X59.1 X70.1" reference="R333" />
    <constraint name="C334" model="TKC" arity="2" scope="X6.1 X59.1" reference="R334" />
    <constraint name="C335" model="TKC" arity="2" scope="X27.1 X40.1" reference="R335" />
    <constraint name="C336" model="TKC" arity="2" scope="X48.1 X56.1" reference="R336" />
    <constraint name="C337" model="TKC" arity="2" scope="X18.1 X29.1" reference="R337" />
    <constraint name="C338" model="TKC" arity="2" scope="X40.1 X57.1" reference="R338" />
    <constraint name="C339" model="TKC" arity="2" scope="X13.1 X42.1" reference="R339" />
    <constraint name="C340" model="TKC" arity="2" scope="X5.1 X26.1" reference="R340" />
    <constraint name="C341" model="TKC" arity="2" scope="X1.1 X22.1" reference="R341" />
    <constraint name="C342" model="TKC" arity="2" scope="X1.1 X61.1" reference="R342" />
    <constraint name="C343" model="TKC" arity="2" scope="X40.1 X54.1" reference="R343" />
    <constraint name="C344" model="TKC" arity="2" scope="X7.1 X26.1" reference="R344" />
    <constraint name="C345" model="TKC" arity="2" scope="X32.1 X34.1" reference="R345" />
    <constraint name="C346" model="TKC" arity="2" scope="X31.1 X51.1" reference="R346" />
    <constraint name="C347" model="TKC" arity="2" scope="X18.1 X70.1" reference="R347" />
    <constraint name="C348" model="TKC" arity="2" scope="X20.1 X70.1" reference="R348" />
    <constraint name="C349" model="TKC" arity="2" scope="X15.1 X47.1" reference="R349" />
    <constraint name="C350" model="TKC" arity="2" scope="X27.1 X55.1" reference="R350" />
    <constraint name="C351" model="TKC" arity="2" scope="X20.1 X43.1" reference="R351" />
    <constraint name="C352" model="TKC" arity="2" scope="X25.1 X39.1" reference="R352" />
    <constraint name="C353" model="TKC" arity="2" scope="X24.1 X51.1" reference="R353" />
    <constraint name="C354" model="TKC" arity="2" scope="X40.1 X43.1" reference="R354" />
    <constraint name="C355" model="TKC" arity="2" scope="X29.1 X32.1" reference="R355" />
    <constraint name="C356" model="TKC" arity="2" scope="X41.1 X65.1" reference="R356" />
    <constraint name="C357" model="TKC" arity="2" scope="X11.1 X35.1" reference="R357" />
    <constraint name="C358" model="TKC" arity="2" scope="X4.1 X38.1" reference="R358" />
    <constraint name="C359" model="TKC" arity="2" scope="X26.1 X28.1" reference="R359" />
    <constraint name="C360" model="TKC" arity="2" scope="X11.1 X57.1" reference="R360" />
    <constraint name="C361" model="TKC" arity="2" scope="X3.1 X5.1" reference="R361" />
    <constraint name="C362" model="TKC" arity="2" scope="X8.1 X32.1" reference="R362" />
    <constraint name="C363" model="TKC" arity="2" scope="X43.1 X63.1" reference="R363" />
    <constraint name="C364" model="TKC" arity="2" scope="X36.1 X65.1" reference="R364" />
    <constraint name="C365" model="TKC" arity="2" scope="X15.1 X64.1" reference="R365" />
    <constraint name="C366" model="TKC" arity="2" scope="X17.1 X48.1" reference="R366" />
    <constraint name="C367" model="TKC" arity="2" scope="X23.1 X59.1" reference="R367" />
    <constraint name="C368" model="TKC" arity="2" scope="X29.1 X64.1" reference="R368" />
    <constraint name="C369" model="TKC" arity="2" scope="X31.1 X39.1" reference="R369" />
    <constraint name="C370" model="TKC" arity="2" scope="X41.1 X47.1" reference="R370" />
    <constraint name="C371" model="TKC" arity="2" scope="X6.1 X14.1" reference="R371" />
    <constraint name="C372" model="TKC" arity="2" scope="X17.1 X50.1" reference="R372" />
    <constraint name="C373" model="TKC" arity="2" scope="X41.1 X52.1" reference="R373" />
    <constraint name="C374" model="TKC" arity="2" scope="X2.1 X51.1" reference="R374" />
    <constraint name="C375" model="TKC" arity="2" scope="X4.1 X15.1" reference="R375" />
    <constraint name="C376" model="TKC" arity="2" scope="X28.1 X70.1" reference="R376" />
    <constraint name="C377" model="TKC" arity="2" scope="X41.1 X46.1" reference="R377" />
    <constraint name="C378" model="TKC" arity="2" scope="X43.1 X68.1" reference="R378" />
    <constraint name="C379" model="TKC" arity="2" scope="X56.1 X69.1" reference="R379" />
    <constraint name="C380" model="TKC" arity="2" scope="X55.1 X63.1" reference="R380" />
    <constraint name="C381" model="TKC" arity="2" scope="X21.1 X52.1" reference="R381" />
    <constraint name="C382" model="TKC" arity="2" scope="X10.1 X58.1" reference="R382" />
    <constraint name="C383" model="TKC" arity="2" scope="X32.1 X44.1" reference="R383" />
    <constraint name="C384" model="TKC" arity="2" scope="X50.1 X68.1" reference="R384" />
    <constraint name="C385" model="TKC" arity="2" scope="X24.1 X66.1" reference="R385" />
    <constraint name="C386" model="TKC" arity="2" scope="X14.1 X15.1" reference="R386" />
    <constraint name="C387" model="TKC" arity="2" scope="X41.1 X55.1" reference="R387" />
    <constraint name="C388" model="TKC" arity="2" scope="X30.1 X66.1" reference="R388" />
    <constraint name="C389" model="TKC" arity="2" scope="X14.1 X56.1" reference="R389" />
    <constraint name="C390" model="TKC" arity="2" scope="X9.1 X27.1" reference="R390" />
    <constraint name="C391" model="TKC" arity="2" scope="X32.1 X54.1" reference="R391" />
    <constraint name="C392" model="TKC" arity="2" scope="X16.1 X68.1" reference="R392" />
    <constraint name="C393" model="TKC" arity="2" scope="X18.1 X41.1" reference="R393" />
    <constraint name="C394" model="TKC" arity="2" scope="X3.1 X42.1" reference="R394" />
    <constraint name="C395" model="TKC" arity="2" scope="X17.1 X61.1" reference="R395" />
    <constraint name="C396" model="TKC" arity="2" scope="X28.1 X46.1" reference="R396" />
    <constraint name="C397" model="TKC" arity="2" scope="X9.1 X62.1" reference="R397" />
    <constraint name="C398" model="TKC" arity="2" scope="X28.1 X32.1" reference="R398" />
    <constraint name="C399" model="TKC" arity="2" scope="X33.1 X60.1" reference="R399" />
    <constraint name="C400" model="TKC" arity="2" scope="X31.1 X67.1" reference="R400" />
    <constraint name="C401" model="TKC" arity="2" scope="X20.1 X32.1" reference="R401" />
    <constraint name="C402" model="TKC" arity="2" scope="X16.1 X41.1" reference="R402" />
    <constraint name="C403" model="TKC" arity="2" scope="X15.1 X27.1" reference="R403" />
    <constraint name="C404" model="TKC" arity="2" scope="X66.1 X70.1" reference="R404" />
    <constraint name="C405" model="TKC" arity="2" scope="X16.1 X40.1" reference="R405" />
    <constraint name="C406" model="TKC" arity="2" scope="X28.1 X64.1" reference="R406" />
    <constraint name="C407" model="TKC" arity="2" scope="X3.1 X31.1" reference="R407" />
    <constraint name="C408" model="TKC" arity="2" scope="X15.1 X69.1" reference="R408" />
    <constraint name="C409" model="TKC" arity="2" scope="X28.1 X62.1" reference="R409" />
    <constraint name="C410" model="TKC" arity="2" scope="X21.1 X36.1" reference="R410" />
    <constraint name="C411" model="TKC" arity="2" scope="X46.1 X63.1" reference="R411" />
    <constraint name="C412" model="TKC" arity="2" scope="X55.1 X57.1" reference="R412" />
    <constraint name="C413" model="TKC" arity="2" scope="X47.1 X50.1" reference="R413" />
    <constraint name="C414" model="TKC" arity="2" scope="X4.1 X42.1" reference="R414" />
    <constraint name="C415" model="TKC" arity="2" scope="X25.1 X60.1" reference="R415" />
    <constraint name="C416" model="TKC" arity="2" scope="X15.1 X45.1" reference="R416" />
    <constraint name="C417" model="TKC" arity="2" scope="X10.1 X14.1" reference="R417" />
    <constraint name="C418" model="TKC" arity="2" scope="X3.1 X15.1" reference="R418" />
    <constraint name="C419" model="TKC" arity="2" scope="X10.1 X40.1" reference="R419" />
    <constraint name="C420" model="TKC" arity="2" scope="X18.1 X56.1" reference="R420" />
    <constraint name="C421" model="TKC" arity="2" scope="X2.1 X13.1" reference="R421" />
    <constraint name="C422" model="TKC" arity="2" scope="X38.1 X69.1" reference="R422" />
    <constraint name="C423" model="TKC" arity="2" scope="X17.1 X30.1" reference="R423" />
    <constraint name="C424" model="TKC" arity="2" scope="X20.1 X47.1" reference="R424" />
    <constraint name="C425" model="TKC" arity="2" scope="X10.1 X70.1" reference="R425" />
    <constraint name="C426" model="TKC" arity="2" scope="X18.1 X22.1" reference="R426" />
    <constraint name="C427" model="TKC" arity="2" scope="X41.1 X58.1" reference="R427" />
    <constraint name="C428" model="TKC" arity="2" scope="X30.1 X40.1" reference="R428" />
    <constraint name="C429" model="TKC" arity="2" scope="X40.1 X58.1" reference="R429" />
    <constraint name="C430" model="TKC" arity="2" scope="X40.1 X70.1" reference="R430" />
    <constraint name="C431" model="TKC" arity="2" scope="X22.1 X29.1" reference="R431" />
    <constraint name="C432" model="TKC" arity="2" scope="X12.1 X37.1" reference="R432" />
    <constraint name="C433" model="TKC" arity="2" scope="X20.1 X33.1" reference="R433" />
    <constraint name="C434" model="TKC" arity="2" scope="X8.1 X68.1" reference="R434" />
    <constraint name="C435" model="TKC" arity="2" scope="X2.1 X39.1" reference="R435" />
    <constraint name="C436" model="TKC" arity="2" scope="X2.1 X35.1" reference="R436" />
    <constraint name="C437" model="TKC" arity="2" scope="X53.1 X70.1" reference="R437" />
    <constraint name="C438" model="TKC" arity="2" scope="X18.1 X62.1" reference="R438" />
    <constraint name="C439" model="TKC" arity="2" scope="X2.1 X59.1" reference="R439" />
    <constraint name="C440" model="TKC" arity="2" scope="X44.1 X57.1" reference="R440" />
    <constraint name="C441" model="TKC" arity="2" scope="X6.1 X7.1" reference="R441" />
    <constraint name="C442" model="TKC" arity="2" scope="X23.1 X61.1" reference="R442" />
    <constraint name="C443" model="TKC" arity="2" scope="X9.1 X54.1" reference="R443" />
    <constraint name="C444" model="TKC" arity="2" scope="X56.1 X62.1" reference="R444" />
    <constraint name="C445" model="TKC" arity="2" scope="X14.1 X43.1" reference="R445" />
    <constraint name="C446" model="TKC" arity="2" scope="X59.1 X66.1" reference="R446" />
    <constraint name="C447" model="TKC" arity="2" scope="X16.1 X26.1" reference="R447" />
    <constraint name="C448" model="TKC" arity="2" scope="X37.1 X65.1" reference="R448" />
    <constraint name="C449" model="TKC" arity="2" scope="X16.1 X33.1" reference="R449" />
    <constraint name="C450" model="TKC" arity="2" scope="X51.1 X58.1" reference="R450" />
    <constraint name="C451" model="TKC" arity="2" scope="X49.1 X62.1" reference="R451" />
    <constraint name="C452" model="TKC" arity="2" scope="X47.1 X57.1" reference="R452" />
    <constraint name="C453" model="TKC" arity="2" scope="X28.1 X61.1" reference="R453" />
    <constraint name="C454" model="TKC" arity="2" scope="X21.1 X51.1" reference="R454" />
    <constraint name="C455" model="TKC" arity="2" scope="X20.1 X39.1" reference="R455" />
    <constraint name="C456" model="TKC" arity="2" scope="X47.1 X69.1" reference="R456" />
    <constraint name="C457" model="TKC" arity="2" scope="X5.1 X68.1" reference="R457" />
    <constraint name="C458" model="TKC" arity="2" scope="X12.1 X41.1" reference="R458" />
    <constraint name="C459" model="TKC" arity="2" scope="X31.1 X40.1" reference="R459" />
    <constraint name="C460" model="TKC" arity="2" scope="X23.1 X40.1" reference="R460" />
    <constraint name="C461" model="TKC" arity="2" scope="X13.1 X25.1" reference="R461" />
    <constraint name="C462" model="TKC" arity="2" scope="X2.1 X50.1" reference="R462" />
    <constraint name="C463" model="TKC" arity="2" scope="X2.1 X40.1" reference="R463" />
    <constraint name="C464" model="TKC" arity="2" scope="X20.1 X63.1" reference="R464" />
    <constraint name="C465" model="TKC" arity="2" scope="X42.1 X46.1" reference="R465" />
    <constraint name="C466" model="TKC" arity="2" scope="X15.1 X42.1" reference="R466" />
    <constraint name="C467" model="TKC" arity="2" scope="X35.1 X45.1" reference="R467" />
    <constraint name="C468" model="TKC" arity="2" scope="X41.1 X66.1" reference="R468" />
    <constraint name="C469" model="TKC" arity="2" scope="X42.1 X53.1" reference="R469" />
    <constraint name="C470" model="TKC" arity="2" scope="X14.1 X53.1" reference="R470" />
    <constraint name="C471" model="TKC" arity="2" scope="X42.1 X43.1" reference="R471" />
    <constraint name="C472" model="TKC" arity="2" scope="X39.1 X70.1" reference="R472" />
    <constraint name="C473" model="TKC" arity="2" scope="X29.1 X50.1" reference="R473" />
    <constraint name="C474" model="TKC" arity="2" scope="X4.1 X10.1" reference="R474" />
    <constraint name="C475" model="TKC" arity="2" scope="X11.1 X37.1" reference="R475" />
    <constraint name="C476" model="TKC" arity="2" scope="X42.1 X49.1" reference="R476" />
    <constraint name="C477" model="TKC" arity="2" scope="X4.1 X25.1" reference="R477" />
    <constraint name="C478" model="TKC" arity="2" scope="X3.1 X22.1" reference="R478" />
    <constraint name="C479" model="TKC" arity="2" scope="X1.1 X21.1" reference="R479" />
    <constraint name="C480" model="TKC" arity="2" scope="X12.1 X55.1" reference="R480" />
    <constraint name="C481" model="TKC" arity="2" scope="X43.1 X58.1" reference="R481" />
    <constraint name="C482" model="TKC" arity="2" scope="X18.1 X65.1" reference="R482" />
    <constraint name="C483" model="TKC" arity="2" scope="X20.1 X30.1" reference="R483" />
    <constraint name="C484" model="TKC" arity="2" scope="X14.1 X38.1" reference="R484" />
    <constraint name="C485" model="TKC" arity="2" scope="X34.1 X59.1" reference="R485" />
    <constraint name="C486" model="TKC" arity="2" scope="X49.1 X57.1" reference="R486" />
    <constraint name="C487" model="TKC" arity="2" scope="X53.1 X69.1" reference="R487" />
    <constraint name="C488" model="TKC" arity="2" scope="X37.1 X48.1" reference="R488" />
    <constraint name="C489" model="TKC" arity="2" scope="X48.1 X65.1" reference="R489" />
    <constraint name="C490" model="TKC" arity="2" scope="X29.1 X44.1" reference="R490" />
    <constraint name="C491" model="TKC" arity="2" scope="X64.1 X66.1" reference="R491" />
    <constraint name="C492" model="TKC" arity="2" scope="X18.1 X59.1" reference="R492" />
    <constraint name="C493" model="TKC" arity="2" scope="X29.1 X37.1" reference="R493" />
    <constraint name="C494" model="TKC" arity="2" scope="X10.1 X36.1" reference="R494" />
    <constraint name="C495" model="TKC" arity="2" scope="X4.1 X68.1" reference="R495" />
    <constraint name="C496" model="TKC" arity="2" scope="X3.1 X18.1" reference="R496" />
    <constraint name="C497" model="TKC" arity="2" scope="X43.1 X44.1" reference="R497" />
    <constraint name="C498" model="TKC" arity="2" scope="X18.1 X36.1" reference="R498" />
    <constraint name="C499" model="TKC" arity="2" scope="X15.1 X41.1" reference="R499" />
    <constraint name="C500" model="TKC" arity="2" scope="X4.1 X20.1" reference="R500" />
    <constraint name="C501" model="TKC" arity="2" scope="X22.1 X64.1" reference="R501" />
    <constraint name="C502" model="TKC" arity="2" scope="X15.1 X26.1" reference="R502" />
    <constraint name="C503" model="TKC" arity="2" scope="X25.1 X63.1" reference="R503" />
    <constraint name="C504" model="TKC" arity="2" scope="X20.1 X66.1" reference="R504" />
    <constraint name="C505" model="TKC" arity="2" scope="X12.1 X26.1" reference="R505" />
    <constraint name="C506" model="TKC" arity="2" scope="X31.1 X52.1" reference="R506" />
    <constraint name="C507" model="TKC" arity="2" scope="X35.1 X37.1" reference="R507" />
    <constraint name="C508" model="TKC" arity="2" scope="X38.1 X45.1" reference="R508" />
    <constraint name="C509" model="TKC" arity="2" scope="X39.1 X68.1" reference="R509" />
    <constraint name="C510" model="TKC" arity="2" scope="X57.1 X62.1" reference="R510" />
    <constraint name="C511" model="TKC" arity="2" scope="X1.1 X63.1" reference="R511" />
    <constraint name="C512" model="TKC" arity="2" scope="X1.1 X4.1" reference="R512" />
    <constraint name="C513" model="TKC" arity="2" scope="X9.1 X61.1" reference="R513" />
    <constraint name="C514" model="TKC" arity="2" scope="X40.1 X45.1" reference="R514" />
    <constraint name="C515" model="TKC" arity="2" scope="X21.1 X62.1" reference="R515" />
    <constraint name="C516" model="TKC" arity="2" scope="X34.1 X53.1" reference="R516" />
    <constraint name="C517" model="TKC" arity="2" scope="X9.1 X29.1" reference="R517" />
    <constraint name="C518" model="TKC" arity="2" scope="X12.1 X18.1" reference="R518" />
    <constraint name="C519" model="TKC" arity="2" scope="X5.1 X14.1" reference="R519" />
    <constraint name="C520" model="TKC" arity="2" scope="X11.1 X51.1" reference="R520" />
    <constraint name="C521" model="TKC" arity="2" scope="X9.1 X65.1" reference="R521" />
    <constraint name="C522" model="TKC" arity="2" scope="X43.1 X50.1" reference="R522" />
    <constraint name="C523" model="TKC" arity="2" scope="X8.1 X11.1" reference="R523" />
    <constraint name="C524" model="TKC" arity="2" scope="X43.1 X48.1" reference="R524" />
    <constraint name="C525" model="TKC" arity="2" scope="X61.1 X64.1" reference="R525" />
    <constraint name="C526" model="TKC" arity="2" scope="X4.1 X54.1" reference="R526" />
    <constraint name="C527" model="TKC" arity="2" scope="X2.1 X47.1" reference="R527" />
    <constraint name="C528" model="TKC" arity="2" scope="X16.1 X37.1" reference="R528" />
    <constraint name="C529" model="TKC" arity="2" scope="X18.1 X35.1" reference="R529" />
    <constraint name="C530" model="TKC" arity="2" scope="X25.1 X34.1" reference="R530" />
    <constraint name="C531" model="TKC" arity="2" scope="X13.1 X30.1" reference="R531" />
    <constraint name="C532" model="TKC" arity="2" scope="X9.1 X12.1" reference="R532" />
    <constraint name="C533" model="TKC" arity="2" scope="X15.1 X32.1" reference="R533" />
    <constraint name="C534" model="TKC" arity="2" scope="X38.1 X70.1" reference="R534" />
    <constraint name="C535" model="TKC" arity="2" scope="X27.1 X42.1" reference="R535" />
    <constraint name="C536" model="TKC" arity="2" scope="X1.1 X10.1" reference="R536" />
    <constraint name="C537" model="TKC" arity="2" scope="X51.1 X62.1" reference="R537" />
    <constraint name="C538" model="TKC" arity="2" scope="X45.1 X61.1" reference="R538" />
    <constraint name="C539" model="TKC" arity="2" scope="X20.1 X59.1" reference="R539" />
    <constraint name="C540" model="TKC" arity="2" scope="X23.1 X70.1" reference="R540" />
    <constraint name="C541" model="TKC" arity="2" scope="X25.1 X43.1" reference="R541" />
    <constraint name="C542" model="TKC" arity="2" scope="X11.1 X55.1" reference="R542" />
    <constraint name="C543" model="TKC" arity="2" scope="X20.1 X35.1" reference="R543" />
    <constraint name="C544" model="TKC" arity="2" scope="X36.1 X66.1" reference="R544" />
    <constraint name="C545" model="TKC" arity="2" scope="X30.1 X70.1" reference="R545" />
    <constraint name="C546" model="TKC" arity="2" scope="X2.1 X12.1" reference="R546" />
    <constraint name="C547" model="TKC" arity="2" scope="X16.1 X69.1" reference="R547" />
    <constraint name="C548" model="TKC" arity="2" scope="X21.1 X31.1" reference="R548" />
    <constraint name="C549" model="TKC" arity="2" scope="X42.1 X59.1" reference="R549" />
    <constraint name="C550" model="TKC" arity="2" scope="X5.1 X65.1" reference="R550" />
    <constraint name="C551" model="TKC" arity="2" scope="X4.1 X69.1" reference="R551" />
    <constraint name="C552" model="TKC" arity="2" scope="X66.1 X67.1" reference="R552" />
    <constraint name="C553" model="TKC" arity="2" scope="X13.1 X22.1" reference="R553" />
    <constraint name="C554" model="TKC" arity="2" scope="X59.1 X60.1" reference="R554" />
    <constraint name="C555" model="TKC" arity="2" scope="X40.1 X61.1" reference="R555" />
    <constraint name="C556" model="TKC" arity="2" scope="X39.1 X46.1" reference="R556" />
    <constraint name="C557" model="TKC" arity="2" scope="X9.1 X58.1" reference="R557" />
    <constraint name="C558" model="TKC" arity="2" scope="X6.1 X24.1" reference="R558" />
    <constraint name="C559" model="TKC" arity="2" scope="X64.1 X65.1" reference="R559" />
    <constraint name="C560" model="TKC" arity="2" scope="X17.1 X51.1" reference="R560" />
    <constraint name="C561" model="TKC" arity="2" scope="X16.1 X70.1" reference="R561" />
    <constraint name="C562" model="TKC" arity="2" scope="X12.1 X49.1" reference="R562" />
    <constraint name="C563" model="TKC" arity="2" scope="X7.1 X46.1" reference="R563" />
    <constraint name="C564" model="TKC" arity="2" scope="X51.1 X59.1" reference="R564" />
    <constraint name="C565" model="TKC" arity="2" scope="X28.1 X57.1" reference="R565" />
    <constraint name="C566" model="TKC" arity="2" scope="X29.1 X30.1" reference="R566" />
    <constraint name="C567" model="TKC" arity="2" scope="X23.1 X26.1" reference="R567" />
    <constraint name="C568" model="TKC" arity="2" scope="X62.1 X64.1" reference="R568" />
    <constraint name="C569" model="TKC" arity="2" scope="X8.1 X64.1" reference="R569" />
    <constraint name="C570" model="TKC" arity="2" scope="X10.1 X12.1" reference="R570" />
    <constraint name="C571" model="TKC" arity="2" scope="X21.1 X64.1" reference="R571" />
    <constraint name="C572" model="TKC" arity="2" scope="X36.1 X38.1" reference="R572" />
    <constraint name="C573" model="TKC" arity="2" scope="X4.1 X62.1" reference="R573" />
    <constraint name="C574" model="TKC" arity="2" scope="X20.1 X58.1" reference="R574" />
    <constraint name="C575" model="TKC" arity="2" scope="X60.1 X64.1" reference="R575" />
    <constraint name="C576" model="TKC" arity="2" scope="X22.1 X49.1" reference="R576" />
    <constraint name="C577" model="TKC" arity="2" scope="X28.1 X54.1" reference="R577" />
    <constraint name="C578" model="TKC" arity="2" scope="X10.1 X19.1" reference="R578" />
    <constraint name="C579" model="TKC" arity="2" scope="X11.1 X48.1" reference="R579" />
    <constraint name="C580" model="TKC" arity="2" scope="X14.1 X21.1" reference="R580" />
    <constraint name="C581" model="TKC" arity="2" scope="X11.1 X15.1" reference="R581" />
    <constraint name="C582" model="TKC" arity="2" scope="X47.1 X59.1" reference="R582" />
    <constraint name="C583" model="TKC" arity="2" scope="X15.1 X67.1" reference="R583" />
    <constraint name="C584" model="TKC" arity="2" scope="X8.1 X30.1" reference="R584" />
    <constraint name="C585" model="TKC" arity="2" scope="X3.1 X50.1" reference="R585" />
    <constraint name="C586" model="TKC" arity="2" scope="X9.1 X26.1" reference="R586" />
    <constraint name="C587" model="TKC" arity="2" scope="X5.1 X42.1" reference="R587" />
    <constraint name="C588" model="TKC" arity="2" scope="X44.1 X64.1" reference="R588" />
    <constraint name="C589" model="TKC" arity="2" scope="X8.1 X34.1" reference="R589" />
    <constraint name="C590" model="TKC" arity="2" scope="X49.1 X54.1" reference="R590" />
    <constraint name="C591" model="TKC" arity="2" scope="X3.1 X66.1" reference="R591" />
    <constraint name="C592" model="TKC" arity="2" scope="X13.1 X24.1" reference="R592" />
    <constraint name="C593" model="TKC" arity="2" scope="X27.1 X69.1" reference="R593" />
    <constraint name="C594" model="TKC" arity="2" scope="X27.1 X36.1" reference="R594" />
    <constraint name="C595" model="TKC" arity="2" scope="X9.1 X46.1" reference="R595" />
    <constraint name="C596" model="TKC" arity="2" scope="X41.1 X69.1" reference="R596" />
    <constraint name="C597" model="TKC" arity="2" scope="X23.1 X49.1" reference="R597" />
    <constraint name="C598" model="TKC" arity="2" scope="X3.1 X17.1" reference="R598" />
    <constraint name="C599" model="TKC" arity="2" scope="X42.1 X69.1" reference="R599" />
    <constraint name="C600" model="TKC" arity="2" scope="X57.1 X67.1" reference="R600" />
    <constraint name="C601" model="TKC" arity="2" scope="X41.1 X64.1" reference="R601" />
    <constraint name="C602" model="TKC" arity="2" scope="X57.1 X58.1" reference="R602" />
    <constraint name="C603" model="TKC" arity="2" scope="X40.1 X53.1" reference="R603" />
    <constraint name="C604" model="TKC" arity="2" scope="X2.1 X8.1" reference="R604" />
    <constraint name="C605" model="TKC" arity="2" scope="X4.1 X65.1" reference="R605" />
    <constraint name="C606" model="TKC" arity="2" scope="X33.1 X52.1" reference="R606" />
    <constraint name="C607" model="TKC" arity="2" scope="X24.1 X45.1" reference="R607" />
    <constraint name="C608" model="TKC" arity="2" scope="X21.1 X35.1" reference="R608" />
    <constraint name="C609" model="TKC" arity="2" scope="X55.1 X65.1" reference="R609" />
    <constraint name="C610" model="TKC" arity="2" scope="X5.1 X59.1" reference="R610" />
    <constraint name="C611" model="TKC" arity="2" scope="X56.1 X64.1" reference="R611" />
    <constraint name="C612" model="TKC" arity="2" scope="X49.1 X52.1" reference="R612" />
    <constraint name="C613" model="TKC" arity="2" scope="X11.1 X60.1" reference="R613" />
    <constraint name="C614" model="TKC" arity="2" scope="X27.1 X53.1" reference="R614" />
    <constraint name="C615" model="TKC" arity="2" scope="X7.1 X55.1" reference="R615" />
    <constraint name="C616" model="TKC" arity="2" scope="X20.1 X69.1" reference="R616" />
    <constraint name="C617" model="TKC" arity="2" scope="X18.1 X64.1" reference="R617" />
    <constraint name="C618" model="TKC" arity="2" scope="X26.1 X53.1" reference="R618" />
    <constraint name="C619" model="TKC" arity="2" scope="X4.1 X63.1" reference="R619" />
    <constraint name="C620" model="TKC" arity="2" scope="X25.1 X52.1" reference="R620" />
    <constraint name="C621" model="TKC" arity="2" scope="X5.1 X62.1" reference="R621" />
    <constraint name="C622" model="TKC" arity="2" scope="X27.1 X38.1" reference="R622" />
    <constraint name="C623" model="TKC" arity="2" scope="X11.1 X43.1" reference="R623" />
    <constraint name="C624" model="TKC" arity="2" scope="X8.1 X19.1" reference="R624" />
    <constraint name="C625" model="TKC" arity="2" scope="X40.1 X65.1" reference="R625" />
    <constraint name="C626" model="TKC" arity="2" scope="X38.1 X55.1" reference="R626" />
    <constraint name="C627" model="TKC" arity="2" scope="X44.1 X67.1" reference="R627" />
    <constraint name="C628" model="TKC" arity="2" scope="X17.1 X39.1" reference="R628" />
    <constraint name="C629" model="TKC" arity="2" scope="X6.1 X11.1" reference="R629" />
    <constraint name="C630" model="TKC" arity="2" scope="X1.1 X9.1" reference="R630" />
    <constraint name="C631" model="TKC" arity="2" scope="X65.1 X68.1" reference="R631" />
    <constraint name="C632" model="TKC" arity="2" scope="X24.1 X33.1" reference="R632" />
    <constraint name="C633" model="TKC" arity="2" scope="X45.1 X69.1" reference="R633" />
    <constraint name="C634" model="TKC" arity="2" scope="X47.1 X48.1" reference="R634" />
    <constraint name="C635" model="TKC" arity="2" scope="X16.1 X63.1" reference="R635" />
    <constraint name="C636" model="TKC" arity="2" scope="X8.1 X63.1" reference="R636" />
    <constraint name="C637" model="TKC" arity="2" scope="X37.1 X52.1" reference="R637" />
    <constraint name="C638" model="TKC" arity="2" scope="X6.1 X61.1" reference="R638" />
    <constraint name="C639" model="TKC" arity="2" scope="X48.1 X53.1" reference="R639" />
    <constraint name="C640" model="TKC" arity="2" scope="X38.1 X41.1" reference="R640" />
    <constraint name="C641" model="TKC" arity="2" scope="X13.1 X26.1" reference="R641" />
    <constraint name="C642" model="TKC" arity="2" scope="X32.1 X65.1" reference="R642" />
    <constraint name="C643" model="TKC" arity="2" scope="X26.1 X30.1" reference="R643" />
    <constraint name="C644" model="TKC" arity="2" scope="X30.1 X55.1" reference="R644" />
    <constraint name="C645" model="TKC" arity="2" scope="X11.1 X68.1" reference="R645" />
    <constraint name="C646" model="TKC" arity="2" scope="X33.1 X42.1" reference="R646" />
    <constraint name="C647" model="TKC" arity="2" scope="X9.1 X30.1" reference="R647" />
    <constraint name="C648" model="TKC" arity="2" scope="X24.1 X32.1" reference="R648" />
    <constraint name="C649" model="TKC" arity="2" scope="X10.1 X61.1" reference="R649" />
    <constraint name="C650" model="TKC" arity="2" scope="X19.1 X28.1" reference="R650" />
    <constraint name="C651" model="TKC" arity="2" scope="X33.1 X70.1" reference="R651" />
    <constraint name="C652" model="TKC" arity="2" scope="X20.1 X41.1" reference="R652" />
    <constraint name="C653" model="TKC" arity="2" scope="X17.1 X41.1" reference="R653" />
    <constraint name="C654" model="TKC" arity="2" scope="X30.1 X53.1" reference="R654" />
    <constraint name="C655" model="TKC" arity="2" scope="X49.1 X55.1" reference="R655" />
    <constraint name="C656" model="TKC" arity="2" scope="X2.1 X10.1" reference="R656" />
    <constraint name="C657" model="TKC" arity="2" scope="X65.1 X67.1" reference="R657" />
    <constraint name="C658" model="TKC" arity="2" scope="X13.1 X64.1" reference="R658" />
    <constraint name="C659" model="TKC" arity="2" scope="X15.1 X17.1" reference="R659" />
    <constraint name="C660" model="TKC" arity="2" scope="X17.1 X32.1" reference="R660" />
    <constraint name="C661" model="TKC" arity="2" scope="X53.1 X68.1" reference="R661" />
    <constraint name="C662" model="TKC" arity="2" scope="X12.1 X28.1" reference="R662" />
    <constraint name="C663" model="TKC" arity="2" scope="X4.1 X30.1" reference="R663" />
    <constraint name="C664" model="TKC" arity="2" scope="X34.1 X54.1" reference="R664" />
    <constraint name="C665" model="TKC" arity="2" scope="X10.1 X24.1" reference="R665" />
    <constraint name="C666" model="TKC" arity="2" scope="X6.1 X25.1" reference="R666" />
    <constraint name="C667" model="TKC" arity="2" scope="X22.1 X23.1" reference="R667" />
    <constraint name="C668" model="TKC" arity="2" scope="X27.1 X44.1" reference="R668" />
    <constraint name="C669" model="TKC" arity="2" scope="X63.1 X67.1" reference="R669" />
    <constraint name="C670" model="TKC" arity="2" scope="X36.1 X39.1" reference="R670" />
    <constraint name="C671" model="TKC" arity="2" scope="X8.1 X62.1" reference="R671" />
    <constraint name="C672" model="TKC" arity="2" scope="X30.1 X34.1" reference="R672" />
    <constraint name="C673" model="TKC" arity="2" scope="X13.1 X51.1" reference="R673" />
    <constraint name="C674" model="TKC" arity="2" scope="X9.1 X42.1" reference="R674" />
    <constraint name="C675" model="TKC" arity="2" scope="X22.1 X32.1" reference="R675" />
    <constraint name="C676" model="TKC" arity="2" scope="X47.1 X70.1" reference="R676" />
    <constraint name="C677" model="TKC" arity="2" scope="X12.1 X68.1" reference="R677" />
    <constraint name="C678" model="TKC" arity="2" scope="X50.1 X53.1" reference="R678" />
    <constraint name="C679" model="TKC" arity="2" scope="X3.1 X38.1" reference="R679" />
    <constraint name="C680" model="TKC" arity="2" scope="X1.1 X52.1" reference="R680" />
    <constraint name="C681" model="TKC" arity="2" scope="X14.1 X31.1" reference="R681" />
    <constraint name="C682" model="TKC" arity="2" scope="X62.1 X68.1" reference="R682" />
    <constraint name="C683" model="TKC" arity="2" scope="X48.1 X70.1" reference="R683" />
    <constraint name="C684" model="TKC" arity="2" scope="X8.1 X56.1" reference="R684" />
    <constraint name="C685" model="TKC" arity="2" scope="X6.1 X50.1" reference="R685" />
    <constraint name="C686" model="TKC" arity="2" scope="X27.1 X56.1" reference="R686" />
    <constraint name="C687" model="TKC" arity="2" scope="X2.1 X20.1" reference="R687" />
    <constraint name="C688" model="TKC" arity="2" scope="X32.1 X45.1" reference="R688" />
    <constraint name="C689" model="TKC" arity="2" scope="X16.1 X43.1" reference="R689" />
    <constraint name="C690" model="TKC" arity="2" scope="X61.1 X66.1" reference="R690" />
    <constraint name="C691" model="TKC" arity="2" scope="X8.1 X44.1" reference="R691" />
    <constraint name="C692" model="TKC" arity="2" scope="X32.1 X67.1" reference="R692" />
    <constraint name="C693" model="TKC" arity="2" scope="X36.1 X37.1" reference="R693" />
    <constraint name="C694" model="TKC" arity="2" scope="X2.1 X5.1" reference="R694" />
    <constraint name="C695" model="TKC" arity="2" scope="X2.1 X41.1" reference="R695" />
    <constraint name="C696" model="TKC" arity="2" scope="X5.1 X31.1" reference="R696" />
    <constraint name="C697" model="TKC" arity="2" scope="X2.1 X52.1" reference="R697" />
    <constraint name="C698" model="TKC" arity="2" scope="X43.1 X69.1" reference="R698" />
    <constraint name="C699" model="TKC" arity="2" scope="X17.1 X25.1" reference="R699" />
    <constraint name="C700" model="TKC" arity="2" scope="X4.1 X59.1" reference="R700" />
    <constraint name="C701" model="TKC" arity="2" scope="X31.1 X44.1" reference="R701" />
    <constraint name="C702" model="TKC" arity="2" scope="X41.1 X59.1" reference="R702" />
    <constraint name="C703" model="TKC" arity="2" scope="X33.1 X36.1" reference="R703" />
    <constraint name="C704" model="TKC" arity="2" scope="X8.1 X58.1" reference="R704" />
    <constraint name="C705" model="TKC" arity="2" scope="X6.1 X10.1" reference="R705" />
    <constraint name="C706" model="TKC" arity="2" scope="X24.1 X47.1" reference="R706" />
    <constraint name="C707" model="TKC" arity="2" scope="X5.1 X12.1" reference="R707" />
    <constraint name="C708" model="TKC" arity="2" scope="X8.1 X46.1" reference="R708" />
    <constraint name="C709" model="TKC" arity="2" scope="X1.1 X41.1" reference="R709" />
    <constraint name="C710" model="TKC" arity="2" scope="X14.1 X36.1" reference="R710" />
    <constraint name="C711" model="TKC" arity="2" scope="X39.1 X53.1" reference="R711" />
    <constraint name="C712" model="TKC" arity="2" scope="X35.1 X53.1" reference="R712" />
    <constraint name="C713" model="TKC" arity="2" scope="X47.1 X62.1" reference="R713" />
    <constraint name="C714" model="TKC" arity="2" scope="X35.1 X51.1" reference="R714" />
    <constraint name="C715" model="TKC" arity="2" scope="X48.1 X69.1" reference="R715" />
    <constraint name="C716" model="TKC" arity="2" scope="X24.1 X26.1" reference="R716" />
    <constraint name="C717" model="TKC" arity="2" scope="X2.1 X33.1" reference="R717" />
    <constraint name="C718" model="TKC" arity="2" scope="X26.1 X64.1" reference="R718" />
    <constraint name="C719" model="TKC" arity="2" scope="X34.1 X42.1" reference="R719" />
    <constraint name="C720" model="TKC" arity="2" scope="X21.1 X67.1" reference="R720" />
    <constraint name="C721" model="TKC" arity="2" scope="X12.1 X54.1" reference="R721" />
    <constraint name="C722" model="TKC" arity="2" scope="X38.1 X54.1" reference="R722" />
    <constraint name="C723" model="TKC" arity="2" scope="X30.1 X49.1" reference="R723" />
    <constraint name="C724" model="TKC" arity="2" scope="X4.1 X19.1" reference="R724" />
    <constraint name="C725" model="TKC" arity="2" scope="X30.1 X64.1" reference="R725" />
    <constraint name="C726" model="TKC" arity="2" scope="X10.1 X51.1" reference="R726" />
    <constraint name="C727" model="TKC" arity="2" scope="X55.1 X66.1" reference="R727" />
    <constraint name="C728" model="TKC" arity="2" scope="X23.1 X66.1" reference="R728" />
    <constraint name="C729" model="TKC" arity="2" scope="X32.1 X49.1" reference="R729" />
    <constraint name="C730" model="TKC" arity="2" scope="X9.1 X67.1" reference="R730" />
    <constraint name="C731" model="TKC" arity="2" scope="X46.1 X52.1" reference="R731" />
    <constraint name="C732" model="TKC" arity="2" scope="X25.1 X26.1" reference="R732" />
    <constraint name="C733" model="TKC" arity="2" scope="X1.1 X57.1" reference="R733" />
    <constraint name="C734" model="TKC" arity="2" scope="X1.1 X47.1" reference="R734" />
    <constraint name="C735" model="TKC" arity="2" scope="X34.1 X61.1" reference="R735" />
    <constraint name="C736" model="TKC" arity="2" scope="X8.1 X42.1" reference="R736" />
    <constraint name="C737" model="TKC" arity="2" scope="X13.1 X47.1" reference="R737" />
    <constraint name="C738" model="TKC" arity="2" scope="X32.1 X61.1" reference="R738" />
    <constraint name="C739" model="TKC" arity="2" scope="X16.1 X21.1" reference="R739" />
    <constraint name="C740" model="TKC" arity="2" scope="X32.1 X50.1" reference="R740" />
    <constraint name="C741" model="TKC" arity="2" scope="X17.1 X49.1" reference="R741" />
    <constraint name="C742" model="TKC" arity="2" scope="X10.1 X34.1" reference="R742" />
    <constraint name="C743" model="TKC" arity="2" scope="X11.1 X30.1" reference="R743" />
    <constraint name="C744" model="TKC" arity="2" scope="X5.1 X11.1" reference="R744" />
    <constraint name="C745" model="TKC" arity="2" scope="X34.1 X57.1" reference="R745" />
    <constraint name="C746" model="TKC" arity="2" scope="X32.1 X36.1" reference="R746" />
    <constraint name="C747" model="TKC" arity="2" scope="X1.1 X35.1" reference="R747" />
    <constraint name="C748" model="TKC" arity="2" scope="X35.1 X36.1" reference="R748" />
    <constraint name="C749" model="TKC" arity="2" scope="X35.1 X61.1" reference="R749" />
    <constraint name="C750" model="TKC" arity="2" scope="X44.1 X69.1" reference="R750" />
    <constraint name="C751" model="TKC" arity="2" scope="X7.1 X64.1" reference="R751" />
    <constraint name="C752" model="TKC" arity="2" scope="X2.1 X65.1" reference="R752" />
    <constraint name="C753" model="TKC" arity="2" scope="X25.1 X38.1" reference="R753" />
    <constraint name="C754" model="TKC" arity="2" scope="X7.1 X15.1" reference="R754" />
    <constraint name="C755" model="TKC" arity="2" scope="X68.1 X70.1" reference="R755" />
    <constraint name="C756" model="TKC" arity="2" scope="X13.1 X21.1" reference="R756" />
    <constraint name="C757" model="TKC" arity="2" scope="X19.1 X53.1" reference="R757" />
    <constraint name="C758" model="TKC" arity="2" scope="X58.1 X67.1" reference="R758" />
    <constraint name="C759" model="TKC" arity="2" scope="X28.1 X69.1" reference="R759" />
    <constraint name="C760" model="TKC" arity="2" scope="X11.1 X64.1" reference="R760" />
    <constraint name="C761" model="TKC" arity="2" scope="X27.1 X58.1" reference="R761" />
    <constraint name="C762" model="TKC" arity="2" scope="X10.1 X52.1" reference="R762" />
    <constraint name="C763" model="TKC" arity="2" scope="X9.1 X19.1" reference="R763" />
    <constraint name="C764" model="TKC" arity="2" scope="X25.1 X50.1" reference="R764" />
    <constraint name="C765" model="TKC" arity="2" scope="X54.1 X67.1" reference="R765" />
    <constraint name="C766" model="TKC" arity="2" scope="X36.1 X64.1" reference="R766" />
    <constraint name="C767" model="TKC" arity="2" scope="X13.1 X37.1" reference="R767" />
    <constraint name="C768" model="TKC" arity="2" scope="X11.1 X56.1" reference="R768" />
    <constraint name="C769" model="TKC" arity="2" scope="X3.1 X69.1" reference="R769" />
    <constraint name="C770" model="TKC" arity="2" scope="X9.1 X17.1" reference="R770" />
    <constraint name="C771" model="TKC" arity="2" scope="X13.1 X66.1" reference="R771" />
    <constraint name="C772" model="TKC" arity="2" scope="X21.1 X61.1" reference="R772" />
    <constraint name="C773" model="TKC" arity="2" scope="X36.1 X62.1" reference="R773" />
    <constraint name="C774" model="TKC" arity="2" scope="X25.1 X32.1" reference="R774" />
    <constraint name="C775" model="TKC" arity="2" scope="X18.1 X69.1" reference="R775" />
    <constraint name="C776" model="TKC" arity="2" scope="X28.1 X30.1" reference="R776" />
    <constraint name="C777" model="TKC" arity="2" scope="X20.1 X50.1" reference="R777" />
    <constraint name="C778" model="TKC" arity="2" scope="X16.1 X48.1" reference="R778" />
    <constraint name="C779" model="TKC" arity="2" scope="X7.1 X39.1" reference="R779" />
    <constraint name="C780" model="TKC" arity="2" scope="X19.1 X43.1" reference="R780" />
    <constraint name="C781" model="TKC" arity="2" scope="X25.1 X40.1" reference="R781" />
    <constraint name="C782" model="TKC" arity="2" scope="X3.1 X47.1" reference="R782" />
    <constraint name="C783" model="TKC" arity="2" scope="X34.1 X38.1" reference="R783" />
    <constraint name="C784" model="TKC" arity="2" scope="X5.1 X17.1" reference="R784" />
    <constraint name="C785" model="TKC" arity="2" scope="X12.1 X65.1" reference="R785" />
    <constraint name="C786" model="TKC" arity="2" scope="X35.1 X44.1" reference="R786" />
    <constraint name="C787" model="TKC" arity="2" scope="X18.1 X61.1" reference="R787" />
    <constraint name="C788" model="TKC" arity="2" scope="X12.1 X24.1" reference="R788" />
    <constraint name="C789" model="TKC" arity="2" scope="X17.1 X55.1" reference="R789" />
    <constraint name="C790" model="TKC" arity="2" scope="X1.1 X37.1" reference="R790" />
    <constraint name="C791" model="TKC" arity="2" scope="X24.1 X54.1" reference="R791" />
    <constraint name="C792" model="TKC" arity="2" scope="X54.1 X58.1" reference="R792" />
    <constraint name="C793" model="TKC" arity="2" scope="X19.1 X50.1" reference="R793" />
    <constraint name="C794" model="TKC" arity="2" scope="X10.1 X57.1" reference="R794" />
    <constraint name="C795" model="TKC" arity="2" scope="X36.1 X51.1" reference="R795" />
    <constraint name="C796" model="TKC" arity="2" scope="X15.1 X33.1" reference="R796" />
    <constraint name="C797" model="TKC" arity="2" scope="X18.1 X25.1" reference="R797" />
    <constraint name="C798" model="TKC" arity="2" scope="X1.1 X56.1" reference="R798" />
    <constraint name="C799" model="TKC" arity="2" scope="X14.1 X61.1" reference="R799" />
    <constraint name="C800" model="TKC" arity="2" scope="X13.1 X38.1" reference="R800" />
    <constraint name="C801" model="TKC" arity="2" scope="X36.1 X50.1" reference="R801" />
    <constraint name="C802" model="TKC" arity="2" scope="X4.1 X57.1" reference="R802" />
    <constraint name="C803" model="TKC" arity="2" scope="X10.1 X44.1" reference="R803" />
    <constraint name="C804" model="TKC" arity="2" scope="X11.1 X25.1" reference="R804" />
    <constraint name="C805" model="TKC" arity="2" scope="X8.1 X55.1" reference="R805" />
    <constraint name="C806" model="TKC" arity="2" scope="X22.1 X59.1" reference="R806" />
    <constraint name="C807" model="TKC" arity="2" scope="X11.1 X53.1" reference="R807" />
    <constraint name="C808" model="TKC" arity="2" scope="X54.1 X62.1" reference="R808" />
    <constraint name="C809" model="TKC" arity="2" scope="X6.1 X70.1" reference="R809" />
    <constraint name="C810" model="TKC" arity="2" scope="X54.1 X63.1" reference="R810" />
    <constraint name="C811" model="TKC" arity="2" scope="X34.1 X47.1" reference="R811" />
    <constraint name="C812" model="TKC" arity="2" scope="X3.1 X49.1" reference="R812" />
    <constraint name="C813" model="TKC" arity="2" scope="X63.1 X66.1" reference="R813" />
    <constraint name="C814" model="TKC" arity="2" scope="X31.1 X37.1" reference="R814" />
    <constraint name="C815" model="TKC" arity="2" scope="X38.1 X48.1" reference="R815" />
    <constraint name="C816" model="TKC" arity="2" scope="X53.1 X57.1" reference="R816" />
    <constraint name="C817" model="TKC" arity="2" scope="X11.1 X52.1" reference="R817" />
    <constraint name="C818" model="TKC" arity="2" scope="X12.1 X64.1" reference="R818" />
    <constraint name="C819" model="TKC" arity="2" scope="X11.1 X26.1" reference="R819" />
    <constraint name="C820" model="TKC" arity="2" scope="X23.1 X53.1" reference="R820" />
    <constraint name="C821" model="TKC" arity="2" scope="X33.1 X34.1" reference="R821" />
    <constraint name="C822" model="TKC" arity="2" scope="X22.1 X52.1" reference="R822" />
    <constraint name="C823" model="TKC" arity="2" scope="X12.1 X29.1" reference="R823" />
    <constraint name="C824" model="TKC" arity="2" scope="X25.1 X41.1" reference="R824" />
    <constraint name="C825" model="TKC" arity="2" scope="X11.1 X39.1" reference="R825" />
    <constraint name="C826" model="TKC" arity="2" scope="X19.1 X57.1" reference="R826" />
    <constraint name="C827" model="TKC" arity="2" scope="X23.1 X56.1" reference="R827" />
    <constraint name="C828" model="TKC" arity="2" scope="X5.1 X10.1" reference="R828" />
    <constraint name="C829" model="TKC" arity="2" scope="X42.1 X57.1" reference="R829" />
    <constraint name="C830" model="TKC" arity="2" scope="X32.1 X43.1" reference="R830" />
    <constraint name="C831" model="TKC" arity="2" scope="X11.1 X29.1" reference="R831" />
    <constraint name="C832" model="TKC" arity="2" scope="X1.1 X48.1" reference="R832" />
    <constraint name="C833" model="TKC" arity="2" scope="X29.1 X41.1" reference="R833" />
    <constraint name="C834" model="TKC" arity="2" scope="X32.1 X58.1" reference="R834" />
    <constraint name="C835" model="TKC" arity="2" scope="X5.1 X19.1" reference="R835" />
    <constraint name="C836" model="TKC" arity="2" scope="X29.1 X59.1" reference="R836" />
    <constraint name="C837" model="TKC" arity="2" scope="X14.1 X67.1" reference="R837" />
    <constraint name="C838" model="TKC" arity="2" scope="X11.1 X21.1" reference="R838" />
    <constraint name="C839" model="TKC" arity="2" scope="X16.1 X44.1" reference="R839" />
    <constraint name="C840" model="TKC" arity="2" scope="X6.1 X42.1" reference="R840" />
    <constraint name="C841" model="TKC" arity="2" scope="X43.1 X53.1" reference="R841" />
    <constraint name="C842" model="TKC" arity="2" scope="X7.1 X57.1" reference="R842" />
    <constraint name="C843" model="TKC" arity="2" scope="X12.1 X70.1" reference="R843" />
    <constraint name="C844" model="TKC" arity="2" scope="X26.1 X63.1" reference="R844" />
    <constraint name="C845" model="TKC" arity="2" scope="X3.1 X63.1" reference="R845" />
    <constraint name="C846" model="TKC" arity="2" scope="X27.1 X62.1" reference="R846" />
    <constraint name="C847" model="TKC" arity="2" scope="X26.1 X42.1" reference="R847" />
    <constraint name="C848" model="TKC" arity="2" scope="X38.1 X64.1" reference="R848" />
    <constraint name="C849" model="TKC" arity="2" scope="X12.1 X34.1" reference="R849" />
    <constraint name="C850" model="TKC" arity="2" scope="X13.1 X49.1" reference="R850" />
    <constraint name="C851" model="TKC" arity="2" scope="X23.1 X62.1" reference="R851" />
    <constraint name="C852" model="TKC" arity="2" scope="X38.1 X58.1" reference="R852" />
    <constraint name="C853" model="TKC" arity="2" scope="X23.1 X63.1" reference="R853" />
    <constraint name="C854" model="TKC" arity="2" scope="X20.1 X56.1" reference="R854" />
    <constraint name="C855" model="TKC" arity="2" scope="X39.1 X50.1" reference="R855" />
    <constraint name="C856" model="TKC" arity="2" scope="X50.1 X62.1" reference="R856" />
    <constraint name="C857" model="TKC" arity="2" scope="X9.1 X53.1" reference="R857" />
    <constraint name="C858" model="TKC" arity="2" scope="X11.1 X61.1" reference="R858" />
    <constraint name="C859" model="TKC" arity="2" scope="X24.1 X58.1" reference="R859" />
    <constraint name="C860" model="TKC" arity="2" scope="X48.1 X67.1" reference="R860" />
    <constraint name="C861" model="TKC" arity="2" scope="X32.1 X55.1" reference="R861" />
    <constraint name="C862" model="TKC" arity="2" scope="X24.1 X27.1" reference="R862" />
    <constraint name="C863" model="TKC" arity="2" scope="X1.1 X12.1" reference="R863" />
    <constraint name="C864" model="TKC" arity="2" scope="X16.1 X66.1" reference="R864" />
    <constraint name="C865" model="TKC" arity="2" scope="X25.1 X30.1" reference="R865" />
    <constraint name="C866" model="TKC" arity="2" scope="X4.1 X7.1" reference="R866" />
    <constraint name="C867" model="TKC" arity="2" scope="X65.1 X70.1" reference="R867" />
    <constraint name="C868" model="TKC" arity="2" scope="X38.1 X51.1" reference="R868" />
    <constraint name="C869" model="TKC" arity="2" scope="X38.1 X67.1" reference="R869" />
    <constraint name="C870" model="TKC" arity="2" scope="X5.1 X70.1" reference="R870" />
    <constraint name="C871" model="TKC" arity="2" scope="X19.1 X60.1" reference="R871" />
    <constraint name="C872" model="TKC" arity="2" scope="X38.1 X47.1" reference="R872" />
    <constraint name="C873" model="TKC" arity="2" scope="X8.1 X67.1" reference="R873" />
    <constraint name="C874" model="TKC" arity="2" scope="X30.1 X52.1" reference="R874" />
    <constraint name="C875" model="TKC" arity="2" scope="X1.1 X51.1" reference="R875" />
    <constraint name="C876" model="TKC" arity="2" scope="X28.1 X29.1" reference="R876" />
    <constraint name="C877" model="TKC" arity="2" scope="X17.1 X37.1" reference="R877" />
    <constraint name="C878" model="TKC" arity="2" scope="X69.1 X70.1" reference="R878" />
    <constraint name="C879" model="TKC" arity="2" scope="X2.1 X27.1" reference="R879" />
    <constraint name="C880" model="TKC" arity="2" scope="X5.1 X41.1" reference="R880" />
    <constraint name="C881" model="TKC" arity="2" scope="X36.1 X58.1" reference="R881" />
    <constraint name="C882" model="TKC" arity="2" scope="X18.1 X46.1" reference="R882" />
    <constraint name="C883" model="TKC" arity="2" scope="X56.1 X66.1" reference="R883" />
    <constraint name="C884" model="TKC" arity="2" scope="X27.1 X30.1" reference="R884" />
    <constraint name="C885" model="TKC" arity="2" scope="X15.1 X70.1" reference="R885" />
    <constraint name="C886" model="TKC" arity="2" scope="X31.1 X60.1" reference="R886" />
    <constraint name="C887" model="TKC" arity="2" scope="X21.1 X25.1" reference="R887" />
    <constraint name="C888" model="TKC" arity="2" scope="X28.1 X47.1" reference="R888" />
    <constraint name="C889" model="TKC" arity="2" scope="X7.1 X18.1" reference="R889" />
    <constraint name="C890" model="TKC" arity="2" scope="X5.1 X44.1" reference="R890" />
    <constraint name="C891" model="TKC" arity="2" scope="X48.1 X63.1" reference="R891" />
    <constraint name="C892" model="TKC" arity="2" scope="X24.1 X49.1" reference="R892" />
    <constraint name="C893" model="TKC" arity="2" scope="X54.1 X61.1" reference="R893" />
    <constraint name="C894" model="TKC" arity="2" scope="X7.1 X38.1" reference="R894" />
    <constraint name="C895" model="TKC" arity="2" scope="X39.1 X51.1" reference="R895" />
    <constraint name="C896" model="TKC" arity="2" scope="X18.1 X54.1" reference="R896" />
    <constraint name="C897" model="TKC" arity="2" scope="X53.1 X61.1" reference="R897" />
    <constraint name="C898" model="TKC" arity="2" scope="X6.1 X60.1" reference="R898" />
    <constraint name="C899" model="TKC" arity="2" scope="X37.1 X67.1" reference="R899" />
    <constraint name="C900" model="TKC" arity="2" scope="X37.1 X47.1" reference="R900" />
    <constraint name="C901" model="TKC" arity="2" scope="X10.1 X49.1" reference="R901" />
    <constraint name="C902" model="TKC" arity="2" scope="X36.1 X60.1" reference="R902" />
    <constraint name="C903" model="TKC" arity="2" scope="X24.1 X56.1" reference="R903" />
    <constraint name="C904" model="TKC" arity="2" scope="X24.1 X59.1" reference="R904" />
    <constraint name="C905" model="TKC" arity="2" scope="X35.1 X60.1" reference="R905" />
    <constraint name="C906" model="TKC" arity="2" scope="X46.1 X62.1" reference="R906" />
    <constraint name="C907" model="TKC" arity="2" scope="X20.1 X24.1" reference="R907" />
    <constraint name="C908" model="TKC" arity="2" scope="X40.1 X50.1" reference="R908" />
    <constraint name="C909" model="TKC" arity="2" scope="X7.1 X60.1" reference="R909" />
    <constraint name="C910" model="TKC" arity="2" scope="X12.1 X69.1" reference="R910" />
    <constraint name="C911" model="TKC" arity="2" scope="X25.1 X49.1" reference="R911" />
    <constraint name="C912" model="TKC" arity="2" scope="X9.1 X49.1" reference="R912" />
    <constraint name="C913" model="TKC" arity="2" scope="X8.1 X48.1" reference="R913" />
    <constraint name="C914" model="TKC" arity="2" scope="X37.1 X61.1" reference="R914" />
    <constraint name="C915" model="TKC" arity="2" scope="X7.1 X29.1" reference="R915" />
    <constraint name="C916" model="TKC" arity="2" scope="X10.1 X59.1" reference="R916" />
    <constraint name="C917" model="TKC" arity="2" scope="X43.1 X60.1" reference="R917" />
    <constraint name="C918" model="TKC" arity="2" scope="X20.1 X49.1" reference="R918" />
    <constraint name="C919" model="TKC" arity="2" scope="X47.1 X60.1" reference="R919" />
    <constraint name="C920" model="TKC" arity="2" scope="X53.1 X65.1" reference="R920" />
    <constraint name="C921" model="TKC" arity="2" scope="X28.1 X43.1" reference="R921" />
    <constraint name="C922" model="TKC" arity="2" scope="X36.1 X70.1" reference="R922" />
    <constraint name="C923" model="TKC" arity="2" scope="X7.1 X50.1" reference="R923" />
    <constraint name="C924" model="TKC" arity="2" scope="X16.1 X38.1" reference="R924" />
    <constraint name="C925" model="TKC" arity="2" scope="X2.1 X37.1" reference="R925" />
    <constraint name="C926" model="TKC" arity="2" scope="X45.1 X49.1" reference="R926" />
    <constraint name="C927" model="TKC" arity="2" scope="X8.1 X12.1" reference="R927" />
    <constraint name="C928" model="TKC" arity="2" scope="X10.1 X45.1" reference="R928" />
    <constraint name="C929" model="TKC" arity="2" scope="X43.1 X56.1" reference="R929" />
    <constraint name="C930" model="TKC" arity="2" scope="X13.1 X52.1" reference="R930" />
    <constraint name="C931" model="TKC" arity="2" scope="X41.1 X49.1" reference="R931" />
    <constraint name="C932" model="TKC" arity="2" scope="X11.1 X27.1" reference="R932" />
    <constraint name="C933" model="TKC" arity="2" scope="X11.1 X19.1" reference="R933" />
    <constraint name="C934" model="TKC" arity="2" scope="X14.1 X24.1" reference="R934" />
    <constraint name="C935" model="TKC" arity="2" scope="X24.1 X39.1" reference="R935" />
    <constraint name="C936" model="TKC" arity="2" scope="X33.1 X50.1" reference="R936" />
    <constraint name="C937" model="TKC" arity="2" scope="X30.1 X33.1" reference="R937" />
    <constraint name="C938" model="TKC" arity="2" scope="X2.1 X15.1" reference="R938" />
    <constraint name="C939" model="TKC" arity="2" scope="X22.1 X40.1" reference="R939" />
    <constraint name="C940" model="TKC" arity="2" scope="X63.1 X65.1" reference="R940" />
    <constraint name="C941" model="TKC" arity="2" scope="X46.1 X54.1" reference="R941" />
    <constraint name="C942" model="TKC" arity="2" scope="X5.1 X25.1" reference="R942" />
    <constraint name="C943" model="TKC" arity="2" scope="X30.1 X57.1" reference="R943" />
    <constraint name="C944" model="TKC" arity="2" scope="X54.1 X66.1" reference="R944" />
    <constraint name="C945" model="TKC" arity="2" scope="X20.1 X68.1" reference="R945" />
    <constraint name="C946" model="TKC" arity="2" scope="X18.1 X58.1" reference="R946" />
    <constraint name="C947" model="TKC" arity="2" scope="X50.1 X60.1" reference="R947" />
    <constraint name="C948" model="TKC" arity="2" scope="X63.1 X68.1" reference="R948" />
    <constraint name="C949" model="TKC" arity="2" scope="X5.1 X61.1" reference="R949" />
    <constraint name="C950" model="TKC" arity="2" scope="X46.1 X47.1" reference="R950" />
    <constraint name="C951" model="TKC" arity="2" scope="X16.1 X51.1" reference="R951" />
    <constraint name="C952" model="TKC" arity="2" scope="X58.1 X65.1" reference="R952" />
    <constraint name="C953" model="TKC" arity="2" scope="X11.1 X67.1" reference="R953" />
    <constraint name="C954" model="TKC" arity="2" scope="X10.1 X66.1" reference="R954" />
    <constraint name="C955" model="TKC" arity="2" scope="X6.1 X27.1" reference="R955" />
    <constraint name="C956" model="TKC" arity="2" scope="X15.1 X20.1" reference="R956" />
    <constraint name="C957" model="TKC" arity="2" scope="X13.1 X20.1" reference="R957" />
    <constraint name="C958" model="TKC" arity="2" scope="X42.1 X64.1" reference="R958" />
    <constraint name="C959" model="TKC" arity="2" scope="X53.1 X60.1" reference="R959" />
    <constraint name="C960" model="TKC" arity="2" scope="X16.1 X36.1" reference="R960" />
    <constraint name="C961" model="TKC" arity="2" scope="X7.1 X43.1" reference="R961" />
    <constraint name="C962" model="TKC" arity="2" scope="X13.1 X54.1" reference="R962" />
    <constraint name="C963" model="TKC" arity="2" scope="X52.1 X61.1" reference="R963" />
    <constraint name="C964" model="TKC" arity="2" scope="X46.1 X57.1" reference="R964" />
    <constraint name="C965" model="TKC" arity="2" scope="X23.1 X58.1" reference="R965" />
    <constraint name="C966" model="TKC" arity="2" scope="X21.1 X46.1" reference="R966" />
    <constraint name="C967" model="TKC" arity="2" scope="X10.1 X43.1" reference="R967" />
    <constraint name="C968" model="TKC" arity="2" scope="X59.1 X69.1" reference="R968" />
    <constraint name="C969" model="TKC" arity="2" scope="X10.1 X17.1" reference="R969" />
    <constraint name="C970" model="TKC" arity="2" scope="X13.1 X36.1" reference="R970" />
    <constraint name="C971" model="TKC" arity="2" scope="X26.1 X27.1" reference="R971" />
    <constraint name="C972" model="TKC" arity="2" scope="X23.1 X45.1" reference="R972" />
    <constraint name="C973" model="TKC" arity="2" scope="X19.1 X47.1" reference="R973" />
    <constraint name="C974" model="TKC" arity="2" scope="X43.1 X57.1" reference="R974" />
    <constraint name="C975" model="TKC" arity="2" scope="X10.1 X69.1" reference="R975" />
    <constraint name="C976" model="TKC" arity="2" scope="X15.1 X37.1" reference="R976" />
    <constraint name="C977" model="TKC" arity="2" scope="X44.1 X58.1" reference="R977" />
    <constraint name="C978" model="TKC" arity="2" scope="X22.1 X33.1" reference="R978" />
    <constraint name="C979" model="TKC" arity="2" scope="X30.1 X43.1" reference="R979" />
    <constraint name="C980" model="TKC" arity="2" scope="X41.1 X61.1" reference="R980" />
    <constraint name="C981" model="TKC" arity="2" scope="X32.1 X59.1" reference="R981" />
    <constraint name="C982" model="TKC" arity="2" scope="X5.1 X8.1" reference="R982" />
    <constraint name="C983" model="TKC" arity="2" scope="X51.1 X68.1" reference="R983" />
    <constraint name="C984" model="TKC" arity="2" scope="X31.1 X53.1" reference="R984" />
    <constraint name="C985" model="TKC" arity="2" scope="X15.1 X63.1" reference="R985" />
    <constraint name="C986" model="TKC" arity="2" scope="X21.1 X70.1" reference="R986" />
    <constraint name="C987" model="TKC" arity="2" scope="X4.1 X58.1" reference="R987" />
    <constraint name="C988" model="TKC" arity="2" scope="X32.1 X46.1" reference="R988" />
    <constraint name="C989" model="TKC" arity="2" scope="X44.1 X51.1" reference="R989" />
    <constraint name="C990" model="TKC" arity="2" scope="X11.1 X24.1" reference="R990" />
    <constraint name="C991" model="TKC" arity="2" scope="X3.1 X32.1" reference="R991" />
    <constraint name="C992" model="TKC" arity="2" scope="X13.1 X16.1" reference="R992" />
    <constraint name="C993" model="TKC" arity="2" scope="X38.1 X63.1" reference="R993" />
    <constraint name="C994" model="TKC" arity="2" scope="X23.1 X32.1" reference="R994" />
    <constraint name="C995" model="TKC" arity="2" scope="X41.1 X60.1" reference="R995" />
    <constraint name="C996" model="TKC" arity="2" scope="X50.1 X59.1" reference="R996" />
    <constraint name="C997" model="TKC" arity="2" scope="X34.1 X62.1" reference="R997" />
    <constraint name="C998" model="TKC" arity="2" scope="X24.1 X35.1" reference="R998" />
    <constraint name="C999" model="TKC" arity="2" scope="X46.1 X61.1" reference="R999" />
    <constraint name="C1000" model="TKC" arity="2" scope="X19.1 X46.1" reference="R1000" />
    <constraint name="C1001" model="TKC" arity="2" scope="X8.1 X39.1" reference="R1001" />
    <constraint name="C1002" model="TKC" arity="2" scope="X48.1 X49.1" reference="R1002" />
    <constraint name="C1003" model="TKC" arity="2" scope="X36.1 X63.1" reference="R1003" />
    <constraint name="C1004" model="TKC" arity="2" scope="X18.1 X57.1" reference="R1004" />
    <constraint name="C1005" model="TKC" arity="2" scope="X37.1 X57.1" reference="R1005" />
    <constraint name="C1006" model="TKC" arity="2" scope="X5.1 X53.1" reference="R1006" />
    <constraint name="C1007" model="TKC" arity="2" scope="X3.1 X4.1" reference="R1007" />
    <constraint name="C1008" model="TKC" arity="2" scope="X15.1 X56.1" reference="R1008" />
    <constraint name="C1009" model="TKC" arity="2" scope="X46.1 X69.1" reference="R1009" />
    <constraint name="C1010" model="TKC" arity="2" scope="X6.1 X56.1" reference="R1010" />
    <constraint name="C1011" model="TKC" arity="2" scope="X39.1 X62.1" reference="R1011" />
    <constraint name="C1012" model="TKC" arity="2" scope="X17.1 X21.1" reference="R1012" />
    <constraint name="C1013" model="TKC" arity="2" scope="X29.1 X61.1" reference="R1013" />
    <constraint name="C1014" model="TKC" arity="2" scope="X21.1 X55.1" reference="R1014" />
    <constraint name="C1015" model="TKC" arity="2" scope="X29.1 X57.1" reference="R1015" />
    <constraint name="C1016" model="TKC" arity="2" scope="X29.1 X60.1" reference="R1016" />
    <constraint name="C1017" model="TKC" arity="2" scope="X10.1 X32.1" reference="R1017" />
    <constraint name="C1018" model="TKC" arity="2" scope="X34.1 X65.1" reference="R1018" />
    <constraint name="C1019" model="TKC" arity="2" scope="X22.1 X54.1" reference="R1019" />
    <constraint name="C1020" model="TKC" arity="2" scope="X13.1 X41.1" reference="R1020" />
    <constraint name="C1021" model="TKC" arity="2" scope="X7.1 X41.1" reference="R1021" />
    <constraint name="C1022" model="TKC" arity="2" scope="X66.1 X69.1" reference="R1022" />
    <constraint name="C1023" model="TKC" arity="2" scope="X18.1 X19.1" reference="R1023" />
    <constraint name="C1024" model="TKC" arity="2" scope="X4.1 X33.1" reference="R1024" />
    <constraint name="C1025" model="TKC" arity="2" scope="X24.1 X44.1" reference="R1025" />
    <constraint name="C1026" model="TKC" arity="2" scope="X26.1 X36.1" reference="R1026" />
    <constraint name="C1027" model="TKC" arity="2" scope="X14.1 X19.1" reference="R1027" />
    <constraint name="C1028" model="TKC" arity="2" scope="X24.1 X38.1" reference="R1028" />
    <constraint name="C1029" model="TKC" arity="2" scope="X3.1 X7.1" reference="R1029" />
    <constraint name="C1030" model="TKC" arity="2" scope="X25.1 X42.1" reference="R1030" />
    <constraint name="C1031" model="TKC" arity="2" scope="X35.1 X69.1" reference="R1031" />
    <constraint name="C1032" model="TKC" arity="2" scope="X42.1 X52.1" reference="R1032" />
    <constraint name="C1033" model="TKC" arity="2" scope="X18.1 X66.1" reference="R1033" />
    <constraint name="C1034" model="TKC" arity="2" scope="X5.1 X7.1" reference="R1034" />
    <constraint name="C1035" model="TKC" arity="2" scope="X4.1 X23.1" reference="R1035" />
    <constraint name="C1036" model="TKC" arity="2" scope="X10.1 X26.1" reference="R1036" />
    <constraint name="C1037" model="TKC" arity="2" scope="X4.1 X18.1" reference="R1037" />
    <constraint name="C1038" model="TKC" arity="2" scope="X53.1 X62.1" reference="R1038" />
    <constraint name="C1039" model="TKC" arity="2" scope="X2.1 X60.1" reference="R1039" />
    <constraint name="C1040" model="TKC" arity="2" scope="X44.1 X65.1" reference="R1040" />
    <constraint name="C1041" model="TKC" arity="2" scope="X16.1 X59.1" reference="R1041" />
    <constraint name="C1042" model="TKC" arity="2" scope="X7.1 X23.1" reference="R1042" />
    <constraint name="C1043" model="TKC" arity="2" scope="X27.1 X61.1" reference="R1043" />
    <constraint name="C1044" model="TKC" arity="2" scope="X52.1 X69.1" reference="R1044" />
    <constraint name="C1045" model="TKC" arity="2" scope="X8.1 X70.1" reference="R1045" />
    <constraint name="C1046" model="TKC" arity="2" scope="X15.1 X57.1" reference="R1046" />
    <constraint name="C1047" model="TKC" arity="2" scope="X39.1 X63.1" reference="R1047" />
    <constraint name="C1048" model="TKC" arity="2" scope="X48.1 X60.1" reference="R1048" />
    <constraint name="C1049" model="TKC" arity="2" scope="X23.1 X55.1" reference="R1049" />
    <constraint name="C1050" model="TKC" arity="2" scope="X36.1 X52.1" reference="R1050" />
    <constraint name="C1051" model="TKC" arity="2" scope="X8.1 X16.1" reference="R1051" />
    <constraint name="C1052" model="TKC" arity="2" scope="X7.1 X58.1" reference="R1052" />
    <constraint name="C1053" model="TKC" arity="2" scope="X7.1 X42.1" reference="R1053" />
    <constraint name="C1054" model="TKC" arity="2" scope="X7.1 X32.1" reference="R1054" />
    <constraint name="C1055" model="TKC" arity="2" scope="X25.1 X68.1" reference="R1055" />
    <constraint name="C1056" model="TKC" arity="2" scope="X30.1 X48.1" reference="R1056" />
    <constraint name="C1057" model="TKC" arity="2" scope="X9.1 X18.1" reference="R1057" />
    <constraint name="C1058" model="TKC" arity="2" scope="X4.1 X35.1" reference="R1058" />
    <constraint name="C1059" model="TKC" arity="2" scope="X34.1 X69.1" reference="R1059" />
    <constraint name="C1060" model="TKC" arity="2" scope="X8.1 X20.1" reference="R1060" />
    <constraint name="C1061" model="TKC" arity="2" scope="X57.1 X63.1" reference="R1061" />
    <constraint name="C1062" model="TKC" arity="2" scope="X52.1 X53.1" reference="R1062" />
    <constraint name="C1063" model="TKC" arity="2" scope="X2.1 X21.1" reference="R1063" />
    <constraint name="C1064" model="TKC" arity="2" scope="X26.1 X57.1" reference="R1064" />
    <constraint name="C1065" model="TKC" arity="2" scope="X17.1 X35.1" reference="R1065" />
    <constraint name="C1066" model="TKC" arity="2" scope="X13.1 X43.1" reference="R1066" />
    <constraint name="C1067" model="TKC" arity="2" scope="X5.1 X58.1" reference="R1067" />
    <constraint name="C1068" model="TKC" arity="2" scope="X52.1 X57.1" reference="R1068" />
    <constraint name="C1069" model="TKC" arity="2" scope="X8.1 X43.1" reference="R1069" />
    <constraint name="C1070" model="TKC" arity="2" scope="X5.1 X40.1" reference="R1070" />
    <constraint name="C1071" model="TKC" arity="2" scope="X21.1 X47.1" reference="R1071" />
    <constraint name="C1072" model="TKC" arity="2" scope="X10.1 X21.1" reference="R1072" />
    <constraint name="C1073" model="TKC" arity="2" scope="X7.1 X48.1" reference="R1073" />
    <constraint name="C1074" model="TKC" arity="2" scope="X6.1 X40.1" reference="R1074" />
    <constraint name="C1075" model="TKC" arity="2" scope="X9.1 X56.1" reference="R1075" />
    <constraint name="C1076" model="TKC" arity="2" scope="X38.1 X40.1" reference="R1076" />
    <constraint name="C1077" model="TKC" arity="2" scope="X24.1 X61.1" reference="R1077" />
    <constraint name="C1078" model="TKC" arity="2" scope="X5.1 X16.1" reference="R1078" />
    <constraint name="C1079" model="TKC" arity="2" scope="X1.1 X66.1" reference="R1079" />
    <constraint name="C1080" model="TKC" arity="2" scope="X12.1 X16.1" reference="R1080" />
    <constraint name="C1081" model="TKC" arity="2" scope="X14.1 X41.1" reference="R1081" />
    <constraint name="C1082" model="TKC" arity="2" scope="X30.1 X58.1" reference="R1082" />
    <constraint name="C1083" model="TKC" arity="2" scope="X19.1 X24.1" reference="R1083" />
    <constraint name="C1084" model="TKC" arity="2" scope="X6.1 X62.1" reference="R1084" />
    <constraint name="C1085" model="TKC" arity="2" scope="X33.1 X63.1" reference="R1085" />
    <constraint name="C1086" model="TKC" arity="2" scope="X19.1 X49.1" reference="R1086" />
    <constraint name="C1087" model="TKC" arity="2" scope="X45.1 X51.1" reference="R1087" />
    <constraint name="C1088" model="TKC" arity="2" scope="X35.1 X52.1" reference="R1088" />
    <constraint name="C1089" model="TKC" arity="2" scope="X67.1 X68.1" reference="R1089" />
    <constraint name="C1090" model="TKC" arity="2" scope="X5.1 X6.1" reference="R1090" />
    <constraint name="C1091" model="TKC" arity="2" scope="X7.1 X25.1" reference="R1091" />
    <constraint name="C1092" model="TKC" arity="2" scope="X42.1 X68.1" reference="R1092" />
    <constraint name="C1093" model="TKC" arity="2" scope="X22.1 X63.1" reference="R1093" />
    <constraint name="C1094" model="TKC" arity="2" scope="X37.1 X62.1" reference="R1094" />
    <constraint name="C1095" model="TKC" arity="2" scope="X5.1 X30.1" reference="R1095" />
    <constraint name="C1096" model="TKC" arity="2" scope="X1.1 X7.1" reference="R1096" />
    <constraint name="C1097" model="TKC" arity="2" scope="X32.1 X37.1" reference="R1097" />
    <constraint name="C1098" model="TKC" arity="2" scope="X6.1 X69.1" reference="R1098" />
    <constraint name="C1099" model="TKC" arity="2" scope="X26.1 X37.1" reference="R1099" />
    <constraint name="C1100" model="TKC" arity="2" scope="X31.1 X47.1" reference="R1100" />
    <constraint name="C1101" model="TKC" arity="2" scope="X28.1 X40.1" reference="R1101" />
    <constraint name="C1102" model="TKC" arity="2" scope="X14.1 X52.1" reference="R1102" />
    <constraint name="C1103" model="TKC" arity="2" scope="X1.1 X69.1" reference="R1103" />
    <constraint name="C1104" model="TKC" arity="2" scope="X33.1 X38.1" reference="R1104" />
    <constraint name="C1105" model="TKC" arity="2" scope="X45.1 X56.1" reference="R1105" />
    <constraint name="C1106" model="TKC" arity="2" scope="X6.1 X19.1" reference="R1106" />
    <constraint name="C1107" model="TKC" arity="2" scope="X27.1 X65.1" reference="R1107" />
    <constraint name="C1108" model="TKC" arity="2" scope="X7.1 X44.1" reference="R1108" />
    <constraint name="C1109" model="TKC" arity="2" scope="X51.1 X54.1" reference="R1109" />
    <constraint name="C1110" model="TKC" arity="2" scope="X32.1 X68.1" reference="R1110" />
    <constraint name="C1111" model="TKC" arity="2" scope="X16.1 X56.1" reference="R1111" />
    <constraint name="C1112" model="TKC" arity="2" scope="X8.1 X35.1" reference="R1112" />
    <constraint name="C1113" model="TKC" arity="2" scope="X25.1 X28.1" reference="R1113" />
    <constraint name="C1114" model="TKC" arity="2" scope="X4.1 X43.1" reference="R1114" />
    <constraint name="C1115" model="TKC" arity="2" scope="X21.1 X41.1" reference="R1115" />
    <constraint name="C1116" model="TKC" arity="2" scope="X43.1 X66.1" reference="R1116" />
    <constraint name="C1117" model="TKC" arity="2" scope="X13.1 X55.1" reference="R1117" />
    <constraint name="C1118" model="TKC" arity="2" scope="X13.1 X17.1" reference="R1118" />
    <constraint name="C1119" model="TKC" arity="2" scope="X2.1 X64.1" reference="R1119" />
    <constraint name="C1120" model="TKC" arity="2" scope="X9.1 X50.1" reference="R1120" />
    <constraint name="C1121" model="TKC" arity="2" scope="X16.1 X53.1" reference="R1121" />
    <constraint name="C1122" model="TKC" arity="2" scope="X28.1 X37.1" reference="R1122" />
    <constraint name="C1123" model="TKC" arity="2" scope="X48.1 X57.1" reference="R1123" />
    <constraint name="C1124" model="TKC" arity="2" scope="X38.1 X62.1" reference="R1124" />
    <constraint name="C1125" model="TKC" arity="2" scope="X60.1 X70.1" reference="R1125" />
    <constraint name="C1126" model="TKC" arity="2" scope="X34.1 X49.1" reference="R1126" />
    <constraint name="C1127" model="TKC" arity="2" scope="X10.1 X55.1" reference="R1127" />
    <constraint name="C1128" model="TKC" arity="2" scope="X11.1 X14.1" reference="R1128" />
    <constraint name="C1129" model="TKC" arity="2" scope="X19.1 X69.1" reference="R1129" />
    <constraint name="C1130" model="TKC" arity="2" scope="X22.1 X68.1" reference="R1130" />
    <constraint name="C1131" model="TKC" arity="2" scope="X35.1 X56.1" reference="R1131" />
    <constraint name="C1132" model="TKC" arity="2" scope="X12.1 X44.1" reference="R1132" />
    <constraint name="C1133" model="TKC" arity="2" scope="X11.1 X31.1" reference="R1133" />
    <constraint name="C1134" model="TKC" arity="2" scope="X3.1 X33.1" reference="R1134" />
    <constraint name="C1135" model="TKC" arity="2" scope="X22.1 X46.1" reference="R1135" />
    <constraint name="C1136" model="TKC" arity="2" scope="X10.1 X30.1" reference="R1136" />
    <constraint name="C1137" model="TKC" arity="2" scope="X29.1 X49.1" reference="R1137" />
    <constraint name="C1138" model="TKC" arity="2" scope="X17.1 X52.1" reference="R1138" />
    <constraint name="C1139" model="TKC" arity="2" scope="X50.1 X69.1" reference="R1139" />
    <constraint name="C1140" model="TKC" arity="2" scope="X1.1 X62.1" reference="R1140" />
    <constraint name="C1141" model="TKC" arity="2" scope="X37.1 X64.1" reference="R1141" />
    <constraint name="C1142" model="TKC" arity="2" scope="X8.1 X29.1" reference="R1142" />
    <constraint name="C1143" model="TKC" arity="2" scope="X14.1 X34.1" reference="R1143" />
    <constraint name="C1144" model="TKC" arity="2" scope="X20.1 X22.1" reference="R1144" />
    <constraint name="C1145" model="TKC" arity="2" scope="X22.1 X69.1" reference="R1145" />
    <constraint name="C1146" model="TKC" arity="2" scope="X42.1 X45.1" reference="R1146" />
    <constraint name="C1147" model="TKC" arity="2" scope="X39.1 X58.1" reference="R1147" />
    <constraint name="C1148" model="TKC" arity="2" scope="X26.1 X48.1" reference="R1148" />
    <constraint name="C1149" model="TKC" arity="2" scope="X1.1 X46.1" reference="R1149" />
    <constraint name="C1150" model="TKC" arity="2" scope="X44.1 X66.1" reference="R1150" />
    <constraint name="C1151" model="TKC" arity="2" scope="X3.1 X16.1" reference="R1151" />
    <constraint name="C1152" model="TKC" arity="2" scope="X5.1 X39.1" reference="R1152" />
    <constraint name="C1153" model="TKC" arity="2" scope="X32.1 X39.1" reference="R1153" />
    <constraint name="C1154" model="TKC" arity="2" scope="X49.1 X66.1" reference="R1154" />
    <constraint name="C1155" model="TKC" arity="2" scope="X7.1 X67.1" reference="R1155" />
    <constraint name="C1156" model="TKC" arity="2" scope="X64.1 X70.1" reference="R1156" />
    <constraint name="C1157" model="TKC" arity="2" scope="X40.1 X62.1" reference="R1157" />
    <constraint name="C1158" model="TKC" arity="2" scope="X9.1 X38.1" reference="R1158" />
    <constraint name="C1159" model="TKC" arity="2" scope="X51.1 X52.1" reference="R1159" />
    <constraint name="C1160" model="TKC" arity="2" scope="X48.1 X64.1" reference="R1160" />
    <constraint name="C1161" model="TKC" arity="2" scope="X38.1 X43.1" reference="R1161" />
    <constraint name="C1162" model="TKC" arity="2" scope="X2.1 X44.1" reference="R1162" />
    <constraint name="C1163" model="TKC" arity="2" scope="X6.1 X31.1" reference="R1163" />
    <constraint name="C1164" model="TKC" arity="2" scope="X2.1 X43.1" reference="R1164" />
    <constraint name="C1165" model="TKC" arity="2" scope="X24.1 X60.1" reference="R1165" />
    <constraint name="C1166" model="TKC" arity="2" scope="X3.1 X21.1" reference="R1166" />
    <constraint name="C1167" model="TKC" arity="2" scope="X18.1 X67.1" reference="R1167" />
    <constraint name="C1168" model="TKC" arity="2" scope="X49.1 X65.1" reference="R1168" />
    <constraint name="C1169" model="TKC" arity="2" scope="X19.1 X67.1" reference="R1169" />
    <constraint name="C1170" model="TKC" arity="2" scope="X2.1 X30.1" reference="R1170" />
    <constraint name="C1171" model="TKC" arity="2" scope="X12.1 X48.1" reference="R1171" />
    <constraint name="C1172" model="TKC" arity="2" scope="X43.1 X62.1" reference="R1172" />
    <constraint name="C1173" model="TKC" arity="2" scope="X20.1 X65.1" reference="R1173" />
    <constraint name="C1174" model="TKC" arity="2" scope="X35.1 X50.1" reference="R1174" />
    <constraint name="C1175" model="TKC" arity="2" scope="X35.1 X68.1" reference="R1175" />
    <constraint name="C1176" model="TKC" arity="2" scope="X21.1 X28.1" reference="R1176" />
    <constraint name="C1177" model="TKC" arity="2" scope="X3.1 X37.1" reference="R1177" />
    <constraint name="C1178" model="TKC" arity="2" scope="X2.1 X25.1" reference="R1178" />
    <constraint name="C1179" model="TKC" arity="2" scope="X49.1 X61.1" reference="R1179" />
    <constraint name="C1180" model="TKC" arity="2" scope="X21.1 X57.1" reference="R1180" />
    <constraint name="C1181" model="TKC" arity="2" scope="X4.1 X39.1" reference="R1181" />
    <constraint name="C1182" model="TKC" arity="2" scope="X15.1 X43.1" reference="R1182" />
    <constraint name="C1183" model="TKC" arity="2" scope="X4.1 X66.1" reference="R1183" />
    <constraint name="C1184" model="TKC" arity="2" scope="X27.1 X50.1" reference="R1184" />
    <constraint name="C1185" model="TKC" arity="2" scope="X16.1 X50.1" reference="R1185" />
    <constraint name="C1186" model="TKC" arity="2" scope="X28.1 X42.1" reference="R1186" />
    <constraint name="C1187" model="TKC" arity="2" scope="X12.1 X39.1" reference="R1187" />
    <constraint name="C1188" model="TKC" arity="2" scope="X43.1 X65.1" reference="R1188" />
    <constraint name="C1189" model="TKC" arity="2" scope="X14.1 X40.1" reference="R1189" />
    <constraint name="C1190" model="TKC" arity="2" scope="X36.1 X42.1" reference="R1190" />
    <constraint name="C1191" model="TKC" arity="2" scope="X30.1 X59.1" reference="R1191" />
    <constraint name="C1192" model="TKC" arity="2" scope="X7.1 X35.1" reference="R1192" />
    <constraint name="C1193" model="TKC" arity="2" scope="X18.1 X63.1" reference="R1193" />
    <constraint name="C1194" model="TKC" arity="2" scope="X24.1 X43.1" reference="R1194" />
    <constraint name="C1195" model="TKC" arity="2" scope="X2.1 X55.1" reference="R1195" />
    <constraint name="C1196" model="TKC" arity="2" scope="X48.1 X59.1" reference="R1196" />
    <constraint name="C1197" model="TKC" arity="2" scope="X11.1 X47.1" reference="R1197" />
    <constraint name="C1198" model="TKC" arity="2" scope="X37.1 X59.1" reference="R1198" />
    <constraint name="C1199" model="TKC" arity="2" scope="X26.1 X33.1" reference="R1199" />
    <constraint name="C1200" model="TKC" arity="2" scope="X49.1 X69.1" reference="R1200" />
    <constraint name="C1201" model="TKC" arity="2" scope="X2.1 X54.1" reference="R1201" />
    <constraint name="C1202" model="TKC" arity="2" scope="X9.1 X14.1" reference="R1202" />
    <constraint name="C1203" model="TKC" arity="2" scope="X49.1 X59.1" reference="R1203" />
    <constraint name="C1204" model="TKC" arity="2" scope="X23.1 X37.1" reference="R1204" />
    <constraint name="C1205" model="TKC" arity="2" scope="X33.1 X49.1" reference="R1205" />
    <constraint name="C1206" model="TKC" arity="2" scope="X64.1 X69.1" reference="R1206" />
    <constraint name="C1207" model="TKC" arity="2" scope="X6.1 X18.1" reference="R1207" />
    <constraint name="C1208" model="TKC" arity="2" scope="X15.1 X46.1" reference="R1208" />
    <constraint name="C1209" model="TKC" arity="2" scope="X24.1 X36.1" reference="R1209" />
    <constraint name="C1210" model="TKC" arity="2" scope="X12.1 X21.1" reference="R1210" />
    <constraint name="C1211" model="TKC" arity="2" scope="X2.1 X23.1" reference="R1211" />
    <constraint name="C1212" model="TKC" arity="2" scope="X15.1 X19.1" reference="R1212" />
    <constraint name="C1213" model="TKC" arity="2" scope="X33.1 X67.1" reference="R1213" />
    <constraint name="C1214" model="TKC" arity="2" scope="X46.1 X48.1" reference="R1214" />
    <constraint name="C1215" model="TKC" arity="2" scope="X5.1 X45.1" reference="R1215" />
    <constraint name="C1216" model="TKC" arity="2" scope="X39.1 X54.1" reference="R1216" />
    <constraint name="C1217" model="TKC" arity="2" scope="X4.1 X51.1" reference="R1217" />
    <constraint name="C1218" model="TKC" arity="2" scope="X9.1 X23.1" reference="R1218" />
    <constraint name="C1219" model="TKC" arity="2" scope="X44.1 X62.1" reference="R1219" />
    <constraint name="C1220" model="TKC" arity="2" scope="X42.1 X60.1" reference="R1220" />
    <constraint name="C1221" model="TKC" arity="2" scope="X40.1 X67.1" reference="R1221" />
    <constraint name="C1222" model="TKC" arity="2" scope="X57.1 X59.1" reference="R1222" />
    <constraint name="C1223" model="TKC" arity="2" scope="X4.1 X8.1" reference="R1223" />
    <constraint name="C1224" model="TKC" arity="2" scope="X11.1 X16.1" reference="R1224" />
    <constraint name="C1225" model="TKC" arity="2" scope="X10.1 X47.1" reference="R1225" />
    <constraint name="C1226" model="TKC" arity="2" scope="X53.1 X66.1" reference="R1226" />
    <constraint name="C1227" model="TKC" arity="2" scope="X10.1 X27.1" reference="R1227" />
    <constraint name="C1228" model="TKC" arity="2" scope="X29.1 X42.1" reference="R1228" />
    <constraint name="C1229" model="TKC" arity="2" scope="X19.1 X42.1" reference="R1229" />
    <constraint name="C1230" model="TKC" arity="2" scope="X31.1 X55.1" reference="R1230" />
    <constraint name="C1231" model="TKC" arity="2" scope="X37.1 X39.1" reference="R1231" />
    <constraint name="C1232" model="TKC" arity="2" scope="X7.1 X14.1" reference="R1232" />
    <constraint name="C1233" model="TKC" arity="2" scope="X12.1 X31.1" reference="R1233" />
    <constraint name="C1234" model="TKC" arity="2" scope="X17.1 X43.1" reference="R1234" />
    <constraint name="C1235" model="TKC" arity="2" scope="X10.1 X50.1" reference="R1235" />
    <constraint name="C1236" model="TKC" arity="2" scope="X13.1 X33.1" reference="R1236" />
    <constraint name="C1237" model="TKC" arity="2" scope="X13.1 X14.1" reference="R1237" />
    <constraint name="C1238" model="TKC" arity="2" scope="X9.1 X47.1" reference="R1238" />
    <constraint name="C1239" model="TKC" arity="2" scope="X22.1 X36.1" reference="R1239" />
    <constraint name="C1240" model="TKC" arity="2" scope="X32.1 X53.1" reference="R1240" />
    <constraint name="C1241" model="TKC" arity="2" scope="X13.1 X60.1" reference="R1241" />
    <constraint name="C1242" model="TKC" arity="2" scope="X36.1 X45.1" reference="R1242" />
    <constraint name="C1243" model="TKC" arity="2" scope="X21.1 X27.1" reference="R1243" />
    <constraint name="C1244" model="TKC" arity="2" scope="X62.1 X66.1" reference="R1244" />
    <constraint name="C1245" model="TKC" arity="2" scope="X29.1 X46.1" reference="R1245" />
    <constraint name="C1246" model="TKC" arity="2" scope="X20.1 X44.1" reference="R1246" />
    <constraint name="C1247" model="TKC" arity="2" scope="X25.1 X31.1" reference="R1247" />
    <constraint name="C1248" model="TKC" arity="2" scope="X12.1 X43.1" reference="R1248" />
    <constraint name="C1249" model="TKC" arity="2" scope="X13.1 X18.1" reference="R1249" />
    <constraint name="C1250" model="TKC" arity="2" scope="X29.1 X40.1" reference="R1250" />
    <constraint name="C1251" model="TKC" arity="2" scope="X30.1 X46.1" reference="R1251" />
    <constraint name="C1252" model="TKC" arity="2" scope="X58.1 X59.1" reference="R1252" />
    <constraint name="C1253" model="TKC" arity="2" scope="X48.1 X68.1" reference="R1253" />
    <constraint name="C1254" model="TKC" arity="2" scope="X53.1 X59.1" reference="R1254" />
    <constraint name="C1255" model="TKC" arity="2" scope="X24.1 X50.1" reference="R1255" />
    <constraint name="C1256" model="TKC" arity="2" scope="X2.1 X26.1" reference="R1256" />
    <constraint name="C1257" model="TKC" arity="2" scope="X2.1 X11.1" reference="R1257" />
    <constraint name="C1258" model="TKC" arity="2" scope="X3.1 X39.1" reference="R1258" />
    <constraint name="C1259" model="TKC" arity="2" scope="X43.1 X55.1" reference="R1259" />
    <constraint name="C1260" model="TKC" arity="2" scope="X16.1 X49.1" reference="R1260" />
    <constraint name="C1261" model="TKC" arity="2" scope="X37.1 X70.1" reference="R1261" />
    <constraint name="C1262" model="TKC" arity="2" scope="X39.1 X66.1" reference="R1262" />
    <constraint name="C1263" model="TKC" arity="2" scope="X53.1 X63.1" reference="R1263" />
    <constraint name="C1264" model="TKC" arity="2" scope="X26.1 X39.1" reference="R1264" />
    <constraint name="C1265" model="TKC" arity="2" scope="X17.1 X64.1" reference="R1265" />
    <constraint name="C1266" model="TKC" arity="2" scope="X47.1 X65.1" reference="R1266" />
    <constraint name="C1267" model="TKC" arity="2" scope="X27.1 X49.1" reference="R1267" />
    <constraint name="C1268" model="TKC" arity="2" scope="X16.1 X18.1" reference="R1268" />
    <constraint name="C1269" model="TKC" arity="2" scope="X29.1 X69.1" reference="R1269" />
    <constraint name="C1270" model="TKC" arity="2" scope="X22.1 X27.1" reference="R1270" />
    <constraint name="C1271" model="TKC" arity="2" scope="X23.1 X43.1" reference="R1271" />
    <constraint name="C1272" model="TKC" arity="2" scope="X56.1 X60.1" reference="R1272" />
    <constraint name="C1273" model="TKC" arity="2" scope="X61.1 X70.1" reference="R1273" />
    <constraint name="C1274" model="TKC" arity="2" scope="X25.1 X44.1" reference="R1274" />
    <constraint name="C1275" model="TKC" arity="2" scope="X15.1 X22.1" reference="R1275" />
    <constraint name="C1276" model="TKC" arity="2" scope="X22.1 X34.1" reference="R1276" />
    <constraint name="C1277" model="TKC" arity="2" scope="X19.1 X70.1" reference="R1277" />
    <constraint name="C1278" model="TKC" arity="2" scope="X4.1 X52.1" reference="R1278" />
    <constraint name="C1279" model="TKC" arity="2" scope="X12.1 X15.1" reference="R1279" />
    <constraint name="C1280" model="TKC" arity="2" scope="X4.1 X24.1" reference="R1280" />
    <constraint name="C1281" model="TKC" arity="2" scope="X35.1 X55.1" reference="R1281" />
    <constraint name="C1282" model="TKC" arity="2" scope="X48.1 X54.1" reference="R1282" />
    <constraint name="C1283" model="TKC" arity="2" scope="X35.1 X41.1" reference="R1283" />
    <constraint name="C1284" model="TKC" arity="2" scope="X50.1 X52.1" reference="R1284" />
    <constraint name="C1285" model="TKC" arity="2" scope="X23.1 X51.1" reference="R1285" />
    <constraint name="C1286" model="TKC" arity="2" scope="X24.1 X37.1" reference="R1286" />
    <constraint name="C1287" model="TKC" arity="2" scope="X12.1 X23.1" reference="R1287" />
    <constraint name="C1288" model="TKC" arity="2" scope="X5.1 X24.1" reference="R1288" />
    <constraint name="C1289" model="TKC" arity="2" scope="X25.1 X65.1" reference="R1289" />
    <constraint name="C1290" model="TKC" arity="2" scope="X46.1 X64.1" reference="R1290" />
    <constraint name="C1291" model="TKC" arity="2" scope="X29.1 X55.1" reference="R1291" />
    <constraint name="C1292" model="TKC" arity="2" scope="X27.1 X29.1" reference="R1292" />
    <constraint name="C1293" model="TKC" arity="2" scope="X42.1 X66.1" reference="R1293" />
    <constraint name="C1294" model="TKC" arity="2" scope="X7.1 X61.1" reference="R1294" />
    <constraint name="C1295" model="TKC" arity="2" scope="X14.1 X44.1" reference="R1295" />
    <constraint name="C1296" model="TKC" arity="2" scope="X46.1 X59.1" reference="R1296" />
    <constraint name="C1297" model="TKC" arity="2" scope="X17.1 X67.1" reference="R1297" />
    <constraint name="C1298" model="TKC" arity="2" scope="X20.1 X36.1" reference="R1298" />
    <constraint name="C1299" model="TKC" arity="2" scope="X14.1 X49.1" reference="R1299" />
    <constraint name="C1300" model="TKC" arity="2" scope="X1.1 X15.1" reference="R1300" />
    <constraint name="C1301" model="TKC" arity="2" scope="X8.1 X13.1" reference="R1301" />
    <constraint name="C1302" model="TKC" arity="2" scope="X43.1 X49.1" reference="R1302" />
    <constraint name="C1303" model="TKC" arity="2" scope="X56.1 X65.1" reference="R1303" />
    <constraint name="C1304" model="TKC" arity="2" scope="X18.1 X49.1" reference="R1304" />
    <constraint name="C1305" model="TKC" arity="2" scope="X10.1 X62.1" reference="R1305" />
    <constraint name="C1306" model="TKC" arity="2" scope="X16.1 X28.1" reference="R1306" />
    <constraint name="C1307" model="TKC" arity="2" scope="X10.1 X64.1" reference="R1307" />
    <constraint name="C1308" model="TKC" arity="2" scope="X31.1 X32.1" reference="R1308" />
    <constraint name="C1309" model="TKC" arity="2" scope="X12.1 X59.1" reference="R1309" />
    <constraint name="C1310" model="TKC" arity="2" scope="X58.1 X66.1" reference="R1310" />
    <constraint name="C1311" model="TKC" arity="2" scope="X34.1 X43.1" reference="R1311" />
    <constraint name="C1312" model="TKC" arity="2" scope="X40.1 X59.1" reference="R1312" />
    <constraint name="C1313" model="TKC" arity="2" scope="X11.1 X36.1" reference="R1313" />
    <constraint name="C1314" model="TKC" arity="2" scope="X4.1 X22.1" reference="R1314" />
    <constraint name="C1315" model="TKC" arity="2" scope="X21.1 X34.1" reference="R1315" />
    <constraint name="C1316" model="TKC" arity="2" scope="X7.1 X69.1" reference="R1316" />
    <constraint name="C1317" model="TKC" arity="2" scope="X4.1 X9.1" reference="R1317" />
    <constraint name="C1318" model="TKC" arity="2" scope="X1.1 X54.1" reference="R1318" />
    <constraint name="C1319" model="TKC" arity="2" scope="X36.1 X40.1" reference="R1319" />
    <constraint name="C1320" model="TKC" arity="2" scope="X39.1 X42.1" reference="R1320" />
    <constraint name="C1321" model="TKC" arity="2" scope="X25.1 X27.1" reference="R1321" />
    <constraint name="C1322" model="TKC" arity="2" scope="X36.1 X41.1" reference="R1322" />
    <constraint name="C1323" model="TKC" arity="2" scope="X45.1 X47.1" reference="R1323" />
    <constraint name="C1324" model="TKC" arity="2" scope="X6.1 X9.1" reference="R1324" />
    <constraint name="C1325" model="TKC" arity="2" scope="X14.1 X70.1" reference="R1325" />
    <constraint name="C1326" model="TKC" arity="2" scope="X24.1 X40.1" reference="R1326" />
    <constraint name="C1327" model="TKC" arity="2" scope="X28.1 X67.1" reference="R1327" />
    <constraint name="C1328" model="TKC" arity="2" scope="X8.1 X21.1" reference="R1328" />
    <constraint name="C1329" model="TKC" arity="2" scope="X60.1 X68.1" reference="R1329" />
    <constraint name="C1330" model="TKC" arity="2" scope="X30.1 X35.1" reference="R1330" />
    <constraint name="C1331" model="TKC" arity="2" scope="X20.1 X21.1" reference="R1331" />
    <constraint name="C1332" model="TKC" arity="2" scope="X46.1 X60.1" reference="R1332" />
    <constraint name="C1333" model="TKC" arity="2" scope="X52.1 X58.1" reference="R1333" />
    <constraint name="C1334" model="TKC" arity="2" scope="X5.1 X37.1" reference="R1334" />
    <constraint name="C1335" model="TKC" arity="2" scope="X3.1 X19.1" reference="R1335" />
    <constraint name="C1336" model="TKC" arity="2" scope="X28.1 X63.1" reference="R1336" />
    <constraint name="C1337" model="TKC" arity="2" scope="X6.1 X53.1" reference="R1337" />
    <constraint name="C1338" model="TKC" arity="2" scope="X21.1 X40.1" reference="R1338" />
    <constraint name="C1339" model="TKC" arity="2" scope="X25.1 X70.1" reference="R1339" />
    <constraint name="C1340" model="TKC" arity="2" scope="X49.1 X68.1" reference="R1340" />
    <constraint name="C1341" model="TKC" arity="2" scope="X32.1 X57.1" reference="R1341" />
    <constraint name="C1342" model="TKC" arity="2" scope="X4.1 X34.1" reference="R1342" />
    <constraint name="C1343" model="TKC" arity="2" scope="X3.1 X20.1" reference="R1343" />
    <constraint name="C1344" model="TKC" arity="2" scope="X51.1 X60.1" reference="R1344" />
    <constraint name="C1345" model="TKC" arity="2" scope="X38.1 X50.1" reference="R1345" />
    <constraint name="C1346" model="TKC" arity="2" scope="X14.1 X66.1" reference="R1346" />
    <constraint name="C1347" model="TKC" arity="2" scope="X1.1 X59.1" reference="R1347" />
    <constraint name="C1348" model="TKC" arity="2" scope="X40.1 X44.1" reference="R1348" />
    <constraint name="C1349" model="TKC" arity="2" scope="X31.1 X33.1" reference="R1349" />
    <constraint name="C1350" model="TKC" arity="2" scope="X34.1 X66.1" reference="R1350" />
    <constraint name="C1351" model="TKC" arity="2" scope="X13.1 X19.1" reference="R1351" />
    <constraint name="C1352" model="TKC" arity="2" scope="X9.1 X21.1" reference="R1352" />
    <constraint name="C1353" model="TKC" arity="2" scope="X26.1 X60.1" reference="R1353" />
    <constraint name="C1354" model="TKC" arity="2" scope="X6.1 X12.1" reference="R1354" />
    <constraint name="C1355" model="TKC" arity="2" scope="X45.1 X50.1" reference="R1355" />
    <constraint name="C1356" model="TKC" arity="2" scope="X3.1 X10.1" reference="R1356" />
    <constraint name="C1357" model="TKC" arity="2" scope="X47.1 X56.1" reference="R1357" />
    <constraint name="C1358" model="TKC" arity="2" scope="X21.1 X39.1" reference="R1358" />
    <constraint name="C1359" model="TKC" arity="2" scope="X32.1 X48.1" reference="R1359" />
    <constraint name="C1360" model="TKC" arity="2" scope="X44.1 X70.1" reference="R1360" />
    <constraint name="C1361" model="TKC" arity="2" scope="X30.1 X67.1" reference="R1361" />
    <constraint name="C1362" model="TKC" arity="2" scope="X23.1 X68.1" reference="R1362" />
    <constraint name="C1363" model="TKC" arity="2" scope="X45.1 X62.1" reference="R1363" />
    <constraint name="C1364" model="TKC" arity="2" scope="X15.1 X62.1" reference="R1364" />
    <constraint name="C1365" model="TKC" arity="2" scope="X28.1 X55.1" reference="R1365" />
    <constraint name="C1366" model="TKC" arity="2" scope="X1.1 X14.1" reference="R1366" />
    <constraint name="C1367" model="TKC" arity="2" scope="X36.1 X43.1" reference="R1367" />
    <constraint name="C1368" model="TKC" arity="2" scope="X37.1 X51.1" reference="R1368" />
    <constraint name="C1369" model="TKC" arity="2" scope="X65.1 X69.1" reference="R1369" />
    <constraint name="C1370" model="TKC" arity="2" scope="X2.1 X58.1" reference="R1370" />
    <constraint name="C1371" model="TKC" arity="2" scope="X66.1 X68.1" reference="R1371" />
    <constraint name="C1372" model="TKC" arity="2" scope="X16.1 X24.1" reference="R1372" />
    <constraint name="C1373" model="TKC" arity="2" scope="X42.1 X51.1" reference="R1373" />
    <constraint name="C1374" model="TKC" arity="2" scope="X26.1 X47.1" reference="R1374" />
    <constraint name="C1375" model="TKC" arity="2" scope="X33.1 X54.1" reference="R1375" />
    <constraint name="C1376" model="TKC" arity="2" scope="X31.1 X34.1" reference="R1376" />
    <constraint name="C1377" model="TKC" arity="2" scope="X10.1 X54.1" reference="R1377" />
    <constraint name="C1378" model="TKC" arity="2" scope="X4.1 X49.1" reference="R1378" />
    <constraint name="C1379" model="TKC" arity="2" scope="X1.1 X49.1" reference="R1379" />
    <constraint name="C1380" model="TKC" arity="2" scope="X8.1 X28.1" reference="R1380" />
    <constraint name="C1381" model="TKC" arity="2" scope="X34.1 X64.1" reference="R1381" />
    <constraint name="C1382" model="TKC" arity="2" scope="X32.1 X62.1" reference="R1382" />
    <constraint name="C1383" model="TKC" arity="2" scope="X10.1 X23.1" reference="R1383" />
    <constraint name="C1384" model="TKC" arity="2" scope="X41.1 X57.1" reference="R1384" />
    <constraint name="C1385" model="TKC" arity="2" scope="X29.1 X35.1" reference="R1385" />
    <constraint name="C1386" model="TKC" arity="2" scope="X16.1 X29.1" reference="R1386" />
    <constraint name="C1387" model="TKC" arity="2" scope="X10.1 X13.1" reference="R1387" />
    <constraint name="C1388" model="TKC" arity="2" scope="X23.1 X33.1" reference="R1388" />
    <constraint name="C1389" model="TKC" arity="2" scope="X3.1 X13.1" reference="R1389" />
    <constraint name="C1390" model="TKC" arity="2" scope="X33.1 X64.1" reference="R1390" />
    <constraint name="C1391" model="TKC" arity="2" scope="X4.1 X32.1" reference="R1391" />
    <constraint name="C1392" model="TKC" arity="2" scope="X34.1 X46.1" reference="R1392" />
    <constraint name="C1393" model="TKC" arity="2" scope="X3.1 X68.1" reference="R1393" />
    <constraint name="C1394" model="TKC" arity="2" scope="X10.1 X65.1" reference="R1394" />
    <constraint name="C1395" model="TKC" arity="2" scope="X1.1 X2.1" reference="R1395" />
    <constraint name="C1396" model="TKC" arity="2" scope="X27.1 X66.1" reference="R1396" />
    <constraint name="C1397" model="TKC" arity="2" scope="X62.1 X65.1" reference="R1397" />
    <constraint name="C1398" model="TKC" arity="2" scope="X7.1 X9.1" reference="R1398" />
    <constraint name="C1399" model="TKC" arity="2" scope="X19.1 X29.1" reference="R1399" />
    <constraint name="C1400" model="TKC" arity="2" scope="X52.1 X63.1" reference="R1400" />
    <constraint name="C1401" model="TKC" arity="2" scope="X34.1 X58.1" reference="R1401" />
    <constraint name="C1402" model="TKC" arity="2" scope="X31.1 X41.1" reference="R1402" />
    <constraint name="C1403" model="TKC" arity="2" scope="X60.1 X63.1" reference="R1403" />
    <constraint name="C1404" model="TKC" arity="2" scope="X9.1 X51.1" reference="R1404" />
    <constraint name="C1405" model="TKC" arity="2" scope="X43.1 X54.1" reference="R1405" />
    <constraint name="C1406" model="TKC" arity="2" scope="X8.1 X17.1" reference="R1406" />
    <constraint name="C1407" model="TKC" arity="2" scope="X35.1 X63.1" reference="R1407" />
    <constraint name="C1408" model="TKC" arity="2" scope="X27.1 X63.1" reference="R1408" />
    <constraint name="C1409" model="TKC" arity="2" scope="X3.1 X12.1" reference="R1409" />
    <constraint name="C1410" model="TKC" arity="2" scope="X14.1 X39.1" reference="R1410" />
    <constraint name="C1411" model="TKC" arity="2" scope="X6.1 X55.1" reference="R1411" />
    <constraint name="C1412" model="TKC" arity="2" scope="X41.1 X67.1" reference="R1412" />
    <constraint name="C1413" model="TKC" arity="2" scope="X22.1 X70.1" reference="R1413" />
    <constraint name="C1414" model="TKC" arity="2" scope="X13.1 X61.1" reference="R1414" />
    <constraint name="C1415" model="TKC" arity="2" scope="X7.1 X47.1" reference="R1415" />
    <constraint name="C1416" model="TKC" arity="2" scope="X27.1 X34.1" reference="R1416" />
    <constraint name="C1417" model="TKC" arity="2" scope="X4.1 X48.1" reference="R1417" />
    <constraint name="C1418" model="TKC" arity="2" scope="X14.1 X16.1" reference="R1418" />
    <constraint name="C1419" model="TKC" arity="2" scope="X28.1 X39.1" reference="R1419" />
    <constraint name="C1420" model="TKC" arity="2" scope="X27.1 X32.1" reference="R1420" />
    <constraint name="C1421" model="TKC" arity="2" scope="X33.1 X61.1" reference="R1421" />
    <constraint name="C1422" model="TKC" arity="2" scope="X17.1 X66.1" reference="R1422" />
    <constraint name="C1423" model="TKC" arity="2" scope="X48.1 X58.1" reference="R1423" />
    <constraint name="C1424" model="TKC" arity="2" scope="X25.1 X59.1" reference="R1424" />
    <constraint name="C1425" model="TKC" arity="2" scope="X35.1 X54.1" reference="R1425" />
    <constraint name="C1426" model="TKC" arity="2" scope="X36.1 X47.1" reference="R1426" />
    <constraint name="C1427" model="TKC" arity="2" scope="X16.1 X62.1" reference="R1427" />
    <constraint name="C1428" model="TKC" arity="2" scope="X36.1 X44.1" reference="R1428" />
    <constraint name="C1429" model="TKC" arity="2" scope="X22.1 X39.1" reference="R1429" />
    <constraint name="C1430" model="TKC" arity="2" scope="X16.1 X45.1" reference="R1430" />
    <constraint name="C1431" model="TKC" arity="2" scope="X33.1 X44.1" reference="R1431" />
    <constraint name="C1432" model="TKC" arity="2" scope="X5.1 X21.1" reference="R1432" />
    <constraint name="C1433" model="TKC" arity="2" scope="X31.1 X50.1" reference="R1433" />
    <constraint name="C1434" model="TKC" arity="2" scope="X13.1 X40.1" reference="R1434" />
    <constraint name="C1435" model="TKC" arity="2" scope="X16.1 X42.1" reference="R1435" />
    <constraint name="C1436" model="TKC" arity="2" scope="X3.1 X44.1" reference="R1436" />
    <constraint name="C1437" model="TKC" arity="2" scope="X7.1 X28.1" reference="R1437" />
    <constraint name="C1438" model="TKC" arity="2" scope="X12.1 X63.1" reference="R1438" />
    <constraint name="C1439" model="TKC" arity="2" scope="X30.1 X50.1" reference="R1439" />
    <constraint name="C1440" model="TKC" arity="2" scope="X51.1 X66.1" reference="R1440" />
    <constraint name="C1441" model="TKC" arity="2" scope="X26.1 X67.1" reference="R1441" />
    <constraint name="C1442" model="TKC" arity="2" scope="X13.1 X63.1" reference="R1442" />
    <constraint name="C1443" model="TKC" arity="2" scope="X51.1 X55.1" reference="R1443" />
    <constraint name="C1444" model="TKC" arity="2" scope="X5.1 X55.1" reference="R1444" />
    <constraint name="C1445" model="TKC" arity="2" scope="X19.1 X52.1" reference="R1445" />
    <constraint name="C1446" model="TKC" arity="2" scope="X13.1 X58.1" reference="R1446" />
    <constraint name="C1447" model="TKC" arity="2" scope="X23.1 X67.1" reference="R1447" />
    <constraint name="C1448" model="TKC" arity="2" scope="X27.1 X33.1" reference="R1448" />
  </constraints>
  <relations nbRelations="1449">
    <relation name="R0" arity="2" nbTuples="100" semantics="soft" defaultCost="infinity">42 53:1 1|74 46:1 2|9 35:1 3|10 10:1 4|91 39:1 5|30 89:1 6|96 20:1 7|5 55:1 8|25 66:1 9|57 27:1 10|37 57:2 1|63 90:2 2|87 37:2 3|12 58:2 4|50 60:2 5|68 26:2 6|19 35:2 7|11 61:2 8|31 14:2 9|77 1:2 10|28 44:3 1|63 49:3 2|70 64:3 3|99 85:3 4|27 68:3 5|78 96:3 6|53 39:3 7|26 26:3 8|90 10:3 9|30 98:3 10|1 90:4 1|20 68:4 2|48 56:4 3|66 37:4 4|78 96:4 5|68 53:4 6|21 58:4 7|10 32:4 8|79 54:4 9|36 85:4 10|62 35:5 1|98 9:5 2|98 68:5 3|1 9:5 4|49 11:5 5|28 26:5 6|3 90:5 7|54 51:5 8|66 82:5 9|28 20:5 10|89 96:6 1|69 100:6 2|50 69:6 3|81 82:6 4|95 79:6 5|6 48:6 6|95 95:6 7|38 61:6 8|78 10:6 9|95 5:6 10|41 4:7 1|20 65:7 2|98 96:7 3|98 62:7 4|94 6:7 5|1 97:7 6|68 16:7 7|70 72:7 8|43 9:7 9|99 59:7 10|43 42:8 1|49 56:8 2|84 83:8 3|38 99:8 4|75 67:8 5|55 73:8 6|59 60:8 7|49 90:8 8|57 83:8 9|72 8:8 10|67 65:9 1|23 69:9 2|15 95:9 3|47 53:9 4|20 37:9 5|33 64:9 6|48 70:9 7|35 94:9 8|30 78:9 9|94 4:9 10|100 34:10 1|58 39:10 2|62 50:10 3|22 70:10 4|27 84:10 5|72 34:10 6|92 92:10 7|11 51:10 8|92 86:10 9|57 55:10 10</relation>
    <relation name="R1" arity="2" nbTuples="100" semantics="soft" defaultCost="infinity">52 38:1 1|47 100:1 2|1 44:1 3|69 81:1 4|43 60:1 5|15 7:1 6|61 94:1 7|23 81:1 8|54 60:1 9|79 36:1 10|13 44:2 1|95 73:2 2|29 88:2 3|37 100:2 4|2 55:2 5|63 27:2 6|49 60:2 7|80 51:2 8|49 59:2 9|22 31:2 10|34 99:3 1|7 25:3 2|59 32:3 3|45 48:3 4|83 35:3 5|82 75:3 6|84 80:3 7|77 17:3 8|100 21:3 9|18 60:3 10|4 13:4 1|85 78:4 2|78 64:4 3|44 86:4 4|12 7:4 5|89 37:4 6|43 68:4 7|82 26:4 8|19 70:4 9|60 99:4 10|68 47:5 1|29 50:5 2|98 82:5 3|64 13:5 4|19 50:5 5|43 42:5 6|45 62:5 7|71 32:5 8|97 4:5 9|59 96:5 10|24 82:6 1|64 82:6 2|74 73:6 3|90 14:6 4|27 36:6 5|30 68:6 6|46 85:6 7|96 42:6 8|57 35:6 9|4 85:6 10|50 71:7 1|15 21:7 2|22 76:7 3|100 9:7 4|20 34:7 5|97 46:7 6|3 16:7 7|53 71:7 8|73 21:7 9|80 42:7 10|12 50:8 1|56 59:8 2|56 74:8 3|98 20:8 4|89 59:8 5|65 85:8 6|92 96:8 7|24 65:8 8|70 100:8 9|4 22:8 10|5 37:9 1|66 58:9 2|35 38:9 3|99 91:9 4|15 100:9 5|82 50:9 6|39 38:9 7|14 54:9 8|29 17:9 9|84 35:9 10|48 83:10 1|78 59:10 2|80 44:10 3|43 77:10 4|64 78:10 5|18 13:10 6|68 77:10 7|9 16:10 8|100 53:10 9|37 97:10 10</relation>
    <relation name="R2" arity="2" nbTuples="100" semantics="soft" defaultCost="infinity">29 94:1 1|17 30:1 2|31 75:1 3|16 64:1 4|25 63:1 5|50 38:1 6|45 41:1 7|6 48:1 8|22 71:1 9|49 81:1 10|63 4:2 1|53 97:2 2|22 83:2 3|31 100:2 4|7 50:2 5|81 22:2 6|43 18:2 7|31 10:2 8|22 43:2 9|99 85:2 10|75 96:3 1|74 26:3 2|4 90:3 3|35 7:3 4|55 16:3 5|70 14:3 6|67 99:3 7|99 51:3 8|37 53:3 9|55 40:3 10|59 42:4 1|20 6:4 2|48 78:4 3|51 65:4 4|23 28:4 5|35 94:4 6|61 57:4 7|91 8:4 8|35 56:4 9|96 55:4 10|26 75:5 1|54 52:5 2|99 12:5 3|45 8:5 4|32 80:5 5|97 97:5 6|53 13:5 7|60 65:5 8|98 58:5 9|70 63:5 10|23 25:6 1|68 63:6 2|18 84:6 3|73 100:6 4|46 7:6 5|4 47:6 6|2 98:6 7|67 65:6 8|22 48:6 9|32 88:6 10|89 11:7 1|66 72:7 2|88 9:7 3|68 65:7 4|30 31:7 5|58 18:7 6|15 85:7 7|77 3:7 8|57 76:7 9|51 43:7 10|64 45:8 1|26 66:8 2|97 15:8 3|16 87:8 4|67 20:8 5|23 56:8 6|86 25:8 7|96 35:8 8|10 45:8 9|61 39:8 10|2 94:9 1|94 84:9 2|37 75:9 3|62 22:9 4|17 93:9 5|50 51:9 6|96 27:9 7|79 52:9 8|34 81:9 9|91 17:9 10|99 21:10 1|6 93:10 2|67 38:10 3|98 82:10 4|79 34:10 5|8 19:10 6|71 33:10 7|23 63:10 8|51 70:10 9|55 26:10 10</relation>
    <relation name="R3" arity="2" nbTuples="100" semantics="soft" defaultCost="infinity">42 67:1 1|57 74:1 2|2 12:1 3|42 44:1 4|26 55:1 5|38 47:1 6|98 32:1 7|19 3:1 8|25 34:1 9|33 16:1 10|59 47:2 1|61 94:2 2|83 1:2 3|41 48:2 4|34 61:2 5|59 27:2 6|79 44:2 7|11 94:2 8|5 32:2 9|3 53:2 10|81 94:3 1|57 9:3 2|75 46:3 3|94 41:3 4|19 16:3 5|19 55:3 6|36 99:3 7|11 98:3 8|91 39:3 9|6 80:3 10|10 4:4 1|8 85:4 2|7 57:4 3|15 46:4 4|13 83:4 5|26 61:4 6|36 76:4 7|20 52:4 8|99 18:4 9|37 66:4 10|11 92:5 1|56 61:5 2|57 51:5 3|67 16:5 4|5 4:5 5|67 38:5 6|88 75:5 7|54 76:5 8|87 11:5 9|80 59:5 10|81 52:6 1|44 41:6 2|14 53:6 3|19 40:6 4|65 44:6 5|26 19:6 6|29 72:6 7|80 98:6 8|1 48:6 9|64 19:6 10|58 33:7 1|27 55:7 2|42 64:7 3|79 83:7 4|37 9:7 5|87 28:7 6|83 56:7 7|75 4:7 8|7 21:7 9|39 79:7 10|74 63:8 1|31 27:8 2|55 6:8 3|40 12:8 4|65 73:8 5|93 27:8 6|100 31:8 7|26 48:8 8|4 88:8 9|33 9:8 10|32 83:9 1|77 4:9 2|19 16:9 3|70 72:9 4|79 19:9 5|51 67:9 6|47 79:9 7|71 29:9 8|42 33:9 9|100 41:9 10|86 35:10 1|54 87:10 2|19 78:10 3|45 87:10 4|92 31:10 5|92 18:10 6|34 73:10 7|68 14:10 8|46 52:10 9|77 72:10 10</relation>
    <relation name="R4" arity="2" nbTuples="100" semantics="soft" defaultCost="infinity">4 55:1 1|32 68:1 2|56 19:1 3|80 32:1 4|45 61:1 5|65 40:1 6|76 70:1 7|41 91:1 8|88 68:1 9|48 82:1 10|50 7:2 1|52 4:2 2|37 11:2 3|93 8:2 4|27 2:2 5|34 65:2 6|18 49:2 7|18 13:2 8|90 8:2 9|14 89:2 10|94 76:3 1|37 42:3 2|95 80:3 3|42 1:3 4|30 71:3 5|31 92:3 6|29 47:3 7|32 77:3 8|49 41:3 9|65 23:3 10|15 71:4 1|90 84:4 2|6 14:4 3|67 25:4 4|35 65:4 5|68 98:4 6|73 69:4 7|90 38:4 8|40 87:4 9|76 16:4 10|15 15:5 1|16 64:5 2|79 20:5 3|19 85:5 4|88 63:5 5|69 82:5 6|54 97:5 7|45 13:5 8|4 48:5 9|61 67:5 10|85 39:6 1|32 37:6 2|41 88:6 3|72 86:6 4|60 21:6 5|44 53:6 6|80 98:6 7|50 99:6 8|76 66:6 9|23 46:6 10|10 97:7 1|76 8:7 2|9 47:7 3|20 80:7 4|35 61:7 5|25 23:7 6|83 53:7 7|62 12:7 8|65 24:7 9|35 37:7 10|99 19:8 1|9 57:8 2|72 30:8 3|46 35:8 4|64 59:8 5|69 23:8 6|60 78:8 7|80 69:8 8|20 42:8 9|50 80:8 10|65 22:9 1|72 89:9 2|71 84:9 3|77 36:9 4|86 10:9 5|84 95:9 6|63 67:9 7|5 36:9 8|21 84:9 9|38 61:9 10|34 5:10 1|5 8:10 2|48 73:10 3|66 52:10 4|80 96:10 5|1 24:10 6|84 35:10 7|78 7:10 8|87 63:10 9|90 35:10 10</relation>
    <relation name="R5" arity="2" nbTuples="100" semantics="soft" defaultCost="infinity">7 55:1 1|58 98:1 2|9 54:1 3|67 19:1 4|30 92:1 5|64 58:1 6|18 45:1 7|41 42:1 8|48 20:1 9|2 47:1 10|42 92:2 1|12 7:2 2|13 34:2 3|74 10:2 4|64 6:2 5|49 74:2 6|6 97:2 7|29 23:2 8|65 53:2 9|84 44:2 10|98 48:3 1|79 55:3 2|14 2:3 3|11 50:3 4|26 100:3 5|49 77:3 6|43 72:3 7|68 8:3 8|40 9:3 9|68 98:3 10|74 59:4 1|19 9:4 2|75 82:4 3|32 21:4 4|70 34:4 5|80 63:4 6|63 49:4 7|83 23:4 8|31 44:4 9|59 16:4 10|91 26:5 1|2 32:5 2|63 64:5 3|87 12:5 4|72 54:5 5|95 40:5 6|83 80:5 7|76 69:5 8|83 70:5 9|16 66:5 10|37 90:6 1|24 78:6 2|72 54:6 3|85 83:6 4|64 68:6 5|50 64:6 6|68 63:6 7|59 44:6 8|3 21:6 9|42 56:6 10|21 40:7 1|82 95:7 2|39 39:7 3|34 55:7 4|63 64:7 5|24 47:7 6|53 3:7 7|53 3:7 8|79 71:7 9|84 48:7 10|91 21:8 1|8 79:8 2|4 66:8 3|7 81:8 4|83 96:8 5|2 99:8 6|8 14:8 7|49 66:8 8|81 42:8 9|93 72:8 10|29 66:9 1|91 62:9 2|86 21:9 3|36 44:9 4|57 67:9 5|75 80:9 6|96 35:9 7|79 48:9 8|87 53:9 9|38 60:9 10|82 33:10 1|3 24:10 2|97 22:10 3|31 75:10 4|74 88:10 5|15 79:10 6|10 55:10 7|75 60:10 8|33 65:10 9|47 14:10 10</relation>
    <relation name="R6" arity="2" nbTuples="100" semantics="soft" defaultCost="infinity">49 5:1 1|90 83:1 2|17 93:1 3|14 24:1 4|4 92:1 5|88 97:1 6|82 92:1 7|35 55:1 8|53 60:1 9|18 60:1 10|72 41:2 1|20 70:2 2|16 94:2 3|7 93:2 4|83 70:2 5|75 61:2 6|36 5:2 7|50 12:2 8|16 17:2 9|86 17:2 10|11 22:3 1|5 73:3 2|52 93:3 3|69 6:3 4|22 42:3 5|31 3:3 6|98 35:3 7|15 74:3 8|27 57:3 9|73 94:3 10|10 32:4 1|55 35:4 2|32 29:4 3|50 12:4 4|83 81:4 5|21 8:4 6|39 92:4 7|34 30:4 8|50 84:4 9|91 56:4 10|38 6:5 1|20 78:5 2|59 96:5 3|39 88:5 4|4 86:5 5|11 90:5 6|91 1:5 7|20 63:5 8|1 92:5 9|71 82:5 10|50 55:6 1|65 95:6 2|15 31:6 3|38 86:6 4|56 39:6 5|77 38:6 6|59 30:6 7|80 28:6 8|80 100:6 9|40 25:6 10|29 72:7 1|39 29:7 2|43 81:7 3|84 69:7 4|6 1:7 5|10 59:7 6|49 64:7 7|67 53:7 8|16 41:7 9|33 82:7 10|18 78:8 1|81 69:8 2|18 87:8 3|99 65:8 4|63 45:8 5|73 95:8 6|69 54:8 7|12 37:8 8|94 68:8 9|47 1:8 10|73 11:9 1|42 34:9 2|74 79:9 3|95 28:9 4|44 11:9 5|54 51:9 6|41 11:9 7|57 95:9 8|11 13:9 9|32 92:9 10|73 54:10 1|25 9:10 2|61 57:10 3|96 1:10 4|74 4:10 5|27 91:10 6|93 15:10 7|98 87:10 8|88 31:10 9|68 51:10 10</relation>
    <relation name="R7" arity="2" nbTuples="100" semantics="soft" defaultCost="infinity">27 60:1 1|48 8:1 2|82 11:1 3|100 59:1 4|1 11:1 5|93 58:1 6|48 2:1 7|63 4:1 8|30 39:1 9|70 72:1 10|27 66:2 1|14 45:2 2|34 54:2 3|82 53:2 4|41 52:2 5|20 81:2 6|46 8:2 7|85 75:2 8|85 6:2 9|14 2:2 10|49 70:3 1|81 29:3 2|37 67:3 3|12 100:3 4|24 76:3 5|55 1:3 6|59 65:3 7|49 46:3 8|91 54:3 9|97 5:3 10|16 36:4 1|88 68:4 2|82 63:4 3|98 20:4 4|33 2:4 5|5 85:4 6|75 15:4 7|20 91:4 8|54 6:4 9|48 76:4 10|79 65:5 1|66 91:5 2|99 88:5 3|33 91:5 4|54 84:5 5|9 71:5 6|9 30:5 7|24 45:5 8|98 42:5 9|53 27:5 10|26 29:6 1|2 33:6 2|37 81:6 3|35 71:6 4|71 61:6 5|30 73:6 6|7 54:6 7|88 81:6 8|95 49:6 9|56 53:6 10|1 45:7 1|26 68:7 2|17 49:7 3|27 43:7 4|33 12:7 5|34 91:7 6|86 8:7 7|95 10:7 8|40 13:7 9|49 92:7 10|21 79:8 1|42 25:8 2|8 94:8 3|81 51:8 4|26 77:8 5|53 62:8 6|19 78:8 7|11 68:8 8|70 12:8 9|11 35:8 10|33 58:9 1|57 36:9 2|87 50:9 3|7 15:9 4|64 85:9 5|98 47:9 6|40 68:9 7|73 6:9 8|11 26:9 9|7 54:9 10|48 19:10 1|82 13:10 2|50 6:10 3|16 83:10 4|73 10:10 5|88 97:10 6|1 73:10 7|15 58:10 8|6 74:10 9|85 1:10 10</relation>
    <relation name="R8" arity="2" nbTuples="100" semantics="soft" defaultCost="infinity">29 55:1 1|84 95:1 2|20 74:1 3|12 17:1 4|37 78:1 5|81 73:1 6|56 76:1 7|34 8:1 8|59 87:1 9|34 78:1 10|79 93:2 1|83 1:2 2|71 79:2 3|39 95:2 4|7 53:2 5|21 28:2 6|69 30:2 7|43 92:2 8|1 79:2 9|75 83:2 10|83 98:3 1|47 100:3 2|81 64:3 3|61 7:3 4|28 6:3 5|90 9:3 6|91 85:3 7|65 31:3 8|10 65:3 9|91 22:3 10|39 87:4 1|89 30:4 2|45 75:4 3|41 36:4 4|77 31:4 5|55 80:4 6|43 10:4 7|85 46:4 8|99 88:4 9|30 17:4 10|77 84:5 1|48 87:5 2|79 20:5 3|17 22:5 4|45 58:5 5|75 67:5 6|70 94:5 7|21 14:5 8|72 28:5 9|95 45:5 10|34 96:6 1|94 96:6 2|38 92:6 3|35 68:6 4|82 58:6 5|8 100:6 6|9 14:6 7|41 63:6 8|33 12:6 9|16 31:6 10|10 14:7 1|79 57:7 2|38 32:7 3|93 81:7 4|81 50:7 5|21 58:7 6|8 32:7 7|81 99:7 8|87 81:7 9|51 29:7 10|54 20:8 1|62 9:8 2|77 22:8 3|36 43:8 4|32 40:8 5|46 18:8 6|28 35:8 7|42 85:8 8|30 47:8 9|49 76:8 10|99 4:9 1|5 56:9 2|70 91:9 3|82 51:9 4|89 4:9 5|78 77:9 6|93 10:9 7|95 45:9 8|82 54:9 9|10 23:9 10|43 62:10 1|40 72:10 2|6 10:10 3|39 7:10 4|89 40:10 5|39 53:10 6|54 47:10 7|96 16:10 8|40 49:10 9|84 25:10 10</relation>
    <relation name="R9" arity="2" nbTuples="100" semantics="soft" defaultCost="infinity">42 31:1 1|52 54:1 2|39 44:1 3|98 45:1 4|91 85:1 5|66 53:1 6|45 58:1 7|34 44:1 8|64 85:1 9|2 58:1 10|40 64:2 1|89 82:2 2|12 56:2 3|31 85:2 4|17 52:2 5|71 69:2 6|78 57:2 7|33 24:2 8|39 17:2 9|32 87:2 10|80 58:3 1|62 26:3 2|75 88:3 3|60 20:3 4|87 53:3 5|56 95:3 6|44 45:3 7|97 61:3 8|30 78:3 9|81 78:3 10|43 1:4 1|25 76:4 2|25 3:4 3|51 32:4 4|15 46:4 5|34 29:4 6|7 41:4 7|71 89:4 8|100 88:4 9|54 3:4 10|97 75:5 1|82 70:5 2|81 25:5 3|45 69:5 4|39 1:5 5|18 8:5 6|88 42:5 7|47 90:5 8|100 51:5 9|90 83:5 10|52 18:6 1|44 65:6 2|5 16:6 3|66 80:6 4|20 78:6 5|96 36:6 6|56 15:6 7|13 20:6 8|48 36:6 9|48 37:6 10|52 55:7 1|15 30:7 2|58 6:7 3|10 38:7 4|18 94:7 5|84 51:7 6|19 81:7 7|66 10:7 8|1 92:7 9|26 92:7 10|83 6:8 1|69 40:8 2|93 15:8 3|45 87:8 4|92 91:8 5|18 45:8 6|97 34:8 7|68 21:8 8|32 49:8 9|29 77:8 10|33 19:9 1|49 9:9 2|5 47:9 3|45 13:9 4|60 36:9 5|74 59:9 6|38 9:9 7|47 78:9 8|53 84:9 9|76 64:9 10|64 9:10 1|59 41:10 2|71 44:10 3|39 78:10 4|24 35:10 5|65 74:10 6|2 11:10 7|34 84:10 8|90 25:10 9|75 87:10 10</relation>
    <relation name="R10" arity="2" nbTuples="100" semantics="soft" defaultCost="infinity">59 35:1 1|30 72:1 2|7 4:1 3|8 51:1 4|74 14:1 5|74 60:1 6|94 58:1 7|86 92:1 8|26 78:1 9|29 41:1 10|62 37:2 1|46 14:2 2|69 80:2 3|97 41:2 4|34 84:2 5|25 69:2 6|74 88:2 7|98 11:2 8|82 1:2 9|68 6:2 10|88 25:3 1|66 96:3 2|2 23:3 3|64 55:3 4|71 14:3 5|73 49:3 6|6 63:3 7|18 22:3 8|84 21:3 9|11 88:3 10|96 29:4 1|100 8:4 2|9 8:4 3|76 14:4 4|47 43:4 5|45 84:4 6|45 29:4 7|50 24:4 8|20 8:4 9|81 71:4 10|11 37:5 1|64 8:5 2|78 7:5 3|17 18:5 4|36 89:5 5|88 8:5 6|71 13:5 7|19 71:5 8|31 66:5 9|87 59:5 10|27 68:6 1|46 82:6 2|66 26:6 3|39 71:6 4|51 50:6 5|39 92:6 6|98 90:6 7|95 99:6 8|24 25:6 9|73 98:6 10|22 8:7 1|32 13:7 2|63 70:7 3|19 80:7 4|49 45:7 5|40 81:7 6|61 3:7 7|76 43:7 8|19 20:7 9|25 7:7 10|44 68:8 1|69 23:8 2|16 49:8 3|34 93:8 4|1 40:8 5|29 34:8 6|30 96:8 7|18 27:8 8|71 70:8 9|90 67:8 10|99 34:9 1|9 5:9 2|100 73:9 3|80 75:9 4|19 59:9 5|67 38:9 6|2 30:9 7|81 98:9 8|88 14:9 9|18 12:9 10|83 66:10 1|93 4:10 2|57 23:10 3|94 96:10 4|6 6:10 5|26 65:10 6|74 31:10 7|48 14:10 8|26 43:10 9|99 90:10 10</relation>
    <relation name="R11" arity="2" nbTuples="100" semantics="soft" defaultCost="infinity">52 5:1 1|8 27:1 2|8 54:1 3|25 73:1 4|8 42:1 5|75 95:1 6|99 59:1 7|13 42:1 8|44 92:1 9|8 12:1 10|36 99:2 1|8 11:2 2|58 85:2 3|22 32:2 4|6 80:2 5|61 67:2 6|29 25:2 7|12 38:2 8|80 23:2 9|89 52:2 10|98 88:3 1|70 5:3 2|94 97:3 3|73 24:3 4|40 39:3 5|58 74:3 6|50 31:3 7|9 87:3 8|5 54:3 9|64 39:3 10|59 46:4 1|90 48:4 2|60 9:4 3|34 1:4 4|51 33:4 5|14 33:4 6|89 84:4 7|76 49:4 8|14 76:4 9|24 61:4 10|93 67:5 1|76 70:5 2|50 5:5 3|24 73:5 4|26 90:5 5|61 9:5 6|58 8:5 7|45 49:5 8|59 13:5 9|5 12:5 10|70 63:6 1|38 75:6 2|29 33:6 3|71 31:6 4|12 45:6 5|23 35:6 6|59 1:6 7|23 80:6 8|67 24:6 9|27 36:6 10|16 55:7 1|61 69:7 2|50 80:7 3|82 5:7 4|61 23:7 5|50 45:7 6|36 71:7 7|66 4:7 8|18 37:7 9|57 26:7 10|91 49:8 1|19 48:8 2|45 63:8 3|22 11:8 4|3 5:8 5|51 37:8 6|91 52:8 7|9 92:8 8|4 84:8 9|37 32:8 10|81 51:9 1|27 1:9 2|45 12:9 3|60 28:9 4|59 42:9 5|10 81:9 6|57 10:9 7|42 3:9 8|68 83:9 9|6 51:9 10|97 5:10 1|93 67:10 2|64 88:10 3|3 5:10 4|86 43:10 5|44 20:10 6|89 51:10 7|90 76:10 8|78 86:10 9|58 84:10 10</relation>
    <relation name="R12" arity="2" nbTuples="100" semantics="soft" defaultCost="infinity">46 11:1 1|47 39:1 2|9 31:1 3|34 5:1 4|47 25:1 5|100 49:1 6|18 84:1 7|43 7:1 8|35 60:1 9|79 29:1 10|54 94:2 1|65 45:2 2|6 59:2 3|83 51:2 4|96 9:2 5|20 15:2 6|68 29:2 7|26 89:2 8|45 16:2 9|97 91:2 10|14 41:3 1|19 26:3 2|79 85:3 3|44 9:3 4|14 66:3 5|21 41:3 6|83 25:3 7|58 17:3 8|34 65:3 9|52 17:3 10|75 4:4 1|90 63:4 2|40 16:4 3|64 43:4 4|2 28:4 5|65 82:4 6|54 55:4 7|99 2:4 8|82 46:4 9|70 9:4 10|65 42:5 1|91 62:5 2|11 40:5 3|60 39:5 4|7 2:5 5|85 13:5 6|58 28:5 7|96 92:5 8|65 87:5 9|84 33:5 10|13 62:6 1|6 60:6 2|67 63:6 3|48 55:6 4|81 26:6 5|29 61:6 6|72 21:6 7|92 68:6 8|13 52:6 9|99 1:6 10|63 63:7 1|77 100:7 2|33 11:7 3|62 34:7 4|11 16:7 5|89 40:7 6|95 49:7 7|42 76:7 8|58 65:7 9|22 99:7 10|74 69:8 1|98 94:8 2|39 18:8 3|48 29:8 4|97 91:8 5|32 92:8 6|51 44:8 7|24 51:8 8|39 31:8 9|56 63:8 10|22 40:9 1|53 41:9 2|54 80:9 3|7 73:9 4|48 22:9 5|31 96:9 6|23 85:9 7|76 1:9 8|7 48:9 9|17 74:9 10|30 47:10 1|8 48:10 2|51 14:10 3|30 70:10 4|94 5:10 5|54 90:10 6|45 81:10 7|48 83:10 8|26 60:10 9|10 41:10 10</relation>
    <relation name="R13" arity="2" nbTuples="100" semantics="soft" defaultCost="infinity">15 31:1 1|62 81:1 2|91 56:1 3|67 43:1 4|98 53:1 5|19 73:1 6|82 34:1 7|52 10:1 8|28 1:1 9|54 40:1 10|49 15:2 1|37 88:2 2|95 94:2 3|85 89:2 4|36 84:2 5|44 96:2 6|55 34:2 7|35 23:2 8|11 73:2 9|82 87:2 10|85 69:3 1|1 52:3 2|1 78:3 3|78 20:3 4|7 16:3 5|72 86:3 6|67 49:3 7|4 33:3 8|29 41:3 9|90 76:3 10|81 37:4 1|5 84:4 2|73 46:4 3|80 4:4 4|77 89:4 5|71 66:4 6|88 9:4 7|14 34:4 8|10 31:4 9|26 32:4 10|75 92:5 1|67 73:5 2|27 73:5 3|22 83:5 4|58 90:5 5|94 11:5 6|39 24:5 7|43 5:5 8|93 8:5 9|38 28:5 10|61 7:6 1|80 60:6 2|93 77:6 3|27 98:6 4|31 13:6 5|25 58:6 6|5 51:6 7|43 25:6 8|53 27:6 9|86 70:6 10|78 39:7 1|61 81:7 2|12 18:7 3|35 72:7 4|100 70:7 5|88 46:7 6|53 83:7 7|31 10:7 8|95 100:7 9|60 65:7 10|31 71:8 1|76 30:8 2|8 96:8 3|70 64:8 4|69 43:8 5|19 25:8 6|27 61:8 7|30 96:8 8|77 41:8 9|88 85:8 10|1 95:9 1|1 21:9 2|29 63:9 3|25 48:9 4|69 94:9 5|39 17:9 6|96 73:9 7|69 92:9 8|10 32:9 9|41 85:9 10|75 93:10 1|86 23:10 2|67 84:10 3|88 16:10 4|76 60:10 5|57 36:10 6|14 88:10 7|18 4:10 8|41 39:10 9|78 59:10 10</relation>
    <relation name="R14" arity="2" nbTuples="100" semantics="soft" defaultCost="infinity">66 45:1 1|84 26:1 2|27 20:1 3|17 16:1 4|49 2:1 5|67 46:1 6|56 59:1 7|38 56:1 8|91 82:1 9|63 96:1 10|26 19:2 1|1 36:2 2|82 51:2 3|50 39:2 4|37 30:2 5|70 66:2 6|29 24:2 7|15 24:2 8|65 86:2 9|15 42:2 10|6 61:3 1|94 88:3 2|6 28:3 3|83 29:3 4|54 5:3 5|52 65:3 6|55 87:3 7|52 70:3 8|9 62:3 9|9 1:3 10|97 94:4 1|30 38:4 2|43 20:4 3|87 89:4 4|38 80:4 5|34 44:4 6|53 63:4 7|35 81:4 8|85 11:4 9|72 83:4 10|36 23:5 1|58 25:5 2|58 36:5 3|19 75:5 4|28 80:5 5|56 43:5 6|5 59:5 7|40 24:5 8|98 3:5 9|49 53:5 10|33 39:6 1|25 20:6 2|27 81:6 3|44 87:6 4|97 90:6 5|26 41:6 6|14 2:6 7|69 76:6 8|89 45:6 9|9 40:6 10|84 79:7 1|81 88:7 2|36 79:7 3|68 15:7 4|89 11:7 5|26 44:7 6|95 37:7 7|63 10:7 8|36 49:7 9|1 59:7 10|93 90:8 1|72 83:8 2|79 3:8 3|51 65:8 4|64 22:8 5|76 39:8 6|51 94:8 7|7 25:8 8|75 22:8 9|18 27:8 10|33 56:9 1|28 50:9 2|48 30:9 3|2 34:9 4|80 28:9 5|25 60:9 6|2 71:9 7|13 37:9 8|62 2:9 9|68 63:9 10|1 58:10 1|97 80:10 2|70 11:10 3|14 48:10 4|60 70:10 5|17 8:10 6|15 68:10 7|87 1:10 8|44 15:10 9|66 60:10 10</relation>
    <relation name="R15" arity="2" nbTuples="100" semantics="soft" defaultCost="infinity">6 1:1 1|20 3:1 2|86 49:1 3|24 7:1 4|92 44:1 5|32 66:1 6|81 6:1 7|73 88:1 8|11 63:1 9|93 9:1 10|43 61:2 1|16 77:2 2|56 47:2 3|11 86:2 4|36 24:2 5|62 93:2 6|79 86:2 7|35 23:2 8|14 43:2 9|66 16:2 10|82 10:3 1|69 16:3 2|29 78:3 3|48 3:3 4|62 65:3 5|24 99:3 6|88 39:3 7|23 82:3 8|9 58:3 9|69 90:3 10|75 32:4 1|13 90:4 2|88 84:4 3|57 70:4 4|71 47:4 5|33 81:4 6|31 21:4 7|19 55:4 8|27 75:4 9|65 11:4 10|42 67:5 1|77 56:5 2|83 43:5 3|56 82:5 4|80 34:5 5|3 54:5 6|33 3:5 7|20 5:5 8|68 39:5 9|22 28:5 10|84 21:6 1|15 8:6 2|59 61:6 3|58 97:6 4|49 38:6 5|33 96:6 6|40 36:6 7|44 95:6 8|83 11:6 9|29 59:6 10|67 18:7 1|57 68:7 2|52 50:7 3|53 49:7 4|53 38:7 5|61 57:7 6|78 13:7 7|95 12:7 8|64 21:7 9|40 31:7 10|20 24:8 1|34 23:8 2|81 55:8 3|82 66:8 4|77 13:8 5|50 51:8 6|37 21:8 7|40 76:8 8|13 24:8 9|60 86:8 10|53 22:9 1|57 65:9 2|54 7:9 3|68 70:9 4|3 77:9 5|70 46:9 6|6 7:9 7|40 31:9 8|6 59:9 9|1 33:9 10|80 13:10 1|57 14:10 2|15 8:10 3|4 20:10 4|39 29:10 5|3 44:10 6|49 34:10 7|44 100:10 8|93 90:10 9|80 87:10 10</relation>
    <relation name="R16" arity="2" nbTuples="100" semantics="soft" defaultCost="infinity">1 87:1 1|5 77:1 2|15 7:1 3|68 74:1 4|97 89:1 5|60 81:1 6|46 46:1 7|73 3:1 8|7 12:1 9|60 1:1 10|13 64:2 1|20 60:2 2|27 79:2 3|14 70:2 4|86 49:2 5|98 97:2 6|79 17:2 7|66 85:2 8|43 40:2 9|51 62:2 10|4 67:3 1|95 51:3 2|15 31:3 3|83 84:3 4|42 66:3 5|6 64:3 6|29 82:3 7|14 42:3 8|23 25:3 9|62 83:3 10|85 92:4 1|4 81:4 2|18 83:4 3|91 54:4 4|26 96:4 5|40 49:4 6|18 6:4 7|75 90:4 8|74 100:4 9|46 67:4 10|44 65:5 1|88 15:5 2|63 83:5 3|64 62:5 4|1 12:5 5|48 23:5 6|87 92:5 7|13 18:5 8|34 31:5 9|6 19:5 10|29 37:6 1|24 31:6 2|53 37:6 3|76 37:6 4|52 60:6 5|18 68:6 6|26 55:6 7|82 53:6 8|72 25:6 9|60 72:6 10|54 1:7 1|89 36:7 2|33 58:7 3|14 55:7 4|89 34:7 5|17 12:7 6|55 28:7 7|85 74:7 8|62 65:7 9|83 28:7 10|36 73:8 1|13 90:8 2|9 41:8 3|7 37:8 4|15 68:8 5|66 44:8 6|29 37:8 7|72 54:8 8|39 30:8 9|40 4:8 10|25 14:9 1|35 41:9 2|82 89:9 3|67 70:9 4|75 49:9 5|21 27:9 6|11 62:9 7|82 32:9 8|65 25:9 9|53 75:9 10|3 33:10 1|8 32:10 2|81 41:10 3|97 39:10 4|53 1:10 5|62 64:10 6|15 91:10 7|21 88:10 8|23 65:10 9|80 14:10 10</relation>
    <relation name="R17" arity="2" nbTuples="100" semantics="soft" defaultCost="infinity">60 4:1 1|4 84:1 2|29 49:1 3|17 31:1 4|90 64:1 5|43 29:1 6|70 93:1 7|83 72:1 8|41 33:1 9|37 47:1 10|28 61:2 1|2 69:2 2|50 58:2 3|56 35:2 4|7 36:2 5|19 6:2 6|18 36:2 7|14 12:2 8|99 10:2 9|86 11:2 10|99 59:3 1|16 62:3 2|72 90:3 3|100 87:3 4|28 66:3 5|34 28:3 6|30 67:3 7|84 57:3 8|45 76:3 9|39 13:3 10|95 39:4 1|19 81:4 2|89 92:4 3|5 100:4 4|1 58:4 5|82 74:4 6|40 66:4 7|37 94:4 8|7 68:4 9|37 36:4 10|64 99:5 1|8 40:5 2|68 40:5 3|93 72:5 4|72 4:5 5|8 77:5 6|13 19:5 7|25 62:5 8|93 40:5 9|26 38:5 10|33 52:6 1|8 9:6 2|46 30:6 3|28 91:6 4|67 45:6 5|31 75:6 6|35 90:6 7|3 95:6 8|43 84:6 9|78 80:6 10|14 39:7 1|85 10:7 2|11 10:7 3|95 37:7 4|95 78:7 5|78 77:7 6|73 27:7 7|85 25:7 8|97 48:7 9|28 80:7 10|9 94:8 1|90 50:8 2|58 9:8 3|45 29:8 4|34 32:8 5|59 23:8 6|51 98:8 7|48 41:8 8|50 32:8 9|19 62:8 10|93 60:9 1|88 11:9 2|73 56:9 3|74 11:9 4|23 52:9 5|78 84:9 6|49 64:9 7|27 11:9 8|86 81:9 9|38 93:9 10|95 16:10 1|82 83:10 2|63 11:10 3|28 3:10 4|11 20:10 5|74 91:10 6|29 52:10 7|14 78:10 8|74 30:10 9|41 18:10 10</relation>
    <relation name="R18" arity="2" nbTuples="100" semantics="soft" defaultCost="infinity">17 26:1 1|29 86:1 2|93 15:1 3|24 55:1 4|36 57:1 5|78 74:1 6|88 64:1 7|76 85:1 8|68 44:1 9|26 100:1 10|32 76:2 1|95 30:2 2|28 11:2 3|73 99:2 4|47 66:2 5|31 75:2 6|80 35:2 7|72 15:2 8|75 84:2 9|21 88:2 10|35 3:3 1|87 38:3 2|38 16:3 3|54 16:3 4|73 53:3 5|67 16:3 6|66 44:3 7|77 12:3 8|65 91:3 9|88 28:3 10|64 44:4 1|77 16:4 2|97 90:4 3|3 61:4 4|38 72:4 5|21 21:4 6|100 18:4 7|86 99:4 8|8 77:4 9|27 75:4 10|58 53:5 1|62 30:5 2|68 13:5 3|94 1:5 4|49 73:5 5|72 38:5 6|82 58:5 7|29 44:5 8|24 35:5 9|4 11:5 10|27 63:6 1|34 81:6 2|36 77:6 3|81 13:6 4|6 80:6 5|48 41:6 6|86 17:6 7|13 77:6 8|4 42:6 9|55 22:6 10|39 18:7 1|29 22:7 2|67 4:7 3|11 14:7 4|11 54:7 5|48 11:7 6|14 57:7 7|36 54:7 8|64 98:7 9|78 96:7 10|13 85:8 1|80 72:8 2|33 100:8 3|28 13:8 4|87 16:8 5|74 15:8 6|79 47:8 7|76 30:8 8|29 86:8 9|99 44:8 10|47 12:9 1|38 56:9 2|43 38:9 3|53 50:9 4|70 34:9 5|22 70:9 6|38 99:9 7|91 27:9 8|43 90:9 9|69 23:9 10|38 16:10 1|70 8:10 2|66 48:10 3|4 22:10 4|94 51:10 5|30 47:10 6|30 10:10 7|65 99:10 8|7 63:10 9|78 94:10 10</relation>
    <relation name="R19" arity="2" nbTuples="100" semantics="soft" defaultCost="infinity">83 88:1 1|66 28:1 2|96 22:1 3|68 13:1 4|14 77:1 5|23 41:1 6|70 26:1 7|93 27:1 8|36 5:1 9|49 51:1 10|92 43:2 1|30 91:2 2|59 78:2 3|88 94:2 4|41 75:2 5|6 43:2 6|74 62:2 7|56 33:2 8|11 14:2 9|64 58:2 10|3 56:3 1|100 1:3 2|98 58:3 3|70 18:3 4|78 50:3 5|96 67:3 6|75 90:3 7|70 86:3 8|57 80:3 9|45 52:3 10|50 41:4 1|91 24:4 2|83 15:4 3|48 33:4 4|47 96:4 5|65 5:4 6|58 45:4 7|52 16:4 8|75 3:4 9|84 6:4 10|70 46:5 1|8 52:5 2|58 9:5 3|47 90:5 4|11 54:5 5|90 32:5 6|51 21:5 7|43 1:5 8|70 65:5 9|51 5:5 10|63 65:6 1|81 35:6 2|76 40:6 3|20 72:6 4|53 8:6 5|70 68:6 6|46 91:6 7|77 71:6 8|85 40:6 9|89 46:6 10|48 71:7 1|44 57:7 2|50 50:7 3|27 67:7 4|88 98:7 5|84 26:7 6|87 45:7 7|66 18:7 8|84 85:7 9|5 58:7 10|66 80:8 1|39 41:8 2|82 47:8 3|3 61:8 4|23 5:8 5|89 40:8 6|24 21:8 7|87 44:8 8|39 60:8 9|13 57:8 10|90 16:9 1|75 65:9 2|26 51:9 3|62 78:9 4|49 70:9 5|65 13:9 6|44 6:9 7|28 46:9 8|10 96:9 9|93 28:9 10|74 89:10 1|53 87:10 2|46 26:10 3|59 73:10 4|18 11:10 5|27 93:10 6|47 100:10 7|72 3:10 8|90 89:10 9|64 97:10 10</relation>
    <relation name="R20" arity="2" nbTuples="100" semantics="soft" defaultCost="infinity">6 57:1 1|34 4:1 2|43 14:1 3|77 43:1 4|56 19:1 5|93 88:1 6|21 49:1 7|89 38:1 8|19 74:1 9|2 72:1 10|40 64:2 1|44 44:2 2|6 5:2 3|79 76:2 4|50 75:2 5|15 32:2 6|17 25:2 7|72 23:2 8|11 42:2 9|24 10:2 10|6 99:3 1|37 16:3 2|92 45:3 3|6 18:3 4|9 80:3 5|9 28:3 6|92 63:3 7|97 22:3 8|62 78:3 9|30 44:3 10|15 81:4 1|26 62:4 2|55 47:4 3|32 13:4 4|67 43:4 5|33 46:4 6|91 56:4 7|25 29:4 8|52 4:4 9|50 82:4 10|45 74:5 1|18 30:5 2|82 50:5 3|17 94:5 4|60 98:5 5|69 85:5 6|36 5:5 7|15 65:5 8|8 87:5 9|59 21:5 10|18 11:6 1|40 97:6 2|99 95:6 3|28 96:6 4|20 93:6 5|55 1:6 6|33 10:6 7|13 25:6 8|72 10:6 9|91 25:6 10|20 44:7 1|72 14:7 2|34 64:7 3|77 8:7 4|13 24:7 5|10 69:7 6|90 35:7 7|29 14:7 8|20 91:7 9|12 66:7 10|11 36:8 1|25 72:8 2|4 3:8 3|59 10:8 4|16 27:8 5|50 44:8 6|90 87:8 7|85 28:8 8|57 19:8 9|78 76:8 10|13 99:9 1|100 56:9 2|88 70:9 3|32 24:9 4|3 93:9 5|93 23:9 6|99 43:9 7|42 52:9 8|84 91:9 9|64 42:9 10|42 80:10 1|82 30:10 2|17 8:10 3|87 71:10 4|58 18:10 5|72 13:10 6|37 90:10 7|76 84:10 8|82 44:10 9|53 42:10 10</relation>
    <relation name="R21" arity="2" nbTuples="100" semantics="soft" defaultCost="infinity">47 50:1 1|11 71:1 2|14 66:1 3|92 15:1 4|85 17:1 5|61 80:1 6|44 53:1 7|69 36:1 8|56 42:1 9|82 33:1 10|95 67:2 1|44 97:2 2|11 13:2 3|7 5:2 4|21 83:2 5|17 90:2 6|16 71:2 7|38 39:2 8|53 86:2 9|27 44:2 10|27 45:3 1|15 40:3 2|4 75:3 3|47 23:3 4|87 41:3 5|15 64:3 6|66 22:3 7|78 37:3 8|87 38:3 9|12 99:3 10|62 62:4 1|42 58:4 2|71 1:4 3|1 12:4 4|27 19:4 5|37 29:4 6|84 95:4 7|58 91:4 8|45 87:4 9|94 26:4 10|73 69:5 1|9 22:5 2|61 15:5 3|50 95:5 4|2 47:5 5|3 76:5 6|34 82:5 7|44 78:5 8|44 28:5 9|34 87:5 10|23 49:6 1|64 13:6 2|52 100:6 3|49 61:6 4|100 27:6 5|40 49:6 6|32 20:6 7|30 39:6 8|36 98:6 9|49 30:6 10|59 100:7 1|56 93:7 2|22 72:7 3|54 29:7 4|14 11:7 5|60 54:7 6|97 84:7 7|26 43:7 8|41 98:7 9|55 80:7 10|9 45:8 1|9 79:8 2|37 58:8 3|80 16:8 4|26 8:8 5|14 74:8 6|33 38:8 7|6 14:8 8|79 15:8 9|74 63:8 10|32 37:9 1|89 4:9 2|92 43:9 3|78 60:9 4|1 38:9 5|61 36:9 6|44 46:9 7|73 23:9 8|46 86:9 9|11 41:9 10|68 69:10 1|8 29:10 2|7 2:10 3|73 79:10 4|58 2:10 5|48 61:10 6|49 99:10 7|48 60:10 8|76 61:10 9|89 4:10 10</relation>
    <relation name="R22" arity="2" nbTuples="100" semantics="soft" defaultCost="infinity">61 19:1 1|7 69:1 2|57 49:1 3|46 78:1 4|50 38:1 5|62 35:1 6|54 12:1 7|8 83:1 8|24 90:1 9|3 5:1 10|76 3:2 1|62 10:2 2|90 100:2 3|30 31:2 4|12 22:2 5|48 51:2 6|100 50:2 7|39 82:2 8|51 78:2 9|93 23:2 10|50 96:3 1|27 18:3 2|15 15:3 3|22 66:3 4|74 19:3 5|41 11:3 6|96 76:3 7|65 6:3 8|31 86:3 9|78 97:3 10|50 18:4 1|95 75:4 2|45 36:4 3|99 75:4 4|77 80:4 5|64 28:4 6|54 31:4 7|44 4:4 8|22 78:4 9|37 14:4 10|99 33:5 1|29 72:5 2|41 89:5 3|27 82:5 4|23 97:5 5|79 14:5 6|37 32:5 7|77 26:5 8|85 90:5 9|34 12:5 10|60 57:6 1|60 1:6 2|11 74:6 3|10 22:6 4|13 17:6 5|82 69:6 6|23 24:6 7|23 88:6 8|24 72:6 9|3 61:6 10|21 51:7 1|99 41:7 2|69 43:7 3|29 45:7 4|19 67:7 5|24 6:7 6|45 36:7 7|19 51:7 8|54 4:7 9|21 56:7 10|52 86:8 1|21 5:8 2|13 76:8 3|45 88:8 4|14 94:8 5|40 37:8 6|56 44:8 7|30 5:8 8|46 63:8 9|78 95:8 10|28 27:9 1|46 33:9 2|69 55:9 3|27 82:9 4|80 69:9 5|37 17:9 6|5 20:9 7|77 67:9 8|59 45:9 9|49 54:9 10|16 67:10 1|96 73:10 2|17 83:10 3|73 74:10 4|74 94:10 5|75 25:10 6|62 20:10 7|57 69:10 8|59 80:10 9|53 1:10 10</relation>
    <relation name="R23" arity="2" nbTuples="100" semantics="soft" defaultCost="infinity">49 23:1 1|72 34:1 2|42 5:1 3|69 49:1 4|80 54:1 5|19 72:1 6|85 69:1 7|93 36:1 8|67 41:1 9|33 69:1 10|73 9:2 1|49 48:2 2|69 98:2 3|100 52:2 4|57 41:2 5|14 68:2 6|12 2:2 7|6 76:2 8|70 78:2 9|81 89:2 10|60 17:3 1|92 4:3 2|60 98:3 3|91 43:3 4|82 35:3 5|53 93:3 6|24 60:3 7|88 57:3 8|31 49:3 9|39 72:3 10|63 97:4 1|62 56:4 2|60 5:4 3|32 93:4 4|87 43:4 5|58 91:4 6|2 88:4 7|100 93:4 8|25 49:4 9|84 46:4 10|11 31:5 1|63 85:5 2|35 13:5 3|48 54:5 4|41 62:5 5|20 79:5 6|15 27:5 7|92 44:5 8|99 23:5 9|13 87:5 10|56 16:6 1|21 72:6 2|9 35:6 3|46 85:6 4|91 13:6 5|29 28:6 6|69 76:6 7|60 8:6 8|28 4:6 9|77 13:6 10|93 7:7 1|50 25:7 2|79 43:7 3|82 29:7 4|55 72:7 5|79 6:7 6|15 99:7 7|12 34:7 8|94 36:7 9|97 77:7 10|11 6:8 1|91 39:8 2|48 48:8 3|7 49:8 4|61 25:8 5|76 64:8 6|2 52:8 7|12 26:8 8|76 28:8 9|55 74:8 10|95 65:9 1|34 59:9 2|2 72:9 3|61 61:9 4|14 5:9 5|6 99:9 6|13 20:9 7|20 43:9 8|55 43:9 9|64 52:9 10|67 26:10 1|79 1:10 2|51 96:10 3|93 47:10 4|30 3:10 5|64 67:10 6|82 3:10 7|5 65:10 8|10 18:10 9|80 41:10 10</relation>
    <relation name="R24" arity="2" nbTuples="100" semantics="soft" defaultCost="infinity">19 42:1 1|60 7:1 2|59 100:1 3|51 100:1 4|75 73:1 5|37 77:1 6|20 54:1 7|55 17:1 8|58 30:1 9|43 16:1 10|38 11:2 1|3 13:2 2|47 94:2 3|100 18:2 4|68 61:2 5|79 13:2 6|43 2:2 7|46 10:2 8|32 45:2 9|25 68:2 10|62 99:3 1|59 77:3 2|28 7:3 3|42 65:3 4|72 25:3 5|63 64:3 6|72 39:3 7|49 54:3 8|93 90:3 9|99 85:3 10|41 44:4 1|13 39:4 2|6 97:4 3|54 24:4 4|46 35:4 5|41 28:4 6|50 85:4 7|89 9:4 8|48 21:4 9|1 40:4 10|94 39:5 1|12 83:5 2|98 48:5 3|18 4:5 4|21 63:5 5|73 19:5 6|64 21:5 7|45 1:5 8|50 17:5 9|93 42:5 10|81 83:6 1|29 45:6 2|92 80:6 3|42 62:6 4|29 71:6 5|98 92:6 6|18 57:6 7|37 18:6 8|24 47:6 9|53 18:6 10|77 88:7 1|21 8:7 2|91 74:7 3|44 22:7 4|90 84:7 5|40 37:7 6|44 11:7 7|51 38:7 8|23 18:7 9|41 12:7 10|76 11:8 1|8 55:8 2|4 53:8 3|36 76:8 4|75 72:8 5|40 82:8 6|31 67:8 7|32 41:8 8|79 67:8 9|99 15:8 10|2 17:9 1|11 86:9 2|50 52:9 3|23 89:9 4|49 52:9 5|93 11:9 6|46 30:9 7|46 12:9 8|70 70:9 9|40 66:9 10|89 8:10 1|39 29:10 2|79 68:10 3|82 3:10 4|86 8:10 5|65 53:10 6|28 37:10 7|55 20:10 8|41 77:10 9|66 66:10 10</relation>
    <relation name="R25" arity="2" nbTuples="100" semantics="soft" defaultCost="infinity">61 8:1 1|93 83:1 2|60 30:1 3|22 77:1 4|14 38:1 5|23 60:1 6|41 26:1 7|50 79:1 8|67 94:1 9|43 94:1 10|6 49:2 1|29 68:2 2|8 90:2 3|76 99:2 4|13 46:2 5|81 83:2 6|72 64:2 7|50 63:2 8|46 41:2 9|25 3:2 10|58 3:3 1|34 83:3 2|89 45:3 3|97 6:3 4|41 73:3 5|25 73:3 6|20 6:3 7|4 70:3 8|38 93:3 9|83 15:3 10|79 85:4 1|44 71:4 2|81 53:4 3|42 51:4 4|7 51:4 5|23 20:4 6|15 95:4 7|55 23:4 8|49 22:4 9|44 27:4 10|24 79:5 1|40 24:5 2|74 100:5 3|48 96:5 4|49 7:5 5|54 13:5 6|56 87:5 7|36 88:5 8|62 98:5 9|91 91:5 10|10 62:6 1|97 91:6 2|89 11:6 3|87 69:6 4|90 68:6 5|25 19:6 6|17 69:6 7|96 55:6 8|86 36:6 9|6 84:6 10|19 40:7 1|40 41:7 2|73 40:7 3|90 39:7 4|74 61:7 5|65 81:7 6|4 76:7 7|97 1:7 8|89 24:7 9|59 75:7 10|60 87:8 1|13 60:8 2|27 57:8 3|6 12:8 4|73 89:8 5|77 64:8 6|1 67:8 7|80 31:8 8|6 78:8 9|64 40:8 10|5 27:9 1|7 3:9 2|63 100:9 3|22 60:9 4|77 21:9 5|58 47:9 6|31 36:9 7|3 92:9 8|12 100:9 9|31 25:9 10|4 33:10 1|8 87:10 2|83 79:10 3|50 91:10 4|42 57:10 5|42 86:10 6|32 5:10 7|89 79:10 8|49 81:10 9|23 42:10 10</relation>
    <relation name="R26" arity="2" nbTuples="100" semantics="soft" defaultCost="infinity">37 66:1 1|92 55:1 2|72 21:1 3|22 15:1 4|63 17:1 5|45 78:1 6|82 79:1 7|15 68:1 8|68 57:1 9|34 37:1 10|60 58:2 1|56 59:2 2|10 63:2 3|86 51:2 4|4 64:2 5|37 45:2 6|68 83:2 7|71 70:2 8|50 5:2 9|72 3:2 10|2 36:3 1|26 1:3 2|46 50:3 3|20 55:3 4|83 70:3 5|21 38:3 6|42 13:3 7|39 59:3 8|83 76:3 9|80 91:3 10|71 75:4 1|41 73:4 2|7 67:4 3|16 31:4 4|48 51:4 5|86 41:4 6|8 54:4 7|67 89:4 8|1 74:4 9|24 35:4 10|10 100:5 1|25 95:5 2|10 56:5 3|97 49:5 4|26 14:5 5|87 29:5 6|31 25:5 7|34 45:5 8|70 21:5 9|94 24:5 10|16 83:6 1|16 94:6 2|68 34:6 3|20 45:6 4|70 8:6 5|100 47:6 6|42 87:6 7|28 38:6 8|85 99:6 9|9 42:6 10|9 38:7 1|10 11:7 2|69 49:7 3|39 34:7 4|23 21:7 5|76 4:7 6|44 78:7 7|47 97:7 8|53 21:7 9|60 54:7 10|75 78:8 1|6 34:8 2|67 9:8 3|60 52:8 4|73 38:8 5|49 99:8 6|81 36:8 7|18 79:8 8|69 61:8 9|38 21:8 10|80 92:9 1|19 27:9 2|55 81:9 3|33 69:9 4|20 84:9 5|73 68:9 6|40 54:9 7|35 12:9 8|75 74:9 9|86 31:9 10|75 75:10 1|39 59:10 2|86 75:10 3|44 80:10 4|30 34:10 5|26 82:10 6|15 30:10 7|78 13:10 8|36 38:10 9|57 56:10 10</relation>
    <relation name="R27" arity="2" nbTuples="100" semantics="soft" defaultCost="infinity">36 85:1 1|73 33:1 2|23 43:1 3|78 69:1 4|91 45:1 5|32 45:1 6|22 69:1 7|22 91:1 8|100 84:1 9|17 93:1 10|4 14:2 1|88 98:2 2|13 32:2 3|37 37:2 4|77 69:2 5|21 97:2 6|28 68:2 7|42 29:2 8|63 10:2 9|18 89:2 10|28 92:3 1|29 48:3 2|33 19:3 3|60 74:3 4|100 53:3 5|12 90:3 6|66 47:3 7|11 89:3 8|40 57:3 9|70 36:3 10|50 49:4 1|53 11:4 2|64 79:4 3|91 39:4 4|68 25:4 5|51 92:4 6|73 63:4 7|89 98:4 8|7 58:4 9|60 100:4 10|42 69:5 1|28 14:5 2|3 43:5 3|10 73:5 4|31 14:5 5|21 53:5 6|5 28:5 7|50 18:5 8|48 8:5 9|58 45:5 10|10 30:6 1|26 14:6 2|95 80:6 3|93 11:6 4|25 86:6 5|20 99:6 6|84 67:6 7|91 89:6 8|34 52:6 9|83 50:6 10|18 73:7 1|16 93:7 2|91 66:7 3|33 74:7 4|49 54:7 5|15 41:7 6|63 37:7 7|13 98:7 8|71 68:7 9|19 31:7 10|91 17:8 1|10 98:8 2|20 9:8 3|80 46:8 4|47 77:8 5|97 12:8 6|69 100:8 7|96 17:8 8|5 2:8 9|42 43:8 10|52 21:9 1|10 86:9 2|49 49:9 3|98 20:9 4|52 1:9 5|87 37:9 6|89 57:9 7|64 93:9 8|44 93:9 9|82 84:9 10|70 6:10 1|87 80:10 2|59 19:10 3|75 50:10 4|66 37:10 5|40 83:10 6|30 32:10 7|37 66:10 8|21 1:10 9|100 33:10 10</relation>
    <relation name="R28" arity="2" nbTuples="100" semantics="soft" defaultCost="infinity">38 73:1 1|26 60:1 2|72 9:1 3|9 56:1 4|37 80:1 5|65 48:1 6|59 69:1 7|90 60:1 8|64 94:1 9|26 21:1 10|12 53:2 1|53 62:2 2|53 74:2 3|17 87:2 4|68 38:2 5|13 41:2 6|88 100:2 7|76 41:2 8|68 95:2 9|13 65:2 10|83 49:3 1|86 40:3 2|15 19:3 3|1 26:3 4|84 49:3 5|84 23:3 6|19 50:3 7|33 2:3 8|5 62:3 9|22 1:3 10|41 3:4 1|77 95:4 2|50 42:4 3|5 100:4 4|16 8:4 5|57 50:4 6|7 74:4 7|15 45:4 8|29 45:4 9|53 37:4 10|84 95:5 1|87 5:5 2|57 12:5 3|43 40:5 4|39 35:5 5|9 43:5 6|9 61:5 7|69 16:5 8|23 54:5 9|58 40:5 10|30 92:6 1|39 80:6 2|35 37:6 3|87 90:6 4|43 100:6 5|20 62:6 6|64 94:6 7|28 80:6 8|54 93:6 9|71 25:6 10|54 71:7 1|86 2:7 2|38 43:7 3|20 39:7 4|34 53:7 5|26 70:7 6|80 43:7 7|95 60:7 8|88 48:7 9|82 25:7 10|46 63:8 1|52 46:8 2|55 48:8 3|45 64:8 4|99 34:8 5|63 27:8 6|94 28:8 7|4 16:8 8|93 19:8 9|61 90:8 10|48 26:9 1|42 55:9 2|5 33:9 3|49 62:9 4|90 7:9 5|24 31:9 6|89 17:9 7|27 94:9 8|38 6:9 9|25 42:9 10|64 2:10 1|89 82:10 2|74 15:10 3|70 90:10 4|70 91:10 5|87 78:10 6|98 46:10 7|5 93:10 8|46 62:10 9|86 77:10 10</relation>
    <relation name="R29" arity="2" nbTuples="100" semantics="soft" defaultCost="infinity">9 78:1 1|14 47:1 2|25 62:1 3|34 76:1 4|89 2:1 5|39 49:1 6|51 51:1 7|26 56:1 8|31 82:1 9|88 38:1 10|48 14:2 1|57 21:2 2|45 22:2 3|25 14:2 4|7 37:2 5|56 94:2 6|21 1:2 7|75 32:2 8|77 44:2 9|75 67:2 10|48 16:3 1|1 91:3 2|63 16:3 3|75 37:3 4|1 37:3 5|23 58:3 6|67 40:3 7|3 88:3 8|56 75:3 9|91 5:3 10|42 73:4 1|91 3:4 2|97 15:4 3|35 42:4 4|32 17:4 5|2 2:4 6|14 59:4 7|51 73:4 8|5 24:4 9|90 49:4 10|19 90:5 1|91 16:5 2|35 92:5 3|80 77:5 4|17 35:5 5|71 58:5 6|64 18:5 7|62 24:5 8|16 15:5 9|29 36:5 10|51 20:6 1|65 64:6 2|64 86:6 3|67 69:6 4|7 32:6 5|49 94:6 6|43 17:6 7|75 74:6 8|57 56:6 9|31 9:6 10|59 65:7 1|34 50:7 2|79 8:7 3|48 58:7 4|5 34:7 5|24 14:7 6|17 90:7 7|99 91:7 8|99 29:7 9|93 8:7 10|68 96:8 1|33 19:8 2|10 57:8 3|65 29:8 4|84 3:8 5|82 47:8 6|18 9:8 7|91 38:8 8|47 38:8 9|36 67:8 10|1 43:9 1|72 63:9 2|97 95:9 3|23 12:9 4|13 62:9 5|1 84:9 6|30 54:9 7|43 3:9 8|5 25:9 9|21 83:9 10|98 35:10 1|58 49:10 2|20 64:10 3|72 90:10 4|70 70:10 5|49 77:10 6|42 88:10 7|88 47:10 8|38 87:10 9|78 4:10 10</relation>
    <relation name="R30" arity="2" nbTuples="100" semantics="soft" defaultCost="infinity">86 83:1 1|77 96:1 2|80 46:1 3|33 75:1 4|68 57:1 5|65 37:1 6|12 53:1 7|26 36:1 8|81 84:1 9|18 26:1 10|97 55:2 1|89 8:2 2|75 37:2 3|55 10:2 4|78 91:2 5|78 81:2 6|7 27:2 7|24 10:2 8|66 49:2 9|75 56:2 10|16 75:3 1|95 11:3 2|2 55:3 3|66 90:3 4|47 95:3 5|4 4:3 6|65 87:3 7|19 21:3 8|100 65:3 9|47 7:3 10|93 8:4 1|90 98:4 2|15 3:4 3|99 47:4 4|51 44:4 5|44 22:4 6|97 82:4 7|24 83:4 8|59 55:4 9|61 74:4 10|43 52:5 1|86 12:5 2|53 80:5 3|55 5:5 4|30 57:5 5|84 60:5 6|58 50:5 7|42 91:5 8|70 54:5 9|75 94:5 10|80 1:6 1|31 97:6 2|63 77:6 3|49 67:6 4|67 27:6 5|16 85:6 6|65 7:6 7|69 95:6 8|75 67:6 9|95 73:6 10|81 37:7 1|7 42:7 2|43 99:7 3|52 33:7 4|51 42:7 5|16 43:7 6|84 98:7 7|78 67:7 8|71 99:7 9|33 95:7 10|11 81:8 1|2 18:8 2|77 11:8 3|9 8:8 4|81 30:8 5|66 94:8 6|85 24:8 7|86 81:8 8|30 88:8 9|86 16:8 10|70 60:9 1|95 54:9 2|97 59:9 3|42 21:9 4|12 94:9 5|31 47:9 6|1 51:9 7|21 68:9 8|49 34:9 9|27 87:9 10|2 48:10 1|2 44:10 2|27 12:10 3|41 91:10 4|47 10:10 5|34 69:10 6|19 69:10 7|21 41:10 8|6 16:10 9|80 18:10 10</relation>
    <relation name="R31" arity="2" nbTuples="100" semantics="soft" defaultCost="infinity">57 3:1 1|18 88:1 2|31 21:1 3|6 51:1 4|15 18:1 5|60 54:1 6|2 80:1 7|36 89:1 8|12 75:1 9|97 31:1 10|46 49:2 1|19 82:2 2|41 59:2 3|1 87:2 4|26 98:2 5|61 78:2 6|40 88:2 7|65 39:2 8|53 68:2 9|29 51:2 10|51 44:3 1|31 36:3 2|68 57:3 3|33 79:3 4|49 93:3 5|64 82:3 6|84 42:3 7|29 75:3 8|24 30:3 9|24 79:3 10|94 50:4 1|4 95:4 2|50 67:4 3|19 70:4 4|86 31:4 5|53 92:4 6|84 39:4 7|46 20:4 8|19 17:4 9|33 87:4 10|66 14:5 1|35 58:5 2|45 58:5 3|67 75:5 4|17 12:5 5|66 72:5 6|93 66:5 7|41 79:5 8|63 82:5 9|26 20:5 10|41 11:6 1|95 33:6 2|25 92:6 3|13 26:6 4|40 53:6 5|27 55:6 6|50 27:6 7|16 36:6 8|82 7:6 9|38 30:6 10|82 94:7 1|30 75:7 2|3 56:7 3|98 23:7 4|94 96:7 5|67 42:7 6|77 86:7 7|22 93:7 8|26 8:7 9|89 8:7 10|46 92:8 1|59 73:8 2|9 68:8 3|78 9:8 4|80 73:8 5|49 41:8 6|56 87:8 7|97 67:8 8|67 37:8 9|15 93:8 10|65 5:9 1|21 68:9 2|79 62:9 3|67 97:9 4|61 75:9 5|54 77:9 6|62 92:9 7|45 86:9 8|60 55:9 9|36 72:9 10|51 74:10 1|44 24:10 2|51 11:10 3|16 31:10 4|96 44:10 5|76 44:10 6|16 82:10 7|62 6:10 8|63 38:10 9|72 46:10 10</relation>
    <relation name="R32" arity="2" nbTuples="100" semantics="soft" defaultCost="infinity">32 72:1 1|3 55:1 2|37 75:1 3|29 19:1 4|43 37:1 5|46 26:1 6|46 40:1 7|57 91:1 8|71 5:1 9|10 20:1 10|87 70:2 1|75 57:2 2|22 48:2 3|66 57:2 4|5 3:2 5|57 18:2 6|6 84:2 7|70 45:2 8|79 72:2 9|51 29:2 10|58 74:3 1|40 10:3 2|4 27:3 3|93 64:3 4|56 63:3 5|11 40:3 6|72 31:3 7|99 13:3 8|51 58:3 9|55 62:3 10|93 62:4 1|14 84:4 2|66 53:4 3|72 36:4 4|13 6:4 5|51 88:4 6|33 47:4 7|73 56:4 8|10 45:4 9|34 5:4 10|55 95:5 1|15 67:5 2|92 55:5 3|44 75:5 4|34 22:5 5|62 65:5 6|11 70:5 7|23 63:5 8|99 56:5 9|84 26:5 10|68 88:6 1|88 82:6 2|6 82:6 3|3 72:6 4|92 18:6 5|70 77:6 6|17 17:6 7|71 82:6 8|92 96:6 9|50 8:6 10|71 46:7 1|21 14:7 2|34 15:7 3|96 86:7 4|97 96:7 5|29 71:7 6|88 48:7 7|98 41:7 8|42 8:7 9|92 48:7 10|35 66:8 1|51 30:8 2|13 53:8 3|85 37:8 4|47 72:8 5|62 20:8 6|53 2:8 7|78 74:8 8|68 4:8 9|46 98:8 10|94 30:9 1|6 62:9 2|66 86:9 3|58 92:9 4|71 34:9 5|34 86:9 6|26 15:9 7|75 10:9 8|79 80:9 9|59 37:9 10|8 30:10 1|18 27:10 2|14 16:10 3|38 75:10 4|96 88:10 5|78 78:10 6|22 20:10 7|32 23:10 8|4 44:10 9|93 37:10 10</relation>
    <relation name="R33" arity="2" nbTuples="100" semantics="soft" defaultCost="infinity">51 59:1 1|7 60:1 2|15 29:1 3|86 91:1 4|87 84:1 5|44 56:1 6|74 38:1 7|59 43:1 8|8 88:1 9|24 78:1 10|59 6:2 1|9 86:2 2|92 99:2 3|13 39:2 4|98 16:2 5|96 55:2 6|57 97:2 7|53 92:2 8|11 64:2 9|8 38:2 10|39 50:3 1|25 76:3 2|93 94:3 3|70 96:3 4|10 34:3 5|70 68:3 6|63 56:3 7|9 37:3 8|100 78:3 9|45 3:3 10|51 66:4 1|82 34:4 2|94 31:4 3|76 62:4 4|97 57:4 5|1 88:4 6|86 67:4 7|35 48:4 8|79 67:4 9|36 69:4 10|38 53:5 1|33 78:5 2|2 91:5 3|73 94:5 4|65 62:5 5|26 93:5 6|3 85:5 7|56 20:5 8|34 99:5 9|73 40:5 10|69 32:6 1|40 62:6 2|74 70:6 3|81 76:6 4|67 65:6 5|33 67:6 6|10 20:6 7|37 29:6 8|19 35:6 9|8 94:6 10|77 4:7 1|13 74:7 2|98 68:7 3|17 97:7 4|81 91:7 5|85 38:7 6|10 29:7 7|22 99:7 8|12 99:7 9|8 38:7 10|78 19:8 1|38 4:8 2|15 100:8 3|35 96:8 4|80 37:8 5|57 93:8 6|87 76:8 7|86 16:8 8|65 11:8 9|80 92:8 10|62 86:9 1|75 97:9 2|70 69:9 3|96 16:9 4|69 82:9 5|79 14:9 6|25 98:9 7|69 25:9 8|15 97:9 9|1 9:9 10|79 33:10 1|39 39:10 2|12 69:10 3|45 53:10 4|26 42:10 5|28 98:10 6|32 1:10 7|30 88:10 8|96 28:10 9|16 90:10 10</relation>
    <relation name="R34" arity="2" nbTuples="100" semantics="soft" defaultCost="infinity">90 52:1 1|89 58:1 2|28 52:1 3|42 40:1 4|74 13:1 5|42 66:1 6|69 45:1 7|18 66:1 8|64 14:1 9|35 51:1 10|38 73:2 1|83 35:2 2|22 74:2 3|89 48:2 4|60 54:2 5|28 69:2 6|46 78:2 7|93 76:2 8|68 71:2 9|58 93:2 10|5 47:3 1|40 81:3 2|15 3:3 3|93 20:3 4|11 33:3 5|87 15:3 6|48 71:3 7|7 21:3 8|98 67:3 9|93 34:3 10|36 95:4 1|69 8:4 2|97 29:4 3|68 48:4 4|54 79:4 5|22 53:4 6|45 8:4 7|17 48:4 8|70 86:4 9|22 5:4 10|57 13:5 1|92 5:5 2|79 67:5 3|27 78:5 4|46 100:5 5|67 2:5 6|86 55:5 7|1 26:5 8|93 56:5 9|93 57:5 10|26 43:6 1|71 28:6 2|62 62:6 3|25 40:6 4|83 97:6 5|60 52:6 6|49 1:6 7|100 95:6 8|43 78:6 9|83 62:6 10|94 98:7 1|18 20:7 2|79 83:7 3|65 93:7 4|87 9:7 5|65 58:7 6|76 18:7 7|41 9:7 8|75 93:7 9|60 25:7 10|28 55:8 1|31 20:8 2|12 30:8 3|35 44:8 4|72 59:8 5|2 13:8 6|40 78:8 7|67 92:8 8|30 76:8 9|62 36:8 10|88 68:9 1|25 64:9 2|92 6:9 3|50 32:9 4|6 100:9 5|2 8:9 6|55 18:9 7|16 14:9 8|2 70:9 9|44 94:9 10|81 83:10 1|100 36:10 2|26 51:10 3|95 18:10 4|69 13:10 5|61 76:10 6|21 8:10 7|20 56:10 8|39 47:10 9|16 69:10 10</relation>
    <relation name="R35" arity="2" nbTuples="100" semantics="soft" defaultCost="infinity">59 12:1 1|82 5:1 2|71 27:1 3|76 37:1 4|91 95:1 5|72 100:1 6|55 38:1 7|2 2:1 8|16 51:1 9|27 77:1 10|31 13:2 1|26 88:2 2|32 81:2 3|88 22:2 4|46 35:2 5|88 47:2 6|16 33:2 7|68 33:2 8|44 76:2 9|92 56:2 10|74 89:3 1|51 76:3 2|54 56:3 3|96 77:3 4|18 92:3 5|32 30:3 6|74 20:3 7|72 84:3 8|96 30:3 9|64 23:3 10|40 56:4 1|8 87:4 2|69 6:4 3|84 30:4 4|30 9:4 5|35 4:4 6|98 62:4 7|27 74:4 8|53 67:4 9|3 76:4 10|19 44:5 1|47 52:5 2|18 8:5 3|48 23:5 4|74 23:5 5|15 75:5 6|85 48:5 7|3 68:5 8|63 7:5 9|48 98:5 10|31 38:6 1|57 100:6 2|25 7:6 3|3 80:6 4|100 70:6 5|81 42:6 6|44 43:6 7|37 90:6 8|15 14:6 9|41 44:6 10|71 17:7 1|98 65:7 2|58 99:7 3|90 19:7 4|80 62:7 5|36 74:7 6|70 91:7 7|13 95:7 8|6 64:7 9|13 40:7 10|3 39:8 1|44 46:8 2|54 17:8 3|63 43:8 4|35 98:8 5|6 29:8 6|41 40:8 7|46 89:8 8|49 53:8 9|20 37:8 10|34 90:9 1|75 21:9 2|98 82:9 3|98 45:9 4|98 29:9 5|14 13:9 6|36 49:9 7|16 17:9 8|50 41:9 9|93 68:9 10|91 27:10 1|22 83:10 2|97 5:10 3|74 11:10 4|80 53:10 5|32 22:10 6|100 67:10 7|53 48:10 8|20 3:10 9|20 10:10 10</relation>
    <relation name="R36" arity="2" nbTuples="100" semantics="soft" defaultCost="infinity">87 67:1 1|11 44:1 2|82 28:1 3|3 97:1 4|17 18:1 5|26 14:1 6|71 76:1 7|75 47:1 8|65 47:1 9|13 55:1 10|53 3:2 1|48 50:2 2|63 25:2 3|67 57:2 4|51 49:2 5|92 70:2 6|50 68:2 7|3 63:2 8|83 31:2 9|90 15:2 10|86 84:3 1|42 74:3 2|11 69:3 3|58 33:3 4|44 78:3 5|70 15:3 6|27 61:3 7|77 58:3 8|97 61:3 9|77 4:3 10|97 62:4 1|48 80:4 2|38 19:4 3|51 12:4 4|36 45:4 5|72 96:4 6|21 38:4 7|83 72:4 8|85 34:4 9|8 78:4 10|10 82:5 1|11 93:5 2|10 49:5 3|58 63:5 4|61 86:5 5|6 3:5 6|53 100:5 7|89 35:5 8|78 100:5 9|78 94:5 10|94 12:6 1|97 83:6 2|34 92:6 3|54 61:6 4|20 83:6 5|57 36:6 6|30 18:6 7|70 62:6 8|88 95:6 9|17 99:6 10|28 90:7 1|49 37:7 2|37 33:7 3|49 71:7 4|11 9:7 5|86 50:7 6|9 86:7 7|44 96:7 8|23 59:7 9|52 65:7 10|40 24:8 1|14 80:8 2|5 61:8 3|82 55:8 4|65 95:8 5|59 88:8 6|37 32:8 7|16 3:8 8|45 65:8 9|89 85:8 10|47 12:9 1|8 55:9 2|84 3:9 3|18 4:9 4|36 53:9 5|15 26:9 6|28 93:9 7|71 43:9 8|46 61:9 9|41 74:9 10|44 4:10 1|75 27:10 2|67 60:10 3|94 86:10 4|24 77:10 5|15 85:10 6|43 15:10 7|72 48:10 8|67 90:10 9|80 35:10 10</relation>
    <relation name="R37" arity="2" nbTuples="100" semantics="soft" defaultCost="infinity">57 16:1 1|2 90:1 2|23 8:1 3|33 74:1 4|64 28:1 5|88 29:1 6|18 48:1 7|81 4:1 8|35 54:1 9|41 46:1 10|83 99:2 1|20 56:2 2|19 63:2 3|6 79:2 4|56 85:2 5|93 100:2 6|21 80:2 7|97 14:2 8|35 60:2 9|75 23:2 10|91 47:3 1|12 4:3 2|97 66:3 3|79 39:3 4|30 90:3 5|95 41:3 6|15 4:3 7|54 65:3 8|79 61:3 9|48 84:3 10|33 92:4 1|96 45:4 2|54 40:4 3|31 95:4 4|82 12:4 5|19 49:4 6|23 9:4 7|93 39:4 8|54 73:4 9|47 53:4 10|56 35:5 1|21 72:5 2|59 31:5 3|16 74:5 4|80 28:5 5|4 88:5 6|30 57:5 7|6 33:5 8|34 64:5 9|40 25:5 10|64 38:6 1|45 58:6 2|93 77:6 3|52 48:6 4|98 47:6 5|46 52:6 6|10 63:6 7|71 46:6 8|70 28:6 9|70 96:6 10|4 66:7 1|10 26:7 2|9 71:7 3|38 47:7 4|79 19:7 5|41 77:7 6|47 78:7 7|15 60:7 8|62 67:7 9|41 51:7 10|73 47:8 1|58 50:8 2|86 99:8 3|75 77:8 4|32 24:8 5|93 61:8 6|71 60:8 7|34 97:8 8|73 94:8 9|58 15:8 10|64 28:9 1|32 10:9 2|87 21:9 3|34 53:9 4|40 64:9 5|47 44:9 6|77 48:9 7|51 2:9 8|97 83:9 9|57 99:9 10|81 21:10 1|39 12:10 2|69 2:10 3|93 36:10 4|6 10:10 5|57 64:10 6|53 47:10 7|22 95:10 8|63 17:10 9|29 36:10 10</relation>
    <relation name="R38" arity="2" nbTuples="100" semantics="soft" defaultCost="infinity">34 53:1 1|30 77:1 2|14 9:1 3|63 79:1 4|29 66:1 5|75 13:1 6|59 20:1 7|33 34:1 8|12 37:1 9|3 15:1 10|25 99:2 1|48 1:2 2|71 75:2 3|82 80:2 4|52 2:2 5|54 38:2 6|10 85:2 7|79 75:2 8|66 59:2 9|15 50:2 10|14 25:3 1|82 55:3 2|96 62:3 3|89 94:3 4|22 42:3 5|46 71:3 6|73 43:3 7|93 14:3 8|84 78:3 9|23 64:3 10|13 64:4 1|19 82:4 2|95 59:4 3|97 72:4 4|89 16:4 5|46 2:4 6|31 5:4 7|23 92:4 8|15 100:4 9|54 16:4 10|34 18:5 1|72 51:5 2|26 52:5 3|50 1:5 4|18 47:5 5|1 7:5 6|12 21:5 7|50 68:5 8|95 36:5 9|6 75:5 10|35 18:6 1|77 83:6 2|37 88:6 3|44 35:6 4|54 94:6 5|76 77:6 6|32 18:6 7|14 90:6 8|26 13:6 9|49 22:6 10|94 79:7 1|39 61:7 2|53 30:7 3|64 81:7 4|34 74:7 5|88 47:7 6|3 96:7 7|97 60:7 8|10 84:7 9|35 90:7 10|30 33:8 1|96 30:8 2|3 93:8 3|38 12:8 4|47 69:8 5|90 79:8 6|93 77:8 7|83 26:8 8|54 21:8 9|80 28:8 10|32 86:9 1|36 27:9 2|11 56:9 3|74 20:9 4|31 50:9 5|93 21:9 6|7 77:9 7|66 50:9 8|21 70:9 9|12 54:9 10|73 21:10 1|70 17:10 2|46 85:10 3|79 32:10 4|33 55:10 5|46 96:10 6|93 33:10 7|44 63:10 8|91 98:10 9|93 75:10 10</relation>
    <relation name="R39" arity="2" nbTuples="100" semantics="soft" defaultCost="infinity">81 30:1 1|14 49:1 2|11 31:1 3|94 8:1 4|52 42:1 5|5 14:1 6|17 53:1 7|28 56:1 8|43 39:1 9|76 42:1 10|26 4:2 1|95 36:2 2|31 27:2 3|9 73:2 4|15 54:2 5|18 13:2 6|72 22:2 7|6 66:2 8|51 38:2 9|9 65:2 10|90 2:3 1|5 29:3 2|45 84:3 3|22 38:3 4|76 49:3 5|51 89:3 6|29 62:3 7|27 76:3 8|6 73:3 9|72 38:3 10|40 51:4 1|77 55:4 2|90 73:4 3|30 82:4 4|75 1:4 5|58 94:4 6|8 82:4 7|67 75:4 8|49 46:4 9|30 14:4 10|99 3:5 1|67 28:5 2|65 76:5 3|13 49:5 4|2 29:5 5|72 11:5 6|84 99:5 7|76 51:5 8|79 95:5 9|64 93:5 10|52 27:6 1|20 31:6 2|47 34:6 3|86 91:6 4|23 83:6 5|70 38:6 6|17 98:6 7|41 18:6 8|73 7:6 9|27 59:6 10|18 87:7 1|30 53:7 2|20 9:7 3|35 94:7 4|36 8:7 5|96 74:7 6|73 99:7 7|51 43:7 8|18 23:7 9|88 29:7 10|74 81:8 1|52 100:8 2|2 91:8 3|56 31:8 4|26 9:8 5|1 61:8 6|85 92:8 7|59 100:8 8|1 31:8 9|48 62:8 10|41 3:9 1|35 99:9 2|79 70:9 3|53 26:9 4|37 55:9 5|55 29:9 6|64 18:9 7|53 82:9 8|29 83:9 9|84 79:9 10|75 38:10 1|4 72:10 2|17 73:10 3|99 48:10 4|9 14:10 5|73 81:10 6|4 42:10 7|52 85:10 8|18 84:10 9|66 28:10 10</relation>
    <relation name="R40" arity="2" nbTuples="100" semantics="soft" defaultCost="infinity">81 22:1 1|72 21:1 2|61 40:1 3|15 28:1 4|39 23:1 5|37 75:1 6|10 86:1 7|50 8:1 8|76 3:1 9|70 65:1 10|24 100:2 1|41 18:2 2|43 67:2 3|47 59:2 4|24 21:2 5|86 94:2 6|69 77:2 7|96 47:2 8|34 63:2 9|69 56:2 10|28 36:3 1|49 11:3 2|58 41:3 3|28 38:3 4|65 90:3 5|65 31:3 6|25 38:3 7|96 96:3 8|88 50:3 9|36 55:3 10|18 68:4 1|7 42:4 2|71 33:4 3|52 13:4 4|52 2:4 5|84 81:4 6|61 79:4 7|73 65:4 8|92 63:4 9|57 73:4 10|54 83:5 1|48 98:5 2|12 20:5 3|54 36:5 4|99 53:5 5|68 29:5 6|40 15:5 7|92 53:5 8|42 85:5 9|55 65:5 10|31 18:6 1|45 69:6 2|10 21:6 3|14 33:6 4|80 100:6 5|64 74:6 6|19 12:6 7|96 80:6 8|53 47:6 9|90 19:6 10|24 27:7 1|64 6:7 2|100 72:7 3|63 100:7 4|72 62:7 5|58 88:7 6|86 99:7 7|47 16:7 8|19 46:7 9|77 86:7 10|47 14:8 1|97 88:8 2|15 45:8 3|54 62:8 4|57 18:8 5|51 83:8 6|73 24:8 7|84 48:8 8|60 20:8 9|22 92:8 10|76 96:9 1|19 29:9 2|19 60:9 3|22 52:9 4|87 85:9 5|46 50:9 6|68 45:9 7|47 2:9 8|67 79:9 9|19 44:9 10|72 46:10 1|92 30:10 2|17 42:10 3|14 46:10 4|37 78:10 5|90 46:10 6|98 23:10 7|1 52:10 8|30 68:10 9|89 67:10 10</relation>
    <relation name="R41" arity="2" nbTuples="100" semantics="soft" defaultCost="infinity">88 70:1 1|87 13:1 2|83 89:1 3|9 35:1 4|93 46:1 5|51 95:1 6|7 92:1 7|39 77:1 8|15 92:1 9|80 42:1 10|31 96:2 1|80 82:2 2|41 7:2 3|93 7:2 4|49 98:2 5|28 66:2 6|5 15:2 7|76 54:2 8|41 8:2 9|60 43:2 10|48 51:3 1|1 49:3 2|82 35:3 3|76 13:3 4|67 90:3 5|94 71:3 6|80 82:3 7|87 49:3 8|28 86:3 9|52 36:3 10|3 6:4 1|77 48:4 2|97 17:4 3|48 6:4 4|64 64:4 5|67 54:4 6|92 37:4 7|78 10:4 8|97 59:4 9|52 93:4 10|84 74:5 1|13 28:5 2|40 41:5 3|5 70:5 4|81 49:5 5|79 95:5 6|93 29:5 7|59 4:5 8|82 90:5 9|80 29:5 10|41 74:6 1|15 27:6 2|88 62:6 3|25 98:6 4|35 65:6 5|25 57:6 6|97 46:6 7|31 67:6 8|85 48:6 9|74 13:6 10|30 31:7 1|14 3:7 2|10 18:7 3|32 53:7 4|56 17:7 5|88 22:7 6|42 97:7 7|63 40:7 8|16 21:7 9|31 3:7 10|79 14:8 1|20 65:8 2|77 41:8 3|93 15:8 4|41 46:8 5|44 91:8 6|46 42:8 7|55 20:8 8|68 84:8 9|58 91:8 10|27 32:9 1|57 51:9 2|60 37:9 3|26 94:9 4|23 71:9 5|66 77:9 6|64 87:9 7|16 65:9 8|86 18:9 9|39 17:9 10|39 61:10 1|71 78:10 2|93 6:10 3|6 46:10 4|65 78:10 5|10 67:10 6|84 23:10 7|95 9:10 8|81 79:10 9|81 52:10 10</relation>
    <relation name="R42" arity="2" nbTuples="100" semantics="soft" defaultCost="infinity">90 2:1 1|37 49:1 2|46 77:1 3|56 86:1 4|58 76:1 5|62 8:1 6|88 52:1 7|34 65:1 8|18 47:1 9|50 45:1 10|68 88:2 1|89 91:2 2|78 63:2 3|6 93:2 4|70 49:2 5|95 96:2 6|29 17:2 7|74 58:2 8|5 5:2 9|89 50:2 10|92 100:3 1|4 2:3 2|89 79:3 3|77 22:3 4|50 75:3 5|40 96:3 6|23 74:3 7|79 59:3 8|39 62:3 9|96 16:3 10|90 90:4 1|81 12:4 2|97 43:4 3|37 15:4 4|63 52:4 5|27 16:4 6|85 23:4 7|68 13:4 8|56 98:4 9|78 2:4 10|39 19:5 1|26 68:5 2|89 10:5 3|19 8:5 4|19 52:5 5|2 31:5 6|46 78:5 7|81 100:5 8|49 71:5 9|50 97:5 10|33 32:6 1|35 43:6 2|80 24:6 3|60 1:6 4|73 85:6 5|45 62:6 6|9 71:6 7|97 20:6 8|2 68:6 9|100 92:6 10|45 88:7 1|38 94:7 2|48 48:7 3|69 9:7 4|100 12:7 5|60 54:7 6|93 75:7 7|38 82:7 8|41 42:7 9|50 37:7 10|73 78:8 1|26 8:8 2|42 60:8 3|53 28:8 4|58 15:8 5|94 90:8 6|18 77:8 7|80 41:8 8|3 57:8 9|84 94:8 10|24 89:9 1|22 46:9 2|83 43:9 3|65 93:9 4|54 17:9 5|67 99:9 6|44 46:9 7|63 65:9 8|83 53:9 9|5 30:9 10|21 44:10 1|100 26:10 2|18 35:10 3|61 97:10 4|33 64:10 5|83 4:10 6|72 43:10 7|4 11:10 8|28 69:10 9|5 83:10 10</relation>
    <relation name="R43" arity="2" nbTuples="100" semantics="soft" defaultCost="infinity">57 62:1 1|9 92:1 2|51 91:1 3|50 81:1 4|75 75:1 5|90 8:1 6|62 20:1 7|19 32:1 8|49 68:1 9|7 7:1 10|15 40:2 1|24 88:2 2|16 69:2 3|25 48:2 4|85 24:2 5|97 74:2 6|84 49:2 7|88 89:2 8|100 60:2 9|32 42:2 10|14 58:3 1|22 82:3 2|18 64:3 3|55 17:3 4|98 72:3 5|81 89:3 6|48 98:3 7|67 31:3 8|23 81:3 9|12 31:3 10|15 1:4 1|38 91:4 2|46 33:4 3|91 1:4 4|8 96:4 5|22 23:4 6|32 17:4 7|60 37:4 8|76 47:4 9|36 78:4 10|24 69:5 1|65 22:5 2|47 53:5 3|13 15:5 4|43 96:5 5|81 45:5 6|84 32:5 7|25 83:5 8|30 88:5 9|71 73:5 10|13 9:6 1|43 57:6 2|4 49:6 3|7 78:6 4|85 21:6 5|65 23:6 6|74 55:6 7|63 44:6 8|55 6:6 9|50 1:6 10|32 44:7 1|51 54:7 2|83 27:7 3|13 57:7 4|26 81:7 5|63 98:7 6|99 66:7 7|95 36:7 8|80 52:7 9|30 95:7 10|90 71:8 1|97 26:8 2|18 85:8 3|26 92:8 4|87 48:8 5|39 40:8 6|98 4:8 7|74 79:8 8|77 40:8 9|5 48:8 10|76 57:9 1|22 67:9 2|55 18:9 3|53 27:9 4|42 77:9 5|4 74:9 6|92 90:9 7|34 7:9 8|14 78:9 9|5 51:9 10|96 98:10 1|22 6:10 2|70 68:10 3|93 23:10 4|75 53:10 5|58 9:10 6|51 60:10 7|91 31:10 8|47 39:10 9|80 28:10 10</relation>
    <relation name="R44" arity="2" nbTuples="100" semantics="soft" defaultCost="infinity">87 2:1 1|88 14:1 2|36 81:1 3|51 31:1 4|97 40:1 5|30 39:1 6|65 57:1 7|43 57:1 8|88 24:1 9|29 96:1 10|34 96:2 1|28 27:2 2|54 79:2 3|87 2:2 4|28 2:2 5|70 28:2 6|33 27:2 7|17 81:2 8|18 84:2 9|46 40:2 10|92 29:3 1|10 14:3 2|24 92:3 3|16 20:3 4|31 66:3 5|87 88:3 6|73 84:3 7|24 63:3 8|40 6:3 9|19 67:3 10|66 71:4 1|22 16:4 2|52 2:4 3|25 81:4 4|22 27:4 5|15 6:4 6|50 25:4 7|65 3:4 8|90 44:4 9|94 96:4 10|53 36:5 1|91 48:5 2|30 77:5 3|1 16:5 4|75 38:5 5|27 32:5 6|93 23:5 7|24 95:5 8|26 73:5 9|90 64:5 10|78 5:6 1|47 4:6 2|17 42:6 3|71 61:6 4|35 61:6 5|84 2:6 6|59 77:6 7|42 5:6 8|27 77:6 9|67 18:6 10|2 88:7 1|46 94:7 2|91 92:7 3|80 32:7 4|30 55:7 5|6 44:7 6|51 77:7 7|54 25:7 8|14 54:7 9|45 48:7 10|74 57:8 1|71 24:8 2|98 27:8 3|2 98:8 4|72 35:8 5|24 47:8 6|53 29:8 7|99 31:8 8|93 41:8 9|47 28:8 10|40 33:9 1|81 53:9 2|50 97:9 3|18 95:9 4|60 52:9 5|43 41:9 6|88 92:9 7|76 4:9 8|80 23:9 9|3 43:9 10|82 96:10 1|25 66:10 2|66 63:10 3|7 24:10 4|9 56:10 5|6 18:10 6|63 82:10 7|55 13:10 8|60 65:10 9|62 32:10 10</relation>
    <relation name="R45" arity="2" nbTuples="100" semantics="soft" defaultCost="infinity">2 19:1 1|87 60:1 2|60 84:1 3|38 50:1 4|23 41:1 5|80 21:1 6|28 58:1 7|67 93:1 8|39 11:1 9|34 100:1 10|87 68:2 1|54 91:2 2|95 19:2 3|48 38:2 4|5 2:2 5|56 25:2 6|84 43:2 7|22 30:2 8|42 38:2 9|17 68:2 10|22 57:3 1|31 86:3 2|9 64:3 3|97 88:3 4|8 30:3 5|47 98:3 6|84 96:3 7|21 38:3 8|5 76:3 9|30 61:3 10|36 52:4 1|36 35:4 2|32 39:4 3|89 56:4 4|50 6:4 5|25 25:4 6|46 32:4 7|98 8:4 8|52 18:4 9|51 72:4 10|44 58:5 1|12 68:5 2|75 20:5 3|18 22:5 4|39 95:5 5|18 79:5 6|35 9:5 7|55 27:5 8|70 8:5 9|29 35:5 10|77 68:6 1|84 32:6 2|52 22:6 3|78 34:6 4|30 18:6 5|18 65:6 6|81 79:6 7|2 86:6 8|83 75:6 9|96 77:6 10|54 56:7 1|99 33:7 2|55 71:7 3|56 17:7 4|56 16:7 5|9 83:7 6|36 44:7 7|3 50:7 8|35 17:7 9|58 72:7 10|16 27:8 1|24 52:8 2|69 17:8 3|43 98:8 4|29 72:8 5|49 30:8 6|75 24:8 7|72 4:8 8|79 11:8 9|76 58:8 10|47 97:9 1|79 95:9 2|26 24:9 3|87 32:9 4|97 100:9 5|70 9:9 6|49 57:9 7|43 75:9 8|44 50:9 9|75 91:9 10|12 43:10 1|26 44:10 2|77 20:10 3|23 43:10 4|4 85:10 5|64 35:10 6|86 85:10 7|43 23:10 8|24 23:10 9|65 75:10 10</relation>
    <relation name="R46" arity="2" nbTuples="100" semantics="soft" defaultCost="infinity">37 32:1 1|75 44:1 2|37 88:1 3|38 48:1 4|34 57:1 5|45 87:1 6|16 11:1 7|74 98:1 8|91 24:1 9|20 16:1 10|53 55:2 1|34 100:2 2|17 70:2 3|67 86:2 4|2 71:2 5|47 9:2 6|77 67:2 7|78 56:2 8|76 2:2 9|18 99:2 10|84 82:3 1|18 56:3 2|35 86:3 3|10 75:3 4|39 97:3 5|32 81:3 6|10 40:3 7|39 23:3 8|23 73:3 9|3 97:3 10|66 15:4 1|4 3:4 2|2 82:4 3|52 85:4 4|3 50:4 5|30 32:4 6|5 26:4 7|21 70:4 8|30 86:4 9|12 91:4 10|88 25:5 1|78 91:5 2|78 97:5 3|71 68:5 4|88 56:5 5|42 22:5 6|25 54:5 7|73 5:5 8|32 45:5 9|3 49:5 10|61 43:6 1|65 22:6 2|51 66:6 3|6 62:6 4|8 82:6 5|33 38:6 6|34 100:6 7|100 15:6 8|69 16:6 9|81 98:6 10|87 47:7 1|94 63:7 2|84 97:7 3|88 95:7 4|14 94:7 5|55 81:7 6|4 61:7 7|100 30:7 8|22 97:7 9|38 26:7 10|22 66:8 1|53 57:8 2|7 14:8 3|52 90:8 4|8 54:8 5|34 5:8 6|99 98:8 7|87 60:8 8|54 46:8 9|36 73:8 10|47 55:9 1|52 91:9 2|16 97:9 3|55 40:9 4|84 100:9 5|15 32:9 6|5 52:9 7|38 34:9 8|6 82:9 9|29 94:9 10|74 80:10 1|82 60:10 2|43 66:10 3|95 27:10 4|2 3:10 5|40 70:10 6|19 73:10 7|98 53:10 8|59 19:10 9|86 30:10 10</relation>
    <relation name="R47" arity="2" nbTuples="100" semantics="soft" defaultCost="infinity">28 31:1 1|3 75:1 2|21 89:1 3|38 26:1 4|56 95:1 5|7 50:1 6|57 58:1 7|58 93:1 8|46 13:1 9|93 3:1 10|10 5:2 1|57 77:2 2|85 73:2 3|14 18:2 4|48 59:2 5|89 59:2 6|38 42:2 7|4 38:2 8|46 14:2 9|6 3:2 10|86 87:3 1|21 49:3 2|45 43:3 3|9 97:3 4|28 41:3 5|33 39:3 6|72 79:3 7|18 10:3 8|53 51:3 9|17 53:3 10|44 27:4 1|44 84:4 2|97 22:4 3|45 89:4 4|70 17:4 5|36 21:4 6|41 38:4 7|55 99:4 8|30 10:4 9|37 53:4 10|16 42:5 1|45 1:5 2|8 27:5 3|76 93:5 4|11 79:5 5|38 3:5 6|83 52:5 7|73 100:5 8|11 63:5 9|91 99:5 10|27 39:6 1|37 22:6 2|12 100:6 3|63 2:6 4|51 7:6 5|80 88:6 6|83 81:6 7|66 2:6 8|4 33:6 9|91 65:6 10|68 45:7 1|48 76:7 2|20 46:7 3|28 8:7 4|60 54:7 5|89 87:7 6|49 89:7 7|21 53:7 8|94 37:7 9|23 52:7 10|47 30:8 1|7 47:8 2|11 100:8 3|93 58:8 4|83 97:8 5|34 18:8 6|23 13:8 7|18 58:8 8|99 88:8 9|2 3:8 10|76 98:9 1|30 87:9 2|46 97:9 3|25 14:9 4|65 6:9 5|98 62:9 6|46 25:9 7|44 4:9 8|78 49:9 9|57 70:9 10|91 90:10 1|17 53:10 2|63 7:10 3|5 53:10 4|60 46:10 5|65 90:10 6|38 53:10 7|39 45:10 8|6 74:10 9|51 29:10 10</relation>
    <relation name="R48" arity="2" nbTuples="100" semantics="soft" defaultCost="infinity">97 55:1 1|40 15:1 2|74 14:1 3|23 83:1 4|74 37:1 5|31 31:1 6|19 42:1 7|51 67:1 8|79 25:1 9|59 40:1 10|50 12:2 1|30 27:2 2|6 1:2 3|90 31:2 4|31 17:2 5|37 47:2 6|88 41:2 7|7 34:2 8|91 49:2 9|57 16:2 10|40 17:3 1|53 54:3 2|39 45:3 3|23 62:3 4|12 76:3 5|60 64:3 6|80 65:3 7|35 88:3 8|65 40:3 9|49 94:3 10|83 23:4 1|48 56:4 2|16 86:4 3|11 90:4 4|51 84:4 5|37 17:4 6|25 85:4 7|80 34:4 8|76 89:4 9|3 80:4 10|23 34:5 1|69 48:5 2|93 62:5 3|57 57:5 4|4 100:5 5|34 18:5 6|70 38:5 7|93 39:5 8|24 43:5 9|88 18:5 10|87 83:6 1|61 91:6 2|83 15:6 3|66 25:6 4|96 16:6 5|78 60:6 6|89 34:6 7|20 33:6 8|65 53:6 9|48 39:6 10|18 86:7 1|9 26:7 2|45 25:7 3|71 40:7 4|25 2:7 5|95 77:7 6|20 42:7 7|77 57:7 8|81 11:7 9|62 46:7 10|22 10:8 1|3 24:8 2|19 75:8 3|24 34:8 4|23 19:8 5|99 4:8 6|30 46:8 7|97 95:8 8|38 61:8 9|39 62:8 10|36 8:9 1|32 15:9 2|97 42:9 3|62 3:9 4|37 88:9 5|47 16:9 6|79 97:9 7|81 89:9 8|1 60:9 9|5 35:9 10|98 35:10 1|23 55:10 2|45 63:10 3|18 99:10 4|9 57:10 5|1 91:10 6|34 10:10 7|84 77:10 8|51 24:10 9|21 64:10 10</relation>
    <relation name="R49" arity="2" nbTuples="100" semantics="soft" defaultCost="infinity">87 75:1 1|77 7:1 2|55 82:1 3|73 96:1 4|72 55:1 5|56 99:1 6|94 61:1 7|71 11:1 8|27 69:1 9|61 77:1 10|25 3:2 1|32 41:2 2|40 40:2 3|100 27:2 4|82 97:2 5|10 28:2 6|71 47:2 7|66 27:2 8|1 9:2 9|27 74:2 10|12 77:3 1|27 1:3 2|88 56:3 3|66 33:3 4|96 95:3 5|64 33:3 6|69 39:3 7|14 27:3 8|21 2:3 9|80 97:3 10|73 54:4 1|83 60:4 2|46 78:4 3|86 25:4 4|36 39:4 5|31 24:4 6|61 5:4 7|27 100:4 8|51 15:4 9|64 54:4 10|55 30:5 1|38 46:5 2|65 50:5 3|12 62:5 4|30 7:5 5|5 64:5 6|21 34:5 7|72 56:5 8|27 22:5 9|92 25:5 10|1 60:6 1|95 27:6 2|70 13:6 3|66 17:6 4|97 37:6 5|47 54:6 6|45 19:6 7|1 21:6 8|31 86:6 9|60 78:6 10|56 10:7 1|75 50:7 2|100 92:7 3|83 25:7 4|46 17:7 5|83 78:7 6|16 21:7 7|60 76:7 8|65 35:7 9|6 54:7 10|56 12:8 1|25 44:8 2|14 75:8 3|45 53:8 4|62 9:8 5|85 74:8 6|9 93:8 7|88 45:8 8|45 5:8 9|18 86:8 10|45 15:9 1|68 50:9 2|74 89:9 3|22 44:9 4|43 49:9 5|51 29:9 6|69 32:9 7|80 87:9 8|24 28:9 9|27 27:9 10|32 62:10 1|44 86:10 2|30 58:10 3|28 59:10 4|62 95:10 5|30 3:10 6|85 39:10 7|79 20:10 8|61 32:10 9|93 58:10 10</relation>
    <relation name="R50" arity="2" nbTuples="100" semantics="soft" defaultCost="infinity">93 86:1 1|50 38:1 2|17 38:1 3|28 34:1 4|74 86:1 5|83 28:1 6|22 65:1 7|97 88:1 8|16 52:1 9|95 99:1 10|64 83:2 1|91 34:2 2|90 57:2 3|91 18:2 4|92 26:2 5|79 15:2 6|38 71:2 7|36 45:2 8|60 75:2 9|2 93:2 10|49 33:3 1|66 92:3 2|75 34:3 3|99 9:3 4|85 17:3 5|43 64:3 6|30 64:3 7|97 8:3 8|5 94:3 9|77 78:3 10|85 90:4 1|87 16:4 2|8 81:4 3|80 93:4 4|17 89:4 5|63 18:4 6|1 38:4 7|15 74:4 8|75 28:4 9|16 85:4 10|53 60:5 1|57 73:5 2|92 10:5 3|90 34:5 4|86 55:5 5|88 22:5 6|42 41:5 7|55 23:5 8|33 30:5 9|78 42:5 10|61 36:6 1|45 27:6 2|47 9:6 3|41 37:6 4|53 21:6 5|70 27:6 6|41 55:6 7|46 18:6 8|44 98:6 9|5 22:6 10|15 86:7 1|50 62:7 2|75 81:7 3|5 46:7 4|61 82:7 5|60 30:7 6|42 24:7 7|5 39:7 8|91 48:7 9|44 77:7 10|12 93:8 1|6 19:8 2|13 67:8 3|67 32:8 4|78 57:8 5|47 42:8 6|36 49:8 7|97 36:8 8|43 100:8 9|28 49:8 10|6 88:9 1|19 63:9 2|33 75:9 3|21 42:9 4|84 54:9 5|53 63:9 6|82 53:9 7|86 41:9 8|24 95:9 9|68 97:9 10|44 50:10 1|92 100:10 2|21 29:10 3|20 63:10 4|21 14:10 5|88 88:10 6|14 42:10 7|75 28:10 8|7 16:10 9|96 85:10 10</relation>
    <relation name="R51" arity="2" nbTuples="100" semantics="soft" defaultCost="infinity">90 31:1 1|91 7:1 2|3 86:1 3|8 16:1 4|11 53:1 5|60 62:1 6|36 72:1 7|6 40:1 8|56 64:1 9|44 22:1 10|86 17:2 1|50 72:2 2|62 74:2 3|56 27:2 4|30 93:2 5|99 92:2 6|96 38:2 7|63 57:2 8|24 21:2 9|46 80:2 10|94 62:3 1|15 98:3 2|98 78:3 3|99 74:3 4|56 98:3 5|35 59:3 6|41 71:3 7|40 39:3 8|73 55:3 9|9 43:3 10|86 8:4 1|24 100:4 2|29 51:4 3|74 18:4 4|34 24:4 5|19 82:4 6|10 79:4 7|87 72:4 8|66 35:4 9|98 36:4 10|1 63:5 1|21 24:5 2|52 7:5 3|21 76:5 4|62 37:5 5|30 26:5 6|27 86:5 7|79 33:5 8|15 59:5 9|66 95:5 10|16 27:6 1|87 1:6 2|72 41:6 3|55 47:6 4|25 98:6 5|45 58:6 6|4 83:6 7|50 18:6 8|14 62:6 9|2 47:6 10|9 13:7 1|24 5:7 2|41 63:7 3|97 82:7 4|48 76:7 5|86 59:7 6|27 63:7 7|66 1:7 8|49 41:7 9|98 4:7 10|92 12:8 1|23 72:8 2|93 2:8 3|63 82:8 4|45 37:8 5|66 54:8 6|50 1:8 7|93 30:8 8|53 99:8 9|74 30:8 10|96 92:9 1|71 44:9 2|2 44:9 3|72 94:9 4|72 27:9 5|89 97:9 6|30 37:9 7|5 44:9 8|32 43:9 9|1 99:9 10|2 78:10 1|30 21:10 2|95 58:10 3|37 27:10 4|46 21:10 5|27 88:10 6|25 31:10 7|70 67:10 8|78 54:10 9|89 43:10 10</relation>
    <relation name="R52" arity="2" nbTuples="100" semantics="soft" defaultCost="infinity">70 24:1 1|17 25:1 2|81 5:1 3|26 22:1 4|51 81:1 5|28 27:1 6|21 84:1 7|19 4:1 8|79 14:1 9|95 93:1 10|13 80:2 1|87 59:2 2|49 48:2 3|78 67:2 4|56 65:2 5|62 83:2 6|25 82:2 7|33 35:2 8|27 89:2 9|87 15:2 10|16 56:3 1|86 55:3 2|85 43:3 3|76 28:3 4|26 34:3 5|99 4:3 6|22 48:3 7|3 34:3 8|7 48:3 9|4 78:3 10|74 93:4 1|15 66:4 2|51 52:4 3|22 41:4 4|76 10:4 5|75 99:4 6|14 96:4 7|74 87:4 8|14 84:4 9|93 41:4 10|46 4:5 1|58 53:5 2|21 27:5 3|88 5:5 4|62 22:5 5|58 22:5 6|15 56:5 7|95 33:5 8|8 83:5 9|96 82:5 10|70 62:6 1|15 40:6 2|70 76:6 3|44 42:6 4|83 68:6 5|64 2:6 6|53 41:6 7|70 16:6 8|57 92:6 9|73 5:6 10|32 23:7 1|71 27:7 2|31 79:7 3|38 15:7 4|28 46:7 5|20 92:7 6|23 65:7 7|41 54:7 8|78 96:7 9|37 92:7 10|63 88:8 1|66 93:8 2|12 31:8 3|53 36:8 4|25 51:8 5|96 75:8 6|35 50:8 7|29 71:8 8|2 9:8 9|66 49:8 10|74 80:9 1|55 1:9 2|80 40:9 3|100 80:9 4|73 84:9 5|29 14:9 6|88 7:9 7|67 45:9 8|8 89:9 9|3 37:9 10|40 37:10 1|17 52:10 2|66 69:10 3|43 52:10 4|14 63:10 5|99 31:10 6|25 71:10 7|29 60:10 8|2 8:10 9|73 85:10 10</relation>
    <relation name="R53" arity="2" nbTuples="100" semantics="soft" defaultCost="infinity">15 32:1 1|11 74:1 2|44 12:1 3|54 8:1 4|37 42:1 5|81 60:1 6|37 20:1 7|51 90:1 8|1 57:1 9|35 79:1 10|59 97:2 1|4 82:2 2|80 44:2 3|36 93:2 4|74 26:2 5|25 93:2 6|100 42:2 7|91 31:2 8|89 2:2 9|89 28:2 10|33 48:3 1|17 28:3 2|89 50:3 3|31 96:3 4|20 66:3 5|57 95:3 6|71 3:3 7|59 50:3 8|87 94:3 9|55 70:3 10|47 26:4 1|80 36:4 2|5 14:4 3|23 71:4 4|94 92:4 5|91 58:4 6|3 22:4 7|50 35:4 8|60 18:4 9|97 98:4 10|60 17:5 1|26 17:5 2|72 26:5 3|50 30:5 4|10 27:5 5|94 8:5 6|91 3:5 7|18 34:5 8|46 45:5 9|56 62:5 10|5 46:6 1|39 96:6 2|7 5:6 3|79 51:6 4|75 44:6 5|3 34:6 6|89 17:6 7|93 7:6 8|59 16:6 9|83 9:6 10|1 37:7 1|67 95:7 2|85 9:7 3|4 99:7 4|67 62:7 5|14 32:7 6|42 38:7 7|5 39:7 8|45 47:7 9|53 70:7 10|17 94:8 1|59 70:8 2|7 100:8 3|31 67:8 4|1 89:8 5|35 42:8 6|13 7:8 7|85 41:8 8|23 84:8 9|33 60:8 10|56 75:9 1|98 84:9 2|8 29:9 3|10 71:9 4|78 17:9 5|78 65:9 6|53 20:9 7|88 39:9 8|73 98:9 9|51 54:9 10|72 32:10 1|15 47:10 2|28 27:10 3|80 54:10 4|54 6:10 5|5 20:10 6|82 58:10 7|15 18:10 8|36 84:10 9|2 73:10 10</relation>
    <relation name="R54" arity="2" nbTuples="100" semantics="soft" defaultCost="infinity">77 39:1 1|47 76:1 2|78 20:1 3|19 7:1 4|55 29:1 5|42 26:1 6|4 16:1 7|60 24:1 8|20 47:1 9|51 40:1 10|40 66:2 1|26 33:2 2|56 53:2 3|25 92:2 4|53 95:2 5|62 56:2 6|86 58:2 7|5 29:2 8|91 30:2 9|92 65:2 10|7 17:3 1|34 12:3 2|68 47:3 3|54 7:3 4|31 50:3 5|31 24:3 6|40 74:3 7|32 4:3 8|23 1:3 9|27 4:3 10|71 46:4 1|36 18:4 2|23 18:4 3|28 65:4 4|90 38:4 5|99 42:4 6|68 31:4 7|90 5:4 8|73 31:4 9|71 35:4 10|81 48:5 1|91 6:5 2|22 81:5 3|36 21:5 4|75 94:5 5|51 96:5 6|7 92:5 7|91 36:5 8|94 81:5 9|33 10:5 10|96 24:6 1|44 49:6 2|91 59:6 3|19 80:6 4|100 76:6 5|39 44:6 6|100 8:6 7|55 33:6 8|98 35:6 9|6 10:6 10|86 59:7 1|97 87:7 2|19 70:7 3|94 65:7 4|43 55:7 5|13 57:7 6|2 20:7 7|32 42:7 8|88 91:7 9|20 37:7 10|54 5:8 1|39 97:8 2|87 99:8 3|47 100:8 4|83 52:8 5|61 7:8 6|79 60:8 7|76 27:8 8|77 28:8 9|16 82:8 10|17 64:9 1|94 82:9 2|43 4:9 3|79 16:9 4|15 46:9 5|41 74:9 6|42 6:9 7|19 24:9 8|87 66:9 9|65 73:9 10|83 25:10 1|97 65:10 2|13 26:10 3|98 83:10 4|53 88:10 5|69 41:10 6|62 26:10 7|18 82:10 8|96 14:10 9|48 15:10 10</relation>
    <relation name="R55" arity="2" nbTuples="100" semantics="soft" defaultCost="infinity">63 5:1 1|75 76:1 2|79 4:1 3|38 97:1 4|2 30:1 5|76 42:1 6|3 44:1 7|36 83:1 8|96 10:1 9|66 40:1 10|37 24:2 1|52 57:2 2|45 68:2 3|54 33:2 4|3 82:2 5|12 79:2 6|90 87:2 7|69 37:2 8|17 50:2 9|36 27:2 10|25 9:3 1|33 94:3 2|80 52:3 3|1 57:3 4|25 67:3 5|7 36:3 6|80 72:3 7|42 16:3 8|96 62:3 9|31 82:3 10|15 3:4 1|44 7:4 2|72 34:4 3|68 3:4 4|96 48:4 5|23 85:4 6|91 70:4 7|30 15:4 8|51 19:4 9|12 61:4 10|45 58:5 1|26 16:5 2|57 63:5 3|90 13:5 4|79 86:5 5|96 61:5 6|71 25:5 7|21 46:5 8|75 32:5 9|81 39:5 10|26 98:6 1|2 52:6 2|65 96:6 3|63 14:6 4|29 45:6 5|17 46:6 6|45 79:6 7|82 16:6 8|64 82:6 9|58 5:6 10|85 9:7 1|98 18:7 2|90 56:7 3|70 11:7 4|59 54:7 5|66 27:7 6|91 64:7 7|9 85:7 8|45 94:7 9|34 72:7 10|20 87:8 1|34 73:8 2|63 20:8 3|87 67:8 4|30 49:8 5|73 100:8 6|53 1:8 7|95 86:8 8|96 13:8 9|21 20:8 10|3 25:9 1|50 81:9 2|77 72:9 3|79 20:9 4|97 10:9 5|70 19:9 6|55 9:9 7|30 62:9 8|32 41:9 9|39 26:9 10|59 27:10 1|5 67:10 2|15 72:10 3|93 67:10 4|67 80:10 5|1 65:10 6|56 14:10 7|63 91:10 8|24 32:10 9|46 90:10 10</relation>
    <relation name="R56" arity="2" nbTuples="100" semantics="soft" defaultCost="infinity">11 81:1 1|68 33:1 2|50 60:1 3|19 74:1 4|36 76:1 5|73 36:1 6|1 57:1 7|77 66:1 8|64 32:1 9|98 46:1 10|5 95:2 1|42 1:2 2|13 55:2 3|12 96:2 4|9 80:2 5|53 76:2 6|82 11:2 7|64 65:2 8|94 76:2 9|85 11:2 10|4 66:3 1|36 3:3 2|36 12:3 3|92 13:3 4|51 76:3 5|3 29:3 6|37 72:3 7|19 61:3 8|15 86:3 9|62 72:3 10|49 48:4 1|1 73:4 2|21 65:4 3|36 92:4 4|57 7:4 5|34 46:4 6|22 12:4 7|90 4:4 8|96 85:4 9|89 61:4 10|1 96:5 1|98 5:5 2|35 34:5 3|12 96:5 4|76 14:5 5|54 55:5 6|28 65:5 7|14 93:5 8|81 95:5 9|19 86:5 10|24 64:6 1|66 76:6 2|70 55:6 3|42 20:6 4|7 92:6 5|25 10:6 6|62 16:6 7|2 32:6 8|65 79:6 9|90 42:6 10|33 15:7 1|48 85:7 2|50 70:7 3|34 83:7 4|20 87:7 5|54 20:7 6|61 3:7 7|74 100:7 8|87 82:7 9|95 91:7 10|50 10:8 1|82 41:8 2|72 53:8 3|20 53:8 4|60 68:8 5|28 13:8 6|23 45:8 7|85 70:8 8|25 63:8 9|37 74:8 10|79 38:9 1|59 91:9 2|93 22:9 3|72 22:9 4|56 53:9 5|24 94:9 6|58 28:9 7|91 77:9 8|52 7:9 9|30 30:9 10|16 42:10 1|40 11:10 2|83 82:10 3|75 87:10 4|63 74:10 5|78 53:10 6|92 51:10 7|23 68:10 8|17 88:10 9|41 80:10 10</relation>
    <relation name="R57" arity="2" nbTuples="100" semantics="soft" defaultCost="infinity">23 58:1 1|81 57:1 2|32 39:1 3|96 67:1 4|31 65:1 5|90 10:1 6|18 58:1 7|41 71:1 8|74 97:1 9|17 95:1 10|13 55:2 1|56 58:2 2|16 58:2 3|31 71:2 4|42 90:2 5|2 98:2 6|32 97:2 7|19 84:2 8|77 38:2 9|28 96:2 10|86 44:3 1|73 10:3 2|84 56:3 3|36 27:3 4|37 45:3 5|34 81:3 6|7 5:3 7|13 2:3 8|91 73:3 9|7 67:3 10|40 13:4 1|21 65:4 2|86 83:4 3|49 12:4 4|76 63:4 5|15 16:4 6|11 46:4 7|21 31:4 8|41 44:4 9|30 100:4 10|64 81:5 1|43 30:5 2|49 15:5 3|44 19:5 4|16 61:5 5|86 1:5 6|41 46:5 7|26 40:5 8|42 73:5 9|14 95:5 10|77 49:6 1|9 10:6 2|17 49:6 3|37 94:6 4|19 19:6 5|64 16:6 6|1 2:6 7|39 16:6 8|12 35:6 9|48 37:6 10|65 39:7 1|11 37:7 2|34 100:7 3|62 76:7 4|18 23:7 5|93 10:7 6|10 10:7 7|46 75:7 8|46 15:7 9|85 5:7 10|80 97:8 1|80 45:8 2|75 18:8 3|14 25:8 4|68 72:8 5|91 72:8 6|12 99:8 7|55 43:8 8|10 66:8 9|64 77:8 10|34 68:9 1|27 84:9 2|31 52:9 3|20 30:9 4|18 27:9 5|30 41:9 6|58 87:9 7|5 68:9 8|40 39:9 9|99 93:9 10|45 10:10 1|99 55:10 2|91 56:10 3|64 85:10 4|19 89:10 5|55 73:10 6|77 23:10 7|72 58:10 8|83 99:10 9|95 51:10 10</relation>
    <relation name="R58" arity="2" nbTuples="100" semantics="soft" defaultCost="infinity">2 51:1 1|95 63:1 2|38 71:1 3|63 68:1 4|59 96:1 5|21 81:1 6|3 55:1 7|81 75:1 8|77 21:1 9|31 52:1 10|54 71:2 1|69 28:2 2|84 21:2 3|79 61:2 4|94 56:2 5|34 34:2 6|7 20:2 7|41 52:2 8|50 27:2 9|14 45:2 10|3 82:3 1|1 66:3 2|41 6:3 3|66 52:3 4|95 2:3 5|91 9:3 6|63 96:3 7|6 62:3 8|64 58:3 9|92 21:3 10|89 91:4 1|49 72:4 2|5 46:4 3|82 76:4 4|94 60:4 5|13 54:4 6|73 21:4 7|66 58:4 8|23 51:4 9|74 33:4 10|50 25:5 1|41 72:5 2|84 84:5 3|100 11:5 4|26 81:5 5|79 92:5 6|36 39:5 7|92 73:5 8|75 56:5 9|12 73:5 10|86 71:6 1|99 78:6 2|57 56:6 3|87 48:6 4|32 85:6 5|9 17:6 6|86 85:6 7|92 4:6 8|4 64:6 9|22 99:6 10|53 86:7 1|82 17:7 2|5 42:7 3|50 88:7 4|71 55:7 5|72 65:7 6|32 45:7 7|6 11:7 8|100 71:7 9|48 72:7 10|51 57:8 1|77 99:8 2|67 16:8 3|30 46:8 4|49 81:8 5|3 45:8 6|81 55:8 7|97 2:8 8|67 2:8 9|83 74:8 10|18 8:9 1|23 96:9 2|26 66:9 3|99 77:9 4|10 32:9 5|30 10:9 6|68 41:9 7|30 44:9 8|83 92:9 9|24 63:9 10|85 16:10 1|83 89:10 2|19 3:10 3|73 29:10 4|7 62:10 5|75 77:10 6|31 54:10 7|66 95:10 8|70 54:10 9|38 73:10 10</relation>
    <relation name="R59" arity="2" nbTuples="100" semantics="soft" defaultCost="infinity">80 51:1 1|34 1:1 2|2 31:1 3|31 82:1 4|85 51:1 5|36 19:1 6|65 45:1 7|87 49:1 8|83 64:1 9|43 80:1 10|66 20:2 1|18 42:2 2|59 41:2 3|66 64:2 4|27 31:2 5|62 30:2 6|42 83:2 7|13 88:2 8|56 60:2 9|51 30:2 10|40 43:3 1|76 79:3 2|77 9:3 3|23 94:3 4|64 94:3 5|75 1:3 6|8 59:3 7|15 47:3 8|58 88:3 9|17 87:3 10|88 9:4 1|2 7:4 2|41 41:4 3|42 89:4 4|2 48:4 5|82 42:4 6|13 1:4 7|67 34:4 8|40 20:4 9|5 51:4 10|10 97:5 1|48 79:5 2|10 1:5 3|11 63:5 4|82 70:5 5|24 74:5 6|74 7:5 7|21 6:5 8|34 38:5 9|8 85:5 10|78 70:6 1|87 79:6 2|77 44:6 3|47 50:6 4|8 85:6 5|6 32:6 6|46 86:6 7|58 48:6 8|81 98:6 9|50 39:6 10|2 28:7 1|9 16:7 2|56 84:7 3|69 11:7 4|21 55:7 5|20 47:7 6|22 53:7 7|61 3:7 8|41 98:7 9|84 44:7 10|7 61:8 1|28 87:8 2|9 59:8 3|40 23:8 4|1 33:8 5|54 9:8 6|55 10:8 7|49 79:8 8|5 11:8 9|76 59:8 10|92 32:9 1|55 72:9 2|25 95:9 3|30 6:9 4|10 43:9 5|27 83:9 6|94 28:9 7|6 83:9 8|10 4:9 9|27 53:9 10|90 55:10 1|31 30:10 2|9 24:10 3|33 14:10 4|62 55:10 5|60 22:10 6|4 89:10 7|18 58:10 8|6 11:10 9|64 48:10 10</relation>
    <relation name="R60" arity="2" nbTuples="100" semantics="soft" defaultCost="infinity">65 90:1 1|74 9:1 2|45 92:1 3|28 6:1 4|27 31:1 5|22 6:1 6|95 39:1 7|1 38:1 8|63 32:1 9|44 94:1 10|39 93:2 1|68 33:2 2|80 63:2 3|36 94:2 4|23 6:2 5|25 39:2 6|73 77:2 7|71 93:2 8|63 13:2 9|86 90:2 10|12 23:3 1|2 72:3 2|14 65:3 3|57 36:3 4|58 55:3 5|69 77:3 6|39 53:3 7|32 16:3 8|39 79:3 9|72 80:3 10|96 64:4 1|29 26:4 2|17 95:4 3|31 3:4 4|14 54:4 5|52 71:4 6|36 19:4 7|49 98:4 8|29 31:4 9|40 1:4 10|32 13:5 1|33 95:5 2|5 80:5 3|61 61:5 4|44 42:5 5|60 71:5 6|63 77:5 7|47 23:5 8|53 32:5 9|80 11:5 10|87 61:6 1|74 64:6 2|48 18:6 3|96 40:6 4|80 80:6 5|50 18:6 6|82 84:6 7|58 63:6 8|94 21:6 9|51 11:6 10|76 51:7 1|79 47:7 2|61 82:7 3|14 54:7 4|94 52:7 5|32 14:7 6|79 62:7 7|3 67:7 8|65 7:7 9|9 48:7 10|50 63:8 1|74 42:8 2|61 91:8 3|47 23:8 4|73 40:8 5|19 74:8 6|42 46:8 7|34 4:8 8|27 37:8 9|81 24:8 10|14 90:9 1|79 85:9 2|7 94:9 3|41 87:9 4|84 20:9 5|90 71:9 6|87 19:9 7|39 80:9 8|99 13:9 9|89 100:9 10|40 62:10 1|70 71:10 2|91 73:10 3|76 74:10 4|28 15:10 5|75 20:10 6|83 77:10 7|18 48:10 8|40 56:10 9|16 98:10 10</relation>
    <relation name="R61" arity="2" nbTuples="100" semantics="soft" defaultCost="infinity">24 12:1 1|100 86:1 2|42 85:1 3|98 2:1 4|46 19:1 5|97 93:1 6|76 28:1 7|80 97:1 8|73 75:1 9|44 73:1 10|17 24:2 1|98 29:2 2|24 88:2 3|94 81:2 4|63 84:2 5|81 13:2 6|84 69:2 7|16 60:2 8|37 24:2 9|31 76:2 10|42 32:3 1|67 86:3 2|15 94:3 3|10 12:3 4|11 12:3 5|21 62:3 6|7 51:3 7|42 88:3 8|93 14:3 9|70 35:3 10|58 54:4 1|38 93:4 2|36 36:4 3|7 26:4 4|56 92:4 5|79 23:4 6|11 14:4 7|56 87:4 8|43 40:4 9|41 57:4 10|4 1:5 1|35 46:5 2|81 34:5 3|35 54:5 4|88 65:5 5|29 90:5 6|21 9:5 7|87 72:5 8|36 69:5 9|33 91:5 10|63 10:6 1|95 10:6 2|83 76:6 3|99 91:6 4|20 7:6 5|37 98:6 6|50 85:6 7|65 95:6 8|19 61:6 9|4 100:6 10|80 88:7 1|88 28:7 2|88 9:7 3|3 11:7 4|62 19:7 5|80 69:7 6|39 81:7 7|32 51:7 8|35 15:7 9|34 66:7 10|28 68:8 1|31 86:8 2|98 23:8 3|87 80:8 4|48 81:8 5|74 40:8 6|71 20:8 7|48 30:8 8|3 7:8 9|32 76:8 10|80 35:9 1|5 36:9 2|54 19:9 3|39 45:9 4|65 76:9 5|68 66:9 6|42 9:9 7|38 52:9 8|28 10:9 9|35 49:9 10|26 61:10 1|80 76:10 2|77 60:10 3|67 7:10 4|100 54:10 5|15 41:10 6|31 93:10 7|16 9:10 8|56 6:10 9|100 36:10 10</relation>
    <relation name="R62" arity="2" nbTuples="100" semantics="soft" defaultCost="infinity">81 35:1 1|57 69:1 2|31 52:1 3|91 21:1 4|43 18:1 5|94 20:1 6|46 45:1 7|15 65:1 8|32 64:1 9|51 46:1 10|13 25:2 1|43 17:2 2|41 53:2 3|77 58:2 4|87 76:2 5|85 98:2 6|27 13:2 7|14 39:2 8|79 86:2 9|2 53:2 10|5 64:3 1|11 95:3 2|60 58:3 3|98 22:3 4|22 77:3 5|79 85:3 6|12 66:3 7|22 6:3 8|67 35:3 9|31 32:3 10|25 25:4 1|31 42:4 2|23 10:4 3|46 16:4 4|34 35:4 5|52 10:4 6|79 99:4 7|40 9:4 8|39 25:4 9|61 39:4 10|43 72:5 1|49 17:5 2|65 76:5 3|83 75:5 4|51 28:5 5|57 18:5 6|53 38:5 7|50 50:5 8|36 70:5 9|9 24:5 10|78 49:6 1|98 44:6 2|9 32:6 3|2 96:6 4|47 10:6 5|77 31:6 6|84 30:6 7|48 9:6 8|19 7:6 9|96 66:6 10|18 18:7 1|44 22:7 2|44 56:7 3|56 41:7 4|75 60:7 5|95 12:7 6|27 13:7 7|14 16:7 8|25 63:7 9|80 86:7 10|50 95:8 1|92 12:8 2|29 36:8 3|49 58:8 4|14 91:8 5|28 19:8 6|80 41:8 7|93 74:8 8|85 50:8 9|23 46:8 10|10 87:9 1|37 18:9 2|53 91:9 3|51 32:9 4|62 61:9 5|28 19:9 6|39 71:9 7|3 86:9 8|94 2:9 9|30 62:9 10|17 89:10 1|10 25:10 2|83 67:10 3|49 63:10 4|14 34:10 5|67 24:10 6|18 32:10 7|47 51:10 8|32 89:10 9|23 15:10 10</relation>
    <relation name="R63" arity="2" nbTuples="100" semantics="soft" defaultCost="infinity">13 47:1 1|17 92:1 2|91 58:1 3|43 76:1 4|84 18:1 5|24 22:1 6|81 72:1 7|43 8:1 8|64 100:1 9|49 87:1 10|88 96:2 1|45 96:2 2|51 12:2 3|72 10:2 4|17 42:2 5|20 90:2 6|7 16:2 7|95 29:2 8|41 51:2 9|6 64:2 10|72 24:3 1|89 67:3 2|33 19:3 3|18 26:3 4|43 11:3 5|100 41:3 6|73 58:3 7|95 1:3 8|30 63:3 9|77 17:3 10|36 29:4 1|47 5:4 2|8 79:4 3|81 72:4 4|91 93:4 5|84 68:4 6|9 7:4 7|1 5:4 8|82 45:4 9|64 99:4 10|34 93:5 1|85 20:5 2|64 54:5 3|84 84:5 4|68 56:5 5|55 83:5 6|13 15:5 7|80 65:5 8|40 28:5 9|75 1:5 10|38 65:6 1|39 36:6 2|55 27:6 3|78 94:6 4|55 53:6 5|30 62:6 6|85 37:6 7|85 50:6 8|23 46:6 9|92 4:6 10|12 27:7 1|63 90:7 2|18 12:7 3|59 6:7 4|41 33:7 5|3 77:7 6|24 14:7 7|96 72:7 8|34 65:7 9|27 47:7 10|58 12:8 1|73 45:8 2|41 41:8 3|35 46:8 4|45 49:8 5|16 67:8 6|12 45:8 7|74 12:8 8|39 67:8 9|96 77:8 10|36 53:9 1|81 15:9 2|23 90:9 3|58 76:9 4|23 96:9 5|13 54:9 6|58 54:9 7|94 74:9 8|32 39:9 9|2 93:9 10|53 93:10 1|1 89:10 2|18 90:10 3|70 45:10 4|76 82:10 5|12 62:10 6|38 82:10 7|1 70:10 8|37 21:10 9|53 24:10 10</relation>
    <relation name="R64" arity="2" nbTuples="100" semantics="soft" defaultCost="infinity">50 88:1 1|58 36:1 2|99 7:1 3|77 2:1 4|87 54:1 5|85 51:1 6|14 4:1 7|99 78:1 8|98 73:1 9|42 75:1 10|73 47:2 1|2 21:2 2|76 18:2 3|50 65:2 4|29 12:2 5|97 58:2 6|33 23:2 7|57 14:2 8|32 40:2 9|70 58:2 10|73 79:3 1|44 86:3 2|76 15:3 3|44 42:3 4|82 63:3 5|28 60:3 6|56 6:3 7|18 50:3 8|44 50:3 9|49 26:3 10|77 55:4 1|94 14:4 2|33 51:4 3|31 13:4 4|78 47:4 5|85 30:4 6|54 80:4 7|51 31:4 8|40 95:4 9|59 29:4 10|35 56:5 1|71 49:5 2|10 50:5 3|82 77:5 4|78 82:5 5|18 59:5 6|52 85:5 7|47 63:5 8|40 59:5 9|93 89:5 10|12 40:6 1|14 65:6 2|87 30:6 3|70 61:6 4|49 10:6 5|90 81:6 6|46 55:6 7|5 15:6 8|78 24:6 9|24 75:6 10|55 67:7 1|63 37:7 2|23 46:7 3|7 89:7 4|76 71:7 5|46 73:7 6|73 84:7 7|89 98:7 8|29 61:7 9|56 3:7 10|4 4:8 1|58 19:8 2|55 84:8 3|57 18:8 4|81 72:8 5|43 5:8 6|22 83:8 7|97 24:8 8|83 84:8 9|36 81:8 10|30 69:9 1|3 52:9 2|2 45:9 3|49 6:9 4|77 40:9 5|87 67:9 6|6 8:9 7|42 56:9 8|89 26:9 9|90 96:9 10|67 100:10 1|94 78:10 2|44 19:10 3|73 15:10 4|8 72:10 5|4 58:10 6|15 48:10 7|38 66:10 8|99 63:10 9|41 85:10 10</relation>
    <relation name="R65" arity="2" nbTuples="100" semantics="soft" defaultCost="infinity">33 83:1 1|11 2:1 2|23 72:1 3|81 29:1 4|41 77:1 5|53 74:1 6|86 63:1 7|99 52:1 8|81 94:1 9|56 8:1 10|32 53:2 1|5 14:2 2|48 83:2 3|49 35:2 4|10 62:2 5|47 53:2 6|91 77:2 7|28 77:2 8|83 25:2 9|9 58:2 10|55 41:3 1|70 2:3 2|82 81:3 3|84 40:3 4|89 3:3 5|6 95:3 6|53 9:3 7|100 91:3 8|58 31:3 9|62 6:3 10|36 69:4 1|29 82:4 2|50 36:4 3|90 88:4 4|85 53:4 5|8 32:4 6|54 33:4 7|47 20:4 8|22 77:4 9|43 57:4 10|46 77:5 1|98 83:5 2|60 62:5 3|87 77:5 4|21 51:5 5|47 32:5 6|69 70:5 7|8 46:5 8|55 84:5 9|29 88:5 10|48 13:6 1|89 17:6 2|80 21:6 3|7 43:6 4|40 43:6 5|22 82:6 6|2 82:6 7|60 37:6 8|92 85:6 9|91 27:6 10|12 59:7 1|68 69:7 2|53 84:7 3|58 1:7 4|56 57:7 5|10 47:7 6|72 63:7 7|96 92:7 8|63 85:7 9|45 75:7 10|10 28:8 1|32 50:8 2|57 33:8 3|38 48:8 4|8 59:8 5|85 8:8 6|93 95:8 7|50 3:8 8|70 67:8 9|35 91:8 10|1 34:9 1|8 27:9 2|31 19:9 3|41 8:9 4|21 1:9 5|17 45:9 6|45 51:9 7|85 68:9 8|58 36:9 9|86 30:9 10|1 34:10 1|31 74:10 2|14 24:10 3|79 99:10 4|44 38:10 5|25 72:10 6|46 91:10 7|9 95:10 8|91 39:10 9|55 71:10 10</relation>
    <relation name="R66" arity="2" nbTuples="100" semantics="soft" defaultCost="infinity">71 55:1 1|43 73:1 2|22 43:1 3|57 57:1 4|30 57:1 5|81 35:1 6|19 26:1 7|50 62:1 8|50 61:1 9|21 77:1 10|87 30:2 1|17 68:2 2|94 83:2 3|41 50:2 4|48 32:2 5|71 53:2 6|84 76:2 7|48 54:2 8|22 8:2 9|76 14:2 10|22 13:3 1|63 98:3 2|25 44:3 3|13 13:3 4|54 18:3 5|69 9:3 6|49 66:3 7|2 48:3 8|59 43:3 9|23 81:3 10|99 88:4 1|27 27:4 2|45 2:4 3|11 72:4 4|11 14:4 5|30 4:4 6|85 91:4 7|100 6:4 8|72 27:4 9|60 21:4 10|45 77:5 1|14 52:5 2|8 62:5 3|100 31:5 4|57 21:5 5|44 49:5 6|30 40:5 7|1 24:5 8|53 59:5 9|57 38:5 10|35 7:6 1|6 81:6 2|75 87:6 3|77 96:6 4|9 20:6 5|44 2:6 6|9 89:6 7|41 87:6 8|82 55:6 9|8 10:6 10|14 28:7 1|65 92:7 2|35 43:7 3|62 21:7 4|40 80:7 5|64 51:7 6|41 51:7 7|54 20:7 8|75 77:7 9|14 64:7 10|8 65:8 1|98 94:8 2|34 100:8 3|52 3:8 4|61 50:8 5|72 12:8 6|7 26:8 7|47 54:8 8|55 83:8 9|55 48:8 10|16 35:9 1|92 90:9 2|25 89:9 3|69 89:9 4|47 7:9 5|2 20:9 6|21 26:9 7|26 77:9 8|67 94:9 9|9 94:9 10|67 2:10 1|91 68:10 2|28 26:10 3|4 49:10 4|45 13:10 5|2 21:10 6|36 92:10 7|48 20:10 8|9 36:10 9|6 37:10 10</relation>
    <relation name="R67" arity="2" nbTuples="100" semantics="soft" defaultCost="infinity">10 11:1 1|68 48:1 2|58 33:1 3|26 20:1 4|96 72:1 5|7 83:1 6|43 14:1 7|38 24:1 8|74 19:1 9|76 35:1 10|70 4:2 1|34 5:2 2|96 8:2 3|65 33:2 4|32 92:2 5|19 12:2 6|40 53:2 7|71 7:2 8|88 48:2 9|30 56:2 10|56 48:3 1|69 73:3 2|57 66:3 3|8 64:3 4|55 35:3 5|40 22:3 6|13 37:3 7|51 99:3 8|55 36:3 9|13 14:3 10|78 78:4 1|16 98:4 2|94 95:4 3|9 44:4 4|71 68:4 5|71 74:4 6|64 74:4 7|71 25:4 8|46 64:4 9|97 66:4 10|37 15:5 1|28 6:5 2|25 3:5 3|94 40:5 4|76 62:5 5|32 22:5 6|24 5:5 7|52 85:5 8|61 87:5 9|64 40:5 10|14 39:6 1|79 45:6 2|74 85:6 3|83 51:6 4|67 20:6 5|97 77:6 6|4 24:6 7|86 21:6 8|85 41:6 9|59 42:6 10|98 67:7 1|92 6:7 2|7 61:7 3|39 56:7 4|43 89:7 5|64 80:7 6|44 5:7 7|96 67:7 8|57 77:7 9|44 46:7 10|90 50:8 1|23 22:8 2|46 76:8 3|49 27:8 4|97 92:8 5|23 55:8 6|29 9:8 7|74 45:8 8|28 23:8 9|82 6:8 10|47 7:9 1|76 47:9 2|18 77:9 3|23 36:9 4|13 3:9 5|55 37:9 6|2 5:9 7|60 25:9 8|74 88:9 9|44 8:9 10|2 85:10 1|99 50:10 2|68 42:10 3|80 4:10 4|72 1:10 5|41 80:10 6|19 67:10 7|19 37:10 8|47 30:10 9|82 48:10 10</relation>
    <relation name="R68" arity="2" nbTuples="100" semantics="soft" defaultCost="infinity">1 97:1 1|3 52:1 2|46 18:1 3|40 68:1 4|55 64:1 5|16 10:1 6|21 44:1 7|21 23:1 8|47 44:1 9|69 29:1 10|55 97:2 1|18 40:2 2|91 2:2 3|4 9:2 4|55 18:2 5|17 14:2 6|94 23:2 7|7 30:2 8|82 83:2 9|40 67:2 10|80 97:3 1|83 95:3 2|23 20:3 3|44 40:3 4|1 81:3 5|13 54:3 6|100 98:3 7|69 56:3 8|58 70:3 9|98 48:3 10|53 29:4 1|5 13:4 2|63 47:4 3|88 38:4 4|68 58:4 5|5 74:4 6|47 99:4 7|12 21:4 8|15 51:4 9|79 84:4 10|66 95:5 1|79 42:5 2|30 89:5 3|43 21:5 4|77 99:5 5|17 61:5 6|48 46:5 7|3 59:5 8|87 39:5 9|63 24:5 10|74 90:6 1|99 8:6 2|79 54:6 3|19 49:6 4|59 41:6 5|46 50:6 6|93 13:6 7|42 47:6 8|95 92:6 9|39 92:6 10|95 54:7 1|39 99:7 2|66 49:7 3|14 2:7 4|78 91:7 5|73 92:7 6|17 66:7 7|79 7:7 8|61 2:7 9|2 78:7 10|12 73:8 1|54 49:8 2|97 83:8 3|17 98:8 4|18 27:8 5|95 55:8 6|1 25:8 7|43 95:8 8|14 29:8 9|82 48:8 10|45 72:9 1|22 3:9 2|18 89:9 3|95 3:9 4|2 43:9 5|90 96:9 6|96 38:9 7|11 43:9 8|26 35:9 9|17 18:9 10|67 9:10 1|3 19:10 2|97 50:10 3|75 37:10 4|50 42:10 5|9 6:10 6|73 96:10 7|51 99:10 8|93 86:10 9|12 31:10 10</relation>
    <relation name="R69" arity="2" nbTuples="100" semantics="soft" defaultCost="infinity">25 61:1 1|18 64:1 2|85 95:1 3|50 7:1 4|54 68:1 5|36 56:1 6|55 54:1 7|41 26:1 8|4 53:1 9|38 62:1 10|95 72:2 1|98 61:2 2|30 24:2 3|35 53:2 4|57 25:2 5|61 55:2 6|80 86:2 7|36 22:2 8|25 52:2 9|84 8:2 10|1 60:3 1|60 53:3 2|60 23:3 3|36 96:3 4|86 14:3 5|8 71:3 6|55 27:3 7|20 68:3 8|100 85:3 9|5 45:3 10|62 73:4 1|16 17:4 2|80 71:4 3|30 21:4 4|75 76:4 5|93 22:4 6|80 4:4 7|99 27:4 8|75 83:4 9|55 93:4 10|98 58:5 1|71 78:5 2|82 66:5 3|10 79:5 4|41 28:5 5|91 61:5 6|60 73:5 7|86 24:5 8|71 95:5 9|79 78:5 10|71 25:6 1|21 63:6 2|62 73:6 3|46 88:6 4|78 1:6 5|10 13:6 6|69 78:6 7|92 75:6 8|46 37:6 9|83 86:6 10|64 92:7 1|93 18:7 2|84 41:7 3|47 41:7 4|11 97:7 5|28 58:7 6|21 6:7 7|13 44:7 8|76 97:7 9|62 74:7 10|35 52:8 1|100 1:8 2|94 70:8 3|99 26:8 4|46 49:8 5|77 95:8 6|42 7:8 7|84 16:8 8|58 98:8 9|86 28:8 10|91 26:9 1|96 81:9 2|20 57:9 3|69 61:9 4|25 85:9 5|82 15:9 6|16 63:9 7|72 92:9 8|67 7:9 9|6 89:9 10|32 73:10 1|22 19:10 2|46 14:10 3|21 12:10 4|38 16:10 5|80 87:10 6|70 24:10 7|99 53:10 8|89 55:10 9|21 4:10 10</relation>
    <relation name="R70" arity="2" nbTuples="100" semantics="soft" defaultCost="infinity">31 51:1 1|51 19:1 2|49 73:1 3|5 77:1 4|30 27:1 5|45 56:1 6|66 52:1 7|32 7:1 8|93 19:1 9|1 18:1 10|66 2:2 1|90 45:2 2|39 30:2 3|3 20:2 4|47 53:2 5|43 90:2 6|7 83:2 7|81 86:2 8|88 29:2 9|24 93:2 10|45 51:3 1|37 26:3 2|94 59:3 3|24 86:3 4|37 63:3 5|24 29:3 6|57 92:3 7|90 52:3 8|11 8:3 9|5 55:3 10|97 31:4 1|82 23:4 2|48 25:4 3|37 43:4 4|13 91:4 5|38 39:4 6|1 27:4 7|77 94:4 8|56 55:4 9|59 32:4 10|71 19:5 1|95 74:5 2|12 83:5 3|14 17:5 4|30 6:5 5|29 57:5 6|46 83:5 7|9 78:5 8|54 88:5 9|43 12:5 10|51 78:6 1|100 16:6 2|34 95:6 3|55 74:6 4|11 94:6 5|16 72:6 6|63 20:6 7|42 86:6 8|49 81:6 9|28 50:6 10|13 31:7 1|61 90:7 2|45 28:7 3|3 12:7 4|73 86:7 5|19 90:7 6|30 30:7 7|93 94:7 8|84 83:7 9|88 40:7 10|94 39:8 1|76 1:8 2|8 5:8 3|64 7:8 4|68 81:8 5|37 53:8 6|14 58:8 7|96 31:8 8|55 33:8 9|55 95:8 10|70 100:9 1|35 70:9 2|40 96:9 3|44 2:9 4|65 18:9 5|91 97:9 6|92 8:9 7|47 31:9 8|15 91:9 9|1 13:9 10|31 68:10 1|100 13:10 2|11 55:10 3|16 60:10 4|42 83:10 5|1 76:10 6|23 62:10 7|98 70:10 8|44 51:10 9|60 44:10 10</relation>
    <relation name="R71" arity="2" nbTuples="100" semantics="soft" defaultCost="infinity">70 75:1 1|68 73:1 2|50 42:1 3|6 64:1 4|11 75:1 5|30 58:1 6|76 39:1 7|85 34:1 8|16 43:1 9|96 60:1 10|87 54:2 1|74 58:2 2|41 62:2 3|63 3:2 4|90 33:2 5|88 40:2 6|95 40:2 7|20 40:2 8|99 8:2 9|64 87:2 10|74 54:3 1|87 59:3 2|51 63:3 3|43 92:3 4|21 73:3 5|26 51:3 6|35 28:3 7|88 17:3 8|12 92:3 9|60 62:3 10|65 6:4 1|7 91:4 2|90 4:4 3|90 55:4 4|12 9:4 5|63 96:4 6|92 78:4 7|14 86:4 8|75 50:4 9|5 12:4 10|55 30:5 1|70 46:5 2|57 21:5 3|41 31:5 4|69 3:5 5|58 29:5 6|66 53:5 7|32 68:5 8|34 80:5 9|29 33:5 10|81 38:6 1|90 40:6 2|43 18:6 3|29 95:6 4|23 57:6 5|8 68:6 6|74 65:6 7|36 32:6 8|40 43:6 9|47 39:6 10|85 87:7 1|47 18:7 2|97 87:7 3|58 34:7 4|40 44:7 5|83 34:7 6|19 45:7 7|24 97:7 8|1 69:7 9|21 73:7 10|33 12:8 1|44 17:8 2|75 47:8 3|86 77:8 4|8 81:8 5|91 30:8 6|95 96:8 7|48 35:8 8|94 91:8 9|18 76:8 10|75 5:9 1|8 91:9 2|96 31:9 3|2 67:9 4|72 72:9 5|73 17:9 6|49 70:9 7|34 47:9 8|35 46:9 9|57 59:9 10|62 7:10 1|9 48:10 2|39 72:10 3|43 65:10 4|68 81:10 5|72 78:10 6|16 95:10 7|11 45:10 8|85 71:10 9|12 97:10 10</relation>
    <relation name="R72" arity="2" nbTuples="100" semantics="soft" defaultCost="infinity">47 62:1 1|10 30:1 2|71 83:1 3|27 58:1 4|74 36:1 5|17 28:1 6|44 11:1 7|96 28:1 8|31 12:1 9|38 87:1 10|84 99:2 1|14 8:2 2|21 87:2 3|16 20:2 4|46 58:2 5|10 26:2 6|88 42:2 7|63 49:2 8|51 8:2 9|27 66:2 10|42 26:3 1|43 80:3 2|33 57:3 3|32 57:3 4|55 50:3 5|45 10:3 6|54 24:3 7|17 35:3 8|36 37:3 9|52 14:3 10|27 74:4 1|68 58:4 2|31 81:4 3|76 94:4 4|93 31:4 5|36 28:4 6|32 11:4 7|19 70:4 8|55 68:4 9|44 55:4 10|85 72:5 1|90 34:5 2|63 10:5 3|87 69:5 4|15 53:5 5|68 19:5 6|98 86:5 7|35 58:5 8|22 39:5 9|18 45:5 10|98 17:6 1|38 97:6 2|23 58:6 3|71 37:6 4|32 34:6 5|80 88:6 6|28 48:6 7|47 40:6 8|14 54:6 9|54 27:6 10|73 85:7 1|76 63:7 2|97 64:7 3|36 76:7 4|71 15:7 5|31 37:7 6|15 90:7 7|87 3:7 8|38 4:7 9|10 67:7 10|43 42:8 1|19 1:8 2|93 97:8 3|98 3:8 4|100 80:8 5|82 24:8 6|63 41:8 7|10 83:8 8|16 29:8 9|85 93:8 10|38 18:9 1|7 93:9 2|33 31:9 3|42 51:9 4|35 92:9 5|19 68:9 6|19 39:9 7|99 77:9 8|88 72:9 9|14 28:9 10|9 61:10 1|9 88:10 2|77 36:10 3|22 13:10 4|4 22:10 5|35 89:10 6|34 70:10 7|77 67:10 8|89 10:10 9|8 52:10 10</relation>
    <relation name="R73" arity="2" nbTuples="100" semantics="soft" defaultCost="infinity">18 21:1 1|46 82:1 2|55 11:1 3|75 22:1 4|41 68:1 5|68 13:1 6|36 50:1 7|4 3:1 8|70 50:1 9|93 8:1 10|92 100:2 1|38 49:2 2|61 26:2 3|35 21:2 4|3 32:2 5|16 76:2 6|82 30:2 7|41 11:2 8|59 91:2 9|98 76:2 10|38 61:3 1|63 36:3 2|39 47:3 3|57 70:3 4|11 29:3 5|77 83:3 6|49 57:3 7|43 75:3 8|61 24:3 9|85 28:3 10|39 16:4 1|19 32:4 2|66 98:4 3|1 80:4 4|8 92:4 5|19 42:4 6|100 70:4 7|96 68:4 8|9 91:4 9|90 4:4 10|61 96:5 1|60 89:5 2|65 67:5 3|14 39:5 4|4 58:5 5|12 94:5 6|87 96:5 7|18 68:5 8|51 78:5 9|51 10:5 10|52 69:6 1|24 55:6 2|74 40:6 3|38 14:6 4|67 70:6 5|95 44:6 6|72 95:6 7|56 98:6 8|49 58:6 9|70 55:6 10|94 78:7 1|77 8:7 2|80 51:7 3|8 99:7 4|67 49:7 5|46 31:7 6|18 97:7 7|85 55:7 8|51 55:7 9|45 68:7 10|87 64:8 1|94 98:8 2|14 61:8 3|16 30:8 4|61 4:8 5|57 72:8 6|98 11:8 7|38 21:8 8|22 52:8 9|60 66:8 10|36 98:9 1|95 11:9 2|62 79:9 3|44 6:9 4|15 72:9 5|91 9:9 6|45 6:9 7|25 4:9 8|23 9:9 9|75 90:9 10|65 47:10 1|38 100:10 2|8 11:10 3|99 41:10 4|53 41:10 5|11 5:10 6|30 23:10 7|22 13:10 8|28 82:10 9|14 27:10 10</relation>
    <relation name="R74" arity="2" nbTuples="100" semantics="soft" defaultCost="infinity">10 87:1 1|26 7:1 2|91 72:1 3|58 26:1 4|83 53:1 5|11 42:1 6|10 43:1 7|13 56:1 8|19 33:1 9|78 61:1 10|32 32:2 1|94 61:2 2|66 64:2 3|33 73:2 4|43 93:2 5|17 49:2 6|35 14:2 7|60 65:2 8|47 95:2 9|27 68:2 10|21 47:3 1|36 1:3 2|31 32:3 3|61 33:3 4|38 30:3 5|4 8:3 6|49 39:3 7|87 5:3 8|14 56:3 9|27 14:3 10|34 4:4 1|33 4:4 2|62 100:4 3|73 78:4 4|29 7:4 5|95 11:4 6|33 52:4 7|14 49:4 8|81 32:4 9|8 2:4 10|15 79:5 1|39 19:5 2|58 25:5 3|85 97:5 4|38 11:5 5|16 67:5 6|68 15:5 7|81 30:5 8|86 63:5 9|45 25:5 10|94 100:6 1|41 84:6 2|41 33:6 3|98 86:6 4|83 60:6 5|21 30:6 6|3 28:6 7|25 40:6 8|40 82:6 9|100 57:6 10|57 22:7 1|84 37:7 2|19 73:7 3|29 9:7 4|86 50:7 5|21 78:7 6|17 13:7 7|67 53:7 8|62 68:7 9|96 89:7 10|10 81:8 1|24 28:8 2|37 67:8 3|53 53:8 4|85 29:8 5|89 73:8 6|36 92:8 7|62 79:8 8|58 24:8 9|21 26:8 10|30 21:9 1|88 39:9 2|82 54:9 3|43 34:9 4|12 99:9 5|60 16:9 6|87 71:9 7|44 24:9 8|42 32:9 9|59 24:9 10|6 44:10 1|96 27:10 2|1 91:10 3|29 4:10 4|74 3:10 5|33 51:10 6|83 65:10 7|87 7:10 8|12 30:10 9|61 37:10 10</relation>
    <relation name="R75" arity="2" nbTuples="100" semantics="soft" defaultCost="infinity">32 92:1 1|4 18:1 2|23 21:1 3|78 59:1 4|65 24:1 5|49 80:1 6|69 8:1 7|33 50:1 8|70 30:1 9|39 14:1 10|10 34:2 1|55 52:2 2|64 34:2 3|48 61:2 4|12 19:2 5|26 31:2 6|38 33:2 7|39 85:2 8|64 51:2 9|85 9:2 10|33 60:3 1|40 6:3 2|60 88:3 3|78 95:3 4|24 76:3 5|79 54:3 6|32 68:3 7|95 24:3 8|4 4:3 9|46 74:3 10|41 53:4 1|67 34:4 2|97 47:4 3|43 15:4 4|70 57:4 5|4 32:4 6|35 45:4 7|35 74:4 8|66 38:4 9|95 48:4 10|93 70:5 1|39 99:5 2|22 41:5 3|9 57:5 4|51 59:5 5|86 54:5 6|15 36:5 7|74 29:5 8|28 35:5 9|45 6:5 10|23 84:6 1|99 42:6 2|29 72:6 3|18 89:6 4|83 22:6 5|88 50:6 6|68 91:6 7|20 53:6 8|91 54:6 9|61 11:6 10|80 5:7 1|10 1:7 2|25 81:7 3|58 5:7 4|30 47:7 5|48 80:7 6|50 16:7 7|25 2:7 8|72 45:7 9|76 70:7 10|60 69:8 1|75 55:8 2|41 32:8 3|58 86:8 4|26 84:8 5|96 33:8 6|46 6:8 7|35 97:8 8|85 77:8 9|42 23:8 10|27 69:9 1|62 20:9 2|85 5:9 3|22 49:9 4|81 25:9 5|41 44:9 6|47 47:9 7|85 2:9 8|65 3:9 9|78 90:9 10|48 13:10 1|53 88:10 2|48 41:10 3|6 22:10 4|9 75:10 5|68 5:10 6|52 45:10 7|71 44:10 8|39 6:10 9|34 39:10 10</relation>
    <relation name="R76" arity="2" nbTuples="100" semantics="soft" defaultCost="infinity">12 8:1 1|69 72:1 2|91 69:1 3|82 26:1 4|49 66:1 5|72 57:1 6|13 90:1 7|92 17:1 8|26 96:1 9|83 84:1 10|3 3:2 1|37 53:2 2|40 15:2 3|24 96:2 4|13 55:2 5|51 22:2 6|69 22:2 7|29 5:2 8|42 15:2 9|19 80:2 10|64 84:3 1|100 88:3 2|21 12:3 3|48 26:3 4|80 71:3 5|51 90:3 6|92 7:3 7|68 84:3 8|61 87:3 9|49 67:3 10|20 63:4 1|75 37:4 2|35 48:4 3|27 50:4 4|86 86:4 5|7 91:4 6|88 4:4 7|18 24:4 8|61 33:4 9|16 92:4 10|15 17:5 1|50 28:5 2|66 12:5 3|90 4:5 4|63 25:5 5|95 36:5 6|42 34:5 7|17 31:5 8|28 71:5 9|53 78:5 10|9 80:6 1|15 37:6 2|64 63:6 3|32 1:6 4|80 93:6 5|52 97:6 6|11 96:6 7|37 80:6 8|53 14:6 9|46 92:6 10|57 69:7 1|92 42:7 2|9 11:7 3|15 12:7 4|88 54:7 5|51 45:7 6|81 94:7 7|99 51:7 8|91 14:7 9|71 33:7 10|67 83:8 1|8 90:8 2|16 70:8 3|67 64:8 4|16 92:8 5|39 16:8 6|11 74:8 7|46 77:8 8|3 50:8 9|71 17:8 10|79 34:9 1|14 44:9 2|65 50:9 3|46 50:9 4|38 83:9 5|96 17:9 6|77 21:9 7|84 71:9 8|68 8:9 9|4 90:9 10|78 51:10 1|86 78:10 2|76 83:10 3|52 2:10 4|85 11:10 5|26 10:10 6|21 49:10 7|10 76:10 8|55 49:10 9|50 87:10 10</relation>
    <relation name="R77" arity="2" nbTuples="100" semantics="soft" defaultCost="infinity">79 49:1 1|21 68:1 2|68 63:1 3|9 99:1 4|37 27:1 5|52 53:1 6|67 81:1 7|7 78:1 8|42 13:1 9|34 94:1 10|53 80:2 1|52 4:2 2|52 81:2 3|22 56:2 4|32 43:2 5|14 29:2 6|61 50:2 7|71 68:2 8|71 37:2 9|48 27:2 10|97 48:3 1|17 44:3 2|91 48:3 3|42 2:3 4|10 77:3 5|10 15:3 6|16 15:3 7|65 8:3 8|6 38:3 9|22 35:3 10|53 42:4 1|68 61:4 2|89 9:4 3|54 54:4 4|77 99:4 5|34 62:4 6|18 85:4 7|89 85:4 8|35 11:4 9|78 41:4 10|93 23:5 1|80 5:5 2|4 14:5 3|75 97:5 4|21 44:5 5|69 51:5 6|63 38:5 7|27 15:5 8|42 90:5 9|67 23:5 10|58 16:6 1|17 50:6 2|90 56:6 3|49 97:6 4|82 57:6 5|20 29:6 6|42 5:6 7|45 97:6 8|90 16:6 9|48 14:6 10|72 67:7 1|28 100:7 2|21 55:7 3|56 21:7 4|6 83:7 5|24 61:7 6|5 75:7 7|54 83:7 8|62 16:7 9|7 82:7 10|64 68:8 1|74 11:8 2|99 69:8 3|45 70:8 4|51 16:8 5|2 86:8 6|27 68:8 7|16 45:8 8|73 28:8 9|77 86:8 10|47 100:9 1|6 1:9 2|97 14:9 3|6 37:9 4|17 23:9 5|55 39:9 6|32 8:9 7|58 35:9 8|71 79:9 9|21 8:9 10|40 10:10 1|28 76:10 2|30 71:10 3|74 30:10 4|27 7:10 5|90 98:10 6|88 11:10 7|40 4:10 8|92 84:10 9|74 28:10 10</relation>
    <relation name="R78" arity="2" nbTuples="100" semantics="soft" defaultCost="infinity">62 21:1 1|57 100:1 2|55 40:1 3|38 62:1 4|30 50:1 5|10 100:1 6|98 70:1 7|25 50:1 8|7 67:1 9|63 41:1 10|68 76:2 1|21 56:2 2|32 99:2 3|1 66:2 4|41 26:2 5|53 99:2 6|50 49:2 7|53 94:2 8|43 63:2 9|96 13:2 10|41 24:3 1|58 57:3 2|75 37:3 3|78 80:3 4|1 31:3 5|85 73:3 6|93 14:3 7|100 19:3 8|93 34:3 9|37 49:3 10|35 84:4 1|11 28:4 2|27 82:4 3|93 33:4 4|95 76:4 5|8 31:4 6|11 56:4 7|57 55:4 8|89 40:4 9|41 61:4 10|25 77:5 1|30 32:5 2|69 63:5 3|55 86:5 4|67 85:5 5|29 37:5 6|64 35:5 7|97 65:5 8|94 90:5 9|99 27:5 10|68 69:6 1|63 73:6 2|68 33:6 3|14 5:6 4|5 44:6 5|63 58:6 6|46 24:6 7|46 65:6 8|21 38:6 9|42 1:6 10|11 44:7 1|57 17:7 2|16 49:7 3|70 85:7 4|12 21:7 5|45 18:7 6|83 34:7 7|95 26:7 8|57 17:7 9|40 49:7 10|35 19:8 1|29 83:8 2|95 4:8 3|37 2:8 4|42 47:8 5|92 78:8 6|67 86:8 7|15 85:8 8|87 69:8 9|55 83:8 10|13 16:9 1|69 45:9 2|37 8:9 3|50 46:9 4|70 14:9 5|63 72:9 6|72 35:9 7|25 87:9 8|93 78:9 9|82 39:9 10|25 44:10 1|84 58:10 2|90 44:10 3|27 82:10 4|29 23:10 5|25 73:10 6|49 44:10 7|2 34:10 8|61 35:10 9|66 27:10 10</relation>
    <relation name="R79" arity="2" nbTuples="100" semantics="soft" defaultCost="infinity">96 62:1 1|69 54:1 2|40 83:1 3|34 82:1 4|14 86:1 5|80 30:1 6|28 10:1 7|45 85:1 8|19 16:1 9|7 42:1 10|10 52:2 1|2 28:2 2|60 62:2 3|32 3:2 4|84 54:2 5|90 87:2 6|94 50:2 7|70 33:2 8|77 21:2 9|54 92:2 10|64 23:3 1|28 21:3 2|55 49:3 3|77 7:3 4|62 95:3 5|35 80:3 6|10 72:3 7|94 39:3 8|69 1:3 9|86 8:3 10|39 18:4 1|13 90:4 2|99 64:4 3|88 1:4 4|34 43:4 5|39 21:4 6|88 36:4 7|9 92:4 8|68 18:4 9|2 10:4 10|10 22:5 1|57 97:5 2|37 56:5 3|46 99:5 4|3 81:5 5|35 1:5 6|78 26:5 7|34 80:5 8|44 48:5 9|74 26:5 10|8 77:6 1|70 53:6 2|5 48:6 3|19 39:6 4|25 76:6 5|39 65:6 6|75 70:6 7|13 9:6 8|64 40:6 9|21 12:6 10|35 39:7 1|33 18:7 2|25 93:7 3|43 50:7 4|10 1:7 5|48 87:7 6|96 2:7 7|46 70:7 8|61 5:7 9|8 68:7 10|35 67:8 1|2 11:8 2|55 43:8 3|93 6:8 4|4 58:8 5|8 27:8 6|55 97:8 7|73 94:8 8|48 36:8 9|34 36:8 10|8 93:9 1|62 55:9 2|69 95:9 3|2 5:9 4|13 51:9 5|56 24:9 6|46 11:9 7|26 56:9 8|20 12:9 9|9 32:9 10|93 99:10 1|51 99:10 2|66 48:10 3|72 97:10 4|55 92:10 5|45 25:10 6|72 5:10 7|91 74:10 8|84 2:10 9|53 6:10 10</relation>
    <relation name="R80" arity="2" nbTuples="100" semantics="soft" defaultCost="infinity">39 26:1 1|69 40:1 2|57 41:1 3|16 4:1 4|27 62:1 5|4 93:1 6|12 90:1 7|3 74:1 8|2 62:1 9|76 92:1 10|16 50:2 1|15 2:2 2|91 1:2 3|49 90:2 4|5 34:2 5|62 41:2 6|66 92:2 7|95 12:2 8|49 50:2 9|20 13:2 10|57 80:3 1|71 83:3 2|24 3:3 3|10 95:3 4|72 24:3 5|99 31:3 6|15 24:3 7|75 15:3 8|55 15:3 9|25 92:3 10|65 84:4 1|34 15:4 2|27 76:4 3|76 99:4 4|50 66:4 5|27 67:4 6|80 55:4 7|14 50:4 8|47 90:4 9|12 41:4 10|30 100:5 1|78 63:5 2|18 34:5 3|58 62:5 4|35 72:5 5|55 76:5 6|36 77:5 7|29 19:5 8|46 49:5 9|16 48:5 10|15 57:6 1|96 83:6 2|44 9:6 3|20 66:6 4|39 41:6 5|80 81:6 6|72 16:6 7|58 71:6 8|76 27:6 9|33 12:6 10|83 31:7 1|4 46:7 2|41 36:7 3|14 99:7 4|46 21:7 5|78 46:7 6|43 56:7 7|2 40:7 8|85 50:7 9|63 44:7 10|17 63:8 1|65 65:8 2|54 72:8 3|2 36:8 4|40 12:8 5|73 39:8 6|56 47:8 7|86 29:8 8|78 80:8 9|22 58:8 10|76 67:9 1|7 91:9 2|4 14:9 3|10 28:9 4|69 57:9 5|32 61:9 6|99 92:9 7|83 29:9 8|33 78:9 9|21 26:9 10|18 24:10 1|37 96:10 2|68 68:10 3|2 17:10 4|77 47:10 5|51 74:10 6|72 73:10 7|72 96:10 8|7 75:10 9|76 31:10 10</relation>
    <relation name="R81" arity="2" nbTuples="100" semantics="soft" defaultCost="infinity">52 77:1 1|82 20:1 2|71 24:1 3|18 30:1 4|45 18:1 5|37 6:1 6|40 15:1 7|84 99:1 8|66 52:1 9|7 43:1 10|77 31:2 1|80 49:2 2|38 14:2 3|41 13:2 4|81 79:2 5|70 27:2 6|71 62:2 7|13 27:2 8|77 75:2 9|53 6:2 10|90 29:3 1|62 75:3 2|60 69:3 3|8 44:3 4|30 8:3 5|97 65:3 6|30 62:3 7|11 79:3 8|54 47:3 9|75 82:3 10|85 85:4 1|27 18:4 2|58 20:4 3|72 100:4 4|36 60:4 5|28 61:4 6|60 18:4 7|11 33:4 8|77 39:4 9|2 53:4 10|1 62:5 1|26 93:5 2|34 95:5 3|40 52:5 4|9 36:5 5|52 6:5 6|46 30:5 7|19 83:5 8|75 96:5 9|79 1:5 10|84 6:6 1|17 75:6 2|77 97:6 3|35 64:6 4|86 11:6 5|42 30:6 6|31 53:6 7|46 29:6 8|79 34:6 9|48 72:6 10|52 4:7 1|8 55:7 2|17 99:7 3|55 54:7 4|81 74:7 5|84 91:7 6|39 78:7 7|36 35:7 8|68 42:7 9|77 51:7 10|44 94:8 1|3 62:8 2|55 47:8 3|68 38:8 4|34 75:8 5|17 3:8 6|84 3:8 7|14 84:8 8|63 30:8 9|9 23:8 10|16 13:9 1|37 10:9 2|95 46:9 3|73 100:9 4|56 81:9 5|58 13:9 6|76 36:9 7|92 28:9 8|100 79:9 9|61 39:9 10|48 77:10 1|79 42:10 2|57 14:10 3|70 91:10 4|70 37:10 5|61 66:10 6|21 94:10 7|96 85:10 8|37 60:10 9|43 80:10 10</relation>
    <relation name="R82" arity="2" nbTuples="100" semantics="soft" defaultCost="infinity">82 3:1 1|85 67:1 2|91 59:1 3|11 41:1 4|2 25:1 5|55 25:1 6|76 60:1 7|78 16:1 8|9 70:1 9|22 84:1 10|83 68:2 1|82 1:2 2|68 6:2 3|54 63:2 4|81 60:2 5|69 49:2 6|45 97:2 7|85 16:2 8|33 27:2 9|43 16:2 10|63 88:3 1|91 8:3 2|38 20:3 3|67 3:3 4|22 5:3 5|18 90:3 6|65 76:3 7|24 62:3 8|32 50:3 9|90 64:3 10|45 13:4 1|87 78:4 2|80 11:4 3|63 63:4 4|53 33:4 5|68 58:4 6|26 21:4 7|81 88:4 8|96 81:4 9|25 83:4 10|3 26:5 1|67 73:5 2|80 23:5 3|49 5:5 4|73 63:5 5|47 65:5 6|36 65:5 7|78 96:5 8|44 37:5 9|86 46:5 10|8 16:6 1|94 80:6 2|72 63:6 3|99 45:6 4|56 59:6 5|97 4:6 6|92 15:6 7|45 86:6 8|7 6:6 9|77 33:6 10|51 80:7 1|32 3:7 2|66 28:7 3|22 71:7 4|41 24:7 5|93 4:7 6|83 94:7 7|22 41:7 8|50 12:7 9|96 57:7 10|100 62:8 1|67 83:8 2|93 48:8 3|12 47:8 4|72 9:8 5|63 55:8 6|67 11:8 7|50 10:8 8|1 87:8 9|80 24:8 10|64 15:9 1|27 60:9 2|35 35:9 3|32 14:9 4|28 17:9 5|40 49:9 6|39 9:9 7|50 28:9 8|31 48:9 9|59 40:9 10|10 80:10 1|91 56:10 2|23 45:10 3|49 69:10 4|16 29:10 5|98 61:10 6|68 5:10 7|93 37:10 8|73 44:10 9|96 78:10 10</relation>
    <relation name="R83" arity="2" nbTuples="100" semantics="soft" defaultCost="infinity">65 90:1 1|80 57:1 2|92 75:1 3|7 82:1 4|36 54:1 5|78 38:1 6|52 32:1 7|4 9:1 8|13 80:1 9|2 93:1 10|98 10:2 1|38 31:2 2|58 29:2 3|44 96:2 4|51 73:2 5|13 29:2 6|16 52:2 7|37 22:2 8|87 61:2 9|89 98:2 10|47 24:3 1|59 53:3 2|31 71:3 3|48 96:3 4|32 78:3 5|7 33:3 6|54 26:3 7|35 15:3 8|18 72:3 9|90 96:3 10|91 67:4 1|72 24:4 2|55 3:4 3|20 12:4 4|97 92:4 5|10 34:4 6|50 55:4 7|13 14:4 8|19 44:4 9|51 66:4 10|21 47:5 1|17 8:5 2|57 33:5 3|76 29:5 4|45 6:5 5|27 84:5 6|32 24:5 7|39 47:5 8|28 9:5 9|62 63:5 10|87 33:6 1|31 77:6 2|27 35:6 3|15 62:6 4|89 20:6 5|20 10:6 6|25 41:6 7|90 63:6 8|9 70:6 9|5 66:6 10|30 51:7 1|2 5:7 2|1 83:7 3|67 100:7 4|27 21:7 5|91 49:7 6|97 38:7 7|88 88:7 8|43 12:7 9|76 83:7 10|99 91:8 1|65 68:8 2|85 94:8 3|68 50:8 4|39 23:8 5|57 50:8 6|41 61:8 7|93 42:8 8|13 43:8 9|37 15:8 10|92 19:9 1|14 77:9 2|43 19:9 3|28 74:9 4|56 97:9 5|43 49:9 6|2 96:9 7|48 52:9 8|47 74:9 9|77 34:9 10|11 5:10 1|8 21:10 2|52 32:10 3|16 79:10 4|94 98:10 5|13 100:10 6|39 77:10 7|35 2:10 8|50 44:10 9|78 88:10 10</relation>
    <relation name="R84" arity="2" nbTuples="100" semantics="soft" defaultCost="infinity">41 84:1 1|14 98:1 2|81 73:1 3|62 5:1 4|5 61:1 5|59 24:1 6|71 64:1 7|62 47:1 8|84 45:1 9|65 84:1 10|25 1:2 1|35 99:2 2|4 59:2 3|95 75:2 4|4 52:2 5|42 47:2 6|54 1:2 7|89 37:2 8|11 41:2 9|22 73:2 10|62 54:3 1|21 29:3 2|13 20:3 3|51 57:3 4|73 20:3 5|63 30:3 6|18 58:3 7|29 90:3 8|29 31:3 9|35 10:3 10|29 2:4 1|14 80:4 2|11 84:4 3|38 59:4 4|40 93:4 5|97 15:4 6|18 98:4 7|11 42:4 8|69 16:4 9|69 100:4 10|67 5:5 1|52 22:5 2|14 35:5 3|43 93:5 4|52 7:5 5|89 79:5 6|93 46:5 7|27 3:5 8|98 72:5 9|1 100:5 10|7 30:6 1|55 26:6 2|85 43:6 3|27 42:6 4|27 6:6 5|26 30:6 6|44 87:6 7|99 69:6 8|5 3:6 9|9 15:6 10|41 15:7 1|95 28:7 2|38 17:7 3|14 10:7 4|98 33:7 5|4 12:7 6|67 10:7 7|39 92:7 8|24 18:7 9|35 29:7 10|71 61:8 1|29 16:8 2|60 28:8 3|28 67:8 4|78 100:8 5|29 16:8 6|43 90:8 7|41 24:8 8|32 57:8 9|7 4:8 10|53 14:9 1|10 63:9 2|61 22:9 3|64 68:9 4|10 42:9 5|29 80:9 6|47 4:9 7|87 77:9 8|14 27:9 9|82 10:9 10|96 21:10 1|91 99:10 2|57 90:10 3|22 23:10 4|50 58:10 5|51 33:10 6|45 11:10 7|89 61:10 8|96 92:10 9|46 83:10 10</relation>
    <relation name="R85" arity="2" nbTuples="100" semantics="soft" defaultCost="infinity">18 50:1 1|8 27:1 2|58 65:1 3|44 36:1 4|45 4:1 5|6 33:1 6|88 28:1 7|98 25:1 8|36 40:1 9|35 63:1 10|76 33:2 1|49 70:2 2|100 70:2 3|10 6:2 4|54 10:2 5|47 66:2 6|37 47:2 7|72 68:2 8|78 64:2 9|31 15:2 10|53 10:3 1|51 70:3 2|76 98:3 3|40 52:3 4|18 98:3 5|96 82:3 6|31 13:3 7|32 8:3 8|26 10:3 9|70 63:3 10|33 74:4 1|51 98:4 2|12 93:4 3|57 96:4 4|91 22:4 5|49 33:4 6|39 69:4 7|18 44:4 8|19 76:4 9|70 6:4 10|68 48:5 1|72 66:5 2|33 67:5 3|48 81:5 4|63 72:5 5|32 64:5 6|1 78:5 7|62 94:5 8|1 100:5 9|84 53:5 10|63 91:6 1|73 50:6 2|80 33:6 3|4 77:6 4|93 74:6 5|26 67:6 6|60 16:6 7|56 13:6 8|67 45:6 9|83 12:6 10|72 90:7 1|2 34:7 2|86 4:7 3|31 4:7 4|69 69:7 5|35 17:7 6|31 14:7 7|84 19:7 8|21 69:7 9|95 31:7 10|80 79:8 1|58 88:8 2|79 15:8 3|47 29:8 4|99 52:8 5|1 82:8 6|38 93:8 7|23 36:8 8|81 54:8 9|4 43:8 10|98 40:9 1|59 4:9 2|16 5:9 3|25 76:9 4|96 73:9 5|72 68:9 6|96 95:9 7|99 31:9 8|39 9:9 9|73 48:9 10|96 40:10 1|16 32:10 2|2 28:10 3|97 53:10 4|87 99:10 5|94 40:10 6|28 75:10 7|96 99:10 8|72 60:10 9|79 47:10 10</relation>
    <relation name="R86" arity="2" nbTuples="100" semantics="soft" defaultCost="infinity">68 3:1 1|44 39:1 2|38 6:1 3|46 38:1 4|44 6:1 5|28 72:1 6|84 31:1 7|84 82:1 8|20 6:1 9|29 83:1 10|66 60:2 1|84 21:2 2|18 61:2 3|33 16:2 4|44 89:2 5|76 81:2 6|6 42:2 7|6 96:2 8|55 66:2 9|72 20:2 10|57 80:3 1|33 45:3 2|30 62:3 3|17 77:3 4|45 76:3 5|100 66:3 6|29 2:3 7|49 9:3 8|34 39:3 9|77 77:3 10|67 72:4 1|24 14:4 2|73 82:4 3|25 29:4 4|48 13:4 5|67 70:4 6|2 5:4 7|33 43:4 8|40 53:4 9|34 61:4 10|32 27:5 1|65 33:5 2|48 68:5 3|7 55:5 4|66 61:5 5|62 16:5 6|79 45:5 7|66 48:5 8|51 39:5 9|47 31:5 10|93 5:6 1|95 8:6 2|92 30:6 3|8 95:6 4|91 7:6 5|19 75:6 6|74 9:6 7|70 83:6 8|87 27:6 9|91 88:6 10|63 68:7 1|74 17:7 2|60 6:7 3|56 64:7 4|81 82:7 5|30 83:7 6|85 92:7 7|83 44:7 8|78 64:7 9|12 25:7 10|86 26:8 1|25 74:8 2|55 79:8 3|100 84:8 4|67 52:8 5|50 96:8 6|98 97:8 7|2 63:8 8|4 48:8 9|70 57:8 10|36 3:9 1|6 66:9 2|14 95:9 3|33 69:9 4|27 3:9 5|41 23:9 6|32 57:9 7|81 80:9 8|33 81:9 9|54 91:9 10|47 21:10 1|73 28:10 2|54 7:10 3|21 21:10 4|6 16:10 5|31 92:10 6|14 95:10 7|61 2:10 8|64 29:10 9|59 71:10 10</relation>
    <relation name="R87" arity="2" nbTuples="100" semantics="soft" defaultCost="infinity">19 61:1 1|21 35:1 2|43 66:1 3|45 50:1 4|51 38:1 5|34 7:1 6|40 43:1 7|40 22:1 8|42 38:1 9|86 51:1 10|82 94:2 1|70 92:2 2|57 67:2 3|46 14:2 4|31 37:2 5|48 77:2 6|78 45:2 7|22 87:2 8|70 30:2 9|66 74:2 10|63 80:3 1|70 49:3 2|39 10:3 3|91 59:3 4|34 88:3 5|68 29:3 6|8 8:3 7|3 45:3 8|97 81:3 9|8 15:3 10|76 55:4 1|47 17:4 2|17 47:4 3|100 27:4 4|55 57:4 5|79 97:4 6|97 88:4 7|70 51:4 8|89 77:4 9|32 40:4 10|31 18:5 1|1 14:5 2|87 60:5 3|38 42:5 4|27 11:5 5|54 19:5 6|93 4:5 7|74 14:5 8|19 56:5 9|62 90:5 10|10 35:6 1|21 68:6 2|32 75:6 3|83 93:6 4|60 57:6 5|55 91:6 6|49 84:6 7|60 21:6 8|41 89:6 9|5 30:6 10|91 27:7 1|29 80:7 2|11 100:7 3|58 3:7 4|36 6:7 5|54 99:7 6|22 98:7 7|79 7:7 8|9 75:7 9|1 43:7 10|68 54:8 1|88 90:8 2|30 89:8 3|66 30:8 4|26 52:8 5|12 3:8 6|9 12:8 7|26 53:8 8|13 96:8 9|96 69:8 10|15 41:9 1|79 76:9 2|79 26:9 3|52 8:9 4|62 76:9 5|80 41:9 6|3 11:9 7|71 19:9 8|87 64:9 9|12 19:9 10|77 28:10 1|24 9:10 2|17 93:10 3|24 85:10 4|88 44:10 5|44 12:10 6|47 5:10 7|31 92:10 8|27 60:10 9|50 57:10 10</relation>
    <relation name="R88" arity="2" nbTuples="100" semantics="soft" defaultCost="infinity">73 60:1 1|83 93:1 2|93 89:1 3|53 47:1 4|62 73:1 5|15 19:1 6|72 59:1 7|72 83:1 8|41 4:1 9|39 23:1 10|99 87:2 1|26 42:2 2|46 63:2 3|68 33:2 4|47 54:2 5|5 78:2 6|58 83:2 7|55 97:2 8|87 65:2 9|19 26:2 10|14 43:3 1|92 95:3 2|21 1:3 3|80 10:3 4|87 70:3 5|16 54:3 6|84 72:3 7|75 89:3 8|48 44:3 9|95 95:3 10|62 38:4 1|23 11:4 2|70 70:4 3|14 95:4 4|68 63:4 5|37 27:4 6|38 18:4 7|67 53:4 8|89 9:4 9|23 5:4 10|65 23:5 1|32 69:5 2|79 86:5 3|87 49:5 4|37 2:5 5|85 1:5 6|61 19:5 7|42 1:5 8|35 40:5 9|79 49:5 10|85 4:6 1|32 86:6 2|95 39:6 3|94 71:6 4|32 48:6 5|6 26:6 6|29 31:6 7|31 49:6 8|61 26:6 9|17 46:6 10|98 14:7 1|13 49:7 2|57 100:7 3|36 27:7 4|6 54:7 5|11 36:7 6|16 80:7 7|89 87:7 8|85 48:7 9|12 54:7 10|65 20:8 1|70 8:8 2|53 65:8 3|83 76:8 4|29 83:8 5|84 25:8 6|87 98:8 7|23 73:8 8|68 26:8 9|21 43:8 10|48 89:9 1|86 78:9 2|50 61:9 3|71 63:9 4|27 21:9 5|20 19:9 6|54 26:9 7|23 20:9 8|18 84:9 9|70 73:9 10|94 61:10 1|11 65:10 2|41 50:10 3|23 48:10 4|13 50:10 5|10 56:10 6|42 35:10 7|91 90:10 8|2 16:10 9|77 28:10 10</relation>
    <relation name="R89" arity="2" nbTuples="100" semantics="soft" defaultCost="infinity">75 19:1 1|83 98:1 2|34 50:1 3|95 52:1 4|39 41:1 5|91 67:1 6|5 9:1 7|87 23:1 8|94 15:1 9|90 97:1 10|48 35:2 1|72 18:2 2|18 22:2 3|45 56:2 4|44 71:2 5|6 23:2 6|61 69:2 7|56 72:2 8|45 63:2 9|20 26:2 10|4 26:3 1|96 73:3 2|98 93:3 3|51 98:3 4|37 78:3 5|20 43:3 6|20 70:3 7|31 49:3 8|16 63:3 9|46 29:3 10|68 77:4 1|65 2:4 2|52 70:4 3|38 22:4 4|7 58:4 5|39 23:4 6|45 23:4 7|47 13:4 8|67 81:4 9|6 23:4 10|87 85:5 1|86 77:5 2|41 17:5 3|78 87:5 4|63 34:5 5|41 55:5 6|69 20:5 7|91 29:5 8|40 20:5 9|50 18:5 10|3 8:6 1|32 53:6 2|36 97:6 3|2 45:6 4|61 58:6 5|59 77:6 6|91 77:6 7|32 47:6 8|96 81:6 9|21 57:6 10|81 67:7 1|24 24:7 2|56 45:7 3|96 11:7 4|57 75:7 5|37 21:7 6|1 49:7 7|75 32:7 8|8 5:7 9|19 33:7 10|8 64:8 1|73 30:8 2|51 67:8 3|85 83:8 4|71 5:8 5|48 67:8 6|21 77:8 7|54 44:8 8|88 5:8 9|47 48:8 10|15 25:9 1|94 12:9 2|95 88:9 3|18 92:9 4|97 31:9 5|97 32:9 6|64 60:9 7|67 9:9 8|76 25:9 9|96 35:9 10|7 91:10 1|24 34:10 2|21 10:10 3|5 44:10 4|36 41:10 5|61 12:10 6|64 1:10 7|20 55:10 8|68 33:10 9|92 19:10 10</relation>
    <relation name="R90" arity="2" nbTuples="100" semantics="soft" defaultCost="infinity">11 50:1 1|26 100:1 2|84 16:1 3|16 82:1 4|57 99:1 5|7 47:1 6|80 47:1 7|3 29:1 8|84 14:1 9|35 96:1 10|63 80:2 1|35 51:2 2|85 2:2 3|95 72:2 4|86 56:2 5|40 10:2 6|26 10:2 7|80 35:2 8|18 26:2 9|96 84:2 10|67 56:3 1|37 48:3 2|1 54:3 3|79 45:3 4|90 42:3 5|81 65:3 6|40 67:3 7|87 18:3 8|1 55:3 9|84 52:3 10|17 73:4 1|69 58:4 2|6 47:4 3|18 41:4 4|39 48:4 5|40 49:4 6|88 48:4 7|2 71:4 8|51 63:4 9|47 1:4 10|23 70:5 1|83 89:5 2|75 12:5 3|37 22:5 4|16 89:5 5|61 84:5 6|67 51:5 7|38 63:5 8|49 18:5 9|21 10:5 10|86 63:6 1|29 79:6 2|64 9:6 3|49 98:6 4|31 16:6 5|100 61:6 6|34 52:6 7|30 71:6 8|81 69:6 9|6 7:6 10|80 43:7 1|64 11:7 2|50 42:7 3|54 62:7 4|51 63:7 5|52 40:7 6|38 71:7 7|1 37:7 8|72 67:7 9|26 28:7 10|41 91:8 1|47 78:8 2|16 86:8 3|28 11:8 4|55 36:8 5|36 55:8 6|74 96:8 7|72 10:8 8|80 44:8 9|12 93:8 10|7 92:9 1|37 70:9 2|13 3:9 3|92 58:9 4|26 89:9 5|69 70:9 6|86 73:9 7|55 70:9 8|20 20:9 9|100 54:9 10|91 83:10 1|42 17:10 2|26 19:10 3|8 2:10 4|85 78:10 5|42 79:10 6|28 95:10 7|74 45:10 8|90 56:10 9|92 93:10 10</relation>
    <relation name="R91" arity="2" nbTuples="100" semantics="soft" defaultCost="infinity">3 47:1 1|18 64:1 2|5 48:1 3|15 15:1 4|78 72:1 5|4 63:1 6|13 5:1 7|88 61:1 8|51 58:1 9|64 83:1 10|51 98:2 1|97 34:2 2|84 77:2 3|70 97:2 4|55 63:2 5|35 75:2 6|93 11:2 7|57 23:2 8|21 24:2 9|40 75:2 10|66 76:3 1|83 22:3 2|40 94:3 3|82 54:3 4|7 38:3 5|56 75:3 6|87 28:3 7|54 3:3 8|78 24:3 9|93 66:3 10|77 78:4 1|13 7:4 2|74 67:4 3|79 4:4 4|25 77:4 5|79 39:4 6|85 60:4 7|32 60:4 8|65 45:4 9|5 67:4 10|94 91:5 1|2 16:5 2|16 15:5 3|45 14:5 4|35 80:5 5|65 34:5 6|5 95:5 7|6 81:5 8|17 58:5 9|75 98:5 10|79 20:6 1|63 100:6 2|67 44:6 3|95 100:6 4|71 82:6 5|58 97:6 6|57 13:6 7|21 59:6 8|93 14:6 9|15 71:6 10|26 69:7 1|62 84:7 2|87 80:7 3|52 14:7 4|6 53:7 5|51 52:7 6|42 3:7 7|70 47:7 8|9 60:7 9|91 36:7 10|61 8:8 1|34 26:8 2|33 42:8 3|63 5:8 4|47 93:8 5|98 57:8 6|12 21:8 7|51 95:8 8|23 41:8 9|28 22:8 10|93 36:9 1|64 14:9 2|27 24:9 3|19 91:9 4|26 3:9 5|53 32:9 6|24 82:9 7|22 95:9 8|9 64:9 9|62 63:9 10|44 73:10 1|30 71:10 2|12 39:10 3|53 48:10 4|35 16:10 5|65 100:10 6|72 26:10 7|92 98:10 8|78 86:10 9|90 9:10 10</relation>
    <relation name="R92" arity="2" nbTuples="100" semantics="soft" defaultCost="infinity">38 6:1 1|5 48:1 2|14 24:1 3|30 12:1 4|11 43:1 5|11 27:1 6|83 78:1 7|71 88:1 8|98 84:1 9|17 67:1 10|65 85:2 1|84 46:2 2|81 20:2 3|21 80:2 4|76 57:2 5|65 20:2 6|76 37:2 7|54 86:2 8|66 35:2 9|30 75:2 10|20 73:3 1|67 86:3 2|9 21:3 3|67 42:3 4|15 86:3 5|39 82:3 6|97 11:3 7|54 100:3 8|28 58:3 9|60 17:3 10|67 74:4 1|99 77:4 2|12 19:4 3|14 74:4 4|27 55:4 5|38 30:4 6|8 64:4 7|76 50:4 8|57 15:4 9|26 36:4 10|27 78:5 1|88 13:5 2|7 5:5 3|86 7:5 4|39 16:5 5|81 90:5 6|16 56:5 7|7 91:5 8|18 86:5 9|51 56:5 10|19 38:6 1|12 44:6 2|2 38:6 3|28 13:6 4|16 100:6 5|29 77:6 6|84 59:6 7|70 87:6 8|34 11:6 9|40 9:6 10|39 23:7 1|84 75:7 2|86 55:7 3|89 79:7 4|46 50:7 5|55 24:7 6|22 50:7 7|72 14:7 8|72 67:7 9|31 31:7 10|25 6:8 1|54 36:8 2|19 81:8 3|8 73:8 4|77 27:8 5|62 62:8 6|48 6:8 7|89 32:8 8|41 24:8 9|68 36:8 10|38 4:9 1|35 65:9 2|88 1:9 3|56 91:9 4|46 23:9 5|19 25:9 6|81 33:9 7|37 30:9 8|66 57:9 9|52 45:9 10|22 38:10 1|48 76:10 2|10 54:10 3|48 30:10 4|78 12:10 5|61 30:10 6|57 42:10 7|42 37:10 8|69 93:10 9|90 34:10 10</relation>
    <relation name="R93" arity="2" nbTuples="100" semantics="soft" defaultCost="infinity">46 60:1 1|73 21:1 2|92 59:1 3|49 33:1 4|6 99:1 5|13 69:1 6|84 81:1 7|27 80:1 8|43 9:1 9|86 86:1 10|77 85:2 1|72 26:2 2|44 9:2 3|11 70:2 4|87 98:2 5|87 90:2 6|55 16:2 7|78 96:2 8|32 75:2 9|4 13:2 10|34 80:3 1|23 19:3 2|82 39:3 3|80 14:3 4|13 89:3 5|66 37:3 6|83 74:3 7|7 31:3 8|99 76:3 9|39 87:3 10|12 61:4 1|73 96:4 2|99 46:4 3|98 68:4 4|43 42:4 5|90 85:4 6|57 18:4 7|14 10:4 8|39 49:4 9|67 44:4 10|38 26:5 1|80 32:5 2|9 39:5 3|21 68:5 4|90 35:5 5|74 61:5 6|73 22:5 7|38 7:5 8|67 75:5 9|80 98:5 10|41 72:6 1|19 4:6 2|13 87:6 3|32 62:6 4|4 45:6 5|96 2:6 6|13 33:6 7|61 52:6 8|66 71:6 9|84 73:6 10|84 28:7 1|43 84:7 2|97 75:7 3|5 49:7 4|48 80:7 5|81 21:7 6|68 37:7 7|16 66:7 8|12 55:7 9|69 90:7 10|94 21:8 1|10 53:8 2|59 99:8 3|27 51:8 4|14 9:8 5|74 14:8 6|4 89:8 7|92 70:8 8|66 37:8 9|36 98:8 10|90 91:9 1|19 6:9 2|50 5:9 3|19 49:9 4|11 43:9 5|21 14:9 6|77 20:9 7|93 85:9 8|100 4:9 9|42 30:9 10|44 87:10 1|96 41:10 2|13 23:10 3|60 80:10 4|3 54:10 5|49 82:10 6|93 23:10 7|52 32:10 8|94 93:10 9|8 68:10 10</relation>
    <relation name="R94" arity="2" nbTuples="100" semantics="soft" defaultCost="infinity">4 13:1 1|70 97:1 2|60 49:1 3|12 24:1 4|64 63:1 5|9 26:1 6|82 1:1 7|23 58:1 8|18 100:1 9|78 69:1 10|84 28:2 1|75 13:2 2|21 30:2 3|83 99:2 4|1 53:2 5|68 64:2 6|46 77:2 7|97 9:2 8|19 16:2 9|78 78:2 10|12 90:3 1|84 34:3 2|16 11:3 3|68 17:3 4|4 84:3 5|84 68:3 6|69 67:3 7|27 35:3 8|40 89:3 9|79 58:3 10|9 79:4 1|63 7:4 2|92 34:4 3|11 12:4 4|42 98:4 5|30 99:4 6|82 96:4 7|15 49:4 8|52 53:4 9|72 43:4 10|93 75:5 1|75 76:5 2|67 62:5 3|99 4:5 4|82 96:5 5|34 66:5 6|61 39:5 7|41 38:5 8|73 32:5 9|13 75:5 10|3 25:6 1|52 74:6 2|69 100:6 3|7 36:6 4|90 92:6 5|27 80:6 6|22 89:6 7|73 91:6 8|18 88:6 9|94 94:6 10|33 5:7 1|40 68:7 2|93 35:7 3|72 23:7 4|87 52:7 5|75 12:7 6|63 100:7 7|2 43:7 8|29 76:7 9|13 22:7 10|32 88:8 1|16 63:8 2|52 51:8 3|28 57:8 4|7 32:8 5|72 22:8 6|46 77:8 7|89 4:8 8|54 84:8 9|95 39:8 10|16 21:9 1|49 42:9 2|85 33:9 3|84 39:9 4|98 19:9 5|48 18:9 6|9 93:9 7|81 14:9 8|3 22:9 9|30 39:9 10|93 45:10 1|23 1:10 2|80 62:10 3|4 41:10 4|44 28:10 5|4 85:10 6|78 46:10 7|5 77:10 8|93 8:10 9|24 53:10 10</relation>
    <relation name="R95" arity="2" nbTuples="100" semantics="soft" defaultCost="infinity">47 34:1 1|32 60:1 2|34 71:1 3|18 66:1 4|5 48:1 5|65 28:1 6|76 17:1 7|67 22:1 8|62 2:1 9|90 27:1 10|86 65:2 1|51 13:2 2|90 77:2 3|84 39:2 4|33 72:2 5|92 23:2 6|59 59:2 7|49 79:2 8|83 42:2 9|93 9:2 10|85 29:3 1|79 57:3 2|78 80:3 3|78 53:3 4|79 65:3 5|10 75:3 6|9 7:3 7|77 93:3 8|66 92:3 9|87 90:3 10|80 48:4 1|30 54:4 2|25 3:4 3|41 95:4 4|99 56:4 5|88 59:4 6|74 22:4 7|77 61:4 8|54 33:4 9|34 70:4 10|86 93:5 1|90 65:5 2|74 63:5 3|69 90:5 4|35 8:5 5|79 2:5 6|55 75:5 7|20 57:5 8|77 15:5 9|25 35:5 10|16 85:6 1|64 62:6 2|36 65:6 3|45 44:6 4|30 95:6 5|92 7:6 6|51 90:6 7|45 82:6 8|9 48:6 9|40 82:6 10|86 19:7 1|26 40:7 2|75 72:7 3|68 11:7 4|31 76:7 5|26 78:7 6|23 46:7 7|60 8:7 8|28 21:7 9|92 86:7 10|57 82:8 1|84 38:8 2|10 18:8 3|29 68:8 4|77 16:8 5|32 87:8 6|39 51:8 7|53 76:8 8|27 27:8 9|15 60:8 10|69 15:9 1|48 23:9 2|33 42:9 3|7 83:9 4|81 55:9 5|29 60:9 6|4 9:9 7|47 80:9 8|65 36:9 9|19 2:9 10|69 17:10 1|51 26:10 2|39 58:10 3|26 27:10 4|61 11:10 5|78 23:10 6|37 55:10 7|64 84:10 8|91 40:10 9|72 42:10 10</relation>
    <relation name="R96" arity="2" nbTuples="100" semantics="soft" defaultCost="infinity">7 31:1 1|56 91:1 2|64 14:1 3|67 18:1 4|88 45:1 5|10 11:1 6|19 78:1 7|18 9:1 8|72 23:1 9|62 16:1 10|20 19:2 1|7 40:2 2|72 75:2 3|27 5:2 4|6 57:2 5|27 99:2 6|32 40:2 7|90 25:2 8|87 12:2 9|54 59:2 10|66 76:3 1|47 96:3 2|46 16:3 3|53 39:3 4|16 1:3 5|63 62:3 6|81 30:3 7|74 33:3 8|51 8:3 9|11 12:3 10|100 90:4 1|41 58:4 2|50 39:4 3|8 32:4 4|46 71:4 5|46 14:4 6|63 92:4 7|78 94:4 8|20 65:4 9|80 54:4 10|8 75:5 1|76 91:5 2|31 2:5 3|85 99:5 4|69 52:5 5|78 71:5 6|89 53:5 7|100 52:5 8|12 35:5 9|20 27:5 10|18 14:6 1|26 96:6 2|5 15:6 3|26 54:6 4|55 40:6 5|55 79:6 6|34 47:6 7|72 75:6 8|65 79:6 9|17 27:6 10|40 19:7 1|68 92:7 2|89 54:7 3|46 22:7 4|25 77:7 5|64 28:7 6|96 46:7 7|79 52:7 8|99 85:7 9|99 48:7 10|25 13:8 1|26 16:8 2|56 45:8 3|59 90:8 4|8 39:8 5|78 35:8 6|20 96:8 7|11 40:8 8|40 84:8 9|50 9:8 10|90 81:9 1|26 21:9 2|24 3:9 3|60 16:9 4|66 37:9 5|11 98:9 6|2 27:9 7|8 51:9 8|54 60:9 9|15 13:9 10|62 48:10 1|97 39:10 2|63 43:10 3|70 85:10 4|65 46:10 5|100 75:10 6|56 80:10 7|88 69:10 8|56 33:10 9|97 83:10 10</relation>
    <relation name="R97" arity="2" nbTuples="100" semantics="soft" defaultCost="infinity">8 8:1 1|39 37:1 2|30 26:1 3|95 89:1 4|92 11:1 5|45 22:1 6|80 58:1 7|31 43:1 8|91 5:1 9|3 67:1 10|49 89:2 1|26 57:2 2|2 96:2 3|1 33:2 4|42 94:2 5|14 19:2 6|93 64:2 7|96 85:2 8|7 15:2 9|84 11:2 10|17 23:3 1|67 46:3 2|64 17:3 3|8 54:3 4|98 59:3 5|56 89:3 6|37 92:3 7|35 32:3 8|48 39:3 9|77 21:3 10|40 83:4 1|80 83:4 2|74 57:4 3|39 61:4 4|11 38:4 5|36 65:4 6|78 45:4 7|19 19:4 8|86 7:4 9|83 23:4 10|77 77:5 1|76 41:5 2|71 45:5 3|84 16:5 4|84 31:5 5|12 66:5 6|50 85:5 7|85 83:5 8|21 4:5 9|91 9:5 10|34 92:6 1|53 68:6 2|68 85:6 3|91 71:6 4|36 12:6 5|28 11:6 6|68 21:6 7|52 38:6 8|37 82:6 9|72 87:6 10|24 53:7 1|33 23:7 2|73 53:7 3|37 57:7 4|87 92:7 5|97 58:7 6|53 56:7 7|87 46:7 8|98 67:7 9|89 40:7 10|98 5:8 1|45 80:8 2|35 61:8 3|79 93:8 4|49 19:8 5|60 33:8 6|96 21:8 7|68 99:8 8|97 8:8 9|88 69:8 10|99 8:9 1|99 4:9 2|20 50:9 3|64 88:9 4|87 21:9 5|15 12:9 6|44 60:9 7|99 6:9 8|69 14:9 9|49 9:9 10|52 25:10 1|8 19:10 2|43 81:10 3|44 95:10 4|8 65:10 5|82 44:10 6|68 92:10 7|41 11:10 8|77 19:10 9|50 38:10 10</relation>
    <relation name="R98" arity="2" nbTuples="100" semantics="soft" defaultCost="infinity">84 94:1 1|74 77:1 2|57 95:1 3|83 25:1 4|10 15:1 5|63 97:1 6|48 22:1 7|51 90:1 8|56 39:1 9|6 92:1 10|25 84:2 1|32 18:2 2|26 20:2 3|96 49:2 4|2 38:2 5|20 97:2 6|13 82:2 7|12 24:2 8|82 34:2 9|1 94:2 10|2 6:3 1|76 23:3 2|53 99:3 3|87 89:3 4|34 100:3 5|64 39:3 6|61 52:3 7|15 18:3 8|96 6:3 9|15 46:3 10|69 50:4 1|73 61:4 2|42 96:4 3|72 51:4 4|95 98:4 5|86 84:4 6|65 56:4 7|57 73:4 8|75 63:4 9|94 6:4 10|63 49:5 1|65 90:5 2|5 76:5 3|1 63:5 4|72 34:5 5|8 70:5 6|45 18:5 7|56 82:5 8|77 46:5 9|78 1:5 10|2 17:6 1|32 95:6 2|99 1:6 3|84 50:6 4|19 6:6 5|80 49:6 6|23 50:6 7|87 43:6 8|37 17:6 9|98 93:6 10|39 9:7 1|47 38:7 2|5 10:7 3|25 48:7 4|83 52:7 5|45 24:7 6|64 68:7 7|55 96:7 8|7 12:7 9|54 91:7 10|14 1:8 1|43 42:8 2|24 61:8 3|64 25:8 4|58 39:8 5|30 25:8 6|9 42:8 7|90 43:8 8|73 11:8 9|22 98:8 10|27 77:9 1|10 70:9 2|41 46:9 3|85 94:9 4|48 90:9 5|24 10:9 6|70 25:9 7|68 43:9 8|60 94:9 9|29 84:9 10|57 84:10 1|34 25:10 2|82 51:10 3|37 14:10 4|86 49:10 5|78 51:10 6|49 96:10 7|93 94:10 8|67 43:10 9|74 19:10 10</relation>
    <relation name="R99" arity="2" nbTuples="100" semantics="soft" defaultCost="infinity">13 78:1 1|79 71:1 2|52 99:1 3|45 99:1 4|90 80:1 5|84 19:1 6|89 77:1 7|84 19:1 8|39 93:1 9|3 97:1 10|91 58:2 1|53 68:2 2|57 72:2 3|82 2:2 4|48 70:2 5|32 45:2 6|26 9:2 7|19 77:2 8|91 64:2 9|12 9:2 10|49 71:3 1|2 30:3 2|89 50:3 3|43 15:3 4|51 15:3 5|27 57:3 6|58 60:3 7|80 40:3 8|43 77:3 9|37 4:3 10|84 95:4 1|91 30:4 2|66 68:4 3|75 92:4 4|6 74:4 5|22 27:4 6|76 62:4 7|42 89:4 8|9 95:4 9|36 58:4 10|22 40:5 1|93 17:5 2|21 70:5 3|55 89:5 4|33 18:5 5|27 11:5 6|16 3:5 7|92 77:5 8|24 88:5 9|49 83:5 10|63 17:6 1|37 82:6 2|74 42:6 3|97 45:6 4|73 40:6 5|46 11:6 6|47 67:6 7|85 7:6 8|46 33:6 9|37 11:6 10|54 8:7 1|90 42:7 2|1 90:7 3|95 32:7 4|75 66:7 5|78 90:7 6|52 56:7 7|46 25:7 8|91 67:7 9|69 47:7 10|69 51:8 1|44 54:8 2|5 100:8 3|67 49:8 4|23 79:8 5|80 31:8 6|27 43:8 7|12 61:8 8|6 74:8 9|17 93:8 10|78 6:9 1|25 19:9 2|90 9:9 3|9 100:9 4|29 54:9 5|58 92:9 6|53 59:9 7|34 15:9 8|69 7:9 9|81 64:9 10|79 7:10 1|89 87:10 2|90 20:10 3|42 44:10 4|35 37:10 5|95 55:10 6|6 84:10 7|94 62:10 8|53 36:10 9|21 43:10 10</relation>
    <relation name="R100" arity="2" nbTuples="100" semantics="soft" defaultCost="infinity">71 11:1 1|91 4:1 2|86 10:1 3|31 22:1 4|48 99:1 5|77 100:1 6|26 93:1 7|1 43:1 8|38 70:1 9|18 63:1 10|76 84:2 1|69 74:2 2|93 43:2 3|69 40:2 4|26 61:2 5|10 4:2 6|44 82:2 7|62 33:2 8|99 45:2 9|55 83:2 10|46 30:3 1|64 94:3 2|21 24:3 3|89 20:3 4|100 18:3 5|34 1:3 6|69 40:3 7|98 59:3 8|11 9:3 9|80 72:3 10|88 20:4 1|54 90:4 2|99 21:4 3|7 77:4 4|70 98:4 5|63 84:4 6|54 33:4 7|90 45:4 8|60 52:4 9|96 57:4 10|26 72:5 1|16 85:5 2|10 56:5 3|94 86:5 4|74 34:5 5|92 68:5 6|7 30:5 7|22 43:5 8|17 91:5 9|98 36:5 10|41 25:6 1|88 26:6 2|61 70:6 3|41 29:6 4|95 81:6 5|83 96:6 6|10 30:6 7|38 55:6 8|72 55:6 9|86 39:6 10|58 63:7 1|20 51:7 2|79 84:7 3|42 31:7 4|41 87:7 5|65 86:7 6|51 53:7 7|25 70:7 8|96 15:7 9|72 24:7 10|76 74:8 1|21 89:8 2|35 20:8 3|48 48:8 4|48 91:8 5|5 77:8 6|55 23:8 7|70 95:8 8|74 72:8 9|98 76:8 10|36 84:9 1|42 77:9 2|95 62:9 3|20 20:9 4|86 58:9 5|56 72:9 6|15 85:9 7|85 36:9 8|42 59:9 9|33 10:9 10|32 40:10 1|97 24:10 2|52 48:10 3|4 1:10 4|19 27:10 5|44 95:10 6|69 13:10 7|39 61:10 8|12 80:10 9|2 24:10 10</relation>
    <relation name="R101" arity="2" nbTuples="100" semantics="soft" defaultCost="infinity">47 33:1 1|64 54:1 2|81 17:1 3|92 41:1 4|25 41:1 5|1 36:1 6|10 17:1 7|58 84:1 8|25 14:1 9|27 84:1 10|3 93:2 1|47 77:2 2|15 56:2 3|38 41:2 4|91 15:2 5|26 3:2 6|100 75:2 7|66 100:2 8|12 4:2 9|55 1:2 10|49 45:3 1|88 31:3 2|85 10:3 3|98 85:3 4|71 8:3 5|6 99:3 6|2 22:3 7|60 75:3 8|91 74:3 9|12 46:3 10|12 2:4 1|54 5:4 2|6 99:4 3|60 22:4 4|62 23:4 5|61 10:4 6|98 71:4 7|92 96:4 8|25 47:4 9|28 38:4 10|55 24:5 1|7 77:5 2|36 96:5 3|8 34:5 4|13 50:5 5|76 29:5 6|1 86:5 7|47 80:5 8|28 4:5 9|23 67:5 10|63 22:6 1|80 96:6 2|42 6:6 3|33 45:6 4|38 86:6 5|70 35:6 6|89 75:6 7|61 99:6 8|48 70:6 9|11 33:6 10|79 67:7 1|51 97:7 2|18 17:7 3|97 89:7 4|25 5:7 5|88 99:7 6|18 79:7 7|94 82:7 8|30 5:7 9|37 39:7 10|64 28:8 1|93 60:8 2|30 39:8 3|55 91:8 4|6 44:8 5|27 59:8 6|72 5:8 7|68 57:8 8|67 79:8 9|69 27:8 10|61 85:9 1|47 5:9 2|18 89:9 3|51 69:9 4|13 2:9 5|43 50:9 6|4 56:9 7|79 33:9 8|8 24:9 9|46 37:9 10|34 56:10 1|17 2:10 2|96 64:10 3|83 93:10 4|30 45:10 5|80 78:10 6|43 75:10 7|81 31:10 8|84 66:10 9|50 45:10 10</relation>
    <relation name="R102" arity="2" nbTuples="100" semantics="soft" defaultCost="infinity">90 51:1 1|37 47:1 2|62 99:1 3|5 72:1 4|75 64:1 5|98 29:1 6|65 5:1 7|41 82:1 8|35 14:1 9|29 63:1 10|29 49:2 1|98 92:2 2|87 63:2 3|8 31:2 4|31 80:2 5|40 20:2 6|72 80:2 7|13 13:2 8|23 21:2 9|59 88:2 10|83 30:3 1|54 31:3 2|21 96:3 3|74 90:3 4|28 66:3 5|79 29:3 6|11 89:3 7|63 93:3 8|6 17:3 9|64 54:3 10|62 12:4 1|58 85:4 2|81 84:4 3|53 75:4 4|48 36:4 5|74 96:4 6|82 79:4 7|19 76:4 8|14 10:4 9|50 64:4 10|83 75:5 1|51 5:5 2|55 55:5 3|40 2:5 4|21 48:5 5|3 47:5 6|84 41:5 7|79 97:5 8|67 32:5 9|38 74:5 10|96 49:6 1|89 60:6 2|50 16:6 3|77 86:6 4|80 97:6 5|30 82:6 6|5 57:6 7|25 30:6 8|14 81:6 9|93 90:6 10|2 80:7 1|26 89:7 2|48 47:7 3|98 90:7 4|56 2:7 5|82 50:7 6|75 16:7 7|41 57:7 8|40 90:7 9|34 9:7 10|30 2:8 1|96 91:8 2|57 43:8 3|88 71:8 4|68 17:8 5|82 60:8 6|30 64:8 7|33 45:8 8|17 48:8 9|38 7:8 10|16 45:9 1|90 54:9 2|10 34:9 3|71 66:9 4|57 8:9 5|79 98:9 6|26 5:9 7|68 45:9 8|37 52:9 9|7 46:9 10|13 38:10 1|88 50:10 2|86 1:10 3|100 48:10 4|59 55:10 5|76 59:10 6|53 71:10 7|40 83:10 8|46 59:10 9|63 87:10 10</relation>
    <relation name="R103" arity="2" nbTuples="100" semantics="soft" defaultCost="infinity">61 82:1 1|76 94:1 2|93 94:1 3|46 85:1 4|90 87:1 5|26 76:1 6|71 65:1 7|64 56:1 8|64 3:1 9|83 8:1 10|59 56:2 1|3 12:2 2|34 58:2 3|95 49:2 4|67 42:2 5|6 80:2 6|91 90:2 7|78 55:2 8|40 60:2 9|81 29:2 10|37 58:3 1|84 59:3 2|25 18:3 3|9 91:3 4|8 65:3 5|43 38:3 6|64 26:3 7|1 96:3 8|24 89:3 9|36 62:3 10|44 91:4 1|82 31:4 2|13 74:4 3|68 92:4 4|19 18:4 5|65 100:4 6|34 36:4 7|65 70:4 8|80 94:4 9|64 62:4 10|79 78:5 1|100 15:5 2|50 55:5 3|54 38:5 4|63 12:5 5|16 43:5 6|10 66:5 7|76 40:5 8|3 53:5 9|23 43:5 10|100 50:6 1|52 71:6 2|51 21:6 3|68 85:6 4|46 67:6 5|40 71:6 6|40 52:6 7|10 60:6 8|11 12:6 9|69 21:6 10|57 28:7 1|51 63:7 2|57 88:7 3|12 42:7 4|42 69:7 5|3 63:7 6|80 80:7 7|96 33:7 8|84 42:7 9|1 35:7 10|51 16:8 1|68 43:8 2|72 76:8 3|68 45:8 4|76 22:8 5|44 72:8 6|98 2:8 7|23 4:8 8|57 82:8 9|18 45:8 10|42 53:9 1|71 46:9 2|7 63:9 3|27 98:9 4|85 82:9 5|3 77:9 6|73 76:9 7|70 83:9 8|10 94:9 9|35 20:9 10|53 78:10 1|36 68:10 2|10 96:10 3|18 49:10 4|11 38:10 5|11 94:10 6|2 13:10 7|23 66:10 8|39 13:10 9|38 18:10 10</relation>
    <relation name="R104" arity="2" nbTuples="100" semantics="soft" defaultCost="infinity">15 24:1 1|95 95:1 2|5 15:1 3|58 52:1 4|6 12:1 5|91 76:1 6|91 73:1 7|76 72:1 8|16 34:1 9|79 90:1 10|22 1:2 1|8 65:2 2|78 59:2 3|66 50:2 4|18 40:2 5|2 32:2 6|34 28:2 7|43 28:2 8|35 35:2 9|63 68:2 10|21 27:3 1|10 23:3 2|78 56:3 3|96 92:3 4|35 85:3 5|98 73:3 6|93 87:3 7|63 78:3 8|86 40:3 9|95 66:3 10|77 30:4 1|23 38:4 2|1 26:4 3|61 15:4 4|59 99:4 5|80 40:4 6|36 81:4 7|66 94:4 8|49 18:4 9|83 66:4 10|2 76:5 1|15 52:5 2|48 20:5 3|31 40:5 4|31 12:5 5|18 47:5 6|68 30:5 7|93 90:5 8|11 48:5 9|27 75:5 10|19 84:6 1|45 13:6 2|88 44:6 3|59 82:6 4|37 97:6 5|62 69:6 6|11 26:6 7|60 84:6 8|82 96:6 9|52 9:6 10|52 31:7 1|90 34:7 2|17 76:7 3|96 20:7 4|49 70:7 5|36 5:7 6|55 54:7 7|31 55:7 8|39 13:7 9|66 91:7 10|31 13:8 1|2 53:8 2|84 11:8 3|6 37:8 4|32 75:8 5|66 85:8 6|2 72:8 7|80 40:8 8|3 38:8 9|18 87:8 10|74 85:9 1|62 3:9 2|1 66:9 3|75 54:9 4|60 48:9 5|22 21:9 6|74 26:9 7|43 100:9 8|67 43:9 9|56 29:9 10|76 92:10 1|45 26:10 2|49 67:10 3|62 51:10 4|58 85:10 5|94 46:10 6|24 5:10 7|63 22:10 8|85 94:10 9|29 49:10 10</relation>
    <relation name="R105" arity="2" nbTuples="100" semantics="soft" defaultCost="infinity">45 23:1 1|16 70:1 2|73 15:1 3|57 12:1 4|50 90:1 5|51 90:1 6|56 99:1 7|61 91:1 8|100 76:1 9|27 41:1 10|4 86:2 1|75 45:2 2|53 85:2 3|97 44:2 4|72 82:2 5|30 81:2 6|51 6:2 7|27 73:2 8|49 92:2 9|23 15:2 10|12 3:3 1|3 52:3 2|23 25:3 3|67 100:3 4|50 78:3 5|25 14:3 6|98 27:3 7|21 50:3 8|80 68:3 9|69 77:3 10|20 19:4 1|100 75:4 2|59 66:4 3|69 49:4 4|94 31:4 5|35 100:4 6|87 86:4 7|54 59:4 8|13 69:4 9|13 30:4 10|65 89:5 1|31 77:5 2|19 59:5 3|18 88:5 4|80 59:5 5|3 85:5 6|67 42:5 7|75 39:5 8|66 1:5 9|73 91:5 10|71 25:6 1|35 77:6 2|64 73:6 3|60 5:6 4|44 14:6 5|80 30:6 6|76 1:6 7|32 33:6 8|66 66:6 9|26 24:6 10|84 28:7 1|39 34:7 2|40 63:7 3|48 96:7 4|95 92:7 5|87 64:7 6|24 75:7 7|63 60:7 8|2 47:7 9|98 97:7 10|36 63:8 1|43 58:8 2|6 55:8 3|44 96:8 4|89 62:8 5|39 51:8 6|17 27:8 7|52 69:8 8|93 20:8 9|48 33:8 10|33 85:9 1|5 43:9 2|24 88:9 3|44 80:9 4|79 70:9 5|2 44:9 6|65 7:9 7|59 52:9 8|25 29:9 9|53 39:9 10|46 12:10 1|85 19:10 2|49 46:10 3|100 13:10 4|62 52:10 5|37 85:10 6|99 94:10 7|19 68:10 8|34 20:10 9|89 18:10 10</relation>
    <relation name="R106" arity="2" nbTuples="100" semantics="soft" defaultCost="infinity">55 48:1 1|23 66:1 2|27 12:1 3|76 18:1 4|20 56:1 5|74 63:1 6|76 73:1 7|42 79:1 8|83 78:1 9|94 96:1 10|57 5:2 1|35 32:2 2|27 33:2 3|95 23:2 4|97 27:2 5|25 61:2 6|75 15:2 7|6 36:2 8|44 33:2 9|74 42:2 10|1 68:3 1|51 88:3 2|10 72:3 3|77 53:3 4|58 24:3 5|94 98:3 6|65 54:3 7|69 31:3 8|83 68:3 9|77 42:3 10|60 51:4 1|55 91:4 2|82 45:4 3|7 39:4 4|82 53:4 5|22 40:4 6|24 60:4 7|62 72:4 8|93 94:4 9|22 35:4 10|84 16:5 1|32 30:5 2|93 57:5 3|48 68:5 4|100 98:5 5|16 46:5 6|8 28:5 7|35 93:5 8|65 88:5 9|21 61:5 10|100 50:6 1|67 15:6 2|43 86:6 3|64 58:6 4|42 7:6 5|60 8:6 6|95 63:6 7|58 33:6 8|21 32:6 9|62 37:6 10|47 59:7 1|17 92:7 2|36 19:7 3|82 88:7 4|27 29:7 5|43 2:7 6|22 82:7 7|47 51:7 8|85 74:7 9|60 41:7 10|28 6:8 1|47 98:8 2|38 23:8 3|9 1:8 4|93 58:8 5|5 43:8 6|9 57:8 7|24 58:8 8|36 69:8 9|1 95:8 10|81 78:9 1|51 14:9 2|38 4:9 3|27 30:9 4|52 69:9 5|82 60:9 6|70 82:9 7|53 37:9 8|71 8:9 9|5 33:9 10|23 100:10 1|27 29:10 2|10 19:10 3|15 52:10 4|19 90:10 5|43 15:10 6|69 77:10 7|16 62:10 8|22 7:10 9|59 71:10 10</relation>
    <relation name="R107" arity="2" nbTuples="100" semantics="soft" defaultCost="infinity">44 1:1 1|12 20:1 2|77 20:1 3|32 69:1 4|5 2:1 5|74 7:1 6|33 65:1 7|6 31:1 8|44 75:1 9|35 37:1 10|49 71:2 1|88 36:2 2|6 39:2 3|34 11:2 4|83 81:2 5|72 96:2 6|16 74:2 7|20 34:2 8|90 19:2 9|11 65:2 10|53 10:3 1|96 80:3 2|11 73:3 3|48 55:3 4|41 60:3 5|45 92:3 6|18 5:3 7|44 74:3 8|50 7:3 9|84 43:3 10|36 4:4 1|81 21:4 2|47 90:4 3|29 93:4 4|70 35:4 5|16 75:4 6|18 36:4 7|72 16:4 8|99 64:4 9|12 80:4 10|55 48:5 1|2 93:5 2|30 54:5 3|84 30:5 4|98 42:5 5|14 90:5 6|1 57:5 7|25 72:5 8|45 82:5 9|4 58:5 10|96 53:6 1|5 94:6 2|94 74:6 3|24 30:6 4|2 21:6 5|58 89:6 6|81 3:6 7|58 17:6 8|22 28:6 9|98 73:6 10|4 31:7 1|51 98:7 2|26 63:7 3|30 23:7 4|71 90:7 5|69 80:7 6|98 83:7 7|45 68:7 8|4 40:7 9|13 72:7 10|22 24:8 1|24 18:8 2|85 61:8 3|94 75:8 4|5 91:8 5|76 50:8 6|23 26:8 7|28 14:8 8|33 53:8 9|93 69:8 10|92 49:9 1|45 45:9 2|9 81:9 3|99 6:9 4|56 12:9 5|89 17:9 6|20 24:9 7|20 36:9 8|75 36:9 9|62 69:9 10|29 99:10 1|10 21:10 2|83 5:10 3|50 1:10 4|92 50:10 5|96 6:10 6|55 5:10 7|15 42:10 8|43 91:10 9|47 33:10 10</relation>
    <relation name="R108" arity="2" nbTuples="100" semantics="soft" defaultCost="infinity">21 13:1 1|56 98:1 2|99 47:1 3|59 51:1 4|89 43:1 5|74 73:1 6|74 56:1 7|28 20:1 8|78 55:1 9|75 74:1 10|19 89:2 1|44 56:2 2|88 61:2 3|16 54:2 4|4 20:2 5|28 63:2 6|45 99:2 7|76 51:2 8|18 21:2 9|2 34:2 10|2 63:3 1|95 36:3 2|71 92:3 3|47 38:3 4|87 87:3 5|20 62:3 6|99 54:3 7|23 5:3 8|26 42:3 9|51 81:3 10|6 29:4 1|10 89:4 2|78 93:4 3|84 96:4 4|23 24:4 5|31 74:4 6|71 15:4 7|78 20:4 8|38 81:4 9|58 29:4 10|22 69:5 1|100 95:5 2|30 39:5 3|88 65:5 4|63 87:5 5|33 84:5 6|38 57:5 7|79 14:5 8|33 24:5 9|37 29:5 10|12 68:6 1|55 55:6 2|97 63:6 3|9 50:6 4|48 63:6 5|24 53:6 6|93 88:6 7|83 20:6 8|3 41:6 9|78 69:6 10|26 69:7 1|44 49:7 2|33 63:7 3|61 91:7 4|67 9:7 5|83 53:7 6|15 89:7 7|27 64:7 8|9 46:7 9|92 97:7 10|23 10:8 1|19 26:8 2|5 37:8 3|72 34:8 4|92 76:8 5|50 86:8 6|79 34:8 7|31 86:8 8|80 1:8 9|64 98:8 10|89 43:9 1|61 29:9 2|8 87:9 3|96 12:9 4|84 34:9 5|44 89:9 6|49 4:9 7|76 11:9 8|78 23:9 9|21 52:9 10|83 12:10 1|41 61:10 2|45 69:10 3|18 44:10 4|46 10:10 5|45 34:10 6|92 32:10 7|19 45:10 8|47 68:10 9|84 93:10 10</relation>
    <relation name="R109" arity="2" nbTuples="100" semantics="soft" defaultCost="infinity">81 6:1 1|29 36:1 2|16 49:1 3|74 26:1 4|93 9:1 5|59 90:1 6|17 36:1 7|54 79:1 8|59 95:1 9|44 59:1 10|36 39:2 1|4 43:2 2|9 34:2 3|62 21:2 4|27 24:2 5|81 59:2 6|5 56:2 7|6 88:2 8|87 99:2 9|39 75:2 10|56 69:3 1|58 77:3 2|66 46:3 3|74 61:3 4|43 86:3 5|34 18:3 6|68 89:3 7|1 57:3 8|96 35:3 9|21 35:3 10|71 36:4 1|71 25:4 2|96 21:4 3|10 19:4 4|86 21:4 5|76 13:4 6|99 74:4 7|9 98:4 8|30 63:4 9|98 74:4 10|9 7:5 1|82 57:5 2|79 88:5 3|1 73:5 4|40 47:5 5|50 67:5 6|37 97:5 7|84 95:5 8|42 37:5 9|50 31:5 10|20 74:6 1|27 27:6 2|96 11:6 3|35 53:6 4|59 66:6 5|3 73:6 6|82 86:6 7|71 78:6 8|54 79:6 9|40 46:6 10|88 36:7 1|51 81:7 2|53 67:7 3|65 20:7 4|20 20:7 5|41 87:7 6|16 19:7 7|47 45:7 8|10 8:7 9|24 42:7 10|99 65:8 1|29 70:8 2|53 3:8 3|9 92:8 4|79 48:8 5|20 12:8 6|9 62:8 7|12 22:8 8|79 49:8 9|77 69:8 10|53 69:9 1|53 65:9 2|87 52:9 3|13 73:9 4|59 2:9 5|89 85:9 6|70 81:9 7|95 21:9 8|53 7:9 9|97 90:9 10|19 65:10 1|26 35:10 2|72 60:10 3|88 40:10 4|92 90:10 5|26 39:10 6|5 97:10 7|90 41:10 8|29 59:10 9|53 53:10 10</relation>
    <relation name="R110" arity="2" nbTuples="100" semantics="soft" defaultCost="infinity">14 26:1 1|46 51:1 2|59 68:1 3|30 45:1 4|56 62:1 5|19 35:1 6|26 55:1 7|69 81:1 8|55 35:1 9|90 41:1 10|95 8:2 1|8 79:2 2|92 82:2 3|93 95:2 4|30 5:2 5|3 48:2 6|19 15:2 7|31 28:2 8|45 45:2 9|39 60:2 10|4 10:3 1|54 82:3 2|63 96:3 3|53 12:3 4|76 87:3 5|7 64:3 6|54 41:3 7|82 46:3 8|20 54:3 9|66 43:3 10|18 33:4 1|85 49:4 2|32 44:4 3|26 5:4 4|45 67:4 5|88 54:4 6|57 67:4 7|20 22:4 8|63 35:4 9|71 9:4 10|53 59:5 1|57 79:5 2|57 31:5 3|75 81:5 4|46 94:5 5|29 91:5 6|24 7:5 7|15 14:5 8|97 90:5 9|24 89:5 10|89 9:6 1|19 73:6 2|70 36:6 3|34 48:6 4|3 38:6 5|20 20:6 6|80 9:6 7|52 12:6 8|100 17:6 9|1 12:6 10|73 65:7 1|96 21:7 2|74 62:7 3|34 24:7 4|39 20:7 5|8 38:7 6|16 82:7 7|80 36:7 8|92 55:7 9|7 53:7 10|12 55:8 1|47 31:8 2|42 12:8 3|99 97:8 4|95 65:8 5|12 85:8 6|55 68:8 7|78 91:8 8|6 90:8 9|61 68:8 10|85 96:9 1|63 29:9 2|97 73:9 3|96 78:9 4|96 57:9 5|55 47:9 6|99 23:9 7|14 62:9 8|41 79:9 9|18 48:9 10|11 24:10 1|73 15:10 2|44 20:10 3|7 73:10 4|12 49:10 5|75 55:10 6|2 17:10 7|6 41:10 8|85 8:10 9|46 14:10 10</relation>
    <relation name="R111" arity="2" nbTuples="100" semantics="soft" defaultCost="infinity">26 70:1 1|42 1:1 2|3 79:1 3|93 92:1 4|57 11:1 5|90 62:1 6|26 96:1 7|59 65:1 8|45 61:1 9|93 3:1 10|2 93:2 1|20 44:2 2|75 77:2 3|49 69:2 4|84 42:2 5|85 29:2 6|73 28:2 7|41 13:2 8|80 10:2 9|84 2:2 10|27 66:3 1|27 43:3 2|19 40:3 3|83 48:3 4|11 82:3 5|99 68:3 6|100 33:3 7|38 7:3 8|98 52:3 9|80 63:3 10|50 71:4 1|70 98:4 2|78 18:4 3|31 8:4 4|100 20:4 5|58 51:4 6|53 66:4 7|71 53:4 8|78 100:4 9|44 57:4 10|54 81:5 1|43 8:5 2|57 17:5 3|20 13:5 4|91 10:5 5|72 89:5 6|10 74:5 7|33 20:5 8|57 44:5 9|2 52:5 10|79 28:6 1|23 70:6 2|38 10:6 3|10 84:6 4|34 58:6 5|98 18:6 6|81 42:6 7|26 50:6 8|91 41:6 9|91 36:6 10|48 48:7 1|16 18:7 2|14 77:7 3|57 90:7 4|53 20:7 5|3 97:7 6|33 89:7 7|20 84:7 8|36 33:7 9|28 62:7 10|24 3:8 1|62 65:8 2|62 38:8 3|86 64:8 4|59 79:8 5|12 91:8 6|9 54:8 7|84 37:8 8|7 39:8 9|97 87:8 10|7 88:9 1|6 49:9 2|54 38:9 3|41 63:9 4|41 71:9 5|78 69:9 6|74 45:9 7|36 51:9 8|13 67:9 9|73 42:9 10|43 42:10 1|15 92:10 2|47 90:10 3|6 86:10 4|23 70:10 5|11 89:10 6|66 62:10 7|91 64:10 8|20 58:10 9|70 87:10 10</relation>
    <relation name="R112" arity="2" nbTuples="100" semantics="soft" defaultCost="infinity">89 67:1 1|72 97:1 2|7 28:1 3|51 65:1 4|16 98:1 5|53 9:1 6|71 62:1 7|54 38:1 8|94 6:1 9|83 25:1 10|12 68:2 1|24 14:2 2|3 90:2 3|65 67:2 4|19 81:2 5|50 51:2 6|94 86:2 7|8 19:2 8|87 94:2 9|48 95:2 10|50 58:3 1|36 50:3 2|56 100:3 3|87 21:3 4|84 75:3 5|21 16:3 6|87 83:3 7|14 88:3 8|73 51:3 9|3 92:3 10|4 2:4 1|82 79:4 2|2 74:4 3|13 90:4 4|68 50:4 5|72 2:4 6|62 33:4 7|25 66:4 8|61 74:4 9|82 63:4 10|21 54:5 1|87 39:5 2|93 7:5 3|26 33:5 4|83 73:5 5|8 56:5 6|72 32:5 7|35 77:5 8|75 21:5 9|15 73:5 10|88 76:6 1|98 23:6 2|48 100:6 3|98 60:6 4|93 26:6 5|50 71:6 6|78 69:6 7|94 29:6 8|10 90:6 9|4 83:6 10|98 69:7 1|6 48:7 2|71 61:7 3|97 3:7 4|98 67:7 5|42 91:7 6|73 49:7 7|84 2:7 8|70 80:7 9|7 40:7 10|21 95:8 1|96 28:8 2|10 28:8 3|11 38:8 4|74 73:8 5|58 27:8 6|65 13:8 7|59 51:8 8|25 56:8 9|37 64:8 10|9 21:9 1|36 97:9 2|80 95:9 3|38 37:9 4|98 19:9 5|7 50:9 6|14 32:9 7|1 94:9 8|4 57:9 9|94 23:9 10|22 60:10 1|50 73:10 2|62 24:10 3|4 85:10 4|88 85:10 5|1 36:10 6|62 15:10 7|7 79:10 8|46 66:10 9|26 67:10 10</relation>
    <relation name="R113" arity="2" nbTuples="100" semantics="soft" defaultCost="infinity">65 90:1 1|10 28:1 2|8 32:1 3|30 49:1 4|47 57:1 5|49 57:1 6|68 2:1 7|2 37:1 8|78 89:1 9|18 77:1 10|27 57:2 1|29 14:2 2|100 69:2 3|1 83:2 4|85 39:2 5|87 69:2 6|63 29:2 7|57 86:2 8|99 87:2 9|60 46:2 10|19 96:3 1|10 71:3 2|100 12:3 3|37 64:3 4|10 2:3 5|12 51:3 6|22 95:3 7|99 82:3 8|72 100:3 9|94 63:3 10|91 50:4 1|93 86:4 2|51 82:4 3|28 18:4 4|59 74:4 5|36 100:4 6|16 16:4 7|52 13:4 8|1 6:4 9|38 62:4 10|90 34:5 1|39 53:5 2|97 33:5 3|95 12:5 4|55 35:5 5|17 57:5 6|74 35:5 7|11 84:5 8|98 90:5 9|63 30:5 10|79 63:6 1|54 94:6 2|91 71:6 3|22 33:6 4|1 65:6 5|36 72:6 6|37 24:6 7|39 88:6 8|75 32:6 9|98 84:6 10|21 68:7 1|100 84:7 2|24 17:7 3|14 29:7 4|43 94:7 5|18 96:7 6|31 45:7 7|62 17:7 8|28 86:7 9|1 4:7 10|44 25:8 1|24 60:8 2|34 94:8 3|2 94:8 4|52 30:8 5|7 33:8 6|13 28:8 7|44 76:8 8|91 1:8 9|97 88:8 10|85 61:9 1|41 40:9 2|64 95:9 3|94 19:9 4|30 46:9 5|84 51:9 6|90 93:9 7|89 28:9 8|24 96:9 9|61 33:9 10|8 9:10 1|81 23:10 2|53 83:10 3|16 19:10 4|99 1:10 5|31 59:10 6|94 42:10 7|74 43:10 8|19 53:10 9|24 1:10 10</relation>
    <relation name="R114" arity="2" nbTuples="100" semantics="soft" defaultCost="infinity">46 3:1 1|91 17:1 2|37 81:1 3|79 57:1 4|40 75:1 5|2 13:1 6|31 94:1 7|5 41:1 8|75 55:1 9|73 35:1 10|82 97:2 1|35 25:2 2|54 50:2 3|84 74:2 4|70 32:2 5|50 17:2 6|11 16:2 7|1 54:2 8|68 77:2 9|83 76:2 10|55 63:3 1|6 28:3 2|73 68:3 3|87 21:3 4|82 78:3 5|3 81:3 6|40 6:3 7|77 29:3 8|22 66:3 9|9 45:3 10|92 49:4 1|93 18:4 2|17 11:4 3|7 28:4 4|22 28:4 5|53 47:4 6|58 98:4 7|16 28:4 8|28 24:4 9|74 91:4 10|30 66:5 1|3 71:5 2|28 85:5 3|96 82:5 4|18 70:5 5|42 93:5 6|49 87:5 7|35 3:5 8|7 64:5 9|5 64:5 10|96 59:6 1|29 83:6 2|55 63:6 3|25 15:6 4|36 30:6 5|92 45:6 6|29 13:6 7|69 29:6 8|64 60:6 9|54 88:6 10|39 90:7 1|31 89:7 2|15 74:7 3|66 8:7 4|95 17:7 5|100 4:7 6|64 9:7 7|12 91:7 8|93 56:7 9|89 60:7 10|16 26:8 1|20 38:8 2|84 16:8 3|22 64:8 4|66 74:8 5|7 97:8 6|97 90:8 7|2 66:8 8|14 95:8 9|76 14:8 10|13 10:9 1|38 97:9 2|29 96:9 3|41 36:9 4|13 79:9 5|73 47:9 6|11 47:9 7|80 10:9 8|44 23:9 9|50 66:9 10|11 68:10 1|9 83:10 2|80 68:10 3|20 75:10 4|84 20:10 5|48 82:10 6|76 44:10 7|68 10:10 8|88 8:10 9|13 29:10 10</relation>
    <relation name="R115" arity="2" nbTuples="100" semantics="soft" defaultCost="infinity">25 60:1 1|9 41:1 2|77 65:1 3|53 34:1 4|89 9:1 5|82 38:1 6|22 79:1 7|32 52:1 8|46 90:1 9|61 69:1 10|71 64:2 1|98 13:2 2|79 66:2 3|24 66:2 4|40 12:2 5|13 49:2 6|10 92:2 7|90 85:2 8|81 61:2 9|28 84:2 10|36 73:3 1|86 41:3 2|75 67:3 3|17 64:3 4|29 43:3 5|12 9:3 6|45 73:3 7|27 30:3 8|18 82:3 9|34 8:3 10|1 100:4 1|82 76:4 2|44 100:4 3|83 14:4 4|33 20:4 5|62 35:4 6|70 59:4 7|82 70:4 8|37 70:4 9|49 88:4 10|85 14:5 1|7 93:5 2|43 27:5 3|1 91:5 4|33 89:5 5|53 85:5 6|53 49:5 7|99 64:5 8|50 35:5 9|73 3:5 10|35 51:6 1|81 86:6 2|2 11:6 3|99 56:6 4|27 76:6 5|55 82:6 6|50 97:6 7|70 15:6 8|32 76:6 9|56 20:6 10|76 43:7 1|22 65:7 2|20 10:7 3|94 27:7 4|74 92:7 5|21 36:7 6|67 34:7 7|92 3:7 8|52 39:7 9|39 89:7 10|97 29:8 1|28 97:8 2|28 21:8 3|99 44:8 4|3 96:8 5|34 71:8 6|11 36:8 7|53 71:8 8|63 25:8 9|88 57:8 10|85 47:9 1|61 94:9 2|86 88:9 3|30 94:9 4|55 23:9 5|74 69:9 6|47 51:9 7|80 1:9 8|11 6:9 9|65 33:9 10|86 75:10 1|29 5:10 2|28 14:10 3|37 49:10 4|3 61:10 5|49 62:10 6|3 32:10 7|9 83:10 8|59 70:10 9|24 7:10 10</relation>
    <relation name="R116" arity="2" nbTuples="100" semantics="soft" defaultCost="infinity">92 34:1 1|71 80:1 2|58 99:1 3|10 35:1 4|8 41:1 5|42 47:1 6|96 17:1 7|77 10:1 8|88 11:1 9|75 49:1 10|71 82:2 1|85 37:2 2|46 22:2 3|7 69:2 4|10 91:2 5|91 48:2 6|50 84:2 7|33 92:2 8|52 37:2 9|10 91:2 10|16 91:3 1|55 22:3 2|92 77:3 3|58 24:3 4|99 10:3 5|41 41:3 6|78 30:3 7|51 47:3 8|10 53:3 9|87 53:3 10|8 64:4 1|54 31:4 2|2 97:4 3|75 85:4 4|77 41:4 5|84 16:4 6|5 25:4 7|65 47:4 8|74 19:4 9|22 3:4 10|2 27:5 1|65 53:5 2|12 44:5 3|88 51:5 4|68 67:5 5|60 61:5 6|64 75:5 7|84 49:5 8|15 10:5 9|16 100:5 10|21 23:6 1|1 39:6 2|32 73:6 3|64 68:6 4|98 99:6 5|52 3:6 6|97 26:6 7|36 31:6 8|66 98:6 9|86 37:6 10|95 75:7 1|32 67:7 2|64 76:7 3|69 71:7 4|81 97:7 5|4 12:7 6|41 85:7 7|66 23:7 8|79 2:7 9|4 18:7 10|18 71:8 1|41 88:8 2|84 51:8 3|45 29:8 4|79 65:8 5|66 90:8 6|20 53:8 7|43 31:8 8|21 8:8 9|8 66:8 10|77 15:9 1|58 32:9 2|27 93:9 3|23 48:9 4|17 26:9 5|54 79:9 6|51 24:9 7|98 65:9 8|35 92:9 9|36 23:9 10|14 7:10 1|100 81:10 2|4 58:10 3|32 74:10 4|54 45:10 5|27 45:10 6|43 79:10 7|43 32:10 8|88 83:10 9|76 7:10 10</relation>
    <relation name="R117" arity="2" nbTuples="100" semantics="soft" defaultCost="infinity">93 29:1 1|73 59:1 2|70 34:1 3|77 44:1 4|86 64:1 5|92 42:1 6|53 88:1 7|38 87:1 8|35 68:1 9|27 68:1 10|95 63:2 1|22 38:2 2|92 60:2 3|66 94:2 4|62 81:2 5|41 42:2 6|46 27:2 7|13 98:2 8|21 53:2 9|35 24:2 10|60 24:3 1|47 39:3 2|21 12:3 3|79 24:3 4|60 55:3 5|63 55:3 6|12 40:3 7|32 88:3 8|41 10:3 9|94 85:3 10|47 63:4 1|19 90:4 2|44 44:4 3|47 2:4 4|61 13:4 5|11 99:4 6|9 6:4 7|15 73:4 8|33 91:4 9|50 23:4 10|34 71:5 1|16 92:5 2|70 71:5 3|23 76:5 4|71 9:5 5|1 59:5 6|67 23:5 7|93 67:5 8|44 15:5 9|24 98:5 10|28 59:6 1|33 95:6 2|83 80:6 3|50 24:6 4|66 32:6 5|24 10:6 6|92 69:6 7|73 21:6 8|5 17:6 9|16 64:6 10|2 39:7 1|44 82:7 2|55 81:7 3|58 68:7 4|88 21:7 5|40 14:7 6|34 10:7 7|47 31:7 8|30 39:7 9|31 29:7 10|60 48:8 1|52 30:8 2|56 43:8 3|19 61:8 4|29 74:8 5|22 70:8 6|9 82:8 7|52 78:8 8|60 8:8 9|65 97:8 10|9 38:9 1|48 87:9 2|76 39:9 3|73 97:9 4|7 11:9 5|71 45:9 6|37 5:9 7|31 84:9 8|57 99:9 9|54 25:9 10|62 69:10 1|15 62:10 2|48 44:10 3|53 10:10 4|90 77:10 5|98 18:10 6|74 23:10 7|79 97:10 8|82 81:10 9|87 71:10 10</relation>
    <relation name="R118" arity="2" nbTuples="100" semantics="soft" defaultCost="infinity">33 92:1 1|48 38:1 2|51 76:1 3|81 95:1 4|88 42:1 5|30 69:1 6|80 79:1 7|24 85:1 8|15 5:1 9|16 76:1 10|64 37:2 1|72 35:2 2|43 11:2 3|1 16:2 4|74 67:2 5|24 49:2 6|54 12:2 7|65 96:2 8|60 40:2 9|68 99:2 10|76 100:3 1|22 56:3 2|2 79:3 3|49 2:3 4|28 90:3 5|26 34:3 6|1 23:3 7|59 96:3 8|64 53:3 9|88 97:3 10|64 83:4 1|11 8:4 2|36 17:4 3|37 62:4 4|22 90:4 5|33 60:4 6|90 58:4 7|9 53:4 8|86 9:4 9|6 71:4 10|36 67:5 1|76 56:5 2|32 72:5 3|36 18:5 4|80 66:5 5|32 75:5 6|68 49:5 7|21 84:5 8|91 81:5 9|94 2:5 10|22 74:6 1|56 14:6 2|58 32:6 3|97 47:6 4|64 74:6 5|95 39:6 6|48 77:6 7|93 98:6 8|32 82:6 9|59 43:6 10|69 11:7 1|62 1:7 2|45 31:7 3|54 88:7 4|16 43:7 5|17 90:7 6|17 58:7 7|45 29:7 8|25 60:7 9|55 93:7 10|92 59:8 1|93 64:8 2|90 72:8 3|79 5:8 4|81 86:8 5|63 16:8 6|12 5:8 7|2 100:8 8|69 73:8 9|43 40:8 10|65 67:9 1|99 21:9 2|8 18:9 3|44 2:9 4|26 16:9 5|80 79:9 6|32 79:9 7|72 64:9 8|93 98:9 9|87 32:9 10|52 56:10 1|87 87:10 2|73 43:10 3|46 47:10 4|15 53:10 5|83 24:10 6|42 29:10 7|27 49:10 8|39 50:10 9|72 68:10 10</relation>
    <relation name="R119" arity="2" nbTuples="100" semantics="soft" defaultCost="infinity">87 57:1 1|89 20:1 2|54 47:1 3|41 88:1 4|90 90:1 5|14 97:1 6|17 25:1 7|22 40:1 8|20 57:1 9|61 77:1 10|81 66:2 1|91 76:2 2|22 26:2 3|88 48:2 4|20 16:2 5|86 49:2 6|50 84:2 7|30 80:2 8|65 69:2 9|15 10:2 10|60 92:3 1|23 53:3 2|85 44:3 3|85 47:3 4|59 95:3 5|13 18:3 6|22 36:3 7|79 91:3 8|98 15:3 9|8 3:3 10|75 97:4 1|65 10:4 2|28 43:4 3|28 13:4 4|65 67:4 5|9 56:4 6|75 12:4 7|89 92:4 8|61 53:4 9|21 44:4 10|1 26:5 1|25 43:5 2|27 44:5 3|67 62:5 4|45 72:5 5|5 18:5 6|12 96:5 7|24 59:5 8|74 35:5 9|43 32:5 10|24 22:6 1|54 50:6 2|87 91:6 3|73 68:6 4|34 89:6 5|24 36:6 6|45 69:6 7|45 54:6 8|99 89:6 9|10 35:6 10|17 78:7 1|79 57:7 2|25 39:7 3|50 57:7 4|88 59:7 5|67 5:7 6|88 46:7 7|42 81:7 8|35 4:7 9|13 45:7 10|82 8:8 1|89 26:8 2|95 48:8 3|57 89:8 4|80 67:8 5|52 95:8 6|72 31:8 7|14 6:8 8|13 24:8 9|63 59:8 10|39 84:9 1|31 72:9 2|3 74:9 3|92 7:9 4|77 81:9 5|50 77:9 6|12 38:9 7|84 64:9 8|1 72:9 9|5 51:9 10|90 85:10 1|12 75:10 2|5 83:10 3|16 60:10 4|31 79:10 5|5 83:10 6|20 37:10 7|53 89:10 8|77 89:10 9|46 70:10 10</relation>
    <relation name="R120" arity="2" nbTuples="100" semantics="soft" defaultCost="infinity">44 59:1 1|70 4:1 2|19 56:1 3|51 31:1 4|16 41:1 5|44 66:1 6|91 89:1 7|83 91:1 8|31 96:1 9|72 36:1 10|60 55:2 1|49 97:2 2|20 21:2 3|98 97:2 4|53 67:2 5|83 51:2 6|27 50:2 7|79 78:2 8|71 89:2 9|30 39:2 10|88 73:3 1|21 63:3 2|82 25:3 3|69 2:3 4|70 36:3 5|32 9:3 6|5 38:3 7|38 39:3 8|24 59:3 9|68 15:3 10|14 43:4 1|67 33:4 2|82 48:4 3|98 15:4 4|17 43:4 5|8 59:4 6|74 62:4 7|75 84:4 8|14 17:4 9|33 94:4 10|69 76:5 1|15 79:5 2|21 89:5 3|47 52:5 4|44 60:5 5|20 63:5 6|13 10:5 7|11 6:5 8|60 44:5 9|81 68:5 10|26 49:6 1|92 75:6 2|79 54:6 3|63 8:6 4|30 83:6 5|86 90:6 6|49 39:6 7|49 53:6 8|57 8:6 9|67 55:6 10|67 10:7 1|3 99:7 2|27 40:7 3|71 83:7 4|68 78:7 5|68 27:7 6|46 48:7 7|12 62:7 8|13 57:7 9|18 17:7 10|37 58:8 1|86 81:8 2|72 54:8 3|26 60:8 4|28 23:8 5|21 31:8 6|28 93:8 7|24 94:8 8|36 26:8 9|67 52:8 10|49 16:9 1|48 46:9 2|88 85:9 3|42 90:9 4|89 63:9 5|18 69:9 6|88 62:9 7|72 90:9 8|38 43:9 9|85 91:9 10|19 4:10 1|96 42:10 2|18 29:10 3|37 22:10 4|26 56:10 5|20 42:10 6|88 42:10 7|62 92:10 8|38 39:10 9|50 51:10 10</relation>
    <relation name="R121" arity="2" nbTuples="100" semantics="soft" defaultCost="infinity">29 13:1 1|98 9:1 2|10 76:1 3|19 57:1 4|3 35:1 5|23 58:1 6|2 2:1 7|9 74:1 8|1 44:1 9|62 80:1 10|20 6:2 1|28 26:2 2|46 85:2 3|22 19:2 4|89 75:2 5|72 12:2 6|6 67:2 7|71 99:2 8|34 51:2 9|16 43:2 10|22 99:3 1|25 82:3 2|83 16:3 3|93 97:3 4|72 62:3 5|17 34:3 6|29 62:3 7|51 41:3 8|18 70:3 9|53 70:3 10|8 20:4 1|14 96:4 2|5 16:4 3|80 72:4 4|72 43:4 5|77 68:4 6|23 5:4 7|28 9:4 8|80 76:4 9|6 60:4 10|31 20:5 1|93 85:5 2|34 65:5 3|35 31:5 4|11 85:5 5|72 1:5 6|12 65:5 7|73 82:5 8|14 7:5 9|81 20:5 10|99 69:6 1|65 72:6 2|98 12:6 3|1 44:6 4|18 64:6 5|71 4:6 6|82 15:6 7|34 61:6 8|88 79:6 9|52 25:6 10|58 87:7 1|77 32:7 2|86 91:7 3|87 34:7 4|35 1:7 5|40 93:7 6|79 93:7 7|53 97:7 8|24 78:7 9|54 14:7 10|49 49:8 1|36 6:8 2|60 67:8 3|60 43:8 4|47 92:8 5|70 31:8 6|41 19:8 7|74 21:8 8|16 21:8 9|12 55:8 10|25 49:9 1|63 34:9 2|97 28:9 3|2 96:9 4|6 96:9 5|72 57:9 6|6 53:9 7|63 40:9 8|83 12:9 9|1 2:9 10|20 29:10 1|44 56:10 2|57 63:10 3|19 63:10 4|46 96:10 5|18 66:10 6|55 3:10 7|48 35:10 8|33 76:10 9|66 69:10 10</relation>
    <relation name="R122" arity="2" nbTuples="100" semantics="soft" defaultCost="infinity">51 54:1 1|76 35:1 2|68 37:1 3|36 72:1 4|25 21:1 5|68 71:1 6|54 4:1 7|36 60:1 8|95 12:1 9|90 20:1 10|67 79:2 1|13 7:2 2|5 39:2 3|62 17:2 4|51 79:2 5|25 24:2 6|58 23:2 7|1 69:2 8|65 20:2 9|1 74:2 10|21 41:3 1|35 36:3 2|32 88:3 3|57 17:3 4|43 68:3 5|85 64:3 6|28 79:3 7|96 67:3 8|70 15:3 9|44 40:3 10|12 9:4 1|38 58:4 2|39 68:4 3|12 3:4 4|97 15:4 5|29 65:4 6|90 62:4 7|62 61:4 8|7 2:4 9|34 23:4 10|24 65:5 1|42 60:5 2|67 3:5 3|29 35:5 4|4 53:5 5|32 29:5 6|21 69:5 7|25 66:5 8|64 82:5 9|31 95:5 10|82 94:6 1|97 76:6 2|85 10:6 3|30 24:6 4|53 41:6 5|6 12:6 6|50 21:6 7|84 57:6 8|75 35:6 9|36 81:6 10|81 38:7 1|17 35:7 2|92 32:7 3|72 82:7 4|32 48:7 5|2 22:7 6|29 77:7 7|5 41:7 8|72 66:7 9|6 92:7 10|43 18:8 1|40 2:8 2|2 8:8 3|93 23:8 4|80 35:8 5|28 59:8 6|83 54:8 7|16 13:8 8|36 93:8 9|63 30:8 10|62 26:9 1|68 25:9 2|37 45:9 3|14 14:9 4|29 4:9 5|37 12:9 6|58 35:9 7|75 72:9 8|44 50:9 9|3 87:9 10|55 67:10 1|51 32:10 2|15 34:10 3|82 31:10 4|82 57:10 5|32 15:10 6|17 64:10 7|85 67:10 8|15 83:10 9|1 8:10 10</relation>
    <relation name="R123" arity="2" nbTuples="100" semantics="soft" defaultCost="infinity">71 61:1 1|60 31:1 2|10 76:1 3|87 53:1 4|47 51:1 5|24 18:1 6|58 49:1 7|64 30:1 8|42 43:1 9|23 1:1 10|15 46:2 1|49 28:2 2|45 31:2 3|54 23:2 4|32 38:2 5|53 61:2 6|5 31:2 7|44 36:2 8|100 29:2 9|88 57:2 10|55 38:3 1|88 25:3 2|89 33:3 3|34 23:3 4|53 81:3 5|61 31:3 6|48 27:3 7|20 84:3 8|50 82:3 9|77 92:3 10|91 15:4 1|75 29:4 2|99 77:4 3|57 31:4 4|96 36:4 5|38 16:4 6|58 40:4 7|16 80:4 8|75 3:4 9|61 28:4 10|49 12:5 1|5 13:5 2|4 78:5 3|22 78:5 4|88 42:5 5|47 32:5 6|22 86:5 7|25 97:5 8|90 80:5 9|51 22:5 10|36 53:6 1|92 60:6 2|4 82:6 3|20 71:6 4|83 5:6 5|32 37:6 6|56 23:6 7|57 27:6 8|42 63:6 9|54 74:6 10|85 18:7 1|49 29:7 2|10 32:7 3|84 26:7 4|4 100:7 5|84 42:7 6|58 55:7 7|68 11:7 8|33 10:7 9|21 75:7 10|51 95:8 1|87 69:8 2|65 99:8 3|37 68:8 4|95 45:8 5|22 10:8 6|80 34:8 7|1 77:8 8|39 4:8 9|31 12:8 10|12 73:9 1|52 91:9 2|54 53:9 3|35 9:9 4|30 41:9 5|95 58:9 6|52 19:9 7|28 47:9 8|95 28:9 9|37 8:9 10|33 19:10 1|45 33:10 2|100 92:10 3|6 95:10 4|67 18:10 5|66 82:10 6|2 25:10 7|59 8:10 8|49 38:10 9|40 51:10 10</relation>
    <relation name="R124" arity="2" nbTuples="100" semantics="soft" defaultCost="infinity">8 35:1 1|46 3:1 2|79 13:1 3|34 5:1 4|79 37:1 5|95 76:1 6|60 67:1 7|78 63:1 8|49 60:1 9|42 66:1 10|23 62:2 1|40 9:2 2|81 18:2 3|7 62:2 4|5 53:2 5|41 70:2 6|18 94:2 7|100 56:2 8|53 29:2 9|17 13:2 10|80 37:3 1|3 62:3 2|29 40:3 3|77 71:3 4|29 79:3 5|65 95:3 6|29 40:3 7|18 47:3 8|2 12:3 9|9 73:3 10|48 88:4 1|84 32:4 2|76 85:4 3|29 4:4 4|59 89:4 5|94 30:4 6|28 12:4 7|30 52:4 8|80 73:4 9|75 95:4 10|88 5:5 1|47 99:5 2|48 36:5 3|68 7:5 4|15 63:5 5|29 54:5 6|25 1:5 7|90 54:5 8|28 89:5 9|94 73:5 10|7 60:6 1|85 86:6 2|85 17:6 3|78 79:6 4|11 8:6 5|87 68:6 6|86 63:6 7|31 20:6 8|60 100:6 9|69 37:6 10|39 34:7 1|47 83:7 2|83 63:7 3|76 50:7 4|22 75:7 5|18 55:7 6|18 54:7 7|41 81:7 8|31 14:7 9|55 11:7 10|68 60:8 1|41 82:8 2|91 39:8 3|20 63:8 4|53 65:8 5|53 46:8 6|68 46:8 7|52 93:8 8|71 27:8 9|97 11:8 10|24 99:9 1|81 57:9 2|32 59:9 3|88 15:9 4|79 19:9 5|80 53:9 6|59 98:9 7|36 73:9 8|96 89:9 9|80 57:9 10|53 85:10 1|63 39:10 2|95 35:10 3|52 92:10 4|68 25:10 5|14 94:10 6|44 24:10 7|46 77:10 8|45 88:10 9|6 41:10 10</relation>
    <relation name="R125" arity="2" nbTuples="100" semantics="soft" defaultCost="infinity">13 88:1 1|12 78:1 2|100 48:1 3|20 24:1 4|71 73:1 5|75 43:1 6|67 99:1 7|39 87:1 8|62 52:1 9|18 8:1 10|42 91:2 1|89 45:2 2|99 73:2 3|96 4:2 4|69 55:2 5|26 45:2 6|52 23:2 7|100 85:2 8|78 33:2 9|96 8:2 10|22 20:3 1|30 87:3 2|58 23:3 3|34 14:3 4|35 78:3 5|46 59:3 6|23 99:3 7|98 51:3 8|89 1:3 9|13 40:3 10|17 77:4 1|56 45:4 2|37 93:4 3|60 83:4 4|44 25:4 5|53 43:4 6|96 9:4 7|9 18:4 8|40 59:4 9|47 17:4 10|9 65:5 1|49 42:5 2|11 42:5 3|82 8:5 4|9 91:5 5|73 56:5 6|12 2:5 7|27 23:5 8|46 99:5 9|81 90:5 10|30 34:6 1|22 76:6 2|92 84:6 3|26 90:6 4|5 38:6 5|88 2:6 6|29 4:6 7|72 57:6 8|5 21:6 9|8 16:6 10|76 83:7 1|65 62:7 2|24 60:7 3|72 78:7 4|30 47:7 5|48 71:7 6|88 9:7 7|54 93:7 8|14 91:7 9|82 70:7 10|67 82:8 1|60 53:8 2|44 19:8 3|30 48:8 4|53 68:8 5|64 6:8 6|92 16:8 7|35 9:8 8|32 41:8 9|22 2:8 10|80 56:9 1|97 94:9 2|59 76:9 3|31 54:9 4|31 35:9 5|15 50:9 6|38 97:9 7|77 22:9 8|82 81:9 9|74 74:9 10|37 92:10 1|79 84:10 2|23 7:10 3|65 13:10 4|3 91:10 5|29 85:10 6|12 87:10 7|92 5:10 8|64 95:10 9|89 56:10 10</relation>
    <relation name="R126" arity="2" nbTuples="100" semantics="soft" defaultCost="infinity">80 67:1 1|96 84:1 2|22 82:1 3|96 43:1 4|51 53:1 5|81 100:1 6|71 49:1 7|65 3:1 8|6 47:1 9|61 10:1 10|9 48:2 1|20 41:2 2|80 98:2 3|28 42:2 4|21 40:2 5|82 8:2 6|82 97:2 7|24 53:2 8|41 71:2 9|80 76:2 10|65 58:3 1|71 17:3 2|35 34:3 3|84 62:3 4|82 24:3 5|79 22:3 6|59 84:3 7|69 67:3 8|20 20:3 9|58 62:3 10|84 10:4 1|56 51:4 2|88 30:4 3|72 50:4 4|81 97:4 5|87 71:4 6|92 66:4 7|42 87:4 8|25 9:4 9|43 25:4 10|51 74:5 1|71 65:5 2|60 89:5 3|95 12:5 4|6 70:5 5|43 100:5 6|12 63:5 7|55 86:5 8|44 25:5 9|38 96:5 10|65 81:6 1|79 55:6 2|37 18:6 3|40 11:6 4|37 40:6 5|10 69:6 6|58 50:6 7|52 73:6 8|1 69:6 9|86 89:6 10|44 74:7 1|35 46:7 2|59 68:7 3|58 36:7 4|94 82:7 5|30 72:7 6|52 45:7 7|61 57:7 8|34 65:7 9|46 23:7 10|63 73:8 1|57 59:8 2|98 27:8 3|1 43:8 4|66 73:8 5|53 98:8 6|82 23:8 7|73 56:8 8|94 96:8 9|26 28:8 10|91 53:9 1|78 86:9 2|58 54:9 3|39 38:9 4|79 34:9 5|91 9:9 6|30 28:9 7|33 39:9 8|45 19:9 9|82 15:9 10|64 46:10 1|99 82:10 2|49 54:10 3|16 82:10 4|35 21:10 5|87 7:10 6|48 80:10 7|64 62:10 8|4 77:10 9|13 65:10 10</relation>
    <relation name="R127" arity="2" nbTuples="100" semantics="soft" defaultCost="infinity">78 23:1 1|99 49:1 2|45 18:1 3|49 61:1 4|17 33:1 5|85 73:1 6|97 5:1 7|20 3:1 8|20 54:1 9|93 26:1 10|26 56:2 1|44 66:2 2|5 51:2 3|83 47:2 4|91 78:2 5|84 97:2 6|21 17:2 7|47 90:2 8|79 95:2 9|3 24:2 10|50 39:3 1|3 64:3 2|39 39:3 3|31 45:3 4|4 92:3 5|77 25:3 6|17 12:3 7|100 6:3 8|22 92:3 9|23 52:3 10|94 30:4 1|92 2:4 2|87 30:4 3|59 34:4 4|71 23:4 5|18 55:4 6|9 70:4 7|26 53:4 8|48 39:4 9|14 47:4 10|55 71:5 1|97 56:5 2|90 77:5 3|16 25:5 4|3 74:5 5|80 17:5 6|88 53:5 7|78 100:5 8|66 73:5 9|20 62:5 10|56 69:6 1|15 98:6 2|21 44:6 3|62 99:6 4|2 47:6 5|90 49:6 6|13 6:6 7|53 63:6 8|95 29:6 9|93 22:6 10|35 50:7 1|87 93:7 2|95 79:7 3|72 24:7 4|13 46:7 5|13 78:7 6|15 28:7 7|2 40:7 8|29 14:7 9|83 52:7 10|60 32:8 1|24 77:8 2|65 36:8 3|79 23:8 4|21 64:8 5|78 33:8 6|64 18:8 7|72 58:8 8|55 43:8 9|1 15:8 10|23 55:9 1|89 71:9 2|64 63:9 3|92 57:9 4|77 44:9 5|96 77:9 6|42 95:9 7|44 40:9 8|38 46:9 9|15 17:9 10|80 58:10 1|88 94:10 2|84 4:10 3|46 56:10 4|25 93:10 5|31 36:10 6|29 54:10 7|55 17:10 8|47 83:10 9|52 89:10 10</relation>
    <relation name="R128" arity="2" nbTuples="100" semantics="soft" defaultCost="infinity">16 100:1 1|41 10:1 2|49 94:1 3|91 64:1 4|7 26:1 5|10 42:1 6|33 47:1 7|76 18:1 8|60 74:1 9|7 55:1 10|4 32:2 1|26 12:2 2|33 15:2 3|84 95:2 4|71 28:2 5|61 29:2 6|36 83:2 7|10 26:2 8|88 94:2 9|99 41:2 10|35 50:3 1|52 44:3 2|23 37:3 3|2 14:3 4|72 71:3 5|79 39:3 6|75 84:3 7|34 97:3 8|51 15:3 9|63 28:3 10|62 2:4 1|14 56:4 2|23 69:4 3|94 44:4 4|39 46:4 5|84 11:4 6|38 82:4 7|16 68:4 8|48 34:4 9|45 12:4 10|82 77:5 1|63 19:5 2|85 76:5 3|1 65:5 4|96 59:5 5|54 55:5 6|35 6:5 7|31 70:5 8|41 89:5 9|55 51:5 10|37 87:6 1|80 59:6 2|73 1:6 3|46 45:6 4|49 6:6 5|31 31:6 6|34 95:6 7|30 69:6 8|36 63:6 9|7 25:6 10|72 19:7 1|83 25:7 2|10 17:7 3|6 76:7 4|40 23:7 5|23 52:7 6|85 69:7 7|78 51:7 8|48 62:7 9|55 95:7 10|27 63:8 1|86 57:8 2|68 64:8 3|23 92:8 4|13 55:8 5|25 60:8 6|4 100:8 7|55 14:8 8|31 81:8 9|72 71:8 10|89 28:9 1|11 42:9 2|85 7:9 3|7 82:9 4|68 72:9 5|52 62:9 6|84 65:9 7|24 55:9 8|68 92:9 9|90 5:9 10|28 92:10 1|13 95:10 2|86 38:10 3|97 70:10 4|25 31:10 5|95 71:10 6|30 80:10 7|70 12:10 8|3 59:10 9|31 56:10 10</relation>
    <relation name="R129" arity="2" nbTuples="100" semantics="soft" defaultCost="infinity">88 97:1 1|97 66:1 2|92 56:1 3|44 5:1 4|30 22:1 5|51 51:1 6|95 27:1 7|23 90:1 8|61 10:1 9|20 82:1 10|81 36:2 1|93 58:2 2|62 57:2 3|56 70:2 4|51 27:2 5|73 88:2 6|10 88:2 7|75 87:2 8|81 22:2 9|66 58:2 10|60 12:3 1|71 39:3 2|28 40:3 3|37 49:3 4|18 82:3 5|11 73:3 6|50 70:3 7|76 50:3 8|49 26:3 9|24 91:3 10|99 81:4 1|65 34:4 2|93 40:4 3|1 70:4 4|59 72:4 5|86 23:4 6|87 48:4 7|76 6:4 8|61 81:4 9|31 67:4 10|20 72:5 1|45 18:5 2|81 5:5 3|19 100:5 4|51 77:5 5|52 93:5 6|8 15:5 7|23 44:5 8|91 71:5 9|48 59:5 10|51 49:6 1|53 76:6 2|16 83:6 3|84 4:6 4|99 30:6 5|58 92:6 6|52 47:6 7|27 92:6 8|67 36:6 9|50 16:6 10|80 65:7 1|89 41:7 2|94 19:7 3|44 38:7 4|17 24:7 5|95 50:7 6|66 61:7 7|79 95:7 8|88 94:7 9|64 11:7 10|89 91:8 1|67 19:8 2|3 37:8 3|59 34:8 4|31 23:8 5|72 9:8 6|86 87:8 7|20 63:8 8|10 86:8 9|33 11:8 10|32 100:9 1|10 73:9 2|89 37:9 3|68 17:9 4|85 71:9 5|21 71:9 6|17 99:9 7|30 1:9 8|59 76:9 9|25 42:9 10|26 63:10 1|2 64:10 2|59 78:10 3|70 8:10 4|57 33:10 5|49 63:10 6|58 10:10 7|50 1:10 8|97 14:10 9|71 26:10 10</relation>
    <relation name="R130" arity="2" nbTuples="100" semantics="soft" defaultCost="infinity">41 26:1 1|2 58:1 2|33 67:1 3|14 94:1 4|36 73:1 5|9 95:1 6|62 84:1 7|45 40:1 8|65 36:1 9|18 20:1 10|20 57:2 1|84 48:2 2|14 59:2 3|87 78:2 4|2 44:2 5|65 60:2 6|93 31:2 7|31 58:2 8|98 46:2 9|60 23:2 10|25 2:3 1|36 94:3 2|69 67:3 3|79 89:3 4|1 71:3 5|49 34:3 6|29 9:3 7|58 56:3 8|83 45:3 9|63 79:3 10|16 22:4 1|63 46:4 2|45 76:4 3|69 88:4 4|55 12:4 5|97 67:4 6|72 20:4 7|35 29:4 8|63 89:4 9|83 3:4 10|79 77:5 1|20 6:5 2|41 98:5 3|46 13:5 4|100 93:5 5|65 85:5 6|41 51:5 7|42 59:5 8|66 58:5 9|97 29:5 10|29 87:6 1|83 83:6 2|78 10:6 3|27 79:6 4|63 99:6 5|69 87:6 6|31 31:6 7|60 58:6 8|53 14:6 9|25 12:6 10|63 10:7 1|31 99:7 2|89 21:7 3|95 9:7 4|11 92:7 5|22 91:7 6|49 70:7 7|60 38:7 8|23 46:7 9|45 23:7 10|10 5:8 1|61 56:8 2|44 18:8 3|92 59:8 4|37 84:8 5|51 66:8 6|72 62:8 7|74 66:8 8|22 17:8 9|20 47:8 10|62 45:9 1|16 99:9 2|95 9:9 3|46 84:9 4|19 86:9 5|72 91:9 6|27 1:9 7|78 57:9 8|14 78:9 9|73 20:9 10|1 47:10 1|57 84:10 2|94 79:10 3|34 40:10 4|18 52:10 5|17 2:10 6|99 97:10 7|68 8:10 8|72 83:10 9|45 39:10 10</relation>
    <relation name="R131" arity="2" nbTuples="100" semantics="soft" defaultCost="infinity">85 93:1 1|2 29:1 2|95 11:1 3|61 15:1 4|28 80:1 5|74 22:1 6|70 54:1 7|75 76:1 8|51 89:1 9|59 59:1 10|63 28:2 1|25 39:2 2|95 29:2 3|75 36:2 4|6 22:2 5|81 10:2 6|48 71:2 7|36 93:2 8|59 57:2 9|9 7:2 10|76 19:3 1|67 65:3 2|3 96:3 3|91 80:3 4|31 67:3 5|6 52:3 6|66 13:3 7|72 44:3 8|37 35:3 9|45 34:3 10|69 43:4 1|68 33:4 2|69 37:4 3|93 69:4 4|53 58:4 5|51 55:4 6|77 44:4 7|54 43:4 8|22 56:4 9|14 18:4 10|31 20:5 1|66 71:5 2|3 54:5 3|60 34:5 4|68 52:5 5|33 66:5 6|25 13:5 7|86 33:5 8|93 11:5 9|50 16:5 10|62 47:6 1|38 54:6 2|40 100:6 3|9 45:6 4|76 86:6 5|76 71:6 6|13 86:6 7|20 50:6 8|82 8:6 9|70 90:6 10|58 30:7 1|99 26:7 2|5 44:7 3|2 22:7 4|26 37:7 5|11 34:7 6|91 18:7 7|62 13:7 8|45 7:7 9|50 80:7 10|26 7:8 1|61 83:8 2|2 71:8 3|14 81:8 4|37 100:8 5|90 18:8 6|98 9:8 7|93 73:8 8|100 98:8 9|100 11:8 10|35 18:9 1|90 62:9 2|77 98:9 3|96 30:9 4|50 58:9 5|36 24:9 6|51 37:9 7|47 90:9 8|91 96:9 9|62 26:9 10|38 6:10 1|71 34:10 2|21 37:10 3|63 98:10 4|89 36:10 5|50 48:10 6|76 90:10 7|33 91:10 8|14 38:10 9|67 89:10 10</relation>
    <relation name="R132" arity="2" nbTuples="100" semantics="soft" defaultCost="infinity">22 39:1 1|86 1:1 2|90 42:1 3|87 74:1 4|83 85:1 5|76 44:1 6|41 59:1 7|11 70:1 8|44 2:1 9|88 7:1 10|85 75:2 1|86 92:2 2|43 13:2 3|54 13:2 4|8 40:2 5|45 82:2 6|98 79:2 7|27 79:2 8|99 14:2 9|5 39:2 10|56 62:3 1|13 49:3 2|47 87:3 3|58 13:3 4|42 94:3 5|36 33:3 6|6 81:3 7|26 95:3 8|41 85:3 9|100 84:3 10|56 95:4 1|61 55:4 2|61 27:4 3|67 93:4 4|34 70:4 5|19 16:4 6|47 85:4 7|58 92:4 8|1 66:4 9|40 62:4 10|37 93:5 1|50 81:5 2|76 80:5 3|4 22:5 4|93 88:5 5|43 26:5 6|51 59:5 7|54 80:5 8|55 46:5 9|87 3:5 10|64 82:6 1|94 89:6 2|70 1:6 3|22 66:6 4|99 4:6 5|20 11:6 6|22 77:6 7|57 79:6 8|43 99:6 9|33 92:6 10|64 54:7 1|91 37:7 2|8 45:7 3|34 52:7 4|9 38:7 5|65 59:7 6|6 24:7 7|14 53:7 8|51 24:7 9|73 39:7 10|40 50:8 1|81 63:8 2|5 59:8 3|97 78:8 4|33 34:8 5|93 43:8 6|7 54:8 7|34 43:8 8|22 47:8 9|80 13:8 10|100 94:9 1|21 10:9 2|86 56:9 3|81 86:9 4|91 41:9 5|86 8:9 6|85 28:9 7|26 59:9 8|76 51:9 9|88 56:9 10|17 30:10 1|40 20:10 2|45 23:10 3|4 59:10 4|43 81:10 5|55 96:10 6|31 65:10 7|89 24:10 8|22 17:10 9|42 56:10 10</relation>
    <relation name="R133" arity="2" nbTuples="100" semantics="soft" defaultCost="infinity">60 41:1 1|23 83:1 2|49 90:1 3|12 43:1 4|5 44:1 5|5 57:1 6|12 4:1 7|46 96:1 8|69 95:1 9|65 90:1 10|84 58:2 1|48 100:2 2|43 63:2 3|13 39:2 4|34 58:2 5|34 50:2 6|3 72:2 7|33 92:2 8|24 5:2 9|5 41:2 10|59 26:3 1|91 56:3 2|3 79:3 3|60 9:3 4|66 74:3 5|33 45:3 6|47 81:3 7|45 82:3 8|42 83:3 9|69 38:3 10|84 92:4 1|62 23:4 2|82 15:4 3|78 11:4 4|12 63:4 5|60 75:4 6|49 12:4 7|89 47:4 8|91 50:4 9|92 29:4 10|64 23:5 1|8 82:5 2|77 61:5 3|22 85:5 4|58 52:5 5|7 52:5 6|31 70:5 7|98 82:5 8|42 97:5 9|91 24:5 10|96 9:6 1|26 95:6 2|97 8:6 3|2 51:6 4|65 74:6 5|29 47:6 6|18 86:6 7|47 79:6 8|45 67:6 9|61 83:6 10|31 2:7 1|30 79:7 2|17 80:7 3|1 84:7 4|92 15:7 5|48 99:7 6|34 2:7 7|78 39:7 8|33 98:7 9|79 59:7 10|99 82:8 1|69 94:8 2|99 27:8 3|47 26:8 4|47 92:8 5|92 49:8 6|10 71:8 7|81 42:8 8|81 81:8 9|73 67:8 10|25 90:9 1|75 2:9 2|67 96:9 3|71 17:9 4|12 53:9 5|17 91:9 6|78 19:9 7|85 79:9 8|32 99:9 9|67 41:9 10|33 53:10 1|65 58:10 2|94 21:10 3|73 56:10 4|90 48:10 5|29 2:10 6|57 53:10 7|69 19:10 8|72 49:10 9|23 24:10 10</relation>
    <relation name="R134" arity="2" nbTuples="100" semantics="soft" defaultCost="infinity">63 66:1 1|1 86:1 2|44 9:1 3|8 56:1 4|35 33:1 5|60 21:1 6|68 7:1 7|43 5:1 8|81 94:1 9|28 35:1 10|1 50:2 1|97 73:2 2|82 43:2 3|58 20:2 4|17 54:2 5|18 67:2 6|52 18:2 7|61 11:2 8|65 44:2 9|44 13:2 10|4 59:3 1|46 5:3 2|2 1:3 3|15 54:3 4|58 79:3 5|52 12:3 6|47 54:3 7|41 79:3 8|71 41:3 9|75 37:3 10|61 2:4 1|38 32:4 2|85 58:4 3|54 4:4 4|40 97:4 5|5 91:4 6|11 49:4 7|94 68:4 8|79 37:4 9|42 7:4 10|1 15:5 1|31 92:5 2|46 50:5 3|16 61:5 4|77 24:5 5|57 71:5 6|67 59:5 7|18 65:5 8|19 18:5 9|73 31:5 10|16 61:6 1|78 21:6 2|28 78:6 3|45 44:6 4|66 72:6 5|29 5:6 6|12 10:6 7|52 27:6 8|37 2:6 9|35 57:6 10|79 42:7 1|78 23:7 2|43 77:7 3|27 82:7 4|14 48:7 5|85 79:7 6|38 17:7 7|5 93:7 8|78 24:7 9|44 66:7 10|5 37:8 1|11 48:8 2|74 95:8 3|47 14:8 4|39 26:8 5|72 80:8 6|42 28:8 7|1 50:8 8|10 26:8 9|72 3:8 10|97 77:9 1|82 62:9 2|21 18:9 3|98 43:9 4|16 81:9 5|11 36:9 6|95 82:9 7|75 41:9 8|33 93:9 9|67 22:9 10|39 92:10 1|87 21:10 2|6 22:10 3|49 47:10 4|94 53:10 5|31 12:10 6|59 97:10 7|72 66:10 8|51 4:10 9|75 73:10 10</relation>
    <relation name="R135" arity="2" nbTuples="100" semantics="soft" defaultCost="infinity">23 100:1 1|30 18:1 2|90 46:1 3|4 69:1 4|7 21:1 5|77 42:1 6|98 49:1 7|72 77:1 8|1 30:1 9|18 54:1 10|40 64:2 1|8 41:2 2|78 79:2 3|83 7:2 4|100 47:2 5|24 89:2 6|35 62:2 7|59 61:2 8|37 53:2 9|42 88:2 10|15 10:3 1|78 61:3 2|92 76:3 3|31 4:3 4|84 3:3 5|93 87:3 6|54 31:3 7|11 80:3 8|56 4:3 9|100 17:3 10|83 5:4 1|86 68:4 2|96 63:4 3|78 36:4 4|21 33:4 5|89 56:4 6|38 57:4 7|52 63:4 8|65 64:4 9|71 96:4 10|2 41:5 1|9 92:5 2|74 28:5 3|62 13:5 4|95 26:5 5|19 64:5 6|25 22:5 7|70 46:5 8|29 38:5 9|45 11:5 10|50 66:6 1|19 71:6 2|98 97:6 3|33 55:6 4|21 9:6 5|37 88:6 6|82 20:6 7|25 30:6 8|54 85:6 9|24 73:6 10|90 58:7 1|37 79:7 2|59 34:7 3|88 38:7 4|43 97:7 5|95 41:7 6|58 54:7 7|24 49:7 8|65 98:7 9|5 13:7 10|31 48:8 1|50 84:8 2|43 55:8 3|26 81:8 4|87 74:8 5|56 30:8 6|46 86:8 7|56 31:8 8|53 12:8 9|19 75:8 10|51 100:9 1|47 89:9 2|31 15:9 3|78 18:9 4|94 93:9 5|23 64:9 6|68 3:9 7|90 9:9 8|33 69:9 9|53 76:9 10|42 14:10 1|99 2:10 2|27 97:10 3|18 2:10 4|51 25:10 5|92 73:10 6|29 40:10 7|49 68:10 8|63 4:10 9|36 41:10 10</relation>
    <relation name="R136" arity="2" nbTuples="100" semantics="soft" defaultCost="infinity">73 20:1 1|55 79:1 2|70 62:1 3|92 90:1 4|98 8:1 5|53 54:1 6|35 8:1 7|74 84:1 8|22 50:1 9|63 8:1 10|53 30:2 1|3 20:2 2|87 69:2 3|41 12:2 4|38 60:2 5|46 63:2 6|17 1:2 7|59 2:2 8|20 79:2 9|68 58:2 10|64 64:3 1|56 41:3 2|16 96:3 3|18 14:3 4|43 55:3 5|15 36:3 6|7 86:3 7|45 95:3 8|71 33:3 9|47 68:3 10|29 72:4 1|98 82:4 2|62 37:4 3|78 1:4 4|61 3:4 5|61 74:4 6|51 30:4 7|80 60:4 8|88 43:4 9|40 50:4 10|39 85:5 1|89 1:5 2|34 92:5 3|77 7:5 4|89 45:5 5|84 15:5 6|27 80:5 7|86 47:5 8|10 35:5 9|56 39:5 10|32 24:6 1|16 86:6 2|18 86:6 3|57 59:6 4|48 43:6 5|95 87:6 6|49 15:6 7|23 41:6 8|78 52:6 9|7 61:6 10|61 75:7 1|11 11:7 2|2 91:7 3|7 82:7 4|76 53:7 5|91 78:7 6|23 56:7 7|82 5:7 8|19 96:7 9|85 70:7 10|53 52:8 1|98 88:8 2|62 81:8 3|40 23:8 4|73 65:8 5|3 49:8 6|97 64:8 7|87 57:8 8|73 26:8 9|74 27:8 10|75 75:9 1|2 2:9 2|63 37:9 3|32 8:9 4|93 43:9 5|6 87:9 6|14 50:9 7|49 40:9 8|21 68:9 9|31 86:9 10|47 37:10 1|33 66:10 2|98 75:10 3|61 93:10 4|18 93:10 5|64 16:10 6|30 12:10 7|28 70:10 8|34 53:10 9|18 66:10 10</relation>
    <relation name="R137" arity="2" nbTuples="100" semantics="soft" defaultCost="infinity">80 80:1 1|9 76:1 2|7 19:1 3|91 47:1 4|35 15:1 5|62 99:1 6|41 22:1 7|23 50:1 8|76 50:1 9|93 18:1 10|100 76:2 1|80 71:2 2|99 20:2 3|46 84:2 4|99 91:2 5|38 1:2 6|58 14:2 7|56 6:2 8|20 53:2 9|89 32:2 10|28 60:3 1|8 53:3 2|59 86:3 3|49 47:3 4|14 9:3 5|86 32:3 6|24 61:3 7|51 25:3 8|39 56:3 9|18 99:3 10|68 18:4 1|45 58:4 2|5 8:4 3|35 1:4 4|19 91:4 5|36 73:4 6|9 94:4 7|13 69:4 8|37 95:4 9|41 4:4 10|34 65:5 1|59 7:5 2|12 82:5 3|43 69:5 4|82 43:5 5|67 40:5 6|80 78:5 7|61 14:5 8|90 11:5 9|40 26:5 10|35 77:6 1|85 64:6 2|61 50:6 3|73 40:6 4|46 31:6 5|29 84:6 6|4 67:6 7|30 77:6 8|10 86:6 9|8 21:6 10|46 76:7 1|64 56:7 2|17 25:7 3|35 1:7 4|84 13:7 5|69 93:7 6|86 37:7 7|3 1:7 8|69 13:7 9|44 90:7 10|9 30:8 1|99 5:8 2|58 67:8 3|34 63:8 4|17 33:8 5|49 29:8 6|67 40:8 7|59 95:8 8|33 67:8 9|11 66:8 10|98 26:9 1|55 89:9 2|14 94:9 3|52 87:9 4|57 58:9 5|78 64:9 6|56 45:9 7|78 8:9 8|52 12:9 9|63 10:9 10|36 14:10 1|13 87:10 2|52 63:10 3|20 1:10 4|22 51:10 5|32 41:10 6|52 86:10 7|14 37:10 8|54 95:10 9|94 70:10 10</relation>
    <relation name="R138" arity="2" nbTuples="100" semantics="soft" defaultCost="infinity">64 8:1 1|79 40:1 2|88 38:1 3|53 44:1 4|38 61:1 5|31 60:1 6|57 98:1 7|11 86:1 8|66 87:1 9|6 45:1 10|97 57:2 1|60 52:2 2|54 86:2 3|30 71:2 4|27 73:2 5|25 1:2 6|33 22:2 7|87 65:2 8|82 91:2 9|2 96:2 10|62 29:3 1|64 46:3 2|58 2:3 3|60 83:3 4|38 67:3 5|68 68:3 6|3 29:3 7|29 46:3 8|21 29:3 9|50 51:3 10|51 27:4 1|23 19:4 2|35 7:4 3|89 21:4 4|11 47:4 5|58 13:4 6|95 52:4 7|13 8:4 8|37 87:4 9|48 2:4 10|92 93:5 1|61 62:5 2|51 26:5 3|17 44:5 4|16 8:5 5|14 85:5 6|89 34:5 7|38 60:5 8|11 51:5 9|50 9:5 10|90 75:6 1|94 82:6 2|81 80:6 3|97 41:6 4|62 74:6 5|34 50:6 6|2 41:6 7|100 66:6 8|81 98:6 9|48 19:6 10|7 10:7 1|11 94:7 2|12 75:7 3|89 91:7 4|42 87:7 5|73 63:7 6|53 58:7 7|38 12:7 8|12 96:7 9|65 58:7 10|53 98:8 1|60 70:8 2|80 48:8 3|23 94:8 4|44 89:8 5|11 97:8 6|62 49:8 7|50 86:8 8|89 1:8 9|2 73:8 10|44 76:9 1|83 89:9 2|47 7:9 3|6 56:9 4|33 57:9 5|90 90:9 6|84 69:9 7|95 8:9 8|79 4:9 9|94 84:9 10|12 62:10 1|17 91:10 2|55 15:10 3|67 67:10 4|8 10:10 5|59 40:10 6|90 22:10 7|36 26:10 8|55 98:10 9|69 48:10 10</relation>
    <relation name="R139" arity="2" nbTuples="100" semantics="soft" defaultCost="infinity">62 59:1 1|77 1:1 2|17 76:1 3|7 15:1 4|24 84:1 5|17 72:1 6|19 50:1 7|65 48:1 8|13 60:1 9|51 71:1 10|14 57:2 1|84 12:2 2|49 4:2 3|49 32:2 4|47 42:2 5|34 69:2 6|44 34:2 7|11 34:2 8|47 98:2 9|50 65:2 10|74 88:3 1|89 95:3 2|13 36:3 3|49 32:3 4|72 100:3 5|97 17:3 6|77 87:3 7|44 28:3 8|62 41:3 9|66 2:3 10|50 69:4 1|58 40:4 2|30 63:4 3|18 78:4 4|89 60:4 5|89 3:4 6|98 21:4 7|68 11:4 8|47 51:4 9|76 24:4 10|68 43:5 1|82 87:5 2|81 92:5 3|84 8:5 4|33 72:5 5|32 98:5 6|44 45:5 7|87 35:5 8|71 21:5 9|51 63:5 10|80 95:6 1|36 18:6 2|88 90:6 3|70 55:6 4|88 5:6 5|19 50:6 6|51 46:6 7|69 37:6 8|45 97:6 9|77 34:6 10|46 76:7 1|11 20:7 2|91 8:7 3|16 23:7 4|50 44:7 5|15 78:7 6|4 43:7 7|22 37:7 8|87 26:7 9|87 10:7 10|51 32:8 1|91 39:8 2|23 96:8 3|35 28:8 4|62 63:8 5|12 62:8 6|17 100:8 7|16 86:8 8|75 35:8 9|75 33:8 10|29 20:9 1|97 16:9 2|53 71:9 3|93 53:9 4|48 32:9 5|39 11:9 6|60 74:9 7|43 96:9 8|1 12:9 9|21 76:9 10|64 24:10 1|91 54:10 2|58 22:10 3|63 50:10 4|81 31:10 5|42 47:10 6|28 5:10 7|36 41:10 8|99 18:10 9|19 65:10 10</relation>
    <relation name="R140" arity="2" nbTuples="100" semantics="soft" defaultCost="infinity">15 60:1 1|41 63:1 2|35 78:1 3|89 6:1 4|7 76:1 5|10 43:1 6|16 42:1 7|69 40:1 8|73 41:1 9|64 36:1 10|91 43:2 1|79 13:2 2|21 71:2 3|11 86:2 4|3 66:2 5|47 54:2 6|32 7:2 7|99 1:2 8|98 24:2 9|56 64:2 10|77 87:3 1|33 35:3 2|31 92:3 3|99 2:3 4|78 83:3 5|27 3:3 6|2 98:3 7|96 86:3 8|68 66:3 9|59 66:3 10|42 35:4 1|63 79:4 2|74 39:4 3|34 55:4 4|13 77:4 5|56 29:4 6|5 43:4 7|91 37:4 8|13 70:4 9|23 83:4 10|44 40:5 1|97 32:5 2|83 65:5 3|34 97:5 4|63 12:5 5|11 25:5 6|62 5:5 7|88 100:5 8|2 37:5 9|27 58:5 10|43 61:6 1|90 98:6 2|2 43:6 3|12 72:6 4|22 24:6 5|69 20:6 6|70 30:6 7|8 37:6 8|40 53:6 9|81 38:6 10|7 18:7 1|60 7:7 2|60 56:7 3|92 23:7 4|49 77:7 5|88 67:7 6|37 67:7 7|65 15:7 8|89 19:7 9|25 76:7 10|66 13:8 1|89 6:8 2|75 82:8 3|71 5:8 4|15 13:8 5|5 82:8 6|15 28:8 7|47 44:8 8|84 47:8 9|42 74:8 10|26 22:9 1|56 15:9 2|38 72:9 3|51 95:9 4|4 90:9 5|66 9:9 6|17 90:9 7|6 74:9 8|18 51:9 9|82 58:9 10|14 88:10 1|20 25:10 2|38 81:10 3|83 82:10 4|66 4:10 5|69 94:10 6|51 49:10 7|17 82:10 8|22 97:10 9|51 76:10 10</relation>
    <relation name="R141" arity="2" nbTuples="100" semantics="soft" defaultCost="infinity">46 40:1 1|100 86:1 2|54 11:1 3|4 4:1 4|43 48:1 5|54 39:1 6|46 69:1 7|67 46:1 8|11 7:1 9|80 18:1 10|75 43:2 1|58 62:2 2|11 97:2 3|52 3:2 4|55 78:2 5|100 3:2 6|36 26:2 7|81 30:2 8|29 65:2 9|26 61:2 10|48 7:3 1|79 26:3 2|5 89:3 3|31 3:3 4|37 48:3 5|23 74:3 6|92 17:3 7|68 43:3 8|41 38:3 9|7 84:3 10|80 74:4 1|92 26:4 2|5 6:4 3|22 59:4 4|57 34:4 5|9 52:4 6|82 66:4 7|7 69:4 8|60 37:4 9|78 47:4 10|81 92:5 1|57 87:5 2|19 84:5 3|78 57:5 4|30 82:5 5|91 60:5 6|26 86:5 7|28 30:5 8|9 94:5 9|3 88:5 10|34 77:6 1|37 11:6 2|60 82:6 3|59 53:6 4|84 95:6 5|13 61:6 6|98 48:6 7|2 33:6 8|8 4:6 9|48 80:6 10|58 91:7 1|94 64:7 2|44 18:7 3|89 91:7 4|65 40:7 5|96 60:7 6|77 35:7 7|24 10:7 8|12 66:7 9|58 87:7 10|98 2:8 1|67 29:8 2|84 32:8 3|94 63:8 4|10 57:8 5|20 63:8 6|48 37:8 7|38 31:8 8|66 43:8 9|37 46:8 10|17 33:9 1|15 5:9 2|95 66:9 3|16 90:9 4|53 40:9 5|90 12:9 6|42 45:9 7|13 24:9 8|52 91:9 9|49 81:9 10|59 94:10 1|31 79:10 2|51 70:10 3|42 22:10 4|94 15:10 5|38 8:10 6|23 35:10 7|100 20:10 8|73 2:10 9|27 26:10 10</relation>
    <relation name="R142" arity="2" nbTuples="100" semantics="soft" defaultCost="infinity">71 31:1 1|85 46:1 2|79 73:1 3|100 24:1 4|34 38:1 5|53 30:1 6|75 99:1 7|57 97:1 8|52 17:1 9|25 72:1 10|6 89:2 1|14 83:2 2|68 31:2 3|13 76:2 4|94 32:2 5|89 5:2 6|55 74:2 7|28 38:2 8|13 35:2 9|15 55:2 10|3 27:3 1|76 15:3 2|90 93:3 3|81 77:3 4|4 6:3 5|22 69:3 6|93 73:3 7|14 32:3 8|4 11:3 9|68 50:3 10|82 10:4 1|34 41:4 2|35 54:4 3|91 62:4 4|37 45:4 5|68 55:4 6|29 36:4 7|15 47:4 8|6 48:4 9|89 94:4 10|81 18:5 1|31 52:5 2|20 9:5 3|14 41:5 4|11 76:5 5|85 76:5 6|60 89:5 7|4 4:5 8|52 62:5 9|93 27:5 10|7 71:6 1|10 63:6 2|51 94:6 3|56 9:6 4|72 35:6 5|82 81:6 6|64 54:6 7|87 34:6 8|8 69:6 9|45 33:6 10|88 67:7 1|64 36:7 2|53 78:7 3|75 86:7 4|54 86:7 5|82 16:7 6|40 48:7 7|61 40:7 8|80 18:7 9|66 53:7 10|87 96:8 1|27 7:8 2|48 39:8 3|56 56:8 4|49 87:8 5|36 90:8 6|64 16:8 7|90 57:8 8|94 23:8 9|16 80:8 10|14 19:9 1|46 47:9 2|35 20:9 3|79 3:9 4|24 78:9 5|5 16:9 6|32 36:9 7|18 69:9 8|71 42:9 9|55 61:9 10|38 7:10 1|93 7:10 2|37 33:10 3|61 48:10 4|73 18:10 5|70 92:10 6|77 94:10 7|46 60:10 8|24 1:10 9|44 95:10 10</relation>
    <relation name="R143" arity="2" nbTuples="100" semantics="soft" defaultCost="infinity">37 96:1 1|69 68:1 2|21 45:1 3|71 15:1 4|75 29:1 5|2 92:1 6|35 62:1 7|99 73:1 8|40 4:1 9|38 54:1 10|99 37:2 1|60 76:2 2|25 50:2 3|73 34:2 4|41 67:2 5|70 75:2 6|100 57:2 7|53 76:2 8|81 44:2 9|45 92:2 10|85 30:3 1|83 20:3 2|49 72:3 3|32 72:3 4|26 25:3 5|22 39:3 6|94 91:3 7|15 91:3 8|79 11:3 9|33 18:3 10|21 66:4 1|41 35:4 2|18 57:4 3|44 100:4 4|58 56:4 5|83 19:4 6|18 43:4 7|52 90:4 8|47 74:4 9|23 11:4 10|81 56:5 1|62 90:5 2|8 12:5 3|31 87:5 4|10 3:5 5|55 99:5 6|24 62:5 7|75 37:5 8|45 63:5 9|32 13:5 10|44 98:6 1|78 81:6 2|14 55:6 3|48 1:6 4|93 76:6 5|24 74:6 6|66 99:6 7|74 50:6 8|63 59:6 9|49 16:6 10|90 88:7 1|28 87:7 2|83 97:7 3|7 82:7 4|38 13:7 5|49 42:7 6|28 6:7 7|71 53:7 8|94 93:7 9|45 5:7 10|7 26:8 1|8 3:8 2|78 3:8 3|3 75:8 4|14 54:8 5|62 62:8 6|61 24:8 7|53 30:8 8|73 79:8 9|7 99:8 10|31 29:9 1|42 41:9 2|83 76:9 3|63 47:9 4|42 93:9 5|21 26:9 6|46 21:9 7|97 93:9 8|38 99:9 9|90 13:9 10|48 37:10 1|44 8:10 2|26 52:10 3|35 47:10 4|15 99:10 5|10 62:10 6|35 58:10 7|54 81:10 8|63 39:10 9|63 82:10 10</relation>
    <relation name="R144" arity="2" nbTuples="100" semantics="soft" defaultCost="infinity">12 4:1 1|57 22:1 2|21 29:1 3|8 31:1 4|7 45:1 5|83 13:1 6|95 51:1 7|4 11:1 8|71 7:1 9|83 95:1 10|91 68:2 1|83 29:2 2|69 45:2 3|42 70:2 4|32 51:2 5|54 84:2 6|59 7:2 7|52 46:2 8|26 44:2 9|27 40:2 10|19 16:3 1|62 53:3 2|69 48:3 3|72 18:3 4|11 55:3 5|51 56:3 6|99 79:3 7|8 11:3 8|3 17:3 9|19 98:3 10|25 19:4 1|88 6:4 2|98 65:4 3|77 59:4 4|5 60:4 5|11 64:4 6|51 1:4 7|88 2:4 8|42 25:4 9|99 100:4 10|57 51:5 1|93 46:5 2|22 3:5 3|96 60:5 4|39 9:5 5|17 4:5 6|19 43:5 7|99 74:5 8|85 99:5 9|40 46:5 10|29 74:6 1|12 66:6 2|7 38:6 3|85 93:6 4|24 77:6 5|91 9:6 6|12 28:6 7|47 58:6 8|26 97:6 9|26 82:6 10|11 1:7 1|76 72:7 2|41 85:7 3|51 63:7 4|25 82:7 5|87 71:7 6|14 14:7 7|21 60:7 8|33 65:7 9|40 39:7 10|91 84:8 1|64 65:8 2|89 8:8 3|44 21:8 4|84 44:8 5|100 85:8 6|13 85:8 7|63 46:8 8|96 70:8 9|7 90:8 10|3 67:9 1|19 49:9 2|53 86:9 3|51 61:9 4|54 4:9 5|31 57:9 6|17 19:9 7|22 62:9 8|60 35:9 9|43 87:9 10|21 20:10 1|36 40:10 2|43 61:10 3|6 81:10 4|23 2:10 5|16 36:10 6|42 33:10 7|39 49:10 8|73 57:10 9|30 67:10 10</relation>
    <relation name="R145" arity="2" nbTuples="100" semantics="soft" defaultCost="infinity">40 60:1 1|81 25:1 2|48 78:1 3|65 6:1 4|20 41:1 5|86 48:1 6|91 82:1 7|80 70:1 8|87 50:1 9|63 3:1 10|71 8:2 1|37 95:2 2|85 57:2 3|28 17:2 4|27 51:2 5|26 59:2 6|91 57:2 7|31 69:2 8|87 39:2 9|20 73:2 10|85 26:3 1|88 67:3 2|72 79:3 3|36 72:3 4|16 39:3 5|12 10:3 6|4 13:3 7|78 48:3 8|1 17:3 9|34 28:3 10|98 78:4 1|99 31:4 2|53 88:4 3|47 63:4 4|17 47:4 5|97 95:4 6|12 75:4 7|38 46:4 8|89 95:4 9|36 49:4 10|9 49:5 1|65 87:5 2|30 34:5 3|68 54:5 4|18 13:5 5|97 58:5 6|40 89:5 7|73 41:5 8|57 98:5 9|47 63:5 10|37 20:6 1|65 65:6 2|41 89:6 3|40 14:6 4|60 14:6 5|23 86:6 6|12 25:6 7|6 51:6 8|56 98:6 9|47 75:6 10|82 14:7 1|97 88:7 2|31 46:7 3|37 94:7 4|78 85:7 5|50 65:7 6|31 81:7 7|62 77:7 8|67 50:7 9|64 33:7 10|74 5:8 1|62 31:8 2|5 52:8 3|60 18:8 4|68 90:8 5|83 25:8 6|36 35:8 7|20 25:8 8|68 27:8 9|66 39:8 10|27 35:9 1|56 81:9 2|59 18:9 3|26 82:9 4|32 4:9 5|39 44:9 6|83 37:9 7|77 17:9 8|9 3:9 9|79 3:9 10|30 21:10 1|19 41:10 2|28 32:10 3|60 55:10 4|66 56:10 5|77 2:10 6|66 73:10 7|51 53:10 8|75 67:10 9|47 75:10 10</relation>
    <relation name="R146" arity="2" nbTuples="100" semantics="soft" defaultCost="infinity">50 74:1 1|53 23:1 2|30 23:1 3|17 2:1 4|8 2:1 5|60 29:1 6|19 26:1 7|40 75:1 8|45 29:1 9|35 20:1 10|3 48:2 1|94 37:2 2|41 43:2 3|27 77:2 4|66 17:2 5|51 1:2 6|45 95:2 7|91 73:2 8|90 77:2 9|36 30:2 10|3 14:3 1|84 81:3 2|75 84:3 3|64 24:3 4|68 62:3 5|37 10:3 6|75 91:3 7|56 4:3 8|51 15:3 9|42 65:3 10|20 45:4 1|2 92:4 2|23 77:4 3|94 34:4 4|50 10:4 5|11 28:4 6|86 69:4 7|78 67:4 8|81 61:4 9|60 72:4 10|54 59:5 1|1 99:5 2|82 44:5 3|36 74:5 4|31 12:5 5|95 23:5 6|17 76:5 7|36 26:5 8|72 87:5 9|41 22:5 10|2 38:6 1|75 18:6 2|41 99:6 3|11 17:6 4|69 84:6 5|94 62:6 6|45 32:6 7|3 86:6 8|39 66:6 9|92 56:6 10|71 67:7 1|25 56:7 2|47 62:7 3|17 12:7 4|71 64:7 5|59 89:7 6|68 26:7 7|80 60:7 8|72 8:7 9|3 99:7 10|46 32:8 1|95 95:8 2|99 4:8 3|79 75:8 4|11 70:8 5|43 50:8 6|50 2:8 7|44 6:8 8|48 91:8 9|11 99:8 10|44 53:9 1|55 15:9 2|46 49:9 3|84 14:9 4|49 61:9 5|69 62:9 6|49 62:9 7|49 51:9 8|47 59:9 9|72 74:9 10|74 91:10 1|63 27:10 2|100 31:10 3|85 1:10 4|76 22:10 5|2 9:10 6|26 67:10 7|77 18:10 8|86 83:10 9|62 34:10 10</relation>
    <relation name="R147" arity="2" nbTuples="100" semantics="soft" defaultCost="infinity">89 5:1 1|80 10:1 2|26 48:1 3|15 35:1 4|75 10:1 5|5 18:1 6|98 98:1 7|14 29:1 8|97 94:1 9|83 40:1 10|96 40:2 1|12 98:2 2|56 73:2 3|96 90:2 4|82 19:2 5|45 85:2 6|56 10:2 7|59 89:2 8|37 58:2 9|70 51:2 10|33 3:3 1|74 25:3 2|61 14:3 3|85 99:3 4|73 7:3 5|75 98:3 6|97 42:3 7|65 42:3 8|2 100:3 9|15 63:3 10|2 1:4 1|79 78:4 2|82 35:4 3|90 12:4 4|85 44:4 5|77 98:4 6|64 39:4 7|73 62:4 8|79 70:4 9|75 36:4 10|52 47:5 1|26 60:5 2|32 41:5 3|62 44:5 4|97 81:5 5|4 96:5 6|29 91:5 7|13 42:5 8|26 22:5 9|59 98:5 10|69 65:6 1|78 91:6 2|63 20:6 3|37 55:6 4|72 81:6 5|87 71:6 6|18 50:6 7|87 72:6 8|92 4:6 9|90 67:6 10|18 10:7 1|54 83:7 2|38 58:7 3|12 10:7 4|41 14:7 5|23 44:7 6|62 32:7 7|12 9:7 8|60 27:7 9|12 5:7 10|46 49:8 1|56 69:8 2|97 47:8 3|66 31:8 4|86 4:8 5|49 99:8 6|75 26:8 7|69 97:8 8|93 92:8 9|91 39:8 10|84 92:9 1|94 17:9 2|21 79:9 3|57 68:9 4|25 15:9 5|58 46:9 6|2 88:9 7|96 62:9 8|79 17:9 9|35 80:9 10|69 9:10 1|11 33:10 2|31 31:10 3|67 51:10 4|69 45:10 5|81 47:10 6|35 50:10 7|60 75:10 8|5 57:10 9|98 14:10 10</relation>
    <relation name="R148" arity="2" nbTuples="100" semantics="soft" defaultCost="infinity">100 37:1 1|62 15:1 2|75 76:1 3|72 96:1 4|48 65:1 5|56 49:1 6|76 83:1 7|1 76:1 8|48 18:1 9|17 80:1 10|99 90:2 1|10 80:2 2|48 82:2 3|20 8:2 4|40 55:2 5|24 50:2 6|60 94:2 7|90 52:2 8|91 31:2 9|7 15:2 10|50 28:3 1|33 8:3 2|89 27:3 3|99 87:3 4|56 38:3 5|99 63:3 6|49 16:3 7|22 3:3 8|33 1:3 9|52 9:3 10|93 47:4 1|39 82:4 2|90 8:4 3|54 29:4 4|54 17:4 5|97 61:4 6|82 4:4 7|89 46:4 8|34 30:4 9|72 34:4 10|50 83:5 1|83 51:5 2|14 41:5 3|6 16:5 4|51 80:5 5|1 66:5 6|73 59:5 7|13 86:5 8|97 20:5 9|12 98:5 10|58 64:6 1|67 100:6 2|100 10:6 3|69 81:6 4|91 55:6 5|30 80:6 6|4 99:6 7|44 38:6 8|42 48:6 9|66 95:6 10|41 22:7 1|95 85:7 2|68 69:7 3|43 11:7 4|36 12:7 5|87 63:7 6|15 24:7 7|44 83:7 8|64 58:7 9|71 90:7 10|40 48:8 1|9 90:8 2|22 20:8 3|89 43:8 4|80 52:8 5|100 55:8 6|73 50:8 7|85 27:8 8|91 22:8 9|52 100:8 10|75 61:9 1|13 86:9 2|25 46:9 3|53 16:9 4|98 59:9 5|90 63:9 6|24 67:9 7|72 68:9 8|3 30:9 9|22 24:9 10|49 87:10 1|17 46:10 2|22 23:10 3|9 83:10 4|64 81:10 5|2 32:10 6|69 6:10 7|8 7:10 8|54 81:10 9|45 67:10 10</relation>
    <relation name="R149" arity="2" nbTuples="100" semantics="soft" defaultCost="infinity">78 60:1 1|4 89:1 2|43 44:1 3|42 15:1 4|38 49:1 5|24 18:1 6|38 23:1 7|73 61:1 8|69 84:1 9|84 66:1 10|19 92:2 1|40 100:2 2|74 49:2 3|68 97:2 4|48 2:2 5|44 94:2 6|48 88:2 7|73 59:2 8|71 66:2 9|56 14:2 10|29 45:3 1|62 98:3 2|34 3:3 3|31 86:3 4|28 20:3 5|18 27:3 6|31 84:3 7|66 5:3 8|75 83:3 9|89 33:3 10|67 61:4 1|25 98:4 2|54 39:4 3|63 98:4 4|95 83:4 5|50 40:4 6|33 67:4 7|22 67:4 8|60 8:4 9|48 58:4 10|96 60:5 1|52 4:5 2|67 86:5 3|26 80:5 4|44 32:5 5|13 96:5 6|44 67:5 7|8 1:5 8|12 78:5 9|6 21:5 10|82 41:6 1|60 92:6 2|33 10:6 3|72 69:6 4|55 46:6 5|89 59:6 6|29 88:6 7|25 86:6 8|67 77:6 9|27 32:6 10|22 30:7 1|3 99:7 2|74 80:7 3|86 51:7 4|94 71:7 5|70 16:7 6|74 40:7 7|51 58:7 8|31 99:7 9|39 21:7 10|72 66:8 1|63 33:8 2|43 89:8 3|63 9:8 4|51 48:8 5|86 22:8 6|28 20:8 7|30 33:8 8|19 47:8 9|73 46:8 10|41 39:9 1|68 48:9 2|98 17:9 3|81 92:9 4|70 99:9 5|24 84:9 6|93 96:9 7|84 22:9 8|40 15:9 9|95 78:9 10|44 8:10 1|92 53:10 2|90 76:10 3|6 48:10 4|48 46:10 5|78 91:10 6|3 35:10 7|79 94:10 8|15 53:10 9|71 30:10 10</relation>
    <relation name="R150" arity="2" nbTuples="100" semantics="soft" defaultCost="infinity">76 54:1 1|32 44:1 2|87 12:1 3|57 39:1 4|56 74:1 5|90 2:1 6|31 96:1 7|3 99:1 8|99 51:1 9|19 46:1 10|95 68:2 1|7 75:2 2|100 55:2 3|6 93:2 4|81 9:2 5|19 20:2 6|28 44:2 7|30 30:2 8|75 19:2 9|91 51:2 10|45 53:3 1|26 74:3 2|37 31:3 3|62 50:3 4|96 49:3 5|13 14:3 6|44 15:3 7|84 76:3 8|15 61:3 9|48 34:3 10|41 78:4 1|26 85:4 2|55 76:4 3|36 45:4 4|31 73:4 5|38 100:4 6|70 57:4 7|78 56:4 8|30 79:4 9|43 81:4 10|78 30:5 1|78 67:5 2|40 30:5 3|100 85:5 4|100 42:5 5|10 60:5 6|43 75:5 7|53 4:5 8|53 90:5 9|20 35:5 10|7 15:6 1|50 41:6 2|34 76:6 3|34 3:6 4|51 53:6 5|15 54:6 6|26 26:6 7|76 26:6 8|25 45:6 9|92 62:6 10|21 88:7 1|22 98:7 2|83 40:7 3|1 24:7 4|31 99:7 5|43 74:7 6|73 39:7 7|70 11:7 8|31 78:7 9|32 2:7 10|68 29:8 1|36 35:8 2|70 94:8 3|83 19:8 4|96 61:8 5|37 16:8 6|21 99:8 7|96 16:8 8|70 71:8 9|17 94:8 10|81 46:9 1|17 76:9 2|100 77:9 3|41 15:9 4|23 28:9 5|27 48:9 6|52 94:9 7|75 44:9 8|61 89:9 9|64 7:9 10|93 47:10 1|78 4:10 2|2 14:10 3|5 4:10 4|17 86:10 5|25 24:10 6|70 96:10 7|82 32:10 8|49 18:10 9|46 44:10 10</relation>
    <relation name="R151" arity="2" nbTuples="100" semantics="soft" defaultCost="infinity">34 25:1 1|84 31:1 2|86 14:1 3|51 27:1 4|88 59:1 5|64 29:1 6|7 68:1 7|76 63:1 8|46 63:1 9|81 84:1 10|56 1:2 1|81 70:2 2|63 40:2 3|22 75:2 4|99 42:2 5|66 19:2 6|85 77:2 7|86 58:2 8|90 34:2 9|1 52:2 10|3 74:3 1|36 82:3 2|16 38:3 3|81 61:3 4|49 51:3 5|46 35:3 6|85 41:3 7|53 40:3 8|65 38:3 9|93 67:3 10|93 88:4 1|69 49:4 2|40 87:4 3|80 97:4 4|78 92:4 5|75 31:4 6|83 71:4 7|82 20:4 8|45 92:4 9|33 75:4 10|86 59:5 1|62 55:5 2|28 71:5 3|27 37:5 4|94 72:5 5|87 9:5 6|11 42:5 7|22 32:5 8|82 72:5 9|39 45:5 10|34 70:6 1|55 66:6 2|8 30:6 3|27 77:6 4|53 95:6 5|84 97:6 6|99 77:6 7|11 39:6 8|30 57:6 9|40 9:6 10|71 41:7 1|9 82:7 2|67 50:7 3|28 59:7 4|13 7:7 5|53 22:7 6|18 62:7 7|93 25:7 8|71 67:7 9|13 22:7 10|41 61:8 1|52 58:8 2|8 57:8 3|95 87:8 4|73 44:8 5|30 39:8 6|43 66:8 7|92 8:8 8|32 59:8 9|85 66:8 10|85 90:9 1|43 90:9 2|93 69:9 3|86 33:9 4|10 67:9 5|20 27:9 6|88 10:9 7|89 85:9 8|55 91:9 9|64 33:9 10|18 69:10 1|22 52:10 2|27 26:10 3|30 38:10 4|84 81:10 5|76 91:10 6|43 37:10 7|3 97:10 8|84 20:10 9|64 99:10 10</relation>
    <relation name="R152" arity="2" nbTuples="100" semantics="soft" defaultCost="infinity">62 21:1 1|16 73:1 2|12 43:1 3|86 79:1 4|63 21:1 5|71 5:1 6|68 91:1 7|32 52:1 8|78 24:1 9|30 64:1 10|77 80:2 1|81 70:2 2|9 96:2 3|62 45:2 4|50 18:2 5|9 62:2 6|51 11:2 7|25 72:2 8|53 41:2 9|96 14:2 10|23 64:3 1|44 5:3 2|67 49:3 3|94 79:3 4|87 66:3 5|6 55:3 6|42 88:3 7|11 50:3 8|76 90:3 9|75 84:3 10|93 10:4 1|99 59:4 2|87 1:4 3|23 20:4 4|88 97:4 5|79 70:4 6|14 67:4 7|95 12:4 8|8 46:4 9|23 94:4 10|97 78:5 1|77 26:5 2|6 46:5 3|72 32:5 4|38 89:5 5|41 35:5 6|86 82:5 7|77 26:5 8|8 60:5 9|61 69:5 10|60 63:6 1|83 84:6 2|34 91:6 3|43 19:6 4|80 56:6 5|87 89:6 6|50 41:6 7|11 16:6 8|46 62:6 9|50 34:6 10|40 94:7 1|38 24:7 2|25 78:7 3|41 22:7 4|28 18:7 5|8 26:7 6|42 29:7 7|38 29:7 8|68 11:7 9|66 85:7 10|32 57:8 1|20 23:8 2|54 47:8 3|75 10:8 4|54 7:8 5|27 84:8 6|54 61:8 7|90 64:8 8|10 51:8 9|66 69:8 10|24 31:9 1|28 85:9 2|24 25:9 3|82 16:9 4|74 48:9 5|84 18:9 6|67 90:9 7|46 77:9 8|83 92:9 9|25 70:9 10|42 27:10 1|13 34:10 2|79 41:10 3|59 36:10 4|49 25:10 5|43 31:10 6|43 85:10 7|69 69:10 8|18 46:10 9|13 25:10 10</relation>
    <relation name="R153" arity="2" nbTuples="100" semantics="soft" defaultCost="infinity">98 25:1 1|53 82:1 2|56 41:1 3|41 45:1 4|89 84:1 5|9 100:1 6|58 78:1 7|7 2:1 8|66 48:1 9|57 17:1 10|87 99:2 1|50 5:2 2|32 17:2 3|91 10:2 4|97 3:2 5|59 53:2 6|12 43:2 7|1 26:2 8|79 48:2 9|9 35:2 10|53 76:3 1|7 35:3 2|40 98:3 3|92 39:3 4|73 48:3 5|87 19:3 6|59 60:3 7|43 48:3 8|97 65:3 9|6 48:3 10|57 3:4 1|79 100:4 2|75 90:4 3|74 43:4 4|95 36:4 5|89 13:4 6|53 33:4 7|85 51:4 8|85 87:4 9|37 15:4 10|36 81:5 1|9 61:5 2|67 34:5 3|77 21:5 4|85 41:5 5|54 54:5 6|95 49:5 7|89 63:5 8|27 69:5 9|17 50:5 10|29 73:6 1|86 55:6 2|56 13:6 3|79 3:6 4|48 31:6 5|40 39:6 6|72 1:6 7|28 61:6 8|92 53:6 9|46 62:6 10|91 28:7 1|96 84:7 2|27 65:7 3|10 72:7 4|96 50:7 5|73 95:7 6|95 54:7 7|24 35:7 8|40 82:7 9|7 89:7 10|62 32:8 1|87 99:8 2|7 43:8 3|10 53:8 4|11 52:8 5|52 83:8 6|87 6:8 7|40 52:8 8|20 50:8 9|39 40:8 10|40 56:9 1|17 87:9 2|28 9:9 3|33 32:9 4|40 47:9 5|100 39:9 6|93 78:9 7|40 28:9 8|23 15:9 9|22 35:9 10|63 89:10 1|99 92:10 2|85 100:10 3|78 27:10 4|52 53:10 5|56 41:10 6|10 62:10 7|100 54:10 8|61 36:10 9|46 69:10 10</relation>
    <relation name="R154" arity="2" nbTuples="100" semantics="soft" defaultCost="infinity">14 17:1 1|59 22:1 2|2 31:1 3|49 91:1 4|35 19:1 5|97 36:1 6|20 89:1 7|11 40:1 8|14 52:1 9|69 65:1 10|96 75:2 1|41 12:2 2|37 27:2 3|33 24:2 4|7 56:2 5|36 68:2 6|39 91:2 7|43 89:2 8|54 39:2 9|88 6:2 10|95 86:3 1|24 8:3 2|94 18:3 3|72 90:3 4|31 20:3 5|24 54:3 6|36 98:3 7|26 86:3 8|47 51:3 9|86 29:3 10|84 2:4 1|69 36:4 2|34 70:4 3|76 34:4 4|32 79:4 5|18 82:4 6|14 50:4 7|62 48:4 8|65 76:4 9|100 21:4 10|51 4:5 1|36 89:5 2|95 33:5 3|72 40:5 4|100 50:5 5|19 40:5 6|48 20:5 7|85 74:5 8|98 88:5 9|79 80:5 10|90 16:6 1|71 85:6 2|13 39:6 3|80 40:6 4|35 15:6 5|35 42:6 6|2 92:6 7|21 74:6 8|98 100:6 9|63 76:6 10|49 65:7 1|27 21:7 2|68 6:7 3|3 15:7 4|86 79:7 5|31 94:7 6|23 97:7 7|66 28:7 8|2 88:7 9|25 25:7 10|10 90:8 1|57 44:8 2|12 32:8 3|90 49:8 4|60 24:8 5|35 23:8 6|35 89:8 7|28 13:8 8|11 66:8 9|53 76:8 10|1 58:9 1|50 23:9 2|66 64:9 3|43 88:9 4|79 88:9 5|7 91:9 6|100 24:9 7|34 72:9 8|13 35:9 9|47 35:9 10|92 72:10 1|22 66:10 2|94 24:10 3|55 36:10 4|62 92:10 5|30 51:10 6|11 36:10 7|6 58:10 8|17 89:10 9|24 47:10 10</relation>
    <relation name="R155" arity="2" nbTuples="100" semantics="soft" defaultCost="infinity">55 47:1 1|17 99:1 2|48 9:1 3|84 18:1 4|73 95:1 5|9 13:1 6|40 92:1 7|33 99:1 8|1 60:1 9|92 22:1 10|64 75:2 1|75 14:2 2|99 54:2 3|49 19:2 4|83 46:2 5|3 56:2 6|7 85:2 7|68 19:2 8|89 20:2 9|72 48:2 10|56 41:3 1|51 22:3 2|42 1:3 3|49 4:3 4|27 78:3 5|21 75:3 6|84 39:3 7|82 57:3 8|29 43:3 9|74 71:3 10|54 92:4 1|56 27:4 2|50 55:4 3|56 6:4 4|23 65:4 5|28 45:4 6|1 5:4 7|80 85:4 8|15 79:4 9|49 51:4 10|33 83:5 1|2 47:5 2|8 95:5 3|26 48:5 4|41 15:5 5|98 58:5 6|3 88:5 7|77 48:5 8|45 76:5 9|53 89:5 10|21 54:6 1|87 82:6 2|28 26:6 3|30 60:6 4|66 99:6 5|59 33:6 6|84 55:6 7|72 48:6 8|52 24:6 9|20 15:6 10|72 65:7 1|74 70:7 2|4 31:7 3|42 26:7 4|16 11:7 5|23 90:7 6|58 95:7 7|61 21:7 8|76 70:7 9|82 13:7 10|24 77:8 1|24 10:8 2|79 34:8 3|78 75:8 4|8 90:8 5|97 59:8 6|99 18:8 7|24 26:8 8|83 27:8 9|92 48:8 10|8 50:9 1|57 70:9 2|59 13:9 3|28 33:9 4|54 82:9 5|9 21:9 6|5 51:9 7|13 96:9 8|26 18:9 9|27 71:9 10|9 67:10 1|12 83:10 2|10 80:10 3|94 90:10 4|90 71:10 5|50 77:10 6|60 34:10 7|44 99:10 8|87 97:10 9|54 45:10 10</relation>
    <relation name="R156" arity="2" nbTuples="100" semantics="soft" defaultCost="infinity">27 54:1 1|53 94:1 2|93 82:1 3|36 55:1 4|20 100:1 5|59 4:1 6|20 1:1 7|76 55:1 8|97 32:1 9|42 6:1 10|97 69:2 1|55 63:2 2|4 95:2 3|56 45:2 4|39 69:2 5|34 13:2 6|20 31:2 7|15 27:2 8|53 77:2 9|98 35:2 10|64 17:3 1|58 74:3 2|56 89:3 3|10 92:3 4|78 36:3 5|44 62:3 6|20 71:3 7|22 89:3 8|96 21:3 9|66 97:3 10|81 80:4 1|59 17:4 2|53 27:4 3|80 74:4 4|65 47:4 5|75 18:4 6|2 32:4 7|71 43:4 8|20 92:4 9|26 71:4 10|39 73:5 1|28 80:5 2|67 39:5 3|33 31:5 4|62 52:5 5|88 7:5 6|98 33:5 7|13 86:5 8|97 79:5 9|60 48:5 10|83 77:6 1|5 99:6 2|86 40:6 3|67 97:6 4|74 64:6 5|31 58:6 6|6 3:6 7|36 23:6 8|12 36:6 9|45 53:6 10|76 94:7 1|37 60:7 2|76 22:7 3|86 42:7 4|57 18:7 5|69 49:7 6|24 35:7 7|24 89:7 8|62 96:7 9|11 18:7 10|28 10:8 1|59 74:8 2|39 52:8 3|1 36:8 4|91 36:8 5|29 21:8 6|60 65:8 7|27 68:8 8|3 9:8 9|20 75:8 10|75 68:9 1|16 10:9 2|76 90:9 3|5 43:9 4|87 71:9 5|65 100:9 6|58 70:9 7|29 77:9 8|48 24:9 9|63 10:9 10|26 71:10 1|31 43:10 2|12 58:10 3|80 85:10 4|1 17:10 5|79 36:10 6|70 70:10 7|27 75:10 8|30 72:10 9|39 15:10 10</relation>
    <relation name="R157" arity="2" nbTuples="100" semantics="soft" defaultCost="infinity">61 29:1 1|21 73:1 2|44 29:1 3|21 68:1 4|45 33:1 5|98 68:1 6|72 86:1 7|60 36:1 8|54 37:1 9|67 58:1 10|78 48:2 1|35 63:2 2|85 30:2 3|93 97:2 4|48 43:2 5|29 34:2 6|97 38:2 7|47 63:2 8|40 46:2 9|83 31:2 10|7 70:3 1|78 74:3 2|89 35:3 3|99 18:3 4|10 52:3 5|75 88:3 6|7 32:3 7|96 25:3 8|80 92:3 9|38 65:3 10|40 1:4 1|21 8:4 2|6 90:4 3|70 74:4 4|67 13:4 5|63 91:4 6|72 84:4 7|54 78:4 8|43 93:4 9|39 20:4 10|6 82:5 1|95 31:5 2|32 96:5 3|40 97:5 4|30 39:5 5|19 52:5 6|80 6:5 7|46 53:5 8|9 68:5 9|74 90:5 10|23 41:6 1|64 94:6 2|63 95:6 3|67 74:6 4|24 93:6 5|48 30:6 6|95 2:6 7|36 11:6 8|94 59:6 9|89 53:6 10|63 12:7 1|44 94:7 2|40 33:7 3|99 45:7 4|80 14:7 5|31 12:7 6|31 63:7 7|24 24:7 8|27 31:7 9|80 85:7 10|98 94:8 1|48 57:8 2|10 77:8 3|70 67:8 4|88 54:8 5|98 90:8 6|14 65:8 7|18 84:8 8|46 46:8 9|39 97:8 10|6 42:9 1|49 11:9 2|2 70:9 3|21 31:9 4|7 85:9 5|35 83:9 6|78 68:9 7|37 22:9 8|39 76:9 9|90 21:9 10|41 70:10 1|77 78:10 2|8 31:10 3|19 4:10 4|71 3:10 5|8 69:10 6|74 64:10 7|56 8:10 8|29 70:10 9|7 93:10 10</relation>
    <relation name="R158" arity="2" nbTuples="100" semantics="soft" defaultCost="infinity">37 8:1 1|41 20:1 2|21 14:1 3|18 74:1 4|25 18:1 5|4 73:1 6|13 26:1 7|31 26:1 8|67 27:1 9|86 68:1 10|39 79:2 1|87 85:2 2|89 46:2 3|97 85:2 4|99 67:2 5|58 2:2 6|61 14:2 7|77 95:2 8|51 96:2 9|65 32:2 10|92 35:3 1|51 18:3 2|31 66:3 3|30 84:3 4|44 73:3 5|50 4:3 6|61 21:3 7|65 97:3 8|9 87:3 9|61 12:3 10|40 73:4 1|59 69:4 2|78 18:4 3|33 37:4 4|9 13:4 5|9 47:4 6|98 69:4 7|38 92:4 8|39 76:4 9|99 61:4 10|77 45:5 1|72 48:5 2|99 22:5 3|40 58:5 4|9 24:5 5|38 6:5 6|85 36:5 7|8 66:5 8|12 96:5 9|60 22:5 10|23 79:6 1|47 99:6 2|7 87:6 3|5 36:6 4|82 35:6 5|41 76:6 6|73 44:6 7|17 75:6 8|48 25:6 9|46 23:6 10|69 63:7 1|94 11:7 2|62 5:7 3|46 76:7 4|6 75:7 5|63 8:7 6|7 46:7 7|85 4:7 8|94 21:7 9|19 98:7 10|2 78:8 1|77 27:8 2|14 96:8 3|52 43:8 4|47 49:8 5|99 83:8 6|89 33:8 7|73 3:8 8|13 6:8 9|14 85:8 10|40 38:9 1|100 1:9 2|83 37:9 3|92 64:9 4|68 39:9 5|82 44:9 6|74 1:9 7|12 89:9 8|93 79:9 9|65 73:9 10|13 37:10 1|70 15:10 2|26 63:10 3|25 27:10 4|35 54:10 5|34 88:10 6|79 66:10 7|25 36:10 8|31 13:10 9|94 25:10 10</relation>
    <relation name="R159" arity="2" nbTuples="100" semantics="soft" defaultCost="infinity">25 37:1 1|80 6:1 2|59 71:1 3|32 36:1 4|64 65:1 5|12 47:1 6|4 39:1 7|91 59:1 8|57 92:1 9|56 45:1 10|45 83:2 1|10 25:2 2|40 95:2 3|40 96:2 4|57 62:2 5|82 73:2 6|21 54:2 7|38 51:2 8|79 79:2 9|22 88:2 10|30 99:3 1|88 33:3 2|3 11:3 3|71 25:3 4|70 97:3 5|12 24:3 6|72 9:3 7|65 38:3 8|89 2:3 9|82 47:3 10|96 12:4 1|48 47:4 2|77 14:4 3|18 73:4 4|25 9:4 5|6 82:4 6|49 96:4 7|24 34:4 8|27 38:4 9|52 16:4 10|73 43:5 1|75 41:5 2|76 6:5 3|93 61:5 4|58 19:5 5|29 2:5 6|34 70:5 7|50 80:5 8|1 98:5 9|30 11:5 10|84 30:6 1|16 72:6 2|64 63:6 3|5 68:6 4|64 92:6 5|78 88:6 6|37 70:6 7|91 12:6 8|86 18:6 9|39 20:6 10|91 68:7 1|38 4:7 2|50 90:7 3|96 68:7 4|39 30:7 5|72 98:7 6|95 20:7 7|86 45:7 8|62 50:7 9|22 61:7 10|33 2:8 1|100 20:8 2|56 94:8 3|27 49:8 4|69 94:8 5|6 78:8 6|14 18:8 7|99 46:8 8|98 57:8 9|58 53:8 10|57 99:9 1|97 24:9 2|24 10:9 3|73 76:9 4|57 21:9 5|37 78:9 6|67 64:9 7|95 26:9 8|36 36:9 9|44 44:9 10|19 40:10 1|85 88:10 2|28 79:10 3|21 1:10 4|95 3:10 5|6 48:10 6|31 98:10 7|1 31:10 8|75 54:10 9|92 93:10 10</relation>
    <relation name="R160" arity="2" nbTuples="100" semantics="soft" defaultCost="infinity">93 55:1 1|84 70:1 2|27 58:1 3|18 77:1 4|11 80:1 5|1 72:1 6|78 6:1 7|13 78:1 8|32 4:1 9|43 92:1 10|53 48:2 1|75 72:2 2|85 95:2 3|37 37:2 4|11 26:2 5|93 78:2 6|82 67:2 7|87 50:2 8|34 7:2 9|77 55:2 10|78 49:3 1|84 25:3 2|70 95:3 3|48 62:3 4|63 33:3 5|61 73:3 6|19 61:3 7|44 16:3 8|31 22:3 9|59 72:3 10|12 38:4 1|46 86:4 2|56 59:4 3|7 92:4 4|32 51:4 5|29 33:4 6|62 13:4 7|53 67:4 8|77 91:4 9|79 77:4 10|69 49:5 1|95 44:5 2|54 53:5 3|55 36:5 4|53 93:5 5|84 52:5 6|55 88:5 7|68 96:5 8|52 91:5 9|15 59:5 10|70 48:6 1|8 80:6 2|3 17:6 3|28 15:6 4|22 22:6 5|58 35:6 6|2 65:6 7|65 93:6 8|24 87:6 9|47 68:6 10|3 48:7 1|80 72:7 2|16 28:7 3|56 79:7 4|18 84:7 5|87 50:7 6|17 2:7 7|73 82:7 8|74 36:7 9|84 46:7 10|90 40:8 1|49 14:8 2|40 35:8 3|6 49:8 4|30 20:8 5|17 66:8 6|30 17:8 7|87 25:8 8|100 63:8 9|64 97:8 10|45 37:9 1|23 76:9 2|91 15:9 3|82 5:9 4|11 56:9 5|81 29:9 6|70 29:9 7|16 66:9 8|27 94:9 9|98 80:9 10|51 66:10 1|7 72:10 2|29 16:10 3|51 44:10 4|95 65:10 5|91 25:10 6|26 81:10 7|96 62:10 8|24 60:10 9|90 65:10 10</relation>
    <relation name="R161" arity="2" nbTuples="100" semantics="soft" defaultCost="infinity">86 75:1 1|18 78:1 2|19 40:1 3|23 51:1 4|49 13:1 5|25 99:1 6|19 86:1 7|19 5:1 8|15 61:1 9|91 73:1 10|49 27:2 1|100 96:2 2|36 49:2 3|24 68:2 4|46 88:2 5|76 36:2 6|87 40:2 7|7 40:2 8|53 46:2 9|68 96:2 10|22 87:3 1|59 2:3 2|14 2:3 3|46 75:3 4|31 15:3 5|90 59:3 6|79 25:3 7|62 77:3 8|39 79:3 9|62 44:3 10|95 51:4 1|92 74:4 2|36 93:4 3|81 93:4 4|68 29:4 5|37 78:4 6|17 48:4 7|71 35:4 8|90 34:4 9|41 26:4 10|64 48:5 1|9 72:5 2|92 19:5 3|23 61:5 4|22 30:5 5|27 1:5 6|53 56:5 7|35 78:5 8|29 58:5 9|15 85:5 10|76 81:6 1|83 39:6 2|100 1:6 3|62 76:6 4|22 68:6 5|95 100:6 6|4 37:6 7|26 49:6 8|48 73:6 9|97 94:6 10|51 40:7 1|43 14:7 2|5 39:7 3|47 57:7 4|92 41:7 5|82 85:7 6|76 46:7 7|38 14:7 8|8 81:7 9|20 51:7 10|76 41:8 1|58 30:8 2|16 77:8 3|4 64:8 4|33 95:8 5|86 17:8 6|53 91:8 7|12 45:8 8|24 68:8 9|42 45:8 10|79 65:9 1|30 68:9 2|43 70:9 3|34 94:9 4|34 43:9 5|9 71:9 6|11 60:9 7|70 53:9 8|43 27:9 9|78 18:9 10|64 17:10 1|21 41:10 2|22 14:10 3|11 94:10 4|84 71:10 5|52 19:10 6|77 17:10 7|84 17:10 8|45 88:10 9|67 10:10 10</relation>
    <relation name="R162" arity="2" nbTuples="100" semantics="soft" defaultCost="infinity">59 73:1 1|74 94:1 2|98 36:1 3|25 53:1 4|27 77:1 5|70 61:1 6|20 79:1 7|31 45:1 8|55 7:1 9|10 75:1 10|91 85:2 1|4 60:2 2|50 36:2 3|75 60:2 4|83 31:2 5|72 43:2 6|83 22:2 7|76 15:2 8|70 52:2 9|55 26:2 10|68 38:3 1|30 35:3 2|94 60:3 3|35 95:3 4|6 89:3 5|24 14:3 6|48 34:3 7|16 25:3 8|98 12:3 9|89 21:3 10|63 59:4 1|32 56:4 2|8 68:4 3|48 74:4 4|95 49:4 5|46 68:4 6|92 64:4 7|2 43:4 8|73 17:4 9|61 93:4 10|66 70:5 1|79 76:5 2|37 34:5 3|25 57:5 4|51 19:5 5|49 5:5 6|79 18:5 7|7 57:5 8|20 1:5 9|83 96:5 10|72 45:6 1|74 97:6 2|58 86:6 3|12 44:6 4|41 55:6 5|89 46:6 6|77 48:6 7|9 13:6 8|30 11:6 9|34 6:6 10|77 68:7 1|12 3:7 2|38 24:7 3|90 80:7 4|21 37:7 5|39 56:7 6|53 69:7 7|62 86:7 8|78 90:7 9|82 68:7 10|11 29:8 1|21 68:8 2|58 38:8 3|82 44:8 4|23 62:8 5|86 88:8 6|22 87:8 7|3 22:8 8|94 72:8 9|86 97:8 10|62 50:9 1|76 64:9 2|97 26:9 3|73 36:9 4|73 99:9 5|75 64:9 6|73 56:9 7|69 99:9 8|62 16:9 9|39 47:9 10|1 27:10 1|66 59:10 2|74 27:10 3|61 45:10 4|22 66:10 5|21 52:10 6|21 36:10 7|12 76:10 8|33 91:10 9|20 63:10 10</relation>
    <relation name="R163" arity="2" nbTuples="100" semantics="soft" defaultCost="infinity">46 98:1 1|54 68:1 2|81 67:1 3|78 51:1 4|64 95:1 5|69 92:1 6|17 89:1 7|22 21:1 8|53 91:1 9|21 8:1 10|3 79:2 1|70 19:2 2|95 98:2 3|8 36:2 4|66 15:2 5|100 11:2 6|86 73:2 7|75 94:2 8|48 72:2 9|67 82:2 10|63 21:3 1|7 86:3 2|6 7:3 3|17 50:3 4|21 90:3 5|15 10:3 6|44 34:3 7|13 88:3 8|18 58:3 9|74 33:3 10|96 74:4 1|59 98:4 2|89 76:4 3|1 58:4 4|85 60:4 5|97 92:4 6|14 99:4 7|51 50:4 8|19 61:4 9|1 48:4 10|21 17:5 1|97 42:5 2|18 16:5 3|14 75:5 4|6 91:5 5|9 97:5 6|66 23:5 7|77 82:5 8|11 23:5 9|42 15:5 10|46 19:6 1|63 44:6 2|89 40:6 3|11 21:6 4|86 31:6 5|14 22:6 6|44 63:6 7|100 43:6 8|31 99:6 9|31 54:6 10|31 88:7 1|53 100:7 2|36 92:7 3|82 44:7 4|47 7:7 5|23 35:7 6|12 76:7 7|16 14:7 8|55 35:7 9|79 72:7 10|95 1:8 1|4 86:8 2|12 34:8 3|10 86:8 4|15 10:8 5|42 18:8 6|9 40:8 7|74 5:8 8|78 100:8 9|83 13:8 10|29 41:9 1|68 92:9 2|93 76:9 3|2 59:9 4|84 56:9 5|26 67:9 6|9 82:9 7|84 91:9 8|96 16:9 9|70 77:9 10|43 7:10 1|2 66:10 2|24 52:10 3|76 22:10 4|3 89:10 5|37 2:10 6|49 25:10 7|20 85:10 8|59 68:10 9|32 20:10 10</relation>
    <relation name="R164" arity="2" nbTuples="100" semantics="soft" defaultCost="infinity">82 73:1 1|23 33:1 2|98 65:1 3|100 77:1 4|52 50:1 5|8 92:1 6|68 90:1 7|27 6:1 8|71 76:1 9|33 96:1 10|5 95:2 1|31 73:2 2|16 42:2 3|78 80:2 4|92 35:2 5|73 34:2 6|52 10:2 7|87 64:2 8|100 100:2 9|32 53:2 10|84 35:3 1|86 31:3 2|96 31:3 3|92 96:3 4|28 75:3 5|46 21:3 6|36 30:3 7|96 30:3 8|29 68:3 9|64 82:3 10|66 30:4 1|70 93:4 2|69 15:4 3|51 40:4 4|3 94:4 5|23 98:4 6|34 63:4 7|81 100:4 8|70 36:4 9|70 100:4 10|45 4:5 1|32 80:5 2|2 2:5 3|45 34:5 4|76 22:5 5|11 25:5 6|51 55:5 7|86 5:5 8|91 57:5 9|63 82:5 10|63 40:6 1|20 90:6 2|94 71:6 3|88 19:6 4|94 24:6 5|81 74:6 6|72 28:6 7|25 1:6 8|87 52:6 9|31 45:6 10|63 28:7 1|80 94:7 2|40 51:7 3|70 100:7 4|92 52:7 5|5 27:7 6|30 67:7 7|55 59:7 8|47 19:7 9|43 48:7 10|67 38:8 1|78 74:8 2|95 54:8 3|14 52:8 4|1 19:8 5|39 83:8 6|63 10:8 7|98 67:8 8|8 19:8 9|51 45:8 10|15 11:9 1|39 25:9 2|16 19:9 3|43 66:9 4|24 98:9 5|81 49:9 6|55 75:9 7|45 92:9 8|12 90:9 9|4 49:9 10|53 25:10 1|94 24:10 2|92 8:10 3|24 85:10 4|86 67:10 5|57 95:10 6|60 15:10 7|79 66:10 8|74 55:10 9|3 6:10 10</relation>
    <relation name="R165" arity="2" nbTuples="100" semantics="soft" defaultCost="infinity">2 58:1 1|8 66:1 2|81 45:1 3|38 15:1 4|24 35:1 5|93 92:1 6|45 97:1 7|97 15:1 8|12 22:1 9|39 46:1 10|66 79:2 1|56 65:2 2|85 10:2 3|89 31:2 4|14 74:2 5|10 36:2 6|9 64:2 7|7 29:2 8|40 57:2 9|32 6:2 10|56 91:3 1|88 36:3 2|100 97:3 3|91 12:3 4|52 75:3 5|61 20:3 6|32 13:3 7|26 23:3 8|44 32:3 9|100 64:3 10|34 71:4 1|71 28:4 2|66 73:4 3|66 88:4 4|42 21:4 5|3 22:4 6|3 91:4 7|34 67:4 8|7 94:4 9|46 46:4 10|66 11:5 1|83 99:5 2|12 17:5 3|45 18:5 4|38 58:5 5|60 76:5 6|81 10:5 7|21 47:5 8|49 44:5 9|27 67:5 10|79 86:6 1|39 39:6 2|95 72:6 3|72 25:6 4|95 50:6 5|68 18:6 6|2 8:6 7|42 63:6 8|59 78:6 9|14 21:6 10|2 76:7 1|2 68:7 2|39 28:7 3|47 55:7 4|80 61:7 5|66 49:7 6|15 95:7 7|62 18:7 8|98 50:7 9|29 35:7 10|28 32:8 1|40 9:8 2|7 24:8 3|5 72:8 4|53 93:8 5|96 2:8 6|11 85:8 7|46 81:8 8|36 60:8 9|43 40:8 10|39 94:9 1|96 78:9 2|3 69:9 3|93 85:9 4|29 37:9 5|19 72:9 6|32 55:9 7|80 25:9 8|52 59:9 9|85 87:9 10|30 60:10 1|84 23:10 2|11 20:10 3|10 70:10 4|79 90:10 5|75 67:10 6|98 75:10 7|91 92:10 8|27 16:10 9|23 44:10 10</relation>
    <relation name="R166" arity="2" nbTuples="100" semantics="soft" defaultCost="infinity">1 77:1 1|81 49:1 2|38 44:1 3|33 60:1 4|81 52:1 5|83 14:1 6|39 2:1 7|98 63:1 8|76 97:1 9|67 9:1 10|19 30:2 1|91 57:2 2|94 3:2 3|44 82:2 4|68 61:2 5|28 11:2 6|96 5:2 7|37 28:2 8|58 22:2 9|77 89:2 10|90 98:3 1|50 72:3 2|16 12:3 3|99 62:3 4|92 92:3 5|11 8:3 6|31 22:3 7|36 91:3 8|8 78:3 9|37 69:3 10|97 7:4 1|90 71:4 2|55 32:4 3|75 59:4 4|85 30:4 5|63 81:4 6|26 86:4 7|79 87:4 8|93 23:4 9|33 98:4 10|62 32:5 1|51 72:5 2|26 60:5 3|6 39:5 4|83 49:5 5|52 13:5 6|88 16:5 7|62 63:5 8|1 61:5 9|58 42:5 10|8 57:6 1|76 43:6 2|14 72:6 3|19 11:6 4|25 4:6 5|1 76:6 6|39 26:6 7|37 70:6 8|87 48:6 9|23 10:6 10|62 98:7 1|91 44:7 2|62 17:7 3|40 93:7 4|83 18:7 5|59 15:7 6|68 11:7 7|23 83:7 8|4 67:7 9|14 65:7 10|42 77:8 1|49 58:8 2|85 9:8 3|3 36:8 4|28 72:8 5|31 33:8 6|50 46:8 7|32 18:8 8|56 40:8 9|76 65:8 10|44 16:9 1|17 67:9 2|26 9:9 3|43 2:9 4|54 57:9 5|72 10:9 6|31 68:9 7|90 6:9 8|48 16:9 9|41 96:9 10|82 2:10 1|24 59:10 2|4 79:10 3|8 97:10 4|8 72:10 5|4 41:10 6|17 38:10 7|24 73:10 8|61 83:10 9|46 8:10 10</relation>
    <relation name="R167" arity="2" nbTuples="100" semantics="soft" defaultCost="infinity">24 43:1 1|49 38:1 2|39 74:1 3|42 53:1 4|77 84:1 5|94 17:1 6|7 23:1 7|92 92:1 8|46 4:1 9|4 60:1 10|80 44:2 1|94 25:2 2|45 51:2 3|30 60:2 4|95 29:2 5|71 62:2 6|6 9:2 7|69 95:2 8|1 59:2 9|1 3:2 10|45 70:3 1|79 82:3 2|25 81:3 3|96 38:3 4|1 32:3 5|91 28:3 6|94 34:3 7|39 76:3 8|25 43:3 9|80 92:3 10|39 65:4 1|77 35:4 2|73 17:4 3|61 18:4 4|96 73:4 5|32 50:4 6|14 4:4 7|32 92:4 8|80 62:4 9|71 84:4 10|58 79:5 1|74 25:5 2|5 1:5 3|56 38:5 4|77 78:5 5|69 86:5 6|68 22:5 7|53 7:5 8|56 19:5 9|24 12:5 10|24 1:6 1|85 30:6 2|12 60:6 3|81 86:6 4|24 96:6 5|45 4:6 6|65 96:6 7|69 58:6 8|85 46:6 9|16 100:6 10|41 90:7 1|33 45:7 2|13 58:7 3|56 79:7 4|44 5:7 5|20 38:7 6|10 30:7 7|42 84:7 8|44 57:7 9|41 97:7 10|28 80:8 1|92 86:8 2|35 25:8 3|10 22:8 4|46 92:8 5|2 86:8 6|92 89:8 7|46 24:8 8|93 98:8 9|70 13:8 10|11 65:9 1|86 33:9 2|37 46:9 3|82 65:9 4|19 79:9 5|35 24:9 6|15 31:9 7|3 83:9 8|89 79:9 9|73 33:9 10|77 93:10 1|89 55:10 2|89 96:10 3|66 15:10 4|52 95:10 5|94 98:10 6|65 86:10 7|73 57:10 8|93 52:10 9|76 54:10 10</relation>
    <relation name="R168" arity="2" nbTuples="100" semantics="soft" defaultCost="infinity">12 27:1 1|42 32:1 2|24 64:1 3|91 95:1 4|17 48:1 5|27 84:1 6|12 66:1 7|47 46:1 8|45 9:1 9|85 64:1 10|42 25:2 1|58 45:2 2|25 66:2 3|15 57:2 4|56 20:2 5|3 6:2 6|46 91:2 7|64 80:2 8|91 90:2 9|8 68:2 10|67 25:3 1|16 27:3 2|23 50:3 3|76 27:3 4|18 85:3 5|17 2:3 6|14 95:3 7|52 95:3 8|24 58:3 9|14 64:3 10|96 53:4 1|97 28:4 2|95 48:4 3|28 65:4 4|62 49:4 5|1 27:4 6|61 63:4 7|58 78:4 8|35 88:4 9|58 90:4 10|31 52:5 1|4 16:5 2|42 86:5 3|94 66:5 4|29 35:5 5|61 12:5 6|3 86:5 7|9 70:5 8|20 86:5 9|2 6:5 10|27 55:6 1|80 26:6 2|28 55:6 3|72 48:6 4|68 37:6 5|40 50:6 6|22 45:6 7|53 27:6 8|72 15:6 9|15 17:6 10|99 86:7 1|70 79:7 2|43 4:7 3|6 50:7 4|24 54:7 5|44 34:7 6|83 75:7 7|24 24:7 8|74 39:7 9|34 100:7 10|2 98:8 1|36 88:8 2|5 70:8 3|92 10:8 4|96 27:8 5|71 38:8 6|56 31:8 7|44 61:8 8|34 87:8 9|84 100:8 10|35 32:9 1|74 25:9 2|14 33:9 3|100 95:9 4|63 26:9 5|51 34:9 6|71 73:9 7|63 6:9 8|74 84:9 9|54 30:9 10|46 5:10 1|78 66:10 2|88 63:10 3|71 59:10 4|54 85:10 5|17 39:10 6|13 35:10 7|66 48:10 8|6 34:10 9|14 51:10 10</relation>
    <relation name="R169" arity="2" nbTuples="100" semantics="soft" defaultCost="infinity">36 59:1 1|64 86:1 2|77 55:1 3|90 13:1 4|14 11:1 5|88 2:1 6|19 14:1 7|77 27:1 8|74 15:1 9|30 3:1 10|66 7:2 1|20 67:2 2|83 31:2 3|74 37:2 4|81 16:2 5|88 96:2 6|49 86:2 7|79 65:2 8|34 27:2 9|26 33:2 10|52 76:3 1|87 80:3 2|26 60:3 3|18 97:3 4|34 55:3 5|36 97:3 6|76 45:3 7|41 91:3 8|91 91:3 9|75 95:3 10|55 28:4 1|53 5:4 2|33 72:4 3|13 8:4 4|34 1:4 5|19 42:4 6|24 68:4 7|55 72:4 8|62 84:4 9|72 100:4 10|9 100:5 1|7 80:5 2|8 19:5 3|87 70:5 4|85 67:5 5|43 17:5 6|26 31:5 7|82 28:5 8|84 23:5 9|77 60:5 10|35 72:6 1|89 25:6 2|68 22:6 3|84 73:6 4|5 73:6 5|72 19:6 6|55 60:6 7|47 29:6 8|10 47:6 9|59 87:6 10|25 82:7 1|40 41:7 2|85 22:7 3|30 15:7 4|79 43:7 5|77 82:7 6|82 5:7 7|86 62:7 8|49 34:7 9|66 32:7 10|40 100:8 1|68 38:8 2|76 4:8 3|68 73:8 4|85 41:8 5|21 46:8 6|13 62:8 7|45 22:8 8|46 91:8 9|15 74:8 10|9 17:9 1|39 81:9 2|48 38:9 3|65 35:9 4|96 95:9 5|24 36:9 6|4 89:9 7|19 5:9 8|71 56:9 9|26 37:9 10|40 26:10 1|99 94:10 2|51 81:10 3|94 34:10 4|13 93:10 5|16 45:10 6|49 10:10 7|64 68:10 8|97 21:10 9|99 68:10 10</relation>
    <relation name="R170" arity="2" nbTuples="100" semantics="soft" defaultCost="infinity">78 54:1 1|74 27:1 2|61 2:1 3|4 29:1 4|9 7:1 5|87 12:1 6|71 87:1 7|93 67:1 8|24 32:1 9|51 94:1 10|61 53:2 1|94 6:2 2|40 100:2 3|6 39:2 4|78 67:2 5|2 80:2 6|96 1:2 7|6 33:2 8|100 57:2 9|57 89:2 10|32 61:3 1|17 48:3 2|61 39:3 3|21 65:3 4|4 31:3 5|9 10:3 6|46 88:3 7|47 100:3 8|7 33:3 9|73 77:3 10|43 41:4 1|89 73:4 2|4 80:4 3|95 38:4 4|56 62:4 5|29 79:4 6|83 99:4 7|95 75:4 8|13 22:4 9|91 45:4 10|86 34:5 1|8 61:5 2|44 65:5 3|77 87:5 4|95 2:5 5|52 92:5 6|87 63:5 7|57 41:5 8|51 26:5 9|32 65:5 10|58 84:6 1|77 72:6 2|49 78:6 3|59 42:6 4|4 22:6 5|89 46:6 6|42 94:6 7|81 92:6 8|7 73:6 9|98 26:6 10|32 52:7 1|67 70:7 2|11 46:7 3|87 5:7 4|53 23:7 5|85 88:7 6|3 34:7 7|75 10:7 8|48 39:7 9|63 93:7 10|62 15:8 1|1 35:8 2|4 25:8 3|27 42:8 4|50 26:8 5|53 73:8 6|20 8:8 7|53 56:8 8|20 48:8 9|79 70:8 10|87 94:9 1|81 73:9 2|53 87:9 3|48 23:9 4|19 56:9 5|71 53:9 6|71 39:9 7|52 78:9 8|74 7:9 9|3 95:9 10|64 90:10 1|66 13:10 2|46 35:10 3|58 63:10 4|34 60:10 5|3 13:10 6|10 6:10 7|17 39:10 8|57 12:10 9|38 66:10 10</relation>
    <relation name="R171" arity="2" nbTuples="100" semantics="soft" defaultCost="infinity">55 100:1 1|73 53:1 2|98 89:1 3|78 40:1 4|52 9:1 5|53 51:1 6|45 34:1 7|17 15:1 8|21 10:1 9|73 99:1 10|36 12:2 1|84 91:2 2|4 15:2 3|90 44:2 4|3 47:2 5|88 87:2 6|51 36:2 7|23 70:2 8|54 38:2 9|19 1:2 10|94 35:3 1|44 30:3 2|59 7:3 3|40 3:3 4|44 35:3 5|80 29:3 6|28 4:3 7|3 72:3 8|46 17:3 9|60 1:3 10|82 80:4 1|55 16:4 2|83 32:4 3|4 100:4 4|62 81:4 5|33 11:4 6|97 98:4 7|48 96:4 8|28 40:4 9|51 66:4 10|90 60:5 1|37 51:5 2|35 69:5 3|33 2:5 4|4 43:5 5|30 12:5 6|96 65:5 7|47 82:5 8|3 10:5 9|18 46:5 10|72 5:6 1|42 55:6 2|2 20:6 3|29 5:6 4|37 73:6 5|89 85:6 6|22 42:6 7|70 5:6 8|10 49:6 9|88 82:6 10|52 62:7 1|58 33:7 2|72 64:7 3|84 54:7 4|70 7:7 5|4 41:7 6|81 86:7 7|1 53:7 8|31 56:7 9|68 85:7 10|69 4:8 1|1 83:8 2|31 24:8 3|11 4:8 4|86 9:8 5|11 81:8 6|21 25:8 7|87 61:8 8|17 8:8 9|85 5:8 10|99 71:9 1|72 93:9 2|94 11:9 3|90 83:9 4|38 40:9 5|13 31:9 6|69 69:9 7|33 7:9 8|1 36:9 9|43 89:9 10|32 66:10 1|73 72:10 2|61 20:10 3|7 46:10 4|84 88:10 5|80 5:10 6|38 76:10 7|72 49:10 8|98 19:10 9|29 26:10 10</relation>
    <relation name="R172" arity="2" nbTuples="100" semantics="soft" defaultCost="infinity">97 61:1 1|41 32:1 2|27 43:1 3|57 27:1 4|93 32:1 5|82 15:1 6|55 51:1 7|7 87:1 8|45 59:1 9|37 29:1 10|77 68:2 1|47 36:2 2|66 66:2 3|85 93:2 4|68 73:2 5|28 38:2 6|5 59:2 7|64 21:2 8|88 65:2 9|22 71:2 10|63 39:3 1|75 49:3 2|7 86:3 3|63 6:3 4|79 93:3 5|33 5:3 6|65 26:3 7|74 31:3 8|22 20:3 9|35 64:3 10|97 60:4 1|48 49:4 2|17 51:4 3|43 53:4 4|87 91:4 5|26 70:4 6|95 38:4 7|32 11:4 8|34 97:4 9|88 64:4 10|55 42:5 1|25 11:5 2|40 14:5 3|44 40:5 4|55 50:5 5|28 97:5 6|49 3:5 7|98 82:5 8|1 79:5 9|39 98:5 10|10 69:6 1|18 42:6 2|71 70:6 3|75 22:6 4|38 44:6 5|33 85:6 6|13 62:6 7|71 36:6 8|80 54:6 9|50 25:6 10|100 8:7 1|23 97:7 2|37 14:7 3|53 3:7 4|21 82:7 5|80 75:7 6|81 44:7 7|17 94:7 8|54 65:7 9|18 90:7 10|69 83:8 1|81 43:8 2|42 25:8 3|45 62:8 4|54 44:8 5|30 69:8 6|77 39:8 7|15 28:8 8|28 61:8 9|94 91:8 10|44 96:9 1|61 95:9 2|67 82:9 3|69 49:9 4|3 96:9 5|69 18:9 6|44 41:9 7|4 46:9 8|97 38:9 9|42 24:9 10|39 5:10 1|26 24:10 2|20 42:10 3|53 35:10 4|74 61:10 5|80 35:10 6|74 78:10 7|63 39:10 8|20 21:10 9|14 100:10 10</relation>
    <relation name="R173" arity="2" nbTuples="100" semantics="soft" defaultCost="infinity">13 62:1 1|53 28:1 2|85 34:1 3|47 47:1 4|43 69:1 5|15 100:1 6|75 39:1 7|78 69:1 8|24 65:1 9|82 85:1 10|61 8:2 1|38 57:2 2|5 52:2 3|100 58:2 4|32 51:2 5|89 87:2 6|76 89:2 7|73 25:2 8|91 91:2 9|25 73:2 10|25 16:3 1|32 20:3 2|29 21:3 3|29 6:3 4|25 19:3 5|3 40:3 6|93 9:3 7|85 59:3 8|7 85:3 9|88 98:3 10|22 12:4 1|54 5:4 2|72 60:4 3|80 74:4 4|21 18:4 5|63 92:4 6|63 92:4 7|59 7:4 8|99 15:4 9|65 77:4 10|100 24:5 1|67 47:5 2|94 61:5 3|66 93:5 4|30 86:5 5|47 50:5 6|48 23:5 7|38 24:5 8|78 73:5 9|77 10:5 10|18 77:6 1|46 91:6 2|73 31:6 3|70 41:6 4|35 7:6 5|75 97:6 6|88 76:6 7|90 58:6 8|35 45:6 9|25 61:6 10|40 27:7 1|14 25:7 2|39 33:7 3|12 49:7 4|12 19:7 5|50 64:7 6|49 96:7 7|100 92:7 8|8 28:7 9|81 39:7 10|87 77:8 1|40 30:8 2|49 35:8 3|89 74:8 4|93 46:8 5|97 35:8 6|72 91:8 7|95 55:8 8|57 96:8 9|94 97:8 10|92 84:9 1|17 24:9 2|68 3:9 3|100 78:9 4|31 3:9 5|6 77:9 6|77 82:9 7|45 70:9 8|33 49:9 9|51 15:9 10|24 96:10 1|29 3:10 2|16 52:10 3|37 16:10 4|84 77:10 5|68 97:10 6|27 85:10 7|5 15:10 8|11 79:10 9|98 61:10 10</relation>
    <relation name="R174" arity="2" nbTuples="100" semantics="soft" defaultCost="infinity">9 79:1 1|45 20:1 2|96 74:1 3|12 65:1 4|85 89:1 5|21 12:1 6|72 49:1 7|18 43:1 8|19 65:1 9|19 80:1 10|29 74:2 1|38 23:2 2|28 18:2 3|56 3:2 4|12 46:2 5|81 62:2 6|32 100:2 7|89 91:2 8|30 35:2 9|67 51:2 10|68 24:3 1|17 27:3 2|97 72:3 3|84 22:3 4|23 95:3 5|77 90:3 6|64 71:3 7|96 42:3 8|49 43:3 9|51 32:3 10|42 75:4 1|47 18:4 2|55 65:4 3|55 52:4 4|5 47:4 5|22 23:4 6|16 5:4 7|73 96:4 8|24 69:4 9|59 10:4 10|19 63:5 1|49 58:5 2|86 18:5 3|28 97:5 4|48 86:5 5|64 73:5 6|79 14:5 7|18 24:5 8|75 85:5 9|46 22:5 10|59 76:6 1|90 22:6 2|9 89:6 3|98 98:6 4|30 25:6 5|7 37:6 6|29 21:6 7|47 94:6 8|1 28:6 9|35 7:6 10|77 70:7 1|39 12:7 2|98 51:7 3|62 86:7 4|16 78:7 5|30 14:7 6|42 88:7 7|21 53:7 8|76 80:7 9|70 51:7 10|42 76:8 1|70 58:8 2|14 51:8 3|52 52:8 4|35 4:8 5|80 98:8 6|95 68:8 7|92 52:8 8|86 94:8 9|58 8:8 10|58 71:9 1|57 92:9 2|40 89:9 3|64 23:9 4|15 91:9 5|51 26:9 6|69 3:9 7|28 53:9 8|4 87:9 9|36 7:9 10|67 95:10 1|68 52:10 2|6 85:10 3|40 46:10 4|86 79:10 5|67 100:10 6|75 40:10 7|84 68:10 8|18 89:10 9|54 11:10 10</relation>
    <relation name="R175" arity="2" nbTuples="100" semantics="soft" defaultCost="infinity">50 44:1 1|26 98:1 2|54 57:1 3|2 47:1 4|61 63:1 5|9 56:1 6|92 69:1 7|42 90:1 8|23 63:1 9|52 53:1 10|63 5:2 1|43 15:2 2|7 72:2 3|39 5:2 4|96 88:2 5|20 56:2 6|6 83:2 7|68 6:2 8|56 99:2 9|63 59:2 10|52 88:3 1|86 41:3 2|7 15:3 3|6 72:3 4|56 8:3 5|28 21:3 6|93 90:3 7|65 6:3 8|55 48:3 9|3 61:3 10|47 97:4 1|29 71:4 2|6 16:4 3|27 54:4 4|49 75:4 5|84 73:4 6|66 46:4 7|92 1:4 8|15 70:4 9|76 27:4 10|24 46:5 1|98 89:5 2|84 55:5 3|86 12:5 4|98 59:5 5|18 49:5 6|18 68:5 7|43 87:5 8|1 83:5 9|47 29:5 10|56 7:6 1|98 35:6 2|37 15:6 3|71 46:6 4|69 72:6 5|57 4:6 6|97 6:6 7|54 23:6 8|12 31:6 9|23 66:6 10|44 36:7 1|23 27:7 2|80 66:7 3|6 18:7 4|18 50:7 5|6 41:7 6|2 18:7 7|100 75:7 8|8 21:7 9|44 57:7 10|26 34:8 1|36 53:8 2|55 20:8 3|100 72:8 4|92 93:8 5|52 33:8 6|91 14:8 7|11 6:8 8|99 55:8 9|56 51:8 10|40 24:9 1|77 93:9 2|90 74:9 3|61 55:9 4|11 6:9 5|73 12:9 6|34 49:9 7|11 27:9 8|79 55:9 9|27 45:9 10|68 15:10 1|47 64:10 2|29 20:10 3|11 92:10 4|32 12:10 5|64 61:10 6|100 95:10 7|22 80:10 8|8 56:10 9|70 38:10 10</relation>
    <relation name="R176" arity="2" nbTuples="100" semantics="soft" defaultCost="infinity">72 32:1 1|58 36:1 2|43 12:1 3|41 9:1 4|66 67:1 5|22 22:1 6|30 58:1 7|32 85:1 8|55 79:1 9|2 47:1 10|56 67:2 1|94 54:2 2|14 6:2 3|7 99:2 4|57 55:2 5|5 90:2 6|45 99:2 7|61 74:2 8|41 79:2 9|17 68:2 10|61 83:3 1|88 83:3 2|54 74:3 3|61 3:3 4|20 55:3 5|40 77:3 6|8 65:3 7|88 29:3 8|28 44:3 9|39 2:3 10|4 91:4 1|24 95:4 2|70 99:4 3|50 94:4 4|10 34:4 5|62 35:4 6|30 3:4 7|3 66:4 8|68 40:4 9|26 45:4 10|97 11:5 1|22 42:5 2|63 59:5 3|83 75:5 4|94 54:5 5|33 58:5 6|65 61:5 7|84 8:5 8|54 85:5 9|71 10:5 10|17 99:6 1|57 5:6 2|38 32:6 3|93 44:6 4|49 14:6 5|84 12:6 6|79 91:6 7|66 98:6 8|32 20:6 9|42 78:6 10|73 89:7 1|2 49:7 2|3 10:7 3|84 27:7 4|77 73:7 5|44 35:7 6|19 57:7 7|91 71:7 8|71 32:7 9|36 40:7 10|31 23:8 1|18 69:8 2|92 37:8 3|25 56:8 4|80 81:8 5|20 71:8 6|58 67:8 7|71 90:8 8|62 21:8 9|32 84:8 10|26 64:9 1|83 53:9 2|4 4:9 3|30 68:9 4|68 5:9 5|89 48:9 6|54 66:9 7|10 50:9 8|48 19:9 9|12 74:9 10|78 94:10 1|48 92:10 2|26 73:10 3|17 74:10 4|17 41:10 5|39 73:10 6|52 90:10 7|44 17:10 8|45 25:10 9|25 61:10 10</relation>
    <relation name="R177" arity="2" nbTuples="100" semantics="soft" defaultCost="infinity">90 95:1 1|41 97:1 2|26 48:1 3|55 95:1 4|7 4:1 5|68 61:1 6|75 29:1 7|49 80:1 8|18 71:1 9|37 35:1 10|58 25:2 1|38 94:2 2|51 92:2 3|96 83:2 4|89 97:2 5|26 43:2 6|3 22:2 7|90 29:2 8|17 40:2 9|85 6:2 10|78 31:3 1|39 26:3 2|94 78:3 3|68 88:3 4|30 46:3 5|30 48:3 6|88 4:3 7|26 27:3 8|72 18:3 9|17 50:3 10|68 16:4 1|42 61:4 2|96 30:4 3|46 6:4 4|73 59:4 5|26 39:4 6|33 34:4 7|88 31:4 8|58 100:4 9|40 23:4 10|51 74:5 1|24 46:5 2|58 85:5 3|30 26:5 4|48 43:5 5|13 41:5 6|30 46:5 7|5 74:5 8|15 73:5 9|59 41:5 10|61 79:6 1|83 5:6 2|56 69:6 3|28 83:6 4|33 86:6 5|74 17:6 6|3 13:6 7|2 62:6 8|15 65:6 9|5 44:6 10|56 19:7 1|68 2:7 2|5 99:7 3|80 32:7 4|30 18:7 5|69 56:7 6|31 61:7 7|39 9:7 8|10 79:7 9|81 48:7 10|6 44:8 1|67 8:8 2|25 19:8 3|81 100:8 4|87 83:8 5|47 79:8 6|94 52:8 7|11 25:8 8|86 34:8 9|77 72:8 10|23 72:9 1|84 61:9 2|12 12:9 3|89 8:9 4|34 79:9 5|61 84:9 6|78 16:9 7|37 68:9 8|69 91:9 9|90 29:9 10|83 87:10 1|41 45:10 2|95 95:10 3|18 2:10 4|39 86:10 5|13 53:10 6|98 40:10 7|87 62:10 8|25 69:10 9|98 97:10 10</relation>
    <relation name="R178" arity="2" nbTuples="100" semantics="soft" defaultCost="infinity">60 69:1 1|80 7:1 2|92 16:1 3|87 32:1 4|28 36:1 5|91 99:1 6|23 29:1 7|22 68:1 8|52 77:1 9|26 95:1 10|41 14:2 1|78 8:2 2|25 6:2 3|57 90:2 4|28 6:2 5|74 19:2 6|57 66:2 7|90 80:2 8|75 95:2 9|93 73:2 10|87 62:3 1|21 89:3 2|92 87:3 3|78 13:3 4|81 45:3 5|85 42:3 6|41 83:3 7|34 19:3 8|97 31:3 9|24 62:3 10|79 65:4 1|83 93:4 2|7 69:4 3|32 18:4 4|15 30:4 5|15 86:4 6|97 96:4 7|51 71:4 8|18 10:4 9|57 26:4 10|98 46:5 1|27 77:5 2|40 61:5 3|47 25:5 4|24 92:5 5|49 58:5 6|29 18:5 7|72 84:5 8|91 43:5 9|25 38:5 10|57 37:6 1|32 8:6 2|77 24:6 3|78 9:6 4|80 86:6 5|20 6:6 6|32 16:6 7|61 83:6 8|6 48:6 9|27 46:6 10|41 30:7 1|23 27:7 2|38 47:7 3|28 79:7 4|14 31:7 5|76 8:7 6|25 13:7 7|7 56:7 8|41 62:7 9|43 74:7 10|32 42:8 1|2 6:8 2|51 13:8 3|95 65:8 4|8 26:8 5|8 38:8 6|54 31:8 7|94 24:8 8|18 53:8 9|60 99:8 10|50 89:9 1|7 45:9 2|72 97:9 3|70 95:9 4|48 46:9 5|69 90:9 6|60 62:9 7|9 51:9 8|24 58:9 9|86 53:9 10|76 39:10 1|48 71:10 2|93 33:10 3|24 60:10 4|99 87:10 5|1 35:10 6|6 48:10 7|23 23:10 8|51 59:10 9|34 28:10 10</relation>
    <relation name="R179" arity="2" nbTuples="100" semantics="soft" defaultCost="infinity">78 48:1 1|23 2:1 2|59 30:1 3|34 87:1 4|100 12:1 5|4 25:1 6|86 89:1 7|47 35:1 8|11 56:1 9|61 86:1 10|19 10:2 1|38 7:2 2|25 100:2 3|87 11:2 4|15 18:2 5|28 9:2 6|31 21:2 7|11 69:2 8|38 6:2 9|1 53:2 10|16 74:3 1|33 57:3 2|70 70:3 3|4 61:3 4|90 52:3 5|47 99:3 6|42 78:3 7|75 47:3 8|99 6:3 9|34 37:3 10|34 78:4 1|62 90:4 2|55 64:4 3|90 84:4 4|52 15:4 5|33 76:4 6|30 6:4 7|92 98:4 8|53 12:4 9|86 83:4 10|81 91:5 1|38 75:5 2|98 43:5 3|3 8:5 4|15 39:5 5|3 71:5 6|51 93:5 7|11 78:5 8|98 17:5 9|8 18:5 10|50 72:6 1|45 96:6 2|78 79:6 3|81 73:6 4|11 64:6 5|31 11:6 6|72 61:6 7|64 22:6 8|51 94:6 9|15 2:6 10|27 38:7 1|96 47:7 2|49 54:7 3|29 34:7 4|81 75:7 5|68 89:7 6|59 26:7 7|63 10:7 8|56 46:7 9|49 3:7 10|58 91:8 1|67 32:8 2|68 100:8 3|3 65:8 4|91 8:8 5|29 57:8 6|49 97:8 7|61 89:8 8|49 8:8 9|86 85:8 10|100 33:9 1|23 55:9 2|85 32:9 3|65 47:9 4|24 45:9 5|96 59:9 6|55 4:9 7|69 47:9 8|11 52:9 9|83 50:9 10|50 38:10 1|50 98:10 2|74 76:10 3|1 82:10 4|36 94:10 5|26 64:10 6|53 52:10 7|85 31:10 8|44 41:10 9|49 61:10 10</relation>
    <relation name="R180" arity="2" nbTuples="100" semantics="soft" defaultCost="infinity">45 18:1 1|87 38:1 2|47 11:1 3|27 14:1 4|18 43:1 5|10 76:1 6|40 18:1 7|46 66:1 8|19 37:1 9|10 59:1 10|5 5:2 1|59 77:2 2|88 52:2 3|67 39:2 4|14 28:2 5|29 57:2 6|34 62:2 7|6 58:2 8|20 90:2 9|46 33:2 10|40 90:3 1|21 49:3 2|25 98:3 3|55 43:3 4|97 4:3 5|27 6:3 6|30 83:3 7|71 93:3 8|83 26:3 9|48 69:3 10|16 32:4 1|52 36:4 2|47 1:4 3|21 89:4 4|91 97:4 5|74 48:4 6|55 26:4 7|61 70:4 8|9 98:4 9|16 15:4 10|7 52:5 1|23 11:5 2|71 28:5 3|57 61:5 4|44 90:5 5|65 79:5 6|18 28:5 7|39 67:5 8|84 86:5 9|84 97:5 10|12 88:6 1|48 72:6 2|78 61:6 3|85 34:6 4|56 96:6 5|26 59:6 6|59 14:6 7|10 17:6 8|86 39:6 9|89 49:6 10|31 40:7 1|24 11:7 2|62 22:7 3|54 84:7 4|24 17:7 5|49 25:7 6|13 71:7 7|71 46:7 8|2 56:7 9|87 64:7 10|24 34:8 1|15 47:8 2|13 20:8 3|73 15:8 4|86 79:8 5|99 12:8 6|10 54:8 7|43 34:8 8|19 73:8 9|98 9:8 10|78 94:9 1|20 90:9 2|54 86:9 3|7 10:9 4|60 32:9 5|50 70:9 6|43 49:9 7|59 85:9 8|54 56:9 9|29 54:9 10|7 63:10 1|92 79:10 2|27 2:10 3|16 17:10 4|69 36:10 5|28 98:10 6|76 87:10 7|25 8:10 8|18 1:10 9|9 12:10 10</relation>
    <relation name="R181" arity="2" nbTuples="100" semantics="soft" defaultCost="infinity">13 96:1 1|26 25:1 2|94 32:1 3|6 73:1 4|82 51:1 5|11 80:1 6|2 72:1 7|81 73:1 8|13 93:1 9|3 17:1 10|4 36:2 1|97 11:2 2|70 37:2 3|6 46:2 4|16 45:2 5|69 34:2 6|65 99:2 7|37 78:2 8|35 12:2 9|31 84:2 10|35 91:3 1|79 98:3 2|74 93:3 3|54 50:3 4|4 40:3 5|44 4:3 6|56 59:3 7|23 14:3 8|69 80:3 9|44 94:3 10|22 55:4 1|88 47:4 2|99 14:4 3|1 78:4 4|38 64:4 5|20 79:4 6|33 48:4 7|47 59:4 8|13 84:4 9|52 62:4 10|97 52:5 1|100 100:5 2|54 74:5 3|85 97:5 4|95 94:5 5|6 68:5 6|38 54:5 7|79 85:5 8|44 41:5 9|88 38:5 10|58 40:6 1|73 39:6 2|45 47:6 3|51 75:6 4|75 59:6 5|90 53:6 6|23 53:6 7|19 48:6 8|1 82:6 9|38 21:6 10|66 71:7 1|14 33:7 2|76 55:7 3|92 53:7 4|59 38:7 5|96 8:7 6|21 28:7 7|35 25:7 8|88 51:7 9|24 54:7 10|79 8:8 1|89 71:8 2|48 23:8 3|23 11:8 4|76 79:8 5|56 93:8 6|100 21:8 7|43 56:8 8|66 83:8 9|59 52:8 10|49 75:9 1|50 89:9 2|44 36:9 3|52 61:9 4|42 71:9 5|11 62:9 6|30 32:9 7|38 8:9 8|1 66:9 9|26 86:9 10|68 60:10 1|1 60:10 2|51 90:10 3|39 78:10 4|97 30:10 5|72 34:10 6|4 12:10 7|37 60:10 8|74 97:10 9|52 48:10 10</relation>
    <relation name="R182" arity="2" nbTuples="100" semantics="soft" defaultCost="infinity">98 99:1 1|99 16:1 2|63 9:1 3|81 71:1 4|23 2:1 5|71 47:1 6|26 32:1 7|18 31:1 8|66 11:1 9|69 14:1 10|73 33:2 1|81 79:2 2|60 6:2 3|50 36:2 4|57 6:2 5|50 93:2 6|27 78:2 7|77 88:2 8|21 82:2 9|29 64:2 10|43 82:3 1|97 19:3 2|38 65:3 3|49 26:3 4|63 77:3 5|92 81:3 6|98 71:3 7|19 100:3 8|89 42:3 9|70 48:3 10|26 74:4 1|76 71:4 2|74 78:4 3|20 51:4 4|49 75:4 5|100 14:4 6|80 36:4 7|29 67:4 8|39 57:4 9|80 47:4 10|42 41:5 1|51 47:5 2|89 95:5 3|50 69:5 4|13 85:5 5|70 51:5 6|21 12:5 7|36 9:5 8|77 12:5 9|98 35:5 10|20 28:6 1|73 4:6 2|67 34:6 3|92 18:6 4|34 36:6 5|4 75:6 6|16 37:6 7|98 4:6 8|10 79:6 9|46 72:6 10|39 59:7 1|37 54:7 2|30 41:7 3|88 96:7 4|13 73:7 5|6 20:7 6|79 69:7 7|85 40:7 8|3 83:7 9|52 2:7 10|59 74:8 1|22 91:8 2|69 29:8 3|40 71:8 4|32 97:8 5|81 85:8 6|28 56:8 7|31 76:8 8|54 23:8 9|51 19:8 10|66 92:9 1|29 46:9 2|17 93:9 3|34 47:9 4|30 42:9 5|79 25:9 6|52 37:9 7|52 25:9 8|36 87:9 9|9 16:9 10|19 23:10 1|62 81:10 2|78 63:10 3|56 29:10 4|96 19:10 5|32 18:10 6|25 26:10 7|21 47:10 8|73 85:10 9|20 76:10 10</relation>
    <relation name="R183" arity="2" nbTuples="100" semantics="soft" defaultCost="infinity">32 62:1 1|39 56:1 2|65 51:1 3|78 25:1 4|11 84:1 5|58 10:1 6|34 60:1 7|75 55:1 8|40 15:1 9|67 26:1 10|86 73:2 1|84 74:2 2|100 69:2 3|15 23:2 4|49 54:2 5|6 52:2 6|62 60:2 7|7 54:2 8|86 3:2 9|18 57:2 10|80 18:3 1|84 98:3 2|84 91:3 3|57 76:3 4|56 80:3 5|97 5:3 6|13 17:3 7|85 19:3 8|66 86:3 9|56 17:3 10|64 100:4 1|6 38:4 2|91 4:4 3|10 7:4 4|99 57:4 5|15 26:4 6|80 62:4 7|71 3:4 8|68 53:4 9|100 72:4 10|22 59:5 1|6 93:5 2|97 9:5 3|47 67:5 4|38 77:5 5|63 35:5 6|25 100:5 7|95 22:5 8|88 35:5 9|89 100:5 10|58 2:6 1|53 23:6 2|74 39:6 3|65 47:6 4|73 44:6 5|71 24:6 6|78 17:6 7|63 86:6 8|79 84:6 9|41 77:6 10|60 61:7 1|7 80:7 2|23 25:7 3|47 39:7 4|17 9:7 5|90 14:7 6|95 18:7 7|5 95:7 8|67 18:7 9|67 6:7 10|78 43:8 1|67 1:8 2|19 39:8 3|45 51:8 4|39 46:8 5|57 36:8 6|27 89:8 7|24 16:8 8|59 79:8 9|96 6:8 10|62 59:9 1|78 37:9 2|46 79:9 3|100 45:9 4|32 38:9 5|58 80:9 6|90 67:9 7|81 11:9 8|33 10:9 9|66 62:9 10|33 65:10 1|84 68:10 2|31 75:10 3|49 57:10 4|87 61:10 5|23 90:10 6|84 96:10 7|79 17:10 8|8 67:10 9|11 52:10 10</relation>
    <relation name="R184" arity="2" nbTuples="100" semantics="soft" defaultCost="infinity">70 57:1 1|38 96:1 2|6 47:1 3|10 80:1 4|69 18:1 5|30 54:1 6|66 21:1 7|14 69:1 8|27 66:1 9|72 74:1 10|93 57:2 1|68 100:2 2|90 19:2 3|44 22:2 4|14 19:2 5|82 19:2 6|90 28:2 7|8 32:2 8|97 27:2 9|72 53:2 10|20 84:3 1|7 6:3 2|77 53:3 3|72 66:3 4|30 18:3 5|21 41:3 6|87 52:3 7|68 1:3 8|38 59:3 9|37 42:3 10|40 97:4 1|60 45:4 2|19 93:4 3|54 70:4 4|20 92:4 5|62 25:4 6|39 19:4 7|35 44:4 8|62 47:4 9|75 4:4 10|37 15:5 1|75 90:5 2|29 69:5 3|17 54:5 4|61 51:5 5|54 100:5 6|34 89:5 7|75 21:5 8|31 8:5 9|80 67:5 10|51 19:6 1|20 91:6 2|78 100:6 3|51 77:6 4|9 41:6 5|10 51:6 6|65 99:6 7|96 1:6 8|76 35:6 9|53 86:6 10|18 18:7 1|59 3:7 2|69 18:7 3|22 52:7 4|8 94:7 5|43 55:7 6|45 58:7 7|35 28:7 8|48 79:7 9|38 51:7 10|70 62:8 1|38 37:8 2|27 37:8 3|84 19:8 4|56 69:8 5|71 75:8 6|73 96:8 7|51 5:8 8|22 100:8 9|88 6:8 10|17 8:9 1|35 73:9 2|25 26:9 3|67 96:9 4|13 10:9 5|8 28:9 6|49 78:9 7|29 8:9 8|24 2:9 9|67 85:9 10|61 97:10 1|58 68:10 2|90 72:10 3|52 6:10 4|78 5:10 5|89 82:10 6|21 42:10 7|69 6:10 8|87 41:10 9|97 67:10 10</relation>
    <relation name="R185" arity="2" nbTuples="100" semantics="soft" defaultCost="infinity">96 4:1 1|1 98:1 2|19 85:1 3|14 18:1 4|65 85:1 5|2 1:1 6|77 89:1 7|58 25:1 8|65 53:1 9|27 65:1 10|61 58:2 1|42 12:2 2|11 48:2 3|8 71:2 4|40 68:2 5|1 77:2 6|26 12:2 7|11 4:2 8|65 17:2 9|68 32:2 10|10 34:3 1|18 20:3 2|24 26:3 3|54 78:3 4|71 55:3 5|17 51:3 6|83 55:3 7|53 79:3 8|61 83:3 9|9 10:3 10|63 100:4 1|51 6:4 2|93 23:4 3|45 3:4 4|51 72:4 5|12 63:4 6|43 12:4 7|66 56:4 8|38 87:4 9|86 29:4 10|40 26:5 1|9 5:5 2|29 13:5 3|43 66:5 4|11 88:5 5|90 17:5 6|92 56:5 7|35 78:5 8|43 1:5 9|92 46:5 10|8 75:6 1|47 31:6 2|64 85:6 3|9 22:6 4|57 64:6 5|81 61:6 6|59 83:6 7|24 37:6 8|58 37:6 9|83 28:6 10|76 80:7 1|34 90:7 2|30 11:7 3|12 95:7 4|87 35:7 5|33 84:7 6|54 62:7 7|9 49:7 8|9 30:7 9|25 92:7 10|56 2:8 1|21 79:8 2|98 84:8 3|31 46:8 4|32 18:8 5|67 85:8 6|75 83:8 7|1 3:8 8|80 46:8 9|81 83:8 10|41 23:9 1|62 98:9 2|32 81:9 3|49 29:9 4|94 76:9 5|47 92:9 6|86 61:9 7|24 79:9 8|61 16:9 9|89 62:9 10|69 50:10 1|4 53:10 2|91 68:10 3|83 8:10 4|10 23:10 5|85 78:10 6|91 71:10 7|44 58:10 8|83 35:10 9|37 21:10 10</relation>
    <relation name="R186" arity="2" nbTuples="100" semantics="soft" defaultCost="infinity">89 58:1 1|18 7:1 2|49 8:1 3|62 33:1 4|61 13:1 5|12 16:1 6|25 78:1 7|35 79:1 8|50 35:1 9|69 61:1 10|34 90:2 1|32 23:2 2|77 28:2 3|88 4:2 4|28 31:2 5|95 69:2 6|6 12:2 7|72 23:2 8|99 29:2 9|92 11:2 10|20 2:3 1|58 31:3 2|97 69:3 3|77 24:3 4|33 4:3 5|45 69:3 6|23 7:3 7|46 96:3 8|12 38:3 9|53 50:3 10|93 67:4 1|52 96:4 2|23 78:4 3|51 89:4 4|61 67:4 5|22 19:4 6|100 66:4 7|41 45:4 8|47 5:4 9|90 54:4 10|1 46:5 1|12 67:5 2|43 94:5 3|40 71:5 4|16 22:5 5|73 18:5 6|48 40:5 7|25 16:5 8|28 40:5 9|28 3:5 10|78 91:6 1|97 62:6 2|46 38:6 3|77 53:6 4|67 5:6 5|72 61:6 6|59 24:6 7|35 20:6 8|11 12:6 9|17 86:6 10|80 81:7 1|10 91:7 2|68 77:7 3|21 65:7 4|87 87:7 5|76 25:7 6|90 80:7 7|8 41:7 8|68 18:7 9|45 74:7 10|45 70:8 1|76 15:8 2|35 73:8 3|13 45:8 4|85 63:8 5|92 54:8 6|58 25:8 7|31 100:8 8|35 96:8 9|74 61:8 10|41 97:9 1|45 16:9 2|23 40:9 3|33 61:9 4|40 16:9 5|78 49:9 6|79 53:9 7|52 32:9 8|87 93:9 9|73 60:9 10|69 18:10 1|43 87:10 2|75 29:10 3|14 23:10 4|45 85:10 5|94 93:10 6|23 50:10 7|71 100:10 8|19 43:10 9|94 79:10 10</relation>
    <relation name="R187" arity="2" nbTuples="100" semantics="soft" defaultCost="infinity">25 19:1 1|76 55:1 2|1 57:1 3|18 72:1 4|35 78:1 5|97 66:1 6|52 64:1 7|88 50:1 8|69 15:1 9|69 24:1 10|54 14:2 1|52 23:2 2|6 64:2 3|15 49:2 4|81 89:2 5|49 66:2 6|26 82:2 7|50 53:2 8|33 51:2 9|48 61:2 10|21 59:3 1|61 38:3 2|69 87:3 3|76 42:3 4|54 52:3 5|96 4:3 6|44 63:3 7|83 28:3 8|69 54:3 9|15 100:3 10|45 97:4 1|2 96:4 2|64 48:4 3|84 54:4 4|65 17:4 5|97 39:4 6|86 84:4 7|13 56:4 8|81 70:4 9|22 95:4 10|7 89:5 1|60 82:5 2|14 87:5 3|19 53:5 4|94 21:5 5|73 90:5 6|77 21:5 7|35 66:5 8|77 87:5 9|24 16:5 10|59 24:6 1|37 29:6 2|82 8:6 3|62 55:6 4|93 20:6 5|47 4:6 6|83 12:6 7|95 6:6 8|97 90:6 9|43 100:6 10|84 61:7 1|66 18:7 2|100 85:7 3|80 35:7 4|44 65:7 5|97 58:7 6|79 18:7 7|30 38:7 8|100 25:7 9|8 96:7 10|81 20:8 1|58 82:8 2|51 16:8 3|28 81:8 4|2 41:8 5|68 36:8 6|10 1:8 7|73 35:8 8|38 50:8 9|94 87:8 10|42 38:9 1|46 8:9 2|44 47:9 3|20 77:9 4|32 13:9 5|78 72:9 6|58 5:9 7|46 35:9 8|60 18:9 9|36 26:9 10|77 3:10 1|47 26:10 2|78 61:10 3|42 54:10 4|88 1:10 5|81 28:10 6|14 65:10 7|99 72:10 8|7 2:10 9|49 6:10 10</relation>
    <relation name="R188" arity="2" nbTuples="100" semantics="soft" defaultCost="infinity">48 5:1 1|8 28:1 2|59 66:1 3|9 68:1 4|26 83:1 5|20 53:1 6|5 89:1 7|98 95:1 8|25 39:1 9|67 89:1 10|23 65:2 1|22 93:2 2|78 54:2 3|56 23:2 4|61 92:2 5|2 10:2 6|7 92:2 7|29 12:2 8|46 74:2 9|2 12:2 10|46 78:3 1|8 80:3 2|21 49:3 3|65 12:3 4|39 23:3 5|98 20:3 6|8 47:3 7|40 96:3 8|44 28:3 9|7 27:3 10|63 36:4 1|76 93:4 2|87 43:4 3|95 53:4 4|52 33:4 5|13 76:4 6|36 56:4 7|85 54:4 8|46 78:4 9|95 95:4 10|3 27:5 1|80 73:5 2|52 93:5 3|85 88:5 4|74 18:5 5|69 80:5 6|95 83:5 7|70 1:5 8|42 57:5 9|28 58:5 10|31 56:6 1|60 27:6 2|95 54:6 3|43 14:6 4|64 44:6 5|44 55:6 6|64 52:6 7|4 42:6 8|82 82:6 9|50 53:6 10|50 78:7 1|51 82:7 2|38 63:7 3|4 68:7 4|86 33:7 5|86 40:7 6|53 66:7 7|15 95:7 8|91 29:7 9|58 68:7 10|6 51:8 1|10 44:8 2|28 70:8 3|95 20:8 4|34 41:8 5|2 21:8 6|82 30:8 7|48 27:8 8|76 49:8 9|67 90:8 10|100 70:9 1|64 64:9 2|6 26:9 3|57 96:9 4|78 10:9 5|94 3:9 6|66 19:9 7|85 50:9 8|82 40:9 9|20 65:9 10|85 79:10 1|46 9:10 2|26 30:10 3|51 25:10 4|28 60:10 5|75 21:10 6|60 93:10 7|10 26:10 8|38 87:10 9|41 90:10 10</relation>
    <relation name="R189" arity="2" nbTuples="100" semantics="soft" defaultCost="infinity">32 78:1 1|30 12:1 2|51 94:1 3|37 98:1 4|35 36:1 5|23 86:1 6|93 59:1 7|15 89:1 8|44 62:1 9|89 44:1 10|1 77:2 1|75 93:2 2|99 95:2 3|75 50:2 4|14 65:2 5|3 56:2 6|14 72:2 7|11 54:2 8|37 79:2 9|17 89:2 10|88 18:3 1|81 54:3 2|74 77:3 3|77 74:3 4|70 49:3 5|95 79:3 6|66 89:3 7|56 67:3 8|89 19:3 9|84 18:3 10|99 46:4 1|80 97:4 2|60 15:4 3|30 34:4 4|68 92:4 5|89 61:4 6|33 9:4 7|88 46:4 8|98 87:4 9|75 40:4 10|19 6:5 1|93 47:5 2|66 65:5 3|93 1:5 4|44 51:5 5|31 14:5 6|73 7:5 7|60 70:5 8|96 75:5 9|23 10:5 10|67 50:6 1|84 69:6 2|67 12:6 3|68 99:6 4|13 32:6 5|88 59:6 6|9 98:6 7|17 3:6 8|43 47:6 9|18 49:6 10|55 42:7 1|99 1:7 2|64 75:7 3|58 33:7 4|69 40:7 5|4 24:7 6|84 78:7 7|81 95:7 8|39 43:7 9|1 3:7 10|91 12:8 1|15 74:8 2|14 35:8 3|47 90:8 4|93 75:8 5|10 83:8 6|48 64:8 7|8 25:8 8|7 95:8 9|14 32:8 10|21 22:9 1|13 56:9 2|56 39:9 3|14 87:9 4|22 93:9 5|90 14:9 6|2 72:9 7|94 82:9 8|36 92:9 9|76 98:9 10|44 25:10 1|16 40:10 2|65 75:10 3|87 35:10 4|33 41:10 5|19 95:10 6|68 93:10 7|93 10:10 8|2 93:10 9|1 14:10 10</relation>
    <relation name="R190" arity="2" nbTuples="100" semantics="soft" defaultCost="infinity">2 15:1 1|39 89:1 2|14 17:1 3|31 52:1 4|9 48:1 5|1 68:1 6|60 87:1 7|90 92:1 8|70 23:1 9|68 35:1 10|73 34:2 1|62 68:2 2|18 32:2 3|96 16:2 4|38 82:2 5|3 53:2 6|5 34:2 7|63 48:2 8|9 51:2 9|65 67:2 10|27 55:3 1|34 6:3 2|71 56:3 3|65 47:3 4|81 68:3 5|9 61:3 6|1 100:3 7|4 63:3 8|11 11:3 9|8 64:3 10|21 34:4 1|97 95:4 2|34 80:4 3|24 65:4 4|38 39:4 5|57 90:4 6|88 30:4 7|47 23:4 8|25 53:4 9|43 66:4 10|32 31:5 1|39 79:5 2|88 43:5 3|81 40:5 4|76 95:5 5|100 61:5 6|13 99:5 7|90 85:5 8|43 57:5 9|85 78:5 10|91 99:6 1|97 53:6 2|77 70:6 3|33 14:6 4|70 71:6 5|18 15:6 6|47 66:6 7|28 7:6 8|91 48:6 9|25 7:6 10|27 77:7 1|11 8:7 2|73 7:7 3|46 76:7 4|34 21:7 5|100 29:7 6|92 17:7 7|46 72:7 8|64 98:7 9|98 43:7 10|57 45:8 1|11 33:8 2|56 59:8 3|88 74:8 4|59 8:8 5|15 50:8 6|70 27:8 7|42 10:8 8|74 48:8 9|39 17:8 10|69 94:9 1|16 23:9 2|28 80:9 3|94 90:9 4|27 30:9 5|75 63:9 6|67 50:9 7|46 29:9 8|18 54:9 9|87 86:9 10|75 76:10 1|48 86:10 2|46 75:10 3|93 9:10 4|43 83:10 5|38 61:10 6|21 2:10 7|12 18:10 8|90 49:10 9|49 44:10 10</relation>
    <relation name="R191" arity="2" nbTuples="100" semantics="soft" defaultCost="infinity">9 63:1 1|64 65:1 2|66 16:1 3|39 9:1 4|87 98:1 5|3 30:1 6|9 39:1 7|45 41:1 8|91 18:1 9|7 35:1 10|32 75:2 1|11 1:2 2|43 34:2 3|56 38:2 4|50 40:2 5|46 50:2 6|89 96:2 7|97 43:2 8|85 78:2 9|15 16:2 10|88 16:3 1|89 1:3 2|9 22:3 3|68 54:3 4|28 44:3 5|52 92:3 6|4 48:3 7|54 25:3 8|59 26:3 9|85 8:3 10|58 44:4 1|89 25:4 2|84 74:4 3|30 85:4 4|25 45:4 5|56 8:4 6|26 12:4 7|73 47:4 8|7 16:4 9|73 2:4 10|76 92:5 1|23 61:5 2|51 71:5 3|48 7:5 4|89 77:5 5|21 20:5 6|64 63:5 7|6 23:5 8|76 48:5 9|54 99:5 10|82 96:6 1|64 51:6 2|18 88:6 3|75 49:6 4|58 27:6 5|86 59:6 6|92 30:6 7|68 35:6 8|39 61:6 9|41 12:6 10|88 82:7 1|99 20:7 2|65 75:7 3|41 4:7 4|63 77:7 5|38 51:7 6|6 98:7 7|56 42:7 8|52 96:7 9|60 19:7 10|96 51:8 1|98 69:8 2|32 56:8 3|44 73:8 4|69 23:8 5|49 32:8 6|18 91:8 7|26 16:8 8|81 23:8 9|66 24:8 10|31 37:9 1|91 37:9 2|74 54:9 3|82 58:9 4|64 8:9 5|1 25:9 6|23 81:9 7|92 52:9 8|41 36:9 9|88 79:9 10|73 1:10 1|91 45:10 2|46 1:10 3|69 22:10 4|49 31:10 5|14 49:10 6|63 68:10 7|58 75:10 8|100 73:10 9|70 23:10 10</relation>
    <relation name="R192" arity="2" nbTuples="100" semantics="soft" defaultCost="infinity">53 19:1 1|83 41:1 2|19 31:1 3|92 31:1 4|66 52:1 5|26 14:1 6|29 67:1 7|45 99:1 8|58 61:1 9|59 18:1 10|47 39:2 1|43 97:2 2|54 39:2 3|28 25:2 4|61 66:2 5|89 13:2 6|6 69:2 7|17 23:2 8|73 86:2 9|38 87:2 10|95 84:3 1|97 24:3 2|1 24:3 3|23 23:3 4|6 11:3 5|25 35:3 6|44 71:3 7|22 3:3 8|73 42:3 9|76 31:3 10|53 62:4 1|49 68:4 2|57 89:4 3|92 7:4 4|50 81:4 5|84 32:4 6|16 14:4 7|5 95:4 8|8 41:4 9|83 59:4 10|78 43:5 1|58 72:5 2|70 24:5 3|46 13:5 4|31 8:5 5|31 93:5 6|64 59:5 7|13 48:5 8|73 78:5 9|43 38:5 10|70 2:6 1|20 21:6 2|14 58:6 3|98 38:6 4|15 14:6 5|55 26:6 6|95 86:6 7|88 30:6 8|13 80:6 9|68 94:6 10|83 51:7 1|62 59:7 2|87 94:7 3|42 100:7 4|56 98:7 5|49 16:7 6|21 10:7 7|29 72:7 8|74 18:7 9|73 92:7 10|46 42:8 1|100 99:8 2|25 19:8 3|96 78:8 4|46 45:8 5|64 80:8 6|58 31:8 7|95 43:8 8|42 34:8 9|65 56:8 10|76 1:9 1|52 74:9 2|96 100:9 3|54 24:9 4|29 63:9 5|95 58:9 6|31 40:9 7|87 22:9 8|30 3:9 9|47 37:9 10|71 16:10 1|19 34:10 2|7 53:10 3|54 70:10 4|34 99:10 5|70 55:10 6|34 76:10 7|5 75:10 8|50 68:10 9|98 13:10 10</relation>
    <relation name="R193" arity="2" nbTuples="100" semantics="soft" defaultCost="infinity">17 35:1 1|60 52:1 2|70 71:1 3|2 41:1 4|41 47:1 5|50 96:1 6|91 68:1 7|38 40:1 8|78 77:1 9|23 45:1 10|29 9:2 1|23 90:2 2|34 23:2 3|43 41:2 4|86 20:2 5|52 76:2 6|72 77:2 7|64 92:2 8|21 4:2 9|77 63:2 10|42 91:3 1|39 46:3 2|14 69:3 3|85 22:3 4|19 67:3 5|37 47:3 6|60 52:3 7|9 80:3 8|99 49:3 9|78 1:3 10|67 96:4 1|44 80:4 2|35 87:4 3|11 96:4 4|24 95:4 5|43 45:4 6|100 18:4 7|85 47:4 8|67 18:4 9|42 77:4 10|100 54:5 1|98 45:5 2|56 80:5 3|3 67:5 4|99 95:5 5|21 65:5 6|50 21:5 7|7 75:5 8|97 3:5 9|36 23:5 10|36 97:6 1|18 96:6 2|2 89:6 3|28 10:6 4|50 10:6 5|98 50:6 6|72 29:6 7|15 48:6 8|95 31:6 9|64 40:6 10|8 85:7 1|30 26:7 2|46 84:7 3|88 68:7 4|59 99:7 5|62 21:7 6|1 93:7 7|2 16:7 8|32 5:7 9|33 15:7 10|8 26:8 1|60 16:8 2|32 61:8 3|68 67:8 4|84 71:8 5|46 76:8 6|88 94:8 7|76 85:8 8|6 35:8 9|64 35:8 10|19 24:9 1|74 13:9 2|39 53:9 3|19 58:9 4|56 94:9 5|80 46:9 6|25 47:9 7|89 4:9 8|34 39:9 9|97 13:9 10|62 69:10 1|51 20:10 2|96 54:10 3|47 98:10 4|32 17:10 5|95 39:10 6|89 50:10 7|21 3:10 8|65 15:10 9|62 4:10 10</relation>
    <relation name="R194" arity="2" nbTuples="100" semantics="soft" defaultCost="infinity">52 20:1 1|66 54:1 2|52 89:1 3|63 30:1 4|8 40:1 5|19 14:1 6|29 88:1 7|87 75:1 8|12 70:1 9|61 58:1 10|8 16:2 1|100 93:2 2|30 54:2 3|48 6:2 4|30 98:2 5|82 85:2 6|47 20:2 7|44 44:2 8|51 76:2 9|65 68:2 10|14 19:3 1|68 61:3 2|2 7:3 3|72 28:3 4|3 76:3 5|18 86:3 6|66 36:3 7|53 30:3 8|21 27:3 9|43 4:3 10|84 31:4 1|87 7:4 2|89 65:4 3|79 87:4 4|69 18:4 5|92 40:4 6|16 30:4 7|57 74:4 8|91 69:4 9|40 96:4 10|100 2:5 1|68 64:5 2|69 2:5 3|7 12:5 4|38 94:5 5|18 29:5 6|73 10:5 7|79 15:5 8|43 45:5 9|30 63:5 10|35 36:6 1|92 27:6 2|86 64:6 3|73 99:6 4|5 48:6 5|94 97:6 6|5 78:6 7|10 80:6 8|19 86:6 9|47 54:6 10|77 80:7 1|10 69:7 2|53 84:7 3|2 75:7 4|11 83:7 5|64 13:7 6|84 92:7 7|29 18:7 8|26 19:7 9|85 22:7 10|81 44:8 1|70 50:8 2|29 51:8 3|9 7:8 4|95 59:8 5|62 81:8 6|87 82:8 7|10 98:8 8|30 63:8 9|31 87:8 10|72 68:9 1|84 39:9 2|5 60:9 3|66 68:9 4|22 94:9 5|90 19:9 6|37 7:9 7|30 92:9 8|40 43:9 9|48 99:9 10|13 69:10 1|43 3:10 2|33 75:10 3|12 33:10 4|29 48:10 5|69 14:10 6|57 17:10 7|92 6:10 8|12 11:10 9|80 94:10 10</relation>
    <relation name="R195" arity="2" nbTuples="100" semantics="soft" defaultCost="infinity">18 2:1 1|77 21:1 2|52 80:1 3|79 29:1 4|54 14:1 5|92 19:1 6|10 41:1 7|11 22:1 8|89 46:1 9|94 18:1 10|83 90:2 1|86 48:2 2|42 62:2 3|69 87:2 4|43 30:2 5|96 87:2 6|18 13:2 7|13 8:2 8|69 69:2 9|12 7:2 10|35 67:3 1|92 90:3 2|55 2:3 3|62 55:3 4|46 44:3 5|19 25:3 6|52 75:3 7|67 87:3 8|64 58:3 9|88 21:3 10|81 53:4 1|53 56:4 2|12 25:4 3|63 29:4 4|25 40:4 5|76 8:4 6|33 72:4 7|100 64:4 8|85 36:4 9|46 91:4 10|53 61:5 1|61 91:5 2|64 29:5 3|97 53:5 4|73 24:5 5|44 4:5 6|6 31:5 7|83 89:5 8|24 54:5 9|26 46:5 10|4 38:6 1|71 73:6 2|37 11:6 3|18 32:6 4|63 62:6 5|61 69:6 6|82 40:6 7|62 68:6 8|80 52:6 9|67 19:6 10|93 100:7 1|13 97:7 2|62 21:7 3|33 51:7 4|93 48:7 5|2 1:7 6|16 33:7 7|61 50:7 8|58 52:7 9|69 40:7 10|66 28:8 1|82 80:8 2|11 100:8 3|4 13:8 4|85 77:8 5|2 73:8 6|25 33:8 7|39 70:8 8|61 99:8 9|94 93:8 10|69 36:9 1|83 12:9 2|4 92:9 3|20 61:9 4|39 51:9 5|93 42:9 6|93 48:9 7|7 97:9 8|45 93:9 9|14 84:9 10|10 52:10 1|16 99:10 2|60 91:10 3|37 59:10 4|99 100:10 5|65 95:10 6|42 91:10 7|64 89:10 8|68 70:10 9|99 7:10 10</relation>
    <relation name="R196" arity="2" nbTuples="100" semantics="soft" defaultCost="infinity">81 73:1 1|67 79:1 2|2 43:1 3|35 24:1 4|46 85:1 5|92 81:1 6|64 47:1 7|98 92:1 8|27 98:1 9|34 56:1 10|9 80:2 1|41 34:2 2|91 21:2 3|87 83:2 4|23 37:2 5|23 82:2 6|8 37:2 7|54 74:2 8|69 27:2 9|60 81:2 10|4 58:3 1|63 95:3 2|11 89:3 3|9 84:3 4|62 92:3 5|21 21:3 6|32 9:3 7|26 69:3 8|62 90:3 9|3 50:3 10|75 15:4 1|2 25:4 2|42 99:4 3|71 58:4 4|73 4:4 5|1 100:4 6|21 42:4 7|54 96:4 8|54 18:4 9|23 14:4 10|2 16:5 1|41 22:5 2|15 81:5 3|64 65:5 4|66 59:5 5|65 44:5 6|28 56:5 7|81 91:5 8|16 41:5 9|86 24:5 10|10 93:6 1|48 59:6 2|25 70:6 3|95 31:6 4|53 70:6 5|71 2:6 6|5 23:6 7|94 91:6 8|32 56:6 9|8 26:6 10|7 51:7 1|41 43:7 2|12 36:7 3|4 47:7 4|100 99:7 5|43 95:7 6|21 85:7 7|36 31:7 8|8 55:7 9|50 65:7 10|69 88:8 1|31 66:8 2|97 20:8 3|75 22:8 4|34 22:8 5|2 65:8 6|33 47:8 7|51 85:8 8|35 69:8 9|7 94:8 10|64 12:9 1|2 33:9 2|58 15:9 3|46 67:9 4|92 99:9 5|66 28:9 6|29 49:9 7|31 52:9 8|37 21:9 9|29 72:9 10|22 87:10 1|95 93:10 2|11 100:10 3|40 40:10 4|64 63:10 5|40 14:10 6|57 93:10 7|15 56:10 8|70 65:10 9|30 93:10 10</relation>
    <relation name="R197" arity="2" nbTuples="100" semantics="soft" defaultCost="infinity">14 19:1 1|55 4:1 2|17 28:1 3|76 99:1 4|13 38:1 5|38 9:1 6|42 91:1 7|76 36:1 8|27 81:1 9|60 6:1 10|29 80:2 1|4 45:2 2|14 29:2 3|18 91:2 4|8 92:2 5|55 44:2 6|42 3:2 7|88 33:2 8|90 78:2 9|7 15:2 10|67 89:3 1|27 66:3 2|11 44:3 3|40 74:3 4|14 41:3 5|88 23:3 6|51 38:3 7|25 72:3 8|90 7:3 9|58 54:3 10|65 79:4 1|86 12:4 2|11 91:4 3|34 43:4 4|23 37:4 5|81 94:4 6|31 40:4 7|97 35:4 8|62 94:4 9|67 10:4 10|1 8:5 1|66 21:5 2|99 31:5 3|43 55:5 4|15 56:5 5|34 40:5 6|34 9:5 7|77 31:5 8|90 77:5 9|1 7:5 10|70 62:6 1|76 47:6 2|2 55:6 3|87 77:6 4|19 14:6 5|43 55:6 6|91 2:6 7|68 88:6 8|62 70:6 9|31 71:6 10|77 28:7 1|69 58:7 2|93 71:7 3|2 73:7 4|64 44:7 5|22 26:7 6|60 89:7 7|23 63:7 8|37 96:7 9|56 58:7 10|94 14:8 1|90 50:8 2|60 79:8 3|85 61:8 4|62 59:8 5|42 91:8 6|29 91:8 7|9 74:8 8|16 85:8 9|98 80:8 10|55 11:9 1|53 31:9 2|13 13:9 3|59 90:9 4|71 20:9 5|91 15:9 6|6 84:9 7|31 2:9 8|84 96:9 9|43 50:9 10|75 86:10 1|68 71:10 2|24 56:10 3|42 91:10 4|11 51:10 5|44 17:10 6|56 22:10 7|1 17:10 8|77 96:10 9|10 51:10 10</relation>
    <relation name="R198" arity="2" nbTuples="100" semantics="soft" defaultCost="infinity">59 26:1 1|42 41:1 2|38 56:1 3|77 54:1 4|87 5:1 5|45 77:1 6|92 46:1 7|43 79:1 8|65 23:1 9|43 46:1 10|73 29:2 1|61 50:2 2|94 41:2 3|79 2:2 4|3 1:2 5|95 72:2 6|52 11:2 7|80 97:2 8|100 94:2 9|36 72:2 10|21 69:3 1|32 46:3 2|93 84:3 3|56 42:3 4|96 57:3 5|49 37:3 6|78 42:3 7|30 50:3 8|21 90:3 9|78 3:3 10|26 50:4 1|58 44:4 2|85 56:4 3|79 55:4 4|31 8:4 5|52 62:4 6|67 5:4 7|74 40:4 8|51 71:4 9|93 12:4 10|2 84:5 1|52 71:5 2|87 95:5 3|49 18:5 4|25 1:5 5|77 45:5 6|92 7:5 7|21 10:5 8|3 39:5 9|29 54:5 10|24 92:6 1|69 9:6 2|55 54:6 3|86 36:6 4|66 90:6 5|9 71:6 6|44 16:6 7|21 41:6 8|82 38:6 9|1 43:6 10|70 92:7 1|63 93:7 2|90 84:7 3|68 68:7 4|98 68:7 5|65 89:7 6|68 90:7 7|12 49:7 8|22 66:7 9|69 51:7 10|13 66:8 1|18 48:8 2|18 100:8 3|48 25:8 4|30 31:8 5|58 76:8 6|57 78:8 7|88 9:8 8|27 78:8 9|48 12:8 10|88 47:9 1|30 28:9 2|27 83:9 3|4 51:9 4|84 25:9 5|70 9:9 6|24 5:9 7|11 65:9 8|32 90:9 9|20 13:9 10|64 55:10 1|4 36:10 2|17 97:10 3|47 28:10 4|13 24:10 5|7 90:10 6|2 56:10 7|54 44:10 8|32 6:10 9|1 40:10 10</relation>
    <relation name="R199" arity="2" nbTuples="100" semantics="soft" defaultCost="infinity">36 89:1 1|79 37:1 2|92 69:1 3|3 13:1 4|20 47:1 5|15 53:1 6|97 34:1 7|82 36:1 8|18 66:1 9|76 73:1 10|81 80:2 1|43 85:2 2|8 66:2 3|66 82:2 4|8 84:2 5|52 32:2 6|82 52:2 7|38 83:2 8|100 65:2 9|94 48:2 10|67 62:3 1|23 32:3 2|53 87:3 3|70 39:3 4|10 60:3 5|83 78:3 6|26 37:3 7|85 28:3 8|50 75:3 9|29 43:3 10|21 1:4 1|91 4:4 2|82 45:4 3|84 59:4 4|75 74:4 5|71 10:4 6|72 4:4 7|90 70:4 8|30 4:4 9|82 34:4 10|83 16:5 1|100 51:5 2|75 49:5 3|2 32:5 4|24 67:5 5|94 98:5 6|50 81:5 7|42 84:5 8|29 48:5 9|13 11:5 10|65 88:6 1|17 72:6 2|25 94:6 3|95 49:6 4|87 52:6 5|89 40:6 6|58 67:6 7|59 49:6 8|76 92:6 9|31 50:6 10|70 100:7 1|87 28:7 2|82 11:7 3|61 64:7 4|50 33:7 5|70 12:7 6|46 87:7 7|60 14:7 8|20 3:7 9|39 62:7 10|50 96:8 1|72 34:8 2|2 91:8 3|98 90:8 4|14 47:8 5|33 59:8 6|90 15:8 7|17 82:8 8|41 74:8 9|95 43:8 10|34 30:9 1|64 82:9 2|48 31:9 3|41 16:9 4|81 78:9 5|71 89:9 6|49 55:9 7|93 3:9 8|61 95:9 9|82 82:9 10|54 7:10 1|74 75:10 2|98 74:10 3|10 70:10 4|30 17:10 5|72 93:10 6|79 23:10 7|8 30:10 8|14 80:10 9|2 83:10 10</relation>
    <relation name="R200" arity="2" nbTuples="100" semantics="soft" defaultCost="infinity">24 86:1 1|35 95:1 2|79 74:1 3|95 25:1 4|28 19:1 5|63 79:1 6|9 11:1 7|32 78:1 8|81 21:1 9|67 69:1 10|8 38:2 1|8 50:2 2|70 64:2 3|84 26:2 4|72 42:2 5|11 90:2 6|36 92:2 7|34 57:2 8|86 32:2 9|28 72:2 10|32 63:3 1|50 62:3 2|25 3:3 3|22 80:3 4|2 65:3 5|48 67:3 6|83 100:3 7|48 25:3 8|80 18:3 9|33 89:3 10|44 40:4 1|100 55:4 2|83 54:4 3|37 12:4 4|74 63:4 5|98 35:4 6|47 46:4 7|20 48:4 8|7 11:4 9|59 7:4 10|15 95:5 1|81 21:5 2|41 71:5 3|26 53:5 4|96 26:5 5|69 14:5 6|75 11:5 7|35 36:5 8|45 52:5 9|90 36:5 10|44 9:6 1|38 80:6 2|35 83:6 3|36 17:6 4|52 61:6 5|34 4:6 6|12 14:6 7|94 49:6 8|88 90:6 9|52 51:6 10|68 3:7 1|22 9:7 2|83 25:7 3|7 54:7 4|67 27:7 5|70 39:7 6|53 1:7 7|13 24:7 8|4 90:7 9|6 72:7 10|22 1:8 1|20 76:8 2|90 1:8 3|78 37:8 4|26 51:8 5|25 14:8 6|88 50:8 7|97 67:8 8|43 29:8 9|55 36:8 10|47 64:9 1|49 94:9 2|96 55:9 3|40 41:9 4|3 16:9 5|60 20:9 6|29 70:9 7|5 44:9 8|48 95:9 9|66 82:9 10|49 23:10 1|67 27:10 2|88 99:10 3|71 59:10 4|88 18:10 5|4 92:10 6|40 87:10 7|98 87:10 8|22 99:10 9|37 91:10 10</relation>
    <relation name="R201" arity="2" nbTuples="100" semantics="soft" defaultCost="infinity">30 93:1 1|48 76:1 2|57 71:1 3|44 30:1 4|5 8:1 5|42 50:1 6|67 85:1 7|87 8:1 8|68 82:1 9|3 52:1 10|37 33:2 1|34 10:2 2|91 81:2 3|2 88:2 4|65 29:2 5|1 66:2 6|73 21:2 7|73 97:2 8|3 84:2 9|42 67:2 10|46 62:3 1|79 67:3 2|54 93:3 3|69 74:3 4|45 17:3 5|76 56:3 6|54 77:3 7|77 75:3 8|92 42:3 9|8 57:3 10|6 82:4 1|4 78:4 2|74 72:4 3|40 36:4 4|40 100:4 5|59 32:4 6|92 45:4 7|93 32:4 8|18 65:4 9|80 29:4 10|30 34:5 1|61 89:5 2|21 66:5 3|28 22:5 4|65 51:5 5|98 64:5 6|57 41:5 7|20 55:5 8|13 15:5 9|33 25:5 10|10 74:6 1|40 8:6 2|91 5:6 3|30 51:6 4|5 3:6 5|11 84:6 6|29 10:6 7|6 74:6 8|45 92:6 9|97 2:6 10|66 70:7 1|83 42:7 2|73 55:7 3|70 73:7 4|27 78:7 5|20 82:7 6|43 12:7 7|72 65:7 8|43 53:7 9|72 1:7 10|12 21:8 1|35 92:8 2|68 38:8 3|57 56:8 4|88 27:8 5|67 83:8 6|23 71:8 7|26 61:8 8|86 100:8 9|3 7:8 10|46 20:9 1|80 39:9 2|96 79:9 3|62 73:9 4|40 4:9 5|73 20:9 6|46 21:9 7|97 20:9 8|45 24:9 9|88 44:9 10|18 35:10 1|97 70:10 2|86 78:10 3|85 29:10 4|66 48:10 5|87 11:10 6|55 43:10 7|52 3:10 8|19 28:10 9|46 35:10 10</relation>
    <relation name="R202" arity="2" nbTuples="100" semantics="soft" defaultCost="infinity">38 37:1 1|14 18:1 2|86 73:1 3|24 35:1 4|7 97:1 5|73 86:1 6|91 24:1 7|32 52:1 8|16 45:1 9|88 16:1 10|5 71:2 1|41 21:2 2|84 18:2 3|18 33:2 4|49 62:2 5|17 45:2 6|51 80:2 7|94 12:2 8|89 34:2 9|62 23:2 10|45 56:3 1|77 56:3 2|54 13:3 3|50 77:3 4|86 53:3 5|27 4:3 6|29 69:3 7|80 80:3 8|21 39:3 9|1 50:3 10|24 16:4 1|82 76:4 2|72 21:4 3|29 93:4 4|10 84:4 5|40 25:4 6|27 38:4 7|63 77:4 8|72 29:4 9|32 43:4 10|17 32:5 1|81 65:5 2|32 22:5 3|91 98:5 4|50 4:5 5|94 64:5 6|26 62:5 7|39 85:5 8|15 48:5 9|95 12:5 10|46 95:6 1|51 10:6 2|47 5:6 3|41 64:6 4|85 25:6 5|49 27:6 6|34 14:6 7|59 55:6 8|37 64:6 9|31 22:6 10|17 23:7 1|12 36:7 2|48 47:7 3|89 52:7 4|86 3:7 5|79 91:7 6|17 15:7 7|72 59:7 8|97 68:7 9|28 91:7 10|85 28:8 1|86 24:8 2|50 1:8 3|74 46:8 4|79 86:8 5|52 45:8 6|14 42:8 7|70 53:8 8|82 47:8 9|62 35:8 10|80 73:9 1|69 61:9 2|54 85:9 3|94 83:9 4|72 23:9 5|38 88:9 6|22 9:9 7|81 29:9 8|68 67:9 9|39 72:9 10|20 62:10 1|50 35:10 2|94 100:10 3|87 42:10 4|42 51:10 5|72 59:10 6|94 1:10 7|56 28:10 8|29 76:10 9|87 65:10 10</relation>
    <relation name="R203" arity="2" nbTuples="100" semantics="soft" defaultCost="infinity">95 24:1 1|98 57:1 2|30 78:1 3|97 23:1 4|19 83:1 5|85 5:1 6|79 4:1 7|41 81:1 8|12 12:1 9|10 93:1 10|97 68:2 1|1 22:2 2|79 20:2 3|76 56:2 4|1 56:2 5|86 26:2 6|67 70:2 7|89 19:2 8|83 3:2 9|10 4:2 10|16 59:3 1|14 55:3 2|97 33:3 3|59 80:3 4|85 68:3 5|67 21:3 6|46 63:3 7|2 31:3 8|7 14:3 9|62 82:3 10|87 79:4 1|4 12:4 2|43 28:4 3|8 78:4 4|76 57:4 5|32 29:4 6|37 26:4 7|61 96:4 8|16 87:4 9|78 35:4 10|81 69:5 1|48 46:5 2|3 11:5 3|31 61:5 4|64 8:5 5|28 53:5 6|61 95:5 7|67 14:5 8|35 69:5 9|62 19:5 10|24 89:6 1|51 87:6 2|31 28:6 3|99 14:6 4|98 40:6 5|66 83:6 6|36 76:6 7|5 98:6 8|18 82:6 9|99 41:6 10|70 73:7 1|83 90:7 2|78 95:7 3|75 6:7 4|33 40:7 5|79 27:7 6|94 18:7 7|1 97:7 8|51 48:7 9|55 85:7 10|52 63:8 1|55 51:8 2|85 94:8 3|77 50:8 4|16 49:8 5|60 59:8 6|25 65:8 7|59 73:8 8|17 69:8 9|95 12:8 10|63 54:9 1|49 28:9 2|61 54:9 3|52 28:9 4|12 58:9 5|55 72:9 6|99 92:9 7|45 33:9 8|34 74:9 9|46 75:9 10|63 20:10 1|8 2:10 2|79 89:10 3|72 55:10 4|61 1:10 5|63 96:10 6|55 9:10 7|91 60:10 8|82 43:10 9|33 49:10 10</relation>
    <relation name="R204" arity="2" nbTuples="100" semantics="soft" defaultCost="infinity">71 89:1 1|2 54:1 2|55 35:1 3|22 94:1 4|41 45:1 5|16 24:1 6|60 98:1 7|14 14:1 8|26 79:1 9|7 2:1 10|89 80:2 1|30 79:2 2|50 29:2 3|40 64:2 4|4 39:2 5|69 99:2 6|38 32:2 7|65 71:2 8|43 96:2 9|14 95:2 10|36 68:3 1|9 34:3 2|57 61:3 3|77 77:3 4|21 13:3 5|24 48:3 6|1 39:3 7|18 78:3 8|23 31:3 9|66 8:3 10|93 96:4 1|54 82:4 2|3 62:4 3|3 3:4 4|27 29:4 5|61 49:4 6|52 14:4 7|98 63:4 8|98 70:4 9|9 25:4 10|28 50:5 1|94 94:5 2|64 21:5 3|9 72:5 4|35 17:5 5|8 27:5 6|84 92:5 7|44 93:5 8|95 85:5 9|13 70:5 10|73 13:6 1|14 2:6 2|94 73:6 3|58 41:6 4|82 6:6 5|37 75:6 6|90 87:6 7|56 10:6 8|90 65:6 9|57 96:6 10|7 95:7 1|44 91:7 2|65 74:7 3|70 63:7 4|68 11:7 5|98 54:7 6|34 52:7 7|64 28:7 8|28 78:7 9|42 53:7 10|58 23:8 1|34 88:8 2|21 48:8 3|1 78:8 4|25 25:8 5|24 51:8 6|25 15:8 7|80 2:8 8|77 25:8 9|86 30:8 10|1 57:9 1|65 54:9 2|58 7:9 3|85 66:9 4|88 66:9 5|85 46:9 6|45 34:9 7|78 56:9 8|27 94:9 9|82 55:9 10|81 4:10 1|43 48:10 2|59 42:10 3|62 12:10 4|47 63:10 5|37 39:10 6|38 63:10 7|45 55:10 8|30 42:10 9|13 69:10 10</relation>
    <relation name="R205" arity="2" nbTuples="100" semantics="soft" defaultCost="infinity">22 52:1 1|33 61:1 2|64 17:1 3|26 6:1 4|50 60:1 5|47 58:1 6|76 21:1 7|1 76:1 8|22 46:1 9|19 64:1 10|38 60:2 1|48 61:2 2|39 47:2 3|41 33:2 4|22 3:2 5|44 80:2 6|50 38:2 7|89 89:2 8|15 49:2 9|28 39:2 10|38 14:3 1|95 77:3 2|12 2:3 3|58 87:3 4|41 18:3 5|29 65:3 6|30 89:3 7|46 39:3 8|63 76:3 9|99 78:3 10|90 21:4 1|58 41:4 2|53 41:4 3|99 51:4 4|61 65:4 5|49 86:4 6|41 47:4 7|67 15:4 8|71 88:4 9|78 16:4 10|56 14:5 1|5 77:5 2|24 92:5 3|2 65:5 4|79 64:5 5|1 46:5 6|72 36:5 7|67 17:5 8|91 48:5 9|49 4:5 10|47 38:6 1|31 96:6 2|28 79:6 3|44 47:6 4|38 81:6 5|90 23:6 6|52 22:6 7|11 38:6 8|71 74:6 9|98 73:6 10|94 98:7 1|90 31:7 2|35 50:7 3|93 49:7 4|36 97:7 5|93 76:7 6|43 89:7 7|71 44:7 8|35 99:7 9|91 12:7 10|46 4:8 1|81 51:8 2|6 54:8 3|5 3:8 4|26 31:8 5|22 62:8 6|12 84:8 7|15 66:8 8|26 5:8 9|63 37:8 10|36 79:9 1|8 18:9 2|8 20:9 3|26 65:9 4|29 22:9 5|9 22:9 6|55 91:9 7|2 28:9 8|61 64:9 9|100 15:9 10|27 85:10 1|84 41:10 2|16 19:10 3|2 52:10 4|62 82:10 5|37 35:10 6|7 69:10 7|67 88:10 8|85 70:10 9|45 12:10 10</relation>
    <relation name="R206" arity="2" nbTuples="100" semantics="soft" defaultCost="infinity">10 80:1 1|22 100:1 2|42 2:1 3|8 73:1 4|33 89:1 5|58 98:1 6|96 64:1 7|60 5:1 8|75 97:1 9|49 1:1 10|39 30:2 1|54 89:2 2|44 83:2 3|45 58:2 4|11 1:2 5|24 45:2 6|25 30:2 7|83 44:2 8|31 62:2 9|16 42:2 10|29 16:3 1|100 78:3 2|75 90:3 3|60 30:3 4|76 22:3 5|50 19:3 6|69 14:3 7|9 82:3 8|59 55:3 9|49 41:3 10|67 4:4 1|86 36:4 2|13 91:4 3|12 14:4 4|34 24:4 5|99 90:4 6|7 79:4 7|52 23:4 8|73 4:4 9|22 94:4 10|81 67:5 1|37 98:5 2|37 98:5 3|52 16:5 4|43 44:5 5|61 52:5 6|37 29:5 7|86 5:5 8|81 4:5 9|50 45:5 10|32 59:6 1|89 68:6 2|41 68:6 3|2 14:6 4|48 10:6 5|28 24:6 6|9 38:6 7|56 48:6 8|88 39:6 9|10 15:6 10|59 60:7 1|26 88:7 2|5 51:7 3|46 80:7 4|88 17:7 5|45 82:7 6|63 71:7 7|21 31:7 8|34 78:7 9|98 40:7 10|13 44:8 1|49 70:8 2|43 79:8 3|60 45:8 4|38 22:8 5|38 52:8 6|52 25:8 7|49 34:8 8|67 44:8 9|3 82:8 10|74 2:9 1|60 49:9 2|54 34:9 3|91 84:9 4|33 74:9 5|60 13:9 6|60 72:9 7|13 100:9 8|65 96:9 9|32 2:9 10|8 3:10 1|96 6:10 2|86 45:10 3|21 93:10 4|77 94:10 5|97 33:10 6|100 82:10 7|8 28:10 8|60 59:10 9|43 45:10 10</relation>
    <relation name="R207" arity="2" nbTuples="100" semantics="soft" defaultCost="infinity">86 85:1 1|16 19:1 2|19 10:1 3|96 24:1 4|9 99:1 5|29 76:1 6|86 93:1 7|42 35:1 8|13 21:1 9|76 45:1 10|9 31:2 1|71 90:2 2|19 100:2 3|10 77:2 4|45 81:2 5|83 39:2 6|18 15:2 7|72 76:2 8|32 66:2 9|41 38:2 10|43 82:3 1|55 87:3 2|7 55:3 3|62 80:3 4|55 78:3 5|67 26:3 6|52 87:3 7|6 7:3 8|69 1:3 9|76 69:3 10|75 72:4 1|14 10:4 2|29 96:4 3|3 40:4 4|64 14:4 5|5 97:4 6|82 19:4 7|57 73:4 8|73 31:4 9|17 98:4 10|20 17:5 1|64 37:5 2|26 77:5 3|72 17:5 4|95 43:5 5|20 49:5 6|41 85:5 7|98 63:5 8|20 45:5 9|60 14:5 10|24 90:6 1|19 16:6 2|12 88:6 3|45 61:6 4|78 99:6 5|16 12:6 6|42 96:6 7|88 72:6 8|20 10:6 9|13 44:6 10|93 35:7 1|86 27:7 2|7 12:7 3|43 31:7 4|48 62:7 5|20 98:7 6|25 8:7 7|89 86:7 8|55 17:7 9|40 69:7 10|75 40:8 1|18 85:8 2|43 35:8 3|61 77:8 4|63 19:8 5|50 33:8 6|78 95:8 7|13 87:8 8|84 79:8 9|14 64:8 10|96 45:9 1|42 54:9 2|59 10:9 3|9 24:9 4|45 63:9 5|44 33:9 6|58 51:9 7|57 33:9 8|20 48:9 9|80 30:9 10|14 23:10 1|12 16:10 2|81 42:10 3|16 26:10 4|29 55:10 5|73 45:10 6|79 35:10 7|65 3:10 8|6 35:10 9|6 44:10 10</relation>
    <relation name="R208" arity="2" nbTuples="100" semantics="soft" defaultCost="infinity">37 6:1 1|35 53:1 2|74 61:1 3|86 44:1 4|60 92:1 5|25 48:1 6|78 3:1 7|91 91:1 8|65 98:1 9|94 16:1 10|62 96:2 1|36 32:2 2|66 79:2 3|15 42:2 4|56 13:2 5|9 55:2 6|41 73:2 7|93 70:2 8|56 90:2 9|56 36:2 10|78 54:3 1|83 19:3 2|47 17:3 3|25 32:3 4|76 32:3 5|65 95:3 6|20 5:3 7|64 24:3 8|34 26:3 9|53 86:3 10|70 86:4 1|41 83:4 2|78 88:4 3|40 69:4 4|86 23:4 5|16 34:4 6|82 50:4 7|100 55:4 8|69 31:4 9|1 28:4 10|4 18:5 1|23 73:5 2|26 23:5 3|73 48:5 4|43 44:5 5|33 42:5 6|54 54:5 7|34 18:5 8|60 47:5 9|14 98:5 10|79 11:6 1|33 74:6 2|57 58:6 3|63 79:6 4|34 71:6 5|85 37:6 6|87 20:6 7|27 76:6 8|89 44:6 9|70 80:6 10|34 59:7 1|96 98:7 2|66 48:7 3|79 82:7 4|1 10:7 5|67 23:7 6|94 100:7 7|44 30:7 8|84 71:7 9|96 26:7 10|98 17:8 1|81 73:8 2|22 5:8 3|100 5:8 4|26 51:8 5|16 80:8 6|59 26:8 7|82 46:8 8|42 17:8 9|87 35:8 10|47 34:9 1|82 3:9 2|66 79:9 3|32 67:9 4|73 78:9 5|91 77:9 6|20 100:9 7|9 17:9 8|16 77:9 9|74 23:9 10|7 86:10 1|14 63:10 2|30 20:10 3|74 20:10 4|54 61:10 5|88 85:10 6|30 13:10 7|24 86:10 8|71 60:10 9|21 22:10 10</relation>
    <relation name="R209" arity="2" nbTuples="100" semantics="soft" defaultCost="infinity">31 68:1 1|62 16:1 2|28 42:1 3|10 47:1 4|52 42:1 5|38 71:1 6|34 32:1 7|17 88:1 8|95 52:1 9|61 72:1 10|86 63:2 1|44 47:2 2|58 56:2 3|7 39:2 4|9 80:2 5|5 3:2 6|48 62:2 7|19 7:2 8|12 11:2 9|79 3:2 10|85 87:3 1|31 4:3 2|33 33:3 3|70 71:3 4|38 12:3 5|24 59:3 6|38 70:3 7|94 6:3 8|15 86:3 9|94 95:3 10|13 22:4 1|92 22:4 2|9 62:4 3|71 8:4 4|41 5:4 5|18 66:4 6|62 98:4 7|43 52:4 8|78 29:4 9|66 31:4 10|6 40:5 1|58 68:5 2|58 83:5 3|25 18:5 4|96 60:5 5|13 27:5 6|86 76:5 7|85 43:5 8|36 38:5 9|57 94:5 10|3 57:6 1|20 72:6 2|66 93:6 3|55 10:6 4|41 23:6 5|38 48:6 6|60 11:6 7|7 55:6 8|92 78:6 9|61 32:6 10|64 22:7 1|10 55:7 2|61 6:7 3|74 64:7 4|48 30:7 5|93 20:7 6|73 74:7 7|70 45:7 8|85 84:7 9|92 48:7 10|62 71:8 1|69 64:8 2|52 58:8 3|31 17:8 4|66 54:8 5|82 34:8 6|30 72:8 7|13 61:8 8|87 59:8 9|66 20:8 10|52 74:9 1|54 99:9 2|3 88:9 3|79 54:9 4|7 61:9 5|12 51:9 6|50 90:9 7|25 89:9 8|21 13:9 9|95 84:9 10|88 100:10 1|68 25:10 2|66 69:10 3|35 47:10 4|36 87:10 5|33 9:10 6|55 62:10 7|74 7:10 8|41 43:10 9|39 1:10 10</relation>
    <relation name="R210" arity="2" nbTuples="100" semantics="soft" defaultCost="infinity">42 5:1 1|12 82:1 2|2 6:1 3|26 47:1 4|26 72:1 5|84 38:1 6|78 92:1 7|67 11:1 8|30 49:1 9|89 8:1 10|42 2:2 1|83 48:2 2|2 21:2 3|75 19:2 4|68 4:2 5|1 29:2 6|62 22:2 7|59 65:2 8|53 10:2 9|21 41:2 10|90 92:3 1|44 59:3 2|22 13:3 3|87 28:3 4|26 81:3 5|39 29:3 6|60 50:3 7|64 48:3 8|41 14:3 9|17 60:3 10|69 85:4 1|84 56:4 2|76 9:4 3|55 5:4 4|49 53:4 5|11 44:4 6|81 3:4 7|45 91:4 8|52 1:4 9|16 93:4 10|89 34:5 1|70 14:5 2|51 14:5 3|85 22:5 4|8 74:5 5|79 92:5 6|22 12:5 7|6 36:5 8|19 33:5 9|16 17:5 10|43 57:6 1|78 12:6 2|9 54:6 3|73 37:6 4|47 15:6 5|62 67:6 6|87 77:6 7|80 34:6 8|92 40:6 9|69 6:6 10|46 58:7 1|58 15:7 2|17 2:7 3|35 41:7 4|76 48:7 5|82 98:7 6|19 57:7 7|50 28:7 8|57 77:7 9|44 77:7 10|66 32:8 1|25 60:8 2|58 5:8 3|9 5:8 4|11 90:8 5|20 19:8 6|37 23:8 7|98 1:8 8|93 74:8 9|73 73:8 10|26 26:9 1|50 6:9 2|41 60:9 3|87 66:9 4|25 84:9 5|44 16:9 6|98 70:9 7|87 51:9 8|62 86:9 9|78 83:9 10|48 17:10 1|33 40:10 2|71 38:10 3|42 52:10 4|10 79:10 5|61 97:10 6|8 23:10 7|34 76:10 8|22 39:10 9|95 83:10 10</relation>
    <relation name="R211" arity="2" nbTuples="100" semantics="soft" defaultCost="infinity">13 79:1 1|93 46:1 2|44 31:1 3|31 30:1 4|69 35:1 5|63 93:1 6|42 68:1 7|8 7:1 8|31 5:1 9|12 76:1 10|36 62:2 1|11 100:2 2|21 62:2 3|48 62:2 4|26 48:2 5|59 33:2 6|15 6:2 7|37 46:2 8|19 70:2 9|83 78:2 10|60 9:3 1|94 79:3 2|36 10:3 3|6 50:3 4|6 22:3 5|6 100:3 6|66 41:3 7|58 79:3 8|40 44:3 9|16 91:3 10|88 54:4 1|8 9:4 2|51 9:4 3|62 96:4 4|83 95:4 5|84 59:4 6|65 38:4 7|71 76:4 8|18 80:4 9|20 41:4 10|33 57:5 1|31 96:5 2|63 14:5 3|43 45:5 4|62 86:5 5|1 57:5 6|62 11:5 7|99 9:5 8|14 31:5 9|32 25:5 10|93 82:6 1|78 41:6 2|14 65:6 3|13 15:6 4|79 67:6 5|76 76:6 6|55 57:6 7|53 40:6 8|24 99:6 9|19 62:6 10|74 79:7 1|71 32:7 2|96 39:7 3|33 24:7 4|47 29:7 5|59 76:7 6|85 24:7 7|34 47:7 8|27 27:7 9|29 42:7 10|97 6:8 1|57 73:8 2|15 72:8 3|73 94:8 4|71 83:8 5|80 3:8 6|50 76:8 7|76 3:8 8|27 48:8 9|88 57:8 10|44 15:9 1|85 5:9 2|72 2:9 3|84 24:9 4|12 49:9 5|15 75:9 6|48 12:9 7|51 4:9 8|66 18:9 9|32 9:9 10|70 12:10 1|17 39:10 2|69 6:10 3|61 34:10 4|4 69:10 5|82 64:10 6|76 23:10 7|6 94:10 8|81 76:10 9|99 41:10 10</relation>
    <relation name="R212" arity="2" nbTuples="100" semantics="soft" defaultCost="infinity">5 66:1 1|73 74:1 2|42 26:1 3|28 48:1 4|10 49:1 5|37 59:1 6|70 92:1 7|100 43:1 8|62 3:1 9|98 55:1 10|38 24:2 1|59 16:2 2|43 5:2 3|4 98:2 4|1 10:2 5|74 11:2 6|21 80:2 7|58 41:2 8|84 95:2 9|37 68:2 10|61 66:3 1|15 99:3 2|69 30:3 3|82 28:3 4|76 72:3 5|44 75:3 6|74 10:3 7|4 93:3 8|46 45:3 9|19 14:3 10|63 16:4 1|52 37:4 2|42 21:4 3|52 49:4 4|56 73:4 5|30 15:4 6|34 45:4 7|88 41:4 8|9 87:4 9|30 7:4 10|75 75:5 1|27 17:5 2|85 18:5 3|75 99:5 4|91 2:5 5|32 73:5 6|48 24:5 7|63 86:5 8|19 59:5 9|54 90:5 10|32 47:6 1|13 55:6 2|59 96:6 3|78 65:6 4|90 58:6 5|79 74:6 6|57 40:6 7|52 83:6 8|2 70:6 9|70 1:6 10|17 76:7 1|85 62:7 2|9 75:7 3|94 83:7 4|6 16:7 5|10 47:7 6|8 89:7 7|21 24:7 8|18 35:7 9|31 49:7 10|10 89:8 1|16 18:8 2|99 98:8 3|36 42:8 4|54 82:8 5|9 98:8 6|41 4:8 7|20 65:8 8|32 47:8 9|83 38:8 10|19 21:9 1|49 1:9 2|67 32:9 3|14 4:9 4|10 96:9 5|74 26:9 6|35 100:9 7|85 52:9 8|24 45:9 9|68 40:9 10|46 55:10 1|48 8:10 2|39 73:10 3|42 31:10 4|11 96:10 5|34 86:10 6|15 83:10 7|62 49:10 8|60 73:10 9|4 31:10 10</relation>
    <relation name="R213" arity="2" nbTuples="100" semantics="soft" defaultCost="infinity">37 57:1 1|89 63:1 2|88 49:1 3|12 79:1 4|100 25:1 5|90 38:1 6|55 89:1 7|18 87:1 8|43 65:1 9|10 73:1 10|53 28:2 1|63 64:2 2|1 87:2 3|97 59:2 4|19 100:2 5|3 15:2 6|20 95:2 7|17 69:2 8|67 15:2 9|68 70:2 10|57 46:3 1|8 79:3 2|53 21:3 3|83 67:3 4|72 25:3 5|53 80:3 6|7 94:3 7|65 8:3 8|67 19:3 9|75 43:3 10|94 41:4 1|100 1:4 2|35 69:4 3|84 28:4 4|87 2:4 5|47 79:4 6|32 12:4 7|23 70:4 8|55 90:4 9|28 25:4 10|77 49:5 1|9 68:5 2|17 11:5 3|7 71:5 4|40 16:5 5|44 55:5 6|8 43:5 7|55 45:5 8|79 20:5 9|55 51:5 10|41 75:6 1|67 72:6 2|39 83:6 3|94 97:6 4|89 26:6 5|73 69:6 6|21 6:6 7|89 41:6 8|4 6:6 9|46 74:6 10|68 36:7 1|42 23:7 2|46 72:7 3|30 14:7 4|55 3:7 5|11 61:7 6|2 16:7 7|10 93:7 8|64 65:7 9|16 62:7 10|100 65:8 1|5 60:8 2|77 78:8 3|69 93:8 4|66 87:8 5|72 78:8 6|29 60:8 7|1 92:8 8|65 43:8 9|32 18:8 10|89 44:9 1|51 1:9 2|27 9:9 3|68 42:9 4|82 22:9 5|36 47:9 6|66 87:9 7|47 45:9 8|58 28:9 9|3 19:9 10|10 42:10 1|77 77:10 2|59 15:10 3|62 1:10 4|27 66:10 5|92 62:10 6|66 15:10 7|20 57:10 8|11 48:10 9|28 89:10 10</relation>
    <relation name="R214" arity="2" nbTuples="100" semantics="soft" defaultCost="infinity">6 4:1 1|77 100:1 2|50 78:1 3|38 30:1 4|62 91:1 5|65 66:1 6|5 51:1 7|46 24:1 8|14 19:1 9|26 85:1 10|63 29:2 1|62 24:2 2|94 45:2 3|61 26:2 4|42 66:2 5|80 6:2 6|53 16:2 7|7 50:2 8|70 25:2 9|47 67:2 10|53 92:3 1|12 97:3 2|61 42:3 3|77 75:3 4|46 60:3 5|20 99:3 6|55 95:3 7|38 59:3 8|93 43:3 9|93 88:3 10|1 97:4 1|41 28:4 2|40 3:4 3|16 39:4 4|99 26:4 5|13 69:4 6|61 90:4 7|75 86:4 8|32 52:4 9|25 64:4 10|17 90:5 1|99 67:5 2|48 31:5 3|15 24:5 4|7 57:5 5|13 15:5 6|75 58:5 7|18 36:5 8|4 56:5 9|27 93:5 10|88 28:6 1|1 54:6 2|4 44:6 3|72 39:6 4|48 29:6 5|66 98:6 6|26 51:6 7|62 60:6 8|83 57:6 9|53 38:6 10|44 53:7 1|21 5:7 2|98 57:7 3|82 69:7 4|47 54:7 5|27 2:7 6|11 96:7 7|96 8:7 8|45 3:7 9|52 33:7 10|64 47:8 1|94 80:8 2|68 22:8 3|2 92:8 4|62 28:8 5|85 53:8 6|38 20:8 7|79 35:8 8|19 23:8 9|79 53:8 10|3 21:9 1|31 36:9 2|40 98:9 3|6 76:9 4|62 27:9 5|57 91:9 6|46 57:9 7|37 53:9 8|16 94:9 9|75 49:9 10|26 28:10 1|33 60:10 2|38 99:10 3|82 46:10 4|93 69:10 5|55 69:10 6|36 14:10 7|62 83:10 8|42 20:10 9|7 78:10 10</relation>
    <relation name="R215" arity="2" nbTuples="100" semantics="soft" defaultCost="infinity">53 27:1 1|12 72:1 2|67 53:1 3|2 77:1 4|29 69:1 5|97 36:1 6|74 6:1 7|65 19:1 8|21 38:1 9|64 45:1 10|97 71:2 1|18 29:2 2|57 34:2 3|59 10:2 4|3 5:2 5|100 52:2 6|59 33:2 7|39 89:2 8|42 71:2 9|39 21:2 10|82 80:3 1|64 55:3 2|90 17:3 3|64 11:3 4|32 73:3 5|21 38:3 6|72 77:3 7|12 91:3 8|69 61:3 9|13 53:3 10|73 20:4 1|100 16:4 2|18 87:4 3|1 57:4 4|81 4:4 5|41 90:4 6|26 44:4 7|2 1:4 8|9 9:4 9|28 14:4 10|45 30:5 1|72 88:5 2|89 40:5 3|29 91:5 4|41 16:5 5|25 26:5 6|41 41:5 7|47 60:5 8|39 58:5 9|62 56:5 10|65 55:6 1|54 68:6 2|66 32:6 3|32 94:6 4|100 17:6 5|98 9:6 6|52 58:6 7|27 95:6 8|41 77:6 9|34 4:6 10|94 46:7 1|88 62:7 2|33 70:7 3|42 63:7 4|1 88:7 5|82 32:7 6|53 99:7 7|26 89:7 8|74 71:7 9|73 20:7 10|74 94:8 1|2 9:8 2|79 82:8 3|96 2:8 4|61 49:8 5|23 27:8 6|30 36:8 7|98 73:8 8|32 73:8 9|11 32:8 10|84 55:9 1|25 10:9 2|10 87:9 3|73 39:9 4|15 64:9 5|57 14:9 6|26 60:9 7|33 9:9 8|20 82:9 9|11 27:9 10|61 73:10 1|4 87:10 2|68 45:10 3|87 40:10 4|31 45:10 5|89 71:10 6|14 69:10 7|8 40:10 8|61 59:10 9|72 75:10 10</relation>
    <relation name="R216" arity="2" nbTuples="100" semantics="soft" defaultCost="infinity">8 39:1 1|79 57:1 2|87 81:1 3|48 65:1 4|3 100:1 5|85 20:1 6|97 51:1 7|4 82:1 8|23 66:1 9|82 25:1 10|100 97:2 1|34 67:2 2|42 86:2 3|57 64:2 4|70 94:2 5|78 71:2 6|8 27:2 7|67 99:2 8|15 68:2 9|91 100:2 10|79 70:3 1|84 42:3 2|66 30:3 3|93 31:3 4|91 14:3 5|86 5:3 6|86 73:3 7|64 8:3 8|47 52:3 9|3 16:3 10|44 78:4 1|70 91:4 2|9 54:4 3|80 12:4 4|4 8:4 5|42 29:4 6|34 68:4 7|31 74:4 8|18 85:4 9|48 68:4 10|74 35:5 1|92 41:5 2|36 88:5 3|16 25:5 4|58 73:5 5|94 32:5 6|62 1:5 7|16 88:5 8|84 70:5 9|26 66:5 10|17 9:6 1|95 14:6 2|26 98:6 3|34 47:6 4|100 26:6 5|29 43:6 6|26 43:6 7|10 59:6 8|47 92:6 9|38 55:6 10|4 2:7 1|38 100:7 2|29 77:7 3|68 21:7 4|33 93:7 5|9 25:7 6|49 84:7 7|51 40:7 8|54 93:7 9|41 97:7 10|20 31:8 1|83 64:8 2|19 81:8 3|33 70:8 4|33 57:8 5|93 35:8 6|96 58:8 7|63 28:8 8|56 88:8 9|79 8:8 10|72 87:9 1|3 76:9 2|12 48:9 3|48 24:9 4|38 47:9 5|10 51:9 6|42 6:9 7|81 50:9 8|37 6:9 9|14 99:9 10|30 98:10 1|5 14:10 2|21 72:10 3|11 36:10 4|61 57:10 5|48 93:10 6|38 57:10 7|45 76:10 8|43 44:10 9|8 35:10 10</relation>
    <relation name="R217" arity="2" nbTuples="100" semantics="soft" defaultCost="infinity">40 66:1 1|19 28:1 2|97 63:1 3|65 20:1 4|1 2:1 5|78 55:1 6|11 2:1 7|13 97:1 8|74 49:1 9|52 75:1 10|2 41:2 1|84 46:2 2|19 74:2 3|58 31:2 4|41 99:2 5|11 52:2 6|98 53:2 7|91 72:2 8|32 33:2 9|37 100:2 10|9 15:3 1|57 15:3 2|41 2:3 3|62 9:3 4|3 63:3 5|23 72:3 6|28 52:3 7|4 83:3 8|14 24:3 9|94 93:3 10|28 97:4 1|95 45:4 2|91 9:4 3|44 11:4 4|69 98:4 5|57 59:4 6|5 13:4 7|46 34:4 8|44 61:4 9|15 85:4 10|88 76:5 1|95 1:5 2|60 4:5 3|47 16:5 4|15 80:5 5|12 83:5 6|31 82:5 7|81 71:5 8|27 65:5 9|71 36:5 10|2 46:6 1|79 67:6 2|79 75:6 3|87 92:6 4|6 84:6 5|87 90:6 6|44 75:6 7|59 70:6 8|94 82:6 9|21 21:6 10|11 1:7 1|67 48:7 2|98 85:7 3|19 7:7 4|56 34:7 5|43 5:7 6|12 57:7 7|5 82:7 8|80 98:7 9|79 44:7 10|92 65:8 1|10 52:8 2|42 45:8 3|46 48:8 4|28 37:8 5|66 36:8 6|24 59:8 7|35 30:8 8|26 74:8 9|69 4:8 10|9 93:9 1|35 81:9 2|4 8:9 3|64 55:9 4|66 37:9 5|11 18:9 6|98 42:9 7|17 36:9 8|64 58:9 9|63 3:9 10|21 7:10 1|52 86:10 2|65 81:10 3|58 69:10 4|28 32:10 5|91 61:10 6|62 89:10 7|77 81:10 8|83 10:10 9|21 69:10 10</relation>
    <relation name="R218" arity="2" nbTuples="100" semantics="soft" defaultCost="infinity">70 62:1 1|22 23:1 2|24 93:1 3|55 29:1 4|75 90:1 5|60 73:1 6|67 62:1 7|94 27:1 8|13 27:1 9|15 26:1 10|13 59:2 1|79 32:2 2|22 65:2 3|36 63:2 4|36 62:2 5|2 96:2 6|96 47:2 7|82 86:2 8|67 47:2 9|24 59:2 10|28 67:3 1|18 61:3 2|2 78:3 3|96 19:3 4|26 90:3 5|20 35:3 6|99 99:3 7|2 54:3 8|44 17:3 9|13 27:3 10|54 35:4 1|55 83:4 2|40 83:4 3|2 16:4 4|51 24:4 5|34 32:4 6|89 27:4 7|67 51:4 8|32 25:4 9|21 23:4 10|75 13:5 1|41 77:5 2|50 88:5 3|84 96:5 4|64 77:5 5|75 54:5 6|72 82:5 7|30 60:5 8|33 7:5 9|68 93:5 10|66 98:6 1|96 3:6 2|83 16:6 3|24 55:6 4|88 93:6 5|79 20:6 6|92 46:6 7|47 83:6 8|30 36:6 9|1 43:6 10|69 9:7 1|5 54:7 2|34 68:7 3|79 75:7 4|9 69:7 5|1 76:7 6|50 89:7 7|33 63:7 8|77 4:7 9|56 78:7 10|1 38:8 1|50 66:8 2|63 11:8 3|81 54:8 4|96 26:8 5|7 97:8 6|80 49:8 7|79 51:8 8|88 29:8 9|96 54:8 10|3 18:9 1|38 46:9 2|80 73:9 3|15 54:9 4|77 28:9 5|75 17:9 6|13 49:9 7|26 53:9 8|28 8:9 9|50 13:9 10|3 38:10 1|79 3:10 2|68 52:10 3|70 92:10 4|100 56:10 5|62 84:10 6|70 9:10 7|41 66:10 8|97 25:10 9|22 14:10 10</relation>
    <relation name="R219" arity="2" nbTuples="100" semantics="soft" defaultCost="infinity">53 59:1 1|48 75:1 2|100 44:1 3|77 15:1 4|17 34:1 5|56 84:1 6|39 7:1 7|97 4:1 8|93 76:1 9|76 75:1 10|95 1:2 1|33 24:2 2|28 42:2 3|34 67:2 4|55 82:2 5|33 37:2 6|95 92:2 7|40 7:2 8|29 93:2 9|46 46:2 10|2 32:3 1|34 86:3 2|91 93:3 3|40 22:3 4|64 87:3 5|69 3:3 6|25 12:3 7|45 41:3 8|28 24:3 9|58 65:3 10|90 30:4 1|32 70:4 2|80 69:4 3|76 89:4 4|34 60:4 5|67 48:4 6|87 68:4 7|26 64:4 8|22 89:4 9|8 55:4 10|32 84:5 1|78 73:5 2|60 89:5 3|41 64:5 4|49 51:5 5|55 94:5 6|23 22:5 7|51 22:5 8|83 15:5 9|36 11:5 10|25 78:6 1|7 1:6 2|8 23:6 3|78 32:6 4|89 41:6 5|80 10:6 6|98 59:6 7|84 76:6 8|6 69:6 9|28 74:6 10|19 23:7 1|78 70:7 2|79 13:7 3|29 12:7 4|94 7:7 5|64 99:7 6|12 38:7 7|34 64:7 8|69 25:7 9|60 57:7 10|73 5:8 1|77 56:8 2|57 77:8 3|55 28:8 4|41 29:8 5|60 11:8 6|56 79:8 7|27 82:8 8|36 27:8 9|99 27:8 10|76 70:9 1|12 51:9 2|63 15:9 3|13 91:9 4|98 88:9 5|13 50:9 6|41 21:9 7|71 100:9 8|56 76:9 9|93 32:9 10|90 27:10 1|39 9:10 2|43 57:10 3|3 98:10 4|96 47:10 5|99 20:10 6|37 91:10 7|3 16:10 8|79 11:10 9|18 85:10 10</relation>
    <relation name="R220" arity="2" nbTuples="100" semantics="soft" defaultCost="infinity">27 93:1 1|18 99:1 2|32 17:1 3|1 93:1 4|89 99:1 5|16 53:1 6|10 53:1 7|51 56:1 8|17 80:1 9|92 10:1 10|87 26:2 1|10 21:2 2|30 59:2 3|23 81:2 4|2 27:2 5|83 65:2 6|5 86:2 7|98 13:2 8|65 31:2 9|32 53:2 10|4 52:3 1|55 30:3 2|8 15:3 3|17 75:3 4|93 68:3 5|79 91:3 6|81 27:3 7|20 78:3 8|83 39:3 9|32 92:3 10|41 54:4 1|63 63:4 2|24 96:4 3|30 100:4 4|79 68:4 5|18 26:4 6|42 79:4 7|86 2:4 8|84 46:4 9|75 40:4 10|5 74:5 1|76 83:5 2|45 89:5 3|5 25:5 4|45 57:5 5|9 96:5 6|28 99:5 7|31 51:5 8|78 89:5 9|1 69:5 10|87 74:6 1|12 57:6 2|5 70:6 3|80 68:6 4|96 37:6 5|88 4:6 6|79 46:6 7|83 16:6 8|11 17:6 9|46 72:6 10|66 23:7 1|13 13:7 2|95 29:7 3|95 80:7 4|48 39:7 5|71 49:7 6|64 37:7 7|82 99:7 8|42 88:7 9|82 68:7 10|52 96:8 1|71 63:8 2|26 8:8 3|72 35:8 4|77 90:8 5|62 19:8 6|95 70:8 7|75 29:8 8|80 37:8 9|41 60:8 10|4 28:9 1|76 46:9 2|62 17:9 3|65 35:9 4|60 29:9 5|14 86:9 6|26 28:9 7|47 38:9 8|60 80:9 9|95 72:9 10|26 7:10 1|78 99:10 2|8 21:10 3|11 14:10 4|55 44:10 5|2 51:10 6|43 67:10 7|43 14:10 8|35 92:10 9|42 39:10 10</relation>
    <relation name="R221" arity="2" nbTuples="100" semantics="soft" defaultCost="infinity">65 94:1 1|97 87:1 2|3 48:1 3|30 85:1 4|47 4:1 5|19 28:1 6|79 48:1 7|3 43:1 8|58 86:1 9|66 63:1 10|80 14:2 1|48 89:2 2|40 48:2 3|41 56:2 4|9 40:2 5|31 45:2 6|25 100:2 7|11 69:2 8|38 8:2 9|30 30:2 10|71 12:3 1|81 91:3 2|62 64:3 3|49 68:3 4|49 72:3 5|73 71:3 6|82 3:3 7|10 29:3 8|35 14:3 9|49 48:3 10|62 39:4 1|21 60:4 2|58 8:4 3|70 45:4 4|55 59:4 5|80 27:4 6|27 10:4 7|77 65:4 8|7 91:4 9|64 98:4 10|42 30:5 1|49 24:5 2|61 28:5 3|15 22:5 4|38 62:5 5|55 94:5 6|35 92:5 7|12 84:5 8|45 78:5 9|19 52:5 10|61 33:6 1|96 46:6 2|48 90:6 3|66 42:6 4|75 89:6 5|97 1:6 6|74 24:6 7|4 14:6 8|13 62:6 9|62 8:6 10|61 61:7 1|74 93:7 2|69 82:7 3|95 69:7 4|70 47:7 5|71 76:7 6|84 48:7 7|57 77:7 8|40 62:7 9|7 82:7 10|100 4:8 1|81 55:8 2|14 17:8 3|87 91:8 4|94 55:8 5|10 37:8 6|77 5:8 7|97 47:8 8|64 43:8 9|50 91:8 10|82 36:9 1|50 19:9 2|46 48:9 3|7 71:9 4|61 21:9 5|16 32:9 6|67 63:9 7|48 40:9 8|38 93:9 9|45 23:9 10|87 80:10 1|97 23:10 2|97 85:10 3|62 79:10 4|64 70:10 5|69 63:10 6|82 78:10 7|76 68:10 8|48 52:10 9|89 93:10 10</relation>
    <relation name="R222" arity="2" nbTuples="100" semantics="soft" defaultCost="infinity">8 28:1 1|50 59:1 2|9 81:1 3|63 51:1 4|28 1:1 5|19 96:1 6|17 100:1 7|85 6:1 8|86 86:1 9|48 91:1 10|66 37:2 1|6 51:2 2|40 76:2 3|62 11:2 4|93 44:2 5|100 10:2 6|41 25:2 7|15 13:2 8|23 7:2 9|88 45:2 10|99 15:3 1|54 33:3 2|73 70:3 3|25 57:3 4|86 12:3 5|96 31:3 6|60 54:3 7|54 39:3 8|30 78:3 9|45 65:3 10|21 77:4 1|71 2:4 2|25 66:4 3|2 18:4 4|28 82:4 5|70 99:4 6|52 34:4 7|41 31:4 8|64 50:4 9|55 97:4 10|79 37:5 1|60 99:5 2|84 43:5 3|40 97:5 4|97 86:5 5|37 28:5 6|79 6:5 7|72 93:5 8|4 85:5 9|43 81:5 10|30 33:6 1|47 4:6 2|46 96:6 3|81 39:6 4|99 57:6 5|10 42:6 6|65 75:6 7|72 69:6 8|12 39:6 9|50 92:6 10|39 82:7 1|3 70:7 2|14 50:7 3|44 11:7 4|90 75:7 5|96 31:7 6|22 83:7 7|94 84:7 8|100 17:7 9|78 45:7 10|91 30:8 1|74 81:8 2|75 76:8 3|43 42:8 4|62 14:8 5|83 13:8 6|29 88:8 7|61 29:8 8|86 70:8 9|53 75:8 10|85 4:9 1|54 81:9 2|9 95:9 3|74 30:9 4|21 66:9 5|48 99:9 6|82 29:9 7|43 65:9 8|96 59:9 9|81 15:9 10|36 35:10 1|20 22:10 2|46 40:10 3|13 50:10 4|11 78:10 5|71 2:10 6|29 49:10 7|77 18:10 8|51 30:10 9|35 72:10 10</relation>
    <relation name="R223" arity="2" nbTuples="100" semantics="soft" defaultCost="infinity">53 50:1 1|66 53:1 2|4 53:1 3|17 34:1 4|33 50:1 5|40 90:1 6|75 35:1 7|24 37:1 8|42 96:1 9|96 37:1 10|29 73:2 1|85 43:2 2|63 57:2 3|54 12:2 4|42 44:2 5|15 67:2 6|54 36:2 7|26 33:2 8|52 88:2 9|23 65:2 10|91 63:3 1|87 92:3 2|47 15:3 3|68 33:3 4|31 66:3 5|59 36:3 6|91 95:3 7|21 40:3 8|28 32:3 9|82 56:3 10|2 93:4 1|82 12:4 2|96 91:4 3|33 33:4 4|91 76:4 5|53 38:4 6|78 95:4 7|3 22:4 8|55 75:4 9|80 68:4 10|99 66:5 1|65 43:5 2|84 10:5 3|4 15:5 4|87 43:5 5|79 26:5 6|3 81:5 7|93 91:5 8|89 48:5 9|15 32:5 10|84 7:6 1|36 42:6 2|42 48:6 3|1 30:6 4|76 62:6 5|20 40:6 6|46 97:6 7|21 31:6 8|61 16:6 9|39 74:6 10|61 66:7 1|16 74:7 2|16 17:7 3|86 36:7 4|37 2:7 5|68 37:7 6|45 49:7 7|27 86:7 8|25 83:7 9|74 20:7 10|19 47:8 1|78 63:8 2|46 52:8 3|27 10:8 4|17 81:8 5|14 46:8 6|9 39:8 7|74 35:8 8|83 11:8 9|85 18:8 10|10 25:9 1|18 56:9 2|22 80:9 3|30 58:9 4|48 89:9 5|64 68:9 6|9 28:9 7|100 70:9 8|39 41:9 9|55 7:9 10|77 94:10 1|31 41:10 2|14 51:10 3|33 66:10 4|15 79:10 5|42 65:10 6|44 9:10 7|10 87:10 8|97 72:10 9|37 85:10 10</relation>
    <relation name="R224" arity="2" nbTuples="100" semantics="soft" defaultCost="infinity">15 83:1 1|61 79:1 2|100 54:1 3|34 43:1 4|42 53:1 5|54 73:1 6|12 53:1 7|65 32:1 8|9 52:1 9|72 11:1 10|17 93:2 1|98 1:2 2|71 33:2 3|25 40:2 4|14 77:2 5|97 40:2 6|46 33:2 7|23 57:2 8|8 81:2 9|9 64:2 10|87 31:3 1|71 13:3 2|81 70:3 3|38 70:3 4|17 91:3 5|12 86:3 6|33 37:3 7|67 11:3 8|66 52:3 9|18 82:3 10|38 49:4 1|11 57:4 2|36 7:4 3|20 8:4 4|72 46:4 5|29 97:4 6|87 76:4 7|11 43:4 8|98 4:4 9|34 11:4 10|24 75:5 1|68 92:5 2|19 98:5 3|52 36:5 4|25 23:5 5|86 99:5 6|31 94:5 7|47 84:5 8|34 47:5 9|10 64:5 10|40 66:6 1|2 85:6 2|21 80:6 3|9 74:6 4|22 24:6 5|17 82:6 6|71 54:6 7|37 54:6 8|41 84:6 9|77 82:6 10|64 37:7 1|53 99:7 2|55 36:7 3|86 47:7 4|55 66:7 5|28 32:7 6|80 71:7 7|87 85:7 8|50 79:7 9|35 13:7 10|78 83:8 1|1 64:8 2|76 36:8 3|2 83:8 4|100 57:8 5|54 67:8 6|49 93:8 7|91 24:8 8|3 12:8 9|89 56:8 10|4 74:9 1|16 73:9 2|10 50:9 3|68 16:9 4|55 33:9 5|20 98:9 6|90 33:9 7|17 98:9 8|77 18:9 9|72 62:9 10|76 4:10 1|65 82:10 2|41 90:10 3|56 99:10 4|52 97:10 5|88 19:10 6|44 25:10 7|63 97:10 8|66 31:10 9|55 39:10 10</relation>
    <relation name="R225" arity="2" nbTuples="100" semantics="soft" defaultCost="infinity">98 30:1 1|10 56:1 2|56 57:1 3|28 24:1 4|100 54:1 5|34 60:1 6|5 18:1 7|78 86:1 8|77 39:1 9|51 94:1 10|43 45:2 1|8 97:2 2|67 88:2 3|78 92:2 4|82 80:2 5|7 63:2 6|14 19:2 7|43 79:2 8|37 23:2 9|56 37:2 10|60 32:3 1|43 70:3 2|71 21:3 3|80 17:3 4|67 11:3 5|23 27:3 6|83 60:3 7|7 68:3 8|10 51:3 9|85 71:3 10|1 32:4 1|80 68:4 2|22 61:4 3|48 35:4 4|69 72:4 5|38 75:4 6|72 92:4 7|24 72:4 8|36 96:4 9|42 37:4 10|22 4:5 1|70 73:5 2|76 94:5 3|45 27:5 4|82 41:5 5|46 51:5 6|12 36:5 7|6 63:5 8|63 9:5 9|81 96:5 10|12 20:6 1|5 23:6 2|4 61:6 3|12 18:6 4|81 56:6 5|4 95:6 6|6 29:6 7|88 16:6 8|76 64:6 9|76 13:6 10|23 72:7 1|9 49:7 2|8 38:7 3|87 62:7 4|66 15:7 5|66 98:7 6|9 97:7 7|89 55:7 8|38 10:7 9|8 47:7 10|83 30:8 1|87 19:8 2|10 36:8 3|29 14:8 4|67 1:8 5|70 46:8 6|86 21:8 7|72 10:8 8|75 80:8 9|23 84:8 10|34 60:9 1|82 20:9 2|85 2:9 3|57 85:9 4|73 45:9 5|60 23:9 6|11 78:9 7|32 32:9 8|51 49:9 9|97 93:9 10|66 18:10 1|51 9:10 2|43 26:10 3|87 55:10 4|96 27:10 5|58 90:10 6|57 6:10 7|62 89:10 8|56 85:10 9|59 61:10 10</relation>
    <relation name="R226" arity="2" nbTuples="100" semantics="soft" defaultCost="infinity">40 15:1 1|78 93:1 2|49 31:1 3|56 92:1 4|4 39:1 5|59 65:1 6|51 4:1 7|68 37:1 8|19 6:1 9|78 59:1 10|92 16:2 1|58 27:2 2|53 78:2 3|18 15:2 4|77 57:2 5|14 64:2 6|46 51:2 7|61 82:2 8|45 55:2 9|47 56:2 10|45 11:3 1|88 76:3 2|17 49:3 3|87 46:3 4|48 16:3 5|86 47:3 6|81 38:3 7|7 12:3 8|30 69:3 9|97 45:3 10|4 22:4 1|16 51:4 2|47 21:4 3|60 99:4 4|82 40:4 5|70 74:4 6|33 26:4 7|25 69:4 8|56 86:4 9|9 72:4 10|54 13:5 1|43 23:5 2|61 36:5 3|35 31:5 4|73 66:5 5|58 44:5 6|88 33:5 7|61 11:5 8|40 24:5 9|61 79:5 10|77 14:6 1|3 4:6 2|10 41:6 3|70 84:6 4|57 61:6 5|15 51:6 6|62 62:6 7|64 18:6 8|21 32:6 9|64 73:6 10|59 10:7 1|73 3:7 2|90 79:7 3|4 49:7 4|82 94:7 5|91 43:7 6|1 80:7 7|6 52:7 8|24 74:7 9|98 70:7 10|39 31:8 1|32 11:8 2|25 54:8 3|75 64:8 4|80 79:8 5|83 76:8 6|96 75:8 7|53 69:8 8|23 90:8 9|42 95:8 10|38 42:9 1|57 87:9 2|31 85:9 3|98 34:9 4|81 3:9 5|99 35:9 6|1 82:9 7|26 94:9 8|86 56:9 9|50 98:9 10|41 38:10 1|48 11:10 2|84 67:10 3|6 1:10 4|21 71:10 5|16 43:10 6|48 11:10 7|98 92:10 8|21 5:10 9|78 77:10 10</relation>
    <relation name="R227" arity="2" nbTuples="100" semantics="soft" defaultCost="infinity">22 74:1 1|39 12:1 2|6 76:1 3|21 8:1 4|55 87:1 5|91 84:1 6|81 79:1 7|7 84:1 8|4 63:1 9|8 54:1 10|24 58:2 1|44 4:2 2|22 68:2 3|76 67:2 4|99 62:2 5|55 21:2 6|26 54:2 7|55 52:2 8|81 21:2 9|42 91:2 10|22 13:3 1|20 62:3 2|59 9:3 3|47 62:3 4|36 56:3 5|10 82:3 6|2 3:3 7|74 96:3 8|59 11:3 9|76 5:3 10|89 60:4 1|14 73:4 2|28 87:4 3|70 46:4 4|46 66:4 5|82 15:4 6|83 72:4 7|98 28:4 8|54 22:4 9|71 26:4 10|89 44:5 1|63 71:5 2|93 82:5 3|68 48:5 4|96 5:5 5|50 77:5 6|61 52:5 7|99 62:5 8|79 96:5 9|27 65:5 10|73 21:6 1|97 4:6 2|4 25:6 3|77 28:6 4|20 77:6 5|96 56:6 6|72 27:6 7|72 96:6 8|69 26:6 9|5 41:6 10|69 47:7 1|66 38:7 2|4 27:7 3|31 38:7 4|18 94:7 5|61 32:7 6|57 3:7 7|23 82:7 8|95 23:7 9|65 88:7 10|77 99:8 1|76 23:8 2|77 42:8 3|72 1:8 4|26 83:8 5|13 61:8 6|16 48:8 7|98 71:8 8|20 28:8 9|37 82:8 10|70 30:9 1|82 15:9 2|28 9:9 3|18 46:9 4|25 13:9 5|29 62:9 6|17 4:9 7|54 27:9 8|97 16:9 9|31 7:9 10|8 94:10 1|23 90:10 2|94 43:10 3|32 44:10 4|50 85:10 5|17 48:10 6|77 53:10 7|99 43:10 8|73 5:10 9|32 62:10 10</relation>
    <relation name="R228" arity="2" nbTuples="100" semantics="soft" defaultCost="infinity">48 58:1 1|8 7:1 2|43 55:1 3|36 47:1 4|59 45:1 5|78 39:1 6|37 8:1 7|52 8:1 8|21 34:1 9|1 3:1 10|23 84:2 1|31 32:2 2|46 9:2 3|50 54:2 4|96 52:2 5|99 86:2 6|65 85:2 7|67 84:2 8|26 34:2 9|86 15:2 10|94 100:3 1|55 90:3 2|91 10:3 3|5 35:3 4|49 42:3 5|42 81:3 6|23 56:3 7|9 58:3 8|26 51:3 9|74 63:3 10|94 52:4 1|54 14:4 2|2 58:4 3|62 80:4 4|91 47:4 5|58 27:4 6|19 57:4 7|95 94:4 8|86 83:4 9|9 83:4 10|56 1:5 1|81 34:5 2|94 89:5 3|85 98:5 4|7 89:5 5|98 54:5 6|59 12:5 7|78 50:5 8|21 81:5 9|42 64:5 10|28 49:6 1|37 65:6 2|55 50:6 3|22 38:6 4|100 85:6 5|67 49:6 6|67 63:6 7|43 9:6 8|58 66:6 9|67 8:6 10|49 53:7 1|52 99:7 2|12 46:7 3|68 6:7 4|46 15:7 5|64 57:7 6|28 95:7 7|19 53:7 8|61 52:7 9|83 93:7 10|10 65:8 1|39 17:8 2|1 38:8 3|82 27:8 4|63 35:8 5|15 98:8 6|28 85:8 7|10 3:8 8|54 93:8 9|23 23:8 10|30 33:9 1|44 34:9 2|41 19:9 3|9 34:9 4|3 80:9 5|95 67:9 6|59 88:9 7|47 96:9 8|36 53:9 9|42 99:9 10|59 91:10 1|57 23:10 2|20 61:10 3|55 75:10 4|43 61:10 5|69 17:10 6|27 88:10 7|27 49:10 8|64 35:10 9|45 76:10 10</relation>
    <relation name="R229" arity="2" nbTuples="100" semantics="soft" defaultCost="infinity">37 25:1 1|28 88:1 2|49 97:1 3|6 77:1 4|5 38:1 5|41 59:1 6|90 96:1 7|29 92:1 8|92 25:1 9|66 16:1 10|4 99:2 1|100 54:2 2|5 15:2 3|82 84:2 4|48 60:2 5|46 94:2 6|26 6:2 7|2 13:2 8|57 98:2 9|79 23:2 10|19 38:3 1|80 32:3 2|24 15:3 3|28 18:3 4|35 64:3 5|39 43:3 6|51 94:3 7|44 44:3 8|76 54:3 9|23 27:3 10|36 72:4 1|88 11:4 2|77 50:4 3|19 55:4 4|75 62:4 5|58 73:4 6|7 50:4 7|75 18:4 8|95 79:4 9|9 78:4 10|13 96:5 1|18 30:5 2|47 87:5 3|59 61:5 4|56 97:5 5|57 69:5 6|23 81:5 7|4 32:5 8|4 96:5 9|13 42:5 10|80 63:6 1|71 76:6 2|88 81:6 3|17 4:6 4|78 78:6 5|88 3:6 6|37 91:6 7|71 80:6 8|78 23:6 9|49 98:6 10|41 64:7 1|55 30:7 2|39 34:7 3|6 46:7 4|16 27:7 5|27 97:7 6|19 34:7 7|10 56:7 8|66 36:7 9|53 8:7 10|87 74:8 1|84 99:8 2|69 8:8 3|69 14:8 4|61 18:8 5|8 30:8 6|21 98:8 7|46 11:8 8|61 40:8 9|35 57:8 10|32 22:9 1|17 46:9 2|36 47:9 3|88 91:9 4|49 29:9 5|1 30:9 6|97 37:9 7|81 83:9 8|45 66:9 9|10 94:9 10|72 56:10 1|87 16:10 2|8 93:10 3|41 64:10 4|49 24:10 5|38 36:10 6|19 39:10 7|81 49:10 8|1 29:10 9|19 27:10 10</relation>
    <relation name="R230" arity="2" nbTuples="100" semantics="soft" defaultCost="infinity">93 20:1 1|76 53:1 2|92 13:1 3|13 48:1 4|27 37:1 5|52 66:1 6|96 10:1 7|91 19:1 8|96 38:1 9|77 100:1 10|4 100:2 1|63 1:2 2|55 17:2 3|6 54:2 4|87 85:2 5|24 7:2 6|72 73:2 7|55 44:2 8|37 11:2 9|73 60:2 10|81 60:3 1|82 28:3 2|14 86:3 3|91 56:3 4|38 94:3 5|89 7:3 6|57 76:3 7|86 15:3 8|17 5:3 9|50 82:3 10|56 64:4 1|61 36:4 2|73 44:4 3|55 99:4 4|79 18:4 5|57 67:4 6|74 85:4 7|6 23:4 8|98 94:4 9|70 65:4 10|59 93:5 1|6 3:5 2|73 77:5 3|61 22:5 4|94 23:5 5|45 29:5 6|75 38:5 7|83 63:5 8|16 93:5 9|48 4:5 10|64 38:6 1|20 42:6 2|2 42:6 3|60 61:6 4|48 43:6 5|94 5:6 6|85 55:6 7|73 11:6 8|94 2:6 9|90 93:6 10|26 33:7 1|19 2:7 2|63 8:7 3|14 88:7 4|99 18:7 5|89 19:7 6|90 57:7 7|64 51:7 8|40 30:7 9|56 58:7 10|40 64:8 1|99 81:8 2|2 47:8 3|98 60:8 4|92 96:8 5|30 9:8 6|70 49:8 7|55 73:8 8|50 42:8 9|59 3:8 10|63 19:9 1|78 96:9 2|79 30:9 3|52 40:9 4|22 36:9 5|41 11:9 6|9 50:9 7|14 83:9 8|34 46:9 9|18 7:9 10|60 53:10 1|8 61:10 2|82 69:10 3|64 59:10 4|74 30:10 5|32 43:10 6|95 78:10 7|44 12:10 8|70 97:10 9|42 53:10 10</relation>
    <relation name="R231" arity="2" nbTuples="100" semantics="soft" defaultCost="infinity">34 78:1 1|92 87:1 2|50 32:1 3|3 65:1 4|56 45:1 5|3 91:1 6|18 43:1 7|78 81:1 8|38 22:1 9|90 31:1 10|96 66:2 1|11 79:2 2|40 79:2 3|50 36:2 4|49 22:2 5|51 73:2 6|46 72:2 7|25 42:2 8|50 72:2 9|30 40:2 10|21 75:3 1|72 6:3 2|52 65:3 3|92 95:3 4|66 57:3 5|37 44:3 6|41 60:3 7|22 21:3 8|49 35:3 9|30 12:3 10|90 55:4 1|40 86:4 2|62 22:4 3|43 68:4 4|38 81:4 5|58 100:4 6|22 49:4 7|38 1:4 8|70 20:4 9|99 97:4 10|13 40:5 1|18 94:5 2|65 64:5 3|41 56:5 4|50 55:5 5|48 74:5 6|33 26:5 7|27 74:5 8|94 39:5 9|93 61:5 10|68 71:6 1|59 65:6 2|68 41:6 3|84 4:6 4|91 17:6 5|70 58:6 6|31 88:6 7|37 97:6 8|46 36:6 9|27 6:6 10|37 28:7 1|79 85:7 2|79 54:7 3|24 28:7 4|65 86:7 5|61 11:7 6|23 17:7 7|66 56:7 8|96 84:7 9|57 77:7 10|54 96:8 1|47 51:8 2|95 23:8 3|91 100:8 4|100 22:8 5|75 11:8 6|98 33:8 7|21 95:8 8|13 88:8 9|97 90:8 10|33 39:9 1|84 26:9 2|39 60:9 3|34 88:9 4|3 90:9 5|88 84:9 6|53 82:9 7|19 5:9 8|34 52:9 9|95 7:9 10|25 62:10 1|100 45:10 2|53 79:10 3|26 36:10 4|52 72:10 5|56 19:10 6|42 87:10 7|92 73:10 8|65 23:10 9|37 96:10 10</relation>
    <relation name="R232" arity="2" nbTuples="100" semantics="soft" defaultCost="infinity">1 100:1 1|39 98:1 2|96 61:1 3|19 82:1 4|2 71:1 5|34 40:1 6|65 22:1 7|39 41:1 8|25 61:1 9|58 25:1 10|18 35:2 1|64 84:2 2|100 40:2 3|74 47:2 4|38 57:2 5|84 81:2 6|98 61:2 7|75 20:2 8|92 81:2 9|48 82:2 10|61 96:3 1|45 16:3 2|1 56:3 3|84 58:3 4|37 48:3 5|81 12:3 6|36 2:3 7|75 74:3 8|77 81:3 9|63 67:3 10|90 12:4 1|64 79:4 2|10 19:4 3|59 33:4 4|64 80:4 5|28 72:4 6|96 15:4 7|14 59:4 8|71 85:4 9|37 61:4 10|29 96:5 1|64 32:5 2|56 35:5 3|95 43:5 4|34 28:5 5|56 91:5 6|73 33:5 7|12 62:5 8|89 47:5 9|73 77:5 10|76 35:6 1|72 35:6 2|55 71:6 3|7 24:6 4|8 7:6 5|91 34:6 6|3 81:6 7|15 3:6 8|100 98:6 9|69 75:6 10|71 24:7 1|51 64:7 2|18 79:7 3|3 59:7 4|81 90:7 5|67 48:7 6|2 43:7 7|86 54:7 8|10 66:7 9|22 61:7 10|8 30:8 1|32 12:8 2|96 62:8 3|41 30:8 4|39 43:8 5|95 76:8 6|4 60:8 7|14 82:8 8|10 71:8 9|71 1:8 10|8 42:9 1|27 20:9 2|6 18:9 3|93 8:9 4|47 90:9 5|65 90:9 6|22 29:9 7|76 40:9 8|68 67:9 9|31 48:9 10|84 30:10 1|59 84:10 2|67 15:10 3|67 92:10 4|93 58:10 5|50 95:10 6|77 42:10 7|72 4:10 8|55 22:10 9|81 9:10 10</relation>
    <relation name="R233" arity="2" nbTuples="100" semantics="soft" defaultCost="infinity">78 76:1 1|53 10:1 2|72 26:1 3|19 61:1 4|29 2:1 5|65 82:1 6|15 60:1 7|94 20:1 8|36 21:1 9|5 6:1 10|2 17:2 1|43 19:2 2|9 99:2 3|75 12:2 4|51 13:2 5|78 48:2 6|80 80:2 7|42 33:2 8|90 7:2 9|20 20:2 10|78 89:3 1|47 35:3 2|23 42:3 3|72 41:3 4|81 59:3 5|33 47:3 6|11 69:3 7|18 47:3 8|100 39:3 9|11 66:3 10|97 23:4 1|52 77:4 2|61 85:4 3|80 36:4 4|89 44:4 5|7 4:4 6|75 28:4 7|65 3:4 8|90 82:4 9|15 42:4 10|40 72:5 1|34 16:5 2|18 31:5 3|19 92:5 4|100 80:5 5|26 19:5 6|74 61:5 7|35 10:5 8|43 33:5 9|82 43:5 10|53 60:6 1|5 99:6 2|37 80:6 3|72 7:6 4|80 97:6 5|26 66:6 6|25 12:6 7|58 88:6 8|45 77:6 9|18 83:6 10|20 29:7 1|35 4:7 2|60 38:7 3|71 52:7 4|79 76:7 5|35 33:7 6|50 9:7 7|96 73:7 8|55 79:7 9|98 63:7 10|64 56:8 1|59 45:8 2|42 5:8 3|36 30:8 4|69 44:8 5|75 57:8 6|66 8:8 7|40 13:8 8|59 17:8 9|92 55:8 10|91 60:9 1|25 73:9 2|78 87:9 3|95 88:9 4|38 72:9 5|82 63:9 6|70 39:9 7|100 67:9 8|43 42:9 9|20 45:9 10|77 41:10 1|37 83:10 2|96 100:10 3|82 93:10 4|64 97:10 5|18 91:10 6|34 27:10 7|86 69:10 8|32 58:10 9|57 34:10 10</relation>
[truncated: 1,344,329 more chars]
