# Supplementary material for: A local cost simulation-based algorithm to solve distributed constraint optimization problems
Source: PeerJ Comput Sci. 2023 Mar 17;9:e1296. doi: 10.7717/peerj-cs.1296 (PMC10280401; doi:10.7717/peerj-cs.1296)
Supplement: Supplemental Information 1 [file peerj-cs-09-1296-s001.zip › code/DCOP_LCS/problem/ADCOP——70_10_0.6/RANDOM_ADCOP_70_10_density_0.6_2.xml]

<instance>
  <presentation name="instance2" type="ADCOP" benchmark="RandomDCOP" model="Simple" constraintModel="TKC" format="XDisCSP 1.0" />
  <agents nbAgents="70">
    <agent name="A1" id="1" description="Agent 1" />
    <agent name="A2" id="2" description="Agent 2" />
    <agent name="A3" id="3" description="Agent 3" />
    <agent name="A4" id="4" description="Agent 4" />
    <agent name="A5" id="5" description="Agent 5" />
    <agent name="A6" id="6" description="Agent 6" />
    <agent name="A7" id="7" description="Agent 7" />
    <agent name="A8" id="8" description="Agent 8" />
    <agent name="A9" id="9" description="Agent 9" />
    <agent name="A10" id="10" description="Agent 10" />
    <agent name="A11" id="11" description="Agent 11" />
    <agent name="A12" id="12" description="Agent 12" />
    <agent name="A13" id="13" description="Agent 13" />
    <agent name="A14" id="14" description="Agent 14" />
    <agent name="A15" id="15" description="Agent 15" />
    <agent name="A16" id="16" description="Agent 16" />
    <agent name="A17" id="17" description="Agent 17" />
    <agent name="A18" id="18" description="Agent 18" />
    <agent name="A19" id="19" description="Agent 19" />
    <agent name="A20" id="20" description="Agent 20" />
    <agent name="A21" id="21" description="Agent 21" />
    <agent name="A22" id="22" description="Agent 22" />
    <agent name="A23" id="23" description="Agent 23" />
    <agent name="A24" id="24" description="Agent 24" />
    <agent name="A25" id="25" description="Agent 25" />
    <agent name="A26" id="26" description="Agent 26" />
    <agent name="A27" id="27" description="Agent 27" />
    <agent name="A28" id="28" description="Agent 28" />
    <agent name="A29" id="29" description="Agent 29" />
    <agent name="A30" id="30" description="Agent 30" />
    <agent name="A31" id="31" description="Agent 31" />
    <agent name="A32" id="32" description="Agent 32" />
    <agent name="A33" id="33" description="Agent 33" />
    <agent name="A34" id="34" description="Agent 34" />
    <agent name="A35" id="35" description="Agent 35" />
    <agent name="A36" id="36" description="Agent 36" />
    <agent name="A37" id="37" description="Agent 37" />
    <agent name="A38" id="38" description="Agent 38" />
    <agent name="A39" id="39" description="Agent 39" />
    <agent name="A40" id="40" description="Agent 40" />
    <agent name="A41" id="41" description="Agent 41" />
    <agent name="A42" id="42" description="Agent 42" />
    <agent name="A43" id="43" description="Agent 43" />
    <agent name="A44" id="44" description="Agent 44" />
    <agent name="A45" id="45" description="Agent 45" />
    <agent name="A46" id="46" description="Agent 46" />
    <agent name="A47" id="47" description="Agent 47" />
    <agent name="A48" id="48" description="Agent 48" />
    <agent name="A49" id="49" description="Agent 49" />
    <agent name="A50" id="50" description="Agent 50" />
    <agent name="A51" id="51" description="Agent 51" />
    <agent name="A52" id="52" description="Agent 52" />
    <agent name="A53" id="53" description="Agent 53" />
    <agent name="A54" id="54" description="Agent 54" />
    <agent name="A55" id="55" description="Agent 55" />
    <agent name="A56" id="56" description="Agent 56" />
    <agent name="A57" id="57" description="Agent 57" />
    <agent name="A58" id="58" description="Agent 58" />
    <agent name="A59" id="59" description="Agent 59" />
    <agent name="A60" id="60" description="Agent 60" />
    <agent name="A61" id="61" description="Agent 61" />
    <agent name="A62" id="62" description="Agent 62" />
    <agent name="A63" id="63" description="Agent 63" />
    <agent name="A64" id="64" description="Agent 64" />
    <agent name="A65" id="65" description="Agent 65" />
    <agent name="A66" id="66" description="Agent 66" />
    <agent name="A67" id="67" description="Agent 67" />
    <agent name="A68" id="68" description="Agent 68" />
    <agent name="A69" id="69" description="Agent 69" />
    <agent name="A70" id="70" description="Agent 70" />
  </agents>
  <domains nbDomains="1">
    <domain name="D1" nbValues="10">1..10</domain>
  </domains>
  <variables nbVariables="70">
    <variable agent="A1" name="X1.1" id="1" domain="D1" description="variable 1.1" />
    <variable agent="A2" name="X2.1" id="1" domain="D1" description="variable 2.1" />
    <variable agent="A3" name="X3.1" id="1" domain="D1" description="variable 3.1" />
    <variable agent="A4" name="X4.1" id="1" domain="D1" description="variable 4.1" />
    <variable agent="A5" name="X5.1" id="1" domain="D1" description="variable 5.1" />
    <variable agent="A6" name="X6.1" id="1" domain="D1" description="variable 6.1" />
    <variable agent="A7" name="X7.1" id="1" domain="D1" description="variable 7.1" />
    <variable agent="A8" name="X8.1" id="1" domain="D1" description="variable 8.1" />
    <variable agent="A9" name="X9.1" id="1" domain="D1" description="variable 9.1" />
    <variable agent="A10" name="X10.1" id="1" domain="D1" description="variable 10.1" />
    <variable agent="A11" name="X11.1" id="1" domain="D1" description="variable 11.1" />
    <variable agent="A12" name="X12.1" id="1" domain="D1" description="variable 12.1" />
    <variable agent="A13" name="X13.1" id="1" domain="D1" description="variable 13.1" />
    <variable agent="A14" name="X14.1" id="1" domain="D1" description="variable 14.1" />
    <variable agent="A15" name="X15.1" id="1" domain="D1" description="variable 15.1" />
    <variable agent="A16" name="X16.1" id="1" domain="D1" description="variable 16.1" />
    <variable agent="A17" name="X17.1" id="1" domain="D1" description="variable 17.1" />
    <variable agent="A18" name="X18.1" id="1" domain="D1" description="variable 18.1" />
    <variable agent="A19" name="X19.1" id="1" domain="D1" description="variable 19.1" />
    <variable agent="A20" name="X20.1" id="1" domain="D1" description="variable 20.1" />
    <variable agent="A21" name="X21.1" id="1" domain="D1" description="variable 21.1" />
    <variable agent="A22" name="X22.1" id="1" domain="D1" description="variable 22.1" />
    <variable agent="A23" name="X23.1" id="1" domain="D1" description="variable 23.1" />
    <variable agent="A24" name="X24.1" id="1" domain="D1" description="variable 24.1" />
    <variable agent="A25" name="X25.1" id="1" domain="D1" description="variable 25.1" />
    <variable agent="A26" name="X26.1" id="1" domain="D1" description="variable 26.1" />
    <variable agent="A27" name="X27.1" id="1" domain="D1" description="variable 27.1" />
    <variable agent="A28" name="X28.1" id="1" domain="D1" description="variable 28.1" />
    <variable agent="A29" name="X29.1" id="1" domain="D1" description="variable 29.1" />
    <variable agent="A30" name="X30.1" id="1" domain="D1" description="variable 30.1" />
    <variable agent="A31" name="X31.1" id="1" domain="D1" description="variable 31.1" />
    <variable agent="A32" name="X32.1" id="1" domain="D1" description="variable 32.1" />
    <variable agent="A33" name="X33.1" id="1" domain="D1" description="variable 33.1" />
    <variable agent="A34" name="X34.1" id="1" domain="D1" description="variable 34.1" />
    <variable agent="A35" name="X35.1" id="1" domain="D1" description="variable 35.1" />
    <variable agent="A36" name="X36.1" id="1" domain="D1" description="variable 36.1" />
    <variable agent="A37" name="X37.1" id="1" domain="D1" description="variable 37.1" />
    <variable agent="A38" name="X38.1" id="1" domain="D1" description="variable 38.1" />
    <variable agent="A39" name="X39.1" id="1" domain="D1" description="variable 39.1" />
    <variable agent="A40" name="X40.1" id="1" domain="D1" description="variable 40.1" />
    <variable agent="A41" name="X41.1" id="1" domain="D1" description="variable 41.1" />
    <variable agent="A42" name="X42.1" id="1" domain="D1" description="variable 42.1" />
    <variable agent="A43" name="X43.1" id="1" domain="D1" description="variable 43.1" />
    <variable agent="A44" name="X44.1" id="1" domain="D1" description="variable 44.1" />
    <variable agent="A45" name="X45.1" id="1" domain="D1" description="variable 45.1" />
    <variable agent="A46" name="X46.1" id="1" domain="D1" description="variable 46.1" />
    <variable agent="A47" name="X47.1" id="1" domain="D1" description="variable 47.1" />
    <variable agent="A48" name="X48.1" id="1" domain="D1" description="variable 48.1" />
    <variable agent="A49" name="X49.1" id="1" domain="D1" description="variable 49.1" />
    <variable agent="A50" name="X50.1" id="1" domain="D1" description="variable 50.1" />
    <variable agent="A51" name="X51.1" id="1" domain="D1" description="variable 51.1" />
    <variable agent="A52" name="X52.1" id="1" domain="D1" description="variable 52.1" />
    <variable agent="A53" name="X53.1" id="1" domain="D1" description="variable 53.1" />
    <variable agent="A54" name="X54.1" id="1" domain="D1" description="variable 54.1" />
    <variable agent="A55" name="X55.1" id="1" domain="D1" description="variable 55.1" />
    <variable agent="A56" name="X56.1" id="1" domain="D1" description="variable 56.1" />
    <variable agent="A57" name="X57.1" id="1" domain="D1" description="variable 57.1" />
    <variable agent="A58" name="X58.1" id="1" domain="D1" description="variable 58.1" />
    <variable agent="A59" name="X59.1" id="1" domain="D1" description="variable 59.1" />
    <variable agent="A60" name="X60.1" id="1" domain="D1" description="variable 60.1" />
    <variable agent="A61" name="X61.1" id="1" domain="D1" description="variable 61.1" />
    <variable agent="A62" name="X62.1" id="1" domain="D1" description="variable 62.1" />
    <variable agent="A63" name="X63.1" id="1" domain="D1" description="variable 63.1" />
    <variable agent="A64" name="X64.1" id="1" domain="D1" description="variable 64.1" />
    <variable agent="A65" name="X65.1" id="1" domain="D1" description="variable 65.1" />
    <variable agent="A66" name="X66.1" id="1" domain="D1" description="variable 66.1" />
    <variable agent="A67" name="X67.1" id="1" domain="D1" description="variable 67.1" />
    <variable agent="A68" name="X68.1" id="1" domain="D1" description="variable 68.1" />
    <variable agent="A69" name="X69.1" id="1" domain="D1" description="variable 69.1" />
    <variable agent="A70" name="X70.1" id="1" domain="D1" description="variable 70.1" />
  </variables>
  <constraints nbConstraints="1449">
    <constraint name="C0" model="TKC" arity="2" scope="X29.1 X47.1" reference="R0" />
    <constraint name="C1" model="TKC" arity="2" scope="X5.1 X42.1" reference="R1" />
    <constraint name="C2" model="TKC" arity="2" scope="X28.1 X51.1" reference="R2" />
    <constraint name="C3" model="TKC" arity="2" scope="X9.1 X69.1" reference="R3" />
    <constraint name="C4" model="TKC" arity="2" scope="X42.1 X53.1" reference="R4" />
    <constraint name="C5" model="TKC" arity="2" scope="X25.1 X67.1" reference="R5" />
    <constraint name="C6" model="TKC" arity="2" scope="X1.1 X17.1" reference="R6" />
    <constraint name="C7" model="TKC" arity="2" scope="X12.1 X33.1" reference="R7" />
    <constraint name="C8" model="TKC" arity="2" scope="X58.1 X69.1" reference="R8" />
    <constraint name="C9" model="TKC" arity="2" scope="X54.1 X68.1" reference="R9" />
    <constraint name="C10" model="TKC" arity="2" scope="X26.1 X39.1" reference="R10" />
    <constraint name="C11" model="TKC" arity="2" scope="X29.1 X33.1" reference="R11" />
    <constraint name="C12" model="TKC" arity="2" scope="X3.1 X22.1" reference="R12" />
    <constraint name="C13" model="TKC" arity="2" scope="X41.1 X53.1" reference="R13" />
    <constraint name="C14" model="TKC" arity="2" scope="X16.1 X56.1" reference="R14" />
    <constraint name="C15" model="TKC" arity="2" scope="X55.1 X64.1" reference="R15" />
    <constraint name="C16" model="TKC" arity="2" scope="X6.1 X9.1" reference="R16" />
    <constraint name="C17" model="TKC" arity="2" scope="X10.1 X51.1" reference="R17" />
    <constraint name="C18" model="TKC" arity="2" scope="X35.1 X44.1" reference="R18" />
    <constraint name="C19" model="TKC" arity="2" scope="X15.1 X49.1" reference="R19" />
    <constraint name="C20" model="TKC" arity="2" scope="X33.1 X39.1" reference="R20" />
    <constraint name="C21" model="TKC" arity="2" scope="X47.1 X62.1" reference="R21" />
    <constraint name="C22" model="TKC" arity="2" scope="X33.1 X52.1" reference="R22" />
    <constraint name="C23" model="TKC" arity="2" scope="X4.1 X31.1" reference="R23" />
    <constraint name="C24" model="TKC" arity="2" scope="X8.1 X33.1" reference="R24" />
    <constraint name="C25" model="TKC" arity="2" scope="X7.1 X42.1" reference="R25" />
    <constraint name="C26" model="TKC" arity="2" scope="X45.1 X65.1" reference="R26" />
    <constraint name="C27" model="TKC" arity="2" scope="X38.1 X46.1" reference="R27" />
    <constraint name="C28" model="TKC" arity="2" scope="X25.1 X64.1" reference="R28" />
    <constraint name="C29" model="TKC" arity="2" scope="X4.1 X26.1" reference="R29" />
    <constraint name="C30" model="TKC" arity="2" scope="X10.1 X69.1" reference="R30" />
    <constraint name="C31" model="TKC" arity="2" scope="X5.1 X28.1" reference="R31" />
    <constraint name="C32" model="TKC" arity="2" scope="X60.1 X63.1" reference="R32" />
    <constraint name="C33" model="TKC" arity="2" scope="X9.1 X39.1" reference="R33" />
    <constraint name="C34" model="TKC" arity="2" scope="X14.1 X45.1" reference="R34" />
    <constraint name="C35" model="TKC" arity="2" scope="X53.1 X60.1" reference="R35" />
    <constraint name="C36" model="TKC" arity="2" scope="X27.1 X63.1" reference="R36" />
    <constraint name="C37" model="TKC" arity="2" scope="X11.1 X64.1" reference="R37" />
    <constraint name="C38" model="TKC" arity="2" scope="X14.1 X60.1" reference="R38" />
    <constraint name="C39" model="TKC" arity="2" scope="X43.1 X61.1" reference="R39" />
    <constraint name="C40" model="TKC" arity="2" scope="X4.1 X46.1" reference="R40" />
    <constraint name="C41" model="TKC" arity="2" scope="X17.1 X65.1" reference="R41" />
    <constraint name="C42" model="TKC" arity="2" scope="X9.1 X21.1" reference="R42" />
    <constraint name="C43" model="TKC" arity="2" scope="X25.1 X57.1" reference="R43" />
    <constraint name="C44" model="TKC" arity="2" scope="X29.1 X37.1" reference="R44" />
    <constraint name="C45" model="TKC" arity="2" scope="X2.1 X17.1" reference="R45" />
    <constraint name="C46" model="TKC" arity="2" scope="X57.1 X66.1" reference="R46" />
    <constraint name="C47" model="TKC" arity="2" scope="X18.1 X61.1" reference="R47" />
    <constraint name="C48" model="TKC" arity="2" scope="X1.1 X34.1" reference="R48" />
    <constraint name="C49" model="TKC" arity="2" scope="X39.1 X57.1" reference="R49" />
    <constraint name="C50" model="TKC" arity="2" scope="X54.1 X61.1" reference="R50" />
    <constraint name="C51" model="TKC" arity="2" scope="X53.1 X59.1" reference="R51" />
    <constraint name="C52" model="TKC" arity="2" scope="X35.1 X39.1" reference="R52" />
    <constraint name="C53" model="TKC" arity="2" scope="X36.1 X37.1" reference="R53" />
    <constraint name="C54" model="TKC" arity="2" scope="X32.1 X42.1" reference="R54" />
    <constraint name="C55" model="TKC" arity="2" scope="X20.1 X32.1" reference="R55" />
    <constraint name="C56" model="TKC" arity="2" scope="X11.1 X50.1" reference="R56" />
    <constraint name="C57" model="TKC" arity="2" scope="X23.1 X24.1" reference="R57" />
    <constraint name="C58" model="TKC" arity="2" scope="X23.1 X61.1" reference="R58" />
    <constraint name="C59" model="TKC" arity="2" scope="X40.1 X59.1" reference="R59" />
    <constraint name="C60" model="TKC" arity="2" scope="X48.1 X64.1" reference="R60" />
    <constraint name="C61" model="TKC" arity="2" scope="X24.1 X66.1" reference="R61" />
    <constraint name="C62" model="TKC" arity="2" scope="X57.1 X70.1" reference="R62" />
    <constraint name="C63" model="TKC" arity="2" scope="X22.1 X24.1" reference="R63" />
    <constraint name="C64" model="TKC" arity="2" scope="X29.1 X49.1" reference="R64" />
    <constraint name="C65" model="TKC" arity="2" scope="X19.1 X68.1" reference="R65" />
    <constraint name="C66" model="TKC" arity="2" scope="X20.1 X30.1" reference="R66" />
    <constraint name="C67" model="TKC" arity="2" scope="X13.1 X33.1" reference="R67" />
    <constraint name="C68" model="TKC" arity="2" scope="X23.1 X56.1" reference="R68" />
    <constraint name="C69" model="TKC" arity="2" scope="X14.1 X57.1" reference="R69" />
    <constraint name="C70" model="TKC" arity="2" scope="X44.1 X65.1" reference="R70" />
    <constraint name="C71" model="TKC" arity="2" scope="X5.1 X51.1" reference="R71" />
    <constraint name="C72" model="TKC" arity="2" scope="X1.1 X28.1" reference="R72" />
    <constraint name="C73" model="TKC" arity="2" scope="X49.1 X52.1" reference="R73" />
    <constraint name="C74" model="TKC" arity="2" scope="X63.1 X67.1" reference="R74" />
    <constraint name="C75" model="TKC" arity="2" scope="X1.1 X47.1" reference="R75" />
    <constraint name="C76" model="TKC" arity="2" scope="X1.1 X64.1" reference="R76" />
    <constraint name="C77" model="TKC" arity="2" scope="X25.1 X26.1" reference="R77" />
    <constraint name="C78" model="TKC" arity="2" scope="X9.1 X41.1" reference="R78" />
    <constraint name="C79" model="TKC" arity="2" scope="X41.1 X50.1" reference="R79" />
    <constraint name="C80" model="TKC" arity="2" scope="X4.1 X48.1" reference="R80" />
    <constraint name="C81" model="TKC" arity="2" scope="X62.1 X67.1" reference="R81" />
    <constraint name="C82" model="TKC" arity="2" scope="X3.1 X66.1" reference="R82" />
    <constraint name="C83" model="TKC" arity="2" scope="X6.1 X22.1" reference="R83" />
    <constraint name="C84" model="TKC" arity="2" scope="X18.1 X19.1" reference="R84" />
    <constraint name="C85" model="TKC" arity="2" scope="X23.1 X60.1" reference="R85" />
    <constraint name="C86" model="TKC" arity="2" scope="X7.1 X24.1" reference="R86" />
    <constraint name="C87" model="TKC" arity="2" scope="X36.1 X39.1" reference="R87" />
    <constraint name="C88" model="TKC" arity="2" scope="X53.1 X54.1" reference="R88" />
    <constraint name="C89" model="TKC" arity="2" scope="X8.1 X53.1" reference="R89" />
    <constraint name="C90" model="TKC" arity="2" scope="X5.1 X9.1" reference="R90" />
    <constraint name="C91" model="TKC" arity="2" scope="X47.1 X58.1" reference="R91" />
    <constraint name="C92" model="TKC" arity="2" scope="X42.1 X60.1" reference="R92" />
    <constraint name="C93" model="TKC" arity="2" scope="X29.1 X42.1" reference="R93" />
    <constraint name="C94" model="TKC" arity="2" scope="X28.1 X54.1" reference="R94" />
    <constraint name="C95" model="TKC" arity="2" scope="X1.1 X46.1" reference="R95" />
    <constraint name="C96" model="TKC" arity="2" scope="X2.1 X66.1" reference="R96" />
    <constraint name="C97" model="TKC" arity="2" scope="X52.1 X64.1" reference="R97" />
    <constraint name="C98" model="TKC" arity="2" scope="X50.1 X58.1" reference="R98" />
    <constraint name="C99" model="TKC" arity="2" scope="X34.1 X55.1" reference="R99" />
    <constraint name="C100" model="TKC" arity="2" scope="X7.1 X34.1" reference="R100" />
    <constraint name="C101" model="TKC" arity="2" scope="X6.1 X58.1" reference="R101" />
    <constraint name="C102" model="TKC" arity="2" scope="X49.1 X59.1" reference="R102" />
    <constraint name="C103" model="TKC" arity="2" scope="X7.1 X8.1" reference="R103" />
    <constraint name="C104" model="TKC" arity="2" scope="X54.1 X57.1" reference="R104" />
    <constraint name="C105" model="TKC" arity="2" scope="X13.1 X59.1" reference="R105" />
    <constraint name="C106" model="TKC" arity="2" scope="X25.1 X61.1" reference="R106" />
    <constraint name="C107" model="TKC" arity="2" scope="X32.1 X39.1" reference="R107" />
    <constraint name="C108" model="TKC" arity="2" scope="X67.1 X69.1" reference="R108" />
    <constraint name="C109" model="TKC" arity="2" scope="X13.1 X58.1" reference="R109" />
    <constraint name="C110" model="TKC" arity="2" scope="X9.1 X47.1" reference="R110" />
    <constraint name="C111" model="TKC" arity="2" scope="X19.1 X23.1" reference="R111" />
    <constraint name="C112" model="TKC" arity="2" scope="X14.1 X35.1" reference="R112" />
    <constraint name="C113" model="TKC" arity="2" scope="X15.1 X27.1" reference="R113" />
    <constraint name="C114" model="TKC" arity="2" scope="X27.1 X58.1" reference="R114" />
    <constraint name="C115" model="TKC" arity="2" scope="X26.1 X69.1" reference="R115" />
    <constraint name="C116" model="TKC" arity="2" scope="X52.1 X70.1" reference="R116" />
    <constraint name="C117" model="TKC" arity="2" scope="X30.1 X67.1" reference="R117" />
    <constraint name="C118" model="TKC" arity="2" scope="X18.1 X22.1" reference="R118" />
    <constraint name="C119" model="TKC" arity="2" scope="X17.1 X51.1" reference="R119" />
    <constraint name="C120" model="TKC" arity="2" scope="X12.1 X65.1" reference="R120" />
    <constraint name="C121" model="TKC" arity="2" scope="X3.1 X25.1" reference="R121" />
    <constraint name="C122" model="TKC" arity="2" scope="X10.1 X16.1" reference="R122" />
    <constraint name="C123" model="TKC" arity="2" scope="X9.1 X50.1" reference="R123" />
    <constraint name="C124" model="TKC" arity="2" scope="X7.1 X62.1" reference="R124" />
    <constraint name="C125" model="TKC" arity="2" scope="X8.1 X51.1" reference="R125" />
    <constraint name="C126" model="TKC" arity="2" scope="X41.1 X45.1" reference="R126" />
    <constraint name="C127" model="TKC" arity="2" scope="X43.1 X53.1" reference="R127" />
    <constraint name="C128" model="TKC" arity="2" scope="X22.1 X27.1" reference="R128" />
    <constraint name="C129" model="TKC" arity="2" scope="X6.1 X64.1" reference="R129" />
    <constraint name="C130" model="TKC" arity="2" scope="X57.1 X63.1" reference="R130" />
    <constraint name="C131" model="TKC" arity="2" scope="X18.1 X50.1" reference="R131" />
    <constraint name="C132" model="TKC" arity="2" scope="X32.1 X60.1" reference="R132" />
    <constraint name="C133" model="TKC" arity="2" scope="X8.1 X37.1" reference="R133" />
    <constraint name="C134" model="TKC" arity="2" scope="X8.1 X24.1" reference="R134" />
    <constraint name="C135" model="TKC" arity="2" scope="X29.1 X35.1" reference="R135" />
    <constraint name="C136" model="TKC" arity="2" scope="X20.1 X69.1" reference="R136" />
    <constraint name="C137" model="TKC" arity="2" scope="X5.1 X7.1" reference="R137" />
    <constraint name="C138" model="TKC" arity="2" scope="X20.1 X58.1" reference="R138" />
    <constraint name="C139" model="TKC" arity="2" scope="X21.1 X53.1" reference="R139" />
    <constraint name="C140" model="TKC" arity="2" scope="X29.1 X48.1" reference="R140" />
    <constraint name="C141" model="TKC" arity="2" scope="X47.1 X52.1" reference="R141" />
    <constraint name="C142" model="TKC" arity="2" scope="X17.1 X48.1" reference="R142" />
    <constraint name="C143" model="TKC" arity="2" scope="X24.1 X69.1" reference="R143" />
    <constraint name="C144" model="TKC" arity="2" scope="X31.1 X58.1" reference="R144" />
    <constraint name="C145" model="TKC" arity="2" scope="X12.1 X35.1" reference="R145" />
    <constraint name="C146" model="TKC" arity="2" scope="X7.1 X54.1" reference="R146" />
    <constraint name="C147" model="TKC" arity="2" scope="X7.1 X11.1" reference="R147" />
    <constraint name="C148" model="TKC" arity="2" scope="X41.1 X43.1" reference="R148" />
    <constraint name="C149" model="TKC" arity="2" scope="X14.1 X67.1" reference="R149" />
    <constraint name="C150" model="TKC" arity="2" scope="X18.1 X40.1" reference="R150" />
    <constraint name="C151" model="TKC" arity="2" scope="X26.1 X60.1" reference="R151" />
    <constraint name="C152" model="TKC" arity="2" scope="X30.1 X38.1" reference="R152" />
    <constraint name="C153" model="TKC" arity="2" scope="X22.1 X46.1" reference="R153" />
    <constraint name="C154" model="TKC" arity="2" scope="X17.1 X44.1" reference="R154" />
    <constraint name="C155" model="TKC" arity="2" scope="X9.1 X68.1" reference="R155" />
    <constraint name="C156" model="TKC" arity="2" scope="X22.1 X39.1" reference="R156" />
    <constraint name="C157" model="TKC" arity="2" scope="X13.1 X66.1" reference="R157" />
    <constraint name="C158" model="TKC" arity="2" scope="X38.1 X70.1" reference="R158" />
    <constraint name="C159" model="TKC" arity="2" scope="X2.1 X35.1" reference="R159" />
    <constraint name="C160" model="TKC" arity="2" scope="X51.1 X63.1" reference="R160" />
    <constraint name="C161" model="TKC" arity="2" scope="X26.1 X67.1" reference="R161" />
    <constraint name="C162" model="TKC" arity="2" scope="X7.1 X36.1" reference="R162" />
    <constraint name="C163" model="TKC" arity="2" scope="X7.1 X60.1" reference="R163" />
    <constraint name="C164" model="TKC" arity="2" scope="X13.1 X40.1" reference="R164" />
    <constraint name="C165" model="TKC" arity="2" scope="X10.1 X42.1" reference="R165" />
    <constraint name="C166" model="TKC" arity="2" scope="X14.1 X58.1" reference="R166" />
    <constraint name="C167" model="TKC" arity="2" scope="X17.1 X64.1" reference="R167" />
    <constraint name="C168" model="TKC" arity="2" scope="X40.1 X43.1" reference="R168" />
    <constraint name="C169" model="TKC" arity="2" scope="X39.1 X43.1" reference="R169" />
    <constraint name="C170" model="TKC" arity="2" scope="X39.1 X60.1" reference="R170" />
    <constraint name="C171" model="TKC" arity="2" scope="X23.1 X37.1" reference="R171" />
    <constraint name="C172" model="TKC" arity="2" scope="X57.1 X61.1" reference="R172" />
    <constraint name="C173" model="TKC" arity="2" scope="X51.1 X67.1" reference="R173" />
    <constraint name="C174" model="TKC" arity="2" scope="X10.1 X49.1" reference="R174" />
    <constraint name="C175" model="TKC" arity="2" scope="X13.1 X44.1" reference="R175" />
    <constraint name="C176" model="TKC" arity="2" scope="X12.1 X43.1" reference="R176" />
    <constraint name="C177" model="TKC" arity="2" scope="X35.1 X51.1" reference="R177" />
    <constraint name="C178" model="TKC" arity="2" scope="X22.1 X63.1" reference="R178" />
    <constraint name="C179" model="TKC" arity="2" scope="X63.1 X64.1" reference="R179" />
    <constraint name="C180" model="TKC" arity="2" scope="X6.1 X65.1" reference="R180" />
    <constraint name="C181" model="TKC" arity="2" scope="X9.1 X32.1" reference="R181" />
    <constraint name="C182" model="TKC" arity="2" scope="X31.1 X62.1" reference="R182" />
    <constraint name="C183" model="TKC" arity="2" scope="X40.1 X56.1" reference="R183" />
    <constraint name="C184" model="TKC" arity="2" scope="X1.1 X54.1" reference="R184" />
    <constraint name="C185" model="TKC" arity="2" scope="X12.1 X15.1" reference="R185" />
    <constraint name="C186" model="TKC" arity="2" scope="X1.1 X13.1" reference="R186" />
    <constraint name="C187" model="TKC" arity="2" scope="X23.1 X26.1" reference="R187" />
    <constraint name="C188" model="TKC" arity="2" scope="X46.1 X61.1" reference="R188" />
    <constraint name="C189" model="TKC" arity="2" scope="X22.1 X47.1" reference="R189" />
    <constraint name="C190" model="TKC" arity="2" scope="X32.1 X51.1" reference="R190" />
    <constraint name="C191" model="TKC" arity="2" scope="X10.1 X17.1" reference="R191" />
    <constraint name="C192" model="TKC" arity="2" scope="X49.1 X61.1" reference="R192" />
    <constraint name="C193" model="TKC" arity="2" scope="X59.1 X67.1" reference="R193" />
    <constraint name="C194" model="TKC" arity="2" scope="X19.1 X52.1" reference="R194" />
    <constraint name="C195" model="TKC" arity="2" scope="X29.1 X58.1" reference="R195" />
    <constraint name="C196" model="TKC" arity="2" scope="X8.1 X65.1" reference="R196" />
    <constraint name="C197" model="TKC" arity="2" scope="X27.1 X70.1" reference="R197" />
    <constraint name="C198" model="TKC" arity="2" scope="X38.1 X54.1" reference="R198" />
    <constraint name="C199" model="TKC" arity="2" scope="X34.1 X45.1" reference="R199" />
    <constraint name="C200" model="TKC" arity="2" scope="X44.1 X49.1" reference="R200" />
    <constraint name="C201" model="TKC" arity="2" scope="X1.1 X12.1" reference="R201" />
    <constraint name="C202" model="TKC" arity="2" scope="X15.1 X35.1" reference="R202" />
    <constraint name="C203" model="TKC" arity="2" scope="X1.1 X30.1" reference="R203" />
    <constraint name="C204" model="TKC" arity="2" scope="X17.1 X37.1" reference="R204" />
    <constraint name="C205" model="TKC" arity="2" scope="X22.1 X66.1" reference="R205" />
    <constraint name="C206" model="TKC" arity="2" scope="X61.1 X65.1" reference="R206" />
    <constraint name="C207" model="TKC" arity="2" scope="X45.1 X48.1" reference="R207" />
    <constraint name="C208" model="TKC" arity="2" scope="X9.1 X48.1" reference="R208" />
    <constraint name="C209" model="TKC" arity="2" scope="X54.1 X64.1" reference="R209" />
    <constraint name="C210" model="TKC" arity="2" scope="X3.1 X17.1" reference="R210" />
    <constraint name="C211" model="TKC" arity="2" scope="X18.1 X39.1" reference="R211" />
    <constraint name="C212" model="TKC" arity="2" scope="X8.1 X57.1" reference="R212" />
    <constraint name="C213" model="TKC" arity="2" scope="X31.1 X35.1" reference="R213" />
    <constraint name="C214" model="TKC" arity="2" scope="X24.1 X64.1" reference="R214" />
    <constraint name="C215" model="TKC" arity="2" scope="X11.1 X12.1" reference="R215" />
    <constraint name="C216" model="TKC" arity="2" scope="X1.1 X59.1" reference="R216" />
    <constraint name="C217" model="TKC" arity="2" scope="X1.1 X60.1" reference="R217" />
    <constraint name="C218" model="TKC" arity="2" scope="X25.1 X37.1" reference="R218" />
    <constraint name="C219" model="TKC" arity="2" scope="X66.1 X70.1" reference="R219" />
    <constraint name="C220" model="TKC" arity="2" scope="X38.1 X57.1" reference="R220" />
    <constraint name="C221" model="TKC" arity="2" scope="X42.1 X61.1" reference="R221" />
    <constraint name="C222" model="TKC" arity="2" scope="X10.1 X60.1" reference="R222" />
    <constraint name="C223" model="TKC" arity="2" scope="X16.1 X69.1" reference="R223" />
    <constraint name="C224" model="TKC" arity="2" scope="X41.1 X59.1" reference="R224" />
    <constraint name="C225" model="TKC" arity="2" scope="X35.1 X66.1" reference="R225" />
    <constraint name="C226" model="TKC" arity="2" scope="X63.1 X68.1" reference="R226" />
    <constraint name="C227" model="TKC" arity="2" scope="X17.1 X32.1" reference="R227" />
    <constraint name="C228" model="TKC" arity="2" scope="X57.1 X67.1" reference="R228" />
    <constraint name="C229" model="TKC" arity="2" scope="X23.1 X55.1" reference="R229" />
    <constraint name="C230" model="TKC" arity="2" scope="X64.1 X67.1" reference="R230" />
    <constraint name="C231" model="TKC" arity="2" scope="X17.1 X27.1" reference="R231" />
    <constraint name="C232" model="TKC" arity="2" scope="X26.1 X31.1" reference="R232" />
    <constraint name="C233" model="TKC" arity="2" scope="X24.1 X43.1" reference="R233" />
    <constraint name="C234" model="TKC" arity="2" scope="X40.1 X53.1" reference="R234" />
    <constraint name="C235" model="TKC" arity="2" scope="X6.1 X29.1" reference="R235" />
    <constraint name="C236" model="TKC" arity="2" scope="X25.1 X59.1" reference="R236" />
    <constraint name="C237" model="TKC" arity="2" scope="X10.1 X36.1" reference="R237" />
    <constraint name="C238" model="TKC" arity="2" scope="X18.1 X23.1" reference="R238" />
    <constraint name="C239" model="TKC" arity="2" scope="X56.1 X64.1" reference="R239" />
    <constraint name="C240" model="TKC" arity="2" scope="X8.1 X11.1" reference="R240" />
    <constraint name="C241" model="TKC" arity="2" scope="X34.1 X57.1" reference="R241" />
    <constraint name="C242" model="TKC" arity="2" scope="X23.1 X45.1" reference="R242" />
    <constraint name="C243" model="TKC" arity="2" scope="X50.1 X69.1" reference="R243" />
    <constraint name="C244" model="TKC" arity="2" scope="X10.1 X70.1" reference="R244" />
    <constraint name="C245" model="TKC" arity="2" scope="X24.1 X57.1" reference="R245" />
    <constraint name="C246" model="TKC" arity="2" scope="X35.1 X56.1" reference="R246" />
    <constraint name="C247" model="TKC" arity="2" scope="X12.1 X57.1" reference="R247" />
    <constraint name="C248" model="TKC" arity="2" scope="X15.1 X39.1" reference="R248" />
    <constraint name="C249" model="TKC" arity="2" scope="X40.1 X61.1" reference="R249" />
    <constraint name="C250" model="TKC" arity="2" scope="X25.1 X49.1" reference="R250" />
    <constraint name="C251" model="TKC" arity="2" scope="X4.1 X13.1" reference="R251" />
    <constraint name="C252" model="TKC" arity="2" scope="X24.1 X52.1" reference="R252" />
    <constraint name="C253" model="TKC" arity="2" scope="X22.1 X50.1" reference="R253" />
    <constraint name="C254" model="TKC" arity="2" scope="X22.1 X33.1" reference="R254" />
    <constraint name="C255" model="TKC" arity="2" scope="X26.1 X49.1" reference="R255" />
    <constraint name="C256" model="TKC" arity="2" scope="X13.1 X26.1" reference="R256" />
    <constraint name="C257" model="TKC" arity="2" scope="X33.1 X49.1" reference="R257" />
    <constraint name="C258" model="TKC" arity="2" scope="X14.1 X55.1" reference="R258" />
    <constraint name="C259" model="TKC" arity="2" scope="X34.1 X69.1" reference="R259" />
    <constraint name="C260" model="TKC" arity="2" scope="X4.1 X6.1" reference="R260" />
    <constraint name="C261" model="TKC" arity="2" scope="X42.1 X55.1" reference="R261" />
    <constraint name="C262" model="TKC" arity="2" scope="X27.1 X43.1" reference="R262" />
    <constraint name="C263" model="TKC" arity="2" scope="X32.1 X47.1" reference="R263" />
    <constraint name="C264" model="TKC" arity="2" scope="X38.1 X65.1" reference="R264" />
    <constraint name="C265" model="TKC" arity="2" scope="X25.1 X51.1" reference="R265" />
    <constraint name="C266" model="TKC" arity="2" scope="X51.1 X56.1" reference="R266" />
    <constraint name="C267" model="TKC" arity="2" scope="X41.1 X56.1" reference="R267" />
    <constraint name="C268" model="TKC" arity="2" scope="X18.1 X49.1" reference="R268" />
    <constraint name="C269" model="TKC" arity="2" scope="X28.1 X50.1" reference="R269" />
    <constraint name="C270" model="TKC" arity="2" scope="X47.1 X51.1" reference="R270" />
    <constraint name="C271" model="TKC" arity="2" scope="X55.1 X60.1" reference="R271" />
    <constraint name="C272" model="TKC" arity="2" scope="X13.1 X67.1" reference="R272" />
    <constraint name="C273" model="TKC" arity="2" scope="X5.1 X36.1" reference="R273" />
    <constraint name="C274" model="TKC" arity="2" scope="X18.1 X46.1" reference="R274" />
    <constraint name="C275" model="TKC" arity="2" scope="X18.1 X56.1" reference="R275" />
    <constraint name="C276" model="TKC" arity="2" scope="X35.1 X64.1" reference="R276" />
    <constraint name="C277" model="TKC" arity="2" scope="X30.1 X63.1" reference="R277" />
    <constraint name="C278" model="TKC" arity="2" scope="X29.1 X65.1" reference="R278" />
    <constraint name="C279" model="TKC" arity="2" scope="X27.1 X39.1" reference="R279" />
    <constraint name="C280" model="TKC" arity="2" scope="X62.1 X65.1" reference="R280" />
    <constraint name="C281" model="TKC" arity="2" scope="X10.1 X14.1" reference="R281" />
    <constraint name="C282" model="TKC" arity="2" scope="X14.1 X20.1" reference="R282" />
    <constraint name="C283" model="TKC" arity="2" scope="X13.1 X65.1" reference="R283" />
    <constraint name="C284" model="TKC" arity="2" scope="X16.1 X47.1" reference="R284" />
    <constraint name="C285" model="TKC" arity="2" scope="X20.1 X42.1" reference="R285" />
    <constraint name="C286" model="TKC" arity="2" scope="X13.1 X47.1" reference="R286" />
    <constraint name="C287" model="TKC" arity="2" scope="X24.1 X40.1" reference="R287" />
    <constraint name="C288" model="TKC" arity="2" scope="X18.1 X29.1" reference="R288" />
    <constraint name="C289" model="TKC" arity="2" scope="X60.1 X67.1" reference="R289" />
    <constraint name="C290" model="TKC" arity="2" scope="X31.1 X70.1" reference="R290" />
    <constraint name="C291" model="TKC" arity="2" scope="X53.1 X61.1" reference="R291" />
    <constraint name="C292" model="TKC" arity="2" scope="X65.1 X68.1" reference="R292" />
    <constraint name="C293" model="TKC" arity="2" scope="X23.1 X64.1" reference="R293" />
    <constraint name="C294" model="TKC" arity="2" scope="X38.1 X64.1" reference="R294" />
    <constraint name="C295" model="TKC" arity="2" scope="X23.1 X34.1" reference="R295" />
    <constraint name="C296" model="TKC" arity="2" scope="X35.1 X60.1" reference="R296" />
    <constraint name="C297" model="TKC" arity="2" scope="X19.1 X26.1" reference="R297" />
    <constraint name="C298" model="TKC" arity="2" scope="X36.1 X61.1" reference="R298" />
    <constraint name="C299" model="TKC" arity="2" scope="X5.1 X41.1" reference="R299" />
    <constraint name="C300" model="TKC" arity="2" scope="X2.1 X25.1" reference="R300" />
    <constraint name="C301" model="TKC" arity="2" scope="X48.1 X52.1" reference="R301" />
    <constraint name="C302" model="TKC" arity="2" scope="X9.1 X35.1" reference="R302" />
    <constraint name="C303" model="TKC" arity="2" scope="X9.1 X17.1" reference="R303" />
    <constraint name="C304" model="TKC" arity="2" scope="X43.1 X59.1" reference="R304" />
    <constraint name="C305" model="TKC" arity="2" scope="X11.1 X23.1" reference="R305" />
    <constraint name="C306" model="TKC" arity="2" scope="X16.1 X46.1" reference="R306" />
    <constraint name="C307" model="TKC" arity="2" scope="X25.1 X70.1" reference="R307" />
    <constraint name="C308" model="TKC" arity="2" scope="X43.1 X56.1" reference="R308" />
    <constraint name="C309" model="TKC" arity="2" scope="X44.1 X47.1" reference="R309" />
    <constraint name="C310" model="TKC" arity="2" scope="X4.1 X39.1" reference="R310" />
    <constraint name="C311" model="TKC" arity="2" scope="X37.1 X44.1" reference="R311" />
    <constraint name="C312" model="TKC" arity="2" scope="X22.1 X42.1" reference="R312" />
    <constraint name="C313" model="TKC" arity="2" scope="X27.1 X34.1" reference="R313" />
    <constraint name="C314" model="TKC" arity="2" scope="X12.1 X40.1" reference="R314" />
    <constraint name="C315" model="TKC" arity="2" scope="X4.1 X15.1" reference="R315" />
    <constraint name="C316" model="TKC" arity="2" scope="X10.1 X66.1" reference="R316" />
    <constraint name="C317" model="TKC" arity="2" scope="X2.1 X69.1" reference="R317" />
    <constraint name="C318" model="TKC" arity="2" scope="X46.1 X67.1" reference="R318" />
    <constraint name="C319" model="TKC" arity="2" scope="X52.1 X59.1" reference="R319" />
    <constraint name="C320" model="TKC" arity="2" scope="X37.1 X57.1" reference="R320" />
    <constraint name="C321" model="TKC" arity="2" scope="X29.1 X69.1" reference="R321" />
    <constraint name="C322" model="TKC" arity="2" scope="X7.1 X37.1" reference="R322" />
    <constraint name="C323" model="TKC" arity="2" scope="X12.1 X66.1" reference="R323" />
    <constraint name="C324" model="TKC" arity="2" scope="X30.1 X61.1" reference="R324" />
    <constraint name="C325" model="TKC" arity="2" scope="X11.1 X26.1" reference="R325" />
    <constraint name="C326" model="TKC" arity="2" scope="X43.1 X48.1" reference="R326" />
    <constraint name="C327" model="TKC" arity="2" scope="X28.1 X44.1" reference="R327" />
    <constraint name="C328" model="TKC" arity="2" scope="X52.1 X63.1" reference="R328" />
    <constraint name="C329" model="TKC" arity="2" scope="X4.1 X44.1" reference="R329" />
    <constraint name="C330" model="TKC" arity="2" scope="X20.1 X70.1" reference="R330" />
    <constraint name="C331" model="TKC" arity="2" scope="X49.1 X67.1" reference="R331" />
    <constraint name="C332" model="TKC" arity="2" scope="X10.1 X44.1" reference="R332" />
    <constraint name="C333" model="TKC" arity="2" scope="X18.1 X58.1" reference="R333" />
    <constraint name="C334" model="TKC" arity="2" scope="X9.1 X54.1" reference="R334" />
    <constraint name="C335" model="TKC" arity="2" scope="X28.1 X68.1" reference="R335" />
    <constraint name="C336" model="TKC" arity="2" scope="X25.1 X65.1" reference="R336" />
    <constraint name="C337" model="TKC" arity="2" scope="X18.1 X43.1" reference="R337" />
    <constraint name="C338" model="TKC" arity="2" scope="X16.1 X50.1" reference="R338" />
    <constraint name="C339" model="TKC" arity="2" scope="X14.1 X69.1" reference="R339" />
    <constraint name="C340" model="TKC" arity="2" scope="X5.1 X13.1" reference="R340" />
    <constraint name="C341" model="TKC" arity="2" scope="X7.1 X47.1" reference="R341" />
    <constraint name="C342" model="TKC" arity="2" scope="X16.1 X22.1" reference="R342" />
    <constraint name="C343" model="TKC" arity="2" scope="X4.1 X47.1" reference="R343" />
    <constraint name="C344" model="TKC" arity="2" scope="X47.1 X64.1" reference="R344" />
    <constraint name="C345" model="TKC" arity="2" scope="X46.1 X56.1" reference="R345" />
    <constraint name="C346" model="TKC" arity="2" scope="X52.1 X57.1" reference="R346" />
    <constraint name="C347" model="TKC" arity="2" scope="X58.1 X59.1" reference="R347" />
    <constraint name="C348" model="TKC" arity="2" scope="X21.1 X38.1" reference="R348" />
    <constraint name="C349" model="TKC" arity="2" scope="X45.1 X53.1" reference="R349" />
    <constraint name="C350" model="TKC" arity="2" scope="X8.1 X41.1" reference="R350" />
    <constraint name="C351" model="TKC" arity="2" scope="X32.1 X40.1" reference="R351" />
    <constraint name="C352" model="TKC" arity="2" scope="X35.1 X49.1" reference="R352" />
    <constraint name="C353" model="TKC" arity="2" scope="X14.1 X48.1" reference="R353" />
    <constraint name="C354" model="TKC" arity="2" scope="X24.1 X49.1" reference="R354" />
    <constraint name="C355" model="TKC" arity="2" scope="X5.1 X62.1" reference="R355" />
    <constraint name="C356" model="TKC" arity="2" scope="X20.1 X62.1" reference="R356" />
    <constraint name="C357" model="TKC" arity="2" scope="X68.1 X70.1" reference="R357" />
    <constraint name="C358" model="TKC" arity="2" scope="X40.1 X47.1" reference="R358" />
    <constraint name="C359" model="TKC" arity="2" scope="X9.1 X45.1" reference="R359" />
    <constraint name="C360" model="TKC" arity="2" scope="X23.1 X44.1" reference="R360" />
    <constraint name="C361" model="TKC" arity="2" scope="X3.1 X59.1" reference="R361" />
    <constraint name="C362" model="TKC" arity="2" scope="X10.1 X30.1" reference="R362" />
    <constraint name="C363" model="TKC" arity="2" scope="X14.1 X56.1" reference="R363" />
    <constraint name="C364" model="TKC" arity="2" scope="X24.1 X59.1" reference="R364" />
    <constraint name="C365" model="TKC" arity="2" scope="X55.1 X63.1" reference="R365" />
    <constraint name="C366" model="TKC" arity="2" scope="X6.1 X28.1" reference="R366" />
    <constraint name="C367" model="TKC" arity="2" scope="X7.1 X30.1" reference="R367" />
    <constraint name="C368" model="TKC" arity="2" scope="X11.1 X32.1" reference="R368" />
    <constraint name="C369" model="TKC" arity="2" scope="X61.1 X66.1" reference="R369" />
    <constraint name="C370" model="TKC" arity="2" scope="X21.1 X32.1" reference="R370" />
    <constraint name="C371" model="TKC" arity="2" scope="X6.1 X70.1" reference="R371" />
    <constraint name="C372" model="TKC" arity="2" scope="X50.1 X61.1" reference="R372" />
    <constraint name="C373" model="TKC" arity="2" scope="X1.1 X42.1" reference="R373" />
    <constraint name="C374" model="TKC" arity="2" scope="X19.1 X27.1" reference="R374" />
    <constraint name="C375" model="TKC" arity="2" scope="X9.1 X29.1" reference="R375" />
    <constraint name="C376" model="TKC" arity="2" scope="X3.1 X54.1" reference="R376" />
    <constraint name="C377" model="TKC" arity="2" scope="X23.1 X40.1" reference="R377" />
    <constraint name="C378" model="TKC" arity="2" scope="X39.1 X69.1" reference="R378" />
    <constraint name="C379" model="TKC" arity="2" scope="X22.1 X44.1" reference="R379" />
    <constraint name="C380" model="TKC" arity="2" scope="X10.1 X29.1" reference="R380" />
    <constraint name="C381" model="TKC" arity="2" scope="X24.1 X35.1" reference="R381" />
    <constraint name="C382" model="TKC" arity="2" scope="X40.1 X44.1" reference="R382" />
    <constraint name="C383" model="TKC" arity="2" scope="X51.1 X68.1" reference="R383" />
    <constraint name="C384" model="TKC" arity="2" scope="X47.1 X59.1" reference="R384" />
    <constraint name="C385" model="TKC" arity="2" scope="X1.1 X20.1" reference="R385" />
    <constraint name="C386" model="TKC" arity="2" scope="X19.1 X25.1" reference="R386" />
    <constraint name="C387" model="TKC" arity="2" scope="X35.1 X61.1" reference="R387" />
    <constraint name="C388" model="TKC" arity="2" scope="X23.1 X30.1" reference="R388" />
    <constraint name="C389" model="TKC" arity="2" scope="X16.1 X64.1" reference="R389" />
    <constraint name="C390" model="TKC" arity="2" scope="X8.1 X36.1" reference="R390" />
    <constraint name="C391" model="TKC" arity="2" scope="X19.1 X21.1" reference="R391" />
    <constraint name="C392" model="TKC" arity="2" scope="X39.1 X50.1" reference="R392" />
    <constraint name="C393" model="TKC" arity="2" scope="X4.1 X12.1" reference="R393" />
    <constraint name="C394" model="TKC" arity="2" scope="X43.1 X54.1" reference="R394" />
    <constraint name="C395" model="TKC" arity="2" scope="X43.1 X57.1" reference="R395" />
    <constraint name="C396" model="TKC" arity="2" scope="X21.1 X68.1" reference="R396" />
    <constraint name="C397" model="TKC" arity="2" scope="X9.1 X70.1" reference="R397" />
    <constraint name="C398" model="TKC" arity="2" scope="X1.1 X40.1" reference="R398" />
    <constraint name="C399" model="TKC" arity="2" scope="X7.1 X39.1" reference="R399" />
    <constraint name="C400" model="TKC" arity="2" scope="X42.1 X57.1" reference="R400" />
    <constraint name="C401" model="TKC" arity="2" scope="X2.1 X67.1" reference="R401" />
    <constraint name="C402" model="TKC" arity="2" scope="X14.1 X34.1" reference="R402" />
    <constraint name="C403" model="TKC" arity="2" scope="X7.1 X26.1" reference="R403" />
    <constraint name="C404" model="TKC" arity="2" scope="X48.1 X63.1" reference="R404" />
    <constraint name="C405" model="TKC" arity="2" scope="X24.1 X67.1" reference="R405" />
    <constraint name="C406" model="TKC" arity="2" scope="X22.1 X60.1" reference="R406" />
    <constraint name="C407" model="TKC" arity="2" scope="X13.1 X34.1" reference="R407" />
    <constraint name="C408" model="TKC" arity="2" scope="X22.1 X28.1" reference="R408" />
    <constraint name="C409" model="TKC" arity="2" scope="X19.1 X31.1" reference="R409" />
    <constraint name="C410" model="TKC" arity="2" scope="X10.1 X25.1" reference="R410" />
    <constraint name="C411" model="TKC" arity="2" scope="X6.1 X57.1" reference="R411" />
    <constraint name="C412" model="TKC" arity="2" scope="X11.1 X58.1" reference="R412" />
    <constraint name="C413" model="TKC" arity="2" scope="X22.1 X70.1" reference="R413" />
    <constraint name="C414" model="TKC" arity="2" scope="X20.1 X53.1" reference="R414" />
    <constraint name="C415" model="TKC" arity="2" scope="X21.1 X52.1" reference="R415" />
    <constraint name="C416" model="TKC" arity="2" scope="X32.1 X67.1" reference="R416" />
    <constraint name="C417" model="TKC" arity="2" scope="X19.1 X54.1" reference="R417" />
    <constraint name="C418" model="TKC" arity="2" scope="X49.1 X51.1" reference="R418" />
    <constraint name="C419" model="TKC" arity="2" scope="X50.1 X53.1" reference="R419" />
    <constraint name="C420" model="TKC" arity="2" scope="X31.1 X65.1" reference="R420" />
    <constraint name="C421" model="TKC" arity="2" scope="X8.1 X58.1" reference="R421" />
    <constraint name="C422" model="TKC" arity="2" scope="X29.1 X66.1" reference="R422" />
    <constraint name="C423" model="TKC" arity="2" scope="X22.1 X54.1" reference="R423" />
    <constraint name="C424" model="TKC" arity="2" scope="X28.1 X39.1" reference="R424" />
    <constraint name="C425" model="TKC" arity="2" scope="X8.1 X26.1" reference="R425" />
    <constraint name="C426" model="TKC" arity="2" scope="X15.1 X41.1" reference="R426" />
    <constraint name="C427" model="TKC" arity="2" scope="X11.1 X20.1" reference="R427" />
    <constraint name="C428" model="TKC" arity="2" scope="X20.1 X44.1" reference="R428" />
    <constraint name="C429" model="TKC" arity="2" scope="X3.1 X21.1" reference="R429" />
    <constraint name="C430" model="TKC" arity="2" scope="X38.1 X61.1" reference="R430" />
    <constraint name="C431" model="TKC" arity="2" scope="X29.1 X41.1" reference="R431" />
    <constraint name="C432" model="TKC" arity="2" scope="X29.1 X60.1" reference="R432" />
    <constraint name="C433" model="TKC" arity="2" scope="X1.1 X56.1" reference="R433" />
    <constraint name="C434" model="TKC" arity="2" scope="X14.1 X25.1" reference="R434" />
    <constraint name="C435" model="TKC" arity="2" scope="X14.1 X24.1" reference="R435" />
    <constraint name="C436" model="TKC" arity="2" scope="X8.1 X19.1" reference="R436" />
    <constraint name="C437" model="TKC" arity="2" scope="X24.1 X26.1" reference="R437" />
    <constraint name="C438" model="TKC" arity="2" scope="X40.1 X62.1" reference="R438" />
    <constraint name="C439" model="TKC" arity="2" scope="X39.1 X47.1" reference="R439" />
    <constraint name="C440" model="TKC" arity="2" scope="X19.1 X46.1" reference="R440" />
    <constraint name="C441" model="TKC" arity="2" scope="X6.1 X15.1" reference="R441" />
    <constraint name="C442" model="TKC" arity="2" scope="X17.1 X43.1" reference="R442" />
    <constraint name="C443" model="TKC" arity="2" scope="X55.1 X67.1" reference="R443" />
    <constraint name="C444" model="TKC" arity="2" scope="X19.1 X24.1" reference="R444" />
    <constraint name="C445" model="TKC" arity="2" scope="X42.1 X50.1" reference="R445" />
    <constraint name="C446" model="TKC" arity="2" scope="X37.1 X56.1" reference="R446" />
    <constraint name="C447" model="TKC" arity="2" scope="X24.1 X37.1" reference="R447" />
    <constraint name="C448" model="TKC" arity="2" scope="X22.1 X49.1" reference="R448" />
    <constraint name="C449" model="TKC" arity="2" scope="X18.1 X52.1" reference="R449" />
    <constraint name="C450" model="TKC" arity="2" scope="X5.1 X39.1" reference="R450" />
    <constraint name="C451" model="TKC" arity="2" scope="X20.1 X65.1" reference="R451" />
    <constraint name="C452" model="TKC" arity="2" scope="X41.1 X48.1" reference="R452" />
    <constraint name="C453" model="TKC" arity="2" scope="X18.1 X54.1" reference="R453" />
    <constraint name="C454" model="TKC" arity="2" scope="X33.1 X44.1" reference="R454" />
    <constraint name="C455" model="TKC" arity="2" scope="X8.1 X21.1" reference="R455" />
    <constraint name="C456" model="TKC" arity="2" scope="X27.1 X44.1" reference="R456" />
    <constraint name="C457" model="TKC" arity="2" scope="X26.1 X47.1" reference="R457" />
    <constraint name="C458" model="TKC" arity="2" scope="X24.1 X63.1" reference="R458" />
    <constraint name="C459" model="TKC" arity="2" scope="X57.1 X68.1" reference="R459" />
    <constraint name="C460" model="TKC" arity="2" scope="X64.1 X70.1" reference="R460" />
    <constraint name="C461" model="TKC" arity="2" scope="X56.1 X65.1" reference="R461" />
    <constraint name="C462" model="TKC" arity="2" scope="X3.1 X27.1" reference="R462" />
    <constraint name="C463" model="TKC" arity="2" scope="X22.1 X35.1" reference="R463" />
    <constraint name="C464" model="TKC" arity="2" scope="X36.1 X63.1" reference="R464" />
    <constraint name="C465" model="TKC" arity="2" scope="X55.1 X58.1" reference="R465" />
    <constraint name="C466" model="TKC" arity="2" scope="X23.1 X48.1" reference="R466" />
    <constraint name="C467" model="TKC" arity="2" scope="X9.1 X26.1" reference="R467" />
    <constraint name="C468" model="TKC" arity="2" scope="X28.1 X59.1" reference="R468" />
    <constraint name="C469" model="TKC" arity="2" scope="X16.1 X61.1" reference="R469" />
    <constraint name="C470" model="TKC" arity="2" scope="X14.1 X22.1" reference="R470" />
    <constraint name="C471" model="TKC" arity="2" scope="X25.1 X35.1" reference="R471" />
    <constraint name="C472" model="TKC" arity="2" scope="X57.1 X62.1" reference="R472" />
    <constraint name="C473" model="TKC" arity="2" scope="X59.1 X64.1" reference="R473" />
    <constraint name="C474" model="TKC" arity="2" scope="X6.1 X44.1" reference="R474" />
    <constraint name="C475" model="TKC" arity="2" scope="X25.1 X40.1" reference="R475" />
    <constraint name="C476" model="TKC" arity="2" scope="X16.1 X33.1" reference="R476" />
    <constraint name="C477" model="TKC" arity="2" scope="X50.1 X57.1" reference="R477" />
    <constraint name="C478" model="TKC" arity="2" scope="X25.1 X53.1" reference="R478" />
    <constraint name="C479" model="TKC" arity="2" scope="X42.1 X56.1" reference="R479" />
    <constraint name="C480" model="TKC" arity="2" scope="X13.1 X29.1" reference="R480" />
    <constraint name="C481" model="TKC" arity="2" scope="X58.1 X61.1" reference="R481" />
    <constraint name="C482" model="TKC" arity="2" scope="X12.1 X23.1" reference="R482" />
    <constraint name="C483" model="TKC" arity="2" scope="X21.1 X26.1" reference="R483" />
    <constraint name="C484" model="TKC" arity="2" scope="X27.1 X49.1" reference="R484" />
    <constraint name="C485" model="TKC" arity="2" scope="X30.1 X65.1" reference="R485" />
    <constraint name="C486" model="TKC" arity="2" scope="X25.1 X38.1" reference="R486" />
    <constraint name="C487" model="TKC" arity="2" scope="X46.1 X48.1" reference="R487" />
    <constraint name="C488" model="TKC" arity="2" scope="X44.1 X69.1" reference="R488" />
    <constraint name="C489" model="TKC" arity="2" scope="X6.1 X60.1" reference="R489" />
    <constraint name="C490" model="TKC" arity="2" scope="X34.1 X52.1" reference="R490" />
    <constraint name="C491" model="TKC" arity="2" scope="X21.1 X56.1" reference="R491" />
    <constraint name="C492" model="TKC" arity="2" scope="X2.1 X7.1" reference="R492" />
    <constraint name="C493" model="TKC" arity="2" scope="X22.1 X61.1" reference="R493" />
    <constraint name="C494" model="TKC" arity="2" scope="X3.1 X44.1" reference="R494" />
    <constraint name="C495" model="TKC" arity="2" scope="X58.1 X67.1" reference="R495" />
    <constraint name="C496" model="TKC" arity="2" scope="X11.1 X55.1" reference="R496" />
    <constraint name="C497" model="TKC" arity="2" scope="X7.1 X15.1" reference="R497" />
    <constraint name="C498" model="TKC" arity="2" scope="X50.1 X63.1" reference="R498" />
    <constraint name="C499" model="TKC" arity="2" scope="X31.1 X32.1" reference="R499" />
    <constraint name="C500" model="TKC" arity="2" scope="X20.1 X51.1" reference="R500" />
    <constraint name="C501" model="TKC" arity="2" scope="X6.1 X62.1" reference="R501" />
    <constraint name="C502" model="TKC" arity="2" scope="X1.1 X43.1" reference="R502" />
    <constraint name="C503" model="TKC" arity="2" scope="X51.1 X66.1" reference="R503" />
    <constraint name="C504" model="TKC" arity="2" scope="X35.1 X69.1" reference="R504" />
    <constraint name="C505" model="TKC" arity="2" scope="X3.1 X51.1" reference="R505" />
    <constraint name="C506" model="TKC" arity="2" scope="X18.1 X62.1" reference="R506" />
    <constraint name="C507" model="TKC" arity="2" scope="X3.1 X43.1" reference="R507" />
    <constraint name="C508" model="TKC" arity="2" scope="X47.1 X63.1" reference="R508" />
    <constraint name="C509" model="TKC" arity="2" scope="X10.1 X24.1" reference="R509" />
    <constraint name="C510" model="TKC" arity="2" scope="X21.1 X23.1" reference="R510" />
    <constraint name="C511" model="TKC" arity="2" scope="X9.1 X19.1" reference="R511" />
    <constraint name="C512" model="TKC" arity="2" scope="X17.1 X23.1" reference="R512" />
    <constraint name="C513" model="TKC" arity="2" scope="X4.1 X58.1" reference="R513" />
    <constraint name="C514" model="TKC" arity="2" scope="X19.1 X63.1" reference="R514" />
    <constraint name="C515" model="TKC" arity="2" scope="X20.1 X67.1" reference="R515" />
    <constraint name="C516" model="TKC" arity="2" scope="X1.1 X27.1" reference="R516" />
    <constraint name="C517" model="TKC" arity="2" scope="X32.1 X45.1" reference="R517" />
    <constraint name="C518" model="TKC" arity="2" scope="X12.1 X19.1" reference="R518" />
    <constraint name="C519" model="TKC" arity="2" scope="X27.1 X35.1" reference="R519" />
    <constraint name="C520" model="TKC" arity="2" scope="X29.1 X55.1" reference="R520" />
    <constraint name="C521" model="TKC" arity="2" scope="X31.1 X64.1" reference="R521" />
    <constraint name="C522" model="TKC" arity="2" scope="X27.1 X40.1" reference="R522" />
    <constraint name="C523" model="TKC" arity="2" scope="X26.1 X37.1" reference="R523" />
    <constraint name="C524" model="TKC" arity="2" scope="X12.1 X49.1" reference="R524" />
    <constraint name="C525" model="TKC" arity="2" scope="X51.1 X58.1" reference="R525" />
    <constraint name="C526" model="TKC" arity="2" scope="X3.1 X57.1" reference="R526" />
    <constraint name="C527" model="TKC" arity="2" scope="X18.1 X26.1" reference="R527" />
    <constraint name="C528" model="TKC" arity="2" scope="X57.1 X65.1" reference="R528" />
    <constraint name="C529" model="TKC" arity="2" scope="X13.1 X16.1" reference="R529" />
    <constraint name="C530" model="TKC" arity="2" scope="X9.1 X62.1" reference="R530" />
    <constraint name="C531" model="TKC" arity="2" scope="X43.1 X67.1" reference="R531" />
    <constraint name="C532" model="TKC" arity="2" scope="X47.1 X57.1" reference="R532" />
    <constraint name="C533" model="TKC" arity="2" scope="X21.1 X25.1" reference="R533" />
    <constraint name="C534" model="TKC" arity="2" scope="X11.1 X59.1" reference="R534" />
    <constraint name="C535" model="TKC" arity="2" scope="X9.1 X46.1" reference="R535" />
    <constraint name="C536" model="TKC" arity="2" scope="X34.1 X35.1" reference="R536" />
    <constraint name="C537" model="TKC" arity="2" scope="X20.1 X33.1" reference="R537" />
    <constraint name="C538" model="TKC" arity="2" scope="X2.1 X18.1" reference="R538" />
    <constraint name="C539" model="TKC" arity="2" scope="X24.1 X29.1" reference="R539" />
    <constraint name="C540" model="TKC" arity="2" scope="X34.1 X65.1" reference="R540" />
    <constraint name="C541" model="TKC" arity="2" scope="X67.1 X68.1" reference="R541" />
    <constraint name="C542" model="TKC" arity="2" scope="X2.1 X22.1" reference="R542" />
    <constraint name="C543" model="TKC" arity="2" scope="X4.1 X35.1" reference="R543" />
    <constraint name="C544" model="TKC" arity="2" scope="X44.1 X62.1" reference="R544" />
    <constraint name="C545" model="TKC" arity="2" scope="X21.1 X63.1" reference="R545" />
    <constraint name="C546" model="TKC" arity="2" scope="X5.1 X17.1" reference="R546" />
    <constraint name="C547" model="TKC" arity="2" scope="X56.1 X67.1" reference="R547" />
    <constraint name="C548" model="TKC" arity="2" scope="X1.1 X70.1" reference="R548" />
    <constraint name="C549" model="TKC" arity="2" scope="X13.1 X22.1" reference="R549" />
    <constraint name="C550" model="TKC" arity="2" scope="X28.1 X34.1" reference="R550" />
    <constraint name="C551" model="TKC" arity="2" scope="X55.1 X56.1" reference="R551" />
    <constraint name="C552" model="TKC" arity="2" scope="X31.1 X43.1" reference="R552" />
    <constraint name="C553" model="TKC" arity="2" scope="X26.1 X29.1" reference="R553" />
    <constraint name="C554" model="TKC" arity="2" scope="X24.1 X65.1" reference="R554" />
    <constraint name="C555" model="TKC" arity="2" scope="X9.1 X12.1" reference="R555" />
    <constraint name="C556" model="TKC" arity="2" scope="X41.1 X55.1" reference="R556" />
    <constraint name="C557" model="TKC" arity="2" scope="X20.1 X37.1" reference="R557" />
    <constraint name="C558" model="TKC" arity="2" scope="X2.1 X37.1" reference="R558" />
    <constraint name="C559" model="TKC" arity="2" scope="X4.1 X70.1" reference="R559" />
    <constraint name="C560" model="TKC" arity="2" scope="X32.1 X41.1" reference="R560" />
    <constraint name="C561" model="TKC" arity="2" scope="X5.1 X23.1" reference="R561" />
    <constraint name="C562" model="TKC" arity="2" scope="X59.1 X69.1" reference="R562" />
    <constraint name="C563" model="TKC" arity="2" scope="X52.1 X56.1" reference="R563" />
    <constraint name="C564" model="TKC" arity="2" scope="X35.1 X50.1" reference="R564" />
    <constraint name="C565" model="TKC" arity="2" scope="X36.1 X53.1" reference="R565" />
    <constraint name="C566" model="TKC" arity="2" scope="X36.1 X68.1" reference="R566" />
    <constraint name="C567" model="TKC" arity="2" scope="X28.1 X63.1" reference="R567" />
    <constraint name="C568" model="TKC" arity="2" scope="X42.1 X62.1" reference="R568" />
    <constraint name="C569" model="TKC" arity="2" scope="X5.1 X15.1" reference="R569" />
    <constraint name="C570" model="TKC" arity="2" scope="X1.1 X22.1" reference="R570" />
    <constraint name="C571" model="TKC" arity="2" scope="X6.1 X7.1" reference="R571" />
    <constraint name="C572" model="TKC" arity="2" scope="X34.1 X50.1" reference="R572" />
    <constraint name="C573" model="TKC" arity="2" scope="X34.1 X67.1" reference="R573" />
    <constraint name="C574" model="TKC" arity="2" scope="X30.1 X56.1" reference="R574" />
    <constraint name="C575" model="TKC" arity="2" scope="X27.1 X57.1" reference="R575" />
    <constraint name="C576" model="TKC" arity="2" scope="X38.1 X44.1" reference="R576" />
    <constraint name="C577" model="TKC" arity="2" scope="X3.1 X29.1" reference="R577" />
    <constraint name="C578" model="TKC" arity="2" scope="X45.1 X51.1" reference="R578" />
    <constraint name="C579" model="TKC" arity="2" scope="X64.1 X68.1" reference="R579" />
    <constraint name="C580" model="TKC" arity="2" scope="X32.1 X55.1" reference="R580" />
    <constraint name="C581" model="TKC" arity="2" scope="X14.1 X50.1" reference="R581" />
    <constraint name="C582" model="TKC" arity="2" scope="X7.1 X49.1" reference="R582" />
    <constraint name="C583" model="TKC" arity="2" scope="X15.1 X40.1" reference="R583" />
    <constraint name="C584" model="TKC" arity="2" scope="X19.1 X45.1" reference="R584" />
    <constraint name="C585" model="TKC" arity="2" scope="X46.1 X58.1" reference="R585" />
    <constraint name="C586" model="TKC" arity="2" scope="X52.1 X65.1" reference="R586" />
    <constraint name="C587" model="TKC" arity="2" scope="X3.1 X26.1" reference="R587" />
    <constraint name="C588" model="TKC" arity="2" scope="X63.1 X69.1" reference="R588" />
    <constraint name="C589" model="TKC" arity="2" scope="X61.1 X67.1" reference="R589" />
    <constraint name="C590" model="TKC" arity="2" scope="X13.1 X45.1" reference="R590" />
    <constraint name="C591" model="TKC" arity="2" scope="X54.1 X62.1" reference="R591" />
    <constraint name="C592" model="TKC" arity="2" scope="X2.1 X4.1" reference="R592" />
    <constraint name="C593" model="TKC" arity="2" scope="X6.1 X21.1" reference="R593" />
    <constraint name="C594" model="TKC" arity="2" scope="X21.1 X64.1" reference="R594" />
    <constraint name="C595" model="TKC" arity="2" scope="X59.1 X70.1" reference="R595" />
    <constraint name="C596" model="TKC" arity="2" scope="X19.1 X30.1" reference="R596" />
    <constraint name="C597" model="TKC" arity="2" scope="X3.1 X63.1" reference="R597" />
    <constraint name="C598" model="TKC" arity="2" scope="X3.1 X42.1" reference="R598" />
    <constraint name="C599" model="TKC" arity="2" scope="X45.1 X60.1" reference="R599" />
    <constraint name="C600" model="TKC" arity="2" scope="X2.1 X19.1" reference="R600" />
    <constraint name="C601" model="TKC" arity="2" scope="X15.1 X44.1" reference="R601" />
    <constraint name="C602" model="TKC" arity="2" scope="X57.1 X64.1" reference="R602" />
    <constraint name="C603" model="TKC" arity="2" scope="X26.1 X48.1" reference="R603" />
    <constraint name="C604" model="TKC" arity="2" scope="X14.1 X39.1" reference="R604" />
    <constraint name="C605" model="TKC" arity="2" scope="X9.1 X60.1" reference="R605" />
    <constraint name="C606" model="TKC" arity="2" scope="X49.1 X53.1" reference="R606" />
    <constraint name="C607" model="TKC" arity="2" scope="X26.1 X65.1" reference="R607" />
    <constraint name="C608" model="TKC" arity="2" scope="X31.1 X41.1" reference="R608" />
    <constraint name="C609" model="TKC" arity="2" scope="X29.1 X46.1" reference="R609" />
    <constraint name="C610" model="TKC" arity="2" scope="X15.1 X29.1" reference="R610" />
    <constraint name="C611" model="TKC" arity="2" scope="X8.1 X15.1" reference="R611" />
    <constraint name="C612" model="TKC" arity="2" scope="X47.1 X48.1" reference="R612" />
    <constraint name="C613" model="TKC" arity="2" scope="X5.1 X20.1" reference="R613" />
    <constraint name="C614" model="TKC" arity="2" scope="X39.1 X65.1" reference="R614" />
    <constraint name="C615" model="TKC" arity="2" scope="X8.1 X55.1" reference="R615" />
    <constraint name="C616" model="TKC" arity="2" scope="X11.1 X34.1" reference="R616" />
    <constraint name="C617" model="TKC" arity="2" scope="X27.1 X69.1" reference="R617" />
    <constraint name="C618" model="TKC" arity="2" scope="X56.1 X61.1" reference="R618" />
    <constraint name="C619" model="TKC" arity="2" scope="X2.1 X5.1" reference="R619" />
    <constraint name="C620" model="TKC" arity="2" scope="X15.1 X37.1" reference="R620" />
    <constraint name="C621" model="TKC" arity="2" scope="X27.1 X51.1" reference="R621" />
    <constraint name="C622" model="TKC" arity="2" scope="X40.1 X68.1" reference="R622" />
    <constraint name="C623" model="TKC" arity="2" scope="X27.1 X31.1" reference="R623" />
    <constraint name="C624" model="TKC" arity="2" scope="X33.1 X61.1" reference="R624" />
    <constraint name="C625" model="TKC" arity="2" scope="X24.1 X55.1" reference="R625" />
    <constraint name="C626" model="TKC" arity="2" scope="X13.1 X56.1" reference="R626" />
    <constraint name="C627" model="TKC" arity="2" scope="X4.1 X60.1" reference="R627" />
    <constraint name="C628" model="TKC" arity="2" scope="X21.1 X44.1" reference="R628" />
    <constraint name="C629" model="TKC" arity="2" scope="X23.1 X49.1" reference="R629" />
    <constraint name="C630" model="TKC" arity="2" scope="X13.1 X50.1" reference="R630" />
    <constraint name="C631" model="TKC" arity="2" scope="X42.1 X48.1" reference="R631" />
    <constraint name="C632" model="TKC" arity="2" scope="X20.1 X55.1" reference="R632" />
    <constraint name="C633" model="TKC" arity="2" scope="X24.1 X50.1" reference="R633" />
    <constraint name="C634" model="TKC" arity="2" scope="X9.1 X15.1" reference="R634" />
    <constraint name="C635" model="TKC" arity="2" scope="X41.1 X42.1" reference="R635" />
    <constraint name="C636" model="TKC" arity="2" scope="X33.1 X64.1" reference="R636" />
    <constraint name="C637" model="TKC" arity="2" scope="X33.1 X35.1" reference="R637" />
    <constraint name="C638" model="TKC" arity="2" scope="X13.1 X30.1" reference="R638" />
    <constraint name="C639" model="TKC" arity="2" scope="X7.1 X52.1" reference="R639" />
    <constraint name="C640" model="TKC" arity="2" scope="X8.1 X13.1" reference="R640" />
    <constraint name="C641" model="TKC" arity="2" scope="X36.1 X52.1" reference="R641" />
    <constraint name="C642" model="TKC" arity="2" scope="X2.1 X32.1" reference="R642" />
    <constraint name="C643" model="TKC" arity="2" scope="X7.1 X67.1" reference="R643" />
    <constraint name="C644" model="TKC" arity="2" scope="X30.1 X70.1" reference="R644" />
    <constraint name="C645" model="TKC" arity="2" scope="X11.1 X42.1" reference="R645" />
    <constraint name="C646" model="TKC" arity="2" scope="X9.1 X24.1" reference="R646" />
    <constraint name="C647" model="TKC" arity="2" scope="X27.1 X67.1" reference="R647" />
    <constraint name="C648" model="TKC" arity="2" scope="X44.1 X54.1" reference="R648" />
    <constraint name="C649" model="TKC" arity="2" scope="X17.1 X46.1" reference="R649" />
    <constraint name="C650" model="TKC" arity="2" scope="X19.1 X37.1" reference="R650" />
    <constraint name="C651" model="TKC" arity="2" scope="X15.1 X51.1" reference="R651" />
    <constraint name="C652" model="TKC" arity="2" scope="X20.1 X34.1" reference="R652" />
    <constraint name="C653" model="TKC" arity="2" scope="X35.1 X62.1" reference="R653" />
    <constraint name="C654" model="TKC" arity="2" scope="X25.1 X66.1" reference="R654" />
    <constraint name="C655" model="TKC" arity="2" scope="X49.1 X70.1" reference="R655" />
    <constraint name="C656" model="TKC" arity="2" scope="X35.1 X52.1" reference="R656" />
    <constraint name="C657" model="TKC" arity="2" scope="X52.1 X69.1" reference="R657" />
    <constraint name="C658" model="TKC" arity="2" scope="X44.1 X56.1" reference="R658" />
    <constraint name="C659" model="TKC" arity="2" scope="X25.1 X39.1" reference="R659" />
    <constraint name="C660" model="TKC" arity="2" scope="X17.1 X35.1" reference="R660" />
    <constraint name="C661" model="TKC" arity="2" scope="X10.1 X23.1" reference="R661" />
    <constraint name="C662" model="TKC" arity="2" scope="X4.1 X14.1" reference="R662" />
    <constraint name="C663" model="TKC" arity="2" scope="X64.1 X66.1" reference="R663" />
    <constraint name="C664" model="TKC" arity="2" scope="X12.1 X62.1" reference="R664" />
    <constraint name="C665" model="TKC" arity="2" scope="X33.1 X58.1" reference="R665" />
    <constraint name="C666" model="TKC" arity="2" scope="X30.1 X47.1" reference="R666" />
    <constraint name="C667" model="TKC" arity="2" scope="X1.1 X48.1" reference="R667" />
    <constraint name="C668" model="TKC" arity="2" scope="X28.1 X40.1" reference="R668" />
    <constraint name="C669" model="TKC" arity="2" scope="X28.1 X31.1" reference="R669" />
    <constraint name="C670" model="TKC" arity="2" scope="X47.1 X56.1" reference="R670" />
    <constraint name="C671" model="TKC" arity="2" scope="X27.1 X61.1" reference="R671" />
    <constraint name="C672" model="TKC" arity="2" scope="X6.1 X42.1" reference="R672" />
    <constraint name="C673" model="TKC" arity="2" scope="X21.1 X42.1" reference="R673" />
    <constraint name="C674" model="TKC" arity="2" scope="X36.1 X66.1" reference="R674" />
    <constraint name="C675" model="TKC" arity="2" scope="X21.1 X67.1" reference="R675" />
    <constraint name="C676" model="TKC" arity="2" scope="X30.1 X32.1" reference="R676" />
    <constraint name="C677" model="TKC" arity="2" scope="X27.1 X52.1" reference="R677" />
    <constraint name="C678" model="TKC" arity="2" scope="X3.1 X10.1" reference="R678" />
    <constraint name="C679" model="TKC" arity="2" scope="X55.1 X70.1" reference="R679" />
    <constraint name="C680" model="TKC" arity="2" scope="X52.1 X60.1" reference="R680" />
    <constraint name="C681" model="TKC" arity="2" scope="X29.1 X36.1" reference="R681" />
    <constraint name="C682" model="TKC" arity="2" scope="X10.1 X47.1" reference="R682" />
    <constraint name="C683" model="TKC" arity="2" scope="X10.1 X61.1" reference="R683" />
    <constraint name="C684" model="TKC" arity="2" scope="X38.1 X52.1" reference="R684" />
    <constraint name="C685" model="TKC" arity="2" scope="X13.1 X19.1" reference="R685" />
    <constraint name="C686" model="TKC" arity="2" scope="X12.1 X60.1" reference="R686" />
    <constraint name="C687" model="TKC" arity="2" scope="X29.1 X38.1" reference="R687" />
    <constraint name="C688" model="TKC" arity="2" scope="X10.1 X31.1" reference="R688" />
    <constraint name="C689" model="TKC" arity="2" scope="X39.1 X40.1" reference="R689" />
    <constraint name="C690" model="TKC" arity="2" scope="X42.1 X70.1" reference="R690" />
    <constraint name="C691" model="TKC" arity="2" scope="X45.1 X50.1" reference="R691" />
    <constraint name="C692" model="TKC" arity="2" scope="X11.1 X39.1" reference="R692" />
    <constraint name="C693" model="TKC" arity="2" scope="X11.1 X19.1" reference="R693" />
    <constraint name="C694" model="TKC" arity="2" scope="X25.1 X62.1" reference="R694" />
    <constraint name="C695" model="TKC" arity="2" scope="X15.1 X26.1" reference="R695" />
    <constraint name="C696" model="TKC" arity="2" scope="X13.1 X43.1" reference="R696" />
    <constraint name="C697" model="TKC" arity="2" scope="X21.1 X57.1" reference="R697" />
    <constraint name="C698" model="TKC" arity="2" scope="X9.1 X38.1" reference="R698" />
    <constraint name="C699" model="TKC" arity="2" scope="X1.1 X32.1" reference="R699" />
    <constraint name="C700" model="TKC" arity="2" scope="X26.1 X40.1" reference="R700" />
    <constraint name="C701" model="TKC" arity="2" scope="X22.1 X51.1" reference="R701" />
    <constraint name="C702" model="TKC" arity="2" scope="X60.1 X61.1" reference="R702" />
    <constraint name="C703" model="TKC" arity="2" scope="X54.1 X69.1" reference="R703" />
    <constraint name="C704" model="TKC" arity="2" scope="X16.1 X34.1" reference="R704" />
    <constraint name="C705" model="TKC" arity="2" scope="X15.1 X67.1" reference="R705" />
    <constraint name="C706" model="TKC" arity="2" scope="X38.1 X42.1" reference="R706" />
    <constraint name="C707" model="TKC" arity="2" scope="X37.1 X43.1" reference="R707" />
    <constraint name="C708" model="TKC" arity="2" scope="X19.1 X28.1" reference="R708" />
    <constraint name="C709" model="TKC" arity="2" scope="X33.1 X70.1" reference="R709" />
    <constraint name="C710" model="TKC" arity="2" scope="X10.1 X67.1" reference="R710" />
    <constraint name="C711" model="TKC" arity="2" scope="X2.1 X60.1" reference="R711" />
    <constraint name="C712" model="TKC" arity="2" scope="X33.1 X63.1" reference="R712" />
    <constraint name="C713" model="TKC" arity="2" scope="X9.1 X14.1" reference="R713" />
    <constraint name="C714" model="TKC" arity="2" scope="X42.1 X66.1" reference="R714" />
    <constraint name="C715" model="TKC" arity="2" scope="X29.1 X63.1" reference="R715" />
    <constraint name="C716" model="TKC" arity="2" scope="X3.1 X50.1" reference="R716" />
    <constraint name="C717" model="TKC" arity="2" scope="X22.1 X38.1" reference="R717" />
    <constraint name="C718" model="TKC" arity="2" scope="X7.1 X43.1" reference="R718" />
    <constraint name="C719" model="TKC" arity="2" scope="X15.1 X28.1" reference="R719" />
    <constraint name="C720" model="TKC" arity="2" scope="X3.1 X9.1" reference="R720" />
    <constraint name="C721" model="TKC" arity="2" scope="X47.1 X65.1" reference="R721" />
    <constraint name="C722" model="TKC" arity="2" scope="X57.1 X69.1" reference="R722" />
    <constraint name="C723" model="TKC" arity="2" scope="X20.1 X43.1" reference="R723" />
    <constraint name="C724" model="TKC" arity="2" scope="X49.1 X58.1" reference="R724" />
    <constraint name="C725" model="TKC" arity="2" scope="X37.1 X47.1" reference="R725" />
    <constraint name="C726" model="TKC" arity="2" scope="X32.1 X56.1" reference="R726" />
    <constraint name="C727" model="TKC" arity="2" scope="X36.1 X51.1" reference="R727" />
    <constraint name="C728" model="TKC" arity="2" scope="X9.1 X34.1" reference="R728" />
    <constraint name="C729" model="TKC" arity="2" scope="X37.1 X70.1" reference="R729" />
    <constraint name="C730" model="TKC" arity="2" scope="X39.1 X56.1" reference="R730" />
    <constraint name="C731" model="TKC" arity="2" scope="X24.1 X51.1" reference="R731" />
    <constraint name="C732" model="TKC" arity="2" scope="X38.1 X63.1" reference="R732" />
    <constraint name="C733" model="TKC" arity="2" scope="X26.1 X35.1" reference="R733" />
    <constraint name="C734" model="TKC" arity="2" scope="X42.1 X64.1" reference="R734" />
    <constraint name="C735" model="TKC" arity="2" scope="X5.1 X8.1" reference="R735" />
    <constraint name="C736" model="TKC" arity="2" scope="X18.1 X41.1" reference="R736" />
    <constraint name="C737" model="TKC" arity="2" scope="X24.1 X45.1" reference="R737" />
    <constraint name="C738" model="TKC" arity="2" scope="X29.1 X54.1" reference="R738" />
    <constraint name="C739" model="TKC" arity="2" scope="X11.1 X63.1" reference="R739" />
    <constraint name="C740" model="TKC" arity="2" scope="X6.1 X27.1" reference="R740" />
    <constraint name="C741" model="TKC" arity="2" scope="X15.1 X56.1" reference="R741" />
    <constraint name="C742" model="TKC" arity="2" scope="X10.1 X40.1" reference="R742" />
    <constraint name="C743" model="TKC" arity="2" scope="X28.1 X35.1" reference="R743" />
    <constraint name="C744" model="TKC" arity="2" scope="X40.1 X51.1" reference="R744" />
    <constraint name="C745" model="TKC" arity="2" scope="X51.1 X54.1" reference="R745" />
    <constraint name="C746" model="TKC" arity="2" scope="X13.1 X37.1" reference="R746" />
    <constraint name="C747" model="TKC" arity="2" scope="X28.1 X38.1" reference="R747" />
    <constraint name="C748" model="TKC" arity="2" scope="X56.1 X58.1" reference="R748" />
    <constraint name="C749" model="TKC" arity="2" scope="X42.1 X67.1" reference="R749" />
    <constraint name="C750" model="TKC" arity="2" scope="X7.1 X32.1" reference="R750" />
    <constraint name="C751" model="TKC" arity="2" scope="X6.1 X30.1" reference="R751" />
    <constraint name="C752" model="TKC" arity="2" scope="X1.1 X15.1" reference="R752" />
    <constraint name="C753" model="TKC" arity="2" scope="X4.1 X11.1" reference="R753" />
    <constraint name="C754" model="TKC" arity="2" scope="X43.1 X68.1" reference="R754" />
    <constraint name="C755" model="TKC" arity="2" scope="X2.1 X54.1" reference="R755" />
    <constraint name="C756" model="TKC" arity="2" scope="X6.1 X66.1" reference="R756" />
    <constraint name="C757" model="TKC" arity="2" scope="X3.1 X35.1" reference="R757" />
    <constraint name="C758" model="TKC" arity="2" scope="X30.1 X57.1" reference="R758" />
    <constraint name="C759" model="TKC" arity="2" scope="X12.1 X42.1" reference="R759" />
    <constraint name="C760" model="TKC" arity="2" scope="X62.1 X69.1" reference="R760" />
    <constraint name="C761" model="TKC" arity="2" scope="X2.1 X20.1" reference="R761" />
    <constraint name="C762" model="TKC" arity="2" scope="X33.1 X68.1" reference="R762" />
    <constraint name="C763" model="TKC" arity="2" scope="X31.1 X66.1" reference="R763" />
    <constraint name="C764" model="TKC" arity="2" scope="X44.1 X61.1" reference="R764" />
    <constraint name="C765" model="TKC" arity="2" scope="X10.1 X20.1" reference="R765" />
    <constraint name="C766" model="TKC" arity="2" scope="X9.1 X20.1" reference="R766" />
    <constraint name="C767" model="TKC" arity="2" scope="X24.1 X60.1" reference="R767" />
    <constraint name="C768" model="TKC" arity="2" scope="X43.1 X49.1" reference="R768" />
    <constraint name="C769" model="TKC" arity="2" scope="X35.1 X53.1" reference="R769" />
    <constraint name="C770" model="TKC" arity="2" scope="X41.1 X62.1" reference="R770" />
    <constraint name="C771" model="TKC" arity="2" scope="X31.1 X63.1" reference="R771" />
    <constraint name="C772" model="TKC" arity="2" scope="X26.1 X70.1" reference="R772" />
    <constraint name="C773" model="TKC" arity="2" scope="X9.1 X53.1" reference="R773" />
    <constraint name="C774" model="TKC" arity="2" scope="X55.1 X66.1" reference="R774" />
    <constraint name="C775" model="TKC" arity="2" scope="X34.1 X46.1" reference="R775" />
    <constraint name="C776" model="TKC" arity="2" scope="X20.1 X49.1" reference="R776" />
    <constraint name="C777" model="TKC" arity="2" scope="X3.1 X18.1" reference="R777" />
    <constraint name="C778" model="TKC" arity="2" scope="X7.1 X18.1" reference="R778" />
    <constraint name="C779" model="TKC" arity="2" scope="X3.1 X67.1" reference="R779" />
    <constraint name="C780" model="TKC" arity="2" scope="X26.1 X58.1" reference="R780" />
    <constraint name="C781" model="TKC" arity="2" scope="X8.1 X63.1" reference="R781" />
    <constraint name="C782" model="TKC" arity="2" scope="X27.1 X48.1" reference="R782" />
    <constraint name="C783" model="TKC" arity="2" scope="X17.1 X69.1" reference="R783" />
    <constraint name="C784" model="TKC" arity="2" scope="X28.1 X53.1" reference="R784" />
    <constraint name="C785" model="TKC" arity="2" scope="X31.1 X52.1" reference="R785" />
    <constraint name="C786" model="TKC" arity="2" scope="X6.1 X68.1" reference="R786" />
    <constraint name="C787" model="TKC" arity="2" scope="X7.1 X68.1" reference="R787" />
    <constraint name="C788" model="TKC" arity="2" scope="X56.1 X59.1" reference="R788" />
    <constraint name="C789" model="TKC" arity="2" scope="X54.1 X70.1" reference="R789" />
    <constraint name="C790" model="TKC" arity="2" scope="X30.1 X51.1" reference="R790" />
    <constraint name="C791" model="TKC" arity="2" scope="X15.1 X17.1" reference="R791" />
    <constraint name="C792" model="TKC" arity="2" scope="X11.1 X14.1" reference="R792" />
    <constraint name="C793" model="TKC" arity="2" scope="X17.1 X61.1" reference="R793" />
    <constraint name="C794" model="TKC" arity="2" scope="X44.1 X53.1" reference="R794" />
    <constraint name="C795" model="TKC" arity="2" scope="X13.1 X62.1" reference="R795" />
    <constraint name="C796" model="TKC" arity="2" scope="X16.1 X70.1" reference="R796" />
    <constraint name="C797" model="TKC" arity="2" scope="X30.1 X66.1" reference="R797" />
    <constraint name="C798" model="TKC" arity="2" scope="X22.1 X69.1" reference="R798" />
    <constraint name="C799" model="TKC" arity="2" scope="X36.1 X54.1" reference="R799" />
    <constraint name="C800" model="TKC" arity="2" scope="X6.1 X47.1" reference="R800" />
    <constraint name="C801" model="TKC" arity="2" scope="X68.1 X69.1" reference="R801" />
    <constraint name="C802" model="TKC" arity="2" scope="X9.1 X55.1" reference="R802" />
    <constraint name="C803" model="TKC" arity="2" scope="X3.1 X34.1" reference="R803" />
    <constraint name="C804" model="TKC" arity="2" scope="X31.1 X47.1" reference="R804" />
    <constraint name="C805" model="TKC" arity="2" scope="X4.1 X5.1" reference="R805" />
    <constraint name="C806" model="TKC" arity="2" scope="X10.1 X26.1" reference="R806" />
    <constraint name="C807" model="TKC" arity="2" scope="X7.1 X48.1" reference="R807" />
    <constraint name="C808" model="TKC" arity="2" scope="X6.1 X54.1" reference="R808" />
    <constraint name="C809" model="TKC" arity="2" scope="X7.1 X57.1" reference="R809" />
    <constraint name="C810" model="TKC" arity="2" scope="X46.1 X52.1" reference="R810" />
    <constraint name="C811" model="TKC" arity="2" scope="X3.1 X69.1" reference="R811" />
    <constraint name="C812" model="TKC" arity="2" scope="X29.1 X50.1" reference="R812" />
    <constraint name="C813" model="TKC" arity="2" scope="X33.1 X65.1" reference="R813" />
    <constraint name="C814" model="TKC" arity="2" scope="X29.1 X67.1" reference="R814" />
    <constraint name="C815" model="TKC" arity="2" scope="X2.1 X47.1" reference="R815" />
    <constraint name="C816" model="TKC" arity="2" scope="X10.1 X19.1" reference="R816" />
    <constraint name="C817" model="TKC" arity="2" scope="X10.1 X22.1" reference="R817" />
    <constraint name="C818" model="TKC" arity="2" scope="X13.1 X48.1" reference="R818" />
    <constraint name="C819" model="TKC" arity="2" scope="X35.1 X48.1" reference="R819" />
    <constraint name="C820" model="TKC" arity="2" scope="X14.1 X70.1" reference="R820" />
    <constraint name="C821" model="TKC" arity="2" scope="X29.1 X70.1" reference="R821" />
    <constraint name="C822" model="TKC" arity="2" scope="X49.1 X57.1" reference="R822" />
    <constraint name="C823" model="TKC" arity="2" scope="X51.1 X55.1" reference="R823" />
    <constraint name="C824" model="TKC" arity="2" scope="X7.1 X22.1" reference="R824" />
    <constraint name="C825" model="TKC" arity="2" scope="X28.1 X46.1" reference="R825" />
    <constraint name="C826" model="TKC" arity="2" scope="X5.1 X45.1" reference="R826" />
    <constraint name="C827" model="TKC" arity="2" scope="X49.1 X56.1" reference="R827" />
    <constraint name="C828" model="TKC" arity="2" scope="X2.1 X45.1" reference="R828" />
    <constraint name="C829" model="TKC" arity="2" scope="X11.1 X37.1" reference="R829" />
    <constraint name="C830" model="TKC" arity="2" scope="X8.1 X29.1" reference="R830" />
    <constraint name="C831" model="TKC" arity="2" scope="X6.1 X25.1" reference="R831" />
    <constraint name="C832" model="TKC" arity="2" scope="X36.1 X43.1" reference="R832" />
    <constraint name="C833" model="TKC" arity="2" scope="X6.1 X26.1" reference="R833" />
    <constraint name="C834" model="TKC" arity="2" scope="X14.1 X15.1" reference="R834" />
    <constraint name="C835" model="TKC" arity="2" scope="X19.1 X20.1" reference="R835" />
    <constraint name="C836" model="TKC" arity="2" scope="X5.1 X6.1" reference="R836" />
    <constraint name="C837" model="TKC" arity="2" scope="X53.1 X64.1" reference="R837" />
    <constraint name="C838" model="TKC" arity="2" scope="X14.1 X17.1" reference="R838" />
    <constraint name="C839" model="TKC" arity="2" scope="X2.1 X56.1" reference="R839" />
    <constraint name="C840" model="TKC" arity="2" scope="X49.1 X69.1" reference="R840" />
    <constraint name="C841" model="TKC" arity="2" scope="X1.1 X57.1" reference="R841" />
    <constraint name="C842" model="TKC" arity="2" scope="X21.1 X30.1" reference="R842" />
    <constraint name="C843" model="TKC" arity="2" scope="X61.1 X63.1" reference="R843" />
    <constraint name="C844" model="TKC" arity="2" scope="X21.1 X46.1" reference="R844" />
    <constraint name="C845" model="TKC" arity="2" scope="X34.1 X66.1" reference="R845" />
    <constraint name="C846" model="TKC" arity="2" scope="X25.1 X50.1" reference="R846" />
    <constraint name="C847" model="TKC" arity="2" scope="X49.1 X54.1" reference="R847" />
    <constraint name="C848" model="TKC" arity="2" scope="X38.1 X58.1" reference="R848" />
    <constraint name="C849" model="TKC" arity="2" scope="X42.1 X45.1" reference="R849" />
    <constraint name="C850" model="TKC" arity="2" scope="X5.1 X66.1" reference="R850" />
    <constraint name="C851" model="TKC" arity="2" scope="X34.1 X38.1" reference="R851" />
    <constraint name="C852" model="TKC" arity="2" scope="X2.1 X46.1" reference="R852" />
    <constraint name="C853" model="TKC" arity="2" scope="X8.1 X49.1" reference="R853" />
    <constraint name="C854" model="TKC" arity="2" scope="X15.1 X19.1" reference="R854" />
    <constraint name="C855" model="TKC" arity="2" scope="X30.1 X50.1" reference="R855" />
    <constraint name="C856" model="TKC" arity="2" scope="X25.1 X47.1" reference="R856" />
    <constraint name="C857" model="TKC" arity="2" scope="X26.1 X43.1" reference="R857" />
    <constraint name="C858" model="TKC" arity="2" scope="X47.1 X66.1" reference="R858" />
    <constraint name="C859" model="TKC" arity="2" scope="X31.1 X36.1" reference="R859" />
    <constraint name="C860" model="TKC" arity="2" scope="X1.1 X61.1" reference="R860" />
    <constraint name="C861" model="TKC" arity="2" scope="X27.1 X47.1" reference="R861" />
    <constraint name="C862" model="TKC" arity="2" scope="X58.1 X65.1" reference="R862" />
    <constraint name="C863" model="TKC" arity="2" scope="X9.1 X51.1" reference="R863" />
    <constraint name="C864" model="TKC" arity="2" scope="X23.1 X67.1" reference="R864" />
    <constraint name="C865" model="TKC" arity="2" scope="X4.1 X9.1" reference="R865" />
    <constraint name="C866" model="TKC" arity="2" scope="X19.1 X47.1" reference="R866" />
    <constraint name="C867" model="TKC" arity="2" scope="X24.1 X27.1" reference="R867" />
    <constraint name="C868" model="TKC" arity="2" scope="X36.1 X70.1" reference="R868" />
    <constraint name="C869" model="TKC" arity="2" scope="X29.1 X52.1" reference="R869" />
    <constraint name="C870" model="TKC" arity="2" scope="X39.1 X45.1" reference="R870" />
    <constraint name="C871" model="TKC" arity="2" scope="X34.1 X42.1" reference="R871" />
    <constraint name="C872" model="TKC" arity="2" scope="X1.1 X16.1" reference="R872" />
    <constraint name="C873" model="TKC" arity="2" scope="X30.1 X54.1" reference="R873" />
    <constraint name="C874" model="TKC" arity="2" scope="X21.1 X40.1" reference="R874" />
    <constraint name="C875" model="TKC" arity="2" scope="X3.1 X60.1" reference="R875" />
    <constraint name="C876" model="TKC" arity="2" scope="X44.1 X55.1" reference="R876" />
    <constraint name="C877" model="TKC" arity="2" scope="X14.1 X63.1" reference="R877" />
    <constraint name="C878" model="TKC" arity="2" scope="X9.1 X16.1" reference="R878" />
    <constraint name="C879" model="TKC" arity="2" scope="X15.1 X55.1" reference="R879" />
    <constraint name="C880" model="TKC" arity="2" scope="X27.1 X37.1" reference="R880" />
    <constraint name="C881" model="TKC" arity="2" scope="X58.1 X64.1" reference="R881" />
    <constraint name="C882" model="TKC" arity="2" scope="X2.1 X24.1" reference="R882" />
    <constraint name="C883" model="TKC" arity="2" scope="X45.1 X66.1" reference="R883" />
    <constraint name="C884" model="TKC" arity="2" scope="X38.1 X48.1" reference="R884" />
    <constraint name="C885" model="TKC" arity="2" scope="X4.1 X66.1" reference="R885" />
    <constraint name="C886" model="TKC" arity="2" scope="X34.1 X53.1" reference="R886" />
    <constraint name="C887" model="TKC" arity="2" scope="X51.1 X64.1" reference="R887" />
    <constraint name="C888" model="TKC" arity="2" scope="X45.1 X46.1" reference="R888" />
    <constraint name="C889" model="TKC" arity="2" scope="X36.1 X58.1" reference="R889" />
    <constraint name="C890" model="TKC" arity="2" scope="X12.1 X13.1" reference="R890" />
    <constraint name="C891" model="TKC" arity="2" scope="X15.1 X64.1" reference="R891" />
    <constraint name="C892" model="TKC" arity="2" scope="X14.1 X46.1" reference="R892" />
    <constraint name="C893" model="TKC" arity="2" scope="X21.1 X24.1" reference="R893" />
    <constraint name="C894" model="TKC" arity="2" scope="X47.1 X55.1" reference="R894" />
    <constraint name="C895" model="TKC" arity="2" scope="X8.1 X62.1" reference="R895" />
    <constraint name="C896" model="TKC" arity="2" scope="X13.1 X51.1" reference="R896" />
    <constraint name="C897" model="TKC" arity="2" scope="X17.1 X62.1" reference="R897" />
    <constraint name="C898" model="TKC" arity="2" scope="X45.1 X49.1" reference="R898" />
    <constraint name="C899" model="TKC" arity="2" scope="X44.1 X60.1" reference="R899" />
    <constraint name="C900" model="TKC" arity="2" scope="X12.1 X39.1" reference="R900" />
    <constraint name="C901" model="TKC" arity="2" scope="X3.1 X19.1" reference="R901" />
    <constraint name="C902" model="TKC" arity="2" scope="X42.1 X65.1" reference="R902" />
    <constraint name="C903" model="TKC" arity="2" scope="X30.1 X45.1" reference="R903" />
    <constraint name="C904" model="TKC" arity="2" scope="X44.1 X48.1" reference="R904" />
    <constraint name="C905" model="TKC" arity="2" scope="X1.1 X49.1" reference="R905" />
    <constraint name="C906" model="TKC" arity="2" scope="X54.1 X65.1" reference="R906" />
    <constraint name="C907" model="TKC" arity="2" scope="X10.1 X38.1" reference="R907" />
    <constraint name="C908" model="TKC" arity="2" scope="X45.1 X69.1" reference="R908" />
    <constraint name="C909" model="TKC" arity="2" scope="X4.1 X51.1" reference="R909" />
    <constraint name="C910" model="TKC" arity="2" scope="X13.1 X63.1" reference="R910" />
    <constraint name="C911" model="TKC" arity="2" scope="X10.1 X27.1" reference="R911" />
    <constraint name="C912" model="TKC" arity="2" scope="X50.1 X67.1" reference="R912" />
    <constraint name="C913" model="TKC" arity="2" scope="X32.1 X62.1" reference="R913" />
    <constraint name="C914" model="TKC" arity="2" scope="X23.1 X41.1" reference="R914" />
    <constraint name="C915" model="TKC" arity="2" scope="X24.1 X70.1" reference="R915" />
    <constraint name="C916" model="TKC" arity="2" scope="X2.1 X68.1" reference="R916" />
    <constraint name="C917" model="TKC" arity="2" scope="X6.1 X19.1" reference="R917" />
    <constraint name="C918" model="TKC" arity="2" scope="X20.1 X66.1" reference="R918" />
    <constraint name="C919" model="TKC" arity="2" scope="X5.1 X25.1" reference="R919" />
    <constraint name="C920" model="TKC" arity="2" scope="X33.1 X34.1" reference="R920" />
    <constraint name="C921" model="TKC" arity="2" scope="X18.1 X48.1" reference="R921" />
    <constraint name="C922" model="TKC" arity="2" scope="X38.1 X60.1" reference="R922" />
    <constraint name="C923" model="TKC" arity="2" scope="X51.1 X69.1" reference="R923" />
    <constraint name="C924" model="TKC" arity="2" scope="X12.1 X45.1" reference="R924" />
    <constraint name="C925" model="TKC" arity="2" scope="X12.1 X61.1" reference="R925" />
    <constraint name="C926" model="TKC" arity="2" scope="X1.1 X55.1" reference="R926" />
    <constraint name="C927" model="TKC" arity="2" scope="X1.1 X33.1" reference="R927" />
    <constraint name="C928" model="TKC" arity="2" scope="X12.1 X21.1" reference="R928" />
    <constraint name="C929" model="TKC" arity="2" scope="X24.1 X36.1" reference="R929" />
    <constraint name="C930" model="TKC" arity="2" scope="X4.1 X19.1" reference="R930" />
    <constraint name="C931" model="TKC" arity="2" scope="X24.1 X30.1" reference="R931" />
    <constraint name="C932" model="TKC" arity="2" scope="X25.1 X69.1" reference="R932" />
    <constraint name="C933" model="TKC" arity="2" scope="X22.1 X64.1" reference="R933" />
    <constraint name="C934" model="TKC" arity="2" scope="X22.1 X37.1" reference="R934" />
    <constraint name="C935" model="TKC" arity="2" scope="X5.1 X53.1" reference="R935" />
    <constraint name="C936" model="TKC" arity="2" scope="X17.1 X36.1" reference="R936" />
    <constraint name="C937" model="TKC" arity="2" scope="X9.1 X36.1" reference="R937" />
    <constraint name="C938" model="TKC" arity="2" scope="X12.1 X51.1" reference="R938" />
    <constraint name="C939" model="TKC" arity="2" scope="X58.1 X66.1" reference="R939" />
    <constraint name="C940" model="TKC" arity="2" scope="X48.1 X55.1" reference="R940" />
    <constraint name="C941" model="TKC" arity="2" scope="X54.1 X56.1" reference="R941" />
    <constraint name="C942" model="TKC" arity="2" scope="X34.1 X51.1" reference="R942" />
    <constraint name="C943" model="TKC" arity="2" scope="X37.1 X55.1" reference="R943" />
    <constraint name="C944" model="TKC" arity="2" scope="X26.1 X62.1" reference="R944" />
    <constraint name="C945" model="TKC" arity="2" scope="X33.1 X45.1" reference="R945" />
    <constraint name="C946" model="TKC" arity="2" scope="X4.1 X67.1" reference="R946" />
    <constraint name="C947" model="TKC" arity="2" scope="X19.1 X36.1" reference="R947" />
    <constraint name="C948" model="TKC" arity="2" scope="X16.1 X57.1" reference="R948" />
    <constraint name="C949" model="TKC" arity="2" scope="X46.1 X54.1" reference="R949" />
    <constraint name="C950" model="TKC" arity="2" scope="X26.1 X64.1" reference="R950" />
    <constraint name="C951" model="TKC" arity="2" scope="X6.1 X10.1" reference="R951" />
    <constraint name="C952" model="TKC" arity="2" scope="X66.1 X69.1" reference="R952" />
    <constraint name="C953" model="TKC" arity="2" scope="X52.1 X53.1" reference="R953" />
    <constraint name="C954" model="TKC" arity="2" scope="X39.1 X67.1" reference="R954" />
    <constraint name="C955" model="TKC" arity="2" scope="X20.1 X26.1" reference="R955" />
    <constraint name="C956" model="TKC" arity="2" scope="X20.1 X57.1" reference="R956" />
    <constraint name="C957" model="TKC" arity="2" scope="X26.1 X36.1" reference="R957" />
    <constraint name="C958" model="TKC" arity="2" scope="X44.1 X67.1" reference="R958" />
    <constraint name="C959" model="TKC" arity="2" scope="X34.1 X49.1" reference="R959" />
    <constraint name="C960" model="TKC" arity="2" scope="X15.1 X61.1" reference="R960" />
    <constraint name="C961" model="TKC" arity="2" scope="X59.1 X63.1" reference="R961" />
    <constraint name="C962" model="TKC" arity="2" scope="X56.1 X70.1" reference="R962" />
    <constraint name="C963" model="TKC" arity="2" scope="X54.1 X60.1" reference="R963" />
    <constraint name="C964" model="TKC" arity="2" scope="X17.1 X56.1" reference="R964" />
    <constraint name="C965" model="TKC" arity="2" scope="X41.1 X58.1" reference="R965" />
    <constraint name="C966" model="TKC" arity="2" scope="X18.1 X35.1" reference="R966" />
    <constraint name="C967" model="TKC" arity="2" scope="X46.1 X64.1" reference="R967" />
    <constraint name="C968" model="TKC" arity="2" scope="X7.1 X63.1" reference="R968" />
    <constraint name="C969" model="TKC" arity="2" scope="X21.1 X69.1" reference="R969" />
    <constraint name="C970" model="TKC" arity="2" scope="X46.1 X57.1" reference="R970" />
    <constraint name="C971" model="TKC" arity="2" scope="X3.1 X15.1" reference="R971" />
    <constraint name="C972" model="TKC" arity="2" scope="X21.1 X27.1" reference="R972" />
    <constraint name="C973" model="TKC" arity="2" scope="X46.1 X47.1" reference="R973" />
    <constraint name="C974" model="TKC" arity="2" scope="X32.1 X70.1" reference="R974" />
    <constraint name="C975" model="TKC" arity="2" scope="X28.1 X67.1" reference="R975" />
    <constraint name="C976" model="TKC" arity="2" scope="X49.1 X55.1" reference="R976" />
    <constraint name="C977" model="TKC" arity="2" scope="X12.1 X20.1" reference="R977" />
    <constraint name="C978" model="TKC" arity="2" scope="X6.1 X38.1" reference="R978" />
    <constraint name="C979" model="TKC" arity="2" scope="X58.1 X62.1" reference="R979" />
    <constraint name="C980" model="TKC" arity="2" scope="X7.1 X69.1" reference="R980" />
    <constraint name="C981" model="TKC" arity="2" scope="X27.1 X59.1" reference="R981" />
    <constraint name="C982" model="TKC" arity="2" scope="X7.1 X65.1" reference="R982" />
    <constraint name="C983" model="TKC" arity="2" scope="X34.1 X61.1" reference="R983" />
    <constraint name="C984" model="TKC" arity="2" scope="X24.1 X47.1" reference="R984" />
    <constraint name="C985" model="TKC" arity="2" scope="X4.1 X65.1" reference="R985" />
    <constraint name="C986" model="TKC" arity="2" scope="X15.1 X21.1" reference="R986" />
    <constraint name="C987" model="TKC" arity="2" scope="X32.1 X38.1" reference="R987" />
    <constraint name="C988" model="TKC" arity="2" scope="X6.1 X16.1" reference="R988" />
    <constraint name="C989" model="TKC" arity="2" scope="X47.1 X69.1" reference="R989" />
    <constraint name="C990" model="TKC" arity="2" scope="X25.1 X42.1" reference="R990" />
    <constraint name="C991" model="TKC" arity="2" scope="X25.1 X31.1" reference="R991" />
    <constraint name="C992" model="TKC" arity="2" scope="X18.1 X32.1" reference="R992" />
    <constraint name="C993" model="TKC" arity="2" scope="X1.1 X52.1" reference="R993" />
    <constraint name="C994" model="TKC" arity="2" scope="X1.1 X51.1" reference="R994" />
    <constraint name="C995" model="TKC" arity="2" scope="X8.1 X35.1" reference="R995" />
    <constraint name="C996" model="TKC" arity="2" scope="X32.1 X52.1" reference="R996" />
    <constraint name="C997" model="TKC" arity="2" scope="X49.1 X66.1" reference="R997" />
    <constraint name="C998" model="TKC" arity="2" scope="X27.1 X56.1" reference="R998" />
    <constraint name="C999" model="TKC" arity="2" scope="X5.1 X43.1" reference="R999" />
    <constraint name="C1000" model="TKC" arity="2" scope="X12.1 X29.1" reference="R1000" />
    <constraint name="C1001" model="TKC" arity="2" scope="X3.1 X68.1" reference="R1001" />
    <constraint name="C1002" model="TKC" arity="2" scope="X37.1 X39.1" reference="R1002" />
    <constraint name="C1003" model="TKC" arity="2" scope="X4.1 X27.1" reference="R1003" />
    <constraint name="C1004" model="TKC" arity="2" scope="X52.1 X55.1" reference="R1004" />
    <constraint name="C1005" model="TKC" arity="2" scope="X16.1 X17.1" reference="R1005" />
    <constraint name="C1006" model="TKC" arity="2" scope="X30.1 X44.1" reference="R1006" />
    <constraint name="C1007" model="TKC" arity="2" scope="X4.1 X54.1" reference="R1007" />
    <constraint name="C1008" model="TKC" arity="2" scope="X40.1 X65.1" reference="R1008" />
    <constraint name="C1009" model="TKC" arity="2" scope="X29.1 X34.1" reference="R1009" />
    <constraint name="C1010" model="TKC" arity="2" scope="X3.1 X65.1" reference="R1010" />
    <constraint name="C1011" model="TKC" arity="2" scope="X30.1 X59.1" reference="R1011" />
    <constraint name="C1012" model="TKC" arity="2" scope="X7.1 X45.1" reference="R1012" />
    <constraint name="C1013" model="TKC" arity="2" scope="X6.1 X45.1" reference="R1013" />
    <constraint name="C1014" model="TKC" arity="2" scope="X12.1 X26.1" reference="R1014" />
    <constraint name="C1015" model="TKC" arity="2" scope="X22.1 X67.1" reference="R1015" />
    <constraint name="C1016" model="TKC" arity="2" scope="X4.1 X32.1" reference="R1016" />
    <constraint name="C1017" model="TKC" arity="2" scope="X35.1 X68.1" reference="R1017" />
    <constraint name="C1018" model="TKC" arity="2" scope="X23.1 X25.1" reference="R1018" />
    <constraint name="C1019" model="TKC" arity="2" scope="X11.1 X17.1" reference="R1019" />
    <constraint name="C1020" model="TKC" arity="2" scope="X1.1 X62.1" reference="R1020" />
    <constraint name="C1021" model="TKC" arity="2" scope="X24.1 X58.1" reference="R1021" />
    <constraint name="C1022" model="TKC" arity="2" scope="X37.1 X49.1" reference="R1022" />
    <constraint name="C1023" model="TKC" arity="2" scope="X32.1 X66.1" reference="R1023" />
    <constraint name="C1024" model="TKC" arity="2" scope="X9.1 X58.1" reference="R1024" />
    <constraint name="C1025" model="TKC" arity="2" scope="X11.1 X54.1" reference="R1025" />
    <constraint name="C1026" model="TKC" arity="2" scope="X36.1 X40.1" reference="R1026" />
    <constraint name="C1027" model="TKC" arity="2" scope="X4.1 X24.1" reference="R1027" />
    <constraint name="C1028" model="TKC" arity="2" scope="X62.1 X63.1" reference="R1028" />
    <constraint name="C1029" model="TKC" arity="2" scope="X15.1 X45.1" reference="R1029" />
    <constraint name="C1030" model="TKC" arity="2" scope="X3.1 X14.1" reference="R1030" />
    <constraint name="C1031" model="TKC" arity="2" scope="X28.1 X61.1" reference="R1031" />
    <constraint name="C1032" model="TKC" arity="2" scope="X22.1 X25.1" reference="R1032" />
    <constraint name="C1033" model="TKC" arity="2" scope="X34.1 X41.1" reference="R1033" />
    <constraint name="C1034" model="TKC" arity="2" scope="X18.1 X59.1" reference="R1034" />
    <constraint name="C1035" model="TKC" arity="2" scope="X24.1 X39.1" reference="R1035" />
    <constraint name="C1036" model="TKC" arity="2" scope="X18.1 X25.1" reference="R1036" />
    <constraint name="C1037" model="TKC" arity="2" scope="X24.1 X56.1" reference="R1037" />
    <constraint name="C1038" model="TKC" arity="2" scope="X11.1 X69.1" reference="R1038" />
    <constraint name="C1039" model="TKC" arity="2" scope="X43.1 X65.1" reference="R1039" />
    <constraint name="C1040" model="TKC" arity="2" scope="X16.1 X49.1" reference="R1040" />
    <constraint name="C1041" model="TKC" arity="2" scope="X58.1 X63.1" reference="R1041" />
    <constraint name="C1042" model="TKC" arity="2" scope="X48.1 X67.1" reference="R1042" />
    <constraint name="C1043" model="TKC" arity="2" scope="X15.1 X22.1" reference="R1043" />
    <constraint name="C1044" model="TKC" arity="2" scope="X29.1 X57.1" reference="R1044" />
    <constraint name="C1045" model="TKC" arity="2" scope="X2.1 X36.1" reference="R1045" />
    <constraint name="C1046" model="TKC" arity="2" scope="X34.1 X56.1" reference="R1046" />
    <constraint name="C1047" model="TKC" arity="2" scope="X9.1 X37.1" reference="R1047" />
    <constraint name="C1048" model="TKC" arity="2" scope="X36.1 X55.1" reference="R1048" />
    <constraint name="C1049" model="TKC" arity="2" scope="X21.1 X45.1" reference="R1049" />
    <constraint name="C1050" model="TKC" arity="2" scope="X25.1 X45.1" reference="R1050" />
    <constraint name="C1051" model="TKC" arity="2" scope="X4.1 X42.1" reference="R1051" />
    <constraint name="C1052" model="TKC" arity="2" scope="X41.1 X65.1" reference="R1052" />
    <constraint name="C1053" model="TKC" arity="2" scope="X18.1 X64.1" reference="R1053" />
    <constraint name="C1054" model="TKC" arity="2" scope="X20.1 X36.1" reference="R1054" />
    <constraint name="C1055" model="TKC" arity="2" scope="X7.1 X66.1" reference="R1055" />
    <constraint name="C1056" model="TKC" arity="2" scope="X48.1 X59.1" reference="R1056" />
    <constraint name="C1057" model="TKC" arity="2" scope="X32.1 X54.1" reference="R1057" />
    <constraint name="C1058" model="TKC" arity="2" scope="X12.1 X67.1" reference="R1058" />
    <constraint name="C1059" model="TKC" arity="2" scope="X13.1 X46.1" reference="R1059" />
    <constraint name="C1060" model="TKC" arity="2" scope="X5.1 X21.1" reference="R1060" />
    <constraint name="C1061" model="TKC" arity="2" scope="X5.1 X44.1" reference="R1061" />
    <constraint name="C1062" model="TKC" arity="2" scope="X6.1 X23.1" reference="R1062" />
    <constraint name="C1063" model="TKC" arity="2" scope="X5.1 X16.1" reference="R1063" />
    <constraint name="C1064" model="TKC" arity="2" scope="X43.1 X60.1" reference="R1064" />
    <constraint name="C1065" model="TKC" arity="2" scope="X36.1 X41.1" reference="R1065" />
    <constraint name="C1066" model="TKC" arity="2" scope="X8.1 X50.1" reference="R1066" />
    <constraint name="C1067" model="TKC" arity="2" scope="X55.1 X69.1" reference="R1067" />
    <constraint name="C1068" model="TKC" arity="2" scope="X38.1 X43.1" reference="R1068" />
    <constraint name="C1069" model="TKC" arity="2" scope="X23.1 X70.1" reference="R1069" />
    <constraint name="C1070" model="TKC" arity="2" scope="X7.1 X23.1" reference="R1070" />
    <constraint name="C1071" model="TKC" arity="2" scope="X23.1 X63.1" reference="R1071" />
    <constraint name="C1072" model="TKC" arity="2" scope="X12.1 X59.1" reference="R1072" />
    <constraint name="C1073" model="TKC" arity="2" scope="X50.1 X66.1" reference="R1073" />
    <constraint name="C1074" model="TKC" arity="2" scope="X2.1 X6.1" reference="R1074" />
    <constraint name="C1075" model="TKC" arity="2" scope="X49.1 X64.1" reference="R1075" />
    <constraint name="C1076" model="TKC" arity="2" scope="X8.1 X47.1" reference="R1076" />
    <constraint name="C1077" model="TKC" arity="2" scope="X53.1 X68.1" reference="R1077" />
    <constraint name="C1078" model="TKC" arity="2" scope="X16.1 X62.1" reference="R1078" />
    <constraint name="C1079" model="TKC" arity="2" scope="X17.1 X22.1" reference="R1079" />
    <constraint name="C1080" model="TKC" arity="2" scope="X11.1 X36.1" reference="R1080" />
    <constraint name="C1081" model="TKC" arity="2" scope="X62.1 X64.1" reference="R1081" />
    <constraint name="C1082" model="TKC" arity="2" scope="X12.1 X55.1" reference="R1082" />
    <constraint name="C1083" model="TKC" arity="2" scope="X41.1 X64.1" reference="R1083" />
    <constraint name="C1084" model="TKC" arity="2" scope="X33.1 X36.1" reference="R1084" />
    <constraint name="C1085" model="TKC" arity="2" scope="X4.1 X43.1" reference="R1085" />
    <constraint name="C1086" model="TKC" arity="2" scope="X29.1 X51.1" reference="R1086" />
    <constraint name="C1087" model="TKC" arity="2" scope="X3.1 X23.1" reference="R1087" />
    <constraint name="C1088" model="TKC" arity="2" scope="X11.1 X35.1" reference="R1088" />
    <constraint name="C1089" model="TKC" arity="2" scope="X16.1 X30.1" reference="R1089" />
    <constraint name="C1090" model="TKC" arity="2" scope="X7.1 X50.1" reference="R1090" />
    <constraint name="C1091" model="TKC" arity="2" scope="X19.1 X65.1" reference="R1091" />
    <constraint name="C1092" model="TKC" arity="2" scope="X3.1 X39.1" reference="R1092" />
    <constraint name="C1093" model="TKC" arity="2" scope="X15.1 X62.1" reference="R1093" />
    <constraint name="C1094" model="TKC" arity="2" scope="X27.1 X53.1" reference="R1094" />
    <constraint name="C1095" model="TKC" arity="2" scope="X25.1 X43.1" reference="R1095" />
    <constraint name="C1096" model="TKC" arity="2" scope="X41.1 X52.1" reference="R1096" />
    <constraint name="C1097" model="TKC" arity="2" scope="X60.1 X65.1" reference="R1097" />
    <constraint name="C1098" model="TKC" arity="2" scope="X5.1 X55.1" reference="R1098" />
    <constraint name="C1099" model="TKC" arity="2" scope="X51.1 X70.1" reference="R1099" />
    <constraint name="C1100" model="TKC" arity="2" scope="X3.1 X11.1" reference="R1100" />
    <constraint name="C1101" model="TKC" arity="2" scope="X15.1 X68.1" reference="R1101" />
    <constraint name="C1102" model="TKC" arity="2" scope="X56.1 X63.1" reference="R1102" />
    <constraint name="C1103" model="TKC" arity="2" scope="X10.1 X46.1" reference="R1103" />
    <constraint name="C1104" model="TKC" arity="2" scope="X17.1 X28.1" reference="R1104" />
    <constraint name="C1105" model="TKC" arity="2" scope="X1.1 X29.1" reference="R1105" />
    <constraint name="C1106" model="TKC" arity="2" scope="X40.1 X58.1" reference="R1106" />
    <constraint name="C1107" model="TKC" arity="2" scope="X2.1 X23.1" reference="R1107" />
    <constraint name="C1108" model="TKC" arity="2" scope="X17.1 X63.1" reference="R1108" />
    <constraint name="C1109" model="TKC" arity="2" scope="X7.1 X58.1" reference="R1109" />
    <constraint name="C1110" model="TKC" arity="2" scope="X41.1 X67.1" reference="R1110" />
    <constraint name="C1111" model="TKC" arity="2" scope="X35.1 X54.1" reference="R1111" />
    <constraint name="C1112" model="TKC" arity="2" scope="X19.1 X61.1" reference="R1112" />
    <constraint name="C1113" model="TKC" arity="2" scope="X36.1 X38.1" reference="R1113" />
    <constraint name="C1114" model="TKC" arity="2" scope="X8.1 X34.1" reference="R1114" />
    <constraint name="C1115" model="TKC" arity="2" scope="X20.1 X60.1" reference="R1115" />
    <constraint name="C1116" model="TKC" arity="2" scope="X51.1 X65.1" reference="R1116" />
    <constraint name="C1117" model="TKC" arity="2" scope="X15.1 X66.1" reference="R1117" />
    <constraint name="C1118" model="TKC" arity="2" scope="X56.1 X62.1" reference="R1118" />
    <constraint name="C1119" model="TKC" arity="2" scope="X36.1 X57.1" reference="R1119" />
    <constraint name="C1120" model="TKC" arity="2" scope="X10.1 X62.1" reference="R1120" />
    <constraint name="C1121" model="TKC" arity="2" scope="X2.1 X11.1" reference="R1121" />
    <constraint name="C1122" model="TKC" arity="2" scope="X4.1 X50.1" reference="R1122" />
    <constraint name="C1123" model="TKC" arity="2" scope="X25.1 X36.1" reference="R1123" />
    <constraint name="C1124" model="TKC" arity="2" scope="X47.1 X53.1" reference="R1124" />
    <constraint name="C1125" model="TKC" arity="2" scope="X33.1 X66.1" reference="R1125" />
    <constraint name="C1126" model="TKC" arity="2" scope="X8.1 X32.1" reference="R1126" />
    <constraint name="C1127" model="TKC" arity="2" scope="X40.1 X64.1" reference="R1127" />
    <constraint name="C1128" model="TKC" arity="2" scope="X11.1 X68.1" reference="R1128" />
    <constraint name="C1129" model="TKC" arity="2" scope="X7.1 X33.1" reference="R1129" />
    <constraint name="C1130" model="TKC" arity="2" scope="X12.1 X44.1" reference="R1130" />
    <constraint name="C1131" model="TKC" arity="2" scope="X45.1 X70.1" reference="R1131" />
    <constraint name="C1132" model="TKC" arity="2" scope="X45.1 X59.1" reference="R1132" />
    <constraint name="C1133" model="TKC" arity="2" scope="X33.1 X60.1" reference="R1133" />
    <constraint name="C1134" model="TKC" arity="2" scope="X17.1 X40.1" reference="R1134" />
    <constraint name="C1135" model="TKC" arity="2" scope="X16.1 X45.1" reference="R1135" />
    <constraint name="C1136" model="TKC" arity="2" scope="X16.1 X51.1" reference="R1136" />
    <constraint name="C1137" model="TKC" arity="2" scope="X2.1 X8.1" reference="R1137" />
    <constraint name="C1138" model="TKC" arity="2" scope="X51.1 X59.1" reference="R1138" />
    <constraint name="C1139" model="TKC" arity="2" scope="X30.1 X34.1" reference="R1139" />
    <constraint name="C1140" model="TKC" arity="2" scope="X36.1 X69.1" reference="R1140" />
    <constraint name="C1141" model="TKC" arity="2" scope="X3.1 X40.1" reference="R1141" />
    <constraint name="C1142" model="TKC" arity="2" scope="X5.1 X69.1" reference="R1142" />
    <constraint name="C1143" model="TKC" arity="2" scope="X18.1 X53.1" reference="R1143" />
    <constraint name="C1144" model="TKC" arity="2" scope="X3.1 X31.1" reference="R1144" />
    <constraint name="C1145" model="TKC" arity="2" scope="X1.1 X31.1" reference="R1145" />
    <constraint name="C1146" model="TKC" arity="2" scope="X1.1 X38.1" reference="R1146" />
    <constraint name="C1147" model="TKC" arity="2" scope="X28.1 X43.1" reference="R1147" />
    <constraint name="C1148" model="TKC" arity="2" scope="X35.1 X65.1" reference="R1148" />
    <constraint name="C1149" model="TKC" arity="2" scope="X10.1 X50.1" reference="R1149" />
    <constraint name="C1150" model="TKC" arity="2" scope="X19.1 X38.1" reference="R1150" />
    <constraint name="C1151" model="TKC" arity="2" scope="X28.1 X36.1" reference="R1151" />
    <constraint name="C1152" model="TKC" arity="2" scope="X40.1 X45.1" reference="R1152" />
    <constraint name="C1153" model="TKC" arity="2" scope="X6.1 X13.1" reference="R1153" />
    <constraint name="C1154" model="TKC" arity="2" scope="X46.1 X65.1" reference="R1154" />
    <constraint name="C1155" model="TKC" arity="2" scope="X40.1 X42.1" reference="R1155" />
    <constraint name="C1156" model="TKC" arity="2" scope="X10.1 X52.1" reference="R1156" />
    <constraint name="C1157" model="TKC" arity="2" scope="X22.1 X41.1" reference="R1157" />
    <constraint name="C1158" model="TKC" arity="2" scope="X23.1 X46.1" reference="R1158" />
    <constraint name="C1159" model="TKC" arity="2" scope="X14.1 X44.1" reference="R1159" />
    <constraint name="C1160" model="TKC" arity="2" scope="X27.1 X32.1" reference="R1160" />
    <constraint name="C1161" model="TKC" arity="2" scope="X31.1 X57.1" reference="R1161" />
    <constraint name="C1162" model="TKC" arity="2" scope="X20.1 X54.1" reference="R1162" />
    <constraint name="C1163" model="TKC" arity="2" scope="X50.1 X56.1" reference="R1163" />
    <constraint name="C1164" model="TKC" arity="2" scope="X24.1 X53.1" reference="R1164" />
    <constraint name="C1165" model="TKC" arity="2" scope="X9.1 X44.1" reference="R1165" />
    <constraint name="C1166" model="TKC" arity="2" scope="X47.1 X50.1" reference="R1166" />
    <constraint name="C1167" model="TKC" arity="2" scope="X47.1 X68.1" reference="R1167" />
    <constraint name="C1168" model="TKC" arity="2" scope="X11.1 X53.1" reference="R1168" />
    <constraint name="C1169" model="TKC" arity="2" scope="X27.1 X50.1" reference="R1169" />
    <constraint name="C1170" model="TKC" arity="2" scope="X25.1 X32.1" reference="R1170" />
    <constraint name="C1171" model="TKC" arity="2" scope="X7.1 X9.1" reference="R1171" />
    <constraint name="C1172" model="TKC" arity="2" scope="X16.1 X43.1" reference="R1172" />
    <constraint name="C1173" model="TKC" arity="2" scope="X20.1 X22.1" reference="R1173" />
    <constraint name="C1174" model="TKC" arity="2" scope="X2.1 X33.1" reference="R1174" />
    <constraint name="C1175" model="TKC" arity="2" scope="X30.1 X43.1" reference="R1175" />
    <constraint name="C1176" model="TKC" arity="2" scope="X44.1 X46.1" reference="R1176" />
    <constraint name="C1177" model="TKC" arity="2" scope="X26.1 X27.1" reference="R1177" />
    <constraint name="C1178" model="TKC" arity="2" scope="X30.1 X69.1" reference="R1178" />
    <constraint name="C1179" model="TKC" arity="2" scope="X33.1 X41.1" reference="R1179" />
    <constraint name="C1180" model="TKC" arity="2" scope="X15.1 X23.1" reference="R1180" />
    <constraint name="C1181" model="TKC" arity="2" scope="X10.1 X54.1" reference="R1181" />
    <constraint name="C1182" model="TKC" arity="2" scope="X25.1 X58.1" reference="R1182" />
    <constraint name="C1183" model="TKC" arity="2" scope="X15.1 X24.1" reference="R1183" />
    <constraint name="C1184" model="TKC" arity="2" scope="X7.1 X28.1" reference="R1184" />
    <constraint name="C1185" model="TKC" arity="2" scope="X43.1 X45.1" reference="R1185" />
    <constraint name="C1186" model="TKC" arity="2" scope="X20.1 X52.1" reference="R1186" />
    <constraint name="C1187" model="TKC" arity="2" scope="X13.1 X32.1" reference="R1187" />
    <constraint name="C1188" model="TKC" arity="2" scope="X32.1 X64.1" reference="R1188" />
    <constraint name="C1189" model="TKC" arity="2" scope="X18.1 X47.1" reference="R1189" />
    <constraint name="C1190" model="TKC" arity="2" scope="X17.1 X52.1" reference="R1190" />
    <constraint name="C1191" model="TKC" arity="2" scope="X40.1 X54.1" reference="R1191" />
    <constraint name="C1192" model="TKC" arity="2" scope="X30.1 X48.1" reference="R1192" />
    <constraint name="C1193" model="TKC" arity="2" scope="X18.1 X27.1" reference="R1193" />
    <constraint name="C1194" model="TKC" arity="2" scope="X17.1 X60.1" reference="R1194" />
    <constraint name="C1195" model="TKC" arity="2" scope="X35.1 X59.1" reference="R1195" />
    <constraint name="C1196" model="TKC" arity="2" scope="X59.1 X68.1" reference="R1196" />
    <constraint name="C1197" model="TKC" arity="2" scope="X15.1 X59.1" reference="R1197" />
    <constraint name="C1198" model="TKC" arity="2" scope="X54.1 X63.1" reference="R1198" />
    <constraint name="C1199" model="TKC" arity="2" scope="X26.1 X68.1" reference="R1199" />
    <constraint name="C1200" model="TKC" arity="2" scope="X11.1 X31.1" reference="R1200" />
    <constraint name="C1201" model="TKC" arity="2" scope="X17.1 X39.1" reference="R1201" />
    <constraint name="C1202" model="TKC" arity="2" scope="X12.1 X18.1" reference="R1202" />
    <constraint name="C1203" model="TKC" arity="2" scope="X21.1 X60.1" reference="R1203" />
    <constraint name="C1204" model="TKC" arity="2" scope="X14.1 X59.1" reference="R1204" />
    <constraint name="C1205" model="TKC" arity="2" scope="X1.1 X68.1" reference="R1205" />
    <constraint name="C1206" model="TKC" arity="2" scope="X11.1 X22.1" reference="R1206" />
    <constraint name="C1207" model="TKC" arity="2" scope="X12.1 X68.1" reference="R1207" />
    <constraint name="C1208" model="TKC" arity="2" scope="X37.1 X53.1" reference="R1208" />
    <constraint name="C1209" model="TKC" arity="2" scope="X38.1 X68.1" reference="R1209" />
    <constraint name="C1210" model="TKC" arity="2" scope="X8.1 X68.1" reference="R1210" />
    <constraint name="C1211" model="TKC" arity="2" scope="X2.1 X57.1" reference="R1211" />
    <constraint name="C1212" model="TKC" arity="2" scope="X30.1 X62.1" reference="R1212" />
    <constraint name="C1213" model="TKC" arity="2" scope="X10.1 X13.1" reference="R1213" />
    <constraint name="C1214" model="TKC" arity="2" scope="X15.1 X33.1" reference="R1214" />
    <constraint name="C1215" model="TKC" arity="2" scope="X20.1 X31.1" reference="R1215" />
    <constraint name="C1216" model="TKC" arity="2" scope="X14.1 X28.1" reference="R1216" />
    <constraint name="C1217" model="TKC" arity="2" scope="X32.1 X57.1" reference="R1217" />
    <constraint name="C1218" model="TKC" arity="2" scope="X7.1 X14.1" reference="R1218" />
    <constraint name="C1219" model="TKC" arity="2" scope="X16.1 X58.1" reference="R1219" />
    <constraint name="C1220" model="TKC" arity="2" scope="X1.1 X21.1" reference="R1220" />
    <constraint name="C1221" model="TKC" arity="2" scope="X56.1 X69.1" reference="R1221" />
    <constraint name="C1222" model="TKC" arity="2" scope="X7.1 X10.1" reference="R1222" />
    <constraint name="C1223" model="TKC" arity="2" scope="X21.1 X41.1" reference="R1223" />
    <constraint name="C1224" model="TKC" arity="2" scope="X39.1 X70.1" reference="R1224" />
    <constraint name="C1225" model="TKC" arity="2" scope="X39.1 X58.1" reference="R1225" />
    <constraint name="C1226" model="TKC" arity="2" scope="X45.1 X57.1" reference="R1226" />
    <constraint name="C1227" model="TKC" arity="2" scope="X8.1 X27.1" reference="R1227" />
    <constraint name="C1228" model="TKC" arity="2" scope="X16.1 X41.1" reference="R1228" />
    <constraint name="C1229" model="TKC" arity="2" scope="X5.1 X46.1" reference="R1229" />
    <constraint name="C1230" model="TKC" arity="2" scope="X49.1 X63.1" reference="R1230" />
    <constraint name="C1231" model="TKC" arity="2" scope="X15.1 X20.1" reference="R1231" />
    <constraint name="C1232" model="TKC" arity="2" scope="X16.1 X48.1" reference="R1232" />
    <constraint name="C1233" model="TKC" arity="2" scope="X5.1 X63.1" reference="R1233" />
    <constraint name="C1234" model="TKC" arity="2" scope="X18.1 X31.1" reference="R1234" />
    <constraint name="C1235" model="TKC" arity="2" scope="X13.1 X69.1" reference="R1235" />
    <constraint name="C1236" model="TKC" arity="2" scope="X45.1 X54.1" reference="R1236" />
    <constraint name="C1237" model="TKC" arity="2" scope="X1.1 X65.1" reference="R1237" />
    <constraint name="C1238" model="TKC" arity="2" scope="X15.1 X25.1" reference="R1238" />
    <constraint name="C1239" model="TKC" arity="2" scope="X16.1 X39.1" reference="R1239" />
    <constraint name="C1240" model="TKC" arity="2" scope="X11.1 X61.1" reference="R1240" />
    <constraint name="C1241" model="TKC" arity="2" scope="X10.1 X55.1" reference="R1241" />
    <constraint name="C1242" model="TKC" arity="2" scope="X6.1 X37.1" reference="R1242" />
    <constraint name="C1243" model="TKC" arity="2" scope="X37.1 X51.1" reference="R1243" />
    <constraint name="C1244" model="TKC" arity="2" scope="X10.1 X32.1" reference="R1244" />
    <constraint name="C1245" model="TKC" arity="2" scope="X35.1 X41.1" reference="R1245" />
    <constraint name="C1246" model="TKC" arity="2" scope="X48.1 X54.1" reference="R1246" />
    <constraint name="C1247" model="TKC" arity="2" scope="X5.1 X48.1" reference="R1247" />
    <constraint name="C1248" model="TKC" arity="2" scope="X4.1 X56.1" reference="R1248" />
    <constraint name="C1249" model="TKC" arity="2" scope="X6.1 X39.1" reference="R1249" />
    <constraint name="C1250" model="TKC" arity="2" scope="X23.1 X42.1" reference="R1250" />
    <constraint name="C1251" model="TKC" arity="2" scope="X22.1 X36.1" reference="R1251" />
    <constraint name="C1252" model="TKC" arity="2" scope="X7.1 X41.1" reference="R1252" />
    <constraint name="C1253" model="TKC" arity="2" scope="X31.1 X55.1" reference="R1253" />
    <constraint name="C1254" model="TKC" arity="2" scope="X22.1 X43.1" reference="R1254" />
    <constraint name="C1255" model="TKC" arity="2" scope="X25.1 X41.1" reference="R1255" />
    <constraint name="C1256" model="TKC" arity="2" scope="X1.1 X67.1" reference="R1256" />
    <constraint name="C1257" model="TKC" arity="2" scope="X39.1 X48.1" reference="R1257" />
    <constraint name="C1258" model="TKC" arity="2" scope="X1.1 X66.1" reference="R1258" />
    <constraint name="C1259" model="TKC" arity="2" scope="X31.1 X40.1" reference="R1259" />
    <constraint name="C1260" model="TKC" arity="2" scope="X1.1 X18.1" reference="R1260" />
    <constraint name="C1261" model="TKC" arity="2" scope="X20.1 X64.1" reference="R1261" />
    <constraint name="C1262" model="TKC" arity="2" scope="X55.1 X61.1" reference="R1262" />
    <constraint name="C1263" model="TKC" arity="2" scope="X31.1 X49.1" reference="R1263" />
    <constraint name="C1264" model="TKC" arity="2" scope="X11.1 X67.1" reference="R1264" />
    <constraint name="C1265" model="TKC" arity="2" scope="X12.1 X58.1" reference="R1265" />
    <constraint name="C1266" model="TKC" arity="2" scope="X41.1 X46.1" reference="R1266" />
    <constraint name="C1267" model="TKC" arity="2" scope="X2.1 X63.1" reference="R1267" />
    <constraint name="C1268" model="TKC" arity="2" scope="X11.1 X24.1" reference="R1268" />
    <constraint name="C1269" model="TKC" arity="2" scope="X9.1 X27.1" reference="R1269" />
    <constraint name="C1270" model="TKC" arity="2" scope="X54.1 X58.1" reference="R1270" />
    <constraint name="C1271" model="TKC" arity="2" scope="X41.1 X54.1" reference="R1271" />
    <constraint name="C1272" model="TKC" arity="2" scope="X12.1 X38.1" reference="R1272" />
    <constraint name="C1273" model="TKC" arity="2" scope="X18.1 X68.1" reference="R1273" />
    <constraint name="C1274" model="TKC" arity="2" scope="X44.1 X58.1" reference="R1274" />
    <constraint name="C1275" model="TKC" arity="2" scope="X40.1 X60.1" reference="R1275" />
    <constraint name="C1276" model="TKC" arity="2" scope="X48.1 X58.1" reference="R1276" />
    <constraint name="C1277" model="TKC" arity="2" scope="X13.1 X68.1" reference="R1277" />
    <constraint name="C1278" model="TKC" arity="2" scope="X61.1 X64.1" reference="R1278" />
    <constraint name="C1279" model="TKC" arity="2" scope="X13.1 X53.1" reference="R1279" />
    <constraint name="C1280" model="TKC" arity="2" scope="X9.1 X59.1" reference="R1280" />
    <constraint name="C1281" model="TKC" arity="2" scope="X18.1 X37.1" reference="R1281" />
    <constraint name="C1282" model="TKC" arity="2" scope="X21.1 X47.1" reference="R1282" />
    <constraint name="C1283" model="TKC" arity="2" scope="X14.1 X54.1" reference="R1283" />
    <constraint name="C1284" model="TKC" arity="2" scope="X37.1 X67.1" reference="R1284" />
    <constraint name="C1285" model="TKC" arity="2" scope="X19.1 X57.1" reference="R1285" />
    <constraint name="C1286" model="TKC" arity="2" scope="X12.1 X36.1" reference="R1286" />
    <constraint name="C1287" model="TKC" arity="2" scope="X1.1 X26.1" reference="R1287" />
    <constraint name="C1288" model="TKC" arity="2" scope="X4.1 X69.1" reference="R1288" />
    <constraint name="C1289" model="TKC" arity="2" scope="X6.1 X55.1" reference="R1289" />
    <constraint name="C1290" model="TKC" arity="2" scope="X5.1 X61.1" reference="R1290" />
    <constraint name="C1291" model="TKC" arity="2" scope="X16.1 X28.1" reference="R1291" />
    <constraint name="C1292" model="TKC" arity="2" scope="X24.1 X32.1" reference="R1292" />
    <constraint name="C1293" model="TKC" arity="2" scope="X1.1 X4.1" reference="R1293" />
    <constraint name="C1294" model="TKC" arity="2" scope="X19.1 X62.1" reference="R1294" />
    <constraint name="C1295" model="TKC" arity="2" scope="X17.1 X31.1" reference="R1295" />
    <constraint name="C1296" model="TKC" arity="2" scope="X10.1 X63.1" reference="R1296" />
    <constraint name="C1297" model="TKC" arity="2" scope="X15.1 X58.1" reference="R1297" />
    <constraint name="C1298" model="TKC" arity="2" scope="X14.1 X16.1" reference="R1298" />
    <constraint name="C1299" model="TKC" arity="2" scope="X7.1 X51.1" reference="R1299" />
    <constraint name="C1300" model="TKC" arity="2" scope="X11.1 X47.1" reference="R1300" />
    <constraint name="C1301" model="TKC" arity="2" scope="X12.1 X50.1" reference="R1301" />
    <constraint name="C1302" model="TKC" arity="2" scope="X23.1 X32.1" reference="R1302" />
    <constraint name="C1303" model="TKC" arity="2" scope="X7.1 X53.1" reference="R1303" />
    <constraint name="C1304" model="TKC" arity="2" scope="X5.1 X38.1" reference="R1304" />
    <constraint name="C1305" model="TKC" arity="2" scope="X44.1 X66.1" reference="R1305" />
    <constraint name="C1306" model="TKC" arity="2" scope="X15.1 X31.1" reference="R1306" />
    <constraint name="C1307" model="TKC" arity="2" scope="X21.1 X48.1" reference="R1307" />
    <constraint name="C1308" model="TKC" arity="2" scope="X25.1 X34.1" reference="R1308" />
    <constraint name="C1309" model="TKC" arity="2" scope="X2.1 X12.1" reference="R1309" />
    <constraint name="C1310" model="TKC" arity="2" scope="X33.1 X40.1" reference="R1310" />
    <constraint name="C1311" model="TKC" arity="2" scope="X32.1 X59.1" reference="R1311" />
    <constraint name="C1312" model="TKC" arity="2" scope="X44.1 X63.1" reference="R1312" />
    <constraint name="C1313" model="TKC" arity="2" scope="X6.1 X41.1" reference="R1313" />
    <constraint name="C1314" model="TKC" arity="2" scope="X37.1 X65.1" reference="R1314" />
    <constraint name="C1315" model="TKC" arity="2" scope="X10.1 X48.1" reference="R1315" />
    <constraint name="C1316" model="TKC" arity="2" scope="X33.1 X53.1" reference="R1316" />
    <constraint name="C1317" model="TKC" arity="2" scope="X36.1 X59.1" reference="R1317" />
    <constraint name="C1318" model="TKC" arity="2" scope="X20.1 X25.1" reference="R1318" />
    <constraint name="C1319" model="TKC" arity="2" scope="X31.1 X37.1" reference="R1319" />
    <constraint name="C1320" model="TKC" arity="2" scope="X14.1 X19.1" reference="R1320" />
    <constraint name="C1321" model="TKC" arity="2" scope="X17.1 X58.1" reference="R1321" />
    <constraint name="C1322" model="TKC" arity="2" scope="X22.1 X31.1" reference="R1322" />
    <constraint name="C1323" model="TKC" arity="2" scope="X61.1 X68.1" reference="R1323" />
    <constraint name="C1324" model="TKC" arity="2" scope="X41.1 X51.1" reference="R1324" />
    <constraint name="C1325" model="TKC" arity="2" scope="X39.1 X55.1" reference="R1325" />
    <constraint name="C1326" model="TKC" arity="2" scope="X7.1 X17.1" reference="R1326" />
    <constraint name="C1327" model="TKC" arity="2" scope="X17.1 X25.1" reference="R1327" />
    <constraint name="C1328" model="TKC" arity="2" scope="X19.1 X41.1" reference="R1328" />
    <constraint name="C1329" model="TKC" arity="2" scope="X39.1 X52.1" reference="R1329" />
    <constraint name="C1330" model="TKC" arity="2" scope="X22.1 X62.1" reference="R1330" />
    <constraint name="C1331" model="TKC" arity="2" scope="X16.1 X42.1" reference="R1331" />
    <constraint name="C1332" model="TKC" arity="2" scope="X29.1 X61.1" reference="R1332" />
    <constraint name="C1333" model="TKC" arity="2" scope="X19.1 X51.1" reference="R1333" />
    <constraint name="C1334" model="TKC" arity="2" scope="X66.1 X68.1" reference="R1334" />
    <constraint name="C1335" model="TKC" arity="2" scope="X18.1 X70.1" reference="R1335" />
    <constraint name="C1336" model="TKC" arity="2" scope="X40.1 X48.1" reference="R1336" />
    <constraint name="C1337" model="TKC" arity="2" scope="X2.1 X70.1" reference="R1337" />
    <constraint name="C1338" model="TKC" arity="2" scope="X28.1 X58.1" reference="R1338" />
    <constraint name="C1339" model="TKC" arity="2" scope="X7.1 X31.1" reference="R1339" />
    <constraint name="C1340" model="TKC" arity="2" scope="X20.1 X61.1" reference="R1340" />
    <constraint name="C1341" model="TKC" arity="2" scope="X43.1 X69.1" reference="R1341" />
    <constraint name="C1342" model="TKC" arity="2" scope="X29.1 X56.1" reference="R1342" />
    <constraint name="C1343" model="TKC" arity="2" scope="X34.1 X40.1" reference="R1343" />
    <constraint name="C1344" model="TKC" arity="2" scope="X32.1 X44.1" reference="R1344" />
    <constraint name="C1345" model="TKC" arity="2" scope="X38.1 X47.1" reference="R1345" />
    <constraint name="C1346" model="TKC" arity="2" scope="X25.1 X29.1" reference="R1346" />
    <constraint name="C1347" model="TKC" arity="2" scope="X32.1 X65.1" reference="R1347" />
    <constraint name="C1348" model="TKC" arity="2" scope="X48.1 X66.1" reference="R1348" />
    <constraint name="C1349" model="TKC" arity="2" scope="X17.1 X42.1" reference="R1349" />
    <constraint name="C1350" model="TKC" arity="2" scope="X14.1 X61.1" reference="R1350" />
    <constraint name="C1351" model="TKC" arity="2" scope="X12.1 X63.1" reference="R1351" />
    <constraint name="C1352" model="TKC" arity="2" scope="X5.1 X54.1" reference="R1352" />
    <constraint name="C1353" model="TKC" arity="2" scope="X12.1 X17.1" reference="R1353" />
    <constraint name="C1354" model="TKC" arity="2" scope="X26.1 X52.1" reference="R1354" />
    <constraint name="C1355" model="TKC" arity="2" scope="X38.1 X40.1" reference="R1355" />
    <constraint name="C1356" model="TKC" arity="2" scope="X18.1 X21.1" reference="R1356" />
    <constraint name="C1357" model="TKC" arity="2" scope="X4.1 X40.1" reference="R1357" />
    <constraint name="C1358" model="TKC" arity="2" scope="X6.1 X20.1" reference="R1358" />
    <constraint name="C1359" model="TKC" arity="2" scope="X32.1 X63.1" reference="R1359" />
    <constraint name="C1360" model="TKC" arity="2" scope="X46.1 X59.1" reference="R1360" />
    <constraint name="C1361" model="TKC" arity="2" scope="X28.1 X66.1" reference="R1361" />
    <constraint name="C1362" model="TKC" arity="2" scope="X1.1 X24.1" reference="R1362" />
    <constraint name="C1363" model="TKC" arity="2" scope="X37.1 X42.1" reference="R1363" />
    <constraint name="C1364" model="TKC" arity="2" scope="X28.1 X55.1" reference="R1364" />
    <constraint name="C1365" model="TKC" arity="2" scope="X3.1 X33.1" reference="R1365" />
    <constraint name="C1366" model="TKC" arity="2" scope="X1.1 X41.1" reference="R1366" />
    <constraint name="C1367" model="TKC" arity="2" scope="X53.1 X67.1" reference="R1367" />
    <constraint name="C1368" model="TKC" arity="2" scope="X7.1 X29.1" reference="R1368" />
    <constraint name="C1369" model="TKC" arity="2" scope="X30.1 X42.1" reference="R1369" />
    <constraint name="C1370" model="TKC" arity="2" scope="X16.1 X67.1" reference="R1370" />
    <constraint name="C1371" model="TKC" arity="2" scope="X33.1 X48.1" reference="R1371" />
    <constraint name="C1372" model="TKC" arity="2" scope="X13.1 X41.1" reference="R1372" />
    <constraint name="C1373" model="TKC" arity="2" scope="X12.1 X46.1" reference="R1373" />
    <constraint name="C1374" model="TKC" arity="2" scope="X44.1 X45.1" reference="R1374" />
    <constraint name="C1375" model="TKC" arity="2" scope="X30.1 X55.1" reference="R1375" />
    <constraint name="C1376" model="TKC" arity="2" scope="X11.1 X13.1" reference="R1376" />
    <constraint name="C1377" model="TKC" arity="2" scope="X44.1 X51.1" reference="R1377" />
    <constraint name="C1378" model="TKC" arity="2" scope="X30.1 X40.1" reference="R1378" />
    <constraint name="C1379" model="TKC" arity="2" scope="X26.1 X38.1" reference="R1379" />
    <constraint name="C1380" model="TKC" arity="2" scope="X13.1 X24.1" reference="R1380" />
    <constraint name="C1381" model="TKC" arity="2" scope="X45.1 X61.1" reference="R1381" />
    <constraint name="C1382" model="TKC" arity="2" scope="X34.1 X62.1" reference="R1382" />
    <constraint name="C1383" model="TKC" arity="2" scope="X40.1 X52.1" reference="R1383" />
    <constraint name="C1384" model="TKC" arity="2" scope="X2.1 X52.1" reference="R1384" />
    <constraint name="C1385" model="TKC" arity="2" scope="X10.1 X56.1" reference="R1385" />
    <constraint name="C1386" model="TKC" arity="2" scope="X15.1 X69.1" reference="R1386" />
    <constraint name="C1387" model="TKC" arity="2" scope="X4.1 X18.1" reference="R1387" />
    <constraint name="C1388" model="TKC" arity="2" scope="X41.1 X47.1" reference="R1388" />
    <constraint name="C1389" model="TKC" arity="2" scope="X19.1 X60.1" reference="R1389" />
    <constraint name="C1390" model="TKC" arity="2" scope="X52.1 X58.1" reference="R1390" />
    <constraint name="C1391" model="TKC" arity="2" scope="X21.1 X29.1" reference="R1391" />
    <constraint name="C1392" model="TKC" arity="2" scope="X23.1 X58.1" reference="R1392" />
    <constraint name="C1393" model="TKC" arity="2" scope="X39.1 X51.1" reference="R1393" />
    <constraint name="C1394" model="TKC" arity="2" scope="X5.1 X37.1" reference="R1394" />
    <constraint name="C1395" model="TKC" arity="2" scope="X35.1 X38.1" reference="R1395" />
    <constraint name="C1396" model="TKC" arity="2" scope="X43.1 X62.1" reference="R1396" />
    <constraint name="C1397" model="TKC" arity="2" scope="X3.1 X48.1" reference="R1397" />
    <constraint name="C1398" model="TKC" arity="2" scope="X18.1 X57.1" reference="R1398" />
    <constraint name="C1399" model="TKC" arity="2" scope="X20.1 X23.1" reference="R1399" />
    <constraint name="C1400" model="TKC" arity="2" scope="X16.1 X40.1" reference="R1400" />
    <constraint name="C1401" model="TKC" arity="2" scope="X44.1 X52.1" reference="R1401" />
    <constraint name="C1402" model="TKC" arity="2" scope="X26.1 X30.1" reference="R1402" />
    <constraint name="C1403" model="TKC" arity="2" scope="X7.1 X46.1" reference="R1403" />
    <constraint name="C1404" model="TKC" arity="2" scope="X19.1 X35.1" reference="R1404" />
    <constraint name="C1405" model="TKC" arity="2" scope="X14.1 X64.1" reference="R1405" />
    <constraint name="C1406" model="TKC" arity="2" scope="X3.1 X16.1" reference="R1406" />
    <constraint name="C1407" model="TKC" arity="2" scope="X33.1 X54.1" reference="R1407" />
    <constraint name="C1408" model="TKC" arity="2" scope="X16.1 X21.1" reference="R1408" />
    <constraint name="C1409" model="TKC" arity="2" scope="X12.1 X32.1" reference="R1409" />
    <constraint name="C1410" model="TKC" arity="2" scope="X20.1 X35.1" reference="R1410" />
    <constraint name="C1411" model="TKC" arity="2" scope="X2.1 X53.1" reference="R1411" />
    <constraint name="C1412" model="TKC" arity="2" scope="X4.1 X36.1" reference="R1412" />
    <constraint name="C1413" model="TKC" arity="2" scope="X17.1 X41.1" reference="R1413" />
    <constraint name="C1414" model="TKC" arity="2" scope="X2.1 X10.1" reference="R1414" />
    <constraint name="C1415" model="TKC" arity="2" scope="X13.1 X60.1" reference="R1415" />
    <constraint name="C1416" model="TKC" arity="2" scope="X9.1 X66.1" reference="R1416" />
    <constraint name="C1417" model="TKC" arity="2" scope="X46.1 X68.1" reference="R1417" />
    <constraint name="C1418" model="TKC" arity="2" scope="X28.1 X69.1" reference="R1418" />
    <constraint name="C1419" model="TKC" arity="2" scope="X48.1 X69.1" reference="R1419" />
    <constraint name="C1420" model="TKC" arity="2" scope="X15.1 X57.1" reference="R1420" />
    <constraint name="C1421" model="TKC" arity="2" scope="X1.1 X58.1" reference="R1421" />
    <constraint name="C1422" model="TKC" arity="2" scope="X13.1 X21.1" reference="R1422" />
    <constraint name="C1423" model="TKC" arity="2" scope="X14.1 X29.1" reference="R1423" />
    <constraint name="C1424" model="TKC" arity="2" scope="X24.1 X44.1" reference="R1424" />
    <constraint name="C1425" model="TKC" arity="2" scope="X58.1 X68.1" reference="R1425" />
    <constraint name="C1426" model="TKC" arity="2" scope="X9.1 X31.1" reference="R1426" />
    <constraint name="C1427" model="TKC" arity="2" scope="X39.1 X61.1" reference="R1427" />
    <constraint name="C1428" model="TKC" arity="2" scope="X12.1 X56.1" reference="R1428" />
    <constraint name="C1429" model="TKC" arity="2" scope="X51.1 X62.1" reference="R1429" />
    <constraint name="C1430" model="TKC" arity="2" scope="X5.1 X18.1" reference="R1430" />
    <constraint name="C1431" model="TKC" arity="2" scope="X36.1 X65.1" reference="R1431" />
    <constraint name="C1432" model="TKC" arity="2" scope="X50.1 X60.1" reference="R1432" />
    <constraint name="C1433" model="TKC" arity="2" scope="X30.1 X58.1" reference="R1433" />
    <constraint name="C1434" model="TKC" arity="2" scope="X21.1 X66.1" reference="R1434" />
    <constraint name="C1435" model="TKC" arity="2" scope="X26.1 X59.1" reference="R1435" />
    <constraint name="C1436" model="TKC" arity="2" scope="X34.1 X58.1" reference="R1436" />
    <constraint name="C1437" model="TKC" arity="2" scope="X42.1 X63.1" reference="R1437" />
    <constraint name="C1438" model="TKC" arity="2" scope="X41.1 X61.1" reference="R1438" />
    <constraint name="C1439" model="TKC" arity="2" scope="X37.1 X58.1" reference="R1439" />
    <constraint name="C1440" model="TKC" arity="2" scope="X11.1 X46.1" reference="R1440" />
    <constraint name="C1441" model="TKC" arity="2" scope="X8.1 X59.1" reference="R1441" />
    <constraint name="C1442" model="TKC" arity="2" scope="X53.1 X70.1" reference="R1442" />
    <constraint name="C1443" model="TKC" arity="2" scope="X14.1 X65.1" reference="R1443" />
    <constraint name="C1444" model="TKC" arity="2" scope="X30.1 X31.1" reference="R1444" />
    <constraint name="C1445" model="TKC" arity="2" scope="X55.1 X68.1" reference="R1445" />
    <constraint name="C1446" model="TKC" arity="2" scope="X16.1 X20.1" reference="R1446" />
    <constraint name="C1447" model="TKC" arity="2" scope="X11.1 X65.1" reference="R1447" />
    <constraint name="C1448" model="TKC" arity="2" scope="X51.1 X61.1" reference="R1448" />
  </constraints>
  <relations nbRelations="1449">
    <relation name="R0" arity="2" nbTuples="100" semantics="soft" defaultCost="infinity">31 76:1 1|31 71:1 2|92 25:1 3|48 84:1 4|54 78:1 5|79 31:1 6|51 76:1 7|34 29:1 8|52 73:1 9|26 16:1 10|54 7:2 1|98 38:2 2|51 69:2 3|26 75:2 4|98 21:2 5|61 11:2 6|38 20:2 7|86 83:2 8|68 97:2 9|70 86:2 10|43 25:3 1|57 29:3 2|64 27:3 3|10 85:3 4|83 61:3 5|25 32:3 6|48 36:3 7|85 90:3 8|84 12:3 9|50 52:3 10|13 60:4 1|27 27:4 2|81 65:4 3|14 73:4 4|2 67:4 5|17 63:4 6|45 87:4 7|87 83:4 8|29 49:4 9|23 23:4 10|96 18:5 1|33 83:5 2|91 23:5 3|2 3:5 4|5 29:5 5|88 82:5 6|58 20:5 7|10 31:5 8|86 26:5 9|4 85:5 10|78 35:6 1|23 92:6 2|31 16:6 3|40 57:6 4|58 88:6 5|53 34:6 6|48 62:6 7|28 35:6 8|85 7:6 9|29 15:6 10|94 71:7 1|67 22:7 2|98 30:7 3|67 47:7 4|21 26:7 5|1 69:7 6|41 3:7 7|38 62:7 8|75 35:7 9|100 49:7 10|48 100:8 1|34 10:8 2|7 53:8 3|45 62:8 4|41 6:8 5|68 39:8 6|6 25:8 7|84 43:8 8|36 37:8 9|68 42:8 10|46 25:9 1|11 41:9 2|96 85:9 3|50 60:9 4|6 16:9 5|86 9:9 6|87 13:9 7|83 80:9 8|17 38:9 9|99 14:9 10|93 37:10 1|74 59:10 2|42 4:10 3|42 54:10 4|28 73:10 5|33 73:10 6|87 71:10 7|47 56:10 8|40 37:10 9|18 72:10 10</relation>
    <relation name="R1" arity="2" nbTuples="100" semantics="soft" defaultCost="infinity">94 95:1 1|99 71:1 2|86 16:1 3|41 74:1 4|85 10:1 5|38 6:1 6|36 60:1 7|5 48:1 8|41 74:1 9|4 55:1 10|33 62:2 1|96 68:2 2|33 76:2 3|85 19:2 4|10 14:2 5|46 21:2 6|52 4:2 7|85 15:2 8|42 70:2 9|52 15:2 10|92 5:3 1|18 36:3 2|94 45:3 3|7 18:3 4|98 99:3 5|77 4:3 6|82 38:3 7|85 23:3 8|67 28:3 9|59 9:3 10|63 51:4 1|70 24:4 2|67 32:4 3|38 52:4 4|20 47:4 5|55 31:4 6|30 13:4 7|3 31:4 8|8 69:4 9|13 85:4 10|7 13:5 1|18 19:5 2|74 1:5 3|32 33:5 4|6 7:5 5|72 39:5 6|77 70:5 7|79 73:5 8|58 7:5 9|12 39:5 10|60 94:6 1|13 97:6 2|64 24:6 3|91 10:6 4|51 30:6 5|74 71:6 6|29 18:6 7|66 1:6 8|99 89:6 9|14 39:6 10|83 48:7 1|31 33:7 2|81 9:7 3|50 44:7 4|53 9:7 5|70 10:7 6|13 16:7 7|54 92:7 8|20 86:7 9|67 78:7 10|68 98:8 1|13 17:8 2|86 2:8 3|1 84:8 4|83 80:8 5|7 12:8 6|44 17:8 7|16 32:8 8|3 83:8 9|19 32:8 10|96 100:9 1|54 40:9 2|98 93:9 3|50 97:9 4|92 5:9 5|78 43:9 6|43 76:9 7|2 32:9 8|79 93:9 9|24 6:9 10|60 15:10 1|76 44:10 2|71 9:10 3|64 22:10 4|53 60:10 5|75 7:10 6|79 89:10 7|76 29:10 8|87 16:10 9|11 4:10 10</relation>
    <relation name="R2" arity="2" nbTuples="100" semantics="soft" defaultCost="infinity">86 52:1 1|30 59:1 2|86 100:1 3|71 67:1 4|30 26:1 5|63 7:1 6|66 49:1 7|82 85:1 8|30 84:1 9|86 91:1 10|21 71:2 1|68 94:2 2|96 11:2 3|40 15:2 4|12 48:2 5|7 56:2 6|77 11:2 7|21 91:2 8|48 53:2 9|32 3:2 10|48 39:3 1|12 58:3 2|64 27:3 3|19 90:3 4|51 15:3 5|1 6:3 6|6 39:3 7|59 87:3 8|24 39:3 9|88 12:3 10|100 15:4 1|19 13:4 2|96 39:4 3|85 12:4 4|65 13:4 5|34 77:4 6|29 100:4 7|77 2:4 8|86 84:4 9|72 94:4 10|21 67:5 1|5 22:5 2|69 38:5 3|82 78:5 4|28 21:5 5|68 63:5 6|34 16:5 7|12 37:5 8|45 60:5 9|73 14:5 10|18 19:6 1|44 25:6 2|67 48:6 3|69 33:6 4|7 67:6 5|6 16:6 6|14 1:6 7|53 8:6 8|10 73:6 9|37 15:6 10|92 33:7 1|28 36:7 2|30 61:7 3|26 11:7 4|29 81:7 5|50 57:7 6|24 68:7 7|49 54:7 8|99 71:7 9|4 93:7 10|41 89:8 1|73 88:8 2|34 3:8 3|76 1:8 4|68 84:8 5|7 86:8 6|75 70:8 7|35 28:8 8|53 36:8 9|9 76:8 10|22 29:9 1|25 29:9 2|55 29:9 3|87 35:9 4|76 97:9 5|39 96:9 6|60 4:9 7|50 100:9 8|95 36:9 9|22 92:9 10|55 82:10 1|97 26:10 2|92 52:10 3|23 5:10 4|46 84:10 5|57 94:10 6|51 23:10 7|97 44:10 8|73 92:10 9|98 26:10 10</relation>
    <relation name="R3" arity="2" nbTuples="100" semantics="soft" defaultCost="infinity">53 22:1 1|26 72:1 2|43 4:1 3|94 83:1 4|18 20:1 5|14 24:1 6|1 2:1 7|3 53:1 8|18 60:1 9|60 60:1 10|91 28:2 1|87 40:2 2|12 57:2 3|35 60:2 4|96 32:2 5|7 16:2 6|7 51:2 7|97 49:2 8|47 45:2 9|36 8:2 10|54 30:3 1|40 25:3 2|35 84:3 3|2 19:3 4|19 94:3 5|44 1:3 6|92 98:3 7|42 11:3 8|1 22:3 9|76 13:3 10|91 8:4 1|23 95:4 2|83 75:4 3|70 45:4 4|98 1:4 5|83 12:4 6|36 31:4 7|69 62:4 8|89 84:4 9|71 1:4 10|8 58:5 1|21 62:5 2|83 1:5 3|4 73:5 4|79 45:5 5|55 95:5 6|84 77:5 7|73 51:5 8|58 64:5 9|80 93:5 10|22 33:6 1|57 53:6 2|51 28:6 3|86 21:6 4|20 98:6 5|24 4:6 6|26 70:6 7|29 39:6 8|62 6:6 9|49 17:6 10|59 54:7 1|49 39:7 2|6 40:7 3|54 89:7 4|37 92:7 5|39 91:7 6|81 93:7 7|54 81:7 8|40 44:7 9|57 12:7 10|71 24:8 1|84 94:8 2|47 96:8 3|72 50:8 4|51 54:8 5|17 56:8 6|19 66:8 7|60 39:8 8|50 14:8 9|9 78:8 10|70 84:9 1|14 74:9 2|50 49:9 3|31 45:9 4|25 24:9 5|20 99:9 6|38 43:9 7|69 58:9 8|7 11:9 9|10 21:9 10|77 100:10 1|9 32:10 2|34 11:10 3|12 92:10 4|70 18:10 5|38 18:10 6|97 83:10 7|38 13:10 8|14 34:10 9|16 17:10 10</relation>
    <relation name="R4" arity="2" nbTuples="100" semantics="soft" defaultCost="infinity">54 62:1 1|91 53:1 2|82 22:1 3|13 86:1 4|65 79:1 5|81 98:1 6|86 75:1 7|11 58:1 8|43 62:1 9|77 64:1 10|89 100:2 1|19 40:2 2|10 54:2 3|41 38:2 4|83 21:2 5|41 45:2 6|76 55:2 7|11 35:2 8|50 48:2 9|5 79:2 10|75 69:3 1|45 84:3 2|69 69:3 3|43 85:3 4|34 9:3 5|28 85:3 6|43 77:3 7|67 22:3 8|56 2:3 9|4 89:3 10|47 24:4 1|4 27:4 2|45 84:4 3|3 97:4 4|31 84:4 5|56 80:4 6|100 85:4 7|54 98:4 8|26 51:4 9|27 87:4 10|54 48:5 1|12 65:5 2|42 2:5 3|14 40:5 4|45 20:5 5|48 85:5 6|38 22:5 7|54 17:5 8|38 10:5 9|64 15:5 10|31 50:6 1|92 35:6 2|37 25:6 3|44 61:6 4|50 98:6 5|92 76:6 6|49 92:6 7|53 33:6 8|63 63:6 9|7 30:6 10|99 58:7 1|33 28:7 2|35 10:7 3|1 46:7 4|8 12:7 5|76 43:7 6|77 28:7 7|68 76:7 8|75 68:7 9|60 10:7 10|33 67:8 1|89 44:8 2|23 19:8 3|77 10:8 4|67 96:8 5|44 93:8 6|19 26:8 7|96 22:8 8|76 74:8 9|53 81:8 10|59 31:9 1|47 90:9 2|46 98:9 3|11 25:9 4|74 84:9 5|96 28:9 6|100 74:9 7|45 23:9 8|28 30:9 9|63 98:9 10|33 35:10 1|24 9:10 2|79 11:10 3|7 24:10 4|14 91:10 5|74 95:10 6|41 54:10 7|72 30:10 8|12 87:10 9|85 29:10 10</relation>
    <relation name="R5" arity="2" nbTuples="100" semantics="soft" defaultCost="infinity">74 64:1 1|67 14:1 2|70 11:1 3|32 79:1 4|71 48:1 5|19 98:1 6|26 75:1 7|26 83:1 8|39 26:1 9|48 16:1 10|80 53:2 1|68 70:2 2|80 15:2 3|22 26:2 4|31 57:2 5|86 22:2 6|20 85:2 7|100 59:2 8|37 84:2 9|67 19:2 10|56 26:3 1|84 51:3 2|89 70:3 3|14 18:3 4|95 81:3 5|25 5:3 6|83 20:3 7|93 28:3 8|22 24:3 9|59 89:3 10|34 9:4 1|54 99:4 2|24 90:4 3|60 66:4 4|81 75:4 5|32 39:4 6|43 93:4 7|51 8:4 8|56 50:4 9|66 8:4 10|43 81:5 1|96 47:5 2|32 92:5 3|95 77:5 4|11 20:5 5|71 58:5 6|66 12:5 7|19 34:5 8|39 1:5 9|90 80:5 10|100 26:6 1|26 81:6 2|34 17:6 3|20 18:6 4|90 64:6 5|29 62:6 6|71 47:6 7|29 91:6 8|79 9:6 9|68 92:6 10|89 47:7 1|39 99:7 2|28 64:7 3|64 4:7 4|71 51:7 5|80 50:7 6|69 59:7 7|34 27:7 8|88 98:7 9|75 52:7 10|51 52:8 1|95 43:8 2|83 63:8 3|88 59:8 4|93 81:8 5|36 13:8 6|14 64:8 7|23 44:8 8|60 69:8 9|17 54:8 10|3 45:9 1|66 20:9 2|24 6:9 3|24 8:9 4|55 81:9 5|81 38:9 6|84 35:9 7|9 45:9 8|35 51:9 9|33 41:9 10|55 30:10 1|70 75:10 2|17 64:10 3|77 37:10 4|43 47:10 5|69 75:10 6|57 41:10 7|43 31:10 8|72 77:10 9|75 50:10 10</relation>
    <relation name="R6" arity="2" nbTuples="100" semantics="soft" defaultCost="infinity">39 98:1 1|14 33:1 2|37 38:1 3|93 85:1 4|7 62:1 5|59 19:1 6|80 73:1 7|18 58:1 8|74 33:1 9|86 20:1 10|23 60:2 1|16 14:2 2|70 67:2 3|19 66:2 4|22 44:2 5|21 31:2 6|84 34:2 7|10 13:2 8|97 28:2 9|5 24:2 10|94 4:3 1|50 14:3 2|61 17:3 3|66 63:3 4|100 29:3 5|30 33:3 6|69 77:3 7|21 7:3 8|1 46:3 9|74 7:3 10|46 55:4 1|21 75:4 2|87 18:4 3|40 92:4 4|56 90:4 5|16 11:4 6|28 84:4 7|59 63:4 8|43 87:4 9|24 15:4 10|82 81:5 1|73 48:5 2|47 45:5 3|12 36:5 4|63 63:5 5|63 18:5 6|59 74:5 7|65 64:5 8|35 39:5 9|12 62:5 10|2 16:6 1|12 57:6 2|16 85:6 3|21 14:6 4|18 73:6 5|38 88:6 6|21 21:6 7|73 21:6 8|20 4:6 9|93 14:6 10|76 47:7 1|31 63:7 2|35 38:7 3|88 80:7 4|63 84:7 5|98 64:7 6|35 25:7 7|27 28:7 8|10 58:7 9|79 53:7 10|47 9:8 1|23 61:8 2|12 34:8 3|27 73:8 4|83 14:8 5|90 89:8 6|48 79:8 7|60 36:8 8|33 51:8 9|24 65:8 10|48 6:9 1|82 75:9 2|3 5:9 3|94 65:9 4|3 47:9 5|45 50:9 6|2 71:9 7|22 87:9 8|39 39:9 9|28 96:9 10|7 12:10 1|13 81:10 2|84 26:10 3|37 26:10 4|60 91:10 5|73 12:10 6|14 15:10 7|40 31:10 8|73 88:10 9|25 29:10 10</relation>
    <relation name="R7" arity="2" nbTuples="100" semantics="soft" defaultCost="infinity">43 36:1 1|80 32:1 2|45 100:1 3|94 3:1 4|100 92:1 5|55 77:1 6|22 94:1 7|51 38:1 8|12 6:1 9|50 100:1 10|52 52:2 1|6 80:2 2|72 94:2 3|34 66:2 4|13 37:2 5|14 76:2 6|77 18:2 7|2 85:2 8|16 56:2 9|26 51:2 10|60 11:3 1|91 62:3 2|17 20:3 3|86 19:3 4|41 66:3 5|5 15:3 6|86 4:3 7|80 33:3 8|81 38:3 9|48 77:3 10|14 66:4 1|67 45:4 2|21 98:4 3|20 72:4 4|60 92:4 5|61 31:4 6|20 33:4 7|54 29:4 8|68 48:4 9|39 100:4 10|40 93:5 1|76 56:5 2|11 81:5 3|94 3:5 4|36 19:5 5|28 23:5 6|26 90:5 7|58 85:5 8|50 7:5 9|87 89:5 10|70 51:6 1|65 79:6 2|21 92:6 3|64 92:6 4|92 86:6 5|29 13:6 6|47 53:6 7|68 96:6 8|7 93:6 9|53 78:6 10|79 81:7 1|65 37:7 2|26 84:7 3|4 96:7 4|20 56:7 5|86 31:7 6|61 96:7 7|12 68:7 8|64 18:7 9|35 37:7 10|22 79:8 1|71 97:8 2|95 44:8 3|16 79:8 4|72 68:8 5|72 22:8 6|34 52:8 7|96 68:8 8|5 85:8 9|71 4:8 10|7 4:9 1|34 95:9 2|63 56:9 3|88 33:9 4|63 72:9 5|79 72:9 6|10 11:9 7|91 83:9 8|70 84:9 9|5 34:9 10|24 6:10 1|97 8:10 2|72 84:10 3|25 52:10 4|82 9:10 5|3 49:10 6|78 56:10 7|18 4:10 8|43 5:10 9|34 25:10 10</relation>
    <relation name="R8" arity="2" nbTuples="100" semantics="soft" defaultCost="infinity">18 92:1 1|56 8:1 2|55 37:1 3|66 5:1 4|94 21:1 5|11 14:1 6|42 76:1 7|52 82:1 8|97 24:1 9|77 2:1 10|50 89:2 1|76 14:2 2|82 85:2 3|47 52:2 4|55 57:2 5|1 88:2 6|13 76:2 7|28 64:2 8|56 41:2 9|90 30:2 10|23 66:3 1|74 49:3 2|19 22:3 3|13 59:3 4|55 97:3 5|74 24:3 6|33 55:3 7|78 64:3 8|70 79:3 9|39 79:3 10|4 96:4 1|39 57:4 2|42 84:4 3|51 95:4 4|89 15:4 5|68 15:4 6|88 52:4 7|90 39:4 8|49 4:4 9|4 29:4 10|76 29:5 1|37 63:5 2|83 16:5 3|10 21:5 4|37 14:5 5|24 72:5 6|49 22:5 7|4 89:5 8|60 68:5 9|89 50:5 10|8 70:6 1|32 93:6 2|40 20:6 3|32 63:6 4|37 58:6 5|22 2:6 6|30 84:6 7|7 68:6 8|91 86:6 9|19 56:6 10|89 48:7 1|82 85:7 2|21 31:7 3|93 11:7 4|51 19:7 5|52 50:7 6|75 60:7 7|81 78:7 8|40 28:7 9|98 15:7 10|25 88:8 1|82 67:8 2|18 29:8 3|2 81:8 4|25 29:8 5|47 9:8 6|40 47:8 7|91 92:8 8|70 11:8 9|9 100:8 10|34 54:9 1|59 92:9 2|9 45:9 3|47 100:9 4|56 85:9 5|73 62:9 6|62 71:9 7|93 89:9 8|83 29:9 9|89 62:9 10|2 19:10 1|17 39:10 2|24 29:10 3|19 53:10 4|33 67:10 5|42 82:10 6|84 11:10 7|24 81:10 8|69 70:10 9|91 62:10 10</relation>
    <relation name="R9" arity="2" nbTuples="100" semantics="soft" defaultCost="infinity">1 12:1 1|29 35:1 2|78 4:1 3|54 12:1 4|44 55:1 5|86 24:1 6|71 47:1 7|28 89:1 8|44 36:1 9|25 20:1 10|38 73:2 1|79 60:2 2|83 85:2 3|75 82:2 4|49 68:2 5|13 24:2 6|84 22:2 7|46 39:2 8|97 59:2 9|76 10:2 10|64 34:3 1|87 5:3 2|31 26:3 3|94 86:3 4|36 34:3 5|91 59:3 6|15 49:3 7|41 65:3 8|92 75:3 9|88 2:3 10|13 99:4 1|99 8:4 2|92 37:4 3|50 85:4 4|72 75:4 5|30 43:4 6|28 9:4 7|16 57:4 8|71 45:4 9|89 58:4 10|63 30:5 1|83 95:5 2|52 55:5 3|45 34:5 4|54 63:5 5|50 95:5 6|42 98:5 7|85 33:5 8|95 14:5 9|91 56:5 10|40 68:6 1|22 48:6 2|64 30:6 3|98 67:6 4|34 36:6 5|32 80:6 6|36 25:6 7|31 87:6 8|58 23:6 9|84 10:6 10|12 21:7 1|51 90:7 2|13 63:7 3|47 75:7 4|78 11:7 5|30 90:7 6|9 70:7 7|88 56:7 8|73 70:7 9|64 95:7 10|8 61:8 1|89 46:8 2|52 80:8 3|35 31:8 4|65 100:8 5|42 70:8 6|66 37:8 7|95 45:8 8|2 55:8 9|21 46:8 10|95 70:9 1|64 93:9 2|64 91:9 3|19 27:9 4|95 70:9 5|75 45:9 6|39 41:9 7|100 64:9 8|66 16:9 9|98 76:9 10|46 32:10 1|29 74:10 2|43 67:10 3|37 30:10 4|12 37:10 5|44 3:10 6|49 24:10 7|68 71:10 8|2 7:10 9|5 17:10 10</relation>
    <relation name="R10" arity="2" nbTuples="100" semantics="soft" defaultCost="infinity">92 97:1 1|72 53:1 2|74 93:1 3|38 76:1 4|84 38:1 5|85 78:1 6|63 54:1 7|37 47:1 8|95 15:1 9|49 32:1 10|25 24:2 1|17 82:2 2|100 33:2 3|65 99:2 4|93 73:2 5|14 67:2 6|65 41:2 7|56 10:2 8|23 1:2 9|82 1:2 10|77 78:3 1|1 73:3 2|36 24:3 3|29 73:3 4|27 35:3 5|9 79:3 6|76 66:3 7|99 56:3 8|95 43:3 9|22 97:3 10|57 60:4 1|83 17:4 2|85 28:4 3|83 1:4 4|51 8:4 5|25 10:4 6|28 69:4 7|3 74:4 8|41 66:4 9|50 31:4 10|45 60:5 1|9 2:5 2|63 56:5 3|24 18:5 4|21 74:5 5|66 50:5 6|82 17:5 7|46 42:5 8|59 62:5 9|94 70:5 10|91 39:6 1|4 19:6 2|1 40:6 3|28 92:6 4|33 51:6 5|59 37:6 6|28 55:6 7|2 10:6 8|67 60:6 9|44 86:6 10|88 23:7 1|35 38:7 2|49 60:7 3|79 21:7 4|16 89:7 5|65 16:7 6|87 41:7 7|49 8:7 8|30 43:7 9|53 92:7 10|86 93:8 1|91 28:8 2|31 96:8 3|56 97:8 4|7 75:8 5|89 39:8 6|36 4:8 7|41 100:8 8|95 82:8 9|72 24:8 10|17 89:9 1|82 11:9 2|54 53:9 3|66 70:9 4|40 94:9 5|76 60:9 6|71 75:9 7|43 60:9 8|7 72:9 9|50 70:9 10|20 5:10 1|65 75:10 2|60 6:10 3|68 19:10 4|98 96:10 5|30 25:10 6|93 93:10 7|44 38:10 8|75 1:10 9|40 78:10 10</relation>
    <relation name="R11" arity="2" nbTuples="100" semantics="soft" defaultCost="infinity">87 48:1 1|21 3:1 2|49 2:1 3|82 37:1 4|56 13:1 5|82 6:1 6|60 75:1 7|71 92:1 8|71 73:1 9|90 33:1 10|83 89:2 1|93 44:2 2|9 19:2 3|85 62:2 4|7 14:2 5|65 82:2 6|32 95:2 7|76 74:2 8|92 72:2 9|83 60:2 10|2 44:3 1|13 32:3 2|27 58:3 3|33 97:3 4|75 23:3 5|20 71:3 6|54 20:3 7|85 8:3 8|45 43:3 9|29 21:3 10|30 71:4 1|96 29:4 2|27 85:4 3|43 19:4 4|29 77:4 5|87 4:4 6|88 66:4 7|23 24:4 8|19 30:4 9|78 39:4 10|77 73:5 1|74 16:5 2|59 24:5 3|86 42:5 4|16 89:5 5|63 41:5 6|6 70:5 7|28 9:5 8|39 69:5 9|25 53:5 10|20 30:6 1|88 23:6 2|5 51:6 3|7 47:6 4|10 56:6 5|23 66:6 6|14 2:6 7|66 88:6 8|68 53:6 9|30 83:6 10|100 40:7 1|40 83:7 2|71 17:7 3|4 26:7 4|88 78:7 5|32 54:7 6|47 15:7 7|43 72:7 8|39 81:7 9|82 99:7 10|50 92:8 1|91 10:8 2|10 40:8 3|34 55:8 4|83 39:8 5|30 20:8 6|7 85:8 7|4 7:8 8|48 51:8 9|37 90:8 10|19 12:9 1|11 92:9 2|41 59:9 3|3 62:9 4|43 92:9 5|29 99:9 6|99 19:9 7|53 92:9 8|53 68:9 9|76 75:9 10|73 81:10 1|20 54:10 2|63 79:10 3|40 66:10 4|92 83:10 5|72 41:10 6|94 72:10 7|7 73:10 8|24 35:10 9|81 36:10 10</relation>
    <relation name="R12" arity="2" nbTuples="100" semantics="soft" defaultCost="infinity">42 59:1 1|58 87:1 2|70 97:1 3|94 58:1 4|6 61:1 5|28 46:1 6|33 59:1 7|34 95:1 8|20 40:1 9|50 21:1 10|49 69:2 1|58 94:2 2|8 95:2 3|41 14:2 4|84 87:2 5|32 70:2 6|53 93:2 7|90 57:2 8|15 50:2 9|4 33:2 10|34 43:3 1|50 5:3 2|64 68:3 3|1 66:3 4|95 59:3 5|56 84:3 6|48 100:3 7|57 9:3 8|34 39:3 9|22 45:3 10|64 79:4 1|63 100:4 2|33 74:4 3|78 9:4 4|21 67:4 5|98 8:4 6|61 74:4 7|53 28:4 8|86 83:4 9|66 53:4 10|34 42:5 1|23 89:5 2|19 25:5 3|69 83:5 4|94 67:5 5|72 25:5 6|94 70:5 7|71 72:5 8|59 5:5 9|38 29:5 10|42 39:6 1|52 45:6 2|51 57:6 3|40 73:6 4|71 47:6 5|43 59:6 6|92 79:6 7|14 79:6 8|28 89:6 9|90 77:6 10|44 80:7 1|93 99:7 2|26 15:7 3|3 21:7 4|23 84:7 5|20 97:7 6|50 11:7 7|75 13:7 8|12 73:7 9|77 36:7 10|99 85:8 1|82 2:8 2|53 31:8 3|59 24:8 4|45 8:8 5|87 55:8 6|100 56:8 7|37 65:8 8|14 90:8 9|37 75:8 10|56 13:9 1|89 13:9 2|11 68:9 3|96 43:9 4|26 43:9 5|86 43:9 6|43 36:9 7|68 22:9 8|60 48:9 9|64 69:9 10|33 59:10 1|7 61:10 2|77 28:10 3|26 75:10 4|6 41:10 5|98 73:10 6|81 26:10 7|44 54:10 8|88 34:10 9|83 10:10 10</relation>
    <relation name="R13" arity="2" nbTuples="100" semantics="soft" defaultCost="infinity">7 9:1 1|65 56:1 2|81 21:1 3|49 26:1 4|81 9:1 5|30 94:1 6|65 1:1 7|1 6:1 8|59 77:1 9|73 60:1 10|63 61:2 1|90 27:2 2|82 37:2 3|55 52:2 4|72 12:2 5|85 45:2 6|82 46:2 7|35 9:2 8|23 30:2 9|77 45:2 10|95 85:3 1|8 9:3 2|59 17:3 3|79 97:3 4|89 53:3 5|46 77:3 6|13 87:3 7|57 91:3 8|10 24:3 9|22 2:3 10|27 34:4 1|94 65:4 2|93 94:4 3|6 75:4 4|77 30:4 5|82 33:4 6|2 36:4 7|74 75:4 8|49 84:4 9|92 76:4 10|91 29:5 1|49 81:5 2|12 30:5 3|69 67:5 4|100 31:5 5|70 88:5 6|77 45:5 7|45 32:5 8|30 22:5 9|76 43:5 10|26 11:6 1|75 73:6 2|62 21:6 3|30 39:6 4|70 67:6 5|33 95:6 6|11 62:6 7|26 26:6 8|49 20:6 9|28 29:6 10|26 93:7 1|59 39:7 2|99 8:7 3|22 35:7 4|86 6:7 5|45 37:7 6|42 38:7 7|64 17:7 8|57 41:7 9|27 7:7 10|75 35:8 1|69 7:8 2|86 2:8 3|96 89:8 4|62 83:8 5|12 77:8 6|73 93:8 7|22 12:8 8|57 38:8 9|10 98:8 10|39 45:9 1|65 48:9 2|18 49:9 3|5 56:9 4|73 4:9 5|20 36:9 6|77 11:9 7|89 91:9 8|33 5:9 9|11 16:9 10|86 43:10 1|26 12:10 2|35 38:10 3|29 91:10 4|52 55:10 5|53 14:10 6|55 90:10 7|8 96:10 8|23 59:10 9|76 3:10 10</relation>
    <relation name="R14" arity="2" nbTuples="100" semantics="soft" defaultCost="infinity">20 17:1 1|44 47:1 2|9 35:1 3|91 94:1 4|76 82:1 5|34 97:1 6|25 44:1 7|92 38:1 8|44 63:1 9|77 20:1 10|98 68:2 1|50 2:2 2|20 7:2 3|56 15:2 4|93 5:2 5|73 10:2 6|62 100:2 7|9 71:2 8|19 60:2 9|81 3:2 10|78 75:3 1|51 63:3 2|45 4:3 3|60 89:3 4|14 59:3 5|1 61:3 6|30 79:3 7|71 91:3 8|96 60:3 9|29 67:3 10|32 1:4 1|31 5:4 2|82 30:4 3|33 17:4 4|81 72:4 5|2 39:4 6|17 49:4 7|99 13:4 8|99 83:4 9|40 81:4 10|16 27:5 1|12 66:5 2|22 16:5 3|96 25:5 4|100 22:5 5|24 73:5 6|52 34:5 7|75 60:5 8|67 1:5 9|89 61:5 10|37 29:6 1|89 79:6 2|79 15:6 3|26 60:6 4|72 94:6 5|64 87:6 6|83 55:6 7|63 89:6 8|51 91:6 9|86 1:6 10|12 6:7 1|84 79:7 2|29 68:7 3|92 76:7 4|22 20:7 5|82 66:7 6|64 39:7 7|50 2:7 8|69 81:7 9|72 4:7 10|50 16:8 1|73 40:8 2|27 23:8 3|35 11:8 4|64 76:8 5|70 20:8 6|3 29:8 7|97 41:8 8|84 88:8 9|28 1:8 10|6 21:9 1|48 21:9 2|58 44:9 3|66 56:9 4|62 18:9 5|76 31:9 6|19 53:9 7|23 61:9 8|91 29:9 9|54 100:9 10|86 14:10 1|65 78:10 2|91 94:10 3|12 33:10 4|97 62:10 5|10 65:10 6|92 5:10 7|84 13:10 8|54 45:10 9|23 57:10 10</relation>
    <relation name="R15" arity="2" nbTuples="100" semantics="soft" defaultCost="infinity">67 62:1 1|8 39:1 2|85 7:1 3|25 8:1 4|27 42:1 5|24 84:1 6|47 51:1 7|15 67:1 8|25 97:1 9|84 85:1 10|37 22:2 1|96 47:2 2|56 6:2 3|94 15:2 4|65 44:2 5|65 9:2 6|21 32:2 7|28 83:2 8|19 74:2 9|2 53:2 10|88 84:3 1|94 61:3 2|34 86:3 3|58 10:3 4|85 69:3 5|47 47:3 6|22 87:3 7|46 64:3 8|89 82:3 9|69 8:3 10|46 12:4 1|74 45:4 2|7 80:4 3|64 51:4 4|33 74:4 5|75 85:4 6|61 29:4 7|45 26:4 8|67 61:4 9|19 23:4 10|17 26:5 1|3 69:5 2|3 92:5 3|19 85:5 4|31 31:5 5|85 17:5 6|83 85:5 7|71 4:5 8|97 61:5 9|24 59:5 10|69 100:6 1|74 38:6 2|7 34:6 3|6 29:6 4|4 61:6 5|25 90:6 6|86 61:6 7|47 18:6 8|71 55:6 9|100 68:6 10|37 32:7 1|29 82:7 2|11 80:7 3|50 23:7 4|19 33:7 5|25 82:7 6|25 92:7 7|72 38:7 8|43 90:7 9|87 50:7 10|65 47:8 1|46 78:8 2|57 50:8 3|8 8:8 4|92 61:8 5|41 29:8 6|60 9:8 7|55 53:8 8|51 43:8 9|25 57:8 10|53 72:9 1|51 92:9 2|1 37:9 3|47 83:9 4|39 3:9 5|49 9:9 6|90 13:9 7|66 68:9 8|4 86:9 9|19 68:9 10|67 82:10 1|41 25:10 2|65 24:10 3|50 1:10 4|78 12:10 5|16 23:10 6|47 29:10 7|34 42:10 8|68 95:10 9|65 46:10 10</relation>
    <relation name="R16" arity="2" nbTuples="100" semantics="soft" defaultCost="infinity">38 94:1 1|87 92:1 2|8 68:1 3|66 9:1 4|35 41:1 5|15 21:1 6|12 4:1 7|37 73:1 8|64 90:1 9|45 64:1 10|6 16:2 1|51 77:2 2|58 93:2 3|65 58:2 4|66 48:2 5|93 97:2 6|12 29:2 7|45 6:2 8|50 41:2 9|49 8:2 10|50 48:3 1|49 100:3 2|72 99:3 3|34 87:3 4|81 14:3 5|35 16:3 6|9 92:3 7|92 1:3 8|26 94:3 9|21 62:3 10|26 77:4 1|32 60:4 2|33 74:4 3|58 62:4 4|66 12:4 5|76 31:4 6|23 12:4 7|37 84:4 8|48 6:4 9|44 43:4 10|36 64:5 1|32 55:5 2|55 29:5 3|92 29:5 4|61 21:5 5|24 27:5 6|12 60:5 7|78 85:5 8|72 68:5 9|7 76:5 10|85 70:6 1|37 39:6 2|6 45:6 3|30 54:6 4|62 49:6 5|68 67:6 6|57 54:6 7|37 22:6 8|78 36:6 9|72 91:6 10|64 70:7 1|27 42:7 2|97 100:7 3|7 54:7 4|24 32:7 5|18 1:7 6|90 93:7 7|38 49:7 8|61 22:7 9|6 84:7 10|37 71:8 1|86 50:8 2|18 67:8 3|50 45:8 4|58 35:8 5|27 82:8 6|69 20:8 7|15 19:8 8|57 69:8 9|86 2:8 10|57 94:9 1|66 81:9 2|18 55:9 3|19 9:9 4|12 69:9 5|91 52:9 6|7 96:9 7|85 89:9 8|1 90:9 9|84 5:9 10|48 86:10 1|55 59:10 2|13 22:10 3|39 10:10 4|92 92:10 5|9 75:10 6|88 43:10 7|20 30:10 8|92 57:10 9|97 14:10 10</relation>
    <relation name="R17" arity="2" nbTuples="100" semantics="soft" defaultCost="infinity">30 73:1 1|3 73:1 2|49 20:1 3|3 47:1 4|81 83:1 5|26 28:1 6|3 21:1 7|10 62:1 8|28 30:1 9|77 57:1 10|73 40:2 1|52 3:2 2|79 7:2 3|1 40:2 4|69 84:2 5|32 34:2 6|37 13:2 7|22 62:2 8|45 22:2 9|6 44:2 10|39 68:3 1|8 1:3 2|53 21:3 3|79 56:3 4|56 39:3 5|11 70:3 6|12 56:3 7|67 2:3 8|64 57:3 9|75 7:3 10|21 86:4 1|18 74:4 2|34 22:4 3|85 19:4 4|63 99:4 5|81 74:4 6|99 46:4 7|6 17:4 8|86 6:4 9|89 6:4 10|97 65:5 1|37 18:5 2|60 10:5 3|85 1:5 4|97 33:5 5|64 88:5 6|35 82:5 7|97 58:5 8|60 71:5 9|5 41:5 10|66 33:6 1|63 40:6 2|90 36:6 3|73 42:6 4|70 55:6 5|38 70:6 6|75 37:6 7|97 60:6 8|26 68:6 9|55 93:6 10|28 100:7 1|86 78:7 2|42 96:7 3|7 31:7 4|72 77:7 5|17 59:7 6|47 77:7 7|78 21:7 8|32 44:7 9|81 5:7 10|88 50:8 1|42 17:8 2|31 20:8 3|33 87:8 4|26 94:8 5|1 15:8 6|1 25:8 7|15 20:8 8|68 10:8 9|41 100:8 10|49 41:9 1|43 95:9 2|86 65:9 3|22 59:9 4|47 48:9 5|4 16:9 6|4 44:9 7|20 80:9 8|40 64:9 9|75 2:9 10|52 80:10 1|11 44:10 2|77 80:10 3|72 30:10 4|14 47:10 5|45 88:10 6|24 3:10 7|94 54:10 8|35 53:10 9|52 74:10 10</relation>
    <relation name="R18" arity="2" nbTuples="100" semantics="soft" defaultCost="infinity">100 21:1 1|15 12:1 2|55 55:1 3|98 15:1 4|55 72:1 5|43 12:1 6|67 87:1 7|46 27:1 8|87 72:1 9|40 53:1 10|54 75:2 1|28 13:2 2|38 30:2 3|84 28:2 4|27 80:2 5|15 5:2 6|54 66:2 7|15 18:2 8|61 85:2 9|32 9:2 10|77 1:3 1|81 56:3 2|30 27:3 3|73 35:3 4|1 92:3 5|98 44:3 6|68 42:3 7|11 5:3 8|22 24:3 9|77 40:3 10|7 57:4 1|92 71:4 2|64 83:4 3|78 44:4 4|71 65:4 5|69 90:4 6|45 81:4 7|14 52:4 8|40 63:4 9|30 34:4 10|33 98:5 1|88 72:5 2|90 29:5 3|86 31:5 4|4 56:5 5|54 99:5 6|94 77:5 7|69 62:5 8|83 63:5 9|35 100:5 10|26 23:6 1|24 78:6 2|54 66:6 3|31 73:6 4|5 29:6 5|4 92:6 6|62 15:6 7|2 50:6 8|87 32:6 9|14 55:6 10|35 28:7 1|12 86:7 2|63 55:7 3|40 53:7 4|3 99:7 5|68 40:7 6|45 75:7 7|80 55:7 8|3 100:7 9|90 39:7 10|45 86:8 1|49 1:8 2|83 65:8 3|95 89:8 4|62 70:8 5|37 24:8 6|48 53:8 7|80 70:8 8|54 90:8 9|28 44:8 10|13 28:9 1|39 28:9 2|46 50:9 3|23 58:9 4|55 19:9 5|52 48:9 6|3 92:9 7|18 32:9 8|78 20:9 9|24 78:9 10|80 15:10 1|20 73:10 2|40 69:10 3|65 39:10 4|5 50:10 5|29 22:10 6|91 2:10 7|42 31:10 8|80 29:10 9|92 2:10 10</relation>
    <relation name="R19" arity="2" nbTuples="100" semantics="soft" defaultCost="infinity">38 70:1 1|39 20:1 2|3 7:1 3|20 11:1 4|19 79:1 5|13 91:1 6|23 49:1 7|21 57:1 8|71 70:1 9|23 64:1 10|13 91:2 1|88 51:2 2|11 69:2 3|75 34:2 4|3 14:2 5|60 22:2 6|57 60:2 7|12 73:2 8|9 12:2 9|12 20:2 10|93 72:3 1|35 13:3 2|64 46:3 3|78 11:3 4|4 68:3 5|49 85:3 6|14 88:3 7|99 87:3 8|80 97:3 9|45 86:3 10|57 25:4 1|35 49:4 2|43 28:4 3|82 20:4 4|32 68:4 5|2 25:4 6|45 89:4 7|36 97:4 8|72 74:4 9|29 33:4 10|52 78:5 1|3 17:5 2|95 99:5 3|23 18:5 4|3 11:5 5|90 66:5 6|95 15:5 7|93 1:5 8|14 39:5 9|42 93:5 10|45 80:6 1|91 24:6 2|60 31:6 3|63 45:6 4|40 34:6 5|52 90:6 6|64 22:6 7|49 95:6 8|27 56:6 9|37 24:6 10|69 60:7 1|36 74:7 2|11 18:7 3|30 3:7 4|74 10:7 5|22 90:7 6|29 7:7 7|29 28:7 8|57 93:7 9|34 10:7 10|33 9:8 1|30 54:8 2|27 72:8 3|29 28:8 4|22 75:8 5|10 72:8 6|60 7:8 7|64 49:8 8|13 14:8 9|42 35:8 10|28 54:9 1|72 52:9 2|48 81:9 3|100 62:9 4|18 61:9 5|22 26:9 6|71 49:9 7|45 55:9 8|100 1:9 9|53 86:9 10|17 92:10 1|96 24:10 2|91 45:10 3|18 11:10 4|7 26:10 5|26 1:10 6|26 53:10 7|71 60:10 8|43 61:10 9|36 89:10 10</relation>
    <relation name="R20" arity="2" nbTuples="100" semantics="soft" defaultCost="infinity">32 43:1 1|73 67:1 2|30 77:1 3|94 70:1 4|67 73:1 5|24 15:1 6|87 29:1 7|61 83:1 8|71 37:1 9|30 28:1 10|19 34:2 1|14 26:2 2|31 54:2 3|54 55:2 4|51 4:2 5|47 63:2 6|72 24:2 7|40 22:2 8|64 22:2 9|30 27:2 10|19 52:3 1|79 68:3 2|71 81:3 3|28 50:3 4|89 83:3 5|66 12:3 6|25 26:3 7|21 74:3 8|13 96:3 9|77 93:3 10|56 67:4 1|87 7:4 2|95 42:4 3|50 99:4 4|67 70:4 5|29 36:4 6|57 33:4 7|59 69:4 8|37 27:4 9|50 18:4 10|24 9:5 1|8 30:5 2|25 61:5 3|29 94:5 4|64 48:5 5|91 15:5 6|57 35:5 7|35 13:5 8|67 92:5 9|88 62:5 10|42 51:6 1|79 54:6 2|26 6:6 3|4 99:6 4|65 66:6 5|10 86:6 6|88 86:6 7|51 50:6 8|29 65:6 9|91 92:6 10|46 88:7 1|54 42:7 2|63 67:7 3|6 69:7 4|7 54:7 5|17 78:7 6|8 44:7 7|100 61:7 8|70 37:7 9|74 4:7 10|51 85:8 1|40 94:8 2|82 67:8 3|32 10:8 4|72 51:8 5|54 26:8 6|53 99:8 7|64 7:8 8|18 72:8 9|89 11:8 10|68 45:9 1|9 99:9 2|26 4:9 3|86 70:9 4|10 79:9 5|91 37:9 6|45 42:9 7|74 94:9 8|83 54:9 9|77 5:9 10|53 59:10 1|21 24:10 2|10 88:10 3|12 95:10 4|45 11:10 5|2 1:10 6|34 1:10 7|12 70:10 8|52 25:10 9|65 63:10 10</relation>
    <relation name="R21" arity="2" nbTuples="100" semantics="soft" defaultCost="infinity">53 6:1 1|11 13:1 2|12 82:1 3|13 31:1 4|61 90:1 5|78 10:1 6|3 31:1 7|24 32:1 8|87 35:1 9|66 23:1 10|17 19:2 1|83 25:2 2|42 75:2 3|40 56:2 4|13 18:2 5|1 42:2 6|17 73:2 7|17 98:2 8|7 68:2 9|32 65:2 10|9 73:3 1|98 17:3 2|74 97:3 3|31 84:3 4|44 67:3 5|79 35:3 6|53 59:3 7|96 23:3 8|33 71:3 9|85 95:3 10|11 16:4 1|98 21:4 2|95 100:4 3|41 20:4 4|94 54:4 5|96 4:4 6|11 98:4 7|91 8:4 8|49 1:4 9|75 97:4 10|97 50:5 1|20 26:5 2|40 93:5 3|70 40:5 4|28 91:5 5|51 82:5 6|52 7:5 7|54 25:5 8|29 82:5 9|4 2:5 10|70 64:6 1|10 73:6 2|24 21:6 3|56 42:6 4|92 41:6 5|6 91:6 6|16 15:6 7|34 91:6 8|80 84:6 9|55 100:6 10|25 18:7 1|26 71:7 2|93 93:7 3|19 31:7 4|16 22:7 5|91 30:7 6|33 7:7 7|91 99:7 8|92 52:7 9|12 74:7 10|1 40:8 1|72 35:8 2|36 4:8 3|18 98:8 4|60 24:8 5|9 14:8 6|24 18:8 7|62 6:8 8|26 65:8 9|88 18:8 10|42 94:9 1|42 32:9 2|58 16:9 3|68 29:9 4|83 71:9 5|2 1:9 6|9 37:9 7|21 17:9 8|5 41:9 9|36 89:9 10|46 79:10 1|12 98:10 2|75 67:10 3|95 74:10 4|74 14:10 5|20 56:10 6|35 21:10 7|74 90:10 8|10 9:10 9|2 64:10 10</relation>
    <relation name="R22" arity="2" nbTuples="100" semantics="soft" defaultCost="infinity">50 63:1 1|12 22:1 2|90 7:1 3|33 40:1 4|51 29:1 5|42 99:1 6|9 66:1 7|94 31:1 8|58 6:1 9|78 87:1 10|24 63:2 1|79 12:2 2|46 93:2 3|23 81:2 4|76 79:2 5|35 29:2 6|20 92:2 7|29 36:2 8|6 8:2 9|71 42:2 10|76 75:3 1|47 8:3 2|69 54:3 3|2 31:3 4|72 17:3 5|49 87:3 6|78 19:3 7|99 81:3 8|55 95:3 9|16 34:3 10|25 4:4 1|63 60:4 2|2 87:4 3|13 60:4 4|66 46:4 5|62 42:4 6|71 33:4 7|93 15:4 8|64 89:4 9|81 54:4 10|70 29:5 1|15 73:5 2|27 60:5 3|74 48:5 4|1 67:5 5|64 15:5 6|91 83:5 7|33 16:5 8|26 57:5 9|98 64:5 10|21 68:6 1|100 9:6 2|60 77:6 3|65 34:6 4|49 43:6 5|85 23:6 6|2 42:6 7|69 58:6 8|58 35:6 9|80 66:6 10|38 92:7 1|83 40:7 2|79 5:7 3|68 21:7 4|6 34:7 5|20 49:7 6|75 85:7 7|76 59:7 8|73 100:7 9|21 18:7 10|17 90:8 1|16 77:8 2|90 87:8 3|28 47:8 4|79 2:8 5|10 67:8 6|17 3:8 7|38 13:8 8|5 31:8 9|9 25:8 10|23 39:9 1|66 28:9 2|27 13:9 3|29 73:9 4|32 34:9 5|50 8:9 6|43 7:9 7|76 53:9 8|30 97:9 9|92 45:9 10|72 78:10 1|47 96:10 2|86 17:10 3|12 83:10 4|49 7:10 5|96 98:10 6|43 70:10 7|49 52:10 8|37 44:10 9|29 48:10 10</relation>
    <relation name="R23" arity="2" nbTuples="100" semantics="soft" defaultCost="infinity">73 96:1 1|53 10:1 2|58 95:1 3|64 81:1 4|14 14:1 5|39 84:1 6|69 25:1 7|49 65:1 8|29 96:1 9|1 33:1 10|40 5:2 1|59 40:2 2|46 21:2 3|13 49:2 4|12 37:2 5|80 59:2 6|87 64:2 7|53 85:2 8|44 36:2 9|73 14:2 10|80 18:3 1|34 78:3 2|59 55:3 3|71 40:3 4|14 32:3 5|36 88:3 6|66 82:3 7|43 21:3 8|96 19:3 9|54 90:3 10|26 37:4 1|47 62:4 2|92 70:4 3|21 83:4 4|53 60:4 5|37 82:4 6|85 77:4 7|67 5:4 8|8 60:4 9|2 44:4 10|79 53:5 1|22 55:5 2|9 70:5 3|57 46:5 4|21 93:5 5|74 83:5 6|55 24:5 7|12 10:5 8|21 23:5 9|41 83:5 10|58 52:6 1|85 63:6 2|7 28:6 3|21 7:6 4|20 70:6 5|36 98:6 6|34 62:6 7|14 82:6 8|99 86:6 9|46 45:6 10|27 65:7 1|55 90:7 2|45 73:7 3|51 100:7 4|43 58:7 5|88 72:7 6|19 74:7 7|24 89:7 8|67 80:7 9|53 27:7 10|8 34:8 1|60 68:8 2|93 92:8 3|7 42:8 4|1 74:8 5|86 84:8 6|39 63:8 7|63 70:8 8|3 57:8 9|40 44:8 10|6 5:9 1|32 39:9 2|84 15:9 3|58 73:9 4|80 41:9 5|17 56:9 6|98 26:9 7|70 59:9 8|28 94:9 9|59 47:9 10|24 62:10 1|13 8:10 2|55 61:10 3|68 45:10 4|8 59:10 5|85 62:10 6|5 88:10 7|78 2:10 8|6 66:10 9|14 57:10 10</relation>
    <relation name="R24" arity="2" nbTuples="100" semantics="soft" defaultCost="infinity">28 70:1 1|91 19:1 2|58 75:1 3|18 14:1 4|55 46:1 5|32 85:1 6|53 55:1 7|64 2:1 8|41 50:1 9|3 92:1 10|54 21:2 1|71 6:2 2|74 45:2 3|15 58:2 4|91 21:2 5|9 91:2 6|60 59:2 7|52 76:2 8|49 25:2 9|71 52:2 10|31 85:3 1|66 77:3 2|9 42:3 3|53 81:3 4|34 23:3 5|31 61:3 6|15 7:3 7|48 1:3 8|3 79:3 9|5 50:3 10|71 2:4 1|29 35:4 2|15 33:4 3|54 54:4 4|4 13:4 5|8 24:4 6|92 69:4 7|68 66:4 8|32 41:4 9|70 7:4 10|89 95:5 1|54 20:5 2|31 4:5 3|28 20:5 4|86 24:5 5|84 72:5 6|97 9:5 7|47 85:5 8|75 82:5 9|50 99:5 10|28 76:6 1|35 97:6 2|4 61:6 3|39 26:6 4|89 52:6 5|2 24:6 6|32 42:6 7|33 16:6 8|30 34:6 9|19 76:6 10|83 48:7 1|99 89:7 2|62 94:7 3|50 25:7 4|33 8:7 5|24 60:7 6|28 85:7 7|25 62:7 8|47 36:7 9|11 1:7 10|11 55:8 1|78 23:8 2|50 64:8 3|42 73:8 4|60 2:8 5|77 44:8 6|19 70:8 7|62 88:8 8|46 63:8 9|6 3:8 10|100 8:9 1|57 91:9 2|63 97:9 3|86 64:9 4|17 21:9 5|22 63:9 6|47 12:9 7|49 34:9 8|7 80:9 9|43 6:9 10|61 65:10 1|86 6:10 2|95 10:10 3|35 49:10 4|88 100:10 5|45 34:10 6|23 78:10 7|17 79:10 8|24 39:10 9|53 64:10 10</relation>
    <relation name="R25" arity="2" nbTuples="100" semantics="soft" defaultCost="infinity">60 49:1 1|8 100:1 2|50 16:1 3|79 39:1 4|71 43:1 5|86 66:1 6|51 21:1 7|60 22:1 8|38 62:1 9|34 45:1 10|85 17:2 1|71 22:2 2|37 37:2 3|69 4:2 4|33 15:2 5|3 19:2 6|24 44:2 7|23 27:2 8|87 43:2 9|70 7:2 10|87 79:3 1|36 5:3 2|40 36:3 3|74 24:3 4|66 86:3 5|63 66:3 6|6 28:3 7|98 21:3 8|40 84:3 9|15 14:3 10|76 34:4 1|98 91:4 2|43 35:4 3|86 19:4 4|70 46:4 5|11 64:4 6|56 53:4 7|24 69:4 8|73 80:4 9|18 37:4 10|79 34:5 1|71 64:5 2|46 53:5 3|8 3:5 4|90 73:5 5|60 31:5 6|48 71:5 7|49 82:5 8|41 86:5 9|47 76:5 10|17 66:6 1|50 80:6 2|50 61:6 3|22 14:6 4|94 1:6 5|74 26:6 6|81 98:6 7|33 33:6 8|92 38:6 9|38 61:6 10|31 20:7 1|94 83:7 2|38 45:7 3|11 86:7 4|62 57:7 5|82 9:7 6|34 69:7 7|91 82:7 8|48 43:7 9|46 53:7 10|34 15:8 1|22 64:8 2|22 78:8 3|59 2:8 4|22 9:8 5|89 41:8 6|43 27:8 7|11 57:8 8|25 26:8 9|96 79:8 10|27 87:9 1|17 46:9 2|25 8:9 3|17 94:9 4|98 29:9 5|77 16:9 6|30 29:9 7|69 30:9 8|62 81:9 9|24 60:9 10|23 46:10 1|64 88:10 2|14 39:10 3|46 77:10 4|11 66:10 5|19 22:10 6|12 9:10 7|68 75:10 8|25 15:10 9|37 2:10 10</relation>
    <relation name="R26" arity="2" nbTuples="100" semantics="soft" defaultCost="infinity">3 99:1 1|18 49:1 2|60 81:1 3|1 25:1 4|72 44:1 5|27 5:1 6|43 82:1 7|23 25:1 8|42 22:1 9|38 13:1 10|68 58:2 1|58 95:2 2|58 75:2 3|12 99:2 4|59 6:2 5|63 42:2 6|36 76:2 7|66 27:2 8|12 12:2 9|64 24:2 10|44 80:3 1|73 20:3 2|54 29:3 3|76 54:3 4|56 61:3 5|16 7:3 6|21 13:3 7|52 57:3 8|97 25:3 9|82 25:3 10|24 26:4 1|100 13:4 2|72 43:4 3|13 99:4 4|71 57:4 5|69 40:4 6|40 48:4 7|78 65:4 8|57 29:4 9|83 84:4 10|68 94:5 1|18 30:5 2|46 71:5 3|14 27:5 4|10 65:5 5|87 77:5 6|1 6:5 7|78 21:5 8|54 82:5 9|75 53:5 10|36 67:6 1|15 23:6 2|54 55:6 3|3 7:6 4|95 25:6 5|1 80:6 6|49 65:6 7|24 61:6 8|99 28:6 9|74 90:6 10|7 80:7 1|54 26:7 2|86 55:7 3|92 37:7 4|76 41:7 5|38 9:7 6|58 48:7 7|53 79:7 8|13 73:7 9|12 66:7 10|7 68:8 1|34 43:8 2|21 98:8 3|22 92:8 4|69 95:8 5|42 35:8 6|33 66:8 7|2 57:8 8|50 70:8 9|78 90:8 10|100 22:9 1|38 37:9 2|9 35:9 3|55 18:9 4|88 87:9 5|51 87:9 6|92 36:9 7|24 9:9 8|91 4:9 9|95 56:9 10|55 79:10 1|6 8:10 2|97 91:10 3|34 53:10 4|22 74:10 5|12 80:10 6|86 2:10 7|59 1:10 8|67 85:10 9|23 20:10 10</relation>
    <relation name="R27" arity="2" nbTuples="100" semantics="soft" defaultCost="infinity">41 69:1 1|59 42:1 2|11 87:1 3|61 78:1 4|92 8:1 5|36 86:1 6|68 90:1 7|41 99:1 8|30 81:1 9|56 4:1 10|96 78:2 1|29 19:2 2|60 67:2 3|63 20:2 4|32 93:2 5|20 35:2 6|92 75:2 7|97 51:2 8|3 34:2 9|14 61:2 10|63 1:3 1|86 91:3 2|60 69:3 3|57 47:3 4|63 26:3 5|23 47:3 6|71 70:3 7|75 91:3 8|99 83:3 9|36 69:3 10|70 36:4 1|19 98:4 2|10 63:4 3|5 31:4 4|36 44:4 5|98 64:4 6|46 21:4 7|95 61:4 8|73 48:4 9|63 72:4 10|37 15:5 1|8 23:5 2|2 29:5 3|77 44:5 4|39 85:5 5|66 87:5 6|71 47:5 7|85 81:5 8|36 44:5 9|88 69:5 10|75 64:6 1|52 83:6 2|8 53:6 3|16 100:6 4|23 32:6 5|55 38:6 6|25 99:6 7|97 65:6 8|88 57:6 9|42 5:6 10|19 93:7 1|44 29:7 2|47 1:7 3|78 58:7 4|21 54:7 5|19 22:7 6|80 70:7 7|55 35:7 8|95 61:7 9|11 76:7 10|92 100:8 1|40 29:8 2|99 72:8 3|9 11:8 4|79 48:8 5|80 19:8 6|35 49:8 7|91 24:8 8|39 41:8 9|83 3:8 10|96 47:9 1|73 41:9 2|26 43:9 3|58 5:9 4|5 37:9 5|94 5:9 6|68 41:9 7|69 63:9 8|100 80:9 9|39 34:9 10|11 72:10 1|47 9:10 2|34 91:10 3|6 75:10 4|64 19:10 5|64 10:10 6|68 23:10 7|83 17:10 8|49 70:10 9|47 30:10 10</relation>
    <relation name="R28" arity="2" nbTuples="100" semantics="soft" defaultCost="infinity">83 82:1 1|96 54:1 2|87 12:1 3|12 22:1 4|50 61:1 5|31 12:1 6|64 87:1 7|28 70:1 8|19 36:1 9|45 71:1 10|74 62:2 1|40 38:2 2|32 69:2 3|24 55:2 4|19 67:2 5|24 93:2 6|53 9:2 7|46 71:2 8|15 11:2 9|42 10:2 10|80 96:3 1|66 4:3 2|47 80:3 3|24 82:3 4|92 98:3 5|19 31:3 6|51 70:3 7|95 82:3 8|18 33:3 9|19 76:3 10|34 31:4 1|22 53:4 2|59 70:4 3|95 38:4 4|51 95:4 5|56 36:4 6|89 1:4 7|90 71:4 8|2 26:4 9|80 48:4 10|12 31:5 1|23 72:5 2|17 35:5 3|99 67:5 4|60 25:5 5|70 35:5 6|42 14:5 7|37 98:5 8|45 11:5 9|43 55:5 10|54 100:6 1|16 23:6 2|17 32:6 3|54 2:6 4|46 80:6 5|34 59:6 6|83 92:6 7|83 2:6 8|79 82:6 9|70 72:6 10|87 32:7 1|18 74:7 2|90 23:7 3|89 19:7 4|54 48:7 5|13 40:7 6|93 5:7 7|14 39:7 8|59 22:7 9|82 84:7 10|20 82:8 1|86 83:8 2|66 32:8 3|35 33:8 4|89 37:8 5|49 69:8 6|40 71:8 7|21 95:8 8|88 45:8 9|9 15:8 10|50 72:9 1|30 63:9 2|27 11:9 3|63 57:9 4|92 37:9 5|70 83:9 6|82 4:9 7|98 78:9 8|14 14:9 9|27 30:9 10|38 26:10 1|2 1:10 2|18 57:10 3|67 56:10 4|14 99:10 5|46 15:10 6|66 76:10 7|42 99:10 8|6 47:10 9|18 35:10 10</relation>
    <relation name="R29" arity="2" nbTuples="100" semantics="soft" defaultCost="infinity">28 66:1 1|3 55:1 2|7 5:1 3|17 33:1 4|38 51:1 5|39 71:1 6|70 89:1 7|54 72:1 8|45 2:1 9|100 96:1 10|29 8:2 1|6 33:2 2|85 11:2 3|54 4:2 4|2 1:2 5|11 29:2 6|100 26:2 7|99 86:2 8|28 23:2 9|21 33:2 10|89 73:3 1|41 46:3 2|18 27:3 3|40 69:3 4|62 36:3 5|80 84:3 6|24 3:3 7|8 45:3 8|31 60:3 9|91 28:3 10|55 77:4 1|23 20:4 2|62 96:4 3|82 46:4 4|91 86:4 5|93 44:4 6|72 18:4 7|63 69:4 8|77 68:4 9|82 9:4 10|46 55:5 1|66 94:5 2|96 43:5 3|74 88:5 4|99 42:5 5|90 38:5 6|57 77:5 7|72 75:5 8|24 82:5 9|72 83:5 10|38 50:6 1|21 32:6 2|84 47:6 3|100 24:6 4|84 64:6 5|99 5:6 6|52 92:6 7|21 98:6 8|37 70:6 9|35 89:6 10|3 46:7 1|10 74:7 2|48 6:7 3|32 31:7 4|5 94:7 5|9 30:7 6|19 60:7 7|14 97:7 8|74 85:7 9|37 30:7 10|43 6:8 1|31 67:8 2|84 15:8 3|46 96:8 4|60 81:8 5|70 17:8 6|49 76:8 7|74 32:8 8|51 4:8 9|72 100:8 10|15 61:9 1|93 39:9 2|21 41:9 3|58 43:9 4|30 86:9 5|96 33:9 6|55 71:9 7|93 19:9 8|84 48:9 9|37 61:9 10|44 31:10 1|61 55:10 2|36 33:10 3|26 66:10 4|18 3:10 5|25 3:10 6|60 65:10 7|60 46:10 8|33 6:10 9|82 64:10 10</relation>
    <relation name="R30" arity="2" nbTuples="100" semantics="soft" defaultCost="infinity">92 26:1 1|19 26:1 2|92 92:1 3|57 44:1 4|54 17:1 5|64 13:1 6|5 53:1 7|86 10:1 8|78 21:1 9|26 16:1 10|9 7:2 1|78 30:2 2|71 96:2 3|70 56:2 4|23 98:2 5|61 56:2 6|88 17:2 7|63 90:2 8|82 46:2 9|54 59:2 10|95 25:3 1|83 19:3 2|92 13:3 3|22 30:3 4|56 69:3 5|60 68:3 6|98 98:3 7|88 20:3 8|63 41:3 9|31 53:3 10|50 52:4 1|34 61:4 2|95 46:4 3|27 58:4 4|24 79:4 5|5 3:4 6|79 47:4 7|64 13:4 8|9 86:4 9|83 64:4 10|92 91:5 1|81 30:5 2|95 71:5 3|25 70:5 4|13 94:5 5|40 35:5 6|100 78:5 7|57 27:5 8|27 44:5 9|5 13:5 10|28 46:6 1|70 63:6 2|40 51:6 3|52 49:6 4|61 48:6 5|82 34:6 6|45 58:6 7|68 38:6 8|3 86:6 9|39 69:6 10|65 87:7 1|57 79:7 2|39 79:7 3|69 100:7 4|47 75:7 5|62 2:7 6|83 83:7 7|33 19:7 8|91 47:7 9|44 73:7 10|24 12:8 1|13 38:8 2|40 5:8 3|17 84:8 4|93 51:8 5|48 53:8 6|64 49:8 7|97 23:8 8|2 87:8 9|98 36:8 10|3 54:9 1|29 77:9 2|42 98:9 3|3 10:9 4|70 59:9 5|3 18:9 6|42 70:9 7|64 75:9 8|14 60:9 9|56 73:9 10|6 28:10 1|57 91:10 2|7 97:10 3|50 79:10 4|98 24:10 5|76 43:10 6|90 82:10 7|38 66:10 8|43 91:10 9|45 37:10 10</relation>
    <relation name="R31" arity="2" nbTuples="100" semantics="soft" defaultCost="infinity">5 20:1 1|81 33:1 2|49 70:1 3|51 1:1 4|92 93:1 5|81 4:1 6|83 66:1 7|3 92:1 8|27 36:1 9|25 69:1 10|48 90:2 1|92 42:2 2|38 19:2 3|66 62:2 4|43 98:2 5|28 76:2 6|10 94:2 7|87 28:2 8|15 19:2 9|78 100:2 10|85 97:3 1|20 69:3 2|15 56:3 3|13 38:3 4|98 3:3 5|21 84:3 6|37 79:3 7|62 57:3 8|21 70:3 9|13 43:3 10|86 59:4 1|14 27:4 2|2 28:4 3|59 50:4 4|14 6:4 5|22 91:4 6|16 94:4 7|21 90:4 8|22 12:4 9|3 39:4 10|64 19:5 1|20 75:5 2|4 13:5 3|27 30:5 4|96 1:5 5|4 12:5 6|92 13:5 7|52 84:5 8|42 16:5 9|78 77:5 10|25 50:6 1|46 49:6 2|67 57:6 3|65 69:6 4|54 77:6 5|92 22:6 6|96 78:6 7|9 57:6 8|48 3:6 9|78 61:6 10|65 81:7 1|13 64:7 2|74 17:7 3|14 31:7 4|4 1:7 5|97 49:7 6|51 79:7 7|30 63:7 8|56 66:7 9|8 70:7 10|19 56:8 1|42 33:8 2|72 53:8 3|21 52:8 4|62 42:8 5|1 71:8 6|61 49:8 7|16 82:8 8|74 89:8 9|46 60:8 10|73 97:9 1|99 7:9 2|65 28:9 3|33 8:9 4|35 90:9 5|39 21:9 6|37 72:9 7|27 73:9 8|84 35:9 9|10 45:9 10|92 13:10 1|52 88:10 2|61 2:10 3|63 50:10 4|33 75:10 5|47 20:10 6|54 35:10 7|79 77:10 8|80 64:10 9|82 47:10 10</relation>
    <relation name="R32" arity="2" nbTuples="100" semantics="soft" defaultCost="infinity">12 85:1 1|72 48:1 2|15 46:1 3|24 54:1 4|65 87:1 5|40 72:1 6|19 31:1 7|53 68:1 8|20 12:1 9|84 97:1 10|76 47:2 1|74 84:2 2|24 34:2 3|51 60:2 4|49 37:2 5|75 61:2 6|7 23:2 7|58 26:2 8|51 4:2 9|25 86:2 10|49 34:3 1|6 31:3 2|70 100:3 3|14 30:3 4|35 65:3 5|12 65:3 6|30 20:3 7|70 47:3 8|92 100:3 9|82 60:3 10|83 54:4 1|23 97:4 2|17 47:4 3|23 62:4 4|61 9:4 5|88 78:4 6|48 68:4 7|84 19:4 8|51 5:4 9|84 17:4 10|34 32:5 1|34 1:5 2|63 94:5 3|19 45:5 4|100 45:5 5|43 29:5 6|96 80:5 7|5 46:5 8|24 50:5 9|34 95:5 10|30 18:6 1|94 79:6 2|59 84:6 3|92 90:6 4|5 21:6 5|22 95:6 6|81 52:6 7|65 72:6 8|49 26:6 9|24 1:6 10|35 38:7 1|100 47:7 2|80 63:7 3|59 45:7 4|13 74:7 5|84 33:7 6|94 60:7 7|44 28:7 8|96 42:7 9|92 44:7 10|96 57:8 1|94 54:8 2|20 54:8 3|56 12:8 4|57 20:8 5|12 93:8 6|74 74:8 7|15 13:8 8|100 84:8 9|85 5:8 10|27 45:9 1|7 1:9 2|37 45:9 3|73 43:9 4|43 46:9 5|4 39:9 6|19 11:9 7|96 60:9 8|34 95:9 9|9 83:9 10|69 52:10 1|62 56:10 2|53 70:10 3|79 73:10 4|13 32:10 5|87 58:10 6|34 18:10 7|17 23:10 8|21 97:10 9|92 28:10 10</relation>
    <relation name="R33" arity="2" nbTuples="100" semantics="soft" defaultCost="infinity">36 58:1 1|54 21:1 2|31 60:1 3|3 10:1 4|31 26:1 5|39 73:1 6|17 5:1 7|61 92:1 8|59 93:1 9|72 68:1 10|16 2:2 1|28 39:2 2|34 62:2 3|69 30:2 4|38 7:2 5|57 100:2 6|67 34:2 7|45 92:2 8|12 77:2 9|40 25:2 10|56 84:3 1|41 11:3 2|48 48:3 3|80 28:3 4|50 98:3 5|39 6:3 6|18 26:3 7|22 85:3 8|79 59:3 9|50 85:3 10|89 14:4 1|56 57:4 2|18 75:4 3|47 92:4 4|48 63:4 5|82 64:4 6|30 4:4 7|96 9:4 8|14 20:4 9|78 74:4 10|94 9:5 1|7 63:5 2|34 17:5 3|34 61:5 4|22 35:5 5|91 39:5 6|83 15:5 7|30 50:5 8|13 22:5 9|19 13:5 10|39 12:6 1|75 63:6 2|8 66:6 3|95 30:6 4|91 57:6 5|37 28:6 6|41 8:6 7|5 3:6 8|8 46:6 9|26 15:6 10|94 13:7 1|8 14:7 2|69 95:7 3|10 100:7 4|100 58:7 5|56 30:7 6|33 98:7 7|82 98:7 8|69 54:7 9|92 78:7 10|12 30:8 1|8 91:8 2|14 63:8 3|33 30:8 4|57 43:8 5|11 48:8 6|100 88:8 7|58 3:8 8|83 79:8 9|89 26:8 10|57 45:9 1|55 68:9 2|87 89:9 3|62 75:9 4|29 51:9 5|75 18:9 6|38 17:9 7|94 14:9 8|29 71:9 9|35 60:9 10|47 22:10 1|38 26:10 2|47 33:10 3|38 5:10 4|31 22:10 5|7 4:10 6|23 86:10 7|10 84:10 8|46 82:10 9|61 47:10 10</relation>
    <relation name="R34" arity="2" nbTuples="100" semantics="soft" defaultCost="infinity">71 53:1 1|72 20:1 2|44 97:1 3|54 68:1 4|34 34:1 5|11 20:1 6|82 31:1 7|6 95:1 8|90 30:1 9|90 75:1 10|88 6:2 1|74 50:2 2|50 4:2 3|33 80:2 4|56 68:2 5|37 45:2 6|16 12:2 7|76 21:2 8|36 67:2 9|32 42:2 10|83 52:3 1|47 70:3 2|32 26:3 3|97 42:3 4|9 14:3 5|42 5:3 6|26 78:3 7|7 28:3 8|89 55:3 9|1 38:3 10|97 18:4 1|10 54:4 2|3 98:4 3|93 20:4 4|91 87:4 5|11 58:4 6|24 45:4 7|74 54:4 8|74 71:4 9|36 68:4 10|5 64:5 1|72 31:5 2|67 3:5 3|96 84:5 4|90 64:5 5|18 81:5 6|37 98:5 7|33 90:5 8|3 92:5 9|19 96:5 10|21 49:6 1|89 24:6 2|19 5:6 3|48 72:6 4|68 66:6 5|76 86:6 6|30 93:6 7|98 61:6 8|59 48:6 9|2 100:6 10|39 79:7 1|19 60:7 2|24 3:7 3|87 23:7 4|56 3:7 5|45 51:7 6|61 68:7 7|88 95:7 8|87 62:7 9|59 77:7 10|49 94:8 1|10 56:8 2|28 88:8 3|86 31:8 4|82 85:8 5|65 81:8 6|6 63:8 7|83 64:8 8|87 22:8 9|9 13:8 10|34 4:9 1|75 72:9 2|90 7:9 3|80 77:9 4|74 84:9 5|63 4:9 6|49 97:9 7|5 29:9 8|18 54:9 9|94 81:9 10|71 25:10 1|51 64:10 2|32 95:10 3|80 56:10 4|74 26:10 5|37 74:10 6|25 4:10 7|84 32:10 8|64 15:10 9|42 42:10 10</relation>
    <relation name="R35" arity="2" nbTuples="100" semantics="soft" defaultCost="infinity">41 99:1 1|36 12:1 2|46 77:1 3|63 28:1 4|88 99:1 5|33 67:1 6|71 73:1 7|17 44:1 8|32 12:1 9|41 37:1 10|9 79:2 1|82 61:2 2|47 35:2 3|92 99:2 4|87 98:2 5|32 78:2 6|88 40:2 7|60 60:2 8|32 19:2 9|4 47:2 10|19 32:3 1|55 82:3 2|15 10:3 3|1 40:3 4|24 65:3 5|50 27:3 6|76 75:3 7|28 89:3 8|84 66:3 9|62 82:3 10|96 14:4 1|99 53:4 2|93 21:4 3|31 9:4 4|11 44:4 5|80 81:4 6|38 95:4 7|67 18:4 8|23 99:4 9|43 72:4 10|88 1:5 1|68 79:5 2|30 5:5 3|52 70:5 4|49 49:5 5|28 100:5 6|77 89:5 7|7 17:5 8|80 29:5 9|84 39:5 10|20 82:6 1|6 73:6 2|89 14:6 3|68 42:6 4|35 17:6 5|20 73:6 6|43 78:6 7|74 16:6 8|26 39:6 9|75 76:6 10|68 79:7 1|48 71:7 2|9 64:7 3|91 19:7 4|17 50:7 5|59 4:7 6|74 72:7 7|26 95:7 8|35 78:7 9|17 3:7 10|58 11:8 1|18 19:8 2|57 96:8 3|37 89:8 4|82 41:8 5|31 27:8 6|95 91:8 7|76 30:8 8|24 61:8 9|34 51:8 10|27 12:9 1|78 1:9 2|37 89:9 3|90 48:9 4|81 44:9 5|14 60:9 6|45 77:9 7|21 88:9 8|72 57:9 9|9 65:9 10|59 8:10 1|67 11:10 2|47 68:10 3|64 73:10 4|97 81:10 5|74 22:10 6|35 61:10 7|51 70:10 8|22 91:10 9|74 89:10 10</relation>
    <relation name="R36" arity="2" nbTuples="100" semantics="soft" defaultCost="infinity">20 60:1 1|21 36:1 2|2 72:1 3|29 43:1 4|63 50:1 5|44 39:1 6|73 30:1 7|68 17:1 8|65 90:1 9|90 22:1 10|67 16:2 1|33 52:2 2|39 57:2 3|14 19:2 4|6 98:2 5|6 80:2 6|14 24:2 7|95 100:2 8|6 39:2 9|96 41:2 10|19 59:3 1|45 67:3 2|29 81:3 3|99 1:3 4|5 92:3 5|8 20:3 6|70 100:3 7|67 93:3 8|95 93:3 9|81 68:3 10|84 90:4 1|33 69:4 2|89 60:4 3|52 72:4 4|68 68:4 5|100 62:4 6|48 100:4 7|33 31:4 8|74 26:4 9|84 76:4 10|44 61:5 1|20 46:5 2|6 73:5 3|48 70:5 4|43 47:5 5|26 30:5 6|30 29:5 7|3 90:5 8|59 20:5 9|59 52:5 10|3 73:6 1|36 73:6 2|6 78:6 3|39 21:6 4|88 66:6 5|98 29:6 6|22 47:6 7|83 56:6 8|31 79:6 9|70 58:6 10|45 48:7 1|93 1:7 2|5 16:7 3|76 87:7 4|78 15:7 5|43 71:7 6|35 5:7 7|26 5:7 8|54 74:7 9|29 48:7 10|88 94:8 1|94 51:8 2|99 8:8 3|31 56:8 4|71 80:8 5|72 75:8 6|57 78:8 7|29 92:8 8|67 61:8 9|60 69:8 10|12 64:9 1|34 79:9 2|26 76:9 3|67 66:9 4|39 50:9 5|41 80:9 6|65 85:9 7|49 12:9 8|46 72:9 9|26 88:9 10|59 4:10 1|99 98:10 2|17 92:10 3|34 70:10 4|25 83:10 5|69 87:10 6|39 77:10 7|21 42:10 8|23 20:10 9|95 68:10 10</relation>
    <relation name="R37" arity="2" nbTuples="100" semantics="soft" defaultCost="infinity">96 90:1 1|62 5:1 2|37 11:1 3|37 44:1 4|56 30:1 5|38 51:1 6|5 10:1 7|74 17:1 8|68 66:1 9|54 35:1 10|8 40:2 1|11 32:2 2|74 55:2 3|50 77:2 4|44 72:2 5|74 91:2 6|87 54:2 7|19 12:2 8|41 76:2 9|27 55:2 10|78 51:3 1|39 42:3 2|81 86:3 3|10 98:3 4|98 65:3 5|77 22:3 6|59 71:3 7|96 66:3 8|18 18:3 9|29 1:3 10|73 77:4 1|19 62:4 2|44 65:4 3|98 7:4 4|33 76:4 5|5 71:4 6|81 21:4 7|33 21:4 8|41 65:4 9|32 80:4 10|11 47:5 1|74 16:5 2|59 80:5 3|74 69:5 4|30 63:5 5|72 19:5 6|90 18:5 7|30 65:5 8|63 18:5 9|92 45:5 10|30 94:6 1|23 98:6 2|43 13:6 3|9 11:6 4|56 71:6 5|32 99:6 6|17 77:6 7|51 8:6 8|71 29:6 9|93 20:6 10|30 36:7 1|59 22:7 2|24 74:7 3|64 72:7 4|100 13:7 5|67 96:7 6|61 6:7 7|71 12:7 8|56 74:7 9|12 4:7 10|81 85:8 1|54 30:8 2|50 82:8 3|32 67:8 4|14 67:8 5|82 97:8 6|23 37:8 7|26 18:8 8|31 2:8 9|23 3:8 10|3 18:9 1|58 26:9 2|56 20:9 3|74 75:9 4|73 41:9 5|45 14:9 6|47 41:9 7|90 56:9 8|15 16:9 9|69 35:9 10|56 79:10 1|68 3:10 2|45 52:10 3|78 90:10 4|94 44:10 5|73 7:10 6|73 49:10 7|89 11:10 8|53 42:10 9|15 69:10 10</relation>
    <relation name="R38" arity="2" nbTuples="100" semantics="soft" defaultCost="infinity">58 84:1 1|100 38:1 2|73 44:1 3|14 70:1 4|51 60:1 5|69 55:1 6|38 62:1 7|6 17:1 8|40 1:1 9|26 72:1 10|51 54:2 1|85 71:2 2|39 84:2 3|17 71:2 4|31 59:2 5|86 66:2 6|83 69:2 7|1 48:2 8|6 14:2 9|34 87:2 10|27 47:3 1|57 16:3 2|17 22:3 3|38 75:3 4|58 19:3 5|55 56:3 6|52 60:3 7|1 53:3 8|64 95:3 9|2 34:3 10|70 53:4 1|56 13:4 2|35 52:4 3|86 13:4 4|89 56:4 5|73 96:4 6|62 2:4 7|53 29:4 8|41 3:4 9|86 65:4 10|80 59:5 1|5 21:5 2|29 42:5 3|23 39:5 4|80 5:5 5|3 19:5 6|34 43:5 7|70 47:5 8|52 90:5 9|5 36:5 10|47 51:6 1|71 27:6 2|61 20:6 3|82 26:6 4|42 35:6 5|51 59:6 6|69 21:6 7|92 89:6 8|5 38:6 9|36 27:6 10|39 79:7 1|95 50:7 2|78 39:7 3|75 39:7 4|88 87:7 5|46 26:7 6|5 78:7 7|14 48:7 8|93 60:7 9|6 79:7 10|59 10:8 1|59 63:8 2|42 3:8 3|41 2:8 4|15 79:8 5|42 35:8 6|93 28:8 7|14 87:8 8|87 38:8 9|63 49:8 10|97 56:9 1|88 87:9 2|25 57:9 3|88 83:9 4|74 69:9 5|79 55:9 6|83 80:9 7|16 93:9 8|67 81:9 9|50 30:9 10|67 39:10 1|31 31:10 2|5 44:10 3|30 93:10 4|26 31:10 5|48 23:10 6|46 10:10 7|73 35:10 8|75 16:10 9|62 62:10 10</relation>
    <relation name="R39" arity="2" nbTuples="100" semantics="soft" defaultCost="infinity">93 25:1 1|32 84:1 2|31 86:1 3|90 77:1 4|95 11:1 5|83 97:1 6|10 24:1 7|74 95:1 8|75 61:1 9|36 18:1 10|35 45:2 1|61 3:2 2|52 82:2 3|11 44:2 4|16 86:2 5|85 85:2 6|50 16:2 7|78 61:2 8|36 4:2 9|30 82:2 10|100 57:3 1|78 42:3 2|44 72:3 3|35 100:3 4|96 42:3 5|72 8:3 6|25 99:3 7|73 69:3 8|45 58:3 9|4 9:3 10|16 22:4 1|21 24:4 2|27 29:4 3|46 68:4 4|75 23:4 5|93 66:4 6|62 49:4 7|87 90:4 8|43 88:4 9|13 21:4 10|36 82:5 1|71 41:5 2|24 1:5 3|43 1:5 4|51 51:5 5|96 40:5 6|93 42:5 7|99 38:5 8|79 77:5 9|36 23:5 10|14 43:6 1|9 53:6 2|58 53:6 3|40 66:6 4|9 98:6 5|12 65:6 6|44 47:6 7|21 94:6 8|26 51:6 9|93 69:6 10|7 84:7 1|50 82:7 2|78 1:7 3|94 24:7 4|55 45:7 5|4 52:7 6|73 2:7 7|64 36:7 8|94 80:7 9|34 19:7 10|50 33:8 1|32 31:8 2|76 34:8 3|69 19:8 4|80 85:8 5|3 45:8 6|98 13:8 7|50 51:8 8|5 83:8 9|33 80:8 10|37 61:9 1|64 91:9 2|30 24:9 3|13 4:9 4|49 15:9 5|45 76:9 6|80 33:9 7|80 95:9 8|59 52:9 9|35 64:9 10|97 37:10 1|34 48:10 2|17 63:10 3|23 8:10 4|28 16:10 5|18 9:10 6|12 94:10 7|26 6:10 8|39 97:10 9|11 94:10 10</relation>
    <relation name="R40" arity="2" nbTuples="100" semantics="soft" defaultCost="infinity">52 64:1 1|66 28:1 2|51 80:1 3|20 13:1 4|62 35:1 5|56 3:1 6|84 23:1 7|76 1:1 8|52 94:1 9|94 46:1 10|58 24:2 1|87 31:2 2|61 75:2 3|49 45:2 4|74 70:2 5|77 65:2 6|80 39:2 7|73 27:2 8|99 51:2 9|31 58:2 10|10 74:3 1|59 98:3 2|3 56:3 3|23 25:3 4|1 93:3 5|61 13:3 6|28 87:3 7|87 34:3 8|81 46:3 9|28 8:3 10|5 80:4 1|77 2:4 2|82 58:4 3|10 22:4 4|29 6:4 5|6 77:4 6|8 78:4 7|55 87:4 8|53 84:4 9|66 51:4 10|3 92:5 1|95 46:5 2|86 41:5 3|83 45:5 4|26 29:5 5|94 46:5 6|90 2:5 7|36 43:5 8|30 72:5 9|5 11:5 10|10 88:6 1|63 72:6 2|99 57:6 3|56 93:6 4|82 52:6 5|22 60:6 6|5 2:6 7|64 47:6 8|7 95:6 9|83 20:6 10|77 25:7 1|51 87:7 2|99 22:7 3|72 28:7 4|93 24:7 5|8 20:7 6|9 55:7 7|89 10:7 8|49 33:7 9|23 60:7 10|17 90:8 1|76 48:8 2|48 86:8 3|89 70:8 4|36 73:8 5|94 69:8 6|31 35:8 7|33 84:8 8|56 42:8 9|56 79:8 10|35 17:9 1|51 10:9 2|37 41:9 3|7 55:9 4|43 74:9 5|33 16:9 6|25 25:9 7|57 12:9 8|74 46:9 9|15 39:9 10|48 87:10 1|2 100:10 2|22 8:10 3|85 86:10 4|16 98:10 5|98 99:10 6|39 30:10 7|42 6:10 8|33 33:10 9|65 27:10 10</relation>
    <relation name="R41" arity="2" nbTuples="100" semantics="soft" defaultCost="infinity">24 53:1 1|75 58:1 2|97 18:1 3|33 69:1 4|71 38:1 5|13 93:1 6|44 26:1 7|73 90:1 8|65 13:1 9|70 39:1 10|57 17:2 1|59 1:2 2|58 34:2 3|75 51:2 4|61 79:2 5|56 83:2 6|47 33:2 7|69 62:2 8|54 27:2 9|39 89:2 10|27 15:3 1|9 50:3 2|59 79:3 3|85 78:3 4|23 34:3 5|1 9:3 6|4 87:3 7|82 57:3 8|91 53:3 9|67 86:3 10|42 17:4 1|55 27:4 2|54 76:4 3|12 19:4 4|84 98:4 5|19 66:4 6|22 92:4 7|30 100:4 8|11 76:4 9|80 90:4 10|97 95:5 1|100 30:5 2|72 61:5 3|55 76:5 4|76 42:5 5|27 55:5 6|2 37:5 7|91 40:5 8|87 77:5 9|45 100:5 10|98 70:6 1|2 1:6 2|37 36:6 3|85 24:6 4|55 58:6 5|45 80:6 6|51 3:6 7|77 77:6 8|39 79:6 9|96 8:6 10|21 84:7 1|37 36:7 2|52 56:7 3|33 42:7 4|15 25:7 5|49 36:7 6|17 22:7 7|99 21:7 8|93 83:7 9|60 34:7 10|83 70:8 1|11 3:8 2|47 24:8 3|41 67:8 4|44 20:8 5|66 66:8 6|50 27:8 7|71 93:8 8|91 27:8 9|12 72:8 10|88 88:9 1|67 34:9 2|75 28:9 3|23 15:9 4|11 76:9 5|51 43:9 6|34 83:9 7|91 8:9 8|19 78:9 9|27 80:9 10|3 76:10 1|96 80:10 2|78 28:10 3|31 59:10 4|31 72:10 5|56 96:10 6|21 18:10 7|45 9:10 8|59 47:10 9|45 100:10 10</relation>
    <relation name="R42" arity="2" nbTuples="100" semantics="soft" defaultCost="infinity">99 36:1 1|7 54:1 2|32 33:1 3|25 61:1 4|65 62:1 5|60 7:1 6|61 52:1 7|58 76:1 8|9 40:1 9|11 38:1 10|53 36:2 1|64 41:2 2|97 92:2 3|3 48:2 4|64 38:2 5|55 8:2 6|65 45:2 7|13 80:2 8|56 93:2 9|64 90:2 10|61 95:3 1|29 29:3 2|60 93:3 3|41 72:3 4|63 8:3 5|84 37:3 6|81 68:3 7|90 51:3 8|100 65:3 9|30 97:3 10|78 93:4 1|70 3:4 2|52 70:4 3|85 85:4 4|26 67:4 5|72 53:4 6|10 90:4 7|2 7:4 8|36 33:4 9|66 12:4 10|24 3:5 1|18 19:5 2|85 31:5 3|67 74:5 4|68 60:5 5|2 67:5 6|91 5:5 7|51 17:5 8|3 98:5 9|2 52:5 10|21 7:6 1|58 37:6 2|7 56:6 3|52 12:6 4|40 67:6 5|23 9:6 6|13 70:6 7|13 84:6 8|11 28:6 9|40 66:6 10|75 73:7 1|31 74:7 2|25 51:7 3|53 19:7 4|43 4:7 5|50 74:7 6|17 58:7 7|25 76:7 8|31 13:7 9|18 73:7 10|83 58:8 1|26 31:8 2|89 12:8 3|63 73:8 4|31 62:8 5|40 25:8 6|35 11:8 7|28 2:8 8|100 6:8 9|97 98:8 10|97 41:9 1|4 72:9 2|50 28:9 3|53 96:9 4|66 42:9 5|86 46:9 6|11 55:9 7|100 95:9 8|74 86:9 9|47 100:9 10|20 18:10 1|74 48:10 2|36 49:10 3|4 83:10 4|9 83:10 5|67 81:10 6|19 56:10 7|25 39:10 8|11 78:10 9|1 87:10 10</relation>
    <relation name="R43" arity="2" nbTuples="100" semantics="soft" defaultCost="infinity">40 59:1 1|95 19:1 2|95 48:1 3|96 97:1 4|100 39:1 5|40 1:1 6|61 66:1 7|36 16:1 8|91 17:1 9|85 12:1 10|35 92:2 1|36 71:2 2|61 30:2 3|87 4:2 4|56 45:2 5|39 99:2 6|98 9:2 7|70 29:2 8|60 39:2 9|19 64:2 10|83 54:3 1|53 21:3 2|72 94:3 3|57 3:3 4|24 6:3 5|60 83:3 6|78 29:3 7|8 14:3 8|57 47:3 9|30 27:3 10|51 84:4 1|97 59:4 2|92 89:4 3|80 15:4 4|24 46:4 5|93 31:4 6|27 35:4 7|97 14:4 8|53 67:4 9|64 2:4 10|70 5:5 1|48 50:5 2|18 89:5 3|98 83:5 4|35 78:5 5|30 14:5 6|30 37:5 7|48 21:5 8|99 96:5 9|18 92:5 10|72 28:6 1|45 38:6 2|42 5:6 3|69 77:6 4|74 3:6 5|76 93:6 6|8 60:6 7|94 9:6 8|96 5:6 9|23 95:6 10|51 6:7 1|9 63:7 2|93 28:7 3|11 32:7 4|65 95:7 5|10 45:7 6|55 29:7 7|15 65:7 8|99 35:7 9|65 97:7 10|66 84:8 1|19 16:8 2|18 59:8 3|88 18:8 4|25 6:8 5|29 52:8 6|58 57:8 7|50 27:8 8|14 78:8 9|80 30:8 10|73 23:9 1|48 57:9 2|6 62:9 3|91 76:9 4|100 2:9 5|23 41:9 6|57 85:9 7|68 87:9 8|60 40:9 9|11 21:9 10|23 10:10 1|38 100:10 2|83 73:10 3|58 7:10 4|86 55:10 5|76 65:10 6|36 4:10 7|44 55:10 8|90 3:10 9|71 98:10 10</relation>
    <relation name="R44" arity="2" nbTuples="100" semantics="soft" defaultCost="infinity">80 59:1 1|82 53:1 2|20 30:1 3|12 25:1 4|79 26:1 5|2 22:1 6|68 34:1 7|17 24:1 8|47 99:1 9|30 73:1 10|81 36:2 1|30 42:2 2|15 100:2 3|14 84:2 4|74 18:2 5|45 27:2 6|30 47:2 7|72 86:2 8|51 77:2 9|47 14:2 10|37 86:3 1|56 59:3 2|89 29:3 3|84 60:3 4|100 100:3 5|56 2:3 6|46 7:3 7|84 92:3 8|61 81:3 9|84 9:3 10|22 12:4 1|8 46:4 2|46 17:4 3|26 58:4 4|75 17:4 5|94 83:4 6|68 16:4 7|41 24:4 8|68 49:4 9|21 30:4 10|80 2:5 1|48 49:5 2|13 79:5 3|21 71:5 4|85 25:5 5|26 31:5 6|19 7:5 7|96 85:5 8|5 84:5 9|20 32:5 10|66 15:6 1|37 17:6 2|57 54:6 3|44 94:6 4|77 33:6 5|30 13:6 6|100 56:6 7|88 34:6 8|41 30:6 9|17 74:6 10|50 36:7 1|9 44:7 2|14 37:7 3|43 94:7 4|63 9:7 5|38 18:7 6|8 59:7 7|90 85:7 8|49 7:7 9|38 95:7 10|36 19:8 1|99 30:8 2|65 31:8 3|6 64:8 4|80 78:8 5|24 87:8 6|89 92:8 7|86 100:8 8|94 81:8 9|68 43:8 10|79 99:9 1|55 6:9 2|67 42:9 3|93 5:9 4|76 19:9 5|81 85:9 6|97 85:9 7|6 60:9 8|3 29:9 9|78 77:9 10|62 72:10 1|72 52:10 2|48 19:10 3|100 18:10 4|78 3:10 5|86 53:10 6|65 33:10 7|56 19:10 8|94 73:10 9|21 19:10 10</relation>
    <relation name="R45" arity="2" nbTuples="100" semantics="soft" defaultCost="infinity">16 48:1 1|34 68:1 2|53 5:1 3|37 75:1 4|28 24:1 5|55 100:1 6|15 10:1 7|96 66:1 8|55 88:1 9|13 95:1 10|39 36:2 1|42 43:2 2|62 23:2 3|71 91:2 4|54 3:2 5|35 7:2 6|71 80:2 7|3 27:2 8|68 42:2 9|36 13:2 10|31 30:3 1|12 53:3 2|4 87:3 3|92 99:3 4|13 33:3 5|68 67:3 6|51 78:3 7|71 11:3 8|36 84:3 9|39 79:3 10|78 86:4 1|38 17:4 2|72 61:4 3|12 90:4 4|43 61:4 5|77 56:4 6|84 91:4 7|27 57:4 8|95 59:4 9|98 42:4 10|15 2:5 1|69 73:5 2|59 16:5 3|86 32:5 4|4 41:5 5|98 82:5 6|40 56:5 7|74 25:5 8|11 59:5 9|95 10:5 10|92 61:6 1|61 53:6 2|87 95:6 3|74 82:6 4|46 41:6 5|94 75:6 6|92 28:6 7|87 59:6 8|77 79:6 9|84 86:6 10|83 58:7 1|95 4:7 2|59 36:7 3|43 15:7 4|100 46:7 5|17 79:7 6|57 42:7 7|43 56:7 8|19 19:7 9|60 11:7 10|20 23:8 1|32 64:8 2|77 25:8 3|92 98:8 4|5 12:8 5|85 12:8 6|66 89:8 7|30 33:8 8|29 69:8 9|40 89:8 10|43 8:9 1|21 66:9 2|36 95:9 3|72 82:9 4|33 90:9 5|65 35:9 6|28 14:9 7|94 80:9 8|2 10:9 9|14 42:9 10|80 76:10 1|90 80:10 2|17 57:10 3|13 41:10 4|67 74:10 5|25 98:10 6|49 82:10 7|91 73:10 8|46 6:10 9|71 6:10 10</relation>
    <relation name="R46" arity="2" nbTuples="100" semantics="soft" defaultCost="infinity">65 79:1 1|27 68:1 2|89 13:1 3|64 45:1 4|10 53:1 5|20 94:1 6|45 71:1 7|67 96:1 8|1 58:1 9|55 19:1 10|94 27:2 1|11 3:2 2|62 10:2 3|55 26:2 4|6 3:2 5|32 72:2 6|68 13:2 7|37 90:2 8|25 1:2 9|39 4:2 10|4 44:3 1|24 3:3 2|47 90:3 3|62 30:3 4|29 89:3 5|84 29:3 6|36 69:3 7|82 57:3 8|10 31:3 9|98 84:3 10|43 14:4 1|39 36:4 2|81 21:4 3|67 13:4 4|76 59:4 5|53 17:4 6|14 93:4 7|19 96:4 8|53 92:4 9|33 62:4 10|34 1:5 1|80 83:5 2|54 35:5 3|38 10:5 4|95 83:5 5|10 74:5 6|30 53:5 7|13 25:5 8|6 96:5 9|21 79:5 10|34 17:6 1|33 85:6 2|88 52:6 3|34 18:6 4|2 3:6 5|10 65:6 6|71 75:6 7|39 51:6 8|92 12:6 9|53 44:6 10|91 43:7 1|53 53:7 2|39 36:7 3|90 30:7 4|30 85:7 5|8 68:7 6|14 14:7 7|79 87:7 8|8 62:7 9|16 9:7 10|75 37:8 1|82 2:8 2|39 30:8 3|62 89:8 4|57 18:8 5|77 32:8 6|78 83:8 7|58 95:8 8|32 19:8 9|15 20:8 10|53 9:9 1|50 48:9 2|42 100:9 3|65 58:9 4|42 23:9 5|35 4:9 6|89 55:9 7|6 55:9 8|32 48:9 9|68 93:9 10|21 14:10 1|44 20:10 2|98 56:10 3|47 2:10 4|61 55:10 5|65 79:10 6|57 99:10 7|99 39:10 8|69 52:10 9|72 83:10 10</relation>
    <relation name="R47" arity="2" nbTuples="100" semantics="soft" defaultCost="infinity">100 94:1 1|20 54:1 2|19 29:1 3|43 78:1 4|14 27:1 5|33 80:1 6|49 27:1 7|17 34:1 8|33 6:1 9|70 36:1 10|11 90:2 1|99 70:2 2|87 65:2 3|95 6:2 4|11 15:2 5|38 12:2 6|38 11:2 7|14 75:2 8|44 52:2 9|17 68:2 10|17 60:3 1|52 91:3 2|53 15:3 3|55 14:3 4|14 100:3 5|81 85:3 6|52 67:3 7|29 30:3 8|68 85:3 9|36 76:3 10|17 77:4 1|41 14:4 2|68 38:4 3|57 25:4 4|22 55:4 5|1 73:4 6|65 40:4 7|31 25:4 8|63 42:4 9|4 71:4 10|46 92:5 1|32 49:5 2|23 71:5 3|17 74:5 4|36 21:5 5|85 81:5 6|55 55:5 7|98 40:5 8|6 39:5 9|90 95:5 10|79 65:6 1|27 17:6 2|24 83:6 3|93 88:6 4|38 86:6 5|13 71:6 6|72 3:6 7|90 47:6 8|46 86:6 9|99 44:6 10|6 60:7 1|91 22:7 2|28 22:7 3|100 21:7 4|38 70:7 5|93 42:7 6|37 73:7 7|24 49:7 8|78 87:7 9|26 77:7 10|87 73:8 1|75 42:8 2|46 31:8 3|84 55:8 4|53 86:8 5|33 68:8 6|54 80:8 7|43 67:8 8|15 45:8 9|59 91:8 10|14 5:9 1|36 28:9 2|55 37:9 3|72 22:9 4|24 10:9 5|39 84:9 6|25 29:9 7|95 8:9 8|42 89:9 9|72 70:9 10|49 47:10 1|72 50:10 2|31 41:10 3|42 65:10 4|37 56:10 5|95 27:10 6|64 84:10 7|66 2:10 8|6 9:10 9|93 95:10 10</relation>
    <relation name="R48" arity="2" nbTuples="100" semantics="soft" defaultCost="infinity">2 66:1 1|52 24:1 2|50 65:1 3|80 46:1 4|83 60:1 5|40 89:1 6|96 83:1 7|60 83:1 8|1 98:1 9|7 87:1 10|42 45:2 1|34 27:2 2|45 83:2 3|9 94:2 4|65 83:2 5|61 56:2 6|38 63:2 7|12 91:2 8|41 83:2 9|57 68:2 10|100 85:3 1|16 29:3 2|17 10:3 3|55 92:3 4|99 47:3 5|96 95:3 6|26 82:3 7|39 96:3 8|4 8:3 9|9 38:3 10|40 68:4 1|32 80:4 2|25 48:4 3|29 41:4 4|95 2:4 5|15 31:4 6|6 71:4 7|20 57:4 8|37 33:4 9|80 93:4 10|21 84:5 1|62 36:5 2|69 55:5 3|62 75:5 4|75 24:5 5|79 21:5 6|8 94:5 7|10 100:5 8|15 93:5 9|40 89:5 10|67 24:6 1|67 70:6 2|10 24:6 3|30 50:6 4|33 59:6 5|90 86:6 6|36 2:6 7|24 55:6 8|3 45:6 9|29 81:6 10|96 96:7 1|86 61:7 2|96 31:7 3|30 11:7 4|51 89:7 5|96 46:7 6|60 7:7 7|48 51:7 8|40 12:7 9|79 86:7 10|26 36:8 1|77 70:8 2|21 3:8 3|69 42:8 4|97 16:8 5|37 78:8 6|51 63:8 7|57 100:8 8|70 42:8 9|68 98:8 10|10 84:9 1|79 71:9 2|17 75:9 3|26 62:9 4|4 47:9 5|71 53:9 6|83 13:9 7|86 76:9 8|22 40:9 9|82 94:9 10|77 33:10 1|86 78:10 2|41 38:10 3|11 27:10 4|58 59:10 5|76 83:10 6|81 27:10 7|36 51:10 8|56 48:10 9|47 15:10 10</relation>
    <relation name="R49" arity="2" nbTuples="100" semantics="soft" defaultCost="infinity">66 92:1 1|31 82:1 2|58 27:1 3|65 39:1 4|45 82:1 5|91 13:1 6|64 11:1 7|34 51:1 8|72 22:1 9|20 33:1 10|99 80:2 1|43 7:2 2|63 55:2 3|47 5:2 4|16 99:2 5|99 81:2 6|57 4:2 7|70 14:2 8|41 19:2 9|42 81:2 10|63 5:3 1|45 20:3 2|38 79:3 3|74 82:3 4|79 61:3 5|84 78:3 6|11 98:3 7|81 29:3 8|89 89:3 9|9 15:3 10|42 38:4 1|8 45:4 2|99 82:4 3|81 80:4 4|50 72:4 5|15 29:4 6|58 9:4 7|19 97:4 8|31 76:4 9|40 31:4 10|63 9:5 1|45 93:5 2|88 47:5 3|34 54:5 4|76 65:5 5|50 81:5 6|80 13:5 7|47 95:5 8|67 61:5 9|62 15:5 10|37 66:6 1|80 52:6 2|75 57:6 3|32 54:6 4|37 67:6 5|33 37:6 6|66 32:6 7|13 2:6 8|22 81:6 9|13 81:6 10|100 90:7 1|72 99:7 2|8 44:7 3|86 24:7 4|65 18:7 5|53 95:7 6|21 76:7 7|80 27:7 8|19 41:7 9|6 26:7 10|56 93:8 1|79 33:8 2|56 25:8 3|31 72:8 4|48 72:8 5|56 84:8 6|93 15:8 7|9 68:8 8|89 81:8 9|50 67:8 10|33 4:9 1|14 96:9 2|46 78:9 3|73 25:9 4|58 73:9 5|35 84:9 6|59 32:9 7|5 93:9 8|52 62:9 9|48 85:9 10|17 33:10 1|17 14:10 2|69 42:10 3|17 18:10 4|48 83:10 5|17 54:10 6|78 7:10 7|14 80:10 8|67 88:10 9|31 29:10 10</relation>
    <relation name="R50" arity="2" nbTuples="100" semantics="soft" defaultCost="infinity">63 1:1 1|91 79:1 2|74 1:1 3|44 1:1 4|65 66:1 5|32 37:1 6|90 74:1 7|71 20:1 8|75 51:1 9|88 66:1 10|73 24:2 1|34 99:2 2|30 35:2 3|54 9:2 4|58 24:2 5|67 71:2 6|73 51:2 7|46 13:2 8|6 66:2 9|64 52:2 10|63 7:3 1|2 63:3 2|60 71:3 3|51 7:3 4|60 53:3 5|89 93:3 6|43 29:3 7|54 5:3 8|22 26:3 9|8 77:3 10|43 97:4 1|77 97:4 2|77 89:4 3|27 27:4 4|72 94:4 5|21 64:4 6|69 24:4 7|83 82:4 8|99 69:4 9|11 8:4 10|81 67:5 1|24 55:5 2|82 22:5 3|7 94:5 4|94 82:5 5|96 73:5 6|59 18:5 7|17 55:5 8|28 15:5 9|88 20:5 10|72 18:6 1|42 30:6 2|74 73:6 3|87 74:6 4|29 8:6 5|8 91:6 6|22 28:6 7|23 6:6 8|35 16:6 9|89 70:6 10|25 30:7 1|78 68:7 2|37 42:7 3|98 9:7 4|78 77:7 5|12 92:7 6|71 30:7 7|21 85:7 8|85 96:7 9|26 78:7 10|17 70:8 1|14 78:8 2|46 9:8 3|55 57:8 4|71 14:8 5|79 100:8 6|91 2:8 7|72 24:8 8|10 25:8 9|11 82:8 10|45 14:9 1|39 8:9 2|23 1:9 3|58 3:9 4|90 20:9 5|37 15:9 6|98 58:9 7|49 5:9 8|68 79:9 9|67 53:9 10|8 42:10 1|81 20:10 2|41 50:10 3|1 31:10 4|51 13:10 5|71 14:10 6|92 17:10 7|14 95:10 8|3 26:10 9|4 16:10 10</relation>
    <relation name="R51" arity="2" nbTuples="100" semantics="soft" defaultCost="infinity">51 80:1 1|43 35:1 2|18 92:1 3|44 91:1 4|56 79:1 5|46 79:1 6|72 5:1 7|93 70:1 8|4 78:1 9|59 69:1 10|25 58:2 1|97 57:2 2|47 28:2 3|64 56:2 4|76 91:2 5|46 63:2 6|23 63:2 7|35 92:2 8|10 37:2 9|25 47:2 10|54 23:3 1|10 93:3 2|65 68:3 3|91 52:3 4|23 1:3 5|9 92:3 6|78 52:3 7|100 84:3 8|32 45:3 9|100 13:3 10|87 68:4 1|10 55:4 2|99 82:4 3|79 43:4 4|87 53:4 5|25 96:4 6|30 33:4 7|19 75:4 8|77 65:4 9|54 13:4 10|5 29:5 1|3 41:5 2|46 90:5 3|14 32:5 4|32 72:5 5|41 76:5 6|74 34:5 7|86 74:5 8|72 75:5 9|46 73:5 10|61 69:6 1|14 29:6 2|56 85:6 3|14 10:6 4|6 26:6 5|2 49:6 6|7 80:6 7|23 78:6 8|83 58:6 9|40 66:6 10|76 79:7 1|66 33:7 2|9 12:7 3|87 91:7 4|37 20:7 5|74 37:7 6|96 81:7 7|66 80:7 8|98 91:7 9|81 92:7 10|14 37:8 1|59 45:8 2|37 9:8 3|53 50:8 4|25 48:8 5|20 65:8 6|52 95:8 7|90 66:8 8|65 45:8 9|26 17:8 10|99 92:9 1|44 43:9 2|73 84:9 3|39 28:9 4|48 3:9 5|38 56:9 6|6 19:9 7|50 26:9 8|87 73:9 9|76 71:9 10|74 92:10 1|32 38:10 2|44 26:10 3|64 99:10 4|1 85:10 5|19 66:10 6|25 24:10 7|90 42:10 8|88 13:10 9|90 24:10 10</relation>
    <relation name="R52" arity="2" nbTuples="100" semantics="soft" defaultCost="infinity">73 37:1 1|51 29:1 2|26 36:1 3|17 45:1 4|87 12:1 5|89 37:1 6|2 25:1 7|17 66:1 8|91 90:1 9|100 58:1 10|82 16:2 1|16 53:2 2|8 15:2 3|35 57:2 4|74 27:2 5|5 42:2 6|83 32:2 7|68 12:2 8|93 25:2 9|56 89:2 10|91 59:3 1|48 60:3 2|88 75:3 3|24 62:3 4|78 86:3 5|26 71:3 6|17 92:3 7|53 19:3 8|57 42:3 9|39 29:3 10|48 100:4 1|63 56:4 2|38 22:4 3|88 85:4 4|46 55:4 5|88 9:4 6|72 75:4 7|42 28:4 8|78 74:4 9|83 59:4 10|45 87:5 1|58 79:5 2|22 14:5 3|32 70:5 4|21 14:5 5|91 90:5 6|78 56:5 7|21 41:5 8|66 44:5 9|45 36:5 10|27 2:6 1|48 84:6 2|64 9:6 3|85 94:6 4|66 96:6 5|4 32:6 6|21 53:6 7|1 78:6 8|12 16:6 9|27 49:6 10|31 40:7 1|8 67:7 2|85 11:7 3|21 1:7 4|17 65:7 5|23 15:7 6|81 65:7 7|3 98:7 8|9 80:7 9|34 84:7 10|2 18:8 1|98 27:8 2|94 69:8 3|78 94:8 4|17 88:8 5|8 35:8 6|63 29:8 7|75 95:8 8|59 51:8 9|30 20:8 10|36 34:9 1|94 18:9 2|80 87:9 3|93 52:9 4|43 90:9 5|35 36:9 6|28 13:9 7|26 34:9 8|91 16:9 9|75 67:9 10|21 21:10 1|99 59:10 2|36 9:10 3|95 78:10 4|10 33:10 5|98 37:10 6|59 61:10 7|81 85:10 8|83 21:10 9|96 95:10 10</relation>
    <relation name="R53" arity="2" nbTuples="100" semantics="soft" defaultCost="infinity">98 56:1 1|96 59:1 2|38 53:1 3|71 70:1 4|90 61:1 5|26 72:1 6|23 72:1 7|59 53:1 8|30 76:1 9|73 52:1 10|34 9:2 1|40 53:2 2|43 21:2 3|49 36:2 4|7 4:2 5|23 83:2 6|36 72:2 7|74 18:2 8|57 56:2 9|37 96:2 10|62 69:3 1|3 59:3 2|35 59:3 3|78 16:3 4|25 65:3 5|27 90:3 6|13 77:3 7|54 49:3 8|11 81:3 9|13 20:3 10|34 65:4 1|31 60:4 2|100 88:4 3|2 48:4 4|54 44:4 5|72 55:4 6|26 47:4 7|52 25:4 8|89 83:4 9|14 15:4 10|75 48:5 1|15 23:5 2|37 56:5 3|48 46:5 4|27 53:5 5|84 2:5 6|34 62:5 7|66 67:5 8|99 27:5 9|29 89:5 10|74 31:6 1|11 39:6 2|42 7:6 3|36 2:6 4|81 68:6 5|45 100:6 6|96 54:6 7|96 89:6 8|44 83:6 9|6 77:6 10|98 74:7 1|25 61:7 2|20 28:7 3|29 77:7 4|11 13:7 5|94 45:7 6|94 37:7 7|55 73:7 8|19 61:7 9|16 74:7 10|38 32:8 1|44 53:8 2|85 19:8 3|11 5:8 4|98 43:8 5|69 91:8 6|94 8:8 7|43 24:8 8|26 62:8 9|70 49:8 10|16 34:9 1|16 72:9 2|13 24:9 3|67 34:9 4|52 32:9 5|49 23:9 6|2 79:9 7|88 57:9 8|65 54:9 9|86 70:9 10|84 17:10 1|51 76:10 2|2 74:10 3|2 17:10 4|10 31:10 5|100 14:10 6|47 26:10 7|15 91:10 8|56 58:10 9|92 88:10 10</relation>
    <relation name="R54" arity="2" nbTuples="100" semantics="soft" defaultCost="infinity">86 99:1 1|16 93:1 2|49 21:1 3|84 93:1 4|54 46:1 5|72 83:1 6|26 54:1 7|67 16:1 8|96 100:1 9|61 51:1 10|75 100:2 1|35 80:2 2|76 82:2 3|58 18:2 4|7 99:2 5|7 54:2 6|1 58:2 7|72 83:2 8|28 18:2 9|26 58:2 10|52 78:3 1|96 95:3 2|34 78:3 3|99 63:3 4|39 100:3 5|39 18:3 6|33 92:3 7|65 70:3 8|15 86:3 9|28 31:3 10|72 14:4 1|95 93:4 2|24 17:4 3|18 66:4 4|28 49:4 5|70 10:4 6|67 75:4 7|46 82:4 8|78 6:4 9|79 42:4 10|8 79:5 1|1 31:5 2|71 68:5 3|39 73:5 4|51 73:5 5|19 54:5 6|59 9:5 7|39 24:5 8|67 10:5 9|11 29:5 10|64 6:6 1|40 42:6 2|53 78:6 3|74 43:6 4|82 2:6 5|99 75:6 6|40 59:6 7|71 69:6 8|60 30:6 9|90 33:6 10|97 13:7 1|55 66:7 2|87 100:7 3|49 62:7 4|87 36:7 5|81 41:7 6|93 13:7 7|59 75:7 8|77 41:7 9|37 23:7 10|45 53:8 1|46 34:8 2|8 36:8 3|74 63:8 4|81 57:8 5|67 54:8 6|75 23:8 7|33 42:8 8|22 93:8 9|6 80:8 10|74 30:9 1|86 45:9 2|57 69:9 3|99 79:9 4|18 49:9 5|43 63:9 6|89 64:9 7|65 19:9 8|23 53:9 9|96 100:9 10|77 61:10 1|11 31:10 2|23 97:10 3|97 7:10 4|34 1:10 5|38 2:10 6|64 46:10 7|87 78:10 8|46 16:10 9|63 18:10 10</relation>
    <relation name="R55" arity="2" nbTuples="100" semantics="soft" defaultCost="infinity">79 71:1 1|42 73:1 2|27 90:1 3|40 55:1 4|53 6:1 5|74 51:1 6|31 64:1 7|39 14:1 8|21 70:1 9|27 29:1 10|80 81:2 1|14 16:2 2|72 81:2 3|51 10:2 4|87 34:2 5|88 18:2 6|34 29:2 7|27 30:2 8|63 80:2 9|9 25:2 10|77 75:3 1|8 25:3 2|67 10:3 3|63 84:3 4|52 98:3 5|64 26:3 6|15 94:3 7|72 10:3 8|57 8:3 9|71 11:3 10|58 62:4 1|74 70:4 2|94 92:4 3|72 1:4 4|11 56:4 5|93 17:4 6|57 71:4 7|1 54:4 8|81 90:4 9|36 66:4 10|80 72:5 1|53 1:5 2|23 98:5 3|60 41:5 4|10 47:5 5|24 47:5 6|32 36:5 7|39 41:5 8|99 4:5 9|83 93:5 10|40 11:6 1|64 2:6 2|37 20:6 3|22 90:6 4|87 7:6 5|9 59:6 6|53 49:6 7|8 9:6 8|78 53:6 9|17 21:6 10|60 54:7 1|44 93:7 2|39 66:7 3|94 25:7 4|41 27:7 5|85 27:7 6|49 36:7 7|24 37:7 8|71 63:7 9|92 42:7 10|3 47:8 1|32 95:8 2|38 13:8 3|15 36:8 4|26 66:8 5|63 31:8 6|20 38:8 7|20 77:8 8|56 22:8 9|53 14:8 10|2 13:9 1|26 34:9 2|60 67:9 3|18 89:9 4|66 83:9 5|2 26:9 6|45 95:9 7|64 22:9 8|75 61:9 9|44 13:9 10|95 49:10 1|25 64:10 2|38 98:10 3|26 50:10 4|23 57:10 5|59 89:10 6|23 3:10 7|11 80:10 8|38 64:10 9|68 89:10 10</relation>
    <relation name="R56" arity="2" nbTuples="100" semantics="soft" defaultCost="infinity">61 65:1 1|48 49:1 2|60 58:1 3|19 12:1 4|57 7:1 5|98 55:1 6|27 8:1 7|86 83:1 8|92 93:1 9|72 74:1 10|82 49:2 1|37 45:2 2|99 47:2 3|58 15:2 4|43 8:2 5|35 7:2 6|25 65:2 7|94 7:2 8|78 30:2 9|30 93:2 10|34 24:3 1|81 16:3 2|38 56:3 3|56 16:3 4|100 31:3 5|74 41:3 6|43 74:3 7|75 34:3 8|96 54:3 9|82 47:3 10|96 28:4 1|3 56:4 2|83 19:4 3|63 24:4 4|86 64:4 5|38 8:4 6|48 97:4 7|94 80:4 8|4 50:4 9|71 66:4 10|54 84:5 1|63 16:5 2|72 94:5 3|25 34:5 4|94 57:5 5|99 39:5 6|75 50:5 7|89 16:5 8|62 72:5 9|47 99:5 10|34 87:6 1|17 96:6 2|85 12:6 3|53 69:6 4|64 54:6 5|13 53:6 6|85 30:6 7|5 3:6 8|9 79:6 9|37 50:6 10|55 20:7 1|61 31:7 2|40 72:7 3|79 86:7 4|66 26:7 5|50 88:7 6|60 24:7 7|4 4:7 8|55 62:7 9|35 82:7 10|58 26:8 1|62 76:8 2|48 17:8 3|54 38:8 4|6 52:8 5|8 26:8 6|16 52:8 7|10 93:8 8|77 66:8 9|89 63:8 10|79 23:9 1|46 12:9 2|44 59:9 3|76 15:9 4|2 85:9 5|44 52:9 6|85 31:9 7|65 4:9 8|34 56:9 9|30 7:9 10|89 53:10 1|64 100:10 2|6 57:10 3|64 96:10 4|68 99:10 5|47 42:10 6|86 47:10 7|72 82:10 8|86 17:10 9|35 9:10 10</relation>
    <relation name="R57" arity="2" nbTuples="100" semantics="soft" defaultCost="infinity">29 20:1 1|12 37:1 2|84 78:1 3|35 88:1 4|8 35:1 5|13 88:1 6|55 40:1 7|64 65:1 8|94 6:1 9|23 11:1 10|88 89:2 1|9 41:2 2|21 51:2 3|39 58:2 4|6 65:2 5|27 46:2 6|58 93:2 7|14 26:2 8|49 85:2 9|77 4:2 10|69 61:3 1|78 15:3 2|82 1:3 3|25 73:3 4|50 34:3 5|99 31:3 6|30 74:3 7|86 55:3 8|46 11:3 9|69 25:3 10|74 50:4 1|82 70:4 2|7 27:4 3|13 79:4 4|56 64:4 5|29 11:4 6|40 25:4 7|39 76:4 8|68 3:4 9|82 47:4 10|42 60:5 1|74 21:5 2|43 16:5 3|13 35:5 4|45 6:5 5|63 1:5 6|60 50:5 7|83 48:5 8|100 77:5 9|33 86:5 10|23 32:6 1|39 47:6 2|75 92:6 3|29 26:6 4|100 56:6 5|64 34:6 6|55 37:6 7|83 93:6 8|13 27:6 9|29 82:6 10|53 16:7 1|84 64:7 2|13 57:7 3|55 24:7 4|92 87:7 5|47 53:7 6|98 54:7 7|66 38:7 8|1 17:7 9|96 31:7 10|41 13:8 1|97 71:8 2|30 23:8 3|21 1:8 4|50 13:8 5|89 82:8 6|3 57:8 7|76 9:8 8|65 87:8 9|83 2:8 10|30 75:9 1|4 14:9 2|62 1:9 3|95 41:9 4|74 89:9 5|35 34:9 6|46 83:9 7|33 82:9 8|38 76:9 9|76 66:9 10|17 57:10 1|97 52:10 2|99 30:10 3|96 28:10 4|53 4:10 5|52 55:10 6|28 47:10 7|70 66:10 8|68 41:10 9|90 3:10 10</relation>
    <relation name="R58" arity="2" nbTuples="100" semantics="soft" defaultCost="infinity">73 89:1 1|34 51:1 2|2 77:1 3|9 97:1 4|68 78:1 5|84 28:1 6|68 13:1 7|70 20:1 8|18 98:1 9|82 11:1 10|79 84:2 1|16 57:2 2|80 24:2 3|95 31:2 4|95 47:2 5|66 57:2 6|4 92:2 7|54 82:2 8|91 77:2 9|19 100:2 10|45 83:3 1|11 13:3 2|30 35:3 3|20 26:3 4|34 96:3 5|42 81:3 6|82 91:3 7|87 42:3 8|82 8:3 9|15 43:3 10|35 39:4 1|86 30:4 2|45 70:4 3|26 58:4 4|84 33:4 5|21 95:4 6|77 86:4 7|63 37:4 8|87 25:4 9|67 44:4 10|66 50:5 1|62 45:5 2|40 86:5 3|52 87:5 4|93 61:5 5|64 55:5 6|100 45:5 7|83 87:5 8|99 44:5 9|78 9:5 10|51 75:6 1|68 7:6 2|21 21:6 3|15 28:6 4|10 7:6 5|72 44:6 6|51 37:6 7|50 75:6 8|2 56:6 9|18 19:6 10|17 22:7 1|22 79:7 2|55 87:7 3|12 90:7 4|88 42:7 5|88 52:7 6|6 62:7 7|58 99:7 8|76 85:7 9|71 72:7 10|2 31:8 1|97 56:8 2|48 61:8 3|97 15:8 4|36 74:8 5|71 46:8 6|1 31:8 7|87 46:8 8|80 98:8 9|16 92:8 10|63 94:9 1|56 11:9 2|69 50:9 3|18 16:9 4|100 82:9 5|44 90:9 6|63 95:9 7|93 82:9 8|57 55:9 9|65 6:9 10|11 77:10 1|75 21:10 2|75 98:10 3|65 92:10 4|50 54:10 5|29 50:10 6|38 44:10 7|11 60:10 8|53 84:10 9|2 60:10 10</relation>
    <relation name="R59" arity="2" nbTuples="100" semantics="soft" defaultCost="infinity">54 96:1 1|64 35:1 2|96 96:1 3|7 18:1 4|72 13:1 5|2 45:1 6|93 73:1 7|86 16:1 8|100 84:1 9|91 68:1 10|46 41:2 1|96 61:2 2|55 97:2 3|28 88:2 4|87 19:2 5|26 81:2 6|71 90:2 7|9 16:2 8|19 4:2 9|20 6:2 10|55 39:3 1|78 62:3 2|79 76:3 3|91 41:3 4|53 7:3 5|76 76:3 6|87 40:3 7|24 31:3 8|69 77:3 9|88 93:3 10|49 63:4 1|16 100:4 2|48 25:4 3|64 45:4 4|16 65:4 5|6 11:4 6|33 26:4 7|51 27:4 8|45 55:4 9|77 65:4 10|31 83:5 1|74 34:5 2|91 40:5 3|50 59:5 4|60 23:5 5|49 100:5 6|32 46:5 7|94 54:5 8|64 9:5 9|1 14:5 10|9 23:6 1|17 21:6 2|24 63:6 3|53 79:6 4|25 24:6 5|23 83:6 6|82 81:6 7|80 55:6 8|56 79:6 9|43 57:6 10|71 2:7 1|46 100:7 2|38 14:7 3|75 66:7 4|25 68:7 5|89 89:7 6|50 71:7 7|94 79:7 8|85 57:7 9|6 79:7 10|16 39:8 1|16 95:8 2|58 6:8 3|43 64:8 4|71 100:8 5|25 83:8 6|70 54:8 7|20 21:8 8|88 45:8 9|1 39:8 10|27 43:9 1|24 36:9 2|48 27:9 3|1 27:9 4|91 92:9 5|57 94:9 6|99 39:9 7|89 14:9 8|2 16:9 9|18 34:9 10|47 44:10 1|17 10:10 2|34 50:10 3|66 17:10 4|63 99:10 5|91 79:10 6|57 12:10 7|86 72:10 8|8 33:10 9|86 90:10 10</relation>
    <relation name="R60" arity="2" nbTuples="100" semantics="soft" defaultCost="infinity">26 4:1 1|44 97:1 2|98 95:1 3|94 1:1 4|45 48:1 5|32 40:1 6|79 63:1 7|17 13:1 8|64 91:1 9|13 88:1 10|74 80:2 1|25 41:2 2|3 37:2 3|20 32:2 4|9 82:2 5|67 72:2 6|15 85:2 7|84 99:2 8|54 95:2 9|89 19:2 10|45 81:3 1|78 55:3 2|28 51:3 3|90 83:3 4|21 18:3 5|20 21:3 6|44 37:3 7|43 94:3 8|1 38:3 9|49 75:3 10|95 64:4 1|42 86:4 2|70 12:4 3|85 6:4 4|28 49:4 5|54 20:4 6|35 23:4 7|38 53:4 8|30 15:4 9|99 67:4 10|84 57:5 1|4 59:5 2|28 74:5 3|78 22:5 4|5 85:5 5|99 2:5 6|2 48:5 7|23 5:5 8|63 99:5 9|88 93:5 10|30 21:6 1|36 50:6 2|9 15:6 3|22 48:6 4|27 57:6 5|46 32:6 6|45 79:6 7|92 88:6 8|52 3:6 9|7 44:6 10|75 26:7 1|59 7:7 2|97 72:7 3|98 35:7 4|30 75:7 5|25 15:7 6|69 85:7 7|13 85:7 8|26 70:7 9|44 58:7 10|30 88:8 1|50 54:8 2|13 97:8 3|95 62:8 4|78 6:8 5|31 56:8 6|100 29:8 7|64 50:8 8|55 80:8 9|13 26:8 10|88 89:9 1|11 33:9 2|30 6:9 3|86 85:9 4|40 32:9 5|13 86:9 6|2 68:9 7|41 32:9 8|54 79:9 9|11 40:9 10|93 32:10 1|79 3:10 2|38 57:10 3|2 55:10 4|51 63:10 5|89 87:10 6|93 37:10 7|56 70:10 8|82 48:10 9|95 80:10 10</relation>
    <relation name="R61" arity="2" nbTuples="100" semantics="soft" defaultCost="infinity">54 57:1 1|52 34:1 2|64 63:1 3|84 26:1 4|53 86:1 5|47 53:1 6|25 17:1 7|39 76:1 8|84 64:1 9|43 35:1 10|85 36:2 1|48 45:2 2|6 15:2 3|6 92:2 4|97 2:2 5|62 76:2 6|6 26:2 7|45 36:2 8|30 40:2 9|27 26:2 10|1 44:3 1|76 1:3 2|83 24:3 3|9 31:3 4|67 17:3 5|2 40:3 6|28 42:3 7|80 22:3 8|99 97:3 9|1 8:3 10|11 46:4 1|56 89:4 2|66 79:4 3|6 25:4 4|66 73:4 5|74 33:4 6|6 28:4 7|7 63:4 8|20 15:4 9|76 34:4 10|62 42:5 1|16 28:5 2|87 74:5 3|29 31:5 4|76 41:5 5|69 7:5 6|94 25:5 7|85 4:5 8|76 72:5 9|71 13:5 10|75 84:6 1|82 82:6 2|28 82:6 3|88 49:6 4|25 43:6 5|23 32:6 6|36 98:6 7|51 69:6 8|9 23:6 9|97 10:6 10|21 13:7 1|37 7:7 2|57 56:7 3|14 55:7 4|100 65:7 5|23 4:7 6|2 6:7 7|85 73:7 8|46 59:7 9|33 57:7 10|40 74:8 1|57 49:8 2|20 72:8 3|39 62:8 4|99 58:8 5|83 67:8 6|77 43:8 7|69 37:8 8|78 61:8 9|3 35:8 10|3 29:9 1|30 32:9 2|72 67:9 3|39 43:9 4|40 86:9 5|72 72:9 6|92 26:9 7|59 5:9 8|95 3:9 9|31 89:9 10|66 23:10 1|47 60:10 2|41 2:10 3|28 43:10 4|57 25:10 5|76 27:10 6|63 82:10 7|20 20:10 8|46 8:10 9|98 48:10 10</relation>
    <relation name="R62" arity="2" nbTuples="100" semantics="soft" defaultCost="infinity">5 54:1 1|26 81:1 2|68 41:1 3|69 63:1 4|13 26:1 5|80 86:1 6|93 63:1 7|86 100:1 8|88 7:1 9|70 13:1 10|87 70:2 1|14 66:2 2|95 45:2 3|74 66:2 4|4 15:2 5|11 82:2 6|88 37:2 7|11 17:2 8|99 79:2 9|86 98:2 10|44 48:3 1|49 41:3 2|37 74:3 3|54 74:3 4|26 46:3 5|50 39:3 6|63 73:3 7|68 18:3 8|11 33:3 9|45 55:3 10|58 87:4 1|43 15:4 2|46 27:4 3|58 23:4 4|74 36:4 5|99 93:4 6|36 42:4 7|41 19:4 8|44 76:4 9|90 99:4 10|64 35:5 1|66 91:5 2|6 85:5 3|2 87:5 4|98 57:5 5|1 93:5 6|79 18:5 7|24 56:5 8|40 8:5 9|71 46:5 10|84 87:6 1|40 61:6 2|15 68:6 3|59 9:6 4|4 17:6 5|84 98:6 6|13 94:6 7|19 24:6 8|19 97:6 9|60 54:6 10|24 66:7 1|100 71:7 2|63 16:7 3|22 43:7 4|41 36:7 5|97 57:7 6|85 57:7 7|62 85:7 8|1 24:7 9|86 100:7 10|12 97:8 1|57 2:8 2|12 50:8 3|3 6:8 4|58 16:8 5|57 27:8 6|71 99:8 7|78 51:8 8|9 33:8 9|40 56:8 10|67 65:9 1|30 89:9 2|87 13:9 3|46 97:9 4|51 15:9 5|94 77:9 6|73 15:9 7|73 79:9 8|79 66:9 9|20 78:9 10|40 74:10 1|96 31:10 2|87 75:10 3|73 72:10 4|31 34:10 5|39 60:10 6|50 83:10 7|37 5:10 8|72 83:10 9|28 66:10 10</relation>
    <relation name="R63" arity="2" nbTuples="100" semantics="soft" defaultCost="infinity">24 51:1 1|74 46:1 2|19 47:1 3|79 78:1 4|77 94:1 5|14 26:1 6|70 57:1 7|8 10:1 8|68 100:1 9|71 92:1 10|88 84:2 1|87 63:2 2|17 75:2 3|7 94:2 4|28 1:2 5|52 21:2 6|80 66:2 7|94 82:2 8|54 47:2 9|56 15:2 10|25 54:3 1|37 93:3 2|90 65:3 3|22 65:3 4|65 2:3 5|67 48:3 6|49 54:3 7|30 12:3 8|3 20:3 9|28 84:3 10|22 76:4 1|52 97:4 2|93 72:4 3|82 2:4 4|28 68:4 5|13 69:4 6|12 35:4 7|38 4:4 8|60 87:4 9|52 9:4 10|12 90:5 1|73 37:5 2|70 69:5 3|90 100:5 4|91 1:5 5|88 85:5 6|83 83:5 7|52 5:5 8|96 24:5 9|32 65:5 10|33 17:6 1|93 11:6 2|52 27:6 3|76 23:6 4|59 14:6 5|16 49:6 6|83 40:6 7|24 35:6 8|7 61:6 9|88 11:6 10|71 52:7 1|100 60:7 2|20 86:7 3|99 28:7 4|50 19:7 5|37 94:7 6|21 27:7 7|8 54:7 8|58 70:7 9|57 31:7 10|11 69:8 1|78 96:8 2|75 3:8 3|33 25:8 4|47 62:8 5|94 83:8 6|27 14:8 7|55 12:8 8|63 77:8 9|16 38:8 10|37 20:9 1|44 26:9 2|55 56:9 3|1 30:9 4|39 35:9 5|99 33:9 6|42 58:9 7|12 100:9 8|7 39:9 9|55 65:9 10|69 15:10 1|96 95:10 2|50 38:10 3|95 4:10 4|25 51:10 5|77 48:10 6|74 100:10 7|40 83:10 8|76 17:10 9|29 92:10 10</relation>
    <relation name="R64" arity="2" nbTuples="100" semantics="soft" defaultCost="infinity">26 26:1 1|19 88:1 2|51 59:1 3|97 1:1 4|57 78:1 5|84 69:1 6|28 14:1 7|98 81:1 8|72 90:1 9|15 2:1 10|95 94:2 1|19 76:2 2|61 18:2 3|56 75:2 4|2 23:2 5|77 44:2 6|21 9:2 7|49 61:2 8|18 24:2 9|30 18:2 10|15 4:3 1|71 20:3 2|58 61:3 3|47 72:3 4|34 98:3 5|91 42:3 6|49 4:3 7|61 43:3 8|49 10:3 9|99 19:3 10|46 65:4 1|89 85:4 2|71 64:4 3|69 5:4 4|29 9:4 5|72 56:4 6|63 66:4 7|69 6:4 8|15 59:4 9|76 59:4 10|65 15:5 1|28 20:5 2|94 38:5 3|68 94:5 4|29 17:5 5|12 89:5 6|68 11:5 7|31 93:5 8|68 66:5 9|77 63:5 10|27 35:6 1|7 37:6 2|82 6:6 3|5 83:6 4|27 24:6 5|81 81:6 6|100 11:6 7|37 11:6 8|32 74:6 9|23 43:6 10|52 29:7 1|53 91:7 2|38 30:7 3|76 23:7 4|72 84:7 5|73 4:7 6|94 64:7 7|43 58:7 8|81 28:7 9|71 56:7 10|84 17:8 1|13 40:8 2|12 88:8 3|35 13:8 4|49 13:8 5|33 43:8 6|75 57:8 7|4 60:8 8|41 46:8 9|12 34:8 10|62 14:9 1|73 70:9 2|48 12:9 3|21 76:9 4|54 76:9 5|47 95:9 6|42 15:9 7|6 41:9 8|79 22:9 9|72 10:9 10|28 89:10 1|58 80:10 2|25 30:10 3|3 84:10 4|89 9:10 5|81 41:10 6|9 26:10 7|51 62:10 8|74 73:10 9|59 15:10 10</relation>
    <relation name="R65" arity="2" nbTuples="100" semantics="soft" defaultCost="infinity">60 45:1 1|42 69:1 2|61 93:1 3|25 55:1 4|66 26:1 5|84 68:1 6|94 22:1 7|68 99:1 8|94 17:1 9|99 52:1 10|77 96:2 1|36 93:2 2|77 50:2 3|94 41:2 4|77 79:2 5|19 97:2 6|28 15:2 7|67 6:2 8|60 37:2 9|33 6:2 10|39 44:3 1|62 51:3 2|74 79:3 3|16 40:3 4|56 75:3 5|37 29:3 6|46 39:3 7|27 73:3 8|43 73:3 9|1 59:3 10|55 84:4 1|100 3:4 2|89 13:4 3|28 81:4 4|2 85:4 5|95 92:4 6|3 65:4 7|61 65:4 8|90 74:4 9|48 18:4 10|11 21:5 1|64 53:5 2|84 70:5 3|13 23:5 4|54 69:5 5|88 14:5 6|6 64:5 7|51 53:5 8|30 94:5 9|46 26:5 10|4 85:6 1|96 17:6 2|61 62:6 3|20 19:6 4|72 81:6 5|27 13:6 6|55 28:6 7|62 59:6 8|43 1:6 9|95 1:6 10|92 55:7 1|32 31:7 2|55 55:7 3|13 17:7 4|75 53:7 5|100 67:7 6|68 86:7 7|95 58:7 8|2 62:7 9|17 28:7 10|2 83:8 1|91 91:8 2|66 44:8 3|1 28:8 4|92 21:8 5|78 52:8 6|82 64:8 7|28 63:8 8|2 4:8 9|90 44:8 10|91 57:9 1|2 82:9 2|43 49:9 3|89 55:9 4|16 32:9 5|41 19:9 6|71 39:9 7|29 51:9 8|33 47:9 9|28 59:9 10|80 22:10 1|55 14:10 2|10 52:10 3|85 25:10 4|6 52:10 5|33 24:10 6|20 9:10 7|82 93:10 8|6 85:10 9|18 23:10 10</relation>
    <relation name="R66" arity="2" nbTuples="100" semantics="soft" defaultCost="infinity">24 1:1 1|96 82:1 2|78 75:1 3|87 94:1 4|89 8:1 5|69 71:1 6|38 51:1 7|17 40:1 8|75 27:1 9|35 47:1 10|83 44:2 1|65 69:2 2|31 27:2 3|20 70:2 4|72 18:2 5|85 95:2 6|47 91:2 7|26 31:2 8|37 9:2 9|98 18:2 10|83 96:3 1|62 23:3 2|99 80:3 3|91 55:3 4|65 99:3 5|70 52:3 6|33 55:3 7|16 20:3 8|1 56:3 9|78 72:3 10|27 72:4 1|4 80:4 2|87 95:4 3|65 100:4 4|25 89:4 5|31 41:4 6|75 93:4 7|14 62:4 8|43 13:4 9|97 28:4 10|51 59:5 1|9 64:5 2|96 48:5 3|91 80:5 4|27 4:5 5|79 6:5 6|87 84:5 7|72 58:5 8|43 55:5 9|13 62:5 10|39 65:6 1|76 43:6 2|53 45:6 3|87 1:6 4|67 5:6 5|33 78:6 6|18 84:6 7|85 37:6 8|26 57:6 9|64 76:6 10|47 99:7 1|98 14:7 2|82 42:7 3|68 93:7 4|46 88:7 5|37 64:7 6|91 80:7 7|43 39:7 8|71 33:7 9|99 14:7 10|86 15:8 1|89 97:8 2|8 64:8 3|57 8:8 4|96 93:8 5|91 36:8 6|2 74:8 7|81 82:8 8|64 44:8 9|76 68:8 10|20 22:9 1|100 3:9 2|21 95:9 3|96 75:9 4|27 71:9 5|60 60:9 6|48 82:9 7|80 2:9 8|100 56:9 9|51 79:9 10|25 73:10 1|55 100:10 2|16 78:10 3|92 79:10 4|41 94:10 5|32 53:10 6|71 61:10 7|6 11:10 8|38 24:10 9|3 43:10 10</relation>
    <relation name="R67" arity="2" nbTuples="100" semantics="soft" defaultCost="infinity">45 25:1 1|29 31:1 2|86 23:1 3|5 14:1 4|5 60:1 5|21 18:1 6|27 79:1 7|29 52:1 8|97 8:1 9|79 16:1 10|38 3:2 1|94 97:2 2|97 79:2 3|80 77:2 4|85 10:2 5|16 35:2 6|3 64:2 7|94 30:2 8|85 58:2 9|34 59:2 10|92 27:3 1|37 94:3 2|95 38:3 3|70 81:3 4|74 71:3 5|72 33:3 6|75 39:3 7|45 33:3 8|26 32:3 9|69 88:3 10|25 17:4 1|76 5:4 2|69 29:4 3|82 61:4 4|81 62:4 5|18 93:4 6|37 79:4 7|3 30:4 8|95 29:4 9|36 58:4 10|49 67:5 1|2 9:5 2|81 78:5 3|14 26:5 4|77 1:5 5|65 96:5 6|64 47:5 7|41 69:5 8|73 30:5 9|88 61:5 10|78 39:6 1|23 53:6 2|98 73:6 3|90 79:6 4|3 13:6 5|23 50:6 6|77 97:6 7|44 99:6 8|26 1:6 9|21 35:6 10|46 59:7 1|58 9:7 2|83 85:7 3|40 27:7 4|96 71:7 5|35 45:7 6|1 22:7 7|92 39:7 8|15 69:7 9|100 35:7 10|49 92:8 1|38 47:8 2|72 3:8 3|89 95:8 4|79 99:8 5|53 97:8 6|20 58:8 7|13 12:8 8|7 68:8 9|53 2:8 10|95 92:9 1|54 78:9 2|60 98:9 3|31 9:9 4|31 40:9 5|59 57:9 6|99 87:9 7|86 26:9 8|40 19:9 9|36 10:9 10|92 19:10 1|59 48:10 2|14 48:10 3|68 5:10 4|94 79:10 5|15 18:10 6|38 47:10 7|92 76:10 8|51 59:10 9|16 10:10 10</relation>
    <relation name="R68" arity="2" nbTuples="100" semantics="soft" defaultCost="infinity">44 98:1 1|24 29:1 2|58 48:1 3|87 31:1 4|32 65:1 5|13 94:1 6|11 17:1 7|78 60:1 8|28 15:1 9|61 72:1 10|50 66:2 1|43 90:2 2|78 96:2 3|46 27:2 4|76 77:2 5|29 28:2 6|83 47:2 7|28 34:2 8|93 81:2 9|20 78:2 10|25 47:3 1|22 64:3 2|5 52:3 3|77 2:3 4|41 49:3 5|81 74:3 6|69 85:3 7|92 45:3 8|43 28:3 9|16 45:3 10|88 2:4 1|22 65:4 2|3 59:4 3|37 66:4 4|90 8:4 5|86 92:4 6|29 100:4 7|9 69:4 8|28 99:4 9|36 34:4 10|17 34:5 1|46 67:5 2|98 69:5 3|34 72:5 4|57 10:5 5|90 37:5 6|64 89:5 7|98 41:5 8|12 84:5 9|42 52:5 10|31 48:6 1|2 67:6 2|14 42:6 3|56 75:6 4|3 83:6 5|36 17:6 6|45 64:6 7|1 42:6 8|26 23:6 9|59 86:6 10|78 58:7 1|51 3:7 2|99 49:7 3|23 18:7 4|18 70:7 5|74 12:7 6|92 22:7 7|17 40:7 8|71 59:7 9|4 75:7 10|29 41:8 1|85 55:8 2|99 83:8 3|42 92:8 4|2 42:8 5|10 29:8 6|70 32:8 7|8 64:8 8|28 21:8 9|60 58:8 10|9 22:9 1|36 38:9 2|76 84:9 3|53 9:9 4|87 18:9 5|96 26:9 6|15 17:9 7|68 57:9 8|26 50:9 9|74 8:9 10|71 53:10 1|31 84:10 2|98 62:10 3|55 5:10 4|76 77:10 5|33 92:10 6|45 79:10 7|74 99:10 8|62 77:10 9|72 59:10 10</relation>
    <relation name="R69" arity="2" nbTuples="100" semantics="soft" defaultCost="infinity">55 96:1 1|45 12:1 2|41 64:1 3|18 30:1 4|58 33:1 5|80 93:1 6|40 88:1 7|49 28:1 8|40 91:1 9|51 52:1 10|21 40:2 1|8 28:2 2|88 14:2 3|61 66:2 4|85 19:2 5|66 23:2 6|2 45:2 7|33 26:2 8|36 90:2 9|10 88:2 10|47 20:3 1|25 3:3 2|70 74:3 3|76 97:3 4|34 48:3 5|27 70:3 6|99 41:3 7|3 71:3 8|46 67:3 9|9 75:3 10|35 4:4 1|77 65:4 2|44 73:4 3|26 83:4 4|95 18:4 5|92 94:4 6|29 64:4 7|81 21:4 8|90 55:4 9|43 83:4 10|48 48:5 1|21 84:5 2|19 92:5 3|28 84:5 4|54 95:5 5|13 99:5 6|88 33:5 7|35 86:5 8|70 54:5 9|21 57:5 10|5 71:6 1|25 25:6 2|9 47:6 3|78 40:6 4|34 32:6 5|46 55:6 6|66 8:6 7|32 30:6 8|12 81:6 9|40 55:6 10|68 51:7 1|9 60:7 2|55 76:7 3|25 58:7 4|44 64:7 5|16 40:7 6|7 88:7 7|59 57:7 8|76 70:7 9|82 89:7 10|10 36:8 1|32 5:8 2|15 2:8 3|5 30:8 4|1 7:8 5|33 4:8 6|89 89:8 7|65 52:8 8|63 49:8 9|81 83:8 10|38 39:9 1|3 32:9 2|82 60:9 3|32 87:9 4|34 68:9 5|90 68:9 6|90 19:9 7|2 14:9 8|100 24:9 9|35 86:9 10|100 20:10 1|45 9:10 2|19 88:10 3|92 100:10 4|56 20:10 5|99 75:10 6|85 58:10 7|88 45:10 8|55 95:10 9|91 62:10 10</relation>
    <relation name="R70" arity="2" nbTuples="100" semantics="soft" defaultCost="infinity">70 55:1 1|64 21:1 2|21 74:1 3|34 54:1 4|79 93:1 5|100 8:1 6|30 4:1 7|91 57:1 8|25 9:1 9|87 38:1 10|20 42:2 1|83 66:2 2|63 58:2 3|38 46:2 4|31 99:2 5|39 51:2 6|37 85:2 7|75 25:2 8|67 79:2 9|44 3:2 10|49 68:3 1|22 58:3 2|70 71:3 3|32 21:3 4|48 74:3 5|92 15:3 6|39 10:3 7|6 43:3 8|97 60:3 9|48 15:3 10|55 99:4 1|9 33:4 2|68 45:4 3|83 8:4 4|77 65:4 5|63 94:4 6|72 3:4 7|44 31:4 8|25 91:4 9|49 62:4 10|23 65:5 1|83 25:5 2|71 39:5 3|6 1:5 4|92 39:5 5|34 30:5 6|92 70:5 7|64 7:5 8|11 71:5 9|35 91:5 10|68 10:6 1|40 83:6 2|11 9:6 3|37 43:6 4|25 39:6 5|63 54:6 6|26 54:6 7|85 59:6 8|51 76:6 9|99 31:6 10|89 98:7 1|59 82:7 2|41 4:7 3|13 36:7 4|91 86:7 5|94 58:7 6|48 60:7 7|71 45:7 8|2 61:7 9|37 63:7 10|44 71:8 1|63 38:8 2|53 59:8 3|12 89:8 4|17 26:8 5|24 25:8 6|41 83:8 7|71 4:8 8|64 97:8 9|67 6:8 10|98 70:9 1|86 43:9 2|50 68:9 3|53 97:9 4|45 12:9 5|100 60:9 6|47 24:9 7|72 97:9 8|17 19:9 9|24 68:9 10|63 9:10 1|9 8:10 2|25 20:10 3|76 42:10 4|45 59:10 5|6 23:10 6|99 48:10 7|81 52:10 8|100 68:10 9|64 39:10 10</relation>
    <relation name="R71" arity="2" nbTuples="100" semantics="soft" defaultCost="infinity">24 46:1 1|80 73:1 2|60 42:1 3|28 57:1 4|72 97:1 5|21 64:1 6|19 45:1 7|57 97:1 8|68 67:1 9|32 30:1 10|79 54:2 1|79 19:2 2|72 4:2 3|89 4:2 4|4 67:2 5|67 26:2 6|50 45:2 7|43 13:2 8|70 24:2 9|96 18:2 10|62 12:3 1|57 13:3 2|48 56:3 3|71 87:3 4|6 5:3 5|68 10:3 6|72 62:3 7|26 94:3 8|73 27:3 9|88 97:3 10|66 61:4 1|37 67:4 2|26 89:4 3|93 85:4 4|40 1:4 5|4 99:4 6|99 86:4 7|72 100:4 8|79 2:4 9|90 53:4 10|59 44:5 1|29 63:5 2|83 66:5 3|27 83:5 4|16 72:5 5|75 1:5 6|28 86:5 7|18 39:5 8|45 79:5 9|35 37:5 10|62 38:6 1|1 21:6 2|56 31:6 3|62 59:6 4|58 33:6 5|56 88:6 6|44 59:6 7|47 72:6 8|79 64:6 9|73 42:6 10|92 52:7 1|41 76:7 2|32 77:7 3|100 38:7 4|2 78:7 5|50 33:7 6|23 52:7 7|44 3:7 8|96 41:7 9|66 11:7 10|21 71:8 1|7 58:8 2|100 50:8 3|34 8:8 4|15 9:8 5|65 63:8 6|100 55:8 7|74 13:8 8|13 70:8 9|23 47:8 10|44 92:9 1|9 53:9 2|3 70:9 3|9 95:9 4|22 31:9 5|76 11:9 6|4 20:9 7|94 86:9 8|45 24:9 9|1 39:9 10|52 69:10 1|37 12:10 2|11 83:10 3|81 5:10 4|11 19:10 5|7 30:10 6|32 58:10 7|2 15:10 8|97 100:10 9|25 23:10 10</relation>
    <relation name="R72" arity="2" nbTuples="100" semantics="soft" defaultCost="infinity">47 84:1 1|78 32:1 2|63 93:1 3|18 59:1 4|58 7:1 5|5 70:1 6|81 17:1 7|100 96:1 8|57 20:1 9|44 31:1 10|13 36:2 1|5 57:2 2|38 74:2 3|94 23:2 4|60 32:2 5|32 69:2 6|96 31:2 7|17 70:2 8|32 69:2 9|4 63:2 10|81 76:3 1|16 100:3 2|89 42:3 3|23 51:3 4|39 19:3 5|91 83:3 6|20 64:3 7|82 44:3 8|59 38:3 9|9 44:3 10|78 62:4 1|71 75:4 2|32 52:4 3|80 70:4 4|98 79:4 5|85 38:4 6|57 21:4 7|14 11:4 8|36 86:4 9|22 53:4 10|66 22:5 1|100 2:5 2|30 70:5 3|21 26:5 4|67 27:5 5|38 1:5 6|68 46:5 7|92 66:5 8|1 8:5 9|17 88:5 10|5 6:6 1|24 64:6 2|74 30:6 3|8 75:6 4|72 8:6 5|87 62:6 6|16 97:6 7|23 49:6 8|61 62:6 9|50 53:6 10|69 91:7 1|68 2:7 2|91 68:7 3|87 100:7 4|10 94:7 5|71 60:7 6|76 19:7 7|53 67:7 8|58 94:7 9|77 96:7 10|60 72:8 1|30 84:8 2|25 6:8 3|38 92:8 4|86 36:8 5|95 10:8 6|6 72:8 7|42 86:8 8|7 47:8 9|55 52:8 10|25 13:9 1|49 18:9 2|75 31:9 3|38 50:9 4|70 46:9 5|48 67:9 6|47 57:9 7|56 59:9 8|94 97:9 9|27 30:9 10|99 41:10 1|63 62:10 2|68 58:10 3|38 95:10 4|41 60:10 5|83 8:10 6|94 82:10 7|5 12:10 8|75 79:10 9|76 57:10 10</relation>
    <relation name="R73" arity="2" nbTuples="100" semantics="soft" defaultCost="infinity">38 19:1 1|80 56:1 2|38 99:1 3|62 77:1 4|32 15:1 5|70 30:1 6|6 77:1 7|41 24:1 8|37 48:1 9|81 76:1 10|81 90:2 1|58 95:2 2|99 62:2 3|56 70:2 4|68 28:2 5|3 49:2 6|18 29:2 7|94 17:2 8|7 47:2 9|59 16:2 10|12 47:3 1|78 98:3 2|38 9:3 3|30 56:3 4|58 53:3 5|70 3:3 6|98 2:3 7|3 34:3 8|28 7:3 9|19 72:3 10|85 7:4 1|45 16:4 2|66 86:4 3|8 30:4 4|34 59:4 5|22 7:4 6|63 86:4 7|43 68:4 8|93 18:4 9|93 86:4 10|29 16:5 1|39 23:5 2|94 46:5 3|36 15:5 4|77 46:5 5|76 61:5 6|56 61:5 7|78 10:5 8|50 30:5 9|16 57:5 10|61 6:6 1|58 23:6 2|76 22:6 3|9 22:6 4|100 60:6 5|41 54:6 6|21 63:6 7|37 34:6 8|72 77:6 9|54 95:6 10|70 86:7 1|61 68:7 2|81 36:7 3|20 1:7 4|80 86:7 5|74 29:7 6|75 17:7 7|9 93:7 8|48 59:7 9|76 30:7 10|9 69:8 1|33 80:8 2|18 67:8 3|34 81:8 4|32 12:8 5|48 35:8 6|14 35:8 7|74 71:8 8|39 81:8 9|51 59:8 10|59 55:9 1|25 60:9 2|20 36:9 3|71 41:9 4|37 51:9 5|29 20:9 6|4 72:9 7|3 63:9 8|89 53:9 9|58 79:9 10|92 96:10 1|34 38:10 2|66 63:10 3|18 69:10 4|8 84:10 5|52 66:10 6|69 15:10 7|44 81:10 8|27 14:10 9|44 49:10 10</relation>
    <relation name="R74" arity="2" nbTuples="100" semantics="soft" defaultCost="infinity">53 75:1 1|83 68:1 2|49 30:1 3|19 1:1 4|81 17:1 5|45 64:1 6|36 10:1 7|12 38:1 8|41 74:1 9|66 94:1 10|23 27:2 1|71 46:2 2|73 64:2 3|4 99:2 4|73 18:2 5|5 49:2 6|68 16:2 7|63 16:2 8|45 13:2 9|58 33:2 10|32 71:3 1|29 65:3 2|83 94:3 3|58 94:3 4|29 15:3 5|46 34:3 6|51 65:3 7|16 23:3 8|48 73:3 9|71 87:3 10|68 70:4 1|1 36:4 2|54 86:4 3|3 14:4 4|24 90:4 5|13 13:4 6|19 17:4 7|42 99:4 8|85 93:4 9|27 20:4 10|48 96:5 1|53 92:5 2|95 33:5 3|71 5:5 4|38 75:5 5|29 93:5 6|61 10:5 7|79 4:5 8|43 61:5 9|72 87:5 10|67 47:6 1|20 4:6 2|25 45:6 3|51 3:6 4|46 39:6 5|91 34:6 6|17 51:6 7|93 66:6 8|20 81:6 9|37 89:6 10|38 72:7 1|17 76:7 2|74 85:7 3|29 16:7 4|17 50:7 5|26 30:7 6|36 35:7 7|12 100:7 8|31 53:7 9|14 74:7 10|70 46:8 1|1 39:8 2|57 14:8 3|42 50:8 4|5 26:8 5|100 1:8 6|95 69:8 7|4 66:8 8|61 57:8 9|59 89:8 10|16 88:9 1|83 21:9 2|48 32:9 3|99 67:9 4|35 94:9 5|59 49:9 6|33 34:9 7|70 19:9 8|12 21:9 9|35 68:9 10|23 36:10 1|19 43:10 2|42 35:10 3|83 54:10 4|93 46:10 5|88 8:10 6|78 43:10 7|24 67:10 8|56 46:10 9|71 20:10 10</relation>
    <relation name="R75" arity="2" nbTuples="100" semantics="soft" defaultCost="infinity">95 48:1 1|96 97:1 2|76 87:1 3|83 72:1 4|4 36:1 5|80 25:1 6|41 33:1 7|47 88:1 8|54 87:1 9|89 99:1 10|62 88:2 1|77 69:2 2|97 66:2 3|19 69:2 4|73 26:2 5|27 11:2 6|96 23:2 7|45 51:2 8|30 18:2 9|36 56:2 10|99 11:3 1|97 91:3 2|49 30:3 3|70 77:3 4|26 1:3 5|41 63:3 6|22 26:3 7|70 38:3 8|16 52:3 9|78 14:3 10|4 9:4 1|33 57:4 2|44 70:4 3|98 47:4 4|58 77:4 5|90 68:4 6|15 58:4 7|79 3:4 8|10 82:4 9|75 59:4 10|80 43:5 1|21 78:5 2|42 22:5 3|70 43:5 4|32 32:5 5|26 96:5 6|15 89:5 7|93 80:5 8|85 35:5 9|94 5:5 10|30 70:6 1|63 47:6 2|41 55:6 3|84 93:6 4|42 70:6 5|37 48:6 6|95 31:6 7|57 27:6 8|90 92:6 9|33 90:6 10|38 88:7 1|5 53:7 2|24 11:7 3|60 77:7 4|46 29:7 5|33 24:7 6|17 16:7 7|33 98:7 8|87 73:7 9|45 48:7 10|14 6:8 1|43 1:8 2|64 18:8 3|50 56:8 4|46 71:8 5|97 97:8 6|80 93:8 7|100 37:8 8|12 88:8 9|62 22:8 10|4 26:9 1|4 7:9 2|14 14:9 3|82 46:9 4|59 31:9 5|10 86:9 6|80 67:9 7|27 34:9 8|72 4:9 9|19 11:9 10|30 1:10 1|24 65:10 2|50 81:10 3|87 9:10 4|67 46:10 5|58 77:10 6|81 85:10 7|46 9:10 8|84 50:10 9|46 12:10 10</relation>
    <relation name="R76" arity="2" nbTuples="100" semantics="soft" defaultCost="infinity">60 72:1 1|6 61:1 2|27 46:1 3|40 48:1 4|3 68:1 5|65 98:1 6|66 43:1 7|76 59:1 8|92 32:1 9|16 50:1 10|46 96:2 1|13 46:2 2|56 93:2 3|23 8:2 4|30 19:2 5|12 12:2 6|11 67:2 7|25 95:2 8|55 41:2 9|39 88:2 10|73 28:3 1|70 70:3 2|61 12:3 3|11 30:3 4|41 90:3 5|1 8:3 6|65 21:3 7|6 41:3 8|18 46:3 9|39 10:3 10|92 75:4 1|16 89:4 2|3 47:4 3|40 28:4 4|78 54:4 5|7 31:4 6|82 26:4 7|17 38:4 8|18 45:4 9|6 49:4 10|87 6:5 1|57 65:5 2|18 1:5 3|58 76:5 4|23 36:5 5|67 64:5 6|67 5:5 7|89 60:5 8|69 47:5 9|42 6:5 10|50 28:6 1|91 86:6 2|93 37:6 3|33 5:6 4|66 82:6 5|9 73:6 6|57 1:6 7|43 27:6 8|11 53:6 9|84 91:6 10|96 78:7 1|4 20:7 2|57 35:7 3|9 93:7 4|86 95:7 5|4 75:7 6|23 97:7 7|70 35:7 8|45 5:7 9|57 32:7 10|20 86:8 1|2 34:8 2|33 56:8 3|41 44:8 4|31 3:8 5|76 97:8 6|44 58:8 7|56 92:8 8|38 45:8 9|92 13:8 10|97 8:9 1|69 22:9 2|17 75:9 3|47 85:9 4|75 98:9 5|39 17:9 6|67 72:9 7|9 53:9 8|83 32:9 9|59 48:9 10|35 78:10 1|2 44:10 2|1 3:10 3|46 67:10 4|57 30:10 5|98 23:10 6|61 23:10 7|62 21:10 8|28 58:10 9|66 52:10 10</relation>
    <relation name="R77" arity="2" nbTuples="100" semantics="soft" defaultCost="infinity">80 100:1 1|54 11:1 2|71 79:1 3|13 81:1 4|25 5:1 5|51 26:1 6|65 24:1 7|40 18:1 8|95 76:1 9|41 21:1 10|55 67:2 1|71 60:2 2|28 48:2 3|31 17:2 4|54 53:2 5|50 72:2 6|93 12:2 7|54 54:2 8|9 50:2 9|6 58:2 10|17 36:3 1|73 9:3 2|86 52:3 3|27 61:3 4|43 2:3 5|15 71:3 6|9 18:3 7|93 69:3 8|39 44:3 9|10 31:3 10|46 41:4 1|71 30:4 2|93 94:4 3|30 34:4 4|28 49:4 5|61 10:4 6|61 62:4 7|58 89:4 8|55 4:4 9|43 17:4 10|65 14:5 1|28 46:5 2|7 58:5 3|77 5:5 4|47 26:5 5|5 88:5 6|86 52:5 7|42 22:5 8|31 18:5 9|11 72:5 10|31 94:6 1|28 55:6 2|50 6:6 3|15 62:6 4|6 51:6 5|11 2:6 6|33 22:6 7|33 91:6 8|45 18:6 9|68 62:6 10|69 90:7 1|9 70:7 2|91 74:7 3|29 33:7 4|88 59:7 5|83 39:7 6|84 27:7 7|61 48:7 8|20 26:7 9|57 95:7 10|70 8:8 1|29 98:8 2|34 15:8 3|9 83:8 4|42 68:8 5|88 21:8 6|62 69:8 7|42 4:8 8|40 86:8 9|99 48:8 10|57 97:9 1|34 83:9 2|50 95:9 3|62 42:9 4|45 75:9 5|49 20:9 6|10 80:9 7|21 77:9 8|66 76:9 9|20 85:9 10|95 12:10 1|89 31:10 2|17 7:10 3|11 55:10 4|23 11:10 5|80 85:10 6|45 58:10 7|22 100:10 8|48 64:10 9|54 79:10 10</relation>
    <relation name="R78" arity="2" nbTuples="100" semantics="soft" defaultCost="infinity">43 91:1 1|87 49:1 2|92 29:1 3|18 44:1 4|53 37:1 5|92 18:1 6|40 13:1 7|41 5:1 8|88 70:1 9|100 67:1 10|24 1:2 1|58 53:2 2|6 71:2 3|70 10:2 4|36 59:2 5|82 4:2 6|15 19:2 7|98 16:2 8|66 71:2 9|64 5:2 10|94 45:3 1|26 58:3 2|60 48:3 3|43 53:3 4|40 63:3 5|85 9:3 6|20 38:3 7|88 32:3 8|96 52:3 9|88 77:3 10|21 25:4 1|32 2:4 2|8 44:4 3|66 47:4 4|92 91:4 5|39 68:4 6|23 62:4 7|25 64:4 8|94 77:4 9|55 28:4 10|23 95:5 1|69 59:5 2|9 71:5 3|40 86:5 4|54 14:5 5|13 39:5 6|92 14:5 7|81 66:5 8|99 64:5 9|80 51:5 10|70 89:6 1|18 59:6 2|8 86:6 3|55 19:6 4|94 47:6 5|63 7:6 6|70 48:6 7|49 11:6 8|62 70:6 9|66 91:6 10|6 100:7 1|85 71:7 2|76 98:7 3|68 81:7 4|11 74:7 5|15 35:7 6|10 50:7 7|50 70:7 8|67 97:7 9|26 11:7 10|87 15:8 1|61 90:8 2|25 86:8 3|1 99:8 4|100 6:8 5|87 95:8 6|97 45:8 7|35 73:8 8|28 8:8 9|95 43:8 10|43 86:9 1|27 51:9 2|24 35:9 3|60 26:9 4|12 30:9 5|97 28:9 6|80 99:9 7|62 28:9 8|87 79:9 9|95 56:9 10|1 61:10 1|13 2:10 2|49 61:10 3|9 77:10 4|34 94:10 5|45 96:10 6|41 69:10 7|86 58:10 8|33 2:10 9|77 85:10 10</relation>
    <relation name="R79" arity="2" nbTuples="100" semantics="soft" defaultCost="infinity">16 73:1 1|12 83:1 2|72 56:1 3|32 75:1 4|90 61:1 5|35 93:1 6|21 55:1 7|82 77:1 8|34 42:1 9|12 87:1 10|46 16:2 1|33 96:2 2|75 15:2 3|19 19:2 4|17 48:2 5|92 55:2 6|6 88:2 7|54 59:2 8|9 75:2 9|55 60:2 10|100 4:3 1|19 2:3 2|49 4:3 3|30 83:3 4|87 2:3 5|77 35:3 6|43 51:3 7|80 1:3 8|60 27:3 9|93 13:3 10|71 79:4 1|32 41:4 2|82 56:4 3|27 87:4 4|47 9:4 5|10 98:4 6|35 22:4 7|30 88:4 8|87 5:4 9|80 35:4 10|36 35:5 1|57 75:5 2|12 39:5 3|6 85:5 4|86 37:5 5|11 85:5 6|1 6:5 7|69 15:5 8|60 53:5 9|67 42:5 10|57 22:6 1|91 8:6 2|24 1:6 3|48 23:6 4|48 34:6 5|58 84:6 6|51 96:6 7|50 86:6 8|58 38:6 9|57 76:6 10|83 49:7 1|39 6:7 2|37 60:7 3|46 10:7 4|38 43:7 5|69 68:7 6|37 64:7 7|33 67:7 8|70 52:7 9|89 26:7 10|87 88:8 1|37 26:8 2|32 15:8 3|39 12:8 4|38 14:8 5|52 21:8 6|7 100:8 7|58 66:8 8|71 36:8 9|32 43:8 10|94 4:9 1|47 26:9 2|65 71:9 3|80 89:9 4|58 87:9 5|69 67:9 6|52 31:9 7|2 36:9 8|11 29:9 9|67 22:9 10|17 56:10 1|52 76:10 2|52 53:10 3|41 98:10 4|26 67:10 5|98 59:10 6|96 71:10 7|18 64:10 8|68 93:10 9|64 27:10 10</relation>
    <relation name="R80" arity="2" nbTuples="100" semantics="soft" defaultCost="infinity">77 24:1 1|90 97:1 2|60 84:1 3|39 22:1 4|84 38:1 5|23 98:1 6|56 10:1 7|66 18:1 8|87 13:1 9|49 12:1 10|41 11:2 1|29 1:2 2|55 9:2 3|2 23:2 4|17 39:2 5|20 93:2 6|67 16:2 7|56 5:2 8|4 24:2 9|58 11:2 10|64 99:3 1|70 43:3 2|18 45:3 3|63 89:3 4|16 68:3 5|63 67:3 6|90 73:3 7|41 7:3 8|85 13:3 9|65 55:3 10|48 57:4 1|20 19:4 2|94 1:4 3|11 93:4 4|75 22:4 5|27 56:4 6|64 24:4 7|86 19:4 8|1 35:4 9|30 51:4 10|70 53:5 1|30 63:5 2|21 53:5 3|48 28:5 4|99 27:5 5|64 71:5 6|13 30:5 7|29 27:5 8|51 84:5 9|100 86:5 10|16 94:6 1|45 68:6 2|4 24:6 3|33 7:6 4|100 81:6 5|36 86:6 6|11 42:6 7|41 55:6 8|20 5:6 9|30 77:6 10|27 90:7 1|40 18:7 2|45 6:7 3|98 33:7 4|84 38:7 5|61 58:7 6|4 85:7 7|28 77:7 8|37 62:7 9|54 95:7 10|87 38:8 1|38 3:8 2|76 65:8 3|33 1:8 4|1 40:8 5|45 93:8 6|62 11:8 7|17 77:8 8|57 42:8 9|67 74:8 10|34 33:9 1|35 89:9 2|44 75:9 3|29 10:9 4|8 41:9 5|90 85:9 6|21 85:9 7|95 78:9 8|34 46:9 9|12 22:9 10|21 42:10 1|52 46:10 2|21 66:10 3|40 83:10 4|64 85:10 5|5 57:10 6|21 90:10 7|7 44:10 8|6 12:10 9|79 4:10 10</relation>
    <relation name="R81" arity="2" nbTuples="100" semantics="soft" defaultCost="infinity">32 13:1 1|27 34:1 2|83 11:1 3|25 21:1 4|76 70:1 5|7 3:1 6|21 9:1 7|69 47:1 8|45 15:1 9|28 78:1 10|26 68:2 1|68 42:2 2|35 55:2 3|67 77:2 4|69 62:2 5|54 37:2 6|4 13:2 7|63 11:2 8|33 25:2 9|70 63:2 10|25 73:3 1|43 2:3 2|91 24:3 3|51 3:3 4|13 55:3 5|58 82:3 6|24 36:3 7|86 36:3 8|64 8:3 9|2 63:3 10|3 1:4 1|62 82:4 2|26 16:4 3|6 86:4 4|94 96:4 5|98 70:4 6|73 59:4 7|44 96:4 8|57 53:4 9|94 79:4 10|88 90:5 1|72 91:5 2|52 97:5 3|70 23:5 4|46 90:5 5|3 49:5 6|72 10:5 7|68 97:5 8|60 26:5 9|91 40:5 10|63 16:6 1|23 85:6 2|43 42:6 3|57 51:6 4|100 54:6 5|61 98:6 6|82 27:6 7|9 3:6 8|40 98:6 9|52 18:6 10|37 51:7 1|12 40:7 2|58 14:7 3|26 28:7 4|18 84:7 5|24 99:7 6|39 84:7 7|58 86:7 8|78 8:7 9|6 8:7 10|93 31:8 1|43 64:8 2|50 96:8 3|62 64:8 4|100 22:8 5|39 39:8 6|16 35:8 7|78 96:8 8|16 36:8 9|53 43:8 10|55 1:9 1|55 98:9 2|90 24:9 3|80 84:9 4|47 7:9 5|63 5:9 6|68 97:9 7|29 100:9 8|12 2:9 9|60 45:9 10|97 15:10 1|5 13:10 2|6 80:10 3|48 67:10 4|52 78:10 5|17 90:10 6|10 16:10 7|70 65:10 8|28 19:10 9|34 27:10 10</relation>
    <relation name="R82" arity="2" nbTuples="100" semantics="soft" defaultCost="infinity">88 71:1 1|55 20:1 2|3 69:1 3|19 23:1 4|88 95:1 5|75 35:1 6|46 38:1 7|97 100:1 8|24 45:1 9|83 48:1 10|21 27:2 1|53 81:2 2|58 87:2 3|11 34:2 4|24 74:2 5|54 49:2 6|68 51:2 7|83 32:2 8|40 88:2 9|46 42:2 10|74 65:3 1|56 69:3 2|32 38:3 3|72 45:3 4|56 66:3 5|90 56:3 6|63 89:3 7|7 98:3 8|87 93:3 9|22 79:3 10|39 4:4 1|10 27:4 2|67 88:4 3|80 23:4 4|26 62:4 5|34 72:4 6|31 65:4 7|84 77:4 8|56 51:4 9|56 56:4 10|56 34:5 1|93 36:5 2|44 40:5 3|1 27:5 4|8 73:5 5|15 77:5 6|83 46:5 7|79 74:5 8|94 96:5 9|81 84:5 10|72 33:6 1|75 84:6 2|3 59:6 3|53 54:6 4|7 25:6 5|30 4:6 6|71 95:6 7|16 91:6 8|45 14:6 9|22 17:6 10|87 85:7 1|70 91:7 2|99 99:7 3|49 51:7 4|20 87:7 5|27 68:7 6|48 77:7 7|34 74:7 8|62 93:7 9|81 60:7 10|60 73:8 1|39 50:8 2|89 82:8 3|98 36:8 4|55 5:8 5|45 60:8 6|93 87:8 7|50 86:8 8|71 84:8 9|34 8:8 10|43 4:9 1|91 50:9 2|98 13:9 3|78 58:9 4|75 93:9 5|39 46:9 6|93 46:9 7|30 97:9 8|14 66:9 9|32 81:9 10|6 98:10 1|69 2:10 2|88 52:10 3|49 58:10 4|60 30:10 5|26 45:10 6|74 90:10 7|26 21:10 8|76 57:10 9|29 94:10 10</relation>
    <relation name="R83" arity="2" nbTuples="100" semantics="soft" defaultCost="infinity">96 86:1 1|10 98:1 2|36 34:1 3|12 69:1 4|65 35:1 5|27 30:1 6|18 28:1 7|84 73:1 8|25 98:1 9|59 3:1 10|59 93:2 1|70 8:2 2|46 78:2 3|44 8:2 4|17 85:2 5|45 25:2 6|86 46:2 7|69 14:2 8|43 89:2 9|35 7:2 10|1 97:3 1|99 16:3 2|84 61:3 3|65 48:3 4|82 49:3 5|65 97:3 6|79 88:3 7|55 93:3 8|56 9:3 9|16 14:3 10|21 27:4 1|21 53:4 2|55 69:4 3|91 2:4 4|85 79:4 5|11 1:4 6|68 10:4 7|79 53:4 8|67 97:4 9|86 28:4 10|18 21:5 1|66 9:5 2|58 51:5 3|43 95:5 4|21 69:5 5|98 84:5 6|69 88:5 7|21 30:5 8|30 66:5 9|87 3:5 10|75 58:6 1|39 40:6 2|79 30:6 3|58 17:6 4|28 5:6 5|64 46:6 6|53 28:6 7|21 38:6 8|94 31:6 9|15 66:6 10|69 57:7 1|80 100:7 2|68 90:7 3|31 80:7 4|50 90:7 5|52 38:7 6|9 73:7 7|71 86:7 8|7 96:7 9|48 50:7 10|84 80:8 1|23 6:8 2|72 21:8 3|13 74:8 4|2 1:8 5|40 6:8 6|50 76:8 7|64 98:8 8|11 43:8 9|37 49:8 10|80 78:9 1|59 85:9 2|44 81:9 3|98 81:9 4|10 29:9 5|66 90:9 6|75 20:9 7|87 34:9 8|57 42:9 9|49 81:9 10|2 94:10 1|79 77:10 2|73 47:10 3|66 6:10 4|65 37:10 5|30 66:10 6|57 25:10 7|55 76:10 8|89 5:10 9|54 69:10 10</relation>
    <relation name="R84" arity="2" nbTuples="100" semantics="soft" defaultCost="infinity">87 60:1 1|55 27:1 2|79 34:1 3|97 66:1 4|42 14:1 5|77 12:1 6|23 65:1 7|4 44:1 8|65 52:1 9|37 20:1 10|95 60:2 1|35 47:2 2|58 83:2 3|99 17:2 4|28 7:2 5|60 49:2 6|43 87:2 7|16 80:2 8|27 78:2 9|49 52:2 10|97 46:3 1|35 43:3 2|41 83:3 3|46 36:3 4|61 96:3 5|19 85:3 6|93 46:3 7|64 13:3 8|94 78:3 9|21 43:3 10|66 89:4 1|76 53:4 2|95 49:4 3|75 5:4 4|66 4:4 5|68 92:4 6|25 71:4 7|11 33:4 8|32 39:4 9|67 37:4 10|15 2:5 1|20 24:5 2|50 38:5 3|96 32:5 4|25 63:5 5|99 87:5 6|98 17:5 7|93 46:5 8|94 31:5 9|69 23:5 10|30 47:6 1|89 92:6 2|4 2:6 3|49 14:6 4|62 86:6 5|61 99:6 6|37 26:6 7|10 70:6 8|45 88:6 9|82 94:6 10|4 84:7 1|67 79:7 2|12 71:7 3|36 54:7 4|73 91:7 5|62 73:7 6|44 28:7 7|82 49:7 8|33 21:7 9|61 98:7 10|92 100:8 1|74 85:8 2|54 94:8 3|56 40:8 4|57 69:8 5|71 3:8 6|47 84:8 7|51 73:8 8|3 21:8 9|8 13:8 10|24 17:9 1|82 98:9 2|52 86:9 3|92 56:9 4|16 83:9 5|73 13:9 6|13 70:9 7|51 26:9 8|97 72:9 9|62 26:9 10|8 27:10 1|68 100:10 2|25 16:10 3|24 89:10 4|20 27:10 5|44 50:10 6|97 1:10 7|83 42:10 8|70 37:10 9|1 37:10 10</relation>
    <relation name="R85" arity="2" nbTuples="100" semantics="soft" defaultCost="infinity">70 55:1 1|99 69:1 2|3 9:1 3|14 18:1 4|14 54:1 5|54 9:1 6|27 42:1 7|7 8:1 8|82 100:1 9|84 94:1 10|41 63:2 1|96 82:2 2|21 44:2 3|35 86:2 4|63 51:2 5|25 5:2 6|51 73:2 7|29 36:2 8|14 91:2 9|51 29:2 10|4 80:3 1|77 5:3 2|39 26:3 3|64 99:3 4|77 85:3 5|71 94:3 6|68 69:3 7|47 40:3 8|56 83:3 9|38 97:3 10|45 63:4 1|28 42:4 2|15 28:4 3|53 64:4 4|75 13:4 5|47 45:4 6|82 74:4 7|19 31:4 8|80 43:4 9|76 94:4 10|54 54:5 1|87 62:5 2|45 25:5 3|46 28:5 4|69 48:5 5|60 14:5 6|9 100:5 7|62 13:5 8|92 74:5 9|5 12:5 10|34 88:6 1|28 29:6 2|66 13:6 3|67 97:6 4|40 49:6 5|3 81:6 6|34 41:6 7|62 86:6 8|9 50:6 9|64 93:6 10|30 33:7 1|98 48:7 2|82 39:7 3|37 92:7 4|96 63:7 5|31 13:7 6|9 49:7 7|33 13:7 8|84 15:7 9|77 25:7 10|24 64:8 1|3 62:8 2|33 83:8 3|35 38:8 4|56 29:8 5|83 27:8 6|37 9:8 7|70 16:8 8|95 92:8 9|9 23:8 10|57 5:9 1|85 56:9 2|74 95:9 3|14 8:9 4|17 56:9 5|81 87:9 6|43 64:9 7|34 21:9 8|4 84:9 9|56 81:9 10|43 62:10 1|5 100:10 2|68 42:10 3|25 90:10 4|93 4:10 5|1 4:10 6|72 52:10 7|51 4:10 8|70 46:10 9|57 51:10 10</relation>
    <relation name="R86" arity="2" nbTuples="100" semantics="soft" defaultCost="infinity">57 8:1 1|7 77:1 2|31 100:1 3|91 21:1 4|9 20:1 5|23 83:1 6|3 40:1 7|88 3:1 8|50 55:1 9|84 82:1 10|59 94:2 1|38 95:2 2|87 8:2 3|80 22:2 4|38 38:2 5|32 62:2 6|93 12:2 7|33 2:2 8|82 45:2 9|50 23:2 10|8 57:3 1|38 74:3 2|95 45:3 3|5 31:3 4|64 100:3 5|2 48:3 6|65 3:3 7|20 46:3 8|5 63:3 9|69 43:3 10|75 30:4 1|63 34:4 2|29 59:4 3|64 97:4 4|17 56:4 5|56 36:4 6|77 98:4 7|90 11:4 8|78 71:4 9|30 83:4 10|67 65:5 1|58 13:5 2|52 82:5 3|9 63:5 4|14 52:5 5|50 53:5 6|19 42:5 7|26 52:5 8|11 13:5 9|31 70:5 10|73 77:6 1|19 80:6 2|56 57:6 3|58 86:6 4|98 84:6 5|50 88:6 6|40 98:6 7|65 34:6 8|32 94:6 9|48 83:6 10|44 40:7 1|9 3:7 2|60 23:7 3|75 27:7 4|98 49:7 5|14 67:7 6|19 49:7 7|49 88:7 8|10 53:7 9|49 43:7 10|19 84:8 1|96 54:8 2|65 67:8 3|13 73:8 4|16 45:8 5|3 87:8 6|47 32:8 7|36 42:8 8|71 32:8 9|86 62:8 10|45 19:9 1|2 68:9 2|93 60:9 3|7 23:9 4|28 35:9 5|49 26:9 6|64 17:9 7|7 52:9 8|20 32:9 9|27 3:9 10|64 46:10 1|26 33:10 2|2 7:10 3|88 80:10 4|66 54:10 5|31 42:10 6|13 42:10 7|56 99:10 8|73 10:10 9|86 23:10 10</relation>
    <relation name="R87" arity="2" nbTuples="100" semantics="soft" defaultCost="infinity">38 26:1 1|13 59:1 2|86 93:1 3|14 10:1 4|10 50:1 5|61 41:1 6|63 88:1 7|48 8:1 8|47 76:1 9|88 76:1 10|89 36:2 1|77 47:2 2|8 22:2 3|24 80:2 4|59 7:2 5|12 75:2 6|50 98:2 7|62 36:2 8|68 38:2 9|49 45:2 10|9 5:3 1|8 99:3 2|33 50:3 3|1 19:3 4|32 70:3 5|44 44:3 6|14 53:3 7|8 92:3 8|43 85:3 9|53 87:3 10|94 88:4 1|77 5:4 2|27 67:4 3|25 53:4 4|38 70:4 5|85 10:4 6|40 59:4 7|37 68:4 8|51 33:4 9|48 96:4 10|3 47:5 1|93 94:5 2|88 90:5 3|71 91:5 4|26 49:5 5|52 47:5 6|2 55:5 7|90 5:5 8|73 15:5 9|90 49:5 10|23 96:6 1|88 76:6 2|72 31:6 3|61 16:6 4|3 13:6 5|62 25:6 6|5 24:6 7|69 92:6 8|83 60:6 9|52 44:6 10|67 11:7 1|60 57:7 2|52 54:7 3|55 72:7 4|57 39:7 5|87 85:7 6|12 43:7 7|10 29:7 8|42 2:7 9|21 25:7 10|63 26:8 1|9 8:8 2|14 43:8 3|1 42:8 4|81 39:8 5|70 54:8 6|19 65:8 7|49 22:8 8|50 61:8 9|79 82:8 10|51 19:9 1|98 39:9 2|59 2:9 3|95 98:9 4|10 40:9 5|3 43:9 6|97 69:9 7|68 44:9 8|91 51:9 9|30 2:9 10|87 27:10 1|3 67:10 2|41 43:10 3|50 26:10 4|51 4:10 5|99 85:10 6|100 18:10 7|85 33:10 8|1 7:10 9|18 10:10 10</relation>
    <relation name="R88" arity="2" nbTuples="100" semantics="soft" defaultCost="infinity">29 55:1 1|73 62:1 2|87 38:1 3|70 40:1 4|65 8:1 5|56 19:1 6|57 41:1 7|35 33:1 8|79 77:1 9|7 21:1 10|3 8:2 1|35 25:2 2|17 6:2 3|52 79:2 4|4 31:2 5|39 60:2 6|43 77:2 7|43 26:2 8|86 77:2 9|69 38:2 10|36 26:3 1|4 88:3 2|59 20:3 3|27 95:3 4|85 97:3 5|47 48:3 6|7 61:3 7|69 85:3 8|97 2:3 9|20 50:3 10|34 17:4 1|94 20:4 2|17 60:4 3|57 56:4 4|92 67:4 5|29 79:4 6|6 25:4 7|23 39:4 8|57 70:4 9|18 6:4 10|47 37:5 1|85 76:5 2|12 9:5 3|52 58:5 4|65 48:5 5|43 87:5 6|55 24:5 7|4 59:5 8|82 8:5 9|6 12:5 10|56 26:6 1|42 82:6 2|37 20:6 3|1 49:6 4|21 22:6 5|42 69:6 6|55 85:6 7|49 73:6 8|26 77:6 9|29 44:6 10|39 6:7 1|34 12:7 2|49 1:7 3|9 1:7 4|8 31:7 5|68 66:7 6|6 44:7 7|72 56:7 8|29 28:7 9|15 77:7 10|57 21:8 1|85 95:8 2|89 42:8 3|29 93:8 4|58 9:8 5|97 65:8 6|26 84:8 7|23 85:8 8|63 92:8 9|27 96:8 10|10 22:9 1|66 11:9 2|97 38:9 3|16 28:9 4|26 4:9 5|96 25:9 6|68 38:9 7|47 98:9 8|26 18:9 9|57 98:9 10|82 40:10 1|78 18:10 2|41 74:10 3|40 74:10 4|78 56:10 5|44 25:10 6|64 59:10 7|64 87:10 8|94 34:10 9|1 3:10 10</relation>
    <relation name="R89" arity="2" nbTuples="100" semantics="soft" defaultCost="infinity">47 99:1 1|24 26:1 2|39 10:1 3|48 9:1 4|80 43:1 5|3 98:1 6|29 88:1 7|32 39:1 8|47 33:1 9|23 52:1 10|8 21:2 1|19 25:2 2|63 35:2 3|73 41:2 4|71 72:2 5|98 48:2 6|42 48:2 7|51 50:2 8|43 97:2 9|47 11:2 10|64 11:3 1|6 19:3 2|97 74:3 3|77 3:3 4|25 74:3 5|48 23:3 6|20 55:3 7|22 43:3 8|86 11:3 9|93 1:3 10|40 39:4 1|63 99:4 2|72 75:4 3|45 47:4 4|76 78:4 5|92 6:4 6|77 43:4 7|20 95:4 8|97 65:4 9|49 39:4 10|67 92:5 1|89 71:5 2|79 71:5 3|95 10:5 4|1 93:5 5|78 87:5 6|100 24:5 7|5 94:5 8|14 30:5 9|54 3:5 10|16 54:6 1|88 5:6 2|12 82:6 3|92 86:6 4|14 43:6 5|77 82:6 6|93 8:6 7|96 31:6 8|21 48:6 9|35 44:6 10|90 36:7 1|20 34:7 2|19 1:7 3|76 30:7 4|93 48:7 5|7 28:7 6|7 95:7 7|1 41:7 8|99 2:7 9|64 19:7 10|100 99:8 1|90 40:8 2|96 41:8 3|7 90:8 4|49 83:8 5|5 77:8 6|95 73:8 7|65 52:8 8|34 35:8 9|89 47:8 10|37 34:9 1|33 65:9 2|65 95:9 3|77 6:9 4|61 58:9 5|98 55:9 6|84 53:9 7|47 87:9 8|9 8:9 9|76 8:9 10|52 66:10 1|71 4:10 2|92 67:10 3|53 4:10 4|79 9:10 5|59 37:10 6|55 72:10 7|3 29:10 8|15 65:10 9|90 19:10 10</relation>
    <relation name="R90" arity="2" nbTuples="100" semantics="soft" defaultCost="infinity">4 41:1 1|25 85:1 2|16 96:1 3|84 88:1 4|97 44:1 5|32 69:1 6|55 80:1 7|59 65:1 8|96 90:1 9|77 10:1 10|37 89:2 1|68 75:2 2|48 57:2 3|99 67:2 4|49 40:2 5|15 15:2 6|31 79:2 7|23 42:2 8|33 59:2 9|2 42:2 10|76 47:3 1|62 54:3 2|87 26:3 3|44 41:3 4|78 25:3 5|76 78:3 6|19 97:3 7|59 75:3 8|35 61:3 9|12 42:3 10|7 23:4 1|29 53:4 2|71 44:4 3|20 46:4 4|44 8:4 5|66 53:4 6|57 54:4 7|15 38:4 8|78 71:4 9|56 83:4 10|21 97:5 1|45 58:5 2|63 21:5 3|52 78:5 4|10 10:5 5|60 48:5 6|88 44:5 7|26 64:5 8|50 98:5 9|13 73:5 10|49 63:6 1|34 25:6 2|12 36:6 3|39 15:6 4|81 29:6 5|20 65:6 6|88 22:6 7|76 23:6 8|66 48:6 9|82 58:6 10|22 98:7 1|33 41:7 2|87 46:7 3|75 10:7 4|72 60:7 5|27 44:7 6|79 39:7 7|13 82:7 8|71 19:7 9|33 46:7 10|17 54:8 1|13 58:8 2|26 89:8 3|17 72:8 4|33 16:8 5|71 52:8 6|83 20:8 7|60 6:8 8|45 2:8 9|82 72:8 10|33 89:9 1|85 44:9 2|58 19:9 3|35 15:9 4|34 30:9 5|31 33:9 6|48 70:9 7|48 36:9 8|88 62:9 9|66 61:9 10|54 100:10 1|15 20:10 2|95 32:10 3|10 36:10 4|41 49:10 5|96 70:10 6|55 9:10 7|11 63:10 8|95 46:10 9|67 51:10 10</relation>
    <relation name="R91" arity="2" nbTuples="100" semantics="soft" defaultCost="infinity">19 76:1 1|13 16:1 2|71 18:1 3|89 95:1 4|85 7:1 5|82 58:1 6|12 15:1 7|4 31:1 8|8 36:1 9|3 49:1 10|98 53:2 1|30 94:2 2|54 43:2 3|58 66:2 4|99 40:2 5|31 49:2 6|27 31:2 7|30 100:2 8|40 35:2 9|84 14:2 10|57 48:3 1|21 21:3 2|1 48:3 3|60 64:3 4|100 87:3 5|62 23:3 6|13 94:3 7|5 75:3 8|20 83:3 9|52 83:3 10|18 44:4 1|65 21:4 2|40 65:4 3|66 99:4 4|14 48:4 5|22 23:4 6|73 40:4 7|3 6:4 8|90 15:4 9|8 48:4 10|81 30:5 1|79 54:5 2|21 81:5 3|27 73:5 4|33 79:5 5|79 25:5 6|5 94:5 7|2 74:5 8|32 89:5 9|21 14:5 10|25 7:6 1|23 12:6 2|56 80:6 3|99 92:6 4|88 44:6 5|61 15:6 6|28 60:6 7|9 44:6 8|77 88:6 9|81 87:6 10|98 51:7 1|73 30:7 2|7 9:7 3|70 86:7 4|17 25:7 5|12 26:7 6|77 27:7 7|47 52:7 8|35 29:7 9|44 41:7 10|58 77:8 1|44 85:8 2|35 3:8 3|94 13:8 4|64 17:8 5|59 99:8 6|7 39:8 7|53 28:8 8|80 13:8 9|21 98:8 10|17 8:9 1|13 26:9 2|64 70:9 3|26 51:9 4|13 65:9 5|74 75:9 6|37 5:9 7|30 75:9 8|97 29:9 9|3 33:9 10|26 89:10 1|3 36:10 2|27 59:10 3|67 34:10 4|31 79:10 5|91 33:10 6|50 100:10 7|7 60:10 8|20 39:10 9|30 26:10 10</relation>
    <relation name="R92" arity="2" nbTuples="100" semantics="soft" defaultCost="infinity">72 67:1 1|95 80:1 2|90 24:1 3|7 27:1 4|14 84:1 5|2 91:1 6|29 49:1 7|78 58:1 8|11 100:1 9|71 65:1 10|79 94:2 1|72 45:2 2|56 46:2 3|68 1:2 4|89 9:2 5|47 11:2 6|96 13:2 7|63 39:2 8|89 13:2 9|74 74:2 10|23 52:3 1|51 73:3 2|41 10:3 3|74 76:3 4|34 36:3 5|28 80:3 6|48 58:3 7|21 88:3 8|34 40:3 9|72 51:3 10|18 72:4 1|96 76:4 2|17 9:4 3|5 83:4 4|14 47:4 5|53 14:4 6|54 35:4 7|25 77:4 8|46 15:4 9|23 85:4 10|57 70:5 1|36 54:5 2|82 100:5 3|85 11:5 4|12 24:5 5|25 63:5 6|83 17:5 7|62 86:5 8|94 45:5 9|52 73:5 10|82 19:6 1|30 26:6 2|6 70:6 3|51 48:6 4|72 21:6 5|52 36:6 6|11 96:6 7|77 60:6 8|84 22:6 9|58 76:6 10|41 8:7 1|24 89:7 2|32 24:7 3|54 72:7 4|10 68:7 5|6 4:7 6|96 7:7 7|27 95:7 8|60 56:7 9|88 39:7 10|56 14:8 1|51 18:8 2|10 93:8 3|94 98:8 4|78 69:8 5|58 9:8 6|10 20:8 7|34 55:8 8|57 95:8 9|96 36:8 10|96 93:9 1|25 37:9 2|29 45:9 3|86 79:9 4|2 17:9 5|13 97:9 6|20 49:9 7|76 77:9 8|90 41:9 9|91 26:9 10|6 19:10 1|35 67:10 2|94 77:10 3|99 57:10 4|91 100:10 5|30 77:10 6|81 23:10 7|42 49:10 8|18 39:10 9|91 82:10 10</relation>
    <relation name="R93" arity="2" nbTuples="100" semantics="soft" defaultCost="infinity">84 85:1 1|45 75:1 2|86 7:1 3|67 52:1 4|68 56:1 5|60 38:1 6|37 9:1 7|93 33:1 8|18 81:1 9|76 87:1 10|28 55:2 1|55 40:2 2|66 6:2 3|96 18:2 4|98 90:2 5|10 70:2 6|3 12:2 7|89 66:2 8|7 87:2 9|98 41:2 10|29 64:3 1|30 46:3 2|9 72:3 3|51 36:3 4|50 41:3 5|85 82:3 6|70 22:3 7|88 99:3 8|25 17:3 9|100 24:3 10|51 56:4 1|56 99:4 2|5 2:4 3|5 67:4 4|27 18:4 5|49 90:4 6|38 85:4 7|47 6:4 8|93 9:4 9|17 100:4 10|22 21:5 1|100 94:5 2|97 28:5 3|48 50:5 4|24 52:5 5|30 81:5 6|87 29:5 7|83 77:5 8|17 72:5 9|4 61:5 10|62 94:6 1|5 6:6 2|80 53:6 3|67 54:6 4|86 83:6 5|95 11:6 6|70 10:6 7|47 92:6 8|66 26:6 9|65 47:6 10|79 66:7 1|35 92:7 2|40 48:7 3|3 43:7 4|4 34:7 5|64 34:7 6|13 39:7 7|77 98:7 8|17 55:7 9|93 78:7 10|20 36:8 1|14 13:8 2|7 24:8 3|45 84:8 4|27 61:8 5|20 44:8 6|22 19:8 7|78 26:8 8|4 21:8 9|23 75:8 10|45 10:9 1|81 4:9 2|96 96:9 3|51 40:9 4|77 95:9 5|15 5:9 6|8 37:9 7|77 29:9 8|8 20:9 9|56 66:9 10|77 72:10 1|98 80:10 2|5 59:10 3|98 25:10 4|77 91:10 5|17 28:10 6|44 58:10 7|30 87:10 8|1 34:10 9|61 59:10 10</relation>
    <relation name="R94" arity="2" nbTuples="100" semantics="soft" defaultCost="infinity">67 88:1 1|92 25:1 2|7 44:1 3|50 7:1 4|36 51:1 5|71 94:1 6|23 22:1 7|79 77:1 8|23 21:1 9|100 34:1 10|45 8:2 1|12 85:2 2|57 39:2 3|70 81:2 4|78 93:2 5|86 51:2 6|7 75:2 7|53 27:2 8|7 4:2 9|55 88:2 10|79 31:3 1|16 87:3 2|84 40:3 3|46 65:3 4|63 60:3 5|67 55:3 6|81 44:3 7|12 45:3 8|49 99:3 9|53 78:3 10|45 40:4 1|73 21:4 2|95 60:4 3|20 71:4 4|45 71:4 5|6 5:4 6|23 39:4 7|85 44:4 8|8 5:4 9|22 37:4 10|79 1:5 1|97 27:5 2|72 19:5 3|29 28:5 4|74 76:5 5|77 99:5 6|18 62:5 7|83 44:5 8|91 83:5 9|59 75:5 10|48 44:6 1|61 100:6 2|43 34:6 3|96 99:6 4|22 37:6 5|27 25:6 6|92 16:6 7|71 30:6 8|75 59:6 9|61 11:6 10|80 40:7 1|50 56:7 2|76 72:7 3|67 57:7 4|32 3:7 5|61 40:7 6|95 45:7 7|1 71:7 8|19 7:7 9|72 88:7 10|100 31:8 1|66 99:8 2|12 31:8 3|37 18:8 4|91 76:8 5|73 82:8 6|42 46:8 7|90 39:8 8|39 55:8 9|62 72:8 10|64 17:9 1|35 84:9 2|10 5:9 3|34 44:9 4|82 51:9 5|53 54:9 6|63 100:9 7|40 96:9 8|88 53:9 9|24 67:9 10|68 76:10 1|23 26:10 2|15 22:10 3|39 22:10 4|81 24:10 5|15 14:10 6|8 4:10 7|40 15:10 8|73 89:10 9|23 64:10 10</relation>
    <relation name="R95" arity="2" nbTuples="100" semantics="soft" defaultCost="infinity">82 57:1 1|21 66:1 2|95 54:1 3|76 72:1 4|85 20:1 5|82 63:1 6|30 92:1 7|95 30:1 8|14 80:1 9|11 7:1 10|61 9:2 1|27 89:2 2|47 85:2 3|33 20:2 4|64 34:2 5|44 21:2 6|78 40:2 7|64 71:2 8|94 99:2 9|94 78:2 10|80 84:3 1|45 2:3 2|27 34:3 3|72 21:3 4|23 47:3 5|61 78:3 6|82 73:3 7|31 67:3 8|33 16:3 9|47 86:3 10|24 21:4 1|58 90:4 2|60 79:4 3|53 63:4 4|40 61:4 5|88 60:4 6|87 12:4 7|20 20:4 8|17 79:4 9|23 17:4 10|24 25:5 1|80 90:5 2|76 45:5 3|85 3:5 4|32 6:5 5|90 38:5 6|50 71:5 7|23 5:5 8|89 97:5 9|52 87:5 10|94 38:6 1|39 89:6 2|10 12:6 3|96 47:6 4|61 70:6 5|24 16:6 6|51 80:6 7|12 80:6 8|10 85:6 9|100 71:6 10|75 54:7 1|69 9:7 2|4 59:7 3|15 53:7 4|67 52:7 5|49 56:7 6|14 74:7 7|46 9:7 8|10 93:7 9|88 92:7 10|59 50:8 1|94 100:8 2|71 44:8 3|4 5:8 4|25 72:8 5|81 30:8 6|56 17:8 7|47 30:8 8|58 61:8 9|90 96:8 10|30 62:9 1|15 7:9 2|9 61:9 3|91 18:9 4|12 33:9 5|99 41:9 6|95 20:9 7|66 70:9 8|92 55:9 9|69 97:9 10|88 14:10 1|7 16:10 2|36 2:10 3|13 52:10 4|54 23:10 5|55 13:10 6|64 49:10 7|82 68:10 8|4 59:10 9|22 65:10 10</relation>
    <relation name="R96" arity="2" nbTuples="100" semantics="soft" defaultCost="infinity">23 92:1 1|6 90:1 2|19 18:1 3|76 4:1 4|90 16:1 5|87 56:1 6|81 89:1 7|22 49:1 8|82 76:1 9|86 81:1 10|1 52:2 1|81 75:2 2|51 17:2 3|54 62:2 4|39 54:2 5|62 79:2 6|87 35:2 7|75 2:2 8|49 28:2 9|83 37:2 10|69 77:3 1|19 58:3 2|6 5:3 3|63 79:3 4|31 14:3 5|39 53:3 6|82 38:3 7|22 35:3 8|34 40:3 9|39 26:3 10|87 24:4 1|48 21:4 2|54 86:4 3|99 82:4 4|96 7:4 5|4 72:4 6|36 46:4 7|57 87:4 8|21 90:4 9|5 49:4 10|74 60:5 1|52 21:5 2|99 98:5 3|78 55:5 4|13 93:5 5|2 61:5 6|5 47:5 7|87 61:5 8|84 7:5 9|64 84:5 10|19 45:6 1|88 14:6 2|11 24:6 3|88 6:6 4|99 3:6 5|35 80:6 6|68 20:6 7|85 74:6 8|37 40:6 9|68 45:6 10|62 93:7 1|53 6:7 2|2 23:7 3|45 77:7 4|68 100:7 5|31 44:7 6|100 45:7 7|2 23:7 8|58 63:7 9|94 32:7 10|9 69:8 1|49 89:8 2|76 76:8 3|83 79:8 4|53 64:8 5|35 37:8 6|69 74:8 7|49 39:8 8|36 21:8 9|53 85:8 10|78 38:9 1|57 27:9 2|51 32:9 3|50 1:9 4|35 51:9 5|67 55:9 6|28 47:9 7|75 28:9 8|23 26:9 9|97 49:9 10|92 74:10 1|80 80:10 2|9 81:10 3|30 96:10 4|34 60:10 5|47 88:10 6|43 15:10 7|28 16:10 8|34 78:10 9|13 99:10 10</relation>
    <relation name="R97" arity="2" nbTuples="100" semantics="soft" defaultCost="infinity">81 22:1 1|58 70:1 2|71 16:1 3|20 47:1 4|91 55:1 5|39 34:1 6|25 28:1 7|9 60:1 8|37 95:1 9|73 20:1 10|42 5:2 1|25 55:2 2|46 24:2 3|25 10:2 4|21 65:2 5|18 48:2 6|17 92:2 7|43 40:2 8|55 83:2 9|44 83:2 10|22 19:3 1|56 41:3 2|17 2:3 3|15 45:3 4|99 80:3 5|78 38:3 6|91 93:3 7|34 21:3 8|49 64:3 9|10 57:3 10|67 64:4 1|27 22:4 2|80 15:4 3|19 79:4 4|75 28:4 5|59 75:4 6|61 65:4 7|30 73:4 8|15 86:4 9|83 55:4 10|85 51:5 1|70 59:5 2|96 84:5 3|79 13:5 4|45 66:5 5|43 6:5 6|14 39:5 7|55 13:5 8|75 67:5 9|24 69:5 10|22 59:6 1|46 3:6 2|14 69:6 3|6 97:6 4|62 4:6 5|19 61:6 6|88 76:6 7|35 92:6 8|77 35:6 9|58 4:6 10|28 44:7 1|16 92:7 2|18 81:7 3|11 47:7 4|61 62:7 5|81 88:7 6|8 7:7 7|11 51:7 8|39 5:7 9|41 38:7 10|40 53:8 1|1 100:8 2|4 96:8 3|76 4:8 4|7 1:8 5|23 88:8 6|95 78:8 7|21 34:8 8|1 66:8 9|63 11:8 10|49 80:9 1|69 79:9 2|31 33:9 3|51 98:9 4|54 33:9 5|83 94:9 6|31 79:9 7|62 24:9 8|46 70:9 9|95 82:9 10|78 59:10 1|68 82:10 2|69 12:10 3|35 70:10 4|30 31:10 5|33 14:10 6|40 27:10 7|14 30:10 8|55 67:10 9|54 32:10 10</relation>
    <relation name="R98" arity="2" nbTuples="100" semantics="soft" defaultCost="infinity">76 15:1 1|67 82:1 2|11 66:1 3|90 70:1 4|89 49:1 5|100 43:1 6|3 58:1 7|33 53:1 8|51 86:1 9|33 11:1 10|18 85:2 1|11 69:2 2|74 24:2 3|15 88:2 4|20 72:2 5|24 86:2 6|80 57:2 7|44 100:2 8|63 54:2 9|62 55:2 10|37 73:3 1|38 51:3 2|33 98:3 3|45 70:3 4|89 89:3 5|31 17:3 6|50 38:3 7|96 1:3 8|16 12:3 9|81 96:3 10|75 32:4 1|26 8:4 2|89 74:4 3|32 24:4 4|14 88:4 5|92 94:4 6|15 94:4 7|52 64:4 8|7 23:4 9|75 78:4 10|84 35:5 1|43 8:5 2|41 59:5 3|65 80:5 4|60 87:5 5|8 49:5 6|40 61:5 7|58 43:5 8|87 81:5 9|91 23:5 10|7 81:6 1|15 50:6 2|92 19:6 3|60 13:6 4|18 53:6 5|25 5:6 6|8 68:6 7|75 88:6 8|6 56:6 9|60 79:6 10|56 62:7 1|66 86:7 2|85 45:7 3|52 55:7 4|49 9:7 5|25 100:7 6|85 12:7 7|90 3:7 8|17 86:7 9|68 99:7 10|15 30:8 1|36 81:8 2|59 90:8 3|34 2:8 4|69 83:8 5|12 56:8 6|71 49:8 7|26 99:8 8|39 1:8 9|94 59:8 10|11 42:9 1|6 63:9 2|6 43:9 3|25 41:9 4|92 60:9 5|97 11:9 6|19 93:9 7|26 99:9 8|31 12:9 9|70 17:9 10|86 70:10 1|74 63:10 2|67 71:10 3|1 67:10 4|28 67:10 5|74 89:10 6|51 90:10 7|25 14:10 8|88 63:10 9|37 88:10 10</relation>
    <relation name="R99" arity="2" nbTuples="100" semantics="soft" defaultCost="infinity">66 53:1 1|42 84:1 2|75 82:1 3|49 83:1 4|14 38:1 5|36 26:1 6|100 83:1 7|94 78:1 8|5 93:1 9|13 19:1 10|31 13:2 1|57 87:2 2|3 74:2 3|70 69:2 4|67 57:2 5|28 43:2 6|46 75:2 7|55 64:2 8|15 58:2 9|81 94:2 10|22 60:3 1|80 77:3 2|16 100:3 3|3 65:3 4|78 84:3 5|95 20:3 6|63 81:3 7|80 16:3 8|96 42:3 9|27 96:3 10|95 1:4 1|86 52:4 2|48 100:4 3|50 11:4 4|63 56:4 5|29 58:4 6|37 94:4 7|55 28:4 8|6 23:4 9|33 54:4 10|67 1:5 1|3 81:5 2|84 44:5 3|78 100:5 4|11 14:5 5|1 88:5 6|47 77:5 7|21 6:5 8|63 68:5 9|38 23:5 10|51 62:6 1|64 14:6 2|86 27:6 3|59 27:6 4|37 4:6 5|56 49:6 6|18 98:6 7|65 96:6 8|33 97:6 9|28 88:6 10|72 41:7 1|74 52:7 2|65 24:7 3|13 60:7 4|45 8:7 5|83 80:7 6|66 7:7 7|89 92:7 8|42 1:7 9|99 18:7 10|18 5:8 1|56 66:8 2|51 61:8 3|48 4:8 4|88 67:8 5|26 43:8 6|54 4:8 7|75 24:8 8|24 97:8 9|94 76:8 10|37 78:9 1|80 23:9 2|21 99:9 3|16 16:9 4|44 12:9 5|77 68:9 6|85 79:9 7|14 84:9 8|91 67:9 9|57 71:9 10|49 52:10 1|80 56:10 2|24 22:10 3|83 17:10 4|19 72:10 5|50 97:10 6|9 44:10 7|69 51:10 8|53 67:10 9|81 30:10 10</relation>
    <relation name="R100" arity="2" nbTuples="100" semantics="soft" defaultCost="infinity">51 38:1 1|8 26:1 2|97 74:1 3|29 32:1 4|18 69:1 5|50 7:1 6|44 84:1 7|36 85:1 8|1 97:1 9|56 83:1 10|82 54:2 1|53 39:2 2|25 74:2 3|64 40:2 4|42 42:2 5|77 48:2 6|13 96:2 7|51 97:2 8|67 67:2 9|59 95:2 10|56 5:3 1|83 96:3 2|66 16:3 3|24 21:3 4|41 78:3 5|75 9:3 6|21 30:3 7|12 15:3 8|40 59:3 9|8 99:3 10|60 51:4 1|14 32:4 2|72 16:4 3|81 52:4 4|16 19:4 5|83 48:4 6|72 32:4 7|84 62:4 8|31 33:4 9|33 74:4 10|52 54:5 1|26 32:5 2|84 31:5 3|53 79:5 4|18 63:5 5|60 38:5 6|37 49:5 7|8 96:5 8|84 48:5 9|71 56:5 10|43 57:6 1|100 16:6 2|9 88:6 3|42 52:6 4|62 93:6 5|6 91:6 6|28 67:6 7|99 83:6 8|52 30:6 9|23 94:6 10|70 92:7 1|95 69:7 2|62 61:7 3|87 28:7 4|72 88:7 5|7 22:7 6|38 80:7 7|40 52:7 8|40 73:7 9|31 47:7 10|95 87:8 1|65 89:8 2|13 54:8 3|12 52:8 4|52 60:8 5|21 32:8 6|27 93:8 7|46 27:8 8|6 66:8 9|28 44:8 10|98 30:9 1|28 90:9 2|99 89:9 3|6 49:9 4|52 59:9 5|52 1:9 6|16 26:9 7|58 28:9 8|86 12:9 9|65 82:9 10|94 57:10 1|48 88:10 2|32 75:10 3|50 23:10 4|59 87:10 5|17 66:10 6|62 47:10 7|88 37:10 8|93 47:10 9|43 70:10 10</relation>
    <relation name="R101" arity="2" nbTuples="100" semantics="soft" defaultCost="infinity">49 29:1 1|2 98:1 2|17 58:1 3|30 92:1 4|75 92:1 5|12 87:1 6|44 27:1 7|88 34:1 8|58 56:1 9|40 12:1 10|11 27:2 1|34 21:2 2|28 93:2 3|45 98:2 4|27 55:2 5|27 8:2 6|82 30:2 7|74 42:2 8|84 99:2 9|25 8:2 10|91 8:3 1|67 92:3 2|5 46:3 3|15 82:3 4|48 35:3 5|46 99:3 6|44 11:3 7|65 69:3 8|71 32:3 9|72 29:3 10|56 65:4 1|83 69:4 2|6 62:4 3|70 64:4 4|100 2:4 5|2 84:4 6|93 84:4 7|26 2:4 8|36 73:4 9|17 82:4 10|88 89:5 1|28 52:5 2|52 63:5 3|35 56:5 4|53 89:5 5|100 84:5 6|6 4:5 7|28 79:5 8|59 85:5 9|48 62:5 10|81 39:6 1|92 70:6 2|72 19:6 3|19 94:6 4|94 94:6 5|52 43:6 6|98 95:6 7|36 62:6 8|89 9:6 9|67 89:6 10|23 31:7 1|78 17:7 2|28 37:7 3|31 17:7 4|72 54:7 5|94 59:7 6|38 20:7 7|61 54:7 8|64 72:7 9|84 33:7 10|95 96:8 1|27 78:8 2|48 78:8 3|89 7:8 4|42 99:8 5|74 35:8 6|39 69:8 7|61 14:8 8|76 44:8 9|14 71:8 10|92 82:9 1|13 91:9 2|57 23:9 3|15 70:9 4|87 87:9 5|73 18:9 6|7 55:9 7|5 74:9 8|5 81:9 9|84 56:9 10|22 58:10 1|60 55:10 2|19 84:10 3|25 51:10 4|10 28:10 5|60 27:10 6|46 18:10 7|50 16:10 8|5 62:10 9|19 38:10 10</relation>
    <relation name="R102" arity="2" nbTuples="100" semantics="soft" defaultCost="infinity">4 24:1 1|72 42:1 2|60 59:1 3|27 90:1 4|97 64:1 5|27 93:1 6|90 61:1 7|62 49:1 8|16 85:1 9|6 68:1 10|19 46:2 1|60 69:2 2|13 60:2 3|37 52:2 4|73 75:2 5|47 33:2 6|5 32:2 7|55 94:2 8|95 48:2 9|74 70:2 10|9 24:3 1|91 61:3 2|2 33:3 3|9 33:3 4|14 84:3 5|61 76:3 6|82 66:3 7|77 18:3 8|37 92:3 9|59 38:3 10|23 32:4 1|53 67:4 2|26 38:4 3|61 68:4 4|20 87:4 5|40 100:4 6|1 42:4 7|96 39:4 8|76 76:4 9|5 47:4 10|57 98:5 1|58 90:5 2|36 47:5 3|39 86:5 4|55 38:5 5|50 19:5 6|83 76:5 7|68 9:5 8|79 58:5 9|91 9:5 10|3 57:6 1|39 67:6 2|48 59:6 3|21 40:6 4|97 16:6 5|40 74:6 6|93 82:6 7|90 77:6 8|84 47:6 9|52 62:6 10|49 51:7 1|14 55:7 2|47 85:7 3|27 20:7 4|20 46:7 5|37 81:7 6|90 75:7 7|32 61:7 8|12 66:7 9|31 34:7 10|30 80:8 1|27 95:8 2|54 77:8 3|10 45:8 4|23 53:8 5|47 19:8 6|32 20:8 7|66 64:8 8|11 62:8 9|11 23:8 10|29 51:9 1|33 56:9 2|40 37:9 3|84 94:9 4|34 34:9 5|36 97:9 6|68 96:9 7|61 67:9 8|50 91:9 9|1 37:9 10|92 37:10 1|42 43:10 2|51 6:10 3|8 73:10 4|37 40:10 5|24 83:10 6|30 16:10 7|27 36:10 8|93 89:10 9|41 45:10 10</relation>
    <relation name="R103" arity="2" nbTuples="100" semantics="soft" defaultCost="infinity">48 54:1 1|73 84:1 2|8 16:1 3|5 23:1 4|98 3:1 5|55 71:1 6|55 41:1 7|35 98:1 8|17 98:1 9|15 15:1 10|28 29:2 1|89 31:2 2|18 88:2 3|88 91:2 4|59 16:2 5|33 32:2 6|30 12:2 7|15 28:2 8|41 71:2 9|99 97:2 10|68 87:3 1|95 87:3 2|96 77:3 3|22 3:3 4|63 5:3 5|63 30:3 6|43 72:3 7|73 95:3 8|31 59:3 9|27 27:3 10|34 68:4 1|6 3:4 2|65 86:4 3|100 65:4 4|76 40:4 5|95 80:4 6|58 73:4 7|9 32:4 8|57 65:4 9|36 44:4 10|19 55:5 1|68 7:5 2|29 37:5 3|29 71:5 4|29 35:5 5|49 81:5 6|38 97:5 7|71 63:5 8|34 69:5 9|91 78:5 10|87 54:6 1|18 92:6 2|94 15:6 3|15 61:6 4|79 83:6 5|15 3:6 6|27 40:6 7|59 46:6 8|79 25:6 9|77 6:6 10|10 25:7 1|31 36:7 2|81 31:7 3|90 12:7 4|41 13:7 5|54 74:7 6|81 22:7 7|55 89:7 8|55 3:7 9|47 70:7 10|88 55:8 1|92 19:8 2|61 68:8 3|69 38:8 4|16 11:8 5|95 16:8 6|46 54:8 7|21 64:8 8|54 63:8 9|74 23:8 10|50 4:9 1|71 85:9 2|100 77:9 3|57 82:9 4|21 87:9 5|72 49:9 6|93 52:9 7|15 69:9 8|91 50:9 9|59 81:9 10|1 7:10 1|43 26:10 2|42 11:10 3|61 92:10 4|42 75:10 5|16 31:10 6|54 56:10 7|67 85:10 8|35 54:10 9|81 98:10 10</relation>
    <relation name="R104" arity="2" nbTuples="100" semantics="soft" defaultCost="infinity">47 31:1 1|25 60:1 2|15 24:1 3|84 79:1 4|58 11:1 5|60 15:1 6|70 46:1 7|15 29:1 8|28 5:1 9|45 96:1 10|66 78:2 1|41 58:2 2|70 37:2 3|71 44:2 4|77 89:2 5|49 47:2 6|63 92:2 7|75 47:2 8|40 62:2 9|20 51:2 10|84 21:3 1|41 83:3 2|87 100:3 3|6 83:3 4|66 64:3 5|90 17:3 6|44 82:3 7|88 54:3 8|55 12:3 9|94 99:3 10|88 45:4 1|32 33:4 2|98 20:4 3|10 61:4 4|94 70:4 5|56 28:4 6|99 58:4 7|9 16:4 8|33 10:4 9|14 16:4 10|91 47:5 1|36 6:5 2|87 92:5 3|15 72:5 4|50 16:5 5|40 54:5 6|94 63:5 7|58 73:5 8|33 92:5 9|56 17:5 10|49 79:6 1|56 71:6 2|96 91:6 3|24 46:6 4|13 57:6 5|61 72:6 6|69 84:6 7|75 86:6 8|9 22:6 9|24 61:6 10|50 54:7 1|36 100:7 2|10 33:7 3|54 53:7 4|66 60:7 5|9 72:7 6|46 76:7 7|51 72:7 8|18 89:7 9|43 38:7 10|87 45:8 1|40 74:8 2|86 44:8 3|1 51:8 4|68 43:8 5|19 87:8 6|93 17:8 7|90 70:8 8|83 98:8 9|99 4:8 10|23 31:9 1|3 33:9 2|53 59:9 3|10 81:9 4|54 54:9 5|94 57:9 6|33 12:9 7|90 12:9 8|59 24:9 9|84 77:9 10|33 52:10 1|82 76:10 2|81 36:10 3|72 5:10 4|68 80:10 5|15 2:10 6|74 72:10 7|96 82:10 8|38 19:10 9|30 70:10 10</relation>
    <relation name="R105" arity="2" nbTuples="100" semantics="soft" defaultCost="infinity">78 86:1 1|67 49:1 2|27 73:1 3|90 54:1 4|74 67:1 5|73 69:1 6|73 63:1 7|79 89:1 8|21 49:1 9|22 60:1 10|15 26:2 1|72 97:2 2|83 36:2 3|85 37:2 4|71 48:2 5|53 11:2 6|100 61:2 7|37 55:2 8|56 76:2 9|88 93:2 10|46 98:3 1|21 23:3 2|68 26:3 3|87 14:3 4|96 98:3 5|83 22:3 6|3 83:3 7|28 62:3 8|89 15:3 9|41 25:3 10|55 68:4 1|7 89:4 2|47 45:4 3|3 45:4 4|46 96:4 5|41 4:4 6|6 97:4 7|37 27:4 8|56 74:4 9|51 87:4 10|55 55:5 1|57 59:5 2|73 5:5 3|87 72:5 4|96 19:5 5|78 93:5 6|78 89:5 7|72 28:5 8|71 25:5 9|63 82:5 10|26 44:6 1|95 37:6 2|16 81:6 3|60 68:6 4|93 90:6 5|62 39:6 6|34 64:6 7|86 96:6 8|10 71:6 9|83 5:6 10|4 80:7 1|36 33:7 2|87 90:7 3|72 57:7 4|77 73:7 5|8 3:7 6|7 4:7 7|77 29:7 8|2 28:7 9|60 81:7 10|44 100:8 1|56 63:8 2|95 18:8 3|61 14:8 4|32 36:8 5|93 68:8 6|56 80:8 7|99 40:8 8|94 23:8 9|94 84:8 10|79 24:9 1|38 34:9 2|96 98:9 3|21 45:9 4|17 12:9 5|67 16:9 6|98 93:9 7|53 14:9 8|100 51:9 9|56 70:9 10|15 9:10 1|70 50:10 2|13 2:10 3|27 89:10 4|100 50:10 5|25 13:10 6|81 93:10 7|11 28:10 8|24 72:10 9|16 41:10 10</relation>
    <relation name="R106" arity="2" nbTuples="100" semantics="soft" defaultCost="infinity">28 71:1 1|16 26:1 2|9 65:1 3|1 26:1 4|98 63:1 5|78 48:1 6|37 52:1 7|7 95:1 8|51 13:1 9|29 43:1 10|52 93:2 1|21 71:2 2|83 2:2 3|8 19:2 4|10 9:2 5|76 52:2 6|29 97:2 7|31 89:2 8|59 85:2 9|61 57:2 10|47 67:3 1|58 32:3 2|52 5:3 3|15 10:3 4|89 60:3 5|39 80:3 6|17 19:3 7|98 67:3 8|10 47:3 9|32 15:3 10|41 67:4 1|41 11:4 2|74 55:4 3|17 47:4 4|51 94:4 5|9 64:4 6|54 59:4 7|52 5:4 8|83 34:4 9|40 85:4 10|36 6:5 1|43 48:5 2|84 46:5 3|50 75:5 4|71 75:5 5|28 5:5 6|81 42:5 7|98 82:5 8|45 17:5 9|94 77:5 10|19 21:6 1|66 91:6 2|47 18:6 3|75 72:6 4|45 9:6 5|98 51:6 6|64 78:6 7|5 48:6 8|95 73:6 9|87 44:6 10|35 100:7 1|21 96:7 2|8 52:7 3|26 27:7 4|32 34:7 5|40 78:7 6|73 24:7 7|50 98:7 8|64 25:7 9|58 7:7 10|90 3:8 1|29 51:8 2|12 47:8 3|39 35:8 4|93 38:8 5|6 27:8 6|40 32:8 7|93 75:8 8|67 56:8 9|77 97:8 10|51 23:9 1|75 93:9 2|61 65:9 3|58 100:9 4|75 10:9 5|33 32:9 6|81 17:9 7|90 43:9 8|5 31:9 9|93 49:9 10|4 99:10 1|79 44:10 2|21 41:10 3|75 94:10 4|60 86:10 5|64 42:10 6|76 85:10 7|55 48:10 8|60 99:10 9|66 38:10 10</relation>
    <relation name="R107" arity="2" nbTuples="100" semantics="soft" defaultCost="infinity">22 27:1 1|33 7:1 2|84 31:1 3|60 32:1 4|7 24:1 5|64 70:1 6|36 37:1 7|70 60:1 8|69 39:1 9|64 81:1 10|50 11:2 1|91 54:2 2|2 45:2 3|2 23:2 4|92 95:2 5|63 78:2 6|87 49:2 7|32 61:2 8|92 78:2 9|77 13:2 10|94 47:3 1|37 99:3 2|7 93:3 3|80 95:3 4|9 90:3 5|73 78:3 6|96 28:3 7|96 30:3 8|36 16:3 9|53 40:3 10|60 78:4 1|100 29:4 2|88 90:4 3|98 38:4 4|71 42:4 5|99 54:4 6|53 29:4 7|45 60:4 8|98 22:4 9|6 58:4 10|3 43:5 1|96 98:5 2|13 68:5 3|27 59:5 4|2 94:5 5|37 83:5 6|18 100:5 7|73 88:5 8|94 50:5 9|75 69:5 10|30 89:6 1|88 95:6 2|5 9:6 3|62 33:6 4|33 72:6 5|42 1:6 6|89 95:6 7|4 15:6 8|55 41:6 9|38 38:6 10|83 67:7 1|74 40:7 2|57 35:7 3|25 12:7 4|70 93:7 5|91 73:7 6|20 12:7 7|20 77:7 8|60 64:7 9|14 4:7 10|75 93:8 1|89 9:8 2|26 72:8 3|65 73:8 4|23 93:8 5|12 13:8 6|79 63:8 7|5 69:8 8|23 92:8 9|75 12:8 10|44 35:9 1|92 78:9 2|50 8:9 3|24 91:9 4|82 62:9 5|16 53:9 6|60 67:9 7|96 100:9 8|84 42:9 9|91 23:9 10|98 96:10 1|10 39:10 2|99 11:10 3|38 93:10 4|53 65:10 5|71 72:10 6|100 76:10 7|95 73:10 8|39 76:10 9|35 54:10 10</relation>
    <relation name="R108" arity="2" nbTuples="100" semantics="soft" defaultCost="infinity">99 40:1 1|38 48:1 2|45 67:1 3|32 64:1 4|42 43:1 5|1 83:1 6|2 60:1 7|43 74:1 8|66 34:1 9|25 13:1 10|45 99:2 1|73 100:2 2|98 39:2 3|72 77:2 4|83 48:2 5|87 14:2 6|19 11:2 7|92 85:2 8|90 35:2 9|73 15:2 10|24 52:3 1|23 25:3 2|80 72:3 3|67 87:3 4|61 62:3 5|67 54:3 6|44 85:3 7|54 93:3 8|14 45:3 9|61 42:3 10|53 30:4 1|18 76:4 2|81 84:4 3|46 36:4 4|55 88:4 5|19 82:4 6|52 61:4 7|10 84:4 8|9 56:4 9|10 4:4 10|78 76:5 1|34 32:5 2|57 77:5 3|26 33:5 4|10 11:5 5|90 73:5 6|17 86:5 7|6 51:5 8|34 27:5 9|62 32:5 10|31 55:6 1|37 8:6 2|27 90:6 3|83 100:6 4|34 63:6 5|19 67:6 6|16 72:6 7|20 44:6 8|98 39:6 9|2 10:6 10|27 70:7 1|43 78:7 2|82 33:7 3|34 35:7 4|30 38:7 5|59 66:7 6|91 25:7 7|26 89:7 8|33 23:7 9|5 69:7 10|21 82:8 1|30 26:8 2|90 52:8 3|16 86:8 4|46 10:8 5|67 65:8 6|3 20:8 7|34 45:8 8|72 66:8 9|67 9:8 10|52 51:9 1|3 25:9 2|70 36:9 3|11 30:9 4|72 63:9 5|72 39:9 6|46 78:9 7|69 51:9 8|63 41:9 9|16 99:9 10|38 99:10 1|87 64:10 2|16 93:10 3|22 32:10 4|18 11:10 5|71 68:10 6|64 65:10 7|17 41:10 8|62 76:10 9|56 29:10 10</relation>
    <relation name="R109" arity="2" nbTuples="100" semantics="soft" defaultCost="infinity">15 22:1 1|35 15:1 2|3 56:1 3|72 74:1 4|15 23:1 5|34 29:1 6|85 9:1 7|36 87:1 8|49 55:1 9|35 99:1 10|84 98:2 1|41 71:2 2|81 95:2 3|24 75:2 4|54 18:2 5|8 82:2 6|84 26:2 7|42 97:2 8|36 46:2 9|34 49:2 10|25 14:3 1|64 27:3 2|12 71:3 3|50 54:3 4|91 26:3 5|34 52:3 6|7 61:3 7|65 17:3 8|74 52:3 9|6 21:3 10|73 73:4 1|62 18:4 2|60 51:4 3|11 41:4 4|96 17:4 5|83 46:4 6|85 47:4 7|52 60:4 8|19 21:4 9|8 69:4 10|46 30:5 1|92 18:5 2|76 64:5 3|9 49:5 4|89 45:5 5|96 33:5 6|68 75:5 7|54 57:5 8|8 83:5 9|21 44:5 10|30 17:6 1|75 63:6 2|34 89:6 3|94 58:6 4|77 93:6 5|31 89:6 6|82 61:6 7|2 44:6 8|23 51:6 9|26 78:6 10|100 12:7 1|88 81:7 2|9 84:7 3|77 94:7 4|40 3:7 5|36 58:7 6|86 30:7 7|21 63:7 8|23 84:7 9|67 79:7 10|37 31:8 1|17 22:8 2|95 87:8 3|6 19:8 4|43 22:8 5|94 37:8 6|82 67:8 7|79 33:8 8|15 20:8 9|22 4:8 10|88 94:9 1|45 22:9 2|46 68:9 3|28 42:9 4|1 16:9 5|78 1:9 6|75 43:9 7|93 44:9 8|8 66:9 9|58 23:9 10|47 29:10 1|73 56:10 2|11 87:10 3|29 57:10 4|7 17:10 5|43 76:10 6|15 78:10 7|33 25:10 8|88 83:10 9|80 14:10 10</relation>
    <relation name="R110" arity="2" nbTuples="100" semantics="soft" defaultCost="infinity">27 1:1 1|38 39:1 2|54 63:1 3|92 48:1 4|82 99:1 5|100 1:1 6|25 7:1 7|90 64:1 8|87 7:1 9|50 53:1 10|88 6:2 1|54 73:2 2|43 74:2 3|79 94:2 4|66 4:2 5|28 30:2 6|5 3:2 7|65 91:2 8|14 43:2 9|58 11:2 10|64 94:3 1|76 63:3 2|48 19:3 3|53 17:3 4|84 54:3 5|23 7:3 6|40 21:3 7|39 12:3 8|11 83:3 9|71 1:3 10|22 98:4 1|19 14:4 2|46 73:4 3|10 1:4 4|87 82:4 5|76 92:4 6|52 72:4 7|55 3:4 8|86 35:4 9|84 47:4 10|23 96:5 1|32 68:5 2|56 30:5 3|97 73:5 4|51 97:5 5|54 2:5 6|18 62:5 7|39 26:5 8|59 17:5 9|7 51:5 10|39 57:6 1|26 51:6 2|92 81:6 3|98 53:6 4|57 29:6 5|78 42:6 6|76 23:6 7|29 57:6 8|91 91:6 9|7 33:6 10|98 36:7 1|96 97:7 2|93 29:7 3|89 56:7 4|57 85:7 5|48 82:7 6|33 2:7 7|61 96:7 8|90 49:7 9|33 54:7 10|95 7:8 1|91 44:8 2|84 51:8 3|21 96:8 4|37 35:8 5|22 22:8 6|20 2:8 7|87 15:8 8|51 14:8 9|83 32:8 10|98 89:9 1|85 35:9 2|20 97:9 3|11 51:9 4|61 53:9 5|65 53:9 6|49 53:9 7|47 79:9 8|11 45:9 9|89 59:9 10|30 70:10 1|82 8:10 2|70 69:10 3|55 28:10 4|66 67:10 5|65 64:10 6|44 40:10 7|57 15:10 8|50 86:10 9|12 53:10 10</relation>
    <relation name="R111" arity="2" nbTuples="100" semantics="soft" defaultCost="infinity">95 16:1 1|7 28:1 2|2 10:1 3|78 7:1 4|16 81:1 5|16 58:1 6|76 15:1 7|59 3:1 8|71 91:1 9|15 85:1 10|16 69:2 1|65 6:2 2|52 18:2 3|39 88:2 4|20 25:2 5|63 73:2 6|49 29:2 7|39 38:2 8|17 74:2 9|77 99:2 10|52 13:3 1|63 42:3 2|99 54:3 3|21 97:3 4|19 34:3 5|31 72:3 6|46 41:3 7|67 46:3 8|78 57:3 9|19 96:3 10|32 48:4 1|99 60:4 2|65 99:4 3|89 95:4 4|13 22:4 5|92 38:4 6|93 88:4 7|45 30:4 8|26 19:4 9|23 14:4 10|14 39:5 1|20 100:5 2|43 80:5 3|7 19:5 4|24 68:5 5|98 99:5 6|83 61:5 7|1 10:5 8|16 20:5 9|38 62:5 10|55 64:6 1|29 46:6 2|81 64:6 3|54 66:6 4|82 93:6 5|27 100:6 6|16 2:6 7|64 16:6 8|55 25:6 9|97 48:6 10|91 76:7 1|16 43:7 2|86 60:7 3|21 68:7 4|69 70:7 5|57 77:7 6|77 15:7 7|92 37:7 8|99 72:7 9|93 95:7 10|24 49:8 1|40 25:8 2|27 89:8 3|58 37:8 4|17 41:8 5|70 6:8 6|72 82:8 7|4 50:8 8|3 78:8 9|37 38:8 10|84 36:9 1|60 3:9 2|30 95:9 3|39 90:9 4|76 85:9 5|40 73:9 6|89 96:9 7|83 18:9 8|92 67:9 9|82 14:9 10|14 36:10 1|57 7:10 2|59 60:10 3|57 41:10 4|16 50:10 5|35 39:10 6|27 55:10 7|86 99:10 8|53 57:10 9|72 57:10 10</relation>
    <relation name="R112" arity="2" nbTuples="100" semantics="soft" defaultCost="infinity">3 31:1 1|34 93:1 2|72 69:1 3|80 27:1 4|34 63:1 5|89 14:1 6|61 95:1 7|83 18:1 8|83 72:1 9|41 72:1 10|9 11:2 1|8 68:2 2|16 90:2 3|11 20:2 4|67 34:2 5|44 84:2 6|91 13:2 7|94 43:2 8|30 30:2 9|75 98:2 10|8 51:3 1|31 37:3 2|15 44:3 3|88 2:3 4|75 3:3 5|12 5:3 6|94 10:3 7|88 99:3 8|89 28:3 9|73 41:3 10|98 16:4 1|95 62:4 2|38 68:4 3|53 81:4 4|9 4:4 5|78 87:4 6|82 59:4 7|100 45:4 8|7 36:4 9|76 77:4 10|53 34:5 1|68 99:5 2|40 58:5 3|1 2:5 4|94 98:5 5|36 6:5 6|22 49:5 7|11 11:5 8|34 41:5 9|22 46:5 10|96 31:6 1|24 90:6 2|41 5:6 3|100 29:6 4|3 67:6 5|89 9:6 6|32 26:6 7|32 26:6 8|44 95:6 9|41 89:6 10|12 21:7 1|67 97:7 2|38 62:7 3|13 72:7 4|80 92:7 5|79 81:7 6|96 48:7 7|70 2:7 8|21 58:7 9|39 91:7 10|83 10:8 1|3 26:8 2|64 43:8 3|41 18:8 4|21 85:8 5|82 83:8 6|96 82:8 7|45 39:8 8|62 14:8 9|63 43:8 10|43 19:9 1|84 95:9 2|36 97:9 3|10 1:9 4|60 16:9 5|51 57:9 6|55 80:9 7|51 55:9 8|97 85:9 9|84 26:9 10|17 31:10 1|98 18:10 2|41 24:10 3|95 19:10 4|49 73:10 5|3 22:10 6|25 19:10 7|13 35:10 8|91 59:10 9|16 52:10 10</relation>
    <relation name="R113" arity="2" nbTuples="100" semantics="soft" defaultCost="infinity">81 24:1 1|39 14:1 2|84 21:1 3|71 88:1 4|64 60:1 5|44 24:1 6|48 25:1 7|25 51:1 8|75 76:1 9|42 38:1 10|42 11:2 1|12 92:2 2|67 58:2 3|25 99:2 4|36 2:2 5|5 45:2 6|99 3:2 7|46 68:2 8|54 17:2 9|81 70:2 10|93 72:3 1|77 13:3 2|69 13:3 3|34 17:3 4|81 91:3 5|94 79:3 6|38 34:3 7|92 13:3 8|68 80:3 9|51 57:3 10|25 71:4 1|30 50:4 2|50 12:4 3|49 33:4 4|52 33:4 5|72 14:4 6|45 36:4 7|16 74:4 8|59 87:4 9|39 93:4 10|36 28:5 1|51 13:5 2|87 29:5 3|81 61:5 4|40 33:5 5|4 16:5 6|94 89:5 7|97 1:5 8|45 29:5 9|77 39:5 10|72 74:6 1|35 38:6 2|74 20:6 3|89 29:6 4|40 10:6 5|25 95:6 6|81 40:6 7|35 16:6 8|15 43:6 9|85 66:6 10|79 22:7 1|20 88:7 2|86 91:7 3|6 1:7 4|53 64:7 5|60 71:7 6|56 73:7 7|6 35:7 8|18 11:7 9|80 38:7 10|15 53:8 1|98 100:8 2|15 2:8 3|48 21:8 4|65 77:8 5|38 100:8 6|65 86:8 7|19 6:8 8|4 80:8 9|20 60:8 10|6 95:9 1|92 29:9 2|44 8:9 3|40 55:9 4|4 3:9 5|96 12:9 6|33 70:9 7|73 87:9 8|11 55:9 9|54 92:9 10|75 15:10 1|92 72:10 2|85 7:10 3|98 46:10 4|90 6:10 5|50 48:10 6|28 20:10 7|33 14:10 8|68 34:10 9|10 23:10 10</relation>
    <relation name="R114" arity="2" nbTuples="100" semantics="soft" defaultCost="infinity">94 19:1 1|73 56:1 2|80 87:1 3|67 15:1 4|59 81:1 5|85 18:1 6|67 75:1 7|20 58:1 8|86 30:1 9|38 86:1 10|27 77:2 1|81 82:2 2|95 50:2 3|24 37:2 4|50 48:2 5|28 78:2 6|36 44:2 7|99 39:2 8|91 22:2 9|38 10:2 10|37 96:3 1|77 43:3 2|76 81:3 3|58 51:3 4|45 23:3 5|48 83:3 6|65 83:3 7|5 31:3 8|9 14:3 9|31 60:3 10|43 77:4 1|91 35:4 2|62 95:4 3|69 84:4 4|94 32:4 5|31 91:4 6|1 74:4 7|21 11:4 8|87 66:4 9|62 37:4 10|71 51:5 1|25 81:5 2|75 63:5 3|91 50:5 4|8 93:5 5|18 52:5 6|87 91:5 7|59 78:5 8|90 11:5 9|55 86:5 10|74 77:6 1|62 15:6 2|3 94:6 3|52 38:6 4|16 95:6 5|92 100:6 6|29 81:6 7|44 36:6 8|26 74:6 9|79 38:6 10|96 82:7 1|40 76:7 2|94 38:7 3|48 71:7 4|67 70:7 5|12 54:7 6|58 18:7 7|22 43:7 8|37 12:7 9|50 13:7 10|98 16:8 1|25 43:8 2|87 11:8 3|70 76:8 4|87 9:8 5|90 20:8 6|99 73:8 7|62 4:8 8|56 10:8 9|54 98:8 10|28 28:9 1|1 80:9 2|39 33:9 3|1 42:9 4|6 59:9 5|75 21:9 6|12 35:9 7|90 47:9 8|95 20:9 9|99 79:9 10|54 19:10 1|75 57:10 2|43 64:10 3|5 47:10 4|76 27:10 5|3 27:10 6|86 84:10 7|42 26:10 8|6 64:10 9|49 99:10 10</relation>
    <relation name="R115" arity="2" nbTuples="100" semantics="soft" defaultCost="infinity">11 59:1 1|26 94:1 2|29 17:1 3|27 41:1 4|80 52:1 5|18 74:1 6|5 75:1 7|76 75:1 8|61 94:1 9|13 21:1 10|32 53:2 1|20 100:2 2|38 73:2 3|86 49:2 4|18 80:2 5|50 71:2 6|76 81:2 7|19 78:2 8|78 9:2 9|72 8:2 10|71 11:3 1|95 78:3 2|74 48:3 3|19 29:3 4|27 4:3 5|52 32:3 6|56 32:3 7|29 46:3 8|9 81:3 9|23 37:3 10|87 79:4 1|26 54:4 2|85 9:4 3|96 37:4 4|48 91:4 5|67 8:4 6|51 98:4 7|92 45:4 8|56 13:4 9|33 81:4 10|4 20:5 1|25 83:5 2|46 50:5 3|77 22:5 4|8 83:5 5|98 79:5 6|96 99:5 7|72 77:5 8|54 36:5 9|59 76:5 10|3 52:6 1|100 33:6 2|28 59:6 3|6 46:6 4|33 84:6 5|87 6:6 6|32 60:6 7|20 15:6 8|97 25:6 9|78 74:6 10|17 14:7 1|71 58:7 2|39 68:7 3|100 24:7 4|22 92:7 5|24 89:7 6|35 91:7 7|56 84:7 8|37 62:7 9|27 77:7 10|28 70:8 1|60 34:8 2|30 73:8 3|77 68:8 4|63 15:8 5|90 29:8 6|4 55:8 7|89 65:8 8|87 68:8 9|27 80:8 10|70 86:9 1|6 29:9 2|28 38:9 3|13 68:9 4|61 5:9 5|32 89:9 6|79 51:9 7|32 98:9 8|26 98:9 9|87 63:9 10|36 60:10 1|9 10:10 2|57 52:10 3|86 46:10 4|74 33:10 5|75 99:10 6|63 78:10 7|22 14:10 8|62 8:10 9|43 29:10 10</relation>
    <relation name="R116" arity="2" nbTuples="100" semantics="soft" defaultCost="infinity">86 42:1 1|95 38:1 2|47 92:1 3|99 22:1 4|15 43:1 5|4 14:1 6|60 44:1 7|95 69:1 8|49 54:1 9|9 64:1 10|15 65:2 1|100 3:2 2|20 81:2 3|28 42:2 4|26 74:2 5|54 99:2 6|69 34:2 7|26 68:2 8|38 69:2 9|16 28:2 10|37 3:3 1|98 70:3 2|59 82:3 3|17 61:3 4|23 79:3 5|71 97:3 6|48 78:3 7|47 97:3 8|5 77:3 9|74 47:3 10|71 69:4 1|45 73:4 2|40 30:4 3|34 18:4 4|58 27:4 5|62 69:4 6|85 86:4 7|19 67:4 8|2 29:4 9|27 23:4 10|3 9:5 1|27 49:5 2|93 70:5 3|29 20:5 4|46 67:5 5|85 68:5 6|79 10:5 7|96 12:5 8|27 71:5 9|18 46:5 10|92 63:6 1|34 86:6 2|33 78:6 3|95 20:6 4|82 25:6 5|58 96:6 6|34 99:6 7|72 99:6 8|46 10:6 9|29 13:6 10|78 44:7 1|70 48:7 2|55 47:7 3|74 70:7 4|5 14:7 5|76 90:7 6|2 28:7 7|61 93:7 8|94 28:7 9|49 34:7 10|25 50:8 1|47 59:8 2|38 23:8 3|68 62:8 4|95 67:8 5|32 14:8 6|12 86:8 7|53 60:8 8|56 39:8 9|71 44:8 10|70 89:9 1|47 44:9 2|58 63:9 3|45 83:9 4|100 50:9 5|45 35:9 6|26 18:9 7|82 96:9 8|9 38:9 9|96 87:9 10|56 44:10 1|77 78:10 2|26 83:10 3|30 52:10 4|31 55:10 5|65 52:10 6|38 78:10 7|74 62:10 8|91 55:10 9|32 61:10 10</relation>
    <relation name="R117" arity="2" nbTuples="100" semantics="soft" defaultCost="infinity">5 69:1 1|57 37:1 2|7 84:1 3|74 85:1 4|18 73:1 5|31 67:1 6|41 52:1 7|36 25:1 8|85 80:1 9|53 25:1 10|93 99:2 1|1 33:2 2|69 14:2 3|90 92:2 4|67 12:2 5|99 2:2 6|20 70:2 7|64 26:2 8|99 88:2 9|57 11:2 10|52 48:3 1|44 92:3 2|48 4:3 3|20 7:3 4|82 49:3 5|33 26:3 6|20 59:3 7|5 79:3 8|19 11:3 9|33 26:3 10|92 79:4 1|70 36:4 2|63 87:4 3|71 69:4 4|54 9:4 5|8 5:4 6|77 12:4 7|26 3:4 8|72 30:4 9|5 6:4 10|9 91:5 1|78 77:5 2|69 81:5 3|20 78:5 4|10 20:5 5|85 84:5 6|39 62:5 7|63 53:5 8|47 15:5 9|52 52:5 10|73 61:6 1|98 10:6 2|22 9:6 3|40 98:6 4|52 28:6 5|90 55:6 6|48 51:6 7|45 19:6 8|27 72:6 9|62 97:6 10|32 3:7 1|35 16:7 2|100 87:7 3|51 36:7 4|78 40:7 5|17 42:7 6|71 2:7 7|63 68:7 8|95 73:7 9|96 37:7 10|29 24:8 1|70 79:8 2|89 70:8 3|25 89:8 4|83 25:8 5|9 84:8 6|69 40:8 7|65 31:8 8|64 82:8 9|55 22:8 10|91 99:9 1|14 70:9 2|57 69:9 3|99 36:9 4|15 36:9 5|54 94:9 6|39 71:9 7|47 71:9 8|73 55:9 9|49 17:9 10|19 66:10 1|9 89:10 2|43 55:10 3|68 57:10 4|19 82:10 5|62 83:10 6|1 67:10 7|41 45:10 8|45 47:10 9|90 23:10 10</relation>
    <relation name="R118" arity="2" nbTuples="100" semantics="soft" defaultCost="infinity">79 75:1 1|49 17:1 2|29 71:1 3|53 82:1 4|61 75:1 5|19 48:1 6|36 31:1 7|19 21:1 8|94 68:1 9|83 13:1 10|79 61:2 1|65 32:2 2|88 66:2 3|94 87:2 4|85 50:2 5|54 57:2 6|44 75:2 7|38 25:2 8|95 9:2 9|9 46:2 10|28 87:3 1|69 95:3 2|99 67:3 3|58 24:3 4|76 76:3 5|58 22:3 6|39 87:3 7|30 59:3 8|100 96:3 9|39 91:3 10|23 36:4 1|12 72:4 2|42 21:4 3|83 25:4 4|47 32:4 5|99 25:4 6|79 78:4 7|42 7:4 8|7 55:4 9|1 76:4 10|82 56:5 1|40 33:5 2|47 8:5 3|88 88:5 4|84 100:5 5|100 13:5 6|85 49:5 7|92 22:5 8|14 13:5 9|46 51:5 10|100 37:6 1|79 74:6 2|92 39:6 3|3 72:6 4|90 62:6 5|82 18:6 6|93 91:6 7|89 83:6 8|14 50:6 9|51 58:6 10|43 43:7 1|87 79:7 2|85 73:7 3|45 22:7 4|76 6:7 5|18 33:7 6|89 93:7 7|2 45:7 8|86 63:7 9|64 37:7 10|30 16:8 1|35 5:8 2|55 26:8 3|14 70:8 4|34 58:8 5|52 34:8 6|12 25:8 7|33 20:8 8|60 28:8 9|100 12:8 10|1 77:9 1|68 92:9 2|8 80:9 3|74 98:9 4|19 67:9 5|47 61:9 6|8 4:9 7|49 81:9 8|73 42:9 9|38 63:9 10|41 45:10 1|14 38:10 2|72 16:10 3|68 37:10 4|28 77:10 5|30 43:10 6|35 16:10 7|20 51:10 8|76 65:10 9|34 56:10 10</relation>
    <relation name="R119" arity="2" nbTuples="100" semantics="soft" defaultCost="infinity">98 36:1 1|65 82:1 2|74 99:1 3|57 84:1 4|41 65:1 5|87 30:1 6|86 76:1 7|42 7:1 8|70 11:1 9|13 85:1 10|71 64:2 1|54 95:2 2|30 40:2 3|54 86:2 4|25 90:2 5|53 67:2 6|27 99:2 7|27 24:2 8|44 11:2 9|46 71:2 10|87 90:3 1|2 92:3 2|38 75:3 3|34 76:3 4|84 20:3 5|98 84:3 6|43 81:3 7|60 13:3 8|10 35:3 9|31 85:3 10|17 92:4 1|72 5:4 2|76 22:4 3|71 12:4 4|20 59:4 5|88 69:4 6|50 35:4 7|77 4:4 8|12 56:4 9|32 88:4 10|97 73:5 1|11 54:5 2|7 52:5 3|48 75:5 4|54 21:5 5|46 44:5 6|84 51:5 7|45 87:5 8|69 34:5 9|23 27:5 10|39 72:6 1|7 51:6 2|79 21:6 3|23 58:6 4|21 77:6 5|78 21:6 6|6 58:6 7|60 78:6 8|89 45:6 9|9 78:6 10|11 45:7 1|99 85:7 2|90 51:7 3|28 21:7 4|8 71:7 5|76 75:7 6|41 18:7 7|60 40:7 8|55 72:7 9|59 17:7 10|55 27:8 1|13 55:8 2|53 78:8 3|75 86:8 4|68 11:8 5|19 52:8 6|33 91:8 7|2 97:8 8|26 82:8 9|76 76:8 10|13 49:9 1|100 89:9 2|65 49:9 3|46 36:9 4|43 46:9 5|20 62:9 6|83 25:9 7|90 46:9 8|76 35:9 9|23 69:9 10|77 47:10 1|61 2:10 2|40 29:10 3|2 3:10 4|21 55:10 5|77 74:10 6|89 61:10 7|73 50:10 8|76 78:10 9|47 64:10 10</relation>
    <relation name="R120" arity="2" nbTuples="100" semantics="soft" defaultCost="infinity">66 88:1 1|1 81:1 2|77 56:1 3|19 38:1 4|97 44:1 5|57 11:1 6|43 84:1 7|75 68:1 8|7 74:1 9|29 55:1 10|80 43:2 1|100 16:2 2|22 99:2 3|36 38:2 4|1 80:2 5|80 53:2 6|2 6:2 7|15 67:2 8|71 29:2 9|27 99:2 10|21 62:3 1|80 55:3 2|43 97:3 3|33 20:3 4|73 79:3 5|79 45:3 6|57 57:3 7|81 23:3 8|93 1:3 9|80 2:3 10|12 16:4 1|90 39:4 2|11 79:4 3|86 52:4 4|33 52:4 5|57 73:4 6|68 50:4 7|45 84:4 8|87 45:4 9|29 65:4 10|81 51:5 1|7 56:5 2|36 33:5 3|23 8:5 4|28 22:5 5|49 63:5 6|12 83:5 7|56 88:5 8|83 77:5 9|59 58:5 10|68 45:6 1|78 64:6 2|31 57:6 3|70 35:6 4|30 32:6 5|10 93:6 6|37 93:6 7|58 22:6 8|51 55:6 9|25 71:6 10|58 34:7 1|72 34:7 2|63 90:7 3|29 53:7 4|14 23:7 5|43 79:7 6|49 67:7 7|33 49:7 8|55 30:7 9|86 34:7 10|100 97:8 1|19 35:8 2|98 64:8 3|17 24:8 4|25 97:8 5|36 21:8 6|16 42:8 7|25 70:8 8|27 58:8 9|87 43:8 10|1 67:9 1|67 87:9 2|65 73:9 3|100 4:9 4|43 48:9 5|5 57:9 6|63 23:9 7|70 59:9 8|87 79:9 9|84 5:9 10|35 91:10 1|36 18:10 2|57 39:10 3|5 40:10 4|42 44:10 5|28 34:10 6|71 88:10 7|75 59:10 8|3 98:10 9|84 68:10 10</relation>
    <relation name="R121" arity="2" nbTuples="100" semantics="soft" defaultCost="infinity">85 83:1 1|17 19:1 2|2 79:1 3|43 76:1 4|22 17:1 5|74 15:1 6|100 26:1 7|38 49:1 8|96 70:1 9|46 28:1 10|16 91:2 1|72 87:2 2|30 26:2 3|37 33:2 4|45 60:2 5|39 22:2 6|16 81:2 7|5 79:2 8|30 79:2 9|10 88:2 10|87 65:3 1|46 77:3 2|100 59:3 3|18 15:3 4|82 36:3 5|46 56:3 6|47 7:3 7|4 5:3 8|32 31:3 9|87 89:3 10|100 95:4 1|2 96:4 2|94 75:4 3|94 82:4 4|18 70:4 5|81 44:4 6|10 82:4 7|49 77:4 8|11 64:4 9|68 62:4 10|86 11:5 1|22 30:5 2|72 57:5 3|28 10:5 4|87 45:5 5|86 52:5 6|56 8:5 7|65 9:5 8|8 17:5 9|18 15:5 10|58 47:6 1|77 34:6 2|84 92:6 3|4 86:6 4|74 1:6 5|77 17:6 6|22 89:6 7|100 18:6 8|34 99:6 9|55 39:6 10|76 3:7 1|13 22:7 2|53 60:7 3|64 16:7 4|7 39:7 5|18 99:7 6|47 87:7 7|29 3:7 8|95 98:7 9|1 98:7 10|84 8:8 1|33 63:8 2|88 62:8 3|13 44:8 4|83 23:8 5|16 76:8 6|7 61:8 7|75 30:8 8|93 70:8 9|95 100:8 10|57 37:9 1|56 93:9 2|93 17:9 3|98 88:9 4|90 24:9 5|24 1:9 6|2 20:9 7|51 33:9 8|35 8:9 9|40 12:9 10|94 35:10 1|90 4:10 2|87 51:10 3|47 16:10 4|59 51:10 5|59 77:10 6|19 82:10 7|64 37:10 8|50 94:10 9|24 84:10 10</relation>
    <relation name="R122" arity="2" nbTuples="100" semantics="soft" defaultCost="infinity">62 79:1 1|4 64:1 2|99 13:1 3|32 33:1 4|63 20:1 5|60 61:1 6|15 50:1 7|73 78:1 8|22 58:1 9|35 36:1 10|75 61:2 1|24 28:2 2|57 49:2 3|14 6:2 4|75 25:2 5|100 32:2 6|59 49:2 7|96 61:2 8|19 74:2 9|36 84:2 10|34 51:3 1|34 27:3 2|37 24:3 3|54 28:3 4|40 23:3 5|66 91:3 6|77 88:3 7|18 56:3 8|68 84:3 9|10 2:3 10|18 100:4 1|71 33:4 2|26 14:4 3|75 7:4 4|69 94:4 5|90 94:4 6|17 83:4 7|15 55:4 8|90 99:4 9|35 87:4 10|41 73:5 1|99 79:5 2|22 54:5 3|50 73:5 4|38 84:5 5|8 64:5 6|20 56:5 7|50 90:5 8|62 84:5 9|69 31:5 10|34 85:6 1|15 53:6 2|58 30:6 3|75 9:6 4|65 78:6 5|58 41:6 6|70 71:6 7|64 78:6 8|9 50:6 9|42 3:6 10|20 7:7 1|63 99:7 2|58 66:7 3|73 68:7 4|11 70:7 5|3 63:7 6|18 28:7 7|81 54:7 8|71 54:7 9|66 32:7 10|60 30:8 1|69 8:8 2|22 97:8 3|26 53:8 4|35 88:8 5|7 18:8 6|42 6:8 7|96 50:8 8|95 48:8 9|71 86:8 10|71 72:9 1|79 54:9 2|5 38:9 3|86 38:9 4|57 14:9 5|3 13:9 6|51 10:9 7|6 37:9 8|57 50:9 9|75 78:9 10|74 84:10 1|28 97:10 2|38 91:10 3|89 77:10 4|69 7:10 5|62 29:10 6|29 97:10 7|76 19:10 8|56 60:10 9|60 64:10 10</relation>
    <relation name="R123" arity="2" nbTuples="100" semantics="soft" defaultCost="infinity">45 41:1 1|67 87:1 2|90 10:1 3|1 34:1 4|58 78:1 5|36 98:1 6|73 67:1 7|88 4:1 8|2 11:1 9|8 71:1 10|99 93:2 1|80 90:2 2|30 95:2 3|74 4:2 4|17 88:2 5|92 7:2 6|63 29:2 7|41 58:2 8|21 38:2 9|25 19:2 10|100 28:3 1|7 7:3 2|88 6:3 3|99 1:3 4|68 64:3 5|42 88:3 6|18 93:3 7|19 33:3 8|56 30:3 9|8 75:3 10|62 5:4 1|88 74:4 2|31 64:4 3|65 50:4 4|33 12:4 5|40 96:4 6|51 26:4 7|28 51:4 8|30 69:4 9|77 78:4 10|20 31:5 1|76 12:5 2|36 41:5 3|9 79:5 4|42 67:5 5|42 40:5 6|60 60:5 7|46 51:5 8|76 64:5 9|19 79:5 10|25 91:6 1|92 59:6 2|97 83:6 3|63 58:6 4|44 4:6 5|31 12:6 6|16 38:6 7|87 39:6 8|20 56:6 9|10 25:6 10|11 92:7 1|71 88:7 2|60 51:7 3|62 77:7 4|77 57:7 5|30 48:7 6|9 20:7 7|12 18:7 8|89 16:7 9|17 96:7 10|15 43:8 1|76 50:8 2|47 38:8 3|60 90:8 4|1 5:8 5|39 82:8 6|38 46:8 7|44 58:8 8|10 53:8 9|60 34:8 10|34 73:9 1|3 79:9 2|23 10:9 3|61 49:9 4|22 9:9 5|75 48:9 6|88 39:9 7|81 16:9 8|20 20:9 9|36 44:9 10|15 90:10 1|12 35:10 2|34 97:10 3|20 30:10 4|96 59:10 5|43 72:10 6|59 70:10 7|80 51:10 8|84 32:10 9|83 72:10 10</relation>
    <relation name="R124" arity="2" nbTuples="100" semantics="soft" defaultCost="infinity">28 87:1 1|60 20:1 2|29 15:1 3|30 45:1 4|58 46:1 5|78 4:1 6|52 62:1 7|22 39:1 8|61 28:1 9|38 45:1 10|4 47:2 1|76 50:2 2|97 79:2 3|21 84:2 4|55 50:2 5|93 51:2 6|5 21:2 7|28 72:2 8|97 53:2 9|18 41:2 10|36 9:3 1|69 77:3 2|47 56:3 3|37 28:3 4|65 54:3 5|21 42:3 6|16 74:3 7|84 11:3 8|65 74:3 9|12 29:3 10|46 63:4 1|90 25:4 2|65 52:4 3|79 67:4 4|46 92:4 5|61 58:4 6|33 16:4 7|30 91:4 8|88 56:4 9|16 55:4 10|42 61:5 1|5 31:5 2|19 97:5 3|89 74:5 4|23 74:5 5|95 97:5 6|28 86:5 7|85 55:5 8|8 51:5 9|92 58:5 10|57 68:6 1|46 10:6 2|12 1:6 3|66 27:6 4|44 82:6 5|65 57:6 6|21 70:6 7|82 83:6 8|48 18:6 9|58 56:6 10|67 61:7 1|28 4:7 2|86 48:7 3|69 1:7 4|21 94:7 5|96 88:7 6|87 63:7 7|91 2:7 8|31 55:7 9|32 79:7 10|31 3:8 1|6 46:8 2|78 36:8 3|84 45:8 4|50 47:8 5|82 16:8 6|46 27:8 7|66 47:8 8|86 15:8 9|93 28:8 10|4 62:9 1|48 20:9 2|44 91:9 3|39 92:9 4|66 92:9 5|34 47:9 6|91 72:9 7|73 18:9 8|74 52:9 9|77 86:9 10|75 2:10 1|84 27:10 2|5 50:10 3|67 2:10 4|74 44:10 5|82 26:10 6|17 74:10 7|57 96:10 8|98 2:10 9|73 67:10 10</relation>
    <relation name="R125" arity="2" nbTuples="100" semantics="soft" defaultCost="infinity">74 26:1 1|41 39:1 2|3 92:1 3|37 99:1 4|13 1:1 5|94 63:1 6|89 24:1 7|45 72:1 8|55 85:1 9|25 47:1 10|94 57:2 1|67 70:2 2|56 40:2 3|15 10:2 4|98 16:2 5|60 59:2 6|66 84:2 7|36 14:2 8|14 2:2 9|56 2:2 10|32 12:3 1|78 13:3 2|17 23:3 3|60 62:3 4|62 91:3 5|27 9:3 6|37 37:3 7|46 86:3 8|52 34:3 9|62 19:3 10|33 75:4 1|17 70:4 2|20 42:4 3|81 39:4 4|1 89:4 5|42 23:4 6|10 57:4 7|65 68:4 8|3 47:4 9|13 83:4 10|69 74:5 1|37 42:5 2|11 60:5 3|73 65:5 4|94 4:5 5|79 70:5 6|3 29:5 7|100 37:5 8|6 83:5 9|17 75:5 10|52 28:6 1|64 49:6 2|11 66:6 3|81 2:6 4|5 72:6 5|87 64:6 6|40 63:6 7|99 22:6 8|39 40:6 9|62 78:6 10|81 96:7 1|93 54:7 2|27 39:7 3|21 9:7 4|44 79:7 5|77 94:7 6|78 42:7 7|67 1:7 8|37 65:7 9|66 95:7 10|9 28:8 1|87 78:8 2|23 5:8 3|72 69:8 4|75 5:8 5|26 36:8 6|93 9:8 7|24 88:8 8|66 10:8 9|94 59:8 10|85 5:9 1|35 5:9 2|42 90:9 3|23 97:9 4|20 43:9 5|33 26:9 6|66 34:9 7|98 57:9 8|45 85:9 9|89 100:9 10|57 99:10 1|38 63:10 2|93 71:10 3|41 18:10 4|79 45:10 5|97 14:10 6|15 71:10 7|76 25:10 8|22 80:10 9|2 44:10 10</relation>
    <relation name="R126" arity="2" nbTuples="100" semantics="soft" defaultCost="infinity">36 46:1 1|32 92:1 2|59 74:1 3|64 39:1 4|34 76:1 5|35 1:1 6|73 6:1 7|15 98:1 8|51 45:1 9|55 50:1 10|95 33:2 1|62 17:2 2|87 81:2 3|87 58:2 4|91 9:2 5|68 44:2 6|36 86:2 7|63 45:2 8|93 89:2 9|88 39:2 10|57 9:3 1|55 24:3 2|61 98:3 3|26 21:3 4|91 55:3 5|32 3:3 6|24 46:3 7|98 5:3 8|75 18:3 9|81 8:3 10|31 20:4 1|7 44:4 2|12 87:4 3|93 67:4 4|10 93:4 5|66 44:4 6|91 74:4 7|88 11:4 8|26 13:4 9|31 8:4 10|69 43:5 1|30 92:5 2|75 76:5 3|26 19:5 4|55 55:5 5|37 19:5 6|59 97:5 7|68 92:5 8|81 51:5 9|10 56:5 10|28 22:6 1|39 35:6 2|15 34:6 3|24 42:6 4|90 56:6 5|41 3:6 6|68 41:6 7|63 28:6 8|16 92:6 9|50 39:6 10|15 87:7 1|76 28:7 2|93 69:7 3|42 28:7 4|1 43:7 5|100 46:7 6|8 96:7 7|70 28:7 8|27 81:7 9|85 13:7 10|62 19:8 1|100 23:8 2|27 80:8 3|88 53:8 4|48 18:8 5|44 38:8 6|75 93:8 7|47 60:8 8|32 55:8 9|56 3:8 10|2 16:9 1|47 49:9 2|40 19:9 3|50 49:9 4|90 2:9 5|31 28:9 6|33 37:9 7|97 83:9 8|86 14:9 9|21 92:9 10|6 42:10 1|76 68:10 2|55 16:10 3|55 32:10 4|64 24:10 5|96 11:10 6|53 40:10 7|59 22:10 8|64 96:10 9|30 28:10 10</relation>
    <relation name="R127" arity="2" nbTuples="100" semantics="soft" defaultCost="infinity">96 76:1 1|96 27:1 2|99 58:1 3|4 49:1 4|63 76:1 5|74 32:1 6|90 46:1 7|39 67:1 8|47 80:1 9|1 92:1 10|4 81:2 1|56 57:2 2|47 80:2 3|16 59:2 4|2 75:2 5|67 19:2 6|65 100:2 7|39 33:2 8|5 49:2 9|29 14:2 10|53 57:3 1|17 29:3 2|16 62:3 3|27 91:3 4|24 17:3 5|51 81:3 6|47 82:3 7|10 46:3 8|11 78:3 9|51 10:3 10|31 19:4 1|12 45:4 2|56 34:4 3|35 24:4 4|18 13:4 5|12 97:4 6|52 5:4 7|69 35:4 8|92 55:4 9|21 72:4 10|70 29:5 1|35 17:5 2|56 69:5 3|11 97:5 4|46 70:5 5|47 21:5 6|68 95:5 7|7 70:5 8|15 72:5 9|71 35:5 10|23 47:6 1|25 76:6 2|4 57:6 3|10 58:6 4|22 27:6 5|9 4:6 6|33 77:6 7|62 7:6 8|68 35:6 9|11 81:6 10|87 33:7 1|67 2:7 2|86 100:7 3|18 91:7 4|42 37:7 5|90 81:7 6|45 14:7 7|12 34:7 8|81 91:7 9|20 34:7 10|33 52:8 1|23 46:8 2|13 81:8 3|67 82:8 4|30 11:8 5|12 88:8 6|89 40:8 7|97 20:8 8|55 97:8 9|88 63:8 10|83 10:9 1|38 1:9 2|91 40:9 3|50 37:9 4|76 4:9 5|41 40:9 6|28 29:9 7|11 59:9 8|58 65:9 9|81 61:9 10|56 79:10 1|37 12:10 2|40 63:10 3|31 16:10 4|4 91:10 5|16 42:10 6|49 70:10 7|52 36:10 8|28 46:10 9|33 37:10 10</relation>
    <relation name="R128" arity="2" nbTuples="100" semantics="soft" defaultCost="infinity">32 15:1 1|66 16:1 2|64 63:1 3|24 60:1 4|1 8:1 5|23 34:1 6|10 8:1 7|27 69:1 8|99 77:1 9|67 47:1 10|15 16:2 1|59 56:2 2|58 69:2 3|65 28:2 4|71 90:2 5|80 97:2 6|87 95:2 7|54 27:2 8|49 75:2 9|34 10:2 10|14 33:3 1|23 72:3 2|18 17:3 3|66 33:3 4|56 10:3 5|34 53:3 6|35 60:3 7|65 97:3 8|5 28:3 9|39 40:3 10|13 49:4 1|76 46:4 2|55 19:4 3|66 37:4 4|80 30:4 5|76 17:4 6|88 16:4 7|64 67:4 8|99 63:4 9|27 3:4 10|18 2:5 1|40 49:5 2|19 5:5 3|25 48:5 4|54 61:5 5|21 8:5 6|65 16:5 7|26 50:5 8|16 41:5 9|29 18:5 10|84 94:6 1|17 72:6 2|37 19:6 3|54 92:6 4|23 56:6 5|44 91:6 6|24 1:6 7|54 46:6 8|91 98:6 9|49 24:6 10|55 18:7 1|27 10:7 2|28 24:7 3|44 19:7 4|49 5:7 5|27 77:7 6|4 18:7 7|39 7:7 8|34 51:7 9|18 84:7 10|98 92:8 1|14 35:8 2|78 74:8 3|2 86:8 4|34 42:8 5|77 41:8 6|87 62:8 7|48 72:8 8|91 98:8 9|62 29:8 10|78 64:9 1|9 13:9 2|97 39:9 3|67 73:9 4|61 51:9 5|19 59:9 6|75 18:9 7|14 41:9 8|16 54:9 9|93 17:9 10|11 19:10 1|99 16:10 2|32 62:10 3|81 82:10 4|52 31:10 5|67 80:10 6|42 42:10 7|33 92:10 8|62 17:10 9|1 56:10 10</relation>
    <relation name="R129" arity="2" nbTuples="100" semantics="soft" defaultCost="infinity">90 98:1 1|3 43:1 2|84 21:1 3|52 42:1 4|85 96:1 5|74 81:1 6|97 31:1 7|19 85:1 8|56 16:1 9|87 48:1 10|64 80:2 1|56 66:2 2|4 4:2 3|27 61:2 4|94 88:2 5|88 4:2 6|92 47:2 7|69 40:2 8|92 39:2 9|41 95:2 10|63 79:3 1|99 31:3 2|51 67:3 3|25 47:3 4|41 99:3 5|74 64:3 6|3 97:3 7|29 80:3 8|64 67:3 9|76 66:3 10|60 45:4 1|11 85:4 2|66 87:4 3|60 13:4 4|87 96:4 5|92 86:4 6|91 13:4 7|37 75:4 8|99 3:4 9|99 38:4 10|18 36:5 1|5 14:5 2|70 74:5 3|94 40:5 4|19 22:5 5|36 18:5 6|2 49:5 7|7 74:5 8|94 24:5 9|90 95:5 10|86 71:6 1|44 78:6 2|36 84:6 3|95 43:6 4|55 14:6 5|42 21:6 6|37 93:6 7|27 90:6 8|8 20:6 9|3 41:6 10|29 91:7 1|75 66:7 2|65 53:7 3|6 57:7 4|20 94:7 5|80 27:7 6|70 80:7 7|3 68:7 8|79 18:7 9|66 78:7 10|57 23:8 1|32 13:8 2|66 8:8 3|29 47:8 4|49 61:8 5|13 33:8 6|21 2:8 7|35 1:8 8|47 65:8 9|2 65:8 10|60 96:9 1|32 18:9 2|41 90:9 3|22 82:9 4|23 73:9 5|9 56:9 6|35 66:9 7|99 26:9 8|99 30:9 9|27 72:9 10|87 65:10 1|71 18:10 2|12 96:10 3|16 92:10 4|81 25:10 5|39 33:10 6|27 49:10 7|27 33:10 8|5 57:10 9|95 83:10 10</relation>
    <relation name="R130" arity="2" nbTuples="100" semantics="soft" defaultCost="infinity">34 55:1 1|49 25:1 2|98 90:1 3|33 38:1 4|9 95:1 5|67 83:1 6|70 94:1 7|24 82:1 8|58 53:1 9|98 35:1 10|32 13:2 1|33 83:2 2|93 79:2 3|36 2:2 4|86 92:2 5|83 15:2 6|3 56:2 7|2 74:2 8|51 67:2 9|9 89:2 10|10 23:3 1|61 54:3 2|26 76:3 3|56 45:3 4|28 45:3 5|72 35:3 6|28 82:3 7|8 28:3 8|63 30:3 9|74 53:3 10|53 41:4 1|55 68:4 2|28 22:4 3|26 27:4 4|34 43:4 5|43 2:4 6|51 38:4 7|40 63:4 8|7 5:4 9|45 34:4 10|4 16:5 1|4 12:5 2|14 10:5 3|66 11:5 4|85 95:5 5|62 82:5 6|83 3:5 7|71 60:5 8|31 45:5 9|95 55:5 10|87 1:6 1|72 27:6 2|37 17:6 3|42 65:6 4|61 71:6 5|51 91:6 6|6 82:6 7|31 27:6 8|22 87:6 9|80 57:6 10|80 76:7 1|27 29:7 2|41 69:7 3|69 60:7 4|93 75:7 5|6 24:7 6|39 61:7 7|56 13:7 8|67 61:7 9|11 91:7 10|24 4:8 1|25 95:8 2|41 64:8 3|63 42:8 4|84 16:8 5|6 63:8 6|94 72:8 7|18 96:8 8|94 79:8 9|95 21:8 10|13 63:9 1|97 60:9 2|28 94:9 3|9 2:9 4|7 92:9 5|37 72:9 6|50 52:9 7|45 15:9 8|75 35:9 9|30 94:9 10|49 47:10 1|27 96:10 2|85 84:10 3|52 79:10 4|40 15:10 5|50 48:10 6|1 27:10 7|4 41:10 8|31 68:10 9|51 49:10 10</relation>
    <relation name="R131" arity="2" nbTuples="100" semantics="soft" defaultCost="infinity">80 74:1 1|9 86:1 2|47 82:1 3|75 87:1 4|36 5:1 5|42 5:1 6|43 34:1 7|21 37:1 8|22 52:1 9|85 33:1 10|69 9:2 1|59 84:2 2|83 43:2 3|33 13:2 4|41 18:2 5|87 71:2 6|85 62:2 7|97 33:2 8|56 4:2 9|53 16:2 10|35 18:3 1|78 8:3 2|45 16:3 3|47 29:3 4|20 14:3 5|6 52:3 6|44 85:3 7|72 25:3 8|42 58:3 9|64 37:3 10|46 38:4 1|14 12:4 2|42 74:4 3|62 32:4 4|42 20:4 5|96 1:4 6|18 87:4 7|100 6:4 8|84 20:4 9|70 68:4 10|93 90:5 1|52 88:5 2|15 17:5 3|85 63:5 4|80 34:5 5|75 49:5 6|52 97:5 7|47 43:5 8|55 85:5 9|83 49:5 10|21 100:6 1|41 88:6 2|38 39:6 3|87 46:6 4|76 97:6 5|94 4:6 6|37 92:6 7|62 79:6 8|48 23:6 9|90 42:6 10|3 12:7 1|91 60:7 2|19 92:7 3|73 80:7 4|11 52:7 5|21 38:7 6|100 83:7 7|3 47:7 8|57 100:7 9|7 29:7 10|66 76:8 1|35 81:8 2|32 58:8 3|37 16:8 4|84 69:8 5|45 57:8 6|33 2:8 7|64 68:8 8|25 5:8 9|33 31:8 10|94 60:9 1|95 20:9 2|50 1:9 3|59 72:9 4|66 95:9 5|98 35:9 6|13 47:9 7|9 87:9 8|77 13:9 9|41 26:9 10|25 15:10 1|75 59:10 2|45 3:10 3|73 2:10 4|60 8:10 5|21 63:10 6|30 93:10 7|91 82:10 8|5 31:10 9|60 10:10 10</relation>
    <relation name="R132" arity="2" nbTuples="100" semantics="soft" defaultCost="infinity">40 79:1 1|82 85:1 2|91 65:1 3|47 44:1 4|42 50:1 5|19 84:1 6|42 72:1 7|90 3:1 8|31 36:1 9|47 89:1 10|37 73:2 1|19 3:2 2|54 32:2 3|98 97:2 4|82 66:2 5|65 10:2 6|8 84:2 7|8 11:2 8|14 81:2 9|43 11:2 10|51 44:3 1|38 49:3 2|6 92:3 3|39 3:3 4|82 18:3 5|18 49:3 6|34 20:3 7|46 53:3 8|3 78:3 9|59 73:3 10|22 18:4 1|2 2:4 2|54 7:4 3|12 71:4 4|90 3:4 5|12 21:4 6|84 82:4 7|64 24:4 8|52 79:4 9|75 28:4 10|5 46:5 1|96 5:5 2|59 88:5 3|40 37:5 4|35 97:5 5|56 31:5 6|72 45:5 7|54 98:5 8|41 3:5 9|4 71:5 10|97 71:6 1|90 35:6 2|13 28:6 3|48 43:6 4|56 30:6 5|62 15:6 6|56 19:6 7|72 35:6 8|39 24:6 9|60 76:6 10|73 93:7 1|18 98:7 2|69 97:7 3|67 16:7 4|59 19:7 5|86 22:7 6|90 69:7 7|43 27:7 8|52 100:7 9|55 84:7 10|51 94:8 1|90 4:8 2|6 72:8 3|42 31:8 4|35 4:8 5|17 74:8 6|71 3:8 7|53 34:8 8|70 93:8 9|87 37:8 10|3 49:9 1|85 22:9 2|23 52:9 3|14 93:9 4|42 86:9 5|99 2:9 6|54 59:9 7|25 8:9 8|21 47:9 9|57 98:9 10|82 76:10 1|25 50:10 2|6 24:10 3|2 78:10 4|94 21:10 5|20 77:10 6|69 6:10 7|21 59:10 8|4 6:10 9|85 79:10 10</relation>
    <relation name="R133" arity="2" nbTuples="100" semantics="soft" defaultCost="infinity">55 76:1 1|19 89:1 2|30 70:1 3|84 97:1 4|83 83:1 5|1 63:1 6|56 34:1 7|85 72:1 8|99 54:1 9|25 25:1 10|96 64:2 1|19 91:2 2|79 30:2 3|93 41:2 4|72 27:2 5|73 46:2 6|21 21:2 7|74 64:2 8|70 60:2 9|30 17:2 10|17 27:3 1|92 28:3 2|60 3:3 3|83 35:3 4|59 68:3 5|8 21:3 6|61 48:3 7|89 98:3 8|29 14:3 9|92 50:3 10|98 26:4 1|44 48:4 2|91 19:4 3|58 83:4 4|7 18:4 5|98 26:4 6|60 82:4 7|3 26:4 8|43 64:4 9|25 55:4 10|46 13:5 1|90 88:5 2|23 20:5 3|27 34:5 4|69 60:5 5|40 23:5 6|18 65:5 7|55 41:5 8|10 21:5 9|46 73:5 10|43 72:6 1|38 56:6 2|46 66:6 3|22 24:6 4|35 97:6 5|84 86:6 6|68 31:6 7|27 72:6 8|18 45:6 9|82 31:6 10|94 53:7 1|55 57:7 2|78 9:7 3|18 16:7 4|29 71:7 5|69 92:7 6|12 5:7 7|92 9:7 8|17 9:7 9|19 31:7 10|20 49:8 1|87 71:8 2|99 5:8 3|70 20:8 4|49 33:8 5|38 10:8 6|76 67:8 7|37 36:8 8|15 9:8 9|96 57:8 10|30 60:9 1|1 22:9 2|60 92:9 3|88 66:9 4|58 61:9 5|51 47:9 6|16 27:9 7|12 7:9 8|19 32:9 9|73 72:9 10|84 87:10 1|25 20:10 2|7 93:10 3|82 91:10 4|61 9:10 5|19 25:10 6|85 15:10 7|84 71:10 8|59 61:10 9|69 25:10 10</relation>
    <relation name="R134" arity="2" nbTuples="100" semantics="soft" defaultCost="infinity">64 43:1 1|89 26:1 2|97 18:1 3|22 44:1 4|88 19:1 5|25 91:1 6|79 84:1 7|57 80:1 8|77 93:1 9|21 74:1 10|68 76:2 1|19 64:2 2|36 5:2 3|68 15:2 4|35 83:2 5|32 71:2 6|20 1:2 7|66 71:2 8|32 34:2 9|15 4:2 10|32 7:3 1|8 6:3 2|21 66:3 3|86 58:3 4|74 75:3 5|84 67:3 6|60 58:3 7|7 35:3 8|100 78:3 9|87 58:3 10|29 81:4 1|8 58:4 2|21 6:4 3|53 49:4 4|47 79:4 5|8 26:4 6|65 15:4 7|78 90:4 8|2 72:4 9|94 76:4 10|5 100:5 1|86 9:5 2|13 63:5 3|54 73:5 4|100 17:5 5|47 16:5 6|82 72:5 7|58 31:5 8|1 67:5 9|64 36:5 10|17 42:6 1|35 38:6 2|32 13:6 3|73 57:6 4|14 87:6 5|1 34:6 6|48 8:6 7|42 54:6 8|55 67:6 9|15 71:6 10|20 29:7 1|50 30:7 2|43 26:7 3|92 57:7 4|99 68:7 5|75 83:7 6|80 20:7 7|80 49:7 8|77 22:7 9|44 83:7 10|71 15:8 1|97 59:8 2|26 73:8 3|7 47:8 4|96 46:8 5|68 88:8 6|85 52:8 7|37 2:8 8|2 56:8 9|21 96:8 10|46 39:9 1|83 6:9 2|80 55:9 3|31 76:9 4|35 30:9 5|15 61:9 6|52 79:9 7|6 89:9 8|4 76:9 9|34 31:9 10|78 30:10 1|79 81:10 2|69 90:10 3|57 55:10 4|47 29:10 5|30 86:10 6|73 45:10 7|74 7:10 8|27 11:10 9|57 81:10 10</relation>
    <relation name="R135" arity="2" nbTuples="100" semantics="soft" defaultCost="infinity">50 45:1 1|60 66:1 2|77 50:1 3|71 68:1 4|16 18:1 5|70 77:1 6|53 88:1 7|97 64:1 8|25 70:1 9|63 18:1 10|52 5:2 1|72 57:2 2|55 99:2 3|30 14:2 4|91 62:2 5|12 49:2 6|21 62:2 7|14 60:2 8|1 92:2 9|64 73:2 10|14 39:3 1|63 38:3 2|85 28:3 3|65 88:3 4|36 31:3 5|32 41:3 6|82 97:3 7|94 76:3 8|65 8:3 9|52 50:3 10|14 13:4 1|67 78:4 2|64 65:4 3|7 14:4 4|33 41:4 5|18 71:4 6|41 74:4 7|2 28:4 8|82 37:4 9|67 54:4 10|3 30:5 1|7 28:5 2|29 63:5 3|84 1:5 4|64 32:5 5|9 24:5 6|52 42:5 7|62 2:5 8|12 44:5 9|15 54:5 10|86 3:6 1|91 90:6 2|31 35:6 3|84 29:6 4|40 29:6 5|94 41:6 6|44 80:6 7|70 96:6 8|68 14:6 9|42 81:6 10|16 81:7 1|18 46:7 2|41 72:7 3|83 36:7 4|29 46:7 5|47 38:7 6|45 79:7 7|53 24:7 8|34 8:7 9|97 19:7 10|29 34:8 1|32 68:8 2|30 3:8 3|34 68:8 4|45 55:8 5|79 62:8 6|19 29:8 7|45 76:8 8|82 63:8 9|70 45:8 10|53 44:9 1|51 52:9 2|67 17:9 3|89 58:9 4|64 86:9 5|36 28:9 6|88 96:9 7|79 72:9 8|35 21:9 9|64 76:9 10|82 44:10 1|43 30:10 2|72 50:10 3|24 83:10 4|63 31:10 5|43 44:10 6|68 35:10 7|44 36:10 8|97 86:10 9|41 21:10 10</relation>
    <relation name="R136" arity="2" nbTuples="100" semantics="soft" defaultCost="infinity">74 21:1 1|42 16:1 2|59 13:1 3|90 21:1 4|21 64:1 5|20 3:1 6|10 85:1 7|61 75:1 8|57 91:1 9|18 45:1 10|90 90:2 1|57 12:2 2|90 63:2 3|74 31:2 4|19 75:2 5|66 60:2 6|55 1:2 7|65 79:2 8|35 85:2 9|42 43:2 10|42 1:3 1|31 41:3 2|31 34:3 3|14 80:3 4|55 59:3 5|87 60:3 6|63 27:3 7|82 41:3 8|93 66:3 9|96 50:3 10|24 19:4 1|22 46:4 2|62 55:4 3|51 79:4 4|39 4:4 5|22 89:4 6|75 5:4 7|82 76:4 8|2 44:4 9|38 33:4 10|82 35:5 1|90 92:5 2|55 86:5 3|5 7:5 4|45 44:5 5|83 82:5 6|8 50:5 7|75 95:5 8|61 77:5 9|57 100:5 10|28 53:6 1|50 8:6 2|74 31:6 3|41 4:6 4|38 19:6 5|41 69:6 6|47 18:6 7|16 37:6 8|34 98:6 9|61 64:6 10|81 62:7 1|59 13:7 2|94 71:7 3|38 27:7 4|3 88:7 5|88 23:7 6|15 41:7 7|15 62:7 8|52 32:7 9|2 62:7 10|52 10:8 1|55 33:8 2|44 91:8 3|29 16:8 4|3 14:8 5|85 65:8 6|95 68:8 7|52 71:8 8|72 56:8 9|30 35:8 10|27 3:9 1|63 37:9 2|29 57:9 3|42 56:9 4|88 89:9 5|50 91:9 6|11 22:9 7|8 69:9 8|62 7:9 9|47 91:9 10|58 83:10 1|92 5:10 2|57 41:10 3|81 6:10 4|81 76:10 5|63 92:10 6|80 44:10 7|98 63:10 8|88 55:10 9|89 97:10 10</relation>
    <relation name="R137" arity="2" nbTuples="100" semantics="soft" defaultCost="infinity">52 71:1 1|60 22:1 2|20 53:1 3|21 34:1 4|19 10:1 5|41 9:1 6|87 39:1 7|83 96:1 8|55 64:1 9|58 84:1 10|96 48:2 1|46 75:2 2|69 63:2 3|26 16:2 4|100 59:2 5|54 74:2 6|70 23:2 7|18 87:2 8|29 59:2 9|29 39:2 10|29 74:3 1|64 68:3 2|79 27:3 3|70 60:3 4|65 18:3 5|25 12:3 6|51 12:3 7|29 18:3 8|34 95:3 9|31 75:3 10|94 90:4 1|28 70:4 2|93 70:4 3|61 56:4 4|71 37:4 5|33 10:4 6|85 67:4 7|97 9:4 8|65 38:4 9|32 48:4 10|47 8:5 1|8 87:5 2|90 27:5 3|58 87:5 4|49 40:5 5|14 97:5 6|71 30:5 7|50 92:5 8|13 56:5 9|48 94:5 10|17 42:6 1|70 79:6 2|70 43:6 3|31 34:6 4|85 85:6 5|96 88:6 6|55 6:6 7|1 67:6 8|33 2:6 9|59 85:6 10|43 61:7 1|78 42:7 2|82 95:7 3|7 29:7 4|87 2:7 5|59 55:7 6|59 22:7 7|11 100:7 8|99 60:7 9|62 50:7 10|76 94:8 1|37 52:8 2|87 26:8 3|70 73:8 4|72 41:8 5|52 74:8 6|54 18:8 7|44 28:8 8|29 50:8 9|47 39:8 10|95 89:9 1|8 82:9 2|22 83:9 3|84 83:9 4|74 15:9 5|21 33:9 6|87 23:9 7|11 57:9 8|52 20:9 9|90 11:9 10|98 21:10 1|87 31:10 2|98 16:10 3|90 12:10 4|93 33:10 5|20 51:10 6|22 69:10 7|91 55:10 8|97 72:10 9|22 64:10 10</relation>
    <relation name="R138" arity="2" nbTuples="100" semantics="soft" defaultCost="infinity">78 16:1 1|22 21:1 2|21 5:1 3|5 79:1 4|59 99:1 5|98 21:1 6|41 90:1 7|97 22:1 8|75 87:1 9|11 95:1 10|88 16:2 1|47 1:2 2|58 100:2 3|58 43:2 4|96 95:2 5|34 91:2 6|79 71:2 7|40 34:2 8|95 21:2 9|20 4:2 10|41 83:3 1|76 48:3 2|43 95:3 3|94 4:3 4|84 90:3 5|12 49:3 6|36 84:3 7|9 90:3 8|36 4:3 9|2 93:3 10|41 50:4 1|7 38:4 2|75 98:4 3|10 13:4 4|37 86:4 5|71 93:4 6|93 67:4 7|61 45:4 8|55 28:4 9|68 54:4 10|83 42:5 1|17 76:5 2|70 41:5 3|65 65:5 4|83 52:5 5|83 42:5 6|69 96:5 7|24 44:5 8|49 75:5 9|57 90:5 10|95 78:6 1|21 83:6 2|43 26:6 3|73 92:6 4|60 7:6 5|32 15:6 6|55 71:6 7|10 86:6 8|66 45:6 9|91 31:6 10|1 75:7 1|72 53:7 2|67 30:7 3|14 79:7 4|60 99:7 5|41 76:7 6|80 72:7 7|28 3:7 8|43 28:7 9|73 49:7 10|15 68:8 1|75 81:8 2|10 93:8 3|98 100:8 4|86 58:8 5|51 79:8 6|72 95:8 7|19 73:8 8|31 13:8 9|24 33:8 10|52 80:9 1|36 86:9 2|30 15:9 3|33 22:9 4|91 91:9 5|50 25:9 6|23 99:9 7|52 91:9 8|13 13:9 9|99 80:9 10|65 35:10 1|85 47:10 2|92 88:10 3|47 25:10 4|48 94:10 5|19 29:10 6|93 54:10 7|31 72:10 8|100 19:10 9|56 17:10 10</relation>
    <relation name="R139" arity="2" nbTuples="100" semantics="soft" defaultCost="infinity">68 46:1 1|19 79:1 2|35 82:1 3|93 60:1 4|25 59:1 5|54 89:1 6|8 24:1 7|26 3:1 8|23 67:1 9|77 12:1 10|8 84:2 1|1 60:2 2|37 26:2 3|57 97:2 4|77 77:2 5|28 72:2 6|11 38:2 7|63 46:2 8|61 75:2 9|35 29:2 10|88 32:3 1|68 63:3 2|19 100:3 3|44 49:3 4|74 90:3 5|66 58:3 6|33 37:3 7|61 58:3 8|8 36:3 9|34 25:3 10|20 10:4 1|46 95:4 2|5 48:4 3|84 79:4 4|27 6:4 5|89 41:4 6|13 81:4 7|74 22:4 8|53 23:4 9|7 61:4 10|10 98:5 1|80 67:5 2|40 63:5 3|48 81:5 4|15 48:5 5|51 38:5 6|25 35:5 7|51 65:5 8|100 42:5 9|85 28:5 10|37 5:6 1|18 47:6 2|14 14:6 3|15 97:6 4|93 14:6 5|79 39:6 6|77 72:6 7|88 10:6 8|23 69:6 9|68 26:6 10|87 66:7 1|63 78:7 2|14 57:7 3|32 1:7 4|53 36:7 5|80 38:7 6|75 45:7 7|51 25:7 8|52 18:7 9|66 83:7 10|56 68:8 1|32 96:8 2|61 17:8 3|82 34:8 4|62 20:8 5|7 68:8 6|35 76:8 7|21 16:8 8|52 92:8 9|56 61:8 10|1 1:9 1|25 70:9 2|25 26:9 3|20 40:9 4|9 17:9 5|67 23:9 6|15 80:9 7|90 64:9 8|71 72:9 9|21 2:9 10|55 23:10 1|81 29:10 2|39 10:10 3|22 42:10 4|86 5:10 5|20 59:10 6|46 80:10 7|76 50:10 8|16 71:10 9|15 14:10 10</relation>
    <relation name="R140" arity="2" nbTuples="100" semantics="soft" defaultCost="infinity">92 50:1 1|88 11:1 2|54 5:1 3|94 23:1 4|37 47:1 5|1 50:1 6|78 46:1 7|4 58:1 8|61 39:1 9|79 86:1 10|7 85:2 1|30 9:2 2|84 38:2 3|68 47:2 4|93 49:2 5|75 32:2 6|52 74:2 7|15 21:2 8|48 38:2 9|93 68:2 10|48 78:3 1|51 75:3 2|71 51:3 3|89 55:3 4|80 87:3 5|32 56:3 6|46 34:3 7|10 1:3 8|35 31:3 9|25 64:3 10|14 30:4 1|93 67:4 2|35 89:4 3|69 62:4 4|59 19:4 5|64 81:4 6|5 16:4 7|48 44:4 8|42 57:4 9|71 5:4 10|53 70:5 1|66 5:5 2|83 87:5 3|23 92:5 4|24 4:5 5|92 69:5 6|74 58:5 7|57 29:5 8|58 96:5 9|38 58:5 10|71 65:6 1|48 48:6 2|100 33:6 3|68 35:6 4|5 31:6 5|52 40:6 6|7 67:6 7|64 30:6 8|90 60:6 9|31 27:6 10|63 14:7 1|92 36:7 2|44 48:7 3|3 48:7 4|8 72:7 5|45 53:7 6|38 29:7 7|21 85:7 8|24 57:7 9|51 93:7 10|36 96:8 1|78 35:8 2|44 5:8 3|84 81:8 4|97 12:8 5|73 86:8 6|78 78:8 7|7 27:8 8|49 15:8 9|8 70:8 10|64 75:9 1|33 42:9 2|60 79:9 3|86 3:9 4|95 35:9 5|98 16:9 6|56 71:9 7|31 16:9 8|83 79:9 9|59 8:9 10|78 44:10 1|67 52:10 2|46 41:10 3|84 84:10 4|63 24:10 5|94 87:10 6|48 71:10 7|81 21:10 8|90 1:10 9|83 83:10 10</relation>
    <relation name="R141" arity="2" nbTuples="100" semantics="soft" defaultCost="infinity">17 11:1 1|87 72:1 2|45 35:1 3|59 1:1 4|18 90:1 5|24 28:1 6|71 16:1 7|39 9:1 8|65 77:1 9|72 54:1 10|26 64:2 1|68 85:2 2|100 88:2 3|42 75:2 4|59 40:2 5|39 91:2 6|57 42:2 7|25 27:2 8|67 11:2 9|16 66:2 10|7 12:3 1|63 15:3 2|12 90:3 3|81 62:3 4|48 7:3 5|74 40:3 6|95 46:3 7|78 25:3 8|74 93:3 9|3 73:3 10|28 45:4 1|29 6:4 2|52 29:4 3|8 10:4 4|39 80:4 5|41 32:4 6|85 82:4 7|92 20:4 8|6 2:4 9|25 79:4 10|41 52:5 1|32 71:5 2|14 31:5 3|1 42:5 4|68 97:5 5|80 8:5 6|66 58:5 7|70 81:5 8|41 76:5 9|25 3:5 10|5 23:6 1|54 79:6 2|98 18:6 3|52 12:6 4|12 51:6 5|50 67:6 6|63 97:6 7|33 4:6 8|6 82:6 9|54 73:6 10|68 84:7 1|24 42:7 2|53 18:7 3|34 22:7 4|19 77:7 5|70 43:7 6|51 75:7 7|74 88:7 8|67 54:7 9|41 45:7 10|62 21:8 1|10 62:8 2|79 95:8 3|42 45:8 4|2 33:8 5|25 6:8 6|25 59:8 7|65 92:8 8|6 91:8 9|95 2:8 10|16 24:9 1|91 65:9 2|36 21:9 3|76 1:9 4|71 14:9 5|61 51:9 6|98 28:9 7|88 53:9 8|89 86:9 9|58 98:9 10|80 94:10 1|39 62:10 2|53 33:10 3|72 35:10 4|33 30:10 5|91 88:10 6|8 40:10 7|59 63:10 8|52 1:10 9|55 15:10 10</relation>
    <relation name="R142" arity="2" nbTuples="100" semantics="soft" defaultCost="infinity">67 96:1 1|96 55:1 2|38 80:1 3|75 28:1 4|48 42:1 5|96 39:1 6|41 74:1 7|39 90:1 8|55 21:1 9|45 33:1 10|9 51:2 1|17 3:2 2|41 41:2 3|63 70:2 4|5 57:2 5|29 89:2 6|16 90:2 7|12 23:2 8|66 79:2 9|75 39:2 10|9 45:3 1|96 15:3 2|2 32:3 3|97 98:3 4|71 74:3 5|22 93:3 6|81 46:3 7|43 6:3 8|89 21:3 9|25 76:3 10|30 84:4 1|59 94:4 2|54 18:4 3|83 21:4 4|45 37:4 5|33 3:4 6|90 75:4 7|54 67:4 8|18 52:4 9|50 4:4 10|53 28:5 1|24 43:5 2|93 7:5 3|51 2:5 4|39 57:5 5|53 61:5 6|16 28:5 7|99 64:5 8|73 4:5 9|42 16:5 10|63 18:6 1|89 22:6 2|68 43:6 3|78 78:6 4|31 43:6 5|62 13:6 6|62 88:6 7|17 40:6 8|37 89:6 9|9 74:6 10|88 49:7 1|2 55:7 2|72 94:7 3|67 98:7 4|38 57:7 5|56 87:7 6|90 11:7 7|57 25:7 8|97 26:7 9|73 47:7 10|36 64:8 1|6 16:8 2|96 25:8 3|96 95:8 4|35 86:8 5|54 39:8 6|82 75:8 7|76 25:8 8|5 81:8 9|43 64:8 10|16 94:9 1|30 68:9 2|73 20:9 3|28 40:9 4|52 50:9 5|43 89:9 6|82 72:9 7|74 21:9 8|38 9:9 9|3 35:9 10|38 43:10 1|15 37:10 2|66 79:10 3|43 87:10 4|36 51:10 5|93 44:10 6|47 75:10 7|28 20:10 8|50 85:10 9|3 91:10 10</relation>
    <relation name="R143" arity="2" nbTuples="100" semantics="soft" defaultCost="infinity">93 78:1 1|30 54:1 2|91 3:1 3|16 99:1 4|28 60:1 5|65 75:1 6|55 80:1 7|51 32:1 8|66 78:1 9|79 42:1 10|24 10:2 1|14 96:2 2|25 73:2 3|28 17:2 4|88 23:2 5|42 16:2 6|64 40:2 7|66 82:2 8|3 65:2 9|98 67:2 10|67 27:3 1|54 28:3 2|5 55:3 3|19 47:3 4|96 97:3 5|43 35:3 6|34 27:3 7|12 44:3 8|9 64:3 9|95 67:3 10|51 3:4 1|47 16:4 2|7 72:4 3|57 71:4 4|51 69:4 5|87 85:4 6|35 88:4 7|79 35:4 8|94 44:4 9|64 25:4 10|87 29:5 1|66 42:5 2|14 65:5 3|93 92:5 4|67 40:5 5|86 55:5 6|88 32:5 7|61 20:5 8|6 95:5 9|90 79:5 10|52 73:6 1|60 84:6 2|47 86:6 3|99 14:6 4|16 42:6 5|39 8:6 6|43 20:6 7|72 83:6 8|8 49:6 9|91 62:6 10|28 52:7 1|70 6:7 2|48 79:7 3|5 85:7 4|55 7:7 5|65 46:7 6|34 64:7 7|44 20:7 8|23 72:7 9|58 46:7 10|85 3:8 1|43 47:8 2|23 77:8 3|26 56:8 4|87 51:8 5|14 60:8 6|76 76:8 7|84 83:8 8|21 19:8 9|22 14:8 10|51 7:9 1|50 42:9 2|77 53:9 3|71 46:9 4|87 93:9 5|53 79:9 6|84 89:9 7|86 35:9 8|43 3:9 9|98 97:9 10|9 3:10 1|14 63:10 2|59 2:10 3|5 99:10 4|2 99:10 5|66 4:10 6|15 44:10 7|69 41:10 8|87 2:10 9|66 17:10 10</relation>
    <relation name="R144" arity="2" nbTuples="100" semantics="soft" defaultCost="infinity">96 88:1 1|19 55:1 2|42 55:1 3|87 62:1 4|9 58:1 5|65 68:1 6|3 35:1 7|91 36:1 8|27 52:1 9|54 63:1 10|80 34:2 1|98 11:2 2|29 83:2 3|3 23:2 4|91 75:2 5|56 17:2 6|83 21:2 7|44 64:2 8|38 55:2 9|85 3:2 10|75 41:3 1|21 69:3 2|74 36:3 3|10 70:3 4|92 17:3 5|21 46:3 6|55 23:3 7|19 52:3 8|10 8:3 9|24 90:3 10|61 9:4 1|7 8:4 2|35 28:4 3|6 30:4 4|28 73:4 5|82 21:4 6|18 100:4 7|30 71:4 8|44 44:4 9|51 42:4 10|17 28:5 1|15 72:5 2|79 97:5 3|24 23:5 4|99 43:5 5|55 22:5 6|55 21:5 7|83 10:5 8|94 6:5 9|39 9:5 10|98 77:6 1|9 4:6 2|48 70:6 3|93 79:6 4|5 59:6 5|83 13:6 6|26 43:6 7|40 37:6 8|15 86:6 9|80 41:6 10|80 96:7 1|47 47:7 2|93 25:7 3|29 98:7 4|77 3:7 5|19 23:7 6|40 6:7 7|19 18:7 8|36 25:7 9|41 18:7 10|2 76:8 1|59 33:8 2|42 62:8 3|97 51:8 4|35 12:8 5|29 20:8 6|27 32:8 7|91 38:8 8|51 90:8 9|88 34:8 10|28 57:9 1|76 11:9 2|56 71:9 3|3 97:9 4|72 71:9 5|57 43:9 6|46 52:9 7|40 86:9 8|49 72:9 9|8 6:9 10|28 8:10 1|20 61:10 2|66 72:10 3|47 41:10 4|82 10:10 5|28 15:10 6|91 43:10 7|38 14:10 8|84 88:10 9|30 42:10 10</relation>
    <relation name="R145" arity="2" nbTuples="100" semantics="soft" defaultCost="infinity">42 51:1 1|16 75:1 2|45 92:1 3|44 53:1 4|77 7:1 5|68 65:1 6|44 63:1 7|61 78:1 8|70 13:1 9|2 20:1 10|64 3:2 1|8 52:2 2|10 56:2 3|88 74:2 4|52 36:2 5|16 63:2 6|39 77:2 7|63 65:2 8|63 64:2 9|17 98:2 10|16 45:3 1|24 84:3 2|57 90:3 3|97 37:3 4|82 77:3 5|54 32:3 6|68 43:3 7|61 69:3 8|55 8:3 9|58 70:3 10|54 35:4 1|12 30:4 2|87 97:4 3|100 76:4 4|5 32:4 5|32 89:4 6|50 18:4 7|68 51:4 8|58 19:4 9|15 35:4 10|49 80:5 1|14 25:5 2|57 3:5 3|5 33:5 4|69 61:5 5|36 66:5 6|53 56:5 7|25 58:5 8|2 70:5 9|7 97:5 10|22 21:6 1|11 28:6 2|24 56:6 3|71 54:6 4|65 19:6 5|76 84:6 6|99 30:6 7|44 60:6 8|8 32:6 9|78 1:6 10|41 81:7 1|10 96:7 2|9 50:7 3|56 17:7 4|70 85:7 5|92 75:7 6|49 6:7 7|72 23:7 8|25 52:7 9|29 72:7 10|67 38:8 1|65 43:8 2|27 51:8 3|12 65:8 4|54 58:8 5|97 2:8 6|9 11:8 7|30 68:8 8|31 6:8 9|67 64:8 10|52 88:9 1|52 82:9 2|63 22:9 3|3 74:9 4|97 54:9 5|42 98:9 6|86 74:9 7|68 55:9 8|19 29:9 9|73 1:9 10|58 9:10 1|46 36:10 2|83 79:10 3|95 90:10 4|54 30:10 5|75 97:10 6|16 46:10 7|76 98:10 8|64 6:10 9|60 86:10 10</relation>
    <relation name="R146" arity="2" nbTuples="100" semantics="soft" defaultCost="infinity">76 76:1 1|12 72:1 2|71 69:1 3|85 23:1 4|90 82:1 5|76 66:1 6|10 67:1 7|84 99:1 8|92 25:1 9|67 29:1 10|41 53:2 1|64 45:2 2|93 27:2 3|59 18:2 4|86 51:2 5|90 10:2 6|55 46:2 7|69 58:2 8|9 27:2 9|49 100:2 10|56 58:3 1|98 17:3 2|47 40:3 3|80 38:3 4|63 53:3 5|9 91:3 6|14 63:3 7|33 68:3 8|57 17:3 9|48 97:3 10|29 4:4 1|76 8:4 2|68 65:4 3|26 27:4 4|66 58:4 5|86 14:4 6|24 60:4 7|100 18:4 8|99 62:4 9|76 25:4 10|16 11:5 1|49 21:5 2|100 59:5 3|54 97:5 4|28 45:5 5|14 3:5 6|20 72:5 7|13 39:5 8|2 1:5 9|49 84:5 10|52 46:6 1|92 12:6 2|12 87:6 3|10 13:6 4|59 22:6 5|70 62:6 6|88 92:6 7|69 39:6 8|15 34:6 9|72 89:6 10|8 50:7 1|43 6:7 2|95 59:7 3|4 77:7 4|34 7:7 5|64 100:7 6|13 45:7 7|37 30:7 8|92 13:7 9|29 27:7 10|83 9:8 1|25 2:8 2|88 64:8 3|17 90:8 4|62 84:8 5|16 7:8 6|29 63:8 7|58 90:8 8|9 35:8 9|82 45:8 10|95 54:9 1|76 88:9 2|43 96:9 3|94 88:9 4|56 76:9 5|62 87:9 6|7 91:9 7|8 7:9 8|64 23:9 9|47 24:9 10|62 31:10 1|42 33:10 2|44 14:10 3|63 88:10 4|67 16:10 5|63 85:10 6|53 7:10 7|26 91:10 8|25 73:10 9|95 12:10 10</relation>
    <relation name="R147" arity="2" nbTuples="100" semantics="soft" defaultCost="infinity">12 9:1 1|79 72:1 2|96 14:1 3|47 21:1 4|8 72:1 5|80 6:1 6|1 91:1 7|1 98:1 8|20 71:1 9|13 43:1 10|85 82:2 1|9 44:2 2|28 7:2 3|64 99:2 4|97 49:2 5|7 77:2 6|1 79:2 7|94 85:2 8|14 25:2 9|18 71:2 10|78 21:3 1|94 40:3 2|16 43:3 3|27 39:3 4|81 95:3 5|7 94:3 6|74 12:3 7|36 88:3 8|28 91:3 9|50 94:3 10|40 91:4 1|37 81:4 2|39 63:4 3|72 54:4 4|21 25:4 5|54 97:4 6|46 18:4 7|38 25:4 8|87 47:4 9|57 87:4 10|53 29:5 1|11 88:5 2|48 47:5 3|30 42:5 4|9 32:5 5|80 14:5 6|94 79:5 7|61 35:5 8|85 45:5 9|63 53:5 10|92 43:6 1|83 100:6 2|75 3:6 3|68 37:6 4|73 65:6 5|71 67:6 6|53 2:6 7|98 13:6 8|56 78:6 9|98 55:6 10|65 5:7 1|38 48:7 2|98 51:7 3|81 90:7 4|37 37:7 5|59 52:7 6|67 35:7 7|84 23:7 8|16 83:7 9|14 31:7 10|61 27:8 1|60 39:8 2|87 70:8 3|21 65:8 4|44 59:8 5|39 85:8 6|37 76:8 7|70 52:8 8|56 70:8 9|98 76:8 10|47 25:9 1|74 91:9 2|17 11:9 3|75 48:9 4|35 39:9 5|64 75:9 6|42 3:9 7|15 49:9 8|88 70:9 9|9 27:9 10|36 44:10 1|43 20:10 2|51 22:10 3|86 91:10 4|25 18:10 5|20 79:10 6|64 43:10 7|52 76:10 8|46 84:10 9|23 24:10 10</relation>
    <relation name="R148" arity="2" nbTuples="100" semantics="soft" defaultCost="infinity">59 51:1 1|81 100:1 2|18 17:1 3|43 18:1 4|65 6:1 5|81 84:1 6|44 47:1 7|13 11:1 8|80 65:1 9|87 8:1 10|29 18:2 1|93 29:2 2|4 70:2 3|1 5:2 4|7 46:2 5|79 21:2 6|53 52:2 7|41 81:2 8|23 75:2 9|13 43:2 10|89 60:3 1|97 59:3 2|2 37:3 3|13 39:3 4|30 44:3 5|12 12:3 6|4 71:3 7|50 28:3 8|42 50:3 9|47 17:3 10|54 65:4 1|39 4:4 2|19 9:4 3|93 44:4 4|82 19:4 5|19 39:4 6|95 27:4 7|21 75:4 8|21 42:4 9|40 6:4 10|54 3:5 1|18 2:5 2|57 33:5 3|92 88:5 4|31 39:5 5|21 62:5 6|6 16:5 7|27 37:5 8|18 21:5 9|51 94:5 10|83 14:6 1|71 87:6 2|12 69:6 3|24 36:6 4|80 91:6 5|24 43:6 6|85 5:6 7|81 5:6 8|59 3:6 9|93 8:6 10|43 81:7 1|60 4:7 2|49 25:7 3|7 8:7 4|21 52:7 5|6 69:7 6|85 50:7 7|14 24:7 8|23 6:7 9|95 44:7 10|28 78:8 1|49 55:8 2|1 77:8 3|17 40:8 4|60 45:8 5|28 65:8 6|39 99:8 7|43 41:8 8|55 48:8 9|20 79:8 10|85 82:9 1|65 24:9 2|40 74:9 3|67 49:9 4|42 24:9 5|91 31:9 6|19 46:9 7|99 85:9 8|11 73:9 9|38 20:9 10|29 29:10 1|30 36:10 2|63 22:10 3|48 56:10 4|27 68:10 5|38 68:10 6|50 87:10 7|13 29:10 8|47 47:10 9|93 54:10 10</relation>
    <relation name="R149" arity="2" nbTuples="100" semantics="soft" defaultCost="infinity">19 5:1 1|5 23:1 2|75 1:1 3|35 98:1 4|68 65:1 5|25 60:1 6|17 4:1 7|61 45:1 8|54 29:1 9|31 88:1 10|73 24:2 1|59 45:2 2|62 38:2 3|4 5:2 4|33 28:2 5|86 85:2 6|72 93:2 7|62 24:2 8|64 51:2 9|90 2:2 10|1 57:3 1|32 22:3 2|50 86:3 3|27 29:3 4|99 22:3 5|38 32:3 6|100 59:3 7|8 61:3 8|27 34:3 9|71 75:3 10|51 74:4 1|90 22:4 2|44 73:4 3|35 28:4 4|12 66:4 5|92 80:4 6|82 30:4 7|7 86:4 8|40 84:4 9|97 38:4 10|92 23:5 1|35 66:5 2|36 93:5 3|77 100:5 4|82 52:5 5|66 46:5 6|8 77:5 7|41 89:5 8|82 84:5 9|95 53:5 10|36 68:6 1|12 60:6 2|13 3:6 3|47 36:6 4|28 36:6 5|64 54:6 6|32 96:6 7|61 90:6 8|76 26:6 9|83 57:6 10|92 30:7 1|25 11:7 2|21 19:7 3|32 85:7 4|41 52:7 5|74 5:7 6|1 43:7 7|36 3:7 8|33 30:7 9|72 85:7 10|50 87:8 1|21 33:8 2|39 94:8 3|18 12:8 4|54 65:8 5|58 35:8 6|81 61:8 7|53 84:8 8|91 50:8 9|6 45:8 10|17 49:9 1|67 64:9 2|8 77:9 3|65 14:9 4|59 6:9 5|28 8:9 6|23 72:9 7|64 83:9 8|100 30:9 9|72 35:9 10|38 67:10 1|52 77:10 2|76 33:10 3|40 48:10 4|5 99:10 5|72 20:10 6|2 79:10 7|46 91:10 8|98 21:10 9|36 85:10 10</relation>
    <relation name="R150" arity="2" nbTuples="100" semantics="soft" defaultCost="infinity">47 19:1 1|9 17:1 2|63 46:1 3|24 51:1 4|31 76:1 5|88 89:1 6|51 21:1 7|74 15:1 8|81 71:1 9|100 40:1 10|67 5:2 1|45 84:2 2|64 87:2 3|7 69:2 4|89 76:2 5|69 56:2 6|77 6:2 7|11 50:2 8|23 18:2 9|19 48:2 10|78 83:3 1|85 75:3 2|17 46:3 3|50 46:3 4|82 24:3 5|30 53:3 6|47 68:3 7|14 73:3 8|53 92:3 9|39 61:3 10|30 8:4 1|42 7:4 2|67 50:4 3|7 89:4 4|60 27:4 5|31 95:4 6|28 28:4 7|21 38:4 8|37 14:4 9|8 34:4 10|64 63:5 1|3 68:5 2|60 36:5 3|35 34:5 4|32 48:5 5|18 97:5 6|93 85:5 7|86 70:5 8|10 93:5 9|49 2:5 10|22 33:6 1|17 90:6 2|58 88:6 3|96 71:6 4|78 2:6 5|90 40:6 6|65 11:6 7|80 7:6 8|68 11:6 9|43 16:6 10|29 28:7 1|30 84:7 2|73 37:7 3|11 70:7 4|32 79:7 5|90 9:7 6|68 35:7 7|29 8:7 8|97 35:7 9|90 32:7 10|96 69:8 1|84 68:8 2|49 97:8 3|49 13:8 4|9 76:8 5|99 73:8 6|26 35:8 7|11 45:8 8|27 49:8 9|52 87:8 10|85 14:9 1|42 77:9 2|2 15:9 3|75 16:9 4|24 60:9 5|15 95:9 6|88 52:9 7|89 46:9 8|6 32:9 9|84 55:9 10|47 56:10 1|52 99:10 2|54 32:10 3|19 76:10 4|30 69:10 5|39 46:10 6|53 66:10 7|43 36:10 8|41 11:10 9|95 24:10 10</relation>
    <relation name="R151" arity="2" nbTuples="100" semantics="soft" defaultCost="infinity">84 16:1 1|98 26:1 2|56 93:1 3|96 27:1 4|76 14:1 5|40 58:1 6|49 97:1 7|32 85:1 8|31 7:1 9|29 35:1 10|61 45:2 1|2 33:2 2|91 71:2 3|64 20:2 4|6 3:2 5|64 49:2 6|32 95:2 7|91 79:2 8|6 89:2 9|99 14:2 10|95 55:3 1|62 60:3 2|92 72:3 3|68 2:3 4|15 55:3 5|51 51:3 6|9 92:3 7|85 32:3 8|90 81:3 9|36 37:3 10|34 42:4 1|24 19:4 2|99 21:4 3|99 18:4 4|70 70:4 5|32 12:4 6|77 38:4 7|24 85:4 8|84 15:4 9|28 10:4 10|86 85:5 1|76 63:5 2|10 78:5 3|2 89:5 4|58 25:5 5|93 59:5 6|20 82:5 7|36 84:5 8|88 75:5 9|42 69:5 10|51 92:6 1|29 5:6 2|5 88:6 3|96 56:6 4|24 73:6 5|86 89:6 6|48 60:6 7|46 78:6 8|3 32:6 9|2 3:6 10|35 4:7 1|58 39:7 2|83 61:7 3|59 68:7 4|90 39:7 5|32 93:7 6|95 70:7 7|7 61:7 8|60 82:7 9|25 19:7 10|71 93:8 1|13 98:8 2|64 51:8 3|47 58:8 4|14 89:8 5|74 38:8 6|32 3:8 7|36 55:8 8|51 84:8 9|54 38:8 10|26 70:9 1|84 81:9 2|86 23:9 3|80 52:9 4|70 74:9 5|57 2:9 6|54 23:9 7|92 60:9 8|8 25:9 9|29 31:9 10|65 47:10 1|64 64:10 2|86 32:10 3|43 79:10 4|83 50:10 5|16 97:10 6|20 97:10 7|45 81:10 8|68 51:10 9|90 10:10 10</relation>
    <relation name="R152" arity="2" nbTuples="100" semantics="soft" defaultCost="infinity">83 49:1 1|67 90:1 2|95 46:1 3|64 65:1 4|48 52:1 5|53 28:1 6|10 58:1 7|25 22:1 8|56 96:1 9|59 62:1 10|3 91:2 1|21 6:2 2|86 42:2 3|56 48:2 4|92 35:2 5|70 5:2 6|67 2:2 7|29 34:2 8|61 36:2 9|92 7:2 10|52 43:3 1|57 42:3 2|89 38:3 3|93 8:3 4|26 78:3 5|98 61:3 6|67 43:3 7|14 32:3 8|49 68:3 9|27 12:3 10|86 60:4 1|28 41:4 2|35 37:4 3|2 79:4 4|45 40:4 5|49 40:4 6|13 6:4 7|53 18:4 8|16 7:4 9|77 93:4 10|48 65:5 1|15 74:5 2|54 40:5 3|5 13:5 4|90 49:5 5|50 80:5 6|51 71:5 7|60 90:5 8|92 3:5 9|42 18:5 10|67 82:6 1|42 63:6 2|14 32:6 3|47 58:6 4|86 48:6 5|89 60:6 6|1 78:6 7|29 10:6 8|80 31:6 9|4 59:6 10|10 69:7 1|31 62:7 2|83 39:7 3|81 38:7 4|12 39:7 5|43 75:7 6|98 98:7 7|45 25:7 8|99 4:7 9|80 61:7 10|7 99:8 1|90 68:8 2|78 45:8 3|73 81:8 4|39 26:8 5|71 67:8 6|26 45:8 7|41 14:8 8|19 70:8 9|89 62:8 10|36 58:9 1|98 5:9 2|20 89:9 3|74 60:9 4|86 30:9 5|2 87:9 6|63 63:9 7|60 40:9 8|98 89:9 9|73 19:9 10|65 63:10 1|95 71:10 2|86 69:10 3|7 14:10 4|9 24:10 5|45 35:10 6|97 48:10 7|88 28:10 8|93 4:10 9|71 44:10 10</relation>
    <relation name="R153" arity="2" nbTuples="100" semantics="soft" defaultCost="infinity">93 8:1 1|66 34:1 2|93 46:1 3|97 80:1 4|46 45:1 5|44 20:1 6|25 2:1 7|4 11:1 8|18 86:1 9|12 64:1 10|9 69:2 1|92 52:2 2|67 100:2 3|97 81:2 4|68 45:2 5|25 78:2 6|95 4:2 7|45 59:2 8|2 21:2 9|43 9:2 10|27 99:3 1|23 9:3 2|32 48:3 3|84 26:3 4|91 87:3 5|29 7:3 6|7 54:3 7|81 78:3 8|36 61:3 9|49 100:3 10|8 2:4 1|14 95:4 2|6 64:4 3|77 7:4 4|96 13:4 5|27 33:4 6|61 54:4 7|12 33:4 8|87 88:4 9|42 79:4 10|13 33:5 1|82 81:5 2|66 8:5 3|37 28:5 4|5 15:5 5|71 23:5 6|42 4:5 7|68 98:5 8|82 50:5 9|39 75:5 10|37 13:6 1|41 26:6 2|92 23:6 3|58 79:6 4|43 63:6 5|81 97:6 6|46 100:6 7|21 89:6 8|94 68:6 9|44 69:6 10|18 81:7 1|82 21:7 2|43 4:7 3|61 9:7 4|52 96:7 5|36 97:7 6|30 15:7 7|35 52:7 8|21 43:7 9|57 14:7 10|93 66:8 1|4 46:8 2|51 53:8 3|37 100:8 4|44 28:8 5|51 44:8 6|3 48:8 7|5 51:8 8|29 85:8 9|33 60:8 10|75 97:9 1|23 58:9 2|31 81:9 3|44 99:9 4|74 13:9 5|72 56:9 6|87 52:9 7|43 25:9 8|56 43:9 9|87 71:9 10|33 13:10 1|12 25:10 2|53 21:10 3|10 39:10 4|92 90:10 5|23 95:10 6|22 14:10 7|52 26:10 8|79 26:10 9|30 43:10 10</relation>
    <relation name="R154" arity="2" nbTuples="100" semantics="soft" defaultCost="infinity">85 67:1 1|90 65:1 2|73 91:1 3|13 84:1 4|48 26:1 5|57 96:1 6|88 80:1 7|43 92:1 8|21 5:1 9|71 81:1 10|51 79:2 1|42 10:2 2|77 11:2 3|36 13:2 4|57 30:2 5|61 40:2 6|9 55:2 7|97 57:2 8|59 30:2 9|94 74:2 10|92 13:3 1|38 81:3 2|17 45:3 3|11 30:3 4|48 5:3 5|59 76:3 6|27 12:3 7|63 1:3 8|69 15:3 9|48 67:3 10|74 79:4 1|3 37:4 2|58 69:4 3|77 50:4 4|5 91:4 5|31 12:4 6|73 42:4 7|42 38:4 8|9 27:4 9|40 59:4 10|8 55:5 1|52 78:5 2|48 52:5 3|35 58:5 4|33 98:5 5|43 73:5 6|75 23:5 7|47 15:5 8|64 76:5 9|38 31:5 10|37 87:6 1|63 83:6 2|66 73:6 3|23 15:6 4|48 30:6 5|48 85:6 6|88 73:6 7|78 79:6 8|72 98:6 9|28 62:6 10|81 88:7 1|93 1:7 2|72 70:7 3|54 50:7 4|65 87:7 5|66 46:7 6|88 67:7 7|80 53:7 8|26 11:7 9|43 39:7 10|64 42:8 1|8 77:8 2|80 36:8 3|73 10:8 4|48 43:8 5|96 27:8 6|17 4:8 7|68 56:8 8|8 90:8 9|31 2:8 10|17 46:9 1|96 21:9 2|62 88:9 3|1 20:9 4|10 53:9 5|51 92:9 6|7 54:9 7|33 66:9 8|12 85:9 9|73 75:9 10|83 52:10 1|73 54:10 2|60 15:10 3|24 71:10 4|34 61:10 5|24 33:10 6|30 48:10 7|18 99:10 8|24 2:10 9|77 83:10 10</relation>
    <relation name="R155" arity="2" nbTuples="100" semantics="soft" defaultCost="infinity">16 60:1 1|89 11:1 2|34 17:1 3|85 76:1 4|94 53:1 5|27 100:1 6|53 73:1 7|84 11:1 8|5 24:1 9|22 16:1 10|23 27:2 1|45 41:2 2|33 80:2 3|99 13:2 4|15 82:2 5|19 34:2 6|55 55:2 7|26 7:2 8|41 16:2 9|13 72:2 10|93 20:3 1|33 21:3 2|26 63:3 3|92 48:3 4|1 77:3 5|77 33:3 6|2 85:3 7|18 27:3 8|56 82:3 9|36 74:3 10|93 61:4 1|57 86:4 2|39 42:4 3|14 19:4 4|100 65:4 5|9 39:4 6|31 88:4 7|5 80:4 8|13 47:4 9|60 23:4 10|57 100:5 1|24 99:5 2|8 2:5 3|52 84:5 4|46 43:5 5|29 91:5 6|95 1:5 7|11 9:5 8|6 56:5 9|71 83:5 10|36 40:6 1|96 83:6 2|13 86:6 3|57 61:6 4|53 1:6 5|45 65:6 6|70 54:6 7|16 10:6 8|78 46:6 9|37 13:6 10|1 14:7 1|87 10:7 2|32 91:7 3|4 9:7 4|57 34:7 5|87 33:7 6|22 21:7 7|40 56:7 8|72 98:7 9|22 43:7 10|5 55:8 1|14 52:8 2|88 25:8 3|39 94:8 4|51 56:8 5|71 56:8 6|33 52:8 7|49 86:8 8|98 62:8 9|83 16:8 10|26 11:9 1|58 24:9 2|98 75:9 3|82 11:9 4|46 15:9 5|85 78:9 6|84 26:9 7|85 24:9 8|83 29:9 9|61 44:9 10|4 23:10 1|3 69:10 2|55 79:10 3|38 71:10 4|14 31:10 5|77 12:10 6|74 44:10 7|40 81:10 8|20 47:10 9|98 74:10 10</relation>
    <relation name="R156" arity="2" nbTuples="100" semantics="soft" defaultCost="infinity">75 18:1 1|48 97:1 2|9 75:1 3|95 13:1 4|57 49:1 5|99 85:1 6|14 8:1 7|10 2:1 8|93 80:1 9|35 35:1 10|92 73:2 1|79 68:2 2|7 55:2 3|35 71:2 4|29 95:2 5|87 51:2 6|30 74:2 7|22 43:2 8|83 87:2 9|89 1:2 10|80 93:3 1|15 52:3 2|37 75:3 3|91 21:3 4|22 14:3 5|79 4:3 6|26 11:3 7|42 22:3 8|17 9:3 9|95 2:3 10|48 34:4 1|81 50:4 2|56 69:4 3|34 20:4 4|91 79:4 5|39 3:4 6|35 79:4 7|34 7:4 8|18 57:4 9|92 41:4 10|28 58:5 1|98 31:5 2|2 37:5 3|15 70:5 4|53 7:5 5|54 49:5 6|5 9:5 7|78 37:5 8|52 61:5 9|70 77:5 10|34 29:6 1|83 76:6 2|8 46:6 3|91 74:6 4|28 42:6 5|54 96:6 6|94 70:6 7|52 86:6 8|46 55:6 9|95 88:6 10|12 6:7 1|90 99:7 2|76 4:7 3|2 9:7 4|65 55:7 5|38 9:7 6|77 34:7 7|95 52:7 8|89 84:7 9|99 99:7 10|16 86:8 1|82 22:8 2|16 79:8 3|18 75:8 4|80 50:8 5|2 76:8 6|58 72:8 7|1 28:8 8|57 58:8 9|93 96:8 10|19 13:9 1|55 93:9 2|25 92:9 3|72 93:9 4|100 100:9 5|44 34:9 6|1 49:9 7|50 75:9 8|34 7:9 9|81 81:9 10|22 83:10 1|92 32:10 2|63 48:10 3|14 95:10 4|63 18:10 5|11 91:10 6|62 72:10 7|60 36:10 8|31 6:10 9|56 77:10 10</relation>
    <relation name="R157" arity="2" nbTuples="100" semantics="soft" defaultCost="infinity">57 96:1 1|3 53:1 2|73 62:1 3|16 72:1 4|97 1:1 5|69 32:1 6|89 9:1 7|76 41:1 8|80 49:1 9|20 71:1 10|45 18:2 1|76 97:2 2|42 7:2 3|54 59:2 4|18 18:2 5|69 7:2 6|45 84:2 7|94 84:2 8|32 9:2 9|75 49:2 10|48 5:3 1|98 92:3 2|50 20:3 3|80 2:3 4|31 89:3 5|28 82:3 6|40 74:3 7|25 9:3 8|3 5:3 9|62 1:3 10|36 62:4 1|84 37:4 2|29 17:4 3|38 72:4 4|43 44:4 5|29 55:4 6|40 49:4 7|49 81:4 8|78 15:4 9|23 70:4 10|26 25:5 1|47 87:5 2|40 10:5 3|100 8:5 4|12 66:5 5|24 45:5 6|35 50:5 7|18 40:5 8|76 47:5 9|60 64:5 10|23 27:6 1|87 67:6 2|68 63:6 3|71 15:6 4|52 92:6 5|21 27:6 6|9 30:6 7|96 75:6 8|88 12:6 9|57 98:6 10|8 35:7 1|3 82:7 2|71 74:7 3|42 82:7 4|22 16:7 5|5 22:7 6|48 84:7 7|85 22:7 8|33 20:7 9|5 73:7 10|62 71:8 1|14 78:8 2|22 89:8 3|33 87:8 4|100 96:8 5|100 47:8 6|75 56:8 7|30 79:8 8|31 40:8 9|30 35:8 10|42 58:9 1|83 53:9 2|86 100:9 3|36 92:9 4|28 100:9 5|35 91:9 6|55 33:9 7|23 69:9 8|3 20:9 9|14 67:9 10|12 16:10 1|43 72:10 2|46 44:10 3|63 94:10 4|88 22:10 5|19 9:10 6|62 39:10 7|42 81:10 8|57 28:10 9|2 64:10 10</relation>
    <relation name="R158" arity="2" nbTuples="100" semantics="soft" defaultCost="infinity">52 84:1 1|64 77:1 2|98 92:1 3|26 37:1 4|99 24:1 5|75 35:1 6|48 84:1 7|96 35:1 8|18 96:1 9|74 98:1 10|75 47:2 1|5 7:2 2|88 14:2 3|57 21:2 4|16 26:2 5|91 57:2 6|43 64:2 7|16 58:2 8|67 88:2 9|66 76:2 10|11 56:3 1|38 83:3 2|21 21:3 3|72 74:3 4|11 13:3 5|70 36:3 6|91 98:3 7|57 14:3 8|59 9:3 9|55 99:3 10|63 22:4 1|82 65:4 2|44 90:4 3|61 40:4 4|65 4:4 5|75 34:4 6|64 20:4 7|44 2:4 8|51 33:4 9|25 52:4 10|37 56:5 1|21 3:5 2|25 45:5 3|62 98:5 4|32 37:5 5|55 82:5 6|73 1:5 7|69 13:5 8|87 30:5 9|64 7:5 10|58 13:6 1|33 35:6 2|98 93:6 3|9 28:6 4|10 10:6 5|10 33:6 6|100 27:6 7|33 50:6 8|13 6:6 9|85 47:6 10|84 26:7 1|43 45:7 2|59 15:7 3|38 56:7 4|4 65:7 5|65 35:7 6|42 47:7 7|42 21:7 8|84 71:7 9|9 18:7 10|98 54:8 1|67 86:8 2|23 65:8 3|29 13:8 4|10 22:8 5|68 26:8 6|45 83:8 7|61 50:8 8|55 24:8 9|62 84:8 10|68 5:9 1|76 34:9 2|35 85:9 3|34 26:9 4|74 42:9 5|85 45:9 6|32 24:9 7|33 11:9 8|92 81:9 9|67 68:9 10|97 69:10 1|41 62:10 2|51 76:10 3|29 64:10 4|22 58:10 5|25 68:10 6|52 23:10 7|10 18:10 8|86 79:10 9|99 68:10 10</relation>
    <relation name="R159" arity="2" nbTuples="100" semantics="soft" defaultCost="infinity">61 80:1 1|73 26:1 2|77 16:1 3|75 89:1 4|37 8:1 5|76 13:1 6|6 86:1 7|66 46:1 8|28 44:1 9|92 90:1 10|83 3:2 1|68 21:2 2|14 31:2 3|28 94:2 4|22 96:2 5|38 73:2 6|78 73:2 7|67 67:2 8|81 59:2 9|52 62:2 10|25 80:3 1|21 69:3 2|72 31:3 3|3 73:3 4|94 31:3 5|86 29:3 6|84 15:3 7|63 87:3 8|12 62:3 9|20 79:3 10|8 82:4 1|42 18:4 2|11 63:4 3|94 37:4 4|55 44:4 5|1 29:4 6|89 35:4 7|90 14:4 8|12 66:4 9|1 95:4 10|91 47:5 1|33 69:5 2|74 55:5 3|13 55:5 4|41 91:5 5|1 48:5 6|39 63:5 7|99 1:5 8|47 22:5 9|28 69:5 10|65 72:6 1|43 81:6 2|75 43:6 3|7 33:6 4|28 59:6 5|16 6:6 6|42 50:6 7|64 93:6 8|16 57:6 9|71 1:6 10|92 71:7 1|40 95:7 2|54 59:7 3|17 40:7 4|40 49:7 5|16 80:7 6|55 28:7 7|25 45:7 8|15 60:7 9|73 2:7 10|33 17:8 1|51 50:8 2|30 60:8 3|60 15:8 4|21 10:8 5|89 49:8 6|39 5:8 7|9 28:8 8|77 30:8 9|85 86:8 10|2 91:9 1|40 21:9 2|91 84:9 3|73 63:9 4|32 6:9 5|28 90:9 6|3 45:9 7|22 52:9 8|2 88:9 9|23 42:9 10|4 74:10 1|90 61:10 2|57 30:10 3|62 85:10 4|82 43:10 5|46 79:10 6|26 88:10 7|97 54:10 8|34 22:10 9|84 95:10 10</relation>
    <relation name="R160" arity="2" nbTuples="100" semantics="soft" defaultCost="infinity">56 67:1 1|36 91:1 2|55 23:1 3|51 78:1 4|4 98:1 5|70 63:1 6|70 14:1 7|70 52:1 8|48 40:1 9|30 78:1 10|81 67:2 1|5 9:2 2|23 51:2 3|5 44:2 4|37 84:2 5|30 47:2 6|82 25:2 7|5 77:2 8|51 14:2 9|85 19:2 10|33 93:3 1|55 53:3 2|24 69:3 3|15 28:3 4|13 18:3 5|54 59:3 6|41 95:3 7|56 15:3 8|95 50:3 9|38 87:3 10|62 49:4 1|99 17:4 2|36 10:4 3|20 78:4 4|24 97:4 5|29 94:4 6|17 21:4 7|10 15:4 8|100 33:4 9|51 51:4 10|33 10:5 1|30 14:5 2|22 80:5 3|39 7:5 4|26 46:5 5|79 58:5 6|33 30:5 7|51 77:5 8|82 80:5 9|8 88:5 10|28 21:6 1|22 88:6 2|26 13:6 3|17 40:6 4|26 70:6 5|20 30:6 6|82 11:6 7|89 77:6 8|46 12:6 9|12 9:6 10|99 30:7 1|8 84:7 2|99 3:7 3|4 73:7 4|40 20:7 5|27 94:7 6|21 88:7 7|24 7:7 8|93 39:7 9|2 89:7 10|100 53:8 1|70 28:8 2|66 82:8 3|95 76:8 4|81 7:8 5|64 31:8 6|43 98:8 7|3 41:8 8|38 54:8 9|48 52:8 10|39 77:9 1|79 32:9 2|63 59:9 3|31 63:9 4|81 97:9 5|56 10:9 6|8 26:9 7|88 12:9 8|81 89:9 9|72 98:9 10|61 28:10 1|37 62:10 2|95 50:10 3|76 81:10 4|73 54:10 5|73 11:10 6|91 5:10 7|50 61:10 8|46 83:10 9|21 80:10 10</relation>
    <relation name="R161" arity="2" nbTuples="100" semantics="soft" defaultCost="infinity">55 17:1 1|76 71:1 2|47 90:1 3|38 7:1 4|2 72:1 5|56 81:1 6|22 27:1 7|85 95:1 8|99 7:1 9|30 78:1 10|21 62:2 1|38 79:2 2|89 52:2 3|68 79:2 4|45 59:2 5|17 27:2 6|89 100:2 7|39 19:2 8|94 16:2 9|39 93:2 10|97 34:3 1|68 34:3 2|72 15:3 3|47 66:3 4|20 63:3 5|37 1:3 6|60 48:3 7|49 13:3 8|32 54:3 9|98 40:3 10|93 10:4 1|79 79:4 2|2 76:4 3|93 71:4 4|83 84:4 5|65 12:4 6|60 57:4 7|18 74:4 8|75 57:4 9|58 31:4 10|91 54:5 1|53 15:5 2|33 43:5 3|73 27:5 4|74 73:5 5|51 20:5 6|91 96:5 7|21 93:5 8|5 86:5 9|80 22:5 10|17 46:6 1|60 14:6 2|72 42:6 3|30 2:6 4|70 90:6 5|74 56:6 6|75 56:6 7|41 2:6 8|61 14:6 9|72 47:6 10|99 42:7 1|26 87:7 2|27 40:7 3|55 26:7 4|89 96:7 5|78 78:7 6|97 10:7 7|92 17:7 8|95 74:7 9|91 85:7 10|10 64:8 1|26 41:8 2|66 8:8 3|35 13:8 4|93 66:8 5|63 80:8 6|19 46:8 7|69 15:8 8|33 89:8 9|51 59:8 10|27 27:9 1|71 24:9 2|89 57:9 3|26 97:9 4|75 15:9 5|28 81:9 6|26 15:9 7|99 64:9 8|98 55:9 9|19 36:9 10|79 64:10 1|6 24:10 2|2 28:10 3|63 6:10 4|63 91:10 5|35 57:10 6|5 20:10 7|44 6:10 8|99 77:10 9|17 2:10 10</relation>
    <relation name="R162" arity="2" nbTuples="100" semantics="soft" defaultCost="infinity">84 20:1 1|12 78:1 2|17 57:1 3|38 52:1 4|98 25:1 5|35 100:1 6|60 87:1 7|10 89:1 8|15 14:1 9|46 51:1 10|91 5:2 1|3 57:2 2|77 14:2 3|3 41:2 4|86 28:2 5|37 92:2 6|81 75:2 7|78 61:2 8|68 2:2 9|75 73:2 10|45 23:3 1|14 97:3 2|98 98:3 3|70 50:3 4|3 66:3 5|40 3:3 6|45 31:3 7|62 68:3 8|49 59:3 9|21 55:3 10|98 30:4 1|22 4:4 2|97 63:4 3|80 7:4 4|85 1:4 5|84 65:4 6|68 54:4 7|36 27:4 8|13 50:4 9|30 26:4 10|89 63:5 1|24 89:5 2|53 65:5 3|98 11:5 4|78 51:5 5|3 43:5 6|25 74:5 7|42 37:5 8|51 57:5 9|66 98:5 10|64 16:6 1|60 70:6 2|64 68:6 3|8 77:6 4|62 5:6 5|63 78:6 6|95 100:6 7|17 35:6 8|24 83:6 9|65 73:6 10|11 90:7 1|86 58:7 2|86 59:7 3|3 71:7 4|82 35:7 5|79 69:7 6|79 11:7 7|21 13:7 8|40 37:7 9|75 16:7 10|30 91:8 1|86 38:8 2|92 23:8 3|90 23:8 4|51 44:8 5|4 90:8 6|31 65:8 7|56 16:8 8|38 56:8 9|65 4:8 10|12 21:9 1|82 67:9 2|95 76:9 3|41 95:9 4|80 45:9 5|49 19:9 6|54 69:9 7|93 60:9 8|77 73:9 9|11 69:9 10|35 24:10 1|83 56:10 2|47 65:10 3|92 38:10 4|9 96:10 5|96 15:10 6|35 47:10 7|9 54:10 8|15 63:10 9|1 13:10 10</relation>
    <relation name="R163" arity="2" nbTuples="100" semantics="soft" defaultCost="infinity">41 16:1 1|69 17:1 2|66 42:1 3|15 98:1 4|68 74:1 5|2 30:1 6|42 73:1 7|66 57:1 8|93 8:1 9|36 8:1 10|55 80:2 1|39 56:2 2|28 49:2 3|43 15:2 4|37 61:2 5|66 3:2 6|68 57:2 7|81 70:2 8|68 71:2 9|7 4:2 10|34 27:3 1|28 31:3 2|76 92:3 3|99 24:3 4|61 8:3 5|90 60:3 6|48 20:3 7|10 64:3 8|86 80:3 9|14 4:3 10|47 89:4 1|97 15:4 2|38 33:4 3|46 62:4 4|28 32:4 5|55 60:4 6|39 47:4 7|16 23:4 8|85 46:4 9|34 24:4 10|57 56:5 1|33 89:5 2|79 99:5 3|26 2:5 4|87 51:5 5|25 13:5 6|35 12:5 7|69 7:5 8|31 61:5 9|72 31:5 10|97 88:6 1|16 24:6 2|17 8:6 3|87 61:6 4|86 88:6 5|64 59:6 6|80 26:6 7|65 84:6 8|98 61:6 9|48 19:6 10|73 96:7 1|6 60:7 2|35 88:7 3|35 62:7 4|17 35:7 5|70 13:7 6|60 92:7 7|73 12:7 8|77 27:7 9|21 7:7 10|19 21:8 1|92 7:8 2|28 17:8 3|80 97:8 4|67 21:8 5|55 44:8 6|71 67:8 7|88 11:8 8|86 35:8 9|99 39:8 10|81 69:9 1|39 16:9 2|3 6:9 3|25 94:9 4|18 66:9 5|48 63:9 6|24 77:9 7|24 73:9 8|31 4:9 9|57 18:9 10|46 4:10 1|41 100:10 2|20 41:10 3|1 18:10 4|28 25:10 5|21 37:10 6|60 75:10 7|70 20:10 8|13 57:10 9|95 27:10 10</relation>
    <relation name="R164" arity="2" nbTuples="100" semantics="soft" defaultCost="infinity">88 58:1 1|58 27:1 2|41 24:1 3|84 78:1 4|3 31:1 5|84 97:1 6|4 8:1 7|40 38:1 8|40 71:1 9|5 90:1 10|13 3:2 1|48 98:2 2|15 52:2 3|80 100:2 4|97 12:2 5|64 2:2 6|50 63:2 7|43 65:2 8|43 95:2 9|55 61:2 10|24 13:3 1|97 70:3 2|47 90:3 3|72 7:3 4|15 44:3 5|39 83:3 6|45 32:3 7|66 20:3 8|23 17:3 9|69 74:3 10|29 71:4 1|32 20:4 2|87 45:4 3|55 26:4 4|84 49:4 5|46 17:4 6|47 75:4 7|53 30:4 8|84 79:4 9|16 40:4 10|8 74:5 1|93 17:5 2|45 61:5 3|81 6:5 4|94 45:5 5|1 75:5 6|20 3:5 7|7 99:5 8|23 73:5 9|2 64:5 10|75 49:6 1|83 51:6 2|27 11:6 3|25 5:6 4|4 18:6 5|8 68:6 6|93 21:6 7|16 20:6 8|45 18:6 9|20 37:6 10|16 41:7 1|12 55:7 2|16 87:7 3|10 97:7 4|75 54:7 5|53 96:7 6|94 67:7 7|28 65:7 8|75 66:7 9|22 71:7 10|90 17:8 1|64 62:8 2|21 27:8 3|36 94:8 4|97 29:8 5|62 62:8 6|21 44:8 7|43 2:8 8|18 91:8 9|12 61:8 10|26 83:9 1|83 84:9 2|4 20:9 3|17 62:9 4|42 49:9 5|30 92:9 6|47 52:9 7|26 94:9 8|5 83:9 9|14 8:9 10|15 64:10 1|92 20:10 2|80 41:10 3|94 93:10 4|28 73:10 5|96 9:10 6|22 22:10 7|32 33:10 8|13 23:10 9|28 81:10 10</relation>
    <relation name="R165" arity="2" nbTuples="100" semantics="soft" defaultCost="infinity">24 63:1 1|84 76:1 2|67 68:1 3|37 28:1 4|34 21:1 5|18 15:1 6|42 3:1 7|81 89:1 8|20 17:1 9|11 65:1 10|22 1:2 1|40 31:2 2|1 3:2 3|97 28:2 4|45 70:2 5|75 54:2 6|89 69:2 7|66 63:2 8|8 23:2 9|39 33:2 10|6 31:3 1|25 94:3 2|38 32:3 3|87 52:3 4|65 30:3 5|88 14:3 6|43 12:3 7|29 10:3 8|38 55:3 9|43 84:3 10|50 42:4 1|18 89:4 2|36 70:4 3|17 39:4 4|4 46:4 5|93 22:4 6|92 98:4 7|48 18:4 8|96 61:4 9|87 95:4 10|10 3:5 1|2 20:5 2|25 77:5 3|87 81:5 4|23 60:5 5|40 31:5 6|24 39:5 7|13 81:5 8|77 14:5 9|90 64:5 10|1 29:6 1|29 18:6 2|24 68:6 3|82 46:6 4|81 67:6 5|28 26:6 6|8 48:6 7|71 96:6 8|38 9:6 9|44 2:6 10|58 31:7 1|31 11:7 2|65 34:7 3|71 37:7 4|37 39:7 5|12 44:7 6|11 36:7 7|19 43:7 8|6 44:7 9|88 38:7 10|94 64:8 1|11 22:8 2|90 14:8 3|34 57:8 4|61 84:8 5|12 60:8 6|80 10:8 7|17 14:8 8|52 56:8 9|54 45:8 10|90 25:9 1|85 7:9 2|1 43:9 3|72 30:9 4|48 96:9 5|85 3:9 6|64 97:9 7|87 97:9 8|10 58:9 9|58 24:9 10|73 92:10 1|4 95:10 2|15 5:10 3|70 31:10 4|44 94:10 5|90 46:10 6|10 78:10 7|1 20:10 8|97 97:10 9|60 62:10 10</relation>
    <relation name="R166" arity="2" nbTuples="100" semantics="soft" defaultCost="infinity">31 2:1 1|84 60:1 2|64 60:1 3|95 100:1 4|11 41:1 5|72 44:1 6|81 12:1 7|64 51:1 8|47 36:1 9|74 35:1 10|9 32:2 1|15 50:2 2|57 45:2 3|89 23:2 4|22 10:2 5|65 39:2 6|95 19:2 7|32 34:2 8|47 41:2 9|11 32:2 10|18 53:3 1|22 40:3 2|63 15:3 3|28 55:3 4|22 14:3 5|85 81:3 6|78 5:3 7|38 64:3 8|77 45:3 9|84 91:3 10|49 66:4 1|49 67:4 2|46 67:4 3|93 71:4 4|12 88:4 5|25 98:4 6|58 55:4 7|57 84:4 8|36 81:4 9|11 19:4 10|68 50:5 1|23 44:5 2|19 75:5 3|34 53:5 4|37 27:5 5|23 18:5 6|92 58:5 7|58 68:5 8|98 51:5 9|44 84:5 10|99 7:6 1|51 68:6 2|99 57:6 3|31 97:6 4|59 61:6 5|16 63:6 6|47 75:6 7|83 65:6 8|41 43:6 9|61 21:6 10|76 59:7 1|61 31:7 2|8 57:7 3|35 24:7 4|30 95:7 5|7 15:7 6|95 78:7 7|52 81:7 8|25 11:7 9|37 70:7 10|48 40:8 1|69 70:8 2|30 1:8 3|74 36:8 4|25 81:8 5|100 20:8 6|92 33:8 7|21 23:8 8|35 93:8 9|78 39:8 10|77 13:9 1|95 33:9 2|84 100:9 3|93 60:9 4|20 34:9 5|67 14:9 6|27 46:9 7|79 62:9 8|93 92:9 9|81 6:9 10|69 82:10 1|23 81:10 2|40 100:10 3|57 17:10 4|49 71:10 5|6 28:10 6|40 100:10 7|89 47:10 8|1 58:10 9|24 60:10 10</relation>
    <relation name="R167" arity="2" nbTuples="100" semantics="soft" defaultCost="infinity">96 53:1 1|90 33:1 2|96 71:1 3|26 100:1 4|45 74:1 5|57 4:1 6|73 47:1 7|82 76:1 8|68 35:1 9|55 49:1 10|47 8:2 1|61 30:2 2|23 43:2 3|40 48:2 4|33 21:2 5|81 38:2 6|26 81:2 7|61 25:2 8|26 22:2 9|68 13:2 10|75 58:3 1|32 3:3 2|37 91:3 3|28 94:3 4|72 12:3 5|49 81:3 6|59 94:3 7|26 51:3 8|93 66:3 9|94 82:3 10|27 55:4 1|15 48:4 2|21 11:4 3|55 2:4 4|86 96:4 5|77 49:4 6|28 96:4 7|56 91:4 8|88 69:4 9|53 59:4 10|73 23:5 1|67 38:5 2|76 83:5 3|77 25:5 4|71 93:5 5|42 34:5 6|29 73:5 7|48 60:5 8|18 40:5 9|20 39:5 10|83 80:6 1|100 50:6 2|1 58:6 3|57 82:6 4|36 41:6 5|53 51:6 6|28 7:6 7|98 66:6 8|14 2:6 9|54 3:6 10|39 41:7 1|99 52:7 2|56 98:7 3|51 9:7 4|97 13:7 5|62 50:7 6|37 76:7 7|45 56:7 8|72 36:7 9|35 43:7 10|49 46:8 1|23 74:8 2|55 8:8 3|91 21:8 4|96 91:8 5|59 69:8 6|81 34:8 7|2 86:8 8|77 63:8 9|45 61:8 10|30 97:9 1|52 84:9 2|75 52:9 3|89 29:9 4|45 72:9 5|71 50:9 6|56 12:9 7|71 35:9 8|93 66:9 9|73 76:9 10|59 64:10 1|78 79:10 2|42 45:10 3|35 57:10 4|37 23:10 5|38 14:10 6|42 80:10 7|56 52:10 8|53 15:10 9|15 8:10 10</relation>
    <relation name="R168" arity="2" nbTuples="100" semantics="soft" defaultCost="infinity">27 11:1 1|66 65:1 2|72 84:1 3|63 49:1 4|78 20:1 5|90 63:1 6|91 97:1 7|32 23:1 8|16 60:1 9|85 49:1 10|89 4:2 1|68 12:2 2|10 88:2 3|96 69:2 4|4 15:2 5|70 83:2 6|29 79:2 7|8 47:2 8|56 86:2 9|85 76:2 10|55 46:3 1|82 30:3 2|85 42:3 3|43 17:3 4|57 72:3 5|10 22:3 6|64 71:3 7|92 96:3 8|76 35:3 9|28 36:3 10|5 65:4 1|56 98:4 2|83 87:4 3|56 73:4 4|84 97:4 5|37 79:4 6|3 15:4 7|75 26:4 8|28 64:4 9|40 13:4 10|17 93:5 1|49 62:5 2|58 21:5 3|84 69:5 4|95 96:5 5|52 31:5 6|78 95:5 7|33 77:5 8|100 59:5 9|56 100:5 10|52 61:6 1|50 4:6 2|92 80:6 3|100 15:6 4|6 2:6 5|75 45:6 6|9 95:6 7|41 42:6 8|49 1:6 9|66 97:6 10|99 1:7 1|42 38:7 2|7 26:7 3|58 76:7 4|39 85:7 5|77 42:7 6|4 14:7 7|27 90:7 8|65 80:7 9|40 12:7 10|39 57:8 1|76 86:8 2|89 80:8 3|76 18:8 4|36 52:8 5|63 26:8 6|92 61:8 7|5 91:8 8|87 70:8 9|44 59:8 10|9 98:9 1|79 76:9 2|86 46:9 3|7 1:9 4|41 81:9 5|95 41:9 6|38 8:9 7|14 42:9 8|71 66:9 9|77 44:9 10|6 81:10 1|79 28:10 2|68 10:10 3|62 51:10 4|95 53:10 5|49 100:10 6|91 79:10 7|94 69:10 8|20 78:10 9|62 85:10 10</relation>
    <relation name="R169" arity="2" nbTuples="100" semantics="soft" defaultCost="infinity">50 30:1 1|85 24:1 2|94 43:1 3|7 62:1 4|68 4:1 5|93 16:1 6|18 50:1 7|4 72:1 8|53 81:1 9|57 5:1 10|83 70:2 1|79 12:2 2|88 87:2 3|48 35:2 4|10 70:2 5|7 55:2 6|82 45:2 7|59 92:2 8|80 30:2 9|37 83:2 10|43 20:3 1|33 36:3 2|25 1:3 3|42 18:3 4|74 1:3 5|84 85:3 6|3 56:3 7|32 94:3 8|2 6:3 9|91 16:3 10|67 51:4 1|47 99:4 2|75 17:4 3|49 17:4 4|87 97:4 5|4 88:4 6|8 80:4 7|9 9:4 8|11 91:4 9|63 39:4 10|54 13:5 1|53 20:5 2|54 86:5 3|50 11:5 4|29 30:5 5|68 84:5 6|62 79:5 7|40 12:5 8|14 54:5 9|33 79:5 10|86 48:6 1|93 99:6 2|26 79:6 3|17 58:6 4|54 70:6 5|87 67:6 6|26 25:6 7|61 12:6 8|47 3:6 9|11 96:6 10|85 62:7 1|2 71:7 2|5 19:7 3|91 53:7 4|65 31:7 5|34 47:7 6|7 2:7 7|73 89:7 8|56 62:7 9|35 65:7 10|19 69:8 1|82 60:8 2|77 78:8 3|10 27:8 4|9 66:8 5|33 73:8 6|59 45:8 7|10 26:8 8|45 47:8 9|66 31:8 10|32 81:9 1|37 95:9 2|49 53:9 3|23 24:9 4|6 57:9 5|53 40:9 6|72 23:9 7|97 2:9 8|20 48:9 9|30 26:9 10|96 26:10 1|15 14:10 2|80 12:10 3|38 95:10 4|98 89:10 5|34 8:10 6|33 1:10 7|36 32:10 8|17 57:10 9|76 24:10 10</relation>
    <relation name="R170" arity="2" nbTuples="100" semantics="soft" defaultCost="infinity">29 46:1 1|18 13:1 2|19 9:1 3|16 19:1 4|82 64:1 5|44 9:1 6|49 24:1 7|94 10:1 8|24 67:1 9|30 21:1 10|2 71:2 1|36 37:2 2|8 89:2 3|99 67:2 4|76 48:2 5|95 55:2 6|28 57:2 7|15 51:2 8|73 21:2 9|34 27:2 10|25 56:3 1|44 91:3 2|55 21:3 3|31 78:3 4|31 87:3 5|12 80:3 6|91 2:3 7|75 14:3 8|53 2:3 9|70 95:3 10|38 74:4 1|66 39:4 2|95 74:4 3|66 1:4 4|40 61:4 5|63 3:4 6|89 29:4 7|1 1:4 8|50 42:4 9|22 84:4 10|62 50:5 1|8 32:5 2|99 80:5 3|30 70:5 4|69 40:5 5|81 8:5 6|67 58:5 7|28 98:5 8|75 81:5 9|55 55:5 10|38 58:6 1|62 78:6 2|59 55:6 3|97 100:6 4|39 54:6 5|31 95:6 6|65 90:6 7|75 100:6 8|89 25:6 9|2 68:6 10|46 56:7 1|2 29:7 2|19 87:7 3|12 15:7 4|48 31:7 5|78 47:7 6|37 10:7 7|89 60:7 8|56 3:7 9|80 38:7 10|40 69:8 1|54 58:8 2|83 73:8 3|69 80:8 4|1 34:8 5|77 44:8 6|69 91:8 7|8 73:8 8|93 26:8 9|22 26:8 10|47 30:9 1|24 63:9 2|20 59:9 3|82 77:9 4|62 76:9 5|52 21:9 6|56 62:9 7|99 100:9 8|71 1:9 9|34 64:9 10|34 63:10 1|19 62:10 2|50 34:10 3|74 38:10 4|21 51:10 5|26 29:10 6|89 58:10 7|70 92:10 8|76 75:10 9|61 48:10 10</relation>
    <relation name="R171" arity="2" nbTuples="100" semantics="soft" defaultCost="infinity">56 93:1 1|67 12:1 2|74 29:1 3|2 53:1 4|49 41:1 5|13 99:1 6|47 31:1 7|87 97:1 8|77 4:1 9|96 9:1 10|74 19:2 1|85 31:2 2|39 6:2 3|9 86:2 4|15 87:2 5|57 81:2 6|84 78:2 7|73 55:2 8|82 56:2 9|58 10:2 10|76 77:3 1|89 68:3 2|86 56:3 3|74 43:3 4|4 62:3 5|34 100:3 6|94 47:3 7|95 2:3 8|100 46:3 9|4 55:3 10|6 14:4 1|69 89:4 2|54 86:4 3|59 22:4 4|18 23:4 5|85 97:4 6|48 88:4 7|44 88:4 8|35 8:4 9|77 45:4 10|48 44:5 1|82 11:5 2|57 32:5 3|63 75:5 4|19 17:5 5|58 86:5 6|45 45:5 7|39 40:5 8|53 49:5 9|47 88:5 10|40 26:6 1|3 77:6 2|24 54:6 3|55 50:6 4|96 89:6 5|87 59:6 6|24 21:6 7|63 15:6 8|53 84:6 9|5 53:6 10|28 45:7 1|19 83:7 2|40 25:7 3|59 23:7 4|88 49:7 5|93 29:7 6|22 29:7 7|52 77:7 8|74 82:7 9|98 64:7 10|92 43:8 1|3 33:8 2|2 85:8 3|49 71:8 4|95 90:8 5|66 48:8 6|5 80:8 7|4 35:8 8|34 79:8 9|99 47:8 10|59 14:9 1|20 44:9 2|76 42:9 3|23 40:9 4|56 57:9 5|94 45:9 6|91 86:9 7|78 17:9 8|81 54:9 9|4 58:9 10|57 3:10 1|72 51:10 2|59 64:10 3|53 7:10 4|35 53:10 5|60 59:10 6|46 38:10 7|75 7:10 8|100 12:10 9|16 99:10 10</relation>
    <relation name="R172" arity="2" nbTuples="100" semantics="soft" defaultCost="infinity">9 25:1 1|68 14:1 2|60 60:1 3|82 92:1 4|4 13:1 5|55 37:1 6|25 51:1 7|97 15:1 8|44 23:1 9|100 61:1 10|88 83:2 1|54 92:2 2|32 32:2 3|15 38:2 4|42 58:2 5|33 81:2 6|85 94:2 7|40 32:2 8|44 20:2 9|96 33:2 10|79 66:3 1|88 35:3 2|88 80:3 3|68 72:3 4|95 77:3 5|78 93:3 6|64 89:3 7|9 33:3 8|43 94:3 9|9 1:3 10|7 17:4 1|78 34:4 2|94 61:4 3|38 50:4 4|68 33:4 5|27 88:4 6|42 27:4 7|64 60:4 8|43 11:4 9|80 72:4 10|90 88:5 1|42 7:5 2|71 97:5 3|97 17:5 4|18 4:5 5|71 29:5 6|70 18:5 7|1 76:5 8|77 66:5 9|32 93:5 10|61 16:6 1|48 88:6 2|34 25:6 3|66 34:6 4|30 30:6 5|50 48:6 6|37 22:6 7|22 98:6 8|100 76:6 9|86 54:6 10|1 52:7 1|21 72:7 2|22 83:7 3|54 75:7 4|11 72:7 5|6 62:7 6|12 87:7 7|69 78:7 8|5 44:7 9|69 53:7 10|88 3:8 1|88 3:8 2|84 38:8 3|98 80:8 4|84 16:8 5|22 66:8 6|58 75:8 7|63 73:8 8|49 53:8 9|77 49:8 10|27 67:9 1|36 65:9 2|49 49:9 3|23 78:9 4|50 74:9 5|34 77:9 6|44 9:9 7|91 23:9 8|59 8:9 9|1 19:9 10|93 11:10 1|32 63:10 2|24 41:10 3|93 60:10 4|19 37:10 5|8 90:10 6|64 90:10 7|13 70:10 8|37 99:10 9|89 63:10 10</relation>
    <relation name="R173" arity="2" nbTuples="100" semantics="soft" defaultCost="infinity">58 2:1 1|26 39:1 2|15 5:1 3|72 24:1 4|29 54:1 5|39 7:1 6|44 89:1 7|54 38:1 8|66 35:1 9|33 77:1 10|9 88:2 1|19 22:2 2|38 88:2 3|76 89:2 4|6 53:2 5|26 71:2 6|100 22:2 7|61 78:2 8|49 15:2 9|3 5:2 10|87 16:3 1|48 50:3 2|46 47:3 3|89 84:3 4|81 88:3 5|85 28:3 6|49 3:3 7|77 72:3 8|50 92:3 9|76 77:3 10|7 9:4 1|45 38:4 2|26 64:4 3|76 7:4 4|76 40:4 5|88 46:4 6|68 42:4 7|65 87:4 8|60 26:4 9|79 44:4 10|8 23:5 1|18 51:5 2|93 47:5 3|25 73:5 4|100 20:5 5|64 68:5 6|87 21:5 7|100 56:5 8|3 57:5 9|20 90:5 10|98 96:6 1|66 17:6 2|79 4:6 3|35 32:6 4|94 99:6 5|17 78:6 6|78 23:6 7|69 20:6 8|18 4:6 9|98 95:6 10|43 7:7 1|7 24:7 2|92 14:7 3|100 51:7 4|66 16:7 5|79 64:7 6|96 79:7 7|27 21:7 8|67 37:7 9|32 42:7 10|13 97:8 1|68 58:8 2|78 32:8 3|81 64:8 4|40 52:8 5|55 88:8 6|64 57:8 7|24 19:8 8|92 7:8 9|58 99:8 10|2 46:9 1|14 63:9 2|60 50:9 3|62 54:9 4|1 7:9 5|10 9:9 6|83 44:9 7|30 92:9 8|43 77:9 9|54 16:9 10|64 62:10 1|40 68:10 2|71 20:10 3|50 41:10 4|39 77:10 5|51 50:10 6|51 79:10 7|37 89:10 8|53 47:10 9|38 99:10 10</relation>
    <relation name="R174" arity="2" nbTuples="100" semantics="soft" defaultCost="infinity">87 1:1 1|81 76:1 2|33 37:1 3|9 67:1 4|79 11:1 5|32 91:1 6|57 27:1 7|66 11:1 8|27 99:1 9|24 24:1 10|39 33:2 1|13 94:2 2|41 35:2 3|2 92:2 4|91 27:2 5|95 34:2 6|4 43:2 7|16 80:2 8|48 27:2 9|22 20:2 10|99 90:3 1|11 79:3 2|39 6:3 3|28 85:3 4|93 73:3 5|4 2:3 6|56 28:3 7|54 39:3 8|41 3:3 9|26 85:3 10|55 24:4 1|65 79:4 2|66 33:4 3|68 20:4 4|79 50:4 5|31 31:4 6|98 67:4 7|65 72:4 8|6 4:4 9|35 98:4 10|5 56:5 1|3 87:5 2|41 88:5 3|99 19:5 4|45 56:5 5|33 77:5 6|20 37:5 7|25 52:5 8|8 15:5 9|26 49:5 10|89 61:6 1|91 47:6 2|43 14:6 3|9 12:6 4|79 70:6 5|73 80:6 6|75 69:6 7|53 76:6 8|84 68:6 9|57 31:6 10|70 78:7 1|23 35:7 2|18 46:7 3|66 63:7 4|97 66:7 5|90 92:7 6|14 10:7 7|36 28:7 8|88 70:7 9|78 64:7 10|72 23:8 1|90 76:8 2|12 49:8 3|96 80:8 4|89 34:8 5|8 87:8 6|97 29:8 7|68 71:8 8|21 46:8 9|93 30:8 10|72 14:9 1|70 85:9 2|54 33:9 3|74 11:9 4|25 12:9 5|36 13:9 6|91 1:9 7|2 80:9 8|74 73:9 9|94 81:9 10|81 71:10 1|24 1:10 2|16 29:10 3|31 50:10 4|48 13:10 5|47 11:10 6|3 75:10 7|14 47:10 8|87 68:10 9|26 14:10 10</relation>
    <relation name="R175" arity="2" nbTuples="100" semantics="soft" defaultCost="infinity">43 54:1 1|7 91:1 2|50 36:1 3|36 85:1 4|40 16:1 5|69 6:1 6|27 9:1 7|9 97:1 8|16 65:1 9|12 32:1 10|97 86:2 1|51 76:2 2|79 22:2 3|58 69:2 4|11 5:2 5|70 49:2 6|27 65:2 7|31 23:2 8|25 58:2 9|83 58:2 10|11 22:3 1|64 39:3 2|96 87:3 3|65 40:3 4|84 27:3 5|14 27:3 6|10 88:3 7|86 90:3 8|19 76:3 9|3 31:3 10|7 50:4 1|30 72:4 2|76 22:4 3|50 2:4 4|17 12:4 5|86 43:4 6|34 14:4 7|38 45:4 8|30 28:4 9|85 94:4 10|37 69:5 1|41 82:5 2|51 55:5 3|88 32:5 4|9 18:5 5|15 48:5 6|30 20:5 7|71 53:5 8|40 74:5 9|11 84:5 10|56 18:6 1|52 87:6 2|51 18:6 3|70 27:6 4|50 47:6 5|65 7:6 6|81 89:6 7|16 98:6 8|17 4:6 9|67 30:6 10|67 33:7 1|50 34:7 2|24 63:7 3|33 68:7 4|98 48:7 5|99 18:7 6|14 37:7 7|85 92:7 8|73 20:7 9|5 7:7 10|82 87:8 1|54 15:8 2|87 43:8 3|29 56:8 4|71 18:8 5|61 29:8 6|22 75:8 7|5 93:8 8|61 1:8 9|86 24:8 10|42 63:9 1|97 89:9 2|59 78:9 3|48 90:9 4|81 39:9 5|14 29:9 6|10 66:9 7|10 80:9 8|98 77:9 9|99 88:9 10|100 62:10 1|2 77:10 2|36 57:10 3|97 41:10 4|7 98:10 5|4 2:10 6|99 82:10 7|65 92:10 8|20 18:10 9|44 50:10 10</relation>
    <relation name="R176" arity="2" nbTuples="100" semantics="soft" defaultCost="infinity">48 37:1 1|84 91:1 2|55 68:1 3|1 45:1 4|62 89:1 5|78 55:1 6|2 16:1 7|20 40:1 8|32 69:1 9|60 44:1 10|10 57:2 1|75 25:2 2|75 82:2 3|47 35:2 4|89 58:2 5|32 97:2 6|89 41:2 7|27 94:2 8|74 42:2 9|15 15:2 10|84 10:3 1|63 64:3 2|91 39:3 3|62 44:3 4|60 14:3 5|73 89:3 6|19 34:3 7|25 60:3 8|21 51:3 9|7 57:3 10|36 90:4 1|60 71:4 2|37 97:4 3|25 31:4 4|89 39:4 5|6 70:4 6|10 14:4 7|46 100:4 8|31 61:4 9|40 34:4 10|86 79:5 1|9 72:5 2|19 86:5 3|74 31:5 4|26 10:5 5|80 79:5 6|60 4:5 7|24 97:5 8|40 55:5 9|88 83:5 10|40 65:6 1|55 93:6 2|28 57:6 3|79 89:6 4|97 89:6 5|4 68:6 6|97 22:6 7|14 18:6 8|100 38:6 9|16 71:6 10|38 61:7 1|61 80:7 2|58 11:7 3|53 91:7 4|87 63:7 5|47 54:7 6|65 61:7 7|70 31:7 8|4 30:7 9|72 85:7 10|58 48:8 1|43 28:8 2|45 91:8 3|4 24:8 4|44 77:8 5|22 87:8 6|3 58:8 7|6 90:8 8|20 93:8 9|23 88:8 10|55 100:9 1|63 25:9 2|95 15:9 3|91 76:9 4|33 48:9 5|14 78:9 6|83 44:9 7|2 60:9 8|3 61:9 9|96 24:9 10|42 71:10 1|68 57:10 2|37 4:10 3|67 17:10 4|55 75:10 5|88 87:10 6|89 30:10 7|67 32:10 8|88 87:10 9|44 76:10 10</relation>
    <relation name="R177" arity="2" nbTuples="100" semantics="soft" defaultCost="infinity">23 59:1 1|10 31:1 2|79 51:1 3|34 39:1 4|57 2:1 5|52 83:1 6|33 13:1 7|90 55:1 8|15 74:1 9|52 98:1 10|33 31:2 1|42 34:2 2|92 77:2 3|24 73:2 4|81 70:2 5|98 62:2 6|97 75:2 7|61 45:2 8|46 22:2 9|71 58:2 10|15 70:3 1|61 12:3 2|68 90:3 3|66 89:3 4|92 59:3 5|99 67:3 6|54 6:3 7|5 23:3 8|58 33:3 9|21 35:3 10|64 68:4 1|61 13:4 2|28 36:4 3|50 38:4 4|62 30:4 5|22 40:4 6|42 22:4 7|37 15:4 8|2 77:4 9|13 75:4 10|46 43:5 1|93 55:5 2|52 65:5 3|31 19:5 4|18 79:5 5|81 51:5 6|84 5:5 7|94 34:5 8|91 92:5 9|68 63:5 10|94 26:6 1|97 82:6 2|26 55:6 3|46 51:6 4|9 54:6 5|22 35:6 6|45 95:6 7|90 19:6 8|8 69:6 9|46 13:6 10|13 46:7 1|100 81:7 2|75 54:7 3|55 64:7 4|44 13:7 5|53 39:7 6|27 33:7 7|53 12:7 8|63 76:7 9|56 28:7 10|17 51:8 1|10 12:8 2|39 93:8 3|79 82:8 4|3 76:8 5|7 96:8 6|94 88:8 7|12 13:8 8|6 97:8 9|66 14:8 10|35 23:9 1|64 14:9 2|26 50:9 3|68 86:9 4|66 88:9 5|12 22:9 6|82 19:9 7|99 19:9 8|81 72:9 9|62 12:9 10|83 66:10 1|87 63:10 2|49 88:10 3|75 95:10 4|62 100:10 5|100 18:10 6|33 60:10 7|73 51:10 8|21 99:10 9|36 97:10 10</relation>
    <relation name="R178" arity="2" nbTuples="100" semantics="soft" defaultCost="infinity">8 9:1 1|40 20:1 2|69 22:1 3|20 9:1 4|69 96:1 5|62 22:1 6|60 90:1 7|85 40:1 8|48 84:1 9|87 91:1 10|44 27:2 1|3 21:2 2|80 60:2 3|87 40:2 4|10 80:2 5|95 13:2 6|77 13:2 7|69 81:2 8|73 52:2 9|42 70:2 10|11 51:3 1|55 86:3 2|30 45:3 3|62 33:3 4|22 25:3 5|22 59:3 6|99 66:3 7|30 83:3 8|76 68:3 9|90 31:3 10|98 62:4 1|70 48:4 2|68 91:4 3|86 35:4 4|54 83:4 5|26 44:4 6|24 72:4 7|27 97:4 8|22 75:4 9|100 7:4 10|56 45:5 1|97 54:5 2|69 87:5 3|18 16:5 4|82 71:5 5|15 100:5 6|56 96:5 7|48 43:5 8|92 48:5 9|7 99:5 10|7 27:6 1|4 77:6 2|46 88:6 3|54 33:6 4|67 98:6 5|91 87:6 6|21 70:6 7|57 62:6 8|73 22:6 9|70 39:6 10|50 57:7 1|36 28:7 2|100 52:7 3|74 88:7 4|14 14:7 5|83 17:7 6|49 38:7 7|84 83:7 8|83 94:7 9|15 59:7 10|95 51:8 1|42 82:8 2|18 48:8 3|87 54:8 4|5 75:8 5|80 63:8 6|82 100:8 7|90 21:8 8|3 80:8 9|79 53:8 10|15 89:9 1|23 28:9 2|34 27:9 3|76 43:9 4|75 45:9 5|17 51:9 6|55 70:9 7|12 43:9 8|52 94:9 9|57 61:9 10|63 51:10 1|67 95:10 2|5 72:10 3|22 36:10 4|28 1:10 5|18 59:10 6|77 2:10 7|45 59:10 8|93 6:10 9|51 26:10 10</relation>
    <relation name="R179" arity="2" nbTuples="100" semantics="soft" defaultCost="infinity">92 85:1 1|57 43:1 2|64 87:1 3|77 32:1 4|37 78:1 5|78 85:1 6|4 9:1 7|43 76:1 8|83 72:1 9|51 51:1 10|88 15:2 1|52 65:2 2|97 11:2 3|50 44:2 4|100 55:2 5|14 35:2 6|47 88:2 7|2 1:2 8|76 57:2 9|7 31:2 10|13 20:3 1|94 25:3 2|17 50:3 3|11 36:3 4|44 90:3 5|68 46:3 6|27 43:3 7|42 78:3 8|23 9:3 9|30 61:3 10|62 19:4 1|13 72:4 2|44 31:4 3|98 21:4 4|79 7:4 5|82 63:4 6|100 25:4 7|96 34:4 8|28 20:4 9|70 77:4 10|33 92:5 1|57 14:5 2|31 88:5 3|71 100:5 4|15 73:5 5|84 6:5 6|31 28:5 7|66 40:5 8|45 93:5 9|99 54:5 10|14 11:6 1|26 46:6 2|70 32:6 3|58 97:6 4|28 38:6 5|70 81:6 6|98 26:6 7|33 100:6 8|60 21:6 9|94 86:6 10|34 25:7 1|78 80:7 2|50 33:7 3|15 60:7 4|59 74:7 5|28 54:7 6|26 92:7 7|68 68:7 8|50 92:7 9|3 35:7 10|23 61:8 1|65 45:8 2|94 56:8 3|19 61:8 4|10 96:8 5|9 34:8 6|51 22:8 7|13 8:8 8|9 86:8 9|4 17:8 10|66 46:9 1|54 49:9 2|29 44:9 3|24 94:9 4|41 76:9 5|90 38:9 6|16 54:9 7|15 35:9 8|10 28:9 9|36 48:9 10|90 86:10 1|54 4:10 2|85 77:10 3|32 83:10 4|45 24:10 5|86 31:10 6|56 22:10 7|6 44:10 8|9 85:10 9|11 86:10 10</relation>
    <relation name="R180" arity="2" nbTuples="100" semantics="soft" defaultCost="infinity">70 96:1 1|26 18:1 2|3 8:1 3|98 72:1 4|29 46:1 5|26 23:1 6|39 46:1 7|33 49:1 8|67 94:1 9|43 31:1 10|48 93:2 1|48 50:2 2|99 52:2 3|100 42:2 4|39 29:2 5|81 57:2 6|67 64:2 7|7 88:2 8|5 63:2 9|50 39:2 10|7 88:3 1|93 92:3 2|53 2:3 3|60 87:3 4|22 36:3 5|71 3:3 6|9 93:3 7|69 76:3 8|37 48:3 9|95 91:3 10|29 91:4 1|80 49:4 2|58 69:4 3|79 69:4 4|21 66:4 5|36 14:4 6|76 37:4 7|75 66:4 8|47 62:4 9|35 85:4 10|87 16:5 1|31 96:5 2|76 42:5 3|96 2:5 4|4 30:5 5|81 63:5 6|95 5:5 7|34 33:5 8|96 78:5 9|29 16:5 10|100 56:6 1|36 28:6 2|80 42:6 3|38 48:6 4|39 52:6 5|39 75:6 6|41 14:6 7|34 89:6 8|54 73:6 9|49 92:6 10|65 96:7 1|82 44:7 2|57 83:7 3|61 39:7 4|6 65:7 5|97 77:7 6|52 67:7 7|69 47:7 8|26 2:7 9|96 44:7 10|57 83:8 1|60 94:8 2|73 15:8 3|7 18:8 4|10 54:8 5|51 68:8 6|88 23:8 7|87 67:8 8|59 81:8 9|4 1:8 10|59 68:9 1|12 71:9 2|65 59:9 3|25 82:9 4|65 73:9 5|55 96:9 6|72 34:9 7|36 47:9 8|64 75:9 9|50 61:9 10|21 28:10 1|81 34:10 2|35 84:10 3|11 53:10 4|17 4:10 5|93 41:10 6|77 61:10 7|61 92:10 8|69 76:10 9|39 17:10 10</relation>
    <relation name="R181" arity="2" nbTuples="100" semantics="soft" defaultCost="infinity">100 9:1 1|84 50:1 2|61 70:1 3|33 96:1 4|3 14:1 5|7 60:1 6|35 86:1 7|52 24:1 8|84 99:1 9|75 88:1 10|88 34:2 1|26 66:2 2|48 63:2 3|72 39:2 4|3 29:2 5|82 76:2 6|16 14:2 7|6 32:2 8|84 72:2 9|39 74:2 10|19 29:3 1|69 62:3 2|60 57:3 3|18 68:3 4|63 4:3 5|12 22:3 6|65 72:3 7|87 95:3 8|85 61:3 9|29 73:3 10|23 98:4 1|70 95:4 2|33 31:4 3|24 70:4 4|1 8:4 5|88 26:4 6|50 38:4 7|99 85:4 8|83 30:4 9|99 89:4 10|30 52:5 1|2 91:5 2|3 19:5 3|74 14:5 4|93 68:5 5|13 94:5 6|31 64:5 7|17 38:5 8|89 50:5 9|58 21:5 10|97 14:6 1|9 72:6 2|20 43:6 3|84 11:6 4|6 96:6 5|38 24:6 6|55 29:6 7|26 66:6 8|60 77:6 9|63 49:6 10|73 98:7 1|61 47:7 2|21 71:7 3|92 28:7 4|45 44:7 5|21 38:7 6|47 10:7 7|96 95:7 8|60 21:7 9|9 7:7 10|11 19:8 1|81 69:8 2|47 7:8 3|50 26:8 4|74 69:8 5|92 69:8 6|42 70:8 7|58 51:8 8|62 1:8 9|15 2:8 10|15 26:9 1|10 52:9 2|97 37:9 3|8 56:9 4|39 40:9 5|63 59:9 6|55 26:9 7|77 50:9 8|90 13:9 9|34 59:9 10|51 93:10 1|71 14:10 2|88 37:10 3|48 56:10 4|99 82:10 5|72 97:10 6|22 34:10 7|28 87:10 8|74 18:10 9|91 34:10 10</relation>
    <relation name="R182" arity="2" nbTuples="100" semantics="soft" defaultCost="infinity">29 1:1 1|56 48:1 2|78 30:1 3|8 16:1 4|16 25:1 5|58 82:1 6|95 96:1 7|19 42:1 8|39 39:1 9|74 20:1 10|80 20:2 1|58 56:2 2|80 43:2 3|24 91:2 4|17 49:2 5|26 91:2 6|91 3:2 7|78 37:2 8|48 70:2 9|48 63:2 10|96 96:3 1|86 91:3 2|49 73:3 3|23 12:3 4|65 81:3 5|41 15:3 6|8 57:3 7|41 64:3 8|96 97:3 9|71 3:3 10|40 7:4 1|1 57:4 2|84 32:4 3|71 90:4 4|23 84:4 5|35 78:4 6|58 1:4 7|44 37:4 8|65 96:4 9|21 83:4 10|1 35:5 1|4 58:5 2|20 50:5 3|57 1:5 4|4 69:5 5|52 32:5 6|11 93:5 7|11 48:5 8|7 79:5 9|31 15:5 10|44 99:6 1|80 7:6 2|29 8:6 3|28 20:6 4|6 59:6 5|19 38:6 6|98 70:6 7|81 63:6 8|87 77:6 9|24 29:6 10|19 44:7 1|83 77:7 2|64 90:7 3|77 4:7 4|57 80:7 5|33 27:7 6|45 53:7 7|91 54:7 8|8 73:7 9|39 15:7 10|62 55:8 1|17 40:8 2|96 5:8 3|91 24:8 4|45 69:8 5|82 98:8 6|19 34:8 7|61 53:8 8|33 53:8 9|96 55:8 10|16 80:9 1|82 49:9 2|100 37:9 3|36 99:9 4|51 68:9 5|34 22:9 6|98 78:9 7|77 4:9 8|24 87:9 9|20 17:9 10|43 68:10 1|64 82:10 2|47 4:10 3|28 60:10 4|7 19:10 5|16 5:10 6|66 28:10 7|91 18:10 8|81 62:10 9|10 46:10 10</relation>
    <relation name="R183" arity="2" nbTuples="100" semantics="soft" defaultCost="infinity">98 21:1 1|13 36:1 2|25 47:1 3|5 5:1 4|23 94:1 5|7 30:1 6|25 8:1 7|85 29:1 8|46 39:1 9|68 65:1 10|18 49:2 1|28 51:2 2|20 89:2 3|79 39:2 4|51 59:2 5|48 89:2 6|9 92:2 7|26 50:2 8|95 53:2 9|61 98:2 10|97 62:3 1|59 22:3 2|28 18:3 3|57 56:3 4|11 24:3 5|27 15:3 6|46 87:3 7|94 21:3 8|92 84:3 9|99 42:3 10|80 90:4 1|53 12:4 2|35 70:4 3|3 72:4 4|27 39:4 5|96 74:4 6|88 40:4 7|85 96:4 8|14 56:4 9|33 44:4 10|73 57:5 1|60 71:5 2|56 50:5 3|93 39:5 4|75 60:5 5|85 81:5 6|84 99:5 7|45 8:5 8|10 93:5 9|11 82:5 10|47 99:6 1|8 34:6 2|71 69:6 3|67 10:6 4|19 66:6 5|72 81:6 6|100 79:6 7|94 70:6 8|54 36:6 9|94 9:6 10|59 77:7 1|36 48:7 2|87 76:7 3|44 22:7 4|73 97:7 5|39 97:7 6|62 98:7 7|35 94:7 8|84 83:7 9|42 1:7 10|30 59:8 1|32 14:8 2|34 37:8 3|29 13:8 4|73 69:8 5|50 38:8 6|65 25:8 7|6 17:8 8|18 52:8 9|74 24:8 10|4 87:9 1|3 77:9 2|56 30:9 3|56 7:9 4|72 38:9 5|16 47:9 6|92 17:9 7|85 35:9 8|40 67:9 9|55 72:9 10|80 55:10 1|29 67:10 2|9 64:10 3|40 12:10 4|18 20:10 5|92 5:10 6|99 32:10 7|78 43:10 8|12 88:10 9|34 21:10 10</relation>
    <relation name="R184" arity="2" nbTuples="100" semantics="soft" defaultCost="infinity">66 66:1 1|8 38:1 2|30 28:1 3|59 89:1 4|89 5:1 5|97 30:1 6|9 72:1 7|53 40:1 8|85 92:1 9|18 94:1 10|85 75:2 1|38 94:2 2|58 91:2 3|55 28:2 4|58 63:2 5|72 47:2 6|80 51:2 7|6 90:2 8|6 39:2 9|4 2:2 10|66 19:3 1|83 39:3 2|23 84:3 3|77 90:3 4|82 33:3 5|35 87:3 6|38 87:3 7|21 8:3 8|5 58:3 9|24 51:3 10|36 75:4 1|100 69:4 2|35 37:4 3|59 67:4 4|92 39:4 5|87 46:4 6|97 70:4 7|43 8:4 8|93 78:4 9|83 56:4 10|16 53:5 1|98 12:5 2|4 92:5 3|17 19:5 4|35 32:5 5|83 13:5 6|100 17:5 7|84 66:5 8|8 49:5 9|91 40:5 10|77 66:6 1|1 17:6 2|8 97:6 3|22 13:6 4|13 22:6 5|4 22:6 6|95 4:6 7|57 59:6 8|39 12:6 9|100 48:6 10|72 19:7 1|65 24:7 2|38 34:7 3|61 67:7 4|9 54:7 5|38 67:7 6|90 37:7 7|15 45:7 8|100 24:7 9|33 35:7 10|26 61:8 1|73 78:8 2|4 85:8 3|50 77:8 4|61 97:8 5|98 92:8 6|73 47:8 7|99 50:8 8|17 20:8 9|1 22:8 10|77 34:9 1|12 94:9 2|56 4:9 3|35 27:9 4|62 100:9 5|18 16:9 6|89 23:9 7|94 12:9 8|18 37:9 9|85 95:9 10|20 98:10 1|68 63:10 2|41 20:10 3|93 84:10 4|53 47:10 5|93 9:10 6|7 89:10 7|89 89:10 8|73 38:10 9|96 83:10 10</relation>
    <relation name="R185" arity="2" nbTuples="100" semantics="soft" defaultCost="infinity">96 50:1 1|48 52:1 2|54 58:1 3|41 23:1 4|37 53:1 5|35 60:1 6|85 56:1 7|5 59:1 8|65 86:1 9|36 49:1 10|12 11:2 1|51 60:2 2|96 70:2 3|23 95:2 4|12 31:2 5|82 41:2 6|74 67:2 7|43 98:2 8|76 3:2 9|79 63:2 10|53 27:3 1|67 4:3 2|63 25:3 3|65 65:3 4|96 33:3 5|37 19:3 6|23 9:3 7|54 9:3 8|21 27:3 9|82 10:3 10|45 34:4 1|64 43:4 2|20 18:4 3|12 9:4 4|51 66:4 5|14 95:4 6|27 13:4 7|94 42:4 8|32 12:4 9|25 65:4 10|33 16:5 1|76 67:5 2|33 41:5 3|2 74:5 4|38 91:5 5|17 93:5 6|2 4:5 7|67 81:5 8|13 79:5 9|29 96:5 10|66 43:6 1|63 89:6 2|12 16:6 3|49 83:6 4|12 49:6 5|57 96:6 6|43 97:6 7|90 41:6 8|71 31:6 9|5 54:6 10|3 74:7 1|42 89:7 2|40 95:7 3|63 51:7 4|22 95:7 5|20 16:7 6|93 51:7 7|56 31:7 8|83 14:7 9|85 75:7 10|54 86:8 1|36 11:8 2|7 23:8 3|79 60:8 4|51 80:8 5|91 58:8 6|24 99:8 7|56 90:8 8|56 58:8 9|85 39:8 10|55 64:9 1|91 82:9 2|90 94:9 3|54 66:9 4|98 91:9 5|3 72:9 6|53 8:9 7|67 79:9 8|85 22:9 9|38 38:9 10|85 40:10 1|42 55:10 2|34 55:10 3|77 12:10 4|3 74:10 5|73 27:10 6|45 45:10 7|65 97:10 8|40 47:10 9|99 58:10 10</relation>
    <relation name="R186" arity="2" nbTuples="100" semantics="soft" defaultCost="infinity">91 7:1 1|2 28:1 2|87 82:1 3|38 5:1 4|7 19:1 5|13 35:1 6|39 17:1 7|55 55:1 8|92 71:1 9|2 99:1 10|53 11:2 1|36 27:2 2|54 95:2 3|58 19:2 4|3 73:2 5|88 84:2 6|77 87:2 7|54 11:2 8|87 23:2 9|2 73:2 10|99 92:3 1|85 26:3 2|93 89:3 3|26 3:3 4|7 23:3 5|4 55:3 6|66 6:3 7|44 40:3 8|2 30:3 9|68 42:3 10|9 59:4 1|68 44:4 2|94 40:4 3|8 46:4 4|22 89:4 5|77 18:4 6|17 38:4 7|78 3:4 8|49 64:4 9|59 15:4 10|85 60:5 1|39 94:5 2|97 69:5 3|47 34:5 4|26 2:5 5|100 13:5 6|59 75:5 7|62 4:5 8|62 93:5 9|12 86:5 10|15 1:6 1|80 22:6 2|20 72:6 3|86 100:6 4|41 51:6 5|5 22:6 6|5 58:6 7|84 28:6 8|25 15:6 9|17 59:6 10|57 17:7 1|5 62:7 2|59 69:7 3|14 54:7 4|69 65:7 5|65 99:7 6|85 85:7 7|77 33:7 8|63 47:7 9|36 37:7 10|91 60:8 1|19 48:8 2|20 98:8 3|5 64:8 4|100 24:8 5|8 74:8 6|25 66:8 7|56 67:8 8|86 71:8 9|60 6:8 10|87 51:9 1|95 90:9 2|9 41:9 3|61 12:9 4|13 4:9 5|69 95:9 6|73 29:9 7|48 18:9 8|77 70:9 9|41 36:9 10|25 16:10 1|55 8:10 2|97 82:10 3|36 40:10 4|63 38:10 5|34 100:10 6|4 43:10 7|56 39:10 8|16 39:10 9|63 3:10 10</relation>
    <relation name="R187" arity="2" nbTuples="100" semantics="soft" defaultCost="infinity">95 43:1 1|42 17:1 2|12 73:1 3|37 74:1 4|72 100:1 5|20 64:1 6|55 63:1 7|89 43:1 8|21 28:1 9|62 35:1 10|72 12:2 1|79 47:2 2|88 64:2 3|60 71:2 4|97 33:2 5|73 25:2 6|56 17:2 7|68 30:2 8|5 59:2 9|70 37:2 10|19 5:3 1|97 28:3 2|28 17:3 3|75 18:3 4|17 6:3 5|31 87:3 6|88 9:3 7|7 95:3 8|76 43:3 9|19 47:3 10|48 13:4 1|97 99:4 2|62 59:4 3|67 91:4 4|70 5:4 5|25 77:4 6|52 68:4 7|14 74:4 8|16 68:4 9|81 69:4 10|77 90:5 1|82 71:5 2|36 32:5 3|60 12:5 4|81 96:5 5|30 84:5 6|34 65:5 7|38 88:5 8|13 24:5 9|52 66:5 10|11 8:6 1|62 17:6 2|49 45:6 3|96 48:6 4|100 24:6 5|68 80:6 6|96 86:6 7|1 90:6 8|75 8:6 9|18 7:6 10|32 49:7 1|70 94:7 2|82 71:7 3|98 68:7 4|89 67:7 5|31 23:7 6|18 91:7 7|34 59:7 8|82 91:7 9|55 45:7 10|77 19:8 1|12 70:8 2|30 18:8 3|32 86:8 4|8 52:8 5|15 65:8 6|36 75:8 7|25 51:8 8|88 23:8 9|7 27:8 10|16 31:9 1|46 59:9 2|91 81:9 3|18 38:9 4|88 14:9 5|35 93:9 6|83 43:9 7|35 99:9 8|73 35:9 9|25 73:9 10|14 52:10 1|89 13:10 2|64 61:10 3|37 88:10 4|68 73:10 5|76 82:10 6|60 80:10 7|26 48:10 8|79 7:10 9|81 95:10 10</relation>
    <relation name="R188" arity="2" nbTuples="100" semantics="soft" defaultCost="infinity">74 52:1 1|74 57:1 2|49 98:1 3|84 2:1 4|66 47:1 5|8 2:1 6|9 82:1 7|55 7:1 8|62 98:1 9|85 7:1 10|12 97:2 1|79 25:2 2|43 36:2 3|69 12:2 4|58 25:2 5|61 81:2 6|35 79:2 7|90 65:2 8|76 81:2 9|11 46:2 10|26 84:3 1|77 43:3 2|26 45:3 3|3 49:3 4|89 97:3 5|82 29:3 6|82 88:3 7|55 95:3 8|91 57:3 9|49 24:3 10|22 69:4 1|80 82:4 2|10 29:4 3|98 70:4 4|40 91:4 5|97 15:4 6|2 80:4 7|19 100:4 8|28 27:4 9|19 24:4 10|79 32:5 1|3 55:5 2|22 80:5 3|37 69:5 4|95 33:5 5|52 27:5 6|10 28:5 7|76 74:5 8|49 54:5 9|46 21:5 10|15 56:6 1|91 13:6 2|53 86:6 3|56 45:6 4|37 90:6 5|35 66:6 6|26 100:6 7|34 63:6 8|3 88:6 9|7 91:6 10|11 5:7 1|28 87:7 2|45 42:7 3|67 95:7 4|19 97:7 5|78 78:7 6|30 93:7 7|78 4:7 8|58 97:7 9|11 78:7 10|99 84:8 1|100 44:8 2|99 18:8 3|51 22:8 4|82 77:8 5|73 7:8 6|73 17:8 7|76 62:8 8|12 28:8 9|35 51:8 10|24 2:9 1|24 30:9 2|46 91:9 3|66 64:9 4|45 20:9 5|11 17:9 6|60 84:9 7|79 81:9 8|74 36:9 9|15 36:9 10|95 57:10 1|76 42:10 2|39 82:10 3|50 4:10 4|49 34:10 5|33 40:10 6|55 35:10 7|12 61:10 8|53 11:10 9|8 66:10 10</relation>
    <relation name="R189" arity="2" nbTuples="100" semantics="soft" defaultCost="infinity">43 52:1 1|97 4:1 2|81 52:1 3|76 88:1 4|3 76:1 5|6 9:1 6|73 2:1 7|15 97:1 8|57 84:1 9|91 81:1 10|72 9:2 1|24 3:2 2|67 41:2 3|7 22:2 4|6 24:2 5|42 89:2 6|68 93:2 7|74 43:2 8|69 25:2 9|79 33:2 10|93 2:3 1|67 42:3 2|80 94:3 3|6 61:3 4|62 98:3 5|88 24:3 6|19 7:3 7|43 4:3 8|75 23:3 9|77 40:3 10|70 63:4 1|54 48:4 2|26 80:4 3|81 63:4 4|35 30:4 5|37 24:4 6|22 6:4 7|84 45:4 8|79 87:4 9|56 66:4 10|88 37:5 1|52 6:5 2|20 11:5 3|76 29:5 4|80 44:5 5|75 45:5 6|3 8:5 7|75 57:5 8|42 46:5 9|84 2:5 10|81 18:6 1|53 31:6 2|76 27:6 3|83 84:6 4|20 11:6 5|71 51:6 6|15 23:6 7|31 33:6 8|99 79:6 9|75 13:6 10|18 53:7 1|58 28:7 2|53 88:7 3|92 5:7 4|19 1:7 5|94 19:7 6|3 26:7 7|11 19:7 8|10 90:7 9|60 42:7 10|58 80:8 1|83 59:8 2|38 87:8 3|40 73:8 4|87 27:8 5|92 93:8 6|33 43:8 7|23 17:8 8|90 16:8 9|94 70:8 10|14 50:9 1|17 28:9 2|31 69:9 3|22 15:9 4|34 73:9 5|32 19:9 6|92 42:9 7|4 61:9 8|57 87:9 9|14 5:9 10|74 23:10 1|40 83:10 2|81 24:10 3|73 85:10 4|58 44:10 5|37 49:10 6|51 19:10 7|16 62:10 8|84 51:10 9|96 95:10 10</relation>
    <relation name="R190" arity="2" nbTuples="100" semantics="soft" defaultCost="infinity">27 97:1 1|6 43:1 2|27 49:1 3|4 93:1 4|97 59:1 5|96 86:1 6|79 12:1 7|76 75:1 8|47 32:1 9|100 78:1 10|48 43:2 1|33 15:2 2|42 18:2 3|12 57:2 4|53 100:2 5|41 1:2 6|71 43:2 7|89 17:2 8|70 45:2 9|20 38:2 10|49 84:3 1|40 58:3 2|45 72:3 3|14 70:3 4|100 52:3 5|3 70:3 6|7 11:3 7|73 4:3 8|51 27:3 9|3 64:3 10|14 32:4 1|85 77:4 2|15 88:4 3|9 82:4 4|36 90:4 5|79 10:4 6|43 91:4 7|46 65:4 8|61 83:4 9|59 24:4 10|66 74:5 1|27 44:5 2|59 6:5 3|59 18:5 4|69 3:5 5|4 83:5 6|56 41:5 7|24 38:5 8|61 79:5 9|65 13:5 10|99 2:6 1|52 83:6 2|35 73:6 3|14 6:6 4|9 27:6 5|66 29:6 6|26 69:6 7|21 94:6 8|64 98:6 9|79 61:6 10|22 14:7 1|22 28:7 2|45 8:7 3|95 52:7 4|75 15:7 5|6 32:7 6|46 24:7 7|41 31:7 8|28 40:7 9|30 5:7 10|32 19:8 1|27 12:8 2|42 96:8 3|33 59:8 4|88 54:8 5|96 96:8 6|1 100:8 7|47 10:8 8|3 41:8 9|73 62:8 10|27 69:9 1|30 57:9 2|76 23:9 3|72 1:9 4|15 85:9 5|69 12:9 6|35 52:9 7|83 62:9 8|5 27:9 9|18 74:9 10|12 43:10 1|60 27:10 2|20 60:10 3|72 48:10 4|21 36:10 5|96 19:10 6|48 25:10 7|10 61:10 8|9 3:10 9|33 7:10 10</relation>
    <relation name="R191" arity="2" nbTuples="100" semantics="soft" defaultCost="infinity">48 85:1 1|31 25:1 2|2 72:1 3|53 85:1 4|9 100:1 5|79 52:1 6|58 67:1 7|56 10:1 8|91 55:1 9|42 7:1 10|89 67:2 1|9 48:2 2|21 48:2 3|45 70:2 4|28 53:2 5|22 54:2 6|29 22:2 7|93 40:2 8|44 82:2 9|3 75:2 10|53 1:3 1|31 86:3 2|36 17:3 3|69 82:3 4|35 47:3 5|17 57:3 6|57 96:3 7|39 41:3 8|90 68:3 9|37 81:3 10|45 13:4 1|30 76:4 2|29 29:4 3|99 22:4 4|72 63:4 5|21 20:4 6|62 62:4 7|87 83:4 8|31 57:4 9|70 22:4 10|10 60:5 1|72 59:5 2|18 11:5 3|94 63:5 4|99 1:5 5|90 99:5 6|88 70:5 7|43 15:5 8|31 64:5 9|59 9:5 10|88 27:6 1|39 27:6 2|38 94:6 3|74 16:6 4|96 27:6 5|41 30:6 6|65 59:6 7|12 79:6 8|17 89:6 9|82 100:6 10|52 91:7 1|38 8:7 2|20 76:7 3|71 12:7 4|99 3:7 5|86 27:7 6|12 89:7 7|56 74:7 8|35 36:7 9|69 3:7 10|85 76:8 1|11 41:8 2|26 64:8 3|20 21:8 4|84 86:8 5|64 17:8 6|2 70:8 7|91 63:8 8|75 93:8 9|2 25:8 10|70 68:9 1|52 47:9 2|25 70:9 3|9 88:9 4|55 38:9 5|64 16:9 6|6 19:9 7|22 52:9 8|96 83:9 9|29 89:9 10|93 46:10 1|21 51:10 2|59 52:10 3|20 8:10 4|26 57:10 5|83 79:10 6|70 69:10 7|68 53:10 8|40 23:10 9|51 42:10 10</relation>
    <relation name="R192" arity="2" nbTuples="100" semantics="soft" defaultCost="infinity">78 58:1 1|54 6:1 2|93 16:1 3|23 83:1 4|89 71:1 5|7 72:1 6|46 39:1 7|57 22:1 8|32 50:1 9|47 15:1 10|72 79:2 1|20 37:2 2|63 77:2 3|97 44:2 4|99 77:2 5|64 87:2 6|6 96:2 7|49 58:2 8|14 82:2 9|89 60:2 10|82 15:3 1|90 58:3 2|81 25:3 3|17 73:3 4|86 13:3 5|82 55:3 6|56 60:3 7|12 89:3 8|14 22:3 9|77 53:3 10|96 20:4 1|96 3:4 2|40 46:4 3|15 76:4 4|97 13:4 5|54 21:4 6|100 44:4 7|13 66:4 8|7 43:4 9|38 37:4 10|31 97:5 1|62 89:5 2|2 33:5 3|1 78:5 4|81 15:5 5|88 3:5 6|19 95:5 7|17 71:5 8|78 70:5 9|36 82:5 10|80 49:6 1|87 50:6 2|18 63:6 3|91 10:6 4|62 20:6 5|22 23:6 6|36 51:6 7|38 83:6 8|84 37:6 9|51 46:6 10|40 95:7 1|26 71:7 2|25 22:7 3|7 80:7 4|40 8:7 5|2 48:7 6|92 50:7 7|77 36:7 8|94 11:7 9|7 86:7 10|95 11:8 1|31 30:8 2|60 33:8 3|68 54:8 4|11 6:8 5|58 99:8 6|21 99:8 7|16 95:8 8|35 55:8 9|67 51:8 10|18 99:9 1|21 53:9 2|53 4:9 3|53 55:9 4|24 49:9 5|34 78:9 6|78 61:9 7|12 89:9 8|21 55:9 9|48 36:9 10|44 91:10 1|69 8:10 2|78 61:10 3|40 94:10 4|54 53:10 5|53 90:10 6|50 41:10 7|63 59:10 8|2 59:10 9|23 76:10 10</relation>
    <relation name="R193" arity="2" nbTuples="100" semantics="soft" defaultCost="infinity">21 65:1 1|79 100:1 2|36 91:1 3|43 24:1 4|75 44:1 5|58 71:1 6|39 1:1 7|44 26:1 8|85 34:1 9|96 13:1 10|19 80:2 1|34 62:2 2|18 65:2 3|15 16:2 4|49 81:2 5|44 98:2 6|20 12:2 7|51 51:2 8|10 16:2 9|10 44:2 10|36 35:3 1|43 27:3 2|7 75:3 3|33 35:3 4|50 36:3 5|82 6:3 6|67 31:3 7|83 97:3 8|72 38:3 9|78 95:3 10|54 29:4 1|9 3:4 2|15 67:4 3|60 8:4 4|36 74:4 5|97 54:4 6|7 85:4 7|10 40:4 8|6 74:4 9|79 16:4 10|60 22:5 1|97 23:5 2|38 83:5 3|81 12:5 4|84 94:5 5|74 42:5 6|29 68:5 7|67 45:5 8|5 13:5 9|34 31:5 10|58 97:6 1|17 97:6 2|43 18:6 3|57 84:6 4|57 99:6 5|47 44:6 6|51 82:6 7|82 44:6 8|87 67:6 9|57 66:6 10|16 85:7 1|86 55:7 2|64 100:7 3|63 51:7 4|81 52:7 5|61 3:7 6|59 94:7 7|54 17:7 8|39 85:7 9|20 59:7 10|82 38:8 1|78 8:8 2|96 63:8 3|69 18:8 4|39 72:8 5|45 35:8 6|23 62:8 7|23 90:8 8|80 14:8 9|5 59:8 10|32 35:9 1|63 86:9 2|19 63:9 3|39 48:9 4|42 59:9 5|52 11:9 6|73 31:9 7|70 60:9 8|28 13:9 9|67 45:9 10|52 68:10 1|71 16:10 2|77 72:10 3|9 94:10 4|8 75:10 5|55 74:10 6|71 28:10 7|89 15:10 8|1 33:10 9|47 29:10 10</relation>
    <relation name="R194" arity="2" nbTuples="100" semantics="soft" defaultCost="infinity">85 49:1 1|23 73:1 2|74 67:1 3|78 79:1 4|82 57:1 5|70 70:1 6|22 55:1 7|63 48:1 8|16 95:1 9|92 54:1 10|89 26:2 1|46 52:2 2|93 90:2 3|35 1:2 4|60 20:2 5|18 41:2 6|53 39:2 7|47 34:2 8|5 2:2 9|48 73:2 10|59 92:3 1|86 7:3 2|94 40:3 3|88 71:3 4|16 90:3 5|86 82:3 6|3 21:3 7|24 5:3 8|57 85:3 9|86 73:3 10|74 23:4 1|7 76:4 2|67 59:4 3|29 28:4 4|96 100:4 5|68 93:4 6|26 9:4 7|96 87:4 8|19 38:4 9|6 99:4 10|95 76:5 1|35 16:5 2|23 78:5 3|12 38:5 4|90 17:5 5|91 35:5 6|5 27:5 7|55 18:5 8|97 69:5 9|47 58:5 10|54 7:6 1|45 87:6 2|27 41:6 3|37 34:6 4|16 94:6 5|63 19:6 6|34 36:6 7|98 55:6 8|87 66:6 9|6 4:6 10|17 91:7 1|51 53:7 2|81 50:7 3|88 66:7 4|96 80:7 5|46 28:7 6|52 39:7 7|15 59:7 8|32 32:7 9|8 61:7 10|74 36:8 1|98 23:8 2|26 43:8 3|65 5:8 4|7 8:8 5|86 88:8 6|17 92:8 7|44 68:8 8|6 98:8 9|41 68:8 10|66 93:9 1|70 19:9 2|46 8:9 3|66 76:9 4|2 39:9 5|2 94:9 6|71 46:9 7|75 57:9 8|54 16:9 9|95 68:9 10|93 11:10 1|63 15:10 2|6 100:10 3|68 30:10 4|93 57:10 5|1 85:10 6|44 63:10 7|8 80:10 8|12 59:10 9|96 80:10 10</relation>
    <relation name="R195" arity="2" nbTuples="100" semantics="soft" defaultCost="infinity">81 49:1 1|62 24:1 2|20 67:1 3|51 96:1 4|84 96:1 5|79 43:1 6|4 27:1 7|40 82:1 8|38 23:1 9|9 61:1 10|23 5:2 1|86 84:2 2|10 93:2 3|76 40:2 4|14 42:2 5|89 37:2 6|17 28:2 7|67 73:2 8|42 20:2 9|52 50:2 10|97 51:3 1|28 52:3 2|30 28:3 3|9 16:3 4|39 56:3 5|38 37:3 6|30 47:3 7|38 48:3 8|29 47:3 9|8 56:3 10|92 6:4 1|21 7:4 2|3 95:4 3|34 1:4 4|57 62:4 5|92 86:4 6|31 100:4 7|86 1:4 8|90 19:4 9|64 59:4 10|63 62:5 1|28 4:5 2|5 82:5 3|47 17:5 4|10 91:5 5|94 78:5 6|76 17:5 7|89 40:5 8|48 15:5 9|55 23:5 10|14 55:6 1|100 83:6 2|61 74:6 3|71 59:6 4|61 63:6 5|42 74:6 6|68 90:6 7|3 11:6 8|36 86:6 9|100 52:6 10|91 60:7 1|20 41:7 2|29 2:7 3|65 95:7 4|63 24:7 5|51 63:7 6|30 67:7 7|88 7:7 8|95 86:7 9|36 56:7 10|33 44:8 1|93 77:8 2|28 100:8 3|1 73:8 4|63 29:8 5|53 25:8 6|56 49:8 7|52 83:8 8|10 19:8 9|73 86:8 10|89 75:9 1|54 22:9 2|62 1:9 3|31 13:9 4|99 40:9 5|58 23:9 6|81 42:9 7|68 98:9 8|59 30:9 9|76 53:9 10|62 6:10 1|27 31:10 2|66 28:10 3|32 86:10 4|63 49:10 5|95 52:10 6|33 9:10 7|17 80:10 8|7 42:10 9|79 72:10 10</relation>
    <relation name="R196" arity="2" nbTuples="100" semantics="soft" defaultCost="infinity">48 55:1 1|49 37:1 2|72 43:1 3|37 60:1 4|74 76:1 5|12 79:1 6|53 10:1 7|36 29:1 8|27 80:1 9|4 47:1 10|35 15:2 1|99 54:2 2|36 55:2 3|42 19:2 4|18 32:2 5|92 22:2 6|96 23:2 7|1 9:2 8|92 71:2 9|32 92:2 10|69 1:3 1|71 75:3 2|36 8:3 3|27 6:3 4|71 72:3 5|69 64:3 6|13 30:3 7|96 95:3 8|71 47:3 9|42 72:3 10|57 69:4 1|1 45:4 2|82 83:4 3|41 83:4 4|96 40:4 5|8 54:4 6|21 75:4 7|60 24:4 8|50 63:4 9|60 66:4 10|71 42:5 1|57 61:5 2|89 57:5 3|14 62:5 4|56 76:5 5|19 96:5 6|58 38:5 7|93 71:5 8|49 25:5 9|27 69:5 10|87 41:6 1|43 6:6 2|27 27:6 3|27 56:6 4|52 66:6 5|100 43:6 6|76 15:6 7|27 21:6 8|53 14:6 9|4 1:6 10|2 59:7 1|72 68:7 2|30 54:7 3|18 99:7 4|93 21:7 5|54 95:7 6|19 43:7 7|47 80:7 8|52 37:7 9|82 55:7 10|30 100:8 1|46 41:8 2|76 47:8 3|100 64:8 4|6 82:8 5|72 11:8 6|76 36:8 7|31 13:8 8|75 39:8 9|32 54:8 10|43 73:9 1|100 90:9 2|23 30:9 3|8 94:9 4|13 37:9 5|39 98:9 6|36 29:9 7|71 100:9 8|85 84:9 9|99 29:9 10|97 58:10 1|29 64:10 2|96 96:10 3|13 51:10 4|34 26:10 5|49 61:10 6|53 99:10 7|82 88:10 8|62 52:10 9|54 84:10 10</relation>
    <relation name="R197" arity="2" nbTuples="100" semantics="soft" defaultCost="infinity">85 54:1 1|87 13:1 2|45 8:1 3|2 81:1 4|57 61:1 5|33 99:1 6|93 18:1 7|72 48:1 8|50 17:1 9|2 68:1 10|60 80:2 1|29 48:2 2|32 28:2 3|52 54:2 4|3 9:2 5|51 61:2 6|31 65:2 7|85 72:2 8|36 24:2 9|13 85:2 10|16 12:3 1|98 40:3 2|67 12:3 3|86 42:3 4|41 43:3 5|62 18:3 6|11 47:3 7|93 73:3 8|89 32:3 9|2 45:3 10|26 57:4 1|15 96:4 2|56 80:4 3|80 91:4 4|4 56:4 5|51 88:4 6|27 11:4 7|96 67:4 8|12 86:4 9|77 10:4 10|48 81:5 1|62 45:5 2|76 36:5 3|50 71:5 4|13 82:5 5|11 85:5 6|48 40:5 7|52 23:5 8|91 56:5 9|55 77:5 10|91 63:6 1|81 7:6 2|74 42:6 3|94 39:6 4|81 19:6 5|23 17:6 6|27 20:6 7|36 31:6 8|18 10:6 9|64 39:6 10|65 20:7 1|100 72:7 2|77 46:7 3|30 78:7 4|96 27:7 5|94 83:7 6|47 96:7 7|59 91:7 8|79 85:7 9|94 76:7 10|54 2:8 1|51 82:8 2|24 79:8 3|69 69:8 4|44 19:8 5|35 30:8 6|9 67:8 7|28 6:8 8|85 85:8 9|65 53:8 10|88 67:9 1|80 93:9 2|13 38:9 3|34 31:9 4|34 32:9 5|36 98:9 6|25 21:9 7|46 42:9 8|21 83:9 9|98 66:9 10|4 44:10 1|12 83:10 2|57 51:10 3|99 47:10 4|17 2:10 5|42 79:10 6|5 72:10 7|13 39:10 8|28 65:10 9|64 2:10 10</relation>
    <relation name="R198" arity="2" nbTuples="100" semantics="soft" defaultCost="infinity">64 33:1 1|26 97:1 2|20 84:1 3|78 50:1 4|2 53:1 5|47 61:1 6|12 76:1 7|27 76:1 8|44 57:1 9|6 90:1 10|14 3:2 1|53 38:2 2|76 71:2 3|56 30:2 4|65 34:2 5|69 27:2 6|17 55:2 7|82 26:2 8|34 59:2 9|54 97:2 10|47 33:3 1|84 74:3 2|89 16:3 3|55 99:3 4|30 7:3 5|89 76:3 6|68 13:3 7|66 90:3 8|37 60:3 9|3 19:3 10|89 93:4 1|2 65:4 2|68 77:4 3|15 18:4 4|97 50:4 5|99 54:4 6|50 35:4 7|4 86:4 8|39 96:4 9|1 60:4 10|21 65:5 1|28 16:5 2|96 58:5 3|13 35:5 4|51 62:5 5|77 85:5 6|40 23:5 7|45 27:5 8|67 3:5 9|26 26:5 10|67 81:6 1|60 44:6 2|63 14:6 3|35 29:6 4|40 35:6 5|8 6:6 6|20 63:6 7|53 48:6 8|47 71:6 9|13 93:6 10|72 8:7 1|42 45:7 2|42 99:7 3|36 13:7 4|89 7:7 5|35 94:7 6|39 24:7 7|33 39:7 8|60 58:7 9|70 13:7 10|70 11:8 1|92 81:8 2|1 55:8 3|85 17:8 4|24 22:8 5|6 15:8 6|23 53:8 7|59 92:8 8|36 74:8 9|12 79:8 10|32 93:9 1|29 46:9 2|90 39:9 3|21 77:9 4|37 19:9 5|23 79:9 6|51 58:9 7|7 98:9 8|8 94:9 9|97 81:9 10|43 75:10 1|24 16:10 2|100 5:10 3|45 54:10 4|42 99:10 5|85 20:10 6|18 89:10 7|39 3:10 8|41 41:10 9|9 10:10 10</relation>
    <relation name="R199" arity="2" nbTuples="100" semantics="soft" defaultCost="infinity">23 52:1 1|16 63:1 2|18 98:1 3|22 43:1 4|81 39:1 5|4 38:1 6|5 72:1 7|82 28:1 8|3 85:1 9|73 80:1 10|37 53:2 1|39 94:2 2|39 64:2 3|42 31:2 4|50 98:2 5|69 74:2 6|30 91:2 7|79 5:2 8|20 86:2 9|40 1:2 10|3 77:3 1|76 84:3 2|100 36:3 3|94 89:3 4|92 16:3 5|92 52:3 6|70 10:3 7|53 52:3 8|14 65:3 9|87 99:3 10|21 46:4 1|92 85:4 2|12 48:4 3|88 64:4 4|38 86:4 5|28 7:4 6|74 82:4 7|76 88:4 8|35 3:4 9|12 46:4 10|70 27:5 1|69 20:5 2|91 25:5 3|46 6:5 4|77 87:5 5|41 80:5 6|53 35:5 7|38 56:5 8|69 30:5 9|20 71:5 10|30 74:6 1|77 24:6 2|14 91:6 3|24 3:6 4|88 79:6 5|99 93:6 6|85 89:6 7|59 65:6 8|10 49:6 9|53 21:6 10|87 59:7 1|74 63:7 2|96 98:7 3|15 48:7 4|57 87:7 5|33 2:7 6|6 57:7 7|91 44:7 8|83 7:7 9|85 91:7 10|82 21:8 1|14 22:8 2|61 78:8 3|3 82:8 4|85 61:8 5|24 23:8 6|67 64:8 7|49 96:8 8|46 43:8 9|88 35:8 10|31 89:9 1|79 77:9 2|22 30:9 3|93 14:9 4|33 27:9 5|82 79:9 6|89 45:9 7|30 14:9 8|56 53:9 9|44 95:9 10|25 38:10 1|41 42:10 2|68 77:10 3|59 56:10 4|59 76:10 5|1 2:10 6|21 16:10 7|29 79:10 8|100 47:10 9|64 88:10 10</relation>
    <relation name="R200" arity="2" nbTuples="100" semantics="soft" defaultCost="infinity">82 95:1 1|35 41:1 2|59 55:1 3|79 40:1 4|39 73:1 5|72 88:1 6|28 36:1 7|72 76:1 8|49 32:1 9|68 38:1 10|91 37:2 1|38 66:2 2|15 85:2 3|34 11:2 4|78 21:2 5|1 5:2 6|12 82:2 7|24 98:2 8|70 99:2 9|15 98:2 10|100 24:3 1|95 72:3 2|36 9:3 3|39 80:3 4|96 12:3 5|93 76:3 6|62 79:3 7|97 22:3 8|85 94:3 9|8 62:3 10|75 52:4 1|1 89:4 2|94 88:4 3|79 55:4 4|5 53:4 5|5 69:4 6|77 85:4 7|34 64:4 8|24 38:4 9|18 79:4 10|54 66:5 1|4 79:5 2|47 53:5 3|95 8:5 4|23 97:5 5|33 7:5 6|95 73:5 7|76 76:5 8|39 71:5 9|89 46:5 10|60 25:6 1|50 3:6 2|12 7:6 3|40 6:6 4|3 4:6 5|64 8:6 6|92 47:6 7|47 7:6 8|89 32:6 9|99 7:6 10|18 97:7 1|92 35:7 2|42 31:7 3|82 67:7 4|69 97:7 5|46 25:7 6|63 89:7 7|20 20:7 8|34 27:7 9|42 93:7 10|56 66:8 1|53 76:8 2|85 82:8 3|98 54:8 4|43 53:8 5|77 66:8 6|40 72:8 7|25 92:8 8|68 78:8 9|87 2:8 10|19 24:9 1|5 61:9 2|34 38:9 3|27 52:9 4|61 100:9 5|13 41:9 6|99 80:9 7|60 57:9 8|34 59:9 9|37 74:9 10|36 86:10 1|79 38:10 2|62 19:10 3|14 58:10 4|46 7:10 5|46 64:10 6|61 99:10 7|72 74:10 8|57 66:10 9|12 92:10 10</relation>
    <relation name="R201" arity="2" nbTuples="100" semantics="soft" defaultCost="infinity">33 58:1 1|68 68:1 2|59 35:1 3|54 100:1 4|94 43:1 5|52 16:1 6|60 28:1 7|43 55:1 8|6 26:1 9|87 43:1 10|63 93:2 1|22 4:2 2|51 92:2 3|19 87:2 4|85 79:2 5|63 85:2 6|68 96:2 7|83 9:2 8|89 13:2 9|21 71:2 10|42 19:3 1|59 96:3 2|89 23:3 3|18 23:3 4|6 73:3 5|50 13:3 6|45 74:3 7|13 97:3 8|6 44:3 9|23 6:3 10|69 19:4 1|57 30:4 2|41 82:4 3|35 48:4 4|98 81:4 5|15 19:4 6|60 56:4 7|60 87:4 8|11 3:4 9|24 44:4 10|3 48:5 1|50 37:5 2|99 46:5 3|18 10:5 4|4 49:5 5|26 25:5 6|6 25:5 7|25 15:5 8|90 88:5 9|81 83:5 10|11 99:6 1|24 60:6 2|50 99:6 3|11 38:6 4|2 59:6 5|28 58:6 6|65 99:6 7|47 63:6 8|87 94:6 9|19 13:6 10|4 56:7 1|28 58:7 2|22 15:7 3|45 77:7 4|45 55:7 5|42 7:7 6|51 61:7 7|74 96:7 8|68 82:7 9|31 15:7 10|12 35:8 1|48 16:8 2|26 2:8 3|31 10:8 4|23 38:8 5|90 100:8 6|100 96:8 7|96 90:8 8|68 89:8 9|60 79:8 10|89 70:9 1|31 26:9 2|51 56:9 3|51 51:9 4|88 72:9 5|23 68:9 6|78 46:9 7|84 74:9 8|58 64:9 9|48 1:9 10|90 8:10 1|38 41:10 2|92 38:10 3|6 59:10 4|53 61:10 5|14 26:10 6|31 85:10 7|93 89:10 8|83 57:10 9|45 38:10 10</relation>
    <relation name="R202" arity="2" nbTuples="100" semantics="soft" defaultCost="infinity">88 33:1 1|24 23:1 2|68 22:1 3|70 17:1 4|62 35:1 5|59 4:1 6|91 46:1 7|56 62:1 8|87 64:1 9|2 60:1 10|94 19:2 1|25 92:2 2|19 41:2 3|76 52:2 4|22 32:2 5|25 45:2 6|59 17:2 7|86 3:2 8|42 77:2 9|54 96:2 10|87 65:3 1|24 7:3 2|17 31:3 3|14 44:3 4|23 74:3 5|91 77:3 6|93 3:3 7|72 77:3 8|63 38:3 9|27 62:3 10|26 83:4 1|38 51:4 2|49 80:4 3|70 65:4 4|45 3:4 5|100 10:4 6|73 72:4 7|4 21:4 8|45 27:4 9|66 49:4 10|20 15:5 1|49 33:5 2|41 12:5 3|12 97:5 4|97 9:5 5|7 71:5 6|45 5:5 7|30 65:5 8|16 22:5 9|79 69:5 10|21 89:6 1|20 91:6 2|17 36:6 3|100 97:6 4|57 60:6 5|87 73:6 6|49 33:6 7|64 75:6 8|46 33:6 9|26 85:6 10|57 38:7 1|42 69:7 2|55 80:7 3|95 91:7 4|22 53:7 5|3 75:7 6|52 62:7 7|27 30:7 8|68 26:7 9|4 79:7 10|90 20:8 1|33 25:8 2|39 49:8 3|100 77:8 4|80 4:8 5|79 25:8 6|87 91:8 7|88 48:8 8|20 84:8 9|45 15:8 10|41 86:9 1|98 51:9 2|25 62:9 3|13 23:9 4|47 44:9 5|84 78:9 6|2 79:9 7|24 22:9 8|94 69:9 9|80 66:9 10|65 88:10 1|15 14:10 2|67 75:10 3|27 84:10 4|70 27:10 5|13 20:10 6|96 47:10 7|87 26:10 8|19 30:10 9|53 36:10 10</relation>
    <relation name="R203" arity="2" nbTuples="100" semantics="soft" defaultCost="infinity">85 98:1 1|93 65:1 2|73 50:1 3|58 24:1 4|46 4:1 5|7 83:1 6|69 84:1 7|74 41:1 8|73 22:1 9|89 53:1 10|12 16:2 1|71 27:2 2|23 22:2 3|84 47:2 4|22 29:2 5|38 6:2 6|96 99:2 7|95 2:2 8|24 56:2 9|43 78:2 10|31 30:3 1|95 59:3 2|34 57:3 3|32 96:3 4|55 1:3 5|91 63:3 6|68 41:3 7|77 57:3 8|56 20:3 9|47 79:3 10|71 88:4 1|21 60:4 2|68 81:4 3|30 85:4 4|63 32:4 5|60 100:4 6|84 61:4 7|38 22:4 8|33 92:4 9|68 2:4 10|42 51:5 1|11 16:5 2|26 88:5 3|55 20:5 4|38 63:5 5|51 18:5 6|16 73:5 7|3 60:5 8|79 52:5 9|90 19:5 10|56 50:6 1|45 75:6 2|67 55:6 3|95 22:6 4|41 80:6 5|56 75:6 6|73 40:6 7|84 95:6 8|28 79:6 9|83 32:6 10|60 3:7 1|92 37:7 2|11 75:7 3|35 70:7 4|44 62:7 5|29 19:7 6|25 71:7 7|1 82:7 8|15 43:7 9|5 94:7 10|43 20:8 1|80 5:8 2|56 51:8 3|17 77:8 4|81 29:8 5|24 50:8 6|23 62:8 7|12 48:8 8|27 34:8 9|47 58:8 10|81 3:9 1|93 29:9 2|68 15:9 3|37 49:9 4|14 81:9 5|25 28:9 6|59 55:9 7|77 67:9 8|43 88:9 9|35 62:9 10|86 42:10 1|69 39:10 2|21 98:10 3|48 99:10 4|96 82:10 5|99 11:10 6|4 28:10 7|82 74:10 8|3 67:10 9|20 26:10 10</relation>
    <relation name="R204" arity="2" nbTuples="100" semantics="soft" defaultCost="infinity">98 27:1 1|92 82:1 2|95 22:1 3|5 48:1 4|38 15:1 5|54 43:1 6|97 15:1 7|10 61:1 8|58 96:1 9|11 89:1 10|70 10:2 1|67 84:2 2|41 100:2 3|24 33:2 4|44 100:2 5|68 89:2 6|72 45:2 7|14 9:2 8|24 39:2 9|30 11:2 10|29 13:3 1|72 85:3 2|10 81:3 3|42 89:3 4|80 82:3 5|84 12:3 6|15 64:3 7|39 69:3 8|77 64:3 9|92 38:3 10|93 21:4 1|55 67:4 2|65 36:4 3|81 8:4 4|86 10:4 5|45 75:4 6|42 66:4 7|89 40:4 8|65 70:4 9|79 44:4 10|42 68:5 1|50 21:5 2|28 61:5 3|48 87:5 4|25 44:5 5|26 93:5 6|63 54:5 7|50 91:5 8|3 87:5 9|6 11:5 10|15 53:6 1|14 23:6 2|22 67:6 3|54 81:6 4|84 95:6 5|7 62:6 6|89 13:6 7|40 24:6 8|69 38:6 9|29 15:6 10|14 63:7 1|99 31:7 2|25 32:7 3|74 74:7 4|6 52:7 5|86 82:7 6|93 62:7 7|34 34:7 8|39 56:7 9|32 64:7 10|29 69:8 1|56 84:8 2|72 15:8 3|14 100:8 4|35 13:8 5|91 28:8 6|10 92:8 7|93 78:8 8|77 29:8 9|89 11:8 10|14 53:9 1|90 49:9 2|27 82:9 3|30 45:9 4|15 79:9 5|100 14:9 6|83 38:9 7|96 64:9 8|84 29:9 9|56 40:9 10|45 88:10 1|27 67:10 2|58 22:10 3|9 60:10 4|41 5:10 5|4 5:10 6|37 11:10 7|75 58:10 8|51 22:10 9|68 28:10 10</relation>
    <relation name="R205" arity="2" nbTuples="100" semantics="soft" defaultCost="infinity">86 71:1 1|65 37:1 2|63 45:1 3|61 17:1 4|21 5:1 5|3 15:1 6|54 59:1 7|39 40:1 8|54 59:1 9|98 21:1 10|85 84:2 1|14 19:2 2|29 98:2 3|22 54:2 4|53 80:2 5|1 3:2 6|79 65:2 7|12 52:2 8|51 19:2 9|94 75:2 10|69 54:3 1|97 70:3 2|98 67:3 3|95 36:3 4|31 50:3 5|20 72:3 6|69 53:3 7|57 54:3 8|87 13:3 9|1 86:3 10|31 6:4 1|31 69:4 2|15 30:4 3|70 57:4 4|51 86:4 5|26 82:4 6|16 42:4 7|59 39:4 8|52 63:4 9|6 76:4 10|83 24:5 1|23 70:5 2|15 87:5 3|2 49:5 4|75 90:5 5|59 32:5 6|63 75:5 7|5 60:5 8|44 28:5 9|10 13:5 10|78 9:6 1|68 5:6 2|89 1:6 3|88 87:6 4|28 2:6 5|32 80:6 6|5 70:6 7|53 7:6 8|6 99:6 9|58 10:6 10|72 21:7 1|31 63:7 2|19 2:7 3|27 32:7 4|100 96:7 5|61 54:7 6|62 45:7 7|34 75:7 8|16 72:7 9|92 81:7 10|81 64:8 1|8 65:8 2|63 30:8 3|84 43:8 4|4 16:8 5|10 57:8 6|50 13:8 7|83 14:8 8|79 67:8 9|2 66:8 10|79 62:9 1|56 26:9 2|83 41:9 3|93 48:9 4|11 71:9 5|34 78:9 6|58 95:9 7|1 63:9 8|84 22:9 9|78 48:9 10|96 79:10 1|77 7:10 2|72 64:10 3|70 93:10 4|93 75:10 5|3 6:10 6|45 72:10 7|4 44:10 8|30 37:10 9|39 99:10 10</relation>
    <relation name="R206" arity="2" nbTuples="100" semantics="soft" defaultCost="infinity">90 82:1 1|11 44:1 2|54 78:1 3|86 66:1 4|79 87:1 5|63 80:1 6|68 67:1 7|1 70:1 8|13 69:1 9|31 10:1 10|54 37:2 1|61 12:2 2|64 56:2 3|82 80:2 4|86 14:2 5|87 32:2 6|2 65:2 7|53 96:2 8|11 27:2 9|55 100:2 10|82 64:3 1|45 80:3 2|2 48:3 3|52 80:3 4|13 43:3 5|96 31:3 6|2 72:3 7|82 48:3 8|55 7:3 9|54 76:3 10|33 47:4 1|100 21:4 2|96 6:4 3|51 71:4 4|25 4:4 5|39 18:4 6|17 80:4 7|33 98:4 8|91 54:4 9|71 41:4 10|51 81:5 1|26 61:5 2|51 46:5 3|89 84:5 4|73 95:5 5|19 77:5 6|89 97:5 7|31 74:5 8|4 76:5 9|5 15:5 10|91 62:6 1|69 17:6 2|97 78:6 3|6 39:6 4|92 80:6 5|21 13:6 6|42 31:6 7|79 44:6 8|44 20:6 9|87 37:6 10|17 98:7 1|78 93:7 2|68 27:7 3|3 23:7 4|58 27:7 5|1 4:7 6|66 20:7 7|49 93:7 8|37 64:7 9|86 40:7 10|93 12:8 1|79 3:8 2|64 99:8 3|98 96:8 4|23 40:8 5|59 18:8 6|53 64:8 7|27 85:8 8|57 32:8 9|1 36:8 10|18 2:9 1|15 83:9 2|58 49:9 3|64 100:9 4|97 74:9 5|51 66:9 6|12 72:9 7|46 98:9 8|6 79:9 9|20 59:9 10|42 34:10 1|74 26:10 2|78 95:10 3|82 79:10 4|33 7:10 5|97 57:10 6|44 81:10 7|33 35:10 8|45 95:10 9|10 54:10 10</relation>
    <relation name="R207" arity="2" nbTuples="100" semantics="soft" defaultCost="infinity">53 76:1 1|64 33:1 2|16 100:1 3|77 17:1 4|42 100:1 5|19 80:1 6|86 52:1 7|38 49:1 8|96 55:1 9|19 95:1 10|90 34:2 1|96 71:2 2|76 43:2 3|6 73:2 4|8 24:2 5|41 48:2 6|90 88:2 7|32 59:2 8|68 47:2 9|47 85:2 10|30 15:3 1|68 17:3 2|27 17:3 3|55 97:3 4|24 4:3 5|44 15:3 6|3 93:3 7|14 93:3 8|47 58:3 9|27 59:3 10|5 87:4 1|56 3:4 2|15 31:4 3|85 37:4 4|97 6:4 5|33 34:4 6|40 92:4 7|27 70:4 8|1 8:4 9|17 65:4 10|23 61:5 1|92 67:5 2|6 100:5 3|67 83:5 4|22 5:5 5|26 41:5 6|51 17:5 7|100 30:5 8|6 91:5 9|88 30:5 10|97 58:6 1|25 34:6 2|97 53:6 3|57 30:6 4|11 66:6 5|27 11:6 6|55 86:6 7|40 34:6 8|7 70:6 9|2 81:6 10|59 9:7 1|4 27:7 2|41 46:7 3|91 36:7 4|78 28:7 5|70 1:7 6|47 50:7 7|62 40:7 8|61 18:7 9|56 68:7 10|52 25:8 1|35 65:8 2|62 90:8 3|56 91:8 4|16 6:8 5|41 77:8 6|93 7:8 7|75 72:8 8|86 51:8 9|77 34:8 10|76 88:9 1|80 54:9 2|55 92:9 3|92 72:9 4|22 91:9 5|28 29:9 6|67 71:9 7|5 64:9 8|69 67:9 9|68 68:9 10|9 7:10 1|53 95:10 2|51 42:10 3|50 99:10 4|80 20:10 5|13 97:10 6|92 56:10 7|74 14:10 8|33 84:10 9|56 14:10 10</relation>
    <relation name="R208" arity="2" nbTuples="100" semantics="soft" defaultCost="infinity">29 57:1 1|65 73:1 2|22 19:1 3|10 6:1 4|20 59:1 5|59 34:1 6|6 13:1 7|54 11:1 8|89 78:1 9|33 40:1 10|86 47:2 1|67 22:2 2|8 23:2 3|16 23:2 4|88 68:2 5|99 42:2 6|35 16:2 7|63 20:2 8|9 23:2 9|44 37:2 10|32 35:3 1|84 8:3 2|84 61:3 3|29 91:3 4|52 35:3 5|47 100:3 6|56 54:3 7|47 29:3 8|69 90:3 9|13 61:3 10|50 99:4 1|8 77:4 2|72 31:4 3|62 36:4 4|74 5:4 5|68 57:4 6|70 3:4 7|17 96:4 8|10 74:4 9|78 53:4 10|61 65:5 1|89 56:5 2|69 28:5 3|56 82:5 4|67 83:5 5|75 100:5 6|12 47:5 7|66 59:5 8|54 8:5 9|6 35:5 10|67 13:6 1|72 54:6 2|62 45:6 3|22 52:6 4|97 75:6 5|92 60:6 6|25 32:6 7|99 68:6 8|93 97:6 9|70 30:6 10|68 2:7 1|91 73:7 2|5 24:7 3|43 50:7 4|97 3:7 5|36 10:7 6|25 1:7 7|69 58:7 8|22 76:7 9|43 64:7 10|92 27:8 1|47 31:8 2|81 35:8 3|69 24:8 4|80 20:8 5|44 83:8 6|50 96:8 7|42 74:8 8|92 32:8 9|4 61:8 10|69 42:9 1|99 88:9 2|68 37:9 3|12 30:9 4|8 26:9 5|29 62:9 6|81 89:9 7|30 81:9 8|49 46:9 9|62 10:9 10|77 5:10 1|39 3:10 2|72 58:10 3|30 82:10 4|90 36:10 5|45 3:10 6|68 84:10 7|86 8:10 8|30 33:10 9|35 65:10 10</relation>
    <relation name="R209" arity="2" nbTuples="100" semantics="soft" defaultCost="infinity">4 53:1 1|73 61:1 2|23 10:1 3|85 86:1 4|25 77:1 5|65 95:1 6|68 55:1 7|77 28:1 8|68 44:1 9|34 9:1 10|18 68:2 1|53 64:2 2|15 92:2 3|1 27:2 4|11 1:2 5|18 27:2 6|23 76:2 7|87 14:2 8|13 37:2 9|88 71:2 10|91 67:3 1|69 56:3 2|39 39:3 3|20 12:3 4|64 24:3 5|96 73:3 6|65 53:3 7|88 11:3 8|85 37:3 9|45 50:3 10|54 36:4 1|80 8:4 2|40 35:4 3|95 4:4 4|60 55:4 5|39 26:4 6|50 5:4 7|62 16:4 8|66 79:4 9|74 3:4 10|21 54:5 1|24 99:5 2|87 53:5 3|100 15:5 4|52 31:5 5|27 86:5 6|49 20:5 7|96 7:5 8|45 75:5 9|49 53:5 10|98 49:6 1|93 43:6 2|90 62:6 3|62 12:6 4|31 76:6 5|18 32:6 6|6 71:6 7|28 38:6 8|31 47:6 9|58 5:6 10|65 74:7 1|9 22:7 2|55 56:7 3|37 43:7 4|28 53:7 5|78 55:7 6|21 95:7 7|2 81:7 8|70 63:7 9|64 87:7 10|64 49:8 1|56 37:8 2|80 13:8 3|75 21:8 4|77 31:8 5|14 43:8 6|45 39:8 7|66 38:8 8|62 24:8 9|38 84:8 10|77 79:9 1|57 44:9 2|40 63:9 3|87 56:9 4|32 76:9 5|18 9:9 6|4 5:9 7|1 5:9 8|19 71:9 9|69 29:9 10|12 41:10 1|87 27:10 2|13 67:10 3|71 25:10 4|58 58:10 5|87 7:10 6|17 68:10 7|99 73:10 8|68 67:10 9|41 53:10 10</relation>
    <relation name="R210" arity="2" nbTuples="100" semantics="soft" defaultCost="infinity">38 27:1 1|27 11:1 2|93 37:1 3|72 48:1 4|59 60:1 5|63 91:1 6|27 4:1 7|72 15:1 8|37 3:1 9|14 50:1 10|41 59:2 1|45 78:2 2|61 29:2 3|78 29:2 4|25 18:2 5|47 68:2 6|30 41:2 7|77 61:2 8|88 35:2 9|31 93:2 10|59 11:3 1|88 11:3 2|33 14:3 3|78 80:3 4|7 45:3 5|39 30:3 6|38 22:3 7|85 66:3 8|89 75:3 9|72 68:3 10|79 16:4 1|29 69:4 2|20 7:4 3|84 52:4 4|1 38:4 5|29 3:4 6|99 98:4 7|10 12:4 8|15 31:4 9|85 86:4 10|34 23:5 1|4 37:5 2|62 94:5 3|59 68:5 4|58 53:5 5|31 77:5 6|96 62:5 7|22 90:5 8|99 72:5 9|72 19:5 10|67 95:6 1|92 27:6 2|95 84:6 3|13 14:6 4|96 6:6 5|34 86:6 6|75 1:6 7|74 30:6 8|91 53:6 9|91 73:6 10|31 8:7 1|75 56:7 2|32 96:7 3|71 40:7 4|76 52:7 5|73 83:7 6|30 67:7 7|20 65:7 8|44 93:7 9|8 29:7 10|38 32:8 1|31 55:8 2|79 8:8 3|30 9:8 4|66 19:8 5|89 44:8 6|30 66:8 7|11 37:8 8|35 56:8 9|55 42:8 10|37 77:9 1|54 17:9 2|60 39:9 3|18 67:9 4|90 3:9 5|60 88:9 6|59 17:9 7|87 35:9 8|67 91:9 9|11 95:9 10|21 80:10 1|94 21:10 2|18 42:10 3|79 10:10 4|82 72:10 5|32 4:10 6|37 53:10 7|66 40:10 8|94 67:10 9|51 50:10 10</relation>
    <relation name="R211" arity="2" nbTuples="100" semantics="soft" defaultCost="infinity">18 76:1 1|50 86:1 2|85 88:1 3|77 17:1 4|28 90:1 5|77 33:1 6|35 53:1 7|39 61:1 8|9 78:1 9|21 92:1 10|36 74:2 1|14 100:2 2|4 56:2 3|22 32:2 4|98 48:2 5|20 49:2 6|74 98:2 7|55 57:2 8|14 13:2 9|25 39:2 10|42 43:3 1|92 24:3 2|10 61:3 3|46 92:3 4|91 97:3 5|76 11:3 6|34 29:3 7|65 89:3 8|83 44:3 9|97 79:3 10|60 10:4 1|70 79:4 2|5 51:4 3|56 73:4 4|20 51:4 5|13 16:4 6|34 17:4 7|48 78:4 8|73 43:4 9|38 95:4 10|86 92:5 1|99 15:5 2|88 8:5 3|20 52:5 4|95 3:5 5|53 36:5 6|2 34:5 7|15 40:5 8|27 18:5 9|68 68:5 10|67 29:6 1|19 87:6 2|41 55:6 3|91 96:6 4|3 84:6 5|85 15:6 6|30 37:6 7|7 8:6 8|27 69:6 9|38 60:6 10|22 8:7 1|91 24:7 2|23 98:7 3|95 31:7 4|24 93:7 5|2 83:7 6|59 40:7 7|75 97:7 8|20 62:7 9|94 73:7 10|83 70:8 1|67 91:8 2|80 14:8 3|46 15:8 4|50 72:8 5|72 55:8 6|24 15:8 7|26 45:8 8|62 43:8 9|53 95:8 10|56 39:9 1|40 46:9 2|12 71:9 3|54 96:9 4|65 100:9 5|42 28:9 6|79 73:9 7|66 15:9 8|39 79:9 9|90 64:9 10|11 16:10 1|66 74:10 2|68 77:10 3|89 25:10 4|86 70:10 5|42 95:10 6|12 53:10 7|49 64:10 8|47 49:10 9|78 63:10 10</relation>
    <relation name="R212" arity="2" nbTuples="100" semantics="soft" defaultCost="infinity">61 24:1 1|42 59:1 2|43 51:1 3|85 17:1 4|21 47:1 5|55 98:1 6|30 3:1 7|81 81:1 8|99 87:1 9|53 78:1 10|12 57:2 1|48 3:2 2|71 65:2 3|9 51:2 4|14 21:2 5|55 64:2 6|55 30:2 7|69 23:2 8|36 88:2 9|87 70:2 10|20 94:3 1|49 12:3 2|24 21:3 3|36 35:3 4|18 39:3 5|81 5:3 6|37 4:3 7|53 25:3 8|99 61:3 9|70 73:3 10|37 48:4 1|40 23:4 2|58 34:4 3|22 41:4 4|88 42:4 5|62 23:4 6|27 2:4 7|37 14:4 8|65 64:4 9|91 77:4 10|100 23:5 1|5 5:5 2|13 100:5 3|4 45:5 4|65 29:5 5|39 25:5 6|84 37:5 7|17 26:5 8|68 77:5 9|16 28:5 10|66 32:6 1|20 60:6 2|52 8:6 3|40 10:6 4|67 63:6 5|35 44:6 6|30 38:6 7|28 20:6 8|28 18:6 9|25 94:6 10|85 30:7 1|79 27:7 2|66 85:7 3|12 48:7 4|20 52:7 5|94 44:7 6|85 41:7 7|3 85:7 8|84 98:7 9|51 15:7 10|94 51:8 1|15 10:8 2|61 34:8 3|45 3:8 4|27 36:8 5|41 48:8 6|91 99:8 7|49 49:8 8|57 60:8 9|29 4:8 10|58 57:9 1|68 82:9 2|30 50:9 3|35 24:9 4|69 8:9 5|83 90:9 6|90 52:9 7|79 52:9 8|4 78:9 9|98 8:9 10|51 76:10 1|36 44:10 2|22 60:10 3|56 59:10 4|38 93:10 5|7 25:10 6|39 76:10 7|79 63:10 8|12 92:10 9|78 65:10 10</relation>
    <relation name="R213" arity="2" nbTuples="100" semantics="soft" defaultCost="infinity">18 64:1 1|33 3:1 2|42 92:1 3|55 31:1 4|40 43:1 5|49 9:1 6|99 77:1 7|29 33:1 8|42 81:1 9|41 95:1 10|72 13:2 1|8 61:2 2|53 76:2 3|87 73:2 4|43 35:2 5|32 11:2 6|38 41:2 7|84 15:2 8|63 35:2 9|42 17:2 10|55 26:3 1|85 41:3 2|21 88:3 3|77 41:3 4|87 38:3 5|82 68:3 6|98 89:3 7|27 6:3 8|72 43:3 9|85 15:3 10|38 87:4 1|48 64:4 2|82 45:4 3|19 89:4 4|97 50:4 5|37 18:4 6|5 86:4 7|39 71:4 8|31 86:4 9|9 73:4 10|28 19:5 1|28 79:5 2|50 9:5 3|24 54:5 4|30 28:5 5|36 89:5 6|46 30:5 7|68 33:5 8|38 24:5 9|70 29:5 10|57 95:6 1|82 53:6 2|98 15:6 3|45 84:6 4|48 18:6 5|75 27:6 6|66 41:6 7|58 75:6 8|9 79:6 9|89 68:6 10|14 32:7 1|37 98:7 2|98 71:7 3|96 69:7 4|26 2:7 5|81 40:7 6|82 30:7 7|35 35:7 8|11 21:7 9|11 5:7 10|61 75:8 1|28 44:8 2|51 2:8 3|61 15:8 4|69 49:8 5|25 90:8 6|98 2:8 7|7 74:8 8|88 31:8 9|85 19:8 10|37 40:9 1|12 14:9 2|22 56:9 3|71 87:9 4|21 50:9 5|20 41:9 6|20 81:9 7|25 75:9 8|26 45:9 9|42 74:9 10|36 61:10 1|58 60:10 2|81 67:10 3|1 39:10 4|73 43:10 5|54 13:10 6|81 18:10 7|49 38:10 8|43 78:10 9|1 82:10 10</relation>
    <relation name="R214" arity="2" nbTuples="100" semantics="soft" defaultCost="infinity">72 23:1 1|60 45:1 2|46 14:1 3|61 79:1 4|91 64:1 5|58 66:1 6|47 28:1 7|72 73:1 8|73 84:1 9|50 78:1 10|2 90:2 1|35 68:2 2|72 46:2 3|56 37:2 4|65 89:2 5|22 6:2 6|61 5:2 7|67 12:2 8|77 50:2 9|18 42:2 10|100 21:3 1|71 88:3 2|18 29:3 3|70 56:3 4|85 21:3 5|19 48:3 6|67 59:3 7|32 24:3 8|33 99:3 9|41 28:3 10|19 87:4 1|91 50:4 2|48 93:4 3|11 95:4 4|32 32:4 5|45 21:4 6|76 91:4 7|33 99:4 8|15 38:4 9|61 65:4 10|58 58:5 1|2 9:5 2|83 20:5 3|15 2:5 4|25 74:5 5|51 11:5 6|29 9:5 7|18 19:5 8|91 32:5 9|86 46:5 10|95 60:6 1|65 18:6 2|57 41:6 3|91 17:6 4|49 74:6 5|66 14:6 6|12 17:6 7|31 73:6 8|87 37:6 9|41 82:6 10|4 78:7 1|91 75:7 2|23 98:7 3|95 75:7 4|15 59:7 5|46 86:7 6|38 17:7 7|2 73:7 8|63 19:7 9|22 40:7 10|99 72:8 1|56 30:8 2|20 13:8 3|15 91:8 4|69 96:8 5|89 17:8 6|1 34:8 7|73 41:8 8|68 85:8 9|40 100:8 10|90 63:9 1|49 94:9 2|57 8:9 3|32 85:9 4|88 83:9 5|87 97:9 6|56 88:9 7|13 24:9 8|4 35:9 9|6 52:9 10|20 60:10 1|30 65:10 2|28 18:10 3|79 15:10 4|23 5:10 5|67 87:10 6|49 80:10 7|34 27:10 8|34 27:10 9|69 58:10 10</relation>
    <relation name="R215" arity="2" nbTuples="100" semantics="soft" defaultCost="infinity">19 42:1 1|14 22:1 2|97 23:1 3|13 96:1 4|66 45:1 5|82 14:1 6|15 57:1 7|18 43:1 8|8 17:1 9|61 81:1 10|28 36:2 1|92 51:2 2|22 8:2 3|25 61:2 4|35 56:2 5|62 68:2 6|79 32:2 7|7 49:2 8|78 70:2 9|38 62:2 10|32 11:3 1|67 63:3 2|11 78:3 3|7 11:3 4|31 15:3 5|56 8:3 6|13 57:3 7|48 69:3 8|1 47:3 9|55 59:3 10|17 82:4 1|28 64:4 2|95 11:4 3|76 41:4 4|57 93:4 5|11 3:4 6|27 56:4 7|66 88:4 8|75 13:4 9|90 86:4 10|34 100:5 1|36 87:5 2|27 40:5 3|37 47:5 4|20 66:5 5|15 61:5 6|70 39:5 7|5 85:5 8|90 83:5 9|94 34:5 10|40 24:6 1|54 45:6 2|77 42:6 3|26 85:6 4|40 9:6 5|69 65:6 6|8 2:6 7|73 93:6 8|1 61:6 9|99 5:6 10|76 90:7 1|32 5:7 2|87 79:7 3|31 4:7 4|5 41:7 5|83 11:7 6|53 90:7 7|77 57:7 8|30 64:7 9|30 93:7 10|77 47:8 1|45 92:8 2|26 48:8 3|37 68:8 4|28 36:8 5|15 95:8 6|57 22:8 7|71 66:8 8|46 63:8 9|48 4:8 10|36 44:9 1|14 4:9 2|37 65:9 3|86 81:9 4|8 89:9 5|5 43:9 6|2 49:9 7|32 35:9 8|2 51:9 9|12 38:9 10|76 86:10 1|26 36:10 2|12 77:10 3|57 27:10 4|32 85:10 5|31 65:10 6|8 10:10 7|46 14:10 8|68 38:10 9|18 82:10 10</relation>
    <relation name="R216" arity="2" nbTuples="100" semantics="soft" defaultCost="infinity">80 1:1 1|64 39:1 2|2 13:1 3|4 95:1 4|67 16:1 5|44 42:1 6|19 23:1 7|80 82:1 8|29 53:1 9|31 66:1 10|71 10:2 1|42 95:2 2|62 40:2 3|80 61:2 4|8 22:2 5|3 25:2 6|60 82:2 7|67 65:2 8|85 67:2 9|57 41:2 10|80 76:3 1|9 98:3 2|95 64:3 3|8 10:3 4|56 20:3 5|22 79:3 6|99 47:3 7|8 63:3 8|79 66:3 9|41 55:3 10|69 74:4 1|47 77:4 2|36 17:4 3|11 12:4 4|63 48:4 5|1 68:4 6|53 53:4 7|9 86:4 8|94 68:4 9|21 33:4 10|30 32:5 1|46 16:5 2|51 41:5 3|27 82:5 4|21 18:5 5|85 100:5 6|15 43:5 7|45 32:5 8|12 19:5 9|43 35:5 10|49 14:6 1|78 75:6 2|13 38:6 3|88 62:6 4|59 98:6 5|29 41:6 6|44 75:6 7|41 56:6 8|77 92:6 9|96 95:6 10|95 28:7 1|34 13:7 2|82 53:7 3|12 65:7 4|89 85:7 5|98 30:7 6|85 68:7 7|4 81:7 8|76 6:7 9|82 91:7 10|27 8:8 1|95 62:8 2|31 27:8 3|6 92:8 4|76 99:8 5|66 99:8 6|54 45:8 7|27 74:8 8|22 93:8 9|48 8:8 10|62 72:9 1|64 44:9 2|99 22:9 3|33 50:9 4|55 46:9 5|84 11:9 6|86 58:9 7|3 56:9 8|79 50:9 9|85 53:9 10|71 30:10 1|17 92:10 2|7 89:10 3|11 97:10 4|78 53:10 5|21 49:10 6|44 3:10 7|65 99:10 8|77 73:10 9|50 52:10 10</relation>
    <relation name="R217" arity="2" nbTuples="100" semantics="soft" defaultCost="infinity">95 22:1 1|40 17:1 2|55 51:1 3|55 24:1 4|62 7:1 5|67 43:1 6|90 14:1 7|69 40:1 8|67 17:1 9|39 36:1 10|74 63:2 1|77 64:2 2|13 91:2 3|83 48:2 4|70 11:2 5|88 50:2 6|19 60:2 7|73 71:2 8|96 91:2 9|100 51:2 10|7 3:3 1|8 12:3 2|86 60:3 3|3 75:3 4|19 22:3 5|9 98:3 6|43 76:3 7|75 63:3 8|92 96:3 9|89 60:3 10|17 52:4 1|69 100:4 2|20 52:4 3|18 41:4 4|49 80:4 5|75 69:4 6|81 48:4 7|85 45:4 8|74 2:4 9|21 13:4 10|11 56:5 1|16 100:5 2|70 67:5 3|50 70:5 4|43 2:5 5|9 16:5 6|1 90:5 7|69 90:5 8|57 96:5 9|1 60:5 10|87 20:6 1|81 44:6 2|100 50:6 3|72 81:6 4|98 68:6 5|24 2:6 6|72 76:6 7|38 39:6 8|63 53:6 9|93 26:6 10|94 21:7 1|13 47:7 2|24 83:7 3|12 96:7 4|89 52:7 5|30 14:7 6|1 59:7 7|79 95:7 8|64 30:7 9|39 54:7 10|21 72:8 1|14 93:8 2|57 18:8 3|42 91:8 4|49 51:8 5|69 9:8 6|87 19:8 7|30 83:8 8|13 59:8 9|87 64:8 10|34 28:9 1|13 51:9 2|9 48:9 3|17 28:9 4|26 62:9 5|78 62:9 6|38 34:9 7|23 30:9 8|14 90:9 9|15 35:9 10|96 45:10 1|42 95:10 2|53 70:10 3|80 38:10 4|43 41:10 5|84 21:10 6|43 90:10 7|5 15:10 8|92 32:10 9|71 4:10 10</relation>
    <relation name="R218" arity="2" nbTuples="100" semantics="soft" defaultCost="infinity">72 43:1 1|58 58:1 2|17 27:1 3|69 76:1 4|76 96:1 5|22 99:1 6|60 93:1 7|45 26:1 8|14 37:1 9|46 9:1 10|91 14:2 1|67 2:2 2|12 93:2 3|77 15:2 4|49 61:2 5|25 24:2 6|37 76:2 7|95 68:2 8|66 37:2 9|35 58:2 10|82 85:3 1|89 39:3 2|55 48:3 3|61 19:3 4|100 71:3 5|54 11:3 6|16 96:3 7|64 15:3 8|8 44:3 9|11 1:3 10|82 28:4 1|63 49:4 2|38 92:4 3|57 32:4 4|18 68:4 5|71 34:4 6|17 20:4 7|7 31:4 8|49 7:4 9|32 86:4 10|7 42:5 1|92 27:5 2|57 50:5 3|79 18:5 4|26 88:5 5|17 82:5 6|4 32:5 7|94 34:5 8|39 89:5 9|86 74:5 10|52 52:6 1|23 90:6 2|81 76:6 3|68 99:6 4|84 93:6 5|96 91:6 6|64 93:6 7|49 91:6 8|64 17:6 9|40 32:6 10|71 12:7 1|82 60:7 2|75 65:7 3|100 94:7 4|37 97:7 5|54 90:7 6|27 98:7 7|91 62:7 8|85 61:7 9|21 63:7 10|27 46:8 1|47 23:8 2|38 13:8 3|72 95:8 4|50 65:8 5|61 68:8 6|60 83:8 7|36 90:8 8|60 25:8 9|10 94:8 10|74 69:9 1|35 70:9 2|52 58:9 3|1 79:9 4|62 67:9 5|52 11:9 6|35 54:9 7|20 1:9 8|55 49:9 9|62 11:9 10|67 78:10 1|36 92:10 2|57 7:10 3|49 68:10 4|10 52:10 5|92 61:10 6|73 98:10 7|8 37:10 8|74 23:10 9|17 37:10 10</relation>
    <relation name="R219" arity="2" nbTuples="100" semantics="soft" defaultCost="infinity">19 37:1 1|93 99:1 2|56 2:1 3|4 98:1 4|50 24:1 5|82 54:1 6|7 58:1 7|52 2:1 8|26 14:1 9|50 40:1 10|72 94:2 1|86 27:2 2|98 55:2 3|81 16:2 4|90 40:2 5|65 88:2 6|97 64:2 7|55 72:2 8|48 47:2 9|70 92:2 10|41 99:3 1|97 57:3 2|36 59:3 3|37 36:3 4|11 66:3 5|69 39:3 6|27 91:3 7|40 88:3 8|48 58:3 9|42 25:3 10|92 56:4 1|85 69:4 2|70 12:4 3|82 16:4 4|25 17:4 5|40 45:4 6|31 46:4 7|39 78:4 8|38 41:4 9|17 12:4 10|44 93:5 1|11 47:5 2|42 90:5 3|92 98:5 4|58 60:5 5|37 93:5 6|29 90:5 7|17 39:5 8|60 67:5 9|38 30:5 10|30 37:6 1|67 6:6 2|27 53:6 3|93 29:6 4|98 51:6 5|18 78:6 6|73 52:6 7|48 78:6 8|57 82:6 9|64 79:6 10|47 65:7 1|71 3:7 2|97 21:7 3|100 54:7 4|80 3:7 5|8 23:7 6|27 78:7 7|46 33:7 8|94 53:7 9|13 29:7 10|3 32:8 1|75 96:8 2|19 10:8 3|39 95:8 4|94 64:8 5|83 63:8 6|71 73:8 7|29 58:8 8|56 13:8 9|1 64:8 10|4 82:9 1|35 42:9 2|29 34:9 3|49 48:9 4|30 74:9 5|55 88:9 6|69 54:9 7|77 55:9 8|56 55:9 9|74 37:9 10|89 27:10 1|32 57:10 2|14 37:10 3|32 74:10 4|67 54:10 5|71 28:10 6|59 78:10 7|75 13:10 8|37 23:10 9|89 11:10 10</relation>
    <relation name="R220" arity="2" nbTuples="100" semantics="soft" defaultCost="infinity">58 22:1 1|49 7:1 2|94 68:1 3|31 99:1 4|17 32:1 5|46 89:1 6|54 69:1 7|21 28:1 8|1 64:1 9|13 96:1 10|58 29:2 1|23 64:2 2|42 21:2 3|81 24:2 4|16 6:2 5|98 27:2 6|61 80:2 7|80 12:2 8|35 88:2 9|56 87:2 10|26 98:3 1|43 63:3 2|57 31:3 3|87 21:3 4|29 23:3 5|13 42:3 6|15 10:3 7|35 17:3 8|64 68:3 9|5 14:3 10|91 46:4 1|45 66:4 2|21 40:4 3|3 5:4 4|11 99:4 5|98 74:4 6|49 12:4 7|69 10:4 8|32 61:4 9|13 97:4 10|38 88:5 1|12 71:5 2|98 77:5 3|82 57:5 4|18 3:5 5|39 4:5 6|64 75:5 7|67 20:5 8|100 51:5 9|84 48:5 10|29 88:6 1|72 24:6 2|79 39:6 3|88 56:6 4|13 3:6 5|78 95:6 6|87 6:6 7|77 73:6 8|75 62:6 9|86 96:6 10|75 58:7 1|64 43:7 2|65 98:7 3|28 75:7 4|39 2:7 5|61 64:7 6|39 99:7 7|30 34:7 8|41 88:7 9|94 65:7 10|92 7:8 1|31 26:8 2|77 85:8 3|39 85:8 4|95 16:8 5|99 35:8 6|95 60:8 7|34 80:8 8|21 20:8 9|9 17:8 10|78 26:9 1|33 68:9 2|8 14:9 3|49 2:9 4|20 71:9 5|6 22:9 6|5 66:9 7|85 83:9 8|77 10:9 9|94 40:9 10|72 5:10 1|5 36:10 2|78 2:10 3|86 62:10 4|51 91:10 5|14 56:10 6|10 21:10 7|74 22:10 8|27 63:10 9|50 2:10 10</relation>
    <relation name="R221" arity="2" nbTuples="100" semantics="soft" defaultCost="infinity">19 86:1 1|86 45:1 2|38 83:1 3|43 80:1 4|94 85:1 5|27 26:1 6|3 29:1 7|47 14:1 8|25 40:1 9|72 63:1 10|91 86:2 1|7 79:2 2|51 12:2 3|70 17:2 4|35 50:2 5|40 96:2 6|39 30:2 7|86 21:2 8|60 54:2 9|46 20:2 10|56 98:3 1|67 84:3 2|7 63:3 3|86 61:3 4|37 17:3 5|10 27:3 6|37 1:3 7|72 25:3 8|44 24:3 9|84 72:3 10|70 14:4 1|75 66:4 2|83 29:4 3|17 70:4 4|86 83:4 5|43 80:4 6|26 12:4 7|58 22:4 8|88 28:4 9|74 89:4 10|29 8:5 1|75 42:5 2|16 81:5 3|98 89:5 4|79 85:5 5|42 70:5 6|52 7:5 7|57 72:5 8|91 98:5 9|40 27:5 10|57 17:6 1|91 29:6 2|35 79:6 3|63 60:6 4|29 86:6 5|64 100:6 6|76 93:6 7|99 42:6 8|84 69:6 9|90 47:6 10|45 58:7 1|51 10:7 2|80 5:7 3|46 34:7 4|89 30:7 5|93 53:7 6|48 15:7 7|77 62:7 8|48 84:7 9|88 95:7 10|4 55:8 1|35 85:8 2|79 52:8 3|7 28:8 4|46 82:8 5|4 7:8 6|6 91:8 7|30 85:8 8|62 31:8 9|2 42:8 10|74 100:9 1|28 74:9 2|6 26:9 3|64 70:9 4|49 9:9 5|36 95:9 6|19 57:9 7|46 39:9 8|57 90:9 9|73 15:9 10|4 8:10 1|7 87:10 2|93 96:10 3|82 92:10 4|68 21:10 5|55 85:10 6|21 5:10 7|86 42:10 8|4 10:10 9|69 26:10 10</relation>
    <relation name="R222" arity="2" nbTuples="100" semantics="soft" defaultCost="infinity">53 21:1 1|79 15:1 2|76 84:1 3|17 13:1 4|71 82:1 5|2 11:1 6|25 37:1 7|60 19:1 8|36 52:1 9|75 55:1 10|6 99:2 1|93 13:2 2|8 16:2 3|87 17:2 4|28 72:2 5|54 97:2 6|40 94:2 7|61 40:2 8|64 95:2 9|34 77:2 10|57 46:3 1|37 9:3 2|40 5:3 3|35 68:3 4|12 35:3 5|60 85:3 6|24 85:3 7|78 20:3 8|76 70:3 9|56 83:3 10|85 23:4 1|55 90:4 2|25 43:4 3|24 51:4 4|74 30:4 5|73 22:4 6|6 38:4 7|92 15:4 8|63 72:4 9|42 95:4 10|15 68:5 1|7 59:5 2|40 27:5 3|90 47:5 4|9 75:5 5|59 79:5 6|33 72:5 7|23 9:5 8|34 95:5 9|57 21:5 10|37 57:6 1|59 76:6 2|47 77:6 3|8 94:6 4|41 21:6 5|95 21:6 6|60 3:6 7|71 23:6 8|92 56:6 9|94 20:6 10|39 46:7 1|83 64:7 2|48 35:7 3|5 46:7 4|24 77:7 5|76 26:7 6|92 43:7 7|43 52:7 8|69 90:7 9|36 46:7 10|19 86:8 1|93 39:8 2|3 21:8 3|76 21:8 4|15 71:8 5|27 7:8 6|73 65:8 7|20 4:8 8|97 74:8 9|34 100:8 10|17 31:9 1|19 94:9 2|74 42:9 3|5 15:9 4|67 84:9 5|43 2:9 6|42 98:9 7|37 36:9 8|97 61:9 9|32 55:9 10|47 39:10 1|21 97:10 2|58 63:10 3|96 77:10 4|57 59:10 5|56 10:10 6|61 57:10 7|78 69:10 8|28 20:10 9|86 85:10 10</relation>
    <relation name="R223" arity="2" nbTuples="100" semantics="soft" defaultCost="infinity">4 43:1 1|46 49:1 2|74 62:1 3|55 44:1 4|57 76:1 5|74 57:1 6|53 33:1 7|39 14:1 8|50 34:1 9|8 16:1 10|40 56:2 1|77 20:2 2|17 77:2 3|44 1:2 4|53 93:2 5|39 46:2 6|9 50:2 7|68 79:2 8|44 59:2 9|73 21:2 10|70 5:3 1|22 3:3 2|79 82:3 3|43 46:3 4|28 63:3 5|98 64:3 6|58 39:3 7|37 74:3 8|73 29:3 9|88 67:3 10|60 2:4 1|9 1:4 2|94 36:4 3|19 61:4 4|16 68:4 5|94 45:4 6|8 85:4 7|70 32:4 8|28 59:4 9|87 1:4 10|22 92:5 1|49 65:5 2|3 30:5 3|3 21:5 4|79 76:5 5|59 14:5 6|71 2:5 7|38 41:5 8|93 49:5 9|5 41:5 10|88 15:6 1|7 49:6 2|87 71:6 3|3 12:6 4|65 82:6 5|33 98:6 6|67 100:6 7|98 74:6 8|59 57:6 9|97 64:6 10|8 55:7 1|11 22:7 2|25 81:7 3|92 33:7 4|38 52:7 5|61 62:7 6|11 55:7 7|28 69:7 8|37 93:7 9|32 12:7 10|41 48:8 1|91 63:8 2|85 15:8 3|87 88:8 4|31 47:8 5|43 14:8 6|45 35:8 7|51 100:8 8|25 9:8 9|17 51:8 10|45 46:9 1|3 20:9 2|36 65:9 3|56 17:9 4|99 35:9 5|57 7:9 6|49 89:9 7|88 75:9 8|91 47:9 9|33 14:9 10|9 35:10 1|37 88:10 2|96 14:10 3|22 1:10 4|97 100:10 5|17 14:10 6|34 16:10 7|16 30:10 8|86 70:10 9|59 91:10 10</relation>
    <relation name="R224" arity="2" nbTuples="100" semantics="soft" defaultCost="infinity">55 37:1 1|59 14:1 2|99 51:1 3|55 12:1 4|22 48:1 5|15 51:1 6|46 1:1 7|46 18:1 8|29 31:1 9|94 65:1 10|86 12:2 1|59 58:2 2|73 2:2 3|60 27:2 4|49 98:2 5|84 94:2 6|74 21:2 7|8 41:2 8|22 5:2 9|51 43:2 10|95 97:3 1|3 4:3 2|72 36:3 3|32 92:3 4|32 7:3 5|99 88:3 6|65 59:3 7|100 34:3 8|47 97:3 9|99 92:3 10|3 50:4 1|95 89:4 2|84 50:4 3|8 67:4 4|96 75:4 5|96 29:4 6|86 9:4 7|96 16:4 8|26 27:4 9|100 19:4 10|1 13:5 1|75 12:5 2|80 63:5 3|43 25:5 4|50 72:5 5|59 97:5 6|62 1:5 7|30 76:5 8|76 100:5 9|54 51:5 10|99 94:6 1|44 63:6 2|34 69:6 3|95 30:6 4|12 71:6 5|66 14:6 6|53 57:6 7|48 41:6 8|12 15:6 9|14 94:6 10|99 18:7 1|15 81:7 2|44 28:7 3|85 93:7 4|27 67:7 5|23 57:7 6|87 87:7 7|71 20:7 8|74 92:7 9|97 80:7 10|86 10:8 1|62 19:8 2|60 5:8 3|27 90:8 4|66 76:8 5|68 52:8 6|86 18:8 7|90 47:8 8|68 57:8 9|31 41:8 10|47 95:9 1|89 11:9 2|96 77:9 3|94 46:9 4|93 6:9 5|13 96:9 6|63 98:9 7|53 34:9 8|14 17:9 9|33 42:9 10|91 89:10 1|18 57:10 2|38 50:10 3|95 85:10 4|79 39:10 5|41 39:10 6|56 25:10 7|60 83:10 8|69 16:10 9|9 65:10 10</relation>
    <relation name="R225" arity="2" nbTuples="100" semantics="soft" defaultCost="infinity">8 66:1 1|15 41:1 2|53 85:1 3|88 90:1 4|12 13:1 5|52 52:1 6|13 29:1 7|87 29:1 8|14 2:1 9|81 24:1 10|90 52:2 1|57 98:2 2|81 82:2 3|41 86:2 4|9 42:2 5|60 7:2 6|73 83:2 7|4 76:2 8|14 29:2 9|72 29:2 10|68 68:3 1|4 52:3 2|6 66:3 3|88 1:3 4|21 24:3 5|22 2:3 6|55 21:3 7|70 25:3 8|82 68:3 9|21 12:3 10|56 59:4 1|31 73:4 2|11 85:4 3|6 41:4 4|45 38:4 5|61 27:4 6|52 22:4 7|52 5:4 8|77 64:4 9|30 86:4 10|59 95:5 1|25 65:5 2|64 75:5 3|35 46:5 4|2 98:5 5|89 83:5 6|91 44:5 7|63 14:5 8|67 6:5 9|90 70:5 10|84 29:6 1|89 26:6 2|46 26:6 3|22 63:6 4|87 97:6 5|43 75:6 6|89 27:6 7|57 93:6 8|66 16:6 9|1 61:6 10|38 48:7 1|74 31:7 2|62 79:7 3|90 38:7 4|88 88:7 5|12 24:7 6|51 16:7 7|14 2:7 8|39 4:7 9|58 64:7 10|84 95:8 1|36 52:8 2|24 79:8 3|8 45:8 4|13 23:8 5|76 19:8 6|45 37:8 7|2 5:8 8|34 7:8 9|13 46:8 10|34 20:9 1|90 56:9 2|100 23:9 3|90 54:9 4|31 44:9 5|92 50:9 6|72 9:9 7|73 48:9 8|49 9:9 9|69 36:9 10|34 75:10 1|12 23:10 2|55 29:10 3|89 98:10 4|74 13:10 5|87 87:10 6|1 98:10 7|90 91:10 8|6 23:10 9|65 17:10 10</relation>
    <relation name="R226" arity="2" nbTuples="100" semantics="soft" defaultCost="infinity">76 17:1 1|54 5:1 2|1 9:1 3|79 3:1 4|64 47:1 5|40 32:1 6|28 4:1 7|9 49:1 8|32 61:1 9|56 4:1 10|43 31:2 1|39 42:2 2|83 8:2 3|54 42:2 4|75 98:2 5|6 100:2 6|39 14:2 7|88 28:2 8|81 99:2 9|68 66:2 10|49 86:3 1|63 77:3 2|88 65:3 3|59 7:3 4|41 94:3 5|62 97:3 6|33 72:3 7|8 35:3 8|48 33:3 9|39 46:3 10|72 28:4 1|43 55:4 2|86 13:4 3|11 18:4 4|21 66:4 5|98 15:4 6|62 12:4 7|79 38:4 8|45 41:4 9|1 11:4 10|51 96:5 1|72 36:5 2|14 89:5 3|14 59:5 4|48 95:5 5|89 22:5 6|87 3:5 7|43 60:5 8|94 70:5 9|82 100:5 10|97 44:6 1|46 2:6 2|56 42:6 3|9 84:6 4|42 64:6 5|6 83:6 6|58 41:6 7|43 93:6 8|13 47:6 9|48 41:6 10|43 4:7 1|30 58:7 2|14 64:7 3|12 37:7 4|91 36:7 5|9 61:7 6|37 9:7 7|21 23:7 8|16 4:7 9|61 77:7 10|25 71:8 1|91 79:8 2|34 40:8 3|39 11:8 4|16 37:8 5|86 19:8 6|65 52:8 7|86 24:8 8|59 58:8 9|10 90:8 10|13 94:9 1|71 16:9 2|42 100:9 3|81 12:9 4|36 31:9 5|65 3:9 6|70 71:9 7|50 43:9 8|2 92:9 9|66 80:9 10|96 7:10 1|38 57:10 2|91 18:10 3|31 6:10 4|78 34:10 5|5 71:10 6|93 29:10 7|70 9:10 8|21 60:10 9|98 66:10 10</relation>
    <relation name="R227" arity="2" nbTuples="100" semantics="soft" defaultCost="infinity">6 80:1 1|28 13:1 2|27 53:1 3|18 80:1 4|35 63:1 5|41 47:1 6|66 14:1 7|5 68:1 8|54 100:1 9|50 69:1 10|32 51:2 1|43 64:2 2|75 17:2 3|7 21:2 4|58 8:2 5|29 85:2 6|32 83:2 7|15 5:2 8|89 6:2 9|52 61:2 10|79 92:3 1|76 41:3 2|53 9:3 3|77 83:3 4|69 82:3 5|40 39:3 6|73 16:3 7|48 7:3 8|47 37:3 9|82 16:3 10|3 28:4 1|26 47:4 2|79 18:4 3|57 15:4 4|93 70:4 5|45 46:4 6|6 14:4 7|91 27:4 8|6 43:4 9|49 25:4 10|93 11:5 1|26 20:5 2|49 46:5 3|41 24:5 4|6 20:5 5|24 9:5 6|83 95:5 7|61 99:5 8|40 5:5 9|86 45:5 10|34 13:6 1|60 41:6 2|85 17:6 3|56 93:6 4|19 97:6 5|59 22:6 6|3 10:6 7|8 24:6 8|42 60:6 9|91 93:6 10|43 7:7 1|33 58:7 2|46 11:7 3|80 82:7 4|26 29:7 5|87 10:7 6|20 29:7 7|91 68:7 8|82 18:7 9|52 46:7 10|86 38:8 1|57 37:8 2|100 12:8 3|29 37:8 4|26 84:8 5|87 33:8 6|55 42:8 7|66 79:8 8|27 79:8 9|86 72:8 10|89 86:9 1|84 13:9 2|36 65:9 3|45 73:9 4|83 71:9 5|59 47:9 6|76 3:9 7|97 28:9 8|45 19:9 9|71 2:9 10|49 96:10 1|35 21:10 2|82 92:10 3|32 93:10 4|31 95:10 5|38 54:10 6|60 56:10 7|46 39:10 8|44 69:10 9|58 47:10 10</relation>
    <relation name="R228" arity="2" nbTuples="100" semantics="soft" defaultCost="infinity">49 87:1 1|70 67:1 2|37 4:1 3|53 30:1 4|8 88:1 5|72 30:1 6|40 84:1 7|80 30:1 8|70 80:1 9|18 87:1 10|56 69:2 1|83 16:2 2|20 98:2 3|20 85:2 4|2 66:2 5|23 84:2 6|82 94:2 7|30 60:2 8|24 58:2 9|58 65:2 10|53 37:3 1|75 39:3 2|48 36:3 3|58 89:3 4|55 57:3 5|42 11:3 6|27 66:3 7|10 68:3 8|92 76:3 9|84 4:3 10|12 59:4 1|58 52:4 2|31 14:4 3|100 75:4 4|52 43:4 5|75 68:4 6|43 85:4 7|93 11:4 8|97 50:4 9|62 80:4 10|79 91:5 1|27 95:5 2|65 74:5 3|26 91:5 4|61 100:5 5|35 81:5 6|90 54:5 7|85 95:5 8|13 64:5 9|42 83:5 10|68 84:6 1|85 55:6 2|68 5:6 3|7 82:6 4|69 76:6 5|46 46:6 6|22 81:6 7|5 89:6 8|74 3:6 9|66 3:6 10|12 4:7 1|93 28:7 2|64 6:7 3|44 65:7 4|63 86:7 5|35 30:7 6|63 54:7 7|5 98:7 8|5 14:7 9|84 49:7 10|16 74:8 1|45 31:8 2|67 99:8 3|39 31:8 4|59 99:8 5|15 57:8 6|7 41:8 7|34 12:8 8|92 3:8 9|25 68:8 10|9 99:9 1|15 21:9 2|89 8:9 3|29 37:9 4|94 80:9 5|21 10:9 6|91 3:9 7|21 49:9 8|88 57:9 9|75 41:9 10|61 90:10 1|67 62:10 2|67 1:10 3|44 1:10 4|11 55:10 5|33 44:10 6|72 79:10 7|34 19:10 8|20 39:10 9|95 9:10 10</relation>
    <relation name="R229" arity="2" nbTuples="100" semantics="soft" defaultCost="infinity">45 55:1 1|18 21:1 2|7 35:1 3|41 66:1 4|56 95:1 5|20 37:1 6|28 53:1 7|2 26:1 8|99 63:1 9|8 38:1 10|7 28:2 1|69 65:2 2|85 60:2 3|52 81:2 4|24 58:2 5|75 13:2 6|71 37:2 7|67 86:2 8|22 91:2 9|68 18:2 10|83 99:3 1|40 77:3 2|1 11:3 3|90 30:3 4|35 67:3 5|9 40:3 6|11 92:3 7|41 67:3 8|52 65:3 9|50 8:3 10|68 4:4 1|95 83:4 2|41 55:4 3|79 66:4 4|46 5:4 5|89 52:4 6|79 41:4 7|89 25:4 8|30 49:4 9|20 19:4 10|1 7:5 1|67 20:5 2|23 90:5 3|1 97:5 4|12 56:5 5|64 28:5 6|45 70:5 7|71 6:5 8|60 74:5 9|20 15:5 10|77 11:6 1|61 86:6 2|40 44:6 3|55 48:6 4|13 60:6 5|55 26:6 6|9 56:6 7|91 37:6 8|51 48:6 9|5 92:6 10|46 15:7 1|57 98:7 2|27 63:7 3|83 48:7 4|78 37:7 5|88 40:7 6|57 54:7 7|84 100:7 8|61 73:7 9|42 28:7 10|63 12:8 1|10 15:8 2|78 10:8 3|65 71:8 4|92 93:8 5|94 80:8 6|96 45:8 7|97 37:8 8|39 86:8 9|57 13:8 10|17 16:9 1|5 90:9 2|56 30:9 3|98 52:9 4|72 52:9 5|67 6:9 6|97 41:9 7|57 53:9 8|72 67:9 9|53 17:9 10|19 5:10 1|13 6:10 2|20 100:10 3|80 77:10 4|67 42:10 5|92 30:10 6|28 2:10 7|35 65:10 8|85 49:10 9|5 13:10 10</relation>
    <relation name="R230" arity="2" nbTuples="100" semantics="soft" defaultCost="infinity">98 4:1 1|85 53:1 2|50 75:1 3|53 5:1 4|73 15:1 5|30 12:1 6|11 93:1 7|37 85:1 8|60 38:1 9|61 47:1 10|81 65:2 1|91 56:2 2|71 14:2 3|30 52:2 4|23 18:2 5|21 35:2 6|50 16:2 7|44 55:2 8|15 71:2 9|92 55:2 10|73 59:3 1|44 85:3 2|89 93:3 3|35 79:3 4|46 97:3 5|23 73:3 6|89 80:3 7|37 12:3 8|22 30:3 9|100 87:3 10|81 59:4 1|42 39:4 2|32 29:4 3|57 37:4 4|10 88:4 5|91 48:4 6|90 68:4 7|91 24:4 8|98 97:4 9|60 96:4 10|17 3:5 1|60 12:5 2|16 80:5 3|78 37:5 4|3 51:5 5|9 39:5 6|83 45:5 7|48 29:5 8|82 58:5 9|4 2:5 10|66 82:6 1|85 67:6 2|12 44:6 3|29 83:6 4|94 99:6 5|48 19:6 6|75 92:6 7|95 6:6 8|3 34:6 9|47 77:6 10|37 82:7 1|89 25:7 2|74 60:7 3|24 31:7 4|31 25:7 5|61 98:7 6|42 21:7 7|63 21:7 8|65 25:7 9|6 99:7 10|71 71:8 1|67 57:8 2|52 67:8 3|17 58:8 4|37 21:8 5|100 89:8 6|26 45:8 7|93 40:8 8|58 91:8 9|4 54:8 10|92 35:9 1|44 13:9 2|66 29:9 3|18 70:9 4|9 98:9 5|18 44:9 6|6 65:9 7|65 23:9 8|18 78:9 9|41 42:9 10|3 82:10 1|87 72:10 2|64 9:10 3|57 25:10 4|52 35:10 5|50 88:10 6|70 56:10 7|92 88:10 8|100 61:10 9|28 71:10 10</relation>
    <relation name="R231" arity="2" nbTuples="100" semantics="soft" defaultCost="infinity">50 54:1 1|92 98:1 2|27 37:1 3|62 31:1 4|97 20:1 5|4 30:1 6|61 4:1 7|41 31:1 8|60 53:1 9|100 48:1 10|72 44:2 1|43 9:2 2|98 44:2 3|64 64:2 4|28 88:2 5|60 45:2 6|90 57:2 7|91 44:2 8|14 96:2 9|61 30:2 10|24 66:3 1|68 47:3 2|49 24:3 3|93 53:3 4|96 50:3 5|38 17:3 6|40 79:3 7|13 22:3 8|1 77:3 9|65 47:3 10|72 22:4 1|95 75:4 2|88 40:4 3|50 97:4 4|18 81:4 5|78 49:4 6|12 17:4 7|70 52:4 8|10 66:4 9|17 20:4 10|10 73:5 1|37 15:5 2|21 5:5 3|80 25:5 4|85 23:5 5|99 98:5 6|34 59:5 7|91 23:5 8|61 27:5 9|28 51:5 10|4 60:6 1|6 77:6 2|57 82:6 3|74 41:6 4|43 89:6 5|94 41:6 6|99 34:6 7|73 63:6 8|77 1:6 9|31 99:6 10|41 33:7 1|42 54:7 2|58 46:7 3|51 83:7 4|93 83:7 5|96 50:7 6|30 55:7 7|1 64:7 8|60 81:7 9|69 76:7 10|86 75:8 1|5 7:8 2|49 44:8 3|35 2:8 4|56 94:8 5|18 20:8 6|91 53:8 7|46 71:8 8|20 75:8 9|35 42:8 10|86 82:9 1|38 87:9 2|34 91:9 3|89 48:9 4|76 72:9 5|75 46:9 6|9 33:9 7|45 77:9 8|93 90:9 9|38 11:9 10|96 27:10 1|76 1:10 2|43 68:10 3|62 85:10 4|47 4:10 5|86 81:10 6|25 7:10 7|88 31:10 8|62 76:10 9|5 5:10 10</relation>
    <relation name="R232" arity="2" nbTuples="100" semantics="soft" defaultCost="infinity">90 7:1 1|88 37:1 2|51 29:1 3|67 85:1 4|90 55:1 5|73 35:1 6|62 45:1 7|78 51:1 8|81 65:1 9|93 12:1 10|52 99:2 1|86 95:2 2|69 69:2 3|84 71:2 4|13 95:2 5|48 30:2 6|12 8:2 7|36 45:2 8|67 47:2 9|50 72:2 10|30 43:3 1|72 52:3 2|100 7:3 3|99 72:3 4|77 25:3 5|68 60:3 6|99 2:3 7|29 37:3 8|73 59:3 9|53 95:3 10|5 38:4 1|74 32:4 2|9 68:4 3|75 2:4 4|6 63:4 5|85 46:4 6|67 45:4 7|7 55:4 8|29 21:4 9|23 66:4 10|25 38:5 1|44 73:5 2|99 29:5 3|35 89:5 4|27 13:5 5|16 82:5 6|79 50:5 7|97 65:5 8|45 85:5 9|95 32:5 10|16 58:6 1|97 62:6 2|72 20:6 3|5 68:6 4|42 11:6 5|58 78:6 6|7 47:6 7|33 100:6 8|18 82:6 9|68 58:6 10|28 15:7 1|19 30:7 2|16 5:7 3|34 82:7 4|64 10:7 5|67 30:7 6|67 46:7 7|82 33:7 8|15 7:7 9|97 76:7 10|42 4:8 1|90 59:8 2|77 8:8 3|51 83:8 4|21 1:8 5|99 94:8 6|71 16:8 7|93 4:8 8|81 9:8 9|56 6:8 10|83 29:9 1|96 67:9 2|9 31:9 3|78 60:9 4|68 55:9 5|86 90:9 6|1 40:9 7|51 55:9 8|71 84:9 9|94 80:9 10|34 26:10 1|81 41:10 2|65 82:10 3|37 7:10 4|100 22:10 5|79 33:10 6|20 64:10 7|18 20:10 8|44 89:10 9|54 93:10 10</relation>
    <relation name="R233" arity="2" nbTuples="100" semantics="soft" defaultCost="infinity">43 88:1 1|40 32:1 2|45 10:1 3|18 21:1 4|51 64:1 5|40 1:1 6|37 95:1 7|51 99:1 8|83 64:1 9|18 82:1 10|51 8:2 1|74 62:2 2|42 1:2 3|11 27:2 4|33 75:2 5|26 11:2 6|35 87:2 7|13 46:2 8|62 22:2 9|38 63:2 10|58 96:3 1|73 80:3 2|77 61:3 3|65 27:3 4|20 98:3 5|14 35:3 6|88 12:3 7|1 46:3 8|38 45:3 9|30 65:3 10|19 50:4 1|98 31:4 2|17 98:4 3|90 34:4 4|33 83:4 5|73 97:4 6|4 59:4 7|39 66:4 8|10 34:4 9|45 60:4 10|96 27:5 1|60 79:5 2|85 62:5 3|67 63:5 4|21 95:5 5|75 60:5 6|84 43:5 7|34 42:5 8|33 69:5 9|57 18:5 10|95 19:6 1|74 42:6 2|83 51:6 3|12 40:6 4|62 56:6 5|64 55:6 6|66 43:6 7|40 14:6 8|11 86:6 9|15 26:6 10|51 53:7 1|75 8:7 2|25 29:7 3|40 61:7 4|37 8:7 5|94 24:7 6|20 5:7 7|79 34:7 8|8 6:7 9|7 57:7 10|22 88:8 1|45 60:8 2|70 64:8 3|86 21:8 4|23 73:8 5|34 3:8 6|83 45:8 7|8 38:8 8|52 37:8 9|90 18:8 10|44 68:9 1|96 95:9 2|28 32:9 3|35 63:9 4|72 35:9 5|95 14:9 6|59 34:9 7|96 13:9 8|95 32:9 9|15 89:9 10|85 40:10 1|92 72:10 2|43 81:10 3|30 89:10 4|22 80:10 5|61 62:10 6|12 55:10 7|16 25:10 8|20 93:10 9|45 38:10 10</relation>
[truncated: 1,344,548 more chars]
