# Supplementary material for: A local cost simulation-based algorithm to solve distributed constraint optimization problems
Source: PeerJ Comput Sci. 2023 Mar 17;9:e1296. doi: 10.7717/peerj-cs.1296 (PMC10280401; doi:10.7717/peerj-cs.1296)
Supplement: Supplemental Information 1 [file peerj-cs-09-1296-s001.zip › code/DCOP_LCS/problem/ADCOP——70_10_0.6/RANDOM_ADCOP_70_10_density_0.6_3.xml]

<instance>
  <presentation name="instance3" type="ADCOP" benchmark="RandomDCOP" model="Simple" constraintModel="TKC" format="XDisCSP 1.0" />
  <agents nbAgents="70">
    <agent name="A1" id="1" description="Agent 1" />
    <agent name="A2" id="2" description="Agent 2" />
    <agent name="A3" id="3" description="Agent 3" />
    <agent name="A4" id="4" description="Agent 4" />
    <agent name="A5" id="5" description="Agent 5" />
    <agent name="A6" id="6" description="Agent 6" />
    <agent name="A7" id="7" description="Agent 7" />
    <agent name="A8" id="8" description="Agent 8" />
    <agent name="A9" id="9" description="Agent 9" />
    <agent name="A10" id="10" description="Agent 10" />
    <agent name="A11" id="11" description="Agent 11" />
    <agent name="A12" id="12" description="Agent 12" />
    <agent name="A13" id="13" description="Agent 13" />
    <agent name="A14" id="14" description="Agent 14" />
    <agent name="A15" id="15" description="Agent 15" />
    <agent name="A16" id="16" description="Agent 16" />
    <agent name="A17" id="17" description="Agent 17" />
    <agent name="A18" id="18" description="Agent 18" />
    <agent name="A19" id="19" description="Agent 19" />
    <agent name="A20" id="20" description="Agent 20" />
    <agent name="A21" id="21" description="Agent 21" />
    <agent name="A22" id="22" description="Agent 22" />
    <agent name="A23" id="23" description="Agent 23" />
    <agent name="A24" id="24" description="Agent 24" />
    <agent name="A25" id="25" description="Agent 25" />
    <agent name="A26" id="26" description="Agent 26" />
    <agent name="A27" id="27" description="Agent 27" />
    <agent name="A28" id="28" description="Agent 28" />
    <agent name="A29" id="29" description="Agent 29" />
    <agent name="A30" id="30" description="Agent 30" />
    <agent name="A31" id="31" description="Agent 31" />
    <agent name="A32" id="32" description="Agent 32" />
    <agent name="A33" id="33" description="Agent 33" />
    <agent name="A34" id="34" description="Agent 34" />
    <agent name="A35" id="35" description="Agent 35" />
    <agent name="A36" id="36" description="Agent 36" />
    <agent name="A37" id="37" description="Agent 37" />
    <agent name="A38" id="38" description="Agent 38" />
    <agent name="A39" id="39" description="Agent 39" />
    <agent name="A40" id="40" description="Agent 40" />
    <agent name="A41" id="41" description="Agent 41" />
    <agent name="A42" id="42" description="Agent 42" />
    <agent name="A43" id="43" description="Agent 43" />
    <agent name="A44" id="44" description="Agent 44" />
    <agent name="A45" id="45" description="Agent 45" />
    <agent name="A46" id="46" description="Agent 46" />
    <agent name="A47" id="47" description="Agent 47" />
    <agent name="A48" id="48" description="Agent 48" />
    <agent name="A49" id="49" description="Agent 49" />
    <agent name="A50" id="50" description="Agent 50" />
    <agent name="A51" id="51" description="Agent 51" />
    <agent name="A52" id="52" description="Agent 52" />
    <agent name="A53" id="53" description="Agent 53" />
    <agent name="A54" id="54" description="Agent 54" />
    <agent name="A55" id="55" description="Agent 55" />
    <agent name="A56" id="56" description="Agent 56" />
    <agent name="A57" id="57" description="Agent 57" />
    <agent name="A58" id="58" description="Agent 58" />
    <agent name="A59" id="59" description="Agent 59" />
    <agent name="A60" id="60" description="Agent 60" />
    <agent name="A61" id="61" description="Agent 61" />
    <agent name="A62" id="62" description="Agent 62" />
    <agent name="A63" id="63" description="Agent 63" />
    <agent name="A64" id="64" description="Agent 64" />
    <agent name="A65" id="65" description="Agent 65" />
    <agent name="A66" id="66" description="Agent 66" />
    <agent name="A67" id="67" description="Agent 67" />
    <agent name="A68" id="68" description="Agent 68" />
    <agent name="A69" id="69" description="Agent 69" />
    <agent name="A70" id="70" description="Agent 70" />
  </agents>
  <domains nbDomains="1">
    <domain name="D1" nbValues="10">1..10</domain>
  </domains>
  <variables nbVariables="70">
    <variable agent="A1" name="X1.1" id="1" domain="D1" description="variable 1.1" />
    <variable agent="A2" name="X2.1" id="1" domain="D1" description="variable 2.1" />
    <variable agent="A3" name="X3.1" id="1" domain="D1" description="variable 3.1" />
    <variable agent="A4" name="X4.1" id="1" domain="D1" description="variable 4.1" />
    <variable agent="A5" name="X5.1" id="1" domain="D1" description="variable 5.1" />
    <variable agent="A6" name="X6.1" id="1" domain="D1" description="variable 6.1" />
    <variable agent="A7" name="X7.1" id="1" domain="D1" description="variable 7.1" />
    <variable agent="A8" name="X8.1" id="1" domain="D1" description="variable 8.1" />
    <variable agent="A9" name="X9.1" id="1" domain="D1" description="variable 9.1" />
    <variable agent="A10" name="X10.1" id="1" domain="D1" description="variable 10.1" />
    <variable agent="A11" name="X11.1" id="1" domain="D1" description="variable 11.1" />
    <variable agent="A12" name="X12.1" id="1" domain="D1" description="variable 12.1" />
    <variable agent="A13" name="X13.1" id="1" domain="D1" description="variable 13.1" />
    <variable agent="A14" name="X14.1" id="1" domain="D1" description="variable 14.1" />
    <variable agent="A15" name="X15.1" id="1" domain="D1" description="variable 15.1" />
    <variable agent="A16" name="X16.1" id="1" domain="D1" description="variable 16.1" />
    <variable agent="A17" name="X17.1" id="1" domain="D1" description="variable 17.1" />
    <variable agent="A18" name="X18.1" id="1" domain="D1" description="variable 18.1" />
    <variable agent="A19" name="X19.1" id="1" domain="D1" description="variable 19.1" />
    <variable agent="A20" name="X20.1" id="1" domain="D1" description="variable 20.1" />
    <variable agent="A21" name="X21.1" id="1" domain="D1" description="variable 21.1" />
    <variable agent="A22" name="X22.1" id="1" domain="D1" description="variable 22.1" />
    <variable agent="A23" name="X23.1" id="1" domain="D1" description="variable 23.1" />
    <variable agent="A24" name="X24.1" id="1" domain="D1" description="variable 24.1" />
    <variable agent="A25" name="X25.1" id="1" domain="D1" description="variable 25.1" />
    <variable agent="A26" name="X26.1" id="1" domain="D1" description="variable 26.1" />
    <variable agent="A27" name="X27.1" id="1" domain="D1" description="variable 27.1" />
    <variable agent="A28" name="X28.1" id="1" domain="D1" description="variable 28.1" />
    <variable agent="A29" name="X29.1" id="1" domain="D1" description="variable 29.1" />
    <variable agent="A30" name="X30.1" id="1" domain="D1" description="variable 30.1" />
    <variable agent="A31" name="X31.1" id="1" domain="D1" description="variable 31.1" />
    <variable agent="A32" name="X32.1" id="1" domain="D1" description="variable 32.1" />
    <variable agent="A33" name="X33.1" id="1" domain="D1" description="variable 33.1" />
    <variable agent="A34" name="X34.1" id="1" domain="D1" description="variable 34.1" />
    <variable agent="A35" name="X35.1" id="1" domain="D1" description="variable 35.1" />
    <variable agent="A36" name="X36.1" id="1" domain="D1" description="variable 36.1" />
    <variable agent="A37" name="X37.1" id="1" domain="D1" description="variable 37.1" />
    <variable agent="A38" name="X38.1" id="1" domain="D1" description="variable 38.1" />
    <variable agent="A39" name="X39.1" id="1" domain="D1" description="variable 39.1" />
    <variable agent="A40" name="X40.1" id="1" domain="D1" description="variable 40.1" />
    <variable agent="A41" name="X41.1" id="1" domain="D1" description="variable 41.1" />
    <variable agent="A42" name="X42.1" id="1" domain="D1" description="variable 42.1" />
    <variable agent="A43" name="X43.1" id="1" domain="D1" description="variable 43.1" />
    <variable agent="A44" name="X44.1" id="1" domain="D1" description="variable 44.1" />
    <variable agent="A45" name="X45.1" id="1" domain="D1" description="variable 45.1" />
    <variable agent="A46" name="X46.1" id="1" domain="D1" description="variable 46.1" />
    <variable agent="A47" name="X47.1" id="1" domain="D1" description="variable 47.1" />
    <variable agent="A48" name="X48.1" id="1" domain="D1" description="variable 48.1" />
    <variable agent="A49" name="X49.1" id="1" domain="D1" description="variable 49.1" />
    <variable agent="A50" name="X50.1" id="1" domain="D1" description="variable 50.1" />
    <variable agent="A51" name="X51.1" id="1" domain="D1" description="variable 51.1" />
    <variable agent="A52" name="X52.1" id="1" domain="D1" description="variable 52.1" />
    <variable agent="A53" name="X53.1" id="1" domain="D1" description="variable 53.1" />
    <variable agent="A54" name="X54.1" id="1" domain="D1" description="variable 54.1" />
    <variable agent="A55" name="X55.1" id="1" domain="D1" description="variable 55.1" />
    <variable agent="A56" name="X56.1" id="1" domain="D1" description="variable 56.1" />
    <variable agent="A57" name="X57.1" id="1" domain="D1" description="variable 57.1" />
    <variable agent="A58" name="X58.1" id="1" domain="D1" description="variable 58.1" />
    <variable agent="A59" name="X59.1" id="1" domain="D1" description="variable 59.1" />
    <variable agent="A60" name="X60.1" id="1" domain="D1" description="variable 60.1" />
    <variable agent="A61" name="X61.1" id="1" domain="D1" description="variable 61.1" />
    <variable agent="A62" name="X62.1" id="1" domain="D1" description="variable 62.1" />
    <variable agent="A63" name="X63.1" id="1" domain="D1" description="variable 63.1" />
    <variable agent="A64" name="X64.1" id="1" domain="D1" description="variable 64.1" />
    <variable agent="A65" name="X65.1" id="1" domain="D1" description="variable 65.1" />
    <variable agent="A66" name="X66.1" id="1" domain="D1" description="variable 66.1" />
    <variable agent="A67" name="X67.1" id="1" domain="D1" description="variable 67.1" />
    <variable agent="A68" name="X68.1" id="1" domain="D1" description="variable 68.1" />
    <variable agent="A69" name="X69.1" id="1" domain="D1" description="variable 69.1" />
    <variable agent="A70" name="X70.1" id="1" domain="D1" description="variable 70.1" />
  </variables>
  <constraints nbConstraints="1449">
    <constraint name="C0" model="TKC" arity="2" scope="X34.1 X36.1" reference="R0" />
    <constraint name="C1" model="TKC" arity="2" scope="X22.1 X33.1" reference="R1" />
    <constraint name="C2" model="TKC" arity="2" scope="X27.1 X38.1" reference="R2" />
    <constraint name="C3" model="TKC" arity="2" scope="X29.1 X49.1" reference="R3" />
    <constraint name="C4" model="TKC" arity="2" scope="X5.1 X50.1" reference="R4" />
    <constraint name="C5" model="TKC" arity="2" scope="X51.1 X54.1" reference="R5" />
    <constraint name="C6" model="TKC" arity="2" scope="X34.1 X53.1" reference="R6" />
    <constraint name="C7" model="TKC" arity="2" scope="X21.1 X46.1" reference="R7" />
    <constraint name="C8" model="TKC" arity="2" scope="X6.1 X51.1" reference="R8" />
    <constraint name="C9" model="TKC" arity="2" scope="X2.1 X28.1" reference="R9" />
    <constraint name="C10" model="TKC" arity="2" scope="X48.1 X56.1" reference="R10" />
    <constraint name="C11" model="TKC" arity="2" scope="X53.1 X57.1" reference="R11" />
    <constraint name="C12" model="TKC" arity="2" scope="X12.1 X62.1" reference="R12" />
    <constraint name="C13" model="TKC" arity="2" scope="X1.1 X68.1" reference="R13" />
    <constraint name="C14" model="TKC" arity="2" scope="X25.1 X46.1" reference="R14" />
    <constraint name="C15" model="TKC" arity="2" scope="X37.1 X47.1" reference="R15" />
    <constraint name="C16" model="TKC" arity="2" scope="X8.1 X12.1" reference="R16" />
    <constraint name="C17" model="TKC" arity="2" scope="X29.1 X32.1" reference="R17" />
    <constraint name="C18" model="TKC" arity="2" scope="X15.1 X30.1" reference="R18" />
    <constraint name="C19" model="TKC" arity="2" scope="X34.1 X69.1" reference="R19" />
    <constraint name="C20" model="TKC" arity="2" scope="X26.1 X49.1" reference="R20" />
    <constraint name="C21" model="TKC" arity="2" scope="X45.1 X68.1" reference="R21" />
    <constraint name="C22" model="TKC" arity="2" scope="X30.1 X56.1" reference="R22" />
    <constraint name="C23" model="TKC" arity="2" scope="X15.1 X42.1" reference="R23" />
    <constraint name="C24" model="TKC" arity="2" scope="X57.1 X67.1" reference="R24" />
    <constraint name="C25" model="TKC" arity="2" scope="X65.1 X66.1" reference="R25" />
    <constraint name="C26" model="TKC" arity="2" scope="X3.1 X25.1" reference="R26" />
    <constraint name="C27" model="TKC" arity="2" scope="X15.1 X29.1" reference="R27" />
    <constraint name="C28" model="TKC" arity="2" scope="X22.1 X23.1" reference="R28" />
    <constraint name="C29" model="TKC" arity="2" scope="X30.1 X62.1" reference="R29" />
    <constraint name="C30" model="TKC" arity="2" scope="X37.1 X46.1" reference="R30" />
    <constraint name="C31" model="TKC" arity="2" scope="X32.1 X66.1" reference="R31" />
    <constraint name="C32" model="TKC" arity="2" scope="X41.1 X68.1" reference="R32" />
    <constraint name="C33" model="TKC" arity="2" scope="X2.1 X42.1" reference="R33" />
    <constraint name="C34" model="TKC" arity="2" scope="X18.1 X53.1" reference="R34" />
    <constraint name="C35" model="TKC" arity="2" scope="X54.1 X61.1" reference="R35" />
    <constraint name="C36" model="TKC" arity="2" scope="X5.1 X16.1" reference="R36" />
    <constraint name="C37" model="TKC" arity="2" scope="X47.1 X66.1" reference="R37" />
    <constraint name="C38" model="TKC" arity="2" scope="X9.1 X36.1" reference="R38" />
    <constraint name="C39" model="TKC" arity="2" scope="X22.1 X58.1" reference="R39" />
    <constraint name="C40" model="TKC" arity="2" scope="X52.1 X64.1" reference="R40" />
    <constraint name="C41" model="TKC" arity="2" scope="X1.1 X43.1" reference="R41" />
    <constraint name="C42" model="TKC" arity="2" scope="X24.1 X37.1" reference="R42" />
    <constraint name="C43" model="TKC" arity="2" scope="X6.1 X28.1" reference="R43" />
    <constraint name="C44" model="TKC" arity="2" scope="X10.1 X59.1" reference="R44" />
    <constraint name="C45" model="TKC" arity="2" scope="X32.1 X36.1" reference="R45" />
    <constraint name="C46" model="TKC" arity="2" scope="X16.1 X54.1" reference="R46" />
    <constraint name="C47" model="TKC" arity="2" scope="X11.1 X64.1" reference="R47" />
    <constraint name="C48" model="TKC" arity="2" scope="X24.1 X70.1" reference="R48" />
    <constraint name="C49" model="TKC" arity="2" scope="X14.1 X39.1" reference="R49" />
    <constraint name="C50" model="TKC" arity="2" scope="X4.1 X65.1" reference="R50" />
    <constraint name="C51" model="TKC" arity="2" scope="X22.1 X47.1" reference="R51" />
    <constraint name="C52" model="TKC" arity="2" scope="X1.1 X24.1" reference="R52" />
    <constraint name="C53" model="TKC" arity="2" scope="X20.1 X35.1" reference="R53" />
    <constraint name="C54" model="TKC" arity="2" scope="X27.1 X35.1" reference="R54" />
    <constraint name="C55" model="TKC" arity="2" scope="X48.1 X64.1" reference="R55" />
    <constraint name="C56" model="TKC" arity="2" scope="X6.1 X35.1" reference="R56" />
    <constraint name="C57" model="TKC" arity="2" scope="X14.1 X59.1" reference="R57" />
    <constraint name="C58" model="TKC" arity="2" scope="X10.1 X60.1" reference="R58" />
    <constraint name="C59" model="TKC" arity="2" scope="X7.1 X60.1" reference="R59" />
    <constraint name="C60" model="TKC" arity="2" scope="X7.1 X30.1" reference="R60" />
    <constraint name="C61" model="TKC" arity="2" scope="X31.1 X56.1" reference="R61" />
    <constraint name="C62" model="TKC" arity="2" scope="X53.1 X63.1" reference="R62" />
    <constraint name="C63" model="TKC" arity="2" scope="X5.1 X19.1" reference="R63" />
    <constraint name="C64" model="TKC" arity="2" scope="X12.1 X17.1" reference="R64" />
    <constraint name="C65" model="TKC" arity="2" scope="X12.1 X44.1" reference="R65" />
    <constraint name="C66" model="TKC" arity="2" scope="X4.1 X40.1" reference="R66" />
    <constraint name="C67" model="TKC" arity="2" scope="X33.1 X55.1" reference="R67" />
    <constraint name="C68" model="TKC" arity="2" scope="X13.1 X34.1" reference="R68" />
    <constraint name="C69" model="TKC" arity="2" scope="X33.1 X54.1" reference="R69" />
    <constraint name="C70" model="TKC" arity="2" scope="X30.1 X41.1" reference="R70" />
    <constraint name="C71" model="TKC" arity="2" scope="X23.1 X49.1" reference="R71" />
    <constraint name="C72" model="TKC" arity="2" scope="X11.1 X39.1" reference="R72" />
    <constraint name="C73" model="TKC" arity="2" scope="X21.1 X58.1" reference="R73" />
    <constraint name="C74" model="TKC" arity="2" scope="X23.1 X62.1" reference="R74" />
    <constraint name="C75" model="TKC" arity="2" scope="X8.1 X65.1" reference="R75" />
    <constraint name="C76" model="TKC" arity="2" scope="X38.1 X59.1" reference="R76" />
    <constraint name="C77" model="TKC" arity="2" scope="X21.1 X62.1" reference="R77" />
    <constraint name="C78" model="TKC" arity="2" scope="X17.1 X62.1" reference="R78" />
    <constraint name="C79" model="TKC" arity="2" scope="X10.1 X65.1" reference="R79" />
    <constraint name="C80" model="TKC" arity="2" scope="X10.1 X38.1" reference="R80" />
    <constraint name="C81" model="TKC" arity="2" scope="X20.1 X47.1" reference="R81" />
    <constraint name="C82" model="TKC" arity="2" scope="X6.1 X29.1" reference="R82" />
    <constraint name="C83" model="TKC" arity="2" scope="X52.1 X58.1" reference="R83" />
    <constraint name="C84" model="TKC" arity="2" scope="X4.1 X44.1" reference="R84" />
    <constraint name="C85" model="TKC" arity="2" scope="X16.1 X68.1" reference="R85" />
    <constraint name="C86" model="TKC" arity="2" scope="X17.1 X52.1" reference="R86" />
    <constraint name="C87" model="TKC" arity="2" scope="X26.1 X69.1" reference="R87" />
    <constraint name="C88" model="TKC" arity="2" scope="X26.1 X66.1" reference="R88" />
    <constraint name="C89" model="TKC" arity="2" scope="X28.1 X57.1" reference="R89" />
    <constraint name="C90" model="TKC" arity="2" scope="X13.1 X37.1" reference="R90" />
    <constraint name="C91" model="TKC" arity="2" scope="X10.1 X54.1" reference="R91" />
    <constraint name="C92" model="TKC" arity="2" scope="X12.1 X26.1" reference="R92" />
    <constraint name="C93" model="TKC" arity="2" scope="X46.1 X55.1" reference="R93" />
    <constraint name="C94" model="TKC" arity="2" scope="X28.1 X69.1" reference="R94" />
    <constraint name="C95" model="TKC" arity="2" scope="X5.1 X23.1" reference="R95" />
    <constraint name="C96" model="TKC" arity="2" scope="X7.1 X16.1" reference="R96" />
    <constraint name="C97" model="TKC" arity="2" scope="X12.1 X28.1" reference="R97" />
    <constraint name="C98" model="TKC" arity="2" scope="X16.1 X18.1" reference="R98" />
    <constraint name="C99" model="TKC" arity="2" scope="X2.1 X63.1" reference="R99" />
    <constraint name="C100" model="TKC" arity="2" scope="X7.1 X24.1" reference="R100" />
    <constraint name="C101" model="TKC" arity="2" scope="X17.1 X60.1" reference="R101" />
    <constraint name="C102" model="TKC" arity="2" scope="X5.1 X56.1" reference="R102" />
    <constraint name="C103" model="TKC" arity="2" scope="X32.1 X61.1" reference="R103" />
    <constraint name="C104" model="TKC" arity="2" scope="X13.1 X35.1" reference="R104" />
    <constraint name="C105" model="TKC" arity="2" scope="X6.1 X70.1" reference="R105" />
    <constraint name="C106" model="TKC" arity="2" scope="X24.1 X44.1" reference="R106" />
    <constraint name="C107" model="TKC" arity="2" scope="X2.1 X35.1" reference="R107" />
    <constraint name="C108" model="TKC" arity="2" scope="X36.1 X46.1" reference="R108" />
    <constraint name="C109" model="TKC" arity="2" scope="X63.1 X70.1" reference="R109" />
    <constraint name="C110" model="TKC" arity="2" scope="X39.1 X43.1" reference="R110" />
    <constraint name="C111" model="TKC" arity="2" scope="X31.1 X63.1" reference="R111" />
    <constraint name="C112" model="TKC" arity="2" scope="X1.1 X57.1" reference="R112" />
    <constraint name="C113" model="TKC" arity="2" scope="X23.1 X30.1" reference="R113" />
    <constraint name="C114" model="TKC" arity="2" scope="X8.1 X45.1" reference="R114" />
    <constraint name="C115" model="TKC" arity="2" scope="X13.1 X39.1" reference="R115" />
    <constraint name="C116" model="TKC" arity="2" scope="X20.1 X21.1" reference="R116" />
    <constraint name="C117" model="TKC" arity="2" scope="X19.1 X39.1" reference="R117" />
    <constraint name="C118" model="TKC" arity="2" scope="X12.1 X19.1" reference="R118" />
    <constraint name="C119" model="TKC" arity="2" scope="X23.1 X65.1" reference="R119" />
    <constraint name="C120" model="TKC" arity="2" scope="X11.1 X16.1" reference="R120" />
    <constraint name="C121" model="TKC" arity="2" scope="X5.1 X66.1" reference="R121" />
    <constraint name="C122" model="TKC" arity="2" scope="X37.1 X54.1" reference="R122" />
    <constraint name="C123" model="TKC" arity="2" scope="X18.1 X30.1" reference="R123" />
    <constraint name="C124" model="TKC" arity="2" scope="X1.1 X7.1" reference="R124" />
    <constraint name="C125" model="TKC" arity="2" scope="X13.1 X48.1" reference="R125" />
    <constraint name="C126" model="TKC" arity="2" scope="X1.1 X4.1" reference="R126" />
    <constraint name="C127" model="TKC" arity="2" scope="X46.1 X52.1" reference="R127" />
    <constraint name="C128" model="TKC" arity="2" scope="X10.1 X64.1" reference="R128" />
    <constraint name="C129" model="TKC" arity="2" scope="X6.1 X47.1" reference="R129" />
    <constraint name="C130" model="TKC" arity="2" scope="X2.1 X25.1" reference="R130" />
    <constraint name="C131" model="TKC" arity="2" scope="X19.1 X46.1" reference="R131" />
    <constraint name="C132" model="TKC" arity="2" scope="X10.1 X39.1" reference="R132" />
    <constraint name="C133" model="TKC" arity="2" scope="X3.1 X18.1" reference="R133" />
    <constraint name="C134" model="TKC" arity="2" scope="X32.1 X35.1" reference="R134" />
    <constraint name="C135" model="TKC" arity="2" scope="X36.1 X53.1" reference="R135" />
    <constraint name="C136" model="TKC" arity="2" scope="X16.1 X62.1" reference="R136" />
    <constraint name="C137" model="TKC" arity="2" scope="X5.1 X13.1" reference="R137" />
    <constraint name="C138" model="TKC" arity="2" scope="X14.1 X61.1" reference="R138" />
    <constraint name="C139" model="TKC" arity="2" scope="X16.1 X42.1" reference="R139" />
    <constraint name="C140" model="TKC" arity="2" scope="X39.1 X47.1" reference="R140" />
    <constraint name="C141" model="TKC" arity="2" scope="X18.1 X51.1" reference="R141" />
    <constraint name="C142" model="TKC" arity="2" scope="X3.1 X21.1" reference="R142" />
    <constraint name="C143" model="TKC" arity="2" scope="X31.1 X66.1" reference="R143" />
    <constraint name="C144" model="TKC" arity="2" scope="X18.1 X26.1" reference="R144" />
    <constraint name="C145" model="TKC" arity="2" scope="X6.1 X49.1" reference="R145" />
    <constraint name="C146" model="TKC" arity="2" scope="X1.1 X29.1" reference="R146" />
    <constraint name="C147" model="TKC" arity="2" scope="X27.1 X61.1" reference="R147" />
    <constraint name="C148" model="TKC" arity="2" scope="X10.1 X32.1" reference="R148" />
    <constraint name="C149" model="TKC" arity="2" scope="X28.1 X63.1" reference="R149" />
    <constraint name="C150" model="TKC" arity="2" scope="X59.1 X70.1" reference="R150" />
    <constraint name="C151" model="TKC" arity="2" scope="X36.1 X51.1" reference="R151" />
    <constraint name="C152" model="TKC" arity="2" scope="X42.1 X62.1" reference="R152" />
    <constraint name="C153" model="TKC" arity="2" scope="X9.1 X51.1" reference="R153" />
    <constraint name="C154" model="TKC" arity="2" scope="X44.1 X67.1" reference="R154" />
    <constraint name="C155" model="TKC" arity="2" scope="X5.1 X63.1" reference="R155" />
    <constraint name="C156" model="TKC" arity="2" scope="X50.1 X55.1" reference="R156" />
    <constraint name="C157" model="TKC" arity="2" scope="X9.1 X48.1" reference="R157" />
    <constraint name="C158" model="TKC" arity="2" scope="X42.1 X70.1" reference="R158" />
    <constraint name="C159" model="TKC" arity="2" scope="X10.1 X33.1" reference="R159" />
    <constraint name="C160" model="TKC" arity="2" scope="X4.1 X68.1" reference="R160" />
    <constraint name="C161" model="TKC" arity="2" scope="X10.1 X52.1" reference="R161" />
    <constraint name="C162" model="TKC" arity="2" scope="X40.1 X62.1" reference="R162" />
    <constraint name="C163" model="TKC" arity="2" scope="X6.1 X54.1" reference="R163" />
    <constraint name="C164" model="TKC" arity="2" scope="X19.1 X54.1" reference="R164" />
    <constraint name="C165" model="TKC" arity="2" scope="X24.1 X69.1" reference="R165" />
    <constraint name="C166" model="TKC" arity="2" scope="X54.1 X60.1" reference="R166" />
    <constraint name="C167" model="TKC" arity="2" scope="X31.1 X68.1" reference="R167" />
    <constraint name="C168" model="TKC" arity="2" scope="X19.1 X22.1" reference="R168" />
    <constraint name="C169" model="TKC" arity="2" scope="X34.1 X51.1" reference="R169" />
    <constraint name="C170" model="TKC" arity="2" scope="X6.1 X7.1" reference="R170" />
    <constraint name="C171" model="TKC" arity="2" scope="X42.1 X57.1" reference="R171" />
    <constraint name="C172" model="TKC" arity="2" scope="X21.1 X63.1" reference="R172" />
    <constraint name="C173" model="TKC" arity="2" scope="X12.1 X20.1" reference="R173" />
    <constraint name="C174" model="TKC" arity="2" scope="X58.1 X64.1" reference="R174" />
    <constraint name="C175" model="TKC" arity="2" scope="X50.1 X69.1" reference="R175" />
    <constraint name="C176" model="TKC" arity="2" scope="X24.1 X59.1" reference="R176" />
    <constraint name="C177" model="TKC" arity="2" scope="X4.1 X38.1" reference="R177" />
    <constraint name="C178" model="TKC" arity="2" scope="X45.1 X47.1" reference="R178" />
    <constraint name="C179" model="TKC" arity="2" scope="X13.1 X23.1" reference="R179" />
    <constraint name="C180" model="TKC" arity="2" scope="X19.1 X24.1" reference="R180" />
    <constraint name="C181" model="TKC" arity="2" scope="X37.1 X42.1" reference="R181" />
    <constraint name="C182" model="TKC" arity="2" scope="X63.1 X69.1" reference="R182" />
    <constraint name="C183" model="TKC" arity="2" scope="X2.1 X40.1" reference="R183" />
    <constraint name="C184" model="TKC" arity="2" scope="X15.1 X31.1" reference="R184" />
    <constraint name="C185" model="TKC" arity="2" scope="X15.1 X68.1" reference="R185" />
    <constraint name="C186" model="TKC" arity="2" scope="X9.1 X57.1" reference="R186" />
    <constraint name="C187" model="TKC" arity="2" scope="X30.1 X60.1" reference="R187" />
    <constraint name="C188" model="TKC" arity="2" scope="X23.1 X48.1" reference="R188" />
    <constraint name="C189" model="TKC" arity="2" scope="X8.1 X51.1" reference="R189" />
    <constraint name="C190" model="TKC" arity="2" scope="X15.1 X67.1" reference="R190" />
    <constraint name="C191" model="TKC" arity="2" scope="X24.1 X49.1" reference="R191" />
    <constraint name="C192" model="TKC" arity="2" scope="X18.1 X58.1" reference="R192" />
    <constraint name="C193" model="TKC" arity="2" scope="X10.1 X19.1" reference="R193" />
    <constraint name="C194" model="TKC" arity="2" scope="X4.1 X45.1" reference="R194" />
    <constraint name="C195" model="TKC" arity="2" scope="X27.1 X34.1" reference="R195" />
    <constraint name="C196" model="TKC" arity="2" scope="X3.1 X43.1" reference="R196" />
    <constraint name="C197" model="TKC" arity="2" scope="X60.1 X67.1" reference="R197" />
    <constraint name="C198" model="TKC" arity="2" scope="X14.1 X35.1" reference="R198" />
    <constraint name="C199" model="TKC" arity="2" scope="X10.1 X69.1" reference="R199" />
    <constraint name="C200" model="TKC" arity="2" scope="X32.1 X63.1" reference="R200" />
    <constraint name="C201" model="TKC" arity="2" scope="X13.1 X60.1" reference="R201" />
    <constraint name="C202" model="TKC" arity="2" scope="X14.1 X47.1" reference="R202" />
    <constraint name="C203" model="TKC" arity="2" scope="X41.1 X51.1" reference="R203" />
    <constraint name="C204" model="TKC" arity="2" scope="X18.1 X28.1" reference="R204" />
    <constraint name="C205" model="TKC" arity="2" scope="X7.1 X43.1" reference="R205" />
    <constraint name="C206" model="TKC" arity="2" scope="X23.1 X38.1" reference="R206" />
    <constraint name="C207" model="TKC" arity="2" scope="X54.1 X69.1" reference="R207" />
    <constraint name="C208" model="TKC" arity="2" scope="X3.1 X5.1" reference="R208" />
    <constraint name="C209" model="TKC" arity="2" scope="X47.1 X69.1" reference="R209" />
    <constraint name="C210" model="TKC" arity="2" scope="X1.1 X70.1" reference="R210" />
    <constraint name="C211" model="TKC" arity="2" scope="X20.1 X31.1" reference="R211" />
    <constraint name="C212" model="TKC" arity="2" scope="X41.1 X49.1" reference="R212" />
    <constraint name="C213" model="TKC" arity="2" scope="X51.1 X61.1" reference="R213" />
    <constraint name="C214" model="TKC" arity="2" scope="X12.1 X18.1" reference="R214" />
    <constraint name="C215" model="TKC" arity="2" scope="X7.1 X40.1" reference="R215" />
    <constraint name="C216" model="TKC" arity="2" scope="X1.1 X67.1" reference="R216" />
    <constraint name="C217" model="TKC" arity="2" scope="X6.1 X44.1" reference="R217" />
    <constraint name="C218" model="TKC" arity="2" scope="X19.1 X66.1" reference="R218" />
    <constraint name="C219" model="TKC" arity="2" scope="X15.1 X16.1" reference="R219" />
    <constraint name="C220" model="TKC" arity="2" scope="X7.1 X31.1" reference="R220" />
    <constraint name="C221" model="TKC" arity="2" scope="X47.1 X65.1" reference="R221" />
    <constraint name="C222" model="TKC" arity="2" scope="X20.1 X69.1" reference="R222" />
    <constraint name="C223" model="TKC" arity="2" scope="X27.1 X46.1" reference="R223" />
    <constraint name="C224" model="TKC" arity="2" scope="X10.1 X13.1" reference="R224" />
    <constraint name="C225" model="TKC" arity="2" scope="X20.1 X53.1" reference="R225" />
    <constraint name="C226" model="TKC" arity="2" scope="X41.1 X45.1" reference="R226" />
    <constraint name="C227" model="TKC" arity="2" scope="X7.1 X15.1" reference="R227" />
    <constraint name="C228" model="TKC" arity="2" scope="X50.1 X65.1" reference="R228" />
    <constraint name="C229" model="TKC" arity="2" scope="X24.1 X31.1" reference="R229" />
    <constraint name="C230" model="TKC" arity="2" scope="X15.1 X55.1" reference="R230" />
    <constraint name="C231" model="TKC" arity="2" scope="X55.1 X64.1" reference="R231" />
    <constraint name="C232" model="TKC" arity="2" scope="X24.1 X51.1" reference="R232" />
    <constraint name="C233" model="TKC" arity="2" scope="X44.1 X47.1" reference="R233" />
    <constraint name="C234" model="TKC" arity="2" scope="X21.1 X35.1" reference="R234" />
    <constraint name="C235" model="TKC" arity="2" scope="X41.1 X56.1" reference="R235" />
    <constraint name="C236" model="TKC" arity="2" scope="X46.1 X51.1" reference="R236" />
    <constraint name="C237" model="TKC" arity="2" scope="X11.1 X45.1" reference="R237" />
    <constraint name="C238" model="TKC" arity="2" scope="X10.1 X35.1" reference="R238" />
    <constraint name="C239" model="TKC" arity="2" scope="X11.1 X14.1" reference="R239" />
    <constraint name="C240" model="TKC" arity="2" scope="X16.1 X66.1" reference="R240" />
    <constraint name="C241" model="TKC" arity="2" scope="X24.1 X41.1" reference="R241" />
    <constraint name="C242" model="TKC" arity="2" scope="X26.1 X37.1" reference="R242" />
    <constraint name="C243" model="TKC" arity="2" scope="X4.1 X5.1" reference="R243" />
    <constraint name="C244" model="TKC" arity="2" scope="X16.1 X44.1" reference="R244" />
    <constraint name="C245" model="TKC" arity="2" scope="X8.1 X60.1" reference="R245" />
    <constraint name="C246" model="TKC" arity="2" scope="X6.1 X20.1" reference="R246" />
    <constraint name="C247" model="TKC" arity="2" scope="X23.1 X51.1" reference="R247" />
    <constraint name="C248" model="TKC" arity="2" scope="X43.1 X52.1" reference="R248" />
    <constraint name="C249" model="TKC" arity="2" scope="X34.1 X61.1" reference="R249" />
    <constraint name="C250" model="TKC" arity="2" scope="X19.1 X28.1" reference="R250" />
    <constraint name="C251" model="TKC" arity="2" scope="X21.1 X61.1" reference="R251" />
    <constraint name="C252" model="TKC" arity="2" scope="X8.1 X70.1" reference="R252" />
    <constraint name="C253" model="TKC" arity="2" scope="X9.1 X21.1" reference="R253" />
    <constraint name="C254" model="TKC" arity="2" scope="X44.1 X68.1" reference="R254" />
    <constraint name="C255" model="TKC" arity="2" scope="X12.1 X67.1" reference="R255" />
    <constraint name="C256" model="TKC" arity="2" scope="X45.1 X69.1" reference="R256" />
    <constraint name="C257" model="TKC" arity="2" scope="X20.1 X32.1" reference="R257" />
    <constraint name="C258" model="TKC" arity="2" scope="X57.1 X69.1" reference="R258" />
    <constraint name="C259" model="TKC" arity="2" scope="X14.1 X40.1" reference="R259" />
    <constraint name="C260" model="TKC" arity="2" scope="X14.1 X48.1" reference="R260" />
    <constraint name="C261" model="TKC" arity="2" scope="X47.1 X54.1" reference="R261" />
    <constraint name="C262" model="TKC" arity="2" scope="X14.1 X29.1" reference="R262" />
    <constraint name="C263" model="TKC" arity="2" scope="X12.1 X29.1" reference="R263" />
    <constraint name="C264" model="TKC" arity="2" scope="X35.1 X70.1" reference="R264" />
    <constraint name="C265" model="TKC" arity="2" scope="X6.1 X13.1" reference="R265" />
    <constraint name="C266" model="TKC" arity="2" scope="X40.1 X66.1" reference="R266" />
    <constraint name="C267" model="TKC" arity="2" scope="X10.1 X16.1" reference="R267" />
    <constraint name="C268" model="TKC" arity="2" scope="X3.1 X46.1" reference="R268" />
    <constraint name="C269" model="TKC" arity="2" scope="X2.1 X56.1" reference="R269" />
    <constraint name="C270" model="TKC" arity="2" scope="X20.1 X25.1" reference="R270" />
    <constraint name="C271" model="TKC" arity="2" scope="X16.1 X24.1" reference="R271" />
    <constraint name="C272" model="TKC" arity="2" scope="X37.1 X39.1" reference="R272" />
    <constraint name="C273" model="TKC" arity="2" scope="X39.1 X48.1" reference="R273" />
    <constraint name="C274" model="TKC" arity="2" scope="X30.1 X36.1" reference="R274" />
    <constraint name="C275" model="TKC" arity="2" scope="X23.1 X54.1" reference="R275" />
    <constraint name="C276" model="TKC" arity="2" scope="X10.1 X24.1" reference="R276" />
    <constraint name="C277" model="TKC" arity="2" scope="X1.1 X65.1" reference="R277" />
    <constraint name="C278" model="TKC" arity="2" scope="X20.1 X44.1" reference="R278" />
    <constraint name="C279" model="TKC" arity="2" scope="X18.1 X40.1" reference="R279" />
    <constraint name="C280" model="TKC" arity="2" scope="X9.1 X41.1" reference="R280" />
    <constraint name="C281" model="TKC" arity="2" scope="X54.1 X70.1" reference="R281" />
    <constraint name="C282" model="TKC" arity="2" scope="X41.1 X69.1" reference="R282" />
    <constraint name="C283" model="TKC" arity="2" scope="X4.1 X55.1" reference="R283" />
    <constraint name="C284" model="TKC" arity="2" scope="X22.1 X29.1" reference="R284" />
    <constraint name="C285" model="TKC" arity="2" scope="X16.1 X41.1" reference="R285" />
    <constraint name="C286" model="TKC" arity="2" scope="X44.1 X70.1" reference="R286" />
    <constraint name="C287" model="TKC" arity="2" scope="X40.1 X54.1" reference="R287" />
    <constraint name="C288" model="TKC" arity="2" scope="X23.1 X32.1" reference="R288" />
    <constraint name="C289" model="TKC" arity="2" scope="X4.1 X42.1" reference="R289" />
    <constraint name="C290" model="TKC" arity="2" scope="X58.1 X59.1" reference="R290" />
    <constraint name="C291" model="TKC" arity="2" scope="X19.1 X25.1" reference="R291" />
    <constraint name="C292" model="TKC" arity="2" scope="X18.1 X22.1" reference="R292" />
    <constraint name="C293" model="TKC" arity="2" scope="X23.1 X55.1" reference="R293" />
    <constraint name="C294" model="TKC" arity="2" scope="X18.1 X55.1" reference="R294" />
    <constraint name="C295" model="TKC" arity="2" scope="X25.1 X53.1" reference="R295" />
    <constraint name="C296" model="TKC" arity="2" scope="X8.1 X56.1" reference="R296" />
    <constraint name="C297" model="TKC" arity="2" scope="X38.1 X50.1" reference="R297" />
    <constraint name="C298" model="TKC" arity="2" scope="X12.1 X57.1" reference="R298" />
    <constraint name="C299" model="TKC" arity="2" scope="X45.1 X51.1" reference="R299" />
    <constraint name="C300" model="TKC" arity="2" scope="X20.1 X48.1" reference="R300" />
    <constraint name="C301" model="TKC" arity="2" scope="X21.1 X56.1" reference="R301" />
    <constraint name="C302" model="TKC" arity="2" scope="X21.1 X44.1" reference="R302" />
    <constraint name="C303" model="TKC" arity="2" scope="X17.1 X51.1" reference="R303" />
    <constraint name="C304" model="TKC" arity="2" scope="X30.1 X32.1" reference="R304" />
    <constraint name="C305" model="TKC" arity="2" scope="X11.1 X38.1" reference="R305" />
    <constraint name="C306" model="TKC" arity="2" scope="X5.1 X7.1" reference="R306" />
    <constraint name="C307" model="TKC" arity="2" scope="X11.1 X53.1" reference="R307" />
    <constraint name="C308" model="TKC" arity="2" scope="X4.1 X8.1" reference="R308" />
    <constraint name="C309" model="TKC" arity="2" scope="X36.1 X41.1" reference="R309" />
    <constraint name="C310" model="TKC" arity="2" scope="X2.1 X11.1" reference="R310" />
    <constraint name="C311" model="TKC" arity="2" scope="X43.1 X67.1" reference="R311" />
    <constraint name="C312" model="TKC" arity="2" scope="X2.1 X43.1" reference="R312" />
    <constraint name="C313" model="TKC" arity="2" scope="X7.1 X21.1" reference="R313" />
    <constraint name="C314" model="TKC" arity="2" scope="X41.1 X58.1" reference="R314" />
    <constraint name="C315" model="TKC" arity="2" scope="X29.1 X46.1" reference="R315" />
    <constraint name="C316" model="TKC" arity="2" scope="X21.1 X41.1" reference="R316" />
    <constraint name="C317" model="TKC" arity="2" scope="X25.1 X51.1" reference="R317" />
    <constraint name="C318" model="TKC" arity="2" scope="X38.1 X49.1" reference="R318" />
    <constraint name="C319" model="TKC" arity="2" scope="X1.1 X18.1" reference="R319" />
    <constraint name="C320" model="TKC" arity="2" scope="X41.1 X61.1" reference="R320" />
    <constraint name="C321" model="TKC" arity="2" scope="X10.1 X11.1" reference="R321" />
    <constraint name="C322" model="TKC" arity="2" scope="X24.1 X38.1" reference="R322" />
    <constraint name="C323" model="TKC" arity="2" scope="X6.1 X24.1" reference="R323" />
    <constraint name="C324" model="TKC" arity="2" scope="X19.1 X55.1" reference="R324" />
    <constraint name="C325" model="TKC" arity="2" scope="X4.1 X7.1" reference="R325" />
    <constraint name="C326" model="TKC" arity="2" scope="X16.1 X32.1" reference="R326" />
    <constraint name="C327" model="TKC" arity="2" scope="X14.1 X25.1" reference="R327" />
    <constraint name="C328" model="TKC" arity="2" scope="X13.1 X18.1" reference="R328" />
    <constraint name="C329" model="TKC" arity="2" scope="X25.1 X68.1" reference="R329" />
    <constraint name="C330" model="TKC" arity="2" scope="X34.1 X52.1" reference="R330" />
    <constraint name="C331" model="TKC" arity="2" scope="X7.1 X38.1" reference="R331" />
    <constraint name="C332" model="TKC" arity="2" scope="X13.1 X45.1" reference="R332" />
    <constraint name="C333" model="TKC" arity="2" scope="X1.1 X31.1" reference="R333" />
    <constraint name="C334" model="TKC" arity="2" scope="X15.1 X36.1" reference="R334" />
    <constraint name="C335" model="TKC" arity="2" scope="X3.1 X41.1" reference="R335" />
    <constraint name="C336" model="TKC" arity="2" scope="X1.1 X38.1" reference="R336" />
    <constraint name="C337" model="TKC" arity="2" scope="X41.1 X60.1" reference="R337" />
    <constraint name="C338" model="TKC" arity="2" scope="X7.1 X47.1" reference="R338" />
    <constraint name="C339" model="TKC" arity="2" scope="X15.1 X23.1" reference="R339" />
    <constraint name="C340" model="TKC" arity="2" scope="X13.1 X63.1" reference="R340" />
    <constraint name="C341" model="TKC" arity="2" scope="X27.1 X36.1" reference="R341" />
    <constraint name="C342" model="TKC" arity="2" scope="X22.1 X27.1" reference="R342" />
    <constraint name="C343" model="TKC" arity="2" scope="X3.1 X12.1" reference="R343" />
    <constraint name="C344" model="TKC" arity="2" scope="X7.1 X56.1" reference="R344" />
    <constraint name="C345" model="TKC" arity="2" scope="X15.1 X59.1" reference="R345" />
    <constraint name="C346" model="TKC" arity="2" scope="X57.1 X60.1" reference="R346" />
    <constraint name="C347" model="TKC" arity="2" scope="X24.1 X34.1" reference="R347" />
    <constraint name="C348" model="TKC" arity="2" scope="X62.1 X64.1" reference="R348" />
    <constraint name="C349" model="TKC" arity="2" scope="X62.1 X67.1" reference="R349" />
    <constraint name="C350" model="TKC" arity="2" scope="X7.1 X70.1" reference="R350" />
    <constraint name="C351" model="TKC" arity="2" scope="X19.1 X27.1" reference="R351" />
    <constraint name="C352" model="TKC" arity="2" scope="X39.1 X68.1" reference="R352" />
    <constraint name="C353" model="TKC" arity="2" scope="X38.1 X57.1" reference="R353" />
    <constraint name="C354" model="TKC" arity="2" scope="X30.1 X61.1" reference="R354" />
    <constraint name="C355" model="TKC" arity="2" scope="X49.1 X59.1" reference="R355" />
    <constraint name="C356" model="TKC" arity="2" scope="X45.1 X66.1" reference="R356" />
    <constraint name="C357" model="TKC" arity="2" scope="X50.1 X64.1" reference="R357" />
    <constraint name="C358" model="TKC" arity="2" scope="X52.1 X65.1" reference="R358" />
    <constraint name="C359" model="TKC" arity="2" scope="X7.1 X55.1" reference="R359" />
    <constraint name="C360" model="TKC" arity="2" scope="X14.1 X67.1" reference="R360" />
    <constraint name="C361" model="TKC" arity="2" scope="X25.1 X42.1" reference="R361" />
    <constraint name="C362" model="TKC" arity="2" scope="X40.1 X61.1" reference="R362" />
    <constraint name="C363" model="TKC" arity="2" scope="X35.1 X39.1" reference="R363" />
    <constraint name="C364" model="TKC" arity="2" scope="X40.1 X50.1" reference="R364" />
    <constraint name="C365" model="TKC" arity="2" scope="X40.1 X56.1" reference="R365" />
    <constraint name="C366" model="TKC" arity="2" scope="X1.1 X37.1" reference="R366" />
    <constraint name="C367" model="TKC" arity="2" scope="X31.1 X52.1" reference="R367" />
    <constraint name="C368" model="TKC" arity="2" scope="X40.1 X44.1" reference="R368" />
    <constraint name="C369" model="TKC" arity="2" scope="X51.1 X57.1" reference="R369" />
    <constraint name="C370" model="TKC" arity="2" scope="X54.1 X56.1" reference="R370" />
    <constraint name="C371" model="TKC" arity="2" scope="X21.1 X42.1" reference="R371" />
    <constraint name="C372" model="TKC" arity="2" scope="X14.1 X49.1" reference="R372" />
    <constraint name="C373" model="TKC" arity="2" scope="X37.1 X53.1" reference="R373" />
    <constraint name="C374" model="TKC" arity="2" scope="X56.1 X70.1" reference="R374" />
    <constraint name="C375" model="TKC" arity="2" scope="X36.1 X67.1" reference="R375" />
    <constraint name="C376" model="TKC" arity="2" scope="X9.1 X42.1" reference="R376" />
    <constraint name="C377" model="TKC" arity="2" scope="X5.1 X35.1" reference="R377" />
    <constraint name="C378" model="TKC" arity="2" scope="X32.1 X41.1" reference="R378" />
    <constraint name="C379" model="TKC" arity="2" scope="X15.1 X51.1" reference="R379" />
    <constraint name="C380" model="TKC" arity="2" scope="X49.1 X69.1" reference="R380" />
    <constraint name="C381" model="TKC" arity="2" scope="X11.1 X23.1" reference="R381" />
    <constraint name="C382" model="TKC" arity="2" scope="X16.1 X23.1" reference="R382" />
    <constraint name="C383" model="TKC" arity="2" scope="X16.1 X40.1" reference="R383" />
    <constraint name="C384" model="TKC" arity="2" scope="X29.1 X42.1" reference="R384" />
    <constraint name="C385" model="TKC" arity="2" scope="X32.1 X45.1" reference="R385" />
    <constraint name="C386" model="TKC" arity="2" scope="X6.1 X26.1" reference="R386" />
    <constraint name="C387" model="TKC" arity="2" scope="X31.1 X64.1" reference="R387" />
    <constraint name="C388" model="TKC" arity="2" scope="X13.1 X68.1" reference="R388" />
    <constraint name="C389" model="TKC" arity="2" scope="X8.1 X38.1" reference="R389" />
    <constraint name="C390" model="TKC" arity="2" scope="X19.1 X68.1" reference="R390" />
    <constraint name="C391" model="TKC" arity="2" scope="X1.1 X23.1" reference="R391" />
    <constraint name="C392" model="TKC" arity="2" scope="X20.1 X60.1" reference="R392" />
    <constraint name="C393" model="TKC" arity="2" scope="X33.1 X52.1" reference="R393" />
    <constraint name="C394" model="TKC" arity="2" scope="X50.1 X52.1" reference="R394" />
    <constraint name="C395" model="TKC" arity="2" scope="X44.1 X48.1" reference="R395" />
    <constraint name="C396" model="TKC" arity="2" scope="X43.1 X56.1" reference="R396" />
    <constraint name="C397" model="TKC" arity="2" scope="X21.1 X59.1" reference="R397" />
    <constraint name="C398" model="TKC" arity="2" scope="X29.1 X56.1" reference="R398" />
    <constraint name="C399" model="TKC" arity="2" scope="X2.1 X65.1" reference="R399" />
    <constraint name="C400" model="TKC" arity="2" scope="X11.1 X58.1" reference="R400" />
    <constraint name="C401" model="TKC" arity="2" scope="X31.1 X46.1" reference="R401" />
    <constraint name="C402" model="TKC" arity="2" scope="X11.1 X47.1" reference="R402" />
    <constraint name="C403" model="TKC" arity="2" scope="X55.1 X62.1" reference="R403" />
    <constraint name="C404" model="TKC" arity="2" scope="X39.1 X65.1" reference="R404" />
    <constraint name="C405" model="TKC" arity="2" scope="X15.1 X57.1" reference="R405" />
    <constraint name="C406" model="TKC" arity="2" scope="X28.1 X64.1" reference="R406" />
    <constraint name="C407" model="TKC" arity="2" scope="X12.1 X56.1" reference="R407" />
    <constraint name="C408" model="TKC" arity="2" scope="X35.1 X46.1" reference="R408" />
    <constraint name="C409" model="TKC" arity="2" scope="X49.1 X61.1" reference="R409" />
    <constraint name="C410" model="TKC" arity="2" scope="X28.1 X66.1" reference="R410" />
    <constraint name="C411" model="TKC" arity="2" scope="X29.1 X67.1" reference="R411" />
    <constraint name="C412" model="TKC" arity="2" scope="X10.1 X28.1" reference="R412" />
    <constraint name="C413" model="TKC" arity="2" scope="X33.1 X46.1" reference="R413" />
    <constraint name="C414" model="TKC" arity="2" scope="X22.1 X57.1" reference="R414" />
    <constraint name="C415" model="TKC" arity="2" scope="X21.1 X25.1" reference="R415" />
    <constraint name="C416" model="TKC" arity="2" scope="X30.1 X44.1" reference="R416" />
    <constraint name="C417" model="TKC" arity="2" scope="X1.1 X13.1" reference="R417" />
    <constraint name="C418" model="TKC" arity="2" scope="X26.1 X51.1" reference="R418" />
    <constraint name="C419" model="TKC" arity="2" scope="X2.1 X47.1" reference="R419" />
    <constraint name="C420" model="TKC" arity="2" scope="X61.1 X65.1" reference="R420" />
    <constraint name="C421" model="TKC" arity="2" scope="X8.1 X43.1" reference="R421" />
    <constraint name="C422" model="TKC" arity="2" scope="X8.1 X17.1" reference="R422" />
    <constraint name="C423" model="TKC" arity="2" scope="X33.1 X70.1" reference="R423" />
    <constraint name="C424" model="TKC" arity="2" scope="X43.1 X55.1" reference="R424" />
    <constraint name="C425" model="TKC" arity="2" scope="X26.1 X55.1" reference="R425" />
    <constraint name="C426" model="TKC" arity="2" scope="X24.1 X43.1" reference="R426" />
    <constraint name="C427" model="TKC" arity="2" scope="X61.1 X66.1" reference="R427" />
    <constraint name="C428" model="TKC" arity="2" scope="X35.1 X51.1" reference="R428" />
    <constraint name="C429" model="TKC" arity="2" scope="X4.1 X50.1" reference="R429" />
    <constraint name="C430" model="TKC" arity="2" scope="X21.1 X36.1" reference="R430" />
    <constraint name="C431" model="TKC" arity="2" scope="X8.1 X64.1" reference="R431" />
    <constraint name="C432" model="TKC" arity="2" scope="X2.1 X36.1" reference="R432" />
    <constraint name="C433" model="TKC" arity="2" scope="X45.1 X64.1" reference="R433" />
    <constraint name="C434" model="TKC" arity="2" scope="X9.1 X45.1" reference="R434" />
    <constraint name="C435" model="TKC" arity="2" scope="X36.1 X68.1" reference="R435" />
    <constraint name="C436" model="TKC" arity="2" scope="X15.1 X58.1" reference="R436" />
    <constraint name="C437" model="TKC" arity="2" scope="X48.1 X62.1" reference="R437" />
    <constraint name="C438" model="TKC" arity="2" scope="X28.1 X45.1" reference="R438" />
    <constraint name="C439" model="TKC" arity="2" scope="X38.1 X45.1" reference="R439" />
    <constraint name="C440" model="TKC" arity="2" scope="X58.1 X67.1" reference="R440" />
    <constraint name="C441" model="TKC" arity="2" scope="X43.1 X64.1" reference="R441" />
    <constraint name="C442" model="TKC" arity="2" scope="X41.1 X47.1" reference="R442" />
    <constraint name="C443" model="TKC" arity="2" scope="X37.1 X57.1" reference="R443" />
    <constraint name="C444" model="TKC" arity="2" scope="X4.1 X48.1" reference="R444" />
    <constraint name="C445" model="TKC" arity="2" scope="X14.1 X28.1" reference="R445" />
    <constraint name="C446" model="TKC" arity="2" scope="X15.1 X21.1" reference="R446" />
    <constraint name="C447" model="TKC" arity="2" scope="X61.1 X67.1" reference="R447" />
    <constraint name="C448" model="TKC" arity="2" scope="X17.1 X22.1" reference="R448" />
    <constraint name="C449" model="TKC" arity="2" scope="X5.1 X20.1" reference="R449" />
    <constraint name="C450" model="TKC" arity="2" scope="X28.1 X31.1" reference="R450" />
    <constraint name="C451" model="TKC" arity="2" scope="X67.1 X69.1" reference="R451" />
    <constraint name="C452" model="TKC" arity="2" scope="X3.1 X29.1" reference="R452" />
    <constraint name="C453" model="TKC" arity="2" scope="X22.1 X64.1" reference="R453" />
    <constraint name="C454" model="TKC" arity="2" scope="X47.1 X55.1" reference="R454" />
    <constraint name="C455" model="TKC" arity="2" scope="X38.1 X52.1" reference="R455" />
    <constraint name="C456" model="TKC" arity="2" scope="X2.1 X60.1" reference="R456" />
    <constraint name="C457" model="TKC" arity="2" scope="X6.1 X66.1" reference="R457" />
    <constraint name="C458" model="TKC" arity="2" scope="X3.1 X40.1" reference="R458" />
    <constraint name="C459" model="TKC" arity="2" scope="X31.1 X40.1" reference="R459" />
    <constraint name="C460" model="TKC" arity="2" scope="X22.1 X41.1" reference="R460" />
    <constraint name="C461" model="TKC" arity="2" scope="X2.1 X31.1" reference="R461" />
    <constraint name="C462" model="TKC" arity="2" scope="X13.1 X29.1" reference="R462" />
    <constraint name="C463" model="TKC" arity="2" scope="X8.1 X24.1" reference="R463" />
    <constraint name="C464" model="TKC" arity="2" scope="X1.1 X3.1" reference="R464" />
    <constraint name="C465" model="TKC" arity="2" scope="X33.1 X42.1" reference="R465" />
    <constraint name="C466" model="TKC" arity="2" scope="X40.1 X63.1" reference="R466" />
    <constraint name="C467" model="TKC" arity="2" scope="X47.1 X50.1" reference="R467" />
    <constraint name="C468" model="TKC" arity="2" scope="X3.1 X9.1" reference="R468" />
    <constraint name="C469" model="TKC" arity="2" scope="X25.1 X56.1" reference="R469" />
    <constraint name="C470" model="TKC" arity="2" scope="X46.1 X56.1" reference="R470" />
    <constraint name="C471" model="TKC" arity="2" scope="X37.1 X63.1" reference="R471" />
    <constraint name="C472" model="TKC" arity="2" scope="X20.1 X56.1" reference="R472" />
    <constraint name="C473" model="TKC" arity="2" scope="X6.1 X34.1" reference="R473" />
    <constraint name="C474" model="TKC" arity="2" scope="X12.1 X61.1" reference="R474" />
    <constraint name="C475" model="TKC" arity="2" scope="X24.1 X61.1" reference="R475" />
    <constraint name="C476" model="TKC" arity="2" scope="X30.1 X59.1" reference="R476" />
    <constraint name="C477" model="TKC" arity="2" scope="X26.1 X52.1" reference="R477" />
    <constraint name="C478" model="TKC" arity="2" scope="X26.1 X50.1" reference="R478" />
    <constraint name="C479" model="TKC" arity="2" scope="X8.1 X62.1" reference="R479" />
    <constraint name="C480" model="TKC" arity="2" scope="X47.1 X64.1" reference="R480" />
    <constraint name="C481" model="TKC" arity="2" scope="X36.1 X54.1" reference="R481" />
    <constraint name="C482" model="TKC" arity="2" scope="X9.1 X19.1" reference="R482" />
    <constraint name="C483" model="TKC" arity="2" scope="X8.1 X53.1" reference="R483" />
    <constraint name="C484" model="TKC" arity="2" scope="X26.1 X56.1" reference="R484" />
    <constraint name="C485" model="TKC" arity="2" scope="X41.1 X59.1" reference="R485" />
    <constraint name="C486" model="TKC" arity="2" scope="X23.1 X28.1" reference="R486" />
    <constraint name="C487" model="TKC" arity="2" scope="X2.1 X23.1" reference="R487" />
    <constraint name="C488" model="TKC" arity="2" scope="X55.1 X65.1" reference="R488" />
    <constraint name="C489" model="TKC" arity="2" scope="X22.1 X38.1" reference="R489" />
    <constraint name="C490" model="TKC" arity="2" scope="X9.1 X27.1" reference="R490" />
    <constraint name="C491" model="TKC" arity="2" scope="X50.1 X62.1" reference="R491" />
    <constraint name="C492" model="TKC" arity="2" scope="X30.1 X65.1" reference="R492" />
    <constraint name="C493" model="TKC" arity="2" scope="X6.1 X38.1" reference="R493" />
    <constraint name="C494" model="TKC" arity="2" scope="X36.1 X63.1" reference="R494" />
    <constraint name="C495" model="TKC" arity="2" scope="X30.1 X33.1" reference="R495" />
    <constraint name="C496" model="TKC" arity="2" scope="X9.1 X50.1" reference="R496" />
    <constraint name="C497" model="TKC" arity="2" scope="X22.1 X53.1" reference="R497" />
    <constraint name="C498" model="TKC" arity="2" scope="X48.1 X65.1" reference="R498" />
    <constraint name="C499" model="TKC" arity="2" scope="X38.1 X58.1" reference="R499" />
    <constraint name="C500" model="TKC" arity="2" scope="X20.1 X28.1" reference="R500" />
    <constraint name="C501" model="TKC" arity="2" scope="X1.1 X20.1" reference="R501" />
    <constraint name="C502" model="TKC" arity="2" scope="X3.1 X58.1" reference="R502" />
    <constraint name="C503" model="TKC" arity="2" scope="X2.1 X8.1" reference="R503" />
    <constraint name="C504" model="TKC" arity="2" scope="X16.1 X65.1" reference="R504" />
    <constraint name="C505" model="TKC" arity="2" scope="X17.1 X24.1" reference="R505" />
    <constraint name="C506" model="TKC" arity="2" scope="X64.1 X65.1" reference="R506" />
    <constraint name="C507" model="TKC" arity="2" scope="X45.1 X67.1" reference="R507" />
    <constraint name="C508" model="TKC" arity="2" scope="X38.1 X43.1" reference="R508" />
    <constraint name="C509" model="TKC" arity="2" scope="X9.1 X62.1" reference="R509" />
    <constraint name="C510" model="TKC" arity="2" scope="X50.1 X53.1" reference="R510" />
    <constraint name="C511" model="TKC" arity="2" scope="X25.1 X41.1" reference="R511" />
    <constraint name="C512" model="TKC" arity="2" scope="X36.1 X45.1" reference="R512" />
    <constraint name="C513" model="TKC" arity="2" scope="X52.1 X56.1" reference="R513" />
    <constraint name="C514" model="TKC" arity="2" scope="X63.1 X66.1" reference="R514" />
    <constraint name="C515" model="TKC" arity="2" scope="X7.1 X46.1" reference="R515" />
    <constraint name="C516" model="TKC" arity="2" scope="X51.1 X66.1" reference="R516" />
    <constraint name="C517" model="TKC" arity="2" scope="X7.1 X14.1" reference="R517" />
    <constraint name="C518" model="TKC" arity="2" scope="X29.1 X37.1" reference="R518" />
    <constraint name="C519" model="TKC" arity="2" scope="X15.1 X54.1" reference="R519" />
    <constraint name="C520" model="TKC" arity="2" scope="X23.1 X56.1" reference="R520" />
    <constraint name="C521" model="TKC" arity="2" scope="X19.1 X53.1" reference="R521" />
    <constraint name="C522" model="TKC" arity="2" scope="X2.1 X4.1" reference="R522" />
    <constraint name="C523" model="TKC" arity="2" scope="X36.1 X47.1" reference="R523" />
    <constraint name="C524" model="TKC" arity="2" scope="X18.1 X70.1" reference="R524" />
    <constraint name="C525" model="TKC" arity="2" scope="X23.1 X33.1" reference="R525" />
    <constraint name="C526" model="TKC" arity="2" scope="X32.1 X53.1" reference="R526" />
    <constraint name="C527" model="TKC" arity="2" scope="X20.1 X27.1" reference="R527" />
    <constraint name="C528" model="TKC" arity="2" scope="X23.1 X25.1" reference="R528" />
    <constraint name="C529" model="TKC" arity="2" scope="X28.1 X46.1" reference="R529" />
    <constraint name="C530" model="TKC" arity="2" scope="X40.1 X59.1" reference="R530" />
    <constraint name="C531" model="TKC" arity="2" scope="X6.1 X58.1" reference="R531" />
    <constraint name="C532" model="TKC" arity="2" scope="X2.1 X67.1" reference="R532" />
    <constraint name="C533" model="TKC" arity="2" scope="X12.1 X64.1" reference="R533" />
    <constraint name="C534" model="TKC" arity="2" scope="X26.1 X40.1" reference="R534" />
    <constraint name="C535" model="TKC" arity="2" scope="X6.1 X67.1" reference="R535" />
    <constraint name="C536" model="TKC" arity="2" scope="X33.1 X67.1" reference="R536" />
    <constraint name="C537" model="TKC" arity="2" scope="X22.1 X34.1" reference="R537" />
    <constraint name="C538" model="TKC" arity="2" scope="X20.1 X58.1" reference="R538" />
    <constraint name="C539" model="TKC" arity="2" scope="X43.1 X68.1" reference="R539" />
    <constraint name="C540" model="TKC" arity="2" scope="X19.1 X65.1" reference="R540" />
    <constraint name="C541" model="TKC" arity="2" scope="X68.1 X69.1" reference="R541" />
    <constraint name="C542" model="TKC" arity="2" scope="X11.1 X27.1" reference="R542" />
    <constraint name="C543" model="TKC" arity="2" scope="X14.1 X66.1" reference="R543" />
    <constraint name="C544" model="TKC" arity="2" scope="X23.1 X31.1" reference="R544" />
    <constraint name="C545" model="TKC" arity="2" scope="X9.1 X15.1" reference="R545" />
    <constraint name="C546" model="TKC" arity="2" scope="X53.1 X55.1" reference="R546" />
    <constraint name="C547" model="TKC" arity="2" scope="X20.1 X66.1" reference="R547" />
    <constraint name="C548" model="TKC" arity="2" scope="X37.1 X43.1" reference="R548" />
    <constraint name="C549" model="TKC" arity="2" scope="X11.1 X21.1" reference="R549" />
    <constraint name="C550" model="TKC" arity="2" scope="X5.1 X48.1" reference="R550" />
    <constraint name="C551" model="TKC" arity="2" scope="X6.1 X63.1" reference="R551" />
    <constraint name="C552" model="TKC" arity="2" scope="X36.1 X42.1" reference="R552" />
    <constraint name="C553" model="TKC" arity="2" scope="X50.1 X68.1" reference="R553" />
    <constraint name="C554" model="TKC" arity="2" scope="X10.1 X23.1" reference="R554" />
    <constraint name="C555" model="TKC" arity="2" scope="X16.1 X39.1" reference="R555" />
    <constraint name="C556" model="TKC" arity="2" scope="X63.1 X65.1" reference="R556" />
    <constraint name="C557" model="TKC" arity="2" scope="X43.1 X54.1" reference="R557" />
    <constraint name="C558" model="TKC" arity="2" scope="X8.1 X31.1" reference="R558" />
    <constraint name="C559" model="TKC" arity="2" scope="X17.1 X47.1" reference="R559" />
    <constraint name="C560" model="TKC" arity="2" scope="X6.1 X16.1" reference="R560" />
    <constraint name="C561" model="TKC" arity="2" scope="X20.1 X36.1" reference="R561" />
    <constraint name="C562" model="TKC" arity="2" scope="X27.1 X37.1" reference="R562" />
    <constraint name="C563" model="TKC" arity="2" scope="X16.1 X43.1" reference="R563" />
    <constraint name="C564" model="TKC" arity="2" scope="X4.1 X66.1" reference="R564" />
    <constraint name="C565" model="TKC" arity="2" scope="X21.1 X53.1" reference="R565" />
    <constraint name="C566" model="TKC" arity="2" scope="X2.1 X34.1" reference="R566" />
    <constraint name="C567" model="TKC" arity="2" scope="X19.1 X38.1" reference="R567" />
    <constraint name="C568" model="TKC" arity="2" scope="X22.1 X61.1" reference="R568" />
    <constraint name="C569" model="TKC" arity="2" scope="X26.1 X29.1" reference="R569" />
    <constraint name="C570" model="TKC" arity="2" scope="X15.1 X41.1" reference="R570" />
    <constraint name="C571" model="TKC" arity="2" scope="X55.1 X61.1" reference="R571" />
    <constraint name="C572" model="TKC" arity="2" scope="X54.1 X57.1" reference="R572" />
    <constraint name="C573" model="TKC" arity="2" scope="X29.1 X41.1" reference="R573" />
    <constraint name="C574" model="TKC" arity="2" scope="X58.1 X63.1" reference="R574" />
    <constraint name="C575" model="TKC" arity="2" scope="X30.1 X31.1" reference="R575" />
    <constraint name="C576" model="TKC" arity="2" scope="X25.1 X35.1" reference="R576" />
    <constraint name="C577" model="TKC" arity="2" scope="X16.1 X33.1" reference="R577" />
    <constraint name="C578" model="TKC" arity="2" scope="X13.1 X16.1" reference="R578" />
    <constraint name="C579" model="TKC" arity="2" scope="X15.1 X32.1" reference="R579" />
    <constraint name="C580" model="TKC" arity="2" scope="X4.1 X35.1" reference="R580" />
    <constraint name="C581" model="TKC" arity="2" scope="X38.1 X65.1" reference="R581" />
    <constraint name="C582" model="TKC" arity="2" scope="X7.1 X13.1" reference="R582" />
    <constraint name="C583" model="TKC" arity="2" scope="X13.1 X22.1" reference="R583" />
    <constraint name="C584" model="TKC" arity="2" scope="X6.1 X22.1" reference="R584" />
    <constraint name="C585" model="TKC" arity="2" scope="X21.1 X45.1" reference="R585" />
    <constraint name="C586" model="TKC" arity="2" scope="X19.1 X35.1" reference="R586" />
    <constraint name="C587" model="TKC" arity="2" scope="X27.1 X56.1" reference="R587" />
    <constraint name="C588" model="TKC" arity="2" scope="X20.1 X55.1" reference="R588" />
    <constraint name="C589" model="TKC" arity="2" scope="X28.1 X38.1" reference="R589" />
    <constraint name="C590" model="TKC" arity="2" scope="X44.1 X65.1" reference="R590" />
    <constraint name="C591" model="TKC" arity="2" scope="X36.1 X40.1" reference="R591" />
    <constraint name="C592" model="TKC" arity="2" scope="X32.1 X33.1" reference="R592" />
    <constraint name="C593" model="TKC" arity="2" scope="X10.1 X18.1" reference="R593" />
    <constraint name="C594" model="TKC" arity="2" scope="X18.1 X25.1" reference="R594" />
    <constraint name="C595" model="TKC" arity="2" scope="X18.1 X42.1" reference="R595" />
    <constraint name="C596" model="TKC" arity="2" scope="X14.1 X20.1" reference="R596" />
    <constraint name="C597" model="TKC" arity="2" scope="X32.1 X47.1" reference="R597" />
    <constraint name="C598" model="TKC" arity="2" scope="X11.1 X36.1" reference="R598" />
    <constraint name="C599" model="TKC" arity="2" scope="X8.1 X10.1" reference="R599" />
    <constraint name="C600" model="TKC" arity="2" scope="X4.1 X69.1" reference="R600" />
    <constraint name="C601" model="TKC" arity="2" scope="X2.1 X26.1" reference="R601" />
    <constraint name="C602" model="TKC" arity="2" scope="X44.1 X56.1" reference="R602" />
    <constraint name="C603" model="TKC" arity="2" scope="X43.1 X49.1" reference="R603" />
    <constraint name="C604" model="TKC" arity="2" scope="X2.1 X37.1" reference="R604" />
    <constraint name="C605" model="TKC" arity="2" scope="X25.1 X34.1" reference="R605" />
    <constraint name="C606" model="TKC" arity="2" scope="X66.1 X68.1" reference="R606" />
    <constraint name="C607" model="TKC" arity="2" scope="X24.1 X54.1" reference="R607" />
    <constraint name="C608" model="TKC" arity="2" scope="X46.1 X67.1" reference="R608" />
    <constraint name="C609" model="TKC" arity="2" scope="X23.1 X50.1" reference="R609" />
    <constraint name="C610" model="TKC" arity="2" scope="X14.1 X55.1" reference="R610" />
    <constraint name="C611" model="TKC" arity="2" scope="X4.1 X46.1" reference="R611" />
    <constraint name="C612" model="TKC" arity="2" scope="X39.1 X49.1" reference="R612" />
    <constraint name="C613" model="TKC" arity="2" scope="X45.1 X59.1" reference="R613" />
    <constraint name="C614" model="TKC" arity="2" scope="X30.1 X40.1" reference="R614" />
    <constraint name="C615" model="TKC" arity="2" scope="X25.1 X63.1" reference="R615" />
    <constraint name="C616" model="TKC" arity="2" scope="X18.1 X64.1" reference="R616" />
    <constraint name="C617" model="TKC" arity="2" scope="X37.1 X64.1" reference="R617" />
    <constraint name="C618" model="TKC" arity="2" scope="X12.1 X59.1" reference="R618" />
    <constraint name="C619" model="TKC" arity="2" scope="X2.1 X39.1" reference="R619" />
    <constraint name="C620" model="TKC" arity="2" scope="X20.1 X40.1" reference="R620" />
    <constraint name="C621" model="TKC" arity="2" scope="X14.1 X63.1" reference="R621" />
    <constraint name="C622" model="TKC" arity="2" scope="X23.1 X24.1" reference="R622" />
    <constraint name="C623" model="TKC" arity="2" scope="X21.1 X68.1" reference="R623" />
    <constraint name="C624" model="TKC" arity="2" scope="X40.1 X51.1" reference="R624" />
    <constraint name="C625" model="TKC" arity="2" scope="X14.1 X30.1" reference="R625" />
    <constraint name="C626" model="TKC" arity="2" scope="X24.1 X58.1" reference="R626" />
    <constraint name="C627" model="TKC" arity="2" scope="X69.1 X70.1" reference="R627" />
    <constraint name="C628" model="TKC" arity="2" scope="X28.1 X62.1" reference="R628" />
    <constraint name="C629" model="TKC" arity="2" scope="X4.1 X20.1" reference="R629" />
    <constraint name="C630" model="TKC" arity="2" scope="X27.1 X42.1" reference="R630" />
    <constraint name="C631" model="TKC" arity="2" scope="X49.1 X65.1" reference="R631" />
    <constraint name="C632" model="TKC" arity="2" scope="X1.1 X9.1" reference="R632" />
    <constraint name="C633" model="TKC" arity="2" scope="X1.1 X2.1" reference="R633" />
    <constraint name="C634" model="TKC" arity="2" scope="X12.1 X53.1" reference="R634" />
    <constraint name="C635" model="TKC" arity="2" scope="X24.1 X67.1" reference="R635" />
    <constraint name="C636" model="TKC" arity="2" scope="X24.1 X30.1" reference="R636" />
    <constraint name="C637" model="TKC" arity="2" scope="X44.1 X54.1" reference="R637" />
    <constraint name="C638" model="TKC" arity="2" scope="X5.1 X67.1" reference="R638" />
    <constraint name="C639" model="TKC" arity="2" scope="X22.1 X44.1" reference="R639" />
    <constraint name="C640" model="TKC" arity="2" scope="X30.1 X66.1" reference="R640" />
    <constraint name="C641" model="TKC" arity="2" scope="X8.1 X66.1" reference="R641" />
    <constraint name="C642" model="TKC" arity="2" scope="X45.1 X55.1" reference="R642" />
    <constraint name="C643" model="TKC" arity="2" scope="X12.1 X32.1" reference="R643" />
    <constraint name="C644" model="TKC" arity="2" scope="X4.1 X24.1" reference="R644" />
    <constraint name="C645" model="TKC" arity="2" scope="X13.1 X19.1" reference="R645" />
    <constraint name="C646" model="TKC" arity="2" scope="X17.1 X46.1" reference="R646" />
    <constraint name="C647" model="TKC" arity="2" scope="X39.1 X66.1" reference="R647" />
    <constraint name="C648" model="TKC" arity="2" scope="X58.1 X65.1" reference="R648" />
    <constraint name="C649" model="TKC" arity="2" scope="X4.1 X13.1" reference="R649" />
    <constraint name="C650" model="TKC" arity="2" scope="X48.1 X69.1" reference="R650" />
    <constraint name="C651" model="TKC" arity="2" scope="X11.1 X70.1" reference="R651" />
    <constraint name="C652" model="TKC" arity="2" scope="X37.1 X56.1" reference="R652" />
    <constraint name="C653" model="TKC" arity="2" scope="X6.1 X57.1" reference="R653" />
    <constraint name="C654" model="TKC" arity="2" scope="X35.1 X65.1" reference="R654" />
    <constraint name="C655" model="TKC" arity="2" scope="X2.1 X3.1" reference="R655" />
    <constraint name="C656" model="TKC" arity="2" scope="X15.1 X39.1" reference="R656" />
    <constraint name="C657" model="TKC" arity="2" scope="X38.1 X47.1" reference="R657" />
    <constraint name="C658" model="TKC" arity="2" scope="X13.1 X43.1" reference="R658" />
    <constraint name="C659" model="TKC" arity="2" scope="X5.1 X62.1" reference="R659" />
    <constraint name="C660" model="TKC" arity="2" scope="X49.1 X67.1" reference="R660" />
    <constraint name="C661" model="TKC" arity="2" scope="X12.1 X15.1" reference="R661" />
    <constraint name="C662" model="TKC" arity="2" scope="X32.1 X68.1" reference="R662" />
    <constraint name="C663" model="TKC" arity="2" scope="X3.1 X51.1" reference="R663" />
    <constraint name="C664" model="TKC" arity="2" scope="X39.1 X63.1" reference="R664" />
    <constraint name="C665" model="TKC" arity="2" scope="X55.1 X59.1" reference="R665" />
    <constraint name="C666" model="TKC" arity="2" scope="X3.1 X56.1" reference="R666" />
    <constraint name="C667" model="TKC" arity="2" scope="X29.1 X70.1" reference="R667" />
    <constraint name="C668" model="TKC" arity="2" scope="X12.1 X46.1" reference="R668" />
    <constraint name="C669" model="TKC" arity="2" scope="X5.1 X31.1" reference="R669" />
    <constraint name="C670" model="TKC" arity="2" scope="X32.1 X64.1" reference="R670" />
    <constraint name="C671" model="TKC" arity="2" scope="X7.1 X48.1" reference="R671" />
    <constraint name="C672" model="TKC" arity="2" scope="X50.1 X67.1" reference="R672" />
    <constraint name="C673" model="TKC" arity="2" scope="X31.1 X36.1" reference="R673" />
    <constraint name="C674" model="TKC" arity="2" scope="X4.1 X59.1" reference="R674" />
    <constraint name="C675" model="TKC" arity="2" scope="X8.1 X29.1" reference="R675" />
    <constraint name="C676" model="TKC" arity="2" scope="X6.1 X40.1" reference="R676" />
    <constraint name="C677" model="TKC" arity="2" scope="X4.1 X15.1" reference="R677" />
    <constraint name="C678" model="TKC" arity="2" scope="X14.1 X64.1" reference="R678" />
    <constraint name="C679" model="TKC" arity="2" scope="X30.1 X68.1" reference="R679" />
    <constraint name="C680" model="TKC" arity="2" scope="X16.1 X64.1" reference="R680" />
    <constraint name="C681" model="TKC" arity="2" scope="X15.1 X22.1" reference="R681" />
    <constraint name="C682" model="TKC" arity="2" scope="X5.1 X6.1" reference="R682" />
    <constraint name="C683" model="TKC" arity="2" scope="X3.1 X54.1" reference="R683" />
    <constraint name="C684" model="TKC" arity="2" scope="X24.1 X47.1" reference="R684" />
    <constraint name="C685" model="TKC" arity="2" scope="X49.1 X56.1" reference="R685" />
    <constraint name="C686" model="TKC" arity="2" scope="X34.1 X54.1" reference="R686" />
    <constraint name="C687" model="TKC" arity="2" scope="X28.1 X51.1" reference="R687" />
    <constraint name="C688" model="TKC" arity="2" scope="X28.1 X70.1" reference="R688" />
    <constraint name="C689" model="TKC" arity="2" scope="X32.1 X69.1" reference="R689" />
    <constraint name="C690" model="TKC" arity="2" scope="X3.1 X11.1" reference="R690" />
    <constraint name="C691" model="TKC" arity="2" scope="X38.1 X54.1" reference="R691" />
    <constraint name="C692" model="TKC" arity="2" scope="X17.1 X45.1" reference="R692" />
    <constraint name="C693" model="TKC" arity="2" scope="X56.1 X61.1" reference="R693" />
    <constraint name="C694" model="TKC" arity="2" scope="X18.1 X21.1" reference="R694" />
    <constraint name="C695" model="TKC" arity="2" scope="X57.1 X66.1" reference="R695" />
    <constraint name="C696" model="TKC" arity="2" scope="X11.1 X37.1" reference="R696" />
    <constraint name="C697" model="TKC" arity="2" scope="X5.1 X18.1" reference="R697" />
    <constraint name="C698" model="TKC" arity="2" scope="X19.1 X40.1" reference="R698" />
    <constraint name="C699" model="TKC" arity="2" scope="X18.1 X36.1" reference="R699" />
    <constraint name="C700" model="TKC" arity="2" scope="X8.1 X22.1" reference="R700" />
    <constraint name="C701" model="TKC" arity="2" scope="X1.1 X25.1" reference="R701" />
    <constraint name="C702" model="TKC" arity="2" scope="X30.1 X50.1" reference="R702" />
    <constraint name="C703" model="TKC" arity="2" scope="X35.1 X59.1" reference="R703" />
    <constraint name="C704" model="TKC" arity="2" scope="X5.1 X55.1" reference="R704" />
    <constraint name="C705" model="TKC" arity="2" scope="X18.1 X23.1" reference="R705" />
    <constraint name="C706" model="TKC" arity="2" scope="X8.1 X49.1" reference="R706" />
    <constraint name="C707" model="TKC" arity="2" scope="X38.1 X51.1" reference="R707" />
    <constraint name="C708" model="TKC" arity="2" scope="X25.1 X57.1" reference="R708" />
    <constraint name="C709" model="TKC" arity="2" scope="X60.1 X69.1" reference="R709" />
    <constraint name="C710" model="TKC" arity="2" scope="X16.1 X70.1" reference="R710" />
    <constraint name="C711" model="TKC" arity="2" scope="X6.1 X8.1" reference="R711" />
    <constraint name="C712" model="TKC" arity="2" scope="X14.1 X31.1" reference="R712" />
    <constraint name="C713" model="TKC" arity="2" scope="X48.1 X53.1" reference="R713" />
    <constraint name="C714" model="TKC" arity="2" scope="X17.1 X20.1" reference="R714" />
    <constraint name="C715" model="TKC" arity="2" scope="X25.1 X66.1" reference="R715" />
    <constraint name="C716" model="TKC" arity="2" scope="X13.1 X31.1" reference="R716" />
    <constraint name="C717" model="TKC" arity="2" scope="X32.1 X59.1" reference="R717" />
    <constraint name="C718" model="TKC" arity="2" scope="X8.1 X28.1" reference="R718" />
    <constraint name="C719" model="TKC" arity="2" scope="X64.1 X70.1" reference="R719" />
    <constraint name="C720" model="TKC" arity="2" scope="X33.1 X35.1" reference="R720" />
    <constraint name="C721" model="TKC" arity="2" scope="X33.1 X51.1" reference="R721" />
    <constraint name="C722" model="TKC" arity="2" scope="X20.1 X61.1" reference="R722" />
    <constraint name="C723" model="TKC" arity="2" scope="X5.1 X57.1" reference="R723" />
    <constraint name="C724" model="TKC" arity="2" scope="X34.1 X42.1" reference="R724" />
    <constraint name="C725" model="TKC" arity="2" scope="X22.1 X60.1" reference="R725" />
    <constraint name="C726" model="TKC" arity="2" scope="X25.1 X47.1" reference="R726" />
    <constraint name="C727" model="TKC" arity="2" scope="X11.1 X62.1" reference="R727" />
    <constraint name="C728" model="TKC" arity="2" scope="X53.1 X54.1" reference="R728" />
    <constraint name="C729" model="TKC" arity="2" scope="X1.1 X61.1" reference="R729" />
    <constraint name="C730" model="TKC" arity="2" scope="X4.1 X27.1" reference="R730" />
    <constraint name="C731" model="TKC" arity="2" scope="X26.1 X47.1" reference="R731" />
    <constraint name="C732" model="TKC" arity="2" scope="X3.1 X4.1" reference="R732" />
    <constraint name="C733" model="TKC" arity="2" scope="X24.1 X28.1" reference="R733" />
    <constraint name="C734" model="TKC" arity="2" scope="X34.1 X50.1" reference="R734" />
    <constraint name="C735" model="TKC" arity="2" scope="X37.1 X45.1" reference="R735" />
    <constraint name="C736" model="TKC" arity="2" scope="X23.1 X53.1" reference="R736" />
    <constraint name="C737" model="TKC" arity="2" scope="X19.1 X37.1" reference="R737" />
    <constraint name="C738" model="TKC" arity="2" scope="X14.1 X24.1" reference="R738" />
    <constraint name="C739" model="TKC" arity="2" scope="X42.1 X47.1" reference="R739" />
    <constraint name="C740" model="TKC" arity="2" scope="X15.1 X20.1" reference="R740" />
    <constraint name="C741" model="TKC" arity="2" scope="X56.1 X58.1" reference="R741" />
    <constraint name="C742" model="TKC" arity="2" scope="X2.1 X38.1" reference="R742" />
    <constraint name="C743" model="TKC" arity="2" scope="X19.1 X21.1" reference="R743" />
    <constraint name="C744" model="TKC" arity="2" scope="X24.1 X56.1" reference="R744" />
    <constraint name="C745" model="TKC" arity="2" scope="X28.1 X61.1" reference="R745" />
    <constraint name="C746" model="TKC" arity="2" scope="X33.1 X44.1" reference="R746" />
    <constraint name="C747" model="TKC" arity="2" scope="X5.1 X28.1" reference="R747" />
    <constraint name="C748" model="TKC" arity="2" scope="X2.1 X45.1" reference="R748" />
    <constraint name="C749" model="TKC" arity="2" scope="X2.1 X50.1" reference="R749" />
    <constraint name="C750" model="TKC" arity="2" scope="X27.1 X64.1" reference="R750" />
    <constraint name="C751" model="TKC" arity="2" scope="X34.1 X60.1" reference="R751" />
    <constraint name="C752" model="TKC" arity="2" scope="X67.1 X70.1" reference="R752" />
    <constraint name="C753" model="TKC" arity="2" scope="X26.1 X58.1" reference="R753" />
    <constraint name="C754" model="TKC" arity="2" scope="X2.1 X49.1" reference="R754" />
    <constraint name="C755" model="TKC" arity="2" scope="X1.1 X66.1" reference="R755" />
    <constraint name="C756" model="TKC" arity="2" scope="X24.1 X65.1" reference="R756" />
    <constraint name="C757" model="TKC" arity="2" scope="X33.1 X41.1" reference="R757" />
    <constraint name="C758" model="TKC" arity="2" scope="X20.1 X33.1" reference="R758" />
    <constraint name="C759" model="TKC" arity="2" scope="X26.1 X57.1" reference="R759" />
    <constraint name="C760" model="TKC" arity="2" scope="X28.1 X39.1" reference="R760" />
    <constraint name="C761" model="TKC" arity="2" scope="X17.1 X21.1" reference="R761" />
    <constraint name="C762" model="TKC" arity="2" scope="X1.1 X27.1" reference="R762" />
    <constraint name="C763" model="TKC" arity="2" scope="X38.1 X53.1" reference="R763" />
    <constraint name="C764" model="TKC" arity="2" scope="X49.1 X60.1" reference="R764" />
    <constraint name="C765" model="TKC" arity="2" scope="X5.1 X54.1" reference="R765" />
    <constraint name="C766" model="TKC" arity="2" scope="X18.1 X33.1" reference="R766" />
    <constraint name="C767" model="TKC" arity="2" scope="X19.1 X41.1" reference="R767" />
    <constraint name="C768" model="TKC" arity="2" scope="X18.1 X38.1" reference="R768" />
    <constraint name="C769" model="TKC" arity="2" scope="X31.1 X35.1" reference="R769" />
    <constraint name="C770" model="TKC" arity="2" scope="X5.1 X21.1" reference="R770" />
    <constraint name="C771" model="TKC" arity="2" scope="X46.1 X59.1" reference="R771" />
    <constraint name="C772" model="TKC" arity="2" scope="X6.1 X36.1" reference="R772" />
    <constraint name="C773" model="TKC" arity="2" scope="X25.1 X36.1" reference="R773" />
    <constraint name="C774" model="TKC" arity="2" scope="X34.1 X46.1" reference="R774" />
    <constraint name="C775" model="TKC" arity="2" scope="X17.1 X27.1" reference="R775" />
    <constraint name="C776" model="TKC" arity="2" scope="X8.1 X55.1" reference="R776" />
    <constraint name="C777" model="TKC" arity="2" scope="X18.1 X31.1" reference="R777" />
    <constraint name="C778" model="TKC" arity="2" scope="X8.1 X23.1" reference="R778" />
    <constraint name="C779" model="TKC" arity="2" scope="X23.1 X64.1" reference="R779" />
    <constraint name="C780" model="TKC" arity="2" scope="X41.1 X46.1" reference="R780" />
    <constraint name="C781" model="TKC" arity="2" scope="X10.1 X63.1" reference="R781" />
    <constraint name="C782" model="TKC" arity="2" scope="X61.1 X64.1" reference="R782" />
    <constraint name="C783" model="TKC" arity="2" scope="X6.1 X27.1" reference="R783" />
    <constraint name="C784" model="TKC" arity="2" scope="X18.1 X63.1" reference="R784" />
    <constraint name="C785" model="TKC" arity="2" scope="X48.1 X59.1" reference="R785" />
    <constraint name="C786" model="TKC" arity="2" scope="X38.1 X67.1" reference="R786" />
    <constraint name="C787" model="TKC" arity="2" scope="X63.1 X67.1" reference="R787" />
    <constraint name="C788" model="TKC" arity="2" scope="X29.1 X50.1" reference="R788" />
    <constraint name="C789" model="TKC" arity="2" scope="X14.1 X33.1" reference="R789" />
    <constraint name="C790" model="TKC" arity="2" scope="X3.1 X70.1" reference="R790" />
    <constraint name="C791" model="TKC" arity="2" scope="X11.1 X18.1" reference="R791" />
    <constraint name="C792" model="TKC" arity="2" scope="X17.1 X35.1" reference="R792" />
    <constraint name="C793" model="TKC" arity="2" scope="X2.1 X27.1" reference="R793" />
    <constraint name="C794" model="TKC" arity="2" scope="X19.1 X30.1" reference="R794" />
    <constraint name="C795" model="TKC" arity="2" scope="X17.1 X66.1" reference="R795" />
    <constraint name="C796" model="TKC" arity="2" scope="X56.1 X68.1" reference="R796" />
    <constraint name="C797" model="TKC" arity="2" scope="X20.1 X26.1" reference="R797" />
    <constraint name="C798" model="TKC" arity="2" scope="X17.1 X61.1" reference="R798" />
    <constraint name="C799" model="TKC" arity="2" scope="X43.1 X63.1" reference="R799" />
    <constraint name="C800" model="TKC" arity="2" scope="X5.1 X12.1" reference="R800" />
    <constraint name="C801" model="TKC" arity="2" scope="X64.1 X69.1" reference="R801" />
    <constraint name="C802" model="TKC" arity="2" scope="X11.1 X67.1" reference="R802" />
    <constraint name="C803" model="TKC" arity="2" scope="X12.1 X31.1" reference="R803" />
    <constraint name="C804" model="TKC" arity="2" scope="X3.1 X53.1" reference="R804" />
    <constraint name="C805" model="TKC" arity="2" scope="X38.1 X66.1" reference="R805" />
    <constraint name="C806" model="TKC" arity="2" scope="X48.1 X52.1" reference="R806" />
    <constraint name="C807" model="TKC" arity="2" scope="X10.1 X26.1" reference="R807" />
    <constraint name="C808" model="TKC" arity="2" scope="X12.1 X70.1" reference="R808" />
    <constraint name="C809" model="TKC" arity="2" scope="X12.1 X40.1" reference="R809" />
    <constraint name="C810" model="TKC" arity="2" scope="X10.1 X42.1" reference="R810" />
    <constraint name="C811" model="TKC" arity="2" scope="X3.1 X50.1" reference="R811" />
    <constraint name="C812" model="TKC" arity="2" scope="X32.1 X37.1" reference="R812" />
    <constraint name="C813" model="TKC" arity="2" scope="X15.1 X26.1" reference="R813" />
    <constraint name="C814" model="TKC" arity="2" scope="X27.1 X66.1" reference="R814" />
    <constraint name="C815" model="TKC" arity="2" scope="X30.1 X63.1" reference="R815" />
    <constraint name="C816" model="TKC" arity="2" scope="X59.1 X61.1" reference="R816" />
    <constraint name="C817" model="TKC" arity="2" scope="X32.1 X52.1" reference="R817" />
    <constraint name="C818" model="TKC" arity="2" scope="X6.1 X21.1" reference="R818" />
    <constraint name="C819" model="TKC" arity="2" scope="X8.1 X69.1" reference="R819" />
    <constraint name="C820" model="TKC" arity="2" scope="X48.1 X60.1" reference="R820" />
    <constraint name="C821" model="TKC" arity="2" scope="X38.1 X70.1" reference="R821" />
    <constraint name="C822" model="TKC" arity="2" scope="X59.1 X60.1" reference="R822" />
    <constraint name="C823" model="TKC" arity="2" scope="X35.1 X66.1" reference="R823" />
    <constraint name="C824" model="TKC" arity="2" scope="X14.1 X60.1" reference="R824" />
    <constraint name="C825" model="TKC" arity="2" scope="X5.1 X42.1" reference="R825" />
    <constraint name="C826" model="TKC" arity="2" scope="X22.1 X63.1" reference="R826" />
    <constraint name="C827" model="TKC" arity="2" scope="X23.1 X40.1" reference="R827" />
    <constraint name="C828" model="TKC" arity="2" scope="X8.1 X46.1" reference="R828" />
    <constraint name="C829" model="TKC" arity="2" scope="X63.1 X64.1" reference="R829" />
    <constraint name="C830" model="TKC" arity="2" scope="X23.1 X69.1" reference="R830" />
    <constraint name="C831" model="TKC" arity="2" scope="X25.1 X39.1" reference="R831" />
    <constraint name="C832" model="TKC" arity="2" scope="X15.1 X64.1" reference="R832" />
    <constraint name="C833" model="TKC" arity="2" scope="X41.1 X50.1" reference="R833" />
    <constraint name="C834" model="TKC" arity="2" scope="X27.1 X62.1" reference="R834" />
    <constraint name="C835" model="TKC" arity="2" scope="X15.1 X44.1" reference="R835" />
    <constraint name="C836" model="TKC" arity="2" scope="X39.1 X61.1" reference="R836" />
    <constraint name="C837" model="TKC" arity="2" scope="X16.1 X63.1" reference="R837" />
    <constraint name="C838" model="TKC" arity="2" scope="X15.1 X60.1" reference="R838" />
    <constraint name="C839" model="TKC" arity="2" scope="X4.1 X29.1" reference="R839" />
    <constraint name="C840" model="TKC" arity="2" scope="X2.1 X21.1" reference="R840" />
    <constraint name="C841" model="TKC" arity="2" scope="X10.1 X20.1" reference="R841" />
    <constraint name="C842" model="TKC" arity="2" scope="X35.1 X47.1" reference="R842" />
    <constraint name="C843" model="TKC" arity="2" scope="X44.1 X69.1" reference="R843" />
    <constraint name="C844" model="TKC" arity="2" scope="X7.1 X11.1" reference="R844" />
    <constraint name="C845" model="TKC" arity="2" scope="X21.1 X23.1" reference="R845" />
    <constraint name="C846" model="TKC" arity="2" scope="X11.1 X34.1" reference="R846" />
    <constraint name="C847" model="TKC" arity="2" scope="X52.1 X63.1" reference="R847" />
    <constraint name="C848" model="TKC" arity="2" scope="X9.1 X56.1" reference="R848" />
    <constraint name="C849" model="TKC" arity="2" scope="X18.1 X43.1" reference="R849" />
    <constraint name="C850" model="TKC" arity="2" scope="X2.1 X32.1" reference="R850" />
    <constraint name="C851" model="TKC" arity="2" scope="X21.1 X49.1" reference="R851" />
    <constraint name="C852" model="TKC" arity="2" scope="X30.1 X37.1" reference="R852" />
    <constraint name="C853" model="TKC" arity="2" scope="X44.1 X59.1" reference="R853" />
    <constraint name="C854" model="TKC" arity="2" scope="X32.1 X67.1" reference="R854" />
    <constraint name="C855" model="TKC" arity="2" scope="X20.1 X39.1" reference="R855" />
    <constraint name="C856" model="TKC" arity="2" scope="X51.1 X56.1" reference="R856" />
    <constraint name="C857" model="TKC" arity="2" scope="X7.1 X59.1" reference="R857" />
    <constraint name="C858" model="TKC" arity="2" scope="X18.1 X41.1" reference="R858" />
    <constraint name="C859" model="TKC" arity="2" scope="X52.1 X66.1" reference="R859" />
    <constraint name="C860" model="TKC" arity="2" scope="X28.1 X32.1" reference="R860" />
    <constraint name="C861" model="TKC" arity="2" scope="X14.1 X22.1" reference="R861" />
    <constraint name="C862" model="TKC" arity="2" scope="X2.1 X10.1" reference="R862" />
    <constraint name="C863" model="TKC" arity="2" scope="X39.1 X62.1" reference="R863" />
    <constraint name="C864" model="TKC" arity="2" scope="X36.1 X37.1" reference="R864" />
    <constraint name="C865" model="TKC" arity="2" scope="X4.1 X53.1" reference="R865" />
    <constraint name="C866" model="TKC" arity="2" scope="X28.1 X60.1" reference="R866" />
    <constraint name="C867" model="TKC" arity="2" scope="X5.1 X52.1" reference="R867" />
    <constraint name="C868" model="TKC" arity="2" scope="X15.1 X63.1" reference="R868" />
    <constraint name="C869" model="TKC" arity="2" scope="X1.1 X15.1" reference="R869" />
    <constraint name="C870" model="TKC" arity="2" scope="X4.1 X64.1" reference="R870" />
    <constraint name="C871" model="TKC" arity="2" scope="X27.1 X63.1" reference="R871" />
    <constraint name="C872" model="TKC" arity="2" scope="X29.1 X61.1" reference="R872" />
    <constraint name="C873" model="TKC" arity="2" scope="X22.1 X35.1" reference="R873" />
    <constraint name="C874" model="TKC" arity="2" scope="X40.1 X41.1" reference="R874" />
    <constraint name="C875" model="TKC" arity="2" scope="X58.1 X61.1" reference="R875" />
    <constraint name="C876" model="TKC" arity="2" scope="X62.1 X63.1" reference="R876" />
    <constraint name="C877" model="TKC" arity="2" scope="X3.1 X32.1" reference="R877" />
    <constraint name="C878" model="TKC" arity="2" scope="X62.1 X68.1" reference="R878" />
    <constraint name="C879" model="TKC" arity="2" scope="X17.1 X18.1" reference="R879" />
    <constraint name="C880" model="TKC" arity="2" scope="X3.1 X64.1" reference="R880" />
    <constraint name="C881" model="TKC" arity="2" scope="X13.1 X41.1" reference="R881" />
    <constraint name="C882" model="TKC" arity="2" scope="X5.1 X36.1" reference="R882" />
    <constraint name="C883" model="TKC" arity="2" scope="X6.1 X65.1" reference="R883" />
    <constraint name="C884" model="TKC" arity="2" scope="X4.1 X17.1" reference="R884" />
    <constraint name="C885" model="TKC" arity="2" scope="X50.1 X60.1" reference="R885" />
    <constraint name="C886" model="TKC" arity="2" scope="X5.1 X27.1" reference="R886" />
    <constraint name="C887" model="TKC" arity="2" scope="X30.1 X70.1" reference="R887" />
    <constraint name="C888" model="TKC" arity="2" scope="X29.1 X35.1" reference="R888" />
    <constraint name="C889" model="TKC" arity="2" scope="X21.1 X30.1" reference="R889" />
    <constraint name="C890" model="TKC" arity="2" scope="X10.1 X61.1" reference="R890" />
    <constraint name="C891" model="TKC" arity="2" scope="X15.1 X65.1" reference="R891" />
    <constraint name="C892" model="TKC" arity="2" scope="X53.1 X66.1" reference="R892" />
    <constraint name="C893" model="TKC" arity="2" scope="X11.1 X60.1" reference="R893" />
    <constraint name="C894" model="TKC" arity="2" scope="X31.1 X48.1" reference="R894" />
    <constraint name="C895" model="TKC" arity="2" scope="X57.1 X61.1" reference="R895" />
    <constraint name="C896" model="TKC" arity="2" scope="X42.1 X46.1" reference="R896" />
    <constraint name="C897" model="TKC" arity="2" scope="X13.1 X61.1" reference="R897" />
    <constraint name="C898" model="TKC" arity="2" scope="X30.1 X51.1" reference="R898" />
    <constraint name="C899" model="TKC" arity="2" scope="X20.1 X22.1" reference="R899" />
    <constraint name="C900" model="TKC" arity="2" scope="X35.1 X62.1" reference="R900" />
    <constraint name="C901" model="TKC" arity="2" scope="X40.1 X42.1" reference="R901" />
    <constraint name="C902" model="TKC" arity="2" scope="X21.1 X69.1" reference="R902" />
    <constraint name="C903" model="TKC" arity="2" scope="X7.1 X68.1" reference="R903" />
    <constraint name="C904" model="TKC" arity="2" scope="X61.1 X68.1" reference="R904" />
    <constraint name="C905" model="TKC" arity="2" scope="X21.1 X37.1" reference="R905" />
    <constraint name="C906" model="TKC" arity="2" scope="X17.1 X43.1" reference="R906" />
    <constraint name="C907" model="TKC" arity="2" scope="X23.1 X42.1" reference="R907" />
    <constraint name="C908" model="TKC" arity="2" scope="X41.1 X57.1" reference="R908" />
    <constraint name="C909" model="TKC" arity="2" scope="X10.1 X37.1" reference="R909" />
    <constraint name="C910" model="TKC" arity="2" scope="X29.1 X55.1" reference="R910" />
    <constraint name="C911" model="TKC" arity="2" scope="X21.1 X22.1" reference="R911" />
    <constraint name="C912" model="TKC" arity="2" scope="X1.1 X44.1" reference="R912" />
    <constraint name="C913" model="TKC" arity="2" scope="X46.1 X49.1" reference="R913" />
    <constraint name="C914" model="TKC" arity="2" scope="X27.1 X69.1" reference="R914" />
    <constraint name="C915" model="TKC" arity="2" scope="X35.1 X67.1" reference="R915" />
    <constraint name="C916" model="TKC" arity="2" scope="X36.1 X64.1" reference="R916" />
    <constraint name="C917" model="TKC" arity="2" scope="X5.1 X59.1" reference="R917" />
    <constraint name="C918" model="TKC" arity="2" scope="X34.1 X47.1" reference="R918" />
    <constraint name="C919" model="TKC" arity="2" scope="X3.1 X65.1" reference="R919" />
    <constraint name="C920" model="TKC" arity="2" scope="X10.1 X15.1" reference="R920" />
    <constraint name="C921" model="TKC" arity="2" scope="X9.1 X24.1" reference="R921" />
    <constraint name="C922" model="TKC" arity="2" scope="X52.1 X67.1" reference="R922" />
    <constraint name="C923" model="TKC" arity="2" scope="X62.1 X69.1" reference="R923" />
    <constraint name="C924" model="TKC" arity="2" scope="X42.1 X52.1" reference="R924" />
    <constraint name="C925" model="TKC" arity="2" scope="X42.1 X67.1" reference="R925" />
    <constraint name="C926" model="TKC" arity="2" scope="X66.1 X69.1" reference="R926" />
    <constraint name="C927" model="TKC" arity="2" scope="X13.1 X55.1" reference="R927" />
    <constraint name="C928" model="TKC" arity="2" scope="X55.1 X69.1" reference="R928" />
    <constraint name="C929" model="TKC" arity="2" scope="X31.1 X51.1" reference="R929" />
    <constraint name="C930" model="TKC" arity="2" scope="X20.1 X34.1" reference="R930" />
    <constraint name="C931" model="TKC" arity="2" scope="X30.1 X42.1" reference="R931" />
    <constraint name="C932" model="TKC" arity="2" scope="X31.1 X44.1" reference="R932" />
    <constraint name="C933" model="TKC" arity="2" scope="X13.1 X67.1" reference="R933" />
    <constraint name="C934" model="TKC" arity="2" scope="X17.1 X54.1" reference="R934" />
    <constraint name="C935" model="TKC" arity="2" scope="X27.1 X28.1" reference="R935" />
    <constraint name="C936" model="TKC" arity="2" scope="X13.1 X56.1" reference="R936" />
    <constraint name="C937" model="TKC" arity="2" scope="X27.1 X55.1" reference="R937" />
    <constraint name="C938" model="TKC" arity="2" scope="X33.1 X40.1" reference="R938" />
    <constraint name="C939" model="TKC" arity="2" scope="X2.1 X59.1" reference="R939" />
    <constraint name="C940" model="TKC" arity="2" scope="X43.1 X57.1" reference="R940" />
    <constraint name="C941" model="TKC" arity="2" scope="X25.1 X40.1" reference="R941" />
    <constraint name="C942" model="TKC" arity="2" scope="X33.1 X47.1" reference="R942" />
    <constraint name="C943" model="TKC" arity="2" scope="X2.1 X29.1" reference="R943" />
    <constraint name="C944" model="TKC" arity="2" scope="X17.1 X48.1" reference="R944" />
    <constraint name="C945" model="TKC" arity="2" scope="X20.1 X59.1" reference="R945" />
    <constraint name="C946" model="TKC" arity="2" scope="X47.1 X53.1" reference="R946" />
    <constraint name="C947" model="TKC" arity="2" scope="X47.1 X67.1" reference="R947" />
    <constraint name="C948" model="TKC" arity="2" scope="X21.1 X29.1" reference="R948" />
    <constraint name="C949" model="TKC" arity="2" scope="X37.1 X61.1" reference="R949" />
    <constraint name="C950" model="TKC" arity="2" scope="X39.1 X70.1" reference="R950" />
    <constraint name="C951" model="TKC" arity="2" scope="X41.1 X42.1" reference="R951" />
    <constraint name="C952" model="TKC" arity="2" scope="X17.1 X63.1" reference="R952" />
    <constraint name="C953" model="TKC" arity="2" scope="X28.1 X36.1" reference="R953" />
    <constraint name="C954" model="TKC" arity="2" scope="X41.1 X65.1" reference="R954" />
    <constraint name="C955" model="TKC" arity="2" scope="X12.1 X21.1" reference="R955" />
    <constraint name="C956" model="TKC" arity="2" scope="X44.1 X50.1" reference="R956" />
    <constraint name="C957" model="TKC" arity="2" scope="X4.1 X22.1" reference="R957" />
    <constraint name="C958" model="TKC" arity="2" scope="X4.1 X32.1" reference="R958" />
    <constraint name="C959" model="TKC" arity="2" scope="X39.1 X60.1" reference="R959" />
    <constraint name="C960" model="TKC" arity="2" scope="X36.1 X39.1" reference="R960" />
    <constraint name="C961" model="TKC" arity="2" scope="X21.1 X26.1" reference="R961" />
    <constraint name="C962" model="TKC" arity="2" scope="X51.1 X63.1" reference="R962" />
    <constraint name="C963" model="TKC" arity="2" scope="X39.1 X42.1" reference="R963" />
    <constraint name="C964" model="TKC" arity="2" scope="X12.1 X14.1" reference="R964" />
    <constraint name="C965" model="TKC" arity="2" scope="X11.1 X49.1" reference="R965" />
    <constraint name="C966" model="TKC" arity="2" scope="X19.1 X51.1" reference="R966" />
    <constraint name="C967" model="TKC" arity="2" scope="X37.1 X38.1" reference="R967" />
    <constraint name="C968" model="TKC" arity="2" scope="X32.1 X65.1" reference="R968" />
    <constraint name="C969" model="TKC" arity="2" scope="X1.1 X11.1" reference="R969" />
    <constraint name="C970" model="TKC" arity="2" scope="X31.1 X50.1" reference="R970" />
    <constraint name="C971" model="TKC" arity="2" scope="X21.1 X64.1" reference="R971" />
    <constraint name="C972" model="TKC" arity="2" scope="X20.1 X38.1" reference="R972" />
    <constraint name="C973" model="TKC" arity="2" scope="X22.1 X55.1" reference="R973" />
    <constraint name="C974" model="TKC" arity="2" scope="X46.1 X57.1" reference="R974" />
    <constraint name="C975" model="TKC" arity="2" scope="X8.1 X32.1" reference="R975" />
    <constraint name="C976" model="TKC" arity="2" scope="X7.1 X17.1" reference="R976" />
    <constraint name="C977" model="TKC" arity="2" scope="X3.1 X19.1" reference="R977" />
    <constraint name="C978" model="TKC" arity="2" scope="X54.1 X67.1" reference="R978" />
    <constraint name="C979" model="TKC" arity="2" scope="X11.1 X55.1" reference="R979" />
    <constraint name="C980" model="TKC" arity="2" scope="X21.1 X27.1" reference="R980" />
    <constraint name="C981" model="TKC" arity="2" scope="X23.1 X43.1" reference="R981" />
    <constraint name="C982" model="TKC" arity="2" scope="X7.1 X19.1" reference="R982" />
    <constraint name="C983" model="TKC" arity="2" scope="X49.1 X53.1" reference="R983" />
    <constraint name="C984" model="TKC" arity="2" scope="X7.1 X49.1" reference="R984" />
    <constraint name="C985" model="TKC" arity="2" scope="X42.1 X65.1" reference="R985" />
    <constraint name="C986" model="TKC" arity="2" scope="X10.1 X62.1" reference="R986" />
    <constraint name="C987" model="TKC" arity="2" scope="X13.1 X20.1" reference="R987" />
    <constraint name="C988" model="TKC" arity="2" scope="X53.1 X67.1" reference="R988" />
    <constraint name="C989" model="TKC" arity="2" scope="X35.1 X61.1" reference="R989" />
    <constraint name="C990" model="TKC" arity="2" scope="X27.1 X47.1" reference="R990" />
    <constraint name="C991" model="TKC" arity="2" scope="X54.1 X64.1" reference="R991" />
    <constraint name="C992" model="TKC" arity="2" scope="X40.1 X53.1" reference="R992" />
    <constraint name="C993" model="TKC" arity="2" scope="X19.1 X32.1" reference="R993" />
    <constraint name="C994" model="TKC" arity="2" scope="X25.1 X32.1" reference="R994" />
    <constraint name="C995" model="TKC" arity="2" scope="X36.1 X56.1" reference="R995" />
    <constraint name="C996" model="TKC" arity="2" scope="X22.1 X70.1" reference="R996" />
    <constraint name="C997" model="TKC" arity="2" scope="X11.1 X46.1" reference="R997" />
    <constraint name="C998" model="TKC" arity="2" scope="X11.1 X20.1" reference="R998" />
    <constraint name="C999" model="TKC" arity="2" scope="X3.1 X66.1" reference="R999" />
    <constraint name="C1000" model="TKC" arity="2" scope="X5.1 X69.1" reference="R1000" />
    <constraint name="C1001" model="TKC" arity="2" scope="X30.1 X46.1" reference="R1001" />
    <constraint name="C1002" model="TKC" arity="2" scope="X27.1 X41.1" reference="R1002" />
    <constraint name="C1003" model="TKC" arity="2" scope="X16.1 X49.1" reference="R1003" />
    <constraint name="C1004" model="TKC" arity="2" scope="X46.1 X64.1" reference="R1004" />
    <constraint name="C1005" model="TKC" arity="2" scope="X20.1 X52.1" reference="R1005" />
    <constraint name="C1006" model="TKC" arity="2" scope="X4.1 X12.1" reference="R1006" />
    <constraint name="C1007" model="TKC" arity="2" scope="X50.1 X66.1" reference="R1007" />
    <constraint name="C1008" model="TKC" arity="2" scope="X41.1 X48.1" reference="R1008" />
    <constraint name="C1009" model="TKC" arity="2" scope="X22.1 X59.1" reference="R1009" />
    <constraint name="C1010" model="TKC" arity="2" scope="X23.1 X67.1" reference="R1010" />
    <constraint name="C1011" model="TKC" arity="2" scope="X32.1 X43.1" reference="R1011" />
    <constraint name="C1012" model="TKC" arity="2" scope="X26.1 X46.1" reference="R1012" />
    <constraint name="C1013" model="TKC" arity="2" scope="X14.1 X23.1" reference="R1013" />
    <constraint name="C1014" model="TKC" arity="2" scope="X27.1 X51.1" reference="R1014" />
    <constraint name="C1015" model="TKC" arity="2" scope="X5.1 X45.1" reference="R1015" />
    <constraint name="C1016" model="TKC" arity="2" scope="X38.1 X46.1" reference="R1016" />
    <constraint name="C1017" model="TKC" arity="2" scope="X25.1 X69.1" reference="R1017" />
    <constraint name="C1018" model="TKC" arity="2" scope="X2.1 X68.1" reference="R1018" />
    <constraint name="C1019" model="TKC" arity="2" scope="X25.1 X38.1" reference="R1019" />
    <constraint name="C1020" model="TKC" arity="2" scope="X44.1 X64.1" reference="R1020" />
    <constraint name="C1021" model="TKC" arity="2" scope="X47.1 X56.1" reference="R1021" />
    <constraint name="C1022" model="TKC" arity="2" scope="X31.1 X43.1" reference="R1022" />
    <constraint name="C1023" model="TKC" arity="2" scope="X29.1 X44.1" reference="R1023" />
    <constraint name="C1024" model="TKC" arity="2" scope="X36.1 X50.1" reference="R1024" />
    <constraint name="C1025" model="TKC" arity="2" scope="X15.1 X70.1" reference="R1025" />
    <constraint name="C1026" model="TKC" arity="2" scope="X1.1 X32.1" reference="R1026" />
    <constraint name="C1027" model="TKC" arity="2" scope="X12.1 X34.1" reference="R1027" />
    <constraint name="C1028" model="TKC" arity="2" scope="X10.1 X51.1" reference="R1028" />
    <constraint name="C1029" model="TKC" arity="2" scope="X8.1 X16.1" reference="R1029" />
    <constraint name="C1030" model="TKC" arity="2" scope="X24.1 X55.1" reference="R1030" />
    <constraint name="C1031" model="TKC" arity="2" scope="X37.1 X55.1" reference="R1031" />
    <constraint name="C1032" model="TKC" arity="2" scope="X1.1 X33.1" reference="R1032" />
    <constraint name="C1033" model="TKC" arity="2" scope="X1.1 X51.1" reference="R1033" />
    <constraint name="C1034" model="TKC" arity="2" scope="X22.1 X36.1" reference="R1034" />
    <constraint name="C1035" model="TKC" arity="2" scope="X2.1 X46.1" reference="R1035" />
    <constraint name="C1036" model="TKC" arity="2" scope="X1.1 X21.1" reference="R1036" />
    <constraint name="C1037" model="TKC" arity="2" scope="X13.1 X54.1" reference="R1037" />
    <constraint name="C1038" model="TKC" arity="2" scope="X21.1 X48.1" reference="R1038" />
    <constraint name="C1039" model="TKC" arity="2" scope="X60.1 X62.1" reference="R1039" />
    <constraint name="C1040" model="TKC" arity="2" scope="X14.1 X34.1" reference="R1040" />
    <constraint name="C1041" model="TKC" arity="2" scope="X5.1 X26.1" reference="R1041" />
    <constraint name="C1042" model="TKC" arity="2" scope="X1.1 X69.1" reference="R1042" />
    <constraint name="C1043" model="TKC" arity="2" scope="X12.1 X16.1" reference="R1043" />
    <constraint name="C1044" model="TKC" arity="2" scope="X36.1 X57.1" reference="R1044" />
    <constraint name="C1045" model="TKC" arity="2" scope="X34.1 X43.1" reference="R1045" />
    <constraint name="C1046" model="TKC" arity="2" scope="X59.1 X64.1" reference="R1046" />
    <constraint name="C1047" model="TKC" arity="2" scope="X42.1 X51.1" reference="R1047" />
    <constraint name="C1048" model="TKC" arity="2" scope="X18.1 X32.1" reference="R1048" />
    <constraint name="C1049" model="TKC" arity="2" scope="X17.1 X53.1" reference="R1049" />
    <constraint name="C1050" model="TKC" arity="2" scope="X43.1 X66.1" reference="R1050" />
    <constraint name="C1051" model="TKC" arity="2" scope="X1.1 X47.1" reference="R1051" />
    <constraint name="C1052" model="TKC" arity="2" scope="X12.1 X37.1" reference="R1052" />
    <constraint name="C1053" model="TKC" arity="2" scope="X44.1 X66.1" reference="R1053" />
    <constraint name="C1054" model="TKC" arity="2" scope="X19.1 X29.1" reference="R1054" />
    <constraint name="C1055" model="TKC" arity="2" scope="X31.1 X47.1" reference="R1055" />
    <constraint name="C1056" model="TKC" arity="2" scope="X35.1 X44.1" reference="R1056" />
    <constraint name="C1057" model="TKC" arity="2" scope="X2.1 X24.1" reference="R1057" />
    <constraint name="C1058" model="TKC" arity="2" scope="X5.1 X60.1" reference="R1058" />
    <constraint name="C1059" model="TKC" arity="2" scope="X64.1 X67.1" reference="R1059" />
    <constraint name="C1060" model="TKC" arity="2" scope="X8.1 X61.1" reference="R1060" />
    <constraint name="C1061" model="TKC" arity="2" scope="X32.1 X56.1" reference="R1061" />
    <constraint name="C1062" model="TKC" arity="2" scope="X15.1 X61.1" reference="R1062" />
    <constraint name="C1063" model="TKC" arity="2" scope="X38.1 X56.1" reference="R1063" />
    <constraint name="C1064" model="TKC" arity="2" scope="X31.1 X55.1" reference="R1064" />
    <constraint name="C1065" model="TKC" arity="2" scope="X7.1 X67.1" reference="R1065" />
    <constraint name="C1066" model="TKC" arity="2" scope="X12.1 X30.1" reference="R1066" />
    <constraint name="C1067" model="TKC" arity="2" scope="X61.1 X70.1" reference="R1067" />
    <constraint name="C1068" model="TKC" arity="2" scope="X9.1 X33.1" reference="R1068" />
    <constraint name="C1069" model="TKC" arity="2" scope="X35.1 X38.1" reference="R1069" />
    <constraint name="C1070" model="TKC" arity="2" scope="X6.1 X69.1" reference="R1070" />
    <constraint name="C1071" model="TKC" arity="2" scope="X2.1 X66.1" reference="R1071" />
    <constraint name="C1072" model="TKC" arity="2" scope="X7.1 X53.1" reference="R1072" />
    <constraint name="C1073" model="TKC" arity="2" scope="X36.1 X49.1" reference="R1073" />
    <constraint name="C1074" model="TKC" arity="2" scope="X27.1 X49.1" reference="R1074" />
    <constraint name="C1075" model="TKC" arity="2" scope="X4.1 X30.1" reference="R1075" />
    <constraint name="C1076" model="TKC" arity="2" scope="X53.1 X62.1" reference="R1076" />
    <constraint name="C1077" model="TKC" arity="2" scope="X64.1 X68.1" reference="R1077" />
    <constraint name="C1078" model="TKC" arity="2" scope="X40.1 X55.1" reference="R1078" />
    <constraint name="C1079" model="TKC" arity="2" scope="X41.1 X64.1" reference="R1079" />
    <constraint name="C1080" model="TKC" arity="2" scope="X33.1 X38.1" reference="R1080" />
    <constraint name="C1081" model="TKC" arity="2" scope="X46.1 X50.1" reference="R1081" />
    <constraint name="C1082" model="TKC" arity="2" scope="X38.1 X69.1" reference="R1082" />
    <constraint name="C1083" model="TKC" arity="2" scope="X29.1 X47.1" reference="R1083" />
    <constraint name="C1084" model="TKC" arity="2" scope="X31.1 X58.1" reference="R1084" />
    <constraint name="C1085" model="TKC" arity="2" scope="X11.1 X28.1" reference="R1085" />
    <constraint name="C1086" model="TKC" arity="2" scope="X30.1 X64.1" reference="R1086" />
    <constraint name="C1087" model="TKC" arity="2" scope="X12.1 X24.1" reference="R1087" />
    <constraint name="C1088" model="TKC" arity="2" scope="X46.1 X66.1" reference="R1088" />
    <constraint name="C1089" model="TKC" arity="2" scope="X16.1 X46.1" reference="R1089" />
    <constraint name="C1090" model="TKC" arity="2" scope="X15.1 X45.1" reference="R1090" />
    <constraint name="C1091" model="TKC" arity="2" scope="X42.1 X66.1" reference="R1091" />
    <constraint name="C1092" model="TKC" arity="2" scope="X34.1 X44.1" reference="R1092" />
    <constraint name="C1093" model="TKC" arity="2" scope="X47.1 X58.1" reference="R1093" />
    <constraint name="C1094" model="TKC" arity="2" scope="X13.1 X40.1" reference="R1094" />
    <constraint name="C1095" model="TKC" arity="2" scope="X14.1 X37.1" reference="R1095" />
    <constraint name="C1096" model="TKC" arity="2" scope="X48.1 X70.1" reference="R1096" />
    <constraint name="C1097" model="TKC" arity="2" scope="X38.1 X68.1" reference="R1097" />
    <constraint name="C1098" model="TKC" arity="2" scope="X9.1 X16.1" reference="R1098" />
    <constraint name="C1099" model="TKC" arity="2" scope="X59.1 X69.1" reference="R1099" />
    <constraint name="C1100" model="TKC" arity="2" scope="X17.1 X57.1" reference="R1100" />
    <constraint name="C1101" model="TKC" arity="2" scope="X16.1 X55.1" reference="R1101" />
    <constraint name="C1102" model="TKC" arity="2" scope="X2.1 X12.1" reference="R1102" />
    <constraint name="C1103" model="TKC" arity="2" scope="X44.1 X45.1" reference="R1103" />
    <constraint name="C1104" model="TKC" arity="2" scope="X14.1 X52.1" reference="R1104" />
    <constraint name="C1105" model="TKC" arity="2" scope="X2.1 X51.1" reference="R1105" />
    <constraint name="C1106" model="TKC" arity="2" scope="X16.1 X69.1" reference="R1106" />
    <constraint name="C1107" model="TKC" arity="2" scope="X1.1 X59.1" reference="R1107" />
    <constraint name="C1108" model="TKC" arity="2" scope="X16.1 X50.1" reference="R1108" />
    <constraint name="C1109" model="TKC" arity="2" scope="X28.1 X52.1" reference="R1109" />
    <constraint name="C1110" model="TKC" arity="2" scope="X4.1 X58.1" reference="R1110" />
    <constraint name="C1111" model="TKC" arity="2" scope="X6.1 X33.1" reference="R1111" />
    <constraint name="C1112" model="TKC" arity="2" scope="X28.1 X44.1" reference="R1112" />
    <constraint name="C1113" model="TKC" arity="2" scope="X57.1 X70.1" reference="R1113" />
    <constraint name="C1114" model="TKC" arity="2" scope="X39.1 X51.1" reference="R1114" />
    <constraint name="C1115" model="TKC" arity="2" scope="X20.1 X67.1" reference="R1115" />
    <constraint name="C1116" model="TKC" arity="2" scope="X49.1 X58.1" reference="R1116" />
    <constraint name="C1117" model="TKC" arity="2" scope="X29.1 X58.1" reference="R1117" />
    <constraint name="C1118" model="TKC" arity="2" scope="X19.1 X26.1" reference="R1118" />
    <constraint name="C1119" model="TKC" arity="2" scope="X13.1 X42.1" reference="R1119" />
    <constraint name="C1120" model="TKC" arity="2" scope="X25.1 X64.1" reference="R1120" />
    <constraint name="C1121" model="TKC" arity="2" scope="X43.1 X47.1" reference="R1121" />
    <constraint name="C1122" model="TKC" arity="2" scope="X53.1 X56.1" reference="R1122" />
    <constraint name="C1123" model="TKC" arity="2" scope="X34.1 X48.1" reference="R1123" />
    <constraint name="C1124" model="TKC" arity="2" scope="X22.1 X37.1" reference="R1124" />
    <constraint name="C1125" model="TKC" arity="2" scope="X35.1 X43.1" reference="R1125" />
    <constraint name="C1126" model="TKC" arity="2" scope="X42.1 X44.1" reference="R1126" />
    <constraint name="C1127" model="TKC" arity="2" scope="X18.1 X46.1" reference="R1127" />
    <constraint name="C1128" model="TKC" arity="2" scope="X8.1 X26.1" reference="R1128" />
    <constraint name="C1129" model="TKC" arity="2" scope="X3.1 X6.1" reference="R1129" />
    <constraint name="C1130" model="TKC" arity="2" scope="X40.1 X45.1" reference="R1130" />
    <constraint name="C1131" model="TKC" arity="2" scope="X57.1 X62.1" reference="R1131" />
    <constraint name="C1132" model="TKC" arity="2" scope="X22.1 X69.1" reference="R1132" />
    <constraint name="C1133" model="TKC" arity="2" scope="X32.1 X60.1" reference="R1133" />
    <constraint name="C1134" model="TKC" arity="2" scope="X12.1 X35.1" reference="R1134" />
    <constraint name="C1135" model="TKC" arity="2" scope="X21.1 X70.1" reference="R1135" />
    <constraint name="C1136" model="TKC" arity="2" scope="X31.1 X61.1" reference="R1136" />
    <constraint name="C1137" model="TKC" arity="2" scope="X41.1 X63.1" reference="R1137" />
    <constraint name="C1138" model="TKC" arity="2" scope="X8.1 X25.1" reference="R1138" />
    <constraint name="C1139" model="TKC" arity="2" scope="X16.1 X26.1" reference="R1139" />
    <constraint name="C1140" model="TKC" arity="2" scope="X33.1 X69.1" reference="R1140" />
    <constraint name="C1141" model="TKC" arity="2" scope="X10.1 X58.1" reference="R1141" />
    <constraint name="C1142" model="TKC" arity="2" scope="X42.1 X69.1" reference="R1142" />
    <constraint name="C1143" model="TKC" arity="2" scope="X17.1 X34.1" reference="R1143" />
    <constraint name="C1144" model="TKC" arity="2" scope="X49.1 X66.1" reference="R1144" />
    <constraint name="C1145" model="TKC" arity="2" scope="X32.1 X70.1" reference="R1145" />
    <constraint name="C1146" model="TKC" arity="2" scope="X9.1 X31.1" reference="R1146" />
    <constraint name="C1147" model="TKC" arity="2" scope="X47.1 X68.1" reference="R1147" />
    <constraint name="C1148" model="TKC" arity="2" scope="X22.1 X56.1" reference="R1148" />
    <constraint name="C1149" model="TKC" arity="2" scope="X9.1 X25.1" reference="R1149" />
    <constraint name="C1150" model="TKC" arity="2" scope="X13.1 X58.1" reference="R1150" />
    <constraint name="C1151" model="TKC" arity="2" scope="X48.1 X61.1" reference="R1151" />
    <constraint name="C1152" model="TKC" arity="2" scope="X2.1 X55.1" reference="R1152" />
    <constraint name="C1153" model="TKC" arity="2" scope="X1.1 X42.1" reference="R1153" />
    <constraint name="C1154" model="TKC" arity="2" scope="X5.1 X37.1" reference="R1154" />
    <constraint name="C1155" model="TKC" arity="2" scope="X2.1 X41.1" reference="R1155" />
    <constraint name="C1156" model="TKC" arity="2" scope="X23.1 X39.1" reference="R1156" />
    <constraint name="C1157" model="TKC" arity="2" scope="X22.1 X68.1" reference="R1157" />
    <constraint name="C1158" model="TKC" arity="2" scope="X50.1 X58.1" reference="R1158" />
    <constraint name="C1159" model="TKC" arity="2" scope="X8.1 X15.1" reference="R1159" />
    <constraint name="C1160" model="TKC" arity="2" scope="X32.1 X42.1" reference="R1160" />
    <constraint name="C1161" model="TKC" arity="2" scope="X3.1 X37.1" reference="R1161" />
    <constraint name="C1162" model="TKC" arity="2" scope="X3.1 X28.1" reference="R1162" />
    <constraint name="C1163" model="TKC" arity="2" scope="X26.1 X67.1" reference="R1163" />
    <constraint name="C1164" model="TKC" arity="2" scope="X39.1 X64.1" reference="R1164" />
    <constraint name="C1165" model="TKC" arity="2" scope="X35.1 X41.1" reference="R1165" />
    <constraint name="C1166" model="TKC" arity="2" scope="X15.1 X47.1" reference="R1166" />
    <constraint name="C1167" model="TKC" arity="2" scope="X34.1 X45.1" reference="R1167" />
    <constraint name="C1168" model="TKC" arity="2" scope="X45.1 X58.1" reference="R1168" />
    <constraint name="C1169" model="TKC" arity="2" scope="X25.1 X55.1" reference="R1169" />
    <constraint name="C1170" model="TKC" arity="2" scope="X30.1 X45.1" reference="R1170" />
    <constraint name="C1171" model="TKC" arity="2" scope="X4.1 X16.1" reference="R1171" />
    <constraint name="C1172" model="TKC" arity="2" scope="X22.1 X45.1" reference="R1172" />
    <constraint name="C1173" model="TKC" arity="2" scope="X53.1 X70.1" reference="R1173" />
    <constraint name="C1174" model="TKC" arity="2" scope="X28.1 X33.1" reference="R1174" />
    <constraint name="C1175" model="TKC" arity="2" scope="X3.1 X63.1" reference="R1175" />
    <constraint name="C1176" model="TKC" arity="2" scope="X36.1 X69.1" reference="R1176" />
    <constraint name="C1177" model="TKC" arity="2" scope="X61.1 X63.1" reference="R1177" />
    <constraint name="C1178" model="TKC" arity="2" scope="X2.1 X9.1" reference="R1178" />
    <constraint name="C1179" model="TKC" arity="2" scope="X34.1 X57.1" reference="R1179" />
    <constraint name="C1180" model="TKC" arity="2" scope="X15.1 X48.1" reference="R1180" />
    <constraint name="C1181" model="TKC" arity="2" scope="X44.1 X55.1" reference="R1181" />
    <constraint name="C1182" model="TKC" arity="2" scope="X6.1 X48.1" reference="R1182" />
    <constraint name="C1183" model="TKC" arity="2" scope="X20.1 X29.1" reference="R1183" />
    <constraint name="C1184" model="TKC" arity="2" scope="X8.1 X37.1" reference="R1184" />
    <constraint name="C1185" model="TKC" arity="2" scope="X19.1 X58.1" reference="R1185" />
    <constraint name="C1186" model="TKC" arity="2" scope="X56.1 X62.1" reference="R1186" />
    <constraint name="C1187" model="TKC" arity="2" scope="X27.1 X30.1" reference="R1187" />
    <constraint name="C1188" model="TKC" arity="2" scope="X23.1 X37.1" reference="R1188" />
    <constraint name="C1189" model="TKC" arity="2" scope="X38.1 X48.1" reference="R1189" />
    <constraint name="C1190" model="TKC" arity="2" scope="X26.1 X28.1" reference="R1190" />
    <constraint name="C1191" model="TKC" arity="2" scope="X22.1 X31.1" reference="R1191" />
    <constraint name="C1192" model="TKC" arity="2" scope="X17.1 X31.1" reference="R1192" />
    <constraint name="C1193" model="TKC" arity="2" scope="X52.1 X59.1" reference="R1193" />
    <constraint name="C1194" model="TKC" arity="2" scope="X30.1 X55.1" reference="R1194" />
    <constraint name="C1195" model="TKC" arity="2" scope="X14.1 X27.1" reference="R1195" />
    <constraint name="C1196" model="TKC" arity="2" scope="X66.1 X70.1" reference="R1196" />
    <constraint name="C1197" model="TKC" arity="2" scope="X3.1 X52.1" reference="R1197" />
    <constraint name="C1198" model="TKC" arity="2" scope="X6.1 X25.1" reference="R1198" />
    <constraint name="C1199" model="TKC" arity="2" scope="X56.1 X57.1" reference="R1199" />
    <constraint name="C1200" model="TKC" arity="2" scope="X28.1 X59.1" reference="R1200" />
    <constraint name="C1201" model="TKC" arity="2" scope="X25.1 X33.1" reference="R1201" />
    <constraint name="C1202" model="TKC" arity="2" scope="X31.1 X57.1" reference="R1202" />
    <constraint name="C1203" model="TKC" arity="2" scope="X23.1 X44.1" reference="R1203" />
    <constraint name="C1204" model="TKC" arity="2" scope="X4.1 X43.1" reference="R1204" />
    <constraint name="C1205" model="TKC" arity="2" scope="X6.1 X50.1" reference="R1205" />
    <constraint name="C1206" model="TKC" arity="2" scope="X10.1 X68.1" reference="R1206" />
    <constraint name="C1207" model="TKC" arity="2" scope="X36.1 X38.1" reference="R1207" />
    <constraint name="C1208" model="TKC" arity="2" scope="X1.1 X53.1" reference="R1208" />
    <constraint name="C1209" model="TKC" arity="2" scope="X40.1 X57.1" reference="R1209" />
    <constraint name="C1210" model="TKC" arity="2" scope="X11.1 X29.1" reference="R1210" />
    <constraint name="C1211" model="TKC" arity="2" scope="X30.1 X58.1" reference="R1211" />
    <constraint name="C1212" model="TKC" arity="2" scope="X52.1 X57.1" reference="R1212" />
    <constraint name="C1213" model="TKC" arity="2" scope="X19.1 X45.1" reference="R1213" />
    <constraint name="C1214" model="TKC" arity="2" scope="X45.1 X65.1" reference="R1214" />
    <constraint name="C1215" model="TKC" arity="2" scope="X5.1 X10.1" reference="R1215" />
    <constraint name="C1216" model="TKC" arity="2" scope="X19.1 X23.1" reference="R1216" />
    <constraint name="C1217" model="TKC" arity="2" scope="X45.1 X62.1" reference="R1217" />
    <constraint name="C1218" model="TKC" arity="2" scope="X12.1 X55.1" reference="R1218" />
    <constraint name="C1219" model="TKC" arity="2" scope="X2.1 X15.1" reference="R1219" />
    <constraint name="C1220" model="TKC" arity="2" scope="X5.1 X65.1" reference="R1220" />
    <constraint name="C1221" model="TKC" arity="2" scope="X16.1 X19.1" reference="R1221" />
    <constraint name="C1222" model="TKC" arity="2" scope="X5.1 X15.1" reference="R1222" />
    <constraint name="C1223" model="TKC" arity="2" scope="X24.1 X27.1" reference="R1223" />
    <constraint name="C1224" model="TKC" arity="2" scope="X31.1 X34.1" reference="R1224" />
    <constraint name="C1225" model="TKC" arity="2" scope="X51.1 X52.1" reference="R1225" />
    <constraint name="C1226" model="TKC" arity="2" scope="X16.1 X34.1" reference="R1226" />
    <constraint name="C1227" model="TKC" arity="2" scope="X25.1 X49.1" reference="R1227" />
    <constraint name="C1228" model="TKC" arity="2" scope="X7.1 X10.1" reference="R1228" />
    <constraint name="C1229" model="TKC" arity="2" scope="X47.1 X48.1" reference="R1229" />
    <constraint name="C1230" model="TKC" arity="2" scope="X5.1 X49.1" reference="R1230" />
    <constraint name="C1231" model="TKC" arity="2" scope="X15.1 X37.1" reference="R1231" />
    <constraint name="C1232" model="TKC" arity="2" scope="X1.1 X10.1" reference="R1232" />
    <constraint name="C1233" model="TKC" arity="2" scope="X9.1 X49.1" reference="R1233" />
    <constraint name="C1234" model="TKC" arity="2" scope="X35.1 X56.1" reference="R1234" />
    <constraint name="C1235" model="TKC" arity="2" scope="X17.1 X49.1" reference="R1235" />
    <constraint name="C1236" model="TKC" arity="2" scope="X49.1 X57.1" reference="R1236" />
    <constraint name="C1237" model="TKC" arity="2" scope="X18.1 X68.1" reference="R1237" />
    <constraint name="C1238" model="TKC" arity="2" scope="X4.1 X28.1" reference="R1238" />
    <constraint name="C1239" model="TKC" arity="2" scope="X43.1 X44.1" reference="R1239" />
    <constraint name="C1240" model="TKC" arity="2" scope="X18.1 X27.1" reference="R1240" />
    <constraint name="C1241" model="TKC" arity="2" scope="X29.1 X69.1" reference="R1241" />
    <constraint name="C1242" model="TKC" arity="2" scope="X23.1 X35.1" reference="R1242" />
    <constraint name="C1243" model="TKC" arity="2" scope="X12.1 X39.1" reference="R1243" />
    <constraint name="C1244" model="TKC" arity="2" scope="X11.1 X48.1" reference="R1244" />
    <constraint name="C1245" model="TKC" arity="2" scope="X51.1 X60.1" reference="R1245" />
    <constraint name="C1246" model="TKC" arity="2" scope="X2.1 X62.1" reference="R1246" />
    <constraint name="C1247" model="TKC" arity="2" scope="X25.1 X31.1" reference="R1247" />
    <constraint name="C1248" model="TKC" arity="2" scope="X17.1 X23.1" reference="R1248" />
    <constraint name="C1249" model="TKC" arity="2" scope="X13.1 X32.1" reference="R1249" />
    <constraint name="C1250" model="TKC" arity="2" scope="X12.1 X27.1" reference="R1250" />
    <constraint name="C1251" model="TKC" arity="2" scope="X24.1 X53.1" reference="R1251" />
    <constraint name="C1252" model="TKC" arity="2" scope="X19.1 X57.1" reference="R1252" />
    <constraint name="C1253" model="TKC" arity="2" scope="X1.1 X40.1" reference="R1253" />
    <constraint name="C1254" model="TKC" arity="2" scope="X3.1 X10.1" reference="R1254" />
    <constraint name="C1255" model="TKC" arity="2" scope="X45.1 X50.1" reference="R1255" />
    <constraint name="C1256" model="TKC" arity="2" scope="X32.1 X58.1" reference="R1256" />
    <constraint name="C1257" model="TKC" arity="2" scope="X27.1 X53.1" reference="R1257" />
    <constraint name="C1258" model="TKC" arity="2" scope="X13.1 X69.1" reference="R1258" />
    <constraint name="C1259" model="TKC" arity="2" scope="X22.1 X30.1" reference="R1259" />
    <constraint name="C1260" model="TKC" arity="2" scope="X49.1 X52.1" reference="R1260" />
    <constraint name="C1261" model="TKC" arity="2" scope="X21.1 X55.1" reference="R1261" />
    <constraint name="C1262" model="TKC" arity="2" scope="X25.1 X62.1" reference="R1262" />
    <constraint name="C1263" model="TKC" arity="2" scope="X1.1 X26.1" reference="R1263" />
    <constraint name="C1264" model="TKC" arity="2" scope="X35.1 X58.1" reference="R1264" />
    <constraint name="C1265" model="TKC" arity="2" scope="X2.1 X69.1" reference="R1265" />
    <constraint name="C1266" model="TKC" arity="2" scope="X36.1 X59.1" reference="R1266" />
    <constraint name="C1267" model="TKC" arity="2" scope="X32.1 X54.1" reference="R1267" />
    <constraint name="C1268" model="TKC" arity="2" scope="X8.1 X21.1" reference="R1268" />
    <constraint name="C1269" model="TKC" arity="2" scope="X10.1 X46.1" reference="R1269" />
    <constraint name="C1270" model="TKC" arity="2" scope="X29.1 X66.1" reference="R1270" />
    <constraint name="C1271" model="TKC" arity="2" scope="X26.1 X68.1" reference="R1271" />
    <constraint name="C1272" model="TKC" arity="2" scope="X18.1 X49.1" reference="R1272" />
    <constraint name="C1273" model="TKC" arity="2" scope="X28.1 X42.1" reference="R1273" />
    <constraint name="C1274" model="TKC" arity="2" scope="X48.1 X49.1" reference="R1274" />
    <constraint name="C1275" model="TKC" arity="2" scope="X5.1 X33.1" reference="R1275" />
    <constraint name="C1276" model="TKC" arity="2" scope="X46.1 X47.1" reference="R1276" />
    <constraint name="C1277" model="TKC" arity="2" scope="X47.1 X63.1" reference="R1277" />
    <constraint name="C1278" model="TKC" arity="2" scope="X14.1 X68.1" reference="R1278" />
    <constraint name="C1279" model="TKC" arity="2" scope="X4.1 X6.1" reference="R1279" />
    <constraint name="C1280" model="TKC" arity="2" scope="X33.1 X36.1" reference="R1280" />
    <constraint name="C1281" model="TKC" arity="2" scope="X58.1 X60.1" reference="R1281" />
    <constraint name="C1282" model="TKC" arity="2" scope="X9.1 X13.1" reference="R1282" />
    <constraint name="C1283" model="TKC" arity="2" scope="X1.1 X55.1" reference="R1283" />
    <constraint name="C1284" model="TKC" arity="2" scope="X5.1 X30.1" reference="R1284" />
    <constraint name="C1285" model="TKC" arity="2" scope="X11.1 X54.1" reference="R1285" />
    <constraint name="C1286" model="TKC" arity="2" scope="X17.1 X29.1" reference="R1286" />
    <constraint name="C1287" model="TKC" arity="2" scope="X6.1 X23.1" reference="R1287" />
    <constraint name="C1288" model="TKC" arity="2" scope="X25.1 X43.1" reference="R1288" />
    <constraint name="C1289" model="TKC" arity="2" scope="X27.1 X65.1" reference="R1289" />
    <constraint name="C1290" model="TKC" arity="2" scope="X11.1 X66.1" reference="R1290" />
    <constraint name="C1291" model="TKC" arity="2" scope="X7.1 X54.1" reference="R1291" />
    <constraint name="C1292" model="TKC" arity="2" scope="X2.1 X16.1" reference="R1292" />
    <constraint name="C1293" model="TKC" arity="2" scope="X49.1 X68.1" reference="R1293" />
    <constraint name="C1294" model="TKC" arity="2" scope="X62.1 X70.1" reference="R1294" />
    <constraint name="C1295" model="TKC" arity="2" scope="X4.1 X31.1" reference="R1295" />
    <constraint name="C1296" model="TKC" arity="2" scope="X9.1 X70.1" reference="R1296" />
    <constraint name="C1297" model="TKC" arity="2" scope="X1.1 X14.1" reference="R1297" />
    <constraint name="C1298" model="TKC" arity="2" scope="X33.1 X50.1" reference="R1298" />
    <constraint name="C1299" model="TKC" arity="2" scope="X19.1 X34.1" reference="R1299" />
    <constraint name="C1300" model="TKC" arity="2" scope="X4.1 X26.1" reference="R1300" />
    <constraint name="C1301" model="TKC" arity="2" scope="X20.1 X50.1" reference="R1301" />
    <constraint name="C1302" model="TKC" arity="2" scope="X36.1 X60.1" reference="R1302" />
    <constraint name="C1303" model="TKC" arity="2" scope="X32.1 X57.1" reference="R1303" />
    <constraint name="C1304" model="TKC" arity="2" scope="X45.1 X61.1" reference="R1304" />
    <constraint name="C1305" model="TKC" arity="2" scope="X15.1 X50.1" reference="R1305" />
    <constraint name="C1306" model="TKC" arity="2" scope="X29.1 X40.1" reference="R1306" />
    <constraint name="C1307" model="TKC" arity="2" scope="X10.1 X44.1" reference="R1307" />
    <constraint name="C1308" model="TKC" arity="2" scope="X34.1 X66.1" reference="R1308" />
    <constraint name="C1309" model="TKC" arity="2" scope="X3.1 X69.1" reference="R1309" />
    <constraint name="C1310" model="TKC" arity="2" scope="X8.1 X48.1" reference="R1310" />
    <constraint name="C1311" model="TKC" arity="2" scope="X9.1 X52.1" reference="R1311" />
    <constraint name="C1312" model="TKC" arity="2" scope="X13.1 X57.1" reference="R1312" />
    <constraint name="C1313" model="TKC" arity="2" scope="X38.1 X39.1" reference="R1313" />
    <constraint name="C1314" model="TKC" arity="2" scope="X43.1 X65.1" reference="R1314" />
    <constraint name="C1315" model="TKC" arity="2" scope="X31.1 X38.1" reference="R1315" />
    <constraint name="C1316" model="TKC" arity="2" scope="X2.1 X7.1" reference="R1316" />
    <constraint name="C1317" model="TKC" arity="2" scope="X10.1 X55.1" reference="R1317" />
    <constraint name="C1318" model="TKC" arity="2" scope="X27.1 X48.1" reference="R1318" />
    <constraint name="C1319" model="TKC" arity="2" scope="X15.1 X17.1" reference="R1319" />
    <constraint name="C1320" model="TKC" arity="2" scope="X14.1 X21.1" reference="R1320" />
    <constraint name="C1321" model="TKC" arity="2" scope="X43.1 X45.1" reference="R1321" />
    <constraint name="C1322" model="TKC" arity="2" scope="X13.1 X66.1" reference="R1322" />
    <constraint name="C1323" model="TKC" arity="2" scope="X37.1 X65.1" reference="R1323" />
    <constraint name="C1324" model="TKC" arity="2" scope="X17.1 X69.1" reference="R1324" />
    <constraint name="C1325" model="TKC" arity="2" scope="X42.1 X58.1" reference="R1325" />
    <constraint name="C1326" model="TKC" arity="2" scope="X21.1 X32.1" reference="R1326" />
    <constraint name="C1327" model="TKC" arity="2" scope="X17.1 X36.1" reference="R1327" />
    <constraint name="C1328" model="TKC" arity="2" scope="X12.1 X65.1" reference="R1328" />
    <constraint name="C1329" model="TKC" arity="2" scope="X4.1 X36.1" reference="R1329" />
    <constraint name="C1330" model="TKC" arity="2" scope="X8.1 X57.1" reference="R1330" />
    <constraint name="C1331" model="TKC" arity="2" scope="X29.1 X59.1" reference="R1331" />
    <constraint name="C1332" model="TKC" arity="2" scope="X22.1 X48.1" reference="R1332" />
    <constraint name="C1333" model="TKC" arity="2" scope="X26.1 X41.1" reference="R1333" />
    <constraint name="C1334" model="TKC" arity="2" scope="X14.1 X43.1" reference="R1334" />
    <constraint name="C1335" model="TKC" arity="2" scope="X1.1 X62.1" reference="R1335" />
    <constraint name="C1336" model="TKC" arity="2" scope="X5.1 X9.1" reference="R1336" />
    <constraint name="C1337" model="TKC" arity="2" scope="X16.1 X56.1" reference="R1337" />
    <constraint name="C1338" model="TKC" arity="2" scope="X6.1 X56.1" reference="R1338" />
    <constraint name="C1339" model="TKC" arity="2" scope="X25.1 X61.1" reference="R1339" />
    <constraint name="C1340" model="TKC" arity="2" scope="X31.1 X59.1" reference="R1340" />
    <constraint name="C1341" model="TKC" arity="2" scope="X39.1 X40.1" reference="R1341" />
    <constraint name="C1342" model="TKC" arity="2" scope="X50.1 X51.1" reference="R1342" />
    <constraint name="C1343" model="TKC" arity="2" scope="X14.1 X44.1" reference="R1343" />
    <constraint name="C1344" model="TKC" arity="2" scope="X11.1 X30.1" reference="R1344" />
    <constraint name="C1345" model="TKC" arity="2" scope="X31.1 X69.1" reference="R1345" />
    <constraint name="C1346" model="TKC" arity="2" scope="X11.1 X57.1" reference="R1346" />
    <constraint name="C1347" model="TKC" arity="2" scope="X12.1 X60.1" reference="R1347" />
    <constraint name="C1348" model="TKC" arity="2" scope="X33.1 X57.1" reference="R1348" />
    <constraint name="C1349" model="TKC" arity="2" scope="X20.1 X23.1" reference="R1349" />
    <constraint name="C1350" model="TKC" arity="2" scope="X8.1 X68.1" reference="R1350" />
    <constraint name="C1351" model="TKC" arity="2" scope="X15.1 X49.1" reference="R1351" />
    <constraint name="C1352" model="TKC" arity="2" scope="X38.1 X60.1" reference="R1352" />
    <constraint name="C1353" model="TKC" arity="2" scope="X2.1 X33.1" reference="R1353" />
    <constraint name="C1354" model="TKC" arity="2" scope="X52.1 X68.1" reference="R1354" />
    <constraint name="C1355" model="TKC" arity="2" scope="X52.1 X53.1" reference="R1355" />
    <constraint name="C1356" model="TKC" arity="2" scope="X15.1 X40.1" reference="R1356" />
    <constraint name="C1357" model="TKC" arity="2" scope="X22.1 X51.1" reference="R1357" />
    <constraint name="C1358" model="TKC" arity="2" scope="X35.1 X45.1" reference="R1358" />
    <constraint name="C1359" model="TKC" arity="2" scope="X40.1 X69.1" reference="R1359" />
    <constraint name="C1360" model="TKC" arity="2" scope="X24.1 X40.1" reference="R1360" />
    <constraint name="C1361" model="TKC" arity="2" scope="X50.1 X59.1" reference="R1361" />
    <constraint name="C1362" model="TKC" arity="2" scope="X35.1 X57.1" reference="R1362" />
    <constraint name="C1363" model="TKC" arity="2" scope="X6.1 X31.1" reference="R1363" />
    <constraint name="C1364" model="TKC" arity="2" scope="X59.1 X67.1" reference="R1364" />
    <constraint name="C1365" model="TKC" arity="2" scope="X25.1 X26.1" reference="R1365" />
    <constraint name="C1366" model="TKC" arity="2" scope="X48.1 X68.1" reference="R1366" />
    <constraint name="C1367" model="TKC" arity="2" scope="X34.1 X64.1" reference="R1367" />
    <constraint name="C1368" model="TKC" arity="2" scope="X15.1 X69.1" reference="R1368" />
    <constraint name="C1369" model="TKC" arity="2" scope="X50.1 X57.1" reference="R1369" />
    <constraint name="C1370" model="TKC" arity="2" scope="X28.1 X47.1" reference="R1370" />
    <constraint name="C1371" model="TKC" arity="2" scope="X23.1 X61.1" reference="R1371" />
    <constraint name="C1372" model="TKC" arity="2" scope="X54.1 X68.1" reference="R1372" />
    <constraint name="C1373" model="TKC" arity="2" scope="X3.1 X44.1" reference="R1373" />
    <constraint name="C1374" model="TKC" arity="2" scope="X27.1 X31.1" reference="R1374" />
    <constraint name="C1375" model="TKC" arity="2" scope="X27.1 X52.1" reference="R1375" />
    <constraint name="C1376" model="TKC" arity="2" scope="X47.1 X59.1" reference="R1376" />
    <constraint name="C1377" model="TKC" arity="2" scope="X47.1 X60.1" reference="R1377" />
    <constraint name="C1378" model="TKC" arity="2" scope="X19.1 X59.1" reference="R1378" />
    <constraint name="C1379" model="TKC" arity="2" scope="X7.1 X25.1" reference="R1379" />
    <constraint name="C1380" model="TKC" arity="2" scope="X10.1 X56.1" reference="R1380" />
    <constraint name="C1381" model="TKC" arity="2" scope="X52.1 X62.1" reference="R1381" />
    <constraint name="C1382" model="TKC" arity="2" scope="X51.1 X70.1" reference="R1382" />
    <constraint name="C1383" model="TKC" arity="2" scope="X37.1 X44.1" reference="R1383" />
    <constraint name="C1384" model="TKC" arity="2" scope="X36.1 X43.1" reference="R1384" />
    <constraint name="C1385" model="TKC" arity="2" scope="X42.1 X50.1" reference="R1385" />
    <constraint name="C1386" model="TKC" arity="2" scope="X37.1 X48.1" reference="R1386" />
    <constraint name="C1387" model="TKC" arity="2" scope="X23.1 X41.1" reference="R1387" />
    <constraint name="C1388" model="TKC" arity="2" scope="X34.1 X65.1" reference="R1388" />
    <constraint name="C1389" model="TKC" arity="2" scope="X31.1 X49.1" reference="R1389" />
    <constraint name="C1390" model="TKC" arity="2" scope="X13.1 X46.1" reference="R1390" />
    <constraint name="C1391" model="TKC" arity="2" scope="X30.1 X39.1" reference="R1391" />
    <constraint name="C1392" model="TKC" arity="2" scope="X12.1 X13.1" reference="R1392" />
    <constraint name="C1393" model="TKC" arity="2" scope="X3.1 X39.1" reference="R1393" />
    <constraint name="C1394" model="TKC" arity="2" scope="X13.1 X65.1" reference="R1394" />
    <constraint name="C1395" model="TKC" arity="2" scope="X58.1 X62.1" reference="R1395" />
    <constraint name="C1396" model="TKC" arity="2" scope="X43.1 X46.1" reference="R1396" />
    <constraint name="C1397" model="TKC" arity="2" scope="X21.1 X67.1" reference="R1397" />
    <constraint name="C1398" model="TKC" arity="2" scope="X11.1 X61.1" reference="R1398" />
    <constraint name="C1399" model="TKC" arity="2" scope="X43.1 X60.1" reference="R1399" />
    <constraint name="C1400" model="TKC" arity="2" scope="X60.1 X61.1" reference="R1400" />
    <constraint name="C1401" model="TKC" arity="2" scope="X49.1 X54.1" reference="R1401" />
    <constraint name="C1402" model="TKC" arity="2" scope="X11.1 X52.1" reference="R1402" />
    <constraint name="C1403" model="TKC" arity="2" scope="X7.1 X41.1" reference="R1403" />
    <constraint name="C1404" model="TKC" arity="2" scope="X17.1 X70.1" reference="R1404" />
    <constraint name="C1405" model="TKC" arity="2" scope="X24.1 X50.1" reference="R1405" />
    <constraint name="C1406" model="TKC" arity="2" scope="X20.1 X45.1" reference="R1406" />
    <constraint name="C1407" model="TKC" arity="2" scope="X8.1 X52.1" reference="R1407" />
    <constraint name="C1408" model="TKC" arity="2" scope="X1.1 X12.1" reference="R1408" />
    <constraint name="C1409" model="TKC" arity="2" scope="X19.1 X61.1" reference="R1409" />
    <constraint name="C1410" model="TKC" arity="2" scope="X11.1 X56.1" reference="R1410" />
    <constraint name="C1411" model="TKC" arity="2" scope="X3.1 X8.1" reference="R1411" />
    <constraint name="C1412" model="TKC" arity="2" scope="X3.1 X67.1" reference="R1412" />
    <constraint name="C1413" model="TKC" arity="2" scope="X12.1 X22.1" reference="R1413" />
    <constraint name="C1414" model="TKC" arity="2" scope="X60.1 X63.1" reference="R1414" />
    <constraint name="C1415" model="TKC" arity="2" scope="X37.1 X62.1" reference="R1415" />
    <constraint name="C1416" model="TKC" arity="2" scope="X20.1 X70.1" reference="R1416" />
    <constraint name="C1417" model="TKC" arity="2" scope="X11.1 X31.1" reference="R1417" />
    <constraint name="C1418" model="TKC" arity="2" scope="X22.1 X52.1" reference="R1418" />
    <constraint name="C1419" model="TKC" arity="2" scope="X3.1 X47.1" reference="R1419" />
    <constraint name="C1420" model="TKC" arity="2" scope="X36.1 X44.1" reference="R1420" />
    <constraint name="C1421" model="TKC" arity="2" scope="X32.1 X38.1" reference="R1421" />
    <constraint name="C1422" model="TKC" arity="2" scope="X50.1 X70.1" reference="R1422" />
    <constraint name="C1423" model="TKC" arity="2" scope="X6.1 X12.1" reference="R1423" />
    <constraint name="C1424" model="TKC" arity="2" scope="X15.1 X52.1" reference="R1424" />
    <constraint name="C1425" model="TKC" arity="2" scope="X48.1 X50.1" reference="R1425" />
    <constraint name="C1426" model="TKC" arity="2" scope="X3.1 X68.1" reference="R1426" />
    <constraint name="C1427" model="TKC" arity="2" scope="X12.1 X68.1" reference="R1427" />
    <constraint name="C1428" model="TKC" arity="2" scope="X15.1 X27.1" reference="R1428" />
    <constraint name="C1429" model="TKC" arity="2" scope="X21.1 X24.1" reference="R1429" />
    <constraint name="C1430" model="TKC" arity="2" scope="X9.1 X17.1" reference="R1430" />
    <constraint name="C1431" model="TKC" arity="2" scope="X21.1 X28.1" reference="R1431" />
    <constraint name="C1432" model="TKC" arity="2" scope="X7.1 X23.1" reference="R1432" />
    <constraint name="C1433" model="TKC" arity="2" scope="X13.1 X47.1" reference="R1433" />
    <constraint name="C1434" model="TKC" arity="2" scope="X4.1 X54.1" reference="R1434" />
    <constraint name="C1435" model="TKC" arity="2" scope="X45.1 X49.1" reference="R1435" />
    <constraint name="C1436" model="TKC" arity="2" scope="X37.1 X40.1" reference="R1436" />
    <constraint name="C1437" model="TKC" arity="2" scope="X6.1 X14.1" reference="R1437" />
    <constraint name="C1438" model="TKC" arity="2" scope="X35.1 X42.1" reference="R1438" />
    <constraint name="C1439" model="TKC" arity="2" scope="X9.1 X26.1" reference="R1439" />
    <constraint name="C1440" model="TKC" arity="2" scope="X32.1 X48.1" reference="R1440" />
    <constraint name="C1441" model="TKC" arity="2" scope="X53.1 X58.1" reference="R1441" />
    <constraint name="C1442" model="TKC" arity="2" scope="X14.1 X56.1" reference="R1442" />
    <constraint name="C1443" model="TKC" arity="2" scope="X11.1 X15.1" reference="R1443" />
    <constraint name="C1444" model="TKC" arity="2" scope="X48.1 X51.1" reference="R1444" />
    <constraint name="C1445" model="TKC" arity="2" scope="X17.1 X25.1" reference="R1445" />
    <constraint name="C1446" model="TKC" arity="2" scope="X39.1 X54.1" reference="R1446" />
    <constraint name="C1447" model="TKC" arity="2" scope="X30.1 X47.1" reference="R1447" />
    <constraint name="C1448" model="TKC" arity="2" scope="X24.1 X35.1" reference="R1448" />
  </constraints>
  <relations nbRelations="1449">
    <relation name="R0" arity="2" nbTuples="100" semantics="soft" defaultCost="infinity">78 49:1 1|99 26:1 2|85 90:1 3|23 94:1 4|93 27:1 5|64 84:1 6|65 67:1 7|54 69:1 8|34 32:1 9|46 50:1 10|24 6:2 1|60 94:2 2|2 51:2 3|81 33:2 4|47 100:2 5|38 93:2 6|16 23:2 7|48 63:2 8|11 23:2 9|66 26:2 10|22 66:3 1|49 29:3 2|9 75:3 3|1 78:3 4|77 15:3 5|31 23:3 6|89 65:3 7|40 84:3 8|78 70:3 9|98 92:3 10|78 25:4 1|1 84:4 2|54 72:4 3|83 20:4 4|48 19:4 5|98 79:4 6|56 74:4 7|52 13:4 8|45 83:4 9|21 37:4 10|96 60:5 1|87 57:5 2|64 7:5 3|41 53:5 4|32 30:5 5|55 55:5 6|63 54:5 7|96 77:5 8|99 72:5 9|60 87:5 10|51 67:6 1|45 59:6 2|27 66:6 3|41 31:6 4|75 19:6 5|80 82:6 6|1 1:6 7|59 48:6 8|96 94:6 9|30 60:6 10|49 4:7 1|88 14:7 2|49 24:7 3|22 49:7 4|76 5:7 5|1 55:7 6|97 95:7 7|50 88:7 8|61 94:7 9|15 22:7 10|47 11:8 1|89 54:8 2|95 31:8 3|44 97:8 4|79 94:8 5|58 23:8 6|34 28:8 7|62 36:8 8|99 22:8 9|92 56:8 10|81 20:9 1|81 80:9 2|32 61:9 3|6 42:9 4|31 66:9 5|6 90:9 6|10 45:9 7|55 97:9 8|33 77:9 9|97 86:9 10|11 88:10 1|6 74:10 2|72 44:10 3|76 100:10 4|68 47:10 5|95 38:10 6|49 22:10 7|41 73:10 8|55 77:10 9|27 29:10 10</relation>
    <relation name="R1" arity="2" nbTuples="100" semantics="soft" defaultCost="infinity">32 94:1 1|90 56:1 2|97 31:1 3|44 87:1 4|6 2:1 5|55 85:1 6|86 99:1 7|65 40:1 8|22 49:1 9|95 58:1 10|96 95:2 1|77 66:2 2|53 89:2 3|23 17:2 4|12 44:2 5|34 73:2 6|93 59:2 7|34 23:2 8|33 5:2 9|84 76:2 10|52 33:3 1|80 77:3 2|10 48:3 3|39 51:3 4|36 85:3 5|6 18:3 6|24 72:3 7|51 96:3 8|29 8:3 9|32 9:3 10|24 21:4 1|70 42:4 2|98 14:4 3|63 80:4 4|64 51:4 5|84 74:4 6|89 9:4 7|42 12:4 8|33 35:4 9|72 70:4 10|96 43:5 1|94 54:5 2|45 29:5 3|33 63:5 4|21 42:5 5|24 21:5 6|39 23:5 7|43 84:5 8|45 95:5 9|51 20:5 10|20 50:6 1|77 43:6 2|80 62:6 3|11 85:6 4|19 39:6 5|1 49:6 6|84 96:6 7|55 39:6 8|67 21:6 9|95 88:6 10|55 15:7 1|18 98:7 2|7 29:7 3|86 100:7 4|22 77:7 5|45 86:7 6|90 55:7 7|97 25:7 8|14 16:7 9|87 40:7 10|30 54:8 1|30 13:8 2|72 57:8 3|18 5:8 4|14 97:8 5|53 23:8 6|36 32:8 7|30 65:8 8|80 32:8 9|53 40:8 10|14 36:9 1|99 47:9 2|32 87:9 3|71 92:9 4|18 13:9 5|44 98:9 6|41 36:9 7|38 63:9 8|39 66:9 9|8 31:9 10|39 7:10 1|76 5:10 2|73 13:10 3|37 77:10 4|41 1:10 5|28 14:10 6|29 47:10 7|52 92:10 8|10 61:10 9|41 22:10 10</relation>
    <relation name="R2" arity="2" nbTuples="100" semantics="soft" defaultCost="infinity">94 67:1 1|11 10:1 2|76 92:1 3|2 9:1 4|12 90:1 5|23 47:1 6|76 42:1 7|17 51:1 8|22 59:1 9|66 77:1 10|49 79:2 1|71 46:2 2|55 6:2 3|14 51:2 4|42 32:2 5|12 97:2 6|73 40:2 7|64 36:2 8|77 78:2 9|53 27:2 10|33 64:3 1|39 71:3 2|1 90:3 3|74 64:3 4|66 43:3 5|2 90:3 6|22 93:3 7|76 35:3 8|35 75:3 9|85 46:3 10|90 71:4 1|20 29:4 2|10 43:4 3|55 46:4 4|87 30:4 5|50 38:4 6|49 44:4 7|44 71:4 8|37 29:4 9|72 77:4 10|4 20:5 1|25 39:5 2|33 4:5 3|67 50:5 4|76 50:5 5|1 60:5 6|62 61:5 7|32 10:5 8|84 63:5 9|59 51:5 10|65 22:6 1|83 16:6 2|31 91:6 3|90 43:6 4|62 30:6 5|73 11:6 6|81 72:6 7|74 87:6 8|37 66:6 9|10 54:6 10|73 59:7 1|1 33:7 2|48 24:7 3|64 88:7 4|40 13:7 5|51 55:7 6|25 41:7 7|3 22:7 8|15 79:7 9|73 28:7 10|65 100:8 1|9 65:8 2|34 65:8 3|34 98:8 4|23 27:8 5|54 43:8 6|68 81:8 7|18 88:8 8|73 65:8 9|28 65:8 10|48 13:9 1|2 32:9 2|100 97:9 3|73 53:9 4|66 30:9 5|43 41:9 6|7 39:9 7|42 28:9 8|61 44:9 9|45 32:9 10|87 40:10 1|93 13:10 2|24 92:10 3|100 73:10 4|85 51:10 5|5 25:10 6|87 87:10 7|8 31:10 8|26 48:10 9|44 32:10 10</relation>
    <relation name="R3" arity="2" nbTuples="100" semantics="soft" defaultCost="infinity">73 66:1 1|31 34:1 2|18 27:1 3|43 14:1 4|23 46:1 5|42 60:1 6|38 8:1 7|61 62:1 8|33 36:1 9|50 37:1 10|55 4:2 1|37 82:2 2|55 91:2 3|31 4:2 4|63 57:2 5|60 8:2 6|62 100:2 7|6 75:2 8|22 36:2 9|9 31:2 10|67 36:3 1|14 3:3 2|19 49:3 3|44 100:3 4|43 19:3 5|96 25:3 6|14 28:3 7|55 55:3 8|7 68:3 9|84 59:3 10|27 73:4 1|84 89:4 2|42 38:4 3|54 67:4 4|72 63:4 5|88 61:4 6|68 75:4 7|93 99:4 8|59 91:4 9|20 99:4 10|11 31:5 1|86 1:5 2|9 57:5 3|18 70:5 4|11 19:5 5|23 38:5 6|55 32:5 7|48 1:5 8|65 14:5 9|86 72:5 10|28 97:6 1|44 77:6 2|9 7:6 3|65 95:6 4|52 90:6 5|23 57:6 6|86 88:6 7|100 93:6 8|85 27:6 9|88 83:6 10|38 9:7 1|71 19:7 2|95 92:7 3|38 67:7 4|24 46:7 5|66 78:7 6|47 99:7 7|37 81:7 8|76 74:7 9|6 60:7 10|53 68:8 1|35 96:8 2|10 8:8 3|1 69:8 4|92 77:8 5|27 30:8 6|67 92:8 7|72 47:8 8|17 83:8 9|87 11:8 10|66 24:9 1|69 80:9 2|5 14:9 3|34 66:9 4|78 54:9 5|45 26:9 6|7 82:9 7|1 80:9 8|44 2:9 9|95 28:9 10|17 70:10 1|14 6:10 2|25 62:10 3|64 86:10 4|54 89:10 5|8 96:10 6|36 10:10 7|59 89:10 8|40 11:10 9|41 99:10 10</relation>
    <relation name="R4" arity="2" nbTuples="100" semantics="soft" defaultCost="infinity">98 28:1 1|50 56:1 2|100 21:1 3|67 56:1 4|30 96:1 5|31 28:1 6|42 45:1 7|96 59:1 8|46 32:1 9|74 95:1 10|64 54:2 1|48 72:2 2|39 80:2 3|97 69:2 4|21 41:2 5|62 42:2 6|66 66:2 7|42 35:2 8|34 14:2 9|45 27:2 10|63 75:3 1|16 30:3 2|23 85:3 3|58 19:3 4|54 33:3 5|47 35:3 6|18 9:3 7|59 65:3 8|36 74:3 9|70 96:3 10|47 21:4 1|84 83:4 2|54 41:4 3|27 82:4 4|26 83:4 5|7 40:4 6|98 57:4 7|55 68:4 8|3 22:4 9|15 49:4 10|75 42:5 1|94 95:5 2|12 28:5 3|8 79:5 4|58 82:5 5|48 39:5 6|60 50:5 7|85 1:5 8|2 72:5 9|65 92:5 10|39 1:6 1|94 13:6 2|78 84:6 3|26 50:6 4|38 54:6 5|39 17:6 6|74 35:6 7|67 46:6 8|11 8:6 9|96 28:6 10|49 55:7 1|62 74:7 2|96 42:7 3|67 53:7 4|62 85:7 5|48 6:7 6|27 90:7 7|59 72:7 8|90 45:7 9|67 79:7 10|59 1:8 1|2 98:8 2|10 60:8 3|55 18:8 4|4 75:8 5|20 92:8 6|32 33:8 7|13 17:8 8|50 88:8 9|13 87:8 10|75 2:9 1|20 96:9 2|15 36:9 3|32 23:9 4|39 21:9 5|97 97:9 6|51 70:9 7|48 97:9 8|28 41:9 9|14 3:9 10|100 10:10 1|43 2:10 2|100 4:10 3|98 81:10 4|74 39:10 5|77 82:10 6|65 57:10 7|9 82:10 8|98 31:10 9|12 45:10 10</relation>
    <relation name="R5" arity="2" nbTuples="100" semantics="soft" defaultCost="infinity">60 55:1 1|59 61:1 2|61 63:1 3|90 4:1 4|64 7:1 5|10 88:1 6|38 10:1 7|99 40:1 8|32 89:1 9|72 65:1 10|92 23:2 1|86 4:2 2|64 34:2 3|90 78:2 4|67 41:2 5|77 7:2 6|39 47:2 7|87 38:2 8|29 90:2 9|27 63:2 10|83 38:3 1|98 1:3 2|26 59:3 3|21 75:3 4|37 50:3 5|22 59:3 6|52 75:3 7|76 1:3 8|59 30:3 9|72 48:3 10|61 1:4 1|26 18:4 2|73 77:4 3|99 26:4 4|49 27:4 5|98 75:4 6|37 46:4 7|19 95:4 8|1 42:4 9|93 19:4 10|18 19:5 1|77 81:5 2|89 3:5 3|52 11:5 4|66 48:5 5|10 7:5 6|43 27:5 7|47 88:5 8|43 46:5 9|16 3:5 10|46 84:6 1|44 26:6 2|54 77:6 3|27 46:6 4|24 70:6 5|28 6:6 6|64 59:6 7|36 37:6 8|20 70:6 9|70 100:6 10|25 6:7 1|41 29:7 2|97 61:7 3|3 27:7 4|26 51:7 5|5 97:7 6|88 6:7 7|13 30:7 8|42 34:7 9|34 89:7 10|87 33:8 1|67 1:8 2|67 49:8 3|25 2:8 4|69 6:8 5|46 29:8 6|25 81:8 7|48 93:8 8|60 39:8 9|49 61:8 10|15 77:9 1|47 85:9 2|14 95:9 3|74 12:9 4|33 32:9 5|88 61:9 6|58 85:9 7|12 29:9 8|64 87:9 9|79 35:9 10|6 48:10 1|91 33:10 2|52 70:10 3|43 43:10 4|67 81:10 5|69 80:10 6|82 19:10 7|29 14:10 8|93 59:10 9|69 1:10 10</relation>
    <relation name="R6" arity="2" nbTuples="100" semantics="soft" defaultCost="infinity">35 71:1 1|70 89:1 2|37 44:1 3|75 33:1 4|2 25:1 5|42 8:1 6|20 95:1 7|67 44:1 8|59 80:1 9|83 86:1 10|32 13:2 1|47 1:2 2|48 26:2 3|63 48:2 4|6 86:2 5|78 61:2 6|22 45:2 7|19 87:2 8|48 25:2 9|56 57:2 10|32 29:3 1|4 69:3 2|12 98:3 3|75 19:3 4|67 43:3 5|4 2:3 6|46 2:3 7|50 67:3 8|94 75:3 9|30 39:3 10|54 42:4 1|20 37:4 2|43 59:4 3|85 86:4 4|55 93:4 5|46 45:4 6|21 58:4 7|53 24:4 8|15 69:4 9|59 10:4 10|86 54:5 1|82 85:5 2|1 30:5 3|49 63:5 4|89 63:5 5|46 26:5 6|89 95:5 7|75 31:5 8|55 87:5 9|95 86:5 10|95 43:6 1|52 83:6 2|99 76:6 3|57 50:6 4|38 19:6 5|42 47:6 6|64 35:6 7|25 14:6 8|47 83:6 9|53 59:6 10|38 26:7 1|55 54:7 2|71 64:7 3|25 6:7 4|88 49:7 5|61 40:7 6|46 6:7 7|53 47:7 8|21 82:7 9|68 24:7 10|37 17:8 1|85 52:8 2|58 25:8 3|78 37:8 4|62 68:8 5|79 84:8 6|69 90:8 7|51 26:8 8|50 91:8 9|30 4:8 10|27 8:9 1|99 47:9 2|13 77:9 3|77 87:9 4|63 68:9 5|54 90:9 6|11 79:9 7|69 78:9 8|33 96:9 9|66 91:9 10|55 57:10 1|40 13:10 2|34 36:10 3|17 70:10 4|75 40:10 5|20 1:10 6|23 100:10 7|80 91:10 8|40 71:10 9|1 35:10 10</relation>
    <relation name="R7" arity="2" nbTuples="100" semantics="soft" defaultCost="infinity">33 4:1 1|56 35:1 2|15 73:1 3|7 68:1 4|84 88:1 5|50 41:1 6|92 54:1 7|59 90:1 8|35 98:1 9|92 37:1 10|23 22:2 1|22 83:2 2|28 87:2 3|4 85:2 4|52 3:2 5|79 35:2 6|17 44:2 7|62 6:2 8|13 64:2 9|74 48:2 10|85 75:3 1|18 46:3 2|47 85:3 3|11 73:3 4|81 84:3 5|70 26:3 6|61 42:3 7|100 41:3 8|54 29:3 9|1 57:3 10|17 92:4 1|95 97:4 2|43 60:4 3|23 38:4 4|43 67:4 5|67 34:4 6|59 57:4 7|97 51:4 8|78 18:4 9|85 97:4 10|68 20:5 1|12 25:5 2|20 72:5 3|30 2:5 4|62 90:5 5|51 48:5 6|34 90:5 7|44 83:5 8|75 98:5 9|74 19:5 10|11 37:6 1|89 74:6 2|81 67:6 3|86 100:6 4|27 6:6 5|77 75:6 6|81 19:6 7|93 92:6 8|13 53:6 9|95 74:6 10|68 63:7 1|40 41:7 2|43 39:7 3|27 10:7 4|26 65:7 5|93 72:7 6|14 78:7 7|58 6:7 8|94 20:7 9|22 80:7 10|46 48:8 1|4 12:8 2|23 80:8 3|66 42:8 4|57 14:8 5|6 25:8 6|82 21:8 7|26 16:8 8|72 49:8 9|85 83:8 10|2 32:9 1|86 62:9 2|82 82:9 3|41 52:9 4|62 68:9 5|63 85:9 6|51 92:9 7|43 51:9 8|70 7:9 9|62 75:9 10|35 23:10 1|49 80:10 2|66 96:10 3|47 28:10 4|91 4:10 5|49 49:10 6|68 71:10 7|84 37:10 8|48 88:10 9|10 23:10 10</relation>
    <relation name="R8" arity="2" nbTuples="100" semantics="soft" defaultCost="infinity">42 95:1 1|4 5:1 2|90 41:1 3|97 41:1 4|48 53:1 5|99 24:1 6|80 60:1 7|56 50:1 8|18 76:1 9|38 9:1 10|6 91:2 1|14 81:2 2|40 8:2 3|80 80:2 4|44 67:2 5|30 64:2 6|77 29:2 7|11 44:2 8|55 2:2 9|83 30:2 10|42 91:3 1|32 22:3 2|78 17:3 3|100 76:3 4|86 38:3 5|86 96:3 6|72 55:3 7|50 85:3 8|1 13:3 9|84 98:3 10|17 35:4 1|64 11:4 2|28 81:4 3|83 63:4 4|97 54:4 5|51 87:4 6|18 11:4 7|19 2:4 8|1 18:4 9|17 12:4 10|100 93:5 1|99 86:5 2|27 77:5 3|20 28:5 4|40 1:5 5|99 32:5 6|80 88:5 7|8 82:5 8|10 10:5 9|39 39:5 10|85 35:6 1|19 41:6 2|82 39:6 3|14 20:6 4|66 72:6 5|53 17:6 6|33 70:6 7|10 13:6 8|62 84:6 9|40 95:6 10|25 69:7 1|33 89:7 2|75 66:7 3|50 86:7 4|75 11:7 5|30 63:7 6|76 63:7 7|41 56:7 8|58 81:7 9|84 97:7 10|16 42:8 1|35 87:8 2|90 10:8 3|99 51:8 4|4 73:8 5|50 73:8 6|87 52:8 7|25 1:8 8|72 32:8 9|53 65:8 10|6 30:9 1|78 50:9 2|23 79:9 3|98 19:9 4|90 98:9 5|53 99:9 6|27 48:9 7|65 100:9 8|10 99:9 9|42 43:9 10|32 67:10 1|23 55:10 2|42 8:10 3|1 12:10 4|86 91:10 5|65 54:10 6|36 3:10 7|33 83:10 8|90 11:10 9|8 61:10 10</relation>
    <relation name="R9" arity="2" nbTuples="100" semantics="soft" defaultCost="infinity">76 96:1 1|71 27:1 2|40 87:1 3|44 95:1 4|10 15:1 5|87 53:1 6|16 99:1 7|85 74:1 8|29 24:1 9|58 86:1 10|24 20:2 1|52 70:2 2|3 22:2 3|64 79:2 4|16 70:2 5|72 4:2 6|14 50:2 7|6 41:2 8|20 84:2 9|16 68:2 10|40 7:3 1|52 47:3 2|77 11:3 3|76 55:3 4|78 49:3 5|64 43:3 6|53 34:3 7|55 21:3 8|16 20:3 9|70 77:3 10|79 63:4 1|35 23:4 2|88 49:4 3|62 10:4 4|34 62:4 5|42 1:4 6|69 98:4 7|48 93:4 8|78 88:4 9|20 99:4 10|3 52:5 1|93 17:5 2|94 67:5 3|76 49:5 4|59 87:5 5|13 56:5 6|5 41:5 7|76 47:5 8|70 63:5 9|21 77:5 10|64 46:6 1|93 10:6 2|99 8:6 3|33 90:6 4|37 11:6 5|30 91:6 6|15 6:6 7|80 38:6 8|45 88:6 9|86 89:6 10|6 14:7 1|87 74:7 2|89 61:7 3|26 74:7 4|48 45:7 5|14 65:7 6|31 82:7 7|73 20:7 8|94 8:7 9|82 23:7 10|68 36:8 1|38 28:8 2|67 95:8 3|100 49:8 4|19 32:8 5|60 57:8 6|78 47:8 7|98 37:8 8|51 79:8 9|5 15:8 10|81 44:9 1|13 92:9 2|63 87:9 3|64 68:9 4|44 97:9 5|85 40:9 6|36 1:9 7|44 77:9 8|19 48:9 9|75 30:9 10|23 67:10 1|31 64:10 2|8 86:10 3|80 85:10 4|5 71:10 5|87 62:10 6|75 55:10 7|46 21:10 8|66 22:10 9|100 23:10 10</relation>
    <relation name="R10" arity="2" nbTuples="100" semantics="soft" defaultCost="infinity">51 3:1 1|78 53:1 2|57 55:1 3|95 57:1 4|28 95:1 5|1 69:1 6|45 74:1 7|79 51:1 8|43 95:1 9|30 12:1 10|66 73:2 1|93 87:2 2|94 90:2 3|45 30:2 4|39 93:2 5|60 39:2 6|38 9:2 7|86 72:2 8|1 11:2 9|86 42:2 10|67 50:3 1|11 36:3 2|75 62:3 3|39 55:3 4|64 39:3 5|70 4:3 6|72 45:3 7|100 54:3 8|81 71:3 9|9 11:3 10|2 71:4 1|89 32:4 2|82 6:4 3|100 52:4 4|38 27:4 5|91 99:4 6|64 22:4 7|48 100:4 8|53 1:4 9|30 94:4 10|38 51:5 1|35 5:5 2|38 71:5 3|88 66:5 4|17 49:5 5|3 92:5 6|56 41:5 7|49 76:5 8|80 67:5 9|76 74:5 10|95 12:6 1|10 36:6 2|74 45:6 3|74 60:6 4|35 88:6 5|20 81:6 6|84 24:6 7|83 11:6 8|29 67:6 9|2 35:6 10|99 53:7 1|71 83:7 2|62 81:7 3|82 32:7 4|28 53:7 5|58 49:7 6|50 56:7 7|53 91:7 8|61 35:7 9|100 3:7 10|91 27:8 1|5 61:8 2|78 17:8 3|33 80:8 4|63 32:8 5|38 74:8 6|42 61:8 7|79 48:8 8|50 52:8 9|16 94:8 10|34 35:9 1|30 46:9 2|43 79:9 3|35 34:9 4|24 78:9 5|43 93:9 6|19 44:9 7|21 73:9 8|73 2:9 9|26 78:9 10|34 9:10 1|64 17:10 2|12 91:10 3|89 100:10 4|53 27:10 5|78 68:10 6|56 51:10 7|88 43:10 8|12 21:10 9|10 96:10 10</relation>
    <relation name="R11" arity="2" nbTuples="100" semantics="soft" defaultCost="infinity">34 30:1 1|5 78:1 2|98 22:1 3|73 38:1 4|43 24:1 5|14 41:1 6|67 80:1 7|59 62:1 8|75 24:1 9|43 29:1 10|58 39:2 1|43 71:2 2|57 77:2 3|41 7:2 4|60 38:2 5|20 34:2 6|98 59:2 7|77 23:2 8|48 61:2 9|1 74:2 10|62 92:3 1|67 68:3 2|91 83:3 3|72 40:3 4|82 50:3 5|91 43:3 6|96 54:3 7|9 53:3 8|93 31:3 9|32 98:3 10|44 34:4 1|75 4:4 2|57 94:4 3|73 71:4 4|34 67:4 5|56 29:4 6|96 91:4 7|16 36:4 8|42 54:4 9|20 9:4 10|65 37:5 1|26 41:5 2|43 68:5 3|85 52:5 4|23 2:5 5|94 95:5 6|83 18:5 7|49 69:5 8|98 17:5 9|84 28:5 10|79 59:6 1|15 48:6 2|32 25:6 3|11 40:6 4|84 95:6 5|98 73:6 6|74 28:6 7|55 13:6 8|55 33:6 9|21 66:6 10|47 98:7 1|16 52:7 2|1 83:7 3|17 35:7 4|95 61:7 5|58 73:7 6|10 8:7 7|9 57:7 8|20 76:7 9|8 61:7 10|66 65:8 1|20 25:8 2|28 59:8 3|94 59:8 4|25 4:8 5|47 53:8 6|59 24:8 7|48 72:8 8|92 10:8 9|1 2:8 10|79 51:9 1|7 90:9 2|30 97:9 3|87 78:9 4|48 98:9 5|81 53:9 6|96 99:9 7|85 19:9 8|91 7:9 9|83 37:9 10|63 14:10 1|49 58:10 2|40 85:10 3|24 16:10 4|1 97:10 5|47 46:10 6|27 59:10 7|35 29:10 8|12 7:10 9|96 65:10 10</relation>
    <relation name="R12" arity="2" nbTuples="100" semantics="soft" defaultCost="infinity">41 28:1 1|61 63:1 2|40 48:1 3|64 58:1 4|81 58:1 5|30 36:1 6|8 70:1 7|64 61:1 8|64 11:1 9|10 27:1 10|45 16:2 1|33 31:2 2|78 87:2 3|97 90:2 4|14 28:2 5|91 70:2 6|81 27:2 7|94 69:2 8|48 48:2 9|21 18:2 10|95 6:3 1|81 70:3 2|53 78:3 3|98 55:3 4|35 8:3 5|81 82:3 6|48 90:3 7|90 31:3 8|76 72:3 9|77 33:3 10|31 96:4 1|69 26:4 2|58 42:4 3|32 44:4 4|7 13:4 5|44 91:4 6|66 69:4 7|10 5:4 8|9 94:4 9|79 43:4 10|45 39:5 1|17 76:5 2|3 1:5 3|57 95:5 4|36 25:5 5|95 14:5 6|60 52:5 7|28 60:5 8|39 98:5 9|41 52:5 10|15 49:6 1|19 51:6 2|39 38:6 3|40 98:6 4|82 91:6 5|20 63:6 6|63 19:6 7|30 20:6 8|65 18:6 9|63 24:6 10|37 84:7 1|36 40:7 2|94 29:7 3|48 37:7 4|70 11:7 5|39 61:7 6|86 1:7 7|14 51:7 8|78 44:7 9|83 79:7 10|84 67:8 1|22 41:8 2|41 48:8 3|12 71:8 4|58 51:8 5|19 76:8 6|36 99:8 7|7 57:8 8|46 66:8 9|4 13:8 10|95 25:9 1|61 80:9 2|67 15:9 3|96 41:9 4|94 56:9 5|10 39:9 6|63 58:9 7|91 65:9 8|52 57:9 9|9 85:9 10|21 32:10 1|58 3:10 2|8 39:10 3|16 61:10 4|87 39:10 5|97 29:10 6|6 79:10 7|41 32:10 8|99 35:10 9|70 10:10 10</relation>
    <relation name="R13" arity="2" nbTuples="100" semantics="soft" defaultCost="infinity">97 3:1 1|45 59:1 2|60 95:1 3|86 83:1 4|50 90:1 5|21 98:1 6|62 20:1 7|75 100:1 8|20 25:1 9|82 27:1 10|24 24:2 1|10 25:2 2|15 96:2 3|25 38:2 4|85 18:2 5|47 57:2 6|79 13:2 7|80 50:2 8|91 74:2 9|90 32:2 10|55 2:3 1|28 23:3 2|57 31:3 3|16 93:3 4|13 89:3 5|57 72:3 6|88 84:3 7|100 69:3 8|51 96:3 9|12 38:3 10|98 75:4 1|29 86:4 2|13 92:4 3|22 33:4 4|57 52:4 5|5 82:4 6|62 86:4 7|35 83:4 8|53 89:4 9|71 41:4 10|25 56:5 1|93 42:5 2|53 82:5 3|97 31:5 4|86 34:5 5|10 27:5 6|99 42:5 7|27 19:5 8|86 11:5 9|56 28:5 10|73 77:6 1|77 19:6 2|79 28:6 3|50 65:6 4|17 13:6 5|8 70:6 6|32 52:6 7|10 15:6 8|89 10:6 9|45 61:6 10|78 67:7 1|26 27:7 2|94 70:7 3|4 48:7 4|52 33:7 5|45 82:7 6|24 30:7 7|36 39:7 8|83 78:7 9|83 94:7 10|88 15:8 1|20 28:8 2|11 36:8 3|13 42:8 4|21 57:8 5|56 6:8 6|46 42:8 7|77 68:8 8|8 39:8 9|31 97:8 10|10 55:9 1|39 12:9 2|53 4:9 3|72 75:9 4|11 58:9 5|68 40:9 6|74 33:9 7|9 64:9 8|33 60:9 9|14 100:9 10|32 93:10 1|97 49:10 2|69 11:10 3|29 15:10 4|86 9:10 5|85 21:10 6|10 79:10 7|28 80:10 8|60 99:10 9|30 47:10 10</relation>
    <relation name="R14" arity="2" nbTuples="100" semantics="soft" defaultCost="infinity">64 83:1 1|15 44:1 2|64 85:1 3|81 40:1 4|82 52:1 5|94 84:1 6|76 79:1 7|96 66:1 8|7 65:1 9|53 1:1 10|16 78:2 1|64 20:2 2|79 8:2 3|3 88:2 4|43 44:2 5|32 38:2 6|47 15:2 7|83 72:2 8|62 50:2 9|80 58:2 10|93 19:3 1|78 10:3 2|30 3:3 3|79 22:3 4|50 8:3 5|20 93:3 6|85 79:3 7|18 86:3 8|77 65:3 9|51 1:3 10|46 51:4 1|20 94:4 2|29 42:4 3|78 94:4 4|54 71:4 5|37 18:4 6|22 86:4 7|44 52:4 8|56 41:4 9|23 75:4 10|89 36:5 1|5 89:5 2|53 99:5 3|27 72:5 4|76 41:5 5|74 93:5 6|50 86:5 7|30 47:5 8|24 76:5 9|80 85:5 10|96 86:6 1|46 98:6 2|34 52:6 3|54 3:6 4|1 47:6 5|47 18:6 6|16 58:6 7|28 26:6 8|50 15:6 9|79 83:6 10|64 63:7 1|31 19:7 2|72 63:7 3|88 67:7 4|5 80:7 5|92 57:7 6|28 82:7 7|72 62:7 8|20 72:7 9|7 56:7 10|13 57:8 1|16 42:8 2|45 31:8 3|18 26:8 4|7 69:8 5|93 1:8 6|74 89:8 7|6 14:8 8|4 77:8 9|32 38:8 10|39 23:9 1|11 7:9 2|10 75:9 3|72 91:9 4|43 64:9 5|21 15:9 6|90 30:9 7|74 23:9 8|61 28:9 9|93 59:9 10|6 53:10 1|55 19:10 2|37 32:10 3|3 13:10 4|66 43:10 5|54 55:10 6|47 53:10 7|32 100:10 8|86 15:10 9|51 38:10 10</relation>
    <relation name="R15" arity="2" nbTuples="100" semantics="soft" defaultCost="infinity">98 44:1 1|38 33:1 2|46 10:1 3|6 33:1 4|90 24:1 5|78 34:1 6|53 33:1 7|84 20:1 8|62 2:1 9|62 97:1 10|88 76:2 1|76 51:2 2|88 1:2 3|69 71:2 4|77 16:2 5|40 11:2 6|8 84:2 7|58 65:2 8|4 5:2 9|20 80:2 10|2 11:3 1|39 16:3 2|81 85:3 3|22 63:3 4|39 77:3 5|1 68:3 6|20 85:3 7|44 49:3 8|70 6:3 9|4 50:3 10|86 11:4 1|96 77:4 2|39 93:4 3|86 58:4 4|23 9:4 5|55 67:4 6|28 38:4 7|45 68:4 8|77 66:4 9|49 9:4 10|69 100:5 1|89 44:5 2|61 1:5 3|50 32:5 4|85 67:5 5|66 20:5 6|42 30:5 7|31 98:5 8|40 27:5 9|24 56:5 10|34 26:6 1|17 84:6 2|11 74:6 3|57 11:6 4|29 8:6 5|22 58:6 6|19 96:6 7|33 81:6 8|20 23:6 9|77 49:6 10|72 21:7 1|24 92:7 2|66 7:7 3|66 83:7 4|15 20:7 5|67 38:7 6|15 40:7 7|34 19:7 8|80 100:7 9|34 21:7 10|8 29:8 1|42 22:8 2|98 23:8 3|100 21:8 4|94 90:8 5|70 35:8 6|98 43:8 7|16 10:8 8|50 10:8 9|3 68:8 10|5 42:9 1|38 78:9 2|85 99:9 3|44 95:9 4|44 17:9 5|79 41:9 6|61 82:9 7|42 17:9 8|65 37:9 9|59 63:9 10|76 84:10 1|36 66:10 2|69 74:10 3|95 77:10 4|81 91:10 5|34 30:10 6|16 85:10 7|44 24:10 8|22 22:10 9|100 30:10 10</relation>
    <relation name="R16" arity="2" nbTuples="100" semantics="soft" defaultCost="infinity">17 92:1 1|91 25:1 2|44 19:1 3|4 83:1 4|52 90:1 5|48 59:1 6|90 48:1 7|59 28:1 8|68 71:1 9|6 11:1 10|70 74:2 1|65 10:2 2|50 66:2 3|54 13:2 4|8 40:2 5|6 32:2 6|65 19:2 7|59 99:2 8|70 83:2 9|94 29:2 10|26 49:3 1|70 39:3 2|45 40:3 3|51 24:3 4|14 87:3 5|84 22:3 6|25 51:3 7|67 73:3 8|78 66:3 9|8 4:3 10|99 55:4 1|74 3:4 2|81 6:4 3|72 56:4 4|83 25:4 5|34 97:4 6|60 44:4 7|7 56:4 8|18 2:4 9|22 93:4 10|47 67:5 1|80 13:5 2|28 20:5 3|58 91:5 4|31 79:5 5|42 37:5 6|21 26:5 7|11 83:5 8|77 96:5 9|53 70:5 10|62 50:6 1|87 63:6 2|43 35:6 3|67 57:6 4|63 63:6 5|76 65:6 6|36 81:6 7|6 14:6 8|61 32:6 9|100 44:6 10|11 7:7 1|51 16:7 2|88 80:7 3|22 9:7 4|16 97:7 5|23 36:7 6|46 80:7 7|74 49:7 8|7 12:7 9|49 83:7 10|38 56:8 1|29 32:8 2|19 71:8 3|15 28:8 4|32 77:8 5|32 59:8 6|42 55:8 7|63 22:8 8|45 46:8 9|50 4:8 10|49 54:9 1|90 37:9 2|84 46:9 3|13 71:9 4|80 9:9 5|38 87:9 6|71 75:9 7|63 51:9 8|58 30:9 9|94 15:9 10|49 86:10 1|19 59:10 2|27 75:10 3|48 45:10 4|42 23:10 5|29 90:10 6|98 33:10 7|56 34:10 8|10 11:10 9|84 7:10 10</relation>
    <relation name="R17" arity="2" nbTuples="100" semantics="soft" defaultCost="infinity">64 56:1 1|22 84:1 2|32 42:1 3|89 67:1 4|30 3:1 5|97 92:1 6|1 60:1 7|28 49:1 8|46 15:1 9|49 43:1 10|26 57:2 1|73 24:2 2|45 40:2 3|58 83:2 4|48 6:2 5|20 89:2 6|44 44:2 7|35 23:2 8|46 6:2 9|48 65:2 10|32 12:3 1|84 63:3 2|75 28:3 3|35 20:3 4|67 10:3 5|35 29:3 6|58 59:3 7|80 61:3 8|62 54:3 9|27 74:3 10|33 99:4 1|20 25:4 2|12 25:4 3|28 83:4 4|26 72:4 5|30 45:4 6|20 13:4 7|4 70:4 8|94 23:4 9|48 82:4 10|95 83:5 1|82 76:5 2|64 35:5 3|68 45:5 4|52 97:5 5|76 97:5 6|66 90:5 7|91 41:5 8|23 28:5 9|56 92:5 10|26 43:6 1|22 19:6 2|64 65:6 3|88 74:6 4|79 89:6 5|65 18:6 6|32 82:6 7|83 59:6 8|99 55:6 9|36 17:6 10|28 18:7 1|14 33:7 2|85 26:7 3|11 49:7 4|73 8:7 5|2 81:7 6|27 96:7 7|77 42:7 8|42 38:7 9|78 57:7 10|37 10:8 1|43 69:8 2|69 36:8 3|71 5:8 4|45 30:8 5|42 53:8 6|6 14:8 7|78 72:8 8|72 42:8 9|22 44:8 10|5 15:9 1|18 51:9 2|41 82:9 3|13 54:9 4|43 36:9 5|75 49:9 6|79 66:9 7|9 36:9 8|6 39:9 9|81 86:9 10|27 31:10 1|16 29:10 2|32 62:10 3|98 49:10 4|73 31:10 5|41 18:10 6|37 89:10 7|91 68:10 8|45 49:10 9|30 64:10 10</relation>
    <relation name="R18" arity="2" nbTuples="100" semantics="soft" defaultCost="infinity">2 51:1 1|10 83:1 2|51 10:1 3|82 15:1 4|93 57:1 5|29 22:1 6|64 18:1 7|93 10:1 8|25 86:1 9|85 14:1 10|54 34:2 1|3 9:2 2|15 82:2 3|39 92:2 4|37 87:2 5|61 42:2 6|67 39:2 7|49 73:2 8|6 78:2 9|29 53:2 10|92 64:3 1|14 22:3 2|32 8:3 3|70 56:3 4|53 47:3 5|39 21:3 6|72 61:3 7|23 65:3 8|92 100:3 9|28 17:3 10|21 8:4 1|41 52:4 2|77 20:4 3|13 16:4 4|82 11:4 5|38 25:4 6|74 93:4 7|53 35:4 8|59 54:4 9|93 66:4 10|31 57:5 1|88 41:5 2|79 28:5 3|91 44:5 4|34 78:5 5|15 47:5 6|9 39:5 7|2 93:5 8|77 6:5 9|27 22:5 10|27 18:6 1|25 47:6 2|32 27:6 3|35 42:6 4|52 63:6 5|61 39:6 6|41 18:6 7|51 10:6 8|49 28:6 9|81 25:6 10|48 71:7 1|15 93:7 2|58 46:7 3|94 83:7 4|49 53:7 5|100 65:7 6|27 50:7 7|59 1:7 8|25 1:7 9|2 64:7 10|33 26:8 1|65 60:8 2|82 83:8 3|22 87:8 4|25 23:8 5|94 59:8 6|35 79:8 7|97 91:8 8|25 87:8 9|37 53:8 10|78 38:9 1|16 62:9 2|76 7:9 3|15 96:9 4|41 38:9 5|52 91:9 6|13 82:9 7|41 13:9 8|44 52:9 9|86 50:9 10|97 58:10 1|23 34:10 2|71 88:10 3|99 53:10 4|49 81:10 5|84 75:10 6|30 59:10 7|66 80:10 8|62 68:10 9|51 48:10 10</relation>
    <relation name="R19" arity="2" nbTuples="100" semantics="soft" defaultCost="infinity">92 6:1 1|74 51:1 2|86 6:1 3|60 19:1 4|1 79:1 5|50 6:1 6|4 10:1 7|43 68:1 8|7 42:1 9|72 40:1 10|58 8:2 1|20 12:2 2|71 62:2 3|91 57:2 4|81 46:2 5|13 86:2 6|31 100:2 7|99 83:2 8|48 15:2 9|31 1:2 10|39 16:3 1|9 41:3 2|59 46:3 3|25 33:3 4|4 40:3 5|49 53:3 6|2 32:3 7|89 91:3 8|92 95:3 9|62 61:3 10|73 65:4 1|56 81:4 2|87 53:4 3|84 59:4 4|41 8:4 5|37 67:4 6|1 74:4 7|33 75:4 8|97 26:4 9|76 93:4 10|83 56:5 1|37 61:5 2|10 52:5 3|30 6:5 4|81 81:5 5|76 66:5 6|89 69:5 7|6 7:5 8|41 64:5 9|16 6:5 10|27 25:6 1|96 26:6 2|59 15:6 3|77 61:6 4|56 10:6 5|5 75:6 6|3 80:6 7|36 45:6 8|72 72:6 9|57 39:6 10|95 23:7 1|79 56:7 2|79 50:7 3|27 20:7 4|11 60:7 5|43 77:7 6|75 35:7 7|40 25:7 8|14 64:7 9|17 95:7 10|74 7:8 1|11 63:8 2|69 96:8 3|80 72:8 4|44 2:8 5|49 15:8 6|84 28:8 7|18 52:8 8|2 99:8 9|33 63:8 10|68 77:9 1|30 25:9 2|88 44:9 3|27 9:9 4|17 49:9 5|14 62:9 6|17 41:9 7|1 20:9 8|57 70:9 9|9 87:9 10|85 81:10 1|76 76:10 2|14 62:10 3|16 67:10 4|68 94:10 5|9 100:10 6|84 70:10 7|38 22:10 8|43 35:10 9|75 12:10 10</relation>
    <relation name="R20" arity="2" nbTuples="100" semantics="soft" defaultCost="infinity">20 65:1 1|2 98:1 2|29 40:1 3|28 25:1 4|73 77:1 5|59 44:1 6|8 24:1 7|43 76:1 8|37 22:1 9|69 82:1 10|97 97:2 1|65 72:2 2|89 42:2 3|31 85:2 4|63 26:2 5|17 70:2 6|43 64:2 7|96 81:2 8|7 59:2 9|54 47:2 10|25 40:3 1|78 42:3 2|70 97:3 3|60 13:3 4|68 41:3 5|71 51:3 6|15 88:3 7|15 73:3 8|73 6:3 9|6 43:3 10|10 57:4 1|89 54:4 2|76 67:4 3|30 47:4 4|5 17:4 5|45 39:4 6|33 6:4 7|75 5:4 8|69 18:4 9|40 76:4 10|2 15:5 1|62 30:5 2|59 17:5 3|78 67:5 4|94 66:5 5|49 14:5 6|7 100:5 7|38 38:5 8|1 7:5 9|21 33:5 10|54 67:6 1|80 52:6 2|55 38:6 3|85 79:6 4|85 74:6 5|19 18:6 6|47 52:6 7|6 27:6 8|20 89:6 9|6 8:6 10|23 24:7 1|14 23:7 2|78 97:7 3|52 83:7 4|41 87:7 5|53 40:7 6|21 88:7 7|96 85:7 8|43 36:7 9|59 47:7 10|33 76:8 1|5 61:8 2|81 51:8 3|88 82:8 4|6 60:8 5|36 4:8 6|11 16:8 7|33 27:8 8|24 21:8 9|22 50:8 10|29 76:9 1|92 24:9 2|77 1:9 3|50 51:9 4|19 85:9 5|87 83:9 6|46 30:9 7|43 16:9 8|42 3:9 9|37 73:9 10|29 78:10 1|68 96:10 2|79 65:10 3|39 83:10 4|12 59:10 5|27 39:10 6|9 19:10 7|20 13:10 8|4 13:10 9|11 69:10 10</relation>
    <relation name="R21" arity="2" nbTuples="100" semantics="soft" defaultCost="infinity">82 19:1 1|39 21:1 2|82 33:1 3|20 38:1 4|37 17:1 5|77 38:1 6|20 26:1 7|67 62:1 8|36 68:1 9|30 27:1 10|98 27:2 1|37 52:2 2|56 77:2 3|96 47:2 4|16 84:2 5|73 86:2 6|37 26:2 7|34 53:2 8|55 1:2 9|78 97:2 10|73 72:3 1|2 35:3 2|65 12:3 3|90 53:3 4|20 6:3 5|42 87:3 6|70 3:3 7|55 77:3 8|30 91:3 9|48 44:3 10|13 18:4 1|94 19:4 2|46 58:4 3|29 48:4 4|95 16:4 5|65 78:4 6|25 95:4 7|75 15:4 8|73 67:4 9|41 46:4 10|63 68:5 1|62 12:5 2|19 89:5 3|66 6:5 4|39 74:5 5|79 90:5 6|57 80:5 7|65 26:5 8|9 85:5 9|44 5:5 10|27 99:6 1|3 12:6 2|14 59:6 3|48 27:6 4|58 78:6 5|44 25:6 6|84 19:6 7|51 39:6 8|33 99:6 9|30 68:6 10|45 19:7 1|6 56:7 2|70 43:7 3|96 95:7 4|68 61:7 5|99 18:7 6|79 6:7 7|89 19:7 8|22 15:7 9|20 48:7 10|58 41:8 1|49 91:8 2|7 76:8 3|6 73:8 4|14 66:8 5|85 93:8 6|84 45:8 7|24 36:8 8|63 49:8 9|35 69:8 10|38 19:9 1|86 78:9 2|18 57:9 3|12 86:9 4|25 40:9 5|3 35:9 6|69 43:9 7|60 89:9 8|98 19:9 9|36 95:9 10|28 81:10 1|81 1:10 2|12 55:10 3|89 18:10 4|86 3:10 5|2 87:10 6|56 94:10 7|58 93:10 8|100 82:10 9|98 68:10 10</relation>
    <relation name="R22" arity="2" nbTuples="100" semantics="soft" defaultCost="infinity">54 12:1 1|25 100:1 2|12 65:1 3|82 66:1 4|36 25:1 5|69 100:1 6|70 55:1 7|40 13:1 8|80 31:1 9|33 68:1 10|2 93:2 1|60 50:2 2|64 66:2 3|52 34:2 4|58 91:2 5|86 11:2 6|78 18:2 7|55 19:2 8|19 11:2 9|6 54:2 10|2 21:3 1|86 57:3 2|62 1:3 3|41 88:3 4|32 44:3 5|98 51:3 6|91 32:3 7|1 21:3 8|12 34:3 9|28 11:3 10|5 80:4 1|21 6:4 2|20 74:4 3|50 56:4 4|49 66:4 5|6 75:4 6|98 72:4 7|70 88:4 8|68 50:4 9|27 90:4 10|24 94:5 1|1 69:5 2|74 20:5 3|63 39:5 4|86 7:5 5|40 65:5 6|71 46:5 7|78 57:5 8|86 81:5 9|32 19:5 10|22 72:6 1|68 70:6 2|84 87:6 3|91 83:6 4|45 81:6 5|38 69:6 6|78 76:6 7|18 29:6 8|62 43:6 9|69 63:6 10|65 25:7 1|27 92:7 2|54 43:7 3|1 89:7 4|28 99:7 5|86 34:7 6|86 37:7 7|43 61:7 8|49 52:7 9|13 33:7 10|6 88:8 1|70 77:8 2|50 67:8 3|96 31:8 4|37 87:8 5|92 44:8 6|97 8:8 7|31 92:8 8|9 52:8 9|85 70:8 10|30 51:9 1|81 54:9 2|6 61:9 3|23 26:9 4|1 88:9 5|18 88:9 6|21 63:9 7|61 8:9 8|27 40:9 9|94 85:9 10|48 80:10 1|45 18:10 2|1 24:10 3|43 36:10 4|49 78:10 5|63 56:10 6|16 46:10 7|27 82:10 8|72 91:10 9|47 10:10 10</relation>
    <relation name="R23" arity="2" nbTuples="100" semantics="soft" defaultCost="infinity">82 32:1 1|70 42:1 2|31 8:1 3|96 56:1 4|54 6:1 5|38 51:1 6|41 59:1 7|97 21:1 8|4 83:1 9|66 69:1 10|79 77:2 1|32 77:2 2|88 36:2 3|42 28:2 4|46 5:2 5|23 55:2 6|12 48:2 7|88 44:2 8|97 69:2 9|45 5:2 10|81 76:3 1|13 9:3 2|4 66:3 3|10 37:3 4|85 61:3 5|14 29:3 6|58 3:3 7|97 25:3 8|84 88:3 9|55 86:3 10|15 10:4 1|84 54:4 2|54 60:4 3|58 31:4 4|66 1:4 5|18 41:4 6|30 48:4 7|74 41:4 8|49 60:4 9|9 67:4 10|63 43:5 1|25 91:5 2|71 82:5 3|44 90:5 4|65 87:5 5|29 35:5 6|90 78:5 7|67 37:5 8|6 5:5 9|57 89:5 10|68 49:6 1|50 92:6 2|1 27:6 3|80 56:6 4|11 63:6 5|65 19:6 6|95 91:6 7|7 45:6 8|47 7:6 9|35 1:6 10|22 66:7 1|12 70:7 2|11 99:7 3|11 73:7 4|15 22:7 5|14 34:7 6|36 64:7 7|10 85:7 8|89 59:7 9|60 25:7 10|72 25:8 1|17 32:8 2|6 46:8 3|5 88:8 4|84 68:8 5|30 8:8 6|15 51:8 7|9 55:8 8|89 58:8 9|86 3:8 10|25 57:9 1|89 25:9 2|47 35:9 3|34 41:9 4|34 97:9 5|96 48:9 6|14 21:9 7|8 14:9 8|46 43:9 9|94 51:9 10|9 97:10 1|30 77:10 2|33 43:10 3|82 1:10 4|71 43:10 5|49 97:10 6|35 96:10 7|78 98:10 8|98 52:10 9|84 80:10 10</relation>
    <relation name="R24" arity="2" nbTuples="100" semantics="soft" defaultCost="infinity">93 90:1 1|36 45:1 2|93 59:1 3|50 17:1 4|65 57:1 5|97 38:1 6|57 39:1 7|55 20:1 8|78 19:1 9|77 66:1 10|23 74:2 1|15 35:2 2|99 23:2 3|43 24:2 4|94 94:2 5|34 64:2 6|39 98:2 7|34 74:2 8|41 33:2 9|15 26:2 10|20 77:3 1|30 8:3 2|85 55:3 3|32 40:3 4|72 56:3 5|68 89:3 6|50 56:3 7|67 14:3 8|34 1:3 9|67 94:3 10|71 35:4 1|73 58:4 2|81 30:4 3|7 67:4 4|93 82:4 5|49 80:4 6|3 97:4 7|67 63:4 8|97 44:4 9|24 10:4 10|99 85:5 1|37 40:5 2|30 63:5 3|76 76:5 4|69 87:5 5|40 29:5 6|42 84:5 7|44 18:5 8|16 8:5 9|23 100:5 10|37 86:6 1|13 15:6 2|95 38:6 3|34 76:6 4|2 90:6 5|69 71:6 6|61 67:6 7|70 96:6 8|77 38:6 9|58 68:6 10|6 54:7 1|56 15:7 2|61 46:7 3|2 1:7 4|97 57:7 5|16 79:7 6|87 86:7 7|49 34:7 8|45 94:7 9|30 34:7 10|3 39:8 1|57 57:8 2|64 96:8 3|80 50:8 4|34 24:8 5|51 23:8 6|17 59:8 7|50 61:8 8|25 4:8 9|95 7:8 10|36 19:9 1|20 63:9 2|89 18:9 3|65 2:9 4|72 3:9 5|65 14:9 6|94 92:9 7|22 47:9 8|28 22:9 9|62 33:9 10|79 21:10 1|15 65:10 2|55 19:10 3|53 83:10 4|89 35:10 5|74 37:10 6|20 93:10 7|31 96:10 8|44 90:10 9|57 60:10 10</relation>
    <relation name="R25" arity="2" nbTuples="100" semantics="soft" defaultCost="infinity">99 41:1 1|33 77:1 2|100 35:1 3|66 39:1 4|23 6:1 5|59 72:1 6|73 66:1 7|64 39:1 8|97 24:1 9|67 16:1 10|11 46:2 1|29 86:2 2|66 97:2 3|93 81:2 4|57 66:2 5|42 72:2 6|2 42:2 7|100 89:2 8|31 83:2 9|5 50:2 10|29 96:3 1|71 66:3 2|13 32:3 3|13 73:3 4|13 65:3 5|80 47:3 6|22 28:3 7|43 48:3 8|89 58:3 9|13 64:3 10|18 90:4 1|29 98:4 2|91 47:4 3|28 71:4 4|64 55:4 5|38 39:4 6|20 29:4 7|71 88:4 8|28 67:4 9|59 53:4 10|56 97:5 1|87 74:5 2|22 52:5 3|80 62:5 4|1 28:5 5|94 54:5 6|99 23:5 7|5 77:5 8|15 67:5 9|13 71:5 10|51 72:6 1|45 64:6 2|77 56:6 3|58 18:6 4|90 39:6 5|84 32:6 6|77 16:6 7|51 91:6 8|99 71:6 9|91 69:6 10|34 20:7 1|1 63:7 2|80 13:7 3|50 59:7 4|90 88:7 5|54 57:7 6|50 82:7 7|7 46:7 8|21 93:7 9|32 91:7 10|51 23:8 1|78 61:8 2|69 74:8 3|84 98:8 4|70 65:8 5|51 2:8 6|88 76:8 7|43 68:8 8|100 89:8 9|80 37:8 10|51 84:9 1|51 43:9 2|84 6:9 3|54 81:9 4|73 3:9 5|91 76:9 6|9 4:9 7|96 47:9 8|32 4:9 9|48 36:9 10|58 92:10 1|13 96:10 2|3 52:10 3|88 8:10 4|38 73:10 5|8 26:10 6|36 65:10 7|15 35:10 8|21 16:10 9|36 56:10 10</relation>
    <relation name="R26" arity="2" nbTuples="100" semantics="soft" defaultCost="infinity">42 91:1 1|57 83:1 2|92 5:1 3|34 31:1 4|65 87:1 5|92 42:1 6|80 82:1 7|94 30:1 8|56 35:1 9|100 96:1 10|3 26:2 1|39 47:2 2|84 48:2 3|17 2:2 4|82 28:2 5|16 5:2 6|31 35:2 7|26 87:2 8|78 43:2 9|32 100:2 10|81 25:3 1|2 41:3 2|69 45:3 3|86 85:3 4|88 81:3 5|98 57:3 6|72 17:3 7|79 54:3 8|68 52:3 9|54 73:3 10|74 28:4 1|95 80:4 2|76 36:4 3|39 84:4 4|28 7:4 5|98 9:4 6|52 57:4 7|83 47:4 8|19 8:4 9|85 34:4 10|46 80:5 1|48 1:5 2|33 10:5 3|78 74:5 4|50 17:5 5|43 60:5 6|47 23:5 7|56 52:5 8|5 95:5 9|85 68:5 10|49 69:6 1|67 49:6 2|73 88:6 3|66 7:6 4|56 73:6 5|55 56:6 6|59 45:6 7|68 7:6 8|61 87:6 9|96 77:6 10|55 52:7 1|36 5:7 2|73 10:7 3|36 41:7 4|24 13:7 5|24 34:7 6|89 5:7 7|71 17:7 8|51 47:7 9|40 51:7 10|27 8:8 1|6 69:8 2|36 25:8 3|69 44:8 4|26 84:8 5|91 69:8 6|79 4:8 7|69 51:8 8|59 77:8 9|24 57:8 10|24 23:9 1|35 6:9 2|42 55:9 3|47 31:9 4|29 71:9 5|1 83:9 6|29 54:9 7|7 98:9 8|86 44:9 9|19 5:9 10|9 66:10 1|36 11:10 2|18 51:10 3|24 39:10 4|72 28:10 5|77 83:10 6|21 34:10 7|92 91:10 8|92 3:10 9|62 58:10 10</relation>
    <relation name="R27" arity="2" nbTuples="100" semantics="soft" defaultCost="infinity">19 12:1 1|41 88:1 2|42 61:1 3|17 58:1 4|69 68:1 5|24 80:1 6|61 11:1 7|55 62:1 8|21 27:1 9|25 30:1 10|3 29:2 1|72 72:2 2|12 13:2 3|63 59:2 4|73 80:2 5|67 68:2 6|74 73:2 7|47 66:2 8|11 54:2 9|48 70:2 10|69 92:3 1|43 43:3 2|73 35:3 3|93 52:3 4|67 66:3 5|56 54:3 6|45 80:3 7|73 72:3 8|63 87:3 9|34 41:3 10|61 94:4 1|71 20:4 2|79 59:4 3|35 92:4 4|29 14:4 5|43 97:4 6|86 53:4 7|26 68:4 8|82 28:4 9|2 70:4 10|73 69:5 1|4 79:5 2|100 19:5 3|30 76:5 4|19 66:5 5|58 64:5 6|84 86:5 7|48 66:5 8|63 68:5 9|5 2:5 10|66 88:6 1|87 6:6 2|67 73:6 3|73 69:6 4|93 26:6 5|57 86:6 6|20 5:6 7|26 9:6 8|14 42:6 9|100 97:6 10|39 96:7 1|29 98:7 2|62 8:7 3|61 81:7 4|48 93:7 5|19 1:7 6|8 30:7 7|43 58:7 8|47 19:7 9|24 68:7 10|32 99:8 1|99 96:8 2|8 26:8 3|44 9:8 4|32 50:8 5|89 71:8 6|54 37:8 7|85 37:8 8|70 30:8 9|17 21:8 10|9 58:9 1|12 97:9 2|29 61:9 3|8 16:9 4|27 93:9 5|68 85:9 6|20 72:9 7|94 88:9 8|36 16:9 9|60 45:9 10|80 27:10 1|29 77:10 2|55 65:10 3|25 5:10 4|27 66:10 5|41 5:10 6|67 74:10 7|17 60:10 8|83 51:10 9|95 90:10 10</relation>
    <relation name="R28" arity="2" nbTuples="100" semantics="soft" defaultCost="infinity">66 50:1 1|80 50:1 2|77 66:1 3|28 38:1 4|5 60:1 5|3 64:1 6|72 35:1 7|71 90:1 8|3 97:1 9|67 77:1 10|8 35:2 1|83 21:2 2|9 25:2 3|24 11:2 4|29 33:2 5|49 91:2 6|9 33:2 7|85 50:2 8|43 64:2 9|20 26:2 10|45 41:3 1|95 84:3 2|45 36:3 3|7 59:3 4|64 41:3 5|15 41:3 6|84 35:3 7|41 54:3 8|25 70:3 9|59 23:3 10|70 40:4 1|71 26:4 2|33 36:4 3|43 90:4 4|35 5:4 5|62 85:4 6|73 56:4 7|41 23:4 8|11 48:4 9|16 100:4 10|68 79:5 1|61 68:5 2|85 49:5 3|17 50:5 4|77 84:5 5|90 67:5 6|24 64:5 7|84 5:5 8|19 99:5 9|62 87:5 10|17 2:6 1|85 65:6 2|70 68:6 3|55 38:6 4|46 11:6 5|35 27:6 6|96 60:6 7|13 22:6 8|86 77:6 9|92 87:6 10|91 9:7 1|57 58:7 2|23 43:7 3|13 83:7 4|48 18:7 5|33 82:7 6|6 80:7 7|45 27:7 8|84 71:7 9|94 4:7 10|88 87:8 1|55 100:8 2|88 35:8 3|37 84:8 4|24 90:8 5|30 90:8 6|71 39:8 7|30 52:8 8|25 71:8 9|97 19:8 10|29 83:9 1|93 84:9 2|93 48:9 3|44 67:9 4|61 88:9 5|33 6:9 6|79 86:9 7|43 100:9 8|81 2:9 9|39 6:9 10|34 8:10 1|3 59:10 2|41 31:10 3|87 47:10 4|65 35:10 5|18 65:10 6|43 46:10 7|14 33:10 8|99 90:10 9|67 54:10 10</relation>
    <relation name="R29" arity="2" nbTuples="100" semantics="soft" defaultCost="infinity">97 90:1 1|54 66:1 2|15 14:1 3|87 30:1 4|68 87:1 5|56 90:1 6|15 6:1 7|48 26:1 8|15 33:1 9|18 22:1 10|22 78:2 1|63 81:2 2|16 7:2 3|8 94:2 4|44 81:2 5|43 100:2 6|19 42:2 7|66 83:2 8|31 45:2 9|71 40:2 10|82 44:3 1|89 92:3 2|13 45:3 3|40 34:3 4|84 45:3 5|61 93:3 6|15 81:3 7|8 69:3 8|16 30:3 9|74 70:3 10|57 30:4 1|44 58:4 2|88 76:4 3|47 13:4 4|8 21:4 5|64 74:4 6|9 82:4 7|46 48:4 8|42 25:4 9|95 46:4 10|36 2:5 1|52 1:5 2|19 75:5 3|25 37:5 4|80 83:5 5|50 44:5 6|94 47:5 7|91 36:5 8|27 80:5 9|14 60:5 10|4 72:6 1|47 50:6 2|22 16:6 3|19 28:6 4|14 65:6 5|2 77:6 6|94 79:6 7|11 20:6 8|16 81:6 9|15 85:6 10|55 97:7 1|6 43:7 2|93 37:7 3|100 41:7 4|78 26:7 5|14 99:7 6|13 72:7 7|59 57:7 8|38 44:7 9|84 17:7 10|10 9:8 1|69 47:8 2|86 28:8 3|41 90:8 4|56 64:8 5|70 23:8 6|78 61:8 7|54 33:8 8|47 16:8 9|41 54:8 10|78 11:9 1|40 26:9 2|46 4:9 3|65 81:9 4|10 50:9 5|21 12:9 6|64 53:9 7|4 66:9 8|35 33:9 9|64 78:9 10|62 27:10 1|53 1:10 2|68 36:10 3|82 30:10 4|8 50:10 5|36 14:10 6|63 25:10 7|81 26:10 8|38 64:10 9|54 55:10 10</relation>
    <relation name="R30" arity="2" nbTuples="100" semantics="soft" defaultCost="infinity">30 28:1 1|71 57:1 2|77 5:1 3|17 38:1 4|74 94:1 5|76 63:1 6|39 17:1 7|11 78:1 8|52 88:1 9|23 40:1 10|12 30:2 1|66 47:2 2|99 55:2 3|84 74:2 4|79 83:2 5|61 33:2 6|71 36:2 7|1 92:2 8|55 59:2 9|49 92:2 10|89 34:3 1|23 45:3 2|28 60:3 3|2 5:3 4|10 60:3 5|33 33:3 6|28 58:3 7|17 2:3 8|37 95:3 9|48 53:3 10|74 77:4 1|11 94:4 2|42 71:4 3|11 34:4 4|76 3:4 5|20 40:4 6|88 34:4 7|12 78:4 8|69 26:4 9|62 42:4 10|53 55:5 1|9 22:5 2|36 64:5 3|41 23:5 4|86 1:5 5|45 3:5 6|25 15:5 7|94 60:5 8|75 72:5 9|56 77:5 10|72 47:6 1|11 58:6 2|88 89:6 3|39 31:6 4|99 13:6 5|82 90:6 6|13 54:6 7|25 90:6 8|26 53:6 9|46 45:6 10|25 52:7 1|59 93:7 2|32 26:7 3|55 55:7 4|37 47:7 5|92 22:7 6|47 82:7 7|63 93:7 8|33 89:7 9|45 73:7 10|70 59:8 1|19 59:8 2|74 53:8 3|91 21:8 4|28 69:8 5|16 8:8 6|25 54:8 7|57 20:8 8|35 16:8 9|22 72:8 10|63 21:9 1|54 32:9 2|17 54:9 3|9 91:9 4|37 34:9 5|97 81:9 6|94 76:9 7|31 54:9 8|12 30:9 9|43 72:9 10|55 87:10 1|42 4:10 2|9 55:10 3|81 24:10 4|64 18:10 5|48 77:10 6|16 20:10 7|57 5:10 8|68 72:10 9|21 56:10 10</relation>
    <relation name="R31" arity="2" nbTuples="100" semantics="soft" defaultCost="infinity">49 58:1 1|91 75:1 2|15 13:1 3|35 84:1 4|75 28:1 5|51 63:1 6|88 33:1 7|98 47:1 8|26 93:1 9|67 44:1 10|21 67:2 1|83 35:2 2|75 63:2 3|14 84:2 4|46 37:2 5|90 35:2 6|45 94:2 7|88 77:2 8|98 40:2 9|88 5:2 10|74 78:3 1|61 91:3 2|72 23:3 3|19 64:3 4|57 65:3 5|87 84:3 6|92 99:3 7|70 59:3 8|42 97:3 9|90 81:3 10|74 98:4 1|30 15:4 2|45 52:4 3|63 98:4 4|56 63:4 5|100 80:4 6|12 30:4 7|52 69:4 8|39 33:4 9|28 14:4 10|46 23:5 1|17 11:5 2|76 72:5 3|68 82:5 4|81 44:5 5|77 29:5 6|88 30:5 7|2 63:5 8|54 30:5 9|90 43:5 10|89 54:6 1|65 66:6 2|26 23:6 3|26 96:6 4|67 88:6 5|65 33:6 6|51 93:6 7|30 79:6 8|42 15:6 9|97 64:6 10|72 81:7 1|90 65:7 2|97 39:7 3|70 78:7 4|27 47:7 5|48 50:7 6|54 19:7 7|19 28:7 8|65 70:7 9|18 47:7 10|47 84:8 1|59 5:8 2|23 24:8 3|16 74:8 4|11 3:8 5|6 9:8 6|5 36:8 7|94 28:8 8|77 95:8 9|76 74:8 10|64 98:9 1|47 46:9 2|64 78:9 3|28 75:9 4|85 74:9 5|35 84:9 6|93 25:9 7|17 51:9 8|14 55:9 9|21 86:9 10|65 57:10 1|76 21:10 2|83 23:10 3|50 93:10 4|82 80:10 5|43 86:10 6|23 38:10 7|89 33:10 8|3 79:10 9|90 24:10 10</relation>
    <relation name="R32" arity="2" nbTuples="100" semantics="soft" defaultCost="infinity">69 69:1 1|13 5:1 2|59 96:1 3|35 51:1 4|99 11:1 5|21 7:1 6|77 62:1 7|35 79:1 8|59 85:1 9|94 17:1 10|82 77:2 1|3 100:2 2|64 94:2 3|44 100:2 4|72 35:2 5|76 88:2 6|82 80:2 7|10 99:2 8|95 49:2 9|42 88:2 10|38 25:3 1|9 53:3 2|69 20:3 3|8 32:3 4|99 78:3 5|34 24:3 6|26 65:3 7|48 11:3 8|13 91:3 9|59 51:3 10|60 82:4 1|83 87:4 2|36 15:4 3|15 48:4 4|21 25:4 5|65 14:4 6|50 82:4 7|18 9:4 8|95 25:4 9|86 30:4 10|64 67:5 1|71 4:5 2|32 56:5 3|10 6:5 4|58 16:5 5|86 71:5 6|37 67:5 7|18 86:5 8|93 80:5 9|83 35:5 10|32 97:6 1|16 49:6 2|16 89:6 3|59 4:6 4|46 55:6 5|23 69:6 6|22 55:6 7|56 43:6 8|99 48:6 9|61 64:6 10|60 96:7 1|41 7:7 2|74 59:7 3|13 59:7 4|87 16:7 5|98 86:7 6|16 30:7 7|9 95:7 8|13 73:7 9|95 7:7 10|85 3:8 1|57 72:8 2|82 37:8 3|56 77:8 4|45 1:8 5|41 96:8 6|96 11:8 7|80 78:8 8|88 83:8 9|51 74:8 10|70 62:9 1|64 39:9 2|13 83:9 3|99 81:9 4|64 97:9 5|28 46:9 6|1 19:9 7|57 82:9 8|58 72:9 9|59 67:9 10|73 49:10 1|13 93:10 2|30 21:10 3|8 10:10 4|13 86:10 5|28 8:10 6|83 48:10 7|9 32:10 8|84 19:10 9|48 34:10 10</relation>
    <relation name="R33" arity="2" nbTuples="100" semantics="soft" defaultCost="infinity">18 10:1 1|23 58:1 2|93 90:1 3|93 94:1 4|47 88:1 5|98 5:1 6|57 22:1 7|35 14:1 8|99 30:1 9|7 96:1 10|90 17:2 1|37 85:2 2|60 8:2 3|29 18:2 4|19 52:2 5|15 69:2 6|55 15:2 7|46 63:2 8|77 32:2 9|34 100:2 10|46 7:3 1|94 42:3 2|54 6:3 3|68 88:3 4|31 65:3 5|96 77:3 6|92 43:3 7|77 35:3 8|46 16:3 9|45 8:3 10|55 10:4 1|68 13:4 2|12 65:4 3|35 55:4 4|19 19:4 5|65 66:4 6|85 100:4 7|40 40:4 8|48 21:4 9|1 48:4 10|87 84:5 1|5 59:5 2|66 80:5 3|84 86:5 4|44 55:5 5|93 36:5 6|35 31:5 7|28 43:5 8|42 83:5 9|91 29:5 10|89 27:6 1|40 34:6 2|86 57:6 3|93 52:6 4|7 28:6 5|3 85:6 6|31 10:6 7|87 37:6 8|3 58:6 9|94 72:6 10|92 1:7 1|33 48:7 2|76 78:7 3|33 61:7 4|88 6:7 5|100 25:7 6|47 13:7 7|47 43:7 8|51 94:7 9|1 24:7 10|74 53:8 1|1 33:8 2|12 90:8 3|45 65:8 4|32 9:8 5|23 76:8 6|57 42:8 7|88 21:8 8|76 82:8 9|25 83:8 10|90 60:9 1|71 3:9 2|46 7:9 3|6 82:9 4|68 81:9 5|53 21:9 6|83 49:9 7|82 70:9 8|92 75:9 9|87 32:9 10|41 69:10 1|76 88:10 2|60 14:10 3|6 1:10 4|37 10:10 5|68 59:10 6|13 50:10 7|8 38:10 8|70 41:10 9|93 65:10 10</relation>
    <relation name="R34" arity="2" nbTuples="100" semantics="soft" defaultCost="infinity">51 87:1 1|51 87:1 2|92 70:1 3|22 55:1 4|80 31:1 5|8 78:1 6|20 26:1 7|83 95:1 8|21 67:1 9|44 69:1 10|16 58:2 1|88 17:2 2|2 85:2 3|99 40:2 4|84 94:2 5|81 30:2 6|97 63:2 7|11 14:2 8|51 79:2 9|38 79:2 10|99 70:3 1|98 23:3 2|32 71:3 3|57 92:3 4|36 52:3 5|83 33:3 6|2 63:3 7|35 35:3 8|59 20:3 9|39 5:3 10|22 68:4 1|16 64:4 2|73 41:4 3|88 54:4 4|88 77:4 5|61 51:4 6|82 8:4 7|67 31:4 8|7 90:4 9|76 22:4 10|70 38:5 1|63 44:5 2|16 52:5 3|76 30:5 4|49 28:5 5|71 85:5 6|90 84:5 7|11 55:5 8|25 60:5 9|23 40:5 10|23 59:6 1|48 3:6 2|83 49:6 3|5 90:6 4|63 71:6 5|91 35:6 6|84 49:6 7|45 33:6 8|37 7:6 9|10 79:6 10|28 94:7 1|51 85:7 2|2 9:7 3|68 66:7 4|15 21:7 5|19 46:7 6|6 91:7 7|98 18:7 8|22 90:7 9|61 28:7 10|47 45:8 1|66 81:8 2|80 28:8 3|1 82:8 4|52 55:8 5|4 62:8 6|96 38:8 7|46 85:8 8|33 100:8 9|22 32:8 10|78 57:9 1|41 59:9 2|82 16:9 3|14 91:9 4|52 59:9 5|48 39:9 6|8 41:9 7|28 16:9 8|75 28:9 9|18 12:9 10|34 89:10 1|64 34:10 2|79 59:10 3|50 86:10 4|4 83:10 5|16 92:10 6|11 43:10 7|38 86:10 8|77 84:10 9|75 9:10 10</relation>
    <relation name="R35" arity="2" nbTuples="100" semantics="soft" defaultCost="infinity">47 68:1 1|75 51:1 2|93 79:1 3|56 44:1 4|97 26:1 5|45 97:1 6|42 5:1 7|18 15:1 8|30 3:1 9|25 86:1 10|90 46:2 1|93 32:2 2|81 17:2 3|94 81:2 4|14 9:2 5|41 54:2 6|21 99:2 7|1 2:2 8|60 74:2 9|90 80:2 10|11 59:3 1|45 9:3 2|46 77:3 3|37 9:3 4|61 65:3 5|72 70:3 6|49 67:3 7|20 64:3 8|61 33:3 9|3 98:3 10|47 44:4 1|77 41:4 2|70 11:4 3|18 57:4 4|29 76:4 5|61 33:4 6|63 92:4 7|89 79:4 8|78 41:4 9|73 52:4 10|92 1:5 1|24 39:5 2|78 59:5 3|34 26:5 4|91 39:5 5|64 70:5 6|30 91:5 7|11 67:5 8|36 72:5 9|53 39:5 10|52 31:6 1|53 26:6 2|57 5:6 3|65 94:6 4|9 20:6 5|21 76:6 6|36 80:6 7|62 52:6 8|3 46:6 9|12 6:6 10|61 76:7 1|12 12:7 2|1 26:7 3|7 98:7 4|3 17:7 5|2 88:7 6|100 66:7 7|86 24:7 8|48 9:7 9|15 3:7 10|49 58:8 1|14 6:8 2|100 50:8 3|59 2:8 4|77 61:8 5|69 93:8 6|23 7:8 7|62 49:8 8|99 56:8 9|67 72:8 10|7 33:9 1|83 46:9 2|92 100:9 3|24 7:9 4|68 81:9 5|97 70:9 6|73 97:9 7|34 76:9 8|12 38:9 9|49 8:9 10|18 69:10 1|75 50:10 2|25 68:10 3|85 69:10 4|99 2:10 5|64 31:10 6|84 65:10 7|17 68:10 8|34 81:10 9|8 49:10 10</relation>
    <relation name="R36" arity="2" nbTuples="100" semantics="soft" defaultCost="infinity">74 35:1 1|71 28:1 2|72 59:1 3|53 76:1 4|79 66:1 5|19 43:1 6|62 15:1 7|8 17:1 8|75 45:1 9|10 2:1 10|76 96:2 1|86 80:2 2|31 48:2 3|38 55:2 4|90 46:2 5|16 36:2 6|18 5:2 7|12 77:2 8|30 71:2 9|100 19:2 10|65 97:3 1|27 76:3 2|49 100:3 3|19 34:3 4|21 74:3 5|43 22:3 6|96 19:3 7|23 64:3 8|3 69:3 9|15 11:3 10|76 7:4 1|49 100:4 2|46 61:4 3|46 99:4 4|21 6:4 5|47 36:4 6|92 10:4 7|46 46:4 8|28 77:4 9|31 93:4 10|63 70:5 1|19 76:5 2|27 50:5 3|62 78:5 4|24 46:5 5|14 35:5 6|82 65:5 7|32 86:5 8|24 49:5 9|12 95:5 10|40 45:6 1|27 93:6 2|73 90:6 3|31 59:6 4|89 74:6 5|60 11:6 6|92 77:6 7|79 38:6 8|77 49:6 9|15 96:6 10|32 35:7 1|80 21:7 2|13 39:7 3|58 34:7 4|80 56:7 5|50 55:7 6|52 77:7 7|74 36:7 8|64 50:7 9|13 9:7 10|21 46:8 1|60 31:8 2|43 46:8 3|64 86:8 4|58 60:8 5|77 29:8 6|46 68:8 7|34 99:8 8|62 37:8 9|37 96:8 10|80 97:9 1|11 46:9 2|64 10:9 3|86 61:9 4|42 78:9 5|16 27:9 6|94 47:9 7|98 47:9 8|88 34:9 9|43 5:9 10|78 43:10 1|99 5:10 2|54 6:10 3|13 95:10 4|2 31:10 5|88 71:10 6|27 30:10 7|95 29:10 8|34 17:10 9|16 5:10 10</relation>
    <relation name="R37" arity="2" nbTuples="100" semantics="soft" defaultCost="infinity">11 5:1 1|2 51:1 2|65 24:1 3|43 56:1 4|41 34:1 5|63 17:1 6|47 26:1 7|89 75:1 8|33 26:1 9|20 8:1 10|9 79:2 1|40 71:2 2|82 94:2 3|11 99:2 4|87 2:2 5|87 67:2 6|32 4:2 7|36 24:2 8|12 50:2 9|96 29:2 10|95 26:3 1|20 32:3 2|21 85:3 3|45 48:3 4|89 24:3 5|8 29:3 6|1 52:3 7|73 3:3 8|9 77:3 9|67 51:3 10|75 91:4 1|32 52:4 2|72 4:4 3|82 15:4 4|90 62:4 5|29 16:4 6|82 49:4 7|59 27:4 8|65 52:4 9|1 42:4 10|23 52:5 1|81 68:5 2|14 99:5 3|71 87:5 4|55 1:5 5|80 72:5 6|48 53:5 7|59 39:5 8|88 44:5 9|21 67:5 10|12 43:6 1|59 65:6 2|60 12:6 3|2 51:6 4|39 42:6 5|11 70:6 6|23 75:6 7|29 18:6 8|93 35:6 9|9 93:6 10|40 37:7 1|11 53:7 2|53 38:7 3|39 75:7 4|30 35:7 5|89 68:7 6|59 17:7 7|45 79:7 8|19 11:7 9|93 51:7 10|12 8:8 1|45 42:8 2|81 53:8 3|81 38:8 4|12 48:8 5|59 97:8 6|84 46:8 7|31 34:8 8|68 47:8 9|25 93:8 10|68 64:9 1|54 49:9 2|11 70:9 3|8 85:9 4|21 86:9 5|73 26:9 6|2 22:9 7|21 100:9 8|35 49:9 9|89 62:9 10|19 38:10 1|27 79:10 2|55 43:10 3|4 68:10 4|41 23:10 5|89 58:10 6|47 4:10 7|1 7:10 8|100 3:10 9|78 41:10 10</relation>
    <relation name="R38" arity="2" nbTuples="100" semantics="soft" defaultCost="infinity">57 97:1 1|83 4:1 2|39 77:1 3|56 74:1 4|34 64:1 5|27 34:1 6|5 74:1 7|9 28:1 8|41 82:1 9|100 12:1 10|79 69:2 1|87 33:2 2|69 69:2 3|53 48:2 4|100 6:2 5|63 52:2 6|34 24:2 7|84 48:2 8|51 22:2 9|43 61:2 10|29 90:3 1|28 67:3 2|100 86:3 3|77 80:3 4|44 76:3 5|34 40:3 6|37 90:3 7|49 76:3 8|90 80:3 9|16 63:3 10|29 49:4 1|48 27:4 2|85 96:4 3|7 83:4 4|79 10:4 5|53 34:4 6|93 99:4 7|37 28:4 8|92 73:4 9|84 87:4 10|11 32:5 1|23 89:5 2|52 61:5 3|96 56:5 4|56 60:5 5|45 22:5 6|79 16:5 7|16 54:5 8|4 42:5 9|30 46:5 10|18 85:6 1|66 69:6 2|58 47:6 3|92 47:6 4|71 36:6 5|3 95:6 6|73 19:6 7|79 20:6 8|91 18:6 9|76 1:6 10|55 56:7 1|35 100:7 2|81 45:7 3|92 96:7 4|4 65:7 5|74 70:7 6|75 80:7 7|17 8:7 8|84 8:7 9|27 53:7 10|99 45:8 1|79 66:8 2|23 53:8 3|16 11:8 4|25 76:8 5|34 59:8 6|92 83:8 7|45 19:8 8|77 6:8 9|16 19:8 10|8 46:9 1|30 84:9 2|63 52:9 3|81 35:9 4|51 31:9 5|9 32:9 6|6 20:9 7|20 8:9 8|14 11:9 9|88 73:9 10|33 70:10 1|98 100:10 2|1 97:10 3|35 22:10 4|38 99:10 5|38 41:10 6|53 73:10 7|7 39:10 8|8 33:10 9|68 84:10 10</relation>
    <relation name="R39" arity="2" nbTuples="100" semantics="soft" defaultCost="infinity">76 26:1 1|84 9:1 2|6 46:1 3|100 43:1 4|78 77:1 5|52 90:1 6|27 26:1 7|95 33:1 8|65 86:1 9|38 74:1 10|86 76:2 1|40 8:2 2|29 88:2 3|7 67:2 4|95 14:2 5|57 72:2 6|49 67:2 7|69 65:2 8|47 6:2 9|96 91:2 10|78 97:3 1|54 82:3 2|3 50:3 3|91 45:3 4|76 96:3 5|49 76:3 6|57 91:3 7|82 94:3 8|38 66:3 9|21 54:3 10|24 44:4 1|43 52:4 2|8 30:4 3|46 62:4 4|74 42:4 5|44 86:4 6|76 75:4 7|39 2:4 8|15 44:4 9|56 75:4 10|12 70:5 1|50 19:5 2|83 73:5 3|75 24:5 4|80 16:5 5|60 45:5 6|4 66:5 7|19 97:5 8|23 46:5 9|2 9:5 10|31 44:6 1|26 8:6 2|36 83:6 3|92 47:6 4|79 52:6 5|55 7:6 6|43 24:6 7|45 52:6 8|98 25:6 9|73 29:6 10|61 9:7 1|97 73:7 2|63 67:7 3|75 5:7 4|18 88:7 5|78 47:7 6|74 58:7 7|76 54:7 8|42 3:7 9|97 98:7 10|94 26:8 1|61 87:8 2|55 41:8 3|34 80:8 4|68 46:8 5|97 14:8 6|32 29:8 7|48 13:8 8|87 61:8 9|27 32:8 10|9 78:9 1|55 51:9 2|20 25:9 3|13 17:9 4|51 89:9 5|24 91:9 6|1 17:9 7|97 68:9 8|11 88:9 9|2 87:9 10|51 81:10 1|81 65:10 2|47 48:10 3|66 56:10 4|86 91:10 5|69 45:10 6|72 17:10 7|54 75:10 8|14 39:10 9|4 5:10 10</relation>
    <relation name="R40" arity="2" nbTuples="100" semantics="soft" defaultCost="infinity">60 58:1 1|41 2:1 2|49 94:1 3|98 79:1 4|24 66:1 5|42 83:1 6|81 95:1 7|45 71:1 8|47 30:1 9|67 18:1 10|79 61:2 1|53 8:2 2|35 48:2 3|72 2:2 4|27 33:2 5|44 73:2 6|7 3:2 7|50 65:2 8|4 84:2 9|5 19:2 10|63 78:3 1|90 72:3 2|67 70:3 3|86 71:3 4|73 57:3 5|82 62:3 6|8 90:3 7|86 85:3 8|91 32:3 9|32 34:3 10|72 93:4 1|65 92:4 2|95 31:4 3|52 14:4 4|71 43:4 5|75 74:4 6|84 25:4 7|5 56:4 8|37 28:4 9|4 37:4 10|99 79:5 1|26 57:5 2|78 92:5 3|62 71:5 4|45 64:5 5|69 100:5 6|48 93:5 7|70 31:5 8|35 31:5 9|29 47:5 10|45 44:6 1|27 64:6 2|82 25:6 3|48 51:6 4|83 84:6 5|46 65:6 6|94 94:6 7|2 54:6 8|18 80:6 9|12 51:6 10|76 100:7 1|32 90:7 2|15 54:7 3|94 74:7 4|24 59:7 5|61 16:7 6|88 97:7 7|1 9:7 8|68 63:7 9|13 36:7 10|53 14:8 1|79 8:8 2|7 46:8 3|25 88:8 4|73 97:8 5|85 80:8 6|32 16:8 7|15 16:8 8|84 32:8 9|84 52:8 10|41 54:9 1|57 47:9 2|29 91:9 3|51 25:9 4|79 53:9 5|60 25:9 6|52 56:9 7|83 21:9 8|76 54:9 9|67 6:9 10|14 68:10 1|46 89:10 2|44 94:10 3|16 95:10 4|37 28:10 5|10 12:10 6|66 79:10 7|24 74:10 8|90 62:10 9|61 40:10 10</relation>
    <relation name="R41" arity="2" nbTuples="100" semantics="soft" defaultCost="infinity">1 44:1 1|91 64:1 2|76 33:1 3|76 37:1 4|64 64:1 5|36 23:1 6|77 86:1 7|4 16:1 8|67 25:1 9|11 58:1 10|74 26:2 1|97 100:2 2|35 80:2 3|45 10:2 4|39 81:2 5|81 41:2 6|26 31:2 7|36 55:2 8|69 4:2 9|57 68:2 10|19 22:3 1|74 99:3 2|28 10:3 3|68 63:3 4|48 47:3 5|65 85:3 6|81 51:3 7|87 77:3 8|5 82:3 9|100 37:3 10|61 76:4 1|97 43:4 2|30 5:4 3|78 98:4 4|8 32:4 5|79 33:4 6|59 81:4 7|81 40:4 8|49 96:4 9|22 78:4 10|19 98:5 1|63 67:5 2|23 57:5 3|18 53:5 4|59 95:5 5|97 21:5 6|63 75:5 7|15 78:5 8|77 25:5 9|89 67:5 10|4 90:6 1|45 100:6 2|86 24:6 3|61 30:6 4|54 57:6 5|27 61:6 6|11 3:6 7|59 86:6 8|67 38:6 9|37 52:6 10|23 63:7 1|34 49:7 2|1 68:7 3|84 19:7 4|50 8:7 5|4 7:7 6|39 77:7 7|28 70:7 8|13 17:7 9|4 82:7 10|26 36:8 1|50 94:8 2|94 80:8 3|65 28:8 4|26 63:8 5|31 100:8 6|17 19:8 7|88 3:8 8|25 4:8 9|26 23:8 10|1 55:9 1|11 54:9 2|23 73:9 3|18 71:9 4|34 85:9 5|79 14:9 6|78 16:9 7|13 99:9 8|49 72:9 9|51 17:9 10|25 38:10 1|88 34:10 2|26 79:10 3|26 44:10 4|62 5:10 5|9 97:10 6|36 93:10 7|71 82:10 8|73 6:10 9|96 86:10 10</relation>
    <relation name="R42" arity="2" nbTuples="100" semantics="soft" defaultCost="infinity">1 13:1 1|60 59:1 2|47 46:1 3|76 18:1 4|55 7:1 5|76 71:1 6|100 92:1 7|77 45:1 8|100 55:1 9|42 28:1 10|9 12:2 1|35 95:2 2|11 46:2 3|57 77:2 4|22 59:2 5|23 4:2 6|40 76:2 7|74 85:2 8|4 98:2 9|35 21:2 10|5 80:3 1|48 92:3 2|17 89:3 3|60 36:3 4|72 96:3 5|18 51:3 6|68 49:3 7|51 36:3 8|67 31:3 9|27 32:3 10|54 84:4 1|70 89:4 2|83 86:4 3|81 55:4 4|89 47:4 5|51 37:4 6|53 61:4 7|98 71:4 8|13 59:4 9|24 14:4 10|13 49:5 1|12 12:5 2|89 16:5 3|94 46:5 4|85 79:5 5|15 71:5 6|54 58:5 7|57 90:5 8|29 72:5 9|64 1:5 10|83 74:6 1|2 7:6 2|72 27:6 3|91 25:6 4|71 67:6 5|43 95:6 6|99 50:6 7|68 1:6 8|51 8:6 9|55 30:6 10|58 79:7 1|47 93:7 2|98 53:7 3|28 57:7 4|31 80:7 5|63 28:7 6|87 97:7 7|62 70:7 8|55 21:7 9|52 54:7 10|8 92:8 1|55 53:8 2|11 37:8 3|55 22:8 4|59 55:8 5|64 61:8 6|4 48:8 7|90 47:8 8|54 34:8 9|46 97:8 10|3 2:9 1|18 45:9 2|42 25:9 3|1 69:9 4|23 36:9 5|28 30:9 6|3 43:9 7|77 71:9 8|55 91:9 9|27 26:9 10|72 91:10 1|13 7:10 2|85 30:10 3|12 28:10 4|19 86:10 5|14 44:10 6|58 24:10 7|43 14:10 8|65 40:10 9|13 77:10 10</relation>
    <relation name="R43" arity="2" nbTuples="100" semantics="soft" defaultCost="infinity">73 18:1 1|60 1:1 2|34 92:1 3|37 35:1 4|16 99:1 5|12 81:1 6|56 45:1 7|88 65:1 8|72 12:1 9|82 96:1 10|71 59:2 1|24 65:2 2|68 6:2 3|30 31:2 4|11 98:2 5|71 61:2 6|40 7:2 7|96 28:2 8|51 35:2 9|31 48:2 10|23 43:3 1|20 62:3 2|54 59:3 3|42 38:3 4|14 70:3 5|83 30:3 6|56 43:3 7|22 80:3 8|47 81:3 9|71 30:3 10|65 62:4 1|2 56:4 2|91 87:4 3|19 46:4 4|72 81:4 5|6 62:4 6|54 16:4 7|86 67:4 8|94 31:4 9|76 24:4 10|48 44:5 1|59 91:5 2|92 66:5 3|12 16:5 4|64 83:5 5|4 7:5 6|51 57:5 7|88 78:5 8|41 74:5 9|100 46:5 10|100 59:6 1|75 45:6 2|53 56:6 3|24 56:6 4|9 81:6 5|61 36:6 6|29 28:6 7|82 27:6 8|4 20:6 9|70 79:6 10|75 99:7 1|95 78:7 2|75 46:7 3|98 51:7 4|93 20:7 5|83 87:7 6|67 58:7 7|42 66:7 8|80 17:7 9|21 19:7 10|90 44:8 1|77 47:8 2|76 92:8 3|43 90:8 4|77 5:8 5|94 54:8 6|90 47:8 7|28 54:8 8|84 38:8 9|36 63:8 10|7 50:9 1|87 25:9 2|9 84:9 3|67 11:9 4|85 55:9 5|43 66:9 6|63 85:9 7|72 59:9 8|61 29:9 9|72 85:9 10|40 6:10 1|76 35:10 2|48 73:10 3|36 47:10 4|57 19:10 5|21 51:10 6|92 18:10 7|38 82:10 8|53 51:10 9|46 16:10 10</relation>
    <relation name="R44" arity="2" nbTuples="100" semantics="soft" defaultCost="infinity">5 39:1 1|76 40:1 2|89 46:1 3|60 95:1 4|6 24:1 5|81 40:1 6|77 91:1 7|96 70:1 8|36 81:1 9|49 94:1 10|17 2:2 1|89 4:2 2|16 89:2 3|26 19:2 4|42 87:2 5|24 33:2 6|83 98:2 7|88 63:2 8|90 10:2 9|32 18:2 10|16 49:3 1|31 7:3 2|53 33:3 3|44 35:3 4|20 87:3 5|67 16:3 6|73 11:3 7|20 96:3 8|56 48:3 9|83 55:3 10|79 72:4 1|22 17:4 2|24 75:4 3|11 98:4 4|98 93:4 5|95 76:4 6|31 86:4 7|26 80:4 8|73 60:4 9|65 40:4 10|8 89:5 1|60 91:5 2|76 86:5 3|90 42:5 4|61 33:5 5|89 98:5 6|95 1:5 7|3 37:5 8|59 27:5 9|57 38:5 10|34 63:6 1|38 71:6 2|4 69:6 3|32 43:6 4|68 29:6 5|33 50:6 6|32 76:6 7|91 60:6 8|16 7:6 9|50 80:6 10|41 93:7 1|4 2:7 2|44 67:7 3|51 16:7 4|48 29:7 5|56 30:7 6|8 80:7 7|24 53:7 8|7 56:7 9|17 42:7 10|96 24:8 1|45 36:8 2|59 48:8 3|69 54:8 4|29 57:8 5|26 75:8 6|88 68:8 7|23 55:8 8|23 74:8 9|81 92:8 10|2 21:9 1|11 3:9 2|43 67:9 3|1 37:9 4|62 24:9 5|22 86:9 6|80 76:9 7|43 50:9 8|29 73:9 9|18 48:9 10|38 96:10 1|51 53:10 2|14 4:10 3|57 88:10 4|18 71:10 5|72 6:10 6|29 69:10 7|94 47:10 8|27 99:10 9|46 48:10 10</relation>
    <relation name="R45" arity="2" nbTuples="100" semantics="soft" defaultCost="infinity">88 92:1 1|53 60:1 2|59 19:1 3|58 24:1 4|13 62:1 5|82 39:1 6|16 68:1 7|10 56:1 8|18 76:1 9|37 6:1 10|70 17:2 1|28 13:2 2|7 51:2 3|51 93:2 4|91 20:2 5|26 91:2 6|89 61:2 7|99 81:2 8|77 56:2 9|87 97:2 10|97 68:3 1|45 51:3 2|75 30:3 3|24 24:3 4|81 56:3 5|44 54:3 6|75 61:3 7|59 24:3 8|85 79:3 9|42 36:3 10|6 89:4 1|91 41:4 2|50 89:4 3|75 65:4 4|84 63:4 5|80 66:4 6|97 17:4 7|81 57:4 8|78 7:4 9|53 1:4 10|78 89:5 1|69 94:5 2|97 60:5 3|90 64:5 4|2 29:5 5|100 70:5 6|11 43:5 7|88 69:5 8|71 87:5 9|90 25:5 10|72 10:6 1|72 57:6 2|88 56:6 3|32 41:6 4|79 73:6 5|15 66:6 6|22 2:6 7|89 21:6 8|18 9:6 9|98 61:6 10|37 14:7 1|22 61:7 2|66 92:7 3|100 78:7 4|19 34:7 5|41 94:7 6|30 8:7 7|20 29:7 8|68 31:7 9|1 70:7 10|85 53:8 1|49 89:8 2|28 40:8 3|74 92:8 4|7 6:8 5|65 60:8 6|78 66:8 7|76 29:8 8|22 35:8 9|13 75:8 10|8 27:9 1|30 70:9 2|27 87:9 3|78 96:9 4|44 90:9 5|82 99:9 6|44 56:9 7|84 15:9 8|9 21:9 9|19 90:9 10|10 36:10 1|67 59:10 2|27 54:10 3|44 70:10 4|28 4:10 5|3 67:10 6|2 52:10 7|7 92:10 8|21 91:10 9|96 81:10 10</relation>
    <relation name="R46" arity="2" nbTuples="100" semantics="soft" defaultCost="infinity">40 9:1 1|6 99:1 2|61 27:1 3|49 66:1 4|89 19:1 5|96 5:1 6|76 81:1 7|81 73:1 8|15 22:1 9|75 95:1 10|54 28:2 1|54 78:2 2|45 75:2 3|39 29:2 4|87 1:2 5|35 87:2 6|33 40:2 7|18 12:2 8|33 28:2 9|93 78:2 10|43 76:3 1|41 47:3 2|98 62:3 3|15 19:3 4|54 53:3 5|83 95:3 6|42 29:3 7|96 92:3 8|13 66:3 9|3 13:3 10|76 87:4 1|17 100:4 2|13 95:4 3|74 27:4 4|16 45:4 5|42 51:4 6|71 26:4 7|51 76:4 8|83 90:4 9|74 32:4 10|10 59:5 1|47 33:5 2|81 38:5 3|70 21:5 4|96 45:5 5|2 76:5 6|1 80:5 7|98 12:5 8|70 41:5 9|64 84:5 10|11 14:6 1|75 35:6 2|78 65:6 3|21 67:6 4|47 63:6 5|36 100:6 6|98 95:6 7|57 57:6 8|11 34:6 9|19 4:6 10|100 49:7 1|11 26:7 2|36 68:7 3|60 73:7 4|2 28:7 5|65 100:7 6|75 76:7 7|28 34:7 8|2 22:7 9|98 87:7 10|33 68:8 1|67 28:8 2|8 97:8 3|72 45:8 4|46 16:8 5|3 19:8 6|77 29:8 7|45 48:8 8|55 23:8 9|33 66:8 10|50 45:9 1|16 29:9 2|65 61:9 3|19 39:9 4|48 75:9 5|61 14:9 6|61 22:9 7|52 25:9 8|50 47:9 9|7 68:9 10|25 96:10 1|38 33:10 2|78 73:10 3|47 17:10 4|89 48:10 5|43 3:10 6|62 91:10 7|11 32:10 8|99 88:10 9|3 83:10 10</relation>
    <relation name="R47" arity="2" nbTuples="100" semantics="soft" defaultCost="infinity">58 80:1 1|26 62:1 2|90 33:1 3|50 17:1 4|27 63:1 5|43 78:1 6|89 8:1 7|59 66:1 8|31 46:1 9|13 54:1 10|1 50:2 1|85 57:2 2|74 80:2 3|29 84:2 4|42 98:2 5|46 23:2 6|99 33:2 7|77 48:2 8|18 84:2 9|86 83:2 10|37 12:3 1|69 33:3 2|83 62:3 3|16 88:3 4|50 66:3 5|32 90:3 6|3 41:3 7|13 7:3 8|22 66:3 9|81 5:3 10|22 7:4 1|31 45:4 2|84 47:4 3|24 71:4 4|100 44:4 5|52 21:4 6|88 50:4 7|40 25:4 8|77 1:4 9|82 36:4 10|57 97:5 1|52 71:5 2|81 58:5 3|66 15:5 4|77 97:5 5|88 7:5 6|68 85:5 7|84 99:5 8|12 64:5 9|79 26:5 10|93 5:6 1|46 32:6 2|54 83:6 3|62 56:6 4|25 99:6 5|98 60:6 6|42 66:6 7|77 74:6 8|53 13:6 9|14 24:6 10|6 88:7 1|73 77:7 2|73 65:7 3|26 51:7 4|32 87:7 5|65 33:7 6|26 46:7 7|26 36:7 8|42 62:7 9|8 26:7 10|31 78:8 1|35 88:8 2|37 16:8 3|82 54:8 4|56 70:8 5|26 88:8 6|56 27:8 7|92 79:8 8|82 66:8 9|51 66:8 10|37 38:9 1|46 3:9 2|91 11:9 3|98 4:9 4|92 92:9 5|55 44:9 6|60 48:9 7|85 24:9 8|25 69:9 9|57 22:9 10|46 36:10 1|71 17:10 2|66 98:10 3|79 81:10 4|7 57:10 5|29 16:10 6|80 41:10 7|81 18:10 8|68 29:10 9|23 28:10 10</relation>
    <relation name="R48" arity="2" nbTuples="100" semantics="soft" defaultCost="infinity">99 74:1 1|41 75:1 2|54 75:1 3|77 64:1 4|66 26:1 5|77 34:1 6|37 93:1 7|35 53:1 8|100 34:1 9|26 10:1 10|63 26:2 1|31 10:2 2|17 27:2 3|8 41:2 4|68 45:2 5|48 4:2 6|61 69:2 7|55 3:2 8|92 75:2 9|15 44:2 10|50 87:3 1|92 18:3 2|53 39:3 3|68 72:3 4|8 93:3 5|74 30:3 6|33 94:3 7|85 48:3 8|68 74:3 9|43 52:3 10|99 81:4 1|70 44:4 2|54 84:4 3|51 21:4 4|59 30:4 5|44 2:4 6|80 92:4 7|46 21:4 8|11 68:4 9|57 10:4 10|14 64:5 1|44 44:5 2|55 39:5 3|50 7:5 4|16 57:5 5|20 6:5 6|66 24:5 7|16 17:5 8|26 90:5 9|79 50:5 10|51 28:6 1|39 77:6 2|70 99:6 3|21 79:6 4|33 63:6 5|22 9:6 6|23 85:6 7|86 21:6 8|39 53:6 9|23 44:6 10|19 36:7 1|37 19:7 2|88 38:7 3|52 9:7 4|20 61:7 5|53 73:7 6|99 35:7 7|21 28:7 8|81 72:7 9|6 13:7 10|71 24:8 1|35 94:8 2|55 3:8 3|47 55:8 4|100 24:8 5|60 27:8 6|51 62:8 7|43 75:8 8|40 94:8 9|18 11:8 10|27 36:9 1|34 10:9 2|19 85:9 3|98 73:9 4|69 6:9 5|86 54:9 6|67 13:9 7|68 76:9 8|9 47:9 9|78 36:9 10|25 35:10 1|33 97:10 2|71 9:10 3|42 64:10 4|28 38:10 5|86 31:10 6|51 7:10 7|42 100:10 8|91 95:10 9|26 66:10 10</relation>
    <relation name="R49" arity="2" nbTuples="100" semantics="soft" defaultCost="infinity">69 70:1 1|65 91:1 2|39 31:1 3|63 73:1 4|49 30:1 5|55 57:1 6|62 99:1 7|8 39:1 8|15 35:1 9|23 37:1 10|81 75:2 1|42 36:2 2|14 38:2 3|95 22:2 4|57 12:2 5|5 81:2 6|95 80:2 7|5 36:2 8|80 13:2 9|29 61:2 10|7 73:3 1|28 44:3 2|29 12:3 3|44 99:3 4|7 62:3 5|13 96:3 6|69 78:3 7|100 7:3 8|73 1:3 9|68 35:3 10|48 76:4 1|86 40:4 2|70 92:4 3|96 28:4 4|100 54:4 5|64 51:4 6|29 64:4 7|95 4:4 8|57 32:4 9|24 9:4 10|9 84:5 1|64 98:5 2|51 25:5 3|28 32:5 4|70 38:5 5|83 42:5 6|36 15:5 7|19 50:5 8|82 23:5 9|50 54:5 10|74 56:6 1|1 87:6 2|24 27:6 3|2 9:6 4|51 85:6 5|4 45:6 6|79 3:6 7|53 92:6 8|41 61:6 9|13 20:6 10|9 57:7 1|18 81:7 2|8 59:7 3|13 77:7 4|60 96:7 5|18 92:7 6|29 3:7 7|75 73:7 8|58 26:7 9|69 94:7 10|81 95:8 1|93 9:8 2|69 83:8 3|13 81:8 4|5 83:8 5|42 31:8 6|44 38:8 7|45 43:8 8|66 89:8 9|28 34:8 10|81 13:9 1|32 86:9 2|51 59:9 3|26 21:9 4|60 95:9 5|36 89:9 6|91 36:9 7|54 33:9 8|37 35:9 9|93 1:9 10|83 53:10 1|11 48:10 2|11 78:10 3|92 11:10 4|56 95:10 5|87 7:10 6|98 48:10 7|74 44:10 8|16 91:10 9|16 28:10 10</relation>
    <relation name="R50" arity="2" nbTuples="100" semantics="soft" defaultCost="infinity">59 85:1 1|41 71:1 2|39 16:1 3|33 15:1 4|92 25:1 5|33 35:1 6|26 30:1 7|60 58:1 8|73 53:1 9|29 25:1 10|18 77:2 1|21 92:2 2|91 66:2 3|69 57:2 4|47 18:2 5|76 75:2 6|42 43:2 7|14 41:2 8|65 80:2 9|10 70:2 10|59 7:3 1|72 44:3 2|73 36:3 3|28 66:3 4|89 7:3 5|80 73:3 6|60 57:3 7|29 71:3 8|50 71:3 9|6 47:3 10|97 84:4 1|76 53:4 2|42 14:4 3|8 30:4 4|71 36:4 5|78 15:4 6|70 78:4 7|82 30:4 8|44 38:4 9|41 34:4 10|16 66:5 1|62 9:5 2|59 21:5 3|71 97:5 4|79 79:5 5|74 42:5 6|55 57:5 7|24 10:5 8|46 66:5 9|42 23:5 10|43 18:6 1|42 74:6 2|79 66:6 3|15 19:6 4|57 61:6 5|19 45:6 6|31 79:6 7|44 91:6 8|92 90:6 9|82 21:6 10|22 5:7 1|37 66:7 2|81 53:7 3|84 31:7 4|32 43:7 5|82 18:7 6|82 57:7 7|50 8:7 8|9 34:7 9|93 68:7 10|74 23:8 1|8 84:8 2|78 79:8 3|33 47:8 4|77 12:8 5|11 32:8 6|18 92:8 7|24 71:8 8|57 85:8 9|27 35:8 10|29 43:9 1|33 98:9 2|73 93:9 3|46 75:9 4|12 14:9 5|7 4:9 6|72 98:9 7|43 59:9 8|42 77:9 9|92 69:9 10|61 73:10 1|89 25:10 2|82 51:10 3|47 72:10 4|78 32:10 5|95 1:10 6|100 14:10 7|69 40:10 8|68 98:10 9|42 9:10 10</relation>
    <relation name="R51" arity="2" nbTuples="100" semantics="soft" defaultCost="infinity">66 65:1 1|51 80:1 2|37 100:1 3|26 34:1 4|42 70:1 5|67 25:1 6|9 47:1 7|13 98:1 8|7 36:1 9|46 31:1 10|50 45:2 1|4 17:2 2|55 89:2 3|79 37:2 4|7 39:2 5|28 25:2 6|86 56:2 7|77 61:2 8|81 95:2 9|40 90:2 10|63 84:3 1|58 98:3 2|39 60:3 3|70 68:3 4|93 33:3 5|53 45:3 6|28 64:3 7|60 57:3 8|86 29:3 9|43 57:3 10|48 48:4 1|93 52:4 2|72 75:4 3|73 34:4 4|90 35:4 5|78 17:4 6|94 40:4 7|1 59:4 8|69 82:4 9|66 16:4 10|3 88:5 1|90 71:5 2|73 72:5 3|11 80:5 4|25 9:5 5|32 20:5 6|35 36:5 7|82 92:5 8|68 58:5 9|71 39:5 10|94 24:6 1|6 24:6 2|6 36:6 3|82 52:6 4|91 44:6 5|1 56:6 6|40 45:6 7|84 76:6 8|30 62:6 9|11 53:6 10|31 9:7 1|28 97:7 2|86 18:7 3|69 94:7 4|61 53:7 5|79 33:7 6|57 98:7 7|45 78:7 8|49 71:7 9|69 9:7 10|77 82:8 1|53 29:8 2|51 23:8 3|10 3:8 4|39 42:8 5|22 6:8 6|2 50:8 7|81 44:8 8|6 66:8 9|63 70:8 10|93 98:9 1|34 74:9 2|2 41:9 3|77 62:9 4|76 75:9 5|83 96:9 6|100 4:9 7|93 21:9 8|57 7:9 9|61 72:9 10|65 55:10 1|34 3:10 2|6 42:10 3|74 50:10 4|26 95:10 5|36 16:10 6|1 29:10 7|82 25:10 8|53 17:10 9|84 72:10 10</relation>
    <relation name="R52" arity="2" nbTuples="100" semantics="soft" defaultCost="infinity">88 79:1 1|75 73:1 2|87 78:1 3|30 7:1 4|7 69:1 5|40 3:1 6|59 27:1 7|8 44:1 8|45 58:1 9|32 20:1 10|64 61:2 1|72 78:2 2|90 17:2 3|86 96:2 4|3 34:2 5|2 18:2 6|6 2:2 7|43 88:2 8|96 58:2 9|68 21:2 10|55 16:3 1|76 59:3 2|33 46:3 3|51 89:3 4|36 40:3 5|37 76:3 6|17 96:3 7|46 27:3 8|18 21:3 9|55 98:3 10|14 30:4 1|6 72:4 2|74 64:4 3|69 93:4 4|15 18:4 5|4 48:4 6|69 58:4 7|73 21:4 8|73 50:4 9|10 9:4 10|29 24:5 1|84 83:5 2|69 58:5 3|27 68:5 4|14 75:5 5|100 31:5 6|29 81:5 7|21 24:5 8|78 29:5 9|81 83:5 10|89 21:6 1|37 45:6 2|52 3:6 3|69 84:6 4|70 63:6 5|95 61:6 6|32 91:6 7|53 6:6 8|37 18:6 9|7 69:6 10|24 94:7 1|15 90:7 2|25 40:7 3|54 71:7 4|92 65:7 5|35 61:7 6|68 17:7 7|11 82:7 8|6 80:7 9|40 78:7 10|77 33:8 1|22 86:8 2|79 43:8 3|9 87:8 4|29 56:8 5|48 21:8 6|72 6:8 7|81 3:8 8|75 97:8 9|50 32:8 10|56 36:9 1|32 33:9 2|88 54:9 3|81 16:9 4|100 82:9 5|6 18:9 6|88 13:9 7|90 38:9 8|15 10:9 9|23 48:9 10|31 96:10 1|66 16:10 2|52 11:10 3|100 87:10 4|49 65:10 5|80 83:10 6|68 15:10 7|56 19:10 8|69 19:10 9|97 76:10 10</relation>
    <relation name="R53" arity="2" nbTuples="100" semantics="soft" defaultCost="infinity">84 37:1 1|86 71:1 2|51 54:1 3|69 32:1 4|99 67:1 5|27 17:1 6|26 61:1 7|29 56:1 8|48 65:1 9|45 38:1 10|29 92:2 1|48 19:2 2|12 21:2 3|28 94:2 4|39 15:2 5|27 93:2 6|12 5:2 7|57 59:2 8|93 34:2 9|29 17:2 10|49 95:3 1|84 85:3 2|28 51:3 3|87 83:3 4|74 85:3 5|47 32:3 6|54 95:3 7|25 47:3 8|2 89:3 9|2 60:3 10|88 41:4 1|90 34:4 2|98 94:4 3|52 76:4 4|86 100:4 5|81 82:4 6|94 53:4 7|88 84:4 8|47 48:4 9|22 33:4 10|38 86:5 1|94 67:5 2|95 22:5 3|6 90:5 4|56 52:5 5|71 28:5 6|44 19:5 7|26 77:5 8|93 14:5 9|76 38:5 10|20 49:6 1|52 72:6 2|66 80:6 3|92 85:6 4|78 46:6 5|27 22:6 6|37 34:6 7|69 20:6 8|41 41:6 9|97 33:6 10|94 63:7 1|6 39:7 2|71 30:7 3|82 1:7 4|92 36:7 5|48 53:7 6|16 20:7 7|77 49:7 8|4 22:7 9|49 34:7 10|11 8:8 1|9 50:8 2|72 34:8 3|99 30:8 4|27 44:8 5|19 78:8 6|61 25:8 7|16 3:8 8|97 86:8 9|32 9:8 10|63 96:9 1|75 19:9 2|57 20:9 3|23 57:9 4|95 85:9 5|97 97:9 6|74 40:9 7|15 33:9 8|89 33:9 9|37 10:9 10|72 92:10 1|47 40:10 2|74 63:10 3|37 67:10 4|65 18:10 5|10 69:10 6|98 14:10 7|35 46:10 8|42 75:10 9|36 30:10 10</relation>
    <relation name="R54" arity="2" nbTuples="100" semantics="soft" defaultCost="infinity">30 9:1 1|49 47:1 2|93 3:1 3|85 55:1 4|45 57:1 5|72 78:1 6|54 67:1 7|64 52:1 8|95 10:1 9|44 1:1 10|7 95:2 1|80 80:2 2|93 36:2 3|7 2:2 4|74 98:2 5|10 12:2 6|90 73:2 7|24 60:2 8|84 38:2 9|31 59:2 10|4 67:3 1|52 21:3 2|1 65:3 3|49 5:3 4|28 20:3 5|86 20:3 6|48 69:3 7|26 75:3 8|55 8:3 9|2 87:3 10|62 95:4 1|84 8:4 2|60 18:4 3|92 45:4 4|61 21:4 5|35 42:4 6|46 41:4 7|48 75:4 8|10 4:4 9|82 14:4 10|44 11:5 1|48 18:5 2|28 38:5 3|64 28:5 4|26 68:5 5|41 29:5 6|55 81:5 7|62 61:5 8|59 1:5 9|50 100:5 10|78 46:6 1|82 96:6 2|14 84:6 3|28 39:6 4|96 61:6 5|79 1:6 6|28 24:6 7|39 40:6 8|56 40:6 9|83 9:6 10|42 71:7 1|42 3:7 2|99 33:7 3|62 52:7 4|2 72:7 5|21 89:7 6|93 26:7 7|10 57:7 8|81 61:7 9|66 5:7 10|58 31:8 1|51 9:8 2|47 16:8 3|2 68:8 4|86 72:8 5|13 44:8 6|8 29:8 7|42 83:8 8|19 61:8 9|85 23:8 10|88 73:9 1|79 41:9 2|55 25:9 3|85 92:9 4|38 51:9 5|69 20:9 6|75 15:9 7|89 41:9 8|58 73:9 9|54 39:9 10|14 29:10 1|11 14:10 2|4 87:10 3|35 12:10 4|27 12:10 5|13 27:10 6|7 68:10 7|99 86:10 8|16 12:10 9|7 1:10 10</relation>
    <relation name="R55" arity="2" nbTuples="100" semantics="soft" defaultCost="infinity">10 36:1 1|38 70:1 2|24 32:1 3|70 22:1 4|19 49:1 5|45 85:1 6|9 74:1 7|75 73:1 8|15 14:1 9|47 96:1 10|54 84:2 1|27 6:2 2|77 94:2 3|27 1:2 4|72 42:2 5|37 51:2 6|3 3:2 7|45 90:2 8|27 52:2 9|92 86:2 10|45 30:3 1|45 1:3 2|61 29:3 3|91 91:3 4|82 25:3 5|21 32:3 6|4 84:3 7|56 89:3 8|1 33:3 9|85 94:3 10|26 59:4 1|47 33:4 2|65 82:4 3|38 98:4 4|19 59:4 5|32 87:4 6|78 25:4 7|57 30:4 8|55 93:4 9|88 22:4 10|84 26:5 1|44 49:5 2|43 96:5 3|47 17:5 4|59 22:5 5|92 100:5 6|74 25:5 7|1 39:5 8|81 98:5 9|74 53:5 10|44 38:6 1|32 41:6 2|85 77:6 3|53 86:6 4|77 82:6 5|38 1:6 6|40 86:6 7|82 82:6 8|97 81:6 9|63 95:6 10|11 72:7 1|14 18:7 2|21 80:7 3|54 74:7 4|87 62:7 5|72 42:7 6|73 82:7 7|5 84:7 8|79 4:7 9|38 88:7 10|37 100:8 1|63 58:8 2|38 32:8 3|53 73:8 4|92 1:8 5|1 63:8 6|37 24:8 7|38 58:8 8|17 15:8 9|80 82:8 10|13 70:9 1|95 89:9 2|50 34:9 3|69 62:9 4|71 64:9 5|32 32:9 6|17 30:9 7|79 67:9 8|92 65:9 9|17 86:9 10|7 69:10 1|40 2:10 2|94 23:10 3|73 22:10 4|25 82:10 5|29 7:10 6|48 44:10 7|58 87:10 8|59 42:10 9|7 46:10 10</relation>
    <relation name="R56" arity="2" nbTuples="100" semantics="soft" defaultCost="infinity">38 41:1 1|87 77:1 2|54 49:1 3|59 13:1 4|15 14:1 5|98 58:1 6|58 16:1 7|14 53:1 8|4 24:1 9|73 5:1 10|3 20:2 1|96 72:2 2|34 83:2 3|53 60:2 4|24 49:2 5|52 62:2 6|23 64:2 7|20 61:2 8|34 72:2 9|26 82:2 10|32 97:3 1|22 73:3 2|4 98:3 3|4 72:3 4|64 13:3 5|83 25:3 6|21 12:3 7|33 85:3 8|81 51:3 9|9 49:3 10|22 4:4 1|90 62:4 2|59 42:4 3|76 46:4 4|20 21:4 5|65 86:4 6|98 23:4 7|90 52:4 8|79 15:4 9|63 2:4 10|78 62:5 1|22 77:5 2|1 66:5 3|69 72:5 4|9 82:5 5|70 16:5 6|34 95:5 7|2 6:5 8|13 29:5 9|19 78:5 10|7 14:6 1|62 5:6 2|61 11:6 3|69 84:6 4|50 61:6 5|60 75:6 6|21 6:6 7|72 9:6 8|76 15:6 9|65 30:6 10|11 14:7 1|3 83:7 2|10 13:7 3|13 79:7 4|65 15:7 5|34 83:7 6|90 85:7 7|72 51:7 8|38 34:7 9|6 65:7 10|98 94:8 1|52 35:8 2|23 42:8 3|11 25:8 4|81 53:8 5|92 14:8 6|52 48:8 7|27 90:8 8|63 36:8 9|85 23:8 10|98 37:9 1|76 78:9 2|72 23:9 3|10 69:9 4|18 89:9 5|80 75:9 6|28 40:9 7|81 91:9 8|80 60:9 9|56 17:9 10|68 84:10 1|34 38:10 2|77 28:10 3|69 80:10 4|95 42:10 5|20 5:10 6|26 24:10 7|21 15:10 8|86 44:10 9|60 52:10 10</relation>
    <relation name="R57" arity="2" nbTuples="100" semantics="soft" defaultCost="infinity">90 94:1 1|61 72:1 2|97 14:1 3|92 88:1 4|86 89:1 5|41 14:1 6|40 7:1 7|14 8:1 8|61 52:1 9|43 9:1 10|36 45:2 1|95 2:2 2|42 52:2 3|59 46:2 4|49 79:2 5|21 85:2 6|1 10:2 7|11 16:2 8|73 66:2 9|84 13:2 10|98 80:3 1|17 62:3 2|18 16:3 3|46 80:3 4|67 2:3 5|58 78:3 6|12 51:3 7|22 13:3 8|86 43:3 9|5 12:3 10|33 94:4 1|67 13:4 2|33 82:4 3|94 16:4 4|19 59:4 5|77 14:4 6|17 1:4 7|70 28:4 8|28 33:4 9|14 40:4 10|45 4:5 1|49 94:5 2|47 54:5 3|28 99:5 4|48 72:5 5|35 61:5 6|70 31:5 7|43 40:5 8|5 12:5 9|25 99:5 10|97 66:6 1|11 54:6 2|2 68:6 3|81 26:6 4|15 61:6 5|75 10:6 6|41 11:6 7|28 55:6 8|76 36:6 9|71 44:6 10|90 9:7 1|46 89:7 2|77 75:7 3|73 39:7 4|4 55:7 5|38 12:7 6|1 91:7 7|65 83:7 8|1 98:7 9|88 73:7 10|79 67:8 1|82 80:8 2|48 10:8 3|70 61:8 4|92 10:8 5|64 41:8 6|88 84:8 7|48 2:8 8|7 48:8 9|5 4:8 10|41 38:9 1|74 38:9 2|16 21:9 3|5 43:9 4|16 81:9 5|95 64:9 6|44 80:9 7|44 63:9 8|62 55:9 9|16 43:9 10|17 81:10 1|42 9:10 2|14 74:10 3|69 12:10 4|22 23:10 5|75 16:10 6|24 7:10 7|5 49:10 8|98 98:10 9|53 87:10 10</relation>
    <relation name="R58" arity="2" nbTuples="100" semantics="soft" defaultCost="infinity">86 83:1 1|94 80:1 2|39 30:1 3|95 79:1 4|81 24:1 5|3 29:1 6|93 28:1 7|40 25:1 8|26 18:1 9|99 47:1 10|98 71:2 1|94 35:2 2|69 94:2 3|73 73:2 4|83 16:2 5|87 35:2 6|95 77:2 7|9 10:2 8|17 95:2 9|3 60:2 10|21 6:3 1|20 24:3 2|6 17:3 3|7 93:3 4|95 57:3 5|44 98:3 6|51 24:3 7|67 20:3 8|24 18:3 9|61 95:3 10|16 50:4 1|57 43:4 2|10 90:4 3|78 8:4 4|91 85:4 5|94 79:4 6|52 2:4 7|91 20:4 8|27 40:4 9|35 26:4 10|49 97:5 1|20 79:5 2|81 69:5 3|30 75:5 4|27 100:5 5|83 74:5 6|12 96:5 7|37 10:5 8|43 78:5 9|48 73:5 10|99 43:6 1|7 11:6 2|70 65:6 3|77 33:6 4|84 70:6 5|18 60:6 6|52 100:6 7|62 20:6 8|59 67:6 9|18 15:6 10|79 12:7 1|5 97:7 2|35 53:7 3|91 97:7 4|31 35:7 5|98 48:7 6|88 81:7 7|68 11:7 8|87 52:7 9|8 60:7 10|55 53:8 1|40 95:8 2|95 95:8 3|58 85:8 4|16 91:8 5|51 61:8 6|55 44:8 7|86 44:8 8|7 15:8 9|72 79:8 10|51 13:9 1|94 50:9 2|35 28:9 3|96 20:9 4|45 13:9 5|39 66:9 6|89 15:9 7|80 53:9 8|23 20:9 9|16 9:9 10|79 99:10 1|50 59:10 2|28 3:10 3|46 88:10 4|41 100:10 5|43 23:10 6|52 76:10 7|57 25:10 8|77 15:10 9|26 100:10 10</relation>
    <relation name="R59" arity="2" nbTuples="100" semantics="soft" defaultCost="infinity">64 92:1 1|29 89:1 2|49 1:1 3|44 67:1 4|82 86:1 5|48 66:1 6|16 19:1 7|81 23:1 8|26 32:1 9|61 18:1 10|93 93:2 1|22 84:2 2|18 77:2 3|65 21:2 4|81 76:2 5|67 85:2 6|99 65:2 7|51 79:2 8|84 32:2 9|31 96:2 10|88 63:3 1|80 59:3 2|13 74:3 3|14 6:3 4|10 55:3 5|80 86:3 6|51 25:3 7|54 33:3 8|52 60:3 9|79 99:3 10|29 81:4 1|77 68:4 2|41 97:4 3|16 56:4 4|21 95:4 5|8 60:4 6|32 99:4 7|93 34:4 8|75 19:4 9|18 90:4 10|75 47:5 1|68 75:5 2|38 67:5 3|7 4:5 4|86 84:5 5|90 54:5 6|32 88:5 7|61 3:5 8|25 23:5 9|33 93:5 10|86 53:6 1|23 4:6 2|97 54:6 3|82 26:6 4|53 10:6 5|71 9:6 6|86 30:6 7|74 100:6 8|45 57:6 9|95 72:6 10|15 79:7 1|94 74:7 2|67 24:7 3|8 39:7 4|80 58:7 5|89 28:7 6|50 80:7 7|41 83:7 8|6 69:7 9|44 18:7 10|95 97:8 1|6 90:8 2|25 96:8 3|23 31:8 4|88 46:8 5|21 54:8 6|60 19:8 7|90 13:8 8|45 91:8 9|34 73:8 10|88 29:9 1|54 96:9 2|95 23:9 3|97 78:9 4|99 53:9 5|88 37:9 6|19 41:9 7|70 24:9 8|72 46:9 9|36 33:9 10|90 72:10 1|49 30:10 2|52 23:10 3|8 96:10 4|93 93:10 5|64 37:10 6|80 32:10 7|11 91:10 8|12 86:10 9|85 32:10 10</relation>
    <relation name="R60" arity="2" nbTuples="100" semantics="soft" defaultCost="infinity">26 95:1 1|74 67:1 2|16 54:1 3|17 58:1 4|14 68:1 5|73 49:1 6|90 60:1 7|3 96:1 8|42 88:1 9|54 52:1 10|73 94:2 1|37 99:2 2|52 18:2 3|12 47:2 4|19 47:2 5|61 13:2 6|72 8:2 7|74 89:2 8|77 69:2 9|23 14:2 10|64 26:3 1|99 84:3 2|71 46:3 3|85 37:3 4|36 32:3 5|88 59:3 6|18 94:3 7|25 96:3 8|3 96:3 9|60 52:3 10|6 84:4 1|84 1:4 2|5 88:4 3|60 51:4 4|42 32:4 5|25 33:4 6|26 85:4 7|80 40:4 8|22 20:4 9|21 31:4 10|58 78:5 1|18 28:5 2|93 38:5 3|96 91:5 4|7 72:5 5|11 78:5 6|5 45:5 7|69 1:5 8|49 7:5 9|12 53:5 10|76 17:6 1|87 47:6 2|67 53:6 3|98 51:6 4|17 8:6 5|36 71:6 6|29 50:6 7|33 5:6 8|89 42:6 9|82 55:6 10|100 100:7 1|10 45:7 2|84 32:7 3|73 79:7 4|78 25:7 5|59 67:7 6|71 74:7 7|88 67:7 8|20 53:7 9|97 66:7 10|23 64:8 1|46 14:8 2|85 4:8 3|44 98:8 4|29 51:8 5|89 73:8 6|98 72:8 7|41 99:8 8|67 9:8 9|1 30:8 10|45 31:9 1|39 76:9 2|71 86:9 3|39 7:9 4|21 21:9 5|47 36:9 6|32 96:9 7|81 59:9 8|6 78:9 9|61 31:9 10|16 17:10 1|18 71:10 2|42 20:10 3|11 31:10 4|79 38:10 5|44 58:10 6|25 5:10 7|86 41:10 8|23 74:10 9|22 24:10 10</relation>
    <relation name="R61" arity="2" nbTuples="100" semantics="soft" defaultCost="infinity">54 20:1 1|42 43:1 2|18 15:1 3|32 47:1 4|80 66:1 5|95 23:1 6|86 3:1 7|23 81:1 8|56 52:1 9|54 100:1 10|13 47:2 1|36 93:2 2|90 9:2 3|42 88:2 4|52 3:2 5|57 90:2 6|36 92:2 7|15 44:2 8|20 6:2 9|20 83:2 10|87 26:3 1|79 90:3 2|3 15:3 3|85 13:3 4|48 10:3 5|64 4:3 6|30 6:3 7|36 31:3 8|4 100:3 9|95 30:3 10|64 32:4 1|86 84:4 2|16 25:4 3|82 45:4 4|48 31:4 5|94 88:4 6|8 100:4 7|19 72:4 8|72 55:4 9|15 69:4 10|20 51:5 1|45 54:5 2|73 46:5 3|37 88:5 4|49 70:5 5|36 1:5 6|72 76:5 7|95 11:5 8|10 48:5 9|10 93:5 10|15 47:6 1|53 78:6 2|63 69:6 3|66 92:6 4|75 2:6 5|82 70:6 6|12 57:6 7|98 91:6 8|15 90:6 9|2 98:6 10|74 8:7 1|52 27:7 2|42 3:7 3|51 47:7 4|51 53:7 5|9 5:7 6|96 60:7 7|87 54:7 8|68 30:7 9|19 26:7 10|34 15:8 1|65 13:8 2|69 67:8 3|24 18:8 4|27 18:8 5|22 19:8 6|61 93:8 7|36 14:8 8|77 49:8 9|65 7:8 10|67 39:9 1|52 10:9 2|9 94:9 3|57 40:9 4|25 96:9 5|47 12:9 6|3 65:9 7|33 53:9 8|31 34:9 9|54 59:9 10|74 51:10 1|98 72:10 2|29 6:10 3|19 64:10 4|9 57:10 5|85 38:10 6|89 86:10 7|17 22:10 8|19 93:10 9|82 21:10 10</relation>
    <relation name="R62" arity="2" nbTuples="100" semantics="soft" defaultCost="infinity">26 25:1 1|40 77:1 2|78 89:1 3|41 10:1 4|51 11:1 5|4 43:1 6|34 59:1 7|49 5:1 8|55 67:1 9|41 15:1 10|31 51:2 1|11 39:2 2|78 45:2 3|54 38:2 4|78 42:2 5|66 27:2 6|94 69:2 7|78 90:2 8|37 69:2 9|65 99:2 10|35 53:3 1|58 14:3 2|43 4:3 3|51 77:3 4|22 5:3 5|27 11:3 6|48 24:3 7|30 6:3 8|76 61:3 9|81 59:3 10|72 17:4 1|44 28:4 2|39 50:4 3|39 39:4 4|3 37:4 5|51 85:4 6|9 57:4 7|70 68:4 8|62 96:4 9|88 75:4 10|90 39:5 1|10 87:5 2|49 55:5 3|89 96:5 4|92 20:5 5|98 39:5 6|13 58:5 7|50 62:5 8|46 67:5 9|16 35:5 10|32 6:6 1|89 71:6 2|12 16:6 3|98 7:6 4|76 79:6 5|44 51:6 6|94 100:6 7|58 87:6 8|9 54:6 9|77 28:6 10|98 18:7 1|35 52:7 2|39 68:7 3|14 83:7 4|83 18:7 5|70 41:7 6|26 23:7 7|24 94:7 8|10 1:7 9|60 30:7 10|11 44:8 1|4 80:8 2|72 66:8 3|42 6:8 4|18 26:8 5|46 96:8 6|64 54:8 7|14 95:8 8|49 35:8 9|87 37:8 10|40 51:9 1|3 26:9 2|74 51:9 3|74 65:9 4|39 70:9 5|9 37:9 6|79 66:9 7|93 54:9 8|3 27:9 9|20 55:9 10|28 66:10 1|47 15:10 2|10 55:10 3|50 7:10 4|60 82:10 5|83 63:10 6|84 44:10 7|57 40:10 8|11 72:10 9|89 23:10 10</relation>
    <relation name="R63" arity="2" nbTuples="100" semantics="soft" defaultCost="infinity">72 5:1 1|46 66:1 2|46 60:1 3|31 90:1 4|90 74:1 5|50 51:1 6|31 75:1 7|98 91:1 8|84 17:1 9|60 15:1 10|88 42:2 1|50 16:2 2|50 5:2 3|40 20:2 4|12 16:2 5|25 13:2 6|9 62:2 7|45 52:2 8|31 73:2 9|21 69:2 10|51 14:3 1|27 31:3 2|60 3:3 3|69 13:3 4|68 81:3 5|14 8:3 6|58 53:3 7|71 19:3 8|45 99:3 9|75 16:3 10|98 18:4 1|50 97:4 2|94 60:4 3|9 11:4 4|22 92:4 5|54 100:4 6|44 6:4 7|43 99:4 8|14 16:4 9|5 72:4 10|4 21:5 1|97 33:5 2|32 84:5 3|79 36:5 4|88 99:5 5|70 49:5 6|83 97:5 7|66 82:5 8|58 87:5 9|56 53:5 10|21 79:6 1|43 3:6 2|13 31:6 3|76 84:6 4|8 86:6 5|57 7:6 6|52 70:6 7|6 17:6 8|70 82:6 9|8 76:6 10|71 63:7 1|26 81:7 2|30 62:7 3|67 79:7 4|84 33:7 5|18 10:7 6|15 36:7 7|84 29:7 8|65 76:7 9|2 36:7 10|52 12:8 1|53 69:8 2|65 65:8 3|68 15:8 4|8 46:8 5|60 14:8 6|38 36:8 7|51 28:8 8|43 37:8 9|13 81:8 10|97 46:9 1|75 99:9 2|68 85:9 3|37 91:9 4|65 50:9 5|29 40:9 6|48 62:9 7|88 21:9 8|96 15:9 9|79 79:9 10|71 29:10 1|7 43:10 2|3 76:10 3|19 79:10 4|80 21:10 5|34 73:10 6|84 20:10 7|8 11:10 8|45 87:10 9|37 31:10 10</relation>
    <relation name="R64" arity="2" nbTuples="100" semantics="soft" defaultCost="infinity">55 24:1 1|61 55:1 2|19 37:1 3|32 53:1 4|26 96:1 5|78 61:1 6|100 56:1 7|5 47:1 8|79 7:1 9|38 56:1 10|92 68:2 1|56 62:2 2|34 98:2 3|84 10:2 4|54 69:2 5|27 2:2 6|10 93:2 7|84 84:2 8|59 65:2 9|81 26:2 10|18 75:3 1|34 26:3 2|9 74:3 3|46 6:3 4|42 94:3 5|49 89:3 6|83 86:3 7|55 32:3 8|3 5:3 9|58 77:3 10|13 93:4 1|15 89:4 2|5 67:4 3|79 60:4 4|7 20:4 5|10 44:4 6|95 54:4 7|69 8:4 8|71 28:4 9|28 16:4 10|14 46:5 1|57 19:5 2|4 73:5 3|34 26:5 4|8 10:5 5|3 65:5 6|50 38:5 7|60 39:5 8|12 85:5 9|59 66:5 10|50 63:6 1|75 41:6 2|45 37:6 3|100 76:6 4|23 59:6 5|47 41:6 6|76 41:6 7|72 30:6 8|60 70:6 9|24 54:6 10|41 5:7 1|70 84:7 2|18 9:7 3|78 26:7 4|28 54:7 5|27 72:7 6|49 6:7 7|16 10:7 8|52 32:7 9|3 34:7 10|98 24:8 1|25 89:8 2|1 80:8 3|89 95:8 4|55 37:8 5|13 23:8 6|14 14:8 7|62 11:8 8|45 80:8 9|81 41:8 10|16 12:9 1|68 3:9 2|89 12:9 3|7 35:9 4|44 64:9 5|12 41:9 6|82 50:9 7|50 11:9 8|13 61:9 9|84 63:9 10|49 63:10 1|1 91:10 2|20 28:10 3|45 26:10 4|96 47:10 5|29 1:10 6|86 19:10 7|57 28:10 8|55 4:10 9|15 72:10 10</relation>
    <relation name="R65" arity="2" nbTuples="100" semantics="soft" defaultCost="infinity">81 26:1 1|34 59:1 2|96 2:1 3|51 26:1 4|78 83:1 5|42 54:1 6|51 95:1 7|69 54:1 8|30 60:1 9|78 66:1 10|74 21:2 1|18 91:2 2|83 69:2 3|98 78:2 4|32 13:2 5|91 31:2 6|49 47:2 7|91 25:2 8|4 86:2 9|93 71:2 10|6 72:3 1|3 94:3 2|31 88:3 3|93 48:3 4|8 27:3 5|66 17:3 6|38 33:3 7|88 20:3 8|19 31:3 9|87 86:3 10|34 42:4 1|86 6:4 2|97 88:4 3|90 49:4 4|45 70:4 5|99 78:4 6|93 32:4 7|35 64:4 8|57 92:4 9|61 81:4 10|50 64:5 1|40 17:5 2|46 74:5 3|53 15:5 4|15 13:5 5|92 51:5 6|49 60:5 7|93 10:5 8|87 62:5 9|17 34:5 10|90 33:6 1|93 71:6 2|78 21:6 3|39 78:6 4|59 50:6 5|31 90:6 6|53 50:6 7|68 95:6 8|27 57:6 9|68 31:6 10|73 51:7 1|75 29:7 2|23 20:7 3|5 48:7 4|74 79:7 5|51 22:7 6|24 40:7 7|76 95:7 8|31 54:7 9|69 91:7 10|21 32:8 1|9 22:8 2|6 69:8 3|80 28:8 4|73 96:8 5|4 88:8 6|81 22:8 7|20 54:8 8|54 98:8 9|13 12:8 10|10 20:9 1|12 71:9 2|51 37:9 3|19 61:9 4|59 32:9 5|82 21:9 6|88 90:9 7|48 42:9 8|7 94:9 9|25 26:9 10|61 27:10 1|61 33:10 2|27 84:10 3|100 68:10 4|19 63:10 5|16 95:10 6|73 25:10 7|26 46:10 8|31 80:10 9|85 25:10 10</relation>
    <relation name="R66" arity="2" nbTuples="100" semantics="soft" defaultCost="infinity">44 87:1 1|13 7:1 2|8 34:1 3|77 59:1 4|3 92:1 5|54 42:1 6|96 37:1 7|2 32:1 8|51 41:1 9|62 99:1 10|30 70:2 1|61 41:2 2|20 22:2 3|18 46:2 4|33 78:2 5|74 89:2 6|4 66:2 7|73 83:2 8|98 40:2 9|55 92:2 10|56 60:3 1|22 5:3 2|82 25:3 3|8 77:3 4|20 31:3 5|38 43:3 6|3 74:3 7|13 8:3 8|69 65:3 9|32 47:3 10|18 70:4 1|98 21:4 2|77 27:4 3|75 88:4 4|26 81:4 5|46 40:4 6|38 79:4 7|22 82:4 8|14 94:4 9|68 26:4 10|20 40:5 1|85 83:5 2|63 77:5 3|36 68:5 4|98 11:5 5|71 76:5 6|48 22:5 7|72 10:5 8|29 69:5 9|83 84:5 10|28 76:6 1|23 98:6 2|45 3:6 3|36 60:6 4|3 56:6 5|82 68:6 6|84 42:6 7|41 28:6 8|69 89:6 9|18 19:6 10|81 10:7 1|69 9:7 2|16 51:7 3|39 39:7 4|95 82:7 5|86 20:7 6|50 77:7 7|95 81:7 8|39 59:7 9|21 57:7 10|15 69:8 1|96 5:8 2|36 64:8 3|20 83:8 4|64 26:8 5|3 34:8 6|35 27:8 7|82 88:8 8|4 73:8 9|15 86:8 10|34 26:9 1|96 3:9 2|2 68:9 3|59 86:9 4|12 88:9 5|12 56:9 6|42 1:9 7|63 71:9 8|67 72:9 9|15 34:9 10|52 25:10 1|61 28:10 2|2 89:10 3|5 77:10 4|64 79:10 5|59 47:10 6|16 28:10 7|75 2:10 8|57 99:10 9|78 70:10 10</relation>
    <relation name="R67" arity="2" nbTuples="100" semantics="soft" defaultCost="infinity">82 96:1 1|50 63:1 2|98 15:1 3|24 63:1 4|29 89:1 5|42 67:1 6|100 86:1 7|73 51:1 8|54 56:1 9|17 23:1 10|27 30:2 1|73 89:2 2|33 16:2 3|81 82:2 4|55 37:2 5|84 58:2 6|8 42:2 7|43 96:2 8|41 76:2 9|18 11:2 10|63 31:3 1|98 11:3 2|59 40:3 3|51 11:3 4|21 11:3 5|47 62:3 6|35 83:3 7|17 23:3 8|35 61:3 9|46 49:3 10|49 50:4 1|3 71:4 2|30 42:4 3|41 88:4 4|9 94:4 5|17 58:4 6|40 73:4 7|48 96:4 8|22 40:4 9|77 10:4 10|44 88:5 1|70 37:5 2|96 37:5 3|60 6:5 4|85 63:5 5|73 33:5 6|63 6:5 7|11 90:5 8|35 6:5 9|47 27:5 10|1 78:6 1|80 79:6 2|40 38:6 3|38 52:6 4|93 80:6 5|64 21:6 6|57 11:6 7|23 45:6 8|69 11:6 9|52 63:6 10|51 47:7 1|60 92:7 2|84 10:7 3|9 27:7 4|52 92:7 5|43 12:7 6|61 28:7 7|44 14:7 8|47 10:7 9|32 22:7 10|94 38:8 1|51 77:8 2|86 67:8 3|47 9:8 4|67 36:8 5|16 40:8 6|15 91:8 7|52 36:8 8|72 52:8 9|25 40:8 10|64 92:9 1|48 41:9 2|8 42:9 3|25 33:9 4|71 74:9 5|72 98:9 6|84 38:9 7|14 93:9 8|83 4:9 9|59 77:9 10|94 87:10 1|71 79:10 2|2 80:10 3|10 86:10 4|2 92:10 5|44 60:10 6|56 35:10 7|98 16:10 8|69 54:10 9|56 23:10 10</relation>
    <relation name="R68" arity="2" nbTuples="100" semantics="soft" defaultCost="infinity">97 82:1 1|67 96:1 2|18 49:1 3|8 5:1 4|78 46:1 5|39 39:1 6|100 22:1 7|80 15:1 8|49 77:1 9|18 46:1 10|25 63:2 1|58 48:2 2|72 29:2 3|49 80:2 4|60 94:2 5|47 1:2 6|57 38:2 7|4 37:2 8|16 100:2 9|32 44:2 10|58 42:3 1|56 82:3 2|61 64:3 3|17 5:3 4|85 31:3 5|99 12:3 6|55 97:3 7|45 78:3 8|16 8:3 9|15 77:3 10|73 74:4 1|64 51:4 2|28 15:4 3|82 71:4 4|66 19:4 5|18 27:4 6|70 38:4 7|4 53:4 8|91 95:4 9|70 77:4 10|40 100:5 1|72 94:5 2|88 86:5 3|71 40:5 4|63 24:5 5|14 36:5 6|99 1:5 7|42 87:5 8|57 94:5 9|81 11:5 10|53 5:6 1|47 78:6 2|52 65:6 3|73 64:6 4|70 78:6 5|55 2:6 6|87 4:6 7|21 76:6 8|34 60:6 9|15 76:6 10|1 49:7 1|56 79:7 2|70 11:7 3|16 40:7 4|4 28:7 5|39 2:7 6|6 17:7 7|88 69:7 8|86 70:7 9|42 7:7 10|100 11:8 1|65 98:8 2|95 1:8 3|96 90:8 4|84 87:8 5|27 32:8 6|100 11:8 7|45 58:8 8|32 30:8 9|82 71:8 10|19 31:9 1|73 14:9 2|74 94:9 3|63 91:9 4|76 52:9 5|97 7:9 6|93 97:9 7|43 55:9 8|18 88:9 9|36 18:9 10|97 10:10 1|100 42:10 2|1 50:10 3|9 10:10 4|39 61:10 5|78 8:10 6|38 90:10 7|11 53:10 8|29 94:10 9|38 46:10 10</relation>
    <relation name="R69" arity="2" nbTuples="100" semantics="soft" defaultCost="infinity">54 39:1 1|75 89:1 2|74 42:1 3|77 82:1 4|4 30:1 5|23 26:1 6|14 96:1 7|75 32:1 8|33 3:1 9|59 50:1 10|68 94:2 1|96 12:2 2|5 9:2 3|54 3:2 4|92 65:2 5|35 69:2 6|8 78:2 7|29 79:2 8|12 80:2 9|18 85:2 10|31 10:3 1|51 11:3 2|97 20:3 3|69 55:3 4|57 11:3 5|67 70:3 6|71 45:3 7|11 58:3 8|21 70:3 9|62 96:3 10|80 33:4 1|78 68:4 2|36 59:4 3|25 23:4 4|80 21:4 5|33 64:4 6|66 5:4 7|26 83:4 8|91 66:4 9|24 43:4 10|28 49:5 1|69 81:5 2|38 13:5 3|44 55:5 4|18 21:5 5|72 95:5 6|88 24:5 7|51 97:5 8|24 62:5 9|57 36:5 10|37 25:6 1|68 42:6 2|54 88:6 3|93 66:6 4|13 61:6 5|90 92:6 6|89 91:6 7|4 70:6 8|97 67:6 9|45 76:6 10|53 93:7 1|25 17:7 2|85 2:7 3|91 45:7 4|53 21:7 5|92 71:7 6|33 99:7 7|51 13:7 8|23 57:7 9|86 28:7 10|65 24:8 1|22 66:8 2|89 84:8 3|60 83:8 4|29 59:8 5|100 29:8 6|35 38:8 7|36 70:8 8|40 41:8 9|4 58:8 10|23 26:9 1|37 22:9 2|42 24:9 3|11 17:9 4|21 84:9 5|96 34:9 6|73 54:9 7|12 31:9 8|22 63:9 9|60 37:9 10|15 59:10 1|65 36:10 2|69 91:10 3|77 19:10 4|76 11:10 5|5 84:10 6|15 41:10 7|32 38:10 8|21 99:10 9|22 40:10 10</relation>
    <relation name="R70" arity="2" nbTuples="100" semantics="soft" defaultCost="infinity">80 93:1 1|77 22:1 2|50 25:1 3|36 6:1 4|95 82:1 5|66 54:1 6|8 16:1 7|26 54:1 8|31 64:1 9|89 78:1 10|45 1:2 1|79 38:2 2|59 46:2 3|69 76:2 4|89 18:2 5|76 40:2 6|95 59:2 7|68 9:2 8|86 25:2 9|38 52:2 10|18 68:3 1|11 19:3 2|21 42:3 3|82 5:3 4|66 56:3 5|20 24:3 6|26 59:3 7|76 99:3 8|49 14:3 9|35 71:3 10|36 67:4 1|82 96:4 2|40 40:4 3|42 19:4 4|58 3:4 5|26 71:4 6|23 12:4 7|52 65:4 8|54 27:4 9|53 43:4 10|9 93:5 1|86 39:5 2|54 59:5 3|23 28:5 4|65 2:5 5|77 33:5 6|55 48:5 7|80 84:5 8|100 23:5 9|80 34:5 10|70 56:6 1|7 42:6 2|1 66:6 3|52 84:6 4|33 73:6 5|15 41:6 6|33 94:6 7|59 76:6 8|70 93:6 9|63 10:6 10|28 71:7 1|2 68:7 2|99 26:7 3|95 77:7 4|30 5:7 5|70 74:7 6|18 27:7 7|29 77:7 8|74 88:7 9|87 59:7 10|82 54:8 1|57 3:8 2|25 59:8 3|77 48:8 4|96 89:8 5|25 28:8 6|83 35:8 7|86 27:8 8|64 6:8 9|3 69:8 10|44 91:9 1|35 1:9 2|77 41:9 3|70 99:9 4|85 90:9 5|73 27:9 6|20 3:9 7|67 2:9 8|79 81:9 9|81 46:9 10|37 56:10 1|9 49:10 2|97 27:10 3|26 77:10 4|94 29:10 5|31 28:10 6|25 24:10 7|77 43:10 8|14 53:10 9|31 52:10 10</relation>
    <relation name="R71" arity="2" nbTuples="100" semantics="soft" defaultCost="infinity">9 25:1 1|26 58:1 2|76 24:1 3|39 42:1 4|22 89:1 5|78 78:1 6|7 44:1 7|100 50:1 8|93 98:1 9|100 96:1 10|14 95:2 1|72 66:2 2|56 34:2 3|54 54:2 4|26 35:2 5|69 30:2 6|3 97:2 7|39 70:2 8|35 26:2 9|7 47:2 10|60 9:3 1|28 34:3 2|78 44:3 3|15 59:3 4|2 36:3 5|67 100:3 6|89 13:3 7|39 45:3 8|83 16:3 9|79 85:3 10|5 75:4 1|49 37:4 2|68 89:4 3|89 61:4 4|10 88:4 5|2 70:4 6|53 56:4 7|55 79:4 8|58 2:4 9|59 22:4 10|40 11:5 1|81 83:5 2|3 75:5 3|32 97:5 4|3 33:5 5|46 94:5 6|26 11:5 7|17 62:5 8|39 26:5 9|67 69:5 10|36 37:6 1|41 36:6 2|9 46:6 3|82 70:6 4|92 59:6 5|22 100:6 6|18 46:6 7|34 97:6 8|69 51:6 9|34 79:6 10|70 38:7 1|77 69:7 2|58 82:7 3|9 92:7 4|4 54:7 5|35 54:7 6|86 70:7 7|30 100:7 8|10 35:7 9|98 89:7 10|85 23:8 1|91 88:8 2|63 12:8 3|27 41:8 4|59 19:8 5|32 42:8 6|30 33:8 7|95 82:8 8|7 11:8 9|72 38:8 10|47 48:9 1|4 11:9 2|19 80:9 3|99 38:9 4|60 85:9 5|39 20:9 6|57 58:9 7|88 54:9 8|78 50:9 9|59 88:9 10|62 6:10 1|65 37:10 2|85 37:10 3|28 72:10 4|74 9:10 5|22 95:10 6|10 49:10 7|42 5:10 8|51 23:10 9|63 57:10 10</relation>
    <relation name="R72" arity="2" nbTuples="100" semantics="soft" defaultCost="infinity">55 52:1 1|3 30:1 2|15 3:1 3|41 15:1 4|20 12:1 5|48 32:1 6|67 67:1 7|95 37:1 8|76 94:1 9|29 41:1 10|48 1:2 1|17 24:2 2|88 17:2 3|3 25:2 4|46 3:2 5|5 32:2 6|83 100:2 7|87 90:2 8|57 12:2 9|66 23:2 10|1 39:3 1|75 57:3 2|68 82:3 3|1 88:3 4|93 99:3 5|29 88:3 6|17 88:3 7|64 51:3 8|45 18:3 9|86 74:3 10|36 81:4 1|81 73:4 2|45 40:4 3|48 14:4 4|94 24:4 5|89 93:4 6|22 47:4 7|49 36:4 8|98 78:4 9|3 84:4 10|12 48:5 1|7 59:5 2|6 20:5 3|41 10:5 4|54 28:5 5|8 78:5 6|68 13:5 7|60 8:5 8|5 95:5 9|87 25:5 10|7 54:6 1|81 37:6 2|20 56:6 3|100 54:6 4|86 80:6 5|5 66:6 6|52 12:6 7|92 27:6 8|42 6:6 9|53 89:6 10|65 70:7 1|18 15:7 2|74 10:7 3|77 99:7 4|61 91:7 5|69 46:7 6|16 9:7 7|26 41:7 8|55 30:7 9|2 52:7 10|37 83:8 1|71 48:8 2|64 46:8 3|89 93:8 4|40 40:8 5|11 17:8 6|97 67:8 7|23 81:8 8|61 26:8 9|19 75:8 10|44 64:9 1|49 16:9 2|87 34:9 3|9 54:9 4|8 50:9 5|9 100:9 6|44 51:9 7|14 68:9 8|38 8:9 9|24 18:9 10|21 56:10 1|29 69:10 2|51 31:10 3|45 73:10 4|36 66:10 5|36 100:10 6|37 9:10 7|42 28:10 8|52 75:10 9|32 8:10 10</relation>
    <relation name="R73" arity="2" nbTuples="100" semantics="soft" defaultCost="infinity">12 8:1 1|28 97:1 2|13 39:1 3|26 63:1 4|42 16:1 5|21 72:1 6|45 10:1 7|56 96:1 8|55 64:1 9|99 95:1 10|47 24:2 1|70 58:2 2|31 36:2 3|8 100:2 4|65 74:2 5|55 63:2 6|8 27:2 7|12 89:2 8|25 45:2 9|17 66:2 10|78 23:3 1|1 16:3 2|77 86:3 3|28 83:3 4|32 99:3 5|2 97:3 6|55 44:3 7|16 65:3 8|87 65:3 9|61 61:3 10|76 86:4 1|59 76:4 2|21 10:4 3|76 16:4 4|20 80:4 5|89 35:4 6|70 17:4 7|7 1:4 8|76 19:4 9|43 30:4 10|85 48:5 1|3 29:5 2|27 4:5 3|8 8:5 4|44 34:5 5|8 67:5 6|29 20:5 7|34 91:5 8|64 5:5 9|39 89:5 10|99 70:6 1|31 2:6 2|74 49:6 3|52 100:6 4|5 59:6 5|66 60:6 6|21 96:6 7|37 33:6 8|57 31:6 9|24 5:6 10|34 46:7 1|12 46:7 2|94 6:7 3|1 64:7 4|70 5:7 5|97 80:7 6|56 74:7 7|44 45:7 8|12 86:7 9|93 60:7 10|76 42:8 1|54 45:8 2|86 99:8 3|5 46:8 4|7 33:8 5|20 98:8 6|33 26:8 7|75 59:8 8|12 91:8 9|43 2:8 10|44 65:9 1|10 50:9 2|43 41:9 3|81 94:9 4|33 86:9 5|32 80:9 6|5 2:9 7|12 68:9 8|38 22:9 9|84 37:9 10|84 63:10 1|91 59:10 2|36 14:10 3|55 93:10 4|74 52:10 5|79 33:10 6|39 51:10 7|26 91:10 8|42 73:10 9|26 51:10 10</relation>
    <relation name="R74" arity="2" nbTuples="100" semantics="soft" defaultCost="infinity">99 99:1 1|41 14:1 2|7 96:1 3|66 2:1 4|30 99:1 5|51 66:1 6|26 2:1 7|56 32:1 8|50 78:1 9|97 76:1 10|22 39:2 1|45 1:2 2|69 7:2 3|18 2:2 4|80 34:2 5|80 41:2 6|95 95:2 7|6 99:2 8|6 60:2 9|68 17:2 10|38 9:3 1|44 69:3 2|28 74:3 3|59 96:3 4|20 53:3 5|100 18:3 6|71 47:3 7|16 85:3 8|26 52:3 9|58 85:3 10|55 66:4 1|93 92:4 2|61 16:4 3|8 10:4 4|76 91:4 5|26 10:4 6|90 90:4 7|40 68:4 8|84 78:4 9|12 46:4 10|74 7:5 1|1 78:5 2|68 99:5 3|43 39:5 4|45 100:5 5|5 64:5 6|98 40:5 7|2 26:5 8|60 52:5 9|18 36:5 10|100 49:6 1|49 63:6 2|42 70:6 3|62 3:6 4|56 52:6 5|48 17:6 6|1 26:6 7|88 50:6 8|58 74:6 9|17 68:6 10|74 7:7 1|27 35:7 2|53 33:7 3|8 92:7 4|53 42:7 5|25 83:7 6|63 88:7 7|34 23:7 8|65 23:7 9|8 94:7 10|71 57:8 1|6 10:8 2|42 35:8 3|35 87:8 4|92 40:8 5|60 14:8 6|87 38:8 7|41 39:8 8|83 19:8 9|66 13:8 10|18 1:9 1|80 6:9 2|64 10:9 3|58 10:9 4|63 57:9 5|6 25:9 6|39 89:9 7|42 62:9 8|18 28:9 9|65 32:9 10|50 28:10 1|43 81:10 2|3 67:10 3|84 55:10 4|5 100:10 5|12 62:10 6|81 74:10 7|76 58:10 8|51 46:10 9|16 46:10 10</relation>
    <relation name="R75" arity="2" nbTuples="100" semantics="soft" defaultCost="infinity">14 14:1 1|99 53:1 2|96 17:1 3|59 31:1 4|75 42:1 5|39 93:1 6|93 21:1 7|19 75:1 8|49 92:1 9|3 25:1 10|46 49:2 1|8 60:2 2|77 7:2 3|42 71:2 4|92 60:2 5|66 14:2 6|35 11:2 7|44 41:2 8|78 39:2 9|66 9:2 10|59 37:3 1|63 25:3 2|38 71:3 3|95 75:3 4|34 85:3 5|75 1:3 6|22 88:3 7|9 3:3 8|35 57:3 9|72 55:3 10|53 79:4 1|7 38:4 2|78 93:4 3|48 22:4 4|13 73:4 5|67 60:4 6|10 18:4 7|31 54:4 8|59 44:4 9|17 25:4 10|53 61:5 1|50 14:5 2|50 84:5 3|65 13:5 4|88 10:5 5|72 34:5 6|22 47:5 7|88 87:5 8|41 17:5 9|22 77:5 10|37 65:6 1|61 80:6 2|88 69:6 3|79 12:6 4|13 83:6 5|88 55:6 6|18 72:6 7|19 76:6 8|77 72:6 9|37 11:6 10|12 38:7 1|34 91:7 2|38 7:7 3|25 12:7 4|14 62:7 5|59 50:7 6|48 27:7 7|85 89:7 8|22 18:7 9|79 3:7 10|90 5:8 1|6 24:8 2|13 29:8 3|5 96:8 4|39 4:8 5|49 16:8 6|78 74:8 7|37 50:8 8|63 4:8 9|65 97:8 10|41 57:9 1|43 81:9 2|67 97:9 3|65 40:9 4|77 30:9 5|48 98:9 6|93 14:9 7|29 88:9 8|69 47:9 9|86 33:9 10|42 26:10 1|52 75:10 2|48 16:10 3|68 80:10 4|64 13:10 5|52 43:10 6|16 45:10 7|79 63:10 8|34 25:10 9|4 60:10 10</relation>
    <relation name="R76" arity="2" nbTuples="100" semantics="soft" defaultCost="infinity">58 14:1 1|83 46:1 2|33 49:1 3|69 94:1 4|70 15:1 5|32 62:1 6|69 70:1 7|27 9:1 8|75 48:1 9|78 22:1 10|27 99:2 1|38 74:2 2|98 62:2 3|46 29:2 4|32 84:2 5|89 7:2 6|29 70:2 7|27 18:2 8|57 43:2 9|99 99:2 10|84 92:3 1|76 77:3 2|11 84:3 3|2 88:3 4|44 98:3 5|46 42:3 6|100 91:3 7|9 67:3 8|51 43:3 9|81 63:3 10|29 6:4 1|26 64:4 2|63 47:4 3|52 70:4 4|2 23:4 5|2 17:4 6|14 28:4 7|10 7:4 8|29 75:4 9|100 34:4 10|34 10:5 1|89 10:5 2|51 91:5 3|31 12:5 4|12 63:5 5|82 29:5 6|46 45:5 7|97 47:5 8|10 35:5 9|71 35:5 10|66 24:6 1|27 82:6 2|77 7:6 3|97 69:6 4|30 88:6 5|9 44:6 6|96 50:6 7|80 3:6 8|59 1:6 9|37 87:6 10|81 85:7 1|40 36:7 2|54 59:7 3|45 46:7 4|4 81:7 5|80 42:7 6|13 30:7 7|87 45:7 8|12 20:7 9|19 35:7 10|77 99:8 1|78 39:8 2|71 27:8 3|98 32:8 4|29 81:8 5|22 72:8 6|40 50:8 7|93 20:8 8|91 24:8 9|83 85:8 10|76 23:9 1|11 49:9 2|97 43:9 3|69 95:9 4|5 59:9 5|41 30:9 6|22 44:9 7|41 42:9 8|20 52:9 9|3 98:9 10|27 25:10 1|75 74:10 2|93 82:10 3|10 52:10 4|12 71:10 5|27 9:10 6|7 58:10 7|27 15:10 8|10 77:10 9|75 98:10 10</relation>
    <relation name="R77" arity="2" nbTuples="100" semantics="soft" defaultCost="infinity">43 37:1 1|10 57:1 2|61 63:1 3|60 76:1 4|87 6:1 5|38 66:1 6|43 68:1 7|29 87:1 8|33 22:1 9|91 76:1 10|52 44:2 1|52 2:2 2|100 32:2 3|30 92:2 4|66 72:2 5|88 70:2 6|97 37:2 7|65 42:2 8|20 74:2 9|98 91:2 10|83 50:3 1|47 72:3 2|83 15:3 3|37 72:3 4|30 82:3 5|4 67:3 6|24 88:3 7|81 15:3 8|77 50:3 9|97 32:3 10|92 36:4 1|60 69:4 2|19 75:4 3|89 2:4 4|56 77:4 5|14 12:4 6|97 46:4 7|33 52:4 8|82 98:4 9|81 63:4 10|55 37:5 1|35 14:5 2|41 58:5 3|91 40:5 4|2 19:5 5|45 39:5 6|61 18:5 7|30 14:5 8|80 5:5 9|68 51:5 10|93 70:6 1|85 14:6 2|30 10:6 3|22 91:6 4|39 52:6 5|90 99:6 6|15 21:6 7|72 31:6 8|54 59:6 9|45 89:6 10|29 9:7 1|14 25:7 2|40 92:7 3|60 28:7 4|16 31:7 5|92 13:7 6|81 1:7 7|51 25:7 8|57 91:7 9|71 2:7 10|82 21:8 1|2 80:8 2|20 70:8 3|9 91:8 4|28 3:8 5|55 8:8 6|76 47:8 7|83 7:8 8|67 80:8 9|4 8:8 10|12 58:9 1|68 74:9 2|73 43:9 3|89 47:9 4|12 69:9 5|89 33:9 6|57 91:9 7|33 51:9 8|80 75:9 9|78 86:9 10|34 96:10 1|61 21:10 2|18 26:10 3|2 20:10 4|50 95:10 5|94 21:10 6|2 58:10 7|65 53:10 8|36 90:10 9|7 11:10 10</relation>
    <relation name="R78" arity="2" nbTuples="100" semantics="soft" defaultCost="infinity">96 86:1 1|86 93:1 2|42 42:1 3|85 3:1 4|13 65:1 5|1 11:1 6|68 52:1 7|42 82:1 8|18 45:1 9|58 59:1 10|95 2:2 1|59 18:2 2|3 69:2 3|81 98:2 4|83 83:2 5|63 46:2 6|15 92:2 7|46 4:2 8|84 25:2 9|73 8:2 10|96 17:3 1|77 73:3 2|97 25:3 3|50 72:3 4|65 77:3 5|60 44:3 6|56 18:3 7|60 80:3 8|64 15:3 9|40 9:3 10|27 55:4 1|18 85:4 2|39 27:4 3|31 80:4 4|63 74:4 5|73 75:4 6|22 86:4 7|82 25:4 8|28 71:4 9|69 7:4 10|54 55:5 1|52 9:5 2|11 23:5 3|60 90:5 4|50 48:5 5|2 84:5 6|68 8:5 7|99 87:5 8|87 20:5 9|99 31:5 10|79 29:6 1|7 31:6 2|100 66:6 3|99 30:6 4|3 37:6 5|96 75:6 6|83 84:6 7|48 21:6 8|61 6:6 9|12 20:6 10|39 24:7 1|15 93:7 2|94 9:7 3|1 87:7 4|38 16:7 5|61 91:7 6|68 93:7 7|36 27:7 8|65 72:7 9|79 38:7 10|18 68:8 1|54 3:8 2|71 87:8 3|92 19:8 4|60 32:8 5|72 59:8 6|60 92:8 7|77 73:8 8|20 15:8 9|6 72:8 10|66 27:9 1|46 71:9 2|39 15:9 3|97 71:9 4|23 44:9 5|18 2:9 6|68 45:9 7|20 39:9 8|11 63:9 9|53 81:9 10|64 33:10 1|42 46:10 2|38 21:10 3|33 48:10 4|39 23:10 5|29 81:10 6|1 12:10 7|9 36:10 8|36 90:10 9|47 81:10 10</relation>
    <relation name="R79" arity="2" nbTuples="100" semantics="soft" defaultCost="infinity">17 88:1 1|62 8:1 2|16 47:1 3|91 69:1 4|40 76:1 5|27 11:1 6|2 24:1 7|32 49:1 8|81 40:1 9|87 83:1 10|9 40:2 1|92 30:2 2|11 74:2 3|50 10:2 4|28 90:2 5|49 69:2 6|18 26:2 7|39 39:2 8|89 34:2 9|59 51:2 10|38 76:3 1|79 60:3 2|87 49:3 3|54 52:3 4|78 10:3 5|55 47:3 6|55 83:3 7|14 63:3 8|17 88:3 9|65 6:3 10|24 21:4 1|65 49:4 2|42 84:4 3|14 53:4 4|97 62:4 5|29 81:4 6|49 29:4 7|6 63:4 8|33 46:4 9|31 78:4 10|31 22:5 1|22 19:5 2|6 4:5 3|39 23:5 4|25 56:5 5|20 72:5 6|7 3:5 7|91 61:5 8|90 95:5 9|70 100:5 10|77 16:6 1|46 79:6 2|30 89:6 3|19 5:6 4|8 40:6 5|44 29:6 6|8 13:6 7|44 1:6 8|52 36:6 9|79 60:6 10|88 80:7 1|51 78:7 2|2 68:7 3|7 38:7 4|16 38:7 5|14 52:7 6|63 71:7 7|54 1:7 8|26 82:7 9|58 15:7 10|14 59:8 1|90 59:8 2|22 17:8 3|62 72:8 4|20 69:8 5|83 46:8 6|89 64:8 7|88 15:8 8|60 1:8 9|52 78:8 10|19 92:9 1|4 60:9 2|82 80:9 3|84 77:9 4|63 22:9 5|31 77:9 6|83 77:9 7|78 65:9 8|36 30:9 9|42 57:9 10|88 47:10 1|39 34:10 2|53 42:10 3|5 21:10 4|75 84:10 5|31 57:10 6|59 20:10 7|10 46:10 8|70 85:10 9|58 75:10 10</relation>
    <relation name="R80" arity="2" nbTuples="100" semantics="soft" defaultCost="infinity">73 52:1 1|69 73:1 2|5 82:1 3|39 7:1 4|91 6:1 5|52 24:1 6|15 93:1 7|89 29:1 8|84 29:1 9|90 39:1 10|22 83:2 1|39 53:2 2|95 76:2 3|92 7:2 4|21 51:2 5|28 88:2 6|45 3:2 7|22 50:2 8|78 69:2 9|69 50:2 10|61 83:3 1|45 7:3 2|96 54:3 3|81 88:3 4|20 99:3 5|52 92:3 6|16 50:3 7|14 12:3 8|60 38:3 9|5 48:3 10|53 28:4 1|28 42:4 2|91 89:4 3|61 9:4 4|84 53:4 5|94 36:4 6|30 21:4 7|84 50:4 8|47 80:4 9|34 47:4 10|24 83:5 1|40 88:5 2|8 52:5 3|16 21:5 4|42 67:5 5|29 47:5 6|7 37:5 7|63 43:5 8|50 19:5 9|23 20:5 10|94 18:6 1|58 75:6 2|98 77:6 3|83 84:6 4|11 17:6 5|40 66:6 6|91 1:6 7|90 46:6 8|91 28:6 9|27 19:6 10|9 92:7 1|28 37:7 2|61 82:7 3|16 31:7 4|6 34:7 5|68 67:7 6|84 78:7 7|39 67:7 8|9 100:7 9|73 20:7 10|90 34:8 1|81 13:8 2|83 7:8 3|8 53:8 4|43 66:8 5|80 24:8 6|46 11:8 7|25 13:8 8|78 86:8 9|80 71:8 10|41 73:9 1|68 7:9 2|99 73:9 3|89 42:9 4|6 50:9 5|99 72:9 6|1 73:9 7|77 57:9 8|92 73:9 9|61 36:9 10|88 12:10 1|13 97:10 2|22 30:10 3|15 69:10 4|77 49:10 5|20 67:10 6|3 64:10 7|17 66:10 8|15 85:10 9|99 31:10 10</relation>
    <relation name="R81" arity="2" nbTuples="100" semantics="soft" defaultCost="infinity">9 43:1 1|35 5:1 2|60 15:1 3|57 92:1 4|21 86:1 5|5 73:1 6|86 95:1 7|44 14:1 8|84 21:1 9|87 58:1 10|24 37:2 1|54 97:2 2|4 34:2 3|70 54:2 4|53 79:2 5|88 61:2 6|19 25:2 7|27 6:2 8|90 89:2 9|57 96:2 10|100 74:3 1|33 15:3 2|45 86:3 3|71 79:3 4|70 1:3 5|87 76:3 6|53 94:3 7|63 76:3 8|47 52:3 9|3 2:3 10|95 75:4 1|20 70:4 2|47 62:4 3|63 79:4 4|49 88:4 5|36 96:4 6|15 61:4 7|51 42:4 8|60 73:4 9|7 54:4 10|53 41:5 1|94 68:5 2|14 75:5 3|24 45:5 4|68 91:5 5|1 33:5 6|40 35:5 7|42 56:5 8|69 64:5 9|67 73:5 10|92 18:6 1|28 74:6 2|73 42:6 3|76 41:6 4|78 71:6 5|26 13:6 6|7 2:6 7|28 69:6 8|36 8:6 9|70 83:6 10|16 18:7 1|69 50:7 2|77 81:7 3|49 41:7 4|5 33:7 5|13 21:7 6|49 76:7 7|11 90:7 8|84 84:7 9|62 10:7 10|83 48:8 1|43 25:8 2|98 90:8 3|79 57:8 4|27 82:8 5|72 44:8 6|43 7:8 7|70 50:8 8|89 41:8 9|76 68:8 10|21 24:9 1|69 19:9 2|35 45:9 3|1 32:9 4|75 55:9 5|45 83:9 6|11 82:9 7|14 61:9 8|99 40:9 9|64 43:9 10|92 55:10 1|47 21:10 2|30 81:10 3|86 69:10 4|77 14:10 5|10 18:10 6|60 53:10 7|70 19:10 8|82 18:10 9|76 94:10 10</relation>
    <relation name="R82" arity="2" nbTuples="100" semantics="soft" defaultCost="infinity">21 71:1 1|22 86:1 2|90 39:1 3|68 24:1 4|36 22:1 5|5 76:1 6|77 92:1 7|96 31:1 8|38 72:1 9|2 44:1 10|10 59:2 1|33 56:2 2|95 5:2 3|6 51:2 4|92 48:2 5|23 72:2 6|8 79:2 7|49 16:2 8|2 80:2 9|55 8:2 10|51 79:3 1|38 80:3 2|40 26:3 3|57 30:3 4|74 13:3 5|26 7:3 6|4 20:3 7|83 98:3 8|9 90:3 9|39 73:3 10|26 19:4 1|4 90:4 2|18 52:4 3|65 41:4 4|68 88:4 5|26 74:4 6|92 76:4 7|42 13:4 8|44 43:4 9|94 50:4 10|96 53:5 1|15 95:5 2|18 61:5 3|49 4:5 4|97 6:5 5|52 39:5 6|6 46:5 7|59 53:5 8|37 23:5 9|40 32:5 10|70 26:6 1|35 63:6 2|35 94:6 3|94 51:6 4|78 94:6 5|1 62:6 6|31 93:6 7|45 98:6 8|85 35:6 9|82 1:6 10|99 39:7 1|12 98:7 2|49 100:7 3|22 20:7 4|93 29:7 5|52 13:7 6|79 13:7 7|65 20:7 8|19 29:7 9|49 97:7 10|100 31:8 1|40 61:8 2|22 52:8 3|96 21:8 4|60 80:8 5|35 21:8 6|48 79:8 7|65 19:8 8|21 54:8 9|70 2:8 10|18 94:9 1|83 41:9 2|27 33:9 3|82 59:9 4|20 29:9 5|47 18:9 6|10 66:9 7|95 83:9 8|7 58:9 9|60 73:9 10|96 33:10 1|32 75:10 2|54 71:10 3|54 30:10 4|27 57:10 5|93 92:10 6|25 25:10 7|47 7:10 8|89 60:10 9|13 37:10 10</relation>
    <relation name="R83" arity="2" nbTuples="100" semantics="soft" defaultCost="infinity">33 50:1 1|46 1:1 2|39 61:1 3|60 38:1 4|7 57:1 5|83 86:1 6|46 71:1 7|52 45:1 8|8 80:1 9|61 97:1 10|9 36:2 1|90 10:2 2|29 44:2 3|36 69:2 4|3 18:2 5|45 62:2 6|97 41:2 7|70 40:2 8|75 35:2 9|46 77:2 10|60 57:3 1|24 55:3 2|89 82:3 3|49 100:3 4|6 91:3 5|76 21:3 6|83 12:3 7|91 83:3 8|74 38:3 9|97 1:3 10|100 58:4 1|57 29:4 2|34 52:4 3|98 46:4 4|2 4:4 5|13 76:4 6|60 92:4 7|41 2:4 8|78 56:4 9|89 46:4 10|10 24:5 1|92 55:5 2|96 58:5 3|4 39:5 4|97 32:5 5|31 71:5 6|75 60:5 7|70 69:5 8|12 63:5 9|65 76:5 10|75 37:6 1|33 50:6 2|31 8:6 3|7 70:6 4|20 99:6 5|18 88:6 6|20 85:6 7|19 53:6 8|7 64:6 9|82 40:6 10|12 96:7 1|14 47:7 2|71 70:7 3|24 37:7 4|42 46:7 5|91 2:7 6|9 47:7 7|69 91:7 8|31 77:7 9|42 32:7 10|74 81:8 1|45 30:8 2|83 35:8 3|28 46:8 4|95 41:8 5|26 25:8 6|23 68:8 7|49 24:8 8|95 47:8 9|81 14:8 10|89 48:9 1|43 85:9 2|4 98:9 3|85 30:9 4|68 42:9 5|77 43:9 6|77 98:9 7|68 88:9 8|21 82:9 9|23 33:9 10|89 43:10 1|1 87:10 2|54 8:10 3|43 77:10 4|54 48:10 5|55 39:10 6|18 96:10 7|9 93:10 8|85 45:10 9|83 25:10 10</relation>
    <relation name="R84" arity="2" nbTuples="100" semantics="soft" defaultCost="infinity">48 75:1 1|40 92:1 2|98 70:1 3|3 40:1 4|83 4:1 5|30 6:1 6|29 15:1 7|81 78:1 8|15 73:1 9|100 38:1 10|20 32:2 1|59 69:2 2|59 31:2 3|7 31:2 4|74 92:2 5|58 74:2 6|54 67:2 7|70 6:2 8|8 50:2 9|55 89:2 10|27 96:3 1|15 99:3 2|45 66:3 3|27 25:3 4|83 19:3 5|51 1:3 6|17 87:3 7|87 54:3 8|97 67:3 9|14 1:3 10|87 80:4 1|81 50:4 2|36 46:4 3|51 55:4 4|89 75:4 5|8 62:4 6|21 38:4 7|31 53:4 8|64 70:4 9|76 89:4 10|13 29:5 1|99 52:5 2|37 88:5 3|14 49:5 4|92 75:5 5|22 87:5 6|47 94:5 7|12 67:5 8|39 13:5 9|76 100:5 10|51 28:6 1|37 25:6 2|74 90:6 3|81 23:6 4|45 87:6 5|66 35:6 6|77 62:6 7|98 17:6 8|73 74:6 9|27 43:6 10|15 85:7 1|21 66:7 2|35 6:7 3|29 67:7 4|50 5:7 5|31 55:7 6|89 32:7 7|50 27:7 8|89 15:7 9|14 89:7 10|32 12:8 1|83 33:8 2|18 33:8 3|48 44:8 4|91 56:8 5|71 16:8 6|20 27:8 7|100 38:8 8|56 30:8 9|91 30:8 10|67 88:9 1|12 77:9 2|58 68:9 3|52 73:9 4|42 21:9 5|45 14:9 6|41 51:9 7|28 84:9 8|42 11:9 9|20 7:9 10|9 45:10 1|34 17:10 2|34 82:10 3|81 91:10 4|38 11:10 5|18 14:10 6|2 69:10 7|55 87:10 8|71 14:10 9|37 12:10 10</relation>
    <relation name="R85" arity="2" nbTuples="100" semantics="soft" defaultCost="infinity">89 36:1 1|92 6:1 2|63 14:1 3|17 69:1 4|21 48:1 5|8 30:1 6|18 5:1 7|42 78:1 8|70 72:1 9|74 81:1 10|43 33:2 1|2 18:2 2|100 33:2 3|4 5:2 4|29 16:2 5|98 62:2 6|90 98:2 7|49 22:2 8|98 46:2 9|2 24:2 10|34 33:3 1|1 46:3 2|14 37:3 3|94 35:3 4|75 58:3 5|55 46:3 6|23 60:3 7|39 67:3 8|89 12:3 9|94 16:3 10|66 80:4 1|74 47:4 2|65 79:4 3|79 87:4 4|12 69:4 5|14 44:4 6|27 61:4 7|83 69:4 8|68 79:4 9|8 96:4 10|89 84:5 1|77 34:5 2|79 93:5 3|90 27:5 4|51 70:5 5|63 66:5 6|33 86:5 7|8 72:5 8|75 31:5 9|30 40:5 10|18 59:6 1|37 100:6 2|94 45:6 3|58 2:6 4|7 40:6 5|2 11:6 6|43 27:6 7|94 69:6 8|63 58:6 9|63 42:6 10|22 21:7 1|91 73:7 2|92 34:7 3|43 14:7 4|24 54:7 5|79 10:7 6|86 45:7 7|5 98:7 8|90 32:7 9|97 63:7 10|35 53:8 1|95 86:8 2|71 82:8 3|22 31:8 4|95 16:8 5|20 96:8 6|11 63:8 7|61 69:8 8|44 9:8 9|33 40:8 10|88 91:9 1|99 7:9 2|71 28:9 3|20 48:9 4|68 62:9 5|15 40:9 6|65 53:9 7|34 13:9 8|55 72:9 9|16 70:9 10|5 98:10 1|15 100:10 2|52 46:10 3|45 64:10 4|81 75:10 5|82 53:10 6|70 51:10 7|53 51:10 8|74 36:10 9|1 67:10 10</relation>
    <relation name="R86" arity="2" nbTuples="100" semantics="soft" defaultCost="infinity">36 45:1 1|68 65:1 2|85 85:1 3|51 22:1 4|89 79:1 5|78 35:1 6|10 69:1 7|50 8:1 8|75 61:1 9|15 42:1 10|62 89:2 1|15 60:2 2|79 53:2 3|15 12:2 4|21 92:2 5|53 2:2 6|44 57:2 7|81 24:2 8|49 32:2 9|33 70:2 10|71 1:3 1|86 37:3 2|99 12:3 3|59 51:3 4|1 53:3 5|83 70:3 6|11 48:3 7|59 66:3 8|31 97:3 9|6 87:3 10|73 17:4 1|66 83:4 2|93 70:4 3|91 78:4 4|86 71:4 5|29 39:4 6|20 39:4 7|50 32:4 8|60 40:4 9|15 98:4 10|72 61:5 1|60 43:5 2|46 54:5 3|68 90:5 4|82 59:5 5|69 95:5 6|56 50:5 7|32 96:5 8|72 4:5 9|30 22:5 10|38 50:6 1|78 74:6 2|18 99:6 3|92 33:6 4|22 31:6 5|69 52:6 6|89 81:6 7|42 49:6 8|29 4:6 9|53 15:6 10|82 10:7 1|59 100:7 2|18 97:7 3|96 82:7 4|17 5:7 5|14 60:7 6|30 97:7 7|60 36:7 8|75 28:7 9|54 40:7 10|25 88:8 1|1 51:8 2|93 55:8 3|27 60:8 4|40 11:8 5|56 51:8 6|51 65:8 7|61 55:8 8|15 7:8 9|25 66:8 10|97 42:9 1|78 8:9 2|52 45:9 3|73 83:9 4|21 76:9 5|24 4:9 6|14 31:9 7|11 16:9 8|59 88:9 9|46 45:9 10|82 44:10 1|32 32:10 2|83 49:10 3|32 79:10 4|11 69:10 5|1 3:10 6|24 39:10 7|17 26:10 8|71 91:10 9|34 78:10 10</relation>
    <relation name="R87" arity="2" nbTuples="100" semantics="soft" defaultCost="infinity">26 69:1 1|97 9:1 2|58 98:1 3|24 7:1 4|20 84:1 5|27 14:1 6|1 98:1 7|70 34:1 8|79 96:1 9|73 48:1 10|17 34:2 1|48 54:2 2|87 21:2 3|63 66:2 4|79 73:2 5|13 22:2 6|33 27:2 7|53 82:2 8|98 90:2 9|22 13:2 10|12 13:3 1|82 83:3 2|44 81:3 3|30 17:3 4|96 69:3 5|17 23:3 6|45 67:3 7|75 91:3 8|15 98:3 9|87 54:3 10|44 77:4 1|77 4:4 2|34 91:4 3|59 27:4 4|12 29:4 5|8 66:4 6|50 95:4 7|20 64:4 8|28 38:4 9|8 98:4 10|32 1:5 1|52 92:5 2|89 17:5 3|47 13:5 4|59 58:5 5|19 92:5 6|9 65:5 7|73 89:5 8|55 84:5 9|7 85:5 10|14 42:6 1|85 73:6 2|27 21:6 3|82 79:6 4|46 87:6 5|27 42:6 6|23 72:6 7|61 45:6 8|35 18:6 9|83 5:6 10|4 1:7 1|1 85:7 2|97 29:7 3|28 22:7 4|78 89:7 5|63 18:7 6|69 75:7 7|66 87:7 8|30 87:7 9|3 6:7 10|90 90:8 1|50 81:8 2|78 1:8 3|89 70:8 4|92 11:8 5|75 6:8 6|7 87:8 7|59 96:8 8|57 76:8 9|78 59:8 10|75 63:9 1|52 22:9 2|42 27:9 3|9 87:9 4|95 62:9 5|99 39:9 6|2 47:9 7|24 57:9 8|27 66:9 9|41 75:9 10|48 94:10 1|34 15:10 2|50 14:10 3|1 25:10 4|20 24:10 5|21 22:10 6|83 68:10 7|60 53:10 8|66 12:10 9|74 96:10 10</relation>
    <relation name="R88" arity="2" nbTuples="100" semantics="soft" defaultCost="infinity">77 72:1 1|80 82:1 2|52 6:1 3|40 95:1 4|8 49:1 5|93 34:1 6|53 94:1 7|66 12:1 8|33 18:1 9|48 9:1 10|94 41:2 1|89 83:2 2|88 27:2 3|67 97:2 4|36 45:2 5|8 14:2 6|46 20:2 7|85 64:2 8|37 15:2 9|26 90:2 10|64 9:3 1|43 62:3 2|27 66:3 3|61 10:3 4|80 2:3 5|74 53:3 6|71 93:3 7|58 68:3 8|48 7:3 9|3 46:3 10|29 53:4 1|51 86:4 2|13 21:4 3|45 79:4 4|8 80:4 5|60 33:4 6|74 76:4 7|72 8:4 8|90 18:4 9|20 29:4 10|74 85:5 1|87 83:5 2|73 28:5 3|71 93:5 4|28 29:5 5|26 12:5 6|48 10:5 7|75 82:5 8|76 69:5 9|69 52:5 10|19 65:6 1|14 50:6 2|9 70:6 3|41 79:6 4|21 58:6 5|97 97:6 6|19 82:6 7|26 21:6 8|6 77:6 9|92 13:6 10|72 1:7 1|28 60:7 2|93 2:7 3|37 20:7 4|91 24:7 5|57 32:7 6|4 4:7 7|13 73:7 8|8 49:7 9|8 89:7 10|40 66:8 1|75 76:8 2|27 1:8 3|85 94:8 4|58 88:8 5|82 8:8 6|93 73:8 7|70 68:8 8|55 6:8 9|67 92:8 10|75 26:9 1|35 3:9 2|80 45:9 3|29 34:9 4|85 79:9 5|73 26:9 6|14 97:9 7|56 9:9 8|22 75:9 9|65 57:9 10|5 78:10 1|2 90:10 2|88 23:10 3|31 10:10 4|36 6:10 5|72 36:10 6|21 36:10 7|20 30:10 8|69 18:10 9|95 80:10 10</relation>
    <relation name="R89" arity="2" nbTuples="100" semantics="soft" defaultCost="infinity">56 25:1 1|41 53:1 2|90 100:1 3|88 97:1 4|81 10:1 5|44 48:1 6|53 13:1 7|42 32:1 8|79 63:1 9|93 68:1 10|93 31:2 1|76 18:2 2|55 1:2 3|4 20:2 4|51 28:2 5|45 24:2 6|93 79:2 7|22 29:2 8|52 70:2 9|9 2:2 10|93 62:3 1|79 68:3 2|2 13:3 3|72 26:3 4|82 72:3 5|45 66:3 6|7 10:3 7|72 49:3 8|100 37:3 9|64 17:3 10|42 69:4 1|79 8:4 2|4 99:4 3|42 55:4 4|3 19:4 5|15 66:4 6|44 42:4 7|30 81:4 8|30 83:4 9|18 63:4 10|99 56:5 1|14 26:5 2|78 62:5 3|11 16:5 4|80 53:5 5|4 13:5 6|88 69:5 7|53 98:5 8|36 82:5 9|92 49:5 10|72 75:6 1|63 64:6 2|25 36:6 3|9 45:6 4|12 67:6 5|68 39:6 6|31 29:6 7|20 57:6 8|48 7:6 9|9 53:6 10|40 80:7 1|14 94:7 2|100 56:7 3|91 4:7 4|6 60:7 5|91 38:7 6|47 8:7 7|84 83:7 8|71 65:7 9|55 63:7 10|54 26:8 1|96 89:8 2|22 19:8 3|57 62:8 4|40 99:8 5|77 22:8 6|94 43:8 7|57 2:8 8|98 53:8 9|31 24:8 10|51 20:9 1|85 83:9 2|29 75:9 3|38 15:9 4|18 54:9 5|32 64:9 6|61 46:9 7|19 41:9 8|24 7:9 9|99 72:9 10|32 92:10 1|88 28:10 2|97 45:10 3|80 26:10 4|89 91:10 5|85 11:10 6|13 46:10 7|60 27:10 8|20 95:10 9|78 87:10 10</relation>
    <relation name="R90" arity="2" nbTuples="100" semantics="soft" defaultCost="infinity">91 38:1 1|55 3:1 2|17 65:1 3|66 98:1 4|92 78:1 5|30 9:1 6|48 22:1 7|51 57:1 8|44 86:1 9|51 20:1 10|68 54:2 1|32 71:2 2|35 97:2 3|85 64:2 4|24 49:2 5|49 10:2 6|12 89:2 7|39 90:2 8|10 30:2 9|92 44:2 10|94 8:3 1|99 66:3 2|81 18:3 3|27 38:3 4|95 97:3 5|24 41:3 6|46 46:3 7|28 74:3 8|100 94:3 9|84 40:3 10|84 1:4 1|10 53:4 2|37 65:4 3|69 48:4 4|61 76:4 5|94 76:4 6|59 71:4 7|2 18:4 8|37 43:4 9|58 30:4 10|18 6:5 1|21 18:5 2|96 83:5 3|52 7:5 4|74 47:5 5|27 70:5 6|34 48:5 7|78 43:5 8|14 88:5 9|8 82:5 10|90 29:6 1|72 61:6 2|42 72:6 3|87 59:6 4|2 47:6 5|32 37:6 6|62 30:6 7|47 37:6 8|34 10:6 9|69 37:6 10|95 95:7 1|47 88:7 2|88 94:7 3|2 94:7 4|73 47:7 5|14 91:7 6|6 38:7 7|3 15:7 8|12 5:7 9|82 58:7 10|41 60:8 1|56 42:8 2|61 86:8 3|26 64:8 4|16 44:8 5|17 6:8 6|70 82:8 7|84 20:8 8|39 48:8 9|57 51:8 10|28 21:9 1|90 91:9 2|21 30:9 3|41 11:9 4|71 34:9 5|57 45:9 6|11 1:9 7|78 73:9 8|50 30:9 9|62 80:9 10|66 40:10 1|26 51:10 2|7 46:10 3|53 78:10 4|98 44:10 5|66 70:10 6|22 35:10 7|64 71:10 8|84 87:10 9|50 11:10 10</relation>
    <relation name="R91" arity="2" nbTuples="100" semantics="soft" defaultCost="infinity">98 5:1 1|96 20:1 2|14 11:1 3|8 87:1 4|14 24:1 5|27 51:1 6|26 86:1 7|55 48:1 8|70 46:1 9|39 85:1 10|49 99:2 1|44 14:2 2|79 34:2 3|81 69:2 4|49 55:2 5|53 20:2 6|10 75:2 7|11 89:2 8|61 19:2 9|86 88:2 10|66 21:3 1|73 13:3 2|33 17:3 3|60 77:3 4|54 4:3 5|10 18:3 6|27 74:3 7|76 84:3 8|95 85:3 9|32 77:3 10|60 69:4 1|7 70:4 2|58 71:4 3|67 21:4 4|68 24:4 5|60 58:4 6|37 84:4 7|66 95:4 8|18 58:4 9|78 23:4 10|95 73:5 1|66 84:5 2|33 83:5 3|3 63:5 4|45 5:5 5|2 69:5 6|68 13:5 7|13 25:5 8|42 74:5 9|38 34:5 10|73 8:6 1|100 24:6 2|3 21:6 3|54 55:6 4|35 94:6 5|50 87:6 6|92 37:6 7|3 16:6 8|59 12:6 9|51 93:6 10|19 10:7 1|44 52:7 2|65 94:7 3|35 12:7 4|51 26:7 5|90 5:7 6|88 72:7 7|25 46:7 8|34 52:7 9|45 45:7 10|7 58:8 1|56 35:8 2|67 31:8 3|7 93:8 4|49 66:8 5|77 77:8 6|83 94:8 7|77 48:8 8|52 53:8 9|59 77:8 10|34 64:9 1|86 4:9 2|62 97:9 3|68 26:9 4|65 95:9 5|27 5:9 6|6 54:9 7|80 66:9 8|40 83:9 9|75 89:9 10|80 48:10 1|34 3:10 2|64 31:10 3|16 94:10 4|22 88:10 5|64 70:10 6|85 76:10 7|14 50:10 8|75 28:10 9|55 49:10 10</relation>
    <relation name="R92" arity="2" nbTuples="100" semantics="soft" defaultCost="infinity">90 85:1 1|100 78:1 2|53 91:1 3|100 4:1 4|36 85:1 5|53 43:1 6|69 50:1 7|74 93:1 8|59 99:1 9|13 71:1 10|79 17:2 1|34 46:2 2|65 85:2 3|47 3:2 4|63 89:2 5|17 43:2 6|94 8:2 7|39 47:2 8|44 61:2 9|7 20:2 10|12 94:3 1|6 59:3 2|6 83:3 3|65 78:3 4|72 34:3 5|38 59:3 6|73 47:3 7|73 99:3 8|40 56:3 9|18 67:3 10|60 14:4 1|22 70:4 2|90 69:4 3|84 7:4 4|99 20:4 5|37 72:4 6|11 44:4 7|15 26:4 8|9 24:4 9|39 2:4 10|74 7:5 1|74 14:5 2|64 92:5 3|69 20:5 4|51 32:5 5|31 26:5 6|65 15:5 7|33 33:5 8|2 77:5 9|44 51:5 10|39 13:6 1|45 75:6 2|43 98:6 3|89 65:6 4|10 87:6 5|63 42:6 6|86 22:6 7|46 69:6 8|11 90:6 9|64 75:6 10|3 88:7 1|87 5:7 2|42 59:7 3|95 21:7 4|53 66:7 5|43 85:7 6|89 16:7 7|88 99:7 8|87 14:7 9|12 99:7 10|57 23:8 1|34 59:8 2|92 47:8 3|64 67:8 4|84 66:8 5|59 13:8 6|80 16:8 7|45 53:8 8|34 86:8 9|39 65:8 10|97 27:9 1|74 75:9 2|100 97:9 3|43 82:9 4|18 46:9 5|9 56:9 6|52 45:9 7|2 78:9 8|75 64:9 9|3 9:9 10|4 10:10 1|43 98:10 2|90 32:10 3|96 54:10 4|12 45:10 5|20 29:10 6|58 75:10 7|93 5:10 8|4 17:10 9|47 76:10 10</relation>
    <relation name="R93" arity="2" nbTuples="100" semantics="soft" defaultCost="infinity">69 56:1 1|40 85:1 2|1 76:1 3|17 81:1 4|72 46:1 5|1 37:1 6|6 79:1 7|42 64:1 8|31 10:1 9|73 59:1 10|43 50:2 1|72 22:2 2|10 40:2 3|24 73:2 4|85 39:2 5|61 18:2 6|100 69:2 7|20 4:2 8|4 19:2 9|94 38:2 10|65 56:3 1|79 34:3 2|26 30:3 3|99 97:3 4|79 40:3 5|81 48:3 6|84 70:3 7|95 36:3 8|70 78:3 9|1 5:3 10|85 78:4 1|60 21:4 2|9 34:4 3|57 75:4 4|56 61:4 5|18 52:4 6|90 78:4 7|98 52:4 8|17 75:4 9|76 43:4 10|10 8:5 1|52 14:5 2|1 39:5 3|62 6:5 4|25 12:5 5|26 94:5 6|26 60:5 7|50 93:5 8|57 27:5 9|25 99:5 10|82 93:6 1|59 40:6 2|69 66:6 3|25 69:6 4|84 57:6 5|80 34:6 6|35 8:6 7|24 70:6 8|17 92:6 9|52 3:6 10|75 96:7 1|60 69:7 2|64 23:7 3|3 83:7 4|24 69:7 5|56 37:7 6|93 59:7 7|21 27:7 8|74 20:7 9|38 63:7 10|50 58:8 1|17 51:8 2|72 72:8 3|50 87:8 4|78 27:8 5|11 40:8 6|8 4:8 7|30 84:8 8|61 26:8 9|28 48:8 10|90 69:9 1|55 58:9 2|70 31:9 3|10 75:9 4|10 92:9 5|51 16:9 6|45 30:9 7|70 2:9 8|37 31:9 9|25 50:9 10|49 88:10 1|32 14:10 2|98 43:10 3|69 34:10 4|91 100:10 5|56 48:10 6|34 96:10 7|46 11:10 8|68 5:10 9|36 32:10 10</relation>
    <relation name="R94" arity="2" nbTuples="100" semantics="soft" defaultCost="infinity">25 5:1 1|58 46:1 2|15 45:1 3|99 28:1 4|57 92:1 5|45 48:1 6|36 80:1 7|68 69:1 8|30 94:1 9|78 95:1 10|60 6:2 1|60 63:2 2|66 77:2 3|41 23:2 4|52 28:2 5|29 8:2 6|50 14:2 7|11 55:2 8|66 79:2 9|72 35:2 10|12 54:3 1|85 75:3 2|26 2:3 3|63 80:3 4|42 77:3 5|11 90:3 6|62 35:3 7|89 39:3 8|81 12:3 9|30 19:3 10|50 43:4 1|85 72:4 2|52 74:4 3|20 9:4 4|23 15:4 5|12 51:4 6|7 34:4 7|4 73:4 8|59 12:4 9|11 68:4 10|2 36:5 1|88 81:5 2|52 20:5 3|36 57:5 4|37 26:5 5|2 70:5 6|38 64:5 7|42 82:5 8|24 48:5 9|73 45:5 10|22 73:6 1|80 6:6 2|57 27:6 3|80 86:6 4|23 5:6 5|41 38:6 6|6 57:6 7|32 83:6 8|47 82:6 9|31 23:6 10|62 33:7 1|83 64:7 2|46 77:7 3|72 31:7 4|94 29:7 5|92 92:7 6|19 66:7 7|75 40:7 8|6 93:7 9|59 47:7 10|74 35:8 1|24 39:8 2|99 4:8 3|27 7:8 4|55 95:8 5|49 92:8 6|78 35:8 7|12 6:8 8|91 58:8 9|3 22:8 10|61 96:9 1|1 32:9 2|32 78:9 3|63 32:9 4|69 58:9 5|43 85:9 6|78 42:9 7|7 57:9 8|22 89:9 9|14 22:9 10|21 78:10 1|56 9:10 2|59 44:10 3|28 35:10 4|33 28:10 5|67 73:10 6|53 87:10 7|28 71:10 8|4 69:10 9|24 60:10 10</relation>
    <relation name="R95" arity="2" nbTuples="100" semantics="soft" defaultCost="infinity">98 51:1 1|88 64:1 2|86 17:1 3|73 21:1 4|88 53:1 5|92 49:1 6|5 16:1 7|71 77:1 8|9 21:1 9|89 77:1 10|59 19:2 1|68 36:2 2|16 3:2 3|32 47:2 4|90 7:2 5|38 79:2 6|75 63:2 7|40 37:2 8|21 87:2 9|23 44:2 10|77 88:3 1|61 75:3 2|86 98:3 3|57 55:3 4|63 55:3 5|17 10:3 6|87 81:3 7|81 51:3 8|19 33:3 9|46 59:3 10|71 18:4 1|80 27:4 2|23 25:4 3|88 34:4 4|5 28:4 5|86 86:4 6|58 69:4 7|85 96:4 8|82 84:4 9|34 71:4 10|22 50:5 1|65 68:5 2|99 100:5 3|73 20:5 4|96 8:5 5|56 14:5 6|91 72:5 7|52 60:5 8|56 23:5 9|48 72:5 10|97 97:6 1|52 40:6 2|42 23:6 3|73 80:6 4|5 3:6 5|23 70:6 6|2 52:6 7|8 59:6 8|3 47:6 9|46 6:6 10|99 73:7 1|1 14:7 2|25 83:7 3|32 5:7 4|40 23:7 5|61 85:7 6|70 99:7 7|30 47:7 8|48 19:7 9|95 58:7 10|37 62:8 1|8 83:8 2|15 91:8 3|67 10:8 4|8 52:8 5|14 59:8 6|90 96:8 7|93 50:8 8|61 42:8 9|57 43:8 10|82 36:9 1|33 89:9 2|98 66:9 3|35 31:9 4|4 78:9 5|21 43:9 6|28 98:9 7|23 17:9 8|73 52:9 9|43 44:9 10|36 5:10 1|94 69:10 2|46 88:10 3|70 38:10 4|18 67:10 5|17 15:10 6|56 96:10 7|83 63:10 8|82 73:10 9|92 61:10 10</relation>
    <relation name="R96" arity="2" nbTuples="100" semantics="soft" defaultCost="infinity">71 12:1 1|76 64:1 2|24 35:1 3|75 79:1 4|17 70:1 5|95 75:1 6|50 76:1 7|27 34:1 8|98 56:1 9|69 67:1 10|82 90:2 1|91 53:2 2|33 69:2 3|30 60:2 4|89 74:2 5|73 44:2 6|89 96:2 7|32 41:2 8|19 84:2 9|77 16:2 10|68 53:3 1|26 29:3 2|16 66:3 3|29 67:3 4|87 83:3 5|25 81:3 6|72 55:3 7|94 36:3 8|56 90:3 9|91 41:3 10|29 59:4 1|54 29:4 2|50 45:4 3|19 68:4 4|27 57:4 5|15 85:4 6|13 24:4 7|3 91:4 8|82 77:4 9|59 20:4 10|54 27:5 1|97 79:5 2|25 51:5 3|55 73:5 4|29 13:5 5|18 33:5 6|40 45:5 7|99 55:5 8|95 40:5 9|62 31:5 10|87 9:6 1|38 47:6 2|100 92:6 3|1 77:6 4|85 17:6 5|14 28:6 6|49 48:6 7|14 45:6 8|11 69:6 9|23 7:6 10|32 2:7 1|53 17:7 2|15 83:7 3|70 2:7 4|39 59:7 5|39 51:7 6|85 8:7 7|74 87:7 8|77 50:7 9|71 34:7 10|86 16:8 1|53 93:8 2|62 58:8 3|54 2:8 4|72 75:8 5|90 50:8 6|62 34:8 7|3 33:8 8|47 98:8 9|60 90:8 10|16 43:9 1|75 45:9 2|9 24:9 3|70 55:9 4|36 93:9 5|32 56:9 6|23 81:9 7|42 77:9 8|89 2:9 9|39 88:9 10|85 21:10 1|46 33:10 2|5 32:10 3|53 20:10 4|91 44:10 5|50 83:10 6|53 90:10 7|47 24:10 8|23 48:10 9|53 37:10 10</relation>
    <relation name="R97" arity="2" nbTuples="100" semantics="soft" defaultCost="infinity">99 64:1 1|88 38:1 2|96 65:1 3|24 32:1 4|15 56:1 5|61 60:1 6|49 74:1 7|56 96:1 8|20 26:1 9|90 68:1 10|68 98:2 1|94 30:2 2|71 62:2 3|24 99:2 4|66 34:2 5|25 49:2 6|20 23:2 7|77 41:2 8|74 68:2 9|18 46:2 10|23 54:3 1|32 23:3 2|2 67:3 3|62 85:3 4|61 34:3 5|64 11:3 6|77 64:3 7|31 29:3 8|100 27:3 9|29 31:3 10|80 66:4 1|75 54:4 2|12 48:4 3|29 94:4 4|25 58:4 5|38 22:4 6|31 41:4 7|57 83:4 8|54 83:4 9|11 92:4 10|16 69:5 1|65 29:5 2|45 13:5 3|11 11:5 4|34 27:5 5|25 92:5 6|62 51:5 7|22 9:5 8|4 46:5 9|71 16:5 10|76 24:6 1|37 74:6 2|52 50:6 3|35 26:6 4|54 58:6 5|7 4:6 6|74 73:6 7|30 88:6 8|95 44:6 9|61 57:6 10|2 61:7 1|27 56:7 2|36 36:7 3|75 31:7 4|18 8:7 5|33 59:7 6|93 45:7 7|85 56:7 8|78 1:7 9|81 17:7 10|80 9:8 1|87 91:8 2|17 75:8 3|74 96:8 4|38 66:8 5|65 31:8 6|62 2:8 7|38 15:8 8|59 50:8 9|26 89:8 10|76 73:9 1|100 82:9 2|88 91:9 3|58 10:9 4|92 31:9 5|78 36:9 6|48 94:9 7|29 6:9 8|36 73:9 9|42 89:9 10|96 15:10 1|73 45:10 2|30 37:10 3|13 19:10 4|42 70:10 5|65 31:10 6|23 25:10 7|78 50:10 8|55 45:10 9|65 42:10 10</relation>
    <relation name="R98" arity="2" nbTuples="100" semantics="soft" defaultCost="infinity">1 42:1 1|48 22:1 2|51 85:1 3|72 21:1 4|71 45:1 5|96 40:1 6|46 85:1 7|37 48:1 8|21 30:1 9|44 45:1 10|3 18:2 1|22 18:2 2|87 17:2 3|84 53:2 4|21 55:2 5|89 19:2 6|99 83:2 7|55 59:2 8|27 79:2 9|72 83:2 10|83 76:3 1|15 94:3 2|88 93:3 3|66 35:3 4|28 12:3 5|71 84:3 6|45 71:3 7|26 99:3 8|56 9:3 9|66 56:3 10|32 1:4 1|62 100:4 2|51 44:4 3|27 76:4 4|43 22:4 5|81 90:4 6|38 23:4 7|28 26:4 8|41 62:4 9|13 89:4 10|16 93:5 1|23 59:5 2|52 11:5 3|99 3:5 4|81 46:5 5|49 67:5 6|61 1:5 7|58 81:5 8|2 90:5 9|7 73:5 10|8 70:6 1|48 6:6 2|28 91:6 3|69 28:6 4|63 32:6 5|81 38:6 6|44 4:6 7|73 63:6 8|19 86:6 9|73 57:6 10|6 49:7 1|96 37:7 2|37 30:7 3|19 71:7 4|14 10:7 5|23 79:7 6|15 64:7 7|44 85:7 8|12 47:7 9|58 16:7 10|93 99:8 1|60 49:8 2|16 59:8 3|33 28:8 4|2 5:8 5|24 34:8 6|21 37:8 7|8 81:8 8|3 68:8 9|97 96:8 10|27 91:9 1|93 27:9 2|1 36:9 3|19 31:9 4|82 49:9 5|6 66:9 6|26 73:9 7|81 34:9 8|53 46:9 9|57 14:9 10|93 56:10 1|43 14:10 2|43 72:10 3|41 26:10 4|100 77:10 5|24 17:10 6|40 24:10 7|48 58:10 8|38 40:10 9|75 78:10 10</relation>
    <relation name="R99" arity="2" nbTuples="100" semantics="soft" defaultCost="infinity">56 4:1 1|45 73:1 2|1 67:1 3|4 95:1 4|88 40:1 5|86 25:1 6|20 48:1 7|22 86:1 8|18 27:1 9|43 81:1 10|73 97:2 1|15 87:2 2|26 28:2 3|77 49:2 4|45 5:2 5|73 98:2 6|91 53:2 7|86 34:2 8|26 4:2 9|26 79:2 10|92 42:3 1|6 50:3 2|76 76:3 3|69 63:3 4|51 89:3 5|31 36:3 6|2 70:3 7|81 23:3 8|67 2:3 9|6 66:3 10|24 16:4 1|56 30:4 2|27 79:4 3|98 61:4 4|18 57:4 5|11 72:4 6|20 42:4 7|31 27:4 8|66 17:4 9|52 24:4 10|60 69:5 1|76 81:5 2|61 89:5 3|82 6:5 4|8 2:5 5|96 44:5 6|29 20:5 7|4 37:5 8|54 37:5 9|10 13:5 10|77 7:6 1|55 5:6 2|83 14:6 3|24 38:6 4|89 42:6 5|58 88:6 6|54 55:6 7|27 57:6 8|100 71:6 9|92 5:6 10|52 43:7 1|67 87:7 2|49 53:7 3|11 91:7 4|3 15:7 5|50 55:7 6|79 33:7 7|63 100:7 8|50 21:7 9|26 18:7 10|29 66:8 1|87 3:8 2|38 81:8 3|51 27:8 4|49 56:8 5|1 31:8 6|63 26:8 7|47 1:8 8|25 95:8 9|88 72:8 10|61 14:9 1|92 43:9 2|94 16:9 3|62 24:9 4|64 62:9 5|20 3:9 6|91 7:9 7|68 67:9 8|43 19:9 9|2 68:9 10|55 31:10 1|32 8:10 2|2 86:10 3|47 42:10 4|86 52:10 5|89 7:10 6|13 60:10 7|43 35:10 8|33 84:10 9|35 83:10 10</relation>
    <relation name="R100" arity="2" nbTuples="100" semantics="soft" defaultCost="infinity">96 32:1 1|19 91:1 2|46 85:1 3|94 72:1 4|77 3:1 5|14 1:1 6|35 76:1 7|90 75:1 8|91 76:1 9|60 96:1 10|15 61:2 1|63 20:2 2|12 31:2 3|43 24:2 4|16 65:2 5|75 32:2 6|15 12:2 7|78 34:2 8|8 33:2 9|91 73:2 10|7 74:3 1|17 31:3 2|61 41:3 3|31 11:3 4|95 61:3 5|86 85:3 6|33 15:3 7|36 19:3 8|66 22:3 9|100 98:3 10|67 80:4 1|76 11:4 2|84 86:4 3|28 54:4 4|36 47:4 5|6 80:4 6|61 49:4 7|85 24:4 8|65 42:4 9|60 86:4 10|34 49:5 1|78 92:5 2|17 26:5 3|7 97:5 4|54 21:5 5|43 22:5 6|36 47:5 7|33 11:5 8|86 73:5 9|41 82:5 10|60 45:6 1|25 79:6 2|58 17:6 3|100 100:6 4|73 86:6 5|50 32:6 6|15 42:6 7|23 16:6 8|37 95:6 9|80 69:6 10|74 24:7 1|6 54:7 2|37 22:7 3|85 59:7 4|72 1:7 5|15 29:7 6|29 66:7 7|7 75:7 8|63 59:7 9|44 58:7 10|59 19:8 1|91 49:8 2|98 11:8 3|35 46:8 4|17 25:8 5|14 22:8 6|1 60:8 7|27 70:8 8|28 60:8 9|65 32:8 10|30 87:9 1|87 69:9 2|91 84:9 3|56 61:9 4|63 96:9 5|23 21:9 6|33 100:9 7|58 27:9 8|76 100:9 9|82 73:9 10|28 46:10 1|2 3:10 2|87 55:10 3|85 33:10 4|95 99:10 5|90 95:10 6|85 57:10 7|68 60:10 8|90 49:10 9|6 11:10 10</relation>
    <relation name="R101" arity="2" nbTuples="100" semantics="soft" defaultCost="infinity">74 54:1 1|3 11:1 2|41 97:1 3|11 94:1 4|87 51:1 5|33 9:1 6|94 72:1 7|73 18:1 8|69 13:1 9|54 70:1 10|78 69:2 1|67 61:2 2|23 84:2 3|8 85:2 4|95 58:2 5|37 100:2 6|68 65:2 7|83 40:2 8|3 15:2 9|13 96:2 10|51 57:3 1|39 46:3 2|41 81:3 3|20 71:3 4|17 24:3 5|81 88:3 6|14 35:3 7|27 82:3 8|37 48:3 9|77 13:3 10|49 45:4 1|16 47:4 2|29 86:4 3|87 38:4 4|65 41:4 5|77 94:4 6|27 37:4 7|22 31:4 8|49 18:4 9|50 16:4 10|97 96:5 1|93 1:5 2|8 51:5 3|83 58:5 4|100 32:5 5|85 96:5 6|45 98:5 7|62 85:5 8|29 41:5 9|78 97:5 10|87 19:6 1|37 89:6 2|1 40:6 3|10 72:6 4|49 25:6 5|65 37:6 6|66 13:6 7|30 96:6 8|24 50:6 9|15 78:6 10|63 33:7 1|12 78:7 2|29 4:7 3|33 54:7 4|36 96:7 5|9 45:7 6|45 48:7 7|47 72:7 8|95 68:7 9|76 64:7 10|32 97:8 1|60 58:8 2|84 20:8 3|96 16:8 4|8 53:8 5|79 82:8 6|77 97:8 7|72 44:8 8|22 12:8 9|46 18:8 10|39 50:9 1|83 39:9 2|65 6:9 3|97 1:9 4|3 31:9 5|23 42:9 6|89 62:9 7|57 72:9 8|58 30:9 9|45 64:9 10|31 6:10 1|38 45:10 2|43 92:10 3|1 77:10 4|75 28:10 5|13 14:10 6|4 61:10 7|53 93:10 8|82 97:10 9|64 99:10 10</relation>
    <relation name="R102" arity="2" nbTuples="100" semantics="soft" defaultCost="infinity">50 23:1 1|74 62:1 2|73 85:1 3|49 100:1 4|8 53:1 5|80 48:1 6|60 41:1 7|24 95:1 8|83 89:1 9|68 53:1 10|42 33:2 1|6 16:2 2|55 86:2 3|34 18:2 4|17 27:2 5|80 82:2 6|78 23:2 7|100 2:2 8|90 96:2 9|86 68:2 10|60 60:3 1|90 30:3 2|52 63:3 3|20 45:3 4|36 80:3 5|12 60:3 6|82 23:3 7|49 30:3 8|72 54:3 9|50 100:3 10|92 3:4 1|31 5:4 2|57 22:4 3|73 90:4 4|9 50:4 5|71 16:4 6|60 64:4 7|1 16:4 8|72 59:4 9|69 63:4 10|86 17:5 1|1 30:5 2|84 77:5 3|34 14:5 4|29 62:5 5|1 94:5 6|53 51:5 7|76 39:5 8|18 73:5 9|33 59:5 10|2 100:6 1|91 32:6 2|18 25:6 3|59 66:6 4|39 35:6 5|6 50:6 6|4 76:6 7|24 15:6 8|20 52:6 9|55 20:6 10|37 92:7 1|54 46:7 2|35 72:7 3|92 73:7 4|16 71:7 5|94 23:7 6|9 7:7 7|66 1:7 8|72 85:7 9|35 24:7 10|99 77:8 1|20 61:8 2|23 45:8 3|99 68:8 4|19 95:8 5|79 67:8 6|33 61:8 7|66 39:8 8|40 9:8 9|49 37:8 10|15 52:9 1|62 81:9 2|23 68:9 3|32 95:9 4|80 27:9 5|55 82:9 6|11 38:9 7|36 39:9 8|39 40:9 9|12 68:9 10|68 90:10 1|35 28:10 2|79 89:10 3|22 71:10 4|43 51:10 5|4 51:10 6|94 21:10 7|91 48:10 8|7 71:10 9|39 72:10 10</relation>
    <relation name="R103" arity="2" nbTuples="100" semantics="soft" defaultCost="infinity">40 57:1 1|56 63:1 2|76 46:1 3|22 77:1 4|28 43:1 5|76 51:1 6|39 24:1 7|25 56:1 8|91 93:1 9|6 42:1 10|30 53:2 1|23 3:2 2|90 3:2 3|53 4:2 4|29 73:2 5|77 12:2 6|26 11:2 7|66 30:2 8|76 45:2 9|28 6:2 10|96 65:3 1|20 85:3 2|37 76:3 3|69 22:3 4|94 13:3 5|93 84:3 6|48 85:3 7|24 47:3 8|48 19:3 9|38 73:3 10|27 7:4 1|36 73:4 2|59 89:4 3|12 20:4 4|46 52:4 5|36 10:4 6|56 38:4 7|3 54:4 8|81 42:4 9|66 89:4 10|2 48:5 1|66 7:5 2|91 7:5 3|53 30:5 4|19 89:5 5|79 29:5 6|98 12:5 7|73 69:5 8|96 12:5 9|47 5:5 10|67 42:6 1|53 61:6 2|17 28:6 3|44 78:6 4|100 67:6 5|87 100:6 6|20 36:6 7|63 66:6 8|8 65:6 9|78 39:6 10|57 59:7 1|100 23:7 2|12 87:7 3|25 79:7 4|47 5:7 5|7 75:7 6|86 66:7 7|13 81:7 8|17 73:7 9|91 50:7 10|61 21:8 1|88 4:8 2|73 44:8 3|41 63:8 4|32 20:8 5|10 79:8 6|63 50:8 7|93 33:8 8|46 70:8 9|28 80:8 10|17 8:9 1|92 49:9 2|62 78:9 3|15 32:9 4|61 47:9 5|5 6:9 6|20 88:9 7|49 92:9 8|62 89:9 9|69 67:9 10|40 87:10 1|47 72:10 2|45 39:10 3|14 47:10 4|52 43:10 5|73 98:10 6|72 3:10 7|74 9:10 8|35 2:10 9|77 28:10 10</relation>
    <relation name="R104" arity="2" nbTuples="100" semantics="soft" defaultCost="infinity">1 53:1 1|69 11:1 2|97 82:1 3|42 74:1 4|43 86:1 5|50 61:1 6|32 20:1 7|51 83:1 8|97 55:1 9|11 64:1 10|44 63:2 1|86 94:2 2|32 77:2 3|20 57:2 4|20 16:2 5|25 71:2 6|29 31:2 7|30 78:2 8|78 90:2 9|20 64:2 10|27 14:3 1|60 15:3 2|42 100:3 3|39 68:3 4|16 12:3 5|70 22:3 6|12 15:3 7|23 71:3 8|85 3:3 9|58 4:3 10|26 65:4 1|99 16:4 2|5 3:4 3|57 9:4 4|40 42:4 5|30 7:4 6|14 15:4 7|18 82:4 8|68 67:4 9|6 50:4 10|34 55:5 1|89 51:5 2|58 96:5 3|8 1:5 4|30 48:5 5|47 74:5 6|3 93:5 7|87 55:5 8|99 34:5 9|31 59:5 10|2 100:6 1|54 19:6 2|45 15:6 3|79 19:6 4|27 62:6 5|72 22:6 6|79 40:6 7|82 53:6 8|61 12:6 9|74 83:6 10|43 6:7 1|91 45:7 2|9 9:7 3|81 35:7 4|66 21:7 5|52 25:7 6|2 75:7 7|75 54:7 8|80 66:7 9|52 35:7 10|43 5:8 1|50 66:8 2|58 34:8 3|98 3:8 4|67 17:8 5|49 27:8 6|70 54:8 7|64 4:8 8|6 67:8 9|66 90:8 10|46 8:9 1|80 67:9 2|94 73:9 3|66 2:9 4|2 17:9 5|42 66:9 6|48 92:9 7|47 9:9 8|72 45:9 9|73 78:9 10|99 59:10 1|56 58:10 2|41 39:10 3|71 30:10 4|81 85:10 5|26 7:10 6|83 27:10 7|97 45:10 8|81 59:10 9|5 5:10 10</relation>
    <relation name="R105" arity="2" nbTuples="100" semantics="soft" defaultCost="infinity">50 14:1 1|19 66:1 2|17 17:1 3|82 96:1 4|48 68:1 5|5 12:1 6|98 67:1 7|37 46:1 8|13 84:1 9|22 8:1 10|88 73:2 1|76 12:2 2|76 58:2 3|91 85:2 4|59 49:2 5|14 3:2 6|67 13:2 7|13 33:2 8|25 24:2 9|32 89:2 10|98 65:3 1|51 72:3 2|86 52:3 3|12 66:3 4|36 18:3 5|41 63:3 6|18 99:3 7|23 85:3 8|49 22:3 9|69 70:3 10|96 31:4 1|26 100:4 2|83 33:4 3|26 55:4 4|29 77:4 5|5 93:4 6|9 69:4 7|53 61:4 8|52 37:4 9|49 76:4 10|47 39:5 1|100 14:5 2|95 74:5 3|50 95:5 4|51 92:5 5|94 56:5 6|32 4:5 7|74 61:5 8|17 21:5 9|84 83:5 10|75 60:6 1|34 6:6 2|48 6:6 3|85 48:6 4|69 12:6 5|74 26:6 6|81 93:6 7|66 65:6 8|95 61:6 9|23 61:6 10|78 36:7 1|48 14:7 2|6 44:7 3|6 27:7 4|9 49:7 5|97 25:7 6|31 1:7 7|3 93:7 8|100 49:7 9|32 21:7 10|29 15:8 1|91 88:8 2|18 83:8 3|91 12:8 4|92 16:8 5|24 47:8 6|19 77:8 7|17 91:8 8|7 1:8 9|22 63:8 10|70 35:9 1|56 71:9 2|42 21:9 3|84 91:9 4|28 94:9 5|85 62:9 6|10 36:9 7|41 10:9 8|47 4:9 9|11 76:9 10|23 43:10 1|15 66:10 2|33 84:10 3|3 7:10 4|47 13:10 5|47 25:10 6|64 88:10 7|50 40:10 8|14 5:10 9|19 26:10 10</relation>
    <relation name="R106" arity="2" nbTuples="100" semantics="soft" defaultCost="infinity">58 63:1 1|67 56:1 2|62 46:1 3|76 3:1 4|57 97:1 5|79 63:1 6|89 83:1 7|13 21:1 8|41 88:1 9|61 68:1 10|65 47:2 1|10 53:2 2|10 79:2 3|10 49:2 4|21 3:2 5|8 70:2 6|91 29:2 7|81 14:2 8|18 54:2 9|60 42:2 10|55 35:3 1|21 53:3 2|71 25:3 3|7 71:3 4|55 19:3 5|63 5:3 6|52 72:3 7|69 92:3 8|13 35:3 9|76 12:3 10|35 54:4 1|35 13:4 2|34 69:4 3|86 29:4 4|39 82:4 5|100 1:4 6|7 30:4 7|14 1:4 8|73 44:4 9|86 13:4 10|19 68:5 1|80 41:5 2|1 45:5 3|43 31:5 4|16 61:5 5|90 64:5 6|87 31:5 7|10 63:5 8|65 39:5 9|98 53:5 10|72 77:6 1|97 6:6 2|3 65:6 3|95 79:6 4|96 56:6 5|3 98:6 6|89 83:6 7|100 83:6 8|86 30:6 9|83 80:6 10|80 84:7 1|17 2:7 2|47 18:7 3|46 72:7 4|14 78:7 5|8 2:7 6|38 34:7 7|23 21:7 8|52 56:7 9|91 33:7 10|29 12:8 1|51 66:8 2|24 75:8 3|59 37:8 4|56 44:8 5|58 57:8 6|90 24:8 7|84 65:8 8|28 7:8 9|49 87:8 10|77 33:9 1|37 81:9 2|50 55:9 3|25 47:9 4|94 26:9 5|71 65:9 6|71 2:9 7|81 13:9 8|15 63:9 9|7 48:9 10|70 19:10 1|72 8:10 2|78 91:10 3|48 24:10 4|25 22:10 5|43 22:10 6|48 9:10 7|11 40:10 8|47 27:10 9|48 63:10 10</relation>
    <relation name="R107" arity="2" nbTuples="100" semantics="soft" defaultCost="infinity">45 24:1 1|30 46:1 2|75 95:1 3|27 73:1 4|27 35:1 5|91 64:1 6|40 97:1 7|4 54:1 8|85 2:1 9|93 8:1 10|65 67:2 1|15 62:2 2|84 51:2 3|55 52:2 4|60 26:2 5|93 74:2 6|62 49:2 7|95 50:2 8|16 99:2 9|71 36:2 10|75 41:3 1|71 33:3 2|12 48:3 3|71 57:3 4|33 29:3 5|46 48:3 6|96 1:3 7|87 85:3 8|83 40:3 9|20 14:3 10|100 51:4 1|92 95:4 2|37 13:4 3|54 9:4 4|87 48:4 5|24 82:4 6|22 2:4 7|55 10:4 8|63 10:4 9|19 13:4 10|33 68:5 1|19 52:5 2|88 34:5 3|10 13:5 4|2 22:5 5|35 79:5 6|68 73:5 7|10 61:5 8|7 21:5 9|9 6:5 10|19 10:6 1|34 44:6 2|100 52:6 3|60 7:6 4|30 59:6 5|38 76:6 6|14 38:6 7|78 100:6 8|68 54:6 9|89 87:6 10|87 61:7 1|77 5:7 2|99 19:7 3|74 54:7 4|4 83:7 5|64 75:7 6|26 28:7 7|22 97:7 8|59 2:7 9|98 50:7 10|61 99:8 1|4 94:8 2|75 95:8 3|36 69:8 4|77 72:8 5|25 69:8 6|33 14:8 7|73 36:8 8|20 74:8 9|22 58:8 10|14 41:9 1|21 43:9 2|72 76:9 3|38 70:9 4|39 30:9 5|91 76:9 6|88 79:9 7|41 86:9 8|65 83:9 9|72 74:9 10|54 96:10 1|90 65:10 2|76 31:10 3|24 5:10 4|45 13:10 5|86 46:10 6|75 31:10 7|20 84:10 8|70 47:10 9|48 82:10 10</relation>
    <relation name="R108" arity="2" nbTuples="100" semantics="soft" defaultCost="infinity">69 94:1 1|6 45:1 2|29 38:1 3|10 30:1 4|86 2:1 5|72 45:1 6|37 34:1 7|19 74:1 8|93 87:1 9|53 62:1 10|80 55:2 1|88 82:2 2|89 66:2 3|88 9:2 4|95 66:2 5|40 9:2 6|88 69:2 7|16 84:2 8|16 71:2 9|29 83:2 10|25 3:3 1|100 23:3 2|4 10:3 3|35 66:3 4|46 27:3 5|81 25:3 6|68 43:3 7|73 55:3 8|63 41:3 9|21 69:3 10|38 23:4 1|57 65:4 2|93 16:4 3|89 50:4 4|43 19:4 5|7 29:4 6|5 10:4 7|87 82:4 8|22 21:4 9|94 83:4 10|38 47:5 1|23 61:5 2|49 47:5 3|59 32:5 4|80 70:5 5|91 95:5 6|65 36:5 7|60 21:5 8|15 69:5 9|98 21:5 10|43 89:6 1|14 40:6 2|65 64:6 3|53 73:6 4|33 3:6 5|54 57:6 6|99 97:6 7|19 90:6 8|50 97:6 9|13 43:6 10|87 39:7 1|76 56:7 2|20 36:7 3|6 38:7 4|11 46:7 5|57 12:7 6|92 96:7 7|68 79:7 8|63 95:7 9|47 1:7 10|62 34:8 1|76 68:8 2|96 1:8 3|76 9:8 4|98 34:8 5|58 84:8 6|12 95:8 7|16 39:8 8|42 77:8 9|61 33:8 10|93 93:9 1|85 19:9 2|26 31:9 3|50 10:9 4|8 15:9 5|19 18:9 6|46 55:9 7|40 18:9 8|71 17:9 9|46 50:9 10|57 95:10 1|94 52:10 2|7 48:10 3|91 67:10 4|7 78:10 5|32 65:10 6|69 47:10 7|94 78:10 8|4 49:10 9|44 49:10 10</relation>
    <relation name="R109" arity="2" nbTuples="100" semantics="soft" defaultCost="infinity">11 41:1 1|9 47:1 2|95 23:1 3|95 24:1 4|95 6:1 5|25 54:1 6|95 12:1 7|56 98:1 8|12 6:1 9|30 25:1 10|1 73:2 1|27 45:2 2|24 23:2 3|95 62:2 4|74 93:2 5|6 30:2 6|65 40:2 7|66 29:2 8|69 78:2 9|26 54:2 10|61 41:3 1|78 79:3 2|68 45:3 3|89 10:3 4|48 35:3 5|40 27:3 6|14 9:3 7|36 79:3 8|8 28:3 9|42 94:3 10|78 28:4 1|45 96:4 2|48 95:4 3|92 92:4 4|92 46:4 5|56 66:4 6|87 26:4 7|86 23:4 8|35 35:4 9|51 19:4 10|34 39:5 1|61 92:5 2|59 49:5 3|43 28:5 4|68 4:5 5|89 86:5 6|78 18:5 7|49 24:5 8|55 9:5 9|11 53:5 10|77 62:6 1|63 93:6 2|58 54:6 3|22 80:6 4|98 88:6 5|40 32:6 6|28 70:6 7|47 62:6 8|15 10:6 9|55 93:6 10|91 89:7 1|77 9:7 2|6 11:7 3|15 63:7 4|49 17:7 5|60 36:7 6|88 18:7 7|27 37:7 8|80 81:7 9|51 19:7 10|64 74:8 1|47 84:8 2|93 60:8 3|73 31:8 4|100 26:8 5|68 32:8 6|75 7:8 7|50 81:8 8|41 57:8 9|21 7:8 10|41 35:9 1|9 20:9 2|20 35:9 3|1 94:9 4|71 28:9 5|52 85:9 6|32 61:9 7|32 23:9 8|90 78:9 9|63 6:9 10|63 33:10 1|42 95:10 2|31 81:10 3|86 82:10 4|6 54:10 5|12 85:10 6|94 32:10 7|100 11:10 8|7 64:10 9|8 8:10 10</relation>
    <relation name="R110" arity="2" nbTuples="100" semantics="soft" defaultCost="infinity">65 6:1 1|70 30:1 2|10 68:1 3|29 18:1 4|90 16:1 5|47 93:1 6|7 78:1 7|18 87:1 8|5 75:1 9|64 97:1 10|2 13:2 1|16 85:2 2|52 23:2 3|21 41:2 4|53 10:2 5|61 43:2 6|53 71:2 7|87 64:2 8|50 44:2 9|71 84:2 10|24 91:3 1|43 3:3 2|27 57:3 3|46 56:3 4|23 56:3 5|46 80:3 6|49 48:3 7|85 92:3 8|94 90:3 9|95 86:3 10|92 77:4 1|13 84:4 2|42 98:4 3|26 31:4 4|11 76:4 5|45 44:4 6|40 86:4 7|60 90:4 8|88 78:4 9|44 5:4 10|65 83:5 1|94 46:5 2|69 99:5 3|59 62:5 4|13 27:5 5|100 16:5 6|65 44:5 7|22 62:5 8|37 83:5 9|70 20:5 10|53 15:6 1|65 10:6 2|1 100:6 3|29 8:6 4|12 42:6 5|87 32:6 6|65 20:6 7|2 84:6 8|85 69:6 9|55 12:6 10|21 11:7 1|10 67:7 2|32 64:7 3|51 4:7 4|53 72:7 5|15 84:7 6|43 33:7 7|81 86:7 8|99 37:7 9|59 98:7 10|5 58:8 1|7 87:8 2|31 82:8 3|61 3:8 4|45 94:8 5|84 41:8 6|76 99:8 7|65 36:8 8|3 87:8 9|90 10:8 10|53 10:9 1|44 99:9 2|98 2:9 3|99 100:9 4|98 10:9 5|19 94:9 6|94 78:9 7|36 67:9 8|94 88:9 9|45 91:9 10|74 33:10 1|88 74:10 2|38 45:10 3|63 3:10 4|92 5:10 5|98 49:10 6|5 16:10 7|24 43:10 8|47 100:10 9|41 64:10 10</relation>
    <relation name="R111" arity="2" nbTuples="100" semantics="soft" defaultCost="infinity">97 77:1 1|42 62:1 2|2 57:1 3|57 22:1 4|79 60:1 5|22 12:1 6|53 88:1 7|11 27:1 8|45 47:1 9|79 82:1 10|5 34:2 1|81 88:2 2|68 92:2 3|34 92:2 4|19 38:2 5|16 53:2 6|27 95:2 7|55 53:2 8|41 41:2 9|93 97:2 10|7 33:3 1|92 17:3 2|14 46:3 3|79 9:3 4|21 19:3 5|8 87:3 6|40 4:3 7|81 40:3 8|2 41:3 9|10 58:3 10|58 19:4 1|27 8:4 2|61 6:4 3|36 95:4 4|33 77:4 5|14 91:4 6|13 93:4 7|47 88:4 8|70 43:4 9|26 31:4 10|2 83:5 1|30 35:5 2|25 85:5 3|2 38:5 4|4 23:5 5|23 35:5 6|60 12:5 7|93 75:5 8|62 44:5 9|94 97:5 10|50 48:6 1|67 50:6 2|95 45:6 3|59 1:6 4|65 61:6 5|25 58:6 6|93 94:6 7|9 62:6 8|73 39:6 9|52 41:6 10|69 33:7 1|75 79:7 2|35 65:7 3|10 53:7 4|44 70:7 5|75 86:7 6|89 35:7 7|41 73:7 8|89 97:7 9|95 20:7 10|49 42:8 1|59 73:8 2|43 81:8 3|5 74:8 4|63 90:8 5|20 50:8 6|73 100:8 7|27 13:8 8|98 25:8 9|19 83:8 10|68 24:9 1|91 66:9 2|65 4:9 3|48 54:9 4|66 79:9 5|47 9:9 6|82 31:9 7|7 72:9 8|51 19:9 9|22 18:9 10|49 22:10 1|68 67:10 2|85 12:10 3|46 54:10 4|83 1:10 5|17 47:10 6|56 16:10 7|78 1:10 8|28 16:10 9|29 43:10 10</relation>
    <relation name="R112" arity="2" nbTuples="100" semantics="soft" defaultCost="infinity">52 80:1 1|98 75:1 2|54 43:1 3|60 84:1 4|96 26:1 5|72 80:1 6|91 7:1 7|51 64:1 8|1 75:1 9|80 67:1 10|78 39:2 1|76 5:2 2|31 26:2 3|74 27:2 4|13 63:2 5|92 36:2 6|79 11:2 7|11 34:2 8|42 57:2 9|64 14:2 10|91 80:3 1|71 4:3 2|14 47:3 3|67 84:3 4|7 80:3 5|56 40:3 6|90 29:3 7|2 50:3 8|89 42:3 9|26 84:3 10|4 29:4 1|68 82:4 2|55 98:4 3|36 100:4 4|82 32:4 5|80 11:4 6|59 69:4 7|57 41:4 8|85 53:4 9|28 71:4 10|60 12:5 1|6 91:5 2|35 34:5 3|12 87:5 4|83 18:5 5|21 78:5 6|31 75:5 7|96 27:5 8|65 91:5 9|47 2:5 10|71 48:6 1|76 64:6 2|40 57:6 3|28 23:6 4|27 42:6 5|52 12:6 6|2 74:6 7|16 97:6 8|48 45:6 9|30 41:6 10|46 53:7 1|41 64:7 2|90 54:7 3|30 72:7 4|91 7:7 5|11 25:7 6|94 76:7 7|45 18:7 8|19 81:7 9|19 55:7 10|46 60:8 1|87 20:8 2|92 38:8 3|100 41:8 4|24 59:8 5|24 91:8 6|30 3:8 7|44 54:8 8|89 41:8 9|75 65:8 10|62 94:9 1|64 74:9 2|72 69:9 3|40 21:9 4|81 73:9 5|88 40:9 6|92 29:9 7|60 29:9 8|70 22:9 9|99 99:9 10|83 89:10 1|51 20:10 2|72 12:10 3|67 55:10 4|13 1:10 5|45 7:10 6|23 16:10 7|32 67:10 8|41 78:10 9|41 91:10 10</relation>
    <relation name="R113" arity="2" nbTuples="100" semantics="soft" defaultCost="infinity">88 4:1 1|34 28:1 2|38 23:1 3|42 20:1 4|40 95:1 5|5 34:1 6|52 87:1 7|36 2:1 8|84 70:1 9|60 26:1 10|24 68:2 1|44 98:2 2|38 75:2 3|63 49:2 4|53 97:2 5|45 10:2 6|85 54:2 7|48 84:2 8|86 68:2 9|49 72:2 10|78 96:3 1|13 33:3 2|86 4:3 3|77 8:3 4|76 95:3 5|41 62:3 6|76 61:3 7|80 91:3 8|8 40:3 9|91 33:3 10|97 27:4 1|83 41:4 2|26 7:4 3|69 86:4 4|5 60:4 5|61 38:4 6|73 95:4 7|92 54:4 8|100 65:4 9|72 33:4 10|88 43:5 1|75 7:5 2|64 18:5 3|92 86:5 4|23 22:5 5|19 67:5 6|57 71:5 7|56 78:5 8|33 73:5 9|88 49:5 10|83 18:6 1|70 44:6 2|83 63:6 3|85 5:6 4|36 81:6 5|67 56:6 6|65 41:6 7|79 82:6 8|90 57:6 9|16 41:6 10|29 53:7 1|37 23:7 2|81 52:7 3|2 6:7 4|70 35:7 5|59 70:7 6|11 57:7 7|49 12:7 8|20 74:7 9|35 51:7 10|53 70:8 1|39 20:8 2|43 41:8 3|57 52:8 4|60 65:8 5|62 8:8 6|33 8:8 7|53 13:8 8|89 52:8 9|86 3:8 10|50 12:9 1|46 100:9 2|87 86:9 3|49 14:9 4|63 37:9 5|34 38:9 6|34 19:9 7|97 42:9 8|69 9:9 9|50 6:9 10|2 3:10 1|28 95:10 2|20 41:10 3|60 32:10 4|90 79:10 5|17 53:10 6|64 65:10 7|89 44:10 8|56 29:10 9|21 44:10 10</relation>
    <relation name="R114" arity="2" nbTuples="100" semantics="soft" defaultCost="infinity">91 42:1 1|93 49:1 2|31 60:1 3|5 36:1 4|40 27:1 5|19 66:1 6|11 47:1 7|29 58:1 8|3 47:1 9|17 20:1 10|43 65:2 1|81 94:2 2|32 9:2 3|98 76:2 4|58 80:2 5|61 20:2 6|44 38:2 7|50 81:2 8|26 76:2 9|43 78:2 10|71 30:3 1|52 26:3 2|21 49:3 3|61 9:3 4|95 56:3 5|66 56:3 6|24 78:3 7|15 85:3 8|86 62:3 9|71 95:3 10|15 68:4 1|84 9:4 2|10 37:4 3|84 48:4 4|16 31:4 5|74 84:4 6|86 61:4 7|93 4:4 8|93 19:4 9|78 56:4 10|10 43:5 1|66 72:5 2|32 64:5 3|91 98:5 4|71 13:5 5|35 91:5 6|38 64:5 7|14 76:5 8|31 38:5 9|75 8:5 10|33 22:6 1|57 13:6 2|33 57:6 3|98 34:6 4|46 41:6 5|9 65:6 6|79 69:6 7|55 93:6 8|15 19:6 9|32 41:6 10|76 23:7 1|19 41:7 2|58 98:7 3|12 59:7 4|42 81:7 5|67 22:7 6|77 63:7 7|67 6:7 8|30 54:7 9|12 72:7 10|88 5:8 1|83 46:8 2|5 45:8 3|39 5:8 4|16 77:8 5|53 98:8 6|87 39:8 7|41 37:8 8|84 10:8 9|20 70:8 10|30 20:9 1|78 24:9 2|81 88:9 3|49 35:9 4|25 23:9 5|83 29:9 6|97 71:9 7|94 70:9 8|31 22:9 9|100 44:9 10|55 27:10 1|26 100:10 2|64 41:10 3|31 27:10 4|84 27:10 5|29 20:10 6|19 30:10 7|17 30:10 8|1 81:10 9|98 87:10 10</relation>
    <relation name="R115" arity="2" nbTuples="100" semantics="soft" defaultCost="infinity">95 23:1 1|84 35:1 2|10 53:1 3|83 1:1 4|40 2:1 5|37 14:1 6|27 61:1 7|68 18:1 8|51 16:1 9|72 91:1 10|92 53:2 1|80 69:2 2|82 27:2 3|35 65:2 4|26 29:2 5|58 73:2 6|55 89:2 7|73 17:2 8|42 31:2 9|44 63:2 10|77 82:3 1|25 22:3 2|27 33:3 3|58 84:3 4|99 50:3 5|67 35:3 6|43 2:3 7|81 2:3 8|73 28:3 9|4 15:3 10|21 4:4 1|54 54:4 2|5 39:4 3|73 16:4 4|35 86:4 5|62 26:4 6|97 13:4 7|3 52:4 8|2 58:4 9|77 30:4 10|21 48:5 1|33 14:5 2|27 40:5 3|57 26:5 4|89 18:5 5|7 5:5 6|84 67:5 7|37 2:5 8|93 4:5 9|76 15:5 10|23 64:6 1|69 17:6 2|35 94:6 3|84 49:6 4|28 26:6 5|71 61:6 6|74 82:6 7|22 81:6 8|72 61:6 9|18 98:6 10|57 60:7 1|73 5:7 2|43 97:7 3|71 79:7 4|11 88:7 5|76 3:7 6|30 59:7 7|27 60:7 8|11 83:7 9|95 38:7 10|8 45:8 1|43 49:8 2|62 60:8 3|59 55:8 4|51 86:8 5|57 75:8 6|42 17:8 7|17 56:8 8|59 48:8 9|28 46:8 10|4 50:9 1|23 56:9 2|87 22:9 3|40 38:9 4|44 35:9 5|36 63:9 6|100 9:9 7|65 50:9 8|61 20:9 9|12 23:9 10|15 86:10 1|71 88:10 2|81 6:10 3|20 21:10 4|75 28:10 5|17 89:10 6|20 15:10 7|3 49:10 8|78 5:10 9|86 81:10 10</relation>
    <relation name="R116" arity="2" nbTuples="100" semantics="soft" defaultCost="infinity">6 72:1 1|68 55:1 2|69 88:1 3|24 46:1 4|79 54:1 5|88 57:1 6|50 28:1 7|6 43:1 8|47 73:1 9|27 71:1 10|71 100:2 1|39 81:2 2|72 1:2 3|45 88:2 4|11 14:2 5|72 76:2 6|92 65:2 7|26 20:2 8|60 49:2 9|79 20:2 10|31 50:3 1|45 63:3 2|57 55:3 3|30 44:3 4|33 94:3 5|71 77:3 6|57 17:3 7|62 60:3 8|28 84:3 9|51 74:3 10|10 97:4 1|24 8:4 2|19 54:4 3|53 57:4 4|99 95:4 5|58 43:4 6|44 63:4 7|43 56:4 8|63 77:4 9|28 46:4 10|60 5:5 1|21 49:5 2|83 75:5 3|25 37:5 4|30 74:5 5|51 82:5 6|35 60:5 7|92 20:5 8|45 82:5 9|64 97:5 10|23 34:6 1|66 97:6 2|87 12:6 3|5 49:6 4|50 100:6 5|24 29:6 6|13 51:6 7|59 83:6 8|83 92:6 9|63 27:6 10|38 28:7 1|86 74:7 2|28 95:7 3|84 3:7 4|25 65:7 5|32 70:7 6|25 71:7 7|33 19:7 8|24 1:7 9|12 85:7 10|11 70:8 1|24 96:8 2|5 63:8 3|78 40:8 4|31 14:8 5|64 3:8 6|90 81:8 7|9 32:8 8|83 48:8 9|27 7:8 10|75 74:9 1|99 94:9 2|35 23:9 3|72 66:9 4|92 60:9 5|24 77:9 6|38 53:9 7|95 4:9 8|57 60:9 9|5 50:9 10|36 43:10 1|40 82:10 2|98 4:10 3|20 18:10 4|39 100:10 5|46 79:10 6|74 58:10 7|17 95:10 8|18 66:10 9|73 14:10 10</relation>
    <relation name="R117" arity="2" nbTuples="100" semantics="soft" defaultCost="infinity">8 20:1 1|19 82:1 2|24 25:1 3|50 5:1 4|11 75:1 5|52 41:1 6|50 92:1 7|37 28:1 8|65 86:1 9|20 58:1 10|100 83:2 1|77 23:2 2|86 74:2 3|3 40:2 4|99 99:2 5|16 73:2 6|95 8:2 7|65 98:2 8|94 3:2 9|80 30:2 10|67 8:3 1|91 92:3 2|12 69:3 3|54 83:3 4|25 44:3 5|90 53:3 6|80 10:3 7|99 95:3 8|8 57:3 9|30 12:3 10|19 35:4 1|11 33:4 2|38 62:4 3|9 86:4 4|67 91:4 5|94 83:4 6|37 3:4 7|52 8:4 8|5 75:4 9|3 26:4 10|7 54:5 1|98 11:5 2|72 42:5 3|94 6:5 4|44 9:5 5|41 94:5 6|3 24:5 7|64 31:5 8|60 86:5 9|99 17:5 10|36 51:6 1|90 70:6 2|38 45:6 3|45 28:6 4|50 40:6 5|83 51:6 6|31 10:6 7|31 9:6 8|44 69:6 9|27 66:6 10|100 9:7 1|81 86:7 2|69 87:7 3|67 46:7 4|32 10:7 5|24 44:7 6|74 6:7 7|54 47:7 8|97 95:7 9|16 50:7 10|17 72:8 1|82 77:8 2|23 6:8 3|49 76:8 4|57 26:8 5|61 47:8 6|7 58:8 7|59 47:8 8|49 92:8 9|12 18:8 10|96 93:9 1|83 98:9 2|67 60:9 3|81 95:9 4|89 33:9 5|13 88:9 6|61 43:9 7|4 77:9 8|55 45:9 9|64 1:9 10|12 23:10 1|83 65:10 2|72 38:10 3|40 62:10 4|39 38:10 5|31 91:10 6|20 41:10 7|79 13:10 8|71 48:10 9|18 21:10 10</relation>
    <relation name="R118" arity="2" nbTuples="100" semantics="soft" defaultCost="infinity">94 40:1 1|93 42:1 2|90 87:1 3|27 34:1 4|14 71:1 5|48 72:1 6|17 14:1 7|69 98:1 8|48 4:1 9|53 29:1 10|79 80:2 1|60 85:2 2|81 52:2 3|36 69:2 4|94 8:2 5|41 82:2 6|86 98:2 7|40 13:2 8|50 38:2 9|71 23:2 10|90 28:3 1|63 30:3 2|82 73:3 3|65 22:3 4|32 96:3 5|26 78:3 6|52 66:3 7|34 83:3 8|64 85:3 9|43 66:3 10|5 84:4 1|43 39:4 2|43 19:4 3|19 20:4 4|42 75:4 5|7 21:4 6|96 41:4 7|17 59:4 8|39 16:4 9|95 72:4 10|88 82:5 1|53 9:5 2|8 5:5 3|94 57:5 4|95 59:5 5|21 21:5 6|61 44:5 7|62 24:5 8|77 90:5 9|48 61:5 10|55 11:6 1|86 29:6 2|9 27:6 3|42 90:6 4|90 27:6 5|99 32:6 6|95 19:6 7|76 60:6 8|17 61:6 9|33 9:6 10|91 70:7 1|16 90:7 2|73 31:7 3|26 49:7 4|1 58:7 5|97 87:7 6|33 92:7 7|85 40:7 8|34 24:7 9|4 39:7 10|70 27:8 1|83 46:8 2|21 41:8 3|100 98:8 4|45 71:8 5|60 38:8 6|44 39:8 7|18 15:8 8|77 37:8 9|23 25:8 10|12 27:9 1|14 8:9 2|63 28:9 3|89 10:9 4|97 51:9 5|28 67:9 6|46 54:9 7|14 57:9 8|18 78:9 9|27 31:9 10|53 84:10 1|86 37:10 2|20 80:10 3|5 94:10 4|50 1:10 5|94 17:10 6|98 85:10 7|72 18:10 8|89 49:10 9|92 73:10 10</relation>
    <relation name="R119" arity="2" nbTuples="100" semantics="soft" defaultCost="infinity">62 93:1 1|59 60:1 2|39 78:1 3|18 65:1 4|46 90:1 5|21 53:1 6|27 29:1 7|44 10:1 8|91 99:1 9|9 82:1 10|40 33:2 1|61 12:2 2|78 56:2 3|46 51:2 4|48 86:2 5|25 64:2 6|74 5:2 7|40 46:2 8|60 35:2 9|21 24:2 10|21 34:3 1|93 9:3 2|22 12:3 3|28 17:3 4|89 8:3 5|8 8:3 6|19 62:3 7|70 28:3 8|59 77:3 9|12 59:3 10|36 69:4 1|8 84:4 2|20 47:4 3|17 20:4 4|90 90:4 5|5 45:4 6|88 53:4 7|12 82:4 8|46 26:4 9|53 41:4 10|83 80:5 1|49 28:5 2|71 8:5 3|58 30:5 4|24 100:5 5|67 14:5 6|94 66:5 7|28 74:5 8|28 40:5 9|70 11:5 10|66 20:6 1|92 38:6 2|20 89:6 3|43 15:6 4|52 99:6 5|52 84:6 6|85 8:6 7|85 90:6 8|95 83:6 9|58 90:6 10|39 18:7 1|84 36:7 2|24 33:7 3|42 24:7 4|77 54:7 5|70 65:7 6|8 28:7 7|52 76:7 8|35 23:7 9|11 44:7 10|74 58:8 1|87 85:8 2|78 11:8 3|49 37:8 4|39 16:8 5|13 52:8 6|90 17:8 7|85 47:8 8|24 91:8 9|100 8:8 10|42 10:9 1|57 52:9 2|56 78:9 3|36 77:9 4|53 40:9 5|83 72:9 6|68 24:9 7|88 62:9 8|71 47:9 9|42 26:9 10|55 95:10 1|23 39:10 2|44 51:10 3|36 50:10 4|55 38:10 5|5 34:10 6|59 15:10 7|49 1:10 8|47 55:10 9|39 23:10 10</relation>
    <relation name="R120" arity="2" nbTuples="100" semantics="soft" defaultCost="infinity">59 16:1 1|82 53:1 2|95 26:1 3|23 85:1 4|75 62:1 5|53 74:1 6|87 48:1 7|20 75:1 8|33 47:1 9|77 32:1 10|28 72:2 1|84 28:2 2|19 21:2 3|68 62:2 4|4 51:2 5|78 96:2 6|9 34:2 7|26 12:2 8|18 46:2 9|79 66:2 10|13 61:3 1|3 35:3 2|69 38:3 3|61 38:3 4|66 28:3 5|69 90:3 6|15 50:3 7|94 44:3 8|80 8:3 9|1 88:3 10|58 80:4 1|6 36:4 2|48 21:4 3|87 83:4 4|31 85:4 5|88 79:4 6|42 98:4 7|14 88:4 8|64 84:4 9|50 31:4 10|60 69:5 1|66 86:5 2|92 66:5 3|47 89:5 4|13 89:5 5|75 46:5 6|95 8:5 7|40 34:5 8|58 17:5 9|79 76:5 10|6 56:6 1|59 5:6 2|12 5:6 3|97 70:6 4|22 16:6 5|85 84:6 6|6 69:6 7|20 26:6 8|98 56:6 9|66 84:6 10|67 46:7 1|67 50:7 2|20 19:7 3|24 43:7 4|33 57:7 5|68 69:7 6|71 1:7 7|44 99:7 8|42 29:7 9|75 15:7 10|54 43:8 1|27 83:8 2|50 55:8 3|99 63:8 4|26 27:8 5|56 42:8 6|58 88:8 7|32 22:8 8|55 97:8 9|12 15:8 10|74 91:9 1|14 19:9 2|12 33:9 3|31 87:9 4|27 8:9 5|26 26:9 6|48 54:9 7|100 11:9 8|5 9:9 9|39 21:9 10|36 15:10 1|16 78:10 2|90 30:10 3|61 74:10 4|62 40:10 5|76 63:10 6|15 22:10 7|26 9:10 8|97 4:10 9|58 80:10 10</relation>
    <relation name="R121" arity="2" nbTuples="100" semantics="soft" defaultCost="infinity">64 66:1 1|46 79:1 2|97 40:1 3|6 33:1 4|86 19:1 5|22 56:1 6|91 61:1 7|57 39:1 8|93 6:1 9|58 22:1 10|78 97:2 1|40 50:2 2|67 67:2 3|52 10:2 4|29 94:2 5|49 21:2 6|8 29:2 7|49 37:2 8|56 44:2 9|79 89:2 10|71 56:3 1|67 28:3 2|26 18:3 3|59 56:3 4|90 98:3 5|47 16:3 6|97 24:3 7|36 1:3 8|95 50:3 9|94 72:3 10|17 36:4 1|85 55:4 2|49 74:4 3|81 1:4 4|25 35:4 5|50 23:4 6|84 75:4 7|63 5:4 8|29 78:4 9|50 34:4 10|92 98:5 1|7 100:5 2|53 75:5 3|94 41:5 4|11 14:5 5|37 40:5 6|84 48:5 7|89 19:5 8|20 2:5 9|63 82:5 10|57 5:6 1|46 32:6 2|7 41:6 3|12 94:6 4|61 31:6 5|4 50:6 6|8 86:6 7|18 100:6 8|48 11:6 9|44 57:6 10|2 61:7 1|20 96:7 2|87 10:7 3|46 65:7 4|19 25:7 5|58 96:7 6|87 91:7 7|10 39:7 8|17 84:7 9|7 93:7 10|89 43:8 1|73 90:8 2|93 40:8 3|53 30:8 4|93 35:8 5|55 85:8 6|71 16:8 7|15 22:8 8|71 49:8 9|36 1:8 10|72 96:9 1|71 89:9 2|93 30:9 3|49 98:9 4|40 73:9 5|30 68:9 6|54 58:9 7|35 2:9 8|10 72:9 9|74 27:9 10|76 57:10 1|88 26:10 2|19 16:10 3|44 94:10 4|43 61:10 5|5 61:10 6|5 49:10 7|57 80:10 8|76 23:10 9|4 13:10 10</relation>
    <relation name="R122" arity="2" nbTuples="100" semantics="soft" defaultCost="infinity">46 15:1 1|76 57:1 2|56 33:1 3|74 77:1 4|24 80:1 5|67 12:1 6|63 74:1 7|86 78:1 8|33 24:1 9|13 94:1 10|75 51:2 1|52 98:2 2|50 69:2 3|71 36:2 4|67 43:2 5|44 93:2 6|49 90:2 7|3 99:2 8|69 87:2 9|85 61:2 10|18 35:3 1|99 72:3 2|8 87:3 3|78 2:3 4|14 70:3 5|74 56:3 6|29 100:3 7|46 4:3 8|75 90:3 9|35 70:3 10|59 53:4 1|92 26:4 2|49 92:4 3|6 84:4 4|80 88:4 5|95 80:4 6|32 90:4 7|92 73:4 8|8 33:4 9|15 12:4 10|27 11:5 1|16 25:5 2|6 58:5 3|64 52:5 4|37 14:5 5|28 57:5 6|66 54:5 7|66 76:5 8|90 14:5 9|15 38:5 10|49 49:6 1|21 96:6 2|36 8:6 3|39 92:6 4|65 48:6 5|27 82:6 6|67 24:6 7|69 52:6 8|24 63:6 9|55 69:6 10|63 56:7 1|8 90:7 2|4 63:7 3|56 13:7 4|46 47:7 5|24 18:7 6|3 64:7 7|44 96:7 8|13 24:7 9|24 76:7 10|84 52:8 1|10 88:8 2|62 20:8 3|48 12:8 4|19 80:8 5|35 24:8 6|48 18:8 7|53 42:8 8|96 6:8 9|14 60:8 10|30 5:9 1|33 47:9 2|43 64:9 3|15 90:9 4|82 27:9 5|85 27:9 6|91 61:9 7|30 67:9 8|95 80:9 9|10 38:9 10|71 70:10 1|95 52:10 2|94 78:10 3|28 73:10 4|8 48:10 5|79 66:10 6|31 78:10 7|28 63:10 8|88 89:10 9|78 45:10 10</relation>
    <relation name="R123" arity="2" nbTuples="100" semantics="soft" defaultCost="infinity">36 67:1 1|89 13:1 2|80 22:1 3|60 9:1 4|50 23:1 5|45 91:1 6|50 84:1 7|46 94:1 8|55 15:1 9|82 42:1 10|3 33:2 1|23 13:2 2|71 10:2 3|80 99:2 4|34 1:2 5|26 45:2 6|11 89:2 7|42 2:2 8|81 75:2 9|38 67:2 10|86 92:3 1|84 52:3 2|2 75:3 3|82 68:3 4|18 54:3 5|61 63:3 6|26 68:3 7|20 34:3 8|95 99:3 9|66 85:3 10|46 9:4 1|78 67:4 2|74 90:4 3|20 19:4 4|52 37:4 5|50 92:4 6|35 70:4 7|38 35:4 8|39 48:4 9|71 64:4 10|13 36:5 1|55 71:5 2|8 12:5 3|46 67:5 4|78 22:5 5|21 79:5 6|68 27:5 7|79 91:5 8|46 3:5 9|18 33:5 10|6 18:6 1|40 2:6 2|24 20:6 3|60 27:6 4|72 20:6 5|69 58:6 6|33 12:6 7|64 21:6 8|100 4:6 9|97 29:6 10|60 92:7 1|11 16:7 2|64 50:7 3|30 28:7 4|34 2:7 5|38 66:7 6|48 51:7 7|42 65:7 8|22 46:7 9|30 57:7 10|60 15:8 1|60 62:8 2|94 64:8 3|92 10:8 4|30 14:8 5|34 16:8 6|9 28:8 7|33 90:8 8|82 63:8 9|39 81:8 10|7 41:9 1|91 27:9 2|49 56:9 3|40 10:9 4|15 84:9 5|67 85:9 6|83 85:9 7|20 89:9 8|13 54:9 9|64 24:9 10|84 9:10 1|60 28:10 2|4 62:10 3|41 55:10 4|37 66:10 5|100 21:10 6|80 4:10 7|29 72:10 8|37 26:10 9|51 71:10 10</relation>
    <relation name="R124" arity="2" nbTuples="100" semantics="soft" defaultCost="infinity">2 18:1 1|70 16:1 2|48 45:1 3|11 47:1 4|11 88:1 5|71 11:1 6|16 60:1 7|8 21:1 8|43 64:1 9|90 55:1 10|31 33:2 1|94 98:2 2|36 95:2 3|97 88:2 4|22 38:2 5|34 44:2 6|19 16:2 7|73 45:2 8|11 46:2 9|90 59:2 10|41 17:3 1|36 73:3 2|76 60:3 3|71 79:3 4|86 91:3 5|17 75:3 6|89 91:3 7|15 71:3 8|65 41:3 9|20 2:3 10|37 89:4 1|24 75:4 2|85 95:4 3|38 19:4 4|30 67:4 5|53 8:4 6|45 55:4 7|9 97:4 8|70 74:4 9|42 15:4 10|7 68:5 1|35 21:5 2|20 22:5 3|28 62:5 4|29 28:5 5|2 18:5 6|5 57:5 7|90 77:5 8|76 13:5 9|62 28:5 10|39 27:6 1|100 1:6 2|31 22:6 3|83 92:6 4|41 14:6 5|86 98:6 6|82 87:6 7|62 23:6 8|8 97:6 9|39 39:6 10|58 57:7 1|60 72:7 2|42 85:7 3|19 63:7 4|24 78:7 5|18 22:7 6|51 35:7 7|22 69:7 8|77 20:7 9|38 69:7 10|79 34:8 1|38 1:8 2|3 35:8 3|64 62:8 4|26 26:8 5|4 23:8 6|61 28:8 7|80 21:8 8|67 96:8 9|24 10:8 10|35 92:9 1|12 52:9 2|81 50:9 3|20 83:9 4|62 25:9 5|10 32:9 6|46 58:9 7|25 78:9 8|7 43:9 9|37 24:9 10|71 43:10 1|53 20:10 2|72 47:10 3|97 49:10 4|53 26:10 5|81 46:10 6|44 11:10 7|77 36:10 8|100 79:10 9|39 96:10 10</relation>
    <relation name="R125" arity="2" nbTuples="100" semantics="soft" defaultCost="infinity">15 8:1 1|83 6:1 2|42 26:1 3|8 61:1 4|40 66:1 5|99 80:1 6|30 6:1 7|41 75:1 8|15 60:1 9|97 6:1 10|96 87:2 1|81 66:2 2|82 39:2 3|75 46:2 4|10 91:2 5|42 14:2 6|1 77:2 7|6 77:2 8|82 67:2 9|58 89:2 10|42 84:3 1|20 85:3 2|70 29:3 3|29 55:3 4|93 9:3 5|55 61:3 6|5 51:3 7|20 65:3 8|74 38:3 9|44 29:3 10|43 59:4 1|90 92:4 2|18 56:4 3|40 71:4 4|1 98:4 5|49 55:4 6|58 27:4 7|69 11:4 8|46 39:4 9|87 53:4 10|9 18:5 1|82 91:5 2|28 61:5 3|8 3:5 4|66 69:5 5|53 44:5 6|89 31:5 7|63 47:5 8|34 70:5 9|21 44:5 10|94 50:6 1|79 83:6 2|70 27:6 3|87 97:6 4|45 51:6 5|16 24:6 6|6 99:6 7|13 90:6 8|92 71:6 9|95 92:6 10|68 55:7 1|91 29:7 2|47 18:7 3|99 7:7 4|31 74:7 5|57 10:7 6|64 12:7 7|21 27:7 8|60 95:7 9|88 27:7 10|46 76:8 1|5 37:8 2|29 84:8 3|9 4:8 4|74 2:8 5|39 9:8 6|31 71:8 7|78 92:8 8|98 14:8 9|59 79:8 10|93 94:9 1|43 85:9 2|12 10:9 3|86 96:9 4|94 25:9 5|84 36:9 6|9 51:9 7|8 57:9 8|25 84:9 9|86 87:9 10|99 30:10 1|83 34:10 2|40 59:10 3|4 27:10 4|10 35:10 5|15 40:10 6|7 97:10 7|6 59:10 8|37 99:10 9|27 5:10 10</relation>
    <relation name="R126" arity="2" nbTuples="100" semantics="soft" defaultCost="infinity">35 17:1 1|32 37:1 2|90 92:1 3|46 54:1 4|52 72:1 5|75 88:1 6|52 98:1 7|68 10:1 8|41 67:1 9|88 52:1 10|61 92:2 1|67 58:2 2|88 89:2 3|75 95:2 4|75 92:2 5|55 49:2 6|74 31:2 7|10 73:2 8|77 74:2 9|32 33:2 10|22 93:3 1|98 63:3 2|29 52:3 3|64 35:3 4|87 10:3 5|66 80:3 6|89 77:3 7|82 38:3 8|38 34:3 9|70 47:3 10|50 8:4 1|90 6:4 2|93 61:4 3|18 96:4 4|55 37:4 5|28 87:4 6|73 91:4 7|77 4:4 8|6 99:4 9|30 72:4 10|10 63:5 1|6 4:5 2|74 86:5 3|59 85:5 4|26 100:5 5|20 11:5 6|61 42:5 7|25 57:5 8|49 41:5 9|96 70:5 10|93 16:6 1|19 84:6 2|53 73:6 3|62 3:6 4|31 97:6 5|96 83:6 6|20 74:6 7|37 16:6 8|29 55:6 9|19 3:6 10|85 27:7 1|11 96:7 2|86 65:7 3|31 40:7 4|86 67:7 5|81 100:7 6|60 94:7 7|16 69:7 8|40 89:7 9|90 34:7 10|45 65:8 1|76 1:8 2|29 3:8 3|20 47:8 4|35 34:8 5|22 14:8 6|49 26:8 7|49 18:8 8|16 51:8 9|71 25:8 10|69 54:9 1|78 85:9 2|59 83:9 3|85 99:9 4|85 40:9 5|61 62:9 6|27 16:9 7|95 8:9 8|94 85:9 9|27 34:9 10|88 74:10 1|2 97:10 2|2 97:10 3|57 26:10 4|10 21:10 5|49 13:10 6|42 6:10 7|56 97:10 8|97 29:10 9|98 95:10 10</relation>
    <relation name="R127" arity="2" nbTuples="100" semantics="soft" defaultCost="infinity">75 13:1 1|47 81:1 2|64 22:1 3|54 53:1 4|94 20:1 5|58 7:1 6|72 47:1 7|37 61:1 8|58 76:1 9|88 48:1 10|79 19:2 1|83 58:2 2|19 23:2 3|78 79:2 4|65 40:2 5|9 27:2 6|28 35:2 7|22 70:2 8|43 99:2 9|10 87:2 10|28 90:3 1|76 10:3 2|68 88:3 3|37 38:3 4|66 5:3 5|73 60:3 6|94 9:3 7|96 25:3 8|88 25:3 9|49 83:3 10|59 44:4 1|62 19:4 2|7 59:4 3|16 78:4 4|74 15:4 5|86 29:4 6|35 92:4 7|69 35:4 8|69 61:4 9|58 2:4 10|38 25:5 1|89 87:5 2|16 99:5 3|44 58:5 4|52 6:5 5|85 14:5 6|13 65:5 7|12 79:5 8|62 71:5 9|97 35:5 10|33 32:6 1|5 49:6 2|44 9:6 3|35 97:6 4|42 52:6 5|43 11:6 6|5 100:6 7|47 23:6 8|51 92:6 9|57 83:6 10|83 7:7 1|21 12:7 2|66 31:7 3|81 58:7 4|97 24:7 5|76 87:7 6|31 60:7 7|47 85:7 8|45 93:7 9|98 14:7 10|95 88:8 1|86 78:8 2|92 60:8 3|15 77:8 4|40 55:8 5|12 31:8 6|13 23:8 7|28 58:8 8|48 3:8 9|33 31:8 10|62 94:9 1|39 50:9 2|11 49:9 3|34 77:9 4|87 85:9 5|41 32:9 6|84 77:9 7|24 64:9 8|27 72:9 9|59 48:9 10|56 22:10 1|28 93:10 2|42 22:10 3|66 95:10 4|96 27:10 5|80 100:10 6|68 63:10 7|100 3:10 8|64 97:10 9|40 32:10 10</relation>
    <relation name="R128" arity="2" nbTuples="100" semantics="soft" defaultCost="infinity">4 47:1 1|68 59:1 2|33 76:1 3|50 98:1 4|66 38:1 5|12 19:1 6|46 14:1 7|91 89:1 8|72 5:1 9|56 88:1 10|87 18:2 1|7 30:2 2|30 30:2 3|82 89:2 4|77 86:2 5|23 9:2 6|57 35:2 7|95 36:2 8|93 82:2 9|54 19:2 10|49 10:3 1|67 80:3 2|79 90:3 3|95 73:3 4|68 78:3 5|84 1:3 6|9 62:3 7|24 1:3 8|32 39:3 9|27 57:3 10|1 45:4 1|81 37:4 2|12 81:4 3|55 24:4 4|9 52:4 5|87 45:4 6|77 39:4 7|92 76:4 8|36 20:4 9|16 54:4 10|45 53:5 1|19 96:5 2|44 47:5 3|46 93:5 4|20 41:5 5|18 15:5 6|45 33:5 7|42 44:5 8|35 10:5 9|41 19:5 10|26 45:6 1|51 67:6 2|20 47:6 3|79 77:6 4|12 81:6 5|8 49:6 6|76 77:6 7|66 67:6 8|81 17:6 9|92 90:6 10|19 76:7 1|45 20:7 2|99 53:7 3|68 30:7 4|15 78:7 5|65 99:7 6|15 85:7 7|15 71:7 8|41 19:7 9|7 76:7 10|49 84:8 1|26 58:8 2|29 83:8 3|41 87:8 4|59 53:8 5|15 13:8 6|70 78:8 7|76 83:8 8|74 86:8 9|89 45:8 10|13 39:9 1|46 82:9 2|23 59:9 3|54 77:9 4|55 23:9 5|36 11:9 6|96 22:9 7|66 62:9 8|24 66:9 9|67 94:9 10|26 76:10 1|54 74:10 2|4 14:10 3|69 6:10 4|74 55:10 5|65 7:10 6|33 31:10 7|19 22:10 8|46 31:10 9|15 11:10 10</relation>
    <relation name="R129" arity="2" nbTuples="100" semantics="soft" defaultCost="infinity">4 59:1 1|29 14:1 2|86 41:1 3|45 51:1 4|25 86:1 5|2 87:1 6|30 79:1 7|11 61:1 8|26 34:1 9|99 41:1 10|92 4:2 1|66 38:2 2|21 91:2 3|75 20:2 4|35 86:2 5|6 97:2 6|61 28:2 7|88 79:2 8|50 42:2 9|89 70:2 10|41 92:3 1|86 56:3 2|29 78:3 3|53 40:3 4|37 61:3 5|15 73:3 6|25 20:3 7|81 29:3 8|87 94:3 9|22 72:3 10|18 94:4 1|10 77:4 2|64 25:4 3|30 60:4 4|41 2:4 5|61 99:4 6|70 78:4 7|16 40:4 8|35 97:4 9|40 90:4 10|71 95:5 1|22 34:5 2|25 59:5 3|55 22:5 4|55 19:5 5|71 27:5 6|54 6:5 7|27 56:5 8|64 63:5 9|72 96:5 10|99 22:6 1|100 50:6 2|54 54:6 3|44 99:6 4|71 70:6 5|78 57:6 6|68 47:6 7|83 30:6 8|64 11:6 9|44 30:6 10|32 37:7 1|48 81:7 2|5 70:7 3|39 67:7 4|7 16:7 5|56 55:7 6|28 4:7 7|100 92:7 8|65 54:7 9|5 19:7 10|64 68:8 1|95 37:8 2|57 97:8 3|52 8:8 4|29 87:8 5|100 67:8 6|7 24:8 7|31 95:8 8|40 73:8 9|96 69:8 10|38 91:9 1|89 6:9 2|4 46:9 3|100 2:9 4|16 56:9 5|63 44:9 6|58 60:9 7|47 81:9 8|80 76:9 9|31 36:9 10|45 31:10 1|81 16:10 2|77 100:10 3|14 31:10 4|60 8:10 5|37 63:10 6|29 20:10 7|10 19:10 8|8 68:10 9|8 42:10 10</relation>
    <relation name="R130" arity="2" nbTuples="100" semantics="soft" defaultCost="infinity">97 40:1 1|84 24:1 2|48 89:1 3|38 27:1 4|28 75:1 5|45 13:1 6|14 49:1 7|82 17:1 8|90 96:1 9|88 23:1 10|49 69:2 1|26 39:2 2|33 86:2 3|85 82:2 4|85 58:2 5|48 55:2 6|34 61:2 7|41 95:2 8|49 74:2 9|81 57:2 10|11 78:3 1|55 5:3 2|90 80:3 3|97 73:3 4|21 42:3 5|61 61:3 6|49 61:3 7|16 41:3 8|66 64:3 9|25 53:3 10|21 49:4 1|28 93:4 2|76 50:4 3|32 84:4 4|83 48:4 5|71 76:4 6|50 20:4 7|83 4:4 8|72 75:4 9|100 97:4 10|69 79:5 1|86 15:5 2|62 54:5 3|43 62:5 4|6 92:5 5|28 28:5 6|56 14:5 7|40 66:5 8|1 42:5 9|35 36:5 10|87 3:6 1|87 21:6 2|89 67:6 3|69 11:6 4|21 11:6 5|53 65:6 6|78 100:6 7|30 67:6 8|75 37:6 9|39 66:6 10|24 69:7 1|47 42:7 2|10 90:7 3|78 16:7 4|56 31:7 5|76 66:7 6|61 79:7 7|21 92:7 8|41 29:7 9|53 47:7 10|9 24:8 1|44 12:8 2|87 14:8 3|58 85:8 4|12 22:8 5|68 28:8 6|41 73:8 7|84 86:8 8|46 32:8 9|85 22:8 10|17 40:9 1|34 38:9 2|22 61:9 3|30 7:9 4|52 88:9 5|80 87:9 6|84 75:9 7|42 39:9 8|2 36:9 9|43 8:9 10|9 52:10 1|99 3:10 2|4 6:10 3|8 58:10 4|50 76:10 5|27 18:10 6|70 27:10 7|64 71:10 8|99 14:10 9|14 83:10 10</relation>
    <relation name="R131" arity="2" nbTuples="100" semantics="soft" defaultCost="infinity">95 60:1 1|27 20:1 2|69 31:1 3|81 54:1 4|94 99:1 5|6 63:1 6|14 52:1 7|89 23:1 8|89 67:1 9|97 33:1 10|35 49:2 1|85 49:2 2|24 10:2 3|43 61:2 4|42 36:2 5|17 45:2 6|85 75:2 7|67 33:2 8|78 81:2 9|70 30:2 10|21 95:3 1|76 7:3 2|15 88:3 3|100 13:3 4|32 43:3 5|9 62:3 6|77 85:3 7|78 43:3 8|49 21:3 9|48 42:3 10|64 35:4 1|55 54:4 2|17 85:4 3|38 19:4 4|64 68:4 5|25 100:4 6|76 39:4 7|77 92:4 8|89 64:4 9|42 36:4 10|84 37:5 1|69 91:5 2|72 74:5 3|11 12:5 4|30 80:5 5|53 57:5 6|1 41:5 7|71 68:5 8|40 100:5 9|60 14:5 10|85 49:6 1|31 62:6 2|61 56:6 3|42 55:6 4|80 39:6 5|32 62:6 6|87 4:6 7|95 11:6 8|17 41:6 9|42 76:6 10|59 98:7 1|58 67:7 2|4 28:7 3|6 17:7 4|42 42:7 5|57 56:7 6|2 88:7 7|21 22:7 8|82 99:7 9|46 36:7 10|98 68:8 1|90 60:8 2|80 28:8 3|34 26:8 4|15 38:8 5|82 15:8 6|39 3:8 7|29 74:8 8|48 73:8 9|10 14:8 10|70 30:9 1|18 68:9 2|97 59:9 3|89 52:9 4|75 85:9 5|68 15:9 6|44 71:9 7|50 21:9 8|29 16:9 9|35 55:9 10|12 72:10 1|16 43:10 2|24 91:10 3|83 79:10 4|75 35:10 5|63 87:10 6|70 88:10 7|74 68:10 8|16 86:10 9|20 82:10 10</relation>
    <relation name="R132" arity="2" nbTuples="100" semantics="soft" defaultCost="infinity">52 60:1 1|85 82:1 2|64 21:1 3|1 95:1 4|76 18:1 5|39 51:1 6|50 51:1 7|47 9:1 8|76 6:1 9|79 57:1 10|54 60:2 1|28 30:2 2|55 77:2 3|6 4:2 4|43 5:2 5|52 12:2 6|73 89:2 7|72 23:2 8|23 69:2 9|52 68:2 10|26 70:3 1|99 47:3 2|50 57:3 3|66 20:3 4|55 37:3 5|48 61:3 6|69 11:3 7|33 90:3 8|93 54:3 9|74 15:3 10|90 48:4 1|58 44:4 2|46 68:4 3|50 41:4 4|6 78:4 5|23 50:4 6|43 70:4 7|22 31:4 8|21 50:4 9|54 94:4 10|22 50:5 1|38 52:5 2|37 20:5 3|69 70:5 4|29 54:5 5|74 11:5 6|19 53:5 7|54 53:5 8|47 67:5 9|41 92:5 10|44 95:6 1|58 96:6 2|85 67:6 3|37 40:6 4|91 83:6 5|98 32:6 6|80 32:6 7|91 50:6 8|42 72:6 9|19 64:6 10|21 97:7 1|18 87:7 2|88 4:7 3|35 68:7 4|71 90:7 5|56 55:7 6|63 44:7 7|66 49:7 8|53 87:7 9|88 85:7 10|62 57:8 1|39 20:8 2|33 76:8 3|43 13:8 4|99 7:8 5|8 8:8 6|10 25:8 7|36 55:8 8|16 87:8 9|30 90:8 10|2 67:9 1|10 17:9 2|65 39:9 3|86 10:9 4|75 74:9 5|54 95:9 6|97 95:9 7|42 54:9 8|70 79:9 9|44 40:9 10|42 51:10 1|87 65:10 2|10 54:10 3|15 5:10 4|83 82:10 5|91 22:10 6|11 66:10 7|53 96:10 8|24 32:10 9|78 31:10 10</relation>
    <relation name="R133" arity="2" nbTuples="100" semantics="soft" defaultCost="infinity">8 63:1 1|90 90:1 2|21 33:1 3|96 91:1 4|76 66:1 5|14 99:1 6|42 70:1 7|27 30:1 8|27 61:1 9|46 88:1 10|47 69:2 1|96 40:2 2|81 35:2 3|39 76:2 4|12 73:2 5|35 35:2 6|63 77:2 7|94 79:2 8|59 52:2 9|28 21:2 10|67 45:3 1|9 82:3 2|39 50:3 3|54 65:3 4|95 92:3 5|9 26:3 6|86 64:3 7|87 77:3 8|53 63:3 9|7 73:3 10|54 9:4 1|25 57:4 2|66 41:4 3|4 82:4 4|90 24:4 5|57 70:4 6|52 86:4 7|29 80:4 8|9 4:4 9|96 47:4 10|48 91:5 1|78 46:5 2|74 86:5 3|27 33:5 4|98 72:5 5|96 32:5 6|99 100:5 7|57 16:5 8|33 35:5 9|12 75:5 10|28 81:6 1|62 24:6 2|16 16:6 3|36 90:6 4|50 97:6 5|62 59:6 6|10 65:6 7|49 42:6 8|70 34:6 9|81 16:6 10|16 28:7 1|78 33:7 2|25 58:7 3|67 9:7 4|74 60:7 5|10 63:7 6|32 20:7 7|75 79:7 8|29 50:7 9|5 41:7 10|100 4:8 1|47 89:8 2|10 57:8 3|2 56:8 4|40 6:8 5|31 5:8 6|59 82:8 7|25 40:8 8|62 15:8 9|38 24:8 10|22 33:9 1|57 78:9 2|37 24:9 3|8 18:9 4|86 43:9 5|100 46:9 6|70 91:9 7|55 67:9 8|25 64:9 9|72 89:9 10|1 33:10 1|6 34:10 2|78 38:10 3|94 63:10 4|43 20:10 5|35 94:10 6|88 10:10 7|70 99:10 8|10 10:10 9|94 7:10 10</relation>
    <relation name="R134" arity="2" nbTuples="100" semantics="soft" defaultCost="infinity">63 65:1 1|73 83:1 2|10 16:1 3|56 17:1 4|45 65:1 5|64 37:1 6|93 34:1 7|37 10:1 8|98 32:1 9|35 47:1 10|83 51:2 1|76 57:2 2|42 32:2 3|47 2:2 4|35 100:2 5|64 23:2 6|5 4:2 7|85 98:2 8|98 62:2 9|59 39:2 10|67 75:3 1|78 46:3 2|69 13:3 3|49 45:3 4|9 58:3 5|35 94:3 6|75 59:3 7|15 52:3 8|10 89:3 9|4 28:3 10|16 27:4 1|35 6:4 2|34 89:4 3|60 29:4 4|51 92:4 5|20 19:4 6|8 38:4 7|66 2:4 8|18 60:4 9|62 20:4 10|99 99:5 1|72 97:5 2|22 36:5 3|61 42:5 4|12 25:5 5|48 83:5 6|14 50:5 7|39 28:5 8|85 48:5 9|55 66:5 10|66 25:6 1|61 55:6 2|51 26:6 3|11 38:6 4|10 92:6 5|29 77:6 6|92 93:6 7|8 8:6 8|80 5:6 9|19 51:6 10|10 50:7 1|68 60:7 2|98 9:7 3|67 100:7 4|67 79:7 5|63 24:7 6|82 43:7 7|33 17:7 8|6 74:7 9|38 67:7 10|62 13:8 1|95 26:8 2|28 25:8 3|98 31:8 4|41 43:8 5|50 41:8 6|87 92:8 7|52 83:8 8|33 95:8 9|36 92:8 10|50 56:9 1|34 47:9 2|68 25:9 3|84 29:9 4|9 42:9 5|36 43:9 6|38 1:9 7|76 86:9 8|56 38:9 9|26 34:9 10|31 15:10 1|67 97:10 2|55 60:10 3|34 81:10 4|86 49:10 5|91 87:10 6|68 51:10 7|29 40:10 8|38 92:10 9|68 70:10 10</relation>
    <relation name="R135" arity="2" nbTuples="100" semantics="soft" defaultCost="infinity">28 93:1 1|22 45:1 2|62 18:1 3|75 45:1 4|59 72:1 5|70 94:1 6|36 48:1 7|46 53:1 8|80 48:1 9|58 88:1 10|53 86:2 1|23 51:2 2|64 91:2 3|89 15:2 4|87 98:2 5|69 12:2 6|17 3:2 7|16 89:2 8|71 45:2 9|8 50:2 10|1 33:3 1|85 58:3 2|52 19:3 3|66 32:3 4|40 48:3 5|70 57:3 6|24 46:3 7|15 40:3 8|44 28:3 9|36 77:3 10|56 27:4 1|52 74:4 2|70 93:4 3|49 58:4 4|77 45:4 5|68 18:4 6|2 74:4 7|18 37:4 8|63 77:4 9|76 16:4 10|98 100:5 1|43 17:5 2|59 63:5 3|15 17:5 4|62 48:5 5|100 24:5 6|22 23:5 7|47 99:5 8|23 88:5 9|92 64:5 10|64 48:6 1|8 76:6 2|31 17:6 3|42 20:6 4|39 80:6 5|85 41:6 6|13 61:6 7|12 37:6 8|97 64:6 9|32 11:6 10|35 94:7 1|65 72:7 2|7 52:7 3|45 69:7 4|63 1:7 5|13 33:7 6|11 64:7 7|46 20:7 8|33 89:7 9|22 17:7 10|65 66:8 1|72 14:8 2|65 99:8 3|49 25:8 4|90 99:8 5|55 84:8 6|74 15:8 7|45 13:8 8|20 71:8 9|27 27:8 10|75 38:9 1|59 13:9 2|31 15:9 3|4 5:9 4|75 82:9 5|96 22:9 6|90 42:9 7|34 55:9 8|7 17:9 9|49 52:9 10|58 79:10 1|1 37:10 2|45 47:10 3|84 93:10 4|19 44:10 5|17 40:10 6|4 32:10 7|56 10:10 8|45 98:10 9|62 57:10 10</relation>
    <relation name="R136" arity="2" nbTuples="100" semantics="soft" defaultCost="infinity">20 52:1 1|92 5:1 2|4 7:1 3|45 73:1 4|50 93:1 5|54 99:1 6|70 61:1 7|87 30:1 8|55 16:1 9|76 11:1 10|99 62:2 1|63 78:2 2|51 2:2 3|45 46:2 4|74 75:2 5|47 11:2 6|23 23:2 7|62 29:2 8|36 86:2 9|46 51:2 10|62 58:3 1|93 27:3 2|55 35:3 3|22 38:3 4|64 56:3 5|21 50:3 6|8 4:3 7|31 20:3 8|84 34:3 9|38 44:3 10|62 76:4 1|34 72:4 2|53 31:4 3|45 87:4 4|84 6:4 5|64 71:4 6|99 81:4 7|53 72:4 8|31 59:4 9|35 20:4 10|15 72:5 1|95 33:5 2|82 16:5 3|40 87:5 4|84 92:5 5|93 37:5 6|17 44:5 7|89 5:5 8|46 91:5 9|53 72:5 10|65 81:6 1|49 57:6 2|58 2:6 3|68 73:6 4|64 97:6 5|14 24:6 6|100 8:6 7|48 95:6 8|8 12:6 9|13 96:6 10|10 48:7 1|23 6:7 2|80 86:7 3|18 47:7 4|71 78:7 5|83 65:7 6|86 35:7 7|38 39:7 8|59 65:7 9|39 15:7 10|47 1:8 1|84 10:8 2|42 53:8 3|34 91:8 4|18 7:8 5|50 43:8 6|92 39:8 7|30 32:8 8|26 70:8 9|60 43:8 10|32 50:9 1|55 51:9 2|51 39:9 3|48 55:9 4|43 97:9 5|78 1:9 6|11 4:9 7|96 98:9 8|6 66:9 9|53 23:9 10|95 74:10 1|37 7:10 2|44 55:10 3|54 88:10 4|74 28:10 5|87 9:10 6|89 82:10 7|71 63:10 8|86 84:10 9|88 62:10 10</relation>
    <relation name="R137" arity="2" nbTuples="100" semantics="soft" defaultCost="infinity">9 1:1 1|75 50:1 2|55 46:1 3|56 48:1 4|36 27:1 5|33 93:1 6|17 18:1 7|69 87:1 8|7 42:1 9|56 45:1 10|43 94:2 1|47 21:2 2|8 29:2 3|6 41:2 4|86 68:2 5|2 86:2 6|59 75:2 7|90 17:2 8|5 22:2 9|64 56:2 10|11 17:3 1|23 80:3 2|17 85:3 3|2 51:3 4|19 36:3 5|26 7:3 6|9 67:3 7|12 27:3 8|30 21:3 9|17 29:3 10|95 16:4 1|31 85:4 2|86 59:4 3|76 45:4 4|91 55:4 5|89 80:4 6|34 17:4 7|20 47:4 8|74 90:4 9|34 24:4 10|2 22:5 1|13 70:5 2|12 94:5 3|72 85:5 4|72 71:5 5|78 89:5 6|3 22:5 7|3 48:5 8|72 4:5 9|13 29:5 10|62 96:6 1|65 93:6 2|41 33:6 3|19 63:6 4|23 73:6 5|6 88:6 6|78 18:6 7|75 6:6 8|65 86:6 9|37 23:6 10|49 19:7 1|46 39:7 2|77 17:7 3|52 12:7 4|16 69:7 5|86 22:7 6|12 47:7 7|13 52:7 8|38 52:7 9|85 63:7 10|98 78:8 1|27 20:8 2|16 79:8 3|69 75:8 4|7 47:8 5|72 31:8 6|19 91:8 7|46 24:8 8|7 60:8 9|53 6:8 10|96 40:9 1|72 49:9 2|39 7:9 3|84 5:9 4|57 15:9 5|54 23:9 6|90 57:9 7|29 41:9 8|94 33:9 9|46 57:9 10|66 42:10 1|58 69:10 2|62 95:10 3|83 100:10 4|85 55:10 5|89 17:10 6|38 76:10 7|59 60:10 8|28 49:10 9|32 12:10 10</relation>
    <relation name="R138" arity="2" nbTuples="100" semantics="soft" defaultCost="infinity">44 22:1 1|59 60:1 2|41 3:1 3|45 6:1 4|91 39:1 5|93 13:1 6|60 76:1 7|72 9:1 8|70 28:1 9|77 55:1 10|2 94:2 1|42 89:2 2|28 82:2 3|90 97:2 4|56 19:2 5|12 95:2 6|72 54:2 7|76 68:2 8|52 100:2 9|8 1:2 10|3 68:3 1|77 68:3 2|11 13:3 3|1 92:3 4|76 19:3 5|29 50:3 6|81 25:3 7|7 38:3 8|36 98:3 9|31 95:3 10|26 54:4 1|99 15:4 2|71 30:4 3|98 63:4 4|25 7:4 5|83 83:4 6|88 13:4 7|34 21:4 8|91 5:4 9|70 24:4 10|99 94:5 1|1 78:5 2|20 43:5 3|29 97:5 4|71 26:5 5|64 2:5 6|25 37:5 7|33 70:5 8|91 79:5 9|39 68:5 10|26 60:6 1|17 29:6 2|29 19:6 3|73 80:6 4|96 58:6 5|3 79:6 6|16 64:6 7|37 65:6 8|73 8:6 9|74 86:6 10|63 71:7 1|5 26:7 2|3 68:7 3|94 23:7 4|86 45:7 5|52 12:7 6|72 4:7 7|15 23:7 8|27 46:7 9|2 22:7 10|34 14:8 1|9 43:8 2|63 36:8 3|90 76:8 4|48 88:8 5|14 2:8 6|63 14:8 7|45 8:8 8|82 61:8 9|94 50:8 10|28 12:9 1|85 58:9 2|44 45:9 3|44 60:9 4|16 44:9 5|89 75:9 6|48 65:9 7|85 76:9 8|54 57:9 9|94 62:9 10|36 24:10 1|44 45:10 2|75 8:10 3|24 18:10 4|90 68:10 5|4 13:10 6|36 55:10 7|50 61:10 8|28 32:10 9|63 75:10 10</relation>
    <relation name="R139" arity="2" nbTuples="100" semantics="soft" defaultCost="infinity">6 70:1 1|39 32:1 2|64 88:1 3|58 96:1 4|30 78:1 5|40 23:1 6|58 25:1 7|23 53:1 8|7 93:1 9|15 77:1 10|13 32:2 1|91 67:2 2|42 21:2 3|25 39:2 4|77 64:2 5|69 5:2 6|50 15:2 7|3 79:2 8|52 6:2 9|34 95:2 10|33 38:3 1|96 100:3 2|44 82:3 3|35 79:3 4|54 50:3 5|51 3:3 6|84 53:3 7|100 76:3 8|73 22:3 9|76 83:3 10|97 12:4 1|83 65:4 2|35 63:4 3|6 60:4 4|28 75:4 5|90 77:4 6|4 84:4 7|42 88:4 8|33 16:4 9|82 77:4 10|97 63:5 1|63 87:5 2|82 94:5 3|42 72:5 4|62 73:5 5|10 81:5 6|65 83:5 7|45 56:5 8|95 74:5 9|100 60:5 10|74 93:6 1|79 17:6 2|2 6:6 3|29 83:6 4|97 36:6 5|1 30:6 6|37 20:6 7|49 85:6 8|71 98:6 9|17 22:6 10|83 32:7 1|45 73:7 2|64 93:7 3|43 99:7 4|60 93:7 5|52 13:7 6|75 37:7 7|62 52:7 8|57 4:7 9|69 39:7 10|95 43:8 1|97 84:8 2|46 32:8 3|67 42:8 4|56 41:8 5|65 34:8 6|14 87:8 7|14 29:8 8|46 77:8 9|69 88:8 10|14 82:9 1|44 38:9 2|96 24:9 3|71 92:9 4|39 76:9 5|44 66:9 6|48 36:9 7|16 25:9 8|47 76:9 9|54 42:9 10|61 4:10 1|29 81:10 2|17 51:10 3|85 52:10 4|25 12:10 5|94 71:10 6|95 79:10 7|2 98:10 8|76 99:10 9|89 58:10 10</relation>
    <relation name="R140" arity="2" nbTuples="100" semantics="soft" defaultCost="infinity">56 33:1 1|46 41:1 2|37 62:1 3|30 68:1 4|17 69:1 5|70 73:1 6|40 72:1 7|59 48:1 8|53 89:1 9|12 5:1 10|84 81:2 1|70 60:2 2|2 78:2 3|58 85:2 4|42 44:2 5|59 45:2 6|79 34:2 7|37 54:2 8|34 82:2 9|53 78:2 10|18 62:3 1|61 30:3 2|9 56:3 3|28 10:3 4|14 75:3 5|11 67:3 6|17 43:3 7|58 59:3 8|46 40:3 9|26 26:3 10|60 11:4 1|23 7:4 2|88 58:4 3|35 68:4 4|46 58:4 5|80 13:4 6|48 58:4 7|58 36:4 8|100 45:4 9|81 32:4 10|86 62:5 1|57 9:5 2|94 46:5 3|79 22:5 4|10 25:5 5|7 24:5 6|3 92:5 7|71 76:5 8|46 86:5 9|27 11:5 10|100 77:6 1|55 93:6 2|23 64:6 3|93 87:6 4|47 75:6 5|4 92:6 6|32 87:6 7|9 98:6 8|44 51:6 9|96 35:6 10|43 49:7 1|22 13:7 2|41 93:7 3|35 92:7 4|95 17:7 5|7 96:7 6|35 91:7 7|58 94:7 8|81 52:7 9|39 24:7 10|91 30:8 1|23 35:8 2|4 99:8 3|59 25:8 4|73 91:8 5|11 17:8 6|77 68:8 7|68 42:8 8|68 57:8 9|89 69:8 10|79 11:9 1|35 56:9 2|32 82:9 3|20 67:9 4|7 62:9 5|85 33:9 6|13 67:9 7|22 44:9 8|77 8:9 9|6 59:9 10|3 47:10 1|95 62:10 2|66 86:10 3|94 86:10 4|41 92:10 5|89 84:10 6|94 48:10 7|24 14:10 8|67 57:10 9|67 80:10 10</relation>
    <relation name="R141" arity="2" nbTuples="100" semantics="soft" defaultCost="infinity">91 21:1 1|22 63:1 2|89 61:1 3|92 40:1 4|10 61:1 5|59 23:1 6|30 57:1 7|42 82:1 8|56 87:1 9|14 82:1 10|53 34:2 1|28 88:2 2|58 19:2 3|57 72:2 4|82 65:2 5|78 92:2 6|7 84:2 7|64 77:2 8|75 80:2 9|99 13:2 10|31 48:3 1|56 100:3 2|18 40:3 3|41 1:3 4|74 93:3 5|30 85:3 6|24 34:3 7|22 42:3 8|11 43:3 9|17 25:3 10|88 39:4 1|81 39:4 2|15 11:4 3|91 19:4 4|14 87:4 5|85 64:4 6|46 25:4 7|16 61:4 8|9 56:4 9|87 53:4 10|44 48:5 1|91 55:5 2|26 69:5 3|16 85:5 4|35 1:5 5|52 5:5 6|94 60:5 7|66 61:5 8|89 56:5 9|19 16:5 10|66 58:6 1|85 86:6 2|76 65:6 3|13 14:6 4|63 86:6 5|99 16:6 6|30 24:6 7|76 66:6 8|22 78:6 9|21 13:6 10|7 4:7 1|61 45:7 2|53 55:7 3|22 39:7 4|75 94:7 5|88 97:7 6|64 33:7 7|73 62:7 8|18 39:7 9|75 89:7 10|20 32:8 1|79 68:8 2|5 57:8 3|95 38:8 4|38 21:8 5|70 1:8 6|63 80:8 7|9 70:8 8|40 12:8 9|7 69:8 10|67 60:9 1|86 42:9 2|2 90:9 3|36 90:9 4|27 12:9 5|11 36:9 6|91 51:9 7|89 69:9 8|36 100:9 9|22 2:9 10|60 68:10 1|3 33:10 2|5 91:10 3|58 12:10 4|52 19:10 5|36 52:10 6|13 24:10 7|89 51:10 8|37 43:10 9|71 33:10 10</relation>
    <relation name="R142" arity="2" nbTuples="100" semantics="soft" defaultCost="infinity">31 75:1 1|53 54:1 2|69 7:1 3|48 69:1 4|6 12:1 5|50 79:1 6|50 9:1 7|75 71:1 8|19 68:1 9|33 53:1 10|38 38:2 1|93 16:2 2|41 83:2 3|26 43:2 4|22 66:2 5|100 95:2 6|60 93:2 7|41 47:2 8|66 53:2 9|66 33:2 10|53 62:3 1|72 92:3 2|91 88:3 3|91 35:3 4|22 79:3 5|10 87:3 6|42 90:3 7|75 58:3 8|15 84:3 9|80 79:3 10|64 40:4 1|23 20:4 2|11 83:4 3|12 100:4 4|81 35:4 5|94 7:4 6|38 61:4 7|86 100:4 8|60 68:4 9|62 24:4 10|37 17:5 1|21 14:5 2|87 77:5 3|55 13:5 4|15 70:5 5|99 7:5 6|6 30:5 7|86 17:5 8|35 16:5 9|32 81:5 10|85 23:6 1|100 89:6 2|36 23:6 3|28 57:6 4|18 13:6 5|93 47:6 6|92 11:6 7|1 55:6 8|71 23:6 9|72 47:6 10|40 48:7 1|42 34:7 2|34 79:7 3|77 14:7 4|39 43:7 5|41 73:7 6|35 61:7 7|73 43:7 8|49 47:7 9|21 98:7 10|33 1:8 1|87 90:8 2|37 72:8 3|39 91:8 4|95 42:8 5|48 79:8 6|34 83:8 7|45 23:8 8|9 33:8 9|49 25:8 10|30 46:9 1|27 22:9 2|12 53:9 3|50 29:9 4|56 24:9 5|65 48:9 6|24 62:9 7|81 99:9 8|98 50:9 9|73 30:9 10|11 28:10 1|23 22:10 2|47 25:10 3|19 19:10 4|23 94:10 5|64 58:10 6|71 17:10 7|29 23:10 8|85 66:10 9|68 54:10 10</relation>
    <relation name="R143" arity="2" nbTuples="100" semantics="soft" defaultCost="infinity">70 70:1 1|33 54:1 2|29 34:1 3|6 98:1 4|46 27:1 5|99 100:1 6|3 74:1 7|26 52:1 8|7 46:1 9|62 88:1 10|86 86:2 1|66 37:2 2|66 58:2 3|59 13:2 4|100 55:2 5|44 62:2 6|35 84:2 7|10 47:2 8|1 53:2 9|68 24:2 10|98 31:3 1|6 61:3 2|81 16:3 3|60 3:3 4|27 19:3 5|5 98:3 6|25 59:3 7|76 50:3 8|74 6:3 9|51 8:3 10|93 26:4 1|72 33:4 2|41 31:4 3|43 28:4 4|28 65:4 5|59 87:4 6|35 74:4 7|41 45:4 8|15 96:4 9|21 85:4 10|35 4:5 1|82 7:5 2|23 12:5 3|14 28:5 4|38 90:5 5|34 53:5 6|26 8:5 7|57 18:5 8|67 53:5 9|22 72:5 10|78 57:6 1|87 62:6 2|55 16:6 3|93 27:6 4|79 58:6 5|33 29:6 6|26 78:6 7|18 93:6 8|74 37:6 9|43 43:6 10|50 100:7 1|37 98:7 2|55 63:7 3|63 93:7 4|45 94:7 5|89 69:7 6|64 22:7 7|40 99:7 8|42 57:7 9|8 12:7 10|30 65:8 1|19 55:8 2|43 74:8 3|53 96:8 4|64 99:8 5|46 33:8 6|36 96:8 7|5 6:8 8|14 13:8 9|92 45:8 10|52 68:9 1|65 77:9 2|47 45:9 3|66 63:9 4|63 47:9 5|22 50:9 6|8 38:9 7|86 64:9 8|77 51:9 9|80 92:9 10|79 31:10 1|13 54:10 2|65 30:10 3|57 77:10 4|30 97:10 5|84 72:10 6|29 33:10 7|8 13:10 8|48 13:10 9|83 92:10 10</relation>
    <relation name="R144" arity="2" nbTuples="100" semantics="soft" defaultCost="infinity">98 28:1 1|26 79:1 2|63 26:1 3|42 60:1 4|2 96:1 5|14 89:1 6|37 58:1 7|73 50:1 8|84 100:1 9|52 1:1 10|64 49:2 1|51 20:2 2|21 5:2 3|93 58:2 4|95 51:2 5|11 90:2 6|77 98:2 7|52 90:2 8|5 100:2 9|36 94:2 10|25 37:3 1|90 48:3 2|46 44:3 3|29 61:3 4|79 25:3 5|96 43:3 6|69 3:3 7|21 34:3 8|40 87:3 9|14 92:3 10|96 82:4 1|35 36:4 2|62 98:4 3|82 17:4 4|79 65:4 5|22 29:4 6|65 93:4 7|74 34:4 8|85 68:4 9|40 41:4 10|58 48:5 1|61 36:5 2|83 23:5 3|21 45:5 4|63 30:5 5|21 56:5 6|29 15:5 7|83 23:5 8|40 29:5 9|89 54:5 10|68 7:6 1|52 38:6 2|59 40:6 3|11 84:6 4|11 23:6 5|7 11:6 6|68 63:6 7|34 18:6 8|40 59:6 9|78 73:6 10|44 14:7 1|71 32:7 2|63 56:7 3|38 19:7 4|45 90:7 5|98 93:7 6|18 60:7 7|84 19:7 8|89 14:7 9|90 6:7 10|92 37:8 1|4 36:8 2|21 63:8 3|98 80:8 4|9 24:8 5|47 56:8 6|57 56:8 7|9 56:8 8|4 42:8 9|71 59:8 10|10 40:9 1|69 95:9 2|88 94:9 3|31 44:9 4|37 23:9 5|40 97:9 6|64 22:9 7|15 20:9 8|61 22:9 9|22 46:9 10|58 2:10 1|62 14:10 2|62 43:10 3|77 55:10 4|63 5:10 5|2 51:10 6|36 92:10 7|15 73:10 8|25 38:10 9|19 23:10 10</relation>
    <relation name="R145" arity="2" nbTuples="100" semantics="soft" defaultCost="infinity">63 97:1 1|45 99:1 2|14 49:1 3|13 37:1 4|46 94:1 5|93 77:1 6|42 76:1 7|13 23:1 8|97 91:1 9|38 98:1 10|53 56:2 1|78 19:2 2|92 22:2 3|33 16:2 4|70 17:2 5|79 99:2 6|13 58:2 7|91 59:2 8|82 45:2 9|51 78:2 10|61 39:3 1|61 98:3 2|15 83:3 3|52 22:3 4|95 27:3 5|40 89:3 6|4 94:3 7|89 65:3 8|35 11:3 9|70 25:3 10|77 25:4 1|64 69:4 2|42 15:4 3|28 38:4 4|2 20:4 5|84 23:4 6|49 75:4 7|14 50:4 8|72 93:4 9|18 51:4 10|23 96:5 1|87 72:5 2|15 48:5 3|93 51:5 4|61 10:5 5|6 78:5 6|69 10:5 7|86 24:5 8|71 84:5 9|69 22:5 10|52 10:6 1|18 50:6 2|76 56:6 3|80 73:6 4|6 15:6 5|87 99:6 6|51 96:6 7|55 66:6 8|13 32:6 9|86 20:6 10|77 26:7 1|69 23:7 2|11 100:7 3|83 25:7 4|67 34:7 5|7 78:7 6|38 53:7 7|79 49:7 8|14 72:7 9|46 3:7 10|4 27:8 1|55 90:8 2|44 36:8 3|12 25:8 4|61 34:8 5|73 29:8 6|97 40:8 7|72 93:8 8|12 37:8 9|6 86:8 10|47 56:9 1|55 20:9 2|3 91:9 3|9 81:9 4|49 78:9 5|14 4:9 6|55 30:9 7|36 88:9 8|76 14:9 9|83 24:9 10|64 27:10 1|86 9:10 2|64 41:10 3|73 48:10 4|52 49:10 5|40 3:10 6|2 62:10 7|15 9:10 8|55 87:10 9|87 49:10 10</relation>
    <relation name="R146" arity="2" nbTuples="100" semantics="soft" defaultCost="infinity">21 42:1 1|70 22:1 2|92 28:1 3|90 30:1 4|72 32:1 5|25 65:1 6|24 5:1 7|16 59:1 8|3 97:1 9|60 38:1 10|30 43:2 1|35 93:2 2|59 1:2 3|75 73:2 4|30 80:2 5|78 100:2 6|80 25:2 7|86 61:2 8|49 32:2 9|79 80:2 10|78 25:3 1|32 15:3 2|5 42:3 3|67 55:3 4|89 38:3 5|68 96:3 6|42 18:3 7|81 62:3 8|53 6:3 9|21 56:3 10|69 52:4 1|99 46:4 2|75 82:4 3|41 85:4 4|60 92:4 5|39 12:4 6|47 18:4 7|70 62:4 8|28 82:4 9|46 85:4 10|44 73:5 1|12 51:5 2|83 11:5 3|88 2:5 4|36 67:5 5|86 89:5 6|28 34:5 7|22 19:5 8|62 85:5 9|76 50:5 10|61 49:6 1|86 14:6 2|60 12:6 3|28 4:6 4|91 46:6 5|67 17:6 6|66 29:6 7|50 74:6 8|69 63:6 9|11 9:6 10|4 22:7 1|12 86:7 2|8 23:7 3|88 45:7 4|37 82:7 5|64 56:7 6|37 17:7 7|45 23:7 8|65 90:7 9|3 52:7 10|13 69:8 1|87 85:8 2|69 15:8 3|69 37:8 4|92 12:8 5|80 23:8 6|48 81:8 7|49 67:8 8|14 34:8 9|58 42:8 10|2 66:9 1|9 23:9 2|79 86:9 3|96 79:9 4|44 48:9 5|1 73:9 6|6 64:9 7|65 97:9 8|60 11:9 9|99 9:9 10|93 9:10 1|71 3:10 2|39 69:10 3|69 7:10 4|37 73:10 5|84 46:10 6|45 82:10 7|75 96:10 8|79 53:10 9|59 6:10 10</relation>
    <relation name="R147" arity="2" nbTuples="100" semantics="soft" defaultCost="infinity">6 58:1 1|71 41:1 2|66 5:1 3|42 80:1 4|37 82:1 5|47 70:1 6|63 61:1 7|98 17:1 8|28 99:1 9|11 4:1 10|60 33:2 1|2 62:2 2|54 50:2 3|28 74:2 4|37 78:2 5|92 20:2 6|2 48:2 7|58 27:2 8|95 37:2 9|55 37:2 10|12 18:3 1|60 49:3 2|73 97:3 3|20 61:3 4|75 64:3 5|48 77:3 6|91 23:3 7|57 39:3 8|49 21:3 9|17 62:3 10|3 60:4 1|18 60:4 2|66 7:4 3|86 6:4 4|46 17:4 5|68 37:4 6|54 98:4 7|12 96:4 8|18 65:4 9|88 3:4 10|6 61:5 1|80 91:5 2|18 10:5 3|46 69:5 4|46 48:5 5|71 48:5 6|39 44:5 7|80 42:5 8|82 25:5 9|62 93:5 10|92 70:6 1|31 26:6 2|68 76:6 3|17 66:6 4|100 42:6 5|6 56:6 6|88 33:6 7|53 100:6 8|97 99:6 9|91 13:6 10|37 92:7 1|21 9:7 2|9 54:7 3|19 42:7 4|78 42:7 5|8 100:7 6|18 76:7 7|62 67:7 8|91 2:7 9|62 39:7 10|23 82:8 1|25 63:8 2|36 42:8 3|4 23:8 4|50 26:8 5|36 51:8 6|6 49:8 7|53 38:8 8|91 42:8 9|71 6:8 10|38 40:9 1|14 24:9 2|46 84:9 3|58 1:9 4|10 53:9 5|75 59:9 6|21 82:9 7|52 24:9 8|40 64:9 9|22 36:9 10|7 85:10 1|65 56:10 2|60 97:10 3|80 97:10 4|14 69:10 5|1 75:10 6|48 43:10 7|20 53:10 8|74 45:10 9|30 34:10 10</relation>
    <relation name="R148" arity="2" nbTuples="100" semantics="soft" defaultCost="infinity">18 4:1 1|4 100:1 2|12 72:1 3|96 38:1 4|21 7:1 5|50 98:1 6|54 74:1 7|52 96:1 8|92 77:1 9|42 95:1 10|25 15:2 1|52 43:2 2|57 57:2 3|24 5:2 4|50 74:2 5|56 51:2 6|80 14:2 7|37 58:2 8|69 36:2 9|29 68:2 10|8 61:3 1|96 97:3 2|23 72:3 3|29 57:3 4|65 93:3 5|31 92:3 6|75 3:3 7|22 43:3 8|76 22:3 9|8 80:3 10|64 38:4 1|71 55:4 2|32 39:4 3|31 63:4 4|23 49:4 5|76 38:4 6|44 64:4 7|82 21:4 8|95 35:4 9|84 97:4 10|22 41:5 1|37 27:5 2|33 55:5 3|70 48:5 4|87 97:5 5|96 53:5 6|71 61:5 7|72 23:5 8|8 74:5 9|81 25:5 10|89 51:6 1|34 55:6 2|13 99:6 3|5 57:6 4|30 17:6 5|82 15:6 6|21 56:6 7|29 70:6 8|22 73:6 9|39 4:6 10|89 70:7 1|36 77:7 2|29 67:7 3|53 3:7 4|83 15:7 5|1 95:7 6|18 33:7 7|8 44:7 8|96 15:7 9|38 10:7 10|29 27:8 1|11 56:8 2|97 93:8 3|47 2:8 4|88 45:8 5|10 87:8 6|65 88:8 7|3 22:8 8|75 40:8 9|64 19:8 10|46 51:9 1|40 60:9 2|69 60:9 3|74 26:9 4|48 72:9 5|41 52:9 6|15 91:9 7|53 35:9 8|45 25:9 9|31 17:9 10|82 70:10 1|81 84:10 2|69 17:10 3|29 31:10 4|19 3:10 5|93 12:10 6|2 73:10 7|16 55:10 8|16 9:10 9|77 7:10 10</relation>
    <relation name="R149" arity="2" nbTuples="100" semantics="soft" defaultCost="infinity">4 12:1 1|9 93:1 2|37 62:1 3|79 84:1 4|33 74:1 5|68 52:1 6|78 20:1 7|68 99:1 8|47 22:1 9|63 5:1 10|59 39:2 1|77 4:2 2|89 19:2 3|79 4:2 4|67 35:2 5|36 97:2 6|5 52:2 7|38 81:2 8|6 35:2 9|75 34:2 10|34 58:3 1|67 38:3 2|9 11:3 3|32 85:3 4|76 78:3 5|47 17:3 6|30 20:3 7|33 80:3 8|32 35:3 9|98 89:3 10|20 71:4 1|93 56:4 2|57 8:4 3|17 18:4 4|48 99:4 5|80 7:4 6|89 73:4 7|61 78:4 8|31 16:4 9|35 1:4 10|33 3:5 1|22 38:5 2|73 71:5 3|18 7:5 4|8 62:5 5|72 38:5 6|37 37:5 7|71 60:5 8|4 37:5 9|50 12:5 10|91 12:6 1|67 47:6 2|91 88:6 3|26 53:6 4|12 91:6 5|9 90:6 6|83 13:6 7|63 6:6 8|29 54:6 9|16 68:6 10|52 57:7 1|69 41:7 2|45 86:7 3|68 98:7 4|36 11:7 5|94 50:7 6|69 94:7 7|29 67:7 8|94 78:7 9|33 48:7 10|44 27:8 1|71 90:8 2|98 7:8 3|29 2:8 4|57 84:8 5|40 25:8 6|75 26:8 7|83 92:8 8|61 71:8 9|69 87:8 10|19 9:9 1|31 87:9 2|53 60:9 3|9 25:9 4|51 71:9 5|25 7:9 6|82 37:9 7|37 60:9 8|99 74:9 9|47 66:9 10|81 57:10 1|72 9:10 2|11 88:10 3|28 51:10 4|44 37:10 5|90 22:10 6|45 39:10 7|58 79:10 8|13 56:10 9|42 26:10 10</relation>
    <relation name="R150" arity="2" nbTuples="100" semantics="soft" defaultCost="infinity">74 28:1 1|11 7:1 2|10 53:1 3|86 44:1 4|19 28:1 5|15 27:1 6|59 18:1 7|16 27:1 8|94 71:1 9|42 42:1 10|73 38:2 1|40 36:2 2|12 83:2 3|9 20:2 4|93 46:2 5|24 43:2 6|16 43:2 7|96 68:2 8|24 62:2 9|28 43:2 10|100 62:3 1|35 64:3 2|78 44:3 3|86 7:3 4|50 17:3 5|30 61:3 6|42 81:3 7|9 3:3 8|32 68:3 9|93 21:3 10|27 99:4 1|14 70:4 2|85 69:4 3|24 75:4 4|50 57:4 5|16 29:4 6|3 36:4 7|69 94:4 8|72 55:4 9|15 54:4 10|25 27:5 1|23 20:5 2|92 91:5 3|87 50:5 4|54 61:5 5|67 2:5 6|62 20:5 7|51 98:5 8|75 71:5 9|58 34:5 10|80 18:6 1|63 72:6 2|56 80:6 3|16 74:6 4|68 53:6 5|86 43:6 6|32 26:6 7|64 14:6 8|57 4:6 9|5 5:6 10|23 90:7 1|25 20:7 2|22 94:7 3|100 11:7 4|33 4:7 5|76 50:7 6|36 16:7 7|2 99:7 8|14 30:7 9|20 41:7 10|56 76:8 1|89 26:8 2|18 47:8 3|23 10:8 4|45 85:8 5|92 62:8 6|57 88:8 7|20 8:8 8|86 64:8 9|26 17:8 10|37 10:9 1|98 31:9 2|59 46:9 3|63 74:9 4|58 84:9 5|2 72:9 6|82 93:9 7|12 75:9 8|72 49:9 9|31 63:9 10|33 70:10 1|75 81:10 2|49 65:10 3|4 54:10 4|97 26:10 5|88 91:10 6|11 49:10 7|31 15:10 8|21 76:10 9|70 2:10 10</relation>
    <relation name="R151" arity="2" nbTuples="100" semantics="soft" defaultCost="infinity">5 86:1 1|13 64:1 2|70 8:1 3|41 41:1 4|36 55:1 5|41 57:1 6|99 33:1 7|87 100:1 8|1 2:1 9|96 94:1 10|95 51:2 1|61 57:2 2|58 49:2 3|49 23:2 4|66 33:2 5|74 67:2 6|50 36:2 7|15 47:2 8|64 1:2 9|1 44:2 10|64 19:3 1|20 70:3 2|66 76:3 3|9 82:3 4|72 73:3 5|78 35:3 6|71 41:3 7|83 83:3 8|21 83:3 9|86 38:3 10|70 4:4 1|4 80:4 2|39 18:4 3|86 17:4 4|98 84:4 5|9 83:4 6|85 8:4 7|54 66:4 8|86 53:4 9|34 86:4 10|63 88:5 1|9 4:5 2|53 94:5 3|22 10:5 4|68 71:5 5|67 9:5 6|31 66:5 7|42 68:5 8|53 62:5 9|55 99:5 10|95 93:6 1|62 75:6 2|9 25:6 3|90 10:6 4|33 5:6 5|62 55:6 6|15 66:6 7|73 15:6 8|10 6:6 9|79 98:6 10|4 5:7 1|50 76:7 2|84 41:7 3|29 74:7 4|27 24:7 5|51 23:7 6|78 92:7 7|43 20:7 8|43 40:7 9|95 8:7 10|34 32:8 1|7 42:8 2|44 31:8 3|42 72:8 4|85 98:8 5|4 4:8 6|2 3:8 7|9 29:8 8|35 78:8 9|91 92:8 10|93 98:9 1|88 45:9 2|25 16:9 3|55 82:9 4|43 62:9 5|45 74:9 6|18 80:9 7|41 48:9 8|91 27:9 9|72 87:9 10|53 58:10 1|43 83:10 2|68 83:10 3|24 79:10 4|30 55:10 5|89 25:10 6|47 44:10 7|69 70:10 8|29 27:10 9|81 11:10 10</relation>
    <relation name="R152" arity="2" nbTuples="100" semantics="soft" defaultCost="infinity">85 21:1 1|35 21:1 2|93 66:1 3|63 94:1 4|100 69:1 5|21 27:1 6|4 18:1 7|11 9:1 8|24 68:1 9|12 68:1 10|38 10:2 1|1 61:2 2|35 49:2 3|17 21:2 4|100 4:2 5|68 70:2 6|64 88:2 7|15 75:2 8|46 14:2 9|79 14:2 10|27 14:3 1|92 89:3 2|45 55:3 3|88 30:3 4|18 9:3 5|75 91:3 6|69 96:3 7|20 83:3 8|76 9:3 9|30 17:3 10|81 49:4 1|31 8:4 2|16 9:4 3|56 15:4 4|66 26:4 5|27 72:4 6|65 49:4 7|97 92:4 8|39 9:4 9|38 38:4 10|59 41:5 1|73 56:5 2|8 59:5 3|87 100:5 4|2 38:5 5|63 85:5 6|92 30:5 7|96 38:5 8|65 73:5 9|31 44:5 10|2 69:6 1|10 11:6 2|98 21:6 3|59 6:6 4|58 36:6 5|56 73:6 6|80 55:6 7|22 55:6 8|84 45:6 9|36 2:6 10|20 99:7 1|32 96:7 2|1 33:7 3|47 57:7 4|96 100:7 5|32 74:7 6|33 99:7 7|67 15:7 8|82 75:7 9|22 91:7 10|67 79:8 1|41 48:8 2|20 2:8 3|22 74:8 4|51 31:8 5|78 44:8 6|11 63:8 7|44 20:8 8|20 57:8 9|19 81:8 10|54 55:9 1|5 43:9 2|69 1:9 3|55 9:9 4|50 28:9 5|95 76:9 6|27 68:9 7|90 97:9 8|34 20:9 9|4 16:9 10|9 73:10 1|100 49:10 2|39 91:10 3|55 17:10 4|23 20:10 5|4 6:10 6|67 86:10 7|9 58:10 8|81 53:10 9|71 74:10 10</relation>
    <relation name="R153" arity="2" nbTuples="100" semantics="soft" defaultCost="infinity">34 64:1 1|25 50:1 2|35 43:1 3|22 50:1 4|33 84:1 5|5 56:1 6|36 96:1 7|92 42:1 8|98 45:1 9|50 39:1 10|89 96:2 1|83 98:2 2|91 91:2 3|7 59:2 4|47 22:2 5|90 92:2 6|30 53:2 7|85 90:2 8|72 2:2 9|20 36:2 10|38 87:3 1|66 22:3 2|55 89:3 3|5 4:3 4|76 17:3 5|46 70:3 6|76 75:3 7|84 3:3 8|84 5:3 9|77 9:3 10|33 79:4 1|28 16:4 2|67 100:4 3|96 2:4 4|94 75:4 5|5 5:4 6|71 35:4 7|59 93:4 8|23 41:4 9|18 58:4 10|46 88:5 1|25 84:5 2|10 53:5 3|70 88:5 4|7 14:5 5|46 12:5 6|89 45:5 7|34 60:5 8|17 9:5 9|65 97:5 10|30 24:6 1|34 81:6 2|59 78:6 3|34 31:6 4|41 95:6 5|53 67:6 6|85 13:6 7|90 29:6 8|9 37:6 9|45 100:6 10|42 95:7 1|54 52:7 2|77 53:7 3|4 23:7 4|21 85:7 5|58 87:7 6|22 64:7 7|14 32:7 8|76 61:7 9|94 34:7 10|95 23:8 1|91 74:8 2|12 25:8 3|42 35:8 4|28 86:8 5|86 59:8 6|42 81:8 7|43 59:8 8|23 44:8 9|22 31:8 10|44 51:9 1|92 6:9 2|79 11:9 3|59 78:9 4|98 2:9 5|94 11:9 6|20 39:9 7|32 54:9 8|60 73:9 9|92 51:9 10|25 71:10 1|6 61:10 2|3 47:10 3|63 99:10 4|91 83:10 5|21 3:10 6|56 94:10 7|50 59:10 8|58 62:10 9|50 7:10 10</relation>
    <relation name="R154" arity="2" nbTuples="100" semantics="soft" defaultCost="infinity">92 89:1 1|66 90:1 2|83 21:1 3|70 97:1 4|59 76:1 5|83 6:1 6|57 60:1 7|33 28:1 8|64 28:1 9|14 92:1 10|85 2:2 1|81 48:2 2|32 36:2 3|29 90:2 4|72 83:2 5|40 34:2 6|23 12:2 7|67 42:2 8|6 70:2 9|95 10:2 10|62 7:3 1|55 87:3 2|3 27:3 3|22 59:3 4|26 57:3 5|6 50:3 6|73 66:3 7|35 84:3 8|84 27:3 9|2 85:3 10|24 42:4 1|70 70:4 2|90 12:4 3|57 39:4 4|94 89:4 5|21 55:4 6|80 100:4 7|16 55:4 8|2 93:4 9|88 26:4 10|3 26:5 1|45 46:5 2|41 67:5 3|14 80:5 4|15 70:5 5|17 89:5 6|60 54:5 7|17 23:5 8|91 58:5 9|93 25:5 10|6 87:6 1|37 1:6 2|50 85:6 3|56 76:6 4|30 85:6 5|63 82:6 6|94 81:6 7|47 1:6 8|68 39:6 9|12 24:6 10|94 62:7 1|12 53:7 2|56 51:7 3|66 25:7 4|99 47:7 5|57 27:7 6|39 11:7 7|87 8:7 8|28 45:7 9|73 83:7 10|88 18:8 1|82 99:8 2|78 31:8 3|73 1:8 4|24 3:8 5|75 23:8 6|67 67:8 7|58 11:8 8|21 87:8 9|4 82:8 10|81 36:9 1|5 78:9 2|45 96:9 3|73 28:9 4|4 98:9 5|28 57:9 6|27 14:9 7|91 34:9 8|41 89:9 9|91 41:9 10|99 32:10 1|12 12:10 2|80 9:10 3|29 72:10 4|33 58:10 5|43 46:10 6|30 87:10 7|37 73:10 8|65 52:10 9|76 45:10 10</relation>
    <relation name="R155" arity="2" nbTuples="100" semantics="soft" defaultCost="infinity">44 7:1 1|30 38:1 2|90 29:1 3|80 13:1 4|22 37:1 5|62 85:1 6|52 46:1 7|44 6:1 8|35 96:1 9|92 41:1 10|91 50:2 1|66 19:2 2|22 47:2 3|5 45:2 4|96 62:2 5|17 22:2 6|56 9:2 7|35 63:2 8|80 22:2 9|41 45:2 10|85 14:3 1|54 61:3 2|91 25:3 3|60 67:3 4|70 62:3 5|28 72:3 6|4 14:3 7|96 77:3 8|7 52:3 9|29 69:3 10|78 15:4 1|28 90:4 2|84 78:4 3|82 20:4 4|60 37:4 5|54 57:4 6|15 30:4 7|79 75:4 8|66 55:4 9|12 96:4 10|62 39:5 1|72 35:5 2|90 62:5 3|96 18:5 4|16 47:5 5|50 93:5 6|7 61:5 7|60 50:5 8|21 4:5 9|48 34:5 10|65 13:6 1|94 63:6 2|48 8:6 3|52 52:6 4|2 95:6 5|29 50:6 6|56 53:6 7|86 15:6 8|16 97:6 9|88 38:6 10|96 46:7 1|4 87:7 2|73 88:7 3|4 6:7 4|51 2:7 5|25 80:7 6|55 24:7 7|66 44:7 8|9 43:7 9|79 2:7 10|49 66:8 1|54 93:8 2|18 42:8 3|46 33:8 4|49 54:8 5|97 35:8 6|73 100:8 7|21 23:8 8|27 33:8 9|49 20:8 10|19 47:9 1|30 12:9 2|77 36:9 3|61 66:9 4|92 96:9 5|70 11:9 6|52 72:9 7|15 59:9 8|18 5:9 9|65 93:9 10|42 76:10 1|29 27:10 2|32 6:10 3|51 78:10 4|63 3:10 5|56 95:10 6|18 27:10 7|32 27:10 8|66 94:10 9|44 16:10 10</relation>
    <relation name="R156" arity="2" nbTuples="100" semantics="soft" defaultCost="infinity">56 6:1 1|75 55:1 2|60 42:1 3|9 45:1 4|27 69:1 5|33 54:1 6|39 15:1 7|57 9:1 8|33 30:1 9|8 65:1 10|39 37:2 1|63 81:2 2|8 32:2 3|8 46:2 4|59 38:2 5|58 64:2 6|44 28:2 7|46 44:2 8|47 95:2 9|19 35:2 10|55 85:3 1|87 29:3 2|10 52:3 3|54 22:3 4|44 60:3 5|53 80:3 6|8 84:3 7|10 5:3 8|58 57:3 9|28 29:3 10|44 29:4 1|60 49:4 2|36 100:4 3|22 84:4 4|63 34:4 5|56 39:4 6|96 52:4 7|2 4:4 8|3 50:4 9|29 59:4 10|100 79:5 1|85 87:5 2|86 4:5 3|92 28:5 4|10 38:5 5|54 100:5 6|29 21:5 7|82 96:5 8|21 30:5 9|45 70:5 10|11 61:6 1|21 66:6 2|13 57:6 3|12 86:6 4|31 22:6 5|2 86:6 6|89 73:6 7|70 16:6 8|38 5:6 9|39 28:6 10|74 8:7 1|75 18:7 2|33 39:7 3|10 50:7 4|90 11:7 5|93 1:7 6|49 23:7 7|96 13:7 8|40 50:7 9|49 77:7 10|77 33:8 1|4 93:8 2|64 54:8 3|87 95:8 4|96 89:8 5|16 4:8 6|40 81:8 7|62 50:8 8|10 93:8 9|96 41:8 10|64 60:9 1|42 20:9 2|12 78:9 3|60 89:9 4|12 36:9 5|17 68:9 6|26 24:9 7|93 69:9 8|75 9:9 9|9 1:9 10|89 40:10 1|49 8:10 2|25 59:10 3|45 90:10 4|91 16:10 5|89 68:10 6|39 83:10 7|56 82:10 8|69 84:10 9|27 55:10 10</relation>
    <relation name="R157" arity="2" nbTuples="100" semantics="soft" defaultCost="infinity">17 97:1 1|78 61:1 2|23 57:1 3|100 3:1 4|34 84:1 5|92 39:1 6|15 23:1 7|82 4:1 8|33 66:1 9|25 89:1 10|55 20:2 1|98 16:2 2|62 61:2 3|95 44:2 4|92 22:2 5|12 95:2 6|77 39:2 7|76 18:2 8|54 93:2 9|4 10:2 10|94 77:3 1|10 44:3 2|23 17:3 3|50 43:3 4|54 6:3 5|99 14:3 6|24 88:3 7|71 90:3 8|22 70:3 9|55 78:3 10|62 32:4 1|23 8:4 2|49 58:4 3|76 35:4 4|56 89:4 5|27 78:4 6|64 72:4 7|95 11:4 8|32 68:4 9|84 78:4 10|74 43:5 1|19 33:5 2|79 81:5 3|8 81:5 4|81 14:5 5|26 14:5 6|92 87:5 7|70 28:5 8|59 40:5 9|34 31:5 10|44 18:6 1|52 45:6 2|44 86:6 3|20 49:6 4|64 70:6 5|36 87:6 6|19 13:6 7|67 26:6 8|11 74:6 9|88 50:6 10|16 92:7 1|84 7:7 2|81 78:7 3|12 70:7 4|53 79:7 5|90 78:7 6|74 24:7 7|75 98:7 8|82 48:7 9|89 55:7 10|9 71:8 1|37 34:8 2|23 56:8 3|71 19:8 4|84 19:8 5|38 42:8 6|93 87:8 7|99 26:8 8|85 39:8 9|18 94:8 10|73 24:9 1|87 46:9 2|18 88:9 3|69 2:9 4|63 100:9 5|72 22:9 6|18 96:9 7|66 51:9 8|17 70:9 9|24 42:9 10|34 30:10 1|7 27:10 2|69 83:10 3|71 67:10 4|22 81:10 5|56 2:10 6|69 45:10 7|11 72:10 8|80 35:10 9|87 44:10 10</relation>
    <relation name="R158" arity="2" nbTuples="100" semantics="soft" defaultCost="infinity">16 24:1 1|43 64:1 2|8 13:1 3|60 42:1 4|47 99:1 5|47 13:1 6|88 96:1 7|79 55:1 8|5 96:1 9|97 1:1 10|98 68:2 1|11 57:2 2|19 36:2 3|63 59:2 4|20 51:2 5|79 13:2 6|53 91:2 7|63 71:2 8|8 3:2 9|38 13:2 10|15 40:3 1|68 52:3 2|6 12:3 3|6 52:3 4|26 49:3 5|50 33:3 6|54 2:3 7|25 26:3 8|89 28:3 9|47 99:3 10|18 32:4 1|40 98:4 2|25 42:4 3|76 86:4 4|18 69:4 5|52 34:4 6|46 71:4 7|26 11:4 8|53 46:4 9|69 26:4 10|83 51:5 1|100 94:5 2|45 44:5 3|57 48:5 4|11 39:5 5|94 20:5 6|49 62:5 7|81 11:5 8|12 88:5 9|32 10:5 10|99 66:6 1|69 13:6 2|78 17:6 3|1 33:6 4|95 22:6 5|57 10:6 6|59 19:6 7|43 61:6 8|42 56:6 9|79 32:6 10|85 44:7 1|1 53:7 2|96 8:7 3|22 43:7 4|26 34:7 5|41 28:7 6|86 54:7 7|70 11:7 8|80 25:7 9|75 40:7 10|16 29:8 1|81 18:8 2|85 13:8 3|66 91:8 4|55 67:8 5|87 68:8 6|9 66:8 7|1 38:8 8|79 42:8 9|20 35:8 10|56 36:9 1|41 64:9 2|26 79:9 3|76 63:9 4|94 77:9 5|4 41:9 6|61 61:9 7|1 41:9 8|93 99:9 9|36 93:9 10|83 67:10 1|44 80:10 2|34 3:10 3|53 36:10 4|15 96:10 5|8 75:10 6|21 70:10 7|1 57:10 8|42 79:10 9|6 43:10 10</relation>
    <relation name="R159" arity="2" nbTuples="100" semantics="soft" defaultCost="infinity">99 21:1 1|33 66:1 2|10 79:1 3|93 51:1 4|86 44:1 5|6 16:1 6|95 22:1 7|42 87:1 8|42 68:1 9|66 84:1 10|96 27:2 1|72 32:2 2|56 44:2 3|46 68:2 4|22 10:2 5|48 43:2 6|6 31:2 7|17 24:2 8|72 89:2 9|25 46:2 10|35 24:3 1|58 62:3 2|26 19:3 3|93 1:3 4|51 64:3 5|35 62:3 6|99 23:3 7|42 97:3 8|26 14:3 9|4 4:3 10|31 6:4 1|67 76:4 2|72 85:4 3|85 92:4 4|2 64:4 5|71 8:4 6|6 65:4 7|62 31:4 8|5 32:4 9|44 48:4 10|41 76:5 1|15 94:5 2|19 22:5 3|18 64:5 4|57 42:5 5|83 75:5 6|49 52:5 7|28 12:5 8|40 78:5 9|15 20:5 10|46 70:6 1|42 91:6 2|3 10:6 3|62 87:6 4|6 12:6 5|18 5:6 6|13 91:6 7|10 66:6 8|22 62:6 9|12 27:6 10|100 73:7 1|67 67:7 2|37 98:7 3|53 32:7 4|11 54:7 5|42 67:7 6|12 35:7 7|47 35:7 8|42 5:7 9|88 44:7 10|22 8:8 1|78 74:8 2|63 46:8 3|93 74:8 4|31 54:8 5|23 6:8 6|13 33:8 7|42 54:8 8|22 78:8 9|93 7:8 10|30 60:9 1|89 60:9 2|65 30:9 3|72 4:9 4|51 13:9 5|96 85:9 6|68 10:9 7|16 77:9 8|90 98:9 9|49 99:9 10|33 82:10 1|30 99:10 2|72 57:10 3|48 15:10 4|13 74:10 5|34 10:10 6|5 36:10 7|19 81:10 8|46 81:10 9|93 46:10 10</relation>
    <relation name="R160" arity="2" nbTuples="100" semantics="soft" defaultCost="infinity">91 55:1 1|25 5:1 2|7 9:1 3|70 69:1 4|21 17:1 5|43 100:1 6|9 25:1 7|16 53:1 8|9 43:1 9|46 98:1 10|39 91:2 1|26 43:2 2|48 14:2 3|22 73:2 4|15 7:2 5|11 85:2 6|3 73:2 7|89 71:2 8|99 100:2 9|61 88:2 10|71 10:3 1|13 37:3 2|91 7:3 3|10 69:3 4|70 25:3 5|28 90:3 6|10 62:3 7|30 95:3 8|43 59:3 9|13 76:3 10|24 80:4 1|6 28:4 2|82 21:4 3|83 17:4 4|77 89:4 5|62 19:4 6|13 63:4 7|86 21:4 8|47 68:4 9|64 21:4 10|97 79:5 1|29 25:5 2|9 80:5 3|1 23:5 4|33 23:5 5|68 88:5 6|8 9:5 7|22 7:5 8|74 75:5 9|24 59:5 10|52 42:6 1|84 91:6 2|93 13:6 3|24 82:6 4|86 65:6 5|44 14:6 6|47 44:6 7|88 10:6 8|3 52:6 9|87 58:6 10|43 27:7 1|79 45:7 2|6 54:7 3|78 39:7 4|1 79:7 5|12 34:7 6|33 50:7 7|95 97:7 8|48 44:7 9|94 68:7 10|91 95:8 1|55 51:8 2|17 80:8 3|14 80:8 4|82 75:8 5|56 36:8 6|17 72:8 7|31 37:8 8|9 60:8 9|100 17:8 10|5 100:9 1|17 68:9 2|80 21:9 3|54 31:9 4|70 6:9 5|53 65:9 6|73 43:9 7|83 39:9 8|12 38:9 9|88 73:9 10|22 47:10 1|54 57:10 2|85 69:10 3|12 37:10 4|23 21:10 5|80 17:10 6|23 26:10 7|89 64:10 8|82 100:10 9|83 66:10 10</relation>
    <relation name="R161" arity="2" nbTuples="100" semantics="soft" defaultCost="infinity">76 62:1 1|74 48:1 2|59 55:1 3|72 11:1 4|26 68:1 5|90 39:1 6|74 93:1 7|75 63:1 8|55 100:1 9|40 62:1 10|69 62:2 1|60 40:2 2|84 74:2 3|98 22:2 4|55 5:2 5|50 42:2 6|20 58:2 7|87 49:2 8|95 38:2 9|14 77:2 10|56 42:3 1|44 61:3 2|78 21:3 3|67 45:3 4|31 97:3 5|21 57:3 6|1 51:3 7|39 76:3 8|35 34:3 9|91 75:3 10|72 2:4 1|92 84:4 2|15 14:4 3|45 56:4 4|78 82:4 5|75 1:4 6|33 5:4 7|95 13:4 8|97 100:4 9|60 77:4 10|52 54:5 1|30 9:5 2|50 38:5 3|10 86:5 4|82 27:5 5|85 58:5 6|7 91:5 7|46 52:5 8|93 55:5 9|17 33:5 10|15 11:6 1|37 96:6 2|83 56:6 3|6 39:6 4|89 67:6 5|19 69:6 6|60 57:6 7|12 74:6 8|93 14:6 9|15 18:6 10|69 3:7 1|73 97:7 2|18 29:7 3|21 4:7 4|80 43:7 5|11 70:7 6|5 54:7 7|75 55:7 8|16 45:7 9|86 52:7 10|86 55:8 1|19 50:8 2|92 42:8 3|20 42:8 4|52 95:8 5|32 46:8 6|73 44:8 7|64 25:8 8|44 66:8 9|84 90:8 10|100 59:9 1|10 54:9 2|43 44:9 3|45 96:9 4|33 100:9 5|36 64:9 6|15 52:9 7|47 75:9 8|94 79:9 9|62 19:9 10|7 37:10 1|80 30:10 2|27 13:10 3|47 23:10 4|30 17:10 5|77 76:10 6|9 91:10 7|45 63:10 8|57 43:10 9|14 44:10 10</relation>
    <relation name="R162" arity="2" nbTuples="100" semantics="soft" defaultCost="infinity">62 83:1 1|25 43:1 2|29 73:1 3|34 53:1 4|65 82:1 5|89 37:1 6|45 69:1 7|56 2:1 8|69 14:1 9|70 87:1 10|81 52:2 1|54 83:2 2|41 59:2 3|88 92:2 4|62 87:2 5|100 20:2 6|16 62:2 7|89 84:2 8|78 72:2 9|2 10:2 10|24 37:3 1|98 91:3 2|30 55:3 3|94 86:3 4|12 81:3 5|61 16:3 6|38 15:3 7|52 57:3 8|95 56:3 9|66 97:3 10|43 65:4 1|46 79:4 2|84 15:4 3|54 19:4 4|92 68:4 5|46 61:4 6|97 63:4 7|58 93:4 8|95 82:4 9|44 26:4 10|45 92:5 1|59 30:5 2|74 66:5 3|73 64:5 4|32 23:5 5|9 71:5 6|60 14:5 7|14 50:5 8|35 56:5 9|86 42:5 10|96 3:6 1|32 26:6 2|40 96:6 3|75 61:6 4|62 68:6 5|87 56:6 6|53 8:6 7|76 9:6 8|26 46:6 9|6 7:6 10|10 41:7 1|15 34:7 2|85 41:7 3|10 16:7 4|58 86:7 5|69 61:7 6|50 15:7 7|29 55:7 8|75 92:7 9|64 28:7 10|89 98:8 1|63 84:8 2|67 42:8 3|90 61:8 4|41 70:8 5|62 71:8 6|35 53:8 7|43 62:8 8|55 77:8 9|25 13:8 10|18 72:9 1|98 79:9 2|9 53:9 3|57 85:9 4|61 66:9 5|58 73:9 6|38 88:9 7|34 5:9 8|34 39:9 9|46 9:9 10|56 49:10 1|41 94:10 2|37 8:10 3|33 31:10 4|54 43:10 5|10 56:10 6|45 45:10 7|7 97:10 8|15 98:10 9|70 24:10 10</relation>
    <relation name="R163" arity="2" nbTuples="100" semantics="soft" defaultCost="infinity">79 48:1 1|39 86:1 2|69 69:1 3|65 40:1 4|19 98:1 5|4 13:1 6|95 24:1 7|23 55:1 8|82 35:1 9|48 89:1 10|24 57:2 1|73 87:2 2|43 30:2 3|18 39:2 4|7 20:2 5|53 56:2 6|58 61:2 7|93 48:2 8|61 97:2 9|35 97:2 10|23 9:3 1|93 1:3 2|98 41:3 3|80 99:3 4|94 34:3 5|43 53:3 6|92 50:3 7|96 51:3 8|25 97:3 9|15 9:3 10|62 62:4 1|50 73:4 2|7 36:4 3|90 41:4 4|56 93:4 5|67 59:4 6|35 14:4 7|100 47:4 8|69 39:4 9|19 78:4 10|12 98:5 1|54 30:5 2|31 19:5 3|85 98:5 4|71 36:5 5|44 69:5 6|57 39:5 7|20 27:5 8|87 42:5 9|91 86:5 10|29 100:6 1|91 97:6 2|100 2:6 3|86 50:6 4|55 69:6 5|46 19:6 6|66 59:6 7|23 67:6 8|42 100:6 9|39 5:6 10|17 60:7 1|36 38:7 2|59 72:7 3|14 20:7 4|4 43:7 5|76 98:7 6|81 68:7 7|24 7:7 8|23 16:7 9|14 58:7 10|45 33:8 1|54 20:8 2|87 59:8 3|35 20:8 4|58 65:8 5|47 28:8 6|66 30:8 7|56 25:8 8|35 40:8 9|72 100:8 10|17 81:9 1|4 72:9 2|61 73:9 3|83 75:9 4|86 1:9 5|21 5:9 6|96 57:9 7|40 67:9 8|29 44:9 9|89 51:9 10|78 46:10 1|8 78:10 2|17 11:10 3|80 80:10 4|95 61:10 5|58 3:10 6|90 85:10 7|87 95:10 8|10 41:10 9|14 61:10 10</relation>
    <relation name="R164" arity="2" nbTuples="100" semantics="soft" defaultCost="infinity">97 58:1 1|97 75:1 2|84 79:1 3|45 80:1 4|30 85:1 5|91 53:1 6|27 85:1 7|82 17:1 8|32 43:1 9|92 74:1 10|50 97:2 1|6 99:2 2|53 4:2 3|2 76:2 4|28 22:2 5|53 13:2 6|67 43:2 7|100 100:2 8|81 67:2 9|18 80:2 10|84 22:3 1|70 93:3 2|32 6:3 3|53 89:3 4|17 46:3 5|8 97:3 6|6 83:3 7|1 82:3 8|92 64:3 9|20 10:3 10|73 65:4 1|11 5:4 2|1 72:4 3|92 65:4 4|53 63:4 5|7 81:4 6|49 38:4 7|24 88:4 8|34 13:4 9|33 65:4 10|35 47:5 1|27 95:5 2|73 85:5 3|83 70:5 4|69 53:5 5|56 58:5 6|77 35:5 7|78 99:5 8|28 70:5 9|3 60:5 10|89 47:6 1|71 16:6 2|78 51:6 3|85 99:6 4|19 16:6 5|78 21:6 6|39 30:6 7|6 14:6 8|6 72:6 9|68 42:6 10|64 23:7 1|58 60:7 2|94 48:7 3|63 36:7 4|41 24:7 5|15 37:7 6|50 33:7 7|25 71:7 8|66 35:7 9|17 52:7 10|74 78:8 1|37 36:8 2|34 13:8 3|55 86:8 4|68 31:8 5|8 88:8 6|36 32:8 7|7 70:8 8|66 32:8 9|49 41:8 10|76 83:9 1|74 5:9 2|47 86:9 3|100 62:9 4|37 67:9 5|26 91:9 6|70 87:9 7|22 20:9 8|61 50:9 9|67 27:9 10|15 88:10 1|63 96:10 2|22 94:10 3|51 9:10 4|19 12:10 5|76 68:10 6|8 65:10 7|29 44:10 8|39 58:10 9|37 26:10 10</relation>
    <relation name="R165" arity="2" nbTuples="100" semantics="soft" defaultCost="infinity">44 95:1 1|12 41:1 2|70 58:1 3|4 61:1 4|8 59:1 5|61 66:1 6|15 68:1 7|7 55:1 8|47 66:1 9|55 59:1 10|85 21:2 1|51 60:2 2|73 97:2 3|92 47:2 4|60 66:2 5|99 38:2 6|95 36:2 7|31 13:2 8|59 53:2 9|36 3:2 10|45 70:3 1|64 2:3 2|83 72:3 3|51 89:3 4|70 54:3 5|88 66:3 6|41 40:3 7|83 36:3 8|14 84:3 9|27 86:3 10|70 74:4 1|11 56:4 2|15 96:4 3|90 22:4 4|1 32:4 5|96 42:4 6|85 5:4 7|3 76:4 8|44 86:4 9|2 9:4 10|48 49:5 1|27 74:5 2|87 51:5 3|39 2:5 4|59 92:5 5|57 100:5 6|33 17:5 7|27 93:5 8|17 13:5 9|65 34:5 10|26 27:6 1|62 55:6 2|67 80:6 3|33 80:6 4|23 4:6 5|35 100:6 6|29 80:6 7|83 90:6 8|31 32:6 9|31 93:6 10|12 64:7 1|5 15:7 2|15 41:7 3|19 6:7 4|12 29:7 5|45 40:7 6|31 38:7 7|5 51:7 8|68 28:7 9|87 82:7 10|58 88:8 1|95 22:8 2|65 1:8 3|64 62:8 4|17 63:8 5|20 34:8 6|83 64:8 7|58 80:8 8|8 70:8 9|92 17:8 10|32 87:9 1|98 51:9 2|15 56:9 3|12 40:9 4|40 54:9 5|49 82:9 6|38 48:9 7|32 46:9 8|61 97:9 9|47 95:9 10|64 61:10 1|53 23:10 2|29 33:10 3|46 37:10 4|88 98:10 5|23 58:10 6|91 48:10 7|66 20:10 8|35 17:10 9|30 40:10 10</relation>
    <relation name="R166" arity="2" nbTuples="100" semantics="soft" defaultCost="infinity">67 11:1 1|52 84:1 2|66 43:1 3|42 7:1 4|32 19:1 5|91 78:1 6|40 45:1 7|24 51:1 8|32 85:1 9|62 8:1 10|83 6:2 1|26 38:2 2|59 39:2 3|82 91:2 4|91 68:2 5|42 97:2 6|51 1:2 7|4 7:2 8|48 13:2 9|55 85:2 10|2 37:3 1|66 50:3 2|52 19:3 3|50 34:3 4|93 16:3 5|92 13:3 6|81 9:3 7|45 37:3 8|65 23:3 9|13 68:3 10|30 74:4 1|56 39:4 2|23 1:4 3|38 10:4 4|5 36:4 5|31 16:4 6|19 30:4 7|4 82:4 8|68 85:4 9|89 78:4 10|57 48:5 1|83 12:5 2|48 16:5 3|63 27:5 4|33 93:5 5|29 15:5 6|77 33:5 7|34 47:5 8|79 18:5 9|85 43:5 10|16 2:6 1|89 18:6 2|91 88:6 3|84 85:6 4|64 77:6 5|66 67:6 6|60 90:6 7|25 67:6 8|87 26:6 9|49 13:6 10|28 96:7 1|95 76:7 2|99 29:7 3|32 60:7 4|38 59:7 5|73 27:7 6|74 23:7 7|61 51:7 8|60 46:7 9|38 48:7 10|88 23:8 1|36 75:8 2|2 27:8 3|66 35:8 4|7 47:8 5|18 3:8 6|39 73:8 7|91 22:8 8|78 8:8 9|74 96:8 10|30 42:9 1|53 60:9 2|82 63:9 3|69 94:9 4|91 47:9 5|78 94:9 6|61 34:9 7|67 1:9 8|44 36:9 9|47 83:9 10|30 35:10 1|22 2:10 2|84 33:10 3|51 24:10 4|24 70:10 5|48 2:10 6|5 13:10 7|46 41:10 8|59 87:10 9|24 59:10 10</relation>
    <relation name="R167" arity="2" nbTuples="100" semantics="soft" defaultCost="infinity">84 16:1 1|54 64:1 2|91 7:1 3|48 36:1 4|32 25:1 5|63 31:1 6|11 62:1 7|65 32:1 8|35 49:1 9|35 50:1 10|8 97:2 1|28 35:2 2|65 5:2 3|20 23:2 4|86 47:2 5|58 12:2 6|23 77:2 7|35 33:2 8|22 72:2 9|22 48:2 10|43 94:3 1|54 15:3 2|93 10:3 3|44 73:3 4|76 77:3 5|22 85:3 6|12 3:3 7|18 52:3 8|31 12:3 9|88 97:3 10|62 85:4 1|74 40:4 2|38 78:4 3|12 35:4 4|1 42:4 5|47 96:4 6|61 30:4 7|12 76:4 8|81 86:4 9|14 34:4 10|81 99:5 1|26 81:5 2|21 1:5 3|23 46:5 4|23 89:5 5|30 89:5 6|98 60:5 7|26 23:5 8|96 56:5 9|33 31:5 10|72 9:6 1|77 66:6 2|70 15:6 3|19 82:6 4|45 67:6 5|75 47:6 6|16 99:6 7|38 26:6 8|21 10:6 9|49 89:6 10|72 81:7 1|47 90:7 2|28 7:7 3|16 49:7 4|20 15:7 5|52 87:7 6|99 46:7 7|73 33:7 8|81 68:7 9|12 64:7 10|42 66:8 1|92 84:8 2|70 54:8 3|99 43:8 4|39 71:8 5|20 7:8 6|54 73:8 7|32 11:8 8|47 14:8 9|27 37:8 10|28 34:9 1|16 87:9 2|9 51:9 3|35 54:9 4|78 11:9 5|65 81:9 6|71 21:9 7|29 4:9 8|8 56:9 9|88 11:9 10|92 100:10 1|28 86:10 2|54 69:10 3|70 59:10 4|76 26:10 5|74 99:10 6|2 4:10 7|68 68:10 8|58 2:10 9|63 71:10 10</relation>
    <relation name="R168" arity="2" nbTuples="100" semantics="soft" defaultCost="infinity">90 54:1 1|5 14:1 2|47 19:1 3|18 17:1 4|51 57:1 5|43 14:1 6|77 61:1 7|100 91:1 8|46 91:1 9|63 43:1 10|48 79:2 1|79 20:2 2|79 81:2 3|77 77:2 4|33 46:2 5|36 59:2 6|90 14:2 7|46 80:2 8|100 31:2 9|49 84:2 10|79 38:3 1|2 8:3 2|74 62:3 3|96 17:3 4|8 8:3 5|78 98:3 6|23 51:3 7|78 64:3 8|65 72:3 9|92 56:3 10|64 10:4 1|26 81:4 2|18 48:4 3|52 72:4 4|4 87:4 5|83 29:4 6|62 10:4 7|74 24:4 8|76 82:4 9|34 69:4 10|52 85:5 1|23 42:5 2|28 42:5 3|41 4:5 4|80 44:5 5|29 53:5 6|75 37:5 7|30 79:5 8|27 25:5 9|25 28:5 10|29 61:6 1|93 89:6 2|11 27:6 3|29 86:6 4|53 18:6 5|27 55:6 6|90 62:6 7|46 53:6 8|16 82:6 9|34 82:6 10|20 51:7 1|67 57:7 2|49 45:7 3|27 88:7 4|58 7:7 5|14 16:7 6|11 93:7 7|28 79:7 8|58 36:7 9|18 60:7 10|26 56:8 1|66 17:8 2|17 56:8 3|56 71:8 4|59 55:8 5|89 85:8 6|56 100:8 7|89 52:8 8|26 16:8 9|61 68:8 10|35 68:9 1|54 56:9 2|58 28:9 3|4 89:9 4|61 46:9 5|14 24:9 6|81 75:9 7|5 78:9 8|20 83:9 9|78 29:9 10|58 60:10 1|10 58:10 2|41 27:10 3|28 10:10 4|18 4:10 5|56 71:10 6|92 35:10 7|25 56:10 8|75 87:10 9|19 98:10 10</relation>
    <relation name="R169" arity="2" nbTuples="100" semantics="soft" defaultCost="infinity">33 24:1 1|84 68:1 2|97 67:1 3|90 17:1 4|12 18:1 5|23 3:1 6|83 88:1 7|99 28:1 8|60 8:1 9|54 93:1 10|59 75:2 1|42 31:2 2|15 46:2 3|45 80:2 4|14 56:2 5|93 23:2 6|95 14:2 7|77 11:2 8|5 83:2 9|2 71:2 10|98 62:3 1|90 92:3 2|36 25:3 3|8 68:3 4|91 93:3 5|78 92:3 6|74 63:3 7|17 70:3 8|20 43:3 9|75 38:3 10|48 6:4 1|31 85:4 2|56 85:4 3|46 54:4 4|68 14:4 5|29 59:4 6|54 51:4 7|88 22:4 8|40 86:4 9|19 71:4 10|99 62:5 1|81 84:5 2|67 60:5 3|31 39:5 4|48 87:5 5|58 4:5 6|76 33:5 7|16 3:5 8|15 98:5 9|90 47:5 10|91 81:6 1|60 32:6 2|41 81:6 3|86 71:6 4|50 65:6 5|44 62:6 6|50 8:6 7|70 18:6 8|51 27:6 9|96 83:6 10|89 95:7 1|84 51:7 2|48 26:7 3|21 15:7 4|94 6:7 5|21 91:7 6|52 67:7 7|11 47:7 8|40 57:7 9|88 28:7 10|96 19:8 1|54 26:8 2|58 45:8 3|60 23:8 4|83 27:8 5|16 23:8 6|28 5:8 7|72 23:8 8|13 58:8 9|52 18:8 10|87 68:9 1|58 53:9 2|57 57:9 3|64 70:9 4|10 71:9 5|33 65:9 6|41 70:9 7|28 66:9 8|45 42:9 9|79 45:9 10|39 87:10 1|48 74:10 2|19 66:10 3|85 23:10 4|95 9:10 5|10 41:10 6|42 2:10 7|45 20:10 8|26 18:10 9|47 98:10 10</relation>
    <relation name="R170" arity="2" nbTuples="100" semantics="soft" defaultCost="infinity">74 7:1 1|17 42:1 2|74 36:1 3|37 83:1 4|36 80:1 5|98 4:1 6|10 89:1 7|85 80:1 8|85 50:1 9|65 28:1 10|100 100:2 1|81 34:2 2|67 48:2 3|93 66:2 4|97 94:2 5|23 12:2 6|31 61:2 7|44 38:2 8|20 85:2 9|40 85:2 10|76 36:3 1|86 78:3 2|14 72:3 3|67 76:3 4|35 92:3 5|97 30:3 6|32 66:3 7|56 94:3 8|53 70:3 9|51 53:3 10|60 33:4 1|14 50:4 2|92 99:4 3|1 3:4 4|79 17:4 5|14 16:4 6|68 88:4 7|93 16:4 8|51 75:4 9|10 77:4 10|16 58:5 1|93 5:5 2|55 46:5 3|62 1:5 4|32 71:5 5|96 49:5 6|13 31:5 7|48 6:5 8|34 31:5 9|54 34:5 10|92 66:6 1|7 10:6 2|44 51:6 3|54 68:6 4|64 97:6 5|70 90:6 6|88 26:6 7|7 98:6 8|58 1:6 9|37 92:6 10|59 42:7 1|51 77:7 2|44 8:7 3|27 60:7 4|94 11:7 5|77 79:7 6|27 30:7 7|16 80:7 8|54 35:7 9|17 49:7 10|38 82:8 1|23 53:8 2|14 10:8 3|68 44:8 4|64 57:8 5|11 53:8 6|9 30:8 7|31 89:8 8|40 9:8 9|27 23:8 10|73 67:9 1|97 67:9 2|91 28:9 3|87 15:9 4|82 24:9 5|4 20:9 6|18 26:9 7|74 95:9 8|91 89:9 9|45 4:9 10|53 70:10 1|28 38:10 2|10 35:10 3|8 57:10 4|16 21:10 5|19 13:10 6|72 50:10 7|71 62:10 8|72 78:10 9|43 20:10 10</relation>
    <relation name="R171" arity="2" nbTuples="100" semantics="soft" defaultCost="infinity">90 89:1 1|87 99:1 2|55 23:1 3|93 24:1 4|93 81:1 5|34 36:1 6|10 21:1 7|81 13:1 8|97 32:1 9|7 3:1 10|76 29:2 1|10 58:2 2|56 14:2 3|85 36:2 4|1 3:2 5|38 65:2 6|80 18:2 7|97 93:2 8|75 16:2 9|71 43:2 10|44 23:3 1|67 80:3 2|7 32:3 3|79 25:3 4|91 12:3 5|21 39:3 6|90 84:3 7|22 18:3 8|34 12:3 9|77 78:3 10|39 58:4 1|35 71:4 2|93 73:4 3|50 64:4 4|73 88:4 5|7 83:4 6|17 94:4 7|49 80:4 8|98 7:4 9|36 95:4 10|3 54:5 1|56 41:5 2|8 4:5 3|80 38:5 4|74 28:5 5|88 20:5 6|90 89:5 7|5 15:5 8|16 77:5 9|8 5:5 10|32 74:6 1|11 68:6 2|59 46:6 3|25 19:6 4|50 2:6 5|89 40:6 6|60 25:6 7|98 50:6 8|85 97:6 9|41 18:6 10|36 27:7 1|35 88:7 2|44 10:7 3|58 62:7 4|31 16:7 5|56 55:7 6|70 92:7 7|44 4:7 8|32 74:7 9|60 86:7 10|88 15:8 1|34 10:8 2|64 92:8 3|6 88:8 4|44 9:8 5|34 21:8 6|32 31:8 7|10 83:8 8|34 7:8 9|93 19:8 10|79 78:9 1|8 34:9 2|10 11:9 3|74 89:9 4|93 3:9 5|55 72:9 6|77 5:9 7|93 65:9 8|68 75:9 9|34 8:9 10|53 100:10 1|35 90:10 2|10 20:10 3|6 86:10 4|30 72:10 5|76 19:10 6|51 8:10 7|39 96:10 8|69 29:10 9|58 50:10 10</relation>
    <relation name="R172" arity="2" nbTuples="100" semantics="soft" defaultCost="infinity">88 1:1 1|83 77:1 2|19 32:1 3|2 63:1 4|79 14:1 5|67 67:1 6|36 39:1 7|62 3:1 8|69 61:1 9|65 82:1 10|48 52:2 1|45 26:2 2|5 89:2 3|40 23:2 4|84 92:2 5|54 9:2 6|74 20:2 7|48 58:2 8|80 28:2 9|30 82:2 10|92 64:3 1|94 20:3 2|5 30:3 3|95 47:3 4|90 57:3 5|55 13:3 6|91 34:3 7|33 68:3 8|6 52:3 9|97 25:3 10|56 25:4 1|53 67:4 2|71 61:4 3|77 90:4 4|40 84:4 5|14 63:4 6|36 17:4 7|1 44:4 8|13 59:4 9|23 17:4 10|96 27:5 1|63 61:5 2|11 46:5 3|23 90:5 4|97 12:5 5|97 82:5 6|13 93:5 7|36 21:5 8|30 59:5 9|28 62:5 10|71 72:6 1|29 77:6 2|62 46:6 3|87 85:6 4|42 69:6 5|19 43:6 6|41 5:6 7|26 47:6 8|99 88:6 9|27 39:6 10|84 19:7 1|62 100:7 2|15 92:7 3|61 96:7 4|32 2:7 5|29 85:7 6|36 88:7 7|73 22:7 8|39 78:7 9|8 29:7 10|5 57:8 1|27 38:8 2|17 65:8 3|77 63:8 4|98 90:8 5|85 67:8 6|58 47:8 7|1 94:8 8|64 52:8 9|70 11:8 10|14 67:9 1|37 41:9 2|15 11:9 3|84 39:9 4|88 84:9 5|45 99:9 6|83 99:9 7|94 74:9 8|89 77:9 9|21 19:9 10|38 86:10 1|94 67:10 2|34 99:10 3|90 2:10 4|55 81:10 5|22 69:10 6|11 86:10 7|27 43:10 8|57 7:10 9|82 59:10 10</relation>
    <relation name="R173" arity="2" nbTuples="100" semantics="soft" defaultCost="infinity">35 5:1 1|97 79:1 2|76 99:1 3|8 85:1 4|59 83:1 5|31 28:1 6|4 22:1 7|62 24:1 8|19 39:1 9|80 14:1 10|42 21:2 1|53 63:2 2|36 34:2 3|4 27:2 4|56 38:2 5|31 67:2 6|90 97:2 7|100 59:2 8|91 59:2 9|72 86:2 10|46 96:3 1|78 5:3 2|23 87:3 3|81 99:3 4|100 53:3 5|28 36:3 6|35 36:3 7|60 19:3 8|69 42:3 9|39 70:3 10|48 5:4 1|30 3:4 2|48 96:4 3|68 6:4 4|45 81:4 5|4 28:4 6|1 25:4 7|73 98:4 8|76 64:4 9|35 35:4 10|65 31:5 1|49 73:5 2|19 21:5 3|7 56:5 4|89 40:5 5|31 27:5 6|43 20:5 7|28 73:5 8|24 19:5 9|65 63:5 10|2 91:6 1|50 72:6 2|39 35:6 3|49 38:6 4|37 15:6 5|25 91:6 6|42 72:6 7|100 36:6 8|97 43:6 9|63 76:6 10|14 18:7 1|93 1:7 2|73 94:7 3|65 98:7 4|1 83:7 5|91 71:7 6|22 83:7 7|38 87:7 8|2 15:7 9|54 20:7 10|38 79:8 1|19 92:8 2|65 21:8 3|83 83:8 4|61 95:8 5|56 74:8 6|79 16:8 7|66 30:8 8|64 55:8 9|33 81:8 10|13 50:9 1|10 16:9 2|54 98:9 3|45 79:9 4|41 83:9 5|79 4:9 6|55 10:9 7|34 18:9 8|67 23:9 9|79 69:9 10|88 89:10 1|60 77:10 2|31 38:10 3|53 5:10 4|45 92:10 5|72 3:10 6|46 96:10 7|82 97:10 8|31 19:10 9|94 36:10 10</relation>
    <relation name="R174" arity="2" nbTuples="100" semantics="soft" defaultCost="infinity">29 13:1 1|6 46:1 2|22 23:1 3|34 3:1 4|98 10:1 5|100 39:1 6|57 60:1 7|3 6:1 8|51 90:1 9|83 8:1 10|68 21:2 1|81 37:2 2|71 8:2 3|41 30:2 4|14 97:2 5|75 8:2 6|96 88:2 7|83 50:2 8|71 82:2 9|62 73:2 10|61 6:3 1|71 34:3 2|94 10:3 3|99 63:3 4|6 49:3 5|98 83:3 6|59 76:3 7|57 97:3 8|93 5:3 9|81 64:3 10|39 95:4 1|92 6:4 2|86 72:4 3|21 44:4 4|93 98:4 5|88 96:4 6|84 61:4 7|37 24:4 8|45 62:4 9|11 47:4 10|18 45:5 1|61 21:5 2|96 30:5 3|63 4:5 4|35 84:5 5|78 32:5 6|7 69:5 7|34 23:5 8|46 17:5 9|23 86:5 10|29 63:6 1|89 70:6 2|9 8:6 3|90 70:6 4|65 49:6 5|28 87:6 6|61 80:6 7|99 78:6 8|9 33:6 9|16 82:6 10|38 85:7 1|30 18:7 2|86 59:7 3|71 91:7 4|37 85:7 5|28 91:7 6|80 5:7 7|51 23:7 8|10 46:7 9|28 8:7 10|44 25:8 1|79 7:8 2|88 66:8 3|60 16:8 4|8 82:8 5|3 74:8 6|92 93:8 7|31 61:8 8|45 17:8 9|75 48:8 10|65 4:9 1|90 85:9 2|49 63:9 3|97 49:9 4|31 51:9 5|35 57:9 6|45 3:9 7|67 14:9 8|75 91:9 9|2 70:9 10|29 13:10 1|20 87:10 2|89 56:10 3|55 71:10 4|11 53:10 5|67 46:10 6|44 42:10 7|74 84:10 8|2 98:10 9|38 62:10 10</relation>
    <relation name="R175" arity="2" nbTuples="100" semantics="soft" defaultCost="infinity">58 5:1 1|83 54:1 2|78 12:1 3|22 8:1 4|95 3:1 5|2 36:1 6|15 18:1 7|39 62:1 8|5 30:1 9|82 78:1 10|51 13:2 1|85 71:2 2|80 8:2 3|80 93:2 4|56 18:2 5|52 78:2 6|5 53:2 7|70 16:2 8|95 83:2 9|91 24:2 10|16 30:3 1|97 87:3 2|12 86:3 3|93 67:3 4|98 49:3 5|38 4:3 6|80 71:3 7|85 95:3 8|84 82:3 9|96 39:3 10|96 35:4 1|84 22:4 2|35 92:4 3|66 22:4 4|7 67:4 5|45 91:4 6|24 15:4 7|44 18:4 8|99 73:4 9|97 16:4 10|45 21:5 1|62 61:5 2|91 58:5 3|60 50:5 4|3 62:5 5|69 23:5 6|8 47:5 7|77 58:5 8|97 74:5 9|2 20:5 10|30 62:6 1|9 20:6 2|70 82:6 3|5 4:6 4|39 91:6 5|85 13:6 6|86 49:6 7|100 72:6 8|16 6:6 9|86 31:6 10|85 46:7 1|6 96:7 2|48 36:7 3|22 45:7 4|99 38:7 5|70 69:7 6|54 80:7 7|27 17:7 8|43 25:7 9|63 99:7 10|51 28:8 1|73 19:8 2|15 76:8 3|25 17:8 4|4 28:8 5|91 16:8 6|60 28:8 7|97 66:8 8|25 5:8 9|35 21:8 10|91 72:9 1|59 89:9 2|38 30:9 3|39 23:9 4|66 24:9 5|53 45:9 6|14 89:9 7|55 48:9 8|72 54:9 9|76 6:9 10|28 9:10 1|57 22:10 2|52 30:10 3|65 22:10 4|18 29:10 5|61 8:10 6|88 93:10 7|2 55:10 8|32 31:10 9|94 71:10 10</relation>
    <relation name="R176" arity="2" nbTuples="100" semantics="soft" defaultCost="infinity">24 79:1 1|29 18:1 2|92 64:1 3|9 87:1 4|81 42:1 5|32 78:1 6|23 34:1 7|35 73:1 8|16 50:1 9|41 91:1 10|15 35:2 1|3 41:2 2|11 56:2 3|67 98:2 4|16 46:2 5|85 82:2 6|6 80:2 7|48 90:2 8|84 19:2 9|47 36:2 10|100 26:3 1|97 17:3 2|35 36:3 3|96 9:3 4|94 40:3 5|62 13:3 6|71 9:3 7|69 27:3 8|50 88:3 9|54 45:3 10|75 47:4 1|2 67:4 2|81 92:4 3|85 20:4 4|2 16:4 5|71 80:4 6|100 60:4 7|25 6:4 8|10 69:4 9|97 3:4 10|5 7:5 1|97 47:5 2|3 22:5 3|54 28:5 4|58 42:5 5|31 77:5 6|91 94:5 7|20 74:5 8|93 71:5 9|63 73:5 10|70 51:6 1|68 82:6 2|71 44:6 3|61 96:6 4|96 7:6 5|83 16:6 6|53 41:6 7|94 97:6 8|1 89:6 9|41 63:6 10|68 84:7 1|86 12:7 2|64 55:7 3|8 46:7 4|88 3:7 5|24 58:7 6|52 25:7 7|26 100:7 8|47 12:7 9|9 1:7 10|80 66:8 1|5 69:8 2|60 66:8 3|56 68:8 4|63 44:8 5|31 41:8 6|31 99:8 7|9 17:8 8|54 34:8 9|60 9:8 10|58 68:9 1|9 92:9 2|99 35:9 3|70 33:9 4|65 58:9 5|21 22:9 6|40 55:9 7|66 47:9 8|31 16:9 9|40 39:9 10|63 51:10 1|90 19:10 2|88 25:10 3|100 40:10 4|55 36:10 5|57 86:10 6|16 30:10 7|71 96:10 8|28 91:10 9|26 92:10 10</relation>
    <relation name="R177" arity="2" nbTuples="100" semantics="soft" defaultCost="infinity">42 77:1 1|24 95:1 2|32 48:1 3|93 19:1 4|35 36:1 5|82 75:1 6|37 29:1 7|30 81:1 8|57 10:1 9|94 72:1 10|84 54:2 1|45 31:2 2|91 50:2 3|14 6:2 4|24 59:2 5|19 88:2 6|76 41:2 7|55 61:2 8|93 82:2 9|32 93:2 10|19 13:3 1|43 44:3 2|99 5:3 3|12 48:3 4|52 93:3 5|22 28:3 6|7 76:3 7|52 97:3 8|54 24:3 9|54 15:3 10|62 28:4 1|79 56:4 2|81 88:4 3|32 64:4 4|76 83:4 5|73 87:4 6|41 20:4 7|90 80:4 8|75 3:4 9|73 4:4 10|21 18:5 1|89 61:5 2|79 25:5 3|15 21:5 4|65 51:5 5|5 40:5 6|60 1:5 7|85 94:5 8|35 45:5 9|47 72:5 10|5 10:6 1|90 33:6 2|28 2:6 3|87 56:6 4|68 36:6 5|76 56:6 6|19 60:6 7|78 93:6 8|14 19:6 9|40 34:6 10|42 18:7 1|90 12:7 2|57 14:7 3|30 39:7 4|63 76:7 5|84 26:7 6|59 34:7 7|19 99:7 8|68 68:7 9|27 89:7 10|51 48:8 1|89 16:8 2|92 86:8 3|87 74:8 4|83 54:8 5|87 2:8 6|67 16:8 7|81 90:8 8|9 78:8 9|10 53:8 10|39 49:9 1|64 8:9 2|78 34:9 3|47 39:9 4|12 27:9 5|75 67:9 6|72 59:9 7|92 3:9 8|99 40:9 9|74 70:9 10|27 21:10 1|80 89:10 2|98 81:10 3|57 5:10 4|20 46:10 5|39 48:10 6|17 32:10 7|10 45:10 8|96 19:10 9|40 72:10 10</relation>
    <relation name="R178" arity="2" nbTuples="100" semantics="soft" defaultCost="infinity">16 32:1 1|46 4:1 2|1 52:1 3|94 79:1 4|52 45:1 5|49 70:1 6|11 37:1 7|38 43:1 8|26 56:1 9|94 23:1 10|87 6:2 1|91 25:2 2|81 16:2 3|39 21:2 4|96 78:2 5|85 78:2 6|97 60:2 7|5 17:2 8|86 74:2 9|96 5:2 10|80 44:3 1|71 21:3 2|86 7:3 3|33 6:3 4|43 77:3 5|74 37:3 6|83 95:3 7|61 46:3 8|31 57:3 9|87 34:3 10|97 55:4 1|63 23:4 2|22 15:4 3|87 29:4 4|46 65:4 5|63 18:4 6|24 50:4 7|82 87:4 8|86 11:4 9|78 57:4 10|41 96:5 1|27 83:5 2|52 46:5 3|59 28:5 4|78 47:5 5|42 63:5 6|54 44:5 7|43 13:5 8|14 51:5 9|52 97:5 10|83 17:6 1|27 42:6 2|52 34:6 3|64 33:6 4|47 15:6 5|30 72:6 6|34 10:6 7|83 79:6 8|39 53:6 9|22 59:6 10|81 13:7 1|23 62:7 2|96 18:7 3|7 66:7 4|91 29:7 5|54 67:7 6|21 49:7 7|15 17:7 8|100 31:7 9|17 38:7 10|55 8:8 1|30 11:8 2|7 33:8 3|71 92:8 4|36 63:8 5|54 46:8 6|96 31:8 7|63 90:8 8|81 70:8 9|91 12:8 10|22 87:9 1|43 51:9 2|67 15:9 3|1 56:9 4|40 72:9 5|65 24:9 6|10 59:9 7|56 30:9 8|88 81:9 9|20 30:9 10|64 95:10 1|94 78:10 2|57 78:10 3|33 50:10 4|77 93:10 5|63 20:10 6|18 47:10 7|92 31:10 8|3 32:10 9|86 27:10 10</relation>
    <relation name="R179" arity="2" nbTuples="100" semantics="soft" defaultCost="infinity">70 46:1 1|86 21:1 2|27 9:1 3|11 23:1 4|46 87:1 5|5 55:1 6|68 77:1 7|4 28:1 8|81 98:1 9|86 66:1 10|73 76:2 1|11 45:2 2|37 39:2 3|39 85:2 4|97 37:2 5|95 58:2 6|31 78:2 7|72 45:2 8|50 76:2 9|27 77:2 10|12 42:3 1|100 25:3 2|48 23:3 3|83 62:3 4|94 99:3 5|20 79:3 6|6 28:3 7|72 7:3 8|23 53:3 9|69 42:3 10|41 62:4 1|11 70:4 2|49 39:4 3|2 15:4 4|98 96:4 5|4 69:4 6|32 55:4 7|72 61:4 8|6 14:4 9|6 93:4 10|88 75:5 1|74 67:5 2|21 26:5 3|72 89:5 4|62 17:5 5|7 62:5 6|16 47:5 7|21 30:5 8|1 80:5 9|56 83:5 10|38 80:6 1|65 69:6 2|34 48:6 3|89 35:6 4|24 26:6 5|94 41:6 6|98 47:6 7|48 94:6 8|53 89:6 9|3 61:6 10|74 98:7 1|49 34:7 2|81 61:7 3|98 36:7 4|6 86:7 5|37 91:7 6|76 4:7 7|41 85:7 8|25 63:7 9|58 88:7 10|64 63:8 1|100 33:8 2|6 38:8 3|40 80:8 4|34 75:8 5|13 34:8 6|14 27:8 7|4 10:8 8|82 61:8 9|4 24:8 10|42 66:9 1|34 63:9 2|78 17:9 3|81 22:9 4|23 9:9 5|87 69:9 6|93 30:9 7|22 19:9 8|72 66:9 9|23 2:9 10|26 8:10 1|32 28:10 2|18 53:10 3|74 55:10 4|96 74:10 5|12 94:10 6|90 53:10 7|97 8:10 8|14 77:10 9|81 70:10 10</relation>
    <relation name="R180" arity="2" nbTuples="100" semantics="soft" defaultCost="infinity">92 20:1 1|71 4:1 2|38 25:1 3|48 16:1 4|87 65:1 5|28 11:1 6|75 23:1 7|16 81:1 8|53 19:1 9|51 26:1 10|92 97:2 1|64 73:2 2|94 43:2 3|48 56:2 4|28 16:2 5|50 18:2 6|26 46:2 7|4 82:2 8|55 52:2 9|19 78:2 10|51 30:3 1|72 81:3 2|97 41:3 3|19 68:3 4|9 61:3 5|41 74:3 6|16 28:3 7|45 89:3 8|61 48:3 9|6 19:3 10|35 20:4 1|85 89:4 2|38 68:4 3|17 74:4 4|37 69:4 5|16 89:4 6|77 88:4 7|93 83:4 8|83 69:4 9|87 51:4 10|7 40:5 1|14 74:5 2|11 25:5 3|90 86:5 4|70 83:5 5|46 75:5 6|34 44:5 7|89 6:5 8|91 39:5 9|38 73:5 10|35 52:6 1|80 81:6 2|23 93:6 3|21 79:6 4|30 20:6 5|84 60:6 6|34 90:6 7|79 79:6 8|51 80:6 9|3 48:6 10|17 71:7 1|77 77:7 2|60 49:7 3|97 77:7 4|37 43:7 5|81 59:7 6|11 87:7 7|48 81:7 8|41 47:7 9|74 46:7 10|2 65:8 1|33 84:8 2|4 94:8 3|81 95:8 4|4 28:8 5|20 59:8 6|83 80:8 7|54 85:8 8|51 59:8 9|38 7:8 10|96 89:9 1|55 91:9 2|13 87:9 3|18 75:9 4|60 44:9 5|70 20:9 6|8 4:9 7|91 4:9 8|43 88:9 9|29 86:9 10|24 74:10 1|77 83:10 2|22 75:10 3|98 32:10 4|41 51:10 5|19 39:10 6|54 20:10 7|3 21:10 8|76 39:10 9|43 7:10 10</relation>
    <relation name="R181" arity="2" nbTuples="100" semantics="soft" defaultCost="infinity">90 43:1 1|78 72:1 2|11 67:1 3|43 41:1 4|98 86:1 5|40 4:1 6|60 49:1 7|19 71:1 8|79 4:1 9|60 1:1 10|79 61:2 1|34 14:2 2|80 59:2 3|64 36:2 4|49 65:2 5|41 93:2 6|48 61:2 7|76 3:2 8|62 35:2 9|22 28:2 10|76 34:3 1|20 37:3 2|97 90:3 3|25 92:3 4|33 9:3 5|1 39:3 6|80 28:3 7|95 58:3 8|80 69:3 9|56 25:3 10|46 17:4 1|39 68:4 2|15 94:4 3|55 66:4 4|53 91:4 5|59 12:4 6|100 82:4 7|57 96:4 8|19 45:4 9|58 91:4 10|62 51:5 1|92 92:5 2|86 48:5 3|93 98:5 4|66 40:5 5|96 65:5 6|18 96:5 7|34 57:5 8|12 62:5 9|27 11:5 10|1 90:6 1|53 83:6 2|95 92:6 3|50 7:6 4|98 2:6 5|48 66:6 6|32 78:6 7|49 61:6 8|66 60:6 9|81 95:6 10|56 8:7 1|26 44:7 2|59 91:7 3|86 61:7 4|8 81:7 5|75 62:7 6|58 62:7 7|64 16:7 8|100 59:7 9|54 49:7 10|6 43:8 1|89 81:8 2|19 99:8 3|89 88:8 4|35 65:8 5|85 11:8 6|93 93:8 7|85 93:8 8|29 47:8 9|32 84:8 10|45 58:9 1|20 9:9 2|39 33:9 3|37 55:9 4|4 65:9 5|60 2:9 6|53 26:9 7|71 89:9 8|48 97:9 9|9 67:9 10|99 51:10 1|31 94:10 2|99 59:10 3|88 61:10 4|5 61:10 5|25 74:10 6|95 9:10 7|11 32:10 8|79 72:10 9|51 4:10 10</relation>
    <relation name="R182" arity="2" nbTuples="100" semantics="soft" defaultCost="infinity">2 57:1 1|88 27:1 2|53 89:1 3|27 97:1 4|56 58:1 5|90 78:1 6|19 62:1 7|14 89:1 8|43 10:1 9|43 97:1 10|59 95:2 1|2 88:2 2|37 9:2 3|45 49:2 4|19 69:2 5|82 62:2 6|84 47:2 7|17 69:2 8|10 78:2 9|17 42:2 10|91 36:3 1|30 44:3 2|17 82:3 3|70 80:3 4|38 96:3 5|85 72:3 6|56 18:3 7|68 93:3 8|63 56:3 9|10 86:3 10|11 29:4 1|7 63:4 2|47 37:4 3|29 85:4 4|31 5:4 5|26 96:4 6|19 27:4 7|1 17:4 8|82 46:4 9|96 51:4 10|68 62:5 1|39 18:5 2|81 78:5 3|19 79:5 4|3 74:5 5|55 74:5 6|49 98:5 7|23 59:5 8|22 76:5 9|87 95:5 10|68 24:6 1|91 5:6 2|76 83:6 3|25 90:6 4|28 72:6 5|74 71:6 6|33 2:6 7|7 90:6 8|91 88:6 9|75 7:6 10|86 26:7 1|78 74:7 2|28 11:7 3|91 18:7 4|44 29:7 5|36 66:7 6|77 39:7 7|56 35:7 8|25 44:7 9|83 26:7 10|51 29:8 1|36 9:8 2|22 56:8 3|78 65:8 4|90 50:8 5|47 73:8 6|10 65:8 7|50 20:8 8|24 66:8 9|8 44:8 10|32 87:9 1|20 9:9 2|9 33:9 3|49 63:9 4|53 92:9 5|45 24:9 6|34 20:9 7|47 72:9 8|10 20:9 9|67 47:9 10|28 91:10 1|31 7:10 2|56 3:10 3|53 94:10 4|3 22:10 5|5 37:10 6|98 86:10 7|39 11:10 8|21 22:10 9|85 76:10 10</relation>
    <relation name="R183" arity="2" nbTuples="100" semantics="soft" defaultCost="infinity">89 39:1 1|24 98:1 2|61 90:1 3|9 67:1 4|83 86:1 5|77 18:1 6|30 35:1 7|14 89:1 8|7 3:1 9|53 20:1 10|54 22:2 1|69 57:2 2|89 66:2 3|19 87:2 4|19 33:2 5|88 7:2 6|38 34:2 7|58 90:2 8|62 67:2 9|100 86:2 10|84 6:3 1|83 97:3 2|47 93:3 3|25 93:3 4|9 5:3 5|87 90:3 6|44 42:3 7|83 32:3 8|37 41:3 9|14 59:3 10|15 15:4 1|52 88:4 2|55 92:4 3|16 100:4 4|87 20:4 5|32 23:4 6|86 85:4 7|46 33:4 8|28 79:4 9|91 56:4 10|50 66:5 1|87 6:5 2|99 65:5 3|6 82:5 4|56 4:5 5|27 57:5 6|23 61:5 7|13 36:5 8|33 56:5 9|28 52:5 10|92 45:6 1|31 10:6 2|91 87:6 3|51 21:6 4|24 56:6 5|31 73:6 6|57 34:6 7|20 57:6 8|15 81:6 9|61 65:6 10|41 55:7 1|62 50:7 2|63 68:7 3|52 54:7 4|20 78:7 5|41 73:7 6|69 79:7 7|50 78:7 8|50 82:7 9|64 41:7 10|15 1:8 1|70 15:8 2|33 45:8 3|56 12:8 4|87 5:8 5|62 57:8 6|11 48:8 7|98 99:8 8|9 17:8 9|22 65:8 10|62 29:9 1|96 6:9 2|83 32:9 3|99 44:9 4|15 5:9 5|26 28:9 6|56 97:9 7|80 72:9 8|9 35:9 9|63 45:9 10|68 32:10 1|58 48:10 2|67 74:10 3|87 30:10 4|45 72:10 5|5 69:10 6|67 28:10 7|39 42:10 8|44 50:10 9|7 30:10 10</relation>
    <relation name="R184" arity="2" nbTuples="100" semantics="soft" defaultCost="infinity">6 50:1 1|58 55:1 2|59 51:1 3|43 22:1 4|18 98:1 5|21 79:1 6|50 7:1 7|3 71:1 8|77 55:1 9|81 47:1 10|58 18:2 1|82 22:2 2|97 4:2 3|50 80:2 4|2 1:2 5|5 91:2 6|15 79:2 7|2 58:2 8|88 35:2 9|44 28:2 10|5 43:3 1|72 61:3 2|72 26:3 3|53 48:3 4|84 78:3 5|76 52:3 6|49 8:3 7|43 44:3 8|87 78:3 9|95 13:3 10|68 88:4 1|32 86:4 2|23 65:4 3|80 70:4 4|91 57:4 5|81 51:4 6|55 1:4 7|79 57:4 8|51 54:4 9|91 69:4 10|47 44:5 1|93 99:5 2|72 50:5 3|7 53:5 4|84 66:5 5|12 35:5 6|54 80:5 7|71 60:5 8|54 53:5 9|85 89:5 10|44 48:6 1|10 100:6 2|44 38:6 3|28 73:6 4|39 81:6 5|67 88:6 6|94 41:6 7|73 78:6 8|97 6:6 9|82 15:6 10|13 21:7 1|11 78:7 2|49 78:7 3|7 59:7 4|40 53:7 5|87 69:7 6|33 84:7 7|8 96:7 8|20 3:7 9|39 6:7 10|7 90:8 1|71 54:8 2|15 52:8 3|2 11:8 4|100 24:8 5|36 30:8 6|71 82:8 7|11 69:8 8|8 99:8 9|13 70:8 10|27 50:9 1|76 35:9 2|52 25:9 3|62 70:9 4|8 100:9 5|15 12:9 6|51 59:9 7|33 54:9 8|65 77:9 9|61 87:9 10|74 93:10 1|3 37:10 2|43 64:10 3|88 19:10 4|74 86:10 5|54 77:10 6|91 48:10 7|18 24:10 8|28 84:10 9|85 78:10 10</relation>
    <relation name="R185" arity="2" nbTuples="100" semantics="soft" defaultCost="infinity">37 79:1 1|5 4:1 2|24 82:1 3|41 94:1 4|3 85:1 5|1 8:1 6|69 23:1 7|11 46:1 8|42 60:1 9|62 25:1 10|25 46:2 1|26 54:2 2|90 28:2 3|47 51:2 4|75 19:2 5|55 46:2 6|94 60:2 7|99 76:2 8|92 19:2 9|85 95:2 10|54 95:3 1|39 73:3 2|55 50:3 3|30 94:3 4|75 78:3 5|100 11:3 6|37 11:3 7|10 78:3 8|34 43:3 9|72 1:3 10|67 50:4 1|82 42:4 2|7 79:4 3|47 46:4 4|19 68:4 5|34 20:4 6|90 71:4 7|87 80:4 8|10 63:4 9|56 25:4 10|36 98:5 1|46 86:5 2|87 21:5 3|58 61:5 4|86 28:5 5|18 39:5 6|38 100:5 7|96 65:5 8|42 55:5 9|2 33:5 10|72 66:6 1|26 25:6 2|42 55:6 3|99 52:6 4|35 62:6 5|8 99:6 6|25 53:6 7|77 25:6 8|67 39:6 9|2 21:6 10|81 42:7 1|86 60:7 2|14 67:7 3|61 67:7 4|38 88:7 5|87 48:7 6|54 11:7 7|95 33:7 8|38 14:7 9|43 93:7 10|89 39:8 1|56 21:8 2|84 40:8 3|85 83:8 4|28 85:8 5|88 59:8 6|76 31:8 7|39 46:8 8|56 9:8 9|20 96:8 10|59 79:9 1|88 23:9 2|59 10:9 3|13 32:9 4|57 19:9 5|5 63:9 6|55 76:9 7|78 99:9 8|67 50:9 9|81 28:9 10|54 97:10 1|31 84:10 2|22 16:10 3|14 63:10 4|41 69:10 5|53 64:10 6|72 75:10 7|71 52:10 8|58 53:10 9|61 4:10 10</relation>
    <relation name="R186" arity="2" nbTuples="100" semantics="soft" defaultCost="infinity">22 47:1 1|10 84:1 2|30 82:1 3|32 23:1 4|30 28:1 5|23 100:1 6|54 17:1 7|5 39:1 8|63 10:1 9|62 71:1 10|62 10:2 1|71 43:2 2|52 38:2 3|31 65:2 4|4 14:2 5|30 74:2 6|3 4:2 7|73 69:2 8|33 46:2 9|62 76:2 10|50 55:3 1|80 93:3 2|82 5:3 3|46 70:3 4|57 54:3 5|5 71:3 6|51 89:3 7|32 81:3 8|12 45:3 9|51 26:3 10|62 69:4 1|37 81:4 2|58 83:4 3|70 71:4 4|49 13:4 5|22 58:4 6|63 55:4 7|3 71:4 8|81 68:4 9|89 15:4 10|25 84:5 1|26 67:5 2|34 43:5 3|78 49:5 4|54 2:5 5|2 53:5 6|70 50:5 7|72 86:5 8|89 36:5 9|44 66:5 10|89 94:6 1|33 51:6 2|34 30:6 3|35 95:6 4|54 30:6 5|23 10:6 6|23 18:6 7|80 54:6 8|5 13:6 9|1 6:6 10|52 95:7 1|59 69:7 2|19 15:7 3|73 88:7 4|31 74:7 5|21 53:7 6|78 92:7 7|56 94:7 8|45 17:7 9|43 88:7 10|56 9:8 1|82 33:8 2|41 70:8 3|31 42:8 4|26 79:8 5|33 98:8 6|53 57:8 7|44 68:8 8|61 51:8 9|18 83:8 10|58 100:9 1|67 82:9 2|73 59:9 3|99 90:9 4|15 69:9 5|71 18:9 6|18 38:9 7|44 63:9 8|22 92:9 9|12 88:9 10|56 34:10 1|62 71:10 2|6 66:10 3|91 16:10 4|40 90:10 5|47 31:10 6|22 56:10 7|58 11:10 8|96 75:10 9|40 41:10 10</relation>
    <relation name="R187" arity="2" nbTuples="100" semantics="soft" defaultCost="infinity">39 67:1 1|19 5:1 2|88 90:1 3|73 69:1 4|16 35:1 5|15 68:1 6|96 72:1 7|70 20:1 8|17 63:1 9|46 72:1 10|50 65:2 1|10 62:2 2|12 100:2 3|78 80:2 4|98 52:2 5|81 1:2 6|54 50:2 7|55 58:2 8|1 48:2 9|73 22:2 10|48 40:3 1|1 62:3 2|71 5:3 3|99 54:3 4|30 97:3 5|79 36:3 6|17 80:3 7|37 99:3 8|38 8:3 9|47 16:3 10|53 66:4 1|27 58:4 2|34 72:4 3|39 34:4 4|75 88:4 5|74 34:4 6|16 52:4 7|37 76:4 8|28 10:4 9|43 91:4 10|27 99:5 1|29 19:5 2|6 8:5 3|35 7:5 4|43 4:5 5|70 61:5 6|63 8:5 7|86 42:5 8|2 87:5 9|81 24:5 10|31 87:6 1|38 19:6 2|16 58:6 3|56 78:6 4|63 90:6 5|57 80:6 6|60 76:6 7|73 41:6 8|53 17:6 9|5 70:6 10|37 5:7 1|8 27:7 2|3 68:7 3|99 53:7 4|77 58:7 5|22 58:7 6|34 63:7 7|96 79:7 8|88 52:7 9|49 66:7 10|70 72:8 1|3 39:8 2|2 26:8 3|17 54:8 4|23 16:8 5|96 90:8 6|60 3:8 7|82 71:8 8|81 38:8 9|90 22:8 10|34 86:9 1|39 43:9 2|69 37:9 3|5 21:9 4|91 24:9 5|71 58:9 6|18 19:9 7|14 30:9 8|31 94:9 9|18 85:9 10|90 31:10 1|70 11:10 2|62 66:10 3|91 1:10 4|28 41:10 5|45 89:10 6|1 70:10 7|77 25:10 8|28 12:10 9|30 93:10 10</relation>
    <relation name="R188" arity="2" nbTuples="100" semantics="soft" defaultCost="infinity">97 75:1 1|81 7:1 2|53 78:1 3|79 47:1 4|28 31:1 5|20 15:1 6|48 99:1 7|100 73:1 8|19 61:1 9|69 100:1 10|12 86:2 1|15 8:2 2|72 93:2 3|1 65:2 4|36 94:2 5|58 43:2 6|16 55:2 7|3 44:2 8|22 42:2 9|66 38:2 10|10 99:3 1|32 68:3 2|37 100:3 3|90 83:3 4|62 13:3 5|52 86:3 6|72 49:3 7|40 83:3 8|50 23:3 9|81 58:3 10|92 20:4 1|24 11:4 2|45 27:4 3|13 41:4 4|25 45:4 5|53 52:4 6|84 86:4 7|10 40:4 8|9 95:4 9|24 17:4 10|46 71:5 1|83 85:5 2|86 77:5 3|6 21:5 4|14 53:5 5|94 60:5 6|40 22:5 7|78 41:5 8|37 57:5 9|50 3:5 10|91 80:6 1|1 99:6 2|23 51:6 3|84 41:6 4|99 8:6 5|37 44:6 6|25 22:6 7|34 35:6 8|59 18:6 9|20 13:6 10|10 54:7 1|56 53:7 2|65 13:7 3|60 16:7 4|5 28:7 5|55 84:7 6|77 38:7 7|39 54:7 8|74 97:7 9|97 68:7 10|43 20:8 1|6 77:8 2|72 5:8 3|53 17:8 4|35 75:8 5|11 44:8 6|66 60:8 7|80 27:8 8|8 98:8 9|18 23:8 10|37 81:9 1|30 28:9 2|97 79:9 3|80 68:9 4|83 68:9 5|74 5:9 6|2 95:9 7|77 50:9 8|5 74:9 9|44 2:9 10|33 87:10 1|62 20:10 2|36 76:10 3|50 88:10 4|16 12:10 5|35 39:10 6|50 73:10 7|27 33:10 8|71 21:10 9|61 16:10 10</relation>
    <relation name="R189" arity="2" nbTuples="100" semantics="soft" defaultCost="infinity">53 63:1 1|13 41:1 2|25 25:1 3|11 14:1 4|55 67:1 5|60 39:1 6|17 33:1 7|57 26:1 8|65 10:1 9|34 96:1 10|8 76:2 1|87 47:2 2|58 74:2 3|59 43:2 4|100 63:2 5|11 66:2 6|20 88:2 7|7 20:2 8|25 10:2 9|50 63:2 10|48 12:3 1|32 47:3 2|78 61:3 3|62 9:3 4|81 32:3 5|9 20:3 6|72 88:3 7|34 69:3 8|75 76:3 9|37 65:3 10|69 17:4 1|34 68:4 2|56 23:4 3|84 11:4 4|94 48:4 5|19 88:4 6|13 51:4 7|16 54:4 8|49 46:4 9|28 82:4 10|10 55:5 1|22 27:5 2|83 31:5 3|21 30:5 4|32 34:5 5|30 6:5 6|70 88:5 7|32 81:5 8|3 17:5 9|76 4:5 10|27 65:6 1|43 49:6 2|23 92:6 3|67 40:6 4|47 65:6 5|15 56:6 6|21 46:6 7|64 89:6 8|48 12:6 9|16 48:6 10|31 29:7 1|55 43:7 2|59 54:7 3|38 8:7 4|23 10:7 5|12 36:7 6|85 63:7 7|97 72:7 8|49 88:7 9|42 24:7 10|30 7:8 1|47 98:8 2|89 56:8 3|81 19:8 4|75 18:8 5|66 43:8 6|11 60:8 7|88 12:8 8|22 94:8 9|86 73:8 10|78 81:9 1|36 35:9 2|73 90:9 3|73 82:9 4|50 35:9 5|19 62:9 6|93 97:9 7|89 8:9 8|88 79:9 9|1 28:9 10|70 8:10 1|83 78:10 2|52 54:10 3|97 20:10 4|86 21:10 5|97 9:10 6|33 10:10 7|51 92:10 8|52 41:10 9|79 46:10 10</relation>
    <relation name="R190" arity="2" nbTuples="100" semantics="soft" defaultCost="infinity">80 2:1 1|49 78:1 2|75 57:1 3|49 32:1 4|8 36:1 5|93 10:1 6|55 20:1 7|53 20:1 8|92 8:1 9|10 94:1 10|38 58:2 1|99 78:2 2|86 83:2 3|85 59:2 4|65 82:2 5|61 51:2 6|25 81:2 7|31 12:2 8|98 80:2 9|7 87:2 10|95 80:3 1|44 56:3 2|11 10:3 3|67 27:3 4|80 54:3 5|98 37:3 6|79 23:3 7|60 17:3 8|24 7:3 9|87 71:3 10|100 97:4 1|46 4:4 2|64 65:4 3|11 8:4 4|35 40:4 5|63 21:4 6|19 32:4 7|66 80:4 8|51 8:4 9|81 62:4 10|45 44:5 1|86 29:5 2|99 50:5 3|59 6:5 4|98 56:5 5|41 90:5 6|68 62:5 7|15 58:5 8|52 45:5 9|5 6:5 10|95 17:6 1|22 94:6 2|64 38:6 3|30 88:6 4|12 10:6 5|100 27:6 6|96 70:6 7|93 33:6 8|78 31:6 9|75 60:6 10|31 42:7 1|13 82:7 2|13 44:7 3|100 60:7 4|32 45:7 5|48 80:7 6|35 56:7 7|88 81:7 8|47 51:7 9|14 55:7 10|77 87:8 1|88 33:8 2|44 96:8 3|91 41:8 4|12 82:8 5|97 50:8 6|41 11:8 7|18 10:8 8|40 24:8 9|3 26:8 10|70 66:9 1|72 83:9 2|2 42:9 3|98 9:9 4|56 40:9 5|90 37:9 6|15 17:9 7|99 80:9 8|48 30:9 9|95 41:9 10|63 36:10 1|71 47:10 2|5 63:10 3|12 59:10 4|79 47:10 5|46 44:10 6|12 66:10 7|1 31:10 8|94 11:10 9|72 10:10 10</relation>
    <relation name="R191" arity="2" nbTuples="100" semantics="soft" defaultCost="infinity">20 21:1 1|28 8:1 2|58 53:1 3|36 72:1 4|92 7:1 5|69 2:1 6|38 61:1 7|59 87:1 8|26 96:1 9|11 80:1 10|59 93:2 1|36 97:2 2|77 61:2 3|77 4:2 4|49 75:2 5|87 1:2 6|97 17:2 7|26 16:2 8|88 3:2 9|38 58:2 10|78 7:3 1|72 97:3 2|84 2:3 3|33 72:3 4|46 79:3 5|31 64:3 6|21 78:3 7|68 13:3 8|58 53:3 9|10 75:3 10|58 77:4 1|88 93:4 2|95 42:4 3|64 68:4 4|62 46:4 5|85 91:4 6|53 89:4 7|8 37:4 8|20 48:4 9|88 80:4 10|73 46:5 1|64 37:5 2|49 76:5 3|41 40:5 4|65 80:5 5|52 62:5 6|3 74:5 7|6 23:5 8|8 5:5 9|88 40:5 10|54 64:6 1|33 14:6 2|52 64:6 3|25 41:6 4|85 23:6 5|82 17:6 6|33 16:6 7|61 84:6 8|26 66:6 9|8 47:6 10|79 93:7 1|96 8:7 2|24 37:7 3|17 5:7 4|88 45:7 5|12 14:7 6|26 4:7 7|72 77:7 8|75 75:7 9|18 26:7 10|12 5:8 1|2 82:8 2|48 38:8 3|57 97:8 4|14 11:8 5|44 50:8 6|43 59:8 7|98 80:8 8|100 88:8 9|17 19:8 10|32 91:9 1|53 33:9 2|21 65:9 3|12 73:9 4|84 18:9 5|70 19:9 6|35 68:9 7|54 58:9 8|45 63:9 9|12 43:9 10|68 51:10 1|44 58:10 2|68 84:10 3|33 4:10 4|72 45:10 5|22 12:10 6|1 41:10 7|82 88:10 8|84 11:10 9|89 100:10 10</relation>
    <relation name="R192" arity="2" nbTuples="100" semantics="soft" defaultCost="infinity">23 75:1 1|11 6:1 2|7 50:1 3|73 38:1 4|80 40:1 5|79 63:1 6|60 29:1 7|44 53:1 8|69 69:1 9|61 14:1 10|72 12:2 1|2 29:2 2|62 71:2 3|5 26:2 4|6 1:2 5|1 47:2 6|69 83:2 7|8 88:2 8|56 42:2 9|73 63:2 10|96 33:3 1|97 97:3 2|43 38:3 3|67 89:3 4|28 86:3 5|32 28:3 6|92 74:3 7|26 75:3 8|51 72:3 9|73 89:3 10|95 56:4 1|64 11:4 2|3 23:4 3|76 79:4 4|62 11:4 5|2 92:4 6|97 70:4 7|9 24:4 8|27 98:4 9|94 12:4 10|74 76:5 1|9 57:5 2|73 37:5 3|46 89:5 4|69 2:5 5|9 66:5 6|69 44:5 7|97 31:5 8|9 31:5 9|12 18:5 10|52 36:6 1|37 99:6 2|59 12:6 3|6 41:6 4|91 51:6 5|61 19:6 6|100 80:6 7|17 30:6 8|12 73:6 9|93 55:6 10|96 71:7 1|62 83:7 2|74 85:7 3|32 50:7 4|94 38:7 5|62 10:7 6|31 79:7 7|98 86:7 8|53 46:7 9|93 57:7 10|14 83:8 1|79 24:8 2|92 88:8 3|14 47:8 4|9 6:8 5|11 33:8 6|33 51:8 7|92 13:8 8|34 98:8 9|47 7:8 10|40 38:9 1|1 94:9 2|33 78:9 3|89 33:9 4|99 11:9 5|84 15:9 6|29 81:9 7|80 66:9 8|94 17:9 9|99 55:9 10|23 16:10 1|3 15:10 2|68 7:10 3|73 4:10 4|15 51:10 5|23 45:10 6|73 72:10 7|51 31:10 8|91 61:10 9|60 63:10 10</relation>
    <relation name="R193" arity="2" nbTuples="100" semantics="soft" defaultCost="infinity">50 38:1 1|20 36:1 2|10 95:1 3|91 29:1 4|89 11:1 5|27 59:1 6|66 66:1 7|15 3:1 8|67 56:1 9|22 47:1 10|23 55:2 1|29 51:2 2|63 45:2 3|15 22:2 4|47 90:2 5|100 38:2 6|93 24:2 7|11 99:2 8|76 47:2 9|27 91:2 10|14 71:3 1|63 42:3 2|13 60:3 3|33 20:3 4|93 47:3 5|59 55:3 6|24 70:3 7|32 17:3 8|45 64:3 9|39 46:3 10|69 31:4 1|50 75:4 2|77 24:4 3|5 29:4 4|22 46:4 5|13 7:4 6|91 3:4 7|55 22:4 8|41 20:4 9|13 42:4 10|46 73:5 1|83 72:5 2|84 44:5 3|26 29:5 4|69 3:5 5|100 30:5 6|8 40:5 7|44 92:5 8|67 75:5 9|79 25:5 10|81 42:6 1|30 99:6 2|89 95:6 3|36 28:6 4|91 94:6 5|33 48:6 6|28 100:6 7|81 12:6 8|44 73:6 9|99 81:6 10|70 93:7 1|15 35:7 2|70 86:7 3|74 78:7 4|27 40:7 5|61 4:7 6|100 100:7 7|89 88:7 8|10 22:7 9|44 8:7 10|62 83:8 1|71 7:8 2|38 29:8 3|55 15:8 4|12 86:8 5|7 9:8 6|69 33:8 7|81 73:8 8|22 92:8 9|78 85:8 10|18 77:9 1|70 74:9 2|54 92:9 3|23 42:9 4|99 70:9 5|74 52:9 6|16 96:9 7|5 83:9 8|84 77:9 9|83 31:9 10|85 59:10 1|91 56:10 2|92 33:10 3|35 51:10 4|10 99:10 5|58 45:10 6|32 36:10 7|84 32:10 8|69 29:10 9|11 51:10 10</relation>
    <relation name="R194" arity="2" nbTuples="100" semantics="soft" defaultCost="infinity">76 87:1 1|53 48:1 2|25 31:1 3|45 65:1 4|29 81:1 5|94 32:1 6|88 48:1 7|4 57:1 8|21 74:1 9|41 33:1 10|17 63:2 1|18 19:2 2|44 80:2 3|34 83:2 4|91 4:2 5|22 26:2 6|2 63:2 7|35 58:2 8|26 80:2 9|81 25:2 10|54 40:3 1|75 46:3 2|50 51:3 3|75 57:3 4|66 3:3 5|4 32:3 6|36 69:3 7|29 61:3 8|90 28:3 9|24 89:3 10|55 66:4 1|90 26:4 2|59 26:4 3|32 25:4 4|16 58:4 5|62 99:4 6|53 62:4 7|5 12:4 8|97 94:4 9|89 43:4 10|60 40:5 1|3 25:5 2|71 75:5 3|21 14:5 4|73 27:5 5|70 43:5 6|3 22:5 7|4 9:5 8|65 76:5 9|57 98:5 10|64 58:6 1|1 93:6 2|45 57:6 3|5 73:6 4|67 43:6 5|99 9:6 6|87 24:6 7|54 97:6 8|62 79:6 9|93 29:6 10|91 49:7 1|70 62:7 2|12 55:7 3|37 2:7 4|5 29:7 5|3 84:7 6|45 28:7 7|96 13:7 8|18 39:7 9|24 78:7 10|62 39:8 1|56 44:8 2|25 71:8 3|100 100:8 4|38 8:8 5|59 8:8 6|91 8:8 7|98 10:8 8|48 79:8 9|85 8:8 10|93 100:9 1|39 33:9 2|9 83:9 3|91 25:9 4|99 58:9 5|42 18:9 6|12 60:9 7|70 43:9 8|20 68:9 9|20 51:9 10|91 43:10 1|8 74:10 2|48 7:10 3|21 48:10 4|53 6:10 5|43 25:10 6|57 2:10 7|36 31:10 8|66 27:10 9|46 31:10 10</relation>
    <relation name="R195" arity="2" nbTuples="100" semantics="soft" defaultCost="infinity">38 62:1 1|98 89:1 2|72 4:1 3|94 47:1 4|85 85:1 5|63 44:1 6|78 53:1 7|99 64:1 8|69 10:1 9|44 1:1 10|51 52:2 1|98 1:2 2|51 72:2 3|16 39:2 4|2 12:2 5|42 81:2 6|30 79:2 7|51 73:2 8|41 5:2 9|32 2:2 10|23 14:3 1|18 91:3 2|46 67:3 3|70 46:3 4|22 33:3 5|73 59:3 6|78 51:3 7|53 4:3 8|88 23:3 9|28 39:3 10|14 16:4 1|12 2:4 2|56 23:4 3|56 47:4 4|7 65:4 5|70 51:4 6|71 35:4 7|91 88:4 8|85 64:4 9|82 68:4 10|91 72:5 1|13 99:5 2|40 12:5 3|71 28:5 4|100 22:5 5|42 12:5 6|75 50:5 7|88 52:5 8|46 27:5 9|74 23:5 10|16 18:6 1|42 44:6 2|80 1:6 3|26 6:6 4|1 93:6 5|83 22:6 6|52 38:6 7|86 28:6 8|98 89:6 9|47 13:6 10|26 90:7 1|80 47:7 2|25 86:7 3|80 4:7 4|76 3:7 5|96 99:7 6|69 12:7 7|4 74:7 8|3 58:7 9|34 6:7 10|17 13:8 1|98 39:8 2|83 39:8 3|71 59:8 4|70 81:8 5|6 98:8 6|19 29:8 7|62 64:8 8|80 12:8 9|82 54:8 10|79 24:9 1|6 50:9 2|36 24:9 3|51 43:9 4|27 79:9 5|60 80:9 6|2 60:9 7|44 9:9 8|85 64:9 9|73 6:9 10|68 51:10 1|19 95:10 2|84 76:10 3|78 68:10 4|72 11:10 5|93 47:10 6|90 29:10 7|56 36:10 8|7 95:10 9|46 49:10 10</relation>
    <relation name="R196" arity="2" nbTuples="100" semantics="soft" defaultCost="infinity">15 31:1 1|67 19:1 2|19 42:1 3|69 24:1 4|42 13:1 5|19 7:1 6|51 81:1 7|55 89:1 8|36 77:1 9|92 32:1 10|14 68:2 1|76 39:2 2|12 63:2 3|74 35:2 4|60 89:2 5|81 96:2 6|81 63:2 7|51 98:2 8|1 53:2 9|18 48:2 10|98 36:3 1|72 71:3 2|12 41:3 3|51 63:3 4|87 87:3 5|65 91:3 6|86 98:3 7|31 75:3 8|6 26:3 9|94 3:3 10|51 83:4 1|59 35:4 2|87 22:4 3|74 100:4 4|55 18:4 5|22 8:4 6|62 8:4 7|75 47:4 8|79 91:4 9|3 52:4 10|55 2:5 1|2 80:5 2|51 1:5 3|100 95:5 4|9 63:5 5|13 59:5 6|41 73:5 7|4 24:5 8|66 89:5 9|28 47:5 10|82 58:6 1|15 17:6 2|34 19:6 3|23 27:6 4|53 99:6 5|94 9:6 6|1 6:6 7|28 80:6 8|89 43:6 9|92 69:6 10|76 68:7 1|70 95:7 2|33 14:7 3|93 16:7 4|71 46:7 5|21 74:7 6|36 83:7 7|71 14:7 8|64 1:7 9|50 62:7 10|62 96:8 1|38 15:8 2|87 50:8 3|87 1:8 4|67 59:8 5|38 48:8 6|43 20:8 7|50 10:8 8|49 81:8 9|17 73:8 10|45 63:9 1|90 17:9 2|90 11:9 3|71 35:9 4|25 68:9 5|51 12:9 6|41 45:9 7|49 97:9 8|62 53:9 9|67 83:9 10|20 85:10 1|67 51:10 2|23 37:10 3|19 67:10 4|19 52:10 5|64 3:10 6|21 14:10 7|35 27:10 8|47 8:10 9|92 6:10 10</relation>
    <relation name="R197" arity="2" nbTuples="100" semantics="soft" defaultCost="infinity">22 89:1 1|26 16:1 2|46 44:1 3|38 85:1 4|73 29:1 5|50 22:1 6|70 9:1 7|8 67:1 8|21 61:1 9|74 82:1 10|4 20:2 1|25 21:2 2|44 16:2 3|86 10:2 4|57 57:2 5|23 62:2 6|19 82:2 7|43 93:2 8|79 42:2 9|37 77:2 10|100 37:3 1|81 30:3 2|62 56:3 3|19 88:3 4|73 68:3 5|30 30:3 6|38 32:3 7|32 40:3 8|19 91:3 9|84 99:3 10|75 50:4 1|4 92:4 2|94 36:4 3|35 59:4 4|49 97:4 5|42 51:4 6|16 61:4 7|76 5:4 8|28 88:4 9|38 66:4 10|17 96:5 1|21 82:5 2|99 47:5 3|14 80:5 4|83 57:5 5|97 38:5 6|33 2:5 7|91 6:5 8|15 57:5 9|20 78:5 10|53 42:6 1|86 81:6 2|73 8:6 3|40 40:6 4|75 37:6 5|62 93:6 6|80 9:6 7|29 62:6 8|6 23:6 9|81 6:6 10|3 44:7 1|55 99:7 2|40 98:7 3|45 30:7 4|47 34:7 5|38 31:7 6|84 86:7 7|34 91:7 8|9 36:7 9|17 49:7 10|97 57:8 1|48 8:8 2|96 74:8 3|47 32:8 4|33 27:8 5|33 95:8 6|2 27:8 7|10 26:8 8|11 60:8 9|51 24:8 10|82 39:9 1|25 14:9 2|61 39:9 3|3 28:9 4|89 8:9 5|67 22:9 6|17 7:9 7|39 29:9 8|51 72:9 9|51 3:9 10|60 74:10 1|94 17:10 2|100 98:10 3|28 99:10 4|17 34:10 5|52 27:10 6|89 47:10 7|100 61:10 8|88 60:10 9|14 66:10 10</relation>
    <relation name="R198" arity="2" nbTuples="100" semantics="soft" defaultCost="infinity">61 66:1 1|62 100:1 2|47 55:1 3|21 7:1 4|45 31:1 5|11 69:1 6|36 84:1 7|71 54:1 8|92 50:1 9|96 21:1 10|60 14:2 1|19 25:2 2|95 78:2 3|92 91:2 4|37 28:2 5|56 28:2 6|41 31:2 7|14 80:2 8|78 3:2 9|97 12:2 10|83 84:3 1|20 65:3 2|80 71:3 3|35 32:3 4|45 92:3 5|61 41:3 6|72 80:3 7|37 46:3 8|92 72:3 9|72 76:3 10|53 43:4 1|85 35:4 2|27 34:4 3|20 44:4 4|94 51:4 5|89 34:4 6|97 49:4 7|49 53:4 8|97 53:4 9|34 88:4 10|19 88:5 1|91 88:5 2|46 66:5 3|24 75:5 4|59 81:5 5|31 45:5 6|87 52:5 7|48 84:5 8|29 67:5 9|41 13:5 10|7 67:6 1|70 17:6 2|83 42:6 3|28 31:6 4|22 87:6 5|23 53:6 6|18 24:6 7|62 41:6 8|82 53:6 9|68 4:6 10|24 89:7 1|66 99:7 2|51 89:7 3|24 47:7 4|35 55:7 5|97 20:7 6|24 99:7 7|8 16:7 8|67 5:7 9|54 66:7 10|93 34:8 1|25 70:8 2|57 93:8 3|71 17:8 4|67 87:8 5|90 96:8 6|37 62:8 7|2 63:8 8|6 58:8 9|99 96:8 10|90 62:9 1|95 20:9 2|36 100:9 3|54 76:9 4|99 67:9 5|15 58:9 6|43 39:9 7|13 29:9 8|68 13:9 9|71 89:9 10|71 20:10 1|41 81:10 2|77 14:10 3|34 55:10 4|63 27:10 5|62 53:10 6|14 19:10 7|74 15:10 8|26 88:10 9|34 41:10 10</relation>
    <relation name="R199" arity="2" nbTuples="100" semantics="soft" defaultCost="infinity">69 25:1 1|54 19:1 2|20 48:1 3|20 27:1 4|13 62:1 5|34 26:1 6|78 76:1 7|11 74:1 8|80 2:1 9|94 84:1 10|17 51:2 1|24 64:2 2|29 70:2 3|86 5:2 4|14 19:2 5|86 83:2 6|48 55:2 7|43 86:2 8|32 38:2 9|72 60:2 10|40 46:3 1|36 56:3 2|32 48:3 3|69 19:3 4|94 51:3 5|47 73:3 6|6 23:3 7|65 3:3 8|24 53:3 9|86 71:3 10|15 98:4 1|4 61:4 2|55 39:4 3|91 52:4 4|16 84:4 5|48 34:4 6|53 87:4 7|72 61:4 8|17 10:4 9|30 60:4 10|55 94:5 1|5 3:5 2|92 45:5 3|7 91:5 4|41 2:5 5|66 76:5 6|31 5:5 7|22 100:5 8|47 31:5 9|75 31:5 10|34 42:6 1|60 1:6 2|7 35:6 3|91 91:6 4|57 61:6 5|47 29:6 6|95 47:6 7|74 89:6 8|66 28:6 9|7 53:6 10|83 71:7 1|98 91:7 2|62 51:7 3|12 98:7 4|36 32:7 5|95 37:7 6|91 58:7 7|68 23:7 8|36 11:7 9|58 5:7 10|39 94:8 1|20 72:8 2|70 2:8 3|18 73:8 4|83 15:8 5|83 86:8 6|48 85:8 7|11 52:8 8|48 60:8 9|15 57:8 10|34 4:9 1|56 97:9 2|81 11:9 3|6 61:9 4|95 67:9 5|38 34:9 6|68 88:9 7|42 89:9 8|11 46:9 9|56 50:9 10|19 32:10 1|54 65:10 2|93 23:10 3|86 35:10 4|26 68:10 5|90 41:10 6|14 98:10 7|70 84:10 8|57 64:10 9|48 85:10 10</relation>
    <relation name="R200" arity="2" nbTuples="100" semantics="soft" defaultCost="infinity">38 78:1 1|13 75:1 2|38 22:1 3|58 1:1 4|6 11:1 5|78 10:1 6|51 56:1 7|16 65:1 8|17 11:1 9|89 63:1 10|25 58:2 1|94 56:2 2|4 16:2 3|90 75:2 4|22 60:2 5|86 13:2 6|12 58:2 7|17 8:2 8|40 22:2 9|62 50:2 10|5 39:3 1|89 16:3 2|65 19:3 3|37 13:3 4|72 56:3 5|12 30:3 6|75 15:3 7|84 55:3 8|6 92:3 9|63 41:3 10|54 26:4 1|43 72:4 2|82 92:4 3|96 30:4 4|79 23:4 5|5 11:4 6|45 82:4 7|75 95:4 8|90 29:4 9|76 59:4 10|96 92:5 1|51 56:5 2|48 1:5 3|41 74:5 4|33 99:5 5|15 48:5 6|46 12:5 7|2 88:5 8|76 9:5 9|95 29:5 10|33 67:6 1|40 40:6 2|7 19:6 3|99 64:6 4|53 18:6 5|32 84:6 6|79 60:6 7|5 67:6 8|19 64:6 9|30 81:6 10|78 85:7 1|50 100:7 2|80 52:7 3|70 98:7 4|62 63:7 5|72 69:7 6|23 17:7 7|85 43:7 8|95 5:7 9|17 77:7 10|61 18:8 1|15 14:8 2|40 11:8 3|100 96:8 4|58 66:8 5|69 66:8 6|5 27:8 7|85 91:8 8|15 48:8 9|59 87:8 10|43 54:9 1|33 9:9 2|19 98:9 3|10 66:9 4|37 36:9 5|21 93:9 6|9 57:9 7|41 82:9 8|44 26:9 9|38 11:9 10|38 40:10 1|38 39:10 2|67 17:10 3|6 97:10 4|15 86:10 5|94 50:10 6|79 64:10 7|96 40:10 8|60 67:10 9|60 20:10 10</relation>
    <relation name="R201" arity="2" nbTuples="100" semantics="soft" defaultCost="infinity">19 50:1 1|10 77:1 2|14 84:1 3|51 94:1 4|34 77:1 5|71 70:1 6|80 66:1 7|2 68:1 8|44 68:1 9|47 79:1 10|88 66:2 1|46 80:2 2|36 19:2 3|74 56:2 4|10 6:2 5|85 17:2 6|34 45:2 7|78 21:2 8|67 16:2 9|64 33:2 10|95 96:3 1|3 97:3 2|9 78:3 3|66 33:3 4|14 48:3 5|94 19:3 6|56 66:3 7|95 81:3 8|60 83:3 9|90 39:3 10|31 35:4 1|13 47:4 2|65 23:4 3|37 90:4 4|20 14:4 5|40 83:4 6|31 80:4 7|12 89:4 8|48 96:4 9|50 4:4 10|39 38:5 1|18 84:5 2|53 28:5 3|9 6:5 4|73 70:5 5|13 79:5 6|86 59:5 7|34 67:5 8|87 63:5 9|58 95:5 10|93 80:6 1|82 83:6 2|86 18:6 3|97 39:6 4|32 75:6 5|96 52:6 6|88 13:6 7|31 3:6 8|39 70:6 9|57 20:6 10|94 79:7 1|20 14:7 2|62 31:7 3|21 19:7 4|95 16:7 5|37 90:7 6|1 80:7 7|56 94:7 8|72 40:7 9|58 94:7 10|39 91:8 1|91 80:8 2|73 54:8 3|64 84:8 4|51 18:8 5|36 84:8 6|93 67:8 7|82 92:8 8|24 50:8 9|64 78:8 10|61 24:9 1|91 91:9 2|17 93:9 3|36 6:9 4|29 98:9 5|92 29:9 6|62 42:9 7|19 77:9 8|19 75:9 9|75 42:9 10|69 73:10 1|38 73:10 2|55 31:10 3|75 68:10 4|87 70:10 5|37 18:10 6|9 65:10 7|77 29:10 8|52 85:10 9|73 62:10 10</relation>
    <relation name="R202" arity="2" nbTuples="100" semantics="soft" defaultCost="infinity">15 63:1 1|15 55:1 2|93 79:1 3|45 98:1 4|52 87:1 5|79 63:1 6|10 92:1 7|28 10:1 8|87 23:1 9|20 14:1 10|23 52:2 1|92 5:2 2|23 26:2 3|31 16:2 4|59 8:2 5|99 6:2 6|14 54:2 7|16 43:2 8|36 59:2 9|7 77:2 10|21 77:3 1|100 86:3 2|50 1:3 3|54 27:3 4|33 92:3 5|44 64:3 6|81 22:3 7|67 20:3 8|75 96:3 9|40 46:3 10|73 22:4 1|38 59:4 2|68 90:4 3|30 79:4 4|48 29:4 5|55 51:4 6|32 16:4 7|60 14:4 8|66 32:4 9|81 60:4 10|25 46:5 1|62 76:5 2|39 71:5 3|31 97:5 4|75 88:5 5|31 14:5 6|58 46:5 7|60 19:5 8|44 68:5 9|34 41:5 10|100 26:6 1|93 20:6 2|23 95:6 3|75 48:6 4|9 82:6 5|52 51:6 6|59 44:6 7|96 25:6 8|82 66:6 9|47 97:6 10|58 85:7 1|94 65:7 2|98 27:7 3|49 87:7 4|13 58:7 5|76 7:7 6|66 11:7 7|65 29:7 8|47 80:7 9|90 45:7 10|97 100:8 1|66 97:8 2|85 4:8 3|6 20:8 4|4 99:8 5|61 100:8 6|80 6:8 7|20 66:8 8|98 43:8 9|100 16:8 10|63 40:9 1|21 75:9 2|37 18:9 3|50 71:9 4|97 94:9 5|38 4:9 6|31 99:9 7|93 1:9 8|37 50:9 9|57 41:9 10|27 46:10 1|21 22:10 2|50 7:10 3|75 2:10 4|21 26:10 5|39 86:10 6|35 46:10 7|27 24:10 8|59 43:10 9|96 23:10 10</relation>
    <relation name="R203" arity="2" nbTuples="100" semantics="soft" defaultCost="infinity">39 31:1 1|13 76:1 2|46 91:1 3|2 71:1 4|77 70:1 5|100 7:1 6|61 67:1 7|11 62:1 8|86 98:1 9|86 97:1 10|40 7:2 1|71 7:2 2|80 42:2 3|44 87:2 4|96 38:2 5|69 97:2 6|85 79:2 7|81 98:2 8|78 47:2 9|26 23:2 10|69 8:3 1|88 67:3 2|73 18:3 3|21 68:3 4|92 91:3 5|65 64:3 6|24 95:3 7|49 39:3 8|49 30:3 9|38 57:3 10|20 49:4 1|28 27:4 2|83 88:4 3|10 50:4 4|56 84:4 5|38 25:4 6|77 78:4 7|12 16:4 8|90 98:4 9|35 34:4 10|61 66:5 1|48 75:5 2|45 69:5 3|71 46:5 4|99 70:5 5|39 14:5 6|22 67:5 7|34 71:5 8|30 46:5 9|23 45:5 10|26 79:6 1|68 55:6 2|86 2:6 3|64 33:6 4|28 11:6 5|45 16:6 6|8 72:6 7|68 57:6 8|8 10:6 9|5 69:6 10|31 37:7 1|20 79:7 2|51 10:7 3|73 43:7 4|18 90:7 5|82 31:7 6|91 99:7 7|30 93:7 8|52 77:7 9|18 49:7 10|37 61:8 1|93 76:8 2|18 43:8 3|40 17:8 4|9 39:8 5|27 29:8 6|49 95:8 7|89 93:8 8|79 23:8 9|7 71:8 10|99 39:9 1|90 33:9 2|86 67:9 3|83 31:9 4|72 58:9 5|50 38:9 6|80 72:9 7|33 54:9 8|30 46:9 9|89 85:9 10|18 100:10 1|1 48:10 2|44 98:10 3|21 16:10 4|87 15:10 5|57 79:10 6|75 50:10 7|25 7:10 8|67 46:10 9|18 10:10 10</relation>
    <relation name="R204" arity="2" nbTuples="100" semantics="soft" defaultCost="infinity">87 81:1 1|69 33:1 2|38 23:1 3|25 56:1 4|41 49:1 5|84 90:1 6|85 54:1 7|69 3:1 8|9 20:1 9|2 60:1 10|82 9:2 1|99 90:2 2|16 2:2 3|94 28:2 4|37 50:2 5|59 85:2 6|98 94:2 7|82 64:2 8|25 25:2 9|46 82:2 10|30 19:3 1|13 54:3 2|72 2:3 3|75 97:3 4|68 3:3 5|4 43:3 6|31 20:3 7|96 59:3 8|1 5:3 9|10 96:3 10|83 80:4 1|6 9:4 2|17 27:4 3|79 25:4 4|52 4:4 5|33 58:4 6|17 42:4 7|72 16:4 8|12 37:4 9|10 63:4 10|40 33:5 1|88 60:5 2|27 67:5 3|51 31:5 4|87 31:5 5|7 75:5 6|52 87:5 7|85 51:5 8|42 76:5 9|44 68:5 10|93 23:6 1|46 16:6 2|40 65:6 3|84 78:6 4|89 12:6 5|85 89:6 6|23 47:6 7|23 94:6 8|76 95:6 9|78 21:6 10|94 72:7 1|60 48:7 2|43 55:7 3|40 28:7 4|52 22:7 5|96 13:7 6|90 25:7 7|58 80:7 8|60 73:7 9|42 76:7 10|47 45:8 1|25 63:8 2|7 55:8 3|39 41:8 4|13 35:8 5|12 18:8 6|30 26:8 7|46 3:8 8|26 14:8 9|32 71:8 10|27 69:9 1|45 94:9 2|78 99:9 3|71 89:9 4|90 77:9 5|79 78:9 6|19 38:9 7|90 54:9 8|5 93:9 9|2 62:9 10|36 80:10 1|34 22:10 2|25 100:10 3|25 45:10 4|90 75:10 5|84 11:10 6|4 3:10 7|85 22:10 8|37 70:10 9|56 41:10 10</relation>
    <relation name="R205" arity="2" nbTuples="100" semantics="soft" defaultCost="infinity">46 40:1 1|57 8:1 2|89 27:1 3|26 10:1 4|16 100:1 5|9 64:1 6|75 93:1 7|19 94:1 8|3 48:1 9|44 27:1 10|6 93:2 1|29 93:2 2|40 91:2 3|99 73:2 4|65 20:2 5|17 57:2 6|29 20:2 7|90 88:2 8|69 56:2 9|28 81:2 10|8 18:3 1|16 2:3 2|75 37:3 3|22 42:3 4|69 24:3 5|67 10:3 6|30 51:3 7|1 12:3 8|19 84:3 9|2 11:3 10|84 29:4 1|80 82:4 2|31 39:4 3|82 16:4 4|9 74:4 5|43 74:4 6|33 22:4 7|86 6:4 8|11 24:4 9|73 26:4 10|30 69:5 1|33 50:5 2|16 70:5 3|40 78:5 4|67 66:5 5|100 23:5 6|60 42:5 7|12 99:5 8|58 82:5 9|1 58:5 10|30 60:6 1|90 22:6 2|55 69:6 3|63 35:6 4|30 5:6 5|6 86:6 6|33 17:6 7|33 5:6 8|64 48:6 9|28 99:6 10|4 12:7 1|76 86:7 2|57 60:7 3|55 72:7 4|88 16:7 5|65 71:7 6|78 70:7 7|2 89:7 8|17 74:7 9|75 56:7 10|10 63:8 1|15 5:8 2|33 28:8 3|20 71:8 4|87 20:8 5|46 100:8 6|15 80:8 7|4 58:8 8|15 61:8 9|96 21:8 10|52 34:9 1|66 54:9 2|9 15:9 3|4 93:9 4|23 14:9 5|50 49:9 6|48 51:9 7|27 86:9 8|84 45:9 9|36 38:9 10|11 44:10 1|58 55:10 2|51 21:10 3|85 94:10 4|45 37:10 5|55 8:10 6|32 25:10 7|10 13:10 8|95 53:10 9|2 56:10 10</relation>
    <relation name="R206" arity="2" nbTuples="100" semantics="soft" defaultCost="infinity">48 55:1 1|75 29:1 2|78 47:1 3|9 57:1 4|55 79:1 5|67 80:1 6|87 10:1 7|20 53:1 8|47 26:1 9|6 85:1 10|60 66:2 1|100 61:2 2|95 73:2 3|86 65:2 4|56 15:2 5|10 80:2 6|76 99:2 7|64 6:2 8|5 26:2 9|90 6:2 10|75 16:3 1|28 62:3 2|41 80:3 3|14 83:3 4|72 83:3 5|33 29:3 6|24 3:3 7|87 16:3 8|45 74:3 9|60 55:3 10|15 57:4 1|93 45:4 2|56 68:4 3|58 60:4 4|71 75:4 5|17 36:4 6|94 50:4 7|65 71:4 8|44 45:4 9|6 49:4 10|4 68:5 1|16 13:5 2|28 95:5 3|24 89:5 4|4 85:5 5|91 5:5 6|87 30:5 7|38 38:5 8|90 98:5 9|53 43:5 10|41 15:6 1|34 46:6 2|79 39:6 3|86 81:6 4|1 14:6 5|29 8:6 6|22 61:6 7|31 37:6 8|90 26:6 9|62 63:6 10|11 87:7 1|75 86:7 2|78 77:7 3|53 99:7 4|44 72:7 5|44 11:7 6|18 58:7 7|79 36:7 8|26 91:7 9|18 35:7 10|79 23:8 1|96 27:8 2|36 85:8 3|39 51:8 4|84 84:8 5|12 14:8 6|58 91:8 7|13 14:8 8|20 61:8 9|87 100:8 10|80 66:9 1|5 73:9 2|82 89:9 3|16 41:9 4|8 72:9 5|84 54:9 6|43 73:9 7|27 80:9 8|28 66:9 9|74 20:9 10|86 50:10 1|79 51:10 2|38 49:10 3|5 74:10 4|33 12:10 5|72 40:10 6|22 32:10 7|83 74:10 8|52 70:10 9|88 87:10 10</relation>
    <relation name="R207" arity="2" nbTuples="100" semantics="soft" defaultCost="infinity">36 33:1 1|15 71:1 2|33 90:1 3|12 51:1 4|30 28:1 5|54 16:1 6|54 22:1 7|34 84:1 8|27 5:1 9|67 65:1 10|99 97:2 1|2 75:2 2|33 94:2 3|27 92:2 4|75 65:2 5|88 69:2 6|51 77:2 7|73 94:2 8|52 9:2 9|95 79:2 10|18 5:3 1|18 33:3 2|28 50:3 3|99 23:3 4|87 64:3 5|74 72:3 6|74 24:3 7|23 65:3 8|32 77:3 9|31 73:3 10|38 3:4 1|70 63:4 2|45 35:4 3|12 85:4 4|93 89:4 5|79 17:4 6|38 76:4 7|88 30:4 8|53 7:4 9|63 90:4 10|97 84:5 1|29 63:5 2|20 61:5 3|55 53:5 4|29 60:5 5|17 80:5 6|10 51:5 7|72 51:5 8|95 75:5 9|59 76:5 10|75 48:6 1|66 17:6 2|50 36:6 3|58 94:6 4|34 82:6 5|25 68:6 6|5 4:6 7|55 14:6 8|60 89:6 9|41 58:6 10|79 50:7 1|28 71:7 2|100 22:7 3|66 83:7 4|37 40:7 5|12 96:7 6|22 21:7 7|7 51:7 8|5 82:7 9|1 30:7 10|11 94:8 1|53 69:8 2|4 82:8 3|14 51:8 4|64 71:8 5|18 9:8 6|75 85:8 7|52 4:8 8|51 4:8 9|41 55:8 10|55 97:9 1|81 37:9 2|49 48:9 3|95 39:9 4|39 24:9 5|10 82:9 6|56 38:9 7|80 24:9 8|45 69:9 9|49 27:9 10|50 52:10 1|8 87:10 2|54 61:10 3|76 65:10 4|50 15:10 5|1 16:10 6|93 29:10 7|36 35:10 8|88 86:10 9|66 19:10 10</relation>
    <relation name="R208" arity="2" nbTuples="100" semantics="soft" defaultCost="infinity">97 32:1 1|57 67:1 2|4 51:1 3|15 7:1 4|57 3:1 5|53 13:1 6|22 86:1 7|46 5:1 8|32 82:1 9|56 21:1 10|65 83:2 1|96 99:2 2|4 36:2 3|92 80:2 4|28 46:2 5|38 30:2 6|83 90:2 7|83 45:2 8|1 2:2 9|85 77:2 10|4 32:3 1|62 26:3 2|24 78:3 3|23 7:3 4|66 41:3 5|19 98:3 6|14 48:3 7|72 80:3 8|10 72:3 9|9 51:3 10|88 49:4 1|66 26:4 2|29 96:4 3|6 8:4 4|80 12:4 5|99 45:4 6|66 55:4 7|73 74:4 8|23 64:4 9|54 93:4 10|40 15:5 1|85 84:5 2|48 98:5 3|47 55:5 4|99 3:5 5|31 76:5 6|11 18:5 7|30 14:5 8|95 66:5 9|62 98:5 10|64 96:6 1|38 69:6 2|41 97:6 3|86 24:6 4|17 4:6 5|83 68:6 6|72 96:6 7|20 58:6 8|66 17:6 9|18 51:6 10|36 85:7 1|33 15:7 2|82 85:7 3|37 18:7 4|93 82:7 5|62 43:7 6|89 30:7 7|69 76:7 8|74 2:7 9|73 7:7 10|65 12:8 1|93 19:8 2|51 44:8 3|4 41:8 4|54 69:8 5|86 51:8 6|10 78:8 7|7 71:8 8|74 28:8 9|63 62:8 10|31 48:9 1|84 30:9 2|57 41:9 3|88 100:9 4|12 53:9 5|73 31:9 6|46 97:9 7|62 13:9 8|98 59:9 9|37 78:9 10|48 1:10 1|6 60:10 2|96 76:10 3|67 22:10 4|17 32:10 5|3 88:10 6|88 87:10 7|80 87:10 8|10 29:10 9|83 54:10 10</relation>
    <relation name="R209" arity="2" nbTuples="100" semantics="soft" defaultCost="infinity">83 18:1 1|5 34:1 2|40 43:1 3|30 25:1 4|52 87:1 5|60 39:1 6|22 74:1 7|68 75:1 8|49 64:1 9|75 83:1 10|93 79:2 1|63 91:2 2|13 49:2 3|17 5:2 4|33 5:2 5|21 27:2 6|97 22:2 7|17 56:2 8|36 3:2 9|91 84:2 10|76 43:3 1|6 47:3 2|4 17:3 3|99 100:3 4|19 5:3 5|4 91:3 6|56 51:3 7|62 79:3 8|45 54:3 9|35 79:3 10|78 59:4 1|69 96:4 2|81 40:4 3|49 32:4 4|63 25:4 5|25 53:4 6|97 67:4 7|69 31:4 8|8 7:4 9|90 75:4 10|96 42:5 1|12 12:5 2|74 73:5 3|71 67:5 4|63 53:5 5|38 68:5 6|16 56:5 7|29 74:5 8|26 18:5 9|30 16:5 10|48 100:6 1|31 25:6 2|64 95:6 3|13 6:6 4|6 72:6 5|47 30:6 6|69 36:6 7|51 75:6 8|5 70:6 9|66 84:6 10|58 20:7 1|100 91:7 2|13 48:7 3|7 80:7 4|72 20:7 5|93 30:7 6|99 36:7 7|10 49:7 8|34 67:7 9|87 74:7 10|9 25:8 1|68 69:8 2|28 20:8 3|98 36:8 4|83 57:8 5|18 12:8 6|28 65:8 7|9 42:8 8|31 20:8 9|96 30:8 10|8 96:9 1|21 33:9 2|11 54:9 3|54 82:9 4|81 48:9 5|79 54:9 6|84 15:9 7|51 75:9 8|70 85:9 9|7 57:9 10|45 45:10 1|96 52:10 2|8 73:10 3|23 29:10 4|52 56:10 5|2 57:10 6|3 80:10 7|11 19:10 8|97 16:10 9|69 62:10 10</relation>
    <relation name="R210" arity="2" nbTuples="100" semantics="soft" defaultCost="infinity">32 83:1 1|89 35:1 2|92 8:1 3|15 42:1 4|49 87:1 5|94 19:1 6|71 81:1 7|4 5:1 8|10 69:1 9|59 39:1 10|31 30:2 1|71 53:2 2|60 7:2 3|72 39:2 4|47 70:2 5|22 11:2 6|29 74:2 7|31 52:2 8|50 92:2 9|54 30:2 10|36 80:3 1|39 57:3 2|56 8:3 3|40 91:3 4|99 5:3 5|6 33:3 6|70 25:3 7|66 44:3 8|93 63:3 9|39 50:3 10|9 24:4 1|12 55:4 2|10 78:4 3|51 93:4 4|22 7:4 5|18 49:4 6|15 72:4 7|19 15:4 8|5 49:4 9|78 83:4 10|91 77:5 1|60 57:5 2|22 77:5 3|48 76:5 4|34 50:5 5|20 82:5 6|97 45:5 7|64 78:5 8|26 39:5 9|85 24:5 10|30 98:6 1|11 63:6 2|97 9:6 3|61 36:6 4|48 22:6 5|77 70:6 6|77 62:6 7|85 85:6 8|13 37:6 9|96 38:6 10|60 88:7 1|58 40:7 2|24 85:7 3|55 98:7 4|67 35:7 5|25 43:7 6|93 98:7 7|19 23:7 8|64 87:7 9|27 67:7 10|93 72:8 1|14 46:8 2|65 84:8 3|3 86:8 4|97 69:8 5|44 5:8 6|47 28:8 7|31 24:8 8|56 24:8 9|53 63:8 10|31 56:9 1|24 61:9 2|91 30:9 3|68 21:9 4|32 77:9 5|14 96:9 6|86 35:9 7|47 23:9 8|62 1:9 9|3 10:9 10|26 64:10 1|48 8:10 2|50 2:10 3|66 75:10 4|97 48:10 5|98 80:10 6|5 7:10 7|17 100:10 8|52 38:10 9|92 74:10 10</relation>
    <relation name="R211" arity="2" nbTuples="100" semantics="soft" defaultCost="infinity">44 90:1 1|88 11:1 2|15 22:1 3|90 64:1 4|64 22:1 5|80 10:1 6|57 82:1 7|76 27:1 8|6 95:1 9|82 49:1 10|94 47:2 1|87 62:2 2|75 34:2 3|73 25:2 4|68 41:2 5|44 29:2 6|90 56:2 7|40 85:2 8|22 32:2 9|33 51:2 10|80 41:3 1|94 78:3 2|76 22:3 3|22 9:3 4|64 35:3 5|61 12:3 6|72 37:3 7|5 7:3 8|63 74:3 9|67 98:3 10|30 14:4 1|19 95:4 2|42 32:4 3|64 83:4 4|51 85:4 5|66 71:4 6|85 10:4 7|61 12:4 8|48 10:4 9|44 12:4 10|39 18:5 1|37 63:5 2|88 9:5 3|65 93:5 4|86 36:5 5|80 51:5 6|95 92:5 7|6 96:5 8|25 39:5 9|66 100:5 10|18 87:6 1|42 26:6 2|85 17:6 3|59 8:6 4|90 22:6 5|33 75:6 6|90 50:6 7|17 81:6 8|15 5:6 9|80 7:6 10|41 97:7 1|24 97:7 2|70 100:7 3|70 60:7 4|8 13:7 5|90 17:7 6|6 13:7 7|61 76:7 8|21 10:7 9|70 74:7 10|79 21:8 1|1 12:8 2|23 20:8 3|23 98:8 4|48 11:8 5|64 94:8 6|18 31:8 7|92 52:8 8|29 7:8 9|48 17:8 10|19 93:9 1|77 89:9 2|82 19:9 3|77 96:9 4|89 30:9 5|40 73:9 6|72 28:9 7|94 29:9 8|24 97:9 9|61 93:9 10|39 86:10 1|46 33:10 2|32 65:10 3|30 88:10 4|51 7:10 5|82 34:10 6|89 31:10 7|45 52:10 8|43 78:10 9|33 65:10 10</relation>
    <relation name="R212" arity="2" nbTuples="100" semantics="soft" defaultCost="infinity">87 79:1 1|66 84:1 2|60 12:1 3|37 71:1 4|9 43:1 5|13 17:1 6|49 8:1 7|21 33:1 8|83 46:1 9|36 17:1 10|81 23:2 1|68 74:2 2|14 16:2 3|96 57:2 4|87 42:2 5|19 82:2 6|91 6:2 7|7 99:2 8|40 6:2 9|92 85:2 10|4 69:3 1|54 37:3 2|35 49:3 3|20 65:3 4|44 54:3 5|89 89:3 6|23 38:3 7|35 73:3 8|53 41:3 9|41 32:3 10|5 27:4 1|57 99:4 2|50 23:4 3|20 34:4 4|22 55:4 5|56 22:4 6|53 94:4 7|100 12:4 8|55 71:4 9|7 5:4 10|71 19:5 1|94 21:5 2|45 48:5 3|48 46:5 4|38 82:5 5|62 65:5 6|5 22:5 7|6 88:5 8|7 44:5 9|25 73:5 10|48 77:6 1|68 49:6 2|39 51:6 3|69 87:6 4|98 52:6 5|98 15:6 6|35 78:6 7|56 54:6 8|29 42:6 9|33 23:6 10|19 6:7 1|90 13:7 2|50 30:7 3|1 25:7 4|54 49:7 5|91 29:7 6|49 60:7 7|54 95:7 8|45 100:7 9|79 15:7 10|46 32:8 1|9 39:8 2|87 52:8 3|83 25:8 4|23 8:8 5|32 2:8 6|31 2:8 7|10 37:8 8|34 25:8 9|7 3:8 10|94 72:9 1|43 41:9 2|18 74:9 3|91 22:9 4|29 77:9 5|64 4:9 6|54 92:9 7|27 29:9 8|37 43:9 9|6 75:9 10|37 63:10 1|78 31:10 2|84 46:10 3|91 61:10 4|73 40:10 5|7 71:10 6|51 17:10 7|7 86:10 8|9 19:10 9|95 16:10 10</relation>
    <relation name="R213" arity="2" nbTuples="100" semantics="soft" defaultCost="infinity">33 64:1 1|19 91:1 2|54 44:1 3|5 97:1 4|72 67:1 5|32 76:1 6|54 5:1 7|1 13:1 8|80 74:1 9|45 59:1 10|25 75:2 1|5 98:2 2|81 97:2 3|65 17:2 4|66 90:2 5|41 7:2 6|4 81:2 7|67 38:2 8|91 62:2 9|84 89:2 10|85 99:3 1|16 84:3 2|67 97:3 3|52 42:3 4|53 97:3 5|3 61:3 6|38 39:3 7|67 56:3 8|28 97:3 9|45 37:3 10|74 66:4 1|94 12:4 2|56 12:4 3|49 53:4 4|81 27:4 5|41 84:4 6|38 55:4 7|61 16:4 8|44 68:4 9|56 52:4 10|38 33:5 1|24 89:5 2|12 4:5 3|72 37:5 4|94 64:5 5|30 81:5 6|32 35:5 7|84 7:5 8|44 48:5 9|49 35:5 10|87 2:6 1|58 20:6 2|45 92:6 3|43 57:6 4|17 45:6 5|92 6:6 6|62 62:6 7|24 15:6 8|4 96:6 9|1 89:6 10|36 20:7 1|1 37:7 2|56 26:7 3|89 15:7 4|69 55:7 5|30 53:7 6|34 28:7 7|16 44:7 8|88 32:7 9|60 82:7 10|94 7:8 1|92 95:8 2|60 12:8 3|32 50:8 4|38 6:8 5|46 76:8 6|89 2:8 7|91 84:8 8|5 87:8 9|53 32:8 10|9 73:9 1|6 35:9 2|35 51:9 3|23 88:9 4|43 20:9 5|4 17:9 6|96 64:9 7|71 77:9 8|15 63:9 9|70 48:9 10|56 21:10 1|38 72:10 2|16 27:10 3|78 60:10 4|31 69:10 5|24 64:10 6|71 34:10 7|35 96:10 8|52 69:10 9|52 67:10 10</relation>
    <relation name="R214" arity="2" nbTuples="100" semantics="soft" defaultCost="infinity">51 92:1 1|64 9:1 2|25 65:1 3|78 27:1 4|27 85:1 5|60 43:1 6|84 91:1 7|13 66:1 8|78 81:1 9|93 51:1 10|55 48:2 1|22 1:2 2|71 8:2 3|35 79:2 4|74 4:2 5|20 7:2 6|92 84:2 7|49 36:2 8|46 22:2 9|75 22:2 10|3 94:3 1|54 10:3 2|30 12:3 3|90 7:3 4|31 31:3 5|58 7:3 6|69 65:3 7|25 7:3 8|36 75:3 9|29 34:3 10|30 4:4 1|77 91:4 2|7 57:4 3|35 31:4 4|9 71:4 5|37 44:4 6|75 31:4 7|87 45:4 8|98 38:4 9|83 58:4 10|53 66:5 1|48 85:5 2|59 93:5 3|87 44:5 4|36 18:5 5|11 10:5 6|16 61:5 7|32 39:5 8|22 44:5 9|43 40:5 10|76 48:6 1|80 16:6 2|39 76:6 3|61 80:6 4|41 15:6 5|34 94:6 6|88 62:6 7|80 9:6 8|59 32:6 9|78 8:6 10|36 46:7 1|42 77:7 2|55 68:7 3|100 5:7 4|16 34:7 5|37 92:7 6|96 96:7 7|17 56:7 8|23 76:7 9|51 12:7 10|21 45:8 1|68 5:8 2|21 69:8 3|20 69:8 4|28 25:8 5|45 6:8 6|77 36:8 7|67 76:8 8|76 83:8 9|67 2:8 10|3 68:9 1|45 10:9 2|85 91:9 3|31 55:9 4|81 9:9 5|30 67:9 6|14 71:9 7|86 40:9 8|74 25:9 9|23 28:9 10|43 98:10 1|8 45:10 2|77 6:10 3|55 89:10 4|25 34:10 5|93 53:10 6|45 67:10 7|15 38:10 8|44 2:10 9|80 89:10 10</relation>
    <relation name="R215" arity="2" nbTuples="100" semantics="soft" defaultCost="infinity">3 57:1 1|33 83:1 2|18 88:1 3|61 65:1 4|28 99:1 5|95 70:1 6|37 30:1 7|69 52:1 8|61 11:1 9|73 36:1 10|95 41:2 1|30 67:2 2|82 87:2 3|83 89:2 4|94 67:2 5|22 49:2 6|63 25:2 7|29 18:2 8|10 76:2 9|83 54:2 10|75 50:3 1|79 61:3 2|38 45:3 3|56 17:3 4|17 61:3 5|71 97:3 6|83 64:3 7|67 37:3 8|98 90:3 9|75 30:3 10|43 98:4 1|70 93:4 2|83 66:4 3|34 85:4 4|4 68:4 5|11 3:4 6|87 21:4 7|66 42:4 8|54 27:4 9|87 65:4 10|74 67:5 1|10 60:5 2|75 77:5 3|4 66:5 4|3 49:5 5|33 80:5 6|72 15:5 7|69 33:5 8|24 43:5 9|35 15:5 10|55 28:6 1|60 60:6 2|14 48:6 3|33 44:6 4|67 66:6 5|59 45:6 6|4 14:6 7|97 91:6 8|46 64:6 9|48 18:6 10|43 77:7 1|60 42:7 2|49 94:7 3|97 39:7 4|2 9:7 5|50 34:7 6|72 69:7 7|7 97:7 8|9 4:7 9|6 28:7 10|65 23:8 1|64 55:8 2|53 51:8 3|55 32:8 4|1 47:8 5|30 92:8 6|37 72:8 7|98 52:8 8|66 52:8 9|95 68:8 10|33 18:9 1|9 81:9 2|67 83:9 3|27 92:9 4|71 61:9 5|42 53:9 6|88 21:9 7|27 78:9 8|97 19:9 9|19 25:9 10|27 32:10 1|58 23:10 2|38 100:10 3|27 63:10 4|5 49:10 5|14 24:10 6|94 56:10 7|56 36:10 8|23 7:10 9|51 41:10 10</relation>
    <relation name="R216" arity="2" nbTuples="100" semantics="soft" defaultCost="infinity">26 78:1 1|48 64:1 2|5 66:1 3|74 58:1 4|15 90:1 5|51 57:1 6|76 83:1 7|82 5:1 8|15 95:1 9|87 43:1 10|26 20:2 1|1 39:2 2|19 98:2 3|81 84:2 4|86 6:2 5|48 100:2 6|16 18:2 7|12 9:2 8|18 85:2 9|19 91:2 10|98 39:3 1|85 28:3 2|70 20:3 3|94 44:3 4|65 82:3 5|30 6:3 6|77 30:3 7|94 77:3 8|15 95:3 9|77 96:3 10|92 87:4 1|37 44:4 2|26 84:4 3|66 81:4 4|85 97:4 5|82 42:4 6|78 41:4 7|92 58:4 8|40 41:4 9|47 32:4 10|49 33:5 1|92 63:5 2|36 48:5 3|51 67:5 4|100 76:5 5|20 41:5 6|1 29:5 7|18 55:5 8|34 87:5 9|76 82:5 10|69 4:6 1|26 93:6 2|79 90:6 3|78 99:6 4|74 77:6 5|3 45:6 6|52 44:6 7|93 4:6 8|74 61:6 9|7 59:6 10|74 87:7 1|72 17:7 2|77 53:7 3|32 36:7 4|76 30:7 5|49 13:7 6|18 6:7 7|22 7:7 8|99 46:7 9|96 86:7 10|6 57:8 1|2 72:8 2|65 32:8 3|63 97:8 4|41 96:8 5|45 5:8 6|8 43:8 7|17 15:8 8|77 99:8 9|44 49:8 10|54 28:9 1|73 91:9 2|65 47:9 3|44 28:9 4|10 3:9 5|97 12:9 6|21 11:9 7|61 61:9 8|3 66:9 9|90 19:9 10|82 79:10 1|3 66:10 2|61 17:10 3|9 1:10 4|70 43:10 5|51 74:10 6|51 41:10 7|79 91:10 8|52 80:10 9|75 92:10 10</relation>
    <relation name="R217" arity="2" nbTuples="100" semantics="soft" defaultCost="infinity">93 86:1 1|88 18:1 2|85 95:1 3|93 98:1 4|30 16:1 5|93 7:1 6|75 14:1 7|99 44:1 8|22 41:1 9|62 26:1 10|84 32:2 1|19 100:2 2|81 44:2 3|26 10:2 4|82 59:2 5|56 79:2 6|87 72:2 7|34 22:2 8|6 36:2 9|53 5:2 10|28 34:3 1|24 41:3 2|93 87:3 3|86 36:3 4|74 45:3 5|45 60:3 6|77 42:3 7|37 38:3 8|63 14:3 9|13 56:3 10|95 60:4 1|44 74:4 2|68 32:4 3|72 62:4 4|14 8:4 5|12 64:4 6|79 48:4 7|90 39:4 8|91 94:4 9|24 17:4 10|90 14:5 1|22 51:5 2|28 69:5 3|4 56:5 4|17 41:5 5|19 68:5 6|67 18:5 7|7 69:5 8|59 7:5 9|55 67:5 10|67 29:6 1|50 69:6 2|71 96:6 3|3 93:6 4|25 2:6 5|91 47:6 6|46 66:6 7|2 10:6 8|57 34:6 9|36 42:6 10|89 71:7 1|59 55:7 2|41 96:7 3|37 75:7 4|50 99:7 5|17 59:7 6|85 85:7 7|78 1:7 8|43 76:7 9|57 19:7 10|85 22:8 1|2 99:8 2|63 66:8 3|20 23:8 4|73 26:8 5|3 94:8 6|96 71:8 7|77 58:8 8|71 81:8 9|87 68:8 10|59 92:9 1|72 69:9 2|6 80:9 3|86 27:9 4|35 17:9 5|23 35:9 6|61 17:9 7|66 22:9 8|75 55:9 9|45 80:9 10|41 56:10 1|81 31:10 2|100 14:10 3|53 47:10 4|3 95:10 5|41 60:10 6|10 98:10 7|27 88:10 8|71 6:10 9|11 27:10 10</relation>
    <relation name="R218" arity="2" nbTuples="100" semantics="soft" defaultCost="infinity">79 90:1 1|73 64:1 2|29 32:1 3|65 14:1 4|19 10:1 5|10 41:1 6|77 49:1 7|44 29:1 8|6 95:1 9|42 32:1 10|74 43:2 1|1 91:2 2|32 31:2 3|27 39:2 4|26 47:2 5|37 40:2 6|11 27:2 7|37 65:2 8|68 46:2 9|50 35:2 10|52 27:3 1|65 14:3 2|66 51:3 3|65 87:3 4|86 72:3 5|37 6:3 6|39 76:3 7|3 48:3 8|94 93:3 9|24 70:3 10|58 96:4 1|12 45:4 2|99 77:4 3|67 81:4 4|94 57:4 5|75 35:4 6|93 25:4 7|60 69:4 8|10 67:4 9|55 11:4 10|23 29:5 1|53 11:5 2|18 87:5 3|56 7:5 4|57 6:5 5|68 80:5 6|51 9:5 7|100 57:5 8|10 79:5 9|44 23:5 10|30 82:6 1|46 10:6 2|89 84:6 3|51 71:6 4|98 20:6 5|20 31:6 6|87 62:6 7|41 25:6 8|77 25:6 9|8 7:6 10|52 49:7 1|27 66:7 2|69 76:7 3|44 51:7 4|93 67:7 5|98 70:7 6|84 87:7 7|100 87:7 8|7 2:7 9|27 40:7 10|94 42:8 1|43 34:8 2|34 100:8 3|24 84:8 4|27 40:8 5|34 37:8 6|85 32:8 7|27 91:8 8|61 20:8 9|70 18:8 10|88 97:9 1|59 96:9 2|75 46:9 3|5 26:9 4|47 74:9 5|70 34:9 6|65 78:9 7|96 28:9 8|23 37:9 9|57 17:9 10|50 47:10 1|53 61:10 2|65 89:10 3|25 85:10 4|96 19:10 5|4 32:10 6|62 95:10 7|32 27:10 8|59 17:10 9|92 54:10 10</relation>
    <relation name="R219" arity="2" nbTuples="100" semantics="soft" defaultCost="infinity">91 6:1 1|34 60:1 2|21 28:1 3|72 34:1 4|69 100:1 5|18 14:1 6|46 23:1 7|69 59:1 8|59 1:1 9|98 66:1 10|16 59:2 1|19 59:2 2|72 36:2 3|94 16:2 4|3 47:2 5|1 21:2 6|62 41:2 7|48 8:2 8|84 4:2 9|41 89:2 10|14 39:3 1|17 18:3 2|16 19:3 3|32 95:3 4|70 43:3 5|61 86:3 6|23 1:3 7|6 74:3 8|45 46:3 9|22 49:3 10|66 3:4 1|66 79:4 2|20 22:4 3|52 10:4 4|86 19:4 5|40 95:4 6|26 38:4 7|33 39:4 8|58 5:4 9|31 12:4 10|45 48:5 1|14 3:5 2|84 86:5 3|72 16:5 4|93 29:5 5|38 71:5 6|15 27:5 7|10 92:5 8|77 76:5 9|45 25:5 10|86 96:6 1|75 73:6 2|20 57:6 3|76 94:6 4|94 40:6 5|8 53:6 6|95 7:6 7|6 79:6 8|61 54:6 9|58 61:6 10|45 16:7 1|87 38:7 2|65 15:7 3|79 66:7 4|38 14:7 5|73 48:7 6|16 5:7 7|60 54:7 8|4 93:7 9|74 76:7 10|20 59:8 1|97 100:8 2|61 91:8 3|29 3:8 4|72 95:8 5|89 23:8 6|10 44:8 7|32 99:8 8|39 20:8 9|88 3:8 10|68 75:9 1|32 46:9 2|48 23:9 3|71 91:9 4|57 73:9 5|84 40:9 6|85 92:9 7|93 46:9 8|82 92:9 9|38 33:9 10|70 21:10 1|40 79:10 2|60 57:10 3|84 98:10 4|60 86:10 5|5 86:10 6|85 73:10 7|96 16:10 8|93 22:10 9|35 97:10 10</relation>
    <relation name="R220" arity="2" nbTuples="100" semantics="soft" defaultCost="infinity">23 66:1 1|31 23:1 2|88 9:1 3|36 90:1 4|5 95:1 5|91 74:1 6|52 65:1 7|39 20:1 8|42 33:1 9|47 99:1 10|61 1:2 1|49 82:2 2|72 89:2 3|74 68:2 4|18 79:2 5|32 9:2 6|34 21:2 7|68 83:2 8|6 85:2 9|29 52:2 10|13 76:3 1|22 72:3 2|90 6:3 3|81 23:3 4|10 36:3 5|94 45:3 6|25 74:3 7|18 78:3 8|25 73:3 9|94 39:3 10|89 10:4 1|37 72:4 2|60 35:4 3|62 65:4 4|46 91:4 5|80 21:4 6|80 19:4 7|26 36:4 8|89 16:4 9|81 55:4 10|91 91:5 1|66 31:5 2|49 44:5 3|42 32:5 4|15 78:5 5|4 22:5 6|45 35:5 7|71 53:5 8|78 39:5 9|8 90:5 10|15 15:6 1|62 21:6 2|47 62:6 3|86 86:6 4|69 32:6 5|39 96:6 6|65 86:6 7|96 8:6 8|32 6:6 9|64 55:6 10|79 22:7 1|4 30:7 2|89 62:7 3|88 82:7 4|74 10:7 5|65 74:7 6|31 99:7 7|8 6:7 8|28 70:7 9|9 22:7 10|70 59:8 1|40 87:8 2|76 3:8 3|58 16:8 4|87 69:8 5|34 24:8 6|41 64:8 7|2 78:8 8|9 96:8 9|85 9:8 10|61 18:9 1|18 66:9 2|39 13:9 3|23 77:9 4|39 26:9 5|100 26:9 6|89 88:9 7|76 11:9 8|71 61:9 9|44 30:9 10|81 35:10 1|45 4:10 2|48 19:10 3|96 94:10 4|21 78:10 5|33 97:10 6|33 80:10 7|62 14:10 8|68 43:10 9|23 31:10 10</relation>
    <relation name="R221" arity="2" nbTuples="100" semantics="soft" defaultCost="infinity">52 57:1 1|49 80:1 2|32 51:1 3|88 87:1 4|56 1:1 5|58 45:1 6|97 2:1 7|80 10:1 8|40 84:1 9|74 51:1 10|43 46:2 1|38 29:2 2|30 60:2 3|20 58:2 4|3 5:2 5|4 22:2 6|73 74:2 7|55 15:2 8|99 89:2 9|41 99:2 10|83 84:3 1|47 74:3 2|25 95:3 3|93 89:3 4|41 3:3 5|54 29:3 6|84 19:3 7|22 50:3 8|43 73:3 9|73 42:3 10|91 98:4 1|27 62:4 2|47 45:4 3|63 81:4 4|90 51:4 5|19 45:4 6|61 18:4 7|46 78:4 8|72 21:4 9|8 21:4 10|75 43:5 1|30 99:5 2|68 11:5 3|36 30:5 4|34 30:5 5|27 60:5 6|59 58:5 7|37 37:5 8|88 92:5 9|38 46:5 10|37 21:6 1|45 9:6 2|90 8:6 3|50 23:6 4|2 50:6 5|51 57:6 6|8 8:6 7|59 32:6 8|76 61:6 9|87 47:6 10|79 3:7 1|95 15:7 2|74 61:7 3|1 49:7 4|30 7:7 5|54 16:7 6|64 65:7 7|28 69:7 8|20 36:7 9|21 50:7 10|100 15:8 1|96 70:8 2|13 67:8 3|61 31:8 4|17 3:8 5|6 3:8 6|51 8:8 7|16 15:8 8|11 35:8 9|74 89:8 10|8 2:9 1|14 86:9 2|64 2:9 3|37 12:9 4|41 60:9 5|6 86:9 6|60 49:9 7|49 39:9 8|63 16:9 9|57 97:9 10|22 45:10 1|21 62:10 2|8 27:10 3|82 88:10 4|61 3:10 5|86 26:10 6|63 76:10 7|92 5:10 8|10 8:10 9|91 92:10 10</relation>
    <relation name="R222" arity="2" nbTuples="100" semantics="soft" defaultCost="infinity">89 43:1 1|86 69:1 2|97 34:1 3|46 56:1 4|48 58:1 5|18 7:1 6|63 82:1 7|74 12:1 8|21 42:1 9|10 20:1 10|48 52:2 1|61 30:2 2|68 13:2 3|3 80:2 4|86 31:2 5|87 2:2 6|80 3:2 7|57 2:2 8|87 82:2 9|83 54:2 10|15 11:3 1|48 25:3 2|1 33:3 3|52 49:3 4|20 99:3 5|20 23:3 6|90 21:3 7|55 14:3 8|86 100:3 9|91 94:3 10|45 51:4 1|42 73:4 2|76 88:4 3|20 27:4 4|29 43:4 5|66 68:4 6|34 43:4 7|90 41:4 8|51 100:4 9|44 96:4 10|68 2:5 1|54 25:5 2|68 25:5 3|21 3:5 4|45 74:5 5|54 54:5 6|88 41:5 7|63 2:5 8|65 83:5 9|14 37:5 10|37 29:6 1|92 11:6 2|94 29:6 3|56 22:6 4|79 59:6 5|27 36:6 6|57 20:6 7|8 86:6 8|27 91:6 9|98 28:6 10|44 94:7 1|84 64:7 2|76 77:7 3|48 99:7 4|75 29:7 5|58 96:7 6|47 74:7 7|48 87:7 8|13 33:7 9|83 6:7 10|22 63:8 1|74 77:8 2|32 33:8 3|96 40:8 4|6 29:8 5|27 44:8 6|82 31:8 7|32 20:8 8|58 54:8 9|4 66:8 10|5 84:9 1|32 96:9 2|61 13:9 3|40 15:9 4|83 16:9 5|11 3:9 6|30 85:9 7|88 37:9 8|38 91:9 9|35 56:9 10|86 22:10 1|93 76:10 2|13 94:10 3|6 31:10 4|30 36:10 5|93 92:10 6|89 90:10 7|71 34:10 8|8 82:10 9|45 90:10 10</relation>
    <relation name="R223" arity="2" nbTuples="100" semantics="soft" defaultCost="infinity">37 70:1 1|95 37:1 2|41 75:1 3|58 60:1 4|94 8:1 5|60 35:1 6|66 47:1 7|86 86:1 8|21 74:1 9|86 72:1 10|18 31:2 1|5 83:2 2|81 82:2 3|91 17:2 4|33 56:2 5|89 64:2 6|40 75:2 7|27 98:2 8|70 50:2 9|47 49:2 10|91 70:3 1|57 21:3 2|65 11:3 3|92 65:3 4|29 11:3 5|68 49:3 6|81 91:3 7|52 8:3 8|62 11:3 9|41 89:3 10|10 96:4 1|49 52:4 2|5 84:4 3|99 32:4 4|30 1:4 5|99 34:4 6|10 81:4 7|28 46:4 8|46 24:4 9|10 59:4 10|27 94:5 1|34 99:5 2|49 30:5 3|91 78:5 4|78 97:5 5|72 83:5 6|79 32:5 7|80 61:5 8|34 27:5 9|79 50:5 10|80 29:6 1|69 57:6 2|78 21:6 3|77 91:6 4|69 91:6 5|91 3:6 6|20 79:6 7|40 13:6 8|75 79:6 9|70 42:6 10|2 5:7 1|42 1:7 2|14 70:7 3|68 49:7 4|85 46:7 5|18 59:7 6|90 10:7 7|90 81:7 8|32 40:7 9|19 78:7 10|66 23:8 1|2 97:8 2|17 36:8 3|39 82:8 4|22 54:8 5|97 16:8 6|13 48:8 7|35 17:8 8|5 18:8 9|10 8:8 10|64 55:9 1|80 24:9 2|40 79:9 3|47 36:9 4|25 70:9 5|22 90:9 6|41 89:9 7|16 100:9 8|27 16:9 9|23 66:9 10|64 60:10 1|41 31:10 2|15 9:10 3|15 5:10 4|77 42:10 5|9 64:10 6|42 19:10 7|1 53:10 8|34 38:10 9|93 74:10 10</relation>
    <relation name="R224" arity="2" nbTuples="100" semantics="soft" defaultCost="infinity">41 62:1 1|64 6:1 2|97 74:1 3|27 41:1 4|91 52:1 5|88 96:1 6|25 8:1 7|46 7:1 8|63 1:1 9|99 91:1 10|24 47:2 1|11 16:2 2|95 65:2 3|64 5:2 4|52 97:2 5|80 59:2 6|48 55:2 7|22 69:2 8|88 78:2 9|93 75:2 10|38 72:3 1|31 95:3 2|30 71:3 3|84 57:3 4|30 36:3 5|52 33:3 6|77 81:3 7|50 86:3 8|72 13:3 9|8 26:3 10|13 33:4 1|17 81:4 2|71 62:4 3|85 78:4 4|92 29:4 5|95 39:4 6|58 52:4 7|66 20:4 8|91 50:4 9|24 8:4 10|89 30:5 1|18 25:5 2|87 64:5 3|29 5:5 4|83 35:5 5|57 5:5 6|72 73:5 7|54 93:5 8|85 84:5 9|87 2:5 10|13 28:6 1|33 57:6 2|13 81:6 3|69 40:6 4|12 79:6 5|25 51:6 6|26 29:6 7|65 22:6 8|42 44:6 9|22 16:6 10|22 37:7 1|80 65:7 2|41 12:7 3|92 71:7 4|43 50:7 5|74 21:7 6|7 15:7 7|36 51:7 8|61 60:7 9|42 31:7 10|25 45:8 1|62 22:8 2|72 63:8 3|61 95:8 4|6 77:8 5|100 7:8 6|1 68:8 7|63 64:8 8|33 41:8 9|16 6:8 10|19 82:9 1|86 93:9 2|35 62:9 3|7 89:9 4|13 19:9 5|11 97:9 6|41 36:9 7|70 95:9 8|65 17:9 9|73 10:9 10|80 28:10 1|85 68:10 2|24 53:10 3|22 38:10 4|31 14:10 5|52 14:10 6|87 82:10 7|72 42:10 8|36 89:10 9|82 52:10 10</relation>
    <relation name="R225" arity="2" nbTuples="100" semantics="soft" defaultCost="infinity">11 65:1 1|39 16:1 2|36 16:1 3|15 11:1 4|35 39:1 5|90 31:1 6|90 8:1 7|27 71:1 8|72 48:1 9|33 53:1 10|81 32:2 1|55 72:2 2|11 49:2 3|25 77:2 4|28 6:2 5|24 29:2 6|31 53:2 7|75 16:2 8|59 26:2 9|89 25:2 10|13 63:3 1|74 46:3 2|4 22:3 3|8 75:3 4|23 28:3 5|83 96:3 6|15 53:3 7|13 84:3 8|75 15:3 9|45 31:3 10|36 85:4 1|39 35:4 2|13 77:4 3|17 68:4 4|61 2:4 5|34 86:4 6|71 61:4 7|35 22:4 8|65 52:4 9|65 63:4 10|93 90:5 1|54 79:5 2|94 30:5 3|82 68:5 4|25 12:5 5|24 26:5 6|40 46:5 7|11 56:5 8|14 95:5 9|7 10:5 10|54 28:6 1|87 34:6 2|75 21:6 3|28 86:6 4|61 62:6 5|47 90:6 6|1 88:6 7|28 76:6 8|77 71:6 9|47 66:6 10|45 59:7 1|62 65:7 2|54 77:7 3|73 16:7 4|90 75:7 5|49 93:7 6|94 6:7 7|51 24:7 8|75 46:7 9|77 22:7 10|7 25:8 1|90 73:8 2|63 94:8 3|16 84:8 4|18 24:8 5|2 85:8 6|55 76:8 7|98 48:8 8|26 77:8 9|89 72:8 10|97 59:9 1|53 55:9 2|85 59:9 3|90 78:9 4|17 86:9 5|29 4:9 6|63 83:9 7|20 90:9 8|7 73:9 9|19 5:9 10|81 89:10 1|63 55:10 2|33 28:10 3|76 12:10 4|60 23:10 5|80 33:10 6|19 65:10 7|2 13:10 8|15 51:10 9|52 59:10 10</relation>
    <relation name="R226" arity="2" nbTuples="100" semantics="soft" defaultCost="infinity">71 83:1 1|23 48:1 2|68 20:1 3|82 15:1 4|15 100:1 5|100 55:1 6|90 57:1 7|97 23:1 8|60 81:1 9|30 94:1 10|74 60:2 1|52 3:2 2|26 6:2 3|43 92:2 4|11 35:2 5|16 73:2 6|100 53:2 7|91 89:2 8|10 72:2 9|90 76:2 10|89 85:3 1|96 1:3 2|95 64:3 3|85 61:3 4|97 97:3 5|99 30:3 6|70 22:3 7|70 52:3 8|51 33:3 9|10 67:3 10|19 31:4 1|60 93:4 2|38 82:4 3|84 86:4 4|6 56:4 5|5 32:4 6|42 38:4 7|48 19:4 8|68 85:4 9|4 2:4 10|82 49:5 1|56 60:5 2|36 71:5 3|44 7:5 4|92 6:5 5|62 36:5 6|18 20:5 7|60 7:5 8|4 61:5 9|18 50:5 10|23 23:6 1|39 83:6 2|16 47:6 3|52 80:6 4|23 40:6 5|32 10:6 6|50 54:6 7|81 76:6 8|74 67:6 9|43 72:6 10|44 93:7 1|57 16:7 2|42 68:7 3|8 96:7 4|38 29:7 5|53 96:7 6|10 39:7 7|80 98:7 8|23 86:7 9|46 55:7 10|60 30:8 1|89 59:8 2|83 44:8 3|37 86:8 4|51 58:8 5|40 71:8 6|53 85:8 7|37 70:8 8|49 78:8 9|64 33:8 10|59 55:9 1|89 21:9 2|69 88:9 3|48 75:9 4|10 50:9 5|10 54:9 6|33 100:9 7|90 52:9 8|83 51:9 9|90 4:9 10|70 99:10 1|68 22:10 2|92 46:10 3|53 46:10 4|91 60:10 5|20 9:10 6|49 38:10 7|88 10:10 8|34 5:10 9|68 21:10 10</relation>
    <relation name="R227" arity="2" nbTuples="100" semantics="soft" defaultCost="infinity">54 15:1 1|1 87:1 2|50 25:1 3|31 54:1 4|68 21:1 5|41 67:1 6|78 93:1 7|21 21:1 8|68 80:1 9|6 57:1 10|31 30:2 1|3 81:2 2|68 33:2 3|30 61:2 4|91 28:2 5|76 56:2 6|74 13:2 7|4 41:2 8|85 21:2 9|98 58:2 10|97 58:3 1|88 73:3 2|85 58:3 3|59 70:3 4|49 30:3 5|13 70:3 6|70 37:3 7|90 49:3 8|86 6:3 9|82 40:3 10|16 81:4 1|44 47:4 2|75 50:4 3|19 96:4 4|28 79:4 5|97 72:4 6|15 82:4 7|18 50:4 8|22 23:4 9|54 17:4 10|20 94:5 1|3 37:5 2|4 6:5 3|59 55:5 4|42 4:5 5|99 59:5 6|35 74:5 7|35 65:5 8|16 31:5 9|58 59:5 10|55 28:6 1|19 28:6 2|29 20:6 3|10 45:6 4|9 38:6 5|54 24:6 6|60 74:6 7|33 32:6 8|10 16:6 9|57 9:6 10|34 65:7 1|48 79:7 2|15 36:7 3|78 64:7 4|98 22:7 5|82 19:7 6|18 20:7 7|18 27:7 8|3 23:7 9|80 39:7 10|62 25:8 1|71 64:8 2|46 45:8 3|33 33:8 4|47 97:8 5|98 40:8 6|24 36:8 7|57 37:8 8|78 71:8 9|72 88:8 10|84 30:9 1|57 37:9 2|69 43:9 3|24 93:9 4|82 3:9 5|40 91:9 6|18 38:9 7|96 35:9 8|87 51:9 9|72 11:9 10|96 51:10 1|85 66:10 2|77 34:10 3|92 3:10 4|36 33:10 5|12 2:10 6|37 14:10 7|30 52:10 8|4 54:10 9|72 66:10 10</relation>
    <relation name="R228" arity="2" nbTuples="100" semantics="soft" defaultCost="infinity">40 96:1 1|82 98:1 2|82 60:1 3|43 10:1 4|68 24:1 5|51 55:1 6|9 6:1 7|53 2:1 8|18 13:1 9|52 54:1 10|58 36:2 1|44 52:2 2|89 18:2 3|36 16:2 4|29 43:2 5|66 13:2 6|52 54:2 7|94 93:2 8|6 18:2 9|7 100:2 10|40 31:3 1|24 21:3 2|97 85:3 3|44 78:3 4|21 74:3 5|96 78:3 6|55 82:3 7|39 39:3 8|32 25:3 9|32 55:3 10|61 16:4 1|57 69:4 2|91 56:4 3|94 55:4 4|92 24:4 5|62 52:4 6|16 44:4 7|39 100:4 8|34 6:4 9|98 94:4 10|16 87:5 1|92 6:5 2|98 12:5 3|98 35:5 4|34 43:5 5|49 50:5 6|40 10:5 7|59 91:5 8|53 49:5 9|93 51:5 10|12 48:6 1|69 66:6 2|3 35:6 3|4 17:6 4|92 7:6 5|80 93:6 6|26 42:6 7|91 59:6 8|52 94:6 9|78 4:6 10|81 14:7 1|73 52:7 2|80 24:7 3|75 55:7 4|4 13:7 5|82 3:7 6|65 3:7 7|19 38:7 8|59 96:7 9|85 56:7 10|93 91:8 1|24 58:8 2|28 29:8 3|28 31:8 4|40 18:8 5|48 66:8 6|43 42:8 7|51 11:8 8|37 85:8 9|60 63:8 10|52 49:9 1|44 79:9 2|47 68:9 3|98 31:9 4|64 87:9 5|20 99:9 6|98 3:9 7|3 46:9 8|35 39:9 9|41 93:9 10|35 34:10 1|59 76:10 2|67 57:10 3|23 38:10 4|1 30:10 5|4 84:10 6|44 92:10 7|88 6:10 8|58 25:10 9|79 68:10 10</relation>
    <relation name="R229" arity="2" nbTuples="100" semantics="soft" defaultCost="infinity">34 1:1 1|63 7:1 2|8 28:1 3|26 27:1 4|10 88:1 5|29 16:1 6|68 3:1 7|54 30:1 8|90 94:1 9|76 91:1 10|18 21:2 1|40 13:2 2|92 53:2 3|17 15:2 4|23 32:2 5|31 50:2 6|41 66:2 7|52 11:2 8|100 11:2 9|58 68:2 10|98 70:3 1|16 28:3 2|71 76:3 3|92 95:3 4|86 1:3 5|24 80:3 6|34 77:3 7|79 61:3 8|16 80:3 9|7 100:3 10|46 11:4 1|63 1:4 2|72 61:4 3|6 36:4 4|83 11:4 5|71 29:4 6|90 35:4 7|60 91:4 8|38 100:4 9|100 69:4 10|25 75:5 1|15 7:5 2|66 37:5 3|68 67:5 4|21 49:5 5|24 18:5 6|83 69:5 7|92 36:5 8|9 62:5 9|35 48:5 10|78 70:6 1|7 88:6 2|4 91:6 3|71 7:6 4|14 50:6 5|52 58:6 6|73 16:6 7|61 19:6 8|95 48:6 9|72 37:6 10|92 80:7 1|61 97:7 2|45 35:7 3|24 56:7 4|28 16:7 5|90 26:7 6|30 14:7 7|82 91:7 8|99 26:7 9|64 42:7 10|8 80:8 1|71 85:8 2|3 12:8 3|93 1:8 4|84 71:8 5|86 3:8 6|21 71:8 7|97 78:8 8|23 32:8 9|80 65:8 10|33 29:9 1|29 58:9 2|36 76:9 3|4 31:9 4|7 67:9 5|28 81:9 6|31 5:9 7|55 23:9 8|36 46:9 9|43 76:9 10|28 22:10 1|67 15:10 2|46 67:10 3|85 86:10 4|42 69:10 5|25 15:10 6|7 95:10 7|9 64:10 8|1 45:10 9|16 41:10 10</relation>
    <relation name="R230" arity="2" nbTuples="100" semantics="soft" defaultCost="infinity">97 49:1 1|33 8:1 2|62 3:1 3|32 47:1 4|11 32:1 5|49 47:1 6|17 30:1 7|91 49:1 8|35 47:1 9|65 14:1 10|30 53:2 1|43 76:2 2|93 35:2 3|4 43:2 4|27 37:2 5|75 27:2 6|55 22:2 7|49 4:2 8|31 51:2 9|36 18:2 10|76 67:3 1|83 53:3 2|36 25:3 3|40 50:3 4|75 38:3 5|98 41:3 6|25 40:3 7|18 28:3 8|95 70:3 9|52 44:3 10|11 98:4 1|39 11:4 2|1 77:4 3|95 84:4 4|41 72:4 5|8 89:4 6|1 20:4 7|12 52:4 8|81 48:4 9|7 90:4 10|98 56:5 1|32 76:5 2|99 95:5 3|56 79:5 4|10 16:5 5|16 65:5 6|85 23:5 7|97 12:5 8|18 94:5 9|17 40:5 10|96 20:6 1|27 37:6 2|23 35:6 3|72 36:6 4|8 86:6 5|34 56:6 6|30 68:6 7|85 19:6 8|9 86:6 9|21 12:6 10|82 7:7 1|84 73:7 2|69 6:7 3|8 42:7 4|15 23:7 5|84 28:7 6|72 85:7 7|58 16:7 8|11 68:7 9|81 59:7 10|97 36:8 1|68 67:8 2|61 81:8 3|59 55:8 4|71 4:8 5|100 51:8 6|79 34:8 7|84 50:8 8|53 18:8 9|75 31:8 10|14 85:9 1|14 66:9 2|3 18:9 3|35 45:9 4|57 42:9 5|62 100:9 6|49 87:9 7|44 5:9 8|45 59:9 9|74 67:9 10|64 2:10 1|97 59:10 2|98 22:10 3|24 68:10 4|6 96:10 5|43 83:10 6|58 96:10 7|22 63:10 8|94 92:10 9|57 7:10 10</relation>
    <relation name="R231" arity="2" nbTuples="100" semantics="soft" defaultCost="infinity">97 32:1 1|3 48:1 2|9 35:1 3|95 84:1 4|21 60:1 5|36 79:1 6|53 65:1 7|41 49:1 8|93 22:1 9|68 85:1 10|7 77:2 1|19 42:2 2|43 20:2 3|98 74:2 4|59 75:2 5|20 86:2 6|44 70:2 7|37 11:2 8|6 17:2 9|86 33:2 10|63 98:3 1|15 20:3 2|44 100:3 3|32 36:3 4|33 33:3 5|20 66:3 6|3 39:3 7|15 100:3 8|88 48:3 9|99 77:3 10|86 43:4 1|70 18:4 2|62 81:4 3|48 46:4 4|23 72:4 5|73 11:4 6|50 39:4 7|64 19:4 8|54 54:4 9|4 2:4 10|74 45:5 1|49 29:5 2|89 79:5 3|24 16:5 4|9 94:5 5|82 75:5 6|24 1:5 7|76 78:5 8|55 40:5 9|100 27:5 10|96 28:6 1|83 42:6 2|67 8:6 3|54 12:6 4|16 57:6 5|14 90:6 6|71 12:6 7|29 21:6 8|19 6:6 9|14 73:6 10|37 29:7 1|47 28:7 2|97 44:7 3|35 83:7 4|83 53:7 5|93 22:7 6|27 11:7 7|30 82:7 8|23 30:7 9|34 93:7 10|5 89:8 1|58 23:8 2|99 46:8 3|7 11:8 4|33 74:8 5|48 46:8 6|50 28:8 7|13 2:8 8|42 36:8 9|3 24:8 10|3 69:9 1|45 7:9 2|36 83:9 3|39 3:9 4|4 98:9 5|19 71:9 6|86 72:9 7|10 49:9 8|15 39:9 9|97 13:9 10|18 20:10 1|32 5:10 2|33 45:10 3|19 49:10 4|72 11:10 5|39 22:10 6|37 9:10 7|95 96:10 8|24 3:10 9|15 6:10 10</relation>
    <relation name="R232" arity="2" nbTuples="100" semantics="soft" defaultCost="infinity">44 58:1 1|2 68:1 2|93 87:1 3|88 8:1 4|29 5:1 5|96 34:1 6|90 45:1 7|88 42:1 8|67 21:1 9|47 12:1 10|67 8:2 1|91 10:2 2|64 24:2 3|37 6:2 4|71 13:2 5|18 59:2 6|19 23:2 7|91 28:2 8|28 17:2 9|43 27:2 10|16 56:3 1|33 46:3 2|100 9:3 3|43 20:3 4|32 4:3 5|71 49:3 6|83 20:3 7|94 38:3 8|34 81:3 9|71 38:3 10|55 47:4 1|77 62:4 2|76 15:4 3|70 63:4 4|87 14:4 5|75 39:4 6|38 90:4 7|28 81:4 8|64 55:4 9|60 44:4 10|51 6:5 1|31 91:5 2|94 81:5 3|97 8:5 4|10 69:5 5|88 86:5 6|99 69:5 7|21 31:5 8|77 29:5 9|85 17:5 10|13 91:6 1|72 27:6 2|3 18:6 3|92 54:6 4|25 58:6 5|77 69:6 6|44 75:6 7|35 17:6 8|53 64:6 9|18 26:6 10|38 32:7 1|74 75:7 2|35 35:7 3|41 10:7 4|70 18:7 5|60 53:7 6|68 39:7 7|76 90:7 8|39 8:7 9|43 12:7 10|32 100:8 1|79 17:8 2|14 100:8 3|79 57:8 4|83 13:8 5|19 84:8 6|35 26:8 7|40 14:8 8|4 76:8 9|68 15:8 10|93 13:9 1|28 77:9 2|36 72:9 3|71 41:9 4|6 51:9 5|49 3:9 6|46 66:9 7|99 33:9 8|61 36:9 9|100 24:9 10|88 100:10 1|11 70:10 2|5 4:10 3|78 90:10 4|72 11:10 5|88 88:10 6|90 58:10 7|97 71:10 8|51 89:10 9|100 25:10 10</relation>
    <relation name="R233" arity="2" nbTuples="100" semantics="soft" defaultCost="infinity">15 61:1 1|95 74:1 2|76 68:1 3|33 56:1 4|12 57:1 5|48 61:1 6|92 4:1 7|80 95:1 8|82 22:1 9|40 67:1 10|79 83:2 1|71 91:2 2|63 74:2 3|36 62:2 4|45 71:2 5|4 59:2 6|89 96:2 7|78 95:2 8|32 94:2 9|90 24:2 10|87 31:3 1|89 26:3 2|3 12:3 3|37 53:3 4|100 72:3 5|46 30:3 6|3 20:3 7|33 16:3 8|44 52:3 9|86 11:3 10|23 97:4 1|87 7:4 2|42 99:4 3|25 1:4 4|12 83:4 5|62 93:4 6|79 24:4 7|23 91:4 8|2 54:4 9|1 98:4 10|75 44:5 1|15 35:5 2|59 20:5 3|16 24:5 4|91 64:5 5|96 34:5 6|68 86:5 7|5 68:5 8|79 72:5 9|34 70:5 10|2 22:6 1|21 92:6 2|66 23:6 3|39 71:6 4|52 53:6 5|97 55:6 6|33 1:6 7|17 3:6 8|17 64:6 9|1 5:6 10|11 1:7 1|86 34:7 2|63 62:7 3|84 97:7 4|26 71:7 5|43 16:7 6|15 68:7 7|39 95:7 8|48 92:7 9|87 78:7 10|44 11:8 1|84 47:8 2|42 94:8 3|57 23:8 4|45 50:8 5|39 67:8 6|12 42:8 7|37 74:8 8|42 52:8 9|57 53:8 10|87 24:9 1|24 11:9 2|45 100:9 3|35 24:9 4|7 44:9 5|76 97:9 6|52 7:9 7|10 57:9 8|86 93:9 9|78 89:9 10|84 54:10 1|9 50:10 2|69 38:10 3|95 66:10 4|71 97:10 5|29 60:10 6|21 79:10 7|1 35:10 8|50 90:10 9|46 71:10 10</relation>
[truncated: 1,344,417 more chars]
