# Supplementary material for: A local cost simulation-based algorithm to solve distributed constraint optimization problems
Source: PeerJ Comput Sci. 2023 Mar 17;9:e1296. doi: 10.7717/peerj-cs.1296 (PMC10280401; doi:10.7717/peerj-cs.1296)
Supplement: Supplemental Information 1 [file peerj-cs-09-1296-s001.zip › code/DCOP_LCS/problem/ADCOP——70_10_0.6/RANDOM_ADCOP_70_10_density_0.6_4.xml]

<instance>
  <presentation name="instance4" type="ADCOP" benchmark="RandomDCOP" model="Simple" constraintModel="TKC" format="XDisCSP 1.0" />
  <agents nbAgents="70">
    <agent name="A1" id="1" description="Agent 1" />
    <agent name="A2" id="2" description="Agent 2" />
    <agent name="A3" id="3" description="Agent 3" />
    <agent name="A4" id="4" description="Agent 4" />
    <agent name="A5" id="5" description="Agent 5" />
    <agent name="A6" id="6" description="Agent 6" />
    <agent name="A7" id="7" description="Agent 7" />
    <agent name="A8" id="8" description="Agent 8" />
    <agent name="A9" id="9" description="Agent 9" />
    <agent name="A10" id="10" description="Agent 10" />
    <agent name="A11" id="11" description="Agent 11" />
    <agent name="A12" id="12" description="Agent 12" />
    <agent name="A13" id="13" description="Agent 13" />
    <agent name="A14" id="14" description="Agent 14" />
    <agent name="A15" id="15" description="Agent 15" />
    <agent name="A16" id="16" description="Agent 16" />
    <agent name="A17" id="17" description="Agent 17" />
    <agent name="A18" id="18" description="Agent 18" />
    <agent name="A19" id="19" description="Agent 19" />
    <agent name="A20" id="20" description="Agent 20" />
    <agent name="A21" id="21" description="Agent 21" />
    <agent name="A22" id="22" description="Agent 22" />
    <agent name="A23" id="23" description="Agent 23" />
    <agent name="A24" id="24" description="Agent 24" />
    <agent name="A25" id="25" description="Agent 25" />
    <agent name="A26" id="26" description="Agent 26" />
    <agent name="A27" id="27" description="Agent 27" />
    <agent name="A28" id="28" description="Agent 28" />
    <agent name="A29" id="29" description="Agent 29" />
    <agent name="A30" id="30" description="Agent 30" />
    <agent name="A31" id="31" description="Agent 31" />
    <agent name="A32" id="32" description="Agent 32" />
    <agent name="A33" id="33" description="Agent 33" />
    <agent name="A34" id="34" description="Agent 34" />
    <agent name="A35" id="35" description="Agent 35" />
    <agent name="A36" id="36" description="Agent 36" />
    <agent name="A37" id="37" description="Agent 37" />
    <agent name="A38" id="38" description="Agent 38" />
    <agent name="A39" id="39" description="Agent 39" />
    <agent name="A40" id="40" description="Agent 40" />
    <agent name="A41" id="41" description="Agent 41" />
    <agent name="A42" id="42" description="Agent 42" />
    <agent name="A43" id="43" description="Agent 43" />
    <agent name="A44" id="44" description="Agent 44" />
    <agent name="A45" id="45" description="Agent 45" />
    <agent name="A46" id="46" description="Agent 46" />
    <agent name="A47" id="47" description="Agent 47" />
    <agent name="A48" id="48" description="Agent 48" />
    <agent name="A49" id="49" description="Agent 49" />
    <agent name="A50" id="50" description="Agent 50" />
    <agent name="A51" id="51" description="Agent 51" />
    <agent name="A52" id="52" description="Agent 52" />
    <agent name="A53" id="53" description="Agent 53" />
    <agent name="A54" id="54" description="Agent 54" />
    <agent name="A55" id="55" description="Agent 55" />
    <agent name="A56" id="56" description="Agent 56" />
    <agent name="A57" id="57" description="Agent 57" />
    <agent name="A58" id="58" description="Agent 58" />
    <agent name="A59" id="59" description="Agent 59" />
    <agent name="A60" id="60" description="Agent 60" />
    <agent name="A61" id="61" description="Agent 61" />
    <agent name="A62" id="62" description="Agent 62" />
    <agent name="A63" id="63" description="Agent 63" />
    <agent name="A64" id="64" description="Agent 64" />
    <agent name="A65" id="65" description="Agent 65" />
    <agent name="A66" id="66" description="Agent 66" />
    <agent name="A67" id="67" description="Agent 67" />
    <agent name="A68" id="68" description="Agent 68" />
    <agent name="A69" id="69" description="Agent 69" />
    <agent name="A70" id="70" description="Agent 70" />
  </agents>
  <domains nbDomains="1">
    <domain name="D1" nbValues="10">1..10</domain>
  </domains>
  <variables nbVariables="70">
    <variable agent="A1" name="X1.1" id="1" domain="D1" description="variable 1.1" />
    <variable agent="A2" name="X2.1" id="1" domain="D1" description="variable 2.1" />
    <variable agent="A3" name="X3.1" id="1" domain="D1" description="variable 3.1" />
    <variable agent="A4" name="X4.1" id="1" domain="D1" description="variable 4.1" />
    <variable agent="A5" name="X5.1" id="1" domain="D1" description="variable 5.1" />
    <variable agent="A6" name="X6.1" id="1" domain="D1" description="variable 6.1" />
    <variable agent="A7" name="X7.1" id="1" domain="D1" description="variable 7.1" />
    <variable agent="A8" name="X8.1" id="1" domain="D1" description="variable 8.1" />
    <variable agent="A9" name="X9.1" id="1" domain="D1" description="variable 9.1" />
    <variable agent="A10" name="X10.1" id="1" domain="D1" description="variable 10.1" />
    <variable agent="A11" name="X11.1" id="1" domain="D1" description="variable 11.1" />
    <variable agent="A12" name="X12.1" id="1" domain="D1" description="variable 12.1" />
    <variable agent="A13" name="X13.1" id="1" domain="D1" description="variable 13.1" />
    <variable agent="A14" name="X14.1" id="1" domain="D1" description="variable 14.1" />
    <variable agent="A15" name="X15.1" id="1" domain="D1" description="variable 15.1" />
    <variable agent="A16" name="X16.1" id="1" domain="D1" description="variable 16.1" />
    <variable agent="A17" name="X17.1" id="1" domain="D1" description="variable 17.1" />
    <variable agent="A18" name="X18.1" id="1" domain="D1" description="variable 18.1" />
    <variable agent="A19" name="X19.1" id="1" domain="D1" description="variable 19.1" />
    <variable agent="A20" name="X20.1" id="1" domain="D1" description="variable 20.1" />
    <variable agent="A21" name="X21.1" id="1" domain="D1" description="variable 21.1" />
    <variable agent="A22" name="X22.1" id="1" domain="D1" description="variable 22.1" />
    <variable agent="A23" name="X23.1" id="1" domain="D1" description="variable 23.1" />
    <variable agent="A24" name="X24.1" id="1" domain="D1" description="variable 24.1" />
    <variable agent="A25" name="X25.1" id="1" domain="D1" description="variable 25.1" />
    <variable agent="A26" name="X26.1" id="1" domain="D1" description="variable 26.1" />
    <variable agent="A27" name="X27.1" id="1" domain="D1" description="variable 27.1" />
    <variable agent="A28" name="X28.1" id="1" domain="D1" description="variable 28.1" />
    <variable agent="A29" name="X29.1" id="1" domain="D1" description="variable 29.1" />
    <variable agent="A30" name="X30.1" id="1" domain="D1" description="variable 30.1" />
    <variable agent="A31" name="X31.1" id="1" domain="D1" description="variable 31.1" />
    <variable agent="A32" name="X32.1" id="1" domain="D1" description="variable 32.1" />
    <variable agent="A33" name="X33.1" id="1" domain="D1" description="variable 33.1" />
    <variable agent="A34" name="X34.1" id="1" domain="D1" description="variable 34.1" />
    <variable agent="A35" name="X35.1" id="1" domain="D1" description="variable 35.1" />
    <variable agent="A36" name="X36.1" id="1" domain="D1" description="variable 36.1" />
    <variable agent="A37" name="X37.1" id="1" domain="D1" description="variable 37.1" />
    <variable agent="A38" name="X38.1" id="1" domain="D1" description="variable 38.1" />
    <variable agent="A39" name="X39.1" id="1" domain="D1" description="variable 39.1" />
    <variable agent="A40" name="X40.1" id="1" domain="D1" description="variable 40.1" />
    <variable agent="A41" name="X41.1" id="1" domain="D1" description="variable 41.1" />
    <variable agent="A42" name="X42.1" id="1" domain="D1" description="variable 42.1" />
    <variable agent="A43" name="X43.1" id="1" domain="D1" description="variable 43.1" />
    <variable agent="A44" name="X44.1" id="1" domain="D1" description="variable 44.1" />
    <variable agent="A45" name="X45.1" id="1" domain="D1" description="variable 45.1" />
    <variable agent="A46" name="X46.1" id="1" domain="D1" description="variable 46.1" />
    <variable agent="A47" name="X47.1" id="1" domain="D1" description="variable 47.1" />
    <variable agent="A48" name="X48.1" id="1" domain="D1" description="variable 48.1" />
    <variable agent="A49" name="X49.1" id="1" domain="D1" description="variable 49.1" />
    <variable agent="A50" name="X50.1" id="1" domain="D1" description="variable 50.1" />
    <variable agent="A51" name="X51.1" id="1" domain="D1" description="variable 51.1" />
    <variable agent="A52" name="X52.1" id="1" domain="D1" description="variable 52.1" />
    <variable agent="A53" name="X53.1" id="1" domain="D1" description="variable 53.1" />
    <variable agent="A54" name="X54.1" id="1" domain="D1" description="variable 54.1" />
    <variable agent="A55" name="X55.1" id="1" domain="D1" description="variable 55.1" />
    <variable agent="A56" name="X56.1" id="1" domain="D1" description="variable 56.1" />
    <variable agent="A57" name="X57.1" id="1" domain="D1" description="variable 57.1" />
    <variable agent="A58" name="X58.1" id="1" domain="D1" description="variable 58.1" />
    <variable agent="A59" name="X59.1" id="1" domain="D1" description="variable 59.1" />
    <variable agent="A60" name="X60.1" id="1" domain="D1" description="variable 60.1" />
    <variable agent="A61" name="X61.1" id="1" domain="D1" description="variable 61.1" />
    <variable agent="A62" name="X62.1" id="1" domain="D1" description="variable 62.1" />
    <variable agent="A63" name="X63.1" id="1" domain="D1" description="variable 63.1" />
    <variable agent="A64" name="X64.1" id="1" domain="D1" description="variable 64.1" />
    <variable agent="A65" name="X65.1" id="1" domain="D1" description="variable 65.1" />
    <variable agent="A66" name="X66.1" id="1" domain="D1" description="variable 66.1" />
    <variable agent="A67" name="X67.1" id="1" domain="D1" description="variable 67.1" />
    <variable agent="A68" name="X68.1" id="1" domain="D1" description="variable 68.1" />
    <variable agent="A69" name="X69.1" id="1" domain="D1" description="variable 69.1" />
    <variable agent="A70" name="X70.1" id="1" domain="D1" description="variable 70.1" />
  </variables>
  <constraints nbConstraints="1449">
    <constraint name="C0" model="TKC" arity="2" scope="X42.1 X51.1" reference="R0" />
    <constraint name="C1" model="TKC" arity="2" scope="X20.1 X33.1" reference="R1" />
    <constraint name="C2" model="TKC" arity="2" scope="X59.1 X69.1" reference="R2" />
    <constraint name="C3" model="TKC" arity="2" scope="X25.1 X38.1" reference="R3" />
    <constraint name="C4" model="TKC" arity="2" scope="X10.1 X48.1" reference="R4" />
    <constraint name="C5" model="TKC" arity="2" scope="X13.1 X43.1" reference="R5" />
    <constraint name="C6" model="TKC" arity="2" scope="X15.1 X39.1" reference="R6" />
    <constraint name="C7" model="TKC" arity="2" scope="X30.1 X62.1" reference="R7" />
    <constraint name="C8" model="TKC" arity="2" scope="X18.1 X26.1" reference="R8" />
    <constraint name="C9" model="TKC" arity="2" scope="X37.1 X38.1" reference="R9" />
    <constraint name="C10" model="TKC" arity="2" scope="X35.1 X56.1" reference="R10" />
    <constraint name="C11" model="TKC" arity="2" scope="X10.1 X16.1" reference="R11" />
    <constraint name="C12" model="TKC" arity="2" scope="X10.1 X66.1" reference="R12" />
    <constraint name="C13" model="TKC" arity="2" scope="X44.1 X51.1" reference="R13" />
    <constraint name="C14" model="TKC" arity="2" scope="X13.1 X33.1" reference="R14" />
    <constraint name="C15" model="TKC" arity="2" scope="X4.1 X52.1" reference="R15" />
    <constraint name="C16" model="TKC" arity="2" scope="X10.1 X34.1" reference="R16" />
    <constraint name="C17" model="TKC" arity="2" scope="X27.1 X32.1" reference="R17" />
    <constraint name="C18" model="TKC" arity="2" scope="X14.1 X58.1" reference="R18" />
    <constraint name="C19" model="TKC" arity="2" scope="X2.1 X29.1" reference="R19" />
    <constraint name="C20" model="TKC" arity="2" scope="X12.1 X17.1" reference="R20" />
    <constraint name="C21" model="TKC" arity="2" scope="X25.1 X60.1" reference="R21" />
    <constraint name="C22" model="TKC" arity="2" scope="X9.1 X32.1" reference="R22" />
    <constraint name="C23" model="TKC" arity="2" scope="X13.1 X25.1" reference="R23" />
    <constraint name="C24" model="TKC" arity="2" scope="X12.1 X41.1" reference="R24" />
    <constraint name="C25" model="TKC" arity="2" scope="X54.1 X70.1" reference="R25" />
    <constraint name="C26" model="TKC" arity="2" scope="X45.1 X58.1" reference="R26" />
    <constraint name="C27" model="TKC" arity="2" scope="X53.1 X57.1" reference="R27" />
    <constraint name="C28" model="TKC" arity="2" scope="X42.1 X55.1" reference="R28" />
    <constraint name="C29" model="TKC" arity="2" scope="X8.1 X45.1" reference="R29" />
    <constraint name="C30" model="TKC" arity="2" scope="X8.1 X64.1" reference="R30" />
    <constraint name="C31" model="TKC" arity="2" scope="X35.1 X57.1" reference="R31" />
    <constraint name="C32" model="TKC" arity="2" scope="X32.1 X50.1" reference="R32" />
    <constraint name="C33" model="TKC" arity="2" scope="X14.1 X31.1" reference="R33" />
    <constraint name="C34" model="TKC" arity="2" scope="X6.1 X61.1" reference="R34" />
    <constraint name="C35" model="TKC" arity="2" scope="X8.1 X42.1" reference="R35" />
    <constraint name="C36" model="TKC" arity="2" scope="X35.1 X45.1" reference="R36" />
    <constraint name="C37" model="TKC" arity="2" scope="X15.1 X51.1" reference="R37" />
    <constraint name="C38" model="TKC" arity="2" scope="X23.1 X53.1" reference="R38" />
    <constraint name="C39" model="TKC" arity="2" scope="X12.1 X34.1" reference="R39" />
    <constraint name="C40" model="TKC" arity="2" scope="X23.1 X38.1" reference="R40" />
    <constraint name="C41" model="TKC" arity="2" scope="X30.1 X45.1" reference="R41" />
    <constraint name="C42" model="TKC" arity="2" scope="X39.1 X68.1" reference="R42" />
    <constraint name="C43" model="TKC" arity="2" scope="X3.1 X23.1" reference="R43" />
    <constraint name="C44" model="TKC" arity="2" scope="X39.1 X40.1" reference="R44" />
    <constraint name="C45" model="TKC" arity="2" scope="X19.1 X40.1" reference="R45" />
    <constraint name="C46" model="TKC" arity="2" scope="X32.1 X42.1" reference="R46" />
    <constraint name="C47" model="TKC" arity="2" scope="X34.1 X39.1" reference="R47" />
    <constraint name="C48" model="TKC" arity="2" scope="X10.1 X54.1" reference="R48" />
    <constraint name="C49" model="TKC" arity="2" scope="X18.1 X30.1" reference="R49" />
    <constraint name="C50" model="TKC" arity="2" scope="X8.1 X67.1" reference="R50" />
    <constraint name="C51" model="TKC" arity="2" scope="X18.1 X21.1" reference="R51" />
    <constraint name="C52" model="TKC" arity="2" scope="X2.1 X13.1" reference="R52" />
    <constraint name="C53" model="TKC" arity="2" scope="X7.1 X47.1" reference="R53" />
    <constraint name="C54" model="TKC" arity="2" scope="X14.1 X49.1" reference="R54" />
    <constraint name="C55" model="TKC" arity="2" scope="X11.1 X52.1" reference="R55" />
    <constraint name="C56" model="TKC" arity="2" scope="X8.1 X61.1" reference="R56" />
    <constraint name="C57" model="TKC" arity="2" scope="X21.1 X69.1" reference="R57" />
    <constraint name="C58" model="TKC" arity="2" scope="X14.1 X65.1" reference="R58" />
    <constraint name="C59" model="TKC" arity="2" scope="X22.1 X29.1" reference="R59" />
    <constraint name="C60" model="TKC" arity="2" scope="X40.1 X52.1" reference="R60" />
    <constraint name="C61" model="TKC" arity="2" scope="X4.1 X5.1" reference="R61" />
    <constraint name="C62" model="TKC" arity="2" scope="X12.1 X63.1" reference="R62" />
    <constraint name="C63" model="TKC" arity="2" scope="X36.1 X41.1" reference="R63" />
    <constraint name="C64" model="TKC" arity="2" scope="X37.1 X46.1" reference="R64" />
    <constraint name="C65" model="TKC" arity="2" scope="X28.1 X32.1" reference="R65" />
    <constraint name="C66" model="TKC" arity="2" scope="X1.1 X60.1" reference="R66" />
    <constraint name="C67" model="TKC" arity="2" scope="X24.1 X59.1" reference="R67" />
    <constraint name="C68" model="TKC" arity="2" scope="X7.1 X44.1" reference="R68" />
    <constraint name="C69" model="TKC" arity="2" scope="X15.1 X50.1" reference="R69" />
    <constraint name="C70" model="TKC" arity="2" scope="X65.1 X66.1" reference="R70" />
    <constraint name="C71" model="TKC" arity="2" scope="X44.1 X68.1" reference="R71" />
    <constraint name="C72" model="TKC" arity="2" scope="X20.1 X28.1" reference="R72" />
    <constraint name="C73" model="TKC" arity="2" scope="X51.1 X56.1" reference="R73" />
    <constraint name="C74" model="TKC" arity="2" scope="X43.1 X58.1" reference="R74" />
    <constraint name="C75" model="TKC" arity="2" scope="X9.1 X40.1" reference="R75" />
    <constraint name="C76" model="TKC" arity="2" scope="X8.1 X23.1" reference="R76" />
    <constraint name="C77" model="TKC" arity="2" scope="X11.1 X24.1" reference="R77" />
    <constraint name="C78" model="TKC" arity="2" scope="X9.1 X35.1" reference="R78" />
    <constraint name="C79" model="TKC" arity="2" scope="X2.1 X14.1" reference="R79" />
    <constraint name="C80" model="TKC" arity="2" scope="X31.1 X70.1" reference="R80" />
    <constraint name="C81" model="TKC" arity="2" scope="X39.1 X70.1" reference="R81" />
    <constraint name="C82" model="TKC" arity="2" scope="X24.1 X69.1" reference="R82" />
    <constraint name="C83" model="TKC" arity="2" scope="X23.1 X51.1" reference="R83" />
    <constraint name="C84" model="TKC" arity="2" scope="X40.1 X47.1" reference="R84" />
    <constraint name="C85" model="TKC" arity="2" scope="X1.1 X40.1" reference="R85" />
    <constraint name="C86" model="TKC" arity="2" scope="X53.1 X68.1" reference="R86" />
    <constraint name="C87" model="TKC" arity="2" scope="X16.1 X27.1" reference="R87" />
    <constraint name="C88" model="TKC" arity="2" scope="X2.1 X22.1" reference="R88" />
    <constraint name="C89" model="TKC" arity="2" scope="X16.1 X46.1" reference="R89" />
    <constraint name="C90" model="TKC" arity="2" scope="X31.1 X45.1" reference="R90" />
    <constraint name="C91" model="TKC" arity="2" scope="X5.1 X53.1" reference="R91" />
    <constraint name="C92" model="TKC" arity="2" scope="X62.1 X67.1" reference="R92" />
    <constraint name="C93" model="TKC" arity="2" scope="X14.1 X45.1" reference="R93" />
    <constraint name="C94" model="TKC" arity="2" scope="X10.1 X45.1" reference="R94" />
    <constraint name="C95" model="TKC" arity="2" scope="X25.1 X42.1" reference="R95" />
    <constraint name="C96" model="TKC" arity="2" scope="X10.1 X52.1" reference="R96" />
    <constraint name="C97" model="TKC" arity="2" scope="X17.1 X41.1" reference="R97" />
    <constraint name="C98" model="TKC" arity="2" scope="X57.1 X60.1" reference="R98" />
    <constraint name="C99" model="TKC" arity="2" scope="X7.1 X31.1" reference="R99" />
    <constraint name="C100" model="TKC" arity="2" scope="X49.1 X61.1" reference="R100" />
    <constraint name="C101" model="TKC" arity="2" scope="X14.1 X32.1" reference="R101" />
    <constraint name="C102" model="TKC" arity="2" scope="X11.1 X51.1" reference="R102" />
    <constraint name="C103" model="TKC" arity="2" scope="X18.1 X24.1" reference="R103" />
    <constraint name="C104" model="TKC" arity="2" scope="X38.1 X41.1" reference="R104" />
    <constraint name="C105" model="TKC" arity="2" scope="X26.1 X66.1" reference="R105" />
    <constraint name="C106" model="TKC" arity="2" scope="X1.1 X63.1" reference="R106" />
    <constraint name="C107" model="TKC" arity="2" scope="X22.1 X24.1" reference="R107" />
    <constraint name="C108" model="TKC" arity="2" scope="X11.1 X32.1" reference="R108" />
    <constraint name="C109" model="TKC" arity="2" scope="X2.1 X40.1" reference="R109" />
    <constraint name="C110" model="TKC" arity="2" scope="X36.1 X47.1" reference="R110" />
    <constraint name="C111" model="TKC" arity="2" scope="X5.1 X70.1" reference="R111" />
    <constraint name="C112" model="TKC" arity="2" scope="X48.1 X69.1" reference="R112" />
    <constraint name="C113" model="TKC" arity="2" scope="X16.1 X64.1" reference="R113" />
    <constraint name="C114" model="TKC" arity="2" scope="X25.1 X32.1" reference="R114" />
    <constraint name="C115" model="TKC" arity="2" scope="X32.1 X34.1" reference="R115" />
    <constraint name="C116" model="TKC" arity="2" scope="X29.1 X68.1" reference="R116" />
    <constraint name="C117" model="TKC" arity="2" scope="X32.1 X36.1" reference="R117" />
    <constraint name="C118" model="TKC" arity="2" scope="X65.1 X67.1" reference="R118" />
    <constraint name="C119" model="TKC" arity="2" scope="X4.1 X40.1" reference="R119" />
    <constraint name="C120" model="TKC" arity="2" scope="X12.1 X22.1" reference="R120" />
    <constraint name="C121" model="TKC" arity="2" scope="X24.1 X43.1" reference="R121" />
    <constraint name="C122" model="TKC" arity="2" scope="X43.1 X51.1" reference="R122" />
    <constraint name="C123" model="TKC" arity="2" scope="X18.1 X66.1" reference="R123" />
    <constraint name="C124" model="TKC" arity="2" scope="X22.1 X54.1" reference="R124" />
    <constraint name="C125" model="TKC" arity="2" scope="X26.1 X69.1" reference="R125" />
    <constraint name="C126" model="TKC" arity="2" scope="X36.1 X42.1" reference="R126" />
    <constraint name="C127" model="TKC" arity="2" scope="X11.1 X62.1" reference="R127" />
    <constraint name="C128" model="TKC" arity="2" scope="X36.1 X39.1" reference="R128" />
    <constraint name="C129" model="TKC" arity="2" scope="X45.1 X49.1" reference="R129" />
    <constraint name="C130" model="TKC" arity="2" scope="X51.1 X68.1" reference="R130" />
    <constraint name="C131" model="TKC" arity="2" scope="X47.1 X51.1" reference="R131" />
    <constraint name="C132" model="TKC" arity="2" scope="X3.1 X14.1" reference="R132" />
    <constraint name="C133" model="TKC" arity="2" scope="X10.1 X21.1" reference="R133" />
    <constraint name="C134" model="TKC" arity="2" scope="X11.1 X23.1" reference="R134" />
    <constraint name="C135" model="TKC" arity="2" scope="X32.1 X40.1" reference="R135" />
    <constraint name="C136" model="TKC" arity="2" scope="X39.1 X63.1" reference="R136" />
    <constraint name="C137" model="TKC" arity="2" scope="X1.1 X54.1" reference="R137" />
    <constraint name="C138" model="TKC" arity="2" scope="X14.1 X42.1" reference="R138" />
    <constraint name="C139" model="TKC" arity="2" scope="X45.1 X51.1" reference="R139" />
    <constraint name="C140" model="TKC" arity="2" scope="X47.1 X53.1" reference="R140" />
    <constraint name="C141" model="TKC" arity="2" scope="X38.1 X60.1" reference="R141" />
    <constraint name="C142" model="TKC" arity="2" scope="X24.1 X58.1" reference="R142" />
    <constraint name="C143" model="TKC" arity="2" scope="X27.1 X43.1" reference="R143" />
    <constraint name="C144" model="TKC" arity="2" scope="X11.1 X27.1" reference="R144" />
    <constraint name="C145" model="TKC" arity="2" scope="X6.1 X22.1" reference="R145" />
    <constraint name="C146" model="TKC" arity="2" scope="X3.1 X15.1" reference="R146" />
    <constraint name="C147" model="TKC" arity="2" scope="X18.1 X62.1" reference="R147" />
    <constraint name="C148" model="TKC" arity="2" scope="X8.1 X31.1" reference="R148" />
    <constraint name="C149" model="TKC" arity="2" scope="X9.1 X65.1" reference="R149" />
    <constraint name="C150" model="TKC" arity="2" scope="X7.1 X39.1" reference="R150" />
    <constraint name="C151" model="TKC" arity="2" scope="X50.1 X62.1" reference="R151" />
    <constraint name="C152" model="TKC" arity="2" scope="X26.1 X37.1" reference="R152" />
    <constraint name="C153" model="TKC" arity="2" scope="X15.1 X67.1" reference="R153" />
    <constraint name="C154" model="TKC" arity="2" scope="X19.1 X30.1" reference="R154" />
    <constraint name="C155" model="TKC" arity="2" scope="X28.1 X60.1" reference="R155" />
    <constraint name="C156" model="TKC" arity="2" scope="X26.1 X35.1" reference="R156" />
    <constraint name="C157" model="TKC" arity="2" scope="X8.1 X22.1" reference="R157" />
    <constraint name="C158" model="TKC" arity="2" scope="X2.1 X23.1" reference="R158" />
    <constraint name="C159" model="TKC" arity="2" scope="X16.1 X52.1" reference="R159" />
    <constraint name="C160" model="TKC" arity="2" scope="X51.1 X64.1" reference="R160" />
    <constraint name="C161" model="TKC" arity="2" scope="X1.1 X58.1" reference="R161" />
    <constraint name="C162" model="TKC" arity="2" scope="X56.1 X62.1" reference="R162" />
    <constraint name="C163" model="TKC" arity="2" scope="X7.1 X49.1" reference="R163" />
    <constraint name="C164" model="TKC" arity="2" scope="X33.1 X35.1" reference="R164" />
    <constraint name="C165" model="TKC" arity="2" scope="X34.1 X35.1" reference="R165" />
    <constraint name="C166" model="TKC" arity="2" scope="X2.1 X52.1" reference="R166" />
    <constraint name="C167" model="TKC" arity="2" scope="X23.1 X25.1" reference="R167" />
    <constraint name="C168" model="TKC" arity="2" scope="X4.1 X21.1" reference="R168" />
    <constraint name="C169" model="TKC" arity="2" scope="X50.1 X51.1" reference="R169" />
    <constraint name="C170" model="TKC" arity="2" scope="X48.1 X49.1" reference="R170" />
    <constraint name="C171" model="TKC" arity="2" scope="X2.1 X21.1" reference="R171" />
    <constraint name="C172" model="TKC" arity="2" scope="X25.1 X40.1" reference="R172" />
    <constraint name="C173" model="TKC" arity="2" scope="X11.1 X36.1" reference="R173" />
    <constraint name="C174" model="TKC" arity="2" scope="X33.1 X42.1" reference="R174" />
    <constraint name="C175" model="TKC" arity="2" scope="X59.1 X60.1" reference="R175" />
    <constraint name="C176" model="TKC" arity="2" scope="X4.1 X24.1" reference="R176" />
    <constraint name="C177" model="TKC" arity="2" scope="X57.1 X64.1" reference="R177" />
    <constraint name="C178" model="TKC" arity="2" scope="X27.1 X31.1" reference="R178" />
    <constraint name="C179" model="TKC" arity="2" scope="X40.1 X53.1" reference="R179" />
    <constraint name="C180" model="TKC" arity="2" scope="X9.1 X14.1" reference="R180" />
    <constraint name="C181" model="TKC" arity="2" scope="X55.1 X64.1" reference="R181" />
    <constraint name="C182" model="TKC" arity="2" scope="X15.1 X54.1" reference="R182" />
    <constraint name="C183" model="TKC" arity="2" scope="X19.1 X32.1" reference="R183" />
    <constraint name="C184" model="TKC" arity="2" scope="X16.1 X22.1" reference="R184" />
    <constraint name="C185" model="TKC" arity="2" scope="X2.1 X18.1" reference="R185" />
    <constraint name="C186" model="TKC" arity="2" scope="X17.1 X32.1" reference="R186" />
    <constraint name="C187" model="TKC" arity="2" scope="X1.1 X19.1" reference="R187" />
    <constraint name="C188" model="TKC" arity="2" scope="X5.1 X7.1" reference="R188" />
    <constraint name="C189" model="TKC" arity="2" scope="X1.1 X20.1" reference="R189" />
    <constraint name="C190" model="TKC" arity="2" scope="X9.1 X15.1" reference="R190" />
    <constraint name="C191" model="TKC" arity="2" scope="X32.1 X66.1" reference="R191" />
    <constraint name="C192" model="TKC" arity="2" scope="X16.1 X62.1" reference="R192" />
    <constraint name="C193" model="TKC" arity="2" scope="X2.1 X69.1" reference="R193" />
    <constraint name="C194" model="TKC" arity="2" scope="X6.1 X69.1" reference="R194" />
    <constraint name="C195" model="TKC" arity="2" scope="X4.1 X30.1" reference="R195" />
    <constraint name="C196" model="TKC" arity="2" scope="X36.1 X52.1" reference="R196" />
    <constraint name="C197" model="TKC" arity="2" scope="X46.1 X63.1" reference="R197" />
    <constraint name="C198" model="TKC" arity="2" scope="X29.1 X40.1" reference="R198" />
    <constraint name="C199" model="TKC" arity="2" scope="X15.1 X62.1" reference="R199" />
    <constraint name="C200" model="TKC" arity="2" scope="X57.1 X62.1" reference="R200" />
    <constraint name="C201" model="TKC" arity="2" scope="X2.1 X4.1" reference="R201" />
    <constraint name="C202" model="TKC" arity="2" scope="X29.1 X69.1" reference="R202" />
    <constraint name="C203" model="TKC" arity="2" scope="X51.1 X62.1" reference="R203" />
    <constraint name="C204" model="TKC" arity="2" scope="X19.1 X48.1" reference="R204" />
    <constraint name="C205" model="TKC" arity="2" scope="X5.1 X63.1" reference="R205" />
    <constraint name="C206" model="TKC" arity="2" scope="X31.1 X61.1" reference="R206" />
    <constraint name="C207" model="TKC" arity="2" scope="X28.1 X33.1" reference="R207" />
    <constraint name="C208" model="TKC" arity="2" scope="X6.1 X26.1" reference="R208" />
    <constraint name="C209" model="TKC" arity="2" scope="X21.1 X64.1" reference="R209" />
    <constraint name="C210" model="TKC" arity="2" scope="X28.1 X58.1" reference="R210" />
    <constraint name="C211" model="TKC" arity="2" scope="X31.1 X46.1" reference="R211" />
    <constraint name="C212" model="TKC" arity="2" scope="X1.1 X29.1" reference="R212" />
    <constraint name="C213" model="TKC" arity="2" scope="X59.1 X62.1" reference="R213" />
    <constraint name="C214" model="TKC" arity="2" scope="X25.1 X70.1" reference="R214" />
    <constraint name="C215" model="TKC" arity="2" scope="X35.1 X61.1" reference="R215" />
    <constraint name="C216" model="TKC" arity="2" scope="X8.1 X53.1" reference="R216" />
    <constraint name="C217" model="TKC" arity="2" scope="X38.1 X49.1" reference="R217" />
    <constraint name="C218" model="TKC" arity="2" scope="X3.1 X34.1" reference="R218" />
    <constraint name="C219" model="TKC" arity="2" scope="X31.1 X41.1" reference="R219" />
    <constraint name="C220" model="TKC" arity="2" scope="X22.1 X39.1" reference="R220" />
    <constraint name="C221" model="TKC" arity="2" scope="X42.1 X65.1" reference="R221" />
    <constraint name="C222" model="TKC" arity="2" scope="X43.1 X56.1" reference="R222" />
    <constraint name="C223" model="TKC" arity="2" scope="X31.1 X53.1" reference="R223" />
    <constraint name="C224" model="TKC" arity="2" scope="X12.1 X55.1" reference="R224" />
    <constraint name="C225" model="TKC" arity="2" scope="X4.1 X45.1" reference="R225" />
    <constraint name="C226" model="TKC" arity="2" scope="X22.1 X40.1" reference="R226" />
    <constraint name="C227" model="TKC" arity="2" scope="X29.1 X66.1" reference="R227" />
    <constraint name="C228" model="TKC" arity="2" scope="X1.1 X39.1" reference="R228" />
    <constraint name="C229" model="TKC" arity="2" scope="X3.1 X25.1" reference="R229" />
    <constraint name="C230" model="TKC" arity="2" scope="X24.1 X55.1" reference="R230" />
    <constraint name="C231" model="TKC" arity="2" scope="X62.1 X65.1" reference="R231" />
    <constraint name="C232" model="TKC" arity="2" scope="X18.1 X45.1" reference="R232" />
    <constraint name="C233" model="TKC" arity="2" scope="X27.1 X53.1" reference="R233" />
    <constraint name="C234" model="TKC" arity="2" scope="X11.1 X17.1" reference="R234" />
    <constraint name="C235" model="TKC" arity="2" scope="X29.1 X43.1" reference="R235" />
    <constraint name="C236" model="TKC" arity="2" scope="X13.1 X42.1" reference="R236" />
    <constraint name="C237" model="TKC" arity="2" scope="X6.1 X10.1" reference="R237" />
    <constraint name="C238" model="TKC" arity="2" scope="X23.1 X60.1" reference="R238" />
    <constraint name="C239" model="TKC" arity="2" scope="X8.1 X66.1" reference="R239" />
    <constraint name="C240" model="TKC" arity="2" scope="X45.1 X47.1" reference="R240" />
    <constraint name="C241" model="TKC" arity="2" scope="X20.1 X34.1" reference="R241" />
    <constraint name="C242" model="TKC" arity="2" scope="X11.1 X41.1" reference="R242" />
    <constraint name="C243" model="TKC" arity="2" scope="X22.1 X53.1" reference="R243" />
    <constraint name="C244" model="TKC" arity="2" scope="X40.1 X58.1" reference="R244" />
    <constraint name="C245" model="TKC" arity="2" scope="X37.1 X43.1" reference="R245" />
    <constraint name="C246" model="TKC" arity="2" scope="X52.1 X58.1" reference="R246" />
    <constraint name="C247" model="TKC" arity="2" scope="X12.1 X16.1" reference="R247" />
    <constraint name="C248" model="TKC" arity="2" scope="X22.1 X62.1" reference="R248" />
    <constraint name="C249" model="TKC" arity="2" scope="X22.1 X32.1" reference="R249" />
    <constraint name="C250" model="TKC" arity="2" scope="X40.1 X63.1" reference="R250" />
    <constraint name="C251" model="TKC" arity="2" scope="X13.1 X27.1" reference="R251" />
    <constraint name="C252" model="TKC" arity="2" scope="X22.1 X46.1" reference="R252" />
    <constraint name="C253" model="TKC" arity="2" scope="X13.1 X18.1" reference="R253" />
    <constraint name="C254" model="TKC" arity="2" scope="X4.1 X56.1" reference="R254" />
    <constraint name="C255" model="TKC" arity="2" scope="X33.1 X56.1" reference="R255" />
    <constraint name="C256" model="TKC" arity="2" scope="X16.1 X49.1" reference="R256" />
    <constraint name="C257" model="TKC" arity="2" scope="X34.1 X54.1" reference="R257" />
    <constraint name="C258" model="TKC" arity="2" scope="X12.1 X52.1" reference="R258" />
    <constraint name="C259" model="TKC" arity="2" scope="X23.1 X64.1" reference="R259" />
    <constraint name="C260" model="TKC" arity="2" scope="X24.1 X54.1" reference="R260" />
    <constraint name="C261" model="TKC" arity="2" scope="X12.1 X64.1" reference="R261" />
    <constraint name="C262" model="TKC" arity="2" scope="X21.1 X54.1" reference="R262" />
    <constraint name="C263" model="TKC" arity="2" scope="X19.1 X57.1" reference="R263" />
    <constraint name="C264" model="TKC" arity="2" scope="X31.1 X69.1" reference="R264" />
    <constraint name="C265" model="TKC" arity="2" scope="X27.1 X33.1" reference="R265" />
    <constraint name="C266" model="TKC" arity="2" scope="X3.1 X35.1" reference="R266" />
    <constraint name="C267" model="TKC" arity="2" scope="X68.1 X69.1" reference="R267" />
    <constraint name="C268" model="TKC" arity="2" scope="X9.1 X59.1" reference="R268" />
    <constraint name="C269" model="TKC" arity="2" scope="X32.1 X57.1" reference="R269" />
    <constraint name="C270" model="TKC" arity="2" scope="X5.1 X60.1" reference="R270" />
    <constraint name="C271" model="TKC" arity="2" scope="X4.1 X28.1" reference="R271" />
    <constraint name="C272" model="TKC" arity="2" scope="X28.1 X38.1" reference="R272" />
    <constraint name="C273" model="TKC" arity="2" scope="X39.1 X47.1" reference="R273" />
    <constraint name="C274" model="TKC" arity="2" scope="X35.1 X43.1" reference="R274" />
    <constraint name="C275" model="TKC" arity="2" scope="X19.1 X39.1" reference="R275" />
    <constraint name="C276" model="TKC" arity="2" scope="X9.1 X50.1" reference="R276" />
    <constraint name="C277" model="TKC" arity="2" scope="X13.1 X21.1" reference="R277" />
    <constraint name="C278" model="TKC" arity="2" scope="X21.1 X49.1" reference="R278" />
    <constraint name="C279" model="TKC" arity="2" scope="X23.1 X39.1" reference="R279" />
    <constraint name="C280" model="TKC" arity="2" scope="X17.1 X23.1" reference="R280" />
    <constraint name="C281" model="TKC" arity="2" scope="X46.1 X61.1" reference="R281" />
    <constraint name="C282" model="TKC" arity="2" scope="X21.1 X40.1" reference="R282" />
    <constraint name="C283" model="TKC" arity="2" scope="X38.1 X68.1" reference="R283" />
    <constraint name="C284" model="TKC" arity="2" scope="X15.1 X36.1" reference="R284" />
    <constraint name="C285" model="TKC" arity="2" scope="X8.1 X14.1" reference="R285" />
    <constraint name="C286" model="TKC" arity="2" scope="X35.1 X48.1" reference="R286" />
    <constraint name="C287" model="TKC" arity="2" scope="X7.1 X14.1" reference="R287" />
    <constraint name="C288" model="TKC" arity="2" scope="X29.1 X46.1" reference="R288" />
    <constraint name="C289" model="TKC" arity="2" scope="X7.1 X70.1" reference="R289" />
    <constraint name="C290" model="TKC" arity="2" scope="X32.1 X49.1" reference="R290" />
    <constraint name="C291" model="TKC" arity="2" scope="X40.1 X55.1" reference="R291" />
    <constraint name="C292" model="TKC" arity="2" scope="X25.1 X66.1" reference="R292" />
    <constraint name="C293" model="TKC" arity="2" scope="X40.1 X41.1" reference="R293" />
    <constraint name="C294" model="TKC" arity="2" scope="X2.1 X39.1" reference="R294" />
    <constraint name="C295" model="TKC" arity="2" scope="X17.1 X38.1" reference="R295" />
    <constraint name="C296" model="TKC" arity="2" scope="X38.1 X43.1" reference="R296" />
    <constraint name="C297" model="TKC" arity="2" scope="X39.1 X44.1" reference="R297" />
    <constraint name="C298" model="TKC" arity="2" scope="X1.1 X5.1" reference="R298" />
    <constraint name="C299" model="TKC" arity="2" scope="X27.1 X35.1" reference="R299" />
    <constraint name="C300" model="TKC" arity="2" scope="X18.1 X67.1" reference="R300" />
    <constraint name="C301" model="TKC" arity="2" scope="X9.1 X41.1" reference="R301" />
    <constraint name="C302" model="TKC" arity="2" scope="X48.1 X62.1" reference="R302" />
    <constraint name="C303" model="TKC" arity="2" scope="X9.1 X17.1" reference="R303" />
    <constraint name="C304" model="TKC" arity="2" scope="X20.1 X24.1" reference="R304" />
    <constraint name="C305" model="TKC" arity="2" scope="X16.1 X43.1" reference="R305" />
    <constraint name="C306" model="TKC" arity="2" scope="X1.1 X55.1" reference="R306" />
    <constraint name="C307" model="TKC" arity="2" scope="X24.1 X34.1" reference="R307" />
    <constraint name="C308" model="TKC" arity="2" scope="X14.1 X67.1" reference="R308" />
    <constraint name="C309" model="TKC" arity="2" scope="X26.1 X65.1" reference="R309" />
    <constraint name="C310" model="TKC" arity="2" scope="X6.1 X59.1" reference="R310" />
    <constraint name="C311" model="TKC" arity="2" scope="X6.1 X38.1" reference="R311" />
    <constraint name="C312" model="TKC" arity="2" scope="X8.1 X9.1" reference="R312" />
    <constraint name="C313" model="TKC" arity="2" scope="X6.1 X70.1" reference="R313" />
    <constraint name="C314" model="TKC" arity="2" scope="X4.1 X39.1" reference="R314" />
    <constraint name="C315" model="TKC" arity="2" scope="X21.1 X31.1" reference="R315" />
    <constraint name="C316" model="TKC" arity="2" scope="X2.1 X27.1" reference="R316" />
    <constraint name="C317" model="TKC" arity="2" scope="X16.1 X24.1" reference="R317" />
    <constraint name="C318" model="TKC" arity="2" scope="X1.1 X56.1" reference="R318" />
    <constraint name="C319" model="TKC" arity="2" scope="X25.1 X58.1" reference="R319" />
    <constraint name="C320" model="TKC" arity="2" scope="X26.1 X68.1" reference="R320" />
    <constraint name="C321" model="TKC" arity="2" scope="X22.1 X47.1" reference="R321" />
    <constraint name="C322" model="TKC" arity="2" scope="X1.1 X2.1" reference="R322" />
    <constraint name="C323" model="TKC" arity="2" scope="X5.1 X66.1" reference="R323" />
    <constraint name="C324" model="TKC" arity="2" scope="X24.1 X44.1" reference="R324" />
    <constraint name="C325" model="TKC" arity="2" scope="X20.1 X25.1" reference="R325" />
    <constraint name="C326" model="TKC" arity="2" scope="X19.1 X58.1" reference="R326" />
    <constraint name="C327" model="TKC" arity="2" scope="X42.1 X53.1" reference="R327" />
    <constraint name="C328" model="TKC" arity="2" scope="X30.1 X67.1" reference="R328" />
    <constraint name="C329" model="TKC" arity="2" scope="X9.1 X70.1" reference="R329" />
    <constraint name="C330" model="TKC" arity="2" scope="X30.1 X34.1" reference="R330" />
    <constraint name="C331" model="TKC" arity="2" scope="X2.1 X67.1" reference="R331" />
    <constraint name="C332" model="TKC" arity="2" scope="X2.1 X45.1" reference="R332" />
    <constraint name="C333" model="TKC" arity="2" scope="X50.1 X52.1" reference="R333" />
    <constraint name="C334" model="TKC" arity="2" scope="X13.1 X22.1" reference="R334" />
    <constraint name="C335" model="TKC" arity="2" scope="X16.1 X48.1" reference="R335" />
    <constraint name="C336" model="TKC" arity="2" scope="X2.1 X61.1" reference="R336" />
    <constraint name="C337" model="TKC" arity="2" scope="X13.1 X69.1" reference="R337" />
    <constraint name="C338" model="TKC" arity="2" scope="X6.1 X17.1" reference="R338" />
    <constraint name="C339" model="TKC" arity="2" scope="X59.1 X63.1" reference="R339" />
    <constraint name="C340" model="TKC" arity="2" scope="X53.1 X69.1" reference="R340" />
    <constraint name="C341" model="TKC" arity="2" scope="X36.1 X46.1" reference="R341" />
    <constraint name="C342" model="TKC" arity="2" scope="X38.1 X46.1" reference="R342" />
    <constraint name="C343" model="TKC" arity="2" scope="X2.1 X66.1" reference="R343" />
    <constraint name="C344" model="TKC" arity="2" scope="X60.1 X70.1" reference="R344" />
    <constraint name="C345" model="TKC" arity="2" scope="X32.1 X38.1" reference="R345" />
    <constraint name="C346" model="TKC" arity="2" scope="X27.1 X59.1" reference="R346" />
    <constraint name="C347" model="TKC" arity="2" scope="X17.1 X36.1" reference="R347" />
    <constraint name="C348" model="TKC" arity="2" scope="X3.1 X54.1" reference="R348" />
    <constraint name="C349" model="TKC" arity="2" scope="X23.1 X30.1" reference="R349" />
    <constraint name="C350" model="TKC" arity="2" scope="X33.1 X41.1" reference="R350" />
    <constraint name="C351" model="TKC" arity="2" scope="X36.1 X49.1" reference="R351" />
    <constraint name="C352" model="TKC" arity="2" scope="X13.1 X17.1" reference="R352" />
    <constraint name="C353" model="TKC" arity="2" scope="X22.1 X51.1" reference="R353" />
    <constraint name="C354" model="TKC" arity="2" scope="X7.1 X29.1" reference="R354" />
    <constraint name="C355" model="TKC" arity="2" scope="X7.1 X35.1" reference="R355" />
    <constraint name="C356" model="TKC" arity="2" scope="X42.1 X60.1" reference="R356" />
    <constraint name="C357" model="TKC" arity="2" scope="X27.1 X42.1" reference="R357" />
    <constraint name="C358" model="TKC" arity="2" scope="X21.1 X42.1" reference="R358" />
    <constraint name="C359" model="TKC" arity="2" scope="X15.1 X52.1" reference="R359" />
    <constraint name="C360" model="TKC" arity="2" scope="X18.1 X25.1" reference="R360" />
    <constraint name="C361" model="TKC" arity="2" scope="X60.1 X68.1" reference="R361" />
    <constraint name="C362" model="TKC" arity="2" scope="X32.1 X45.1" reference="R362" />
    <constraint name="C363" model="TKC" arity="2" scope="X44.1 X64.1" reference="R363" />
    <constraint name="C364" model="TKC" arity="2" scope="X5.1 X23.1" reference="R364" />
    <constraint name="C365" model="TKC" arity="2" scope="X17.1 X27.1" reference="R365" />
    <constraint name="C366" model="TKC" arity="2" scope="X7.1 X11.1" reference="R366" />
    <constraint name="C367" model="TKC" arity="2" scope="X19.1 X33.1" reference="R367" />
    <constraint name="C368" model="TKC" arity="2" scope="X63.1 X69.1" reference="R368" />
    <constraint name="C369" model="TKC" arity="2" scope="X53.1 X60.1" reference="R369" />
    <constraint name="C370" model="TKC" arity="2" scope="X30.1 X68.1" reference="R370" />
    <constraint name="C371" model="TKC" arity="2" scope="X41.1 X46.1" reference="R371" />
    <constraint name="C372" model="TKC" arity="2" scope="X27.1 X51.1" reference="R372" />
    <constraint name="C373" model="TKC" arity="2" scope="X15.1 X18.1" reference="R373" />
    <constraint name="C374" model="TKC" arity="2" scope="X7.1 X8.1" reference="R374" />
    <constraint name="C375" model="TKC" arity="2" scope="X41.1 X60.1" reference="R375" />
    <constraint name="C376" model="TKC" arity="2" scope="X9.1 X28.1" reference="R376" />
    <constraint name="C377" model="TKC" arity="2" scope="X60.1 X62.1" reference="R377" />
    <constraint name="C378" model="TKC" arity="2" scope="X64.1 X65.1" reference="R378" />
    <constraint name="C379" model="TKC" arity="2" scope="X1.1 X28.1" reference="R379" />
    <constraint name="C380" model="TKC" arity="2" scope="X10.1 X26.1" reference="R380" />
    <constraint name="C381" model="TKC" arity="2" scope="X52.1 X64.1" reference="R381" />
    <constraint name="C382" model="TKC" arity="2" scope="X19.1 X35.1" reference="R382" />
    <constraint name="C383" model="TKC" arity="2" scope="X22.1 X56.1" reference="R383" />
    <constraint name="C384" model="TKC" arity="2" scope="X20.1 X40.1" reference="R384" />
    <constraint name="C385" model="TKC" arity="2" scope="X34.1 X46.1" reference="R385" />
    <constraint name="C386" model="TKC" arity="2" scope="X33.1 X36.1" reference="R386" />
    <constraint name="C387" model="TKC" arity="2" scope="X2.1 X37.1" reference="R387" />
    <constraint name="C388" model="TKC" arity="2" scope="X16.1 X70.1" reference="R388" />
    <constraint name="C389" model="TKC" arity="2" scope="X1.1 X41.1" reference="R389" />
    <constraint name="C390" model="TKC" arity="2" scope="X37.1 X70.1" reference="R390" />
    <constraint name="C391" model="TKC" arity="2" scope="X26.1 X55.1" reference="R391" />
    <constraint name="C392" model="TKC" arity="2" scope="X30.1 X51.1" reference="R392" />
    <constraint name="C393" model="TKC" arity="2" scope="X30.1 X60.1" reference="R393" />
    <constraint name="C394" model="TKC" arity="2" scope="X16.1 X17.1" reference="R394" />
    <constraint name="C395" model="TKC" arity="2" scope="X5.1 X9.1" reference="R395" />
    <constraint name="C396" model="TKC" arity="2" scope="X48.1 X60.1" reference="R396" />
    <constraint name="C397" model="TKC" arity="2" scope="X35.1 X50.1" reference="R397" />
    <constraint name="C398" model="TKC" arity="2" scope="X46.1 X57.1" reference="R398" />
    <constraint name="C399" model="TKC" arity="2" scope="X13.1 X66.1" reference="R399" />
    <constraint name="C400" model="TKC" arity="2" scope="X11.1 X65.1" reference="R400" />
    <constraint name="C401" model="TKC" arity="2" scope="X36.1 X70.1" reference="R401" />
    <constraint name="C402" model="TKC" arity="2" scope="X22.1 X67.1" reference="R402" />
    <constraint name="C403" model="TKC" arity="2" scope="X3.1 X51.1" reference="R403" />
    <constraint name="C404" model="TKC" arity="2" scope="X42.1 X70.1" reference="R404" />
    <constraint name="C405" model="TKC" arity="2" scope="X1.1 X23.1" reference="R405" />
    <constraint name="C406" model="TKC" arity="2" scope="X42.1 X50.1" reference="R406" />
    <constraint name="C407" model="TKC" arity="2" scope="X29.1 X44.1" reference="R407" />
    <constraint name="C408" model="TKC" arity="2" scope="X33.1 X67.1" reference="R408" />
    <constraint name="C409" model="TKC" arity="2" scope="X26.1 X43.1" reference="R409" />
    <constraint name="C410" model="TKC" arity="2" scope="X10.1 X20.1" reference="R410" />
    <constraint name="C411" model="TKC" arity="2" scope="X4.1 X32.1" reference="R411" />
    <constraint name="C412" model="TKC" arity="2" scope="X60.1 X61.1" reference="R412" />
    <constraint name="C413" model="TKC" arity="2" scope="X1.1 X66.1" reference="R413" />
    <constraint name="C414" model="TKC" arity="2" scope="X42.1 X66.1" reference="R414" />
    <constraint name="C415" model="TKC" arity="2" scope="X15.1 X49.1" reference="R415" />
    <constraint name="C416" model="TKC" arity="2" scope="X28.1 X70.1" reference="R416" />
    <constraint name="C417" model="TKC" arity="2" scope="X1.1 X27.1" reference="R417" />
    <constraint name="C418" model="TKC" arity="2" scope="X44.1 X59.1" reference="R418" />
    <constraint name="C419" model="TKC" arity="2" scope="X9.1 X49.1" reference="R419" />
    <constraint name="C420" model="TKC" arity="2" scope="X55.1 X70.1" reference="R420" />
    <constraint name="C421" model="TKC" arity="2" scope="X41.1 X59.1" reference="R421" />
    <constraint name="C422" model="TKC" arity="2" scope="X9.1 X64.1" reference="R422" />
    <constraint name="C423" model="TKC" arity="2" scope="X5.1 X8.1" reference="R423" />
    <constraint name="C424" model="TKC" arity="2" scope="X21.1 X50.1" reference="R424" />
    <constraint name="C425" model="TKC" arity="2" scope="X14.1 X15.1" reference="R425" />
    <constraint name="C426" model="TKC" arity="2" scope="X13.1 X31.1" reference="R426" />
    <constraint name="C427" model="TKC" arity="2" scope="X13.1 X40.1" reference="R427" />
    <constraint name="C428" model="TKC" arity="2" scope="X11.1 X53.1" reference="R428" />
    <constraint name="C429" model="TKC" arity="2" scope="X32.1 X58.1" reference="R429" />
    <constraint name="C430" model="TKC" arity="2" scope="X26.1 X61.1" reference="R430" />
    <constraint name="C431" model="TKC" arity="2" scope="X26.1 X42.1" reference="R431" />
    <constraint name="C432" model="TKC" arity="2" scope="X7.1 X55.1" reference="R432" />
    <constraint name="C433" model="TKC" arity="2" scope="X43.1 X55.1" reference="R433" />
    <constraint name="C434" model="TKC" arity="2" scope="X16.1 X47.1" reference="R434" />
    <constraint name="C435" model="TKC" arity="2" scope="X17.1 X62.1" reference="R435" />
    <constraint name="C436" model="TKC" arity="2" scope="X9.1 X51.1" reference="R436" />
    <constraint name="C437" model="TKC" arity="2" scope="X54.1 X55.1" reference="R437" />
    <constraint name="C438" model="TKC" arity="2" scope="X18.1 X31.1" reference="R438" />
    <constraint name="C439" model="TKC" arity="2" scope="X10.1 X56.1" reference="R439" />
    <constraint name="C440" model="TKC" arity="2" scope="X52.1 X59.1" reference="R440" />
    <constraint name="C441" model="TKC" arity="2" scope="X7.1 X42.1" reference="R441" />
    <constraint name="C442" model="TKC" arity="2" scope="X6.1 X67.1" reference="R442" />
    <constraint name="C443" model="TKC" arity="2" scope="X9.1 X30.1" reference="R443" />
    <constraint name="C444" model="TKC" arity="2" scope="X35.1 X59.1" reference="R444" />
    <constraint name="C445" model="TKC" arity="2" scope="X43.1 X45.1" reference="R445" />
    <constraint name="C446" model="TKC" arity="2" scope="X54.1 X65.1" reference="R446" />
    <constraint name="C447" model="TKC" arity="2" scope="X24.1 X36.1" reference="R447" />
    <constraint name="C448" model="TKC" arity="2" scope="X6.1 X23.1" reference="R448" />
    <constraint name="C449" model="TKC" arity="2" scope="X22.1 X45.1" reference="R449" />
    <constraint name="C450" model="TKC" arity="2" scope="X6.1 X28.1" reference="R450" />
    <constraint name="C451" model="TKC" arity="2" scope="X15.1 X29.1" reference="R451" />
    <constraint name="C452" model="TKC" arity="2" scope="X29.1 X42.1" reference="R452" />
    <constraint name="C453" model="TKC" arity="2" scope="X6.1 X8.1" reference="R453" />
    <constraint name="C454" model="TKC" arity="2" scope="X14.1 X39.1" reference="R454" />
    <constraint name="C455" model="TKC" arity="2" scope="X49.1 X63.1" reference="R455" />
    <constraint name="C456" model="TKC" arity="2" scope="X34.1 X67.1" reference="R456" />
    <constraint name="C457" model="TKC" arity="2" scope="X30.1 X56.1" reference="R457" />
    <constraint name="C458" model="TKC" arity="2" scope="X33.1 X45.1" reference="R458" />
    <constraint name="C459" model="TKC" arity="2" scope="X7.1 X9.1" reference="R459" />
    <constraint name="C460" model="TKC" arity="2" scope="X20.1 X54.1" reference="R460" />
    <constraint name="C461" model="TKC" arity="2" scope="X11.1 X47.1" reference="R461" />
    <constraint name="C462" model="TKC" arity="2" scope="X23.1 X57.1" reference="R462" />
    <constraint name="C463" model="TKC" arity="2" scope="X29.1 X60.1" reference="R463" />
    <constraint name="C464" model="TKC" arity="2" scope="X44.1 X69.1" reference="R464" />
    <constraint name="C465" model="TKC" arity="2" scope="X3.1 X52.1" reference="R465" />
    <constraint name="C466" model="TKC" arity="2" scope="X34.1 X43.1" reference="R466" />
    <constraint name="C467" model="TKC" arity="2" scope="X12.1 X14.1" reference="R467" />
    <constraint name="C468" model="TKC" arity="2" scope="X13.1 X35.1" reference="R468" />
    <constraint name="C469" model="TKC" arity="2" scope="X22.1 X36.1" reference="R469" />
    <constraint name="C470" model="TKC" arity="2" scope="X8.1 X44.1" reference="R470" />
    <constraint name="C471" model="TKC" arity="2" scope="X30.1 X66.1" reference="R471" />
    <constraint name="C472" model="TKC" arity="2" scope="X53.1 X55.1" reference="R472" />
    <constraint name="C473" model="TKC" arity="2" scope="X8.1 X39.1" reference="R473" />
    <constraint name="C474" model="TKC" arity="2" scope="X24.1 X65.1" reference="R474" />
    <constraint name="C475" model="TKC" arity="2" scope="X7.1 X51.1" reference="R475" />
    <constraint name="C476" model="TKC" arity="2" scope="X1.1 X43.1" reference="R476" />
    <constraint name="C477" model="TKC" arity="2" scope="X37.1 X51.1" reference="R477" />
    <constraint name="C478" model="TKC" arity="2" scope="X11.1 X69.1" reference="R478" />
    <constraint name="C479" model="TKC" arity="2" scope="X13.1 X51.1" reference="R479" />
    <constraint name="C480" model="TKC" arity="2" scope="X15.1 X37.1" reference="R480" />
    <constraint name="C481" model="TKC" arity="2" scope="X57.1 X63.1" reference="R481" />
    <constraint name="C482" model="TKC" arity="2" scope="X5.1 X51.1" reference="R482" />
    <constraint name="C483" model="TKC" arity="2" scope="X4.1 X29.1" reference="R483" />
    <constraint name="C484" model="TKC" arity="2" scope="X29.1 X32.1" reference="R484" />
    <constraint name="C485" model="TKC" arity="2" scope="X19.1 X68.1" reference="R485" />
    <constraint name="C486" model="TKC" arity="2" scope="X55.1 X66.1" reference="R486" />
    <constraint name="C487" model="TKC" arity="2" scope="X36.1 X37.1" reference="R487" />
    <constraint name="C488" model="TKC" arity="2" scope="X54.1 X57.1" reference="R488" />
    <constraint name="C489" model="TKC" arity="2" scope="X45.1 X66.1" reference="R489" />
    <constraint name="C490" model="TKC" arity="2" scope="X17.1 X52.1" reference="R490" />
    <constraint name="C491" model="TKC" arity="2" scope="X25.1 X56.1" reference="R491" />
    <constraint name="C492" model="TKC" arity="2" scope="X51.1 X63.1" reference="R492" />
    <constraint name="C493" model="TKC" arity="2" scope="X19.1 X70.1" reference="R493" />
    <constraint name="C494" model="TKC" arity="2" scope="X35.1 X53.1" reference="R494" />
    <constraint name="C495" model="TKC" arity="2" scope="X32.1 X63.1" reference="R495" />
    <constraint name="C496" model="TKC" arity="2" scope="X58.1 X61.1" reference="R496" />
    <constraint name="C497" model="TKC" arity="2" scope="X17.1 X48.1" reference="R497" />
    <constraint name="C498" model="TKC" arity="2" scope="X28.1 X35.1" reference="R498" />
    <constraint name="C499" model="TKC" arity="2" scope="X13.1 X53.1" reference="R499" />
    <constraint name="C500" model="TKC" arity="2" scope="X37.1 X63.1" reference="R500" />
    <constraint name="C501" model="TKC" arity="2" scope="X25.1 X41.1" reference="R501" />
    <constraint name="C502" model="TKC" arity="2" scope="X17.1 X54.1" reference="R502" />
    <constraint name="C503" model="TKC" arity="2" scope="X43.1 X65.1" reference="R503" />
    <constraint name="C504" model="TKC" arity="2" scope="X57.1 X58.1" reference="R504" />
    <constraint name="C505" model="TKC" arity="2" scope="X10.1 X57.1" reference="R505" />
    <constraint name="C506" model="TKC" arity="2" scope="X18.1 X50.1" reference="R506" />
    <constraint name="C507" model="TKC" arity="2" scope="X52.1 X57.1" reference="R507" />
    <constraint name="C508" model="TKC" arity="2" scope="X15.1 X55.1" reference="R508" />
    <constraint name="C509" model="TKC" arity="2" scope="X1.1 X50.1" reference="R509" />
    <constraint name="C510" model="TKC" arity="2" scope="X13.1 X34.1" reference="R510" />
    <constraint name="C511" model="TKC" arity="2" scope="X35.1 X40.1" reference="R511" />
    <constraint name="C512" model="TKC" arity="2" scope="X37.1 X59.1" reference="R512" />
    <constraint name="C513" model="TKC" arity="2" scope="X6.1 X29.1" reference="R513" />
    <constraint name="C514" model="TKC" arity="2" scope="X6.1 X48.1" reference="R514" />
    <constraint name="C515" model="TKC" arity="2" scope="X26.1 X46.1" reference="R515" />
    <constraint name="C516" model="TKC" arity="2" scope="X46.1 X70.1" reference="R516" />
    <constraint name="C517" model="TKC" arity="2" scope="X1.1 X62.1" reference="R517" />
    <constraint name="C518" model="TKC" arity="2" scope="X35.1 X54.1" reference="R518" />
    <constraint name="C519" model="TKC" arity="2" scope="X5.1 X19.1" reference="R519" />
    <constraint name="C520" model="TKC" arity="2" scope="X7.1 X17.1" reference="R520" />
    <constraint name="C521" model="TKC" arity="2" scope="X35.1 X58.1" reference="R521" />
    <constraint name="C522" model="TKC" arity="2" scope="X38.1 X55.1" reference="R522" />
    <constraint name="C523" model="TKC" arity="2" scope="X9.1 X66.1" reference="R523" />
    <constraint name="C524" model="TKC" arity="2" scope="X3.1 X7.1" reference="R524" />
    <constraint name="C525" model="TKC" arity="2" scope="X26.1 X57.1" reference="R525" />
    <constraint name="C526" model="TKC" arity="2" scope="X3.1 X32.1" reference="R526" />
    <constraint name="C527" model="TKC" arity="2" scope="X27.1 X54.1" reference="R527" />
    <constraint name="C528" model="TKC" arity="2" scope="X38.1 X42.1" reference="R528" />
    <constraint name="C529" model="TKC" arity="2" scope="X28.1 X65.1" reference="R529" />
    <constraint name="C530" model="TKC" arity="2" scope="X3.1 X46.1" reference="R530" />
    <constraint name="C531" model="TKC" arity="2" scope="X2.1 X65.1" reference="R531" />
    <constraint name="C532" model="TKC" arity="2" scope="X35.1 X55.1" reference="R532" />
    <constraint name="C533" model="TKC" arity="2" scope="X2.1 X6.1" reference="R533" />
    <constraint name="C534" model="TKC" arity="2" scope="X12.1 X38.1" reference="R534" />
    <constraint name="C535" model="TKC" arity="2" scope="X12.1 X62.1" reference="R535" />
    <constraint name="C536" model="TKC" arity="2" scope="X23.1 X42.1" reference="R536" />
    <constraint name="C537" model="TKC" arity="2" scope="X18.1 X46.1" reference="R537" />
    <constraint name="C538" model="TKC" arity="2" scope="X20.1 X50.1" reference="R538" />
    <constraint name="C539" model="TKC" arity="2" scope="X17.1 X51.1" reference="R539" />
    <constraint name="C540" model="TKC" arity="2" scope="X61.1 X63.1" reference="R540" />
    <constraint name="C541" model="TKC" arity="2" scope="X4.1 X53.1" reference="R541" />
    <constraint name="C542" model="TKC" arity="2" scope="X51.1 X70.1" reference="R542" />
    <constraint name="C543" model="TKC" arity="2" scope="X30.1 X35.1" reference="R543" />
    <constraint name="C544" model="TKC" arity="2" scope="X11.1 X18.1" reference="R544" />
    <constraint name="C545" model="TKC" arity="2" scope="X16.1 X35.1" reference="R545" />
    <constraint name="C546" model="TKC" arity="2" scope="X32.1 X48.1" reference="R546" />
    <constraint name="C547" model="TKC" arity="2" scope="X17.1 X69.1" reference="R547" />
    <constraint name="C548" model="TKC" arity="2" scope="X7.1 X12.1" reference="R548" />
    <constraint name="C549" model="TKC" arity="2" scope="X15.1 X33.1" reference="R549" />
    <constraint name="C550" model="TKC" arity="2" scope="X19.1 X59.1" reference="R550" />
    <constraint name="C551" model="TKC" arity="2" scope="X9.1 X62.1" reference="R551" />
    <constraint name="C552" model="TKC" arity="2" scope="X38.1 X64.1" reference="R552" />
    <constraint name="C553" model="TKC" arity="2" scope="X9.1 X31.1" reference="R553" />
    <constraint name="C554" model="TKC" arity="2" scope="X30.1 X59.1" reference="R554" />
    <constraint name="C555" model="TKC" arity="2" scope="X14.1 X55.1" reference="R555" />
    <constraint name="C556" model="TKC" arity="2" scope="X48.1 X67.1" reference="R556" />
    <constraint name="C557" model="TKC" arity="2" scope="X49.1 X65.1" reference="R557" />
    <constraint name="C558" model="TKC" arity="2" scope="X12.1 X28.1" reference="R558" />
    <constraint name="C559" model="TKC" arity="2" scope="X41.1 X48.1" reference="R559" />
    <constraint name="C560" model="TKC" arity="2" scope="X2.1 X70.1" reference="R560" />
    <constraint name="C561" model="TKC" arity="2" scope="X19.1 X67.1" reference="R561" />
    <constraint name="C562" model="TKC" arity="2" scope="X5.1 X39.1" reference="R562" />
    <constraint name="C563" model="TKC" arity="2" scope="X21.1 X45.1" reference="R563" />
    <constraint name="C564" model="TKC" arity="2" scope="X22.1 X35.1" reference="R564" />
    <constraint name="C565" model="TKC" arity="2" scope="X35.1 X46.1" reference="R565" />
    <constraint name="C566" model="TKC" arity="2" scope="X18.1 X55.1" reference="R566" />
    <constraint name="C567" model="TKC" arity="2" scope="X55.1 X60.1" reference="R567" />
    <constraint name="C568" model="TKC" arity="2" scope="X30.1 X39.1" reference="R568" />
    <constraint name="C569" model="TKC" arity="2" scope="X25.1 X50.1" reference="R569" />
    <constraint name="C570" model="TKC" arity="2" scope="X33.1 X69.1" reference="R570" />
    <constraint name="C571" model="TKC" arity="2" scope="X31.1 X67.1" reference="R571" />
    <constraint name="C572" model="TKC" arity="2" scope="X30.1 X65.1" reference="R572" />
    <constraint name="C573" model="TKC" arity="2" scope="X3.1 X56.1" reference="R573" />
    <constraint name="C574" model="TKC" arity="2" scope="X32.1 X56.1" reference="R574" />
    <constraint name="C575" model="TKC" arity="2" scope="X24.1 X45.1" reference="R575" />
    <constraint name="C576" model="TKC" arity="2" scope="X26.1 X36.1" reference="R576" />
    <constraint name="C577" model="TKC" arity="2" scope="X7.1 X57.1" reference="R577" />
    <constraint name="C578" model="TKC" arity="2" scope="X51.1 X65.1" reference="R578" />
    <constraint name="C579" model="TKC" arity="2" scope="X13.1 X19.1" reference="R579" />
    <constraint name="C580" model="TKC" arity="2" scope="X21.1 X58.1" reference="R580" />
    <constraint name="C581" model="TKC" arity="2" scope="X2.1 X46.1" reference="R581" />
    <constraint name="C582" model="TKC" arity="2" scope="X20.1 X22.1" reference="R582" />
    <constraint name="C583" model="TKC" arity="2" scope="X21.1 X25.1" reference="R583" />
    <constraint name="C584" model="TKC" arity="2" scope="X57.1 X70.1" reference="R584" />
    <constraint name="C585" model="TKC" arity="2" scope="X21.1 X51.1" reference="R585" />
    <constraint name="C586" model="TKC" arity="2" scope="X35.1 X69.1" reference="R586" />
    <constraint name="C587" model="TKC" arity="2" scope="X50.1 X57.1" reference="R587" />
    <constraint name="C588" model="TKC" arity="2" scope="X40.1 X54.1" reference="R588" />
    <constraint name="C589" model="TKC" arity="2" scope="X38.1 X70.1" reference="R589" />
    <constraint name="C590" model="TKC" arity="2" scope="X47.1 X55.1" reference="R590" />
    <constraint name="C591" model="TKC" arity="2" scope="X20.1 X66.1" reference="R591" />
    <constraint name="C592" model="TKC" arity="2" scope="X12.1 X32.1" reference="R592" />
    <constraint name="C593" model="TKC" arity="2" scope="X7.1 X37.1" reference="R593" />
    <constraint name="C594" model="TKC" arity="2" scope="X55.1 X56.1" reference="R594" />
    <constraint name="C595" model="TKC" arity="2" scope="X37.1 X45.1" reference="R595" />
    <constraint name="C596" model="TKC" arity="2" scope="X7.1 X52.1" reference="R596" />
    <constraint name="C597" model="TKC" arity="2" scope="X12.1 X18.1" reference="R597" />
    <constraint name="C598" model="TKC" arity="2" scope="X33.1 X40.1" reference="R598" />
    <constraint name="C599" model="TKC" arity="2" scope="X5.1 X58.1" reference="R599" />
    <constraint name="C600" model="TKC" arity="2" scope="X28.1 X45.1" reference="R600" />
    <constraint name="C601" model="TKC" arity="2" scope="X22.1 X30.1" reference="R601" />
    <constraint name="C602" model="TKC" arity="2" scope="X16.1 X66.1" reference="R602" />
    <constraint name="C603" model="TKC" arity="2" scope="X7.1 X54.1" reference="R603" />
    <constraint name="C604" model="TKC" arity="2" scope="X3.1 X19.1" reference="R604" />
    <constraint name="C605" model="TKC" arity="2" scope="X43.1 X44.1" reference="R605" />
    <constraint name="C606" model="TKC" arity="2" scope="X49.1 X70.1" reference="R606" />
    <constraint name="C607" model="TKC" arity="2" scope="X4.1 X57.1" reference="R607" />
    <constraint name="C608" model="TKC" arity="2" scope="X49.1 X68.1" reference="R608" />
    <constraint name="C609" model="TKC" arity="2" scope="X52.1 X55.1" reference="R609" />
    <constraint name="C610" model="TKC" arity="2" scope="X34.1 X69.1" reference="R610" />
    <constraint name="C611" model="TKC" arity="2" scope="X35.1 X65.1" reference="R611" />
    <constraint name="C612" model="TKC" arity="2" scope="X30.1 X52.1" reference="R612" />
    <constraint name="C613" model="TKC" arity="2" scope="X47.1 X56.1" reference="R613" />
    <constraint name="C614" model="TKC" arity="2" scope="X12.1 X43.1" reference="R614" />
    <constraint name="C615" model="TKC" arity="2" scope="X7.1 X59.1" reference="R615" />
    <constraint name="C616" model="TKC" arity="2" scope="X33.1 X37.1" reference="R616" />
    <constraint name="C617" model="TKC" arity="2" scope="X33.1 X46.1" reference="R617" />
    <constraint name="C618" model="TKC" arity="2" scope="X1.1 X34.1" reference="R618" />
    <constraint name="C619" model="TKC" arity="2" scope="X6.1 X36.1" reference="R619" />
    <constraint name="C620" model="TKC" arity="2" scope="X28.1 X48.1" reference="R620" />
    <constraint name="C621" model="TKC" arity="2" scope="X24.1 X25.1" reference="R621" />
    <constraint name="C622" model="TKC" arity="2" scope="X13.1 X20.1" reference="R622" />
    <constraint name="C623" model="TKC" arity="2" scope="X8.1 X50.1" reference="R623" />
    <constraint name="C624" model="TKC" arity="2" scope="X12.1 X47.1" reference="R624" />
    <constraint name="C625" model="TKC" arity="2" scope="X24.1 X42.1" reference="R625" />
    <constraint name="C626" model="TKC" arity="2" scope="X37.1 X44.1" reference="R626" />
    <constraint name="C627" model="TKC" arity="2" scope="X27.1 X34.1" reference="R627" />
    <constraint name="C628" model="TKC" arity="2" scope="X3.1 X33.1" reference="R628" />
    <constraint name="C629" model="TKC" arity="2" scope="X34.1 X68.1" reference="R629" />
    <constraint name="C630" model="TKC" arity="2" scope="X40.1 X60.1" reference="R630" />
    <constraint name="C631" model="TKC" arity="2" scope="X52.1 X69.1" reference="R631" />
    <constraint name="C632" model="TKC" arity="2" scope="X5.1 X35.1" reference="R632" />
    <constraint name="C633" model="TKC" arity="2" scope="X46.1 X67.1" reference="R633" />
    <constraint name="C634" model="TKC" arity="2" scope="X16.1 X45.1" reference="R634" />
    <constraint name="C635" model="TKC" arity="2" scope="X7.1 X63.1" reference="R635" />
    <constraint name="C636" model="TKC" arity="2" scope="X9.1 X47.1" reference="R636" />
    <constraint name="C637" model="TKC" arity="2" scope="X18.1 X44.1" reference="R637" />
    <constraint name="C638" model="TKC" arity="2" scope="X38.1 X47.1" reference="R638" />
    <constraint name="C639" model="TKC" arity="2" scope="X10.1 X12.1" reference="R639" />
    <constraint name="C640" model="TKC" arity="2" scope="X56.1 X68.1" reference="R640" />
    <constraint name="C641" model="TKC" arity="2" scope="X3.1 X53.1" reference="R641" />
    <constraint name="C642" model="TKC" arity="2" scope="X33.1 X70.1" reference="R642" />
    <constraint name="C643" model="TKC" arity="2" scope="X40.1 X51.1" reference="R643" />
    <constraint name="C644" model="TKC" arity="2" scope="X37.1 X39.1" reference="R644" />
    <constraint name="C645" model="TKC" arity="2" scope="X24.1 X35.1" reference="R645" />
    <constraint name="C646" model="TKC" arity="2" scope="X5.1 X38.1" reference="R646" />
    <constraint name="C647" model="TKC" arity="2" scope="X9.1 X55.1" reference="R647" />
    <constraint name="C648" model="TKC" arity="2" scope="X7.1 X38.1" reference="R648" />
    <constraint name="C649" model="TKC" arity="2" scope="X33.1 X53.1" reference="R649" />
    <constraint name="C650" model="TKC" arity="2" scope="X19.1 X29.1" reference="R650" />
    <constraint name="C651" model="TKC" arity="2" scope="X24.1 X63.1" reference="R651" />
    <constraint name="C652" model="TKC" arity="2" scope="X20.1 X36.1" reference="R652" />
    <constraint name="C653" model="TKC" arity="2" scope="X2.1 X15.1" reference="R653" />
    <constraint name="C654" model="TKC" arity="2" scope="X19.1 X69.1" reference="R654" />
    <constraint name="C655" model="TKC" arity="2" scope="X25.1 X68.1" reference="R655" />
    <constraint name="C656" model="TKC" arity="2" scope="X15.1 X56.1" reference="R656" />
    <constraint name="C657" model="TKC" arity="2" scope="X15.1 X65.1" reference="R657" />
    <constraint name="C658" model="TKC" arity="2" scope="X4.1 X47.1" reference="R658" />
    <constraint name="C659" model="TKC" arity="2" scope="X21.1 X38.1" reference="R659" />
    <constraint name="C660" model="TKC" arity="2" scope="X12.1 X61.1" reference="R660" />
    <constraint name="C661" model="TKC" arity="2" scope="X41.1 X45.1" reference="R661" />
    <constraint name="C662" model="TKC" arity="2" scope="X8.1 X36.1" reference="R662" />
    <constraint name="C663" model="TKC" arity="2" scope="X45.1 X55.1" reference="R663" />
    <constraint name="C664" model="TKC" arity="2" scope="X10.1 X38.1" reference="R664" />
    <constraint name="C665" model="TKC" arity="2" scope="X21.1 X47.1" reference="R665" />
    <constraint name="C666" model="TKC" arity="2" scope="X12.1 X36.1" reference="R666" />
    <constraint name="C667" model="TKC" arity="2" scope="X54.1 X64.1" reference="R667" />
    <constraint name="C668" model="TKC" arity="2" scope="X2.1 X11.1" reference="R668" />
    <constraint name="C669" model="TKC" arity="2" scope="X12.1 X66.1" reference="R669" />
    <constraint name="C670" model="TKC" arity="2" scope="X30.1 X58.1" reference="R670" />
    <constraint name="C671" model="TKC" arity="2" scope="X9.1 X16.1" reference="R671" />
    <constraint name="C672" model="TKC" arity="2" scope="X8.1 X21.1" reference="R672" />
    <constraint name="C673" model="TKC" arity="2" scope="X20.1 X64.1" reference="R673" />
    <constraint name="C674" model="TKC" arity="2" scope="X19.1 X49.1" reference="R674" />
    <constraint name="C675" model="TKC" arity="2" scope="X17.1 X55.1" reference="R675" />
    <constraint name="C676" model="TKC" arity="2" scope="X43.1 X60.1" reference="R676" />
    <constraint name="C677" model="TKC" arity="2" scope="X8.1 X33.1" reference="R677" />
    <constraint name="C678" model="TKC" arity="2" scope="X19.1 X25.1" reference="R678" />
    <constraint name="C679" model="TKC" arity="2" scope="X25.1 X65.1" reference="R679" />
    <constraint name="C680" model="TKC" arity="2" scope="X9.1 X42.1" reference="R680" />
    <constraint name="C681" model="TKC" arity="2" scope="X13.1 X52.1" reference="R681" />
    <constraint name="C682" model="TKC" arity="2" scope="X51.1 X55.1" reference="R682" />
    <constraint name="C683" model="TKC" arity="2" scope="X30.1 X50.1" reference="R683" />
    <constraint name="C684" model="TKC" arity="2" scope="X39.1 X61.1" reference="R684" />
    <constraint name="C685" model="TKC" arity="2" scope="X17.1 X34.1" reference="R685" />
    <constraint name="C686" model="TKC" arity="2" scope="X47.1 X61.1" reference="R686" />
    <constraint name="C687" model="TKC" arity="2" scope="X2.1 X3.1" reference="R687" />
    <constraint name="C688" model="TKC" arity="2" scope="X34.1 X36.1" reference="R688" />
    <constraint name="C689" model="TKC" arity="2" scope="X25.1 X51.1" reference="R689" />
    <constraint name="C690" model="TKC" arity="2" scope="X47.1 X54.1" reference="R690" />
    <constraint name="C691" model="TKC" arity="2" scope="X49.1 X54.1" reference="R691" />
    <constraint name="C692" model="TKC" arity="2" scope="X19.1 X56.1" reference="R692" />
    <constraint name="C693" model="TKC" arity="2" scope="X11.1 X43.1" reference="R693" />
    <constraint name="C694" model="TKC" arity="2" scope="X25.1 X28.1" reference="R694" />
    <constraint name="C695" model="TKC" arity="2" scope="X4.1 X51.1" reference="R695" />
    <constraint name="C696" model="TKC" arity="2" scope="X22.1 X37.1" reference="R696" />
    <constraint name="C697" model="TKC" arity="2" scope="X14.1 X29.1" reference="R697" />
    <constraint name="C698" model="TKC" arity="2" scope="X18.1 X40.1" reference="R698" />
    <constraint name="C699" model="TKC" arity="2" scope="X9.1 X43.1" reference="R699" />
    <constraint name="C700" model="TKC" arity="2" scope="X15.1 X35.1" reference="R700" />
    <constraint name="C701" model="TKC" arity="2" scope="X59.1 X68.1" reference="R701" />
    <constraint name="C702" model="TKC" arity="2" scope="X10.1 X60.1" reference="R702" />
    <constraint name="C703" model="TKC" arity="2" scope="X5.1 X44.1" reference="R703" />
    <constraint name="C704" model="TKC" arity="2" scope="X58.1 X65.1" reference="R704" />
    <constraint name="C705" model="TKC" arity="2" scope="X34.1 X45.1" reference="R705" />
    <constraint name="C706" model="TKC" arity="2" scope="X46.1 X55.1" reference="R706" />
    <constraint name="C707" model="TKC" arity="2" scope="X6.1 X13.1" reference="R707" />
    <constraint name="C708" model="TKC" arity="2" scope="X34.1 X58.1" reference="R708" />
    <constraint name="C709" model="TKC" arity="2" scope="X10.1 X42.1" reference="R709" />
    <constraint name="C710" model="TKC" arity="2" scope="X4.1 X6.1" reference="R710" />
    <constraint name="C711" model="TKC" arity="2" scope="X4.1 X17.1" reference="R711" />
    <constraint name="C712" model="TKC" arity="2" scope="X23.1 X46.1" reference="R712" />
    <constraint name="C713" model="TKC" arity="2" scope="X37.1 X40.1" reference="R713" />
    <constraint name="C714" model="TKC" arity="2" scope="X30.1 X33.1" reference="R714" />
    <constraint name="C715" model="TKC" arity="2" scope="X32.1 X41.1" reference="R715" />
    <constraint name="C716" model="TKC" arity="2" scope="X13.1 X58.1" reference="R716" />
    <constraint name="C717" model="TKC" arity="2" scope="X25.1 X63.1" reference="R717" />
    <constraint name="C718" model="TKC" arity="2" scope="X5.1 X40.1" reference="R718" />
    <constraint name="C719" model="TKC" arity="2" scope="X32.1 X62.1" reference="R719" />
    <constraint name="C720" model="TKC" arity="2" scope="X12.1 X58.1" reference="R720" />
    <constraint name="C721" model="TKC" arity="2" scope="X7.1 X67.1" reference="R721" />
    <constraint name="C722" model="TKC" arity="2" scope="X18.1 X58.1" reference="R722" />
    <constraint name="C723" model="TKC" arity="2" scope="X58.1 X69.1" reference="R723" />
    <constraint name="C724" model="TKC" arity="2" scope="X9.1 X61.1" reference="R724" />
    <constraint name="C725" model="TKC" arity="2" scope="X32.1 X39.1" reference="R725" />
    <constraint name="C726" model="TKC" arity="2" scope="X13.1 X61.1" reference="R726" />
    <constraint name="C727" model="TKC" arity="2" scope="X65.1 X69.1" reference="R727" />
    <constraint name="C728" model="TKC" arity="2" scope="X4.1 X42.1" reference="R728" />
    <constraint name="C729" model="TKC" arity="2" scope="X6.1 X45.1" reference="R729" />
    <constraint name="C730" model="TKC" arity="2" scope="X50.1 X58.1" reference="R730" />
    <constraint name="C731" model="TKC" arity="2" scope="X6.1 X42.1" reference="R731" />
    <constraint name="C732" model="TKC" arity="2" scope="X8.1 X13.1" reference="R732" />
    <constraint name="C733" model="TKC" arity="2" scope="X26.1 X67.1" reference="R733" />
    <constraint name="C734" model="TKC" arity="2" scope="X21.1 X34.1" reference="R734" />
    <constraint name="C735" model="TKC" arity="2" scope="X22.1 X23.1" reference="R735" />
    <constraint name="C736" model="TKC" arity="2" scope="X39.1 X42.1" reference="R736" />
    <constraint name="C737" model="TKC" arity="2" scope="X30.1 X48.1" reference="R737" />
    <constraint name="C738" model="TKC" arity="2" scope="X17.1 X29.1" reference="R738" />
    <constraint name="C739" model="TKC" arity="2" scope="X15.1 X53.1" reference="R739" />
    <constraint name="C740" model="TKC" arity="2" scope="X53.1 X66.1" reference="R740" />
    <constraint name="C741" model="TKC" arity="2" scope="X40.1 X56.1" reference="R741" />
    <constraint name="C742" model="TKC" arity="2" scope="X58.1 X67.1" reference="R742" />
    <constraint name="C743" model="TKC" arity="2" scope="X42.1 X48.1" reference="R743" />
    <constraint name="C744" model="TKC" arity="2" scope="X1.1 X59.1" reference="R744" />
    <constraint name="C745" model="TKC" arity="2" scope="X50.1 X65.1" reference="R745" />
    <constraint name="C746" model="TKC" arity="2" scope="X20.1 X48.1" reference="R746" />
    <constraint name="C747" model="TKC" arity="2" scope="X10.1 X24.1" reference="R747" />
    <constraint name="C748" model="TKC" arity="2" scope="X21.1 X56.1" reference="R748" />
    <constraint name="C749" model="TKC" arity="2" scope="X40.1 X46.1" reference="R749" />
    <constraint name="C750" model="TKC" arity="2" scope="X10.1 X64.1" reference="R750" />
    <constraint name="C751" model="TKC" arity="2" scope="X12.1 X60.1" reference="R751" />
    <constraint name="C752" model="TKC" arity="2" scope="X8.1 X34.1" reference="R752" />
    <constraint name="C753" model="TKC" arity="2" scope="X4.1 X26.1" reference="R753" />
    <constraint name="C754" model="TKC" arity="2" scope="X12.1 X48.1" reference="R754" />
    <constraint name="C755" model="TKC" arity="2" scope="X45.1 X46.1" reference="R755" />
    <constraint name="C756" model="TKC" arity="2" scope="X29.1 X70.1" reference="R756" />
    <constraint name="C757" model="TKC" arity="2" scope="X20.1 X27.1" reference="R757" />
    <constraint name="C758" model="TKC" arity="2" scope="X61.1 X67.1" reference="R758" />
    <constraint name="C759" model="TKC" arity="2" scope="X8.1 X70.1" reference="R759" />
    <constraint name="C760" model="TKC" arity="2" scope="X20.1 X30.1" reference="R760" />
    <constraint name="C761" model="TKC" arity="2" scope="X6.1 X34.1" reference="R761" />
    <constraint name="C762" model="TKC" arity="2" scope="X42.1 X52.1" reference="R762" />
    <constraint name="C763" model="TKC" arity="2" scope="X63.1 X70.1" reference="R763" />
    <constraint name="C764" model="TKC" arity="2" scope="X69.1 X70.1" reference="R764" />
    <constraint name="C765" model="TKC" arity="2" scope="X5.1 X69.1" reference="R765" />
    <constraint name="C766" model="TKC" arity="2" scope="X42.1 X61.1" reference="R766" />
    <constraint name="C767" model="TKC" arity="2" scope="X37.1 X42.1" reference="R767" />
    <constraint name="C768" model="TKC" arity="2" scope="X31.1 X54.1" reference="R768" />
    <constraint name="C769" model="TKC" arity="2" scope="X41.1 X42.1" reference="R769" />
    <constraint name="C770" model="TKC" arity="2" scope="X20.1 X31.1" reference="R770" />
    <constraint name="C771" model="TKC" arity="2" scope="X40.1 X57.1" reference="R771" />
    <constraint name="C772" model="TKC" arity="2" scope="X24.1 X41.1" reference="R772" />
    <constraint name="C773" model="TKC" arity="2" scope="X61.1 X70.1" reference="R773" />
    <constraint name="C774" model="TKC" arity="2" scope="X23.1 X59.1" reference="R774" />
    <constraint name="C775" model="TKC" arity="2" scope="X2.1 X12.1" reference="R775" />
    <constraint name="C776" model="TKC" arity="2" scope="X19.1 X54.1" reference="R776" />
    <constraint name="C777" model="TKC" arity="2" scope="X3.1 X21.1" reference="R777" />
    <constraint name="C778" model="TKC" arity="2" scope="X38.1 X69.1" reference="R778" />
    <constraint name="C779" model="TKC" arity="2" scope="X1.1 X37.1" reference="R779" />
    <constraint name="C780" model="TKC" arity="2" scope="X2.1 X35.1" reference="R780" />
    <constraint name="C781" model="TKC" arity="2" scope="X8.1 X63.1" reference="R781" />
    <constraint name="C782" model="TKC" arity="2" scope="X50.1 X63.1" reference="R782" />
    <constraint name="C783" model="TKC" arity="2" scope="X2.1 X38.1" reference="R783" />
    <constraint name="C784" model="TKC" arity="2" scope="X48.1 X50.1" reference="R784" />
    <constraint name="C785" model="TKC" arity="2" scope="X56.1 X60.1" reference="R785" />
    <constraint name="C786" model="TKC" arity="2" scope="X20.1 X32.1" reference="R786" />
    <constraint name="C787" model="TKC" arity="2" scope="X32.1 X35.1" reference="R787" />
    <constraint name="C788" model="TKC" arity="2" scope="X49.1 X60.1" reference="R788" />
    <constraint name="C789" model="TKC" arity="2" scope="X25.1 X36.1" reference="R789" />
    <constraint name="C790" model="TKC" arity="2" scope="X40.1 X69.1" reference="R790" />
    <constraint name="C791" model="TKC" arity="2" scope="X1.1 X30.1" reference="R791" />
    <constraint name="C792" model="TKC" arity="2" scope="X17.1 X59.1" reference="R792" />
    <constraint name="C793" model="TKC" arity="2" scope="X12.1 X24.1" reference="R793" />
    <constraint name="C794" model="TKC" arity="2" scope="X8.1 X30.1" reference="R794" />
    <constraint name="C795" model="TKC" arity="2" scope="X53.1 X54.1" reference="R795" />
    <constraint name="C796" model="TKC" arity="2" scope="X18.1 X29.1" reference="R796" />
    <constraint name="C797" model="TKC" arity="2" scope="X8.1 X12.1" reference="R797" />
    <constraint name="C798" model="TKC" arity="2" scope="X67.1 X68.1" reference="R798" />
    <constraint name="C799" model="TKC" arity="2" scope="X6.1 X21.1" reference="R799" />
    <constraint name="C800" model="TKC" arity="2" scope="X5.1 X27.1" reference="R800" />
    <constraint name="C801" model="TKC" arity="2" scope="X31.1 X36.1" reference="R801" />
    <constraint name="C802" model="TKC" arity="2" scope="X23.1 X54.1" reference="R802" />
    <constraint name="C803" model="TKC" arity="2" scope="X16.1 X51.1" reference="R803" />
    <constraint name="C804" model="TKC" arity="2" scope="X12.1 X50.1" reference="R804" />
    <constraint name="C805" model="TKC" arity="2" scope="X29.1 X64.1" reference="R805" />
    <constraint name="C806" model="TKC" arity="2" scope="X12.1 X13.1" reference="R806" />
    <constraint name="C807" model="TKC" arity="2" scope="X15.1 X26.1" reference="R807" />
    <constraint name="C808" model="TKC" arity="2" scope="X21.1 X33.1" reference="R808" />
    <constraint name="C809" model="TKC" arity="2" scope="X11.1 X49.1" reference="R809" />
    <constraint name="C810" model="TKC" arity="2" scope="X31.1 X44.1" reference="R810" />
    <constraint name="C811" model="TKC" arity="2" scope="X31.1 X68.1" reference="R811" />
    <constraint name="C812" model="TKC" arity="2" scope="X44.1 X53.1" reference="R812" />
    <constraint name="C813" model="TKC" arity="2" scope="X10.1 X23.1" reference="R813" />
    <constraint name="C814" model="TKC" arity="2" scope="X2.1 X19.1" reference="R814" />
    <constraint name="C815" model="TKC" arity="2" scope="X9.1 X60.1" reference="R815" />
    <constraint name="C816" model="TKC" arity="2" scope="X64.1 X69.1" reference="R816" />
    <constraint name="C817" model="TKC" arity="2" scope="X35.1 X60.1" reference="R817" />
    <constraint name="C818" model="TKC" arity="2" scope="X25.1 X57.1" reference="R818" />
    <constraint name="C819" model="TKC" arity="2" scope="X25.1 X34.1" reference="R819" />
    <constraint name="C820" model="TKC" arity="2" scope="X4.1 X22.1" reference="R820" />
    <constraint name="C821" model="TKC" arity="2" scope="X26.1 X27.1" reference="R821" />
    <constraint name="C822" model="TKC" arity="2" scope="X18.1 X47.1" reference="R822" />
    <constraint name="C823" model="TKC" arity="2" scope="X36.1 X59.1" reference="R823" />
    <constraint name="C824" model="TKC" arity="2" scope="X20.1 X53.1" reference="R824" />
    <constraint name="C825" model="TKC" arity="2" scope="X15.1 X66.1" reference="R825" />
    <constraint name="C826" model="TKC" arity="2" scope="X28.1 X67.1" reference="R826" />
    <constraint name="C827" model="TKC" arity="2" scope="X17.1 X44.1" reference="R827" />
    <constraint name="C828" model="TKC" arity="2" scope="X37.1 X66.1" reference="R828" />
    <constraint name="C829" model="TKC" arity="2" scope="X47.1 X65.1" reference="R829" />
    <constraint name="C830" model="TKC" arity="2" scope="X6.1 X62.1" reference="R830" />
    <constraint name="C831" model="TKC" arity="2" scope="X16.1 X69.1" reference="R831" />
    <constraint name="C832" model="TKC" arity="2" scope="X9.1 X20.1" reference="R832" />
    <constraint name="C833" model="TKC" arity="2" scope="X8.1 X57.1" reference="R833" />
    <constraint name="C834" model="TKC" arity="2" scope="X17.1 X47.1" reference="R834" />
    <constraint name="C835" model="TKC" arity="2" scope="X36.1 X68.1" reference="R835" />
    <constraint name="C836" model="TKC" arity="2" scope="X30.1 X38.1" reference="R836" />
    <constraint name="C837" model="TKC" arity="2" scope="X9.1 X25.1" reference="R837" />
    <constraint name="C838" model="TKC" arity="2" scope="X49.1 X58.1" reference="R838" />
    <constraint name="C839" model="TKC" arity="2" scope="X57.1 X61.1" reference="R839" />
    <constraint name="C840" model="TKC" arity="2" scope="X23.1 X41.1" reference="R840" />
    <constraint name="C841" model="TKC" arity="2" scope="X3.1 X47.1" reference="R841" />
    <constraint name="C842" model="TKC" arity="2" scope="X39.1 X57.1" reference="R842" />
    <constraint name="C843" model="TKC" arity="2" scope="X5.1 X52.1" reference="R843" />
    <constraint name="C844" model="TKC" arity="2" scope="X15.1 X60.1" reference="R844" />
    <constraint name="C845" model="TKC" arity="2" scope="X31.1 X66.1" reference="R845" />
    <constraint name="C846" model="TKC" arity="2" scope="X4.1 X18.1" reference="R846" />
    <constraint name="C847" model="TKC" arity="2" scope="X53.1 X67.1" reference="R847" />
    <constraint name="C848" model="TKC" arity="2" scope="X36.1 X63.1" reference="R848" />
    <constraint name="C849" model="TKC" arity="2" scope="X6.1 X25.1" reference="R849" />
    <constraint name="C850" model="TKC" arity="2" scope="X49.1 X62.1" reference="R850" />
    <constraint name="C851" model="TKC" arity="2" scope="X30.1 X32.1" reference="R851" />
    <constraint name="C852" model="TKC" arity="2" scope="X5.1 X10.1" reference="R852" />
    <constraint name="C853" model="TKC" arity="2" scope="X47.1 X48.1" reference="R853" />
    <constraint name="C854" model="TKC" arity="2" scope="X16.1 X59.1" reference="R854" />
    <constraint name="C855" model="TKC" arity="2" scope="X26.1 X56.1" reference="R855" />
    <constraint name="C856" model="TKC" arity="2" scope="X7.1 X58.1" reference="R856" />
    <constraint name="C857" model="TKC" arity="2" scope="X3.1 X60.1" reference="R857" />
    <constraint name="C858" model="TKC" arity="2" scope="X55.1 X65.1" reference="R858" />
    <constraint name="C859" model="TKC" arity="2" scope="X13.1 X30.1" reference="R859" />
    <constraint name="C860" model="TKC" arity="2" scope="X1.1 X68.1" reference="R860" />
    <constraint name="C861" model="TKC" arity="2" scope="X11.1 X30.1" reference="R861" />
    <constraint name="C862" model="TKC" arity="2" scope="X16.1 X33.1" reference="R862" />
    <constraint name="C863" model="TKC" arity="2" scope="X44.1 X47.1" reference="R863" />
    <constraint name="C864" model="TKC" arity="2" scope="X33.1 X54.1" reference="R864" />
    <constraint name="C865" model="TKC" arity="2" scope="X40.1 X48.1" reference="R865" />
    <constraint name="C866" model="TKC" arity="2" scope="X3.1 X57.1" reference="R866" />
    <constraint name="C867" model="TKC" arity="2" scope="X30.1 X69.1" reference="R867" />
    <constraint name="C868" model="TKC" arity="2" scope="X6.1 X51.1" reference="R868" />
    <constraint name="C869" model="TKC" arity="2" scope="X24.1 X49.1" reference="R869" />
    <constraint name="C870" model="TKC" arity="2" scope="X2.1 X55.1" reference="R870" />
    <constraint name="C871" model="TKC" arity="2" scope="X33.1 X48.1" reference="R871" />
    <constraint name="C872" model="TKC" arity="2" scope="X34.1 X61.1" reference="R872" />
    <constraint name="C873" model="TKC" arity="2" scope="X25.1 X46.1" reference="R873" />
    <constraint name="C874" model="TKC" arity="2" scope="X18.1 X49.1" reference="R874" />
    <constraint name="C875" model="TKC" arity="2" scope="X10.1 X39.1" reference="R875" />
    <constraint name="C876" model="TKC" arity="2" scope="X35.1 X62.1" reference="R876" />
    <constraint name="C877" model="TKC" arity="2" scope="X30.1 X49.1" reference="R877" />
    <constraint name="C878" model="TKC" arity="2" scope="X3.1 X31.1" reference="R878" />
    <constraint name="C879" model="TKC" arity="2" scope="X40.1 X45.1" reference="R879" />
    <constraint name="C880" model="TKC" arity="2" scope="X16.1 X50.1" reference="R880" />
    <constraint name="C881" model="TKC" arity="2" scope="X42.1 X62.1" reference="R881" />
    <constraint name="C882" model="TKC" arity="2" scope="X16.1 X42.1" reference="R882" />
    <constraint name="C883" model="TKC" arity="2" scope="X41.1 X49.1" reference="R883" />
    <constraint name="C884" model="TKC" arity="2" scope="X46.1 X59.1" reference="R884" />
    <constraint name="C885" model="TKC" arity="2" scope="X29.1 X52.1" reference="R885" />
    <constraint name="C886" model="TKC" arity="2" scope="X10.1 X28.1" reference="R886" />
    <constraint name="C887" model="TKC" arity="2" scope="X41.1 X55.1" reference="R887" />
    <constraint name="C888" model="TKC" arity="2" scope="X2.1 X42.1" reference="R888" />
    <constraint name="C889" model="TKC" arity="2" scope="X3.1 X6.1" reference="R889" />
    <constraint name="C890" model="TKC" arity="2" scope="X8.1 X26.1" reference="R890" />
    <constraint name="C891" model="TKC" arity="2" scope="X5.1 X32.1" reference="R891" />
    <constraint name="C892" model="TKC" arity="2" scope="X13.1 X59.1" reference="R892" />
    <constraint name="C893" model="TKC" arity="2" scope="X9.1 X68.1" reference="R893" />
    <constraint name="C894" model="TKC" arity="2" scope="X39.1 X66.1" reference="R894" />
    <constraint name="C895" model="TKC" arity="2" scope="X47.1 X62.1" reference="R895" />
    <constraint name="C896" model="TKC" arity="2" scope="X47.1 X52.1" reference="R896" />
    <constraint name="C897" model="TKC" arity="2" scope="X7.1 X41.1" reference="R897" />
    <constraint name="C898" model="TKC" arity="2" scope="X18.1 X70.1" reference="R898" />
    <constraint name="C899" model="TKC" arity="2" scope="X11.1 X67.1" reference="R899" />
    <constraint name="C900" model="TKC" arity="2" scope="X2.1 X31.1" reference="R900" />
    <constraint name="C901" model="TKC" arity="2" scope="X5.1 X47.1" reference="R901" />
    <constraint name="C902" model="TKC" arity="2" scope="X6.1 X53.1" reference="R902" />
    <constraint name="C903" model="TKC" arity="2" scope="X50.1 X66.1" reference="R903" />
    <constraint name="C904" model="TKC" arity="2" scope="X17.1 X31.1" reference="R904" />
    <constraint name="C905" model="TKC" arity="2" scope="X37.1 X52.1" reference="R905" />
    <constraint name="C906" model="TKC" arity="2" scope="X57.1 X68.1" reference="R906" />
    <constraint name="C907" model="TKC" arity="2" scope="X4.1 X8.1" reference="R907" />
    <constraint name="C908" model="TKC" arity="2" scope="X3.1 X22.1" reference="R908" />
    <constraint name="C909" model="TKC" arity="2" scope="X33.1 X49.1" reference="R909" />
    <constraint name="C910" model="TKC" arity="2" scope="X14.1 X46.1" reference="R910" />
    <constraint name="C911" model="TKC" arity="2" scope="X13.1 X65.1" reference="R911" />
    <constraint name="C912" model="TKC" arity="2" scope="X8.1 X16.1" reference="R912" />
    <constraint name="C913" model="TKC" arity="2" scope="X5.1 X67.1" reference="R913" />
    <constraint name="C914" model="TKC" arity="2" scope="X43.1 X67.1" reference="R914" />
    <constraint name="C915" model="TKC" arity="2" scope="X10.1 X27.1" reference="R915" />
    <constraint name="C916" model="TKC" arity="2" scope="X1.1 X24.1" reference="R916" />
    <constraint name="C917" model="TKC" arity="2" scope="X58.1 X60.1" reference="R917" />
    <constraint name="C918" model="TKC" arity="2" scope="X25.1 X39.1" reference="R918" />
    <constraint name="C919" model="TKC" arity="2" scope="X49.1 X50.1" reference="R919" />
    <constraint name="C920" model="TKC" arity="2" scope="X12.1 X53.1" reference="R920" />
    <constraint name="C921" model="TKC" arity="2" scope="X6.1 X19.1" reference="R921" />
    <constraint name="C922" model="TKC" arity="2" scope="X29.1 X38.1" reference="R922" />
    <constraint name="C923" model="TKC" arity="2" scope="X8.1 X29.1" reference="R923" />
    <constraint name="C924" model="TKC" arity="2" scope="X29.1 X61.1" reference="R924" />
    <constraint name="C925" model="TKC" arity="2" scope="X28.1 X63.1" reference="R925" />
    <constraint name="C926" model="TKC" arity="2" scope="X36.1 X43.1" reference="R926" />
    <constraint name="C927" model="TKC" arity="2" scope="X7.1 X43.1" reference="R927" />
    <constraint name="C928" model="TKC" arity="2" scope="X3.1 X41.1" reference="R928" />
    <constraint name="C929" model="TKC" arity="2" scope="X2.1 X9.1" reference="R929" />
    <constraint name="C930" model="TKC" arity="2" scope="X46.1 X56.1" reference="R930" />
    <constraint name="C931" model="TKC" arity="2" scope="X14.1 X60.1" reference="R931" />
    <constraint name="C932" model="TKC" arity="2" scope="X25.1 X53.1" reference="R932" />
    <constraint name="C933" model="TKC" arity="2" scope="X13.1 X44.1" reference="R933" />
    <constraint name="C934" model="TKC" arity="2" scope="X1.1 X22.1" reference="R934" />
    <constraint name="C935" model="TKC" arity="2" scope="X6.1 X20.1" reference="R935" />
    <constraint name="C936" model="TKC" arity="2" scope="X13.1 X36.1" reference="R936" />
    <constraint name="C937" model="TKC" arity="2" scope="X35.1 X47.1" reference="R937" />
    <constraint name="C938" model="TKC" arity="2" scope="X44.1 X48.1" reference="R938" />
    <constraint name="C939" model="TKC" arity="2" scope="X27.1 X30.1" reference="R939" />
    <constraint name="C940" model="TKC" arity="2" scope="X1.1 X6.1" reference="R940" />
    <constraint name="C941" model="TKC" arity="2" scope="X1.1 X4.1" reference="R941" />
    <constraint name="C942" model="TKC" arity="2" scope="X22.1 X50.1" reference="R942" />
    <constraint name="C943" model="TKC" arity="2" scope="X22.1 X28.1" reference="R943" />
    <constraint name="C944" model="TKC" arity="2" scope="X1.1 X47.1" reference="R944" />
    <constraint name="C945" model="TKC" arity="2" scope="X20.1 X46.1" reference="R945" />
    <constraint name="C946" model="TKC" arity="2" scope="X5.1 X49.1" reference="R946" />
    <constraint name="C947" model="TKC" arity="2" scope="X41.1 X70.1" reference="R947" />
    <constraint name="C948" model="TKC" arity="2" scope="X15.1 X63.1" reference="R948" />
    <constraint name="C949" model="TKC" arity="2" scope="X17.1 X19.1" reference="R949" />
    <constraint name="C950" model="TKC" arity="2" scope="X4.1 X7.1" reference="R950" />
    <constraint name="C951" model="TKC" arity="2" scope="X11.1 X25.1" reference="R951" />
    <constraint name="C952" model="TKC" arity="2" scope="X31.1 X59.1" reference="R952" />
    <constraint name="C953" model="TKC" arity="2" scope="X37.1 X62.1" reference="R953" />
    <constraint name="C954" model="TKC" arity="2" scope="X17.1 X40.1" reference="R954" />
    <constraint name="C955" model="TKC" arity="2" scope="X13.1 X45.1" reference="R955" />
    <constraint name="C956" model="TKC" arity="2" scope="X32.1 X70.1" reference="R956" />
    <constraint name="C957" model="TKC" arity="2" scope="X32.1 X65.1" reference="R957" />
    <constraint name="C958" model="TKC" arity="2" scope="X34.1 X48.1" reference="R958" />
    <constraint name="C959" model="TKC" arity="2" scope="X64.1 X66.1" reference="R959" />
    <constraint name="C960" model="TKC" arity="2" scope="X61.1 X69.1" reference="R960" />
    <constraint name="C961" model="TKC" arity="2" scope="X6.1 X27.1" reference="R961" />
    <constraint name="C962" model="TKC" arity="2" scope="X2.1 X24.1" reference="R962" />
    <constraint name="C963" model="TKC" arity="2" scope="X6.1 X37.1" reference="R963" />
    <constraint name="C964" model="TKC" arity="2" scope="X36.1 X58.1" reference="R964" />
    <constraint name="C965" model="TKC" arity="2" scope="X2.1 X33.1" reference="R965" />
    <constraint name="C966" model="TKC" arity="2" scope="X12.1 X31.1" reference="R966" />
    <constraint name="C967" model="TKC" arity="2" scope="X1.1 X18.1" reference="R967" />
    <constraint name="C968" model="TKC" arity="2" scope="X35.1 X51.1" reference="R968" />
    <constraint name="C969" model="TKC" arity="2" scope="X38.1 X44.1" reference="R969" />
    <constraint name="C970" model="TKC" arity="2" scope="X24.1 X53.1" reference="R970" />
    <constraint name="C971" model="TKC" arity="2" scope="X34.1 X40.1" reference="R971" />
    <constraint name="C972" model="TKC" arity="2" scope="X7.1 X24.1" reference="R972" />
    <constraint name="C973" model="TKC" arity="2" scope="X21.1 X65.1" reference="R973" />
    <constraint name="C974" model="TKC" arity="2" scope="X58.1 X70.1" reference="R974" />
    <constraint name="C975" model="TKC" arity="2" scope="X3.1 X67.1" reference="R975" />
    <constraint name="C976" model="TKC" arity="2" scope="X40.1 X62.1" reference="R976" />
    <constraint name="C977" model="TKC" arity="2" scope="X17.1 X64.1" reference="R977" />
    <constraint name="C978" model="TKC" arity="2" scope="X5.1 X25.1" reference="R978" />
    <constraint name="C979" model="TKC" arity="2" scope="X11.1 X19.1" reference="R979" />
    <constraint name="C980" model="TKC" arity="2" scope="X45.1 X50.1" reference="R980" />
    <constraint name="C981" model="TKC" arity="2" scope="X21.1 X55.1" reference="R981" />
    <constraint name="C982" model="TKC" arity="2" scope="X21.1 X59.1" reference="R982" />
    <constraint name="C983" model="TKC" arity="2" scope="X25.1 X61.1" reference="R983" />
    <constraint name="C984" model="TKC" arity="2" scope="X3.1 X50.1" reference="R984" />
    <constraint name="C985" model="TKC" arity="2" scope="X4.1 X55.1" reference="R985" />
    <constraint name="C986" model="TKC" arity="2" scope="X12.1 X26.1" reference="R986" />
    <constraint name="C987" model="TKC" arity="2" scope="X28.1 X43.1" reference="R987" />
    <constraint name="C988" model="TKC" arity="2" scope="X63.1 X68.1" reference="R988" />
    <constraint name="C989" model="TKC" arity="2" scope="X52.1 X54.1" reference="R989" />
    <constraint name="C990" model="TKC" arity="2" scope="X41.1 X51.1" reference="R990" />
    <constraint name="C991" model="TKC" arity="2" scope="X8.1 X35.1" reference="R991" />
    <constraint name="C992" model="TKC" arity="2" scope="X23.1 X52.1" reference="R992" />
    <constraint name="C993" model="TKC" arity="2" scope="X2.1 X68.1" reference="R993" />
    <constraint name="C994" model="TKC" arity="2" scope="X23.1 X65.1" reference="R994" />
    <constraint name="C995" model="TKC" arity="2" scope="X28.1 X59.1" reference="R995" />
    <constraint name="C996" model="TKC" arity="2" scope="X59.1 X70.1" reference="R996" />
    <constraint name="C997" model="TKC" arity="2" scope="X56.1 X67.1" reference="R997" />
    <constraint name="C998" model="TKC" arity="2" scope="X18.1 X65.1" reference="R998" />
    <constraint name="C999" model="TKC" arity="2" scope="X11.1 X54.1" reference="R999" />
    <constraint name="C1000" model="TKC" arity="2" scope="X55.1 X61.1" reference="R1000" />
    <constraint name="C1001" model="TKC" arity="2" scope="X28.1 X55.1" reference="R1001" />
    <constraint name="C1002" model="TKC" arity="2" scope="X10.1 X11.1" reference="R1002" />
    <constraint name="C1003" model="TKC" arity="2" scope="X20.1 X26.1" reference="R1003" />
    <constraint name="C1004" model="TKC" arity="2" scope="X50.1 X53.1" reference="R1004" />
    <constraint name="C1005" model="TKC" arity="2" scope="X4.1 X46.1" reference="R1005" />
    <constraint name="C1006" model="TKC" arity="2" scope="X26.1 X47.1" reference="R1006" />
    <constraint name="C1007" model="TKC" arity="2" scope="X8.1 X69.1" reference="R1007" />
    <constraint name="C1008" model="TKC" arity="2" scope="X59.1 X64.1" reference="R1008" />
    <constraint name="C1009" model="TKC" arity="2" scope="X7.1 X16.1" reference="R1009" />
    <constraint name="C1010" model="TKC" arity="2" scope="X13.1 X67.1" reference="R1010" />
    <constraint name="C1011" model="TKC" arity="2" scope="X41.1 X66.1" reference="R1011" />
    <constraint name="C1012" model="TKC" arity="2" scope="X18.1 X35.1" reference="R1012" />
    <constraint name="C1013" model="TKC" arity="2" scope="X52.1 X67.1" reference="R1013" />
    <constraint name="C1014" model="TKC" arity="2" scope="X23.1 X27.1" reference="R1014" />
    <constraint name="C1015" model="TKC" arity="2" scope="X2.1 X36.1" reference="R1015" />
    <constraint name="C1016" model="TKC" arity="2" scope="X23.1 X49.1" reference="R1016" />
    <constraint name="C1017" model="TKC" arity="2" scope="X54.1 X59.1" reference="R1017" />
    <constraint name="C1018" model="TKC" arity="2" scope="X19.1 X26.1" reference="R1018" />
    <constraint name="C1019" model="TKC" arity="2" scope="X36.1 X61.1" reference="R1019" />
    <constraint name="C1020" model="TKC" arity="2" scope="X33.1 X64.1" reference="R1020" />
    <constraint name="C1021" model="TKC" arity="2" scope="X13.1 X16.1" reference="R1021" />
    <constraint name="C1022" model="TKC" arity="2" scope="X39.1 X45.1" reference="R1022" />
    <constraint name="C1023" model="TKC" arity="2" scope="X36.1 X50.1" reference="R1023" />
    <constraint name="C1024" model="TKC" arity="2" scope="X4.1 X35.1" reference="R1024" />
    <constraint name="C1025" model="TKC" arity="2" scope="X7.1 X10.1" reference="R1025" />
    <constraint name="C1026" model="TKC" arity="2" scope="X29.1 X30.1" reference="R1026" />
    <constraint name="C1027" model="TKC" arity="2" scope="X6.1 X14.1" reference="R1027" />
    <constraint name="C1028" model="TKC" arity="2" scope="X2.1 X34.1" reference="R1028" />
    <constraint name="C1029" model="TKC" arity="2" scope="X16.1 X63.1" reference="R1029" />
    <constraint name="C1030" model="TKC" arity="2" scope="X23.1 X32.1" reference="R1030" />
    <constraint name="C1031" model="TKC" arity="2" scope="X43.1 X52.1" reference="R1031" />
    <constraint name="C1032" model="TKC" arity="2" scope="X35.1 X44.1" reference="R1032" />
    <constraint name="C1033" model="TKC" arity="2" scope="X9.1 X22.1" reference="R1033" />
    <constraint name="C1034" model="TKC" arity="2" scope="X47.1 X50.1" reference="R1034" />
    <constraint name="C1035" model="TKC" arity="2" scope="X31.1 X33.1" reference="R1035" />
    <constraint name="C1036" model="TKC" arity="2" scope="X45.1 X56.1" reference="R1036" />
    <constraint name="C1037" model="TKC" arity="2" scope="X23.1 X44.1" reference="R1037" />
    <constraint name="C1038" model="TKC" arity="2" scope="X9.1 X58.1" reference="R1038" />
    <constraint name="C1039" model="TKC" arity="2" scope="X24.1 X26.1" reference="R1039" />
    <constraint name="C1040" model="TKC" arity="2" scope="X4.1 X43.1" reference="R1040" />
    <constraint name="C1041" model="TKC" arity="2" scope="X16.1 X53.1" reference="R1041" />
    <constraint name="C1042" model="TKC" arity="2" scope="X12.1 X69.1" reference="R1042" />
    <constraint name="C1043" model="TKC" arity="2" scope="X4.1 X58.1" reference="R1043" />
    <constraint name="C1044" model="TKC" arity="2" scope="X1.1 X17.1" reference="R1044" />
    <constraint name="C1045" model="TKC" arity="2" scope="X15.1 X58.1" reference="R1045" />
    <constraint name="C1046" model="TKC" arity="2" scope="X13.1 X48.1" reference="R1046" />
    <constraint name="C1047" model="TKC" arity="2" scope="X3.1 X59.1" reference="R1047" />
    <constraint name="C1048" model="TKC" arity="2" scope="X4.1 X16.1" reference="R1048" />
    <constraint name="C1049" model="TKC" arity="2" scope="X49.1 X67.1" reference="R1049" />
    <constraint name="C1050" model="TKC" arity="2" scope="X1.1 X35.1" reference="R1050" />
    <constraint name="C1051" model="TKC" arity="2" scope="X25.1 X59.1" reference="R1051" />
    <constraint name="C1052" model="TKC" arity="2" scope="X10.1 X61.1" reference="R1052" />
    <constraint name="C1053" model="TKC" arity="2" scope="X36.1 X64.1" reference="R1053" />
    <constraint name="C1054" model="TKC" arity="2" scope="X29.1 X59.1" reference="R1054" />
    <constraint name="C1055" model="TKC" arity="2" scope="X27.1 X70.1" reference="R1055" />
    <constraint name="C1056" model="TKC" arity="2" scope="X49.1 X52.1" reference="R1056" />
    <constraint name="C1057" model="TKC" arity="2" scope="X27.1 X40.1" reference="R1057" />
    <constraint name="C1058" model="TKC" arity="2" scope="X10.1 X68.1" reference="R1058" />
    <constraint name="C1059" model="TKC" arity="2" scope="X56.1 X65.1" reference="R1059" />
    <constraint name="C1060" model="TKC" arity="2" scope="X48.1 X52.1" reference="R1060" />
    <constraint name="C1061" model="TKC" arity="2" scope="X56.1 X63.1" reference="R1061" />
    <constraint name="C1062" model="TKC" arity="2" scope="X17.1 X61.1" reference="R1062" />
    <constraint name="C1063" model="TKC" arity="2" scope="X49.1 X51.1" reference="R1063" />
    <constraint name="C1064" model="TKC" arity="2" scope="X6.1 X63.1" reference="R1064" />
    <constraint name="C1065" model="TKC" arity="2" scope="X8.1 X40.1" reference="R1065" />
    <constraint name="C1066" model="TKC" arity="2" scope="X33.1 X66.1" reference="R1066" />
    <constraint name="C1067" model="TKC" arity="2" scope="X31.1 X49.1" reference="R1067" />
    <constraint name="C1068" model="TKC" arity="2" scope="X34.1 X63.1" reference="R1068" />
    <constraint name="C1069" model="TKC" arity="2" scope="X24.1 X33.1" reference="R1069" />
    <constraint name="C1070" model="TKC" arity="2" scope="X31.1 X37.1" reference="R1070" />
    <constraint name="C1071" model="TKC" arity="2" scope="X30.1 X44.1" reference="R1071" />
    <constraint name="C1072" model="TKC" arity="2" scope="X42.1 X58.1" reference="R1072" />
    <constraint name="C1073" model="TKC" arity="2" scope="X27.1 X63.1" reference="R1073" />
    <constraint name="C1074" model="TKC" arity="2" scope="X59.1 X61.1" reference="R1074" />
    <constraint name="C1075" model="TKC" arity="2" scope="X34.1 X62.1" reference="R1075" />
    <constraint name="C1076" model="TKC" arity="2" scope="X25.1 X55.1" reference="R1076" />
    <constraint name="C1077" model="TKC" arity="2" scope="X5.1 X41.1" reference="R1077" />
    <constraint name="C1078" model="TKC" arity="2" scope="X5.1 X65.1" reference="R1078" />
    <constraint name="C1079" model="TKC" arity="2" scope="X53.1 X70.1" reference="R1079" />
    <constraint name="C1080" model="TKC" arity="2" scope="X46.1 X69.1" reference="R1080" />
    <constraint name="C1081" model="TKC" arity="2" scope="X3.1 X62.1" reference="R1081" />
    <constraint name="C1082" model="TKC" arity="2" scope="X18.1 X69.1" reference="R1082" />
    <constraint name="C1083" model="TKC" arity="2" scope="X28.1 X30.1" reference="R1083" />
    <constraint name="C1084" model="TKC" arity="2" scope="X26.1 X29.1" reference="R1084" />
    <constraint name="C1085" model="TKC" arity="2" scope="X45.1 X48.1" reference="R1085" />
    <constraint name="C1086" model="TKC" arity="2" scope="X36.1 X38.1" reference="R1086" />
    <constraint name="C1087" model="TKC" arity="2" scope="X17.1 X53.1" reference="R1087" />
    <constraint name="C1088" model="TKC" arity="2" scope="X46.1 X54.1" reference="R1088" />
    <constraint name="C1089" model="TKC" arity="2" scope="X17.1 X70.1" reference="R1089" />
    <constraint name="C1090" model="TKC" arity="2" scope="X30.1 X37.1" reference="R1090" />
    <constraint name="C1091" model="TKC" arity="2" scope="X34.1 X57.1" reference="R1091" />
    <constraint name="C1092" model="TKC" arity="2" scope="X2.1 X20.1" reference="R1092" />
    <constraint name="C1093" model="TKC" arity="2" scope="X20.1 X21.1" reference="R1093" />
    <constraint name="C1094" model="TKC" arity="2" scope="X33.1 X57.1" reference="R1094" />
    <constraint name="C1095" model="TKC" arity="2" scope="X34.1 X53.1" reference="R1095" />
    <constraint name="C1096" model="TKC" arity="2" scope="X17.1 X30.1" reference="R1096" />
    <constraint name="C1097" model="TKC" arity="2" scope="X21.1 X67.1" reference="R1097" />
    <constraint name="C1098" model="TKC" arity="2" scope="X26.1 X31.1" reference="R1098" />
    <constraint name="C1099" model="TKC" arity="2" scope="X17.1 X28.1" reference="R1099" />
    <constraint name="C1100" model="TKC" arity="2" scope="X29.1 X63.1" reference="R1100" />
    <constraint name="C1101" model="TKC" arity="2" scope="X10.1 X35.1" reference="R1101" />
    <constraint name="C1102" model="TKC" arity="2" scope="X13.1 X49.1" reference="R1102" />
    <constraint name="C1103" model="TKC" arity="2" scope="X1.1 X16.1" reference="R1103" />
    <constraint name="C1104" model="TKC" arity="2" scope="X32.1 X69.1" reference="R1104" />
    <constraint name="C1105" model="TKC" arity="2" scope="X40.1 X59.1" reference="R1105" />
    <constraint name="C1106" model="TKC" arity="2" scope="X14.1 X21.1" reference="R1106" />
    <constraint name="C1107" model="TKC" arity="2" scope="X36.1 X53.1" reference="R1107" />
    <constraint name="C1108" model="TKC" arity="2" scope="X40.1 X50.1" reference="R1108" />
    <constraint name="C1109" model="TKC" arity="2" scope="X39.1 X53.1" reference="R1109" />
    <constraint name="C1110" model="TKC" arity="2" scope="X52.1 X61.1" reference="R1110" />
    <constraint name="C1111" model="TKC" arity="2" scope="X5.1 X45.1" reference="R1111" />
    <constraint name="C1112" model="TKC" arity="2" scope="X9.1 X54.1" reference="R1112" />
    <constraint name="C1113" model="TKC" arity="2" scope="X5.1 X46.1" reference="R1113" />
    <constraint name="C1114" model="TKC" arity="2" scope="X29.1 X62.1" reference="R1114" />
    <constraint name="C1115" model="TKC" arity="2" scope="X44.1 X66.1" reference="R1115" />
    <constraint name="C1116" model="TKC" arity="2" scope="X25.1 X48.1" reference="R1116" />
    <constraint name="C1117" model="TKC" arity="2" scope="X3.1 X9.1" reference="R1117" />
    <constraint name="C1118" model="TKC" arity="2" scope="X19.1 X41.1" reference="R1118" />
    <constraint name="C1119" model="TKC" arity="2" scope="X55.1 X63.1" reference="R1119" />
    <constraint name="C1120" model="TKC" arity="2" scope="X24.1 X61.1" reference="R1120" />
    <constraint name="C1121" model="TKC" arity="2" scope="X13.1 X68.1" reference="R1121" />
    <constraint name="C1122" model="TKC" arity="2" scope="X33.1 X39.1" reference="R1122" />
    <constraint name="C1123" model="TKC" arity="2" scope="X7.1 X19.1" reference="R1123" />
    <constraint name="C1124" model="TKC" arity="2" scope="X2.1 X5.1" reference="R1124" />
    <constraint name="C1125" model="TKC" arity="2" scope="X27.1 X62.1" reference="R1125" />
    <constraint name="C1126" model="TKC" arity="2" scope="X58.1 X68.1" reference="R1126" />
    <constraint name="C1127" model="TKC" arity="2" scope="X23.1 X37.1" reference="R1127" />
    <constraint name="C1128" model="TKC" arity="2" scope="X30.1 X31.1" reference="R1128" />
    <constraint name="C1129" model="TKC" arity="2" scope="X39.1 X64.1" reference="R1129" />
    <constraint name="C1130" model="TKC" arity="2" scope="X8.1 X43.1" reference="R1130" />
    <constraint name="C1131" model="TKC" arity="2" scope="X28.1 X68.1" reference="R1131" />
    <constraint name="C1132" model="TKC" arity="2" scope="X22.1 X43.1" reference="R1132" />
    <constraint name="C1133" model="TKC" arity="2" scope="X7.1 X50.1" reference="R1133" />
    <constraint name="C1134" model="TKC" arity="2" scope="X19.1 X37.1" reference="R1134" />
    <constraint name="C1135" model="TKC" arity="2" scope="X63.1 X66.1" reference="R1135" />
    <constraint name="C1136" model="TKC" arity="2" scope="X14.1 X40.1" reference="R1136" />
    <constraint name="C1137" model="TKC" arity="2" scope="X12.1 X65.1" reference="R1137" />
    <constraint name="C1138" model="TKC" arity="2" scope="X38.1 X63.1" reference="R1138" />
    <constraint name="C1139" model="TKC" arity="2" scope="X20.1 X70.1" reference="R1139" />
    <constraint name="C1140" model="TKC" arity="2" scope="X17.1 X56.1" reference="R1140" />
    <constraint name="C1141" model="TKC" arity="2" scope="X13.1 X15.1" reference="R1141" />
    <constraint name="C1142" model="TKC" arity="2" scope="X41.1 X57.1" reference="R1142" />
    <constraint name="C1143" model="TKC" arity="2" scope="X12.1 X68.1" reference="R1143" />
    <constraint name="C1144" model="TKC" arity="2" scope="X4.1 X66.1" reference="R1144" />
    <constraint name="C1145" model="TKC" arity="2" scope="X33.1 X52.1" reference="R1145" />
    <constraint name="C1146" model="TKC" arity="2" scope="X14.1 X33.1" reference="R1146" />
    <constraint name="C1147" model="TKC" arity="2" scope="X38.1 X51.1" reference="R1147" />
    <constraint name="C1148" model="TKC" arity="2" scope="X28.1 X41.1" reference="R1148" />
    <constraint name="C1149" model="TKC" arity="2" scope="X14.1 X19.1" reference="R1149" />
    <constraint name="C1150" model="TKC" arity="2" scope="X1.1 X70.1" reference="R1150" />
    <constraint name="C1151" model="TKC" arity="2" scope="X9.1 X63.1" reference="R1151" />
    <constraint name="C1152" model="TKC" arity="2" scope="X44.1 X57.1" reference="R1152" />
    <constraint name="C1153" model="TKC" arity="2" scope="X13.1 X50.1" reference="R1153" />
    <constraint name="C1154" model="TKC" arity="2" scope="X48.1 X58.1" reference="R1154" />
    <constraint name="C1155" model="TKC" arity="2" scope="X30.1 X46.1" reference="R1155" />
    <constraint name="C1156" model="TKC" arity="2" scope="X16.1 X58.1" reference="R1156" />
    <constraint name="C1157" model="TKC" arity="2" scope="X23.1 X62.1" reference="R1157" />
    <constraint name="C1158" model="TKC" arity="2" scope="X10.1 X63.1" reference="R1158" />
    <constraint name="C1159" model="TKC" arity="2" scope="X24.1 X64.1" reference="R1159" />
    <constraint name="C1160" model="TKC" arity="2" scope="X47.1 X60.1" reference="R1160" />
    <constraint name="C1161" model="TKC" arity="2" scope="X8.1 X58.1" reference="R1161" />
    <constraint name="C1162" model="TKC" arity="2" scope="X3.1 X43.1" reference="R1162" />
    <constraint name="C1163" model="TKC" arity="2" scope="X46.1 X50.1" reference="R1163" />
    <constraint name="C1164" model="TKC" arity="2" scope="X26.1 X44.1" reference="R1164" />
    <constraint name="C1165" model="TKC" arity="2" scope="X66.1 X67.1" reference="R1165" />
    <constraint name="C1166" model="TKC" arity="2" scope="X51.1 X61.1" reference="R1166" />
    <constraint name="C1167" model="TKC" arity="2" scope="X48.1 X70.1" reference="R1167" />
    <constraint name="C1168" model="TKC" arity="2" scope="X33.1 X65.1" reference="R1168" />
    <constraint name="C1169" model="TKC" arity="2" scope="X1.1 X31.1" reference="R1169" />
    <constraint name="C1170" model="TKC" arity="2" scope="X6.1 X68.1" reference="R1170" />
    <constraint name="C1171" model="TKC" arity="2" scope="X12.1 X54.1" reference="R1171" />
    <constraint name="C1172" model="TKC" arity="2" scope="X17.1 X33.1" reference="R1172" />
    <constraint name="C1173" model="TKC" arity="2" scope="X17.1 X63.1" reference="R1173" />
    <constraint name="C1174" model="TKC" arity="2" scope="X34.1 X37.1" reference="R1174" />
    <constraint name="C1175" model="TKC" arity="2" scope="X6.1 X50.1" reference="R1175" />
    <constraint name="C1176" model="TKC" arity="2" scope="X53.1 X58.1" reference="R1176" />
    <constraint name="C1177" model="TKC" arity="2" scope="X47.1 X49.1" reference="R1177" />
    <constraint name="C1178" model="TKC" arity="2" scope="X18.1 X54.1" reference="R1178" />
    <constraint name="C1179" model="TKC" arity="2" scope="X34.1 X65.1" reference="R1179" />
    <constraint name="C1180" model="TKC" arity="2" scope="X17.1 X68.1" reference="R1180" />
    <constraint name="C1181" model="TKC" arity="2" scope="X9.1 X23.1" reference="R1181" />
    <constraint name="C1182" model="TKC" arity="2" scope="X15.1 X27.1" reference="R1182" />
    <constraint name="C1183" model="TKC" arity="2" scope="X60.1 X67.1" reference="R1183" />
    <constraint name="C1184" model="TKC" arity="2" scope="X26.1 X70.1" reference="R1184" />
    <constraint name="C1185" model="TKC" arity="2" scope="X9.1 X33.1" reference="R1185" />
    <constraint name="C1186" model="TKC" arity="2" scope="X23.1 X33.1" reference="R1186" />
    <constraint name="C1187" model="TKC" arity="2" scope="X20.1 X67.1" reference="R1187" />
    <constraint name="C1188" model="TKC" arity="2" scope="X15.1 X70.1" reference="R1188" />
    <constraint name="C1189" model="TKC" arity="2" scope="X25.1 X52.1" reference="R1189" />
    <constraint name="C1190" model="TKC" arity="2" scope="X38.1 X66.1" reference="R1190" />
    <constraint name="C1191" model="TKC" arity="2" scope="X47.1 X63.1" reference="R1191" />
    <constraint name="C1192" model="TKC" arity="2" scope="X20.1 X38.1" reference="R1192" />
    <constraint name="C1193" model="TKC" arity="2" scope="X52.1 X53.1" reference="R1193" />
    <constraint name="C1194" model="TKC" arity="2" scope="X13.1 X57.1" reference="R1194" />
    <constraint name="C1195" model="TKC" arity="2" scope="X4.1 X31.1" reference="R1195" />
    <constraint name="C1196" model="TKC" arity="2" scope="X13.1 X32.1" reference="R1196" />
    <constraint name="C1197" model="TKC" arity="2" scope="X51.1 X67.1" reference="R1197" />
    <constraint name="C1198" model="TKC" arity="2" scope="X2.1 X60.1" reference="R1198" />
    <constraint name="C1199" model="TKC" arity="2" scope="X43.1 X48.1" reference="R1199" />
    <constraint name="C1200" model="TKC" arity="2" scope="X1.1 X33.1" reference="R1200" />
    <constraint name="C1201" model="TKC" arity="2" scope="X35.1 X41.1" reference="R1201" />
    <constraint name="C1202" model="TKC" arity="2" scope="X6.1 X18.1" reference="R1202" />
    <constraint name="C1203" model="TKC" arity="2" scope="X19.1 X20.1" reference="R1203" />
    <constraint name="C1204" model="TKC" arity="2" scope="X18.1 X43.1" reference="R1204" />
    <constraint name="C1205" model="TKC" arity="2" scope="X1.1 X9.1" reference="R1205" />
    <constraint name="C1206" model="TKC" arity="2" scope="X19.1 X52.1" reference="R1206" />
    <constraint name="C1207" model="TKC" arity="2" scope="X4.1 X49.1" reference="R1207" />
    <constraint name="C1208" model="TKC" arity="2" scope="X29.1 X65.1" reference="R1208" />
    <constraint name="C1209" model="TKC" arity="2" scope="X42.1 X69.1" reference="R1209" />
    <constraint name="C1210" model="TKC" arity="2" scope="X23.1 X35.1" reference="R1210" />
    <constraint name="C1211" model="TKC" arity="2" scope="X45.1 X65.1" reference="R1211" />
    <constraint name="C1212" model="TKC" arity="2" scope="X26.1 X28.1" reference="R1212" />
    <constraint name="C1213" model="TKC" arity="2" scope="X63.1 X64.1" reference="R1213" />
    <constraint name="C1214" model="TKC" arity="2" scope="X37.1 X67.1" reference="R1214" />
    <constraint name="C1215" model="TKC" arity="2" scope="X27.1 X69.1" reference="R1215" />
    <constraint name="C1216" model="TKC" arity="2" scope="X6.1 X24.1" reference="R1216" />
    <constraint name="C1217" model="TKC" arity="2" scope="X18.1 X27.1" reference="R1217" />
    <constraint name="C1218" model="TKC" arity="2" scope="X26.1 X39.1" reference="R1218" />
    <constraint name="C1219" model="TKC" arity="2" scope="X9.1 X13.1" reference="R1219" />
    <constraint name="C1220" model="TKC" arity="2" scope="X37.1 X69.1" reference="R1220" />
    <constraint name="C1221" model="TKC" arity="2" scope="X13.1 X70.1" reference="R1221" />
    <constraint name="C1222" model="TKC" arity="2" scope="X17.1 X35.1" reference="R1222" />
    <constraint name="C1223" model="TKC" arity="2" scope="X7.1 X18.1" reference="R1223" />
    <constraint name="C1224" model="TKC" arity="2" scope="X5.1 X12.1" reference="R1224" />
    <constraint name="C1225" model="TKC" arity="2" scope="X51.1 X58.1" reference="R1225" />
    <constraint name="C1226" model="TKC" arity="2" scope="X25.1 X43.1" reference="R1226" />
    <constraint name="C1227" model="TKC" arity="2" scope="X58.1 X63.1" reference="R1227" />
    <constraint name="C1228" model="TKC" arity="2" scope="X8.1 X11.1" reference="R1228" />
    <constraint name="C1229" model="TKC" arity="2" scope="X61.1 X64.1" reference="R1229" />
    <constraint name="C1230" model="TKC" arity="2" scope="X14.1 X16.1" reference="R1230" />
    <constraint name="C1231" model="TKC" arity="2" scope="X29.1 X55.1" reference="R1231" />
    <constraint name="C1232" model="TKC" arity="2" scope="X56.1 X57.1" reference="R1232" />
    <constraint name="C1233" model="TKC" arity="2" scope="X40.1 X67.1" reference="R1233" />
    <constraint name="C1234" model="TKC" arity="2" scope="X28.1 X34.1" reference="R1234" />
    <constraint name="C1235" model="TKC" arity="2" scope="X39.1 X52.1" reference="R1235" />
    <constraint name="C1236" model="TKC" arity="2" scope="X44.1 X45.1" reference="R1236" />
    <constraint name="C1237" model="TKC" arity="2" scope="X9.1 X56.1" reference="R1237" />
    <constraint name="C1238" model="TKC" arity="2" scope="X42.1 X68.1" reference="R1238" />
    <constraint name="C1239" model="TKC" arity="2" scope="X31.1 X34.1" reference="R1239" />
    <constraint name="C1240" model="TKC" arity="2" scope="X29.1 X39.1" reference="R1240" />
    <constraint name="C1241" model="TKC" arity="2" scope="X24.1 X67.1" reference="R1241" />
    <constraint name="C1242" model="TKC" arity="2" scope="X18.1 X28.1" reference="R1242" />
    <constraint name="C1243" model="TKC" arity="2" scope="X24.1 X68.1" reference="R1243" />
    <constraint name="C1244" model="TKC" arity="2" scope="X54.1 X56.1" reference="R1244" />
    <constraint name="C1245" model="TKC" arity="2" scope="X29.1 X31.1" reference="R1245" />
    <constraint name="C1246" model="TKC" arity="2" scope="X25.1 X31.1" reference="R1246" />
    <constraint name="C1247" model="TKC" arity="2" scope="X36.1 X62.1" reference="R1247" />
    <constraint name="C1248" model="TKC" arity="2" scope="X24.1 X40.1" reference="R1248" />
    <constraint name="C1249" model="TKC" arity="2" scope="X62.1 X69.1" reference="R1249" />
    <constraint name="C1250" model="TKC" arity="2" scope="X14.1 X36.1" reference="R1250" />
    <constraint name="C1251" model="TKC" arity="2" scope="X13.1 X62.1" reference="R1251" />
    <constraint name="C1252" model="TKC" arity="2" scope="X46.1 X66.1" reference="R1252" />
    <constraint name="C1253" model="TKC" arity="2" scope="X66.1 X69.1" reference="R1253" />
    <constraint name="C1254" model="TKC" arity="2" scope="X9.1 X26.1" reference="R1254" />
    <constraint name="C1255" model="TKC" arity="2" scope="X8.1 X27.1" reference="R1255" />
    <constraint name="C1256" model="TKC" arity="2" scope="X15.1 X32.1" reference="R1256" />
    <constraint name="C1257" model="TKC" arity="2" scope="X29.1 X58.1" reference="R1257" />
    <constraint name="C1258" model="TKC" arity="2" scope="X33.1 X44.1" reference="R1258" />
    <constraint name="C1259" model="TKC" arity="2" scope="X47.1 X67.1" reference="R1259" />
    <constraint name="C1260" model="TKC" arity="2" scope="X55.1 X69.1" reference="R1260" />
    <constraint name="C1261" model="TKC" arity="2" scope="X38.1 X52.1" reference="R1261" />
    <constraint name="C1262" model="TKC" arity="2" scope="X3.1 X29.1" reference="R1262" />
    <constraint name="C1263" model="TKC" arity="2" scope="X12.1 X51.1" reference="R1263" />
    <constraint name="C1264" model="TKC" arity="2" scope="X11.1 X42.1" reference="R1264" />
    <constraint name="C1265" model="TKC" arity="2" scope="X34.1 X66.1" reference="R1265" />
    <constraint name="C1266" model="TKC" arity="2" scope="X5.1 X42.1" reference="R1266" />
    <constraint name="C1267" model="TKC" arity="2" scope="X21.1 X24.1" reference="R1267" />
    <constraint name="C1268" model="TKC" arity="2" scope="X32.1 X44.1" reference="R1268" />
    <constraint name="C1269" model="TKC" arity="2" scope="X27.1 X36.1" reference="R1269" />
    <constraint name="C1270" model="TKC" arity="2" scope="X21.1 X32.1" reference="R1270" />
    <constraint name="C1271" model="TKC" arity="2" scope="X38.1 X50.1" reference="R1271" />
    <constraint name="C1272" model="TKC" arity="2" scope="X29.1 X45.1" reference="R1272" />
    <constraint name="C1273" model="TKC" arity="2" scope="X3.1 X24.1" reference="R1273" />
    <constraint name="C1274" model="TKC" arity="2" scope="X28.1 X66.1" reference="R1274" />
    <constraint name="C1275" model="TKC" arity="2" scope="X14.1 X69.1" reference="R1275" />
    <constraint name="C1276" model="TKC" arity="2" scope="X8.1 X10.1" reference="R1276" />
    <constraint name="C1277" model="TKC" arity="2" scope="X59.1 X66.1" reference="R1277" />
    <constraint name="C1278" model="TKC" arity="2" scope="X9.1 X27.1" reference="R1278" />
    <constraint name="C1279" model="TKC" arity="2" scope="X13.1 X23.1" reference="R1279" />
    <constraint name="C1280" model="TKC" arity="2" scope="X14.1 X24.1" reference="R1280" />
    <constraint name="C1281" model="TKC" arity="2" scope="X5.1 X26.1" reference="R1281" />
    <constraint name="C1282" model="TKC" arity="2" scope="X20.1 X51.1" reference="R1282" />
    <constraint name="C1283" model="TKC" arity="2" scope="X39.1 X62.1" reference="R1283" />
    <constraint name="C1284" model="TKC" arity="2" scope="X12.1 X46.1" reference="R1284" />
    <constraint name="C1285" model="TKC" arity="2" scope="X22.1 X41.1" reference="R1285" />
    <constraint name="C1286" model="TKC" arity="2" scope="X29.1 X37.1" reference="R1286" />
    <constraint name="C1287" model="TKC" arity="2" scope="X32.1 X53.1" reference="R1287" />
    <constraint name="C1288" model="TKC" arity="2" scope="X15.1 X31.1" reference="R1288" />
    <constraint name="C1289" model="TKC" arity="2" scope="X27.1 X47.1" reference="R1289" />
    <constraint name="C1290" model="TKC" arity="2" scope="X20.1 X65.1" reference="R1290" />
    <constraint name="C1291" model="TKC" arity="2" scope="X31.1 X35.1" reference="R1291" />
    <constraint name="C1292" model="TKC" arity="2" scope="X50.1 X54.1" reference="R1292" />
    <constraint name="C1293" model="TKC" arity="2" scope="X50.1 X61.1" reference="R1293" />
    <constraint name="C1294" model="TKC" arity="2" scope="X61.1 X62.1" reference="R1294" />
    <constraint name="C1295" model="TKC" arity="2" scope="X8.1 X37.1" reference="R1295" />
    <constraint name="C1296" model="TKC" arity="2" scope="X5.1 X30.1" reference="R1296" />
    <constraint name="C1297" model="TKC" arity="2" scope="X26.1 X48.1" reference="R1297" />
    <constraint name="C1298" model="TKC" arity="2" scope="X7.1 X34.1" reference="R1298" />
    <constraint name="C1299" model="TKC" arity="2" scope="X44.1 X50.1" reference="R1299" />
    <constraint name="C1300" model="TKC" arity="2" scope="X12.1 X27.1" reference="R1300" />
    <constraint name="C1301" model="TKC" arity="2" scope="X14.1 X18.1" reference="R1301" />
    <constraint name="C1302" model="TKC" arity="2" scope="X27.1 X55.1" reference="R1302" />
    <constraint name="C1303" model="TKC" arity="2" scope="X15.1 X24.1" reference="R1303" />
    <constraint name="C1304" model="TKC" arity="2" scope="X32.1 X37.1" reference="R1304" />
    <constraint name="C1305" model="TKC" arity="2" scope="X10.1 X13.1" reference="R1305" />
    <constraint name="C1306" model="TKC" arity="2" scope="X5.1 X21.1" reference="R1306" />
    <constraint name="C1307" model="TKC" arity="2" scope="X44.1 X49.1" reference="R1307" />
    <constraint name="C1308" model="TKC" arity="2" scope="X43.1 X50.1" reference="R1308" />
    <constraint name="C1309" model="TKC" arity="2" scope="X8.1 X41.1" reference="R1309" />
    <constraint name="C1310" model="TKC" arity="2" scope="X22.1 X66.1" reference="R1310" />
    <constraint name="C1311" model="TKC" arity="2" scope="X14.1 X25.1" reference="R1311" />
    <constraint name="C1312" model="TKC" arity="2" scope="X10.1 X47.1" reference="R1312" />
    <constraint name="C1313" model="TKC" arity="2" scope="X50.1 X64.1" reference="R1313" />
    <constraint name="C1314" model="TKC" arity="2" scope="X47.1 X68.1" reference="R1314" />
    <constraint name="C1315" model="TKC" arity="2" scope="X39.1 X56.1" reference="R1315" />
    <constraint name="C1316" model="TKC" arity="2" scope="X3.1 X38.1" reference="R1316" />
    <constraint name="C1317" model="TKC" arity="2" scope="X10.1 X55.1" reference="R1317" />
    <constraint name="C1318" model="TKC" arity="2" scope="X3.1 X28.1" reference="R1318" />
    <constraint name="C1319" model="TKC" arity="2" scope="X2.1 X28.1" reference="R1319" />
    <constraint name="C1320" model="TKC" arity="2" scope="X33.1 X38.1" reference="R1320" />
    <constraint name="C1321" model="TKC" arity="2" scope="X10.1 X15.1" reference="R1321" />
    <constraint name="C1322" model="TKC" arity="2" scope="X22.1 X31.1" reference="R1322" />
    <constraint name="C1323" model="TKC" arity="2" scope="X39.1 X65.1" reference="R1323" />
    <constraint name="C1324" model="TKC" arity="2" scope="X11.1 X70.1" reference="R1324" />
    <constraint name="C1325" model="TKC" arity="2" scope="X2.1 X44.1" reference="R1325" />
    <constraint name="C1326" model="TKC" arity="2" scope="X26.1 X60.1" reference="R1326" />
    <constraint name="C1327" model="TKC" arity="2" scope="X10.1 X53.1" reference="R1327" />
    <constraint name="C1328" model="TKC" arity="2" scope="X39.1 X69.1" reference="R1328" />
    <constraint name="C1329" model="TKC" arity="2" scope="X6.1 X64.1" reference="R1329" />
    <constraint name="C1330" model="TKC" arity="2" scope="X13.1 X29.1" reference="R1330" />
    <constraint name="C1331" model="TKC" arity="2" scope="X25.1 X33.1" reference="R1331" />
    <constraint name="C1332" model="TKC" arity="2" scope="X10.1 X37.1" reference="R1332" />
    <constraint name="C1333" model="TKC" arity="2" scope="X1.1 X48.1" reference="R1333" />
    <constraint name="C1334" model="TKC" arity="2" scope="X9.1 X19.1" reference="R1334" />
    <constraint name="C1335" model="TKC" arity="2" scope="X4.1 X34.1" reference="R1335" />
    <constraint name="C1336" model="TKC" arity="2" scope="X21.1 X26.1" reference="R1336" />
    <constraint name="C1337" model="TKC" arity="2" scope="X3.1 X58.1" reference="R1337" />
    <constraint name="C1338" model="TKC" arity="2" scope="X22.1 X48.1" reference="R1338" />
    <constraint name="C1339" model="TKC" arity="2" scope="X31.1 X65.1" reference="R1339" />
    <constraint name="C1340" model="TKC" arity="2" scope="X15.1 X21.1" reference="R1340" />
    <constraint name="C1341" model="TKC" arity="2" scope="X3.1 X64.1" reference="R1341" />
    <constraint name="C1342" model="TKC" arity="2" scope="X38.1 X45.1" reference="R1342" />
    <constraint name="C1343" model="TKC" arity="2" scope="X15.1 X46.1" reference="R1343" />
    <constraint name="C1344" model="TKC" arity="2" scope="X50.1 X68.1" reference="R1344" />
    <constraint name="C1345" model="TKC" arity="2" scope="X10.1 X44.1" reference="R1345" />
    <constraint name="C1346" model="TKC" arity="2" scope="X5.1 X68.1" reference="R1346" />
    <constraint name="C1347" model="TKC" arity="2" scope="X24.1 X46.1" reference="R1347" />
    <constraint name="C1348" model="TKC" arity="2" scope="X27.1 X29.1" reference="R1348" />
    <constraint name="C1349" model="TKC" arity="2" scope="X18.1 X36.1" reference="R1349" />
    <constraint name="C1350" model="TKC" arity="2" scope="X57.1 X67.1" reference="R1350" />
    <constraint name="C1351" model="TKC" arity="2" scope="X24.1 X48.1" reference="R1351" />
    <constraint name="C1352" model="TKC" arity="2" scope="X20.1 X69.1" reference="R1352" />
    <constraint name="C1353" model="TKC" arity="2" scope="X24.1 X29.1" reference="R1353" />
    <constraint name="C1354" model="TKC" arity="2" scope="X16.1 X44.1" reference="R1354" />
    <constraint name="C1355" model="TKC" arity="2" scope="X25.1 X35.1" reference="R1355" />
    <constraint name="C1356" model="TKC" arity="2" scope="X56.1 X70.1" reference="R1356" />
    <constraint name="C1357" model="TKC" arity="2" scope="X30.1 X40.1" reference="R1357" />
    <constraint name="C1358" model="TKC" arity="2" scope="X30.1 X47.1" reference="R1358" />
    <constraint name="C1359" model="TKC" arity="2" scope="X60.1 X66.1" reference="R1359" />
    <constraint name="C1360" model="TKC" arity="2" scope="X23.1 X36.1" reference="R1360" />
    <constraint name="C1361" model="TKC" arity="2" scope="X40.1 X61.1" reference="R1361" />
    <constraint name="C1362" model="TKC" arity="2" scope="X35.1 X68.1" reference="R1362" />
    <constraint name="C1363" model="TKC" arity="2" scope="X62.1 X70.1" reference="R1363" />
    <constraint name="C1364" model="TKC" arity="2" scope="X16.1 X61.1" reference="R1364" />
    <constraint name="C1365" model="TKC" arity="2" scope="X1.1 X49.1" reference="R1365" />
    <constraint name="C1366" model="TKC" arity="2" scope="X17.1 X43.1" reference="R1366" />
    <constraint name="C1367" model="TKC" arity="2" scope="X46.1 X68.1" reference="R1367" />
    <constraint name="C1368" model="TKC" arity="2" scope="X11.1 X20.1" reference="R1368" />
    <constraint name="C1369" model="TKC" arity="2" scope="X21.1 X29.1" reference="R1369" />
    <constraint name="C1370" model="TKC" arity="2" scope="X14.1 X64.1" reference="R1370" />
    <constraint name="C1371" model="TKC" arity="2" scope="X5.1 X50.1" reference="R1371" />
    <constraint name="C1372" model="TKC" arity="2" scope="X4.1 X12.1" reference="R1372" />
    <constraint name="C1373" model="TKC" arity="2" scope="X23.1 X45.1" reference="R1373" />
    <constraint name="C1374" model="TKC" arity="2" scope="X2.1 X25.1" reference="R1374" />
    <constraint name="C1375" model="TKC" arity="2" scope="X56.1 X61.1" reference="R1375" />
    <constraint name="C1376" model="TKC" arity="2" scope="X4.1 X9.1" reference="R1376" />
    <constraint name="C1377" model="TKC" arity="2" scope="X11.1 X45.1" reference="R1377" />
    <constraint name="C1378" model="TKC" arity="2" scope="X31.1 X47.1" reference="R1378" />
    <constraint name="C1379" model="TKC" arity="2" scope="X61.1 X66.1" reference="R1379" />
    <constraint name="C1380" model="TKC" arity="2" scope="X47.1 X59.1" reference="R1380" />
    <constraint name="C1381" model="TKC" arity="2" scope="X21.1 X68.1" reference="R1381" />
    <constraint name="C1382" model="TKC" arity="2" scope="X22.1 X44.1" reference="R1382" />
    <constraint name="C1383" model="TKC" arity="2" scope="X10.1 X46.1" reference="R1383" />
    <constraint name="C1384" model="TKC" arity="2" scope="X5.1 X29.1" reference="R1384" />
    <constraint name="C1385" model="TKC" arity="2" scope="X5.1 X33.1" reference="R1385" />
    <constraint name="C1386" model="TKC" arity="2" scope="X42.1 X46.1" reference="R1386" />
    <constraint name="C1387" model="TKC" arity="2" scope="X41.1 X56.1" reference="R1387" />
    <constraint name="C1388" model="TKC" arity="2" scope="X16.1 X30.1" reference="R1388" />
    <constraint name="C1389" model="TKC" arity="2" scope="X3.1 X42.1" reference="R1389" />
    <constraint name="C1390" model="TKC" arity="2" scope="X16.1 X41.1" reference="R1390" />
    <constraint name="C1391" model="TKC" arity="2" scope="X19.1 X45.1" reference="R1391" />
    <constraint name="C1392" model="TKC" arity="2" scope="X10.1 X59.1" reference="R1392" />
    <constraint name="C1393" model="TKC" arity="2" scope="X6.1 X33.1" reference="R1393" />
    <constraint name="C1394" model="TKC" arity="2" scope="X10.1 X18.1" reference="R1394" />
    <constraint name="C1395" model="TKC" arity="2" scope="X20.1 X52.1" reference="R1395" />
    <constraint name="C1396" model="TKC" arity="2" scope="X41.1 X65.1" reference="R1396" />
    <constraint name="C1397" model="TKC" arity="2" scope="X13.1 X56.1" reference="R1397" />
    <constraint name="C1398" model="TKC" arity="2" scope="X48.1 X63.1" reference="R1398" />
    <constraint name="C1399" model="TKC" arity="2" scope="X13.1 X54.1" reference="R1399" />
    <constraint name="C1400" model="TKC" arity="2" scope="X54.1 X69.1" reference="R1400" />
    <constraint name="C1401" model="TKC" arity="2" scope="X16.1 X38.1" reference="R1401" />
    <constraint name="C1402" model="TKC" arity="2" scope="X21.1 X70.1" reference="R1402" />
    <constraint name="C1403" model="TKC" arity="2" scope="X26.1 X33.1" reference="R1403" />
    <constraint name="C1404" model="TKC" arity="2" scope="X47.1 X69.1" reference="R1404" />
    <constraint name="C1405" model="TKC" arity="2" scope="X6.1 X65.1" reference="R1405" />
    <constraint name="C1406" model="TKC" arity="2" scope="X2.1 X32.1" reference="R1406" />
    <constraint name="C1407" model="TKC" arity="2" scope="X17.1 X49.1" reference="R1407" />
    <constraint name="C1408" model="TKC" arity="2" scope="X10.1 X22.1" reference="R1408" />
    <constraint name="C1409" model="TKC" arity="2" scope="X21.1 X27.1" reference="R1409" />
    <constraint name="C1410" model="TKC" arity="2" scope="X24.1 X47.1" reference="R1410" />
    <constraint name="C1411" model="TKC" arity="2" scope="X58.1 X59.1" reference="R1411" />
    <constraint name="C1412" model="TKC" arity="2" scope="X43.1 X47.1" reference="R1412" />
    <constraint name="C1413" model="TKC" arity="2" scope="X3.1 X13.1" reference="R1413" />
    <constraint name="C1414" model="TKC" arity="2" scope="X3.1 X69.1" reference="R1414" />
    <constraint name="C1415" model="TKC" arity="2" scope="X41.1 X53.1" reference="R1415" />
    <constraint name="C1416" model="TKC" arity="2" scope="X45.1 X52.1" reference="R1416" />
    <constraint name="C1417" model="TKC" arity="2" scope="X14.1 X53.1" reference="R1417" />
    <constraint name="C1418" model="TKC" arity="2" scope="X21.1 X60.1" reference="R1418" />
    <constraint name="C1419" model="TKC" arity="2" scope="X56.1 X66.1" reference="R1419" />
    <constraint name="C1420" model="TKC" arity="2" scope="X14.1 X34.1" reference="R1420" />
    <constraint name="C1421" model="TKC" arity="2" scope="X37.1 X41.1" reference="R1421" />
    <constraint name="C1422" model="TKC" arity="2" scope="X19.1 X46.1" reference="R1422" />
    <constraint name="C1423" model="TKC" arity="2" scope="X11.1 X64.1" reference="R1423" />
    <constraint name="C1424" model="TKC" arity="2" scope="X24.1 X27.1" reference="R1424" />
    <constraint name="C1425" model="TKC" arity="2" scope="X1.1 X46.1" reference="R1425" />
    <constraint name="C1426" model="TKC" arity="2" scope="X17.1 X39.1" reference="R1426" />
    <constraint name="C1427" model="TKC" arity="2" scope="X3.1 X61.1" reference="R1427" />
    <constraint name="C1428" model="TKC" arity="2" scope="X30.1 X61.1" reference="R1428" />
    <constraint name="C1429" model="TKC" arity="2" scope="X35.1 X38.1" reference="R1429" />
    <constraint name="C1430" model="TKC" arity="2" scope="X44.1 X70.1" reference="R1430" />
    <constraint name="C1431" model="TKC" arity="2" scope="X27.1 X61.1" reference="R1431" />
    <constraint name="C1432" model="TKC" arity="2" scope="X2.1 X50.1" reference="R1432" />
    <constraint name="C1433" model="TKC" arity="2" scope="X3.1 X66.1" reference="R1433" />
    <constraint name="C1434" model="TKC" arity="2" scope="X40.1 X70.1" reference="R1434" />
    <constraint name="C1435" model="TKC" arity="2" scope="X53.1 X56.1" reference="R1435" />
    <constraint name="C1436" model="TKC" arity="2" scope="X15.1 X43.1" reference="R1436" />
    <constraint name="C1437" model="TKC" arity="2" scope="X40.1 X66.1" reference="R1437" />
    <constraint name="C1438" model="TKC" arity="2" scope="X30.1 X70.1" reference="R1438" />
    <constraint name="C1439" model="TKC" arity="2" scope="X1.1 X69.1" reference="R1439" />
    <constraint name="C1440" model="TKC" arity="2" scope="X9.1 X12.1" reference="R1440" />
    <constraint name="C1441" model="TKC" arity="2" scope="X51.1 X57.1" reference="R1441" />
    <constraint name="C1442" model="TKC" arity="2" scope="X33.1 X61.1" reference="R1442" />
    <constraint name="C1443" model="TKC" arity="2" scope="X32.1 X43.1" reference="R1443" />
    <constraint name="C1444" model="TKC" arity="2" scope="X23.1 X34.1" reference="R1444" />
    <constraint name="C1445" model="TKC" arity="2" scope="X43.1 X68.1" reference="R1445" />
    <constraint name="C1446" model="TKC" arity="2" scope="X10.1 X43.1" reference="R1446" />
    <constraint name="C1447" model="TKC" arity="2" scope="X49.1 X64.1" reference="R1447" />
    <constraint name="C1448" model="TKC" arity="2" scope="X17.1 X20.1" reference="R1448" />
  </constraints>
  <relations nbRelations="1449">
    <relation name="R0" arity="2" nbTuples="100" semantics="soft" defaultCost="infinity">12 26:1 1|90 31:1 2|94 58:1 3|79 98:1 4|26 79:1 5|51 100:1 6|2 83:1 7|22 15:1 8|48 23:1 9|38 53:1 10|71 29:2 1|66 94:2 2|63 15:2 3|36 38:2 4|43 71:2 5|7 1:2 6|88 66:2 7|53 6:2 8|35 8:2 9|43 87:2 10|45 83:3 1|8 53:3 2|48 7:3 3|4 96:3 4|90 30:3 5|44 31:3 6|42 80:3 7|64 22:3 8|59 56:3 9|14 12:3 10|2 30:4 1|68 24:4 2|63 8:4 3|2 94:4 4|89 35:4 5|63 95:4 6|25 26:4 7|59 99:4 8|43 47:4 9|26 40:4 10|69 94:5 1|82 100:5 2|81 11:5 3|14 22:5 4|80 93:5 5|55 54:5 6|18 54:5 7|100 69:5 8|4 89:5 9|27 65:5 10|87 89:6 1|41 60:6 2|66 25:6 3|21 78:6 4|55 28:6 5|16 27:6 6|5 25:6 7|65 81:6 8|42 5:6 9|25 45:6 10|74 31:7 1|6 75:7 2|4 57:7 3|26 91:7 4|40 10:7 5|54 33:7 6|33 7:7 7|64 98:7 8|90 14:7 9|55 61:7 10|85 47:8 1|8 44:8 2|23 86:8 3|98 21:8 4|34 25:8 5|18 32:8 6|90 33:8 7|98 1:8 8|17 66:8 9|81 67:8 10|7 18:9 1|13 23:9 2|26 99:9 3|13 33:9 4|48 37:9 5|94 26:9 6|47 62:9 7|2 17:9 8|11 84:9 9|64 72:9 10|61 7:10 1|38 48:10 2|90 23:10 3|82 65:10 4|56 23:10 5|75 38:10 6|18 11:10 7|43 69:10 8|15 58:10 9|87 40:10 10</relation>
    <relation name="R1" arity="2" nbTuples="100" semantics="soft" defaultCost="infinity">51 56:1 1|100 65:1 2|76 7:1 3|42 68:1 4|7 94:1 5|35 5:1 6|84 85:1 7|100 48:1 8|92 13:1 9|2 24:1 10|75 15:2 1|91 76:2 2|62 73:2 3|10 34:2 4|69 98:2 5|54 21:2 6|16 93:2 7|44 10:2 8|57 36:2 9|32 94:2 10|9 98:3 1|10 39:3 2|6 40:3 3|47 59:3 4|36 52:3 5|79 97:3 6|29 30:3 7|7 79:3 8|28 32:3 9|59 58:3 10|81 9:4 1|30 10:4 2|51 96:4 3|6 82:4 4|83 88:4 5|61 73:4 6|5 61:4 7|72 3:4 8|90 71:4 9|40 96:4 10|72 4:5 1|37 27:5 2|45 31:5 3|40 88:5 4|47 36:5 5|85 29:5 6|91 47:5 7|76 87:5 8|54 18:5 9|12 72:5 10|37 80:6 1|64 95:6 2|39 20:6 3|78 15:6 4|92 93:6 5|75 97:6 6|80 47:6 7|40 79:6 8|13 66:6 9|16 31:6 10|69 68:7 1|32 77:7 2|37 43:7 3|31 37:7 4|46 42:7 5|83 44:7 6|98 20:7 7|7 16:7 8|90 10:7 9|68 98:7 10|26 60:8 1|20 85:8 2|6 98:8 3|61 45:8 4|6 92:8 5|66 89:8 6|55 73:8 7|21 98:8 8|31 37:8 9|59 18:8 10|16 11:9 1|16 57:9 2|69 54:9 3|92 43:9 4|83 100:9 5|1 7:9 6|50 13:9 7|79 55:9 8|31 68:9 9|75 93:9 10|26 33:10 1|45 92:10 2|3 14:10 3|89 96:10 4|56 39:10 5|28 65:10 6|8 95:10 7|91 26:10 8|38 28:10 9|91 32:10 10</relation>
    <relation name="R2" arity="2" nbTuples="100" semantics="soft" defaultCost="infinity">26 71:1 1|16 92:1 2|80 52:1 3|83 85:1 4|61 34:1 5|74 27:1 6|66 55:1 7|82 34:1 8|95 62:1 9|75 61:1 10|94 13:2 1|8 9:2 2|20 78:2 3|99 90:2 4|59 80:2 5|3 26:2 6|66 6:2 7|21 78:2 8|26 36:2 9|2 75:2 10|43 40:3 1|12 75:3 2|14 74:3 3|44 18:3 4|66 92:3 5|6 58:3 6|74 91:3 7|3 31:3 8|33 73:3 9|98 24:3 10|53 60:4 1|39 7:4 2|76 9:4 3|97 78:4 4|56 2:4 5|85 5:4 6|4 25:4 7|68 10:4 8|61 83:4 9|36 26:4 10|1 25:5 1|30 54:5 2|51 5:5 3|100 36:5 4|61 57:5 5|91 57:5 6|46 67:5 7|28 76:5 8|61 55:5 9|44 22:5 10|83 15:6 1|25 26:6 2|18 75:6 3|46 86:6 4|56 4:6 5|19 5:6 6|62 79:6 7|59 60:6 8|100 46:6 9|45 47:6 10|35 40:7 1|31 33:7 2|22 18:7 3|51 61:7 4|98 52:7 5|32 19:7 6|80 41:7 7|46 68:7 8|97 93:7 9|83 2:7 10|63 71:8 1|58 95:8 2|30 55:8 3|47 3:8 4|46 55:8 5|45 37:8 6|3 47:8 7|54 82:8 8|4 40:8 9|96 45:8 10|91 43:9 1|94 41:9 2|11 46:9 3|21 82:9 4|7 5:9 5|99 96:9 6|65 32:9 7|89 62:9 8|76 39:9 9|82 24:9 10|14 26:10 1|95 72:10 2|59 37:10 3|28 25:10 4|63 83:10 5|48 22:10 6|55 19:10 7|34 29:10 8|2 13:10 9|6 94:10 10</relation>
    <relation name="R3" arity="2" nbTuples="100" semantics="soft" defaultCost="infinity">7 86:1 1|59 55:1 2|78 79:1 3|17 74:1 4|65 40:1 5|18 100:1 6|99 46:1 7|31 89:1 8|94 37:1 9|38 3:1 10|45 67:2 1|88 81:2 2|31 69:2 3|64 29:2 4|21 99:2 5|9 1:2 6|16 8:2 7|67 61:2 8|95 98:2 9|37 91:2 10|70 45:3 1|16 86:3 2|74 56:3 3|5 93:3 4|78 8:3 5|90 26:3 6|31 45:3 7|33 7:3 8|14 47:3 9|64 49:3 10|98 97:4 1|76 75:4 2|5 17:4 3|87 48:4 4|56 55:4 5|74 82:4 6|23 99:4 7|21 88:4 8|7 32:4 9|84 85:4 10|60 33:5 1|37 54:5 2|19 92:5 3|88 13:5 4|15 68:5 5|70 44:5 6|56 45:5 7|6 3:5 8|9 36:5 9|79 99:5 10|39 94:6 1|62 68:6 2|87 13:6 3|62 62:6 4|17 97:6 5|85 7:6 6|97 29:6 7|39 96:6 8|27 28:6 9|36 99:6 10|49 24:7 1|83 24:7 2|77 37:7 3|91 52:7 4|71 87:7 5|68 59:7 6|85 67:7 7|31 94:7 8|52 100:7 9|72 31:7 10|46 60:8 1|17 17:8 2|10 86:8 3|38 40:8 4|24 54:8 5|38 25:8 6|36 34:8 7|6 88:8 8|89 82:8 9|79 49:8 10|8 44:9 1|42 73:9 2|36 92:9 3|35 17:9 4|58 27:9 5|38 35:9 6|62 69:9 7|63 91:9 8|59 33:9 9|66 5:9 10|92 23:10 1|73 24:10 2|46 10:10 3|4 84:10 4|79 69:10 5|65 99:10 6|98 11:10 7|61 51:10 8|5 28:10 9|90 27:10 10</relation>
    <relation name="R4" arity="2" nbTuples="100" semantics="soft" defaultCost="infinity">39 99:1 1|76 99:1 2|79 4:1 3|83 45:1 4|45 22:1 5|75 18:1 6|2 25:1 7|90 31:1 8|49 52:1 9|92 88:1 10|29 68:2 1|2 17:2 2|99 18:2 3|3 61:2 4|72 80:2 5|50 90:2 6|1 67:2 7|28 30:2 8|14 81:2 9|34 87:2 10|43 44:3 1|88 15:3 2|21 12:3 3|96 33:3 4|6 70:3 5|45 19:3 6|80 51:3 7|44 94:3 8|91 51:3 9|35 42:3 10|1 27:4 1|1 14:4 2|12 59:4 3|85 41:4 4|55 91:4 5|31 86:4 6|52 67:4 7|84 71:4 8|46 32:4 9|59 59:4 10|76 25:5 1|34 68:5 2|21 43:5 3|6 80:5 4|36 1:5 5|98 44:5 6|84 80:5 7|79 45:5 8|27 37:5 9|37 92:5 10|67 60:6 1|14 78:6 2|73 100:6 3|99 52:6 4|57 99:6 5|47 76:6 6|48 2:6 7|85 60:6 8|98 91:6 9|56 100:6 10|75 41:7 1|29 90:7 2|12 55:7 3|19 83:7 4|38 82:7 5|46 66:7 6|14 30:7 7|57 84:7 8|14 79:7 9|56 90:7 10|2 86:8 1|79 26:8 2|7 2:8 3|71 35:8 4|53 63:8 5|30 87:8 6|40 25:8 7|2 74:8 8|64 82:8 9|22 25:8 10|42 97:9 1|44 63:9 2|8 77:9 3|92 64:9 4|16 83:9 5|22 90:9 6|100 37:9 7|12 81:9 8|10 63:9 9|15 57:9 10|91 73:10 1|69 46:10 2|96 16:10 3|97 67:10 4|33 33:10 5|55 35:10 6|36 40:10 7|58 21:10 8|88 38:10 9|59 91:10 10</relation>
    <relation name="R5" arity="2" nbTuples="100" semantics="soft" defaultCost="infinity">10 72:1 1|86 52:1 2|74 12:1 3|50 18:1 4|5 4:1 5|32 50:1 6|58 24:1 7|82 40:1 8|6 36:1 9|89 62:1 10|61 73:2 1|64 34:2 2|47 85:2 3|56 63:2 4|17 78:2 5|85 45:2 6|90 48:2 7|65 26:2 8|7 53:2 9|73 33:2 10|55 96:3 1|88 53:3 2|65 86:3 3|39 1:3 4|23 41:3 5|68 38:3 6|17 43:3 7|29 22:3 8|71 98:3 9|23 68:3 10|8 70:4 1|85 46:4 2|21 47:4 3|32 93:4 4|23 76:4 5|98 64:4 6|8 56:4 7|87 9:4 8|15 91:4 9|82 70:4 10|5 23:5 1|79 49:5 2|83 60:5 3|25 17:5 4|48 50:5 5|59 67:5 6|73 10:5 7|90 94:5 8|62 49:5 9|73 60:5 10|95 84:6 1|61 53:6 2|72 65:6 3|80 68:6 4|74 55:6 5|66 54:6 6|54 37:6 7|93 39:6 8|79 52:6 9|25 26:6 10|61 44:7 1|100 63:7 2|2 47:7 3|95 51:7 4|27 19:7 5|64 94:7 6|75 12:7 7|25 19:7 8|33 14:7 9|3 23:7 10|53 28:8 1|23 16:8 2|85 48:8 3|95 85:8 4|3 4:8 5|15 36:8 6|54 76:8 7|72 81:8 8|57 49:8 9|39 36:8 10|55 69:9 1|80 70:9 2|48 95:9 3|11 73:9 4|82 74:9 5|36 72:9 6|25 65:9 7|50 89:9 8|15 11:9 9|5 57:9 10|100 44:10 1|42 36:10 2|82 17:10 3|57 33:10 4|3 84:10 5|5 52:10 6|19 46:10 7|19 52:10 8|19 53:10 9|60 40:10 10</relation>
    <relation name="R6" arity="2" nbTuples="100" semantics="soft" defaultCost="infinity">78 91:1 1|93 94:1 2|57 24:1 3|22 8:1 4|79 70:1 5|15 12:1 6|59 43:1 7|84 53:1 8|80 16:1 9|1 22:1 10|53 31:2 1|49 31:2 2|50 47:2 3|63 93:2 4|15 15:2 5|12 19:2 6|35 2:2 7|27 67:2 8|78 91:2 9|36 71:2 10|69 83:3 1|64 6:3 2|29 46:3 3|48 27:3 4|65 38:3 5|26 56:3 6|49 16:3 7|46 13:3 8|94 56:3 9|53 63:3 10|17 56:4 1|15 63:4 2|27 86:4 3|71 93:4 4|66 23:4 5|69 35:4 6|2 76:4 7|23 36:4 8|61 23:4 9|83 1:4 10|53 14:5 1|91 98:5 2|55 74:5 3|76 44:5 4|87 8:5 5|97 2:5 6|16 64:5 7|62 84:5 8|23 27:5 9|99 62:5 10|55 26:6 1|74 16:6 2|11 16:6 3|18 5:6 4|83 55:6 5|33 39:6 6|7 32:6 7|55 37:6 8|88 31:6 9|15 99:6 10|62 77:7 1|96 97:7 2|99 33:7 3|40 83:7 4|49 14:7 5|8 36:7 6|80 49:7 7|88 34:7 8|59 11:7 9|66 9:7 10|89 28:8 1|5 69:8 2|13 37:8 3|81 83:8 4|65 15:8 5|70 32:8 6|72 88:8 7|3 86:8 8|46 77:8 9|22 9:8 10|72 56:9 1|32 55:9 2|36 9:9 3|72 71:9 4|81 41:9 5|50 57:9 6|59 69:9 7|63 51:9 8|69 64:9 9|59 88:9 10|80 92:10 1|27 50:10 2|49 60:10 3|1 80:10 4|72 75:10 5|69 32:10 6|7 32:10 7|79 70:10 8|64 38:10 9|81 60:10 10</relation>
    <relation name="R7" arity="2" nbTuples="100" semantics="soft" defaultCost="infinity">47 2:1 1|4 6:1 2|2 1:1 3|50 73:1 4|16 100:1 5|53 94:1 6|1 28:1 7|28 15:1 8|78 65:1 9|8 23:1 10|75 34:2 1|67 60:2 2|54 55:2 3|89 6:2 4|67 54:2 5|45 96:2 6|58 87:2 7|35 28:2 8|26 15:2 9|32 65:2 10|79 59:3 1|78 4:3 2|99 71:3 3|72 62:3 4|1 16:3 5|4 66:3 6|21 85:3 7|82 56:3 8|57 69:3 9|22 42:3 10|45 63:4 1|90 71:4 2|56 87:4 3|64 2:4 4|34 80:4 5|71 43:4 6|41 97:4 7|92 76:4 8|96 62:4 9|44 57:4 10|47 84:5 1|92 66:5 2|52 93:5 3|42 7:5 4|86 71:5 5|70 20:5 6|61 77:5 7|71 37:5 8|69 11:5 9|93 24:5 10|38 72:6 1|16 78:6 2|38 36:6 3|27 44:6 4|40 72:6 5|64 63:6 6|84 34:6 7|70 21:6 8|13 4:6 9|50 93:6 10|51 52:7 1|89 81:7 2|24 64:7 3|42 97:7 4|74 45:7 5|95 52:7 6|6 24:7 7|28 91:7 8|86 29:7 9|31 70:7 10|4 62:8 1|65 46:8 2|96 90:8 3|44 14:8 4|12 10:8 5|12 2:8 6|33 68:8 7|64 21:8 8|5 23:8 9|43 9:8 10|89 22:9 1|38 68:9 2|30 7:9 3|23 67:9 4|21 34:9 5|48 8:9 6|17 64:9 7|96 93:9 8|89 19:9 9|50 97:9 10|99 38:10 1|95 53:10 2|44 35:10 3|96 77:10 4|72 77:10 5|11 29:10 6|90 24:10 7|18 69:10 8|20 37:10 9|44 100:10 10</relation>
    <relation name="R8" arity="2" nbTuples="100" semantics="soft" defaultCost="infinity">77 30:1 1|11 2:1 2|4 99:1 3|44 67:1 4|17 51:1 5|15 92:1 6|74 72:1 7|15 57:1 8|12 48:1 9|7 34:1 10|55 98:2 1|23 70:2 2|47 11:2 3|35 82:2 4|24 97:2 5|53 61:2 6|80 40:2 7|67 11:2 8|70 5:2 9|93 79:2 10|36 11:3 1|34 15:3 2|18 88:3 3|39 94:3 4|92 27:3 5|82 60:3 6|34 57:3 7|61 89:3 8|96 68:3 9|81 1:3 10|69 100:4 1|56 91:4 2|70 96:4 3|29 52:4 4|97 100:4 5|92 86:4 6|82 89:4 7|73 33:4 8|47 25:4 9|21 22:4 10|96 85:5 1|28 61:5 2|48 93:5 3|96 100:5 4|25 81:5 5|55 59:5 6|33 60:5 7|44 21:5 8|49 17:5 9|43 70:5 10|68 71:6 1|65 17:6 2|75 21:6 3|2 37:6 4|98 75:6 5|58 2:6 6|58 23:6 7|59 72:6 8|36 14:6 9|7 10:6 10|93 43:7 1|11 9:7 2|37 1:7 3|67 11:7 4|52 15:7 5|94 37:7 6|18 76:7 7|31 23:7 8|47 8:7 9|50 50:7 10|31 1:8 1|75 62:8 2|15 49:8 3|7 59:8 4|100 15:8 5|19 81:8 6|66 73:8 7|21 47:8 8|64 82:8 9|28 21:8 10|45 32:9 1|24 72:9 2|10 86:9 3|60 50:9 4|93 52:9 5|81 49:9 6|64 75:9 7|34 68:9 8|17 26:9 9|62 54:9 10|87 33:10 1|66 17:10 2|90 72:10 3|70 45:10 4|3 56:10 5|3 3:10 6|46 93:10 7|82 87:10 8|32 45:10 9|47 36:10 10</relation>
    <relation name="R9" arity="2" nbTuples="100" semantics="soft" defaultCost="infinity">52 20:1 1|2 20:1 2|24 47:1 3|61 37:1 4|61 36:1 5|27 17:1 6|9 14:1 7|80 75:1 8|73 95:1 9|69 24:1 10|18 45:2 1|86 21:2 2|72 87:2 3|98 60:2 4|28 51:2 5|17 41:2 6|11 33:2 7|93 35:2 8|35 37:2 9|11 65:2 10|53 81:3 1|9 16:3 2|77 10:3 3|7 3:3 4|10 54:3 5|3 34:3 6|43 45:3 7|61 91:3 8|13 81:3 9|82 27:3 10|41 68:4 1|48 91:4 2|28 77:4 3|59 57:4 4|19 51:4 5|47 80:4 6|90 96:4 7|27 38:4 8|62 9:4 9|46 99:4 10|15 47:5 1|95 77:5 2|97 56:5 3|97 51:5 4|26 43:5 5|48 8:5 6|93 65:5 7|22 56:5 8|93 44:5 9|13 61:5 10|32 21:6 1|48 28:6 2|70 99:6 3|49 21:6 4|86 73:6 5|10 5:6 6|93 1:6 7|97 45:6 8|33 35:6 9|67 53:6 10|59 6:7 1|59 49:7 2|83 72:7 3|7 48:7 4|97 95:7 5|78 94:7 6|15 73:7 7|42 74:7 8|26 59:7 9|53 14:7 10|34 20:8 1|19 8:8 2|28 55:8 3|12 81:8 4|4 76:8 5|95 83:8 6|95 49:8 7|4 98:8 8|15 64:8 9|54 43:8 10|45 46:9 1|19 47:9 2|79 19:9 3|66 33:9 4|88 90:9 5|16 59:9 6|87 15:9 7|12 86:9 8|98 59:9 9|30 75:9 10|57 11:10 1|25 1:10 2|29 100:10 3|97 95:10 4|42 77:10 5|25 35:10 6|76 84:10 7|96 59:10 8|11 72:10 9|47 30:10 10</relation>
    <relation name="R10" arity="2" nbTuples="100" semantics="soft" defaultCost="infinity">64 69:1 1|17 4:1 2|92 95:1 3|88 66:1 4|18 96:1 5|1 75:1 6|50 45:1 7|19 14:1 8|62 73:1 9|97 100:1 10|49 39:2 1|46 5:2 2|22 6:2 3|45 47:2 4|6 88:2 5|11 73:2 6|51 84:2 7|83 29:2 8|45 18:2 9|68 12:2 10|6 39:3 1|25 27:3 2|1 2:3 3|74 62:3 4|22 22:3 5|60 33:3 6|45 31:3 7|80 26:3 8|81 78:3 9|83 54:3 10|19 33:4 1|12 66:4 2|71 3:4 3|43 14:4 4|2 36:4 5|84 33:4 6|69 23:4 7|67 41:4 8|52 12:4 9|70 42:4 10|12 26:5 1|11 50:5 2|96 72:5 3|33 83:5 4|26 28:5 5|38 31:5 6|53 75:5 7|98 35:5 8|27 66:5 9|17 14:5 10|22 88:6 1|97 28:6 2|24 47:6 3|3 82:6 4|65 10:6 5|38 49:6 6|84 94:6 7|42 36:6 8|67 29:6 9|79 22:6 10|29 58:7 1|99 33:7 2|59 97:7 3|85 86:7 4|92 7:7 5|25 73:7 6|25 29:7 7|30 37:7 8|38 100:7 9|87 83:7 10|41 66:8 1|60 43:8 2|32 95:8 3|37 27:8 4|6 57:8 5|9 30:8 6|16 81:8 7|5 56:8 8|72 45:8 9|70 83:8 10|14 100:9 1|27 59:9 2|82 74:9 3|38 38:9 4|90 10:9 5|39 86:9 6|61 39:9 7|81 46:9 8|17 22:9 9|18 59:9 10|35 49:10 1|12 27:10 2|43 87:10 3|41 80:10 4|65 88:10 5|64 56:10 6|53 23:10 7|78 15:10 8|27 72:10 9|95 53:10 10</relation>
    <relation name="R11" arity="2" nbTuples="100" semantics="soft" defaultCost="infinity">65 23:1 1|68 5:1 2|61 57:1 3|66 54:1 4|13 67:1 5|25 33:1 6|82 34:1 7|75 94:1 8|3 26:1 9|73 52:1 10|32 13:2 1|49 30:2 2|40 59:2 3|21 52:2 4|93 4:2 5|7 85:2 6|70 3:2 7|10 20:2 8|19 21:2 9|59 85:2 10|80 30:3 1|3 18:3 2|29 75:3 3|8 23:3 4|51 31:3 5|100 86:3 6|91 40:3 7|58 82:3 8|62 12:3 9|92 51:3 10|78 4:4 1|51 82:4 2|72 55:4 3|98 88:4 4|77 32:4 5|86 44:4 6|58 56:4 7|39 67:4 8|85 15:4 9|98 91:4 10|60 45:5 1|35 93:5 2|19 66:5 3|89 21:5 4|69 53:5 5|59 100:5 6|29 8:5 7|42 24:5 8|68 79:5 9|53 84:5 10|86 47:6 1|73 19:6 2|93 85:6 3|99 68:6 4|89 28:6 5|84 56:6 6|96 93:6 7|12 30:6 8|7 29:6 9|31 93:6 10|13 88:7 1|84 52:7 2|57 29:7 3|19 30:7 4|70 47:7 5|100 68:7 6|72 58:7 7|90 97:7 8|80 38:7 9|8 10:7 10|33 11:8 1|60 87:8 2|22 66:8 3|10 79:8 4|42 99:8 5|28 10:8 6|3 54:8 7|5 7:8 8|73 49:8 9|63 4:8 10|26 98:9 1|15 72:9 2|33 93:9 3|23 7:9 4|38 25:9 5|50 83:9 6|14 91:9 7|100 7:9 8|31 38:9 9|14 53:9 10|12 96:10 1|60 10:10 2|91 41:10 3|52 25:10 4|53 49:10 5|30 86:10 6|57 72:10 7|84 17:10 8|56 50:10 9|71 89:10 10</relation>
    <relation name="R12" arity="2" nbTuples="100" semantics="soft" defaultCost="infinity">7 73:1 1|83 96:1 2|7 62:1 3|12 74:1 4|90 98:1 5|90 16:1 6|36 33:1 7|46 35:1 8|84 32:1 9|80 54:1 10|22 51:2 1|22 46:2 2|26 53:2 3|6 51:2 4|59 47:2 5|62 87:2 6|67 87:2 7|97 29:2 8|67 42:2 9|12 74:2 10|27 21:3 1|94 41:3 2|27 80:3 3|87 35:3 4|73 72:3 5|30 94:3 6|71 91:3 7|71 95:3 8|26 51:3 9|100 16:3 10|65 4:4 1|3 66:4 2|87 33:4 3|83 95:4 4|53 63:4 5|28 49:4 6|31 51:4 7|98 87:4 8|64 54:4 9|12 100:4 10|97 71:5 1|16 75:5 2|90 23:5 3|56 20:5 4|96 98:5 5|55 38:5 6|90 42:5 7|47 57:5 8|98 39:5 9|31 47:5 10|78 78:6 1|25 47:6 2|79 17:6 3|47 100:6 4|6 42:6 5|72 19:6 6|29 14:6 7|37 72:6 8|34 33:6 9|43 46:6 10|64 79:7 1|93 40:7 2|66 19:7 3|91 23:7 4|88 34:7 5|56 89:7 6|86 96:7 7|58 93:7 8|88 70:7 9|39 39:7 10|19 33:8 1|40 53:8 2|78 11:8 3|9 35:8 4|9 94:8 5|44 23:8 6|11 78:8 7|62 82:8 8|83 78:8 9|93 53:8 10|25 1:9 1|43 30:9 2|48 44:9 3|46 90:9 4|100 48:9 5|26 33:9 6|34 95:9 7|47 47:9 8|31 64:9 9|33 47:9 10|85 34:10 1|12 40:10 2|60 57:10 3|54 29:10 4|59 30:10 5|22 80:10 6|3 62:10 7|26 50:10 8|92 52:10 9|79 45:10 10</relation>
    <relation name="R13" arity="2" nbTuples="100" semantics="soft" defaultCost="infinity">76 61:1 1|51 54:1 2|29 58:1 3|41 59:1 4|10 64:1 5|72 11:1 6|34 36:1 7|53 58:1 8|96 56:1 9|47 37:1 10|33 54:2 1|26 25:2 2|17 81:2 3|80 99:2 4|50 63:2 5|39 16:2 6|32 10:2 7|95 22:2 8|33 34:2 9|69 14:2 10|53 9:3 1|70 54:3 2|91 61:3 3|64 75:3 4|3 18:3 5|74 70:3 6|83 32:3 7|25 62:3 8|53 1:3 9|51 18:3 10|34 66:4 1|53 87:4 2|89 20:4 3|62 31:4 4|61 60:4 5|81 87:4 6|30 49:4 7|86 66:4 8|45 94:4 9|98 11:4 10|32 41:5 1|11 42:5 2|72 97:5 3|37 16:5 4|21 97:5 5|98 85:5 6|34 61:5 7|74 68:5 8|48 5:5 9|83 3:5 10|65 61:6 1|70 4:6 2|71 56:6 3|51 55:6 4|47 18:6 5|55 21:6 6|89 55:6 7|99 77:6 8|15 14:6 9|17 77:6 10|90 61:7 1|72 83:7 2|49 39:7 3|75 16:7 4|1 58:7 5|43 63:7 6|22 44:7 7|25 78:7 8|32 19:7 9|58 31:7 10|51 13:8 1|91 31:8 2|54 18:8 3|82 2:8 4|74 85:8 5|33 43:8 6|68 8:8 7|12 2:8 8|29 97:8 9|84 91:8 10|52 63:9 1|38 45:9 2|33 14:9 3|16 63:9 4|73 62:9 5|73 18:9 6|76 75:9 7|65 100:9 8|20 48:9 9|78 63:9 10|76 79:10 1|59 91:10 2|98 7:10 3|69 56:10 4|57 70:10 5|28 25:10 6|74 33:10 7|56 16:10 8|62 14:10 9|100 32:10 10</relation>
    <relation name="R14" arity="2" nbTuples="100" semantics="soft" defaultCost="infinity">71 89:1 1|69 82:1 2|94 68:1 3|96 6:1 4|59 72:1 5|71 61:1 6|57 81:1 7|94 70:1 8|76 41:1 9|54 31:1 10|47 92:2 1|16 20:2 2|84 76:2 3|79 29:2 4|85 95:2 5|55 86:2 6|55 55:2 7|89 95:2 8|38 93:2 9|55 61:2 10|12 97:3 1|24 24:3 2|33 78:3 3|10 13:3 4|1 87:3 5|13 54:3 6|64 83:3 7|37 79:3 8|52 78:3 9|14 4:3 10|79 3:4 1|39 81:4 2|63 61:4 3|30 15:4 4|48 90:4 5|81 43:4 6|7 19:4 7|26 86:4 8|88 58:4 9|22 90:4 10|47 22:5 1|23 92:5 2|85 57:5 3|86 49:5 4|24 22:5 5|49 24:5 6|20 100:5 7|71 87:5 8|29 71:5 9|57 98:5 10|26 56:6 1|15 61:6 2|96 44:6 3|57 14:6 4|2 39:6 5|80 67:6 6|60 58:6 7|18 73:6 8|61 56:6 9|20 98:6 10|75 25:7 1|30 71:7 2|21 1:7 3|41 67:7 4|91 58:7 5|36 28:7 6|29 96:7 7|71 43:7 8|25 37:7 9|83 39:7 10|84 26:8 1|95 3:8 2|79 98:8 3|38 29:8 4|29 17:8 5|30 14:8 6|92 98:8 7|67 69:8 8|86 45:8 9|41 83:8 10|25 74:9 1|95 80:9 2|75 96:9 3|20 44:9 4|20 4:9 5|68 25:9 6|52 89:9 7|80 69:9 8|83 17:9 9|98 70:9 10|30 47:10 1|45 29:10 2|73 38:10 3|68 68:10 4|90 83:10 5|23 24:10 6|6 46:10 7|15 100:10 8|90 17:10 9|5 84:10 10</relation>
    <relation name="R15" arity="2" nbTuples="100" semantics="soft" defaultCost="infinity">8 88:1 1|22 59:1 2|16 65:1 3|23 91:1 4|64 72:1 5|92 80:1 6|59 44:1 7|58 68:1 8|56 41:1 9|86 45:1 10|88 95:2 1|83 67:2 2|92 92:2 3|33 13:2 4|61 23:2 5|82 14:2 6|53 95:2 7|63 64:2 8|7 89:2 9|81 14:2 10|22 30:3 1|14 38:3 2|45 24:3 3|78 27:3 4|74 38:3 5|4 29:3 6|43 35:3 7|69 53:3 8|33 68:3 9|85 63:3 10|31 23:4 1|82 96:4 2|24 48:4 3|16 40:4 4|13 47:4 5|99 100:4 6|90 28:4 7|6 62:4 8|47 85:4 9|8 65:4 10|31 62:5 1|38 59:5 2|87 92:5 3|12 92:5 4|4 38:5 5|65 63:5 6|7 51:5 7|3 20:5 8|88 61:5 9|22 29:5 10|51 56:6 1|59 44:6 2|78 54:6 3|33 86:6 4|79 92:6 5|42 35:6 6|6 32:6 7|70 54:6 8|97 86:6 9|87 99:6 10|70 67:7 1|7 86:7 2|99 56:7 3|20 38:7 4|18 40:7 5|88 7:7 6|63 68:7 7|49 15:7 8|48 56:7 9|80 47:7 10|64 86:8 1|97 30:8 2|83 72:8 3|97 20:8 4|6 83:8 5|92 43:8 6|62 42:8 7|3 70:8 8|84 30:8 9|29 27:8 10|45 7:9 1|49 93:9 2|30 97:9 3|57 31:9 4|7 73:9 5|78 17:9 6|5 21:9 7|62 59:9 8|1 43:9 9|14 79:9 10|32 34:10 1|60 32:10 2|96 16:10 3|35 53:10 4|91 54:10 5|8 78:10 6|13 55:10 7|63 97:10 8|19 76:10 9|92 41:10 10</relation>
    <relation name="R16" arity="2" nbTuples="100" semantics="soft" defaultCost="infinity">32 88:1 1|48 39:1 2|85 24:1 3|76 43:1 4|34 11:1 5|21 17:1 6|34 47:1 7|90 19:1 8|97 78:1 9|34 29:1 10|16 70:2 1|5 2:2 2|77 20:2 3|27 77:2 4|52 33:2 5|32 55:2 6|18 19:2 7|81 6:2 8|96 77:2 9|28 46:2 10|95 34:3 1|50 64:3 2|94 73:3 3|4 26:3 4|69 48:3 5|72 35:3 6|58 81:3 7|56 73:3 8|14 84:3 9|20 34:3 10|99 97:4 1|89 79:4 2|46 18:4 3|31 52:4 4|85 34:4 5|85 16:4 6|63 75:4 7|17 96:4 8|24 27:4 9|29 10:4 10|72 95:5 1|66 61:5 2|82 72:5 3|21 85:5 4|67 1:5 5|69 27:5 6|97 27:5 7|10 83:5 8|82 7:5 9|39 77:5 10|33 47:6 1|41 66:6 2|35 40:6 3|10 63:6 4|96 24:6 5|11 33:6 6|35 82:6 7|22 77:6 8|7 57:6 9|51 42:6 10|9 47:7 1|45 10:7 2|92 65:7 3|94 2:7 4|1 34:7 5|87 91:7 6|51 36:7 7|99 69:7 8|9 43:7 9|84 40:7 10|1 53:8 1|41 76:8 2|88 39:8 3|87 99:8 4|19 53:8 5|75 69:8 6|37 96:8 7|75 100:8 8|13 16:8 9|39 45:8 10|31 57:9 1|64 84:9 2|7 66:9 3|67 86:9 4|81 93:9 5|100 6:9 6|27 61:9 7|15 63:9 8|24 52:9 9|43 69:9 10|7 80:10 1|12 49:10 2|79 19:10 3|87 62:10 4|60 51:10 5|11 41:10 6|25 48:10 7|69 25:10 8|77 65:10 9|90 11:10 10</relation>
    <relation name="R17" arity="2" nbTuples="100" semantics="soft" defaultCost="infinity">77 9:1 1|72 46:1 2|66 74:1 3|19 23:1 4|83 87:1 5|14 63:1 6|27 79:1 7|17 83:1 8|47 16:1 9|79 32:1 10|25 36:2 1|43 10:2 2|60 26:2 3|35 83:2 4|18 50:2 5|94 49:2 6|7 55:2 7|52 78:2 8|47 38:2 9|34 64:2 10|61 33:3 1|3 26:3 2|88 62:3 3|39 79:3 4|93 59:3 5|7 48:3 6|38 87:3 7|48 53:3 8|59 18:3 9|75 71:3 10|72 97:4 1|73 15:4 2|39 7:4 3|33 4:4 4|92 84:4 5|71 84:4 6|41 71:4 7|51 34:4 8|68 87:4 9|10 63:4 10|3 73:5 1|8 23:5 2|34 48:5 3|73 72:5 4|35 35:5 5|57 19:5 6|86 20:5 7|81 55:5 8|6 39:5 9|77 93:5 10|96 21:6 1|29 98:6 2|61 72:6 3|26 70:6 4|47 52:6 5|65 16:6 6|14 36:6 7|36 29:6 8|45 98:6 9|65 8:6 10|67 83:7 1|2 69:7 2|64 81:7 3|65 99:7 4|34 39:7 5|74 75:7 6|35 51:7 7|75 95:7 8|89 11:7 9|35 40:7 10|73 19:8 1|76 34:8 2|54 3:8 3|33 15:8 4|22 73:8 5|64 19:8 6|93 95:8 7|9 97:8 8|45 30:8 9|12 35:8 10|93 45:9 1|17 76:9 2|95 12:9 3|56 19:9 4|39 16:9 5|55 1:9 6|49 64:9 7|17 20:9 8|5 61:9 9|22 45:9 10|77 29:10 1|30 61:10 2|35 87:10 3|99 59:10 4|99 61:10 5|32 4:10 6|78 7:10 7|12 67:10 8|33 45:10 9|29 73:10 10</relation>
    <relation name="R18" arity="2" nbTuples="100" semantics="soft" defaultCost="infinity">3 37:1 1|97 27:1 2|45 47:1 3|55 89:1 4|99 98:1 5|21 65:1 6|54 14:1 7|83 17:1 8|44 40:1 9|97 63:1 10|54 99:2 1|52 31:2 2|10 80:2 3|1 40:2 4|52 82:2 5|19 52:2 6|10 39:2 7|94 83:2 8|34 9:2 9|61 10:2 10|28 13:3 1|88 92:3 2|19 74:3 3|75 33:3 4|74 9:3 5|20 62:3 6|46 9:3 7|48 69:3 8|63 34:3 9|24 16:3 10|11 66:4 1|4 96:4 2|12 22:4 3|10 42:4 4|59 100:4 5|54 64:4 6|90 32:4 7|89 28:4 8|84 85:4 9|87 87:4 10|77 51:5 1|11 81:5 2|95 35:5 3|95 76:5 4|23 93:5 5|94 64:5 6|58 93:5 7|22 72:5 8|92 68:5 9|73 14:5 10|16 19:6 1|59 35:6 2|50 67:6 3|86 2:6 4|44 2:6 5|45 87:6 6|27 88:6 7|77 56:6 8|2 54:6 9|44 13:6 10|60 99:7 1|4 63:7 2|82 73:7 3|3 79:7 4|100 8:7 5|43 8:7 6|69 95:7 7|2 19:7 8|34 87:7 9|58 34:7 10|53 42:8 1|71 82:8 2|63 85:8 3|74 13:8 4|78 66:8 5|23 68:8 6|33 100:8 7|55 71:8 8|99 30:8 9|25 80:8 10|10 16:9 1|91 12:9 2|87 77:9 3|20 59:9 4|43 22:9 5|43 23:9 6|14 86:9 7|50 10:9 8|66 57:9 9|95 56:9 10|91 3:10 1|63 9:10 2|21 62:10 3|12 32:10 4|53 11:10 5|4 54:10 6|7 33:10 7|15 5:10 8|7 63:10 9|4 13:10 10</relation>
    <relation name="R19" arity="2" nbTuples="100" semantics="soft" defaultCost="infinity">96 86:1 1|4 64:1 2|98 9:1 3|26 65:1 4|54 3:1 5|99 94:1 6|44 65:1 7|53 53:1 8|73 12:1 9|85 5:1 10|52 30:2 1|94 82:2 2|97 6:2 3|74 88:2 4|22 45:2 5|57 34:2 6|92 30:2 7|23 90:2 8|89 33:2 9|24 88:2 10|2 63:3 1|60 88:3 2|72 78:3 3|13 68:3 4|87 93:3 5|30 9:3 6|24 37:3 7|25 47:3 8|38 63:3 9|49 45:3 10|91 81:4 1|91 86:4 2|3 18:4 3|14 32:4 4|51 6:4 5|91 88:4 6|91 100:4 7|38 16:4 8|70 82:4 9|97 98:4 10|14 63:5 1|84 11:5 2|93 7:5 3|56 69:5 4|1 2:5 5|29 25:5 6|80 93:5 7|35 79:5 8|92 25:5 9|73 12:5 10|24 8:6 1|72 83:6 2|81 5:6 3|79 74:6 4|39 38:6 5|19 10:6 6|86 99:6 7|15 18:6 8|95 55:6 9|65 56:6 10|58 17:7 1|23 51:7 2|23 92:7 3|77 34:7 4|49 66:7 5|37 59:7 6|42 77:7 7|3 71:7 8|5 31:7 9|38 96:7 10|67 68:8 1|7 72:8 2|69 41:8 3|5 13:8 4|98 81:8 5|50 91:8 6|86 35:8 7|94 57:8 8|9 24:8 9|28 63:8 10|58 47:9 1|82 44:9 2|76 67:9 3|29 16:9 4|93 52:9 5|29 3:9 6|23 11:9 7|78 49:9 8|40 53:9 9|51 2:9 10|68 36:10 1|67 30:10 2|4 94:10 3|22 39:10 4|96 42:10 5|10 88:10 6|92 37:10 7|37 53:10 8|6 22:10 9|54 77:10 10</relation>
    <relation name="R20" arity="2" nbTuples="100" semantics="soft" defaultCost="infinity">20 41:1 1|94 67:1 2|88 9:1 3|37 26:1 4|92 12:1 5|100 92:1 6|44 9:1 7|84 39:1 8|33 31:1 9|92 47:1 10|47 6:2 1|71 76:2 2|22 74:2 3|29 68:2 4|8 82:2 5|7 40:2 6|74 79:2 7|9 14:2 8|100 18:2 9|9 64:2 10|63 22:3 1|1 97:3 2|49 51:3 3|66 45:3 4|81 5:3 5|98 89:3 6|96 4:3 7|24 95:3 8|63 88:3 9|47 89:3 10|81 17:4 1|42 94:4 2|56 90:4 3|1 44:4 4|32 46:4 5|88 67:4 6|87 50:4 7|83 62:4 8|18 10:4 9|83 22:4 10|48 41:5 1|86 66:5 2|28 99:5 3|11 11:5 4|38 51:5 5|39 70:5 6|87 71:5 7|53 20:5 8|4 92:5 9|99 73:5 10|89 6:6 1|12 85:6 2|72 94:6 3|63 16:6 4|54 100:6 5|44 87:6 6|67 99:6 7|13 30:6 8|3 5:6 9|94 90:6 10|68 55:7 1|23 84:7 2|17 50:7 3|24 11:7 4|35 84:7 5|7 10:7 6|39 9:7 7|67 38:7 8|5 66:7 9|75 50:7 10|13 93:8 1|49 43:8 2|59 68:8 3|31 68:8 4|82 81:8 5|66 43:8 6|88 13:8 7|36 16:8 8|92 22:8 9|98 13:8 10|19 53:9 1|4 49:9 2|58 70:9 3|14 65:9 4|81 10:9 5|22 21:9 6|7 35:9 7|80 24:9 8|20 90:9 9|100 12:9 10|99 56:10 1|90 80:10 2|89 83:10 3|95 76:10 4|74 46:10 5|70 95:10 6|77 3:10 7|67 92:10 8|5 45:10 9|37 98:10 10</relation>
    <relation name="R21" arity="2" nbTuples="100" semantics="soft" defaultCost="infinity">52 35:1 1|62 76:1 2|37 87:1 3|5 82:1 4|26 97:1 5|26 72:1 6|40 78:1 7|69 4:1 8|82 19:1 9|94 36:1 10|15 28:2 1|14 43:2 2|5 15:2 3|16 95:2 4|25 90:2 5|26 60:2 6|11 86:2 7|3 6:2 8|49 92:2 9|10 89:2 10|75 87:3 1|15 91:3 2|65 81:3 3|28 18:3 4|89 50:3 5|21 3:3 6|25 96:3 7|18 73:3 8|13 27:3 9|95 38:3 10|74 44:4 1|72 95:4 2|90 24:4 3|45 26:4 4|13 68:4 5|58 68:4 6|38 18:4 7|68 36:4 8|37 92:4 9|31 64:4 10|61 76:5 1|95 98:5 2|65 8:5 3|65 81:5 4|8 44:5 5|63 24:5 6|65 47:5 7|97 9:5 8|90 47:5 9|24 73:5 10|35 20:6 1|72 53:6 2|52 22:6 3|86 1:6 4|89 43:6 5|22 84:6 6|15 99:6 7|41 80:6 8|65 81:6 9|21 5:6 10|80 67:7 1|21 96:7 2|48 68:7 3|6 50:7 4|38 22:7 5|97 36:7 6|83 88:7 7|43 62:7 8|20 59:7 9|8 41:7 10|13 28:8 1|86 8:8 2|2 68:8 3|76 84:8 4|71 41:8 5|61 23:8 6|33 52:8 7|61 88:8 8|8 65:8 9|64 7:8 10|59 52:9 1|47 9:9 2|45 6:9 3|64 10:9 4|56 77:9 5|70 34:9 6|68 72:9 7|41 63:9 8|99 63:9 9|29 80:9 10|8 7:10 1|8 66:10 2|27 91:10 3|38 92:10 4|89 77:10 5|94 33:10 6|82 63:10 7|11 66:10 8|11 1:10 9|84 33:10 10</relation>
    <relation name="R22" arity="2" nbTuples="100" semantics="soft" defaultCost="infinity">35 14:1 1|96 62:1 2|20 26:1 3|50 13:1 4|21 87:1 5|85 73:1 6|83 90:1 7|10 67:1 8|51 20:1 9|69 57:1 10|46 27:2 1|8 92:2 2|70 21:2 3|36 66:2 4|79 4:2 5|96 49:2 6|83 13:2 7|5 21:2 8|8 95:2 9|60 19:2 10|65 98:3 1|47 8:3 2|93 27:3 3|31 24:3 4|19 52:3 5|58 8:3 6|19 62:3 7|56 38:3 8|70 63:3 9|58 79:3 10|86 95:4 1|41 35:4 2|86 69:4 3|45 52:4 4|23 83:4 5|69 28:4 6|74 56:4 7|35 17:4 8|78 32:4 9|72 94:4 10|96 31:5 1|42 95:5 2|35 10:5 3|5 12:5 4|93 67:5 5|6 39:5 6|65 66:5 7|43 35:5 8|21 97:5 9|62 5:5 10|31 65:6 1|13 80:6 2|28 4:6 3|98 81:6 4|86 75:6 5|20 14:6 6|40 18:6 7|68 61:6 8|28 69:6 9|38 66:6 10|19 38:7 1|36 20:7 2|25 16:7 3|67 89:7 4|20 30:7 5|76 18:7 6|2 85:7 7|79 51:7 8|61 62:7 9|57 19:7 10|64 86:8 1|13 42:8 2|76 95:8 3|86 40:8 4|97 12:8 5|82 13:8 6|20 20:8 7|79 42:8 8|60 65:8 9|99 88:8 10|52 33:9 1|100 25:9 2|78 83:9 3|46 9:9 4|100 59:9 5|77 5:9 6|83 87:9 7|39 23:9 8|93 98:9 9|78 79:9 10|73 28:10 1|60 1:10 2|19 39:10 3|27 94:10 4|77 98:10 5|59 56:10 6|33 52:10 7|73 95:10 8|57 36:10 9|50 7:10 10</relation>
    <relation name="R23" arity="2" nbTuples="100" semantics="soft" defaultCost="infinity">32 80:1 1|52 10:1 2|78 42:1 3|55 86:1 4|68 77:1 5|5 82:1 6|25 78:1 7|66 12:1 8|64 60:1 9|33 90:1 10|56 29:2 1|28 57:2 2|59 85:2 3|19 88:2 4|9 35:2 5|71 89:2 6|93 45:2 7|28 58:2 8|17 37:2 9|34 61:2 10|9 72:3 1|78 82:3 2|82 82:3 3|70 86:3 4|35 80:3 5|47 44:3 6|26 92:3 7|12 21:3 8|69 69:3 9|38 34:3 10|10 82:4 1|47 28:4 2|86 6:4 3|43 29:4 4|94 85:4 5|33 19:4 6|29 28:4 7|60 39:4 8|85 30:4 9|40 74:4 10|67 40:5 1|61 73:5 2|78 63:5 3|20 4:5 4|26 10:5 5|11 51:5 6|8 13:5 7|17 94:5 8|20 77:5 9|94 62:5 10|53 57:6 1|90 44:6 2|43 18:6 3|89 59:6 4|60 16:6 5|99 6:6 6|9 62:6 7|100 27:6 8|92 93:6 9|73 65:6 10|28 19:7 1|42 70:7 2|9 44:7 3|80 30:7 4|76 80:7 5|30 1:7 6|24 30:7 7|45 24:7 8|92 10:7 9|22 39:7 10|19 96:8 1|96 95:8 2|98 15:8 3|18 38:8 4|94 82:8 5|40 76:8 6|42 85:8 7|16 100:8 8|88 46:8 9|88 73:8 10|98 28:9 1|71 62:9 2|100 71:9 3|83 70:9 4|84 40:9 5|17 44:9 6|87 80:9 7|13 60:9 8|64 3:9 9|33 97:9 10|38 66:10 1|93 47:10 2|64 72:10 3|82 6:10 4|31 42:10 5|57 87:10 6|11 17:10 7|46 15:10 8|22 42:10 9|8 59:10 10</relation>
    <relation name="R24" arity="2" nbTuples="100" semantics="soft" defaultCost="infinity">74 27:1 1|22 94:1 2|49 35:1 3|88 76:1 4|60 75:1 5|78 62:1 6|12 37:1 7|88 88:1 8|3 34:1 9|71 24:1 10|91 29:2 1|10 25:2 2|57 61:2 3|62 8:2 4|8 24:2 5|33 99:2 6|54 97:2 7|5 96:2 8|26 25:2 9|66 46:2 10|10 68:3 1|86 78:3 2|69 80:3 3|78 82:3 4|92 63:3 5|28 88:3 6|83 27:3 7|37 17:3 8|64 35:3 9|1 100:3 10|87 73:4 1|7 28:4 2|78 49:4 3|3 81:4 4|78 68:4 5|82 3:4 6|92 67:4 7|88 36:4 8|84 43:4 9|43 98:4 10|19 57:5 1|70 96:5 2|91 49:5 3|87 80:5 4|35 57:5 5|30 31:5 6|74 3:5 7|56 28:5 8|10 30:5 9|90 80:5 10|24 24:6 1|54 32:6 2|41 95:6 3|48 45:6 4|37 30:6 5|48 18:6 6|91 14:6 7|80 87:6 8|8 4:6 9|83 55:6 10|66 83:7 1|47 6:7 2|63 83:7 3|54 67:7 4|94 46:7 5|80 18:7 6|97 5:7 7|15 23:7 8|73 26:7 9|16 39:7 10|14 10:8 1|25 89:8 2|13 55:8 3|9 53:8 4|100 14:8 5|57 72:8 6|85 38:8 7|48 18:8 8|45 73:8 9|20 71:8 10|52 92:9 1|50 38:9 2|15 6:9 3|64 41:9 4|44 23:9 5|8 1:9 6|45 68:9 7|83 13:9 8|3 64:9 9|21 72:9 10|89 66:10 1|17 32:10 2|18 66:10 3|21 81:10 4|50 71:10 5|35 14:10 6|5 10:10 7|86 44:10 8|84 72:10 9|43 27:10 10</relation>
    <relation name="R25" arity="2" nbTuples="100" semantics="soft" defaultCost="infinity">22 3:1 1|10 18:1 2|56 65:1 3|41 42:1 4|24 64:1 5|45 68:1 6|70 82:1 7|38 22:1 8|80 3:1 9|58 97:1 10|19 99:2 1|94 38:2 2|22 72:2 3|61 74:2 4|22 78:2 5|36 23:2 6|98 23:2 7|10 57:2 8|51 32:2 9|82 16:2 10|43 2:3 1|70 93:3 2|47 18:3 3|72 52:3 4|90 81:3 5|3 48:3 6|97 2:3 7|68 94:3 8|88 87:3 9|29 96:3 10|10 42:4 1|98 21:4 2|5 95:4 3|48 67:4 4|18 86:4 5|43 16:4 6|14 78:4 7|47 35:4 8|95 87:4 9|90 15:4 10|12 50:5 1|18 9:5 2|50 80:5 3|6 12:5 4|8 30:5 5|51 29:5 6|64 59:5 7|6 38:5 8|80 23:5 9|2 7:5 10|65 71:6 1|14 44:6 2|94 86:6 3|34 55:6 4|49 7:6 5|44 74:6 6|22 34:6 7|71 86:6 8|13 38:6 9|52 93:6 10|20 4:7 1|43 88:7 2|41 61:7 3|37 11:7 4|36 68:7 5|90 100:7 6|68 27:7 7|79 29:7 8|69 82:7 9|49 42:7 10|16 71:8 1|59 76:8 2|98 5:8 3|59 87:8 4|52 70:8 5|93 27:8 6|49 19:8 7|50 58:8 8|56 4:8 9|67 30:8 10|67 35:9 1|97 8:9 2|60 77:9 3|69 59:9 4|18 80:9 5|62 100:9 6|10 48:9 7|45 85:9 8|34 80:9 9|47 4:9 10|66 62:10 1|25 37:10 2|76 98:10 3|43 89:10 4|40 76:10 5|99 77:10 6|79 89:10 7|35 36:10 8|34 49:10 9|47 33:10 10</relation>
    <relation name="R26" arity="2" nbTuples="100" semantics="soft" defaultCost="infinity">98 73:1 1|3 52:1 2|20 6:1 3|38 50:1 4|83 53:1 5|38 37:1 6|100 15:1 7|53 46:1 8|36 14:1 9|45 13:1 10|11 34:2 1|15 9:2 2|39 89:2 3|18 58:2 4|72 11:2 5|15 47:2 6|53 76:2 7|98 81:2 8|93 56:2 9|60 83:2 10|22 41:3 1|60 25:3 2|90 9:3 3|10 71:3 4|38 42:3 5|77 98:3 6|74 63:3 7|55 52:3 8|55 54:3 9|70 73:3 10|7 43:4 1|46 93:4 2|46 96:4 3|33 81:4 4|49 29:4 5|14 80:4 6|41 64:4 7|89 15:4 8|33 73:4 9|2 40:4 10|15 44:5 1|34 14:5 2|46 64:5 3|11 26:5 4|81 54:5 5|55 76:5 6|99 28:5 7|47 96:5 8|20 26:5 9|35 45:5 10|17 71:6 1|95 52:6 2|63 41:6 3|88 55:6 4|82 94:6 5|78 37:6 6|94 74:6 7|80 29:6 8|11 59:6 9|63 99:6 10|42 17:7 1|27 67:7 2|47 65:7 3|33 64:7 4|85 66:7 5|88 74:7 6|99 65:7 7|27 86:7 8|80 20:7 9|77 4:7 10|60 45:8 1|24 67:8 2|92 15:8 3|76 33:8 4|85 31:8 5|25 55:8 6|89 72:8 7|17 76:8 8|13 13:8 9|44 74:8 10|24 67:9 1|65 7:9 2|57 85:9 3|33 39:9 4|23 29:9 5|21 73:9 6|11 38:9 7|90 51:9 8|42 29:9 9|25 82:9 10|28 83:10 1|23 95:10 2|78 12:10 3|33 12:10 4|84 58:10 5|71 72:10 6|28 100:10 7|94 84:10 8|25 58:10 9|18 41:10 10</relation>
    <relation name="R27" arity="2" nbTuples="100" semantics="soft" defaultCost="infinity">46 48:1 1|53 92:1 2|61 5:1 3|26 45:1 4|35 43:1 5|47 70:1 6|60 22:1 7|95 64:1 8|71 82:1 9|89 46:1 10|53 2:2 1|20 9:2 2|58 52:2 3|38 29:2 4|48 74:2 5|87 37:2 6|52 13:2 7|10 99:2 8|18 99:2 9|60 81:2 10|95 58:3 1|79 25:3 2|15 70:3 3|23 99:3 4|65 91:3 5|63 13:3 6|23 83:3 7|88 90:3 8|26 43:3 9|9 53:3 10|44 98:4 1|83 49:4 2|23 41:4 3|4 53:4 4|88 26:4 5|89 38:4 6|76 78:4 7|93 31:4 8|16 1:4 9|79 2:4 10|49 52:5 1|77 32:5 2|38 13:5 3|77 62:5 4|7 75:5 5|7 98:5 6|89 24:5 7|52 59:5 8|95 82:5 9|16 76:5 10|20 98:6 1|1 29:6 2|83 68:6 3|54 71:6 4|73 98:6 5|3 40:6 6|74 43:6 7|98 69:6 8|42 47:6 9|24 15:6 10|71 98:7 1|74 87:7 2|35 47:7 3|30 26:7 4|39 93:7 5|9 20:7 6|73 10:7 7|22 27:7 8|17 36:7 9|82 4:7 10|11 40:8 1|6 70:8 2|65 1:8 3|70 7:8 4|60 73:8 5|60 13:8 6|48 4:8 7|88 9:8 8|43 59:8 9|59 17:8 10|88 39:9 1|72 50:9 2|13 47:9 3|84 3:9 4|53 39:9 5|61 57:9 6|19 14:9 7|97 88:9 8|44 28:9 9|70 52:9 10|3 30:10 1|91 49:10 2|3 51:10 3|68 32:10 4|48 73:10 5|27 75:10 6|68 20:10 7|89 68:10 8|28 12:10 9|19 94:10 10</relation>
    <relation name="R28" arity="2" nbTuples="100" semantics="soft" defaultCost="infinity">31 21:1 1|56 44:1 2|25 45:1 3|31 3:1 4|85 35:1 5|87 57:1 6|98 49:1 7|7 30:1 8|56 3:1 9|12 33:1 10|44 69:2 1|29 1:2 2|68 24:2 3|29 45:2 4|76 79:2 5|84 99:2 6|79 60:2 7|64 20:2 8|94 63:2 9|93 37:2 10|90 2:3 1|24 79:3 2|48 16:3 3|18 76:3 4|9 2:3 5|59 59:3 6|1 71:3 7|59 67:3 8|32 97:3 9|64 91:3 10|49 74:4 1|3 95:4 2|64 61:4 3|87 43:4 4|58 83:4 5|90 48:4 6|96 69:4 7|32 53:4 8|11 72:4 9|6 56:4 10|8 64:5 1|75 6:5 2|98 40:5 3|24 56:5 4|70 49:5 5|12 42:5 6|72 76:5 7|40 79:5 8|59 53:5 9|30 78:5 10|60 18:6 1|85 80:6 2|100 47:6 3|63 95:6 4|7 18:6 5|12 39:6 6|29 94:6 7|61 36:6 8|88 99:6 9|80 18:6 10|6 77:7 1|3 78:7 2|18 48:7 3|90 41:7 4|42 30:7 5|28 12:7 6|34 13:7 7|46 39:7 8|15 57:7 9|49 33:7 10|48 67:8 1|43 80:8 2|83 35:8 3|92 100:8 4|86 79:8 5|100 61:8 6|35 19:8 7|73 58:8 8|54 93:8 9|4 49:8 10|19 3:9 1|88 6:9 2|3 5:9 3|25 89:9 4|44 97:9 5|8 53:9 6|98 6:9 7|5 20:9 8|57 36:9 9|80 8:9 10|80 96:10 1|63 63:10 2|22 27:10 3|78 92:10 4|7 28:10 5|34 75:10 6|70 81:10 7|67 61:10 8|6 12:10 9|53 79:10 10</relation>
    <relation name="R29" arity="2" nbTuples="100" semantics="soft" defaultCost="infinity">90 23:1 1|73 80:1 2|48 84:1 3|61 20:1 4|66 47:1 5|55 3:1 6|69 44:1 7|64 7:1 8|10 67:1 9|42 24:1 10|64 92:2 1|98 34:2 2|21 83:2 3|73 16:2 4|44 36:2 5|76 91:2 6|76 69:2 7|46 84:2 8|31 37:2 9|13 15:2 10|46 38:3 1|77 77:3 2|27 20:3 3|58 43:3 4|68 48:3 5|17 51:3 6|83 75:3 7|83 52:3 8|39 68:3 9|81 71:3 10|58 5:4 1|99 15:4 2|4 82:4 3|81 99:4 4|45 21:4 5|10 97:4 6|54 43:4 7|77 99:4 8|88 73:4 9|23 75:4 10|51 74:5 1|83 61:5 2|42 68:5 3|61 62:5 4|58 89:5 5|89 32:5 6|31 30:5 7|66 49:5 8|32 89:5 9|85 84:5 10|14 84:6 1|82 17:6 2|10 32:6 3|12 77:6 4|62 72:6 5|44 74:6 6|95 13:6 7|59 1:6 8|6 46:6 9|34 16:6 10|23 80:7 1|87 81:7 2|8 91:7 3|64 20:7 4|77 78:7 5|51 94:7 6|68 55:7 7|98 17:7 8|53 4:7 9|55 42:7 10|70 9:8 1|37 13:8 2|29 5:8 3|48 63:8 4|23 73:8 5|7 36:8 6|65 60:8 7|56 73:8 8|51 48:8 9|42 37:8 10|41 20:9 1|10 87:9 2|50 60:9 3|48 89:9 4|28 6:9 5|3 55:9 6|8 21:9 7|79 31:9 8|19 85:9 9|4 100:9 10|38 26:10 1|83 76:10 2|92 66:10 3|95 57:10 4|10 73:10 5|73 65:10 6|69 2:10 7|11 48:10 8|48 69:10 9|50 48:10 10</relation>
    <relation name="R30" arity="2" nbTuples="100" semantics="soft" defaultCost="infinity">90 81:1 1|16 40:1 2|31 33:1 3|77 18:1 4|31 33:1 5|25 68:1 6|44 52:1 7|79 17:1 8|18 11:1 9|65 24:1 10|28 16:2 1|21 22:2 2|22 92:2 3|29 44:2 4|47 52:2 5|85 46:2 6|45 31:2 7|75 46:2 8|72 38:2 9|56 25:2 10|24 53:3 1|69 89:3 2|43 48:3 3|78 86:3 4|4 64:3 5|65 76:3 6|61 84:3 7|49 5:3 8|84 28:3 9|92 1:3 10|17 82:4 1|54 96:4 2|7 19:4 3|72 27:4 4|76 88:4 5|72 7:4 6|63 69:4 7|96 43:4 8|47 63:4 9|96 99:4 10|37 60:5 1|30 22:5 2|31 57:5 3|43 38:5 4|89 29:5 5|35 4:5 6|16 43:5 7|61 31:5 8|79 84:5 9|18 54:5 10|60 20:6 1|55 78:6 2|63 55:6 3|38 79:6 4|91 29:6 5|77 26:6 6|18 29:6 7|55 2:6 8|99 18:6 9|64 49:6 10|73 37:7 1|83 27:7 2|18 76:7 3|20 85:7 4|69 88:7 5|77 45:7 6|5 6:7 7|67 3:7 8|53 85:7 9|88 58:7 10|80 12:8 1|13 89:8 2|91 56:8 3|43 29:8 4|69 17:8 5|26 67:8 6|55 76:8 7|52 87:8 8|75 43:8 9|91 95:8 10|19 83:9 1|34 29:9 2|68 21:9 3|97 6:9 4|67 9:9 5|18 19:9 6|58 94:9 7|94 75:9 8|88 61:9 9|79 65:9 10|10 55:10 1|96 45:10 2|38 45:10 3|83 14:10 4|98 22:10 5|32 35:10 6|68 10:10 7|73 22:10 8|17 44:10 9|72 8:10 10</relation>
    <relation name="R31" arity="2" nbTuples="100" semantics="soft" defaultCost="infinity">57 52:1 1|25 66:1 2|1 75:1 3|71 83:1 4|99 8:1 5|27 13:1 6|5 93:1 7|20 14:1 8|36 28:1 9|92 65:1 10|57 19:2 1|89 72:2 2|34 13:2 3|96 45:2 4|96 77:2 5|96 92:2 6|40 41:2 7|92 84:2 8|36 5:2 9|58 91:2 10|73 34:3 1|55 39:3 2|29 90:3 3|77 53:3 4|31 34:3 5|53 40:3 6|19 13:3 7|97 41:3 8|24 88:3 9|50 48:3 10|10 100:4 1|18 84:4 2|58 57:4 3|85 80:4 4|83 33:4 5|48 47:4 6|36 10:4 7|85 22:4 8|48 62:4 9|56 91:4 10|50 60:5 1|4 42:5 2|4 20:5 3|21 59:5 4|70 51:5 5|97 77:5 6|41 37:5 7|15 69:5 8|70 10:5 9|69 46:5 10|29 90:6 1|63 91:6 2|40 21:6 3|63 19:6 4|45 65:6 5|53 27:6 6|65 78:6 7|73 52:6 8|61 88:6 9|4 48:6 10|87 32:7 1|94 54:7 2|85 54:7 3|10 28:7 4|71 40:7 5|50 51:7 6|14 93:7 7|18 93:7 8|33 74:7 9|61 66:7 10|66 10:8 1|3 87:8 2|24 52:8 3|35 30:8 4|79 7:8 5|59 96:8 6|58 97:8 7|7 84:8 8|11 87:8 9|13 96:8 10|27 42:9 1|42 55:9 2|59 70:9 3|22 26:9 4|60 28:9 5|96 99:9 6|1 92:9 7|29 91:9 8|7 71:9 9|92 44:9 10|19 59:10 1|72 33:10 2|43 89:10 3|44 91:10 4|52 86:10 5|80 53:10 6|46 17:10 7|59 48:10 8|3 20:10 9|97 57:10 10</relation>
    <relation name="R32" arity="2" nbTuples="100" semantics="soft" defaultCost="infinity">82 54:1 1|84 96:1 2|81 56:1 3|19 55:1 4|97 19:1 5|75 24:1 6|66 79:1 7|35 40:1 8|15 3:1 9|20 79:1 10|17 85:2 1|5 33:2 2|66 51:2 3|35 17:2 4|73 87:2 5|21 64:2 6|21 16:2 7|10 53:2 8|2 81:2 9|28 16:2 10|90 57:3 1|78 36:3 2|13 47:3 3|6 80:3 4|16 72:3 5|40 9:3 6|29 8:3 7|36 65:3 8|73 10:3 9|63 34:3 10|80 67:4 1|2 79:4 2|37 77:4 3|28 78:4 4|77 86:4 5|5 81:4 6|20 39:4 7|12 86:4 8|68 4:4 9|91 48:4 10|47 98:5 1|14 14:5 2|85 83:5 3|11 27:5 4|36 72:5 5|63 73:5 6|37 34:5 7|70 60:5 8|23 33:5 9|84 11:5 10|12 73:6 1|44 2:6 2|13 53:6 3|81 50:6 4|86 99:6 5|51 60:6 6|71 85:6 7|85 30:6 8|48 95:6 9|23 41:6 10|81 75:7 1|77 46:7 2|2 97:7 3|1 80:7 4|23 68:7 5|63 73:7 6|3 78:7 7|59 71:7 8|63 81:7 9|90 22:7 10|20 46:8 1|37 50:8 2|53 18:8 3|99 56:8 4|54 57:8 5|10 80:8 6|75 90:8 7|80 73:8 8|48 79:8 9|58 44:8 10|85 40:9 1|67 35:9 2|64 64:9 3|90 52:9 4|40 86:9 5|75 92:9 6|11 24:9 7|43 9:9 8|16 53:9 9|87 34:9 10|56 8:10 1|69 8:10 2|45 28:10 3|31 69:10 4|56 18:10 5|67 38:10 6|29 82:10 7|8 17:10 8|74 28:10 9|26 22:10 10</relation>
    <relation name="R33" arity="2" nbTuples="100" semantics="soft" defaultCost="infinity">14 31:1 1|56 54:1 2|85 91:1 3|97 31:1 4|27 37:1 5|75 64:1 6|82 36:1 7|95 37:1 8|19 63:1 9|34 60:1 10|34 98:2 1|6 91:2 2|48 40:2 3|35 3:2 4|56 35:2 5|58 52:2 6|10 13:2 7|18 27:2 8|91 21:2 9|61 4:2 10|7 52:3 1|22 31:3 2|22 25:3 3|43 19:3 4|88 79:3 5|30 21:3 6|61 5:3 7|31 71:3 8|23 28:3 9|82 95:3 10|74 82:4 1|55 3:4 2|86 25:4 3|16 8:4 4|56 78:4 5|69 8:4 6|63 87:4 7|79 68:4 8|46 29:4 9|21 56:4 10|2 54:5 1|19 44:5 2|54 2:5 3|18 2:5 4|77 8:5 5|41 80:5 6|60 79:5 7|67 51:5 8|37 51:5 9|4 54:5 10|65 2:6 1|84 46:6 2|51 32:6 3|79 40:6 4|34 69:6 5|3 35:6 6|82 53:6 7|98 26:6 8|68 34:6 9|36 10:6 10|44 1:7 1|60 24:7 2|63 63:7 3|50 36:7 4|19 73:7 5|89 82:7 6|67 27:7 7|77 5:7 8|56 95:7 9|44 49:7 10|48 55:8 1|66 92:8 2|62 59:8 3|31 83:8 4|7 61:8 5|38 85:8 6|66 15:8 7|70 1:8 8|22 30:8 9|19 36:8 10|11 11:9 1|13 94:9 2|8 24:9 3|41 32:9 4|7 51:9 5|21 70:9 6|9 35:9 7|56 97:9 8|55 21:9 9|38 92:9 10|71 6:10 1|88 81:10 2|14 6:10 3|27 29:10 4|73 98:10 5|23 67:10 6|82 87:10 7|57 33:10 8|88 66:10 9|19 39:10 10</relation>
    <relation name="R34" arity="2" nbTuples="100" semantics="soft" defaultCost="infinity">5 7:1 1|48 12:1 2|17 67:1 3|76 70:1 4|41 34:1 5|17 56:1 6|28 38:1 7|99 29:1 8|38 59:1 9|93 49:1 10|66 90:2 1|49 9:2 2|5 15:2 3|69 58:2 4|38 17:2 5|66 37:2 6|91 100:2 7|32 96:2 8|89 18:2 9|4 12:2 10|89 32:3 1|83 93:3 2|3 75:3 3|11 82:3 4|35 92:3 5|28 17:3 6|20 47:3 7|47 52:3 8|76 12:3 9|22 49:3 10|32 56:4 1|27 88:4 2|20 14:4 3|68 69:4 4|14 85:4 5|25 70:4 6|90 22:4 7|33 49:4 8|100 13:4 9|79 83:4 10|50 93:5 1|18 30:5 2|96 60:5 3|82 71:5 4|75 37:5 5|89 30:5 6|14 11:5 7|49 90:5 8|80 30:5 9|71 36:5 10|50 44:6 1|2 24:6 2|29 33:6 3|46 43:6 4|43 79:6 5|100 59:6 6|96 73:6 7|22 64:6 8|99 31:6 9|10 29:6 10|39 53:7 1|55 29:7 2|58 28:7 3|14 78:7 4|20 86:7 5|36 17:7 6|30 21:7 7|62 98:7 8|72 86:7 9|92 26:7 10|48 12:8 1|53 36:8 2|98 52:8 3|45 54:8 4|2 62:8 5|83 96:8 6|67 19:8 7|39 45:8 8|45 64:8 9|92 57:8 10|13 82:9 1|28 32:9 2|3 94:9 3|10 96:9 4|83 4:9 5|79 76:9 6|16 66:9 7|73 86:9 8|73 62:9 9|37 85:9 10|94 60:10 1|70 1:10 2|48 1:10 3|53 62:10 4|73 2:10 5|31 56:10 6|38 94:10 7|89 12:10 8|95 10:10 9|69 67:10 10</relation>
    <relation name="R35" arity="2" nbTuples="100" semantics="soft" defaultCost="infinity">64 31:1 1|20 9:1 2|50 38:1 3|45 93:1 4|17 83:1 5|16 13:1 6|60 75:1 7|14 6:1 8|14 9:1 9|83 66:1 10|88 91:2 1|59 11:2 2|94 17:2 3|77 27:2 4|96 36:2 5|44 88:2 6|22 85:2 7|23 24:2 8|99 23:2 9|25 45:2 10|36 96:3 1|19 15:3 2|75 60:3 3|4 8:3 4|20 64:3 5|91 5:3 6|37 18:3 7|20 69:3 8|27 42:3 9|23 51:3 10|77 33:4 1|12 77:4 2|61 35:4 3|10 61:4 4|32 94:4 5|85 55:4 6|85 69:4 7|73 57:4 8|36 57:4 9|81 58:4 10|45 82:5 1|43 62:5 2|53 92:5 3|32 18:5 4|98 40:5 5|23 42:5 6|20 51:5 7|33 32:5 8|92 1:5 9|60 96:5 10|24 3:6 1|82 100:6 2|48 64:6 3|92 90:6 4|5 5:6 5|62 14:6 6|21 93:6 7|71 59:6 8|62 68:6 9|67 43:6 10|59 93:7 1|45 50:7 2|88 51:7 3|94 90:7 4|80 78:7 5|73 56:7 6|81 15:7 7|57 95:7 8|27 64:7 9|6 73:7 10|91 78:8 1|93 14:8 2|85 73:8 3|45 87:8 4|10 81:8 5|61 9:8 6|70 30:8 7|65 54:8 8|8 59:8 9|68 15:8 10|7 91:9 1|66 55:9 2|79 56:9 3|51 79:9 4|70 37:9 5|5 19:9 6|43 41:9 7|23 75:9 8|62 12:9 9|83 52:9 10|21 18:10 1|50 61:10 2|30 100:10 3|29 19:10 4|86 30:10 5|8 10:10 6|62 68:10 7|90 64:10 8|38 96:10 9|55 38:10 10</relation>
    <relation name="R36" arity="2" nbTuples="100" semantics="soft" defaultCost="infinity">16 14:1 1|12 65:1 2|82 41:1 3|11 21:1 4|61 2:1 5|77 58:1 6|83 9:1 7|22 62:1 8|33 68:1 9|39 77:1 10|42 52:2 1|57 54:2 2|58 41:2 3|70 95:2 4|12 51:2 5|77 47:2 6|66 97:2 7|85 69:2 8|45 14:2 9|46 26:2 10|8 46:3 1|51 10:3 2|47 42:3 3|2 41:3 4|62 31:3 5|66 42:3 6|76 68:3 7|92 61:3 8|74 72:3 9|72 24:3 10|9 16:4 1|38 38:4 2|81 90:4 3|40 30:4 4|64 20:4 5|5 93:4 6|99 3:4 7|38 34:4 8|63 2:4 9|63 79:4 10|87 67:5 1|81 38:5 2|53 20:5 3|81 73:5 4|17 5:5 5|98 22:5 6|35 13:5 7|93 91:5 8|3 60:5 9|96 37:5 10|67 3:6 1|24 52:6 2|77 46:6 3|89 40:6 4|36 43:6 5|55 13:6 6|8 99:6 7|20 58:6 8|17 27:6 9|79 65:6 10|15 40:7 1|2 27:7 2|63 74:7 3|78 57:7 4|4 13:7 5|52 36:7 6|99 78:7 7|4 84:7 8|34 53:7 9|97 92:7 10|6 78:8 1|64 65:8 2|12 95:8 3|70 53:8 4|28 77:8 5|40 85:8 6|34 37:8 7|33 29:8 8|27 44:8 9|76 94:8 10|55 8:9 1|85 32:9 2|73 41:9 3|34 71:9 4|45 21:9 5|56 10:9 6|54 90:9 7|97 99:9 8|56 87:9 9|79 34:9 10|24 56:10 1|54 17:10 2|17 37:10 3|99 90:10 4|39 8:10 5|17 43:10 6|26 84:10 7|73 3:10 8|50 3:10 9|49 70:10 10</relation>
    <relation name="R37" arity="2" nbTuples="100" semantics="soft" defaultCost="infinity">12 1:1 1|40 4:1 2|35 83:1 3|87 3:1 4|76 11:1 5|90 10:1 6|9 92:1 7|14 67:1 8|48 19:1 9|65 78:1 10|36 51:2 1|97 13:2 2|6 20:2 3|42 52:2 4|33 51:2 5|97 12:2 6|50 65:2 7|5 20:2 8|35 39:2 9|27 91:2 10|26 82:3 1|8 45:3 2|67 26:3 3|3 71:3 4|48 70:3 5|65 37:3 6|46 30:3 7|21 6:3 8|52 13:3 9|43 76:3 10|93 32:4 1|49 25:4 2|87 92:4 3|25 21:4 4|48 17:4 5|28 36:4 6|32 85:4 7|78 44:4 8|98 15:4 9|10 38:4 10|84 90:5 1|47 73:5 2|83 82:5 3|76 56:5 4|56 92:5 5|47 62:5 6|25 67:5 7|22 88:5 8|92 83:5 9|40 88:5 10|87 64:6 1|4 26:6 2|81 98:6 3|4 56:6 4|80 51:6 5|69 9:6 6|16 15:6 7|39 74:6 8|67 51:6 9|27 100:6 10|50 43:7 1|72 9:7 2|15 80:7 3|31 99:7 4|31 98:7 5|39 46:7 6|14 60:7 7|74 42:7 8|27 32:7 9|78 14:7 10|60 8:8 1|21 41:8 2|59 70:8 3|43 44:8 4|66 44:8 5|36 66:8 6|20 73:8 7|27 73:8 8|46 66:8 9|68 81:8 10|41 22:9 1|66 21:9 2|96 83:9 3|2 68:9 4|26 6:9 5|48 92:9 6|63 19:9 7|4 25:9 8|74 45:9 9|51 71:9 10|64 8:10 1|5 98:10 2|58 84:10 3|90 38:10 4|18 68:10 5|97 98:10 6|36 48:10 7|46 13:10 8|84 2:10 9|50 16:10 10</relation>
    <relation name="R38" arity="2" nbTuples="100" semantics="soft" defaultCost="infinity">98 37:1 1|96 86:1 2|28 69:1 3|71 16:1 4|84 93:1 5|87 18:1 6|59 38:1 7|53 92:1 8|32 88:1 9|6 17:1 10|5 96:2 1|90 14:2 2|35 98:2 3|44 100:2 4|26 92:2 5|64 86:2 6|10 62:2 7|57 25:2 8|79 22:2 9|24 100:2 10|17 60:3 1|75 37:3 2|78 98:3 3|4 71:3 4|85 35:3 5|7 64:3 6|23 53:3 7|71 60:3 8|14 53:3 9|41 66:3 10|90 73:4 1|79 44:4 2|83 83:4 3|50 5:4 4|3 65:4 5|78 80:4 6|69 33:4 7|31 7:4 8|22 83:4 9|13 71:4 10|52 70:5 1|63 30:5 2|34 2:5 3|98 35:5 4|86 23:5 5|43 53:5 6|26 84:5 7|55 28:5 8|32 35:5 9|40 45:5 10|67 82:6 1|56 85:6 2|94 15:6 3|81 100:6 4|34 97:6 5|8 66:6 6|14 18:6 7|56 27:6 8|71 51:6 9|59 34:6 10|3 34:7 1|7 38:7 2|47 67:7 3|31 81:7 4|19 82:7 5|25 77:7 6|56 54:7 7|98 8:7 8|23 30:7 9|2 74:7 10|97 50:8 1|62 6:8 2|63 85:8 3|79 27:8 4|87 58:8 5|5 90:8 6|83 37:8 7|96 35:8 8|30 86:8 9|13 3:8 10|43 36:9 1|48 44:9 2|36 80:9 3|1 71:9 4|2 45:9 5|91 84:9 6|46 96:9 7|89 87:9 8|6 100:9 9|57 84:9 10|31 73:10 1|97 58:10 2|67 52:10 3|62 24:10 4|57 71:10 5|77 35:10 6|46 1:10 7|28 46:10 8|39 21:10 9|85 6:10 10</relation>
    <relation name="R39" arity="2" nbTuples="100" semantics="soft" defaultCost="infinity">60 23:1 1|54 22:1 2|17 82:1 3|61 43:1 4|79 62:1 5|97 80:1 6|46 91:1 7|84 4:1 8|93 30:1 9|48 5:1 10|62 81:2 1|4 60:2 2|48 44:2 3|29 89:2 4|75 82:2 5|79 74:2 6|96 98:2 7|28 87:2 8|15 27:2 9|58 66:2 10|2 28:3 1|61 92:3 2|97 45:3 3|6 38:3 4|3 37:3 5|19 69:3 6|16 98:3 7|41 38:3 8|10 89:3 9|37 74:3 10|77 99:4 1|39 95:4 2|100 75:4 3|20 66:4 4|6 29:4 5|37 48:4 6|46 18:4 7|67 96:4 8|20 10:4 9|19 59:4 10|68 74:5 1|14 7:5 2|36 40:5 3|76 60:5 4|12 36:5 5|81 3:5 6|52 71:5 7|84 13:5 8|89 58:5 9|74 60:5 10|37 89:6 1|25 50:6 2|30 50:6 3|9 81:6 4|95 42:6 5|46 27:6 6|43 12:6 7|32 35:6 8|11 8:6 9|55 28:6 10|68 7:7 1|58 15:7 2|80 100:7 3|63 83:7 4|74 100:7 5|65 13:7 6|81 71:7 7|40 90:7 8|45 92:7 9|7 99:7 10|52 37:8 1|58 68:8 2|45 53:8 3|30 46:8 4|64 46:8 5|9 61:8 6|59 15:8 7|4 43:8 8|18 71:8 9|40 82:8 10|54 77:9 1|17 85:9 2|4 76:9 3|41 71:9 4|1 49:9 5|82 35:9 6|87 15:9 7|69 97:9 8|55 24:9 9|56 87:9 10|27 40:10 1|14 27:10 2|91 58:10 3|74 98:10 4|43 44:10 5|14 46:10 6|27 93:10 7|41 39:10 8|59 51:10 9|91 14:10 10</relation>
    <relation name="R40" arity="2" nbTuples="100" semantics="soft" defaultCost="infinity">97 68:1 1|52 3:1 2|20 32:1 3|68 62:1 4|49 86:1 5|5 65:1 6|55 28:1 7|71 94:1 8|80 38:1 9|55 77:1 10|11 80:2 1|52 34:2 2|33 1:2 3|10 54:2 4|6 10:2 5|61 32:2 6|19 69:2 7|56 67:2 8|68 15:2 9|69 26:2 10|49 74:3 1|95 68:3 2|50 43:3 3|21 17:3 4|63 9:3 5|2 99:3 6|47 86:3 7|57 10:3 8|18 59:3 9|40 69:3 10|56 99:4 1|41 20:4 2|63 4:4 3|5 91:4 4|42 21:4 5|86 59:4 6|99 60:4 7|77 25:4 8|21 82:4 9|70 38:4 10|31 43:5 1|100 63:5 2|58 91:5 3|57 58:5 4|30 100:5 5|20 44:5 6|37 64:5 7|92 77:5 8|80 41:5 9|53 3:5 10|77 26:6 1|39 70:6 2|76 41:6 3|58 77:6 4|67 96:6 5|52 21:6 6|89 26:6 7|46 28:6 8|67 43:6 9|17 21:6 10|28 39:7 1|45 53:7 2|93 62:7 3|17 44:7 4|50 64:7 5|96 97:7 6|77 29:7 7|75 47:7 8|8 54:7 9|63 84:7 10|79 6:8 1|7 4:8 2|40 78:8 3|65 27:8 4|80 28:8 5|81 56:8 6|26 94:8 7|86 97:8 8|97 90:8 9|49 76:8 10|77 13:9 1|97 53:9 2|96 92:9 3|23 42:9 4|37 12:9 5|9 48:9 6|74 44:9 7|97 79:9 8|96 97:9 9|45 97:9 10|70 25:10 1|34 29:10 2|59 39:10 3|84 46:10 4|100 34:10 5|82 33:10 6|13 38:10 7|32 80:10 8|30 99:10 9|72 61:10 10</relation>
    <relation name="R41" arity="2" nbTuples="100" semantics="soft" defaultCost="infinity">88 70:1 1|14 71:1 2|52 22:1 3|30 5:1 4|9 29:1 5|95 40:1 6|92 70:1 7|92 20:1 8|72 82:1 9|65 1:1 10|94 53:2 1|5 99:2 2|2 81:2 3|65 93:2 4|51 43:2 5|69 94:2 6|81 11:2 7|24 28:2 8|75 22:2 9|23 28:2 10|36 63:3 1|33 6:3 2|20 61:3 3|15 65:3 4|38 60:3 5|84 86:3 6|13 79:3 7|84 25:3 8|57 81:3 9|48 4:3 10|52 32:4 1|47 61:4 2|52 61:4 3|70 70:4 4|76 10:4 5|84 43:4 6|17 49:4 7|99 99:4 8|10 77:4 9|48 14:4 10|98 70:5 1|91 63:5 2|46 51:5 3|47 95:5 4|51 11:5 5|40 46:5 6|22 26:5 7|79 88:5 8|11 25:5 9|43 54:5 10|88 84:6 1|21 76:6 2|89 46:6 3|88 16:6 4|85 27:6 5|85 19:6 6|24 20:6 7|24 70:6 8|85 64:6 9|11 25:6 10|43 31:7 1|63 16:7 2|48 2:7 3|52 9:7 4|17 56:7 5|7 92:7 6|100 32:7 7|71 82:7 8|20 86:7 9|12 2:7 10|51 23:8 1|57 47:8 2|14 2:8 3|26 89:8 4|90 51:8 5|26 73:8 6|23 72:8 7|67 52:8 8|39 32:8 9|69 83:8 10|85 35:9 1|21 33:9 2|44 31:9 3|62 85:9 4|68 75:9 5|86 33:9 6|33 76:9 7|46 16:9 8|5 92:9 9|88 34:9 10|85 85:10 1|43 87:10 2|88 42:10 3|34 23:10 4|76 96:10 5|77 50:10 6|10 93:10 7|97 59:10 8|92 60:10 9|95 27:10 10</relation>
    <relation name="R42" arity="2" nbTuples="100" semantics="soft" defaultCost="infinity">63 8:1 1|40 28:1 2|37 21:1 3|25 57:1 4|14 82:1 5|14 66:1 6|78 11:1 7|14 74:1 8|30 62:1 9|100 54:1 10|89 21:2 1|16 4:2 2|23 41:2 3|82 19:2 4|95 42:2 5|49 49:2 6|20 16:2 7|54 79:2 8|40 64:2 9|23 99:2 10|5 22:3 1|17 32:3 2|1 95:3 3|6 88:3 4|70 15:3 5|5 72:3 6|52 35:3 7|100 89:3 8|67 43:3 9|58 77:3 10|38 8:4 1|19 100:4 2|72 35:4 3|20 14:4 4|99 54:4 5|12 84:4 6|78 6:4 7|32 32:4 8|84 10:4 9|54 55:4 10|93 36:5 1|64 73:5 2|16 57:5 3|13 28:5 4|4 93:5 5|75 92:5 6|17 95:5 7|71 66:5 8|29 100:5 9|25 75:5 10|92 80:6 1|22 1:6 2|87 65:6 3|63 10:6 4|44 33:6 5|24 9:6 6|30 18:6 7|66 25:6 8|52 4:6 9|42 67:6 10|38 40:7 1|5 18:7 2|49 56:7 3|21 24:7 4|64 66:7 5|66 33:7 6|79 97:7 7|83 50:7 8|77 93:7 9|46 64:7 10|6 79:8 1|14 65:8 2|49 38:8 3|99 84:8 4|30 29:8 5|24 56:8 6|75 17:8 7|23 33:8 8|6 4:8 9|53 25:8 10|21 52:9 1|86 16:9 2|89 72:9 3|83 27:9 4|54 6:9 5|43 90:9 6|50 52:9 7|73 10:9 8|78 21:9 9|98 42:9 10|17 79:10 1|22 42:10 2|92 10:10 3|8 94:10 4|64 79:10 5|42 96:10 6|51 7:10 7|30 74:10 8|35 54:10 9|63 38:10 10</relation>
    <relation name="R43" arity="2" nbTuples="100" semantics="soft" defaultCost="infinity">73 7:1 1|60 46:1 2|72 25:1 3|42 22:1 4|54 21:1 5|19 98:1 6|4 83:1 7|33 96:1 8|50 43:1 9|78 8:1 10|90 40:2 1|16 75:2 2|67 14:2 3|38 54:2 4|46 77:2 5|28 33:2 6|55 95:2 7|90 43:2 8|86 45:2 9|34 12:2 10|91 23:3 1|35 55:3 2|54 60:3 3|7 64:3 4|16 96:3 5|41 40:3 6|49 78:3 7|40 65:3 8|36 99:3 9|50 18:3 10|39 77:4 1|89 70:4 2|26 88:4 3|76 57:4 4|37 61:4 5|17 93:4 6|84 83:4 7|64 39:4 8|79 52:4 9|2 37:4 10|17 37:5 1|76 39:5 2|29 62:5 3|22 12:5 4|83 81:5 5|44 70:5 6|98 47:5 7|23 1:5 8|86 72:5 9|9 71:5 10|49 78:6 1|46 72:6 2|21 78:6 3|12 47:6 4|40 91:6 5|64 56:6 6|22 90:6 7|37 90:6 8|5 4:6 9|46 14:6 10|25 44:7 1|1 18:7 2|89 2:7 3|65 83:7 4|94 80:7 5|40 40:7 6|92 35:7 7|1 71:7 8|40 92:7 9|52 20:7 10|70 78:8 1|22 31:8 2|38 22:8 3|86 90:8 4|15 47:8 5|32 50:8 6|36 24:8 7|85 57:8 8|1 82:8 9|21 18:8 10|92 93:9 1|26 81:9 2|74 12:9 3|60 64:9 4|95 23:9 5|18 32:9 6|27 95:9 7|18 93:9 8|47 57:9 9|42 53:9 10|68 89:10 1|16 36:10 2|25 37:10 3|57 76:10 4|3 71:10 5|11 10:10 6|38 62:10 7|98 87:10 8|64 56:10 9|94 53:10 10</relation>
    <relation name="R44" arity="2" nbTuples="100" semantics="soft" defaultCost="infinity">53 13:1 1|32 22:1 2|65 44:1 3|62 67:1 4|52 13:1 5|66 36:1 6|78 15:1 7|60 4:1 8|48 18:1 9|11 94:1 10|38 50:2 1|25 56:2 2|76 63:2 3|47 68:2 4|32 36:2 5|90 54:2 6|19 9:2 7|51 31:2 8|40 1:2 9|3 74:2 10|59 68:3 1|64 93:3 2|15 73:3 3|82 9:3 4|45 93:3 5|34 19:3 6|28 65:3 7|20 55:3 8|24 70:3 9|50 14:3 10|20 23:4 1|90 19:4 2|81 39:4 3|39 76:4 4|30 5:4 5|32 53:4 6|80 43:4 7|16 50:4 8|91 58:4 9|20 62:4 10|96 73:5 1|95 30:5 2|20 24:5 3|32 48:5 4|93 58:5 5|6 89:5 6|36 93:5 7|68 79:5 8|83 27:5 9|70 50:5 10|87 67:6 1|11 10:6 2|59 22:6 3|31 10:6 4|63 33:6 5|8 81:6 6|6 74:6 7|50 83:6 8|40 27:6 9|11 75:6 10|26 30:7 1|3 40:7 2|71 55:7 3|22 10:7 4|19 17:7 5|46 36:7 6|12 8:7 7|24 92:7 8|27 88:7 9|29 76:7 10|68 68:8 1|88 73:8 2|17 60:8 3|86 53:8 4|90 4:8 5|92 68:8 6|62 61:8 7|18 42:8 8|45 7:8 9|97 27:8 10|61 36:9 1|49 59:9 2|55 16:9 3|52 90:9 4|82 82:9 5|43 11:9 6|76 9:9 7|41 42:9 8|39 16:9 9|75 85:9 10|51 95:10 1|80 56:10 2|30 84:10 3|23 62:10 4|74 15:10 5|26 5:10 6|98 74:10 7|16 57:10 8|42 30:10 9|77 60:10 10</relation>
    <relation name="R45" arity="2" nbTuples="100" semantics="soft" defaultCost="infinity">87 99:1 1|49 8:1 2|73 66:1 3|47 15:1 4|11 39:1 5|65 80:1 6|26 46:1 7|62 6:1 8|63 82:1 9|36 47:1 10|65 16:2 1|3 15:2 2|16 93:2 3|31 72:2 4|21 56:2 5|4 72:2 6|4 95:2 7|23 96:2 8|66 35:2 9|66 4:2 10|88 61:3 1|86 4:3 2|5 28:3 3|52 88:3 4|39 20:3 5|86 41:3 6|35 44:3 7|82 100:3 8|89 53:3 9|56 79:3 10|40 97:4 1|19 85:4 2|43 30:4 3|18 68:4 4|17 31:4 5|46 79:4 6|45 89:4 7|91 23:4 8|45 92:4 9|52 52:4 10|44 91:5 1|4 21:5 2|53 92:5 3|90 62:5 4|3 78:5 5|76 22:5 6|48 16:5 7|62 49:5 8|42 26:5 9|71 31:5 10|97 65:6 1|56 81:6 2|17 81:6 3|16 59:6 4|89 35:6 5|41 49:6 6|70 97:6 7|38 70:6 8|11 83:6 9|78 86:6 10|6 31:7 1|72 98:7 2|15 20:7 3|30 25:7 4|71 62:7 5|32 85:7 6|67 25:7 7|47 46:7 8|53 34:7 9|63 76:7 10|3 100:8 1|87 65:8 2|22 45:8 3|4 57:8 4|19 78:8 5|90 76:8 6|73 25:8 7|21 41:8 8|90 69:8 9|100 37:8 10|59 82:9 1|18 27:9 2|88 1:9 3|30 64:9 4|8 9:9 5|14 87:9 6|33 100:9 7|93 81:9 8|64 77:9 9|41 60:9 10|18 5:10 1|58 28:10 2|10 54:10 3|19 50:10 4|68 15:10 5|88 46:10 6|47 36:10 7|95 74:10 8|46 23:10 9|86 62:10 10</relation>
    <relation name="R46" arity="2" nbTuples="100" semantics="soft" defaultCost="infinity">43 72:1 1|66 89:1 2|1 65:1 3|54 61:1 4|84 16:1 5|16 1:1 6|31 10:1 7|20 23:1 8|72 49:1 9|29 34:1 10|98 60:2 1|17 48:2 2|66 43:2 3|80 19:2 4|14 25:2 5|1 3:2 6|69 66:2 7|92 21:2 8|11 14:2 9|49 65:2 10|85 49:3 1|30 14:3 2|28 41:3 3|72 42:3 4|11 63:3 5|56 85:3 6|100 39:3 7|25 100:3 8|43 79:3 9|71 10:3 10|34 42:4 1|20 23:4 2|98 4:4 3|28 48:4 4|89 53:4 5|57 84:4 6|98 20:4 7|68 33:4 8|19 47:4 9|32 12:4 10|49 75:5 1|44 67:5 2|21 37:5 3|90 67:5 4|25 91:5 5|7 46:5 6|15 21:5 7|33 81:5 8|34 89:5 9|81 69:5 10|47 1:6 1|92 3:6 2|25 61:6 3|64 8:6 4|76 10:6 5|37 72:6 6|74 23:6 7|100 46:6 8|9 14:6 9|81 1:6 10|36 33:7 1|38 11:7 2|76 67:7 3|81 45:7 4|78 60:7 5|71 50:7 6|67 31:7 7|70 88:7 8|5 42:7 9|91 43:7 10|74 99:8 1|67 69:8 2|59 64:8 3|42 33:8 4|10 77:8 5|35 35:8 6|54 33:8 7|41 23:8 8|92 7:8 9|91 94:8 10|67 59:9 1|84 88:9 2|16 48:9 3|99 96:9 4|5 46:9 5|81 65:9 6|61 47:9 7|85 71:9 8|16 50:9 9|75 51:9 10|97 55:10 1|56 10:10 2|11 79:10 3|40 14:10 4|83 81:10 5|32 49:10 6|27 29:10 7|66 86:10 8|86 86:10 9|91 14:10 10</relation>
    <relation name="R47" arity="2" nbTuples="100" semantics="soft" defaultCost="infinity">33 69:1 1|67 10:1 2|54 56:1 3|10 17:1 4|61 42:1 5|86 38:1 6|18 16:1 7|49 23:1 8|27 35:1 9|67 27:1 10|14 62:2 1|98 30:2 2|65 31:2 3|27 70:2 4|50 30:2 5|2 19:2 6|82 49:2 7|50 39:2 8|52 28:2 9|14 78:2 10|15 37:3 1|70 64:3 2|72 99:3 3|62 4:3 4|59 74:3 5|39 52:3 6|33 93:3 7|17 35:3 8|72 88:3 9|84 15:3 10|57 63:4 1|95 67:4 2|92 14:4 3|90 78:4 4|87 15:4 5|40 54:4 6|26 30:4 7|78 78:4 8|7 75:4 9|72 12:4 10|81 46:5 1|65 70:5 2|21 56:5 3|84 46:5 4|62 58:5 5|16 11:5 6|38 41:5 7|31 1:5 8|47 59:5 9|25 86:5 10|88 2:6 1|48 94:6 2|12 89:6 3|89 79:6 4|50 33:6 5|78 60:6 6|86 68:6 7|72 35:6 8|78 64:6 9|17 60:6 10|29 26:7 1|53 43:7 2|49 89:7 3|84 94:7 4|82 47:7 5|12 38:7 6|75 9:7 7|85 32:7 8|39 70:7 9|13 14:7 10|51 89:8 1|35 69:8 2|15 30:8 3|65 76:8 4|27 76:8 5|42 46:8 6|31 24:8 7|87 98:8 8|31 22:8 9|76 5:8 10|32 33:9 1|97 48:9 2|82 19:9 3|84 63:9 4|12 43:9 5|7 96:9 6|62 22:9 7|2 33:9 8|12 41:9 9|2 24:9 10|45 38:10 1|99 21:10 2|3 76:10 3|6 3:10 4|96 98:10 5|46 67:10 6|93 19:10 7|2 3:10 8|95 35:10 9|77 31:10 10</relation>
    <relation name="R48" arity="2" nbTuples="100" semantics="soft" defaultCost="infinity">2 54:1 1|32 54:1 2|36 35:1 3|18 29:1 4|97 89:1 5|100 64:1 6|21 53:1 7|79 60:1 8|87 69:1 9|59 79:1 10|44 87:2 1|35 1:2 2|12 26:2 3|47 30:2 4|25 55:2 5|47 49:2 6|88 2:2 7|20 100:2 8|52 38:2 9|5 31:2 10|76 28:3 1|68 14:3 2|37 68:3 3|75 25:3 4|95 43:3 5|37 30:3 6|97 67:3 7|2 53:3 8|9 96:3 9|92 87:3 10|1 79:4 1|99 42:4 2|35 52:4 3|75 28:4 4|65 61:4 5|95 69:4 6|63 95:4 7|57 24:4 8|73 94:4 9|71 21:4 10|91 18:5 1|89 47:5 2|62 51:5 3|66 51:5 4|9 20:5 5|2 75:5 6|89 40:5 7|47 15:5 8|86 61:5 9|99 36:5 10|82 88:6 1|83 96:6 2|39 45:6 3|43 8:6 4|41 46:6 5|48 75:6 6|3 30:6 7|54 44:6 8|19 34:6 9|64 99:6 10|14 84:7 1|40 83:7 2|33 52:7 3|44 44:7 4|84 40:7 5|34 69:7 6|62 14:7 7|98 90:7 8|25 18:7 9|32 94:7 10|37 7:8 1|15 44:8 2|54 8:8 3|25 15:8 4|37 63:8 5|46 82:8 6|92 50:8 7|84 46:8 8|29 93:8 9|24 98:8 10|24 33:9 1|44 93:9 2|39 38:9 3|11 80:9 4|88 22:9 5|87 99:9 6|27 27:9 7|71 43:9 8|24 66:9 9|33 22:9 10|4 37:10 1|85 7:10 2|92 54:10 3|72 41:10 4|13 8:10 5|68 79:10 6|18 28:10 7|5 88:10 8|74 66:10 9|59 91:10 10</relation>
    <relation name="R49" arity="2" nbTuples="100" semantics="soft" defaultCost="infinity">69 52:1 1|84 37:1 2|51 31:1 3|83 4:1 4|36 20:1 5|58 97:1 6|98 28:1 7|19 64:1 8|84 33:1 9|65 100:1 10|87 40:2 1|8 92:2 2|99 82:2 3|36 75:2 4|30 49:2 5|97 24:2 6|36 25:2 7|95 42:2 8|54 64:2 9|99 52:2 10|61 37:3 1|68 81:3 2|67 32:3 3|13 13:3 4|29 76:3 5|44 48:3 6|54 80:3 7|39 35:3 8|38 88:3 9|44 55:3 10|73 45:4 1|73 51:4 2|62 45:4 3|87 24:4 4|44 60:4 5|75 15:4 6|56 2:4 7|75 81:4 8|50 38:4 9|50 93:4 10|63 98:5 1|22 71:5 2|96 50:5 3|71 21:5 4|91 47:5 5|94 86:5 6|95 99:5 7|32 39:5 8|29 89:5 9|56 40:5 10|71 30:6 1|39 50:6 2|22 13:6 3|27 53:6 4|4 28:6 5|45 64:6 6|20 44:6 7|91 4:6 8|59 5:6 9|93 19:6 10|74 83:7 1|16 75:7 2|63 60:7 3|42 4:7 4|55 26:7 5|80 6:7 6|35 79:7 7|70 5:7 8|88 100:7 9|13 13:7 10|78 100:8 1|81 63:8 2|65 12:8 3|86 45:8 4|80 61:8 5|76 22:8 6|60 71:8 7|21 3:8 8|100 11:8 9|47 79:8 10|47 46:9 1|2 17:9 2|20 49:9 3|7 91:9 4|23 72:9 5|5 66:9 6|92 14:9 7|78 97:9 8|68 5:9 9|80 99:9 10|26 52:10 1|86 40:10 2|96 95:10 3|53 67:10 4|79 33:10 5|38 19:10 6|82 34:10 7|27 100:10 8|42 85:10 9|82 97:10 10</relation>
    <relation name="R50" arity="2" nbTuples="100" semantics="soft" defaultCost="infinity">68 85:1 1|12 71:1 2|52 65:1 3|80 50:1 4|88 7:1 5|99 38:1 6|63 6:1 7|36 20:1 8|56 30:1 9|62 56:1 10|50 87:2 1|63 21:2 2|6 50:2 3|63 95:2 4|41 24:2 5|78 13:2 6|96 36:2 7|74 19:2 8|91 83:2 9|66 19:2 10|93 85:3 1|66 95:3 2|51 50:3 3|50 84:3 4|9 51:3 5|3 42:3 6|91 25:3 7|46 77:3 8|68 46:3 9|65 56:3 10|78 17:4 1|11 88:4 2|97 84:4 3|67 46:4 4|26 54:4 5|96 83:4 6|96 11:4 7|65 75:4 8|64 41:4 9|63 5:4 10|18 62:5 1|59 7:5 2|83 27:5 3|46 45:5 4|65 5:5 5|21 78:5 6|74 64:5 7|41 13:5 8|88 92:5 9|42 63:5 10|51 67:6 1|68 81:6 2|27 19:6 3|40 1:6 4|31 18:6 5|40 93:6 6|61 55:6 7|87 83:6 8|9 62:6 9|25 52:6 10|30 4:7 1|56 47:7 2|60 85:7 3|100 23:7 4|44 2:7 5|84 18:7 6|46 87:7 7|14 29:7 8|18 76:7 9|4 70:7 10|7 79:8 1|22 15:8 2|79 92:8 3|97 27:8 4|80 68:8 5|59 12:8 6|25 99:8 7|60 24:8 8|63 12:8 9|53 30:8 10|63 24:9 1|100 78:9 2|15 57:9 3|6 58:9 4|24 82:9 5|88 52:9 6|66 91:9 7|94 42:9 8|45 13:9 9|46 18:9 10|85 68:10 1|57 83:10 2|79 44:10 3|45 39:10 4|9 100:10 5|81 78:10 6|47 59:10 7|28 36:10 8|49 13:10 9|4 69:10 10</relation>
    <relation name="R51" arity="2" nbTuples="100" semantics="soft" defaultCost="infinity">58 2:1 1|4 99:1 2|20 11:1 3|85 10:1 4|66 64:1 5|65 75:1 6|65 2:1 7|17 37:1 8|34 25:1 9|23 27:1 10|57 75:2 1|89 21:2 2|10 40:2 3|77 48:2 4|15 39:2 5|15 29:2 6|60 10:2 7|40 88:2 8|65 48:2 9|83 19:2 10|2 60:3 1|2 4:3 2|15 88:3 3|100 60:3 4|27 25:3 5|12 72:3 6|54 97:3 7|36 33:3 8|19 8:3 9|83 91:3 10|68 35:4 1|80 75:4 2|90 70:4 3|76 83:4 4|43 37:4 5|84 50:4 6|10 65:4 7|3 73:4 8|8 9:4 9|36 75:4 10|91 12:5 1|63 93:5 2|16 52:5 3|97 36:5 4|43 99:5 5|97 46:5 6|86 17:5 7|96 54:5 8|38 34:5 9|25 30:5 10|46 44:6 1|62 4:6 2|23 95:6 3|5 3:6 4|45 21:6 5|46 95:6 6|85 55:6 7|20 38:6 8|35 68:6 9|43 56:6 10|49 71:7 1|99 4:7 2|36 39:7 3|46 86:7 4|69 69:7 5|5 65:7 6|25 95:7 7|63 76:7 8|41 56:7 9|60 91:7 10|29 88:8 1|93 94:8 2|46 56:8 3|94 19:8 4|11 58:8 5|52 2:8 6|3 43:8 7|27 6:8 8|60 42:8 9|72 50:8 10|87 7:9 1|24 60:9 2|40 31:9 3|27 43:9 4|56 99:9 5|87 58:9 6|70 44:9 7|65 6:9 8|69 21:9 9|74 59:9 10|7 87:10 1|37 75:10 2|8 65:10 3|47 94:10 4|87 25:10 5|55 93:10 6|27 22:10 7|5 86:10 8|29 88:10 9|32 85:10 10</relation>
    <relation name="R52" arity="2" nbTuples="100" semantics="soft" defaultCost="infinity">96 100:1 1|43 17:1 2|2 78:1 3|71 52:1 4|7 42:1 5|50 72:1 6|31 59:1 7|8 96:1 8|63 18:1 9|32 3:1 10|74 42:2 1|38 71:2 2|71 30:2 3|22 100:2 4|98 95:2 5|67 29:2 6|3 71:2 7|20 73:2 8|41 42:2 9|69 89:2 10|4 16:3 1|73 65:3 2|42 40:3 3|54 62:3 4|48 27:3 5|76 62:3 6|62 30:3 7|59 9:3 8|84 15:3 9|71 66:3 10|40 11:4 1|21 13:4 2|22 89:4 3|73 41:4 4|55 91:4 5|19 81:4 6|42 79:4 7|31 66:4 8|82 94:4 9|51 26:4 10|31 11:5 1|28 33:5 2|71 50:5 3|17 87:5 4|86 82:5 5|61 87:5 6|85 75:5 7|14 82:5 8|29 55:5 9|64 92:5 10|66 37:6 1|57 2:6 2|25 69:6 3|60 73:6 4|31 53:6 5|93 5:6 6|8 47:6 7|58 67:6 8|8 62:6 9|62 54:6 10|41 28:7 1|32 79:7 2|61 84:7 3|31 6:7 4|75 74:7 5|37 29:7 6|76 40:7 7|100 59:7 8|79 21:7 9|63 38:7 10|92 7:8 1|52 8:8 2|54 71:8 3|37 89:8 4|5 27:8 5|9 62:8 6|70 48:8 7|97 53:8 8|94 99:8 9|2 22:8 10|61 64:9 1|19 76:9 2|15 14:9 3|70 41:9 4|81 71:9 5|78 63:9 6|91 19:9 7|62 93:9 8|16 92:9 9|51 5:9 10|85 23:10 1|76 29:10 2|94 58:10 3|7 35:10 4|21 73:10 5|89 3:10 6|30 88:10 7|40 5:10 8|17 65:10 9|47 92:10 10</relation>
    <relation name="R53" arity="2" nbTuples="100" semantics="soft" defaultCost="infinity">12 1:1 1|46 31:1 2|15 71:1 3|22 45:1 4|18 41:1 5|37 39:1 6|43 98:1 7|49 27:1 8|100 47:1 9|46 3:1 10|40 6:2 1|14 50:2 2|94 12:2 3|84 80:2 4|20 50:2 5|47 15:2 6|38 2:2 7|24 58:2 8|64 26:2 9|35 87:2 10|95 37:3 1|43 87:3 2|66 40:3 3|71 94:3 4|29 52:3 5|51 55:3 6|75 23:3 7|99 13:3 8|78 82:3 9|61 28:3 10|92 62:4 1|18 90:4 2|7 57:4 3|9 70:4 4|33 21:4 5|61 5:4 6|54 84:4 7|16 5:4 8|67 75:4 9|56 67:4 10|97 59:5 1|46 94:5 2|71 79:5 3|39 29:5 4|93 40:5 5|6 34:5 6|80 43:5 7|75 29:5 8|84 62:5 9|98 3:5 10|22 86:6 1|4 5:6 2|60 91:6 3|12 16:6 4|45 91:6 5|30 49:6 6|29 31:6 7|17 50:6 8|11 86:6 9|97 95:6 10|32 48:7 1|3 66:7 2|87 14:7 3|43 47:7 4|98 59:7 5|63 36:7 6|60 81:7 7|16 96:7 8|41 13:7 9|28 42:7 10|79 86:8 1|91 92:8 2|31 55:8 3|1 12:8 4|63 69:8 5|25 57:8 6|95 47:8 7|34 18:8 8|67 40:8 9|43 61:8 10|27 1:9 1|60 40:9 2|70 65:9 3|34 93:9 4|27 26:9 5|73 66:9 6|34 38:9 7|1 11:9 8|76 22:9 9|3 99:9 10|47 46:10 1|6 32:10 2|30 45:10 3|49 81:10 4|56 12:10 5|83 16:10 6|96 39:10 7|55 53:10 8|44 88:10 9|32 50:10 10</relation>
    <relation name="R54" arity="2" nbTuples="100" semantics="soft" defaultCost="infinity">7 18:1 1|43 13:1 2|3 5:1 3|2 18:1 4|22 24:1 5|40 48:1 6|30 27:1 7|30 47:1 8|12 16:1 9|71 42:1 10|21 63:2 1|96 35:2 2|5 39:2 3|82 88:2 4|51 6:2 5|12 11:2 6|14 7:2 7|38 61:2 8|69 47:2 9|52 89:2 10|54 84:3 1|8 29:3 2|43 50:3 3|84 12:3 4|36 35:3 5|13 2:3 6|32 93:3 7|81 91:3 8|88 17:3 9|20 56:3 10|70 25:4 1|4 96:4 2|34 92:4 3|98 71:4 4|90 76:4 5|88 45:4 6|45 1:4 7|71 82:4 8|25 29:4 9|76 7:4 10|39 39:5 1|30 25:5 2|64 39:5 3|87 8:5 4|85 4:5 5|100 21:5 6|45 64:5 7|5 3:5 8|42 17:5 9|63 52:5 10|14 24:6 1|20 68:6 2|53 34:6 3|83 89:6 4|94 36:6 5|80 6:6 6|47 3:6 7|93 5:6 8|22 57:6 9|13 84:6 10|46 32:7 1|34 77:7 2|65 47:7 3|31 41:7 4|60 65:7 5|58 36:7 6|17 46:7 7|41 35:7 8|30 95:7 9|28 56:7 10|40 5:8 1|4 15:8 2|50 52:8 3|85 69:8 4|93 30:8 5|32 40:8 6|63 52:8 7|70 48:8 8|74 25:8 9|8 82:8 10|42 85:9 1|6 95:9 2|64 39:9 3|69 82:9 4|70 80:9 5|86 33:9 6|41 60:9 7|88 45:9 8|93 90:9 9|26 92:9 10|17 6:10 1|45 99:10 2|22 68:10 3|69 19:10 4|99 10:10 5|71 47:10 6|84 27:10 7|62 69:10 8|97 91:10 9|8 89:10 10</relation>
    <relation name="R55" arity="2" nbTuples="100" semantics="soft" defaultCost="infinity">69 18:1 1|30 52:1 2|13 68:1 3|24 100:1 4|5 59:1 5|23 44:1 6|90 57:1 7|58 77:1 8|77 2:1 9|16 87:1 10|7 45:2 1|2 4:2 2|57 19:2 3|75 29:2 4|46 54:2 5|40 94:2 6|17 46:2 7|35 94:2 8|71 23:2 9|100 99:2 10|41 19:3 1|40 66:3 2|90 64:3 3|83 16:3 4|58 82:3 5|42 37:3 6|89 96:3 7|89 8:3 8|68 57:3 9|76 58:3 10|73 43:4 1|39 27:4 2|15 13:4 3|31 75:4 4|30 42:4 5|71 18:4 6|55 59:4 7|100 59:4 8|22 29:4 9|65 28:4 10|98 57:5 1|88 46:5 2|62 69:5 3|5 48:5 4|43 28:5 5|86 57:5 6|24 54:5 7|7 74:5 8|17 1:5 9|60 65:5 10|20 2:6 1|56 56:6 2|98 25:6 3|7 12:6 4|1 9:6 5|30 68:6 6|87 32:6 7|74 11:6 8|3 48:6 9|17 32:6 10|38 52:7 1|53 87:7 2|29 19:7 3|42 64:7 4|91 81:7 5|75 26:7 6|29 89:7 7|55 32:7 8|40 78:7 9|93 43:7 10|45 75:8 1|69 40:8 2|45 37:8 3|14 100:8 4|6 64:8 5|23 93:8 6|73 54:8 7|13 20:8 8|2 72:8 9|25 79:8 10|13 86:9 1|56 77:9 2|75 78:9 3|100 98:9 4|15 79:9 5|95 75:9 6|3 100:9 7|33 15:9 8|33 9:9 9|38 31:9 10|62 89:10 1|3 15:10 2|91 56:10 3|78 24:10 4|89 50:10 5|36 92:10 6|85 11:10 7|48 83:10 8|99 37:10 9|19 87:10 10</relation>
    <relation name="R56" arity="2" nbTuples="100" semantics="soft" defaultCost="infinity">96 92:1 1|52 26:1 2|7 67:1 3|63 83:1 4|77 9:1 5|52 72:1 6|64 46:1 7|8 96:1 8|42 98:1 9|43 75:1 10|25 17:2 1|90 28:2 2|70 43:2 3|37 72:2 4|82 59:2 5|34 78:2 6|89 21:2 7|26 37:2 8|41 6:2 9|42 26:2 10|20 59:3 1|15 70:3 2|42 58:3 3|64 20:3 4|95 85:3 5|26 89:3 6|23 8:3 7|3 52:3 8|62 7:3 9|32 76:3 10|89 11:4 1|85 92:4 2|56 62:4 3|55 12:4 4|50 52:4 5|67 20:4 6|4 8:4 7|43 5:4 8|17 8:4 9|6 72:4 10|68 51:5 1|28 79:5 2|86 6:5 3|84 80:5 4|75 44:5 5|90 91:5 6|42 17:5 7|69 5:5 8|66 88:5 9|22 95:5 10|56 33:6 1|59 57:6 2|70 15:6 3|44 65:6 4|81 34:6 5|38 58:6 6|94 59:6 7|15 40:6 8|47 36:6 9|44 17:6 10|59 14:7 1|56 71:7 2|7 58:7 3|14 97:7 4|57 55:7 5|58 61:7 6|15 77:7 7|81 93:7 8|88 70:7 9|66 48:7 10|8 46:8 1|14 70:8 2|97 18:8 3|37 60:8 4|27 89:8 5|38 17:8 6|42 18:8 7|27 42:8 8|20 6:8 9|77 14:8 10|45 36:9 1|63 40:9 2|89 52:9 3|95 26:9 4|9 26:9 5|81 91:9 6|78 66:9 7|44 61:9 8|10 28:9 9|56 48:9 10|27 72:10 1|28 70:10 2|94 51:10 3|51 41:10 4|25 75:10 5|57 68:10 6|37 76:10 7|54 65:10 8|46 20:10 9|38 93:10 10</relation>
    <relation name="R57" arity="2" nbTuples="100" semantics="soft" defaultCost="infinity">44 63:1 1|89 25:1 2|43 93:1 3|31 52:1 4|3 50:1 5|13 100:1 6|39 77:1 7|75 16:1 8|18 79:1 9|37 83:1 10|47 100:2 1|48 49:2 2|83 76:2 3|39 36:2 4|85 29:2 5|20 95:2 6|68 80:2 7|46 46:2 8|98 98:2 9|25 65:2 10|47 100:3 1|9 75:3 2|84 81:3 3|49 80:3 4|67 36:3 5|3 50:3 6|81 41:3 7|4 70:3 8|43 97:3 9|18 26:3 10|88 17:4 1|57 46:4 2|47 5:4 3|22 23:4 4|96 40:4 5|11 73:4 6|96 69:4 7|21 10:4 8|72 70:4 9|71 32:4 10|83 54:5 1|41 3:5 2|19 13:5 3|39 38:5 4|92 96:5 5|3 95:5 6|94 52:5 7|16 46:5 8|89 37:5 9|79 23:5 10|75 3:6 1|10 86:6 2|95 69:6 3|35 50:6 4|95 84:6 5|76 79:6 6|62 12:6 7|7 27:6 8|84 39:6 9|44 42:6 10|32 81:7 1|68 38:7 2|97 89:7 3|98 85:7 4|29 5:7 5|74 63:7 6|14 69:7 7|18 55:7 8|19 100:7 9|7 10:7 10|33 89:8 1|3 72:8 2|50 12:8 3|44 93:8 4|6 31:8 5|33 74:8 6|49 93:8 7|24 58:8 8|75 57:8 9|34 60:8 10|26 58:9 1|93 90:9 2|15 4:9 3|61 99:9 4|28 45:9 5|50 55:9 6|97 80:9 7|8 45:9 8|53 81:9 9|18 48:9 10|13 91:10 1|13 74:10 2|76 15:10 3|13 59:10 4|37 71:10 5|14 32:10 6|91 81:10 7|1 80:10 8|12 79:10 9|78 67:10 10</relation>
    <relation name="R58" arity="2" nbTuples="100" semantics="soft" defaultCost="infinity">56 93:1 1|45 9:1 2|89 98:1 3|5 77:1 4|78 93:1 5|89 30:1 6|51 41:1 7|83 92:1 8|95 100:1 9|39 71:1 10|100 61:2 1|41 94:2 2|46 28:2 3|27 68:2 4|99 8:2 5|30 13:2 6|16 79:2 7|77 92:2 8|91 81:2 9|28 76:2 10|2 27:3 1|4 9:3 2|26 80:3 3|49 89:3 4|60 34:3 5|8 93:3 6|87 40:3 7|3 75:3 8|98 92:3 9|62 2:3 10|88 16:4 1|31 5:4 2|35 58:4 3|95 76:4 4|75 36:4 5|21 96:4 6|63 34:4 7|10 51:4 8|75 58:4 9|74 47:4 10|40 13:5 1|9 67:5 2|56 85:5 3|79 60:5 4|40 87:5 5|98 13:5 6|87 31:5 7|9 54:5 8|19 96:5 9|100 70:5 10|43 37:6 1|53 69:6 2|70 46:6 3|2 9:6 4|59 83:6 5|45 19:6 6|94 53:6 7|7 69:6 8|44 46:6 9|63 44:6 10|85 67:7 1|72 27:7 2|14 98:7 3|86 70:7 4|28 90:7 5|53 27:7 6|89 46:7 7|55 69:7 8|50 96:7 9|84 36:7 10|80 50:8 1|71 92:8 2|65 20:8 3|70 38:8 4|48 85:8 5|16 2:8 6|15 60:8 7|56 86:8 8|20 26:8 9|88 40:8 10|96 15:9 1|15 80:9 2|88 63:9 3|89 98:9 4|12 74:9 5|68 27:9 6|29 94:9 7|3 83:9 8|7 91:9 9|16 15:9 10|23 33:10 1|43 92:10 2|62 32:10 3|54 4:10 4|50 46:10 5|74 40:10 6|56 94:10 7|5 97:10 8|4 99:10 9|30 100:10 10</relation>
    <relation name="R59" arity="2" nbTuples="100" semantics="soft" defaultCost="infinity">34 98:1 1|86 81:1 2|51 71:1 3|76 56:1 4|26 30:1 5|86 19:1 6|4 79:1 7|95 77:1 8|7 80:1 9|36 40:1 10|23 13:2 1|100 59:2 2|6 88:2 3|87 71:2 4|35 71:2 5|85 94:2 6|85 17:2 7|34 97:2 8|40 59:2 9|84 64:2 10|56 2:3 1|45 41:3 2|63 76:3 3|97 74:3 4|14 38:3 5|92 6:3 6|39 11:3 7|99 58:3 8|91 19:3 9|81 21:3 10|66 27:4 1|33 40:4 2|60 38:4 3|39 80:4 4|59 88:4 5|74 22:4 6|55 99:4 7|3 63:4 8|76 78:4 9|96 29:4 10|79 22:5 1|11 90:5 2|9 6:5 3|85 49:5 4|12 17:5 5|100 32:5 6|67 94:5 7|86 21:5 8|50 74:5 9|55 89:5 10|84 96:6 1|65 91:6 2|27 3:6 3|65 12:6 4|30 2:6 5|41 20:6 6|8 89:6 7|87 12:6 8|13 2:6 9|93 1:6 10|62 83:7 1|9 11:7 2|96 48:7 3|78 60:7 4|30 25:7 5|72 99:7 6|68 7:7 7|95 6:7 8|67 61:7 9|3 20:7 10|43 9:8 1|81 72:8 2|24 28:8 3|47 98:8 4|82 42:8 5|32 74:8 6|84 91:8 7|12 69:8 8|46 15:8 9|83 54:8 10|76 72:9 1|67 89:9 2|43 31:9 3|91 13:9 4|37 100:9 5|56 31:9 6|19 20:9 7|97 18:9 8|92 71:9 9|7 85:9 10|100 15:10 1|69 66:10 2|55 1:10 3|64 33:10 4|98 92:10 5|49 36:10 6|4 8:10 7|68 59:10 8|32 1:10 9|63 36:10 10</relation>
    <relation name="R60" arity="2" nbTuples="100" semantics="soft" defaultCost="infinity">60 53:1 1|54 14:1 2|17 47:1 3|50 63:1 4|72 34:1 5|52 47:1 6|40 6:1 7|39 3:1 8|99 10:1 9|5 79:1 10|17 97:2 1|69 60:2 2|39 87:2 3|42 72:2 4|96 20:2 5|26 77:2 6|42 19:2 7|63 14:2 8|57 53:2 9|57 90:2 10|99 79:3 1|40 48:3 2|18 59:3 3|74 41:3 4|17 14:3 5|25 89:3 6|58 37:3 7|62 18:3 8|4 1:3 9|20 12:3 10|3 43:4 1|46 27:4 2|20 45:4 3|65 22:4 4|42 42:4 5|95 83:4 6|87 1:4 7|34 21:4 8|77 66:4 9|66 92:4 10|50 11:5 1|44 36:5 2|9 10:5 3|93 72:5 4|32 78:5 5|33 83:5 6|19 81:5 7|8 12:5 8|33 32:5 9|50 70:5 10|8 62:6 1|28 72:6 2|53 46:6 3|51 65:6 4|89 87:6 5|43 87:6 6|61 15:6 7|28 91:6 8|48 28:6 9|11 18:6 10|16 13:7 1|84 17:7 2|31 28:7 3|14 61:7 4|20 68:7 5|42 53:7 6|100 46:7 7|54 15:7 8|76 42:7 9|49 80:7 10|89 91:8 1|84 52:8 2|45 3:8 3|22 61:8 4|38 60:8 5|11 71:8 6|63 13:8 7|36 17:8 8|88 19:8 9|2 100:8 10|44 85:9 1|49 77:9 2|73 72:9 3|87 89:9 4|69 70:9 5|29 15:9 6|32 21:9 7|48 16:9 8|65 82:9 9|16 41:9 10|31 11:10 1|26 79:10 2|94 77:10 3|33 21:10 4|70 4:10 5|92 67:10 6|31 42:10 7|35 26:10 8|15 45:10 9|58 22:10 10</relation>
    <relation name="R61" arity="2" nbTuples="100" semantics="soft" defaultCost="infinity">89 48:1 1|62 45:1 2|73 89:1 3|33 40:1 4|10 87:1 5|22 5:1 6|13 15:1 7|39 60:1 8|57 95:1 9|38 93:1 10|84 57:2 1|55 57:2 2|54 29:2 3|18 63:2 4|97 9:2 5|39 36:2 6|58 45:2 7|46 75:2 8|74 85:2 9|57 70:2 10|79 99:3 1|95 9:3 2|62 59:3 3|24 60:3 4|65 76:3 5|5 36:3 6|79 1:3 7|9 93:3 8|17 4:3 9|96 46:3 10|52 82:4 1|94 25:4 2|23 21:4 3|89 67:4 4|35 29:4 5|71 25:4 6|94 90:4 7|62 28:4 8|37 34:4 9|8 46:4 10|65 94:5 1|69 35:5 2|94 63:5 3|42 13:5 4|90 45:5 5|92 80:5 6|69 18:5 7|61 54:5 8|29 86:5 9|8 94:5 10|50 27:6 1|84 96:6 2|29 92:6 3|87 12:6 4|91 1:6 5|62 11:6 6|28 71:6 7|64 19:6 8|26 56:6 9|55 93:6 10|43 35:7 1|31 84:7 2|24 88:7 3|49 81:7 4|25 95:7 5|61 14:7 6|88 71:7 7|29 77:7 8|72 92:7 9|54 72:7 10|8 97:8 1|15 16:8 2|62 72:8 3|62 50:8 4|19 79:8 5|30 87:8 6|30 71:8 7|35 87:8 8|26 96:8 9|66 9:8 10|92 57:9 1|4 74:9 2|3 51:9 3|41 25:9 4|13 51:9 5|82 89:9 6|68 49:9 7|91 51:9 8|59 33:9 9|46 44:9 10|90 46:10 1|32 97:10 2|77 92:10 3|52 54:10 4|94 10:10 5|69 60:10 6|95 73:10 7|69 41:10 8|60 97:10 9|66 36:10 10</relation>
    <relation name="R62" arity="2" nbTuples="100" semantics="soft" defaultCost="infinity">47 50:1 1|56 44:1 2|29 31:1 3|77 18:1 4|53 13:1 5|98 4:1 6|68 44:1 7|22 66:1 8|7 36:1 9|96 25:1 10|56 23:2 1|46 72:2 2|62 2:2 3|68 47:2 4|94 45:2 5|94 53:2 6|13 60:2 7|91 82:2 8|45 27:2 9|9 47:2 10|17 67:3 1|17 89:3 2|65 10:3 3|8 95:3 4|90 29:3 5|30 93:3 6|76 38:3 7|9 26:3 8|88 47:3 9|24 74:3 10|92 31:4 1|17 96:4 2|53 34:4 3|20 92:4 4|2 38:4 5|87 33:4 6|74 49:4 7|64 3:4 8|70 32:4 9|13 85:4 10|11 83:5 1|59 95:5 2|3 82:5 3|30 93:5 4|62 70:5 5|24 52:5 6|99 6:5 7|14 17:5 8|94 28:5 9|100 15:5 10|80 98:6 1|14 93:6 2|42 40:6 3|25 8:6 4|65 83:6 5|71 10:6 6|66 34:6 7|52 37:6 8|44 36:6 9|87 12:6 10|21 31:7 1|3 87:7 2|47 77:7 3|53 81:7 4|60 47:7 5|53 82:7 6|40 26:7 7|61 60:7 8|97 92:7 9|5 68:7 10|74 70:8 1|46 4:8 2|91 98:8 3|96 37:8 4|67 97:8 5|40 84:8 6|27 47:8 7|42 15:8 8|15 74:8 9|31 72:8 10|5 11:9 1|24 69:9 2|38 95:9 3|55 86:9 4|62 12:9 5|49 11:9 6|24 20:9 7|80 82:9 8|99 50:9 9|67 100:9 10|26 65:10 1|37 1:10 2|72 86:10 3|7 78:10 4|7 40:10 5|27 22:10 6|74 57:10 7|66 80:10 8|62 33:10 9|96 88:10 10</relation>
    <relation name="R63" arity="2" nbTuples="100" semantics="soft" defaultCost="infinity">30 57:1 1|78 17:1 2|49 74:1 3|60 84:1 4|61 38:1 5|26 10:1 6|10 51:1 7|38 92:1 8|4 78:1 9|93 26:1 10|62 53:2 1|87 70:2 2|85 47:2 3|56 61:2 4|95 44:2 5|90 4:2 6|95 64:2 7|59 40:2 8|100 26:2 9|19 40:2 10|98 7:3 1|46 54:3 2|16 15:3 3|65 1:3 4|83 53:3 5|14 48:3 6|82 59:3 7|32 39:3 8|43 26:3 9|26 27:3 10|2 58:4 1|22 82:4 2|25 95:4 3|1 40:4 4|93 70:4 5|49 67:4 6|3 62:4 7|59 66:4 8|56 24:4 9|82 82:4 10|57 3:5 1|99 19:5 2|89 45:5 3|90 41:5 4|68 79:5 5|26 25:5 6|44 99:5 7|35 88:5 8|50 22:5 9|65 52:5 10|78 84:6 1|52 84:6 2|90 47:6 3|31 2:6 4|73 35:6 5|95 26:6 6|67 74:6 7|29 82:6 8|8 29:6 9|54 13:6 10|60 36:7 1|10 16:7 2|11 88:7 3|54 51:7 4|78 18:7 5|12 76:7 6|31 29:7 7|8 57:7 8|66 55:7 9|58 32:7 10|98 12:8 1|80 10:8 2|73 77:8 3|88 47:8 4|72 76:8 5|65 67:8 6|81 85:8 7|49 85:8 8|93 63:8 9|18 15:8 10|35 90:9 1|69 92:9 2|75 82:9 3|73 64:9 4|26 57:9 5|91 62:9 6|22 55:9 7|31 72:9 8|9 27:9 9|42 21:9 10|54 37:10 1|20 72:10 2|64 20:10 3|62 74:10 4|59 27:10 5|47 34:10 6|31 28:10 7|19 97:10 8|21 90:10 9|94 92:10 10</relation>
    <relation name="R64" arity="2" nbTuples="100" semantics="soft" defaultCost="infinity">75 60:1 1|85 84:1 2|98 63:1 3|42 8:1 4|60 6:1 5|46 61:1 6|22 22:1 7|8 61:1 8|50 7:1 9|82 39:1 10|73 21:2 1|32 80:2 2|54 77:2 3|22 75:2 4|41 44:2 5|60 52:2 6|77 91:2 7|71 42:2 8|63 19:2 9|3 98:2 10|66 50:3 1|75 48:3 2|23 83:3 3|60 60:3 4|45 85:3 5|40 37:3 6|35 23:3 7|47 77:3 8|79 44:3 9|53 81:3 10|57 91:4 1|72 26:4 2|28 2:4 3|58 32:4 4|91 99:4 5|33 55:4 6|52 67:4 7|73 91:4 8|85 40:4 9|40 47:4 10|4 78:5 1|75 32:5 2|39 67:5 3|89 71:5 4|16 21:5 5|74 60:5 6|64 54:5 7|32 29:5 8|47 3:5 9|51 19:5 10|68 10:6 1|24 100:6 2|77 70:6 3|39 57:6 4|54 14:6 5|50 25:6 6|45 45:6 7|72 30:6 8|59 96:6 9|45 7:6 10|70 34:7 1|21 88:7 2|70 96:7 3|73 8:7 4|5 20:7 5|4 88:7 6|89 48:7 7|27 59:7 8|15 44:7 9|30 21:7 10|46 97:8 1|61 36:8 2|77 49:8 3|23 37:8 4|70 31:8 5|75 50:8 6|34 22:8 7|28 33:8 8|70 88:8 9|95 56:8 10|67 73:9 1|92 14:9 2|88 83:9 3|43 92:9 4|59 31:9 5|89 41:9 6|30 45:9 7|74 88:9 8|65 49:9 9|11 43:9 10|77 69:10 1|32 15:10 2|7 38:10 3|62 48:10 4|33 22:10 5|45 57:10 6|67 92:10 7|10 56:10 8|84 71:10 9|58 35:10 10</relation>
    <relation name="R65" arity="2" nbTuples="100" semantics="soft" defaultCost="infinity">47 50:1 1|100 68:1 2|34 94:1 3|1 8:1 4|11 20:1 5|23 31:1 6|80 7:1 7|98 31:1 8|30 71:1 9|95 82:1 10|29 38:2 1|2 55:2 2|3 37:2 3|96 77:2 4|56 88:2 5|94 83:2 6|16 25:2 7|71 63:2 8|76 97:2 9|72 26:2 10|64 3:3 1|85 12:3 2|64 91:3 3|49 29:3 4|56 100:3 5|94 26:3 6|65 72:3 7|7 43:3 8|60 65:3 9|80 98:3 10|48 90:4 1|78 81:4 2|81 59:4 3|35 59:4 4|21 97:4 5|71 82:4 6|58 67:4 7|23 78:4 8|12 85:4 9|45 54:4 10|38 71:5 1|42 74:5 2|59 44:5 3|1 86:5 4|58 10:5 5|56 59:5 6|87 99:5 7|55 56:5 8|37 14:5 9|81 35:5 10|63 14:6 1|92 52:6 2|65 7:6 3|51 94:6 4|36 71:6 5|42 98:6 6|45 94:6 7|75 12:6 8|31 55:6 9|1 62:6 10|21 85:7 1|82 23:7 2|41 14:7 3|4 60:7 4|88 31:7 5|11 14:7 6|30 64:7 7|23 5:7 8|85 67:7 9|78 1:7 10|48 72:8 1|33 68:8 2|5 73:8 3|53 37:8 4|24 21:8 5|91 29:8 6|76 20:8 7|6 92:8 8|86 44:8 9|97 47:8 10|2 65:9 1|16 99:9 2|14 100:9 3|50 87:9 4|55 78:9 5|49 49:9 6|41 1:9 7|14 67:9 8|68 53:9 9|50 92:9 10|47 22:10 1|47 19:10 2|76 19:10 3|9 56:10 4|12 71:10 5|74 73:10 6|85 46:10 7|83 17:10 8|33 77:10 9|97 21:10 10</relation>
    <relation name="R66" arity="2" nbTuples="100" semantics="soft" defaultCost="infinity">79 32:1 1|2 62:1 2|8 28:1 3|66 9:1 4|98 99:1 5|74 35:1 6|43 86:1 7|75 55:1 8|44 36:1 9|82 66:1 10|45 33:2 1|41 19:2 2|87 72:2 3|26 3:2 4|6 44:2 5|76 43:2 6|92 77:2 7|55 13:2 8|73 86:2 9|79 54:2 10|89 96:3 1|7 27:3 2|84 89:3 3|92 99:3 4|48 89:3 5|24 25:3 6|100 35:3 7|2 41:3 8|31 22:3 9|36 99:3 10|61 62:4 1|76 53:4 2|44 33:4 3|19 42:4 4|58 88:4 5|83 72:4 6|5 74:4 7|72 48:4 8|90 87:4 9|12 11:4 10|95 89:5 1|66 13:5 2|53 85:5 3|5 45:5 4|62 90:5 5|67 81:5 6|69 45:5 7|69 100:5 8|6 40:5 9|33 81:5 10|68 75:6 1|16 29:6 2|46 60:6 3|28 35:6 4|71 68:6 5|71 52:6 6|56 98:6 7|19 31:6 8|42 52:6 9|26 84:6 10|33 53:7 1|37 14:7 2|98 26:7 3|41 82:7 4|9 27:7 5|22 19:7 6|5 93:7 7|13 97:7 8|37 51:7 9|84 48:7 10|98 32:8 1|70 95:8 2|11 10:8 3|47 75:8 4|93 56:8 5|64 84:8 6|100 57:8 7|58 27:8 8|95 46:8 9|53 83:8 10|2 6:9 1|89 83:9 2|8 85:9 3|20 94:9 4|49 21:9 5|45 62:9 6|95 94:9 7|50 69:9 8|21 59:9 9|66 30:9 10|70 71:10 1|69 93:10 2|53 33:10 3|92 19:10 4|93 78:10 5|21 23:10 6|32 91:10 7|20 45:10 8|9 18:10 9|31 43:10 10</relation>
    <relation name="R67" arity="2" nbTuples="100" semantics="soft" defaultCost="infinity">33 40:1 1|75 79:1 2|60 14:1 3|81 31:1 4|27 50:1 5|68 91:1 6|49 67:1 7|97 57:1 8|73 29:1 9|29 79:1 10|40 58:2 1|27 42:2 2|62 44:2 3|24 59:2 4|28 29:2 5|56 60:2 6|90 29:2 7|91 69:2 8|8 52:2 9|88 57:2 10|70 20:3 1|69 11:3 2|19 68:3 3|83 16:3 4|4 82:3 5|95 50:3 6|57 62:3 7|49 4:3 8|99 43:3 9|94 21:3 10|80 99:4 1|7 66:4 2|61 36:4 3|84 35:4 4|38 44:4 5|92 56:4 6|36 13:4 7|84 71:4 8|7 35:4 9|45 30:4 10|62 1:5 1|78 93:5 2|22 89:5 3|19 28:5 4|53 79:5 5|88 46:5 6|17 48:5 7|14 23:5 8|42 33:5 9|55 3:5 10|29 8:6 1|85 21:6 2|34 96:6 3|21 76:6 4|28 80:6 5|9 30:6 6|59 80:6 7|86 1:6 8|70 84:6 9|10 45:6 10|28 75:7 1|49 82:7 2|85 63:7 3|62 98:7 4|26 48:7 5|86 37:7 6|58 73:7 7|19 89:7 8|87 82:7 9|11 75:7 10|61 97:8 1|61 89:8 2|58 39:8 3|22 20:8 4|30 73:8 5|40 73:8 6|25 27:8 7|31 45:8 8|17 37:8 9|58 46:8 10|65 9:9 1|31 79:9 2|44 33:9 3|35 40:9 4|58 96:9 5|52 12:9 6|45 28:9 7|27 23:9 8|50 88:9 9|97 4:9 10|80 37:10 1|4 33:10 2|77 79:10 3|69 71:10 4|46 53:10 5|18 25:10 6|65 27:10 7|36 13:10 8|19 26:10 9|1 13:10 10</relation>
    <relation name="R68" arity="2" nbTuples="100" semantics="soft" defaultCost="infinity">93 48:1 1|84 91:1 2|11 41:1 3|67 16:1 4|62 11:1 5|50 90:1 6|27 97:1 7|35 67:1 8|13 15:1 9|58 8:1 10|36 72:2 1|83 33:2 2|3 90:2 3|77 55:2 4|16 36:2 5|85 48:2 6|97 49:2 7|86 76:2 8|26 47:2 9|9 69:2 10|76 82:3 1|12 3:3 2|12 34:3 3|87 5:3 4|39 77:3 5|68 16:3 6|50 61:3 7|56 67:3 8|60 93:3 9|30 72:3 10|94 27:4 1|51 54:4 2|30 36:4 3|3 12:4 4|72 32:4 5|99 73:4 6|92 6:4 7|78 83:4 8|46 29:4 9|39 36:4 10|48 14:5 1|80 11:5 2|38 40:5 3|67 11:5 4|94 90:5 5|63 14:5 6|80 90:5 7|79 6:5 8|27 35:5 9|92 70:5 10|44 17:6 1|76 10:6 2|100 78:6 3|17 37:6 4|64 32:6 5|34 22:6 6|54 47:6 7|45 12:6 8|47 51:6 9|63 50:6 10|31 66:7 1|53 88:7 2|35 27:7 3|10 58:7 4|45 38:7 5|95 18:7 6|74 43:7 7|72 75:7 8|85 74:7 9|99 14:7 10|4 49:8 1|29 21:8 2|52 66:8 3|72 34:8 4|60 64:8 5|22 5:8 6|73 38:8 7|28 39:8 8|51 56:8 9|19 89:8 10|39 13:9 1|38 18:9 2|86 83:9 3|44 29:9 4|56 62:9 5|53 12:9 6|17 63:9 7|86 49:9 8|3 50:9 9|36 93:9 10|56 90:10 1|91 94:10 2|47 87:10 3|34 74:10 4|72 35:10 5|4 68:10 6|55 35:10 7|58 48:10 8|64 79:10 9|21 70:10 10</relation>
    <relation name="R69" arity="2" nbTuples="100" semantics="soft" defaultCost="infinity">99 43:1 1|42 4:1 2|96 73:1 3|74 55:1 4|44 11:1 5|18 40:1 6|3 37:1 7|52 19:1 8|67 2:1 9|30 93:1 10|29 20:2 1|13 54:2 2|52 45:2 3|45 47:2 4|60 95:2 5|83 33:2 6|54 14:2 7|71 87:2 8|33 61:2 9|7 33:2 10|20 64:3 1|66 19:3 2|65 76:3 3|7 80:3 4|25 58:3 5|100 61:3 6|21 42:3 7|89 5:3 8|52 30:3 9|22 85:3 10|12 9:4 1|63 16:4 2|18 56:4 3|17 64:4 4|2 83:4 5|95 44:4 6|46 19:4 7|74 52:4 8|42 44:4 9|99 10:4 10|8 17:5 1|100 94:5 2|97 12:5 3|34 28:5 4|8 31:5 5|38 62:5 6|99 23:5 7|70 29:5 8|76 44:5 9|82 44:5 10|61 88:6 1|34 80:6 2|89 5:6 3|4 46:6 4|36 64:6 5|45 38:6 6|35 57:6 7|25 77:6 8|83 51:6 9|11 42:6 10|4 74:7 1|96 28:7 2|13 93:7 3|46 64:7 4|52 92:7 5|74 71:7 6|90 56:7 7|10 40:7 8|80 12:7 9|12 29:7 10|30 93:8 1|3 72:8 2|30 16:8 3|98 99:8 4|24 41:8 5|64 78:8 6|78 29:8 7|100 27:8 8|60 96:8 9|39 1:8 10|88 11:9 1|12 74:9 2|39 67:9 3|33 35:9 4|48 60:9 5|17 8:9 6|10 97:9 7|62 17:9 8|3 75:9 9|91 24:9 10|52 6:10 1|58 88:10 2|63 93:10 3|27 73:10 4|87 10:10 5|4 28:10 6|46 99:10 7|55 45:10 8|18 92:10 9|94 23:10 10</relation>
    <relation name="R70" arity="2" nbTuples="100" semantics="soft" defaultCost="infinity">77 97:1 1|79 49:1 2|96 44:1 3|53 8:1 4|75 55:1 5|62 76:1 6|76 17:1 7|56 95:1 8|66 92:1 9|26 42:1 10|30 26:2 1|34 91:2 2|36 57:2 3|57 46:2 4|97 6:2 5|49 59:2 6|95 13:2 7|19 93:2 8|7 33:2 9|90 71:2 10|12 43:3 1|31 57:3 2|11 19:3 3|10 58:3 4|62 19:3 5|46 93:3 6|90 84:3 7|7 69:3 8|74 22:3 9|46 30:3 10|40 38:4 1|28 80:4 2|78 92:4 3|48 83:4 4|51 35:4 5|36 13:4 6|94 43:4 7|63 85:4 8|10 86:4 9|83 67:4 10|14 88:5 1|77 19:5 2|30 32:5 3|66 74:5 4|53 34:5 5|32 96:5 6|61 28:5 7|63 7:5 8|89 74:5 9|30 26:5 10|31 72:6 1|89 30:6 2|7 55:6 3|92 62:6 4|42 100:6 5|95 60:6 6|23 16:6 7|29 12:6 8|7 15:6 9|18 73:6 10|53 26:7 1|31 67:7 2|6 24:7 3|53 79:7 4|35 55:7 5|70 75:7 6|91 10:7 7|97 48:7 8|53 71:7 9|58 58:7 10|81 53:8 1|91 64:8 2|99 32:8 3|28 64:8 4|15 77:8 5|62 39:8 6|62 33:8 7|27 94:8 8|56 97:8 9|41 6:8 10|52 5:9 1|24 40:9 2|71 86:9 3|99 81:9 4|98 4:9 5|80 32:9 6|26 81:9 7|40 67:9 8|58 9:9 9|43 86:9 10|64 6:10 1|43 25:10 2|36 32:10 3|45 79:10 4|64 84:10 5|26 51:10 6|16 12:10 7|31 19:10 8|1 51:10 9|87 21:10 10</relation>
    <relation name="R71" arity="2" nbTuples="100" semantics="soft" defaultCost="infinity">33 37:1 1|43 71:1 2|46 12:1 3|53 8:1 4|42 17:1 5|28 53:1 6|79 88:1 7|23 64:1 8|74 7:1 9|60 32:1 10|6 50:2 1|91 34:2 2|75 53:2 3|83 60:2 4|8 47:2 5|95 48:2 6|64 2:2 7|19 51:2 8|47 49:2 9|29 97:2 10|70 12:3 1|4 80:3 2|25 93:3 3|88 92:3 4|23 36:3 5|26 44:3 6|68 87:3 7|67 65:3 8|11 85:3 9|100 39:3 10|57 1:4 1|17 67:4 2|34 77:4 3|8 30:4 4|66 72:4 5|23 57:4 6|7 36:4 7|49 11:4 8|59 87:4 9|71 98:4 10|1 6:5 1|29 94:5 2|44 22:5 3|12 97:5 4|20 71:5 5|53 77:5 6|13 51:5 7|41 68:5 8|54 14:5 9|2 64:5 10|92 70:6 1|47 92:6 2|62 55:6 3|29 46:6 4|100 68:6 5|6 97:6 6|59 48:6 7|69 73:6 8|77 65:6 9|19 9:6 10|28 19:7 1|87 65:7 2|28 94:7 3|15 19:7 4|79 90:7 5|85 43:7 6|8 90:7 7|86 81:7 8|8 13:7 9|40 86:7 10|36 23:8 1|6 34:8 2|50 2:8 3|65 40:8 4|8 73:8 5|50 9:8 6|21 54:8 7|94 30:8 8|54 54:8 9|38 69:8 10|91 83:9 1|42 61:9 2|60 21:9 3|44 94:9 4|33 15:9 5|86 3:9 6|43 14:9 7|58 1:9 8|39 8:9 9|81 94:9 10|61 41:10 1|95 66:10 2|5 12:10 3|92 13:10 4|82 85:10 5|72 93:10 6|19 72:10 7|7 1:10 8|51 94:10 9|15 39:10 10</relation>
    <relation name="R72" arity="2" nbTuples="100" semantics="soft" defaultCost="infinity">9 33:1 1|78 35:1 2|40 92:1 3|59 93:1 4|29 15:1 5|87 81:1 6|49 21:1 7|52 67:1 8|90 60:1 9|37 81:1 10|100 92:2 1|83 49:2 2|76 62:2 3|28 54:2 4|60 14:2 5|79 26:2 6|89 40:2 7|54 12:2 8|60 27:2 9|59 79:2 10|13 24:3 1|31 21:3 2|2 58:3 3|37 94:3 4|3 42:3 5|61 60:3 6|86 77:3 7|3 64:3 8|30 37:3 9|58 55:3 10|86 13:4 1|21 61:4 2|29 66:4 3|28 96:4 4|52 73:4 5|43 99:4 6|53 47:4 7|53 59:4 8|29 65:4 9|17 33:4 10|19 44:5 1|31 94:5 2|19 15:5 3|20 52:5 4|90 35:5 5|77 53:5 6|17 28:5 7|78 67:5 8|37 81:5 9|66 57:5 10|7 49:6 1|33 95:6 2|84 97:6 3|5 41:6 4|96 6:6 5|65 2:6 6|21 95:6 7|38 28:6 8|13 48:6 9|93 43:6 10|23 49:7 1|28 96:7 2|22 6:7 3|9 22:7 4|42 100:7 5|86 66:7 6|7 51:7 7|11 55:7 8|43 2:7 9|15 22:7 10|31 18:8 1|48 8:8 2|84 82:8 3|2 15:8 4|85 11:8 5|91 51:8 6|96 53:8 7|88 47:8 8|73 34:8 9|88 32:8 10|96 18:9 1|74 20:9 2|100 91:9 3|71 88:9 4|18 45:9 5|58 86:9 6|60 49:9 7|30 29:9 8|87 95:9 9|17 54:9 10|40 78:10 1|56 56:10 2|42 51:10 3|62 29:10 4|86 90:10 5|28 21:10 6|87 65:10 7|41 84:10 8|99 49:10 9|1 26:10 10</relation>
    <relation name="R73" arity="2" nbTuples="100" semantics="soft" defaultCost="infinity">31 22:1 1|70 6:1 2|57 29:1 3|8 15:1 4|45 100:1 5|3 46:1 6|82 37:1 7|93 20:1 8|48 56:1 9|95 81:1 10|92 26:2 1|24 50:2 2|96 89:2 3|92 65:2 4|10 66:2 5|77 44:2 6|40 37:2 7|68 15:2 8|32 56:2 9|70 24:2 10|69 29:3 1|99 77:3 2|56 83:3 3|84 22:3 4|72 90:3 5|18 56:3 6|28 67:3 7|26 61:3 8|62 63:3 9|24 5:3 10|80 51:4 1|97 13:4 2|65 10:4 3|14 11:4 4|32 17:4 5|74 72:4 6|53 4:4 7|68 28:4 8|4 47:4 9|27 19:4 10|85 7:5 1|17 32:5 2|62 46:5 3|30 43:5 4|83 16:5 5|54 7:5 6|73 16:5 7|26 73:5 8|43 19:5 9|89 87:5 10|76 28:6 1|60 20:6 2|78 78:6 3|40 9:6 4|61 37:6 5|2 32:6 6|36 48:6 7|18 52:6 8|26 53:6 9|4 27:6 10|35 95:7 1|62 78:7 2|69 36:7 3|78 33:7 4|7 61:7 5|98 80:7 6|9 97:7 7|84 74:7 8|52 7:7 9|65 15:7 10|61 17:8 1|56 63:8 2|42 14:8 3|15 91:8 4|98 16:8 5|28 2:8 6|21 38:8 7|67 100:8 8|90 37:8 9|15 93:8 10|87 42:9 1|3 47:9 2|85 23:9 3|69 17:9 4|66 43:9 5|7 15:9 6|75 1:9 7|21 25:9 8|4 69:9 9|2 43:9 10|86 4:10 1|67 60:10 2|42 91:10 3|29 27:10 4|50 2:10 5|73 97:10 6|41 88:10 7|75 74:10 8|70 6:10 9|97 67:10 10</relation>
    <relation name="R74" arity="2" nbTuples="100" semantics="soft" defaultCost="infinity">80 55:1 1|49 55:1 2|77 77:1 3|52 9:1 4|49 63:1 5|45 38:1 6|48 60:1 7|68 65:1 8|95 33:1 9|64 6:1 10|30 10:2 1|16 5:2 2|6 88:2 3|76 97:2 4|80 90:2 5|9 55:2 6|33 74:2 7|33 95:2 8|32 54:2 9|91 69:2 10|93 85:3 1|77 82:3 2|43 49:3 3|78 41:3 4|93 37:3 5|2 26:3 6|78 95:3 7|12 90:3 8|76 52:3 9|60 57:3 10|29 33:4 1|43 32:4 2|76 59:4 3|16 67:4 4|2 37:4 5|56 31:4 6|35 41:4 7|9 21:4 8|92 40:4 9|89 97:4 10|15 51:5 1|55 82:5 2|34 31:5 3|31 68:5 4|6 2:5 5|7 77:5 6|19 94:5 7|90 98:5 8|31 99:5 9|64 57:5 10|92 20:6 1|54 36:6 2|70 49:6 3|77 32:6 4|73 12:6 5|11 65:6 6|74 4:6 7|16 80:6 8|80 40:6 9|79 43:6 10|43 87:7 1|77 66:7 2|39 50:7 3|76 59:7 4|79 22:7 5|55 18:7 6|7 16:7 7|24 95:7 8|31 70:7 9|8 36:7 10|45 78:8 1|65 70:8 2|17 39:8 3|83 50:8 4|16 32:8 5|43 83:8 6|75 18:8 7|86 44:8 8|99 41:8 9|73 7:8 10|64 50:9 1|20 98:9 2|41 96:9 3|97 83:9 4|56 58:9 5|12 40:9 6|86 45:9 7|5 22:9 8|49 73:9 9|9 1:9 10|60 63:10 1|71 19:10 2|8 34:10 3|16 95:10 4|89 33:10 5|28 25:10 6|33 63:10 7|1 3:10 8|90 69:10 9|88 42:10 10</relation>
    <relation name="R75" arity="2" nbTuples="100" semantics="soft" defaultCost="infinity">75 33:1 1|99 2:1 2|66 87:1 3|62 35:1 4|72 72:1 5|74 82:1 6|71 18:1 7|71 68:1 8|77 87:1 9|41 48:1 10|55 12:2 1|25 19:2 2|93 95:2 3|40 79:2 4|91 76:2 5|6 28:2 6|30 85:2 7|21 18:2 8|36 54:2 9|16 71:2 10|66 66:3 1|84 86:3 2|2 25:3 3|42 85:3 4|66 61:3 5|85 72:3 6|12 98:3 7|62 73:3 8|93 52:3 9|89 22:3 10|81 16:4 1|100 63:4 2|12 99:4 3|41 41:4 4|54 98:4 5|89 5:4 6|80 77:4 7|95 71:4 8|73 88:4 9|21 35:4 10|66 5:5 1|98 11:5 2|68 88:5 3|67 29:5 4|38 60:5 5|44 10:5 6|87 88:5 7|17 29:5 8|30 5:5 9|25 18:5 10|21 28:6 1|70 22:6 2|58 77:6 3|59 99:6 4|72 48:6 5|63 93:6 6|50 100:6 7|64 32:6 8|86 23:6 9|23 92:6 10|21 32:7 1|8 60:7 2|40 71:7 3|93 76:7 4|100 55:7 5|57 56:7 6|55 88:7 7|55 32:7 8|82 67:7 9|1 16:7 10|80 69:8 1|40 70:8 2|79 44:8 3|29 6:8 4|64 79:8 5|33 62:8 6|83 63:8 7|76 19:8 8|10 14:8 9|71 62:8 10|59 23:9 1|83 13:9 2|85 64:9 3|19 13:9 4|46 91:9 5|16 42:9 6|22 44:9 7|72 59:9 8|30 68:9 9|56 5:9 10|38 81:10 1|96 91:10 2|96 51:10 3|50 62:10 4|69 67:10 5|32 11:10 6|9 32:10 7|79 9:10 8|66 10:10 9|15 84:10 10</relation>
    <relation name="R76" arity="2" nbTuples="100" semantics="soft" defaultCost="infinity">56 62:1 1|93 96:1 2|39 37:1 3|72 12:1 4|46 74:1 5|6 34:1 6|20 49:1 7|19 58:1 8|77 40:1 9|68 37:1 10|78 22:2 1|68 1:2 2|83 3:2 3|42 73:2 4|26 2:2 5|89 90:2 6|45 22:2 7|62 40:2 8|92 39:2 9|28 37:2 10|19 98:3 1|41 84:3 2|48 62:3 3|52 82:3 4|15 89:3 5|69 14:3 6|3 89:3 7|64 78:3 8|31 34:3 9|7 99:3 10|34 19:4 1|30 25:4 2|25 24:4 3|69 51:4 4|85 54:4 5|4 27:4 6|90 97:4 7|57 4:4 8|68 50:4 9|40 45:4 10|38 70:5 1|82 74:5 2|50 93:5 3|17 92:5 4|41 98:5 5|92 45:5 6|93 45:5 7|37 78:5 8|61 36:5 9|74 16:5 10|15 8:6 1|65 4:6 2|77 67:6 3|32 10:6 4|47 9:6 5|10 53:6 6|94 85:6 7|31 17:6 8|25 97:6 9|73 55:6 10|76 68:7 1|59 40:7 2|63 99:7 3|17 93:7 4|60 79:7 5|76 56:7 6|49 87:7 7|29 93:7 8|31 75:7 9|15 8:7 10|94 45:8 1|78 16:8 2|59 11:8 3|74 95:8 4|29 50:8 5|92 33:8 6|42 73:8 7|16 30:8 8|96 92:8 9|3 69:8 10|1 80:9 1|59 69:9 2|19 96:9 3|44 29:9 4|10 26:9 5|23 48:9 6|27 39:9 7|82 51:9 8|74 68:9 9|64 72:9 10|62 58:10 1|36 57:10 2|79 67:10 3|25 39:10 4|15 98:10 5|3 75:10 6|78 52:10 7|68 3:10 8|56 43:10 9|89 71:10 10</relation>
    <relation name="R77" arity="2" nbTuples="100" semantics="soft" defaultCost="infinity">88 52:1 1|76 1:1 2|45 38:1 3|39 15:1 4|4 18:1 5|37 3:1 6|67 84:1 7|84 56:1 8|73 37:1 9|49 61:1 10|2 65:2 1|64 93:2 2|73 9:2 3|4 52:2 4|30 52:2 5|4 59:2 6|77 24:2 7|47 62:2 8|41 75:2 9|31 57:2 10|22 80:3 1|19 51:3 2|89 71:3 3|72 23:3 4|3 24:3 5|19 74:3 6|16 45:3 7|77 89:3 8|52 88:3 9|51 76:3 10|32 95:4 1|36 86:4 2|84 90:4 3|46 79:4 4|30 4:4 5|6 5:4 6|18 79:4 7|64 13:4 8|65 87:4 9|54 98:4 10|99 73:5 1|25 81:5 2|42 39:5 3|86 100:5 4|88 16:5 5|26 51:5 6|74 55:5 7|21 95:5 8|90 39:5 9|24 100:5 10|5 74:6 1|20 65:6 2|35 11:6 3|15 81:6 4|34 98:6 5|96 86:6 6|40 14:6 7|35 74:6 8|55 88:6 9|44 59:6 10|8 85:7 1|46 34:7 2|8 8:7 3|81 7:7 4|49 90:7 5|100 57:7 6|23 14:7 7|89 55:7 8|28 40:7 9|91 29:7 10|78 72:8 1|86 85:8 2|66 59:8 3|35 24:8 4|15 66:8 5|76 34:8 6|65 61:8 7|32 64:8 8|83 39:8 9|55 67:8 10|21 5:9 1|19 64:9 2|4 53:9 3|73 60:9 4|45 20:9 5|97 16:9 6|81 91:9 7|76 57:9 8|18 29:9 9|97 95:9 10|88 18:10 1|79 97:10 2|33 19:10 3|32 82:10 4|17 70:10 5|48 22:10 6|21 27:10 7|31 48:10 8|68 63:10 9|83 12:10 10</relation>
    <relation name="R78" arity="2" nbTuples="100" semantics="soft" defaultCost="infinity">44 34:1 1|60 27:1 2|19 10:1 3|41 8:1 4|6 4:1 5|74 87:1 6|88 6:1 7|39 17:1 8|33 96:1 9|68 77:1 10|96 27:2 1|7 17:2 2|1 42:2 3|94 96:2 4|91 20:2 5|17 96:2 6|19 69:2 7|88 22:2 8|71 19:2 9|78 1:2 10|98 100:3 1|14 97:3 2|45 96:3 3|78 77:3 4|76 76:3 5|8 57:3 6|3 19:3 7|26 19:3 8|51 72:3 9|6 39:3 10|82 1:4 1|15 81:4 2|65 8:4 3|63 30:4 4|59 52:4 5|10 98:4 6|39 71:4 7|3 14:4 8|2 56:4 9|25 20:4 10|36 94:5 1|70 44:5 2|64 54:5 3|70 71:5 4|27 82:5 5|59 50:5 6|95 99:5 7|44 75:5 8|61 49:5 9|42 50:5 10|7 98:6 1|29 15:6 2|85 30:6 3|32 28:6 4|30 85:6 5|12 15:6 6|49 74:6 7|40 98:6 8|24 71:6 9|27 61:6 10|5 23:7 1|17 72:7 2|56 61:7 3|4 5:7 4|81 52:7 5|2 87:7 6|33 60:7 7|64 12:7 8|76 7:7 9|93 73:7 10|73 73:8 1|91 49:8 2|33 80:8 3|22 62:8 4|50 99:8 5|84 25:8 6|60 96:8 7|26 73:8 8|20 60:8 9|62 24:8 10|23 6:9 1|96 14:9 2|57 18:9 3|62 5:9 4|23 18:9 5|89 93:9 6|21 74:9 7|82 48:9 8|35 100:9 9|16 32:9 10|52 47:10 1|32 68:10 2|68 35:10 3|36 20:10 4|57 83:10 5|9 40:10 6|75 26:10 7|41 51:10 8|42 33:10 9|12 3:10 10</relation>
    <relation name="R79" arity="2" nbTuples="100" semantics="soft" defaultCost="infinity">24 72:1 1|84 30:1 2|98 11:1 3|44 17:1 4|4 55:1 5|8 54:1 6|35 9:1 7|87 16:1 8|35 26:1 9|63 83:1 10|52 49:2 1|45 74:2 2|97 71:2 3|26 75:2 4|56 70:2 5|75 68:2 6|5 90:2 7|65 41:2 8|82 7:2 9|69 10:2 10|87 28:3 1|1 46:3 2|75 4:3 3|48 89:3 4|48 43:3 5|64 64:3 6|38 47:3 7|84 37:3 8|29 91:3 9|53 55:3 10|58 39:4 1|53 2:4 2|86 64:4 3|37 34:4 4|53 39:4 5|2 24:4 6|52 26:4 7|61 43:4 8|19 32:4 9|70 3:4 10|57 12:5 1|47 47:5 2|57 10:5 3|89 37:5 4|28 91:5 5|96 10:5 6|11 77:5 7|78 63:5 8|72 26:5 9|38 37:5 10|57 15:6 1|89 13:6 2|33 56:6 3|89 69:6 4|7 62:6 5|64 89:6 6|76 96:6 7|92 75:6 8|34 98:6 9|29 14:6 10|25 33:7 1|83 94:7 2|22 38:7 3|26 97:7 4|67 51:7 5|85 87:7 6|2 78:7 7|43 35:7 8|5 36:7 9|21 32:7 10|26 41:8 1|28 47:8 2|11 16:8 3|16 57:8 4|89 20:8 5|65 87:8 6|10 50:8 7|14 100:8 8|1 21:8 9|53 99:8 10|17 87:9 1|37 44:9 2|77 38:9 3|46 20:9 4|79 28:9 5|52 47:9 6|84 30:9 7|97 19:9 8|13 81:9 9|45 89:9 10|66 75:10 1|50 41:10 2|46 94:10 3|93 1:10 4|53 14:10 5|65 7:10 6|74 98:10 7|89 31:10 8|96 22:10 9|61 61:10 10</relation>
    <relation name="R80" arity="2" nbTuples="100" semantics="soft" defaultCost="infinity">22 90:1 1|85 81:1 2|7 64:1 3|17 87:1 4|58 56:1 5|24 12:1 6|91 15:1 7|71 32:1 8|95 5:1 9|87 100:1 10|85 70:2 1|2 5:2 2|89 46:2 3|91 99:2 4|65 58:2 5|84 31:2 6|10 64:2 7|2 24:2 8|70 36:2 9|51 98:2 10|49 51:3 1|43 86:3 2|49 40:3 3|1 15:3 4|84 2:3 5|18 24:3 6|48 1:3 7|55 66:3 8|24 91:3 9|88 18:3 10|78 72:4 1|14 31:4 2|93 81:4 3|64 87:4 4|42 11:4 5|2 15:4 6|45 31:4 7|93 94:4 8|98 14:4 9|86 1:4 10|89 8:5 1|68 22:5 2|99 6:5 3|3 10:5 4|95 14:5 5|89 91:5 6|36 25:5 7|44 53:5 8|98 90:5 9|35 20:5 10|62 56:6 1|67 90:6 2|11 57:6 3|47 68:6 4|91 5:6 5|48 37:6 6|42 91:6 7|20 7:6 8|86 12:6 9|79 95:6 10|40 71:7 1|57 93:7 2|87 59:7 3|84 77:7 4|45 22:7 5|31 60:7 6|42 5:7 7|14 62:7 8|2 48:7 9|64 45:7 10|41 52:8 1|23 13:8 2|64 37:8 3|16 10:8 4|64 55:8 5|59 24:8 6|4 68:8 7|27 40:8 8|100 85:8 9|9 84:8 10|99 65:9 1|90 5:9 2|89 40:9 3|79 83:9 4|61 72:9 5|19 39:9 6|96 60:9 7|15 91:9 8|31 40:9 9|42 66:9 10|31 68:10 1|76 85:10 2|62 60:10 3|52 72:10 4|57 77:10 5|25 6:10 6|41 75:10 7|77 4:10 8|56 6:10 9|1 68:10 10</relation>
    <relation name="R81" arity="2" nbTuples="100" semantics="soft" defaultCost="infinity">50 55:1 1|56 47:1 2|49 9:1 3|82 62:1 4|53 26:1 5|43 22:1 6|89 14:1 7|59 13:1 8|51 81:1 9|65 75:1 10|69 9:2 1|67 88:2 2|62 7:2 3|99 83:2 4|18 41:2 5|65 67:2 6|3 22:2 7|70 78:2 8|68 3:2 9|41 24:2 10|84 94:3 1|57 68:3 2|34 25:3 3|94 74:3 4|44 89:3 5|73 17:3 6|25 6:3 7|18 83:3 8|88 73:3 9|64 90:3 10|70 42:4 1|83 67:4 2|2 61:4 3|11 100:4 4|53 32:4 5|3 92:4 6|58 88:4 7|73 2:4 8|69 79:4 9|21 79:4 10|36 47:5 1|77 13:5 2|56 22:5 3|57 73:5 4|27 24:5 5|43 65:5 6|56 45:5 7|97 12:5 8|84 11:5 9|14 23:5 10|16 65:6 1|30 22:6 2|48 92:6 3|23 8:6 4|39 100:6 5|40 21:6 6|61 23:6 7|10 17:6 8|32 45:6 9|25 7:6 10|38 55:7 1|78 40:7 2|13 38:7 3|4 58:7 4|65 73:7 5|55 99:7 6|88 68:7 7|19 74:7 8|51 47:7 9|90 66:7 10|95 74:8 1|55 36:8 2|33 13:8 3|8 34:8 4|79 27:8 5|24 73:8 6|31 40:8 7|1 53:8 8|54 95:8 9|4 44:8 10|98 53:9 1|26 48:9 2|53 43:9 3|8 87:9 4|95 99:9 5|40 88:9 6|83 4:9 7|35 90:9 8|10 95:9 9|99 64:9 10|25 37:10 1|39 88:10 2|89 88:10 3|83 1:10 4|60 38:10 5|84 91:10 6|47 19:10 7|46 13:10 8|100 93:10 9|9 88:10 10</relation>
    <relation name="R82" arity="2" nbTuples="100" semantics="soft" defaultCost="infinity">78 66:1 1|93 74:1 2|53 78:1 3|8 91:1 4|88 3:1 5|23 64:1 6|66 39:1 7|76 20:1 8|12 25:1 9|8 9:1 10|10 22:2 1|13 28:2 2|90 97:2 3|87 36:2 4|5 20:2 5|70 19:2 6|22 32:2 7|98 96:2 8|100 67:2 9|68 25:2 10|14 30:3 1|73 36:3 2|62 98:3 3|40 27:3 4|92 2:3 5|71 26:3 6|31 43:3 7|74 39:3 8|53 77:3 9|30 62:3 10|41 36:4 1|53 97:4 2|62 72:4 3|52 9:4 4|26 53:4 5|22 20:4 6|26 50:4 7|63 47:4 8|56 8:4 9|29 28:4 10|9 23:5 1|4 44:5 2|72 75:5 3|11 40:5 4|57 57:5 5|43 65:5 6|7 4:5 7|43 91:5 8|54 89:5 9|31 82:5 10|26 67:6 1|48 30:6 2|23 75:6 3|19 67:6 4|15 46:6 5|49 94:6 6|52 10:6 7|19 49:6 8|1 30:6 9|9 78:6 10|98 3:7 1|91 98:7 2|82 8:7 3|81 29:7 4|7 89:7 5|56 59:7 6|1 73:7 7|87 47:7 8|52 23:7 9|97 31:7 10|4 51:8 1|68 67:8 2|67 78:8 3|89 88:8 4|38 43:8 5|94 51:8 6|52 38:8 7|57 78:8 8|11 45:8 9|27 29:8 10|47 74:9 1|73 39:9 2|99 56:9 3|57 42:9 4|23 25:9 5|26 32:9 6|72 27:9 7|78 4:9 8|30 45:9 9|40 66:9 10|98 84:10 1|60 65:10 2|1 59:10 3|7 79:10 4|9 35:10 5|32 52:10 6|98 61:10 7|69 90:10 8|71 52:10 9|91 22:10 10</relation>
    <relation name="R83" arity="2" nbTuples="100" semantics="soft" defaultCost="infinity">53 51:1 1|75 36:1 2|81 75:1 3|97 43:1 4|41 63:1 5|78 71:1 6|67 90:1 7|22 1:1 8|88 68:1 9|61 68:1 10|90 71:2 1|58 87:2 2|94 29:2 3|7 78:2 4|66 92:2 5|2 18:2 6|30 55:2 7|44 22:2 8|41 45:2 9|84 98:2 10|50 79:3 1|36 13:3 2|5 28:3 3|89 19:3 4|93 42:3 5|4 50:3 6|28 80:3 7|1 52:3 8|9 85:3 9|85 28:3 10|36 73:4 1|75 98:4 2|5 58:4 3|83 44:4 4|83 13:4 5|90 76:4 6|98 11:4 7|50 2:4 8|72 79:4 9|70 79:4 10|40 20:5 1|10 52:5 2|36 14:5 3|56 29:5 4|22 61:5 5|23 8:5 6|81 63:5 7|73 4:5 8|3 43:5 9|32 23:5 10|51 90:6 1|23 20:6 2|96 60:6 3|52 40:6 4|71 48:6 5|98 93:6 6|19 14:6 7|3 21:6 8|71 73:6 9|96 15:6 10|100 34:7 1|76 35:7 2|7 14:7 3|87 12:7 4|72 86:7 5|91 65:7 6|26 45:7 7|48 78:7 8|18 38:7 9|2 45:7 10|31 1:8 1|82 100:8 2|48 48:8 3|34 52:8 4|67 37:8 5|81 6:8 6|4 70:8 7|67 13:8 8|15 19:8 9|90 19:8 10|40 3:9 1|12 95:9 2|60 65:9 3|4 95:9 4|23 32:9 5|29 95:9 6|4 22:9 7|87 60:9 8|42 24:9 9|83 43:9 10|94 42:10 1|91 100:10 2|27 91:10 3|50 87:10 4|11 77:10 5|33 58:10 6|12 27:10 7|14 26:10 8|56 29:10 9|51 31:10 10</relation>
    <relation name="R84" arity="2" nbTuples="100" semantics="soft" defaultCost="infinity">3 77:1 1|8 100:1 2|89 2:1 3|28 84:1 4|23 8:1 5|93 70:1 6|31 63:1 7|83 31:1 8|53 75:1 9|95 32:1 10|50 98:2 1|58 31:2 2|83 9:2 3|27 47:2 4|53 15:2 5|40 5:2 6|53 69:2 7|56 98:2 8|82 47:2 9|5 82:2 10|45 43:3 1|23 89:3 2|84 37:3 3|76 21:3 4|40 71:3 5|1 55:3 6|92 17:3 7|34 73:3 8|79 45:3 9|58 40:3 10|51 29:4 1|9 64:4 2|72 99:4 3|62 77:4 4|55 15:4 5|49 35:4 6|46 89:4 7|28 68:4 8|6 1:4 9|58 63:4 10|30 47:5 1|29 35:5 2|92 53:5 3|25 36:5 4|23 26:5 5|87 18:5 6|48 56:5 7|2 72:5 8|82 2:5 9|25 21:5 10|51 72:6 1|2 97:6 2|32 87:6 3|63 31:6 4|61 60:6 5|16 24:6 6|86 54:6 7|64 78:6 8|15 70:6 9|75 6:6 10|25 12:7 1|77 91:7 2|18 43:7 3|17 34:7 4|73 48:7 5|39 79:7 6|13 83:7 7|18 17:7 8|73 43:7 9|16 46:7 10|3 78:8 1|98 80:8 2|48 30:8 3|4 3:8 4|68 83:8 5|26 35:8 6|100 37:8 7|26 55:8 8|98 100:8 9|72 32:8 10|81 44:9 1|83 65:9 2|32 19:9 3|86 90:9 4|36 48:9 5|57 17:9 6|82 95:9 7|95 64:9 8|19 11:9 9|67 47:9 10|68 78:10 1|57 5:10 2|6 30:10 3|25 9:10 4|6 31:10 5|7 1:10 6|79 66:10 7|48 76:10 8|21 92:10 9|88 33:10 10</relation>
    <relation name="R85" arity="2" nbTuples="100" semantics="soft" defaultCost="infinity">38 10:1 1|23 19:1 2|74 66:1 3|49 57:1 4|72 79:1 5|29 4:1 6|28 59:1 7|45 13:1 8|11 71:1 9|56 91:1 10|93 87:2 1|98 15:2 2|2 21:2 3|84 40:2 4|20 17:2 5|71 78:2 6|20 21:2 7|20 49:2 8|41 32:2 9|81 85:2 10|92 31:3 1|85 79:3 2|68 23:3 3|57 86:3 4|83 63:3 5|7 47:3 6|2 44:3 7|4 9:3 8|94 21:3 9|78 86:3 10|15 95:4 1|49 4:4 2|56 47:4 3|55 99:4 4|10 7:4 5|58 51:4 6|25 76:4 7|35 74:4 8|54 54:4 9|62 15:4 10|6 34:5 1|17 20:5 2|68 10:5 3|42 21:5 4|78 99:5 5|45 40:5 6|93 26:5 7|33 81:5 8|78 34:5 9|88 64:5 10|77 98:6 1|68 95:6 2|70 52:6 3|93 96:6 4|61 50:6 5|74 19:6 6|23 62:6 7|39 63:6 8|34 51:6 9|76 62:6 10|57 35:7 1|60 50:7 2|12 42:7 3|77 46:7 4|29 57:7 5|14 66:7 6|44 44:7 7|31 69:7 8|87 70:7 9|26 92:7 10|59 67:8 1|10 29:8 2|99 30:8 3|34 81:8 4|99 45:8 5|40 3:8 6|29 15:8 7|97 25:8 8|8 68:8 9|62 4:8 10|41 73:9 1|66 9:9 2|72 85:9 3|35 48:9 4|29 87:9 5|16 4:9 6|27 97:9 7|86 3:9 8|10 95:9 9|92 94:9 10|80 66:10 1|86 1:10 2|43 14:10 3|14 14:10 4|12 8:10 5|91 49:10 6|42 17:10 7|48 53:10 8|60 50:10 9|86 56:10 10</relation>
    <relation name="R86" arity="2" nbTuples="100" semantics="soft" defaultCost="infinity">4 96:1 1|41 59:1 2|90 58:1 3|26 59:1 4|63 96:1 5|67 30:1 6|12 80:1 7|50 38:1 8|62 100:1 9|39 96:1 10|9 55:2 1|19 16:2 2|80 12:2 3|84 21:2 4|58 77:2 5|98 21:2 6|58 52:2 7|89 71:2 8|81 24:2 9|3 43:2 10|37 75:3 1|51 36:3 2|65 80:3 3|51 87:3 4|67 72:3 5|4 5:3 6|5 23:3 7|3 54:3 8|75 7:3 9|6 22:3 10|90 53:4 1|100 63:4 2|85 9:4 3|97 79:4 4|32 69:4 5|4 7:4 6|42 30:4 7|63 22:4 8|85 38:4 9|8 11:4 10|76 11:5 1|89 74:5 2|30 14:5 3|82 25:5 4|4 41:5 5|51 5:5 6|18 80:5 7|65 91:5 8|64 96:5 9|4 4:5 10|80 40:6 1|18 29:6 2|18 89:6 3|68 23:6 4|66 85:6 5|88 74:6 6|90 65:6 7|94 7:6 8|67 96:6 9|73 32:6 10|99 33:7 1|94 39:7 2|18 66:7 3|72 36:7 4|12 8:7 5|47 33:7 6|12 56:7 7|50 47:7 8|46 13:7 9|16 89:7 10|46 13:8 1|77 91:8 2|67 57:8 3|41 78:8 4|96 19:8 5|5 61:8 6|73 93:8 7|4 11:8 8|91 46:8 9|85 11:8 10|75 28:9 1|65 28:9 2|22 30:9 3|61 17:9 4|89 22:9 5|12 2:9 6|19 5:9 7|73 90:9 8|16 14:9 9|95 45:9 10|72 46:10 1|63 62:10 2|81 62:10 3|22 56:10 4|88 16:10 5|66 86:10 6|35 68:10 7|36 59:10 8|1 17:10 9|32 6:10 10</relation>
    <relation name="R87" arity="2" nbTuples="100" semantics="soft" defaultCost="infinity">59 43:1 1|10 16:1 2|84 91:1 3|8 9:1 4|25 29:1 5|14 5:1 6|26 17:1 7|70 46:1 8|91 75:1 9|65 11:1 10|72 7:2 1|4 95:2 2|43 44:2 3|42 64:2 4|51 87:2 5|53 1:2 6|7 90:2 7|25 17:2 8|14 22:2 9|91 13:2 10|100 37:3 1|23 57:3 2|88 30:3 3|86 10:3 4|91 48:3 5|60 89:3 6|99 70:3 7|73 69:3 8|82 65:3 9|48 31:3 10|18 20:4 1|38 44:4 2|40 61:4 3|81 20:4 4|47 81:4 5|83 37:4 6|45 27:4 7|10 5:4 8|39 56:4 9|37 82:4 10|16 93:5 1|93 82:5 2|20 98:5 3|17 88:5 4|47 57:5 5|21 8:5 6|60 34:5 7|60 97:5 8|59 67:5 9|73 80:5 10|7 6:6 1|88 52:6 2|50 73:6 3|52 75:6 4|84 70:6 5|64 4:6 6|1 56:6 7|94 92:6 8|17 64:6 9|56 66:6 10|58 6:7 1|62 36:7 2|31 29:7 3|22 26:7 4|28 80:7 5|65 31:7 6|46 47:7 7|76 64:7 8|24 88:7 9|62 62:7 10|54 15:8 1|2 21:8 2|59 80:8 3|37 79:8 4|56 88:8 5|22 52:8 6|94 25:8 7|64 8:8 8|95 61:8 9|42 17:8 10|62 11:9 1|2 54:9 2|16 42:9 3|28 24:9 4|30 13:9 5|64 3:9 6|30 83:9 7|79 16:9 8|87 96:9 9|73 42:9 10|70 31:10 1|11 62:10 2|51 54:10 3|6 51:10 4|63 36:10 5|67 7:10 6|44 11:10 7|55 64:10 8|59 27:10 9|5 77:10 10</relation>
    <relation name="R88" arity="2" nbTuples="100" semantics="soft" defaultCost="infinity">67 15:1 1|90 71:1 2|95 29:1 3|46 48:1 4|90 30:1 5|86 16:1 6|67 8:1 7|73 36:1 8|28 77:1 9|55 40:1 10|56 41:2 1|12 51:2 2|65 94:2 3|88 29:2 4|29 58:2 5|44 28:2 6|61 29:2 7|4 96:2 8|6 5:2 9|25 37:2 10|37 47:3 1|69 9:3 2|58 32:3 3|14 18:3 4|34 63:3 5|9 25:3 6|93 85:3 7|26 5:3 8|92 93:3 9|49 4:3 10|34 69:4 1|79 37:4 2|90 5:4 3|52 13:4 4|95 20:4 5|90 57:4 6|39 15:4 7|31 43:4 8|15 78:4 9|33 61:4 10|25 42:5 1|54 92:5 2|2 72:5 3|82 41:5 4|56 30:5 5|90 1:5 6|5 53:5 7|89 31:5 8|29 98:5 9|34 34:5 10|96 26:6 1|64 60:6 2|50 89:6 3|25 41:6 4|51 78:6 5|77 57:6 6|65 97:6 7|54 51:6 8|61 2:6 9|87 82:6 10|67 21:7 1|7 78:7 2|92 58:7 3|61 57:7 4|23 74:7 5|2 41:7 6|94 25:7 7|48 29:7 8|100 26:7 9|6 24:7 10|31 34:8 1|26 94:8 2|4 81:8 3|56 37:8 4|54 93:8 5|25 63:8 6|60 1:8 7|8 51:8 8|77 27:8 9|93 41:8 10|83 36:9 1|85 7:9 2|100 10:9 3|74 50:9 4|42 26:9 5|9 39:9 6|96 64:9 7|100 36:9 8|96 66:9 9|32 51:9 10|68 25:10 1|18 21:10 2|54 74:10 3|5 38:10 4|27 41:10 5|11 84:10 6|10 90:10 7|37 48:10 8|50 22:10 9|80 11:10 10</relation>
    <relation name="R89" arity="2" nbTuples="100" semantics="soft" defaultCost="infinity">36 91:1 1|52 15:1 2|25 61:1 3|92 29:1 4|25 9:1 5|37 12:1 6|98 19:1 7|19 2:1 8|47 89:1 9|30 20:1 10|55 7:2 1|14 83:2 2|41 21:2 3|10 87:2 4|32 32:2 5|10 29:2 6|46 17:2 7|69 35:2 8|15 93:2 9|26 29:2 10|71 49:3 1|95 49:3 2|85 29:3 3|22 3:3 4|31 43:3 5|82 36:3 6|17 56:3 7|47 70:3 8|19 100:3 9|53 55:3 10|35 58:4 1|44 95:4 2|77 7:4 3|63 44:4 4|87 15:4 5|39 62:4 6|92 26:4 7|11 99:4 8|84 68:4 9|6 31:4 10|33 2:5 1|89 91:5 2|31 75:5 3|92 83:5 4|93 22:5 5|37 9:5 6|25 96:5 7|49 53:5 8|19 7:5 9|86 71:5 10|16 9:6 1|91 100:6 2|33 25:6 3|7 51:6 4|48 55:6 5|94 89:6 6|78 57:6 7|3 4:6 8|19 62:6 9|94 58:6 10|37 55:7 1|100 81:7 2|43 82:7 3|53 94:7 4|30 71:7 5|44 86:7 6|89 54:7 7|95 71:7 8|61 47:7 9|83 99:7 10|38 88:8 1|44 91:8 2|82 99:8 3|15 64:8 4|79 100:8 5|1 44:8 6|2 30:8 7|24 48:8 8|32 73:8 9|49 86:8 10|39 49:9 1|25 77:9 2|87 17:9 3|80 85:9 4|25 1:9 5|1 25:9 6|67 40:9 7|67 94:9 8|70 17:9 9|1 30:9 10|75 66:10 1|38 53:10 2|80 41:10 3|32 27:10 4|89 66:10 5|22 21:10 6|75 1:10 7|58 46:10 8|90 68:10 9|66 94:10 10</relation>
    <relation name="R90" arity="2" nbTuples="100" semantics="soft" defaultCost="infinity">38 26:1 1|100 12:1 2|57 84:1 3|60 66:1 4|12 26:1 5|86 36:1 6|60 59:1 7|3 21:1 8|10 83:1 9|10 99:1 10|34 23:2 1|99 86:2 2|17 36:2 3|89 47:2 4|7 22:2 5|79 70:2 6|92 37:2 7|29 74:2 8|28 42:2 9|73 67:2 10|91 17:3 1|39 39:3 2|17 52:3 3|81 6:3 4|92 6:3 5|60 50:3 6|17 38:3 7|26 67:3 8|75 73:3 9|87 31:3 10|37 4:4 1|82 9:4 2|85 89:4 3|7 17:4 4|15 51:4 5|100 64:4 6|94 35:4 7|86 78:4 8|28 72:4 9|99 2:4 10|40 97:5 1|68 51:5 2|37 23:5 3|72 72:5 4|93 30:5 5|73 23:5 6|44 46:5 7|29 66:5 8|86 78:5 9|15 21:5 10|97 70:6 1|90 68:6 2|29 76:6 3|59 69:6 4|68 6:6 5|90 88:6 6|50 88:6 7|8 44:6 8|98 11:6 9|53 80:6 10|74 40:7 1|78 31:7 2|70 96:7 3|54 7:7 4|20 56:7 5|98 48:7 6|67 96:7 7|88 94:7 8|61 18:7 9|55 15:7 10|26 27:8 1|89 88:8 2|98 90:8 3|60 71:8 4|79 99:8 5|82 15:8 6|39 87:8 7|18 66:8 8|61 65:8 9|76 91:8 10|71 80:9 1|10 79:9 2|18 14:9 3|99 49:9 4|83 67:9 5|35 49:9 6|46 49:9 7|54 71:9 8|65 46:9 9|63 17:9 10|37 6:10 1|52 43:10 2|1 68:10 3|1 100:10 4|25 92:10 5|30 74:10 6|25 76:10 7|70 71:10 8|53 70:10 9|75 43:10 10</relation>
    <relation name="R91" arity="2" nbTuples="100" semantics="soft" defaultCost="infinity">3 36:1 1|40 100:1 2|97 8:1 3|14 65:1 4|78 15:1 5|88 79:1 6|32 53:1 7|32 4:1 8|68 86:1 9|60 38:1 10|16 32:2 1|28 44:2 2|22 39:2 3|46 38:2 4|23 69:2 5|33 27:2 6|64 43:2 7|29 80:2 8|66 62:2 9|35 4:2 10|89 82:3 1|33 67:3 2|75 83:3 3|94 51:3 4|75 58:3 5|100 28:3 6|37 81:3 7|41 71:3 8|45 50:3 9|74 64:3 10|95 96:4 1|91 55:4 2|80 41:4 3|52 99:4 4|79 23:4 5|19 90:4 6|64 85:4 7|50 22:4 8|6 87:4 9|68 32:4 10|33 59:5 1|87 80:5 2|70 7:5 3|6 89:5 4|29 19:5 5|86 36:5 6|32 65:5 7|35 69:5 8|3 65:5 9|39 7:5 10|44 12:6 1|22 92:6 2|13 75:6 3|92 65:6 4|91 71:6 5|18 88:6 6|9 80:6 7|45 25:6 8|40 26:6 9|61 6:6 10|93 60:7 1|74 97:7 2|10 94:7 3|4 11:7 4|15 10:7 5|19 60:7 6|17 34:7 7|2 61:7 8|32 100:7 9|89 62:7 10|50 37:8 1|38 73:8 2|29 19:8 3|92 88:8 4|86 85:8 5|99 27:8 6|3 79:8 7|78 40:8 8|55 97:8 9|8 62:8 10|46 31:9 1|59 6:9 2|1 86:9 3|85 74:9 4|76 8:9 5|42 29:9 6|5 94:9 7|88 10:9 8|7 94:9 9|88 95:9 10|75 86:10 1|55 17:10 2|52 99:10 3|94 6:10 4|4 13:10 5|67 3:10 6|7 70:10 7|36 1:10 8|59 83:10 9|66 2:10 10</relation>
    <relation name="R92" arity="2" nbTuples="100" semantics="soft" defaultCost="infinity">57 81:1 1|50 44:1 2|58 96:1 3|37 58:1 4|99 84:1 5|23 95:1 6|32 23:1 7|13 76:1 8|76 3:1 9|10 25:1 10|96 49:2 1|70 100:2 2|64 5:2 3|25 53:2 4|64 15:2 5|26 2:2 6|63 92:2 7|59 3:2 8|85 99:2 9|45 17:2 10|76 86:3 1|15 17:3 2|92 49:3 3|37 49:3 4|80 100:3 5|71 72:3 6|80 57:3 7|73 17:3 8|24 28:3 9|20 81:3 10|62 23:4 1|76 37:4 2|10 90:4 3|32 81:4 4|69 47:4 5|64 52:4 6|35 10:4 7|41 45:4 8|87 69:4 9|30 53:4 10|6 26:5 1|60 51:5 2|57 28:5 3|4 54:5 4|53 44:5 5|73 8:5 6|71 3:5 7|32 17:5 8|10 100:5 9|51 37:5 10|44 84:6 1|62 37:6 2|22 89:6 3|96 22:6 4|50 56:6 5|18 33:6 6|10 58:6 7|14 2:6 8|40 15:6 9|10 7:6 10|16 97:7 1|65 79:7 2|96 40:7 3|8 70:7 4|69 64:7 5|39 29:7 6|73 87:7 7|77 37:7 8|84 18:7 9|68 74:7 10|43 92:8 1|56 45:8 2|79 64:8 3|54 40:8 4|41 84:8 5|14 55:8 6|40 25:8 7|92 93:8 8|74 55:8 9|33 30:8 10|8 91:9 1|9 63:9 2|48 27:9 3|93 99:9 4|55 16:9 5|44 69:9 6|22 34:9 7|63 60:9 8|58 66:9 9|52 5:9 10|88 85:10 1|12 75:10 2|10 28:10 3|90 75:10 4|44 88:10 5|3 62:10 6|13 42:10 7|37 65:10 8|14 56:10 9|42 85:10 10</relation>
    <relation name="R93" arity="2" nbTuples="100" semantics="soft" defaultCost="infinity">48 19:1 1|43 87:1 2|8 6:1 3|77 93:1 4|14 42:1 5|14 56:1 6|55 48:1 7|79 72:1 8|80 76:1 9|72 65:1 10|41 4:2 1|47 98:2 2|5 39:2 3|60 74:2 4|18 15:2 5|30 15:2 6|94 87:2 7|65 27:2 8|100 18:2 9|42 64:2 10|19 38:3 1|89 70:3 2|33 7:3 3|13 49:3 4|18 32:3 5|98 29:3 6|10 16:3 7|23 11:3 8|35 92:3 9|2 66:3 10|89 69:4 1|89 42:4 2|88 47:4 3|75 34:4 4|6 2:4 5|11 70:4 6|62 20:4 7|12 82:4 8|11 50:4 9|1 87:4 10|67 3:5 1|65 1:5 2|58 44:5 3|41 2:5 4|10 63:5 5|20 1:5 6|31 70:5 7|54 54:5 8|70 55:5 9|8 50:5 10|97 85:6 1|84 99:6 2|79 38:6 3|57 43:6 4|93 88:6 5|1 61:6 6|39 14:6 7|26 52:6 8|16 91:6 9|2 26:6 10|36 40:7 1|78 89:7 2|56 38:7 3|65 98:7 4|28 83:7 5|96 94:7 6|87 74:7 7|62 54:7 8|15 25:7 9|28 1:7 10|33 56:8 1|64 75:8 2|31 15:8 3|31 72:8 4|37 50:8 5|78 27:8 6|95 52:8 7|48 93:8 8|26 77:8 9|90 26:8 10|25 36:9 1|24 59:9 2|46 79:9 3|30 15:9 4|9 11:9 5|68 10:9 6|98 32:9 7|69 25:9 8|61 98:9 9|97 92:9 10|12 32:10 1|98 11:10 2|35 96:10 3|29 45:10 4|35 4:10 5|83 72:10 6|56 86:10 7|12 46:10 8|24 48:10 9|70 12:10 10</relation>
    <relation name="R94" arity="2" nbTuples="100" semantics="soft" defaultCost="infinity">3 74:1 1|96 67:1 2|56 90:1 3|86 84:1 4|43 57:1 5|96 21:1 6|14 15:1 7|75 37:1 8|98 96:1 9|100 95:1 10|5 15:2 1|57 53:2 2|22 39:2 3|16 13:2 4|11 38:2 5|87 37:2 6|76 5:2 7|68 69:2 8|90 66:2 9|68 16:2 10|66 56:3 1|76 9:3 2|71 33:3 3|48 37:3 4|66 85:3 5|90 80:3 6|12 65:3 7|84 89:3 8|32 19:3 9|61 53:3 10|18 8:4 1|71 73:4 2|3 6:4 3|63 93:4 4|33 64:4 5|66 11:4 6|20 35:4 7|2 42:4 8|54 71:4 9|54 58:4 10|30 13:5 1|79 23:5 2|37 83:5 3|25 54:5 4|40 88:5 5|93 96:5 6|83 28:5 7|78 46:5 8|41 7:5 9|92 11:5 10|32 70:6 1|65 47:6 2|31 35:6 3|22 52:6 4|100 98:6 5|21 27:6 6|89 76:6 7|21 52:6 8|40 3:6 9|80 54:6 10|86 78:7 1|60 37:7 2|2 28:7 3|42 11:7 4|36 11:7 5|38 20:7 6|35 7:7 7|47 78:7 8|27 46:7 9|61 60:7 10|55 21:8 1|93 51:8 2|72 76:8 3|91 47:8 4|61 28:8 5|65 19:8 6|84 57:8 7|20 88:8 8|87 62:8 9|100 53:8 10|63 65:9 1|13 1:9 2|5 5:9 3|88 46:9 4|32 87:9 5|40 39:9 6|40 62:9 7|70 27:9 8|85 4:9 9|61 11:9 10|45 11:10 1|14 35:10 2|22 19:10 3|64 56:10 4|44 97:10 5|60 20:10 6|77 53:10 7|47 1:10 8|56 95:10 9|62 16:10 10</relation>
    <relation name="R95" arity="2" nbTuples="100" semantics="soft" defaultCost="infinity">78 5:1 1|12 5:1 2|49 65:1 3|82 92:1 4|82 44:1 5|97 66:1 6|91 72:1 7|4 88:1 8|86 95:1 9|77 46:1 10|83 35:2 1|73 78:2 2|5 18:2 3|99 48:2 4|16 39:2 5|87 39:2 6|48 98:2 7|35 33:2 8|67 23:2 9|85 88:2 10|63 6:3 1|83 74:3 2|28 26:3 3|10 39:3 4|23 91:3 5|14 87:3 6|49 49:3 7|51 93:3 8|51 3:3 9|89 77:3 10|15 72:4 1|88 38:4 2|41 71:4 3|65 94:4 4|9 31:4 5|77 53:4 6|97 86:4 7|67 85:4 8|14 46:4 9|77 28:4 10|7 54:5 1|7 84:5 2|73 53:5 3|94 32:5 4|34 25:5 5|64 94:5 6|98 78:5 7|83 21:5 8|63 10:5 9|67 24:5 10|96 69:6 1|48 44:6 2|65 43:6 3|40 5:6 4|65 50:6 5|27 90:6 6|53 57:6 7|93 98:6 8|62 90:6 9|49 99:6 10|42 65:7 1|81 55:7 2|62 86:7 3|2 18:7 4|42 81:7 5|64 8:7 6|46 100:7 7|49 76:7 8|36 13:7 9|31 96:7 10|100 9:8 1|81 13:8 2|39 17:8 3|71 47:8 4|98 53:8 5|93 89:8 6|24 93:8 7|21 81:8 8|16 93:8 9|21 41:8 10|70 57:9 1|1 2:9 2|90 6:9 3|86 91:9 4|64 33:9 5|28 94:9 6|18 84:9 7|13 7:9 8|61 27:9 9|80 32:9 10|74 25:10 1|41 65:10 2|93 6:10 3|21 86:10 4|74 13:10 5|31 71:10 6|67 72:10 7|35 68:10 8|19 35:10 9|41 52:10 10</relation>
    <relation name="R96" arity="2" nbTuples="100" semantics="soft" defaultCost="infinity">6 4:1 1|34 56:1 2|98 84:1 3|27 4:1 4|12 26:1 5|4 93:1 6|47 42:1 7|80 68:1 8|63 3:1 9|37 38:1 10|65 48:2 1|24 74:2 2|74 90:2 3|60 41:2 4|53 87:2 5|20 61:2 6|73 72:2 7|31 33:2 8|28 53:2 9|57 84:2 10|83 83:3 1|1 81:3 2|22 89:3 3|26 47:3 4|9 79:3 5|32 44:3 6|69 87:3 7|9 31:3 8|66 12:3 9|39 17:3 10|32 11:4 1|20 1:4 2|100 35:4 3|88 63:4 4|47 81:4 5|95 22:4 6|94 12:4 7|60 67:4 8|56 14:4 9|7 13:4 10|51 41:5 1|84 55:5 2|80 27:5 3|48 5:5 4|94 1:5 5|82 70:5 6|40 40:5 7|25 4:5 8|43 73:5 9|78 95:5 10|26 37:6 1|42 64:6 2|46 11:6 3|81 64:6 4|92 73:6 5|68 17:6 6|62 58:6 7|24 4:6 8|98 25:6 9|24 26:6 10|52 30:7 1|27 93:7 2|43 41:7 3|28 48:7 4|3 7:7 5|29 35:7 6|70 31:7 7|85 28:7 8|97 22:7 9|76 84:7 10|14 90:8 1|11 64:8 2|6 26:8 3|94 61:8 4|34 64:8 5|30 3:8 6|66 59:8 7|69 58:8 8|61 95:8 9|76 67:8 10|70 82:9 1|95 14:9 2|35 96:9 3|98 23:9 4|69 25:9 5|1 10:9 6|26 53:9 7|46 34:9 8|93 63:9 9|39 20:9 10|55 59:10 1|79 60:10 2|11 39:10 3|92 12:10 4|61 4:10 5|39 3:10 6|96 73:10 7|62 89:10 8|85 5:10 9|71 4:10 10</relation>
    <relation name="R97" arity="2" nbTuples="100" semantics="soft" defaultCost="infinity">75 46:1 1|15 3:1 2|63 33:1 3|77 43:1 4|68 33:1 5|11 4:1 6|41 71:1 7|47 100:1 8|50 32:1 9|43 88:1 10|77 14:2 1|7 67:2 2|95 16:2 3|60 59:2 4|67 98:2 5|57 42:2 6|71 98:2 7|50 28:2 8|19 19:2 9|8 24:2 10|16 86:3 1|9 2:3 2|78 62:3 3|37 89:3 4|1 67:3 5|21 45:3 6|54 75:3 7|9 38:3 8|58 68:3 9|22 17:3 10|5 51:4 1|55 28:4 2|33 46:4 3|26 7:4 4|4 89:4 5|82 28:4 6|99 29:4 7|42 26:4 8|65 63:4 9|66 70:4 10|28 16:5 1|97 36:5 2|13 16:5 3|60 75:5 4|8 86:5 5|51 17:5 6|34 52:5 7|4 91:5 8|67 90:5 9|74 94:5 10|27 100:6 1|28 61:6 2|17 22:6 3|9 95:6 4|55 76:6 5|80 99:6 6|55 89:6 7|53 94:6 8|49 52:6 9|30 65:6 10|67 36:7 1|24 69:7 2|41 18:7 3|18 53:7 4|27 85:7 5|95 82:7 6|100 6:7 7|55 32:7 8|89 95:7 9|15 45:7 10|16 92:8 1|96 6:8 2|9 67:8 3|50 50:8 4|51 9:8 5|41 89:8 6|55 25:8 7|8 66:8 8|47 28:8 9|31 1:8 10|78 74:9 1|36 24:9 2|70 96:9 3|53 41:9 4|64 97:9 5|7 59:9 6|20 43:9 7|61 85:9 8|84 47:9 9|24 71:9 10|39 84:10 1|84 15:10 2|8 58:10 3|15 24:10 4|4 84:10 5|77 86:10 6|67 54:10 7|97 92:10 8|77 64:10 9|28 80:10 10</relation>
    <relation name="R98" arity="2" nbTuples="100" semantics="soft" defaultCost="infinity">58 59:1 1|30 30:1 2|56 70:1 3|46 1:1 4|33 24:1 5|99 27:1 6|41 16:1 7|70 16:1 8|33 19:1 9|75 57:1 10|20 94:2 1|90 47:2 2|31 64:2 3|61 51:2 4|33 2:2 5|60 64:2 6|7 94:2 7|20 43:2 8|64 27:2 9|55 30:2 10|83 85:3 1|29 79:3 2|81 98:3 3|95 14:3 4|73 80:3 5|31 73:3 6|10 85:3 7|32 64:3 8|21 100:3 9|50 61:3 10|29 9:4 1|86 88:4 2|58 17:4 3|9 82:4 4|3 98:4 5|71 20:4 6|75 41:4 7|71 93:4 8|1 2:4 9|39 48:4 10|3 33:5 1|64 93:5 2|72 37:5 3|45 26:5 4|61 48:5 5|99 7:5 6|69 40:5 7|9 8:5 8|76 85:5 9|66 67:5 10|34 48:6 1|13 80:6 2|31 73:6 3|69 84:6 4|2 32:6 5|83 66:6 6|61 43:6 7|44 98:6 8|84 43:6 9|26 35:6 10|19 54:7 1|68 48:7 2|20 70:7 3|27 43:7 4|79 70:7 5|54 9:7 6|34 96:7 7|31 86:7 8|44 12:7 9|78 77:7 10|18 4:8 1|59 43:8 2|85 38:8 3|100 1:8 4|33 96:8 5|29 29:8 6|16 10:8 7|68 98:8 8|3 86:8 9|95 10:8 10|95 53:9 1|19 98:9 2|35 9:9 3|17 25:9 4|95 37:9 5|4 100:9 6|3 54:9 7|16 25:9 8|90 9:9 9|20 45:9 10|60 95:10 1|93 33:10 2|52 63:10 3|16 27:10 4|88 100:10 5|7 78:10 6|50 45:10 7|97 7:10 8|86 30:10 9|44 52:10 10</relation>
    <relation name="R99" arity="2" nbTuples="100" semantics="soft" defaultCost="infinity">91 3:1 1|71 95:1 2|56 61:1 3|18 97:1 4|64 44:1 5|77 18:1 6|43 87:1 7|92 29:1 8|60 61:1 9|14 86:1 10|36 97:2 1|1 46:2 2|75 28:2 3|57 29:2 4|39 22:2 5|30 77:2 6|34 89:2 7|12 63:2 8|60 2:2 9|64 76:2 10|91 89:3 1|73 7:3 2|87 20:3 3|13 59:3 4|82 11:3 5|59 64:3 6|47 94:3 7|98 52:3 8|41 27:3 9|55 35:3 10|63 41:4 1|32 81:4 2|8 76:4 3|90 24:4 4|55 35:4 5|32 28:4 6|95 23:4 7|15 62:4 8|59 32:4 9|57 50:4 10|76 69:5 1|63 62:5 2|48 39:5 3|53 2:5 4|21 6:5 5|22 56:5 6|81 37:5 7|53 47:5 8|1 49:5 9|36 9:5 10|29 1:6 1|52 14:6 2|16 72:6 3|12 100:6 4|31 64:6 5|65 58:6 6|39 53:6 7|18 97:6 8|92 21:6 9|43 27:6 10|70 86:7 1|79 95:7 2|34 71:7 3|85 25:7 4|36 19:7 5|20 79:7 6|37 49:7 7|99 54:7 8|3 38:7 9|4 16:7 10|57 89:8 1|73 50:8 2|67 82:8 3|70 28:8 4|98 16:8 5|71 61:8 6|37 88:8 7|68 58:8 8|66 70:8 9|74 21:8 10|47 79:9 1|40 56:9 2|46 97:9 3|14 22:9 4|40 55:9 5|2 41:9 6|76 77:9 7|83 96:9 8|27 39:9 9|25 10:9 10|100 53:10 1|2 48:10 2|2 4:10 3|15 13:10 4|40 93:10 5|5 3:10 6|62 76:10 7|42 96:10 8|5 6:10 9|51 65:10 10</relation>
    <relation name="R100" arity="2" nbTuples="100" semantics="soft" defaultCost="infinity">89 74:1 1|67 3:1 2|32 77:1 3|68 99:1 4|64 61:1 5|78 72:1 6|32 1:1 7|21 74:1 8|28 96:1 9|17 74:1 10|71 33:2 1|23 44:2 2|23 11:2 3|60 75:2 4|35 86:2 5|44 47:2 6|64 67:2 7|9 28:2 8|31 31:2 9|1 40:2 10|26 48:3 1|71 16:3 2|34 91:3 3|14 19:3 4|54 7:3 5|49 10:3 6|96 39:3 7|64 78:3 8|26 71:3 9|86 6:3 10|52 24:4 1|7 10:4 2|30 63:4 3|7 62:4 4|7 6:4 5|2 55:4 6|22 6:4 7|67 50:4 8|82 56:4 9|74 41:4 10|99 11:5 1|8 79:5 2|51 60:5 3|27 93:5 4|86 71:5 5|61 76:5 6|8 39:5 7|51 79:5 8|19 100:5 9|61 15:5 10|31 55:6 1|17 33:6 2|96 8:6 3|63 33:6 4|47 96:6 5|41 81:6 6|99 86:6 7|66 87:6 8|94 26:6 9|55 36:6 10|26 39:7 1|89 15:7 2|59 59:7 3|29 68:7 4|84 14:7 5|62 33:7 6|31 4:7 7|19 43:7 8|32 84:7 9|10 61:7 10|72 70:8 1|52 91:8 2|65 98:8 3|58 68:8 4|36 37:8 5|59 57:8 6|97 9:8 7|86 82:8 8|65 29:8 9|10 31:8 10|67 38:9 1|95 93:9 2|42 61:9 3|36 79:9 4|80 32:9 5|76 62:9 6|83 14:9 7|30 93:9 8|68 32:9 9|97 99:9 10|7 89:10 1|47 64:10 2|15 54:10 3|41 82:10 4|2 37:10 5|70 28:10 6|96 40:10 7|57 27:10 8|84 48:10 9|2 35:10 10</relation>
    <relation name="R101" arity="2" nbTuples="100" semantics="soft" defaultCost="infinity">15 58:1 1|21 27:1 2|19 80:1 3|86 57:1 4|49 31:1 5|6 28:1 6|40 25:1 7|95 15:1 8|29 30:1 9|12 7:1 10|7 66:2 1|18 16:2 2|7 80:2 3|13 66:2 4|60 69:2 5|31 11:2 6|7 40:2 7|5 63:2 8|84 5:2 9|58 7:2 10|53 63:3 1|79 35:3 2|90 3:3 3|35 27:3 4|10 56:3 5|42 97:3 6|50 79:3 7|34 70:3 8|93 88:3 9|60 12:3 10|80 88:4 1|24 26:4 2|32 15:4 3|16 70:4 4|37 2:4 5|66 54:4 6|88 24:4 7|72 18:4 8|63 97:4 9|66 14:4 10|68 17:5 1|1 34:5 2|27 17:5 3|46 23:5 4|75 75:5 5|35 32:5 6|17 43:5 7|91 78:5 8|94 92:5 9|23 39:5 10|88 73:6 1|93 49:6 2|10 49:6 3|5 97:6 4|85 16:6 5|97 48:6 6|92 82:6 7|54 57:6 8|75 32:6 9|22 39:6 10|97 64:7 1|32 83:7 2|72 78:7 3|5 11:7 4|83 92:7 5|59 89:7 6|40 57:7 7|96 62:7 8|33 61:7 9|8 50:7 10|89 58:8 1|9 47:8 2|16 63:8 3|54 97:8 4|21 38:8 5|91 99:8 6|50 46:8 7|52 57:8 8|85 9:8 9|77 19:8 10|51 11:9 1|25 8:9 2|37 92:9 3|39 92:9 4|63 40:9 5|75 74:9 6|25 75:9 7|45 86:9 8|9 87:9 9|57 47:9 10|49 95:10 1|89 26:10 2|19 64:10 3|80 48:10 4|52 3:10 5|60 67:10 6|14 7:10 7|20 41:10 8|47 5:10 9|47 96:10 10</relation>
    <relation name="R102" arity="2" nbTuples="100" semantics="soft" defaultCost="infinity">57 19:1 1|53 64:1 2|98 77:1 3|23 32:1 4|94 98:1 5|66 52:1 6|91 5:1 7|30 23:1 8|55 18:1 9|79 56:1 10|79 92:2 1|73 42:2 2|84 16:2 3|91 84:2 4|74 33:2 5|96 42:2 6|7 100:2 7|52 25:2 8|33 52:2 9|77 11:2 10|83 82:3 1|98 19:3 2|51 48:3 3|98 44:3 4|71 100:3 5|15 100:3 6|55 8:3 7|56 28:3 8|16 87:3 9|23 18:3 10|82 64:4 1|11 93:4 2|52 2:4 3|83 5:4 4|61 14:4 5|19 90:4 6|47 18:4 7|76 62:4 8|44 34:4 9|73 87:4 10|63 47:5 1|7 71:5 2|55 39:5 3|41 2:5 4|95 49:5 5|33 56:5 6|55 98:5 7|9 9:5 8|10 28:5 9|16 53:5 10|31 78:6 1|32 89:6 2|7 55:6 3|46 65:6 4|68 80:6 5|71 10:6 6|60 29:6 7|98 98:6 8|63 23:6 9|62 63:6 10|30 94:7 1|6 24:7 2|78 47:7 3|50 82:7 4|38 64:7 5|67 5:7 6|48 51:7 7|79 20:7 8|45 10:7 9|21 72:7 10|97 17:8 1|17 75:8 2|95 50:8 3|57 48:8 4|22 49:8 5|74 79:8 6|90 99:8 7|49 62:8 8|43 42:8 9|24 89:8 10|17 91:9 1|12 89:9 2|36 64:9 3|45 50:9 4|52 100:9 5|45 1:9 6|99 17:9 7|41 17:9 8|100 84:9 9|99 45:9 10|9 98:10 1|7 58:10 2|51 54:10 3|68 54:10 4|81 83:10 5|55 70:10 6|62 39:10 7|18 60:10 8|28 14:10 9|1 82:10 10</relation>
    <relation name="R103" arity="2" nbTuples="100" semantics="soft" defaultCost="infinity">87 84:1 1|90 86:1 2|81 48:1 3|96 37:1 4|29 30:1 5|35 17:1 6|37 1:1 7|46 55:1 8|79 36:1 9|77 74:1 10|18 1:2 1|37 39:2 2|54 49:2 3|9 61:2 4|72 37:2 5|94 75:2 6|71 48:2 7|68 41:2 8|58 51:2 9|8 18:2 10|7 96:3 1|47 66:3 2|78 23:3 3|28 88:3 4|29 87:3 5|25 72:3 6|55 50:3 7|93 12:3 8|3 71:3 9|48 5:3 10|76 8:4 1|59 73:4 2|3 99:4 3|78 49:4 4|45 48:4 5|41 71:4 6|99 5:4 7|82 67:4 8|13 79:4 9|70 95:4 10|79 35:5 1|50 69:5 2|75 26:5 3|53 60:5 4|29 85:5 5|50 81:5 6|64 61:5 7|59 71:5 8|99 94:5 9|69 78:5 10|78 66:6 1|93 100:6 2|8 27:6 3|83 85:6 4|10 62:6 5|24 1:6 6|75 30:6 7|62 89:6 8|78 2:6 9|66 95:6 10|74 41:7 1|20 95:7 2|71 39:7 3|51 3:7 4|59 90:7 5|37 21:7 6|56 97:7 7|23 99:7 8|99 37:7 9|29 27:7 10|21 8:8 1|48 22:8 2|18 7:8 3|45 11:8 4|32 5:8 5|33 71:8 6|37 33:8 7|7 20:8 8|48 67:8 9|73 48:8 10|58 23:9 1|36 59:9 2|12 69:9 3|87 65:9 4|43 97:9 5|15 6:9 6|6 78:9 7|13 91:9 8|60 74:9 9|88 43:9 10|56 96:10 1|61 15:10 2|28 92:10 3|100 84:10 4|5 48:10 5|58 76:10 6|60 1:10 7|29 56:10 8|5 59:10 9|15 47:10 10</relation>
    <relation name="R104" arity="2" nbTuples="100" semantics="soft" defaultCost="infinity">89 61:1 1|49 43:1 2|90 72:1 3|25 100:1 4|39 25:1 5|39 29:1 6|28 95:1 7|52 87:1 8|61 5:1 9|31 82:1 10|70 85:2 1|74 99:2 2|61 40:2 3|45 67:2 4|38 16:2 5|5 7:2 6|64 10:2 7|72 86:2 8|28 62:2 9|80 81:2 10|24 81:3 1|86 73:3 2|15 18:3 3|3 54:3 4|57 62:3 5|14 1:3 6|80 33:3 7|90 68:3 8|52 7:3 9|81 84:3 10|6 14:4 1|42 20:4 2|92 9:4 3|11 56:4 4|15 51:4 5|40 4:4 6|100 52:4 7|62 93:4 8|31 47:4 9|48 1:4 10|80 21:5 1|7 89:5 2|91 67:5 3|61 77:5 4|12 99:5 5|12 95:5 6|61 39:5 7|44 88:5 8|44 86:5 9|52 19:5 10|4 62:6 1|34 99:6 2|71 23:6 3|71 100:6 4|13 18:6 5|8 57:6 6|98 8:6 7|97 29:6 8|16 83:6 9|45 4:6 10|23 45:7 1|38 82:7 2|6 83:7 3|33 84:7 4|5 44:7 5|34 82:7 6|59 44:7 7|84 6:7 8|83 70:7 9|48 97:7 10|36 39:8 1|78 57:8 2|65 34:8 3|10 54:8 4|90 19:8 5|43 72:8 6|12 30:8 7|48 28:8 8|17 79:8 9|30 21:8 10|77 86:9 1|80 11:9 2|30 10:9 3|59 53:9 4|82 1:9 5|36 7:9 6|37 32:9 7|37 15:9 8|34 39:9 9|48 81:9 10|53 3:10 1|60 35:10 2|12 44:10 3|14 60:10 4|83 54:10 5|75 42:10 6|96 82:10 7|38 85:10 8|53 97:10 9|49 49:10 10</relation>
    <relation name="R105" arity="2" nbTuples="100" semantics="soft" defaultCost="infinity">91 11:1 1|92 29:1 2|75 98:1 3|73 34:1 4|87 63:1 5|51 63:1 6|67 26:1 7|97 92:1 8|61 64:1 9|9 17:1 10|76 8:2 1|73 43:2 2|81 41:2 3|59 57:2 4|74 50:2 5|69 14:2 6|10 79:2 7|13 12:2 8|10 10:2 9|50 36:2 10|100 38:3 1|82 82:3 2|51 41:3 3|63 20:3 4|8 50:3 5|48 34:3 6|48 18:3 7|65 11:3 8|7 26:3 9|97 61:3 10|2 34:4 1|82 26:4 2|52 77:4 3|98 58:4 4|12 31:4 5|85 17:4 6|20 14:4 7|38 50:4 8|45 82:4 9|16 39:4 10|62 69:5 1|54 61:5 2|45 64:5 3|23 97:5 4|1 81:5 5|26 23:5 6|79 68:5 7|57 94:5 8|86 11:5 9|21 50:5 10|91 50:6 1|57 29:6 2|83 96:6 3|86 46:6 4|97 18:6 5|27 99:6 6|52 54:6 7|53 4:6 8|53 88:6 9|68 3:6 10|64 90:7 1|96 14:7 2|86 84:7 3|39 59:7 4|26 79:7 5|38 5:7 6|53 55:7 7|44 83:7 8|41 17:7 9|24 75:7 10|75 19:8 1|67 90:8 2|22 71:8 3|91 84:8 4|69 70:8 5|19 7:8 6|16 61:8 7|100 18:8 8|65 17:8 9|55 18:8 10|24 66:9 1|18 50:9 2|82 20:9 3|74 80:9 4|28 35:9 5|68 51:9 6|6 58:9 7|25 77:9 8|44 24:9 9|75 35:9 10|91 34:10 1|62 100:10 2|71 29:10 3|79 32:10 4|67 9:10 5|37 74:10 6|5 55:10 7|98 26:10 8|46 24:10 9|12 71:10 10</relation>
    <relation name="R106" arity="2" nbTuples="100" semantics="soft" defaultCost="infinity">37 47:1 1|62 5:1 2|39 32:1 3|41 68:1 4|59 82:1 5|39 12:1 6|40 72:1 7|46 59:1 8|34 91:1 9|39 81:1 10|33 48:2 1|79 10:2 2|19 62:2 3|61 14:2 4|27 89:2 5|71 31:2 6|38 39:2 7|14 21:2 8|27 11:2 9|79 96:2 10|43 28:3 1|41 34:3 2|100 6:3 3|100 35:3 4|21 64:3 5|5 70:3 6|89 30:3 7|8 86:3 8|18 5:3 9|40 87:3 10|82 53:4 1|36 68:4 2|5 54:4 3|58 91:4 4|50 9:4 5|7 31:4 6|100 36:4 7|74 50:4 8|92 60:4 9|83 77:4 10|5 65:5 1|92 50:5 2|70 38:5 3|89 66:5 4|58 87:5 5|51 92:5 6|18 54:5 7|30 54:5 8|81 84:5 9|38 2:5 10|41 85:6 1|18 18:6 2|72 68:6 3|14 27:6 4|64 68:6 5|54 68:6 6|92 18:6 7|3 21:6 8|79 58:6 9|51 68:6 10|31 15:7 1|46 45:7 2|4 52:7 3|96 81:7 4|58 93:7 5|23 43:7 6|59 62:7 7|65 39:7 8|87 6:7 9|84 65:7 10|11 100:8 1|63 2:8 2|15 86:8 3|53 46:8 4|49 14:8 5|39 34:8 6|15 33:8 7|92 65:8 8|97 68:8 9|99 37:8 10|90 60:9 1|37 41:9 2|69 75:9 3|28 99:9 4|20 100:9 5|46 39:9 6|19 19:9 7|76 67:9 8|57 33:9 9|19 2:9 10|55 24:10 1|88 36:10 2|53 89:10 3|77 23:10 4|4 51:10 5|65 18:10 6|24 50:10 7|28 14:10 8|58 48:10 9|99 39:10 10</relation>
    <relation name="R107" arity="2" nbTuples="100" semantics="soft" defaultCost="infinity">83 43:1 1|23 60:1 2|35 59:1 3|19 70:1 4|97 97:1 5|11 49:1 6|32 88:1 7|30 92:1 8|59 22:1 9|41 20:1 10|59 71:2 1|38 54:2 2|66 7:2 3|44 63:2 4|72 86:2 5|3 72:2 6|44 72:2 7|33 69:2 8|57 27:2 9|48 80:2 10|82 7:3 1|75 27:3 2|28 99:3 3|14 24:3 4|40 74:3 5|26 90:3 6|31 31:3 7|60 66:3 8|55 73:3 9|55 73:3 10|78 4:4 1|31 44:4 2|68 96:4 3|65 50:4 4|57 36:4 5|44 91:4 6|27 8:4 7|9 76:4 8|77 78:4 9|63 25:4 10|56 31:5 1|63 28:5 2|56 14:5 3|80 47:5 4|83 35:5 5|80 51:5 6|55 68:5 7|6 21:5 8|77 44:5 9|64 72:5 10|24 55:6 1|33 21:6 2|32 20:6 3|19 85:6 4|2 32:6 5|49 64:6 6|93 87:6 7|68 39:6 8|91 46:6 9|91 69:6 10|23 94:7 1|53 84:7 2|100 73:7 3|73 4:7 4|48 43:7 5|55 49:7 6|30 89:7 7|36 26:7 8|33 22:7 9|90 60:7 10|38 42:8 1|95 6:8 2|71 28:8 3|81 22:8 4|98 90:8 5|81 7:8 6|91 59:8 7|8 23:8 8|72 38:8 9|13 61:8 10|25 19:9 1|78 36:9 2|28 87:9 3|32 43:9 4|73 58:9 5|82 22:9 6|81 71:9 7|98 63:9 8|67 49:9 9|14 64:9 10|50 59:10 1|21 4:10 2|30 66:10 3|89 88:10 4|51 30:10 5|81 92:10 6|58 21:10 7|63 38:10 8|68 64:10 9|60 63:10 10</relation>
    <relation name="R108" arity="2" nbTuples="100" semantics="soft" defaultCost="infinity">96 69:1 1|56 27:1 2|66 2:1 3|87 69:1 4|73 91:1 5|35 77:1 6|60 61:1 7|71 45:1 8|19 24:1 9|86 9:1 10|27 11:2 1|71 15:2 2|73 73:2 3|15 56:2 4|41 60:2 5|35 18:2 6|74 48:2 7|24 14:2 8|68 95:2 9|95 80:2 10|72 6:3 1|68 41:3 2|40 63:3 3|14 65:3 4|7 84:3 5|100 76:3 6|12 11:3 7|7 78:3 8|61 50:3 9|38 49:3 10|49 20:4 1|96 2:4 2|50 26:4 3|18 75:4 4|20 76:4 5|63 94:4 6|38 43:4 7|27 88:4 8|81 85:4 9|11 77:4 10|74 32:5 1|21 31:5 2|77 28:5 3|52 94:5 4|90 80:5 5|70 21:5 6|99 91:5 7|74 13:5 8|13 78:5 9|94 51:5 10|72 41:6 1|64 6:6 2|73 62:6 3|72 1:6 4|59 14:6 5|89 32:6 6|17 14:6 7|49 71:6 8|17 45:6 9|53 6:6 10|53 66:7 1|59 41:7 2|21 61:7 3|90 24:7 4|91 54:7 5|50 53:7 6|60 100:7 7|57 78:7 8|50 76:7 9|83 45:7 10|69 47:8 1|43 97:8 2|53 73:8 3|20 82:8 4|35 84:8 5|2 72:8 6|28 42:8 7|46 81:8 8|11 3:8 9|75 71:8 10|77 35:9 1|80 10:9 2|9 30:9 3|65 41:9 4|99 7:9 5|70 15:9 6|77 57:9 7|75 58:9 8|61 25:9 9|76 2:9 10|60 76:10 1|26 77:10 2|70 45:10 3|90 80:10 4|2 62:10 5|14 77:10 6|75 18:10 7|43 37:10 8|58 64:10 9|72 19:10 10</relation>
    <relation name="R109" arity="2" nbTuples="100" semantics="soft" defaultCost="infinity">5 81:1 1|99 15:1 2|6 86:1 3|45 58:1 4|37 50:1 5|45 1:1 6|77 57:1 7|99 69:1 8|28 18:1 9|6 34:1 10|56 54:2 1|17 88:2 2|69 23:2 3|63 35:2 4|7 100:2 5|55 75:2 6|41 40:2 7|51 64:2 8|37 56:2 9|62 43:2 10|79 13:3 1|54 88:3 2|97 95:3 3|86 22:3 4|85 34:3 5|34 14:3 6|85 97:3 7|13 49:3 8|24 21:3 9|55 9:3 10|97 35:4 1|29 91:4 2|16 77:4 3|98 18:4 4|46 20:4 5|84 50:4 6|99 10:4 7|65 51:4 8|40 34:4 9|2 23:4 10|23 48:5 1|29 2:5 2|91 66:5 3|76 91:5 4|6 97:5 5|69 16:5 6|7 28:5 7|33 61:5 8|58 4:5 9|8 26:5 10|57 19:6 1|57 10:6 2|54 33:6 3|37 10:6 4|48 68:6 5|4 84:6 6|14 75:6 7|81 56:6 8|40 70:6 9|62 51:6 10|29 28:7 1|68 36:7 2|78 84:7 3|22 21:7 4|13 36:7 5|80 5:7 6|23 79:7 7|68 77:7 8|6 71:7 9|10 2:7 10|25 40:8 1|5 74:8 2|39 87:8 3|58 5:8 4|52 56:8 5|86 15:8 6|27 92:8 7|23 66:8 8|66 63:8 9|1 96:8 10|79 9:9 1|90 46:9 2|36 27:9 3|33 87:9 4|12 24:9 5|18 92:9 6|99 63:9 7|13 91:9 8|21 40:9 9|70 56:9 10|19 38:10 1|15 87:10 2|51 99:10 3|39 46:10 4|16 18:10 5|70 73:10 6|51 15:10 7|79 38:10 8|54 31:10 9|99 36:10 10</relation>
    <relation name="R110" arity="2" nbTuples="100" semantics="soft" defaultCost="infinity">24 50:1 1|24 4:1 2|7 68:1 3|94 38:1 4|100 28:1 5|61 43:1 6|54 55:1 7|89 83:1 8|92 47:1 9|3 100:1 10|62 53:2 1|9 1:2 2|6 65:2 3|53 20:2 4|58 66:2 5|85 86:2 6|31 36:2 7|81 81:2 8|10 77:2 9|62 42:2 10|17 53:3 1|32 84:3 2|56 44:3 3|64 43:3 4|27 10:3 5|55 10:3 6|51 9:3 7|72 18:3 8|6 79:3 9|15 64:3 10|37 8:4 1|30 96:4 2|15 90:4 3|17 69:4 4|30 3:4 5|94 87:4 6|33 32:4 7|76 76:4 8|2 48:4 9|86 83:4 10|89 36:5 1|90 12:5 2|96 73:5 3|17 95:5 4|20 2:5 5|17 70:5 6|90 49:5 7|83 76:5 8|39 63:5 9|50 22:5 10|13 68:6 1|67 77:6 2|67 19:6 3|51 6:6 4|71 43:6 5|85 55:6 6|70 88:6 7|82 15:6 8|48 15:6 9|57 17:6 10|84 37:7 1|44 100:7 2|60 39:7 3|10 71:7 4|50 91:7 5|20 44:7 6|14 55:7 7|26 26:7 8|66 57:7 9|68 96:7 10|86 92:8 1|94 47:8 2|35 95:8 3|26 53:8 4|96 49:8 5|38 77:8 6|77 10:8 7|14 23:8 8|89 50:8 9|25 64:8 10|20 67:9 1|50 37:9 2|16 79:9 3|69 62:9 4|90 55:9 5|13 63:9 6|78 28:9 7|98 94:9 8|75 37:9 9|22 47:9 10|97 16:10 1|41 1:10 2|23 60:10 3|14 3:10 4|2 72:10 5|47 7:10 6|2 34:10 7|36 95:10 8|60 85:10 9|61 72:10 10</relation>
    <relation name="R111" arity="2" nbTuples="100" semantics="soft" defaultCost="infinity">35 87:1 1|83 11:1 2|89 51:1 3|98 28:1 4|77 51:1 5|63 11:1 6|19 94:1 7|2 100:1 8|21 54:1 9|48 89:1 10|7 27:2 1|88 75:2 2|16 7:2 3|53 4:2 4|11 69:2 5|79 60:2 6|65 17:2 7|60 47:2 8|81 63:2 9|15 40:2 10|21 63:3 1|66 66:3 2|21 37:3 3|76 43:3 4|95 19:3 5|20 54:3 6|34 9:3 7|54 51:3 8|57 15:3 9|94 81:3 10|47 30:4 1|70 34:4 2|86 55:4 3|99 19:4 4|88 19:4 5|2 79:4 6|2 47:4 7|16 88:4 8|53 31:4 9|1 54:4 10|77 13:5 1|40 40:5 2|87 53:5 3|84 27:5 4|30 71:5 5|33 33:5 6|70 39:5 7|41 17:5 8|31 27:5 9|46 83:5 10|80 7:6 1|96 64:6 2|74 6:6 3|44 83:6 4|78 81:6 5|8 41:6 6|7 6:6 7|51 36:6 8|26 27:6 9|5 37:6 10|11 67:7 1|5 36:7 2|42 37:7 3|77 86:7 4|79 78:7 5|81 89:7 6|59 53:7 7|84 31:7 8|30 78:7 9|21 78:7 10|25 20:8 1|44 41:8 2|62 1:8 3|87 85:8 4|73 45:8 5|13 11:8 6|30 95:8 7|23 48:8 8|52 61:8 9|77 32:8 10|93 100:9 1|84 3:9 2|76 45:9 3|1 1:9 4|90 67:9 5|83 44:9 6|62 49:9 7|25 95:9 8|10 66:9 9|50 8:9 10|47 12:10 1|86 57:10 2|79 91:10 3|10 41:10 4|99 87:10 5|17 50:10 6|89 80:10 7|31 38:10 8|77 96:10 9|50 71:10 10</relation>
    <relation name="R112" arity="2" nbTuples="100" semantics="soft" defaultCost="infinity">29 7:1 1|82 44:1 2|98 91:1 3|12 51:1 4|86 1:1 5|15 55:1 6|13 89:1 7|13 67:1 8|50 2:1 9|63 60:1 10|7 7:2 1|43 44:2 2|24 77:2 3|5 27:2 4|71 14:2 5|45 34:2 6|19 36:2 7|55 2:2 8|6 79:2 9|13 84:2 10|97 24:3 1|61 86:3 2|70 85:3 3|52 45:3 4|92 84:3 5|36 8:3 6|63 24:3 7|83 72:3 8|13 23:3 9|45 7:3 10|23 10:4 1|84 20:4 2|6 7:4 3|27 100:4 4|77 66:4 5|11 48:4 6|51 86:4 7|27 71:4 8|54 71:4 9|15 66:4 10|96 22:5 1|54 51:5 2|77 76:5 3|85 2:5 4|68 47:5 5|8 40:5 6|74 30:5 7|46 67:5 8|5 19:5 9|33 98:5 10|90 63:6 1|11 46:6 2|8 11:6 3|89 20:6 4|73 27:6 5|76 52:6 6|6 69:6 7|48 56:6 8|73 84:6 9|84 1:6 10|67 32:7 1|64 45:7 2|84 2:7 3|6 10:7 4|20 76:7 5|64 83:7 6|15 95:7 7|22 38:7 8|60 55:7 9|64 32:7 10|57 3:8 1|100 84:8 2|49 24:8 3|16 46:8 4|99 23:8 5|88 46:8 6|42 81:8 7|13 70:8 8|2 21:8 9|84 5:8 10|94 67:9 1|44 37:9 2|38 86:9 3|58 54:9 4|33 97:9 5|45 76:9 6|46 13:9 7|5 25:9 8|100 19:9 9|6 88:9 10|66 22:10 1|94 64:10 2|95 27:10 3|28 80:10 4|58 50:10 5|18 66:10 6|79 75:10 7|27 37:10 8|10 75:10 9|59 55:10 10</relation>
    <relation name="R113" arity="2" nbTuples="100" semantics="soft" defaultCost="infinity">16 53:1 1|50 88:1 2|91 52:1 3|45 81:1 4|63 43:1 5|33 97:1 6|10 86:1 7|29 89:1 8|41 54:1 9|18 68:1 10|84 51:2 1|53 36:2 2|34 6:2 3|21 71:2 4|24 44:2 5|52 96:2 6|14 14:2 7|6 7:2 8|90 36:2 9|12 83:2 10|83 87:3 1|11 72:3 2|79 42:3 3|9 51:3 4|70 50:3 5|27 1:3 6|57 35:3 7|66 79:3 8|47 51:3 9|35 88:3 10|12 85:4 1|18 35:4 2|28 8:4 3|51 18:4 4|39 70:4 5|79 84:4 6|76 9:4 7|14 55:4 8|48 14:4 9|34 89:4 10|41 80:5 1|46 81:5 2|65 48:5 3|10 100:5 4|80 62:5 5|57 70:5 6|75 79:5 7|1 51:5 8|52 88:5 9|65 37:5 10|20 37:6 1|49 99:6 2|95 35:6 3|64 15:6 4|54 21:6 5|98 86:6 6|96 90:6 7|57 37:6 8|6 68:6 9|85 87:6 10|43 66:7 1|46 24:7 2|27 12:7 3|31 96:7 4|11 50:7 5|25 9:7 6|3 18:7 7|40 56:7 8|8 74:7 9|40 54:7 10|59 98:8 1|29 31:8 2|2 33:8 3|3 38:8 4|5 36:8 5|32 78:8 6|93 90:8 7|59 7:8 8|75 4:8 9|76 69:8 10|6 65:9 1|85 37:9 2|75 31:9 3|98 77:9 4|11 64:9 5|17 45:9 6|39 43:9 7|54 7:9 8|14 16:9 9|73 33:9 10|55 13:10 1|56 54:10 2|50 26:10 3|2 70:10 4|17 78:10 5|20 15:10 6|94 46:10 7|77 35:10 8|3 99:10 9|23 84:10 10</relation>
    <relation name="R114" arity="2" nbTuples="100" semantics="soft" defaultCost="infinity">64 41:1 1|23 86:1 2|94 94:1 3|90 3:1 4|68 80:1 5|28 20:1 6|89 58:1 7|69 61:1 8|49 5:1 9|99 30:1 10|67 34:2 1|64 50:2 2|95 38:2 3|49 3:2 4|11 38:2 5|31 28:2 6|44 36:2 7|28 88:2 8|90 23:2 9|54 48:2 10|99 100:3 1|38 29:3 2|73 26:3 3|61 46:3 4|10 9:3 5|93 68:3 6|6 69:3 7|52 8:3 8|16 27:3 9|11 34:3 10|85 80:4 1|35 48:4 2|39 90:4 3|53 79:4 4|18 58:4 5|3 76:4 6|76 9:4 7|50 43:4 8|24 7:4 9|95 33:4 10|37 4:5 1|68 47:5 2|55 8:5 3|22 18:5 4|7 80:5 5|19 36:5 6|11 9:5 7|55 48:5 8|48 6:5 9|9 43:5 10|80 35:6 1|3 12:6 2|73 50:6 3|81 37:6 4|56 72:6 5|31 10:6 6|37 94:6 7|1 58:6 8|80 65:6 9|86 4:6 10|36 11:7 1|82 87:7 2|22 28:7 3|48 6:7 4|21 11:7 5|55 76:7 6|8 66:7 7|11 81:7 8|55 54:7 9|37 38:7 10|46 55:8 1|64 49:8 2|67 2:8 3|31 97:8 4|10 26:8 5|28 5:8 6|97 66:8 7|85 15:8 8|86 54:8 9|69 1:8 10|19 54:9 1|86 67:9 2|95 42:9 3|95 52:9 4|98 36:9 5|49 21:9 6|29 59:9 7|3 51:9 8|10 84:9 9|60 52:9 10|93 64:10 1|33 28:10 2|32 38:10 3|52 96:10 4|13 30:10 5|52 70:10 6|95 25:10 7|42 12:10 8|61 50:10 9|70 89:10 10</relation>
    <relation name="R115" arity="2" nbTuples="100" semantics="soft" defaultCost="infinity">28 26:1 1|50 21:1 2|20 79:1 3|60 11:1 4|67 53:1 5|76 32:1 6|69 70:1 7|38 22:1 8|92 5:1 9|19 83:1 10|81 72:2 1|18 91:2 2|4 3:2 3|46 45:2 4|41 24:2 5|63 48:2 6|86 17:2 7|58 73:2 8|51 65:2 9|73 14:2 10|84 42:3 1|3 11:3 2|70 14:3 3|6 77:3 4|7 94:3 5|42 60:3 6|95 28:3 7|9 83:3 8|41 20:3 9|66 95:3 10|94 19:4 1|1 84:4 2|20 40:4 3|99 80:4 4|46 91:4 5|52 48:4 6|93 82:4 7|71 96:4 8|44 33:4 9|34 45:4 10|95 69:5 1|28 17:5 2|71 77:5 3|45 43:5 4|97 59:5 5|96 74:5 6|46 6:5 7|28 87:5 8|99 69:5 9|47 96:5 10|12 67:6 1|47 56:6 2|89 13:6 3|19 28:6 4|8 39:6 5|72 97:6 6|88 41:6 7|85 55:6 8|38 41:6 9|6 97:6 10|45 73:7 1|72 81:7 2|48 94:7 3|43 47:7 4|56 43:7 5|92 48:7 6|60 63:7 7|47 94:7 8|26 13:7 9|16 1:7 10|19 52:8 1|82 87:8 2|85 15:8 3|7 12:8 4|72 29:8 5|42 82:8 6|48 29:8 7|9 39:8 8|66 83:8 9|62 39:8 10|52 18:9 1|33 73:9 2|45 66:9 3|96 30:9 4|36 56:9 5|8 5:9 6|80 67:9 7|8 62:9 8|33 43:9 9|76 15:9 10|51 100:10 1|5 53:10 2|96 80:10 3|54 52:10 4|92 30:10 5|9 33:10 6|68 42:10 7|92 83:10 8|39 59:10 9|42 62:10 10</relation>
    <relation name="R116" arity="2" nbTuples="100" semantics="soft" defaultCost="infinity">79 95:1 1|95 4:1 2|58 31:1 3|83 78:1 4|25 21:1 5|93 57:1 6|39 59:1 7|7 10:1 8|62 56:1 9|84 91:1 10|83 54:2 1|31 34:2 2|19 60:2 3|62 54:2 4|22 21:2 5|7 60:2 6|15 69:2 7|27 27:2 8|40 60:2 9|51 55:2 10|34 97:3 1|32 3:3 2|87 69:3 3|3 58:3 4|90 86:3 5|4 98:3 6|23 49:3 7|36 44:3 8|97 34:3 9|68 45:3 10|3 60:4 1|80 31:4 2|98 34:4 3|30 90:4 4|4 70:4 5|24 45:4 6|60 10:4 7|18 13:4 8|72 97:4 9|96 83:4 10|4 43:5 1|95 25:5 2|12 44:5 3|55 45:5 4|33 97:5 5|64 32:5 6|61 69:5 7|40 18:5 8|4 19:5 9|50 44:5 10|22 41:6 1|54 39:6 2|16 57:6 3|37 96:6 4|45 78:6 5|76 63:6 6|38 11:6 7|67 91:6 8|74 65:6 9|36 14:6 10|93 30:7 1|47 76:7 2|17 96:7 3|100 15:7 4|69 14:7 5|34 45:7 6|85 96:7 7|37 87:7 8|23 78:7 9|61 90:7 10|18 5:8 1|73 92:8 2|1 82:8 3|47 61:8 4|2 38:8 5|55 61:8 6|89 60:8 7|3 15:8 8|26 60:8 9|77 7:8 10|69 70:9 1|20 50:9 2|49 20:9 3|37 45:9 4|46 68:9 5|4 60:9 6|69 49:9 7|41 41:9 8|61 77:9 9|92 64:9 10|13 12:10 1|57 85:10 2|24 88:10 3|70 75:10 4|96 69:10 5|90 45:10 6|14 35:10 7|66 37:10 8|16 88:10 9|44 55:10 10</relation>
    <relation name="R117" arity="2" nbTuples="100" semantics="soft" defaultCost="infinity">39 22:1 1|3 29:1 2|73 98:1 3|67 38:1 4|49 86:1 5|25 17:1 6|41 4:1 7|15 67:1 8|51 39:1 9|34 13:1 10|34 83:2 1|77 34:2 2|69 10:2 3|97 55:2 4|31 28:2 5|42 40:2 6|31 89:2 7|20 27:2 8|58 25:2 9|3 68:2 10|100 42:3 1|92 91:3 2|47 75:3 3|27 80:3 4|73 38:3 5|43 80:3 6|9 85:3 7|43 50:3 8|2 33:3 9|79 92:3 10|5 6:4 1|18 30:4 2|24 70:4 3|76 75:4 4|88 78:4 5|23 11:4 6|9 11:4 7|51 90:4 8|57 24:4 9|25 25:4 10|51 11:5 1|53 12:5 2|54 93:5 3|29 89:5 4|55 82:5 5|18 71:5 6|69 37:5 7|83 12:5 8|24 23:5 9|2 77:5 10|65 98:6 1|10 95:6 2|17 19:6 3|86 63:6 4|27 15:6 5|14 90:6 6|47 11:6 7|91 44:6 8|78 81:6 9|8 28:6 10|45 11:7 1|80 75:7 2|48 19:7 3|30 2:7 4|93 8:7 5|22 58:7 6|68 60:7 7|58 72:7 8|18 88:7 9|37 36:7 10|25 22:8 1|41 45:8 2|92 69:8 3|51 50:8 4|14 39:8 5|6 26:8 6|79 6:8 7|45 86:8 8|61 95:8 9|4 46:8 10|27 45:9 1|54 11:9 2|1 38:9 3|8 31:9 4|97 13:9 5|64 68:9 6|50 100:9 7|76 46:9 8|75 68:9 9|11 10:9 10|86 51:10 1|44 32:10 2|8 67:10 3|77 65:10 4|44 36:10 5|8 45:10 6|60 7:10 7|43 74:10 8|81 98:10 9|7 24:10 10</relation>
    <relation name="R118" arity="2" nbTuples="100" semantics="soft" defaultCost="infinity">86 50:1 1|33 43:1 2|64 89:1 3|36 73:1 4|56 47:1 5|70 98:1 6|3 96:1 7|15 39:1 8|93 16:1 9|22 41:1 10|2 52:2 1|27 3:2 2|93 31:2 3|14 34:2 4|38 17:2 5|91 22:2 6|52 42:2 7|30 68:2 8|60 31:2 9|14 96:2 10|14 26:3 1|24 97:3 2|77 79:3 3|72 42:3 4|6 25:3 5|35 37:3 6|86 28:3 7|83 99:3 8|43 55:3 9|54 55:3 10|54 18:4 1|87 96:4 2|2 60:4 3|89 15:4 4|46 18:4 5|53 58:4 6|3 53:4 7|51 39:4 8|69 87:4 9|54 40:4 10|52 79:5 1|25 12:5 2|89 85:5 3|8 94:5 4|29 84:5 5|11 30:5 6|12 43:5 7|55 23:5 8|23 72:5 9|61 75:5 10|57 69:6 1|26 89:6 2|51 87:6 3|32 71:6 4|59 63:6 5|29 47:6 6|12 56:6 7|30 35:6 8|74 63:6 9|49 45:6 10|66 79:7 1|34 56:7 2|82 40:7 3|40 18:7 4|37 40:7 5|98 46:7 6|95 24:7 7|58 41:7 8|72 92:7 9|91 43:7 10|32 15:8 1|65 39:8 2|19 32:8 3|17 82:8 4|24 33:8 5|91 64:8 6|1 66:8 7|17 41:8 8|26 84:8 9|55 85:8 10|87 39:9 1|61 35:9 2|91 68:9 3|60 50:9 4|7 68:9 5|65 26:9 6|9 43:9 7|22 20:9 8|56 14:9 9|1 55:9 10|13 30:10 1|12 85:10 2|61 78:10 3|86 28:10 4|29 13:10 5|92 1:10 6|46 99:10 7|59 99:10 8|93 77:10 9|94 24:10 10</relation>
    <relation name="R119" arity="2" nbTuples="100" semantics="soft" defaultCost="infinity">91 98:1 1|94 48:1 2|79 93:1 3|81 18:1 4|70 1:1 5|99 28:1 6|14 16:1 7|58 68:1 8|35 20:1 9|99 47:1 10|55 99:2 1|51 23:2 2|54 79:2 3|8 100:2 4|75 96:2 5|66 55:2 6|41 26:2 7|39 61:2 8|76 34:2 9|79 100:2 10|30 60:3 1|1 20:3 2|16 66:3 3|45 19:3 4|74 51:3 5|81 95:3 6|29 36:3 7|3 15:3 8|72 58:3 9|21 87:3 10|81 31:4 1|34 54:4 2|74 59:4 3|26 34:4 4|70 65:4 5|88 15:4 6|92 37:4 7|68 90:4 8|79 73:4 9|85 46:4 10|21 4:5 1|75 39:5 2|45 62:5 3|68 4:5 4|75 58:5 5|14 9:5 6|81 72:5 7|52 15:5 8|49 90:5 9|9 61:5 10|83 46:6 1|4 65:6 2|95 88:6 3|55 59:6 4|8 88:6 5|38 25:6 6|65 21:6 7|21 38:6 8|94 93:6 9|24 64:6 10|51 85:7 1|44 45:7 2|63 46:7 3|32 100:7 4|28 50:7 5|66 8:7 6|40 44:7 7|72 96:7 8|88 38:7 9|63 55:7 10|52 80:8 1|92 6:8 2|18 16:8 3|64 3:8 4|22 95:8 5|43 18:8 6|44 100:8 7|73 66:8 8|46 85:8 9|34 51:8 10|71 85:9 1|17 72:9 2|30 20:9 3|29 16:9 4|74 60:9 5|8 86:9 6|32 20:9 7|58 35:9 8|15 67:9 9|83 68:9 10|11 75:10 1|45 69:10 2|9 15:10 3|47 14:10 4|11 25:10 5|79 28:10 6|52 55:10 7|62 75:10 8|5 30:10 9|74 39:10 10</relation>
    <relation name="R120" arity="2" nbTuples="100" semantics="soft" defaultCost="infinity">83 83:1 1|23 34:1 2|85 89:1 3|1 100:1 4|51 25:1 5|42 96:1 6|88 93:1 7|83 58:1 8|99 11:1 9|16 18:1 10|75 28:2 1|90 70:2 2|95 62:2 3|52 78:2 4|97 53:2 5|66 51:2 6|67 27:2 7|81 77:2 8|46 18:2 9|92 12:2 10|25 53:3 1|76 5:3 2|52 11:3 3|52 42:3 4|73 84:3 5|63 18:3 6|65 33:3 7|54 82:3 8|45 99:3 9|80 20:3 10|62 46:4 1|43 6:4 2|25 55:4 3|41 38:4 4|46 46:4 5|84 100:4 6|24 94:4 7|92 22:4 8|33 53:4 9|18 1:4 10|30 13:5 1|67 33:5 2|43 25:5 3|14 48:5 4|56 27:5 5|98 84:5 6|49 24:5 7|65 43:5 8|46 61:5 9|25 50:5 10|33 3:6 1|11 34:6 2|22 52:6 3|98 58:6 4|71 99:6 5|80 67:6 6|69 55:6 7|91 38:6 8|36 34:6 9|80 64:6 10|6 75:7 1|61 87:7 2|94 62:7 3|89 27:7 4|87 72:7 5|13 58:7 6|29 25:7 7|19 79:7 8|13 12:7 9|59 12:7 10|27 2:8 1|49 82:8 2|75 67:8 3|90 78:8 4|2 58:8 5|69 4:8 6|41 67:8 7|92 92:8 8|38 25:8 9|61 21:8 10|61 83:9 1|71 38:9 2|100 84:9 3|14 65:9 4|60 76:9 5|80 100:9 6|10 29:9 7|62 76:9 8|26 46:9 9|51 96:9 10|13 11:10 1|72 6:10 2|37 73:10 3|73 53:10 4|71 23:10 5|38 74:10 6|70 13:10 7|94 42:10 8|55 55:10 9|42 88:10 10</relation>
    <relation name="R121" arity="2" nbTuples="100" semantics="soft" defaultCost="infinity">75 24:1 1|5 4:1 2|34 25:1 3|8 75:1 4|29 4:1 5|48 98:1 6|76 95:1 7|40 82:1 8|94 82:1 9|69 75:1 10|4 89:2 1|31 46:2 2|43 89:2 3|85 74:2 4|78 92:2 5|88 37:2 6|24 6:2 7|50 51:2 8|2 12:2 9|89 29:2 10|79 59:3 1|36 29:3 2|63 100:3 3|98 56:3 4|49 6:3 5|63 9:3 6|57 81:3 7|81 42:3 8|12 50:3 9|50 77:3 10|72 47:4 1|2 36:4 2|51 53:4 3|58 17:4 4|9 95:4 5|4 70:4 6|45 54:4 7|53 91:4 8|75 21:4 9|85 25:4 10|17 6:5 1|26 62:5 2|83 16:5 3|46 90:5 4|7 81:5 5|23 65:5 6|36 2:5 7|56 28:5 8|36 16:5 9|77 52:5 10|75 11:6 1|56 90:6 2|76 6:6 3|64 69:6 4|33 13:6 5|22 47:6 6|60 41:6 7|11 40:6 8|9 18:6 9|31 25:6 10|81 70:7 1|12 61:7 2|63 25:7 3|12 65:7 4|67 32:7 5|66 32:7 6|2 95:7 7|83 51:7 8|38 70:7 9|19 92:7 10|87 61:8 1|93 54:8 2|73 44:8 3|66 11:8 4|5 3:8 5|24 13:8 6|54 92:8 7|78 71:8 8|70 64:8 9|33 40:8 10|52 8:9 1|27 42:9 2|53 69:9 3|20 8:9 4|73 40:9 5|36 19:9 6|57 74:9 7|66 85:9 8|4 25:9 9|82 98:9 10|81 79:10 1|74 93:10 2|87 11:10 3|29 83:10 4|44 50:10 5|1 30:10 6|38 35:10 7|55 70:10 8|61 57:10 9|77 74:10 10</relation>
    <relation name="R122" arity="2" nbTuples="100" semantics="soft" defaultCost="infinity">86 61:1 1|16 45:1 2|90 13:1 3|30 50:1 4|91 94:1 5|55 90:1 6|1 73:1 7|82 43:1 8|78 17:1 9|42 84:1 10|18 35:2 1|78 75:2 2|70 30:2 3|21 41:2 4|59 32:2 5|51 92:2 6|47 81:2 7|80 35:2 8|56 37:2 9|59 18:2 10|31 14:3 1|82 85:3 2|29 94:3 3|24 75:3 4|82 82:3 5|18 6:3 6|72 51:3 7|72 75:3 8|70 98:3 9|76 67:3 10|37 79:4 1|58 47:4 2|35 16:4 3|25 85:4 4|51 75:4 5|100 28:4 6|67 76:4 7|76 52:4 8|2 100:4 9|93 52:4 10|62 40:5 1|51 3:5 2|57 98:5 3|49 16:5 4|33 16:5 5|80 25:5 6|22 84:5 7|87 91:5 8|90 47:5 9|14 1:5 10|43 23:6 1|90 22:6 2|9 1:6 3|8 27:6 4|15 13:6 5|73 32:6 6|60 97:6 7|25 39:6 8|46 51:6 9|50 16:6 10|66 52:7 1|59 59:7 2|85 58:7 3|90 4:7 4|2 36:7 5|87 13:7 6|29 70:7 7|93 15:7 8|68 63:7 9|78 18:7 10|48 40:8 1|34 35:8 2|90 61:8 3|42 17:8 4|8 99:8 5|52 4:8 6|30 2:8 7|83 5:8 8|74 71:8 9|84 71:8 10|18 77:9 1|93 6:9 2|25 42:9 3|64 73:9 4|29 43:9 5|3 56:9 6|4 30:9 7|49 38:9 8|65 100:9 9|68 18:9 10|8 99:10 1|38 14:10 2|27 52:10 3|71 51:10 4|69 21:10 5|86 88:10 6|78 58:10 7|58 79:10 8|78 78:10 9|39 32:10 10</relation>
    <relation name="R123" arity="2" nbTuples="100" semantics="soft" defaultCost="infinity">36 4:1 1|36 50:1 2|84 56:1 3|43 90:1 4|42 25:1 5|6 78:1 6|36 70:1 7|1 15:1 8|98 65:1 9|21 4:1 10|61 28:2 1|71 95:2 2|73 63:2 3|64 28:2 4|5 26:2 5|50 28:2 6|10 92:2 7|8 86:2 8|75 12:2 9|63 57:2 10|93 96:3 1|97 82:3 2|51 94:3 3|69 56:3 4|55 100:3 5|64 2:3 6|63 47:3 7|56 27:3 8|31 86:3 9|65 55:3 10|53 63:4 1|62 67:4 2|90 59:4 3|96 33:4 4|72 50:4 5|71 92:4 6|3 52:4 7|42 85:4 8|60 59:4 9|61 41:4 10|30 44:5 1|46 36:5 2|37 12:5 3|5 99:5 4|24 79:5 5|19 4:5 6|89 51:5 7|39 4:5 8|97 19:5 9|15 90:5 10|19 27:6 1|66 23:6 2|93 74:6 3|47 56:6 4|17 14:6 5|60 30:6 6|57 80:6 7|30 3:6 8|55 1:6 9|64 10:6 10|7 19:7 1|54 16:7 2|11 100:7 3|33 58:7 4|28 21:7 5|35 49:7 6|83 90:7 7|33 75:7 8|63 62:7 9|6 55:7 10|49 58:8 1|13 64:8 2|74 71:8 3|28 85:8 4|75 27:8 5|20 73:8 6|73 6:8 7|49 15:8 8|85 72:8 9|96 52:8 10|68 47:9 1|23 83:9 2|42 73:9 3|4 14:9 4|70 43:9 5|88 24:9 6|4 46:9 7|63 9:9 8|49 78:9 9|55 50:9 10|51 56:10 1|80 69:10 2|38 78:10 3|47 17:10 4|12 3:10 5|22 69:10 6|33 46:10 7|10 62:10 8|10 34:10 9|65 9:10 10</relation>
    <relation name="R124" arity="2" nbTuples="100" semantics="soft" defaultCost="infinity">20 4:1 1|69 8:1 2|28 30:1 3|96 38:1 4|36 97:1 5|7 80:1 6|65 49:1 7|83 33:1 8|55 61:1 9|93 61:1 10|9 47:2 1|10 41:2 2|37 75:2 3|86 93:2 4|73 4:2 5|66 34:2 6|93 50:2 7|77 7:2 8|66 14:2 9|22 23:2 10|54 20:3 1|69 26:3 2|79 27:3 3|30 54:3 4|41 35:3 5|93 71:3 6|26 55:3 7|53 65:3 8|76 84:3 9|13 86:3 10|66 66:4 1|74 78:4 2|86 86:4 3|67 41:4 4|83 40:4 5|70 65:4 6|87 24:4 7|42 78:4 8|20 62:4 9|46 8:4 10|44 27:5 1|99 39:5 2|85 66:5 3|53 32:5 4|54 8:5 5|72 44:5 6|61 60:5 7|40 91:5 8|92 20:5 9|18 47:5 10|19 2:6 1|22 40:6 2|14 89:6 3|2 78:6 4|87 96:6 5|56 14:6 6|23 38:6 7|23 30:6 8|35 35:6 9|57 96:6 10|15 2:7 1|24 75:7 2|89 15:7 3|93 54:7 4|87 100:7 5|57 6:7 6|60 78:7 7|60 74:7 8|62 30:7 9|74 39:7 10|79 79:8 1|1 11:8 2|56 80:8 3|69 22:8 4|51 79:8 5|25 56:8 6|13 85:8 7|10 34:8 8|83 97:8 9|66 72:8 10|63 72:9 1|8 79:9 2|42 91:9 3|45 43:9 4|85 64:9 5|39 99:9 6|53 40:9 7|63 70:9 8|81 47:9 9|100 58:9 10|35 47:10 1|20 71:10 2|2 18:10 3|61 90:10 4|45 92:10 5|34 85:10 6|67 55:10 7|66 90:10 8|73 93:10 9|17 98:10 10</relation>
    <relation name="R125" arity="2" nbTuples="100" semantics="soft" defaultCost="infinity">65 96:1 1|67 1:1 2|7 74:1 3|30 20:1 4|49 14:1 5|18 36:1 6|62 24:1 7|17 95:1 8|52 6:1 9|48 11:1 10|43 9:2 1|89 23:2 2|76 56:2 3|94 11:2 4|83 79:2 5|22 11:2 6|43 38:2 7|67 97:2 8|83 61:2 9|74 2:2 10|11 53:3 1|77 13:3 2|39 46:3 3|46 39:3 4|86 22:3 5|40 84:3 6|28 10:3 7|37 64:3 8|92 98:3 9|48 93:3 10|2 18:4 1|65 54:4 2|71 39:4 3|71 67:4 4|2 8:4 5|61 55:4 6|29 76:4 7|22 40:4 8|92 56:4 9|56 58:4 10|54 61:5 1|5 53:5 2|78 63:5 3|14 30:5 4|69 78:5 5|24 4:5 6|57 15:5 7|86 94:5 8|90 56:5 9|34 82:5 10|16 12:6 1|84 16:6 2|6 10:6 3|45 24:6 4|82 69:6 5|1 64:6 6|14 12:6 7|21 80:6 8|68 19:6 9|32 9:6 10|53 49:7 1|34 6:7 2|99 97:7 3|59 19:7 4|32 36:7 5|70 75:7 6|96 57:7 7|19 57:7 8|52 87:7 9|76 4:7 10|37 74:8 1|60 59:8 2|56 61:8 3|22 44:8 4|61 22:8 5|53 91:8 6|60 27:8 7|3 47:8 8|54 22:8 9|24 90:8 10|52 34:9 1|99 42:9 2|29 27:9 3|11 33:9 4|62 66:9 5|90 68:9 6|21 58:9 7|70 3:9 8|36 16:9 9|64 46:9 10|32 30:10 1|82 44:10 2|68 25:10 3|90 86:10 4|93 15:10 5|34 11:10 6|76 51:10 7|35 77:10 8|59 45:10 9|80 68:10 10</relation>
    <relation name="R126" arity="2" nbTuples="100" semantics="soft" defaultCost="infinity">29 75:1 1|45 83:1 2|18 51:1 3|94 96:1 4|47 59:1 5|17 55:1 6|4 77:1 7|86 100:1 8|43 6:1 9|41 38:1 10|40 29:2 1|34 29:2 2|86 95:2 3|85 17:2 4|35 46:2 5|54 58:2 6|79 86:2 7|43 53:2 8|44 97:2 9|10 91:2 10|7 22:3 1|83 72:3 2|25 44:3 3|43 77:3 4|85 70:3 5|62 41:3 6|89 27:3 7|62 62:3 8|14 69:3 9|81 23:3 10|1 64:4 1|25 4:4 2|27 2:4 3|15 2:4 4|86 58:4 5|22 29:4 6|74 87:4 7|38 20:4 8|58 71:4 9|9 21:4 10|98 57:5 1|13 59:5 2|60 98:5 3|74 45:5 4|81 89:5 5|34 82:5 6|93 49:5 7|38 64:5 8|65 83:5 9|35 87:5 10|65 31:6 1|4 7:6 2|90 9:6 3|99 56:6 4|99 80:6 5|15 74:6 6|89 82:6 7|38 99:6 8|73 85:6 9|1 3:6 10|40 18:7 1|15 34:7 2|78 9:7 3|93 38:7 4|71 88:7 5|51 28:7 6|22 99:7 7|58 58:7 8|43 74:7 9|17 14:7 10|21 32:8 1|89 68:8 2|88 91:8 3|7 59:8 4|43 52:8 5|18 56:8 6|63 31:8 7|59 23:8 8|4 77:8 9|77 69:8 10|41 46:9 1|51 66:9 2|33 100:9 3|11 66:9 4|61 70:9 5|92 71:9 6|47 5:9 7|96 41:9 8|97 42:9 9|95 96:9 10|15 64:10 1|51 36:10 2|36 2:10 3|95 79:10 4|90 2:10 5|30 76:10 6|51 48:10 7|46 51:10 8|44 30:10 9|21 1:10 10</relation>
    <relation name="R127" arity="2" nbTuples="100" semantics="soft" defaultCost="infinity">24 86:1 1|20 33:1 2|38 97:1 3|15 83:1 4|64 15:1 5|77 26:1 6|2 2:1 7|4 44:1 8|95 19:1 9|98 15:1 10|21 65:2 1|18 11:2 2|40 68:2 3|81 45:2 4|35 63:2 5|22 84:2 6|10 43:2 7|54 53:2 8|15 59:2 9|31 1:2 10|72 41:3 1|55 45:3 2|73 94:3 3|8 17:3 4|74 23:3 5|76 58:3 6|89 23:3 7|49 36:3 8|21 10:3 9|74 62:3 10|6 97:4 1|86 71:4 2|54 43:4 3|2 70:4 4|4 42:4 5|56 15:4 6|71 62:4 7|1 71:4 8|40 78:4 9|97 31:4 10|85 69:5 1|65 100:5 2|45 70:5 3|99 30:5 4|14 73:5 5|74 20:5 6|95 30:5 7|13 67:5 8|45 41:5 9|42 74:5 10|2 85:6 1|73 72:6 2|17 11:6 3|37 20:6 4|95 85:6 5|13 28:6 6|21 17:6 7|69 76:6 8|80 35:6 9|78 23:6 10|7 50:7 1|48 31:7 2|6 56:7 3|43 58:7 4|38 53:7 5|63 96:7 6|71 10:7 7|8 95:7 8|48 18:7 9|29 100:7 10|51 53:8 1|31 59:8 2|84 42:8 3|5 66:8 4|35 95:8 5|3 46:8 6|37 45:8 7|92 4:8 8|81 89:8 9|96 81:8 10|95 76:9 1|34 21:9 2|59 58:9 3|26 44:9 4|80 47:9 5|11 33:9 6|23 57:9 7|9 63:9 8|39 75:9 9|92 24:9 10|25 17:10 1|15 14:10 2|3 18:10 3|67 84:10 4|83 7:10 5|41 2:10 6|54 40:10 7|95 32:10 8|44 39:10 9|51 17:10 10</relation>
    <relation name="R128" arity="2" nbTuples="100" semantics="soft" defaultCost="infinity">31 49:1 1|37 100:1 2|25 75:1 3|69 65:1 4|92 68:1 5|48 26:1 6|6 23:1 7|7 32:1 8|3 56:1 9|61 7:1 10|8 30:2 1|75 35:2 2|14 89:2 3|77 73:2 4|99 11:2 5|10 60:2 6|63 44:2 7|49 11:2 8|96 68:2 9|93 100:2 10|91 76:3 1|24 55:3 2|45 85:3 3|82 27:3 4|83 66:3 5|72 84:3 6|25 16:3 7|49 74:3 8|56 72:3 9|41 36:3 10|92 89:4 1|3 17:4 2|59 31:4 3|83 7:4 4|49 94:4 5|55 63:4 6|60 79:4 7|58 94:4 8|35 39:4 9|38 100:4 10|36 96:5 1|25 12:5 2|37 81:5 3|97 58:5 4|82 79:5 5|47 81:5 6|97 65:5 7|1 92:5 8|17 16:5 9|83 74:5 10|50 41:6 1|69 82:6 2|44 13:6 3|55 62:6 4|22 27:6 5|76 8:6 6|97 77:6 7|1 5:6 8|71 50:6 9|6 55:6 10|79 86:7 1|45 74:7 2|45 72:7 3|67 47:7 4|73 76:7 5|57 95:7 6|13 88:7 7|66 19:7 8|95 37:7 9|91 63:7 10|63 64:8 1|28 71:8 2|89 97:8 3|3 55:8 4|85 29:8 5|4 76:8 6|10 31:8 7|94 48:8 8|89 55:8 9|97 18:8 10|50 32:9 1|50 16:9 2|28 92:9 3|99 93:9 4|70 20:9 5|44 60:9 6|7 28:9 7|22 3:9 8|76 91:9 9|38 14:9 10|12 1:10 1|73 12:10 2|35 19:10 3|4 100:10 4|1 80:10 5|94 58:10 6|24 63:10 7|37 45:10 8|10 95:10 9|65 30:10 10</relation>
    <relation name="R129" arity="2" nbTuples="100" semantics="soft" defaultCost="infinity">62 56:1 1|47 84:1 2|99 79:1 3|61 62:1 4|49 64:1 5|34 3:1 6|20 51:1 7|90 92:1 8|43 42:1 9|2 2:1 10|85 60:2 1|62 4:2 2|29 37:2 3|54 77:2 4|76 60:2 5|60 38:2 6|51 3:2 7|68 58:2 8|17 97:2 9|30 38:2 10|36 35:3 1|69 46:3 2|99 13:3 3|89 76:3 4|26 36:3 5|26 38:3 6|27 11:3 7|26 73:3 8|72 64:3 9|40 30:3 10|42 36:4 1|55 5:4 2|84 40:4 3|18 47:4 4|22 54:4 5|32 54:4 6|37 5:4 7|38 30:4 8|73 43:4 9|52 61:4 10|63 52:5 1|39 76:5 2|61 30:5 3|80 77:5 4|83 86:5 5|13 28:5 6|50 35:5 7|96 22:5 8|79 65:5 9|77 41:5 10|43 98:6 1|44 98:6 2|83 52:6 3|35 85:6 4|39 15:6 5|22 22:6 6|39 59:6 7|77 53:6 8|63 100:6 9|56 70:6 10|89 74:7 1|73 88:7 2|19 49:7 3|33 37:7 4|51 2:7 5|50 54:7 6|83 77:7 7|99 78:7 8|17 52:7 9|65 97:7 10|31 46:8 1|42 72:8 2|89 70:8 3|9 90:8 4|70 16:8 5|16 9:8 6|7 68:8 7|16 46:8 8|18 83:8 9|69 24:8 10|66 39:9 1|48 50:9 2|50 76:9 3|95 5:9 4|11 25:9 5|83 39:9 6|5 43:9 7|21 48:9 8|55 92:9 9|38 34:9 10|25 44:10 1|77 57:10 2|67 34:10 3|92 2:10 4|68 13:10 5|39 87:10 6|19 96:10 7|89 99:10 8|12 83:10 9|31 92:10 10</relation>
    <relation name="R130" arity="2" nbTuples="100" semantics="soft" defaultCost="infinity">93 99:1 1|49 31:1 2|51 76:1 3|22 23:1 4|86 2:1 5|10 23:1 6|43 96:1 7|57 90:1 8|62 39:1 9|72 92:1 10|65 76:2 1|12 81:2 2|39 9:2 3|34 53:2 4|81 85:2 5|59 93:2 6|11 10:2 7|21 22:2 8|34 75:2 9|74 47:2 10|48 50:3 1|59 73:3 2|8 34:3 3|40 51:3 4|17 67:3 5|51 81:3 6|31 77:3 7|16 60:3 8|14 46:3 9|37 49:3 10|18 79:4 1|71 54:4 2|15 21:4 3|61 1:4 4|54 52:4 5|15 2:4 6|65 82:4 7|79 97:4 8|89 3:4 9|77 9:4 10|84 44:5 1|68 88:5 2|92 23:5 3|88 59:5 4|48 45:5 5|24 33:5 6|63 18:5 7|4 93:5 8|68 63:5 9|72 28:5 10|34 52:6 1|55 94:6 2|88 91:6 3|9 40:6 4|89 79:6 5|1 57:6 6|70 100:6 7|55 32:6 8|71 88:6 9|56 83:6 10|36 74:7 1|3 17:7 2|93 74:7 3|78 7:7 4|81 8:7 5|62 96:7 6|34 22:7 7|62 62:7 8|84 96:7 9|54 49:7 10|5 54:8 1|80 30:8 2|80 49:8 3|16 99:8 4|23 94:8 5|35 38:8 6|69 26:8 7|89 55:8 8|4 34:8 9|47 3:8 10|70 64:9 1|25 11:9 2|85 11:9 3|81 16:9 4|49 39:9 5|29 61:9 6|30 36:9 7|79 45:9 8|88 95:9 9|16 44:9 10|74 22:10 1|58 81:10 2|62 25:10 3|61 45:10 4|15 10:10 5|88 52:10 6|43 92:10 7|57 5:10 8|57 93:10 9|70 100:10 10</relation>
    <relation name="R131" arity="2" nbTuples="100" semantics="soft" defaultCost="infinity">54 14:1 1|22 16:1 2|70 80:1 3|61 73:1 4|37 68:1 5|13 7:1 6|7 49:1 7|24 87:1 8|5 71:1 9|41 56:1 10|1 86:2 1|6 72:2 2|8 51:2 3|89 66:2 4|42 12:2 5|66 76:2 6|7 15:2 7|90 99:2 8|83 40:2 9|6 29:2 10|58 76:3 1|3 63:3 2|52 7:3 3|78 59:3 4|47 99:3 5|98 79:3 6|51 82:3 7|65 29:3 8|7 71:3 9|48 96:3 10|68 59:4 1|70 38:4 2|44 15:4 3|73 6:4 4|56 51:4 5|56 90:4 6|21 91:4 7|91 90:4 8|20 67:4 9|11 42:4 10|91 68:5 1|80 11:5 2|43 48:5 3|52 74:5 4|78 44:5 5|46 100:5 6|39 66:5 7|69 48:5 8|46 64:5 9|39 30:5 10|90 29:6 1|83 42:6 2|2 57:6 3|95 70:6 4|47 54:6 5|86 78:6 6|29 76:6 7|68 49:6 8|60 77:6 9|53 93:6 10|36 44:7 1|86 90:7 2|92 29:7 3|66 98:7 4|78 17:7 5|52 82:7 6|27 5:7 7|91 43:7 8|84 15:7 9|66 4:7 10|70 76:8 1|91 82:8 2|94 97:8 3|55 22:8 4|12 47:8 5|66 90:8 6|87 75:8 7|4 18:8 8|91 60:8 9|52 96:8 10|58 85:9 1|59 23:9 2|88 74:9 3|30 20:9 4|77 71:9 5|38 62:9 6|32 87:9 7|15 35:9 8|35 47:9 9|49 44:9 10|99 92:10 1|30 94:10 2|57 35:10 3|24 41:10 4|36 55:10 5|90 80:10 6|43 6:10 7|15 36:10 8|45 77:10 9|44 83:10 10</relation>
    <relation name="R132" arity="2" nbTuples="100" semantics="soft" defaultCost="infinity">64 67:1 1|100 54:1 2|99 75:1 3|49 13:1 4|22 66:1 5|8 90:1 6|87 86:1 7|87 85:1 8|56 15:1 9|50 97:1 10|100 93:2 1|33 52:2 2|50 55:2 3|17 14:2 4|12 5:2 5|41 74:2 6|77 98:2 7|96 26:2 8|18 67:2 9|15 37:2 10|76 39:3 1|91 96:3 2|20 68:3 3|61 54:3 4|59 19:3 5|73 18:3 6|94 59:3 7|58 42:3 8|92 60:3 9|80 72:3 10|69 26:4 1|90 30:4 2|90 35:4 3|46 80:4 4|85 70:4 5|15 42:4 6|20 31:4 7|36 92:4 8|46 77:4 9|68 82:4 10|19 5:5 1|6 63:5 2|54 94:5 3|35 94:5 4|46 62:5 5|21 90:5 6|98 42:5 7|39 75:5 8|41 92:5 9|100 21:5 10|53 24:6 1|9 82:6 2|59 48:6 3|71 50:6 4|78 19:6 5|50 46:6 6|99 57:6 7|50 76:6 8|51 64:6 9|16 77:6 10|44 82:7 1|81 78:7 2|61 65:7 3|60 45:7 4|82 97:7 5|5 28:7 6|49 96:7 7|16 53:7 8|80 30:7 9|38 64:7 10|73 64:8 1|29 48:8 2|32 79:8 3|76 71:8 4|33 59:8 5|44 24:8 6|88 30:8 7|69 63:8 8|86 23:8 9|23 23:8 10|48 11:9 1|9 52:9 2|28 82:9 3|43 40:9 4|85 61:9 5|49 50:9 6|35 55:9 7|95 72:9 8|6 16:9 9|38 40:9 10|83 19:10 1|100 92:10 2|91 25:10 3|22 7:10 4|91 87:10 5|88 15:10 6|58 48:10 7|79 35:10 8|51 48:10 9|31 92:10 10</relation>
    <relation name="R133" arity="2" nbTuples="100" semantics="soft" defaultCost="infinity">39 8:1 1|69 77:1 2|55 55:1 3|10 64:1 4|72 96:1 5|6 85:1 6|11 75:1 7|59 49:1 8|41 49:1 9|5 48:1 10|23 28:2 1|28 35:2 2|31 42:2 3|56 54:2 4|79 88:2 5|40 23:2 6|53 87:2 7|17 14:2 8|58 13:2 9|42 39:2 10|80 4:3 1|32 81:3 2|63 29:3 3|86 85:3 4|97 21:3 5|25 58:3 6|34 94:3 7|72 28:3 8|37 26:3 9|24 99:3 10|3 9:4 1|42 37:4 2|84 47:4 3|97 13:4 4|91 52:4 5|24 10:4 6|40 69:4 7|31 53:4 8|60 46:4 9|46 53:4 10|97 1:5 1|73 43:5 2|66 13:5 3|75 14:5 4|69 35:5 5|7 63:5 6|90 43:5 7|53 74:5 8|65 87:5 9|53 9:5 10|27 87:6 1|34 41:6 2|1 93:6 3|96 92:6 4|62 82:6 5|44 24:6 6|5 11:6 7|91 49:6 8|79 25:6 9|18 51:6 10|39 45:7 1|100 66:7 2|63 78:7 3|86 84:7 4|56 92:7 5|50 46:7 6|93 70:7 7|8 36:7 8|68 89:7 9|33 85:7 10|52 27:8 1|91 80:8 2|74 89:8 3|67 8:8 4|87 34:8 5|23 34:8 6|98 24:8 7|9 99:8 8|96 24:8 9|21 33:8 10|25 99:9 1|77 34:9 2|34 53:9 3|68 34:9 4|28 51:9 5|18 72:9 6|53 79:9 7|90 23:9 8|37 68:9 9|48 99:9 10|31 85:10 1|2 9:10 2|89 18:10 3|30 100:10 4|44 95:10 5|13 19:10 6|50 82:10 7|76 20:10 8|87 78:10 9|82 47:10 10</relation>
    <relation name="R134" arity="2" nbTuples="100" semantics="soft" defaultCost="infinity">18 55:1 1|91 34:1 2|63 45:1 3|53 13:1 4|24 68:1 5|87 40:1 6|72 74:1 7|25 16:1 8|11 58:1 9|46 45:1 10|87 19:2 1|16 26:2 2|47 68:2 3|100 95:2 4|91 98:2 5|46 14:2 6|2 69:2 7|58 97:2 8|16 60:2 9|40 25:2 10|1 31:3 1|5 3:3 2|11 71:3 3|17 61:3 4|23 90:3 5|49 69:3 6|12 75:3 7|35 98:3 8|24 75:3 9|90 23:3 10|18 15:4 1|94 79:4 2|87 5:4 3|35 71:4 4|75 36:4 5|20 46:4 6|35 67:4 7|89 52:4 8|30 78:4 9|77 5:4 10|60 33:5 1|92 19:5 2|10 51:5 3|2 37:5 4|56 74:5 5|81 87:5 6|29 49:5 7|29 98:5 8|52 86:5 9|5 4:5 10|38 33:6 1|63 75:6 2|88 31:6 3|5 12:6 4|62 4:6 5|27 82:6 6|87 62:6 7|58 16:6 8|97 31:6 9|80 27:6 10|94 79:7 1|31 72:7 2|55 27:7 3|81 73:7 4|10 40:7 5|2 67:7 6|81 62:7 7|55 69:7 8|31 24:7 9|42 55:7 10|89 72:8 1|77 47:8 2|63 14:8 3|62 59:8 4|73 6:8 5|85 87:8 6|89 60:8 7|77 65:8 8|3 1:8 9|91 100:8 10|95 22:9 1|27 64:9 2|17 2:9 3|34 100:9 4|83 17:9 5|80 14:9 6|53 50:9 7|25 38:9 8|45 20:9 9|75 41:9 10|87 6:10 1|45 39:10 2|46 78:10 3|13 85:10 4|89 89:10 5|17 58:10 6|64 54:10 7|82 65:10 8|87 50:10 9|57 42:10 10</relation>
    <relation name="R135" arity="2" nbTuples="100" semantics="soft" defaultCost="infinity">80 7:1 1|79 28:1 2|6 100:1 3|73 72:1 4|4 66:1 5|69 97:1 6|47 64:1 7|68 13:1 8|3 57:1 9|97 30:1 10|94 44:2 1|69 9:2 2|40 2:2 3|30 64:2 4|67 95:2 5|88 87:2 6|61 87:2 7|100 4:2 8|76 59:2 9|78 64:2 10|76 67:3 1|94 78:3 2|38 98:3 3|51 69:3 4|32 61:3 5|79 62:3 6|43 39:3 7|67 30:3 8|68 63:3 9|80 64:3 10|13 14:4 1|11 76:4 2|91 51:4 3|47 7:4 4|65 44:4 5|17 67:4 6|35 82:4 7|74 40:4 8|73 24:4 9|1 47:4 10|72 18:5 1|57 3:5 2|14 91:5 3|20 68:5 4|95 88:5 5|3 85:5 6|19 94:5 7|72 64:5 8|94 15:5 9|32 72:5 10|60 81:6 1|87 45:6 2|83 43:6 3|33 73:6 4|71 89:6 5|92 38:6 6|77 50:6 7|55 64:6 8|69 99:6 9|41 23:6 10|89 29:7 1|62 96:7 2|2 83:7 3|40 7:7 4|23 75:7 5|69 51:7 6|84 58:7 7|22 58:7 8|82 12:7 9|40 44:7 10|57 33:8 1|38 91:8 2|96 42:8 3|31 1:8 4|8 10:8 5|72 50:8 6|64 4:8 7|78 78:8 8|23 59:8 9|98 72:8 10|52 77:9 1|88 73:9 2|62 4:9 3|38 90:9 4|93 63:9 5|87 65:9 6|84 74:9 7|95 27:9 8|79 28:9 9|2 88:9 10|53 11:10 1|48 95:10 2|45 95:10 3|12 2:10 4|17 31:10 5|57 77:10 6|86 21:10 7|86 32:10 8|15 93:10 9|8 84:10 10</relation>
    <relation name="R136" arity="2" nbTuples="100" semantics="soft" defaultCost="infinity">50 90:1 1|85 95:1 2|84 17:1 3|88 98:1 4|100 3:1 5|4 22:1 6|55 46:1 7|77 42:1 8|52 65:1 9|78 42:1 10|58 60:2 1|96 49:2 2|9 85:2 3|81 9:2 4|79 76:2 5|53 15:2 6|59 39:2 7|85 59:2 8|45 90:2 9|64 56:2 10|16 67:3 1|68 48:3 2|21 58:3 3|48 2:3 4|8 7:3 5|82 9:3 6|47 7:3 7|24 13:3 8|44 76:3 9|18 4:3 10|49 28:4 1|64 80:4 2|19 62:4 3|34 90:4 4|10 5:4 5|68 51:4 6|40 80:4 7|27 16:4 8|76 54:4 9|64 15:4 10|73 7:5 1|76 6:5 2|24 4:5 3|70 5:5 4|44 8:5 5|77 7:5 6|47 36:5 7|47 17:5 8|67 6:5 9|40 7:5 10|2 41:6 1|42 61:6 2|48 57:6 3|44 52:6 4|38 97:6 5|3 78:6 6|4 44:6 7|51 14:6 8|8 57:6 9|98 4:6 10|15 1:7 1|17 85:7 2|18 94:7 3|93 50:7 4|54 14:7 5|76 7:7 6|74 57:7 7|57 36:7 8|4 80:7 9|69 67:7 10|32 23:8 1|95 7:8 2|44 10:8 3|42 2:8 4|56 62:8 5|47 1:8 6|45 6:8 7|47 97:8 8|46 41:8 9|76 54:8 10|36 59:9 1|1 87:9 2|84 27:9 3|58 76:9 4|16 34:9 5|15 80:9 6|13 84:9 7|35 12:9 8|22 49:9 9|70 57:9 10|52 59:10 1|90 78:10 2|80 58:10 3|13 35:10 4|100 6:10 5|70 50:10 6|3 1:10 7|12 92:10 8|96 98:10 9|48 26:10 10</relation>
    <relation name="R137" arity="2" nbTuples="100" semantics="soft" defaultCost="infinity">15 73:1 1|69 71:1 2|31 10:1 3|14 2:1 4|97 33:1 5|99 46:1 6|20 99:1 7|32 26:1 8|9 53:1 9|22 89:1 10|1 95:2 1|96 22:2 2|22 70:2 3|12 81:2 4|4 76:2 5|83 7:2 6|53 6:2 7|14 62:2 8|3 5:2 9|76 23:2 10|12 52:3 1|23 99:3 2|62 47:3 3|15 80:3 4|83 43:3 5|77 36:3 6|19 89:3 7|93 62:3 8|7 74:3 9|13 30:3 10|83 38:4 1|2 56:4 2|36 14:4 3|91 13:4 4|29 61:4 5|2 5:4 6|78 37:4 7|77 16:4 8|19 100:4 9|62 78:4 10|52 70:5 1|48 53:5 2|87 77:5 3|13 36:5 4|21 27:5 5|58 49:5 6|62 67:5 7|81 11:5 8|78 85:5 9|74 56:5 10|14 2:6 1|19 47:6 2|89 2:6 3|74 4:6 4|60 39:6 5|43 53:6 6|34 9:6 7|65 63:6 8|51 7:6 9|38 76:6 10|95 11:7 1|70 29:7 2|28 8:7 3|3 1:7 4|73 77:7 5|77 44:7 6|34 46:7 7|30 21:7 8|49 15:7 9|64 30:7 10|95 99:8 1|58 39:8 2|4 49:8 3|33 95:8 4|32 67:8 5|33 3:8 6|73 53:8 7|23 12:8 8|48 60:8 9|66 77:8 10|7 10:9 1|83 28:9 2|7 2:9 3|76 5:9 4|39 94:9 5|23 13:9 6|11 68:9 7|58 14:9 8|11 94:9 9|77 73:9 10|26 90:10 1|10 64:10 2|91 39:10 3|45 93:10 4|20 82:10 5|6 56:10 6|76 77:10 7|99 62:10 8|8 82:10 9|14 35:10 10</relation>
    <relation name="R138" arity="2" nbTuples="100" semantics="soft" defaultCost="infinity">95 22:1 1|60 24:1 2|35 9:1 3|78 55:1 4|19 86:1 5|6 35:1 6|19 78:1 7|23 5:1 8|65 40:1 9|40 30:1 10|47 27:2 1|50 100:2 2|51 81:2 3|35 27:2 4|96 44:2 5|28 88:2 6|20 96:2 7|59 25:2 8|22 8:2 9|7 32:2 10|68 55:3 1|9 72:3 2|32 63:3 3|96 61:3 4|19 71:3 5|32 3:3 6|39 7:3 7|94 12:3 8|44 2:3 9|11 88:3 10|72 62:4 1|64 87:4 2|21 97:4 3|32 28:4 4|68 47:4 5|71 13:4 6|73 2:4 7|68 90:4 8|89 80:4 9|58 76:4 10|31 74:5 1|46 76:5 2|38 74:5 3|2 62:5 4|21 82:5 5|86 67:5 6|59 10:5 7|81 32:5 8|65 80:5 9|13 75:5 10|48 2:6 1|53 7:6 2|31 90:6 3|4 2:6 4|15 75:6 5|21 44:6 6|3 25:6 7|1 97:6 8|67 32:6 9|33 36:6 10|26 41:7 1|8 47:7 2|9 86:7 3|40 54:7 4|63 99:7 5|64 49:7 6|76 65:7 7|29 20:7 8|70 78:7 9|44 44:7 10|47 32:8 1|74 78:8 2|60 65:8 3|37 18:8 4|3 74:8 5|95 9:8 6|33 12:8 7|3 1:8 8|34 49:8 9|12 98:8 10|84 47:9 1|12 9:9 2|95 91:9 3|31 47:9 4|8 68:9 5|9 13:9 6|86 26:9 7|100 5:9 8|71 59:9 9|58 42:9 10|84 38:10 1|19 47:10 2|28 10:10 3|71 42:10 4|63 87:10 5|7 25:10 6|85 30:10 7|12 45:10 8|90 74:10 9|41 80:10 10</relation>
    <relation name="R139" arity="2" nbTuples="100" semantics="soft" defaultCost="infinity">46 80:1 1|37 33:1 2|60 6:1 3|25 81:1 4|96 75:1 5|14 95:1 6|25 96:1 7|62 28:1 8|8 13:1 9|21 2:1 10|24 8:2 1|33 47:2 2|72 57:2 3|29 65:2 4|24 42:2 5|98 47:2 6|86 58:2 7|23 45:2 8|23 95:2 9|87 36:2 10|59 94:3 1|93 19:3 2|76 61:3 3|35 96:3 4|12 82:3 5|24 34:3 6|48 58:3 7|82 79:3 8|84 63:3 9|55 3:3 10|99 79:4 1|46 74:4 2|68 88:4 3|83 22:4 4|67 20:4 5|33 40:4 6|43 43:4 7|47 97:4 8|93 27:4 9|52 29:4 10|75 96:5 1|94 39:5 2|2 60:5 3|34 21:5 4|5 54:5 5|40 52:5 6|49 75:5 7|88 69:5 8|40 56:5 9|54 5:5 10|72 68:6 1|36 1:6 2|13 47:6 3|38 95:6 4|38 24:6 5|7 43:6 6|3 16:6 7|90 20:6 8|47 83:6 9|93 65:6 10|95 75:7 1|54 21:7 2|47 99:7 3|85 36:7 4|42 21:7 5|1 77:7 6|74 62:7 7|42 76:7 8|65 18:7 9|17 40:7 10|5 7:8 1|77 18:8 2|78 73:8 3|50 58:8 4|15 31:8 5|43 23:8 6|50 2:8 7|74 24:8 8|47 94:8 9|64 14:8 10|30 15:9 1|71 44:9 2|54 67:9 3|45 19:9 4|93 56:9 5|16 8:9 6|72 64:9 7|49 38:9 8|86 81:9 9|40 13:9 10|19 62:10 1|30 81:10 2|89 68:10 3|95 83:10 4|43 2:10 5|57 34:10 6|12 70:10 7|49 53:10 8|64 19:10 9|73 48:10 10</relation>
    <relation name="R140" arity="2" nbTuples="100" semantics="soft" defaultCost="infinity">93 84:1 1|76 49:1 2|73 53:1 3|70 79:1 4|74 79:1 5|40 56:1 6|82 28:1 7|75 87:1 8|62 2:1 9|67 63:1 10|58 10:2 1|71 8:2 2|12 70:2 3|57 35:2 4|65 77:2 5|18 39:2 6|76 7:2 7|95 36:2 8|98 60:2 9|25 94:2 10|18 90:3 1|46 18:3 2|96 42:3 3|98 49:3 4|83 3:3 5|54 35:3 6|58 27:3 7|69 43:3 8|65 24:3 9|72 65:3 10|98 7:4 1|73 40:4 2|25 89:4 3|99 31:4 4|22 87:4 5|38 50:4 6|40 9:4 7|98 65:4 8|2 69:4 9|87 67:4 10|93 30:5 1|19 53:5 2|87 76:5 3|92 74:5 4|32 69:5 5|64 54:5 6|79 77:5 7|11 18:5 8|59 66:5 9|44 85:5 10|50 61:6 1|97 69:6 2|24 21:6 3|37 9:6 4|94 44:6 5|70 93:6 6|39 25:6 7|40 69:6 8|32 20:6 9|91 29:6 10|36 97:7 1|64 67:7 2|16 97:7 3|72 29:7 4|32 73:7 5|36 57:7 6|97 69:7 7|9 4:7 8|76 36:7 9|86 24:7 10|54 10:8 1|31 7:8 2|90 58:8 3|40 62:8 4|9 8:8 5|97 14:8 6|35 1:8 7|61 56:8 8|53 64:8 9|90 3:8 10|60 5:9 1|83 61:9 2|83 16:9 3|76 41:9 4|1 53:9 5|50 10:9 6|8 89:9 7|39 23:9 8|66 94:9 9|54 98:9 10|75 52:10 1|7 25:10 2|7 57:10 3|12 32:10 4|42 45:10 5|34 72:10 6|59 96:10 7|65 38:10 8|63 17:10 9|95 22:10 10</relation>
    <relation name="R141" arity="2" nbTuples="100" semantics="soft" defaultCost="infinity">5 48:1 1|53 61:1 2|4 72:1 3|7 21:1 4|1 89:1 5|9 16:1 6|70 19:1 7|99 84:1 8|69 21:1 9|92 52:1 10|30 82:2 1|81 4:2 2|25 29:2 3|37 49:2 4|75 99:2 5|84 92:2 6|24 88:2 7|85 73:2 8|22 31:2 9|74 4:2 10|26 9:3 1|39 33:3 2|73 58:3 3|71 6:3 4|14 55:3 5|55 31:3 6|87 18:3 7|11 79:3 8|27 66:3 9|47 2:3 10|14 43:4 1|37 77:4 2|78 69:4 3|88 69:4 4|3 69:4 5|16 74:4 6|78 77:4 7|23 80:4 8|94 44:4 9|6 76:4 10|82 81:5 1|30 89:5 2|41 54:5 3|25 75:5 4|29 6:5 5|89 91:5 6|32 40:5 7|97 79:5 8|48 81:5 9|55 53:5 10|7 80:6 1|73 43:6 2|36 39:6 3|38 61:6 4|86 55:6 5|59 71:6 6|46 53:6 7|35 8:6 8|52 25:6 9|95 92:6 10|40 67:7 1|76 75:7 2|66 77:7 3|61 6:7 4|80 94:7 5|68 85:7 6|94 42:7 7|13 57:7 8|80 62:7 9|54 36:7 10|82 68:8 1|74 91:8 2|32 59:8 3|23 28:8 4|7 5:8 5|30 92:8 6|81 94:8 7|35 68:8 8|86 49:8 9|4 17:8 10|11 71:9 1|43 88:9 2|29 33:9 3|11 60:9 4|72 51:9 5|40 28:9 6|57 79:9 7|21 21:9 8|54 49:9 9|49 58:9 10|33 40:10 1|74 66:10 2|85 90:10 3|35 60:10 4|70 94:10 5|33 96:10 6|27 9:10 7|17 70:10 8|14 76:10 9|60 67:10 10</relation>
    <relation name="R142" arity="2" nbTuples="100" semantics="soft" defaultCost="infinity">73 95:1 1|100 59:1 2|16 55:1 3|61 21:1 4|86 83:1 5|57 21:1 6|46 95:1 7|25 30:1 8|21 71:1 9|33 71:1 10|5 51:2 1|60 54:2 2|36 3:2 3|51 80:2 4|47 1:2 5|1 72:2 6|71 36:2 7|37 9:2 8|10 5:2 9|35 35:2 10|47 10:3 1|4 11:3 2|18 37:3 3|81 41:3 4|36 54:3 5|48 11:3 6|10 47:3 7|8 53:3 8|74 29:3 9|57 83:3 10|97 40:4 1|81 82:4 2|40 66:4 3|37 98:4 4|66 78:4 5|78 27:4 6|24 64:4 7|100 91:4 8|72 40:4 9|12 42:4 10|32 60:5 1|60 85:5 2|90 7:5 3|35 52:5 4|34 62:5 5|56 67:5 6|19 39:5 7|39 67:5 8|32 42:5 9|80 94:5 10|58 83:6 1|60 48:6 2|2 96:6 3|71 3:6 4|99 13:6 5|51 28:6 6|58 44:6 7|33 11:6 8|8 89:6 9|87 86:6 10|17 16:7 1|59 63:7 2|77 6:7 3|11 44:7 4|77 34:7 5|76 51:7 6|87 42:7 7|47 16:7 8|42 20:7 9|60 9:7 10|3 50:8 1|20 38:8 2|37 59:8 3|65 66:8 4|84 46:8 5|72 63:8 6|11 100:8 7|65 6:8 8|7 71:8 9|63 82:8 10|25 95:9 1|26 62:9 2|1 58:9 3|90 33:9 4|62 92:9 5|36 57:9 6|68 17:9 7|71 79:9 8|9 31:9 9|57 57:9 10|24 7:10 1|67 87:10 2|94 14:10 3|99 5:10 4|92 82:10 5|53 34:10 6|100 53:10 7|10 47:10 8|27 18:10 9|46 19:10 10</relation>
    <relation name="R143" arity="2" nbTuples="100" semantics="soft" defaultCost="infinity">58 8:1 1|39 69:1 2|56 49:1 3|58 62:1 4|4 70:1 5|18 18:1 6|69 93:1 7|38 8:1 8|65 59:1 9|61 50:1 10|74 21:2 1|6 87:2 2|89 33:2 3|95 60:2 4|35 7:2 5|7 74:2 6|42 32:2 7|51 61:2 8|22 82:2 9|35 73:2 10|41 2:3 1|84 30:3 2|65 47:3 3|98 1:3 4|92 75:3 5|10 38:3 6|84 41:3 7|30 49:3 8|47 1:3 9|74 21:3 10|27 66:4 1|71 68:4 2|10 47:4 3|83 74:4 4|60 6:4 5|69 68:4 6|49 25:4 7|68 70:4 8|72 96:4 9|77 56:4 10|95 7:5 1|64 26:5 2|95 39:5 3|44 53:5 4|36 33:5 5|24 79:5 6|48 59:5 7|30 48:5 8|30 30:5 9|95 48:5 10|69 46:6 1|96 87:6 2|10 91:6 3|34 78:6 4|82 40:6 5|31 12:6 6|47 88:6 7|35 6:6 8|7 43:6 9|37 85:6 10|81 9:7 1|93 92:7 2|25 69:7 3|84 78:7 4|61 52:7 5|37 6:7 6|51 63:7 7|81 2:7 8|39 16:7 9|94 57:7 10|72 55:8 1|63 99:8 2|1 60:8 3|80 11:8 4|52 31:8 5|54 41:8 6|57 36:8 7|15 37:8 8|29 27:8 9|76 1:8 10|92 7:9 1|18 71:9 2|27 86:9 3|22 80:9 4|72 6:9 5|34 92:9 6|77 35:9 7|76 17:9 8|47 4:9 9|82 40:9 10|27 70:10 1|97 8:10 2|95 87:10 3|38 43:10 4|62 54:10 5|65 22:10 6|7 58:10 7|97 8:10 8|81 63:10 9|62 80:10 10</relation>
    <relation name="R144" arity="2" nbTuples="100" semantics="soft" defaultCost="infinity">95 21:1 1|59 96:1 2|94 48:1 3|53 33:1 4|87 12:1 5|54 13:1 6|46 86:1 7|66 71:1 8|20 78:1 9|94 52:1 10|70 37:2 1|7 26:2 2|76 19:2 3|99 83:2 4|29 44:2 5|44 67:2 6|88 53:2 7|69 84:2 8|3 24:2 9|52 7:2 10|38 69:3 1|72 45:3 2|25 51:3 3|10 40:3 4|11 55:3 5|78 100:3 6|81 26:3 7|71 8:3 8|71 49:3 9|63 61:3 10|16 81:4 1|72 61:4 2|97 35:4 3|59 65:4 4|21 63:4 5|41 37:4 6|64 66:4 7|25 49:4 8|90 4:4 9|15 8:4 10|81 19:5 1|62 25:5 2|67 55:5 3|83 42:5 4|10 86:5 5|1 15:5 6|29 57:5 7|13 99:5 8|31 72:5 9|39 68:5 10|73 72:6 1|42 41:6 2|24 46:6 3|99 69:6 4|3 89:6 5|9 30:6 6|89 68:6 7|31 4:6 8|32 93:6 9|83 62:6 10|15 89:7 1|95 66:7 2|44 45:7 3|16 32:7 4|84 96:7 5|84 82:7 6|94 23:7 7|12 48:7 8|56 58:7 9|78 22:7 10|22 25:8 1|96 32:8 2|76 67:8 3|46 12:8 4|24 14:8 5|19 75:8 6|12 20:8 7|17 52:8 8|97 81:8 9|54 41:8 10|83 56:9 1|8 35:9 2|55 42:9 3|44 29:9 4|73 51:9 5|78 87:9 6|82 92:9 7|13 37:9 8|24 46:9 9|24 99:9 10|74 96:10 1|61 100:10 2|38 43:10 3|63 15:10 4|75 72:10 5|99 81:10 6|58 14:10 7|63 81:10 8|11 15:10 9|93 40:10 10</relation>
    <relation name="R145" arity="2" nbTuples="100" semantics="soft" defaultCost="infinity">99 85:1 1|97 98:1 2|1 55:1 3|14 24:1 4|36 12:1 5|55 8:1 6|57 43:1 7|37 29:1 8|88 52:1 9|30 15:1 10|33 22:2 1|15 49:2 2|42 87:2 3|61 31:2 4|80 27:2 5|27 5:2 6|17 73:2 7|100 78:2 8|11 99:2 9|78 6:2 10|53 2:3 1|36 1:3 2|81 34:3 3|99 12:3 4|78 15:3 5|1 74:3 6|43 90:3 7|78 77:3 8|89 98:3 9|23 91:3 10|38 18:4 1|5 5:4 2|48 38:4 3|18 86:4 4|14 98:4 5|41 38:4 6|82 48:4 7|32 22:4 8|98 95:4 9|15 70:4 10|37 60:5 1|65 36:5 2|60 66:5 3|22 50:5 4|26 60:5 5|54 38:5 6|48 74:5 7|80 10:5 8|56 8:5 9|85 1:5 10|65 8:6 1|54 46:6 2|58 71:6 3|61 81:6 4|42 97:6 5|78 35:6 6|22 68:6 7|60 61:6 8|15 73:6 9|12 50:6 10|18 84:7 1|39 15:7 2|6 32:7 3|21 25:7 4|76 24:7 5|84 17:7 6|77 81:7 7|66 84:7 8|30 4:7 9|7 58:7 10|93 77:8 1|47 4:8 2|56 1:8 3|39 37:8 4|35 1:8 5|35 20:8 6|72 11:8 7|69 51:8 8|22 17:8 9|70 67:8 10|65 84:9 1|35 77:9 2|52 7:9 3|33 11:9 4|67 35:9 5|55 41:9 6|65 90:9 7|15 34:9 8|100 55:9 9|62 23:9 10|87 60:10 1|23 64:10 2|56 68:10 3|88 7:10 4|16 5:10 5|14 59:10 6|82 100:10 7|95 19:10 8|39 82:10 9|50 1:10 10</relation>
    <relation name="R146" arity="2" nbTuples="100" semantics="soft" defaultCost="infinity">96 75:1 1|51 86:1 2|13 75:1 3|91 50:1 4|39 33:1 5|15 10:1 6|47 54:1 7|97 59:1 8|44 49:1 9|68 52:1 10|42 1:2 1|92 60:2 2|91 92:2 3|88 62:2 4|13 98:2 5|8 72:2 6|59 55:2 7|90 96:2 8|80 62:2 9|20 81:2 10|97 48:3 1|51 14:3 2|91 91:3 3|39 100:3 4|92 25:3 5|3 52:3 6|42 60:3 7|15 11:3 8|90 96:3 9|63 98:3 10|85 60:4 1|78 40:4 2|98 44:4 3|26 31:4 4|52 84:4 5|22 25:4 6|82 48:4 7|58 90:4 8|21 9:4 9|87 72:4 10|31 77:5 1|41 96:5 2|18 12:5 3|23 12:5 4|61 9:5 5|69 30:5 6|29 28:5 7|20 2:5 8|65 95:5 9|9 44:5 10|46 35:6 1|51 31:6 2|48 66:6 3|50 73:6 4|99 31:6 5|56 35:6 6|94 47:6 7|24 40:6 8|35 29:6 9|60 18:6 10|53 46:7 1|65 14:7 2|41 82:7 3|13 39:7 4|58 15:7 5|44 40:7 6|28 36:7 7|89 16:7 8|88 97:7 9|86 40:7 10|23 44:8 1|79 48:8 2|56 27:8 3|66 81:8 4|42 5:8 5|74 65:8 6|82 33:8 7|46 47:8 8|19 16:8 9|16 50:8 10|76 56:9 1|79 56:9 2|45 34:9 3|59 100:9 4|48 100:9 5|10 3:9 6|21 1:9 7|85 13:9 8|12 63:9 9|52 49:9 10|25 72:10 1|48 20:10 2|59 16:10 3|98 62:10 4|72 51:10 5|49 3:10 6|7 39:10 7|14 70:10 8|92 27:10 9|64 64:10 10</relation>
    <relation name="R147" arity="2" nbTuples="100" semantics="soft" defaultCost="infinity">69 21:1 1|22 23:1 2|64 53:1 3|88 36:1 4|73 86:1 5|59 33:1 6|83 31:1 7|47 53:1 8|45 4:1 9|81 55:1 10|48 82:2 1|100 20:2 2|39 96:2 3|41 41:2 4|96 10:2 5|51 44:2 6|51 46:2 7|66 49:2 8|16 1:2 9|10 30:2 10|83 72:3 1|5 21:3 2|25 13:3 3|95 42:3 4|29 30:3 5|28 44:3 6|92 36:3 7|62 80:3 8|88 42:3 9|99 58:3 10|30 47:4 1|100 36:4 2|46 76:4 3|50 84:4 4|99 78:4 5|27 23:4 6|74 22:4 7|24 79:4 8|98 66:4 9|81 88:4 10|30 39:5 1|82 42:5 2|28 73:5 3|87 49:5 4|65 67:5 5|67 34:5 6|50 72:5 7|37 38:5 8|73 29:5 9|87 76:5 10|88 46:6 1|37 10:6 2|31 70:6 3|66 39:6 4|34 64:6 5|82 73:6 6|26 2:6 7|45 58:6 8|62 96:6 9|68 40:6 10|56 56:7 1|68 5:7 2|60 7:7 3|77 7:7 4|57 64:7 5|65 28:7 6|31 34:7 7|59 14:7 8|92 15:7 9|14 28:7 10|29 41:8 1|13 29:8 2|7 54:8 3|61 27:8 4|19 96:8 5|53 88:8 6|33 35:8 7|11 71:8 8|97 14:8 9|84 52:8 10|98 34:9 1|34 46:9 2|93 86:9 3|49 83:9 4|72 78:9 5|40 7:9 6|39 54:9 7|11 41:9 8|53 59:9 9|18 62:9 10|93 14:10 1|71 57:10 2|87 42:10 3|48 50:10 4|43 66:10 5|63 39:10 6|58 60:10 7|29 95:10 8|20 42:10 9|51 8:10 10</relation>
    <relation name="R148" arity="2" nbTuples="100" semantics="soft" defaultCost="infinity">4 83:1 1|74 48:1 2|8 67:1 3|26 68:1 4|38 97:1 5|81 34:1 6|36 38:1 7|94 73:1 8|88 16:1 9|63 65:1 10|67 44:2 1|71 33:2 2|79 33:2 3|8 97:2 4|40 40:2 5|60 63:2 6|16 67:2 7|6 26:2 8|18 58:2 9|59 94:2 10|58 76:3 1|45 66:3 2|55 17:3 3|18 79:3 4|73 22:3 5|79 51:3 6|82 61:3 7|60 55:3 8|24 39:3 9|21 41:3 10|77 50:4 1|25 77:4 2|30 11:4 3|4 45:4 4|63 63:4 5|4 4:4 6|84 72:4 7|14 73:4 8|50 3:4 9|73 12:4 10|50 95:5 1|100 88:5 2|37 11:5 3|39 76:5 4|42 11:5 5|5 23:5 6|97 21:5 7|65 25:5 8|75 94:5 9|69 76:5 10|47 24:6 1|31 78:6 2|40 95:6 3|8 1:6 4|71 14:6 5|54 13:6 6|35 8:6 7|67 61:6 8|26 36:6 9|64 21:6 10|57 5:7 1|95 15:7 2|75 67:7 3|14 45:7 4|42 80:7 5|5 39:7 6|15 87:7 7|85 22:7 8|6 71:7 9|91 16:7 10|93 33:8 1|78 56:8 2|12 64:8 3|44 44:8 4|28 33:8 5|49 11:8 6|88 99:8 7|72 50:8 8|91 65:8 9|96 85:8 10|56 22:9 1|16 90:9 2|98 2:9 3|11 11:9 4|47 62:9 5|27 98:9 6|29 17:9 7|71 2:9 8|16 24:9 9|34 8:9 10|71 67:10 1|11 22:10 2|84 20:10 3|28 38:10 4|47 88:10 5|15 67:10 6|66 94:10 7|35 46:10 8|89 64:10 9|12 70:10 10</relation>
    <relation name="R149" arity="2" nbTuples="100" semantics="soft" defaultCost="infinity">67 100:1 1|59 76:1 2|57 42:1 3|72 82:1 4|46 43:1 5|9 54:1 6|14 26:1 7|30 74:1 8|97 97:1 9|57 11:1 10|12 59:2 1|77 80:2 2|75 51:2 3|66 33:2 4|44 71:2 5|17 67:2 6|83 51:2 7|11 72:2 8|79 70:2 9|67 100:2 10|94 43:3 1|76 73:3 2|67 91:3 3|37 41:3 4|64 32:3 5|74 80:3 6|91 26:3 7|37 2:3 8|82 7:3 9|62 52:3 10|9 10:4 1|90 41:4 2|36 5:4 3|26 86:4 4|1 40:4 5|48 67:4 6|8 9:4 7|59 28:4 8|22 33:4 9|34 89:4 10|31 6:5 1|59 32:5 2|18 70:5 3|69 39:5 4|55 47:5 5|23 81:5 6|65 68:5 7|53 51:5 8|9 90:5 9|12 93:5 10|40 81:6 1|93 52:6 2|76 7:6 3|13 65:6 4|20 37:6 5|26 36:6 6|89 1:6 7|21 39:6 8|74 34:6 9|62 96:6 10|28 55:7 1|18 93:7 2|8 64:7 3|37 47:7 4|91 6:7 5|26 75:7 6|54 61:7 7|79 69:7 8|35 28:7 9|58 45:7 10|36 50:8 1|91 43:8 2|38 53:8 3|91 3:8 4|35 72:8 5|35 69:8 6|26 71:8 7|33 2:8 8|46 15:8 9|63 75:8 10|48 94:9 1|78 69:9 2|100 45:9 3|9 75:9 4|7 61:9 5|42 3:9 6|93 51:9 7|65 21:9 8|86 29:9 9|40 18:9 10|35 37:10 1|91 61:10 2|7 79:10 3|49 35:10 4|26 16:10 5|38 97:10 6|26 19:10 7|62 47:10 8|16 94:10 9|75 5:10 10</relation>
    <relation name="R150" arity="2" nbTuples="100" semantics="soft" defaultCost="infinity">55 81:1 1|26 32:1 2|99 53:1 3|59 70:1 4|54 23:1 5|22 61:1 6|64 76:1 7|81 29:1 8|36 5:1 9|34 27:1 10|83 52:2 1|85 42:2 2|84 90:2 3|7 20:2 4|22 75:2 5|39 29:2 6|72 76:2 7|92 93:2 8|10 24:2 9|97 41:2 10|24 87:3 1|39 6:3 2|86 62:3 3|3 48:3 4|84 57:3 5|72 46:3 6|16 33:3 7|94 79:3 8|45 89:3 9|62 61:3 10|60 9:4 1|37 29:4 2|85 89:4 3|87 44:4 4|17 32:4 5|80 21:4 6|4 82:4 7|37 64:4 8|80 53:4 9|18 8:4 10|47 79:5 1|9 35:5 2|87 56:5 3|1 18:5 4|73 45:5 5|98 62:5 6|44 32:5 7|19 4:5 8|96 83:5 9|75 5:5 10|61 22:6 1|76 50:6 2|16 47:6 3|18 50:6 4|16 62:6 5|3 30:6 6|94 31:6 7|26 83:6 8|46 88:6 9|83 34:6 10|76 14:7 1|36 7:7 2|42 88:7 3|2 6:7 4|37 45:7 5|30 37:7 6|64 12:7 7|32 50:7 8|11 10:7 9|88 71:7 10|38 69:8 1|12 7:8 2|41 2:8 3|40 26:8 4|85 77:8 5|93 16:8 6|37 96:8 7|6 79:8 8|85 48:8 9|56 91:8 10|54 96:9 1|41 53:9 2|2 15:9 3|17 92:9 4|17 4:9 5|20 41:9 6|95 46:9 7|79 76:9 8|44 36:9 9|25 63:9 10|5 89:10 1|5 38:10 2|65 75:10 3|24 84:10 4|96 48:10 5|7 99:10 6|20 43:10 7|54 50:10 8|82 87:10 9|81 84:10 10</relation>
    <relation name="R151" arity="2" nbTuples="100" semantics="soft" defaultCost="infinity">94 26:1 1|48 22:1 2|75 10:1 3|35 10:1 4|25 91:1 5|62 4:1 6|24 64:1 7|96 67:1 8|73 77:1 9|96 4:1 10|47 58:2 1|77 62:2 2|65 43:2 3|30 70:2 4|62 1:2 5|49 78:2 6|34 7:2 7|85 87:2 8|79 6:2 9|53 34:2 10|15 24:3 1|11 43:3 2|100 7:3 3|41 76:3 4|84 65:3 5|52 78:3 6|41 72:3 7|35 36:3 8|42 2:3 9|29 81:3 10|85 43:4 1|33 10:4 2|72 17:4 3|64 13:4 4|13 9:4 5|21 69:4 6|29 95:4 7|13 51:4 8|76 92:4 9|48 5:4 10|55 47:5 1|94 99:5 2|17 27:5 3|84 52:5 4|4 91:5 5|24 89:5 6|43 37:5 7|72 62:5 8|26 89:5 9|4 92:5 10|8 49:6 1|35 3:6 2|64 99:6 3|9 100:6 4|64 2:6 5|3 24:6 6|35 18:6 7|84 44:6 8|84 40:6 9|69 100:6 10|18 96:7 1|40 68:7 2|64 91:7 3|94 47:7 4|68 68:7 5|6 75:7 6|63 74:7 7|21 80:7 8|16 25:7 9|92 8:7 10|38 89:8 1|49 41:8 2|37 19:8 3|40 27:8 4|73 79:8 5|6 32:8 6|98 80:8 7|5 22:8 8|24 69:8 9|8 21:8 10|8 92:9 1|69 35:9 2|13 19:9 3|77 19:9 4|31 38:9 5|78 8:9 6|60 55:9 7|88 22:9 8|48 31:9 9|75 77:9 10|23 52:10 1|47 95:10 2|66 85:10 3|48 65:10 4|86 91:10 5|15 24:10 6|14 87:10 7|29 55:10 8|26 19:10 9|48 58:10 10</relation>
    <relation name="R152" arity="2" nbTuples="100" semantics="soft" defaultCost="infinity">78 85:1 1|7 49:1 2|34 68:1 3|7 43:1 4|54 84:1 5|44 38:1 6|84 23:1 7|54 88:1 8|34 45:1 9|2 33:1 10|63 55:2 1|51 35:2 2|52 97:2 3|31 46:2 4|18 31:2 5|21 24:2 6|41 25:2 7|65 14:2 8|79 92:2 9|31 60:2 10|91 99:3 1|26 98:3 2|50 58:3 3|14 36:3 4|16 37:3 5|41 18:3 6|3 83:3 7|49 63:3 8|51 34:3 9|17 88:3 10|100 91:4 1|42 21:4 2|44 94:4 3|33 65:4 4|26 51:4 5|97 14:4 6|27 48:4 7|34 41:4 8|15 84:4 9|70 2:4 10|59 47:5 1|46 23:5 2|4 97:5 3|26 60:5 4|93 52:5 5|48 90:5 6|45 94:5 7|62 52:5 8|2 76:5 9|59 19:5 10|48 14:6 1|59 49:6 2|65 43:6 3|35 26:6 4|53 88:6 5|77 16:6 6|9 64:6 7|85 49:6 8|50 14:6 9|3 53:6 10|31 51:7 1|42 83:7 2|80 96:7 3|11 62:7 4|83 20:7 5|60 39:7 6|6 3:7 7|11 67:7 8|69 51:7 9|15 86:7 10|28 29:8 1|87 28:8 2|86 1:8 3|26 3:8 4|75 69:8 5|38 11:8 6|29 99:8 7|42 36:8 8|11 43:8 9|90 3:8 10|15 67:9 1|42 57:9 2|30 27:9 3|43 100:9 4|17 31:9 5|50 59:9 6|22 79:9 7|55 93:9 8|3 40:9 9|77 29:9 10|50 65:10 1|93 28:10 2|26 87:10 3|13 93:10 4|61 29:10 5|93 31:10 6|3 6:10 7|50 22:10 8|10 50:10 9|12 9:10 10</relation>
    <relation name="R153" arity="2" nbTuples="100" semantics="soft" defaultCost="infinity">81 100:1 1|19 39:1 2|90 94:1 3|75 71:1 4|94 3:1 5|40 73:1 6|96 43:1 7|25 37:1 8|28 3:1 9|51 42:1 10|41 67:2 1|51 21:2 2|75 62:2 3|43 68:2 4|29 67:2 5|51 8:2 6|32 15:2 7|25 52:2 8|48 100:2 9|34 63:2 10|76 41:3 1|3 58:3 2|19 82:3 3|95 47:3 4|25 31:3 5|33 100:3 6|43 2:3 7|5 12:3 8|58 97:3 9|89 15:3 10|11 19:4 1|87 14:4 2|63 95:4 3|57 61:4 4|71 16:4 5|98 64:4 6|33 60:4 7|47 1:4 8|77 19:4 9|14 3:4 10|29 81:5 1|80 32:5 2|62 33:5 3|98 75:5 4|71 46:5 5|93 83:5 6|94 29:5 7|2 22:5 8|46 52:5 9|68 93:5 10|30 87:6 1|18 41:6 2|26 63:6 3|86 42:6 4|65 1:6 5|99 73:6 6|41 35:6 7|51 89:6 8|33 73:6 9|97 3:6 10|50 70:7 1|41 44:7 2|31 58:7 3|1 3:7 4|10 60:7 5|76 89:7 6|47 58:7 7|66 45:7 8|27 18:7 9|22 3:7 10|26 53:8 1|71 62:8 2|43 27:8 3|58 73:8 4|9 20:8 5|41 33:8 6|93 44:8 7|76 94:8 8|18 95:8 9|19 29:8 10|43 37:9 1|99 85:9 2|76 63:9 3|88 36:9 4|79 55:9 5|39 73:9 6|94 79:9 7|63 47:9 8|11 43:9 9|12 27:9 10|48 70:10 1|7 89:10 2|34 59:10 3|97 43:10 4|39 66:10 5|47 22:10 6|21 67:10 7|8 11:10 8|9 39:10 9|90 41:10 10</relation>
    <relation name="R154" arity="2" nbTuples="100" semantics="soft" defaultCost="infinity">78 86:1 1|8 17:1 2|50 83:1 3|59 39:1 4|60 44:1 5|88 52:1 6|33 41:1 7|6 45:1 8|35 58:1 9|81 41:1 10|45 66:2 1|82 30:2 2|61 29:2 3|3 21:2 4|7 72:2 5|47 33:2 6|87 48:2 7|24 8:2 8|14 18:2 9|62 70:2 10|3 22:3 1|16 42:3 2|19 27:3 3|8 25:3 4|15 88:3 5|34 24:3 6|54 22:3 7|5 23:3 8|100 68:3 9|25 45:3 10|59 60:4 1|33 38:4 2|66 71:4 3|69 85:4 4|56 59:4 5|83 6:4 6|50 70:4 7|1 56:4 8|97 77:4 9|83 17:4 10|94 89:5 1|60 84:5 2|73 82:5 3|81 19:5 4|94 78:5 5|79 63:5 6|60 6:5 7|80 66:5 8|35 78:5 9|98 41:5 10|34 99:6 1|49 80:6 2|17 89:6 3|64 1:6 4|92 2:6 5|71 14:6 6|61 95:6 7|65 64:6 8|51 15:6 9|89 34:6 10|55 20:7 1|93 15:7 2|19 34:7 3|62 65:7 4|56 100:7 5|46 27:7 6|58 73:7 7|50 61:7 8|68 7:7 9|9 51:7 10|81 1:8 1|80 89:8 2|77 70:8 3|76 83:8 4|53 58:8 5|69 58:8 6|95 57:8 7|96 20:8 8|89 31:8 9|2 3:8 10|42 21:9 1|69 89:9 2|73 5:9 3|100 31:9 4|85 36:9 5|17 87:9 6|35 15:9 7|7 82:9 8|95 62:9 9|91 77:9 10|62 67:10 1|3 48:10 2|10 17:10 3|23 35:10 4|28 14:10 5|5 71:10 6|97 51:10 7|4 24:10 8|78 83:10 9|22 5:10 10</relation>
    <relation name="R155" arity="2" nbTuples="100" semantics="soft" defaultCost="infinity">53 47:1 1|60 58:1 2|90 7:1 3|80 19:1 4|4 89:1 5|57 75:1 6|99 8:1 7|14 59:1 8|80 85:1 9|46 27:1 10|73 18:2 1|15 17:2 2|66 16:2 3|53 65:2 4|58 52:2 5|71 66:2 6|80 64:2 7|47 77:2 8|38 68:2 9|31 58:2 10|7 43:3 1|59 93:3 2|79 65:3 3|94 91:3 4|99 13:3 5|26 80:3 6|52 18:3 7|1 100:3 8|30 82:3 9|93 92:3 10|50 43:4 1|64 24:4 2|35 2:4 3|89 32:4 4|50 40:4 5|89 54:4 6|10 22:4 7|52 55:4 8|84 75:4 9|56 62:4 10|29 60:5 1|97 21:5 2|13 67:5 3|60 70:5 4|5 95:5 5|19 59:5 6|29 15:5 7|52 5:5 8|16 6:5 9|90 24:5 10|16 78:6 1|5 53:6 2|52 90:6 3|7 39:6 4|60 89:6 5|7 9:6 6|76 54:6 7|66 70:6 8|82 64:6 9|54 74:6 10|87 56:7 1|95 62:7 2|21 32:7 3|2 62:7 4|38 34:7 5|70 38:7 6|16 22:7 7|93 11:7 8|47 57:7 9|83 51:7 10|48 58:8 1|54 11:8 2|93 83:8 3|46 22:8 4|41 42:8 5|67 86:8 6|2 11:8 7|48 14:8 8|42 58:8 9|17 12:8 10|51 56:9 1|99 28:9 2|13 6:9 3|100 36:9 4|57 85:9 5|26 16:9 6|28 39:9 7|32 38:9 8|12 5:9 9|11 44:9 10|39 89:10 1|86 66:10 2|96 73:10 3|78 59:10 4|58 81:10 5|73 100:10 6|81 79:10 7|72 34:10 8|73 81:10 9|7 56:10 10</relation>
    <relation name="R156" arity="2" nbTuples="100" semantics="soft" defaultCost="infinity">90 25:1 1|95 4:1 2|99 38:1 3|47 30:1 4|93 89:1 5|73 9:1 6|20 90:1 7|13 35:1 8|45 66:1 9|88 4:1 10|73 61:2 1|82 82:2 2|92 99:2 3|97 21:2 4|7 78:2 5|42 13:2 6|20 66:2 7|7 74:2 8|76 63:2 9|64 89:2 10|5 78:3 1|88 41:3 2|78 87:3 3|92 84:3 4|84 95:3 5|52 77:3 6|46 2:3 7|81 39:3 8|82 77:3 9|13 45:3 10|41 79:4 1|32 80:4 2|37 26:4 3|13 46:4 4|17 13:4 5|100 8:4 6|27 75:4 7|90 98:4 8|45 77:4 9|73 4:4 10|74 39:5 1|98 14:5 2|21 50:5 3|51 14:5 4|94 39:5 5|31 42:5 6|10 24:5 7|70 6:5 8|16 54:5 9|96 95:5 10|72 86:6 1|54 21:6 2|77 60:6 3|38 74:6 4|89 28:6 5|90 43:6 6|80 73:6 7|21 62:6 8|97 15:6 9|48 72:6 10|61 2:7 1|7 43:7 2|76 40:7 3|9 81:7 4|16 61:7 5|94 76:7 6|57 17:7 7|60 72:7 8|68 25:7 9|1 24:7 10|51 14:8 1|72 82:8 2|84 13:8 3|13 18:8 4|10 21:8 5|75 90:8 6|68 25:8 7|25 15:8 8|73 95:8 9|86 31:8 10|100 82:9 1|49 67:9 2|58 36:9 3|59 22:9 4|82 41:9 5|63 16:9 6|100 91:9 7|75 47:9 8|17 83:9 9|33 84:9 10|48 77:10 1|67 66:10 2|45 86:10 3|24 24:10 4|73 78:10 5|65 37:10 6|83 54:10 7|79 41:10 8|51 56:10 9|8 66:10 10</relation>
    <relation name="R157" arity="2" nbTuples="100" semantics="soft" defaultCost="infinity">74 43:1 1|50 12:1 2|14 82:1 3|39 34:1 4|23 8:1 5|86 54:1 6|91 74:1 7|5 57:1 8|81 81:1 9|32 27:1 10|86 99:2 1|10 75:2 2|6 25:2 3|80 64:2 4|57 78:2 5|100 86:2 6|3 44:2 7|86 68:2 8|84 94:2 9|74 67:2 10|38 42:3 1|38 21:3 2|67 10:3 3|57 39:3 4|68 52:3 5|39 86:3 6|72 25:3 7|77 87:3 8|30 86:3 9|47 14:3 10|13 31:4 1|17 28:4 2|83 76:4 3|74 62:4 4|52 62:4 5|62 79:4 6|2 3:4 7|50 8:4 8|49 36:4 9|41 98:4 10|62 34:5 1|87 8:5 2|89 27:5 3|34 74:5 4|59 27:5 5|22 26:5 6|74 33:5 7|10 93:5 8|62 50:5 9|100 46:5 10|59 16:6 1|97 16:6 2|95 47:6 3|38 32:6 4|56 29:6 5|15 37:6 6|77 37:6 7|88 9:6 8|59 62:6 9|13 11:6 10|85 19:7 1|69 68:7 2|40 70:7 3|98 71:7 4|25 47:7 5|62 23:7 6|32 67:7 7|38 70:7 8|94 65:7 9|64 85:7 10|3 90:8 1|89 16:8 2|100 41:8 3|64 7:8 4|64 77:8 5|72 93:8 6|67 25:8 7|72 32:8 8|100 14:8 9|93 84:8 10|20 28:9 1|23 53:9 2|89 31:9 3|92 32:9 4|57 98:9 5|42 41:9 6|52 69:9 7|67 13:9 8|32 25:9 9|18 32:9 10|67 41:10 1|96 3:10 2|18 27:10 3|59 60:10 4|16 52:10 5|56 61:10 6|17 78:10 7|98 74:10 8|70 63:10 9|27 74:10 10</relation>
    <relation name="R158" arity="2" nbTuples="100" semantics="soft" defaultCost="infinity">36 83:1 1|73 92:1 2|10 7:1 3|11 11:1 4|53 17:1 5|23 71:1 6|48 91:1 7|15 2:1 8|34 85:1 9|50 84:1 10|15 51:2 1|71 41:2 2|79 64:2 3|50 60:2 4|94 32:2 5|97 53:2 6|8 25:2 7|15 8:2 8|33 15:2 9|27 8:2 10|12 71:3 1|42 29:3 2|84 19:3 3|50 53:3 4|39 22:3 5|30 4:3 6|19 38:3 7|46 92:3 8|71 24:3 9|25 97:3 10|37 3:4 1|7 43:4 2|36 88:4 3|56 16:4 4|69 68:4 5|82 56:4 6|47 66:4 7|68 22:4 8|31 73:4 9|84 57:4 10|56 25:5 1|48 80:5 2|91 18:5 3|41 65:5 4|86 85:5 5|6 84:5 6|44 62:5 7|91 93:5 8|54 19:5 9|36 14:5 10|18 30:6 1|42 22:6 2|19 32:6 3|92 91:6 4|53 84:6 5|56 25:6 6|7 83:6 7|42 54:6 8|15 100:6 9|21 65:6 10|97 96:7 1|91 63:7 2|56 51:7 3|24 1:7 4|74 88:7 5|79 100:7 6|22 99:7 7|39 76:7 8|82 5:7 9|97 40:7 10|59 24:8 1|83 73:8 2|30 41:8 3|86 97:8 4|93 64:8 5|29 54:8 6|37 94:8 7|1 67:8 8|70 40:8 9|52 26:8 10|25 60:9 1|51 34:9 2|74 82:9 3|53 100:9 4|74 95:9 5|73 3:9 6|75 81:9 7|5 34:9 8|30 85:9 9|63 78:9 10|71 44:10 1|91 70:10 2|3 92:10 3|4 3:10 4|15 14:10 5|51 14:10 6|6 91:10 7|53 20:10 8|59 92:10 9|37 28:10 10</relation>
    <relation name="R159" arity="2" nbTuples="100" semantics="soft" defaultCost="infinity">32 96:1 1|58 33:1 2|39 68:1 3|53 8:1 4|50 43:1 5|65 64:1 6|87 38:1 7|40 81:1 8|81 92:1 9|79 50:1 10|64 92:2 1|7 59:2 2|77 43:2 3|23 17:2 4|16 72:2 5|44 6:2 6|32 3:2 7|12 18:2 8|15 45:2 9|49 24:2 10|69 25:3 1|15 37:3 2|51 44:3 3|70 58:3 4|1 23:3 5|86 90:3 6|62 67:3 7|31 75:3 8|64 36:3 9|81 69:3 10|22 40:4 1|1 78:4 2|53 70:4 3|1 21:4 4|42 80:4 5|23 37:4 6|19 74:4 7|18 44:4 8|40 20:4 9|11 73:4 10|18 7:5 1|77 56:5 2|82 75:5 3|85 12:5 4|97 9:5 5|84 67:5 6|10 64:5 7|93 100:5 8|72 83:5 9|18 42:5 10|100 24:6 1|59 46:6 2|40 52:6 3|31 65:6 4|25 69:6 5|32 24:6 6|10 44:6 7|25 15:6 8|10 83:6 9|42 78:6 10|65 21:7 1|16 30:7 2|3 59:7 3|79 77:7 4|78 60:7 5|27 13:7 6|5 15:7 7|66 33:7 8|44 45:7 9|64 11:7 10|21 48:8 1|68 87:8 2|9 27:8 3|74 66:8 4|46 8:8 5|70 98:8 6|5 68:8 7|95 15:8 8|79 10:8 9|31 20:8 10|11 79:9 1|29 8:9 2|27 10:9 3|73 37:9 4|18 95:9 5|4 46:9 6|65 7:9 7|67 84:9 8|56 80:9 9|28 69:9 10|42 59:10 1|39 96:10 2|8 30:10 3|13 53:10 4|55 20:10 5|97 41:10 6|29 26:10 7|50 86:10 8|35 35:10 9|50 43:10 10</relation>
    <relation name="R160" arity="2" nbTuples="100" semantics="soft" defaultCost="infinity">43 60:1 1|63 29:1 2|10 45:1 3|75 90:1 4|75 21:1 5|45 96:1 6|51 100:1 7|56 97:1 8|56 35:1 9|93 3:1 10|4 82:2 1|92 57:2 2|1 73:2 3|67 53:2 4|64 67:2 5|51 99:2 6|41 91:2 7|48 90:2 8|55 98:2 9|29 52:2 10|80 53:3 1|76 14:3 2|13 47:3 3|17 62:3 4|80 61:3 5|79 39:3 6|88 77:3 7|9 32:3 8|16 81:3 9|42 58:3 10|11 36:4 1|90 65:4 2|49 44:4 3|67 25:4 4|94 47:4 5|90 38:4 6|1 74:4 7|14 79:4 8|62 78:4 9|98 38:4 10|46 51:5 1|44 57:5 2|26 97:5 3|63 35:5 4|33 20:5 5|94 100:5 6|53 57:5 7|29 75:5 8|12 10:5 9|43 16:5 10|91 58:6 1|91 17:6 2|38 16:6 3|75 69:6 4|54 80:6 5|57 44:6 6|62 57:6 7|29 12:6 8|77 93:6 9|51 29:6 10|39 25:7 1|89 73:7 2|89 80:7 3|5 32:7 4|10 72:7 5|73 77:7 6|78 36:7 7|16 51:7 8|38 9:7 9|7 36:7 10|24 13:8 1|68 74:8 2|14 13:8 3|1 71:8 4|53 46:8 5|43 86:8 6|43 70:8 7|60 32:8 8|14 73:8 9|70 27:8 10|1 89:9 1|91 26:9 2|83 13:9 3|100 24:9 4|3 71:9 5|12 82:9 6|72 1:9 7|82 26:9 8|25 29:9 9|41 2:9 10|61 69:10 1|96 14:10 2|93 69:10 3|45 77:10 4|5 20:10 5|68 82:10 6|95 99:10 7|77 82:10 8|80 60:10 9|56 92:10 10</relation>
    <relation name="R161" arity="2" nbTuples="100" semantics="soft" defaultCost="infinity">10 19:1 1|7 63:1 2|61 51:1 3|5 62:1 4|41 6:1 5|53 79:1 6|59 23:1 7|93 32:1 8|12 1:1 9|60 73:1 10|47 59:2 1|21 17:2 2|51 55:2 3|72 84:2 4|61 19:2 5|27 53:2 6|71 8:2 7|2 14:2 8|57 91:2 9|10 84:2 10|40 89:3 1|3 19:3 2|49 72:3 3|6 45:3 4|70 63:3 5|85 91:3 6|73 28:3 7|60 43:3 8|97 82:3 9|29 40:3 10|40 67:4 1|64 50:4 2|10 95:4 3|4 3:4 4|79 39:4 5|68 43:4 6|62 26:4 7|78 38:4 8|89 52:4 9|88 63:4 10|70 44:5 1|86 67:5 2|36 48:5 3|62 81:5 4|79 57:5 5|91 95:5 6|76 98:5 7|24 92:5 8|64 26:5 9|48 10:5 10|84 96:6 1|6 65:6 2|77 75:6 3|73 35:6 4|25 67:6 5|85 34:6 6|64 26:6 7|56 97:6 8|98 26:6 9|24 6:6 10|32 16:7 1|82 30:7 2|22 34:7 3|1 9:7 4|13 52:7 5|51 26:7 6|71 57:7 7|92 13:7 8|60 11:7 9|100 3:7 10|62 16:8 1|74 10:8 2|99 12:8 3|81 51:8 4|53 82:8 5|60 13:8 6|79 90:8 7|38 82:8 8|3 61:8 9|73 19:8 10|31 63:9 1|92 83:9 2|14 57:9 3|39 64:9 4|10 81:9 5|28 59:9 6|45 38:9 7|31 29:9 8|73 74:9 9|33 12:9 10|68 9:10 1|17 9:10 2|49 57:10 3|48 90:10 4|14 89:10 5|84 35:10 6|69 58:10 7|16 6:10 8|18 39:10 9|41 12:10 10</relation>
    <relation name="R162" arity="2" nbTuples="100" semantics="soft" defaultCost="infinity">75 68:1 1|38 6:1 2|75 84:1 3|16 31:1 4|36 30:1 5|88 40:1 6|57 45:1 7|24 35:1 8|27 27:1 9|36 66:1 10|46 37:2 1|42 81:2 2|52 26:2 3|65 90:2 4|100 38:2 5|28 4:2 6|19 85:2 7|16 16:2 8|46 20:2 9|92 90:2 10|100 46:3 1|70 65:3 2|67 80:3 3|62 8:3 4|26 50:3 5|51 93:3 6|36 44:3 7|45 48:3 8|13 64:3 9|34 3:3 10|95 8:4 1|56 92:4 2|4 100:4 3|60 36:4 4|5 42:4 5|57 81:4 6|79 60:4 7|11 99:4 8|4 87:4 9|58 84:4 10|83 45:5 1|96 42:5 2|41 4:5 3|36 67:5 4|42 15:5 5|45 10:5 6|88 53:5 7|3 13:5 8|96 76:5 9|15 26:5 10|45 29:6 1|16 64:6 2|59 34:6 3|53 78:6 4|71 73:6 5|5 60:6 6|79 61:6 7|77 25:6 8|39 24:6 9|78 5:6 10|66 30:7 1|61 33:7 2|72 1:7 3|14 99:7 4|5 39:7 5|38 14:7 6|11 15:7 7|65 96:7 8|86 31:7 9|59 25:7 10|43 57:8 1|10 83:8 2|92 54:8 3|72 59:8 4|55 13:8 5|53 92:8 6|52 56:8 7|7 22:8 8|23 92:8 9|52 3:8 10|42 81:9 1|80 81:9 2|45 86:9 3|7 69:9 4|79 12:9 5|56 42:9 6|55 80:9 7|63 100:9 8|62 100:9 9|33 66:9 10|9 90:10 1|95 73:10 2|37 52:10 3|29 58:10 4|16 97:10 5|81 55:10 6|3 68:10 7|99 72:10 8|40 3:10 9|91 70:10 10</relation>
    <relation name="R163" arity="2" nbTuples="100" semantics="soft" defaultCost="infinity">79 66:1 1|6 24:1 2|24 28:1 3|32 22:1 4|92 24:1 5|9 95:1 6|95 20:1 7|34 74:1 8|76 26:1 9|75 83:1 10|48 56:2 1|77 45:2 2|78 97:2 3|98 26:2 4|37 49:2 5|75 69:2 6|4 60:2 7|91 97:2 8|94 87:2 9|82 19:2 10|69 56:3 1|94 65:3 2|74 72:3 3|79 11:3 4|27 95:3 5|96 52:3 6|99 47:3 7|59 28:3 8|87 53:3 9|81 35:3 10|29 3:4 1|19 30:4 2|48 13:4 3|40 88:4 4|100 24:4 5|26 37:4 6|12 14:4 7|2 40:4 8|7 10:4 9|18 7:4 10|50 80:5 1|79 8:5 2|10 77:5 3|47 53:5 4|41 16:5 5|44 31:5 6|3 38:5 7|93 50:5 8|96 98:5 9|63 8:5 10|68 91:6 1|88 42:6 2|41 15:6 3|61 21:6 4|100 95:6 5|40 46:6 6|35 15:6 7|100 87:6 8|94 100:6 9|46 19:6 10|20 70:7 1|82 92:7 2|5 41:7 3|21 18:7 4|57 69:7 5|21 75:7 6|28 52:7 7|3 87:7 8|78 1:7 9|45 70:7 10|81 29:8 1|94 46:8 2|57 85:8 3|6 45:8 4|63 53:8 5|51 56:8 6|91 54:8 7|29 77:8 8|20 64:8 9|45 3:8 10|41 9:9 1|20 45:9 2|63 38:9 3|38 6:9 4|67 99:9 5|12 56:9 6|100 8:9 7|61 55:9 8|54 92:9 9|15 9:9 10|85 30:10 1|85 32:10 2|36 31:10 3|15 81:10 4|93 96:10 5|10 67:10 6|41 10:10 7|27 86:10 8|74 27:10 9|33 32:10 10</relation>
    <relation name="R164" arity="2" nbTuples="100" semantics="soft" defaultCost="infinity">18 6:1 1|86 26:1 2|54 11:1 3|56 80:1 4|30 41:1 5|52 56:1 6|69 70:1 7|51 80:1 8|15 80:1 9|57 26:1 10|61 60:2 1|84 99:2 2|53 70:2 3|12 60:2 4|77 46:2 5|76 39:2 6|85 88:2 7|52 100:2 8|36 10:2 9|58 36:2 10|82 55:3 1|99 15:3 2|66 71:3 3|19 58:3 4|48 17:3 5|64 62:3 6|18 34:3 7|92 79:3 8|13 21:3 9|14 44:3 10|18 2:4 1|97 11:4 2|59 23:4 3|80 93:4 4|13 4:4 5|55 15:4 6|55 13:4 7|77 94:4 8|4 35:4 9|34 25:4 10|26 42:5 1|78 6:5 2|100 3:5 3|83 65:5 4|70 79:5 5|38 66:5 6|20 34:5 7|87 36:5 8|90 48:5 9|72 64:5 10|21 81:6 1|29 92:6 2|20 12:6 3|52 32:6 4|44 35:6 5|45 50:6 6|47 3:6 7|32 98:6 8|4 29:6 9|19 5:6 10|68 20:7 1|65 71:7 2|52 93:7 3|45 22:7 4|36 48:7 5|41 80:7 6|95 1:7 7|50 45:7 8|76 58:7 9|59 80:7 10|59 2:8 1|67 42:8 2|71 97:8 3|39 86:8 4|16 49:8 5|88 70:8 6|66 83:8 7|2 13:8 8|20 49:8 9|47 41:8 10|33 61:9 1|1 20:9 2|19 9:9 3|9 7:9 4|78 77:9 5|65 96:9 6|45 48:9 7|62 3:9 8|8 84:9 9|98 33:9 10|83 98:10 1|44 21:10 2|81 92:10 3|44 66:10 4|88 13:10 5|43 98:10 6|93 8:10 7|97 92:10 8|98 66:10 9|65 39:10 10</relation>
    <relation name="R165" arity="2" nbTuples="100" semantics="soft" defaultCost="infinity">93 55:1 1|43 82:1 2|46 1:1 3|49 13:1 4|29 38:1 5|37 53:1 6|94 56:1 7|71 93:1 8|49 8:1 9|67 69:1 10|23 97:2 1|77 21:2 2|25 53:2 3|52 80:2 4|58 16:2 5|24 27:2 6|75 100:2 7|78 29:2 8|15 76:2 9|33 31:2 10|95 9:3 1|69 68:3 2|94 23:3 3|73 8:3 4|18 9:3 5|49 85:3 6|59 92:3 7|31 84:3 8|84 85:3 9|41 15:3 10|74 64:4 1|39 11:4 2|71 30:4 3|97 96:4 4|95 64:4 5|65 29:4 6|20 25:4 7|77 93:4 8|27 15:4 9|85 9:4 10|64 84:5 1|7 97:5 2|98 70:5 3|98 45:5 4|41 22:5 5|87 72:5 6|20 90:5 7|40 31:5 8|47 91:5 9|27 15:5 10|24 50:6 1|27 45:6 2|56 4:6 3|31 43:6 4|89 86:6 5|18 27:6 6|32 66:6 7|68 17:6 8|22 15:6 9|74 19:6 10|81 48:7 1|87 91:7 2|42 86:7 3|82 3:7 4|41 87:7 5|67 18:7 6|65 55:7 7|38 66:7 8|2 7:7 9|18 68:7 10|23 77:8 1|15 63:8 2|99 76:8 3|59 32:8 4|41 73:8 5|81 65:8 6|24 65:8 7|60 20:8 8|57 12:8 9|23 17:8 10|43 53:9 1|3 85:9 2|67 100:9 3|84 32:9 4|37 1:9 5|6 11:9 6|31 89:9 7|49 2:9 8|70 5:9 9|27 63:9 10|62 39:10 1|14 11:10 2|72 80:10 3|19 94:10 4|82 83:10 5|25 63:10 6|99 34:10 7|27 28:10 8|41 99:10 9|82 66:10 10</relation>
    <relation name="R166" arity="2" nbTuples="100" semantics="soft" defaultCost="infinity">80 56:1 1|30 92:1 2|8 81:1 3|30 49:1 4|86 11:1 5|78 61:1 6|78 52:1 7|5 92:1 8|84 7:1 9|73 21:1 10|82 80:2 1|84 77:2 2|36 7:2 3|1 87:2 4|71 77:2 5|57 31:2 6|75 67:2 7|3 17:2 8|5 90:2 9|50 93:2 10|74 45:3 1|46 15:3 2|93 31:3 3|27 18:3 4|69 5:3 5|48 12:3 6|45 86:3 7|76 19:3 8|18 13:3 9|31 63:3 10|41 8:4 1|56 11:4 2|3 94:4 3|49 12:4 4|23 82:4 5|41 91:4 6|5 4:4 7|88 100:4 8|63 24:4 9|5 71:4 10|8 30:5 1|34 23:5 2|83 44:5 3|39 72:5 4|21 22:5 5|75 68:5 6|95 85:5 7|75 15:5 8|10 35:5 9|70 80:5 10|15 24:6 1|69 79:6 2|87 6:6 3|95 33:6 4|65 90:6 5|70 21:6 6|6 19:6 7|62 25:6 8|55 43:6 9|70 64:6 10|41 25:7 1|71 2:7 2|16 10:7 3|20 8:7 4|73 19:7 5|26 85:7 6|34 81:7 7|48 15:7 8|84 91:7 9|39 71:7 10|91 3:8 1|26 67:8 2|56 98:8 3|2 3:8 4|18 28:8 5|57 17:8 6|19 42:8 7|92 54:8 8|34 9:8 9|88 66:8 10|80 26:9 1|50 65:9 2|88 38:9 3|75 32:9 4|53 44:9 5|40 22:9 6|65 78:9 7|43 8:9 8|45 14:9 9|83 78:9 10|6 38:10 1|25 26:10 2|94 63:10 3|26 35:10 4|56 77:10 5|79 59:10 6|44 34:10 7|82 57:10 8|32 50:10 9|98 32:10 10</relation>
    <relation name="R167" arity="2" nbTuples="100" semantics="soft" defaultCost="infinity">9 52:1 1|56 85:1 2|90 30:1 3|80 35:1 4|68 90:1 5|46 49:1 6|24 62:1 7|18 53:1 8|81 12:1 9|82 24:1 10|22 41:2 1|25 54:2 2|32 82:2 3|31 66:2 4|80 13:2 5|6 95:2 6|21 73:2 7|3 14:2 8|16 47:2 9|31 48:2 10|81 10:3 1|16 67:3 2|75 28:3 3|95 54:3 4|79 35:3 5|17 50:3 6|90 54:3 7|49 46:3 8|28 75:3 9|62 39:3 10|38 63:4 1|37 16:4 2|21 42:4 3|94 12:4 4|33 1:4 5|94 3:4 6|67 24:4 7|98 31:4 8|14 9:4 9|62 27:4 10|92 12:5 1|94 91:5 2|37 10:5 3|46 15:5 4|17 92:5 5|3 82:5 6|75 97:5 7|26 66:5 8|49 96:5 9|10 41:5 10|90 68:6 1|67 73:6 2|40 81:6 3|5 9:6 4|18 63:6 5|20 89:6 6|87 97:6 7|60 5:6 8|93 86:6 9|97 4:6 10|94 40:7 1|86 87:7 2|3 22:7 3|61 80:7 4|20 21:7 5|91 67:7 6|37 92:7 7|68 48:7 8|61 87:7 9|2 85:7 10|87 91:8 1|43 72:8 2|70 80:8 3|49 79:8 4|99 9:8 5|94 28:8 6|100 20:8 7|5 96:8 8|93 29:8 9|77 69:8 10|8 33:9 1|50 18:9 2|100 57:9 3|80 51:9 4|88 84:9 5|84 27:9 6|74 22:9 7|82 48:9 8|93 77:9 9|16 9:9 10|86 46:10 1|4 2:10 2|78 19:10 3|4 80:10 4|13 87:10 5|70 56:10 6|71 75:10 7|20 83:10 8|67 93:10 9|24 77:10 10</relation>
    <relation name="R168" arity="2" nbTuples="100" semantics="soft" defaultCost="infinity">46 61:1 1|71 88:1 2|26 23:1 3|86 81:1 4|76 41:1 5|89 2:1 6|80 23:1 7|50 97:1 8|60 35:1 9|86 51:1 10|89 70:2 1|33 37:2 2|83 48:2 3|20 18:2 4|12 6:2 5|49 68:2 6|28 85:2 7|33 23:2 8|70 34:2 9|58 99:2 10|65 4:3 1|50 100:3 2|39 65:3 3|15 21:3 4|78 16:3 5|50 96:3 6|94 3:3 7|24 70:3 8|5 54:3 9|45 92:3 10|37 30:4 1|60 100:4 2|12 57:4 3|38 39:4 4|3 32:4 5|33 92:4 6|9 37:4 7|38 40:4 8|3 60:4 9|83 25:4 10|94 36:5 1|51 32:5 2|58 32:5 3|51 85:5 4|75 79:5 5|86 50:5 6|43 8:5 7|57 5:5 8|10 92:5 9|26 60:5 10|24 11:6 1|73 40:6 2|63 40:6 3|80 22:6 4|78 57:6 5|90 32:6 6|63 83:6 7|90 94:6 8|9 26:6 9|91 24:6 10|22 90:7 1|70 2:7 2|18 96:7 3|7 12:7 4|41 33:7 5|10 33:7 6|82 94:7 7|2 58:7 8|16 53:7 9|47 19:7 10|44 75:8 1|8 93:8 2|18 84:8 3|20 41:8 4|36 100:8 5|25 96:8 6|8 64:8 7|31 40:8 8|65 89:8 9|42 17:8 10|28 77:9 1|92 38:9 2|48 72:9 3|52 75:9 4|45 100:9 5|31 2:9 6|84 50:9 7|58 71:9 8|75 46:9 9|83 89:9 10|71 58:10 1|5 72:10 2|95 34:10 3|97 75:10 4|36 80:10 5|76 72:10 6|16 34:10 7|21 43:10 8|21 58:10 9|39 30:10 10</relation>
    <relation name="R169" arity="2" nbTuples="100" semantics="soft" defaultCost="infinity">92 47:1 1|52 91:1 2|39 99:1 3|35 40:1 4|72 27:1 5|75 74:1 6|8 69:1 7|41 91:1 8|31 70:1 9|12 5:1 10|9 33:2 1|54 9:2 2|25 9:2 3|60 72:2 4|49 77:2 5|72 97:2 6|68 91:2 7|87 33:2 8|96 13:2 9|73 23:2 10|29 32:3 1|26 31:3 2|36 66:3 3|16 100:3 4|72 77:3 5|75 5:3 6|78 94:3 7|17 77:3 8|17 10:3 9|86 98:3 10|79 74:4 1|70 35:4 2|82 76:4 3|26 6:4 4|85 70:4 5|23 40:4 6|26 29:4 7|18 5:4 8|5 65:4 9|27 13:4 10|18 23:5 1|9 37:5 2|71 12:5 3|3 16:5 4|98 80:5 5|16 70:5 6|35 50:5 7|19 62:5 8|93 29:5 9|48 46:5 10|17 83:6 1|64 95:6 2|20 99:6 3|14 83:6 4|12 17:6 5|45 100:6 6|81 85:6 7|54 96:6 8|95 100:6 9|65 44:6 10|33 51:7 1|52 55:7 2|14 22:7 3|51 53:7 4|88 26:7 5|31 98:7 6|41 60:7 7|35 78:7 8|75 100:7 9|24 56:7 10|12 77:8 1|9 99:8 2|75 31:8 3|81 73:8 4|6 11:8 5|17 80:8 6|100 31:8 7|58 13:8 8|16 8:8 9|40 67:8 10|87 77:9 1|78 94:9 2|18 97:9 3|90 97:9 4|25 64:9 5|88 100:9 6|60 4:9 7|36 53:9 8|32 19:9 9|39 43:9 10|3 41:10 1|3 85:10 2|57 9:10 3|54 87:10 4|89 38:10 5|31 95:10 6|69 40:10 7|73 56:10 8|35 99:10 9|87 32:10 10</relation>
    <relation name="R170" arity="2" nbTuples="100" semantics="soft" defaultCost="infinity">52 20:1 1|90 84:1 2|69 83:1 3|63 67:1 4|42 19:1 5|19 82:1 6|43 60:1 7|93 29:1 8|43 87:1 9|45 32:1 10|8 90:2 1|92 32:2 2|26 64:2 3|61 24:2 4|34 15:2 5|91 19:2 6|4 31:2 7|91 5:2 8|100 72:2 9|9 3:2 10|19 71:3 1|45 5:3 2|89 65:3 3|5 88:3 4|94 34:3 5|65 54:3 6|74 47:3 7|92 80:3 8|43 46:3 9|53 7:3 10|67 9:4 1|8 49:4 2|23 70:4 3|93 49:4 4|74 78:4 5|66 86:4 6|93 52:4 7|96 35:4 8|79 60:4 9|48 56:4 10|99 76:5 1|53 85:5 2|38 86:5 3|1 72:5 4|98 22:5 5|55 61:5 6|77 50:5 7|43 8:5 8|7 15:5 9|21 71:5 10|10 51:6 1|13 40:6 2|24 87:6 3|45 88:6 4|14 59:6 5|96 94:6 6|63 94:6 7|51 81:6 8|51 86:6 9|15 18:6 10|93 82:7 1|23 92:7 2|8 29:7 3|85 24:7 4|95 63:7 5|39 3:7 6|86 7:7 7|54 56:7 8|45 65:7 9|25 90:7 10|85 13:8 1|77 94:8 2|8 65:8 3|26 38:8 4|42 64:8 5|10 83:8 6|7 6:8 7|44 82:8 8|31 99:8 9|11 50:8 10|74 79:9 1|82 94:9 2|30 78:9 3|82 73:9 4|23 97:9 5|27 18:9 6|12 70:9 7|2 75:9 8|98 10:9 9|23 42:9 10|15 34:10 1|21 82:10 2|72 29:10 3|37 43:10 4|6 44:10 5|22 74:10 6|17 65:10 7|19 60:10 8|30 84:10 9|70 91:10 10</relation>
    <relation name="R171" arity="2" nbTuples="100" semantics="soft" defaultCost="infinity">56 89:1 1|10 64:1 2|12 47:1 3|2 97:1 4|77 83:1 5|33 38:1 6|75 97:1 7|38 11:1 8|77 28:1 9|88 95:1 10|59 68:2 1|100 44:2 2|38 53:2 3|40 75:2 4|70 30:2 5|83 10:2 6|83 44:2 7|48 25:2 8|97 40:2 9|4 10:2 10|53 77:3 1|93 31:3 2|79 43:3 3|35 90:3 4|99 37:3 5|1 65:3 6|91 12:3 7|92 24:3 8|83 28:3 9|63 77:3 10|96 29:4 1|19 90:4 2|30 85:4 3|96 17:4 4|90 47:4 5|25 17:4 6|85 53:4 7|15 99:4 8|9 94:4 9|25 40:4 10|53 83:5 1|82 19:5 2|6 99:5 3|13 80:5 4|32 68:5 5|74 98:5 6|4 50:5 7|73 37:5 8|71 10:5 9|83 17:5 10|67 28:6 1|92 68:6 2|8 99:6 3|24 46:6 4|74 60:6 5|32 81:6 6|69 53:6 7|36 11:6 8|73 94:6 9|86 79:6 10|37 17:7 1|87 31:7 2|49 91:7 3|25 19:7 4|22 64:7 5|28 26:7 6|32 80:7 7|86 81:7 8|84 15:7 9|43 71:7 10|35 26:8 1|94 60:8 2|2 77:8 3|5 61:8 4|1 2:8 5|97 23:8 6|85 81:8 7|30 6:8 8|84 76:8 9|53 97:8 10|54 45:9 1|82 59:9 2|4 43:9 3|16 82:9 4|66 15:9 5|83 63:9 6|55 60:9 7|92 96:9 8|53 48:9 9|19 59:9 10|51 80:10 1|74 4:10 2|76 41:10 3|55 2:10 4|24 79:10 5|76 91:10 6|37 22:10 7|99 63:10 8|40 28:10 9|10 74:10 10</relation>
    <relation name="R172" arity="2" nbTuples="100" semantics="soft" defaultCost="infinity">5 61:1 1|71 25:1 2|73 53:1 3|97 55:1 4|25 54:1 5|75 92:1 6|61 81:1 7|3 83:1 8|34 4:1 9|74 80:1 10|33 69:2 1|16 65:2 2|2 95:2 3|22 53:2 4|77 71:2 5|40 29:2 6|61 22:2 7|97 16:2 8|5 74:2 9|54 51:2 10|1 47:3 1|45 94:3 2|10 19:3 3|51 100:3 4|48 73:3 5|24 42:3 6|35 87:3 7|85 40:3 8|37 64:3 9|6 78:3 10|4 11:4 1|64 8:4 2|59 56:4 3|87 28:4 4|69 57:4 5|74 72:4 6|49 27:4 7|1 29:4 8|93 61:4 9|34 99:4 10|21 35:5 1|46 17:5 2|55 39:5 3|4 28:5 4|95 33:5 5|57 12:5 6|49 99:5 7|97 6:5 8|57 13:5 9|3 77:5 10|35 14:6 1|68 23:6 2|46 58:6 3|76 85:6 4|31 45:6 5|92 88:6 6|62 88:6 7|2 63:6 8|77 24:6 9|39 100:6 10|42 34:7 1|2 70:7 2|8 19:7 3|8 12:7 4|43 71:7 5|66 24:7 6|100 65:7 7|99 6:7 8|37 4:7 9|37 10:7 10|99 20:8 1|2 15:8 2|95 81:8 3|10 9:8 4|36 77:8 5|63 64:8 6|18 81:8 7|77 44:8 8|77 49:8 9|40 11:8 10|57 95:9 1|3 27:9 2|88 3:9 3|51 18:9 4|8 95:9 5|96 59:9 6|87 10:9 7|8 80:9 8|90 86:9 9|1 8:9 10|27 44:10 1|52 85:10 2|33 43:10 3|49 71:10 4|32 37:10 5|52 98:10 6|39 11:10 7|24 7:10 8|76 77:10 9|40 75:10 10</relation>
    <relation name="R173" arity="2" nbTuples="100" semantics="soft" defaultCost="infinity">91 15:1 1|34 74:1 2|77 11:1 3|80 58:1 4|23 89:1 5|11 22:1 6|45 79:1 7|91 18:1 8|75 44:1 9|57 23:1 10|16 4:2 1|94 21:2 2|100 23:2 3|17 45:2 4|44 4:2 5|35 60:2 6|94 14:2 7|62 85:2 8|53 4:2 9|95 62:2 10|64 17:3 1|87 31:3 2|48 69:3 3|20 68:3 4|58 95:3 5|74 21:3 6|57 75:3 7|2 50:3 8|20 39:3 9|73 4:3 10|47 100:4 1|11 99:4 2|52 46:4 3|95 38:4 4|27 97:4 5|51 17:4 6|84 75:4 7|27 69:4 8|41 78:4 9|94 81:4 10|82 36:5 1|9 74:5 2|19 34:5 3|14 67:5 4|68 29:5 5|35 76:5 6|21 46:5 7|24 59:5 8|6 33:5 9|59 49:5 10|2 91:6 1|91 70:6 2|87 18:6 3|36 79:6 4|94 23:6 5|73 53:6 6|30 18:6 7|17 47:6 8|64 97:6 9|21 92:6 10|51 9:7 1|71 51:7 2|2 70:7 3|19 76:7 4|5 57:7 5|24 77:7 6|49 73:7 7|69 19:7 8|76 49:7 9|19 96:7 10|74 70:8 1|39 69:8 2|76 5:8 3|42 48:8 4|48 26:8 5|33 15:8 6|86 45:8 7|72 15:8 8|79 56:8 9|47 98:8 10|37 68:9 1|54 31:9 2|14 32:9 3|26 68:9 4|32 33:9 5|86 62:9 6|11 56:9 7|29 62:9 8|35 93:9 9|87 42:9 10|40 47:10 1|76 74:10 2|96 90:10 3|77 70:10 4|71 83:10 5|25 64:10 6|81 22:10 7|87 97:10 8|52 99:10 9|4 10:10 10</relation>
    <relation name="R174" arity="2" nbTuples="100" semantics="soft" defaultCost="infinity">23 47:1 1|91 54:1 2|86 40:1 3|7 1:1 4|18 67:1 5|5 97:1 6|68 13:1 7|15 43:1 8|30 36:1 9|19 82:1 10|24 82:2 1|8 3:2 2|83 52:2 3|44 87:2 4|78 16:2 5|75 29:2 6|44 44:2 7|91 42:2 8|42 74:2 9|46 4:2 10|32 76:3 1|16 42:3 2|83 77:3 3|96 49:3 4|16 99:3 5|2 51:3 6|36 22:3 7|93 57:3 8|63 47:3 9|56 21:3 10|54 25:4 1|2 32:4 2|70 55:4 3|34 78:4 4|20 97:4 5|47 75:4 6|92 31:4 7|49 59:4 8|57 100:4 9|15 19:4 10|25 25:5 1|98 5:5 2|8 22:5 3|44 29:5 4|39 72:5 5|17 24:5 6|92 86:5 7|16 7:5 8|47 1:5 9|71 100:5 10|27 65:6 1|75 62:6 2|60 33:6 3|10 2:6 4|100 77:6 5|20 45:6 6|76 23:6 7|67 26:6 8|23 86:6 9|44 62:6 10|85 3:7 1|67 60:7 2|86 19:7 3|32 1:7 4|94 42:7 5|88 67:7 6|17 94:7 7|27 49:7 8|13 25:7 9|76 32:7 10|5 93:8 1|24 80:8 2|52 22:8 3|12 92:8 4|38 59:8 5|74 31:8 6|5 93:8 7|98 79:8 8|68 70:8 9|77 24:8 10|44 46:9 1|70 21:9 2|9 32:9 3|15 64:9 4|34 66:9 5|6 81:9 6|15 2:9 7|55 51:9 8|48 53:9 9|49 49:9 10|16 18:10 1|9 78:10 2|38 56:10 3|76 96:10 4|93 100:10 5|46 83:10 6|100 83:10 7|88 63:10 8|22 60:10 9|88 18:10 10</relation>
    <relation name="R175" arity="2" nbTuples="100" semantics="soft" defaultCost="infinity">27 30:1 1|91 49:1 2|19 30:1 3|25 9:1 4|46 55:1 5|5 11:1 6|72 78:1 7|52 48:1 8|88 85:1 9|5 96:1 10|39 5:2 1|92 38:2 2|21 45:2 3|7 71:2 4|37 14:2 5|63 65:2 6|56 37:2 7|17 12:2 8|69 2:2 9|26 90:2 10|9 8:3 1|41 75:3 2|51 32:3 3|81 75:3 4|74 88:3 5|3 57:3 6|42 58:3 7|25 77:3 8|31 91:3 9|23 26:3 10|87 30:4 1|98 90:4 2|15 1:4 3|59 65:4 4|25 2:4 5|50 15:4 6|6 92:4 7|5 71:4 8|26 5:4 9|25 76:4 10|9 53:5 1|5 7:5 2|53 71:5 3|54 29:5 4|52 15:5 5|26 74:5 6|67 21:5 7|72 22:5 8|14 4:5 9|96 85:5 10|24 47:6 1|31 100:6 2|53 65:6 3|100 35:6 4|25 43:6 5|70 73:6 6|4 34:6 7|96 97:6 8|18 89:6 9|37 89:6 10|66 42:7 1|84 12:7 2|74 70:7 3|5 69:7 4|98 100:7 5|56 25:7 6|74 90:7 7|25 8:7 8|93 75:7 9|86 98:7 10|79 25:8 1|81 49:8 2|98 65:8 3|62 7:8 4|86 10:8 5|68 75:8 6|98 50:8 7|55 91:8 8|68 57:8 9|97 78:8 10|85 41:9 1|80 25:9 2|69 55:9 3|93 9:9 4|86 87:9 5|3 17:9 6|98 94:9 7|57 17:9 8|8 2:9 9|74 72:9 10|36 21:10 1|87 11:10 2|25 8:10 3|21 56:10 4|59 6:10 5|89 27:10 6|35 24:10 7|20 51:10 8|40 85:10 9|31 80:10 10</relation>
    <relation name="R176" arity="2" nbTuples="100" semantics="soft" defaultCost="infinity">35 45:1 1|18 13:1 2|72 20:1 3|5 20:1 4|7 81:1 5|91 35:1 6|38 66:1 7|6 28:1 8|13 52:1 9|53 98:1 10|23 53:2 1|56 32:2 2|39 72:2 3|49 66:2 4|17 24:2 5|12 18:2 6|33 51:2 7|100 45:2 8|94 84:2 9|43 57:2 10|32 9:3 1|89 22:3 2|34 40:3 3|73 100:3 4|74 78:3 5|94 43:3 6|33 51:3 7|17 88:3 8|33 30:3 9|8 13:3 10|28 22:4 1|54 83:4 2|31 72:4 3|18 9:4 4|13 90:4 5|28 31:4 6|6 78:4 7|17 49:4 8|41 2:4 9|54 94:4 10|50 59:5 1|70 61:5 2|31 88:5 3|77 25:5 4|43 96:5 5|73 35:5 6|14 59:5 7|21 72:5 8|40 75:5 9|65 53:5 10|6 96:6 1|6 26:6 2|95 2:6 3|74 44:6 4|86 21:6 5|38 56:6 6|24 92:6 7|27 95:6 8|6 37:6 9|92 2:6 10|45 67:7 1|47 12:7 2|75 5:7 3|37 5:7 4|51 81:7 5|6 31:7 6|80 82:7 7|87 100:7 8|87 80:7 9|18 6:7 10|59 36:8 1|73 11:8 2|55 69:8 3|92 22:8 4|15 26:8 5|55 13:8 6|62 18:8 7|74 26:8 8|38 95:8 9|37 46:8 10|80 48:9 1|52 67:9 2|98 26:9 3|52 17:9 4|92 89:9 5|95 75:9 6|98 54:9 7|23 99:9 8|37 68:9 9|60 38:9 10|12 39:10 1|12 25:10 2|74 100:10 3|87 55:10 4|52 36:10 5|34 49:10 6|42 81:10 7|57 56:10 8|25 22:10 9|73 92:10 10</relation>
    <relation name="R177" arity="2" nbTuples="100" semantics="soft" defaultCost="infinity">72 89:1 1|89 41:1 2|91 64:1 3|48 27:1 4|81 75:1 5|2 67:1 6|19 37:1 7|3 45:1 8|64 71:1 9|71 80:1 10|5 33:2 1|15 19:2 2|50 58:2 3|45 81:2 4|9 11:2 5|71 66:2 6|94 69:2 7|8 66:2 8|13 76:2 9|18 50:2 10|28 28:3 1|4 92:3 2|8 5:3 3|20 97:3 4|79 42:3 5|56 35:3 6|70 45:3 7|63 12:3 8|31 93:3 9|55 65:3 10|77 41:4 1|85 3:4 2|10 6:4 3|87 43:4 4|77 91:4 5|40 77:4 6|83 86:4 7|27 14:4 8|17 28:4 9|5 45:4 10|22 54:5 1|36 63:5 2|71 63:5 3|1 49:5 4|80 17:5 5|16 36:5 6|58 55:5 7|84 21:5 8|56 57:5 9|13 64:5 10|18 92:6 1|19 3:6 2|71 27:6 3|93 39:6 4|83 84:6 5|56 19:6 6|73 80:6 7|10 10:6 8|81 14:6 9|62 62:6 10|26 81:7 1|44 27:7 2|41 100:7 3|84 33:7 4|83 68:7 5|87 34:7 6|99 59:7 7|41 63:7 8|26 61:7 9|95 83:7 10|10 71:8 1|71 87:8 2|19 50:8 3|49 41:8 4|35 91:8 5|85 59:8 6|34 94:8 7|70 97:8 8|42 62:8 9|5 29:8 10|13 15:9 1|99 87:9 2|41 12:9 3|79 12:9 4|97 82:9 5|36 7:9 6|54 53:9 7|11 33:9 8|31 3:9 9|89 78:9 10|81 8:10 1|36 19:10 2|22 75:10 3|83 76:10 4|9 24:10 5|45 68:10 6|11 68:10 7|36 48:10 8|82 74:10 9|29 32:10 10</relation>
    <relation name="R178" arity="2" nbTuples="100" semantics="soft" defaultCost="infinity">85 33:1 1|87 78:1 2|36 32:1 3|88 75:1 4|48 60:1 5|48 64:1 6|42 73:1 7|53 9:1 8|13 39:1 9|8 34:1 10|44 57:2 1|85 9:2 2|92 77:2 3|7 4:2 4|57 70:2 5|62 61:2 6|100 1:2 7|74 47:2 8|77 47:2 9|82 98:2 10|93 30:3 1|68 57:3 2|15 2:3 3|17 28:3 4|1 1:3 5|100 85:3 6|56 25:3 7|12 56:3 8|50 88:3 9|5 8:3 10|4 35:4 1|15 51:4 2|49 38:4 3|89 65:4 4|66 97:4 5|75 19:4 6|16 31:4 7|83 39:4 8|87 39:4 9|44 75:4 10|57 13:5 1|72 97:5 2|33 22:5 3|72 33:5 4|8 80:5 5|79 10:5 6|94 60:5 7|94 46:5 8|42 7:5 9|27 11:5 10|42 86:6 1|23 70:6 2|61 42:6 3|12 63:6 4|79 13:6 5|10 41:6 6|39 13:6 7|41 49:6 8|46 33:6 9|48 86:6 10|100 27:7 1|43 5:7 2|91 59:7 3|5 90:7 4|28 48:7 5|47 52:7 6|12 1:7 7|36 14:7 8|51 81:7 9|73 11:7 10|16 19:8 1|96 30:8 2|50 17:8 3|3 95:8 4|69 18:8 5|60 2:8 6|70 90:8 7|7 11:8 8|30 59:8 9|18 54:8 10|53 73:9 1|54 28:9 2|84 3:9 3|99 78:9 4|10 4:9 5|28 89:9 6|21 20:9 7|55 95:9 8|4 16:9 9|29 63:9 10|35 23:10 1|93 65:10 2|5 27:10 3|29 74:10 4|25 16:10 5|45 96:10 6|47 89:10 7|17 61:10 8|30 57:10 9|9 19:10 10</relation>
    <relation name="R179" arity="2" nbTuples="100" semantics="soft" defaultCost="infinity">100 30:1 1|52 39:1 2|32 76:1 3|9 17:1 4|24 17:1 5|91 75:1 6|6 16:1 7|46 25:1 8|85 32:1 9|94 93:1 10|1 58:2 1|49 38:2 2|33 41:2 3|100 86:2 4|78 72:2 5|39 6:2 6|87 96:2 7|19 82:2 8|48 100:2 9|70 88:2 10|65 95:3 1|11 95:3 2|76 44:3 3|12 99:3 4|60 100:3 5|25 75:3 6|47 51:3 7|77 74:3 8|60 80:3 9|24 12:3 10|20 83:4 1|26 35:4 2|34 27:4 3|27 77:4 4|97 33:4 5|87 35:4 6|58 77:4 7|31 98:4 8|94 24:4 9|77 96:4 10|58 15:5 1|3 9:5 2|3 88:5 3|21 98:5 4|62 59:5 5|54 6:5 6|51 38:5 7|88 66:5 8|13 42:5 9|35 19:5 10|28 52:6 1|13 59:6 2|89 47:6 3|16 70:6 4|17 46:6 5|51 66:6 6|9 62:6 7|30 70:6 8|58 12:6 9|95 62:6 10|45 54:7 1|8 100:7 2|32 31:7 3|61 83:7 4|51 77:7 5|32 48:7 6|33 98:7 7|1 8:7 8|86 81:7 9|75 22:7 10|83 16:8 1|11 74:8 2|100 66:8 3|7 49:8 4|92 51:8 5|47 56:8 6|95 4:8 7|97 24:8 8|78 43:8 9|64 81:8 10|90 38:9 1|29 91:9 2|90 27:9 3|28 65:9 4|49 3:9 5|7 45:9 6|11 10:9 7|89 100:9 8|52 55:9 9|35 1:9 10|24 85:10 1|93 13:10 2|11 88:10 3|82 70:10 4|68 16:10 5|86 79:10 6|82 73:10 7|77 26:10 8|30 95:10 9|36 69:10 10</relation>
    <relation name="R180" arity="2" nbTuples="100" semantics="soft" defaultCost="infinity">95 67:1 1|82 74:1 2|26 61:1 3|63 62:1 4|24 51:1 5|49 25:1 6|94 43:1 7|69 40:1 8|69 12:1 9|62 67:1 10|87 53:2 1|4 58:2 2|1 78:2 3|8 75:2 4|32 55:2 5|5 59:2 6|27 63:2 7|31 88:2 8|12 72:2 9|92 66:2 10|44 78:3 1|71 67:3 2|76 13:3 3|22 71:3 4|100 33:3 5|84 98:3 6|85 39:3 7|20 18:3 8|88 20:3 9|4 14:3 10|42 92:4 1|46 39:4 2|34 51:4 3|77 30:4 4|82 47:4 5|62 80:4 6|57 7:4 7|89 45:4 8|1 88:4 9|10 53:4 10|6 3:5 1|81 30:5 2|65 90:5 3|25 71:5 4|14 85:5 5|87 16:5 6|19 73:5 7|26 71:5 8|13 17:5 9|77 56:5 10|83 56:6 1|66 36:6 2|6 14:6 3|66 4:6 4|19 30:6 5|42 47:6 6|90 39:6 7|30 72:6 8|98 24:6 9|89 47:6 10|70 63:7 1|39 18:7 2|99 27:7 3|8 98:7 4|13 56:7 5|100 98:7 6|18 16:7 7|4 50:7 8|35 72:7 9|63 92:7 10|77 63:8 1|29 61:8 2|17 15:8 3|40 58:8 4|57 59:8 5|73 36:8 6|85 37:8 7|43 4:8 8|92 53:8 9|25 82:8 10|10 79:9 1|24 72:9 2|98 1:9 3|9 73:9 4|18 60:9 5|99 63:9 6|28 89:9 7|74 2:9 8|99 86:9 9|64 60:9 10|84 37:10 1|71 47:10 2|66 19:10 3|47 29:10 4|2 40:10 5|74 73:10 6|5 44:10 7|60 89:10 8|15 83:10 9|3 68:10 10</relation>
    <relation name="R181" arity="2" nbTuples="100" semantics="soft" defaultCost="infinity">11 7:1 1|29 4:1 2|62 27:1 3|74 62:1 4|3 28:1 5|33 19:1 6|72 71:1 7|74 93:1 8|62 95:1 9|64 51:1 10|66 31:2 1|35 3:2 2|41 13:2 3|99 7:2 4|44 86:2 5|67 4:2 6|30 52:2 7|50 86:2 8|59 85:2 9|56 21:2 10|87 10:3 1|18 2:3 2|84 20:3 3|57 7:3 4|59 2:3 5|82 100:3 6|29 96:3 7|22 6:3 8|55 37:3 9|88 99:3 10|68 75:4 1|47 86:4 2|57 32:4 3|27 47:4 4|74 48:4 5|34 74:4 6|59 90:4 7|15 87:4 8|85 80:4 9|94 77:4 10|88 32:5 1|9 69:5 2|35 37:5 3|46 57:5 4|47 59:5 5|26 52:5 6|27 62:5 7|82 99:5 8|62 97:5 9|54 88:5 10|44 92:6 1|92 93:6 2|60 33:6 3|59 74:6 4|9 17:6 5|97 6:6 6|76 53:6 7|42 26:6 8|43 18:6 9|16 42:6 10|77 51:7 1|91 86:7 2|92 48:7 3|49 88:7 4|65 48:7 5|27 2:7 6|14 31:7 7|92 2:7 8|77 53:7 9|55 17:7 10|41 4:8 1|84 3:8 2|3 63:8 3|56 53:8 4|75 18:8 5|55 52:8 6|90 65:8 7|84 1:8 8|70 77:8 9|49 52:8 10|7 98:9 1|55 29:9 2|99 81:9 3|8 88:9 4|73 88:9 5|45 79:9 6|37 3:9 7|60 89:9 8|96 66:9 9|23 17:9 10|85 12:10 1|51 99:10 2|60 22:10 3|5 49:10 4|23 24:10 5|1 72:10 6|55 65:10 7|85 33:10 8|63 50:10 9|82 26:10 10</relation>
    <relation name="R182" arity="2" nbTuples="100" semantics="soft" defaultCost="infinity">50 91:1 1|88 23:1 2|55 55:1 3|39 41:1 4|46 70:1 5|56 52:1 6|50 71:1 7|21 62:1 8|62 12:1 9|53 29:1 10|21 6:2 1|71 56:2 2|33 83:2 3|60 100:2 4|27 56:2 5|6 38:2 6|32 52:2 7|76 15:2 8|23 11:2 9|80 46:2 10|48 16:3 1|71 81:3 2|88 96:3 3|11 51:3 4|71 34:3 5|47 7:3 6|20 15:3 7|26 21:3 8|72 37:3 9|97 72:3 10|96 70:4 1|35 73:4 2|74 38:4 3|68 60:4 4|21 70:4 5|50 95:4 6|63 30:4 7|86 51:4 8|8 67:4 9|15 4:4 10|83 44:5 1|75 66:5 2|56 80:5 3|7 82:5 4|90 33:5 5|90 94:5 6|20 79:5 7|13 12:5 8|98 69:5 9|51 60:5 10|98 60:6 1|15 90:6 2|16 92:6 3|34 1:6 4|72 28:6 5|21 4:6 6|59 47:6 7|69 74:6 8|73 51:6 9|33 87:6 10|94 81:7 1|46 95:7 2|73 80:7 3|38 97:7 4|52 7:7 5|25 97:7 6|8 34:7 7|54 81:7 8|6 45:7 9|5 50:7 10|92 84:8 1|79 18:8 2|3 95:8 3|2 80:8 4|76 11:8 5|28 58:8 6|10 12:8 7|34 89:8 8|61 97:8 9|39 93:8 10|92 81:9 1|17 44:9 2|74 87:9 3|97 33:9 4|46 18:9 5|16 12:9 6|50 36:9 7|99 73:9 8|53 26:9 9|11 38:9 10|1 9:10 1|69 69:10 2|34 12:10 3|65 100:10 4|51 19:10 5|87 58:10 6|96 27:10 7|13 97:10 8|71 12:10 9|91 5:10 10</relation>
    <relation name="R183" arity="2" nbTuples="100" semantics="soft" defaultCost="infinity">34 72:1 1|2 39:1 2|38 31:1 3|72 42:1 4|10 17:1 5|48 51:1 6|18 23:1 7|68 45:1 8|11 91:1 9|1 22:1 10|30 72:2 1|27 60:2 2|95 58:2 3|24 34:2 4|44 68:2 5|87 68:2 6|41 85:2 7|33 81:2 8|32 43:2 9|13 66:2 10|74 69:3 1|53 43:3 2|57 42:3 3|71 87:3 4|39 68:3 5|81 86:3 6|84 5:3 7|36 99:3 8|32 62:3 9|66 99:3 10|45 77:4 1|55 39:4 2|25 46:4 3|55 79:4 4|81 77:4 5|30 93:4 6|30 11:4 7|50 54:4 8|54 78:4 9|84 20:4 10|99 83:5 1|76 72:5 2|6 9:5 3|6 66:5 4|51 20:5 5|78 8:5 6|92 52:5 7|25 44:5 8|73 82:5 9|61 80:5 10|29 96:6 1|27 53:6 2|31 34:6 3|72 63:6 4|32 4:6 5|23 65:6 6|1 39:6 7|73 29:6 8|25 61:6 9|53 24:6 10|2 48:7 1|50 88:7 2|58 37:7 3|49 4:7 4|68 11:7 5|79 78:7 6|56 80:7 7|14 43:7 8|30 49:7 9|10 31:7 10|95 8:8 1|97 46:8 2|73 62:8 3|72 33:8 4|67 85:8 5|47 12:8 6|75 70:8 7|94 31:8 8|86 88:8 9|88 47:8 10|78 17:9 1|93 74:9 2|52 98:9 3|62 52:9 4|24 68:9 5|89 79:9 6|57 83:9 7|4 5:9 8|53 93:9 9|24 62:9 10|31 47:10 1|73 77:10 2|65 13:10 3|18 81:10 4|25 62:10 5|34 44:10 6|74 49:10 7|82 71:10 8|3 16:10 9|65 99:10 10</relation>
    <relation name="R184" arity="2" nbTuples="100" semantics="soft" defaultCost="infinity">24 10:1 1|59 75:1 2|93 37:1 3|59 59:1 4|27 99:1 5|80 97:1 6|99 72:1 7|13 28:1 8|49 23:1 9|49 40:1 10|91 50:2 1|39 74:2 2|67 50:2 3|90 88:2 4|18 28:2 5|43 4:2 6|54 36:2 7|27 62:2 8|8 25:2 9|45 68:2 10|76 10:3 1|74 53:3 2|65 85:3 3|52 19:3 4|4 13:3 5|60 2:3 6|58 14:3 7|87 6:3 8|77 6:3 9|17 97:3 10|67 5:4 1|57 80:4 2|72 2:4 3|1 3:4 4|46 13:4 5|93 40:4 6|55 86:4 7|26 29:4 8|94 74:4 9|13 52:4 10|32 30:5 1|36 14:5 2|67 70:5 3|81 15:5 4|23 22:5 5|36 93:5 6|54 79:5 7|56 50:5 8|18 46:5 9|64 49:5 10|6 62:6 1|80 50:6 2|99 2:6 3|74 84:6 4|100 86:6 5|15 9:6 6|27 53:6 7|58 57:6 8|66 76:6 9|53 17:6 10|36 23:7 1|36 78:7 2|6 41:7 3|50 94:7 4|86 92:7 5|72 39:7 6|99 38:7 7|57 94:7 8|50 65:7 9|24 44:7 10|56 45:8 1|56 6:8 2|57 9:8 3|16 59:8 4|71 62:8 5|11 30:8 6|6 79:8 7|89 80:8 8|98 76:8 9|100 12:8 10|18 81:9 1|81 18:9 2|21 45:9 3|1 62:9 4|7 48:9 5|36 25:9 6|21 85:9 7|18 77:9 8|71 20:9 9|41 20:9 10|57 75:10 1|95 62:10 2|39 59:10 3|42 93:10 4|91 16:10 5|44 20:10 6|31 34:10 7|92 87:10 8|50 91:10 9|90 33:10 10</relation>
    <relation name="R185" arity="2" nbTuples="100" semantics="soft" defaultCost="infinity">11 57:1 1|25 89:1 2|2 25:1 3|4 75:1 4|39 72:1 5|71 81:1 6|65 52:1 7|72 24:1 8|57 4:1 9|35 41:1 10|4 15:2 1|39 68:2 2|60 25:2 3|23 71:2 4|78 66:2 5|8 7:2 6|39 18:2 7|92 18:2 8|30 58:2 9|93 6:2 10|4 9:3 1|34 2:3 2|44 18:3 3|49 65:3 4|5 26:3 5|43 65:3 6|7 55:3 7|32 82:3 8|31 98:3 9|15 15:3 10|51 60:4 1|69 47:4 2|44 89:4 3|76 18:4 4|69 66:4 5|25 84:4 6|75 54:4 7|59 70:4 8|13 7:4 9|9 32:4 10|100 41:5 1|43 44:5 2|42 80:5 3|56 33:5 4|59 92:5 5|45 9:5 6|56 90:5 7|67 58:5 8|95 3:5 9|40 50:5 10|46 62:6 1|6 11:6 2|29 51:6 3|14 35:6 4|47 13:6 5|80 63:6 6|90 12:6 7|6 29:6 8|62 40:6 9|51 29:6 10|69 100:7 1|86 29:7 2|11 69:7 3|58 86:7 4|66 24:7 5|69 73:7 6|10 58:7 7|44 81:7 8|49 39:7 9|65 70:7 10|91 60:8 1|18 91:8 2|48 29:8 3|14 13:8 4|5 79:8 5|7 34:8 6|44 52:8 7|70 11:8 8|96 82:8 9|58 39:8 10|35 42:9 1|3 34:9 2|12 55:9 3|6 13:9 4|85 42:9 5|62 50:9 6|95 2:9 7|30 86:9 8|87 9:9 9|6 18:9 10|84 35:10 1|38 12:10 2|94 23:10 3|94 49:10 4|99 5:10 5|68 39:10 6|10 84:10 7|94 59:10 8|7 59:10 9|99 6:10 10</relation>
    <relation name="R186" arity="2" nbTuples="100" semantics="soft" defaultCost="infinity">35 92:1 1|53 64:1 2|82 42:1 3|3 18:1 4|1 24:1 5|39 8:1 6|10 70:1 7|73 92:1 8|57 62:1 9|38 13:1 10|97 35:2 1|30 96:2 2|87 52:2 3|80 88:2 4|94 25:2 5|83 20:2 6|56 72:2 7|17 51:2 8|31 85:2 9|75 38:2 10|30 46:3 1|86 35:3 2|30 23:3 3|80 64:3 4|19 53:3 5|20 95:3 6|50 50:3 7|2 8:3 8|24 86:3 9|95 23:3 10|65 22:4 1|95 79:4 2|98 84:4 3|25 51:4 4|89 7:4 5|24 94:4 6|53 31:4 7|49 99:4 8|1 89:4 9|11 96:4 10|60 93:5 1|64 84:5 2|28 97:5 3|57 84:5 4|47 54:5 5|97 9:5 6|89 24:5 7|17 5:5 8|66 49:5 9|28 97:5 10|13 53:6 1|77 68:6 2|99 12:6 3|3 38:6 4|83 25:6 5|72 77:6 6|29 3:6 7|99 57:6 8|64 2:6 9|14 93:6 10|77 64:7 1|21 33:7 2|19 26:7 3|52 72:7 4|100 20:7 5|67 20:7 6|28 62:7 7|56 37:7 8|93 31:7 9|66 46:7 10|54 76:8 1|14 85:8 2|36 57:8 3|85 6:8 4|24 3:8 5|87 40:8 6|82 3:8 7|63 55:8 8|23 88:8 9|34 84:8 10|89 32:9 1|8 80:9 2|19 11:9 3|36 57:9 4|20 86:9 5|87 11:9 6|60 32:9 7|63 80:9 8|80 42:9 9|62 78:9 10|11 11:10 1|61 63:10 2|60 100:10 3|80 57:10 4|39 99:10 5|63 88:10 6|1 69:10 7|6 32:10 8|39 93:10 9|39 79:10 10</relation>
    <relation name="R187" arity="2" nbTuples="100" semantics="soft" defaultCost="infinity">13 9:1 1|64 78:1 2|77 6:1 3|56 23:1 4|92 38:1 5|21 52:1 6|91 98:1 7|97 60:1 8|35 13:1 9|23 22:1 10|58 71:2 1|58 94:2 2|47 59:2 3|88 2:2 4|50 10:2 5|45 87:2 6|71 65:2 7|89 45:2 8|13 35:2 9|18 18:2 10|6 24:3 1|1 30:3 2|37 3:3 3|54 36:3 4|93 48:3 5|91 38:3 6|29 52:3 7|45 40:3 8|63 92:3 9|64 99:3 10|84 97:4 1|32 52:4 2|1 82:4 3|13 71:4 4|17 16:4 5|51 80:4 6|62 15:4 7|19 63:4 8|11 70:4 9|46 81:4 10|27 90:5 1|10 22:5 2|92 71:5 3|62 69:5 4|18 68:5 5|66 50:5 6|32 73:5 7|41 27:5 8|83 94:5 9|38 20:5 10|31 51:6 1|61 28:6 2|20 14:6 3|13 93:6 4|60 7:6 5|12 63:6 6|23 70:6 7|39 75:6 8|34 1:6 9|94 31:6 10|53 67:7 1|8 57:7 2|53 7:7 3|65 55:7 4|57 27:7 5|37 24:7 6|57 33:7 7|1 5:7 8|12 97:7 9|15 27:7 10|44 73:8 1|27 57:8 2|59 55:8 3|98 59:8 4|67 57:8 5|26 21:8 6|35 37:8 7|67 81:8 8|18 23:8 9|61 7:8 10|44 92:9 1|93 76:9 2|48 49:9 3|39 20:9 4|15 19:9 5|55 32:9 6|82 87:9 7|18 95:9 8|33 57:9 9|25 100:9 10|39 2:10 1|34 28:10 2|47 21:10 3|4 51:10 4|66 19:10 5|92 42:10 6|84 12:10 7|67 40:10 8|28 4:10 9|55 12:10 10</relation>
    <relation name="R188" arity="2" nbTuples="100" semantics="soft" defaultCost="infinity">43 46:1 1|80 57:1 2|30 61:1 3|23 38:1 4|18 76:1 5|55 12:1 6|64 100:1 7|85 19:1 8|91 99:1 9|89 96:1 10|96 14:2 1|91 97:2 2|3 77:2 3|94 96:2 4|39 83:2 5|64 52:2 6|74 13:2 7|3 77:2 8|83 65:2 9|65 74:2 10|40 60:3 1|24 56:3 2|77 73:3 3|76 43:3 4|30 58:3 5|72 6:3 6|77 23:3 7|47 94:3 8|1 17:3 9|95 1:3 10|4 21:4 1|58 52:4 2|91 5:4 3|77 69:4 4|95 10:4 5|57 46:4 6|78 94:4 7|99 9:4 8|17 98:4 9|86 62:4 10|42 82:5 1|61 16:5 2|87 55:5 3|23 84:5 4|72 3:5 5|21 83:5 6|28 15:5 7|77 12:5 8|63 67:5 9|96 1:5 10|32 56:6 1|20 99:6 2|98 16:6 3|34 76:6 4|29 24:6 5|65 9:6 6|5 82:6 7|39 12:6 8|75 33:6 9|94 100:6 10|40 72:7 1|22 50:7 2|10 50:7 3|5 91:7 4|34 31:7 5|15 60:7 6|50 51:7 7|46 55:7 8|2 52:7 9|47 7:7 10|4 8:8 1|38 65:8 2|10 29:8 3|94 66:8 4|50 42:8 5|8 52:8 6|28 79:8 7|38 38:8 8|92 50:8 9|91 93:8 10|46 78:9 1|98 94:9 2|87 88:9 3|67 13:9 4|7 81:9 5|29 59:9 6|26 88:9 7|39 63:9 8|90 33:9 9|88 95:9 10|90 7:10 1|81 33:10 2|49 75:10 3|16 67:10 4|23 61:10 5|94 93:10 6|90 17:10 7|96 87:10 8|97 95:10 9|57 71:10 10</relation>
    <relation name="R189" arity="2" nbTuples="100" semantics="soft" defaultCost="infinity">49 23:1 1|70 68:1 2|61 70:1 3|68 27:1 4|85 29:1 5|35 46:1 6|85 83:1 7|6 60:1 8|19 3:1 9|55 38:1 10|58 54:2 1|53 72:2 2|76 94:2 3|43 48:2 4|95 39:2 5|63 78:2 6|10 53:2 7|15 52:2 8|56 46:2 9|77 17:2 10|24 7:3 1|17 2:3 2|95 84:3 3|95 32:3 4|100 28:3 5|66 45:3 6|74 54:3 7|81 93:3 8|28 24:3 9|77 42:3 10|33 64:4 1|54 5:4 2|74 38:4 3|46 40:4 4|78 36:4 5|72 18:4 6|32 46:4 7|18 17:4 8|38 27:4 9|41 18:4 10|65 87:5 1|75 14:5 2|15 93:5 3|90 88:5 4|8 47:5 5|94 29:5 6|1 55:5 7|97 50:5 8|100 2:5 9|82 24:5 10|64 55:6 1|54 41:6 2|69 92:6 3|88 75:6 4|6 7:6 5|10 73:6 6|89 62:6 7|31 71:6 8|56 90:6 9|30 79:6 10|63 9:7 1|16 37:7 2|50 17:7 3|58 56:7 4|30 13:7 5|14 34:7 6|6 1:7 7|69 55:7 8|88 46:7 9|22 73:7 10|100 94:8 1|54 69:8 2|62 86:8 3|52 29:8 4|7 53:8 5|67 20:8 6|96 74:8 7|94 59:8 8|46 89:8 9|33 64:8 10|18 98:9 1|56 45:9 2|55 78:9 3|97 41:9 4|17 89:9 5|81 30:9 6|93 55:9 7|47 58:9 8|37 64:9 9|94 5:9 10|22 13:10 1|69 67:10 2|64 51:10 3|29 73:10 4|41 77:10 5|95 85:10 6|77 80:10 7|26 1:10 8|56 29:10 9|55 76:10 10</relation>
    <relation name="R190" arity="2" nbTuples="100" semantics="soft" defaultCost="infinity">71 24:1 1|18 21:1 2|15 1:1 3|56 61:1 4|85 27:1 5|40 58:1 6|47 73:1 7|37 67:1 8|100 54:1 9|20 91:1 10|75 19:2 1|73 5:2 2|64 41:2 3|52 68:2 4|1 10:2 5|34 34:2 6|86 46:2 7|48 35:2 8|73 64:2 9|24 80:2 10|97 7:3 1|19 55:3 2|89 87:3 3|42 81:3 4|57 81:3 5|40 26:3 6|100 63:3 7|52 99:3 8|78 13:3 9|1 12:3 10|9 79:4 1|53 22:4 2|79 35:4 3|27 59:4 4|79 91:4 5|84 32:4 6|91 36:4 7|47 63:4 8|10 69:4 9|97 23:4 10|85 27:5 1|34 91:5 2|34 84:5 3|1 91:5 4|93 87:5 5|31 1:5 6|38 10:5 7|48 30:5 8|30 80:5 9|67 88:5 10|20 65:6 1|5 13:6 2|56 76:6 3|98 58:6 4|44 17:6 5|59 31:6 6|25 10:6 7|39 20:6 8|30 15:6 9|27 21:6 10|7 55:7 1|76 34:7 2|11 38:7 3|71 15:7 4|96 19:7 5|70 56:7 6|44 59:7 7|48 84:7 8|20 67:7 9|91 72:7 10|43 67:8 1|39 58:8 2|29 30:8 3|37 13:8 4|80 8:8 5|46 49:8 6|22 74:8 7|46 91:8 8|75 24:8 9|32 6:8 10|39 12:9 1|92 98:9 2|69 4:9 3|60 83:9 4|37 2:9 5|10 54:9 6|44 78:9 7|56 91:9 8|13 55:9 9|28 8:9 10|39 22:10 1|88 76:10 2|49 50:10 3|62 11:10 4|81 46:10 5|50 35:10 6|92 33:10 7|24 28:10 8|25 86:10 9|88 61:10 10</relation>
    <relation name="R191" arity="2" nbTuples="100" semantics="soft" defaultCost="infinity">4 29:1 1|49 61:1 2|65 27:1 3|3 94:1 4|23 21:1 5|25 77:1 6|78 29:1 7|25 94:1 8|32 56:1 9|4 96:1 10|93 16:2 1|41 89:2 2|41 91:2 3|8 57:2 4|13 72:2 5|15 47:2 6|3 80:2 7|72 70:2 8|21 47:2 9|43 76:2 10|34 70:3 1|81 49:3 2|52 53:3 3|19 63:3 4|5 67:3 5|96 38:3 6|15 23:3 7|22 97:3 8|31 75:3 9|70 16:3 10|97 59:4 1|29 30:4 2|64 15:4 3|13 25:4 4|72 74:4 5|31 83:4 6|73 5:4 7|37 51:4 8|8 27:4 9|3 7:4 10|70 26:5 1|9 70:5 2|52 97:5 3|45 30:5 4|7 21:5 5|85 24:5 6|11 39:5 7|5 74:5 8|59 6:5 9|88 94:5 10|85 29:6 1|57 20:6 2|65 72:6 3|95 85:6 4|5 81:6 5|79 39:6 6|97 31:6 7|93 44:6 8|86 1:6 9|57 33:6 10|68 13:7 1|55 65:7 2|3 5:7 3|29 56:7 4|16 31:7 5|42 64:7 6|37 23:7 7|20 89:7 8|7 68:7 9|14 23:7 10|67 51:8 1|45 12:8 2|55 47:8 3|26 35:8 4|89 50:8 5|81 83:8 6|55 93:8 7|29 1:8 8|90 72:8 9|27 22:8 10|58 3:9 1|11 53:9 2|26 83:9 3|19 59:9 4|59 72:9 5|40 23:9 6|56 16:9 7|50 91:9 8|66 48:9 9|1 67:9 10|48 48:10 1|23 67:10 2|57 16:10 3|34 2:10 4|53 20:10 5|37 82:10 6|72 21:10 7|16 53:10 8|18 10:10 9|76 61:10 10</relation>
    <relation name="R192" arity="2" nbTuples="100" semantics="soft" defaultCost="infinity">74 2:1 1|46 84:1 2|73 53:1 3|67 54:1 4|79 78:1 5|25 64:1 6|25 61:1 7|9 86:1 8|50 10:1 9|38 9:1 10|47 71:2 1|93 13:2 2|100 46:2 3|85 93:2 4|16 53:2 5|82 2:2 6|40 99:2 7|15 9:2 8|82 28:2 9|96 18:2 10|78 39:3 1|52 31:3 2|39 100:3 3|36 91:3 4|52 79:3 5|33 15:3 6|34 89:3 7|43 6:3 8|49 99:3 9|89 29:3 10|55 18:4 1|65 12:4 2|52 32:4 3|31 6:4 4|64 6:4 5|91 82:4 6|8 4:4 7|38 54:4 8|68 46:4 9|62 34:4 10|10 17:5 1|52 71:5 2|53 96:5 3|85 16:5 4|38 92:5 5|10 58:5 6|18 95:5 7|88 12:5 8|12 31:5 9|4 8:5 10|87 80:6 1|10 8:6 2|29 59:6 3|19 28:6 4|86 85:6 5|10 50:6 6|10 54:6 7|97 28:6 8|3 25:6 9|33 60:6 10|63 74:7 1|39 60:7 2|80 9:7 3|68 3:7 4|46 45:7 5|21 17:7 6|9 40:7 7|95 18:7 8|92 63:7 9|15 10:7 10|15 79:8 1|3 63:8 2|8 27:8 3|7 86:8 4|57 90:8 5|5 21:8 6|82 10:8 7|85 63:8 8|80 5:8 9|20 87:8 10|57 22:9 1|20 80:9 2|1 52:9 3|71 17:9 4|45 35:9 5|63 94:9 6|8 55:9 7|17 14:9 8|94 74:9 9|42 84:9 10|99 88:10 1|39 89:10 2|39 80:10 3|25 31:10 4|13 46:10 5|32 12:10 6|94 19:10 7|85 81:10 8|2 70:10 9|73 45:10 10</relation>
    <relation name="R193" arity="2" nbTuples="100" semantics="soft" defaultCost="infinity">61 74:1 1|69 17:1 2|54 21:1 3|72 22:1 4|74 52:1 5|91 7:1 6|88 15:1 7|31 21:1 8|99 7:1 9|67 80:1 10|48 48:2 1|56 35:2 2|45 31:2 3|70 63:2 4|87 72:2 5|97 47:2 6|87 88:2 7|91 86:2 8|14 11:2 9|33 58:2 10|79 84:3 1|13 19:3 2|43 19:3 3|99 27:3 4|14 5:3 5|42 17:3 6|72 27:3 7|28 19:3 8|68 51:3 9|51 76:3 10|72 19:4 1|80 77:4 2|30 66:4 3|39 25:4 4|70 46:4 5|47 56:4 6|2 28:4 7|93 22:4 8|58 72:4 9|70 84:4 10|17 56:5 1|22 8:5 2|61 84:5 3|18 50:5 4|30 50:5 5|98 46:5 6|39 41:5 7|97 21:5 8|53 61:5 9|9 62:5 10|13 33:6 1|97 41:6 2|52 71:6 3|33 41:6 4|39 66:6 5|100 74:6 6|35 14:6 7|65 63:6 8|71 8:6 9|96 81:6 10|82 85:7 1|70 72:7 2|84 49:7 3|90 43:7 4|6 7:7 5|35 21:7 6|45 73:7 7|89 83:7 8|46 47:7 9|58 31:7 10|66 37:8 1|7 41:8 2|31 25:8 3|79 56:8 4|59 100:8 5|31 97:8 6|57 31:8 7|43 49:8 8|92 66:8 9|22 65:8 10|80 52:9 1|72 58:9 2|14 9:9 3|59 82:9 4|14 87:9 5|57 10:9 6|80 11:9 7|40 80:9 8|67 84:9 9|14 62:9 10|25 35:10 1|7 12:10 2|89 39:10 3|58 11:10 4|40 91:10 5|49 62:10 6|85 28:10 7|97 8:10 8|65 89:10 9|2 71:10 10</relation>
    <relation name="R194" arity="2" nbTuples="100" semantics="soft" defaultCost="infinity">32 81:1 1|41 22:1 2|99 81:1 3|65 53:1 4|1 6:1 5|82 22:1 6|82 34:1 7|73 84:1 8|64 15:1 9|93 3:1 10|19 83:2 1|24 86:2 2|52 35:2 3|40 67:2 4|28 60:2 5|37 43:2 6|87 81:2 7|28 14:2 8|51 100:2 9|78 18:2 10|95 28:3 1|97 33:3 2|52 72:3 3|10 60:3 4|87 33:3 5|60 80:3 6|85 71:3 7|25 20:3 8|62 57:3 9|42 89:3 10|18 81:4 1|83 15:4 2|55 12:4 3|57 52:4 4|39 7:4 5|50 97:4 6|62 39:4 7|44 66:4 8|80 6:4 9|28 42:4 10|86 60:5 1|34 25:5 2|36 89:5 3|5 48:5 4|98 96:5 5|30 17:5 6|73 70:5 7|70 100:5 8|15 26:5 9|24 49:5 10|29 71:6 1|86 61:6 2|26 24:6 3|70 100:6 4|80 27:6 5|86 83:6 6|25 20:6 7|95 96:6 8|10 37:6 9|66 54:6 10|26 41:7 1|25 36:7 2|3 64:7 3|73 18:7 4|82 61:7 5|40 25:7 6|63 69:7 7|14 41:7 8|19 46:7 9|1 93:7 10|7 42:8 1|39 3:8 2|57 69:8 3|7 98:8 4|9 67:8 5|68 50:8 6|96 54:8 7|69 48:8 8|77 15:8 9|68 26:8 10|67 47:9 1|18 94:9 2|92 80:9 3|2 65:9 4|92 43:9 5|86 68:9 6|45 79:9 7|5 32:9 8|98 10:9 9|13 78:9 10|52 91:10 1|47 22:10 2|71 81:10 3|84 76:10 4|27 6:10 5|15 70:10 6|60 15:10 7|88 67:10 8|46 8:10 9|97 22:10 10</relation>
    <relation name="R195" arity="2" nbTuples="100" semantics="soft" defaultCost="infinity">58 56:1 1|62 30:1 2|32 10:1 3|63 79:1 4|16 19:1 5|60 48:1 6|50 17:1 7|75 7:1 8|79 93:1 9|47 91:1 10|81 90:2 1|67 68:2 2|41 49:2 3|27 93:2 4|15 32:2 5|87 45:2 6|55 78:2 7|50 4:2 8|98 11:2 9|73 25:2 10|60 4:3 1|48 29:3 2|2 11:3 3|29 88:3 4|94 52:3 5|98 65:3 6|14 60:3 7|3 19:3 8|14 54:3 9|24 8:3 10|66 75:4 1|90 27:4 2|42 32:4 3|66 2:4 4|38 39:4 5|22 41:4 6|4 88:4 7|1 24:4 8|25 81:4 9|99 24:4 10|35 92:5 1|70 46:5 2|39 37:5 3|84 27:5 4|65 48:5 5|65 30:5 6|78 7:5 7|72 52:5 8|8 70:5 9|72 12:5 10|5 35:6 1|92 28:6 2|19 15:6 3|69 12:6 4|3 87:6 5|9 95:6 6|100 39:6 7|41 66:6 8|4 90:6 9|38 60:6 10|52 83:7 1|44 58:7 2|6 62:7 3|82 65:7 4|19 100:7 5|33 13:7 6|26 54:7 7|58 92:7 8|73 82:7 9|48 74:7 10|58 76:8 1|74 79:8 2|12 46:8 3|16 62:8 4|28 74:8 5|66 30:8 6|5 92:8 7|99 10:8 8|69 89:8 9|17 52:8 10|80 38:9 1|19 15:9 2|52 19:9 3|7 30:9 4|47 99:9 5|34 31:9 6|56 42:9 7|73 49:9 8|5 59:9 9|31 31:9 10|57 98:10 1|78 1:10 2|69 55:10 3|72 84:10 4|59 26:10 5|14 53:10 6|26 81:10 7|16 22:10 8|19 100:10 9|84 52:10 10</relation>
    <relation name="R196" arity="2" nbTuples="100" semantics="soft" defaultCost="infinity">87 68:1 1|90 24:1 2|30 15:1 3|52 98:1 4|21 3:1 5|84 10:1 6|44 20:1 7|48 16:1 8|61 97:1 9|99 35:1 10|83 95:2 1|60 3:2 2|38 9:2 3|71 27:2 4|49 17:2 5|62 23:2 6|76 88:2 7|47 4:2 8|25 64:2 9|50 89:2 10|40 94:3 1|86 75:3 2|57 56:3 3|96 54:3 4|51 3:3 5|14 91:3 6|26 25:3 7|35 88:3 8|86 12:3 9|58 21:3 10|63 72:4 1|38 32:4 2|26 94:4 3|31 56:4 4|83 41:4 5|52 31:4 6|35 84:4 7|47 67:4 8|10 28:4 9|1 9:4 10|76 70:5 1|93 82:5 2|32 1:5 3|73 37:5 4|91 40:5 5|70 38:5 6|31 98:5 7|53 82:5 8|6 9:5 9|5 46:5 10|35 34:6 1|65 74:6 2|51 16:6 3|76 53:6 4|16 29:6 5|27 1:6 6|73 68:6 7|8 99:6 8|25 37:6 9|53 28:6 10|17 79:7 1|40 16:7 2|33 43:7 3|38 13:7 4|87 27:7 5|48 88:7 6|29 56:7 7|19 36:7 8|2 18:7 9|11 91:7 10|75 12:8 1|88 98:8 2|38 41:8 3|20 81:8 4|41 72:8 5|12 32:8 6|90 52:8 7|77 90:8 8|62 70:8 9|83 39:8 10|9 21:9 1|53 45:9 2|80 52:9 3|93 54:9 4|6 14:9 5|77 44:9 6|73 8:9 7|26 80:9 8|9 23:9 9|82 21:9 10|92 95:10 1|86 68:10 2|33 45:10 3|38 3:10 4|34 91:10 5|33 23:10 6|88 73:10 7|46 48:10 8|44 41:10 9|71 53:10 10</relation>
    <relation name="R197" arity="2" nbTuples="100" semantics="soft" defaultCost="infinity">35 65:1 1|62 99:1 2|21 70:1 3|19 13:1 4|80 87:1 5|82 98:1 6|55 89:1 7|74 95:1 8|36 57:1 9|21 50:1 10|38 15:2 1|9 63:2 2|27 35:2 3|41 42:2 4|21 67:2 5|11 52:2 6|95 27:2 7|23 25:2 8|4 35:2 9|18 61:2 10|30 7:3 1|100 39:3 2|83 10:3 3|22 21:3 4|46 77:3 5|77 43:3 6|4 30:3 7|55 17:3 8|73 8:3 9|6 57:3 10|78 93:4 1|55 82:4 2|28 47:4 3|19 46:4 4|66 20:4 5|100 8:4 6|86 62:4 7|98 3:4 8|42 78:4 9|46 40:4 10|81 83:5 1|57 97:5 2|92 9:5 3|3 41:5 4|80 50:5 5|71 5:5 6|97 5:5 7|49 41:5 8|37 68:5 9|61 49:5 10|16 33:6 1|54 22:6 2|8 49:6 3|25 87:6 4|78 4:6 5|63 95:6 6|72 72:6 7|78 48:6 8|18 34:6 9|76 57:6 10|13 8:7 1|42 2:7 2|55 50:7 3|1 63:7 4|48 75:7 5|94 4:7 6|62 21:7 7|88 33:7 8|95 28:7 9|58 60:7 10|96 36:8 1|62 62:8 2|28 6:8 3|14 92:8 4|93 56:8 5|100 50:8 6|66 75:8 7|57 11:8 8|19 96:8 9|49 23:8 10|79 52:9 1|1 24:9 2|61 32:9 3|62 33:9 4|23 96:9 5|61 24:9 6|83 34:9 7|86 68:9 8|30 90:9 9|18 51:9 10|93 69:10 1|57 83:10 2|10 73:10 3|52 18:10 4|76 17:10 5|73 54:10 6|47 77:10 7|36 37:10 8|5 7:10 9|45 16:10 10</relation>
    <relation name="R198" arity="2" nbTuples="100" semantics="soft" defaultCost="infinity">2 77:1 1|73 96:1 2|38 64:1 3|53 20:1 4|42 74:1 5|55 62:1 6|54 15:1 7|50 41:1 8|66 60:1 9|70 24:1 10|80 3:2 1|12 5:2 2|99 29:2 3|73 92:2 4|27 98:2 5|100 25:2 6|61 45:2 7|16 16:2 8|38 24:2 9|90 73:2 10|52 78:3 1|79 90:3 2|87 17:3 3|4 98:3 4|100 60:3 5|73 66:3 6|26 96:3 7|24 7:3 8|60 28:3 9|92 84:3 10|33 9:4 1|90 40:4 2|59 65:4 3|33 82:4 4|23 89:4 5|2 12:4 6|42 42:4 7|21 73:4 8|30 27:4 9|78 13:4 10|47 23:5 1|99 69:5 2|54 50:5 3|55 79:5 4|14 4:5 5|78 6:5 6|54 63:5 7|11 77:5 8|19 67:5 9|48 10:5 10|12 87:6 1|55 68:6 2|76 1:6 3|4 82:6 4|5 9:6 5|20 45:6 6|56 7:6 7|31 9:6 8|70 15:6 9|48 49:6 10|8 75:7 1|55 30:7 2|32 91:7 3|52 23:7 4|85 36:7 5|55 15:7 6|38 96:7 7|96 54:7 8|15 91:7 9|91 14:7 10|25 42:8 1|30 95:8 2|64 81:8 3|99 15:8 4|1 50:8 5|62 1:8 6|78 72:8 7|39 7:8 8|25 51:8 9|74 89:8 10|9 37:9 1|23 19:9 2|12 62:9 3|90 22:9 4|59 67:9 5|47 4:9 6|1 49:9 7|58 81:9 8|91 63:9 9|99 90:9 10|64 55:10 1|32 56:10 2|5 68:10 3|18 94:10 4|38 70:10 5|24 92:10 6|62 54:10 7|38 88:10 8|10 55:10 9|81 57:10 10</relation>
    <relation name="R199" arity="2" nbTuples="100" semantics="soft" defaultCost="infinity">12 62:1 1|35 69:1 2|95 51:1 3|28 21:1 4|64 72:1 5|46 53:1 6|72 33:1 7|39 65:1 8|89 46:1 9|58 6:1 10|79 7:2 1|59 61:2 2|63 63:2 3|63 90:2 4|86 34:2 5|88 85:2 6|74 58:2 7|29 70:2 8|82 44:2 9|76 60:2 10|61 16:3 1|45 13:3 2|53 77:3 3|13 37:3 4|57 86:3 5|31 97:3 6|40 49:3 7|15 65:3 8|43 26:3 9|21 77:3 10|9 51:4 1|13 10:4 2|55 86:4 3|62 1:4 4|49 9:4 5|26 8:4 6|88 91:4 7|90 68:4 8|6 76:4 9|64 86:4 10|88 79:5 1|69 58:5 2|6 23:5 3|78 73:5 4|28 10:5 5|6 93:5 6|24 67:5 7|82 75:5 8|16 56:5 9|88 8:5 10|11 33:6 1|85 9:6 2|70 21:6 3|89 20:6 4|73 53:6 5|27 7:6 6|68 65:6 7|47 46:6 8|84 43:6 9|4 28:6 10|51 34:7 1|26 12:7 2|44 7:7 3|11 50:7 4|36 5:7 5|78 25:7 6|54 70:7 7|61 36:7 8|77 11:7 9|9 25:7 10|41 26:8 1|45 75:8 2|66 98:8 3|87 40:8 4|58 71:8 5|41 60:8 6|81 35:8 7|53 92:8 8|60 28:8 9|93 47:8 10|3 74:9 1|36 41:9 2|7 13:9 3|9 6:9 4|69 29:9 5|53 66:9 6|62 92:9 7|65 69:9 8|41 31:9 9|84 13:9 10|74 11:10 1|94 11:10 2|87 64:10 3|20 61:10 4|77 18:10 5|12 48:10 6|26 7:10 7|38 89:10 8|35 6:10 9|4 26:10 10</relation>
    <relation name="R200" arity="2" nbTuples="100" semantics="soft" defaultCost="infinity">71 15:1 1|58 43:1 2|10 36:1 3|68 19:1 4|65 31:1 5|65 35:1 6|44 26:1 7|6 93:1 8|22 8:1 9|24 24:1 10|80 20:2 1|85 78:2 2|82 80:2 3|8 62:2 4|56 68:2 5|33 58:2 6|64 13:2 7|17 2:2 8|52 68:2 9|22 87:2 10|82 19:3 1|68 7:3 2|78 77:3 3|63 69:3 4|29 31:3 5|65 1:3 6|17 77:3 7|24 82:3 8|74 49:3 9|98 51:3 10|84 46:4 1|18 16:4 2|15 25:4 3|29 73:4 4|50 84:4 5|54 57:4 6|82 32:4 7|46 4:4 8|40 95:4 9|33 57:4 10|81 45:5 1|9 81:5 2|19 8:5 3|22 44:5 4|28 29:5 5|18 13:5 6|3 97:5 7|59 80:5 8|16 97:5 9|71 49:5 10|83 50:6 1|57 69:6 2|5 11:6 3|96 59:6 4|30 66:6 5|19 60:6 6|37 7:6 7|70 5:6 8|29 2:6 9|76 18:6 10|8 90:7 1|69 59:7 2|57 92:7 3|6 42:7 4|62 25:7 5|99 76:7 6|100 10:7 7|10 60:7 8|71 14:7 9|16 64:7 10|89 50:8 1|41 25:8 2|24 34:8 3|25 81:8 4|70 45:8 5|16 94:8 6|53 88:8 7|13 67:8 8|67 43:8 9|56 73:8 10|45 87:9 1|68 79:9 2|97 27:9 3|38 45:9 4|31 56:9 5|83 96:9 6|32 25:9 7|50 21:9 8|54 52:9 9|47 12:9 10|32 64:10 1|76 84:10 2|46 13:10 3|68 26:10 4|79 59:10 5|69 15:10 6|76 97:10 7|83 4:10 8|9 37:10 9|83 9:10 10</relation>
    <relation name="R201" arity="2" nbTuples="100" semantics="soft" defaultCost="infinity">48 73:1 1|57 71:1 2|4 50:1 3|55 43:1 4|51 64:1 5|67 56:1 6|83 2:1 7|80 33:1 8|2 67:1 9|22 98:1 10|33 21:2 1|17 1:2 2|33 93:2 3|74 93:2 4|47 39:2 5|4 41:2 6|95 5:2 7|15 21:2 8|59 58:2 9|82 47:2 10|14 42:3 1|60 10:3 2|7 16:3 3|59 56:3 4|90 60:3 5|76 11:3 6|51 93:3 7|55 97:3 8|32 40:3 9|91 75:3 10|35 4:4 1|11 72:4 2|91 17:4 3|100 95:4 4|71 72:4 5|61 2:4 6|1 51:4 7|58 21:4 8|69 98:4 9|86 98:4 10|63 44:5 1|12 68:5 2|64 45:5 3|11 70:5 4|26 64:5 5|29 95:5 6|98 6:5 7|10 60:5 8|47 33:5 9|5 89:5 10|60 47:6 1|29 71:6 2|39 92:6 3|82 13:6 4|98 24:6 5|45 26:6 6|35 57:6 7|86 95:6 8|48 8:6 9|13 81:6 10|24 7:7 1|77 53:7 2|51 90:7 3|81 82:7 4|48 98:7 5|78 97:7 6|53 38:7 7|64 18:7 8|58 71:7 9|7 55:7 10|5 26:8 1|15 35:8 2|64 99:8 3|42 99:8 4|98 56:8 5|32 6:8 6|40 11:8 7|91 77:8 8|31 51:8 9|83 62:8 10|55 71:9 1|48 88:9 2|63 88:9 3|45 38:9 4|48 92:9 5|46 38:9 6|15 90:9 7|89 89:9 8|72 38:9 9|59 61:9 10|23 6:10 1|51 72:10 2|65 26:10 3|95 23:10 4|44 46:10 5|77 18:10 6|35 34:10 7|82 10:10 8|95 46:10 9|34 13:10 10</relation>
    <relation name="R202" arity="2" nbTuples="100" semantics="soft" defaultCost="infinity">48 82:1 1|61 84:1 2|34 79:1 3|9 79:1 4|81 32:1 5|14 52:1 6|57 51:1 7|59 34:1 8|63 38:1 9|98 91:1 10|44 33:2 1|79 38:2 2|11 33:2 3|65 16:2 4|77 10:2 5|81 89:2 6|54 29:2 7|99 83:2 8|36 81:2 9|34 15:2 10|86 80:3 1|77 71:3 2|12 11:3 3|79 60:3 4|93 32:3 5|50 74:3 6|26 23:3 7|36 78:3 8|42 40:3 9|8 17:3 10|21 93:4 1|63 88:4 2|50 57:4 3|55 50:4 4|72 82:4 5|26 33:4 6|39 1:4 7|27 9:4 8|43 13:4 9|4 54:4 10|55 69:5 1|11 29:5 2|58 73:5 3|29 89:5 4|29 44:5 5|69 57:5 6|97 12:5 7|35 33:5 8|73 17:5 9|55 9:5 10|13 62:6 1|66 33:6 2|67 30:6 3|94 44:6 4|39 95:6 5|74 99:6 6|68 95:6 7|53 74:6 8|28 94:6 9|99 63:6 10|37 59:7 1|16 23:7 2|44 8:7 3|18 7:7 4|93 8:7 5|70 99:7 6|8 20:7 7|92 42:7 8|15 46:7 9|29 48:7 10|47 36:8 1|67 22:8 2|57 75:8 3|78 5:8 4|19 84:8 5|99 8:8 6|53 68:8 7|5 63:8 8|2 86:8 9|6 30:8 10|23 25:9 1|48 12:9 2|73 19:9 3|65 1:9 4|6 26:9 5|92 34:9 6|12 6:9 7|23 90:9 8|83 46:9 9|73 48:9 10|9 91:10 1|68 50:10 2|65 84:10 3|81 44:10 4|66 79:10 5|94 69:10 6|59 20:10 7|81 50:10 8|7 61:10 9|57 76:10 10</relation>
    <relation name="R203" arity="2" nbTuples="100" semantics="soft" defaultCost="infinity">40 16:1 1|73 19:1 2|49 52:1 3|88 25:1 4|87 4:1 5|79 26:1 6|99 96:1 7|38 54:1 8|59 37:1 9|13 28:1 10|67 45:2 1|46 65:2 2|30 6:2 3|84 7:2 4|22 87:2 5|62 93:2 6|2 35:2 7|32 10:2 8|34 95:2 9|83 52:2 10|62 7:3 1|90 58:3 2|58 27:3 3|55 75:3 4|55 91:3 5|46 75:3 6|80 78:3 7|66 91:3 8|91 72:3 9|14 81:3 10|15 93:4 1|43 4:4 2|7 100:4 3|67 26:4 4|23 64:4 5|3 61:4 6|50 10:4 7|81 77:4 8|3 88:4 9|34 31:4 10|55 78:5 1|79 69:5 2|56 54:5 3|16 30:5 4|27 26:5 5|97 2:5 6|47 83:5 7|87 71:5 8|63 76:5 9|8 32:5 10|100 47:6 1|31 6:6 2|65 19:6 3|50 78:6 4|95 25:6 5|36 4:6 6|23 66:6 7|73 73:6 8|75 93:6 9|42 83:6 10|92 70:7 1|98 100:7 2|62 42:7 3|2 77:7 4|67 52:7 5|30 6:7 6|39 71:7 7|92 18:7 8|37 77:7 9|95 93:7 10|69 11:8 1|66 66:8 2|88 42:8 3|82 4:8 4|33 55:8 5|37 99:8 6|63 88:8 7|99 78:8 8|20 30:8 9|25 64:8 10|12 45:9 1|100 29:9 2|4 7:9 3|17 51:9 4|89 69:9 5|14 77:9 6|77 50:9 7|5 21:9 8|73 32:9 9|2 36:9 10|40 54:10 1|19 29:10 2|30 73:10 3|18 29:10 4|64 8:10 5|66 98:10 6|38 22:10 7|41 1:10 8|66 97:10 9|40 49:10 10</relation>
    <relation name="R204" arity="2" nbTuples="100" semantics="soft" defaultCost="infinity">29 53:1 1|25 42:1 2|72 21:1 3|58 89:1 4|45 32:1 5|56 29:1 6|61 99:1 7|43 8:1 8|2 65:1 9|36 65:1 10|3 85:2 1|69 50:2 2|88 52:2 3|27 79:2 4|43 9:2 5|19 40:2 6|75 19:2 7|16 92:2 8|100 31:2 9|29 97:2 10|100 78:3 1|96 78:3 2|64 63:3 3|32 62:3 4|41 23:3 5|66 79:3 6|27 89:3 7|2 11:3 8|5 82:3 9|97 44:3 10|75 17:4 1|81 54:4 2|100 71:4 3|21 2:4 4|29 5:4 5|30 10:4 6|58 31:4 7|37 96:4 8|7 70:4 9|35 33:4 10|25 23:5 1|36 25:5 2|45 69:5 3|72 29:5 4|47 39:5 5|100 87:5 6|15 4:5 7|93 63:5 8|7 34:5 9|13 9:5 10|100 94:6 1|98 74:6 2|97 88:6 3|3 9:6 4|41 18:6 5|11 43:6 6|30 72:6 7|100 29:6 8|48 12:6 9|64 70:6 10|25 56:7 1|62 29:7 2|45 89:7 3|57 53:7 4|22 85:7 5|34 37:7 6|100 11:7 7|54 95:7 8|3 27:7 9|18 92:7 10|44 14:8 1|34 67:8 2|38 56:8 3|71 24:8 4|94 95:8 5|3 5:8 6|71 18:8 7|77 58:8 8|26 86:8 9|29 18:8 10|19 11:9 1|39 40:9 2|61 89:9 3|77 38:9 4|52 66:9 5|2 13:9 6|74 46:9 7|31 43:9 8|76 9:9 9|89 5:9 10|23 57:10 1|46 22:10 2|28 45:10 3|24 96:10 4|61 78:10 5|69 72:10 6|65 91:10 7|71 76:10 8|89 71:10 9|6 48:10 10</relation>
    <relation name="R205" arity="2" nbTuples="100" semantics="soft" defaultCost="infinity">9 49:1 1|4 17:1 2|54 71:1 3|34 99:1 4|71 8:1 5|1 15:1 6|93 95:1 7|95 61:1 8|66 89:1 9|12 85:1 10|92 24:2 1|5 97:2 2|93 4:2 3|59 2:2 4|12 16:2 5|65 3:2 6|59 67:2 7|58 25:2 8|76 31:2 9|67 14:2 10|37 90:3 1|74 55:3 2|44 89:3 3|36 81:3 4|22 61:3 5|44 7:3 6|20 88:3 7|34 12:3 8|2 59:3 9|42 94:3 10|54 36:4 1|17 87:4 2|57 88:4 3|62 62:4 4|32 97:4 5|54 92:4 6|84 2:4 7|32 14:4 8|85 49:4 9|4 40:4 10|67 78:5 1|12 18:5 2|45 89:5 3|36 60:5 4|70 56:5 5|19 95:5 6|37 55:5 7|41 86:5 8|11 25:5 9|79 10:5 10|74 35:6 1|48 73:6 2|50 64:6 3|15 30:6 4|6 85:6 5|70 12:6 6|96 47:6 7|13 20:6 8|37 86:6 9|29 34:6 10|12 62:7 1|20 86:7 2|3 98:7 3|31 20:7 4|83 25:7 5|74 87:7 6|90 97:7 7|93 61:7 8|65 71:7 9|68 76:7 10|17 12:8 1|58 21:8 2|42 57:8 3|89 46:8 4|30 79:8 5|31 12:8 6|43 25:8 7|4 80:8 8|70 95:8 9|24 84:8 10|14 80:9 1|63 44:9 2|14 37:9 3|5 79:9 4|33 5:9 5|48 63:9 6|10 62:9 7|81 5:9 8|21 13:9 9|1 75:9 10|42 36:10 1|56 33:10 2|83 1:10 3|88 47:10 4|1 23:10 5|52 29:10 6|83 66:10 7|95 98:10 8|57 51:10 9|82 51:10 10</relation>
    <relation name="R206" arity="2" nbTuples="100" semantics="soft" defaultCost="infinity">41 85:1 1|65 79:1 2|45 43:1 3|11 99:1 4|92 78:1 5|13 75:1 6|15 50:1 7|42 84:1 8|70 13:1 9|88 56:1 10|7 60:2 1|19 55:2 2|82 7:2 3|56 84:2 4|62 50:2 5|33 8:2 6|93 35:2 7|37 44:2 8|65 4:2 9|58 52:2 10|55 58:3 1|15 65:3 2|87 19:3 3|86 20:3 4|15 34:3 5|97 50:3 6|71 76:3 7|3 41:3 8|17 63:3 9|99 29:3 10|85 44:4 1|38 16:4 2|74 77:4 3|82 96:4 4|33 35:4 5|97 60:4 6|59 96:4 7|64 6:4 8|87 45:4 9|22 9:4 10|70 93:5 1|85 40:5 2|1 38:5 3|78 92:5 4|43 44:5 5|2 57:5 6|5 60:5 7|34 34:5 8|26 56:5 9|25 99:5 10|92 91:6 1|95 30:6 2|47 3:6 3|48 17:6 4|49 68:6 5|15 96:6 6|24 7:6 7|18 26:6 8|1 50:6 9|73 13:6 10|9 45:7 1|40 15:7 2|51 89:7 3|16 95:7 4|68 75:7 5|37 77:7 6|57 38:7 7|83 65:7 8|23 3:7 9|86 13:7 10|62 18:8 1|77 1:8 2|29 38:8 3|9 43:8 4|72 10:8 5|45 7:8 6|44 17:8 7|98 28:8 8|61 45:8 9|78 9:8 10|20 76:9 1|92 71:9 2|24 28:9 3|43 75:9 4|39 14:9 5|35 72:9 6|33 95:9 7|18 33:9 8|43 77:9 9|91 37:9 10|40 95:10 1|78 3:10 2|52 46:10 3|97 73:10 4|60 62:10 5|63 94:10 6|71 26:10 7|57 25:10 8|11 93:10 9|22 19:10 10</relation>
    <relation name="R207" arity="2" nbTuples="100" semantics="soft" defaultCost="infinity">12 49:1 1|41 21:1 2|84 69:1 3|14 35:1 4|4 49:1 5|19 52:1 6|4 75:1 7|15 3:1 8|50 75:1 9|48 85:1 10|74 8:2 1|52 34:2 2|58 41:2 3|2 93:2 4|16 72:2 5|69 61:2 6|67 37:2 7|2 58:2 8|72 15:2 9|2 51:2 10|27 46:3 1|86 60:3 2|11 45:3 3|6 56:3 4|11 34:3 5|33 80:3 6|50 26:3 7|69 58:3 8|78 27:3 9|35 75:3 10|8 56:4 1|5 59:4 2|100 78:4 3|62 84:4 4|30 63:4 5|1 20:4 6|24 83:4 7|78 2:4 8|54 85:4 9|86 58:4 10|51 11:5 1|11 14:5 2|23 3:5 3|15 46:5 4|22 55:5 5|63 71:5 6|40 61:5 7|4 79:5 8|68 19:5 9|25 74:5 10|36 79:6 1|58 95:6 2|55 83:6 3|47 61:6 4|3 46:6 5|76 75:6 6|26 36:6 7|46 52:6 8|91 60:6 9|25 57:6 10|35 51:7 1|78 72:7 2|83 27:7 3|15 26:7 4|10 51:7 5|3 63:7 6|10 67:7 7|17 83:7 8|95 81:7 9|5 59:7 10|50 63:8 1|10 97:8 2|63 95:8 3|62 77:8 4|23 67:8 5|51 90:8 6|98 18:8 7|72 61:8 8|93 41:8 9|97 14:8 10|81 39:9 1|79 64:9 2|30 100:9 3|15 16:9 4|35 58:9 5|53 77:9 6|85 86:9 7|86 4:9 8|14 69:9 9|23 18:9 10|91 87:10 1|71 57:10 2|41 78:10 3|66 51:10 4|96 82:10 5|82 44:10 6|22 73:10 7|99 6:10 8|76 72:10 9|4 43:10 10</relation>
    <relation name="R208" arity="2" nbTuples="100" semantics="soft" defaultCost="infinity">1 98:1 1|25 99:1 2|97 42:1 3|46 75:1 4|32 99:1 5|37 94:1 6|27 41:1 7|21 98:1 8|75 46:1 9|76 43:1 10|1 95:2 1|68 25:2 2|50 39:2 3|91 98:2 4|99 79:2 5|93 47:2 6|5 67:2 7|66 89:2 8|100 20:2 9|73 3:2 10|76 70:3 1|90 3:3 2|2 2:3 3|52 3:3 4|52 20:3 5|99 10:3 6|38 92:3 7|32 100:3 8|72 26:3 9|9 22:3 10|18 24:4 1|22 91:4 2|10 26:4 3|26 81:4 4|80 83:4 5|19 53:4 6|36 29:4 7|94 15:4 8|33 6:4 9|16 71:4 10|50 4:5 1|20 5:5 2|19 71:5 3|65 20:5 4|27 47:5 5|97 46:5 6|33 39:5 7|56 83:5 8|36 58:5 9|87 4:5 10|73 1:6 1|59 28:6 2|93 19:6 3|71 5:6 4|16 1:6 5|69 92:6 6|82 51:6 7|55 95:6 8|28 63:6 9|44 20:6 10|54 93:7 1|80 64:7 2|73 51:7 3|3 69:7 4|74 29:7 5|9 28:7 6|65 12:7 7|65 76:7 8|90 46:7 9|58 2:7 10|81 6:8 1|11 51:8 2|32 33:8 3|3 18:8 4|34 9:8 5|12 39:8 6|78 9:8 7|89 61:8 8|65 48:8 9|64 54:8 10|38 65:9 1|7 32:9 2|15 7:9 3|8 9:9 4|38 68:9 5|36 70:9 6|73 8:9 7|35 59:9 8|10 35:9 9|41 71:9 10|24 54:10 1|100 49:10 2|29 90:10 3|93 4:10 4|25 92:10 5|100 44:10 6|35 65:10 7|45 6:10 8|6 42:10 9|88 53:10 10</relation>
    <relation name="R209" arity="2" nbTuples="100" semantics="soft" defaultCost="infinity">46 4:1 1|82 7:1 2|62 77:1 3|18 5:1 4|44 76:1 5|29 14:1 6|71 71:1 7|62 25:1 8|81 14:1 9|74 54:1 10|79 46:2 1|29 11:2 2|61 30:2 3|63 66:2 4|21 69:2 5|80 26:2 6|72 75:2 7|55 75:2 8|66 4:2 9|25 45:2 10|81 53:3 1|48 7:3 2|18 10:3 3|41 27:3 4|20 89:3 5|16 11:3 6|8 25:3 7|46 91:3 8|25 19:3 9|23 2:3 10|43 2:4 1|15 32:4 2|1 69:4 3|94 50:4 4|17 75:4 5|42 100:4 6|27 10:4 7|61 66:4 8|94 69:4 9|57 11:4 10|33 27:5 1|24 74:5 2|14 79:5 3|66 98:5 4|96 35:5 5|87 54:5 6|80 98:5 7|80 91:5 8|50 25:5 9|53 1:5 10|37 56:6 1|33 86:6 2|7 33:6 3|99 49:6 4|48 91:6 5|20 69:6 6|24 50:6 7|63 33:6 8|13 94:6 9|100 69:6 10|73 28:7 1|9 100:7 2|12 69:7 3|45 82:7 4|95 52:7 5|53 94:7 6|44 9:7 7|26 79:7 8|44 71:7 9|74 63:7 10|12 90:8 1|72 89:8 2|53 11:8 3|30 84:8 4|60 23:8 5|45 33:8 6|83 30:8 7|63 85:8 8|71 17:8 9|15 22:8 10|24 62:9 1|62 15:9 2|87 40:9 3|19 83:9 4|74 76:9 5|10 100:9 6|91 96:9 7|50 43:9 8|7 48:9 9|41 69:9 10|85 39:10 1|8 99:10 2|4 10:10 3|92 62:10 4|39 93:10 5|6 66:10 6|17 37:10 7|2 28:10 8|98 60:10 9|14 45:10 10</relation>
    <relation name="R210" arity="2" nbTuples="100" semantics="soft" defaultCost="infinity">78 81:1 1|9 92:1 2|75 29:1 3|74 96:1 4|83 59:1 5|55 40:1 6|69 13:1 7|48 83:1 8|10 58:1 9|79 64:1 10|73 84:2 1|47 25:2 2|46 16:2 3|75 48:2 4|76 77:2 5|71 81:2 6|42 86:2 7|35 98:2 8|76 95:2 9|64 46:2 10|12 3:3 1|7 52:3 2|31 22:3 3|50 42:3 4|45 92:3 5|45 2:3 6|53 23:3 7|5 24:3 8|8 7:3 9|21 44:3 10|94 16:4 1|96 34:4 2|42 82:4 3|25 12:4 4|87 13:4 5|76 85:4 6|93 23:4 7|86 71:4 8|54 71:4 9|17 48:4 10|18 87:5 1|77 85:5 2|61 24:5 3|42 69:5 4|72 30:5 5|97 69:5 6|27 56:5 7|47 52:5 8|52 96:5 9|25 95:5 10|78 56:6 1|66 86:6 2|62 2:6 3|18 24:6 4|21 56:6 5|95 78:6 6|28 38:6 7|72 68:6 8|80 41:6 9|84 49:6 10|63 74:7 1|79 11:7 2|12 100:7 3|67 97:7 4|79 58:7 5|53 36:7 6|1 31:7 7|83 11:7 8|82 36:7 9|89 54:7 10|92 34:8 1|13 33:8 2|6 36:8 3|13 20:8 4|17 55:8 5|28 64:8 6|62 91:8 7|99 69:8 8|28 63:8 9|40 70:8 10|24 99:9 1|80 34:9 2|31 71:9 3|80 55:9 4|60 36:9 5|86 18:9 6|91 34:9 7|56 83:9 8|91 79:9 9|65 21:9 10|55 84:10 1|68 66:10 2|35 7:10 3|90 57:10 4|100 93:10 5|77 73:10 6|64 67:10 7|48 7:10 8|27 62:10 9|54 2:10 10</relation>
    <relation name="R211" arity="2" nbTuples="100" semantics="soft" defaultCost="infinity">85 50:1 1|62 95:1 2|30 82:1 3|63 30:1 4|28 3:1 5|2 86:1 6|26 18:1 7|46 43:1 8|87 57:1 9|73 33:1 10|36 9:2 1|22 86:2 2|63 73:2 3|99 26:2 4|22 88:2 5|10 13:2 6|96 20:2 7|32 31:2 8|48 57:2 9|41 7:2 10|84 39:3 1|53 8:3 2|16 78:3 3|27 9:3 4|39 57:3 5|61 48:3 6|76 68:3 7|85 73:3 8|8 64:3 9|43 76:3 10|32 4:4 1|49 40:4 2|72 55:4 3|86 4:4 4|84 68:4 5|17 93:4 6|2 94:4 7|77 31:4 8|84 3:4 9|3 36:4 10|31 83:5 1|84 25:5 2|80 59:5 3|100 13:5 4|63 13:5 5|37 33:5 6|98 36:5 7|86 61:5 8|47 28:5 9|37 8:5 10|70 60:6 1|6 56:6 2|69 61:6 3|60 45:6 4|15 60:6 5|19 98:6 6|52 91:6 7|50 62:6 8|31 15:6 9|10 55:6 10|62 38:7 1|2 81:7 2|44 100:7 3|85 41:7 4|52 11:7 5|81 76:7 6|48 43:7 7|3 20:7 8|13 50:7 9|40 7:7 10|97 78:8 1|25 49:8 2|92 52:8 3|21 59:8 4|66 60:8 5|72 98:8 6|9 53:8 7|56 39:8 8|70 53:8 9|24 21:8 10|81 15:9 1|96 13:9 2|13 43:9 3|9 63:9 4|26 42:9 5|55 90:9 6|17 11:9 7|51 21:9 8|20 15:9 9|19 71:9 10|33 69:10 1|89 100:10 2|21 31:10 3|74 24:10 4|59 66:10 5|87 29:10 6|80 76:10 7|56 68:10 8|88 86:10 9|73 28:10 10</relation>
    <relation name="R212" arity="2" nbTuples="100" semantics="soft" defaultCost="infinity">11 77:1 1|16 52:1 2|89 18:1 3|10 46:1 4|88 100:1 5|54 84:1 6|75 67:1 7|75 4:1 8|79 2:1 9|77 34:1 10|16 18:2 1|74 16:2 2|63 49:2 3|74 15:2 4|11 97:2 5|63 72:2 6|54 55:2 7|5 30:2 8|3 81:2 9|27 9:2 10|58 5:3 1|83 17:3 2|31 39:3 3|27 96:3 4|23 71:3 5|43 52:3 6|36 22:3 7|43 18:3 8|53 36:3 9|66 77:3 10|56 33:4 1|63 32:4 2|20 72:4 3|3 65:4 4|100 33:4 5|85 20:4 6|57 48:4 7|84 55:4 8|72 76:4 9|42 86:4 10|49 65:5 1|38 88:5 2|83 74:5 3|74 45:5 4|51 38:5 5|51 59:5 6|79 34:5 7|90 15:5 8|76 78:5 9|31 48:5 10|74 21:6 1|5 14:6 2|54 32:6 3|66 92:6 4|55 37:6 5|47 11:6 6|56 99:6 7|84 31:6 8|8 20:6 9|57 89:6 10|21 29:7 1|61 18:7 2|85 3:7 3|44 23:7 4|38 54:7 5|31 88:7 6|94 93:7 7|51 77:7 8|64 28:7 9|97 17:7 10|6 46:8 1|55 69:8 2|95 76:8 3|41 34:8 4|88 59:8 5|7 63:8 6|9 59:8 7|85 50:8 8|20 12:8 9|73 88:8 10|40 25:9 1|58 10:9 2|57 6:9 3|48 91:9 4|74 94:9 5|56 12:9 6|23 4:9 7|50 73:9 8|61 98:9 9|18 26:9 10|82 67:10 1|2 65:10 2|84 76:10 3|41 4:10 4|95 28:10 5|73 47:10 6|39 87:10 7|9 77:10 8|59 61:10 9|44 12:10 10</relation>
    <relation name="R213" arity="2" nbTuples="100" semantics="soft" defaultCost="infinity">1 10:1 1|17 81:1 2|13 32:1 3|95 29:1 4|97 22:1 5|10 41:1 6|27 36:1 7|48 60:1 8|2 83:1 9|60 26:1 10|24 68:2 1|7 31:2 2|25 70:2 3|68 37:2 4|1 66:2 5|77 70:2 6|64 43:2 7|53 1:2 8|41 39:2 9|64 47:2 10|32 20:3 1|59 81:3 2|41 58:3 3|70 94:3 4|98 8:3 5|11 20:3 6|97 78:3 7|49 83:3 8|79 15:3 9|82 91:3 10|9 18:4 1|84 88:4 2|91 33:4 3|62 1:4 4|19 10:4 5|99 67:4 6|40 78:4 7|40 95:4 8|71 16:4 9|23 34:4 10|1 8:5 1|38 40:5 2|71 40:5 3|57 5:5 4|40 81:5 5|56 89:5 6|88 15:5 7|24 38:5 8|50 10:5 9|26 64:5 10|7 28:6 1|96 17:6 2|23 14:6 3|72 93:6 4|48 6:6 5|32 25:6 6|77 94:6 7|30 5:6 8|93 95:6 9|66 20:6 10|100 83:7 1|82 58:7 2|92 91:7 3|30 11:7 4|94 30:7 5|90 54:7 6|46 8:7 7|10 91:7 8|21 24:7 9|54 76:7 10|77 89:8 1|58 79:8 2|90 82:8 3|14 37:8 4|39 1:8 5|8 71:8 6|31 42:8 7|82 38:8 8|31 77:8 9|86 18:8 10|46 39:9 1|66 69:9 2|16 72:9 3|89 58:9 4|48 54:9 5|25 95:9 6|50 61:9 7|84 85:9 8|98 71:9 9|69 29:9 10|84 14:10 1|62 36:10 2|27 72:10 3|84 63:10 4|89 85:10 5|30 14:10 6|2 59:10 7|62 17:10 8|13 32:10 9|31 91:10 10</relation>
    <relation name="R214" arity="2" nbTuples="100" semantics="soft" defaultCost="infinity">48 86:1 1|53 37:1 2|84 53:1 3|32 50:1 4|64 37:1 5|71 31:1 6|100 85:1 7|19 69:1 8|82 84:1 9|21 49:1 10|79 16:2 1|79 45:2 2|56 7:2 3|38 21:2 4|60 13:2 5|71 20:2 6|85 69:2 7|43 30:2 8|81 50:2 9|3 58:2 10|1 69:3 1|60 70:3 2|69 96:3 3|79 75:3 4|79 21:3 5|55 20:3 6|16 3:3 7|80 28:3 8|54 28:3 9|86 45:3 10|36 93:4 1|81 18:4 2|47 54:4 3|73 81:4 4|20 42:4 5|36 55:4 6|35 11:4 7|30 84:4 8|31 12:4 9|74 94:4 10|19 13:5 1|22 55:5 2|20 63:5 3|89 44:5 4|74 61:5 5|34 46:5 6|34 66:5 7|11 1:5 8|82 69:5 9|57 31:5 10|64 96:6 1|2 64:6 2|96 43:6 3|50 93:6 4|50 56:6 5|10 27:6 6|66 59:6 7|11 54:6 8|34 84:6 9|70 67:6 10|27 26:7 1|76 51:7 2|39 38:7 3|42 64:7 4|61 14:7 5|32 40:7 6|3 52:7 7|17 21:7 8|35 80:7 9|3 85:7 10|10 20:8 1|39 74:8 2|14 38:8 3|56 40:8 4|83 42:8 5|26 9:8 6|89 40:8 7|26 62:8 8|37 42:8 9|72 31:8 10|55 76:9 1|64 99:9 2|13 50:9 3|80 36:9 4|63 98:9 5|56 31:9 6|33 88:9 7|55 5:9 8|94 33:9 9|67 76:9 10|43 25:10 1|43 100:10 2|49 51:10 3|1 81:10 4|47 78:10 5|20 38:10 6|55 78:10 7|89 55:10 8|47 71:10 9|39 81:10 10</relation>
    <relation name="R215" arity="2" nbTuples="100" semantics="soft" defaultCost="infinity">19 84:1 1|50 26:1 2|23 93:1 3|12 51:1 4|86 98:1 5|72 13:1 6|43 3:1 7|77 82:1 8|91 6:1 9|21 63:1 10|76 81:2 1|62 42:2 2|96 47:2 3|73 81:2 4|42 17:2 5|78 99:2 6|56 16:2 7|17 55:2 8|35 95:2 9|73 23:2 10|71 33:3 1|93 63:3 2|91 9:3 3|45 36:3 4|96 36:3 5|42 94:3 6|99 13:3 7|89 45:3 8|22 8:3 9|95 50:3 10|62 5:4 1|32 46:4 2|65 58:4 3|26 82:4 4|67 87:4 5|78 57:4 6|4 94:4 7|47 89:4 8|24 48:4 9|60 29:4 10|70 71:5 1|11 94:5 2|70 78:5 3|89 55:5 4|71 7:5 5|62 49:5 6|60 89:5 7|28 47:5 8|6 91:5 9|47 63:5 10|83 19:6 1|38 76:6 2|7 24:6 3|65 35:6 4|79 36:6 5|78 93:6 6|97 77:6 7|44 41:6 8|46 64:6 9|54 64:6 10|82 49:7 1|44 11:7 2|61 10:7 3|46 87:7 4|83 58:7 5|42 88:7 6|52 59:7 7|59 91:7 8|93 12:7 9|44 65:7 10|99 57:8 1|76 20:8 2|19 23:8 3|30 30:8 4|51 10:8 5|14 53:8 6|29 74:8 7|33 76:8 8|80 68:8 9|12 21:8 10|26 47:9 1|86 48:9 2|20 66:9 3|87 13:9 4|15 72:9 5|18 36:9 6|55 50:9 7|54 86:9 8|38 65:9 9|66 42:9 10|52 97:10 1|96 25:10 2|85 51:10 3|31 69:10 4|57 17:10 5|6 12:10 6|14 87:10 7|9 19:10 8|4 96:10 9|74 100:10 10</relation>
    <relation name="R216" arity="2" nbTuples="100" semantics="soft" defaultCost="infinity">35 53:1 1|60 97:1 2|97 19:1 3|63 5:1 4|43 61:1 5|4 54:1 6|68 66:1 7|3 59:1 8|1 91:1 9|60 15:1 10|19 94:2 1|9 91:2 2|10 75:2 3|59 83:2 4|7 34:2 5|78 22:2 6|21 71:2 7|1 7:2 8|29 67:2 9|52 98:2 10|64 10:3 1|38 62:3 2|2 56:3 3|29 90:3 4|18 2:3 5|100 70:3 6|72 60:3 7|61 44:3 8|33 28:3 9|100 64:3 10|69 43:4 1|82 56:4 2|71 63:4 3|84 83:4 4|6 57:4 5|48 95:4 6|53 15:4 7|5 36:4 8|93 75:4 9|82 16:4 10|3 50:5 1|46 80:5 2|5 77:5 3|52 27:5 4|41 57:5 5|24 96:5 6|27 45:5 7|40 4:5 8|60 74:5 9|30 70:5 10|65 100:6 1|61 60:6 2|82 71:6 3|13 95:6 4|4 87:6 5|52 28:6 6|6 57:6 7|100 62:6 8|38 5:6 9|40 99:6 10|55 69:7 1|96 10:7 2|17 28:7 3|45 34:7 4|8 60:7 5|45 37:7 6|71 61:7 7|3 39:7 8|77 79:7 9|3 10:7 10|20 32:8 1|87 64:8 2|43 21:8 3|75 18:8 4|75 24:8 5|82 84:8 6|91 93:8 7|24 50:8 8|86 69:8 9|28 50:8 10|83 21:9 1|38 100:9 2|93 95:9 3|44 32:9 4|65 83:9 5|20 34:9 6|88 67:9 7|5 94:9 8|12 60:9 9|37 65:9 10|100 80:10 1|6 62:10 2|35 32:10 3|45 14:10 4|42 95:10 5|75 87:10 6|18 61:10 7|70 66:10 8|4 10:10 9|92 99:10 10</relation>
    <relation name="R217" arity="2" nbTuples="100" semantics="soft" defaultCost="infinity">59 37:1 1|24 52:1 2|68 30:1 3|22 19:1 4|20 81:1 5|63 95:1 6|81 63:1 7|96 76:1 8|25 34:1 9|46 18:1 10|18 55:2 1|75 24:2 2|61 64:2 3|31 8:2 4|6 50:2 5|86 77:2 6|56 87:2 7|16 58:2 8|16 35:2 9|15 9:2 10|47 78:3 1|29 56:3 2|18 100:3 3|7 71:3 4|73 100:3 5|9 86:3 6|68 30:3 7|89 30:3 8|45 9:3 9|34 55:3 10|82 6:4 1|31 33:4 2|65 93:4 3|96 59:4 4|89 85:4 5|5 51:4 6|28 45:4 7|17 65:4 8|94 78:4 9|5 56:4 10|3 4:5 1|70 65:5 2|87 57:5 3|46 35:5 4|85 97:5 5|42 18:5 6|68 50:5 7|45 40:5 8|67 57:5 9|40 2:5 10|78 16:6 1|59 36:6 2|66 26:6 3|56 40:6 4|72 96:6 5|30 90:6 6|18 47:6 7|22 65:6 8|52 87:6 9|63 16:6 10|2 7:7 1|14 35:7 2|54 98:7 3|38 72:7 4|83 97:7 5|7 26:7 6|65 63:7 7|30 60:7 8|61 86:7 9|81 58:7 10|3 31:8 1|85 93:8 2|87 33:8 3|22 24:8 4|93 62:8 5|90 21:8 6|70 84:8 7|80 43:8 8|11 92:8 9|11 31:8 10|87 27:9 1|67 41:9 2|2 52:9 3|9 58:9 4|76 98:9 5|17 37:9 6|66 44:9 7|53 86:9 8|66 66:9 9|42 97:9 10|85 19:10 1|82 10:10 2|83 40:10 3|41 72:10 4|40 13:10 5|85 95:10 6|27 76:10 7|57 27:10 8|17 13:10 9|12 58:10 10</relation>
    <relation name="R218" arity="2" nbTuples="100" semantics="soft" defaultCost="infinity">15 72:1 1|93 49:1 2|25 94:1 3|33 50:1 4|37 81:1 5|29 74:1 6|70 21:1 7|94 23:1 8|59 89:1 9|88 66:1 10|46 13:2 1|53 94:2 2|82 22:2 3|60 65:2 4|50 28:2 5|87 59:2 6|38 92:2 7|78 50:2 8|26 93:2 9|2 14:2 10|71 93:3 1|3 14:3 2|97 7:3 3|98 74:3 4|58 5:3 5|56 35:3 6|39 80:3 7|54 9:3 8|41 58:3 9|10 89:3 10|3 91:4 1|45 43:4 2|90 89:4 3|40 42:4 4|1 74:4 5|13 65:4 6|22 72:4 7|71 17:4 8|94 74:4 9|35 65:4 10|27 1:5 1|93 17:5 2|58 19:5 3|78 95:5 4|1 82:5 5|23 59:5 6|27 2:5 7|22 99:5 8|67 38:5 9|31 53:5 10|10 92:6 1|99 88:6 2|41 43:6 3|69 9:6 4|59 83:6 5|79 38:6 6|79 39:6 7|61 82:6 8|26 63:6 9|88 30:6 10|2 5:7 1|50 71:7 2|24 87:7 3|55 81:7 4|95 72:7 5|4 48:7 6|3 45:7 7|18 25:7 8|18 15:7 9|33 60:7 10|82 81:8 1|36 32:8 2|83 63:8 3|59 48:8 4|16 12:8 5|78 91:8 6|76 94:8 7|56 79:8 8|82 34:8 9|98 91:8 10|42 30:9 1|43 62:9 2|7 21:9 3|17 63:9 4|47 30:9 5|86 21:9 6|87 63:9 7|64 85:9 8|87 51:9 9|72 33:9 10|61 88:10 1|44 55:10 2|24 36:10 3|30 48:10 4|27 61:10 5|49 81:10 6|50 28:10 7|25 58:10 8|37 73:10 9|18 46:10 10</relation>
    <relation name="R219" arity="2" nbTuples="100" semantics="soft" defaultCost="infinity">14 37:1 1|61 91:1 2|1 46:1 3|16 46:1 4|70 2:1 5|43 19:1 6|72 22:1 7|89 17:1 8|26 20:1 9|6 32:1 10|10 9:2 1|10 85:2 2|100 51:2 3|10 15:2 4|39 14:2 5|35 11:2 6|19 99:2 7|37 6:2 8|46 75:2 9|14 23:2 10|8 42:3 1|73 52:3 2|90 66:3 3|48 46:3 4|59 59:3 5|28 78:3 6|7 59:3 7|72 75:3 8|90 72:3 9|45 28:3 10|45 44:4 1|13 51:4 2|12 11:4 3|13 54:4 4|63 50:4 5|43 48:4 6|74 55:4 7|44 66:4 8|64 28:4 9|40 57:4 10|61 21:5 1|20 53:5 2|56 72:5 3|19 40:5 4|48 100:5 5|10 51:5 6|68 92:5 7|89 2:5 8|59 56:5 9|95 17:5 10|51 83:6 1|70 69:6 2|61 40:6 3|68 22:6 4|47 30:6 5|45 6:6 6|100 98:6 7|99 92:6 8|11 53:6 9|62 94:6 10|66 48:7 1|68 51:7 2|9 94:7 3|87 51:7 4|33 80:7 5|14 33:7 6|36 74:7 7|91 73:7 8|25 97:7 9|60 87:7 10|22 94:8 1|7 24:8 2|85 89:8 3|100 84:8 4|20 50:8 5|98 6:8 6|59 25:8 7|58 91:8 8|97 89:8 9|27 78:8 10|33 92:9 1|71 87:9 2|69 19:9 3|100 22:9 4|61 28:9 5|36 24:9 6|56 54:9 7|57 56:9 8|87 20:9 9|30 64:9 10|40 62:10 1|95 51:10 2|51 60:10 3|7 40:10 4|52 39:10 5|64 16:10 6|19 90:10 7|5 25:10 8|41 34:10 9|88 29:10 10</relation>
    <relation name="R220" arity="2" nbTuples="100" semantics="soft" defaultCost="infinity">98 73:1 1|39 18:1 2|70 90:1 3|69 41:1 4|99 76:1 5|53 51:1 6|57 85:1 7|94 99:1 8|81 45:1 9|58 7:1 10|73 80:2 1|58 37:2 2|83 13:2 3|78 99:2 4|28 11:2 5|57 44:2 6|20 66:2 7|83 17:2 8|41 89:2 9|32 12:2 10|8 66:3 1|91 91:3 2|54 80:3 3|47 12:3 4|41 3:3 5|42 2:3 6|46 95:3 7|56 62:3 8|36 16:3 9|100 23:3 10|60 100:4 1|73 76:4 2|16 19:4 3|32 8:4 4|27 27:4 5|55 16:4 6|3 16:4 7|51 43:4 8|82 60:4 9|74 82:4 10|34 84:5 1|54 13:5 2|90 10:5 3|11 3:5 4|25 69:5 5|71 71:5 6|14 9:5 7|30 36:5 8|50 26:5 9|94 12:5 10|18 85:6 1|96 69:6 2|2 75:6 3|87 74:6 4|74 10:6 5|43 80:6 6|60 84:6 7|72 20:6 8|10 17:6 9|19 20:6 10|77 89:7 1|41 87:7 2|35 33:7 3|48 3:7 4|58 98:7 5|47 3:7 6|12 78:7 7|5 23:7 8|2 60:7 9|74 92:7 10|72 26:8 1|83 42:8 2|21 93:8 3|87 29:8 4|93 22:8 5|83 12:8 6|56 82:8 7|11 30:8 8|77 13:8 9|95 19:8 10|69 17:9 1|87 56:9 2|10 23:9 3|11 72:9 4|63 16:9 5|15 93:9 6|85 84:9 7|10 70:9 8|60 58:9 9|67 29:9 10|15 19:10 1|6 23:10 2|65 27:10 3|44 32:10 4|74 8:10 5|30 6:10 6|56 21:10 7|2 19:10 8|48 14:10 9|17 74:10 10</relation>
    <relation name="R221" arity="2" nbTuples="100" semantics="soft" defaultCost="infinity">5 2:1 1|71 45:1 2|71 31:1 3|94 67:1 4|22 84:1 5|44 73:1 6|80 84:1 7|97 86:1 8|53 72:1 9|11 93:1 10|33 4:2 1|73 10:2 2|3 11:2 3|69 5:2 4|41 41:2 5|26 99:2 6|42 12:2 7|14 85:2 8|40 99:2 9|31 89:2 10|30 50:3 1|22 92:3 2|87 4:3 3|20 77:3 4|59 61:3 5|58 95:3 6|52 43:3 7|5 68:3 8|3 82:3 9|79 20:3 10|63 23:4 1|100 6:4 2|32 6:4 3|10 49:4 4|90 49:4 5|62 27:4 6|4 55:4 7|15 27:4 8|8 18:4 9|51 11:4 10|78 87:5 1|95 42:5 2|68 71:5 3|81 2:5 4|85 78:5 5|85 3:5 6|44 65:5 7|28 38:5 8|54 75:5 9|20 25:5 10|60 38:6 1|97 13:6 2|91 88:6 3|8 85:6 4|11 95:6 5|68 44:6 6|52 63:6 7|17 24:6 8|18 27:6 9|81 35:6 10|54 79:7 1|74 1:7 2|95 47:7 3|34 52:7 4|14 32:7 5|33 27:7 6|13 9:7 7|79 49:7 8|23 19:7 9|43 24:7 10|91 28:8 1|70 18:8 2|83 30:8 3|45 6:8 4|41 37:8 5|81 38:8 6|66 5:8 7|70 63:8 8|61 32:8 9|98 63:8 10|73 24:9 1|18 2:9 2|43 6:9 3|63 65:9 4|5 25:9 5|29 66:9 6|34 61:9 7|11 16:9 8|78 75:9 9|92 46:9 10|92 50:10 1|44 94:10 2|27 49:10 3|53 63:10 4|93 4:10 5|14 22:10 6|98 70:10 7|7 53:10 8|1 19:10 9|25 96:10 10</relation>
    <relation name="R222" arity="2" nbTuples="100" semantics="soft" defaultCost="infinity">23 29:1 1|79 22:1 2|7 30:1 3|66 57:1 4|10 89:1 5|57 34:1 6|88 89:1 7|42 94:1 8|11 33:1 9|10 43:1 10|50 24:2 1|62 14:2 2|43 25:2 3|95 96:2 4|61 49:2 5|96 93:2 6|78 74:2 7|72 60:2 8|67 43:2 9|20 98:2 10|13 37:3 1|44 55:3 2|74 29:3 3|4 53:3 4|10 91:3 5|5 89:3 6|23 19:3 7|11 82:3 8|51 65:3 9|76 33:3 10|91 99:4 1|20 47:4 2|45 13:4 3|36 82:4 4|2 74:4 5|84 79:4 6|95 63:4 7|98 79:4 8|21 5:4 9|83 55:4 10|5 77:5 1|85 23:5 2|86 91:5 3|46 76:5 4|80 7:5 5|93 59:5 6|67 90:5 7|34 50:5 8|59 33:5 9|62 35:5 10|89 87:6 1|30 80:6 2|81 14:6 3|79 80:6 4|42 37:6 5|55 19:6 6|62 96:6 7|94 27:6 8|69 52:6 9|19 29:6 10|61 42:7 1|20 85:7 2|1 5:7 3|80 73:7 4|25 95:7 5|38 46:7 6|88 82:7 7|59 11:7 8|74 92:7 9|51 72:7 10|38 86:8 1|35 93:8 2|57 61:8 3|30 86:8 4|61 83:8 5|26 55:8 6|70 100:8 7|64 93:8 8|98 53:8 9|36 70:8 10|48 11:9 1|13 80:9 2|49 69:9 3|89 22:9 4|52 28:9 5|100 74:9 6|62 32:9 7|25 73:9 8|18 76:9 9|12 63:9 10|35 23:10 1|11 73:10 2|39 39:10 3|100 12:10 4|36 61:10 5|71 14:10 6|100 28:10 7|79 20:10 8|52 66:10 9|67 38:10 10</relation>
    <relation name="R223" arity="2" nbTuples="100" semantics="soft" defaultCost="infinity">81 84:1 1|75 1:1 2|19 78:1 3|87 45:1 4|2 43:1 5|84 93:1 6|94 76:1 7|88 57:1 8|78 58:1 9|21 23:1 10|75 91:2 1|33 47:2 2|96 59:2 3|84 82:2 4|71 21:2 5|14 26:2 6|53 79:2 7|58 80:2 8|82 81:2 9|31 53:2 10|88 91:3 1|33 4:3 2|52 46:3 3|95 11:3 4|28 34:3 5|20 84:3 6|86 83:3 7|55 63:3 8|12 20:3 9|70 44:3 10|56 62:4 1|82 76:4 2|55 42:4 3|55 89:4 4|34 4:4 5|44 92:4 6|3 40:4 7|44 64:4 8|28 100:4 9|72 67:4 10|46 88:5 1|92 83:5 2|9 17:5 3|87 13:5 4|10 100:5 5|30 6:5 6|55 66:5 7|46 18:5 8|61 82:5 9|10 21:5 10|42 94:6 1|29 28:6 2|66 77:6 3|67 52:6 4|77 52:6 5|60 10:6 6|99 72:6 7|70 16:6 8|34 11:6 9|53 36:6 10|7 60:7 1|97 76:7 2|41 58:7 3|22 54:7 4|43 94:7 5|55 74:7 6|46 91:7 7|79 36:7 8|58 65:7 9|20 54:7 10|36 70:8 1|30 26:8 2|1 80:8 3|73 89:8 4|5 30:8 5|38 15:8 6|53 50:8 7|54 73:8 8|82 38:8 9|99 24:8 10|15 85:9 1|68 69:9 2|78 50:9 3|70 76:9 4|26 74:9 5|11 85:9 6|100 18:9 7|35 80:9 8|59 92:9 9|90 44:9 10|55 34:10 1|92 57:10 2|42 52:10 3|71 68:10 4|28 21:10 5|10 91:10 6|100 22:10 7|73 86:10 8|9 100:10 9|85 79:10 10</relation>
    <relation name="R224" arity="2" nbTuples="100" semantics="soft" defaultCost="infinity">98 44:1 1|85 34:1 2|24 10:1 3|82 10:1 4|56 31:1 5|81 15:1 6|60 42:1 7|62 97:1 8|50 53:1 9|64 37:1 10|18 16:2 1|15 51:2 2|16 9:2 3|53 29:2 4|17 21:2 5|53 69:2 6|32 57:2 7|1 35:2 8|44 98:2 9|40 56:2 10|52 58:3 1|13 4:3 2|22 22:3 3|57 31:3 4|89 37:3 5|83 46:3 6|24 21:3 7|21 74:3 8|96 87:3 9|93 22:3 10|78 50:4 1|27 2:4 2|92 53:4 3|29 64:4 4|33 83:4 5|62 6:4 6|12 78:4 7|8 79:4 8|73 9:4 9|21 72:4 10|93 7:5 1|23 63:5 2|11 49:5 3|17 61:5 4|27 64:5 5|48 14:5 6|89 8:5 7|74 39:5 8|39 58:5 9|72 62:5 10|69 48:6 1|40 73:6 2|62 85:6 3|27 11:6 4|9 49:6 5|49 27:6 6|31 26:6 7|57 86:6 8|25 69:6 9|40 35:6 10|17 60:7 1|37 30:7 2|7 52:7 3|99 38:7 4|55 42:7 5|15 76:7 6|43 20:7 7|78 93:7 8|62 23:7 9|72 15:7 10|43 58:8 1|15 6:8 2|38 91:8 3|2 6:8 4|4 87:8 5|63 52:8 6|82 86:8 7|54 25:8 8|25 60:8 9|86 69:8 10|92 1:9 1|1 38:9 2|76 55:9 3|97 48:9 4|17 70:9 5|20 37:9 6|91 24:9 7|35 51:9 8|75 25:9 9|2 90:9 10|17 36:10 1|12 34:10 2|67 47:10 3|20 82:10 4|57 31:10 5|74 60:10 6|42 65:10 7|28 51:10 8|76 47:10 9|60 19:10 10</relation>
    <relation name="R225" arity="2" nbTuples="100" semantics="soft" defaultCost="infinity">96 61:1 1|73 51:1 2|74 13:1 3|42 92:1 4|14 95:1 5|38 89:1 6|28 5:1 7|99 35:1 8|84 62:1 9|39 25:1 10|63 12:2 1|48 63:2 2|34 26:2 3|70 21:2 4|9 66:2 5|23 55:2 6|92 16:2 7|41 88:2 8|52 20:2 9|2 28:2 10|47 62:3 1|66 72:3 2|81 84:3 3|94 28:3 4|75 21:3 5|2 56:3 6|91 57:3 7|59 48:3 8|59 4:3 9|30 95:3 10|100 15:4 1|15 78:4 2|99 10:4 3|44 90:4 4|78 27:4 5|42 32:4 6|23 46:4 7|78 83:4 8|14 36:4 9|9 14:4 10|10 57:5 1|94 24:5 2|48 4:5 3|76 24:5 4|10 18:5 5|11 36:5 6|59 16:5 7|35 4:5 8|13 61:5 9|46 83:5 10|83 1:6 1|9 80:6 2|1 21:6 3|87 27:6 4|95 96:6 5|13 60:6 6|95 48:6 7|42 12:6 8|88 76:6 9|46 76:6 10|61 3:7 1|15 18:7 2|30 23:7 3|83 91:7 4|61 39:7 5|5 86:7 6|79 7:7 7|56 10:7 8|43 37:7 9|41 79:7 10|88 94:8 1|72 61:8 2|17 43:8 3|83 52:8 4|38 14:8 5|1 38:8 6|63 36:8 7|66 50:8 8|66 54:8 9|7 17:8 10|57 10:9 1|56 33:9 2|90 50:9 3|43 100:9 4|16 63:9 5|52 15:9 6|37 2:9 7|14 27:9 8|8 13:9 9|51 68:9 10|37 31:10 1|67 83:10 2|61 93:10 3|59 16:10 4|32 53:10 5|84 79:10 6|75 94:10 7|15 26:10 8|13 43:10 9|78 74:10 10</relation>
    <relation name="R226" arity="2" nbTuples="100" semantics="soft" defaultCost="infinity">33 57:1 1|66 73:1 2|81 7:1 3|16 96:1 4|39 28:1 5|1 38:1 6|6 87:1 7|19 46:1 8|45 38:1 9|33 53:1 10|25 74:2 1|20 13:2 2|58 59:2 3|9 15:2 4|93 97:2 5|68 35:2 6|7 59:2 7|42 36:2 8|89 8:2 9|17 67:2 10|29 55:3 1|44 84:3 2|43 97:3 3|46 59:3 4|24 20:3 5|73 42:3 6|29 93:3 7|77 48:3 8|42 29:3 9|28 1:3 10|35 37:4 1|7 15:4 2|36 15:4 3|68 42:4 4|28 41:4 5|64 66:4 6|95 84:4 7|21 89:4 8|42 59:4 9|47 26:4 10|18 14:5 1|27 34:5 2|85 42:5 3|23 78:5 4|11 25:5 5|10 57:5 6|32 47:5 7|81 62:5 8|19 17:5 9|92 13:5 10|42 24:6 1|67 30:6 2|8 85:6 3|93 35:6 4|34 6:6 5|52 14:6 6|81 72:6 7|60 91:6 8|98 68:6 9|10 61:6 10|74 29:7 1|41 90:7 2|22 30:7 3|2 42:7 4|80 74:7 5|88 19:7 6|72 31:7 7|96 20:7 8|92 74:7 9|55 68:7 10|59 89:8 1|71 70:8 2|52 10:8 3|26 61:8 4|55 23:8 5|77 46:8 6|71 73:8 7|89 10:8 8|69 8:8 9|65 67:8 10|38 7:9 1|40 61:9 2|93 91:9 3|90 59:9 4|33 23:9 5|83 90:9 6|58 76:9 7|55 64:9 8|22 12:9 9|65 72:9 10|79 67:10 1|74 19:10 2|97 47:10 3|54 37:10 4|71 32:10 5|33 59:10 6|83 72:10 7|50 76:10 8|70 9:10 9|97 92:10 10</relation>
    <relation name="R227" arity="2" nbTuples="100" semantics="soft" defaultCost="infinity">25 81:1 1|98 72:1 2|93 85:1 3|3 60:1 4|35 61:1 5|29 57:1 6|4 10:1 7|15 80:1 8|60 45:1 9|51 28:1 10|89 23:2 1|41 21:2 2|91 96:2 3|81 75:2 4|54 12:2 5|42 71:2 6|32 24:2 7|61 93:2 8|90 37:2 9|74 5:2 10|6 99:3 1|28 93:3 2|75 70:3 3|55 40:3 4|55 22:3 5|16 28:3 6|7 45:3 7|35 48:3 8|55 55:3 9|10 99:3 10|90 28:4 1|11 73:4 2|82 35:4 3|88 9:4 4|8 34:4 5|36 50:4 6|73 10:4 7|5 80:4 8|71 55:4 9|92 47:4 10|68 88:5 1|31 49:5 2|9 91:5 3|22 59:5 4|47 67:5 5|22 3:5 6|55 78:5 7|67 30:5 8|80 1:5 9|93 38:5 10|34 63:6 1|35 92:6 2|63 24:6 3|37 33:6 4|57 79:6 5|90 35:6 6|9 16:6 7|84 70:6 8|88 100:6 9|61 46:6 10|1 7:7 1|13 66:7 2|20 98:7 3|93 95:7 4|48 43:7 5|56 79:7 6|99 26:7 7|92 42:7 8|94 49:7 9|52 2:7 10|59 91:8 1|37 97:8 2|58 82:8 3|45 67:8 4|75 100:8 5|65 61:8 6|24 56:8 7|33 23:8 8|42 93:8 9|49 27:8 10|97 61:9 1|15 48:9 2|26 95:9 3|21 18:9 4|94 30:9 5|84 21:9 6|65 42:9 7|16 86:9 8|48 34:9 9|72 67:9 10|100 75:10 1|37 19:10 2|27 71:10 3|43 26:10 4|69 5:10 5|67 5:10 6|7 15:10 7|82 48:10 8|94 89:10 9|77 63:10 10</relation>
    <relation name="R228" arity="2" nbTuples="100" semantics="soft" defaultCost="infinity">49 33:1 1|44 81:1 2|46 65:1 3|10 39:1 4|66 69:1 5|44 18:1 6|68 55:1 7|25 27:1 8|90 75:1 9|1 25:1 10|85 11:2 1|61 61:2 2|55 25:2 3|86 53:2 4|36 76:2 5|26 89:2 6|76 48:2 7|16 20:2 8|12 87:2 9|26 26:2 10|84 59:3 1|8 1:3 2|68 32:3 3|11 43:3 4|40 83:3 5|77 79:3 6|68 47:3 7|72 46:3 8|45 95:3 9|42 30:3 10|58 8:4 1|38 45:4 2|18 22:4 3|87 49:4 4|82 65:4 5|51 24:4 6|9 79:4 7|68 51:4 8|6 4:4 9|10 54:4 10|66 41:5 1|83 88:5 2|79 55:5 3|24 12:5 4|81 65:5 5|41 70:5 6|76 71:5 7|10 8:5 8|66 18:5 9|87 97:5 10|88 44:6 1|23 17:6 2|61 77:6 3|82 11:6 4|57 39:6 5|11 83:6 6|51 98:6 7|40 51:6 8|77 56:6 9|20 31:6 10|53 86:7 1|69 63:7 2|96 64:7 3|9 3:7 4|10 97:7 5|72 81:7 6|96 47:7 7|37 20:7 8|81 59:7 9|98 10:7 10|49 68:8 1|29 19:8 2|30 3:8 3|59 54:8 4|50 49:8 5|54 24:8 6|57 23:8 7|47 78:8 8|96 3:8 9|47 46:8 10|5 23:9 1|13 5:9 2|62 77:9 3|69 27:9 4|54 4:9 5|4 65:9 6|71 1:9 7|94 72:9 8|79 19:9 9|56 73:9 10|85 31:10 1|49 28:10 2|31 80:10 3|1 88:10 4|56 52:10 5|71 12:10 6|71 96:10 7|28 78:10 8|100 63:10 9|31 88:10 10</relation>
    <relation name="R229" arity="2" nbTuples="100" semantics="soft" defaultCost="infinity">64 3:1 1|10 10:1 2|100 68:1 3|51 53:1 4|20 74:1 5|85 12:1 6|52 48:1 7|23 80:1 8|26 47:1 9|51 99:1 10|93 75:2 1|86 27:2 2|16 12:2 3|25 63:2 4|87 11:2 5|44 7:2 6|74 19:2 7|54 46:2 8|62 87:2 9|1 82:2 10|57 24:3 1|2 59:3 2|16 63:3 3|74 31:3 4|91 84:3 5|34 26:3 6|34 15:3 7|1 86:3 8|82 40:3 9|76 46:3 10|86 93:4 1|40 65:4 2|27 78:4 3|28 20:4 4|10 54:4 5|54 18:4 6|36 55:4 7|47 73:4 8|77 61:4 9|2 80:4 10|94 15:5 1|39 73:5 2|9 100:5 3|97 100:5 4|14 33:5 5|20 32:5 6|99 58:5 7|92 72:5 8|73 83:5 9|37 25:5 10|31 59:6 1|12 13:6 2|29 96:6 3|60 88:6 4|29 64:6 5|41 41:6 6|60 54:6 7|79 57:6 8|72 71:6 9|25 57:6 10|64 60:7 1|80 68:7 2|37 67:7 3|62 39:7 4|27 52:7 5|76 32:7 6|78 31:7 7|79 92:7 8|45 66:7 9|13 49:7 10|53 85:8 1|26 23:8 2|35 61:8 3|83 41:8 4|41 34:8 5|26 22:8 6|4 59:8 7|18 90:8 8|25 51:8 9|81 78:8 10|43 79:9 1|36 39:9 2|28 100:9 3|94 62:9 4|60 47:9 5|73 74:9 6|23 96:9 7|80 47:9 8|81 13:9 9|11 100:9 10|69 40:10 1|75 50:10 2|81 25:10 3|2 91:10 4|25 98:10 5|46 27:10 6|18 25:10 7|33 49:10 8|59 92:10 9|86 39:10 10</relation>
    <relation name="R230" arity="2" nbTuples="100" semantics="soft" defaultCost="infinity">81 73:1 1|86 30:1 2|50 29:1 3|34 79:1 4|89 8:1 5|99 16:1 6|37 94:1 7|52 33:1 8|85 13:1 9|10 18:1 10|84 64:2 1|51 98:2 2|22 30:2 3|63 72:2 4|61 42:2 5|60 6:2 6|31 52:2 7|93 52:2 8|40 97:2 9|59 97:2 10|20 90:3 1|25 86:3 2|74 74:3 3|38 64:3 4|46 72:3 5|53 95:3 6|15 8:3 7|38 54:3 8|49 52:3 9|84 56:3 10|64 39:4 1|3 92:4 2|54 13:4 3|60 64:4 4|83 43:4 5|35 73:4 6|72 96:4 7|99 68:4 8|2 96:4 9|34 35:4 10|57 2:5 1|18 69:5 2|89 49:5 3|71 5:5 4|96 32:5 5|15 33:5 6|95 92:5 7|17 78:5 8|52 73:5 9|41 52:5 10|68 12:6 1|37 86:6 2|68 40:6 3|86 42:6 4|100 83:6 5|9 50:6 6|19 34:6 7|49 79:6 8|68 56:6 9|41 33:6 10|69 77:7 1|74 2:7 2|61 19:7 3|80 29:7 4|45 30:7 5|67 34:7 6|14 48:7 7|51 60:7 8|74 5:7 9|43 100:7 10|3 77:8 1|69 72:8 2|17 41:8 3|41 54:8 4|51 55:8 5|89 44:8 6|4 81:8 7|25 30:8 8|54 65:8 9|23 47:8 10|56 87:9 1|54 78:9 2|42 18:9 3|15 24:9 4|40 77:9 5|87 64:9 6|19 63:9 7|50 88:9 8|14 66:9 9|64 34:9 10|48 67:10 1|63 40:10 2|30 57:10 3|62 78:10 4|83 45:10 5|45 53:10 6|17 93:10 7|38 33:10 8|54 60:10 9|77 2:10 10</relation>
    <relation name="R231" arity="2" nbTuples="100" semantics="soft" defaultCost="infinity">64 88:1 1|90 22:1 2|71 27:1 3|42 5:1 4|71 82:1 5|12 15:1 6|83 65:1 7|88 16:1 8|38 3:1 9|15 54:1 10|29 7:2 1|38 93:2 2|8 17:2 3|40 88:2 4|52 55:2 5|91 21:2 6|84 99:2 7|96 99:2 8|68 29:2 9|34 65:2 10|100 74:3 1|78 23:3 2|19 61:3 3|72 91:3 4|92 91:3 5|75 91:3 6|28 28:3 7|54 68:3 8|12 35:3 9|50 51:3 10|71 24:4 1|28 50:4 2|94 96:4 3|58 37:4 4|100 13:4 5|82 91:4 6|29 44:4 7|51 6:4 8|4 16:4 9|34 50:4 10|49 78:5 1|52 51:5 2|76 26:5 3|79 90:5 4|5 58:5 5|35 67:5 6|42 53:5 7|15 62:5 8|82 18:5 9|14 21:5 10|54 35:6 1|7 54:6 2|4 44:6 3|38 59:6 4|51 77:6 5|51 25:6 6|21 49:6 7|57 49:6 8|63 5:6 9|46 60:6 10|59 71:7 1|81 43:7 2|85 38:7 3|98 19:7 4|99 9:7 5|71 12:7 6|58 12:7 7|13 64:7 8|11 37:7 9|16 68:7 10|36 34:8 1|38 88:8 2|47 73:8 3|99 6:8 4|25 20:8 5|69 78:8 6|82 5:8 7|49 12:8 8|14 59:8 9|37 86:8 10|50 89:9 1|27 12:9 2|53 8:9 3|35 91:9 4|19 71:9 5|4 82:9 6|24 6:9 7|48 80:9 8|99 99:9 9|25 31:9 10|28 68:10 1|95 71:10 2|74 32:10 3|64 13:10 4|81 79:10 5|11 67:10 6|5 62:10 7|12 58:10 8|83 34:10 9|7 8:10 10</relation>
    <relation name="R232" arity="2" nbTuples="100" semantics="soft" defaultCost="infinity">55 95:1 1|60 11:1 2|17 56:1 3|100 57:1 4|8 65:1 5|67 17:1 6|75 4:1 7|95 48:1 8|12 83:1 9|25 4:1 10|32 66:2 1|65 66:2 2|46 35:2 3|57 34:2 4|17 77:2 5|60 57:2 6|99 84:2 7|6 41:2 8|31 18:2 9|29 69:2 10|21 37:3 1|24 73:3 2|36 86:3 3|64 81:3 4|62 93:3 5|41 91:3 6|3 39:3 7|71 74:3 8|27 74:3 9|82 11:3 10|90 55:4 1|38 41:4 2|10 100:4 3|79 89:4 4|96 65:4 5|66 52:4 6|75 73:4 7|69 75:4 8|5 38:4 9|59 12:4 10|11 72:5 1|90 90:5 2|25 43:5 3|16 82:5 4|70 77:5 5|17 13:5 6|74 96:5 7|51 48:5 8|68 76:5 9|98 67:5 10|79 87:6 1|35 60:6 2|2 13:6 3|76 41:6 4|80 43:6 5|57 84:6 6|25 99:6 7|10 10:6 8|64 45:6 9|20 18:6 10|77 76:7 1|45 7:7 2|72 41:7 3|36 87:7 4|49 15:7 5|70 81:7 6|38 10:7 7|83 10:7 8|59 87:7 9|75 40:7 10|72 58:8 1|32 91:8 2|39 39:8 3|7 60:8 4|88 58:8 5|70 6:8 6|70 63:8 7|66 17:8 8|35 75:8 9|61 62:8 10|21 32:9 1|8 53:9 2|94 23:9 3|31 55:9 4|79 61:9 5|35 11:9 6|34 58:9 7|72 66:9 8|61 93:9 9|89 86:9 10|45 91:10 1|88 56:10 2|61 39:10 3|90 63:10 4|6 78:10 5|38 60:10 6|67 5:10 7|82 65:10 8|32 43:10 9|49 89:10 10</relation>
    <relation name="R233" arity="2" nbTuples="100" semantics="soft" defaultCost="infinity">48 92:1 1|64 23:1 2|18 100:1 3|4 82:1 4|9 63:1 5|30 25:1 6|88 14:1 7|20 73:1 8|39 94:1 9|57 29:1 10|92 9:2 1|75 72:2 2|29 58:2 3|93 33:2 4|24 98:2 5|61 67:2 6|12 24:2 7|42 47:2 8|56 17:2 9|57 85:2 10|69 48:3 1|57 94:3 2|100 66:3 3|48 98:3 4|89 2:3 5|76 50:3 6|53 2:3 7|42 37:3 8|84 71:3 9|68 1:3 10|85 39:4 1|68 52:4 2|4 97:4 3|75 61:4 4|69 31:4 5|42 47:4 6|81 64:4 7|57 94:4 8|66 69:4 9|30 65:4 10|27 53:5 1|94 29:5 2|25 5:5 3|68 7:5 4|38 8:5 5|90 62:5 6|41 74:5 7|2 96:5 8|93 86:5 9|74 78:5 10|93 99:6 1|61 48:6 2|49 88:6 3|16 48:6 4|57 82:6 5|66 91:6 6|73 100:6 7|89 77:6 8|62 24:6 9|61 40:6 10|50 78:7 1|40 6:7 2|35 29:7 3|2 34:7 4|68 67:7 5|62 96:7 6|41 75:7 7|38 82:7 8|73 31:7 9|81 55:7 10|41 69:8 1|85 87:8 2|37 35:8 3|85 75:8 4|5 10:8 5|54 24:8 6|78 13:8 7|74 89:8 8|46 33:8 9|15 11:8 10|40 99:9 1|2 78:9 2|81 6:9 3|84 88:9 4|11 25:9 5|42 78:9 6|25 100:9 7|59 92:9 8|34 92:9 9|97 66:9 10|76 58:10 1|75 13:10 2|49 78:10 3|20 31:10 4|46 27:10 5|24 30:10 6|67 46:10 7|50 52:10 8|43 44:10 9|68 2:10 10</relation>
[truncated: 1,344,533 more chars]
