# Supplementary material for: A local cost simulation-based algorithm to solve distributed constraint optimization problems
Source: PeerJ Comput Sci. 2023 Mar 17;9:e1296. doi: 10.7717/peerj-cs.1296 (PMC10280401; doi:10.7717/peerj-cs.1296)
Supplement: Supplemental Information 1 [file peerj-cs-09-1296-s001.zip › code/DCOP_LCS/problem/ADCOP——70_10_0.6/RANDOM_ADCOP_70_10_density_0.6_5.xml]

<instance>
  <presentation name="instance5" type="ADCOP" benchmark="RandomDCOP" model="Simple" constraintModel="TKC" format="XDisCSP 1.0" />
  <agents nbAgents="70">
    <agent name="A1" id="1" description="Agent 1" />
    <agent name="A2" id="2" description="Agent 2" />
    <agent name="A3" id="3" description="Agent 3" />
    <agent name="A4" id="4" description="Agent 4" />
    <agent name="A5" id="5" description="Agent 5" />
    <agent name="A6" id="6" description="Agent 6" />
    <agent name="A7" id="7" description="Agent 7" />
    <agent name="A8" id="8" description="Agent 8" />
    <agent name="A9" id="9" description="Agent 9" />
    <agent name="A10" id="10" description="Agent 10" />
    <agent name="A11" id="11" description="Agent 11" />
    <agent name="A12" id="12" description="Agent 12" />
    <agent name="A13" id="13" description="Agent 13" />
    <agent name="A14" id="14" description="Agent 14" />
    <agent name="A15" id="15" description="Agent 15" />
    <agent name="A16" id="16" description="Agent 16" />
    <agent name="A17" id="17" description="Agent 17" />
    <agent name="A18" id="18" description="Agent 18" />
    <agent name="A19" id="19" description="Agent 19" />
    <agent name="A20" id="20" description="Agent 20" />
    <agent name="A21" id="21" description="Agent 21" />
    <agent name="A22" id="22" description="Agent 22" />
    <agent name="A23" id="23" description="Agent 23" />
    <agent name="A24" id="24" description="Agent 24" />
    <agent name="A25" id="25" description="Agent 25" />
    <agent name="A26" id="26" description="Agent 26" />
    <agent name="A27" id="27" description="Agent 27" />
    <agent name="A28" id="28" description="Agent 28" />
    <agent name="A29" id="29" description="Agent 29" />
    <agent name="A30" id="30" description="Agent 30" />
    <agent name="A31" id="31" description="Agent 31" />
    <agent name="A32" id="32" description="Agent 32" />
    <agent name="A33" id="33" description="Agent 33" />
    <agent name="A34" id="34" description="Agent 34" />
    <agent name="A35" id="35" description="Agent 35" />
    <agent name="A36" id="36" description="Agent 36" />
    <agent name="A37" id="37" description="Agent 37" />
    <agent name="A38" id="38" description="Agent 38" />
    <agent name="A39" id="39" description="Agent 39" />
    <agent name="A40" id="40" description="Agent 40" />
    <agent name="A41" id="41" description="Agent 41" />
    <agent name="A42" id="42" description="Agent 42" />
    <agent name="A43" id="43" description="Agent 43" />
    <agent name="A44" id="44" description="Agent 44" />
    <agent name="A45" id="45" description="Agent 45" />
    <agent name="A46" id="46" description="Agent 46" />
    <agent name="A47" id="47" description="Agent 47" />
    <agent name="A48" id="48" description="Agent 48" />
    <agent name="A49" id="49" description="Agent 49" />
    <agent name="A50" id="50" description="Agent 50" />
    <agent name="A51" id="51" description="Agent 51" />
    <agent name="A52" id="52" description="Agent 52" />
    <agent name="A53" id="53" description="Agent 53" />
    <agent name="A54" id="54" description="Agent 54" />
    <agent name="A55" id="55" description="Agent 55" />
    <agent name="A56" id="56" description="Agent 56" />
    <agent name="A57" id="57" description="Agent 57" />
    <agent name="A58" id="58" description="Agent 58" />
    <agent name="A59" id="59" description="Agent 59" />
    <agent name="A60" id="60" description="Agent 60" />
    <agent name="A61" id="61" description="Agent 61" />
    <agent name="A62" id="62" description="Agent 62" />
    <agent name="A63" id="63" description="Agent 63" />
    <agent name="A64" id="64" description="Agent 64" />
    <agent name="A65" id="65" description="Agent 65" />
    <agent name="A66" id="66" description="Agent 66" />
    <agent name="A67" id="67" description="Agent 67" />
    <agent name="A68" id="68" description="Agent 68" />
    <agent name="A69" id="69" description="Agent 69" />
    <agent name="A70" id="70" description="Agent 70" />
  </agents>
  <domains nbDomains="1">
    <domain name="D1" nbValues="10">1..10</domain>
  </domains>
  <variables nbVariables="70">
    <variable agent="A1" name="X1.1" id="1" domain="D1" description="variable 1.1" />
    <variable agent="A2" name="X2.1" id="1" domain="D1" description="variable 2.1" />
    <variable agent="A3" name="X3.1" id="1" domain="D1" description="variable 3.1" />
    <variable agent="A4" name="X4.1" id="1" domain="D1" description="variable 4.1" />
    <variable agent="A5" name="X5.1" id="1" domain="D1" description="variable 5.1" />
    <variable agent="A6" name="X6.1" id="1" domain="D1" description="variable 6.1" />
    <variable agent="A7" name="X7.1" id="1" domain="D1" description="variable 7.1" />
    <variable agent="A8" name="X8.1" id="1" domain="D1" description="variable 8.1" />
    <variable agent="A9" name="X9.1" id="1" domain="D1" description="variable 9.1" />
    <variable agent="A10" name="X10.1" id="1" domain="D1" description="variable 10.1" />
    <variable agent="A11" name="X11.1" id="1" domain="D1" description="variable 11.1" />
    <variable agent="A12" name="X12.1" id="1" domain="D1" description="variable 12.1" />
    <variable agent="A13" name="X13.1" id="1" domain="D1" description="variable 13.1" />
    <variable agent="A14" name="X14.1" id="1" domain="D1" description="variable 14.1" />
    <variable agent="A15" name="X15.1" id="1" domain="D1" description="variable 15.1" />
    <variable agent="A16" name="X16.1" id="1" domain="D1" description="variable 16.1" />
    <variable agent="A17" name="X17.1" id="1" domain="D1" description="variable 17.1" />
    <variable agent="A18" name="X18.1" id="1" domain="D1" description="variable 18.1" />
    <variable agent="A19" name="X19.1" id="1" domain="D1" description="variable 19.1" />
    <variable agent="A20" name="X20.1" id="1" domain="D1" description="variable 20.1" />
    <variable agent="A21" name="X21.1" id="1" domain="D1" description="variable 21.1" />
    <variable agent="A22" name="X22.1" id="1" domain="D1" description="variable 22.1" />
    <variable agent="A23" name="X23.1" id="1" domain="D1" description="variable 23.1" />
    <variable agent="A24" name="X24.1" id="1" domain="D1" description="variable 24.1" />
    <variable agent="A25" name="X25.1" id="1" domain="D1" description="variable 25.1" />
    <variable agent="A26" name="X26.1" id="1" domain="D1" description="variable 26.1" />
    <variable agent="A27" name="X27.1" id="1" domain="D1" description="variable 27.1" />
    <variable agent="A28" name="X28.1" id="1" domain="D1" description="variable 28.1" />
    <variable agent="A29" name="X29.1" id="1" domain="D1" description="variable 29.1" />
    <variable agent="A30" name="X30.1" id="1" domain="D1" description="variable 30.1" />
    <variable agent="A31" name="X31.1" id="1" domain="D1" description="variable 31.1" />
    <variable agent="A32" name="X32.1" id="1" domain="D1" description="variable 32.1" />
    <variable agent="A33" name="X33.1" id="1" domain="D1" description="variable 33.1" />
    <variable agent="A34" name="X34.1" id="1" domain="D1" description="variable 34.1" />
    <variable agent="A35" name="X35.1" id="1" domain="D1" description="variable 35.1" />
    <variable agent="A36" name="X36.1" id="1" domain="D1" description="variable 36.1" />
    <variable agent="A37" name="X37.1" id="1" domain="D1" description="variable 37.1" />
    <variable agent="A38" name="X38.1" id="1" domain="D1" description="variable 38.1" />
    <variable agent="A39" name="X39.1" id="1" domain="D1" description="variable 39.1" />
    <variable agent="A40" name="X40.1" id="1" domain="D1" description="variable 40.1" />
    <variable agent="A41" name="X41.1" id="1" domain="D1" description="variable 41.1" />
    <variable agent="A42" name="X42.1" id="1" domain="D1" description="variable 42.1" />
    <variable agent="A43" name="X43.1" id="1" domain="D1" description="variable 43.1" />
    <variable agent="A44" name="X44.1" id="1" domain="D1" description="variable 44.1" />
    <variable agent="A45" name="X45.1" id="1" domain="D1" description="variable 45.1" />
    <variable agent="A46" name="X46.1" id="1" domain="D1" description="variable 46.1" />
    <variable agent="A47" name="X47.1" id="1" domain="D1" description="variable 47.1" />
    <variable agent="A48" name="X48.1" id="1" domain="D1" description="variable 48.1" />
    <variable agent="A49" name="X49.1" id="1" domain="D1" description="variable 49.1" />
    <variable agent="A50" name="X50.1" id="1" domain="D1" description="variable 50.1" />
    <variable agent="A51" name="X51.1" id="1" domain="D1" description="variable 51.1" />
    <variable agent="A52" name="X52.1" id="1" domain="D1" description="variable 52.1" />
    <variable agent="A53" name="X53.1" id="1" domain="D1" description="variable 53.1" />
    <variable agent="A54" name="X54.1" id="1" domain="D1" description="variable 54.1" />
    <variable agent="A55" name="X55.1" id="1" domain="D1" description="variable 55.1" />
    <variable agent="A56" name="X56.1" id="1" domain="D1" description="variable 56.1" />
    <variable agent="A57" name="X57.1" id="1" domain="D1" description="variable 57.1" />
    <variable agent="A58" name="X58.1" id="1" domain="D1" description="variable 58.1" />
    <variable agent="A59" name="X59.1" id="1" domain="D1" description="variable 59.1" />
    <variable agent="A60" name="X60.1" id="1" domain="D1" description="variable 60.1" />
    <variable agent="A61" name="X61.1" id="1" domain="D1" description="variable 61.1" />
    <variable agent="A62" name="X62.1" id="1" domain="D1" description="variable 62.1" />
    <variable agent="A63" name="X63.1" id="1" domain="D1" description="variable 63.1" />
    <variable agent="A64" name="X64.1" id="1" domain="D1" description="variable 64.1" />
    <variable agent="A65" name="X65.1" id="1" domain="D1" description="variable 65.1" />
    <variable agent="A66" name="X66.1" id="1" domain="D1" description="variable 66.1" />
    <variable agent="A67" name="X67.1" id="1" domain="D1" description="variable 67.1" />
    <variable agent="A68" name="X68.1" id="1" domain="D1" description="variable 68.1" />
    <variable agent="A69" name="X69.1" id="1" domain="D1" description="variable 69.1" />
    <variable agent="A70" name="X70.1" id="1" domain="D1" description="variable 70.1" />
  </variables>
  <constraints nbConstraints="1449">
    <constraint name="C0" model="TKC" arity="2" scope="X9.1 X11.1" reference="R0" />
    <constraint name="C1" model="TKC" arity="2" scope="X26.1 X65.1" reference="R1" />
    <constraint name="C2" model="TKC" arity="2" scope="X61.1 X64.1" reference="R2" />
    <constraint name="C3" model="TKC" arity="2" scope="X9.1 X38.1" reference="R3" />
    <constraint name="C4" model="TKC" arity="2" scope="X52.1 X62.1" reference="R4" />
    <constraint name="C5" model="TKC" arity="2" scope="X10.1 X20.1" reference="R5" />
    <constraint name="C6" model="TKC" arity="2" scope="X13.1 X30.1" reference="R6" />
    <constraint name="C7" model="TKC" arity="2" scope="X4.1 X46.1" reference="R7" />
    <constraint name="C8" model="TKC" arity="2" scope="X22.1 X36.1" reference="R8" />
    <constraint name="C9" model="TKC" arity="2" scope="X28.1 X58.1" reference="R9" />
    <constraint name="C10" model="TKC" arity="2" scope="X35.1 X53.1" reference="R10" />
    <constraint name="C11" model="TKC" arity="2" scope="X8.1 X69.1" reference="R11" />
    <constraint name="C12" model="TKC" arity="2" scope="X49.1 X54.1" reference="R12" />
    <constraint name="C13" model="TKC" arity="2" scope="X4.1 X10.1" reference="R13" />
    <constraint name="C14" model="TKC" arity="2" scope="X49.1 X53.1" reference="R14" />
    <constraint name="C15" model="TKC" arity="2" scope="X50.1 X57.1" reference="R15" />
    <constraint name="C16" model="TKC" arity="2" scope="X49.1 X51.1" reference="R16" />
    <constraint name="C17" model="TKC" arity="2" scope="X5.1 X26.1" reference="R17" />
    <constraint name="C18" model="TKC" arity="2" scope="X11.1 X53.1" reference="R18" />
    <constraint name="C19" model="TKC" arity="2" scope="X46.1 X67.1" reference="R19" />
    <constraint name="C20" model="TKC" arity="2" scope="X30.1 X33.1" reference="R20" />
    <constraint name="C21" model="TKC" arity="2" scope="X33.1 X60.1" reference="R21" />
    <constraint name="C22" model="TKC" arity="2" scope="X8.1 X28.1" reference="R22" />
    <constraint name="C23" model="TKC" arity="2" scope="X30.1 X52.1" reference="R23" />
    <constraint name="C24" model="TKC" arity="2" scope="X16.1 X45.1" reference="R24" />
    <constraint name="C25" model="TKC" arity="2" scope="X33.1 X67.1" reference="R25" />
    <constraint name="C26" model="TKC" arity="2" scope="X30.1 X45.1" reference="R26" />
    <constraint name="C27" model="TKC" arity="2" scope="X10.1 X66.1" reference="R27" />
    <constraint name="C28" model="TKC" arity="2" scope="X20.1 X26.1" reference="R28" />
    <constraint name="C29" model="TKC" arity="2" scope="X22.1 X27.1" reference="R29" />
    <constraint name="C30" model="TKC" arity="2" scope="X6.1 X55.1" reference="R30" />
    <constraint name="C31" model="TKC" arity="2" scope="X40.1 X51.1" reference="R31" />
    <constraint name="C32" model="TKC" arity="2" scope="X37.1 X45.1" reference="R32" />
    <constraint name="C33" model="TKC" arity="2" scope="X41.1 X58.1" reference="R33" />
    <constraint name="C34" model="TKC" arity="2" scope="X46.1 X48.1" reference="R34" />
    <constraint name="C35" model="TKC" arity="2" scope="X44.1 X63.1" reference="R35" />
    <constraint name="C36" model="TKC" arity="2" scope="X29.1 X55.1" reference="R36" />
    <constraint name="C37" model="TKC" arity="2" scope="X12.1 X37.1" reference="R37" />
    <constraint name="C38" model="TKC" arity="2" scope="X69.1 X70.1" reference="R38" />
    <constraint name="C39" model="TKC" arity="2" scope="X3.1 X48.1" reference="R39" />
    <constraint name="C40" model="TKC" arity="2" scope="X57.1 X61.1" reference="R40" />
    <constraint name="C41" model="TKC" arity="2" scope="X14.1 X66.1" reference="R41" />
    <constraint name="C42" model="TKC" arity="2" scope="X21.1 X58.1" reference="R42" />
    <constraint name="C43" model="TKC" arity="2" scope="X9.1 X34.1" reference="R43" />
    <constraint name="C44" model="TKC" arity="2" scope="X58.1 X65.1" reference="R44" />
    <constraint name="C45" model="TKC" arity="2" scope="X24.1 X33.1" reference="R45" />
    <constraint name="C46" model="TKC" arity="2" scope="X17.1 X44.1" reference="R46" />
    <constraint name="C47" model="TKC" arity="2" scope="X22.1 X46.1" reference="R47" />
    <constraint name="C48" model="TKC" arity="2" scope="X46.1 X61.1" reference="R48" />
    <constraint name="C49" model="TKC" arity="2" scope="X7.1 X42.1" reference="R49" />
    <constraint name="C50" model="TKC" arity="2" scope="X6.1 X60.1" reference="R50" />
    <constraint name="C51" model="TKC" arity="2" scope="X15.1 X57.1" reference="R51" />
    <constraint name="C52" model="TKC" arity="2" scope="X9.1 X58.1" reference="R52" />
    <constraint name="C53" model="TKC" arity="2" scope="X56.1 X65.1" reference="R53" />
    <constraint name="C54" model="TKC" arity="2" scope="X43.1 X45.1" reference="R54" />
    <constraint name="C55" model="TKC" arity="2" scope="X11.1 X59.1" reference="R55" />
    <constraint name="C56" model="TKC" arity="2" scope="X20.1 X25.1" reference="R56" />
    <constraint name="C57" model="TKC" arity="2" scope="X32.1 X36.1" reference="R57" />
    <constraint name="C58" model="TKC" arity="2" scope="X35.1 X42.1" reference="R58" />
    <constraint name="C59" model="TKC" arity="2" scope="X16.1 X17.1" reference="R59" />
    <constraint name="C60" model="TKC" arity="2" scope="X2.1 X70.1" reference="R60" />
    <constraint name="C61" model="TKC" arity="2" scope="X24.1 X68.1" reference="R61" />
    <constraint name="C62" model="TKC" arity="2" scope="X47.1 X50.1" reference="R62" />
    <constraint name="C63" model="TKC" arity="2" scope="X1.1 X24.1" reference="R63" />
    <constraint name="C64" model="TKC" arity="2" scope="X11.1 X18.1" reference="R64" />
    <constraint name="C65" model="TKC" arity="2" scope="X23.1 X57.1" reference="R65" />
    <constraint name="C66" model="TKC" arity="2" scope="X14.1 X31.1" reference="R66" />
    <constraint name="C67" model="TKC" arity="2" scope="X19.1 X36.1" reference="R67" />
    <constraint name="C68" model="TKC" arity="2" scope="X39.1 X58.1" reference="R68" />
    <constraint name="C69" model="TKC" arity="2" scope="X17.1 X70.1" reference="R69" />
    <constraint name="C70" model="TKC" arity="2" scope="X1.1 X63.1" reference="R70" />
    <constraint name="C71" model="TKC" arity="2" scope="X8.1 X18.1" reference="R71" />
    <constraint name="C72" model="TKC" arity="2" scope="X4.1 X6.1" reference="R72" />
    <constraint name="C73" model="TKC" arity="2" scope="X53.1 X59.1" reference="R73" />
    <constraint name="C74" model="TKC" arity="2" scope="X6.1 X8.1" reference="R74" />
    <constraint name="C75" model="TKC" arity="2" scope="X2.1 X25.1" reference="R75" />
    <constraint name="C76" model="TKC" arity="2" scope="X5.1 X44.1" reference="R76" />
    <constraint name="C77" model="TKC" arity="2" scope="X11.1 X57.1" reference="R77" />
    <constraint name="C78" model="TKC" arity="2" scope="X8.1 X52.1" reference="R78" />
    <constraint name="C79" model="TKC" arity="2" scope="X5.1 X20.1" reference="R79" />
    <constraint name="C80" model="TKC" arity="2" scope="X13.1 X28.1" reference="R80" />
    <constraint name="C81" model="TKC" arity="2" scope="X28.1 X55.1" reference="R81" />
    <constraint name="C82" model="TKC" arity="2" scope="X11.1 X63.1" reference="R82" />
    <constraint name="C83" model="TKC" arity="2" scope="X2.1 X14.1" reference="R83" />
    <constraint name="C84" model="TKC" arity="2" scope="X45.1 X53.1" reference="R84" />
    <constraint name="C85" model="TKC" arity="2" scope="X54.1 X61.1" reference="R85" />
    <constraint name="C86" model="TKC" arity="2" scope="X26.1 X63.1" reference="R86" />
    <constraint name="C87" model="TKC" arity="2" scope="X3.1 X68.1" reference="R87" />
    <constraint name="C88" model="TKC" arity="2" scope="X37.1 X56.1" reference="R88" />
    <constraint name="C89" model="TKC" arity="2" scope="X13.1 X53.1" reference="R89" />
    <constraint name="C90" model="TKC" arity="2" scope="X45.1 X48.1" reference="R90" />
    <constraint name="C91" model="TKC" arity="2" scope="X29.1 X54.1" reference="R91" />
    <constraint name="C92" model="TKC" arity="2" scope="X8.1 X20.1" reference="R92" />
    <constraint name="C93" model="TKC" arity="2" scope="X16.1 X60.1" reference="R93" />
    <constraint name="C94" model="TKC" arity="2" scope="X2.1 X27.1" reference="R94" />
    <constraint name="C95" model="TKC" arity="2" scope="X7.1 X45.1" reference="R95" />
    <constraint name="C96" model="TKC" arity="2" scope="X51.1 X58.1" reference="R96" />
    <constraint name="C97" model="TKC" arity="2" scope="X13.1 X34.1" reference="R97" />
    <constraint name="C98" model="TKC" arity="2" scope="X53.1 X62.1" reference="R98" />
    <constraint name="C99" model="TKC" arity="2" scope="X5.1 X17.1" reference="R99" />
    <constraint name="C100" model="TKC" arity="2" scope="X10.1 X58.1" reference="R100" />
    <constraint name="C101" model="TKC" arity="2" scope="X61.1 X63.1" reference="R101" />
    <constraint name="C102" model="TKC" arity="2" scope="X52.1 X63.1" reference="R102" />
    <constraint name="C103" model="TKC" arity="2" scope="X17.1 X29.1" reference="R103" />
    <constraint name="C104" model="TKC" arity="2" scope="X6.1 X54.1" reference="R104" />
    <constraint name="C105" model="TKC" arity="2" scope="X35.1 X60.1" reference="R105" />
    <constraint name="C106" model="TKC" arity="2" scope="X16.1 X70.1" reference="R106" />
    <constraint name="C107" model="TKC" arity="2" scope="X34.1 X36.1" reference="R107" />
    <constraint name="C108" model="TKC" arity="2" scope="X3.1 X45.1" reference="R108" />
    <constraint name="C109" model="TKC" arity="2" scope="X19.1 X69.1" reference="R109" />
    <constraint name="C110" model="TKC" arity="2" scope="X13.1 X27.1" reference="R110" />
    <constraint name="C111" model="TKC" arity="2" scope="X8.1 X35.1" reference="R111" />
    <constraint name="C112" model="TKC" arity="2" scope="X39.1 X47.1" reference="R112" />
    <constraint name="C113" model="TKC" arity="2" scope="X34.1 X57.1" reference="R113" />
    <constraint name="C114" model="TKC" arity="2" scope="X6.1 X10.1" reference="R114" />
    <constraint name="C115" model="TKC" arity="2" scope="X5.1 X67.1" reference="R115" />
    <constraint name="C116" model="TKC" arity="2" scope="X44.1 X66.1" reference="R116" />
    <constraint name="C117" model="TKC" arity="2" scope="X18.1 X57.1" reference="R117" />
    <constraint name="C118" model="TKC" arity="2" scope="X3.1 X64.1" reference="R118" />
    <constraint name="C119" model="TKC" arity="2" scope="X23.1 X47.1" reference="R119" />
    <constraint name="C120" model="TKC" arity="2" scope="X35.1 X38.1" reference="R120" />
    <constraint name="C121" model="TKC" arity="2" scope="X11.1 X51.1" reference="R121" />
    <constraint name="C122" model="TKC" arity="2" scope="X49.1 X69.1" reference="R122" />
    <constraint name="C123" model="TKC" arity="2" scope="X17.1 X53.1" reference="R123" />
    <constraint name="C124" model="TKC" arity="2" scope="X41.1 X54.1" reference="R124" />
    <constraint name="C125" model="TKC" arity="2" scope="X18.1 X46.1" reference="R125" />
    <constraint name="C126" model="TKC" arity="2" scope="X3.1 X37.1" reference="R126" />
    <constraint name="C127" model="TKC" arity="2" scope="X61.1 X67.1" reference="R127" />
    <constraint name="C128" model="TKC" arity="2" scope="X17.1 X64.1" reference="R128" />
    <constraint name="C129" model="TKC" arity="2" scope="X22.1 X33.1" reference="R129" />
    <constraint name="C130" model="TKC" arity="2" scope="X39.1 X49.1" reference="R130" />
    <constraint name="C131" model="TKC" arity="2" scope="X9.1 X51.1" reference="R131" />
    <constraint name="C132" model="TKC" arity="2" scope="X48.1 X69.1" reference="R132" />
    <constraint name="C133" model="TKC" arity="2" scope="X19.1 X46.1" reference="R133" />
    <constraint name="C134" model="TKC" arity="2" scope="X8.1 X15.1" reference="R134" />
    <constraint name="C135" model="TKC" arity="2" scope="X1.1 X12.1" reference="R135" />
    <constraint name="C136" model="TKC" arity="2" scope="X1.1 X10.1" reference="R136" />
    <constraint name="C137" model="TKC" arity="2" scope="X35.1 X58.1" reference="R137" />
    <constraint name="C138" model="TKC" arity="2" scope="X12.1 X63.1" reference="R138" />
    <constraint name="C139" model="TKC" arity="2" scope="X53.1 X58.1" reference="R139" />
    <constraint name="C140" model="TKC" arity="2" scope="X55.1 X60.1" reference="R140" />
    <constraint name="C141" model="TKC" arity="2" scope="X24.1 X69.1" reference="R141" />
    <constraint name="C142" model="TKC" arity="2" scope="X5.1 X31.1" reference="R142" />
    <constraint name="C143" model="TKC" arity="2" scope="X14.1 X49.1" reference="R143" />
    <constraint name="C144" model="TKC" arity="2" scope="X1.1 X6.1" reference="R144" />
    <constraint name="C145" model="TKC" arity="2" scope="X4.1 X44.1" reference="R145" />
    <constraint name="C146" model="TKC" arity="2" scope="X27.1 X52.1" reference="R146" />
    <constraint name="C147" model="TKC" arity="2" scope="X6.1 X11.1" reference="R147" />
    <constraint name="C148" model="TKC" arity="2" scope="X29.1 X60.1" reference="R148" />
    <constraint name="C149" model="TKC" arity="2" scope="X19.1 X35.1" reference="R149" />
    <constraint name="C150" model="TKC" arity="2" scope="X11.1 X55.1" reference="R150" />
    <constraint name="C151" model="TKC" arity="2" scope="X25.1 X28.1" reference="R151" />
    <constraint name="C152" model="TKC" arity="2" scope="X34.1 X59.1" reference="R152" />
    <constraint name="C153" model="TKC" arity="2" scope="X33.1 X68.1" reference="R153" />
    <constraint name="C154" model="TKC" arity="2" scope="X20.1 X66.1" reference="R154" />
    <constraint name="C155" model="TKC" arity="2" scope="X48.1 X60.1" reference="R155" />
    <constraint name="C156" model="TKC" arity="2" scope="X1.1 X60.1" reference="R156" />
    <constraint name="C157" model="TKC" arity="2" scope="X5.1 X32.1" reference="R157" />
    <constraint name="C158" model="TKC" arity="2" scope="X10.1 X63.1" reference="R158" />
    <constraint name="C159" model="TKC" arity="2" scope="X7.1 X27.1" reference="R159" />
    <constraint name="C160" model="TKC" arity="2" scope="X25.1 X60.1" reference="R160" />
    <constraint name="C161" model="TKC" arity="2" scope="X8.1 X10.1" reference="R161" />
    <constraint name="C162" model="TKC" arity="2" scope="X43.1 X69.1" reference="R162" />
    <constraint name="C163" model="TKC" arity="2" scope="X4.1 X35.1" reference="R163" />
    <constraint name="C164" model="TKC" arity="2" scope="X14.1 X51.1" reference="R164" />
    <constraint name="C165" model="TKC" arity="2" scope="X9.1 X13.1" reference="R165" />
    <constraint name="C166" model="TKC" arity="2" scope="X8.1 X50.1" reference="R166" />
    <constraint name="C167" model="TKC" arity="2" scope="X3.1 X36.1" reference="R167" />
    <constraint name="C168" model="TKC" arity="2" scope="X6.1 X16.1" reference="R168" />
    <constraint name="C169" model="TKC" arity="2" scope="X27.1 X47.1" reference="R169" />
    <constraint name="C170" model="TKC" arity="2" scope="X36.1 X51.1" reference="R170" />
    <constraint name="C171" model="TKC" arity="2" scope="X47.1 X66.1" reference="R171" />
    <constraint name="C172" model="TKC" arity="2" scope="X23.1 X36.1" reference="R172" />
    <constraint name="C173" model="TKC" arity="2" scope="X14.1 X48.1" reference="R173" />
    <constraint name="C174" model="TKC" arity="2" scope="X51.1 X52.1" reference="R174" />
    <constraint name="C175" model="TKC" arity="2" scope="X38.1 X61.1" reference="R175" />
    <constraint name="C176" model="TKC" arity="2" scope="X26.1 X49.1" reference="R176" />
    <constraint name="C177" model="TKC" arity="2" scope="X49.1 X70.1" reference="R177" />
    <constraint name="C178" model="TKC" arity="2" scope="X25.1 X26.1" reference="R178" />
    <constraint name="C179" model="TKC" arity="2" scope="X32.1 X35.1" reference="R179" />
    <constraint name="C180" model="TKC" arity="2" scope="X44.1 X61.1" reference="R180" />
    <constraint name="C181" model="TKC" arity="2" scope="X1.1 X7.1" reference="R181" />
    <constraint name="C182" model="TKC" arity="2" scope="X68.1 X70.1" reference="R182" />
    <constraint name="C183" model="TKC" arity="2" scope="X34.1 X41.1" reference="R183" />
    <constraint name="C184" model="TKC" arity="2" scope="X32.1 X41.1" reference="R184" />
    <constraint name="C185" model="TKC" arity="2" scope="X1.1 X54.1" reference="R185" />
    <constraint name="C186" model="TKC" arity="2" scope="X44.1 X52.1" reference="R186" />
    <constraint name="C187" model="TKC" arity="2" scope="X43.1 X52.1" reference="R187" />
    <constraint name="C188" model="TKC" arity="2" scope="X19.1 X21.1" reference="R188" />
    <constraint name="C189" model="TKC" arity="2" scope="X27.1 X30.1" reference="R189" />
    <constraint name="C190" model="TKC" arity="2" scope="X2.1 X28.1" reference="R190" />
    <constraint name="C191" model="TKC" arity="2" scope="X45.1 X66.1" reference="R191" />
    <constraint name="C192" model="TKC" arity="2" scope="X3.1 X11.1" reference="R192" />
    <constraint name="C193" model="TKC" arity="2" scope="X46.1 X65.1" reference="R193" />
    <constraint name="C194" model="TKC" arity="2" scope="X32.1 X61.1" reference="R194" />
    <constraint name="C195" model="TKC" arity="2" scope="X18.1 X32.1" reference="R195" />
    <constraint name="C196" model="TKC" arity="2" scope="X38.1 X58.1" reference="R196" />
    <constraint name="C197" model="TKC" arity="2" scope="X5.1 X61.1" reference="R197" />
    <constraint name="C198" model="TKC" arity="2" scope="X35.1 X68.1" reference="R198" />
    <constraint name="C199" model="TKC" arity="2" scope="X51.1 X63.1" reference="R199" />
    <constraint name="C200" model="TKC" arity="2" scope="X15.1 X28.1" reference="R200" />
    <constraint name="C201" model="TKC" arity="2" scope="X3.1 X44.1" reference="R201" />
    <constraint name="C202" model="TKC" arity="2" scope="X49.1 X62.1" reference="R202" />
    <constraint name="C203" model="TKC" arity="2" scope="X15.1 X33.1" reference="R203" />
    <constraint name="C204" model="TKC" arity="2" scope="X37.1 X63.1" reference="R204" />
    <constraint name="C205" model="TKC" arity="2" scope="X17.1 X43.1" reference="R205" />
    <constraint name="C206" model="TKC" arity="2" scope="X31.1 X48.1" reference="R206" />
    <constraint name="C207" model="TKC" arity="2" scope="X5.1 X23.1" reference="R207" />
    <constraint name="C208" model="TKC" arity="2" scope="X57.1 X70.1" reference="R208" />
    <constraint name="C209" model="TKC" arity="2" scope="X7.1 X32.1" reference="R209" />
    <constraint name="C210" model="TKC" arity="2" scope="X11.1 X27.1" reference="R210" />
    <constraint name="C211" model="TKC" arity="2" scope="X4.1 X19.1" reference="R211" />
    <constraint name="C212" model="TKC" arity="2" scope="X31.1 X46.1" reference="R212" />
    <constraint name="C213" model="TKC" arity="2" scope="X9.1 X18.1" reference="R213" />
    <constraint name="C214" model="TKC" arity="2" scope="X13.1 X17.1" reference="R214" />
    <constraint name="C215" model="TKC" arity="2" scope="X15.1 X38.1" reference="R215" />
    <constraint name="C216" model="TKC" arity="2" scope="X2.1 X15.1" reference="R216" />
    <constraint name="C217" model="TKC" arity="2" scope="X42.1 X47.1" reference="R217" />
    <constraint name="C218" model="TKC" arity="2" scope="X17.1 X31.1" reference="R218" />
    <constraint name="C219" model="TKC" arity="2" scope="X10.1 X11.1" reference="R219" />
    <constraint name="C220" model="TKC" arity="2" scope="X14.1 X36.1" reference="R220" />
    <constraint name="C221" model="TKC" arity="2" scope="X38.1 X60.1" reference="R221" />
    <constraint name="C222" model="TKC" arity="2" scope="X53.1 X60.1" reference="R222" />
    <constraint name="C223" model="TKC" arity="2" scope="X39.1 X48.1" reference="R223" />
    <constraint name="C224" model="TKC" arity="2" scope="X33.1 X50.1" reference="R224" />
    <constraint name="C225" model="TKC" arity="2" scope="X37.1 X68.1" reference="R225" />
    <constraint name="C226" model="TKC" arity="2" scope="X29.1 X63.1" reference="R226" />
    <constraint name="C227" model="TKC" arity="2" scope="X20.1 X35.1" reference="R227" />
    <constraint name="C228" model="TKC" arity="2" scope="X3.1 X46.1" reference="R228" />
    <constraint name="C229" model="TKC" arity="2" scope="X41.1 X43.1" reference="R229" />
    <constraint name="C230" model="TKC" arity="2" scope="X16.1 X42.1" reference="R230" />
    <constraint name="C231" model="TKC" arity="2" scope="X18.1 X48.1" reference="R231" />
    <constraint name="C232" model="TKC" arity="2" scope="X21.1 X54.1" reference="R232" />
    <constraint name="C233" model="TKC" arity="2" scope="X58.1 X59.1" reference="R233" />
    <constraint name="C234" model="TKC" arity="2" scope="X47.1 X70.1" reference="R234" />
    <constraint name="C235" model="TKC" arity="2" scope="X23.1 X65.1" reference="R235" />
    <constraint name="C236" model="TKC" arity="2" scope="X49.1 X52.1" reference="R236" />
    <constraint name="C237" model="TKC" arity="2" scope="X7.1 X29.1" reference="R237" />
    <constraint name="C238" model="TKC" arity="2" scope="X27.1 X48.1" reference="R238" />
    <constraint name="C239" model="TKC" arity="2" scope="X6.1 X53.1" reference="R239" />
    <constraint name="C240" model="TKC" arity="2" scope="X5.1 X33.1" reference="R240" />
    <constraint name="C241" model="TKC" arity="2" scope="X8.1 X59.1" reference="R241" />
    <constraint name="C242" model="TKC" arity="2" scope="X10.1 X70.1" reference="R242" />
    <constraint name="C243" model="TKC" arity="2" scope="X55.1 X67.1" reference="R243" />
    <constraint name="C244" model="TKC" arity="2" scope="X40.1 X47.1" reference="R244" />
    <constraint name="C245" model="TKC" arity="2" scope="X3.1 X70.1" reference="R245" />
    <constraint name="C246" model="TKC" arity="2" scope="X10.1 X33.1" reference="R246" />
    <constraint name="C247" model="TKC" arity="2" scope="X18.1 X24.1" reference="R247" />
    <constraint name="C248" model="TKC" arity="2" scope="X8.1 X58.1" reference="R248" />
    <constraint name="C249" model="TKC" arity="2" scope="X8.1 X48.1" reference="R249" />
    <constraint name="C250" model="TKC" arity="2" scope="X29.1 X48.1" reference="R250" />
    <constraint name="C251" model="TKC" arity="2" scope="X5.1 X15.1" reference="R251" />
    <constraint name="C252" model="TKC" arity="2" scope="X49.1 X68.1" reference="R252" />
    <constraint name="C253" model="TKC" arity="2" scope="X16.1 X67.1" reference="R253" />
    <constraint name="C254" model="TKC" arity="2" scope="X27.1 X36.1" reference="R254" />
    <constraint name="C255" model="TKC" arity="2" scope="X28.1 X59.1" reference="R255" />
    <constraint name="C256" model="TKC" arity="2" scope="X21.1 X52.1" reference="R256" />
    <constraint name="C257" model="TKC" arity="2" scope="X6.1 X47.1" reference="R257" />
    <constraint name="C258" model="TKC" arity="2" scope="X4.1 X15.1" reference="R258" />
    <constraint name="C259" model="TKC" arity="2" scope="X22.1 X40.1" reference="R259" />
    <constraint name="C260" model="TKC" arity="2" scope="X23.1 X40.1" reference="R260" />
    <constraint name="C261" model="TKC" arity="2" scope="X12.1 X62.1" reference="R261" />
    <constraint name="C262" model="TKC" arity="2" scope="X59.1 X66.1" reference="R262" />
    <constraint name="C263" model="TKC" arity="2" scope="X31.1 X69.1" reference="R263" />
    <constraint name="C264" model="TKC" arity="2" scope="X16.1 X34.1" reference="R264" />
    <constraint name="C265" model="TKC" arity="2" scope="X33.1 X59.1" reference="R265" />
    <constraint name="C266" model="TKC" arity="2" scope="X11.1 X67.1" reference="R266" />
    <constraint name="C267" model="TKC" arity="2" scope="X30.1 X54.1" reference="R267" />
    <constraint name="C268" model="TKC" arity="2" scope="X16.1 X50.1" reference="R268" />
    <constraint name="C269" model="TKC" arity="2" scope="X5.1 X52.1" reference="R269" />
    <constraint name="C270" model="TKC" arity="2" scope="X47.1 X55.1" reference="R270" />
    <constraint name="C271" model="TKC" arity="2" scope="X27.1 X42.1" reference="R271" />
    <constraint name="C272" model="TKC" arity="2" scope="X19.1 X44.1" reference="R272" />
    <constraint name="C273" model="TKC" arity="2" scope="X5.1 X54.1" reference="R273" />
    <constraint name="C274" model="TKC" arity="2" scope="X27.1 X34.1" reference="R274" />
    <constraint name="C275" model="TKC" arity="2" scope="X19.1 X70.1" reference="R275" />
    <constraint name="C276" model="TKC" arity="2" scope="X36.1 X59.1" reference="R276" />
    <constraint name="C277" model="TKC" arity="2" scope="X4.1 X48.1" reference="R277" />
    <constraint name="C278" model="TKC" arity="2" scope="X5.1 X28.1" reference="R278" />
    <constraint name="C279" model="TKC" arity="2" scope="X7.1 X31.1" reference="R279" />
    <constraint name="C280" model="TKC" arity="2" scope="X26.1 X48.1" reference="R280" />
    <constraint name="C281" model="TKC" arity="2" scope="X36.1 X52.1" reference="R281" />
    <constraint name="C282" model="TKC" arity="2" scope="X3.1 X51.1" reference="R282" />
    <constraint name="C283" model="TKC" arity="2" scope="X8.1 X22.1" reference="R283" />
    <constraint name="C284" model="TKC" arity="2" scope="X33.1 X45.1" reference="R284" />
    <constraint name="C285" model="TKC" arity="2" scope="X12.1 X60.1" reference="R285" />
    <constraint name="C286" model="TKC" arity="2" scope="X30.1 X44.1" reference="R286" />
    <constraint name="C287" model="TKC" arity="2" scope="X43.1 X68.1" reference="R287" />
    <constraint name="C288" model="TKC" arity="2" scope="X17.1 X52.1" reference="R288" />
    <constraint name="C289" model="TKC" arity="2" scope="X27.1 X60.1" reference="R289" />
    <constraint name="C290" model="TKC" arity="2" scope="X30.1 X69.1" reference="R290" />
    <constraint name="C291" model="TKC" arity="2" scope="X32.1 X33.1" reference="R291" />
    <constraint name="C292" model="TKC" arity="2" scope="X30.1 X32.1" reference="R292" />
    <constraint name="C293" model="TKC" arity="2" scope="X19.1 X61.1" reference="R293" />
    <constraint name="C294" model="TKC" arity="2" scope="X32.1 X55.1" reference="R294" />
    <constraint name="C295" model="TKC" arity="2" scope="X42.1 X56.1" reference="R295" />
    <constraint name="C296" model="TKC" arity="2" scope="X9.1 X26.1" reference="R296" />
    <constraint name="C297" model="TKC" arity="2" scope="X54.1 X60.1" reference="R297" />
    <constraint name="C298" model="TKC" arity="2" scope="X29.1 X49.1" reference="R298" />
    <constraint name="C299" model="TKC" arity="2" scope="X18.1 X44.1" reference="R299" />
    <constraint name="C300" model="TKC" arity="2" scope="X10.1 X23.1" reference="R300" />
    <constraint name="C301" model="TKC" arity="2" scope="X38.1 X39.1" reference="R301" />
    <constraint name="C302" model="TKC" arity="2" scope="X8.1 X40.1" reference="R302" />
    <constraint name="C303" model="TKC" arity="2" scope="X2.1 X21.1" reference="R303" />
    <constraint name="C304" model="TKC" arity="2" scope="X32.1 X69.1" reference="R304" />
    <constraint name="C305" model="TKC" arity="2" scope="X13.1 X19.1" reference="R305" />
    <constraint name="C306" model="TKC" arity="2" scope="X45.1 X56.1" reference="R306" />
    <constraint name="C307" model="TKC" arity="2" scope="X30.1 X35.1" reference="R307" />
    <constraint name="C308" model="TKC" arity="2" scope="X26.1 X46.1" reference="R308" />
    <constraint name="C309" model="TKC" arity="2" scope="X30.1 X38.1" reference="R309" />
    <constraint name="C310" model="TKC" arity="2" scope="X16.1 X59.1" reference="R310" />
    <constraint name="C311" model="TKC" arity="2" scope="X46.1 X49.1" reference="R311" />
    <constraint name="C312" model="TKC" arity="2" scope="X10.1 X48.1" reference="R312" />
    <constraint name="C313" model="TKC" arity="2" scope="X16.1 X23.1" reference="R313" />
    <constraint name="C314" model="TKC" arity="2" scope="X6.1 X26.1" reference="R314" />
    <constraint name="C315" model="TKC" arity="2" scope="X21.1 X35.1" reference="R315" />
    <constraint name="C316" model="TKC" arity="2" scope="X15.1 X59.1" reference="R316" />
    <constraint name="C317" model="TKC" arity="2" scope="X13.1 X49.1" reference="R317" />
    <constraint name="C318" model="TKC" arity="2" scope="X17.1 X34.1" reference="R318" />
    <constraint name="C319" model="TKC" arity="2" scope="X39.1 X59.1" reference="R319" />
    <constraint name="C320" model="TKC" arity="2" scope="X25.1 X46.1" reference="R320" />
    <constraint name="C321" model="TKC" arity="2" scope="X41.1 X65.1" reference="R321" />
    <constraint name="C322" model="TKC" arity="2" scope="X22.1 X49.1" reference="R322" />
    <constraint name="C323" model="TKC" arity="2" scope="X12.1 X28.1" reference="R323" />
    <constraint name="C324" model="TKC" arity="2" scope="X63.1 X64.1" reference="R324" />
    <constraint name="C325" model="TKC" arity="2" scope="X14.1 X29.1" reference="R325" />
    <constraint name="C326" model="TKC" arity="2" scope="X7.1 X37.1" reference="R326" />
    <constraint name="C327" model="TKC" arity="2" scope="X3.1 X58.1" reference="R327" />
    <constraint name="C328" model="TKC" arity="2" scope="X14.1 X42.1" reference="R328" />
    <constraint name="C329" model="TKC" arity="2" scope="X34.1 X35.1" reference="R329" />
    <constraint name="C330" model="TKC" arity="2" scope="X4.1 X38.1" reference="R330" />
    <constraint name="C331" model="TKC" arity="2" scope="X50.1 X63.1" reference="R331" />
    <constraint name="C332" model="TKC" arity="2" scope="X47.1 X69.1" reference="R332" />
    <constraint name="C333" model="TKC" arity="2" scope="X8.1 X55.1" reference="R333" />
    <constraint name="C334" model="TKC" arity="2" scope="X15.1 X29.1" reference="R334" />
    <constraint name="C335" model="TKC" arity="2" scope="X48.1 X49.1" reference="R335" />
    <constraint name="C336" model="TKC" arity="2" scope="X21.1 X42.1" reference="R336" />
    <constraint name="C337" model="TKC" arity="2" scope="X14.1 X61.1" reference="R337" />
    <constraint name="C338" model="TKC" arity="2" scope="X10.1 X40.1" reference="R338" />
    <constraint name="C339" model="TKC" arity="2" scope="X28.1 X70.1" reference="R339" />
    <constraint name="C340" model="TKC" arity="2" scope="X12.1 X70.1" reference="R340" />
    <constraint name="C341" model="TKC" arity="2" scope="X19.1 X50.1" reference="R341" />
    <constraint name="C342" model="TKC" arity="2" scope="X2.1 X8.1" reference="R342" />
    <constraint name="C343" model="TKC" arity="2" scope="X41.1 X53.1" reference="R343" />
    <constraint name="C344" model="TKC" arity="2" scope="X33.1 X38.1" reference="R344" />
    <constraint name="C345" model="TKC" arity="2" scope="X31.1 X70.1" reference="R345" />
    <constraint name="C346" model="TKC" arity="2" scope="X20.1 X31.1" reference="R346" />
    <constraint name="C347" model="TKC" arity="2" scope="X27.1 X29.1" reference="R347" />
    <constraint name="C348" model="TKC" arity="2" scope="X8.1 X46.1" reference="R348" />
    <constraint name="C349" model="TKC" arity="2" scope="X49.1 X59.1" reference="R349" />
    <constraint name="C350" model="TKC" arity="2" scope="X20.1 X68.1" reference="R350" />
    <constraint name="C351" model="TKC" arity="2" scope="X6.1 X24.1" reference="R351" />
    <constraint name="C352" model="TKC" arity="2" scope="X1.1 X41.1" reference="R352" />
    <constraint name="C353" model="TKC" arity="2" scope="X33.1 X61.1" reference="R353" />
    <constraint name="C354" model="TKC" arity="2" scope="X55.1 X70.1" reference="R354" />
    <constraint name="C355" model="TKC" arity="2" scope="X19.1 X25.1" reference="R355" />
    <constraint name="C356" model="TKC" arity="2" scope="X10.1 X41.1" reference="R356" />
    <constraint name="C357" model="TKC" arity="2" scope="X10.1 X47.1" reference="R357" />
    <constraint name="C358" model="TKC" arity="2" scope="X19.1 X33.1" reference="R358" />
    <constraint name="C359" model="TKC" arity="2" scope="X14.1 X35.1" reference="R359" />
    <constraint name="C360" model="TKC" arity="2" scope="X30.1 X57.1" reference="R360" />
    <constraint name="C361" model="TKC" arity="2" scope="X25.1 X67.1" reference="R361" />
    <constraint name="C362" model="TKC" arity="2" scope="X11.1 X22.1" reference="R362" />
    <constraint name="C363" model="TKC" arity="2" scope="X18.1 X67.1" reference="R363" />
    <constraint name="C364" model="TKC" arity="2" scope="X63.1 X69.1" reference="R364" />
    <constraint name="C365" model="TKC" arity="2" scope="X2.1 X47.1" reference="R365" />
    <constraint name="C366" model="TKC" arity="2" scope="X7.1 X55.1" reference="R366" />
    <constraint name="C367" model="TKC" arity="2" scope="X11.1 X23.1" reference="R367" />
    <constraint name="C368" model="TKC" arity="2" scope="X13.1 X31.1" reference="R368" />
    <constraint name="C369" model="TKC" arity="2" scope="X28.1 X54.1" reference="R369" />
    <constraint name="C370" model="TKC" arity="2" scope="X4.1 X54.1" reference="R370" />
    <constraint name="C371" model="TKC" arity="2" scope="X47.1 X62.1" reference="R371" />
    <constraint name="C372" model="TKC" arity="2" scope="X8.1 X61.1" reference="R372" />
    <constraint name="C373" model="TKC" arity="2" scope="X14.1 X15.1" reference="R373" />
    <constraint name="C374" model="TKC" arity="2" scope="X19.1 X38.1" reference="R374" />
    <constraint name="C375" model="TKC" arity="2" scope="X42.1 X43.1" reference="R375" />
    <constraint name="C376" model="TKC" arity="2" scope="X34.1 X50.1" reference="R376" />
    <constraint name="C377" model="TKC" arity="2" scope="X33.1 X57.1" reference="R377" />
    <constraint name="C378" model="TKC" arity="2" scope="X54.1 X58.1" reference="R378" />
    <constraint name="C379" model="TKC" arity="2" scope="X46.1 X62.1" reference="R379" />
    <constraint name="C380" model="TKC" arity="2" scope="X68.1 X69.1" reference="R380" />
    <constraint name="C381" model="TKC" arity="2" scope="X2.1 X52.1" reference="R381" />
    <constraint name="C382" model="TKC" arity="2" scope="X13.1 X59.1" reference="R382" />
    <constraint name="C383" model="TKC" arity="2" scope="X4.1 X43.1" reference="R383" />
    <constraint name="C384" model="TKC" arity="2" scope="X25.1 X63.1" reference="R384" />
    <constraint name="C385" model="TKC" arity="2" scope="X13.1 X35.1" reference="R385" />
    <constraint name="C386" model="TKC" arity="2" scope="X3.1 X32.1" reference="R386" />
    <constraint name="C387" model="TKC" arity="2" scope="X1.1 X27.1" reference="R387" />
    <constraint name="C388" model="TKC" arity="2" scope="X23.1 X62.1" reference="R388" />
    <constraint name="C389" model="TKC" arity="2" scope="X46.1 X56.1" reference="R389" />
    <constraint name="C390" model="TKC" arity="2" scope="X11.1 X13.1" reference="R390" />
    <constraint name="C391" model="TKC" arity="2" scope="X45.1 X47.1" reference="R391" />
    <constraint name="C392" model="TKC" arity="2" scope="X50.1 X60.1" reference="R392" />
    <constraint name="C393" model="TKC" arity="2" scope="X16.1 X52.1" reference="R393" />
    <constraint name="C394" model="TKC" arity="2" scope="X13.1 X39.1" reference="R394" />
    <constraint name="C395" model="TKC" arity="2" scope="X8.1 X60.1" reference="R395" />
    <constraint name="C396" model="TKC" arity="2" scope="X24.1 X56.1" reference="R396" />
    <constraint name="C397" model="TKC" arity="2" scope="X43.1 X51.1" reference="R397" />
    <constraint name="C398" model="TKC" arity="2" scope="X12.1 X34.1" reference="R398" />
    <constraint name="C399" model="TKC" arity="2" scope="X33.1 X56.1" reference="R399" />
    <constraint name="C400" model="TKC" arity="2" scope="X15.1 X44.1" reference="R400" />
    <constraint name="C401" model="TKC" arity="2" scope="X59.1 X65.1" reference="R401" />
    <constraint name="C402" model="TKC" arity="2" scope="X4.1 X53.1" reference="R402" />
    <constraint name="C403" model="TKC" arity="2" scope="X25.1 X37.1" reference="R403" />
    <constraint name="C404" model="TKC" arity="2" scope="X29.1 X61.1" reference="R404" />
    <constraint name="C405" model="TKC" arity="2" scope="X32.1 X46.1" reference="R405" />
    <constraint name="C406" model="TKC" arity="2" scope="X13.1 X54.1" reference="R406" />
    <constraint name="C407" model="TKC" arity="2" scope="X29.1 X36.1" reference="R407" />
    <constraint name="C408" model="TKC" arity="2" scope="X4.1 X12.1" reference="R408" />
    <constraint name="C409" model="TKC" arity="2" scope="X17.1 X38.1" reference="R409" />
    <constraint name="C410" model="TKC" arity="2" scope="X5.1 X38.1" reference="R410" />
    <constraint name="C411" model="TKC" arity="2" scope="X12.1 X39.1" reference="R411" />
    <constraint name="C412" model="TKC" arity="2" scope="X27.1 X55.1" reference="R412" />
    <constraint name="C413" model="TKC" arity="2" scope="X9.1 X49.1" reference="R413" />
    <constraint name="C414" model="TKC" arity="2" scope="X23.1 X33.1" reference="R414" />
    <constraint name="C415" model="TKC" arity="2" scope="X1.1 X34.1" reference="R415" />
    <constraint name="C416" model="TKC" arity="2" scope="X12.1 X26.1" reference="R416" />
    <constraint name="C417" model="TKC" arity="2" scope="X2.1 X59.1" reference="R417" />
    <constraint name="C418" model="TKC" arity="2" scope="X1.1 X30.1" reference="R418" />
    <constraint name="C419" model="TKC" arity="2" scope="X14.1 X62.1" reference="R419" />
    <constraint name="C420" model="TKC" arity="2" scope="X46.1 X64.1" reference="R420" />
    <constraint name="C421" model="TKC" arity="2" scope="X53.1 X57.1" reference="R421" />
    <constraint name="C422" model="TKC" arity="2" scope="X4.1 X29.1" reference="R422" />
    <constraint name="C423" model="TKC" arity="2" scope="X8.1 X19.1" reference="R423" />
    <constraint name="C424" model="TKC" arity="2" scope="X65.1 X67.1" reference="R424" />
    <constraint name="C425" model="TKC" arity="2" scope="X12.1 X32.1" reference="R425" />
    <constraint name="C426" model="TKC" arity="2" scope="X26.1 X58.1" reference="R426" />
    <constraint name="C427" model="TKC" arity="2" scope="X45.1 X58.1" reference="R427" />
    <constraint name="C428" model="TKC" arity="2" scope="X5.1 X7.1" reference="R428" />
    <constraint name="C429" model="TKC" arity="2" scope="X7.1 X51.1" reference="R429" />
    <constraint name="C430" model="TKC" arity="2" scope="X52.1 X53.1" reference="R430" />
    <constraint name="C431" model="TKC" arity="2" scope="X47.1 X54.1" reference="R431" />
    <constraint name="C432" model="TKC" arity="2" scope="X50.1 X56.1" reference="R432" />
    <constraint name="C433" model="TKC" arity="2" scope="X30.1 X53.1" reference="R433" />
    <constraint name="C434" model="TKC" arity="2" scope="X42.1 X64.1" reference="R434" />
    <constraint name="C435" model="TKC" arity="2" scope="X30.1 X46.1" reference="R435" />
    <constraint name="C436" model="TKC" arity="2" scope="X20.1 X36.1" reference="R436" />
    <constraint name="C437" model="TKC" arity="2" scope="X11.1 X60.1" reference="R437" />
    <constraint name="C438" model="TKC" arity="2" scope="X5.1 X36.1" reference="R438" />
    <constraint name="C439" model="TKC" arity="2" scope="X11.1 X62.1" reference="R439" />
    <constraint name="C440" model="TKC" arity="2" scope="X51.1 X66.1" reference="R440" />
    <constraint name="C441" model="TKC" arity="2" scope="X22.1 X34.1" reference="R441" />
    <constraint name="C442" model="TKC" arity="2" scope="X38.1 X53.1" reference="R442" />
    <constraint name="C443" model="TKC" arity="2" scope="X47.1 X52.1" reference="R443" />
    <constraint name="C444" model="TKC" arity="2" scope="X25.1 X54.1" reference="R444" />
    <constraint name="C445" model="TKC" arity="2" scope="X11.1 X64.1" reference="R445" />
    <constraint name="C446" model="TKC" arity="2" scope="X29.1 X64.1" reference="R446" />
    <constraint name="C447" model="TKC" arity="2" scope="X2.1 X29.1" reference="R447" />
    <constraint name="C448" model="TKC" arity="2" scope="X47.1 X60.1" reference="R448" />
    <constraint name="C449" model="TKC" arity="2" scope="X18.1 X64.1" reference="R449" />
    <constraint name="C450" model="TKC" arity="2" scope="X24.1 X64.1" reference="R450" />
    <constraint name="C451" model="TKC" arity="2" scope="X2.1 X53.1" reference="R451" />
    <constraint name="C452" model="TKC" arity="2" scope="X10.1 X30.1" reference="R452" />
    <constraint name="C453" model="TKC" arity="2" scope="X10.1 X34.1" reference="R453" />
    <constraint name="C454" model="TKC" arity="2" scope="X1.1 X58.1" reference="R454" />
    <constraint name="C455" model="TKC" arity="2" scope="X24.1 X54.1" reference="R455" />
    <constraint name="C456" model="TKC" arity="2" scope="X60.1 X69.1" reference="R456" />
    <constraint name="C457" model="TKC" arity="2" scope="X12.1 X66.1" reference="R457" />
    <constraint name="C458" model="TKC" arity="2" scope="X1.1 X53.1" reference="R458" />
    <constraint name="C459" model="TKC" arity="2" scope="X28.1 X52.1" reference="R459" />
    <constraint name="C460" model="TKC" arity="2" scope="X10.1 X39.1" reference="R460" />
    <constraint name="C461" model="TKC" arity="2" scope="X20.1 X65.1" reference="R461" />
    <constraint name="C462" model="TKC" arity="2" scope="X21.1 X28.1" reference="R462" />
    <constraint name="C463" model="TKC" arity="2" scope="X9.1 X53.1" reference="R463" />
    <constraint name="C464" model="TKC" arity="2" scope="X4.1 X32.1" reference="R464" />
    <constraint name="C465" model="TKC" arity="2" scope="X14.1 X70.1" reference="R465" />
    <constraint name="C466" model="TKC" arity="2" scope="X12.1 X17.1" reference="R466" />
    <constraint name="C467" model="TKC" arity="2" scope="X1.1 X26.1" reference="R467" />
    <constraint name="C468" model="TKC" arity="2" scope="X4.1 X22.1" reference="R468" />
    <constraint name="C469" model="TKC" arity="2" scope="X2.1 X30.1" reference="R469" />
    <constraint name="C470" model="TKC" arity="2" scope="X43.1 X44.1" reference="R470" />
    <constraint name="C471" model="TKC" arity="2" scope="X30.1 X61.1" reference="R471" />
    <constraint name="C472" model="TKC" arity="2" scope="X18.1 X51.1" reference="R472" />
    <constraint name="C473" model="TKC" arity="2" scope="X1.1 X39.1" reference="R473" />
    <constraint name="C474" model="TKC" arity="2" scope="X48.1 X50.1" reference="R474" />
    <constraint name="C475" model="TKC" arity="2" scope="X2.1 X26.1" reference="R475" />
    <constraint name="C476" model="TKC" arity="2" scope="X40.1 X67.1" reference="R476" />
    <constraint name="C477" model="TKC" arity="2" scope="X65.1 X69.1" reference="R477" />
    <constraint name="C478" model="TKC" arity="2" scope="X13.1 X62.1" reference="R478" />
    <constraint name="C479" model="TKC" arity="2" scope="X35.1 X69.1" reference="R479" />
    <constraint name="C480" model="TKC" arity="2" scope="X22.1 X29.1" reference="R480" />
    <constraint name="C481" model="TKC" arity="2" scope="X3.1 X66.1" reference="R481" />
    <constraint name="C482" model="TKC" arity="2" scope="X33.1 X70.1" reference="R482" />
    <constraint name="C483" model="TKC" arity="2" scope="X13.1 X68.1" reference="R483" />
    <constraint name="C484" model="TKC" arity="2" scope="X12.1 X35.1" reference="R484" />
    <constraint name="C485" model="TKC" arity="2" scope="X6.1 X35.1" reference="R485" />
    <constraint name="C486" model="TKC" arity="2" scope="X56.1 X68.1" reference="R486" />
    <constraint name="C487" model="TKC" arity="2" scope="X20.1 X37.1" reference="R487" />
    <constraint name="C488" model="TKC" arity="2" scope="X40.1 X68.1" reference="R488" />
    <constraint name="C489" model="TKC" arity="2" scope="X7.1 X66.1" reference="R489" />
    <constraint name="C490" model="TKC" arity="2" scope="X6.1 X36.1" reference="R490" />
    <constraint name="C491" model="TKC" arity="2" scope="X13.1 X42.1" reference="R491" />
    <constraint name="C492" model="TKC" arity="2" scope="X15.1 X70.1" reference="R492" />
    <constraint name="C493" model="TKC" arity="2" scope="X30.1 X62.1" reference="R493" />
    <constraint name="C494" model="TKC" arity="2" scope="X12.1 X67.1" reference="R494" />
    <constraint name="C495" model="TKC" arity="2" scope="X11.1 X21.1" reference="R495" />
    <constraint name="C496" model="TKC" arity="2" scope="X36.1 X70.1" reference="R496" />
    <constraint name="C497" model="TKC" arity="2" scope="X18.1 X30.1" reference="R497" />
    <constraint name="C498" model="TKC" arity="2" scope="X50.1 X61.1" reference="R498" />
    <constraint name="C499" model="TKC" arity="2" scope="X11.1 X49.1" reference="R499" />
    <constraint name="C500" model="TKC" arity="2" scope="X35.1 X57.1" reference="R500" />
    <constraint name="C501" model="TKC" arity="2" scope="X15.1 X53.1" reference="R501" />
    <constraint name="C502" model="TKC" arity="2" scope="X44.1 X45.1" reference="R502" />
    <constraint name="C503" model="TKC" arity="2" scope="X28.1 X29.1" reference="R503" />
    <constraint name="C504" model="TKC" arity="2" scope="X48.1 X59.1" reference="R504" />
    <constraint name="C505" model="TKC" arity="2" scope="X19.1 X32.1" reference="R505" />
    <constraint name="C506" model="TKC" arity="2" scope="X19.1 X66.1" reference="R506" />
    <constraint name="C507" model="TKC" arity="2" scope="X31.1 X41.1" reference="R507" />
    <constraint name="C508" model="TKC" arity="2" scope="X13.1 X43.1" reference="R508" />
    <constraint name="C509" model="TKC" arity="2" scope="X11.1 X33.1" reference="R509" />
    <constraint name="C510" model="TKC" arity="2" scope="X33.1 X64.1" reference="R510" />
    <constraint name="C511" model="TKC" arity="2" scope="X37.1 X58.1" reference="R511" />
    <constraint name="C512" model="TKC" arity="2" scope="X25.1 X36.1" reference="R512" />
    <constraint name="C513" model="TKC" arity="2" scope="X37.1 X57.1" reference="R513" />
    <constraint name="C514" model="TKC" arity="2" scope="X17.1 X40.1" reference="R514" />
    <constraint name="C515" model="TKC" arity="2" scope="X26.1 X38.1" reference="R515" />
    <constraint name="C516" model="TKC" arity="2" scope="X48.1 X68.1" reference="R516" />
    <constraint name="C517" model="TKC" arity="2" scope="X23.1 X29.1" reference="R517" />
    <constraint name="C518" model="TKC" arity="2" scope="X4.1 X47.1" reference="R518" />
    <constraint name="C519" model="TKC" arity="2" scope="X56.1 X59.1" reference="R519" />
    <constraint name="C520" model="TKC" arity="2" scope="X6.1 X56.1" reference="R520" />
    <constraint name="C521" model="TKC" arity="2" scope="X34.1 X52.1" reference="R521" />
    <constraint name="C522" model="TKC" arity="2" scope="X19.1 X64.1" reference="R522" />
    <constraint name="C523" model="TKC" arity="2" scope="X55.1 X66.1" reference="R523" />
    <constraint name="C524" model="TKC" arity="2" scope="X15.1 X26.1" reference="R524" />
    <constraint name="C525" model="TKC" arity="2" scope="X16.1 X47.1" reference="R525" />
    <constraint name="C526" model="TKC" arity="2" scope="X11.1 X35.1" reference="R526" />
    <constraint name="C527" model="TKC" arity="2" scope="X9.1 X23.1" reference="R527" />
    <constraint name="C528" model="TKC" arity="2" scope="X13.1 X55.1" reference="R528" />
    <constraint name="C529" model="TKC" arity="2" scope="X49.1 X67.1" reference="R529" />
    <constraint name="C530" model="TKC" arity="2" scope="X38.1 X54.1" reference="R530" />
    <constraint name="C531" model="TKC" arity="2" scope="X14.1 X20.1" reference="R531" />
    <constraint name="C532" model="TKC" arity="2" scope="X54.1 X66.1" reference="R532" />
    <constraint name="C533" model="TKC" arity="2" scope="X15.1 X46.1" reference="R533" />
    <constraint name="C534" model="TKC" arity="2" scope="X19.1 X59.1" reference="R534" />
    <constraint name="C535" model="TKC" arity="2" scope="X29.1 X70.1" reference="R535" />
    <constraint name="C536" model="TKC" arity="2" scope="X40.1 X49.1" reference="R536" />
    <constraint name="C537" model="TKC" arity="2" scope="X38.1 X63.1" reference="R537" />
    <constraint name="C538" model="TKC" arity="2" scope="X19.1 X22.1" reference="R538" />
    <constraint name="C539" model="TKC" arity="2" scope="X34.1 X64.1" reference="R539" />
    <constraint name="C540" model="TKC" arity="2" scope="X17.1 X56.1" reference="R540" />
    <constraint name="C541" model="TKC" arity="2" scope="X22.1 X69.1" reference="R541" />
    <constraint name="C542" model="TKC" arity="2" scope="X17.1 X57.1" reference="R542" />
    <constraint name="C543" model="TKC" arity="2" scope="X32.1 X37.1" reference="R543" />
    <constraint name="C544" model="TKC" arity="2" scope="X10.1 X21.1" reference="R544" />
    <constraint name="C545" model="TKC" arity="2" scope="X12.1 X52.1" reference="R545" />
    <constraint name="C546" model="TKC" arity="2" scope="X4.1 X5.1" reference="R546" />
    <constraint name="C547" model="TKC" arity="2" scope="X14.1 X34.1" reference="R547" />
    <constraint name="C548" model="TKC" arity="2" scope="X20.1 X61.1" reference="R548" />
    <constraint name="C549" model="TKC" arity="2" scope="X24.1 X37.1" reference="R549" />
    <constraint name="C550" model="TKC" arity="2" scope="X11.1 X28.1" reference="R550" />
    <constraint name="C551" model="TKC" arity="2" scope="X28.1 X40.1" reference="R551" />
    <constraint name="C552" model="TKC" arity="2" scope="X26.1 X37.1" reference="R552" />
    <constraint name="C553" model="TKC" arity="2" scope="X12.1 X49.1" reference="R553" />
    <constraint name="C554" model="TKC" arity="2" scope="X27.1 X57.1" reference="R554" />
    <constraint name="C555" model="TKC" arity="2" scope="X6.1 X66.1" reference="R555" />
    <constraint name="C556" model="TKC" arity="2" scope="X2.1 X16.1" reference="R556" />
    <constraint name="C557" model="TKC" arity="2" scope="X24.1 X50.1" reference="R557" />
    <constraint name="C558" model="TKC" arity="2" scope="X1.1 X61.1" reference="R558" />
    <constraint name="C559" model="TKC" arity="2" scope="X53.1 X61.1" reference="R559" />
    <constraint name="C560" model="TKC" arity="2" scope="X23.1 X35.1" reference="R560" />
    <constraint name="C561" model="TKC" arity="2" scope="X7.1 X12.1" reference="R561" />
    <constraint name="C562" model="TKC" arity="2" scope="X2.1 X67.1" reference="R562" />
    <constraint name="C563" model="TKC" arity="2" scope="X54.1 X56.1" reference="R563" />
    <constraint name="C564" model="TKC" arity="2" scope="X18.1 X26.1" reference="R564" />
    <constraint name="C565" model="TKC" arity="2" scope="X51.1 X62.1" reference="R565" />
    <constraint name="C566" model="TKC" arity="2" scope="X2.1 X44.1" reference="R566" />
    <constraint name="C567" model="TKC" arity="2" scope="X10.1 X18.1" reference="R567" />
    <constraint name="C568" model="TKC" arity="2" scope="X51.1 X59.1" reference="R568" />
    <constraint name="C569" model="TKC" arity="2" scope="X15.1 X61.1" reference="R569" />
    <constraint name="C570" model="TKC" arity="2" scope="X47.1 X53.1" reference="R570" />
    <constraint name="C571" model="TKC" arity="2" scope="X50.1 X53.1" reference="R571" />
    <constraint name="C572" model="TKC" arity="2" scope="X1.1 X57.1" reference="R572" />
    <constraint name="C573" model="TKC" arity="2" scope="X31.1 X54.1" reference="R573" />
    <constraint name="C574" model="TKC" arity="2" scope="X48.1 X70.1" reference="R574" />
    <constraint name="C575" model="TKC" arity="2" scope="X23.1 X31.1" reference="R575" />
    <constraint name="C576" model="TKC" arity="2" scope="X27.1 X67.1" reference="R576" />
    <constraint name="C577" model="TKC" arity="2" scope="X21.1 X62.1" reference="R577" />
    <constraint name="C578" model="TKC" arity="2" scope="X8.1 X38.1" reference="R578" />
    <constraint name="C579" model="TKC" arity="2" scope="X20.1 X56.1" reference="R579" />
    <constraint name="C580" model="TKC" arity="2" scope="X16.1 X36.1" reference="R580" />
    <constraint name="C581" model="TKC" arity="2" scope="X27.1 X37.1" reference="R581" />
    <constraint name="C582" model="TKC" arity="2" scope="X57.1 X66.1" reference="R582" />
    <constraint name="C583" model="TKC" arity="2" scope="X3.1 X5.1" reference="R583" />
    <constraint name="C584" model="TKC" arity="2" scope="X6.1 X30.1" reference="R584" />
    <constraint name="C585" model="TKC" arity="2" scope="X7.1 X40.1" reference="R585" />
    <constraint name="C586" model="TKC" arity="2" scope="X16.1 X33.1" reference="R586" />
    <constraint name="C587" model="TKC" arity="2" scope="X57.1 X67.1" reference="R587" />
    <constraint name="C588" model="TKC" arity="2" scope="X15.1 X36.1" reference="R588" />
    <constraint name="C589" model="TKC" arity="2" scope="X5.1 X12.1" reference="R589" />
    <constraint name="C590" model="TKC" arity="2" scope="X4.1 X30.1" reference="R590" />
    <constraint name="C591" model="TKC" arity="2" scope="X21.1 X69.1" reference="R591" />
    <constraint name="C592" model="TKC" arity="2" scope="X29.1 X56.1" reference="R592" />
    <constraint name="C593" model="TKC" arity="2" scope="X15.1 X19.1" reference="R593" />
    <constraint name="C594" model="TKC" arity="2" scope="X56.1 X60.1" reference="R594" />
    <constraint name="C595" model="TKC" arity="2" scope="X32.1 X58.1" reference="R595" />
    <constraint name="C596" model="TKC" arity="2" scope="X13.1 X58.1" reference="R596" />
    <constraint name="C597" model="TKC" arity="2" scope="X35.1 X43.1" reference="R597" />
    <constraint name="C598" model="TKC" arity="2" scope="X20.1 X62.1" reference="R598" />
    <constraint name="C599" model="TKC" arity="2" scope="X15.1 X68.1" reference="R599" />
    <constraint name="C600" model="TKC" arity="2" scope="X22.1 X24.1" reference="R600" />
    <constraint name="C601" model="TKC" arity="2" scope="X26.1 X55.1" reference="R601" />
    <constraint name="C602" model="TKC" arity="2" scope="X31.1 X45.1" reference="R602" />
    <constraint name="C603" model="TKC" arity="2" scope="X5.1 X65.1" reference="R603" />
    <constraint name="C604" model="TKC" arity="2" scope="X57.1 X59.1" reference="R604" />
    <constraint name="C605" model="TKC" arity="2" scope="X7.1 X26.1" reference="R605" />
    <constraint name="C606" model="TKC" arity="2" scope="X16.1 X53.1" reference="R606" />
    <constraint name="C607" model="TKC" arity="2" scope="X3.1 X23.1" reference="R607" />
    <constraint name="C608" model="TKC" arity="2" scope="X34.1 X38.1" reference="R608" />
    <constraint name="C609" model="TKC" arity="2" scope="X14.1 X26.1" reference="R609" />
    <constraint name="C610" model="TKC" arity="2" scope="X10.1 X16.1" reference="R610" />
    <constraint name="C611" model="TKC" arity="2" scope="X13.1 X69.1" reference="R611" />
    <constraint name="C612" model="TKC" arity="2" scope="X1.1 X22.1" reference="R612" />
    <constraint name="C613" model="TKC" arity="2" scope="X63.1 X66.1" reference="R613" />
    <constraint name="C614" model="TKC" arity="2" scope="X8.1 X41.1" reference="R614" />
    <constraint name="C615" model="TKC" arity="2" scope="X7.1 X43.1" reference="R615" />
    <constraint name="C616" model="TKC" arity="2" scope="X6.1 X43.1" reference="R616" />
    <constraint name="C617" model="TKC" arity="2" scope="X17.1 X46.1" reference="R617" />
    <constraint name="C618" model="TKC" arity="2" scope="X26.1 X44.1" reference="R618" />
    <constraint name="C619" model="TKC" arity="2" scope="X16.1 X21.1" reference="R619" />
    <constraint name="C620" model="TKC" arity="2" scope="X39.1 X65.1" reference="R620" />
    <constraint name="C621" model="TKC" arity="2" scope="X40.1 X50.1" reference="R621" />
    <constraint name="C622" model="TKC" arity="2" scope="X22.1 X55.1" reference="R622" />
    <constraint name="C623" model="TKC" arity="2" scope="X56.1 X67.1" reference="R623" />
    <constraint name="C624" model="TKC" arity="2" scope="X49.1 X58.1" reference="R624" />
    <constraint name="C625" model="TKC" arity="2" scope="X28.1 X44.1" reference="R625" />
    <constraint name="C626" model="TKC" arity="2" scope="X27.1 X62.1" reference="R626" />
    <constraint name="C627" model="TKC" arity="2" scope="X3.1 X50.1" reference="R627" />
    <constraint name="C628" model="TKC" arity="2" scope="X6.1 X17.1" reference="R628" />
    <constraint name="C629" model="TKC" arity="2" scope="X21.1 X55.1" reference="R629" />
    <constraint name="C630" model="TKC" arity="2" scope="X52.1 X64.1" reference="R630" />
    <constraint name="C631" model="TKC" arity="2" scope="X12.1 X41.1" reference="R631" />
    <constraint name="C632" model="TKC" arity="2" scope="X12.1 X59.1" reference="R632" />
    <constraint name="C633" model="TKC" arity="2" scope="X2.1 X46.1" reference="R633" />
    <constraint name="C634" model="TKC" arity="2" scope="X47.1 X63.1" reference="R634" />
    <constraint name="C635" model="TKC" arity="2" scope="X42.1 X44.1" reference="R635" />
    <constraint name="C636" model="TKC" arity="2" scope="X17.1 X45.1" reference="R636" />
    <constraint name="C637" model="TKC" arity="2" scope="X33.1 X43.1" reference="R637" />
    <constraint name="C638" model="TKC" arity="2" scope="X21.1 X30.1" reference="R638" />
    <constraint name="C639" model="TKC" arity="2" scope="X1.1 X48.1" reference="R639" />
    <constraint name="C640" model="TKC" arity="2" scope="X50.1 X66.1" reference="R640" />
    <constraint name="C641" model="TKC" arity="2" scope="X46.1 X50.1" reference="R641" />
    <constraint name="C642" model="TKC" arity="2" scope="X6.1 X61.1" reference="R642" />
    <constraint name="C643" model="TKC" arity="2" scope="X1.1 X45.1" reference="R643" />
    <constraint name="C644" model="TKC" arity="2" scope="X7.1 X38.1" reference="R644" />
    <constraint name="C645" model="TKC" arity="2" scope="X22.1 X58.1" reference="R645" />
    <constraint name="C646" model="TKC" arity="2" scope="X1.1 X2.1" reference="R646" />
    <constraint name="C647" model="TKC" arity="2" scope="X51.1 X56.1" reference="R647" />
    <constraint name="C648" model="TKC" arity="2" scope="X28.1 X38.1" reference="R648" />
    <constraint name="C649" model="TKC" arity="2" scope="X8.1 X57.1" reference="R649" />
    <constraint name="C650" model="TKC" arity="2" scope="X1.1 X44.1" reference="R650" />
    <constraint name="C651" model="TKC" arity="2" scope="X9.1 X60.1" reference="R651" />
    <constraint name="C652" model="TKC" arity="2" scope="X15.1 X55.1" reference="R652" />
    <constraint name="C653" model="TKC" arity="2" scope="X3.1 X29.1" reference="R653" />
    <constraint name="C654" model="TKC" arity="2" scope="X27.1 X69.1" reference="R654" />
    <constraint name="C655" model="TKC" arity="2" scope="X56.1 X63.1" reference="R655" />
    <constraint name="C656" model="TKC" arity="2" scope="X8.1 X33.1" reference="R656" />
    <constraint name="C657" model="TKC" arity="2" scope="X36.1 X63.1" reference="R657" />
    <constraint name="C658" model="TKC" arity="2" scope="X11.1 X70.1" reference="R658" />
    <constraint name="C659" model="TKC" arity="2" scope="X20.1 X38.1" reference="R659" />
    <constraint name="C660" model="TKC" arity="2" scope="X7.1 X56.1" reference="R660" />
    <constraint name="C661" model="TKC" arity="2" scope="X8.1 X26.1" reference="R661" />
    <constraint name="C662" model="TKC" arity="2" scope="X19.1 X49.1" reference="R662" />
    <constraint name="C663" model="TKC" arity="2" scope="X44.1 X47.1" reference="R663" />
    <constraint name="C664" model="TKC" arity="2" scope="X42.1 X69.1" reference="R664" />
    <constraint name="C665" model="TKC" arity="2" scope="X38.1 X40.1" reference="R665" />
    <constraint name="C666" model="TKC" arity="2" scope="X24.1 X38.1" reference="R666" />
    <constraint name="C667" model="TKC" arity="2" scope="X7.1 X17.1" reference="R667" />
    <constraint name="C668" model="TKC" arity="2" scope="X1.1 X35.1" reference="R668" />
    <constraint name="C669" model="TKC" arity="2" scope="X52.1 X58.1" reference="R669" />
    <constraint name="C670" model="TKC" arity="2" scope="X17.1 X62.1" reference="R670" />
    <constraint name="C671" model="TKC" arity="2" scope="X2.1 X23.1" reference="R671" />
    <constraint name="C672" model="TKC" arity="2" scope="X18.1 X69.1" reference="R672" />
    <constraint name="C673" model="TKC" arity="2" scope="X4.1 X65.1" reference="R673" />
    <constraint name="C674" model="TKC" arity="2" scope="X31.1 X32.1" reference="R674" />
    <constraint name="C675" model="TKC" arity="2" scope="X45.1 X62.1" reference="R675" />
    <constraint name="C676" model="TKC" arity="2" scope="X39.1 X40.1" reference="R676" />
    <constraint name="C677" model="TKC" arity="2" scope="X51.1 X53.1" reference="R677" />
    <constraint name="C678" model="TKC" arity="2" scope="X54.1 X67.1" reference="R678" />
    <constraint name="C679" model="TKC" arity="2" scope="X28.1 X39.1" reference="R679" />
    <constraint name="C680" model="TKC" arity="2" scope="X11.1 X42.1" reference="R680" />
    <constraint name="C681" model="TKC" arity="2" scope="X9.1 X55.1" reference="R681" />
    <constraint name="C682" model="TKC" arity="2" scope="X18.1 X55.1" reference="R682" />
    <constraint name="C683" model="TKC" arity="2" scope="X11.1 X34.1" reference="R683" />
    <constraint name="C684" model="TKC" arity="2" scope="X7.1 X25.1" reference="R684" />
    <constraint name="C685" model="TKC" arity="2" scope="X7.1 X18.1" reference="R685" />
    <constraint name="C686" model="TKC" arity="2" scope="X27.1 X33.1" reference="R686" />
    <constraint name="C687" model="TKC" arity="2" scope="X31.1 X64.1" reference="R687" />
    <constraint name="C688" model="TKC" arity="2" scope="X12.1 X54.1" reference="R688" />
    <constraint name="C689" model="TKC" arity="2" scope="X2.1 X57.1" reference="R689" />
    <constraint name="C690" model="TKC" arity="2" scope="X30.1 X51.1" reference="R690" />
    <constraint name="C691" model="TKC" arity="2" scope="X7.1 X11.1" reference="R691" />
    <constraint name="C692" model="TKC" arity="2" scope="X26.1 X66.1" reference="R692" />
    <constraint name="C693" model="TKC" arity="2" scope="X29.1 X57.1" reference="R693" />
    <constraint name="C694" model="TKC" arity="2" scope="X30.1 X50.1" reference="R694" />
    <constraint name="C695" model="TKC" arity="2" scope="X3.1 X4.1" reference="R695" />
    <constraint name="C696" model="TKC" arity="2" scope="X15.1 X25.1" reference="R696" />
    <constraint name="C697" model="TKC" arity="2" scope="X43.1 X60.1" reference="R697" />
    <constraint name="C698" model="TKC" arity="2" scope="X46.1 X47.1" reference="R698" />
    <constraint name="C699" model="TKC" arity="2" scope="X11.1 X58.1" reference="R699" />
    <constraint name="C700" model="TKC" arity="2" scope="X3.1 X12.1" reference="R700" />
    <constraint name="C701" model="TKC" arity="2" scope="X33.1 X51.1" reference="R701" />
    <constraint name="C702" model="TKC" arity="2" scope="X14.1 X58.1" reference="R702" />
    <constraint name="C703" model="TKC" arity="2" scope="X21.1 X41.1" reference="R703" />
    <constraint name="C704" model="TKC" arity="2" scope="X60.1 X68.1" reference="R704" />
    <constraint name="C705" model="TKC" arity="2" scope="X12.1 X21.1" reference="R705" />
    <constraint name="C706" model="TKC" arity="2" scope="X22.1 X28.1" reference="R706" />
    <constraint name="C707" model="TKC" arity="2" scope="X14.1 X47.1" reference="R707" />
    <constraint name="C708" model="TKC" arity="2" scope="X11.1 X61.1" reference="R708" />
    <constraint name="C709" model="TKC" arity="2" scope="X6.1 X63.1" reference="R709" />
    <constraint name="C710" model="TKC" arity="2" scope="X18.1 X19.1" reference="R710" />
    <constraint name="C711" model="TKC" arity="2" scope="X23.1 X25.1" reference="R711" />
    <constraint name="C712" model="TKC" arity="2" scope="X6.1 X14.1" reference="R712" />
    <constraint name="C713" model="TKC" arity="2" scope="X40.1 X69.1" reference="R713" />
    <constraint name="C714" model="TKC" arity="2" scope="X20.1 X57.1" reference="R714" />
    <constraint name="C715" model="TKC" arity="2" scope="X54.1 X59.1" reference="R715" />
    <constraint name="C716" model="TKC" arity="2" scope="X25.1 X30.1" reference="R716" />
    <constraint name="C717" model="TKC" arity="2" scope="X14.1 X44.1" reference="R717" />
    <constraint name="C718" model="TKC" arity="2" scope="X20.1 X54.1" reference="R718" />
    <constraint name="C719" model="TKC" arity="2" scope="X42.1 X52.1" reference="R719" />
    <constraint name="C720" model="TKC" arity="2" scope="X4.1 X42.1" reference="R720" />
    <constraint name="C721" model="TKC" arity="2" scope="X30.1 X39.1" reference="R721" />
    <constraint name="C722" model="TKC" arity="2" scope="X30.1 X49.1" reference="R722" />
    <constraint name="C723" model="TKC" arity="2" scope="X15.1 X62.1" reference="R723" />
    <constraint name="C724" model="TKC" arity="2" scope="X33.1 X47.1" reference="R724" />
    <constraint name="C725" model="TKC" arity="2" scope="X61.1 X70.1" reference="R725" />
    <constraint name="C726" model="TKC" arity="2" scope="X30.1 X60.1" reference="R726" />
    <constraint name="C727" model="TKC" arity="2" scope="X5.1 X48.1" reference="R727" />
    <constraint name="C728" model="TKC" arity="2" scope="X9.1 X70.1" reference="R728" />
    <constraint name="C729" model="TKC" arity="2" scope="X11.1 X32.1" reference="R729" />
    <constraint name="C730" model="TKC" arity="2" scope="X4.1 X45.1" reference="R730" />
    <constraint name="C731" model="TKC" arity="2" scope="X62.1 X67.1" reference="R731" />
    <constraint name="C732" model="TKC" arity="2" scope="X4.1 X67.1" reference="R732" />
    <constraint name="C733" model="TKC" arity="2" scope="X58.1 X70.1" reference="R733" />
    <constraint name="C734" model="TKC" arity="2" scope="X35.1 X37.1" reference="R734" />
    <constraint name="C735" model="TKC" arity="2" scope="X4.1 X39.1" reference="R735" />
    <constraint name="C736" model="TKC" arity="2" scope="X4.1 X50.1" reference="R736" />
    <constraint name="C737" model="TKC" arity="2" scope="X14.1 X52.1" reference="R737" />
    <constraint name="C738" model="TKC" arity="2" scope="X8.1 X31.1" reference="R738" />
    <constraint name="C739" model="TKC" arity="2" scope="X2.1 X12.1" reference="R739" />
    <constraint name="C740" model="TKC" arity="2" scope="X26.1 X59.1" reference="R740" />
    <constraint name="C741" model="TKC" arity="2" scope="X30.1 X55.1" reference="R741" />
    <constraint name="C742" model="TKC" arity="2" scope="X52.1 X67.1" reference="R742" />
    <constraint name="C743" model="TKC" arity="2" scope="X7.1 X23.1" reference="R743" />
    <constraint name="C744" model="TKC" arity="2" scope="X26.1 X28.1" reference="R744" />
    <constraint name="C745" model="TKC" arity="2" scope="X3.1 X15.1" reference="R745" />
    <constraint name="C746" model="TKC" arity="2" scope="X6.1 X32.1" reference="R746" />
    <constraint name="C747" model="TKC" arity="2" scope="X27.1 X46.1" reference="R747" />
    <constraint name="C748" model="TKC" arity="2" scope="X19.1 X40.1" reference="R748" />
    <constraint name="C749" model="TKC" arity="2" scope="X41.1 X44.1" reference="R749" />
    <constraint name="C750" model="TKC" arity="2" scope="X47.1 X57.1" reference="R750" />
    <constraint name="C751" model="TKC" arity="2" scope="X38.1 X50.1" reference="R751" />
    <constraint name="C752" model="TKC" arity="2" scope="X11.1 X54.1" reference="R752" />
    <constraint name="C753" model="TKC" arity="2" scope="X23.1 X44.1" reference="R753" />
    <constraint name="C754" model="TKC" arity="2" scope="X9.1 X19.1" reference="R754" />
    <constraint name="C755" model="TKC" arity="2" scope="X27.1 X70.1" reference="R755" />
    <constraint name="C756" model="TKC" arity="2" scope="X5.1 X60.1" reference="R756" />
    <constraint name="C757" model="TKC" arity="2" scope="X33.1 X54.1" reference="R757" />
    <constraint name="C758" model="TKC" arity="2" scope="X29.1 X45.1" reference="R758" />
    <constraint name="C759" model="TKC" arity="2" scope="X11.1 X15.1" reference="R759" />
    <constraint name="C760" model="TKC" arity="2" scope="X53.1 X56.1" reference="R760" />
    <constraint name="C761" model="TKC" arity="2" scope="X12.1 X18.1" reference="R761" />
    <constraint name="C762" model="TKC" arity="2" scope="X47.1 X64.1" reference="R762" />
    <constraint name="C763" model="TKC" arity="2" scope="X5.1 X22.1" reference="R763" />
    <constraint name="C764" model="TKC" arity="2" scope="X29.1 X69.1" reference="R764" />
    <constraint name="C765" model="TKC" arity="2" scope="X28.1 X63.1" reference="R765" />
    <constraint name="C766" model="TKC" arity="2" scope="X38.1 X45.1" reference="R766" />
    <constraint name="C767" model="TKC" arity="2" scope="X13.1 X48.1" reference="R767" />
    <constraint name="C768" model="TKC" arity="2" scope="X28.1 X53.1" reference="R768" />
    <constraint name="C769" model="TKC" arity="2" scope="X12.1 X22.1" reference="R769" />
    <constraint name="C770" model="TKC" arity="2" scope="X25.1 X27.1" reference="R770" />
    <constraint name="C771" model="TKC" arity="2" scope="X56.1 X66.1" reference="R771" />
    <constraint name="C772" model="TKC" arity="2" scope="X21.1 X60.1" reference="R772" />
    <constraint name="C773" model="TKC" arity="2" scope="X11.1 X56.1" reference="R773" />
    <constraint name="C774" model="TKC" arity="2" scope="X28.1 X37.1" reference="R774" />
    <constraint name="C775" model="TKC" arity="2" scope="X52.1 X69.1" reference="R775" />
    <constraint name="C776" model="TKC" arity="2" scope="X41.1 X63.1" reference="R776" />
    <constraint name="C777" model="TKC" arity="2" scope="X29.1 X68.1" reference="R777" />
    <constraint name="C778" model="TKC" arity="2" scope="X24.1 X40.1" reference="R778" />
    <constraint name="C779" model="TKC" arity="2" scope="X20.1 X40.1" reference="R779" />
    <constraint name="C780" model="TKC" arity="2" scope="X4.1 X7.1" reference="R780" />
    <constraint name="C781" model="TKC" arity="2" scope="X41.1 X67.1" reference="R781" />
    <constraint name="C782" model="TKC" arity="2" scope="X4.1 X20.1" reference="R782" />
    <constraint name="C783" model="TKC" arity="2" scope="X12.1 X64.1" reference="R783" />
    <constraint name="C784" model="TKC" arity="2" scope="X29.1 X37.1" reference="R784" />
    <constraint name="C785" model="TKC" arity="2" scope="X22.1 X57.1" reference="R785" />
    <constraint name="C786" model="TKC" arity="2" scope="X38.1 X68.1" reference="R786" />
    <constraint name="C787" model="TKC" arity="2" scope="X31.1 X62.1" reference="R787" />
    <constraint name="C788" model="TKC" arity="2" scope="X7.1 X28.1" reference="R788" />
    <constraint name="C789" model="TKC" arity="2" scope="X39.1 X60.1" reference="R789" />
    <constraint name="C790" model="TKC" arity="2" scope="X23.1 X50.1" reference="R790" />
    <constraint name="C791" model="TKC" arity="2" scope="X14.1 X68.1" reference="R791" />
    <constraint name="C792" model="TKC" arity="2" scope="X61.1 X62.1" reference="R792" />
    <constraint name="C793" model="TKC" arity="2" scope="X2.1 X66.1" reference="R793" />
    <constraint name="C794" model="TKC" arity="2" scope="X12.1 X69.1" reference="R794" />
    <constraint name="C795" model="TKC" arity="2" scope="X4.1 X40.1" reference="R795" />
    <constraint name="C796" model="TKC" arity="2" scope="X1.1 X4.1" reference="R796" />
    <constraint name="C797" model="TKC" arity="2" scope="X19.1 X51.1" reference="R797" />
    <constraint name="C798" model="TKC" arity="2" scope="X18.1 X68.1" reference="R798" />
    <constraint name="C799" model="TKC" arity="2" scope="X15.1 X63.1" reference="R799" />
    <constraint name="C800" model="TKC" arity="2" scope="X23.1 X43.1" reference="R800" />
    <constraint name="C801" model="TKC" arity="2" scope="X17.1 X63.1" reference="R801" />
    <constraint name="C802" model="TKC" arity="2" scope="X28.1 X64.1" reference="R802" />
    <constraint name="C803" model="TKC" arity="2" scope="X24.1 X34.1" reference="R803" />
    <constraint name="C804" model="TKC" arity="2" scope="X38.1 X56.1" reference="R804" />
    <constraint name="C805" model="TKC" arity="2" scope="X29.1 X58.1" reference="R805" />
    <constraint name="C806" model="TKC" arity="2" scope="X10.1 X46.1" reference="R806" />
    <constraint name="C807" model="TKC" arity="2" scope="X17.1 X47.1" reference="R807" />
    <constraint name="C808" model="TKC" arity="2" scope="X4.1 X51.1" reference="R808" />
    <constraint name="C809" model="TKC" arity="2" scope="X16.1 X57.1" reference="R809" />
    <constraint name="C810" model="TKC" arity="2" scope="X6.1 X40.1" reference="R810" />
    <constraint name="C811" model="TKC" arity="2" scope="X50.1 X70.1" reference="R811" />
    <constraint name="C812" model="TKC" arity="2" scope="X20.1 X48.1" reference="R812" />
    <constraint name="C813" model="TKC" arity="2" scope="X11.1 X16.1" reference="R813" />
    <constraint name="C814" model="TKC" arity="2" scope="X12.1 X42.1" reference="R814" />
    <constraint name="C815" model="TKC" arity="2" scope="X26.1 X50.1" reference="R815" />
    <constraint name="C816" model="TKC" arity="2" scope="X13.1 X46.1" reference="R816" />
    <constraint name="C817" model="TKC" arity="2" scope="X35.1 X66.1" reference="R817" />
    <constraint name="C818" model="TKC" arity="2" scope="X60.1 X70.1" reference="R818" />
    <constraint name="C819" model="TKC" arity="2" scope="X23.1 X37.1" reference="R819" />
    <constraint name="C820" model="TKC" arity="2" scope="X46.1 X57.1" reference="R820" />
    <constraint name="C821" model="TKC" arity="2" scope="X2.1 X49.1" reference="R821" />
    <constraint name="C822" model="TKC" arity="2" scope="X14.1 X41.1" reference="R822" />
    <constraint name="C823" model="TKC" arity="2" scope="X20.1 X51.1" reference="R823" />
    <constraint name="C824" model="TKC" arity="2" scope="X16.1 X35.1" reference="R824" />
    <constraint name="C825" model="TKC" arity="2" scope="X22.1 X39.1" reference="R825" />
    <constraint name="C826" model="TKC" arity="2" scope="X18.1 X47.1" reference="R826" />
    <constraint name="C827" model="TKC" arity="2" scope="X9.1 X64.1" reference="R827" />
    <constraint name="C828" model="TKC" arity="2" scope="X26.1 X61.1" reference="R828" />
    <constraint name="C829" model="TKC" arity="2" scope="X23.1 X60.1" reference="R829" />
    <constraint name="C830" model="TKC" arity="2" scope="X17.1 X32.1" reference="R830" />
    <constraint name="C831" model="TKC" arity="2" scope="X42.1 X46.1" reference="R831" />
    <constraint name="C832" model="TKC" arity="2" scope="X42.1 X49.1" reference="R832" />
    <constraint name="C833" model="TKC" arity="2" scope="X12.1 X58.1" reference="R833" />
    <constraint name="C834" model="TKC" arity="2" scope="X17.1 X18.1" reference="R834" />
    <constraint name="C835" model="TKC" arity="2" scope="X1.1 X46.1" reference="R835" />
    <constraint name="C836" model="TKC" arity="2" scope="X51.1 X55.1" reference="R836" />
    <constraint name="C837" model="TKC" arity="2" scope="X7.1 X64.1" reference="R837" />
    <constraint name="C838" model="TKC" arity="2" scope="X39.1 X55.1" reference="R838" />
    <constraint name="C839" model="TKC" arity="2" scope="X22.1 X62.1" reference="R839" />
    <constraint name="C840" model="TKC" arity="2" scope="X4.1 X57.1" reference="R840" />
    <constraint name="C841" model="TKC" arity="2" scope="X59.1 X64.1" reference="R841" />
    <constraint name="C842" model="TKC" arity="2" scope="X54.1 X65.1" reference="R842" />
    <constraint name="C843" model="TKC" arity="2" scope="X17.1 X37.1" reference="R843" />
    <constraint name="C844" model="TKC" arity="2" scope="X6.1 X7.1" reference="R844" />
    <constraint name="C845" model="TKC" arity="2" scope="X5.1 X42.1" reference="R845" />
    <constraint name="C846" model="TKC" arity="2" scope="X35.1 X51.1" reference="R846" />
    <constraint name="C847" model="TKC" arity="2" scope="X10.1 X13.1" reference="R847" />
    <constraint name="C848" model="TKC" arity="2" scope="X63.1 X67.1" reference="R848" />
    <constraint name="C849" model="TKC" arity="2" scope="X22.1 X67.1" reference="R849" />
    <constraint name="C850" model="TKC" arity="2" scope="X9.1 X66.1" reference="R850" />
    <constraint name="C851" model="TKC" arity="2" scope="X38.1 X49.1" reference="R851" />
    <constraint name="C852" model="TKC" arity="2" scope="X13.1 X18.1" reference="R852" />
    <constraint name="C853" model="TKC" arity="2" scope="X43.1 X63.1" reference="R853" />
    <constraint name="C854" model="TKC" arity="2" scope="X7.1 X36.1" reference="R854" />
    <constraint name="C855" model="TKC" arity="2" scope="X17.1 X54.1" reference="R855" />
    <constraint name="C856" model="TKC" arity="2" scope="X10.1 X43.1" reference="R856" />
    <constraint name="C857" model="TKC" arity="2" scope="X58.1 X68.1" reference="R857" />
    <constraint name="C858" model="TKC" arity="2" scope="X15.1 X51.1" reference="R858" />
    <constraint name="C859" model="TKC" arity="2" scope="X3.1 X61.1" reference="R859" />
    <constraint name="C860" model="TKC" arity="2" scope="X29.1 X41.1" reference="R860" />
    <constraint name="C861" model="TKC" arity="2" scope="X32.1 X57.1" reference="R861" />
    <constraint name="C862" model="TKC" arity="2" scope="X7.1 X21.1" reference="R862" />
    <constraint name="C863" model="TKC" arity="2" scope="X7.1 X9.1" reference="R863" />
    <constraint name="C864" model="TKC" arity="2" scope="X65.1 X68.1" reference="R864" />
    <constraint name="C865" model="TKC" arity="2" scope="X27.1 X41.1" reference="R865" />
    <constraint name="C866" model="TKC" arity="2" scope="X36.1 X38.1" reference="R866" />
    <constraint name="C867" model="TKC" arity="2" scope="X19.1 X34.1" reference="R867" />
    <constraint name="C868" model="TKC" arity="2" scope="X31.1 X39.1" reference="R868" />
    <constraint name="C869" model="TKC" arity="2" scope="X31.1 X61.1" reference="R869" />
    <constraint name="C870" model="TKC" arity="2" scope="X57.1 X65.1" reference="R870" />
    <constraint name="C871" model="TKC" arity="2" scope="X33.1 X52.1" reference="R871" />
    <constraint name="C872" model="TKC" arity="2" scope="X9.1 X48.1" reference="R872" />
    <constraint name="C873" model="TKC" arity="2" scope="X16.1 X29.1" reference="R873" />
    <constraint name="C874" model="TKC" arity="2" scope="X39.1 X63.1" reference="R874" />
    <constraint name="C875" model="TKC" arity="2" scope="X6.1 X22.1" reference="R875" />
    <constraint name="C876" model="TKC" arity="2" scope="X31.1 X58.1" reference="R876" />
    <constraint name="C877" model="TKC" arity="2" scope="X18.1 X37.1" reference="R877" />
    <constraint name="C878" model="TKC" arity="2" scope="X34.1 X40.1" reference="R878" />
    <constraint name="C879" model="TKC" arity="2" scope="X8.1 X13.1" reference="R879" />
    <constraint name="C880" model="TKC" arity="2" scope="X26.1 X40.1" reference="R880" />
    <constraint name="C881" model="TKC" arity="2" scope="X16.1 X30.1" reference="R881" />
    <constraint name="C882" model="TKC" arity="2" scope="X1.1 X15.1" reference="R882" />
    <constraint name="C883" model="TKC" arity="2" scope="X18.1 X31.1" reference="R883" />
    <constraint name="C884" model="TKC" arity="2" scope="X3.1 X49.1" reference="R884" />
    <constraint name="C885" model="TKC" arity="2" scope="X35.1 X44.1" reference="R885" />
    <constraint name="C886" model="TKC" arity="2" scope="X42.1 X48.1" reference="R886" />
    <constraint name="C887" model="TKC" arity="2" scope="X15.1 X42.1" reference="R887" />
    <constraint name="C888" model="TKC" arity="2" scope="X36.1 X49.1" reference="R888" />
    <constraint name="C889" model="TKC" arity="2" scope="X13.1 X50.1" reference="R889" />
    <constraint name="C890" model="TKC" arity="2" scope="X25.1 X55.1" reference="R890" />
    <constraint name="C891" model="TKC" arity="2" scope="X23.1 X56.1" reference="R891" />
    <constraint name="C892" model="TKC" arity="2" scope="X45.1 X51.1" reference="R892" />
    <constraint name="C893" model="TKC" arity="2" scope="X1.1 X47.1" reference="R893" />
    <constraint name="C894" model="TKC" arity="2" scope="X1.1 X20.1" reference="R894" />
    <constraint name="C895" model="TKC" arity="2" scope="X1.1 X29.1" reference="R895" />
    <constraint name="C896" model="TKC" arity="2" scope="X29.1 X62.1" reference="R896" />
    <constraint name="C897" model="TKC" arity="2" scope="X14.1 X55.1" reference="R897" />
    <constraint name="C898" model="TKC" arity="2" scope="X23.1 X59.1" reference="R898" />
    <constraint name="C899" model="TKC" arity="2" scope="X22.1 X35.1" reference="R899" />
    <constraint name="C900" model="TKC" arity="2" scope="X17.1 X36.1" reference="R900" />
    <constraint name="C901" model="TKC" arity="2" scope="X33.1 X55.1" reference="R901" />
    <constraint name="C902" model="TKC" arity="2" scope="X21.1 X57.1" reference="R902" />
    <constraint name="C903" model="TKC" arity="2" scope="X12.1 X51.1" reference="R903" />
    <constraint name="C904" model="TKC" arity="2" scope="X12.1 X55.1" reference="R904" />
    <constraint name="C905" model="TKC" arity="2" scope="X19.1 X26.1" reference="R905" />
    <constraint name="C906" model="TKC" arity="2" scope="X41.1 X59.1" reference="R906" />
    <constraint name="C907" model="TKC" arity="2" scope="X23.1 X49.1" reference="R907" />
    <constraint name="C908" model="TKC" arity="2" scope="X21.1 X31.1" reference="R908" />
    <constraint name="C909" model="TKC" arity="2" scope="X23.1 X32.1" reference="R909" />
    <constraint name="C910" model="TKC" arity="2" scope="X32.1 X51.1" reference="R910" />
    <constraint name="C911" model="TKC" arity="2" scope="X14.1 X19.1" reference="R911" />
    <constraint name="C912" model="TKC" arity="2" scope="X30.1 X48.1" reference="R912" />
    <constraint name="C913" model="TKC" arity="2" scope="X48.1 X55.1" reference="R913" />
    <constraint name="C914" model="TKC" arity="2" scope="X29.1 X44.1" reference="R914" />
    <constraint name="C915" model="TKC" arity="2" scope="X20.1 X43.1" reference="R915" />
    <constraint name="C916" model="TKC" arity="2" scope="X20.1 X41.1" reference="R916" />
    <constraint name="C917" model="TKC" arity="2" scope="X3.1 X62.1" reference="R917" />
    <constraint name="C918" model="TKC" arity="2" scope="X19.1 X37.1" reference="R918" />
    <constraint name="C919" model="TKC" arity="2" scope="X5.1 X55.1" reference="R919" />
    <constraint name="C920" model="TKC" arity="2" scope="X24.1 X31.1" reference="R920" />
    <constraint name="C921" model="TKC" arity="2" scope="X12.1 X46.1" reference="R921" />
    <constraint name="C922" model="TKC" arity="2" scope="X42.1 X65.1" reference="R922" />
    <constraint name="C923" model="TKC" arity="2" scope="X17.1 X60.1" reference="R923" />
    <constraint name="C924" model="TKC" arity="2" scope="X13.1 X51.1" reference="R924" />
    <constraint name="C925" model="TKC" arity="2" scope="X15.1 X31.1" reference="R925" />
    <constraint name="C926" model="TKC" arity="2" scope="X59.1 X63.1" reference="R926" />
    <constraint name="C927" model="TKC" arity="2" scope="X17.1 X25.1" reference="R927" />
    <constraint name="C928" model="TKC" arity="2" scope="X26.1 X27.1" reference="R928" />
    <constraint name="C929" model="TKC" arity="2" scope="X53.1 X63.1" reference="R929" />
    <constraint name="C930" model="TKC" arity="2" scope="X19.1 X31.1" reference="R930" />
    <constraint name="C931" model="TKC" arity="2" scope="X36.1 X67.1" reference="R931" />
    <constraint name="C932" model="TKC" arity="2" scope="X21.1 X25.1" reference="R932" />
    <constraint name="C933" model="TKC" arity="2" scope="X42.1 X53.1" reference="R933" />
    <constraint name="C934" model="TKC" arity="2" scope="X20.1 X32.1" reference="R934" />
    <constraint name="C935" model="TKC" arity="2" scope="X2.1 X5.1" reference="R935" />
    <constraint name="C936" model="TKC" arity="2" scope="X36.1 X69.1" reference="R936" />
    <constraint name="C937" model="TKC" arity="2" scope="X3.1 X60.1" reference="R937" />
    <constraint name="C938" model="TKC" arity="2" scope="X1.1 X31.1" reference="R938" />
    <constraint name="C939" model="TKC" arity="2" scope="X62.1 X68.1" reference="R939" />
    <constraint name="C940" model="TKC" arity="2" scope="X22.1 X38.1" reference="R940" />
    <constraint name="C941" model="TKC" arity="2" scope="X33.1 X65.1" reference="R941" />
    <constraint name="C942" model="TKC" arity="2" scope="X6.1 X46.1" reference="R942" />
    <constraint name="C943" model="TKC" arity="2" scope="X6.1 X34.1" reference="R943" />
    <constraint name="C944" model="TKC" arity="2" scope="X12.1 X50.1" reference="R944" />
    <constraint name="C945" model="TKC" arity="2" scope="X22.1 X31.1" reference="R945" />
    <constraint name="C946" model="TKC" arity="2" scope="X10.1 X38.1" reference="R946" />
    <constraint name="C947" model="TKC" arity="2" scope="X35.1 X45.1" reference="R947" />
    <constraint name="C948" model="TKC" arity="2" scope="X20.1 X64.1" reference="R948" />
    <constraint name="C949" model="TKC" arity="2" scope="X45.1 X57.1" reference="R949" />
    <constraint name="C950" model="TKC" arity="2" scope="X48.1 X56.1" reference="R950" />
    <constraint name="C951" model="TKC" arity="2" scope="X6.1 X57.1" reference="R951" />
    <constraint name="C952" model="TKC" arity="2" scope="X47.1 X58.1" reference="R952" />
    <constraint name="C953" model="TKC" arity="2" scope="X43.1 X58.1" reference="R953" />
    <constraint name="C954" model="TKC" arity="2" scope="X11.1 X19.1" reference="R954" />
    <constraint name="C955" model="TKC" arity="2" scope="X34.1 X61.1" reference="R955" />
    <constraint name="C956" model="TKC" arity="2" scope="X9.1 X14.1" reference="R956" />
    <constraint name="C957" model="TKC" arity="2" scope="X1.1 X51.1" reference="R957" />
    <constraint name="C958" model="TKC" arity="2" scope="X10.1 X35.1" reference="R958" />
    <constraint name="C959" model="TKC" arity="2" scope="X39.1 X53.1" reference="R959" />
    <constraint name="C960" model="TKC" arity="2" scope="X33.1 X40.1" reference="R960" />
    <constraint name="C961" model="TKC" arity="2" scope="X13.1 X40.1" reference="R961" />
    <constraint name="C962" model="TKC" arity="2" scope="X2.1 X40.1" reference="R962" />
    <constraint name="C963" model="TKC" arity="2" scope="X1.1 X19.1" reference="R963" />
    <constraint name="C964" model="TKC" arity="2" scope="X21.1 X32.1" reference="R964" />
    <constraint name="C965" model="TKC" arity="2" scope="X48.1 X66.1" reference="R965" />
    <constraint name="C966" model="TKC" arity="2" scope="X31.1 X49.1" reference="R966" />
    <constraint name="C967" model="TKC" arity="2" scope="X13.1 X61.1" reference="R967" />
    <constraint name="C968" model="TKC" arity="2" scope="X35.1 X56.1" reference="R968" />
    <constraint name="C969" model="TKC" arity="2" scope="X15.1 X56.1" reference="R969" />
    <constraint name="C970" model="TKC" arity="2" scope="X40.1 X48.1" reference="R970" />
    <constraint name="C971" model="TKC" arity="2" scope="X29.1 X33.1" reference="R971" />
    <constraint name="C972" model="TKC" arity="2" scope="X7.1 X19.1" reference="R972" />
    <constraint name="C973" model="TKC" arity="2" scope="X44.1 X57.1" reference="R973" />
    <constraint name="C974" model="TKC" arity="2" scope="X3.1 X38.1" reference="R974" />
    <constraint name="C975" model="TKC" arity="2" scope="X40.1 X53.1" reference="R975" />
    <constraint name="C976" model="TKC" arity="2" scope="X23.1 X66.1" reference="R976" />
    <constraint name="C977" model="TKC" arity="2" scope="X8.1 X17.1" reference="R977" />
    <constraint name="C978" model="TKC" arity="2" scope="X2.1 X4.1" reference="R978" />
    <constraint name="C979" model="TKC" arity="2" scope="X31.1 X47.1" reference="R979" />
    <constraint name="C980" model="TKC" arity="2" scope="X16.1 X62.1" reference="R980" />
    <constraint name="C981" model="TKC" arity="2" scope="X18.1 X21.1" reference="R981" />
    <constraint name="C982" model="TKC" arity="2" scope="X52.1 X68.1" reference="R982" />
    <constraint name="C983" model="TKC" arity="2" scope="X12.1 X65.1" reference="R983" />
    <constraint name="C984" model="TKC" arity="2" scope="X38.1 X51.1" reference="R984" />
    <constraint name="C985" model="TKC" arity="2" scope="X23.1 X61.1" reference="R985" />
    <constraint name="C986" model="TKC" arity="2" scope="X5.1 X53.1" reference="R986" />
    <constraint name="C987" model="TKC" arity="2" scope="X39.1 X52.1" reference="R987" />
    <constraint name="C988" model="TKC" arity="2" scope="X35.1 X59.1" reference="R988" />
    <constraint name="C989" model="TKC" arity="2" scope="X12.1 X57.1" reference="R989" />
    <constraint name="C990" model="TKC" arity="2" scope="X61.1 X69.1" reference="R990" />
    <constraint name="C991" model="TKC" arity="2" scope="X1.1 X38.1" reference="R991" />
    <constraint name="C992" model="TKC" arity="2" scope="X1.1 X68.1" reference="R992" />
    <constraint name="C993" model="TKC" arity="2" scope="X17.1 X20.1" reference="R993" />
    <constraint name="C994" model="TKC" arity="2" scope="X25.1 X41.1" reference="R994" />
    <constraint name="C995" model="TKC" arity="2" scope="X26.1 X51.1" reference="R995" />
    <constraint name="C996" model="TKC" arity="2" scope="X19.1 X53.1" reference="R996" />
    <constraint name="C997" model="TKC" arity="2" scope="X25.1 X48.1" reference="R997" />
    <constraint name="C998" model="TKC" arity="2" scope="X38.1 X43.1" reference="R998" />
    <constraint name="C999" model="TKC" arity="2" scope="X37.1 X46.1" reference="R999" />
    <constraint name="C1000" model="TKC" arity="2" scope="X9.1 X40.1" reference="R1000" />
    <constraint name="C1001" model="TKC" arity="2" scope="X34.1 X65.1" reference="R1001" />
    <constraint name="C1002" model="TKC" arity="2" scope="X24.1 X57.1" reference="R1002" />
    <constraint name="C1003" model="TKC" arity="2" scope="X4.1 X60.1" reference="R1003" />
    <constraint name="C1004" model="TKC" arity="2" scope="X28.1 X36.1" reference="R1004" />
    <constraint name="C1005" model="TKC" arity="2" scope="X40.1 X46.1" reference="R1005" />
    <constraint name="C1006" model="TKC" arity="2" scope="X4.1 X9.1" reference="R1006" />
    <constraint name="C1007" model="TKC" arity="2" scope="X48.1 X63.1" reference="R1007" />
    <constraint name="C1008" model="TKC" arity="2" scope="X32.1 X44.1" reference="R1008" />
    <constraint name="C1009" model="TKC" arity="2" scope="X29.1 X46.1" reference="R1009" />
    <constraint name="C1010" model="TKC" arity="2" scope="X7.1 X44.1" reference="R1010" />
    <constraint name="C1011" model="TKC" arity="2" scope="X6.1 X33.1" reference="R1011" />
    <constraint name="C1012" model="TKC" arity="2" scope="X25.1 X34.1" reference="R1012" />
    <constraint name="C1013" model="TKC" arity="2" scope="X9.1 X20.1" reference="R1013" />
    <constraint name="C1014" model="TKC" arity="2" scope="X46.1 X68.1" reference="R1014" />
    <constraint name="C1015" model="TKC" arity="2" scope="X61.1 X66.1" reference="R1015" />
    <constraint name="C1016" model="TKC" arity="2" scope="X15.1 X23.1" reference="R1016" />
    <constraint name="C1017" model="TKC" arity="2" scope="X19.1 X42.1" reference="R1017" />
    <constraint name="C1018" model="TKC" arity="2" scope="X15.1 X20.1" reference="R1018" />
    <constraint name="C1019" model="TKC" arity="2" scope="X64.1 X66.1" reference="R1019" />
    <constraint name="C1020" model="TKC" arity="2" scope="X53.1 X65.1" reference="R1020" />
    <constraint name="C1021" model="TKC" arity="2" scope="X17.1 X61.1" reference="R1021" />
    <constraint name="C1022" model="TKC" arity="2" scope="X9.1 X35.1" reference="R1022" />
    <constraint name="C1023" model="TKC" arity="2" scope="X33.1 X34.1" reference="R1023" />
    <constraint name="C1024" model="TKC" arity="2" scope="X14.1 X25.1" reference="R1024" />
    <constraint name="C1025" model="TKC" arity="2" scope="X53.1 X55.1" reference="R1025" />
    <constraint name="C1026" model="TKC" arity="2" scope="X38.1 X46.1" reference="R1026" />
    <constraint name="C1027" model="TKC" arity="2" scope="X39.1 X45.1" reference="R1027" />
    <constraint name="C1028" model="TKC" arity="2" scope="X59.1 X69.1" reference="R1028" />
    <constraint name="C1029" model="TKC" arity="2" scope="X9.1 X28.1" reference="R1029" />
    <constraint name="C1030" model="TKC" arity="2" scope="X13.1 X37.1" reference="R1030" />
    <constraint name="C1031" model="TKC" arity="2" scope="X31.1 X56.1" reference="R1031" />
    <constraint name="C1032" model="TKC" arity="2" scope="X30.1 X70.1" reference="R1032" />
    <constraint name="C1033" model="TKC" arity="2" scope="X40.1 X59.1" reference="R1033" />
    <constraint name="C1034" model="TKC" arity="2" scope="X2.1 X62.1" reference="R1034" />
    <constraint name="C1035" model="TKC" arity="2" scope="X29.1 X30.1" reference="R1035" />
    <constraint name="C1036" model="TKC" arity="2" scope="X14.1 X65.1" reference="R1036" />
    <constraint name="C1037" model="TKC" arity="2" scope="X64.1 X67.1" reference="R1037" />
    <constraint name="C1038" model="TKC" arity="2" scope="X28.1 X49.1" reference="R1038" />
    <constraint name="C1039" model="TKC" arity="2" scope="X5.1 X45.1" reference="R1039" />
    <constraint name="C1040" model="TKC" arity="2" scope="X6.1 X25.1" reference="R1040" />
    <constraint name="C1041" model="TKC" arity="2" scope="X50.1 X51.1" reference="R1041" />
    <constraint name="C1042" model="TKC" arity="2" scope="X5.1 X46.1" reference="R1042" />
    <constraint name="C1043" model="TKC" arity="2" scope="X25.1 X61.1" reference="R1043" />
    <constraint name="C1044" model="TKC" arity="2" scope="X27.1 X51.1" reference="R1044" />
    <constraint name="C1045" model="TKC" arity="2" scope="X20.1 X49.1" reference="R1045" />
    <constraint name="C1046" model="TKC" arity="2" scope="X5.1 X37.1" reference="R1046" />
    <constraint name="C1047" model="TKC" arity="2" scope="X27.1 X49.1" reference="R1047" />
    <constraint name="C1048" model="TKC" arity="2" scope="X47.1 X51.1" reference="R1048" />
    <constraint name="C1049" model="TKC" arity="2" scope="X20.1 X69.1" reference="R1049" />
    <constraint name="C1050" model="TKC" arity="2" scope="X30.1 X56.1" reference="R1050" />
    <constraint name="C1051" model="TKC" arity="2" scope="X34.1 X68.1" reference="R1051" />
    <constraint name="C1052" model="TKC" arity="2" scope="X7.1 X65.1" reference="R1052" />
    <constraint name="C1053" model="TKC" arity="2" scope="X3.1 X30.1" reference="R1053" />
    <constraint name="C1054" model="TKC" arity="2" scope="X61.1 X68.1" reference="R1054" />
    <constraint name="C1055" model="TKC" arity="2" scope="X1.1 X52.1" reference="R1055" />
    <constraint name="C1056" model="TKC" arity="2" scope="X5.1 X34.1" reference="R1056" />
    <constraint name="C1057" model="TKC" arity="2" scope="X40.1 X55.1" reference="R1057" />
    <constraint name="C1058" model="TKC" arity="2" scope="X27.1 X63.1" reference="R1058" />
    <constraint name="C1059" model="TKC" arity="2" scope="X24.1 X43.1" reference="R1059" />
    <constraint name="C1060" model="TKC" arity="2" scope="X6.1 X9.1" reference="R1060" />
    <constraint name="C1061" model="TKC" arity="2" scope="X26.1 X52.1" reference="R1061" />
    <constraint name="C1062" model="TKC" arity="2" scope="X13.1 X57.1" reference="R1062" />
    <constraint name="C1063" model="TKC" arity="2" scope="X41.1 X68.1" reference="R1063" />
    <constraint name="C1064" model="TKC" arity="2" scope="X45.1 X54.1" reference="R1064" />
    <constraint name="C1065" model="TKC" arity="2" scope="X51.1 X70.1" reference="R1065" />
    <constraint name="C1066" model="TKC" arity="2" scope="X23.1 X55.1" reference="R1066" />
    <constraint name="C1067" model="TKC" arity="2" scope="X54.1 X63.1" reference="R1067" />
    <constraint name="C1068" model="TKC" arity="2" scope="X29.1 X35.1" reference="R1068" />
    <constraint name="C1069" model="TKC" arity="2" scope="X10.1 X54.1" reference="R1069" />
    <constraint name="C1070" model="TKC" arity="2" scope="X15.1 X24.1" reference="R1070" />
    <constraint name="C1071" model="TKC" arity="2" scope="X4.1 X64.1" reference="R1071" />
    <constraint name="C1072" model="TKC" arity="2" scope="X24.1 X42.1" reference="R1072" />
    <constraint name="C1073" model="TKC" arity="2" scope="X26.1 X47.1" reference="R1073" />
    <constraint name="C1074" model="TKC" arity="2" scope="X24.1 X67.1" reference="R1074" />
    <constraint name="C1075" model="TKC" arity="2" scope="X7.1 X30.1" reference="R1075" />
    <constraint name="C1076" model="TKC" arity="2" scope="X10.1 X51.1" reference="R1076" />
    <constraint name="C1077" model="TKC" arity="2" scope="X34.1 X42.1" reference="R1077" />
    <constraint name="C1078" model="TKC" arity="2" scope="X31.1 X60.1" reference="R1078" />
    <constraint name="C1079" model="TKC" arity="2" scope="X43.1 X70.1" reference="R1079" />
    <constraint name="C1080" model="TKC" arity="2" scope="X21.1 X70.1" reference="R1080" />
    <constraint name="C1081" model="TKC" arity="2" scope="X24.1 X45.1" reference="R1081" />
    <constraint name="C1082" model="TKC" arity="2" scope="X9.1 X29.1" reference="R1082" />
    <constraint name="C1083" model="TKC" arity="2" scope="X16.1 X66.1" reference="R1083" />
    <constraint name="C1084" model="TKC" arity="2" scope="X32.1 X63.1" reference="R1084" />
    <constraint name="C1085" model="TKC" arity="2" scope="X52.1 X56.1" reference="R1085" />
    <constraint name="C1086" model="TKC" arity="2" scope="X7.1 X10.1" reference="R1086" />
    <constraint name="C1087" model="TKC" arity="2" scope="X1.1 X28.1" reference="R1087" />
    <constraint name="C1088" model="TKC" arity="2" scope="X3.1 X57.1" reference="R1088" />
    <constraint name="C1089" model="TKC" arity="2" scope="X1.1 X70.1" reference="R1089" />
    <constraint name="C1090" model="TKC" arity="2" scope="X5.1 X8.1" reference="R1090" />
    <constraint name="C1091" model="TKC" arity="2" scope="X8.1 X66.1" reference="R1091" />
    <constraint name="C1092" model="TKC" arity="2" scope="X26.1 X67.1" reference="R1092" />
    <constraint name="C1093" model="TKC" arity="2" scope="X18.1 X45.1" reference="R1093" />
    <constraint name="C1094" model="TKC" arity="2" scope="X24.1 X61.1" reference="R1094" />
    <constraint name="C1095" model="TKC" arity="2" scope="X46.1 X66.1" reference="R1095" />
    <constraint name="C1096" model="TKC" arity="2" scope="X13.1 X38.1" reference="R1096" />
    <constraint name="C1097" model="TKC" arity="2" scope="X39.1 X41.1" reference="R1097" />
    <constraint name="C1098" model="TKC" arity="2" scope="X10.1 X29.1" reference="R1098" />
    <constraint name="C1099" model="TKC" arity="2" scope="X12.1 X56.1" reference="R1099" />
    <constraint name="C1100" model="TKC" arity="2" scope="X51.1 X64.1" reference="R1100" />
    <constraint name="C1101" model="TKC" arity="2" scope="X37.1 X53.1" reference="R1101" />
    <constraint name="C1102" model="TKC" arity="2" scope="X24.1 X70.1" reference="R1102" />
    <constraint name="C1103" model="TKC" arity="2" scope="X31.1 X51.1" reference="R1103" />
    <constraint name="C1104" model="TKC" arity="2" scope="X31.1 X42.1" reference="R1104" />
    <constraint name="C1105" model="TKC" arity="2" scope="X21.1 X59.1" reference="R1105" />
    <constraint name="C1106" model="TKC" arity="2" scope="X8.1 X23.1" reference="R1106" />
    <constraint name="C1107" model="TKC" arity="2" scope="X24.1 X35.1" reference="R1107" />
    <constraint name="C1108" model="TKC" arity="2" scope="X28.1 X61.1" reference="R1108" />
    <constraint name="C1109" model="TKC" arity="2" scope="X67.1 X70.1" reference="R1109" />
    <constraint name="C1110" model="TKC" arity="2" scope="X28.1 X41.1" reference="R1110" />
    <constraint name="C1111" model="TKC" arity="2" scope="X7.1 X63.1" reference="R1111" />
    <constraint name="C1112" model="TKC" arity="2" scope="X32.1 X39.1" reference="R1112" />
    <constraint name="C1113" model="TKC" arity="2" scope="X18.1 X34.1" reference="R1113" />
    <constraint name="C1114" model="TKC" arity="2" scope="X28.1 X66.1" reference="R1114" />
    <constraint name="C1115" model="TKC" arity="2" scope="X25.1 X52.1" reference="R1115" />
    <constraint name="C1116" model="TKC" arity="2" scope="X11.1 X68.1" reference="R1116" />
    <constraint name="C1117" model="TKC" arity="2" scope="X34.1 X60.1" reference="R1117" />
    <constraint name="C1118" model="TKC" arity="2" scope="X16.1 X48.1" reference="R1118" />
    <constraint name="C1119" model="TKC" arity="2" scope="X16.1 X22.1" reference="R1119" />
    <constraint name="C1120" model="TKC" arity="2" scope="X14.1 X46.1" reference="R1120" />
    <constraint name="C1121" model="TKC" arity="2" scope="X7.1 X33.1" reference="R1121" />
    <constraint name="C1122" model="TKC" arity="2" scope="X2.1 X37.1" reference="R1122" />
    <constraint name="C1123" model="TKC" arity="2" scope="X19.1 X67.1" reference="R1123" />
    <constraint name="C1124" model="TKC" arity="2" scope="X11.1 X41.1" reference="R1124" />
    <constraint name="C1125" model="TKC" arity="2" scope="X7.1 X62.1" reference="R1125" />
    <constraint name="C1126" model="TKC" arity="2" scope="X14.1 X45.1" reference="R1126" />
    <constraint name="C1127" model="TKC" arity="2" scope="X57.1 X64.1" reference="R1127" />
    <constraint name="C1128" model="TKC" arity="2" scope="X13.1 X47.1" reference="R1128" />
    <constraint name="C1129" model="TKC" arity="2" scope="X10.1 X15.1" reference="R1129" />
    <constraint name="C1130" model="TKC" arity="2" scope="X14.1 X17.1" reference="R1130" />
    <constraint name="C1131" model="TKC" arity="2" scope="X6.1 X67.1" reference="R1131" />
    <constraint name="C1132" model="TKC" arity="2" scope="X11.1 X30.1" reference="R1132" />
    <constraint name="C1133" model="TKC" arity="2" scope="X21.1 X61.1" reference="R1133" />
    <constraint name="C1134" model="TKC" arity="2" scope="X3.1 X7.1" reference="R1134" />
    <constraint name="C1135" model="TKC" arity="2" scope="X39.1 X43.1" reference="R1135" />
    <constraint name="C1136" model="TKC" arity="2" scope="X30.1 X47.1" reference="R1136" />
    <constraint name="C1137" model="TKC" arity="2" scope="X33.1 X62.1" reference="R1137" />
    <constraint name="C1138" model="TKC" arity="2" scope="X55.1 X64.1" reference="R1138" />
    <constraint name="C1139" model="TKC" arity="2" scope="X11.1 X12.1" reference="R1139" />
    <constraint name="C1140" model="TKC" arity="2" scope="X8.1 X53.1" reference="R1140" />
    <constraint name="C1141" model="TKC" arity="2" scope="X30.1 X64.1" reference="R1141" />
    <constraint name="C1142" model="TKC" arity="2" scope="X10.1 X36.1" reference="R1142" />
    <constraint name="C1143" model="TKC" arity="2" scope="X6.1 X31.1" reference="R1143" />
    <constraint name="C1144" model="TKC" arity="2" scope="X25.1 X62.1" reference="R1144" />
    <constraint name="C1145" model="TKC" arity="2" scope="X10.1 X62.1" reference="R1145" />
    <constraint name="C1146" model="TKC" arity="2" scope="X3.1 X26.1" reference="R1146" />
    <constraint name="C1147" model="TKC" arity="2" scope="X28.1 X33.1" reference="R1147" />
    <constraint name="C1148" model="TKC" arity="2" scope="X28.1 X42.1" reference="R1148" />
    <constraint name="C1149" model="TKC" arity="2" scope="X51.1 X54.1" reference="R1149" />
    <constraint name="C1150" model="TKC" arity="2" scope="X66.1 X69.1" reference="R1150" />
    <constraint name="C1151" model="TKC" arity="2" scope="X38.1 X57.1" reference="R1151" />
    <constraint name="C1152" model="TKC" arity="2" scope="X30.1 X36.1" reference="R1152" />
    <constraint name="C1153" model="TKC" arity="2" scope="X14.1 X63.1" reference="R1153" />
    <constraint name="C1154" model="TKC" arity="2" scope="X14.1 X69.1" reference="R1154" />
    <constraint name="C1155" model="TKC" arity="2" scope="X12.1 X24.1" reference="R1155" />
    <constraint name="C1156" model="TKC" arity="2" scope="X10.1 X59.1" reference="R1156" />
    <constraint name="C1157" model="TKC" arity="2" scope="X19.1 X52.1" reference="R1157" />
    <constraint name="C1158" model="TKC" arity="2" scope="X37.1 X62.1" reference="R1158" />
    <constraint name="C1159" model="TKC" arity="2" scope="X8.1 X11.1" reference="R1159" />
    <constraint name="C1160" model="TKC" arity="2" scope="X23.1 X70.1" reference="R1160" />
    <constraint name="C1161" model="TKC" arity="2" scope="X37.1 X49.1" reference="R1161" />
    <constraint name="C1162" model="TKC" arity="2" scope="X14.1 X18.1" reference="R1162" />
    <constraint name="C1163" model="TKC" arity="2" scope="X18.1 X65.1" reference="R1163" />
    <constraint name="C1164" model="TKC" arity="2" scope="X6.1 X58.1" reference="R1164" />
    <constraint name="C1165" model="TKC" arity="2" scope="X9.1 X22.1" reference="R1165" />
    <constraint name="C1166" model="TKC" arity="2" scope="X34.1 X63.1" reference="R1166" />
    <constraint name="C1167" model="TKC" arity="2" scope="X13.1 X23.1" reference="R1167" />
    <constraint name="C1168" model="TKC" arity="2" scope="X20.1 X28.1" reference="R1168" />
    <constraint name="C1169" model="TKC" arity="2" scope="X13.1 X65.1" reference="R1169" />
    <constraint name="C1170" model="TKC" arity="2" scope="X27.1 X32.1" reference="R1170" />
    <constraint name="C1171" model="TKC" arity="2" scope="X38.1 X62.1" reference="R1171" />
    <constraint name="C1172" model="TKC" arity="2" scope="X20.1 X52.1" reference="R1172" />
    <constraint name="C1173" model="TKC" arity="2" scope="X2.1 X7.1" reference="R1173" />
    <constraint name="C1174" model="TKC" arity="2" scope="X25.1 X64.1" reference="R1174" />
    <constraint name="C1175" model="TKC" arity="2" scope="X6.1 X39.1" reference="R1175" />
    <constraint name="C1176" model="TKC" arity="2" scope="X19.1 X41.1" reference="R1176" />
    <constraint name="C1177" model="TKC" arity="2" scope="X10.1 X27.1" reference="R1177" />
    <constraint name="C1178" model="TKC" arity="2" scope="X32.1 X47.1" reference="R1178" />
    <constraint name="C1179" model="TKC" arity="2" scope="X26.1 X34.1" reference="R1179" />
    <constraint name="C1180" model="TKC" arity="2" scope="X62.1 X66.1" reference="R1180" />
    <constraint name="C1181" model="TKC" arity="2" scope="X8.1 X42.1" reference="R1181" />
    <constraint name="C1182" model="TKC" arity="2" scope="X16.1 X32.1" reference="R1182" />
    <constraint name="C1183" model="TKC" arity="2" scope="X50.1 X54.1" reference="R1183" />
    <constraint name="C1184" model="TKC" arity="2" scope="X3.1 X20.1" reference="R1184" />
    <constraint name="C1185" model="TKC" arity="2" scope="X23.1 X69.1" reference="R1185" />
    <constraint name="C1186" model="TKC" arity="2" scope="X18.1 X63.1" reference="R1186" />
    <constraint name="C1187" model="TKC" arity="2" scope="X17.1 X27.1" reference="R1187" />
    <constraint name="C1188" model="TKC" arity="2" scope="X11.1 X37.1" reference="R1188" />
    <constraint name="C1189" model="TKC" arity="2" scope="X14.1 X56.1" reference="R1189" />
    <constraint name="C1190" model="TKC" arity="2" scope="X39.1 X61.1" reference="R1190" />
    <constraint name="C1191" model="TKC" arity="2" scope="X15.1 X50.1" reference="R1191" />
    <constraint name="C1192" model="TKC" arity="2" scope="X12.1 X29.1" reference="R1192" />
    <constraint name="C1193" model="TKC" arity="2" scope="X13.1 X41.1" reference="R1193" />
    <constraint name="C1194" model="TKC" arity="2" scope="X33.1 X46.1" reference="R1194" />
    <constraint name="C1195" model="TKC" arity="2" scope="X53.1 X69.1" reference="R1195" />
    <constraint name="C1196" model="TKC" arity="2" scope="X20.1 X53.1" reference="R1196" />
    <constraint name="C1197" model="TKC" arity="2" scope="X35.1 X63.1" reference="R1197" />
    <constraint name="C1198" model="TKC" arity="2" scope="X28.1 X34.1" reference="R1198" />
    <constraint name="C1199" model="TKC" arity="2" scope="X8.1 X34.1" reference="R1199" />
    <constraint name="C1200" model="TKC" arity="2" scope="X18.1 X35.1" reference="R1200" />
    <constraint name="C1201" model="TKC" arity="2" scope="X2.1 X42.1" reference="R1201" />
    <constraint name="C1202" model="TKC" arity="2" scope="X18.1 X49.1" reference="R1202" />
    <constraint name="C1203" model="TKC" arity="2" scope="X3.1 X63.1" reference="R1203" />
    <constraint name="C1204" model="TKC" arity="2" scope="X13.1 X70.1" reference="R1204" />
    <constraint name="C1205" model="TKC" arity="2" scope="X27.1 X50.1" reference="R1205" />
    <constraint name="C1206" model="TKC" arity="2" scope="X11.1 X43.1" reference="R1206" />
    <constraint name="C1207" model="TKC" arity="2" scope="X13.1 X25.1" reference="R1207" />
    <constraint name="C1208" model="TKC" arity="2" scope="X17.1 X50.1" reference="R1208" />
    <constraint name="C1209" model="TKC" arity="2" scope="X43.1 X66.1" reference="R1209" />
    <constraint name="C1210" model="TKC" arity="2" scope="X22.1 X45.1" reference="R1210" />
    <constraint name="C1211" model="TKC" arity="2" scope="X22.1 X61.1" reference="R1211" />
    <constraint name="C1212" model="TKC" arity="2" scope="X34.1 X45.1" reference="R1212" />
    <constraint name="C1213" model="TKC" arity="2" scope="X41.1 X52.1" reference="R1213" />
    <constraint name="C1214" model="TKC" arity="2" scope="X10.1 X67.1" reference="R1214" />
    <constraint name="C1215" model="TKC" arity="2" scope="X29.1 X65.1" reference="R1215" />
    <constraint name="C1216" model="TKC" arity="2" scope="X36.1 X46.1" reference="R1216" />
    <constraint name="C1217" model="TKC" arity="2" scope="X65.1 X66.1" reference="R1217" />
    <constraint name="C1218" model="TKC" arity="2" scope="X37.1 X42.1" reference="R1218" />
    <constraint name="C1219" model="TKC" arity="2" scope="X25.1 X50.1" reference="R1219" />
    <constraint name="C1220" model="TKC" arity="2" scope="X5.1 X62.1" reference="R1220" />
    <constraint name="C1221" model="TKC" arity="2" scope="X38.1 X59.1" reference="R1221" />
    <constraint name="C1222" model="TKC" arity="2" scope="X48.1 X58.1" reference="R1222" />
    <constraint name="C1223" model="TKC" arity="2" scope="X42.1 X59.1" reference="R1223" />
    <constraint name="C1224" model="TKC" arity="2" scope="X9.1 X41.1" reference="R1224" />
    <constraint name="C1225" model="TKC" arity="2" scope="X50.1 X55.1" reference="R1225" />
    <constraint name="C1226" model="TKC" arity="2" scope="X34.1 X53.1" reference="R1226" />
    <constraint name="C1227" model="TKC" arity="2" scope="X41.1 X49.1" reference="R1227" />
    <constraint name="C1228" model="TKC" arity="2" scope="X54.1 X55.1" reference="R1228" />
    <constraint name="C1229" model="TKC" arity="2" scope="X24.1 X47.1" reference="R1229" />
    <constraint name="C1230" model="TKC" arity="2" scope="X10.1 X57.1" reference="R1230" />
    <constraint name="C1231" model="TKC" arity="2" scope="X13.1 X60.1" reference="R1231" />
    <constraint name="C1232" model="TKC" arity="2" scope="X17.1 X48.1" reference="R1232" />
    <constraint name="C1233" model="TKC" arity="2" scope="X28.1 X48.1" reference="R1233" />
    <constraint name="C1234" model="TKC" arity="2" scope="X34.1 X49.1" reference="R1234" />
    <constraint name="C1235" model="TKC" arity="2" scope="X21.1 X34.1" reference="R1235" />
    <constraint name="C1236" model="TKC" arity="2" scope="X43.1 X59.1" reference="R1236" />
    <constraint name="C1237" model="TKC" arity="2" scope="X58.1 X61.1" reference="R1237" />
    <constraint name="C1238" model="TKC" arity="2" scope="X42.1 X61.1" reference="R1238" />
    <constraint name="C1239" model="TKC" arity="2" scope="X4.1 X21.1" reference="R1239" />
    <constraint name="C1240" model="TKC" arity="2" scope="X25.1 X59.1" reference="R1240" />
    <constraint name="C1241" model="TKC" arity="2" scope="X30.1 X66.1" reference="R1241" />
    <constraint name="C1242" model="TKC" arity="2" scope="X6.1 X19.1" reference="R1242" />
    <constraint name="C1243" model="TKC" arity="2" scope="X15.1 X60.1" reference="R1243" />
    <constraint name="C1244" model="TKC" arity="2" scope="X9.1 X36.1" reference="R1244" />
    <constraint name="C1245" model="TKC" arity="2" scope="X15.1 X52.1" reference="R1245" />
    <constraint name="C1246" model="TKC" arity="2" scope="X14.1 X43.1" reference="R1246" />
    <constraint name="C1247" model="TKC" arity="2" scope="X3.1 X54.1" reference="R1247" />
    <constraint name="C1248" model="TKC" arity="2" scope="X5.1 X57.1" reference="R1248" />
    <constraint name="C1249" model="TKC" arity="2" scope="X4.1 X13.1" reference="R1249" />
    <constraint name="C1250" model="TKC" arity="2" scope="X55.1 X59.1" reference="R1250" />
    <constraint name="C1251" model="TKC" arity="2" scope="X43.1 X57.1" reference="R1251" />
    <constraint name="C1252" model="TKC" arity="2" scope="X9.1 X68.1" reference="R1252" />
    <constraint name="C1253" model="TKC" arity="2" scope="X2.1 X9.1" reference="R1253" />
    <constraint name="C1254" model="TKC" arity="2" scope="X23.1 X67.1" reference="R1254" />
    <constraint name="C1255" model="TKC" arity="2" scope="X32.1 X50.1" reference="R1255" />
    <constraint name="C1256" model="TKC" arity="2" scope="X8.1 X64.1" reference="R1256" />
    <constraint name="C1257" model="TKC" arity="2" scope="X37.1 X38.1" reference="R1257" />
    <constraint name="C1258" model="TKC" arity="2" scope="X3.1 X39.1" reference="R1258" />
    <constraint name="C1259" model="TKC" arity="2" scope="X4.1 X11.1" reference="R1259" />
    <constraint name="C1260" model="TKC" arity="2" scope="X42.1 X63.1" reference="R1260" />
    <constraint name="C1261" model="TKC" arity="2" scope="X19.1 X48.1" reference="R1261" />
    <constraint name="C1262" model="TKC" arity="2" scope="X10.1 X64.1" reference="R1262" />
    <constraint name="C1263" model="TKC" arity="2" scope="X7.1 X46.1" reference="R1263" />
    <constraint name="C1264" model="TKC" arity="2" scope="X16.1 X40.1" reference="R1264" />
    <constraint name="C1265" model="TKC" arity="2" scope="X29.1 X38.1" reference="R1265" />
    <constraint name="C1266" model="TKC" arity="2" scope="X50.1 X64.1" reference="R1266" />
    <constraint name="C1267" model="TKC" arity="2" scope="X41.1 X66.1" reference="R1267" />
    <constraint name="C1268" model="TKC" arity="2" scope="X59.1 X62.1" reference="R1268" />
    <constraint name="C1269" model="TKC" arity="2" scope="X25.1 X38.1" reference="R1269" />
    <constraint name="C1270" model="TKC" arity="2" scope="X40.1 X61.1" reference="R1270" />
    <constraint name="C1271" model="TKC" arity="2" scope="X36.1 X39.1" reference="R1271" />
    <constraint name="C1272" model="TKC" arity="2" scope="X33.1 X39.1" reference="R1272" />
    <constraint name="C1273" model="TKC" arity="2" scope="X13.1 X63.1" reference="R1273" />
    <constraint name="C1274" model="TKC" arity="2" scope="X18.1 X33.1" reference="R1274" />
    <constraint name="C1275" model="TKC" arity="2" scope="X17.1 X35.1" reference="R1275" />
    <constraint name="C1276" model="TKC" arity="2" scope="X22.1 X26.1" reference="R1276" />
    <constraint name="C1277" model="TKC" arity="2" scope="X40.1 X45.1" reference="R1277" />
    <constraint name="C1278" model="TKC" arity="2" scope="X6.1 X45.1" reference="R1278" />
    <constraint name="C1279" model="TKC" arity="2" scope="X37.1 X70.1" reference="R1279" />
    <constraint name="C1280" model="TKC" arity="2" scope="X2.1 X17.1" reference="R1280" />
    <constraint name="C1281" model="TKC" arity="2" scope="X34.1 X47.1" reference="R1281" />
    <constraint name="C1282" model="TKC" arity="2" scope="X24.1 X60.1" reference="R1282" />
    <constraint name="C1283" model="TKC" arity="2" scope="X9.1 X46.1" reference="R1283" />
    <constraint name="C1284" model="TKC" arity="2" scope="X9.1 X24.1" reference="R1284" />
    <constraint name="C1285" model="TKC" arity="2" scope="X53.1 X68.1" reference="R1285" />
    <constraint name="C1286" model="TKC" arity="2" scope="X25.1 X39.1" reference="R1286" />
    <constraint name="C1287" model="TKC" arity="2" scope="X11.1 X39.1" reference="R1287" />
    <constraint name="C1288" model="TKC" arity="2" scope="X60.1 X63.1" reference="R1288" />
    <constraint name="C1289" model="TKC" arity="2" scope="X54.1 X62.1" reference="R1289" />
    <constraint name="C1290" model="TKC" arity="2" scope="X46.1 X58.1" reference="R1290" />
    <constraint name="C1291" model="TKC" arity="2" scope="X6.1 X52.1" reference="R1291" />
    <constraint name="C1292" model="TKC" arity="2" scope="X25.1 X32.1" reference="R1292" />
    <constraint name="C1293" model="TKC" arity="2" scope="X5.1 X25.1" reference="R1293" />
    <constraint name="C1294" model="TKC" arity="2" scope="X10.1 X12.1" reference="R1294" />
    <constraint name="C1295" model="TKC" arity="2" scope="X46.1 X52.1" reference="R1295" />
    <constraint name="C1296" model="TKC" arity="2" scope="X36.1 X58.1" reference="R1296" />
    <constraint name="C1297" model="TKC" arity="2" scope="X3.1 X47.1" reference="R1297" />
    <constraint name="C1298" model="TKC" arity="2" scope="X20.1 X39.1" reference="R1298" />
    <constraint name="C1299" model="TKC" arity="2" scope="X62.1 X69.1" reference="R1299" />
    <constraint name="C1300" model="TKC" arity="2" scope="X42.1 X66.1" reference="R1300" />
    <constraint name="C1301" model="TKC" arity="2" scope="X16.1 X69.1" reference="R1301" />
    <constraint name="C1302" model="TKC" arity="2" scope="X32.1 X49.1" reference="R1302" />
    <constraint name="C1303" model="TKC" arity="2" scope="X44.1 X59.1" reference="R1303" />
    <constraint name="C1304" model="TKC" arity="2" scope="X26.1 X31.1" reference="R1304" />
    <constraint name="C1305" model="TKC" arity="2" scope="X3.1 X59.1" reference="R1305" />
    <constraint name="C1306" model="TKC" arity="2" scope="X28.1 X68.1" reference="R1306" />
    <constraint name="C1307" model="TKC" arity="2" scope="X18.1 X61.1" reference="R1307" />
    <constraint name="C1308" model="TKC" arity="2" scope="X11.1 X44.1" reference="R1308" />
    <constraint name="C1309" model="TKC" arity="2" scope="X32.1 X59.1" reference="R1309" />
    <constraint name="C1310" model="TKC" arity="2" scope="X27.1 X45.1" reference="R1310" />
    <constraint name="C1311" model="TKC" arity="2" scope="X9.1 X15.1" reference="R1311" />
    <constraint name="C1312" model="TKC" arity="2" scope="X62.1 X65.1" reference="R1312" />
    <constraint name="C1313" model="TKC" arity="2" scope="X31.1 X52.1" reference="R1313" />
    <constraint name="C1314" model="TKC" arity="2" scope="X3.1 X65.1" reference="R1314" />
    <constraint name="C1315" model="TKC" arity="2" scope="X25.1 X56.1" reference="R1315" />
    <constraint name="C1316" model="TKC" arity="2" scope="X24.1 X55.1" reference="R1316" />
    <constraint name="C1317" model="TKC" arity="2" scope="X2.1 X60.1" reference="R1317" />
    <constraint name="C1318" model="TKC" arity="2" scope="X16.1 X51.1" reference="R1318" />
    <constraint name="C1319" model="TKC" arity="2" scope="X19.1 X27.1" reference="R1319" />
    <constraint name="C1320" model="TKC" arity="2" scope="X41.1 X48.1" reference="R1320" />
    <constraint name="C1321" model="TKC" arity="2" scope="X14.1 X60.1" reference="R1321" />
    <constraint name="C1322" model="TKC" arity="2" scope="X20.1 X67.1" reference="R1322" />
    <constraint name="C1323" model="TKC" arity="2" scope="X62.1 X70.1" reference="R1323" />
    <constraint name="C1324" model="TKC" arity="2" scope="X11.1 X14.1" reference="R1324" />
    <constraint name="C1325" model="TKC" arity="2" scope="X30.1 X67.1" reference="R1325" />
    <constraint name="C1326" model="TKC" arity="2" scope="X28.1 X60.1" reference="R1326" />
    <constraint name="C1327" model="TKC" arity="2" scope="X32.1 X67.1" reference="R1327" />
    <constraint name="C1328" model="TKC" arity="2" scope="X24.1 X32.1" reference="R1328" />
    <constraint name="C1329" model="TKC" arity="2" scope="X32.1 X66.1" reference="R1329" />
    <constraint name="C1330" model="TKC" arity="2" scope="X37.1 X48.1" reference="R1330" />
    <constraint name="C1331" model="TKC" arity="2" scope="X7.1 X53.1" reference="R1331" />
    <constraint name="C1332" model="TKC" arity="2" scope="X37.1 X39.1" reference="R1332" />
    <constraint name="C1333" model="TKC" arity="2" scope="X50.1 X59.1" reference="R1333" />
    <constraint name="C1334" model="TKC" arity="2" scope="X67.1 X68.1" reference="R1334" />
    <constraint name="C1335" model="TKC" arity="2" scope="X15.1 X58.1" reference="R1335" />
    <constraint name="C1336" model="TKC" arity="2" scope="X36.1 X61.1" reference="R1336" />
    <constraint name="C1337" model="TKC" arity="2" scope="X15.1 X35.1" reference="R1337" />
    <constraint name="C1338" model="TKC" arity="2" scope="X52.1 X54.1" reference="R1338" />
    <constraint name="C1339" model="TKC" arity="2" scope="X2.1 X39.1" reference="R1339" />
    <constraint name="C1340" model="TKC" arity="2" scope="X29.1 X42.1" reference="R1340" />
    <constraint name="C1341" model="TKC" arity="2" scope="X22.1 X56.1" reference="R1341" />
    <constraint name="C1342" model="TKC" arity="2" scope="X6.1 X65.1" reference="R1342" />
    <constraint name="C1343" model="TKC" arity="2" scope="X64.1 X68.1" reference="R1343" />
    <constraint name="C1344" model="TKC" arity="2" scope="X22.1 X37.1" reference="R1344" />
    <constraint name="C1345" model="TKC" arity="2" scope="X13.1 X22.1" reference="R1345" />
    <constraint name="C1346" model="TKC" arity="2" scope="X32.1 X38.1" reference="R1346" />
    <constraint name="C1347" model="TKC" arity="2" scope="X41.1 X70.1" reference="R1347" />
    <constraint name="C1348" model="TKC" arity="2" scope="X24.1 X48.1" reference="R1348" />
    <constraint name="C1349" model="TKC" arity="2" scope="X13.1 X32.1" reference="R1349" />
    <constraint name="C1350" model="TKC" arity="2" scope="X35.1 X49.1" reference="R1350" />
    <constraint name="C1351" model="TKC" arity="2" scope="X17.1 X55.1" reference="R1351" />
    <constraint name="C1352" model="TKC" arity="2" scope="X41.1 X69.1" reference="R1352" />
    <constraint name="C1353" model="TKC" arity="2" scope="X19.1 X47.1" reference="R1353" />
    <constraint name="C1354" model="TKC" arity="2" scope="X22.1 X51.1" reference="R1354" />
    <constraint name="C1355" model="TKC" arity="2" scope="X2.1 X69.1" reference="R1355" />
    <constraint name="C1356" model="TKC" arity="2" scope="X10.1 X60.1" reference="R1356" />
    <constraint name="C1357" model="TKC" arity="2" scope="X57.1 X68.1" reference="R1357" />
    <constraint name="C1358" model="TKC" arity="2" scope="X60.1 X66.1" reference="R1358" />
    <constraint name="C1359" model="TKC" arity="2" scope="X4.1 X8.1" reference="R1359" />
    <constraint name="C1360" model="TKC" arity="2" scope="X19.1 X62.1" reference="R1360" />
    <constraint name="C1361" model="TKC" arity="2" scope="X24.1 X39.1" reference="R1361" />
    <constraint name="C1362" model="TKC" arity="2" scope="X20.1 X21.1" reference="R1362" />
    <constraint name="C1363" model="TKC" arity="2" scope="X49.1 X66.1" reference="R1363" />
    <constraint name="C1364" model="TKC" arity="2" scope="X14.1 X21.1" reference="R1364" />
    <constraint name="C1365" model="TKC" arity="2" scope="X11.1 X38.1" reference="R1365" />
    <constraint name="C1366" model="TKC" arity="2" scope="X29.1 X47.1" reference="R1366" />
    <constraint name="C1367" model="TKC" arity="2" scope="X23.1 X64.1" reference="R1367" />
    <constraint name="C1368" model="TKC" arity="2" scope="X52.1 X66.1" reference="R1368" />
    <constraint name="C1369" model="TKC" arity="2" scope="X22.1 X48.1" reference="R1369" />
    <constraint name="C1370" model="TKC" arity="2" scope="X16.1 X19.1" reference="R1370" />
    <constraint name="C1371" model="TKC" arity="2" scope="X8.1 X56.1" reference="R1371" />
    <constraint name="C1372" model="TKC" arity="2" scope="X31.1 X59.1" reference="R1372" />
    <constraint name="C1373" model="TKC" arity="2" scope="X37.1 X52.1" reference="R1373" />
    <constraint name="C1374" model="TKC" arity="2" scope="X51.1 X57.1" reference="R1374" />
    <constraint name="C1375" model="TKC" arity="2" scope="X25.1 X33.1" reference="R1375" />
    <constraint name="C1376" model="TKC" arity="2" scope="X6.1 X70.1" reference="R1376" />
    <constraint name="C1377" model="TKC" arity="2" scope="X48.1 X52.1" reference="R1377" />
    <constraint name="C1378" model="TKC" arity="2" scope="X33.1 X58.1" reference="R1378" />
    <constraint name="C1379" model="TKC" arity="2" scope="X35.1 X48.1" reference="R1379" />
    <constraint name="C1380" model="TKC" arity="2" scope="X23.1 X41.1" reference="R1380" />
    <constraint name="C1381" model="TKC" arity="2" scope="X16.1 X39.1" reference="R1381" />
    <constraint name="C1382" model="TKC" arity="2" scope="X51.1 X61.1" reference="R1382" />
    <constraint name="C1383" model="TKC" arity="2" scope="X11.1 X47.1" reference="R1383" />
    <constraint name="C1384" model="TKC" arity="2" scope="X45.1 X49.1" reference="R1384" />
    <constraint name="C1385" model="TKC" arity="2" scope="X12.1 X53.1" reference="R1385" />
    <constraint name="C1386" model="TKC" arity="2" scope="X21.1 X23.1" reference="R1386" />
    <constraint name="C1387" model="TKC" arity="2" scope="X47.1 X65.1" reference="R1387" />
    <constraint name="C1388" model="TKC" arity="2" scope="X14.1 X23.1" reference="R1388" />
    <constraint name="C1389" model="TKC" arity="2" scope="X6.1 X41.1" reference="R1389" />
    <constraint name="C1390" model="TKC" arity="2" scope="X2.1 X65.1" reference="R1390" />
    <constraint name="C1391" model="TKC" arity="2" scope="X2.1 X54.1" reference="R1391" />
    <constraint name="C1392" model="TKC" arity="2" scope="X31.1 X65.1" reference="R1392" />
    <constraint name="C1393" model="TKC" arity="2" scope="X23.1 X28.1" reference="R1393" />
    <constraint name="C1394" model="TKC" arity="2" scope="X24.1 X44.1" reference="R1394" />
    <constraint name="C1395" model="TKC" arity="2" scope="X35.1 X46.1" reference="R1395" />
    <constraint name="C1396" model="TKC" arity="2" scope="X39.1 X67.1" reference="R1396" />
    <constraint name="C1397" model="TKC" arity="2" scope="X24.1 X27.1" reference="R1397" />
    <constraint name="C1398" model="TKC" arity="2" scope="X4.1 X59.1" reference="R1398" />
    <constraint name="C1399" model="TKC" arity="2" scope="X1.1 X69.1" reference="R1399" />
    <constraint name="C1400" model="TKC" arity="2" scope="X19.1 X55.1" reference="R1400" />
    <constraint name="C1401" model="TKC" arity="2" scope="X9.1 X16.1" reference="R1401" />
    <constraint name="C1402" model="TKC" arity="2" scope="X12.1 X13.1" reference="R1402" />
    <constraint name="C1403" model="TKC" arity="2" scope="X38.1 X55.1" reference="R1403" />
    <constraint name="C1404" model="TKC" arity="2" scope="X23.1 X52.1" reference="R1404" />
    <constraint name="C1405" model="TKC" arity="2" scope="X7.1 X24.1" reference="R1405" />
    <constraint name="C1406" model="TKC" arity="2" scope="X4.1 X27.1" reference="R1406" />
    <constraint name="C1407" model="TKC" arity="2" scope="X7.1 X16.1" reference="R1407" />
    <constraint name="C1408" model="TKC" arity="2" scope="X6.1 X37.1" reference="R1408" />
    <constraint name="C1409" model="TKC" arity="2" scope="X18.1 X53.1" reference="R1409" />
    <constraint name="C1410" model="TKC" arity="2" scope="X9.1 X33.1" reference="R1410" />
    <constraint name="C1411" model="TKC" arity="2" scope="X2.1 X56.1" reference="R1411" />
    <constraint name="C1412" model="TKC" arity="2" scope="X10.1 X65.1" reference="R1412" />
    <constraint name="C1413" model="TKC" arity="2" scope="X22.1 X25.1" reference="R1413" />
    <constraint name="C1414" model="TKC" arity="2" scope="X35.1 X40.1" reference="R1414" />
    <constraint name="C1415" model="TKC" arity="2" scope="X7.1 X35.1" reference="R1415" />
    <constraint name="C1416" model="TKC" arity="2" scope="X35.1 X47.1" reference="R1416" />
    <constraint name="C1417" model="TKC" arity="2" scope="X24.1 X53.1" reference="R1417" />
    <constraint name="C1418" model="TKC" arity="2" scope="X7.1 X13.1" reference="R1418" />
    <constraint name="C1419" model="TKC" arity="2" scope="X4.1 X37.1" reference="R1419" />
    <constraint name="C1420" model="TKC" arity="2" scope="X18.1 X42.1" reference="R1420" />
    <constraint name="C1421" model="TKC" arity="2" scope="X13.1 X64.1" reference="R1421" />
    <constraint name="C1422" model="TKC" arity="2" scope="X12.1 X36.1" reference="R1422" />
    <constraint name="C1423" model="TKC" arity="2" scope="X1.1 X40.1" reference="R1423" />
    <constraint name="C1424" model="TKC" arity="2" scope="X11.1 X69.1" reference="R1424" />
    <constraint name="C1425" model="TKC" arity="2" scope="X33.1 X42.1" reference="R1425" />
    <constraint name="C1426" model="TKC" arity="2" scope="X48.1 X57.1" reference="R1426" />
    <constraint name="C1427" model="TKC" arity="2" scope="X5.1 X64.1" reference="R1427" />
    <constraint name="C1428" model="TKC" arity="2" scope="X31.1 X63.1" reference="R1428" />
    <constraint name="C1429" model="TKC" arity="2" scope="X45.1 X67.1" reference="R1429" />
    <constraint name="C1430" model="TKC" arity="2" scope="X37.1 X59.1" reference="R1430" />
    <constraint name="C1431" model="TKC" arity="2" scope="X35.1 X65.1" reference="R1431" />
    <constraint name="C1432" model="TKC" arity="2" scope="X17.1 X66.1" reference="R1432" />
    <constraint name="C1433" model="TKC" arity="2" scope="X4.1 X28.1" reference="R1433" />
    <constraint name="C1434" model="TKC" arity="2" scope="X8.1 X24.1" reference="R1434" />
    <constraint name="C1435" model="TKC" arity="2" scope="X62.1 X64.1" reference="R1435" />
    <constraint name="C1436" model="TKC" arity="2" scope="X39.1 X62.1" reference="R1436" />
    <constraint name="C1437" model="TKC" arity="2" scope="X2.1 X41.1" reference="R1437" />
    <constraint name="C1438" model="TKC" arity="2" scope="X20.1 X33.1" reference="R1438" />
    <constraint name="C1439" model="TKC" arity="2" scope="X15.1 X65.1" reference="R1439" />
    <constraint name="C1440" model="TKC" arity="2" scope="X5.1 X51.1" reference="R1440" />
    <constraint name="C1441" model="TKC" arity="2" scope="X58.1 X64.1" reference="R1441" />
    <constraint name="C1442" model="TKC" arity="2" scope="X29.1 X50.1" reference="R1442" />
    <constraint name="C1443" model="TKC" arity="2" scope="X24.1 X46.1" reference="R1443" />
    <constraint name="C1444" model="TKC" arity="2" scope="X52.1 X65.1" reference="R1444" />
    <constraint name="C1445" model="TKC" arity="2" scope="X23.1 X53.1" reference="R1445" />
    <constraint name="C1446" model="TKC" arity="2" scope="X3.1 X22.1" reference="R1446" />
    <constraint name="C1447" model="TKC" arity="2" scope="X60.1 X64.1" reference="R1447" />
    <constraint name="C1448" model="TKC" arity="2" scope="X4.1 X66.1" reference="R1448" />
  </constraints>
  <relations nbRelations="1449">
    <relation name="R0" arity="2" nbTuples="100" semantics="soft" defaultCost="infinity">67 68:1 1|47 55:1 2|45 100:1 3|52 35:1 4|27 99:1 5|37 32:1 6|47 30:1 7|83 67:1 8|71 36:1 9|34 86:1 10|100 90:2 1|10 48:2 2|44 63:2 3|29 15:2 4|37 26:2 5|61 17:2 6|55 93:2 7|85 92:2 8|96 60:2 9|66 44:2 10|58 11:3 1|87 99:3 2|91 3:3 3|70 1:3 4|21 62:3 5|13 9:3 6|49 97:3 7|85 60:3 8|26 15:3 9|3 46:3 10|30 49:4 1|93 93:4 2|42 77:4 3|26 14:4 4|18 22:4 5|15 45:4 6|42 37:4 7|73 70:4 8|40 77:4 9|73 88:4 10|55 53:5 1|45 68:5 2|39 19:5 3|31 95:5 4|96 20:5 5|83 21:5 6|33 61:5 7|87 79:5 8|92 91:5 9|80 45:5 10|16 9:6 1|42 89:6 2|1 23:6 3|76 79:6 4|87 54:6 5|95 65:6 6|11 71:6 7|2 8:6 8|20 10:6 9|6 81:6 10|37 73:7 1|49 18:7 2|11 25:7 3|42 40:7 4|73 73:7 5|67 72:7 6|47 66:7 7|13 95:7 8|65 83:7 9|17 83:7 10|5 65:8 1|32 8:8 2|5 91:8 3|38 11:8 4|74 51:8 5|80 74:8 6|65 62:8 7|2 35:8 8|37 23:8 9|52 73:8 10|18 75:9 1|61 52:9 2|82 36:9 3|9 28:9 4|33 8:9 5|11 14:9 6|13 4:9 7|76 68:9 8|8 63:9 9|40 12:9 10|82 43:10 1|53 46:10 2|8 87:10 3|21 60:10 4|73 1:10 5|16 49:10 6|9 40:10 7|62 31:10 8|93 57:10 9|54 99:10 10</relation>
    <relation name="R1" arity="2" nbTuples="100" semantics="soft" defaultCost="infinity">61 94:1 1|49 63:1 2|67 88:1 3|48 31:1 4|37 95:1 5|19 34:1 6|31 22:1 7|86 5:1 8|6 4:1 9|53 64:1 10|71 42:2 1|88 89:2 2|78 97:2 3|91 99:2 4|58 96:2 5|65 97:2 6|80 97:2 7|94 86:2 8|74 37:2 9|50 100:2 10|74 68:3 1|14 51:3 2|28 96:3 3|70 35:3 4|38 88:3 5|36 20:3 6|5 57:3 7|42 57:3 8|45 86:3 9|13 61:3 10|1 95:4 1|26 39:4 2|27 13:4 3|13 35:4 4|37 85:4 5|51 9:4 6|14 71:4 7|27 76:4 8|54 10:4 9|5 59:4 10|69 31:5 1|29 47:5 2|25 9:5 3|65 87:5 4|71 9:5 5|83 42:5 6|52 48:5 7|84 54:5 8|17 82:5 9|26 13:5 10|22 9:6 1|86 52:6 2|33 60:6 3|81 73:6 4|32 35:6 5|19 30:6 6|30 54:6 7|83 80:6 8|33 57:6 9|75 25:6 10|44 99:7 1|16 5:7 2|30 6:7 3|79 76:7 4|22 17:7 5|87 58:7 6|44 92:7 7|92 45:7 8|79 45:7 9|7 96:7 10|29 82:8 1|99 52:8 2|18 53:8 3|31 60:8 4|89 25:8 5|66 4:8 6|82 21:8 7|82 10:8 8|54 2:8 9|88 84:8 10|93 62:9 1|84 48:9 2|91 1:9 3|62 13:9 4|100 3:9 5|49 51:9 6|76 43:9 7|57 14:9 8|20 64:9 9|97 58:9 10|42 1:10 1|74 42:10 2|67 97:10 3|31 80:10 4|78 1:10 5|3 47:10 6|93 70:10 7|67 30:10 8|60 98:10 9|22 94:10 10</relation>
    <relation name="R2" arity="2" nbTuples="100" semantics="soft" defaultCost="infinity">79 11:1 1|97 81:1 2|17 53:1 3|13 59:1 4|66 57:1 5|45 14:1 6|79 54:1 7|70 58:1 8|5 51:1 9|37 9:1 10|53 79:2 1|27 4:2 2|63 6:2 3|1 82:2 4|24 72:2 5|44 80:2 6|10 10:2 7|50 85:2 8|80 78:2 9|12 75:2 10|4 50:3 1|35 12:3 2|9 82:3 3|80 27:3 4|3 85:3 5|69 81:3 6|12 25:3 7|3 70:3 8|6 79:3 9|43 88:3 10|28 95:4 1|69 70:4 2|93 87:4 3|97 47:4 4|79 33:4 5|56 9:4 6|99 57:4 7|21 66:4 8|65 80:4 9|26 47:4 10|79 77:5 1|87 24:5 2|77 63:5 3|59 60:5 4|9 97:5 5|43 50:5 6|99 10:5 7|66 58:5 8|47 92:5 9|25 6:5 10|29 20:6 1|66 10:6 2|65 49:6 3|59 44:6 4|31 37:6 5|96 36:6 6|94 5:6 7|64 84:6 8|97 10:6 9|83 47:6 10|72 45:7 1|75 14:7 2|94 32:7 3|14 43:7 4|63 68:7 5|54 40:7 6|3 88:7 7|73 92:7 8|7 52:7 9|52 13:7 10|99 55:8 1|34 55:8 2|9 93:8 3|32 23:8 4|9 49:8 5|24 36:8 6|77 91:8 7|86 31:8 8|60 88:8 9|4 63:8 10|68 14:9 1|97 78:9 2|99 28:9 3|26 28:9 4|4 59:9 5|11 3:9 6|47 98:9 7|61 58:9 8|66 88:9 9|52 49:9 10|22 32:10 1|16 70:10 2|74 16:10 3|76 36:10 4|31 69:10 5|73 50:10 6|22 75:10 7|38 41:10 8|38 84:10 9|30 62:10 10</relation>
    <relation name="R3" arity="2" nbTuples="100" semantics="soft" defaultCost="infinity">7 77:1 1|49 4:1 2|44 57:1 3|19 57:1 4|97 58:1 5|14 59:1 6|26 4:1 7|26 56:1 8|97 69:1 9|97 55:1 10|41 17:2 1|58 23:2 2|35 46:2 3|49 100:2 4|89 92:2 5|9 53:2 6|67 91:2 7|92 85:2 8|76 50:2 9|35 25:2 10|54 13:3 1|53 23:3 2|29 58:3 3|30 19:3 4|99 43:3 5|86 34:3 6|68 29:3 7|75 91:3 8|17 15:3 9|18 70:3 10|15 46:4 1|90 38:4 2|80 56:4 3|21 36:4 4|2 40:4 5|16 16:4 6|68 55:4 7|99 75:4 8|18 11:4 9|11 83:4 10|17 87:5 1|10 100:5 2|99 96:5 3|27 88:5 4|42 18:5 5|7 14:5 6|47 87:5 7|17 26:5 8|72 19:5 9|39 40:5 10|34 80:6 1|69 11:6 2|32 53:6 3|45 44:6 4|43 5:6 5|83 69:6 6|63 29:6 7|52 39:6 8|22 53:6 9|35 36:6 10|46 30:7 1|41 88:7 2|80 13:7 3|88 10:7 4|91 55:7 5|55 62:7 6|41 86:7 7|41 92:7 8|5 39:7 9|46 4:7 10|24 33:8 1|41 27:8 2|30 34:8 3|4 2:8 4|40 68:8 5|90 26:8 6|43 71:8 7|13 1:8 8|97 24:8 9|14 10:8 10|38 39:9 1|6 73:9 2|73 30:9 3|89 37:9 4|44 33:9 5|41 44:9 6|95 90:9 7|38 90:9 8|39 84:9 9|5 39:9 10|18 49:10 1|38 28:10 2|75 49:10 3|15 100:10 4|18 83:10 5|11 38:10 6|19 35:10 7|91 91:10 8|24 63:10 9|73 43:10 10</relation>
    <relation name="R4" arity="2" nbTuples="100" semantics="soft" defaultCost="infinity">66 93:1 1|95 75:1 2|54 54:1 3|78 48:1 4|98 81:1 5|83 54:1 6|45 73:1 7|83 28:1 8|78 13:1 9|4 89:1 10|70 6:2 1|7 90:2 2|15 16:2 3|39 49:2 4|2 55:2 5|73 74:2 6|25 83:2 7|73 50:2 8|57 84:2 9|46 55:2 10|89 79:3 1|40 84:3 2|26 50:3 3|15 84:3 4|78 44:3 5|79 59:3 6|87 74:3 7|80 61:3 8|89 6:3 9|99 93:3 10|38 73:4 1|33 29:4 2|22 79:4 3|37 16:4 4|21 44:4 5|56 56:4 6|84 37:4 7|50 9:4 8|1 100:4 9|74 14:4 10|7 67:5 1|93 57:5 2|30 78:5 3|21 83:5 4|7 43:5 5|55 94:5 6|15 70:5 7|27 44:5 8|36 86:5 9|65 90:5 10|65 63:6 1|23 39:6 2|85 99:6 3|91 83:6 4|84 65:6 5|20 1:6 6|55 83:6 7|87 68:6 8|39 74:6 9|22 94:6 10|95 79:7 1|64 100:7 2|20 9:7 3|58 11:7 4|81 92:7 5|99 56:7 6|66 3:7 7|65 14:7 8|83 100:7 9|92 86:7 10|30 41:8 1|47 32:8 2|31 32:8 3|45 34:8 4|2 83:8 5|81 31:8 6|7 89:8 7|22 98:8 8|25 7:8 9|66 26:8 10|88 38:9 1|14 95:9 2|48 66:9 3|26 20:9 4|46 94:9 5|14 13:9 6|26 33:9 7|9 56:9 8|66 80:9 9|83 84:9 10|55 94:10 1|50 37:10 2|32 20:10 3|56 12:10 4|88 6:10 5|82 61:10 6|15 17:10 7|16 28:10 8|90 18:10 9|25 46:10 10</relation>
    <relation name="R5" arity="2" nbTuples="100" semantics="soft" defaultCost="infinity">40 11:1 1|52 71:1 2|11 42:1 3|77 65:1 4|26 29:1 5|54 4:1 6|3 13:1 7|86 12:1 8|17 55:1 9|35 20:1 10|86 67:2 1|89 59:2 2|73 97:2 3|64 100:2 4|59 42:2 5|32 90:2 6|59 35:2 7|60 19:2 8|14 72:2 9|19 11:2 10|58 52:3 1|83 20:3 2|68 20:3 3|45 72:3 4|21 4:3 5|14 99:3 6|65 93:3 7|16 60:3 8|90 73:3 9|14 73:3 10|77 16:4 1|66 35:4 2|91 8:4 3|8 19:4 4|18 61:4 5|7 32:4 6|65 57:4 7|25 11:4 8|65 63:4 9|90 42:4 10|85 26:5 1|95 92:5 2|24 73:5 3|60 42:5 4|89 36:5 5|91 53:5 6|99 10:5 7|18 51:5 8|9 64:5 9|55 19:5 10|60 39:6 1|44 17:6 2|93 70:6 3|48 49:6 4|94 70:6 5|29 72:6 6|40 66:6 7|20 3:6 8|12 50:6 9|22 2:6 10|95 75:7 1|86 42:7 2|29 18:7 3|5 28:7 4|81 78:7 5|55 60:7 6|38 14:7 7|26 90:7 8|55 46:7 9|46 60:7 10|69 86:8 1|78 75:8 2|27 25:8 3|85 17:8 4|64 22:8 5|83 41:8 6|70 99:8 7|75 10:8 8|49 5:8 9|37 22:8 10|9 50:9 1|80 6:9 2|60 78:9 3|16 16:9 4|74 10:9 5|67 9:9 6|59 42:9 7|45 98:9 8|51 54:9 9|79 41:9 10|51 57:10 1|92 98:10 2|68 84:10 3|68 100:10 4|86 89:10 5|24 39:10 6|96 8:10 7|78 1:10 8|6 36:10 9|53 40:10 10</relation>
    <relation name="R6" arity="2" nbTuples="100" semantics="soft" defaultCost="infinity">55 11:1 1|73 19:1 2|68 42:1 3|46 8:1 4|56 67:1 5|52 77:1 6|61 42:1 7|86 89:1 8|15 51:1 9|79 46:1 10|94 36:2 1|96 37:2 2|27 41:2 3|47 50:2 4|21 73:2 5|81 42:2 6|76 13:2 7|29 2:2 8|26 73:2 9|37 10:2 10|26 86:3 1|100 12:3 2|99 50:3 3|30 81:3 4|23 59:3 5|21 30:3 6|63 94:3 7|51 54:3 8|91 46:3 9|36 26:3 10|31 28:4 1|6 27:4 2|11 3:4 3|4 25:4 4|18 53:4 5|80 85:4 6|11 8:4 7|84 37:4 8|23 40:4 9|90 90:4 10|14 33:5 1|31 52:5 2|55 38:5 3|35 58:5 4|14 16:5 5|76 3:5 6|85 7:5 7|76 29:5 8|73 30:5 9|10 99:5 10|26 87:6 1|25 61:6 2|79 97:6 3|67 94:6 4|91 73:6 5|23 3:6 6|84 10:6 7|9 34:6 8|68 51:6 9|35 30:6 10|21 42:7 1|32 6:7 2|22 13:7 3|87 47:7 4|83 63:7 5|57 87:7 6|6 59:7 7|29 98:7 8|88 2:7 9|84 42:7 10|44 59:8 1|96 24:8 2|78 15:8 3|98 41:8 4|15 24:8 5|7 65:8 6|30 41:8 7|77 2:8 8|61 6:8 9|12 8:8 10|66 81:9 1|42 46:9 2|84 49:9 3|85 8:9 4|91 99:9 5|25 51:9 6|9 30:9 7|28 46:9 8|5 54:9 9|73 37:9 10|40 82:10 1|25 2:10 2|62 13:10 3|99 96:10 4|20 87:10 5|58 47:10 6|70 77:10 7|51 87:10 8|78 67:10 9|89 93:10 10</relation>
    <relation name="R7" arity="2" nbTuples="100" semantics="soft" defaultCost="infinity">61 55:1 1|55 25:1 2|28 30:1 3|59 49:1 4|64 47:1 5|66 53:1 6|49 38:1 7|52 73:1 8|78 20:1 9|26 71:1 10|53 1:2 1|47 18:2 2|12 4:2 3|97 62:2 4|48 21:2 5|26 11:2 6|40 28:2 7|52 38:2 8|13 41:2 9|43 20:2 10|5 65:3 1|12 91:3 2|71 68:3 3|47 85:3 4|45 89:3 5|76 40:3 6|23 76:3 7|18 28:3 8|43 27:3 9|79 82:3 10|66 5:4 1|79 69:4 2|17 74:4 3|72 10:4 4|23 24:4 5|65 2:4 6|9 15:4 7|18 52:4 8|47 12:4 9|79 23:4 10|25 46:5 1|41 26:5 2|87 75:5 3|65 100:5 4|49 13:5 5|63 46:5 6|16 13:5 7|70 36:5 8|28 100:5 9|40 98:5 10|68 92:6 1|87 66:6 2|94 29:6 3|63 78:6 4|36 2:6 5|85 75:6 6|84 67:6 7|82 74:6 8|17 85:6 9|83 51:6 10|67 44:7 1|93 12:7 2|16 77:7 3|18 85:7 4|82 23:7 5|63 14:7 6|41 6:7 7|12 5:7 8|51 94:7 9|13 36:7 10|50 13:8 1|41 92:8 2|36 60:8 3|63 76:8 4|38 19:8 5|57 7:8 6|30 46:8 7|23 78:8 8|65 35:8 9|29 60:8 10|10 66:9 1|73 71:9 2|69 91:9 3|80 61:9 4|97 97:9 5|74 12:9 6|20 41:9 7|58 56:9 8|1 67:9 9|99 32:9 10|100 54:10 1|63 36:10 2|37 61:10 3|76 100:10 4|18 16:10 5|5 63:10 6|46 75:10 7|89 50:10 8|93 88:10 9|86 68:10 10</relation>
    <relation name="R8" arity="2" nbTuples="100" semantics="soft" defaultCost="infinity">62 99:1 1|59 37:1 2|73 1:1 3|14 95:1 4|98 98:1 5|35 27:1 6|62 84:1 7|98 5:1 8|46 21:1 9|31 24:1 10|80 55:2 1|82 73:2 2|21 61:2 3|6 94:2 4|73 19:2 5|20 23:2 6|90 35:2 7|87 41:2 8|48 60:2 9|96 100:2 10|55 82:3 1|49 43:3 2|15 9:3 3|39 69:3 4|97 69:3 5|25 55:3 6|33 33:3 7|93 87:3 8|96 66:3 9|16 29:3 10|14 84:4 1|39 88:4 2|76 38:4 3|1 23:4 4|32 80:4 5|78 87:4 6|50 49:4 7|77 85:4 8|20 36:4 9|21 76:4 10|54 89:5 1|93 37:5 2|81 44:5 3|54 82:5 4|6 59:5 5|41 5:5 6|25 83:5 7|59 9:5 8|21 84:5 9|15 55:5 10|13 5:6 1|20 70:6 2|73 33:6 3|69 41:6 4|74 16:6 5|45 4:6 6|76 67:6 7|24 74:6 8|22 77:6 9|75 10:6 10|41 48:7 1|1 66:7 2|93 59:7 3|71 60:7 4|15 68:7 5|88 3:7 6|76 52:7 7|91 67:7 8|12 4:7 9|64 60:7 10|7 4:8 1|3 20:8 2|11 84:8 3|44 62:8 4|49 37:8 5|97 12:8 6|45 27:8 7|5 46:8 8|89 71:8 9|86 21:8 10|42 4:9 1|17 83:9 2|2 46:9 3|21 26:9 4|73 21:9 5|94 62:9 6|89 36:9 7|41 64:9 8|13 17:9 9|27 51:9 10|71 81:10 1|54 58:10 2|41 40:10 3|63 83:10 4|97 86:10 5|2 71:10 6|16 47:10 7|59 30:10 8|13 67:10 9|70 81:10 10</relation>
    <relation name="R9" arity="2" nbTuples="100" semantics="soft" defaultCost="infinity">11 13:1 1|10 67:1 2|82 41:1 3|35 60:1 4|93 82:1 5|26 37:1 6|60 82:1 7|61 12:1 8|84 77:1 9|30 66:1 10|70 3:2 1|100 11:2 2|36 37:2 3|80 1:2 4|26 31:2 5|35 27:2 6|98 81:2 7|33 52:2 8|99 74:2 9|97 48:2 10|83 94:3 1|33 71:3 2|25 20:3 3|25 28:3 4|36 86:3 5|67 6:3 6|5 97:3 7|56 10:3 8|65 83:3 9|19 2:3 10|40 84:4 1|67 24:4 2|10 34:4 3|36 32:4 4|96 71:4 5|6 45:4 6|33 50:4 7|64 98:4 8|8 95:4 9|81 57:4 10|64 21:5 1|32 25:5 2|50 87:5 3|91 80:5 4|44 52:5 5|95 33:5 6|47 37:5 7|25 30:5 8|40 36:5 9|44 67:5 10|95 36:6 1|65 29:6 2|30 44:6 3|65 20:6 4|9 64:6 5|54 96:6 6|71 3:6 7|97 79:6 8|31 37:6 9|33 69:6 10|18 96:7 1|16 69:7 2|67 13:7 3|48 46:7 4|37 90:7 5|60 93:7 6|18 44:7 7|78 50:7 8|41 99:7 9|48 83:7 10|33 10:8 1|48 49:8 2|44 20:8 3|85 97:8 4|9 69:8 5|17 85:8 6|96 2:8 7|36 54:8 8|8 25:8 9|56 1:8 10|69 45:9 1|18 79:9 2|57 79:9 3|60 63:9 4|88 33:9 5|49 88:9 6|61 26:9 7|54 19:9 8|29 36:9 9|37 56:9 10|56 17:10 1|95 44:10 2|33 62:10 3|19 31:10 4|50 78:10 5|73 51:10 6|12 21:10 7|64 5:10 8|64 89:10 9|65 85:10 10</relation>
    <relation name="R10" arity="2" nbTuples="100" semantics="soft" defaultCost="infinity">37 39:1 1|10 32:1 2|52 35:1 3|90 24:1 4|34 41:1 5|2 70:1 6|59 88:1 7|84 40:1 8|36 75:1 9|38 92:1 10|58 93:2 1|76 11:2 2|62 66:2 3|52 74:2 4|71 69:2 5|40 87:2 6|19 2:2 7|90 67:2 8|61 24:2 9|63 37:2 10|55 13:3 1|50 11:3 2|52 66:3 3|35 42:3 4|99 70:3 5|97 48:3 6|15 64:3 7|71 3:3 8|75 35:3 9|79 39:3 10|26 68:4 1|11 93:4 2|77 31:4 3|100 92:4 4|88 7:4 5|52 52:4 6|23 10:4 7|14 53:4 8|67 27:4 9|21 17:4 10|54 52:5 1|75 35:5 2|83 29:5 3|91 42:5 4|30 97:5 5|31 62:5 6|64 27:5 7|82 24:5 8|32 21:5 9|55 60:5 10|54 23:6 1|24 76:6 2|85 93:6 3|54 40:6 4|15 86:6 5|62 79:6 6|60 78:6 7|98 36:6 8|89 75:6 9|20 30:6 10|16 63:7 1|64 92:7 2|98 28:7 3|69 54:7 4|81 40:7 5|65 20:7 6|94 40:7 7|70 41:7 8|2 63:7 9|46 80:7 10|87 70:8 1|62 56:8 2|8 53:8 3|37 31:8 4|33 63:8 5|44 92:8 6|47 39:8 7|4 74:8 8|33 87:8 9|58 90:8 10|14 38:9 1|42 79:9 2|82 100:9 3|63 51:9 4|76 27:9 5|100 63:9 6|89 6:9 7|79 90:9 8|50 59:9 9|26 74:9 10|27 81:10 1|24 23:10 2|1 12:10 3|77 81:10 4|9 55:10 5|79 89:10 6|63 88:10 7|30 87:10 8|81 80:10 9|51 42:10 10</relation>
    <relation name="R11" arity="2" nbTuples="100" semantics="soft" defaultCost="infinity">100 98:1 1|96 7:1 2|87 50:1 3|19 60:1 4|59 97:1 5|11 91:1 6|51 21:1 7|96 73:1 8|79 46:1 9|60 69:1 10|68 51:2 1|18 89:2 2|63 39:2 3|69 52:2 4|12 86:2 5|63 73:2 6|34 4:2 7|53 26:2 8|96 29:2 9|55 26:2 10|12 62:3 1|19 7:3 2|41 77:3 3|93 44:3 4|99 18:3 5|60 57:3 6|45 25:3 7|44 66:3 8|57 9:3 9|73 79:3 10|54 61:4 1|52 48:4 2|6 35:4 3|13 22:4 4|76 9:4 5|65 4:4 6|95 48:4 7|57 93:4 8|99 77:4 9|99 21:4 10|8 74:5 1|12 36:5 2|84 35:5 3|66 24:5 4|8 93:5 5|44 26:5 6|63 29:5 7|50 47:5 8|38 7:5 9|65 8:5 10|65 94:6 1|9 61:6 2|35 60:6 3|28 47:6 4|27 32:6 5|19 26:6 6|17 1:6 7|14 99:6 8|80 60:6 9|11 98:6 10|46 100:7 1|2 1:7 2|28 55:7 3|59 1:7 4|97 60:7 5|76 45:7 6|33 44:7 7|11 36:7 8|59 75:7 9|84 86:7 10|87 11:8 1|79 93:8 2|66 40:8 3|70 96:8 4|46 29:8 5|34 94:8 6|42 13:8 7|46 67:8 8|34 39:8 9|63 77:8 10|72 67:9 1|60 19:9 2|58 22:9 3|87 90:9 4|74 4:9 5|92 79:9 6|91 45:9 7|55 75:9 8|17 12:9 9|78 20:9 10|5 81:10 1|46 47:10 2|92 75:10 3|37 82:10 4|67 26:10 5|61 95:10 6|72 84:10 7|70 29:10 8|35 63:10 9|81 77:10 10</relation>
    <relation name="R12" arity="2" nbTuples="100" semantics="soft" defaultCost="infinity">79 1:1 1|34 92:1 2|4 54:1 3|13 72:1 4|59 73:1 5|22 7:1 6|3 47:1 7|68 2:1 8|50 3:1 9|5 64:1 10|33 47:2 1|36 70:2 2|54 13:2 3|7 9:2 4|99 72:2 5|38 40:2 6|87 78:2 7|23 64:2 8|84 96:2 9|93 79:2 10|55 95:3 1|7 73:3 2|55 58:3 3|16 30:3 4|60 18:3 5|86 76:3 6|6 83:3 7|33 75:3 8|74 96:3 9|66 69:3 10|85 41:4 1|95 33:4 2|95 59:4 3|54 8:4 4|41 47:4 5|3 72:4 6|97 67:4 7|9 66:4 8|8 80:4 9|1 56:4 10|36 14:5 1|77 37:5 2|4 53:5 3|77 37:5 4|61 30:5 5|97 65:5 6|2 95:5 7|96 67:5 8|55 50:5 9|75 38:5 10|23 100:6 1|44 5:6 2|1 31:6 3|51 50:6 4|36 67:6 5|64 23:6 6|49 36:6 7|23 64:6 8|82 32:6 9|9 46:6 10|20 12:7 1|99 97:7 2|41 66:7 3|41 86:7 4|88 40:7 5|80 13:7 6|24 94:7 7|61 40:7 8|19 32:7 9|7 11:7 10|54 50:8 1|30 72:8 2|52 97:8 3|23 32:8 4|58 85:8 5|46 1:8 6|58 6:8 7|28 20:8 8|1 85:8 9|52 61:8 10|14 25:9 1|31 19:9 2|22 62:9 3|13 3:9 4|74 100:9 5|29 88:9 6|57 40:9 7|88 56:9 8|21 12:9 9|66 61:9 10|59 34:10 1|66 71:10 2|32 34:10 3|45 94:10 4|43 2:10 5|61 9:10 6|9 53:10 7|8 65:10 8|38 12:10 9|80 58:10 10</relation>
    <relation name="R13" arity="2" nbTuples="100" semantics="soft" defaultCost="infinity">28 51:1 1|2 28:1 2|95 63:1 3|98 75:1 4|25 57:1 5|88 31:1 6|95 47:1 7|28 92:1 8|28 92:1 9|75 50:1 10|74 33:2 1|38 48:2 2|84 100:2 3|75 10:2 4|21 26:2 5|78 13:2 6|65 25:2 7|15 70:2 8|54 19:2 9|21 28:2 10|24 58:3 1|57 16:3 2|58 52:3 3|97 77:3 4|60 97:3 5|1 87:3 6|42 32:3 7|23 60:3 8|1 72:3 9|79 12:3 10|58 86:4 1|17 48:4 2|10 32:4 3|70 50:4 4|80 62:4 5|72 7:4 6|85 2:4 7|79 51:4 8|41 75:4 9|18 59:4 10|97 49:5 1|74 84:5 2|75 81:5 3|3 96:5 4|95 18:5 5|72 1:5 6|12 30:5 7|70 65:5 8|64 35:5 9|7 30:5 10|18 11:6 1|4 100:6 2|28 70:6 3|37 16:6 4|88 7:6 5|92 56:6 6|14 27:6 7|60 53:6 8|27 18:6 9|99 91:6 10|37 93:7 1|54 86:7 2|77 24:7 3|72 72:7 4|70 57:7 5|55 61:7 6|78 80:7 7|15 27:7 8|95 1:7 9|42 50:7 10|68 88:8 1|97 66:8 2|66 4:8 3|98 100:8 4|62 75:8 5|90 16:8 6|14 17:8 7|47 73:8 8|70 63:8 9|49 81:8 10|96 8:9 1|12 56:9 2|28 39:9 3|72 3:9 4|47 78:9 5|26 88:9 6|69 30:9 7|16 73:9 8|91 92:9 9|93 25:9 10|54 52:10 1|49 47:10 2|39 86:10 3|91 16:10 4|33 4:10 5|61 39:10 6|55 42:10 7|45 2:10 8|7 93:10 9|72 15:10 10</relation>
    <relation name="R14" arity="2" nbTuples="100" semantics="soft" defaultCost="infinity">78 36:1 1|42 27:1 2|25 44:1 3|7 99:1 4|35 4:1 5|34 34:1 6|21 15:1 7|16 64:1 8|79 86:1 9|62 98:1 10|76 11:2 1|82 81:2 2|40 33:2 3|21 90:2 4|73 95:2 5|23 40:2 6|68 2:2 7|3 7:2 8|62 17:2 9|84 62:2 10|2 54:3 1|25 91:3 2|75 10:3 3|91 71:3 4|14 48:3 5|25 22:3 6|35 35:3 7|97 7:3 8|87 85:3 9|54 70:3 10|62 74:4 1|45 74:4 2|45 52:4 3|38 29:4 4|69 91:4 5|33 69:4 6|34 68:4 7|62 80:4 8|100 13:4 9|50 47:4 10|19 17:5 1|96 46:5 2|53 15:5 3|25 86:5 4|63 58:5 5|88 35:5 6|85 96:5 7|5 91:5 8|83 2:5 9|79 91:5 10|99 82:6 1|44 34:6 2|4 26:6 3|13 2:6 4|62 100:6 5|87 10:6 6|73 55:6 7|46 25:6 8|97 4:6 9|70 85:6 10|84 22:7 1|96 24:7 2|42 45:7 3|70 33:7 4|21 15:7 5|66 50:7 6|89 19:7 7|79 14:7 8|50 37:7 9|36 94:7 10|32 43:8 1|88 24:8 2|89 60:8 3|18 89:8 4|87 23:8 5|95 19:8 6|47 42:8 7|8 57:8 8|64 32:8 9|88 13:8 10|11 36:9 1|81 11:9 2|9 7:9 3|52 80:9 4|22 21:9 5|22 71:9 6|42 25:9 7|16 13:9 8|70 18:9 9|76 45:9 10|61 34:10 1|22 35:10 2|96 77:10 3|65 87:10 4|80 29:10 5|94 54:10 6|80 59:10 7|11 38:10 8|35 17:10 9|48 2:10 10</relation>
    <relation name="R15" arity="2" nbTuples="100" semantics="soft" defaultCost="infinity">56 34:1 1|57 96:1 2|66 94:1 3|35 11:1 4|95 74:1 5|73 99:1 6|57 44:1 7|53 9:1 8|13 13:1 9|94 87:1 10|8 25:2 1|43 45:2 2|31 7:2 3|26 91:2 4|46 99:2 5|52 71:2 6|81 7:2 7|10 76:2 8|19 26:2 9|52 35:2 10|21 33:3 1|50 8:3 2|27 31:3 3|25 78:3 4|27 18:3 5|14 50:3 6|72 9:3 7|59 29:3 8|63 46:3 9|91 94:3 10|49 22:4 1|17 34:4 2|38 12:4 3|54 76:4 4|93 26:4 5|83 80:4 6|20 81:4 7|54 55:4 8|66 98:4 9|80 94:4 10|56 19:5 1|58 26:5 2|41 78:5 3|22 10:5 4|10 20:5 5|99 13:5 6|21 40:5 7|49 64:5 8|36 58:5 9|99 67:5 10|6 43:6 1|46 44:6 2|35 36:6 3|88 47:6 4|80 44:6 5|65 97:6 6|68 10:6 7|32 73:6 8|100 72:6 9|72 88:6 10|16 14:7 1|31 78:7 2|88 76:7 3|18 48:7 4|24 7:7 5|63 94:7 6|79 19:7 7|84 70:7 8|59 19:7 9|81 44:7 10|66 73:8 1|56 25:8 2|69 79:8 3|87 45:8 4|38 29:8 5|38 19:8 6|27 37:8 7|36 17:8 8|22 43:8 9|96 4:8 10|95 13:9 1|56 67:9 2|48 60:9 3|2 21:9 4|46 55:9 5|81 6:9 6|22 13:9 7|10 38:9 8|20 66:9 9|23 91:9 10|67 70:10 1|92 100:10 2|11 33:10 3|43 14:10 4|59 76:10 5|16 23:10 6|10 94:10 7|2 84:10 8|86 30:10 9|37 79:10 10</relation>
    <relation name="R16" arity="2" nbTuples="100" semantics="soft" defaultCost="infinity">39 96:1 1|82 69:1 2|86 76:1 3|36 70:1 4|70 39:1 5|19 93:1 6|59 6:1 7|36 76:1 8|5 23:1 9|95 6:1 10|52 2:2 1|63 29:2 2|50 22:2 3|72 72:2 4|59 69:2 5|53 64:2 6|33 66:2 7|64 43:2 8|94 25:2 9|97 13:2 10|26 2:3 1|82 16:3 2|19 70:3 3|100 76:3 4|79 57:3 5|5 88:3 6|40 27:3 7|84 79:3 8|92 40:3 9|53 58:3 10|5 42:4 1|56 79:4 2|53 41:4 3|68 43:4 4|64 86:4 5|32 14:4 6|34 23:4 7|26 94:4 8|71 76:4 9|78 76:4 10|38 7:5 1|41 52:5 2|49 49:5 3|24 70:5 4|8 4:5 5|38 61:5 6|40 11:5 7|42 89:5 8|59 42:5 9|94 32:5 10|9 65:6 1|7 6:6 2|98 89:6 3|75 37:6 4|77 4:6 5|81 75:6 6|34 75:6 7|35 53:6 8|12 99:6 9|86 84:6 10|91 52:7 1|38 10:7 2|84 23:7 3|57 11:7 4|84 60:7 5|14 1:7 6|70 7:7 7|87 63:7 8|17 88:7 9|89 57:7 10|80 4:8 1|18 13:8 2|19 31:8 3|18 93:8 4|19 3:8 5|25 54:8 6|11 96:8 7|24 91:8 8|16 39:8 9|99 38:8 10|87 7:9 1|30 68:9 2|77 70:9 3|41 74:9 4|46 8:9 5|18 29:9 6|65 31:9 7|3 2:9 8|5 70:9 9|76 35:9 10|88 75:10 1|51 54:10 2|83 37:10 3|95 15:10 4|53 73:10 5|30 89:10 6|37 86:10 7|34 100:10 8|37 25:10 9|58 50:10 10</relation>
    <relation name="R17" arity="2" nbTuples="100" semantics="soft" defaultCost="infinity">88 75:1 1|77 72:1 2|58 1:1 3|83 82:1 4|67 3:1 5|34 41:1 6|63 26:1 7|72 13:1 8|74 11:1 9|59 9:1 10|56 66:2 1|21 76:2 2|18 92:2 3|12 69:2 4|37 85:2 5|2 51:2 6|4 100:2 7|53 52:2 8|36 79:2 9|94 14:2 10|59 65:3 1|66 34:3 2|38 8:3 3|52 57:3 4|25 52:3 5|60 37:3 6|55 80:3 7|20 7:3 8|64 34:3 9|60 20:3 10|89 54:4 1|86 36:4 2|55 65:4 3|25 19:4 4|72 79:4 5|45 80:4 6|59 52:4 7|30 84:4 8|3 75:4 9|2 78:4 10|5 87:5 1|6 46:5 2|8 19:5 3|46 100:5 4|15 86:5 5|36 78:5 6|81 9:5 7|71 48:5 8|60 22:5 9|26 56:5 10|100 6:6 1|18 25:6 2|37 81:6 3|23 25:6 4|19 73:6 5|87 18:6 6|84 55:6 7|44 30:6 8|74 73:6 9|5 39:6 10|96 56:7 1|24 69:7 2|69 96:7 3|85 11:7 4|91 29:7 5|11 67:7 6|9 6:7 7|5 12:7 8|52 79:7 9|67 87:7 10|13 55:8 1|66 91:8 2|38 44:8 3|42 27:8 4|24 92:8 5|35 38:8 6|29 89:8 7|35 71:8 8|84 57:8 9|83 62:8 10|82 99:9 1|68 82:9 2|55 52:9 3|58 6:9 4|73 89:9 5|19 65:9 6|3 19:9 7|52 19:9 8|68 62:9 9|10 39:9 10|62 77:10 1|72 43:10 2|64 88:10 3|29 88:10 4|67 88:10 5|11 2:10 6|68 84:10 7|37 82:10 8|8 54:10 9|71 90:10 10</relation>
    <relation name="R18" arity="2" nbTuples="100" semantics="soft" defaultCost="infinity">18 12:1 1|1 99:1 2|45 72:1 3|2 2:1 4|58 31:1 5|36 72:1 6|87 2:1 7|48 53:1 8|33 65:1 9|56 52:1 10|31 7:2 1|12 75:2 2|50 77:2 3|70 66:2 4|14 88:2 5|88 90:2 6|29 63:2 7|61 94:2 8|5 22:2 9|25 4:2 10|49 99:3 1|52 8:3 2|66 60:3 3|1 65:3 4|35 11:3 5|34 49:3 6|46 61:3 7|45 71:3 8|80 43:3 9|3 24:3 10|88 57:4 1|32 42:4 2|65 59:4 3|57 52:4 4|58 88:4 5|20 74:4 6|34 87:4 7|26 97:4 8|42 36:4 9|24 48:4 10|44 97:5 1|38 64:5 2|48 53:5 3|39 56:5 4|79 75:5 5|62 46:5 6|31 74:5 7|58 73:5 8|21 31:5 9|66 38:5 10|11 42:6 1|39 83:6 2|94 53:6 3|72 78:6 4|59 95:6 5|33 39:6 6|37 97:6 7|27 64:6 8|75 89:6 9|67 23:6 10|72 71:7 1|89 54:7 2|71 65:7 3|38 10:7 4|72 58:7 5|14 66:7 6|49 72:7 7|72 88:7 8|40 88:7 9|98 20:7 10|22 11:8 1|57 67:8 2|55 37:8 3|88 88:8 4|28 62:8 5|41 70:8 6|52 42:8 7|93 57:8 8|31 9:8 9|64 19:8 10|46 31:9 1|41 13:9 2|8 71:9 3|62 31:9 4|95 28:9 5|61 94:9 6|68 5:9 7|58 95:9 8|83 68:9 9|7 83:9 10|53 45:10 1|41 5:10 2|70 37:10 3|32 36:10 4|17 91:10 5|80 57:10 6|13 36:10 7|78 55:10 8|74 53:10 9|38 44:10 10</relation>
    <relation name="R19" arity="2" nbTuples="100" semantics="soft" defaultCost="infinity">90 2:1 1|65 64:1 2|77 21:1 3|75 98:1 4|61 63:1 5|65 46:1 6|57 25:1 7|61 73:1 8|45 5:1 9|8 43:1 10|38 87:2 1|35 64:2 2|10 65:2 3|62 29:2 4|7 89:2 5|78 97:2 6|93 95:2 7|73 6:2 8|97 20:2 9|88 57:2 10|9 44:3 1|60 3:3 2|38 51:3 3|86 11:3 4|7 67:3 5|1 41:3 6|47 70:3 7|67 66:3 8|84 56:3 9|63 23:3 10|83 75:4 1|97 63:4 2|59 43:4 3|45 56:4 4|1 97:4 5|18 79:4 6|90 28:4 7|52 6:4 8|48 11:4 9|89 23:4 10|57 26:5 1|22 54:5 2|4 45:5 3|5 16:5 4|59 49:5 5|50 88:5 6|76 17:5 7|60 4:5 8|8 49:5 9|6 74:5 10|64 31:6 1|38 49:6 2|90 1:6 3|36 64:6 4|76 33:6 5|57 86:6 6|54 96:6 7|82 50:6 8|73 8:6 9|2 47:6 10|35 74:7 1|67 75:7 2|46 48:7 3|12 93:7 4|21 24:7 5|35 38:7 6|64 53:7 7|18 98:7 8|27 16:7 9|38 85:7 10|62 16:8 1|40 77:8 2|35 54:8 3|5 50:8 4|35 24:8 5|91 61:8 6|4 65:8 7|50 96:8 8|68 68:8 9|51 50:8 10|69 59:9 1|80 67:9 2|19 41:9 3|98 100:9 4|79 19:9 5|32 57:9 6|28 75:9 7|25 27:9 8|45 24:9 9|49 56:9 10|29 39:10 1|64 37:10 2|97 91:10 3|53 15:10 4|78 4:10 5|3 11:10 6|65 9:10 7|96 62:10 8|34 42:10 9|74 97:10 10</relation>
    <relation name="R20" arity="2" nbTuples="100" semantics="soft" defaultCost="infinity">45 95:1 1|92 48:1 2|42 23:1 3|35 98:1 4|7 77:1 5|58 8:1 6|20 13:1 7|77 65:1 8|51 20:1 9|10 57:1 10|46 3:2 1|43 16:2 2|38 21:2 3|13 72:2 4|82 18:2 5|21 42:2 6|27 41:2 7|62 28:2 8|99 70:2 9|52 87:2 10|6 66:3 1|44 67:3 2|92 75:3 3|83 7:3 4|8 6:3 5|22 50:3 6|73 46:3 7|26 27:3 8|35 67:3 9|25 96:3 10|9 13:4 1|32 75:4 2|34 68:4 3|49 19:4 4|38 50:4 5|72 56:4 6|5 77:4 7|87 20:4 8|60 9:4 9|84 77:4 10|28 95:5 1|59 83:5 2|13 84:5 3|53 65:5 4|43 16:5 5|4 93:5 6|62 51:5 7|91 17:5 8|17 20:5 9|45 75:5 10|67 74:6 1|71 80:6 2|83 9:6 3|60 12:6 4|17 61:6 5|18 59:6 6|42 69:6 7|98 95:6 8|25 5:6 9|53 83:6 10|48 24:7 1|38 31:7 2|45 56:7 3|62 94:7 4|25 28:7 5|77 76:7 6|36 4:7 7|11 33:7 8|98 81:7 9|86 100:7 10|95 69:8 1|56 32:8 2|15 98:8 3|82 92:8 4|41 23:8 5|2 47:8 6|2 55:8 7|3 55:8 8|93 98:8 9|9 80:8 10|88 77:9 1|75 58:9 2|9 60:9 3|62 82:9 4|73 59:9 5|12 39:9 6|62 26:9 7|39 37:9 8|41 34:9 9|1 76:9 10|65 90:10 1|50 62:10 2|30 19:10 3|45 79:10 4|83 63:10 5|38 76:10 6|23 11:10 7|66 60:10 8|86 38:10 9|50 23:10 10</relation>
    <relation name="R21" arity="2" nbTuples="100" semantics="soft" defaultCost="infinity">16 15:1 1|13 84:1 2|34 60:1 3|31 55:1 4|67 17:1 5|3 15:1 6|98 40:1 7|93 3:1 8|52 40:1 9|98 7:1 10|57 47:2 1|66 100:2 2|66 51:2 3|1 99:2 4|30 70:2 5|34 32:2 6|49 2:2 7|19 24:2 8|17 40:2 9|100 22:2 10|35 14:3 1|27 29:3 2|81 46:3 3|52 87:3 4|38 52:3 5|27 77:3 6|80 77:3 7|14 13:3 8|30 49:3 9|98 74:3 10|31 96:4 1|2 40:4 2|80 61:4 3|69 36:4 4|78 14:4 5|24 62:4 6|50 76:4 7|60 98:4 8|74 15:4 9|89 64:4 10|80 12:5 1|87 26:5 2|14 59:5 3|24 64:5 4|89 55:5 5|11 85:5 6|91 68:5 7|99 41:5 8|86 50:5 9|84 69:5 10|32 63:6 1|21 43:6 2|78 30:6 3|25 8:6 4|48 99:6 5|44 27:6 6|94 43:6 7|18 91:6 8|30 45:6 9|4 64:6 10|80 21:7 1|30 89:7 2|34 75:7 3|74 16:7 4|30 1:7 5|74 49:7 6|57 84:7 7|4 67:7 8|63 86:7 9|84 4:7 10|13 38:8 1|94 59:8 2|48 5:8 3|58 21:8 4|30 30:8 5|93 82:8 6|39 24:8 7|100 71:8 8|39 96:8 9|53 90:8 10|96 97:9 1|66 10:9 2|42 99:9 3|64 74:9 4|73 71:9 5|76 86:9 6|61 18:9 7|40 97:9 8|8 82:9 9|82 23:9 10|2 73:10 1|58 64:10 2|58 11:10 3|69 46:10 4|5 74:10 5|44 7:10 6|55 80:10 7|50 51:10 8|49 89:10 9|72 81:10 10</relation>
    <relation name="R22" arity="2" nbTuples="100" semantics="soft" defaultCost="infinity">69 95:1 1|75 16:1 2|42 67:1 3|24 18:1 4|21 2:1 5|68 32:1 6|4 40:1 7|9 86:1 8|67 76:1 9|57 84:1 10|31 21:2 1|53 35:2 2|50 75:2 3|64 16:2 4|3 51:2 5|12 38:2 6|99 37:2 7|73 59:2 8|58 62:2 9|59 63:2 10|9 80:3 1|88 5:3 2|61 78:3 3|42 22:3 4|39 56:3 5|54 60:3 6|32 44:3 7|41 95:3 8|16 52:3 9|92 3:3 10|13 79:4 1|37 17:4 2|21 50:4 3|87 43:4 4|91 76:4 5|94 70:4 6|98 85:4 7|21 37:4 8|98 7:4 9|12 40:4 10|23 57:5 1|39 27:5 2|67 95:5 3|94 12:5 4|9 1:5 5|92 93:5 6|11 74:5 7|47 15:5 8|41 3:5 9|95 48:5 10|48 36:6 1|1 45:6 2|70 29:6 3|93 10:6 4|96 41:6 5|17 27:6 6|5 2:6 7|30 19:6 8|7 49:6 9|23 94:6 10|79 38:7 1|52 7:7 2|18 77:7 3|98 95:7 4|91 40:7 5|95 19:7 6|32 14:7 7|88 51:7 8|37 89:7 9|43 56:7 10|65 38:8 1|25 34:8 2|83 1:8 3|50 78:8 4|15 4:8 5|89 36:8 6|51 36:8 7|60 88:8 8|36 25:8 9|29 39:8 10|17 65:9 1|88 3:9 2|43 43:9 3|32 21:9 4|43 46:9 5|15 54:9 6|54 61:9 7|13 49:9 8|81 55:9 9|27 96:9 10|56 11:10 1|52 48:10 2|42 76:10 3|15 7:10 4|67 37:10 5|19 40:10 6|1 56:10 7|85 10:10 8|99 52:10 9|44 5:10 10</relation>
    <relation name="R23" arity="2" nbTuples="100" semantics="soft" defaultCost="infinity">86 56:1 1|67 49:1 2|76 85:1 3|33 95:1 4|77 77:1 5|16 98:1 6|38 22:1 7|47 7:1 8|99 34:1 9|48 93:1 10|49 20:2 1|71 5:2 2|7 96:2 3|43 4:2 4|84 36:2 5|55 28:2 6|77 35:2 7|15 95:2 8|62 7:2 9|10 47:2 10|61 38:3 1|41 40:3 2|65 68:3 3|78 37:3 4|61 76:3 5|78 93:3 6|28 100:3 7|9 91:3 8|46 40:3 9|23 13:3 10|19 40:4 1|27 88:4 2|8 86:4 3|1 24:4 4|46 99:4 5|57 86:4 6|18 46:4 7|71 33:4 8|28 63:4 9|50 12:4 10|50 97:5 1|87 47:5 2|47 84:5 3|20 69:5 4|79 96:5 5|73 69:5 6|66 76:5 7|92 67:5 8|57 33:5 9|75 40:5 10|59 72:6 1|19 65:6 2|34 40:6 3|10 92:6 4|10 27:6 5|11 83:6 6|81 70:6 7|25 2:6 8|62 41:6 9|99 1:6 10|27 41:7 1|38 65:7 2|42 60:7 3|10 72:7 4|12 94:7 5|17 37:7 6|68 79:7 7|38 10:7 8|30 15:7 9|26 15:7 10|26 39:8 1|31 31:8 2|4 28:8 3|36 38:8 4|86 8:8 5|36 55:8 6|22 51:8 7|92 51:8 8|73 78:8 9|61 3:8 10|23 68:9 1|73 47:9 2|22 26:9 3|52 40:9 4|15 71:9 5|90 78:9 6|81 14:9 7|1 46:9 8|63 70:9 9|10 26:9 10|52 25:10 1|20 38:10 2|74 68:10 3|98 40:10 4|65 76:10 5|51 44:10 6|79 58:10 7|22 100:10 8|36 27:10 9|9 14:10 10</relation>
    <relation name="R24" arity="2" nbTuples="100" semantics="soft" defaultCost="infinity">75 86:1 1|53 65:1 2|56 5:1 3|55 33:1 4|90 86:1 5|62 8:1 6|7 96:1 7|68 56:1 8|68 81:1 9|91 47:1 10|1 70:2 1|55 75:2 2|4 9:2 3|64 27:2 4|94 68:2 5|9 4:2 6|73 15:2 7|37 16:2 8|18 29:2 9|20 35:2 10|11 17:3 1|31 8:3 2|28 63:3 3|82 95:3 4|79 40:3 5|89 55:3 6|64 91:3 7|72 16:3 8|91 76:3 9|38 76:3 10|76 5:4 1|77 91:4 2|84 13:4 3|61 1:4 4|53 20:4 5|92 89:4 6|94 33:4 7|14 56:4 8|62 24:4 9|30 35:4 10|24 93:5 1|22 97:5 2|86 44:5 3|19 90:5 4|43 20:5 5|57 51:5 6|14 82:5 7|51 87:5 8|54 83:5 9|84 21:5 10|31 2:6 1|33 5:6 2|2 36:6 3|11 50:6 4|96 60:6 5|52 84:6 6|22 43:6 7|95 73:6 8|19 99:6 9|36 19:6 10|59 19:7 1|79 89:7 2|71 80:7 3|3 84:7 4|81 52:7 5|76 35:7 6|87 96:7 7|99 67:7 8|89 94:7 9|7 38:7 10|45 92:8 1|86 34:8 2|99 39:8 3|68 87:8 4|35 7:8 5|28 34:8 6|26 16:8 7|93 48:8 8|44 85:8 9|80 21:8 10|19 66:9 1|18 5:9 2|33 41:9 3|85 64:9 4|11 90:9 5|74 18:9 6|70 70:9 7|31 48:9 8|99 81:9 9|71 7:9 10|45 36:10 1|25 17:10 2|52 82:10 3|34 26:10 4|93 84:10 5|74 88:10 6|14 17:10 7|16 79:10 8|94 50:10 9|100 39:10 10</relation>
    <relation name="R25" arity="2" nbTuples="100" semantics="soft" defaultCost="infinity">63 6:1 1|95 75:1 2|20 74:1 3|22 70:1 4|34 63:1 5|28 55:1 6|52 38:1 7|67 70:1 8|12 11:1 9|25 9:1 10|97 87:2 1|14 41:2 2|61 88:2 3|57 82:2 4|67 86:2 5|69 72:2 6|44 29:2 7|23 38:2 8|96 51:2 9|35 58:2 10|50 29:3 1|25 20:3 2|18 36:3 3|20 1:3 4|25 37:3 5|38 37:3 6|29 67:3 7|85 55:3 8|83 31:3 9|71 48:3 10|6 62:4 1|57 82:4 2|46 75:4 3|52 55:4 4|47 73:4 5|24 43:4 6|25 61:4 7|90 94:4 8|67 40:4 9|7 43:4 10|57 75:5 1|91 95:5 2|65 37:5 3|70 90:5 4|41 61:5 5|33 68:5 6|33 68:5 7|13 51:5 8|63 49:5 9|22 6:5 10|80 17:6 1|70 18:6 2|87 87:6 3|98 34:6 4|3 83:6 5|76 95:6 6|44 89:6 7|56 40:6 8|9 43:6 9|18 94:6 10|66 81:7 1|81 64:7 2|73 23:7 3|54 84:7 4|37 24:7 5|47 31:7 6|11 76:7 7|62 39:7 8|58 25:7 9|13 51:7 10|64 90:8 1|83 85:8 2|46 85:8 3|1 35:8 4|48 83:8 5|39 20:8 6|14 34:8 7|64 91:8 8|16 54:8 9|54 80:8 10|14 41:9 1|68 88:9 2|20 90:9 3|9 68:9 4|24 33:9 5|37 24:9 6|86 62:9 7|5 63:9 8|19 28:9 9|56 26:9 10|33 53:10 1|19 77:10 2|50 70:10 3|14 58:10 4|99 92:10 5|75 44:10 6|35 48:10 7|27 31:10 8|52 4:10 9|62 29:10 10</relation>
    <relation name="R26" arity="2" nbTuples="100" semantics="soft" defaultCost="infinity">31 5:1 1|3 35:1 2|9 96:1 3|75 14:1 4|19 81:1 5|5 31:1 6|81 19:1 7|65 99:1 8|55 50:1 9|38 85:1 10|18 4:2 1|15 5:2 2|54 45:2 3|74 23:2 4|29 54:2 5|76 90:2 6|3 76:2 7|76 31:2 8|95 17:2 9|48 4:2 10|27 79:3 1|94 60:3 2|4 10:3 3|74 43:3 4|57 68:3 5|44 72:3 6|63 44:3 7|79 78:3 8|67 71:3 9|91 58:3 10|91 68:4 1|86 77:4 2|87 59:4 3|92 16:4 4|79 48:4 5|83 41:4 6|1 14:4 7|78 60:4 8|63 41:4 9|24 11:4 10|90 98:5 1|86 2:5 2|80 27:5 3|85 37:5 4|84 4:5 5|46 26:5 6|67 8:5 7|18 6:5 8|23 8:5 9|13 59:5 10|36 98:6 1|58 65:6 2|47 59:6 3|84 83:6 4|49 57:6 5|91 96:6 6|74 70:6 7|31 65:6 8|53 31:6 9|81 20:6 10|12 94:7 1|71 91:7 2|59 19:7 3|13 41:7 4|37 3:7 5|15 34:7 6|87 74:7 7|7 70:7 8|28 5:7 9|97 80:7 10|85 3:8 1|97 58:8 2|23 66:8 3|62 8:8 4|16 28:8 5|99 57:8 6|72 16:8 7|60 95:8 8|68 19:8 9|87 84:8 10|66 59:9 1|92 80:9 2|14 21:9 3|77 36:9 4|81 30:9 5|82 18:9 6|54 19:9 7|75 15:9 8|78 46:9 9|95 12:9 10|88 28:10 1|27 25:10 2|35 50:10 3|6 93:10 4|25 3:10 5|12 76:10 6|95 67:10 7|91 93:10 8|14 87:10 9|23 4:10 10</relation>
    <relation name="R27" arity="2" nbTuples="100" semantics="soft" defaultCost="infinity">75 94:1 1|17 29:1 2|57 62:1 3|58 68:1 4|64 93:1 5|25 90:1 6|36 64:1 7|11 22:1 8|85 87:1 9|41 8:1 10|67 77:2 1|17 41:2 2|31 50:2 3|73 35:2 4|67 14:2 5|12 57:2 6|85 50:2 7|63 72:2 8|87 53:2 9|6 50:2 10|69 92:3 1|98 12:3 2|54 89:3 3|77 75:3 4|9 57:3 5|25 11:3 6|22 16:3 7|24 37:3 8|98 51:3 9|96 74:3 10|37 46:4 1|64 45:4 2|88 94:4 3|50 32:4 4|38 41:4 5|42 93:4 6|56 24:4 7|9 58:4 8|79 1:4 9|78 63:4 10|11 86:5 1|39 30:5 2|30 45:5 3|100 47:5 4|55 44:5 5|21 42:5 6|91 76:5 7|15 20:5 8|98 27:5 9|96 36:5 10|29 6:6 1|22 31:6 2|92 90:6 3|19 89:6 4|23 100:6 5|76 78:6 6|49 73:6 7|22 78:6 8|81 51:6 9|39 83:6 10|41 71:7 1|47 31:7 2|52 3:7 3|97 2:7 4|7 47:7 5|44 1:7 6|63 74:7 7|30 16:7 8|5 61:7 9|8 50:7 10|36 60:8 1|33 93:8 2|96 97:8 3|12 14:8 4|82 13:8 5|67 25:8 6|46 2:8 7|73 95:8 8|68 27:8 9|60 72:8 10|70 71:9 1|27 96:9 2|2 65:9 3|91 68:9 4|70 52:9 5|37 93:9 6|89 32:9 7|41 74:9 8|35 46:9 9|36 20:9 10|52 60:10 1|74 78:10 2|2 19:10 3|76 97:10 4|10 58:10 5|100 87:10 6|97 72:10 7|60 42:10 8|71 64:10 9|22 50:10 10</relation>
    <relation name="R28" arity="2" nbTuples="100" semantics="soft" defaultCost="infinity">9 19:1 1|52 30:1 2|84 73:1 3|67 4:1 4|66 71:1 5|100 8:1 6|32 54:1 7|66 58:1 8|8 32:1 9|24 66:1 10|95 61:2 1|25 20:2 2|88 50:2 3|54 27:2 4|93 13:2 5|92 56:2 6|31 83:2 7|2 6:2 8|91 95:2 9|31 38:2 10|46 69:3 1|26 55:3 2|36 99:3 3|51 99:3 4|70 11:3 5|9 88:3 6|36 14:3 7|41 26:3 8|76 22:3 9|53 52:3 10|34 34:4 1|20 45:4 2|82 78:4 3|86 98:4 4|8 41:4 5|4 78:4 6|55 82:4 7|2 53:4 8|6 72:4 9|39 89:4 10|73 49:5 1|3 14:5 2|12 2:5 3|64 32:5 4|7 41:5 5|4 1:5 6|90 77:5 7|92 76:5 8|34 25:5 9|21 44:5 10|45 89:6 1|30 82:6 2|81 32:6 3|55 99:6 4|13 84:6 5|75 32:6 6|74 45:6 7|45 4:6 8|67 27:6 9|56 55:6 10|41 37:7 1|45 30:7 2|84 82:7 3|3 89:7 4|87 32:7 5|43 88:7 6|34 78:7 7|80 84:7 8|35 74:7 9|60 91:7 10|70 60:8 1|98 27:8 2|24 20:8 3|49 82:8 4|32 52:8 5|88 40:8 6|76 84:8 7|16 91:8 8|2 85:8 9|26 98:8 10|2 16:9 1|28 61:9 2|68 59:9 3|23 57:9 4|92 77:9 5|61 68:9 6|71 48:9 7|14 82:9 8|10 48:9 9|35 32:9 10|72 62:10 1|27 27:10 2|100 94:10 3|6 72:10 4|42 31:10 5|6 14:10 6|59 50:10 7|32 74:10 8|54 72:10 9|26 83:10 10</relation>
    <relation name="R29" arity="2" nbTuples="100" semantics="soft" defaultCost="infinity">47 24:1 1|30 62:1 2|62 51:1 3|9 47:1 4|27 22:1 5|92 4:1 6|63 51:1 7|45 44:1 8|67 33:1 9|13 70:1 10|94 21:2 1|75 89:2 2|42 40:2 3|69 49:2 4|8 48:2 5|76 61:2 6|11 49:2 7|40 82:2 8|30 87:2 9|74 72:2 10|71 36:3 1|57 53:3 2|85 43:3 3|60 18:3 4|97 64:3 5|35 81:3 6|45 84:3 7|99 93:3 8|39 22:3 9|5 69:3 10|57 35:4 1|36 32:4 2|22 86:4 3|68 15:4 4|20 70:4 5|64 94:4 6|58 97:4 7|28 5:4 8|45 24:4 9|96 17:4 10|3 13:5 1|85 20:5 2|9 72:5 3|41 8:5 4|82 85:5 5|77 48:5 6|76 49:5 7|12 36:5 8|80 52:5 9|22 66:5 10|76 18:6 1|78 46:6 2|73 62:6 3|96 40:6 4|30 11:6 5|67 21:6 6|41 62:6 7|32 66:6 8|76 79:6 9|62 51:6 10|98 18:7 1|43 35:7 2|52 53:7 3|55 86:7 4|15 49:7 5|98 5:7 6|7 89:7 7|64 89:7 8|32 98:7 9|3 7:7 10|71 37:8 1|92 4:8 2|86 68:8 3|65 29:8 4|99 87:8 5|29 18:8 6|94 87:8 7|51 40:8 8|66 58:8 9|89 75:8 10|73 97:9 1|51 55:9 2|83 33:9 3|48 75:9 4|85 70:9 5|24 63:9 6|50 70:9 7|35 59:9 8|34 3:9 9|82 46:9 10|91 38:10 1|67 60:10 2|65 34:10 3|33 80:10 4|4 47:10 5|52 2:10 6|31 87:10 7|1 97:10 8|43 80:10 9|92 29:10 10</relation>
    <relation name="R30" arity="2" nbTuples="100" semantics="soft" defaultCost="infinity">29 50:1 1|81 32:1 2|17 49:1 3|57 29:1 4|25 21:1 5|7 97:1 6|56 27:1 7|22 80:1 8|23 94:1 9|32 58:1 10|91 30:2 1|80 25:2 2|32 60:2 3|61 98:2 4|45 46:2 5|75 59:2 6|56 52:2 7|73 95:2 8|39 48:2 9|13 81:2 10|99 53:3 1|28 53:3 2|46 24:3 3|55 51:3 4|57 52:3 5|42 63:3 6|54 18:3 7|99 41:3 8|53 16:3 9|86 72:3 10|29 66:4 1|96 91:4 2|22 96:4 3|35 2:4 4|73 66:4 5|58 94:4 6|66 20:4 7|64 41:4 8|35 18:4 9|61 65:4 10|14 11:5 1|84 91:5 2|6 27:5 3|53 87:5 4|89 36:5 5|54 58:5 6|5 53:5 7|7 28:5 8|43 94:5 9|20 10:5 10|64 43:6 1|86 72:6 2|10 82:6 3|52 38:6 4|28 91:6 5|11 8:6 6|7 91:6 7|98 99:6 8|54 5:6 9|50 71:6 10|71 44:7 1|69 28:7 2|78 79:7 3|66 34:7 4|11 58:7 5|13 46:7 6|67 95:7 7|92 87:7 8|15 96:7 9|67 93:7 10|85 7:8 1|23 51:8 2|44 56:8 3|70 79:8 4|37 78:8 5|42 22:8 6|98 84:8 7|82 18:8 8|80 83:8 9|20 47:8 10|41 37:9 1|59 91:9 2|96 82:9 3|55 47:9 4|16 18:9 5|56 69:9 6|79 39:9 7|48 77:9 8|91 58:9 9|71 59:9 10|88 36:10 1|17 73:10 2|8 25:10 3|53 83:10 4|44 6:10 5|8 6:10 6|42 81:10 7|24 99:10 8|95 95:10 9|58 82:10 10</relation>
    <relation name="R31" arity="2" nbTuples="100" semantics="soft" defaultCost="infinity">74 13:1 1|5 10:1 2|75 11:1 3|98 27:1 4|47 14:1 5|33 25:1 6|14 25:1 7|32 56:1 8|61 91:1 9|20 81:1 10|91 47:2 1|97 19:2 2|8 24:2 3|81 30:2 4|39 71:2 5|14 63:2 6|75 1:2 7|31 38:2 8|30 68:2 9|80 70:2 10|57 2:3 1|45 75:3 2|8 82:3 3|52 40:3 4|53 14:3 5|7 78:3 6|47 48:3 7|29 41:3 8|41 96:3 9|14 12:3 10|51 32:4 1|37 42:4 2|61 24:4 3|97 70:4 4|27 73:4 5|70 100:4 6|42 88:4 7|71 93:4 8|90 81:4 9|34 78:4 10|57 17:5 1|48 79:5 2|89 98:5 3|10 88:5 4|95 57:5 5|56 31:5 6|56 48:5 7|25 16:5 8|76 36:5 9|47 63:5 10|23 28:6 1|2 62:6 2|53 70:6 3|99 45:6 4|57 12:6 5|19 85:6 6|82 16:6 7|40 83:6 8|4 71:6 9|9 68:6 10|43 63:7 1|43 45:7 2|50 29:7 3|71 23:7 4|44 22:7 5|77 81:7 6|36 15:7 7|91 93:7 8|61 55:7 9|14 11:7 10|77 81:8 1|64 45:8 2|69 51:8 3|25 68:8 4|87 79:8 5|93 43:8 6|74 47:8 7|4 16:8 8|100 36:8 9|3 50:8 10|70 41:9 1|20 90:9 2|42 74:9 3|69 100:9 4|55 56:9 5|89 31:9 6|96 41:9 7|81 37:9 8|93 42:9 9|84 95:9 10|54 58:10 1|82 11:10 2|14 33:10 3|63 79:10 4|63 23:10 5|42 79:10 6|66 93:10 7|67 79:10 8|8 91:10 9|60 52:10 10</relation>
    <relation name="R32" arity="2" nbTuples="100" semantics="soft" defaultCost="infinity">80 16:1 1|9 79:1 2|73 36:1 3|21 88:1 4|14 66:1 5|72 39:1 6|85 77:1 7|26 19:1 8|67 70:1 9|78 25:1 10|39 99:2 1|90 51:2 2|100 9:2 3|99 99:2 4|43 22:2 5|71 4:2 6|93 57:2 7|18 66:2 8|38 87:2 9|68 52:2 10|29 63:3 1|67 47:3 2|89 66:3 3|15 93:3 4|87 95:3 5|98 16:3 6|39 17:3 7|44 60:3 8|74 72:3 9|60 37:3 10|79 37:4 1|6 45:4 2|44 52:4 3|90 64:4 4|84 85:4 5|65 13:4 6|70 67:4 7|48 16:4 8|99 79:4 9|7 2:4 10|72 18:5 1|44 21:5 2|86 91:5 3|32 62:5 4|26 55:5 5|39 5:5 6|77 94:5 7|16 70:5 8|84 24:5 9|22 57:5 10|71 24:6 1|63 12:6 2|10 61:6 3|97 4:6 4|82 73:6 5|84 38:6 6|84 33:6 7|22 81:6 8|36 32:6 9|71 21:6 10|50 92:7 1|92 62:7 2|50 30:7 3|60 72:7 4|97 73:7 5|60 13:7 6|61 49:7 7|95 2:7 8|4 52:7 9|26 59:7 10|88 21:8 1|33 31:8 2|94 54:8 3|53 93:8 4|26 14:8 5|59 74:8 6|53 69:8 7|79 58:8 8|23 82:8 9|4 72:8 10|57 19:9 1|43 87:9 2|86 35:9 3|77 26:9 4|56 82:9 5|33 74:9 6|13 38:9 7|52 76:9 8|48 77:9 9|34 26:9 10|49 61:10 1|85 21:10 2|31 40:10 3|27 3:10 4|9 35:10 5|35 59:10 6|9 77:10 7|71 45:10 8|22 86:10 9|28 19:10 10</relation>
    <relation name="R33" arity="2" nbTuples="100" semantics="soft" defaultCost="infinity">1 55:1 1|75 71:1 2|87 45:1 3|80 1:1 4|68 63:1 5|22 57:1 6|47 64:1 7|64 40:1 8|64 72:1 9|23 55:1 10|14 91:2 1|7 67:2 2|79 61:2 3|8 17:2 4|9 64:2 5|26 39:2 6|23 92:2 7|72 6:2 8|98 48:2 9|50 45:2 10|66 55:3 1|40 34:3 2|38 20:3 3|1 29:3 4|47 10:3 5|29 50:3 6|66 63:3 7|6 69:3 8|4 99:3 9|98 66:3 10|80 39:4 1|75 15:4 2|91 10:4 3|35 100:4 4|27 49:4 5|77 70:4 6|93 7:4 7|14 62:4 8|63 93:4 9|79 71:4 10|41 69:5 1|17 34:5 2|66 98:5 3|47 100:5 4|88 87:5 5|11 93:5 6|26 68:5 7|11 30:5 8|24 27:5 9|18 94:5 10|18 75:6 1|53 94:6 2|5 51:6 3|30 20:6 4|57 6:6 5|65 24:6 6|44 54:6 7|43 42:6 8|74 21:6 9|87 2:6 10|88 63:7 1|18 62:7 2|77 95:7 3|22 23:7 4|77 94:7 5|96 37:7 6|69 41:7 7|87 54:7 8|59 78:7 9|15 93:7 10|47 55:8 1|54 39:8 2|97 100:8 3|27 82:8 4|5 6:8 5|73 1:8 6|18 2:8 7|85 46:8 8|14 75:8 9|97 18:8 10|59 46:9 1|66 82:9 2|48 29:9 3|57 86:9 4|33 52:9 5|53 38:9 6|78 45:9 7|27 99:9 8|10 38:9 9|75 64:9 10|64 68:10 1|7 97:10 2|80 40:10 3|93 7:10 4|5 33:10 5|5 73:10 6|66 87:10 7|77 26:10 8|33 95:10 9|87 39:10 10</relation>
    <relation name="R34" arity="2" nbTuples="100" semantics="soft" defaultCost="infinity">71 47:1 1|11 71:1 2|56 61:1 3|37 86:1 4|7 92:1 5|15 37:1 6|96 90:1 7|40 93:1 8|27 28:1 9|86 93:1 10|64 32:2 1|89 63:2 2|46 88:2 3|80 63:2 4|81 7:2 5|58 3:2 6|51 6:2 7|2 79:2 8|25 49:2 9|23 69:2 10|9 93:3 1|66 58:3 2|67 63:3 3|91 37:3 4|37 97:3 5|40 66:3 6|38 81:3 7|92 83:3 8|91 23:3 9|5 65:3 10|20 99:4 1|39 77:4 2|81 26:4 3|66 59:4 4|61 35:4 5|47 22:4 6|29 19:4 7|21 90:4 8|69 59:4 9|88 95:4 10|27 64:5 1|65 48:5 2|15 60:5 3|9 72:5 4|45 21:5 5|66 88:5 6|61 53:5 7|35 46:5 8|18 71:5 9|83 78:5 10|99 64:6 1|53 66:6 2|4 68:6 3|72 17:6 4|46 25:6 5|39 50:6 6|81 52:6 7|17 99:6 8|61 69:6 9|57 71:6 10|47 44:7 1|88 6:7 2|46 11:7 3|76 95:7 4|14 10:7 5|2 64:7 6|75 63:7 7|58 30:7 8|39 45:7 9|39 90:7 10|52 5:8 1|20 23:8 2|11 37:8 3|52 16:8 4|78 7:8 5|78 99:8 6|90 96:8 7|58 64:8 8|8 5:8 9|18 41:8 10|84 74:9 1|1 15:9 2|5 30:9 3|59 47:9 4|88 85:9 5|44 95:9 6|24 81:9 7|99 17:9 8|33 25:9 9|94 59:9 10|93 77:10 1|61 55:10 2|13 50:10 3|1 62:10 4|68 14:10 5|75 94:10 6|100 42:10 7|75 41:10 8|79 50:10 9|74 67:10 10</relation>
    <relation name="R35" arity="2" nbTuples="100" semantics="soft" defaultCost="infinity">54 87:1 1|95 47:1 2|93 52:1 3|76 93:1 4|80 49:1 5|31 1:1 6|65 4:1 7|92 49:1 8|12 3:1 9|88 59:1 10|47 51:2 1|75 40:2 2|13 56:2 3|36 21:2 4|84 30:2 5|1 98:2 6|12 91:2 7|3 9:2 8|9 21:2 9|51 67:2 10|32 94:3 1|38 2:3 2|22 95:3 3|28 55:3 4|82 56:3 5|58 8:3 6|12 65:3 7|39 53:3 8|97 54:3 9|55 95:3 10|52 69:4 1|7 72:4 2|63 61:4 3|24 34:4 4|95 19:4 5|18 29:4 6|74 42:4 7|19 10:4 8|20 11:4 9|99 84:4 10|75 20:5 1|71 7:5 2|37 81:5 3|87 26:5 4|15 32:5 5|17 76:5 6|36 42:5 7|38 34:5 8|10 10:5 9|21 38:5 10|26 51:6 1|81 90:6 2|74 48:6 3|85 86:6 4|28 72:6 5|27 97:6 6|92 43:6 7|90 86:6 8|1 51:6 9|71 33:6 10|21 30:7 1|4 86:7 2|1 18:7 3|57 62:7 4|56 38:7 5|53 89:7 6|35 64:7 7|2 58:7 8|97 39:7 9|44 53:7 10|42 78:8 1|80 22:8 2|95 68:8 3|78 8:8 4|97 42:8 5|26 13:8 6|71 42:8 7|6 18:8 8|52 95:8 9|5 4:8 10|31 100:9 1|95 31:9 2|41 45:9 3|62 30:9 4|31 36:9 5|23 74:9 6|15 69:9 7|45 17:9 8|48 11:9 9|29 5:9 10|83 41:10 1|55 80:10 2|75 54:10 3|52 28:10 4|83 70:10 5|88 44:10 6|47 99:10 7|72 22:10 8|3 40:10 9|61 19:10 10</relation>
    <relation name="R36" arity="2" nbTuples="100" semantics="soft" defaultCost="infinity">48 5:1 1|20 48:1 2|19 94:1 3|25 42:1 4|76 65:1 5|18 31:1 6|37 89:1 7|32 55:1 8|63 3:1 9|72 42:1 10|43 22:2 1|90 93:2 2|67 1:2 3|29 8:2 4|96 100:2 5|30 97:2 6|83 26:2 7|68 39:2 8|33 17:2 9|68 64:2 10|56 33:3 1|80 47:3 2|60 40:3 3|33 29:3 4|79 64:3 5|78 98:3 6|40 29:3 7|8 8:3 8|10 82:3 9|18 15:3 10|20 51:4 1|79 67:4 2|45 97:4 3|34 23:4 4|50 41:4 5|10 86:4 6|31 79:4 7|12 23:4 8|84 40:4 9|93 43:4 10|3 62:5 1|73 5:5 2|62 9:5 3|15 27:5 4|77 91:5 5|13 65:5 6|27 89:5 7|62 63:5 8|47 53:5 9|40 66:5 10|14 62:6 1|58 1:6 2|48 9:6 3|1 70:6 4|17 40:6 5|84 2:6 6|92 6:6 7|85 34:6 8|24 81:6 9|45 40:6 10|99 43:7 1|51 24:7 2|74 1:7 3|71 70:7 4|60 18:7 5|12 21:7 6|79 45:7 7|79 67:7 8|18 78:7 9|76 2:7 10|10 26:8 1|24 9:8 2|57 52:8 3|28 29:8 4|40 55:8 5|9 75:8 6|19 38:8 7|97 71:8 8|2 12:8 9|56 71:8 10|2 76:9 1|45 56:9 2|95 24:9 3|34 11:9 4|10 16:9 5|84 10:9 6|46 76:9 7|2 21:9 8|47 87:9 9|81 42:9 10|24 48:10 1|27 17:10 2|83 3:10 3|31 88:10 4|42 51:10 5|63 19:10 6|39 70:10 7|7 1:10 8|18 33:10 9|19 63:10 10</relation>
    <relation name="R37" arity="2" nbTuples="100" semantics="soft" defaultCost="infinity">61 87:1 1|95 71:1 2|61 48:1 3|41 35:1 4|79 42:1 5|1 1:1 6|8 19:1 7|93 49:1 8|77 57:1 9|70 81:1 10|43 51:2 1|9 34:2 2|21 28:2 3|52 27:2 4|46 51:2 5|46 100:2 6|14 65:2 7|29 82:2 8|79 79:2 9|72 99:2 10|74 27:3 1|55 94:3 2|96 40:3 3|59 16:3 4|69 5:3 5|98 25:3 6|24 67:3 7|67 26:3 8|37 7:3 9|72 43:3 10|79 84:4 1|37 30:4 2|82 41:4 3|4 13:4 4|86 27:4 5|44 47:4 6|34 91:4 7|78 83:4 8|29 76:4 9|52 15:4 10|90 55:5 1|41 30:5 2|56 23:5 3|92 40:5 4|97 71:5 5|68 21:5 6|2 65:5 7|55 95:5 8|39 51:5 9|22 89:5 10|14 25:6 1|51 55:6 2|31 12:6 3|58 39:6 4|90 10:6 5|3 13:6 6|32 63:6 7|49 39:6 8|65 80:6 9|59 29:6 10|40 88:7 1|42 49:7 2|99 82:7 3|44 97:7 4|29 34:7 5|64 97:7 6|63 61:7 7|91 27:7 8|30 3:7 9|43 8:7 10|23 70:8 1|17 87:8 2|77 94:8 3|16 41:8 4|60 33:8 5|33 54:8 6|68 50:8 7|22 3:8 8|86 25:8 9|12 54:8 10|7 7:9 1|19 19:9 2|41 92:9 3|45 7:9 4|32 51:9 5|77 97:9 6|81 5:9 7|53 89:9 8|45 20:9 9|17 22:9 10|88 31:10 1|61 98:10 2|100 29:10 3|6 49:10 4|72 70:10 5|26 76:10 6|2 76:10 7|40 83:10 8|29 73:10 9|80 9:10 10</relation>
    <relation name="R38" arity="2" nbTuples="100" semantics="soft" defaultCost="infinity">43 76:1 1|57 87:1 2|99 66:1 3|41 37:1 4|71 36:1 5|74 28:1 6|14 25:1 7|91 22:1 8|53 43:1 9|36 66:1 10|42 72:2 1|37 67:2 2|5 59:2 3|17 52:2 4|75 14:2 5|86 81:2 6|72 22:2 7|17 70:2 8|91 24:2 9|15 31:2 10|5 99:3 1|47 60:3 2|21 33:3 3|14 32:3 4|56 60:3 5|92 100:3 6|72 1:3 7|27 58:3 8|82 47:3 9|82 23:3 10|8 67:4 1|24 87:4 2|46 60:4 3|36 11:4 4|77 5:4 5|78 95:4 6|39 100:4 7|48 96:4 8|44 39:4 9|35 76:4 10|73 17:5 1|12 34:5 2|60 85:5 3|90 57:5 4|16 77:5 5|36 62:5 6|80 30:5 7|12 15:5 8|60 32:5 9|75 40:5 10|25 61:6 1|86 38:6 2|59 53:6 3|78 31:6 4|22 15:6 5|62 67:6 6|68 73:6 7|40 94:6 8|87 94:6 9|25 24:6 10|62 44:7 1|100 62:7 2|35 82:7 3|29 16:7 4|40 7:7 5|31 56:7 6|25 54:7 7|62 52:7 8|18 14:7 9|99 48:7 10|75 62:8 1|25 32:8 2|82 79:8 3|99 67:8 4|4 36:8 5|61 82:8 6|47 27:8 7|96 20:8 8|98 40:8 9|45 58:8 10|44 68:9 1|24 74:9 2|91 71:9 3|30 21:9 4|39 23:9 5|17 12:9 6|11 83:9 7|23 78:9 8|42 79:9 9|83 57:9 10|41 87:10 1|10 40:10 2|71 43:10 3|45 47:10 4|92 43:10 5|76 14:10 6|77 24:10 7|4 82:10 8|79 64:10 9|82 65:10 10</relation>
    <relation name="R39" arity="2" nbTuples="100" semantics="soft" defaultCost="infinity">39 71:1 1|1 87:1 2|53 80:1 3|86 97:1 4|94 32:1 5|81 58:1 6|43 41:1 7|38 46:1 8|57 29:1 9|97 97:1 10|79 59:2 1|67 73:2 2|39 47:2 3|85 29:2 4|35 13:2 5|59 5:2 6|82 90:2 7|20 80:2 8|96 69:2 9|74 82:2 10|58 60:3 1|24 55:3 2|28 86:3 3|64 68:3 4|4 44:3 5|83 25:3 6|29 16:3 7|95 69:3 8|92 29:3 9|6 40:3 10|73 18:4 1|65 57:4 2|54 76:4 3|11 15:4 4|82 33:4 5|89 74:4 6|13 24:4 7|52 46:4 8|76 11:4 9|88 93:4 10|84 3:5 1|93 66:5 2|7 66:5 3|1 45:5 4|57 72:5 5|9 51:5 6|66 8:5 7|6 40:5 8|64 25:5 9|68 18:5 10|4 85:6 1|24 38:6 2|100 21:6 3|14 96:6 4|35 24:6 5|36 61:6 6|50 29:6 7|78 47:6 8|95 60:6 9|45 37:6 10|30 99:7 1|56 73:7 2|72 86:7 3|49 24:7 4|69 6:7 5|55 44:7 6|41 68:7 7|27 58:7 8|59 6:7 9|90 9:7 10|61 11:8 1|39 14:8 2|75 31:8 3|76 9:8 4|30 62:8 5|86 81:8 6|33 88:8 7|54 81:8 8|83 89:8 9|10 93:8 10|25 47:9 1|47 14:9 2|4 74:9 3|96 57:9 4|83 45:9 5|32 31:9 6|75 9:9 7|25 74:9 8|19 12:9 9|66 73:9 10|68 80:10 1|90 50:10 2|75 31:10 3|20 21:10 4|95 80:10 5|65 36:10 6|66 58:10 7|99 91:10 8|22 91:10 9|96 48:10 10</relation>
    <relation name="R40" arity="2" nbTuples="100" semantics="soft" defaultCost="infinity">99 81:1 1|41 74:1 2|46 8:1 3|52 50:1 4|13 100:1 5|46 16:1 6|84 21:1 7|58 12:1 8|55 27:1 9|62 57:1 10|6 59:2 1|88 61:2 2|100 70:2 3|27 67:2 4|40 69:2 5|2 100:2 6|80 43:2 7|60 63:2 8|9 80:2 9|52 63:2 10|75 97:3 1|35 76:3 2|79 79:3 3|82 15:3 4|75 86:3 5|88 23:3 6|42 6:3 7|13 38:3 8|37 4:3 9|31 88:3 10|53 21:4 1|70 42:4 2|71 59:4 3|94 16:4 4|92 27:4 5|5 97:4 6|45 64:4 7|99 89:4 8|27 41:4 9|27 98:4 10|90 69:5 1|39 18:5 2|1 40:5 3|18 66:5 4|42 63:5 5|34 91:5 6|56 39:5 7|24 80:5 8|52 12:5 9|62 42:5 10|81 60:6 1|42 86:6 2|55 24:6 3|5 39:6 4|42 16:6 5|34 22:6 6|74 48:6 7|51 17:6 8|28 15:6 9|40 59:6 10|8 46:7 1|41 80:7 2|27 42:7 3|80 45:7 4|16 9:7 5|61 64:7 6|4 1:7 7|66 6:7 8|10 92:7 9|97 46:7 10|65 100:8 1|54 31:8 2|16 92:8 3|33 7:8 4|12 27:8 5|12 66:8 6|57 97:8 7|37 14:8 8|26 47:8 9|88 69:8 10|77 83:9 1|65 75:9 2|41 8:9 3|3 12:9 4|6 30:9 5|1 66:9 6|84 53:9 7|1 40:9 8|39 77:9 9|81 50:9 10|7 59:10 1|21 9:10 2|68 66:10 3|94 30:10 4|30 60:10 5|95 74:10 6|3 15:10 7|50 5:10 8|59 28:10 9|75 86:10 10</relation>
    <relation name="R41" arity="2" nbTuples="100" semantics="soft" defaultCost="infinity">67 24:1 1|50 26:1 2|76 10:1 3|32 37:1 4|45 24:1 5|10 73:1 6|85 41:1 7|99 51:1 8|25 4:1 9|19 85:1 10|81 1:2 1|47 100:2 2|74 80:2 3|35 27:2 4|75 74:2 5|1 19:2 6|9 94:2 7|37 80:2 8|70 12:2 9|56 27:2 10|85 59:3 1|10 77:3 2|1 42:3 3|33 85:3 4|98 80:3 5|12 24:3 6|71 49:3 7|97 52:3 8|60 25:3 9|53 80:3 10|37 23:4 1|20 11:4 2|26 20:4 3|93 88:4 4|43 66:4 5|60 81:4 6|54 98:4 7|34 76:4 8|99 83:4 9|1 51:4 10|36 24:5 1|60 76:5 2|39 8:5 3|56 69:5 4|34 64:5 5|52 21:5 6|35 48:5 7|40 100:5 8|7 97:5 9|90 26:5 10|34 26:6 1|69 30:6 2|9 61:6 3|4 62:6 4|27 75:6 5|36 75:6 6|100 92:6 7|50 71:6 8|6 10:6 9|57 23:6 10|100 6:7 1|12 98:7 2|41 67:7 3|14 17:7 4|71 18:7 5|65 16:7 6|83 3:7 7|25 68:7 8|14 5:7 9|45 88:7 10|92 87:8 1|11 37:8 2|10 62:8 3|11 85:8 4|28 28:8 5|51 40:8 6|51 98:8 7|94 48:8 8|63 19:8 9|39 64:8 10|34 73:9 1|79 80:9 2|4 95:9 3|89 89:9 4|12 87:9 5|46 85:9 6|28 29:9 7|51 58:9 8|22 48:9 9|76 8:9 10|72 24:10 1|20 46:10 2|51 1:10 3|9 29:10 4|35 67:10 5|77 14:10 6|94 85:10 7|87 24:10 8|70 47:10 9|78 47:10 10</relation>
    <relation name="R42" arity="2" nbTuples="100" semantics="soft" defaultCost="infinity">16 47:1 1|38 97:1 2|93 72:1 3|70 23:1 4|30 42:1 5|74 38:1 6|23 23:1 7|27 44:1 8|42 89:1 9|13 62:1 10|22 23:2 1|11 42:2 2|45 59:2 3|45 43:2 4|33 34:2 5|15 39:2 6|32 23:2 7|10 45:2 8|97 85:2 9|35 11:2 10|89 85:3 1|47 1:3 2|10 2:3 3|77 3:3 4|80 74:3 5|33 13:3 6|63 3:3 7|13 78:3 8|16 68:3 9|37 55:3 10|66 69:4 1|14 15:4 2|100 86:4 3|37 12:4 4|45 98:4 5|49 72:4 6|69 56:4 7|83 95:4 8|64 15:4 9|17 87:4 10|85 49:5 1|9 89:5 2|24 100:5 3|44 86:5 4|37 53:5 5|27 52:5 6|27 33:5 7|80 13:5 8|68 100:5 9|43 60:5 10|11 92:6 1|64 9:6 2|30 90:6 3|89 54:6 4|94 38:6 5|46 99:6 6|28 69:6 7|68 63:6 8|86 87:6 9|82 65:6 10|23 53:7 1|35 88:7 2|51 38:7 3|46 19:7 4|84 7:7 5|79 62:7 6|36 14:7 7|21 99:7 8|20 20:7 9|76 48:7 10|92 38:8 1|68 52:8 2|38 44:8 3|16 28:8 4|56 43:8 5|71 77:8 6|88 63:8 7|41 80:8 8|69 5:8 9|24 48:8 10|14 40:9 1|39 72:9 2|51 15:9 3|8 30:9 4|6 47:9 5|75 2:9 6|62 67:9 7|50 68:9 8|32 63:9 9|63 66:9 10|2 9:10 1|89 5:10 2|88 10:10 3|12 41:10 4|46 74:10 5|88 58:10 6|90 59:10 7|87 4:10 8|26 16:10 9|47 70:10 10</relation>
    <relation name="R43" arity="2" nbTuples="100" semantics="soft" defaultCost="infinity">20 28:1 1|78 32:1 2|74 88:1 3|21 99:1 4|74 47:1 5|71 54:1 6|11 56:1 7|56 25:1 8|76 62:1 9|57 37:1 10|52 39:2 1|78 83:2 2|78 11:2 3|21 51:2 4|40 94:2 5|9 57:2 6|39 97:2 7|1 24:2 8|43 13:2 9|91 74:2 10|56 17:3 1|18 85:3 2|79 97:3 3|53 12:3 4|1 53:3 5|98 70:3 6|48 2:3 7|32 91:3 8|74 18:3 9|52 21:3 10|78 98:4 1|46 11:4 2|82 3:4 3|77 21:4 4|31 80:4 5|90 72:4 6|5 95:4 7|1 21:4 8|16 3:4 9|71 70:4 10|12 43:5 1|80 78:5 2|7 57:5 3|39 69:5 4|20 84:5 5|16 98:5 6|60 90:5 7|60 80:5 8|38 83:5 9|67 43:5 10|80 44:6 1|37 16:6 2|17 29:6 3|54 66:6 4|83 65:6 5|89 83:6 6|100 91:6 7|92 76:6 8|52 1:6 9|22 33:6 10|54 34:7 1|8 31:7 2|82 6:7 3|80 5:7 4|19 49:7 5|4 32:7 6|65 100:7 7|36 100:7 8|13 38:7 9|95 68:7 10|56 63:8 1|69 93:8 2|64 67:8 3|25 2:8 4|26 64:8 5|45 65:8 6|74 78:8 7|37 46:8 8|92 46:8 9|83 5:8 10|31 10:9 1|54 24:9 2|68 26:9 3|91 30:9 4|18 89:9 5|97 40:9 6|4 70:9 7|85 3:9 8|94 79:9 9|45 8:9 10|82 65:10 1|39 65:10 2|37 89:10 3|13 84:10 4|85 90:10 5|26 100:10 6|78 9:10 7|9 34:10 8|90 56:10 9|50 1:10 10</relation>
    <relation name="R44" arity="2" nbTuples="100" semantics="soft" defaultCost="infinity">75 94:1 1|84 16:1 2|7 82:1 3|68 9:1 4|90 23:1 5|97 57:1 6|97 1:1 7|60 46:1 8|76 22:1 9|55 63:1 10|32 33:2 1|9 48:2 2|87 95:2 3|100 84:2 4|73 74:2 5|74 90:2 6|70 32:2 7|53 22:2 8|85 64:2 9|82 48:2 10|96 73:3 1|33 63:3 2|18 48:3 3|71 32:3 4|48 45:3 5|24 69:3 6|21 56:3 7|60 11:3 8|62 13:3 9|39 43:3 10|58 35:4 1|29 83:4 2|93 1:4 3|19 77:4 4|62 29:4 5|25 79:4 6|65 75:4 7|67 42:4 8|25 1:4 9|47 3:4 10|97 2:5 1|83 61:5 2|32 8:5 3|52 46:5 4|53 22:5 5|82 94:5 6|64 8:5 7|3 16:5 8|22 89:5 9|88 20:5 10|50 43:6 1|51 86:6 2|47 85:6 3|44 95:6 4|26 23:6 5|1 48:6 6|58 100:6 7|78 17:6 8|35 24:6 9|31 21:6 10|63 35:7 1|18 31:7 2|89 51:7 3|52 52:7 4|24 72:7 5|51 55:7 6|59 46:7 7|19 6:7 8|4 17:7 9|53 13:7 10|68 38:8 1|47 51:8 2|67 17:8 3|51 91:8 4|14 64:8 5|89 56:8 6|72 91:8 7|90 77:8 8|43 2:8 9|66 73:8 10|94 41:9 1|7 34:9 2|33 7:9 3|69 83:9 4|47 31:9 5|47 10:9 6|84 31:9 7|75 1:9 8|12 42:9 9|70 2:9 10|14 76:10 1|41 87:10 2|87 43:10 3|26 27:10 4|98 4:10 5|62 9:10 6|5 46:10 7|6 50:10 8|10 1:10 9|21 45:10 10</relation>
    <relation name="R45" arity="2" nbTuples="100" semantics="soft" defaultCost="infinity">98 29:1 1|97 80:1 2|58 85:1 3|59 26:1 4|1 31:1 5|87 50:1 6|12 86:1 7|41 59:1 8|19 76:1 9|10 18:1 10|69 43:2 1|4 77:2 2|97 74:2 3|27 64:2 4|5 8:2 5|100 6:2 6|81 91:2 7|74 76:2 8|13 37:2 9|87 52:2 10|57 99:3 1|27 47:3 2|16 11:3 3|21 40:3 4|83 53:3 5|71 21:3 6|20 28:3 7|42 58:3 8|80 44:3 9|65 57:3 10|27 44:4 1|82 99:4 2|35 25:4 3|43 18:4 4|32 63:4 5|16 91:4 6|36 25:4 7|90 87:4 8|90 1:4 9|47 63:4 10|26 76:5 1|97 62:5 2|89 78:5 3|86 94:5 4|67 31:5 5|61 4:5 6|4 7:5 7|72 23:5 8|51 54:5 9|98 23:5 10|99 82:6 1|55 43:6 2|71 95:6 3|92 25:6 4|96 99:6 5|12 91:6 6|73 84:6 7|75 64:6 8|45 48:6 9|94 7:6 10|32 17:7 1|42 75:7 2|54 58:7 3|3 27:7 4|35 12:7 5|12 64:7 6|63 94:7 7|65 39:7 8|47 55:7 9|14 99:7 10|74 34:8 1|44 8:8 2|8 67:8 3|57 19:8 4|65 72:8 5|91 48:8 6|92 62:8 7|95 57:8 8|60 22:8 9|57 10:8 10|98 79:9 1|13 48:9 2|30 35:9 3|98 95:9 4|89 3:9 5|97 61:9 6|33 33:9 7|43 34:9 8|75 9:9 9|48 77:9 10|39 31:10 1|14 70:10 2|12 5:10 3|61 7:10 4|90 13:10 5|17 47:10 6|71 37:10 7|88 25:10 8|82 59:10 9|43 98:10 10</relation>
    <relation name="R46" arity="2" nbTuples="100" semantics="soft" defaultCost="infinity">86 98:1 1|42 42:1 2|80 60:1 3|45 66:1 4|98 57:1 5|24 68:1 6|1 55:1 7|80 22:1 8|39 84:1 9|61 27:1 10|26 86:2 1|44 50:2 2|37 44:2 3|8 16:2 4|16 49:2 5|16 16:2 6|34 95:2 7|47 39:2 8|62 81:2 9|6 46:2 10|38 10:3 1|66 47:3 2|79 38:3 3|77 74:3 4|59 87:3 5|36 63:3 6|24 17:3 7|69 37:3 8|1 44:3 9|86 74:3 10|12 46:4 1|57 31:4 2|4 10:4 3|65 27:4 4|43 55:4 5|16 47:4 6|66 39:4 7|35 59:4 8|76 85:4 9|82 60:4 10|81 26:5 1|22 30:5 2|4 99:5 3|24 41:5 4|77 97:5 5|49 62:5 6|23 10:5 7|67 100:5 8|42 100:5 9|90 1:5 10|100 44:6 1|36 93:6 2|65 29:6 3|50 37:6 4|75 82:6 5|7 56:6 6|40 34:6 7|47 63:6 8|55 73:6 9|88 38:6 10|99 28:7 1|40 61:7 2|92 4:7 3|60 39:7 4|82 80:7 5|62 30:7 6|44 54:7 7|57 98:7 8|55 43:7 9|14 17:7 10|65 91:8 1|65 72:8 2|30 90:8 3|47 93:8 4|75 78:8 5|63 96:8 6|59 15:8 7|53 100:8 8|95 96:8 9|46 33:8 10|94 53:9 1|3 54:9 2|72 1:9 3|90 33:9 4|43 21:9 5|44 84:9 6|100 73:9 7|61 74:9 8|66 64:9 9|20 44:9 10|26 29:10 1|71 59:10 2|75 85:10 3|74 12:10 4|7 99:10 5|33 69:10 6|54 77:10 7|76 89:10 8|37 99:10 9|77 13:10 10</relation>
    <relation name="R47" arity="2" nbTuples="100" semantics="soft" defaultCost="infinity">3 90:1 1|45 42:1 2|73 31:1 3|17 35:1 4|59 97:1 5|89 60:1 6|26 15:1 7|81 46:1 8|75 52:1 9|70 19:1 10|91 24:2 1|62 95:2 2|39 49:2 3|66 70:2 4|45 71:2 5|26 18:2 6|71 10:2 7|94 5:2 8|22 81:2 9|5 3:2 10|29 92:3 1|5 56:3 2|51 31:3 3|58 80:3 4|12 67:3 5|83 33:3 6|17 65:3 7|58 10:3 8|44 12:3 9|93 10:3 10|79 95:4 1|74 29:4 2|77 43:4 3|54 18:4 4|60 46:4 5|25 100:4 6|34 45:4 7|63 92:4 8|78 25:4 9|33 44:4 10|2 96:5 1|62 91:5 2|3 7:5 3|16 64:5 4|29 97:5 5|41 90:5 6|48 60:5 7|76 97:5 8|89 41:5 9|22 99:5 10|26 80:6 1|91 42:6 2|28 87:6 3|51 72:6 4|40 79:6 5|10 54:6 6|87 33:6 7|11 12:6 8|82 56:6 9|100 2:6 10|86 82:7 1|19 71:7 2|58 63:7 3|12 33:7 4|95 65:7 5|84 10:7 6|69 10:7 7|53 90:7 8|42 62:7 9|23 71:7 10|15 5:8 1|84 67:8 2|27 19:8 3|74 74:8 4|92 4:8 5|81 16:8 6|39 75:8 7|48 29:8 8|8 16:8 9|29 22:8 10|2 29:9 1|12 49:9 2|47 8:9 3|37 16:9 4|93 22:9 5|90 86:9 6|33 77:9 7|91 9:9 8|6 5:9 9|28 24:9 10|94 2:10 1|85 36:10 2|56 29:10 3|62 23:10 4|19 92:10 5|100 65:10 6|61 66:10 7|74 71:10 8|58 86:10 9|18 6:10 10</relation>
    <relation name="R48" arity="2" nbTuples="100" semantics="soft" defaultCost="infinity">17 54:1 1|46 7:1 2|13 81:1 3|87 23:1 4|77 30:1 5|20 9:1 6|12 77:1 7|79 33:1 8|2 77:1 9|48 76:1 10|73 83:2 1|9 45:2 2|16 20:2 3|80 29:2 4|94 17:2 5|6 79:2 6|20 27:2 7|9 20:2 8|22 90:2 9|40 54:2 10|23 22:3 1|11 33:3 2|1 59:3 3|74 59:3 4|100 93:3 5|4 94:3 6|95 93:3 7|69 19:3 8|85 62:3 9|39 45:3 10|21 78:4 1|70 32:4 2|69 66:4 3|1 33:4 4|63 66:4 5|63 48:4 6|46 32:4 7|58 33:4 8|39 42:4 9|57 3:4 10|32 75:5 1|18 99:5 2|43 51:5 3|51 30:5 4|57 36:5 5|57 2:5 6|82 24:5 7|79 17:5 8|92 47:5 9|33 24:5 10|82 90:6 1|55 81:6 2|79 88:6 3|17 95:6 4|41 66:6 5|47 76:6 6|59 61:6 7|84 94:6 8|35 51:6 9|52 50:6 10|19 23:7 1|45 67:7 2|25 81:7 3|70 33:7 4|14 28:7 5|35 18:7 6|6 9:7 7|81 14:7 8|25 72:7 9|68 74:7 10|1 22:8 1|71 22:8 2|59 63:8 3|28 48:8 4|95 15:8 5|78 46:8 6|6 35:8 7|65 28:8 8|58 69:8 9|40 53:8 10|12 89:9 1|98 83:9 2|1 17:9 3|67 68:9 4|21 28:9 5|68 62:9 6|62 92:9 7|77 51:9 8|3 25:9 9|74 13:9 10|28 81:10 1|60 71:10 2|80 30:10 3|90 70:10 4|30 42:10 5|67 64:10 6|100 12:10 7|47 61:10 8|58 53:10 9|29 31:10 10</relation>
    <relation name="R49" arity="2" nbTuples="100" semantics="soft" defaultCost="infinity">26 93:1 1|29 58:1 2|2 100:1 3|57 100:1 4|47 15:1 5|22 58:1 6|15 22:1 7|85 79:1 8|25 59:1 9|97 63:1 10|30 65:2 1|50 47:2 2|31 76:2 3|35 14:2 4|4 29:2 5|19 81:2 6|34 44:2 7|21 84:2 8|57 98:2 9|9 16:2 10|53 32:3 1|59 31:3 2|37 78:3 3|63 64:3 4|80 26:3 5|80 85:3 6|22 4:3 7|79 67:3 8|35 84:3 9|67 1:3 10|36 83:4 1|1 47:4 2|14 90:4 3|100 10:4 4|55 73:4 5|13 64:4 6|32 41:4 7|93 51:4 8|23 27:4 9|10 29:4 10|84 89:5 1|92 64:5 2|94 51:5 3|26 2:5 4|73 6:5 5|43 77:5 6|83 54:5 7|47 79:5 8|71 64:5 9|55 13:5 10|90 81:6 1|39 67:6 2|14 38:6 3|11 16:6 4|23 70:6 5|63 75:6 6|54 69:6 7|8 47:6 8|41 66:6 9|66 81:6 10|18 58:7 1|34 17:7 2|90 84:7 3|67 56:7 4|35 62:7 5|95 59:7 6|7 5:7 7|77 60:7 8|43 32:7 9|64 43:7 10|3 47:8 1|15 17:8 2|88 99:8 3|17 93:8 4|63 48:8 5|17 65:8 6|65 97:8 7|73 70:8 8|28 44:8 9|54 15:8 10|76 95:9 1|42 7:9 2|24 34:9 3|93 74:9 4|99 61:9 5|72 29:9 6|73 74:9 7|78 25:9 8|88 87:9 9|35 95:9 10|4 33:10 1|12 38:10 2|62 48:10 3|77 30:10 4|29 88:10 5|58 100:10 6|41 66:10 7|65 41:10 8|67 77:10 9|6 53:10 10</relation>
    <relation name="R50" arity="2" nbTuples="100" semantics="soft" defaultCost="infinity">36 21:1 1|65 40:1 2|29 11:1 3|68 87:1 4|11 10:1 5|43 20:1 6|95 9:1 7|88 31:1 8|66 47:1 9|97 39:1 10|49 27:2 1|89 43:2 2|18 80:2 3|28 29:2 4|46 93:2 5|1 79:2 6|60 35:2 7|31 25:2 8|31 48:2 9|18 5:2 10|46 29:3 1|60 79:3 2|42 67:3 3|5 71:3 4|28 21:3 5|86 10:3 6|50 34:3 7|39 67:3 8|22 68:3 9|71 1:3 10|37 48:4 1|51 38:4 2|17 31:4 3|10 50:4 4|97 18:4 5|14 6:4 6|17 37:4 7|22 22:4 8|21 71:4 9|91 48:4 10|94 82:5 1|96 77:5 2|11 65:5 3|30 15:5 4|14 47:5 5|11 56:5 6|3 98:5 7|79 1:5 8|16 61:5 9|98 62:5 10|26 40:6 1|60 86:6 2|2 20:6 3|7 58:6 4|18 48:6 5|8 16:6 6|47 51:6 7|98 74:6 8|64 17:6 9|90 1:6 10|31 97:7 1|68 96:7 2|35 98:7 3|36 35:7 4|73 31:7 5|78 78:7 6|48 83:7 7|59 73:7 8|92 52:7 9|68 94:7 10|74 13:8 1|48 15:8 2|54 11:8 3|32 28:8 4|55 100:8 5|54 90:8 6|60 66:8 7|19 79:8 8|20 37:8 9|7 38:8 10|79 64:9 1|87 96:9 2|95 50:9 3|30 19:9 4|62 12:9 5|100 8:9 6|66 16:9 7|46 15:9 8|55 74:9 9|72 93:9 10|28 41:10 1|84 2:10 2|14 99:10 3|76 1:10 4|29 90:10 5|40 98:10 6|99 87:10 7|89 34:10 8|100 98:10 9|44 17:10 10</relation>
    <relation name="R51" arity="2" nbTuples="100" semantics="soft" defaultCost="infinity">73 27:1 1|32 43:1 2|13 7:1 3|27 90:1 4|67 83:1 5|28 92:1 6|34 11:1 7|22 36:1 8|58 97:1 9|88 4:1 10|38 7:2 1|5 74:2 2|84 41:2 3|92 91:2 4|19 74:2 5|81 38:2 6|98 38:2 7|39 23:2 8|7 35:2 9|75 17:2 10|15 35:3 1|64 96:3 2|68 75:3 3|63 28:3 4|37 91:3 5|67 7:3 6|63 17:3 7|71 13:3 8|26 17:3 9|80 36:3 10|76 80:4 1|25 3:4 2|72 95:4 3|83 99:4 4|60 68:4 5|23 94:4 6|95 31:4 7|46 24:4 8|32 69:4 9|53 28:4 10|47 49:5 1|41 60:5 2|33 63:5 3|13 77:5 4|17 18:5 5|67 18:5 6|43 62:5 7|69 65:5 8|72 69:5 9|79 17:5 10|89 38:6 1|70 87:6 2|49 48:6 3|11 68:6 4|13 2:6 5|17 1:6 6|16 9:6 7|34 28:6 8|80 58:6 9|44 6:6 10|52 44:7 1|88 9:7 2|30 25:7 3|54 34:7 4|10 99:7 5|84 12:7 6|17 11:7 7|29 6:7 8|76 36:7 9|66 42:7 10|1 85:8 1|5 58:8 2|25 29:8 3|65 97:8 4|53 70:8 5|68 4:8 6|42 3:8 7|1 60:8 8|11 71:8 9|32 10:8 10|66 58:9 1|11 29:9 2|6 84:9 3|93 1:9 4|64 45:9 5|5 59:9 6|19 77:9 7|66 8:9 8|41 69:9 9|76 4:9 10|61 30:10 1|62 45:10 2|65 47:10 3|25 94:10 4|75 63:10 5|51 54:10 6|38 45:10 7|72 62:10 8|4 3:10 9|24 78:10 10</relation>
    <relation name="R52" arity="2" nbTuples="100" semantics="soft" defaultCost="infinity">45 71:1 1|61 27:1 2|85 67:1 3|51 35:1 4|83 97:1 5|88 95:1 6|39 62:1 7|81 7:1 8|31 35:1 9|97 14:1 10|91 16:2 1|68 76:2 2|12 3:2 3|37 27:2 4|32 11:2 5|79 55:2 6|80 30:2 7|72 81:2 8|97 75:2 9|32 3:2 10|9 14:3 1|73 4:3 2|41 43:3 3|91 38:3 4|77 17:3 5|57 46:3 6|13 8:3 7|86 52:3 8|71 59:3 9|33 54:3 10|80 15:4 1|44 27:4 2|65 59:4 3|80 27:4 4|46 74:4 5|56 86:4 6|31 16:4 7|61 61:4 8|56 87:4 9|20 32:4 10|88 44:5 1|53 96:5 2|1 24:5 3|15 64:5 4|15 94:5 5|50 7:5 6|45 87:5 7|10 67:5 8|62 35:5 9|50 19:5 10|45 48:6 1|19 16:6 2|51 69:6 3|64 25:6 4|47 51:6 5|42 44:6 6|45 8:6 7|81 41:6 8|65 15:6 9|58 66:6 10|14 35:7 1|85 27:7 2|75 78:7 3|61 45:7 4|56 26:7 5|21 60:7 6|95 64:7 7|61 65:7 8|26 12:7 9|32 37:7 10|21 68:8 1|82 23:8 2|85 98:8 3|37 41:8 4|42 90:8 5|25 73:8 6|85 69:8 7|9 1:8 8|58 68:8 9|95 78:8 10|41 66:9 1|70 26:9 2|70 77:9 3|95 47:9 4|57 94:9 5|27 3:9 6|20 6:9 7|45 70:9 8|6 90:9 9|6 77:9 10|93 30:10 1|69 81:10 2|90 90:10 3|52 55:10 4|17 33:10 5|64 100:10 6|22 52:10 7|13 17:10 8|22 53:10 9|54 49:10 10</relation>
    <relation name="R53" arity="2" nbTuples="100" semantics="soft" defaultCost="infinity">99 20:1 1|27 100:1 2|33 49:1 3|75 27:1 4|80 57:1 5|66 10:1 6|23 25:1 7|47 4:1 8|65 64:1 9|22 76:1 10|47 44:2 1|46 60:2 2|50 65:2 3|28 31:2 4|23 24:2 5|66 78:2 6|6 38:2 7|55 8:2 8|45 10:2 9|30 80:2 10|2 5:3 1|27 75:3 2|33 43:3 3|7 39:3 4|69 21:3 5|43 51:3 6|61 84:3 7|35 41:3 8|78 25:3 9|94 65:3 10|19 63:4 1|53 46:4 2|86 40:4 3|27 65:4 4|97 55:4 5|93 97:4 6|54 32:4 7|85 89:4 8|89 13:4 9|1 63:4 10|58 71:5 1|20 41:5 2|76 97:5 3|60 11:5 4|45 57:5 5|69 41:5 6|22 86:5 7|54 70:5 8|97 92:5 9|34 52:5 10|80 71:6 1|2 89:6 2|7 16:6 3|7 90:6 4|22 44:6 5|21 39:6 6|93 51:6 7|30 69:6 8|14 54:6 9|28 95:6 10|81 96:7 1|84 52:7 2|13 79:7 3|80 99:7 4|54 90:7 5|44 93:7 6|54 40:7 7|100 92:7 8|34 29:7 9|42 97:7 10|50 63:8 1|59 65:8 2|56 86:8 3|37 46:8 4|29 54:8 5|92 67:8 6|40 5:8 7|64 44:8 8|82 49:8 9|78 69:8 10|72 40:9 1|25 91:9 2|84 53:9 3|24 77:9 4|59 65:9 5|53 3:9 6|25 75:9 7|99 38:9 8|9 87:9 9|29 8:9 10|67 37:10 1|45 79:10 2|57 28:10 3|71 8:10 4|88 2:10 5|43 83:10 6|27 60:10 7|3 86:10 8|11 40:10 9|1 85:10 10</relation>
    <relation name="R54" arity="2" nbTuples="100" semantics="soft" defaultCost="infinity">24 9:1 1|73 83:1 2|9 60:1 3|22 39:1 4|66 65:1 5|88 89:1 6|37 38:1 7|37 100:1 8|30 63:1 9|84 11:1 10|44 41:2 1|31 9:2 2|48 15:2 3|37 29:2 4|43 31:2 5|90 84:2 6|84 20:2 7|93 34:2 8|66 81:2 9|49 57:2 10|95 74:3 1|74 13:3 2|22 50:3 3|19 96:3 4|27 55:3 5|84 46:3 6|23 98:3 7|14 14:3 8|22 64:3 9|20 98:3 10|68 33:4 1|25 60:4 2|28 40:4 3|70 35:4 4|91 23:4 5|98 25:4 6|42 78:4 7|47 16:4 8|4 23:4 9|8 20:4 10|19 28:5 1|83 3:5 2|100 81:5 3|54 13:5 4|42 50:5 5|9 19:5 6|100 43:5 7|7 17:5 8|25 33:5 9|58 39:5 10|53 64:6 1|74 85:6 2|85 43:6 3|98 84:6 4|19 85:6 5|85 41:6 6|37 29:6 7|69 73:6 8|9 55:6 9|3 50:6 10|66 93:7 1|75 33:7 2|44 81:7 3|100 21:7 4|87 46:7 5|69 80:7 6|70 54:7 7|79 83:7 8|8 58:7 9|24 26:7 10|37 86:8 1|10 84:8 2|53 98:8 3|75 69:8 4|26 39:8 5|23 99:8 6|5 32:8 7|84 67:8 8|85 44:8 9|70 51:8 10|72 93:9 1|57 16:9 2|6 38:9 3|50 79:9 4|2 70:9 5|9 70:9 6|65 68:9 7|66 6:9 8|88 76:9 9|76 83:9 10|84 37:10 1|41 95:10 2|35 69:10 3|96 50:10 4|7 94:10 5|35 92:10 6|98 66:10 7|23 87:10 8|95 91:10 9|22 93:10 10</relation>
    <relation name="R55" arity="2" nbTuples="100" semantics="soft" defaultCost="infinity">91 59:1 1|45 75:1 2|75 61:1 3|25 92:1 4|43 18:1 5|10 52:1 6|5 85:1 7|18 82:1 8|41 56:1 9|93 37:1 10|37 60:2 1|45 35:2 2|89 75:2 3|55 7:2 4|88 83:2 5|9 68:2 6|84 25:2 7|69 82:2 8|61 4:2 9|44 78:2 10|58 50:3 1|26 68:3 2|61 32:3 3|54 100:3 4|73 97:3 5|33 67:3 6|4 76:3 7|92 20:3 8|47 3:3 9|80 72:3 10|25 65:4 1|25 62:4 2|48 7:4 3|30 76:4 4|16 91:4 5|83 96:4 6|95 38:4 7|53 92:4 8|60 41:4 9|7 77:4 10|42 77:5 1|27 49:5 2|39 37:5 3|39 91:5 4|43 98:5 5|53 1:5 6|32 91:5 7|11 59:5 8|12 25:5 9|75 87:5 10|33 37:6 1|44 47:6 2|40 86:6 3|98 16:6 4|53 12:6 5|46 68:6 6|28 20:6 7|40 63:6 8|85 81:6 9|72 82:6 10|38 78:7 1|63 98:7 2|48 49:7 3|5 20:7 4|91 51:7 5|69 4:7 6|43 81:7 7|45 99:7 8|40 64:7 9|66 29:7 10|76 37:8 1|22 1:8 2|17 63:8 3|20 91:8 4|42 100:8 5|86 23:8 6|30 75:8 7|66 39:8 8|67 29:8 9|25 36:8 10|37 93:9 1|31 19:9 2|57 99:9 3|7 7:9 4|58 50:9 5|4 20:9 6|3 78:9 7|70 58:9 8|72 68:9 9|50 79:9 10|33 67:10 1|86 80:10 2|18 86:10 3|46 83:10 4|16 13:10 5|79 30:10 6|18 20:10 7|2 99:10 8|56 54:10 9|79 61:10 10</relation>
    <relation name="R56" arity="2" nbTuples="100" semantics="soft" defaultCost="infinity">58 12:1 1|78 5:1 2|36 64:1 3|35 77:1 4|13 47:1 5|24 12:1 6|95 100:1 7|22 12:1 8|3 67:1 9|98 14:1 10|49 85:2 1|6 65:2 2|12 1:2 3|32 77:2 4|87 65:2 5|73 59:2 6|7 97:2 7|64 73:2 8|12 22:2 9|15 84:2 10|37 18:3 1|53 26:3 2|95 44:3 3|38 53:3 4|5 42:3 5|35 98:3 6|71 76:3 7|36 89:3 8|41 74:3 9|96 71:3 10|98 1:4 1|39 1:4 2|11 61:4 3|71 68:4 4|41 25:4 5|42 40:4 6|50 85:4 7|88 33:4 8|72 74:4 9|62 27:4 10|6 37:5 1|24 76:5 2|87 24:5 3|76 98:5 4|16 34:5 5|38 29:5 6|87 4:5 7|54 14:5 8|72 18:5 9|89 79:5 10|66 72:6 1|77 24:6 2|38 41:6 3|77 83:6 4|4 35:6 5|1 76:6 6|21 43:6 7|44 73:6 8|73 63:6 9|23 29:6 10|14 56:7 1|26 98:7 2|85 34:7 3|43 99:7 4|67 7:7 5|55 76:7 6|45 88:7 7|36 34:7 8|47 2:7 9|37 45:7 10|99 92:8 1|80 24:8 2|93 2:8 3|68 37:8 4|73 39:8 5|99 75:8 6|82 35:8 7|55 17:8 8|55 37:8 9|18 99:8 10|60 100:9 1|56 51:9 2|66 52:9 3|39 17:9 4|3 58:9 5|63 6:9 6|13 22:9 7|94 61:9 8|13 16:9 9|73 100:9 10|26 51:10 1|16 23:10 2|59 50:10 3|49 36:10 4|29 42:10 5|50 1:10 6|30 15:10 7|45 99:10 8|79 44:10 9|85 21:10 10</relation>
    <relation name="R57" arity="2" nbTuples="100" semantics="soft" defaultCost="infinity">48 52:1 1|49 14:1 2|87 13:1 3|87 51:1 4|63 86:1 5|76 69:1 6|9 9:1 7|60 26:1 8|30 62:1 9|11 58:1 10|53 83:2 1|60 54:2 2|29 73:2 3|90 16:2 4|56 29:2 5|51 72:2 6|2 90:2 7|45 25:2 8|19 4:2 9|62 65:2 10|88 71:3 1|87 35:3 2|12 29:3 3|4 87:3 4|98 27:3 5|84 14:3 6|73 41:3 7|40 21:3 8|67 70:3 9|42 22:3 10|79 53:4 1|15 80:4 2|53 66:4 3|33 88:4 4|54 38:4 5|7 47:4 6|86 75:4 7|100 13:4 8|35 45:4 9|44 78:4 10|90 40:5 1|37 50:5 2|35 18:5 3|89 43:5 4|15 70:5 5|35 17:5 6|49 72:5 7|6 66:5 8|71 17:5 9|28 50:5 10|96 47:6 1|54 90:6 2|35 56:6 3|95 2:6 4|11 48:6 5|62 82:6 6|77 3:6 7|90 47:6 8|15 29:6 9|90 44:6 10|40 35:7 1|6 50:7 2|18 3:7 3|82 14:7 4|45 7:7 5|8 91:7 6|56 62:7 7|58 52:7 8|31 66:7 9|75 76:7 10|56 50:8 1|13 54:8 2|32 15:8 3|42 70:8 4|74 26:8 5|97 49:8 6|60 71:8 7|40 21:8 8|56 100:8 9|21 51:8 10|47 26:9 1|65 75:9 2|15 40:9 3|2 86:9 4|60 9:9 5|25 95:9 6|38 73:9 7|34 19:9 8|99 91:9 9|45 30:9 10|37 39:10 1|55 31:10 2|28 100:10 3|42 7:10 4|29 58:10 5|54 49:10 6|18 24:10 7|83 35:10 8|17 28:10 9|29 4:10 10</relation>
    <relation name="R58" arity="2" nbTuples="100" semantics="soft" defaultCost="infinity">93 26:1 1|94 40:1 2|75 67:1 3|84 78:1 4|96 6:1 5|91 82:1 6|93 52:1 7|43 85:1 8|38 64:1 9|32 13:1 10|16 38:2 1|10 55:2 2|88 65:2 3|38 79:2 4|82 44:2 5|96 56:2 6|6 10:2 7|6 83:2 8|62 41:2 9|5 60:2 10|45 56:3 1|24 45:3 2|31 92:3 3|43 20:3 4|59 39:3 5|70 44:3 6|37 18:3 7|89 40:3 8|6 5:3 9|29 19:3 10|53 82:4 1|56 45:4 2|24 40:4 3|90 63:4 4|15 35:4 5|8 78:4 6|16 58:4 7|85 40:4 8|89 55:4 9|30 89:4 10|88 94:5 1|96 8:5 2|21 70:5 3|67 84:5 4|9 98:5 5|30 31:5 6|58 49:5 7|64 57:5 8|88 39:5 9|42 12:5 10|43 6:6 1|86 26:6 2|9 63:6 3|75 65:6 4|33 49:6 5|94 29:6 6|38 58:6 7|8 38:6 8|86 64:6 9|12 73:6 10|8 28:7 1|64 33:7 2|4 21:7 3|5 24:7 4|57 66:7 5|9 80:7 6|49 41:7 7|49 89:7 8|51 98:7 9|42 87:7 10|64 63:8 1|81 36:8 2|39 20:8 3|53 48:8 4|49 91:8 5|42 30:8 6|3 58:8 7|10 93:8 8|91 26:8 9|51 5:8 10|18 23:9 1|96 7:9 2|52 100:9 3|88 91:9 4|24 34:9 5|100 58:9 6|45 65:9 7|61 61:9 8|75 53:9 9|50 100:9 10|65 17:10 1|93 68:10 2|21 16:10 3|27 60:10 4|58 52:10 5|44 99:10 6|39 90:10 7|97 7:10 8|32 75:10 9|59 56:10 10</relation>
    <relation name="R59" arity="2" nbTuples="100" semantics="soft" defaultCost="infinity">14 82:1 1|67 62:1 2|54 21:1 3|21 32:1 4|37 63:1 5|38 10:1 6|85 60:1 7|21 68:1 8|77 96:1 9|8 21:1 10|45 79:2 1|96 76:2 2|33 91:2 3|60 80:2 4|6 83:2 5|100 96:2 6|89 3:2 7|30 83:2 8|66 42:2 9|84 5:2 10|11 60:3 1|43 71:3 2|41 90:3 3|25 82:3 4|65 90:3 5|57 81:3 6|85 41:3 7|26 41:3 8|56 76:3 9|67 48:3 10|24 78:4 1|61 36:4 2|98 56:4 3|37 1:4 4|53 52:4 5|51 26:4 6|77 61:4 7|77 5:4 8|56 56:4 9|100 63:4 10|71 41:5 1|93 70:5 2|25 1:5 3|11 13:5 4|24 31:5 5|42 24:5 6|92 94:5 7|70 44:5 8|97 64:5 9|7 4:5 10|19 84:6 1|70 41:6 2|49 9:6 3|62 33:6 4|82 38:6 5|4 15:6 6|12 23:6 7|73 76:6 8|59 67:6 9|67 38:6 10|61 20:7 1|86 93:7 2|20 3:7 3|20 5:7 4|2 3:7 5|76 42:7 6|46 2:7 7|28 6:7 8|26 25:7 9|69 83:7 10|55 26:8 1|66 74:8 2|95 47:8 3|51 97:8 4|6 21:8 5|57 24:8 6|64 38:8 7|36 27:8 8|96 10:8 9|80 6:8 10|64 26:9 1|59 85:9 2|80 46:9 3|71 42:9 4|80 78:9 5|95 7:9 6|86 17:9 7|5 9:9 8|12 89:9 9|49 28:9 10|90 78:10 1|19 96:10 2|3 4:10 3|48 22:10 4|80 61:10 5|29 57:10 6|67 99:10 7|37 26:10 8|33 1:10 9|44 4:10 10</relation>
    <relation name="R60" arity="2" nbTuples="100" semantics="soft" defaultCost="infinity">57 88:1 1|58 36:1 2|69 44:1 3|78 52:1 4|49 48:1 5|64 64:1 6|64 66:1 7|24 88:1 8|35 69:1 9|7 65:1 10|31 90:2 1|25 25:2 2|57 70:2 3|78 95:2 4|8 91:2 5|62 78:2 6|13 46:2 7|16 56:2 8|15 30:2 9|61 51:2 10|25 22:3 1|94 30:3 2|49 39:3 3|54 44:3 4|55 51:3 5|56 13:3 6|52 77:3 7|82 8:3 8|94 64:3 9|73 2:3 10|59 7:4 1|2 3:4 2|71 62:4 3|16 3:4 4|12 60:4 5|39 48:4 6|58 14:4 7|88 41:4 8|1 5:4 9|10 59:4 10|60 97:5 1|63 13:5 2|66 39:5 3|92 18:5 4|24 97:5 5|2 12:5 6|68 42:5 7|21 19:5 8|2 43:5 9|64 92:5 10|13 86:6 1|40 82:6 2|48 64:6 3|30 80:6 4|1 89:6 5|40 35:6 6|44 72:6 7|97 37:6 8|8 45:6 9|54 1:6 10|81 19:7 1|23 30:7 2|45 69:7 3|98 35:7 4|31 88:7 5|20 68:7 6|45 53:7 7|78 15:7 8|95 1:7 9|32 8:7 10|74 11:8 1|97 68:8 2|24 64:8 3|39 44:8 4|54 52:8 5|39 78:8 6|17 82:8 7|88 27:8 8|63 33:8 9|3 35:8 10|73 10:9 1|22 76:9 2|44 50:9 3|27 92:9 4|39 22:9 5|69 91:9 6|28 95:9 7|18 53:9 8|75 25:9 9|20 69:9 10|64 76:10 1|77 7:10 2|46 33:10 3|83 81:10 4|8 72:10 5|93 88:10 6|85 89:10 7|30 68:10 8|14 87:10 9|26 11:10 10</relation>
    <relation name="R61" arity="2" nbTuples="100" semantics="soft" defaultCost="infinity">15 3:1 1|31 60:1 2|23 5:1 3|30 23:1 4|9 31:1 5|71 34:1 6|59 72:1 7|70 79:1 8|26 30:1 9|94 45:1 10|61 65:2 1|23 4:2 2|54 43:2 3|96 21:2 4|13 98:2 5|96 31:2 6|51 19:2 7|95 91:2 8|59 99:2 9|81 9:2 10|63 67:3 1|16 86:3 2|15 57:3 3|23 30:3 4|56 84:3 5|91 44:3 6|100 96:3 7|96 4:3 8|98 27:3 9|65 94:3 10|67 63:4 1|97 99:4 2|75 9:4 3|33 11:4 4|99 17:4 5|95 20:4 6|20 37:4 7|74 62:4 8|86 42:4 9|14 81:4 10|3 27:5 1|54 90:5 2|26 57:5 3|29 14:5 4|4 55:5 5|91 97:5 6|99 68:5 7|95 5:5 8|56 47:5 9|36 28:5 10|1 80:6 1|53 55:6 2|57 4:6 3|97 73:6 4|56 1:6 5|76 7:6 6|55 4:6 7|100 29:6 8|25 64:6 9|42 90:6 10|78 51:7 1|85 96:7 2|93 71:7 3|65 56:7 4|69 54:7 5|69 92:7 6|93 34:7 7|97 38:7 8|11 47:7 9|25 17:7 10|6 57:8 1|7 27:8 2|92 92:8 3|59 7:8 4|40 3:8 5|84 63:8 6|37 22:8 7|88 33:8 8|78 14:8 9|16 85:8 10|77 22:9 1|46 70:9 2|61 98:9 3|65 76:9 4|74 49:9 5|71 22:9 6|17 99:9 7|13 17:9 8|94 39:9 9|57 66:9 10|77 100:10 1|68 13:10 2|5 55:10 3|65 82:10 4|42 43:10 5|39 72:10 6|53 72:10 7|35 60:10 8|65 56:10 9|40 45:10 10</relation>
    <relation name="R62" arity="2" nbTuples="100" semantics="soft" defaultCost="infinity">14 7:1 1|33 1:1 2|88 19:1 3|65 52:1 4|58 34:1 5|34 63:1 6|36 19:1 7|44 64:1 8|55 41:1 9|28 20:1 10|58 61:2 1|81 5:2 2|12 33:2 3|83 13:2 4|81 55:2 5|36 99:2 6|21 70:2 7|22 42:2 8|87 77:2 9|86 75:2 10|57 97:3 1|83 13:3 2|61 78:3 3|90 8:3 4|58 26:3 5|78 27:3 6|57 8:3 7|46 53:3 8|75 48:3 9|71 98:3 10|68 48:4 1|1 3:4 2|71 97:4 3|25 26:4 4|24 89:4 5|65 83:4 6|11 100:4 7|15 57:4 8|24 100:4 9|32 50:4 10|73 82:5 1|83 14:5 2|1 56:5 3|17 71:5 4|62 2:5 5|87 79:5 6|60 43:5 7|49 96:5 8|28 46:5 9|88 56:5 10|45 45:6 1|92 46:6 2|90 4:6 3|50 57:6 4|25 78:6 5|86 81:6 6|45 3:6 7|68 70:6 8|2 43:6 9|7 27:6 10|1 76:7 1|35 20:7 2|81 92:7 3|12 71:7 4|57 84:7 5|21 26:7 6|59 41:7 7|22 44:7 8|40 33:7 9|30 15:7 10|23 74:8 1|24 74:8 2|47 37:8 3|40 40:8 4|52 21:8 5|32 58:8 6|65 30:8 7|57 21:8 8|87 98:8 9|28 86:8 10|73 22:9 1|38 6:9 2|83 52:9 3|58 39:9 4|31 58:9 5|60 16:9 6|87 38:9 7|70 9:9 8|29 25:9 9|31 23:9 10|88 30:10 1|12 45:10 2|43 5:10 3|86 71:10 4|33 44:10 5|38 3:10 6|9 76:10 7|11 55:10 8|18 13:10 9|68 58:10 10</relation>
    <relation name="R63" arity="2" nbTuples="100" semantics="soft" defaultCost="infinity">36 22:1 1|74 98:1 2|81 53:1 3|17 15:1 4|5 81:1 5|74 96:1 6|72 6:1 7|96 17:1 8|18 54:1 9|29 29:1 10|65 56:2 1|21 39:2 2|10 56:2 3|54 58:2 4|41 40:2 5|15 15:2 6|32 77:2 7|21 45:2 8|62 6:2 9|70 47:2 10|58 87:3 1|94 68:3 2|5 2:3 3|6 83:3 4|90 97:3 5|60 33:3 6|35 82:3 7|51 58:3 8|56 74:3 9|33 90:3 10|35 63:4 1|28 48:4 2|24 55:4 3|87 4:4 4|12 85:4 5|16 79:4 6|72 18:4 7|31 51:4 8|60 45:4 9|17 78:4 10|7 100:5 1|56 28:5 2|43 2:5 3|73 77:5 4|2 80:5 5|1 2:5 6|30 95:5 7|79 88:5 8|95 59:5 9|27 34:5 10|92 96:6 1|11 28:6 2|91 90:6 3|89 65:6 4|44 5:6 5|57 48:6 6|33 80:6 7|45 27:6 8|5 62:6 9|13 99:6 10|49 26:7 1|54 35:7 2|81 20:7 3|3 46:7 4|87 76:7 5|36 71:7 6|19 12:7 7|7 2:7 8|100 36:7 9|3 57:7 10|84 5:8 1|23 51:8 2|36 34:8 3|85 87:8 4|42 28:8 5|6 78:8 6|41 47:8 7|16 56:8 8|62 3:8 9|28 31:8 10|95 29:9 1|36 20:9 2|73 39:9 3|86 68:9 4|30 1:9 5|37 54:9 6|34 43:9 7|42 81:9 8|97 98:9 9|66 18:9 10|98 72:10 1|51 98:10 2|82 79:10 3|47 24:10 4|91 38:10 5|41 91:10 6|98 33:10 7|90 79:10 8|23 17:10 9|36 54:10 10</relation>
    <relation name="R64" arity="2" nbTuples="100" semantics="soft" defaultCost="infinity">95 65:1 1|5 42:1 2|11 43:1 3|36 29:1 4|54 20:1 5|36 15:1 6|82 79:1 7|97 83:1 8|82 86:1 9|77 73:1 10|77 1:2 1|77 76:2 2|9 97:2 3|46 80:2 4|83 36:2 5|39 68:2 6|43 96:2 7|20 58:2 8|59 36:2 9|24 56:2 10|63 69:3 1|56 14:3 2|33 81:3 3|39 36:3 4|28 32:3 5|66 27:3 6|94 49:3 7|23 32:3 8|48 34:3 9|98 56:3 10|92 83:4 1|91 44:4 2|46 21:4 3|58 21:4 4|30 56:4 5|50 96:4 6|85 65:4 7|77 71:4 8|13 14:4 9|57 93:4 10|72 57:5 1|85 38:5 2|74 28:5 3|63 16:5 4|46 7:5 5|77 40:5 6|13 12:5 7|43 18:5 8|97 23:5 9|64 82:5 10|96 72:6 1|26 88:6 2|1 32:6 3|40 72:6 4|22 99:6 5|68 11:6 6|62 92:6 7|28 48:6 8|38 16:6 9|34 36:6 10|70 98:7 1|68 78:7 2|68 40:7 3|73 19:7 4|52 67:7 5|63 97:7 6|85 36:7 7|12 24:7 8|52 80:7 9|6 62:7 10|41 54:8 1|8 75:8 2|74 99:8 3|42 75:8 4|36 84:8 5|17 15:8 6|73 96:8 7|46 78:8 8|89 68:8 9|75 99:8 10|81 48:9 1|14 25:9 2|39 61:9 3|12 33:9 4|99 6:9 5|8 3:9 6|97 24:9 7|36 37:9 8|91 24:9 9|90 30:9 10|24 87:10 1|46 85:10 2|71 14:10 3|45 75:10 4|96 24:10 5|79 71:10 6|52 64:10 7|79 60:10 8|1 22:10 9|99 79:10 10</relation>
    <relation name="R65" arity="2" nbTuples="100" semantics="soft" defaultCost="infinity">12 29:1 1|27 51:1 2|56 38:1 3|63 67:1 4|95 91:1 5|30 50:1 6|59 78:1 7|45 2:1 8|44 37:1 9|46 26:1 10|5 36:2 1|96 89:2 2|38 13:2 3|16 74:2 4|25 84:2 5|66 94:2 6|86 39:2 7|97 70:2 8|39 96:2 9|14 49:2 10|83 6:3 1|27 61:3 2|26 46:3 3|92 84:3 4|60 85:3 5|91 31:3 6|53 27:3 7|82 38:3 8|51 22:3 9|5 97:3 10|12 54:4 1|97 25:4 2|76 83:4 3|30 55:4 4|63 73:4 5|100 78:4 6|18 97:4 7|86 71:4 8|82 83:4 9|5 81:4 10|28 5:5 1|24 72:5 2|53 32:5 3|33 61:5 4|95 86:5 5|89 13:5 6|68 53:5 7|68 20:5 8|64 63:5 9|69 95:5 10|7 53:6 1|32 6:6 2|94 78:6 3|9 74:6 4|28 69:6 5|50 62:6 6|73 89:6 7|58 89:6 8|74 49:6 9|3 5:6 10|50 54:7 1|52 90:7 2|90 25:7 3|75 25:7 4|43 73:7 5|66 51:7 6|6 89:7 7|45 93:7 8|30 27:7 9|82 95:7 10|10 90:8 1|86 32:8 2|37 18:8 3|60 66:8 4|44 6:8 5|48 92:8 6|83 15:8 7|9 24:8 8|79 57:8 9|75 14:8 10|36 48:9 1|85 63:9 2|65 82:9 3|57 94:9 4|94 3:9 5|81 50:9 6|42 75:9 7|16 73:9 8|5 28:9 9|72 55:9 10|80 55:10 1|93 14:10 2|73 31:10 3|29 20:10 4|72 36:10 5|68 44:10 6|27 46:10 7|28 80:10 8|100 93:10 9|48 73:10 10</relation>
    <relation name="R66" arity="2" nbTuples="100" semantics="soft" defaultCost="infinity">44 81:1 1|6 31:1 2|50 60:1 3|85 12:1 4|55 100:1 5|45 18:1 6|41 98:1 7|25 61:1 8|74 81:1 9|83 89:1 10|3 21:2 1|94 32:2 2|32 52:2 3|88 19:2 4|8 73:2 5|66 29:2 6|100 12:2 7|40 23:2 8|48 79:2 9|83 6:2 10|35 82:3 1|7 98:3 2|9 25:3 3|12 60:3 4|95 35:3 5|13 74:3 6|90 48:3 7|54 57:3 8|83 10:3 9|27 46:3 10|55 22:4 1|58 64:4 2|35 10:4 3|34 38:4 4|33 76:4 5|87 62:4 6|65 26:4 7|56 9:4 8|89 91:4 9|44 55:4 10|6 52:5 1|30 97:5 2|41 55:5 3|66 88:5 4|41 76:5 5|78 80:5 6|95 72:5 7|27 60:5 8|100 63:5 9|14 82:5 10|11 46:6 1|20 78:6 2|58 62:6 3|67 58:6 4|42 7:6 5|3 98:6 6|71 7:6 7|33 40:6 8|96 35:6 9|31 43:6 10|36 98:7 1|72 26:7 2|8 93:7 3|8 95:7 4|64 67:7 5|14 36:7 6|42 98:7 7|41 7:7 8|77 82:7 9|39 87:7 10|37 63:8 1|58 73:8 2|6 35:8 3|57 42:8 4|79 10:8 5|40 58:8 6|33 20:8 7|92 30:8 8|72 32:8 9|79 72:8 10|84 91:9 1|37 75:9 2|16 45:9 3|52 47:9 4|7 64:9 5|58 44:9 6|31 72:9 7|77 45:9 8|62 8:9 9|45 21:9 10|92 35:10 1|94 98:10 2|13 13:10 3|49 64:10 4|50 61:10 5|88 83:10 6|3 58:10 7|39 1:10 8|45 17:10 9|39 60:10 10</relation>
    <relation name="R67" arity="2" nbTuples="100" semantics="soft" defaultCost="infinity">57 12:1 1|84 74:1 2|71 41:1 3|76 26:1 4|28 31:1 5|41 29:1 6|19 27:1 7|54 80:1 8|93 29:1 9|82 28:1 10|6 69:2 1|9 90:2 2|68 60:2 3|34 10:2 4|93 1:2 5|34 9:2 6|87 23:2 7|72 40:2 8|27 67:2 9|83 81:2 10|68 67:3 1|12 27:3 2|62 10:3 3|16 31:3 4|62 83:3 5|93 84:3 6|51 66:3 7|23 37:3 8|73 95:3 9|30 75:3 10|19 4:4 1|96 27:4 2|56 78:4 3|6 67:4 4|42 55:4 5|34 42:4 6|73 84:4 7|99 79:4 8|3 97:4 9|10 61:4 10|46 55:5 1|91 10:5 2|6 15:5 3|26 81:5 4|29 22:5 5|90 61:5 6|49 46:5 7|31 4:5 8|1 62:5 9|65 8:5 10|11 66:6 1|91 59:6 2|49 33:6 3|81 86:6 4|91 90:6 5|25 70:6 6|93 19:6 7|74 85:6 8|94 93:6 9|55 57:6 10|60 54:7 1|11 64:7 2|78 69:7 3|23 6:7 4|35 5:7 5|17 41:7 6|90 87:7 7|81 69:7 8|20 40:7 9|76 29:7 10|46 7:8 1|56 77:8 2|87 1:8 3|33 92:8 4|57 69:8 5|46 58:8 6|24 63:8 7|36 70:8 8|90 79:8 9|99 15:8 10|77 48:9 1|29 89:9 2|18 25:9 3|69 98:9 4|60 35:9 5|61 45:9 6|2 33:9 7|81 67:9 8|92 59:9 9|72 49:9 10|98 20:10 1|16 45:10 2|53 22:10 3|87 45:10 4|6 8:10 5|12 94:10 6|97 40:10 7|11 57:10 8|77 30:10 9|50 78:10 10</relation>
    <relation name="R68" arity="2" nbTuples="100" semantics="soft" defaultCost="infinity">54 95:1 1|17 33:1 2|59 97:1 3|60 78:1 4|8 82:1 5|71 71:1 6|45 53:1 7|66 83:1 8|27 61:1 9|24 47:1 10|55 9:2 1|57 79:2 2|97 48:2 3|77 9:2 4|68 36:2 5|64 97:2 6|76 26:2 7|2 72:2 8|78 75:2 9|57 97:2 10|62 29:3 1|53 42:3 2|48 73:3 3|12 99:3 4|66 54:3 5|25 66:3 6|76 61:3 7|7 90:3 8|10 6:3 9|39 57:3 10|13 36:4 1|42 67:4 2|96 51:4 3|46 74:4 4|81 14:4 5|91 91:4 6|23 74:4 7|95 32:4 8|88 61:4 9|41 68:4 10|52 35:5 1|2 81:5 2|39 17:5 3|73 80:5 4|27 76:5 5|18 82:5 6|91 75:5 7|74 27:5 8|17 43:5 9|73 59:5 10|95 85:6 1|12 62:6 2|41 94:6 3|49 18:6 4|24 81:6 5|94 23:6 6|70 26:6 7|29 52:6 8|89 62:6 9|90 95:6 10|43 48:7 1|88 75:7 2|83 73:7 3|100 61:7 4|27 68:7 5|45 56:7 6|5 61:7 7|96 22:7 8|4 67:7 9|99 49:7 10|59 17:8 1|67 84:8 2|82 3:8 3|100 33:8 4|26 6:8 5|32 63:8 6|41 51:8 7|36 9:8 8|60 64:8 9|30 45:8 10|84 59:9 1|38 26:9 2|46 16:9 3|74 98:9 4|36 8:9 5|37 21:9 6|28 25:9 7|44 26:9 8|17 84:9 9|19 6:9 10|95 94:10 1|50 16:10 2|85 96:10 3|56 33:10 4|78 75:10 5|87 20:10 6|20 16:10 7|32 15:10 8|8 54:10 9|79 60:10 10</relation>
    <relation name="R69" arity="2" nbTuples="100" semantics="soft" defaultCost="infinity">2 19:1 1|63 87:1 2|19 23:1 3|53 56:1 4|97 33:1 5|100 47:1 6|14 51:1 7|26 27:1 8|53 46:1 9|65 88:1 10|14 14:2 1|75 89:2 2|78 31:2 3|37 25:2 4|72 59:2 5|18 73:2 6|51 72:2 7|16 89:2 8|12 94:2 9|46 28:2 10|73 3:3 1|9 12:3 2|20 41:3 3|70 74:3 4|81 7:3 5|37 51:3 6|19 97:3 7|70 39:3 8|66 33:3 9|39 19:3 10|75 73:4 1|77 79:4 2|78 11:4 3|24 10:4 4|45 18:4 5|5 74:4 6|4 93:4 7|18 50:4 8|44 58:4 9|22 34:4 10|43 45:5 1|73 9:5 2|91 88:5 3|41 85:5 4|37 62:5 5|65 42:5 6|89 96:5 7|40 94:5 8|12 83:5 9|84 58:5 10|7 36:6 1|70 62:6 2|43 36:6 3|88 40:6 4|2 42:6 5|98 99:6 6|53 29:6 7|91 46:6 8|89 70:6 9|90 49:6 10|1 71:7 1|89 72:7 2|34 16:7 3|41 43:7 4|30 96:7 5|62 75:7 6|55 26:7 7|99 88:7 8|63 9:7 9|82 55:7 10|28 13:8 1|45 12:8 2|86 96:8 3|36 65:8 4|52 44:8 5|25 48:8 6|56 45:8 7|46 99:8 8|15 56:8 9|39 8:8 10|96 91:9 1|20 64:9 2|51 15:9 3|45 76:9 4|98 70:9 5|93 48:9 6|11 43:9 7|32 40:9 8|35 47:9 9|26 33:9 10|61 48:10 1|46 25:10 2|40 54:10 3|79 17:10 4|78 53:10 5|13 9:10 6|23 55:10 7|72 46:10 8|36 11:10 9|64 20:10 10</relation>
    <relation name="R70" arity="2" nbTuples="100" semantics="soft" defaultCost="infinity">15 17:1 1|10 65:1 2|77 36:1 3|57 57:1 4|80 60:1 5|15 49:1 6|11 98:1 7|70 89:1 8|21 23:1 9|12 59:1 10|99 61:2 1|92 6:2 2|61 46:2 3|58 44:2 4|15 61:2 5|42 37:2 6|7 76:2 7|92 84:2 8|81 51:2 9|89 65:2 10|97 37:3 1|80 35:3 2|22 66:3 3|70 88:3 4|97 32:3 5|48 39:3 6|94 76:3 7|2 27:3 8|14 51:3 9|47 88:3 10|77 31:4 1|55 59:4 2|13 12:4 3|87 76:4 4|31 34:4 5|29 33:4 6|74 68:4 7|39 61:4 8|62 70:4 9|43 12:4 10|34 38:5 1|86 30:5 2|52 88:5 3|38 24:5 4|74 60:5 5|65 46:5 6|35 22:5 7|47 35:5 8|62 64:5 9|58 92:5 10|37 88:6 1|94 63:6 2|73 23:6 3|91 81:6 4|6 95:6 5|6 5:6 6|19 28:6 7|68 67:6 8|96 56:6 9|65 48:6 10|86 78:7 1|51 78:7 2|93 91:7 3|36 71:7 4|46 6:7 5|46 79:7 6|83 56:7 7|29 82:7 8|96 73:7 9|79 9:7 10|10 40:8 1|11 23:8 2|44 87:8 3|53 65:8 4|70 14:8 5|47 51:8 6|36 51:8 7|25 22:8 8|37 20:8 9|44 86:8 10|9 36:9 1|50 12:9 2|25 41:9 3|48 52:9 4|91 27:9 5|82 9:9 6|19 89:9 7|90 95:9 8|11 99:9 9|11 78:9 10|47 94:10 1|86 21:10 2|67 20:10 3|1 99:10 4|53 93:10 5|54 97:10 6|70 81:10 7|42 64:10 8|11 42:10 9|92 20:10 10</relation>
    <relation name="R71" arity="2" nbTuples="100" semantics="soft" defaultCost="infinity">79 3:1 1|27 14:1 2|95 2:1 3|21 30:1 4|70 71:1 5|45 67:1 6|65 77:1 7|6 27:1 8|14 3:1 9|8 41:1 10|66 5:2 1|89 31:2 2|70 40:2 3|91 86:2 4|36 19:2 5|14 76:2 6|1 20:2 7|34 71:2 8|70 41:2 9|25 30:2 10|67 82:3 1|35 3:3 2|90 74:3 3|48 4:3 4|68 98:3 5|45 52:3 6|9 95:3 7|20 58:3 8|37 39:3 9|32 24:3 10|5 82:4 1|99 47:4 2|96 14:4 3|75 10:4 4|24 13:4 5|78 46:4 6|34 54:4 7|12 92:4 8|95 22:4 9|95 49:4 10|66 15:5 1|57 86:5 2|15 3:5 3|92 48:5 4|81 20:5 5|43 57:5 6|39 4:5 7|91 12:5 8|2 80:5 9|69 37:5 10|94 40:6 1|61 42:6 2|94 53:6 3|55 25:6 4|76 16:6 5|20 59:6 6|3 28:6 7|39 55:6 8|27 57:6 9|86 59:6 10|18 55:7 1|56 57:7 2|94 63:7 3|60 44:7 4|80 43:7 5|92 52:7 6|97 53:7 7|21 95:7 8|90 11:7 9|8 52:7 10|86 57:8 1|62 73:8 2|71 57:8 3|61 59:8 4|51 74:8 5|93 45:8 6|10 74:8 7|90 78:8 8|7 3:8 9|90 72:8 10|69 44:9 1|24 95:9 2|86 16:9 3|72 20:9 4|45 76:9 5|29 85:9 6|92 31:9 7|26 61:9 8|23 71:9 9|23 45:9 10|10 100:10 1|24 91:10 2|37 34:10 3|11 69:10 4|75 27:10 5|88 78:10 6|57 63:10 7|5 13:10 8|33 70:10 9|5 11:10 10</relation>
    <relation name="R72" arity="2" nbTuples="100" semantics="soft" defaultCost="infinity">45 84:1 1|61 19:1 2|67 9:1 3|6 18:1 4|58 20:1 5|33 85:1 6|46 63:1 7|39 70:1 8|91 1:1 9|12 10:1 10|44 5:2 1|20 7:2 2|85 57:2 3|32 56:2 4|27 2:2 5|37 19:2 6|44 58:2 7|29 85:2 8|90 73:2 9|32 98:2 10|40 88:3 1|4 83:3 2|30 58:3 3|2 33:3 4|97 63:3 5|29 77:3 6|41 20:3 7|77 9:3 8|71 32:3 9|71 93:3 10|5 41:4 1|75 45:4 2|95 33:4 3|59 25:4 4|94 71:4 5|50 66:4 6|31 73:4 7|90 11:4 8|4 54:4 9|64 12:4 10|53 61:5 1|66 28:5 2|15 29:5 3|57 7:5 4|64 30:5 5|98 58:5 6|9 79:5 7|13 61:5 8|13 2:5 9|24 91:5 10|13 90:6 1|17 76:6 2|58 92:6 3|31 58:6 4|52 28:6 5|64 59:6 6|6 59:6 7|59 14:6 8|11 50:6 9|82 86:6 10|17 51:7 1|63 18:7 2|60 18:7 3|47 64:7 4|49 92:7 5|21 70:7 6|79 61:7 7|25 73:7 8|100 11:7 9|32 17:7 10|87 21:8 1|66 4:8 2|42 22:8 3|60 22:8 4|72 81:8 5|29 9:8 6|86 92:8 7|80 67:8 8|68 36:8 9|19 37:8 10|4 60:9 1|57 36:9 2|25 81:9 3|53 22:9 4|100 1:9 5|71 87:9 6|68 25:9 7|8 38:9 8|9 30:9 9|43 30:9 10|55 36:10 1|98 58:10 2|62 14:10 3|42 45:10 4|54 87:10 5|85 58:10 6|58 19:10 7|80 21:10 8|20 71:10 9|42 61:10 10</relation>
    <relation name="R73" arity="2" nbTuples="100" semantics="soft" defaultCost="infinity">7 14:1 1|18 10:1 2|45 86:1 3|87 25:1 4|57 16:1 5|38 2:1 6|84 7:1 7|91 98:1 8|17 39:1 9|62 81:1 10|9 18:2 1|9 11:2 2|26 85:2 3|20 21:2 4|36 47:2 5|88 83:2 6|35 92:2 7|93 21:2 8|22 38:2 9|63 36:2 10|12 23:3 1|92 96:3 2|22 61:3 3|33 70:3 4|81 61:3 5|37 64:3 6|73 17:3 7|79 42:3 8|42 52:3 9|60 17:3 10|26 24:4 1|74 32:4 2|55 95:4 3|43 35:4 4|47 65:4 5|90 6:4 6|70 94:4 7|50 1:4 8|66 44:4 9|2 6:4 10|43 94:5 1|37 35:5 2|36 82:5 3|53 23:5 4|68 87:5 5|36 25:5 6|38 43:5 7|15 36:5 8|7 55:5 9|42 48:5 10|34 78:6 1|69 22:6 2|14 78:6 3|67 5:6 4|72 29:6 5|93 70:6 6|79 34:6 7|24 5:6 8|68 16:6 9|25 57:6 10|22 58:7 1|53 72:7 2|47 22:7 3|34 62:7 4|38 57:7 5|20 72:7 6|2 28:7 7|34 31:7 8|62 73:7 9|38 77:7 10|3 73:8 1|6 23:8 2|97 55:8 3|85 1:8 4|77 50:8 5|16 93:8 6|36 81:8 7|36 97:8 8|21 33:8 9|59 87:8 10|65 43:9 1|17 92:9 2|38 35:9 3|53 72:9 4|34 82:9 5|58 81:9 6|1 14:9 7|55 14:9 8|21 25:9 9|4 33:9 10|81 83:10 1|98 77:10 2|42 92:10 3|97 77:10 4|1 4:10 5|51 10:10 6|65 44:10 7|56 44:10 8|94 48:10 9|59 39:10 10</relation>
    <relation name="R74" arity="2" nbTuples="100" semantics="soft" defaultCost="infinity">46 98:1 1|7 15:1 2|84 76:1 3|8 95:1 4|85 50:1 5|48 92:1 6|18 60:1 7|31 22:1 8|74 47:1 9|36 72:1 10|14 44:2 1|50 73:2 2|88 29:2 3|51 23:2 4|100 28:2 5|8 66:2 6|34 21:2 7|58 74:2 8|69 16:2 9|47 63:2 10|62 37:3 1|81 61:3 2|70 60:3 3|36 8:3 4|3 46:3 5|57 5:3 6|5 96:3 7|52 20:3 8|94 93:3 9|29 16:3 10|6 55:4 1|57 32:4 2|96 87:4 3|9 36:4 4|23 83:4 5|55 25:4 6|16 90:4 7|8 67:4 8|23 21:4 9|85 99:4 10|94 78:5 1|18 62:5 2|2 15:5 3|3 69:5 4|16 55:5 5|87 55:5 6|52 62:5 7|72 100:5 8|58 35:5 9|45 72:5 10|30 12:6 1|27 91:6 2|73 28:6 3|38 45:6 4|41 86:6 5|18 94:6 6|87 1:6 7|99 13:6 8|98 67:6 9|33 22:6 10|53 92:7 1|67 1:7 2|52 90:7 3|56 72:7 4|76 88:7 5|17 91:7 6|94 33:7 7|9 84:7 8|29 22:7 9|71 33:7 10|71 67:8 1|89 98:8 2|6 35:8 3|2 67:8 4|62 56:8 5|95 88:8 6|76 89:8 7|60 50:8 8|18 77:8 9|5 80:8 10|48 68:9 1|57 95:9 2|59 12:9 3|59 88:9 4|70 70:9 5|17 91:9 6|74 50:9 7|35 19:9 8|89 86:9 9|70 45:9 10|75 78:10 1|46 38:10 2|73 26:10 3|29 62:10 4|98 58:10 5|93 88:10 6|67 31:10 7|5 72:10 8|56 18:10 9|32 6:10 10</relation>
    <relation name="R75" arity="2" nbTuples="100" semantics="soft" defaultCost="infinity">24 83:1 1|37 46:1 2|76 7:1 3|63 88:1 4|46 98:1 5|33 78:1 6|88 96:1 7|43 85:1 8|9 76:1 9|69 22:1 10|44 5:2 1|68 33:2 2|82 26:2 3|73 6:2 4|79 7:2 5|93 60:2 6|41 3:2 7|100 59:2 8|51 47:2 9|76 10:2 10|41 23:3 1|79 35:3 2|10 40:3 3|71 83:3 4|16 37:3 5|78 16:3 6|100 79:3 7|95 78:3 8|99 83:3 9|26 13:3 10|80 43:4 1|55 96:4 2|86 49:4 3|84 19:4 4|21 81:4 5|9 32:4 6|99 23:4 7|52 74:4 8|18 38:4 9|85 60:4 10|3 90:5 1|62 41:5 2|23 19:5 3|100 4:5 4|96 24:5 5|91 8:5 6|93 29:5 7|41 35:5 8|75 82:5 9|81 62:5 10|86 25:6 1|3 42:6 2|41 89:6 3|70 12:6 4|89 63:6 5|95 68:6 6|100 73:6 7|62 35:6 8|23 45:6 9|58 13:6 10|71 98:7 1|90 89:7 2|79 78:7 3|68 31:7 4|16 96:7 5|44 19:7 6|82 12:7 7|93 90:7 8|35 92:7 9|75 31:7 10|64 13:8 1|54 63:8 2|16 91:8 3|8 33:8 4|27 91:8 5|96 65:8 6|13 44:8 7|2 51:8 8|6 99:8 9|59 66:8 10|91 37:9 1|47 75:9 2|53 44:9 3|29 37:9 4|85 60:9 5|2 100:9 6|32 11:9 7|93 6:9 8|31 42:9 9|94 51:9 10|75 68:10 1|24 37:10 2|90 73:10 3|43 25:10 4|36 9:10 5|85 64:10 6|56 45:10 7|81 75:10 8|60 58:10 9|20 24:10 10</relation>
    <relation name="R76" arity="2" nbTuples="100" semantics="soft" defaultCost="infinity">31 68:1 1|75 24:1 2|40 31:1 3|60 94:1 4|8 74:1 5|80 87:1 6|32 41:1 7|88 11:1 8|75 86:1 9|74 36:1 10|59 79:2 1|21 32:2 2|65 21:2 3|60 33:2 4|10 26:2 5|97 72:2 6|90 71:2 7|30 23:2 8|28 54:2 9|3 11:2 10|29 65:3 1|24 59:3 2|33 39:3 3|57 76:3 4|88 1:3 5|41 95:3 6|31 91:3 7|34 26:3 8|23 19:3 9|70 80:3 10|8 69:4 1|13 100:4 2|3 47:4 3|58 27:4 4|89 38:4 5|63 7:4 6|64 25:4 7|29 55:4 8|47 90:4 9|20 70:4 10|66 22:5 1|26 12:5 2|54 32:5 3|98 42:5 4|58 65:5 5|28 35:5 6|34 8:5 7|55 78:5 8|25 69:5 9|79 8:5 10|57 25:6 1|5 4:6 2|55 30:6 3|25 20:6 4|70 76:6 5|23 34:6 6|58 21:6 7|35 29:6 8|69 4:6 9|27 32:6 10|30 98:7 1|74 93:7 2|54 34:7 3|93 92:7 4|29 9:7 5|38 22:7 6|13 64:7 7|59 17:7 8|30 73:7 9|66 57:7 10|42 18:8 1|25 1:8 2|44 49:8 3|6 87:8 4|83 68:8 5|38 41:8 6|45 35:8 7|88 49:8 8|42 98:8 9|40 46:8 10|39 59:9 1|25 89:9 2|24 67:9 3|100 16:9 4|42 45:9 5|64 63:9 6|86 81:9 7|72 2:9 8|79 73:9 9|43 11:9 10|12 4:10 1|41 79:10 2|19 67:10 3|24 41:10 4|38 40:10 5|55 82:10 6|86 78:10 7|21 94:10 8|99 80:10 9|48 96:10 10</relation>
    <relation name="R77" arity="2" nbTuples="100" semantics="soft" defaultCost="infinity">33 42:1 1|37 83:1 2|78 12:1 3|9 2:1 4|66 39:1 5|73 25:1 6|57 2:1 7|44 8:1 8|42 76:1 9|82 16:1 10|24 25:2 1|51 29:2 2|89 66:2 3|71 9:2 4|80 90:2 5|89 89:2 6|21 91:2 7|87 90:2 8|34 91:2 9|7 59:2 10|46 54:3 1|33 87:3 2|100 76:3 3|97 57:3 4|88 75:3 5|93 27:3 6|33 21:3 7|47 70:3 8|67 66:3 9|78 43:3 10|48 49:4 1|23 83:4 2|14 6:4 3|3 96:4 4|31 20:4 5|22 8:4 6|21 99:4 7|72 53:4 8|30 3:4 9|50 63:4 10|36 75:5 1|37 50:5 2|70 92:5 3|29 45:5 4|66 83:5 5|27 21:5 6|58 26:5 7|46 82:5 8|49 72:5 9|89 78:5 10|47 29:6 1|71 73:6 2|95 66:6 3|95 64:6 4|86 88:6 5|38 41:6 6|19 82:6 7|81 27:6 8|76 16:6 9|48 69:6 10|19 35:7 1|27 80:7 2|3 82:7 3|40 82:7 4|55 42:7 5|16 37:7 6|26 8:7 7|42 98:7 8|50 18:7 9|12 61:7 10|34 51:8 1|99 69:8 2|9 8:8 3|42 40:8 4|98 33:8 5|36 81:8 6|26 25:8 7|86 96:8 8|95 75:8 9|3 73:8 10|40 75:9 1|99 81:9 2|71 64:9 3|21 8:9 4|33 73:9 5|27 18:9 6|61 44:9 7|4 7:9 8|5 17:9 9|84 99:9 10|97 15:10 1|47 14:10 2|65 43:10 3|7 34:10 4|78 86:10 5|98 69:10 6|7 82:10 7|1 27:10 8|60 7:10 9|50 95:10 10</relation>
    <relation name="R78" arity="2" nbTuples="100" semantics="soft" defaultCost="infinity">82 21:1 1|45 8:1 2|100 87:1 3|24 35:1 4|71 93:1 5|26 61:1 6|79 61:1 7|29 94:1 8|18 83:1 9|6 23:1 10|63 67:2 1|24 60:2 2|89 15:2 3|57 36:2 4|88 56:2 5|6 24:2 6|67 52:2 7|6 91:2 8|80 37:2 9|13 24:2 10|79 30:3 1|83 79:3 2|45 17:3 3|17 61:3 4|34 100:3 5|61 54:3 6|86 22:3 7|19 92:3 8|17 66:3 9|30 69:3 10|32 72:4 1|7 72:4 2|60 25:4 3|44 24:4 4|93 69:4 5|24 19:4 6|88 49:4 7|34 67:4 8|72 25:4 9|46 17:4 10|8 76:5 1|83 11:5 2|97 7:5 3|83 67:5 4|4 97:5 5|87 65:5 6|45 15:5 7|45 83:5 8|31 48:5 9|70 100:5 10|96 100:6 1|41 63:6 2|43 42:6 3|11 93:6 4|18 85:6 5|100 95:6 6|90 23:6 7|11 13:6 8|65 56:6 9|26 75:6 10|59 97:7 1|3 51:7 2|70 30:7 3|37 55:7 4|66 90:7 5|81 12:7 6|33 22:7 7|44 31:7 8|4 41:7 9|11 1:7 10|46 61:8 1|77 59:8 2|14 4:8 3|33 96:8 4|20 35:8 5|45 46:8 6|29 60:8 7|83 74:8 8|85 52:8 9|8 48:8 10|13 23:9 1|95 37:9 2|82 66:9 3|95 100:9 4|95 4:9 5|40 52:9 6|87 94:9 7|81 27:9 8|59 85:9 9|34 8:9 10|9 14:10 1|20 25:10 2|58 92:10 3|24 54:10 4|63 38:10 5|98 22:10 6|51 73:10 7|7 52:10 8|29 93:10 9|50 38:10 10</relation>
    <relation name="R79" arity="2" nbTuples="100" semantics="soft" defaultCost="infinity">77 39:1 1|75 95:1 2|10 48:1 3|43 13:1 4|28 4:1 5|67 40:1 6|79 74:1 7|41 81:1 8|79 37:1 9|81 65:1 10|72 30:2 1|91 91:2 2|86 15:2 3|74 71:2 4|64 11:2 5|95 17:2 6|56 43:2 7|54 60:2 8|32 85:2 9|63 3:2 10|57 73:3 1|47 68:3 2|93 30:3 3|56 29:3 4|23 36:3 5|80 46:3 6|85 33:3 7|68 12:3 8|67 79:3 9|25 6:3 10|5 6:4 1|9 62:4 2|2 70:4 3|95 76:4 4|43 56:4 5|78 51:4 6|46 100:4 7|74 37:4 8|62 86:4 9|47 88:4 10|63 4:5 1|38 30:5 2|22 23:5 3|94 92:5 4|34 88:5 5|94 56:5 6|45 15:5 7|50 7:5 8|2 23:5 9|29 16:5 10|62 23:6 1|54 2:6 2|19 37:6 3|79 54:6 4|5 6:6 5|27 59:6 6|71 35:6 7|20 96:6 8|22 84:6 9|18 24:6 10|87 18:7 1|75 18:7 2|26 10:7 3|68 91:7 4|39 70:7 5|73 66:7 6|17 4:7 7|4 37:7 8|100 56:7 9|93 16:7 10|36 24:8 1|65 24:8 2|13 35:8 3|14 59:8 4|28 62:8 5|4 45:8 6|80 85:8 7|14 27:8 8|35 13:8 9|39 74:8 10|88 90:9 1|12 16:9 2|47 44:9 3|35 45:9 4|27 44:9 5|49 61:9 6|72 61:9 7|36 78:9 8|57 71:9 9|33 68:9 10|7 49:10 1|89 22:10 2|41 55:10 3|7 18:10 4|29 36:10 5|30 75:10 6|46 36:10 7|20 85:10 8|33 11:10 9|10 23:10 10</relation>
    <relation name="R80" arity="2" nbTuples="100" semantics="soft" defaultCost="infinity">79 31:1 1|97 41:1 2|70 86:1 3|95 83:1 4|15 56:1 5|45 43:1 6|90 93:1 7|64 60:1 8|16 80:1 9|44 11:1 10|81 46:2 1|85 40:2 2|79 31:2 3|96 57:2 4|48 13:2 5|46 92:2 6|37 33:2 7|51 24:2 8|86 84:2 9|77 42:2 10|2 52:3 1|24 28:3 2|40 27:3 3|76 37:3 4|39 62:3 5|60 26:3 6|53 51:3 7|34 33:3 8|2 83:3 9|32 57:3 10|42 48:4 1|30 53:4 2|63 31:4 3|65 19:4 4|63 66:4 5|20 5:4 6|31 97:4 7|26 75:4 8|43 29:4 9|62 64:4 10|29 35:5 1|23 22:5 2|92 17:5 3|36 48:5 4|76 26:5 5|100 40:5 6|40 72:5 7|61 49:5 8|9 66:5 9|23 22:5 10|37 89:6 1|15 99:6 2|20 66:6 3|94 49:6 4|22 6:6 5|1 70:6 6|3 77:6 7|42 56:6 8|59 7:6 9|33 54:6 10|36 92:7 1|71 13:7 2|77 94:7 3|21 70:7 4|48 64:7 5|66 97:7 6|76 11:7 7|80 76:7 8|35 43:7 9|84 57:7 10|84 2:8 1|99 9:8 2|30 48:8 3|98 72:8 4|69 43:8 5|43 60:8 6|44 100:8 7|50 75:8 8|45 98:8 9|65 69:8 10|33 83:9 1|32 75:9 2|37 67:9 3|59 98:9 4|49 35:9 5|18 9:9 6|81 26:9 7|92 97:9 8|91 50:9 9|7 16:9 10|68 98:10 1|70 3:10 2|59 70:10 3|45 90:10 4|79 88:10 5|41 15:10 6|76 89:10 7|33 73:10 8|55 70:10 9|49 33:10 10</relation>
    <relation name="R81" arity="2" nbTuples="100" semantics="soft" defaultCost="infinity">35 92:1 1|61 96:1 2|4 16:1 3|76 70:1 4|82 12:1 5|100 69:1 6|31 7:1 7|38 67:1 8|44 74:1 9|52 79:1 10|56 56:2 1|33 58:2 2|58 53:2 3|48 53:2 4|50 38:2 5|46 89:2 6|76 68:2 7|23 99:2 8|98 21:2 9|64 71:2 10|28 2:3 1|33 14:3 2|83 10:3 3|58 21:3 4|87 95:3 5|78 38:3 6|26 80:3 7|28 32:3 8|61 74:3 9|44 91:3 10|63 48:4 1|19 64:4 2|4 2:4 3|88 16:4 4|9 5:4 5|65 54:4 6|30 63:4 7|21 21:4 8|46 14:4 9|11 87:4 10|55 24:5 1|73 84:5 2|68 46:5 3|10 74:5 4|22 29:5 5|24 80:5 6|19 9:5 7|13 26:5 8|65 15:5 9|65 24:5 10|40 82:6 1|92 24:6 2|34 74:6 3|99 61:6 4|17 79:6 5|60 29:6 6|71 76:6 7|98 23:6 8|64 88:6 9|77 72:6 10|19 45:7 1|98 51:7 2|7 63:7 3|70 14:7 4|7 50:7 5|67 55:7 6|54 76:7 7|91 95:7 8|25 35:7 9|99 41:7 10|59 40:8 1|88 71:8 2|9 30:8 3|17 41:8 4|7 63:8 5|86 34:8 6|76 100:8 7|76 30:8 8|95 19:8 9|81 71:8 10|90 18:9 1|10 7:9 2|83 3:9 3|95 72:9 4|50 81:9 5|66 70:9 6|27 37:9 7|60 33:9 8|27 1:9 9|9 27:9 10|29 47:10 1|19 92:10 2|97 43:10 3|94 6:10 4|64 94:10 5|56 90:10 6|29 83:10 7|46 70:10 8|72 75:10 9|8 65:10 10</relation>
    <relation name="R82" arity="2" nbTuples="100" semantics="soft" defaultCost="infinity">57 14:1 1|88 46:1 2|16 88:1 3|11 4:1 4|13 28:1 5|8 16:1 6|54 49:1 7|77 15:1 8|18 45:1 9|56 37:1 10|66 100:2 1|30 98:2 2|56 64:2 3|9 89:2 4|44 38:2 5|10 17:2 6|69 67:2 7|54 67:2 8|34 72:2 9|52 25:2 10|63 94:3 1|71 56:3 2|79 65:3 3|99 64:3 4|96 72:3 5|9 70:3 6|13 37:3 7|78 57:3 8|6 68:3 9|98 40:3 10|95 27:4 1|82 72:4 2|77 89:4 3|40 67:4 4|98 43:4 5|15 11:4 6|80 67:4 7|63 2:4 8|77 41:4 9|2 58:4 10|14 85:5 1|35 95:5 2|83 25:5 3|76 93:5 4|33 41:5 5|77 37:5 6|6 52:5 7|70 51:5 8|62 57:5 9|18 85:5 10|57 75:6 1|7 86:6 2|4 67:6 3|77 37:6 4|24 75:6 5|54 75:6 6|8 59:6 7|76 19:6 8|60 56:6 9|64 48:6 10|47 51:7 1|1 68:7 2|89 1:7 3|61 67:7 4|33 9:7 5|84 45:7 6|43 20:7 7|5 56:7 8|58 59:7 9|72 15:7 10|57 31:8 1|60 70:8 2|31 37:8 3|78 64:8 4|90 65:8 5|53 61:8 6|80 89:8 7|72 44:8 8|49 77:8 9|87 57:8 10|7 10:9 1|27 74:9 2|39 99:9 3|60 92:9 4|26 70:9 5|34 28:9 6|49 89:9 7|89 28:9 8|33 100:9 9|63 94:9 10|68 39:10 1|46 66:10 2|70 4:10 3|13 87:10 4|80 54:10 5|60 43:10 6|92 32:10 7|2 37:10 8|80 19:10 9|39 50:10 10</relation>
    <relation name="R83" arity="2" nbTuples="100" semantics="soft" defaultCost="infinity">55 33:1 1|75 2:1 2|17 14:1 3|9 28:1 4|66 67:1 5|24 67:1 6|50 39:1 7|87 26:1 8|77 54:1 9|72 33:1 10|78 61:2 1|23 14:2 2|17 71:2 3|46 2:2 4|75 9:2 5|82 11:2 6|79 50:2 7|37 15:2 8|47 51:2 9|60 49:2 10|17 18:3 1|49 6:3 2|84 50:3 3|39 82:3 4|22 84:3 5|52 62:3 6|82 89:3 7|36 41:3 8|69 79:3 9|8 22:3 10|53 83:4 1|97 49:4 2|70 90:4 3|43 41:4 4|51 44:4 5|45 83:4 6|69 43:4 7|64 100:4 8|75 66:4 9|78 36:4 10|49 38:5 1|56 59:5 2|46 25:5 3|74 3:5 4|68 27:5 5|8 56:5 6|40 34:5 7|62 16:5 8|17 100:5 9|51 19:5 10|43 87:6 1|48 89:6 2|75 15:6 3|6 34:6 4|68 81:6 5|21 47:6 6|14 81:6 7|74 90:6 8|24 8:6 9|67 53:6 10|57 90:7 1|25 100:7 2|52 43:7 3|69 62:7 4|22 53:7 5|54 46:7 6|48 87:7 7|79 61:7 8|76 89:7 9|18 32:7 10|56 24:8 1|74 66:8 2|98 58:8 3|77 14:8 4|91 14:8 5|45 1:8 6|27 57:8 7|98 50:8 8|20 23:8 9|82 77:8 10|28 12:9 1|86 97:9 2|26 64:9 3|39 26:9 4|21 24:9 5|71 36:9 6|19 6:9 7|6 85:9 8|45 73:9 9|51 8:9 10|80 62:10 1|30 23:10 2|56 72:10 3|66 94:10 4|37 77:10 5|26 52:10 6|72 22:10 7|70 69:10 8|27 70:10 9|15 67:10 10</relation>
    <relation name="R84" arity="2" nbTuples="100" semantics="soft" defaultCost="infinity">35 35:1 1|12 6:1 2|84 97:1 3|52 19:1 4|28 95:1 5|45 29:1 6|55 49:1 7|30 96:1 8|81 88:1 9|25 22:1 10|34 95:2 1|98 72:2 2|59 31:2 3|77 48:2 4|73 37:2 5|99 69:2 6|94 63:2 7|32 45:2 8|8 32:2 9|29 5:2 10|33 83:3 1|49 92:3 2|95 7:3 3|78 54:3 4|96 58:3 5|9 61:3 6|72 61:3 7|3 36:3 8|60 27:3 9|19 4:3 10|59 42:4 1|29 90:4 2|34 74:4 3|62 48:4 4|87 32:4 5|95 33:4 6|76 46:4 7|1 78:4 8|19 84:4 9|86 80:4 10|65 44:5 1|5 41:5 2|69 97:5 3|17 88:5 4|45 10:5 5|63 11:5 6|82 7:5 7|58 61:5 8|87 87:5 9|98 77:5 10|98 59:6 1|17 98:6 2|39 23:6 3|7 64:6 4|17 57:6 5|22 6:6 6|71 55:6 7|78 84:6 8|47 23:6 9|74 94:6 10|26 81:7 1|69 89:7 2|97 19:7 3|48 3:7 4|31 14:7 5|44 64:7 6|52 90:7 7|72 80:7 8|36 83:7 9|99 79:7 10|27 57:8 1|18 58:8 2|87 5:8 3|38 12:8 4|4 51:8 5|75 22:8 6|39 61:8 7|61 74:8 8|95 72:8 9|84 81:8 10|78 43:9 1|84 31:9 2|82 24:9 3|72 44:9 4|99 59:9 5|12 90:9 6|19 35:9 7|3 4:9 8|65 1:9 9|18 86:9 10|11 94:10 1|29 68:10 2|42 32:10 3|9 11:10 4|7 42:10 5|24 69:10 6|78 29:10 7|78 46:10 8|55 100:10 9|12 71:10 10</relation>
    <relation name="R85" arity="2" nbTuples="100" semantics="soft" defaultCost="infinity">93 99:1 1|83 100:1 2|16 40:1 3|53 49:1 4|61 55:1 5|86 72:1 6|38 11:1 7|14 87:1 8|39 7:1 9|49 73:1 10|31 79:2 1|60 51:2 2|54 23:2 3|84 93:2 4|4 59:2 5|48 12:2 6|51 52:2 7|82 88:2 8|33 29:2 9|75 38:2 10|78 16:3 1|75 24:3 2|97 65:3 3|58 67:3 4|36 18:3 5|23 6:3 6|91 29:3 7|17 41:3 8|55 15:3 9|4 75:3 10|90 12:4 1|89 62:4 2|44 66:4 3|62 60:4 4|45 99:4 5|15 91:4 6|33 37:4 7|48 1:4 8|20 16:4 9|61 14:4 10|13 38:5 1|42 97:5 2|11 79:5 3|66 32:5 4|42 15:5 5|54 40:5 6|88 45:5 7|28 67:5 8|63 21:5 9|39 31:5 10|76 44:6 1|82 66:6 2|56 56:6 3|75 99:6 4|53 35:6 5|23 69:6 6|26 19:6 7|75 66:6 8|20 28:6 9|71 68:6 10|92 42:7 1|60 26:7 2|95 48:7 3|90 50:7 4|35 85:7 5|93 33:7 6|19 40:7 7|10 40:7 8|7 8:7 9|44 20:7 10|78 41:8 1|10 53:8 2|33 63:8 3|68 90:8 4|84 81:8 5|54 37:8 6|34 57:8 7|83 42:8 8|69 63:8 9|4 68:8 10|60 91:9 1|93 45:9 2|76 52:9 3|35 20:9 4|21 64:9 5|98 55:9 6|66 68:9 7|39 26:9 8|45 11:9 9|81 39:9 10|58 70:10 1|92 97:10 2|2 6:10 3|61 65:10 4|84 62:10 5|4 85:10 6|78 42:10 7|54 50:10 8|24 66:10 9|100 78:10 10</relation>
    <relation name="R86" arity="2" nbTuples="100" semantics="soft" defaultCost="infinity">77 88:1 1|89 98:1 2|43 53:1 3|92 81:1 4|99 62:1 5|52 55:1 6|63 100:1 7|29 23:1 8|20 93:1 9|81 66:1 10|19 48:2 1|53 77:2 2|53 45:2 3|13 17:2 4|5 50:2 5|90 8:2 6|95 26:2 7|63 83:2 8|94 48:2 9|51 62:2 10|66 17:3 1|90 35:3 2|93 21:3 3|25 76:3 4|7 83:3 5|76 60:3 6|69 84:3 7|92 63:3 8|90 60:3 9|29 5:3 10|47 32:4 1|82 12:4 2|53 16:4 3|71 50:4 4|81 61:4 5|60 1:4 6|69 41:4 7|87 57:4 8|44 18:4 9|22 2:4 10|11 22:5 1|47 80:5 2|77 41:5 3|16 56:5 4|70 84:5 5|13 98:5 6|100 11:5 7|28 13:5 8|32 24:5 9|99 26:5 10|93 24:6 1|13 85:6 2|37 63:6 3|61 24:6 4|65 38:6 5|36 56:6 6|65 85:6 7|7 78:6 8|95 79:6 9|70 40:6 10|15 52:7 1|78 56:7 2|10 92:7 3|64 82:7 4|87 4:7 5|31 45:7 6|19 73:7 7|64 46:7 8|84 84:7 9|17 27:7 10|41 30:8 1|76 44:8 2|70 52:8 3|54 52:8 4|73 44:8 5|78 76:8 6|77 71:8 7|21 2:8 8|100 38:8 9|33 3:8 10|43 86:9 1|28 79:9 2|44 72:9 3|66 81:9 4|4 29:9 5|41 46:9 6|92 19:9 7|86 99:9 8|1 6:9 9|67 92:9 10|63 99:10 1|86 27:10 2|52 71:10 3|21 26:10 4|96 58:10 5|48 57:10 6|8 87:10 7|41 7:10 8|74 44:10 9|31 84:10 10</relation>
    <relation name="R87" arity="2" nbTuples="100" semantics="soft" defaultCost="infinity">1 6:1 1|13 63:1 2|8 1:1 3|16 75:1 4|40 55:1 5|25 58:1 6|60 71:1 7|42 15:1 8|14 90:1 9|68 14:1 10|65 14:2 1|68 30:2 2|26 43:2 3|41 96:2 4|81 43:2 5|17 22:2 6|40 3:2 7|46 9:2 8|99 60:2 9|10 73:2 10|32 83:3 1|57 81:3 2|60 34:3 3|94 96:3 4|86 71:3 5|14 10:3 6|79 50:3 7|4 47:3 8|41 78:3 9|81 19:3 10|81 35:4 1|41 18:4 2|18 5:4 3|53 34:4 4|75 17:4 5|32 84:4 6|70 20:4 7|10 84:4 8|43 4:4 9|12 65:4 10|19 99:5 1|55 91:5 2|11 58:5 3|53 32:5 4|94 80:5 5|77 88:5 6|23 18:5 7|14 70:5 8|73 35:5 9|35 95:5 10|49 2:6 1|98 62:6 2|99 44:6 3|47 36:6 4|88 69:6 5|39 84:6 6|15 52:6 7|27 78:6 8|49 51:6 9|49 97:6 10|42 21:7 1|18 23:7 2|21 60:7 3|5 91:7 4|2 20:7 5|98 83:7 6|68 42:7 7|56 24:7 8|48 3:7 9|67 26:7 10|3 42:8 1|66 33:8 2|56 80:8 3|40 65:8 4|36 79:8 5|47 41:8 6|2 89:8 7|100 32:8 8|96 61:8 9|27 76:8 10|17 87:9 1|90 60:9 2|65 90:9 3|69 68:9 4|90 63:9 5|51 61:9 6|90 35:9 7|31 93:9 8|76 16:9 9|23 75:9 10|41 57:10 1|26 97:10 2|23 46:10 3|83 28:10 4|50 44:10 5|48 91:10 6|19 78:10 7|70 32:10 8|42 66:10 9|41 20:10 10</relation>
    <relation name="R88" arity="2" nbTuples="100" semantics="soft" defaultCost="infinity">22 84:1 1|35 96:1 2|27 60:1 3|40 45:1 4|44 96:1 5|11 44:1 6|46 27:1 7|21 80:1 8|78 21:1 9|77 68:1 10|66 70:2 1|27 88:2 2|97 91:2 3|95 41:2 4|66 25:2 5|52 9:2 6|72 14:2 7|6 78:2 8|80 59:2 9|22 99:2 10|77 23:3 1|36 25:3 2|66 35:3 3|81 82:3 4|83 17:3 5|50 11:3 6|26 75:3 7|79 49:3 8|59 50:3 9|34 84:3 10|8 60:4 1|36 63:4 2|34 18:4 3|19 25:4 4|38 54:4 5|100 49:4 6|84 40:4 7|65 21:4 8|86 46:4 9|42 72:4 10|46 45:5 1|59 9:5 2|65 35:5 3|59 49:5 4|77 96:5 5|11 56:5 6|88 14:5 7|64 30:5 8|21 21:5 9|51 27:5 10|71 23:6 1|89 48:6 2|23 40:6 3|47 38:6 4|35 71:6 5|42 37:6 6|31 90:6 7|14 18:6 8|37 55:6 9|76 48:6 10|68 5:7 1|70 23:7 2|61 32:7 3|68 24:7 4|47 88:7 5|63 67:7 6|20 3:7 7|24 16:7 8|92 91:7 9|90 71:7 10|68 28:8 1|45 38:8 2|59 93:8 3|56 37:8 4|19 85:8 5|27 4:8 6|91 28:8 7|60 9:8 8|16 26:8 9|84 100:8 10|41 15:9 1|4 74:9 2|2 15:9 3|6 64:9 4|42 96:9 5|66 7:9 6|90 26:9 7|98 97:9 8|20 65:9 9|70 69:9 10|30 55:10 1|61 20:10 2|75 61:10 3|56 22:10 4|7 76:10 5|18 48:10 6|71 60:10 7|28 98:10 8|48 16:10 9|80 48:10 10</relation>
    <relation name="R89" arity="2" nbTuples="100" semantics="soft" defaultCost="infinity">18 67:1 1|36 57:1 2|95 68:1 3|14 4:1 4|25 19:1 5|17 11:1 6|78 45:1 7|66 3:1 8|68 37:1 9|96 91:1 10|10 45:2 1|39 17:2 2|5 85:2 3|42 10:2 4|66 78:2 5|29 50:2 6|18 35:2 7|6 15:2 8|32 89:2 9|74 53:2 10|70 36:3 1|90 64:3 2|38 69:3 3|80 56:3 4|16 40:3 5|45 43:3 6|95 27:3 7|99 62:3 8|92 34:3 9|76 24:3 10|18 86:4 1|2 77:4 2|83 76:4 3|99 35:4 4|96 12:4 5|61 1:4 6|35 49:4 7|5 70:4 8|42 91:4 9|26 100:4 10|60 53:5 1|88 88:5 2|37 20:5 3|75 14:5 4|72 30:5 5|78 54:5 6|39 69:5 7|65 93:5 8|14 69:5 9|64 39:5 10|47 30:6 1|13 54:6 2|100 51:6 3|100 80:6 4|10 64:6 5|77 4:6 6|68 21:6 7|42 43:6 8|39 15:6 9|36 78:6 10|2 97:7 1|39 81:7 2|69 47:7 3|71 69:7 4|3 73:7 5|98 52:7 6|48 15:7 7|4 72:7 8|92 35:7 9|79 33:7 10|90 96:8 1|43 62:8 2|76 42:8 3|98 76:8 4|93 24:8 5|37 56:8 6|20 14:8 7|36 59:8 8|10 11:8 9|62 64:8 10|4 32:9 1|100 50:9 2|35 52:9 3|51 10:9 4|55 55:9 5|62 78:9 6|37 36:9 7|78 73:9 8|74 89:9 9|83 72:9 10|52 17:10 1|40 92:10 2|23 79:10 3|5 39:10 4|17 22:10 5|90 27:10 6|17 8:10 7|50 52:10 8|7 94:10 9|43 72:10 10</relation>
    <relation name="R90" arity="2" nbTuples="100" semantics="soft" defaultCost="infinity">40 10:1 1|72 4:1 2|7 91:1 3|24 67:1 4|1 51:1 5|55 32:1 6|38 1:1 7|51 48:1 8|76 19:1 9|36 15:1 10|4 42:2 1|74 24:2 2|1 31:2 3|10 18:2 4|41 47:2 5|97 97:2 6|31 55:2 7|46 7:2 8|82 62:2 9|65 38:2 10|73 96:3 1|12 83:3 2|70 8:3 3|92 95:3 4|41 4:3 5|93 5:3 6|82 79:3 7|65 95:3 8|15 83:3 9|51 83:3 10|36 76:4 1|40 70:4 2|87 38:4 3|66 75:4 4|15 12:4 5|21 13:4 6|32 70:4 7|38 33:4 8|19 23:4 9|95 38:4 10|39 99:5 1|65 48:5 2|16 71:5 3|51 28:5 4|80 100:5 5|9 14:5 6|78 43:5 7|11 56:5 8|9 62:5 9|16 4:5 10|6 53:6 1|54 41:6 2|24 8:6 3|62 29:6 4|83 20:6 5|17 66:6 6|29 40:6 7|31 29:6 8|13 83:6 9|80 63:6 10|68 4:7 1|56 91:7 2|32 58:7 3|95 58:7 4|40 69:7 5|71 30:7 6|98 59:7 7|10 12:7 8|1 79:7 9|51 60:7 10|98 42:8 1|84 18:8 2|14 30:8 3|60 29:8 4|34 35:8 5|9 22:8 6|14 56:8 7|9 14:8 8|59 66:8 9|79 1:8 10|79 53:9 1|100 99:9 2|99 8:9 3|77 95:9 4|40 57:9 5|28 70:9 6|61 88:9 7|62 84:9 8|77 60:9 9|33 1:9 10|22 51:10 1|78 64:10 2|56 35:10 3|52 33:10 4|57 54:10 5|28 46:10 6|29 92:10 7|6 48:10 8|32 43:10 9|72 4:10 10</relation>
    <relation name="R91" arity="2" nbTuples="100" semantics="soft" defaultCost="infinity">5 6:1 1|4 3:1 2|86 42:1 3|45 27:1 4|34 65:1 5|85 71:1 6|70 42:1 7|12 55:1 8|96 47:1 9|94 3:1 10|26 85:2 1|97 18:2 2|67 17:2 3|76 20:2 4|5 65:2 5|55 89:2 6|12 2:2 7|52 73:2 8|83 10:2 9|76 27:2 10|20 89:3 1|81 60:3 2|4 2:3 3|39 83:3 4|92 49:3 5|40 72:3 6|61 53:3 7|54 71:3 8|37 88:3 9|73 3:3 10|12 43:4 1|65 51:4 2|36 74:4 3|88 58:4 4|63 95:4 5|93 56:4 6|93 89:4 7|8 37:4 8|90 37:4 9|48 75:4 10|69 8:5 1|100 77:5 2|71 69:5 3|44 71:5 4|69 14:5 5|41 90:5 6|53 57:5 7|80 86:5 8|36 73:5 9|94 18:5 10|65 93:6 1|89 74:6 2|68 57:6 3|98 93:6 4|72 14:6 5|56 58:6 6|57 82:6 7|11 86:6 8|16 69:6 9|62 1:6 10|27 82:7 1|39 71:7 2|81 59:7 3|8 46:7 4|5 60:7 5|53 39:7 6|13 11:7 7|14 51:7 8|72 68:7 9|78 41:7 10|35 43:8 1|10 33:8 2|55 17:8 3|94 45:8 4|75 42:8 5|63 3:8 6|73 24:8 7|100 38:8 8|81 64:8 9|92 32:8 10|47 29:9 1|16 1:9 2|90 13:9 3|86 12:9 4|30 55:9 5|32 41:9 6|84 73:9 7|14 83:9 8|21 87:9 9|26 68:9 10|39 95:10 1|92 32:10 2|68 98:10 3|12 32:10 4|59 64:10 5|55 12:10 6|75 45:10 7|91 74:10 8|48 92:10 9|39 14:10 10</relation>
    <relation name="R92" arity="2" nbTuples="100" semantics="soft" defaultCost="infinity">67 6:1 1|7 51:1 2|59 22:1 3|72 93:1 4|83 41:1 5|50 35:1 6|26 31:1 7|37 42:1 8|89 3:1 9|33 96:1 10|71 65:2 1|56 57:2 2|41 13:2 3|57 35:2 4|32 64:2 5|88 36:2 6|46 88:2 7|28 2:2 8|68 29:2 9|68 11:2 10|78 87:3 1|93 29:3 2|23 57:3 3|14 96:3 4|70 11:3 5|19 72:3 6|67 56:3 7|78 9:3 8|85 69:3 9|7 11:3 10|37 88:4 1|25 9:4 2|19 95:4 3|46 95:4 4|48 27:4 5|65 24:4 6|16 95:4 7|28 93:4 8|53 22:4 9|69 100:4 10|78 33:5 1|83 5:5 2|69 92:5 3|41 75:5 4|8 99:5 5|10 53:5 6|87 12:5 7|32 53:5 8|13 25:5 9|10 31:5 10|51 48:6 1|25 59:6 2|67 28:6 3|45 4:6 4|66 66:6 5|10 63:6 6|4 100:6 7|84 87:6 8|61 14:6 9|38 35:6 10|78 80:7 1|4 22:7 2|37 44:7 3|31 61:7 4|37 72:7 5|62 57:7 6|54 50:7 7|61 13:7 8|78 94:7 9|55 90:7 10|54 14:8 1|60 80:8 2|82 78:8 3|27 16:8 4|20 83:8 5|99 92:8 6|54 50:8 7|5 15:8 8|2 47:8 9|45 86:8 10|14 56:9 1|59 46:9 2|91 67:9 3|14 7:9 4|7 31:9 5|18 52:9 6|96 72:9 7|43 44:9 8|35 2:9 9|7 87:9 10|56 49:10 1|72 29:10 2|34 94:10 3|56 4:10 4|15 59:10 5|97 66:10 6|35 68:10 7|18 90:10 8|20 83:10 9|46 63:10 10</relation>
    <relation name="R93" arity="2" nbTuples="100" semantics="soft" defaultCost="infinity">87 4:1 1|97 26:1 2|21 71:1 3|85 77:1 4|46 37:1 5|58 98:1 6|91 36:1 7|41 6:1 8|36 70:1 9|82 7:1 10|1 40:2 1|24 73:2 2|46 43:2 3|88 31:2 4|1 42:2 5|71 6:2 6|18 45:2 7|31 60:2 8|1 16:2 9|46 94:2 10|49 65:3 1|42 97:3 2|54 59:3 3|61 73:3 4|94 42:3 5|88 82:3 6|83 39:3 7|22 85:3 8|51 62:3 9|49 9:3 10|11 65:4 1|100 96:4 2|78 98:4 3|43 26:4 4|69 75:4 5|74 83:4 6|53 94:4 7|59 35:4 8|3 61:4 9|18 12:4 10|87 55:5 1|71 45:5 2|13 92:5 3|15 79:5 4|47 73:5 5|26 38:5 6|78 9:5 7|16 78:5 8|58 4:5 9|61 46:5 10|58 84:6 1|89 16:6 2|82 99:6 3|77 61:6 4|75 79:6 5|17 100:6 6|88 25:6 7|57 15:6 8|22 43:6 9|44 56:6 10|80 38:7 1|43 4:7 2|40 37:7 3|75 60:7 4|33 5:7 5|79 52:7 6|67 80:7 7|87 85:7 8|47 75:7 9|89 32:7 10|57 33:8 1|96 3:8 2|41 52:8 3|71 81:8 4|2 88:8 5|89 89:8 6|27 11:8 7|89 91:8 8|31 29:8 9|28 19:8 10|43 74:9 1|24 65:9 2|58 60:9 3|68 61:9 4|44 32:9 5|5 48:9 6|84 38:9 7|58 90:9 8|64 68:9 9|23 97:9 10|9 45:10 1|13 91:10 2|2 32:10 3|18 34:10 4|94 97:10 5|73 27:10 6|10 68:10 7|69 1:10 8|64 63:10 9|96 77:10 10</relation>
    <relation name="R94" arity="2" nbTuples="100" semantics="soft" defaultCost="infinity">66 99:1 1|53 19:1 2|62 45:1 3|37 74:1 4|69 3:1 5|27 1:1 6|93 52:1 7|24 17:1 8|92 54:1 9|64 88:1 10|12 47:2 1|26 5:2 2|78 11:2 3|52 6:2 4|38 79:2 5|75 37:2 6|54 63:2 7|13 49:2 8|16 8:2 9|83 79:2 10|18 74:3 1|35 59:3 2|50 83:3 3|74 82:3 4|10 90:3 5|97 36:3 6|69 49:3 7|25 1:3 8|70 96:3 9|32 8:3 10|15 80:4 1|59 53:4 2|64 31:4 3|82 53:4 4|64 65:4 5|74 28:4 6|97 6:4 7|9 33:4 8|3 98:4 9|77 9:4 10|77 85:5 1|84 7:5 2|38 42:5 3|47 92:5 4|86 14:5 5|69 1:5 6|7 80:5 7|79 5:5 8|62 13:5 9|51 87:5 10|11 61:6 1|54 61:6 2|18 74:6 3|4 76:6 4|5 10:6 5|46 3:6 6|34 19:6 7|92 28:6 8|90 60:6 9|67 16:6 10|6 12:7 1|21 51:7 2|14 16:7 3|2 20:7 4|45 35:7 5|15 20:7 6|75 82:7 7|93 74:7 8|44 66:7 9|89 48:7 10|67 84:8 1|68 44:8 2|69 25:8 3|6 3:8 4|27 82:8 5|22 20:8 6|36 73:8 7|74 27:8 8|73 59:8 9|6 87:8 10|81 78:9 1|12 13:9 2|34 21:9 3|75 87:9 4|38 82:9 5|83 65:9 6|14 54:9 7|94 13:9 8|77 41:9 9|77 8:9 10|45 12:10 1|20 43:10 2|69 15:10 3|97 55:10 4|18 42:10 5|93 92:10 6|87 31:10 7|75 40:10 8|99 65:10 9|8 33:10 10</relation>
    <relation name="R95" arity="2" nbTuples="100" semantics="soft" defaultCost="infinity">43 45:1 1|21 63:1 2|64 67:1 3|56 37:1 4|39 83:1 5|92 19:1 6|18 76:1 7|57 17:1 8|71 28:1 9|15 5:1 10|74 23:2 1|14 71:2 2|13 85:2 3|16 17:2 4|9 14:2 5|64 73:2 6|80 49:2 7|44 94:2 8|30 61:2 9|12 62:2 10|35 44:3 1|70 62:3 2|10 54:3 3|69 94:3 4|99 24:3 5|13 92:3 6|76 65:3 7|26 100:3 8|72 40:3 9|43 71:3 10|59 14:4 1|39 41:4 2|73 20:4 3|16 43:4 4|51 52:4 5|15 46:4 6|69 16:4 7|83 84:4 8|7 28:4 9|8 2:4 10|35 20:5 1|67 9:5 2|5 44:5 3|72 5:5 4|77 44:5 5|81 25:5 6|44 26:5 7|39 3:5 8|5 14:5 9|59 77:5 10|44 59:6 1|2 88:6 2|31 39:6 3|6 62:6 4|80 58:6 5|38 21:6 6|52 38:6 7|90 85:6 8|59 82:6 9|91 93:6 10|15 48:7 1|42 9:7 2|32 12:7 3|93 53:7 4|86 31:7 5|23 8:7 6|86 48:7 7|16 69:7 8|78 76:7 9|81 17:7 10|69 87:8 1|62 87:8 2|2 42:8 3|15 65:8 4|44 6:8 5|40 12:8 6|39 99:8 7|3 3:8 8|63 52:8 9|90 27:8 10|61 59:9 1|74 88:9 2|14 2:9 3|47 27:9 4|40 9:9 5|21 74:9 6|94 66:9 7|71 22:9 8|27 86:9 9|93 14:9 10|87 32:10 1|60 38:10 2|90 47:10 3|15 93:10 4|69 81:10 5|39 44:10 6|32 40:10 7|7 31:10 8|57 20:10 9|2 53:10 10</relation>
    <relation name="R96" arity="2" nbTuples="100" semantics="soft" defaultCost="infinity">54 66:1 1|24 30:1 2|89 5:1 3|15 82:1 4|3 98:1 5|25 54:1 6|83 69:1 7|45 82:1 8|39 83:1 9|37 63:1 10|27 54:2 1|60 71:2 2|12 62:2 3|90 54:2 4|91 31:2 5|94 13:2 6|19 65:2 7|27 59:2 8|63 51:2 9|7 42:2 10|96 81:3 1|11 15:3 2|56 53:3 3|59 27:3 4|59 99:3 5|96 7:3 6|26 33:3 7|90 14:3 8|95 78:3 9|25 46:3 10|14 44:4 1|67 94:4 2|79 93:4 3|68 34:4 4|88 89:4 5|45 94:4 6|57 47:4 7|29 19:4 8|55 10:4 9|59 85:4 10|18 72:5 1|71 65:5 2|70 6:5 3|24 34:5 4|65 48:5 5|41 64:5 6|53 19:5 7|31 78:5 8|32 99:5 9|90 77:5 10|3 66:6 1|62 80:6 2|31 70:6 3|36 86:6 4|68 31:6 5|53 81:6 6|100 81:6 7|99 86:6 8|95 23:6 9|75 88:6 10|13 3:7 1|6 48:7 2|91 58:7 3|36 39:7 4|60 21:7 5|59 36:7 6|55 48:7 7|99 37:7 8|96 65:7 9|97 65:7 10|62 86:8 1|79 66:8 2|49 37:8 3|9 18:8 4|22 58:8 5|63 95:8 6|97 44:8 7|70 69:8 8|24 30:8 9|62 61:8 10|84 33:9 1|9 86:9 2|56 94:9 3|6 87:9 4|31 94:9 5|37 90:9 6|56 54:9 7|15 48:9 8|37 45:9 9|84 16:9 10|27 3:10 1|23 25:10 2|10 51:10 3|28 96:10 4|38 15:10 5|39 92:10 6|52 22:10 7|17 49:10 8|71 56:10 9|64 29:10 10</relation>
    <relation name="R97" arity="2" nbTuples="100" semantics="soft" defaultCost="infinity">96 94:1 1|20 62:1 2|4 82:1 3|4 53:1 4|62 95:1 5|43 84:1 6|40 78:1 7|47 15:1 8|85 32:1 9|10 89:1 10|13 73:2 1|90 9:2 2|42 80:2 3|95 51:2 4|25 9:2 5|38 75:2 6|53 35:2 7|46 55:2 8|17 67:2 9|13 11:2 10|65 65:3 1|47 37:3 2|67 74:3 3|40 14:3 4|23 87:3 5|97 19:3 6|51 40:3 7|95 18:3 8|94 33:3 9|12 92:3 10|40 99:4 1|47 97:4 2|1 95:4 3|85 49:4 4|4 65:4 5|13 60:4 6|74 65:4 7|37 85:4 8|35 14:4 9|10 41:4 10|36 2:5 1|59 11:5 2|32 48:5 3|91 76:5 4|68 88:5 5|45 46:5 6|97 22:5 7|67 13:5 8|39 70:5 9|27 82:5 10|37 23:6 1|82 88:6 2|79 94:6 3|89 50:6 4|72 43:6 5|82 84:6 6|31 64:6 7|24 16:6 8|92 75:6 9|84 40:6 10|28 6:7 1|43 91:7 2|16 26:7 3|54 82:7 4|55 1:7 5|57 37:7 6|42 38:7 7|42 86:7 8|18 23:7 9|1 100:7 10|98 43:8 1|30 7:8 2|8 5:8 3|63 98:8 4|30 8:8 5|95 34:8 6|45 100:8 7|27 52:8 8|73 37:8 9|92 38:8 10|42 28:9 1|60 44:9 2|18 37:9 3|6 37:9 4|4 14:9 5|99 15:9 6|51 70:9 7|42 1:9 8|84 70:9 9|7 60:9 10|29 43:10 1|29 50:10 2|34 62:10 3|11 85:10 4|30 10:10 5|68 39:10 6|30 72:10 7|49 14:10 8|76 91:10 9|66 23:10 10</relation>
    <relation name="R98" arity="2" nbTuples="100" semantics="soft" defaultCost="infinity">66 49:1 1|72 72:1 2|33 22:1 3|5 39:1 4|47 7:1 5|87 84:1 6|20 4:1 7|63 68:1 8|7 6:1 9|50 67:1 10|98 6:2 1|74 51:2 2|56 38:2 3|17 92:2 4|9 40:2 5|93 60:2 6|21 95:2 7|30 58:2 8|84 25:2 9|20 75:2 10|28 85:3 1|1 3:3 2|53 90:3 3|72 6:3 4|57 46:3 5|7 30:3 6|21 93:3 7|27 43:3 8|50 46:3 9|12 43:3 10|78 57:4 1|72 57:4 2|66 86:4 3|89 10:4 4|79 48:4 5|33 56:4 6|8 38:4 7|1 88:4 8|7 45:4 9|64 86:4 10|65 92:5 1|51 4:5 2|86 77:5 3|20 24:5 4|46 86:5 5|42 56:5 6|33 29:5 7|55 1:5 8|98 39:5 9|79 73:5 10|53 41:6 1|5 63:6 2|37 31:6 3|6 76:6 4|13 49:6 5|55 37:6 6|33 76:6 7|79 98:6 8|60 46:6 9|100 90:6 10|24 95:7 1|2 72:7 2|53 65:7 3|42 70:7 4|61 89:7 5|76 92:7 6|44 3:7 7|90 77:7 8|88 52:7 9|49 7:7 10|15 45:8 1|56 16:8 2|37 98:8 3|64 97:8 4|49 52:8 5|60 4:8 6|72 66:8 7|26 48:8 8|14 26:8 9|86 58:8 10|13 44:9 1|63 23:9 2|72 67:9 3|53 70:9 4|36 30:9 5|37 95:9 6|42 82:9 7|95 49:9 8|16 1:9 9|20 86:9 10|82 14:10 1|70 1:10 2|73 74:10 3|64 30:10 4|77 88:10 5|27 45:10 6|22 80:10 7|13 70:10 8|31 14:10 9|5 20:10 10</relation>
    <relation name="R99" arity="2" nbTuples="100" semantics="soft" defaultCost="infinity">52 75:1 1|39 24:1 2|17 84:1 3|60 14:1 4|73 68:1 5|5 2:1 6|26 40:1 7|22 13:1 8|20 33:1 9|87 67:1 10|7 23:2 1|41 76:2 2|87 46:2 3|98 48:2 4|14 18:2 5|64 53:2 6|35 51:2 7|6 63:2 8|84 44:2 9|64 25:2 10|12 49:3 1|39 11:3 2|14 79:3 3|8 25:3 4|55 77:3 5|11 36:3 6|15 5:3 7|27 70:3 8|78 3:3 9|22 70:3 10|62 2:4 1|44 8:4 2|59 60:4 3|9 12:4 4|62 50:4 5|41 65:4 6|89 5:4 7|48 4:4 8|11 4:4 9|14 53:4 10|30 60:5 1|50 3:5 2|24 44:5 3|11 57:5 4|10 81:5 5|79 62:5 6|36 33:5 7|62 26:5 8|53 68:5 9|1 71:5 10|24 26:6 1|65 26:6 2|100 85:6 3|42 23:6 4|98 5:6 5|50 44:6 6|96 90:6 7|96 100:6 8|59 45:6 9|72 37:6 10|37 72:7 1|38 97:7 2|14 35:7 3|82 70:7 4|96 39:7 5|12 34:7 6|2 4:7 7|88 86:7 8|87 22:7 9|2 14:7 10|81 22:8 1|97 8:8 2|21 83:8 3|20 35:8 4|66 90:8 5|3 63:8 6|70 34:8 7|54 61:8 8|13 26:8 9|71 60:8 10|49 10:9 1|61 6:9 2|15 17:9 3|14 1:9 4|67 61:9 5|10 100:9 6|27 95:9 7|81 71:9 8|19 43:9 9|98 24:9 10|49 46:10 1|92 50:10 2|22 31:10 3|94 38:10 4|40 85:10 5|87 45:10 6|100 77:10 7|95 48:10 8|23 24:10 9|88 30:10 10</relation>
    <relation name="R100" arity="2" nbTuples="100" semantics="soft" defaultCost="infinity">91 100:1 1|90 79:1 2|24 37:1 3|72 50:1 4|24 65:1 5|66 41:1 6|44 99:1 7|21 13:1 8|79 92:1 9|5 24:1 10|62 38:2 1|94 88:2 2|46 17:2 3|56 48:2 4|7 51:2 5|14 83:2 6|28 71:2 7|79 54:2 8|66 42:2 9|8 60:2 10|69 65:3 1|95 7:3 2|4 7:3 3|5 24:3 4|94 99:3 5|92 64:3 6|3 77:3 7|93 87:3 8|89 26:3 9|72 11:3 10|71 64:4 1|4 89:4 2|70 33:4 3|27 79:4 4|66 7:4 5|47 38:4 6|7 37:4 7|95 94:4 8|17 93:4 9|39 94:4 10|5 98:5 1|28 16:5 2|69 92:5 3|91 9:5 4|64 90:5 5|67 80:5 6|74 63:5 7|37 96:5 8|64 1:5 9|14 35:5 10|85 86:6 1|39 2:6 2|44 33:6 3|42 52:6 4|48 40:6 5|88 90:6 6|83 32:6 7|87 35:6 8|97 43:6 9|80 64:6 10|91 76:7 1|6 80:7 2|82 3:7 3|58 95:7 4|69 89:7 5|99 33:7 6|1 64:7 7|24 24:7 8|4 63:7 9|31 71:7 10|9 36:8 1|82 60:8 2|97 5:8 3|6 92:8 4|22 44:8 5|57 89:8 6|46 48:8 7|58 85:8 8|44 41:8 9|96 59:8 10|41 88:9 1|89 35:9 2|85 62:9 3|62 35:9 4|20 31:9 5|53 60:9 6|44 23:9 7|58 1:9 8|13 67:9 9|63 3:9 10|83 78:10 1|54 65:10 2|69 10:10 3|87 14:10 4|5 1:10 5|5 26:10 6|35 60:10 7|39 4:10 8|18 62:10 9|74 55:10 10</relation>
    <relation name="R101" arity="2" nbTuples="100" semantics="soft" defaultCost="infinity">43 84:1 1|96 54:1 2|48 85:1 3|4 35:1 4|12 27:1 5|90 100:1 6|36 38:1 7|2 63:1 8|84 75:1 9|62 51:1 10|25 79:2 1|32 86:2 2|43 65:2 3|67 86:2 4|24 58:2 5|24 43:2 6|83 98:2 7|74 42:2 8|13 54:2 9|50 28:2 10|33 84:3 1|8 13:3 2|11 88:3 3|21 2:3 4|53 55:3 5|7 84:3 6|38 52:3 7|12 9:3 8|46 11:3 9|7 99:3 10|29 33:4 1|13 76:4 2|73 77:4 3|82 31:4 4|86 44:4 5|65 16:4 6|47 94:4 7|80 84:4 8|79 58:4 9|26 45:4 10|50 80:5 1|54 78:5 2|33 31:5 3|84 90:5 4|100 23:5 5|76 69:5 6|50 63:5 7|7 57:5 8|54 85:5 9|67 18:5 10|69 5:6 1|94 70:6 2|46 52:6 3|99 6:6 4|52 50:6 5|69 11:6 6|65 39:6 7|42 67:6 8|51 32:6 9|35 20:6 10|40 43:7 1|70 73:7 2|100 39:7 3|84 35:7 4|94 3:7 5|36 3:7 6|31 14:7 7|10 78:7 8|66 4:7 9|96 86:7 10|6 83:8 1|99 21:8 2|24 47:8 3|29 74:8 4|22 66:8 5|71 87:8 6|14 56:8 7|87 15:8 8|27 25:8 9|8 65:8 10|19 5:9 1|82 18:9 2|47 73:9 3|96 55:9 4|32 86:9 5|73 28:9 6|25 57:9 7|46 59:9 8|48 40:9 9|29 55:9 10|14 62:10 1|2 92:10 2|41 36:10 3|73 31:10 4|74 27:10 5|32 84:10 6|85 66:10 7|35 85:10 8|73 51:10 9|48 77:10 10</relation>
    <relation name="R102" arity="2" nbTuples="100" semantics="soft" defaultCost="infinity">26 78:1 1|63 51:1 2|81 38:1 3|38 62:1 4|21 87:1 5|83 65:1 6|12 15:1 7|70 100:1 8|90 20:1 9|93 7:1 10|62 1:2 1|16 10:2 2|57 88:2 3|40 92:2 4|27 34:2 5|11 40:2 6|82 98:2 7|11 24:2 8|24 77:2 9|34 42:2 10|97 39:3 1|42 56:3 2|26 52:3 3|85 12:3 4|89 7:3 5|27 35:3 6|2 77:3 7|83 80:3 8|30 60:3 9|61 8:3 10|15 15:4 1|29 49:4 2|7 9:4 3|86 29:4 4|9 47:4 5|88 20:4 6|19 92:4 7|89 94:4 8|16 31:4 9|95 60:4 10|60 83:5 1|88 84:5 2|32 12:5 3|89 94:5 4|64 33:5 5|7 6:5 6|65 97:5 7|27 20:5 8|22 54:5 9|11 48:5 10|45 6:6 1|33 94:6 2|80 79:6 3|73 100:6 4|46 58:6 5|80 31:6 6|70 65:6 7|77 3:6 8|73 63:6 9|24 96:6 10|49 28:7 1|85 25:7 2|99 27:7 3|20 20:7 4|38 20:7 5|27 77:7 6|64 88:7 7|96 33:7 8|88 90:7 9|77 24:7 10|67 37:8 1|70 10:8 2|17 79:8 3|43 44:8 4|17 94:8 5|36 80:8 6|90 63:8 7|77 48:8 8|21 56:8 9|39 24:8 10|43 22:9 1|70 64:9 2|20 17:9 3|33 87:9 4|75 11:9 5|7 36:9 6|16 35:9 7|88 60:9 8|37 58:9 9|89 14:9 10|38 99:10 1|79 15:10 2|23 10:10 3|43 12:10 4|34 18:10 5|88 2:10 6|29 15:10 7|86 67:10 8|14 46:10 9|91 31:10 10</relation>
    <relation name="R103" arity="2" nbTuples="100" semantics="soft" defaultCost="infinity">17 95:1 1|9 45:1 2|50 82:1 3|15 9:1 4|36 63:1 5|85 49:1 6|24 54:1 7|90 100:1 8|56 74:1 9|46 33:1 10|85 43:2 1|28 26:2 2|30 28:2 3|61 48:2 4|38 18:2 5|97 32:2 6|91 51:2 7|4 43:2 8|93 90:2 9|89 80:2 10|47 33:3 1|22 12:3 2|40 95:3 3|87 39:3 4|27 99:3 5|10 71:3 6|25 85:3 7|75 3:3 8|96 29:3 9|79 82:3 10|52 62:4 1|65 36:4 2|45 62:4 3|60 73:4 4|25 95:4 5|18 33:4 6|10 59:4 7|76 23:4 8|14 20:4 9|92 51:4 10|94 96:5 1|91 3:5 2|9 84:5 3|40 40:5 4|87 8:5 5|9 94:5 6|78 100:5 7|37 87:5 8|1 31:5 9|75 25:5 10|76 34:6 1|25 40:6 2|82 83:6 3|9 6:6 4|45 12:6 5|82 90:6 6|51 96:6 7|85 35:6 8|2 44:6 9|76 24:6 10|90 88:7 1|12 24:7 2|24 92:7 3|45 66:7 4|83 42:7 5|96 54:7 6|61 35:7 7|15 80:7 8|69 20:7 9|89 62:7 10|37 96:8 1|63 4:8 2|64 35:8 3|50 32:8 4|31 46:8 5|64 31:8 6|67 63:8 7|73 13:8 8|34 95:8 9|93 56:8 10|66 56:9 1|58 22:9 2|32 38:9 3|71 62:9 4|82 6:9 5|35 75:9 6|64 12:9 7|69 12:9 8|34 56:9 9|64 70:9 10|44 79:10 1|17 65:10 2|24 56:10 3|63 16:10 4|56 57:10 5|76 37:10 6|51 29:10 7|49 69:10 8|58 44:10 9|68 73:10 10</relation>
    <relation name="R104" arity="2" nbTuples="100" semantics="soft" defaultCost="infinity">18 75:1 1|90 32:1 2|52 16:1 3|86 6:1 4|89 37:1 5|98 26:1 6|7 97:1 7|10 13:1 8|3 10:1 9|21 40:1 10|46 27:2 1|10 95:2 2|67 52:2 3|100 6:2 4|28 83:2 5|21 46:2 6|70 53:2 7|14 74:2 8|88 12:2 9|4 78:2 10|91 49:3 1|21 77:3 2|14 3:3 3|36 30:3 4|4 92:3 5|61 6:3 6|84 97:3 7|98 70:3 8|98 20:3 9|100 35:3 10|81 6:4 1|46 62:4 2|57 86:4 3|11 73:4 4|59 95:4 5|85 79:4 6|81 34:4 7|26 34:4 8|35 55:4 9|86 52:4 10|30 36:5 1|9 36:5 2|26 65:5 3|16 14:5 4|30 23:5 5|34 90:5 6|57 13:5 7|60 69:5 8|83 84:5 9|69 31:5 10|9 37:6 1|69 89:6 2|39 10:6 3|83 97:6 4|79 3:6 5|57 26:6 6|54 99:6 7|59 67:6 8|77 24:6 9|24 88:6 10|33 64:7 1|52 9:7 2|82 91:7 3|97 29:7 4|15 99:7 5|33 5:7 6|28 82:7 7|97 28:7 8|71 100:7 9|18 40:7 10|87 42:8 1|78 72:8 2|18 51:8 3|59 88:8 4|86 75:8 5|2 77:8 6|56 2:8 7|56 27:8 8|66 91:8 9|48 92:8 10|95 19:9 1|5 56:9 2|56 76:9 3|57 79:9 4|26 90:9 5|13 12:9 6|46 99:9 7|71 68:9 8|47 83:9 9|18 3:9 10|73 72:10 1|16 26:10 2|56 17:10 3|14 92:10 4|35 17:10 5|32 89:10 6|72 98:10 7|61 26:10 8|24 16:10 9|59 43:10 10</relation>
    <relation name="R105" arity="2" nbTuples="100" semantics="soft" defaultCost="infinity">33 5:1 1|33 75:1 2|34 37:1 3|26 57:1 4|98 43:1 5|40 17:1 6|69 76:1 7|99 12:1 8|49 5:1 9|2 15:1 10|84 51:2 1|89 60:2 2|53 96:2 3|96 39:2 4|14 30:2 5|40 17:2 6|62 14:2 7|83 53:2 8|85 93:2 9|13 84:2 10|29 100:3 1|82 52:3 2|100 56:3 3|67 29:3 4|82 94:3 5|71 31:3 6|57 97:3 7|99 94:3 8|93 59:3 9|2 22:3 10|40 76:4 1|80 99:4 2|16 63:4 3|78 17:4 4|78 31:4 5|5 53:4 6|92 27:4 7|40 80:4 8|73 92:4 9|54 8:4 10|42 85:5 1|31 100:5 2|51 50:5 3|21 8:5 4|98 17:5 5|55 59:5 6|62 69:5 7|56 13:5 8|43 28:5 9|54 95:5 10|57 26:6 1|41 15:6 2|53 13:6 3|56 88:6 4|9 21:6 5|76 56:6 6|71 23:6 7|72 21:6 8|42 95:6 9|65 37:6 10|55 2:7 1|45 64:7 2|20 35:7 3|18 65:7 4|71 93:7 5|89 94:7 6|74 76:7 7|100 73:7 8|38 100:7 9|51 68:7 10|82 1:8 1|13 21:8 2|28 83:8 3|98 79:8 4|45 22:8 5|84 62:8 6|95 6:8 7|16 81:8 8|94 85:8 9|84 19:8 10|80 57:9 1|57 67:9 2|47 28:9 3|12 20:9 4|1 44:9 5|85 25:9 6|99 97:9 7|28 85:9 8|56 96:9 9|98 12:9 10|86 77:10 1|91 52:10 2|71 44:10 3|40 12:10 4|89 16:10 5|65 1:10 6|79 65:10 7|8 86:10 8|64 43:10 9|86 97:10 10</relation>
    <relation name="R106" arity="2" nbTuples="100" semantics="soft" defaultCost="infinity">20 99:1 1|40 18:1 2|94 97:1 3|95 77:1 4|87 83:1 5|34 4:1 6|11 29:1 7|4 42:1 8|64 61:1 9|11 63:1 10|47 41:2 1|19 30:2 2|29 58:2 3|67 54:2 4|87 72:2 5|64 78:2 6|16 28:2 7|31 20:2 8|48 51:2 9|70 16:2 10|70 26:3 1|51 7:3 2|15 68:3 3|11 24:3 4|22 52:3 5|71 22:3 6|82 40:3 7|18 65:3 8|76 58:3 9|63 31:3 10|3 71:4 1|6 80:4 2|97 44:4 3|35 8:4 4|46 35:4 5|72 74:4 6|15 63:4 7|24 82:4 8|91 20:4 9|67 69:4 10|6 8:5 1|50 58:5 2|36 31:5 3|55 91:5 4|18 69:5 5|82 97:5 6|85 28:5 7|90 94:5 8|30 64:5 9|54 74:5 10|38 39:6 1|94 70:6 2|76 98:6 3|20 69:6 4|15 100:6 5|10 82:6 6|84 96:6 7|41 46:6 8|71 82:6 9|62 15:6 10|89 9:7 1|43 26:7 2|86 24:7 3|48 51:7 4|31 100:7 5|97 64:7 6|47 86:7 7|45 85:7 8|49 50:7 9|87 81:7 10|47 77:8 1|2 63:8 2|30 52:8 3|95 18:8 4|75 27:8 5|62 99:8 6|77 66:8 7|3 99:8 8|55 14:8 9|18 98:8 10|90 69:9 1|87 39:9 2|84 63:9 3|7 99:9 4|95 19:9 5|70 23:9 6|60 70:9 7|3 11:9 8|58 5:9 9|43 36:9 10|96 25:10 1|44 11:10 2|57 72:10 3|80 30:10 4|78 39:10 5|25 16:10 6|11 28:10 7|99 64:10 8|2 94:10 9|25 63:10 10</relation>
    <relation name="R107" arity="2" nbTuples="100" semantics="soft" defaultCost="infinity">98 75:1 1|51 35:1 2|95 72:1 3|56 47:1 4|82 30:1 5|43 94:1 6|6 34:1 7|61 5:1 8|60 15:1 9|11 26:1 10|46 53:2 1|89 49:2 2|87 34:2 3|14 18:2 4|65 21:2 5|16 84:2 6|32 78:2 7|14 60:2 8|37 90:2 9|12 53:2 10|95 17:3 1|46 45:3 2|87 12:3 3|55 21:3 4|59 64:3 5|24 68:3 6|42 85:3 7|52 66:3 8|88 34:3 9|8 37:3 10|44 24:4 1|10 43:4 2|71 20:4 3|33 40:4 4|27 20:4 5|70 53:4 6|75 69:4 7|100 45:4 8|34 46:4 9|6 17:4 10|82 25:5 1|45 14:5 2|65 21:5 3|36 42:5 4|87 72:5 5|53 70:5 6|47 59:5 7|5 37:5 8|7 92:5 9|91 36:5 10|79 40:6 1|45 6:6 2|24 30:6 3|66 34:6 4|98 99:6 5|6 20:6 6|49 23:6 7|22 35:6 8|64 12:6 9|22 73:6 10|98 27:7 1|58 72:7 2|58 19:7 3|62 44:7 4|5 77:7 5|17 66:7 6|44 32:7 7|62 25:7 8|15 31:7 9|63 34:7 10|44 94:8 1|60 5:8 2|39 2:8 3|79 67:8 4|10 5:8 5|59 6:8 6|53 75:8 7|25 12:8 8|16 28:8 9|10 12:8 10|79 65:9 1|49 81:9 2|87 24:9 3|74 30:9 4|84 63:9 5|46 73:9 6|34 8:9 7|6 97:9 8|76 59:9 9|96 97:9 10|85 5:10 1|90 1:10 2|91 71:10 3|33 16:10 4|11 51:10 5|88 75:10 6|91 99:10 7|31 53:10 8|85 65:10 9|4 17:10 10</relation>
    <relation name="R108" arity="2" nbTuples="100" semantics="soft" defaultCost="infinity">29 75:1 1|95 37:1 2|39 3:1 3|72 2:1 4|42 98:1 5|4 64:1 6|98 54:1 7|9 11:1 8|79 66:1 9|44 23:1 10|5 35:2 1|1 97:2 2|79 38:2 3|18 99:2 4|65 19:2 5|13 54:2 6|48 100:2 7|39 43:2 8|76 79:2 9|42 58:2 10|18 9:3 1|22 94:3 2|28 40:3 3|44 100:3 4|60 37:3 5|40 78:3 6|82 73:3 7|13 35:3 8|5 53:3 9|26 19:3 10|49 82:4 1|96 3:4 2|94 3:4 3|4 42:4 4|63 45:4 5|60 11:4 6|43 72:4 7|1 58:4 8|90 30:4 9|60 68:4 10|16 52:5 1|83 44:5 2|18 95:5 3|56 28:5 4|35 41:5 5|90 70:5 6|42 33:5 7|95 71:5 8|55 50:5 9|79 42:5 10|12 27:6 1|54 24:6 2|6 88:6 3|7 48:6 4|26 30:6 5|89 18:6 6|70 54:6 7|93 36:6 8|85 78:6 9|65 17:6 10|35 72:7 1|56 58:7 2|29 98:7 3|48 76:7 4|66 16:7 5|21 57:7 6|30 90:7 7|84 1:7 8|60 34:7 9|22 87:7 10|21 65:8 1|89 35:8 2|100 76:8 3|61 88:8 4|65 87:8 5|43 84:8 6|2 50:8 7|97 57:8 8|6 53:8 9|53 48:8 10|35 97:9 1|65 85:9 2|64 92:9 3|16 41:9 4|57 44:9 5|70 59:9 6|48 88:9 7|21 99:9 8|85 70:9 9|84 36:9 10|4 43:10 1|46 14:10 2|9 11:10 3|51 50:10 4|36 37:10 5|60 50:10 6|5 68:10 7|79 7:10 8|54 59:10 9|25 17:10 10</relation>
    <relation name="R109" arity="2" nbTuples="100" semantics="soft" defaultCost="infinity">12 7:1 1|69 67:1 2|29 12:1 3|56 17:1 4|77 74:1 5|19 35:1 6|83 5:1 7|96 93:1 8|87 37:1 9|89 4:1 10|26 2:2 1|93 25:2 2|36 51:2 3|33 10:2 4|19 91:2 5|13 78:2 6|95 8:2 7|14 12:2 8|31 71:2 9|7 87:2 10|94 95:3 1|69 95:3 2|15 90:3 3|16 17:3 4|22 98:3 5|2 57:3 6|32 83:3 7|92 68:3 8|8 18:3 9|92 41:3 10|72 82:4 1|65 80:4 2|41 73:4 3|70 2:4 4|80 98:4 5|82 74:4 6|39 22:4 7|94 42:4 8|70 10:4 9|94 37:4 10|82 23:5 1|15 44:5 2|85 91:5 3|79 21:5 4|57 8:5 5|42 79:5 6|51 75:5 7|19 34:5 8|87 53:5 9|10 81:5 10|4 39:6 1|65 29:6 2|44 61:6 3|40 7:6 4|18 35:6 5|68 23:6 6|67 87:6 7|32 32:6 8|52 36:6 9|53 100:6 10|32 82:7 1|30 35:7 2|80 42:7 3|66 91:7 4|41 29:7 5|59 86:7 6|100 79:7 7|24 18:7 8|43 95:7 9|1 41:7 10|9 86:8 1|39 53:8 2|87 34:8 3|95 99:8 4|6 71:8 5|6 36:8 6|73 95:8 7|43 81:8 8|55 80:8 9|75 38:8 10|65 40:9 1|74 29:9 2|22 5:9 3|38 81:9 4|64 73:9 5|4 46:9 6|64 44:9 7|6 34:9 8|61 13:9 9|80 19:9 10|37 63:10 1|70 50:10 2|25 90:10 3|99 95:10 4|54 39:10 5|43 33:10 6|91 41:10 7|50 4:10 8|1 89:10 9|55 21:10 10</relation>
    <relation name="R110" arity="2" nbTuples="100" semantics="soft" defaultCost="infinity">47 18:1 1|13 44:1 2|1 93:1 3|32 36:1 4|42 51:1 5|4 85:1 6|78 87:1 7|79 52:1 8|63 29:1 9|67 38:1 10|73 78:2 1|68 53:2 2|59 77:2 3|43 15:2 4|86 91:2 5|73 7:2 6|94 63:2 7|67 64:2 8|81 82:2 9|26 63:2 10|71 42:3 1|75 54:3 2|61 50:3 3|70 57:3 4|54 34:3 5|18 57:3 6|83 35:3 7|49 75:3 8|78 95:3 9|22 37:3 10|9 98:4 1|44 14:4 2|33 16:4 3|34 50:4 4|86 17:4 5|56 42:4 6|52 65:4 7|47 13:4 8|91 33:4 9|93 39:4 10|37 67:5 1|94 6:5 2|20 34:5 3|8 80:5 4|19 68:5 5|53 94:5 6|79 78:5 7|4 82:5 8|16 40:5 9|2 2:5 10|7 71:6 1|89 38:6 2|49 28:6 3|17 74:6 4|56 60:6 5|60 98:6 6|32 24:6 7|1 96:6 8|92 9:6 9|46 77:6 10|24 53:7 1|92 65:7 2|94 63:7 3|32 96:7 4|36 72:7 5|81 39:7 6|77 27:7 7|49 95:7 8|18 31:7 9|37 94:7 10|55 100:8 1|10 59:8 2|70 62:8 3|37 75:8 4|16 57:8 5|8 61:8 6|49 69:8 7|21 20:8 8|88 60:8 9|24 100:8 10|76 49:9 1|38 86:9 2|12 38:9 3|5 1:9 4|53 62:9 5|54 16:9 6|47 80:9 7|1 93:9 8|49 43:9 9|31 23:9 10|76 13:10 1|89 88:10 2|22 3:10 3|94 70:10 4|94 81:10 5|8 31:10 6|74 77:10 7|58 85:10 8|87 23:10 9|84 82:10 10</relation>
    <relation name="R111" arity="2" nbTuples="100" semantics="soft" defaultCost="infinity">64 16:1 1|75 42:1 2|35 35:1 3|34 65:1 4|20 12:1 5|18 79:1 6|11 54:1 7|58 80:1 8|34 40:1 9|19 52:1 10|37 100:2 1|65 74:2 2|20 16:2 3|28 35:2 4|31 74:2 5|7 14:2 6|78 30:2 7|59 22:2 8|71 77:2 9|89 6:2 10|94 94:3 1|36 93:3 2|24 23:3 3|2 53:3 4|54 14:3 5|57 36:3 6|48 40:3 7|93 53:3 8|74 87:3 9|41 52:3 10|54 97:4 1|49 65:4 2|64 59:4 3|28 76:4 4|78 90:4 5|97 7:4 6|68 17:4 7|46 95:4 8|17 82:4 9|8 70:4 10|64 96:5 1|53 55:5 2|11 78:5 3|79 37:5 4|15 11:5 5|35 61:5 6|91 80:5 7|31 61:5 8|85 61:5 9|11 38:5 10|13 52:6 1|32 48:6 2|90 60:6 3|77 4:6 4|50 90:6 5|56 18:6 6|27 89:6 7|86 60:6 8|22 78:6 9|13 73:6 10|3 69:7 1|48 2:7 2|75 78:7 3|23 78:7 4|72 19:7 5|5 23:7 6|38 78:7 7|29 36:7 8|36 30:7 9|97 46:7 10|30 1:8 1|45 13:8 2|69 64:8 3|45 3:8 4|88 49:8 5|11 49:8 6|81 91:8 7|6 75:8 8|37 27:8 9|92 55:8 10|28 83:9 1|69 23:9 2|30 93:9 3|27 83:9 4|19 54:9 5|13 5:9 6|17 97:9 7|45 28:9 8|98 16:9 9|36 45:9 10|36 29:10 1|78 75:10 2|91 62:10 3|25 95:10 4|27 89:10 5|54 35:10 6|50 33:10 7|36 24:10 8|6 24:10 9|39 3:10 10</relation>
    <relation name="R112" arity="2" nbTuples="100" semantics="soft" defaultCost="infinity">21 11:1 1|88 3:1 2|63 31:1 3|68 44:1 4|39 36:1 5|4 83:1 6|63 93:1 7|83 97:1 8|20 61:1 9|52 87:1 10|63 6:2 1|67 33:2 2|82 76:2 3|54 50:2 4|81 25:2 5|42 29:2 6|49 71:2 7|90 94:2 8|70 10:2 9|68 33:2 10|1 25:3 1|92 11:3 2|94 83:3 3|64 26:3 4|66 23:3 5|17 92:3 6|1 1:3 7|38 27:3 8|92 62:3 9|52 33:3 10|40 19:4 1|97 67:4 2|20 79:4 3|60 93:4 4|75 97:4 5|68 55:4 6|60 17:4 7|11 98:4 8|80 69:4 9|66 2:4 10|39 23:5 1|24 11:5 2|38 81:5 3|66 68:5 4|71 25:5 5|26 7:5 6|52 68:5 7|90 61:5 8|65 43:5 9|13 24:5 10|60 33:6 1|6 91:6 2|77 38:6 3|48 96:6 4|11 32:6 5|86 76:6 6|76 88:6 7|52 62:6 8|28 84:6 9|97 30:6 10|59 51:7 1|60 23:7 2|90 72:7 3|4 95:7 4|62 67:7 5|54 97:7 6|92 93:7 7|9 95:7 8|35 84:7 9|91 69:7 10|58 69:8 1|63 18:8 2|85 32:8 3|93 69:8 4|34 40:8 5|16 66:8 6|97 72:8 7|60 1:8 8|90 85:8 9|9 13:8 10|94 92:9 1|27 6:9 2|76 58:9 3|98 71:9 4|3 24:9 5|84 55:9 6|40 30:9 7|77 58:9 8|20 17:9 9|13 79:9 10|4 61:10 1|57 7:10 2|2 80:10 3|24 89:10 4|28 65:10 5|79 67:10 6|31 74:10 7|87 56:10 8|45 24:10 9|2 78:10 10</relation>
    <relation name="R113" arity="2" nbTuples="100" semantics="soft" defaultCost="infinity">20 35:1 1|99 41:1 2|18 71:1 3|85 38:1 4|68 43:1 5|29 92:1 6|58 55:1 7|38 72:1 8|68 71:1 9|27 64:1 10|25 40:2 1|39 86:2 2|35 81:2 3|93 11:2 4|69 20:2 5|20 56:2 6|16 51:2 7|44 71:2 8|5 41:2 9|70 99:2 10|76 54:3 1|24 31:3 2|24 63:3 3|26 12:3 4|92 14:3 5|41 48:3 6|75 6:3 7|31 76:3 8|98 17:3 9|34 73:3 10|91 67:4 1|85 83:4 2|44 45:4 3|88 81:4 4|15 89:4 5|29 93:4 6|90 74:4 7|76 23:4 8|74 26:4 9|22 73:4 10|26 40:5 1|71 52:5 2|1 47:5 3|3 44:5 4|89 70:5 5|69 76:5 6|84 50:5 7|67 47:5 8|47 38:5 9|15 50:5 10|23 95:6 1|73 15:6 2|29 73:6 3|20 19:6 4|7 76:6 5|73 89:6 6|49 61:6 7|22 46:6 8|31 81:6 9|37 37:6 10|47 87:7 1|3 16:7 2|42 22:7 3|99 57:7 4|43 19:7 5|97 87:7 6|63 31:7 7|58 62:7 8|76 49:7 9|31 23:7 10|37 43:8 1|9 98:8 2|73 13:8 3|87 52:8 4|5 27:8 5|82 23:8 6|82 69:8 7|83 1:8 8|84 29:8 9|25 63:8 10|43 10:9 1|3 31:9 2|36 41:9 3|45 20:9 4|99 40:9 5|32 63:9 6|23 2:9 7|4 80:9 8|66 22:9 9|65 61:9 10|1 6:10 1|27 83:10 2|7 98:10 3|17 23:10 4|96 63:10 5|71 19:10 6|85 41:10 7|22 87:10 8|62 50:10 9|76 69:10 10</relation>
    <relation name="R114" arity="2" nbTuples="100" semantics="soft" defaultCost="infinity">98 59:1 1|26 72:1 2|15 33:1 3|65 26:1 4|4 96:1 5|99 81:1 6|92 56:1 7|93 33:1 8|97 87:1 9|19 59:1 10|84 39:2 1|51 49:2 2|99 54:2 3|16 82:2 4|37 97:2 5|81 24:2 6|69 57:2 7|58 4:2 8|24 8:2 9|43 25:2 10|44 44:3 1|40 3:3 2|23 83:3 3|52 73:3 4|72 47:3 5|85 1:3 6|63 95:3 7|87 63:3 8|99 33:3 9|99 45:3 10|31 94:4 1|9 89:4 2|6 9:4 3|99 71:4 4|24 13:4 5|66 86:4 6|29 17:4 7|38 93:4 8|16 25:4 9|69 57:4 10|2 91:5 1|87 97:5 2|71 18:5 3|57 75:5 4|87 63:5 5|36 12:5 6|100 7:5 7|82 43:5 8|13 23:5 9|50 5:5 10|70 79:6 1|7 69:6 2|13 75:6 3|59 18:6 4|99 52:6 5|72 93:6 6|39 57:6 7|90 34:6 8|95 1:6 9|72 62:6 10|4 4:7 1|77 61:7 2|31 65:7 3|79 51:7 4|55 77:7 5|81 47:7 6|50 50:7 7|67 61:7 8|8 81:7 9|21 80:7 10|58 86:8 1|39 60:8 2|76 55:8 3|5 35:8 4|41 13:8 5|77 41:8 6|81 100:8 7|1 65:8 8|6 93:8 9|39 95:8 10|24 81:9 1|84 58:9 2|57 71:9 3|87 59:9 4|65 17:9 5|61 94:9 6|20 43:9 7|26 61:9 8|29 40:9 9|57 83:9 10|11 4:10 1|70 69:10 2|36 5:10 3|1 77:10 4|96 69:10 5|90 38:10 6|34 62:10 7|65 58:10 8|82 4:10 9|87 91:10 10</relation>
    <relation name="R115" arity="2" nbTuples="100" semantics="soft" defaultCost="infinity">71 25:1 1|28 75:1 2|53 9:1 3|100 89:1 4|41 14:1 5|80 75:1 6|20 31:1 7|56 79:1 8|84 43:1 9|82 30:1 10|75 7:2 1|9 6:2 2|43 75:2 3|42 85:2 4|46 66:2 5|26 52:2 6|79 76:2 7|90 61:2 8|96 31:2 9|15 29:2 10|17 45:3 1|39 91:3 2|26 11:3 3|19 22:3 4|77 82:3 5|89 77:3 6|61 67:3 7|98 96:3 8|94 39:3 9|90 90:3 10|37 91:4 1|86 75:4 2|55 65:4 3|81 56:4 4|17 37:4 5|100 75:4 6|83 18:4 7|79 1:4 8|96 95:4 9|22 58:4 10|63 42:5 1|61 40:5 2|88 85:5 3|93 15:5 4|87 100:5 5|90 41:5 6|92 23:5 7|92 17:5 8|54 20:5 9|65 97:5 10|84 87:6 1|80 84:6 2|63 10:6 3|91 84:6 4|83 72:6 5|31 47:6 6|82 26:6 7|7 95:6 8|89 33:6 9|92 33:6 10|74 14:7 1|19 67:7 2|89 28:7 3|41 78:7 4|24 55:7 5|23 49:7 6|78 35:7 7|16 39:7 8|90 86:7 9|13 82:7 10|46 95:8 1|64 86:8 2|70 72:8 3|9 77:8 4|20 100:8 5|14 74:8 6|77 60:8 7|55 17:8 8|71 33:8 9|65 38:8 10|30 28:9 1|70 26:9 2|14 32:9 3|77 55:9 4|35 21:9 5|49 75:9 6|76 32:9 7|69 58:9 8|7 33:9 9|51 12:9 10|99 2:10 1|74 21:10 2|32 75:10 3|13 49:10 4|96 92:10 5|23 28:10 6|3 39:10 7|93 31:10 8|2 43:10 9|30 93:10 10</relation>
    <relation name="R116" arity="2" nbTuples="100" semantics="soft" defaultCost="infinity">70 54:1 1|14 77:1 2|64 43:1 3|15 12:1 4|74 85:1 5|66 75:1 6|69 15:1 7|96 54:1 8|63 15:1 9|4 44:1 10|7 72:2 1|7 16:2 2|21 45:2 3|21 27:2 4|20 92:2 5|58 14:2 6|43 58:2 7|8 68:2 8|81 83:2 9|27 65:2 10|41 51:3 1|22 66:3 2|95 29:3 3|35 4:3 4|71 44:3 5|15 39:3 6|31 69:3 7|81 25:3 8|3 3:3 9|8 32:3 10|23 34:4 1|7 45:4 2|88 37:4 3|11 37:4 4|91 25:4 5|25 32:4 6|86 62:4 7|17 22:4 8|78 36:4 9|41 44:4 10|58 39:5 1|22 96:5 2|2 50:5 3|44 74:5 4|42 35:5 5|52 35:5 6|67 49:5 7|48 79:5 8|60 53:5 9|2 61:5 10|83 16:6 1|6 76:6 2|28 33:6 3|9 47:6 4|95 35:6 5|33 96:6 6|69 33:6 7|22 83:6 8|8 12:6 9|15 41:6 10|51 26:7 1|37 42:7 2|68 63:7 3|76 99:7 4|87 73:7 5|10 6:7 6|38 52:7 7|39 89:7 8|92 69:7 9|70 65:7 10|69 65:8 1|9 61:8 2|63 71:8 3|90 93:8 4|64 72:8 5|45 58:8 6|39 34:8 7|91 42:8 8|77 94:8 9|23 19:8 10|57 41:9 1|79 48:9 2|5 78:9 3|93 96:9 4|98 96:9 5|61 7:9 6|57 66:9 7|73 87:9 8|6 97:9 9|67 75:9 10|10 87:10 1|55 22:10 2|15 38:10 3|82 7:10 4|88 21:10 5|6 61:10 6|22 81:10 7|70 28:10 8|20 18:10 9|82 79:10 10</relation>
    <relation name="R117" arity="2" nbTuples="100" semantics="soft" defaultCost="infinity">75 11:1 1|35 12:1 2|69 56:1 3|93 45:1 4|93 68:1 5|64 3:1 6|34 84:1 7|96 41:1 8|12 2:1 9|33 3:1 10|62 81:2 1|89 53:2 2|29 14:2 3|80 23:2 4|35 23:2 5|41 34:2 6|97 67:2 7|67 62:2 8|9 45:2 9|82 46:2 10|91 84:3 1|98 59:3 2|19 32:3 3|39 96:3 4|38 69:3 5|58 40:3 6|86 88:3 7|83 44:3 8|81 14:3 9|86 48:3 10|81 49:4 1|27 50:4 2|50 78:4 3|2 35:4 4|39 63:4 5|1 68:4 6|10 58:4 7|50 47:4 8|15 28:4 9|84 30:4 10|49 78:5 1|29 37:5 2|47 79:5 3|59 58:5 4|19 74:5 5|20 82:5 6|55 62:5 7|42 7:5 8|14 43:5 9|38 91:5 10|74 21:6 1|92 23:6 2|94 91:6 3|51 33:6 4|40 10:6 5|95 69:6 6|58 6:6 7|65 19:6 8|43 86:6 9|92 64:6 10|23 11:7 1|62 16:7 2|24 59:7 3|81 10:7 4|84 6:7 5|21 73:7 6|98 95:7 7|31 34:7 8|46 94:7 9|86 2:7 10|99 98:8 1|68 61:8 2|51 34:8 3|51 33:8 4|2 28:8 5|31 70:8 6|52 85:8 7|63 29:8 8|69 23:8 9|11 38:8 10|5 37:9 1|80 43:9 2|4 29:9 3|13 53:9 4|69 16:9 5|33 52:9 6|35 57:9 7|13 37:9 8|44 41:9 9|72 93:9 10|47 34:10 1|91 50:10 2|96 51:10 3|90 88:10 4|37 100:10 5|62 27:10 6|34 29:10 7|75 35:10 8|60 73:10 9|51 85:10 10</relation>
    <relation name="R118" arity="2" nbTuples="100" semantics="soft" defaultCost="infinity">35 9:1 1|19 1:1 2|98 89:1 3|66 9:1 4|58 23:1 5|82 49:1 6|68 88:1 7|69 86:1 8|60 29:1 9|99 75:1 10|31 99:2 1|60 67:2 2|28 36:2 3|75 39:2 4|1 37:2 5|13 58:2 6|85 12:2 7|1 30:2 8|46 42:2 9|27 80:2 10|19 29:3 1|91 82:3 2|25 99:3 3|90 44:3 4|72 5:3 5|31 32:3 6|20 18:3 7|72 34:3 8|64 25:3 9|63 5:3 10|50 77:4 1|74 1:4 2|41 64:4 3|81 40:4 4|68 54:4 5|22 88:4 6|83 37:4 7|85 19:4 8|84 97:4 9|76 68:4 10|12 55:5 1|28 44:5 2|73 100:5 3|80 45:5 4|67 55:5 5|59 76:5 6|52 1:5 7|98 53:5 8|55 38:5 9|34 45:5 10|27 14:6 1|91 71:6 2|90 39:6 3|60 83:6 4|63 50:6 5|33 4:6 6|72 90:6 7|89 30:6 8|19 4:6 9|81 30:6 10|83 80:7 1|77 43:7 2|45 4:7 3|42 4:7 4|81 5:7 5|69 81:7 6|40 54:7 7|96 57:7 8|36 61:7 9|89 54:7 10|18 17:8 1|77 47:8 2|38 35:8 3|32 76:8 4|34 11:8 5|14 44:8 6|60 84:8 7|99 28:8 8|51 21:8 9|88 46:8 10|63 15:9 1|16 42:9 2|68 60:9 3|61 79:9 4|76 6:9 5|14 71:9 6|42 11:9 7|71 11:9 8|96 22:9 9|94 81:9 10|49 49:10 1|3 85:10 2|67 31:10 3|80 88:10 4|91 18:10 5|98 64:10 6|60 15:10 7|26 50:10 8|47 13:10 9|34 18:10 10</relation>
    <relation name="R119" arity="2" nbTuples="100" semantics="soft" defaultCost="infinity">52 20:1 1|59 45:1 2|95 97:1 3|95 26:1 4|63 17:1 5|54 30:1 6|86 43:1 7|39 57:1 8|28 48:1 9|72 50:1 10|30 91:2 1|95 41:2 2|90 78:2 3|13 33:2 4|28 53:2 5|69 67:2 6|37 86:2 7|70 5:2 8|61 13:2 9|41 65:2 10|48 68:3 1|76 1:3 2|21 95:3 3|73 42:3 4|90 27:3 5|81 64:3 6|39 5:3 7|68 97:3 8|96 68:3 9|10 47:3 10|54 69:4 1|46 23:4 2|20 38:4 3|81 67:4 4|23 16:4 5|28 82:4 6|30 78:4 7|81 85:4 8|65 84:4 9|44 5:4 10|5 57:5 1|41 85:5 2|90 51:5 3|3 44:5 4|46 26:5 5|52 5:5 6|57 11:5 7|2 2:5 8|100 9:5 9|2 28:5 10|69 49:6 1|48 94:6 2|67 3:6 3|44 34:6 4|76 91:6 5|26 21:6 6|50 77:6 7|19 80:6 8|69 26:6 9|37 73:6 10|48 81:7 1|85 45:7 2|82 31:7 3|92 79:7 4|14 90:7 5|37 84:7 6|22 42:7 7|31 69:7 8|30 75:7 9|16 44:7 10|95 55:8 1|5 32:8 2|62 58:8 3|38 59:8 4|22 44:8 5|43 63:8 6|96 82:8 7|98 17:8 8|32 46:8 9|80 54:8 10|89 31:9 1|19 72:9 2|90 27:9 3|40 55:9 4|57 56:9 5|67 48:9 6|7 43:9 7|76 20:9 8|100 6:9 9|36 32:9 10|19 69:10 1|30 16:10 2|42 67:10 3|86 94:10 4|42 28:10 5|50 44:10 6|15 52:10 7|82 46:10 8|51 86:10 9|89 23:10 10</relation>
    <relation name="R120" arity="2" nbTuples="100" semantics="soft" defaultCost="infinity">34 2:1 1|59 42:1 2|23 61:1 3|68 16:1 4|38 91:1 5|37 91:1 6|43 68:1 7|76 15:1 8|88 40:1 9|31 10:1 10|77 18:2 1|38 99:2 2|51 88:2 3|44 61:2 4|52 22:2 5|85 38:2 6|8 70:2 7|46 39:2 8|93 70:2 9|94 22:2 10|73 4:3 1|58 13:3 2|12 1:3 3|84 9:3 4|6 89:3 5|8 24:3 6|56 64:3 7|1 38:3 8|44 57:3 9|26 99:3 10|40 51:4 1|97 62:4 2|13 38:4 3|87 41:4 4|40 47:4 5|23 70:4 6|68 38:4 7|35 95:4 8|18 25:4 9|65 24:4 10|82 20:5 1|26 6:5 2|98 89:5 3|98 23:5 4|87 49:5 5|91 11:5 6|16 28:5 7|51 68:5 8|31 54:5 9|100 38:5 10|20 55:6 1|83 96:6 2|13 87:6 3|73 8:6 4|90 26:6 5|36 95:6 6|88 15:6 7|78 50:6 8|93 73:6 9|6 42:6 10|88 48:7 1|8 85:7 2|13 87:7 3|43 94:7 4|73 7:7 5|28 38:7 6|11 48:7 7|83 44:7 8|11 82:7 9|28 80:7 10|91 80:8 1|58 29:8 2|76 21:8 3|31 11:8 4|5 74:8 5|52 28:8 6|78 69:8 7|44 39:8 8|3 14:8 9|86 9:8 10|85 30:9 1|38 11:9 2|17 97:9 3|61 97:9 4|99 42:9 5|5 1:9 6|32 33:9 7|90 83:9 8|96 64:9 9|33 71:9 10|89 66:10 1|80 1:10 2|31 30:10 3|76 44:10 4|21 44:10 5|77 15:10 6|81 23:10 7|41 69:10 8|7 42:10 9|63 27:10 10</relation>
    <relation name="R121" arity="2" nbTuples="100" semantics="soft" defaultCost="infinity">78 55:1 1|91 56:1 2|14 12:1 3|65 83:1 4|39 77:1 5|45 20:1 6|45 99:1 7|35 30:1 8|15 42:1 9|35 62:1 10|24 78:2 1|91 65:2 2|100 96:2 3|40 62:2 4|76 69:2 5|36 75:2 6|79 84:2 7|100 79:2 8|92 52:2 9|3 49:2 10|14 68:3 1|1 77:3 2|83 92:3 3|76 27:3 4|75 25:3 5|67 20:3 6|66 28:3 7|97 15:3 8|90 50:3 9|96 8:3 10|28 8:4 1|58 53:4 2|57 93:4 3|58 36:4 4|71 64:4 5|35 60:4 6|33 4:4 7|94 19:4 8|28 47:4 9|11 63:4 10|25 53:5 1|23 1:5 2|5 93:5 3|3 88:5 4|13 71:5 5|32 38:5 6|88 66:5 7|84 74:5 8|94 8:5 9|97 32:5 10|20 6:6 1|61 37:6 2|39 21:6 3|80 50:6 4|39 86:6 5|60 6:6 6|78 21:6 7|79 63:6 8|31 48:6 9|23 80:6 10|75 53:7 1|49 74:7 2|36 73:7 3|22 3:7 4|47 90:7 5|93 40:7 6|12 100:7 7|33 54:7 8|45 60:7 9|14 87:7 10|57 18:8 1|43 88:8 2|99 35:8 3|70 83:8 4|19 70:8 5|71 75:8 6|89 50:8 7|71 30:8 8|66 62:8 9|30 37:8 10|6 44:9 1|9 60:9 2|94 63:9 3|56 70:9 4|6 30:9 5|9 69:9 6|78 24:9 7|88 96:9 8|75 31:9 9|58 29:9 10|9 76:10 1|77 96:10 2|51 47:10 3|22 33:10 4|77 68:10 5|43 8:10 6|83 49:10 7|78 97:10 8|76 59:10 9|22 88:10 10</relation>
    <relation name="R122" arity="2" nbTuples="100" semantics="soft" defaultCost="infinity">14 93:1 1|22 2:1 2|51 76:1 3|75 88:1 4|23 17:1 5|22 47:1 6|9 2:1 7|34 76:1 8|53 60:1 9|15 79:1 10|75 59:2 1|21 9:2 2|28 8:2 3|1 73:2 4|48 92:2 5|65 43:2 6|17 73:2 7|57 12:2 8|2 74:2 9|88 32:2 10|8 41:3 1|69 88:3 2|28 93:3 3|61 53:3 4|10 58:3 5|80 100:3 6|15 82:3 7|24 50:3 8|63 36:3 9|81 50:3 10|23 3:4 1|39 9:4 2|61 96:4 3|3 42:4 4|79 9:4 5|11 76:4 6|3 82:4 7|82 45:4 8|23 25:4 9|99 94:4 10|20 12:5 1|5 74:5 2|58 45:5 3|11 38:5 4|50 57:5 5|68 94:5 6|99 14:5 7|27 34:5 8|65 48:5 9|91 57:5 10|28 53:6 1|33 31:6 2|55 67:6 3|76 25:6 4|84 49:6 5|31 44:6 6|44 69:6 7|11 43:6 8|57 13:6 9|62 72:6 10|78 36:7 1|43 55:7 2|57 75:7 3|71 99:7 4|12 61:7 5|79 88:7 6|86 74:7 7|91 97:7 8|95 15:7 9|95 44:7 10|36 65:8 1|21 91:8 2|15 51:8 3|45 63:8 4|68 42:8 5|31 80:8 6|72 38:8 7|14 67:8 8|73 57:8 9|25 3:8 10|69 27:9 1|60 90:9 2|10 75:9 3|25 93:9 4|57 3:9 5|22 43:9 6|66 12:9 7|83 72:9 8|73 78:9 9|2 84:9 10|82 23:10 1|21 70:10 2|39 2:10 3|49 89:10 4|60 50:10 5|37 73:10 6|32 30:10 7|94 30:10 8|20 58:10 9|70 32:10 10</relation>
    <relation name="R123" arity="2" nbTuples="100" semantics="soft" defaultCost="infinity">32 61:1 1|22 33:1 2|80 95:1 3|78 88:1 4|13 14:1 5|75 48:1 6|92 63:1 7|76 5:1 8|25 48:1 9|27 53:1 10|37 5:2 1|57 97:2 2|96 11:2 3|71 3:2 4|73 11:2 5|66 4:2 6|46 82:2 7|5 66:2 8|81 22:2 9|25 54:2 10|76 46:3 1|19 9:3 2|70 88:3 3|16 8:3 4|6 8:3 5|12 50:3 6|18 87:3 7|64 85:3 8|50 51:3 9|89 66:3 10|61 26:4 1|96 98:4 2|55 74:4 3|17 23:4 4|73 84:4 5|52 70:4 6|54 78:4 7|54 92:4 8|84 66:4 9|76 93:4 10|4 80:5 1|62 37:5 2|28 57:5 3|23 52:5 4|95 83:5 5|68 1:5 6|35 34:5 7|44 40:5 8|75 21:5 9|56 41:5 10|90 44:6 1|57 20:6 2|19 56:6 3|83 62:6 4|28 58:6 5|88 13:6 6|17 7:6 7|48 63:6 8|47 85:6 9|65 28:6 10|88 28:7 1|80 6:7 2|50 75:7 3|88 57:7 4|35 76:7 5|10 50:7 6|49 57:7 7|5 89:7 8|84 17:7 9|37 25:7 10|86 100:8 1|77 43:8 2|94 82:8 3|14 32:8 4|75 76:8 5|94 95:8 6|18 57:8 7|9 3:8 8|40 80:8 9|6 70:8 10|45 79:9 1|21 46:9 2|29 21:9 3|48 18:9 4|81 63:9 5|50 54:9 6|18 100:9 7|84 80:9 8|13 78:9 9|52 79:9 10|23 35:10 1|17 42:10 2|90 76:10 3|37 79:10 4|16 89:10 5|16 11:10 6|7 1:10 7|79 81:10 8|80 42:10 9|60 68:10 10</relation>
    <relation name="R124" arity="2" nbTuples="100" semantics="soft" defaultCost="infinity">72 55:1 1|50 39:1 2|65 67:1 3|18 73:1 4|1 5:1 5|1 81:1 6|32 43:1 7|99 52:1 8|54 38:1 9|47 47:1 10|85 93:2 1|37 60:2 2|32 9:2 3|34 85:2 4|42 30:2 5|16 20:2 6|81 45:2 7|87 63:2 8|89 61:2 9|31 77:2 10|69 85:3 1|81 82:3 2|10 71:3 3|42 11:3 4|45 75:3 5|63 32:3 6|3 91:3 7|75 14:3 8|97 58:3 9|34 12:3 10|10 22:4 1|75 99:4 2|47 17:4 3|73 100:4 4|32 70:4 5|13 28:4 6|76 61:4 7|39 58:4 8|5 9:4 9|94 44:4 10|55 67:5 1|4 88:5 2|45 86:5 3|37 74:5 4|17 10:5 5|96 1:5 6|5 28:5 7|6 20:5 8|11 63:5 9|55 42:5 10|2 14:6 1|20 48:6 2|20 26:6 3|30 90:6 4|90 26:6 5|80 72:6 6|25 19:6 7|70 33:6 8|2 96:6 9|67 67:6 10|47 76:7 1|89 78:7 2|81 97:7 3|25 56:7 4|19 83:7 5|13 47:7 6|78 68:7 7|23 74:7 8|47 73:7 9|19 75:7 10|82 52:8 1|50 98:8 2|65 81:8 3|50 10:8 4|5 91:8 5|4 79:8 6|11 82:8 7|56 69:8 8|56 15:8 9|66 41:8 10|59 5:9 1|79 16:9 2|56 16:9 3|80 12:9 4|92 85:9 5|8 57:9 6|86 85:9 7|71 15:9 8|2 75:9 9|58 78:9 10|74 62:10 1|76 27:10 2|47 63:10 3|48 49:10 4|62 27:10 5|76 87:10 6|13 40:10 7|86 92:10 8|97 27:10 9|38 12:10 10</relation>
    <relation name="R125" arity="2" nbTuples="100" semantics="soft" defaultCost="infinity">43 29:1 1|89 83:1 2|56 27:1 3|22 42:1 4|45 64:1 5|86 22:1 6|88 8:1 7|6 47:1 8|88 78:1 9|89 7:1 10|26 78:2 1|28 36:2 2|42 47:2 3|35 87:2 4|22 57:2 5|57 73:2 6|28 92:2 7|21 82:2 8|94 36:2 9|33 85:2 10|84 32:3 1|94 90:3 2|84 48:3 3|52 8:3 4|61 55:3 5|73 40:3 6|74 90:3 7|69 26:3 8|92 39:3 9|95 30:3 10|16 76:4 1|56 72:4 2|27 33:4 3|30 74:4 4|59 17:4 5|33 15:4 6|6 98:4 7|16 61:4 8|80 65:4 9|64 58:4 10|10 57:5 1|71 75:5 2|61 51:5 3|84 93:5 4|28 2:5 5|21 42:5 6|67 17:5 7|92 16:5 8|14 67:5 9|43 2:5 10|13 24:6 1|38 87:6 2|41 54:6 3|91 25:6 4|23 64:6 5|79 84:6 6|54 73:6 7|73 9:6 8|22 37:6 9|93 91:6 10|89 45:7 1|4 37:7 2|23 57:7 3|57 22:7 4|19 63:7 5|34 87:7 6|86 93:7 7|50 67:7 8|33 20:7 9|26 1:7 10|60 67:8 1|26 5:8 2|55 37:8 3|57 80:8 4|55 61:8 5|64 37:8 6|70 73:8 7|39 48:8 8|82 16:8 9|1 16:8 10|14 81:9 1|3 7:9 2|68 5:9 3|92 92:9 4|32 36:9 5|80 73:9 6|40 23:9 7|65 90:9 8|24 71:9 9|73 60:9 10|21 40:10 1|64 87:10 2|33 88:10 3|23 75:10 4|96 83:10 5|85 67:10 6|29 21:10 7|82 8:10 8|24 61:10 9|61 60:10 10</relation>
    <relation name="R126" arity="2" nbTuples="100" semantics="soft" defaultCost="infinity">15 69:1 1|67 51:1 2|30 50:1 3|48 95:1 4|46 50:1 5|64 76:1 6|77 90:1 7|17 31:1 8|32 9:1 9|73 62:1 10|11 69:2 1|51 37:2 2|90 5:2 3|56 33:2 4|40 98:2 5|11 33:2 6|32 54:2 7|97 61:2 8|70 97:2 9|9 31:2 10|27 95:3 1|99 51:3 2|26 49:3 3|5 14:3 4|79 23:3 5|79 95:3 6|28 84:3 7|25 57:3 8|82 84:3 9|21 77:3 10|83 16:4 1|57 76:4 2|73 48:4 3|28 58:4 4|39 35:4 5|72 53:4 6|78 92:4 7|44 74:4 8|99 20:4 9|83 85:4 10|16 55:5 1|66 30:5 2|82 37:5 3|39 36:5 4|37 63:5 5|62 71:5 6|97 39:5 7|3 14:5 8|65 22:5 9|56 60:5 10|59 69:6 1|89 79:6 2|6 32:6 3|50 93:6 4|57 43:6 5|23 65:6 6|33 74:6 7|98 39:6 8|59 66:6 9|80 85:6 10|46 61:7 1|48 87:7 2|20 97:7 3|5 17:7 4|88 69:7 5|16 14:7 6|14 80:7 7|2 25:7 8|47 79:7 9|66 36:7 10|23 90:8 1|80 51:8 2|91 8:8 3|96 91:8 4|28 85:8 5|68 70:8 6|4 87:8 7|68 69:8 8|20 34:8 9|43 11:8 10|26 40:9 1|25 83:9 2|98 85:9 3|31 79:9 4|17 64:9 5|81 53:9 6|30 86:9 7|87 32:9 8|84 96:9 9|84 46:9 10|3 63:10 1|51 93:10 2|63 46:10 3|79 89:10 4|69 41:10 5|31 9:10 6|30 9:10 7|34 57:10 8|89 32:10 9|84 82:10 10</relation>
    <relation name="R127" arity="2" nbTuples="100" semantics="soft" defaultCost="infinity">81 99:1 1|90 85:1 2|9 51:1 3|74 36:1 4|21 65:1 5|60 83:1 6|24 28:1 7|30 93:1 8|30 69:1 9|84 32:1 10|28 13:2 1|49 75:2 2|16 52:2 3|12 91:2 4|45 9:2 5|95 52:2 6|62 23:2 7|80 59:2 8|84 77:2 9|7 6:2 10|30 23:3 1|94 51:3 2|73 89:3 3|12 75:3 4|73 67:3 5|35 96:3 6|69 33:3 7|94 4:3 8|83 65:3 9|58 71:3 10|29 84:4 1|85 21:4 2|62 64:4 3|50 6:4 4|6 15:4 5|62 94:4 6|93 85:4 7|47 41:4 8|7 91:4 9|80 63:4 10|66 13:5 1|60 30:5 2|12 79:5 3|66 36:5 4|61 95:5 5|34 97:5 6|56 73:5 7|48 99:5 8|14 40:5 9|44 4:5 10|7 3:6 1|11 85:6 2|4 21:6 3|18 91:6 4|16 90:6 5|94 79:6 6|47 45:6 7|15 85:6 8|94 59:6 9|68 85:6 10|77 5:7 1|19 96:7 2|63 25:7 3|67 70:7 4|58 65:7 5|26 48:7 6|78 8:7 7|47 40:7 8|47 32:7 9|17 5:7 10|10 57:8 1|15 44:8 2|7 93:8 3|64 98:8 4|60 66:8 5|41 5:8 6|51 56:8 7|1 65:8 8|12 36:8 9|45 2:8 10|44 3:9 1|59 45:9 2|71 96:9 3|23 72:9 4|7 44:9 5|58 9:9 6|32 100:9 7|55 10:9 8|9 41:9 9|77 99:9 10|78 64:10 1|17 68:10 2|15 21:10 3|76 25:10 4|9 92:10 5|71 91:10 6|52 25:10 7|29 30:10 8|31 28:10 9|20 43:10 10</relation>
    <relation name="R128" arity="2" nbTuples="100" semantics="soft" defaultCost="infinity">1 36:1 1|82 20:1 2|87 22:1 3|51 10:1 4|17 99:1 5|63 41:1 6|84 92:1 7|100 79:1 8|59 21:1 9|92 17:1 10|50 30:2 1|4 26:2 2|50 7:2 3|78 11:2 4|51 82:2 5|42 83:2 6|33 85:2 7|4 53:2 8|10 92:2 9|65 37:2 10|70 14:3 1|16 54:3 2|44 100:3 3|73 5:3 4|99 85:3 5|98 9:3 6|2 27:3 7|89 81:3 8|66 48:3 9|75 40:3 10|45 94:4 1|33 38:4 2|81 42:4 3|81 40:4 4|43 50:4 5|6 47:4 6|60 95:4 7|99 33:4 8|50 6:4 9|27 40:4 10|73 34:5 1|34 36:5 2|88 18:5 3|88 29:5 4|89 9:5 5|99 2:5 6|59 36:5 7|20 44:5 8|97 29:5 9|12 84:5 10|51 32:6 1|82 89:6 2|54 72:6 3|40 37:6 4|33 81:6 5|17 87:6 6|60 97:6 7|39 62:6 8|24 28:6 9|48 80:6 10|94 80:7 1|62 40:7 2|96 1:7 3|82 23:7 4|48 63:7 5|58 32:7 6|58 23:7 7|72 57:7 8|26 72:7 9|66 27:7 10|7 50:8 1|44 65:8 2|24 42:8 3|80 67:8 4|54 46:8 5|81 55:8 6|98 78:8 7|42 95:8 8|71 34:8 9|41 3:8 10|64 6:9 1|85 76:9 2|2 32:9 3|28 66:9 4|24 25:9 5|51 14:9 6|32 36:9 7|56 49:9 8|86 42:9 9|18 62:9 10|32 2:10 1|83 68:10 2|28 56:10 3|52 74:10 4|91 70:10 5|83 66:10 6|28 37:10 7|42 78:10 8|23 96:10 9|96 59:10 10</relation>
    <relation name="R129" arity="2" nbTuples="100" semantics="soft" defaultCost="infinity">59 97:1 1|92 51:1 2|12 6:1 3|85 23:1 4|16 56:1 5|86 21:1 6|14 95:1 7|65 47:1 8|28 52:1 9|28 45:1 10|56 9:2 1|97 23:2 2|78 49:2 3|50 19:2 4|75 3:2 5|69 35:2 6|14 39:2 7|19 29:2 8|2 63:2 9|99 69:2 10|52 44:3 1|100 53:3 2|84 18:3 3|18 72:3 4|83 53:3 5|46 60:3 6|91 7:3 7|48 5:3 8|39 75:3 9|26 77:3 10|60 49:4 1|59 97:4 2|87 72:4 3|13 16:4 4|60 49:4 5|81 78:4 6|48 99:4 7|91 79:4 8|1 35:4 9|100 42:4 10|70 89:5 1|59 91:5 2|100 100:5 3|66 91:5 4|86 38:5 5|32 25:5 6|85 9:5 7|96 37:5 8|53 89:5 9|65 10:5 10|5 80:6 1|37 78:6 2|43 14:6 3|66 53:6 4|70 61:6 5|45 68:6 6|32 48:6 7|65 5:6 8|43 49:6 9|67 53:6 10|19 19:7 1|42 54:7 2|54 43:7 3|53 37:7 4|50 84:7 5|51 18:7 6|14 4:7 7|29 98:7 8|51 62:7 9|92 93:7 10|42 79:8 1|3 82:8 2|82 20:8 3|94 56:8 4|40 9:8 5|94 23:8 6|74 61:8 7|39 27:8 8|71 18:8 9|96 92:8 10|96 9:9 1|36 70:9 2|34 82:9 3|23 54:9 4|86 10:9 5|100 51:9 6|37 83:9 7|99 84:9 8|28 65:9 9|24 2:9 10|3 24:10 1|85 100:10 2|53 89:10 3|40 53:10 4|81 67:10 5|57 74:10 6|26 55:10 7|99 40:10 8|29 98:10 9|77 53:10 10</relation>
    <relation name="R130" arity="2" nbTuples="100" semantics="soft" defaultCost="infinity">6 54:1 1|26 93:1 2|88 35:1 3|22 8:1 4|20 4:1 5|24 51:1 6|87 50:1 7|69 62:1 8|86 63:1 9|36 86:1 10|27 58:2 1|36 98:2 2|53 52:2 3|86 13:2 4|40 89:2 5|44 33:2 6|79 83:2 7|62 16:2 8|18 60:2 9|37 6:2 10|34 34:3 1|15 30:3 2|70 98:3 3|78 18:3 4|4 44:3 5|69 50:3 6|37 99:3 7|21 34:3 8|61 3:3 9|89 56:3 10|83 8:4 1|1 20:4 2|82 60:4 3|46 85:4 4|38 57:4 5|20 71:4 6|64 77:4 7|59 79:4 8|57 6:4 9|100 82:4 10|58 1:5 1|23 91:5 2|32 66:5 3|41 34:5 4|13 37:5 5|48 33:5 6|60 3:5 7|7 10:5 8|17 37:5 9|67 95:5 10|65 41:6 1|19 74:6 2|53 40:6 3|80 67:6 4|9 33:6 5|34 64:6 6|39 28:6 7|50 51:6 8|63 53:6 9|37 80:6 10|96 89:7 1|78 33:7 2|5 23:7 3|82 84:7 4|57 89:7 5|100 58:7 6|73 4:7 7|47 32:7 8|44 11:7 9|97 39:7 10|99 81:8 1|96 96:8 2|45 97:8 3|14 66:8 4|72 47:8 5|66 68:8 6|76 4:8 7|20 23:8 8|46 58:8 9|12 39:8 10|18 77:9 1|64 19:9 2|68 5:9 3|84 94:9 4|54 77:9 5|93 83:9 6|85 38:9 7|29 78:9 8|57 28:9 9|60 95:9 10|75 34:10 1|22 8:10 2|95 69:10 3|22 35:10 4|1 90:10 5|82 46:10 6|49 30:10 7|7 87:10 8|80 86:10 9|22 64:10 10</relation>
    <relation name="R131" arity="2" nbTuples="100" semantics="soft" defaultCost="infinity">74 63:1 1|6 26:1 2|21 52:1 3|46 52:1 4|49 89:1 5|15 68:1 6|75 21:1 7|85 54:1 8|79 66:1 9|38 70:1 10|92 79:2 1|30 38:2 2|56 63:2 3|13 5:2 4|91 10:2 5|25 35:2 6|100 2:2 7|38 50:2 8|84 22:2 9|5 95:2 10|19 23:3 1|5 60:3 2|94 92:3 3|95 57:3 4|77 53:3 5|57 29:3 6|85 70:3 7|27 19:3 8|44 5:3 9|37 33:3 10|80 25:4 1|12 57:4 2|76 27:4 3|3 37:4 4|23 22:4 5|93 43:4 6|46 88:4 7|4 94:4 8|36 81:4 9|56 42:4 10|25 67:5 1|55 67:5 2|62 27:5 3|84 96:5 4|88 65:5 5|64 62:5 6|97 50:5 7|74 32:5 8|77 87:5 9|85 39:5 10|46 46:6 1|50 40:6 2|73 41:6 3|2 64:6 4|71 76:6 5|54 11:6 6|36 55:6 7|73 81:6 8|7 89:6 9|81 39:6 10|25 20:7 1|91 50:7 2|59 98:7 3|7 22:7 4|7 92:7 5|32 72:7 6|18 75:7 7|12 5:7 8|14 27:7 9|5 84:7 10|44 43:8 1|11 73:8 2|11 29:8 3|20 9:8 4|22 57:8 5|25 69:8 6|78 17:8 7|36 88:8 8|75 6:8 9|75 94:8 10|24 75:9 1|69 31:9 2|93 79:9 3|77 35:9 4|86 10:9 5|54 67:9 6|15 82:9 7|56 97:9 8|79 44:9 9|97 66:9 10|76 97:10 1|27 62:10 2|97 21:10 3|73 84:10 4|93 2:10 5|98 89:10 6|92 91:10 7|39 39:10 8|66 29:10 9|95 22:10 10</relation>
    <relation name="R132" arity="2" nbTuples="100" semantics="soft" defaultCost="infinity">64 17:1 1|70 21:1 2|13 1:1 3|26 90:1 4|57 7:1 5|55 100:1 6|62 73:1 7|11 89:1 8|30 66:1 9|92 79:1 10|71 97:2 1|62 4:2 2|56 28:2 3|68 13:2 4|54 49:2 5|96 3:2 6|68 13:2 7|29 77:2 8|26 14:2 9|92 97:2 10|44 1:3 1|68 69:3 2|95 11:3 3|42 70:3 4|18 47:3 5|77 81:3 6|78 97:3 7|58 17:3 8|46 56:3 9|53 57:3 10|99 85:4 1|22 30:4 2|66 99:4 3|55 37:4 4|8 77:4 5|4 34:4 6|31 45:4 7|36 55:4 8|26 76:4 9|85 64:4 10|14 27:5 1|21 31:5 2|14 39:5 3|41 21:5 4|98 86:5 5|81 84:5 6|97 98:5 7|1 69:5 8|5 36:5 9|41 51:5 10|16 30:6 1|70 41:6 2|38 69:6 3|16 87:6 4|86 80:6 5|80 73:6 6|28 79:6 7|56 87:6 8|59 64:6 9|19 93:6 10|9 70:7 1|65 58:7 2|52 87:7 3|39 19:7 4|75 96:7 5|98 16:7 6|72 80:7 7|50 55:7 8|81 25:7 9|68 3:7 10|46 20:8 1|53 82:8 2|94 39:8 3|13 39:8 4|44 94:8 5|65 84:8 6|9 14:8 7|10 60:8 8|54 33:8 9|40 62:8 10|82 29:9 1|24 100:9 2|44 99:9 3|87 18:9 4|58 9:9 5|39 31:9 6|17 29:9 7|43 13:9 8|72 99:9 9|6 49:9 10|54 58:10 1|50 35:10 2|66 22:10 3|3 88:10 4|86 69:10 5|43 35:10 6|64 69:10 7|100 96:10 8|59 52:10 9|50 6:10 10</relation>
    <relation name="R133" arity="2" nbTuples="100" semantics="soft" defaultCost="infinity">62 23:1 1|62 91:1 2|60 64:1 3|61 14:1 4|57 14:1 5|39 7:1 6|42 22:1 7|12 17:1 8|11 61:1 9|29 72:1 10|51 79:2 1|98 24:2 2|15 53:2 3|13 91:2 4|38 52:2 5|14 77:2 6|22 50:2 7|84 33:2 8|33 14:2 9|66 66:2 10|34 38:3 1|42 25:3 2|87 60:3 3|34 97:3 4|84 57:3 5|11 16:3 6|24 12:3 7|53 87:3 8|49 69:3 9|99 72:3 10|56 29:4 1|52 55:4 2|62 61:4 3|18 86:4 4|50 28:4 5|76 19:4 6|39 90:4 7|28 44:4 8|57 38:4 9|64 30:4 10|18 9:5 1|73 74:5 2|35 33:5 3|75 4:5 4|76 34:5 5|19 48:5 6|27 38:5 7|67 28:5 8|96 44:5 9|22 46:5 10|80 79:6 1|92 48:6 2|62 34:6 3|78 79:6 4|14 31:6 5|47 71:6 6|32 33:6 7|31 34:6 8|70 94:6 9|91 45:6 10|16 87:7 1|51 1:7 2|15 85:7 3|37 81:7 4|33 60:7 5|100 78:7 6|61 43:7 7|61 42:7 8|57 91:7 9|47 73:7 10|32 62:8 1|87 22:8 2|64 28:8 3|7 45:8 4|3 21:8 5|60 70:8 6|25 18:8 7|12 60:8 8|69 76:8 9|92 46:8 10|23 21:9 1|28 50:9 2|40 7:9 3|50 13:9 4|97 79:9 5|1 91:9 6|50 64:9 7|37 91:9 8|16 71:9 9|74 57:9 10|45 46:10 1|61 49:10 2|54 12:10 3|6 3:10 4|82 94:10 5|7 82:10 6|16 94:10 7|12 85:10 8|38 4:10 9|55 25:10 10</relation>
    <relation name="R134" arity="2" nbTuples="100" semantics="soft" defaultCost="infinity">34 70:1 1|75 29:1 2|38 73:1 3|6 88:1 4|32 29:1 5|11 90:1 6|29 43:1 7|15 8:1 8|33 25:1 9|94 80:1 10|78 4:2 1|37 77:2 2|52 36:2 3|59 50:2 4|49 69:2 5|32 61:2 6|100 78:2 7|55 55:2 8|99 38:2 9|1 35:2 10|1 8:3 1|4 30:3 2|10 4:3 3|26 5:3 4|76 82:3 5|89 64:3 6|21 76:3 7|55 76:3 8|73 42:3 9|82 55:3 10|48 25:4 1|51 2:4 2|26 69:4 3|87 68:4 4|94 64:4 5|84 14:4 6|79 16:4 7|53 46:4 8|95 32:4 9|49 23:4 10|15 99:5 1|80 28:5 2|52 39:5 3|34 37:5 4|64 30:5 5|30 86:5 6|36 85:5 7|77 39:5 8|83 99:5 9|13 87:5 10|83 72:6 1|63 28:6 2|43 55:6 3|16 33:6 4|97 62:6 5|84 94:6 6|55 35:6 7|76 42:6 8|46 55:6 9|45 4:6 10|12 42:7 1|35 66:7 2|9 91:7 3|74 7:7 4|55 72:7 5|27 64:7 6|3 92:7 7|1 91:7 8|67 40:7 9|71 83:7 10|14 6:8 1|96 46:8 2|57 62:8 3|76 100:8 4|1 25:8 5|78 16:8 6|1 77:8 7|95 30:8 8|44 70:8 9|39 44:8 10|33 28:9 1|60 22:9 2|65 75:9 3|53 46:9 4|18 43:9 5|9 78:9 6|34 25:9 7|52 74:9 8|45 66:9 9|71 68:9 10|45 11:10 1|94 33:10 2|17 43:10 3|72 35:10 4|20 13:10 5|57 76:10 6|33 53:10 7|89 16:10 8|74 32:10 9|31 7:10 10</relation>
    <relation name="R135" arity="2" nbTuples="100" semantics="soft" defaultCost="infinity">89 54:1 1|47 8:1 2|63 21:1 3|96 38:1 4|40 69:1 5|58 62:1 6|76 89:1 7|99 85:1 8|94 39:1 9|24 92:1 10|59 91:2 1|76 26:2 2|43 18:2 3|69 23:2 4|83 2:2 5|86 20:2 6|46 80:2 7|69 17:2 8|79 62:2 9|38 82:2 10|15 78:3 1|89 47:3 2|15 30:3 3|44 60:3 4|74 59:3 5|51 18:3 6|89 78:3 7|22 50:3 8|91 36:3 9|93 51:3 10|56 34:4 1|22 59:4 2|2 60:4 3|90 68:4 4|9 23:4 5|72 86:4 6|75 59:4 7|45 60:4 8|97 93:4 9|48 95:4 10|94 22:5 1|81 23:5 2|41 19:5 3|21 93:5 4|40 49:5 5|78 80:5 6|76 8:5 7|35 37:5 8|22 6:5 9|46 42:5 10|39 59:6 1|21 35:6 2|71 35:6 3|28 65:6 4|81 61:6 5|47 15:6 6|1 24:6 7|62 13:6 8|60 4:6 9|59 78:6 10|8 42:7 1|67 25:7 2|59 69:7 3|72 51:7 4|47 71:7 5|10 53:7 6|37 2:7 7|5 15:7 8|26 9:7 9|84 23:7 10|81 85:8 1|70 81:8 2|93 23:8 3|1 20:8 4|50 83:8 5|61 12:8 6|12 75:8 7|70 18:8 8|10 96:8 9|18 44:8 10|44 42:9 1|31 92:9 2|10 76:9 3|33 38:9 4|92 14:9 5|50 92:9 6|32 68:9 7|36 66:9 8|77 40:9 9|7 62:9 10|39 93:10 1|99 21:10 2|39 46:10 3|19 27:10 4|89 88:10 5|9 98:10 6|83 57:10 7|99 99:10 8|79 46:10 9|18 85:10 10</relation>
    <relation name="R136" arity="2" nbTuples="100" semantics="soft" defaultCost="infinity">37 87:1 1|25 59:1 2|71 58:1 3|82 64:1 4|61 90:1 5|72 23:1 6|74 22:1 7|19 12:1 8|37 79:1 9|52 92:1 10|11 77:2 1|67 51:2 2|40 46:2 3|35 52:2 4|92 91:2 5|29 84:2 6|49 63:2 7|62 82:2 8|47 82:2 9|9 15:2 10|67 36:3 1|75 58:3 2|29 85:3 3|98 54:3 4|41 29:3 5|22 84:3 6|71 72:3 7|66 33:3 8|17 100:3 9|7 92:3 10|41 93:4 1|49 98:4 2|68 5:4 3|97 69:4 4|60 95:4 5|56 58:4 6|68 70:4 7|8 25:4 8|57 37:4 9|27 89:4 10|10 27:5 1|31 98:5 2|88 18:5 3|13 35:5 4|98 63:5 5|68 59:5 6|27 63:5 7|75 57:5 8|42 48:5 9|88 78:5 10|18 56:6 1|3 11:6 2|52 17:6 3|26 44:6 4|50 7:6 5|11 69:6 6|4 31:6 7|87 62:6 8|81 88:6 9|63 2:6 10|24 49:7 1|22 70:7 2|32 84:7 3|31 97:7 4|14 74:7 5|90 41:7 6|25 30:7 7|92 70:7 8|12 65:7 9|29 73:7 10|31 49:8 1|7 9:8 2|73 21:8 3|90 75:8 4|64 97:8 5|58 43:8 6|92 83:8 7|14 4:8 8|25 81:8 9|17 37:8 10|22 10:9 1|51 15:9 2|87 16:9 3|76 45:9 4|57 19:9 5|62 18:9 6|72 33:9 7|72 78:9 8|79 4:9 9|42 69:9 10|70 39:10 1|84 77:10 2|83 72:10 3|45 27:10 4|92 16:10 5|71 72:10 6|37 53:10 7|31 57:10 8|51 97:10 9|96 4:10 10</relation>
    <relation name="R137" arity="2" nbTuples="100" semantics="soft" defaultCost="infinity">52 82:1 1|43 67:1 2|37 46:1 3|50 7:1 4|41 52:1 5|74 2:1 6|2 55:1 7|60 94:1 8|11 91:1 9|12 34:1 10|89 13:2 1|67 1:2 2|19 17:2 3|52 23:2 4|66 17:2 5|80 59:2 6|80 60:2 7|13 38:2 8|43 31:2 9|73 20:2 10|4 64:3 1|13 61:3 2|98 19:3 3|52 51:3 4|100 7:3 5|72 16:3 6|20 98:3 7|27 65:3 8|97 7:3 9|63 95:3 10|62 83:4 1|64 63:4 2|32 91:4 3|17 69:4 4|59 39:4 5|92 96:4 6|32 51:4 7|59 8:4 8|36 52:4 9|6 82:4 10|87 18:5 1|34 57:5 2|44 69:5 3|73 28:5 4|77 17:5 5|45 30:5 6|70 91:5 7|45 44:5 8|19 99:5 9|6 19:5 10|15 19:6 1|38 57:6 2|32 48:6 3|98 39:6 4|55 65:6 5|13 45:6 6|42 20:6 7|72 51:6 8|2 97:6 9|86 68:6 10|74 55:7 1|22 35:7 2|47 81:7 3|54 54:7 4|10 74:7 5|62 3:7 6|50 17:7 7|93 68:7 8|94 47:7 9|35 72:7 10|99 17:8 1|92 81:8 2|24 99:8 3|63 46:8 4|69 43:8 5|5 1:8 6|72 91:8 7|17 67:8 8|44 7:8 9|53 48:8 10|98 79:9 1|52 45:9 2|73 18:9 3|6 83:9 4|62 63:9 5|51 60:9 6|94 11:9 7|7 11:9 8|56 52:9 9|59 12:9 10|39 2:10 1|42 29:10 2|2 29:10 3|16 59:10 4|87 45:10 5|65 89:10 6|87 79:10 7|6 60:10 8|59 96:10 9|15 95:10 10</relation>
    <relation name="R138" arity="2" nbTuples="100" semantics="soft" defaultCost="infinity">32 14:1 1|86 28:1 2|46 2:1 3|99 47:1 4|25 23:1 5|69 37:1 6|21 76:1 7|28 10:1 8|51 6:1 9|68 68:1 10|90 18:2 1|17 75:2 2|2 92:2 3|18 63:2 4|64 4:2 5|8 26:2 6|66 40:2 7|51 35:2 8|60 41:2 9|53 34:2 10|8 78:3 1|79 45:3 2|75 66:3 3|77 56:3 4|93 20:3 5|3 53:3 6|88 44:3 7|19 92:3 8|33 74:3 9|75 98:3 10|64 76:4 1|100 34:4 2|41 30:4 3|61 64:4 4|89 36:4 5|77 19:4 6|21 88:4 7|90 39:4 8|63 100:4 9|82 55:4 10|49 71:5 1|83 73:5 2|97 19:5 3|60 91:5 4|95 21:5 5|8 94:5 6|24 63:5 7|42 48:5 8|15 89:5 9|91 32:5 10|12 43:6 1|22 37:6 2|1 55:6 3|82 71:6 4|28 67:6 5|33 19:6 6|66 39:6 7|69 14:6 8|3 11:6 9|35 95:6 10|19 100:7 1|70 48:7 2|91 90:7 3|48 29:7 4|26 24:7 5|61 30:7 6|22 78:7 7|14 28:7 8|98 50:7 9|7 33:7 10|96 99:8 1|60 52:8 2|26 83:8 3|18 36:8 4|67 95:8 5|92 25:8 6|59 2:8 7|40 31:8 8|7 41:8 9|55 52:8 10|9 52:9 1|46 82:9 2|58 58:9 3|18 80:9 4|10 80:9 5|1 81:9 6|12 57:9 7|99 52:9 8|78 64:9 9|5 51:9 10|65 98:10 1|9 51:10 2|40 23:10 3|46 16:10 4|52 63:10 5|97 18:10 6|40 36:10 7|9 38:10 8|47 67:10 9|23 92:10 10</relation>
    <relation name="R139" arity="2" nbTuples="100" semantics="soft" defaultCost="infinity">27 82:1 1|25 75:1 2|84 58:1 3|86 31:1 4|92 90:1 5|71 23:1 6|45 80:1 7|90 74:1 8|13 71:1 9|24 42:1 10|13 2:2 1|18 84:2 2|6 51:2 3|58 81:2 4|80 41:2 5|56 68:2 6|8 39:2 7|32 48:2 8|71 17:2 9|78 59:2 10|47 95:3 1|89 90:3 2|13 31:3 3|92 28:3 4|49 90:3 5|89 87:3 6|68 59:3 7|97 29:3 8|2 65:3 9|34 68:3 10|7 83:4 1|16 28:4 2|88 23:4 3|52 1:4 4|81 17:4 5|93 43:4 6|34 35:4 7|65 17:4 8|45 4:4 9|74 5:4 10|48 22:5 1|42 78:5 2|14 75:5 3|7 34:5 4|47 50:5 5|13 91:5 6|61 4:5 7|38 52:5 8|94 62:5 9|12 21:5 10|4 8:6 1|77 15:6 2|86 9:6 3|59 71:6 4|20 61:6 5|68 16:6 6|80 78:6 7|95 25:6 8|97 38:6 9|94 91:6 10|33 23:7 1|46 67:7 2|8 89:7 3|80 47:7 4|4 33:7 5|73 28:7 6|63 23:7 7|1 62:7 8|44 14:7 9|26 21:7 10|81 53:8 1|85 59:8 2|48 54:8 3|24 72:8 4|86 13:8 5|80 42:8 6|89 100:8 7|15 47:8 8|16 80:8 9|34 33:8 10|20 77:9 1|95 37:9 2|95 27:9 3|75 68:9 4|27 11:9 5|94 61:9 6|21 18:9 7|32 31:9 8|77 50:9 9|47 82:9 10|63 6:10 1|1 31:10 2|80 90:10 3|16 56:10 4|54 94:10 5|60 62:10 6|66 45:10 7|29 59:10 8|53 86:10 9|95 88:10 10</relation>
    <relation name="R140" arity="2" nbTuples="100" semantics="soft" defaultCost="infinity">49 30:1 1|56 62:1 2|93 14:1 3|66 51:1 4|27 32:1 5|26 42:1 6|35 42:1 7|54 99:1 8|26 97:1 9|69 55:1 10|17 65:2 1|56 61:2 2|20 61:2 3|31 17:2 4|38 60:2 5|8 45:2 6|48 88:2 7|92 48:2 8|43 64:2 9|66 17:2 10|27 7:3 1|95 95:3 2|84 74:3 3|83 81:3 4|46 65:3 5|52 30:3 6|70 1:3 7|34 91:3 8|60 19:3 9|1 87:3 10|51 28:4 1|5 51:4 2|41 41:4 3|17 93:4 4|75 36:4 5|36 80:4 6|48 32:4 7|11 95:4 8|24 16:4 9|83 51:4 10|27 33:5 1|58 1:5 2|24 81:5 3|41 45:5 4|41 94:5 5|47 72:5 6|71 31:5 7|42 55:5 8|7 59:5 9|49 49:5 10|31 45:6 1|24 50:6 2|82 42:6 3|33 92:6 4|1 2:6 5|31 77:6 6|18 22:6 7|79 64:6 8|32 62:6 9|91 57:6 10|97 93:7 1|78 94:7 2|61 41:7 3|80 13:7 4|97 20:7 5|7 95:7 6|5 77:7 7|74 24:7 8|59 2:7 9|23 33:7 10|3 69:8 1|40 5:8 2|52 49:8 3|18 50:8 4|11 23:8 5|28 50:8 6|66 14:8 7|19 9:8 8|96 60:8 9|56 88:8 10|64 36:9 1|33 13:9 2|77 46:9 3|1 38:9 4|88 91:9 5|76 97:9 6|6 62:9 7|41 68:9 8|92 59:9 9|17 15:9 10|94 28:10 1|11 95:10 2|40 41:10 3|46 57:10 4|18 36:10 5|72 71:10 6|18 2:10 7|37 85:10 8|72 63:10 9|89 48:10 10</relation>
    <relation name="R141" arity="2" nbTuples="100" semantics="soft" defaultCost="infinity">16 7:1 1|69 51:1 2|37 70:1 3|89 25:1 4|93 90:1 5|21 50:1 6|97 15:1 7|31 5:1 8|44 65:1 9|56 28:1 10|15 13:2 1|17 24:2 2|13 68:2 3|68 21:2 4|47 43:2 5|18 29:2 6|18 91:2 7|41 29:2 8|68 83:2 9|92 14:2 10|5 55:3 1|58 23:3 2|19 8:3 3|42 52:3 4|34 21:3 5|56 53:3 6|21 98:3 7|8 60:3 8|49 39:3 9|11 11:3 10|2 33:4 1|7 6:4 2|11 89:4 3|93 42:4 4|32 75:4 5|68 42:4 6|90 56:4 7|49 36:4 8|68 61:4 9|26 2:4 10|22 58:5 1|77 30:5 2|52 57:5 3|59 31:5 4|7 99:5 5|7 94:5 6|12 58:5 7|96 9:5 8|94 26:5 9|21 8:5 10|63 10:6 1|25 91:6 2|64 19:6 3|44 18:6 4|4 16:6 5|78 90:6 6|31 31:6 7|12 59:6 8|54 38:6 9|73 58:6 10|8 57:7 1|2 64:7 2|91 1:7 3|40 46:7 4|6 17:7 5|60 4:7 6|66 79:7 7|66 54:7 8|69 57:7 9|75 34:7 10|13 99:8 1|19 2:8 2|67 17:8 3|85 18:8 4|85 13:8 5|60 72:8 6|91 22:8 7|14 92:8 8|73 7:8 9|37 10:8 10|20 88:9 1|68 56:9 2|3 53:9 3|21 94:9 4|68 50:9 5|46 22:9 6|8 28:9 7|36 95:9 8|22 59:9 9|39 54:9 10|19 49:10 1|83 88:10 2|20 2:10 3|33 75:10 4|27 4:10 5|73 8:10 6|53 39:10 7|27 37:10 8|15 71:10 9|100 30:10 10</relation>
    <relation name="R142" arity="2" nbTuples="100" semantics="soft" defaultCost="infinity">64 63:1 1|38 59:1 2|47 56:1 3|35 36:1 4|98 34:1 5|50 1:1 6|73 7:1 7|23 5:1 8|23 29:1 9|39 17:1 10|90 60:2 1|1 10:2 2|6 21:2 3|69 3:2 4|61 42:2 5|77 42:2 6|43 81:2 7|43 47:2 8|85 33:2 9|37 71:2 10|61 41:3 1|70 26:3 2|64 56:3 3|71 21:3 4|39 1:3 5|51 20:3 6|26 56:3 7|37 33:3 8|27 39:3 9|27 49:3 10|84 85:4 1|94 11:4 2|47 64:4 3|24 26:4 4|41 98:4 5|85 10:4 6|13 25:4 7|86 96:4 8|84 24:4 9|50 88:4 10|9 65:5 1|98 19:5 2|12 89:5 3|84 37:5 4|100 84:5 5|20 89:5 6|3 81:5 7|88 77:5 8|65 39:5 9|98 8:5 10|4 89:6 1|83 49:6 2|96 11:6 3|18 73:6 4|9 68:6 5|56 78:6 6|78 8:6 7|11 24:6 8|51 1:6 9|85 62:6 10|55 87:7 1|45 61:7 2|30 58:7 3|55 18:7 4|57 12:7 5|45 46:7 6|49 86:7 7|55 7:7 8|17 80:7 9|27 33:7 10|22 65:8 1|25 82:8 2|28 84:8 3|50 100:8 4|3 24:8 5|94 72:8 6|13 98:8 7|12 64:8 8|12 99:8 9|22 70:8 10|93 98:9 1|39 16:9 2|86 72:9 3|33 91:9 4|97 54:9 5|58 8:9 6|75 37:9 7|28 34:9 8|37 61:9 9|48 63:9 10|48 66:10 1|78 41:10 2|41 91:10 3|94 7:10 4|96 75:10 5|57 50:10 6|27 86:10 7|11 33:10 8|36 25:10 9|73 90:10 10</relation>
    <relation name="R143" arity="2" nbTuples="100" semantics="soft" defaultCost="infinity">50 18:1 1|6 56:1 2|59 94:1 3|88 55:1 4|59 97:1 5|79 11:1 6|70 4:1 7|35 51:1 8|48 98:1 9|3 96:1 10|20 4:2 1|98 24:2 2|92 25:2 3|32 88:2 4|25 32:2 5|85 88:2 6|82 59:2 7|3 57:2 8|14 6:2 9|22 24:2 10|33 35:3 1|58 67:3 2|69 16:3 3|54 24:3 4|95 55:3 5|96 37:3 6|34 30:3 7|10 89:3 8|14 36:3 9|17 7:3 10|8 24:4 1|99 7:4 2|18 38:4 3|35 28:4 4|56 95:4 5|14 81:4 6|12 30:4 7|64 60:4 8|93 31:4 9|79 72:4 10|32 91:5 1|99 71:5 2|34 37:5 3|66 79:5 4|63 44:5 5|66 46:5 6|19 46:5 7|50 69:5 8|49 75:5 9|83 69:5 10|33 62:6 1|100 41:6 2|24 95:6 3|78 24:6 4|2 5:6 5|14 77:6 6|63 27:6 7|61 25:6 8|37 75:6 9|49 4:6 10|22 42:7 1|14 97:7 2|40 42:7 3|92 91:7 4|15 74:7 5|82 33:7 6|100 24:7 7|93 48:7 8|53 75:7 9|65 17:7 10|50 24:8 1|47 94:8 2|35 7:8 3|31 98:8 4|65 24:8 5|85 7:8 6|75 79:8 7|24 26:8 8|100 71:8 9|32 98:8 10|98 60:9 1|21 15:9 2|26 93:9 3|23 43:9 4|43 47:9 5|60 82:9 6|99 30:9 7|95 78:9 8|51 55:9 9|61 65:9 10|65 73:10 1|1 52:10 2|36 65:10 3|89 40:10 4|100 44:10 5|96 65:10 6|56 49:10 7|48 78:10 8|24 63:10 9|6 60:10 10</relation>
    <relation name="R144" arity="2" nbTuples="100" semantics="soft" defaultCost="infinity">35 41:1 1|98 12:1 2|50 71:1 3|86 40:1 4|8 51:1 5|33 10:1 6|53 29:1 7|100 28:1 8|87 13:1 9|69 72:1 10|58 94:2 1|8 83:2 2|67 38:2 3|16 90:2 4|1 37:2 5|37 53:2 6|20 93:2 7|53 54:2 8|7 83:2 9|50 23:2 10|60 39:3 1|12 80:3 2|75 53:3 3|72 86:3 4|49 98:3 5|46 91:3 6|83 56:3 7|13 47:3 8|6 24:3 9|46 99:3 10|41 70:4 1|6 37:4 2|25 13:4 3|13 38:4 4|57 84:4 5|49 5:4 6|6 56:4 7|22 69:4 8|1 10:4 9|20 1:4 10|79 41:5 1|14 46:5 2|72 91:5 3|4 76:5 4|51 47:5 5|16 21:5 6|6 39:5 7|44 66:5 8|15 86:5 9|77 20:5 10|88 7:6 1|25 29:6 2|6 85:6 3|49 22:6 4|45 62:6 5|19 51:6 6|87 23:6 7|80 22:6 8|35 15:6 9|87 49:6 10|3 56:7 1|79 63:7 2|69 38:7 3|91 23:7 4|31 98:7 5|73 62:7 6|19 48:7 7|72 54:7 8|16 38:7 9|72 67:7 10|99 67:8 1|97 33:8 2|82 19:8 3|5 31:8 4|39 74:8 5|70 75:8 6|40 100:8 7|99 64:8 8|62 100:8 9|86 48:8 10|42 79:9 1|5 29:9 2|58 45:9 3|39 34:9 4|54 58:9 5|8 75:9 6|7 19:9 7|34 93:9 8|40 61:9 9|57 25:9 10|83 24:10 1|74 81:10 2|91 48:10 3|19 69:10 4|60 41:10 5|88 84:10 6|32 83:10 7|29 18:10 8|95 78:10 9|50 25:10 10</relation>
    <relation name="R145" arity="2" nbTuples="100" semantics="soft" defaultCost="infinity">87 50:1 1|97 34:1 2|52 99:1 3|3 85:1 4|2 22:1 5|99 31:1 6|97 51:1 7|67 30:1 8|39 29:1 9|49 14:1 10|85 33:2 1|18 44:2 2|1 80:2 3|41 4:2 4|6 97:2 5|60 7:2 6|44 34:2 7|100 61:2 8|74 66:2 9|17 58:2 10|89 28:3 1|95 17:3 2|62 5:3 3|28 59:3 4|46 2:3 5|84 54:3 6|30 94:3 7|27 15:3 8|5 86:3 9|4 17:3 10|89 72:4 1|21 39:4 2|57 29:4 3|27 33:4 4|11 56:4 5|12 66:4 6|50 94:4 7|42 75:4 8|60 71:4 9|36 46:4 10|1 46:5 1|38 1:5 2|18 15:5 3|90 75:5 4|4 7:5 5|93 43:5 6|27 71:5 7|86 41:5 8|20 54:5 9|91 41:5 10|65 24:6 1|55 99:6 2|33 85:6 3|34 40:6 4|45 51:6 5|75 2:6 6|2 76:6 7|16 95:6 8|81 1:6 9|22 42:6 10|52 12:7 1|66 47:7 2|70 61:7 3|35 93:7 4|81 59:7 5|84 71:7 6|96 93:7 7|71 45:7 8|74 2:7 9|43 22:7 10|42 83:8 1|80 83:8 2|52 90:8 3|100 99:8 4|59 42:8 5|22 46:8 6|1 37:8 7|58 25:8 8|48 36:8 9|20 66:8 10|55 78:9 1|81 16:9 2|36 44:9 3|2 76:9 4|21 94:9 5|25 70:9 6|69 79:9 7|91 37:9 8|85 32:9 9|62 13:9 10|37 10:10 1|44 26:10 2|33 2:10 3|7 77:10 4|4 66:10 5|43 72:10 6|61 13:10 7|65 99:10 8|31 20:10 9|85 51:10 10</relation>
    <relation name="R146" arity="2" nbTuples="100" semantics="soft" defaultCost="infinity">79 90:1 1|58 61:1 2|85 88:1 3|44 62:1 4|21 86:1 5|9 25:1 6|89 79:1 7|86 48:1 8|15 64:1 9|96 11:1 10|57 76:2 1|51 46:2 2|85 36:2 3|82 35:2 4|8 61:2 5|57 60:2 6|76 68:2 7|98 12:2 8|63 87:2 9|82 4:2 10|36 92:3 1|46 73:3 2|67 67:3 3|8 61:3 4|87 88:3 5|25 62:3 6|85 47:3 7|65 47:3 8|71 16:3 9|16 12:3 10|67 60:4 1|90 75:4 2|62 31:4 3|65 18:4 4|88 91:4 5|90 67:4 6|68 92:4 7|63 45:4 8|98 14:4 9|79 60:4 10|62 47:5 1|9 48:5 2|33 43:5 3|27 85:5 4|31 82:5 5|93 95:5 6|95 47:5 7|41 38:5 8|26 28:5 9|48 12:5 10|79 100:6 1|59 58:6 2|40 91:6 3|54 91:6 4|16 68:6 5|42 87:6 6|65 46:6 7|97 41:6 8|56 62:6 9|75 79:6 10|86 92:7 1|10 58:7 2|11 97:7 3|36 72:7 4|39 81:7 5|42 55:7 6|37 55:7 7|75 48:7 8|12 56:7 9|54 75:7 10|15 13:8 1|6 52:8 2|84 69:8 3|20 71:8 4|70 11:8 5|41 29:8 6|30 48:8 7|83 44:8 8|30 64:8 9|75 13:8 10|28 52:9 1|7 51:9 2|17 32:9 3|23 70:9 4|57 29:9 5|7 35:9 6|29 11:9 7|70 82:9 8|57 52:9 9|59 46:9 10|45 12:10 1|77 25:10 2|15 19:10 3|28 39:10 4|55 35:10 5|62 70:10 6|69 29:10 7|48 78:10 8|28 53:10 9|31 27:10 10</relation>
    <relation name="R147" arity="2" nbTuples="100" semantics="soft" defaultCost="infinity">59 70:1 1|52 85:1 2|36 72:1 3|56 90:1 4|76 84:1 5|48 8:1 6|9 26:1 7|3 69:1 8|66 98:1 9|64 85:1 10|96 18:2 1|60 9:2 2|3 33:2 3|27 56:2 4|55 30:2 5|32 35:2 6|45 25:2 7|42 29:2 8|86 52:2 9|89 74:2 10|21 28:3 1|86 2:3 2|87 3:3 3|82 35:3 4|20 82:3 5|37 10:3 6|6 45:3 7|72 65:3 8|86 56:3 9|96 33:3 10|3 23:4 1|45 94:4 2|29 18:4 3|81 5:4 4|53 71:4 5|80 37:4 6|15 73:4 7|91 81:4 8|61 62:4 9|19 43:4 10|90 77:5 1|75 80:5 2|53 9:5 3|50 75:5 4|56 26:5 5|55 98:5 6|75 34:5 7|91 70:5 8|93 70:5 9|91 55:5 10|21 58:6 1|49 38:6 2|8 4:6 3|67 29:6 4|55 91:6 5|86 63:6 6|52 26:6 7|64 87:6 8|9 21:6 9|20 33:6 10|27 84:7 1|37 18:7 2|68 19:7 3|30 18:7 4|86 37:7 5|98 21:7 6|80 23:7 7|68 59:7 8|85 1:7 9|1 12:7 10|44 74:8 1|72 43:8 2|59 68:8 3|53 51:8 4|67 90:8 5|39 84:8 6|11 6:8 7|13 100:8 8|95 27:8 9|22 20:8 10|48 80:9 1|53 58:9 2|60 55:9 3|28 4:9 4|94 64:9 5|85 49:9 6|89 42:9 7|53 64:9 8|77 11:9 9|78 51:9 10|80 35:10 1|80 25:10 2|60 29:10 3|32 79:10 4|32 65:10 5|12 48:10 6|65 61:10 7|69 84:10 8|82 34:10 9|30 24:10 10</relation>
    <relation name="R148" arity="2" nbTuples="100" semantics="soft" defaultCost="infinity">9 61:1 1|62 21:1 2|1 50:1 3|96 15:1 4|52 44:1 5|18 84:1 6|34 14:1 7|31 43:1 8|37 20:1 9|73 32:1 10|93 88:2 1|45 59:2 2|40 51:2 3|82 46:2 4|40 87:2 5|10 57:2 6|6 2:2 7|96 86:2 8|21 80:2 9|84 99:2 10|99 62:3 1|68 45:3 2|32 86:3 3|30 74:3 4|9 55:3 5|35 15:3 6|26 10:3 7|100 11:3 8|100 81:3 9|48 14:3 10|3 50:4 1|73 8:4 2|75 35:4 3|69 37:4 4|35 64:4 5|60 61:4 6|11 21:4 7|47 34:4 8|15 90:4 9|20 88:4 10|71 38:5 1|40 24:5 2|37 47:5 3|55 98:5 4|15 6:5 5|55 98:5 6|44 68:5 7|68 40:5 8|50 75:5 9|4 70:5 10|6 42:6 1|5 39:6 2|99 23:6 3|20 84:6 4|3 56:6 5|29 99:6 6|86 29:6 7|71 85:6 8|37 78:6 9|71 22:6 10|54 96:7 1|59 97:7 2|96 13:7 3|77 99:7 4|65 46:7 5|7 92:7 6|35 31:7 7|38 46:7 8|57 12:7 9|53 24:7 10|59 37:8 1|73 95:8 2|56 11:8 3|26 63:8 4|14 36:8 5|5 81:8 6|59 56:8 7|57 62:8 8|27 33:8 9|36 59:8 10|39 59:9 1|42 40:9 2|48 33:9 3|38 68:9 4|51 12:9 5|93 54:9 6|84 64:9 7|93 6:9 8|18 71:9 9|9 4:9 10|32 22:10 1|45 84:10 2|45 66:10 3|68 94:10 4|48 15:10 5|76 97:10 6|82 7:10 7|26 32:10 8|3 58:10 9|95 98:10 10</relation>
    <relation name="R149" arity="2" nbTuples="100" semantics="soft" defaultCost="infinity">27 77:1 1|65 53:1 2|31 34:1 3|2 78:1 4|61 17:1 5|31 95:1 6|56 44:1 7|75 93:1 8|27 49:1 9|56 61:1 10|40 91:2 1|91 86:2 2|24 94:2 3|50 46:2 4|29 77:2 5|83 84:2 6|58 72:2 7|2 14:2 8|49 15:2 9|74 91:2 10|73 8:3 1|47 52:3 2|92 80:3 3|59 90:3 4|73 65:3 5|65 42:3 6|10 48:3 7|34 19:3 8|78 78:3 9|24 15:3 10|84 97:4 1|60 12:4 2|98 80:4 3|1 95:4 4|45 78:4 5|43 92:4 6|11 21:4 7|17 34:4 8|69 69:4 9|57 64:4 10|75 24:5 1|84 96:5 2|66 82:5 3|30 58:5 4|18 47:5 5|51 56:5 6|39 68:5 7|94 5:5 8|79 27:5 9|94 5:5 10|81 57:6 1|39 48:6 2|93 29:6 3|86 77:6 4|31 24:6 5|56 29:6 6|53 33:6 7|40 56:6 8|26 61:6 9|25 3:6 10|86 17:7 1|20 18:7 2|93 2:7 3|7 54:7 4|16 41:7 5|54 5:7 6|86 31:7 7|39 39:7 8|18 23:7 9|93 60:7 10|63 72:8 1|34 66:8 2|81 61:8 3|10 47:8 4|42 25:8 5|49 88:8 6|27 57:8 7|31 56:8 8|2 29:8 9|57 70:8 10|53 30:9 1|23 46:9 2|1 32:9 3|50 63:9 4|15 36:9 5|7 92:9 6|34 15:9 7|50 87:9 8|38 32:9 9|64 33:9 10|58 8:10 1|11 7:10 2|42 35:10 3|36 35:10 4|44 76:10 5|30 63:10 6|23 87:10 7|62 20:10 8|42 79:10 9|13 70:10 10</relation>
    <relation name="R150" arity="2" nbTuples="100" semantics="soft" defaultCost="infinity">6 15:1 1|84 23:1 2|77 26:1 3|52 25:1 4|81 40:1 5|24 81:1 6|88 76:1 7|18 60:1 8|75 94:1 9|16 51:1 10|2 61:2 1|71 44:2 2|35 20:2 3|32 44:2 4|96 32:2 5|36 25:2 6|6 98:2 7|53 85:2 8|78 57:2 9|15 51:2 10|49 97:3 1|63 57:3 2|18 7:3 3|18 20:3 4|17 48:3 5|73 85:3 6|76 28:3 7|26 55:3 8|88 8:3 9|92 64:3 10|32 81:4 1|47 89:4 2|41 31:4 3|19 51:4 4|9 78:4 5|4 15:4 6|89 91:4 7|11 48:4 8|38 77:4 9|64 37:4 10|37 8:5 1|52 74:5 2|17 95:5 3|23 19:5 4|13 77:5 5|31 90:5 6|47 48:5 7|77 28:5 8|89 3:5 9|4 21:5 10|64 47:6 1|57 11:6 2|5 89:6 3|1 100:6 4|93 89:6 5|15 56:6 6|44 29:6 7|88 14:6 8|86 28:6 9|68 24:6 10|32 8:7 1|16 50:7 2|31 24:7 3|63 52:7 4|56 3:7 5|1 43:7 6|43 93:7 7|4 68:7 8|34 45:7 9|31 90:7 10|65 11:8 1|45 64:8 2|64 85:8 3|79 84:8 4|41 48:8 5|68 19:8 6|48 68:8 7|72 69:8 8|58 25:8 9|80 70:8 10|67 13:9 1|58 41:9 2|43 33:9 3|94 65:9 4|48 49:9 5|55 23:9 6|74 53:9 7|93 63:9 8|49 65:9 9|78 96:9 10|49 54:10 1|85 49:10 2|58 61:10 3|87 82:10 4|2 75:10 5|98 75:10 6|86 12:10 7|90 84:10 8|81 11:10 9|67 73:10 10</relation>
    <relation name="R151" arity="2" nbTuples="100" semantics="soft" defaultCost="infinity">80 91:1 1|96 43:1 2|10 56:1 3|29 68:1 4|10 99:1 5|16 71:1 6|17 76:1 7|6 2:1 8|93 9:1 9|32 58:1 10|82 16:2 1|57 58:2 2|58 17:2 3|7 69:2 4|44 63:2 5|34 20:2 6|73 52:2 7|91 85:2 8|85 18:2 9|44 25:2 10|72 6:3 1|50 39:3 2|55 51:3 3|43 93:3 4|78 60:3 5|22 61:3 6|23 37:3 7|82 36:3 8|86 42:3 9|78 38:3 10|63 3:4 1|90 82:4 2|58 27:4 3|50 37:4 4|13 37:4 5|74 63:4 6|61 65:4 7|31 61:4 8|62 26:4 9|60 63:4 10|26 12:5 1|86 30:5 2|52 35:5 3|4 16:5 4|18 83:5 5|13 13:5 6|5 40:5 7|52 98:5 8|55 58:5 9|49 41:5 10|11 78:6 1|37 63:6 2|5 17:6 3|4 85:6 4|32 82:6 5|19 10:6 6|43 73:6 7|75 86:6 8|13 97:6 9|20 77:6 10|69 31:7 1|71 59:7 2|4 17:7 3|22 11:7 4|96 13:7 5|45 3:7 6|35 77:7 7|6 55:7 8|68 90:7 9|26 15:7 10|96 89:8 1|56 39:8 2|76 38:8 3|87 62:8 4|7 8:8 5|76 80:8 6|70 9:8 7|93 70:8 8|99 74:8 9|72 35:8 10|79 66:9 1|14 47:9 2|25 52:9 3|97 42:9 4|9 39:9 5|13 16:9 6|74 79:9 7|80 43:9 8|69 95:9 9|20 59:9 10|61 84:10 1|66 5:10 2|29 29:10 3|62 87:10 4|16 38:10 5|53 45:10 6|42 25:10 7|19 75:10 8|92 56:10 9|93 43:10 10</relation>
    <relation name="R152" arity="2" nbTuples="100" semantics="soft" defaultCost="infinity">65 31:1 1|11 35:1 2|70 52:1 3|98 8:1 4|54 54:1 5|47 30:1 6|20 30:1 7|70 7:1 8|34 83:1 9|88 29:1 10|60 36:2 1|38 90:2 2|66 68:2 3|97 65:2 4|17 40:2 5|82 70:2 6|54 33:2 7|94 56:2 8|72 100:2 9|63 35:2 10|65 2:3 1|24 85:3 2|59 21:3 3|3 1:3 4|68 47:3 5|14 59:3 6|40 37:3 7|81 38:3 8|98 10:3 9|77 90:3 10|82 57:4 1|28 20:4 2|8 45:4 3|83 68:4 4|95 57:4 5|49 98:4 6|76 84:4 7|11 19:4 8|29 13:4 9|100 75:4 10|54 27:5 1|50 71:5 2|16 12:5 3|1 40:5 4|3 99:5 5|16 61:5 6|22 75:5 7|64 3:5 8|36 39:5 9|94 73:5 10|39 79:6 1|51 23:6 2|64 5:6 3|30 77:6 4|21 74:6 5|20 19:6 6|28 11:6 7|35 3:6 8|72 27:6 9|99 19:6 10|42 32:7 1|68 96:7 2|8 26:7 3|7 82:7 4|96 41:7 5|6 6:7 6|71 44:7 7|9 86:7 8|97 62:7 9|37 24:7 10|60 44:8 1|76 89:8 2|27 59:8 3|15 75:8 4|14 54:8 5|91 91:8 6|69 96:8 7|69 14:8 8|48 76:8 9|4 50:8 10|12 25:9 1|62 85:9 2|40 80:9 3|54 47:9 4|47 99:9 5|30 60:9 6|19 13:9 7|92 89:9 8|17 15:9 9|57 51:9 10|91 13:10 1|69 97:10 2|60 36:10 3|58 53:10 4|15 19:10 5|1 25:10 6|100 37:10 7|86 90:10 8|10 15:10 9|90 100:10 10</relation>
    <relation name="R153" arity="2" nbTuples="100" semantics="soft" defaultCost="infinity">33 84:1 1|73 49:1 2|62 34:1 3|81 81:1 4|29 40:1 5|80 23:1 6|46 34:1 7|94 77:1 8|64 46:1 9|14 15:1 10|4 100:2 1|32 73:2 2|28 45:2 3|32 60:2 4|20 53:2 5|84 53:2 6|76 20:2 7|50 74:2 8|8 56:2 9|55 21:2 10|36 75:3 1|15 32:3 2|88 47:3 3|100 57:3 4|76 90:3 5|18 34:3 6|9 59:3 7|42 52:3 8|96 10:3 9|52 17:3 10|70 79:4 1|98 27:4 2|96 66:4 3|39 18:4 4|27 76:4 5|52 16:4 6|44 28:4 7|86 98:4 8|85 98:4 9|37 64:4 10|40 40:5 1|49 71:5 2|28 100:5 3|25 90:5 4|43 87:5 5|97 20:5 6|32 82:5 7|34 92:5 8|17 98:5 9|20 74:5 10|53 30:6 1|90 10:6 2|11 82:6 3|24 85:6 4|93 83:6 5|28 70:6 6|75 46:6 7|94 32:6 8|91 88:6 9|97 75:6 10|85 48:7 1|33 37:7 2|82 10:7 3|9 12:7 4|15 89:7 5|99 72:7 6|26 94:7 7|53 92:7 8|93 35:7 9|93 90:7 10|2 18:8 1|59 54:8 2|24 27:8 3|89 12:8 4|16 70:8 5|84 83:8 6|61 30:8 7|91 46:8 8|64 42:8 9|56 29:8 10|73 9:9 1|59 38:9 2|59 20:9 3|93 34:9 4|15 55:9 5|57 54:9 6|7 24:9 7|90 94:9 8|33 90:9 9|86 61:9 10|85 20:10 1|46 18:10 2|28 8:10 3|35 61:10 4|75 95:10 5|46 62:10 6|71 59:10 7|43 74:10 8|31 95:10 9|60 46:10 10</relation>
    <relation name="R154" arity="2" nbTuples="100" semantics="soft" defaultCost="infinity">63 75:1 1|57 100:1 2|5 45:1 3|93 85:1 4|50 69:1 5|42 86:1 6|50 7:1 7|14 94:1 8|58 94:1 9|62 79:1 10|70 49:2 1|41 41:2 2|6 26:2 3|50 66:2 4|100 22:2 5|59 64:2 6|4 94:2 7|24 97:2 8|23 83:2 9|10 76:2 10|48 95:3 1|32 59:3 2|62 95:3 3|61 20:3 4|73 64:3 5|21 60:3 6|6 95:3 7|62 51:3 8|20 59:3 9|66 12:3 10|47 29:4 1|32 56:4 2|32 20:4 3|11 42:4 4|59 65:4 5|44 38:4 6|84 90:4 7|91 70:4 8|25 58:4 9|98 34:4 10|7 98:5 1|57 24:5 2|94 17:5 3|95 22:5 4|73 78:5 5|17 84:5 6|44 99:5 7|60 60:5 8|37 30:5 9|51 83:5 10|61 30:6 1|69 56:6 2|65 77:6 3|78 91:6 4|74 29:6 5|86 38:6 6|80 63:6 7|87 74:6 8|89 90:6 9|12 21:6 10|23 100:7 1|44 4:7 2|39 33:7 3|96 43:7 4|100 54:7 5|41 46:7 6|19 47:7 7|65 39:7 8|56 31:7 9|68 71:7 10|78 73:8 1|82 82:8 2|12 6:8 3|93 52:8 4|1 9:8 5|19 88:8 6|47 96:8 7|6 51:8 8|82 30:8 9|19 82:8 10|11 86:9 1|54 3:9 2|93 48:9 3|86 69:9 4|3 42:9 5|63 53:9 6|74 73:9 7|9 52:9 8|51 79:9 9|44 8:9 10|24 38:10 1|34 85:10 2|73 73:10 3|11 96:10 4|59 93:10 5|18 77:10 6|15 23:10 7|67 59:10 8|56 99:10 9|38 60:10 10</relation>
    <relation name="R155" arity="2" nbTuples="100" semantics="soft" defaultCost="infinity">85 5:1 1|36 24:1 2|15 62:1 3|47 93:1 4|32 86:1 5|41 5:1 6|5 89:1 7|84 76:1 8|49 73:1 9|62 55:1 10|61 67:2 1|93 85:2 2|83 22:2 3|23 66:2 4|70 85:2 5|98 52:2 6|88 45:2 7|93 76:2 8|54 60:2 9|49 63:2 10|59 61:3 1|91 41:3 2|21 23:3 3|29 32:3 4|26 7:3 5|40 71:3 6|75 90:3 7|88 77:3 8|4 90:3 9|16 55:3 10|84 24:4 1|49 25:4 2|8 49:4 3|65 4:4 4|42 48:4 5|89 96:4 6|10 62:4 7|99 99:4 8|96 77:4 9|13 53:4 10|76 10:5 1|5 22:5 2|3 85:5 3|47 27:5 4|4 93:5 5|96 6:5 6|54 9:5 7|37 42:5 8|77 41:5 9|20 26:5 10|65 61:6 1|26 4:6 2|74 95:6 3|96 25:6 4|31 14:6 5|35 28:6 6|27 19:6 7|20 51:6 8|100 58:6 9|93 16:6 10|96 90:7 1|5 30:7 2|92 68:7 3|67 11:7 4|10 73:7 5|9 22:7 6|90 14:7 7|99 99:7 8|3 64:7 9|76 24:7 10|69 1:8 1|55 11:8 2|28 77:8 3|11 19:8 4|43 38:8 5|36 71:8 6|44 99:8 7|37 84:8 8|41 58:8 9|7 82:8 10|87 39:9 1|23 9:9 2|50 39:9 3|44 37:9 4|95 46:9 5|75 90:9 6|75 12:9 7|9 23:9 8|37 66:9 9|35 94:9 10|19 33:10 1|99 23:10 2|58 78:10 3|18 9:10 4|69 75:10 5|27 53:10 6|48 21:10 7|88 30:10 8|43 64:10 9|38 93:10 10</relation>
    <relation name="R156" arity="2" nbTuples="100" semantics="soft" defaultCost="infinity">5 85:1 1|64 52:1 2|52 51:1 3|67 79:1 4|36 59:1 5|90 52:1 6|47 11:1 7|79 89:1 8|17 41:1 9|17 91:1 10|94 95:2 1|62 23:2 2|24 53:2 3|79 76:2 4|68 1:2 5|67 56:2 6|72 20:2 7|69 50:2 8|70 9:2 9|2 47:2 10|64 100:3 1|40 8:3 2|16 10:3 3|24 87:3 4|14 88:3 5|81 50:3 6|32 40:3 7|98 45:3 8|83 17:3 9|61 26:3 10|71 71:4 1|18 54:4 2|81 32:4 3|20 36:4 4|33 33:4 5|91 20:4 6|89 12:4 7|63 75:4 8|51 70:4 9|40 64:4 10|18 72:5 1|91 52:5 2|68 63:5 3|86 28:5 4|10 57:5 5|51 22:5 6|28 49:5 7|99 96:5 8|40 15:5 9|20 99:5 10|58 36:6 1|40 22:6 2|89 23:6 3|39 43:6 4|6 93:6 5|22 61:6 6|80 82:6 7|45 45:6 8|55 66:6 9|73 45:6 10|6 23:7 1|9 56:7 2|50 33:7 3|79 48:7 4|92 79:7 5|43 15:7 6|91 17:7 7|31 36:7 8|68 20:7 9|40 88:7 10|80 22:8 1|7 93:8 2|42 52:8 3|72 27:8 4|39 35:8 5|70 77:8 6|13 37:8 7|56 94:8 8|10 39:8 9|59 29:8 10|44 71:9 1|54 21:9 2|35 19:9 3|99 56:9 4|94 34:9 5|66 1:9 6|59 52:9 7|57 63:9 8|90 3:9 9|61 26:9 10|100 9:10 1|36 77:10 2|68 88:10 3|11 16:10 4|99 22:10 5|65 32:10 6|25 23:10 7|54 17:10 8|19 99:10 9|30 70:10 10</relation>
    <relation name="R157" arity="2" nbTuples="100" semantics="soft" defaultCost="infinity">65 39:1 1|96 46:1 2|81 62:1 3|65 91:1 4|17 99:1 5|18 18:1 6|33 66:1 7|90 64:1 8|73 45:1 9|53 89:1 10|100 26:2 1|63 72:2 2|69 26:2 3|53 89:2 4|77 33:2 5|85 55:2 6|92 88:2 7|63 39:2 8|30 72:2 9|84 79:2 10|23 34:3 1|57 63:3 2|39 39:3 3|49 35:3 4|5 4:3 5|19 56:3 6|100 44:3 7|6 57:3 8|19 32:3 9|68 62:3 10|60 45:4 1|52 13:4 2|19 61:4 3|57 56:4 4|50 27:4 5|82 92:4 6|31 43:4 7|1 67:4 8|52 52:4 9|87 7:4 10|31 52:5 1|12 60:5 2|13 24:5 3|99 87:5 4|64 70:5 5|39 71:5 6|70 52:5 7|15 20:5 8|55 48:5 9|54 67:5 10|87 6:6 1|25 68:6 2|33 42:6 3|21 72:6 4|86 88:6 5|25 84:6 6|69 60:6 7|44 84:6 8|34 84:6 9|94 73:6 10|92 3:7 1|81 64:7 2|25 50:7 3|58 3:7 4|41 57:7 5|68 85:7 6|58 52:7 7|79 56:7 8|59 81:7 9|91 64:7 10|6 77:8 1|41 47:8 2|57 1:8 3|99 21:8 4|22 57:8 5|6 86:8 6|76 94:8 7|49 29:8 8|38 5:8 9|87 50:8 10|38 37:9 1|27 56:9 2|39 33:9 3|46 67:9 4|74 38:9 5|74 17:9 6|26 7:9 7|7 67:9 8|57 92:9 9|25 68:9 10|100 65:10 1|60 30:10 2|76 11:10 3|41 38:10 4|31 88:10 5|82 29:10 6|40 37:10 7|78 60:10 8|83 22:10 9|15 68:10 10</relation>
    <relation name="R158" arity="2" nbTuples="100" semantics="soft" defaultCost="infinity">94 26:1 1|30 48:1 2|35 69:1 3|53 52:1 4|79 60:1 5|48 45:1 6|89 11:1 7|53 36:1 8|75 47:1 9|14 28:1 10|69 25:2 1|68 50:2 2|13 88:2 3|11 42:2 4|64 7:2 5|41 87:2 6|33 28:2 7|51 11:2 8|40 16:2 9|48 5:2 10|33 37:3 1|14 39:3 2|54 1:3 3|54 85:3 4|35 68:3 5|30 97:3 6|22 70:3 7|14 36:3 8|56 2:3 9|15 72:3 10|37 23:4 1|58 46:4 2|72 63:4 3|15 7:4 4|44 55:4 5|21 21:4 6|8 74:4 7|48 72:4 8|91 88:4 9|17 57:4 10|81 89:5 1|34 33:5 2|47 9:5 3|63 30:5 4|93 5:5 5|54 23:5 6|38 10:5 7|2 24:5 8|54 67:5 9|77 22:5 10|37 59:6 1|88 100:6 2|66 88:6 3|50 95:6 4|26 45:6 5|25 99:6 6|3 69:6 7|40 60:6 8|1 89:6 9|74 24:6 10|83 93:7 1|67 80:7 2|92 98:7 3|71 38:7 4|3 4:7 5|71 89:7 6|26 8:7 7|20 88:7 8|72 22:7 9|9 8:7 10|48 58:8 1|59 28:8 2|94 40:8 3|62 17:8 4|76 65:8 5|1 10:8 6|62 9:8 7|100 68:8 8|61 9:8 9|3 56:8 10|68 8:9 1|48 75:9 2|77 54:9 3|30 41:9 4|46 45:9 5|41 3:9 6|57 48:9 7|93 46:9 8|4 50:9 9|53 54:9 10|57 80:10 1|90 58:10 2|2 50:10 3|55 13:10 4|8 97:10 5|84 29:10 6|95 37:10 7|33 96:10 8|92 7:10 9|79 20:10 10</relation>
    <relation name="R159" arity="2" nbTuples="100" semantics="soft" defaultCost="infinity">38 64:1 1|53 33:1 2|51 15:1 3|6 92:1 4|22 39:1 5|79 61:1 6|11 66:1 7|7 22:1 8|4 95:1 9|70 18:1 10|88 2:2 1|76 52:2 2|20 63:2 3|8 53:2 4|4 52:2 5|21 3:2 6|25 70:2 7|37 4:2 8|22 10:2 9|33 12:2 10|86 38:3 1|16 16:3 2|93 71:3 3|81 64:3 4|6 60:3 5|18 74:3 6|66 34:3 7|75 45:3 8|87 81:3 9|22 94:3 10|1 86:4 1|58 27:4 2|44 1:4 3|82 99:4 4|92 28:4 5|26 56:4 6|9 92:4 7|70 60:4 8|85 8:4 9|85 12:4 10|26 82:5 1|38 89:5 2|56 80:5 3|90 69:5 4|98 47:5 5|25 4:5 6|72 85:5 7|30 55:5 8|35 39:5 9|13 15:5 10|60 30:6 1|50 100:6 2|45 8:6 3|24 98:6 4|53 36:6 5|29 36:6 6|26 15:6 7|86 43:6 8|90 38:6 9|48 53:6 10|75 38:7 1|25 13:7 2|83 89:7 3|27 62:7 4|25 22:7 5|60 37:7 6|88 91:7 7|5 95:7 8|63 30:7 9|7 22:7 10|36 57:8 1|91 48:8 2|95 69:8 3|10 74:8 4|9 74:8 5|28 60:8 6|61 38:8 7|72 41:8 8|72 20:8 9|25 57:8 10|21 94:9 1|44 30:9 2|1 65:9 3|60 34:9 4|57 33:9 5|93 66:9 6|54 47:9 7|60 37:9 8|66 60:9 9|57 79:9 10|79 5:10 1|11 66:10 2|37 49:10 3|68 51:10 4|74 20:10 5|47 20:10 6|42 62:10 7|94 58:10 8|16 85:10 9|30 56:10 10</relation>
    <relation name="R160" arity="2" nbTuples="100" semantics="soft" defaultCost="infinity">82 56:1 1|21 75:1 2|40 4:1 3|16 17:1 4|56 88:1 5|99 49:1 6|32 9:1 7|66 74:1 8|67 27:1 9|2 47:1 10|64 14:2 1|51 70:2 2|68 98:2 3|85 27:2 4|97 79:2 5|63 60:2 6|3 38:2 7|42 9:2 8|8 29:2 9|24 7:2 10|25 49:3 1|82 24:3 2|33 53:3 3|51 46:3 4|68 45:3 5|3 77:3 6|37 1:3 7|42 51:3 8|12 50:3 9|7 57:3 10|34 21:4 1|63 60:4 2|86 3:4 3|87 68:4 4|31 21:4 5|62 33:4 6|69 56:4 7|9 74:4 8|73 58:4 9|50 62:4 10|2 74:5 1|31 77:5 2|100 67:5 3|9 54:5 4|28 87:5 5|48 70:5 6|46 96:5 7|28 51:5 8|98 53:5 9|68 39:5 10|56 11:6 1|69 58:6 2|28 100:6 3|37 7:6 4|84 74:6 5|19 6:6 6|1 99:6 7|79 32:6 8|96 23:6 9|84 53:6 10|32 67:7 1|18 15:7 2|12 100:7 3|21 7:7 4|43 88:7 5|96 75:7 6|36 10:7 7|19 36:7 8|30 27:7 9|9 97:7 10|78 96:8 1|75 76:8 2|6 54:8 3|11 62:8 4|55 71:8 5|33 74:8 6|52 27:8 7|80 8:8 8|22 56:8 9|64 7:8 10|19 65:9 1|28 92:9 2|93 84:9 3|21 86:9 4|52 43:9 5|3 45:9 6|20 88:9 7|100 16:9 8|41 83:9 9|21 37:9 10|61 95:10 1|65 81:10 2|10 99:10 3|22 4:10 4|61 64:10 5|53 77:10 6|98 60:10 7|38 98:10 8|1 59:10 9|45 99:10 10</relation>
    <relation name="R161" arity="2" nbTuples="100" semantics="soft" defaultCost="infinity">6 46:1 1|11 56:1 2|12 51:1 3|66 78:1 4|4 21:1 5|12 11:1 6|56 70:1 7|70 99:1 8|14 58:1 9|42 86:1 10|6 66:2 1|4 64:2 2|34 75:2 3|14 37:2 4|97 47:2 5|65 65:2 6|57 78:2 7|43 48:2 8|16 97:2 9|97 3:2 10|88 15:3 1|11 91:3 2|57 6:3 3|79 49:3 4|92 84:3 5|67 89:3 6|61 48:3 7|18 33:3 8|98 57:3 9|76 70:3 10|18 94:4 1|43 28:4 2|57 6:4 3|50 83:4 4|92 61:4 5|48 36:4 6|29 52:4 7|97 16:4 8|8 8:4 9|55 13:4 10|39 57:5 1|87 40:5 2|9 53:5 3|79 90:5 4|30 47:5 5|30 72:5 6|57 64:5 7|19 60:5 8|11 26:5 9|82 22:5 10|64 34:6 1|8 54:6 2|70 20:6 3|64 77:6 4|51 69:6 5|100 31:6 6|92 73:6 7|29 31:6 8|89 34:6 9|66 27:6 10|25 56:7 1|28 58:7 2|54 32:7 3|40 68:7 4|66 94:7 5|62 8:7 6|13 20:7 7|34 33:7 8|58 2:7 9|1 52:7 10|24 82:8 1|93 10:8 2|34 86:8 3|37 7:8 4|3 18:8 5|100 94:8 6|40 62:8 7|74 32:8 8|100 19:8 9|12 21:8 10|22 81:9 1|87 71:9 2|93 20:9 3|2 23:9 4|66 77:9 5|6 66:9 6|83 79:9 7|56 67:9 8|18 78:9 9|96 90:9 10|43 6:10 1|11 99:10 2|22 33:10 3|40 66:10 4|79 35:10 5|66 3:10 6|71 50:10 7|59 61:10 8|76 39:10 9|95 68:10 10</relation>
    <relation name="R162" arity="2" nbTuples="100" semantics="soft" defaultCost="infinity">34 62:1 1|13 83:1 2|51 98:1 3|35 99:1 4|16 47:1 5|63 21:1 6|48 89:1 7|32 26:1 8|72 74:1 9|14 93:1 10|22 65:2 1|65 91:2 2|62 65:2 3|38 1:2 4|9 18:2 5|100 30:2 6|40 72:2 7|54 16:2 8|90 67:2 9|15 66:2 10|100 27:3 1|41 30:3 2|79 99:3 3|14 84:3 4|19 6:3 5|71 39:3 6|96 62:3 7|27 61:3 8|87 17:3 9|13 73:3 10|18 95:4 1|44 58:4 2|95 6:4 3|46 66:4 4|100 23:4 5|56 13:4 6|37 31:4 7|61 25:4 8|24 74:4 9|74 80:4 10|36 58:5 1|67 69:5 2|13 80:5 3|70 11:5 4|96 81:5 5|13 21:5 6|13 83:5 7|49 65:5 8|63 57:5 9|93 80:5 10|38 49:6 1|55 6:6 2|20 16:6 3|3 18:6 4|29 56:6 5|59 14:6 6|65 97:6 7|65 65:6 8|65 22:6 9|90 18:6 10|37 95:7 1|29 85:7 2|38 84:7 3|11 43:7 4|4 48:7 5|24 48:7 6|72 39:7 7|32 3:7 8|16 78:7 9|33 65:7 10|51 13:8 1|40 100:8 2|76 69:8 3|76 23:8 4|87 19:8 5|62 17:8 6|14 66:8 7|65 52:8 8|33 15:8 9|6 94:8 10|46 96:9 1|52 6:9 2|48 84:9 3|45 40:9 4|40 65:9 5|65 33:9 6|37 80:9 7|31 17:9 8|51 80:9 9|32 80:9 10|36 29:10 1|58 99:10 2|82 96:10 3|22 44:10 4|27 74:10 5|21 89:10 6|77 94:10 7|55 78:10 8|91 92:10 9|22 49:10 10</relation>
    <relation name="R163" arity="2" nbTuples="100" semantics="soft" defaultCost="infinity">62 24:1 1|60 98:1 2|27 33:1 3|31 79:1 4|91 89:1 5|86 63:1 6|8 67:1 7|4 47:1 8|55 42:1 9|96 21:1 10|54 16:2 1|10 57:2 2|66 24:2 3|86 40:2 4|25 21:2 5|26 98:2 6|27 67:2 7|30 62:2 8|83 85:2 9|93 29:2 10|45 36:3 1|27 67:3 2|71 53:3 3|47 83:3 4|47 93:3 5|4 13:3 6|94 62:3 7|74 90:3 8|7 93:3 9|9 3:3 10|24 50:4 1|42 58:4 2|9 59:4 3|86 97:4 4|47 2:4 5|17 65:4 6|71 86:4 7|29 50:4 8|23 93:4 9|61 47:4 10|34 73:5 1|39 74:5 2|42 37:5 3|65 77:5 4|92 95:5 5|52 31:5 6|84 60:5 7|86 91:5 8|85 43:5 9|1 12:5 10|13 52:6 1|68 87:6 2|14 6:6 3|24 64:6 4|79 75:6 5|66 3:6 6|47 76:6 7|50 68:6 8|97 22:6 9|20 69:6 10|100 95:7 1|98 74:7 2|18 55:7 3|46 69:7 4|38 76:7 5|95 49:7 6|38 77:7 7|18 65:7 8|19 62:7 9|96 100:7 10|84 2:8 1|80 65:8 2|77 15:8 3|37 72:8 4|77 39:8 5|15 58:8 6|20 40:8 7|86 34:8 8|82 98:8 9|39 14:8 10|80 98:9 1|58 3:9 2|66 82:9 3|14 39:9 4|56 44:9 5|100 65:9 6|41 39:9 7|93 53:9 8|20 5:9 9|86 6:9 10|66 60:10 1|43 88:10 2|95 99:10 3|53 50:10 4|21 75:10 5|1 59:10 6|8 26:10 7|84 62:10 8|83 63:10 9|73 43:10 10</relation>
    <relation name="R164" arity="2" nbTuples="100" semantics="soft" defaultCost="infinity">83 11:1 1|15 84:1 2|79 90:1 3|67 66:1 4|40 69:1 5|16 95:1 6|76 39:1 7|23 91:1 8|92 17:1 9|85 11:1 10|42 85:2 1|1 47:2 2|72 69:2 3|38 79:2 4|1 46:2 5|100 46:2 6|25 70:2 7|8 22:2 8|35 3:2 9|57 90:2 10|53 64:3 1|62 45:3 2|39 69:3 3|31 45:3 4|97 9:3 5|4 97:3 6|14 55:3 7|70 39:3 8|84 72:3 9|47 65:3 10|53 63:4 1|29 30:4 2|82 68:4 3|35 37:4 4|63 94:4 5|65 25:4 6|44 38:4 7|70 50:4 8|25 67:4 9|51 58:4 10|32 64:5 1|80 37:5 2|86 79:5 3|72 61:5 4|38 81:5 5|12 8:5 6|29 42:5 7|92 83:5 8|61 22:5 9|58 51:5 10|70 98:6 1|12 36:6 2|7 10:6 3|31 27:6 4|82 80:6 5|62 78:6 6|4 87:6 7|56 98:6 8|39 78:6 9|85 64:6 10|65 39:7 1|51 16:7 2|28 32:7 3|11 23:7 4|35 64:7 5|97 55:7 6|79 47:7 7|35 35:7 8|2 74:7 9|32 68:7 10|4 18:8 1|36 29:8 2|70 54:8 3|17 99:8 4|57 95:8 5|14 20:8 6|5 100:8 7|62 86:8 8|37 45:8 9|21 43:8 10|20 13:9 1|94 31:9 2|10 74:9 3|16 81:9 4|50 31:9 5|29 24:9 6|22 14:9 7|76 70:9 8|34 4:9 9|67 48:9 10|26 7:10 1|28 33:10 2|11 72:10 3|13 99:10 4|35 30:10 5|5 87:10 6|88 79:10 7|16 3:10 8|93 34:10 9|29 10:10 10</relation>
    <relation name="R165" arity="2" nbTuples="100" semantics="soft" defaultCost="infinity">43 39:1 1|57 11:1 2|20 4:1 3|67 76:1 4|68 47:1 5|38 4:1 6|53 62:1 7|23 83:1 8|75 86:1 9|60 38:1 10|20 63:2 1|69 41:2 2|97 80:2 3|72 11:2 4|3 60:2 5|13 87:2 6|83 97:2 7|50 40:2 8|76 38:2 9|57 51:2 10|55 98:3 1|28 65:3 2|19 47:3 3|7 92:3 4|74 85:3 5|81 32:3 6|67 74:3 7|32 61:3 8|46 95:3 9|61 14:3 10|20 38:4 1|73 86:4 2|45 49:4 3|100 74:4 4|29 10:4 5|65 64:4 6|56 43:4 7|53 80:4 8|49 74:4 9|15 10:4 10|54 45:5 1|47 25:5 2|4 87:5 3|44 17:5 4|59 37:5 5|40 12:5 6|12 11:5 7|5 92:5 8|67 12:5 9|27 11:5 10|72 19:6 1|10 3:6 2|11 21:6 3|38 88:6 4|10 96:6 5|39 38:6 6|22 14:6 7|8 68:6 8|17 94:6 9|30 63:6 10|94 49:7 1|26 98:7 2|49 1:7 3|43 28:7 4|61 34:7 5|91 88:7 6|68 46:7 7|64 63:7 8|53 36:7 9|22 78:7 10|33 44:8 1|99 62:8 2|80 84:8 3|10 42:8 4|79 47:8 5|58 37:8 6|72 32:8 7|13 30:8 8|36 65:8 9|35 11:8 10|53 70:9 1|9 13:9 2|88 71:9 3|37 58:9 4|53 94:9 5|88 80:9 6|63 95:9 7|22 23:9 8|70 75:9 9|35 98:9 10|4 82:10 1|30 85:10 2|33 87:10 3|17 36:10 4|75 71:10 5|41 29:10 6|46 90:10 7|16 23:10 8|82 97:10 9|82 48:10 10</relation>
    <relation name="R166" arity="2" nbTuples="100" semantics="soft" defaultCost="infinity">95 65:1 1|31 76:1 2|27 56:1 3|58 5:1 4|53 62:1 5|62 27:1 6|26 63:1 7|5 1:1 8|25 96:1 9|53 36:1 10|48 96:2 1|61 41:2 2|10 5:2 3|37 62:2 4|70 15:2 5|20 7:2 6|64 66:2 7|32 35:2 8|40 83:2 9|16 54:2 10|8 11:3 1|63 55:3 2|1 50:3 3|35 5:3 4|3 16:3 5|24 92:3 6|28 58:3 7|79 13:3 8|90 28:3 9|94 91:3 10|54 81:4 1|5 1:4 2|70 72:4 3|74 82:4 4|18 18:4 5|25 15:4 6|59 47:4 7|16 59:4 8|42 100:4 9|40 39:4 10|65 1:5 1|48 85:5 2|14 64:5 3|39 63:5 4|51 47:5 5|27 17:5 6|66 28:5 7|95 1:5 8|89 56:5 9|70 78:5 10|35 53:6 1|21 100:6 2|27 49:6 3|40 16:6 4|64 79:6 5|97 87:6 6|11 56:6 7|100 13:6 8|94 89:6 9|49 44:6 10|38 33:7 1|54 50:7 2|29 98:7 3|64 17:7 4|37 47:7 5|26 39:7 6|87 19:7 7|62 78:7 8|3 64:7 9|67 65:7 10|72 18:8 1|58 21:8 2|20 6:8 3|88 16:8 4|27 73:8 5|98 45:8 6|64 72:8 7|44 85:8 8|53 99:8 9|29 54:8 10|62 17:9 1|23 69:9 2|97 100:9 3|57 92:9 4|51 51:9 5|28 7:9 6|58 75:9 7|95 80:9 8|63 97:9 9|43 29:9 10|53 55:10 1|11 22:10 2|25 13:10 3|17 7:10 4|46 87:10 5|10 2:10 6|63 91:10 7|25 25:10 8|35 75:10 9|38 97:10 10</relation>
    <relation name="R167" arity="2" nbTuples="100" semantics="soft" defaultCost="infinity">33 50:1 1|69 19:1 2|35 31:1 3|69 57:1 4|29 17:1 5|45 54:1 6|32 18:1 7|18 46:1 8|38 57:1 9|80 23:1 10|63 78:2 1|4 43:2 2|36 83:2 3|14 4:2 4|63 79:2 5|38 28:2 6|61 70:2 7|91 3:2 8|88 18:2 9|17 28:2 10|89 48:3 1|68 61:3 2|100 70:3 3|60 89:3 4|2 54:3 5|70 20:3 6|65 76:3 7|97 84:3 8|44 60:3 9|49 57:3 10|12 91:4 1|8 90:4 2|71 10:4 3|14 50:4 4|55 54:4 5|79 98:4 6|71 36:4 7|49 15:4 8|56 44:4 9|8 19:4 10|92 36:5 1|36 42:5 2|15 34:5 3|90 17:5 4|9 23:5 5|46 24:5 6|79 53:5 7|52 74:5 8|26 99:5 9|68 36:5 10|27 20:6 1|33 69:6 2|72 93:6 3|90 21:6 4|74 24:6 5|14 35:6 6|65 71:6 7|44 1:6 8|94 36:6 9|56 8:6 10|36 24:7 1|93 98:7 2|47 5:7 3|89 98:7 4|40 66:7 5|8 40:7 6|82 56:7 7|67 43:7 8|89 17:7 9|70 7:7 10|36 96:8 1|87 14:8 2|3 45:8 3|98 7:8 4|39 5:8 5|24 97:8 6|54 96:8 7|76 12:8 8|36 51:8 9|41 72:8 10|29 28:9 1|52 92:9 2|39 77:9 3|74 39:9 4|75 43:9 5|100 17:9 6|91 30:9 7|87 95:9 8|78 64:9 9|96 22:9 10|17 35:10 1|76 44:10 2|86 18:10 3|47 52:10 4|74 48:10 5|43 87:10 6|90 13:10 7|49 33:10 8|31 22:10 9|64 42:10 10</relation>
    <relation name="R168" arity="2" nbTuples="100" semantics="soft" defaultCost="infinity">24 15:1 1|89 38:1 2|44 73:1 3|58 79:1 4|35 85:1 5|11 45:1 6|7 51:1 7|89 79:1 8|44 1:1 9|99 97:1 10|94 19:2 1|78 36:2 2|97 96:2 3|68 19:2 4|15 20:2 5|13 74:2 6|73 87:2 7|44 54:2 8|64 85:2 9|68 58:2 10|10 71:3 1|85 16:3 2|25 90:3 3|80 91:3 4|52 96:3 5|79 77:3 6|59 94:3 7|46 48:3 8|31 70:3 9|10 32:3 10|99 93:4 1|29 95:4 2|39 45:4 3|86 14:4 4|20 81:4 5|90 68:4 6|66 68:4 7|64 46:4 8|60 9:4 9|93 37:4 10|85 33:5 1|21 62:5 2|9 72:5 3|43 60:5 4|28 40:5 5|52 29:5 6|96 69:5 7|42 17:5 8|74 52:5 9|1 38:5 10|40 17:6 1|97 67:6 2|56 16:6 3|48 77:6 4|43 20:6 5|4 75:6 6|42 82:6 7|5 79:6 8|32 13:6 9|77 4:6 10|56 36:7 1|10 7:7 2|2 30:7 3|29 59:7 4|49 28:7 5|9 42:7 6|98 85:7 7|92 39:7 8|14 72:7 9|66 63:7 10|36 46:8 1|46 26:8 2|40 36:8 3|40 42:8 4|63 50:8 5|4 23:8 6|19 57:8 7|28 99:8 8|1 86:8 9|49 15:8 10|56 45:9 1|61 82:9 2|22 42:9 3|50 22:9 4|66 70:9 5|81 71:9 6|54 2:9 7|74 56:9 8|33 26:9 9|73 21:9 10|10 26:10 1|88 11:10 2|75 39:10 3|96 94:10 4|96 63:10 5|18 51:10 6|48 52:10 7|58 37:10 8|32 63:10 9|97 61:10 10</relation>
    <relation name="R169" arity="2" nbTuples="100" semantics="soft" defaultCost="infinity">71 96:1 1|20 19:1 2|99 8:1 3|37 87:1 4|58 54:1 5|23 27:1 6|95 66:1 7|92 84:1 8|95 47:1 9|88 77:1 10|58 30:2 1|96 28:2 2|88 19:2 3|100 4:2 4|98 15:2 5|8 85:2 6|79 98:2 7|18 30:2 8|32 19:2 9|89 31:2 10|4 56:3 1|40 25:3 2|31 57:3 3|86 62:3 4|35 93:3 5|24 2:3 6|11 41:3 7|11 48:3 8|38 17:3 9|58 24:3 10|27 61:4 1|32 13:4 2|25 11:4 3|6 12:4 4|65 81:4 5|14 49:4 6|4 86:4 7|86 71:4 8|21 68:4 9|84 93:4 10|37 75:5 1|67 83:5 2|30 8:5 3|98 28:5 4|61 14:5 5|66 33:5 6|72 85:5 7|41 80:5 8|41 15:5 9|5 64:5 10|71 18:6 1|90 36:6 2|61 30:6 3|49 74:6 4|78 85:6 5|9 89:6 6|56 49:6 7|30 14:6 8|75 92:6 9|68 94:6 10|56 96:7 1|45 38:7 2|66 44:7 3|5 92:7 4|93 14:7 5|58 10:7 6|33 36:7 7|62 31:7 8|85 39:7 9|70 86:7 10|72 81:8 1|76 93:8 2|10 17:8 3|24 13:8 4|43 29:8 5|2 5:8 6|15 20:8 7|48 14:8 8|88 45:8 9|87 2:8 10|44 39:9 1|81 55:9 2|7 59:9 3|49 50:9 4|69 90:9 5|8 14:9 6|7 99:9 7|7 68:9 8|55 48:9 9|15 90:9 10|46 70:10 1|67 100:10 2|4 82:10 3|35 31:10 4|39 48:10 5|75 14:10 6|45 80:10 7|40 63:10 8|12 86:10 9|79 47:10 10</relation>
    <relation name="R170" arity="2" nbTuples="100" semantics="soft" defaultCost="infinity">79 78:1 1|19 55:1 2|15 70:1 3|65 18:1 4|89 18:1 5|19 43:1 6|17 57:1 7|63 69:1 8|70 22:1 9|61 6:1 10|62 89:2 1|25 12:2 2|45 41:2 3|56 69:2 4|51 73:2 5|38 97:2 6|76 17:2 7|68 61:2 8|78 50:2 9|18 21:2 10|74 77:3 1|17 72:3 2|36 11:3 3|85 50:3 4|74 44:3 5|8 73:3 6|69 36:3 7|37 14:3 8|34 18:3 9|28 2:3 10|49 41:4 1|57 7:4 2|62 84:4 3|60 27:4 4|82 86:4 5|24 2:4 6|91 43:4 7|92 29:4 8|88 63:4 9|23 51:4 10|50 62:5 1|20 89:5 2|8 62:5 3|57 47:5 4|1 4:5 5|89 52:5 6|18 11:5 7|11 49:5 8|46 78:5 9|1 1:5 10|81 5:6 1|45 18:6 2|11 18:6 3|96 83:6 4|41 87:6 5|75 100:6 6|82 79:6 7|85 55:6 8|42 49:6 9|96 54:6 10|27 21:7 1|83 41:7 2|55 58:7 3|58 22:7 4|40 5:7 5|80 24:7 6|2 25:7 7|82 78:7 8|1 31:7 9|38 15:7 10|45 80:8 1|92 11:8 2|15 82:8 3|21 68:8 4|66 14:8 5|84 19:8 6|93 71:8 7|65 38:8 8|51 97:8 9|84 32:8 10|80 89:9 1|77 93:9 2|64 99:9 3|37 82:9 4|45 4:9 5|5 36:9 6|69 55:9 7|44 87:9 8|88 67:9 9|5 95:9 10|36 61:10 1|44 24:10 2|26 20:10 3|33 83:10 4|37 92:10 5|94 7:10 6|71 9:10 7|2 46:10 8|26 75:10 9|2 86:10 10</relation>
    <relation name="R171" arity="2" nbTuples="100" semantics="soft" defaultCost="infinity">99 45:1 1|91 32:1 2|49 57:1 3|19 36:1 4|86 86:1 5|15 73:1 6|33 55:1 7|88 22:1 8|55 100:1 9|76 50:1 10|51 85:2 1|9 27:2 2|53 58:2 3|46 75:2 4|62 89:2 5|66 92:2 6|65 69:2 7|73 32:2 8|69 14:2 9|33 25:2 10|30 22:3 1|4 35:3 2|46 29:3 3|45 45:3 4|4 38:3 5|52 22:3 6|24 57:3 7|3 84:3 8|98 35:3 9|69 68:3 10|56 75:4 1|58 68:4 2|92 32:4 3|95 2:4 4|67 7:4 5|78 46:4 6|76 87:4 7|93 62:4 8|85 5:4 9|6 30:4 10|3 16:5 1|94 2:5 2|6 9:5 3|54 70:5 4|33 46:5 5|9 64:5 6|26 7:5 7|4 85:5 8|100 7:5 9|83 65:5 10|59 60:6 1|91 16:6 2|51 45:6 3|93 53:6 4|14 51:6 5|3 73:6 6|28 43:6 7|33 43:6 8|96 71:6 9|28 82:6 10|77 50:7 1|16 49:7 2|71 63:7 3|15 81:7 4|35 69:7 5|87 43:7 6|99 66:7 7|42 98:7 8|13 63:7 9|55 28:7 10|12 51:8 1|7 5:8 2|62 67:8 3|55 4:8 4|19 36:8 5|83 61:8 6|17 14:8 7|6 61:8 8|47 13:8 9|2 59:8 10|43 18:9 1|46 27:9 2|53 31:9 3|58 47:9 4|27 81:9 5|36 56:9 6|58 13:9 7|50 99:9 8|87 1:9 9|72 32:9 10|10 14:10 1|98 46:10 2|100 1:10 3|50 33:10 4|60 34:10 5|7 93:10 6|69 18:10 7|75 71:10 8|5 43:10 9|62 84:10 10</relation>
    <relation name="R172" arity="2" nbTuples="100" semantics="soft" defaultCost="infinity">77 12:1 1|98 98:1 2|41 94:1 3|76 96:1 4|95 76:1 5|32 66:1 6|35 20:1 7|31 64:1 8|54 80:1 9|83 52:1 10|91 48:2 1|69 78:2 2|85 67:2 3|84 9:2 4|87 69:2 5|41 94:2 6|94 66:2 7|28 91:2 8|98 48:2 9|17 58:2 10|25 26:3 1|41 73:3 2|30 79:3 3|99 36:3 4|30 65:3 5|32 51:3 6|45 89:3 7|10 88:3 8|40 84:3 9|14 1:3 10|32 74:4 1|43 42:4 2|17 99:4 3|86 40:4 4|69 9:4 5|88 46:4 6|31 89:4 7|17 99:4 8|69 57:4 9|84 11:4 10|75 73:5 1|80 15:5 2|21 88:5 3|48 73:5 4|37 33:5 5|5 1:5 6|54 68:5 7|90 28:5 8|75 85:5 9|73 47:5 10|87 86:6 1|16 25:6 2|65 39:6 3|70 53:6 4|55 24:6 5|60 29:6 6|24 8:6 7|48 26:6 8|12 90:6 9|29 70:6 10|33 61:7 1|84 53:7 2|47 75:7 3|26 52:7 4|90 15:7 5|32 61:7 6|85 95:7 7|85 92:7 8|93 38:7 9|99 16:7 10|37 33:8 1|55 3:8 2|22 80:8 3|3 19:8 4|27 94:8 5|97 47:8 6|64 66:8 7|82 5:8 8|24 29:8 9|81 16:8 10|14 22:9 1|63 52:9 2|35 7:9 3|16 26:9 4|35 18:9 5|24 68:9 6|49 30:9 7|27 28:9 8|65 32:9 9|93 74:9 10|38 13:10 1|70 67:10 2|96 89:10 3|72 55:10 4|61 94:10 5|65 43:10 6|82 28:10 7|76 14:10 8|4 27:10 9|59 71:10 10</relation>
    <relation name="R173" arity="2" nbTuples="100" semantics="soft" defaultCost="infinity">26 85:1 1|37 43:1 2|79 84:1 3|68 17:1 4|74 7:1 5|5 28:1 6|55 70:1 7|63 77:1 8|6 34:1 9|33 25:1 10|80 11:2 1|89 25:2 2|97 18:2 3|56 86:2 4|42 94:2 5|23 34:2 6|4 50:2 7|80 19:2 8|62 48:2 9|40 59:2 10|86 31:3 1|47 10:3 2|21 3:3 3|18 29:3 4|73 8:3 5|44 45:3 6|55 67:3 7|2 96:3 8|36 37:3 9|62 3:3 10|91 10:4 1|24 19:4 2|25 81:4 3|45 14:4 4|93 42:4 5|27 5:4 6|76 27:4 7|61 8:4 8|36 12:4 9|67 16:4 10|14 85:5 1|95 82:5 2|38 89:5 3|68 25:5 4|84 16:5 5|51 74:5 6|21 89:5 7|57 76:5 8|1 85:5 9|6 24:5 10|69 58:6 1|15 76:6 2|1 46:6 3|53 50:6 4|4 21:6 5|19 39:6 6|27 7:6 7|29 74:6 8|15 67:6 9|50 44:6 10|87 21:7 1|19 79:7 2|91 35:7 3|98 79:7 4|63 14:7 5|66 77:7 6|58 95:7 7|1 99:7 8|69 34:7 9|51 24:7 10|10 64:8 1|73 99:8 2|73 91:8 3|6 9:8 4|82 100:8 5|32 90:8 6|37 23:8 7|73 96:8 8|32 43:8 9|29 34:8 10|50 90:9 1|39 15:9 2|89 16:9 3|20 66:9 4|33 14:9 5|94 11:9 6|9 4:9 7|54 10:9 8|71 81:9 9|94 10:9 10|54 62:10 1|65 79:10 2|81 99:10 3|32 50:10 4|58 26:10 5|83 1:10 6|20 67:10 7|50 98:10 8|66 33:10 9|1 16:10 10</relation>
    <relation name="R174" arity="2" nbTuples="100" semantics="soft" defaultCost="infinity">14 98:1 1|34 49:1 2|59 69:1 3|73 44:1 4|30 8:1 5|81 59:1 6|89 3:1 7|30 4:1 8|48 56:1 9|43 88:1 10|4 69:2 1|23 52:2 2|94 3:2 3|64 42:2 4|16 12:2 5|51 49:2 6|42 24:2 7|74 19:2 8|59 17:2 9|19 91:2 10|96 85:3 1|21 39:3 2|45 65:3 3|32 54:3 4|10 77:3 5|30 81:3 6|81 100:3 7|38 46:3 8|12 71:3 9|36 65:3 10|47 8:4 1|57 58:4 2|26 15:4 3|27 62:4 4|32 24:4 5|64 55:4 6|27 25:4 7|92 4:4 8|57 28:4 9|22 63:4 10|64 99:5 1|63 46:5 2|66 98:5 3|69 34:5 4|26 83:5 5|90 78:5 6|48 22:5 7|16 86:5 8|50 69:5 9|95 10:5 10|11 1:6 1|5 67:6 2|98 82:6 3|90 72:6 4|43 85:6 5|35 84:6 6|38 6:6 7|57 99:6 8|11 14:6 9|59 88:6 10|14 52:7 1|24 86:7 2|99 83:7 3|94 16:7 4|94 65:7 5|84 54:7 6|74 31:7 7|23 26:7 8|23 19:7 9|43 44:7 10|33 31:8 1|63 80:8 2|21 56:8 3|89 27:8 4|78 29:8 5|25 51:8 6|15 65:8 7|31 22:8 8|17 58:8 9|5 76:8 10|75 1:9 1|33 31:9 2|82 32:9 3|72 67:9 4|7 99:9 5|51 46:9 6|19 86:9 7|43 52:9 8|26 30:9 9|51 92:9 10|96 24:10 1|59 19:10 2|95 91:10 3|58 100:10 4|17 84:10 5|16 75:10 6|19 58:10 7|75 33:10 8|56 51:10 9|89 46:10 10</relation>
    <relation name="R175" arity="2" nbTuples="100" semantics="soft" defaultCost="infinity">24 7:1 1|50 2:1 2|42 44:1 3|77 82:1 4|67 2:1 5|13 53:1 6|53 85:1 7|53 41:1 8|34 12:1 9|81 100:1 10|11 27:2 1|76 62:2 2|54 81:2 3|19 47:2 4|75 71:2 5|31 63:2 6|16 84:2 7|6 25:2 8|86 36:2 9|79 10:2 10|67 43:3 1|25 17:3 2|100 31:3 3|46 51:3 4|42 75:3 5|4 72:3 6|18 60:3 7|77 14:3 8|32 93:3 9|61 21:3 10|99 58:4 1|38 97:4 2|16 1:4 3|23 36:4 4|16 33:4 5|37 23:4 6|92 39:4 7|37 15:4 8|91 64:4 9|99 17:4 10|92 73:5 1|94 70:5 2|8 78:5 3|29 38:5 4|73 33:5 5|16 43:5 6|13 19:5 7|19 76:5 8|6 50:5 9|87 7:5 10|26 61:6 1|8 84:6 2|6 43:6 3|43 1:6 4|38 43:6 5|97 21:6 6|88 49:6 7|26 3:6 8|71 26:6 9|67 12:6 10|32 11:7 1|75 62:7 2|5 92:7 3|64 62:7 4|86 60:7 5|34 34:7 6|20 48:7 7|40 76:7 8|56 47:7 9|56 77:7 10|2 92:8 1|69 63:8 2|55 28:8 3|63 23:8 4|3 59:8 5|84 43:8 6|97 1:8 7|95 23:8 8|61 66:8 9|80 76:8 10|78 39:9 1|33 25:9 2|18 97:9 3|8 75:9 4|76 80:9 5|99 44:9 6|100 20:9 7|42 89:9 8|44 69:9 9|62 28:9 10|27 25:10 1|82 49:10 2|5 45:10 3|100 27:10 4|86 11:10 5|54 27:10 6|53 42:10 7|7 23:10 8|82 76:10 9|89 46:10 10</relation>
    <relation name="R176" arity="2" nbTuples="100" semantics="soft" defaultCost="infinity">19 36:1 1|33 76:1 2|40 77:1 3|9 44:1 4|81 46:1 5|95 91:1 6|33 70:1 7|59 73:1 8|93 95:1 9|19 21:1 10|57 51:2 1|40 87:2 2|78 64:2 3|69 49:2 4|70 46:2 5|50 65:2 6|18 15:2 7|95 21:2 8|81 31:2 9|37 49:2 10|22 56:3 1|8 21:3 2|44 76:3 3|8 12:3 4|60 73:3 5|44 10:3 6|89 45:3 7|70 80:3 8|97 58:3 9|88 70:3 10|19 97:4 1|70 67:4 2|65 3:4 3|77 27:4 4|23 64:4 5|82 5:4 6|45 41:4 7|94 43:4 8|8 14:4 9|52 80:4 10|65 52:5 1|14 96:5 2|40 9:5 3|89 93:5 4|28 73:5 5|80 92:5 6|43 26:5 7|79 16:5 8|18 67:5 9|17 89:5 10|10 7:6 1|45 24:6 2|65 50:6 3|94 1:6 4|16 29:6 5|97 93:6 6|50 74:6 7|22 37:6 8|27 48:6 9|22 21:6 10|89 26:7 1|25 84:7 2|67 31:7 3|29 6:7 4|35 82:7 5|22 27:7 6|71 84:7 7|45 76:7 8|68 16:7 9|32 95:7 10|39 50:8 1|14 75:8 2|77 82:8 3|51 40:8 4|79 26:8 5|55 33:8 6|50 93:8 7|99 13:8 8|78 28:8 9|86 77:8 10|28 74:9 1|16 85:9 2|76 94:9 3|16 74:9 4|77 61:9 5|58 31:9 6|2 19:9 7|44 98:9 8|5 81:9 9|32 68:9 10|6 53:10 1|51 61:10 2|12 25:10 3|48 21:10 4|8 100:10 5|50 69:10 6|49 98:10 7|7 56:10 8|25 9:10 9|31 74:10 10</relation>
    <relation name="R177" arity="2" nbTuples="100" semantics="soft" defaultCost="infinity">42 26:1 1|35 8:1 2|66 51:1 3|29 33:1 4|81 26:1 5|26 81:1 6|99 96:1 7|84 14:1 8|100 90:1 9|73 14:1 10|31 64:2 1|94 86:2 2|96 37:2 3|86 34:2 4|56 5:2 5|58 100:2 6|50 25:2 7|30 20:2 8|52 16:2 9|67 45:2 10|60 31:3 1|34 99:3 2|51 23:3 3|4 24:3 4|97 43:3 5|46 86:3 6|100 71:3 7|36 1:3 8|42 22:3 9|49 83:3 10|81 8:4 1|24 6:4 2|65 26:4 3|55 93:4 4|82 50:4 5|94 94:4 6|49 8:4 7|32 85:4 8|9 66:4 9|21 7:4 10|90 16:5 1|50 54:5 2|94 24:5 3|29 72:5 4|97 82:5 5|40 47:5 6|47 75:5 7|23 43:5 8|91 54:5 9|7 34:5 10|41 82:6 1|86 73:6 2|80 22:6 3|27 64:6 4|40 7:6 5|16 55:6 6|48 36:6 7|44 37:6 8|2 20:6 9|82 91:6 10|86 19:7 1|27 66:7 2|17 95:7 3|36 73:7 4|61 24:7 5|52 17:7 6|70 98:7 7|95 67:7 8|99 85:7 9|43 56:7 10|34 97:8 1|81 52:8 2|20 68:8 3|53 42:8 4|25 27:8 5|2 58:8 6|57 5:8 7|91 30:8 8|88 13:8 9|81 90:8 10|50 91:9 1|29 89:9 2|87 21:9 3|98 38:9 4|91 62:9 5|29 42:9 6|25 90:9 7|81 16:9 8|67 79:9 9|83 88:9 10|5 75:10 1|59 75:10 2|18 6:10 3|55 56:10 4|18 85:10 5|89 75:10 6|13 35:10 7|71 100:10 8|23 17:10 9|85 34:10 10</relation>
    <relation name="R178" arity="2" nbTuples="100" semantics="soft" defaultCost="infinity">22 6:1 1|91 47:1 2|39 13:1 3|36 63:1 4|5 37:1 5|60 46:1 6|80 77:1 7|86 67:1 8|85 31:1 9|26 83:1 10|94 53:2 1|99 76:2 2|51 62:2 3|63 61:2 4|90 33:2 5|57 22:2 6|7 24:2 7|53 57:2 8|65 48:2 9|38 98:2 10|88 19:3 1|97 10:3 2|59 76:3 3|88 35:3 4|73 5:3 5|65 2:3 6|9 48:3 7|90 8:3 8|93 35:3 9|18 24:3 10|75 50:4 1|63 51:4 2|10 60:4 3|41 55:4 4|57 54:4 5|85 30:4 6|4 62:4 7|81 92:4 8|34 13:4 9|95 22:4 10|97 67:5 1|88 3:5 2|80 13:5 3|20 87:5 4|17 30:5 5|77 87:5 6|52 69:5 7|52 34:5 8|58 4:5 9|87 82:5 10|53 100:6 1|44 15:6 2|2 25:6 3|92 38:6 4|1 25:6 5|20 11:6 6|8 93:6 7|82 52:6 8|79 60:6 9|10 75:6 10|83 14:7 1|41 31:7 2|29 17:7 3|53 55:7 4|89 31:7 5|71 28:7 6|22 33:7 7|37 20:7 8|44 84:7 9|37 73:7 10|17 63:8 1|60 50:8 2|48 49:8 3|53 90:8 4|92 41:8 5|37 66:8 6|100 49:8 7|19 70:8 8|10 82:8 9|84 10:8 10|19 63:9 1|71 42:9 2|41 63:9 3|54 14:9 4|83 49:9 5|22 71:9 6|82 39:9 7|12 95:9 8|33 57:9 9|1 57:9 10|11 56:10 1|63 83:10 2|10 26:10 3|8 33:10 4|87 67:10 5|80 62:10 6|39 52:10 7|52 69:10 8|91 82:10 9|88 84:10 10</relation>
    <relation name="R179" arity="2" nbTuples="100" semantics="soft" defaultCost="infinity">57 1:1 1|36 46:1 2|37 98:1 3|12 86:1 4|58 2:1 5|8 47:1 6|34 74:1 7|79 11:1 8|7 14:1 9|94 76:1 10|60 79:2 1|48 24:2 2|35 91:2 3|73 17:2 4|75 2:2 5|100 74:2 6|21 70:2 7|69 75:2 8|98 7:2 9|8 40:2 10|34 48:3 1|68 75:3 2|10 87:3 3|84 47:3 4|71 47:3 5|82 7:3 6|75 31:3 7|49 73:3 8|29 55:3 9|23 37:3 10|75 14:4 1|100 56:4 2|97 16:4 3|53 38:4 4|8 83:4 5|52 75:4 6|40 91:4 7|27 85:4 8|93 87:4 9|81 82:4 10|33 19:5 1|45 45:5 2|91 78:5 3|4 82:5 4|54 56:5 5|74 45:5 6|17 86:5 7|66 13:5 8|48 54:5 9|23 89:5 10|15 36:6 1|16 59:6 2|8 32:6 3|58 71:6 4|32 68:6 5|4 98:6 6|62 24:6 7|3 3:6 8|72 75:6 9|24 79:6 10|44 31:7 1|72 52:7 2|70 69:7 3|75 60:7 4|78 93:7 5|11 49:7 6|81 35:7 7|37 77:7 8|29 73:7 9|54 27:7 10|74 50:8 1|67 4:8 2|81 4:8 3|27 90:8 4|5 59:8 5|64 32:8 6|54 54:8 7|39 28:8 8|73 41:8 9|69 85:8 10|62 5:9 1|56 25:9 2|1 11:9 3|85 32:9 4|85 44:9 5|52 24:9 6|9 34:9 7|34 81:9 8|4 32:9 9|64 47:9 10|40 56:10 1|6 60:10 2|8 72:10 3|11 94:10 4|78 69:10 5|39 11:10 6|94 13:10 7|51 55:10 8|70 70:10 9|54 66:10 10</relation>
    <relation name="R180" arity="2" nbTuples="100" semantics="soft" defaultCost="infinity">9 49:1 1|76 8:1 2|22 76:1 3|26 67:1 4|99 14:1 5|90 99:1 6|55 16:1 7|62 64:1 8|66 67:1 9|97 30:1 10|26 1:2 1|38 91:2 2|63 14:2 3|1 75:2 4|50 44:2 5|84 6:2 6|63 42:2 7|13 27:2 8|82 91:2 9|37 58:2 10|75 23:3 1|89 42:3 2|51 69:3 3|8 90:3 4|18 37:3 5|58 13:3 6|43 74:3 7|17 19:3 8|54 20:3 9|18 12:3 10|82 59:4 1|100 38:4 2|45 22:4 3|4 81:4 4|52 79:4 5|91 34:4 6|1 49:4 7|53 43:4 8|64 10:4 9|37 13:4 10|8 14:5 1|21 82:5 2|62 62:5 3|88 75:5 4|75 21:5 5|33 8:5 6|11 31:5 7|81 2:5 8|27 59:5 9|69 94:5 10|24 75:6 1|11 16:6 2|36 82:6 3|12 75:6 4|12 6:6 5|39 42:6 6|72 94:6 7|10 25:6 8|73 32:6 9|10 89:6 10|5 82:7 1|36 57:7 2|42 84:7 3|57 13:7 4|5 44:7 5|51 19:7 6|78 26:7 7|19 40:7 8|99 15:7 9|85 73:7 10|58 28:8 1|9 62:8 2|12 4:8 3|5 90:8 4|94 37:8 5|1 32:8 6|76 59:8 7|44 80:8 8|19 99:8 9|20 12:8 10|85 58:9 1|88 58:9 2|71 95:9 3|63 64:9 4|56 78:9 5|56 15:9 6|100 8:9 7|77 88:9 8|91 81:9 9|27 21:9 10|71 32:10 1|76 30:10 2|64 39:10 3|87 13:10 4|26 84:10 5|75 34:10 6|91 74:10 7|9 17:10 8|42 86:10 9|64 95:10 10</relation>
    <relation name="R181" arity="2" nbTuples="100" semantics="soft" defaultCost="infinity">32 85:1 1|80 28:1 2|93 25:1 3|60 49:1 4|50 89:1 5|43 28:1 6|97 7:1 7|5 9:1 8|27 12:1 9|25 31:1 10|20 66:2 1|100 7:2 2|93 81:2 3|56 78:2 4|51 96:2 5|91 41:2 6|48 20:2 7|8 19:2 8|84 13:2 9|48 3:2 10|54 53:3 1|5 67:3 2|64 59:3 3|5 54:3 4|43 58:3 5|87 90:3 6|82 15:3 7|45 75:3 8|69 30:3 9|28 99:3 10|39 91:4 1|60 90:4 2|89 41:4 3|39 34:4 4|83 90:4 5|7 64:4 6|63 19:4 7|4 54:4 8|31 74:4 9|48 7:4 10|98 68:5 1|37 93:5 2|100 88:5 3|50 41:5 4|84 8:5 5|55 41:5 6|10 8:5 7|59 16:5 8|89 7:5 9|100 35:5 10|54 18:6 1|8 69:6 2|24 41:6 3|57 5:6 4|28 47:6 5|1 78:6 6|79 85:6 7|65 91:6 8|67 100:6 9|83 43:6 10|96 38:7 1|93 16:7 2|46 81:7 3|97 100:7 4|44 37:7 5|45 11:7 6|30 88:7 7|85 57:7 8|91 92:7 9|14 100:7 10|71 16:8 1|83 87:8 2|100 71:8 3|98 92:8 4|14 17:8 5|12 49:8 6|92 3:8 7|45 64:8 8|40 95:8 9|77 93:8 10|52 85:9 1|85 6:9 2|54 24:9 3|15 79:9 4|73 100:9 5|92 63:9 6|18 30:9 7|57 31:9 8|60 100:9 9|44 13:9 10|65 82:10 1|100 80:10 2|45 93:10 3|5 52:10 4|54 62:10 5|99 85:10 6|77 48:10 7|42 76:10 8|48 19:10 9|23 37:10 10</relation>
    <relation name="R182" arity="2" nbTuples="100" semantics="soft" defaultCost="infinity">98 10:1 1|33 84:1 2|35 37:1 3|38 72:1 4|9 74:1 5|54 47:1 6|14 53:1 7|17 54:1 8|89 76:1 9|35 99:1 10|8 18:2 1|79 14:2 2|35 94:2 3|20 70:2 4|3 93:2 5|12 38:2 6|14 67:2 7|89 51:2 8|98 98:2 9|33 55:2 10|57 67:3 1|15 52:3 2|27 78:3 3|89 65:3 4|37 3:3 5|55 27:3 6|90 57:3 7|4 92:3 8|9 21:3 9|14 41:3 10|95 72:4 1|21 81:4 2|3 30:4 3|31 12:4 4|13 25:4 5|100 49:4 6|95 92:4 7|62 78:4 8|75 92:4 9|61 71:4 10|4 27:5 1|68 36:5 2|86 78:5 3|100 60:5 4|87 29:5 5|35 68:5 6|29 2:5 7|4 66:5 8|29 8:5 9|80 67:5 10|66 47:6 1|37 9:6 2|48 92:6 3|18 4:6 4|87 33:6 5|96 22:6 6|68 51:6 7|5 1:6 8|49 62:6 9|39 64:6 10|25 32:7 1|62 22:7 2|100 75:7 3|33 30:7 4|6 19:7 5|68 78:7 6|93 100:7 7|92 72:7 8|52 58:7 9|63 9:7 10|26 88:8 1|87 5:8 2|55 5:8 3|95 3:8 4|76 76:8 5|55 58:8 6|36 84:8 7|21 40:8 8|93 92:8 9|33 3:8 10|93 77:9 1|23 3:9 2|81 37:9 3|100 70:9 4|50 71:9 5|19 68:9 6|98 69:9 7|4 17:9 8|38 41:9 9|65 74:9 10|23 96:10 1|1 36:10 2|3 37:10 3|84 39:10 4|90 46:10 5|37 97:10 6|16 4:10 7|74 67:10 8|90 70:10 9|48 69:10 10</relation>
    <relation name="R183" arity="2" nbTuples="100" semantics="soft" defaultCost="infinity">24 71:1 1|67 68:1 2|77 100:1 3|60 60:1 4|78 60:1 5|56 74:1 6|39 62:1 7|17 79:1 8|19 16:1 9|1 38:1 10|20 27:2 1|62 12:2 2|8 66:2 3|86 42:2 4|98 37:2 5|56 38:2 6|42 47:2 7|87 53:2 8|60 44:2 9|6 65:2 10|76 56:3 1|72 91:3 2|26 53:3 3|33 42:3 4|46 26:3 5|50 21:3 6|20 55:3 7|21 70:3 8|83 31:3 9|22 63:3 10|77 84:4 1|96 38:4 2|36 54:4 3|24 92:4 4|46 45:4 5|46 38:4 6|55 94:4 7|54 68:4 8|24 90:4 9|94 47:4 10|9 86:5 1|13 18:5 2|27 42:5 3|48 79:5 4|27 60:5 5|20 66:5 6|89 87:5 7|20 39:5 8|100 59:5 9|75 75:5 10|42 1:6 1|85 32:6 2|71 7:6 3|69 48:6 4|23 61:6 5|5 19:6 6|5 77:6 7|82 7:6 8|97 68:6 9|57 13:6 10|21 12:7 1|10 48:7 2|8 85:7 3|32 59:7 4|18 4:7 5|7 29:7 6|89 55:7 7|92 45:7 8|40 17:7 9|38 55:7 10|96 73:8 1|10 36:8 2|43 24:8 3|84 51:8 4|47 97:8 5|22 22:8 6|82 86:8 7|41 58:8 8|72 46:8 9|65 29:8 10|17 1:9 1|95 66:9 2|17 22:9 3|95 40:9 4|99 89:9 5|78 89:9 6|60 30:9 7|88 8:9 8|9 5:9 9|33 51:9 10|16 3:10 1|80 69:10 2|38 79:10 3|41 5:10 4|50 60:10 5|1 88:10 6|37 47:10 7|88 44:10 8|26 27:10 9|1 93:10 10</relation>
    <relation name="R184" arity="2" nbTuples="100" semantics="soft" defaultCost="infinity">87 99:1 1|77 56:1 2|63 31:1 3|80 79:1 4|51 73:1 5|10 26:1 6|63 33:1 7|66 87:1 8|16 73:1 9|4 2:1 10|43 46:2 1|1 94:2 2|38 68:2 3|99 72:2 4|87 82:2 5|34 65:2 6|52 35:2 7|85 15:2 8|91 4:2 9|36 57:2 10|96 19:3 1|64 24:3 2|80 87:3 3|65 65:3 4|66 43:3 5|95 23:3 6|8 98:3 7|72 67:3 8|23 88:3 9|17 19:3 10|72 76:4 1|11 1:4 2|83 22:4 3|41 51:4 4|5 50:4 5|90 66:4 6|83 46:4 7|37 48:4 8|34 24:4 9|95 56:4 10|5 98:5 1|85 93:5 2|3 46:5 3|52 55:5 4|87 17:5 5|54 63:5 6|10 1:5 7|27 47:5 8|66 66:5 9|14 82:5 10|3 22:6 1|61 25:6 2|35 77:6 3|21 17:6 4|32 2:6 5|9 14:6 6|87 38:6 7|11 100:6 8|59 43:6 9|21 25:6 10|96 70:7 1|100 57:7 2|63 91:7 3|76 1:7 4|70 33:7 5|78 77:7 6|3 29:7 7|74 51:7 8|38 80:7 9|32 44:7 10|19 27:8 1|29 51:8 2|94 44:8 3|58 33:8 4|82 83:8 5|38 75:8 6|89 12:8 7|23 27:8 8|31 99:8 9|98 86:8 10|48 45:9 1|6 10:9 2|52 61:9 3|13 86:9 4|61 31:9 5|15 45:9 6|84 44:9 7|2 20:9 8|61 83:9 9|66 44:9 10|72 40:10 1|3 79:10 2|99 21:10 3|77 86:10 4|83 85:10 5|41 42:10 6|76 2:10 7|92 33:10 8|64 40:10 9|93 52:10 10</relation>
    <relation name="R185" arity="2" nbTuples="100" semantics="soft" defaultCost="infinity">92 87:1 1|69 67:1 2|11 39:1 3|78 31:1 4|17 51:1 5|70 37:1 6|72 30:1 7|46 53:1 8|8 83:1 9|43 80:1 10|9 45:2 1|57 52:2 2|4 33:2 3|97 79:2 4|81 96:2 5|60 30:2 6|99 91:2 7|1 49:2 8|41 74:2 9|15 78:2 10|56 29:3 1|52 79:3 2|42 99:3 3|36 41:3 4|20 10:3 5|97 60:3 6|97 50:3 7|21 89:3 8|44 67:3 9|21 84:3 10|54 74:4 1|13 59:4 2|23 7:4 3|3 100:4 4|64 48:4 5|13 3:4 6|32 70:4 7|26 38:4 8|54 41:4 9|17 36:4 10|66 79:5 1|99 69:5 2|42 17:5 3|70 84:5 4|70 37:5 5|97 39:5 6|57 52:5 7|60 69:5 8|91 69:5 9|53 3:5 10|35 72:6 1|68 78:6 2|75 13:6 3|51 46:6 4|16 37:6 5|73 18:6 6|25 1:6 7|5 66:6 8|72 8:6 9|78 28:6 10|57 95:7 1|15 65:7 2|22 100:7 3|83 31:7 4|47 64:7 5|45 53:7 6|17 87:7 7|51 18:7 8|42 16:7 9|59 86:7 10|22 14:8 1|14 19:8 2|77 15:8 3|8 69:8 4|2 48:8 5|41 92:8 6|35 68:8 7|67 10:8 8|95 54:8 9|46 36:8 10|27 37:9 1|42 9:9 2|48 88:9 3|15 10:9 4|82 16:9 5|19 7:9 6|22 40:9 7|87 15:9 8|81 4:9 9|8 23:9 10|13 68:10 1|1 73:10 2|71 29:10 3|17 79:10 4|28 16:10 5|13 1:10 6|38 17:10 7|50 76:10 8|28 88:10 9|26 79:10 10</relation>
    <relation name="R186" arity="2" nbTuples="100" semantics="soft" defaultCost="infinity">32 18:1 1|15 56:1 2|20 35:1 3|12 44:1 4|73 35:1 5|94 93:1 6|56 82:1 7|88 66:1 8|76 93:1 9|98 82:1 10|85 83:2 1|100 93:2 2|75 77:2 3|21 10:2 4|41 96:2 5|19 67:2 6|35 8:2 7|60 47:2 8|96 11:2 9|44 42:2 10|92 29:3 1|64 87:3 2|83 76:3 3|85 62:3 4|38 45:3 5|34 7:3 6|76 100:3 7|50 83:3 8|59 11:3 9|83 52:3 10|96 32:4 1|75 44:4 2|89 80:4 3|26 46:4 4|59 37:4 5|63 11:4 6|32 54:4 7|64 94:4 8|98 30:4 9|25 70:4 10|80 85:5 1|87 25:5 2|22 31:5 3|32 29:5 4|1 38:5 5|93 83:5 6|87 50:5 7|32 44:5 8|10 8:5 9|5 81:5 10|12 26:6 1|83 11:6 2|18 39:6 3|53 55:6 4|39 66:6 5|6 65:6 6|38 3:6 7|25 8:6 8|35 66:6 9|62 71:6 10|91 34:7 1|8 7:7 2|94 5:7 3|9 23:7 4|33 25:7 5|91 84:7 6|54 51:7 7|87 75:7 8|6 20:7 9|92 62:7 10|77 18:8 1|35 56:8 2|73 78:8 3|20 86:8 4|35 47:8 5|59 67:8 6|8 86:8 7|96 53:8 8|92 32:8 9|70 46:8 10|30 36:9 1|91 51:9 2|6 85:9 3|93 47:9 4|10 4:9 5|60 67:9 6|53 21:9 7|99 88:9 8|3 2:9 9|71 19:9 10|75 17:10 1|11 43:10 2|62 71:10 3|57 11:10 4|97 52:10 5|96 91:10 6|49 54:10 7|54 30:10 8|49 61:10 9|39 51:10 10</relation>
    <relation name="R187" arity="2" nbTuples="100" semantics="soft" defaultCost="infinity">51 64:1 1|92 35:1 2|24 43:1 3|53 58:1 4|54 24:1 5|45 97:1 6|12 99:1 7|81 68:1 8|55 59:1 9|79 85:1 10|28 9:2 1|97 90:2 2|94 61:2 3|38 34:2 4|9 66:2 5|94 82:2 6|34 54:2 7|47 8:2 8|47 18:2 9|42 70:2 10|50 31:3 1|55 64:3 2|87 96:3 3|30 64:3 4|72 50:3 5|15 79:3 6|4 25:3 7|37 82:3 8|9 96:3 9|82 78:3 10|44 53:4 1|95 18:4 2|51 52:4 3|97 99:4 4|80 26:4 5|41 99:4 6|14 39:4 7|51 73:4 8|34 19:4 9|63 29:4 10|90 19:5 1|82 98:5 2|58 85:5 3|95 5:5 4|5 62:5 5|27 43:5 6|74 78:5 7|11 66:5 8|3 29:5 9|39 13:5 10|14 84:6 1|26 94:6 2|5 24:6 3|44 54:6 4|18 40:6 5|8 91:6 6|22 3:6 7|94 80:6 8|76 43:6 9|43 99:6 10|2 65:7 1|42 61:7 2|25 71:7 3|26 21:7 4|52 39:7 5|39 89:7 6|25 66:7 7|66 95:7 8|72 62:7 9|50 19:7 10|94 64:8 1|10 89:8 2|76 4:8 3|10 58:8 4|68 56:8 5|50 41:8 6|98 74:8 7|82 31:8 8|2 15:8 9|55 65:8 10|99 38:9 1|95 70:9 2|53 51:9 3|39 85:9 4|36 12:9 5|63 88:9 6|94 36:9 7|60 74:9 8|46 16:9 9|14 33:9 10|55 40:10 1|15 10:10 2|65 7:10 3|78 53:10 4|89 71:10 5|78 75:10 6|84 23:10 7|27 96:10 8|6 90:10 9|79 56:10 10</relation>
    <relation name="R188" arity="2" nbTuples="100" semantics="soft" defaultCost="infinity">98 5:1 1|51 33:1 2|34 63:1 3|43 36:1 4|22 84:1 5|15 88:1 6|91 57:1 7|24 66:1 8|68 45:1 9|40 93:1 10|70 8:2 1|2 68:2 2|10 6:2 3|91 23:2 4|91 6:2 5|42 13:2 6|73 76:2 7|75 61:2 8|53 69:2 9|12 59:2 10|32 80:3 1|78 14:3 2|98 18:3 3|24 60:3 4|9 61:3 5|94 72:3 6|78 73:3 7|49 66:3 8|95 97:3 9|22 66:3 10|65 9:4 1|96 90:4 2|44 7:4 3|38 7:4 4|68 70:4 5|85 2:4 6|5 12:4 7|72 70:4 8|38 22:4 9|37 71:4 10|97 89:5 1|38 72:5 2|64 78:5 3|67 86:5 4|49 31:5 5|95 72:5 6|16 47:5 7|46 99:5 8|46 2:5 9|56 64:5 10|68 78:6 1|73 94:6 2|57 49:6 3|53 60:6 4|1 6:6 5|85 65:6 6|45 4:6 7|27 82:6 8|100 13:6 9|68 57:6 10|74 2:7 1|18 8:7 2|67 70:7 3|70 5:7 4|72 87:7 5|52 30:7 6|13 24:7 7|29 72:7 8|7 79:7 9|59 44:7 10|24 35:8 1|45 78:8 2|84 37:8 3|84 56:8 4|100 89:8 5|86 60:8 6|88 37:8 7|47 82:8 8|3 33:8 9|93 18:8 10|6 31:9 1|79 87:9 2|78 11:9 3|19 28:9 4|12 87:9 5|46 68:9 6|30 6:9 7|36 24:9 8|16 10:9 9|29 1:9 10|64 98:10 1|71 91:10 2|81 82:10 3|22 91:10 4|28 9:10 5|75 17:10 6|79 97:10 7|65 95:10 8|12 94:10 9|25 88:10 10</relation>
    <relation name="R189" arity="2" nbTuples="100" semantics="soft" defaultCost="infinity">35 64:1 1|33 18:1 2|98 82:1 3|15 34:1 4|73 94:1 5|42 89:1 6|58 4:1 7|93 58:1 8|85 25:1 9|37 83:1 10|41 41:2 1|32 98:2 2|54 15:2 3|86 24:2 4|19 75:2 5|67 17:2 6|29 28:2 7|84 3:2 8|50 50:2 9|18 13:2 10|23 1:3 1|42 98:3 2|3 58:3 3|83 91:3 4|77 34:3 5|27 54:3 6|43 6:3 7|79 45:3 8|30 77:3 9|61 98:3 10|71 36:4 1|52 46:4 2|53 90:4 3|9 64:4 4|71 3:4 5|6 24:4 6|79 88:4 7|2 69:4 8|6 35:4 9|96 84:4 10|9 27:5 1|82 70:5 2|64 15:5 3|97 27:5 4|74 68:5 5|72 74:5 6|44 88:5 7|53 27:5 8|11 23:5 9|91 99:5 10|50 51:6 1|53 96:6 2|53 99:6 3|77 99:6 4|3 99:6 5|94 65:6 6|51 64:6 7|92 4:6 8|16 34:6 9|27 21:6 10|81 5:7 1|13 42:7 2|77 47:7 3|1 6:7 4|12 76:7 5|39 26:7 6|43 50:7 7|47 64:7 8|19 24:7 9|66 50:7 10|32 94:8 1|60 79:8 2|73 61:8 3|5 12:8 4|75 24:8 5|87 57:8 6|54 20:8 7|58 46:8 8|59 37:8 9|15 35:8 10|62 97:9 1|66 60:9 2|70 61:9 3|21 24:9 4|10 83:9 5|93 90:9 6|34 57:9 7|35 11:9 8|44 38:9 9|22 21:9 10|84 16:10 1|16 90:10 2|12 52:10 3|59 41:10 4|35 16:10 5|48 91:10 6|73 91:10 7|89 22:10 8|30 34:10 9|12 15:10 10</relation>
    <relation name="R190" arity="2" nbTuples="100" semantics="soft" defaultCost="infinity">38 39:1 1|21 52:1 2|70 54:1 3|80 22:1 4|59 82:1 5|12 52:1 6|80 8:1 7|41 1:1 8|21 73:1 9|70 61:1 10|48 28:2 1|64 35:2 2|8 99:2 3|60 68:2 4|37 16:2 5|37 37:2 6|38 36:2 7|77 22:2 8|74 50:2 9|60 17:2 10|85 38:3 1|47 61:3 2|49 78:3 3|73 14:3 4|51 35:3 5|86 24:3 6|91 78:3 7|36 89:3 8|38 5:3 9|17 46:3 10|95 83:4 1|2 77:4 2|37 55:4 3|19 55:4 4|25 94:4 5|61 35:4 6|46 33:4 7|72 10:4 8|9 39:4 9|21 45:4 10|62 47:5 1|21 55:5 2|100 38:5 3|68 39:5 4|34 60:5 5|59 80:5 6|84 97:5 7|32 72:5 8|52 4:5 9|15 9:5 10|42 34:6 1|22 66:6 2|14 12:6 3|94 59:6 4|6 100:6 5|37 75:6 6|6 69:6 7|100 36:6 8|59 68:6 9|51 62:6 10|80 45:7 1|53 72:7 2|76 92:7 3|23 95:7 4|5 28:7 5|55 10:7 6|9 57:7 7|98 89:7 8|40 5:7 9|95 86:7 10|51 68:8 1|84 44:8 2|61 40:8 3|85 82:8 4|39 71:8 5|28 81:8 6|7 42:8 7|56 37:8 8|82 79:8 9|29 62:8 10|68 46:9 1|79 37:9 2|22 51:9 3|50 39:9 4|8 27:9 5|73 31:9 6|69 68:9 7|30 76:9 8|89 22:9 9|13 42:9 10|55 71:10 1|2 42:10 2|66 45:10 3|74 57:10 4|11 79:10 5|61 67:10 6|39 8:10 7|45 37:10 8|61 99:10 9|52 100:10 10</relation>
    <relation name="R191" arity="2" nbTuples="100" semantics="soft" defaultCost="infinity">2 84:1 1|7 65:1 2|78 84:1 3|65 26:1 4|18 78:1 5|76 20:1 6|52 10:1 7|55 19:1 8|5 89:1 9|32 64:1 10|69 83:2 1|22 41:2 2|28 88:2 3|1 63:2 4|91 87:2 5|31 17:2 6|16 26:2 7|48 82:2 8|98 32:2 9|44 50:2 10|47 67:3 1|12 30:3 2|19 79:3 3|98 40:3 4|91 3:3 5|85 44:3 6|69 34:3 7|62 38:3 8|83 87:3 9|4 32:3 10|81 48:4 1|27 39:4 2|73 6:4 3|32 19:4 4|74 59:4 5|54 1:4 6|82 69:4 7|28 69:4 8|17 68:4 9|49 42:4 10|44 89:5 1|35 73:5 2|77 34:5 3|55 44:5 4|30 75:5 5|48 19:5 6|52 22:5 7|83 85:5 8|81 77:5 9|21 1:5 10|32 56:6 1|10 55:6 2|90 34:6 3|45 16:6 4|47 43:6 5|27 46:6 6|1 30:6 7|95 66:6 8|77 77:6 9|10 11:6 10|46 52:7 1|24 66:7 2|53 51:7 3|53 32:7 4|6 9:7 5|68 8:7 6|62 10:7 7|71 56:7 8|81 56:7 9|71 58:7 10|29 46:8 1|79 66:8 2|8 17:8 3|57 66:8 4|61 9:8 5|97 15:8 6|53 28:8 7|6 18:8 8|56 86:8 9|39 35:8 10|73 29:9 1|7 71:9 2|14 71:9 3|83 85:9 4|17 68:9 5|95 43:9 6|17 24:9 7|30 32:9 8|27 5:9 9|98 46:9 10|48 8:10 1|5 46:10 2|36 41:10 3|54 90:10 4|78 31:10 5|57 63:10 6|91 90:10 7|66 87:10 8|35 46:10 9|49 63:10 10</relation>
    <relation name="R192" arity="2" nbTuples="100" semantics="soft" defaultCost="infinity">43 69:1 1|10 48:1 2|31 79:1 3|57 45:1 4|78 93:1 5|10 42:1 6|25 93:1 7|23 9:1 8|90 91:1 9|54 52:1 10|33 8:2 1|19 69:2 2|10 63:2 3|12 69:2 4|18 26:2 5|18 67:2 6|46 73:2 7|58 88:2 8|19 48:2 9|86 56:2 10|5 29:3 1|47 6:3 2|11 59:3 3|43 65:3 4|88 96:3 5|74 41:3 6|100 40:3 7|48 78:3 8|87 54:3 9|8 7:3 10|82 24:4 1|8 82:4 2|33 80:4 3|2 33:4 4|41 98:4 5|20 69:4 6|58 38:4 7|8 93:4 8|52 32:4 9|93 89:4 10|74 88:5 1|46 100:5 2|23 73:5 3|13 3:5 4|95 46:5 5|12 70:5 6|79 49:5 7|47 68:5 8|43 75:5 9|23 63:5 10|80 60:6 1|85 66:6 2|12 78:6 3|36 63:6 4|36 52:6 5|90 54:6 6|87 13:6 7|77 40:6 8|33 9:6 9|92 87:6 10|45 67:7 1|84 18:7 2|18 1:7 3|38 62:7 4|75 54:7 5|38 43:7 6|80 75:7 7|7 67:7 8|2 21:7 9|45 15:7 10|32 84:8 1|25 40:8 2|3 77:8 3|84 27:8 4|97 74:8 5|56 69:8 6|38 84:8 7|31 50:8 8|22 90:8 9|58 97:8 10|48 70:9 1|50 20:9 2|98 75:9 3|9 2:9 4|90 54:9 5|76 39:9 6|63 47:9 7|64 67:9 8|5 98:9 9|47 98:9 10|90 4:10 1|87 70:10 2|40 14:10 3|70 72:10 4|7 86:10 5|71 47:10 6|81 5:10 7|16 51:10 8|100 81:10 9|37 16:10 10</relation>
    <relation name="R193" arity="2" nbTuples="100" semantics="soft" defaultCost="infinity">47 15:1 1|69 4:1 2|90 75:1 3|80 61:1 4|74 100:1 5|99 93:1 6|93 63:1 7|9 17:1 8|86 75:1 9|20 90:1 10|86 82:2 1|73 6:2 2|2 75:2 3|46 52:2 4|62 32:2 5|7 98:2 6|73 40:2 7|72 58:2 8|34 98:2 9|10 28:2 10|18 18:3 1|32 20:3 2|14 79:3 3|49 77:3 4|100 46:3 5|11 28:3 6|98 96:3 7|62 76:3 8|80 47:3 9|22 73:3 10|13 37:4 1|84 34:4 2|34 50:4 3|64 64:4 4|13 51:4 5|35 75:4 6|7 39:4 7|31 47:4 8|38 9:4 9|32 23:4 10|51 64:5 1|33 76:5 2|59 89:5 3|27 96:5 4|81 89:5 5|44 98:5 6|87 48:5 7|77 87:5 8|21 52:5 9|6 53:5 10|14 5:6 1|82 35:6 2|46 57:6 3|30 6:6 4|99 29:6 5|82 30:6 6|28 38:6 7|92 53:6 8|46 8:6 9|70 86:6 10|49 46:7 1|6 70:7 2|18 68:7 3|63 94:7 4|44 68:7 5|25 9:7 6|79 29:7 7|62 32:7 8|72 66:7 9|3 39:7 10|79 46:8 1|69 85:8 2|38 93:8 3|6 6:8 4|98 62:8 5|45 20:8 6|16 37:8 7|84 43:8 8|40 70:8 9|40 4:8 10|41 94:9 1|10 70:9 2|26 68:9 3|18 63:9 4|71 66:9 5|62 55:9 6|27 40:9 7|62 32:9 8|37 37:9 9|19 25:9 10|45 11:10 1|31 21:10 2|34 76:10 3|64 54:10 4|30 55:10 5|98 20:10 6|20 74:10 7|41 64:10 8|87 54:10 9|9 9:10 10</relation>
    <relation name="R194" arity="2" nbTuples="100" semantics="soft" defaultCost="infinity">23 1:1 1|2 20:1 2|11 27:1 3|22 33:1 4|75 55:1 5|38 90:1 6|63 91:1 7|20 85:1 8|29 28:1 9|86 26:1 10|65 27:2 1|21 88:2 2|20 9:2 3|44 65:2 4|76 39:2 5|18 68:2 6|71 19:2 7|50 68:2 8|88 47:2 9|11 63:2 10|76 22:3 1|1 38:3 2|54 59:3 3|39 28:3 4|86 72:3 5|14 90:3 6|7 92:3 7|9 92:3 8|99 86:3 9|67 72:3 10|80 50:4 1|75 14:4 2|19 59:4 3|56 42:4 4|5 81:4 5|29 26:4 6|37 50:4 7|64 56:4 8|45 60:4 9|91 55:4 10|55 9:5 1|33 39:5 2|16 87:5 3|28 87:5 4|49 33:5 5|81 17:5 6|79 76:5 7|23 86:5 8|47 63:5 9|98 52:5 10|16 85:6 1|77 90:6 2|55 51:6 3|20 4:6 4|24 27:6 5|24 62:6 6|84 79:6 7|71 98:6 8|80 33:6 9|85 50:6 10|36 97:7 1|8 94:7 2|80 72:7 3|89 91:7 4|58 9:7 5|14 65:7 6|36 61:7 7|43 60:7 8|77 34:7 9|36 52:7 10|89 97:8 1|23 53:8 2|73 15:8 3|45 31:8 4|82 7:8 5|26 59:8 6|58 50:8 7|75 19:8 8|92 95:8 9|95 43:8 10|48 74:9 1|66 20:9 2|9 41:9 3|13 64:9 4|77 17:9 5|18 56:9 6|28 61:9 7|30 92:9 8|63 11:9 9|31 58:9 10|80 48:10 1|63 96:10 2|37 18:10 3|91 11:10 4|10 61:10 5|88 21:10 6|1 21:10 7|20 60:10 8|10 2:10 9|10 70:10 10</relation>
    <relation name="R195" arity="2" nbTuples="100" semantics="soft" defaultCost="infinity">55 75:1 1|2 47:1 2|27 29:1 3|84 69:1 4|35 24:1 5|62 13:1 6|18 84:1 7|19 76:1 8|34 40:1 9|48 93:1 10|38 27:2 1|93 52:2 2|6 8:2 3|55 100:2 4|64 8:2 5|54 26:2 6|65 1:2 7|68 52:2 8|91 32:2 9|93 1:2 10|47 98:3 1|45 13:3 2|64 80:3 3|8 98:3 4|84 40:3 5|50 32:3 6|26 98:3 7|97 25:3 8|3 25:3 9|96 10:3 10|95 70:4 1|49 29:4 2|64 4:4 3|81 37:4 4|6 35:4 5|22 56:4 6|91 11:4 7|15 60:4 8|68 16:4 9|27 26:4 10|61 38:5 1|64 86:5 2|37 63:5 3|50 21:5 4|55 55:5 5|76 32:5 6|100 38:5 7|95 12:5 8|90 23:5 9|56 77:5 10|12 89:6 1|18 93:6 2|72 47:6 3|98 69:6 4|48 91:6 5|88 91:6 6|64 78:6 7|98 92:6 8|42 52:6 9|3 72:6 10|40 61:7 1|16 14:7 2|45 16:7 3|25 59:7 4|59 70:7 5|47 48:7 6|13 98:7 7|45 40:7 8|19 97:7 9|12 13:7 10|99 46:8 1|63 20:8 2|36 83:8 3|5 72:8 4|32 17:8 5|54 50:8 6|68 94:8 7|36 74:8 8|89 98:8 9|69 52:8 10|97 98:9 1|60 47:9 2|99 14:9 3|59 89:9 4|16 85:9 5|87 3:9 6|30 19:9 7|57 85:9 8|97 34:9 9|8 61:9 10|62 42:10 1|38 73:10 2|34 33:10 3|87 90:10 4|32 33:10 5|34 27:10 6|85 93:10 7|98 36:10 8|6 60:10 9|96 18:10 10</relation>
    <relation name="R196" arity="2" nbTuples="100" semantics="soft" defaultCost="infinity">56 9:1 1|11 84:1 2|25 21:1 3|11 89:1 4|8 74:1 5|54 63:1 6|18 72:1 7|24 41:1 8|80 43:1 9|11 7:1 10|85 16:2 1|25 75:2 2|38 89:2 3|22 10:2 4|91 73:2 5|96 38:2 6|27 21:2 7|1 62:2 8|23 34:2 9|26 63:2 10|63 42:3 1|92 38:3 2|6 79:3 3|54 94:3 4|90 62:3 5|26 79:3 6|72 2:3 7|75 50:3 8|5 15:3 9|43 93:3 10|40 75:4 1|37 65:4 2|19 25:4 3|99 56:4 4|37 42:4 5|9 95:4 6|99 21:4 7|72 3:4 8|70 36:4 9|90 97:4 10|14 12:5 1|29 33:5 2|49 43:5 3|10 14:5 4|95 58:5 5|35 54:5 6|92 70:5 7|13 16:5 8|52 96:5 9|96 68:5 10|80 83:6 1|49 85:6 2|34 25:6 3|77 65:6 4|35 30:6 5|1 51:6 6|12 37:6 7|37 49:6 8|54 53:6 9|32 1:6 10|29 56:7 1|76 51:7 2|98 60:7 3|20 33:7 4|40 34:7 5|73 90:7 6|31 21:7 7|18 25:7 8|33 99:7 9|72 78:7 10|72 94:8 1|68 25:8 2|18 60:8 3|42 82:8 4|79 99:8 5|39 7:8 6|12 18:8 7|13 3:8 8|95 97:8 9|78 29:8 10|65 34:9 1|77 23:9 2|20 53:9 3|94 95:9 4|95 49:9 5|84 22:9 6|87 64:9 7|9 18:9 8|41 73:9 9|93 94:9 10|68 12:10 1|51 8:10 2|40 65:10 3|53 82:10 4|15 49:10 5|71 58:10 6|91 86:10 7|14 28:10 8|35 30:10 9|9 1:10 10</relation>
    <relation name="R197" arity="2" nbTuples="100" semantics="soft" defaultCost="infinity">68 1:1 1|2 14:1 2|43 63:1 3|41 42:1 4|82 45:1 5|8 17:1 6|38 30:1 7|80 99:1 8|20 93:1 9|75 29:1 10|11 96:2 1|18 16:2 2|92 97:2 3|72 6:2 4|61 14:2 5|27 20:2 6|82 74:2 7|6 33:2 8|97 8:2 9|59 30:2 10|79 59:3 1|8 41:3 2|31 57:3 3|16 60:3 4|25 74:3 5|73 3:3 6|11 49:3 7|64 61:3 8|11 44:3 9|66 92:3 10|39 54:4 1|37 82:4 2|19 91:4 3|20 84:4 4|68 43:4 5|38 74:4 6|76 76:4 7|71 30:4 8|82 59:4 9|32 48:4 10|67 63:5 1|19 47:5 2|98 99:5 3|100 57:5 4|43 40:5 5|12 84:5 6|48 82:5 7|85 73:5 8|100 5:5 9|88 70:5 10|29 97:6 1|69 82:6 2|18 15:6 3|21 52:6 4|19 71:6 5|31 11:6 6|1 50:6 7|54 80:6 8|13 87:6 9|2 51:6 10|39 40:7 1|18 91:7 2|21 48:7 3|18 63:7 4|93 57:7 5|76 8:7 6|23 70:7 7|9 63:7 8|71 70:7 9|34 52:7 10|88 41:8 1|98 28:8 2|47 21:8 3|3 20:8 4|87 95:8 5|6 67:8 6|41 61:8 7|10 9:8 8|76 65:8 9|60 59:8 10|58 51:9 1|1 54:9 2|5 33:9 3|66 37:9 4|67 42:9 5|72 28:9 6|94 93:9 7|95 77:9 8|44 52:9 9|13 27:9 10|91 70:10 1|94 30:10 2|36 28:10 3|76 22:10 4|78 88:10 5|11 84:10 6|7 65:10 7|84 61:10 8|6 71:10 9|2 69:10 10</relation>
    <relation name="R198" arity="2" nbTuples="100" semantics="soft" defaultCost="infinity">71 3:1 1|41 53:1 2|82 16:1 3|68 27:1 4|24 26:1 5|22 68:1 6|16 71:1 7|16 9:1 8|43 53:1 9|38 24:1 10|22 18:2 1|71 78:2 2|95 75:2 3|25 60:2 4|30 33:2 5|67 27:2 6|80 78:2 7|78 9:2 8|28 76:2 9|84 49:2 10|16 78:3 1|43 15:3 2|78 34:3 3|32 94:3 4|16 32:3 5|48 74:3 6|49 24:3 7|92 28:3 8|27 13:3 9|6 69:3 10|64 18:4 1|49 71:4 2|39 61:4 3|53 47:4 4|68 59:4 5|94 59:4 6|67 57:4 7|85 63:4 8|49 74:4 9|80 90:4 10|77 65:5 1|6 66:5 2|74 98:5 3|47 24:5 4|6 45:5 5|22 19:5 6|24 84:5 7|58 56:5 8|87 48:5 9|13 80:5 10|38 33:6 1|22 85:6 2|96 23:6 3|90 72:6 4|5 98:6 5|71 38:6 6|75 7:6 7|14 32:6 8|50 31:6 9|34 29:6 10|88 78:7 1|27 18:7 2|19 77:7 3|34 73:7 4|27 98:7 5|29 91:7 6|55 37:7 7|72 58:7 8|71 63:7 9|96 37:7 10|11 58:8 1|2 65:8 2|66 44:8 3|39 68:8 4|54 15:8 5|100 93:8 6|76 90:8 7|18 23:8 8|45 94:8 9|70 3:8 10|19 20:9 1|87 75:9 2|8 96:9 3|68 24:9 4|5 31:9 5|33 84:9 6|23 16:9 7|6 56:9 8|19 86:9 9|13 79:9 10|97 68:10 1|86 71:10 2|27 80:10 3|34 55:10 4|100 63:10 5|77 5:10 6|3 85:10 7|98 95:10 8|86 61:10 9|15 88:10 10</relation>
    <relation name="R199" arity="2" nbTuples="100" semantics="soft" defaultCost="infinity">89 19:1 1|30 84:1 2|16 42:1 3|14 46:1 4|53 96:1 5|55 62:1 6|54 87:1 7|9 83:1 8|99 53:1 9|81 24:1 10|24 51:2 1|58 25:2 2|38 58:2 3|25 76:2 4|21 69:2 5|86 80:2 6|35 46:2 7|62 2:2 8|38 33:2 9|51 49:2 10|89 35:3 1|15 99:3 2|35 24:3 3|51 91:3 4|8 23:3 5|93 91:3 6|68 97:3 7|13 29:3 8|79 64:3 9|46 16:3 10|65 38:4 1|34 42:4 2|59 78:4 3|10 62:4 4|90 60:4 5|55 98:4 6|36 38:4 7|45 85:4 8|57 90:4 9|94 99:4 10|17 43:5 1|98 42:5 2|86 69:5 3|77 62:5 4|64 72:5 5|39 22:5 6|85 76:5 7|29 50:5 8|78 68:5 9|54 43:5 10|30 36:6 1|16 23:6 2|94 9:6 3|99 80:6 4|67 78:6 5|61 87:6 6|52 58:6 7|29 4:6 8|47 51:6 9|67 37:6 10|39 4:7 1|86 72:7 2|87 25:7 3|19 47:7 4|34 24:7 5|88 98:7 6|3 15:7 7|50 45:7 8|90 48:7 9|49 79:7 10|69 15:8 1|96 56:8 2|38 89:8 3|50 66:8 4|83 45:8 5|67 38:8 6|3 74:8 7|13 5:8 8|63 20:8 9|16 17:8 10|52 4:9 1|56 96:9 2|92 7:9 3|87 96:9 4|34 99:9 5|35 18:9 6|85 44:9 7|59 15:9 8|65 31:9 9|4 42:9 10|49 10:10 1|32 60:10 2|71 48:10 3|42 34:10 4|64 82:10 5|10 67:10 6|8 27:10 7|21 91:10 8|99 31:10 9|90 73:10 10</relation>
    <relation name="R200" arity="2" nbTuples="100" semantics="soft" defaultCost="infinity">100 21:1 1|35 94:1 2|44 19:1 3|55 79:1 4|71 91:1 5|97 54:1 6|20 13:1 7|21 64:1 8|76 31:1 9|80 80:1 10|98 31:2 1|5 52:2 2|34 23:2 3|55 19:2 4|49 78:2 5|100 100:2 6|33 90:2 7|60 20:2 8|90 34:2 9|76 98:2 10|64 37:3 1|94 30:3 2|3 18:3 3|49 67:3 4|86 74:3 5|23 38:3 6|53 25:3 7|81 6:3 8|43 93:3 9|52 13:3 10|19 10:4 1|4 34:4 2|84 21:4 3|78 94:4 4|17 77:4 5|86 11:4 6|52 78:4 7|51 42:4 8|84 92:4 9|72 44:4 10|48 17:5 1|95 63:5 2|45 24:5 3|80 16:5 4|81 7:5 5|66 49:5 6|92 80:5 7|25 81:5 8|63 15:5 9|56 6:5 10|29 3:6 1|8 23:6 2|10 73:6 3|66 64:6 4|87 37:6 5|86 70:6 6|57 42:6 7|2 84:6 8|89 80:6 9|17 9:6 10|1 18:7 1|82 14:7 2|33 79:7 3|44 48:7 4|25 35:7 5|36 58:7 6|27 38:7 7|60 11:7 8|69 55:7 9|55 45:7 10|71 47:8 1|66 74:8 2|52 66:8 3|20 38:8 4|97 49:8 5|20 67:8 6|65 6:8 7|1 1:8 8|100 2:8 9|40 9:8 10|75 2:9 1|28 15:9 2|18 5:9 3|94 50:9 4|29 92:9 5|58 24:9 6|48 94:9 7|13 27:9 8|38 48:9 9|98 38:9 10|5 34:10 1|89 69:10 2|69 44:10 3|56 25:10 4|66 49:10 5|60 7:10 6|100 23:10 7|32 82:10 8|50 76:10 9|80 64:10 10</relation>
    <relation name="R201" arity="2" nbTuples="100" semantics="soft" defaultCost="infinity">97 61:1 1|63 57:1 2|17 34:1 3|42 49:1 4|24 27:1 5|98 56:1 6|14 45:1 7|85 58:1 8|96 90:1 9|54 71:1 10|77 41:2 1|10 73:2 2|26 34:2 3|83 3:2 4|72 47:2 5|97 10:2 6|48 56:2 7|59 73:2 8|38 40:2 9|82 44:2 10|100 80:3 1|48 39:3 2|67 91:3 3|38 28:3 4|88 8:3 5|36 59:3 6|28 65:3 7|75 76:3 8|2 77:3 9|26 85:3 10|21 44:4 1|63 77:4 2|19 19:4 3|16 58:4 4|21 60:4 5|10 62:4 6|24 14:4 7|31 42:4 8|48 92:4 9|88 44:4 10|53 4:5 1|74 42:5 2|71 51:5 3|64 91:5 4|6 98:5 5|7 51:5 6|31 42:5 7|79 13:5 8|17 89:5 9|83 58:5 10|40 99:6 1|6 80:6 2|51 70:6 3|89 98:6 4|99 22:6 5|46 80:6 6|83 98:6 7|80 19:6 8|41 60:6 9|72 99:6 10|77 69:7 1|99 11:7 2|68 26:7 3|10 84:7 4|60 90:7 5|20 14:7 6|78 30:7 7|30 13:7 8|69 64:7 9|60 97:7 10|76 67:8 1|78 85:8 2|11 16:8 3|48 84:8 4|9 7:8 5|77 8:8 6|70 38:8 7|44 67:8 8|91 60:8 9|80 47:8 10|39 29:9 1|48 15:9 2|92 23:9 3|33 48:9 4|72 45:9 5|35 5:9 6|12 20:9 7|20 74:9 8|86 5:9 9|20 94:9 10|65 6:10 1|61 1:10 2|43 5:10 3|29 32:10 4|37 93:10 5|95 54:10 6|9 28:10 7|27 84:10 8|5 6:10 9|86 5:10 10</relation>
    <relation name="R202" arity="2" nbTuples="100" semantics="soft" defaultCost="infinity">57 84:1 1|43 99:1 2|25 93:1 3|14 45:1 4|70 78:1 5|74 61:1 6|20 45:1 7|45 4:1 8|61 13:1 9|75 86:1 10|31 84:2 1|96 82:2 2|99 82:2 3|57 76:2 4|21 45:2 5|31 19:2 6|40 82:2 7|57 30:2 8|32 55:2 9|68 18:2 10|70 77:3 1|41 71:3 2|32 72:3 3|66 89:3 4|26 80:3 5|66 49:3 6|21 53:3 7|32 86:3 8|53 32:3 9|10 19:3 10|70 55:4 1|69 52:4 2|1 9:4 3|31 9:4 4|2 97:4 5|45 1:4 6|82 72:4 7|44 29:4 8|66 25:4 9|63 92:4 10|40 42:5 1|92 79:5 2|40 59:5 3|59 76:5 4|92 76:5 5|74 64:5 6|68 31:5 7|60 26:5 8|56 61:5 9|58 25:5 10|27 23:6 1|75 82:6 2|74 71:6 3|61 29:6 4|68 72:6 5|99 61:6 6|82 30:6 7|17 100:6 8|89 4:6 9|63 20:6 10|3 95:7 1|42 69:7 2|17 6:7 3|55 83:7 4|51 52:7 5|50 73:7 6|19 60:7 7|89 42:7 8|80 67:7 9|18 43:7 10|71 81:8 1|3 26:8 2|18 65:8 3|82 50:8 4|48 52:8 5|12 75:8 6|51 12:8 7|2 4:8 8|16 35:8 9|53 67:8 10|78 18:9 1|52 28:9 2|36 1:9 3|85 100:9 4|32 5:9 5|3 47:9 6|24 20:9 7|38 100:9 8|30 85:9 9|18 57:9 10|12 90:10 1|28 36:10 2|20 66:10 3|75 82:10 4|1 1:10 5|79 39:10 6|26 60:10 7|73 24:10 8|25 68:10 9|10 73:10 10</relation>
    <relation name="R203" arity="2" nbTuples="100" semantics="soft" defaultCost="infinity">6 71:1 1|5 59:1 2|47 72:1 3|94 99:1 4|77 92:1 5|1 42:1 6|50 97:1 7|90 17:1 8|73 20:1 9|61 20:1 10|17 50:2 1|93 6:2 2|44 99:2 3|44 71:2 4|99 100:2 5|77 74:2 6|1 14:2 7|80 10:2 8|5 85:2 9|7 87:2 10|75 23:3 1|15 37:3 2|92 52:3 3|51 55:3 4|45 93:3 5|19 12:3 6|7 48:3 7|16 83:3 8|40 65:3 9|5 88:3 10|31 71:4 1|96 20:4 2|38 84:4 3|40 37:4 4|21 39:4 5|100 51:4 6|5 55:4 7|53 41:4 8|37 55:4 9|96 35:4 10|51 10:5 1|67 42:5 2|26 64:5 3|91 79:5 4|1 9:5 5|8 72:5 6|81 21:5 7|42 78:5 8|87 3:5 9|69 4:5 10|96 42:6 1|54 96:6 2|42 21:6 3|39 95:6 4|90 83:6 5|9 47:6 6|29 85:6 7|15 15:6 8|87 76:6 9|59 100:6 10|33 37:7 1|56 82:7 2|41 31:7 3|37 29:7 4|19 53:7 5|62 44:7 6|67 53:7 7|97 69:7 8|18 66:7 9|70 78:7 10|23 63:8 1|80 62:8 2|100 25:8 3|10 10:8 4|22 9:8 5|68 94:8 6|35 72:8 7|60 51:8 8|5 3:8 9|65 59:8 10|78 97:9 1|90 27:9 2|89 24:9 3|26 3:9 4|100 12:9 5|90 37:9 6|57 77:9 7|20 33:9 8|57 59:9 9|20 62:9 10|80 86:10 1|98 100:10 2|94 40:10 3|23 25:10 4|76 78:10 5|6 74:10 6|87 20:10 7|92 57:10 8|32 74:10 9|48 91:10 10</relation>
    <relation name="R204" arity="2" nbTuples="100" semantics="soft" defaultCost="infinity">95 64:1 1|87 32:1 2|75 87:1 3|18 30:1 4|83 94:1 5|32 71:1 6|39 18:1 7|25 38:1 8|100 79:1 9|45 24:1 10|76 78:2 1|99 42:2 2|68 96:2 3|86 87:2 4|17 80:2 5|50 85:2 6|90 32:2 7|10 16:2 8|57 87:2 9|12 85:2 10|80 96:3 1|81 32:3 2|49 6:3 3|94 20:3 4|95 79:3 5|64 32:3 6|6 63:3 7|30 58:3 8|99 82:3 9|12 66:3 10|64 1:4 1|89 12:4 2|100 75:4 3|22 33:4 4|39 79:4 5|88 78:4 6|43 89:4 7|3 89:4 8|96 77:4 9|30 78:4 10|42 41:5 1|7 8:5 2|11 27:5 3|44 33:5 4|85 31:5 5|97 8:5 6|75 22:5 7|13 26:5 8|56 80:5 9|64 41:5 10|99 75:6 1|7 32:6 2|40 93:6 3|13 22:6 4|99 41:6 5|64 30:6 6|16 62:6 7|79 24:6 8|79 8:6 9|78 14:6 10|63 39:7 1|42 81:7 2|38 24:7 3|1 79:7 4|11 57:7 5|55 65:7 6|68 25:7 7|51 51:7 8|29 72:7 9|5 46:7 10|22 76:8 1|90 61:8 2|29 46:8 3|71 28:8 4|67 30:8 5|28 20:8 6|23 11:8 7|42 31:8 8|54 81:8 9|34 18:8 10|72 66:9 1|13 73:9 2|64 67:9 3|98 63:9 4|99 18:9 5|80 48:9 6|15 31:9 7|50 35:9 8|72 44:9 9|90 30:9 10|44 63:10 1|31 11:10 2|64 50:10 3|20 26:10 4|90 79:10 5|88 5:10 6|53 62:10 7|3 71:10 8|52 4:10 9|25 6:10 10</relation>
    <relation name="R205" arity="2" nbTuples="100" semantics="soft" defaultCost="infinity">26 53:1 1|2 42:1 2|85 65:1 3|33 25:1 4|83 9:1 5|21 16:1 6|68 19:1 7|81 78:1 8|66 80:1 9|97 21:1 10|64 62:2 1|49 66:2 2|67 69:2 3|2 35:2 4|32 5:2 5|26 28:2 6|70 60:2 7|71 48:2 8|82 100:2 9|8 77:2 10|44 87:3 1|12 86:3 2|82 57:3 3|63 58:3 4|93 84:3 5|78 53:3 6|40 2:3 7|59 63:3 8|21 81:3 9|2 54:3 10|45 35:4 1|68 14:4 2|80 40:4 3|26 2:4 4|21 6:4 5|82 94:4 6|100 26:4 7|78 16:4 8|35 33:4 9|16 74:4 10|17 71:5 1|70 63:5 2|66 95:5 3|83 90:5 4|57 83:5 5|27 11:5 6|11 100:5 7|59 43:5 8|41 85:5 9|76 84:5 10|19 10:6 1|77 41:6 2|5 10:6 3|39 44:6 4|35 53:6 5|20 3:6 6|73 73:6 7|20 37:6 8|21 80:6 9|3 95:6 10|8 2:7 1|82 80:7 2|92 33:7 3|52 63:7 4|28 93:7 5|49 77:7 6|64 26:7 7|37 85:7 8|88 25:7 9|77 85:7 10|15 70:8 1|7 65:8 2|30 58:8 3|81 74:8 4|98 87:8 5|34 27:8 6|74 78:8 7|21 52:8 8|68 86:8 9|69 94:8 10|5 88:9 1|70 47:9 2|4 16:9 3|60 52:9 4|50 41:9 5|18 69:9 6|35 97:9 7|98 39:9 8|93 70:9 9|2 82:9 10|8 4:10 1|68 10:10 2|38 63:10 3|47 83:10 4|59 64:10 5|45 60:10 6|27 80:10 7|64 50:10 8|68 70:10 9|52 11:10 10</relation>
    <relation name="R206" arity="2" nbTuples="100" semantics="soft" defaultCost="infinity">85 25:1 1|45 100:1 2|3 42:1 3|66 5:1 4|31 6:1 5|41 98:1 6|5 76:1 7|45 37:1 8|90 47:1 9|29 75:1 10|52 72:2 1|10 37:2 2|88 44:2 3|85 60:2 4|3 17:2 5|6 86:2 6|22 74:2 7|27 48:2 8|27 76:2 9|20 8:2 10|27 95:3 1|9 27:3 2|46 24:3 3|41 94:3 4|89 2:3 5|53 67:3 6|62 95:3 7|84 37:3 8|79 25:3 9|64 33:3 10|42 54:4 1|12 86:4 2|96 82:4 3|82 57:4 4|79 23:4 5|20 49:4 6|53 29:4 7|30 15:4 8|66 88:4 9|88 5:4 10|46 62:5 1|86 70:5 2|23 96:5 3|1 5:5 4|78 66:5 5|92 80:5 6|97 9:5 7|82 68:5 8|42 19:5 9|56 88:5 10|3 69:6 1|12 1:6 2|71 93:6 3|35 43:6 4|80 2:6 5|20 6:6 6|25 14:6 7|83 9:6 8|92 47:6 9|59 53:6 10|64 65:7 1|18 78:7 2|73 20:7 3|11 22:7 4|15 47:7 5|37 77:7 6|29 8:7 7|92 51:7 8|60 41:7 9|73 42:7 10|20 84:8 1|38 41:8 2|83 28:8 3|97 3:8 4|86 78:8 5|95 7:8 6|52 54:8 7|78 1:8 8|12 42:8 9|54 77:8 10|35 54:9 1|82 25:9 2|27 100:9 3|88 63:9 4|66 84:9 5|56 40:9 6|79 62:9 7|2 85:9 8|21 2:9 9|31 63:9 10|44 53:10 1|86 94:10 2|63 2:10 3|49 75:10 4|58 85:10 5|33 38:10 6|55 17:10 7|83 9:10 8|76 65:10 9|78 73:10 10</relation>
    <relation name="R207" arity="2" nbTuples="100" semantics="soft" defaultCost="infinity">77 9:1 1|20 33:1 2|98 15:1 3|53 88:1 4|69 35:1 5|10 16:1 6|10 74:1 7|67 35:1 8|4 49:1 9|24 59:1 10|47 67:2 1|66 47:2 2|60 84:2 3|47 20:2 4|64 91:2 5|21 98:2 6|26 20:2 7|15 73:2 8|66 47:2 9|52 52:2 10|92 28:3 1|75 59:3 2|46 5:3 3|88 82:3 4|89 56:3 5|16 54:3 6|28 100:3 7|26 62:3 8|80 89:3 9|4 29:3 10|9 83:4 1|24 84:4 2|16 7:4 3|23 89:4 4|50 79:4 5|51 24:4 6|24 8:4 7|4 32:4 8|65 26:4 9|84 64:4 10|73 88:5 1|83 32:5 2|1 94:5 3|18 73:5 4|39 87:5 5|40 69:5 6|8 16:5 7|25 68:5 8|70 35:5 9|94 36:5 10|48 71:6 1|84 16:6 2|23 72:6 3|58 16:6 4|90 9:6 5|74 72:6 6|17 17:6 7|85 94:6 8|82 96:6 9|85 32:6 10|24 13:7 1|62 50:7 2|8 32:7 3|7 67:7 4|8 66:7 5|16 55:7 6|70 69:7 7|89 60:7 8|53 65:7 9|55 60:7 10|43 19:8 1|88 56:8 2|73 55:8 3|58 48:8 4|99 42:8 5|41 14:8 6|81 71:8 7|72 99:8 8|8 51:8 9|32 99:8 10|46 98:9 1|97 75:9 2|42 72:9 3|44 72:9 4|94 79:9 5|63 32:9 6|53 41:9 7|14 60:9 8|5 2:9 9|15 21:9 10|8 44:10 1|25 1:10 2|30 44:10 3|83 19:10 4|76 12:10 5|7 17:10 6|26 32:10 7|91 27:10 8|30 29:10 9|42 52:10 10</relation>
    <relation name="R208" arity="2" nbTuples="100" semantics="soft" defaultCost="infinity">70 70:1 1|24 94:1 2|91 32:1 3|73 66:1 4|19 34:1 5|80 83:1 6|28 96:1 7|80 92:1 8|15 28:1 9|52 79:1 10|1 34:2 1|69 82:2 2|63 67:2 3|25 87:2 4|2 62:2 5|80 7:2 6|11 16:2 7|96 98:2 8|32 97:2 9|18 83:2 10|31 1:3 1|32 12:3 2|16 5:3 3|61 39:3 4|70 97:3 5|34 24:3 6|65 8:3 7|94 49:3 8|19 16:3 9|77 50:3 10|2 6:4 1|78 96:4 2|30 82:4 3|30 19:4 4|37 91:4 5|61 41:4 6|54 64:4 7|89 67:4 8|54 54:4 9|66 1:4 10|15 85:5 1|71 17:5 2|37 11:5 3|38 81:5 4|13 45:5 5|55 20:5 6|53 85:5 7|25 4:5 8|33 24:5 9|60 97:5 10|67 46:6 1|18 25:6 2|14 40:6 3|6 99:6 4|66 81:6 5|90 36:6 6|76 99:6 7|98 96:6 8|2 42:6 9|98 97:6 10|35 47:7 1|19 29:7 2|89 4:7 3|41 36:7 4|52 10:7 5|29 16:7 6|16 23:7 7|85 25:7 8|84 91:7 9|6 85:7 10|60 88:8 1|3 5:8 2|28 55:8 3|76 66:8 4|5 92:8 5|96 29:8 6|6 28:8 7|18 82:8 8|9 69:8 9|76 43:8 10|100 70:9 1|34 4:9 2|73 86:9 3|38 16:9 4|48 23:9 5|31 75:9 6|94 73:9 7|61 9:9 8|69 41:9 9|54 10:9 10|23 26:10 1|93 21:10 2|50 28:10 3|55 25:10 4|55 36:10 5|23 65:10 6|54 68:10 7|94 58:10 8|4 9:10 9|60 61:10 10</relation>
    <relation name="R209" arity="2" nbTuples="100" semantics="soft" defaultCost="infinity">95 20:1 1|18 83:1 2|68 90:1 3|35 45:1 4|6 97:1 5|49 26:1 6|66 4:1 7|26 37:1 8|95 60:1 9|78 39:1 10|13 76:2 1|68 5:2 2|61 2:2 3|52 94:2 4|67 95:2 5|83 39:2 6|26 96:2 7|4 89:2 8|40 29:2 9|63 98:2 10|85 34:3 1|57 91:3 2|96 16:3 3|70 7:3 4|99 84:3 5|93 61:3 6|49 78:3 7|48 28:3 8|73 26:3 9|90 22:3 10|42 36:4 1|69 97:4 2|93 73:4 3|51 70:4 4|69 28:4 5|35 40:4 6|29 63:4 7|85 48:4 8|77 46:4 9|23 93:4 10|3 89:5 1|8 24:5 2|56 60:5 3|56 78:5 4|1 1:5 5|81 45:5 6|94 84:5 7|7 31:5 8|67 90:5 9|2 58:5 10|79 1:6 1|94 75:6 2|7 61:6 3|12 17:6 4|49 64:6 5|20 74:6 6|3 20:6 7|93 27:6 8|37 22:6 9|47 27:6 10|100 65:7 1|55 86:7 2|61 53:7 3|36 86:7 4|22 33:7 5|52 20:7 6|53 1:7 7|73 90:7 8|34 53:7 9|70 36:7 10|22 38:8 1|68 68:8 2|55 16:8 3|72 33:8 4|8 14:8 5|90 52:8 6|73 34:8 7|99 37:8 8|59 49:8 9|96 87:8 10|50 83:9 1|58 65:9 2|47 97:9 3|45 45:9 4|87 27:9 5|55 20:9 6|3 74:9 7|8 70:9 8|95 74:9 9|40 80:9 10|26 29:10 1|34 23:10 2|5 27:10 3|76 34:10 4|19 20:10 5|3 91:10 6|99 6:10 7|62 76:10 8|34 88:10 9|5 80:10 10</relation>
    <relation name="R210" arity="2" nbTuples="100" semantics="soft" defaultCost="infinity">49 67:1 1|60 51:1 2|39 78:1 3|6 19:1 4|99 49:1 5|99 32:1 6|47 29:1 7|98 33:1 8|22 9:1 9|72 58:1 10|51 30:2 1|47 64:2 2|37 48:2 3|44 64:2 4|69 33:2 5|76 49:2 6|81 17:2 7|32 91:2 8|95 50:2 9|56 85:2 10|50 65:3 1|27 46:3 2|98 83:3 3|91 39:3 4|66 71:3 5|68 60:3 6|22 64:3 7|15 87:3 8|39 71:3 9|1 52:3 10|80 7:4 1|40 83:4 2|14 63:4 3|59 16:4 4|47 93:4 5|26 89:4 6|44 59:4 7|63 62:4 8|87 44:4 9|57 37:4 10|14 25:5 1|34 8:5 2|73 54:5 3|43 82:5 4|2 6:5 5|45 82:5 6|86 87:5 7|93 68:5 8|70 47:5 9|74 82:5 10|8 55:6 1|14 44:6 2|13 51:6 3|29 29:6 4|31 41:6 5|39 61:6 6|97 27:6 7|53 68:6 8|52 31:6 9|90 65:6 10|82 32:7 1|39 40:7 2|40 60:7 3|26 63:7 4|10 3:7 5|95 13:7 6|76 92:7 7|39 15:7 8|78 31:7 9|62 39:7 10|6 100:8 1|76 99:8 2|66 27:8 3|65 99:8 4|72 100:8 5|34 26:8 6|60 81:8 7|39 22:8 8|89 53:8 9|30 25:8 10|95 16:9 1|77 10:9 2|1 59:9 3|46 18:9 4|26 81:9 5|84 8:9 6|33 90:9 7|20 47:9 8|73 43:9 9|38 81:9 10|100 42:10 1|2 33:10 2|27 70:10 3|80 7:10 4|73 93:10 5|26 78:10 6|91 11:10 7|1 93:10 8|93 21:10 9|53 27:10 10</relation>
    <relation name="R211" arity="2" nbTuples="100" semantics="soft" defaultCost="infinity">5 16:1 1|93 58:1 2|73 93:1 3|76 73:1 4|74 59:1 5|66 62:1 6|64 41:1 7|13 56:1 8|97 54:1 9|73 69:1 10|38 92:2 1|23 89:2 2|81 61:2 3|80 60:2 4|33 95:2 5|3 23:2 6|58 48:2 7|71 44:2 8|66 99:2 9|74 23:2 10|65 47:3 1|89 37:3 2|90 39:3 3|58 24:3 4|51 3:3 5|36 4:3 6|78 48:3 7|95 83:3 8|12 25:3 9|93 76:3 10|33 13:4 1|56 52:4 2|66 85:4 3|34 94:4 4|77 27:4 5|60 35:4 6|37 18:4 7|41 46:4 8|64 6:4 9|96 2:4 10|94 12:5 1|45 90:5 2|99 87:5 3|89 76:5 4|65 8:5 5|43 87:5 6|96 12:5 7|1 24:5 8|31 42:5 9|86 81:5 10|79 70:6 1|17 92:6 2|61 93:6 3|17 98:6 4|11 47:6 5|77 93:6 6|47 28:6 7|9 65:6 8|16 13:6 9|57 34:6 10|51 48:7 1|44 54:7 2|24 47:7 3|90 20:7 4|72 85:7 5|19 11:7 6|56 66:7 7|2 89:7 8|91 5:7 9|74 24:7 10|12 26:8 1|97 70:8 2|58 6:8 3|78 36:8 4|65 95:8 5|8 58:8 6|27 27:8 7|26 20:8 8|37 29:8 9|2 39:8 10|52 1:9 1|22 50:9 2|30 94:9 3|20 33:9 4|99 18:9 5|48 49:9 6|38 21:9 7|66 25:9 8|43 86:9 9|65 11:9 10|45 76:10 1|89 91:10 2|44 6:10 3|69 95:10 4|20 92:10 5|30 61:10 6|29 87:10 7|20 59:10 8|22 91:10 9|15 66:10 10</relation>
    <relation name="R212" arity="2" nbTuples="100" semantics="soft" defaultCost="infinity">33 79:1 1|5 96:1 2|6 94:1 3|10 49:1 4|49 1:1 5|1 51:1 6|88 3:1 7|93 57:1 8|14 87:1 9|65 67:1 10|94 82:2 1|92 40:2 2|34 69:2 3|45 72:2 4|20 2:2 5|87 8:2 6|94 91:2 7|7 6:2 8|69 1:2 9|98 35:2 10|38 6:3 1|14 57:3 2|46 83:3 3|90 18:3 4|9 96:3 5|97 44:3 6|21 69:3 7|66 17:3 8|69 44:3 9|20 81:3 10|93 47:4 1|36 32:4 2|50 11:4 3|12 91:4 4|23 12:4 5|86 7:4 6|8 31:4 7|27 69:4 8|9 74:4 9|79 57:4 10|74 2:5 1|52 13:5 2|17 87:5 3|55 60:5 4|33 45:5 5|76 62:5 6|15 20:5 7|30 60:5 8|63 73:5 9|93 11:5 10|46 66:6 1|94 72:6 2|24 63:6 3|89 7:6 4|47 84:6 5|69 91:6 6|77 42:6 7|51 30:6 8|8 99:6 9|74 36:6 10|75 39:7 1|94 14:7 2|20 3:7 3|100 87:7 4|49 38:7 5|86 70:7 6|54 46:7 7|8 1:7 8|86 49:7 9|27 19:7 10|79 10:8 1|90 2:8 2|77 92:8 3|12 30:8 4|99 86:8 5|58 92:8 6|68 37:8 7|65 30:8 8|81 20:8 9|53 22:8 10|58 64:9 1|58 45:9 2|89 85:9 3|98 25:9 4|17 28:9 5|23 67:9 6|58 91:9 7|16 99:9 8|18 47:9 9|28 66:9 10|72 59:10 1|1 80:10 2|11 44:10 3|87 91:10 4|13 100:10 5|22 69:10 6|83 11:10 7|9 31:10 8|28 84:10 9|74 74:10 10</relation>
    <relation name="R213" arity="2" nbTuples="100" semantics="soft" defaultCost="infinity">73 84:1 1|16 31:1 2|94 96:1 3|26 100:1 4|48 33:1 5|82 73:1 6|7 1:1 7|20 93:1 8|54 17:1 9|73 85:1 10|5 75:2 1|26 15:2 2|90 58:2 3|86 23:2 4|18 72:2 5|55 21:2 6|86 26:2 7|29 40:2 8|93 28:2 9|82 45:2 10|68 46:3 1|75 53:3 2|34 30:3 3|39 30:3 4|50 67:3 5|94 50:3 6|72 4:3 7|71 59:3 8|79 55:3 9|35 10:3 10|40 80:4 1|71 65:4 2|23 92:4 3|22 33:4 4|22 59:4 5|35 27:4 6|95 9:4 7|90 89:4 8|2 90:4 9|100 90:4 10|30 71:5 1|45 41:5 2|31 12:5 3|62 55:5 4|60 96:5 5|69 3:5 6|87 40:5 7|89 32:5 8|78 82:5 9|73 34:5 10|3 87:6 1|58 53:6 2|63 60:6 3|69 83:6 4|81 59:6 5|4 84:6 6|3 13:6 7|33 29:6 8|12 65:6 9|51 83:6 10|67 18:7 1|65 84:7 2|81 15:7 3|57 5:7 4|84 10:7 5|72 62:7 6|28 19:7 7|96 29:7 8|35 65:7 9|28 17:7 10|78 97:8 1|67 79:8 2|84 54:8 3|93 15:8 4|81 63:8 5|100 52:8 6|86 21:8 7|87 83:8 8|6 49:8 9|83 75:8 10|51 83:9 1|58 61:9 2|1 79:9 3|53 69:9 4|58 50:9 5|90 43:9 6|92 2:9 7|14 62:9 8|44 26:9 9|28 75:9 10|95 62:10 1|79 14:10 2|11 24:10 3|28 77:10 4|67 46:10 5|34 24:10 6|28 7:10 7|65 59:10 8|4 42:10 9|92 28:10 10</relation>
    <relation name="R214" arity="2" nbTuples="100" semantics="soft" defaultCost="infinity">23 65:1 1|40 92:1 2|81 7:1 3|85 32:1 4|85 45:1 5|72 33:1 6|85 20:1 7|79 18:1 8|30 29:1 9|85 12:1 10|76 68:2 1|56 20:2 2|96 20:2 3|1 46:2 4|89 89:2 5|71 63:2 6|64 67:2 7|9 16:2 8|65 86:2 9|71 12:2 10|42 54:3 1|84 47:3 2|55 64:3 3|60 77:3 4|30 28:3 5|55 59:3 6|64 62:3 7|31 54:3 8|75 41:3 9|51 80:3 10|97 93:4 1|94 19:4 2|80 37:4 3|88 47:4 4|42 100:4 5|83 97:4 6|8 95:4 7|59 35:4 8|14 89:4 9|17 67:4 10|29 21:5 1|54 85:5 2|13 17:5 3|42 87:5 4|69 54:5 5|7 23:5 6|92 27:5 7|93 35:5 8|72 8:5 9|55 86:5 10|44 56:6 1|31 10:6 2|86 94:6 3|70 14:6 4|28 76:6 5|70 50:6 6|33 68:6 7|63 54:6 8|18 34:6 9|80 32:6 10|25 9:7 1|13 92:7 2|37 92:7 3|33 80:7 4|21 34:7 5|40 18:7 6|2 100:7 7|42 3:7 8|63 86:7 9|30 74:7 10|100 40:8 1|89 19:8 2|20 60:8 3|4 53:8 4|74 31:8 5|65 55:8 6|21 56:8 7|52 45:8 8|80 82:8 9|47 15:8 10|79 68:9 1|2 43:9 2|51 29:9 3|90 64:9 4|15 49:9 5|88 64:9 6|77 97:9 7|30 71:9 8|44 19:9 9|28 39:9 10|82 69:10 1|95 3:10 2|83 99:10 3|40 82:10 4|68 62:10 5|83 73:10 6|86 81:10 7|43 47:10 8|44 33:10 9|66 63:10 10</relation>
    <relation name="R215" arity="2" nbTuples="100" semantics="soft" defaultCost="infinity">26 79:1 1|38 21:1 2|72 63:1 3|8 2:1 4|69 21:1 5|45 19:1 6|90 4:1 7|22 60:1 8|20 73:1 9|58 81:1 10|97 77:2 1|95 70:2 2|19 92:2 3|41 81:2 4|10 53:2 5|58 15:2 6|45 77:2 7|61 4:2 8|25 72:2 9|87 34:2 10|29 45:3 1|65 48:3 2|47 65:3 3|49 22:3 4|89 49:3 5|6 54:3 6|71 85:3 7|37 42:3 8|62 33:3 9|4 82:3 10|18 77:4 1|65 75:4 2|61 71:4 3|92 70:4 4|78 21:4 5|99 57:4 6|2 46:4 7|68 50:4 8|93 51:4 9|56 2:4 10|83 69:5 1|74 25:5 2|95 18:5 3|5 3:5 4|94 32:5 5|61 5:5 6|80 50:5 7|37 47:5 8|99 51:5 9|6 63:5 10|80 43:6 1|89 1:6 2|27 53:6 3|5 76:6 4|67 62:6 5|50 58:6 6|46 94:6 7|52 40:6 8|94 58:6 9|85 26:6 10|17 25:7 1|64 86:7 2|71 16:7 3|31 29:7 4|54 45:7 5|36 37:7 6|16 1:7 7|79 39:7 8|29 94:7 9|16 71:7 10|42 51:8 1|39 45:8 2|7 87:8 3|52 94:8 4|52 51:8 5|35 58:8 6|95 94:8 7|28 32:8 8|77 80:8 9|2 80:8 10|33 5:9 1|11 97:9 2|63 6:9 3|66 100:9 4|78 44:9 5|77 82:9 6|87 98:9 7|27 97:9 8|49 20:9 9|61 94:9 10|82 38:10 1|92 52:10 2|26 26:10 3|82 33:10 4|71 95:10 5|14 6:10 6|38 27:10 7|24 69:10 8|63 68:10 9|35 23:10 10</relation>
    <relation name="R216" arity="2" nbTuples="100" semantics="soft" defaultCost="infinity">73 99:1 1|71 76:1 2|51 11:1 3|45 24:1 4|91 99:1 5|23 34:1 6|11 14:1 7|3 24:1 8|35 98:1 9|60 98:1 10|7 84:2 1|77 82:2 2|64 93:2 3|18 91:2 4|36 61:2 5|7 26:2 6|48 71:2 7|82 93:2 8|74 56:2 9|98 46:2 10|9 22:3 1|35 4:3 2|3 6:3 3|78 44:3 4|97 92:3 5|7 17:3 6|43 69:3 7|5 85:3 8|24 36:3 9|3 39:3 10|1 20:4 1|3 4:4 2|1 18:4 3|22 24:4 4|20 8:4 5|35 44:4 6|68 58:4 7|80 22:4 8|99 88:4 9|72 37:4 10|77 26:5 1|9 54:5 2|91 45:5 3|11 68:5 4|100 36:5 5|96 62:5 6|34 64:5 7|40 50:5 8|59 87:5 9|71 5:5 10|42 25:6 1|56 36:6 2|87 51:6 3|76 89:6 4|79 9:6 5|93 26:6 6|4 20:6 7|59 52:6 8|89 60:6 9|11 43:6 10|23 36:7 1|86 57:7 2|45 39:7 3|45 3:7 4|50 89:7 5|53 48:7 6|62 53:7 7|28 85:7 8|30 52:7 9|54 70:7 10|61 54:8 1|26 84:8 2|61 77:8 3|36 77:8 4|97 37:8 5|63 2:8 6|68 81:8 7|22 62:8 8|86 86:8 9|4 19:8 10|18 99:9 1|27 87:9 2|84 48:9 3|42 23:9 4|18 71:9 5|63 3:9 6|10 22:9 7|98 23:9 8|9 99:9 9|11 76:9 10|21 7:10 1|32 58:10 2|83 92:10 3|32 70:10 4|74 44:10 5|26 67:10 6|53 79:10 7|14 56:10 8|29 35:10 9|82 6:10 10</relation>
    <relation name="R217" arity="2" nbTuples="100" semantics="soft" defaultCost="infinity">63 58:1 1|92 28:1 2|85 42:1 3|48 3:1 4|30 19:1 5|88 68:1 6|63 79:1 7|72 5:1 8|40 52:1 9|59 81:1 10|51 60:2 1|37 56:2 2|45 25:2 3|39 85:2 4|95 77:2 5|27 93:2 6|39 10:2 7|29 42:2 8|4 97:2 9|42 64:2 10|95 65:3 1|59 54:3 2|89 23:3 3|42 16:3 4|9 24:3 5|27 63:3 6|57 45:3 7|96 76:3 8|72 42:3 9|4 31:3 10|42 80:4 1|73 47:4 2|66 96:4 3|33 85:4 4|34 89:4 5|97 91:4 6|63 45:4 7|83 57:4 8|29 89:4 9|40 52:4 10|62 100:5 1|32 52:5 2|39 36:5 3|43 72:5 4|100 43:5 5|83 24:5 6|4 23:5 7|87 65:5 8|22 15:5 9|41 43:5 10|7 16:6 1|41 89:6 2|94 56:6 3|5 82:6 4|4 44:6 5|66 10:6 6|95 57:6 7|58 66:6 8|79 97:6 9|63 41:6 10|21 70:7 1|45 41:7 2|20 3:7 3|74 32:7 4|85 76:7 5|91 77:7 6|67 86:7 7|88 3:7 8|100 24:7 9|80 6:7 10|65 36:8 1|9 80:8 2|84 61:8 3|11 52:8 4|46 36:8 5|80 57:8 6|10 45:8 7|99 11:8 8|100 15:8 9|84 95:8 10|94 3:9 1|77 86:9 2|29 44:9 3|52 46:9 4|10 60:9 5|37 89:9 6|73 85:9 7|58 45:9 8|54 75:9 9|92 54:9 10|75 52:10 1|76 13:10 2|100 44:10 3|63 35:10 4|7 57:10 5|30 72:10 6|39 61:10 7|27 84:10 8|75 36:10 9|69 60:10 10</relation>
    <relation name="R218" arity="2" nbTuples="100" semantics="soft" defaultCost="infinity">70 52:1 1|61 12:1 2|96 94:1 3|40 88:1 4|86 7:1 5|81 5:1 6|74 5:1 7|32 95:1 8|100 92:1 9|67 40:1 10|64 49:2 1|41 76:2 2|74 17:2 3|4 5:2 4|71 85:2 5|59 100:2 6|54 72:2 7|2 40:2 8|25 92:2 9|79 41:2 10|40 74:3 1|56 51:3 2|52 12:3 3|99 81:3 4|17 91:3 5|65 51:3 6|98 92:3 7|36 70:3 8|52 12:3 9|34 37:3 10|5 6:4 1|100 45:4 2|20 11:4 3|10 9:4 4|32 94:4 5|88 42:4 6|6 98:4 7|29 87:4 8|68 65:4 9|89 59:4 10|20 64:5 1|89 94:5 2|91 40:5 3|22 44:5 4|93 75:5 5|57 80:5 6|56 32:5 7|42 31:5 8|67 45:5 9|89 39:5 10|35 94:6 1|75 35:6 2|82 18:6 3|15 35:6 4|20 81:6 5|93 78:6 6|19 34:6 7|16 17:6 8|71 5:6 9|20 21:6 10|72 45:7 1|9 22:7 2|87 79:7 3|29 13:7 4|43 16:7 5|87 73:7 6|99 77:7 7|84 78:7 8|71 38:7 9|17 28:7 10|38 68:8 1|25 17:8 2|72 17:8 3|66 46:8 4|22 80:8 5|12 82:8 6|30 28:8 7|17 50:8 8|57 22:8 9|62 43:8 10|51 45:9 1|2 35:9 2|58 59:9 3|55 88:9 4|10 88:9 5|47 39:9 6|21 22:9 7|90 85:9 8|21 49:9 9|21 54:9 10|15 94:10 1|16 19:10 2|11 81:10 3|34 79:10 4|66 8:10 5|74 89:10 6|6 71:10 7|14 24:10 8|63 51:10 9|11 3:10 10</relation>
    <relation name="R219" arity="2" nbTuples="100" semantics="soft" defaultCost="infinity">21 24:1 1|60 15:1 2|88 48:1 3|77 37:1 4|41 33:1 5|74 65:1 6|72 86:1 7|89 17:1 8|32 10:1 9|87 9:1 10|22 86:2 1|37 60:2 2|95 5:2 3|44 21:2 4|53 46:2 5|71 80:2 6|84 37:2 7|24 54:2 8|56 5:2 9|76 29:2 10|32 12:3 1|99 79:3 2|52 10:3 3|46 55:3 4|64 4:3 5|56 8:3 6|28 68:3 7|96 75:3 8|78 23:3 9|42 30:3 10|57 37:4 1|84 2:4 2|40 3:4 3|7 94:4 4|47 77:4 5|22 85:4 6|19 72:4 7|45 20:4 8|58 56:4 9|10 33:4 10|50 89:5 1|74 15:5 2|4 8:5 3|19 37:5 4|5 73:5 5|90 39:5 6|13 54:5 7|93 24:5 8|18 44:5 9|91 35:5 10|12 65:6 1|63 95:6 2|87 59:6 3|62 11:6 4|74 10:6 5|92 26:6 6|40 9:6 7|59 74:6 8|26 12:6 9|83 51:6 10|59 13:7 1|40 9:7 2|17 29:7 3|23 37:7 4|83 24:7 5|15 77:7 6|93 14:7 7|54 34:7 8|37 31:7 9|42 78:7 10|26 22:8 1|83 65:8 2|59 28:8 3|64 89:8 4|91 71:8 5|74 54:8 6|31 71:8 7|69 85:8 8|94 83:8 9|90 59:8 10|15 65:9 1|40 98:9 2|92 52:9 3|74 18:9 4|69 33:9 5|95 70:9 6|65 14:9 7|83 34:9 8|92 60:9 9|51 5:9 10|12 20:10 1|23 78:10 2|7 31:10 3|65 34:10 4|99 44:10 5|39 52:10 6|6 90:10 7|34 41:10 8|85 64:10 9|67 64:10 10</relation>
    <relation name="R220" arity="2" nbTuples="100" semantics="soft" defaultCost="infinity">89 92:1 1|40 13:1 2|80 2:1 3|48 6:1 4|95 28:1 5|99 17:1 6|31 17:1 7|57 30:1 8|95 45:1 9|38 7:1 10|39 81:2 1|6 60:2 2|89 89:2 3|92 32:2 4|43 85:2 5|15 95:2 6|42 42:2 7|32 83:2 8|31 52:2 9|66 89:2 10|41 38:3 1|32 99:3 2|63 56:3 3|84 3:3 4|66 67:3 5|47 31:3 6|17 74:3 7|5 77:3 8|89 12:3 9|76 32:3 10|89 24:4 1|26 62:4 2|65 75:4 3|3 7:4 4|9 53:4 5|54 11:4 6|76 89:4 7|62 59:4 8|61 95:4 9|95 15:4 10|22 18:5 1|65 15:5 2|11 99:5 3|39 37:5 4|97 87:5 5|74 94:5 6|81 5:5 7|56 86:5 8|77 10:5 9|36 86:5 10|26 22:6 1|86 16:6 2|10 99:6 3|80 25:6 4|10 18:6 5|94 60:6 6|95 67:6 7|59 91:6 8|66 42:6 9|39 30:6 10|71 61:7 1|100 70:7 2|7 41:7 3|51 34:7 4|77 94:7 5|61 49:7 6|18 27:7 7|39 99:7 8|33 61:7 9|47 47:7 10|38 15:8 1|59 2:8 2|63 46:8 3|3 77:8 4|20 43:8 5|21 42:8 6|65 69:8 7|97 17:8 8|23 28:8 9|12 15:8 10|82 28:9 1|76 26:9 2|86 42:9 3|67 54:9 4|47 23:9 5|27 30:9 6|65 93:9 7|17 74:9 8|96 83:9 9|4 64:9 10|50 53:10 1|78 22:10 2|74 24:10 3|88 50:10 4|3 64:10 5|92 100:10 6|84 9:10 7|91 47:10 8|53 20:10 9|5 56:10 10</relation>
    <relation name="R221" arity="2" nbTuples="100" semantics="soft" defaultCost="infinity">37 93:1 1|40 90:1 2|62 5:1 3|50 24:1 4|26 66:1 5|70 28:1 6|48 30:1 7|91 69:1 8|17 36:1 9|32 9:1 10|17 98:2 1|14 72:2 2|28 11:2 3|4 67:2 4|51 99:2 5|86 61:2 6|54 69:2 7|36 36:2 8|49 11:2 9|29 64:2 10|41 27:3 1|87 69:3 2|13 48:3 3|62 54:3 4|32 54:3 5|22 48:3 6|35 97:3 7|9 98:3 8|25 78:3 9|92 21:3 10|31 27:4 1|98 37:4 2|30 93:4 3|100 76:4 4|8 60:4 5|68 62:4 6|6 55:4 7|28 71:4 8|80 39:4 9|79 56:4 10|4 32:5 1|93 61:5 2|60 43:5 3|93 23:5 4|78 51:5 5|36 92:5 6|96 11:5 7|53 16:5 8|18 30:5 9|79 48:5 10|24 95:6 1|3 47:6 2|3 28:6 3|93 92:6 4|64 57:6 5|4 29:6 6|17 25:6 7|66 21:6 8|79 52:6 9|49 94:6 10|45 12:7 1|65 15:7 2|65 97:7 3|88 72:7 4|51 75:7 5|34 76:7 6|53 94:7 7|98 45:7 8|8 78:7 9|59 77:7 10|33 65:8 1|81 93:8 2|28 99:8 3|10 48:8 4|40 23:8 5|56 6:8 6|16 65:8 7|28 2:8 8|57 70:8 9|89 25:8 10|35 82:9 1|16 55:9 2|14 17:9 3|79 39:9 4|80 77:9 5|71 93:9 6|7 51:9 7|75 49:9 8|71 83:9 9|37 10:9 10|61 2:10 1|24 75:10 2|23 26:10 3|90 93:10 4|99 82:10 5|43 67:10 6|61 17:10 7|73 50:10 8|4 98:10 9|84 52:10 10</relation>
    <relation name="R222" arity="2" nbTuples="100" semantics="soft" defaultCost="infinity">82 46:1 1|45 93:1 2|80 69:1 3|36 21:1 4|78 28:1 5|11 31:1 6|53 86:1 7|65 35:1 8|72 54:1 9|54 27:1 10|63 2:2 1|6 20:2 2|42 40:2 3|73 34:2 4|39 49:2 5|48 60:2 6|27 91:2 7|5 6:2 8|68 99:2 9|81 20:2 10|34 4:3 1|92 45:3 2|80 35:3 3|88 60:3 4|100 94:3 5|6 48:3 6|27 95:3 7|9 8:3 8|78 10:3 9|58 43:3 10|25 91:4 1|6 20:4 2|45 64:4 3|43 45:4 4|83 37:4 5|8 37:4 6|50 14:4 7|98 60:4 8|35 22:4 9|14 9:4 10|55 54:5 1|86 24:5 2|59 19:5 3|80 66:5 4|43 12:5 5|21 54:5 6|43 17:5 7|27 37:5 8|81 54:5 9|97 46:5 10|27 14:6 1|36 55:6 2|66 40:6 3|98 50:6 4|44 4:6 5|20 100:6 6|7 2:6 7|86 1:6 8|29 58:6 9|91 63:6 10|100 15:7 1|9 95:7 2|70 71:7 3|64 43:7 4|11 89:7 5|67 35:7 6|18 28:7 7|61 96:7 8|78 7:7 9|24 79:7 10|94 15:8 1|7 7:8 2|77 88:8 3|69 78:8 4|41 69:8 5|35 61:8 6|37 49:8 7|51 75:8 8|17 57:8 9|40 7:8 10|91 79:9 1|43 8:9 2|38 14:9 3|48 78:9 4|84 77:9 5|15 41:9 6|89 86:9 7|96 82:9 8|95 98:9 9|18 6:9 10|95 60:10 1|25 87:10 2|34 13:10 3|9 41:10 4|2 71:10 5|49 75:10 6|22 77:10 7|66 51:10 8|3 29:10 9|38 14:10 10</relation>
    <relation name="R223" arity="2" nbTuples="100" semantics="soft" defaultCost="infinity">65 67:1 1|76 30:1 2|30 95:1 3|39 98:1 4|83 21:1 5|4 12:1 6|75 92:1 7|18 40:1 8|47 100:1 9|57 57:1 10|34 62:2 1|91 20:2 2|46 61:2 3|11 72:2 4|65 70:2 5|90 23:2 6|83 89:2 7|73 33:2 8|14 30:2 9|70 29:2 10|60 51:3 1|83 52:3 2|54 6:3 3|63 21:3 4|25 58:3 5|81 13:3 6|32 10:3 7|25 35:3 8|70 45:3 9|97 68:3 10|30 10:4 1|39 73:4 2|8 18:4 3|47 51:4 4|70 92:4 5|69 40:4 6|78 10:4 7|20 84:4 8|34 73:4 9|78 81:4 10|47 64:5 1|9 57:5 2|70 40:5 3|49 40:5 4|3 22:5 5|20 7:5 6|8 62:5 7|83 45:5 8|67 86:5 9|51 40:5 10|6 11:6 1|54 10:6 2|75 98:6 3|31 68:6 4|2 73:6 5|45 3:6 6|85 33:6 7|63 48:6 8|38 48:6 9|8 12:6 10|32 16:7 1|11 48:7 2|86 72:7 3|98 24:7 4|25 97:7 5|19 84:7 6|94 92:7 7|2 83:7 8|58 63:7 9|57 93:7 10|20 94:8 1|42 4:8 2|93 46:8 3|35 39:8 4|38 66:8 5|21 52:8 6|14 74:8 7|19 72:8 8|27 29:8 9|72 16:8 10|79 72:9 1|52 84:9 2|69 85:9 3|92 35:9 4|13 2:9 5|60 25:9 6|31 61:9 7|82 63:9 8|19 3:9 9|91 85:9 10|99 38:10 1|40 62:10 2|95 74:10 3|23 49:10 4|90 6:10 5|66 86:10 6|88 13:10 7|37 79:10 8|62 84:10 9|68 76:10 10</relation>
    <relation name="R224" arity="2" nbTuples="100" semantics="soft" defaultCost="infinity">34 85:1 1|43 82:1 2|96 88:1 3|96 75:1 4|47 6:1 5|97 71:1 6|15 34:1 7|30 62:1 8|55 65:1 9|62 22:1 10|77 24:2 1|4 29:2 2|23 98:2 3|84 90:2 4|52 42:2 5|41 65:2 6|81 1:2 7|96 37:2 8|55 50:2 9|29 29:2 10|54 63:3 1|74 71:3 2|18 79:3 3|73 18:3 4|81 22:3 5|97 22:3 6|12 42:3 7|82 55:3 8|45 95:3 9|92 91:3 10|44 20:4 1|96 65:4 2|63 35:4 3|70 40:4 4|11 91:4 5|64 11:4 6|6 16:4 7|71 30:4 8|66 12:4 9|99 4:4 10|56 37:5 1|90 7:5 2|30 69:5 3|6 7:5 4|1 9:5 5|38 96:5 6|76 56:5 7|47 9:5 8|43 65:5 9|68 69:5 10|41 47:6 1|70 33:6 2|67 98:6 3|73 66:6 4|58 69:6 5|41 87:6 6|82 28:6 7|18 19:6 8|8 5:6 9|55 2:6 10|54 46:7 1|94 88:7 2|46 62:7 3|96 1:7 4|74 82:7 5|74 5:7 6|31 97:7 7|80 83:7 8|36 10:7 9|23 7:7 10|77 92:8 1|20 36:8 2|25 76:8 3|5 79:8 4|7 4:8 5|66 97:8 6|33 6:8 7|65 53:8 8|65 42:8 9|28 34:8 10|52 46:9 1|89 34:9 2|36 43:9 3|89 9:9 4|14 30:9 5|78 43:9 6|60 60:9 7|43 57:9 8|82 84:9 9|77 93:9 10|47 65:10 1|45 80:10 2|7 99:10 3|54 54:10 4|39 39:10 5|33 39:10 6|99 51:10 7|13 70:10 8|66 9:10 9|75 17:10 10</relation>
    <relation name="R225" arity="2" nbTuples="100" semantics="soft" defaultCost="infinity">90 39:1 1|86 9:1 2|82 48:1 3|41 52:1 4|79 66:1 5|52 93:1 6|4 44:1 7|6 83:1 8|89 92:1 9|54 27:1 10|71 6:2 1|45 60:2 2|74 32:2 3|32 4:2 4|94 68:2 5|53 1:2 6|56 77:2 7|88 92:2 8|79 10:2 9|18 1:2 10|88 54:3 1|43 2:3 2|34 94:3 3|33 25:3 4|60 69:3 5|60 92:3 6|89 99:3 7|12 45:3 8|99 82:3 9|46 82:3 10|95 94:4 1|46 98:4 2|45 24:4 3|45 61:4 4|88 84:4 5|38 78:4 6|73 41:4 7|95 13:4 8|21 30:4 9|65 79:4 10|18 29:5 1|12 5:5 2|3 1:5 3|86 72:5 4|22 3:5 5|9 4:5 6|3 39:5 7|88 63:5 8|92 1:5 9|89 25:5 10|10 32:6 1|24 77:6 2|58 33:6 3|43 13:6 4|47 16:6 5|8 60:6 6|58 2:6 7|56 22:6 8|81 62:6 9|46 94:6 10|93 80:7 1|8 48:7 2|100 35:7 3|42 75:7 4|25 7:7 5|6 11:7 6|7 91:7 7|96 78:7 8|25 42:7 9|96 10:7 10|91 81:8 1|74 42:8 2|72 90:8 3|39 97:8 4|57 77:8 5|39 15:8 6|77 78:8 7|50 23:8 8|20 18:8 9|57 63:8 10|79 65:9 1|30 75:9 2|15 57:9 3|18 31:9 4|28 94:9 5|43 5:9 6|55 59:9 7|39 98:9 8|71 36:9 9|19 94:9 10|53 75:10 1|46 80:10 2|84 69:10 3|92 38:10 4|90 83:10 5|37 61:10 6|32 8:10 7|80 31:10 8|84 96:10 9|86 60:10 10</relation>
    <relation name="R226" arity="2" nbTuples="100" semantics="soft" defaultCost="infinity">46 66:1 1|91 70:1 2|6 50:1 3|35 67:1 4|40 13:1 5|10 38:1 6|42 39:1 7|76 3:1 8|23 76:1 9|79 11:1 10|89 60:2 1|41 85:2 2|69 82:2 3|3 5:2 4|50 76:2 5|31 3:2 6|42 46:2 7|21 70:2 8|54 13:2 9|57 43:2 10|12 45:3 1|40 81:3 2|18 59:3 3|88 12:3 4|91 48:3 5|24 86:3 6|30 14:3 7|10 38:3 8|71 75:3 9|59 21:3 10|21 21:4 1|45 71:4 2|68 21:4 3|71 94:4 4|47 77:4 5|1 94:4 6|70 50:4 7|49 94:4 8|8 94:4 9|28 19:4 10|71 60:5 1|95 88:5 2|77 73:5 3|13 35:5 4|30 73:5 5|20 5:5 6|97 100:5 7|47 29:5 8|77 84:5 9|49 20:5 10|93 80:6 1|29 98:6 2|72 2:6 3|98 88:6 4|96 71:6 5|100 21:6 6|73 37:6 7|43 95:6 8|71 78:6 9|22 61:6 10|83 38:7 1|97 14:7 2|10 30:7 3|51 9:7 4|73 77:7 5|61 2:7 6|10 38:7 7|51 13:7 8|2 28:7 9|12 60:7 10|77 7:8 1|60 19:8 2|86 100:8 3|45 41:8 4|100 64:8 5|16 42:8 6|79 16:8 7|93 99:8 8|90 12:8 9|83 43:8 10|75 45:9 1|72 85:9 2|99 27:9 3|40 64:9 4|46 22:9 5|42 56:9 6|40 50:9 7|33 65:9 8|61 39:9 9|78 40:9 10|75 55:10 1|98 58:10 2|67 63:10 3|82 78:10 4|57 87:10 5|4 22:10 6|19 24:10 7|92 39:10 8|39 4:10 9|69 62:10 10</relation>
    <relation name="R227" arity="2" nbTuples="100" semantics="soft" defaultCost="infinity">94 93:1 1|59 69:1 2|68 55:1 3|55 36:1 4|20 17:1 5|10 33:1 6|48 96:1 7|48 61:1 8|7 2:1 9|10 48:1 10|41 20:2 1|67 82:2 2|69 56:2 3|81 22:2 4|10 40:2 5|70 42:2 6|62 24:2 7|66 59:2 8|67 74:2 9|44 28:2 10|84 86:3 1|28 70:3 2|44 4:3 3|99 37:3 4|12 2:3 5|21 15:3 6|15 6:3 7|1 10:3 8|69 20:3 9|85 72:3 10|46 89:4 1|24 33:4 2|48 71:4 3|38 92:4 4|24 81:4 5|90 80:4 6|35 42:4 7|77 2:4 8|19 42:4 9|31 78:4 10|9 85:5 1|14 50:5 2|71 6:5 3|13 85:5 4|10 94:5 5|96 13:5 6|100 75:5 7|71 42:5 8|6 77:5 9|89 14:5 10|82 12:6 1|74 23:6 2|96 95:6 3|37 13:6 4|50 23:6 5|4 87:6 6|27 52:6 7|14 71:6 8|7 4:6 9|19 31:6 10|22 45:7 1|29 98:7 2|48 6:7 3|47 77:7 4|45 15:7 5|59 40:7 6|45 42:7 7|12 47:7 8|36 68:7 9|17 65:7 10|41 35:8 1|96 9:8 2|11 40:8 3|81 48:8 4|40 88:8 5|1 4:8 6|98 35:8 7|41 70:8 8|7 14:8 9|47 81:8 10|55 58:9 1|33 79:9 2|9 76:9 3|22 1:9 4|7 22:9 5|75 77:9 6|62 95:9 7|88 80:9 8|62 2:9 9|33 36:9 10|56 58:10 1|87 1:10 2|35 58:10 3|56 48:10 4|87 20:10 5|8 4:10 6|63 64:10 7|75 71:10 8|14 69:10 9|17 14:10 10</relation>
    <relation name="R228" arity="2" nbTuples="100" semantics="soft" defaultCost="infinity">95 2:1 1|67 23:1 2|5 23:1 3|57 8:1 4|99 10:1 5|100 29:1 6|69 63:1 7|56 98:1 8|7 5:1 9|26 41:1 10|62 19:2 1|28 88:2 2|2 3:2 3|100 60:2 4|21 75:2 5|26 45:2 6|8 13:2 7|15 55:2 8|73 46:2 9|1 76:2 10|46 89:3 1|100 45:3 2|16 53:3 3|70 1:3 4|56 46:3 5|19 85:3 6|66 100:3 7|95 86:3 8|15 91:3 9|58 88:3 10|21 14:4 1|32 51:4 2|80 18:4 3|6 60:4 4|89 22:4 5|90 68:4 6|46 65:4 7|46 29:4 8|73 67:4 9|27 42:4 10|16 41:5 1|20 7:5 2|19 80:5 3|55 5:5 4|83 61:5 5|52 12:5 6|62 69:5 7|44 84:5 8|2 60:5 9|11 27:5 10|30 96:6 1|41 26:6 2|4 51:6 3|66 85:6 4|96 39:6 5|43 77:6 6|53 78:6 7|74 11:6 8|71 73:6 9|93 64:6 10|71 57:7 1|78 48:7 2|99 7:7 3|87 17:7 4|84 11:7 5|33 52:7 6|90 70:7 7|14 24:7 8|43 50:7 9|64 34:7 10|88 28:8 1|60 29:8 2|36 33:8 3|34 91:8 4|79 73:8 5|51 94:8 6|9 47:8 7|88 42:8 8|80 22:8 9|25 86:8 10|32 49:9 1|76 62:9 2|62 12:9 3|39 74:9 4|96 81:9 5|89 95:9 6|89 82:9 7|71 43:9 8|36 58:9 9|55 69:9 10|100 75:10 1|61 47:10 2|88 68:10 3|82 60:10 4|45 8:10 5|98 66:10 6|55 51:10 7|45 65:10 8|49 77:10 9|65 55:10 10</relation>
    <relation name="R229" arity="2" nbTuples="100" semantics="soft" defaultCost="infinity">21 41:1 1|44 88:1 2|97 14:1 3|82 73:1 4|37 89:1 5|95 58:1 6|21 11:1 7|6 38:1 8|91 94:1 9|21 12:1 10|55 53:2 1|93 66:2 2|4 20:2 3|61 24:2 4|4 62:2 5|33 63:2 6|37 79:2 7|10 71:2 8|3 17:2 9|87 88:2 10|91 82:3 1|53 48:3 2|96 10:3 3|10 15:3 4|39 24:3 5|69 91:3 6|51 60:3 7|40 52:3 8|21 34:3 9|15 61:3 10|82 81:4 1|77 91:4 2|87 1:4 3|100 91:4 4|63 91:4 5|77 10:4 6|78 78:4 7|26 19:4 8|30 96:4 9|47 44:4 10|69 6:5 1|58 45:5 2|25 92:5 3|25 91:5 4|24 15:5 5|32 75:5 6|33 68:5 7|47 33:5 8|29 3:5 9|35 68:5 10|86 4:6 1|69 72:6 2|7 84:6 3|94 81:6 4|68 95:6 5|82 27:6 6|38 73:6 7|73 68:6 8|33 42:6 9|34 28:6 10|17 35:7 1|72 99:7 2|5 2:7 3|59 10:7 4|46 24:7 5|47 3:7 6|52 75:7 7|62 4:7 8|33 89:7 9|26 34:7 10|24 77:8 1|25 44:8 2|42 14:8 3|76 22:8 4|16 31:8 5|23 78:8 6|18 33:8 7|49 73:8 8|88 59:8 9|68 28:8 10|88 26:9 1|9 6:9 2|54 78:9 3|18 38:9 4|3 96:9 5|17 56:9 6|25 19:9 7|27 18:9 8|72 65:9 9|37 81:9 10|58 23:10 1|13 51:10 2|18 65:10 3|77 41:10 4|65 90:10 5|71 49:10 6|32 99:10 7|82 52:10 8|63 82:10 9|68 49:10 10</relation>
    <relation name="R230" arity="2" nbTuples="100" semantics="soft" defaultCost="infinity">22 83:1 1|44 15:1 2|84 96:1 3|86 4:1 4|90 26:1 5|5 94:1 6|66 77:1 7|2 100:1 8|64 81:1 9|43 82:1 10|4 23:2 1|27 99:2 2|72 89:2 3|97 66:2 4|22 2:2 5|41 9:2 6|54 95:2 7|53 9:2 8|100 94:2 9|84 8:2 10|28 5:3 1|93 87:3 2|72 12:3 3|12 89:3 4|64 19:3 5|2 53:3 6|65 86:3 7|8 98:3 8|35 55:3 9|57 28:3 10|58 86:4 1|19 73:4 2|36 46:4 3|62 28:4 4|79 47:4 5|52 22:4 6|12 82:4 7|98 76:4 8|62 8:4 9|57 92:4 10|21 32:5 1|96 71:5 2|37 62:5 3|75 7:5 4|12 49:5 5|61 3:5 6|30 22:5 7|20 91:5 8|25 62:5 9|1 39:5 10|82 8:6 1|55 98:6 2|19 5:6 3|39 13:6 4|29 18:6 5|37 16:6 6|88 34:6 7|6 7:6 8|96 66:6 9|73 11:6 10|30 18:7 1|62 97:7 2|87 71:7 3|4 38:7 4|67 39:7 5|68 100:7 6|97 28:7 7|1 32:7 8|45 6:7 9|18 56:7 10|57 22:8 1|52 47:8 2|53 73:8 3|18 18:8 4|93 45:8 5|60 23:8 6|34 38:8 7|39 41:8 8|70 21:8 9|100 79:8 10|93 31:9 1|10 100:9 2|40 79:9 3|85 82:9 4|14 41:9 5|18 60:9 6|18 94:9 7|49 22:9 8|44 35:9 9|19 88:9 10|62 3:10 1|55 6:10 2|4 64:10 3|2 95:10 4|19 79:10 5|64 48:10 6|36 57:10 7|37 18:10 8|73 90:10 9|41 8:10 10</relation>
    <relation name="R231" arity="2" nbTuples="100" semantics="soft" defaultCost="infinity">97 60:1 1|10 97:1 2|7 95:1 3|89 26:1 4|62 61:1 5|24 13:1 6|56 58:1 7|10 35:1 8|93 14:1 9|21 80:1 10|18 69:2 1|59 61:2 2|79 43:2 3|53 12:2 4|54 9:2 5|40 41:2 6|67 98:2 7|97 1:2 8|92 97:2 9|39 14:2 10|38 99:3 1|14 93:3 2|9 13:3 3|11 67:3 4|88 71:3 5|74 36:3 6|66 71:3 7|61 48:3 8|21 78:3 9|11 33:3 10|13 95:4 1|92 69:4 2|72 95:4 3|79 37:4 4|95 28:4 5|92 57:4 6|13 76:4 7|14 62:4 8|17 62:4 9|3 50:4 10|99 14:5 1|29 99:5 2|59 77:5 3|91 16:5 4|74 2:5 5|5 60:5 6|43 32:5 7|87 54:5 8|42 33:5 9|43 92:5 10|95 40:6 1|7 17:6 2|51 97:6 3|86 37:6 4|54 13:6 5|40 49:6 6|76 72:6 7|44 13:6 8|16 74:6 9|65 29:6 10|84 17:7 1|72 64:7 2|29 68:7 3|60 76:7 4|4 9:7 5|75 97:7 6|59 7:7 7|82 40:7 8|63 70:7 9|51 90:7 10|1 42:8 1|55 97:8 2|44 5:8 3|96 56:8 4|15 52:8 5|82 22:8 6|70 24:8 7|28 97:8 8|92 76:8 9|70 95:8 10|44 21:9 1|3 70:9 2|92 42:9 3|42 81:9 4|72 54:9 5|34 54:9 6|12 70:9 7|65 79:9 8|65 8:9 9|30 2:9 10|60 37:10 1|25 31:10 2|1 80:10 3|25 2:10 4|62 48:10 5|19 43:10 6|77 94:10 7|62 82:10 8|21 49:10 9|58 49:10 10</relation>
    <relation name="R232" arity="2" nbTuples="100" semantics="soft" defaultCost="infinity">89 29:1 1|37 42:1 2|95 63:1 3|90 29:1 4|31 41:1 5|41 97:1 6|74 49:1 7|91 57:1 8|85 90:1 9|39 52:1 10|79 6:2 1|87 40:2 2|48 11:2 3|81 56:2 4|96 85:2 5|95 81:2 6|24 100:2 7|35 2:2 8|25 59:2 9|7 62:2 10|73 84:3 1|73 67:3 2|16 83:3 3|50 46:3 4|90 14:3 5|73 11:3 6|11 44:3 7|89 34:3 8|59 92:3 9|2 82:3 10|17 62:4 1|72 37:4 2|17 16:4 3|95 89:4 4|77 21:4 5|22 27:4 6|4 15:4 7|49 52:4 8|20 22:4 9|23 1:4 10|91 4:5 1|95 26:5 2|7 87:5 3|71 69:5 4|21 78:5 5|16 61:5 6|95 63:5 7|63 22:5 8|93 22:5 9|25 66:5 10|88 12:6 1|67 83:6 2|75 18:6 3|22 59:6 4|63 64:6 5|88 19:6 6|37 66:6 7|96 33:6 8|63 86:6 9|11 71:6 10|29 52:7 1|31 77:7 2|22 93:7 3|9 35:7 4|48 31:7 5|42 30:7 6|43 98:7 7|31 4:7 8|72 10:7 9|52 45:7 10|57 83:8 1|12 44:8 2|45 43:8 3|71 100:8 4|28 28:8 5|66 68:8 6|59 78:8 7|61 87:8 8|82 40:8 9|64 40:8 10|54 21:9 1|74 60:9 2|83 73:9 3|2 8:9 4|23 97:9 5|8 23:9 6|64 12:9 7|3 57:9 8|24 30:9 9|31 88:9 10|19 78:10 1|27 31:10 2|2 74:10 3|39 42:10 4|78 83:10 5|64 62:10 6|89 62:10 7|73 94:10 8|39 12:10 9|45 8:10 10</relation>
    <relation name="R233" arity="2" nbTuples="100" semantics="soft" defaultCost="infinity">41 54:1 1|100 92:1 2|40 48:1 3|96 83:1 4|15 8:1 5|34 38:1 6|75 42:1 7|7 35:1 8|8 99:1 9|61 31:1 10|83 99:2 1|16 9:2 2|100 61:2 3|67 29:2 4|97 49:2 5|2 91:2 6|83 29:2 7|24 98:2 8|99 91:2 9|52 25:2 10|63 5:3 1|47 82:3 2|23 54:3 3|57 55:3 4|64 72:3 5|46 48:3 6|25 21:3 7|21 21:3 8|79 38:3 9|32 46:3 10|81 75:4 1|13 22:4 2|41 73:4 3|45 7:4 4|5 94:4 5|96 27:4 6|9 81:4 7|26 86:4 8|85 95:4 9|97 78:4 10|95 15:5 1|30 87:5 2|84 98:5 3|14 39:5 4|73 22:5 5|83 56:5 6|61 68:5 7|70 73:5 8|55 96:5 9|100 21:5 10|89 54:6 1|66 55:6 2|15 43:6 3|25 6:6 4|90 28:6 5|82 48:6 6|90 19:6 7|79 63:6 8|28 96:6 9|32 5:6 10|17 80:7 1|99 85:7 2|93 42:7 3|88 72:7 4|53 44:7 5|19 3:7 6|90 13:7 7|97 5:7 8|2 76:7 9|36 81:7 10|32 63:8 1|85 26:8 2|55 39:8 3|30 51:8 4|60 19:8 5|9 83:8 6|88 58:8 7|68 62:8 8|72 26:8 9|3 88:8 10|9 7:9 1|86 34:9 2|24 94:9 3|26 43:9 4|26 8:9 5|37 42:9 6|35 48:9 7|13 84:9 8|84 7:9 9|55 60:9 10|4 50:10 1|93 3:10 2|92 61:10 3|59 53:10 4|26 65:10 5|100 27:10 6|37 46:10 7|9 97:10 8|72 61:10 9|21 60:10 10</relation>
[truncated: 1,344,464 more chars]
