# Supplementary material for: A local cost simulation-based algorithm to solve distributed constraint optimization problems
Source: PeerJ Comput Sci. 2023 Mar 17;9:e1296. doi: 10.7717/peerj-cs.1296 (PMC10280401; doi:10.7717/peerj-cs.1296)
Supplement: Supplemental Information 1 [file peerj-cs-09-1296-s001.zip › code/DCOP_LCS/problem/ADCOP——70_10_0.6/RANDOM_ADCOP_70_10_density_0.6_6.xml]

<instance>
  <presentation name="instance6" type="ADCOP" benchmark="RandomDCOP" model="Simple" constraintModel="TKC" format="XDisCSP 1.0" />
  <agents nbAgents="70">
    <agent name="A1" id="1" description="Agent 1" />
    <agent name="A2" id="2" description="Agent 2" />
    <agent name="A3" id="3" description="Agent 3" />
    <agent name="A4" id="4" description="Agent 4" />
    <agent name="A5" id="5" description="Agent 5" />
    <agent name="A6" id="6" description="Agent 6" />
    <agent name="A7" id="7" description="Agent 7" />
    <agent name="A8" id="8" description="Agent 8" />
    <agent name="A9" id="9" description="Agent 9" />
    <agent name="A10" id="10" description="Agent 10" />
    <agent name="A11" id="11" description="Agent 11" />
    <agent name="A12" id="12" description="Agent 12" />
    <agent name="A13" id="13" description="Agent 13" />
    <agent name="A14" id="14" description="Agent 14" />
    <agent name="A15" id="15" description="Agent 15" />
    <agent name="A16" id="16" description="Agent 16" />
    <agent name="A17" id="17" description="Agent 17" />
    <agent name="A18" id="18" description="Agent 18" />
    <agent name="A19" id="19" description="Agent 19" />
    <agent name="A20" id="20" description="Agent 20" />
    <agent name="A21" id="21" description="Agent 21" />
    <agent name="A22" id="22" description="Agent 22" />
    <agent name="A23" id="23" description="Agent 23" />
    <agent name="A24" id="24" description="Agent 24" />
    <agent name="A25" id="25" description="Agent 25" />
    <agent name="A26" id="26" description="Agent 26" />
    <agent name="A27" id="27" description="Agent 27" />
    <agent name="A28" id="28" description="Agent 28" />
    <agent name="A29" id="29" description="Agent 29" />
    <agent name="A30" id="30" description="Agent 30" />
    <agent name="A31" id="31" description="Agent 31" />
    <agent name="A32" id="32" description="Agent 32" />
    <agent name="A33" id="33" description="Agent 33" />
    <agent name="A34" id="34" description="Agent 34" />
    <agent name="A35" id="35" description="Agent 35" />
    <agent name="A36" id="36" description="Agent 36" />
    <agent name="A37" id="37" description="Agent 37" />
    <agent name="A38" id="38" description="Agent 38" />
    <agent name="A39" id="39" description="Agent 39" />
    <agent name="A40" id="40" description="Agent 40" />
    <agent name="A41" id="41" description="Agent 41" />
    <agent name="A42" id="42" description="Agent 42" />
    <agent name="A43" id="43" description="Agent 43" />
    <agent name="A44" id="44" description="Agent 44" />
    <agent name="A45" id="45" description="Agent 45" />
    <agent name="A46" id="46" description="Agent 46" />
    <agent name="A47" id="47" description="Agent 47" />
    <agent name="A48" id="48" description="Agent 48" />
    <agent name="A49" id="49" description="Agent 49" />
    <agent name="A50" id="50" description="Agent 50" />
    <agent name="A51" id="51" description="Agent 51" />
    <agent name="A52" id="52" description="Agent 52" />
    <agent name="A53" id="53" description="Agent 53" />
    <agent name="A54" id="54" description="Agent 54" />
    <agent name="A55" id="55" description="Agent 55" />
    <agent name="A56" id="56" description="Agent 56" />
    <agent name="A57" id="57" description="Agent 57" />
    <agent name="A58" id="58" description="Agent 58" />
    <agent name="A59" id="59" description="Agent 59" />
    <agent name="A60" id="60" description="Agent 60" />
    <agent name="A61" id="61" description="Agent 61" />
    <agent name="A62" id="62" description="Agent 62" />
    <agent name="A63" id="63" description="Agent 63" />
    <agent name="A64" id="64" description="Agent 64" />
    <agent name="A65" id="65" description="Agent 65" />
    <agent name="A66" id="66" description="Agent 66" />
    <agent name="A67" id="67" description="Agent 67" />
    <agent name="A68" id="68" description="Agent 68" />
    <agent name="A69" id="69" description="Agent 69" />
    <agent name="A70" id="70" description="Agent 70" />
  </agents>
  <domains nbDomains="1">
    <domain name="D1" nbValues="10">1..10</domain>
  </domains>
  <variables nbVariables="70">
    <variable agent="A1" name="X1.1" id="1" domain="D1" description="variable 1.1" />
    <variable agent="A2" name="X2.1" id="1" domain="D1" description="variable 2.1" />
    <variable agent="A3" name="X3.1" id="1" domain="D1" description="variable 3.1" />
    <variable agent="A4" name="X4.1" id="1" domain="D1" description="variable 4.1" />
    <variable agent="A5" name="X5.1" id="1" domain="D1" description="variable 5.1" />
    <variable agent="A6" name="X6.1" id="1" domain="D1" description="variable 6.1" />
    <variable agent="A7" name="X7.1" id="1" domain="D1" description="variable 7.1" />
    <variable agent="A8" name="X8.1" id="1" domain="D1" description="variable 8.1" />
    <variable agent="A9" name="X9.1" id="1" domain="D1" description="variable 9.1" />
    <variable agent="A10" name="X10.1" id="1" domain="D1" description="variable 10.1" />
    <variable agent="A11" name="X11.1" id="1" domain="D1" description="variable 11.1" />
    <variable agent="A12" name="X12.1" id="1" domain="D1" description="variable 12.1" />
    <variable agent="A13" name="X13.1" id="1" domain="D1" description="variable 13.1" />
    <variable agent="A14" name="X14.1" id="1" domain="D1" description="variable 14.1" />
    <variable agent="A15" name="X15.1" id="1" domain="D1" description="variable 15.1" />
    <variable agent="A16" name="X16.1" id="1" domain="D1" description="variable 16.1" />
    <variable agent="A17" name="X17.1" id="1" domain="D1" description="variable 17.1" />
    <variable agent="A18" name="X18.1" id="1" domain="D1" description="variable 18.1" />
    <variable agent="A19" name="X19.1" id="1" domain="D1" description="variable 19.1" />
    <variable agent="A20" name="X20.1" id="1" domain="D1" description="variable 20.1" />
    <variable agent="A21" name="X21.1" id="1" domain="D1" description="variable 21.1" />
    <variable agent="A22" name="X22.1" id="1" domain="D1" description="variable 22.1" />
    <variable agent="A23" name="X23.1" id="1" domain="D1" description="variable 23.1" />
    <variable agent="A24" name="X24.1" id="1" domain="D1" description="variable 24.1" />
    <variable agent="A25" name="X25.1" id="1" domain="D1" description="variable 25.1" />
    <variable agent="A26" name="X26.1" id="1" domain="D1" description="variable 26.1" />
    <variable agent="A27" name="X27.1" id="1" domain="D1" description="variable 27.1" />
    <variable agent="A28" name="X28.1" id="1" domain="D1" description="variable 28.1" />
    <variable agent="A29" name="X29.1" id="1" domain="D1" description="variable 29.1" />
    <variable agent="A30" name="X30.1" id="1" domain="D1" description="variable 30.1" />
    <variable agent="A31" name="X31.1" id="1" domain="D1" description="variable 31.1" />
    <variable agent="A32" name="X32.1" id="1" domain="D1" description="variable 32.1" />
    <variable agent="A33" name="X33.1" id="1" domain="D1" description="variable 33.1" />
    <variable agent="A34" name="X34.1" id="1" domain="D1" description="variable 34.1" />
    <variable agent="A35" name="X35.1" id="1" domain="D1" description="variable 35.1" />
    <variable agent="A36" name="X36.1" id="1" domain="D1" description="variable 36.1" />
    <variable agent="A37" name="X37.1" id="1" domain="D1" description="variable 37.1" />
    <variable agent="A38" name="X38.1" id="1" domain="D1" description="variable 38.1" />
    <variable agent="A39" name="X39.1" id="1" domain="D1" description="variable 39.1" />
    <variable agent="A40" name="X40.1" id="1" domain="D1" description="variable 40.1" />
    <variable agent="A41" name="X41.1" id="1" domain="D1" description="variable 41.1" />
    <variable agent="A42" name="X42.1" id="1" domain="D1" description="variable 42.1" />
    <variable agent="A43" name="X43.1" id="1" domain="D1" description="variable 43.1" />
    <variable agent="A44" name="X44.1" id="1" domain="D1" description="variable 44.1" />
    <variable agent="A45" name="X45.1" id="1" domain="D1" description="variable 45.1" />
    <variable agent="A46" name="X46.1" id="1" domain="D1" description="variable 46.1" />
    <variable agent="A47" name="X47.1" id="1" domain="D1" description="variable 47.1" />
    <variable agent="A48" name="X48.1" id="1" domain="D1" description="variable 48.1" />
    <variable agent="A49" name="X49.1" id="1" domain="D1" description="variable 49.1" />
    <variable agent="A50" name="X50.1" id="1" domain="D1" description="variable 50.1" />
    <variable agent="A51" name="X51.1" id="1" domain="D1" description="variable 51.1" />
    <variable agent="A52" name="X52.1" id="1" domain="D1" description="variable 52.1" />
    <variable agent="A53" name="X53.1" id="1" domain="D1" description="variable 53.1" />
    <variable agent="A54" name="X54.1" id="1" domain="D1" description="variable 54.1" />
    <variable agent="A55" name="X55.1" id="1" domain="D1" description="variable 55.1" />
    <variable agent="A56" name="X56.1" id="1" domain="D1" description="variable 56.1" />
    <variable agent="A57" name="X57.1" id="1" domain="D1" description="variable 57.1" />
    <variable agent="A58" name="X58.1" id="1" domain="D1" description="variable 58.1" />
    <variable agent="A59" name="X59.1" id="1" domain="D1" description="variable 59.1" />
    <variable agent="A60" name="X60.1" id="1" domain="D1" description="variable 60.1" />
    <variable agent="A61" name="X61.1" id="1" domain="D1" description="variable 61.1" />
    <variable agent="A62" name="X62.1" id="1" domain="D1" description="variable 62.1" />
    <variable agent="A63" name="X63.1" id="1" domain="D1" description="variable 63.1" />
    <variable agent="A64" name="X64.1" id="1" domain="D1" description="variable 64.1" />
    <variable agent="A65" name="X65.1" id="1" domain="D1" description="variable 65.1" />
    <variable agent="A66" name="X66.1" id="1" domain="D1" description="variable 66.1" />
    <variable agent="A67" name="X67.1" id="1" domain="D1" description="variable 67.1" />
    <variable agent="A68" name="X68.1" id="1" domain="D1" description="variable 68.1" />
    <variable agent="A69" name="X69.1" id="1" domain="D1" description="variable 69.1" />
    <variable agent="A70" name="X70.1" id="1" domain="D1" description="variable 70.1" />
  </variables>
  <constraints nbConstraints="1449">
    <constraint name="C0" model="TKC" arity="2" scope="X13.1 X27.1" reference="R0" />
    <constraint name="C1" model="TKC" arity="2" scope="X1.1 X8.1" reference="R1" />
    <constraint name="C2" model="TKC" arity="2" scope="X67.1 X70.1" reference="R2" />
    <constraint name="C3" model="TKC" arity="2" scope="X41.1 X66.1" reference="R3" />
    <constraint name="C4" model="TKC" arity="2" scope="X11.1 X51.1" reference="R4" />
    <constraint name="C5" model="TKC" arity="2" scope="X18.1 X55.1" reference="R5" />
    <constraint name="C6" model="TKC" arity="2" scope="X35.1 X51.1" reference="R6" />
    <constraint name="C7" model="TKC" arity="2" scope="X32.1 X33.1" reference="R7" />
    <constraint name="C8" model="TKC" arity="2" scope="X39.1 X51.1" reference="R8" />
    <constraint name="C9" model="TKC" arity="2" scope="X21.1 X67.1" reference="R9" />
    <constraint name="C10" model="TKC" arity="2" scope="X15.1 X28.1" reference="R10" />
    <constraint name="C11" model="TKC" arity="2" scope="X11.1 X29.1" reference="R11" />
    <constraint name="C12" model="TKC" arity="2" scope="X15.1 X64.1" reference="R12" />
    <constraint name="C13" model="TKC" arity="2" scope="X46.1 X63.1" reference="R13" />
    <constraint name="C14" model="TKC" arity="2" scope="X1.1 X60.1" reference="R14" />
    <constraint name="C15" model="TKC" arity="2" scope="X11.1 X42.1" reference="R15" />
    <constraint name="C16" model="TKC" arity="2" scope="X34.1 X39.1" reference="R16" />
    <constraint name="C17" model="TKC" arity="2" scope="X63.1 X67.1" reference="R17" />
    <constraint name="C18" model="TKC" arity="2" scope="X23.1 X66.1" reference="R18" />
    <constraint name="C19" model="TKC" arity="2" scope="X14.1 X25.1" reference="R19" />
    <constraint name="C20" model="TKC" arity="2" scope="X10.1 X15.1" reference="R20" />
    <constraint name="C21" model="TKC" arity="2" scope="X43.1 X59.1" reference="R21" />
    <constraint name="C22" model="TKC" arity="2" scope="X29.1 X52.1" reference="R22" />
    <constraint name="C23" model="TKC" arity="2" scope="X6.1 X29.1" reference="R23" />
    <constraint name="C24" model="TKC" arity="2" scope="X3.1 X43.1" reference="R24" />
    <constraint name="C25" model="TKC" arity="2" scope="X8.1 X47.1" reference="R25" />
    <constraint name="C26" model="TKC" arity="2" scope="X34.1 X47.1" reference="R26" />
    <constraint name="C27" model="TKC" arity="2" scope="X12.1 X52.1" reference="R27" />
    <constraint name="C28" model="TKC" arity="2" scope="X20.1 X64.1" reference="R28" />
    <constraint name="C29" model="TKC" arity="2" scope="X9.1 X62.1" reference="R29" />
    <constraint name="C30" model="TKC" arity="2" scope="X18.1 X70.1" reference="R30" />
    <constraint name="C31" model="TKC" arity="2" scope="X8.1 X13.1" reference="R31" />
    <constraint name="C32" model="TKC" arity="2" scope="X8.1 X48.1" reference="R32" />
    <constraint name="C33" model="TKC" arity="2" scope="X1.1 X58.1" reference="R33" />
    <constraint name="C34" model="TKC" arity="2" scope="X3.1 X54.1" reference="R34" />
    <constraint name="C35" model="TKC" arity="2" scope="X3.1 X53.1" reference="R35" />
    <constraint name="C36" model="TKC" arity="2" scope="X25.1 X47.1" reference="R36" />
    <constraint name="C37" model="TKC" arity="2" scope="X36.1 X70.1" reference="R37" />
    <constraint name="C38" model="TKC" arity="2" scope="X44.1 X68.1" reference="R38" />
    <constraint name="C39" model="TKC" arity="2" scope="X34.1 X43.1" reference="R39" />
    <constraint name="C40" model="TKC" arity="2" scope="X21.1 X29.1" reference="R40" />
    <constraint name="C41" model="TKC" arity="2" scope="X7.1 X35.1" reference="R41" />
    <constraint name="C42" model="TKC" arity="2" scope="X9.1 X49.1" reference="R42" />
    <constraint name="C43" model="TKC" arity="2" scope="X28.1 X69.1" reference="R43" />
    <constraint name="C44" model="TKC" arity="2" scope="X33.1 X41.1" reference="R44" />
    <constraint name="C45" model="TKC" arity="2" scope="X51.1 X66.1" reference="R45" />
    <constraint name="C46" model="TKC" arity="2" scope="X34.1 X40.1" reference="R46" />
    <constraint name="C47" model="TKC" arity="2" scope="X17.1 X58.1" reference="R47" />
    <constraint name="C48" model="TKC" arity="2" scope="X31.1 X33.1" reference="R48" />
    <constraint name="C49" model="TKC" arity="2" scope="X30.1 X35.1" reference="R49" />
    <constraint name="C50" model="TKC" arity="2" scope="X61.1 X70.1" reference="R50" />
    <constraint name="C51" model="TKC" arity="2" scope="X9.1 X48.1" reference="R51" />
    <constraint name="C52" model="TKC" arity="2" scope="X6.1 X15.1" reference="R52" />
    <constraint name="C53" model="TKC" arity="2" scope="X19.1 X55.1" reference="R53" />
    <constraint name="C54" model="TKC" arity="2" scope="X25.1 X45.1" reference="R54" />
    <constraint name="C55" model="TKC" arity="2" scope="X46.1 X68.1" reference="R55" />
    <constraint name="C56" model="TKC" arity="2" scope="X50.1 X66.1" reference="R56" />
    <constraint name="C57" model="TKC" arity="2" scope="X14.1 X16.1" reference="R57" />
    <constraint name="C58" model="TKC" arity="2" scope="X16.1 X38.1" reference="R58" />
    <constraint name="C59" model="TKC" arity="2" scope="X5.1 X70.1" reference="R59" />
    <constraint name="C60" model="TKC" arity="2" scope="X4.1 X17.1" reference="R60" />
    <constraint name="C61" model="TKC" arity="2" scope="X31.1 X56.1" reference="R61" />
    <constraint name="C62" model="TKC" arity="2" scope="X56.1 X57.1" reference="R62" />
    <constraint name="C63" model="TKC" arity="2" scope="X3.1 X65.1" reference="R63" />
    <constraint name="C64" model="TKC" arity="2" scope="X26.1 X65.1" reference="R64" />
    <constraint name="C65" model="TKC" arity="2" scope="X22.1 X67.1" reference="R65" />
    <constraint name="C66" model="TKC" arity="2" scope="X25.1 X37.1" reference="R66" />
    <constraint name="C67" model="TKC" arity="2" scope="X2.1 X15.1" reference="R67" />
    <constraint name="C68" model="TKC" arity="2" scope="X20.1 X24.1" reference="R68" />
    <constraint name="C69" model="TKC" arity="2" scope="X6.1 X47.1" reference="R69" />
    <constraint name="C70" model="TKC" arity="2" scope="X15.1 X29.1" reference="R70" />
    <constraint name="C71" model="TKC" arity="2" scope="X29.1 X57.1" reference="R71" />
    <constraint name="C72" model="TKC" arity="2" scope="X30.1 X48.1" reference="R72" />
    <constraint name="C73" model="TKC" arity="2" scope="X11.1 X12.1" reference="R73" />
    <constraint name="C74" model="TKC" arity="2" scope="X8.1 X11.1" reference="R74" />
    <constraint name="C75" model="TKC" arity="2" scope="X2.1 X19.1" reference="R75" />
    <constraint name="C76" model="TKC" arity="2" scope="X22.1 X59.1" reference="R76" />
    <constraint name="C77" model="TKC" arity="2" scope="X2.1 X53.1" reference="R77" />
    <constraint name="C78" model="TKC" arity="2" scope="X45.1 X50.1" reference="R78" />
    <constraint name="C79" model="TKC" arity="2" scope="X8.1 X58.1" reference="R79" />
    <constraint name="C80" model="TKC" arity="2" scope="X3.1 X60.1" reference="R80" />
    <constraint name="C81" model="TKC" arity="2" scope="X52.1 X70.1" reference="R81" />
    <constraint name="C82" model="TKC" arity="2" scope="X8.1 X35.1" reference="R82" />
    <constraint name="C83" model="TKC" arity="2" scope="X4.1 X20.1" reference="R83" />
    <constraint name="C84" model="TKC" arity="2" scope="X39.1 X70.1" reference="R84" />
    <constraint name="C85" model="TKC" arity="2" scope="X46.1 X67.1" reference="R85" />
    <constraint name="C86" model="TKC" arity="2" scope="X48.1 X60.1" reference="R86" />
    <constraint name="C87" model="TKC" arity="2" scope="X28.1 X49.1" reference="R87" />
    <constraint name="C88" model="TKC" arity="2" scope="X44.1 X67.1" reference="R88" />
    <constraint name="C89" model="TKC" arity="2" scope="X18.1 X50.1" reference="R89" />
    <constraint name="C90" model="TKC" arity="2" scope="X13.1 X40.1" reference="R90" />
    <constraint name="C91" model="TKC" arity="2" scope="X5.1 X42.1" reference="R91" />
    <constraint name="C92" model="TKC" arity="2" scope="X9.1 X13.1" reference="R92" />
    <constraint name="C93" model="TKC" arity="2" scope="X38.1 X70.1" reference="R93" />
    <constraint name="C94" model="TKC" arity="2" scope="X51.1 X69.1" reference="R94" />
    <constraint name="C95" model="TKC" arity="2" scope="X7.1 X50.1" reference="R95" />
    <constraint name="C96" model="TKC" arity="2" scope="X54.1 X60.1" reference="R96" />
    <constraint name="C97" model="TKC" arity="2" scope="X11.1 X18.1" reference="R97" />
    <constraint name="C98" model="TKC" arity="2" scope="X50.1 X63.1" reference="R98" />
    <constraint name="C99" model="TKC" arity="2" scope="X33.1 X38.1" reference="R99" />
    <constraint name="C100" model="TKC" arity="2" scope="X1.1 X56.1" reference="R100" />
    <constraint name="C101" model="TKC" arity="2" scope="X13.1 X67.1" reference="R101" />
    <constraint name="C102" model="TKC" arity="2" scope="X10.1 X58.1" reference="R102" />
    <constraint name="C103" model="TKC" arity="2" scope="X5.1 X55.1" reference="R103" />
    <constraint name="C104" model="TKC" arity="2" scope="X34.1 X38.1" reference="R104" />
    <constraint name="C105" model="TKC" arity="2" scope="X1.1 X20.1" reference="R105" />
    <constraint name="C106" model="TKC" arity="2" scope="X1.1 X64.1" reference="R106" />
    <constraint name="C107" model="TKC" arity="2" scope="X23.1 X38.1" reference="R107" />
    <constraint name="C108" model="TKC" arity="2" scope="X15.1 X67.1" reference="R108" />
    <constraint name="C109" model="TKC" arity="2" scope="X18.1 X36.1" reference="R109" />
    <constraint name="C110" model="TKC" arity="2" scope="X1.1 X59.1" reference="R110" />
    <constraint name="C111" model="TKC" arity="2" scope="X26.1 X42.1" reference="R111" />
    <constraint name="C112" model="TKC" arity="2" scope="X26.1 X52.1" reference="R112" />
    <constraint name="C113" model="TKC" arity="2" scope="X20.1 X38.1" reference="R113" />
    <constraint name="C114" model="TKC" arity="2" scope="X35.1 X67.1" reference="R114" />
    <constraint name="C115" model="TKC" arity="2" scope="X16.1 X62.1" reference="R115" />
    <constraint name="C116" model="TKC" arity="2" scope="X12.1 X46.1" reference="R116" />
    <constraint name="C117" model="TKC" arity="2" scope="X26.1 X62.1" reference="R117" />
    <constraint name="C118" model="TKC" arity="2" scope="X40.1 X52.1" reference="R118" />
    <constraint name="C119" model="TKC" arity="2" scope="X56.1 X65.1" reference="R119" />
    <constraint name="C120" model="TKC" arity="2" scope="X20.1 X58.1" reference="R120" />
    <constraint name="C121" model="TKC" arity="2" scope="X22.1 X30.1" reference="R121" />
    <constraint name="C122" model="TKC" arity="2" scope="X25.1 X69.1" reference="R122" />
    <constraint name="C123" model="TKC" arity="2" scope="X7.1 X68.1" reference="R123" />
    <constraint name="C124" model="TKC" arity="2" scope="X6.1 X23.1" reference="R124" />
    <constraint name="C125" model="TKC" arity="2" scope="X60.1 X67.1" reference="R125" />
    <constraint name="C126" model="TKC" arity="2" scope="X25.1 X28.1" reference="R126" />
    <constraint name="C127" model="TKC" arity="2" scope="X43.1 X52.1" reference="R127" />
    <constraint name="C128" model="TKC" arity="2" scope="X44.1 X57.1" reference="R128" />
    <constraint name="C129" model="TKC" arity="2" scope="X17.1 X48.1" reference="R129" />
    <constraint name="C130" model="TKC" arity="2" scope="X20.1 X55.1" reference="R130" />
    <constraint name="C131" model="TKC" arity="2" scope="X42.1 X56.1" reference="R131" />
    <constraint name="C132" model="TKC" arity="2" scope="X12.1 X68.1" reference="R132" />
    <constraint name="C133" model="TKC" arity="2" scope="X20.1 X66.1" reference="R133" />
    <constraint name="C134" model="TKC" arity="2" scope="X34.1 X49.1" reference="R134" />
    <constraint name="C135" model="TKC" arity="2" scope="X21.1 X59.1" reference="R135" />
    <constraint name="C136" model="TKC" arity="2" scope="X28.1 X38.1" reference="R136" />
    <constraint name="C137" model="TKC" arity="2" scope="X15.1 X17.1" reference="R137" />
    <constraint name="C138" model="TKC" arity="2" scope="X15.1 X49.1" reference="R138" />
    <constraint name="C139" model="TKC" arity="2" scope="X3.1 X48.1" reference="R139" />
    <constraint name="C140" model="TKC" arity="2" scope="X10.1 X31.1" reference="R140" />
    <constraint name="C141" model="TKC" arity="2" scope="X39.1 X49.1" reference="R141" />
    <constraint name="C142" model="TKC" arity="2" scope="X27.1 X60.1" reference="R142" />
    <constraint name="C143" model="TKC" arity="2" scope="X19.1 X58.1" reference="R143" />
    <constraint name="C144" model="TKC" arity="2" scope="X6.1 X16.1" reference="R144" />
    <constraint name="C145" model="TKC" arity="2" scope="X18.1 X20.1" reference="R145" />
    <constraint name="C146" model="TKC" arity="2" scope="X6.1 X32.1" reference="R146" />
    <constraint name="C147" model="TKC" arity="2" scope="X7.1 X33.1" reference="R147" />
    <constraint name="C148" model="TKC" arity="2" scope="X22.1 X39.1" reference="R148" />
    <constraint name="C149" model="TKC" arity="2" scope="X13.1 X34.1" reference="R149" />
    <constraint name="C150" model="TKC" arity="2" scope="X13.1 X26.1" reference="R150" />
    <constraint name="C151" model="TKC" arity="2" scope="X27.1 X34.1" reference="R151" />
    <constraint name="C152" model="TKC" arity="2" scope="X15.1 X52.1" reference="R152" />
    <constraint name="C153" model="TKC" arity="2" scope="X53.1 X70.1" reference="R153" />
    <constraint name="C154" model="TKC" arity="2" scope="X10.1 X70.1" reference="R154" />
    <constraint name="C155" model="TKC" arity="2" scope="X10.1 X20.1" reference="R155" />
    <constraint name="C156" model="TKC" arity="2" scope="X21.1 X62.1" reference="R156" />
    <constraint name="C157" model="TKC" arity="2" scope="X29.1 X35.1" reference="R157" />
    <constraint name="C158" model="TKC" arity="2" scope="X15.1 X24.1" reference="R158" />
    <constraint name="C159" model="TKC" arity="2" scope="X18.1 X33.1" reference="R159" />
    <constraint name="C160" model="TKC" arity="2" scope="X22.1 X23.1" reference="R160" />
    <constraint name="C161" model="TKC" arity="2" scope="X26.1 X45.1" reference="R161" />
    <constraint name="C162" model="TKC" arity="2" scope="X21.1 X33.1" reference="R162" />
    <constraint name="C163" model="TKC" arity="2" scope="X59.1 X67.1" reference="R163" />
    <constraint name="C164" model="TKC" arity="2" scope="X12.1 X54.1" reference="R164" />
    <constraint name="C165" model="TKC" arity="2" scope="X15.1 X22.1" reference="R165" />
    <constraint name="C166" model="TKC" arity="2" scope="X2.1 X62.1" reference="R166" />
    <constraint name="C167" model="TKC" arity="2" scope="X30.1 X59.1" reference="R167" />
    <constraint name="C168" model="TKC" arity="2" scope="X1.1 X16.1" reference="R168" />
    <constraint name="C169" model="TKC" arity="2" scope="X1.1 X29.1" reference="R169" />
    <constraint name="C170" model="TKC" arity="2" scope="X3.1 X61.1" reference="R170" />
    <constraint name="C171" model="TKC" arity="2" scope="X33.1 X47.1" reference="R171" />
    <constraint name="C172" model="TKC" arity="2" scope="X28.1 X35.1" reference="R172" />
    <constraint name="C173" model="TKC" arity="2" scope="X38.1 X50.1" reference="R173" />
    <constraint name="C174" model="TKC" arity="2" scope="X42.1 X67.1" reference="R174" />
    <constraint name="C175" model="TKC" arity="2" scope="X7.1 X25.1" reference="R175" />
    <constraint name="C176" model="TKC" arity="2" scope="X30.1 X56.1" reference="R176" />
    <constraint name="C177" model="TKC" arity="2" scope="X4.1 X13.1" reference="R177" />
    <constraint name="C178" model="TKC" arity="2" scope="X21.1 X26.1" reference="R178" />
    <constraint name="C179" model="TKC" arity="2" scope="X26.1 X28.1" reference="R179" />
    <constraint name="C180" model="TKC" arity="2" scope="X46.1 X70.1" reference="R180" />
    <constraint name="C181" model="TKC" arity="2" scope="X40.1 X63.1" reference="R181" />
    <constraint name="C182" model="TKC" arity="2" scope="X39.1 X64.1" reference="R182" />
    <constraint name="C183" model="TKC" arity="2" scope="X22.1 X25.1" reference="R183" />
    <constraint name="C184" model="TKC" arity="2" scope="X24.1 X65.1" reference="R184" />
    <constraint name="C185" model="TKC" arity="2" scope="X29.1 X40.1" reference="R185" />
    <constraint name="C186" model="TKC" arity="2" scope="X18.1 X43.1" reference="R186" />
    <constraint name="C187" model="TKC" arity="2" scope="X28.1 X63.1" reference="R187" />
    <constraint name="C188" model="TKC" arity="2" scope="X39.1 X48.1" reference="R188" />
    <constraint name="C189" model="TKC" arity="2" scope="X57.1 X65.1" reference="R189" />
    <constraint name="C190" model="TKC" arity="2" scope="X25.1 X35.1" reference="R190" />
    <constraint name="C191" model="TKC" arity="2" scope="X29.1 X43.1" reference="R191" />
    <constraint name="C192" model="TKC" arity="2" scope="X19.1 X21.1" reference="R192" />
    <constraint name="C193" model="TKC" arity="2" scope="X34.1 X69.1" reference="R193" />
    <constraint name="C194" model="TKC" arity="2" scope="X11.1 X39.1" reference="R194" />
    <constraint name="C195" model="TKC" arity="2" scope="X10.1 X17.1" reference="R195" />
    <constraint name="C196" model="TKC" arity="2" scope="X29.1 X32.1" reference="R196" />
    <constraint name="C197" model="TKC" arity="2" scope="X22.1 X31.1" reference="R197" />
    <constraint name="C198" model="TKC" arity="2" scope="X52.1 X60.1" reference="R198" />
    <constraint name="C199" model="TKC" arity="2" scope="X33.1 X55.1" reference="R199" />
    <constraint name="C200" model="TKC" arity="2" scope="X49.1 X68.1" reference="R200" />
    <constraint name="C201" model="TKC" arity="2" scope="X38.1 X55.1" reference="R201" />
    <constraint name="C202" model="TKC" arity="2" scope="X28.1 X66.1" reference="R202" />
    <constraint name="C203" model="TKC" arity="2" scope="X8.1 X31.1" reference="R203" />
    <constraint name="C204" model="TKC" arity="2" scope="X1.1 X42.1" reference="R204" />
    <constraint name="C205" model="TKC" arity="2" scope="X23.1 X67.1" reference="R205" />
    <constraint name="C206" model="TKC" arity="2" scope="X38.1 X61.1" reference="R206" />
    <constraint name="C207" model="TKC" arity="2" scope="X32.1 X67.1" reference="R207" />
    <constraint name="C208" model="TKC" arity="2" scope="X33.1 X70.1" reference="R208" />
    <constraint name="C209" model="TKC" arity="2" scope="X3.1 X11.1" reference="R209" />
    <constraint name="C210" model="TKC" arity="2" scope="X36.1 X54.1" reference="R210" />
    <constraint name="C211" model="TKC" arity="2" scope="X31.1 X60.1" reference="R211" />
    <constraint name="C212" model="TKC" arity="2" scope="X37.1 X51.1" reference="R212" />
    <constraint name="C213" model="TKC" arity="2" scope="X10.1 X19.1" reference="R213" />
    <constraint name="C214" model="TKC" arity="2" scope="X12.1 X24.1" reference="R214" />
    <constraint name="C215" model="TKC" arity="2" scope="X56.1 X70.1" reference="R215" />
    <constraint name="C216" model="TKC" arity="2" scope="X29.1 X67.1" reference="R216" />
    <constraint name="C217" model="TKC" arity="2" scope="X7.1 X16.1" reference="R217" />
    <constraint name="C218" model="TKC" arity="2" scope="X26.1 X64.1" reference="R218" />
    <constraint name="C219" model="TKC" arity="2" scope="X37.1 X40.1" reference="R219" />
    <constraint name="C220" model="TKC" arity="2" scope="X12.1 X31.1" reference="R220" />
    <constraint name="C221" model="TKC" arity="2" scope="X14.1 X29.1" reference="R221" />
    <constraint name="C222" model="TKC" arity="2" scope="X8.1 X30.1" reference="R222" />
    <constraint name="C223" model="TKC" arity="2" scope="X32.1 X36.1" reference="R223" />
    <constraint name="C224" model="TKC" arity="2" scope="X10.1 X26.1" reference="R224" />
    <constraint name="C225" model="TKC" arity="2" scope="X14.1 X67.1" reference="R225" />
    <constraint name="C226" model="TKC" arity="2" scope="X45.1 X54.1" reference="R226" />
    <constraint name="C227" model="TKC" arity="2" scope="X37.1 X57.1" reference="R227" />
    <constraint name="C228" model="TKC" arity="2" scope="X39.1 X58.1" reference="R228" />
    <constraint name="C229" model="TKC" arity="2" scope="X29.1 X50.1" reference="R229" />
    <constraint name="C230" model="TKC" arity="2" scope="X66.1 X67.1" reference="R230" />
    <constraint name="C231" model="TKC" arity="2" scope="X50.1 X57.1" reference="R231" />
    <constraint name="C232" model="TKC" arity="2" scope="X7.1 X70.1" reference="R232" />
    <constraint name="C233" model="TKC" arity="2" scope="X29.1 X38.1" reference="R233" />
    <constraint name="C234" model="TKC" arity="2" scope="X11.1 X31.1" reference="R234" />
    <constraint name="C235" model="TKC" arity="2" scope="X18.1 X58.1" reference="R235" />
    <constraint name="C236" model="TKC" arity="2" scope="X6.1 X7.1" reference="R236" />
    <constraint name="C237" model="TKC" arity="2" scope="X27.1 X70.1" reference="R237" />
    <constraint name="C238" model="TKC" arity="2" scope="X18.1 X52.1" reference="R238" />
    <constraint name="C239" model="TKC" arity="2" scope="X44.1 X52.1" reference="R239" />
    <constraint name="C240" model="TKC" arity="2" scope="X50.1 X52.1" reference="R240" />
    <constraint name="C241" model="TKC" arity="2" scope="X15.1 X41.1" reference="R241" />
    <constraint name="C242" model="TKC" arity="2" scope="X58.1 X62.1" reference="R242" />
    <constraint name="C243" model="TKC" arity="2" scope="X19.1 X57.1" reference="R243" />
    <constraint name="C244" model="TKC" arity="2" scope="X10.1 X64.1" reference="R244" />
    <constraint name="C245" model="TKC" arity="2" scope="X66.1 X70.1" reference="R245" />
    <constraint name="C246" model="TKC" arity="2" scope="X25.1 X30.1" reference="R246" />
    <constraint name="C247" model="TKC" arity="2" scope="X2.1 X10.1" reference="R247" />
    <constraint name="C248" model="TKC" arity="2" scope="X21.1 X65.1" reference="R248" />
    <constraint name="C249" model="TKC" arity="2" scope="X61.1 X66.1" reference="R249" />
    <constraint name="C250" model="TKC" arity="2" scope="X2.1 X11.1" reference="R250" />
    <constraint name="C251" model="TKC" arity="2" scope="X32.1 X39.1" reference="R251" />
    <constraint name="C252" model="TKC" arity="2" scope="X32.1 X68.1" reference="R252" />
    <constraint name="C253" model="TKC" arity="2" scope="X9.1 X61.1" reference="R253" />
    <constraint name="C254" model="TKC" arity="2" scope="X17.1 X55.1" reference="R254" />
    <constraint name="C255" model="TKC" arity="2" scope="X8.1 X66.1" reference="R255" />
    <constraint name="C256" model="TKC" arity="2" scope="X8.1 X19.1" reference="R256" />
    <constraint name="C257" model="TKC" arity="2" scope="X12.1 X39.1" reference="R257" />
    <constraint name="C258" model="TKC" arity="2" scope="X35.1 X60.1" reference="R258" />
    <constraint name="C259" model="TKC" arity="2" scope="X60.1 X70.1" reference="R259" />
    <constraint name="C260" model="TKC" arity="2" scope="X16.1 X34.1" reference="R260" />
    <constraint name="C261" model="TKC" arity="2" scope="X21.1 X34.1" reference="R261" />
    <constraint name="C262" model="TKC" arity="2" scope="X15.1 X66.1" reference="R262" />
    <constraint name="C263" model="TKC" arity="2" scope="X42.1 X49.1" reference="R263" />
    <constraint name="C264" model="TKC" arity="2" scope="X6.1 X45.1" reference="R264" />
    <constraint name="C265" model="TKC" arity="2" scope="X34.1 X41.1" reference="R265" />
    <constraint name="C266" model="TKC" arity="2" scope="X13.1 X41.1" reference="R266" />
    <constraint name="C267" model="TKC" arity="2" scope="X24.1 X64.1" reference="R267" />
    <constraint name="C268" model="TKC" arity="2" scope="X12.1 X23.1" reference="R268" />
    <constraint name="C269" model="TKC" arity="2" scope="X12.1 X44.1" reference="R269" />
    <constraint name="C270" model="TKC" arity="2" scope="X35.1 X50.1" reference="R270" />
    <constraint name="C271" model="TKC" arity="2" scope="X1.1 X3.1" reference="R271" />
    <constraint name="C272" model="TKC" arity="2" scope="X2.1 X26.1" reference="R272" />
    <constraint name="C273" model="TKC" arity="2" scope="X63.1 X69.1" reference="R273" />
    <constraint name="C274" model="TKC" arity="2" scope="X6.1 X52.1" reference="R274" />
    <constraint name="C275" model="TKC" arity="2" scope="X15.1 X62.1" reference="R275" />
    <constraint name="C276" model="TKC" arity="2" scope="X18.1 X68.1" reference="R276" />
    <constraint name="C277" model="TKC" arity="2" scope="X22.1 X43.1" reference="R277" />
    <constraint name="C278" model="TKC" arity="2" scope="X33.1 X39.1" reference="R278" />
    <constraint name="C279" model="TKC" arity="2" scope="X40.1 X59.1" reference="R279" />
    <constraint name="C280" model="TKC" arity="2" scope="X33.1 X69.1" reference="R280" />
    <constraint name="C281" model="TKC" arity="2" scope="X61.1 X62.1" reference="R281" />
    <constraint name="C282" model="TKC" arity="2" scope="X3.1 X28.1" reference="R282" />
    <constraint name="C283" model="TKC" arity="2" scope="X44.1 X53.1" reference="R283" />
    <constraint name="C284" model="TKC" arity="2" scope="X40.1 X66.1" reference="R284" />
    <constraint name="C285" model="TKC" arity="2" scope="X9.1 X31.1" reference="R285" />
    <constraint name="C286" model="TKC" arity="2" scope="X12.1 X53.1" reference="R286" />
    <constraint name="C287" model="TKC" arity="2" scope="X3.1 X55.1" reference="R287" />
    <constraint name="C288" model="TKC" arity="2" scope="X41.1 X53.1" reference="R288" />
    <constraint name="C289" model="TKC" arity="2" scope="X22.1 X52.1" reference="R289" />
    <constraint name="C290" model="TKC" arity="2" scope="X7.1 X42.1" reference="R290" />
    <constraint name="C291" model="TKC" arity="2" scope="X6.1 X58.1" reference="R291" />
    <constraint name="C292" model="TKC" arity="2" scope="X42.1 X50.1" reference="R292" />
    <constraint name="C293" model="TKC" arity="2" scope="X7.1 X47.1" reference="R293" />
    <constraint name="C294" model="TKC" arity="2" scope="X31.1 X46.1" reference="R294" />
    <constraint name="C295" model="TKC" arity="2" scope="X18.1 X24.1" reference="R295" />
    <constraint name="C296" model="TKC" arity="2" scope="X3.1 X70.1" reference="R296" />
    <constraint name="C297" model="TKC" arity="2" scope="X6.1 X13.1" reference="R297" />
    <constraint name="C298" model="TKC" arity="2" scope="X38.1 X64.1" reference="R298" />
    <constraint name="C299" model="TKC" arity="2" scope="X18.1 X27.1" reference="R299" />
    <constraint name="C300" model="TKC" arity="2" scope="X35.1 X57.1" reference="R300" />
    <constraint name="C301" model="TKC" arity="2" scope="X47.1 X54.1" reference="R301" />
    <constraint name="C302" model="TKC" arity="2" scope="X2.1 X7.1" reference="R302" />
    <constraint name="C303" model="TKC" arity="2" scope="X12.1 X33.1" reference="R303" />
    <constraint name="C304" model="TKC" arity="2" scope="X45.1 X58.1" reference="R304" />
    <constraint name="C305" model="TKC" arity="2" scope="X23.1 X52.1" reference="R305" />
    <constraint name="C306" model="TKC" arity="2" scope="X59.1 X61.1" reference="R306" />
    <constraint name="C307" model="TKC" arity="2" scope="X25.1 X27.1" reference="R307" />
    <constraint name="C308" model="TKC" arity="2" scope="X5.1 X52.1" reference="R308" />
    <constraint name="C309" model="TKC" arity="2" scope="X15.1 X54.1" reference="R309" />
    <constraint name="C310" model="TKC" arity="2" scope="X28.1 X31.1" reference="R310" />
    <constraint name="C311" model="TKC" arity="2" scope="X4.1 X24.1" reference="R311" />
    <constraint name="C312" model="TKC" arity="2" scope="X10.1 X46.1" reference="R312" />
    <constraint name="C313" model="TKC" arity="2" scope="X37.1 X52.1" reference="R313" />
    <constraint name="C314" model="TKC" arity="2" scope="X1.1 X12.1" reference="R314" />
    <constraint name="C315" model="TKC" arity="2" scope="X19.1 X41.1" reference="R315" />
    <constraint name="C316" model="TKC" arity="2" scope="X16.1 X31.1" reference="R316" />
    <constraint name="C317" model="TKC" arity="2" scope="X47.1 X57.1" reference="R317" />
    <constraint name="C318" model="TKC" arity="2" scope="X23.1 X60.1" reference="R318" />
    <constraint name="C319" model="TKC" arity="2" scope="X20.1 X61.1" reference="R319" />
    <constraint name="C320" model="TKC" arity="2" scope="X9.1 X14.1" reference="R320" />
    <constraint name="C321" model="TKC" arity="2" scope="X18.1 X49.1" reference="R321" />
    <constraint name="C322" model="TKC" arity="2" scope="X58.1 X59.1" reference="R322" />
    <constraint name="C323" model="TKC" arity="2" scope="X12.1 X17.1" reference="R323" />
    <constraint name="C324" model="TKC" arity="2" scope="X33.1 X59.1" reference="R324" />
    <constraint name="C325" model="TKC" arity="2" scope="X4.1 X60.1" reference="R325" />
    <constraint name="C326" model="TKC" arity="2" scope="X4.1 X67.1" reference="R326" />
    <constraint name="C327" model="TKC" arity="2" scope="X51.1 X56.1" reference="R327" />
    <constraint name="C328" model="TKC" arity="2" scope="X27.1 X65.1" reference="R328" />
    <constraint name="C329" model="TKC" arity="2" scope="X17.1 X46.1" reference="R329" />
    <constraint name="C330" model="TKC" arity="2" scope="X22.1 X60.1" reference="R330" />
    <constraint name="C331" model="TKC" arity="2" scope="X8.1 X64.1" reference="R331" />
    <constraint name="C332" model="TKC" arity="2" scope="X67.1 X69.1" reference="R332" />
    <constraint name="C333" model="TKC" arity="2" scope="X26.1 X69.1" reference="R333" />
    <constraint name="C334" model="TKC" arity="2" scope="X28.1 X33.1" reference="R334" />
    <constraint name="C335" model="TKC" arity="2" scope="X24.1 X56.1" reference="R335" />
    <constraint name="C336" model="TKC" arity="2" scope="X27.1 X30.1" reference="R336" />
    <constraint name="C337" model="TKC" arity="2" scope="X16.1 X69.1" reference="R337" />
    <constraint name="C338" model="TKC" arity="2" scope="X15.1 X69.1" reference="R338" />
    <constraint name="C339" model="TKC" arity="2" scope="X2.1 X35.1" reference="R339" />
    <constraint name="C340" model="TKC" arity="2" scope="X24.1 X33.1" reference="R340" />
    <constraint name="C341" model="TKC" arity="2" scope="X40.1 X44.1" reference="R341" />
    <constraint name="C342" model="TKC" arity="2" scope="X28.1 X56.1" reference="R342" />
    <constraint name="C343" model="TKC" arity="2" scope="X14.1 X36.1" reference="R343" />
    <constraint name="C344" model="TKC" arity="2" scope="X13.1 X66.1" reference="R344" />
    <constraint name="C345" model="TKC" arity="2" scope="X37.1 X47.1" reference="R345" />
    <constraint name="C346" model="TKC" arity="2" scope="X19.1 X62.1" reference="R346" />
    <constraint name="C347" model="TKC" arity="2" scope="X8.1 X56.1" reference="R347" />
    <constraint name="C348" model="TKC" arity="2" scope="X19.1 X24.1" reference="R348" />
    <constraint name="C349" model="TKC" arity="2" scope="X5.1 X39.1" reference="R349" />
    <constraint name="C350" model="TKC" arity="2" scope="X36.1 X58.1" reference="R350" />
    <constraint name="C351" model="TKC" arity="2" scope="X49.1 X62.1" reference="R351" />
    <constraint name="C352" model="TKC" arity="2" scope="X1.1 X6.1" reference="R352" />
    <constraint name="C353" model="TKC" arity="2" scope="X26.1 X47.1" reference="R353" />
    <constraint name="C354" model="TKC" arity="2" scope="X21.1 X52.1" reference="R354" />
    <constraint name="C355" model="TKC" arity="2" scope="X33.1 X49.1" reference="R355" />
    <constraint name="C356" model="TKC" arity="2" scope="X69.1 X70.1" reference="R356" />
    <constraint name="C357" model="TKC" arity="2" scope="X13.1 X69.1" reference="R357" />
    <constraint name="C358" model="TKC" arity="2" scope="X6.1 X49.1" reference="R358" />
    <constraint name="C359" model="TKC" arity="2" scope="X20.1 X36.1" reference="R359" />
    <constraint name="C360" model="TKC" arity="2" scope="X33.1 X43.1" reference="R360" />
    <constraint name="C361" model="TKC" arity="2" scope="X25.1 X52.1" reference="R361" />
    <constraint name="C362" model="TKC" arity="2" scope="X41.1 X58.1" reference="R362" />
    <constraint name="C363" model="TKC" arity="2" scope="X29.1 X45.1" reference="R363" />
    <constraint name="C364" model="TKC" arity="2" scope="X10.1 X41.1" reference="R364" />
    <constraint name="C365" model="TKC" arity="2" scope="X17.1 X59.1" reference="R365" />
    <constraint name="C366" model="TKC" arity="2" scope="X45.1 X67.1" reference="R366" />
    <constraint name="C367" model="TKC" arity="2" scope="X6.1 X12.1" reference="R367" />
    <constraint name="C368" model="TKC" arity="2" scope="X11.1 X19.1" reference="R368" />
    <constraint name="C369" model="TKC" arity="2" scope="X22.1 X44.1" reference="R369" />
    <constraint name="C370" model="TKC" arity="2" scope="X31.1 X65.1" reference="R370" />
    <constraint name="C371" model="TKC" arity="2" scope="X17.1 X37.1" reference="R371" />
    <constraint name="C372" model="TKC" arity="2" scope="X38.1 X42.1" reference="R372" />
    <constraint name="C373" model="TKC" arity="2" scope="X18.1 X60.1" reference="R373" />
    <constraint name="C374" model="TKC" arity="2" scope="X24.1 X39.1" reference="R374" />
    <constraint name="C375" model="TKC" arity="2" scope="X4.1 X53.1" reference="R375" />
    <constraint name="C376" model="TKC" arity="2" scope="X2.1 X39.1" reference="R376" />
    <constraint name="C377" model="TKC" arity="2" scope="X43.1 X54.1" reference="R377" />
    <constraint name="C378" model="TKC" arity="2" scope="X38.1 X59.1" reference="R378" />
    <constraint name="C379" model="TKC" arity="2" scope="X50.1 X64.1" reference="R379" />
    <constraint name="C380" model="TKC" arity="2" scope="X7.1 X34.1" reference="R380" />
    <constraint name="C381" model="TKC" arity="2" scope="X5.1 X47.1" reference="R381" />
    <constraint name="C382" model="TKC" arity="2" scope="X37.1 X67.1" reference="R382" />
    <constraint name="C383" model="TKC" arity="2" scope="X39.1 X41.1" reference="R383" />
    <constraint name="C384" model="TKC" arity="2" scope="X54.1 X55.1" reference="R384" />
    <constraint name="C385" model="TKC" arity="2" scope="X36.1 X62.1" reference="R385" />
    <constraint name="C386" model="TKC" arity="2" scope="X47.1 X64.1" reference="R386" />
    <constraint name="C387" model="TKC" arity="2" scope="X20.1 X69.1" reference="R387" />
    <constraint name="C388" model="TKC" arity="2" scope="X2.1 X14.1" reference="R388" />
    <constraint name="C389" model="TKC" arity="2" scope="X7.1 X21.1" reference="R389" />
    <constraint name="C390" model="TKC" arity="2" scope="X4.1 X12.1" reference="R390" />
    <constraint name="C391" model="TKC" arity="2" scope="X32.1 X55.1" reference="R391" />
    <constraint name="C392" model="TKC" arity="2" scope="X5.1 X21.1" reference="R392" />
    <constraint name="C393" model="TKC" arity="2" scope="X22.1 X40.1" reference="R393" />
    <constraint name="C394" model="TKC" arity="2" scope="X24.1 X50.1" reference="R394" />
    <constraint name="C395" model="TKC" arity="2" scope="X37.1 X55.1" reference="R395" />
    <constraint name="C396" model="TKC" arity="2" scope="X35.1 X44.1" reference="R396" />
    <constraint name="C397" model="TKC" arity="2" scope="X17.1 X68.1" reference="R397" />
    <constraint name="C398" model="TKC" arity="2" scope="X32.1 X34.1" reference="R398" />
    <constraint name="C399" model="TKC" arity="2" scope="X35.1 X58.1" reference="R399" />
    <constraint name="C400" model="TKC" arity="2" scope="X59.1 X69.1" reference="R400" />
    <constraint name="C401" model="TKC" arity="2" scope="X20.1 X29.1" reference="R401" />
    <constraint name="C402" model="TKC" arity="2" scope="X20.1 X57.1" reference="R402" />
    <constraint name="C403" model="TKC" arity="2" scope="X1.1 X49.1" reference="R403" />
    <constraint name="C404" model="TKC" arity="2" scope="X62.1 X65.1" reference="R404" />
    <constraint name="C405" model="TKC" arity="2" scope="X39.1 X66.1" reference="R405" />
    <constraint name="C406" model="TKC" arity="2" scope="X5.1 X7.1" reference="R406" />
    <constraint name="C407" model="TKC" arity="2" scope="X39.1 X63.1" reference="R407" />
    <constraint name="C408" model="TKC" arity="2" scope="X22.1 X28.1" reference="R408" />
    <constraint name="C409" model="TKC" arity="2" scope="X20.1 X26.1" reference="R409" />
    <constraint name="C410" model="TKC" arity="2" scope="X26.1 X36.1" reference="R410" />
    <constraint name="C411" model="TKC" arity="2" scope="X65.1 X67.1" reference="R411" />
    <constraint name="C412" model="TKC" arity="2" scope="X16.1 X42.1" reference="R412" />
    <constraint name="C413" model="TKC" arity="2" scope="X60.1 X65.1" reference="R413" />
    <constraint name="C414" model="TKC" arity="2" scope="X26.1 X32.1" reference="R414" />
    <constraint name="C415" model="TKC" arity="2" scope="X12.1 X69.1" reference="R415" />
    <constraint name="C416" model="TKC" arity="2" scope="X1.1 X36.1" reference="R416" />
    <constraint name="C417" model="TKC" arity="2" scope="X37.1 X45.1" reference="R417" />
    <constraint name="C418" model="TKC" arity="2" scope="X23.1 X35.1" reference="R418" />
    <constraint name="C419" model="TKC" arity="2" scope="X9.1 X64.1" reference="R419" />
    <constraint name="C420" model="TKC" arity="2" scope="X41.1 X69.1" reference="R420" />
    <constraint name="C421" model="TKC" arity="2" scope="X21.1 X32.1" reference="R421" />
    <constraint name="C422" model="TKC" arity="2" scope="X2.1 X30.1" reference="R422" />
    <constraint name="C423" model="TKC" arity="2" scope="X39.1 X46.1" reference="R423" />
    <constraint name="C424" model="TKC" arity="2" scope="X18.1 X54.1" reference="R424" />
    <constraint name="C425" model="TKC" arity="2" scope="X2.1 X38.1" reference="R425" />
    <constraint name="C426" model="TKC" arity="2" scope="X34.1 X56.1" reference="R426" />
    <constraint name="C427" model="TKC" arity="2" scope="X26.1 X30.1" reference="R427" />
    <constraint name="C428" model="TKC" arity="2" scope="X40.1 X43.1" reference="R428" />
    <constraint name="C429" model="TKC" arity="2" scope="X36.1 X51.1" reference="R429" />
    <constraint name="C430" model="TKC" arity="2" scope="X45.1 X64.1" reference="R430" />
    <constraint name="C431" model="TKC" arity="2" scope="X6.1 X21.1" reference="R431" />
    <constraint name="C432" model="TKC" arity="2" scope="X17.1 X65.1" reference="R432" />
    <constraint name="C433" model="TKC" arity="2" scope="X22.1 X24.1" reference="R433" />
    <constraint name="C434" model="TKC" arity="2" scope="X22.1 X37.1" reference="R434" />
    <constraint name="C435" model="TKC" arity="2" scope="X4.1 X39.1" reference="R435" />
    <constraint name="C436" model="TKC" arity="2" scope="X46.1 X61.1" reference="R436" />
    <constraint name="C437" model="TKC" arity="2" scope="X54.1 X65.1" reference="R437" />
    <constraint name="C438" model="TKC" arity="2" scope="X42.1 X57.1" reference="R438" />
    <constraint name="C439" model="TKC" arity="2" scope="X35.1 X43.1" reference="R439" />
    <constraint name="C440" model="TKC" arity="2" scope="X53.1 X60.1" reference="R440" />
    <constraint name="C441" model="TKC" arity="2" scope="X18.1 X59.1" reference="R441" />
    <constraint name="C442" model="TKC" arity="2" scope="X35.1 X41.1" reference="R442" />
    <constraint name="C443" model="TKC" arity="2" scope="X30.1 X52.1" reference="R443" />
    <constraint name="C444" model="TKC" arity="2" scope="X18.1 X64.1" reference="R444" />
    <constraint name="C445" model="TKC" arity="2" scope="X13.1 X42.1" reference="R445" />
    <constraint name="C446" model="TKC" arity="2" scope="X2.1 X22.1" reference="R446" />
    <constraint name="C447" model="TKC" arity="2" scope="X14.1 X28.1" reference="R447" />
    <constraint name="C448" model="TKC" arity="2" scope="X30.1 X68.1" reference="R448" />
    <constraint name="C449" model="TKC" arity="2" scope="X38.1 X57.1" reference="R449" />
    <constraint name="C450" model="TKC" arity="2" scope="X6.1 X43.1" reference="R450" />
    <constraint name="C451" model="TKC" arity="2" scope="X25.1 X62.1" reference="R451" />
    <constraint name="C452" model="TKC" arity="2" scope="X34.1 X63.1" reference="R452" />
    <constraint name="C453" model="TKC" arity="2" scope="X19.1 X61.1" reference="R453" />
    <constraint name="C454" model="TKC" arity="2" scope="X16.1 X33.1" reference="R454" />
    <constraint name="C455" model="TKC" arity="2" scope="X2.1 X21.1" reference="R455" />
    <constraint name="C456" model="TKC" arity="2" scope="X2.1 X36.1" reference="R456" />
    <constraint name="C457" model="TKC" arity="2" scope="X57.1 X70.1" reference="R457" />
    <constraint name="C458" model="TKC" arity="2" scope="X25.1 X66.1" reference="R458" />
    <constraint name="C459" model="TKC" arity="2" scope="X16.1 X52.1" reference="R459" />
    <constraint name="C460" model="TKC" arity="2" scope="X4.1 X34.1" reference="R460" />
    <constraint name="C461" model="TKC" arity="2" scope="X39.1 X54.1" reference="R461" />
    <constraint name="C462" model="TKC" arity="2" scope="X64.1 X69.1" reference="R462" />
    <constraint name="C463" model="TKC" arity="2" scope="X6.1 X8.1" reference="R463" />
    <constraint name="C464" model="TKC" arity="2" scope="X30.1 X64.1" reference="R464" />
    <constraint name="C465" model="TKC" arity="2" scope="X6.1 X46.1" reference="R465" />
    <constraint name="C466" model="TKC" arity="2" scope="X5.1 X43.1" reference="R466" />
    <constraint name="C467" model="TKC" arity="2" scope="X28.1 X68.1" reference="R467" />
    <constraint name="C468" model="TKC" arity="2" scope="X8.1 X40.1" reference="R468" />
    <constraint name="C469" model="TKC" arity="2" scope="X66.1 X69.1" reference="R469" />
    <constraint name="C470" model="TKC" arity="2" scope="X10.1 X61.1" reference="R470" />
    <constraint name="C471" model="TKC" arity="2" scope="X57.1 X59.1" reference="R471" />
    <constraint name="C472" model="TKC" arity="2" scope="X46.1 X52.1" reference="R472" />
    <constraint name="C473" model="TKC" arity="2" scope="X19.1 X65.1" reference="R473" />
    <constraint name="C474" model="TKC" arity="2" scope="X24.1 X43.1" reference="R474" />
    <constraint name="C475" model="TKC" arity="2" scope="X8.1 X28.1" reference="R475" />
    <constraint name="C476" model="TKC" arity="2" scope="X46.1 X64.1" reference="R476" />
    <constraint name="C477" model="TKC" arity="2" scope="X24.1 X32.1" reference="R477" />
    <constraint name="C478" model="TKC" arity="2" scope="X8.1 X36.1" reference="R478" />
    <constraint name="C479" model="TKC" arity="2" scope="X17.1 X64.1" reference="R479" />
    <constraint name="C480" model="TKC" arity="2" scope="X5.1 X37.1" reference="R480" />
    <constraint name="C481" model="TKC" arity="2" scope="X23.1 X56.1" reference="R481" />
    <constraint name="C482" model="TKC" arity="2" scope="X16.1 X63.1" reference="R482" />
    <constraint name="C483" model="TKC" arity="2" scope="X47.1 X55.1" reference="R483" />
    <constraint name="C484" model="TKC" arity="2" scope="X3.1 X9.1" reference="R484" />
    <constraint name="C485" model="TKC" arity="2" scope="X34.1 X66.1" reference="R485" />
    <constraint name="C486" model="TKC" arity="2" scope="X19.1 X68.1" reference="R486" />
    <constraint name="C487" model="TKC" arity="2" scope="X61.1 X64.1" reference="R487" />
    <constraint name="C488" model="TKC" arity="2" scope="X13.1 X56.1" reference="R488" />
    <constraint name="C489" model="TKC" arity="2" scope="X10.1 X52.1" reference="R489" />
    <constraint name="C490" model="TKC" arity="2" scope="X15.1 X34.1" reference="R490" />
    <constraint name="C491" model="TKC" arity="2" scope="X14.1 X60.1" reference="R491" />
    <constraint name="C492" model="TKC" arity="2" scope="X22.1 X33.1" reference="R492" />
    <constraint name="C493" model="TKC" arity="2" scope="X16.1 X25.1" reference="R493" />
    <constraint name="C494" model="TKC" arity="2" scope="X18.1 X28.1" reference="R494" />
    <constraint name="C495" model="TKC" arity="2" scope="X17.1 X35.1" reference="R495" />
    <constraint name="C496" model="TKC" arity="2" scope="X37.1 X70.1" reference="R496" />
    <constraint name="C497" model="TKC" arity="2" scope="X31.1 X48.1" reference="R497" />
    <constraint name="C498" model="TKC" arity="2" scope="X36.1 X56.1" reference="R498" />
    <constraint name="C499" model="TKC" arity="2" scope="X4.1 X31.1" reference="R499" />
    <constraint name="C500" model="TKC" arity="2" scope="X41.1 X49.1" reference="R500" />
    <constraint name="C501" model="TKC" arity="2" scope="X5.1 X40.1" reference="R501" />
    <constraint name="C502" model="TKC" arity="2" scope="X6.1 X67.1" reference="R502" />
    <constraint name="C503" model="TKC" arity="2" scope="X40.1 X56.1" reference="R503" />
    <constraint name="C504" model="TKC" arity="2" scope="X10.1 X65.1" reference="R504" />
    <constraint name="C505" model="TKC" arity="2" scope="X62.1 X68.1" reference="R505" />
    <constraint name="C506" model="TKC" arity="2" scope="X15.1 X36.1" reference="R506" />
    <constraint name="C507" model="TKC" arity="2" scope="X26.1 X31.1" reference="R507" />
    <constraint name="C508" model="TKC" arity="2" scope="X32.1 X58.1" reference="R508" />
    <constraint name="C509" model="TKC" arity="2" scope="X24.1 X36.1" reference="R509" />
    <constraint name="C510" model="TKC" arity="2" scope="X16.1 X29.1" reference="R510" />
    <constraint name="C511" model="TKC" arity="2" scope="X44.1 X47.1" reference="R511" />
    <constraint name="C512" model="TKC" arity="2" scope="X13.1 X61.1" reference="R512" />
    <constraint name="C513" model="TKC" arity="2" scope="X18.1 X26.1" reference="R513" />
    <constraint name="C514" model="TKC" arity="2" scope="X14.1 X20.1" reference="R514" />
    <constraint name="C515" model="TKC" arity="2" scope="X17.1 X32.1" reference="R515" />
    <constraint name="C516" model="TKC" arity="2" scope="X39.1 X43.1" reference="R516" />
    <constraint name="C517" model="TKC" arity="2" scope="X10.1 X59.1" reference="R517" />
    <constraint name="C518" model="TKC" arity="2" scope="X22.1 X51.1" reference="R518" />
    <constraint name="C519" model="TKC" arity="2" scope="X24.1 X54.1" reference="R519" />
    <constraint name="C520" model="TKC" arity="2" scope="X11.1 X15.1" reference="R520" />
    <constraint name="C521" model="TKC" arity="2" scope="X33.1 X48.1" reference="R521" />
    <constraint name="C522" model="TKC" arity="2" scope="X2.1 X65.1" reference="R522" />
    <constraint name="C523" model="TKC" arity="2" scope="X8.1 X17.1" reference="R523" />
    <constraint name="C524" model="TKC" arity="2" scope="X14.1 X65.1" reference="R524" />
    <constraint name="C525" model="TKC" arity="2" scope="X31.1 X67.1" reference="R525" />
    <constraint name="C526" model="TKC" arity="2" scope="X7.1 X52.1" reference="R526" />
    <constraint name="C527" model="TKC" arity="2" scope="X27.1 X48.1" reference="R527" />
    <constraint name="C528" model="TKC" arity="2" scope="X12.1 X49.1" reference="R528" />
    <constraint name="C529" model="TKC" arity="2" scope="X28.1 X53.1" reference="R529" />
    <constraint name="C530" model="TKC" arity="2" scope="X20.1 X45.1" reference="R530" />
    <constraint name="C531" model="TKC" arity="2" scope="X4.1 X19.1" reference="R531" />
    <constraint name="C532" model="TKC" arity="2" scope="X7.1 X13.1" reference="R532" />
    <constraint name="C533" model="TKC" arity="2" scope="X28.1 X36.1" reference="R533" />
    <constraint name="C534" model="TKC" arity="2" scope="X3.1 X34.1" reference="R534" />
    <constraint name="C535" model="TKC" arity="2" scope="X9.1 X53.1" reference="R535" />
    <constraint name="C536" model="TKC" arity="2" scope="X38.1 X53.1" reference="R536" />
    <constraint name="C537" model="TKC" arity="2" scope="X63.1 X66.1" reference="R537" />
    <constraint name="C538" model="TKC" arity="2" scope="X23.1 X33.1" reference="R538" />
    <constraint name="C539" model="TKC" arity="2" scope="X3.1 X51.1" reference="R539" />
    <constraint name="C540" model="TKC" arity="2" scope="X45.1 X53.1" reference="R540" />
    <constraint name="C541" model="TKC" arity="2" scope="X48.1 X61.1" reference="R541" />
    <constraint name="C542" model="TKC" arity="2" scope="X2.1 X61.1" reference="R542" />
    <constraint name="C543" model="TKC" arity="2" scope="X27.1 X37.1" reference="R543" />
    <constraint name="C544" model="TKC" arity="2" scope="X20.1 X52.1" reference="R544" />
    <constraint name="C545" model="TKC" arity="2" scope="X17.1 X23.1" reference="R545" />
    <constraint name="C546" model="TKC" arity="2" scope="X11.1 X16.1" reference="R546" />
    <constraint name="C547" model="TKC" arity="2" scope="X23.1 X34.1" reference="R547" />
    <constraint name="C548" model="TKC" arity="2" scope="X40.1 X64.1" reference="R548" />
    <constraint name="C549" model="TKC" arity="2" scope="X48.1 X68.1" reference="R549" />
    <constraint name="C550" model="TKC" arity="2" scope="X11.1 X58.1" reference="R550" />
    <constraint name="C551" model="TKC" arity="2" scope="X3.1 X68.1" reference="R551" />
    <constraint name="C552" model="TKC" arity="2" scope="X37.1 X46.1" reference="R552" />
    <constraint name="C553" model="TKC" arity="2" scope="X2.1 X48.1" reference="R553" />
    <constraint name="C554" model="TKC" arity="2" scope="X11.1 X20.1" reference="R554" />
    <constraint name="C555" model="TKC" arity="2" scope="X47.1 X52.1" reference="R555" />
    <constraint name="C556" model="TKC" arity="2" scope="X23.1 X46.1" reference="R556" />
    <constraint name="C557" model="TKC" arity="2" scope="X51.1 X52.1" reference="R557" />
    <constraint name="C558" model="TKC" arity="2" scope="X47.1 X65.1" reference="R558" />
    <constraint name="C559" model="TKC" arity="2" scope="X16.1 X65.1" reference="R559" />
    <constraint name="C560" model="TKC" arity="2" scope="X9.1 X38.1" reference="R560" />
    <constraint name="C561" model="TKC" arity="2" scope="X2.1 X29.1" reference="R561" />
    <constraint name="C562" model="TKC" arity="2" scope="X7.1 X49.1" reference="R562" />
    <constraint name="C563" model="TKC" arity="2" scope="X36.1 X42.1" reference="R563" />
    <constraint name="C564" model="TKC" arity="2" scope="X32.1 X42.1" reference="R564" />
    <constraint name="C565" model="TKC" arity="2" scope="X47.1 X69.1" reference="R565" />
    <constraint name="C566" model="TKC" arity="2" scope="X33.1 X60.1" reference="R566" />
    <constraint name="C567" model="TKC" arity="2" scope="X27.1 X47.1" reference="R567" />
    <constraint name="C568" model="TKC" arity="2" scope="X29.1 X48.1" reference="R568" />
    <constraint name="C569" model="TKC" arity="2" scope="X9.1 X50.1" reference="R569" />
    <constraint name="C570" model="TKC" arity="2" scope="X33.1 X54.1" reference="R570" />
    <constraint name="C571" model="TKC" arity="2" scope="X11.1 X61.1" reference="R571" />
    <constraint name="C572" model="TKC" arity="2" scope="X24.1 X34.1" reference="R572" />
    <constraint name="C573" model="TKC" arity="2" scope="X34.1 X37.1" reference="R573" />
    <constraint name="C574" model="TKC" arity="2" scope="X30.1 X66.1" reference="R574" />
    <constraint name="C575" model="TKC" arity="2" scope="X7.1 X62.1" reference="R575" />
    <constraint name="C576" model="TKC" arity="2" scope="X19.1 X32.1" reference="R576" />
    <constraint name="C577" model="TKC" arity="2" scope="X1.1 X11.1" reference="R577" />
    <constraint name="C578" model="TKC" arity="2" scope="X24.1 X25.1" reference="R578" />
    <constraint name="C579" model="TKC" arity="2" scope="X17.1 X21.1" reference="R579" />
    <constraint name="C580" model="TKC" arity="2" scope="X14.1 X70.1" reference="R580" />
    <constraint name="C581" model="TKC" arity="2" scope="X7.1 X32.1" reference="R581" />
    <constraint name="C582" model="TKC" arity="2" scope="X14.1 X62.1" reference="R582" />
    <constraint name="C583" model="TKC" arity="2" scope="X50.1 X61.1" reference="R583" />
    <constraint name="C584" model="TKC" arity="2" scope="X38.1 X43.1" reference="R584" />
    <constraint name="C585" model="TKC" arity="2" scope="X30.1 X31.1" reference="R585" />
    <constraint name="C586" model="TKC" arity="2" scope="X20.1 X27.1" reference="R586" />
    <constraint name="C587" model="TKC" arity="2" scope="X13.1 X45.1" reference="R587" />
    <constraint name="C588" model="TKC" arity="2" scope="X37.1 X68.1" reference="R588" />
    <constraint name="C589" model="TKC" arity="2" scope="X59.1 X66.1" reference="R589" />
    <constraint name="C590" model="TKC" arity="2" scope="X5.1 X15.1" reference="R590" />
    <constraint name="C591" model="TKC" arity="2" scope="X60.1 X61.1" reference="R591" />
    <constraint name="C592" model="TKC" arity="2" scope="X53.1 X65.1" reference="R592" />
    <constraint name="C593" model="TKC" arity="2" scope="X23.1 X37.1" reference="R593" />
    <constraint name="C594" model="TKC" arity="2" scope="X44.1 X58.1" reference="R594" />
    <constraint name="C595" model="TKC" arity="2" scope="X40.1 X62.1" reference="R595" />
    <constraint name="C596" model="TKC" arity="2" scope="X15.1 X44.1" reference="R596" />
    <constraint name="C597" model="TKC" arity="2" scope="X28.1 X42.1" reference="R597" />
    <constraint name="C598" model="TKC" arity="2" scope="X14.1 X31.1" reference="R598" />
    <constraint name="C599" model="TKC" arity="2" scope="X16.1 X41.1" reference="R599" />
    <constraint name="C600" model="TKC" arity="2" scope="X1.1 X19.1" reference="R600" />
    <constraint name="C601" model="TKC" arity="2" scope="X35.1 X52.1" reference="R601" />
    <constraint name="C602" model="TKC" arity="2" scope="X56.1 X62.1" reference="R602" />
    <constraint name="C603" model="TKC" arity="2" scope="X42.1 X47.1" reference="R603" />
    <constraint name="C604" model="TKC" arity="2" scope="X7.1 X66.1" reference="R604" />
    <constraint name="C605" model="TKC" arity="2" scope="X12.1 X14.1" reference="R605" />
    <constraint name="C606" model="TKC" arity="2" scope="X35.1 X47.1" reference="R606" />
    <constraint name="C607" model="TKC" arity="2" scope="X51.1 X63.1" reference="R607" />
    <constraint name="C608" model="TKC" arity="2" scope="X42.1 X45.1" reference="R608" />
    <constraint name="C609" model="TKC" arity="2" scope="X6.1 X59.1" reference="R609" />
    <constraint name="C610" model="TKC" arity="2" scope="X12.1 X50.1" reference="R610" />
    <constraint name="C611" model="TKC" arity="2" scope="X17.1 X62.1" reference="R611" />
    <constraint name="C612" model="TKC" arity="2" scope="X6.1 X25.1" reference="R612" />
    <constraint name="C613" model="TKC" arity="2" scope="X20.1 X62.1" reference="R613" />
    <constraint name="C614" model="TKC" arity="2" scope="X43.1 X53.1" reference="R614" />
    <constraint name="C615" model="TKC" arity="2" scope="X28.1 X45.1" reference="R615" />
    <constraint name="C616" model="TKC" arity="2" scope="X13.1 X28.1" reference="R616" />
    <constraint name="C617" model="TKC" arity="2" scope="X6.1 X69.1" reference="R617" />
    <constraint name="C618" model="TKC" arity="2" scope="X36.1 X50.1" reference="R618" />
    <constraint name="C619" model="TKC" arity="2" scope="X21.1 X70.1" reference="R619" />
    <constraint name="C620" model="TKC" arity="2" scope="X22.1 X68.1" reference="R620" />
    <constraint name="C621" model="TKC" arity="2" scope="X13.1 X35.1" reference="R621" />
    <constraint name="C622" model="TKC" arity="2" scope="X5.1 X57.1" reference="R622" />
    <constraint name="C623" model="TKC" arity="2" scope="X12.1 X13.1" reference="R623" />
    <constraint name="C624" model="TKC" arity="2" scope="X54.1 X64.1" reference="R624" />
    <constraint name="C625" model="TKC" arity="2" scope="X29.1 X64.1" reference="R625" />
    <constraint name="C626" model="TKC" arity="2" scope="X44.1 X54.1" reference="R626" />
    <constraint name="C627" model="TKC" arity="2" scope="X31.1 X68.1" reference="R627" />
    <constraint name="C628" model="TKC" arity="2" scope="X18.1 X62.1" reference="R628" />
    <constraint name="C629" model="TKC" arity="2" scope="X1.1 X4.1" reference="R629" />
    <constraint name="C630" model="TKC" arity="2" scope="X37.1 X53.1" reference="R630" />
    <constraint name="C631" model="TKC" arity="2" scope="X9.1 X59.1" reference="R631" />
    <constraint name="C632" model="TKC" arity="2" scope="X52.1 X55.1" reference="R632" />
    <constraint name="C633" model="TKC" arity="2" scope="X35.1 X69.1" reference="R633" />
    <constraint name="C634" model="TKC" arity="2" scope="X31.1 X49.1" reference="R634" />
    <constraint name="C635" model="TKC" arity="2" scope="X16.1 X54.1" reference="R635" />
    <constraint name="C636" model="TKC" arity="2" scope="X25.1 X46.1" reference="R636" />
    <constraint name="C637" model="TKC" arity="2" scope="X54.1 X67.1" reference="R637" />
    <constraint name="C638" model="TKC" arity="2" scope="X55.1 X67.1" reference="R638" />
    <constraint name="C639" model="TKC" arity="2" scope="X4.1 X25.1" reference="R639" />
    <constraint name="C640" model="TKC" arity="2" scope="X13.1 X17.1" reference="R640" />
    <constraint name="C641" model="TKC" arity="2" scope="X3.1 X16.1" reference="R641" />
    <constraint name="C642" model="TKC" arity="2" scope="X51.1 X58.1" reference="R642" />
    <constraint name="C643" model="TKC" arity="2" scope="X10.1 X34.1" reference="R643" />
    <constraint name="C644" model="TKC" arity="2" scope="X21.1 X40.1" reference="R644" />
    <constraint name="C645" model="TKC" arity="2" scope="X27.1 X62.1" reference="R645" />
    <constraint name="C646" model="TKC" arity="2" scope="X1.1 X17.1" reference="R646" />
    <constraint name="C647" model="TKC" arity="2" scope="X32.1 X46.1" reference="R647" />
    <constraint name="C648" model="TKC" arity="2" scope="X39.1 X57.1" reference="R648" />
    <constraint name="C649" model="TKC" arity="2" scope="X2.1 X25.1" reference="R649" />
    <constraint name="C650" model="TKC" arity="2" scope="X4.1 X8.1" reference="R650" />
    <constraint name="C651" model="TKC" arity="2" scope="X7.1 X26.1" reference="R651" />
    <constraint name="C652" model="TKC" arity="2" scope="X2.1 X20.1" reference="R652" />
    <constraint name="C653" model="TKC" arity="2" scope="X31.1 X52.1" reference="R653" />
    <constraint name="C654" model="TKC" arity="2" scope="X5.1 X12.1" reference="R654" />
    <constraint name="C655" model="TKC" arity="2" scope="X50.1 X68.1" reference="R655" />
    <constraint name="C656" model="TKC" arity="2" scope="X17.1 X38.1" reference="R656" />
    <constraint name="C657" model="TKC" arity="2" scope="X2.1 X52.1" reference="R657" />
    <constraint name="C658" model="TKC" arity="2" scope="X43.1 X70.1" reference="R658" />
    <constraint name="C659" model="TKC" arity="2" scope="X17.1 X29.1" reference="R659" />
    <constraint name="C660" model="TKC" arity="2" scope="X1.1 X25.1" reference="R660" />
    <constraint name="C661" model="TKC" arity="2" scope="X21.1 X25.1" reference="R661" />
    <constraint name="C662" model="TKC" arity="2" scope="X27.1 X31.1" reference="R662" />
    <constraint name="C663" model="TKC" arity="2" scope="X9.1 X21.1" reference="R663" />
    <constraint name="C664" model="TKC" arity="2" scope="X15.1 X18.1" reference="R664" />
    <constraint name="C665" model="TKC" arity="2" scope="X15.1 X16.1" reference="R665" />
    <constraint name="C666" model="TKC" arity="2" scope="X29.1 X68.1" reference="R666" />
    <constraint name="C667" model="TKC" arity="2" scope="X37.1 X63.1" reference="R667" />
    <constraint name="C668" model="TKC" arity="2" scope="X6.1 X41.1" reference="R668" />
    <constraint name="C669" model="TKC" arity="2" scope="X22.1 X62.1" reference="R669" />
    <constraint name="C670" model="TKC" arity="2" scope="X7.1 X48.1" reference="R670" />
    <constraint name="C671" model="TKC" arity="2" scope="X19.1 X63.1" reference="R671" />
    <constraint name="C672" model="TKC" arity="2" scope="X16.1 X24.1" reference="R672" />
    <constraint name="C673" model="TKC" arity="2" scope="X40.1 X61.1" reference="R673" />
    <constraint name="C674" model="TKC" arity="2" scope="X37.1 X59.1" reference="R674" />
    <constraint name="C675" model="TKC" arity="2" scope="X14.1 X17.1" reference="R675" />
    <constraint name="C676" model="TKC" arity="2" scope="X45.1 X69.1" reference="R676" />
    <constraint name="C677" model="TKC" arity="2" scope="X28.1 X37.1" reference="R677" />
    <constraint name="C678" model="TKC" arity="2" scope="X3.1 X17.1" reference="R678" />
    <constraint name="C679" model="TKC" arity="2" scope="X25.1 X49.1" reference="R679" />
    <constraint name="C680" model="TKC" arity="2" scope="X56.1 X59.1" reference="R680" />
    <constraint name="C681" model="TKC" arity="2" scope="X32.1 X41.1" reference="R681" />
    <constraint name="C682" model="TKC" arity="2" scope="X38.1 X46.1" reference="R682" />
    <constraint name="C683" model="TKC" arity="2" scope="X5.1 X67.1" reference="R683" />
    <constraint name="C684" model="TKC" arity="2" scope="X5.1 X60.1" reference="R684" />
    <constraint name="C685" model="TKC" arity="2" scope="X14.1 X30.1" reference="R685" />
    <constraint name="C686" model="TKC" arity="2" scope="X14.1 X54.1" reference="R686" />
    <constraint name="C687" model="TKC" arity="2" scope="X23.1 X28.1" reference="R687" />
    <constraint name="C688" model="TKC" arity="2" scope="X40.1 X49.1" reference="R688" />
    <constraint name="C689" model="TKC" arity="2" scope="X33.1 X67.1" reference="R689" />
    <constraint name="C690" model="TKC" arity="2" scope="X18.1 X47.1" reference="R690" />
    <constraint name="C691" model="TKC" arity="2" scope="X49.1 X60.1" reference="R691" />
    <constraint name="C692" model="TKC" arity="2" scope="X52.1 X69.1" reference="R692" />
    <constraint name="C693" model="TKC" arity="2" scope="X13.1 X38.1" reference="R693" />
    <constraint name="C694" model="TKC" arity="2" scope="X32.1 X57.1" reference="R694" />
    <constraint name="C695" model="TKC" arity="2" scope="X27.1 X63.1" reference="R695" />
    <constraint name="C696" model="TKC" arity="2" scope="X9.1 X34.1" reference="R696" />
    <constraint name="C697" model="TKC" arity="2" scope="X37.1 X60.1" reference="R697" />
    <constraint name="C698" model="TKC" arity="2" scope="X39.1 X44.1" reference="R698" />
    <constraint name="C699" model="TKC" arity="2" scope="X2.1 X49.1" reference="R699" />
    <constraint name="C700" model="TKC" arity="2" scope="X57.1 X63.1" reference="R700" />
    <constraint name="C701" model="TKC" arity="2" scope="X12.1 X42.1" reference="R701" />
    <constraint name="C702" model="TKC" arity="2" scope="X17.1 X66.1" reference="R702" />
    <constraint name="C703" model="TKC" arity="2" scope="X30.1 X44.1" reference="R703" />
    <constraint name="C704" model="TKC" arity="2" scope="X9.1 X36.1" reference="R704" />
    <constraint name="C705" model="TKC" arity="2" scope="X20.1 X42.1" reference="R705" />
    <constraint name="C706" model="TKC" arity="2" scope="X51.1 X60.1" reference="R706" />
    <constraint name="C707" model="TKC" arity="2" scope="X11.1 X52.1" reference="R707" />
    <constraint name="C708" model="TKC" arity="2" scope="X45.1 X51.1" reference="R708" />
    <constraint name="C709" model="TKC" arity="2" scope="X26.1 X58.1" reference="R709" />
    <constraint name="C710" model="TKC" arity="2" scope="X34.1 X59.1" reference="R710" />
    <constraint name="C711" model="TKC" arity="2" scope="X4.1 X46.1" reference="R711" />
    <constraint name="C712" model="TKC" arity="2" scope="X1.1 X53.1" reference="R712" />
    <constraint name="C713" model="TKC" arity="2" scope="X35.1 X55.1" reference="R713" />
    <constraint name="C714" model="TKC" arity="2" scope="X33.1 X65.1" reference="R714" />
    <constraint name="C715" model="TKC" arity="2" scope="X24.1 X30.1" reference="R715" />
    <constraint name="C716" model="TKC" arity="2" scope="X10.1 X29.1" reference="R716" />
    <constraint name="C717" model="TKC" arity="2" scope="X13.1 X50.1" reference="R717" />
    <constraint name="C718" model="TKC" arity="2" scope="X29.1 X65.1" reference="R718" />
    <constraint name="C719" model="TKC" arity="2" scope="X13.1 X20.1" reference="R719" />
    <constraint name="C720" model="TKC" arity="2" scope="X7.1 X18.1" reference="R720" />
    <constraint name="C721" model="TKC" arity="2" scope="X2.1 X50.1" reference="R721" />
    <constraint name="C722" model="TKC" arity="2" scope="X43.1 X62.1" reference="R722" />
    <constraint name="C723" model="TKC" arity="2" scope="X42.1 X44.1" reference="R723" />
    <constraint name="C724" model="TKC" arity="2" scope="X14.1 X15.1" reference="R724" />
    <constraint name="C725" model="TKC" arity="2" scope="X53.1 X54.1" reference="R725" />
    <constraint name="C726" model="TKC" arity="2" scope="X24.1 X49.1" reference="R726" />
    <constraint name="C727" model="TKC" arity="2" scope="X32.1 X49.1" reference="R727" />
    <constraint name="C728" model="TKC" arity="2" scope="X25.1 X40.1" reference="R728" />
    <constraint name="C729" model="TKC" arity="2" scope="X7.1 X20.1" reference="R729" />
    <constraint name="C730" model="TKC" arity="2" scope="X40.1 X50.1" reference="R730" />
    <constraint name="C731" model="TKC" arity="2" scope="X5.1 X17.1" reference="R731" />
    <constraint name="C732" model="TKC" arity="2" scope="X56.1 X58.1" reference="R732" />
    <constraint name="C733" model="TKC" arity="2" scope="X31.1 X42.1" reference="R733" />
    <constraint name="C734" model="TKC" arity="2" scope="X29.1 X69.1" reference="R734" />
    <constraint name="C735" model="TKC" arity="2" scope="X42.1 X62.1" reference="R735" />
    <constraint name="C736" model="TKC" arity="2" scope="X31.1 X34.1" reference="R736" />
    <constraint name="C737" model="TKC" arity="2" scope="X1.1 X39.1" reference="R737" />
    <constraint name="C738" model="TKC" arity="2" scope="X29.1 X54.1" reference="R738" />
    <constraint name="C739" model="TKC" arity="2" scope="X24.1 X37.1" reference="R739" />
    <constraint name="C740" model="TKC" arity="2" scope="X35.1 X42.1" reference="R740" />
    <constraint name="C741" model="TKC" arity="2" scope="X31.1 X41.1" reference="R741" />
    <constraint name="C742" model="TKC" arity="2" scope="X18.1 X39.1" reference="R742" />
    <constraint name="C743" model="TKC" arity="2" scope="X18.1 X44.1" reference="R743" />
    <constraint name="C744" model="TKC" arity="2" scope="X56.1 X60.1" reference="R744" />
    <constraint name="C745" model="TKC" arity="2" scope="X6.1 X28.1" reference="R745" />
    <constraint name="C746" model="TKC" arity="2" scope="X14.1 X64.1" reference="R746" />
    <constraint name="C747" model="TKC" arity="2" scope="X28.1 X54.1" reference="R747" />
    <constraint name="C748" model="TKC" arity="2" scope="X34.1 X44.1" reference="R748" />
    <constraint name="C749" model="TKC" arity="2" scope="X8.1 X53.1" reference="R749" />
    <constraint name="C750" model="TKC" arity="2" scope="X41.1 X50.1" reference="R750" />
    <constraint name="C751" model="TKC" arity="2" scope="X7.1 X54.1" reference="R751" />
    <constraint name="C752" model="TKC" arity="2" scope="X39.1 X62.1" reference="R752" />
    <constraint name="C753" model="TKC" arity="2" scope="X17.1 X34.1" reference="R753" />
    <constraint name="C754" model="TKC" arity="2" scope="X7.1 X31.1" reference="R754" />
    <constraint name="C755" model="TKC" arity="2" scope="X49.1 X53.1" reference="R755" />
    <constraint name="C756" model="TKC" arity="2" scope="X4.1 X40.1" reference="R756" />
    <constraint name="C757" model="TKC" arity="2" scope="X13.1 X49.1" reference="R757" />
    <constraint name="C758" model="TKC" arity="2" scope="X52.1 X57.1" reference="R758" />
    <constraint name="C759" model="TKC" arity="2" scope="X56.1 X64.1" reference="R759" />
    <constraint name="C760" model="TKC" arity="2" scope="X12.1 X45.1" reference="R760" />
    <constraint name="C761" model="TKC" arity="2" scope="X1.1 X21.1" reference="R761" />
    <constraint name="C762" model="TKC" arity="2" scope="X26.1 X53.1" reference="R762" />
    <constraint name="C763" model="TKC" arity="2" scope="X5.1 X69.1" reference="R763" />
    <constraint name="C764" model="TKC" arity="2" scope="X23.1 X51.1" reference="R764" />
    <constraint name="C765" model="TKC" arity="2" scope="X23.1 X65.1" reference="R765" />
    <constraint name="C766" model="TKC" arity="2" scope="X13.1 X19.1" reference="R766" />
    <constraint name="C767" model="TKC" arity="2" scope="X37.1 X48.1" reference="R767" />
    <constraint name="C768" model="TKC" arity="2" scope="X9.1 X39.1" reference="R768" />
    <constraint name="C769" model="TKC" arity="2" scope="X29.1 X58.1" reference="R769" />
    <constraint name="C770" model="TKC" arity="2" scope="X54.1 X66.1" reference="R770" />
    <constraint name="C771" model="TKC" arity="2" scope="X30.1 X40.1" reference="R771" />
    <constraint name="C772" model="TKC" arity="2" scope="X19.1 X53.1" reference="R772" />
    <constraint name="C773" model="TKC" arity="2" scope="X7.1 X17.1" reference="R773" />
    <constraint name="C774" model="TKC" arity="2" scope="X6.1 X50.1" reference="R774" />
    <constraint name="C775" model="TKC" arity="2" scope="X17.1 X39.1" reference="R775" />
    <constraint name="C776" model="TKC" arity="2" scope="X20.1 X33.1" reference="R776" />
    <constraint name="C777" model="TKC" arity="2" scope="X4.1 X28.1" reference="R777" />
    <constraint name="C778" model="TKC" arity="2" scope="X16.1 X22.1" reference="R778" />
    <constraint name="C779" model="TKC" arity="2" scope="X23.1 X62.1" reference="R779" />
    <constraint name="C780" model="TKC" arity="2" scope="X27.1 X59.1" reference="R780" />
    <constraint name="C781" model="TKC" arity="2" scope="X5.1 X38.1" reference="R781" />
    <constraint name="C782" model="TKC" arity="2" scope="X30.1 X51.1" reference="R782" />
    <constraint name="C783" model="TKC" arity="2" scope="X31.1 X64.1" reference="R783" />
    <constraint name="C784" model="TKC" arity="2" scope="X38.1 X63.1" reference="R784" />
    <constraint name="C785" model="TKC" arity="2" scope="X16.1 X36.1" reference="R785" />
    <constraint name="C786" model="TKC" arity="2" scope="X13.1 X63.1" reference="R786" />
    <constraint name="C787" model="TKC" arity="2" scope="X11.1 X48.1" reference="R787" />
    <constraint name="C788" model="TKC" arity="2" scope="X17.1 X52.1" reference="R788" />
    <constraint name="C789" model="TKC" arity="2" scope="X29.1 X70.1" reference="R789" />
    <constraint name="C790" model="TKC" arity="2" scope="X16.1 X66.1" reference="R790" />
    <constraint name="C791" model="TKC" arity="2" scope="X3.1 X49.1" reference="R791" />
    <constraint name="C792" model="TKC" arity="2" scope="X28.1 X62.1" reference="R792" />
    <constraint name="C793" model="TKC" arity="2" scope="X26.1 X40.1" reference="R793" />
    <constraint name="C794" model="TKC" arity="2" scope="X16.1 X19.1" reference="R794" />
    <constraint name="C795" model="TKC" arity="2" scope="X65.1 X68.1" reference="R795" />
    <constraint name="C796" model="TKC" arity="2" scope="X7.1 X12.1" reference="R796" />
    <constraint name="C797" model="TKC" arity="2" scope="X62.1 X66.1" reference="R797" />
    <constraint name="C798" model="TKC" arity="2" scope="X20.1 X30.1" reference="R798" />
    <constraint name="C799" model="TKC" arity="2" scope="X43.1 X56.1" reference="R799" />
    <constraint name="C800" model="TKC" arity="2" scope="X5.1 X59.1" reference="R800" />
    <constraint name="C801" model="TKC" arity="2" scope="X39.1 X40.1" reference="R801" />
    <constraint name="C802" model="TKC" arity="2" scope="X21.1 X60.1" reference="R802" />
    <constraint name="C803" model="TKC" arity="2" scope="X28.1 X58.1" reference="R803" />
    <constraint name="C804" model="TKC" arity="2" scope="X2.1 X58.1" reference="R804" />
    <constraint name="C805" model="TKC" arity="2" scope="X15.1 X21.1" reference="R805" />
    <constraint name="C806" model="TKC" arity="2" scope="X4.1 X5.1" reference="R806" />
    <constraint name="C807" model="TKC" arity="2" scope="X25.1 X26.1" reference="R807" />
    <constraint name="C808" model="TKC" arity="2" scope="X55.1 X60.1" reference="R808" />
    <constraint name="C809" model="TKC" arity="2" scope="X46.1 X60.1" reference="R809" />
    <constraint name="C810" model="TKC" arity="2" scope="X13.1 X33.1" reference="R810" />
    <constraint name="C811" model="TKC" arity="2" scope="X24.1 X26.1" reference="R811" />
    <constraint name="C812" model="TKC" arity="2" scope="X1.1 X61.1" reference="R812" />
    <constraint name="C813" model="TKC" arity="2" scope="X3.1 X58.1" reference="R813" />
    <constraint name="C814" model="TKC" arity="2" scope="X42.1 X64.1" reference="R814" />
    <constraint name="C815" model="TKC" arity="2" scope="X19.1 X46.1" reference="R815" />
    <constraint name="C816" model="TKC" arity="2" scope="X16.1 X32.1" reference="R816" />
    <constraint name="C817" model="TKC" arity="2" scope="X19.1 X48.1" reference="R817" />
    <constraint name="C818" model="TKC" arity="2" scope="X24.1 X42.1" reference="R818" />
    <constraint name="C819" model="TKC" arity="2" scope="X13.1 X39.1" reference="R819" />
    <constraint name="C820" model="TKC" arity="2" scope="X10.1 X11.1" reference="R820" />
    <constraint name="C821" model="TKC" arity="2" scope="X5.1 X64.1" reference="R821" />
    <constraint name="C822" model="TKC" arity="2" scope="X6.1 X24.1" reference="R822" />
    <constraint name="C823" model="TKC" arity="2" scope="X12.1 X30.1" reference="R823" />
    <constraint name="C824" model="TKC" arity="2" scope="X52.1 X62.1" reference="R824" />
    <constraint name="C825" model="TKC" arity="2" scope="X8.1 X21.1" reference="R825" />
    <constraint name="C826" model="TKC" arity="2" scope="X53.1 X59.1" reference="R826" />
    <constraint name="C827" model="TKC" arity="2" scope="X27.1 X29.1" reference="R827" />
    <constraint name="C828" model="TKC" arity="2" scope="X48.1 X55.1" reference="R828" />
    <constraint name="C829" model="TKC" arity="2" scope="X13.1 X18.1" reference="R829" />
    <constraint name="C830" model="TKC" arity="2" scope="X18.1 X35.1" reference="R830" />
    <constraint name="C831" model="TKC" arity="2" scope="X14.1 X19.1" reference="R831" />
    <constraint name="C832" model="TKC" arity="2" scope="X20.1 X28.1" reference="R832" />
    <constraint name="C833" model="TKC" arity="2" scope="X21.1 X35.1" reference="R833" />
    <constraint name="C834" model="TKC" arity="2" scope="X3.1 X57.1" reference="R834" />
    <constraint name="C835" model="TKC" arity="2" scope="X17.1 X22.1" reference="R835" />
    <constraint name="C836" model="TKC" arity="2" scope="X16.1 X49.1" reference="R836" />
    <constraint name="C837" model="TKC" arity="2" scope="X17.1 X41.1" reference="R837" />
    <constraint name="C838" model="TKC" arity="2" scope="X32.1 X51.1" reference="R838" />
    <constraint name="C839" model="TKC" arity="2" scope="X50.1 X69.1" reference="R839" />
    <constraint name="C840" model="TKC" arity="2" scope="X7.1 X61.1" reference="R840" />
    <constraint name="C841" model="TKC" arity="2" scope="X12.1 X18.1" reference="R841" />
    <constraint name="C842" model="TKC" arity="2" scope="X9.1 X41.1" reference="R842" />
    <constraint name="C843" model="TKC" arity="2" scope="X5.1 X45.1" reference="R843" />
    <constraint name="C844" model="TKC" arity="2" scope="X32.1 X62.1" reference="R844" />
    <constraint name="C845" model="TKC" arity="2" scope="X36.1 X40.1" reference="R845" />
    <constraint name="C846" model="TKC" arity="2" scope="X41.1 X48.1" reference="R846" />
    <constraint name="C847" model="TKC" arity="2" scope="X28.1 X41.1" reference="R847" />
    <constraint name="C848" model="TKC" arity="2" scope="X12.1 X65.1" reference="R848" />
    <constraint name="C849" model="TKC" arity="2" scope="X32.1 X35.1" reference="R849" />
    <constraint name="C850" model="TKC" arity="2" scope="X38.1 X49.1" reference="R850" />
    <constraint name="C851" model="TKC" arity="2" scope="X3.1 X23.1" reference="R851" />
    <constraint name="C852" model="TKC" arity="2" scope="X12.1 X67.1" reference="R852" />
    <constraint name="C853" model="TKC" arity="2" scope="X3.1 X26.1" reference="R853" />
    <constraint name="C854" model="TKC" arity="2" scope="X18.1 X42.1" reference="R854" />
    <constraint name="C855" model="TKC" arity="2" scope="X44.1 X46.1" reference="R855" />
    <constraint name="C856" model="TKC" arity="2" scope="X14.1 X34.1" reference="R856" />
    <constraint name="C857" model="TKC" arity="2" scope="X47.1 X66.1" reference="R857" />
    <constraint name="C858" model="TKC" arity="2" scope="X27.1 X54.1" reference="R858" />
    <constraint name="C859" model="TKC" arity="2" scope="X34.1 X54.1" reference="R859" />
    <constraint name="C860" model="TKC" arity="2" scope="X13.1 X65.1" reference="R860" />
    <constraint name="C861" model="TKC" arity="2" scope="X5.1 X53.1" reference="R861" />
    <constraint name="C862" model="TKC" arity="2" scope="X12.1 X36.1" reference="R862" />
    <constraint name="C863" model="TKC" arity="2" scope="X12.1 X64.1" reference="R863" />
    <constraint name="C864" model="TKC" arity="2" scope="X9.1 X66.1" reference="R864" />
    <constraint name="C865" model="TKC" arity="2" scope="X37.1 X58.1" reference="R865" />
    <constraint name="C866" model="TKC" arity="2" scope="X2.1 X31.1" reference="R866" />
    <constraint name="C867" model="TKC" arity="2" scope="X50.1 X65.1" reference="R867" />
    <constraint name="C868" model="TKC" arity="2" scope="X4.1 X18.1" reference="R868" />
    <constraint name="C869" model="TKC" arity="2" scope="X39.1 X59.1" reference="R869" />
    <constraint name="C870" model="TKC" arity="2" scope="X1.1 X52.1" reference="R870" />
    <constraint name="C871" model="TKC" arity="2" scope="X7.1 X65.1" reference="R871" />
    <constraint name="C872" model="TKC" arity="2" scope="X30.1 X34.1" reference="R872" />
    <constraint name="C873" model="TKC" arity="2" scope="X18.1 X46.1" reference="R873" />
    <constraint name="C874" model="TKC" arity="2" scope="X9.1 X17.1" reference="R874" />
    <constraint name="C875" model="TKC" arity="2" scope="X8.1 X52.1" reference="R875" />
    <constraint name="C876" model="TKC" arity="2" scope="X22.1 X27.1" reference="R876" />
    <constraint name="C877" model="TKC" arity="2" scope="X22.1 X45.1" reference="R877" />
    <constraint name="C878" model="TKC" arity="2" scope="X36.1 X69.1" reference="R878" />
    <constraint name="C879" model="TKC" arity="2" scope="X15.1 X47.1" reference="R879" />
    <constraint name="C880" model="TKC" arity="2" scope="X19.1 X50.1" reference="R880" />
    <constraint name="C881" model="TKC" arity="2" scope="X13.1 X30.1" reference="R881" />
    <constraint name="C882" model="TKC" arity="2" scope="X35.1 X68.1" reference="R882" />
    <constraint name="C883" model="TKC" arity="2" scope="X23.1 X54.1" reference="R883" />
    <constraint name="C884" model="TKC" arity="2" scope="X20.1 X49.1" reference="R884" />
    <constraint name="C885" model="TKC" arity="2" scope="X30.1 X65.1" reference="R885" />
    <constraint name="C886" model="TKC" arity="2" scope="X33.1 X61.1" reference="R886" />
    <constraint name="C887" model="TKC" arity="2" scope="X41.1 X46.1" reference="R887" />
    <constraint name="C888" model="TKC" arity="2" scope="X10.1 X28.1" reference="R888" />
    <constraint name="C889" model="TKC" arity="2" scope="X8.1 X42.1" reference="R889" />
    <constraint name="C890" model="TKC" arity="2" scope="X61.1 X69.1" reference="R890" />
    <constraint name="C891" model="TKC" arity="2" scope="X4.1 X26.1" reference="R891" />
    <constraint name="C892" model="TKC" arity="2" scope="X57.1 X64.1" reference="R892" />
    <constraint name="C893" model="TKC" arity="2" scope="X12.1 X61.1" reference="R893" />
    <constraint name="C894" model="TKC" arity="2" scope="X33.1 X63.1" reference="R894" />
    <constraint name="C895" model="TKC" arity="2" scope="X16.1 X30.1" reference="R895" />
    <constraint name="C896" model="TKC" arity="2" scope="X5.1 X16.1" reference="R896" />
    <constraint name="C897" model="TKC" arity="2" scope="X1.1 X46.1" reference="R897" />
    <constraint name="C898" model="TKC" arity="2" scope="X66.1 X68.1" reference="R898" />
    <constraint name="C899" model="TKC" arity="2" scope="X50.1 X60.1" reference="R899" />
    <constraint name="C900" model="TKC" arity="2" scope="X24.1 X52.1" reference="R900" />
    <constraint name="C901" model="TKC" arity="2" scope="X32.1 X66.1" reference="R901" />
    <constraint name="C902" model="TKC" arity="2" scope="X7.1 X39.1" reference="R902" />
    <constraint name="C903" model="TKC" arity="2" scope="X22.1 X50.1" reference="R903" />
    <constraint name="C904" model="TKC" arity="2" scope="X20.1 X68.1" reference="R904" />
    <constraint name="C905" model="TKC" arity="2" scope="X11.1 X22.1" reference="R905" />
    <constraint name="C906" model="TKC" arity="2" scope="X10.1 X38.1" reference="R906" />
    <constraint name="C907" model="TKC" arity="2" scope="X17.1 X42.1" reference="R907" />
    <constraint name="C908" model="TKC" arity="2" scope="X4.1 X70.1" reference="R908" />
    <constraint name="C909" model="TKC" arity="2" scope="X4.1 X57.1" reference="R909" />
    <constraint name="C910" model="TKC" arity="2" scope="X12.1 X66.1" reference="R910" />
    <constraint name="C911" model="TKC" arity="2" scope="X40.1 X45.1" reference="R911" />
    <constraint name="C912" model="TKC" arity="2" scope="X14.1 X50.1" reference="R912" />
    <constraint name="C913" model="TKC" arity="2" scope="X1.1 X23.1" reference="R913" />
    <constraint name="C914" model="TKC" arity="2" scope="X52.1 X67.1" reference="R914" />
    <constraint name="C915" model="TKC" arity="2" scope="X25.1 X44.1" reference="R915" />
    <constraint name="C916" model="TKC" arity="2" scope="X5.1 X29.1" reference="R916" />
    <constraint name="C917" model="TKC" arity="2" scope="X13.1 X36.1" reference="R917" />
    <constraint name="C918" model="TKC" arity="2" scope="X4.1 X65.1" reference="R918" />
    <constraint name="C919" model="TKC" arity="2" scope="X25.1 X36.1" reference="R919" />
    <constraint name="C920" model="TKC" arity="2" scope="X3.1 X30.1" reference="R920" />
    <constraint name="C921" model="TKC" arity="2" scope="X18.1 X34.1" reference="R921" />
    <constraint name="C922" model="TKC" arity="2" scope="X6.1 X42.1" reference="R922" />
    <constraint name="C923" model="TKC" arity="2" scope="X21.1 X63.1" reference="R923" />
    <constraint name="C924" model="TKC" arity="2" scope="X9.1 X33.1" reference="R924" />
    <constraint name="C925" model="TKC" arity="2" scope="X2.1 X45.1" reference="R925" />
    <constraint name="C926" model="TKC" arity="2" scope="X2.1 X59.1" reference="R926" />
    <constraint name="C927" model="TKC" arity="2" scope="X3.1 X18.1" reference="R927" />
    <constraint name="C928" model="TKC" arity="2" scope="X2.1 X28.1" reference="R928" />
    <constraint name="C929" model="TKC" arity="2" scope="X29.1 X59.1" reference="R929" />
    <constraint name="C930" model="TKC" arity="2" scope="X9.1 X32.1" reference="R930" />
    <constraint name="C931" model="TKC" arity="2" scope="X15.1 X45.1" reference="R931" />
    <constraint name="C932" model="TKC" arity="2" scope="X5.1 X30.1" reference="R932" />
    <constraint name="C933" model="TKC" arity="2" scope="X23.1 X26.1" reference="R933" />
    <constraint name="C934" model="TKC" arity="2" scope="X28.1 X70.1" reference="R934" />
    <constraint name="C935" model="TKC" arity="2" scope="X4.1 X44.1" reference="R935" />
    <constraint name="C936" model="TKC" arity="2" scope="X42.1 X48.1" reference="R936" />
    <constraint name="C937" model="TKC" arity="2" scope="X1.1 X34.1" reference="R937" />
    <constraint name="C938" model="TKC" arity="2" scope="X15.1 X57.1" reference="R938" />
    <constraint name="C939" model="TKC" arity="2" scope="X15.1 X70.1" reference="R939" />
    <constraint name="C940" model="TKC" arity="2" scope="X54.1 X57.1" reference="R940" />
    <constraint name="C941" model="TKC" arity="2" scope="X17.1 X45.1" reference="R941" />
    <constraint name="C942" model="TKC" arity="2" scope="X2.1 X67.1" reference="R942" />
    <constraint name="C943" model="TKC" arity="2" scope="X21.1 X57.1" reference="R943" />
    <constraint name="C944" model="TKC" arity="2" scope="X53.1 X64.1" reference="R944" />
    <constraint name="C945" model="TKC" arity="2" scope="X57.1 X58.1" reference="R945" />
    <constraint name="C946" model="TKC" arity="2" scope="X37.1 X54.1" reference="R946" />
    <constraint name="C947" model="TKC" arity="2" scope="X2.1 X54.1" reference="R947" />
    <constraint name="C948" model="TKC" arity="2" scope="X13.1 X21.1" reference="R948" />
    <constraint name="C949" model="TKC" arity="2" scope="X13.1 X58.1" reference="R949" />
    <constraint name="C950" model="TKC" arity="2" scope="X23.1 X47.1" reference="R950" />
    <constraint name="C951" model="TKC" arity="2" scope="X43.1 X51.1" reference="R951" />
    <constraint name="C952" model="TKC" arity="2" scope="X7.1 X30.1" reference="R952" />
    <constraint name="C953" model="TKC" arity="2" scope="X11.1 X64.1" reference="R953" />
    <constraint name="C954" model="TKC" arity="2" scope="X18.1 X67.1" reference="R954" />
    <constraint name="C955" model="TKC" arity="2" scope="X51.1 X70.1" reference="R955" />
    <constraint name="C956" model="TKC" arity="2" scope="X45.1 X62.1" reference="R956" />
    <constraint name="C957" model="TKC" arity="2" scope="X27.1 X56.1" reference="R957" />
    <constraint name="C958" model="TKC" arity="2" scope="X34.1 X53.1" reference="R958" />
    <constraint name="C959" model="TKC" arity="2" scope="X35.1 X66.1" reference="R959" />
    <constraint name="C960" model="TKC" arity="2" scope="X37.1 X62.1" reference="R960" />
    <constraint name="C961" model="TKC" arity="2" scope="X8.1 X49.1" reference="R961" />
    <constraint name="C962" model="TKC" arity="2" scope="X49.1 X66.1" reference="R962" />
    <constraint name="C963" model="TKC" arity="2" scope="X15.1 X38.1" reference="R963" />
    <constraint name="C964" model="TKC" arity="2" scope="X19.1 X29.1" reference="R964" />
    <constraint name="C965" model="TKC" arity="2" scope="X11.1 X62.1" reference="R965" />
    <constraint name="C966" model="TKC" arity="2" scope="X16.1 X57.1" reference="R966" />
    <constraint name="C967" model="TKC" arity="2" scope="X29.1 X53.1" reference="R967" />
    <constraint name="C968" model="TKC" arity="2" scope="X3.1 X56.1" reference="R968" />
    <constraint name="C969" model="TKC" arity="2" scope="X27.1 X38.1" reference="R969" />
    <constraint name="C970" model="TKC" arity="2" scope="X39.1 X56.1" reference="R970" />
    <constraint name="C971" model="TKC" arity="2" scope="X28.1 X61.1" reference="R971" />
    <constraint name="C972" model="TKC" arity="2" scope="X5.1 X31.1" reference="R972" />
    <constraint name="C973" model="TKC" arity="2" scope="X5.1 X19.1" reference="R973" />
    <constraint name="C974" model="TKC" arity="2" scope="X32.1 X59.1" reference="R974" />
    <constraint name="C975" model="TKC" arity="2" scope="X56.1 X69.1" reference="R975" />
    <constraint name="C976" model="TKC" arity="2" scope="X43.1 X44.1" reference="R976" />
    <constraint name="C977" model="TKC" arity="2" scope="X35.1 X36.1" reference="R977" />
    <constraint name="C978" model="TKC" arity="2" scope="X7.1 X56.1" reference="R978" />
    <constraint name="C979" model="TKC" arity="2" scope="X21.1 X53.1" reference="R979" />
    <constraint name="C980" model="TKC" arity="2" scope="X4.1 X62.1" reference="R980" />
    <constraint name="C981" model="TKC" arity="2" scope="X35.1 X56.1" reference="R981" />
    <constraint name="C982" model="TKC" arity="2" scope="X23.1 X53.1" reference="R982" />
    <constraint name="C983" model="TKC" arity="2" scope="X31.1 X35.1" reference="R983" />
    <constraint name="C984" model="TKC" arity="2" scope="X20.1 X37.1" reference="R984" />
    <constraint name="C985" model="TKC" arity="2" scope="X36.1 X57.1" reference="R985" />
    <constraint name="C986" model="TKC" arity="2" scope="X3.1 X42.1" reference="R986" />
    <constraint name="C987" model="TKC" arity="2" scope="X15.1 X55.1" reference="R987" />
    <constraint name="C988" model="TKC" arity="2" scope="X11.1 X70.1" reference="R988" />
    <constraint name="C989" model="TKC" arity="2" scope="X26.1 X56.1" reference="R989" />
    <constraint name="C990" model="TKC" arity="2" scope="X2.1 X5.1" reference="R990" />
    <constraint name="C991" model="TKC" arity="2" scope="X27.1 X46.1" reference="R991" />
    <constraint name="C992" model="TKC" arity="2" scope="X41.1 X56.1" reference="R992" />
    <constraint name="C993" model="TKC" arity="2" scope="X10.1 X69.1" reference="R993" />
    <constraint name="C994" model="TKC" arity="2" scope="X11.1 X33.1" reference="R994" />
    <constraint name="C995" model="TKC" arity="2" scope="X8.1 X67.1" reference="R995" />
    <constraint name="C996" model="TKC" arity="2" scope="X41.1 X70.1" reference="R996" />
    <constraint name="C997" model="TKC" arity="2" scope="X1.1 X10.1" reference="R997" />
    <constraint name="C998" model="TKC" arity="2" scope="X36.1 X39.1" reference="R998" />
    <constraint name="C999" model="TKC" arity="2" scope="X4.1 X61.1" reference="R999" />
    <constraint name="C1000" model="TKC" arity="2" scope="X10.1 X54.1" reference="R1000" />
    <constraint name="C1001" model="TKC" arity="2" scope="X18.1 X57.1" reference="R1001" />
    <constraint name="C1002" model="TKC" arity="2" scope="X16.1 X68.1" reference="R1002" />
    <constraint name="C1003" model="TKC" arity="2" scope="X1.1 X44.1" reference="R1003" />
    <constraint name="C1004" model="TKC" arity="2" scope="X13.1 X54.1" reference="R1004" />
    <constraint name="C1005" model="TKC" arity="2" scope="X35.1 X65.1" reference="R1005" />
    <constraint name="C1006" model="TKC" arity="2" scope="X3.1 X12.1" reference="R1006" />
    <constraint name="C1007" model="TKC" arity="2" scope="X8.1 X69.1" reference="R1007" />
    <constraint name="C1008" model="TKC" arity="2" scope="X45.1 X48.1" reference="R1008" />
    <constraint name="C1009" model="TKC" arity="2" scope="X20.1 X48.1" reference="R1009" />
    <constraint name="C1010" model="TKC" arity="2" scope="X4.1 X9.1" reference="R1010" />
    <constraint name="C1011" model="TKC" arity="2" scope="X5.1 X56.1" reference="R1011" />
    <constraint name="C1012" model="TKC" arity="2" scope="X38.1 X68.1" reference="R1012" />
    <constraint name="C1013" model="TKC" arity="2" scope="X33.1 X64.1" reference="R1013" />
    <constraint name="C1014" model="TKC" arity="2" scope="X2.1 X42.1" reference="R1014" />
    <constraint name="C1015" model="TKC" arity="2" scope="X38.1 X51.1" reference="R1015" />
    <constraint name="C1016" model="TKC" arity="2" scope="X13.1 X31.1" reference="R1016" />
    <constraint name="C1017" model="TKC" arity="2" scope="X2.1 X32.1" reference="R1017" />
    <constraint name="C1018" model="TKC" arity="2" scope="X29.1 X36.1" reference="R1018" />
    <constraint name="C1019" model="TKC" arity="2" scope="X31.1 X54.1" reference="R1019" />
    <constraint name="C1020" model="TKC" arity="2" scope="X19.1 X33.1" reference="R1020" />
    <constraint name="C1021" model="TKC" arity="2" scope="X10.1 X12.1" reference="R1021" />
    <constraint name="C1022" model="TKC" arity="2" scope="X54.1 X68.1" reference="R1022" />
    <constraint name="C1023" model="TKC" arity="2" scope="X8.1 X15.1" reference="R1023" />
    <constraint name="C1024" model="TKC" arity="2" scope="X1.1 X67.1" reference="R1024" />
    <constraint name="C1025" model="TKC" arity="2" scope="X8.1 X18.1" reference="R1025" />
    <constraint name="C1026" model="TKC" arity="2" scope="X31.1 X59.1" reference="R1026" />
    <constraint name="C1027" model="TKC" arity="2" scope="X22.1 X54.1" reference="R1027" />
    <constraint name="C1028" model="TKC" arity="2" scope="X33.1 X56.1" reference="R1028" />
    <constraint name="C1029" model="TKC" arity="2" scope="X15.1 X53.1" reference="R1029" />
    <constraint name="C1030" model="TKC" arity="2" scope="X4.1 X14.1" reference="R1030" />
    <constraint name="C1031" model="TKC" arity="2" scope="X16.1 X48.1" reference="R1031" />
    <constraint name="C1032" model="TKC" arity="2" scope="X12.1 X59.1" reference="R1032" />
    <constraint name="C1033" model="TKC" arity="2" scope="X24.1 X40.1" reference="R1033" />
    <constraint name="C1034" model="TKC" arity="2" scope="X5.1 X27.1" reference="R1034" />
    <constraint name="C1035" model="TKC" arity="2" scope="X62.1 X64.1" reference="R1035" />
    <constraint name="C1036" model="TKC" arity="2" scope="X7.1 X53.1" reference="R1036" />
    <constraint name="C1037" model="TKC" arity="2" scope="X9.1 X68.1" reference="R1037" />
    <constraint name="C1038" model="TKC" arity="2" scope="X18.1 X41.1" reference="R1038" />
    <constraint name="C1039" model="TKC" arity="2" scope="X6.1 X51.1" reference="R1039" />
    <constraint name="C1040" model="TKC" arity="2" scope="X22.1 X66.1" reference="R1040" />
    <constraint name="C1041" model="TKC" arity="2" scope="X19.1 X69.1" reference="R1041" />
    <constraint name="C1042" model="TKC" arity="2" scope="X62.1 X67.1" reference="R1042" />
    <constraint name="C1043" model="TKC" arity="2" scope="X15.1 X33.1" reference="R1043" />
    <constraint name="C1044" model="TKC" arity="2" scope="X24.1 X55.1" reference="R1044" />
    <constraint name="C1045" model="TKC" arity="2" scope="X57.1 X62.1" reference="R1045" />
    <constraint name="C1046" model="TKC" arity="2" scope="X19.1 X59.1" reference="R1046" />
    <constraint name="C1047" model="TKC" arity="2" scope="X5.1 X61.1" reference="R1047" />
    <constraint name="C1048" model="TKC" arity="2" scope="X20.1 X32.1" reference="R1048" />
    <constraint name="C1049" model="TKC" arity="2" scope="X34.1 X42.1" reference="R1049" />
    <constraint name="C1050" model="TKC" arity="2" scope="X34.1 X48.1" reference="R1050" />
    <constraint name="C1051" model="TKC" arity="2" scope="X13.1 X29.1" reference="R1051" />
    <constraint name="C1052" model="TKC" arity="2" scope="X42.1 X60.1" reference="R1052" />
    <constraint name="C1053" model="TKC" arity="2" scope="X13.1 X32.1" reference="R1053" />
    <constraint name="C1054" model="TKC" arity="2" scope="X25.1 X57.1" reference="R1054" />
    <constraint name="C1055" model="TKC" arity="2" scope="X7.1 X69.1" reference="R1055" />
    <constraint name="C1056" model="TKC" arity="2" scope="X17.1 X61.1" reference="R1056" />
    <constraint name="C1057" model="TKC" arity="2" scope="X20.1 X65.1" reference="R1057" />
    <constraint name="C1058" model="TKC" arity="2" scope="X1.1 X65.1" reference="R1058" />
    <constraint name="C1059" model="TKC" arity="2" scope="X43.1 X49.1" reference="R1059" />
    <constraint name="C1060" model="TKC" arity="2" scope="X42.1 X70.1" reference="R1060" />
    <constraint name="C1061" model="TKC" arity="2" scope="X11.1 X40.1" reference="R1061" />
    <constraint name="C1062" model="TKC" arity="2" scope="X10.1 X50.1" reference="R1062" />
    <constraint name="C1063" model="TKC" arity="2" scope="X10.1 X22.1" reference="R1063" />
    <constraint name="C1064" model="TKC" arity="2" scope="X35.1 X45.1" reference="R1064" />
    <constraint name="C1065" model="TKC" arity="2" scope="X17.1 X50.1" reference="R1065" />
    <constraint name="C1066" model="TKC" arity="2" scope="X58.1 X64.1" reference="R1066" />
    <constraint name="C1067" model="TKC" arity="2" scope="X26.1 X27.1" reference="R1067" />
    <constraint name="C1068" model="TKC" arity="2" scope="X14.1 X69.1" reference="R1068" />
    <constraint name="C1069" model="TKC" arity="2" scope="X1.1 X5.1" reference="R1069" />
    <constraint name="C1070" model="TKC" arity="2" scope="X2.1 X24.1" reference="R1070" />
    <constraint name="C1071" model="TKC" arity="2" scope="X26.1 X57.1" reference="R1071" />
    <constraint name="C1072" model="TKC" arity="2" scope="X8.1 X60.1" reference="R1072" />
    <constraint name="C1073" model="TKC" arity="2" scope="X6.1 X18.1" reference="R1073" />
    <constraint name="C1074" model="TKC" arity="2" scope="X11.1 X53.1" reference="R1074" />
    <constraint name="C1075" model="TKC" arity="2" scope="X14.1 X53.1" reference="R1075" />
    <constraint name="C1076" model="TKC" arity="2" scope="X64.1 X65.1" reference="R1076" />
    <constraint name="C1077" model="TKC" arity="2" scope="X4.1 X63.1" reference="R1077" />
    <constraint name="C1078" model="TKC" arity="2" scope="X11.1 X35.1" reference="R1078" />
    <constraint name="C1079" model="TKC" arity="2" scope="X44.1 X51.1" reference="R1079" />
    <constraint name="C1080" model="TKC" arity="2" scope="X25.1 X58.1" reference="R1080" />
    <constraint name="C1081" model="TKC" arity="2" scope="X3.1 X31.1" reference="R1081" />
    <constraint name="C1082" model="TKC" arity="2" scope="X23.1 X61.1" reference="R1082" />
    <constraint name="C1083" model="TKC" arity="2" scope="X16.1 X55.1" reference="R1083" />
    <constraint name="C1084" model="TKC" arity="2" scope="X53.1 X66.1" reference="R1084" />
    <constraint name="C1085" model="TKC" arity="2" scope="X9.1 X57.1" reference="R1085" />
    <constraint name="C1086" model="TKC" arity="2" scope="X8.1 X65.1" reference="R1086" />
    <constraint name="C1087" model="TKC" arity="2" scope="X49.1 X56.1" reference="R1087" />
    <constraint name="C1088" model="TKC" arity="2" scope="X16.1 X44.1" reference="R1088" />
    <constraint name="C1089" model="TKC" arity="2" scope="X13.1 X52.1" reference="R1089" />
    <constraint name="C1090" model="TKC" arity="2" scope="X16.1 X45.1" reference="R1090" />
    <constraint name="C1091" model="TKC" arity="2" scope="X45.1 X59.1" reference="R1091" />
    <constraint name="C1092" model="TKC" arity="2" scope="X29.1 X31.1" reference="R1092" />
    <constraint name="C1093" model="TKC" arity="2" scope="X27.1 X68.1" reference="R1093" />
    <constraint name="C1094" model="TKC" arity="2" scope="X15.1 X27.1" reference="R1094" />
    <constraint name="C1095" model="TKC" arity="2" scope="X51.1 X55.1" reference="R1095" />
    <constraint name="C1096" model="TKC" arity="2" scope="X15.1 X65.1" reference="R1096" />
    <constraint name="C1097" model="TKC" arity="2" scope="X44.1 X60.1" reference="R1097" />
    <constraint name="C1098" model="TKC" arity="2" scope="X45.1 X66.1" reference="R1098" />
    <constraint name="C1099" model="TKC" arity="2" scope="X7.1 X11.1" reference="R1099" />
    <constraint name="C1100" model="TKC" arity="2" scope="X24.1 X41.1" reference="R1100" />
    <constraint name="C1101" model="TKC" arity="2" scope="X2.1 X51.1" reference="R1101" />
    <constraint name="C1102" model="TKC" arity="2" scope="X34.1 X55.1" reference="R1102" />
    <constraint name="C1103" model="TKC" arity="2" scope="X38.1 X67.1" reference="R1103" />
    <constraint name="C1104" model="TKC" arity="2" scope="X9.1 X15.1" reference="R1104" />
    <constraint name="C1105" model="TKC" arity="2" scope="X40.1 X55.1" reference="R1105" />
    <constraint name="C1106" model="TKC" arity="2" scope="X20.1 X60.1" reference="R1106" />
    <constraint name="C1107" model="TKC" arity="2" scope="X65.1 X69.1" reference="R1107" />
    <constraint name="C1108" model="TKC" arity="2" scope="X4.1 X68.1" reference="R1108" />
    <constraint name="C1109" model="TKC" arity="2" scope="X11.1 X25.1" reference="R1109" />
    <constraint name="C1110" model="TKC" arity="2" scope="X43.1 X67.1" reference="R1110" />
    <constraint name="C1111" model="TKC" arity="2" scope="X16.1 X58.1" reference="R1111" />
    <constraint name="C1112" model="TKC" arity="2" scope="X1.1 X9.1" reference="R1112" />
    <constraint name="C1113" model="TKC" arity="2" scope="X2.1 X41.1" reference="R1113" />
    <constraint name="C1114" model="TKC" arity="2" scope="X19.1 X49.1" reference="R1114" />
    <constraint name="C1115" model="TKC" arity="2" scope="X21.1 X54.1" reference="R1115" />
    <constraint name="C1116" model="TKC" arity="2" scope="X38.1 X48.1" reference="R1116" />
    <constraint name="C1117" model="TKC" arity="2" scope="X1.1 X30.1" reference="R1117" />
    <constraint name="C1118" model="TKC" arity="2" scope="X11.1 X47.1" reference="R1118" />
    <constraint name="C1119" model="TKC" arity="2" scope="X5.1 X41.1" reference="R1119" />
    <constraint name="C1120" model="TKC" arity="2" scope="X31.1 X32.1" reference="R1120" />
    <constraint name="C1121" model="TKC" arity="2" scope="X36.1 X61.1" reference="R1121" />
    <constraint name="C1122" model="TKC" arity="2" scope="X22.1 X65.1" reference="R1122" />
    <constraint name="C1123" model="TKC" arity="2" scope="X46.1 X59.1" reference="R1123" />
    <constraint name="C1124" model="TKC" arity="2" scope="X36.1 X63.1" reference="R1124" />
    <constraint name="C1125" model="TKC" arity="2" scope="X20.1 X43.1" reference="R1125" />
    <constraint name="C1126" model="TKC" arity="2" scope="X21.1 X36.1" reference="R1126" />
    <constraint name="C1127" model="TKC" arity="2" scope="X53.1 X57.1" reference="R1127" />
    <constraint name="C1128" model="TKC" arity="2" scope="X10.1 X43.1" reference="R1128" />
    <constraint name="C1129" model="TKC" arity="2" scope="X11.1 X67.1" reference="R1129" />
    <constraint name="C1130" model="TKC" arity="2" scope="X21.1 X66.1" reference="R1130" />
    <constraint name="C1131" model="TKC" arity="2" scope="X49.1 X67.1" reference="R1131" />
    <constraint name="C1132" model="TKC" arity="2" scope="X11.1 X66.1" reference="R1132" />
    <constraint name="C1133" model="TKC" arity="2" scope="X10.1 X35.1" reference="R1133" />
    <constraint name="C1134" model="TKC" arity="2" scope="X10.1 X39.1" reference="R1134" />
    <constraint name="C1135" model="TKC" arity="2" scope="X9.1 X70.1" reference="R1135" />
    <constraint name="C1136" model="TKC" arity="2" scope="X21.1 X46.1" reference="R1136" />
    <constraint name="C1137" model="TKC" arity="2" scope="X42.1 X68.1" reference="R1137" />
    <constraint name="C1138" model="TKC" arity="2" scope="X61.1 X68.1" reference="R1138" />
    <constraint name="C1139" model="TKC" arity="2" scope="X2.1 X68.1" reference="R1139" />
    <constraint name="C1140" model="TKC" arity="2" scope="X24.1 X45.1" reference="R1140" />
    <constraint name="C1141" model="TKC" arity="2" scope="X15.1 X59.1" reference="R1141" />
    <constraint name="C1142" model="TKC" arity="2" scope="X27.1 X49.1" reference="R1142" />
    <constraint name="C1143" model="TKC" arity="2" scope="X27.1 X32.1" reference="R1143" />
    <constraint name="C1144" model="TKC" arity="2" scope="X20.1 X47.1" reference="R1144" />
    <constraint name="C1145" model="TKC" arity="2" scope="X7.1 X14.1" reference="R1145" />
    <constraint name="C1146" model="TKC" arity="2" scope="X22.1 X48.1" reference="R1146" />
    <constraint name="C1147" model="TKC" arity="2" scope="X7.1 X24.1" reference="R1147" />
    <constraint name="C1148" model="TKC" arity="2" scope="X8.1 X38.1" reference="R1148" />
    <constraint name="C1149" model="TKC" arity="2" scope="X5.1 X48.1" reference="R1149" />
    <constraint name="C1150" model="TKC" arity="2" scope="X10.1 X36.1" reference="R1150" />
    <constraint name="C1151" model="TKC" arity="2" scope="X3.1 X25.1" reference="R1151" />
    <constraint name="C1152" model="TKC" arity="2" scope="X11.1 X46.1" reference="R1152" />
    <constraint name="C1153" model="TKC" arity="2" scope="X5.1 X33.1" reference="R1153" />
    <constraint name="C1154" model="TKC" arity="2" scope="X46.1 X57.1" reference="R1154" />
    <constraint name="C1155" model="TKC" arity="2" scope="X1.1 X27.1" reference="R1155" />
    <constraint name="C1156" model="TKC" arity="2" scope="X55.1 X57.1" reference="R1156" />
    <constraint name="C1157" model="TKC" arity="2" scope="X14.1 X61.1" reference="R1157" />
    <constraint name="C1158" model="TKC" arity="2" scope="X47.1 X68.1" reference="R1158" />
    <constraint name="C1159" model="TKC" arity="2" scope="X11.1 X69.1" reference="R1159" />
    <constraint name="C1160" model="TKC" arity="2" scope="X10.1 X68.1" reference="R1160" />
    <constraint name="C1161" model="TKC" arity="2" scope="X4.1 X11.1" reference="R1161" />
    <constraint name="C1162" model="TKC" arity="2" scope="X19.1 X30.1" reference="R1162" />
    <constraint name="C1163" model="TKC" arity="2" scope="X58.1 X60.1" reference="R1163" />
    <constraint name="C1164" model="TKC" arity="2" scope="X32.1 X43.1" reference="R1164" />
    <constraint name="C1165" model="TKC" arity="2" scope="X27.1 X66.1" reference="R1165" />
    <constraint name="C1166" model="TKC" arity="2" scope="X3.1 X14.1" reference="R1166" />
    <constraint name="C1167" model="TKC" arity="2" scope="X21.1 X48.1" reference="R1167" />
    <constraint name="C1168" model="TKC" arity="2" scope="X12.1 X51.1" reference="R1168" />
    <constraint name="C1169" model="TKC" arity="2" scope="X5.1 X49.1" reference="R1169" />
    <constraint name="C1170" model="TKC" arity="2" scope="X13.1 X16.1" reference="R1170" />
    <constraint name="C1171" model="TKC" arity="2" scope="X3.1 X40.1" reference="R1171" />
    <constraint name="C1172" model="TKC" arity="2" scope="X9.1 X51.1" reference="R1172" />
    <constraint name="C1173" model="TKC" arity="2" scope="X38.1 X47.1" reference="R1173" />
    <constraint name="C1174" model="TKC" arity="2" scope="X55.1 X62.1" reference="R1174" />
    <constraint name="C1175" model="TKC" arity="2" scope="X27.1 X64.1" reference="R1175" />
    <constraint name="C1176" model="TKC" arity="2" scope="X31.1 X50.1" reference="R1176" />
    <constraint name="C1177" model="TKC" arity="2" scope="X26.1 X70.1" reference="R1177" />
    <constraint name="C1178" model="TKC" arity="2" scope="X60.1 X66.1" reference="R1178" />
    <constraint name="C1179" model="TKC" arity="2" scope="X33.1 X34.1" reference="R1179" />
    <constraint name="C1180" model="TKC" arity="2" scope="X35.1 X64.1" reference="R1180" />
    <constraint name="C1181" model="TKC" arity="2" scope="X59.1 X70.1" reference="R1181" />
    <constraint name="C1182" model="TKC" arity="2" scope="X32.1 X37.1" reference="R1182" />
    <constraint name="C1183" model="TKC" arity="2" scope="X31.1 X53.1" reference="R1183" />
    <constraint name="C1184" model="TKC" arity="2" scope="X43.1 X55.1" reference="R1184" />
    <constraint name="C1185" model="TKC" arity="2" scope="X44.1 X63.1" reference="R1185" />
    <constraint name="C1186" model="TKC" arity="2" scope="X3.1 X5.1" reference="R1186" />
    <constraint name="C1187" model="TKC" arity="2" scope="X23.1 X31.1" reference="R1187" />
    <constraint name="C1188" model="TKC" arity="2" scope="X13.1 X22.1" reference="R1188" />
    <constraint name="C1189" model="TKC" arity="2" scope="X18.1 X45.1" reference="R1189" />
    <constraint name="C1190" model="TKC" arity="2" scope="X3.1 X63.1" reference="R1190" />
    <constraint name="C1191" model="TKC" arity="2" scope="X20.1 X34.1" reference="R1191" />
    <constraint name="C1192" model="TKC" arity="2" scope="X1.1 X33.1" reference="R1192" />
    <constraint name="C1193" model="TKC" arity="2" scope="X21.1 X50.1" reference="R1193" />
    <constraint name="C1194" model="TKC" arity="2" scope="X67.1 X68.1" reference="R1194" />
    <constraint name="C1195" model="TKC" arity="2" scope="X40.1 X54.1" reference="R1195" />
    <constraint name="C1196" model="TKC" arity="2" scope="X27.1 X35.1" reference="R1196" />
    <constraint name="C1197" model="TKC" arity="2" scope="X14.1 X63.1" reference="R1197" />
    <constraint name="C1198" model="TKC" arity="2" scope="X3.1 X7.1" reference="R1198" />
    <constraint name="C1199" model="TKC" arity="2" scope="X52.1 X56.1" reference="R1199" />
    <constraint name="C1200" model="TKC" arity="2" scope="X20.1 X59.1" reference="R1200" />
    <constraint name="C1201" model="TKC" arity="2" scope="X8.1 X44.1" reference="R1201" />
    <constraint name="C1202" model="TKC" arity="2" scope="X28.1 X32.1" reference="R1202" />
    <constraint name="C1203" model="TKC" arity="2" scope="X7.1 X59.1" reference="R1203" />
    <constraint name="C1204" model="TKC" arity="2" scope="X29.1 X66.1" reference="R1204" />
    <constraint name="C1205" model="TKC" arity="2" scope="X9.1 X44.1" reference="R1205" />
    <constraint name="C1206" model="TKC" arity="2" scope="X30.1 X37.1" reference="R1206" />
    <constraint name="C1207" model="TKC" arity="2" scope="X4.1 X38.1" reference="R1207" />
    <constraint name="C1208" model="TKC" arity="2" scope="X3.1 X10.1" reference="R1208" />
    <constraint name="C1209" model="TKC" arity="2" scope="X44.1 X59.1" reference="R1209" />
    <constraint name="C1210" model="TKC" arity="2" scope="X32.1 X60.1" reference="R1210" />
    <constraint name="C1211" model="TKC" arity="2" scope="X3.1 X21.1" reference="R1211" />
    <constraint name="C1212" model="TKC" arity="2" scope="X23.1 X40.1" reference="R1212" />
    <constraint name="C1213" model="TKC" arity="2" scope="X25.1 X38.1" reference="R1213" />
    <constraint name="C1214" model="TKC" arity="2" scope="X5.1 X13.1" reference="R1214" />
    <constraint name="C1215" model="TKC" arity="2" scope="X6.1 X27.1" reference="R1215" />
    <constraint name="C1216" model="TKC" arity="2" scope="X41.1 X68.1" reference="R1216" />
    <constraint name="C1217" model="TKC" arity="2" scope="X6.1 X33.1" reference="R1217" />
    <constraint name="C1218" model="TKC" arity="2" scope="X6.1 X14.1" reference="R1218" />
    <constraint name="C1219" model="TKC" arity="2" scope="X45.1 X47.1" reference="R1219" />
    <constraint name="C1220" model="TKC" arity="2" scope="X23.1 X29.1" reference="R1220" />
    <constraint name="C1221" model="TKC" arity="2" scope="X32.1 X56.1" reference="R1221" />
    <constraint name="C1222" model="TKC" arity="2" scope="X2.1 X57.1" reference="R1222" />
    <constraint name="C1223" model="TKC" arity="2" scope="X6.1 X61.1" reference="R1223" />
    <constraint name="C1224" model="TKC" arity="2" scope="X5.1 X63.1" reference="R1224" />
    <constraint name="C1225" model="TKC" arity="2" scope="X19.1 X42.1" reference="R1225" />
    <constraint name="C1226" model="TKC" arity="2" scope="X3.1 X52.1" reference="R1226" />
    <constraint name="C1227" model="TKC" arity="2" scope="X19.1 X39.1" reference="R1227" />
    <constraint name="C1228" model="TKC" arity="2" scope="X26.1 X59.1" reference="R1228" />
    <constraint name="C1229" model="TKC" arity="2" scope="X40.1 X65.1" reference="R1229" />
    <constraint name="C1230" model="TKC" arity="2" scope="X1.1 X55.1" reference="R1230" />
    <constraint name="C1231" model="TKC" arity="2" scope="X3.1 X41.1" reference="R1231" />
    <constraint name="C1232" model="TKC" arity="2" scope="X21.1 X38.1" reference="R1232" />
    <constraint name="C1233" model="TKC" arity="2" scope="X9.1 X27.1" reference="R1233" />
    <constraint name="C1234" model="TKC" arity="2" scope="X28.1 X51.1" reference="R1234" />
    <constraint name="C1235" model="TKC" arity="2" scope="X20.1 X63.1" reference="R1235" />
    <constraint name="C1236" model="TKC" arity="2" scope="X16.1 X56.1" reference="R1236" />
    <constraint name="C1237" model="TKC" arity="2" scope="X28.1 X52.1" reference="R1237" />
    <constraint name="C1238" model="TKC" arity="2" scope="X39.1 X47.1" reference="R1238" />
    <constraint name="C1239" model="TKC" arity="2" scope="X36.1 X44.1" reference="R1239" />
    <constraint name="C1240" model="TKC" arity="2" scope="X23.1 X25.1" reference="R1240" />
    <constraint name="C1241" model="TKC" arity="2" scope="X13.1 X62.1" reference="R1241" />
    <constraint name="C1242" model="TKC" arity="2" scope="X22.1 X64.1" reference="R1242" />
    <constraint name="C1243" model="TKC" arity="2" scope="X47.1 X70.1" reference="R1243" />
    <constraint name="C1244" model="TKC" arity="2" scope="X36.1 X53.1" reference="R1244" />
    <constraint name="C1245" model="TKC" arity="2" scope="X11.1 X24.1" reference="R1245" />
    <constraint name="C1246" model="TKC" arity="2" scope="X40.1 X53.1" reference="R1246" />
    <constraint name="C1247" model="TKC" arity="2" scope="X31.1 X51.1" reference="R1247" />
    <constraint name="C1248" model="TKC" arity="2" scope="X2.1 X12.1" reference="R1248" />
    <constraint name="C1249" model="TKC" arity="2" scope="X27.1 X42.1" reference="R1249" />
    <constraint name="C1250" model="TKC" arity="2" scope="X27.1 X28.1" reference="R1250" />
    <constraint name="C1251" model="TKC" arity="2" scope="X21.1 X69.1" reference="R1251" />
    <constraint name="C1252" model="TKC" arity="2" scope="X46.1 X55.1" reference="R1252" />
    <constraint name="C1253" model="TKC" arity="2" scope="X17.1 X36.1" reference="R1253" />
    <constraint name="C1254" model="TKC" arity="2" scope="X42.1 X52.1" reference="R1254" />
    <constraint name="C1255" model="TKC" arity="2" scope="X31.1 X70.1" reference="R1255" />
    <constraint name="C1256" model="TKC" arity="2" scope="X49.1 X50.1" reference="R1256" />
    <constraint name="C1257" model="TKC" arity="2" scope="X27.1 X36.1" reference="R1257" />
    <constraint name="C1258" model="TKC" arity="2" scope="X13.1 X55.1" reference="R1258" />
    <constraint name="C1259" model="TKC" arity="2" scope="X9.1 X28.1" reference="R1259" />
    <constraint name="C1260" model="TKC" arity="2" scope="X12.1 X34.1" reference="R1260" />
    <constraint name="C1261" model="TKC" arity="2" scope="X27.1 X50.1" reference="R1261" />
    <constraint name="C1262" model="TKC" arity="2" scope="X22.1 X46.1" reference="R1262" />
    <constraint name="C1263" model="TKC" arity="2" scope="X20.1 X41.1" reference="R1263" />
    <constraint name="C1264" model="TKC" arity="2" scope="X10.1 X55.1" reference="R1264" />
    <constraint name="C1265" model="TKC" arity="2" scope="X9.1 X55.1" reference="R1265" />
    <constraint name="C1266" model="TKC" arity="2" scope="X25.1 X51.1" reference="R1266" />
    <constraint name="C1267" model="TKC" arity="2" scope="X17.1 X44.1" reference="R1267" />
    <constraint name="C1268" model="TKC" arity="2" scope="X26.1 X61.1" reference="R1268" />
    <constraint name="C1269" model="TKC" arity="2" scope="X17.1 X49.1" reference="R1269" />
    <constraint name="C1270" model="TKC" arity="2" scope="X28.1 X30.1" reference="R1270" />
    <constraint name="C1271" model="TKC" arity="2" scope="X30.1 X60.1" reference="R1271" />
    <constraint name="C1272" model="TKC" arity="2" scope="X57.1 X61.1" reference="R1272" />
    <constraint name="C1273" model="TKC" arity="2" scope="X5.1 X20.1" reference="R1273" />
    <constraint name="C1274" model="TKC" arity="2" scope="X14.1 X52.1" reference="R1274" />
    <constraint name="C1275" model="TKC" arity="2" scope="X48.1 X52.1" reference="R1275" />
    <constraint name="C1276" model="TKC" arity="2" scope="X17.1 X67.1" reference="R1276" />
    <constraint name="C1277" model="TKC" arity="2" scope="X50.1 X58.1" reference="R1277" />
    <constraint name="C1278" model="TKC" arity="2" scope="X48.1 X64.1" reference="R1278" />
    <constraint name="C1279" model="TKC" arity="2" scope="X14.1 X38.1" reference="R1279" />
    <constraint name="C1280" model="TKC" arity="2" scope="X8.1 X33.1" reference="R1280" />
    <constraint name="C1281" model="TKC" arity="2" scope="X35.1 X46.1" reference="R1281" />
    <constraint name="C1282" model="TKC" arity="2" scope="X50.1 X54.1" reference="R1282" />
    <constraint name="C1283" model="TKC" arity="2" scope="X3.1 X47.1" reference="R1283" />
    <constraint name="C1284" model="TKC" arity="2" scope="X11.1 X32.1" reference="R1284" />
    <constraint name="C1285" model="TKC" arity="2" scope="X20.1 X50.1" reference="R1285" />
    <constraint name="C1286" model="TKC" arity="2" scope="X12.1 X22.1" reference="R1286" />
    <constraint name="C1287" model="TKC" arity="2" scope="X4.1 X32.1" reference="R1287" />
    <constraint name="C1288" model="TKC" arity="2" scope="X4.1 X27.1" reference="R1288" />
    <constraint name="C1289" model="TKC" arity="2" scope="X18.1 X37.1" reference="R1289" />
    <constraint name="C1290" model="TKC" arity="2" scope="X5.1 X51.1" reference="R1290" />
    <constraint name="C1291" model="TKC" arity="2" scope="X11.1 X59.1" reference="R1291" />
    <constraint name="C1292" model="TKC" arity="2" scope="X23.1 X24.1" reference="R1292" />
    <constraint name="C1293" model="TKC" arity="2" scope="X8.1 X61.1" reference="R1293" />
    <constraint name="C1294" model="TKC" arity="2" scope="X68.1 X69.1" reference="R1294" />
    <constraint name="C1295" model="TKC" arity="2" scope="X6.1 X40.1" reference="R1295" />
    <constraint name="C1296" model="TKC" arity="2" scope="X12.1 X38.1" reference="R1296" />
    <constraint name="C1297" model="TKC" arity="2" scope="X32.1 X40.1" reference="R1297" />
    <constraint name="C1298" model="TKC" arity="2" scope="X23.1 X32.1" reference="R1298" />
    <constraint name="C1299" model="TKC" arity="2" scope="X55.1 X56.1" reference="R1299" />
    <constraint name="C1300" model="TKC" arity="2" scope="X2.1 X8.1" reference="R1300" />
    <constraint name="C1301" model="TKC" arity="2" scope="X22.1 X32.1" reference="R1301" />
    <constraint name="C1302" model="TKC" arity="2" scope="X8.1 X20.1" reference="R1302" />
    <constraint name="C1303" model="TKC" arity="2" scope="X12.1 X63.1" reference="R1303" />
    <constraint name="C1304" model="TKC" arity="2" scope="X40.1 X41.1" reference="R1304" />
    <constraint name="C1305" model="TKC" arity="2" scope="X45.1 X61.1" reference="R1305" />
    <constraint name="C1306" model="TKC" arity="2" scope="X28.1 X47.1" reference="R1306" />
    <constraint name="C1307" model="TKC" arity="2" scope="X8.1 X37.1" reference="R1307" />
    <constraint name="C1308" model="TKC" arity="2" scope="X7.1 X43.1" reference="R1308" />
    <constraint name="C1309" model="TKC" arity="2" scope="X60.1 X68.1" reference="R1309" />
    <constraint name="C1310" model="TKC" arity="2" scope="X38.1 X40.1" reference="R1310" />
    <constraint name="C1311" model="TKC" arity="2" scope="X2.1 X43.1" reference="R1311" />
    <constraint name="C1312" model="TKC" arity="2" scope="X5.1 X36.1" reference="R1312" />
    <constraint name="C1313" model="TKC" arity="2" scope="X17.1 X56.1" reference="R1313" />
    <constraint name="C1314" model="TKC" arity="2" scope="X55.1 X69.1" reference="R1314" />
    <constraint name="C1315" model="TKC" arity="2" scope="X35.1 X70.1" reference="R1315" />
    <constraint name="C1316" model="TKC" arity="2" scope="X6.1 X38.1" reference="R1316" />
    <constraint name="C1317" model="TKC" arity="2" scope="X40.1 X58.1" reference="R1317" />
    <constraint name="C1318" model="TKC" arity="2" scope="X9.1 X37.1" reference="R1318" />
    <constraint name="C1319" model="TKC" arity="2" scope="X24.1 X61.1" reference="R1319" />
    <constraint name="C1320" model="TKC" arity="2" scope="X11.1 X21.1" reference="R1320" />
    <constraint name="C1321" model="TKC" arity="2" scope="X12.1 X62.1" reference="R1321" />
    <constraint name="C1322" model="TKC" arity="2" scope="X33.1 X57.1" reference="R1322" />
    <constraint name="C1323" model="TKC" arity="2" scope="X10.1 X27.1" reference="R1323" />
    <constraint name="C1324" model="TKC" arity="2" scope="X10.1 X16.1" reference="R1324" />
    <constraint name="C1325" model="TKC" arity="2" scope="X9.1 X45.1" reference="R1325" />
    <constraint name="C1326" model="TKC" arity="2" scope="X1.1 X50.1" reference="R1326" />
    <constraint name="C1327" model="TKC" arity="2" scope="X19.1 X28.1" reference="R1327" />
    <constraint name="C1328" model="TKC" arity="2" scope="X8.1 X70.1" reference="R1328" />
    <constraint name="C1329" model="TKC" arity="2" scope="X3.1 X39.1" reference="R1329" />
    <constraint name="C1330" model="TKC" arity="2" scope="X12.1 X70.1" reference="R1330" />
    <constraint name="C1331" model="TKC" arity="2" scope="X13.1 X23.1" reference="R1331" />
    <constraint name="C1332" model="TKC" arity="2" scope="X58.1 X69.1" reference="R1332" />
    <constraint name="C1333" model="TKC" arity="2" scope="X53.1 X56.1" reference="R1333" />
    <constraint name="C1334" model="TKC" arity="2" scope="X18.1 X32.1" reference="R1334" />
    <constraint name="C1335" model="TKC" arity="2" scope="X17.1 X54.1" reference="R1335" />
    <constraint name="C1336" model="TKC" arity="2" scope="X23.1 X55.1" reference="R1336" />
    <constraint name="C1337" model="TKC" arity="2" scope="X17.1 X24.1" reference="R1337" />
    <constraint name="C1338" model="TKC" arity="2" scope="X47.1 X63.1" reference="R1338" />
    <constraint name="C1339" model="TKC" arity="2" scope="X36.1 X60.1" reference="R1339" />
    <constraint name="C1340" model="TKC" arity="2" scope="X1.1 X13.1" reference="R1340" />
    <constraint name="C1341" model="TKC" arity="2" scope="X5.1 X35.1" reference="R1341" />
    <constraint name="C1342" model="TKC" arity="2" scope="X45.1 X56.1" reference="R1342" />
    <constraint name="C1343" model="TKC" arity="2" scope="X4.1 X42.1" reference="R1343" />
    <constraint name="C1344" model="TKC" arity="2" scope="X11.1 X63.1" reference="R1344" />
    <constraint name="C1345" model="TKC" arity="2" scope="X4.1 X48.1" reference="R1345" />
    <constraint name="C1346" model="TKC" arity="2" scope="X41.1 X65.1" reference="R1346" />
    <constraint name="C1347" model="TKC" arity="2" scope="X6.1 X26.1" reference="R1347" />
    <constraint name="C1348" model="TKC" arity="2" scope="X35.1 X40.1" reference="R1348" />
    <constraint name="C1349" model="TKC" arity="2" scope="X24.1 X27.1" reference="R1349" />
    <constraint name="C1350" model="TKC" arity="2" scope="X8.1 X14.1" reference="R1350" />
    <constraint name="C1351" model="TKC" arity="2" scope="X22.1 X34.1" reference="R1351" />
    <constraint name="C1352" model="TKC" arity="2" scope="X8.1 X23.1" reference="R1352" />
    <constraint name="C1353" model="TKC" arity="2" scope="X41.1 X57.1" reference="R1353" />
    <constraint name="C1354" model="TKC" arity="2" scope="X48.1 X66.1" reference="R1354" />
    <constraint name="C1355" model="TKC" arity="2" scope="X14.1 X47.1" reference="R1355" />
    <constraint name="C1356" model="TKC" arity="2" scope="X8.1 X34.1" reference="R1356" />
    <constraint name="C1357" model="TKC" arity="2" scope="X1.1 X31.1" reference="R1357" />
    <constraint name="C1358" model="TKC" arity="2" scope="X29.1 X46.1" reference="R1358" />
    <constraint name="C1359" model="TKC" arity="2" scope="X1.1 X38.1" reference="R1359" />
    <constraint name="C1360" model="TKC" arity="2" scope="X19.1 X45.1" reference="R1360" />
    <constraint name="C1361" model="TKC" arity="2" scope="X26.1 X33.1" reference="R1361" />
    <constraint name="C1362" model="TKC" arity="2" scope="X6.1 X54.1" reference="R1362" />
    <constraint name="C1363" model="TKC" arity="2" scope="X1.1 X14.1" reference="R1363" />
    <constraint name="C1364" model="TKC" arity="2" scope="X37.1 X44.1" reference="R1364" />
    <constraint name="C1365" model="TKC" arity="2" scope="X52.1 X66.1" reference="R1365" />
    <constraint name="C1366" model="TKC" arity="2" scope="X7.1 X29.1" reference="R1366" />
    <constraint name="C1367" model="TKC" arity="2" scope="X4.1 X43.1" reference="R1367" />
    <constraint name="C1368" model="TKC" arity="2" scope="X43.1 X61.1" reference="R1368" />
    <constraint name="C1369" model="TKC" arity="2" scope="X7.1 X58.1" reference="R1369" />
    <constraint name="C1370" model="TKC" arity="2" scope="X38.1 X45.1" reference="R1370" />
    <constraint name="C1371" model="TKC" arity="2" scope="X46.1 X62.1" reference="R1371" />
    <constraint name="C1372" model="TKC" arity="2" scope="X30.1 X53.1" reference="R1372" />
    <constraint name="C1373" model="TKC" arity="2" scope="X37.1 X65.1" reference="R1373" />
    <constraint name="C1374" model="TKC" arity="2" scope="X48.1 X62.1" reference="R1374" />
    <constraint name="C1375" model="TKC" arity="2" scope="X2.1 X16.1" reference="R1375" />
    <constraint name="C1376" model="TKC" arity="2" scope="X6.1 X68.1" reference="R1376" />
    <constraint name="C1377" model="TKC" arity="2" scope="X3.1 X33.1" reference="R1377" />
    <constraint name="C1378" model="TKC" arity="2" scope="X12.1 X58.1" reference="R1378" />
    <constraint name="C1379" model="TKC" arity="2" scope="X21.1 X39.1" reference="R1379" />
    <constraint name="C1380" model="TKC" arity="2" scope="X9.1 X67.1" reference="R1380" />
    <constraint name="C1381" model="TKC" arity="2" scope="X14.1 X26.1" reference="R1381" />
    <constraint name="C1382" model="TKC" arity="2" scope="X34.1 X67.1" reference="R1382" />
    <constraint name="C1383" model="TKC" arity="2" scope="X4.1 X36.1" reference="R1383" />
    <constraint name="C1384" model="TKC" arity="2" scope="X3.1 X15.1" reference="R1384" />
    <constraint name="C1385" model="TKC" arity="2" scope="X15.1 X63.1" reference="R1385" />
    <constraint name="C1386" model="TKC" arity="2" scope="X32.1 X54.1" reference="R1386" />
    <constraint name="C1387" model="TKC" arity="2" scope="X48.1 X58.1" reference="R1387" />
    <constraint name="C1388" model="TKC" arity="2" scope="X21.1 X51.1" reference="R1388" />
    <constraint name="C1389" model="TKC" arity="2" scope="X18.1 X51.1" reference="R1389" />
    <constraint name="C1390" model="TKC" arity="2" scope="X28.1 X65.1" reference="R1390" />
    <constraint name="C1391" model="TKC" arity="2" scope="X49.1 X65.1" reference="R1391" />
    <constraint name="C1392" model="TKC" arity="2" scope="X53.1 X62.1" reference="R1392" />
    <constraint name="C1393" model="TKC" arity="2" scope="X51.1 X54.1" reference="R1393" />
    <constraint name="C1394" model="TKC" arity="2" scope="X56.1 X61.1" reference="R1394" />
    <constraint name="C1395" model="TKC" arity="2" scope="X28.1 X55.1" reference="R1395" />
    <constraint name="C1396" model="TKC" arity="2" scope="X18.1 X25.1" reference="R1396" />
    <constraint name="C1397" model="TKC" arity="2" scope="X20.1 X40.1" reference="R1397" />
    <constraint name="C1398" model="TKC" arity="2" scope="X9.1 X24.1" reference="R1398" />
    <constraint name="C1399" model="TKC" arity="2" scope="X14.1 X45.1" reference="R1399" />
    <constraint name="C1400" model="TKC" arity="2" scope="X14.1 X68.1" reference="R1400" />
    <constraint name="C1401" model="TKC" arity="2" scope="X25.1 X41.1" reference="R1401" />
    <constraint name="C1402" model="TKC" arity="2" scope="X21.1 X43.1" reference="R1402" />
    <constraint name="C1403" model="TKC" arity="2" scope="X26.1 X66.1" reference="R1403" />
    <constraint name="C1404" model="TKC" arity="2" scope="X4.1 X45.1" reference="R1404" />
    <constraint name="C1405" model="TKC" arity="2" scope="X52.1 X68.1" reference="R1405" />
    <constraint name="C1406" model="TKC" arity="2" scope="X27.1 X53.1" reference="R1406" />
    <constraint name="C1407" model="TKC" arity="2" scope="X39.1 X67.1" reference="R1407" />
    <constraint name="C1408" model="TKC" arity="2" scope="X24.1 X35.1" reference="R1408" />
    <constraint name="C1409" model="TKC" arity="2" scope="X15.1 X35.1" reference="R1409" />
    <constraint name="C1410" model="TKC" arity="2" scope="X33.1 X44.1" reference="R1410" />
    <constraint name="C1411" model="TKC" arity="2" scope="X3.1 X29.1" reference="R1411" />
    <constraint name="C1412" model="TKC" arity="2" scope="X20.1 X25.1" reference="R1412" />
    <constraint name="C1413" model="TKC" arity="2" scope="X30.1 X70.1" reference="R1413" />
    <constraint name="C1414" model="TKC" arity="2" scope="X30.1 X45.1" reference="R1414" />
    <constraint name="C1415" model="TKC" arity="2" scope="X10.1 X30.1" reference="R1415" />
    <constraint name="C1416" model="TKC" arity="2" scope="X25.1 X29.1" reference="R1416" />
    <constraint name="C1417" model="TKC" arity="2" scope="X23.1 X58.1" reference="R1417" />
    <constraint name="C1418" model="TKC" arity="2" scope="X50.1 X62.1" reference="R1418" />
    <constraint name="C1419" model="TKC" arity="2" scope="X16.1 X37.1" reference="R1419" />
    <constraint name="C1420" model="TKC" arity="2" scope="X52.1 X53.1" reference="R1420" />
    <constraint name="C1421" model="TKC" arity="2" scope="X21.1 X42.1" reference="R1421" />
    <constraint name="C1422" model="TKC" arity="2" scope="X11.1 X65.1" reference="R1422" />
    <constraint name="C1423" model="TKC" arity="2" scope="X34.1 X36.1" reference="R1423" />
    <constraint name="C1424" model="TKC" arity="2" scope="X30.1 X32.1" reference="R1424" />
    <constraint name="C1425" model="TKC" arity="2" scope="X11.1 X43.1" reference="R1425" />
    <constraint name="C1426" model="TKC" arity="2" scope="X41.1 X44.1" reference="R1426" />
    <constraint name="C1427" model="TKC" arity="2" scope="X19.1 X25.1" reference="R1427" />
    <constraint name="C1428" model="TKC" arity="2" scope="X55.1 X68.1" reference="R1428" />
    <constraint name="C1429" model="TKC" arity="2" scope="X29.1 X61.1" reference="R1429" />
    <constraint name="C1430" model="TKC" arity="2" scope="X14.1 X58.1" reference="R1430" />
    <constraint name="C1431" model="TKC" arity="2" scope="X8.1 X32.1" reference="R1431" />
    <constraint name="C1432" model="TKC" arity="2" scope="X13.1 X37.1" reference="R1432" />
    <constraint name="C1433" model="TKC" arity="2" scope="X62.1 X69.1" reference="R1433" />
    <constraint name="C1434" model="TKC" arity="2" scope="X22.1 X29.1" reference="R1434" />
    <constraint name="C1435" model="TKC" arity="2" scope="X5.1 X68.1" reference="R1435" />
    <constraint name="C1436" model="TKC" arity="2" scope="X23.1 X70.1" reference="R1436" />
    <constraint name="C1437" model="TKC" arity="2" scope="X49.1 X52.1" reference="R1437" />
    <constraint name="C1438" model="TKC" arity="2" scope="X2.1 X18.1" reference="R1438" />
    <constraint name="C1439" model="TKC" arity="2" scope="X26.1 X37.1" reference="R1439" />
    <constraint name="C1440" model="TKC" arity="2" scope="X24.1 X62.1" reference="R1440" />
    <constraint name="C1441" model="TKC" arity="2" scope="X19.1 X34.1" reference="R1441" />
    <constraint name="C1442" model="TKC" arity="2" scope="X11.1 X28.1" reference="R1442" />
    <constraint name="C1443" model="TKC" arity="2" scope="X58.1 X66.1" reference="R1443" />
    <constraint name="C1444" model="TKC" arity="2" scope="X3.1 X59.1" reference="R1444" />
    <constraint name="C1445" model="TKC" arity="2" scope="X14.1 X55.1" reference="R1445" />
    <constraint name="C1446" model="TKC" arity="2" scope="X25.1 X70.1" reference="R1446" />
    <constraint name="C1447" model="TKC" arity="2" scope="X40.1 X70.1" reference="R1447" />
    <constraint name="C1448" model="TKC" arity="2" scope="X35.1 X48.1" reference="R1448" />
  </constraints>
  <relations nbRelations="1449">
    <relation name="R0" arity="2" nbTuples="100" semantics="soft" defaultCost="infinity">28 50:1 1|11 72:1 2|30 58:1 3|11 93:1 4|70 20:1 5|36 25:1 6|15 72:1 7|5 32:1 8|5 89:1 9|26 64:1 10|31 85:2 1|26 56:2 2|63 4:2 3|71 2:2 4|89 69:2 5|47 60:2 6|79 56:2 7|40 57:2 8|95 85:2 9|22 8:2 10|1 10:3 1|21 86:3 2|78 22:3 3|9 20:3 4|57 57:3 5|52 73:3 6|50 100:3 7|1 21:3 8|85 64:3 9|32 13:3 10|1 29:4 1|80 16:4 2|23 44:4 3|49 42:4 4|53 47:4 5|28 61:4 6|21 72:4 7|69 29:4 8|43 75:4 9|63 44:4 10|42 7:5 1|61 21:5 2|14 80:5 3|80 91:5 4|34 13:5 5|61 4:5 6|5 29:5 7|22 61:5 8|6 74:5 9|6 28:5 10|93 55:6 1|4 5:6 2|49 58:6 3|71 95:6 4|33 99:6 5|66 90:6 6|64 67:6 7|100 33:6 8|78 73:6 9|36 27:6 10|95 76:7 1|33 82:7 2|85 74:7 3|16 37:7 4|97 63:7 5|40 70:7 6|39 38:7 7|30 52:7 8|60 65:7 9|22 62:7 10|61 12:8 1|2 49:8 2|86 18:8 3|57 6:8 4|64 88:8 5|41 42:8 6|81 71:8 7|84 11:8 8|77 22:8 9|56 84:8 10|17 85:9 1|53 22:9 2|66 40:9 3|31 66:9 4|80 36:9 5|96 93:9 6|6 91:9 7|30 14:9 8|81 5:9 9|87 61:9 10|85 11:10 1|17 3:10 2|34 24:10 3|97 65:10 4|54 3:10 5|2 51:10 6|9 91:10 7|65 88:10 8|43 49:10 9|47 76:10 10</relation>
    <relation name="R1" arity="2" nbTuples="100" semantics="soft" defaultCost="infinity">1 89:1 1|40 99:1 2|11 4:1 3|16 1:1 4|6 74:1 5|66 12:1 6|5 43:1 7|20 59:1 8|63 10:1 9|13 15:1 10|34 61:2 1|10 33:2 2|19 59:2 3|75 19:2 4|94 45:2 5|25 14:2 6|34 72:2 7|92 34:2 8|2 65:2 9|75 94:2 10|1 29:3 1|62 71:3 2|9 64:3 3|40 95:3 4|91 19:3 5|56 30:3 6|13 27:3 7|100 23:3 8|14 66:3 9|50 18:3 10|94 78:4 1|34 86:4 2|66 42:4 3|29 14:4 4|38 19:4 5|51 17:4 6|19 18:4 7|42 69:4 8|13 18:4 9|37 7:4 10|47 49:5 1|97 8:5 2|28 10:5 3|37 100:5 4|16 85:5 5|38 80:5 6|81 67:5 7|10 53:5 8|63 67:5 9|39 58:5 10|79 46:6 1|9 34:6 2|67 46:6 3|99 4:6 4|89 31:6 5|88 4:6 6|65 23:6 7|37 32:6 8|39 21:6 9|43 39:6 10|65 10:7 1|11 52:7 2|98 28:7 3|20 56:7 4|87 59:7 5|10 59:7 6|87 97:7 7|62 61:7 8|91 7:7 9|98 19:7 10|18 47:8 1|75 39:8 2|16 28:8 3|11 53:8 4|41 13:8 5|35 39:8 6|11 100:8 7|25 22:8 8|59 24:8 9|58 47:8 10|34 23:9 1|57 76:9 2|47 46:9 3|19 23:9 4|70 45:9 5|59 100:9 6|70 91:9 7|84 57:9 8|68 84:9 9|23 91:9 10|95 55:10 1|83 90:10 2|20 57:10 3|13 29:10 4|40 40:10 5|61 61:10 6|13 41:10 7|65 49:10 8|12 79:10 9|61 16:10 10</relation>
    <relation name="R2" arity="2" nbTuples="100" semantics="soft" defaultCost="infinity">42 41:1 1|54 99:1 2|4 59:1 3|36 78:1 4|65 35:1 5|7 67:1 6|88 23:1 7|99 46:1 8|14 18:1 9|94 2:1 10|94 85:2 1|48 99:2 2|29 72:2 3|59 45:2 4|75 94:2 5|33 10:2 6|57 21:2 7|38 85:2 8|2 29:2 9|43 94:2 10|32 62:3 1|2 63:3 2|21 22:3 3|47 46:3 4|37 82:3 5|19 17:3 6|92 18:3 7|95 51:3 8|10 83:3 9|99 28:3 10|72 37:4 1|74 67:4 2|48 92:4 3|96 15:4 4|16 3:4 5|89 97:4 6|9 31:4 7|70 97:4 8|15 29:4 9|77 36:4 10|39 55:5 1|29 89:5 2|87 96:5 3|17 29:5 4|49 3:5 5|2 47:5 6|93 60:5 7|64 85:5 8|33 5:5 9|22 40:5 10|50 66:6 1|29 36:6 2|7 54:6 3|20 29:6 4|47 65:6 5|91 36:6 6|88 26:6 7|47 83:6 8|9 56:6 9|95 35:6 10|68 100:7 1|87 58:7 2|40 100:7 3|95 74:7 4|42 34:7 5|24 23:7 6|60 76:7 7|26 90:7 8|86 83:7 9|72 96:7 10|9 85:8 1|21 20:8 2|10 61:8 3|93 48:8 4|76 9:8 5|11 52:8 6|18 89:8 7|44 66:8 8|93 88:8 9|72 51:8 10|63 93:9 1|42 88:9 2|88 82:9 3|2 73:9 4|67 27:9 5|36 63:9 6|92 4:9 7|50 25:9 8|52 27:9 9|20 81:9 10|37 69:10 1|21 54:10 2|97 57:10 3|31 92:10 4|6 82:10 5|35 57:10 6|21 67:10 7|9 2:10 8|10 53:10 9|17 58:10 10</relation>
    <relation name="R3" arity="2" nbTuples="100" semantics="soft" defaultCost="infinity">59 89:1 1|22 6:1 2|97 37:1 3|40 87:1 4|66 43:1 5|82 13:1 6|40 7:1 7|42 54:1 8|89 19:1 9|93 68:1 10|34 21:2 1|9 9:2 2|76 74:2 3|21 65:2 4|13 51:2 5|77 34:2 6|15 41:2 7|73 16:2 8|67 70:2 9|96 95:2 10|25 48:3 1|20 22:3 2|17 21:3 3|74 60:3 4|38 97:3 5|9 53:3 6|76 11:3 7|77 68:3 8|48 49:3 9|43 41:3 10|5 12:4 1|59 81:4 2|18 6:4 3|21 32:4 4|50 54:4 5|53 79:4 6|60 100:4 7|78 68:4 8|5 39:4 9|39 74:4 10|40 23:5 1|63 78:5 2|47 30:5 3|78 34:5 4|68 55:5 5|34 1:5 6|37 65:5 7|72 71:5 8|82 82:5 9|72 94:5 10|79 25:6 1|85 18:6 2|21 2:6 3|41 57:6 4|83 49:6 5|49 98:6 6|61 69:6 7|34 11:6 8|77 59:6 9|31 72:6 10|53 20:7 1|96 7:7 2|59 66:7 3|31 99:7 4|86 79:7 5|14 23:7 6|86 51:7 7|43 71:7 8|66 45:7 9|1 25:7 10|42 42:8 1|100 81:8 2|82 100:8 3|24 57:8 4|33 41:8 5|84 51:8 6|5 93:8 7|56 100:8 8|98 63:8 9|66 33:8 10|30 87:9 1|48 32:9 2|33 97:9 3|15 38:9 4|74 85:9 5|44 53:9 6|70 97:9 7|87 79:9 8|69 56:9 9|99 65:9 10|63 65:10 1|85 24:10 2|38 34:10 3|64 31:10 4|60 87:10 5|49 92:10 6|19 69:10 7|46 49:10 8|73 23:10 9|11 45:10 10</relation>
    <relation name="R4" arity="2" nbTuples="100" semantics="soft" defaultCost="infinity">79 37:1 1|65 1:1 2|74 72:1 3|49 49:1 4|64 49:1 5|60 82:1 6|71 67:1 7|86 15:1 8|27 21:1 9|21 12:1 10|60 60:2 1|49 48:2 2|62 74:2 3|37 78:2 4|36 2:2 5|77 49:2 6|41 100:2 7|8 72:2 8|15 39:2 9|31 61:2 10|5 2:3 1|39 15:3 2|13 69:3 3|59 48:3 4|81 86:3 5|28 83:3 6|74 38:3 7|14 54:3 8|11 82:3 9|11 77:3 10|35 68:4 1|27 75:4 2|21 6:4 3|28 96:4 4|77 29:4 5|83 39:4 6|71 94:4 7|19 25:4 8|19 30:4 9|51 88:4 10|48 77:5 1|67 19:5 2|18 73:5 3|74 96:5 4|15 69:5 5|55 65:5 6|2 79:5 7|9 71:5 8|7 89:5 9|82 47:5 10|59 10:6 1|74 26:6 2|49 44:6 3|78 46:6 4|39 35:6 5|56 15:6 6|37 40:6 7|100 50:6 8|49 100:6 9|72 72:6 10|99 97:7 1|9 52:7 2|48 19:7 3|85 98:7 4|42 84:7 5|45 74:7 6|86 89:7 7|32 74:7 8|29 13:7 9|63 27:7 10|17 95:8 1|11 19:8 2|65 32:8 3|96 9:8 4|96 51:8 5|16 93:8 6|72 33:8 7|48 94:8 8|50 11:8 9|48 30:8 10|89 55:9 1|43 65:9 2|54 36:9 3|17 60:9 4|25 34:9 5|83 2:9 6|86 83:9 7|20 21:9 8|40 55:9 9|84 13:9 10|15 96:10 1|62 9:10 2|61 90:10 3|94 74:10 4|53 69:10 5|53 97:10 6|23 33:10 7|24 36:10 8|94 33:10 9|8 22:10 10</relation>
    <relation name="R5" arity="2" nbTuples="100" semantics="soft" defaultCost="infinity">12 66:1 1|29 81:1 2|91 93:1 3|7 20:1 4|54 17:1 5|26 53:1 6|59 3:1 7|17 64:1 8|61 92:1 9|45 9:1 10|13 60:2 1|84 36:2 2|35 97:2 3|44 40:2 4|63 55:2 5|23 29:2 6|3 72:2 7|20 68:2 8|36 17:2 9|83 64:2 10|12 16:3 1|22 27:3 2|91 27:3 3|70 73:3 4|22 69:3 5|35 78:3 6|50 3:3 7|32 79:3 8|80 69:3 9|79 4:3 10|58 68:4 1|59 67:4 2|37 25:4 3|75 6:4 4|55 55:4 5|51 47:4 6|80 53:4 7|39 85:4 8|7 25:4 9|46 25:4 10|56 67:5 1|14 78:5 2|36 89:5 3|13 60:5 4|31 35:5 5|69 93:5 6|62 54:5 7|62 58:5 8|3 34:5 9|5 43:5 10|11 48:6 1|24 25:6 2|60 63:6 3|54 2:6 4|88 93:6 5|85 6:6 6|61 96:6 7|60 8:6 8|5 23:6 9|1 49:6 10|69 95:7 1|78 94:7 2|2 63:7 3|20 94:7 4|77 100:7 5|37 27:7 6|15 33:7 7|76 73:7 8|93 78:7 9|41 80:7 10|83 30:8 1|48 58:8 2|85 95:8 3|10 69:8 4|85 94:8 5|90 12:8 6|100 36:8 7|86 31:8 8|46 90:8 9|76 8:8 10|97 96:9 1|56 23:9 2|76 28:9 3|17 43:9 4|81 14:9 5|65 73:9 6|9 25:9 7|48 53:9 8|5 21:9 9|17 99:9 10|57 74:10 1|79 92:10 2|85 28:10 3|2 97:10 4|17 73:10 5|72 61:10 6|55 68:10 7|80 56:10 8|72 36:10 9|88 72:10 10</relation>
    <relation name="R6" arity="2" nbTuples="100" semantics="soft" defaultCost="infinity">39 75:1 1|11 32:1 2|77 72:1 3|100 93:1 4|32 67:1 5|34 27:1 6|43 31:1 7|82 21:1 8|10 47:1 9|3 23:1 10|33 22:2 1|20 57:2 2|14 67:2 3|49 78:2 4|45 77:2 5|88 94:2 6|67 98:2 7|40 85:2 8|53 10:2 9|7 44:2 10|42 4:3 1|22 53:3 2|13 78:3 3|70 51:3 4|69 25:3 5|96 58:3 6|71 68:3 7|88 83:3 8|53 1:3 9|52 63:3 10|25 50:4 1|20 94:4 2|56 2:4 3|57 32:4 4|26 82:4 5|61 81:4 6|35 47:4 7|83 56:4 8|19 43:4 9|23 12:4 10|76 19:5 1|14 83:5 2|61 38:5 3|24 75:5 4|39 14:5 5|69 26:5 6|78 9:5 7|65 71:5 8|6 82:5 9|20 70:5 10|20 25:6 1|72 72:6 2|15 47:6 3|16 19:6 4|56 60:6 5|23 1:6 6|7 13:6 7|23 49:6 8|3 61:6 9|92 7:6 10|14 92:7 1|40 62:7 2|74 74:7 3|84 42:7 4|81 15:7 5|63 45:7 6|18 87:7 7|27 77:7 8|97 6:7 9|2 92:7 10|47 91:8 1|62 84:8 2|59 37:8 3|62 40:8 4|100 85:8 5|44 4:8 6|21 91:8 7|63 18:8 8|90 61:8 9|35 59:8 10|84 98:9 1|51 23:9 2|15 59:9 3|65 73:9 4|35 21:9 5|12 68:9 6|50 72:9 7|79 34:9 8|38 17:9 9|12 55:9 10|33 36:10 1|8 88:10 2|43 89:10 3|15 83:10 4|24 41:10 5|28 55:10 6|54 4:10 7|52 91:10 8|97 43:10 9|85 13:10 10</relation>
    <relation name="R7" arity="2" nbTuples="100" semantics="soft" defaultCost="infinity">83 48:1 1|39 88:1 2|94 80:1 3|22 88:1 4|74 47:1 5|81 24:1 6|47 92:1 7|11 35:1 8|74 69:1 9|95 9:1 10|50 21:2 1|93 16:2 2|94 71:2 3|41 82:2 4|46 41:2 5|75 99:2 6|74 94:2 7|56 74:2 8|38 27:2 9|30 31:2 10|54 88:3 1|20 44:3 2|65 79:3 3|16 72:3 4|12 17:3 5|96 53:3 6|86 51:3 7|83 79:3 8|18 13:3 9|29 21:3 10|65 65:4 1|65 83:4 2|26 37:4 3|99 85:4 4|57 85:4 5|50 5:4 6|91 87:4 7|60 40:4 8|34 3:4 9|91 87:4 10|78 59:5 1|98 44:5 2|89 58:5 3|97 50:5 4|31 50:5 5|9 4:5 6|32 76:5 7|9 100:5 8|75 62:5 9|76 93:5 10|50 24:6 1|67 43:6 2|4 29:6 3|79 52:6 4|85 99:6 5|2 71:6 6|62 8:6 7|94 75:6 8|82 99:6 9|23 51:6 10|23 75:7 1|40 93:7 2|82 49:7 3|91 15:7 4|30 29:7 5|96 94:7 6|72 86:7 7|71 26:7 8|37 9:7 9|88 47:7 10|29 5:8 1|30 84:8 2|88 47:8 3|27 27:8 4|97 48:8 5|21 95:8 6|1 32:8 7|42 45:8 8|4 63:8 9|50 4:8 10|54 70:9 1|32 35:9 2|100 76:9 3|37 68:9 4|94 28:9 5|49 55:9 6|68 65:9 7|14 42:9 8|9 30:9 9|69 4:9 10|48 99:10 1|13 76:10 2|31 35:10 3|26 57:10 4|75 7:10 5|39 52:10 6|71 96:10 7|2 73:10 8|12 87:10 9|41 26:10 10</relation>
    <relation name="R8" arity="2" nbTuples="100" semantics="soft" defaultCost="infinity">3 16:1 1|10 35:1 2|40 53:1 3|16 35:1 4|29 16:1 5|11 7:1 6|30 1:1 7|11 94:1 8|21 93:1 9|45 40:1 10|9 29:2 1|3 88:2 2|100 47:2 3|76 51:2 4|98 39:2 5|93 30:2 6|98 81:2 7|74 54:2 8|81 27:2 9|16 65:2 10|43 16:3 1|85 25:3 2|38 15:3 3|63 2:3 4|17 81:3 5|72 24:3 6|37 90:3 7|86 29:3 8|4 55:3 9|10 7:3 10|95 52:4 1|100 47:4 2|42 81:4 3|82 6:4 4|19 1:4 5|26 11:4 6|8 78:4 7|9 53:4 8|14 94:4 9|30 73:4 10|26 15:5 1|97 76:5 2|12 57:5 3|56 63:5 4|81 34:5 5|2 4:5 6|45 39:5 7|50 58:5 8|53 23:5 9|34 46:5 10|86 48:6 1|36 21:6 2|34 89:6 3|59 34:6 4|22 92:6 5|82 2:6 6|73 72:6 7|61 52:6 8|33 17:6 9|64 51:6 10|62 98:7 1|77 84:7 2|81 29:7 3|24 74:7 4|76 83:7 5|21 50:7 6|62 27:7 7|79 22:7 8|8 2:7 9|61 31:7 10|44 95:8 1|22 20:8 2|67 15:8 3|1 73:8 4|1 12:8 5|24 51:8 6|47 5:8 7|94 50:8 8|38 4:8 9|35 62:8 10|66 55:9 1|97 7:9 2|41 31:9 3|24 69:9 4|33 93:9 5|16 13:9 6|98 78:9 7|33 49:9 8|11 64:9 9|31 21:9 10|97 6:10 1|15 73:10 2|61 19:10 3|82 72:10 4|84 79:10 5|82 11:10 6|99 27:10 7|61 23:10 8|17 66:10 9|93 98:10 10</relation>
    <relation name="R9" arity="2" nbTuples="100" semantics="soft" defaultCost="infinity">99 38:1 1|42 83:1 2|91 89:1 3|56 64:1 4|18 71:1 5|40 65:1 6|87 71:1 7|13 58:1 8|33 5:1 9|91 16:1 10|79 86:2 1|43 11:2 2|16 74:2 3|74 68:2 4|5 48:2 5|4 27:2 6|77 19:2 7|44 10:2 8|86 56:2 9|82 97:2 10|67 40:3 1|23 10:3 2|45 100:3 3|43 77:3 4|4 42:3 5|80 1:3 6|64 4:3 7|83 64:3 8|77 82:3 9|1 26:3 10|81 33:4 1|36 63:4 2|37 51:4 3|12 6:4 4|3 14:4 5|83 53:4 6|76 54:4 7|28 71:4 8|12 49:4 9|62 61:4 10|60 69:5 1|26 79:5 2|69 94:5 3|90 14:5 4|57 97:5 5|71 93:5 6|43 65:5 7|25 47:5 8|93 36:5 9|42 15:5 10|37 71:6 1|54 58:6 2|3 39:6 3|37 75:6 4|69 95:6 5|64 50:6 6|84 48:6 7|53 39:6 8|42 77:6 9|35 13:6 10|54 99:7 1|67 82:7 2|9 53:7 3|79 18:7 4|68 44:7 5|77 31:7 6|9 82:7 7|91 31:7 8|68 51:7 9|65 81:7 10|46 29:8 1|6 75:8 2|41 57:8 3|91 41:8 4|17 20:8 5|62 95:8 6|25 95:8 7|41 61:8 8|25 74:8 9|18 98:8 10|96 15:9 1|81 41:9 2|35 60:9 3|86 78:9 4|9 82:9 5|87 31:9 6|45 67:9 7|66 60:9 8|84 6:9 9|62 68:9 10|92 65:10 1|95 95:10 2|53 46:10 3|55 16:10 4|13 93:10 5|47 14:10 6|31 90:10 7|32 97:10 8|23 8:10 9|54 17:10 10</relation>
    <relation name="R10" arity="2" nbTuples="100" semantics="soft" defaultCost="infinity">52 98:1 1|89 27:1 2|96 89:1 3|22 43:1 4|82 79:1 5|84 10:1 6|42 67:1 7|75 74:1 8|33 15:1 9|41 38:1 10|31 19:2 1|45 35:2 2|99 62:2 3|48 2:2 4|98 76:2 5|78 19:2 6|11 99:2 7|47 26:2 8|34 4:2 9|55 38:2 10|83 99:3 1|5 67:3 2|52 65:3 3|23 82:3 4|83 35:3 5|92 32:3 6|67 82:3 7|79 36:3 8|61 57:3 9|23 33:3 10|45 43:4 1|87 83:4 2|17 4:4 3|27 68:4 4|4 33:4 5|84 5:4 6|88 22:4 7|62 79:4 8|77 78:4 9|22 41:4 10|83 12:5 1|79 57:5 2|55 27:5 3|54 88:5 4|11 41:5 5|6 85:5 6|83 22:5 7|49 33:5 8|66 62:5 9|13 22:5 10|88 30:6 1|14 55:6 2|61 51:6 3|64 84:6 4|25 24:6 5|33 54:6 6|37 46:6 7|86 89:6 8|11 47:6 9|73 75:6 10|93 40:7 1|93 36:7 2|64 96:7 3|100 34:7 4|94 85:7 5|55 62:7 6|55 14:7 7|19 79:7 8|61 81:7 9|98 99:7 10|69 65:8 1|28 39:8 2|62 78:8 3|75 2:8 4|7 30:8 5|33 33:8 6|43 6:8 7|46 39:8 8|91 73:8 9|88 44:8 10|75 9:9 1|50 69:9 2|48 36:9 3|50 98:9 4|96 60:9 5|63 22:9 6|79 73:9 7|52 85:9 8|99 62:9 9|77 84:9 10|52 36:10 1|43 11:10 2|63 85:10 3|41 46:10 4|66 67:10 5|50 81:10 6|50 83:10 7|41 48:10 8|77 66:10 9|57 42:10 10</relation>
    <relation name="R11" arity="2" nbTuples="100" semantics="soft" defaultCost="infinity">8 85:1 1|29 64:1 2|85 33:1 3|6 39:1 4|50 65:1 5|5 75:1 6|17 99:1 7|62 70:1 8|10 28:1 9|36 43:1 10|64 7:2 1|8 23:2 2|76 74:2 3|47 87:2 4|54 6:2 5|53 50:2 6|75 19:2 7|18 8:2 8|55 52:2 9|65 14:2 10|44 90:3 1|94 26:3 2|67 50:3 3|73 88:3 4|16 18:3 5|70 27:3 6|30 71:3 7|95 25:3 8|98 4:3 9|9 23:3 10|43 31:4 1|86 3:4 2|44 28:4 3|13 84:4 4|13 14:4 5|6 20:4 6|21 20:4 7|64 86:4 8|36 70:4 9|67 7:4 10|33 23:5 1|80 90:5 2|96 36:5 3|100 69:5 4|55 12:5 5|71 46:5 6|41 47:5 7|47 69:5 8|89 51:5 9|92 79:5 10|67 40:6 1|75 26:6 2|46 94:6 3|8 16:6 4|10 66:6 5|68 94:6 6|1 75:6 7|46 45:6 8|35 69:6 9|46 33:6 10|98 38:7 1|82 20:7 2|78 86:7 3|1 86:7 4|91 91:7 5|82 65:7 6|69 90:7 7|69 43:7 8|47 6:7 9|9 23:7 10|45 72:8 1|71 33:8 2|43 78:8 3|65 62:8 4|28 27:8 5|84 85:8 6|46 33:8 7|20 36:8 8|48 15:8 9|41 63:8 10|43 32:9 1|47 55:9 2|5 80:9 3|52 31:9 4|76 22:9 5|79 25:9 6|9 72:9 7|9 38:9 8|83 31:9 9|44 44:9 10|64 95:10 1|21 12:10 2|57 93:10 3|44 85:10 4|60 74:10 5|65 6:10 6|85 79:10 7|92 86:10 8|96 26:10 9|84 35:10 10</relation>
    <relation name="R12" arity="2" nbTuples="100" semantics="soft" defaultCost="infinity">98 36:1 1|21 33:1 2|48 55:1 3|49 95:1 4|88 85:1 5|20 12:1 6|59 38:1 7|64 56:1 8|33 24:1 9|73 55:1 10|18 45:2 1|85 71:2 2|55 23:2 3|99 21:2 4|40 12:2 5|88 42:2 6|5 34:2 7|19 70:2 8|74 88:2 9|5 27:2 10|40 23:3 1|8 27:3 2|5 86:3 3|97 94:3 4|39 20:3 5|86 58:3 6|23 31:3 7|54 44:3 8|76 39:3 9|80 81:3 10|67 91:4 1|35 65:4 2|51 98:4 3|53 100:4 4|84 19:4 5|83 82:4 6|28 62:4 7|66 35:4 8|42 40:4 9|78 28:4 10|57 81:5 1|48 78:5 2|1 78:5 3|21 40:5 4|59 96:5 5|67 100:5 6|26 98:5 7|51 51:5 8|14 27:5 9|37 95:5 10|99 100:6 1|46 49:6 2|68 83:6 3|98 32:6 4|56 6:6 5|65 10:6 6|60 42:6 7|63 48:6 8|58 10:6 9|14 32:6 10|36 99:7 1|14 10:7 2|93 96:7 3|58 18:7 4|87 84:7 5|84 21:7 6|29 41:7 7|9 98:7 8|46 85:7 9|68 56:7 10|95 49:8 1|58 87:8 2|13 36:8 3|51 43:8 4|58 91:8 5|39 3:8 6|13 60:8 7|33 38:8 8|4 49:8 9|34 9:8 10|88 70:9 1|95 49:9 2|64 84:9 3|55 45:9 4|85 64:9 5|49 10:9 6|25 78:9 7|81 70:9 8|97 81:9 9|48 13:9 10|22 15:10 1|16 25:10 2|56 86:10 3|48 44:10 4|20 12:10 5|95 79:10 6|99 19:10 7|72 90:10 8|93 4:10 9|77 42:10 10</relation>
    <relation name="R13" arity="2" nbTuples="100" semantics="soft" defaultCost="infinity">45 17:1 1|92 100:1 2|95 52:1 3|75 35:1 4|60 85:1 5|32 24:1 6|64 22:1 7|27 58:1 8|95 95:1 9|86 75:1 10|4 55:2 1|13 3:2 2|27 25:2 3|61 62:2 4|40 36:2 5|45 91:2 6|34 70:2 7|20 5:2 8|37 11:2 9|22 38:2 10|90 88:3 1|80 38:3 2|36 29:3 3|4 81:3 4|54 60:3 5|75 41:3 6|36 5:3 7|44 9:3 8|92 86:3 9|10 70:3 10|31 25:4 1|99 86:4 2|57 34:4 3|53 72:4 4|87 35:4 5|96 69:4 6|19 16:4 7|37 11:4 8|13 100:4 9|26 44:4 10|12 75:5 1|84 28:5 2|46 15:5 3|97 36:5 4|42 80:5 5|64 24:5 6|88 1:5 7|68 75:5 8|83 81:5 9|48 31:5 10|35 26:6 1|35 15:6 2|43 71:6 3|23 14:6 4|90 34:6 5|53 43:6 6|76 43:6 7|77 22:6 8|73 62:6 9|14 21:6 10|87 59:7 1|75 72:7 2|41 82:7 3|8 53:7 4|41 52:7 5|73 39:7 6|89 14:7 7|39 61:7 8|78 37:7 9|59 87:7 10|16 75:8 1|81 23:8 2|99 97:8 3|1 69:8 4|50 61:8 5|83 4:8 6|64 74:8 7|44 64:8 8|69 98:8 9|71 75:8 10|34 83:9 1|2 49:9 2|82 90:9 3|94 11:9 4|29 20:9 5|17 11:9 6|45 52:9 7|19 9:9 8|99 41:9 9|85 51:9 10|12 18:10 1|77 63:10 2|25 25:10 3|83 37:10 4|67 43:10 5|2 96:10 6|88 60:10 7|33 3:10 8|88 60:10 9|22 33:10 10</relation>
    <relation name="R14" arity="2" nbTuples="100" semantics="soft" defaultCost="infinity">96 5:1 1|97 9:1 2|11 42:1 3|97 53:1 4|26 13:1 5|83 98:1 6|32 89:1 7|9 72:1 8|45 28:1 9|6 28:1 10|39 52:2 1|48 37:2 2|20 98:2 3|36 48:2 4|68 35:2 5|51 30:2 6|93 42:2 7|29 65:2 8|37 60:2 9|93 17:2 10|35 79:3 1|25 13:3 2|81 85:3 3|23 88:3 4|68 19:3 5|42 10:3 6|8 97:3 7|6 74:3 8|27 44:3 9|22 82:3 10|48 28:4 1|19 37:4 2|4 54:4 3|1 82:4 4|60 71:4 5|91 71:4 6|97 51:4 7|2 30:4 8|10 85:4 9|4 56:4 10|61 71:5 1|74 55:5 2|60 19:5 3|90 54:5 4|11 7:5 5|40 20:5 6|9 94:5 7|91 43:5 8|54 79:5 9|9 47:5 10|82 28:6 1|56 23:6 2|32 25:6 3|74 92:6 4|63 83:6 5|11 43:6 6|7 46:6 7|6 20:6 8|12 75:6 9|22 33:6 10|21 14:7 1|95 88:7 2|14 85:7 3|13 33:7 4|10 22:7 5|33 40:7 6|55 36:7 7|44 68:7 8|58 50:7 9|5 62:7 10|9 56:8 1|45 99:8 2|14 67:8 3|45 58:8 4|98 16:8 5|47 43:8 6|19 84:8 7|97 40:8 8|53 28:8 9|81 67:8 10|9 45:9 1|42 48:9 2|75 42:9 3|28 73:9 4|81 20:9 5|15 49:9 6|100 61:9 7|25 37:9 8|57 14:9 9|26 58:9 10|87 85:10 1|79 80:10 2|79 37:10 3|26 3:10 4|13 38:10 5|46 66:10 6|3 78:10 7|15 24:10 8|21 44:10 9|56 69:10 10</relation>
    <relation name="R15" arity="2" nbTuples="100" semantics="soft" defaultCost="infinity">94 86:1 1|71 63:1 2|59 54:1 3|8 48:1 4|36 48:1 5|40 2:1 6|26 48:1 7|69 23:1 8|98 20:1 9|33 43:1 10|79 49:2 1|29 45:2 2|37 51:2 3|100 54:2 4|97 34:2 5|26 87:2 6|15 4:2 7|87 100:2 8|89 34:2 9|22 26:2 10|68 58:3 1|6 55:3 2|1 38:3 3|92 68:3 4|51 61:3 5|57 60:3 6|55 66:3 7|77 47:3 8|51 56:3 9|83 59:3 10|19 59:4 1|97 8:4 2|38 96:4 3|63 42:4 4|5 10:4 5|24 35:4 6|94 36:4 7|57 77:4 8|31 37:4 9|69 96:4 10|48 52:5 1|72 5:5 2|8 53:5 3|32 23:5 4|100 33:5 5|97 22:5 6|14 9:5 7|13 38:5 8|17 47:5 9|39 94:5 10|94 3:6 1|91 87:6 2|23 72:6 3|54 60:6 4|84 74:6 5|9 65:6 6|38 46:6 7|55 21:6 8|42 39:6 9|32 26:6 10|11 77:7 1|43 32:7 2|50 34:7 3|62 11:7 4|71 13:7 5|80 33:7 6|2 57:7 7|27 53:7 8|91 77:7 9|26 85:7 10|15 50:8 1|73 21:8 2|19 93:8 3|86 16:8 4|96 49:8 5|32 29:8 6|49 78:8 7|43 64:8 8|86 75:8 9|54 22:8 10|17 74:9 1|84 92:9 2|43 89:9 3|2 98:9 4|46 33:9 5|35 18:9 6|33 93:9 7|69 40:9 8|89 89:9 9|64 51:9 10|65 58:10 1|56 75:10 2|26 78:10 3|20 72:10 4|55 37:10 5|24 71:10 6|24 90:10 7|13 68:10 8|28 58:10 9|12 35:10 10</relation>
    <relation name="R16" arity="2" nbTuples="100" semantics="soft" defaultCost="infinity">68 64:1 1|62 11:1 2|94 27:1 3|70 93:1 4|12 58:1 5|53 63:1 6|46 80:1 7|68 48:1 8|22 56:1 9|93 20:1 10|63 69:2 1|66 46:2 2|99 97:2 3|53 46:2 4|32 58:2 5|63 16:2 6|99 33:2 7|25 48:2 8|15 80:2 9|53 37:2 10|10 54:3 1|56 2:3 2|12 72:3 3|71 65:3 4|35 42:3 5|13 26:3 6|22 82:3 7|85 25:3 8|86 26:3 9|94 60:3 10|76 39:4 1|85 32:4 2|10 67:4 3|16 2:4 4|11 7:4 5|70 26:4 6|85 93:4 7|7 5:4 8|7 62:4 9|30 4:4 10|54 47:5 1|4 39:5 2|96 85:5 3|76 100:5 4|4 39:5 5|44 72:5 6|33 51:5 7|66 56:5 8|89 4:5 9|65 23:5 10|68 38:6 1|38 55:6 2|62 2:6 3|90 85:6 4|68 13:6 5|23 43:6 6|67 27:6 7|50 37:6 8|87 52:6 9|32 35:6 10|1 1:7 1|54 77:7 2|67 13:7 3|17 91:7 4|49 64:7 5|30 49:7 6|28 60:7 7|55 24:7 8|55 3:7 9|89 53:7 10|75 100:8 1|11 36:8 2|76 67:8 3|87 55:8 4|32 5:8 5|69 37:8 6|33 65:8 7|81 35:8 8|90 10:8 9|51 66:8 10|72 49:9 1|11 45:9 2|7 12:9 3|47 25:9 4|66 14:9 5|56 55:9 6|19 22:9 7|40 9:9 8|53 91:9 9|37 26:9 10|37 33:10 1|87 64:10 2|75 97:10 3|70 24:10 4|47 9:10 5|99 33:10 6|65 64:10 7|89 61:10 8|37 14:10 9|31 63:10 10</relation>
    <relation name="R17" arity="2" nbTuples="100" semantics="soft" defaultCost="infinity">100 79:1 1|6 47:1 2|1 28:1 3|61 78:1 4|16 98:1 5|58 66:1 6|24 25:1 7|45 50:1 8|49 9:1 9|61 23:1 10|27 7:2 1|47 8:2 2|52 67:2 3|91 24:2 4|27 17:2 5|8 88:2 6|9 24:2 7|38 83:2 8|55 78:2 9|83 98:2 10|24 22:3 1|17 64:3 2|14 38:3 3|65 57:3 4|80 32:3 5|24 16:3 6|93 100:3 7|93 30:3 8|88 39:3 9|76 46:3 10|60 79:4 1|82 68:4 2|64 30:4 3|80 35:4 4|92 26:4 5|40 34:4 6|8 17:4 7|95 14:4 8|28 82:4 9|68 53:4 10|80 2:5 1|13 25:5 2|47 74:5 3|36 38:5 4|90 85:5 5|55 60:5 6|3 68:5 7|1 73:5 8|43 45:5 9|60 37:5 10|74 25:6 1|98 55:6 2|15 67:6 3|15 56:6 4|18 36:6 5|21 14:6 6|53 83:6 7|53 62:6 8|13 31:6 9|85 86:6 10|6 52:7 1|24 87:7 2|51 83:7 3|24 94:7 4|57 6:7 5|1 51:7 6|12 59:7 7|71 58:7 8|90 21:7 9|89 59:7 10|14 85:8 1|23 55:8 2|25 1:8 3|46 13:8 4|43 28:8 5|98 76:8 6|1 82:8 7|32 15:8 8|95 9:8 9|15 78:8 10|89 98:9 1|42 61:9 2|85 100:9 3|73 13:9 4|70 56:9 5|99 14:9 6|9 83:9 7|7 75:9 8|2 17:9 9|4 39:9 10|54 50:10 1|39 14:10 2|66 81:10 3|67 20:10 4|4 92:10 5|57 99:10 6|63 29:10 7|82 91:10 8|90 94:10 9|91 34:10 10</relation>
    <relation name="R18" arity="2" nbTuples="100" semantics="soft" defaultCost="infinity">12 59:1 1|96 62:1 2|60 41:1 3|69 42:1 4|52 14:1 5|6 13:1 6|90 2:1 7|69 94:1 8|60 19:1 9|76 96:1 10|52 38:2 1|100 44:2 2|41 38:2 3|52 49:2 4|10 62:2 5|86 74:2 6|43 37:2 7|29 40:2 8|13 43:2 9|26 91:2 10|9 19:3 1|84 70:3 2|1 32:3 3|50 11:3 4|73 52:3 5|98 17:3 6|50 42:3 7|20 27:3 8|38 21:3 9|11 94:3 10|17 38:4 1|10 49:4 2|33 55:4 3|93 59:4 4|62 83:4 5|90 52:4 6|7 35:4 7|26 91:4 8|58 71:4 9|91 89:4 10|7 69:5 1|29 28:5 2|16 37:5 3|20 34:5 4|70 86:5 5|62 29:5 6|87 21:5 7|63 83:5 8|100 96:5 9|10 100:5 10|21 27:6 1|80 6:6 2|34 19:6 3|16 6:6 4|82 8:6 5|98 42:6 6|99 66:6 7|15 55:6 8|63 70:6 9|40 83:6 10|17 31:7 1|4 20:7 2|54 60:7 3|58 78:7 4|29 44:7 5|28 41:7 6|34 1:7 7|47 57:7 8|14 65:7 9|83 27:7 10|9 80:8 1|68 59:8 2|47 42:8 3|64 39:8 4|20 2:8 5|6 16:8 6|25 51:8 7|97 37:8 8|75 62:8 9|27 10:8 10|26 93:9 1|47 4:9 2|95 9:9 3|30 37:9 4|14 23:9 5|92 100:9 6|70 95:9 7|98 12:9 8|83 24:9 9|83 3:9 10|65 36:10 1|91 12:10 2|16 65:10 3|59 26:10 4|34 21:10 5|40 55:10 6|94 90:10 7|75 32:10 8|11 66:10 9|35 36:10 10</relation>
    <relation name="R19" arity="2" nbTuples="100" semantics="soft" defaultCost="infinity">75 43:1 1|46 92:1 2|3 75:1 3|18 88:1 4|54 14:1 5|46 34:1 6|97 66:1 7|10 32:1 8|38 67:1 9|90 96:1 10|56 79:2 1|54 27:2 2|27 85:2 3|98 85:2 4|71 64:2 5|43 48:2 6|70 36:2 7|24 88:2 8|87 25:2 9|57 49:2 10|36 60:3 1|79 96:3 2|25 54:3 3|40 78:3 4|33 12:3 5|10 44:3 6|63 4:3 7|90 56:3 8|44 24:3 9|88 68:3 10|56 61:4 1|35 56:4 2|82 74:4 3|34 29:4 4|1 28:4 5|24 17:4 6|74 56:4 7|80 70:4 8|81 31:4 9|57 85:4 10|27 12:5 1|36 94:5 2|37 99:5 3|26 82:5 4|30 55:5 5|25 76:5 6|61 91:5 7|50 29:5 8|11 96:5 9|100 64:5 10|8 67:6 1|25 80:6 2|42 65:6 3|52 13:6 4|66 22:6 5|8 40:6 6|54 73:6 7|75 64:6 8|25 36:6 9|25 76:6 10|19 65:7 1|51 73:7 2|55 7:7 3|65 52:7 4|9 57:7 5|66 31:7 6|67 66:7 7|91 27:7 8|31 63:7 9|69 43:7 10|9 97:8 1|99 13:8 2|96 42:8 3|44 63:8 4|56 11:8 5|81 86:8 6|89 41:8 7|48 88:8 8|56 42:8 9|96 77:8 10|33 95:9 1|33 62:9 2|62 63:9 3|48 8:9 4|62 16:9 5|69 55:9 6|65 48:9 7|17 33:9 8|54 90:9 9|16 5:9 10|87 26:10 1|95 7:10 2|89 52:10 3|35 39:10 4|31 96:10 5|33 2:10 6|26 16:10 7|15 15:10 8|70 100:10 9|96 14:10 10</relation>
    <relation name="R20" arity="2" nbTuples="100" semantics="soft" defaultCost="infinity">25 78:1 1|61 56:1 2|24 87:1 3|67 67:1 4|42 17:1 5|91 57:1 6|81 96:1 7|70 81:1 8|88 64:1 9|100 86:1 10|31 51:2 1|92 71:2 2|25 16:2 3|20 30:2 4|36 50:2 5|23 91:2 6|38 8:2 7|73 26:2 8|58 77:2 9|45 44:2 10|3 74:3 1|89 99:3 2|97 83:3 3|39 15:3 4|52 71:3 5|48 3:3 6|37 11:3 7|95 4:3 8|93 22:3 9|62 7:3 10|91 53:4 1|42 70:4 2|38 25:4 3|8 5:4 4|81 77:4 5|26 88:4 6|57 28:4 7|74 28:4 8|17 51:4 9|9 27:4 10|43 56:5 1|79 74:5 2|46 61:5 3|74 50:5 4|72 54:5 5|90 13:5 6|79 92:5 7|49 24:5 8|94 75:5 9|38 7:5 10|44 22:6 1|82 90:6 2|66 31:6 3|95 66:6 4|92 50:6 5|37 19:6 6|42 81:6 7|89 25:6 8|66 61:6 9|3 61:6 10|69 25:7 1|48 13:7 2|23 86:7 3|12 57:7 4|39 34:7 5|16 53:7 6|48 22:7 7|25 91:7 8|31 30:7 9|63 8:7 10|9 22:8 1|29 73:8 2|5 89:8 3|98 65:8 4|50 53:8 5|49 95:8 6|57 47:8 7|59 25:8 8|4 8:8 9|81 9:8 10|41 25:9 1|15 37:9 2|85 90:9 3|77 100:9 4|8 92:9 5|38 91:9 6|97 32:9 7|63 70:9 8|31 46:9 9|1 68:9 10|49 7:10 1|58 49:10 2|12 83:10 3|28 2:10 4|74 30:10 5|22 90:10 6|83 72:10 7|96 10:10 8|7 89:10 9|55 35:10 10</relation>
    <relation name="R21" arity="2" nbTuples="100" semantics="soft" defaultCost="infinity">54 63:1 1|56 84:1 2|42 29:1 3|35 40:1 4|66 99:1 5|44 65:1 6|85 75:1 7|54 3:1 8|65 4:1 9|83 34:1 10|91 95:2 1|81 41:2 2|81 65:2 3|92 91:2 4|12 12:2 5|97 86:2 6|94 41:2 7|72 7:2 8|34 22:2 9|38 28:2 10|29 62:3 1|27 74:3 2|63 88:3 3|69 5:3 4|85 88:3 5|23 83:3 6|73 10:3 7|71 13:3 8|18 66:3 9|24 8:3 10|63 80:4 1|97 6:4 2|19 86:4 3|31 76:4 4|45 93:4 5|55 96:4 6|59 22:4 7|28 46:4 8|88 66:4 9|3 67:4 10|85 32:5 1|11 34:5 2|91 63:5 3|78 81:5 4|7 27:5 5|42 56:5 6|26 69:5 7|77 27:5 8|99 43:5 9|61 69:5 10|18 28:6 1|84 40:6 2|91 81:6 3|58 43:6 4|31 54:6 5|99 98:6 6|55 96:6 7|75 81:6 8|71 75:6 9|100 75:6 10|83 38:7 1|87 84:7 2|40 61:7 3|78 97:7 4|30 2:7 5|97 19:7 6|96 71:7 7|91 37:7 8|60 13:7 9|35 30:7 10|94 90:8 1|48 53:8 2|15 66:8 3|41 27:8 4|30 60:8 5|11 38:8 6|9 1:8 7|80 11:8 8|4 20:8 9|75 46:8 10|3 72:9 1|26 33:9 2|65 7:9 3|77 18:9 4|20 48:9 5|89 10:9 6|26 89:9 7|22 12:9 8|100 51:9 9|96 19:9 10|41 28:10 1|40 11:10 2|18 28:10 3|39 55:10 4|92 93:10 5|23 79:10 6|98 87:10 7|53 36:10 8|26 73:10 9|80 62:10 10</relation>
    <relation name="R22" arity="2" nbTuples="100" semantics="soft" defaultCost="infinity">97 82:1 1|84 63:1 2|40 60:1 3|24 80:1 4|64 95:1 5|66 100:1 6|10 99:1 7|91 43:1 8|75 60:1 9|16 4:1 10|98 35:2 1|23 86:2 2|100 38:2 3|2 35:2 4|93 86:2 5|99 19:2 6|65 17:2 7|74 27:2 8|74 41:2 9|75 19:2 10|11 20:3 1|27 92:3 2|90 51:3 3|68 20:3 4|63 22:3 5|58 96:3 6|98 59:3 7|11 86:3 8|47 20:3 9|34 18:3 10|17 2:4 1|39 54:4 2|45 16:4 3|76 94:4 4|66 67:4 5|9 95:4 6|55 93:4 7|36 2:4 8|12 88:4 9|48 30:4 10|96 88:5 1|3 33:5 2|42 14:5 3|80 90:5 4|97 17:5 5|91 67:5 6|28 96:5 7|90 22:5 8|31 91:5 9|75 36:5 10|58 52:6 1|12 62:6 2|95 15:6 3|88 48:6 4|51 35:6 5|58 41:6 6|59 84:6 7|90 19:6 8|71 88:6 9|22 91:6 10|21 6:7 1|68 4:7 2|10 72:7 3|22 57:7 4|38 12:7 5|48 53:7 6|23 9:7 7|71 57:7 8|27 43:7 9|3 23:7 10|2 57:8 1|90 14:8 2|67 9:8 3|97 20:8 4|54 26:8 5|90 79:8 6|22 80:8 7|10 59:8 8|1 94:8 9|7 4:8 10|78 43:9 1|18 49:9 2|19 83:9 3|57 32:9 4|75 24:9 5|30 65:9 6|96 6:9 7|36 34:9 8|57 82:9 9|10 52:9 10|58 90:10 1|96 82:10 2|81 10:10 3|30 59:10 4|8 43:10 5|72 53:10 6|63 2:10 7|27 30:10 8|69 19:10 9|27 6:10 10</relation>
    <relation name="R23" arity="2" nbTuples="100" semantics="soft" defaultCost="infinity">43 69:1 1|80 73:1 2|31 87:1 3|49 69:1 4|94 16:1 5|6 91:1 6|37 27:1 7|27 29:1 8|22 17:1 9|53 52:1 10|59 98:2 1|70 21:2 2|26 46:2 3|44 28:2 4|61 45:2 5|56 43:2 6|100 38:2 7|89 30:2 8|33 56:2 9|31 55:2 10|15 14:3 1|73 14:3 2|45 78:3 3|85 43:3 4|11 82:3 5|92 48:3 6|74 46:3 7|77 41:3 8|72 81:3 9|84 53:3 10|79 91:4 1|91 51:4 2|86 62:4 3|92 61:4 4|40 38:4 5|41 3:4 6|90 96:4 7|45 55:4 8|84 96:4 9|56 51:4 10|69 69:5 1|36 82:5 2|62 10:5 3|19 87:5 4|56 100:5 5|66 62:5 6|55 24:5 7|31 13:5 8|42 80:5 9|41 15:5 10|11 70:6 1|32 36:6 2|7 41:6 3|67 96:6 4|60 2:6 5|3 31:6 6|21 85:6 7|78 17:6 8|41 12:6 9|18 16:6 10|78 39:7 1|85 65:7 2|45 12:7 3|31 40:7 4|67 9:7 5|29 68:7 6|62 76:7 7|14 42:7 8|87 63:7 9|85 80:7 10|82 58:8 1|82 68:8 2|62 55:8 3|55 53:8 4|89 47:8 5|67 47:8 6|14 64:8 7|17 43:8 8|37 13:8 9|33 44:8 10|1 33:9 1|53 57:9 2|23 54:9 3|37 63:9 4|21 9:9 5|63 41:9 6|74 71:9 7|83 53:9 8|51 25:9 9|19 75:9 10|11 100:10 1|26 47:10 2|62 82:10 3|44 2:10 4|77 86:10 5|19 45:10 6|27 21:10 7|97 31:10 8|26 2:10 9|4 2:10 10</relation>
    <relation name="R24" arity="2" nbTuples="100" semantics="soft" defaultCost="infinity">33 81:1 1|14 73:1 2|15 15:1 3|1 91:1 4|31 97:1 5|36 18:1 6|40 67:1 7|51 60:1 8|17 78:1 9|6 47:1 10|19 35:2 1|94 95:2 2|9 68:2 3|37 36:2 4|11 61:2 5|6 55:2 6|66 84:2 7|73 15:2 8|6 85:2 9|26 46:2 10|73 77:3 1|2 63:3 2|57 24:3 3|35 51:3 4|74 70:3 5|79 76:3 6|10 66:3 7|88 34:3 8|41 61:3 9|76 18:3 10|61 82:4 1|87 72:4 2|96 96:4 3|82 59:4 4|63 72:4 5|59 2:4 6|41 55:4 7|92 55:4 8|40 99:4 9|88 76:4 10|51 98:5 1|73 10:5 2|86 79:5 3|84 64:5 4|33 71:5 5|2 54:5 6|63 24:5 7|21 39:5 8|71 73:5 9|2 92:5 10|27 63:6 1|59 55:6 2|93 13:6 3|26 42:6 4|32 84:6 5|32 80:6 6|39 34:6 7|62 43:6 8|6 79:6 9|79 53:6 10|17 71:7 1|70 7:7 2|95 71:7 3|32 89:7 4|70 62:7 5|59 55:7 6|11 67:7 7|2 27:7 8|92 49:7 9|70 47:7 10|42 68:8 1|26 14:8 2|78 18:8 3|36 10:8 4|1 18:8 5|59 63:8 6|77 74:8 7|10 9:8 8|26 79:8 9|28 33:8 10|93 58:9 1|99 30:9 2|60 68:9 3|84 9:9 4|57 34:9 5|53 62:9 6|64 92:9 7|14 88:9 8|57 14:9 9|75 93:9 10|55 55:10 1|3 2:10 2|6 2:10 3|60 64:10 4|63 44:10 5|57 19:10 6|73 70:10 7|86 53:10 8|48 98:10 9|28 19:10 10</relation>
    <relation name="R25" arity="2" nbTuples="100" semantics="soft" defaultCost="infinity">25 90:1 1|13 62:1 2|28 29:1 3|98 38:1 4|38 1:1 5|53 39:1 6|8 46:1 7|16 1:1 8|87 79:1 9|25 79:1 10|100 97:2 1|100 18:2 2|16 21:2 3|10 49:2 4|86 41:2 5|34 1:2 6|51 93:2 7|65 49:2 8|67 98:2 9|38 20:2 10|8 80:3 1|61 18:3 2|82 56:3 3|84 16:3 4|99 42:3 5|58 22:3 6|9 24:3 7|76 30:3 8|58 74:3 9|30 95:3 10|72 53:4 1|41 32:4 2|24 6:4 3|3 24:4 4|17 89:4 5|75 38:4 6|52 9:4 7|65 86:4 8|37 100:4 9|49 57:4 10|50 90:5 1|69 96:5 2|46 9:5 3|84 21:5 4|57 74:5 5|35 7:5 6|47 21:5 7|24 67:5 8|8 26:5 9|12 75:5 10|39 23:6 1|77 82:6 2|54 65:6 3|76 97:6 4|46 4:6 5|20 39:6 6|32 43:6 7|59 55:6 8|87 8:6 9|59 77:6 10|6 24:7 1|35 51:7 2|93 34:7 3|6 1:7 4|18 72:7 5|21 99:7 6|63 37:7 7|18 6:7 8|23 27:7 9|57 14:7 10|3 94:8 1|98 61:8 2|3 39:8 3|75 25:8 4|86 38:8 5|59 93:8 6|67 83:8 7|76 81:8 8|46 83:8 9|5 61:8 10|6 81:9 1|69 42:9 2|65 85:9 3|71 22:9 4|43 89:9 5|47 70:9 6|46 8:9 7|33 7:9 8|91 49:9 9|97 64:9 10|64 99:10 1|80 76:10 2|38 89:10 3|77 100:10 4|36 90:10 5|99 20:10 6|87 40:10 7|100 70:10 8|60 76:10 9|35 18:10 10</relation>
    <relation name="R26" arity="2" nbTuples="100" semantics="soft" defaultCost="infinity">46 94:1 1|10 36:1 2|14 39:1 3|4 72:1 4|31 15:1 5|40 43:1 6|12 21:1 7|84 83:1 8|36 4:1 9|95 46:1 10|54 56:2 1|18 37:2 2|77 42:2 3|88 58:2 4|24 25:2 5|81 10:2 6|13 92:2 7|18 20:2 8|22 93:2 9|22 20:2 10|15 24:3 1|94 48:3 2|28 30:3 3|71 80:3 4|13 88:3 5|15 5:3 6|42 41:3 7|62 20:3 8|64 61:3 9|75 13:3 10|45 44:4 1|28 7:4 2|1 29:4 3|48 96:4 4|69 81:4 5|62 55:4 6|75 91:4 7|76 15:4 8|80 45:4 9|55 21:4 10|94 1:5 1|64 48:5 2|11 59:5 3|44 22:5 4|3 61:5 5|49 13:5 6|90 39:5 7|40 12:5 8|91 55:5 9|10 47:5 10|61 28:6 1|16 28:6 2|94 83:6 3|16 84:6 4|85 96:6 5|80 63:6 6|35 18:6 7|47 93:6 8|77 9:6 9|57 48:6 10|35 20:7 1|36 79:7 2|5 48:7 3|51 42:7 4|65 62:7 5|100 46:7 6|67 19:7 7|74 60:7 8|30 54:7 9|65 77:7 10|23 69:8 1|56 93:8 2|16 83:8 3|17 89:8 4|30 24:8 5|63 100:8 6|28 87:8 7|19 63:8 8|34 1:8 9|11 73:8 10|3 38:9 1|72 49:9 2|97 55:9 3|29 100:9 4|78 17:9 5|25 6:9 6|66 77:9 7|17 93:9 8|50 80:9 9|60 32:9 10|26 46:10 1|16 42:10 2|48 59:10 3|85 70:10 4|71 92:10 5|62 11:10 6|10 59:10 7|46 23:10 8|4 43:10 9|4 98:10 10</relation>
    <relation name="R27" arity="2" nbTuples="100" semantics="soft" defaultCost="infinity">51 31:1 1|13 6:1 2|45 54:1 3|12 20:1 4|24 28:1 5|8 98:1 6|99 28:1 7|100 87:1 8|52 88:1 9|97 100:1 10|28 97:2 1|35 91:2 2|69 98:2 3|30 97:2 4|16 14:2 5|10 11:2 6|80 22:2 7|35 85:2 8|28 73:2 9|11 14:2 10|57 9:3 1|84 10:3 2|5 60:3 3|98 14:3 4|9 7:3 5|86 16:3 6|32 99:3 7|75 94:3 8|10 54:3 9|74 30:3 10|82 54:4 1|26 24:4 2|56 19:4 3|1 9:4 4|33 92:4 5|45 36:4 6|91 10:4 7|60 16:4 8|86 18:4 9|84 8:4 10|41 86:5 1|73 37:5 2|49 49:5 3|87 96:5 4|14 23:5 5|45 17:5 6|58 75:5 7|100 13:5 8|75 26:5 9|58 3:5 10|59 24:6 1|64 21:6 2|4 2:6 3|49 12:6 4|60 43:6 5|40 24:6 6|94 10:6 7|17 56:6 8|29 46:6 9|14 41:6 10|39 73:7 1|32 11:7 2|6 96:7 3|83 10:7 4|28 11:7 5|41 89:7 6|51 32:7 7|24 67:7 8|44 31:7 9|18 69:7 10|40 41:8 1|97 78:8 2|28 83:8 3|81 83:8 4|80 45:8 5|29 32:8 6|66 60:8 7|66 68:8 8|23 64:8 9|81 17:8 10|4 21:9 1|65 33:9 2|80 46:9 3|100 39:9 4|96 46:9 5|31 1:9 6|70 4:9 7|7 60:9 8|42 56:9 9|29 14:9 10|63 90:10 1|66 56:10 2|79 62:10 3|81 29:10 4|93 85:10 5|36 25:10 6|21 27:10 7|25 33:10 8|52 12:10 9|20 8:10 10</relation>
    <relation name="R28" arity="2" nbTuples="100" semantics="soft" defaultCost="infinity">66 45:1 1|6 48:1 2|95 71:1 3|30 78:1 4|13 85:1 5|48 22:1 6|16 67:1 7|62 29:1 8|60 40:1 9|81 15:1 10|69 92:2 1|32 72:2 2|82 86:2 3|35 18:2 4|46 55:2 5|24 3:2 6|96 47:2 7|12 91:2 8|50 92:2 9|54 16:2 10|66 5:3 1|91 78:3 2|99 93:3 3|34 67:3 4|19 22:3 5|48 49:3 6|71 33:3 7|21 15:3 8|59 39:3 9|81 85:3 10|73 82:4 1|56 2:4 2|100 90:4 3|76 87:4 4|74 38:4 5|35 33:4 6|70 37:4 7|50 91:4 8|66 17:4 9|78 84:4 10|42 11:5 1|68 12:5 2|19 83:5 3|82 39:5 4|95 20:5 5|9 49:5 6|56 95:5 7|70 33:5 8|28 54:5 9|28 31:5 10|55 23:6 1|68 70:6 2|54 17:6 3|50 79:6 4|64 56:6 5|90 10:6 6|64 27:6 7|80 10:6 8|84 81:6 9|98 78:6 10|41 2:7 1|27 26:7 2|44 37:7 3|66 16:7 4|53 11:7 5|62 42:7 6|91 56:7 7|77 93:7 8|51 47:7 9|67 58:7 10|54 49:8 1|17 41:8 2|72 60:8 3|55 79:8 4|65 99:8 5|62 72:8 6|7 64:8 7|43 40:8 8|47 65:8 9|55 15:8 10|81 94:9 1|25 78:9 2|84 15:9 3|31 60:9 4|69 78:9 5|79 65:9 6|56 42:9 7|29 6:9 8|30 60:9 9|97 7:9 10|95 25:10 1|6 43:10 2|47 80:10 3|21 51:10 4|90 41:10 5|42 24:10 6|96 96:10 7|34 68:10 8|54 51:10 9|89 8:10 10</relation>
    <relation name="R29" arity="2" nbTuples="100" semantics="soft" defaultCost="infinity">84 12:1 1|32 98:1 2|24 93:1 3|17 67:1 4|27 46:1 5|67 81:1 6|67 76:1 7|57 96:1 8|61 36:1 9|62 12:1 10|5 53:2 1|37 77:2 2|13 93:2 3|12 79:2 4|82 11:2 5|66 68:2 6|57 31:2 7|36 85:2 8|42 6:2 9|20 37:2 10|54 39:3 1|42 67:3 2|88 41:3 3|16 50:3 4|34 74:3 5|16 48:3 6|32 59:3 7|91 79:3 8|72 94:3 9|54 97:3 10|71 89:4 1|25 7:4 2|81 52:4 3|87 76:4 4|46 86:4 5|69 30:4 6|4 26:4 7|82 3:4 8|59 42:4 9|63 86:4 10|84 56:5 1|11 65:5 2|62 58:5 3|59 68:5 4|49 10:5 5|13 46:5 6|41 5:5 7|95 91:5 8|47 5:5 9|10 63:5 10|67 23:6 1|63 26:6 2|95 42:6 3|40 28:6 4|74 21:6 5|85 27:6 6|48 54:6 7|14 76:6 8|90 82:6 9|85 95:6 10|94 54:7 1|21 17:7 2|46 4:7 3|12 76:7 4|40 35:7 5|33 21:7 6|11 99:7 7|68 76:7 8|24 84:7 9|82 31:7 10|51 53:8 1|36 41:8 2|87 72:8 3|10 60:8 4|4 19:8 5|12 37:8 6|93 61:8 7|20 37:8 8|9 78:8 9|88 23:8 10|54 37:9 1|80 78:9 2|50 18:9 3|38 15:9 4|36 40:9 5|46 20:9 6|88 91:9 7|9 67:9 8|19 82:9 9|16 42:9 10|90 55:10 1|19 26:10 2|53 42:10 3|33 50:10 4|92 25:10 5|3 38:10 6|44 4:10 7|90 6:10 8|45 66:10 9|66 13:10 10</relation>
    <relation name="R30" arity="2" nbTuples="100" semantics="soft" defaultCost="infinity">32 58:1 1|10 28:1 2|35 19:1 3|48 68:1 4|73 92:1 5|7 97:1 6|71 46:1 7|82 10:1 8|22 50:1 9|48 33:1 10|85 18:2 1|20 34:2 2|85 8:2 3|65 41:2 4|93 90:2 5|59 43:2 6|88 22:2 7|100 35:2 8|1 48:2 9|73 8:2 10|70 41:3 1|79 81:3 2|63 10:3 3|59 38:3 4|17 81:3 5|35 29:3 6|25 8:3 7|31 27:3 8|71 5:3 9|40 25:3 10|2 9:4 1|30 80:4 2|6 69:4 3|16 16:4 4|82 28:4 5|38 54:4 6|35 9:4 7|30 89:4 8|62 47:4 9|3 67:4 10|95 95:5 1|85 13:5 2|31 52:5 3|21 46:5 4|36 64:5 5|77 74:5 6|82 44:5 7|29 22:5 8|92 22:5 9|82 16:5 10|15 84:6 1|9 8:6 2|18 66:6 3|67 33:6 4|51 86:6 5|97 96:6 6|35 67:6 7|73 77:6 8|74 60:6 9|62 72:6 10|93 20:7 1|89 72:7 2|72 72:7 3|88 33:7 4|53 50:7 5|21 49:7 6|53 82:7 7|67 51:7 8|62 32:7 9|42 47:7 10|37 53:8 1|14 24:8 2|55 56:8 3|49 40:8 4|67 75:8 5|31 10:8 6|5 51:8 7|78 88:8 8|88 16:8 9|94 19:8 10|24 52:9 1|60 25:9 2|71 14:9 3|44 28:9 4|76 72:9 5|5 21:9 6|8 66:9 7|6 36:9 8|44 6:9 9|49 86:9 10|80 69:10 1|50 70:10 2|79 88:10 3|15 19:10 4|87 44:10 5|88 20:10 6|17 71:10 7|58 96:10 8|94 16:10 9|71 46:10 10</relation>
    <relation name="R31" arity="2" nbTuples="100" semantics="soft" defaultCost="infinity">44 12:1 1|91 52:1 2|19 52:1 3|10 7:1 4|30 67:1 5|37 29:1 6|80 74:1 7|53 88:1 8|85 37:1 9|28 60:1 10|74 6:2 1|90 33:2 2|98 25:2 3|50 29:2 4|50 4:2 5|60 5:2 6|57 78:2 7|29 29:2 8|3 97:2 9|89 43:2 10|65 40:3 1|70 94:3 2|100 31:3 3|84 65:3 4|99 39:3 5|25 94:3 6|17 88:3 7|47 57:3 8|83 71:3 9|34 13:3 10|47 36:4 1|11 47:4 2|70 69:4 3|68 36:4 4|1 11:4 5|93 32:4 6|38 58:4 7|84 33:4 8|25 63:4 9|5 29:4 10|72 44:5 1|40 13:5 2|97 99:5 3|4 69:5 4|68 87:5 5|63 73:5 6|77 2:5 7|39 36:5 8|79 39:5 9|43 82:5 10|25 25:6 1|38 32:6 2|14 73:6 3|8 61:6 4|11 80:6 5|48 28:6 6|27 19:6 7|4 59:6 8|79 72:6 9|6 11:6 10|75 84:7 1|80 28:7 2|46 37:7 3|31 57:7 4|33 24:7 5|54 60:7 6|44 9:7 7|28 81:7 8|92 88:7 9|7 18:7 10|26 4:8 1|74 45:8 2|71 75:8 3|36 92:8 4|8 100:8 5|21 22:8 6|30 42:8 7|62 60:8 8|24 61:8 9|22 49:8 10|63 73:9 1|73 22:9 2|87 18:9 3|81 27:9 4|98 100:9 5|44 54:9 6|13 16:9 7|71 36:9 8|45 20:9 9|70 87:9 10|36 92:10 1|86 74:10 2|62 68:10 3|3 16:10 4|26 40:10 5|7 51:10 6|37 24:10 7|79 91:10 8|85 61:10 9|96 87:10 10</relation>
    <relation name="R32" arity="2" nbTuples="100" semantics="soft" defaultCost="infinity">96 72:1 1|68 42:1 2|83 37:1 3|68 95:1 4|91 40:1 5|95 45:1 6|61 57:1 7|82 52:1 8|29 82:1 9|13 30:1 10|12 74:2 1|61 86:2 2|44 88:2 3|15 86:2 4|25 96:2 5|38 33:2 6|24 36:2 7|29 17:2 8|30 28:2 9|80 45:2 10|45 4:3 1|28 43:3 2|4 7:3 3|34 43:3 4|64 29:3 5|42 75:3 6|21 13:3 7|2 57:3 8|96 71:3 9|71 82:3 10|37 51:4 1|47 2:4 2|58 8:4 3|20 32:4 4|72 13:4 5|73 55:4 6|56 89:4 7|10 98:4 8|8 93:4 9|32 62:4 10|57 14:5 1|38 36:5 2|16 95:5 3|68 80:5 4|65 13:5 5|92 87:5 6|4 62:5 7|76 22:5 8|99 43:5 9|35 52:5 10|17 32:6 1|55 74:6 2|32 37:6 3|23 60:6 4|54 60:6 5|83 97:6 6|50 58:6 7|18 9:6 8|71 5:6 9|20 34:6 10|37 52:7 1|11 48:7 2|94 54:7 3|51 82:7 4|86 5:7 5|64 62:7 6|52 16:7 7|99 3:7 8|4 35:7 9|39 34:7 10|11 30:8 1|78 78:8 2|63 90:8 3|71 24:8 4|67 71:8 5|74 35:8 6|89 22:8 7|6 86:8 8|21 25:8 9|57 5:8 10|32 62:9 1|4 2:9 2|61 89:9 3|79 80:9 4|27 14:9 5|90 18:9 6|11 11:9 7|100 77:9 8|44 50:9 9|88 100:9 10|25 70:10 1|57 46:10 2|5 63:10 3|85 46:10 4|30 71:10 5|52 65:10 6|92 12:10 7|1 33:10 8|63 93:10 9|40 95:10 10</relation>
    <relation name="R33" arity="2" nbTuples="100" semantics="soft" defaultCost="infinity">92 85:1 1|60 75:1 2|40 23:1 3|39 25:1 4|47 32:1 5|9 11:1 6|56 71:1 7|81 99:1 8|96 66:1 9|91 79:1 10|7 31:2 1|98 14:2 2|41 33:2 3|8 22:2 4|81 39:2 5|93 35:2 6|73 87:2 7|12 21:2 8|64 63:2 9|45 62:2 10|28 38:3 1|2 92:3 2|40 97:3 3|55 48:3 4|66 40:3 5|39 51:3 6|9 52:3 7|25 45:3 8|97 48:3 9|83 51:3 10|32 83:4 1|25 42:4 2|97 69:4 3|24 51:4 4|75 82:4 5|100 6:4 6|72 65:4 7|64 60:4 8|34 12:4 9|10 47:4 10|87 100:5 1|68 68:5 2|31 89:5 3|17 76:5 4|52 31:5 5|96 59:5 6|39 28:5 7|50 9:5 8|34 93:5 9|69 76:5 10|64 93:6 1|17 49:6 2|44 18:6 3|49 66:6 4|91 37:6 5|57 55:6 6|9 87:6 7|31 36:6 8|84 24:6 9|23 54:6 10|36 25:7 1|72 100:7 2|76 47:7 3|69 89:7 4|20 64:7 5|4 90:7 6|14 3:7 7|65 80:7 8|62 40:7 9|17 64:7 10|20 87:8 1|61 58:8 2|90 8:8 3|95 41:8 4|5 5:8 5|92 96:8 6|6 92:8 7|51 33:8 8|34 36:8 9|67 42:8 10|100 83:9 1|95 70:9 2|28 73:9 3|14 30:9 4|99 77:9 5|15 18:9 6|65 33:9 7|55 26:9 8|51 3:9 9|83 51:9 10|97 23:10 1|34 40:10 2|56 82:10 3|84 30:10 4|7 91:10 5|27 93:10 6|92 27:10 7|55 87:10 8|71 96:10 9|11 42:10 10</relation>
    <relation name="R34" arity="2" nbTuples="100" semantics="soft" defaultCost="infinity">6 63:1 1|74 19:1 2|2 94:1 3|62 90:1 4|60 37:1 5|22 51:1 6|82 2:1 7|9 33:1 8|58 37:1 9|41 15:1 10|12 5:2 1|77 26:2 2|89 51:2 3|26 52:2 4|44 8:2 5|79 69:2 6|65 26:2 7|37 39:2 8|74 46:2 9|51 41:2 10|37 13:3 1|35 96:3 2|90 20:3 3|33 40:3 4|22 8:3 5|53 25:3 6|29 97:3 7|51 100:3 8|72 19:3 9|62 84:3 10|83 15:4 1|40 96:4 2|61 27:4 3|14 4:4 4|39 64:4 5|21 63:4 6|84 20:4 7|44 94:4 8|64 54:4 9|19 76:4 10|84 7:5 1|74 99:5 2|65 65:5 3|85 84:5 4|54 59:5 5|58 4:5 6|74 55:5 7|62 84:5 8|85 21:5 9|53 91:5 10|51 85:6 1|2 79:6 2|45 92:6 3|1 7:6 4|1 48:6 5|36 66:6 6|20 75:6 7|73 87:6 8|48 54:6 9|35 27:6 10|53 37:7 1|93 52:7 2|10 80:7 3|33 41:7 4|57 37:7 5|46 58:7 6|63 91:7 7|84 35:7 8|84 6:7 9|53 86:7 10|4 11:8 1|92 27:8 2|81 84:8 3|48 89:8 4|39 66:8 5|19 44:8 6|82 67:8 7|99 28:8 8|54 59:8 9|63 20:8 10|77 96:9 1|54 88:9 2|55 33:9 3|78 96:9 4|91 94:9 5|17 26:9 6|71 32:9 7|51 77:9 8|60 60:9 9|61 14:9 10|73 80:10 1|79 34:10 2|68 38:10 3|56 64:10 4|42 13:10 5|2 40:10 6|99 38:10 7|60 63:10 8|87 57:10 9|85 78:10 10</relation>
    <relation name="R35" arity="2" nbTuples="100" semantics="soft" defaultCost="infinity">18 88:1 1|93 44:1 2|6 29:1 3|64 72:1 4|74 27:1 5|8 69:1 6|29 5:1 7|82 20:1 8|97 64:1 9|18 15:1 10|1 74:2 1|93 32:2 2|33 89:2 3|44 69:2 4|77 77:2 5|14 100:2 6|29 84:2 7|96 86:2 8|47 16:2 9|34 60:2 10|81 81:3 1|4 73:3 2|16 56:3 3|31 9:3 4|85 70:3 5|50 77:3 6|98 61:3 7|44 7:3 8|68 43:3 9|84 14:3 10|4 59:4 1|99 60:4 2|86 34:4 3|13 59:4 4|32 98:4 5|97 67:4 6|14 91:4 7|98 88:4 8|91 52:4 9|10 90:4 10|67 91:5 1|5 31:5 2|12 96:5 3|25 58:5 4|25 72:5 5|85 81:5 6|38 35:5 7|63 37:5 8|55 62:5 9|84 85:5 10|81 91:6 1|40 7:6 2|49 18:6 3|13 86:6 4|99 48:6 5|48 41:6 6|19 1:6 7|16 9:6 8|31 26:6 9|95 78:6 10|27 63:7 1|30 2:7 2|92 43:7 3|94 20:7 4|33 8:7 5|17 81:7 6|5 68:7 7|29 11:7 8|85 64:7 9|11 33:7 10|39 80:8 1|18 74:8 2|2 71:8 3|19 90:8 4|73 89:8 5|46 4:8 6|7 77:8 7|55 57:8 8|98 87:8 9|49 60:8 10|11 92:9 1|10 65:9 2|40 25:9 3|76 93:9 4|65 44:9 5|78 3:9 6|55 43:9 7|47 98:9 8|30 44:9 9|94 16:9 10|33 91:10 1|80 93:10 2|25 34:10 3|53 95:10 4|15 28:10 5|87 48:10 6|49 6:10 7|20 88:10 8|9 80:10 9|25 26:10 10</relation>
    <relation name="R36" arity="2" nbTuples="100" semantics="soft" defaultCost="infinity">6 88:1 1|46 10:1 2|51 92:1 3|61 11:1 4|63 39:1 5|42 35:1 6|55 14:1 7|8 14:1 8|21 25:1 9|100 90:1 10|53 96:2 1|21 14:2 2|87 32:2 3|39 90:2 4|3 88:2 5|58 57:2 6|66 56:2 7|21 78:2 8|32 69:2 9|54 10:2 10|27 85:3 1|73 71:3 2|32 51:3 3|71 73:3 4|94 45:3 5|4 9:3 6|28 32:3 7|98 61:3 8|74 80:3 9|4 75:3 10|95 91:4 1|35 35:4 2|33 92:4 3|59 20:4 4|71 51:4 5|79 38:4 6|59 69:4 7|34 13:4 8|24 58:4 9|88 55:4 10|96 55:5 1|86 16:5 2|42 46:5 3|5 10:5 4|26 58:5 5|28 25:5 6|68 83:5 7|56 74:5 8|31 95:5 9|46 55:5 10|97 29:6 1|65 43:6 2|72 16:6 3|47 40:6 4|5 41:6 5|34 99:6 6|60 66:6 7|79 92:6 8|82 7:6 9|97 84:6 10|4 64:7 1|61 24:7 2|82 7:7 3|44 37:7 4|64 17:7 5|18 40:7 6|13 6:7 7|58 69:7 8|54 99:7 9|84 57:7 10|38 59:8 1|34 91:8 2|52 51:8 3|55 88:8 4|51 61:8 5|56 5:8 6|24 99:8 7|74 15:8 8|52 73:8 9|57 41:8 10|78 85:9 1|96 37:9 2|37 26:9 3|92 76:9 4|83 59:9 5|64 67:9 6|70 60:9 7|88 88:9 8|42 77:9 9|76 97:9 10|22 61:10 1|64 27:10 2|88 9:10 3|60 83:10 4|62 4:10 5|25 92:10 6|43 48:10 7|54 97:10 8|64 22:10 9|77 72:10 10</relation>
    <relation name="R37" arity="2" nbTuples="100" semantics="soft" defaultCost="infinity">71 65:1 1|66 62:1 2|55 36:1 3|21 62:1 4|7 69:1 5|73 57:1 6|13 38:1 7|15 81:1 8|38 56:1 9|74 59:1 10|97 8:2 1|10 47:2 2|72 52:2 3|5 72:2 4|62 93:2 5|20 84:2 6|35 92:2 7|83 43:2 8|99 6:2 9|55 74:2 10|54 94:3 1|46 67:3 2|94 87:3 3|38 61:3 4|37 4:3 5|87 49:3 6|3 65:3 7|93 93:3 8|57 36:3 9|15 52:3 10|85 6:4 1|64 46:4 2|90 24:4 3|87 62:4 4|34 20:4 5|7 65:4 6|74 69:4 7|90 48:4 8|12 76:4 9|58 20:4 10|81 39:5 1|72 92:5 2|72 55:5 3|85 58:5 4|29 56:5 5|48 26:5 6|12 20:5 7|59 13:5 8|67 84:5 9|27 90:5 10|14 96:6 1|14 84:6 2|12 100:6 3|48 7:6 4|47 93:6 5|71 100:6 6|24 9:6 7|8 41:6 8|51 98:6 9|60 45:6 10|49 31:7 1|20 72:7 2|17 37:7 3|50 2:7 4|58 86:7 5|47 10:7 6|37 75:7 7|80 27:7 8|70 39:7 9|88 42:7 10|87 1:8 1|52 84:8 2|36 91:8 3|17 64:8 4|75 25:8 5|20 91:8 6|16 19:8 7|99 63:8 8|56 81:8 9|97 58:8 10|82 18:9 1|33 37:9 2|92 2:9 3|51 16:9 4|32 72:9 5|1 64:9 6|36 32:9 7|83 75:9 8|87 81:9 9|17 80:9 10|32 73:10 1|82 48:10 2|10 11:10 3|10 11:10 4|84 94:10 5|18 39:10 6|85 40:10 7|85 57:10 8|34 34:10 9|15 88:10 10</relation>
    <relation name="R38" arity="2" nbTuples="100" semantics="soft" defaultCost="infinity">15 26:1 1|33 47:1 2|36 95:1 3|7 95:1 4|50 13:1 5|10 13:1 6|39 3:1 7|82 94:1 8|53 55:1 9|81 23:1 10|96 65:2 1|53 40:2 2|52 19:2 3|8 99:2 4|73 73:2 5|20 20:2 6|39 8:2 7|35 5:2 8|26 23:2 9|12 16:2 10|34 100:3 1|88 69:3 2|59 46:3 3|20 67:3 4|93 5:3 5|3 90:3 6|93 82:3 7|61 23:3 8|53 80:3 9|37 26:3 10|6 22:4 1|28 75:4 2|36 62:4 3|35 85:4 4|16 26:4 5|29 10:4 6|40 99:4 7|65 48:4 8|31 73:4 9|13 23:4 10|22 92:5 1|21 100:5 2|71 3:5 3|31 89:5 4|17 85:5 5|80 55:5 6|55 68:5 7|86 72:5 8|66 56:5 9|48 98:5 10|94 87:6 1|69 27:6 2|43 3:6 3|34 68:6 4|31 87:6 5|88 18:6 6|8 24:6 7|48 71:6 8|41 62:6 9|32 64:6 10|17 38:7 1|88 97:7 2|47 86:7 3|26 84:7 4|73 93:7 5|95 63:7 6|50 72:7 7|72 99:7 8|98 59:7 9|54 25:7 10|58 47:8 1|87 21:8 2|64 7:8 3|1 18:8 4|62 93:8 5|73 16:8 6|96 13:8 7|54 26:8 8|3 79:8 9|87 56:8 10|57 43:9 1|58 86:9 2|33 70:9 3|91 66:9 4|71 6:9 5|54 72:9 6|41 9:9 7|7 42:9 8|28 92:9 9|73 37:9 10|14 80:10 1|100 95:10 2|7 9:10 3|26 76:10 4|68 24:10 5|63 54:10 6|77 7:10 7|58 54:10 8|26 55:10 9|94 28:10 10</relation>
    <relation name="R39" arity="2" nbTuples="100" semantics="soft" defaultCost="infinity">94 48:1 1|68 26:1 2|72 96:1 3|60 95:1 4|85 50:1 5|13 16:1 6|88 34:1 7|10 96:1 8|82 28:1 9|61 53:1 10|51 63:2 1|81 37:2 2|73 1:2 3|55 65:2 4|53 75:2 5|95 23:2 6|49 37:2 7|91 94:2 8|71 95:2 9|59 81:2 10|94 69:3 1|46 73:3 2|97 93:3 3|98 51:3 4|31 80:3 5|91 82:3 6|100 9:3 7|92 50:3 8|18 64:3 9|72 75:3 10|4 65:4 1|9 31:4 2|74 97:4 3|63 35:4 4|67 75:4 5|29 96:4 6|59 74:4 7|10 18:4 8|19 50:4 9|18 43:4 10|52 12:5 1|17 74:5 2|2 71:5 3|2 47:5 4|93 97:5 5|53 69:5 6|89 86:5 7|29 97:5 8|93 61:5 9|79 36:5 10|6 29:6 1|41 63:6 2|14 81:6 3|21 38:6 4|67 99:6 5|82 47:6 6|81 59:6 7|33 19:6 8|98 22:6 9|16 37:6 10|86 21:7 1|33 65:7 2|17 87:7 3|37 90:7 4|71 38:7 5|19 19:7 6|88 50:7 7|77 95:7 8|32 63:7 9|62 13:7 10|72 18:8 1|70 91:8 2|62 27:8 3|69 4:8 4|36 71:8 5|14 54:8 6|17 62:8 7|46 37:8 8|98 98:8 9|26 75:8 10|100 7:9 1|4 73:9 2|27 20:9 3|14 74:9 4|69 50:9 5|96 49:9 6|6 63:9 7|80 52:9 8|35 98:9 9|62 57:9 10|40 79:10 1|46 58:10 2|92 62:10 3|46 63:10 4|74 35:10 5|62 17:10 6|1 32:10 7|87 6:10 8|32 33:10 9|34 63:10 10</relation>
    <relation name="R40" arity="2" nbTuples="100" semantics="soft" defaultCost="infinity">22 57:1 1|7 40:1 2|17 98:1 3|89 67:1 4|59 53:1 5|53 13:1 6|9 82:1 7|60 49:1 8|72 14:1 9|62 1:1 10|67 46:2 1|58 9:2 2|57 2:2 3|51 29:2 4|20 35:2 5|61 38:2 6|18 21:2 7|63 56:2 8|98 46:2 9|49 74:2 10|56 30:3 1|4 10:3 2|36 56:3 3|49 17:3 4|77 24:3 5|73 87:3 6|63 72:3 7|83 25:3 8|71 99:3 9|50 60:3 10|50 100:4 1|24 47:4 2|25 85:4 3|5 55:4 4|78 61:4 5|1 76:4 6|79 5:4 7|47 4:4 8|59 96:4 9|21 16:4 10|10 94:5 1|10 60:5 2|12 33:5 3|89 97:5 4|43 91:5 5|60 54:5 6|79 21:5 7|39 96:5 8|95 88:5 9|62 20:5 10|34 34:6 1|22 33:6 2|3 90:6 3|52 13:6 4|29 22:6 5|4 53:6 6|7 31:6 7|86 11:6 8|57 46:6 9|66 14:6 10|80 46:7 1|68 61:7 2|51 29:7 3|22 52:7 4|18 92:7 5|90 19:7 6|38 16:7 7|88 74:7 8|49 69:7 9|23 88:7 10|8 13:8 1|63 15:8 2|15 87:8 3|40 58:8 4|86 58:8 5|25 57:8 6|27 73:8 7|76 4:8 8|5 39:8 9|28 83:8 10|18 26:9 1|35 94:9 2|16 68:9 3|67 41:9 4|26 45:9 5|18 100:9 6|94 62:9 7|54 16:9 8|85 14:9 9|23 43:9 10|13 13:10 1|98 43:10 2|22 93:10 3|36 85:10 4|7 20:10 5|6 12:10 6|60 62:10 7|25 70:10 8|44 38:10 9|41 48:10 10</relation>
    <relation name="R41" arity="2" nbTuples="100" semantics="soft" defaultCost="infinity">96 27:1 1|97 67:1 2|64 63:1 3|95 62:1 4|6 53:1 5|93 60:1 6|78 40:1 7|72 9:1 8|78 24:1 9|7 18:1 10|13 89:2 1|90 6:2 2|90 14:2 3|79 96:2 4|59 64:2 5|40 78:2 6|74 24:2 7|89 85:2 8|48 11:2 9|62 52:2 10|47 44:3 1|42 3:3 2|78 66:3 3|41 11:3 4|90 4:3 5|38 80:3 6|53 29:3 7|9 78:3 8|97 54:3 9|53 4:3 10|4 97:4 1|15 94:4 2|43 85:4 3|90 9:4 4|26 39:4 5|19 99:4 6|39 58:4 7|52 38:4 8|17 54:4 9|87 51:4 10|65 27:5 1|74 96:5 2|36 38:5 3|20 25:5 4|1 69:5 5|98 94:5 6|93 53:5 7|31 76:5 8|98 44:5 9|79 36:5 10|49 75:6 1|59 75:6 2|69 60:6 3|69 4:6 4|90 67:6 5|85 34:6 6|79 13:6 7|94 43:6 8|91 93:6 9|73 86:6 10|65 25:7 1|53 50:7 2|97 87:7 3|80 94:7 4|16 4:7 5|72 29:7 6|86 21:7 7|85 81:7 8|9 95:7 9|1 38:7 10|78 54:8 1|31 38:8 2|59 99:8 3|64 79:8 4|22 50:8 5|96 26:8 6|32 70:8 7|58 76:8 8|69 99:8 9|27 90:8 10|51 38:9 1|82 56:9 2|98 65:9 3|2 48:9 4|67 96:9 5|54 25:9 6|84 67:9 7|98 23:9 8|89 53:9 9|22 100:9 10|95 60:10 1|3 44:10 2|92 57:10 3|91 54:10 4|73 52:10 5|75 97:10 6|50 22:10 7|22 62:10 8|32 7:10 9|44 50:10 10</relation>
    <relation name="R42" arity="2" nbTuples="100" semantics="soft" defaultCost="infinity">57 20:1 1|73 68:1 2|80 99:1 3|19 57:1 4|39 20:1 5|84 23:1 6|45 14:1 7|36 4:1 8|61 89:1 9|36 36:1 10|60 31:2 1|59 79:2 2|96 86:2 3|23 59:2 4|46 23:2 5|22 60:2 6|5 9:2 7|26 94:2 8|91 44:2 9|85 66:2 10|25 84:3 1|82 86:3 2|13 14:3 3|19 2:3 4|2 91:3 5|71 52:3 6|53 14:3 7|61 94:3 8|83 90:3 9|78 46:3 10|53 40:4 1|99 13:4 2|69 75:4 3|3 71:4 4|94 88:4 5|81 12:4 6|91 62:4 7|14 83:4 8|3 67:4 9|51 38:4 10|59 14:5 1|79 48:5 2|65 74:5 3|54 85:5 4|4 38:5 5|15 51:5 6|95 50:5 7|84 5:5 8|92 9:5 9|43 64:5 10|47 22:6 1|36 99:6 2|8 21:6 3|36 18:6 4|68 6:6 5|9 37:6 6|19 50:6 7|93 48:6 8|38 5:6 9|72 97:6 10|71 94:7 1|91 99:7 2|40 36:7 3|60 19:7 4|79 18:7 5|86 4:7 6|43 81:7 7|6 95:7 8|16 16:7 9|61 86:7 10|21 32:8 1|94 71:8 2|1 85:8 3|53 43:8 4|12 72:8 5|95 13:8 6|60 47:8 7|12 6:8 8|1 34:8 9|33 61:8 10|92 83:9 1|48 90:9 2|89 7:9 3|80 89:9 4|70 62:9 5|98 77:9 6|65 84:9 7|84 27:9 8|68 69:9 9|3 96:9 10|10 89:10 1|73 20:10 2|80 85:10 3|78 95:10 4|88 13:10 5|100 41:10 6|78 49:10 7|26 15:10 8|7 34:10 9|3 67:10 10</relation>
    <relation name="R43" arity="2" nbTuples="100" semantics="soft" defaultCost="infinity">30 19:1 1|8 11:1 2|58 35:1 3|21 85:1 4|65 15:1 5|98 89:1 6|60 19:1 7|66 2:1 8|66 97:1 9|56 43:1 10|76 80:2 1|52 64:2 2|21 29:2 3|19 10:2 4|64 8:2 5|40 13:2 6|61 16:2 7|88 86:2 8|91 14:2 9|26 30:2 10|80 22:3 1|48 75:3 2|33 97:3 3|10 51:3 4|97 8:3 5|74 45:3 6|4 17:3 7|99 52:3 8|11 43:3 9|88 24:3 10|24 21:4 1|48 38:4 2|68 85:4 3|75 68:4 4|6 43:4 5|34 85:4 6|35 22:4 7|79 72:4 8|5 86:4 9|11 11:4 10|42 26:5 1|39 9:5 2|95 33:5 3|14 91:5 4|52 79:5 5|25 19:5 6|29 72:5 7|86 33:5 8|51 33:5 9|84 87:5 10|20 15:6 1|50 65:6 2|94 52:6 3|26 68:6 4|57 49:6 5|61 37:6 6|29 29:6 7|87 73:6 8|5 52:6 9|9 2:6 10|80 73:7 1|57 99:7 2|97 64:7 3|41 42:7 4|86 31:7 5|63 75:7 6|96 85:7 7|42 70:7 8|5 54:7 9|42 67:7 10|80 51:8 1|83 92:8 2|35 60:8 3|49 50:8 4|94 14:8 5|33 36:8 6|20 28:8 7|75 53:8 8|55 7:8 9|86 73:8 10|34 30:9 1|76 17:9 2|16 86:9 3|47 85:9 4|60 97:9 5|42 40:9 6|24 85:9 7|95 57:9 8|8 64:9 9|50 95:9 10|24 11:10 1|97 97:10 2|53 41:10 3|84 36:10 4|91 64:10 5|58 17:10 6|68 4:10 7|14 36:10 8|99 82:10 9|11 19:10 10</relation>
    <relation name="R44" arity="2" nbTuples="100" semantics="soft" defaultCost="infinity">82 23:1 1|65 22:1 2|59 25:1 3|2 72:1 4|12 38:1 5|27 96:1 6|78 41:1 7|21 88:1 8|24 66:1 9|78 61:1 10|31 10:2 1|62 4:2 2|32 18:2 3|21 92:2 4|32 30:2 5|46 59:2 6|42 21:2 7|61 16:2 8|67 95:2 9|18 3:2 10|93 8:3 1|75 97:3 2|12 96:3 3|5 79:3 4|62 3:3 5|45 33:3 6|43 25:3 7|2 82:3 8|23 14:3 9|61 20:3 10|31 79:4 1|18 60:4 2|91 26:4 3|11 36:4 4|60 80:4 5|3 27:4 6|74 40:4 7|18 35:4 8|21 61:4 9|35 8:4 10|30 2:5 1|90 87:5 2|65 1:5 3|38 15:5 4|95 33:5 5|92 80:5 6|22 88:5 7|60 47:5 8|25 39:5 9|60 61:5 10|17 42:6 1|33 55:6 2|74 60:6 3|4 13:6 4|42 53:6 5|99 99:6 6|5 3:6 7|90 73:6 8|60 86:6 9|61 15:6 10|93 56:7 1|82 40:7 2|54 69:7 3|4 55:7 4|73 78:7 5|84 32:7 6|51 79:7 7|92 64:7 8|52 16:7 9|26 91:7 10|70 76:8 1|39 10:8 2|73 93:8 3|69 47:8 4|90 44:8 5|2 93:8 6|7 65:8 7|35 80:8 8|34 60:8 9|44 83:8 10|10 47:9 1|80 54:9 2|2 96:9 3|89 65:9 4|75 53:9 5|65 4:9 6|10 100:9 7|24 2:9 8|56 95:9 9|98 100:9 10|24 45:10 1|57 35:10 2|55 42:10 3|53 27:10 4|83 19:10 5|25 79:10 6|94 38:10 7|78 41:10 8|49 5:10 9|99 95:10 10</relation>
    <relation name="R45" arity="2" nbTuples="100" semantics="soft" defaultCost="infinity">13 16:1 1|65 5:1 2|47 74:1 3|48 38:1 4|62 73:1 5|28 6:1 6|64 78:1 7|48 4:1 8|88 80:1 9|18 3:1 10|22 41:2 1|47 48:2 2|27 49:2 3|83 71:2 4|54 56:2 5|33 29:2 6|56 83:2 7|23 35:2 8|42 51:2 9|56 1:2 10|60 74:3 1|31 96:3 2|97 90:3 3|99 72:3 4|22 29:3 5|100 12:3 6|82 6:3 7|9 89:3 8|45 37:3 9|34 78:3 10|25 84:4 1|29 20:4 2|61 15:4 3|15 12:4 4|55 53:4 5|88 42:4 6|82 81:4 7|89 59:4 8|75 48:4 9|39 67:4 10|95 56:5 1|89 44:5 2|41 45:5 3|63 51:5 4|30 86:5 5|100 59:5 6|9 84:5 7|69 67:5 8|18 36:5 9|35 53:5 10|93 46:6 1|57 53:6 2|43 4:6 3|85 62:6 4|19 28:6 5|38 55:6 6|49 44:6 7|55 5:6 8|77 37:6 9|6 15:6 10|45 8:7 1|89 17:7 2|6 17:7 3|19 1:7 4|44 41:7 5|71 16:7 6|80 54:7 7|45 60:7 8|97 88:7 9|37 5:7 10|45 28:8 1|55 36:8 2|32 5:8 3|26 70:8 4|57 30:8 5|86 6:8 6|3 64:8 7|90 17:8 8|13 30:8 9|3 3:8 10|4 17:9 1|100 67:9 2|53 82:9 3|27 44:9 4|9 47:9 5|45 93:9 6|18 9:9 7|22 81:9 8|34 18:9 9|5 68:9 10|48 82:10 1|43 26:10 2|46 13:10 3|34 76:10 4|83 10:10 5|87 42:10 6|53 5:10 7|3 73:10 8|90 84:10 9|20 92:10 10</relation>
    <relation name="R46" arity="2" nbTuples="100" semantics="soft" defaultCost="infinity">55 27:1 1|70 31:1 2|30 53:1 3|47 75:1 4|44 4:1 5|91 86:1 6|47 34:1 7|64 11:1 8|65 82:1 9|87 73:1 10|23 60:2 1|4 41:2 2|4 76:2 3|16 23:2 4|49 36:2 5|55 61:2 6|49 89:2 7|35 57:2 8|6 58:2 9|44 100:2 10|24 8:3 1|49 99:3 2|43 1:3 3|76 16:3 4|33 70:3 5|62 87:3 6|5 98:3 7|88 67:3 8|26 31:3 9|99 66:3 10|45 49:4 1|80 80:4 2|89 19:4 3|53 83:4 4|26 45:4 5|89 37:4 6|26 23:4 7|83 25:4 8|2 96:4 9|50 25:4 10|70 61:5 1|59 60:5 2|10 85:5 3|51 45:5 4|58 38:5 5|30 84:5 6|46 97:5 7|77 71:5 8|38 67:5 9|77 75:5 10|87 2:6 1|99 90:6 2|15 27:6 3|50 6:6 4|73 71:6 5|42 80:6 6|31 82:6 7|26 81:6 8|91 74:6 9|66 98:6 10|55 79:7 1|27 84:7 2|95 78:7 3|16 89:7 4|20 3:7 5|75 50:7 6|72 42:7 7|35 44:7 8|27 52:7 9|90 16:7 10|29 88:8 1|54 47:8 2|14 69:8 3|55 100:8 4|65 88:8 5|91 14:8 6|57 33:8 7|94 11:8 8|56 93:8 9|25 2:8 10|46 3:9 1|37 98:9 2|59 96:9 3|35 35:9 4|54 75:9 5|86 87:9 6|19 15:9 7|17 92:9 8|5 67:9 9|89 63:9 10|28 19:10 1|7 33:10 2|82 77:10 3|86 100:10 4|87 55:10 5|90 80:10 6|62 62:10 7|96 38:10 8|50 25:10 9|67 62:10 10</relation>
    <relation name="R47" arity="2" nbTuples="100" semantics="soft" defaultCost="infinity">47 32:1 1|44 69:1 2|58 42:1 3|3 94:1 4|33 52:1 5|65 76:1 6|97 55:1 7|88 64:1 8|48 18:1 9|14 35:1 10|35 19:2 1|80 19:2 2|31 27:2 3|84 84:2 4|18 56:2 5|9 4:2 6|48 63:2 7|5 7:2 8|34 29:2 9|62 81:2 10|64 82:3 1|77 89:3 2|76 30:3 3|92 24:3 4|10 46:3 5|56 49:3 6|63 42:3 7|93 89:3 8|24 55:3 9|5 52:3 10|92 49:4 1|52 81:4 2|47 77:4 3|74 50:4 4|42 76:4 5|85 80:4 6|10 64:4 7|65 12:4 8|43 99:4 9|79 4:4 10|38 12:5 1|8 38:5 2|90 64:5 3|29 3:5 4|52 5:5 5|39 78:5 6|57 83:5 7|35 28:5 8|62 44:5 9|80 78:5 10|46 14:6 1|83 12:6 2|66 57:6 3|33 47:6 4|71 44:6 5|52 56:6 6|1 33:6 7|53 7:6 8|68 13:6 9|94 11:6 10|12 41:7 1|70 71:7 2|82 68:7 3|94 95:7 4|48 10:7 5|58 61:7 6|60 27:7 7|8 92:7 8|77 90:7 9|80 53:7 10|64 92:8 1|25 13:8 2|94 20:8 3|55 35:8 4|78 42:8 5|15 27:8 6|65 71:8 7|33 87:8 8|75 90:8 9|44 79:8 10|24 40:9 1|58 36:9 2|62 98:9 3|79 65:9 4|19 15:9 5|72 32:9 6|27 73:9 7|17 24:9 8|78 34:9 9|83 69:9 10|51 79:10 1|97 70:10 2|35 7:10 3|94 28:10 4|58 65:10 5|85 75:10 6|34 85:10 7|76 15:10 8|23 76:10 9|51 68:10 10</relation>
    <relation name="R48" arity="2" nbTuples="100" semantics="soft" defaultCost="infinity">18 77:1 1|27 41:1 2|53 90:1 3|67 21:1 4|49 63:1 5|52 44:1 6|15 16:1 7|90 38:1 8|32 51:1 9|53 64:1 10|74 35:2 1|31 50:2 2|26 71:2 3|15 16:2 4|71 71:2 5|97 8:2 6|83 9:2 7|31 28:2 8|41 25:2 9|75 11:2 10|34 25:3 1|96 24:3 2|68 14:3 3|92 2:3 4|5 1:3 5|66 86:3 6|15 77:3 7|63 52:3 8|58 17:3 9|65 18:3 10|73 74:4 1|20 78:4 2|72 62:4 3|75 95:4 4|36 63:4 5|74 86:4 6|6 3:4 7|63 72:4 8|74 32:4 9|70 30:4 10|17 93:5 1|1 78:5 2|69 46:5 3|12 30:5 4|31 80:5 5|11 38:5 6|45 5:5 7|87 82:5 8|77 44:5 9|23 83:5 10|95 39:6 1|19 68:6 2|30 91:6 3|35 39:6 4|86 88:6 5|9 32:6 6|43 55:6 7|14 18:6 8|9 30:6 9|60 92:6 10|44 13:7 1|68 44:7 2|89 76:7 3|95 1:7 4|38 1:7 5|97 87:7 6|76 22:7 7|4 70:7 8|35 77:7 9|74 88:7 10|91 39:8 1|86 29:8 2|96 96:8 3|47 100:8 4|86 49:8 5|74 81:8 6|75 66:8 7|39 77:8 8|47 90:8 9|52 73:8 10|79 7:9 1|92 88:9 2|58 8:9 3|5 89:9 4|1 49:9 5|92 32:9 6|85 92:9 7|69 53:9 8|79 16:9 9|59 85:9 10|62 59:10 1|58 77:10 2|88 95:10 3|94 15:10 4|90 62:10 5|90 2:10 6|73 95:10 7|19 21:10 8|76 49:10 9|48 19:10 10</relation>
    <relation name="R49" arity="2" nbTuples="100" semantics="soft" defaultCost="infinity">84 20:1 1|48 4:1 2|67 27:1 3|39 64:1 4|57 38:1 5|77 76:1 6|64 97:1 7|32 23:1 8|65 9:1 9|83 46:1 10|27 59:2 1|1 93:2 2|29 96:2 3|64 55:2 4|92 7:2 5|1 93:2 6|56 83:2 7|64 51:2 8|63 66:2 9|40 1:2 10|59 72:3 1|69 14:3 2|61 41:3 3|40 80:3 4|62 32:3 5|65 78:3 6|38 73:3 7|1 10:3 8|2 19:3 9|79 11:3 10|82 23:4 1|91 44:4 2|76 93:4 3|75 51:4 4|71 46:4 5|52 50:4 6|3 99:4 7|52 7:4 8|65 99:4 9|78 3:4 10|90 98:5 1|67 70:5 2|33 14:5 3|8 59:5 4|35 46:5 5|99 95:5 6|53 26:5 7|45 99:5 8|84 67:5 9|98 56:5 10|36 30:6 1|89 38:6 2|44 82:6 3|11 76:6 4|64 23:6 5|48 44:6 6|21 66:6 7|70 85:6 8|39 31:6 9|62 98:6 10|17 52:7 1|77 61:7 2|84 50:7 3|60 92:7 4|17 15:7 5|27 59:7 6|44 39:7 7|23 62:7 8|54 99:7 9|57 29:7 10|70 46:8 1|38 81:8 2|20 61:8 3|11 70:8 4|7 56:8 5|56 69:8 6|74 59:8 7|49 98:8 8|93 93:8 9|93 5:8 10|57 95:9 1|53 91:9 2|44 8:9 3|34 26:9 4|16 5:9 5|2 62:9 6|2 47:9 7|28 64:9 8|1 42:9 9|22 67:9 10|49 74:10 1|98 59:10 2|79 2:10 3|27 40:10 4|25 88:10 5|80 31:10 6|96 89:10 7|10 34:10 8|100 69:10 9|80 19:10 10</relation>
    <relation name="R50" arity="2" nbTuples="100" semantics="soft" defaultCost="infinity">53 16:1 1|58 84:1 2|86 39:1 3|21 2:1 4|7 92:1 5|82 36:1 6|94 16:1 7|98 82:1 8|93 32:1 9|7 7:1 10|68 5:2 1|76 67:2 2|31 11:2 3|47 68:2 4|55 59:2 5|99 6:2 6|79 23:2 7|67 65:2 8|84 82:2 9|93 59:2 10|22 34:3 1|6 17:3 2|75 80:3 3|77 86:3 4|25 35:3 5|13 62:3 6|97 79:3 7|25 25:3 8|87 30:3 9|20 37:3 10|33 49:4 1|31 55:4 2|70 21:4 3|50 9:4 4|47 20:4 5|76 81:4 6|94 77:4 7|48 8:4 8|39 76:4 9|5 93:4 10|19 84:5 1|59 2:5 2|35 56:5 3|50 76:5 4|52 32:5 5|14 41:5 6|62 5:5 7|66 78:5 8|66 76:5 9|87 56:5 10|96 49:6 1|65 53:6 2|98 75:6 3|37 67:6 4|80 96:6 5|62 49:6 6|68 6:6 7|40 65:6 8|48 75:6 9|73 12:6 10|56 92:7 1|90 59:7 2|17 66:7 3|20 5:7 4|98 4:7 5|16 5:7 6|21 98:7 7|43 72:7 8|12 27:7 9|32 51:7 10|98 6:8 1|23 15:8 2|53 86:8 3|43 72:8 4|58 63:8 5|53 37:8 6|56 81:8 7|54 86:8 8|94 56:8 9|29 77:8 10|37 85:9 1|58 63:9 2|10 51:9 3|39 54:9 4|31 85:9 5|8 62:9 6|85 67:9 7|68 73:9 8|2 84:9 9|88 85:9 10|86 66:10 1|58 83:10 2|61 98:10 3|51 5:10 4|8 12:10 5|78 74:10 6|66 99:10 7|74 19:10 8|7 78:10 9|7 55:10 10</relation>
    <relation name="R51" arity="2" nbTuples="100" semantics="soft" defaultCost="infinity">88 2:1 1|63 37:1 2|33 83:1 3|22 57:1 4|81 86:1 5|95 97:1 6|14 96:1 7|54 47:1 8|74 15:1 9|88 79:1 10|14 43:2 1|46 53:2 2|85 84:2 3|38 45:2 4|82 2:2 5|29 31:2 6|21 95:2 7|48 44:2 8|71 65:2 9|12 16:2 10|3 78:3 1|66 40:3 2|80 9:3 3|23 58:3 4|58 68:3 5|78 67:3 6|53 13:3 7|79 25:3 8|33 19:3 9|37 21:3 10|42 87:4 1|49 9:4 2|45 40:4 3|31 21:4 4|22 27:4 5|54 97:4 6|72 41:4 7|8 25:4 8|90 6:4 9|8 70:4 10|35 49:5 1|11 72:5 2|24 44:5 3|91 47:5 4|39 42:5 5|2 79:5 6|56 51:5 7|23 93:5 8|65 84:5 9|73 26:5 10|86 12:6 1|66 50:6 2|36 73:6 3|63 3:6 4|63 56:6 5|75 70:6 6|1 46:6 7|48 4:6 8|85 54:6 9|88 48:6 10|98 78:7 1|58 83:7 2|6 5:7 3|3 91:7 4|5 88:7 5|40 19:7 6|55 25:7 7|1 66:7 8|85 42:7 9|81 51:7 10|91 52:8 1|11 22:8 2|70 88:8 3|44 76:8 4|68 9:8 5|12 71:8 6|68 100:8 7|99 28:8 8|70 15:8 9|38 65:8 10|64 97:9 1|37 71:9 2|43 15:9 3|11 34:9 4|54 51:9 5|2 84:9 6|37 81:9 7|36 34:9 8|46 29:9 9|91 21:9 10|33 10:10 1|20 45:10 2|99 20:10 3|91 59:10 4|21 91:10 5|6 14:10 6|96 26:10 7|61 88:10 8|45 59:10 9|31 24:10 10</relation>
    <relation name="R52" arity="2" nbTuples="100" semantics="soft" defaultCost="infinity">68 43:1 1|74 93:1 2|42 31:1 3|49 44:1 4|12 52:1 5|89 34:1 6|34 94:1 7|78 84:1 8|81 92:1 9|100 26:1 10|57 3:2 1|69 70:2 2|21 80:2 3|89 72:2 4|26 90:2 5|92 96:2 6|1 19:2 7|93 5:2 8|74 11:2 9|95 35:2 10|55 96:3 1|43 44:3 2|21 73:3 3|89 4:3 4|18 51:3 5|40 57:3 6|55 14:3 7|52 29:3 8|50 96:3 9|83 100:3 10|25 35:4 1|53 36:4 2|65 90:4 3|63 72:4 4|88 5:4 5|55 78:4 6|3 9:4 7|81 2:4 8|59 85:4 9|38 73:4 10|32 74:5 1|53 55:5 2|48 49:5 3|47 2:5 4|48 6:5 5|24 28:5 6|95 91:5 7|67 11:5 8|20 44:5 9|89 81:5 10|21 49:6 1|65 96:6 2|100 32:6 3|1 3:6 4|75 79:6 5|65 79:6 6|84 63:6 7|11 24:6 8|28 77:6 9|46 95:6 10|11 33:7 1|69 24:7 2|55 13:7 3|65 55:7 4|16 48:7 5|89 91:7 6|3 28:7 7|59 53:7 8|95 98:7 9|40 26:7 10|30 25:8 1|67 29:8 2|26 56:8 3|39 19:8 4|75 34:8 5|89 8:8 6|70 3:8 7|36 23:8 8|84 39:8 9|65 76:8 10|52 72:9 1|34 95:9 2|3 7:9 3|34 67:9 4|63 63:9 5|73 5:9 6|19 40:9 7|20 68:9 8|75 64:9 9|69 20:9 10|11 49:10 1|54 66:10 2|32 89:10 3|9 5:10 4|21 32:10 5|12 94:10 6|64 32:10 7|13 8:10 8|88 76:10 9|44 55:10 10</relation>
    <relation name="R53" arity="2" nbTuples="100" semantics="soft" defaultCost="infinity">52 60:1 1|27 20:1 2|90 48:1 3|27 26:1 4|16 27:1 5|18 29:1 6|76 19:1 7|52 66:1 8|24 80:1 9|73 4:1 10|8 48:2 1|35 92:2 2|39 65:2 3|20 78:2 4|23 33:2 5|17 94:2 6|43 77:2 7|33 16:2 8|89 65:2 9|91 90:2 10|22 5:3 1|88 97:3 2|33 89:3 3|62 62:3 4|84 67:3 5|71 37:3 6|43 38:3 7|36 9:3 8|52 29:3 9|71 21:3 10|77 76:4 1|97 11:4 2|55 64:4 3|94 45:4 4|37 1:4 5|15 99:4 6|11 84:4 7|91 74:4 8|96 71:4 9|84 61:4 10|64 62:5 1|87 60:5 2|68 56:5 3|99 40:5 4|28 23:5 5|39 87:5 6|70 37:5 7|11 1:5 8|55 57:5 9|77 37:5 10|24 96:6 1|25 65:6 2|13 11:6 3|5 79:6 4|82 79:6 5|22 53:6 6|59 41:6 7|55 46:6 8|75 15:6 9|29 76:6 10|32 33:7 1|23 43:7 2|37 29:7 3|63 63:7 4|7 37:7 5|39 88:7 6|32 75:7 7|17 20:7 8|78 58:7 9|46 4:7 10|90 93:8 1|83 64:8 2|67 9:8 3|90 97:8 4|46 50:8 5|10 59:8 6|78 12:8 7|34 85:8 8|18 21:8 9|48 68:8 10|37 6:9 1|68 83:9 2|80 31:9 3|35 89:9 4|94 5:9 5|74 36:9 6|6 48:9 7|12 32:9 8|67 91:9 9|47 66:9 10|8 14:10 1|92 67:10 2|67 69:10 3|10 78:10 4|76 44:10 5|98 47:10 6|31 93:10 7|58 37:10 8|98 33:10 9|63 82:10 10</relation>
    <relation name="R54" arity="2" nbTuples="100" semantics="soft" defaultCost="infinity">44 48:1 1|15 7:1 2|28 48:1 3|44 10:1 4|30 50:1 5|5 20:1 6|18 97:1 7|1 24:1 8|54 97:1 9|57 15:1 10|33 9:2 1|47 9:2 2|51 80:2 3|99 62:2 4|24 56:2 5|54 17:2 6|74 38:2 7|17 68:2 8|22 2:2 9|84 96:2 10|46 28:3 1|72 16:3 2|74 74:3 3|77 32:3 4|30 20:3 5|7 3:3 6|41 64:3 7|23 76:3 8|78 58:3 9|1 62:3 10|25 39:4 1|76 68:4 2|99 41:4 3|25 87:4 4|98 92:4 5|13 79:4 6|80 12:4 7|20 10:4 8|50 70:4 9|36 28:4 10|40 66:5 1|17 80:5 2|71 69:5 3|67 52:5 4|84 8:5 5|39 49:5 6|44 67:5 7|87 36:5 8|26 19:5 9|81 76:5 10|15 54:6 1|18 24:6 2|60 24:6 3|45 82:6 4|51 58:6 5|53 71:6 6|14 62:6 7|73 44:6 8|26 94:6 9|75 10:6 10|25 1:7 1|21 91:7 2|73 81:7 3|32 40:7 4|3 46:7 5|53 39:7 6|7 99:7 7|45 70:7 8|73 41:7 9|43 100:7 10|4 77:8 1|72 52:8 2|36 60:8 3|36 22:8 4|86 47:8 5|62 11:8 6|58 29:8 7|88 71:8 8|49 6:8 9|66 46:8 10|94 40:9 1|86 46:9 2|39 47:9 3|79 56:9 4|6 36:9 5|27 91:9 6|63 77:9 7|47 21:9 8|27 83:9 9|5 53:9 10|70 27:10 1|61 39:10 2|86 59:10 3|30 90:10 4|76 8:10 5|5 8:10 6|82 22:10 7|77 34:10 8|85 91:10 9|50 79:10 10</relation>
    <relation name="R55" arity="2" nbTuples="100" semantics="soft" defaultCost="infinity">97 40:1 1|52 55:1 2|42 89:1 3|100 52:1 4|62 99:1 5|3 1:1 6|30 94:1 7|33 71:1 8|26 13:1 9|33 78:1 10|72 82:2 1|99 39:2 2|91 5:2 3|81 26:2 4|27 86:2 5|64 66:2 6|16 40:2 7|77 91:2 8|82 20:2 9|7 24:2 10|3 18:3 1|94 90:3 2|64 76:3 3|13 62:3 4|5 70:3 5|50 41:3 6|42 51:3 7|27 11:3 8|38 2:3 9|33 90:3 10|90 63:4 1|54 81:4 2|76 89:4 3|49 53:4 4|28 70:4 5|9 31:4 6|64 14:4 7|23 69:4 8|59 91:4 9|78 64:4 10|78 95:5 1|96 27:5 2|73 4:5 3|27 73:5 4|6 61:5 5|100 2:5 6|88 67:5 7|61 48:5 8|59 54:5 9|6 30:5 10|39 81:6 1|49 14:6 2|100 73:6 3|76 96:6 4|54 1:6 5|38 63:6 6|69 95:6 7|68 19:6 8|60 51:6 9|37 98:6 10|48 26:7 1|61 54:7 2|8 17:7 3|43 6:7 4|74 77:7 5|14 55:7 6|28 1:7 7|33 20:7 8|14 69:7 9|75 52:7 10|33 82:8 1|53 45:8 2|44 97:8 3|92 55:8 4|46 7:8 5|76 55:8 6|7 21:8 7|8 76:8 8|11 1:8 9|98 87:8 10|43 70:9 1|26 31:9 2|16 86:9 3|13 88:9 4|4 57:9 5|85 76:9 6|41 34:9 7|75 87:9 8|3 51:9 9|90 69:9 10|1 94:10 1|36 3:10 2|70 64:10 3|68 82:10 4|60 83:10 5|25 17:10 6|99 30:10 7|59 91:10 8|19 12:10 9|4 56:10 10</relation>
    <relation name="R56" arity="2" nbTuples="100" semantics="soft" defaultCost="infinity">14 98:1 1|61 28:1 2|21 97:1 3|17 71:1 4|98 62:1 5|79 61:1 6|15 80:1 7|9 15:1 8|41 97:1 9|60 48:1 10|72 46:2 1|98 43:2 2|23 80:2 3|9 75:2 4|57 25:2 5|15 92:2 6|34 6:2 7|5 74:2 8|86 11:2 9|44 24:2 10|79 39:3 1|89 88:3 2|21 31:3 3|37 23:3 4|42 50:3 5|71 10:3 6|100 52:3 7|77 87:3 8|100 37:3 9|78 36:3 10|89 7:4 1|10 58:4 2|100 23:4 3|62 2:4 4|4 84:4 5|90 82:4 6|60 78:4 7|12 84:4 8|43 96:4 9|82 89:4 10|40 25:5 1|53 89:5 2|32 33:5 3|32 23:5 4|99 4:5 5|37 73:5 6|71 75:5 7|99 90:5 8|43 14:5 9|27 53:5 10|15 99:6 1|1 83:6 2|16 67:6 3|66 100:6 4|65 11:6 5|25 99:6 6|91 6:6 7|57 40:6 8|24 2:6 9|1 79:6 10|79 82:7 1|3 85:7 2|41 96:7 3|43 8:7 4|44 90:7 5|91 88:7 6|76 35:7 7|3 76:7 8|99 9:7 9|96 77:7 10|33 36:8 1|93 91:8 2|23 94:8 3|78 24:8 4|46 95:8 5|70 65:8 6|21 18:8 7|54 51:8 8|29 34:8 9|94 49:8 10|24 59:9 1|98 70:9 2|20 23:9 3|92 69:9 4|84 83:9 5|94 35:9 6|71 8:9 7|2 91:9 8|30 69:9 9|34 12:9 10|67 29:10 1|76 25:10 2|87 66:10 3|56 35:10 4|92 19:10 5|54 26:10 6|58 94:10 7|43 83:10 8|52 16:10 9|54 87:10 10</relation>
    <relation name="R57" arity="2" nbTuples="100" semantics="soft" defaultCost="infinity">36 20:1 1|41 91:1 2|32 24:1 3|38 95:1 4|100 75:1 5|71 6:1 6|58 95:1 7|39 13:1 8|95 83:1 9|24 21:1 10|73 42:2 1|62 14:2 2|9 33:2 3|77 59:2 4|61 96:2 5|4 66:2 6|6 4:2 7|81 6:2 8|69 49:2 9|47 58:2 10|65 26:3 1|84 89:3 2|13 69:3 3|13 99:3 4|31 43:3 5|2 62:3 6|84 76:3 7|6 53:3 8|95 5:3 9|52 49:3 10|65 93:4 1|59 65:4 2|49 8:4 3|13 48:4 4|31 47:4 5|64 15:4 6|75 47:4 7|73 98:4 8|12 54:4 9|71 95:4 10|79 76:5 1|76 65:5 2|18 16:5 3|56 87:5 4|74 71:5 5|84 5:5 6|73 44:5 7|22 10:5 8|65 40:5 9|14 89:5 10|89 41:6 1|62 33:6 2|98 32:6 3|16 26:6 4|91 35:6 5|4 4:6 6|76 40:6 7|2 97:6 8|81 55:6 9|29 22:6 10|57 2:7 1|42 91:7 2|75 61:7 3|7 53:7 4|73 28:7 5|85 22:7 6|75 89:7 7|22 77:7 8|46 28:7 9|75 46:7 10|51 78:8 1|58 2:8 2|94 10:8 3|66 11:8 4|54 74:8 5|70 7:8 6|45 75:8 7|61 23:8 8|64 38:8 9|76 70:8 10|2 23:9 1|19 2:9 2|61 100:9 3|33 7:9 4|27 47:9 5|19 57:9 6|83 36:9 7|81 40:9 8|48 93:9 9|67 7:9 10|74 63:10 1|68 44:10 2|93 96:10 3|81 29:10 4|68 73:10 5|11 67:10 6|7 25:10 7|96 17:10 8|56 58:10 9|18 2:10 10</relation>
    <relation name="R58" arity="2" nbTuples="100" semantics="soft" defaultCost="infinity">14 1:1 1|77 63:1 2|23 90:1 3|7 67:1 4|23 71:1 5|25 9:1 6|47 65:1 7|92 23:1 8|97 46:1 9|15 38:1 10|22 21:2 1|100 26:2 2|21 39:2 3|9 79:2 4|22 82:2 5|78 2:2 6|53 61:2 7|15 67:2 8|27 12:2 9|62 89:2 10|36 68:3 1|12 72:3 2|83 48:3 3|45 79:3 4|4 59:3 5|34 86:3 6|58 67:3 7|62 69:3 8|14 55:3 9|100 44:3 10|27 11:4 1|69 84:4 2|81 43:4 3|38 2:4 4|78 53:4 5|90 40:4 6|14 41:4 7|11 13:4 8|49 96:4 9|59 78:4 10|57 11:5 1|81 61:5 2|18 32:5 3|83 46:5 4|94 50:5 5|41 52:5 6|13 7:5 7|100 52:5 8|81 19:5 9|15 73:5 10|15 58:6 1|12 91:6 2|99 95:6 3|3 64:6 4|62 31:6 5|100 20:6 6|48 52:6 7|13 57:6 8|97 94:6 9|84 52:6 10|23 20:7 1|19 99:7 2|97 87:7 3|55 65:7 4|55 52:7 5|31 38:7 6|80 1:7 7|100 70:7 8|84 26:7 9|68 56:7 10|93 59:8 1|9 82:8 2|11 49:8 3|66 68:8 4|8 41:8 5|19 65:8 6|63 29:8 7|67 26:8 8|88 86:8 9|44 78:8 10|24 55:9 1|66 3:9 2|3 53:9 3|89 22:9 4|64 90:9 5|21 22:9 6|2 36:9 7|57 67:9 8|38 58:9 9|38 94:9 10|71 47:10 1|84 13:10 2|39 92:10 3|99 42:10 4|38 31:10 5|72 16:10 6|55 78:10 7|95 45:10 8|2 67:10 9|1 81:10 10</relation>
    <relation name="R59" arity="2" nbTuples="100" semantics="soft" defaultCost="infinity">22 88:1 1|72 29:1 2|1 64:1 3|35 94:1 4|6 24:1 5|10 80:1 6|34 72:1 7|66 62:1 8|40 81:1 9|87 62:1 10|12 55:2 1|44 69:2 2|6 16:2 3|12 69:2 4|11 91:2 5|2 74:2 6|32 90:2 7|5 34:2 8|33 12:2 9|66 6:2 10|51 2:3 1|80 78:3 2|6 89:3 3|6 34:3 4|36 46:3 5|58 77:3 6|86 24:3 7|84 15:3 8|9 46:3 9|87 72:3 10|35 10:4 1|83 50:4 2|93 69:4 3|89 62:4 4|87 60:4 5|37 100:4 6|48 8:4 7|33 35:4 8|31 34:4 9|95 41:4 10|18 77:5 1|6 48:5 2|69 99:5 3|85 61:5 4|63 89:5 5|39 52:5 6|25 5:5 7|63 29:5 8|82 76:5 9|9 14:5 10|27 67:6 1|64 90:6 2|29 86:6 3|24 3:6 4|72 81:6 5|87 57:6 6|70 80:6 7|45 25:6 8|48 12:6 9|80 22:6 10|63 91:7 1|39 24:7 2|86 45:7 3|17 84:7 4|40 22:7 5|27 96:7 6|58 70:7 7|75 87:7 8|14 11:7 9|94 75:7 10|30 45:8 1|44 4:8 2|63 80:8 3|79 85:8 4|62 80:8 5|45 10:8 6|49 35:8 7|35 76:8 8|2 98:8 9|37 41:8 10|72 3:9 1|58 77:9 2|2 96:9 3|24 12:9 4|80 11:9 5|13 50:9 6|84 9:9 7|4 68:9 8|74 52:9 9|92 7:9 10|99 32:10 1|21 61:10 2|81 79:10 3|6 38:10 4|87 70:10 5|5 4:10 6|86 36:10 7|88 67:10 8|18 14:10 9|24 26:10 10</relation>
    <relation name="R60" arity="2" nbTuples="100" semantics="soft" defaultCost="infinity">46 12:1 1|38 16:1 2|56 68:1 3|72 36:1 4|28 72:1 5|73 59:1 6|17 67:1 7|59 77:1 8|39 12:1 9|38 86:1 10|71 68:2 1|100 12:2 2|42 28:2 3|96 23:2 4|25 2:2 5|11 89:2 6|84 13:2 7|8 67:2 8|6 13:2 9|36 66:2 10|68 100:3 1|61 19:3 2|92 40:3 3|99 97:3 4|48 41:3 5|25 62:3 6|93 92:3 7|32 14:3 8|40 68:3 9|22 81:3 10|72 40:4 1|25 47:4 2|61 82:4 3|53 32:4 4|39 29:4 5|11 75:4 6|49 82:4 7|14 20:4 8|87 63:4 9|64 99:4 10|30 3:5 1|94 28:5 2|39 42:5 3|89 71:5 4|20 39:5 5|42 10:5 6|14 33:5 7|30 35:5 8|95 82:5 9|38 45:5 10|55 18:6 1|8 51:6 2|56 78:6 3|5 14:6 4|54 43:6 5|87 13:6 6|75 97:6 7|61 35:6 8|87 61:6 9|25 86:6 10|98 67:7 1|81 94:7 2|28 53:7 3|39 18:7 4|50 15:7 5|23 28:7 6|8 54:7 7|20 98:7 8|51 18:7 9|44 66:7 10|53 34:8 1|56 74:8 2|45 47:8 3|5 26:8 4|92 97:8 5|56 54:8 6|22 81:8 7|43 35:8 8|44 7:8 9|85 43:8 10|43 98:9 1|54 2:9 2|3 56:9 3|49 96:9 4|35 78:9 5|18 74:9 6|97 22:9 7|93 88:9 8|99 86:9 9|68 61:9 10|84 91:10 1|99 38:10 2|49 8:10 3|71 86:10 4|2 37:10 5|100 25:10 6|85 58:10 7|78 24:10 8|4 91:10 9|37 94:10 10</relation>
    <relation name="R61" arity="2" nbTuples="100" semantics="soft" defaultCost="infinity">50 89:1 1|70 11:1 2|29 34:1 3|44 33:1 4|38 66:1 5|85 62:1 6|100 91:1 7|20 76:1 8|56 86:1 9|27 9:1 10|45 36:2 1|30 59:2 2|40 55:2 3|81 51:2 4|81 99:2 5|45 25:2 6|92 61:2 7|87 93:2 8|14 64:2 9|12 77:2 10|89 95:3 1|34 91:3 2|33 93:3 3|17 6:3 4|71 12:3 5|3 47:3 6|18 92:3 7|68 47:3 8|17 33:3 9|53 27:3 10|74 42:4 1|34 44:4 2|57 39:4 3|23 73:4 4|64 37:4 5|99 24:4 6|95 94:4 7|13 48:4 8|17 96:4 9|23 18:4 10|27 100:5 1|53 39:5 2|11 59:5 3|20 64:5 4|80 89:5 5|74 89:5 6|82 85:5 7|92 95:5 8|12 84:5 9|45 56:5 10|85 88:6 1|82 87:6 2|49 85:6 3|42 98:6 4|21 1:6 5|38 30:6 6|44 80:6 7|51 46:6 8|14 54:6 9|84 36:6 10|84 73:7 1|34 14:7 2|81 90:7 3|68 99:7 4|82 72:7 5|4 46:7 6|47 66:7 7|12 85:7 8|37 1:7 9|88 14:7 10|86 17:8 1|80 96:8 2|38 11:8 3|72 5:8 4|1 72:8 5|68 51:8 6|43 9:8 7|67 69:8 8|63 48:8 9|47 70:8 10|79 29:9 1|28 12:9 2|82 73:9 3|34 58:9 4|19 20:9 5|17 58:9 6|74 2:9 7|70 27:9 8|46 22:9 9|2 15:9 10|42 31:10 1|20 94:10 2|11 44:10 3|17 7:10 4|3 25:10 5|36 57:10 6|35 80:10 7|44 80:10 8|7 15:10 9|42 24:10 10</relation>
    <relation name="R62" arity="2" nbTuples="100" semantics="soft" defaultCost="infinity">24 27:1 1|75 77:1 2|45 27:1 3|33 46:1 4|92 80:1 5|71 36:1 6|38 47:1 7|94 2:1 8|100 21:1 9|28 76:1 10|49 43:2 1|84 4:2 2|80 31:2 3|24 55:2 4|69 88:2 5|46 38:2 6|80 97:2 7|83 27:2 8|63 62:2 9|29 69:2 10|58 81:3 1|9 26:3 2|76 23:3 3|33 53:3 4|14 75:3 5|58 54:3 6|37 75:3 7|25 44:3 8|29 71:3 9|52 60:3 10|19 83:4 1|74 98:4 2|59 6:4 3|69 24:4 4|24 92:4 5|6 100:4 6|99 65:4 7|31 90:4 8|19 71:4 9|81 68:4 10|15 59:5 1|15 12:5 2|36 77:5 3|45 12:5 4|6 5:5 5|26 5:5 6|7 19:5 7|97 61:5 8|56 69:5 9|14 18:5 10|6 55:6 1|84 65:6 2|68 61:6 3|45 68:6 4|10 55:6 5|20 50:6 6|5 88:6 7|27 3:6 8|5 34:6 9|71 88:6 10|85 1:7 1|71 82:7 2|6 100:7 3|71 92:7 4|88 96:7 5|37 90:7 6|53 2:7 7|56 62:7 8|76 50:7 9|81 33:7 10|12 65:8 1|29 43:8 2|45 14:8 3|24 70:8 4|94 38:8 5|94 57:8 6|60 76:8 7|89 80:8 8|56 97:8 9|18 30:8 10|19 79:9 1|87 80:9 2|71 91:9 3|17 37:9 4|72 60:9 5|55 27:9 6|64 6:9 7|70 10:9 8|90 23:9 9|60 85:9 10|52 87:10 1|6 1:10 2|36 96:10 3|28 33:10 4|41 54:10 5|22 92:10 6|8 5:10 7|79 33:10 8|63 95:10 9|25 89:10 10</relation>
    <relation name="R63" arity="2" nbTuples="100" semantics="soft" defaultCost="infinity">51 77:1 1|48 14:1 2|66 21:1 3|3 49:1 4|51 59:1 5|45 12:1 6|72 16:1 7|71 18:1 8|53 6:1 9|79 80:1 10|79 25:2 1|50 88:2 2|88 87:2 3|37 77:2 4|78 45:2 5|73 96:2 6|82 93:2 7|14 61:2 8|88 34:2 9|16 20:2 10|80 69:3 1|15 89:3 2|54 42:3 3|14 55:3 4|25 84:3 5|94 68:3 6|52 23:3 7|4 71:3 8|64 24:3 9|78 16:3 10|90 88:4 1|99 67:4 2|68 69:4 3|12 46:4 4|6 21:4 5|92 8:4 6|90 79:4 7|16 46:4 8|97 43:4 9|42 79:4 10|13 21:5 1|31 61:5 2|46 9:5 3|92 3:5 4|38 92:5 5|9 64:5 6|4 83:5 7|12 23:5 8|23 25:5 9|70 82:5 10|60 4:6 1|90 6:6 2|86 89:6 3|23 39:6 4|16 56:6 5|84 61:6 6|15 24:6 7|27 90:6 8|26 96:6 9|27 59:6 10|59 49:7 1|55 83:7 2|78 6:7 3|53 92:7 4|85 60:7 5|59 82:7 6|41 71:7 7|59 22:7 8|29 99:7 9|74 10:7 10|81 9:8 1|57 97:8 2|87 43:8 3|94 15:8 4|33 83:8 5|54 41:8 6|99 70:8 7|10 68:8 8|84 93:8 9|65 46:8 10|40 93:9 1|8 31:9 2|96 20:9 3|74 16:9 4|27 53:9 5|40 77:9 6|83 64:9 7|63 44:9 8|87 29:9 9|35 25:9 10|7 10:10 1|93 27:10 2|51 12:10 3|17 37:10 4|81 5:10 5|9 44:10 6|83 26:10 7|33 97:10 8|68 28:10 9|95 54:10 10</relation>
    <relation name="R64" arity="2" nbTuples="100" semantics="soft" defaultCost="infinity">42 13:1 1|8 43:1 2|23 98:1 3|100 87:1 4|41 12:1 5|93 48:1 6|31 41:1 7|15 45:1 8|58 95:1 9|65 63:1 10|19 11:2 1|85 18:2 2|98 40:2 3|97 58:2 4|50 49:2 5|56 95:2 6|33 59:2 7|2 35:2 8|33 4:2 9|8 28:2 10|43 1:3 1|21 2:3 2|6 72:3 3|44 64:3 4|59 11:3 5|18 18:3 6|68 7:3 7|91 69:3 8|66 9:3 9|91 60:3 10|72 28:4 1|72 100:4 2|13 9:4 3|15 66:4 4|10 15:4 5|39 99:4 6|67 20:4 7|77 57:4 8|45 61:4 9|73 17:4 10|67 67:5 1|67 51:5 2|71 50:5 3|1 97:5 4|91 40:5 5|44 98:5 6|13 52:5 7|79 64:5 8|45 68:5 9|79 18:5 10|88 52:6 1|43 7:6 2|15 54:6 3|43 32:6 4|99 87:6 5|19 51:6 6|68 35:6 7|5 84:6 8|24 24:6 9|72 54:6 10|64 45:7 1|54 18:7 2|31 13:7 3|94 75:7 4|43 1:7 5|51 61:7 6|24 9:7 7|88 93:7 8|85 36:7 9|73 11:7 10|98 34:8 1|95 92:8 2|43 45:8 3|31 39:8 4|75 28:8 5|72 21:8 6|39 26:8 7|48 52:8 8|25 9:8 9|100 97:8 10|22 29:9 1|26 81:9 2|16 44:9 3|4 27:9 4|62 44:9 5|61 85:9 6|31 91:9 7|8 46:9 8|26 92:9 9|76 85:9 10|56 87:10 1|33 9:10 2|39 96:10 3|63 70:10 4|19 59:10 5|56 82:10 6|49 54:10 7|82 49:10 8|42 9:10 9|50 19:10 10</relation>
    <relation name="R65" arity="2" nbTuples="100" semantics="soft" defaultCost="infinity">42 36:1 1|40 25:1 2|36 94:1 3|79 17:1 4|71 72:1 5|51 14:1 6|34 95:1 7|36 88:1 8|92 20:1 9|54 63:1 10|70 51:2 1|37 1:2 2|41 6:2 3|36 5:2 4|29 4:2 5|4 63:2 6|74 97:2 7|97 68:2 8|23 75:2 9|99 56:2 10|55 41:3 1|29 42:3 2|92 73:3 3|11 39:3 4|83 77:3 5|28 48:3 6|7 8:3 7|91 100:3 8|69 15:3 9|42 68:3 10|40 46:4 1|79 98:4 2|24 27:4 3|22 41:4 4|26 47:4 5|96 29:4 6|6 3:4 7|45 28:4 8|28 63:4 9|70 33:4 10|37 59:5 1|2 96:5 2|84 86:5 3|26 91:5 4|2 9:5 5|96 76:5 6|92 77:5 7|73 99:5 8|77 37:5 9|80 1:5 10|70 13:6 1|38 18:6 2|48 17:6 3|20 29:6 4|88 36:6 5|58 30:6 6|25 80:6 7|84 93:6 8|71 91:6 9|24 54:6 10|66 39:7 1|83 47:7 2|96 84:7 3|27 94:7 4|50 82:7 5|1 6:7 6|68 94:7 7|52 36:7 8|81 33:7 9|16 70:7 10|16 33:8 1|36 9:8 2|97 25:8 3|85 14:8 4|56 26:8 5|73 73:8 6|32 21:8 7|36 66:8 8|24 53:8 9|22 1:8 10|38 14:9 1|5 2:9 2|45 92:9 3|78 78:9 4|76 57:9 5|11 46:9 6|31 31:9 7|87 20:9 8|36 8:9 9|46 34:9 10|88 59:10 1|30 96:10 2|29 16:10 3|28 93:10 4|96 46:10 5|98 97:10 6|81 62:10 7|47 49:10 8|87 65:10 9|37 90:10 10</relation>
    <relation name="R66" arity="2" nbTuples="100" semantics="soft" defaultCost="infinity">4 28:1 1|1 46:1 2|35 24:1 3|41 62:1 4|38 71:1 5|1 55:1 6|31 17:1 7|7 17:1 8|83 23:1 9|85 7:1 10|99 98:2 1|91 2:2 2|61 33:2 3|85 57:2 4|7 40:2 5|35 66:2 6|86 34:2 7|28 1:2 8|38 46:2 9|34 82:2 10|25 98:3 1|57 66:3 2|48 9:3 3|81 85:3 4|78 3:3 5|26 60:3 6|30 46:3 7|5 100:3 8|20 46:3 9|78 59:3 10|47 42:4 1|80 69:4 2|66 47:4 3|27 59:4 4|11 100:4 5|84 9:4 6|68 53:4 7|4 17:4 8|14 67:4 9|32 39:4 10|43 28:5 1|25 71:5 2|55 78:5 3|1 75:5 4|99 81:5 5|4 3:5 6|98 53:5 7|37 78:5 8|12 81:5 9|9 84:5 10|64 29:6 1|1 99:6 2|49 53:6 3|46 30:6 4|48 17:6 5|2 64:6 6|66 51:6 7|3 32:6 8|4 12:6 9|18 76:6 10|16 61:7 1|7 66:7 2|46 92:7 3|98 56:7 4|42 79:7 5|59 83:7 6|52 98:7 7|12 19:7 8|41 53:7 9|58 27:7 10|73 74:8 1|83 77:8 2|31 5:8 3|40 49:8 4|88 91:8 5|12 12:8 6|50 55:8 7|67 5:8 8|48 24:8 9|81 50:8 10|71 20:9 1|62 51:9 2|1 14:9 3|18 44:9 4|13 68:9 5|75 87:9 6|2 59:9 7|26 34:9 8|82 28:9 9|17 1:9 10|37 18:10 1|22 59:10 2|68 7:10 3|97 15:10 4|24 91:10 5|55 11:10 6|92 61:10 7|58 47:10 8|61 58:10 9|74 88:10 10</relation>
    <relation name="R67" arity="2" nbTuples="100" semantics="soft" defaultCost="infinity">64 10:1 1|92 26:1 2|43 51:1 3|78 68:1 4|7 7:1 5|75 28:1 6|66 95:1 7|69 5:1 8|64 91:1 9|59 33:1 10|81 70:2 1|85 40:2 2|69 90:2 3|15 95:2 4|85 53:2 5|91 56:2 6|75 59:2 7|2 100:2 8|40 46:2 9|42 41:2 10|55 55:3 1|9 44:3 2|66 10:3 3|65 16:3 4|29 88:3 5|15 46:3 6|62 55:3 7|11 57:3 8|69 15:3 9|34 7:3 10|33 50:4 1|71 20:4 2|95 50:4 3|50 42:4 4|26 60:4 5|67 32:4 6|71 3:4 7|81 69:4 8|21 32:4 9|63 22:4 10|45 92:5 1|93 42:5 2|15 63:5 3|42 3:5 4|5 75:5 5|71 32:5 6|97 41:5 7|56 23:5 8|45 91:5 9|23 10:5 10|13 46:6 1|54 44:6 2|58 28:6 3|59 99:6 4|48 38:6 5|17 33:6 6|5 38:6 7|85 73:6 8|90 67:6 9|79 53:6 10|18 71:7 1|95 29:7 2|59 99:7 3|13 3:7 4|50 8:7 5|48 73:7 6|98 37:7 7|94 41:7 8|68 100:7 9|78 86:7 10|61 62:8 1|79 82:8 2|54 57:8 3|66 50:8 4|64 53:8 5|68 71:8 6|72 33:8 7|58 70:8 8|66 43:8 9|34 53:8 10|94 5:9 1|33 14:9 2|98 18:9 3|29 2:9 4|9 51:9 5|35 50:9 6|66 77:9 7|16 87:9 8|62 51:9 9|40 60:9 10|86 4:10 1|71 74:10 2|82 97:10 3|4 62:10 4|32 21:10 5|69 88:10 6|3 63:10 7|21 62:10 8|10 18:10 9|40 6:10 10</relation>
    <relation name="R68" arity="2" nbTuples="100" semantics="soft" defaultCost="infinity">88 77:1 1|100 22:1 2|70 87:1 3|50 41:1 4|13 5:1 5|10 13:1 6|47 3:1 7|64 32:1 8|62 23:1 9|88 97:1 10|72 28:2 1|81 57:2 2|52 49:2 3|76 46:2 4|95 34:2 5|55 44:2 6|73 59:2 7|52 97:2 8|29 61:2 9|28 28:2 10|27 8:3 1|75 3:3 2|80 67:3 3|60 87:3 4|3 25:3 5|32 23:3 6|47 43:3 7|23 66:3 8|92 63:3 9|85 77:3 10|90 71:4 1|85 49:4 2|75 10:4 3|51 30:4 4|9 79:4 5|11 62:4 6|5 10:4 7|48 7:4 8|83 9:4 9|60 3:4 10|68 35:5 1|2 51:5 2|50 91:5 3|45 28:5 4|13 1:5 5|98 52:5 6|37 14:5 7|88 55:5 8|69 50:5 9|19 39:5 10|78 10:6 1|96 54:6 2|94 4:6 3|3 2:6 4|61 10:6 5|26 33:6 6|25 83:6 7|7 69:6 8|4 34:6 9|23 48:6 10|20 51:7 1|81 86:7 2|49 21:7 3|53 84:7 4|25 100:7 5|60 50:7 6|22 11:7 7|53 98:7 8|84 23:7 9|44 5:7 10|3 35:8 1|76 17:8 2|88 15:8 3|30 2:8 4|93 83:8 5|15 16:8 6|42 4:8 7|2 67:8 8|89 47:8 9|12 49:8 10|73 11:9 1|96 51:9 2|86 56:9 3|95 91:9 4|24 78:9 5|3 45:9 6|74 62:9 7|13 2:9 8|99 20:9 9|74 78:9 10|14 36:10 1|39 41:10 2|60 99:10 3|36 37:10 4|83 82:10 5|73 94:10 6|90 4:10 7|32 86:10 8|38 84:10 9|72 69:10 10</relation>
    <relation name="R69" arity="2" nbTuples="100" semantics="soft" defaultCost="infinity">69 3:1 1|58 54:1 2|44 39:1 3|69 91:1 4|25 97:1 5|43 31:1 6|56 41:1 7|78 4:1 8|69 88:1 9|99 98:1 10|53 25:2 1|87 48:2 2|15 49:2 3|46 62:2 4|62 75:2 5|84 72:2 6|48 40:2 7|79 84:2 8|27 65:2 9|82 11:2 10|85 35:3 1|42 26:3 2|1 88:3 3|11 30:3 4|55 29:3 5|8 40:3 6|76 79:3 7|26 11:3 8|84 59:3 9|1 87:3 10|74 53:4 1|28 38:4 2|55 43:4 3|99 53:4 4|59 99:4 5|90 12:4 6|97 27:4 7|3 5:4 8|55 15:4 9|68 95:4 10|1 2:5 1|61 99:5 2|69 68:5 3|4 61:5 4|91 15:5 5|87 32:5 6|58 10:5 7|60 12:5 8|72 2:5 9|9 11:5 10|93 92:6 1|61 85:6 2|55 4:6 3|39 66:6 4|2 55:6 5|8 51:6 6|24 47:6 7|47 38:6 8|1 83:6 9|2 90:6 10|81 12:7 1|83 20:7 2|38 58:7 3|93 93:7 4|11 3:7 5|78 34:7 6|18 44:7 7|35 11:7 8|32 94:7 9|17 57:7 10|77 94:8 1|25 80:8 2|23 38:8 3|77 49:8 4|21 52:8 5|39 61:8 6|58 35:8 7|47 34:8 8|65 3:8 9|10 90:8 10|82 1:9 1|99 41:9 2|13 84:9 3|2 32:9 4|98 10:9 5|66 6:9 6|74 59:9 7|76 72:9 8|66 68:9 9|44 88:9 10|26 35:10 1|50 93:10 2|24 51:10 3|31 55:10 4|34 50:10 5|7 21:10 6|87 31:10 7|59 36:10 8|10 81:10 9|99 44:10 10</relation>
    <relation name="R70" arity="2" nbTuples="100" semantics="soft" defaultCost="infinity">77 58:1 1|94 65:1 2|75 36:1 3|40 23:1 4|95 67:1 5|3 29:1 6|38 40:1 7|4 66:1 8|42 37:1 9|18 25:1 10|24 23:2 1|64 23:2 2|41 31:2 3|37 83:2 4|100 72:2 5|33 23:2 6|19 73:2 7|50 87:2 8|98 4:2 9|93 70:2 10|58 44:3 1|84 43:3 2|18 73:3 3|34 61:3 4|24 26:3 5|88 36:3 6|63 21:3 7|32 92:3 8|13 99:3 9|18 87:3 10|48 22:4 1|30 67:4 2|99 77:4 3|93 27:4 4|80 99:4 5|16 36:4 6|65 56:4 7|18 5:4 8|99 6:4 9|2 13:4 10|42 80:5 1|5 34:5 2|21 92:5 3|52 48:5 4|97 70:5 5|45 25:5 6|42 5:5 7|8 69:5 8|45 71:5 9|97 61:5 10|77 4:6 1|22 12:6 2|66 95:6 3|100 25:6 4|43 66:6 5|84 98:6 6|65 86:6 7|35 65:6 8|25 31:6 9|99 28:6 10|6 23:7 1|88 80:7 2|69 14:7 3|79 15:7 4|87 36:7 5|79 42:7 6|95 63:7 7|16 58:7 8|63 7:7 9|71 1:7 10|31 65:8 1|80 39:8 2|27 81:8 3|82 30:8 4|97 13:8 5|50 98:8 6|87 8:8 7|35 11:8 8|4 85:8 9|66 1:8 10|30 75:9 1|45 69:9 2|43 15:9 3|67 29:9 4|39 33:9 5|26 4:9 6|69 35:9 7|51 43:9 8|6 100:9 9|53 76:9 10|26 36:10 1|71 92:10 2|71 98:10 3|19 49:10 4|41 66:10 5|57 82:10 6|57 72:10 7|74 88:10 8|7 62:10 9|19 32:10 10</relation>
    <relation name="R71" arity="2" nbTuples="100" semantics="soft" defaultCost="infinity">12 77:1 1|45 78:1 2|22 4:1 3|79 58:1 4|46 46:1 5|47 7:1 6|49 2:1 7|41 80:1 8|35 74:1 9|57 13:1 10|33 87:2 1|77 44:2 2|54 76:2 3|16 18:2 4|59 57:2 5|20 97:2 6|20 94:2 7|52 78:2 8|74 86:2 9|57 55:2 10|85 89:3 1|68 18:3 2|78 16:3 3|88 56:3 4|3 23:3 5|26 53:3 6|65 77:3 7|87 98:3 8|56 9:3 9|15 99:3 10|82 14:4 1|73 86:4 2|25 10:4 3|99 16:4 4|13 5:4 5|94 39:4 6|27 91:4 7|69 59:4 8|31 12:4 9|61 53:4 10|59 68:5 1|56 18:5 2|56 91:5 3|3 2:5 4|28 8:5 5|70 64:5 6|23 49:5 7|19 14:5 8|45 63:5 9|72 50:5 10|42 36:6 1|54 83:6 2|22 51:6 3|9 25:6 4|3 5:6 5|22 86:6 6|95 27:6 7|49 49:6 8|76 67:6 9|54 7:6 10|61 79:7 1|1 42:7 2|74 43:7 3|44 7:7 4|11 66:7 5|27 86:7 6|9 77:7 7|18 85:7 8|82 80:7 9|49 60:7 10|58 63:8 1|59 10:8 2|75 85:8 3|25 99:8 4|93 10:8 5|44 28:8 6|98 85:8 7|59 82:8 8|70 30:8 9|1 77:8 10|47 4:9 1|43 8:9 2|72 42:9 3|69 52:9 4|20 95:9 5|59 3:9 6|38 15:9 7|33 17:9 8|34 3:9 9|96 72:9 10|48 99:10 1|62 43:10 2|85 55:10 3|49 99:10 4|25 12:10 5|74 23:10 6|77 46:10 7|11 34:10 8|79 81:10 9|3 11:10 10</relation>
    <relation name="R72" arity="2" nbTuples="100" semantics="soft" defaultCost="infinity">10 45:1 1|65 41:1 2|12 70:1 3|42 48:1 4|95 44:1 5|56 97:1 6|50 18:1 7|96 8:1 8|46 20:1 9|81 53:1 10|77 94:2 1|51 63:2 2|57 89:2 3|35 98:2 4|79 28:2 5|65 37:2 6|74 60:2 7|8 2:2 8|34 70:2 9|18 33:2 10|11 30:3 1|6 14:3 2|97 14:3 3|87 12:3 4|82 75:3 5|48 42:3 6|71 51:3 7|33 80:3 8|32 23:3 9|71 55:3 10|58 63:4 1|10 20:4 2|98 19:4 3|34 66:4 4|41 69:4 5|38 56:4 6|37 18:4 7|95 98:4 8|27 78:4 9|1 39:4 10|97 60:5 1|28 33:5 2|61 13:5 3|61 5:5 4|14 23:5 5|83 9:5 6|97 14:5 7|89 42:5 8|66 52:5 9|9 99:5 10|62 29:6 1|69 44:6 2|20 5:6 3|96 99:6 4|84 53:6 5|28 69:6 6|47 74:6 7|10 10:6 8|40 82:6 9|72 17:6 10|91 67:7 1|24 72:7 2|54 74:7 3|60 86:7 4|26 61:7 5|57 16:7 6|65 49:7 7|39 84:7 8|22 59:7 9|95 11:7 10|21 68:8 1|3 1:8 2|16 8:8 3|46 42:8 4|90 68:8 5|78 71:8 6|59 74:8 7|45 45:8 8|81 46:8 9|26 76:8 10|75 68:9 1|26 70:9 2|17 16:9 3|21 62:9 4|61 70:9 5|17 64:9 6|18 91:9 7|59 94:9 8|18 9:9 9|26 90:9 10|62 52:10 1|73 50:10 2|76 76:10 3|29 18:10 4|48 9:10 5|91 27:10 6|71 87:10 7|76 61:10 8|79 78:10 9|61 28:10 10</relation>
    <relation name="R73" arity="2" nbTuples="100" semantics="soft" defaultCost="infinity">82 31:1 1|67 46:1 2|30 14:1 3|97 44:1 4|17 60:1 5|82 30:1 6|80 75:1 7|59 42:1 8|45 3:1 9|48 7:1 10|12 19:2 1|54 35:2 2|76 23:2 3|92 74:2 4|18 49:2 5|9 84:2 6|47 40:2 7|5 38:2 8|58 60:2 9|87 73:2 10|83 91:3 1|14 96:3 2|66 54:3 3|6 45:3 4|20 4:3 5|47 6:3 6|97 24:3 7|10 83:3 8|9 94:3 9|26 41:3 10|53 31:4 1|96 4:4 2|58 32:4 3|37 93:4 4|51 14:4 5|88 58:4 6|63 21:4 7|41 64:4 8|99 16:4 9|27 89:4 10|37 87:5 1|48 70:5 2|1 11:5 3|95 77:5 4|45 80:5 5|60 27:5 6|14 67:5 7|19 67:5 8|1 31:5 9|37 17:5 10|20 81:6 1|1 73:6 2|83 9:6 3|79 43:6 4|87 63:6 5|84 97:6 6|70 86:6 7|90 17:6 8|38 73:6 9|43 1:6 10|17 94:7 1|92 44:7 2|39 17:7 3|63 27:7 4|9 28:7 5|95 99:7 6|90 67:7 7|39 59:7 8|71 45:7 9|39 5:7 10|74 63:8 1|18 53:8 2|15 53:8 3|80 62:8 4|89 7:8 5|72 3:8 6|62 80:8 7|55 84:8 8|86 58:8 9|40 4:8 10|65 87:9 1|82 44:9 2|73 88:9 3|26 23:9 4|10 59:9 5|60 29:9 6|67 59:9 7|7 11:9 8|91 71:9 9|79 70:9 10|92 31:10 1|94 5:10 2|78 36:10 3|54 85:10 4|73 11:10 5|61 93:10 6|11 75:10 7|50 47:10 8|62 1:10 9|25 58:10 10</relation>
    <relation name="R74" arity="2" nbTuples="100" semantics="soft" defaultCost="infinity">11 56:1 1|54 81:1 2|89 11:1 3|41 21:1 4|78 1:1 5|9 39:1 6|51 29:1 7|55 33:1 8|13 65:1 9|30 14:1 10|49 89:2 1|23 9:2 2|100 13:2 3|53 85:2 4|52 62:2 5|78 91:2 6|15 75:2 7|88 9:2 8|59 56:2 9|27 78:2 10|68 45:3 1|89 3:3 2|68 22:3 3|92 78:3 4|82 40:3 5|49 81:3 6|77 77:3 7|28 49:3 8|60 55:3 9|86 34:3 10|91 4:4 1|88 48:4 2|16 77:4 3|81 70:4 4|92 1:4 5|24 6:4 6|49 38:4 7|88 66:4 8|2 63:4 9|21 82:4 10|96 10:5 1|18 77:5 2|57 30:5 3|26 87:5 4|90 95:5 5|63 11:5 6|50 52:5 7|14 61:5 8|11 54:5 9|35 78:5 10|30 32:6 1|92 53:6 2|11 64:6 3|11 54:6 4|60 52:6 5|48 41:6 6|32 18:6 7|19 33:6 8|63 100:6 9|83 80:6 10|78 95:7 1|8 47:7 2|20 47:7 3|91 77:7 4|78 61:7 5|83 77:7 6|95 55:7 7|74 25:7 8|75 99:7 9|7 96:7 10|97 88:8 1|4 44:8 2|19 51:8 3|81 8:8 4|6 87:8 5|73 18:8 6|45 36:8 7|76 74:8 8|31 10:8 9|87 14:8 10|73 84:9 1|69 45:9 2|65 56:9 3|2 33:9 4|53 77:9 5|100 33:9 6|58 33:9 7|7 28:9 8|47 10:9 9|64 1:9 10|34 13:10 1|92 80:10 2|13 2:10 3|2 47:10 4|7 17:10 5|67 26:10 6|57 16:10 7|47 13:10 8|80 94:10 9|26 75:10 10</relation>
    <relation name="R75" arity="2" nbTuples="100" semantics="soft" defaultCost="infinity">29 81:1 1|48 45:1 2|34 6:1 3|49 65:1 4|8 12:1 5|72 88:1 6|36 27:1 7|5 32:1 8|3 80:1 9|64 85:1 10|28 13:2 1|100 3:2 2|45 76:2 3|9 15:2 4|68 13:2 5|66 36:2 6|62 59:2 7|27 7:2 8|47 8:2 9|2 67:2 10|59 7:3 1|97 84:3 2|92 25:3 3|10 35:3 4|46 90:3 5|85 39:3 6|34 41:3 7|75 89:3 8|80 35:3 9|36 68:3 10|100 77:4 1|96 15:4 2|19 67:4 3|38 72:4 4|59 64:4 5|63 24:4 6|8 32:4 7|79 27:4 8|34 8:4 9|33 90:4 10|36 40:5 1|52 89:5 2|44 98:5 3|57 32:5 4|38 87:5 5|74 63:5 6|67 38:5 7|47 79:5 8|34 36:5 9|38 73:5 10|10 90:6 1|5 57:6 2|26 80:6 3|97 96:6 4|37 49:6 5|42 99:6 6|90 5:6 7|58 57:6 8|6 18:6 9|53 52:6 10|46 23:7 1|39 97:7 2|84 22:7 3|36 39:7 4|86 59:7 5|1 57:7 6|70 90:7 7|71 9:7 8|86 97:7 9|84 41:7 10|38 4:8 1|92 58:8 2|49 29:8 3|79 51:8 4|63 82:8 5|17 37:8 6|38 52:8 7|39 16:8 8|17 42:8 9|22 55:8 10|5 14:9 1|1 38:9 2|32 77:9 3|81 45:9 4|26 9:9 5|62 48:9 6|72 30:9 7|92 71:9 8|94 56:9 9|62 37:9 10|56 44:10 1|70 68:10 2|28 26:10 3|30 92:10 4|38 37:10 5|87 60:10 6|7 100:10 7|14 79:10 8|16 14:10 9|69 96:10 10</relation>
    <relation name="R76" arity="2" nbTuples="100" semantics="soft" defaultCost="infinity">36 64:1 1|12 28:1 2|40 39:1 3|94 89:1 4|88 83:1 5|50 27:1 6|44 96:1 7|48 60:1 8|9 10:1 9|88 26:1 10|1 36:2 1|35 14:2 2|48 8:2 3|61 96:2 4|5 89:2 5|44 7:2 6|68 10:2 7|60 23:2 8|3 74:2 9|16 76:2 10|49 41:3 1|26 100:3 2|49 42:3 3|80 37:3 4|79 59:3 5|16 64:3 6|49 46:3 7|30 82:3 8|4 7:3 9|57 93:3 10|4 3:4 1|75 29:4 2|78 90:4 3|90 49:4 4|90 8:4 5|79 99:4 6|39 96:4 7|84 45:4 8|31 12:4 9|80 28:4 10|91 33:5 1|67 54:5 2|38 64:5 3|45 36:5 4|79 68:5 5|97 10:5 6|26 94:5 7|4 23:5 8|87 66:5 9|86 54:5 10|47 73:6 1|78 42:6 2|88 79:6 3|24 27:6 4|83 90:6 5|76 85:6 6|30 32:6 7|94 17:6 8|91 20:6 9|43 83:6 10|38 97:7 1|66 11:7 2|99 82:7 3|83 95:7 4|67 64:7 5|93 6:7 6|96 9:7 7|72 46:7 8|33 42:7 9|72 82:7 10|52 71:8 1|55 33:8 2|9 55:8 3|34 46:8 4|78 32:8 5|83 16:8 6|59 10:8 7|69 84:8 8|5 35:8 9|28 57:8 10|54 50:9 1|11 4:9 2|31 40:9 3|2 76:9 4|91 33:9 5|27 36:9 6|91 46:9 7|40 39:9 8|99 84:9 9|1 31:9 10|21 2:10 1|49 92:10 2|20 16:10 3|90 77:10 4|32 68:10 5|16 5:10 6|90 28:10 7|2 16:10 8|31 73:10 9|33 8:10 10</relation>
    <relation name="R77" arity="2" nbTuples="100" semantics="soft" defaultCost="infinity">49 5:1 1|30 45:1 2|25 8:1 3|86 10:1 4|73 97:1 5|18 8:1 6|15 29:1 7|5 35:1 8|99 41:1 9|75 47:1 10|67 59:2 1|86 34:2 2|77 59:2 3|38 42:2 4|100 28:2 5|22 46:2 6|86 42:2 7|58 64:2 8|51 83:2 9|1 10:2 10|89 3:3 1|68 36:3 2|90 40:3 3|73 63:3 4|11 66:3 5|39 47:3 6|98 95:3 7|81 68:3 8|73 12:3 9|56 96:3 10|34 87:4 1|10 60:4 2|16 11:4 3|48 44:4 4|59 86:4 5|3 13:4 6|82 99:4 7|68 90:4 8|83 63:4 9|42 42:4 10|60 91:5 1|2 26:5 2|53 43:5 3|8 20:5 4|1 37:5 5|55 24:5 6|12 68:5 7|40 55:5 8|55 46:5 9|41 43:5 10|80 9:6 1|83 66:6 2|95 59:6 3|74 92:6 4|42 9:6 5|94 61:6 6|24 33:6 7|42 66:6 8|60 43:6 9|20 74:6 10|86 59:7 1|4 34:7 2|13 27:7 3|96 54:7 4|18 49:7 5|49 75:7 6|57 19:7 7|13 94:7 8|26 45:7 9|6 57:7 10|60 86:8 1|60 35:8 2|59 37:8 3|82 29:8 4|26 26:8 5|35 97:8 6|17 6:8 7|85 67:8 8|51 86:8 9|75 21:8 10|35 19:9 1|57 76:9 2|43 1:9 3|61 13:9 4|5 35:9 5|99 68:9 6|18 41:9 7|99 33:9 8|30 18:9 9|95 47:9 10|55 65:10 1|64 70:10 2|38 52:10 3|58 73:10 4|48 82:10 5|76 96:10 6|97 6:10 7|37 96:10 8|21 3:10 9|48 83:10 10</relation>
    <relation name="R78" arity="2" nbTuples="100" semantics="soft" defaultCost="infinity">92 93:1 1|82 74:1 2|74 21:1 3|4 31:1 4|69 32:1 5|41 20:1 6|73 35:1 7|75 46:1 8|58 94:1 9|45 32:1 10|21 42:2 1|19 59:2 2|22 90:2 3|98 19:2 4|54 30:2 5|14 73:2 6|4 47:2 7|76 18:2 8|58 59:2 9|33 89:2 10|57 62:3 1|20 49:3 2|95 18:3 3|83 37:3 4|89 46:3 5|50 84:3 6|97 86:3 7|86 24:3 8|53 89:3 9|53 5:3 10|55 42:4 1|22 63:4 2|63 3:4 3|26 81:4 4|4 91:4 5|59 52:4 6|28 37:4 7|58 96:4 8|5 13:4 9|54 20:4 10|9 63:5 1|93 97:5 2|56 52:5 3|89 51:5 4|73 79:5 5|17 58:5 6|82 92:5 7|78 61:5 8|75 79:5 9|47 61:5 10|4 94:6 1|55 80:6 2|99 74:6 3|13 56:6 4|70 88:6 5|47 70:6 6|50 90:6 7|79 49:6 8|95 44:6 9|63 87:6 10|51 59:7 1|27 19:7 2|65 79:7 3|81 51:7 4|25 64:7 5|3 69:7 6|85 48:7 7|97 98:7 8|34 43:7 9|11 69:7 10|68 46:8 1|69 24:8 2|7 35:8 3|84 42:8 4|19 15:8 5|81 30:8 6|11 19:8 7|85 85:8 8|49 33:8 9|97 65:8 10|7 7:9 1|11 57:9 2|9 25:9 3|93 76:9 4|14 61:9 5|100 51:9 6|52 20:9 7|69 55:9 8|82 63:9 9|70 36:9 10|59 60:10 1|99 22:10 2|23 55:10 3|31 51:10 4|67 21:10 5|58 75:10 6|68 24:10 7|63 62:10 8|7 1:10 9|37 30:10 10</relation>
    <relation name="R79" arity="2" nbTuples="100" semantics="soft" defaultCost="infinity">54 6:1 1|36 43:1 2|36 93:1 3|42 93:1 4|43 23:1 5|24 17:1 6|8 47:1 7|20 58:1 8|26 87:1 9|39 78:1 10|37 79:2 1|81 20:2 2|91 32:2 3|81 87:2 4|29 98:2 5|92 46:2 6|28 58:2 7|89 100:2 8|98 45:2 9|68 48:2 10|8 94:3 1|22 78:3 2|92 65:3 3|92 33:3 4|69 23:3 5|34 88:3 6|85 69:3 7|24 49:3 8|89 15:3 9|95 94:3 10|23 43:4 1|90 41:4 2|28 68:4 3|76 89:4 4|22 16:4 5|72 73:4 6|66 58:4 7|20 32:4 8|56 3:4 9|18 1:4 10|81 31:5 1|41 80:5 2|90 62:5 3|53 93:5 4|31 2:5 5|39 32:5 6|38 59:5 7|69 32:5 8|41 49:5 9|22 26:5 10|52 9:6 1|13 50:6 2|6 97:6 3|65 50:6 4|85 47:6 5|4 68:6 6|63 45:6 7|52 72:6 8|58 46:6 9|44 58:6 10|96 84:7 1|83 85:7 2|50 78:7 3|19 43:7 4|64 91:7 5|39 26:7 6|79 3:7 7|91 95:7 8|87 17:7 9|38 24:7 10|38 9:8 1|23 9:8 2|11 98:8 3|26 74:8 4|18 53:8 5|6 54:8 6|41 44:8 7|82 47:8 8|21 80:8 9|70 30:8 10|27 3:9 1|33 88:9 2|50 2:9 3|84 92:9 4|20 95:9 5|12 50:9 6|19 76:9 7|9 1:9 8|56 68:9 9|5 74:9 10|42 24:10 1|29 31:10 2|10 21:10 3|55 22:10 4|71 54:10 5|89 37:10 6|52 80:10 7|44 99:10 8|1 100:10 9|12 54:10 10</relation>
    <relation name="R80" arity="2" nbTuples="100" semantics="soft" defaultCost="infinity">84 51:1 1|50 44:1 2|68 88:1 3|73 95:1 4|32 65:1 5|60 64:1 6|98 84:1 7|58 59:1 8|52 92:1 9|83 45:1 10|86 89:2 1|16 68:2 2|38 96:2 3|94 62:2 4|21 81:2 5|19 5:2 6|60 48:2 7|11 74:2 8|73 36:2 9|48 3:2 10|75 29:3 1|64 75:3 2|13 55:3 3|89 18:3 4|72 86:3 5|39 35:3 6|41 86:3 7|18 96:3 8|60 18:3 9|81 56:3 10|29 37:4 1|88 89:4 2|98 14:4 3|93 29:4 4|11 91:4 5|52 12:4 6|37 64:4 7|87 53:4 8|78 81:4 9|98 25:4 10|11 14:5 1|39 68:5 2|59 96:5 3|65 84:5 4|8 46:5 5|75 14:5 6|91 8:5 7|72 4:5 8|3 86:5 9|99 97:5 10|19 50:6 1|84 27:6 2|31 86:6 3|13 43:6 4|67 94:6 5|84 75:6 6|40 36:6 7|16 76:6 8|86 86:6 9|37 41:6 10|37 86:7 1|61 29:7 2|51 58:7 3|60 60:7 4|46 89:7 5|19 84:7 6|78 19:7 7|40 31:7 8|4 9:7 9|90 18:7 10|84 88:8 1|47 12:8 2|89 40:8 3|26 72:8 4|94 23:8 5|55 2:8 6|55 33:8 7|90 82:8 8|89 66:8 9|62 64:8 10|2 29:9 1|54 47:9 2|33 9:9 3|53 82:9 4|22 43:9 5|94 12:9 6|31 32:9 7|82 32:9 8|95 57:9 9|71 99:9 10|10 91:10 1|35 22:10 2|22 96:10 3|69 5:10 4|8 47:10 5|15 26:10 6|14 19:10 7|47 57:10 8|32 61:10 9|66 19:10 10</relation>
    <relation name="R81" arity="2" nbTuples="100" semantics="soft" defaultCost="infinity">98 28:1 1|35 93:1 2|15 99:1 3|6 97:1 4|80 91:1 5|52 2:1 6|70 30:1 7|66 13:1 8|86 33:1 9|59 53:1 10|44 97:2 1|28 97:2 2|82 23:2 3|51 88:2 4|93 100:2 5|17 12:2 6|31 83:2 7|64 57:2 8|58 23:2 9|6 82:2 10|48 87:3 1|47 33:3 2|97 94:3 3|18 91:3 4|39 21:3 5|17 14:3 6|97 61:3 7|34 22:3 8|69 33:3 9|19 22:3 10|94 10:4 1|63 18:4 2|76 90:4 3|32 44:4 4|54 83:4 5|12 52:4 6|9 7:4 7|10 69:4 8|1 46:4 9|68 54:4 10|97 44:5 1|51 40:5 2|94 26:5 3|83 31:5 4|48 64:5 5|14 94:5 6|86 35:5 7|17 77:5 8|35 92:5 9|48 79:5 10|34 10:6 1|94 51:6 2|34 48:6 3|1 66:6 4|13 66:6 5|59 85:6 6|7 16:6 7|100 100:6 8|71 49:6 9|49 41:6 10|57 76:7 1|52 50:7 2|41 3:7 3|20 23:7 4|84 30:7 5|84 45:7 6|68 15:7 7|89 28:7 8|27 74:7 9|32 30:7 10|32 94:8 1|76 81:8 2|79 15:8 3|46 63:8 4|85 89:8 5|67 92:8 6|89 26:8 7|65 32:8 8|8 79:8 9|29 26:8 10|5 88:9 1|90 73:9 2|81 54:9 3|46 79:9 4|25 75:9 5|51 19:9 6|10 89:9 7|53 2:9 8|41 54:9 9|44 2:9 10|46 89:10 1|94 7:10 2|6 35:10 3|90 93:10 4|13 41:10 5|37 58:10 6|67 81:10 7|42 62:10 8|8 3:10 9|2 25:10 10</relation>
    <relation name="R82" arity="2" nbTuples="100" semantics="soft" defaultCost="infinity">24 54:1 1|39 65:1 2|48 21:1 3|2 52:1 4|20 71:1 5|83 24:1 6|77 62:1 7|97 74:1 8|75 90:1 9|83 33:1 10|68 78:2 1|14 79:2 2|10 51:2 3|10 18:2 4|59 66:2 5|80 99:2 6|28 38:2 7|37 26:2 8|29 83:2 9|68 78:2 10|52 48:3 1|65 28:3 2|1 13:3 3|60 57:3 4|32 67:3 5|59 61:3 6|15 19:3 7|75 58:3 8|69 1:3 9|57 26:3 10|19 12:4 1|12 77:4 2|24 12:4 3|99 58:4 4|71 28:4 5|10 3:4 6|8 48:4 7|15 86:4 8|47 87:4 9|25 25:4 10|67 75:5 1|55 78:5 2|91 84:5 3|71 5:5 4|18 48:5 5|53 43:5 6|70 28:5 7|86 14:5 8|86 78:5 9|68 13:5 10|4 34:6 1|1 70:6 2|55 84:6 3|15 42:6 4|85 34:6 5|47 17:6 6|41 31:6 7|20 96:6 8|19 56:6 9|10 44:6 10|37 100:7 1|31 15:7 2|37 1:7 3|24 26:7 4|94 44:7 5|76 69:7 6|71 92:7 7|66 26:7 8|33 13:7 9|60 52:7 10|88 5:8 1|86 20:8 2|17 59:8 3|28 69:8 4|23 88:8 5|94 97:8 6|5 63:8 7|45 17:8 8|61 27:8 9|76 75:8 10|88 30:9 1|75 73:9 2|63 20:9 3|29 25:9 4|68 46:9 5|43 33:9 6|15 74:9 7|15 81:9 8|30 11:9 9|19 57:9 10|68 23:10 1|89 3:10 2|22 68:10 3|76 27:10 4|96 42:10 5|46 1:10 6|41 5:10 7|85 19:10 8|63 1:10 9|96 50:10 10</relation>
    <relation name="R83" arity="2" nbTuples="100" semantics="soft" defaultCost="infinity">95 96:1 1|59 45:1 2|19 78:1 3|57 41:1 4|69 14:1 5|62 13:1 6|30 48:1 7|18 53:1 8|51 26:1 9|44 16:1 10|28 80:2 1|40 60:2 2|64 50:2 3|71 47:2 4|33 44:2 5|61 70:2 6|19 43:2 7|42 97:2 8|83 94:2 9|43 90:2 10|92 47:3 1|44 93:3 2|81 68:3 3|78 63:3 4|85 7:3 5|61 64:3 6|27 54:3 7|40 98:3 8|23 38:3 9|45 64:3 10|10 77:4 1|34 14:4 2|98 22:4 3|22 80:4 4|80 23:4 5|3 55:4 6|66 32:4 7|85 96:4 8|7 11:4 9|81 55:4 10|46 40:5 1|96 9:5 2|15 65:5 3|99 50:5 4|96 49:5 5|94 100:5 6|42 58:5 7|96 79:5 8|46 42:5 9|7 17:5 10|57 21:6 1|74 8:6 2|22 63:6 3|77 22:6 4|52 48:6 5|22 77:6 6|99 51:6 7|70 7:6 8|66 30:6 9|72 56:6 10|44 2:7 1|31 74:7 2|32 9:7 3|78 50:7 4|64 30:7 5|89 48:7 6|44 35:7 7|37 95:7 8|52 51:7 9|47 64:7 10|77 48:8 1|71 42:8 2|97 9:8 3|83 33:8 4|24 44:8 5|56 11:8 6|15 17:8 7|69 1:8 8|24 90:8 9|69 58:8 10|100 92:9 1|82 35:9 2|87 77:9 3|77 1:9 4|14 95:9 5|46 12:9 6|56 53:9 7|91 94:9 8|51 5:9 9|51 94:9 10|54 61:10 1|70 35:10 2|63 99:10 3|29 11:10 4|2 77:10 5|43 56:10 6|28 10:10 7|76 92:10 8|12 19:10 9|69 31:10 10</relation>
    <relation name="R84" arity="2" nbTuples="100" semantics="soft" defaultCost="infinity">74 85:1 1|67 98:1 2|92 79:1 3|79 95:1 4|23 64:1 5|83 72:1 6|12 99:1 7|50 69:1 8|6 50:1 9|57 2:1 10|19 79:2 1|12 21:2 2|53 54:2 3|21 39:2 4|4 7:2 5|92 17:2 6|67 19:2 7|79 53:2 8|53 39:2 9|36 43:2 10|46 64:3 1|72 97:3 2|42 72:3 3|74 97:3 4|95 3:3 5|87 9:3 6|53 79:3 7|11 81:3 8|44 26:3 9|33 85:3 10|21 14:4 1|60 55:4 2|86 54:4 3|95 95:4 4|42 1:4 5|56 10:4 6|66 97:4 7|18 34:4 8|98 51:4 9|11 89:4 10|14 82:5 1|8 11:5 2|80 94:5 3|100 69:5 4|92 26:5 5|33 32:5 6|27 4:5 7|89 61:5 8|91 77:5 9|57 42:5 10|88 54:6 1|45 8:6 2|12 45:6 3|73 6:6 4|91 42:6 5|92 78:6 6|12 88:6 7|72 48:6 8|82 66:6 9|91 98:6 10|89 44:7 1|95 7:7 2|48 27:7 3|76 57:7 4|51 6:7 5|57 47:7 6|56 17:7 7|64 78:7 8|90 83:7 9|9 31:7 10|62 96:8 1|11 52:8 2|43 9:8 3|16 76:8 4|72 71:8 5|9 66:8 6|34 76:8 7|40 17:8 8|63 42:8 9|18 76:8 10|5 9:9 1|68 59:9 2|96 62:9 3|93 6:9 4|1 14:9 5|18 98:9 6|79 38:9 7|48 75:9 8|51 57:9 9|17 37:9 10|50 62:10 1|65 82:10 2|64 65:10 3|35 28:10 4|7 56:10 5|40 100:10 6|47 54:10 7|14 13:10 8|2 64:10 9|27 62:10 10</relation>
    <relation name="R85" arity="2" nbTuples="100" semantics="soft" defaultCost="infinity">84 13:1 1|28 54:1 2|55 28:1 3|17 35:1 4|61 23:1 5|68 61:1 6|78 32:1 7|66 18:1 8|16 68:1 9|31 72:1 10|12 1:2 1|63 17:2 2|44 80:2 3|57 41:2 4|7 78:2 5|93 67:2 6|90 16:2 7|51 24:2 8|1 40:2 9|41 15:2 10|12 68:3 1|79 89:3 2|87 100:3 3|43 90:3 4|100 48:3 5|18 79:3 6|59 20:3 7|86 4:3 8|67 95:3 9|11 6:3 10|94 41:4 1|89 79:4 2|67 18:4 3|53 55:4 4|94 70:4 5|46 89:4 6|3 31:4 7|4 22:4 8|1 23:4 9|6 54:4 10|11 88:5 1|11 28:5 2|70 96:5 3|97 35:5 4|60 4:5 5|83 66:5 6|43 93:5 7|55 11:5 8|89 2:5 9|48 81:5 10|75 69:6 1|93 42:6 2|66 64:6 3|91 98:6 4|95 41:6 5|21 40:6 6|57 38:6 7|55 34:6 8|11 88:6 9|11 19:6 10|22 46:7 1|33 62:7 2|92 36:7 3|62 72:7 4|90 98:7 5|19 21:7 6|71 99:7 7|17 16:7 8|73 92:7 9|63 89:7 10|68 34:8 1|19 100:8 2|20 76:8 3|58 48:8 4|32 5:8 5|30 51:8 6|26 79:8 7|70 27:8 8|30 1:8 9|34 27:8 10|42 56:9 1|67 93:9 2|42 17:9 3|7 85:9 4|54 1:9 5|15 23:9 6|51 11:9 7|26 88:9 8|32 100:9 9|52 90:9 10|21 3:10 1|29 5:10 2|49 66:10 3|58 25:10 4|9 56:10 5|84 93:10 6|39 54:10 7|74 57:10 8|53 80:10 9|3 48:10 10</relation>
    <relation name="R86" arity="2" nbTuples="100" semantics="soft" defaultCost="infinity">52 42:1 1|42 40:1 2|32 29:1 3|11 59:1 4|84 49:1 5|72 5:1 6|94 99:1 7|67 34:1 8|40 9:1 9|62 12:1 10|92 28:2 1|86 50:2 2|28 25:2 3|6 88:2 4|71 76:2 5|17 47:2 6|93 74:2 7|93 59:2 8|10 25:2 9|75 3:2 10|58 40:3 1|69 42:3 2|100 18:3 3|25 11:3 4|6 88:3 5|7 23:3 6|10 55:3 7|66 80:3 8|39 11:3 9|28 61:3 10|88 86:4 1|86 23:4 2|92 19:4 3|44 83:4 4|76 80:4 5|50 89:4 6|81 36:4 7|35 60:4 8|58 65:4 9|61 82:4 10|25 37:5 1|72 83:5 2|61 62:5 3|20 37:5 4|67 45:5 5|53 76:5 6|64 62:5 7|41 75:5 8|75 49:5 9|4 20:5 10|9 13:6 1|28 51:6 2|9 38:6 3|68 60:6 4|16 16:6 5|5 53:6 6|83 44:6 7|1 45:6 8|18 61:6 9|53 32:6 10|56 50:7 1|10 100:7 2|4 34:7 3|10 66:7 4|28 96:7 5|36 32:7 6|15 86:7 7|22 82:7 8|31 100:7 9|54 39:7 10|34 39:8 1|63 97:8 2|36 70:8 3|41 52:8 4|77 77:8 5|51 52:8 6|23 71:8 7|41 30:8 8|52 46:8 9|36 40:8 10|76 87:9 1|14 13:9 2|68 52:9 3|38 69:9 4|3 72:9 5|71 72:9 6|96 42:9 7|55 89:9 8|100 98:9 9|11 21:9 10|16 2:10 1|70 93:10 2|100 31:10 3|19 93:10 4|16 8:10 5|31 68:10 6|77 6:10 7|97 85:10 8|100 8:10 9|86 40:10 10</relation>
    <relation name="R87" arity="2" nbTuples="100" semantics="soft" defaultCost="infinity">1 68:1 1|25 15:1 2|42 35:1 3|76 65:1 4|61 7:1 5|86 58:1 6|91 66:1 7|54 36:1 8|5 5:1 9|98 59:1 10|9 82:2 1|48 19:2 2|55 75:2 3|31 22:2 4|96 92:2 5|5 45:2 6|5 53:2 7|7 38:2 8|30 32:2 9|86 3:2 10|14 68:3 1|14 96:3 2|50 41:3 3|78 25:3 4|31 29:3 5|78 87:3 6|28 88:3 7|77 58:3 8|42 71:3 9|76 3:3 10|23 93:4 1|23 55:4 2|6 62:4 3|77 80:4 4|18 66:4 5|12 34:4 6|24 68:4 7|54 51:4 8|71 66:4 9|15 91:4 10|71 24:5 1|5 90:5 2|46 34:5 3|70 67:5 4|58 54:5 5|57 80:5 6|90 87:5 7|31 94:5 8|32 43:5 9|71 30:5 10|74 38:6 1|93 75:6 2|18 58:6 3|43 15:6 4|31 97:6 5|29 87:6 6|58 54:6 7|87 34:6 8|35 79:6 9|92 89:6 10|13 31:7 1|42 86:7 2|16 6:7 3|93 86:7 4|12 22:7 5|32 30:7 6|14 82:7 7|38 90:7 8|90 25:7 9|80 64:7 10|99 85:8 1|89 56:8 2|34 5:8 3|43 46:8 4|16 7:8 5|91 1:8 6|24 42:8 7|42 51:8 8|43 19:8 9|72 39:8 10|51 94:9 1|73 8:9 2|55 60:9 3|9 69:9 4|46 87:9 5|44 95:9 6|43 76:9 7|15 17:9 8|45 86:9 9|74 70:9 10|27 41:10 1|98 10:10 2|73 70:10 3|39 56:10 4|56 53:10 5|87 39:10 6|41 39:10 7|54 36:10 8|5 88:10 9|37 41:10 10</relation>
    <relation name="R88" arity="2" nbTuples="100" semantics="soft" defaultCost="infinity">64 23:1 1|32 92:1 2|81 35:1 3|45 84:1 4|59 59:1 5|54 22:1 6|21 70:1 7|50 73:1 8|80 73:1 9|36 7:1 10|44 27:2 1|91 87:2 2|88 67:2 3|95 3:2 4|70 71:2 5|53 3:2 6|79 14:2 7|25 7:2 8|40 100:2 9|26 4:2 10|12 97:3 1|53 94:3 2|91 12:3 3|40 47:3 4|1 47:3 5|36 31:3 6|71 15:3 7|77 42:3 8|72 80:3 9|4 28:3 10|88 80:4 1|54 85:4 2|99 18:4 3|72 76:4 4|47 56:4 5|29 22:4 6|73 55:4 7|85 64:4 8|13 90:4 9|90 53:4 10|55 13:5 1|43 4:5 2|83 38:5 3|10 8:5 4|26 66:5 5|39 87:5 6|91 45:5 7|86 30:5 8|42 67:5 9|11 52:5 10|51 34:6 1|97 71:6 2|41 83:6 3|73 45:6 4|18 42:6 5|47 81:6 6|74 22:6 7|85 1:6 8|37 72:6 9|76 26:6 10|45 16:7 1|90 71:7 2|87 71:7 3|55 100:7 4|97 93:7 5|4 71:7 6|54 43:7 7|8 88:7 8|63 49:7 9|48 48:7 10|93 54:8 1|11 3:8 2|76 96:8 3|73 66:8 4|52 92:8 5|66 12:8 6|14 64:8 7|86 61:8 8|70 87:8 9|65 16:8 10|13 73:9 1|100 38:9 2|86 15:9 3|69 52:9 4|77 94:9 5|71 80:9 6|100 17:9 7|79 25:9 8|68 84:9 9|71 14:9 10|87 32:10 1|82 1:10 2|67 54:10 3|26 41:10 4|56 16:10 5|77 13:10 6|11 99:10 7|28 34:10 8|88 81:10 9|30 51:10 10</relation>
    <relation name="R89" arity="2" nbTuples="100" semantics="soft" defaultCost="infinity">82 12:1 1|72 58:1 2|22 4:1 3|23 56:1 4|71 49:1 5|99 55:1 6|48 73:1 7|62 30:1 8|65 31:1 9|43 24:1 10|40 63:2 1|95 21:2 2|23 83:2 3|10 61:2 4|35 76:2 5|33 69:2 6|30 54:2 7|28 54:2 8|38 87:2 9|83 4:2 10|67 80:3 1|63 45:3 2|12 59:3 3|40 37:3 4|7 60:3 5|80 8:3 6|83 43:3 7|79 81:3 8|51 72:3 9|96 97:3 10|71 63:4 1|73 5:4 2|49 58:4 3|53 63:4 4|17 59:4 5|97 98:4 6|77 22:4 7|3 57:4 8|81 34:4 9|21 89:4 10|59 62:5 1|3 58:5 2|19 21:5 3|81 71:5 4|58 3:5 5|36 84:5 6|77 82:5 7|92 10:5 8|82 99:5 9|20 95:5 10|43 99:6 1|45 32:6 2|60 43:6 3|72 83:6 4|62 4:6 5|89 37:6 6|9 89:6 7|29 10:6 8|92 82:6 9|2 71:6 10|82 70:7 1|62 44:7 2|60 28:7 3|98 52:7 4|57 73:7 5|9 95:7 6|59 47:7 7|23 40:7 8|38 14:7 9|36 55:7 10|69 28:8 1|36 91:8 2|51 7:8 3|91 2:8 4|12 26:8 5|84 42:8 6|68 23:8 7|4 11:8 8|73 52:8 9|7 8:8 10|85 98:9 1|73 84:9 2|41 18:9 3|44 88:9 4|47 22:9 5|2 100:9 6|53 28:9 7|18 22:9 8|90 16:9 9|13 30:9 10|45 90:10 1|15 37:10 2|34 93:10 3|34 94:10 4|52 83:10 5|7 77:10 6|73 43:10 7|36 29:10 8|94 30:10 9|59 100:10 10</relation>
    <relation name="R90" arity="2" nbTuples="100" semantics="soft" defaultCost="infinity">11 3:1 1|68 8:1 2|50 32:1 3|30 91:1 4|71 95:1 5|22 30:1 6|17 87:1 7|71 34:1 8|61 39:1 9|23 66:1 10|82 87:2 1|55 20:2 2|70 84:2 3|12 35:2 4|73 61:2 5|5 98:2 6|43 5:2 7|2 36:2 8|66 34:2 9|18 2:2 10|41 61:3 1|84 80:3 2|49 82:3 3|72 96:3 4|1 19:3 5|33 74:3 6|87 33:3 7|90 27:3 8|39 82:3 9|54 61:3 10|34 35:4 1|83 81:4 2|69 72:4 3|41 31:4 4|77 82:4 5|2 78:4 6|25 67:4 7|54 34:4 8|23 82:4 9|72 53:4 10|16 89:5 1|34 75:5 2|52 2:5 3|79 3:5 4|46 84:5 5|20 68:5 6|1 24:5 7|52 12:5 8|79 53:5 9|21 76:5 10|55 93:6 1|36 62:6 2|35 16:6 3|65 75:6 4|56 58:6 5|65 9:6 6|42 26:6 7|39 100:6 8|52 8:6 9|81 89:6 10|81 58:7 1|69 83:7 2|65 82:7 3|53 48:7 4|2 39:7 5|24 71:7 6|26 93:7 7|84 47:7 8|2 1:7 9|36 96:7 10|18 88:8 1|27 83:8 2|77 75:8 3|71 40:8 4|31 52:8 5|43 95:8 6|2 42:8 7|85 93:8 8|8 5:8 9|60 79:8 10|6 23:9 1|58 25:9 2|45 76:9 3|27 30:9 4|29 76:9 5|1 9:9 6|64 30:9 7|74 58:9 8|91 23:9 9|50 56:9 10|82 94:10 1|13 69:10 2|6 25:10 3|18 64:10 4|47 10:10 5|52 6:10 6|23 84:10 7|61 87:10 8|100 94:10 9|93 85:10 10</relation>
    <relation name="R91" arity="2" nbTuples="100" semantics="soft" defaultCost="infinity">76 42:1 1|70 70:1 2|91 11:1 3|46 73:1 4|64 95:1 5|9 19:1 6|69 59:1 7|85 88:1 8|16 51:1 9|59 83:1 10|7 41:2 1|11 30:2 2|99 100:2 3|21 89:2 4|39 75:2 5|9 67:2 6|64 68:2 7|9 39:2 8|26 52:2 9|24 24:2 10|52 78:3 1|32 68:3 2|65 58:3 3|67 69:3 4|9 49:3 5|29 28:3 6|17 5:3 7|46 80:3 8|70 80:3 9|33 26:3 10|27 53:4 1|85 41:4 2|7 28:4 3|54 58:4 4|33 10:4 5|58 6:4 6|70 69:4 7|18 2:4 8|18 43:4 9|69 12:4 10|52 82:5 1|7 57:5 2|36 27:5 3|42 53:5 4|59 25:5 5|73 51:5 6|19 38:5 7|14 34:5 8|70 74:5 9|35 59:5 10|50 48:6 1|36 65:6 2|8 46:6 3|71 87:6 4|43 78:6 5|27 65:6 6|76 34:6 7|68 31:6 8|94 32:6 9|35 90:6 10|7 15:7 1|2 3:7 2|68 3:7 3|7 11:7 4|47 20:7 5|43 90:7 6|43 30:7 7|65 84:7 8|68 67:7 9|15 95:7 10|37 46:8 1|38 10:8 2|66 7:8 3|61 54:8 4|68 52:8 5|5 71:8 6|16 18:8 7|91 53:8 8|50 94:8 9|42 78:8 10|71 64:9 1|6 78:9 2|100 38:9 3|83 94:9 4|24 95:9 5|30 64:9 6|18 69:9 7|34 86:9 8|84 55:9 9|96 40:9 10|79 59:10 1|8 33:10 2|31 27:10 3|71 79:10 4|18 75:10 5|50 11:10 6|42 28:10 7|100 1:10 8|29 23:10 9|95 3:10 10</relation>
    <relation name="R92" arity="2" nbTuples="100" semantics="soft" defaultCost="infinity">12 41:1 1|19 89:1 2|96 64:1 3|70 18:1 4|8 33:1 5|74 12:1 6|11 22:1 7|15 21:1 8|33 15:1 9|14 69:1 10|82 82:2 1|14 6:2 2|86 23:2 3|81 1:2 4|3 69:2 5|36 59:2 6|44 39:2 7|98 29:2 8|55 15:2 9|40 92:2 10|7 82:3 1|23 11:3 2|62 87:3 3|94 57:3 4|71 27:3 5|32 38:3 6|9 22:3 7|3 59:3 8|34 42:3 9|46 9:3 10|12 87:4 1|55 31:4 2|42 45:4 3|6 47:4 4|77 75:4 5|26 39:4 6|28 27:4 7|74 48:4 8|12 88:4 9|4 34:4 10|8 87:5 1|2 86:5 2|55 78:5 3|26 65:5 4|32 77:5 5|9 5:5 6|50 40:5 7|27 18:5 8|3 60:5 9|48 69:5 10|80 93:6 1|57 52:6 2|20 10:6 3|55 66:6 4|22 77:6 5|19 42:6 6|97 31:6 7|23 65:6 8|14 50:6 9|8 50:6 10|67 59:7 1|16 93:7 2|28 82:7 3|86 85:7 4|86 73:7 5|57 75:7 6|81 63:7 7|8 26:7 8|75 43:7 9|13 35:7 10|58 80:8 1|76 9:8 2|80 73:8 3|85 83:8 4|1 23:8 5|100 19:8 6|28 25:8 7|76 15:8 8|100 33:8 9|93 19:8 10|23 41:9 1|85 7:9 2|90 3:9 3|14 22:9 4|99 87:9 5|56 72:9 6|32 80:9 7|51 77:9 8|15 84:9 9|78 25:9 10|51 45:10 1|7 36:10 2|85 9:10 3|15 73:10 4|33 68:10 5|13 15:10 6|61 80:10 7|14 6:10 8|25 52:10 9|12 57:10 10</relation>
    <relation name="R93" arity="2" nbTuples="100" semantics="soft" defaultCost="infinity">3 55:1 1|26 80:1 2|82 26:1 3|57 95:1 4|26 8:1 5|14 6:1 6|48 53:1 7|41 27:1 8|98 62:1 9|63 89:1 10|82 40:2 1|35 80:2 2|19 92:2 3|1 78:2 4|52 97:2 5|8 22:2 6|25 43:2 7|94 20:2 8|62 63:2 9|65 40:2 10|77 93:3 1|83 42:3 2|81 100:3 3|2 5:3 4|43 87:3 5|62 85:3 6|6 26:3 7|1 73:3 8|81 12:3 9|34 74:3 10|52 27:4 1|75 16:4 2|72 80:4 3|79 2:4 4|66 90:4 5|53 66:4 6|72 52:4 7|22 50:4 8|21 27:4 9|85 24:4 10|73 12:5 1|97 88:5 2|98 92:5 3|71 62:5 4|3 79:5 5|30 9:5 6|8 4:5 7|60 17:5 8|89 13:5 9|97 2:5 10|79 39:6 1|83 73:6 2|81 50:6 3|27 75:6 4|20 45:6 5|5 56:6 6|1 77:6 7|54 62:6 8|50 91:6 9|6 1:6 10|55 36:7 1|41 94:7 2|27 70:7 3|35 67:7 4|54 7:7 5|25 9:7 6|42 90:7 7|97 2:7 8|90 13:7 9|70 34:7 10|46 53:8 1|56 95:8 2|98 53:8 3|4 60:8 4|29 84:8 5|84 51:8 6|84 51:8 7|98 98:8 8|76 64:8 9|62 92:8 10|94 74:9 1|5 90:9 2|56 94:9 3|39 61:9 4|75 64:9 5|56 97:9 6|33 73:9 7|90 80:9 8|34 83:9 9|12 10:9 10|97 79:10 1|29 1:10 2|96 66:10 3|77 39:10 4|48 82:10 5|83 36:10 6|32 28:10 7|56 81:10 8|97 36:10 9|7 65:10 10</relation>
    <relation name="R94" arity="2" nbTuples="100" semantics="soft" defaultCost="infinity">5 82:1 1|1 80:1 2|57 17:1 3|19 54:1 4|28 48:1 5|64 15:1 6|35 6:1 7|80 36:1 8|74 68:1 9|81 90:1 10|54 48:2 1|39 32:2 2|56 64:2 3|26 12:2 4|69 15:2 5|23 12:2 6|61 88:2 7|28 75:2 8|43 71:2 9|48 36:2 10|33 57:3 1|35 88:3 2|10 11:3 3|69 17:3 4|16 91:3 5|60 20:3 6|41 15:3 7|13 87:3 8|9 64:3 9|57 42:3 10|73 51:4 1|36 77:4 2|94 55:4 3|97 92:4 4|92 12:4 5|29 26:4 6|38 68:4 7|61 5:4 8|57 72:4 9|40 88:4 10|92 32:5 1|50 55:5 2|26 93:5 3|94 100:5 4|12 19:5 5|84 33:5 6|5 18:5 7|41 34:5 8|94 45:5 9|60 44:5 10|32 45:6 1|40 31:6 2|7 26:6 3|56 85:6 4|89 48:6 5|78 12:6 6|38 4:6 7|34 62:6 8|70 97:6 9|75 1:6 10|5 92:7 1|57 40:7 2|76 1:7 3|30 1:7 4|93 67:7 5|29 34:7 6|1 66:7 7|90 20:7 8|24 28:7 9|39 99:7 10|27 46:8 1|73 31:8 2|63 10:8 3|33 67:8 4|61 27:8 5|66 15:8 6|18 92:8 7|79 30:8 8|62 78:8 9|64 12:8 10|90 61:9 1|88 89:9 2|45 51:9 3|50 98:9 4|87 19:9 5|94 97:9 6|68 15:9 7|9 48:9 8|93 33:9 9|21 84:9 10|36 63:10 1|35 54:10 2|63 77:10 3|85 27:10 4|74 26:10 5|73 15:10 6|100 13:10 7|11 5:10 8|50 69:10 9|4 11:10 10</relation>
    <relation name="R95" arity="2" nbTuples="100" semantics="soft" defaultCost="infinity">4 6:1 1|53 66:1 2|62 69:1 3|69 33:1 4|25 67:1 5|62 84:1 6|18 98:1 7|80 29:1 8|55 87:1 9|33 75:1 10|54 56:2 1|80 89:2 2|29 88:2 3|18 21:2 4|92 21:2 5|36 72:2 6|30 99:2 7|4 9:2 8|26 28:2 9|75 61:2 10|24 61:3 1|77 76:3 2|83 82:3 3|18 94:3 4|54 95:3 5|23 37:3 6|1 65:3 7|48 93:3 8|74 86:3 9|51 22:3 10|19 2:4 1|26 14:4 2|22 78:4 3|24 50:4 4|74 90:4 5|50 70:4 6|29 93:4 7|29 22:4 8|49 2:4 9|4 7:4 10|33 88:5 1|47 8:5 2|13 24:5 3|53 39:5 4|52 34:5 5|77 57:5 6|51 92:5 7|87 69:5 8|21 87:5 9|35 68:5 10|83 25:6 1|100 42:6 2|93 65:6 3|43 75:6 4|96 82:6 5|70 21:6 6|75 67:6 7|55 61:6 8|62 82:6 9|86 84:6 10|44 93:7 1|9 96:7 2|11 65:7 3|16 68:7 4|55 45:7 5|90 48:7 6|70 94:7 7|28 15:7 8|45 28:7 9|39 37:7 10|2 10:8 1|97 2:8 2|89 82:8 3|54 16:8 4|91 99:8 5|70 53:8 6|74 93:8 7|67 96:8 8|74 34:8 9|74 68:8 10|76 93:9 1|79 65:9 2|8 94:9 3|70 14:9 4|79 33:9 5|100 49:9 6|11 86:9 7|4 64:9 8|57 81:9 9|26 29:9 10|34 2:10 1|18 86:10 2|7 93:10 3|46 9:10 4|51 6:10 5|93 8:10 6|10 57:10 7|63 88:10 8|56 28:10 9|53 11:10 10</relation>
    <relation name="R96" arity="2" nbTuples="100" semantics="soft" defaultCost="infinity">64 95:1 1|60 1:1 2|23 99:1 3|67 37:1 4|99 91:1 5|73 15:1 6|66 67:1 7|98 8:1 8|76 70:1 9|22 98:1 10|86 78:2 1|2 82:2 2|45 42:2 3|28 11:2 4|20 99:2 5|87 9:2 6|84 1:2 7|20 70:2 8|12 30:2 9|60 59:2 10|67 23:3 1|89 85:3 2|72 30:3 3|34 28:3 4|32 23:3 5|78 94:3 6|90 46:3 7|87 46:3 8|32 46:3 9|76 10:3 10|38 30:4 1|71 49:4 2|100 24:4 3|82 80:4 4|64 75:4 5|22 83:4 6|70 100:4 7|57 23:4 8|44 13:4 9|33 53:4 10|18 12:5 1|54 62:5 2|90 45:5 3|65 42:5 4|17 5:5 5|23 18:5 6|91 9:5 7|27 47:5 8|36 77:5 9|20 93:5 10|41 99:6 1|52 27:6 2|10 8:6 3|65 68:6 4|7 85:6 5|29 45:6 6|69 20:6 7|28 10:6 8|10 11:6 9|94 51:6 10|3 53:7 1|41 39:7 2|31 58:7 3|71 49:7 4|94 82:7 5|64 14:7 6|77 8:7 7|22 32:7 8|54 82:7 9|55 42:7 10|62 46:8 1|59 82:8 2|36 33:8 3|13 5:8 4|72 72:8 5|98 72:8 6|22 23:8 7|10 72:8 8|49 27:8 9|86 17:8 10|91 69:9 1|17 36:9 2|92 53:9 3|25 55:9 4|30 3:9 5|90 87:9 6|57 28:9 7|61 61:9 8|42 57:9 9|85 26:9 10|26 58:10 1|27 24:10 2|49 53:10 3|3 69:10 4|54 17:10 5|44 36:10 6|19 100:10 7|92 93:10 8|28 55:10 9|35 82:10 10</relation>
    <relation name="R97" arity="2" nbTuples="100" semantics="soft" defaultCost="infinity">43 31:1 1|55 34:1 2|88 33:1 3|97 15:1 4|48 47:1 5|35 39:1 6|1 43:1 7|32 70:1 8|31 38:1 9|93 16:1 10|84 18:2 1|36 50:2 2|37 15:2 3|78 56:2 4|22 54:2 5|6 69:2 6|19 58:2 7|71 100:2 8|21 86:2 9|3 61:2 10|61 69:3 1|48 93:3 2|86 5:3 3|71 76:3 4|42 87:3 5|87 38:3 6|40 87:3 7|34 17:3 8|80 4:3 9|28 36:3 10|91 88:4 1|86 8:4 2|76 87:4 3|44 1:4 4|32 21:4 5|59 73:4 6|54 88:4 7|99 49:4 8|33 15:4 9|43 82:4 10|66 22:5 1|84 27:5 2|47 36:5 3|79 99:5 4|98 9:5 5|74 29:5 6|51 93:5 7|59 16:5 8|16 34:5 9|38 96:5 10|88 84:6 1|93 74:6 2|21 77:6 3|86 25:6 4|81 55:6 5|35 9:6 6|2 89:6 7|57 3:6 8|35 55:6 9|91 63:6 10|18 40:7 1|66 70:7 2|56 26:7 3|15 48:7 4|43 62:7 5|62 60:7 6|40 68:7 7|99 60:7 8|45 49:7 9|77 72:7 10|16 47:8 1|10 83:8 2|96 2:8 3|62 91:8 4|55 53:8 5|1 20:8 6|34 30:8 7|35 26:8 8|65 21:8 9|37 40:8 10|10 30:9 1|99 68:9 2|42 71:9 3|92 47:9 4|5 21:9 5|89 76:9 6|42 28:9 7|6 92:9 8|99 12:9 9|68 26:9 10|4 34:10 1|21 82:10 2|15 3:10 3|85 5:10 4|31 60:10 5|26 73:10 6|84 74:10 7|48 23:10 8|2 73:10 9|73 40:10 10</relation>
    <relation name="R98" arity="2" nbTuples="100" semantics="soft" defaultCost="infinity">98 99:1 1|89 76:1 2|90 28:1 3|67 57:1 4|45 91:1 5|19 86:1 6|94 86:1 7|22 46:1 8|48 72:1 9|2 94:1 10|20 77:2 1|35 63:2 2|44 11:2 3|93 93:2 4|56 49:2 5|35 29:2 6|89 86:2 7|21 21:2 8|44 89:2 9|100 40:2 10|60 58:3 1|16 45:3 2|31 3:3 3|47 2:3 4|95 65:3 5|100 18:3 6|46 83:3 7|42 73:3 8|96 70:3 9|100 78:3 10|58 99:4 1|82 12:4 2|87 20:4 3|56 36:4 4|94 3:4 5|52 69:4 6|93 14:4 7|21 56:4 8|25 28:4 9|50 68:4 10|86 69:5 1|78 30:5 2|42 14:5 3|42 59:5 4|20 40:5 5|39 10:5 6|6 3:5 7|82 41:5 8|44 31:5 9|73 29:5 10|14 73:6 1|17 90:6 2|70 9:6 3|95 56:6 4|25 25:6 5|54 47:6 6|27 5:6 7|17 24:6 8|52 14:6 9|59 29:6 10|35 56:7 1|25 62:7 2|92 6:7 3|36 92:7 4|81 29:7 5|53 12:7 6|66 6:7 7|65 48:7 8|79 36:7 9|52 93:7 10|79 72:8 1|37 12:8 2|42 25:8 3|85 65:8 4|38 28:8 5|97 37:8 6|97 99:8 7|94 98:8 8|67 24:8 9|77 62:8 10|38 15:9 1|16 48:9 2|27 18:9 3|95 84:9 4|74 48:9 5|47 87:9 6|20 81:9 7|45 13:9 8|31 35:9 9|86 59:9 10|30 33:10 1|98 94:10 2|17 26:10 3|93 40:10 4|45 77:10 5|97 90:10 6|49 11:10 7|61 29:10 8|45 83:10 9|19 66:10 10</relation>
    <relation name="R99" arity="2" nbTuples="100" semantics="soft" defaultCost="infinity">6 94:1 1|77 9:1 2|71 43:1 3|28 15:1 4|61 41:1 5|15 35:1 6|88 87:1 7|41 13:1 8|2 25:1 9|5 57:1 10|18 43:2 1|92 3:2 2|41 28:2 3|54 75:2 4|15 88:2 5|62 41:2 6|81 93:2 7|19 84:2 8|83 96:2 9|97 51:2 10|77 27:3 1|53 58:3 2|92 4:3 3|57 69:3 4|26 90:3 5|90 88:3 6|11 45:3 7|39 87:3 8|62 44:3 9|22 56:3 10|80 26:4 1|94 12:4 2|41 20:4 3|86 22:4 4|94 23:4 5|17 9:4 6|40 45:4 7|81 66:4 8|59 57:4 9|69 94:4 10|25 31:5 1|60 81:5 2|47 55:5 3|90 84:5 4|29 18:5 5|80 42:5 6|65 5:5 7|87 40:5 8|68 25:5 9|11 79:5 10|13 67:6 1|11 41:6 2|91 44:6 3|15 31:6 4|82 2:6 5|65 86:6 6|12 99:6 7|70 65:6 8|47 26:6 9|100 14:6 10|100 26:7 1|89 79:7 2|26 92:7 3|89 72:7 4|21 73:7 5|53 29:7 6|28 81:7 7|100 93:7 8|36 17:7 9|75 47:7 10|99 32:8 1|84 54:8 2|26 40:8 3|42 40:8 4|50 50:8 5|71 17:8 6|82 18:8 7|25 88:8 8|29 73:8 9|36 95:8 10|83 11:9 1|33 77:9 2|43 93:9 3|64 71:9 4|59 69:9 5|71 41:9 6|80 48:9 7|37 80:9 8|96 77:9 9|10 96:9 10|66 40:10 1|31 30:10 2|49 7:10 3|84 86:10 4|53 41:10 5|76 9:10 6|54 63:10 7|89 84:10 8|38 2:10 9|26 15:10 10</relation>
    <relation name="R100" arity="2" nbTuples="100" semantics="soft" defaultCost="infinity">62 21:1 1|18 10:1 2|47 64:1 3|50 10:1 4|39 10:1 5|86 56:1 6|40 37:1 7|28 79:1 8|95 76:1 9|11 40:1 10|20 12:2 1|26 34:2 2|47 39:2 3|58 28:2 4|49 100:2 5|65 16:2 6|26 29:2 7|76 84:2 8|8 30:2 9|26 70:2 10|75 47:3 1|62 45:3 2|52 44:3 3|56 1:3 4|9 15:3 5|47 38:3 6|45 59:3 7|53 37:3 8|25 84:3 9|90 79:3 10|83 12:4 1|51 46:4 2|98 31:4 3|13 9:4 4|32 86:4 5|44 3:4 6|74 60:4 7|26 82:4 8|42 78:4 9|1 92:4 10|73 81:5 1|9 92:5 2|18 80:5 3|75 80:5 4|57 40:5 5|73 9:5 6|47 71:5 7|8 16:5 8|3 24:5 9|96 66:5 10|30 35:6 1|73 38:6 2|23 61:6 3|7 98:6 4|54 58:6 5|18 76:6 6|93 83:6 7|91 55:6 8|4 85:6 9|95 3:6 10|97 39:7 1|97 20:7 2|14 9:7 3|95 63:7 4|86 58:7 5|100 98:7 6|78 44:7 7|13 76:7 8|19 5:7 9|50 80:7 10|6 10:8 1|27 3:8 2|41 93:8 3|89 80:8 4|75 7:8 5|55 24:8 6|91 20:8 7|33 100:8 8|100 76:8 9|22 55:8 10|68 59:9 1|56 82:9 2|54 74:9 3|65 6:9 4|92 25:9 5|7 39:9 6|93 97:9 7|37 68:9 8|36 81:9 9|54 87:9 10|57 43:10 1|13 65:10 2|12 70:10 3|44 5:10 4|80 88:10 5|87 26:10 6|40 80:10 7|6 7:10 8|7 24:10 9|21 49:10 10</relation>
    <relation name="R101" arity="2" nbTuples="100" semantics="soft" defaultCost="infinity">45 78:1 1|58 1:1 2|2 79:1 3|96 59:1 4|42 72:1 5|70 64:1 6|15 17:1 7|49 7:1 8|10 88:1 9|14 63:1 10|19 95:2 1|30 36:2 2|70 68:2 3|99 92:2 4|41 14:2 5|85 15:2 6|23 30:2 7|58 28:2 8|65 93:2 9|62 28:2 10|93 37:3 1|53 95:3 2|53 67:3 3|99 66:3 4|98 82:3 5|12 4:3 6|31 75:3 7|26 53:3 8|46 69:3 9|2 22:3 10|41 80:4 1|9 100:4 2|8 58:4 3|7 60:4 4|26 62:4 5|3 87:4 6|43 1:4 7|80 3:4 8|40 61:4 9|2 97:4 10|59 81:5 1|69 19:5 2|67 53:5 3|94 63:5 4|33 45:5 5|38 4:5 6|2 3:5 7|66 100:5 8|38 79:5 9|44 80:5 10|43 27:6 1|22 28:6 2|43 75:6 3|38 31:6 4|69 31:6 5|86 17:6 6|72 77:6 7|87 35:6 8|20 47:6 9|30 1:6 10|65 22:7 1|52 62:7 2|6 62:7 3|41 45:7 4|52 4:7 5|70 14:7 6|6 1:7 7|2 72:7 8|37 21:7 9|3 35:7 10|30 42:8 1|71 65:8 2|75 95:8 3|75 27:8 4|62 40:8 5|75 14:8 6|57 68:8 7|3 44:8 8|3 2:8 9|46 72:8 10|54 17:9 1|91 42:9 2|83 57:9 3|83 37:9 4|93 34:9 5|42 12:9 6|16 76:9 7|98 73:9 8|41 79:9 9|4 44:9 10|5 68:10 1|91 42:10 2|38 85:10 3|71 60:10 4|35 45:10 5|64 10:10 6|13 77:10 7|89 44:10 8|98 28:10 9|57 35:10 10</relation>
    <relation name="R102" arity="2" nbTuples="100" semantics="soft" defaultCost="infinity">47 55:1 1|36 52:1 2|49 47:1 3|85 69:1 4|86 13:1 5|91 65:1 6|82 46:1 7|83 27:1 8|22 33:1 9|3 44:1 10|70 8:2 1|17 96:2 2|78 53:2 3|18 70:2 4|22 45:2 5|97 96:2 6|83 1:2 7|37 4:2 8|36 39:2 9|4 8:2 10|4 61:3 1|9 81:3 2|57 11:3 3|26 45:3 4|86 81:3 5|74 38:3 6|72 57:3 7|56 15:3 8|23 71:3 9|24 30:3 10|98 91:4 1|98 10:4 2|28 35:4 3|41 83:4 4|46 70:4 5|90 24:4 6|16 33:4 7|13 1:4 8|63 88:4 9|32 69:4 10|92 76:5 1|75 9:5 2|89 84:5 3|81 66:5 4|15 97:5 5|92 12:5 6|86 86:5 7|58 2:5 8|84 39:5 9|88 91:5 10|11 79:6 1|68 2:6 2|59 76:6 3|6 80:6 4|57 89:6 5|32 49:6 6|16 44:6 7|29 84:6 8|73 5:6 9|80 49:6 10|9 39:7 1|11 29:7 2|37 89:7 3|72 25:7 4|72 34:7 5|95 68:7 6|59 43:7 7|9 87:7 8|86 92:7 9|19 78:7 10|8 33:8 1|90 23:8 2|18 7:8 3|33 8:8 4|13 89:8 5|2 84:8 6|67 80:8 7|78 81:8 8|90 35:8 9|55 82:8 10|8 11:9 1|1 65:9 2|63 9:9 3|9 8:9 4|3 81:9 5|16 37:9 6|3 85:9 7|38 46:9 8|23 40:9 9|15 35:9 10|10 7:10 1|42 49:10 2|1 27:10 3|10 54:10 4|91 92:10 5|95 75:10 6|7 92:10 7|49 41:10 8|20 65:10 9|93 31:10 10</relation>
    <relation name="R103" arity="2" nbTuples="100" semantics="soft" defaultCost="infinity">21 3:1 1|30 90:1 2|86 32:1 3|35 57:1 4|40 34:1 5|30 39:1 6|61 6:1 7|62 42:1 8|42 90:1 9|97 35:1 10|43 38:2 1|22 73:2 2|4 15:2 3|83 92:2 4|56 21:2 5|47 38:2 6|39 72:2 7|22 87:2 8|12 75:2 9|58 55:2 10|93 100:3 1|70 51:3 2|77 15:3 3|36 78:3 4|33 92:3 5|64 54:3 6|78 74:3 7|9 7:3 8|6 45:3 9|77 99:3 10|53 28:4 1|71 27:4 2|50 74:4 3|60 56:4 4|37 47:4 5|8 12:4 6|89 91:4 7|4 18:4 8|24 67:4 9|10 95:4 10|50 91:5 1|75 56:5 2|51 54:5 3|96 97:5 4|66 7:5 5|89 1:5 6|2 14:5 7|59 40:5 8|73 5:5 9|30 81:5 10|24 61:6 1|48 3:6 2|5 46:6 3|44 94:6 4|88 50:6 5|3 3:6 6|45 40:6 7|47 88:6 8|65 42:6 9|34 93:6 10|85 50:7 1|31 92:7 2|83 48:7 3|6 17:7 4|9 41:7 5|68 7:7 6|77 76:7 7|64 70:7 8|96 69:7 9|33 49:7 10|66 84:8 1|17 41:8 2|13 60:8 3|99 26:8 4|18 92:8 5|65 46:8 6|35 30:8 7|79 52:8 8|65 25:8 9|35 72:8 10|21 27:9 1|18 69:9 2|3 96:9 3|51 1:9 4|38 20:9 5|58 8:9 6|84 23:9 7|84 74:9 8|88 49:9 9|20 7:9 10|72 59:10 1|17 8:10 2|10 18:10 3|92 91:10 4|36 87:10 5|51 96:10 6|45 95:10 7|15 54:10 8|95 85:10 9|26 41:10 10</relation>
    <relation name="R104" arity="2" nbTuples="100" semantics="soft" defaultCost="infinity">88 42:1 1|91 9:1 2|31 76:1 3|29 1:1 4|62 9:1 5|66 7:1 6|52 29:1 7|27 50:1 8|1 42:1 9|69 24:1 10|58 54:2 1|25 84:2 2|15 5:2 3|91 73:2 4|42 14:2 5|60 25:2 6|70 9:2 7|51 94:2 8|34 66:2 9|69 2:2 10|27 98:3 1|82 28:3 2|69 78:3 3|91 12:3 4|96 39:3 5|24 72:3 6|43 90:3 7|95 89:3 8|22 11:3 9|11 74:3 10|62 32:4 1|41 35:4 2|93 97:4 3|95 20:4 4|40 98:4 5|21 95:4 6|45 15:4 7|43 20:4 8|66 49:4 9|37 66:4 10|7 47:5 1|87 86:5 2|54 93:5 3|97 96:5 4|98 53:5 5|31 67:5 6|66 57:5 7|61 90:5 8|83 81:5 9|34 93:5 10|40 64:6 1|54 34:6 2|42 96:6 3|28 18:6 4|89 66:6 5|24 24:6 6|15 10:6 7|30 93:6 8|40 6:6 9|21 29:6 10|18 74:7 1|76 84:7 2|34 99:7 3|27 44:7 4|47 59:7 5|67 31:7 6|1 67:7 7|49 19:7 8|27 49:7 9|12 19:7 10|83 61:8 1|64 48:8 2|52 18:8 3|22 76:8 4|83 56:8 5|89 74:8 6|35 61:8 7|53 56:8 8|34 4:8 9|95 31:8 10|64 2:9 1|48 56:9 2|38 75:9 3|94 37:9 4|35 8:9 5|93 66:9 6|20 34:9 7|73 4:9 8|95 65:9 9|1 69:9 10|78 19:10 1|61 35:10 2|33 10:10 3|84 20:10 4|50 20:10 5|34 17:10 6|94 22:10 7|76 96:10 8|5 93:10 9|2 26:10 10</relation>
    <relation name="R105" arity="2" nbTuples="100" semantics="soft" defaultCost="infinity">95 5:1 1|30 74:1 2|37 34:1 3|42 29:1 4|95 31:1 5|80 83:1 6|38 5:1 7|62 10:1 8|12 21:1 9|60 52:1 10|44 98:2 1|7 84:2 2|14 74:2 3|9 31:2 4|4 66:2 5|52 70:2 6|28 85:2 7|17 65:2 8|17 65:2 9|39 28:2 10|25 1:3 1|71 54:3 2|20 75:3 3|42 92:3 4|91 11:3 5|26 17:3 6|40 5:3 7|89 40:3 8|87 76:3 9|2 49:3 10|35 5:4 1|58 5:4 2|60 24:4 3|78 45:4 4|78 22:4 5|27 97:4 6|56 89:4 7|37 21:4 8|78 77:4 9|51 99:4 10|41 58:5 1|90 55:5 2|34 75:5 3|97 55:5 4|43 58:5 5|71 35:5 6|54 37:5 7|59 67:5 8|72 93:5 9|86 89:5 10|1 42:6 1|18 67:6 2|58 8:6 3|70 19:6 4|45 12:6 5|46 24:6 6|41 66:6 7|54 84:6 8|27 72:6 9|56 15:6 10|97 35:7 1|82 85:7 2|68 81:7 3|37 53:7 4|61 27:7 5|14 64:7 6|73 92:7 7|44 76:7 8|22 49:7 9|91 10:7 10|31 18:8 1|21 17:8 2|61 57:8 3|74 29:8 4|87 92:8 5|79 8:8 6|80 4:8 7|68 37:8 8|48 49:8 9|60 12:8 10|44 38:9 1|96 71:9 2|63 73:9 3|55 66:9 4|13 96:9 5|77 28:9 6|54 87:9 7|60 80:9 8|64 87:9 9|40 83:9 10|29 75:10 1|84 34:10 2|10 66:10 3|66 39:10 4|74 73:10 5|49 59:10 6|67 38:10 7|30 10:10 8|13 54:10 9|45 2:10 10</relation>
    <relation name="R106" arity="2" nbTuples="100" semantics="soft" defaultCost="infinity">46 56:1 1|15 53:1 2|95 2:1 3|19 1:1 4|43 90:1 5|88 81:1 6|31 56:1 7|27 37:1 8|71 77:1 9|78 31:1 10|95 54:2 1|72 18:2 2|55 97:2 3|96 80:2 4|66 27:2 5|98 20:2 6|81 25:2 7|74 15:2 8|72 2:2 9|30 4:2 10|73 39:3 1|28 9:3 2|62 29:3 3|64 64:3 4|34 15:3 5|68 60:3 6|25 39:3 7|55 82:3 8|80 18:3 9|2 88:3 10|10 90:4 1|61 99:4 2|55 66:4 3|11 13:4 4|45 68:4 5|28 26:4 6|94 44:4 7|6 37:4 8|47 49:4 9|35 48:4 10|86 86:5 1|68 16:5 2|54 22:5 3|34 7:5 4|52 45:5 5|51 2:5 6|50 53:5 7|48 56:5 8|25 28:5 9|97 67:5 10|48 38:6 1|12 19:6 2|17 65:6 3|85 68:6 4|46 42:6 5|79 18:6 6|1 39:6 7|23 94:6 8|94 68:6 9|14 25:6 10|41 89:7 1|42 9:7 2|6 75:7 3|55 64:7 4|49 74:7 5|65 92:7 6|34 43:7 7|19 81:7 8|56 53:7 9|53 24:7 10|68 60:8 1|66 33:8 2|20 16:8 3|52 78:8 4|38 68:8 5|64 85:8 6|19 84:8 7|87 16:8 8|35 15:8 9|16 6:8 10|83 46:9 1|92 98:9 2|62 75:9 3|30 2:9 4|83 19:9 5|57 51:9 6|4 41:9 7|60 38:9 8|70 28:9 9|37 58:9 10|58 10:10 1|37 16:10 2|29 63:10 3|56 64:10 4|75 17:10 5|72 37:10 6|8 47:10 7|95 11:10 8|94 71:10 9|3 50:10 10</relation>
    <relation name="R107" arity="2" nbTuples="100" semantics="soft" defaultCost="infinity">13 22:1 1|58 46:1 2|85 10:1 3|5 50:1 4|97 50:1 5|40 62:1 6|17 83:1 7|8 20:1 8|81 67:1 9|49 72:1 10|22 16:2 1|73 90:2 2|76 52:2 3|64 28:2 4|27 28:2 5|23 64:2 6|3 89:2 7|19 17:2 8|68 98:2 9|36 69:2 10|30 42:3 1|39 20:3 2|7 3:3 3|44 86:3 4|67 70:3 5|91 6:3 6|22 73:3 7|99 86:3 8|91 45:3 9|9 85:3 10|44 42:4 1|87 89:4 2|93 54:4 3|7 60:4 4|46 84:4 5|14 5:4 6|72 100:4 7|95 53:4 8|20 61:4 9|95 26:4 10|9 34:5 1|51 71:5 2|97 28:5 3|7 91:5 4|4 79:5 5|37 61:5 6|93 70:5 7|3 26:5 8|53 28:5 9|31 69:5 10|82 65:6 1|90 43:6 2|5 28:6 3|38 79:6 4|37 2:6 5|12 47:6 6|25 87:6 7|92 28:6 8|91 85:6 9|10 79:6 10|42 57:7 1|55 2:7 2|89 19:7 3|25 6:7 4|71 85:7 5|97 60:7 6|65 54:7 7|86 22:7 8|35 36:7 9|85 55:7 10|42 25:8 1|90 34:8 2|23 32:8 3|34 40:8 4|38 19:8 5|71 34:8 6|54 50:8 7|98 66:8 8|46 60:8 9|6 99:8 10|57 83:9 1|91 32:9 2|2 95:9 3|10 50:9 4|52 60:9 5|74 38:9 6|64 7:9 7|34 69:9 8|20 67:9 9|56 38:9 10|65 6:10 1|27 67:10 2|92 23:10 3|77 3:10 4|25 67:10 5|74 36:10 6|72 3:10 7|88 47:10 8|20 12:10 9|93 30:10 10</relation>
    <relation name="R108" arity="2" nbTuples="100" semantics="soft" defaultCost="infinity">16 13:1 1|34 70:1 2|42 57:1 3|49 72:1 4|90 48:1 5|12 14:1 6|10 83:1 7|39 66:1 8|3 4:1 9|59 50:1 10|17 77:2 1|44 62:2 2|91 19:2 3|84 32:2 4|5 73:2 5|45 23:2 6|71 57:2 7|70 89:2 8|17 90:2 9|63 61:2 10|25 62:3 1|81 40:3 2|71 28:3 3|66 61:3 4|63 63:3 5|65 58:3 6|42 82:3 7|42 19:3 8|76 85:3 9|56 15:3 10|59 93:4 1|46 33:4 2|83 99:4 3|79 70:4 4|48 28:4 5|67 46:4 6|35 36:4 7|31 10:4 8|76 67:4 9|61 29:4 10|19 27:5 1|3 41:5 2|80 40:5 3|62 40:5 4|87 54:5 5|42 74:5 6|86 44:5 7|54 11:5 8|3 16:5 9|88 83:5 10|51 26:6 1|77 44:6 2|65 59:6 3|22 10:6 4|83 8:6 5|97 7:6 6|70 10:6 7|11 47:6 8|25 16:6 9|45 82:6 10|15 18:7 1|49 24:7 2|1 8:7 3|43 94:7 4|51 3:7 5|20 82:7 6|64 21:7 7|36 16:7 8|38 44:7 9|20 9:7 10|97 97:8 1|12 44:8 2|64 78:8 3|41 62:8 4|60 43:8 5|86 79:8 6|34 78:8 7|90 18:8 8|65 42:8 9|62 60:8 10|35 43:9 1|79 16:9 2|41 15:9 3|22 35:9 4|25 2:9 5|45 77:9 6|24 100:9 7|89 68:9 8|24 31:9 9|59 32:9 10|62 10:10 1|60 15:10 2|85 32:10 3|36 81:10 4|42 72:10 5|23 11:10 6|82 5:10 7|72 65:10 8|65 65:10 9|97 74:10 10</relation>
    <relation name="R109" arity="2" nbTuples="100" semantics="soft" defaultCost="infinity">40 46:1 1|43 31:1 2|34 10:1 3|48 86:1 4|99 16:1 5|67 13:1 6|31 78:1 7|80 29:1 8|82 90:1 9|5 61:1 10|88 16:2 1|12 88:2 2|4 72:2 3|39 3:2 4|91 18:2 5|71 21:2 6|54 22:2 7|78 99:2 8|69 81:2 9|73 2:2 10|38 60:3 1|61 43:3 2|42 16:3 3|77 46:3 4|43 23:3 5|63 16:3 6|56 26:3 7|23 95:3 8|86 81:3 9|23 84:3 10|10 58:4 1|93 22:4 2|46 62:4 3|55 16:4 4|53 81:4 5|58 63:4 6|88 32:4 7|5 45:4 8|23 66:4 9|100 22:4 10|46 21:5 1|64 12:5 2|32 59:5 3|20 68:5 4|97 3:5 5|58 55:5 6|37 81:5 7|73 40:5 8|64 65:5 9|64 40:5 10|49 79:6 1|84 35:6 2|25 26:6 3|30 50:6 4|60 30:6 5|52 26:6 6|12 88:6 7|4 61:6 8|97 72:6 9|25 49:6 10|29 34:7 1|83 92:7 2|35 99:7 3|19 51:7 4|26 96:7 5|51 99:7 6|26 48:7 7|17 93:7 8|97 73:7 9|66 43:7 10|24 84:8 1|41 43:8 2|8 62:8 3|3 71:8 4|7 40:8 5|25 1:8 6|59 24:8 7|80 61:8 8|46 62:8 9|10 55:8 10|34 21:9 1|15 52:9 2|56 1:9 3|26 47:9 4|5 77:9 5|90 44:9 6|22 18:9 7|60 100:9 8|82 48:9 9|16 29:9 10|6 100:10 1|13 42:10 2|35 20:10 3|39 6:10 4|65 13:10 5|81 18:10 6|21 57:10 7|25 90:10 8|38 45:10 9|40 84:10 10</relation>
    <relation name="R110" arity="2" nbTuples="100" semantics="soft" defaultCost="infinity">100 73:1 1|3 100:1 2|81 96:1 3|96 18:1 4|19 94:1 5|64 6:1 6|58 23:1 7|45 99:1 8|91 41:1 9|48 62:1 10|23 61:2 1|48 37:2 2|17 53:2 3|68 48:2 4|42 64:2 5|14 43:2 6|9 14:2 7|33 15:2 8|45 47:2 9|52 90:2 10|19 76:3 1|91 90:3 2|10 10:3 3|27 96:3 4|84 77:3 5|7 89:3 6|11 82:3 7|45 28:3 8|45 91:3 9|18 52:3 10|85 26:4 1|34 10:4 2|84 80:4 3|60 97:4 4|7 77:4 5|8 84:4 6|6 18:4 7|52 36:4 8|72 6:4 9|27 59:4 10|57 8:5 1|65 34:5 2|12 48:5 3|92 41:5 4|38 20:5 5|32 85:5 6|24 17:5 7|36 37:5 8|78 14:5 9|69 30:5 10|62 7:6 1|100 71:6 2|59 30:6 3|12 51:6 4|29 49:6 5|12 55:6 6|23 55:6 7|86 21:6 8|76 72:6 9|90 4:6 10|86 6:7 1|71 81:7 2|81 96:7 3|54 91:7 4|46 83:7 5|27 79:7 6|83 41:7 7|23 73:7 8|70 77:7 9|87 1:7 10|76 40:8 1|5 43:8 2|84 50:8 3|39 60:8 4|1 91:8 5|35 82:8 6|1 12:8 7|44 40:8 8|88 77:8 9|98 24:8 10|69 62:9 1|82 9:9 2|25 46:9 3|59 49:9 4|22 73:9 5|100 36:9 6|75 34:9 7|76 67:9 8|63 39:9 9|10 85:9 10|58 60:10 1|63 73:10 2|14 3:10 3|82 78:10 4|60 37:10 5|51 70:10 6|3 43:10 7|94 38:10 8|57 73:10 9|39 87:10 10</relation>
    <relation name="R111" arity="2" nbTuples="100" semantics="soft" defaultCost="infinity">96 91:1 1|59 49:1 2|44 63:1 3|48 56:1 4|69 98:1 5|43 14:1 6|24 84:1 7|15 18:1 8|91 73:1 9|27 88:1 10|92 48:2 1|87 65:2 2|58 75:2 3|81 7:2 4|8 92:2 5|14 40:2 6|5 11:2 7|72 57:2 8|59 80:2 9|39 63:2 10|85 84:3 1|4 38:3 2|52 63:3 3|31 42:3 4|78 2:3 5|57 35:3 6|80 37:3 7|29 92:3 8|92 18:3 9|1 85:3 10|52 56:4 1|66 75:4 2|47 80:4 3|76 6:4 4|97 26:4 5|16 23:4 6|79 9:4 7|66 34:4 8|62 74:4 9|68 22:4 10|74 33:5 1|33 78:5 2|68 60:5 3|14 57:5 4|42 35:5 5|53 89:5 6|8 88:5 7|36 49:5 8|91 12:5 9|94 100:5 10|91 29:6 1|88 34:6 2|42 37:6 3|32 97:6 4|54 67:6 5|37 73:6 6|16 73:6 7|63 7:6 8|22 19:6 9|97 81:6 10|70 94:7 1|98 34:7 2|69 96:7 3|76 14:7 4|76 95:7 5|22 60:7 6|12 20:7 7|12 69:7 8|52 4:7 9|64 5:7 10|51 93:8 1|78 66:8 2|5 30:8 3|5 17:8 4|25 86:8 5|73 21:8 6|43 13:8 7|17 8:8 8|54 12:8 9|33 45:8 10|51 40:9 1|33 100:9 2|84 80:9 3|32 9:9 4|62 68:9 5|56 8:9 6|64 54:9 7|46 65:9 8|50 60:9 9|81 94:9 10|99 67:10 1|24 18:10 2|25 11:10 3|87 74:10 4|87 54:10 5|52 88:10 6|23 45:10 7|10 36:10 8|16 7:10 9|36 98:10 10</relation>
    <relation name="R112" arity="2" nbTuples="100" semantics="soft" defaultCost="infinity">8 85:1 1|16 34:1 2|82 80:1 3|34 95:1 4|31 48:1 5|27 41:1 6|54 79:1 7|95 70:1 8|11 100:1 9|79 88:1 10|1 13:2 1|6 42:2 2|46 83:2 3|8 17:2 4|61 14:2 5|49 33:2 6|53 100:2 7|85 32:2 8|88 30:2 9|8 30:2 10|97 12:3 1|59 16:3 2|56 58:3 3|89 23:3 4|71 91:3 5|88 53:3 6|67 71:3 7|50 60:3 8|21 24:3 9|32 77:3 10|98 45:4 1|38 67:4 2|45 74:4 3|73 28:4 4|2 15:4 5|80 8:4 6|87 34:4 7|75 1:4 8|29 94:4 9|95 95:4 10|27 33:5 1|81 93:5 2|44 34:5 3|1 76:5 4|32 75:5 5|48 18:5 6|49 23:5 7|48 46:5 8|5 32:5 9|28 18:5 10|43 54:6 1|100 71:6 2|68 11:6 3|67 94:6 4|73 86:6 5|34 25:6 6|55 68:6 7|80 52:6 8|59 98:6 9|44 58:6 10|99 43:7 1|14 17:7 2|7 18:7 3|69 66:7 4|43 33:7 5|19 75:7 6|23 43:7 7|71 33:7 8|9 36:7 9|74 32:7 10|12 21:8 1|32 39:8 2|7 24:8 3|57 16:8 4|11 40:8 5|60 84:8 6|62 32:8 7|41 53:8 8|94 41:8 9|15 59:8 10|91 71:9 1|53 86:9 2|60 64:9 3|91 64:9 4|71 99:9 5|48 27:9 6|68 89:9 7|20 50:9 8|62 15:9 9|65 66:9 10|99 26:10 1|82 47:10 2|84 54:10 3|70 66:10 4|54 64:10 5|38 99:10 6|70 95:10 7|14 17:10 8|21 5:10 9|23 9:10 10</relation>
    <relation name="R113" arity="2" nbTuples="100" semantics="soft" defaultCost="infinity">30 22:1 1|49 39:1 2|55 9:1 3|58 76:1 4|2 88:1 5|86 48:1 6|73 52:1 7|76 80:1 8|87 76:1 9|88 34:1 10|54 67:2 1|67 37:2 2|74 60:2 3|30 98:2 4|85 11:2 5|85 28:2 6|15 7:2 7|70 68:2 8|2 85:2 9|81 91:2 10|12 72:3 1|11 78:3 2|15 8:3 3|42 11:3 4|4 80:3 5|53 81:3 6|22 4:3 7|62 59:3 8|84 94:3 9|56 34:3 10|38 63:4 1|68 60:4 2|85 17:4 3|78 71:4 4|2 96:4 5|73 90:4 6|6 72:4 7|42 62:4 8|43 66:4 9|48 36:4 10|63 62:5 1|57 9:5 2|7 99:5 3|9 70:5 4|6 4:5 5|94 43:5 6|84 78:5 7|79 12:5 8|14 82:5 9|84 6:5 10|81 92:6 1|70 90:6 2|71 74:6 3|15 44:6 4|34 93:6 5|81 28:6 6|93 43:6 7|9 51:6 8|62 66:6 9|21 5:6 10|34 91:7 1|28 19:7 2|89 32:7 3|7 76:7 4|17 24:7 5|44 100:7 6|95 37:7 7|78 51:7 8|54 82:7 9|54 86:7 10|82 90:8 1|29 58:8 2|54 11:8 3|38 49:8 4|54 55:8 5|84 58:8 6|36 1:8 7|92 13:8 8|45 15:8 9|17 68:8 10|88 17:9 1|73 42:9 2|57 58:9 3|22 17:9 4|48 80:9 5|47 63:9 6|77 53:9 7|88 51:9 8|93 91:9 9|32 68:9 10|99 19:10 1|9 44:10 2|67 100:10 3|55 55:10 4|63 5:10 5|64 91:10 6|75 57:10 7|93 100:10 8|75 33:10 9|25 95:10 10</relation>
    <relation name="R114" arity="2" nbTuples="100" semantics="soft" defaultCost="infinity">29 12:1 1|50 88:1 2|2 65:1 3|86 64:1 4|30 33:1 5|91 18:1 6|21 9:1 7|26 83:1 8|9 67:1 9|38 79:1 10|84 68:2 1|40 30:2 2|69 77:2 3|4 67:2 4|35 93:2 5|99 45:2 6|99 100:2 7|10 61:2 8|68 8:2 9|42 86:2 10|57 29:3 1|13 13:3 2|35 96:3 3|90 7:3 4|28 21:3 5|54 96:3 6|25 83:3 7|36 60:3 8|23 66:3 9|80 25:3 10|86 58:4 1|75 4:4 2|65 71:4 3|19 47:4 4|65 99:4 5|46 65:4 6|76 56:4 7|2 53:4 8|61 13:4 9|16 94:4 10|69 67:5 1|68 71:5 2|42 99:5 3|40 92:5 4|99 30:5 5|87 40:5 6|74 92:5 7|47 30:5 8|34 23:5 9|89 68:5 10|38 58:6 1|60 66:6 2|51 43:6 3|99 26:6 4|52 26:6 5|47 27:6 6|64 67:6 7|91 43:6 8|21 2:6 9|50 36:6 10|36 66:7 1|29 83:7 2|78 87:7 3|49 78:7 4|46 11:7 5|57 35:7 6|92 91:7 7|53 39:7 8|92 58:7 9|39 44:7 10|60 28:8 1|32 77:8 2|67 40:8 3|90 56:8 4|95 23:8 5|16 88:8 6|41 71:8 7|21 68:8 8|90 67:8 9|49 89:8 10|16 49:9 1|7 93:9 2|22 8:9 3|52 33:9 4|60 32:9 5|39 92:9 6|16 60:9 7|41 16:9 8|26 86:9 9|30 24:9 10|82 61:10 1|13 51:10 2|11 66:10 3|82 22:10 4|8 24:10 5|79 19:10 6|14 57:10 7|24 96:10 8|63 60:10 9|23 13:10 10</relation>
    <relation name="R115" arity="2" nbTuples="100" semantics="soft" defaultCost="infinity">97 92:1 1|100 13:1 2|40 53:1 3|1 42:1 4|59 31:1 5|37 16:1 6|54 32:1 7|24 69:1 8|75 53:1 9|54 81:1 10|59 73:2 1|77 79:2 2|65 11:2 3|74 7:2 4|69 100:2 5|75 18:2 6|87 33:2 7|43 12:2 8|78 99:2 9|58 47:2 10|76 100:3 1|88 70:3 2|24 50:3 3|66 94:3 4|64 96:3 5|52 2:3 6|47 32:3 7|65 8:3 8|71 34:3 9|98 21:3 10|18 74:4 1|91 37:4 2|33 11:4 3|68 87:4 4|58 48:4 5|58 93:4 6|10 15:4 7|23 27:4 8|66 23:4 9|29 78:4 10|4 17:5 1|29 12:5 2|22 35:5 3|45 71:5 4|63 5:5 5|46 16:5 6|39 35:5 7|84 12:5 8|63 53:5 9|33 86:5 10|79 24:6 1|66 27:6 2|85 22:6 3|89 95:6 4|53 82:6 5|41 85:6 6|36 35:6 7|78 74:6 8|81 59:6 9|25 80:6 10|78 95:7 1|25 27:7 2|66 79:7 3|72 66:7 4|65 5:7 5|67 83:7 6|14 70:7 7|94 11:7 8|99 30:7 9|96 34:7 10|23 28:8 1|63 34:8 2|58 14:8 3|44 77:8 4|86 81:8 5|64 36:8 6|55 24:8 7|74 45:8 8|13 9:8 9|88 52:8 10|41 93:9 1|96 88:9 2|52 20:9 3|68 80:9 4|41 92:9 5|16 71:9 6|69 13:9 7|6 59:9 8|95 43:9 9|77 60:9 10|15 66:10 1|49 5:10 2|65 49:10 3|72 38:10 4|82 25:10 5|6 36:10 6|89 19:10 7|9 79:10 8|52 94:10 9|10 30:10 10</relation>
    <relation name="R116" arity="2" nbTuples="100" semantics="soft" defaultCost="infinity">22 98:1 1|88 33:1 2|58 39:1 3|73 5:1 4|94 40:1 5|100 49:1 6|28 65:1 7|93 13:1 8|54 76:1 9|57 9:1 10|88 35:2 1|100 94:2 2|7 77:2 3|36 49:2 4|28 12:2 5|52 22:2 6|47 2:2 7|64 11:2 8|67 80:2 9|25 38:2 10|41 81:3 1|100 30:3 2|73 57:3 3|55 66:3 4|27 90:3 5|84 60:3 6|14 94:3 7|18 44:3 8|29 90:3 9|55 98:3 10|62 45:4 1|71 19:4 2|93 62:4 3|70 47:4 4|53 39:4 5|77 89:4 6|4 58:4 7|56 38:4 8|98 98:4 9|93 97:4 10|41 20:5 1|97 98:5 2|88 71:5 3|93 94:5 4|78 82:5 5|29 28:5 6|34 82:5 7|49 40:5 8|29 23:5 9|94 44:5 10|41 20:6 1|11 15:6 2|5 49:6 3|79 80:6 4|5 7:6 5|37 37:6 6|34 23:6 7|33 59:6 8|86 31:6 9|67 23:6 10|48 67:7 1|61 83:7 2|85 25:7 3|59 52:7 4|49 7:7 5|5 5:7 6|41 29:7 7|19 92:7 8|13 31:7 9|84 72:7 10|20 73:8 1|82 10:8 2|73 93:8 3|50 52:8 4|62 53:8 5|50 82:8 6|9 65:8 7|77 96:8 8|99 8:8 9|80 70:8 10|37 38:9 1|86 93:9 2|88 4:9 3|73 29:9 4|59 4:9 5|85 12:9 6|90 87:9 7|20 58:9 8|29 96:9 9|76 40:9 10|98 68:10 1|99 22:10 2|42 46:10 3|35 76:10 4|15 42:10 5|27 96:10 6|53 90:10 7|2 19:10 8|9 58:10 9|15 5:10 10</relation>
    <relation name="R117" arity="2" nbTuples="100" semantics="soft" defaultCost="infinity">86 47:1 1|18 70:1 2|2 98:1 3|83 83:1 4|80 33:1 5|84 37:1 6|87 21:1 7|21 46:1 8|91 93:1 9|57 11:1 10|59 85:2 1|16 75:2 2|46 62:2 3|90 54:2 4|11 64:2 5|76 41:2 6|12 97:2 7|82 8:2 8|36 96:2 9|17 19:2 10|33 24:3 1|100 28:3 2|32 58:3 3|5 87:3 4|50 95:3 5|88 97:3 6|5 37:3 7|49 81:3 8|95 71:3 9|69 64:3 10|100 48:4 1|15 82:4 2|28 51:4 3|12 22:4 4|30 20:4 5|83 31:4 6|75 15:4 7|25 27:4 8|76 43:4 9|73 7:4 10|62 65:5 1|78 97:5 2|58 57:5 3|26 24:5 4|64 79:5 5|82 73:5 6|19 19:5 7|90 18:5 8|15 97:5 9|74 12:5 10|85 88:6 1|77 33:6 2|48 18:6 3|86 41:6 4|56 95:6 5|66 31:6 6|56 80:6 7|90 20:6 8|64 11:6 9|77 83:6 10|98 37:7 1|62 52:7 2|17 22:7 3|49 20:7 4|90 67:7 5|88 70:7 6|78 55:7 7|82 36:7 8|51 70:7 9|15 80:7 10|77 49:8 1|44 94:8 2|2 49:8 3|34 24:8 4|48 41:8 5|31 69:8 6|30 63:8 7|17 27:8 8|36 6:8 9|45 6:8 10|69 17:9 1|66 6:9 2|17 97:9 3|40 17:9 4|61 17:9 5|50 71:9 6|22 50:9 7|16 22:9 8|90 100:9 9|22 52:9 10|67 58:10 1|92 1:10 2|21 34:10 3|46 17:10 4|29 35:10 5|84 33:10 6|70 31:10 7|92 84:10 8|8 16:10 9|49 19:10 10</relation>
    <relation name="R118" arity="2" nbTuples="100" semantics="soft" defaultCost="infinity">87 24:1 1|63 17:1 2|74 58:1 3|96 30:1 4|39 2:1 5|54 82:1 6|99 61:1 7|59 24:1 8|21 12:1 9|78 98:1 10|99 6:2 1|84 9:2 2|22 48:2 3|11 91:2 4|52 71:2 5|90 68:2 6|44 11:2 7|8 62:2 8|75 94:2 9|85 54:2 10|30 6:3 1|25 13:3 2|53 86:3 3|57 34:3 4|58 91:3 5|40 87:3 6|67 3:3 7|76 36:3 8|18 18:3 9|50 36:3 10|72 39:4 1|73 23:4 2|52 14:4 3|1 99:4 4|98 1:4 5|70 1:4 6|57 5:4 7|57 63:4 8|98 71:4 9|98 42:4 10|52 70:5 1|37 55:5 2|62 73:5 3|15 71:5 4|75 80:5 5|66 61:5 6|53 94:5 7|10 43:5 8|62 71:5 9|21 88:5 10|54 29:6 1|60 28:6 2|11 36:6 3|59 10:6 4|30 52:6 5|70 58:6 6|48 52:6 7|76 65:6 8|36 26:6 9|25 20:6 10|36 69:7 1|14 88:7 2|19 16:7 3|16 89:7 4|6 28:7 5|34 8:7 6|21 55:7 7|35 42:7 8|90 86:7 9|8 38:7 10|52 84:8 1|45 96:8 2|83 61:8 3|98 30:8 4|3 61:8 5|64 49:8 6|84 38:8 7|45 84:8 8|29 19:8 9|31 38:8 10|73 79:9 1|49 30:9 2|94 15:9 3|33 31:9 4|23 41:9 5|56 22:9 6|81 84:9 7|19 10:9 8|71 100:9 9|49 5:9 10|9 19:10 1|22 27:10 2|86 21:10 3|21 58:10 4|97 17:10 5|68 34:10 6|6 23:10 7|93 19:10 8|65 71:10 9|46 11:10 10</relation>
    <relation name="R119" arity="2" nbTuples="100" semantics="soft" defaultCost="infinity">32 49:1 1|65 33:1 2|90 3:1 3|67 52:1 4|18 14:1 5|60 95:1 6|21 55:1 7|31 92:1 8|65 3:1 9|70 78:1 10|40 94:2 1|89 61:2 2|30 53:2 3|9 56:2 4|29 97:2 5|58 10:2 6|14 12:2 7|66 69:2 8|61 16:2 9|34 58:2 10|56 91:3 1|71 93:3 2|39 42:3 3|12 36:3 4|88 32:3 5|44 10:3 6|51 23:3 7|100 31:3 8|3 61:3 9|90 86:3 10|6 97:4 1|94 65:4 2|40 5:4 3|38 9:4 4|71 47:4 5|44 52:4 6|10 89:4 7|63 43:4 8|44 96:4 9|40 24:4 10|94 44:5 1|27 92:5 2|97 89:5 3|77 16:5 4|87 77:5 5|23 97:5 6|98 36:5 7|2 55:5 8|96 11:5 9|19 97:5 10|5 9:6 1|38 86:6 2|83 77:6 3|25 24:6 4|56 26:6 5|37 32:6 6|27 15:6 7|45 22:6 8|35 52:6 9|14 85:6 10|53 30:7 1|72 14:7 2|70 10:7 3|58 46:7 4|32 97:7 5|37 43:7 6|83 78:7 7|32 91:7 8|67 12:7 9|44 65:7 10|30 10:8 1|92 15:8 2|14 45:8 3|19 81:8 4|67 26:8 5|97 79:8 6|2 30:8 7|74 28:8 8|46 33:8 9|97 75:8 10|47 95:9 1|72 56:9 2|29 84:9 3|5 67:9 4|84 35:9 5|17 79:9 6|71 99:9 7|97 92:9 8|53 58:9 9|29 72:9 10|7 88:10 1|1 9:10 2|16 80:10 3|70 41:10 4|43 46:10 5|64 50:10 6|94 30:10 7|31 99:10 8|47 32:10 9|10 91:10 10</relation>
    <relation name="R120" arity="2" nbTuples="100" semantics="soft" defaultCost="infinity">47 95:1 1|91 27:1 2|71 38:1 3|21 65:1 4|35 34:1 5|15 88:1 6|78 7:1 7|14 75:1 8|36 11:1 9|57 43:1 10|25 61:2 1|97 76:2 2|13 49:2 3|65 72:2 4|35 47:2 5|8 47:2 6|49 96:2 7|28 4:2 8|81 21:2 9|97 57:2 10|86 60:3 1|95 10:3 2|37 7:3 3|89 11:3 4|58 44:3 5|58 12:3 6|74 22:3 7|30 10:3 8|85 98:3 9|95 14:3 10|19 44:4 1|33 87:4 2|72 70:4 3|94 50:4 4|96 62:4 5|44 78:4 6|38 10:4 7|9 18:4 8|19 41:4 9|10 57:4 10|61 70:5 1|33 35:5 2|2 92:5 3|26 38:5 4|14 8:5 5|74 34:5 6|11 21:5 7|75 15:5 8|28 75:5 9|71 88:5 10|72 2:6 1|6 15:6 2|21 52:6 3|92 41:6 4|9 7:6 5|100 60:6 6|57 69:6 7|99 61:6 8|73 70:6 9|27 75:6 10|34 13:7 1|68 69:7 2|96 80:7 3|91 96:7 4|21 16:7 5|99 86:7 6|71 32:7 7|18 44:7 8|81 72:7 9|69 18:7 10|41 73:8 1|36 85:8 2|63 36:8 3|85 74:8 4|59 25:8 5|36 97:8 6|42 92:8 7|63 63:8 8|38 70:8 9|42 89:8 10|33 95:9 1|40 42:9 2|21 42:9 3|4 75:9 4|26 31:9 5|72 99:9 6|21 38:9 7|2 73:9 8|5 46:9 9|5 90:9 10|18 62:10 1|24 86:10 2|50 33:10 3|2 72:10 4|17 60:10 5|54 5:10 6|39 83:10 7|63 98:10 8|10 98:10 9|89 14:10 10</relation>
    <relation name="R121" arity="2" nbTuples="100" semantics="soft" defaultCost="infinity">95 45:1 1|91 55:1 2|69 12:1 3|63 3:1 4|40 41:1 5|65 84:1 6|96 11:1 7|57 17:1 8|70 28:1 9|37 97:1 10|89 30:2 1|4 90:2 2|44 18:2 3|64 75:2 4|99 47:2 5|41 50:2 6|49 87:2 7|40 28:2 8|95 25:2 9|62 92:2 10|9 36:3 1|86 40:3 2|57 39:3 3|51 53:3 4|19 88:3 5|18 36:3 6|68 92:3 7|31 38:3 8|41 26:3 9|3 37:3 10|67 36:4 1|45 77:4 2|94 14:4 3|53 95:4 4|95 58:4 5|41 16:4 6|10 56:4 7|54 23:4 8|35 89:4 9|51 76:4 10|51 84:5 1|97 67:5 2|37 35:5 3|72 21:5 4|8 72:5 5|64 75:5 6|74 67:5 7|86 29:5 8|22 26:5 9|9 60:5 10|73 1:6 1|97 57:6 2|99 97:6 3|3 79:6 4|12 40:6 5|41 37:6 6|12 13:6 7|61 54:6 8|82 94:6 9|21 46:6 10|10 30:7 1|52 22:7 2|51 74:7 3|74 44:7 4|78 43:7 5|69 78:7 6|88 33:7 7|46 72:7 8|13 11:7 9|10 59:7 10|23 4:8 1|66 36:8 2|23 92:8 3|91 74:8 4|52 46:8 5|21 43:8 6|46 82:8 7|100 85:8 8|16 20:8 9|82 59:8 10|59 6:9 1|54 92:9 2|25 32:9 3|31 90:9 4|25 15:9 5|25 71:9 6|82 28:9 7|93 23:9 8|85 71:9 9|46 79:9 10|43 27:10 1|68 73:10 2|4 39:10 3|13 13:10 4|18 25:10 5|13 21:10 6|30 11:10 7|37 3:10 8|93 6:10 9|38 36:10 10</relation>
    <relation name="R122" arity="2" nbTuples="100" semantics="soft" defaultCost="infinity">14 28:1 1|22 49:1 2|37 43:1 3|88 27:1 4|11 77:1 5|68 68:1 6|9 80:1 7|50 59:1 8|54 92:1 9|29 80:1 10|99 18:2 1|97 25:2 2|65 59:2 3|64 63:2 4|48 48:2 5|47 70:2 6|67 29:2 7|76 60:2 8|45 20:2 9|20 5:2 10|84 82:3 1|18 1:3 2|93 22:3 3|10 46:3 4|58 82:3 5|9 97:3 6|84 10:3 7|2 86:3 8|24 37:3 9|100 96:3 10|37 21:4 1|8 69:4 2|5 47:4 3|65 20:4 4|81 61:4 5|93 22:4 6|33 90:4 7|32 25:4 8|91 39:4 9|28 85:4 10|8 98:5 1|54 50:5 2|2 98:5 3|81 22:5 4|37 22:5 5|96 36:5 6|74 66:5 7|37 12:5 8|31 63:5 9|95 48:5 10|62 13:6 1|1 55:6 2|46 56:6 3|4 30:6 4|31 6:6 5|35 43:6 6|88 4:6 7|40 60:6 8|22 90:6 9|38 74:6 10|29 9:7 1|92 98:7 2|31 30:7 3|39 9:7 4|9 56:7 5|53 40:7 6|98 6:7 7|4 17:7 8|98 29:7 9|94 29:7 10|88 33:8 1|50 34:8 2|63 77:8 3|83 72:8 4|17 52:8 5|17 40:8 6|63 64:8 7|28 71:8 8|68 27:8 9|59 44:8 10|58 51:9 1|84 68:9 2|78 16:9 3|38 12:9 4|6 14:9 5|62 66:9 6|16 32:9 7|36 79:9 8|91 93:9 9|32 66:9 10|64 91:10 1|25 47:10 2|9 8:10 3|96 35:10 4|72 15:10 5|53 47:10 6|83 17:10 7|91 4:10 8|65 53:10 9|40 9:10 10</relation>
    <relation name="R123" arity="2" nbTuples="100" semantics="soft" defaultCost="infinity">13 71:1 1|24 44:1 2|6 14:1 3|92 89:1 4|61 11:1 5|76 93:1 6|48 50:1 7|70 36:1 8|34 15:1 9|9 7:1 10|35 13:2 1|88 88:2 2|23 66:2 3|63 68:2 4|30 74:2 5|7 49:2 6|94 22:2 7|38 83:2 8|72 7:2 9|59 77:2 10|53 8:3 1|92 38:3 2|10 37:3 3|32 78:3 4|26 45:3 5|95 4:3 6|48 20:3 7|66 3:3 8|23 96:3 9|26 7:3 10|1 25:4 1|72 70:4 2|86 1:4 3|8 98:4 4|63 2:4 5|61 86:4 6|31 17:4 7|1 6:4 8|13 72:4 9|50 16:4 10|37 94:5 1|18 41:5 2|23 84:5 3|71 34:5 4|40 47:5 5|22 87:5 6|45 99:5 7|11 60:5 8|45 15:5 9|20 6:5 10|93 20:6 1|62 52:6 2|50 7:6 3|63 33:6 4|28 70:6 5|44 27:6 6|47 79:6 7|24 45:6 8|40 76:6 9|43 7:6 10|64 89:7 1|7 24:7 2|69 28:7 3|73 33:7 4|28 38:7 5|97 57:7 6|1 11:7 7|53 88:7 8|95 77:7 9|87 26:7 10|54 35:8 1|55 14:8 2|66 35:8 3|12 1:8 4|22 3:8 5|78 22:8 6|67 31:8 7|78 31:8 8|48 95:8 9|34 33:8 10|97 28:9 1|86 88:9 2|39 69:9 3|63 88:9 4|48 77:9 5|74 22:9 6|55 88:9 7|13 18:9 8|44 52:9 9|27 19:9 10|26 33:10 1|48 78:10 2|83 53:10 3|28 90:10 4|78 74:10 5|76 63:10 6|55 65:10 7|62 5:10 8|79 81:10 9|97 66:10 10</relation>
    <relation name="R124" arity="2" nbTuples="100" semantics="soft" defaultCost="infinity">68 61:1 1|77 74:1 2|31 20:1 3|29 64:1 4|21 20:1 5|82 28:1 6|72 62:1 7|55 18:1 8|5 75:1 9|21 54:1 10|58 90:2 1|93 32:2 2|97 22:2 3|62 89:2 4|47 91:2 5|95 12:2 6|10 57:2 7|95 66:2 8|4 64:2 9|13 19:2 10|96 15:3 1|4 93:3 2|83 86:3 3|99 100:3 4|7 32:3 5|92 72:3 6|88 12:3 7|22 38:3 8|95 53:3 9|46 23:3 10|85 3:4 1|19 76:4 2|61 64:4 3|82 49:4 4|34 1:4 5|16 87:4 6|14 100:4 7|4 56:4 8|63 15:4 9|80 93:4 10|3 91:5 1|75 36:5 2|99 62:5 3|93 68:5 4|2 13:5 5|75 54:5 6|32 90:5 7|62 77:5 8|100 74:5 9|89 99:5 10|63 81:6 1|96 20:6 2|95 56:6 3|71 9:6 4|91 2:6 5|20 99:6 6|11 85:6 7|56 55:6 8|10 56:6 9|16 27:6 10|87 96:7 1|21 65:7 2|35 48:7 3|87 37:7 4|88 23:7 5|30 10:7 6|78 76:7 7|11 61:7 8|69 32:7 9|95 83:7 10|41 1:8 1|13 99:8 2|62 70:8 3|46 58:8 4|100 67:8 5|78 88:8 6|85 2:8 7|2 89:8 8|85 62:8 9|87 38:8 10|80 62:9 1|67 100:9 2|3 56:9 3|38 9:9 4|49 28:9 5|9 68:9 6|35 50:9 7|96 24:9 8|22 14:9 9|87 14:9 10|14 11:10 1|79 70:10 2|85 32:10 3|36 36:10 4|75 98:10 5|69 9:10 6|65 54:10 7|27 52:10 8|13 90:10 9|12 5:10 10</relation>
    <relation name="R125" arity="2" nbTuples="100" semantics="soft" defaultCost="infinity">26 98:1 1|64 56:1 2|8 76:1 3|51 51:1 4|39 8:1 5|77 85:1 6|94 66:1 7|84 43:1 8|33 100:1 9|27 45:1 10|84 27:2 1|68 31:2 2|22 98:2 3|39 74:2 4|78 70:2 5|99 52:2 6|83 77:2 7|18 9:2 8|10 29:2 9|25 24:2 10|24 95:3 1|18 96:3 2|28 3:3 3|3 51:3 4|64 77:3 5|71 72:3 6|87 67:3 7|83 72:3 8|16 76:3 9|1 86:3 10|23 65:4 1|79 52:4 2|45 39:4 3|64 48:4 4|26 38:4 5|80 2:4 6|47 39:4 7|99 39:4 8|29 56:4 9|95 71:4 10|57 57:5 1|92 90:5 2|91 55:5 3|33 49:5 4|3 27:5 5|68 31:5 6|26 95:5 7|72 72:5 8|43 72:5 9|69 81:5 10|23 95:6 1|69 27:6 2|61 3:6 3|93 94:6 4|41 7:6 5|1 82:6 6|20 49:6 7|94 19:6 8|91 38:6 9|51 4:6 10|74 41:7 1|63 14:7 2|30 31:7 3|77 32:7 4|10 83:7 5|48 33:7 6|22 58:7 7|30 22:7 8|58 63:7 9|87 81:7 10|65 98:8 1|94 75:8 2|90 92:8 3|52 88:8 4|59 96:8 5|88 22:8 6|13 88:8 7|22 62:8 8|80 24:8 9|40 25:8 10|100 30:9 1|59 27:9 2|96 89:9 3|12 14:9 4|38 41:9 5|31 31:9 6|11 74:9 7|63 76:9 8|73 97:9 9|11 7:9 10|48 85:10 1|53 57:10 2|86 60:10 3|54 12:10 4|96 50:10 5|42 48:10 6|31 70:10 7|21 66:10 8|89 6:10 9|24 77:10 10</relation>
    <relation name="R126" arity="2" nbTuples="100" semantics="soft" defaultCost="infinity">11 68:1 1|14 88:1 2|79 42:1 3|15 1:1 4|92 17:1 5|26 80:1 6|31 6:1 7|74 95:1 8|55 47:1 9|30 21:1 10|60 95:2 1|23 78:2 2|53 46:2 3|63 60:2 4|68 68:2 5|8 3:2 6|25 68:2 7|70 33:2 8|61 61:2 9|7 30:2 10|74 33:3 1|18 32:3 2|60 2:3 3|81 38:3 4|14 33:3 5|2 4:3 6|31 47:3 7|21 53:3 8|44 82:3 9|93 62:3 10|90 81:4 1|37 4:4 2|11 66:4 3|99 30:4 4|69 56:4 5|99 14:4 6|53 72:4 7|53 62:4 8|49 75:4 9|21 7:4 10|52 20:5 1|34 96:5 2|87 27:5 3|38 92:5 4|29 21:5 5|90 40:5 6|2 30:5 7|38 25:5 8|62 28:5 9|24 7:5 10|89 57:6 1|34 99:6 2|3 52:6 3|57 31:6 4|82 33:6 5|89 85:6 6|40 75:6 7|74 40:6 8|91 37:6 9|35 30:6 10|22 72:7 1|31 72:7 2|61 36:7 3|43 95:7 4|31 16:7 5|65 50:7 6|56 58:7 7|45 79:7 8|95 45:7 9|42 60:7 10|51 58:8 1|96 67:8 2|45 4:8 3|39 95:8 4|79 38:8 5|47 90:8 6|93 91:8 7|30 56:8 8|83 41:8 9|61 99:8 10|59 77:9 1|38 26:9 2|65 12:9 3|80 76:9 4|75 69:9 5|68 65:9 6|14 100:9 7|48 49:9 8|68 48:9 9|30 78:9 10|80 51:10 1|27 68:10 2|69 89:10 3|13 63:10 4|14 11:10 5|75 69:10 6|21 52:10 7|88 39:10 8|89 39:10 9|63 38:10 10</relation>
    <relation name="R127" arity="2" nbTuples="100" semantics="soft" defaultCost="infinity">76 6:1 1|26 10:1 2|79 100:1 3|62 33:1 4|3 6:1 5|70 20:1 6|54 81:1 7|13 48:1 8|44 53:1 9|12 98:1 10|26 70:2 1|68 14:2 2|3 12:2 3|36 97:2 4|39 67:2 5|69 71:2 6|44 42:2 7|42 90:2 8|13 29:2 9|100 65:2 10|28 84:3 1|72 58:3 2|60 69:3 3|19 43:3 4|29 9:3 5|84 96:3 6|41 56:3 7|70 54:3 8|4 16:3 9|57 18:3 10|43 94:4 1|31 87:4 2|96 34:4 3|16 35:4 4|79 64:4 5|28 90:4 6|18 67:4 7|24 45:4 8|41 68:4 9|52 61:4 10|20 95:5 1|58 40:5 2|75 7:5 3|33 5:5 4|57 99:5 5|79 48:5 6|43 78:5 7|67 86:5 8|4 1:5 9|75 42:5 10|91 79:6 1|8 38:6 2|79 18:6 3|5 83:6 4|47 44:6 5|59 94:6 6|90 65:6 7|4 3:6 8|15 63:6 9|29 64:6 10|83 80:7 1|17 15:7 2|30 50:7 3|40 56:7 4|95 42:7 5|56 27:7 6|4 64:7 7|2 29:7 8|14 97:7 9|22 94:7 10|72 1:8 1|87 31:8 2|6 21:8 3|31 17:8 4|9 100:8 5|71 34:8 6|64 100:8 7|16 100:8 8|91 49:8 9|34 98:8 10|91 77:9 1|17 11:9 2|19 72:9 3|14 14:9 4|10 12:9 5|80 96:9 6|20 33:9 7|80 2:9 8|79 67:9 9|4 65:9 10|95 90:10 1|67 74:10 2|45 78:10 3|32 40:10 4|95 92:10 5|57 85:10 6|58 10:10 7|69 20:10 8|21 87:10 9|45 25:10 10</relation>
    <relation name="R128" arity="2" nbTuples="100" semantics="soft" defaultCost="infinity">50 94:1 1|64 22:1 2|95 98:1 3|98 38:1 4|29 86:1 5|92 2:1 6|43 79:1 7|87 64:1 8|55 2:1 9|35 49:1 10|86 55:2 1|77 32:2 2|91 27:2 3|33 20:2 4|33 19:2 5|87 64:2 6|48 88:2 7|57 56:2 8|18 21:2 9|52 67:2 10|77 42:3 1|38 93:3 2|30 96:3 3|66 5:3 4|62 34:3 5|32 69:3 6|23 94:3 7|71 4:3 8|19 8:3 9|21 70:3 10|9 24:4 1|25 12:4 2|18 81:4 3|80 91:4 4|69 21:4 5|80 22:4 6|68 14:4 7|54 86:4 8|34 84:4 9|28 40:4 10|45 47:5 1|21 43:5 2|21 75:5 3|6 42:5 4|38 69:5 5|47 5:5 6|34 49:5 7|80 60:5 8|55 49:5 9|52 20:5 10|49 55:6 1|32 87:6 2|12 50:6 3|39 2:6 4|59 60:6 5|30 97:6 6|95 87:6 7|68 15:6 8|41 46:6 9|47 12:6 10|65 29:7 1|62 36:7 2|66 99:7 3|67 68:7 4|52 29:7 5|84 47:7 6|74 5:7 7|93 59:7 8|54 38:7 9|30 54:7 10|80 95:8 1|41 65:8 2|40 56:8 3|6 57:8 4|83 17:8 5|83 88:8 6|22 2:8 7|4 89:8 8|91 35:8 9|81 50:8 10|35 15:9 1|91 20:9 2|89 67:9 3|21 38:9 4|68 20:9 5|68 91:9 6|17 18:9 7|36 88:9 8|96 24:9 9|65 13:9 10|22 81:10 1|84 52:10 2|37 14:10 3|89 53:10 4|9 94:10 5|9 85:10 6|28 85:10 7|30 99:10 8|9 87:10 9|16 42:10 10</relation>
    <relation name="R129" arity="2" nbTuples="100" semantics="soft" defaultCost="infinity">74 16:1 1|93 65:1 2|28 57:1 3|22 82:1 4|40 61:1 5|22 77:1 6|56 47:1 7|79 18:1 8|85 41:1 9|15 65:1 10|46 28:2 1|67 43:2 2|38 45:2 3|66 38:2 4|87 4:2 5|13 47:2 6|84 78:2 7|69 23:2 8|36 85:2 9|88 91:2 10|13 2:3 1|77 92:3 2|87 5:3 3|62 90:3 4|34 80:3 5|95 14:3 6|82 81:3 7|56 53:3 8|69 4:3 9|60 100:3 10|99 32:4 1|99 55:4 2|71 69:4 3|24 28:4 4|72 12:4 5|72 48:4 6|42 30:4 7|55 74:4 8|23 16:4 9|22 37:4 10|33 38:5 1|17 72:5 2|17 77:5 3|56 79:5 4|59 69:5 5|83 90:5 6|67 57:5 7|53 77:5 8|62 70:5 9|24 100:5 10|50 85:6 1|69 76:6 2|92 83:6 3|35 60:6 4|7 23:6 5|98 95:6 6|16 50:6 7|22 47:6 8|52 47:6 9|29 35:6 10|45 72:7 1|59 20:7 2|95 64:7 3|18 55:7 4|54 3:7 5|67 83:7 6|60 24:7 7|47 12:7 8|41 97:7 9|98 83:7 10|71 91:8 1|57 96:8 2|32 18:8 3|20 70:8 4|100 64:8 5|62 14:8 6|46 14:8 7|22 97:8 8|34 87:8 9|87 98:8 10|65 94:9 1|2 42:9 2|96 80:9 3|99 46:9 4|80 58:9 5|6 74:9 6|11 70:9 7|1 18:9 8|6 80:9 9|14 92:9 10|19 24:10 1|22 49:10 2|79 39:10 3|11 29:10 4|78 89:10 5|27 49:10 6|95 41:10 7|80 77:10 8|97 11:10 9|14 98:10 10</relation>
    <relation name="R130" arity="2" nbTuples="100" semantics="soft" defaultCost="infinity">38 92:1 1|4 81:1 2|93 82:1 3|94 63:1 4|15 1:1 5|66 23:1 6|72 29:1 7|47 94:1 8|98 32:1 9|83 68:1 10|73 56:2 1|15 71:2 2|24 28:2 3|17 67:2 4|21 97:2 5|80 12:2 6|30 73:2 7|44 25:2 8|81 36:2 9|20 63:2 10|97 89:3 1|72 81:3 2|14 16:3 3|53 39:3 4|51 43:3 5|49 70:3 6|64 30:3 7|10 69:3 8|33 47:3 9|94 41:3 10|45 66:4 1|3 77:4 2|36 63:4 3|39 67:4 4|91 67:4 5|61 3:4 6|83 34:4 7|77 77:4 8|96 97:4 9|73 35:4 10|72 31:5 1|43 80:5 2|55 53:5 3|44 23:5 4|41 57:5 5|76 67:5 6|80 57:5 7|56 75:5 8|99 64:5 9|40 13:5 10|66 96:6 1|2 75:6 2|51 82:6 3|4 16:6 4|6 28:6 5|18 61:6 6|95 41:6 7|8 44:6 8|5 50:6 9|38 56:6 10|80 58:7 1|58 72:7 2|28 94:7 3|58 51:7 4|51 11:7 5|35 35:7 6|81 24:7 7|61 56:7 8|9 17:7 9|13 33:7 10|22 8:8 1|59 100:8 2|86 100:8 3|11 48:8 4|39 22:8 5|45 25:8 6|87 1:8 7|36 86:8 8|43 3:8 9|64 6:8 10|59 78:9 1|80 25:9 2|73 39:9 3|44 11:9 4|2 84:9 5|82 44:9 6|2 94:9 7|43 56:9 8|11 37:9 9|81 80:9 10|92 81:10 1|18 33:10 2|22 11:10 3|100 8:10 4|36 34:10 5|95 25:10 6|8 15:10 7|44 61:10 8|91 58:10 9|22 18:10 10</relation>
    <relation name="R131" arity="2" nbTuples="100" semantics="soft" defaultCost="infinity">42 30:1 1|19 30:1 2|91 48:1 3|28 79:1 4|20 36:1 5|76 13:1 6|74 92:1 7|1 72:1 8|12 46:1 9|56 1:1 10|95 26:2 1|84 18:2 2|94 6:2 3|95 14:2 4|79 92:2 5|43 22:2 6|64 66:2 7|91 39:2 8|54 4:2 9|40 30:2 10|62 7:3 1|68 20:3 2|60 55:3 3|47 85:3 4|21 70:3 5|72 7:3 6|28 87:3 7|50 91:3 8|50 58:3 9|91 70:3 10|73 29:4 1|51 13:4 2|10 65:4 3|85 21:4 4|38 69:4 5|66 63:4 6|20 79:4 7|63 11:4 8|7 2:4 9|62 59:4 10|44 66:5 1|49 96:5 2|42 98:5 3|98 47:5 4|3 8:5 5|16 78:5 6|32 53:5 7|53 27:5 8|29 72:5 9|87 79:5 10|56 34:6 1|58 33:6 2|77 30:6 3|34 93:6 4|91 27:6 5|68 38:6 6|23 55:6 7|13 26:6 8|34 49:6 9|38 2:6 10|38 59:7 1|25 25:7 2|95 79:7 3|87 76:7 4|19 50:7 5|94 53:7 6|95 25:7 7|72 29:7 8|2 30:7 9|88 59:7 10|79 33:8 1|99 62:8 2|94 58:8 3|37 43:8 4|15 94:8 5|38 33:8 6|8 43:8 7|25 35:8 8|53 17:8 9|36 97:8 10|72 47:9 1|45 24:9 2|53 71:9 3|33 34:9 4|59 17:9 5|56 96:9 6|14 10:9 7|18 35:9 8|54 70:9 9|91 96:9 10|57 35:10 1|97 51:10 2|53 1:10 3|75 96:10 4|55 62:10 5|54 31:10 6|64 82:10 7|77 43:10 8|96 98:10 9|13 10:10 10</relation>
    <relation name="R132" arity="2" nbTuples="100" semantics="soft" defaultCost="infinity">52 89:1 1|7 27:1 2|33 34:1 3|57 13:1 4|57 67:1 5|4 80:1 6|67 25:1 7|42 94:1 8|53 97:1 9|11 5:1 10|37 4:2 1|18 27:2 2|54 67:2 3|14 91:2 4|42 46:2 5|49 3:2 6|82 36:2 7|83 69:2 8|10 96:2 9|86 17:2 10|30 31:3 1|65 5:3 2|80 7:3 3|52 52:3 4|1 54:3 5|1 45:3 6|76 71:3 7|14 67:3 8|24 48:3 9|67 56:3 10|76 21:4 1|74 80:4 2|36 77:4 3|71 21:4 4|17 49:4 5|7 79:4 6|17 11:4 7|45 88:4 8|84 64:4 9|7 7:4 10|8 10:5 1|20 84:5 2|63 87:5 3|37 20:5 4|26 68:5 5|74 39:5 6|75 58:5 7|82 86:5 8|100 42:5 9|84 75:5 10|19 88:6 1|65 99:6 2|53 95:6 3|36 72:6 4|65 6:6 5|61 12:6 6|19 9:6 7|50 100:6 8|12 66:6 9|22 17:6 10|70 61:7 1|51 85:7 2|78 16:7 3|14 28:7 4|95 65:7 5|81 56:7 6|85 47:7 7|99 42:7 8|51 17:7 9|26 69:7 10|82 74:8 1|40 82:8 2|73 6:8 3|9 27:8 4|88 21:8 5|100 58:8 6|29 69:8 7|81 40:8 8|62 3:8 9|63 85:8 10|44 6:9 1|4 80:9 2|35 28:9 3|2 48:9 4|23 86:9 5|95 27:9 6|60 75:9 7|67 17:9 8|71 5:9 9|4 34:9 10|55 4:10 1|76 36:10 2|69 82:10 3|21 29:10 4|55 13:10 5|18 39:10 6|53 3:10 7|39 40:10 8|100 50:10 9|17 74:10 10</relation>
    <relation name="R133" arity="2" nbTuples="100" semantics="soft" defaultCost="infinity">27 40:1 1|32 25:1 2|14 37:1 3|12 47:1 4|80 18:1 5|2 21:1 6|59 70:1 7|35 89:1 8|4 6:1 9|30 63:1 10|73 3:2 1|20 35:2 2|31 41:2 3|13 25:2 4|17 25:2 5|54 61:2 6|33 25:2 7|83 89:2 8|97 91:2 9|59 3:2 10|57 53:3 1|39 45:3 2|30 64:3 3|72 80:3 4|81 52:3 5|32 69:3 6|73 82:3 7|51 67:3 8|19 50:3 9|1 48:3 10|41 60:4 1|31 19:4 2|16 98:4 3|21 37:4 4|70 80:4 5|13 18:4 6|99 20:4 7|39 67:4 8|9 35:4 9|46 96:4 10|86 56:5 1|98 46:5 2|44 34:5 3|41 83:5 4|63 30:5 5|67 12:5 6|88 83:5 7|43 47:5 8|76 58:5 9|41 44:5 10|1 91:6 1|17 40:6 2|15 69:6 3|74 31:6 4|5 76:6 5|59 82:6 6|70 18:6 7|52 47:6 8|12 61:6 9|10 21:6 10|90 98:7 1|30 99:7 2|100 89:7 3|50 68:7 4|84 98:7 5|79 40:7 6|84 9:7 7|5 84:7 8|34 52:7 9|32 57:7 10|66 85:8 1|62 83:8 2|14 68:8 3|6 80:8 4|78 53:8 5|22 67:8 6|32 58:8 7|51 76:8 8|38 26:8 9|3 98:8 10|48 84:9 1|62 23:9 2|89 2:9 3|70 3:9 4|22 1:9 5|26 72:9 6|91 53:9 7|86 33:9 8|1 60:9 9|15 46:9 10|73 84:10 1|78 37:10 2|54 3:10 3|50 39:10 4|92 85:10 5|75 36:10 6|7 62:10 7|73 5:10 8|33 28:10 9|70 82:10 10</relation>
    <relation name="R134" arity="2" nbTuples="100" semantics="soft" defaultCost="infinity">36 49:1 1|16 52:1 2|51 81:1 3|93 47:1 4|31 89:1 5|65 85:1 6|48 29:1 7|21 90:1 8|24 34:1 9|42 67:1 10|28 33:2 1|39 75:2 2|51 83:2 3|48 79:2 4|75 67:2 5|45 59:2 6|99 55:2 7|62 3:2 8|46 14:2 9|62 58:2 10|46 26:3 1|76 66:3 2|79 10:3 3|76 57:3 4|94 12:3 5|1 16:3 6|52 60:3 7|52 46:3 8|63 59:3 9|100 14:3 10|42 75:4 1|70 75:4 2|99 71:4 3|3 57:4 4|84 7:4 5|85 61:4 6|89 92:4 7|36 85:4 8|3 67:4 9|10 2:4 10|19 26:5 1|54 25:5 2|96 59:5 3|78 80:5 4|93 42:5 5|58 68:5 6|73 73:5 7|26 39:5 8|14 24:5 9|55 97:5 10|79 14:6 1|5 95:6 2|86 49:6 3|61 2:6 4|78 49:6 5|17 8:6 6|89 94:6 7|88 58:6 8|41 21:6 9|26 100:6 10|45 29:7 1|45 39:7 2|89 47:7 3|98 30:7 4|64 29:7 5|38 6:7 6|86 98:7 7|67 47:7 8|51 9:7 9|76 92:7 10|67 39:8 1|31 80:8 2|96 83:8 3|97 61:8 4|53 68:8 5|21 36:8 6|98 88:8 7|66 25:8 8|97 84:8 9|100 15:8 10|84 19:9 1|31 41:9 2|50 72:9 3|98 74:9 4|16 84:9 5|24 26:9 6|47 92:9 7|60 83:9 8|19 62:9 9|37 52:9 10|50 96:10 1|93 63:10 2|55 14:10 3|33 22:10 4|4 27:10 5|26 97:10 6|25 12:10 7|46 34:10 8|84 64:10 9|11 60:10 10</relation>
    <relation name="R135" arity="2" nbTuples="100" semantics="soft" defaultCost="infinity">92 50:1 1|97 79:1 2|43 11:1 3|48 100:1 4|38 67:1 5|25 32:1 6|93 58:1 7|98 67:1 8|3 10:1 9|9 41:1 10|70 61:2 1|18 84:2 2|79 92:2 3|30 15:2 4|76 1:2 5|37 91:2 6|46 35:2 7|96 58:2 8|92 37:2 9|61 13:2 10|69 6:3 1|46 21:3 2|1 61:3 3|55 36:3 4|14 87:3 5|80 50:3 6|76 15:3 7|67 88:3 8|30 20:3 9|91 59:3 10|13 26:4 1|80 61:4 2|7 40:4 3|14 60:4 4|21 71:4 5|99 18:4 6|31 79:4 7|96 22:4 8|94 93:4 9|20 74:4 10|62 94:5 1|46 44:5 2|23 98:5 3|40 43:5 4|26 69:5 5|52 66:5 6|35 33:5 7|92 93:5 8|3 78:5 9|43 50:5 10|58 20:6 1|28 51:6 2|30 22:6 3|42 4:6 4|53 72:6 5|71 39:6 6|64 75:6 7|48 36:6 8|53 53:6 9|21 53:6 10|84 85:7 1|25 56:7 2|16 36:7 3|85 98:7 4|11 41:7 5|5 70:7 6|72 60:7 7|48 52:7 8|71 88:7 9|16 19:7 10|18 25:8 1|32 13:8 2|51 45:8 3|6 76:8 4|98 44:8 5|94 64:8 6|10 74:8 7|15 94:8 8|64 50:8 9|53 49:8 10|41 94:9 1|14 64:9 2|26 41:9 3|72 45:9 4|1 36:9 5|28 33:9 6|100 88:9 7|11 87:9 8|66 94:9 9|98 95:9 10|48 56:10 1|31 59:10 2|54 7:10 3|44 41:10 4|53 10:10 5|34 85:10 6|41 86:10 7|56 39:10 8|62 95:10 9|43 52:10 10</relation>
    <relation name="R136" arity="2" nbTuples="100" semantics="soft" defaultCost="infinity">65 60:1 1|2 94:1 2|21 29:1 3|68 76:1 4|73 17:1 5|46 71:1 6|53 35:1 7|27 79:1 8|80 61:1 9|6 24:1 10|70 8:2 1|86 34:2 2|33 96:2 3|97 45:2 4|15 93:2 5|63 21:2 6|98 34:2 7|43 11:2 8|81 3:2 9|9 65:2 10|10 71:3 1|43 23:3 2|41 38:3 3|36 69:3 4|70 76:3 5|41 42:3 6|100 56:3 7|90 74:3 8|63 99:3 9|19 76:3 10|45 2:4 1|63 88:4 2|34 85:4 3|27 76:4 4|48 25:4 5|1 65:4 6|53 45:4 7|97 31:4 8|66 21:4 9|58 51:4 10|47 40:5 1|36 84:5 2|25 72:5 3|86 3:5 4|85 57:5 5|74 5:5 6|94 89:5 7|81 58:5 8|49 91:5 9|11 90:5 10|76 73:6 1|17 11:6 2|14 76:6 3|100 75:6 4|80 42:6 5|25 18:6 6|28 2:6 7|54 83:6 8|54 99:6 9|20 43:6 10|70 33:7 1|67 39:7 2|73 39:7 3|78 18:7 4|18 5:7 5|76 34:7 6|42 12:7 7|99 73:7 8|53 67:7 9|25 8:7 10|33 94:8 1|32 57:8 2|94 5:8 3|88 87:8 4|74 37:8 5|30 70:8 6|33 36:8 7|68 98:8 8|73 94:8 9|70 66:8 10|5 99:9 1|92 50:9 2|14 45:9 3|56 94:9 4|28 50:9 5|45 45:9 6|88 65:9 7|85 93:9 8|95 45:9 9|29 60:9 10|33 12:10 1|49 65:10 2|91 88:10 3|41 21:10 4|97 30:10 5|94 74:10 6|76 42:10 7|3 54:10 8|44 91:10 9|76 61:10 10</relation>
    <relation name="R137" arity="2" nbTuples="100" semantics="soft" defaultCost="infinity">63 56:1 1|80 82:1 2|76 15:1 3|73 64:1 4|74 61:1 5|76 6:1 6|38 59:1 7|32 90:1 8|46 11:1 9|3 99:1 10|18 47:2 1|90 67:2 2|36 93:2 3|43 75:2 4|77 82:2 5|72 88:2 6|39 29:2 7|65 39:2 8|63 90:2 9|64 13:2 10|13 41:3 1|61 18:3 2|85 43:3 3|15 91:3 4|89 48:3 5|8 25:3 6|68 89:3 7|13 36:3 8|92 27:3 9|77 15:3 10|99 95:4 1|47 36:4 2|14 47:4 3|49 32:4 4|47 46:4 5|34 9:4 6|15 57:4 7|97 54:4 8|15 86:4 9|92 29:4 10|33 2:5 1|52 81:5 2|44 92:5 3|71 69:5 4|40 82:5 5|62 35:5 6|97 95:5 7|87 51:5 8|69 79:5 9|11 60:5 10|82 12:6 1|13 100:6 2|97 29:6 3|59 33:6 4|86 43:6 5|21 28:6 6|67 3:6 7|11 40:6 8|43 50:6 9|83 12:6 10|78 29:7 1|40 70:7 2|56 19:7 3|79 31:7 4|75 65:7 5|10 26:7 6|25 71:7 7|57 75:7 8|22 7:7 9|82 61:7 10|83 81:8 1|53 53:8 2|42 1:8 3|94 96:8 4|25 10:8 5|68 49:8 6|43 75:8 7|48 61:8 8|66 69:8 9|53 9:8 10|86 17:9 1|52 80:9 2|6 66:9 3|48 66:9 4|44 83:9 5|91 83:9 6|44 96:9 7|87 14:9 8|71 81:9 9|27 22:9 10|89 93:10 1|53 14:10 2|75 80:10 3|59 23:10 4|73 45:10 5|47 79:10 6|58 53:10 7|86 87:10 8|25 32:10 9|19 68:10 10</relation>
    <relation name="R138" arity="2" nbTuples="100" semantics="soft" defaultCost="infinity">84 25:1 1|49 52:1 2|8 52:1 3|51 94:1 4|66 3:1 5|63 49:1 6|93 39:1 7|10 24:1 8|3 10:1 9|49 24:1 10|35 92:2 1|3 27:2 2|98 45:2 3|26 21:2 4|79 56:2 5|98 85:2 6|32 37:2 7|39 34:2 8|3 44:2 9|5 100:2 10|90 72:3 1|14 72:3 2|82 75:3 3|21 39:3 4|58 5:3 5|80 5:3 6|19 74:3 7|83 98:3 8|23 2:3 9|96 81:3 10|100 53:4 1|88 100:4 2|70 48:4 3|59 26:4 4|40 83:4 5|72 40:4 6|44 27:4 7|6 80:4 8|46 11:4 9|57 39:4 10|11 82:5 1|20 11:5 2|17 80:5 3|9 88:5 4|64 74:5 5|97 34:5 6|36 82:5 7|59 73:5 8|25 15:5 9|54 13:5 10|48 16:6 1|91 26:6 2|65 60:6 3|67 12:6 4|12 57:6 5|95 44:6 6|38 52:6 7|78 57:6 8|80 47:6 9|34 60:6 10|77 77:7 1|9 88:7 2|41 69:7 3|77 62:7 4|39 67:7 5|65 34:7 6|21 58:7 7|100 3:7 8|66 54:7 9|31 39:7 10|45 72:8 1|50 37:8 2|100 73:8 3|72 9:8 4|93 11:8 5|30 77:8 6|93 53:8 7|4 76:8 8|3 70:8 9|49 67:8 10|76 57:9 1|8 88:9 2|3 60:9 3|38 98:9 4|86 51:9 5|73 66:9 6|89 30:9 7|40 28:9 8|65 17:9 9|14 3:9 10|58 83:10 1|11 77:10 2|81 44:10 3|98 85:10 4|84 51:10 5|98 6:10 6|41 54:10 7|72 55:10 8|87 92:10 9|76 3:10 10</relation>
    <relation name="R139" arity="2" nbTuples="100" semantics="soft" defaultCost="infinity">75 45:1 1|65 67:1 2|21 16:1 3|67 38:1 4|40 75:1 5|27 76:1 6|14 50:1 7|69 53:1 8|48 100:1 9|17 87:1 10|100 97:2 1|59 3:2 2|32 49:2 3|47 46:2 4|41 64:2 5|70 71:2 6|99 97:2 7|61 35:2 8|41 47:2 9|33 6:2 10|34 72:3 1|84 32:3 2|76 100:3 3|45 76:3 4|52 3:3 5|94 20:3 6|11 41:3 7|9 20:3 8|16 91:3 9|80 78:3 10|69 57:4 1|45 47:4 2|72 77:4 3|3 71:4 4|77 12:4 5|73 23:4 6|47 23:4 7|72 24:4 8|2 74:4 9|22 29:4 10|50 26:5 1|89 70:5 2|46 24:5 3|8 92:5 4|30 49:5 5|44 72:5 6|81 92:5 7|95 20:5 8|9 30:5 9|56 79:5 10|22 47:6 1|18 90:6 2|83 98:6 3|78 73:6 4|82 43:6 5|38 76:6 6|64 10:6 7|34 96:6 8|52 74:6 9|77 8:6 10|4 96:7 1|47 78:7 2|100 12:7 3|15 100:7 4|13 68:7 5|64 6:7 6|92 28:7 7|77 4:7 8|86 23:7 9|9 96:7 10|55 6:8 1|35 50:8 2|79 67:8 3|7 68:8 4|61 18:8 5|95 100:8 6|11 19:8 7|52 24:8 8|93 4:8 9|57 23:8 10|79 85:9 1|33 90:9 2|12 88:9 3|55 65:9 4|2 5:9 5|27 76:9 6|50 18:9 7|18 69:9 8|55 10:9 9|22 41:9 10|91 8:10 1|22 68:10 2|44 55:10 3|36 92:10 4|16 30:10 5|6 73:10 6|22 3:10 7|42 48:10 8|23 64:10 9|81 10:10 10</relation>
    <relation name="R140" arity="2" nbTuples="100" semantics="soft" defaultCost="infinity">69 76:1 1|14 43:1 2|51 40:1 3|55 73:1 4|79 7:1 5|51 42:1 6|68 85:1 7|50 25:1 8|14 49:1 9|59 14:1 10|3 92:2 1|90 40:2 2|39 31:2 3|70 76:2 4|20 69:2 5|77 70:2 6|30 69:2 7|60 88:2 8|87 14:2 9|90 95:2 10|26 62:3 1|74 93:3 2|70 54:3 3|74 69:3 4|77 45:3 5|71 1:3 6|59 25:3 7|5 93:3 8|85 65:3 9|61 79:3 10|8 80:4 1|37 58:4 2|66 11:4 3|81 2:4 4|49 67:4 5|85 43:4 6|60 14:4 7|42 51:4 8|100 97:4 9|93 78:4 10|83 88:5 1|36 86:5 2|94 3:5 3|72 87:5 4|85 98:5 5|100 33:5 6|90 64:5 7|42 73:5 8|63 53:5 9|54 33:5 10|30 33:6 1|91 22:6 2|47 70:6 3|77 76:6 4|86 1:6 5|28 31:6 6|50 67:6 7|87 6:6 8|78 83:6 9|17 85:6 10|60 64:7 1|27 58:7 2|72 20:7 3|96 36:7 4|99 10:7 5|84 76:7 6|93 8:7 7|35 70:7 8|3 58:7 9|94 26:7 10|99 18:8 1|80 57:8 2|69 70:8 3|98 94:8 4|12 67:8 5|75 16:8 6|85 6:8 7|65 28:8 8|1 48:8 9|85 50:8 10|56 39:9 1|92 86:9 2|56 21:9 3|43 25:9 4|60 8:9 5|41 76:9 6|1 45:9 7|94 2:9 8|21 71:9 9|89 8:9 10|37 90:10 1|21 49:10 2|73 63:10 3|82 2:10 4|25 44:10 5|65 80:10 6|55 36:10 7|27 12:10 8|16 39:10 9|76 11:10 10</relation>
    <relation name="R141" arity="2" nbTuples="100" semantics="soft" defaultCost="infinity">62 49:1 1|74 55:1 2|18 34:1 3|63 28:1 4|35 42:1 5|51 78:1 6|63 31:1 7|23 95:1 8|79 91:1 9|70 76:1 10|73 21:2 1|72 65:2 2|23 56:2 3|10 58:2 4|80 92:2 5|4 61:2 6|81 49:2 7|49 22:2 8|39 21:2 9|50 34:2 10|58 86:3 1|98 82:3 2|16 55:3 3|23 38:3 4|29 4:3 5|55 68:3 6|69 54:3 7|58 51:3 8|80 64:3 9|94 75:3 10|41 20:4 1|92 46:4 2|64 59:4 3|47 53:4 4|33 83:4 5|37 2:4 6|57 96:4 7|46 44:4 8|24 77:4 9|40 84:4 10|83 37:5 1|32 17:5 2|66 45:5 3|54 47:5 4|46 6:5 5|56 68:5 6|61 57:5 7|24 50:5 8|1 97:5 9|14 63:5 10|97 24:6 1|97 67:6 2|45 45:6 3|10 59:6 4|13 46:6 5|5 38:6 6|10 42:6 7|18 23:6 8|1 23:6 9|50 14:6 10|87 6:7 1|7 33:7 2|89 23:7 3|37 54:7 4|18 51:7 5|36 47:7 6|33 77:7 7|97 14:7 8|29 92:7 9|34 43:7 10|40 61:8 1|8 12:8 2|96 100:8 3|40 93:8 4|87 62:8 5|17 67:8 6|72 93:8 7|37 23:8 8|2 55:8 9|96 53:8 10|96 8:9 1|30 47:9 2|39 43:9 3|14 99:9 4|85 19:9 5|43 4:9 6|45 11:9 7|84 44:9 8|78 68:9 9|38 30:9 10|15 24:10 1|30 15:10 2|61 42:10 3|75 30:10 4|73 59:10 5|83 96:10 6|15 9:10 7|69 49:10 8|35 38:10 9|90 98:10 10</relation>
    <relation name="R142" arity="2" nbTuples="100" semantics="soft" defaultCost="infinity">63 90:1 1|18 47:1 2|30 34:1 3|15 59:1 4|98 40:1 5|3 31:1 6|93 31:1 7|39 16:1 8|19 53:1 9|80 99:1 10|58 79:2 1|11 48:2 2|22 25:2 3|25 96:2 4|7 87:2 5|4 73:2 6|3 39:2 7|98 92:2 8|59 10:2 9|61 39:2 10|82 41:3 1|29 22:3 2|4 57:3 3|51 62:3 4|55 44:3 5|52 65:3 6|12 7:3 7|75 87:3 8|29 65:3 9|39 37:3 10|80 20:4 1|69 71:4 2|96 75:4 3|8 28:4 4|90 72:4 5|12 30:4 6|53 45:4 7|3 13:4 8|91 50:4 9|42 87:4 10|81 79:5 1|76 13:5 2|33 3:5 3|10 10:5 4|25 1:5 5|16 89:5 6|17 13:5 7|56 47:5 8|48 26:5 9|6 86:5 10|26 43:6 1|74 70:6 2|56 12:6 3|6 80:6 4|65 75:6 5|90 100:6 6|2 9:6 7|83 70:6 8|26 46:6 9|87 80:6 10|25 26:7 1|49 33:7 2|39 39:7 3|43 6:7 4|91 89:7 5|69 37:7 6|95 4:7 7|66 37:7 8|18 61:7 9|52 65:7 10|43 86:8 1|42 46:8 2|27 51:8 3|41 9:8 4|91 11:8 5|34 88:8 6|38 30:8 7|60 35:8 8|70 55:8 9|90 78:8 10|97 22:9 1|83 19:9 2|51 77:9 3|55 31:9 4|27 55:9 5|39 13:9 6|3 18:9 7|95 90:9 8|10 83:9 9|66 91:9 10|42 73:10 1|72 41:10 2|59 6:10 3|73 81:10 4|14 3:10 5|35 11:10 6|39 53:10 7|80 82:10 8|3 42:10 9|10 73:10 10</relation>
    <relation name="R143" arity="2" nbTuples="100" semantics="soft" defaultCost="infinity">40 23:1 1|40 24:1 2|72 7:1 3|8 20:1 4|8 66:1 5|65 28:1 6|49 28:1 7|86 83:1 8|89 75:1 9|8 55:1 10|47 50:2 1|18 97:2 2|58 15:2 3|83 67:2 4|71 74:2 5|80 36:2 6|15 95:2 7|4 35:2 8|32 35:2 9|40 88:2 10|71 93:3 1|97 64:3 2|99 44:3 3|15 28:3 4|80 47:3 5|4 24:3 6|44 38:3 7|30 10:3 8|67 3:3 9|85 3:3 10|59 7:4 1|99 93:4 2|63 77:4 3|94 24:4 4|58 2:4 5|10 64:4 6|56 61:4 7|64 92:4 8|90 42:4 9|73 29:4 10|1 95:5 1|59 59:5 2|19 70:5 3|89 88:5 4|74 66:5 5|51 31:5 6|62 20:5 7|20 100:5 8|36 35:5 9|39 43:5 10|77 15:6 1|80 22:6 2|61 71:6 3|27 90:6 4|47 92:6 5|87 68:6 6|36 57:6 7|8 81:6 8|6 15:6 9|33 18:6 10|34 12:7 1|45 54:7 2|94 56:7 3|63 93:7 4|28 15:7 5|25 71:7 6|49 16:7 7|72 48:7 8|92 46:7 9|39 80:7 10|60 39:8 1|68 67:8 2|99 72:8 3|11 24:8 4|46 45:8 5|49 66:8 6|23 44:8 7|78 12:8 8|40 53:8 9|100 18:8 10|9 85:9 1|95 95:9 2|81 16:9 3|100 72:9 4|45 85:9 5|16 18:9 6|53 59:9 7|99 36:9 8|78 28:9 9|80 31:9 10|18 83:10 1|19 19:10 2|39 20:10 3|91 81:10 4|34 14:10 5|58 83:10 6|79 98:10 7|86 20:10 8|59 76:10 9|31 30:10 10</relation>
    <relation name="R144" arity="2" nbTuples="100" semantics="soft" defaultCost="infinity">25 30:1 1|21 6:1 2|74 27:1 3|57 27:1 4|7 44:1 5|17 72:1 6|81 95:1 7|91 57:1 8|26 43:1 9|50 94:1 10|65 90:2 1|48 38:2 2|53 88:2 3|88 91:2 4|7 91:2 5|72 46:2 6|78 67:2 7|84 24:2 8|6 25:2 9|53 33:2 10|57 72:3 1|92 85:3 2|46 91:3 3|84 48:3 4|24 64:3 5|79 96:3 6|100 99:3 7|22 73:3 8|64 85:3 9|23 57:3 10|73 18:4 1|83 38:4 2|57 48:4 3|32 97:4 4|16 63:4 5|99 100:4 6|56 28:4 7|34 46:4 8|75 58:4 9|7 72:4 10|46 22:5 1|6 15:5 2|43 58:5 3|50 47:5 4|95 54:5 5|56 46:5 6|37 16:5 7|8 58:5 8|9 38:5 9|64 81:5 10|13 34:6 1|99 66:6 2|33 44:6 3|52 64:6 4|100 20:6 5|6 65:6 6|75 2:6 7|44 62:6 8|10 51:6 9|26 42:6 10|39 63:7 1|28 73:7 2|48 18:7 3|40 44:7 4|87 91:7 5|32 73:7 6|46 86:7 7|70 25:7 8|87 49:7 9|81 94:7 10|75 17:8 1|43 90:8 2|93 24:8 3|88 53:8 4|32 17:8 5|99 40:8 6|72 79:8 7|10 71:8 8|81 21:8 9|9 8:8 10|87 42:9 1|59 48:9 2|11 25:9 3|82 22:9 4|79 72:9 5|52 83:9 6|44 12:9 7|90 34:9 8|27 46:9 9|48 62:9 10|85 61:10 1|26 25:10 2|71 75:10 3|91 44:10 4|22 15:10 5|85 44:10 6|11 35:10 7|76 21:10 8|100 40:10 9|24 61:10 10</relation>
    <relation name="R145" arity="2" nbTuples="100" semantics="soft" defaultCost="infinity">52 71:1 1|88 40:1 2|36 26:1 3|54 30:1 4|28 8:1 5|94 95:1 6|41 94:1 7|54 8:1 8|33 81:1 9|84 52:1 10|77 16:2 1|23 60:2 2|58 69:2 3|89 38:2 4|63 55:2 5|100 49:2 6|76 87:2 7|25 24:2 8|93 93:2 9|25 2:2 10|66 86:3 1|39 87:3 2|48 97:3 3|22 84:3 4|42 45:3 5|58 10:3 6|8 45:3 7|19 38:3 8|30 67:3 9|65 79:3 10|97 5:4 1|43 64:4 2|17 23:4 3|53 67:4 4|14 42:4 5|51 37:4 6|62 79:4 7|33 26:4 8|35 8:4 9|91 7:4 10|43 25:5 1|95 27:5 2|93 18:5 3|96 18:5 4|74 83:5 5|49 4:5 6|66 35:5 7|57 36:5 8|27 48:5 9|94 15:5 10|24 7:6 1|36 78:6 2|31 21:6 3|99 6:6 4|34 36:6 5|3 91:6 6|52 10:6 7|77 52:6 8|7 67:6 9|19 6:6 10|46 14:7 1|100 9:7 2|37 26:7 3|89 70:7 4|67 26:7 5|91 94:7 6|76 53:7 7|61 53:7 8|64 12:7 9|77 98:7 10|40 98:8 1|55 42:8 2|85 52:8 3|90 63:8 4|35 82:8 5|25 6:8 6|94 54:8 7|59 13:8 8|50 49:8 9|14 84:8 10|50 70:9 1|32 9:9 2|71 40:9 3|37 10:9 4|22 84:9 5|4 50:9 6|85 85:9 7|6 4:9 8|18 45:9 9|58 68:9 10|3 87:10 1|90 84:10 2|73 68:10 3|35 76:10 4|7 37:10 5|59 72:10 6|9 23:10 7|91 54:10 8|2 2:10 9|76 99:10 10</relation>
    <relation name="R146" arity="2" nbTuples="100" semantics="soft" defaultCost="infinity">63 81:1 1|14 12:1 2|44 50:1 3|11 43:1 4|65 6:1 5|2 37:1 6|43 27:1 7|11 46:1 8|85 85:1 9|20 26:1 10|85 89:2 1|42 94:2 2|90 57:2 3|5 63:2 4|32 52:2 5|87 61:2 6|95 74:2 7|68 85:2 8|60 19:2 9|68 44:2 10|85 95:3 1|21 57:3 2|70 93:3 3|18 48:3 4|36 23:3 5|30 29:3 6|84 94:3 7|39 93:3 8|73 8:3 9|64 71:3 10|86 19:4 1|6 52:4 2|48 91:4 3|2 96:4 4|100 30:4 5|4 43:4 6|15 60:4 7|2 12:4 8|100 65:4 9|12 33:4 10|28 37:5 1|66 72:5 2|82 82:5 3|78 36:5 4|14 25:5 5|35 13:5 6|73 100:5 7|39 91:5 8|74 82:5 9|4 95:5 10|33 99:6 1|76 76:6 2|22 99:6 3|51 90:6 4|76 80:6 5|22 87:6 6|72 92:6 7|5 77:6 8|38 100:6 9|54 72:6 10|17 52:7 1|3 39:7 2|39 47:7 3|37 25:7 4|75 2:7 5|19 83:7 6|30 7:7 7|5 58:7 8|92 52:7 9|53 14:7 10|34 28:8 1|97 21:8 2|22 59:8 3|15 33:8 4|97 13:8 5|74 32:8 6|22 30:8 7|47 56:8 8|30 70:8 9|94 32:8 10|49 19:9 1|73 57:9 2|98 10:9 3|26 85:9 4|29 19:9 5|53 95:9 6|83 74:9 7|11 83:9 8|39 42:9 9|91 66:9 10|36 32:10 1|23 36:10 2|30 30:10 3|31 100:10 4|96 73:10 5|75 40:10 6|68 56:10 7|23 89:10 8|28 82:10 9|69 61:10 10</relation>
    <relation name="R147" arity="2" nbTuples="100" semantics="soft" defaultCost="infinity">89 3:1 1|64 14:1 2|18 99:1 3|1 90:1 4|82 20:1 5|24 18:1 6|31 61:1 7|55 35:1 8|43 1:1 9|25 25:1 10|10 5:2 1|57 70:2 2|77 44:2 3|39 20:2 4|75 79:2 5|68 54:2 6|37 72:2 7|2 28:2 8|52 70:2 9|30 89:2 10|14 22:3 1|86 61:3 2|44 76:3 3|12 80:3 4|34 53:3 5|55 23:3 6|15 51:3 7|9 12:3 8|22 12:3 9|98 90:3 10|62 20:4 1|85 67:4 2|29 53:4 3|41 1:4 4|77 36:4 5|71 35:4 6|47 28:4 7|45 38:4 8|39 22:4 9|67 5:4 10|42 62:5 1|65 68:5 2|98 31:5 3|87 18:5 4|93 93:5 5|19 82:5 6|8 11:5 7|68 45:5 8|16 51:5 9|97 58:5 10|46 49:6 1|21 8:6 2|99 88:6 3|6 19:6 4|28 44:6 5|88 46:6 6|89 95:6 7|20 82:6 8|83 37:6 9|59 24:6 10|8 65:7 1|9 2:7 2|80 74:7 3|30 2:7 4|77 85:7 5|39 66:7 6|88 4:7 7|30 37:7 8|83 69:7 9|72 92:7 10|28 36:8 1|34 84:8 2|24 66:8 3|24 28:8 4|58 87:8 5|52 97:8 6|5 7:8 7|42 72:8 8|72 15:8 9|55 72:8 10|74 60:9 1|16 41:9 2|35 14:9 3|70 68:9 4|21 32:9 5|38 72:9 6|62 14:9 7|69 2:9 8|94 18:9 9|63 32:9 10|17 11:10 1|27 6:10 2|74 83:10 3|59 59:10 4|10 12:10 5|25 89:10 6|34 55:10 7|21 76:10 8|87 1:10 9|18 43:10 10</relation>
    <relation name="R148" arity="2" nbTuples="100" semantics="soft" defaultCost="infinity">82 26:1 1|99 39:1 2|63 21:1 3|9 82:1 4|35 20:1 5|80 19:1 6|35 52:1 7|79 16:1 8|2 58:1 9|96 22:1 10|75 29:2 1|77 85:2 2|59 40:2 3|67 98:2 4|95 15:2 5|65 6:2 6|41 13:2 7|94 1:2 8|27 50:2 9|83 16:2 10|92 3:3 1|65 89:3 2|66 6:3 3|57 13:3 4|50 28:3 5|37 89:3 6|63 51:3 7|82 23:3 8|50 18:3 9|4 51:3 10|68 85:4 1|56 44:4 2|69 14:4 3|70 78:4 4|68 95:4 5|29 48:4 6|63 10:4 7|80 4:4 8|62 74:4 9|14 46:4 10|54 82:5 1|85 51:5 2|58 52:5 3|51 44:5 4|69 93:5 5|42 96:5 6|12 78:5 7|46 39:5 8|49 82:5 9|66 16:5 10|17 31:6 1|13 38:6 2|70 78:6 3|2 9:6 4|20 42:6 5|81 2:6 6|49 88:6 7|73 94:6 8|40 80:6 9|63 49:6 10|18 59:7 1|17 47:7 2|87 5:7 3|92 56:7 4|5 2:7 5|34 25:7 6|31 8:7 7|67 52:7 8|48 37:7 9|94 74:7 10|58 96:8 1|66 100:8 2|18 2:8 3|80 40:8 4|6 72:8 5|20 98:8 6|47 17:8 7|69 24:8 8|91 32:8 9|58 48:8 10|74 10:9 1|74 37:9 2|40 84:9 3|58 77:9 4|68 45:9 5|2 63:9 6|7 46:9 7|76 13:9 8|71 4:9 9|92 28:9 10|31 91:10 1|30 40:10 2|83 19:10 3|52 31:10 4|68 28:10 5|56 93:10 6|87 46:10 7|99 95:10 8|7 69:10 9|83 61:10 10</relation>
    <relation name="R149" arity="2" nbTuples="100" semantics="soft" defaultCost="infinity">79 38:1 1|71 26:1 2|35 89:1 3|68 12:1 4|40 59:1 5|73 9:1 6|41 90:1 7|5 64:1 8|88 30:1 9|67 69:1 10|49 37:2 1|5 52:2 2|85 19:2 3|25 65:2 4|22 6:2 5|81 79:2 6|76 10:2 7|96 18:2 8|97 86:2 9|18 43:2 10|8 99:3 1|68 75:3 2|20 3:3 3|100 76:3 4|42 23:3 5|19 59:3 6|3 67:3 7|16 50:3 8|55 14:3 9|83 74:3 10|18 71:4 1|81 20:4 2|97 17:4 3|88 42:4 4|1 74:4 5|24 15:4 6|57 38:4 7|30 100:4 8|35 53:4 9|57 4:4 10|45 97:5 1|99 1:5 2|28 15:5 3|5 89:5 4|93 8:5 5|61 69:5 6|10 97:5 7|64 5:5 8|39 8:5 9|71 15:5 10|9 96:6 1|30 28:6 2|45 3:6 3|73 25:6 4|89 95:6 5|95 21:6 6|51 11:6 7|95 54:6 8|57 8:6 9|27 77:6 10|92 18:7 1|67 4:7 2|62 27:7 3|60 26:7 4|4 75:7 5|5 65:7 6|59 55:7 7|69 16:7 8|2 99:7 9|46 50:7 10|4 79:8 1|9 4:8 2|25 61:8 3|23 43:8 4|92 75:8 5|39 92:8 6|54 80:8 7|16 55:8 8|76 86:8 9|62 10:8 10|64 35:9 1|25 45:9 2|10 4:9 3|42 19:9 4|61 87:9 5|35 58:9 6|18 34:9 7|100 3:9 8|23 63:9 9|83 87:9 10|68 40:10 1|86 61:10 2|29 37:10 3|50 54:10 4|10 88:10 5|68 9:10 6|59 34:10 7|19 80:10 8|16 44:10 9|14 79:10 10</relation>
    <relation name="R150" arity="2" nbTuples="100" semantics="soft" defaultCost="infinity">5 2:1 1|93 70:1 2|19 87:1 3|33 52:1 4|98 72:1 5|46 55:1 6|32 42:1 7|9 71:1 8|74 73:1 9|68 52:1 10|17 57:2 1|53 18:2 2|16 73:2 3|18 29:2 4|21 64:2 5|38 62:2 6|40 85:2 7|87 14:2 8|92 98:2 9|12 90:2 10|34 26:3 1|60 50:3 2|56 81:3 3|85 1:3 4|47 49:3 5|1 4:3 6|13 80:3 7|54 11:3 8|87 66:3 9|18 88:3 10|83 91:4 1|6 1:4 2|99 40:4 3|79 27:4 4|3 24:4 5|89 17:4 6|99 10:4 7|81 10:4 8|69 86:4 9|85 83:4 10|12 86:5 1|91 84:5 2|63 82:5 3|95 6:5 4|27 18:5 5|25 96:5 6|18 79:5 7|15 72:5 8|64 25:5 9|24 77:5 10|99 8:6 1|93 70:6 2|27 48:6 3|33 40:6 4|19 10:6 5|64 86:6 6|81 56:6 7|12 20:6 8|4 28:6 9|22 59:6 10|79 27:7 1|28 88:7 2|76 10:7 3|76 87:7 4|19 59:7 5|99 17:7 6|39 93:7 7|82 25:7 8|28 18:7 9|92 69:7 10|57 50:8 1|65 21:8 2|79 9:8 3|7 54:8 4|77 46:8 5|76 76:8 6|98 13:8 7|91 58:8 8|35 33:8 9|30 16:8 10|23 58:9 1|53 53:9 2|41 57:9 3|26 26:9 4|13 99:9 5|90 31:9 6|44 90:9 7|64 78:9 8|24 17:9 9|52 33:9 10|1 82:10 1|83 52:10 2|94 75:10 3|75 54:10 4|24 12:10 5|98 34:10 6|10 95:10 7|85 47:10 8|69 82:10 9|11 37:10 10</relation>
    <relation name="R151" arity="2" nbTuples="100" semantics="soft" defaultCost="infinity">57 30:1 1|54 67:1 2|87 75:1 3|24 83:1 4|48 49:1 5|45 17:1 6|57 73:1 7|71 37:1 8|99 68:1 9|83 95:1 10|69 16:2 1|57 89:2 2|17 85:2 3|46 43:2 4|29 37:2 5|68 19:2 6|76 5:2 7|57 59:2 8|1 100:2 9|82 83:2 10|27 69:3 1|20 18:3 2|10 50:3 3|11 28:3 4|65 6:3 5|31 14:3 6|68 25:3 7|35 4:3 8|28 95:3 9|64 12:3 10|1 93:4 1|27 31:4 2|33 93:4 3|6 83:4 4|89 33:4 5|66 54:4 6|51 58:4 7|87 61:4 8|44 61:4 9|88 81:4 10|76 95:5 1|43 26:5 2|83 57:5 3|39 92:5 4|56 83:5 5|97 28:5 6|91 63:5 7|99 61:5 8|73 73:5 9|47 93:5 10|55 60:6 1|21 35:6 2|5 63:6 3|95 70:6 4|30 24:6 5|92 52:6 6|1 81:6 7|71 23:6 8|67 30:6 9|98 6:6 10|39 52:7 1|9 70:7 2|9 66:7 3|81 76:7 4|76 5:7 5|99 22:7 6|36 53:7 7|81 85:7 8|86 66:7 9|25 82:7 10|18 3:8 1|31 63:8 2|53 35:8 3|42 90:8 4|7 44:8 5|42 9:8 6|67 39:8 7|71 42:8 8|72 10:8 9|81 98:8 10|41 20:9 1|13 19:9 2|63 64:9 3|45 70:9 4|39 86:9 5|96 83:9 6|51 6:9 7|80 89:9 8|90 52:9 9|25 48:9 10|100 86:10 1|97 70:10 2|31 25:10 3|91 25:10 4|36 12:10 5|80 11:10 6|89 35:10 7|53 95:10 8|45 48:10 9|96 69:10 10</relation>
    <relation name="R152" arity="2" nbTuples="100" semantics="soft" defaultCost="infinity">19 1:1 1|13 68:1 2|7 17:1 3|43 77:1 4|32 82:1 5|31 25:1 6|44 62:1 7|8 88:1 8|96 70:1 9|59 52:1 10|42 32:2 1|5 84:2 2|98 98:2 3|6 14:2 4|79 3:2 5|31 9:2 6|79 92:2 7|27 30:2 8|64 40:2 9|50 83:2 10|3 88:3 1|29 44:3 2|67 56:3 3|91 31:3 4|8 74:3 5|33 4:3 6|1 38:3 7|40 26:3 8|57 53:3 9|11 91:3 10|83 44:4 1|27 21:4 2|85 23:4 3|23 71:4 4|90 79:4 5|67 37:4 6|1 17:4 7|97 46:4 8|69 12:4 9|5 16:4 10|10 60:5 1|31 37:5 2|93 96:5 3|50 61:5 4|47 30:5 5|22 27:5 6|58 95:5 7|24 28:5 8|49 31:5 9|36 38:5 10|59 37:6 1|49 35:6 2|94 10:6 3|84 29:6 4|96 39:6 5|49 99:6 6|99 85:6 7|65 31:6 8|97 78:6 9|40 35:6 10|51 62:7 1|88 61:7 2|70 9:7 3|35 53:7 4|95 53:7 5|91 88:7 6|95 44:7 7|96 52:7 8|34 30:7 9|14 21:7 10|36 46:8 1|86 100:8 2|99 79:8 3|88 64:8 4|46 8:8 5|31 38:8 6|78 29:8 7|60 55:8 8|60 14:8 9|88 47:8 10|45 72:9 1|66 69:9 2|31 5:9 3|53 82:9 4|7 14:9 5|2 66:9 6|44 96:9 7|93 46:9 8|60 100:9 9|74 10:9 10|100 17:10 1|71 59:10 2|30 21:10 3|28 95:10 4|79 80:10 5|78 56:10 6|35 94:10 7|80 39:10 8|7 78:10 9|24 5:10 10</relation>
    <relation name="R153" arity="2" nbTuples="100" semantics="soft" defaultCost="infinity">97 53:1 1|98 51:1 2|82 91:1 3|35 45:1 4|84 20:1 5|16 68:1 6|54 41:1 7|57 66:1 8|73 33:1 9|73 24:1 10|49 16:2 1|60 98:2 2|46 39:2 3|9 97:2 4|81 75:2 5|15 75:2 6|79 98:2 7|63 39:2 8|99 77:2 9|61 78:2 10|75 40:3 1|58 3:3 2|64 24:3 3|94 2:3 4|48 77:3 5|56 97:3 6|43 90:3 7|60 76:3 8|73 69:3 9|23 46:3 10|70 86:4 1|2 34:4 2|45 87:4 3|59 47:4 4|24 79:4 5|29 27:4 6|15 20:4 7|41 29:4 8|3 64:4 9|78 20:4 10|5 28:5 1|20 62:5 2|100 72:5 3|6 10:5 4|10 32:5 5|55 83:5 6|19 32:5 7|23 55:5 8|39 97:5 9|70 32:5 10|88 53:6 1|53 14:6 2|61 42:6 3|83 4:6 4|34 74:6 5|92 28:6 6|53 89:6 7|30 65:6 8|54 1:6 9|92 93:6 10|61 40:7 1|85 8:7 2|89 40:7 3|93 5:7 4|33 28:7 5|51 12:7 6|70 74:7 7|80 78:7 8|76 93:7 9|79 52:7 10|18 70:8 1|45 74:8 2|47 80:8 3|22 83:8 4|100 88:8 5|67 82:8 6|80 60:8 7|54 60:8 8|72 42:8 9|50 34:8 10|15 2:9 1|96 7:9 2|72 40:9 3|87 67:9 4|72 78:9 5|29 19:9 6|40 83:9 7|21 42:9 8|91 60:9 9|95 73:9 10|71 26:10 1|39 98:10 2|35 42:10 3|9 83:10 4|34 5:10 5|20 94:10 6|13 96:10 7|33 11:10 8|14 2:10 9|100 61:10 10</relation>
    <relation name="R154" arity="2" nbTuples="100" semantics="soft" defaultCost="infinity">90 53:1 1|89 42:1 2|64 2:1 3|59 82:1 4|71 63:1 5|12 61:1 6|54 41:1 7|19 66:1 8|89 65:1 9|60 6:1 10|79 78:2 1|8 73:2 2|36 95:2 3|44 81:2 4|57 28:2 5|51 18:2 6|98 89:2 7|49 48:2 8|7 32:2 9|63 65:2 10|10 66:3 1|37 41:3 2|19 60:3 3|75 71:3 4|22 9:3 5|74 62:3 6|42 71:3 7|21 65:3 8|42 68:3 9|13 57:3 10|47 78:4 1|44 47:4 2|18 50:4 3|31 83:4 4|48 85:4 5|24 54:4 6|52 82:4 7|91 10:4 8|83 3:4 9|23 43:4 10|59 54:5 1|87 21:5 2|2 52:5 3|3 58:5 4|34 75:5 5|95 5:5 6|93 13:5 7|59 99:5 8|74 11:5 9|19 57:5 10|52 95:6 1|83 14:6 2|64 77:6 3|35 20:6 4|93 8:6 5|37 62:6 6|41 1:6 7|45 52:6 8|23 77:6 9|5 47:6 10|79 96:7 1|9 86:7 2|55 31:7 3|71 95:7 4|67 89:7 5|11 19:7 6|26 52:7 7|2 33:7 8|72 8:7 9|79 62:7 10|34 71:8 1|81 98:8 2|7 24:8 3|66 10:8 4|23 39:8 5|82 78:8 6|51 84:8 7|63 45:8 8|77 19:8 9|1 67:8 10|78 4:9 1|93 60:9 2|94 69:9 3|78 80:9 4|14 94:9 5|13 68:9 6|64 15:9 7|75 65:9 8|9 37:9 9|30 50:9 10|60 43:10 1|3 10:10 2|96 45:10 3|97 34:10 4|23 38:10 5|89 31:10 6|89 65:10 7|43 30:10 8|4 69:10 9|65 77:10 10</relation>
    <relation name="R155" arity="2" nbTuples="100" semantics="soft" defaultCost="infinity">23 3:1 1|68 44:1 2|76 91:1 3|82 4:1 4|49 94:1 5|94 58:1 6|51 9:1 7|96 6:1 8|35 40:1 9|51 54:1 10|58 31:2 1|95 84:2 2|37 79:2 3|56 96:2 4|52 100:2 5|34 6:2 6|32 71:2 7|96 26:2 8|78 90:2 9|11 98:2 10|40 15:3 1|29 22:3 2|13 95:3 3|19 48:3 4|74 16:3 5|65 19:3 6|40 50:3 7|18 23:3 8|86 87:3 9|96 9:3 10|39 70:4 1|49 33:4 2|8 46:4 3|79 58:4 4|7 93:4 5|64 97:4 6|98 28:4 7|86 9:4 8|25 52:4 9|45 76:4 10|52 60:5 1|97 54:5 2|41 20:5 3|47 93:5 4|30 26:5 5|75 7:5 6|48 14:5 7|74 65:5 8|4 47:5 9|61 100:5 10|62 38:6 1|87 83:6 2|50 48:6 3|87 84:6 4|23 95:6 5|86 53:6 6|10 75:6 7|68 13:6 8|99 16:6 9|34 60:6 10|14 10:7 1|49 41:7 2|47 80:7 3|4 20:7 4|47 64:7 5|8 58:7 6|60 14:7 7|62 53:7 8|74 68:7 9|34 43:7 10|13 8:8 1|32 58:8 2|82 90:8 3|34 16:8 4|85 73:8 5|94 1:8 6|88 45:8 7|53 18:8 8|15 43:8 9|16 37:8 10|35 70:9 1|91 37:9 2|25 85:9 3|17 22:9 4|61 87:9 5|52 76:9 6|14 67:9 7|19 95:9 8|17 82:9 9|80 26:9 10|3 17:10 1|27 32:10 2|82 59:10 3|45 82:10 4|1 43:10 5|52 100:10 6|78 62:10 7|88 26:10 8|97 27:10 9|62 67:10 10</relation>
    <relation name="R156" arity="2" nbTuples="100" semantics="soft" defaultCost="infinity">3 57:1 1|53 54:1 2|21 94:1 3|20 41:1 4|24 35:1 5|41 34:1 6|11 22:1 7|67 51:1 8|3 69:1 9|85 11:1 10|95 52:2 1|23 91:2 2|48 29:2 3|27 1:2 4|65 7:2 5|47 75:2 6|4 53:2 7|23 42:2 8|97 29:2 9|66 1:2 10|34 17:3 1|47 81:3 2|68 91:3 3|54 9:3 4|62 60:3 5|41 38:3 6|37 55:3 7|37 65:3 8|63 44:3 9|34 56:3 10|24 70:4 1|54 33:4 2|19 73:4 3|39 32:4 4|91 34:4 5|84 8:4 6|1 85:4 7|94 3:4 8|5 68:4 9|36 6:4 10|25 98:5 1|8 6:5 2|43 71:5 3|58 57:5 4|92 80:5 5|23 56:5 6|65 62:5 7|2 37:5 8|19 61:5 9|6 9:5 10|74 17:6 1|66 30:6 2|19 12:6 3|40 94:6 4|24 62:6 5|90 13:6 6|87 65:6 7|67 39:6 8|58 86:6 9|80 6:6 10|87 50:7 1|99 24:7 2|82 74:7 3|86 21:7 4|72 53:7 5|21 36:7 6|9 85:7 7|61 15:7 8|63 43:7 9|22 3:7 10|18 13:8 1|70 21:8 2|70 21:8 3|54 41:8 4|34 19:8 5|36 9:8 6|40 76:8 7|97 40:8 8|5 12:8 9|40 21:8 10|63 51:9 1|65 65:9 2|38 16:9 3|94 53:9 4|61 74:9 5|8 49:9 6|19 68:9 7|82 4:9 8|53 86:9 9|72 21:9 10|33 11:10 1|28 98:10 2|64 77:10 3|32 75:10 4|61 91:10 5|17 54:10 6|26 22:10 7|14 75:10 8|2 65:10 9|5 69:10 10</relation>
    <relation name="R157" arity="2" nbTuples="100" semantics="soft" defaultCost="infinity">87 54:1 1|59 69:1 2|71 89:1 3|84 26:1 4|18 51:1 5|5 45:1 6|60 36:1 7|79 42:1 8|98 91:1 9|87 46:1 10|59 54:2 1|8 30:2 2|10 16:2 3|79 34:2 4|78 85:2 5|21 34:2 6|79 18:2 7|32 80:2 8|24 88:2 9|5 53:2 10|27 16:3 1|82 5:3 2|7 40:3 3|14 76:3 4|40 11:3 5|21 94:3 6|96 20:3 7|69 86:3 8|65 21:3 9|71 85:3 10|48 83:4 1|43 7:4 2|84 35:4 3|97 77:4 4|59 80:4 5|97 3:4 6|22 47:4 7|45 21:4 8|39 6:4 9|65 50:4 10|2 55:5 1|1 96:5 2|98 50:5 3|92 40:5 4|56 29:5 5|89 58:5 6|85 90:5 7|67 1:5 8|25 92:5 9|79 47:5 10|33 71:6 1|9 20:6 2|48 62:6 3|54 68:6 4|95 42:6 5|2 11:6 6|94 54:6 7|57 88:6 8|72 42:6 9|82 82:6 10|96 38:7 1|37 8:7 2|73 66:7 3|23 72:7 4|98 97:7 5|37 15:7 6|52 58:7 7|83 63:7 8|6 44:7 9|13 22:7 10|14 92:8 1|85 2:8 2|27 74:8 3|71 25:8 4|97 51:8 5|73 76:8 6|17 71:8 7|58 74:8 8|48 26:8 9|48 33:8 10|88 7:9 1|51 13:9 2|68 67:9 3|79 36:9 4|27 72:9 5|23 32:9 6|93 76:9 7|47 91:9 8|45 51:9 9|79 61:9 10|29 37:10 1|63 96:10 2|51 30:10 3|3 69:10 4|60 88:10 5|71 94:10 6|14 81:10 7|48 67:10 8|100 5:10 9|23 25:10 10</relation>
    <relation name="R158" arity="2" nbTuples="100" semantics="soft" defaultCost="infinity">72 84:1 1|56 27:1 2|59 56:1 3|96 24:1 4|84 64:1 5|8 54:1 6|36 30:1 7|76 88:1 8|42 61:1 9|18 91:1 10|65 51:2 1|36 29:2 2|97 63:2 3|43 24:2 4|82 48:2 5|82 78:2 6|57 62:2 7|61 32:2 8|78 19:2 9|46 99:2 10|50 21:3 1|31 97:3 2|61 24:3 3|46 48:3 4|89 58:3 5|58 57:3 6|45 97:3 7|41 64:3 8|57 81:3 9|14 87:3 10|35 44:4 1|60 94:4 2|2 41:4 3|85 24:4 4|80 96:4 5|72 73:4 6|29 79:4 7|52 72:4 8|2 3:4 9|28 34:4 10|5 82:5 1|27 69:5 2|42 11:5 3|8 94:5 4|25 79:5 5|93 89:5 6|63 45:5 7|25 48:5 8|8 45:5 9|29 100:5 10|12 94:6 1|88 88:6 2|13 83:6 3|14 32:6 4|25 80:6 5|38 1:6 6|4 10:6 7|42 98:6 8|27 42:6 9|72 18:6 10|96 72:7 1|90 80:7 2|75 66:7 3|52 37:7 4|57 48:7 5|22 84:7 6|18 65:7 7|57 21:7 8|62 34:7 9|29 9:7 10|94 68:8 1|8 55:8 2|16 9:8 3|21 97:8 4|94 67:8 5|2 12:8 6|90 21:8 7|36 52:8 8|35 68:8 9|4 50:8 10|36 59:9 1|27 42:9 2|42 94:9 3|13 64:9 4|82 82:9 5|40 39:9 6|38 73:9 7|78 42:9 8|23 31:9 9|100 38:9 10|69 4:10 1|38 10:10 2|51 41:10 3|55 77:10 4|27 61:10 5|25 65:10 6|87 30:10 7|61 41:10 8|54 8:10 9|22 25:10 10</relation>
    <relation name="R159" arity="2" nbTuples="100" semantics="soft" defaultCost="infinity">32 40:1 1|1 21:1 2|26 20:1 3|1 52:1 4|22 40:1 5|68 72:1 6|54 27:1 7|66 26:1 8|61 28:1 9|58 77:1 10|61 40:2 1|63 70:2 2|84 95:2 3|51 15:2 4|7 19:2 5|58 58:2 6|57 24:2 7|85 98:2 8|85 89:2 9|86 57:2 10|12 53:3 1|35 19:3 2|96 24:3 3|3 92:3 4|89 14:3 5|64 16:3 6|88 41:3 7|24 10:3 8|31 27:3 9|12 70:3 10|12 83:4 1|13 12:4 2|41 26:4 3|19 62:4 4|28 91:4 5|51 68:4 6|7 21:4 7|18 75:4 8|72 70:4 9|16 18:4 10|56 44:5 1|48 21:5 2|50 22:5 3|39 55:5 4|87 26:5 5|45 6:5 6|41 95:5 7|18 10:5 8|91 97:5 9|40 83:5 10|19 59:6 1|17 14:6 2|76 20:6 3|59 56:6 4|8 28:6 5|70 91:6 6|33 83:6 7|4 21:6 8|51 72:6 9|68 100:6 10|17 26:7 1|64 65:7 2|59 94:7 3|7 53:7 4|43 71:7 5|78 66:7 6|52 70:7 7|13 61:7 8|1 76:7 9|61 51:7 10|18 77:8 1|87 83:8 2|54 42:8 3|51 16:8 4|55 42:8 5|22 85:8 6|70 33:8 7|52 9:8 8|73 7:8 9|92 45:8 10|93 2:9 1|66 32:9 2|66 88:9 3|16 36:9 4|67 16:9 5|51 18:9 6|73 58:9 7|42 92:9 8|64 35:9 9|43 74:9 10|7 2:10 1|6 41:10 2|72 86:10 3|31 16:10 4|13 14:10 5|66 45:10 6|52 32:10 7|70 23:10 8|74 36:10 9|9 89:10 10</relation>
    <relation name="R160" arity="2" nbTuples="100" semantics="soft" defaultCost="infinity">77 35:1 1|74 87:1 2|87 57:1 3|83 9:1 4|88 55:1 5|23 44:1 6|80 23:1 7|4 61:1 8|57 37:1 9|70 6:1 10|33 28:2 1|40 49:2 2|31 81:2 3|49 32:2 4|26 85:2 5|70 79:2 6|83 98:2 7|4 3:2 8|37 99:2 9|68 7:2 10|22 80:3 1|86 1:3 2|48 86:3 3|65 94:3 4|17 68:3 5|6 89:3 6|42 19:3 7|88 86:3 8|43 68:3 9|37 58:3 10|95 82:4 1|79 80:4 2|58 60:4 3|82 88:4 4|2 78:4 5|35 57:4 6|55 2:4 7|81 16:4 8|82 12:4 9|35 73:4 10|73 22:5 1|2 41:5 2|53 43:5 3|36 50:5 4|38 47:5 5|50 91:5 6|80 87:5 7|60 16:5 8|73 17:5 9|83 21:5 10|26 7:6 1|97 64:6 2|10 80:6 3|27 45:6 4|71 19:6 5|3 52:6 6|78 63:6 7|18 3:6 8|67 12:6 9|60 52:6 10|55 76:7 1|21 10:7 2|47 48:7 3|34 17:7 4|19 75:7 5|4 58:7 6|14 92:7 7|54 37:7 8|17 20:7 9|59 51:7 10|72 7:8 1|75 85:8 2|42 66:8 3|15 2:8 4|72 79:8 5|20 95:8 6|10 8:8 7|57 21:8 8|87 91:8 9|15 8:8 10|39 52:9 1|76 64:9 2|45 37:9 3|38 75:9 4|100 76:9 5|2 45:9 6|80 60:9 7|69 18:9 8|83 20:9 9|81 8:9 10|71 54:10 1|13 80:10 2|94 9:10 3|21 7:10 4|97 44:10 5|11 13:10 6|92 96:10 7|8 77:10 8|11 65:10 9|79 85:10 10</relation>
    <relation name="R161" arity="2" nbTuples="100" semantics="soft" defaultCost="infinity">3 85:1 1|60 55:1 2|22 84:1 3|45 11:1 4|98 71:1 5|85 97:1 6|38 37:1 7|52 29:1 8|13 98:1 9|42 13:1 10|93 78:2 1|66 89:2 2|41 36:2 3|47 93:2 4|86 73:2 5|1 21:2 6|30 15:2 7|44 17:2 8|87 61:2 9|48 85:2 10|68 74:3 1|49 63:3 2|95 88:3 3|74 41:3 4|37 13:3 5|47 48:3 6|45 82:3 7|21 88:3 8|65 54:3 9|68 79:3 10|15 4:4 1|35 47:4 2|15 48:4 3|10 96:4 4|65 30:4 5|84 92:4 6|81 87:4 7|56 32:4 8|13 12:4 9|65 69:4 10|86 5:5 1|15 18:5 2|33 48:5 3|98 37:5 4|97 83:5 5|90 9:5 6|29 53:5 7|63 28:5 8|15 81:5 9|34 27:5 10|22 96:6 1|19 13:6 2|82 73:6 3|69 17:6 4|43 72:6 5|19 22:6 6|34 51:6 7|67 79:6 8|33 2:6 9|12 50:6 10|88 28:7 1|11 29:7 2|88 87:7 3|85 47:7 4|28 59:7 5|7 85:7 6|99 64:7 7|100 76:7 8|46 42:7 9|91 90:7 10|71 29:8 1|16 90:8 2|41 98:8 3|69 21:8 4|30 40:8 5|5 59:8 6|91 17:8 7|80 38:8 8|45 1:8 9|12 43:8 10|42 22:9 1|54 74:9 2|30 90:9 3|7 7:9 4|84 8:9 5|34 83:9 6|90 4:9 7|26 1:9 8|11 31:9 9|67 71:9 10|45 2:10 1|10 72:10 2|76 71:10 3|76 4:10 4|37 89:10 5|82 76:10 6|95 94:10 7|80 51:10 8|91 71:10 9|23 96:10 10</relation>
    <relation name="R162" arity="2" nbTuples="100" semantics="soft" defaultCost="infinity">62 73:1 1|27 9:1 2|8 67:1 3|42 95:1 4|71 58:1 5|44 24:1 6|3 66:1 7|38 62:1 8|70 2:1 9|31 1:1 10|100 50:2 1|3 17:2 2|79 77:2 3|41 65:2 4|73 45:2 5|35 96:2 6|53 40:2 7|36 16:2 8|77 51:2 9|31 28:2 10|77 34:3 1|1 99:3 2|10 65:3 3|83 69:3 4|13 37:3 5|63 68:3 6|13 11:3 7|22 63:3 8|50 87:3 9|40 25:3 10|78 28:4 1|58 45:4 2|15 48:4 3|24 59:4 4|42 88:4 5|14 99:4 6|47 100:4 7|71 20:4 8|68 35:4 9|64 38:4 10|52 66:5 1|43 99:5 2|58 76:5 3|13 77:5 4|77 5:5 5|43 95:5 6|40 69:5 7|79 10:5 8|87 29:5 9|19 97:5 10|21 77:6 1|75 1:6 2|20 46:6 3|44 21:6 4|6 84:6 5|85 76:6 6|50 13:6 7|86 53:6 8|16 7:6 9|99 55:6 10|9 55:7 1|31 10:7 2|74 32:7 3|38 59:7 4|16 99:7 5|23 22:7 6|13 65:7 7|85 3:7 8|29 8:7 9|31 74:7 10|41 85:8 1|18 38:8 2|27 34:8 3|60 89:8 4|82 21:8 5|92 11:8 6|71 12:8 7|65 23:8 8|45 4:8 9|19 57:8 10|7 61:9 1|33 4:9 2|16 70:9 3|62 45:9 4|16 80:9 5|44 51:9 6|62 97:9 7|18 30:9 8|17 42:9 9|30 33:9 10|1 16:10 1|58 96:10 2|78 27:10 3|85 66:10 4|69 27:10 5|80 90:10 6|98 48:10 7|96 69:10 8|91 11:10 9|48 75:10 10</relation>
    <relation name="R163" arity="2" nbTuples="100" semantics="soft" defaultCost="infinity">60 59:1 1|4 99:1 2|41 9:1 3|54 51:1 4|61 52:1 5|20 59:1 6|40 24:1 7|15 38:1 8|84 83:1 9|28 52:1 10|31 55:2 1|95 7:2 2|60 78:2 3|84 95:2 4|33 74:2 5|14 91:2 6|31 9:2 7|78 46:2 8|65 10:2 9|76 43:2 10|17 56:3 1|1 7:3 2|75 85:3 3|45 5:3 4|49 73:3 5|76 86:3 6|34 36:3 7|33 91:3 8|23 38:3 9|99 38:3 10|78 4:4 1|88 26:4 2|76 53:4 3|28 34:4 4|96 83:4 5|97 83:4 6|98 17:4 7|9 13:4 8|7 48:4 9|40 95:4 10|32 5:5 1|22 9:5 2|71 17:5 3|56 61:5 4|24 2:5 5|94 82:5 6|28 13:5 7|16 50:5 8|22 91:5 9|3 75:5 10|57 26:6 1|6 84:6 2|35 99:6 3|80 75:6 4|5 100:6 5|64 53:6 6|11 30:6 7|71 71:6 8|24 82:6 9|37 86:6 10|85 56:7 1|29 13:7 2|8 21:7 3|34 92:7 4|8 40:7 5|44 27:7 6|40 95:7 7|2 34:7 8|64 6:7 9|16 40:7 10|69 11:8 1|54 8:8 2|25 98:8 3|55 17:8 4|79 4:8 5|17 36:8 6|8 68:8 7|47 15:8 8|42 19:8 9|78 97:8 10|42 100:9 1|13 3:9 2|43 74:9 3|56 52:9 4|40 61:9 5|75 14:9 6|21 14:9 7|28 41:9 8|46 33:9 9|84 12:9 10|81 27:10 1|71 53:10 2|9 66:10 3|72 100:10 4|55 60:10 5|11 5:10 6|82 47:10 7|55 4:10 8|24 71:10 9|99 76:10 10</relation>
    <relation name="R164" arity="2" nbTuples="100" semantics="soft" defaultCost="infinity">71 1:1 1|84 1:1 2|23 8:1 3|33 73:1 4|70 42:1 5|11 79:1 6|2 75:1 7|10 42:1 8|58 51:1 9|43 54:1 10|5 65:2 1|82 47:2 2|42 51:2 3|83 69:2 4|91 36:2 5|31 63:2 6|86 1:2 7|77 61:2 8|15 76:2 9|12 80:2 10|38 41:3 1|30 69:3 2|37 87:3 3|7 1:3 4|60 33:3 5|59 10:3 6|32 71:3 7|98 79:3 8|25 11:3 9|79 58:3 10|10 7:4 1|55 33:4 2|17 21:4 3|62 2:4 4|84 44:4 5|92 35:4 6|77 8:4 7|98 54:4 8|31 67:4 9|40 59:4 10|56 91:5 1|57 50:5 2|40 87:5 3|38 30:5 4|76 30:5 5|34 59:5 6|38 77:5 7|44 19:5 8|17 79:5 9|8 86:5 10|50 54:6 1|6 69:6 2|72 65:6 3|77 44:6 4|20 72:6 5|68 51:6 6|44 56:6 7|17 29:6 8|96 86:6 9|76 83:6 10|67 1:7 1|99 17:7 2|84 93:7 3|20 57:7 4|93 48:7 5|62 72:7 6|87 63:7 7|35 64:7 8|59 80:7 9|7 33:7 10|4 17:8 1|32 14:8 2|30 24:8 3|85 24:8 4|64 17:8 5|38 73:8 6|2 24:8 7|76 91:8 8|92 72:8 9|71 90:8 10|71 81:9 1|82 72:9 2|58 71:9 3|72 69:9 4|40 97:9 5|100 64:9 6|49 6:9 7|75 7:9 8|8 91:9 9|27 5:9 10|51 43:10 1|83 20:10 2|46 50:10 3|18 30:10 4|51 46:10 5|82 6:10 6|83 55:10 7|8 44:10 8|87 72:10 9|16 36:10 10</relation>
    <relation name="R165" arity="2" nbTuples="100" semantics="soft" defaultCost="infinity">34 90:1 1|60 23:1 2|4 94:1 3|91 61:1 4|51 10:1 5|2 42:1 6|93 7:1 7|6 77:1 8|85 44:1 9|67 86:1 10|32 32:2 1|2 93:2 2|80 48:2 3|48 97:2 4|46 27:2 5|90 87:2 6|40 40:2 7|32 57:2 8|48 61:2 9|2 42:2 10|46 82:3 1|70 21:3 2|51 17:3 3|68 8:3 4|7 81:3 5|11 39:3 6|43 31:3 7|24 26:3 8|69 34:3 9|93 32:3 10|69 71:4 1|83 7:4 2|34 43:4 3|66 17:4 4|65 26:4 5|51 58:4 6|37 61:4 7|13 98:4 8|45 61:4 9|53 93:4 10|3 58:5 1|66 54:5 2|17 38:5 3|98 70:5 4|76 6:5 5|54 4:5 6|97 31:5 7|17 51:5 8|85 33:5 9|20 28:5 10|40 78:6 1|31 72:6 2|4 91:6 3|87 72:6 4|3 47:6 5|44 54:6 6|8 38:6 7|82 62:6 8|20 96:6 9|70 22:6 10|34 25:7 1|29 6:7 2|42 82:7 3|40 94:7 4|2 42:7 5|74 80:7 6|78 30:7 7|30 49:7 8|60 67:7 9|4 87:7 10|41 61:8 1|30 5:8 2|48 16:8 3|82 65:8 4|85 61:8 5|39 63:8 6|93 92:8 7|91 86:8 8|76 24:8 9|39 88:8 10|1 77:9 1|78 44:9 2|56 4:9 3|4 32:9 4|79 20:9 5|28 49:9 6|69 63:9 7|37 34:9 8|25 11:9 9|12 68:9 10|73 97:10 1|46 45:10 2|63 46:10 3|2 77:10 4|50 77:10 5|91 55:10 6|98 23:10 7|23 21:10 8|89 36:10 9|80 34:10 10</relation>
    <relation name="R166" arity="2" nbTuples="100" semantics="soft" defaultCost="infinity">45 27:1 1|2 85:1 2|13 94:1 3|81 2:1 4|27 80:1 5|30 31:1 6|56 98:1 7|81 97:1 8|71 84:1 9|52 64:1 10|32 13:2 1|22 3:2 2|32 73:2 3|36 4:2 4|34 12:2 5|76 61:2 6|25 46:2 7|4 10:2 8|73 18:2 9|48 73:2 10|52 65:3 1|13 56:3 2|29 27:3 3|26 61:3 4|51 15:3 5|23 67:3 6|72 5:3 7|3 62:3 8|3 79:3 9|1 76:3 10|6 19:4 1|47 56:4 2|73 76:4 3|20 29:4 4|1 83:4 5|97 63:4 6|70 52:4 7|86 85:4 8|39 94:4 9|7 52:4 10|56 26:5 1|81 58:5 2|98 98:5 3|66 55:5 4|46 36:5 5|100 23:5 6|27 34:5 7|65 73:5 8|53 44:5 9|46 63:5 10|100 13:6 1|95 20:6 2|3 70:6 3|85 35:6 4|51 42:6 5|90 37:6 6|99 84:6 7|85 93:6 8|25 19:6 9|50 82:6 10|20 85:7 1|91 82:7 2|99 25:7 3|15 72:7 4|89 13:7 5|16 94:7 6|59 15:7 7|67 26:7 8|29 100:7 9|36 53:7 10|29 74:8 1|82 48:8 2|8 59:8 3|30 76:8 4|99 96:8 5|61 39:8 6|31 38:8 7|97 6:8 8|100 88:8 9|14 40:8 10|40 18:9 1|52 43:9 2|100 24:9 3|77 26:9 4|19 25:9 5|66 98:9 6|45 93:9 7|75 13:9 8|23 67:9 9|10 43:9 10|66 9:10 1|71 56:10 2|76 34:10 3|31 58:10 4|6 1:10 5|66 37:10 6|100 28:10 7|42 69:10 8|59 63:10 9|33 77:10 10</relation>
    <relation name="R167" arity="2" nbTuples="100" semantics="soft" defaultCost="infinity">85 90:1 1|32 42:1 2|15 71:1 3|3 18:1 4|1 48:1 5|8 81:1 6|54 72:1 7|33 62:1 8|7 22:1 9|36 29:1 10|38 6:2 1|33 68:2 2|25 28:2 3|43 90:2 4|91 34:2 5|18 27:2 6|69 93:2 7|84 5:2 8|59 49:2 9|29 86:2 10|57 63:3 1|9 55:3 2|97 25:3 3|24 76:3 4|30 59:3 5|62 81:3 6|35 20:3 7|31 78:3 8|80 33:3 9|2 37:3 10|95 25:4 1|43 19:4 2|46 8:4 3|44 8:4 4|83 51:4 5|57 88:4 6|25 12:4 7|40 77:4 8|74 68:4 9|8 21:4 10|21 42:5 1|56 16:5 2|48 61:5 3|59 74:5 4|16 19:5 5|15 25:5 6|67 58:5 7|27 17:5 8|55 21:5 9|14 56:5 10|91 31:6 1|64 81:6 2|50 89:6 3|32 92:6 4|70 7:6 5|35 63:6 6|71 62:6 7|84 68:6 8|66 12:6 9|43 72:6 10|72 88:7 1|99 55:7 2|81 42:7 3|2 56:7 4|55 97:7 5|12 41:7 6|17 43:7 7|68 57:7 8|94 48:7 9|12 85:7 10|73 31:8 1|54 79:8 2|56 83:8 3|79 19:8 4|59 97:8 5|10 67:8 6|95 48:8 7|94 33:8 8|91 72:8 9|45 25:8 10|9 74:9 1|27 75:9 2|87 35:9 3|8 36:9 4|77 6:9 5|18 25:9 6|86 13:9 7|55 44:9 8|26 44:9 9|8 47:9 10|55 92:10 1|88 28:10 2|95 29:10 3|92 27:10 4|60 32:10 5|29 66:10 6|90 77:10 7|3 42:10 8|1 69:10 9|57 69:10 10</relation>
    <relation name="R168" arity="2" nbTuples="100" semantics="soft" defaultCost="infinity">42 63:1 1|33 20:1 2|66 38:1 3|40 49:1 4|30 93:1 5|68 90:1 6|31 56:1 7|32 24:1 8|17 12:1 9|88 35:1 10|9 42:2 1|5 1:2 2|6 60:2 3|47 82:2 4|46 64:2 5|59 76:2 6|37 50:2 7|55 8:2 8|97 49:2 9|12 35:2 10|57 33:3 1|9 42:3 2|40 87:3 3|64 62:3 4|42 96:3 5|52 88:3 6|3 15:3 7|7 86:3 8|68 75:3 9|60 96:3 10|27 68:4 1|89 100:4 2|34 1:4 3|81 68:4 4|73 27:4 5|91 65:4 6|4 10:4 7|75 69:4 8|53 6:4 9|58 69:4 10|14 78:5 1|38 72:5 2|46 50:5 3|79 86:5 4|59 60:5 5|99 76:5 6|27 53:5 7|39 93:5 8|59 54:5 9|25 56:5 10|18 93:6 1|62 11:6 2|70 11:6 3|79 50:6 4|37 63:6 5|28 76:6 6|87 65:6 7|6 78:6 8|16 44:6 9|35 82:6 10|49 58:7 1|57 58:7 2|93 30:7 3|29 27:7 4|63 70:7 5|58 69:7 6|24 27:7 7|35 67:7 8|78 92:7 9|95 52:7 10|47 70:8 1|59 50:8 2|1 9:8 3|75 78:8 4|12 26:8 5|34 93:8 6|24 56:8 7|69 9:8 8|45 99:8 9|45 24:8 10|2 82:9 1|67 26:9 2|19 27:9 3|45 92:9 4|15 40:9 5|82 15:9 6|51 56:9 7|51 35:9 8|84 69:9 9|100 22:9 10|38 30:10 1|87 33:10 2|39 55:10 3|51 26:10 4|9 16:10 5|96 14:10 6|55 70:10 7|47 89:10 8|57 80:10 9|61 73:10 10</relation>
    <relation name="R169" arity="2" nbTuples="100" semantics="soft" defaultCost="infinity">2 42:1 1|23 76:1 2|75 53:1 3|96 21:1 4|75 94:1 5|72 63:1 6|3 72:1 7|85 86:1 8|5 57:1 9|52 70:1 10|80 89:2 1|4 26:2 2|60 55:2 3|18 92:2 4|35 64:2 5|37 17:2 6|89 95:2 7|4 10:2 8|75 98:2 9|73 46:2 10|76 33:3 1|46 7:3 2|49 72:3 3|58 9:3 4|92 87:3 5|39 20:3 6|1 95:3 7|13 85:3 8|75 25:3 9|60 4:3 10|30 75:4 1|71 62:4 2|73 36:4 3|3 96:4 4|36 71:4 5|75 14:4 6|23 73:4 7|93 87:4 8|7 91:4 9|49 59:4 10|58 30:5 1|5 55:5 2|77 28:5 3|26 58:5 4|67 80:5 5|79 22:5 6|68 75:5 7|3 22:5 8|42 91:5 9|10 14:5 10|92 47:6 1|55 39:6 2|92 97:6 3|77 61:6 4|72 88:6 5|22 45:6 6|13 99:6 7|4 60:6 8|8 65:6 9|65 4:6 10|25 6:7 1|94 74:7 2|15 73:7 3|30 48:7 4|42 56:7 5|80 60:7 6|74 81:7 7|100 20:7 8|20 69:7 9|54 40:7 10|6 16:8 1|94 9:8 2|90 26:8 3|4 53:8 4|50 65:8 5|56 60:8 6|96 75:8 7|57 61:8 8|89 18:8 9|50 21:8 10|76 5:9 1|93 90:9 2|82 13:9 3|30 38:9 4|56 48:9 5|100 32:9 6|72 34:9 7|84 23:9 8|62 81:9 9|74 46:9 10|96 85:10 1|45 52:10 2|51 63:10 3|84 20:10 4|6 35:10 5|25 62:10 6|15 14:10 7|58 89:10 8|80 2:10 9|22 71:10 10</relation>
    <relation name="R170" arity="2" nbTuples="100" semantics="soft" defaultCost="infinity">36 16:1 1|67 20:1 2|78 41:1 3|97 21:1 4|66 9:1 5|92 20:1 6|87 26:1 7|28 26:1 8|67 1:1 9|25 7:1 10|42 67:2 1|80 80:2 2|50 15:2 3|29 62:2 4|21 85:2 5|59 47:2 6|84 45:2 7|51 62:2 8|65 43:2 9|30 48:2 10|59 2:3 1|75 34:3 2|49 2:3 3|15 7:3 4|44 48:3 5|53 9:3 6|23 54:3 7|14 27:3 8|56 78:3 9|52 56:3 10|92 54:4 1|1 11:4 2|36 81:4 3|1 12:4 4|2 42:4 5|97 41:4 6|7 84:4 7|38 56:4 8|49 37:4 9|17 86:4 10|43 88:5 1|74 86:5 2|45 36:5 3|45 98:5 4|86 16:5 5|32 98:5 6|88 66:5 7|85 23:5 8|92 51:5 9|43 72:5 10|18 47:6 1|86 28:6 2|83 35:6 3|80 15:6 4|81 80:6 5|54 22:6 6|45 51:6 7|70 25:6 8|11 78:6 9|79 38:6 10|92 8:7 1|35 65:7 2|5 76:7 3|49 79:7 4|87 100:7 5|32 64:7 6|57 12:7 7|42 57:7 8|2 26:7 9|86 86:7 10|76 54:8 1|94 83:8 2|42 64:8 3|62 34:8 4|98 16:8 5|98 87:8 6|67 59:8 7|3 80:8 8|65 93:8 9|81 57:8 10|96 55:9 1|26 33:9 2|53 4:9 3|67 48:9 4|78 88:9 5|66 92:9 6|36 25:9 7|13 100:9 8|47 22:9 9|100 50:9 10|46 40:10 1|81 40:10 2|14 75:10 3|2 25:10 4|65 60:10 5|90 86:10 6|56 3:10 7|93 67:10 8|33 86:10 9|51 74:10 10</relation>
    <relation name="R171" arity="2" nbTuples="100" semantics="soft" defaultCost="infinity">2 6:1 1|8 38:1 2|92 94:1 3|78 53:1 4|33 84:1 5|74 75:1 6|79 91:1 7|45 43:1 8|42 71:1 9|88 89:1 10|43 68:2 1|8 48:2 2|18 7:2 3|34 49:2 4|48 32:2 5|29 56:2 6|54 29:2 7|64 62:2 8|90 19:2 9|66 77:2 10|97 99:3 1|58 41:3 2|39 88:3 3|12 3:3 4|82 96:3 5|11 32:3 6|80 78:3 7|11 93:3 8|19 40:3 9|34 31:3 10|26 68:4 1|58 97:4 2|28 21:4 3|59 19:4 4|2 58:4 5|89 99:4 6|44 53:4 7|69 95:4 8|55 77:4 9|2 32:4 10|33 89:5 1|26 81:5 2|21 87:5 3|68 88:5 4|86 43:5 5|42 33:5 6|45 32:5 7|26 31:5 8|93 16:5 9|17 88:5 10|56 41:6 1|66 94:6 2|2 41:6 3|61 11:6 4|35 11:6 5|49 7:6 6|28 59:6 7|46 45:6 8|20 8:6 9|14 88:6 10|59 12:7 1|69 67:7 2|44 63:7 3|75 4:7 4|72 21:7 5|29 96:7 6|1 62:7 7|1 72:7 8|60 63:7 9|37 26:7 10|79 45:8 1|45 65:8 2|31 85:8 3|6 63:8 4|14 71:8 5|52 32:8 6|41 9:8 7|17 86:8 8|46 16:8 9|61 71:8 10|50 24:9 1|27 81:9 2|86 1:9 3|98 83:9 4|29 50:9 5|85 4:9 6|21 67:9 7|6 13:9 8|55 50:9 9|65 66:9 10|19 64:10 1|72 66:10 2|73 98:10 3|30 60:10 4|13 100:10 5|34 28:10 6|4 39:10 7|98 69:10 8|75 66:10 9|96 51:10 10</relation>
    <relation name="R172" arity="2" nbTuples="100" semantics="soft" defaultCost="infinity">31 12:1 1|48 20:1 2|95 47:1 3|65 73:1 4|6 92:1 5|20 74:1 6|52 86:1 7|1 84:1 8|36 99:1 9|72 74:1 10|24 40:2 1|40 63:2 2|58 73:2 3|13 79:2 4|76 65:2 5|30 37:2 6|11 6:2 7|11 75:2 8|26 13:2 9|89 44:2 10|48 84:3 1|55 15:3 2|79 26:3 3|78 6:3 4|72 82:3 5|26 52:3 6|77 66:3 7|52 33:3 8|69 16:3 9|87 56:3 10|3 99:4 1|16 16:4 2|73 39:4 3|12 28:4 4|44 51:4 5|19 91:4 6|4 38:4 7|11 64:4 8|85 78:4 9|51 69:4 10|40 73:5 1|21 7:5 2|20 27:5 3|24 66:5 4|28 59:5 5|60 23:5 6|64 84:5 7|66 93:5 8|47 88:5 9|85 65:5 10|26 32:6 1|44 64:6 2|70 32:6 3|83 13:6 4|75 65:6 5|1 50:6 6|86 86:6 7|87 16:6 8|1 28:6 9|73 92:6 10|95 33:7 1|10 66:7 2|64 92:7 3|17 31:7 4|72 49:7 5|24 79:7 6|61 62:7 7|86 33:7 8|57 69:7 9|36 67:7 10|88 100:8 1|92 13:8 2|45 90:8 3|27 18:8 4|49 97:8 5|81 89:8 6|55 78:8 7|77 36:8 8|42 23:8 9|1 11:8 10|9 7:9 1|69 86:9 2|44 60:9 3|19 55:9 4|67 50:9 5|53 56:9 6|55 70:9 7|41 79:9 8|66 90:9 9|24 38:9 10|75 67:10 1|28 66:10 2|95 35:10 3|31 80:10 4|32 100:10 5|23 18:10 6|84 39:10 7|24 58:10 8|86 55:10 9|16 68:10 10</relation>
    <relation name="R173" arity="2" nbTuples="100" semantics="soft" defaultCost="infinity">79 81:1 1|7 83:1 2|61 38:1 3|19 24:1 4|63 38:1 5|62 39:1 6|2 95:1 7|44 65:1 8|18 58:1 9|46 99:1 10|49 87:2 1|76 47:2 2|42 33:2 3|92 89:2 4|58 16:2 5|9 97:2 6|73 4:2 7|54 92:2 8|47 80:2 9|76 96:2 10|89 68:3 1|80 92:3 2|18 100:3 3|88 84:3 4|69 62:3 5|14 26:3 6|91 35:3 7|77 39:3 8|42 33:3 9|45 82:3 10|58 100:4 1|88 2:4 2|73 45:4 3|54 58:4 4|31 40:4 5|86 65:4 6|36 58:4 7|52 81:4 8|51 22:4 9|58 34:4 10|90 83:5 1|76 33:5 2|82 50:5 3|25 37:5 4|67 20:5 5|6 54:5 6|100 29:5 7|13 41:5 8|14 100:5 9|18 6:5 10|57 12:6 1|22 96:6 2|59 11:6 3|83 20:6 4|79 14:6 5|14 16:6 6|7 76:6 7|79 60:6 8|26 91:6 9|93 71:6 10|59 2:7 1|69 81:7 2|28 92:7 3|59 56:7 4|36 36:7 5|75 56:7 6|61 46:7 7|57 38:7 8|31 72:7 9|39 10:7 10|50 57:8 1|37 19:8 2|31 25:8 3|59 74:8 4|95 86:8 5|33 70:8 6|87 41:8 7|36 56:8 8|60 67:8 9|85 94:8 10|5 16:9 1|70 90:9 2|76 84:9 3|82 52:9 4|12 58:9 5|97 8:9 6|42 92:9 7|10 55:9 8|93 90:9 9|50 45:9 10|36 77:10 1|16 87:10 2|28 98:10 3|80 75:10 4|53 78:10 5|21 41:10 6|56 61:10 7|85 44:10 8|47 13:10 9|60 55:10 10</relation>
    <relation name="R174" arity="2" nbTuples="100" semantics="soft" defaultCost="infinity">52 18:1 1|26 28:1 2|38 90:1 3|18 4:1 4|99 70:1 5|18 54:1 6|5 92:1 7|89 69:1 8|87 9:1 9|36 52:1 10|92 64:2 1|91 91:2 2|61 22:2 3|83 27:2 4|83 49:2 5|98 90:2 6|16 21:2 7|81 66:2 8|29 37:2 9|81 96:2 10|11 95:3 1|15 24:3 2|29 37:3 3|66 32:3 4|27 80:3 5|16 52:3 6|6 86:3 7|50 37:3 8|22 88:3 9|77 65:3 10|26 45:4 1|43 24:4 2|35 67:4 3|37 49:4 4|44 49:4 5|9 12:4 6|52 46:4 7|65 75:4 8|90 19:4 9|35 72:4 10|39 9:5 1|43 57:5 2|12 49:5 3|57 79:5 4|93 15:5 5|29 66:5 6|47 21:5 7|9 67:5 8|79 18:5 9|36 8:5 10|2 7:6 1|80 11:6 2|41 89:6 3|72 4:6 4|33 86:6 5|97 100:6 6|23 40:6 7|23 47:6 8|75 55:6 9|62 73:6 10|22 76:7 1|67 17:7 2|73 22:7 3|23 21:7 4|57 62:7 5|66 78:7 6|90 27:7 7|48 83:7 8|46 52:7 9|51 91:7 10|99 1:8 1|24 1:8 2|5 26:8 3|26 19:8 4|4 75:8 5|26 89:8 6|18 45:8 7|34 100:8 8|29 100:8 9|100 48:8 10|47 96:9 1|60 24:9 2|67 40:9 3|67 28:9 4|69 5:9 5|88 30:9 6|91 33:9 7|49 16:9 8|73 35:9 9|7 17:9 10|67 56:10 1|65 5:10 2|49 98:10 3|54 35:10 4|12 25:10 5|41 70:10 6|37 38:10 7|28 88:10 8|91 13:10 9|51 55:10 10</relation>
    <relation name="R175" arity="2" nbTuples="100" semantics="soft" defaultCost="infinity">46 86:1 1|21 84:1 2|50 81:1 3|72 50:1 4|40 70:1 5|42 100:1 6|27 43:1 7|11 20:1 8|57 42:1 9|30 48:1 10|88 8:2 1|57 86:2 2|11 62:2 3|4 65:2 4|75 80:2 5|55 11:2 6|85 37:2 7|49 66:2 8|71 14:2 9|1 10:2 10|30 15:3 1|90 24:3 2|13 30:3 3|12 93:3 4|3 71:3 5|67 64:3 6|13 67:3 7|16 23:3 8|38 57:3 9|21 100:3 10|62 15:4 1|72 37:4 2|21 74:4 3|66 44:4 4|34 41:4 5|9 59:4 6|93 9:4 7|87 55:4 8|9 36:4 9|44 11:4 10|38 45:5 1|11 26:5 2|81 6:5 3|18 1:5 4|8 11:5 5|19 16:5 6|30 9:5 7|70 37:5 8|93 73:5 9|15 71:5 10|66 12:6 1|23 100:6 2|42 46:6 3|58 8:6 4|69 8:6 5|55 77:6 6|93 89:6 7|24 39:6 8|96 21:6 9|95 36:6 10|72 28:7 1|68 59:7 2|19 93:7 3|46 90:7 4|54 95:7 5|76 43:7 6|21 29:7 7|33 89:7 8|14 94:7 9|54 7:7 10|59 44:8 1|33 25:8 2|3 30:8 3|80 34:8 4|68 34:8 5|31 55:8 6|25 54:8 7|18 77:8 8|87 71:8 9|2 72:8 10|4 18:9 1|70 78:9 2|96 96:9 3|30 64:9 4|59 45:9 5|19 71:9 6|20 44:9 7|98 60:9 8|44 44:9 9|82 66:9 10|37 47:10 1|12 47:10 2|2 44:10 3|78 15:10 4|84 86:10 5|53 8:10 6|41 12:10 7|95 20:10 8|60 87:10 9|65 7:10 10</relation>
    <relation name="R176" arity="2" nbTuples="100" semantics="soft" defaultCost="infinity">54 87:1 1|79 28:1 2|64 89:1 3|17 23:1 4|9 39:1 5|9 27:1 6|17 29:1 7|100 32:1 8|3 44:1 9|19 42:1 10|58 5:2 1|55 53:2 2|48 25:2 3|80 72:2 4|15 40:2 5|36 23:2 6|36 2:2 7|55 49:2 8|83 40:2 9|49 82:2 10|96 58:3 1|88 95:3 2|70 19:3 3|33 57:3 4|45 3:3 5|97 98:3 6|84 37:3 7|62 90:3 8|96 1:3 9|71 51:3 10|82 78:4 1|99 57:4 2|69 89:4 3|1 14:4 4|96 62:4 5|12 45:4 6|31 7:4 7|87 96:4 8|2 60:4 9|44 16:4 10|36 7:5 1|6 72:5 2|14 69:5 3|5 63:5 4|75 22:5 5|39 68:5 6|10 54:5 7|5 18:5 8|32 12:5 9|72 94:5 10|11 77:6 1|75 1:6 2|8 11:6 3|36 2:6 4|87 56:6 5|16 2:6 6|76 40:6 7|58 97:6 8|59 27:6 9|92 23:6 10|52 75:7 1|12 34:7 2|7 19:7 3|59 44:7 4|26 72:7 5|10 66:7 6|14 41:7 7|72 86:7 8|64 91:7 9|76 46:7 10|11 53:8 1|49 70:8 2|80 69:8 3|80 79:8 4|89 69:8 5|48 11:8 6|53 41:8 7|31 90:8 8|5 16:8 9|6 85:8 10|17 4:9 1|58 51:9 2|92 41:9 3|52 70:9 4|64 68:9 5|21 65:9 6|46 48:9 7|62 40:9 8|31 54:9 9|41 41:9 10|63 96:10 1|59 56:10 2|68 15:10 3|37 64:10 4|42 2:10 5|46 9:10 6|99 2:10 7|2 69:10 8|66 26:10 9|37 75:10 10</relation>
    <relation name="R177" arity="2" nbTuples="100" semantics="soft" defaultCost="infinity">28 96:1 1|63 72:1 2|46 19:1 3|17 12:1 4|52 85:1 5|8 1:1 6|82 90:1 7|58 8:1 8|80 46:1 9|76 49:1 10|68 93:2 1|66 38:2 2|76 64:2 3|33 36:2 4|60 52:2 5|21 13:2 6|71 9:2 7|86 45:2 8|70 85:2 9|66 19:2 10|9 37:3 1|18 71:3 2|67 78:3 3|30 84:3 4|27 100:3 5|32 11:3 6|87 29:3 7|100 7:3 8|80 68:3 9|34 66:3 10|92 64:4 1|86 52:4 2|72 6:4 3|14 44:4 4|28 84:4 5|25 94:4 6|35 64:4 7|83 80:4 8|61 21:4 9|38 49:4 10|78 59:5 1|86 18:5 2|8 75:5 3|21 45:5 4|7 67:5 5|1 14:5 6|90 91:5 7|42 6:5 8|68 53:5 9|81 58:5 10|53 85:6 1|74 66:6 2|78 100:6 3|13 24:6 4|60 24:6 5|81 20:6 6|43 30:6 7|99 98:6 8|38 36:6 9|45 86:6 10|78 14:7 1|74 38:7 2|30 78:7 3|95 49:7 4|73 11:7 5|25 74:7 6|100 16:7 7|76 82:7 8|80 1:7 9|71 42:7 10|65 82:8 1|72 88:8 2|3 92:8 3|18 15:8 4|83 2:8 5|73 4:8 6|29 7:8 7|8 80:8 8|6 30:8 9|42 56:8 10|24 91:9 1|13 62:9 2|63 23:9 3|32 55:9 4|73 3:9 5|49 11:9 6|58 33:9 7|44 76:9 8|65 59:9 9|12 80:9 10|90 20:10 1|46 67:10 2|22 64:10 3|56 84:10 4|17 95:10 5|85 66:10 6|44 34:10 7|80 4:10 8|27 52:10 9|49 31:10 10</relation>
    <relation name="R178" arity="2" nbTuples="100" semantics="soft" defaultCost="infinity">9 4:1 1|69 74:1 2|9 57:1 3|79 14:1 4|45 73:1 5|26 78:1 6|1 88:1 7|38 25:1 8|84 19:1 9|89 31:1 10|83 59:2 1|75 75:2 2|44 13:2 3|2 28:2 4|40 56:2 5|42 91:2 6|5 81:2 7|9 89:2 8|1 79:2 9|63 42:2 10|74 19:3 1|70 24:3 2|40 73:3 3|62 17:3 4|66 48:3 5|32 98:3 6|89 76:3 7|78 47:3 8|34 62:3 9|96 81:3 10|6 28:4 1|56 66:4 2|21 20:4 3|54 2:4 4|86 17:4 5|68 36:4 6|30 71:4 7|18 44:4 8|23 56:4 9|5 5:4 10|38 13:5 1|28 49:5 2|49 15:5 3|69 60:5 4|73 32:5 5|31 20:5 6|9 55:5 7|15 87:5 8|59 78:5 9|79 47:5 10|60 38:6 1|50 62:6 2|94 53:6 3|49 82:6 4|90 3:6 5|96 32:6 6|91 36:6 7|26 44:6 8|93 40:6 9|49 64:6 10|32 70:7 1|84 31:7 2|61 6:7 3|94 57:7 4|90 67:7 5|40 69:7 6|70 52:7 7|87 53:7 8|28 32:7 9|2 28:7 10|67 58:8 1|85 7:8 2|86 99:8 3|2 78:8 4|89 7:8 5|84 75:8 6|94 19:8 7|100 73:8 8|72 32:8 9|21 42:8 10|1 66:9 1|11 76:9 2|39 20:9 3|30 13:9 4|89 37:9 5|57 74:9 6|49 66:9 7|55 14:9 8|7 62:9 9|88 41:9 10|79 95:10 1|77 89:10 2|69 52:10 3|98 44:10 4|51 3:10 5|98 100:10 6|73 56:10 7|27 13:10 8|19 97:10 9|82 41:10 10</relation>
    <relation name="R179" arity="2" nbTuples="100" semantics="soft" defaultCost="infinity">51 99:1 1|46 98:1 2|11 13:1 3|63 41:1 4|56 16:1 5|44 3:1 6|49 50:1 7|60 23:1 8|39 24:1 9|81 75:1 10|21 65:2 1|48 19:2 2|80 81:2 3|69 57:2 4|75 93:2 5|3 85:2 6|69 15:2 7|84 64:2 8|39 96:2 9|96 46:2 10|59 51:3 1|43 33:3 2|13 66:3 3|5 76:3 4|25 50:3 5|90 48:3 6|73 19:3 7|94 95:3 8|11 28:3 9|58 47:3 10|79 61:4 1|43 21:4 2|57 44:4 3|27 57:4 4|95 24:4 5|57 36:4 6|10 59:4 7|89 26:4 8|37 86:4 9|75 26:4 10|84 10:5 1|69 39:5 2|33 31:5 3|50 23:5 4|28 46:5 5|86 29:5 6|48 12:5 7|92 55:5 8|94 20:5 9|58 36:5 10|95 29:6 1|81 76:6 2|27 52:6 3|51 74:6 4|73 24:6 5|85 38:6 6|26 79:6 7|61 87:6 8|63 63:6 9|51 21:6 10|32 73:7 1|69 34:7 2|87 53:7 3|64 47:7 4|56 96:7 5|88 19:7 6|25 16:7 7|66 24:7 8|47 11:7 9|32 45:7 10|29 19:8 1|96 7:8 2|58 78:8 3|34 84:8 4|80 30:8 5|99 77:8 6|69 3:8 7|17 74:8 8|77 50:8 9|97 69:8 10|73 9:9 1|97 79:9 2|71 31:9 3|34 89:9 4|32 60:9 5|54 1:9 6|57 11:9 7|35 23:9 8|53 57:9 9|17 99:9 10|2 84:10 1|37 18:10 2|53 65:10 3|44 68:10 4|72 14:10 5|90 77:10 6|10 70:10 7|86 87:10 8|78 57:10 9|22 15:10 10</relation>
    <relation name="R180" arity="2" nbTuples="100" semantics="soft" defaultCost="infinity">10 65:1 1|76 32:1 2|70 39:1 3|32 62:1 4|44 95:1 5|79 15:1 6|25 18:1 7|46 7:1 8|17 38:1 9|88 91:1 10|28 21:2 1|49 18:2 2|73 85:2 3|62 57:2 4|39 32:2 5|89 89:2 6|37 51:2 7|31 17:2 8|82 70:2 9|93 98:2 10|42 33:3 1|19 99:3 2|15 100:3 3|70 63:3 4|87 85:3 5|68 50:3 6|60 43:3 7|75 54:3 8|39 92:3 9|48 34:3 10|1 92:4 1|51 76:4 2|84 57:4 3|89 12:4 4|76 49:4 5|87 44:4 6|81 24:4 7|89 97:4 8|33 29:4 9|65 11:4 10|83 12:5 1|56 79:5 2|16 15:5 3|63 16:5 4|16 31:5 5|11 92:5 6|99 47:5 7|45 77:5 8|51 4:5 9|52 64:5 10|91 74:6 1|68 19:6 2|87 16:6 3|38 50:6 4|79 20:6 5|72 48:6 6|42 53:6 7|80 68:6 8|80 23:6 9|34 83:6 10|21 31:7 1|26 75:7 2|17 66:7 3|15 10:7 4|2 94:7 5|58 42:7 6|40 98:7 7|14 36:7 8|71 51:7 9|83 37:7 10|67 7:8 1|13 44:8 2|73 85:8 3|55 10:8 4|5 18:8 5|90 81:8 6|87 32:8 7|51 41:8 8|73 8:8 9|22 25:8 10|31 32:9 1|31 5:9 2|52 53:9 3|96 16:9 4|46 100:9 5|7 44:9 6|21 78:9 7|19 60:9 8|26 56:9 9|26 74:9 10|61 54:10 1|93 13:10 2|96 22:10 3|45 52:10 4|28 55:10 5|77 32:10 6|48 77:10 7|37 85:10 8|35 5:10 9|68 32:10 10</relation>
    <relation name="R181" arity="2" nbTuples="100" semantics="soft" defaultCost="infinity">75 12:1 1|74 59:1 2|97 33:1 3|77 94:1 4|97 50:1 5|54 8:1 6|16 48:1 7|71 10:1 8|35 8:1 9|91 74:1 10|17 92:2 1|8 61:2 2|88 10:2 3|79 1:2 4|66 23:2 5|87 69:2 6|38 95:2 7|77 84:2 8|28 62:2 9|100 55:2 10|50 71:3 1|10 61:3 2|39 75:3 3|47 9:3 4|73 1:3 5|62 8:3 6|16 93:3 7|42 48:3 8|58 36:3 9|6 93:3 10|13 87:4 1|57 17:4 2|25 23:4 3|12 85:4 4|98 56:4 5|33 57:4 6|68 55:4 7|8 32:4 8|27 77:4 9|91 56:4 10|75 40:5 1|97 50:5 2|19 47:5 3|19 41:5 4|88 3:5 5|56 87:5 6|67 11:5 7|88 84:5 8|55 57:5 9|67 55:5 10|41 36:6 1|67 41:6 2|31 1:6 3|52 44:6 4|60 100:6 5|7 34:6 6|26 27:6 7|14 66:6 8|51 100:6 9|22 34:6 10|27 53:7 1|19 81:7 2|15 93:7 3|98 38:7 4|20 8:7 5|47 11:7 6|57 14:7 7|96 22:7 8|9 35:7 9|13 47:7 10|76 61:8 1|30 12:8 2|94 98:8 3|42 1:8 4|2 24:8 5|46 30:8 6|52 93:8 7|25 55:8 8|24 90:8 9|25 72:8 10|56 9:9 1|17 8:9 2|66 72:9 3|85 56:9 4|95 95:9 5|35 37:9 6|80 37:9 7|60 27:9 8|4 13:9 9|76 8:9 10|87 13:10 1|78 16:10 2|8 93:10 3|61 9:10 4|66 22:10 5|70 92:10 6|33 25:10 7|75 85:10 8|74 71:10 9|73 42:10 10</relation>
    <relation name="R182" arity="2" nbTuples="100" semantics="soft" defaultCost="infinity">51 40:1 1|57 8:1 2|67 73:1 3|17 83:1 4|52 71:1 5|63 5:1 6|30 1:1 7|13 80:1 8|68 10:1 9|7 27:1 10|48 97:2 1|65 31:2 2|77 78:2 3|44 34:2 4|73 81:2 5|91 39:2 6|81 84:2 7|66 27:2 8|75 24:2 9|18 79:2 10|30 54:3 1|9 52:3 2|72 9:3 3|83 41:3 4|20 32:3 5|100 58:3 6|86 61:3 7|65 95:3 8|12 99:3 9|95 89:3 10|65 39:4 1|17 16:4 2|39 60:4 3|74 34:4 4|68 21:4 5|85 66:4 6|86 92:4 7|11 63:4 8|9 12:4 9|27 7:4 10|83 56:5 1|29 35:5 2|91 73:5 3|65 19:5 4|30 14:5 5|91 47:5 6|3 33:5 7|44 18:5 8|43 2:5 9|19 61:5 10|36 53:6 1|72 15:6 2|5 55:6 3|17 30:6 4|46 37:6 5|68 62:6 6|44 83:6 7|39 6:6 8|87 7:6 9|42 66:6 10|85 43:7 1|60 11:7 2|68 7:7 3|80 67:7 4|36 57:7 5|96 88:7 6|22 86:7 7|22 30:7 8|13 68:7 9|5 83:7 10|89 78:8 1|32 72:8 2|17 38:8 3|82 100:8 4|52 79:8 5|24 34:8 6|10 28:8 7|86 56:8 8|65 93:8 9|76 81:8 10|53 20:9 1|99 15:9 2|77 99:9 3|44 67:9 4|11 57:9 5|98 67:9 6|48 46:9 7|78 17:9 8|34 24:9 9|70 11:9 10|81 97:10 1|81 2:10 2|62 91:10 3|33 26:10 4|42 71:10 5|67 20:10 6|25 92:10 7|8 57:10 8|40 46:10 9|23 92:10 10</relation>
    <relation name="R183" arity="2" nbTuples="100" semantics="soft" defaultCost="infinity">31 10:1 1|87 52:1 2|73 32:1 3|64 54:1 4|57 90:1 5|73 11:1 6|79 36:1 7|41 92:1 8|92 11:1 9|88 48:1 10|43 47:2 1|51 57:2 2|4 69:2 3|85 77:2 4|37 47:2 5|43 56:2 6|16 70:2 7|98 60:2 8|15 10:2 9|26 98:2 10|14 31:3 1|28 86:3 2|78 38:3 3|35 59:3 4|37 27:3 5|35 77:3 6|73 62:3 7|86 77:3 8|12 51:3 9|2 27:3 10|13 1:4 1|46 97:4 2|27 56:4 3|71 20:4 4|11 49:4 5|99 32:4 6|64 8:4 7|78 99:4 8|73 42:4 9|62 7:4 10|41 68:5 1|46 64:5 2|1 27:5 3|13 94:5 4|17 73:5 5|92 26:5 6|84 23:5 7|14 69:5 8|75 97:5 9|66 53:5 10|90 61:6 1|44 40:6 2|84 100:6 3|41 77:6 4|94 30:6 5|83 28:6 6|95 9:6 7|5 49:6 8|77 73:6 9|5 1:6 10|30 74:7 1|26 60:7 2|12 8:7 3|66 94:7 4|76 4:7 5|100 72:7 6|12 72:7 7|13 65:7 8|80 73:7 9|93 20:7 10|90 8:8 1|38 67:8 2|10 44:8 3|50 77:8 4|82 41:8 5|40 37:8 6|36 74:8 7|17 5:8 8|14 19:8 9|95 37:8 10|33 61:9 1|2 18:9 2|22 13:9 3|37 93:9 4|25 79:9 5|87 42:9 6|50 2:9 7|87 12:9 8|10 99:9 9|47 47:9 10|100 86:10 1|2 88:10 2|40 87:10 3|41 77:10 4|88 3:10 5|21 14:10 6|44 39:10 7|97 11:10 8|40 42:10 9|31 63:10 10</relation>
    <relation name="R184" arity="2" nbTuples="100" semantics="soft" defaultCost="infinity">23 80:1 1|90 29:1 2|43 84:1 3|77 10:1 4|48 53:1 5|82 73:1 6|14 5:1 7|100 4:1 8|41 59:1 9|96 5:1 10|62 24:2 1|70 13:2 2|30 39:2 3|15 33:2 4|68 90:2 5|36 100:2 6|96 94:2 7|46 29:2 8|80 30:2 9|37 7:2 10|52 94:3 1|85 79:3 2|26 2:3 3|21 50:3 4|36 25:3 5|72 33:3 6|80 32:3 7|76 52:3 8|95 59:3 9|21 33:3 10|23 27:4 1|78 73:4 2|96 69:4 3|68 62:4 4|9 86:4 5|94 10:4 6|96 3:4 7|73 22:4 8|10 64:4 9|100 70:4 10|42 93:5 1|57 41:5 2|98 49:5 3|17 51:5 4|3 85:5 5|75 57:5 6|99 58:5 7|53 79:5 8|43 80:5 9|51 56:5 10|29 76:6 1|13 79:6 2|89 50:6 3|20 29:6 4|76 71:6 5|22 90:6 6|48 61:6 7|62 96:6 8|16 81:6 9|66 39:6 10|89 5:7 1|15 7:7 2|51 46:7 3|39 52:7 4|89 51:7 5|9 10:7 6|29 23:7 7|68 44:7 8|98 29:7 9|54 67:7 10|75 26:8 1|43 36:8 2|89 43:8 3|72 27:8 4|31 58:8 5|69 81:8 6|88 58:8 7|64 14:8 8|3 51:8 9|31 96:8 10|1 4:9 1|43 83:9 2|58 7:9 3|32 42:9 4|89 10:9 5|77 36:9 6|15 14:9 7|38 81:9 8|45 36:9 9|25 23:9 10|14 98:10 1|54 28:10 2|90 90:10 3|64 52:10 4|83 3:10 5|5 46:10 6|80 33:10 7|27 1:10 8|11 30:10 9|94 81:10 10</relation>
    <relation name="R185" arity="2" nbTuples="100" semantics="soft" defaultCost="infinity">98 18:1 1|8 90:1 2|8 85:1 3|78 16:1 4|71 5:1 5|10 58:1 6|16 94:1 7|59 94:1 8|25 54:1 9|32 64:1 10|85 96:2 1|99 49:2 2|94 100:2 3|25 98:2 4|49 28:2 5|3 35:2 6|25 37:2 7|60 76:2 8|49 59:2 9|24 46:2 10|39 88:3 1|99 41:3 2|91 29:3 3|85 62:3 4|65 23:3 5|46 17:3 6|49 9:3 7|30 72:3 8|42 54:3 9|26 76:3 10|36 90:4 1|35 53:4 2|49 39:4 3|27 2:4 4|3 56:4 5|55 11:4 6|21 38:4 7|92 88:4 8|54 10:4 9|80 11:4 10|60 31:5 1|48 86:5 2|74 47:5 3|25 39:5 4|42 89:5 5|12 90:5 6|6 11:5 7|83 2:5 8|76 37:5 9|10 33:5 10|35 61:6 1|13 33:6 2|84 77:6 3|100 24:6 4|59 38:6 5|38 63:6 6|91 42:6 7|84 57:6 8|52 14:6 9|84 89:6 10|42 6:7 1|47 66:7 2|57 67:7 3|77 34:7 4|8 68:7 5|60 10:7 6|53 97:7 7|77 87:7 8|19 86:7 9|41 6:7 10|98 91:8 1|34 68:8 2|50 39:8 3|54 56:8 4|25 8:8 5|67 56:8 6|61 16:8 7|88 30:8 8|59 18:8 9|24 70:8 10|33 90:9 1|50 86:9 2|81 38:9 3|66 95:9 4|86 14:9 5|72 71:9 6|33 42:9 7|76 1:9 8|53 41:9 9|2 11:9 10|72 37:10 1|5 83:10 2|47 63:10 3|27 74:10 4|5 31:10 5|79 21:10 6|48 18:10 7|70 3:10 8|56 38:10 9|55 52:10 10</relation>
    <relation name="R186" arity="2" nbTuples="100" semantics="soft" defaultCost="infinity">94 11:1 1|38 15:1 2|49 91:1 3|87 93:1 4|64 46:1 5|19 23:1 6|18 66:1 7|32 51:1 8|69 71:1 9|55 44:1 10|67 34:2 1|33 24:2 2|99 75:2 3|46 79:2 4|49 92:2 5|31 67:2 6|98 91:2 7|46 85:2 8|32 35:2 9|5 79:2 10|54 95:3 1|77 81:3 2|68 87:3 3|52 41:3 4|25 15:3 5|50 49:3 6|93 89:3 7|31 10:3 8|54 70:3 9|86 28:3 10|14 13:4 1|59 39:4 2|28 15:4 3|73 11:4 4|70 53:4 5|20 80:4 6|85 67:4 7|88 87:4 8|68 13:4 9|21 17:4 10|86 21:5 1|91 99:5 2|19 95:5 3|18 91:5 4|94 4:5 5|53 4:5 6|57 43:5 7|89 47:5 8|32 6:5 9|87 49:5 10|85 19:6 1|22 5:6 2|11 91:6 3|89 12:6 4|85 98:6 5|59 32:6 6|51 88:6 7|99 67:6 8|15 10:6 9|2 76:6 10|32 96:7 1|56 67:7 2|38 83:7 3|71 78:7 4|59 76:7 5|1 60:7 6|81 42:7 7|85 74:7 8|16 93:7 9|43 79:7 10|23 80:8 1|88 65:8 2|40 35:8 3|98 75:8 4|43 10:8 5|49 13:8 6|58 42:8 7|74 78:8 8|85 53:8 9|12 69:8 10|55 95:9 1|50 6:9 2|28 29:9 3|71 75:9 4|64 56:9 5|79 66:9 6|51 54:9 7|89 80:9 8|6 77:9 9|9 7:9 10|54 56:10 1|97 48:10 2|7 90:10 3|99 15:10 4|51 69:10 5|41 79:10 6|86 70:10 7|92 76:10 8|62 72:10 9|57 41:10 10</relation>
    <relation name="R187" arity="2" nbTuples="100" semantics="soft" defaultCost="infinity">84 19:1 1|48 39:1 2|69 62:1 3|91 6:1 4|69 17:1 5|59 45:1 6|1 98:1 7|3 25:1 8|53 44:1 9|9 19:1 10|77 56:2 1|15 85:2 2|94 57:2 3|34 36:2 4|14 64:2 5|95 50:2 6|75 85:2 7|1 5:2 8|86 18:2 9|83 49:2 10|84 74:3 1|24 31:3 2|81 6:3 3|7 90:3 4|29 96:3 5|61 60:3 6|93 77:3 7|37 7:3 8|67 100:3 9|85 1:3 10|62 33:4 1|86 55:4 2|39 71:4 3|6 93:4 4|35 47:4 5|47 24:4 6|24 28:4 7|89 54:4 8|99 11:4 9|24 38:4 10|68 76:5 1|12 29:5 2|41 87:5 3|8 45:5 4|42 84:5 5|32 37:5 6|12 12:5 7|89 33:5 8|33 67:5 9|72 63:5 10|2 59:6 1|20 16:6 2|95 95:6 3|44 61:6 4|60 90:6 5|64 77:6 6|76 35:6 7|66 59:6 8|20 24:6 9|99 62:6 10|27 27:7 1|42 82:7 2|98 20:7 3|50 68:7 4|58 35:7 5|13 31:7 6|90 42:7 7|81 60:7 8|72 20:7 9|89 95:7 10|86 60:8 1|72 13:8 2|21 46:8 3|41 66:8 4|58 7:8 5|50 69:8 6|57 86:8 7|88 98:8 8|12 81:8 9|55 47:8 10|58 17:9 1|27 30:9 2|4 82:9 3|62 53:9 4|63 7:9 5|83 57:9 6|54 12:9 7|96 74:9 8|56 35:9 9|68 18:9 10|11 74:10 1|93 56:10 2|61 96:10 3|2 46:10 4|58 60:10 5|11 93:10 6|53 85:10 7|8 87:10 8|55 7:10 9|83 84:10 10</relation>
    <relation name="R188" arity="2" nbTuples="100" semantics="soft" defaultCost="infinity">98 60:1 1|99 90:1 2|61 51:1 3|78 40:1 4|61 33:1 5|9 28:1 6|81 35:1 7|2 30:1 8|69 25:1 9|48 81:1 10|27 27:2 1|51 13:2 2|100 100:2 3|75 28:2 4|100 55:2 5|14 99:2 6|36 60:2 7|21 96:2 8|21 81:2 9|75 16:2 10|11 57:3 1|6 70:3 2|68 57:3 3|65 92:3 4|33 65:3 5|29 83:3 6|4 44:3 7|65 80:3 8|69 10:3 9|30 14:3 10|98 74:4 1|61 78:4 2|11 60:4 3|51 66:4 4|72 3:4 5|96 16:4 6|73 13:4 7|46 26:4 8|39 72:4 9|81 29:4 10|79 37:5 1|11 100:5 2|96 80:5 3|50 31:5 4|49 62:5 5|46 88:5 6|96 37:5 7|75 47:5 8|85 11:5 9|55 49:5 10|24 38:6 1|74 83:6 2|20 24:6 3|59 50:6 4|23 4:6 5|89 41:6 6|83 31:6 7|74 24:6 8|80 49:6 9|97 98:6 10|86 45:7 1|68 65:7 2|41 85:7 3|91 11:7 4|45 4:7 5|22 33:7 6|20 84:7 7|56 24:7 8|80 88:7 9|41 65:7 10|39 33:8 1|11 78:8 2|67 63:8 3|88 94:8 4|88 73:8 5|88 55:8 6|32 57:8 7|50 29:8 8|7 5:8 9|87 13:8 10|8 52:9 1|56 61:9 2|30 85:9 3|21 80:9 4|1 51:9 5|95 78:9 6|37 71:9 7|28 21:9 8|29 62:9 9|18 15:9 10|6 72:10 1|33 5:10 2|29 96:10 3|13 70:10 4|63 14:10 5|72 18:10 6|63 78:10 7|88 64:10 8|64 37:10 9|20 10:10 10</relation>
    <relation name="R189" arity="2" nbTuples="100" semantics="soft" defaultCost="infinity">48 16:1 1|4 23:1 2|73 73:1 3|78 71:1 4|89 78:1 5|49 10:1 6|5 72:1 7|19 72:1 8|17 76:1 9|27 35:1 10|52 85:2 1|96 22:2 2|33 44:2 3|17 26:2 4|15 11:2 5|47 14:2 6|18 69:2 7|26 33:2 8|5 68:2 9|80 75:2 10|69 21:3 1|35 96:3 2|91 53:3 3|94 35:3 4|64 70:3 5|18 14:3 6|4 94:3 7|83 81:3 8|61 95:3 9|74 70:3 10|24 6:4 1|30 63:4 2|87 35:4 3|13 27:4 4|16 15:4 5|82 69:4 6|88 17:4 7|79 80:4 8|86 2:4 9|69 79:4 10|22 74:5 1|2 38:5 2|65 80:5 3|97 79:5 4|22 37:5 5|11 69:5 6|68 23:5 7|46 74:5 8|77 56:5 9|61 33:5 10|60 88:6 1|35 49:6 2|88 96:6 3|35 85:6 4|28 8:6 5|49 72:6 6|6 1:6 7|42 15:6 8|64 50:6 9|26 1:6 10|66 27:7 1|13 83:7 2|82 67:7 3|66 91:7 4|53 95:7 5|72 30:7 6|34 80:7 7|91 72:7 8|88 3:7 9|33 98:7 10|6 74:8 1|87 66:8 2|8 97:8 3|34 87:8 4|92 93:8 5|94 53:8 6|73 4:8 7|42 21:8 8|92 72:8 9|21 6:8 10|37 66:9 1|60 14:9 2|75 37:9 3|28 71:9 4|54 31:9 5|28 47:9 6|3 54:9 7|66 26:9 8|19 82:9 9|10 4:9 10|12 25:10 1|92 83:10 2|47 30:10 3|94 29:10 4|86 53:10 5|95 98:10 6|55 86:10 7|61 94:10 8|82 13:10 9|95 5:10 10</relation>
    <relation name="R190" arity="2" nbTuples="100" semantics="soft" defaultCost="infinity">5 79:1 1|83 98:1 2|84 17:1 3|1 85:1 4|92 15:1 5|74 36:1 6|97 62:1 7|47 52:1 8|24 68:1 9|97 99:1 10|5 82:2 1|43 96:2 2|7 56:2 3|86 7:2 4|65 56:2 5|90 27:2 6|30 46:2 7|66 81:2 8|94 36:2 9|69 17:2 10|20 89:3 1|62 100:3 2|84 8:3 3|3 8:3 4|12 75:3 5|17 9:3 6|56 87:3 7|30 68:3 8|57 62:3 9|88 63:3 10|12 11:4 1|55 86:4 2|45 31:4 3|79 35:4 4|86 3:4 5|67 39:4 6|43 44:4 7|18 16:4 8|65 83:4 9|32 2:4 10|54 27:5 1|2 82:5 2|51 78:5 3|2 42:5 4|54 10:5 5|58 13:5 6|93 56:5 7|3 41:5 8|68 76:5 9|7 89:5 10|76 61:6 1|89 46:6 2|82 12:6 3|10 89:6 4|90 60:6 5|72 16:6 6|15 71:6 7|44 75:6 8|81 3:6 9|76 37:6 10|77 74:7 1|46 43:7 2|74 54:7 3|62 12:7 4|12 20:7 5|96 58:7 6|23 76:7 7|29 52:7 8|91 79:7 9|55 14:7 10|5 41:8 1|87 25:8 2|91 88:8 3|72 91:8 4|96 15:8 5|58 37:8 6|1 77:8 7|6 89:8 8|71 41:8 9|53 51:8 10|19 90:9 1|57 65:9 2|26 19:9 3|15 79:9 4|40 81:9 5|86 5:9 6|12 47:9 7|53 80:9 8|55 99:9 9|58 13:9 10|28 80:10 1|87 73:10 2|95 95:10 3|65 83:10 4|18 30:10 5|86 36:10 6|5 6:10 7|90 93:10 8|59 81:10 9|63 50:10 10</relation>
    <relation name="R191" arity="2" nbTuples="100" semantics="soft" defaultCost="infinity">24 18:1 1|26 53:1 2|52 38:1 3|69 17:1 4|10 87:1 5|66 69:1 6|31 3:1 7|99 44:1 8|36 87:1 9|22 19:1 10|64 41:2 1|82 92:2 2|34 23:2 3|35 61:2 4|21 14:2 5|52 23:2 6|90 96:2 7|1 5:2 8|15 62:2 9|95 90:2 10|84 38:3 1|10 15:3 2|43 71:3 3|20 55:3 4|55 49:3 5|63 47:3 6|97 63:3 7|28 41:3 8|25 83:3 9|51 20:3 10|14 90:4 1|37 40:4 2|96 94:4 3|73 69:4 4|73 19:4 5|8 27:4 6|38 25:4 7|42 53:4 8|81 39:4 9|87 78:4 10|9 90:5 1|12 93:5 2|92 34:5 3|43 69:5 4|67 5:5 5|15 77:5 6|47 94:5 7|71 4:5 8|92 54:5 9|94 47:5 10|42 59:6 1|95 22:6 2|7 93:6 3|72 60:6 4|53 24:6 5|86 50:6 6|68 40:6 7|100 99:6 8|76 46:6 9|80 23:6 10|79 97:7 1|53 48:7 2|64 33:7 3|64 85:7 4|27 100:7 5|94 88:7 6|65 1:7 7|57 33:7 8|58 92:7 9|4 58:7 10|3 34:8 1|20 80:8 2|40 76:8 3|55 90:8 4|34 80:8 5|50 35:8 6|77 88:8 7|87 29:8 8|97 78:8 9|61 44:8 10|78 77:9 1|85 70:9 2|23 78:9 3|52 25:9 4|84 20:9 5|97 93:9 6|71 17:9 7|3 93:9 8|12 79:9 9|32 73:9 10|26 63:10 1|69 65:10 2|81 86:10 3|14 97:10 4|46 24:10 5|49 87:10 6|10 19:10 7|96 6:10 8|65 4:10 9|48 23:10 10</relation>
    <relation name="R192" arity="2" nbTuples="100" semantics="soft" defaultCost="infinity">11 96:1 1|61 52:1 2|90 39:1 3|76 96:1 4|19 10:1 5|49 50:1 6|33 46:1 7|34 74:1 8|33 71:1 9|6 34:1 10|78 81:2 1|84 41:2 2|51 41:2 3|31 72:2 4|74 73:2 5|18 96:2 6|37 60:2 7|64 100:2 8|97 83:2 9|51 63:2 10|40 14:3 1|65 62:3 2|33 19:3 3|18 19:3 4|54 98:3 5|41 75:3 6|61 88:3 7|49 60:3 8|8 53:3 9|49 66:3 10|46 75:4 1|44 70:4 2|98 91:4 3|78 38:4 4|77 76:4 5|75 57:4 6|12 53:4 7|68 57:4 8|95 35:4 9|96 75:4 10|14 36:5 1|47 84:5 2|13 48:5 3|30 47:5 4|89 4:5 5|77 87:5 6|3 41:5 7|55 56:5 8|51 62:5 9|37 92:5 10|24 39:6 1|24 62:6 2|80 54:6 3|4 84:6 4|1 71:6 5|94 80:6 6|37 25:6 7|88 54:6 8|79 94:6 9|24 12:6 10|64 47:7 1|37 38:7 2|26 17:7 3|90 12:7 4|88 6:7 5|30 25:7 6|39 64:7 7|23 56:7 8|61 95:7 9|15 13:7 10|95 12:8 1|59 10:8 2|18 67:8 3|58 28:8 4|41 76:8 5|66 45:8 6|47 33:8 7|9 62:8 8|13 51:8 9|82 29:8 10|76 17:9 1|14 75:9 2|38 14:9 3|84 94:9 4|40 2:9 5|13 71:9 6|53 53:9 7|63 70:9 8|84 29:9 9|10 52:9 10|38 77:10 1|87 21:10 2|100 22:10 3|12 93:10 4|67 20:10 5|70 33:10 6|16 71:10 7|53 14:10 8|99 49:10 9|74 26:10 10</relation>
    <relation name="R193" arity="2" nbTuples="100" semantics="soft" defaultCost="infinity">90 84:1 1|74 19:1 2|80 36:1 3|20 17:1 4|60 84:1 5|11 46:1 6|26 47:1 7|92 28:1 8|64 32:1 9|10 39:1 10|3 69:2 1|35 23:2 2|32 77:2 3|82 35:2 4|24 78:2 5|11 39:2 6|10 80:2 7|59 39:2 8|33 5:2 9|43 8:2 10|72 69:3 1|12 7:3 2|51 71:3 3|62 15:3 4|18 100:3 5|47 86:3 6|81 85:3 7|59 33:3 8|86 47:3 9|99 69:3 10|29 31:4 1|76 19:4 2|4 48:4 3|62 53:4 4|70 86:4 5|7 70:4 6|75 70:4 7|57 29:4 8|55 53:4 9|91 75:4 10|60 74:5 1|8 30:5 2|71 89:5 3|15 6:5 4|11 93:5 5|73 14:5 6|65 66:5 7|61 39:5 8|65 59:5 9|75 70:5 10|15 100:6 1|57 96:6 2|98 33:6 3|5 58:6 4|5 34:6 5|33 45:6 6|11 33:6 7|92 31:6 8|31 57:6 9|74 14:6 10|78 54:7 1|89 2:7 2|53 90:7 3|29 81:7 4|99 31:7 5|88 48:7 6|64 89:7 7|27 65:7 8|25 99:7 9|81 59:7 10|45 26:8 1|88 34:8 2|47 24:8 3|33 95:8 4|21 62:8 5|44 83:8 6|81 37:8 7|9 86:8 8|52 13:8 9|15 68:8 10|68 84:9 1|6 91:9 2|100 76:9 3|89 91:9 4|87 62:9 5|58 23:9 6|71 79:9 7|100 72:9 8|58 32:9 9|22 80:9 10|36 48:10 1|28 56:10 2|50 98:10 3|64 47:10 4|51 19:10 5|35 35:10 6|58 15:10 7|97 66:10 8|42 47:10 9|25 93:10 10</relation>
    <relation name="R194" arity="2" nbTuples="100" semantics="soft" defaultCost="infinity">98 61:1 1|52 84:1 2|41 65:1 3|96 95:1 4|25 69:1 5|71 23:1 6|64 20:1 7|15 76:1 8|88 32:1 9|65 37:1 10|81 76:2 1|35 15:2 2|74 6:2 3|63 48:2 4|20 59:2 5|29 89:2 6|94 81:2 7|53 75:2 8|98 98:2 9|31 38:2 10|30 93:3 1|94 1:3 2|72 67:3 3|86 93:3 4|37 1:3 5|44 37:3 6|60 49:3 7|53 56:3 8|57 51:3 9|32 83:3 10|68 69:4 1|30 21:4 2|15 96:4 3|75 97:4 4|25 65:4 5|76 70:4 6|88 47:4 7|14 6:4 8|17 7:4 9|51 100:4 10|61 79:5 1|15 44:5 2|56 65:5 3|15 60:5 4|32 9:5 5|81 89:5 6|46 94:5 7|37 98:5 8|4 24:5 9|35 22:5 10|24 95:6 1|15 44:6 2|97 27:6 3|97 56:6 4|77 52:6 5|13 91:6 6|62 26:6 7|71 85:6 8|79 77:6 9|50 50:6 10|71 86:7 1|81 64:7 2|91 94:7 3|15 69:7 4|30 17:7 5|49 15:7 6|16 43:7 7|83 73:7 8|27 75:7 9|12 20:7 10|14 8:8 1|50 45:8 2|13 87:8 3|89 52:8 4|97 72:8 5|35 54:8 6|90 36:8 7|66 38:8 8|85 75:8 9|86 18:8 10|41 66:9 1|67 85:9 2|75 9:9 3|14 34:9 4|22 90:9 5|10 80:9 6|54 91:9 7|31 32:9 8|29 10:9 9|74 62:9 10|75 95:10 1|58 30:10 2|70 92:10 3|32 38:10 4|53 24:10 5|47 87:10 6|35 41:10 7|17 57:10 8|74 70:10 9|26 95:10 10</relation>
    <relation name="R195" arity="2" nbTuples="100" semantics="soft" defaultCost="infinity">34 76:1 1|33 4:1 2|2 74:1 3|47 50:1 4|45 100:1 5|23 51:1 6|40 97:1 7|14 95:1 8|97 20:1 9|52 78:1 10|87 67:2 1|24 20:2 2|65 49:2 3|85 75:2 4|69 48:2 5|20 67:2 6|75 4:2 7|49 59:2 8|72 55:2 9|73 83:2 10|36 87:3 1|12 75:3 2|78 17:3 3|22 98:3 4|32 95:3 5|27 81:3 6|88 49:3 7|40 35:3 8|60 18:3 9|18 22:3 10|100 96:4 1|16 83:4 2|4 7:4 3|9 35:4 4|49 53:4 5|58 84:4 6|50 26:4 7|14 56:4 8|40 76:4 9|64 7:4 10|5 9:5 1|52 22:5 2|45 41:5 3|19 22:5 4|79 9:5 5|47 73:5 6|20 12:5 7|3 99:5 8|29 94:5 9|26 6:5 10|72 26:6 1|31 83:6 2|72 18:6 3|34 40:6 4|92 9:6 5|58 21:6 6|35 99:6 7|15 93:6 8|26 75:6 9|7 61:6 10|82 53:7 1|43 66:7 2|46 78:7 3|22 21:7 4|39 91:7 5|91 7:7 6|44 17:7 7|41 22:7 8|14 62:7 9|75 85:7 10|74 11:8 1|43 18:8 2|73 98:8 3|14 98:8 4|3 98:8 5|19 70:8 6|33 7:8 7|89 5:8 8|40 24:8 9|68 60:8 10|63 10:9 1|97 41:9 2|67 24:9 3|15 13:9 4|22 22:9 5|27 70:9 6|95 17:9 7|2 9:9 8|70 19:9 9|4 72:9 10|98 55:10 1|16 77:10 2|23 42:10 3|86 82:10 4|10 11:10 5|23 4:10 6|49 38:10 7|5 11:10 8|2 91:10 9|45 23:10 10</relation>
    <relation name="R196" arity="2" nbTuples="100" semantics="soft" defaultCost="infinity">21 28:1 1|83 36:1 2|47 98:1 3|4 39:1 4|72 54:1 5|69 24:1 6|54 98:1 7|1 14:1 8|22 54:1 9|77 25:1 10|42 55:2 1|7 29:2 2|70 57:2 3|20 72:2 4|50 33:2 5|100 81:2 6|70 99:2 7|75 45:2 8|43 91:2 9|68 94:2 10|38 7:3 1|15 100:3 2|36 14:3 3|42 41:3 4|54 97:3 5|98 75:3 6|46 53:3 7|61 18:3 8|57 80:3 9|2 13:3 10|66 78:4 1|63 12:4 2|56 89:4 3|38 66:4 4|89 51:4 5|57 42:4 6|85 45:4 7|91 85:4 8|46 88:4 9|24 87:4 10|94 43:5 1|60 87:5 2|44 57:5 3|50 19:5 4|55 24:5 5|2 65:5 6|91 34:5 7|87 97:5 8|2 62:5 9|5 91:5 10|69 21:6 1|95 4:6 2|55 80:6 3|35 13:6 4|78 78:6 5|19 30:6 6|99 70:6 7|42 46:6 8|63 55:6 9|95 19:6 10|4 95:7 1|13 28:7 2|12 90:7 3|87 54:7 4|7 87:7 5|12 68:7 6|65 37:7 7|11 37:7 8|11 70:7 9|44 14:7 10|84 31:8 1|86 83:8 2|52 71:8 3|25 28:8 4|71 87:8 5|23 48:8 6|43 11:8 7|59 30:8 8|46 30:8 9|49 49:8 10|9 64:9 1|46 64:9 2|94 56:9 3|4 50:9 4|55 49:9 5|69 83:9 6|73 5:9 7|94 23:9 8|40 89:9 9|40 64:9 10|28 87:10 1|53 9:10 2|46 37:10 3|99 4:10 4|49 78:10 5|62 32:10 6|70 67:10 7|3 52:10 8|75 100:10 9|37 49:10 10</relation>
    <relation name="R197" arity="2" nbTuples="100" semantics="soft" defaultCost="infinity">71 82:1 1|38 69:1 2|33 34:1 3|72 34:1 4|55 76:1 5|47 45:1 6|62 38:1 7|96 23:1 8|76 57:1 9|64 97:1 10|53 72:2 1|85 88:2 2|91 24:2 3|80 21:2 4|22 39:2 5|53 96:2 6|95 44:2 7|96 97:2 8|79 6:2 9|81 77:2 10|16 80:3 1|34 46:3 2|74 70:3 3|87 15:3 4|65 62:3 5|10 97:3 6|24 54:3 7|33 28:3 8|49 7:3 9|89 18:3 10|57 87:4 1|16 1:4 2|7 23:4 3|82 9:4 4|23 74:4 5|12 89:4 6|23 56:4 7|46 72:4 8|66 64:4 9|39 12:4 10|22 69:5 1|3 91:5 2|44 93:5 3|80 96:5 4|59 60:5 5|95 2:5 6|50 32:5 7|84 39:5 8|53 48:5 9|18 34:5 10|72 83:6 1|12 3:6 2|29 98:6 3|34 37:6 4|96 100:6 5|23 70:6 6|65 61:6 7|30 47:6 8|26 27:6 9|6 100:6 10|62 45:7 1|81 39:7 2|88 83:7 3|93 86:7 4|87 47:7 5|36 77:7 6|51 31:7 7|29 93:7 8|41 2:7 9|35 59:7 10|52 11:8 1|73 28:8 2|75 51:8 3|27 15:8 4|42 32:8 5|48 74:8 6|39 13:8 7|37 7:8 8|64 46:8 9|81 89:8 10|38 20:9 1|18 41:9 2|46 48:9 3|91 49:9 4|47 52:9 5|72 87:9 6|60 78:9 7|17 86:9 8|80 80:9 9|40 61:9 10|87 22:10 1|96 60:10 2|45 7:10 3|75 38:10 4|93 30:10 5|28 51:10 6|8 49:10 7|67 71:10 8|81 9:10 9|98 66:10 10</relation>
    <relation name="R198" arity="2" nbTuples="100" semantics="soft" defaultCost="infinity">61 27:1 1|80 49:1 2|7 42:1 3|28 4:1 4|59 28:1 5|5 23:1 6|64 62:1 7|94 15:1 8|74 76:1 9|66 75:1 10|51 67:2 1|23 47:2 2|88 24:2 3|7 16:2 4|13 57:2 5|49 73:2 6|5 39:2 7|57 27:2 8|2 40:2 9|7 35:2 10|75 58:3 1|61 88:3 2|88 17:3 3|83 50:3 4|49 34:3 5|7 64:3 6|43 65:3 7|56 69:3 8|1 97:3 9|98 30:3 10|53 70:4 1|92 76:4 2|3 91:4 3|45 57:4 4|44 71:4 5|88 72:4 6|31 80:4 7|77 2:4 8|27 19:4 9|60 82:4 10|29 23:5 1|7 61:5 2|93 85:5 3|35 82:5 4|74 61:5 5|84 82:5 6|14 36:5 7|95 27:5 8|11 65:5 9|25 51:5 10|34 81:6 1|66 28:6 2|50 46:6 3|14 98:6 4|58 65:6 5|63 24:6 6|52 15:6 7|4 72:6 8|59 40:6 9|31 23:6 10|30 54:7 1|64 6:7 2|82 62:7 3|44 23:7 4|63 31:7 5|51 50:7 6|100 82:7 7|53 39:7 8|84 64:7 9|7 50:7 10|51 32:8 1|84 88:8 2|92 35:8 3|3 15:8 4|76 22:8 5|41 8:8 6|6 90:8 7|85 65:8 8|15 8:8 9|70 27:8 10|47 80:9 1|96 92:9 2|47 86:9 3|56 91:9 4|43 41:9 5|72 59:9 6|81 25:9 7|2 23:9 8|54 9:9 9|39 2:9 10|18 53:10 1|86 79:10 2|98 10:10 3|64 45:10 4|62 42:10 5|92 13:10 6|10 88:10 7|30 21:10 8|42 67:10 9|85 70:10 10</relation>
    <relation name="R199" arity="2" nbTuples="100" semantics="soft" defaultCost="infinity">50 48:1 1|39 52:1 2|59 47:1 3|48 72:1 4|79 33:1 5|69 58:1 6|91 61:1 7|21 65:1 8|32 63:1 9|35 75:1 10|14 23:2 1|97 39:2 2|75 99:2 3|23 100:2 4|12 56:2 5|80 44:2 6|29 12:2 7|10 17:2 8|96 90:2 9|89 55:2 10|86 76:3 1|83 54:3 2|51 79:3 3|83 70:3 4|51 10:3 5|15 66:3 6|70 8:3 7|35 40:3 8|96 37:3 9|71 70:3 10|73 48:4 1|66 61:4 2|4 34:4 3|44 58:4 4|84 59:4 5|37 80:4 6|35 99:4 7|45 66:4 8|39 74:4 9|58 94:4 10|43 51:5 1|4 83:5 2|42 86:5 3|42 54:5 4|33 38:5 5|48 19:5 6|84 41:5 7|34 80:5 8|33 29:5 9|62 73:5 10|5 14:6 1|90 73:6 2|10 6:6 3|58 68:6 4|51 94:6 5|68 68:6 6|78 81:6 7|4 35:6 8|69 30:6 9|90 61:6 10|53 13:7 1|82 82:7 2|27 4:7 3|47 20:7 4|65 91:7 5|80 64:7 6|69 39:7 7|87 40:7 8|39 11:7 9|50 39:7 10|30 48:8 1|96 19:8 2|79 69:8 3|61 98:8 4|69 84:8 5|58 63:8 6|49 34:8 7|55 68:8 8|6 61:8 9|65 42:8 10|22 89:9 1|71 62:9 2|70 40:9 3|99 51:9 4|23 44:9 5|91 4:9 6|76 4:9 7|22 64:9 8|16 60:9 9|42 49:9 10|8 69:10 1|37 74:10 2|100 41:10 3|35 5:10 4|80 5:10 5|5 44:10 6|3 79:10 7|41 87:10 8|72 61:10 9|38 44:10 10</relation>
    <relation name="R200" arity="2" nbTuples="100" semantics="soft" defaultCost="infinity">6 67:1 1|31 89:1 2|91 16:1 3|92 22:1 4|26 8:1 5|23 45:1 6|2 15:1 7|44 43:1 8|35 80:1 9|21 18:1 10|13 39:2 1|19 100:2 2|16 47:2 3|45 28:2 4|19 29:2 5|93 64:2 6|59 24:2 7|66 15:2 8|46 75:2 9|14 51:2 10|54 24:3 1|16 9:3 2|32 17:3 3|80 99:3 4|44 62:3 5|25 27:3 6|51 36:3 7|95 98:3 8|37 78:3 9|11 46:3 10|69 29:4 1|92 20:4 2|93 14:4 3|24 8:4 4|66 84:4 5|69 20:4 6|24 62:4 7|10 47:4 8|94 17:4 9|95 25:4 10|94 49:5 1|71 69:5 2|30 30:5 3|94 32:5 4|87 42:5 5|7 8:5 6|51 90:5 7|87 68:5 8|95 89:5 9|80 33:5 10|53 59:6 1|57 94:6 2|34 16:6 3|44 99:6 4|76 14:6 5|95 52:6 6|84 63:6 7|22 54:6 8|1 26:6 9|100 92:6 10|43 18:7 1|17 38:7 2|54 10:7 3|63 18:7 4|96 76:7 5|97 56:7 6|21 58:7 7|66 49:7 8|70 55:7 9|1 98:7 10|45 93:8 1|59 81:8 2|21 23:8 3|32 30:8 4|83 43:8 5|100 1:8 6|64 27:8 7|52 3:8 8|35 2:8 9|80 73:8 10|51 25:9 1|90 37:9 2|64 25:9 3|60 13:9 4|55 73:9 5|28 68:9 6|77 83:9 7|88 29:9 8|16 5:9 9|22 90:9 10|42 74:10 1|89 60:10 2|53 6:10 3|82 15:10 4|49 58:10 5|28 81:10 6|59 83:10 7|13 33:10 8|45 73:10 9|98 34:10 10</relation>
    <relation name="R201" arity="2" nbTuples="100" semantics="soft" defaultCost="infinity">17 71:1 1|82 42:1 2|1 42:1 3|84 98:1 4|11 24:1 5|83 93:1 6|95 76:1 7|2 32:1 8|35 94:1 9|96 63:1 10|16 50:2 1|17 26:2 2|95 89:2 3|75 41:2 4|16 81:2 5|77 63:2 6|78 57:2 7|3 3:2 8|71 57:2 9|42 77:2 10|31 49:3 1|100 14:3 2|37 82:3 3|67 38:3 4|63 53:3 5|80 67:3 6|100 43:3 7|85 28:3 8|76 100:3 9|76 57:3 10|54 22:4 1|1 75:4 2|81 80:4 3|4 55:4 4|63 86:4 5|77 56:4 6|57 36:4 7|9 18:4 8|94 40:4 9|82 91:4 10|51 6:5 1|31 61:5 2|20 47:5 3|36 86:5 4|46 34:5 5|79 65:5 6|30 12:5 7|69 7:5 8|26 80:5 9|96 12:5 10|99 5:6 1|74 78:6 2|24 88:6 3|68 59:6 4|3 78:6 5|27 42:6 6|30 6:6 7|86 95:6 8|84 79:6 9|1 28:6 10|90 51:7 1|89 46:7 2|96 85:7 3|93 20:7 4|44 68:7 5|32 19:7 6|89 99:7 7|55 7:7 8|53 39:7 9|59 5:7 10|13 90:8 1|87 63:8 2|28 23:8 3|80 70:8 4|51 65:8 5|23 4:8 6|74 40:8 7|73 17:8 8|6 97:8 9|46 96:8 10|89 32:9 1|76 96:9 2|9 62:9 3|87 24:9 4|94 70:9 5|20 88:9 6|15 50:9 7|9 45:9 8|80 69:9 9|31 91:9 10|11 54:10 1|69 84:10 2|2 51:10 3|1 92:10 4|52 51:10 5|21 45:10 6|56 64:10 7|1 3:10 8|94 34:10 9|98 52:10 10</relation>
    <relation name="R202" arity="2" nbTuples="100" semantics="soft" defaultCost="infinity">3 35:1 1|91 76:1 2|95 50:1 3|83 30:1 4|53 30:1 5|46 46:1 6|99 64:1 7|66 100:1 8|10 38:1 9|4 70:1 10|31 46:2 1|29 50:2 2|26 14:2 3|6 35:2 4|60 56:2 5|26 96:2 6|45 31:2 7|94 74:2 8|10 66:2 9|46 59:2 10|9 39:3 1|55 17:3 2|26 53:3 3|61 3:3 4|71 34:3 5|67 44:3 6|38 55:3 7|16 30:3 8|36 70:3 9|67 39:3 10|55 52:4 1|99 21:4 2|16 75:4 3|32 49:4 4|94 43:4 5|10 51:4 6|82 65:4 7|69 2:4 8|42 15:4 9|8 43:4 10|41 46:5 1|46 40:5 2|79 24:5 3|1 32:5 4|70 60:5 5|1 58:5 6|25 37:5 7|26 43:5 8|95 21:5 9|18 78:5 10|86 10:6 1|21 7:6 2|87 29:6 3|61 81:6 4|16 95:6 5|78 81:6 6|15 79:6 7|99 79:6 8|13 100:6 9|48 42:6 10|80 84:7 1|64 99:7 2|16 49:7 3|25 51:7 4|16 89:7 5|26 21:7 6|82 19:7 7|34 35:7 8|50 48:7 9|77 88:7 10|50 36:8 1|98 25:8 2|19 87:8 3|58 63:8 4|16 79:8 5|56 29:8 6|28 67:8 7|74 26:8 8|92 6:8 9|69 57:8 10|74 30:9 1|67 25:9 2|13 6:9 3|20 6:9 4|62 99:9 5|66 20:9 6|9 51:9 7|6 81:9 8|20 40:9 9|15 87:9 10|76 86:10 1|77 8:10 2|59 36:10 3|52 78:10 4|87 86:10 5|62 62:10 6|42 11:10 7|91 44:10 8|49 82:10 9|97 27:10 10</relation>
    <relation name="R203" arity="2" nbTuples="100" semantics="soft" defaultCost="infinity">65 10:1 1|40 68:1 2|86 14:1 3|46 44:1 4|64 26:1 5|36 76:1 6|2 71:1 7|58 29:1 8|89 26:1 9|95 12:1 10|71 40:2 1|35 55:2 2|30 22:2 3|15 88:2 4|27 46:2 5|84 45:2 6|58 80:2 7|55 71:2 8|79 81:2 9|68 4:2 10|38 72:3 1|98 47:3 2|73 40:3 3|7 94:3 4|28 9:3 5|71 69:3 6|52 16:3 7|72 36:3 8|51 14:3 9|72 100:3 10|4 20:4 1|78 77:4 2|22 18:4 3|21 98:4 4|9 34:4 5|75 80:4 6|60 93:4 7|61 93:4 8|96 1:4 9|89 98:4 10|22 47:5 1|41 71:5 2|94 23:5 3|57 56:5 4|30 57:5 5|89 56:5 6|38 20:5 7|62 60:5 8|85 9:5 9|35 53:5 10|48 53:6 1|77 77:6 2|91 62:6 3|46 2:6 4|100 43:6 5|39 88:6 6|23 71:6 7|1 38:6 8|67 10:6 9|47 97:6 10|22 29:7 1|90 86:7 2|86 33:7 3|36 27:7 4|97 7:7 5|35 7:7 6|81 9:7 7|78 71:7 8|69 11:7 9|58 84:7 10|54 37:8 1|7 61:8 2|82 87:8 3|53 28:8 4|18 73:8 5|72 58:8 6|65 21:8 7|20 24:8 8|35 42:8 9|67 13:8 10|40 50:9 1|87 48:9 2|90 83:9 3|89 21:9 4|77 54:9 5|24 41:9 6|4 59:9 7|24 71:9 8|67 2:9 9|4 9:9 10|67 89:10 1|58 86:10 2|57 79:10 3|99 85:10 4|58 58:10 5|73 82:10 6|55 3:10 7|93 70:10 8|66 9:10 9|64 96:10 10</relation>
    <relation name="R204" arity="2" nbTuples="100" semantics="soft" defaultCost="infinity">26 30:1 1|50 50:1 2|41 44:1 3|95 77:1 4|11 80:1 5|82 50:1 6|31 71:1 7|76 16:1 8|52 57:1 9|97 61:1 10|85 83:2 1|25 74:2 2|5 25:2 3|20 72:2 4|37 50:2 5|58 39:2 6|70 80:2 7|20 76:2 8|89 60:2 9|16 100:2 10|75 22:3 1|86 38:3 2|68 51:3 3|14 43:3 4|89 7:3 5|38 48:3 6|15 1:3 7|79 91:3 8|51 58:3 9|64 92:3 10|34 85:4 1|17 48:4 2|44 46:4 3|3 7:4 4|25 11:4 5|17 20:4 6|46 66:4 7|50 24:4 8|53 87:4 9|77 21:4 10|38 88:5 1|23 94:5 2|37 90:5 3|30 94:5 4|60 46:5 5|24 60:5 6|74 33:5 7|86 86:5 8|24 87:5 9|97 19:5 10|16 59:6 1|26 85:6 2|53 20:6 3|46 89:6 4|70 97:6 5|9 81:6 6|80 1:6 7|85 73:6 8|87 62:6 9|90 29:6 10|35 73:7 1|21 81:7 2|66 99:7 3|48 15:7 4|19 36:7 5|89 60:7 6|87 80:7 7|67 54:7 8|15 14:7 9|98 38:7 10|39 11:8 1|46 79:8 2|2 51:8 3|64 85:8 4|27 24:8 5|98 84:8 6|74 34:8 7|22 39:8 8|51 39:8 9|80 53:8 10|78 65:9 1|46 63:9 2|9 35:9 3|73 64:9 4|4 81:9 5|30 18:9 6|59 61:9 7|81 67:9 8|26 27:9 9|9 80:9 10|43 67:10 1|41 66:10 2|52 26:10 3|2 29:10 4|56 57:10 5|45 59:10 6|31 85:10 7|31 82:10 8|18 74:10 9|28 15:10 10</relation>
    <relation name="R205" arity="2" nbTuples="100" semantics="soft" defaultCost="infinity">45 57:1 1|40 59:1 2|83 79:1 3|72 88:1 4|57 19:1 5|4 8:1 6|79 81:1 7|18 98:1 8|21 58:1 9|25 11:1 10|82 24:2 1|100 41:2 2|54 73:2 3|39 55:2 4|55 61:2 5|39 88:2 6|30 15:2 7|87 45:2 8|13 38:2 9|60 98:2 10|61 50:3 1|21 91:3 2|89 92:3 3|15 54:3 4|50 3:3 5|53 91:3 6|12 27:3 7|31 91:3 8|50 12:3 9|62 91:3 10|28 24:4 1|22 85:4 2|66 14:4 3|18 7:4 4|21 3:4 5|17 14:4 6|59 35:4 7|97 27:4 8|11 24:4 9|9 5:4 10|73 55:5 1|82 27:5 2|47 30:5 3|17 41:5 4|67 71:5 5|81 80:5 6|10 33:5 7|23 93:5 8|37 83:5 9|14 38:5 10|100 13:6 1|24 82:6 2|60 69:6 3|33 8:6 4|77 93:6 5|100 100:6 6|77 25:6 7|92 59:6 8|63 77:6 9|13 50:6 10|35 99:7 1|76 31:7 2|47 98:7 3|61 74:7 4|8 22:7 5|55 39:7 6|33 95:7 7|64 75:7 8|3 35:7 9|23 76:7 10|35 11:8 1|67 69:8 2|6 60:8 3|37 65:8 4|98 6:8 5|64 12:8 6|24 47:8 7|67 35:8 8|2 98:8 9|91 80:8 10|35 31:9 1|19 87:9 2|89 86:9 3|51 13:9 4|39 42:9 5|6 91:9 6|6 34:9 7|43 47:9 8|91 76:9 9|52 43:9 10|60 98:10 1|38 86:10 2|39 19:10 3|79 49:10 4|24 29:10 5|4 93:10 6|13 63:10 7|4 24:10 8|48 100:10 9|74 11:10 10</relation>
    <relation name="R206" arity="2" nbTuples="100" semantics="soft" defaultCost="infinity">29 81:1 1|39 35:1 2|62 20:1 3|25 30:1 4|8 36:1 5|81 13:1 6|61 42:1 7|89 59:1 8|27 43:1 9|30 9:1 10|32 83:2 1|33 92:2 2|43 8:2 3|69 81:2 4|45 3:2 5|73 51:2 6|65 14:2 7|4 35:2 8|25 17:2 9|99 49:2 10|57 31:3 1|42 51:3 2|79 32:3 3|43 29:3 4|16 68:3 5|45 69:3 6|37 44:3 7|8 39:3 8|29 92:3 9|7 18:3 10|46 24:4 1|38 72:4 2|25 83:4 3|31 10:4 4|2 80:4 5|100 78:4 6|73 2:4 7|4 42:4 8|38 90:4 9|8 11:4 10|77 86:5 1|97 60:5 2|78 21:5 3|13 96:5 4|93 6:5 5|41 92:5 6|38 83:5 7|29 99:5 8|49 46:5 9|49 50:5 10|34 5:6 1|87 53:6 2|54 82:6 3|97 63:6 4|23 4:6 5|11 76:6 6|15 84:6 7|69 78:6 8|92 91:6 9|83 67:6 10|21 64:7 1|43 49:7 2|59 56:7 3|31 86:7 4|33 35:7 5|68 11:7 6|74 98:7 7|51 33:7 8|14 59:7 9|46 87:7 10|11 1:8 1|59 1:8 2|78 13:8 3|44 96:8 4|100 81:8 5|21 58:8 6|30 79:8 7|81 47:8 8|41 48:8 9|18 84:8 10|60 43:9 1|74 40:9 2|92 57:9 3|43 73:9 4|74 71:9 5|29 12:9 6|30 43:9 7|24 63:9 8|94 86:9 9|18 98:9 10|27 66:10 1|41 72:10 2|67 66:10 3|86 91:10 4|81 5:10 5|63 44:10 6|47 34:10 7|59 26:10 8|1 89:10 9|29 26:10 10</relation>
    <relation name="R207" arity="2" nbTuples="100" semantics="soft" defaultCost="infinity">59 20:1 1|56 22:1 2|46 45:1 3|55 39:1 4|38 2:1 5|43 47:1 6|40 95:1 7|32 20:1 8|19 75:1 9|53 10:1 10|39 46:2 1|51 31:2 2|21 80:2 3|72 76:2 4|15 49:2 5|71 71:2 6|33 14:2 7|84 60:2 8|70 19:2 9|14 46:2 10|15 94:3 1|86 65:3 2|15 44:3 3|54 65:3 4|67 40:3 5|54 42:3 6|62 20:3 7|36 76:3 8|19 18:3 9|98 7:3 10|20 1:4 1|31 70:4 2|55 36:4 3|41 42:4 4|94 45:4 5|37 96:4 6|75 99:4 7|23 50:4 8|27 88:4 9|53 81:4 10|46 63:5 1|92 58:5 2|27 86:5 3|6 43:5 4|14 36:5 5|56 79:5 6|83 8:5 7|100 36:5 8|63 31:5 9|93 79:5 10|51 65:6 1|18 80:6 2|50 61:6 3|47 9:6 4|67 6:6 5|5 51:6 6|44 14:6 7|63 2:6 8|18 23:6 9|91 28:6 10|62 85:7 1|26 40:7 2|78 45:7 3|54 44:7 4|76 28:7 5|19 39:7 6|97 1:7 7|25 79:7 8|17 46:7 9|16 23:7 10|80 3:8 1|81 74:8 2|19 62:8 3|59 61:8 4|17 61:8 5|79 79:8 6|82 14:8 7|5 98:8 8|41 37:8 9|33 57:8 10|27 75:9 1|25 26:9 2|23 5:9 3|30 95:9 4|84 99:9 5|7 32:9 6|35 65:9 7|40 10:9 8|45 29:9 9|83 54:9 10|31 37:10 1|68 42:10 2|52 27:10 3|77 28:10 4|44 23:10 5|46 72:10 6|20 11:10 7|74 82:10 8|89 21:10 9|75 10:10 10</relation>
    <relation name="R208" arity="2" nbTuples="100" semantics="soft" defaultCost="infinity">7 9:1 1|15 46:1 2|11 32:1 3|49 43:1 4|77 70:1 5|95 57:1 6|37 79:1 7|39 34:1 8|36 74:1 9|22 86:1 10|3 43:2 1|2 7:2 2|12 55:2 3|43 22:2 4|81 86:2 5|55 73:2 6|20 11:2 7|58 83:2 8|17 98:2 9|23 72:2 10|49 71:3 1|86 39:3 2|53 11:3 3|54 35:3 4|34 57:3 5|36 68:3 6|3 55:3 7|63 95:3 8|16 24:3 9|8 90:3 10|98 47:4 1|29 3:4 2|6 6:4 3|24 34:4 4|29 42:4 5|90 24:4 6|88 88:4 7|70 34:4 8|38 89:4 9|81 14:4 10|55 64:5 1|87 77:5 2|54 69:5 3|24 18:5 4|38 71:5 5|51 34:5 6|63 5:5 7|60 29:5 8|78 13:5 9|31 42:5 10|57 71:6 1|88 95:6 2|64 93:6 3|5 34:6 4|10 52:6 5|40 72:6 6|20 34:6 7|90 29:6 8|66 11:6 9|17 54:6 10|27 58:7 1|93 17:7 2|54 85:7 3|71 44:7 4|95 36:7 5|15 21:7 6|39 5:7 7|79 18:7 8|53 55:7 9|39 6:7 10|95 10:8 1|78 15:8 2|87 40:8 3|7 69:8 4|55 15:8 5|46 60:8 6|60 39:8 7|54 46:8 8|63 32:8 9|33 90:8 10|1 68:9 1|48 90:9 2|51 68:9 3|92 47:9 4|36 46:9 5|82 34:9 6|2 48:9 7|69 49:9 8|99 97:9 9|79 30:9 10|70 33:10 1|34 68:10 2|48 85:10 3|29 26:10 4|85 31:10 5|77 68:10 6|82 8:10 7|75 36:10 8|53 24:10 9|93 77:10 10</relation>
    <relation name="R209" arity="2" nbTuples="100" semantics="soft" defaultCost="infinity">11 68:1 1|97 90:1 2|12 60:1 3|35 3:1 4|59 100:1 5|71 98:1 6|45 74:1 7|8 19:1 8|69 18:1 9|6 43:1 10|24 47:2 1|28 69:2 2|59 11:2 3|79 97:2 4|49 20:2 5|71 80:2 6|47 8:2 7|25 25:2 8|10 4:2 9|95 72:2 10|33 86:3 1|54 18:3 2|80 68:3 3|3 10:3 4|19 84:3 5|90 67:3 6|28 2:3 7|68 36:3 8|98 64:3 9|66 78:3 10|84 65:4 1|61 73:4 2|41 17:4 3|28 88:4 4|22 84:4 5|41 91:4 6|72 13:4 7|4 16:4 8|43 54:4 9|90 74:4 10|99 40:5 1|67 86:5 2|49 61:5 3|23 46:5 4|48 77:5 5|88 89:5 6|55 32:5 7|87 8:5 8|22 13:5 9|59 67:5 10|96 60:6 1|32 29:6 2|64 76:6 3|28 47:6 4|97 93:6 5|32 85:6 6|18 72:6 7|82 58:6 8|26 61:6 9|69 17:6 10|6 14:7 1|74 1:7 2|56 80:7 3|22 84:7 4|64 9:7 5|59 60:7 6|93 79:7 7|23 14:7 8|9 41:7 9|18 72:7 10|54 9:8 1|65 79:8 2|26 36:8 3|52 93:8 4|97 47:8 5|73 44:8 6|99 31:8 7|95 37:8 8|37 11:8 9|88 89:8 10|32 73:9 1|78 67:9 2|10 30:9 3|9 75:9 4|19 4:9 5|26 54:9 6|55 47:9 7|100 11:9 8|70 27:9 9|95 59:9 10|33 47:10 1|53 60:10 2|3 60:10 3|60 84:10 4|4 38:10 5|69 66:10 6|49 99:10 7|17 7:10 8|30 28:10 9|1 15:10 10</relation>
    <relation name="R210" arity="2" nbTuples="100" semantics="soft" defaultCost="infinity">40 75:1 1|67 88:1 2|70 67:1 3|55 34:1 4|74 68:1 5|90 12:1 6|94 66:1 7|62 12:1 8|75 95:1 9|22 28:1 10|25 95:2 1|56 1:2 2|92 15:2 3|1 62:2 4|88 20:2 5|23 6:2 6|7 93:2 7|43 42:2 8|28 54:2 9|10 95:2 10|48 24:3 1|57 54:3 2|18 4:3 3|2 78:3 4|21 25:3 5|21 16:3 6|78 54:3 7|12 37:3 8|12 14:3 9|76 46:3 10|77 21:4 1|37 14:4 2|18 56:4 3|99 38:4 4|72 58:4 5|84 70:4 6|17 51:4 7|69 7:4 8|28 100:4 9|58 96:4 10|79 75:5 1|48 45:5 2|14 81:5 3|64 18:5 4|72 3:5 5|25 94:5 6|59 65:5 7|91 38:5 8|30 85:5 9|94 49:5 10|33 56:6 1|43 11:6 2|79 56:6 3|83 26:6 4|67 5:6 5|57 24:6 6|34 82:6 7|35 70:6 8|47 13:6 9|24 49:6 10|23 86:7 1|16 87:7 2|22 90:7 3|92 91:7 4|89 7:7 5|9 25:7 6|37 41:7 7|29 26:7 8|83 90:7 9|97 27:7 10|59 74:8 1|61 23:8 2|55 92:8 3|65 45:8 4|70 54:8 5|26 91:8 6|94 66:8 7|74 89:8 8|47 48:8 9|4 86:8 10|78 67:9 1|69 38:9 2|30 37:9 3|11 80:9 4|41 65:9 5|34 39:9 6|89 86:9 7|69 67:9 8|57 81:9 9|18 81:9 10|98 5:10 1|98 71:10 2|9 77:10 3|73 18:10 4|2 33:10 5|75 64:10 6|92 62:10 7|95 61:10 8|36 34:10 9|72 23:10 10</relation>
    <relation name="R211" arity="2" nbTuples="100" semantics="soft" defaultCost="infinity">54 97:1 1|50 91:1 2|18 89:1 3|62 76:1 4|89 6:1 5|28 38:1 6|31 12:1 7|51 26:1 8|36 32:1 9|58 36:1 10|72 39:2 1|81 40:2 2|39 1:2 3|84 65:2 4|31 55:2 5|8 43:2 6|72 71:2 7|67 12:2 8|14 70:2 9|57 74:2 10|49 76:3 1|77 29:3 2|45 46:3 3|99 65:3 4|53 8:3 5|92 73:3 6|99 43:3 7|1 68:3 8|63 91:3 9|6 44:3 10|44 41:4 1|58 45:4 2|74 30:4 3|29 65:4 4|11 48:4 5|96 74:4 6|18 49:4 7|7 65:4 8|10 98:4 9|98 61:4 10|40 48:5 1|22 63:5 2|58 12:5 3|19 46:5 4|97 48:5 5|36 63:5 6|95 68:5 7|65 48:5 8|73 98:5 9|88 99:5 10|99 95:6 1|56 85:6 2|23 56:6 3|61 11:6 4|29 10:6 5|16 63:6 6|1 88:6 7|80 19:6 8|51 35:6 9|41 30:6 10|37 30:7 1|100 34:7 2|36 80:7 3|46 18:7 4|49 14:7 5|9 35:7 6|24 82:7 7|88 48:7 8|26 49:7 9|46 75:7 10|1 25:8 1|25 42:8 2|7 14:8 3|99 18:8 4|32 81:8 5|50 83:8 6|39 100:8 7|55 16:8 8|39 60:8 9|4 19:8 10|6 4:9 1|5 67:9 2|33 45:9 3|74 93:9 4|39 72:9 5|20 21:9 6|19 58:9 7|18 49:9 8|65 40:9 9|61 28:9 10|51 78:10 1|76 47:10 2|51 9:10 3|92 37:10 4|94 10:10 5|57 88:10 6|51 70:10 7|94 94:10 8|24 83:10 9|15 22:10 10</relation>
    <relation name="R212" arity="2" nbTuples="100" semantics="soft" defaultCost="infinity">54 61:1 1|9 5:1 2|79 5:1 3|48 9:1 4|8 10:1 5|66 44:1 6|28 25:1 7|93 39:1 8|56 7:1 9|59 43:1 10|38 73:2 1|90 40:2 2|2 7:2 3|83 75:2 4|37 76:2 5|43 20:2 6|15 65:2 7|48 33:2 8|21 62:2 9|3 33:2 10|23 31:3 1|28 61:3 2|50 18:3 3|48 70:3 4|51 79:3 5|14 75:3 6|9 64:3 7|37 96:3 8|19 46:3 9|72 11:3 10|60 29:4 1|54 87:4 2|98 94:4 3|39 54:4 4|2 79:4 5|89 62:4 6|83 22:4 7|96 61:4 8|91 15:4 9|5 94:4 10|46 4:5 1|4 68:5 2|25 36:5 3|84 31:5 4|61 17:5 5|94 50:5 6|67 44:5 7|73 97:5 8|27 93:5 9|46 70:5 10|76 36:6 1|56 30:6 2|26 99:6 3|97 39:6 4|62 11:6 5|19 76:6 6|89 41:6 7|62 73:6 8|85 70:6 9|1 58:6 10|66 44:7 1|65 16:7 2|74 12:7 3|36 83:7 4|13 37:7 5|6 69:7 6|19 43:7 7|32 52:7 8|43 73:7 9|9 39:7 10|80 48:8 1|35 92:8 2|18 41:8 3|39 7:8 4|99 86:8 5|95 26:8 6|59 60:8 7|74 67:8 8|22 34:8 9|5 43:8 10|12 59:9 1|70 91:9 2|64 66:9 3|97 41:9 4|99 82:9 5|56 27:9 6|66 46:9 7|15 47:9 8|32 77:9 9|51 30:9 10|41 84:10 1|91 47:10 2|81 47:10 3|85 73:10 4|94 66:10 5|1 77:10 6|19 92:10 7|65 13:10 8|69 78:10 9|72 49:10 10</relation>
    <relation name="R213" arity="2" nbTuples="100" semantics="soft" defaultCost="infinity">77 47:1 1|28 81:1 2|70 65:1 3|81 23:1 4|95 9:1 5|60 39:1 6|27 4:1 7|35 51:1 8|47 6:1 9|73 26:1 10|40 88:2 1|65 41:2 2|72 43:2 3|85 62:2 4|9 34:2 5|38 28:2 6|44 47:2 7|26 10:2 8|10 79:2 9|90 50:2 10|59 71:3 1|71 99:3 2|16 18:3 3|28 63:3 4|28 47:3 5|83 64:3 6|45 98:3 7|47 37:3 8|100 96:3 9|5 51:3 10|87 74:4 1|76 24:4 2|51 24:4 3|31 98:4 4|55 89:4 5|36 2:4 6|16 72:4 7|61 87:4 8|43 40:4 9|74 4:4 10|56 3:5 1|10 32:5 2|7 33:5 3|13 16:5 4|77 26:5 5|19 41:5 6|81 48:5 7|36 92:5 8|45 14:5 9|5 70:5 10|12 54:6 1|69 17:6 2|71 43:6 3|34 69:6 4|69 66:6 5|65 19:6 6|56 75:6 7|8 60:6 8|49 13:6 9|87 15:6 10|13 56:7 1|5 26:7 2|4 64:7 3|28 31:7 4|16 100:7 5|4 89:7 6|55 48:7 7|47 44:7 8|43 90:7 9|90 98:7 10|59 39:8 1|86 31:8 2|1 96:8 3|24 70:8 4|55 10:8 5|4 14:8 6|67 20:8 7|15 49:8 8|99 69:8 9|42 54:8 10|67 89:9 1|29 68:9 2|66 40:9 3|7 16:9 4|89 78:9 5|34 38:9 6|86 34:9 7|41 15:9 8|96 27:9 9|55 6:9 10|27 43:10 1|2 22:10 2|83 70:10 3|86 35:10 4|51 47:10 5|87 77:10 6|6 20:10 7|93 18:10 8|12 3:10 9|66 43:10 10</relation>
    <relation name="R214" arity="2" nbTuples="100" semantics="soft" defaultCost="infinity">57 49:1 1|98 16:1 2|60 73:1 3|11 4:1 4|82 65:1 5|30 87:1 6|71 98:1 7|32 82:1 8|56 94:1 9|84 55:1 10|33 44:2 1|60 32:2 2|65 90:2 3|19 15:2 4|42 49:2 5|42 37:2 6|58 49:2 7|95 93:2 8|79 65:2 9|33 16:2 10|68 94:3 1|20 92:3 2|5 74:3 3|92 8:3 4|14 63:3 5|63 10:3 6|66 21:3 7|38 7:3 8|44 8:3 9|59 93:3 10|2 80:4 1|4 53:4 2|69 92:4 3|95 65:4 4|11 66:4 5|2 2:4 6|87 45:4 7|69 65:4 8|95 50:4 9|90 42:4 10|36 5:5 1|59 47:5 2|12 27:5 3|95 15:5 4|82 75:5 5|40 59:5 6|92 75:5 7|45 66:5 8|53 47:5 9|27 88:5 10|93 72:6 1|7 31:6 2|81 89:6 3|53 40:6 4|14 79:6 5|30 39:6 6|86 6:6 7|1 93:6 8|91 5:6 9|45 79:6 10|46 89:7 1|32 42:7 2|30 93:7 3|82 62:7 4|16 43:7 5|4 26:7 6|61 26:7 7|80 86:7 8|100 57:7 9|64 4:7 10|26 13:8 1|20 73:8 2|78 26:8 3|50 17:8 4|20 11:8 5|9 49:8 6|54 70:8 7|48 55:8 8|52 11:8 9|76 63:8 10|78 12:9 1|77 25:9 2|5 62:9 3|77 93:9 4|41 76:9 5|14 73:9 6|96 40:9 7|14 75:9 8|63 52:9 9|66 18:9 10|80 72:10 1|7 42:10 2|19 20:10 3|60 94:10 4|37 75:10 5|86 72:10 6|72 39:10 7|11 14:10 8|45 67:10 9|87 76:10 10</relation>
    <relation name="R215" arity="2" nbTuples="100" semantics="soft" defaultCost="infinity">97 40:1 1|71 99:1 2|25 60:1 3|67 87:1 4|38 69:1 5|93 35:1 6|4 57:1 7|74 7:1 8|15 98:1 9|48 50:1 10|46 87:2 1|36 42:2 2|72 58:2 3|86 27:2 4|33 67:2 5|54 33:2 6|48 97:2 7|19 100:2 8|6 78:2 9|25 50:2 10|92 60:3 1|77 86:3 2|98 78:3 3|7 16:3 4|73 23:3 5|67 56:3 6|3 7:3 7|19 77:3 8|42 53:3 9|22 55:3 10|85 43:4 1|40 36:4 2|55 71:4 3|34 16:4 4|15 20:4 5|32 7:4 6|58 23:4 7|3 28:4 8|76 19:4 9|25 74:4 10|97 6:5 1|44 55:5 2|85 91:5 3|18 48:5 4|11 2:5 5|35 19:5 6|32 69:5 7|98 62:5 8|3 100:5 9|100 90:5 10|15 82:6 1|72 46:6 2|9 24:6 3|62 45:6 4|29 84:6 5|68 67:6 6|14 3:6 7|1 91:6 8|50 43:6 9|56 43:6 10|74 28:7 1|11 68:7 2|97 74:7 3|83 44:7 4|51 1:7 5|36 72:7 6|90 100:7 7|24 47:7 8|68 70:7 9|35 58:7 10|15 75:8 1|10 20:8 2|35 94:8 3|96 28:8 4|77 1:8 5|67 36:8 6|13 93:8 7|7 7:8 8|3 31:8 9|75 48:8 10|12 68:9 1|57 52:9 2|10 40:9 3|53 76:9 4|43 3:9 5|10 65:9 6|75 90:9 7|5 90:9 8|55 87:9 9|94 94:9 10|45 41:10 1|96 83:10 2|53 1:10 3|78 40:10 4|93 72:10 5|40 75:10 6|67 79:10 7|54 12:10 8|11 21:10 9|16 87:10 10</relation>
    <relation name="R216" arity="2" nbTuples="100" semantics="soft" defaultCost="infinity">92 25:1 1|25 1:1 2|72 53:1 3|49 80:1 4|68 44:1 5|66 49:1 6|24 12:1 7|24 46:1 8|36 39:1 9|32 52:1 10|92 24:2 1|7 91:2 2|86 47:2 3|7 12:2 4|6 60:2 5|3 60:2 6|13 45:2 7|24 22:2 8|61 61:2 9|79 82:2 10|15 42:3 1|6 76:3 2|2 90:3 3|14 36:3 4|15 33:3 5|100 4:3 6|81 74:3 7|71 77:3 8|94 80:3 9|11 89:3 10|16 40:4 1|94 55:4 2|51 54:4 3|54 23:4 4|73 62:4 5|83 35:4 6|47 46:4 7|79 1:4 8|28 63:4 9|86 86:4 10|88 36:5 1|46 56:5 2|98 55:5 3|26 7:5 4|45 76:5 5|41 93:5 6|37 5:5 7|49 2:5 8|39 19:5 9|73 70:5 10|37 55:6 1|48 22:6 2|24 13:6 3|88 35:6 4|87 38:6 5|15 47:6 6|40 36:6 7|85 20:6 8|72 64:6 9|19 50:6 10|33 36:7 1|30 39:7 2|18 80:7 3|15 3:7 4|62 8:7 5|95 62:7 6|19 17:7 7|26 83:7 8|32 26:7 9|73 44:7 10|95 69:8 1|55 7:8 2|25 94:8 3|41 31:8 4|70 95:8 5|28 100:8 6|22 10:8 7|77 91:8 8|71 16:8 9|65 70:8 10|41 40:9 1|47 22:9 2|84 51:9 3|23 52:9 4|26 42:9 5|28 39:9 6|21 20:9 7|88 41:9 8|60 1:9 9|22 49:9 10|81 6:10 1|70 25:10 2|100 60:10 3|85 63:10 4|9 59:10 5|56 82:10 6|47 52:10 7|67 3:10 8|92 66:10 9|22 25:10 10</relation>
    <relation name="R217" arity="2" nbTuples="100" semantics="soft" defaultCost="infinity">100 76:1 1|50 97:1 2|35 43:1 3|95 81:1 4|56 68:1 5|21 82:1 6|14 7:1 7|26 46:1 8|66 53:1 9|11 55:1 10|4 45:2 1|19 72:2 2|41 2:2 3|9 29:2 4|12 77:2 5|20 50:2 6|80 3:2 7|6 2:2 8|80 87:2 9|58 8:2 10|63 29:3 1|40 35:3 2|31 71:3 3|1 40:3 4|29 77:3 5|57 3:3 6|68 17:3 7|68 29:3 8|33 88:3 9|90 55:3 10|60 26:4 1|98 40:4 2|44 84:4 3|31 14:4 4|68 29:4 5|80 80:4 6|48 84:4 7|49 86:4 8|96 76:4 9|1 66:4 10|45 84:5 1|71 63:5 2|68 77:5 3|34 37:5 4|70 100:5 5|49 56:5 6|68 39:5 7|12 12:5 8|64 25:5 9|48 63:5 10|3 34:6 1|39 73:6 2|93 55:6 3|54 82:6 4|57 64:6 5|38 19:6 6|72 53:6 7|86 17:6 8|56 46:6 9|31 34:6 10|52 87:7 1|37 34:7 2|74 100:7 3|11 59:7 4|79 55:7 5|11 64:7 6|26 30:7 7|54 56:7 8|23 71:7 9|7 67:7 10|45 34:8 1|58 6:8 2|50 86:8 3|72 2:8 4|32 65:8 5|36 91:8 6|66 61:8 7|35 61:8 8|37 50:8 9|82 29:8 10|83 26:9 1|79 63:9 2|91 26:9 3|90 81:9 4|55 80:9 5|25 29:9 6|6 53:9 7|2 51:9 8|8 20:9 9|24 65:9 10|27 14:10 1|6 27:10 2|52 16:10 3|87 36:10 4|78 15:10 5|10 50:10 6|47 47:10 7|9 6:10 8|57 33:10 9|77 14:10 10</relation>
    <relation name="R218" arity="2" nbTuples="100" semantics="soft" defaultCost="infinity">71 82:1 1|47 76:1 2|53 92:1 3|78 19:1 4|95 73:1 5|66 46:1 6|9 54:1 7|8 36:1 8|84 75:1 9|69 74:1 10|46 55:2 1|79 63:2 2|63 35:2 3|77 27:2 4|13 29:2 5|62 71:2 6|19 94:2 7|9 34:2 8|43 95:2 9|70 69:2 10|39 6:3 1|87 80:3 2|24 98:3 3|87 52:3 4|92 66:3 5|77 17:3 6|7 42:3 7|82 93:3 8|13 94:3 9|23 71:3 10|25 38:4 1|82 96:4 2|41 29:4 3|43 70:4 4|83 62:4 5|69 34:4 6|23 19:4 7|96 32:4 8|52 8:4 9|45 27:4 10|92 17:5 1|39 73:5 2|64 61:5 3|69 30:5 4|62 22:5 5|22 35:5 6|6 38:5 7|58 54:5 8|20 10:5 9|9 46:5 10|55 68:6 1|24 23:6 2|99 63:6 3|10 49:6 4|89 10:6 5|56 45:6 6|52 81:6 7|58 74:6 8|93 32:6 9|9 56:6 10|76 37:7 1|81 37:7 2|17 90:7 3|27 55:7 4|56 7:7 5|43 88:7 6|71 93:7 7|23 45:7 8|10 85:7 9|54 41:7 10|63 43:8 1|3 51:8 2|78 81:8 3|71 65:8 4|11 66:8 5|87 74:8 6|69 31:8 7|55 7:8 8|83 1:8 9|82 95:8 10|65 90:9 1|34 87:9 2|50 96:9 3|2 65:9 4|55 94:9 5|100 90:9 6|61 24:9 7|36 14:9 8|29 86:9 9|45 17:9 10|67 37:10 1|19 78:10 2|67 50:10 3|97 8:10 4|45 1:10 5|51 34:10 6|7 23:10 7|25 28:10 8|24 94:10 9|67 80:10 10</relation>
    <relation name="R219" arity="2" nbTuples="100" semantics="soft" defaultCost="infinity">65 51:1 1|24 75:1 2|95 49:1 3|59 7:1 4|53 4:1 5|84 61:1 6|55 86:1 7|93 44:1 8|9 99:1 9|26 76:1 10|29 54:2 1|93 87:2 2|32 70:2 3|44 31:2 4|63 80:2 5|57 22:2 6|11 85:2 7|87 32:2 8|82 6:2 9|41 16:2 10|48 12:3 1|73 53:3 2|61 43:3 3|40 43:3 4|56 69:3 5|22 93:3 6|47 84:3 7|23 47:3 8|61 28:3 9|50 31:3 10|30 61:4 1|16 85:4 2|35 38:4 3|45 33:4 4|54 24:4 5|55 79:4 6|53 96:4 7|41 58:4 8|20 82:4 9|23 79:4 10|44 93:5 1|50 72:5 2|13 41:5 3|58 32:5 4|79 92:5 5|12 77:5 6|59 22:5 7|5 77:5 8|7 27:5 9|79 91:5 10|96 41:6 1|35 35:6 2|58 29:6 3|49 62:6 4|14 95:6 5|56 58:6 6|50 22:6 7|100 83:6 8|94 76:6 9|95 53:6 10|64 38:7 1|12 53:7 2|57 11:7 3|26 99:7 4|6 39:7 5|59 93:7 6|2 98:7 7|61 19:7 8|44 67:7 9|4 11:7 10|84 91:8 1|43 77:8 2|81 33:8 3|61 93:8 4|82 51:8 5|6 16:8 6|39 31:8 7|70 32:8 8|35 56:8 9|81 46:8 10|28 48:9 1|17 51:9 2|60 61:9 3|77 61:9 4|41 71:9 5|2 73:9 6|73 27:9 7|52 37:9 8|100 53:9 9|15 32:9 10|90 70:10 1|60 36:10 2|41 67:10 3|95 46:10 4|59 3:10 5|49 34:10 6|12 51:10 7|65 88:10 8|61 63:10 9|20 24:10 10</relation>
    <relation name="R220" arity="2" nbTuples="100" semantics="soft" defaultCost="infinity">21 58:1 1|87 20:1 2|89 53:1 3|1 82:1 4|67 20:1 5|61 88:1 6|72 38:1 7|79 90:1 8|30 24:1 9|63 88:1 10|27 77:2 1|91 55:2 2|4 42:2 3|22 38:2 4|38 75:2 5|84 65:2 6|9 67:2 7|43 45:2 8|97 91:2 9|78 69:2 10|6 55:3 1|53 28:3 2|75 42:3 3|2 83:3 4|3 54:3 5|21 35:3 6|76 73:3 7|82 52:3 8|31 96:3 9|73 83:3 10|17 100:4 1|5 14:4 2|17 65:4 3|7 98:4 4|37 36:4 5|82 54:4 6|1 69:4 7|77 36:4 8|5 55:4 9|89 48:4 10|55 93:5 1|8 98:5 2|6 67:5 3|64 21:5 4|13 94:5 5|54 2:5 6|10 94:5 7|75 83:5 8|12 63:5 9|11 45:5 10|60 82:6 1|92 6:6 2|14 93:6 3|45 81:6 4|30 76:6 5|46 63:6 6|47 93:6 7|11 97:6 8|38 56:6 9|26 43:6 10|91 55:7 1|57 55:7 2|20 9:7 3|72 6:7 4|1 70:7 5|41 58:7 6|98 70:7 7|59 53:7 8|30 30:7 9|13 17:7 10|97 78:8 1|67 2:8 2|8 83:8 3|40 58:8 4|87 22:8 5|9 28:8 6|85 10:8 7|64 91:8 8|75 62:8 9|29 90:8 10|42 58:9 1|31 25:9 2|53 67:9 3|22 37:9 4|24 36:9 5|30 93:9 6|80 98:9 7|17 3:9 8|61 56:9 9|31 39:9 10|70 18:10 1|35 3:10 2|75 91:10 3|6 73:10 4|90 34:10 5|13 1:10 6|84 69:10 7|74 86:10 8|12 68:10 9|49 14:10 10</relation>
    <relation name="R221" arity="2" nbTuples="100" semantics="soft" defaultCost="infinity">56 23:1 1|3 100:1 2|56 37:1 3|20 64:1 4|71 79:1 5|69 80:1 6|31 85:1 7|63 5:1 8|6 47:1 9|45 36:1 10|51 83:2 1|39 76:2 2|30 27:2 3|64 98:2 4|89 18:2 5|10 64:2 6|90 85:2 7|100 40:2 8|96 99:2 9|90 68:2 10|25 27:3 1|47 76:3 2|94 84:3 3|68 15:3 4|21 83:3 5|81 69:3 6|21 95:3 7|7 54:3 8|22 97:3 9|57 19:3 10|89 63:4 1|63 29:4 2|39 59:4 3|64 14:4 4|92 43:4 5|78 23:4 6|25 44:4 7|32 76:4 8|45 68:4 9|47 5:4 10|17 35:5 1|86 20:5 2|79 49:5 3|61 32:5 4|55 50:5 5|62 21:5 6|3 31:5 7|74 83:5 8|29 98:5 9|60 48:5 10|99 67:6 1|44 39:6 2|19 26:6 3|79 8:6 4|31 63:6 5|47 22:6 6|27 50:6 7|63 25:6 8|79 13:6 9|77 54:6 10|16 62:7 1|56 27:7 2|18 28:7 3|61 18:7 4|98 77:7 5|47 29:7 6|12 16:7 7|55 21:7 8|46 38:7 9|47 30:7 10|90 86:8 1|20 84:8 2|24 11:8 3|26 65:8 4|29 67:8 5|71 17:8 6|45 41:8 7|22 71:8 8|61 64:8 9|56 62:8 10|14 21:9 1|74 76:9 2|60 12:9 3|13 91:9 4|19 40:9 5|56 1:9 6|5 81:9 7|5 11:9 8|54 78:9 9|11 45:9 10|10 40:10 1|39 6:10 2|21 68:10 3|11 87:10 4|65 6:10 5|3 15:10 6|17 62:10 7|97 32:10 8|29 13:10 9|97 34:10 10</relation>
    <relation name="R222" arity="2" nbTuples="100" semantics="soft" defaultCost="infinity">14 55:1 1|64 83:1 2|80 81:1 3|31 76:1 4|94 47:1 5|7 2:1 6|1 89:1 7|16 49:1 8|78 75:1 9|36 21:1 10|57 56:2 1|74 18:2 2|88 15:2 3|25 86:2 4|9 95:2 5|42 69:2 6|6 48:2 7|65 62:2 8|47 2:2 9|45 84:2 10|29 53:3 1|13 34:3 2|43 86:3 3|59 4:3 4|42 43:3 5|81 64:3 6|77 44:3 7|8 41:3 8|45 83:3 9|96 9:3 10|65 57:4 1|36 47:4 2|11 43:4 3|20 3:4 4|88 51:4 5|70 74:4 6|62 75:4 7|25 56:4 8|25 41:4 9|66 70:4 10|90 19:5 1|45 20:5 2|18 62:5 3|80 97:5 4|59 85:5 5|64 28:5 6|35 56:5 7|40 70:5 8|66 52:5 9|7 19:5 10|96 66:6 1|85 44:6 2|46 85:6 3|40 80:6 4|89 47:6 5|3 14:6 6|43 71:6 7|4 87:6 8|89 12:6 9|97 84:6 10|1 13:7 1|26 18:7 2|51 64:7 3|43 36:7 4|28 40:7 5|94 72:7 6|48 80:7 7|25 8:7 8|35 14:7 9|88 21:7 10|70 48:8 1|71 35:8 2|74 56:8 3|97 72:8 4|10 79:8 5|10 48:8 6|8 7:8 7|63 17:8 8|86 46:8 9|30 17:8 10|97 5:9 1|48 97:9 2|7 8:9 3|18 68:9 4|73 39:9 5|96 28:9 6|50 34:9 7|91 46:9 8|48 18:9 9|46 28:9 10|23 38:10 1|57 76:10 2|78 63:10 3|15 72:10 4|30 73:10 5|83 44:10 6|67 94:10 7|54 55:10 8|56 63:10 9|34 21:10 10</relation>
    <relation name="R223" arity="2" nbTuples="100" semantics="soft" defaultCost="infinity">92 4:1 1|64 38:1 2|45 63:1 3|12 84:1 4|84 15:1 5|91 14:1 6|36 73:1 7|35 7:1 8|89 57:1 9|71 7:1 10|79 48:2 1|5 40:2 2|4 35:2 3|74 100:2 4|46 91:2 5|65 85:2 6|52 60:2 7|76 58:2 8|16 2:2 9|51 40:2 10|43 60:3 1|57 82:3 2|90 33:3 3|87 74:3 4|44 5:3 5|94 14:3 6|65 70:3 7|67 58:3 8|43 97:3 9|18 86:3 10|77 37:4 1|34 51:4 2|90 30:4 3|35 71:4 4|1 99:4 5|52 21:4 6|40 100:4 7|40 91:4 8|45 6:4 9|21 70:4 10|35 37:5 1|64 73:5 2|96 11:5 3|81 55:5 4|13 79:5 5|46 85:5 6|100 32:5 7|21 58:5 8|6 3:5 9|16 66:5 10|73 76:6 1|73 35:6 2|81 11:6 3|23 41:6 4|99 21:6 5|53 34:6 6|45 5:6 7|48 96:6 8|36 23:6 9|2 88:6 10|88 13:7 1|99 42:7 2|45 7:7 3|20 2:7 4|65 49:7 5|53 92:7 6|32 50:7 7|94 95:7 8|28 19:7 9|15 37:7 10|29 70:8 1|73 73:8 2|59 8:8 3|100 91:8 4|93 74:8 5|49 37:8 6|64 8:8 7|46 44:8 8|77 31:8 9|18 58:8 10|34 61:9 1|46 42:9 2|4 78:9 3|58 56:9 4|84 51:9 5|16 75:9 6|55 64:9 7|41 93:9 8|11 49:9 9|73 58:9 10|48 2:10 1|51 48:10 2|55 2:10 3|65 22:10 4|70 76:10 5|97 32:10 6|35 22:10 7|91 53:10 8|84 26:10 9|28 73:10 10</relation>
    <relation name="R224" arity="2" nbTuples="100" semantics="soft" defaultCost="infinity">7 6:1 1|6 53:1 2|31 7:1 3|98 71:1 4|56 13:1 5|72 9:1 6|98 98:1 7|27 5:1 8|21 55:1 9|39 76:1 10|12 2:2 1|69 43:2 2|26 95:2 3|44 43:2 4|90 61:2 5|76 86:2 6|47 55:2 7|55 10:2 8|64 95:2 9|13 43:2 10|58 70:3 1|21 5:3 2|31 14:3 3|79 29:3 4|18 51:3 5|88 24:3 6|35 73:3 7|28 22:3 8|6 40:3 9|96 63:3 10|53 76:4 1|91 25:4 2|8 58:4 3|69 86:4 4|47 45:4 5|49 16:4 6|11 6:4 7|60 31:4 8|20 92:4 9|18 95:4 10|73 43:5 1|19 74:5 2|66 94:5 3|30 40:5 4|54 56:5 5|89 79:5 6|20 31:5 7|16 47:5 8|38 20:5 9|50 7:5 10|35 41:6 1|54 13:6 2|86 77:6 3|63 85:6 4|45 27:6 5|11 81:6 6|81 3:6 7|1 27:6 8|5 77:6 9|95 60:6 10|73 50:7 1|43 74:7 2|93 21:7 3|13 94:7 4|40 57:7 5|84 2:7 6|26 18:7 7|83 34:7 8|97 84:7 9|86 95:7 10|45 41:8 1|57 39:8 2|35 15:8 3|67 96:8 4|31 26:8 5|43 17:8 6|84 22:8 7|17 84:8 8|85 77:8 9|41 77:8 10|8 96:9 1|60 36:9 2|85 54:9 3|33 47:9 4|93 83:9 5|35 67:9 6|83 99:9 7|83 89:9 8|73 82:9 9|44 62:9 10|28 53:10 1|44 17:10 2|22 88:10 3|88 50:10 4|11 78:10 5|75 82:10 6|93 99:10 7|4 73:10 8|78 3:10 9|15 3:10 10</relation>
    <relation name="R225" arity="2" nbTuples="100" semantics="soft" defaultCost="infinity">80 11:1 1|65 48:1 2|46 35:1 3|68 44:1 4|55 61:1 5|1 44:1 6|36 13:1 7|99 66:1 8|75 18:1 9|66 100:1 10|89 1:2 1|39 8:2 2|86 10:2 3|47 60:2 4|41 39:2 5|47 77:2 6|65 37:2 7|95 22:2 8|71 9:2 9|94 53:2 10|60 24:3 1|26 99:3 2|35 72:3 3|45 23:3 4|35 3:3 5|19 52:3 6|81 88:3 7|63 22:3 8|38 25:3 9|12 44:3 10|72 40:4 1|68 32:4 2|23 46:4 3|59 26:4 4|83 94:4 5|16 73:4 6|14 44:4 7|30 47:4 8|43 91:4 9|85 78:4 10|83 49:5 1|38 49:5 2|48 43:5 3|77 45:5 4|88 95:5 5|27 7:5 6|44 81:5 7|83 9:5 8|92 43:5 9|73 97:5 10|75 80:6 1|64 65:6 2|39 4:6 3|72 18:6 4|49 43:6 5|42 51:6 6|93 88:6 7|14 11:6 8|37 49:6 9|16 60:6 10|35 45:7 1|69 23:7 2|45 66:7 3|28 40:7 4|89 76:7 5|31 33:7 6|3 4:7 7|61 16:7 8|30 33:7 9|9 32:7 10|60 50:8 1|39 24:8 2|64 25:8 3|49 17:8 4|91 13:8 5|57 44:8 6|17 22:8 7|23 53:8 8|48 75:8 9|65 93:8 10|60 97:9 1|26 94:9 2|4 10:9 3|79 86:9 4|51 65:9 5|77 91:9 6|84 44:9 7|5 89:9 8|78 3:9 9|89 11:9 10|83 38:10 1|83 31:10 2|32 70:10 3|73 50:10 4|99 41:10 5|97 32:10 6|43 38:10 7|97 16:10 8|49 34:10 9|8 76:10 10</relation>
    <relation name="R226" arity="2" nbTuples="100" semantics="soft" defaultCost="infinity">64 26:1 1|88 8:1 2|33 59:1 3|3 30:1 4|79 94:1 5|80 30:1 6|72 15:1 7|65 90:1 8|67 24:1 9|18 99:1 10|32 51:2 1|10 9:2 2|62 13:2 3|94 53:2 4|11 3:2 5|54 26:2 6|75 43:2 7|62 57:2 8|50 43:2 9|86 21:2 10|79 12:3 1|53 62:3 2|92 44:3 3|75 38:3 4|70 36:3 5|9 78:3 6|10 73:3 7|44 78:3 8|53 50:3 9|80 47:3 10|61 74:4 1|65 39:4 2|16 80:4 3|71 42:4 4|60 95:4 5|76 57:4 6|92 63:4 7|31 28:4 8|61 77:4 9|24 73:4 10|28 24:5 1|12 46:5 2|92 5:5 3|81 37:5 4|98 46:5 5|46 22:5 6|96 89:5 7|78 23:5 8|37 99:5 9|24 4:5 10|54 32:6 1|69 5:6 2|90 3:6 3|63 84:6 4|13 92:6 5|19 31:6 6|87 38:6 7|1 54:6 8|25 53:6 9|63 91:6 10|100 41:7 1|61 99:7 2|77 58:7 3|92 62:7 4|36 43:7 5|62 37:7 6|86 73:7 7|66 80:7 8|80 34:7 9|78 52:7 10|59 81:8 1|52 71:8 2|86 66:8 3|69 79:8 4|54 28:8 5|37 43:8 6|76 27:8 7|39 41:8 8|10 62:8 9|70 17:8 10|10 47:9 1|90 44:9 2|6 54:9 3|26 50:9 4|17 19:9 5|73 78:9 6|70 76:9 7|10 83:9 8|19 51:9 9|68 91:9 10|70 76:10 1|20 7:10 2|74 75:10 3|36 22:10 4|38 92:10 5|57 42:10 6|24 74:10 7|25 8:10 8|10 68:10 9|47 63:10 10</relation>
    <relation name="R227" arity="2" nbTuples="100" semantics="soft" defaultCost="infinity">31 24:1 1|19 11:1 2|90 88:1 3|11 23:1 4|27 42:1 5|74 38:1 6|70 29:1 7|92 51:1 8|20 88:1 9|70 19:1 10|62 1:2 1|33 32:2 2|19 77:2 3|73 92:2 4|20 28:2 5|70 97:2 6|82 86:2 7|93 10:2 8|67 81:2 9|65 70:2 10|5 65:3 1|75 54:3 2|52 75:3 3|12 60:3 4|82 82:3 5|66 28:3 6|91 86:3 7|86 97:3 8|30 80:3 9|32 64:3 10|86 52:4 1|8 41:4 2|47 2:4 3|35 72:4 4|14 66:4 5|59 10:4 6|42 20:4 7|86 2:4 8|26 68:4 9|62 25:4 10|69 89:5 1|27 11:5 2|13 100:5 3|7 54:5 4|43 91:5 5|19 46:5 6|17 82:5 7|4 94:5 8|22 44:5 9|36 89:5 10|93 18:6 1|73 47:6 2|86 6:6 3|88 31:6 4|60 45:6 5|15 62:6 6|47 86:6 7|30 61:6 8|92 77:6 9|19 49:6 10|63 36:7 1|19 86:7 2|29 16:7 3|7 95:7 4|53 7:7 5|38 28:7 6|23 23:7 7|9 33:7 8|28 69:7 9|91 65:7 10|42 84:8 1|23 46:8 2|83 49:8 3|45 97:8 4|88 97:8 5|21 5:8 6|20 23:8 7|66 61:8 8|30 76:8 9|80 74:8 10|96 69:9 1|74 39:9 2|20 46:9 3|55 29:9 4|16 72:9 5|24 15:9 6|71 73:9 7|39 81:9 8|15 32:9 9|80 80:9 10|9 62:10 1|63 94:10 2|89 21:10 3|39 100:10 4|16 97:10 5|26 31:10 6|93 86:10 7|23 82:10 8|50 28:10 9|74 89:10 10</relation>
    <relation name="R228" arity="2" nbTuples="100" semantics="soft" defaultCost="infinity">93 94:1 1|52 14:1 2|75 18:1 3|59 88:1 4|44 71:1 5|56 59:1 6|75 4:1 7|46 28:1 8|47 74:1 9|94 32:1 10|6 35:2 1|47 36:2 2|85 6:2 3|92 85:2 4|14 3:2 5|10 67:2 6|58 54:2 7|9 81:2 8|51 65:2 9|86 20:2 10|55 13:3 1|94 36:3 2|25 20:3 3|43 86:3 4|38 38:3 5|13 62:3 6|89 12:3 7|21 60:3 8|37 15:3 9|27 24:3 10|64 45:4 1|28 53:4 2|56 58:4 3|67 5:4 4|27 50:4 5|22 100:4 6|59 72:4 7|45 62:4 8|29 29:4 9|49 57:4 10|85 37:5 1|80 69:5 2|8 74:5 3|9 22:5 4|99 97:5 5|41 26:5 6|30 36:5 7|72 28:5 8|90 69:5 9|24 63:5 10|59 76:6 1|92 91:6 2|64 3:6 3|27 50:6 4|41 49:6 5|56 13:6 6|5 50:6 7|85 31:6 8|59 82:6 9|80 72:6 10|84 31:7 1|77 6:7 2|83 59:7 3|54 51:7 4|55 12:7 5|18 47:7 6|42 16:7 7|79 80:7 8|66 12:7 9|1 26:7 10|72 10:8 1|47 2:8 2|63 23:8 3|48 75:8 4|21 26:8 5|72 92:8 6|76 6:8 7|87 15:8 8|19 23:8 9|62 69:8 10|6 87:9 1|66 36:9 2|51 36:9 3|93 98:9 4|71 80:9 5|65 91:9 6|82 84:9 7|25 75:9 8|51 1:9 9|75 49:9 10|9 61:10 1|69 20:10 2|62 60:10 3|44 26:10 4|69 3:10 5|99 44:10 6|44 24:10 7|29 74:10 8|11 47:10 9|67 57:10 10</relation>
    <relation name="R229" arity="2" nbTuples="100" semantics="soft" defaultCost="infinity">34 19:1 1|73 14:1 2|4 41:1 3|58 25:1 4|80 93:1 5|27 24:1 6|52 73:1 7|4 7:1 8|87 49:1 9|71 36:1 10|32 10:2 1|42 20:2 2|24 55:2 3|97 89:2 4|82 80:2 5|68 15:2 6|36 55:2 7|82 54:2 8|93 33:2 9|53 64:2 10|12 51:3 1|31 19:3 2|96 64:3 3|93 92:3 4|36 40:3 5|100 100:3 6|36 87:3 7|28 1:3 8|1 8:3 9|12 26:3 10|77 89:4 1|47 67:4 2|68 22:4 3|20 99:4 4|97 100:4 5|55 16:4 6|7 85:4 7|98 44:4 8|35 70:4 9|84 5:4 10|40 24:5 1|56 83:5 2|21 30:5 3|66 61:5 4|85 32:5 5|97 8:5 6|6 74:5 7|98 59:5 8|58 2:5 9|85 38:5 10|51 2:6 1|71 39:6 2|98 97:6 3|83 84:6 4|58 95:6 5|43 93:6 6|8 58:6 7|64 45:6 8|51 28:6 9|73 79:6 10|32 47:7 1|27 26:7 2|37 36:7 3|57 30:7 4|10 73:7 5|64 51:7 6|4 77:7 7|19 72:7 8|92 42:7 9|54 88:7 10|33 76:8 1|54 77:8 2|83 35:8 3|83 40:8 4|44 37:8 5|35 97:8 6|55 13:8 7|16 49:8 8|88 47:8 9|16 74:8 10|76 88:9 1|76 27:9 2|61 23:9 3|99 6:9 4|96 9:9 5|98 3:9 6|10 75:9 7|52 22:9 8|21 70:9 9|62 53:9 10|37 74:10 1|92 3:10 2|67 30:10 3|31 61:10 4|44 56:10 5|65 32:10 6|46 80:10 7|46 10:10 8|60 3:10 9|94 79:10 10</relation>
    <relation name="R230" arity="2" nbTuples="100" semantics="soft" defaultCost="infinity">63 37:1 1|47 16:1 2|44 84:1 3|76 48:1 4|3 23:1 5|24 54:1 6|67 34:1 7|51 41:1 8|33 58:1 9|31 22:1 10|97 12:2 1|62 6:2 2|71 93:2 3|99 63:2 4|64 82:2 5|92 97:2 6|74 48:2 7|28 32:2 8|55 72:2 9|49 51:2 10|61 34:3 1|75 74:3 2|79 36:3 3|19 41:3 4|70 69:3 5|33 56:3 6|12 18:3 7|21 98:3 8|4 33:3 9|78 65:3 10|86 78:4 1|36 83:4 2|30 7:4 3|44 73:4 4|99 43:4 5|83 56:4 6|37 94:4 7|36 18:4 8|65 96:4 9|67 86:4 10|50 17:5 1|98 63:5 2|17 4:5 3|35 80:5 4|70 48:5 5|94 27:5 6|36 48:5 7|97 46:5 8|84 7:5 9|69 100:5 10|80 27:6 1|9 100:6 2|62 36:6 3|98 89:6 4|21 15:6 5|15 84:6 6|42 37:6 7|48 55:6 8|18 26:6 9|12 76:6 10|61 32:7 1|94 35:7 2|91 96:7 3|72 76:7 4|88 78:7 5|81 65:7 6|70 91:7 7|31 26:7 8|66 47:7 9|11 47:7 10|31 5:8 1|42 89:8 2|73 66:8 3|2 17:8 4|43 97:8 5|47 83:8 6|51 56:8 7|55 18:8 8|94 2:8 9|7 69:8 10|67 26:9 1|9 86:9 2|67 81:9 3|7 19:9 4|7 17:9 5|86 91:9 6|77 29:9 7|25 25:9 8|19 92:9 9|44 97:9 10|5 37:10 1|12 9:10 2|45 18:10 3|6 43:10 4|76 80:10 5|47 68:10 6|22 91:10 7|14 42:10 8|70 83:10 9|54 52:10 10</relation>
    <relation name="R231" arity="2" nbTuples="100" semantics="soft" defaultCost="infinity">26 100:1 1|32 58:1 2|73 73:1 3|97 48:1 4|10 27:1 5|12 14:1 6|92 44:1 7|75 37:1 8|44 24:1 9|75 30:1 10|100 62:2 1|8 39:2 2|52 31:2 3|86 2:2 4|87 9:2 5|75 66:2 6|33 7:2 7|11 62:2 8|27 41:2 9|32 32:2 10|78 4:3 1|6 97:3 2|86 99:3 3|40 17:3 4|39 95:3 5|56 98:3 6|37 2:3 7|80 67:3 8|8 34:3 9|74 70:3 10|58 15:4 1|18 72:4 2|7 22:4 3|25 44:4 4|21 74:4 5|60 75:4 6|11 100:4 7|35 47:4 8|99 93:4 9|16 79:4 10|33 90:5 1|7 30:5 2|60 13:5 3|41 71:5 4|64 53:5 5|36 64:5 6|12 39:5 7|50 80:5 8|34 44:5 9|18 54:5 10|25 91:6 1|2 34:6 2|44 85:6 3|78 22:6 4|46 75:6 5|9 75:6 6|82 66:6 7|69 69:6 8|67 18:6 9|18 58:6 10|18 67:7 1|18 12:7 2|41 59:7 3|70 50:7 4|57 56:7 5|13 56:7 6|28 67:7 7|29 82:7 8|71 91:7 9|70 51:7 10|26 26:8 1|38 41:8 2|64 51:8 3|12 35:8 4|30 37:8 5|49 90:8 6|22 64:8 7|51 77:8 8|10 89:8 9|30 67:8 10|63 11:9 1|71 61:9 2|100 18:9 3|49 94:9 4|85 15:9 5|23 68:9 6|46 68:9 7|79 90:9 8|73 53:9 9|5 67:9 10|63 91:10 1|88 81:10 2|23 54:10 3|84 8:10 4|78 85:10 5|96 49:10 6|84 54:10 7|69 80:10 8|74 29:10 9|18 53:10 10</relation>
    <relation name="R232" arity="2" nbTuples="100" semantics="soft" defaultCost="infinity">36 38:1 1|58 79:1 2|58 79:1 3|34 24:1 4|40 89:1 5|13 92:1 6|21 38:1 7|29 19:1 8|46 100:1 9|29 10:1 10|56 89:2 1|25 70:2 2|35 58:2 3|12 5:2 4|58 93:2 5|78 87:2 6|22 75:2 7|74 42:2 8|26 55:2 9|16 78:2 10|75 33:3 1|15 20:3 2|22 23:3 3|51 9:3 4|92 86:3 5|44 50:3 6|82 90:3 7|70 15:3 8|62 97:3 9|66 15:3 10|69 83:4 1|14 24:4 2|2 44:4 3|37 84:4 4|15 75:4 5|75 81:4 6|34 4:4 7|50 58:4 8|96 70:4 9|92 50:4 10|61 92:5 1|28 74:5 2|27 13:5 3|12 54:5 4|31 32:5 5|12 7:5 6|90 45:5 7|43 80:5 8|30 68:5 9|89 36:5 10|9 12:6 1|36 47:6 2|18 60:6 3|91 55:6 4|52 81:6 5|52 26:6 6|2 14:6 7|55 61:6 8|23 31:6 9|11 50:6 10|30 30:7 1|34 51:7 2|57 21:7 3|26 63:7 4|21 97:7 5|94 95:7 6|48 50:7 7|65 91:7 8|85 38:7 9|33 72:7 10|80 70:8 1|10 28:8 2|93 91:8 3|19 98:8 4|14 5:8 5|90 80:8 6|2 7:8 7|24 70:8 8|68 89:8 9|100 10:8 10|39 54:9 1|98 9:9 2|100 42:9 3|65 68:9 4|100 96:9 5|21 71:9 6|70 24:9 7|78 3:9 8|36 73:9 9|15 75:9 10|35 46:10 1|34 92:10 2|100 88:10 3|14 48:10 4|16 37:10 5|44 45:10 6|5 8:10 7|20 92:10 8|46 81:10 9|90 39:10 10</relation>
    <relation name="R233" arity="2" nbTuples="100" semantics="soft" defaultCost="infinity">2 4:1 1|91 38:1 2|60 80:1 3|71 22:1 4|82 100:1 5|39 12:1 6|17 6:1 7|26 83:1 8|70 9:1 9|36 55:1 10|53 55:2 1|59 61:2 2|39 74:2 3|65 60:2 4|97 4:2 5|90 59:2 6|95 39:2 7|43 22:2 8|7 34:2 9|8 79:2 10|87 14:3 1|14 11:3 2|13 88:3 3|100 97:3 4|57 22:3 5|6 10:3 6|68 56:3 7|86 31:3 8|24 32:3 9|64 90:3 10|36 16:4 1|76 94:4 2|70 17:4 3|32 4:4 4|85 77:4 5|32 10:4 6|78 97:4 7|45 24:4 8|52 86:4 9|18 55:4 10|33 46:5 1|27 58:5 2|99 17:5 3|37 42:5 4|86 78:5 5|35 12:5 6|84 42:5 7|12 60:5 8|49 49:5 9|95 91:5 10|9 45:6 1|65 40:6 2|63 29:6 3|90 57:6 4|20 50:6 5|78 8:6 6|60 28:6 7|26 72:6 8|72 56:6 9|57 50:6 10|16 96:7 1|80 14:7 2|90 100:7 3|37 87:7 4|51 17:7 5|90 35:7 6|77 5:7 7|73 54:7 8|47 71:7 9|67 93:7 10|56 70:8 1|40 15:8 2|66 37:8 3|13 91:8 4|52 19:8 5|12 68:8 6|99 56:8 7|89 85:8 8|44 9:8 9|100 12:8 10|90 80:9 1|71 72:9 2|45 64:9 3|73 93:9 4|89 80:9 5|78 42:9 6|89 94:9 7|86 43:9 8|52 79:9 9|59 68:9 10|36 3:10 1|98 70:10 2|85 33:10 3|87 75:10 4|24 5:10 5|33 90:10 6|89 2:10 7|81 95:10 8|25 97:10 9|50 77:10 10</relation>
[truncated: 1,344,598 more chars]
