# Supplementary material for: A local cost simulation-based algorithm to solve distributed constraint optimization problems
Source: PeerJ Comput Sci. 2023 Mar 17;9:e1296. doi: 10.7717/peerj-cs.1296 (PMC10280401; doi:10.7717/peerj-cs.1296)
Supplement: Supplemental Information 1 [file peerj-cs-09-1296-s001.zip › code/DCOP_LCS/problem/ADCOP——70_10_0.6/RANDOM_ADCOP_70_10_density_0.6_7.xml]

<instance>
  <presentation name="instance7" type="ADCOP" benchmark="RandomDCOP" model="Simple" constraintModel="TKC" format="XDisCSP 1.0" />
  <agents nbAgents="70">
    <agent name="A1" id="1" description="Agent 1" />
    <agent name="A2" id="2" description="Agent 2" />
    <agent name="A3" id="3" description="Agent 3" />
    <agent name="A4" id="4" description="Agent 4" />
    <agent name="A5" id="5" description="Agent 5" />
    <agent name="A6" id="6" description="Agent 6" />
    <agent name="A7" id="7" description="Agent 7" />
    <agent name="A8" id="8" description="Agent 8" />
    <agent name="A9" id="9" description="Agent 9" />
    <agent name="A10" id="10" description="Agent 10" />
    <agent name="A11" id="11" description="Agent 11" />
    <agent name="A12" id="12" description="Agent 12" />
    <agent name="A13" id="13" description="Agent 13" />
    <agent name="A14" id="14" description="Agent 14" />
    <agent name="A15" id="15" description="Agent 15" />
    <agent name="A16" id="16" description="Agent 16" />
    <agent name="A17" id="17" description="Agent 17" />
    <agent name="A18" id="18" description="Agent 18" />
    <agent name="A19" id="19" description="Agent 19" />
    <agent name="A20" id="20" description="Agent 20" />
    <agent name="A21" id="21" description="Agent 21" />
    <agent name="A22" id="22" description="Agent 22" />
    <agent name="A23" id="23" description="Agent 23" />
    <agent name="A24" id="24" description="Agent 24" />
    <agent name="A25" id="25" description="Agent 25" />
    <agent name="A26" id="26" description="Agent 26" />
    <agent name="A27" id="27" description="Agent 27" />
    <agent name="A28" id="28" description="Agent 28" />
    <agent name="A29" id="29" description="Agent 29" />
    <agent name="A30" id="30" description="Agent 30" />
    <agent name="A31" id="31" description="Agent 31" />
    <agent name="A32" id="32" description="Agent 32" />
    <agent name="A33" id="33" description="Agent 33" />
    <agent name="A34" id="34" description="Agent 34" />
    <agent name="A35" id="35" description="Agent 35" />
    <agent name="A36" id="36" description="Agent 36" />
    <agent name="A37" id="37" description="Agent 37" />
    <agent name="A38" id="38" description="Agent 38" />
    <agent name="A39" id="39" description="Agent 39" />
    <agent name="A40" id="40" description="Agent 40" />
    <agent name="A41" id="41" description="Agent 41" />
    <agent name="A42" id="42" description="Agent 42" />
    <agent name="A43" id="43" description="Agent 43" />
    <agent name="A44" id="44" description="Agent 44" />
    <agent name="A45" id="45" description="Agent 45" />
    <agent name="A46" id="46" description="Agent 46" />
    <agent name="A47" id="47" description="Agent 47" />
    <agent name="A48" id="48" description="Agent 48" />
    <agent name="A49" id="49" description="Agent 49" />
    <agent name="A50" id="50" description="Agent 50" />
    <agent name="A51" id="51" description="Agent 51" />
    <agent name="A52" id="52" description="Agent 52" />
    <agent name="A53" id="53" description="Agent 53" />
    <agent name="A54" id="54" description="Agent 54" />
    <agent name="A55" id="55" description="Agent 55" />
    <agent name="A56" id="56" description="Agent 56" />
    <agent name="A57" id="57" description="Agent 57" />
    <agent name="A58" id="58" description="Agent 58" />
    <agent name="A59" id="59" description="Agent 59" />
    <agent name="A60" id="60" description="Agent 60" />
    <agent name="A61" id="61" description="Agent 61" />
    <agent name="A62" id="62" description="Agent 62" />
    <agent name="A63" id="63" description="Agent 63" />
    <agent name="A64" id="64" description="Agent 64" />
    <agent name="A65" id="65" description="Agent 65" />
    <agent name="A66" id="66" description="Agent 66" />
    <agent name="A67" id="67" description="Agent 67" />
    <agent name="A68" id="68" description="Agent 68" />
    <agent name="A69" id="69" description="Agent 69" />
    <agent name="A70" id="70" description="Agent 70" />
  </agents>
  <domains nbDomains="1">
    <domain name="D1" nbValues="10">1..10</domain>
  </domains>
  <variables nbVariables="70">
    <variable agent="A1" name="X1.1" id="1" domain="D1" description="variable 1.1" />
    <variable agent="A2" name="X2.1" id="1" domain="D1" description="variable 2.1" />
    <variable agent="A3" name="X3.1" id="1" domain="D1" description="variable 3.1" />
    <variable agent="A4" name="X4.1" id="1" domain="D1" description="variable 4.1" />
    <variable agent="A5" name="X5.1" id="1" domain="D1" description="variable 5.1" />
    <variable agent="A6" name="X6.1" id="1" domain="D1" description="variable 6.1" />
    <variable agent="A7" name="X7.1" id="1" domain="D1" description="variable 7.1" />
    <variable agent="A8" name="X8.1" id="1" domain="D1" description="variable 8.1" />
    <variable agent="A9" name="X9.1" id="1" domain="D1" description="variable 9.1" />
    <variable agent="A10" name="X10.1" id="1" domain="D1" description="variable 10.1" />
    <variable agent="A11" name="X11.1" id="1" domain="D1" description="variable 11.1" />
    <variable agent="A12" name="X12.1" id="1" domain="D1" description="variable 12.1" />
    <variable agent="A13" name="X13.1" id="1" domain="D1" description="variable 13.1" />
    <variable agent="A14" name="X14.1" id="1" domain="D1" description="variable 14.1" />
    <variable agent="A15" name="X15.1" id="1" domain="D1" description="variable 15.1" />
    <variable agent="A16" name="X16.1" id="1" domain="D1" description="variable 16.1" />
    <variable agent="A17" name="X17.1" id="1" domain="D1" description="variable 17.1" />
    <variable agent="A18" name="X18.1" id="1" domain="D1" description="variable 18.1" />
    <variable agent="A19" name="X19.1" id="1" domain="D1" description="variable 19.1" />
    <variable agent="A20" name="X20.1" id="1" domain="D1" description="variable 20.1" />
    <variable agent="A21" name="X21.1" id="1" domain="D1" description="variable 21.1" />
    <variable agent="A22" name="X22.1" id="1" domain="D1" description="variable 22.1" />
    <variable agent="A23" name="X23.1" id="1" domain="D1" description="variable 23.1" />
    <variable agent="A24" name="X24.1" id="1" domain="D1" description="variable 24.1" />
    <variable agent="A25" name="X25.1" id="1" domain="D1" description="variable 25.1" />
    <variable agent="A26" name="X26.1" id="1" domain="D1" description="variable 26.1" />
    <variable agent="A27" name="X27.1" id="1" domain="D1" description="variable 27.1" />
    <variable agent="A28" name="X28.1" id="1" domain="D1" description="variable 28.1" />
    <variable agent="A29" name="X29.1" id="1" domain="D1" description="variable 29.1" />
    <variable agent="A30" name="X30.1" id="1" domain="D1" description="variable 30.1" />
    <variable agent="A31" name="X31.1" id="1" domain="D1" description="variable 31.1" />
    <variable agent="A32" name="X32.1" id="1" domain="D1" description="variable 32.1" />
    <variable agent="A33" name="X33.1" id="1" domain="D1" description="variable 33.1" />
    <variable agent="A34" name="X34.1" id="1" domain="D1" description="variable 34.1" />
    <variable agent="A35" name="X35.1" id="1" domain="D1" description="variable 35.1" />
    <variable agent="A36" name="X36.1" id="1" domain="D1" description="variable 36.1" />
    <variable agent="A37" name="X37.1" id="1" domain="D1" description="variable 37.1" />
    <variable agent="A38" name="X38.1" id="1" domain="D1" description="variable 38.1" />
    <variable agent="A39" name="X39.1" id="1" domain="D1" description="variable 39.1" />
    <variable agent="A40" name="X40.1" id="1" domain="D1" description="variable 40.1" />
    <variable agent="A41" name="X41.1" id="1" domain="D1" description="variable 41.1" />
    <variable agent="A42" name="X42.1" id="1" domain="D1" description="variable 42.1" />
    <variable agent="A43" name="X43.1" id="1" domain="D1" description="variable 43.1" />
    <variable agent="A44" name="X44.1" id="1" domain="D1" description="variable 44.1" />
    <variable agent="A45" name="X45.1" id="1" domain="D1" description="variable 45.1" />
    <variable agent="A46" name="X46.1" id="1" domain="D1" description="variable 46.1" />
    <variable agent="A47" name="X47.1" id="1" domain="D1" description="variable 47.1" />
    <variable agent="A48" name="X48.1" id="1" domain="D1" description="variable 48.1" />
    <variable agent="A49" name="X49.1" id="1" domain="D1" description="variable 49.1" />
    <variable agent="A50" name="X50.1" id="1" domain="D1" description="variable 50.1" />
    <variable agent="A51" name="X51.1" id="1" domain="D1" description="variable 51.1" />
    <variable agent="A52" name="X52.1" id="1" domain="D1" description="variable 52.1" />
    <variable agent="A53" name="X53.1" id="1" domain="D1" description="variable 53.1" />
    <variable agent="A54" name="X54.1" id="1" domain="D1" description="variable 54.1" />
    <variable agent="A55" name="X55.1" id="1" domain="D1" description="variable 55.1" />
    <variable agent="A56" name="X56.1" id="1" domain="D1" description="variable 56.1" />
    <variable agent="A57" name="X57.1" id="1" domain="D1" description="variable 57.1" />
    <variable agent="A58" name="X58.1" id="1" domain="D1" description="variable 58.1" />
    <variable agent="A59" name="X59.1" id="1" domain="D1" description="variable 59.1" />
    <variable agent="A60" name="X60.1" id="1" domain="D1" description="variable 60.1" />
    <variable agent="A61" name="X61.1" id="1" domain="D1" description="variable 61.1" />
    <variable agent="A62" name="X62.1" id="1" domain="D1" description="variable 62.1" />
    <variable agent="A63" name="X63.1" id="1" domain="D1" description="variable 63.1" />
    <variable agent="A64" name="X64.1" id="1" domain="D1" description="variable 64.1" />
    <variable agent="A65" name="X65.1" id="1" domain="D1" description="variable 65.1" />
    <variable agent="A66" name="X66.1" id="1" domain="D1" description="variable 66.1" />
    <variable agent="A67" name="X67.1" id="1" domain="D1" description="variable 67.1" />
    <variable agent="A68" name="X68.1" id="1" domain="D1" description="variable 68.1" />
    <variable agent="A69" name="X69.1" id="1" domain="D1" description="variable 69.1" />
    <variable agent="A70" name="X70.1" id="1" domain="D1" description="variable 70.1" />
  </variables>
  <constraints nbConstraints="1449">
    <constraint name="C0" model="TKC" arity="2" scope="X4.1 X50.1" reference="R0" />
    <constraint name="C1" model="TKC" arity="2" scope="X10.1 X33.1" reference="R1" />
    <constraint name="C2" model="TKC" arity="2" scope="X37.1 X70.1" reference="R2" />
    <constraint name="C3" model="TKC" arity="2" scope="X24.1 X31.1" reference="R3" />
    <constraint name="C4" model="TKC" arity="2" scope="X26.1 X64.1" reference="R4" />
    <constraint name="C5" model="TKC" arity="2" scope="X4.1 X42.1" reference="R5" />
    <constraint name="C6" model="TKC" arity="2" scope="X22.1 X29.1" reference="R6" />
    <constraint name="C7" model="TKC" arity="2" scope="X2.1 X14.1" reference="R7" />
    <constraint name="C8" model="TKC" arity="2" scope="X23.1 X57.1" reference="R8" />
    <constraint name="C9" model="TKC" arity="2" scope="X7.1 X28.1" reference="R9" />
    <constraint name="C10" model="TKC" arity="2" scope="X10.1 X28.1" reference="R10" />
    <constraint name="C11" model="TKC" arity="2" scope="X28.1 X36.1" reference="R11" />
    <constraint name="C12" model="TKC" arity="2" scope="X23.1 X45.1" reference="R12" />
    <constraint name="C13" model="TKC" arity="2" scope="X24.1 X52.1" reference="R13" />
    <constraint name="C14" model="TKC" arity="2" scope="X2.1 X36.1" reference="R14" />
    <constraint name="C15" model="TKC" arity="2" scope="X35.1 X64.1" reference="R15" />
    <constraint name="C16" model="TKC" arity="2" scope="X20.1 X34.1" reference="R16" />
    <constraint name="C17" model="TKC" arity="2" scope="X1.1 X65.1" reference="R17" />
    <constraint name="C18" model="TKC" arity="2" scope="X65.1 X70.1" reference="R18" />
    <constraint name="C19" model="TKC" arity="2" scope="X7.1 X52.1" reference="R19" />
    <constraint name="C20" model="TKC" arity="2" scope="X33.1 X61.1" reference="R20" />
    <constraint name="C21" model="TKC" arity="2" scope="X27.1 X51.1" reference="R21" />
    <constraint name="C22" model="TKC" arity="2" scope="X1.1 X30.1" reference="R22" />
    <constraint name="C23" model="TKC" arity="2" scope="X5.1 X52.1" reference="R23" />
    <constraint name="C24" model="TKC" arity="2" scope="X42.1 X61.1" reference="R24" />
    <constraint name="C25" model="TKC" arity="2" scope="X30.1 X51.1" reference="R25" />
    <constraint name="C26" model="TKC" arity="2" scope="X37.1 X52.1" reference="R26" />
    <constraint name="C27" model="TKC" arity="2" scope="X18.1 X36.1" reference="R27" />
    <constraint name="C28" model="TKC" arity="2" scope="X34.1 X43.1" reference="R28" />
    <constraint name="C29" model="TKC" arity="2" scope="X22.1 X38.1" reference="R29" />
    <constraint name="C30" model="TKC" arity="2" scope="X34.1 X44.1" reference="R30" />
    <constraint name="C31" model="TKC" arity="2" scope="X21.1 X36.1" reference="R31" />
    <constraint name="C32" model="TKC" arity="2" scope="X16.1 X56.1" reference="R32" />
    <constraint name="C33" model="TKC" arity="2" scope="X54.1 X63.1" reference="R33" />
    <constraint name="C34" model="TKC" arity="2" scope="X37.1 X53.1" reference="R34" />
    <constraint name="C35" model="TKC" arity="2" scope="X12.1 X59.1" reference="R35" />
    <constraint name="C36" model="TKC" arity="2" scope="X40.1 X45.1" reference="R36" />
    <constraint name="C37" model="TKC" arity="2" scope="X28.1 X41.1" reference="R37" />
    <constraint name="C38" model="TKC" arity="2" scope="X57.1 X60.1" reference="R38" />
    <constraint name="C39" model="TKC" arity="2" scope="X14.1 X59.1" reference="R39" />
    <constraint name="C40" model="TKC" arity="2" scope="X17.1 X39.1" reference="R40" />
    <constraint name="C41" model="TKC" arity="2" scope="X7.1 X43.1" reference="R41" />
    <constraint name="C42" model="TKC" arity="2" scope="X21.1 X38.1" reference="R42" />
    <constraint name="C43" model="TKC" arity="2" scope="X11.1 X47.1" reference="R43" />
    <constraint name="C44" model="TKC" arity="2" scope="X21.1 X49.1" reference="R44" />
    <constraint name="C45" model="TKC" arity="2" scope="X38.1 X57.1" reference="R45" />
    <constraint name="C46" model="TKC" arity="2" scope="X15.1 X47.1" reference="R46" />
    <constraint name="C47" model="TKC" arity="2" scope="X12.1 X46.1" reference="R47" />
    <constraint name="C48" model="TKC" arity="2" scope="X26.1 X33.1" reference="R48" />
    <constraint name="C49" model="TKC" arity="2" scope="X17.1 X24.1" reference="R49" />
    <constraint name="C50" model="TKC" arity="2" scope="X46.1 X66.1" reference="R50" />
    <constraint name="C51" model="TKC" arity="2" scope="X19.1 X51.1" reference="R51" />
    <constraint name="C52" model="TKC" arity="2" scope="X8.1 X34.1" reference="R52" />
    <constraint name="C53" model="TKC" arity="2" scope="X9.1 X23.1" reference="R53" />
    <constraint name="C54" model="TKC" arity="2" scope="X1.1 X15.1" reference="R54" />
    <constraint name="C55" model="TKC" arity="2" scope="X3.1 X45.1" reference="R55" />
    <constraint name="C56" model="TKC" arity="2" scope="X25.1 X34.1" reference="R56" />
    <constraint name="C57" model="TKC" arity="2" scope="X19.1 X63.1" reference="R57" />
    <constraint name="C58" model="TKC" arity="2" scope="X6.1 X21.1" reference="R58" />
    <constraint name="C59" model="TKC" arity="2" scope="X1.1 X69.1" reference="R59" />
    <constraint name="C60" model="TKC" arity="2" scope="X45.1 X58.1" reference="R60" />
    <constraint name="C61" model="TKC" arity="2" scope="X32.1 X37.1" reference="R61" />
    <constraint name="C62" model="TKC" arity="2" scope="X34.1 X67.1" reference="R62" />
    <constraint name="C63" model="TKC" arity="2" scope="X5.1 X48.1" reference="R63" />
    <constraint name="C64" model="TKC" arity="2" scope="X35.1 X68.1" reference="R64" />
    <constraint name="C65" model="TKC" arity="2" scope="X25.1 X62.1" reference="R65" />
    <constraint name="C66" model="TKC" arity="2" scope="X13.1 X53.1" reference="R66" />
    <constraint name="C67" model="TKC" arity="2" scope="X7.1 X56.1" reference="R67" />
    <constraint name="C68" model="TKC" arity="2" scope="X31.1 X55.1" reference="R68" />
    <constraint name="C69" model="TKC" arity="2" scope="X3.1 X23.1" reference="R69" />
    <constraint name="C70" model="TKC" arity="2" scope="X13.1 X48.1" reference="R70" />
    <constraint name="C71" model="TKC" arity="2" scope="X47.1 X69.1" reference="R71" />
    <constraint name="C72" model="TKC" arity="2" scope="X40.1 X54.1" reference="R72" />
    <constraint name="C73" model="TKC" arity="2" scope="X47.1 X48.1" reference="R73" />
    <constraint name="C74" model="TKC" arity="2" scope="X21.1 X69.1" reference="R74" />
    <constraint name="C75" model="TKC" arity="2" scope="X17.1 X67.1" reference="R75" />
    <constraint name="C76" model="TKC" arity="2" scope="X13.1 X51.1" reference="R76" />
    <constraint name="C77" model="TKC" arity="2" scope="X7.1 X40.1" reference="R77" />
    <constraint name="C78" model="TKC" arity="2" scope="X37.1 X51.1" reference="R78" />
    <constraint name="C79" model="TKC" arity="2" scope="X44.1 X57.1" reference="R79" />
    <constraint name="C80" model="TKC" arity="2" scope="X13.1 X62.1" reference="R80" />
    <constraint name="C81" model="TKC" arity="2" scope="X47.1 X57.1" reference="R81" />
    <constraint name="C82" model="TKC" arity="2" scope="X26.1 X50.1" reference="R82" />
    <constraint name="C83" model="TKC" arity="2" scope="X52.1 X54.1" reference="R83" />
    <constraint name="C84" model="TKC" arity="2" scope="X4.1 X48.1" reference="R84" />
    <constraint name="C85" model="TKC" arity="2" scope="X34.1 X68.1" reference="R85" />
    <constraint name="C86" model="TKC" arity="2" scope="X3.1 X42.1" reference="R86" />
    <constraint name="C87" model="TKC" arity="2" scope="X34.1 X46.1" reference="R87" />
    <constraint name="C88" model="TKC" arity="2" scope="X22.1 X46.1" reference="R88" />
    <constraint name="C89" model="TKC" arity="2" scope="X4.1 X55.1" reference="R89" />
    <constraint name="C90" model="TKC" arity="2" scope="X26.1 X29.1" reference="R90" />
    <constraint name="C91" model="TKC" arity="2" scope="X3.1 X21.1" reference="R91" />
    <constraint name="C92" model="TKC" arity="2" scope="X53.1 X68.1" reference="R92" />
    <constraint name="C93" model="TKC" arity="2" scope="X41.1 X53.1" reference="R93" />
    <constraint name="C94" model="TKC" arity="2" scope="X31.1 X67.1" reference="R94" />
    <constraint name="C95" model="TKC" arity="2" scope="X53.1 X61.1" reference="R95" />
    <constraint name="C96" model="TKC" arity="2" scope="X12.1 X57.1" reference="R96" />
    <constraint name="C97" model="TKC" arity="2" scope="X14.1 X16.1" reference="R97" />
    <constraint name="C98" model="TKC" arity="2" scope="X5.1 X34.1" reference="R98" />
    <constraint name="C99" model="TKC" arity="2" scope="X3.1 X38.1" reference="R99" />
    <constraint name="C100" model="TKC" arity="2" scope="X25.1 X35.1" reference="R100" />
    <constraint name="C101" model="TKC" arity="2" scope="X43.1 X59.1" reference="R101" />
    <constraint name="C102" model="TKC" arity="2" scope="X24.1 X28.1" reference="R102" />
    <constraint name="C103" model="TKC" arity="2" scope="X52.1 X60.1" reference="R103" />
    <constraint name="C104" model="TKC" arity="2" scope="X37.1 X44.1" reference="R104" />
    <constraint name="C105" model="TKC" arity="2" scope="X19.1 X20.1" reference="R105" />
    <constraint name="C106" model="TKC" arity="2" scope="X58.1 X66.1" reference="R106" />
    <constraint name="C107" model="TKC" arity="2" scope="X19.1 X45.1" reference="R107" />
    <constraint name="C108" model="TKC" arity="2" scope="X34.1 X69.1" reference="R108" />
    <constraint name="C109" model="TKC" arity="2" scope="X9.1 X54.1" reference="R109" />
    <constraint name="C110" model="TKC" arity="2" scope="X40.1 X44.1" reference="R110" />
    <constraint name="C111" model="TKC" arity="2" scope="X43.1 X47.1" reference="R111" />
    <constraint name="C112" model="TKC" arity="2" scope="X33.1 X59.1" reference="R112" />
    <constraint name="C113" model="TKC" arity="2" scope="X23.1 X60.1" reference="R113" />
    <constraint name="C114" model="TKC" arity="2" scope="X16.1 X28.1" reference="R114" />
    <constraint name="C115" model="TKC" arity="2" scope="X19.1 X68.1" reference="R115" />
    <constraint name="C116" model="TKC" arity="2" scope="X9.1 X66.1" reference="R116" />
    <constraint name="C117" model="TKC" arity="2" scope="X48.1 X62.1" reference="R117" />
    <constraint name="C118" model="TKC" arity="2" scope="X13.1 X27.1" reference="R118" />
    <constraint name="C119" model="TKC" arity="2" scope="X10.1 X35.1" reference="R119" />
    <constraint name="C120" model="TKC" arity="2" scope="X7.1 X9.1" reference="R120" />
    <constraint name="C121" model="TKC" arity="2" scope="X16.1 X43.1" reference="R121" />
    <constraint name="C122" model="TKC" arity="2" scope="X18.1 X29.1" reference="R122" />
    <constraint name="C123" model="TKC" arity="2" scope="X11.1 X13.1" reference="R123" />
    <constraint name="C124" model="TKC" arity="2" scope="X28.1 X49.1" reference="R124" />
    <constraint name="C125" model="TKC" arity="2" scope="X11.1 X39.1" reference="R125" />
    <constraint name="C126" model="TKC" arity="2" scope="X4.1 X24.1" reference="R126" />
    <constraint name="C127" model="TKC" arity="2" scope="X4.1 X10.1" reference="R127" />
    <constraint name="C128" model="TKC" arity="2" scope="X51.1 X54.1" reference="R128" />
    <constraint name="C129" model="TKC" arity="2" scope="X9.1 X34.1" reference="R129" />
    <constraint name="C130" model="TKC" arity="2" scope="X2.1 X53.1" reference="R130" />
    <constraint name="C131" model="TKC" arity="2" scope="X36.1 X61.1" reference="R131" />
    <constraint name="C132" model="TKC" arity="2" scope="X1.1 X29.1" reference="R132" />
    <constraint name="C133" model="TKC" arity="2" scope="X30.1 X65.1" reference="R133" />
    <constraint name="C134" model="TKC" arity="2" scope="X12.1 X69.1" reference="R134" />
    <constraint name="C135" model="TKC" arity="2" scope="X36.1 X45.1" reference="R135" />
    <constraint name="C136" model="TKC" arity="2" scope="X23.1 X59.1" reference="R136" />
    <constraint name="C137" model="TKC" arity="2" scope="X19.1 X46.1" reference="R137" />
    <constraint name="C138" model="TKC" arity="2" scope="X41.1 X44.1" reference="R138" />
    <constraint name="C139" model="TKC" arity="2" scope="X9.1 X52.1" reference="R139" />
    <constraint name="C140" model="TKC" arity="2" scope="X26.1 X27.1" reference="R140" />
    <constraint name="C141" model="TKC" arity="2" scope="X27.1 X68.1" reference="R141" />
    <constraint name="C142" model="TKC" arity="2" scope="X50.1 X52.1" reference="R142" />
    <constraint name="C143" model="TKC" arity="2" scope="X5.1 X12.1" reference="R143" />
    <constraint name="C144" model="TKC" arity="2" scope="X25.1 X37.1" reference="R144" />
    <constraint name="C145" model="TKC" arity="2" scope="X5.1 X60.1" reference="R145" />
    <constraint name="C146" model="TKC" arity="2" scope="X27.1 X43.1" reference="R146" />
    <constraint name="C147" model="TKC" arity="2" scope="X21.1 X31.1" reference="R147" />
    <constraint name="C148" model="TKC" arity="2" scope="X24.1 X66.1" reference="R148" />
    <constraint name="C149" model="TKC" arity="2" scope="X13.1 X24.1" reference="R149" />
    <constraint name="C150" model="TKC" arity="2" scope="X42.1 X54.1" reference="R150" />
    <constraint name="C151" model="TKC" arity="2" scope="X28.1 X53.1" reference="R151" />
    <constraint name="C152" model="TKC" arity="2" scope="X9.1 X55.1" reference="R152" />
    <constraint name="C153" model="TKC" arity="2" scope="X38.1 X61.1" reference="R153" />
    <constraint name="C154" model="TKC" arity="2" scope="X37.1 X58.1" reference="R154" />
    <constraint name="C155" model="TKC" arity="2" scope="X22.1 X32.1" reference="R155" />
    <constraint name="C156" model="TKC" arity="2" scope="X14.1 X35.1" reference="R156" />
    <constraint name="C157" model="TKC" arity="2" scope="X31.1 X36.1" reference="R157" />
    <constraint name="C158" model="TKC" arity="2" scope="X17.1 X47.1" reference="R158" />
    <constraint name="C159" model="TKC" arity="2" scope="X22.1 X37.1" reference="R159" />
    <constraint name="C160" model="TKC" arity="2" scope="X3.1 X40.1" reference="R160" />
    <constraint name="C161" model="TKC" arity="2" scope="X31.1 X62.1" reference="R161" />
    <constraint name="C162" model="TKC" arity="2" scope="X17.1 X21.1" reference="R162" />
    <constraint name="C163" model="TKC" arity="2" scope="X52.1 X53.1" reference="R163" />
    <constraint name="C164" model="TKC" arity="2" scope="X4.1 X9.1" reference="R164" />
    <constraint name="C165" model="TKC" arity="2" scope="X21.1 X41.1" reference="R165" />
    <constraint name="C166" model="TKC" arity="2" scope="X45.1 X62.1" reference="R166" />
    <constraint name="C167" model="TKC" arity="2" scope="X5.1 X35.1" reference="R167" />
    <constraint name="C168" model="TKC" arity="2" scope="X30.1 X58.1" reference="R168" />
    <constraint name="C169" model="TKC" arity="2" scope="X22.1 X52.1" reference="R169" />
    <constraint name="C170" model="TKC" arity="2" scope="X54.1 X62.1" reference="R170" />
    <constraint name="C171" model="TKC" arity="2" scope="X3.1 X70.1" reference="R171" />
    <constraint name="C172" model="TKC" arity="2" scope="X62.1 X68.1" reference="R172" />
    <constraint name="C173" model="TKC" arity="2" scope="X14.1 X42.1" reference="R173" />
    <constraint name="C174" model="TKC" arity="2" scope="X60.1 X67.1" reference="R174" />
    <constraint name="C175" model="TKC" arity="2" scope="X14.1 X64.1" reference="R175" />
    <constraint name="C176" model="TKC" arity="2" scope="X2.1 X44.1" reference="R176" />
    <constraint name="C177" model="TKC" arity="2" scope="X27.1 X53.1" reference="R177" />
    <constraint name="C178" model="TKC" arity="2" scope="X39.1 X43.1" reference="R178" />
    <constraint name="C179" model="TKC" arity="2" scope="X68.1 X70.1" reference="R179" />
    <constraint name="C180" model="TKC" arity="2" scope="X30.1 X60.1" reference="R180" />
    <constraint name="C181" model="TKC" arity="2" scope="X17.1 X31.1" reference="R181" />
    <constraint name="C182" model="TKC" arity="2" scope="X11.1 X32.1" reference="R182" />
    <constraint name="C183" model="TKC" arity="2" scope="X31.1 X48.1" reference="R183" />
    <constraint name="C184" model="TKC" arity="2" scope="X2.1 X25.1" reference="R184" />
    <constraint name="C185" model="TKC" arity="2" scope="X42.1 X58.1" reference="R185" />
    <constraint name="C186" model="TKC" arity="2" scope="X36.1 X37.1" reference="R186" />
    <constraint name="C187" model="TKC" arity="2" scope="X27.1 X31.1" reference="R187" />
    <constraint name="C188" model="TKC" arity="2" scope="X7.1 X64.1" reference="R188" />
    <constraint name="C189" model="TKC" arity="2" scope="X5.1 X42.1" reference="R189" />
    <constraint name="C190" model="TKC" arity="2" scope="X38.1 X40.1" reference="R190" />
    <constraint name="C191" model="TKC" arity="2" scope="X11.1 X70.1" reference="R191" />
    <constraint name="C192" model="TKC" arity="2" scope="X43.1 X54.1" reference="R192" />
    <constraint name="C193" model="TKC" arity="2" scope="X61.1 X70.1" reference="R193" />
    <constraint name="C194" model="TKC" arity="2" scope="X2.1 X16.1" reference="R194" />
    <constraint name="C195" model="TKC" arity="2" scope="X22.1 X57.1" reference="R195" />
    <constraint name="C196" model="TKC" arity="2" scope="X40.1 X63.1" reference="R196" />
    <constraint name="C197" model="TKC" arity="2" scope="X8.1 X55.1" reference="R197" />
    <constraint name="C198" model="TKC" arity="2" scope="X7.1 X15.1" reference="R198" />
    <constraint name="C199" model="TKC" arity="2" scope="X7.1 X60.1" reference="R199" />
    <constraint name="C200" model="TKC" arity="2" scope="X31.1 X33.1" reference="R200" />
    <constraint name="C201" model="TKC" arity="2" scope="X11.1 X45.1" reference="R201" />
    <constraint name="C202" model="TKC" arity="2" scope="X2.1 X17.1" reference="R202" />
    <constraint name="C203" model="TKC" arity="2" scope="X42.1 X62.1" reference="R203" />
    <constraint name="C204" model="TKC" arity="2" scope="X32.1 X40.1" reference="R204" />
    <constraint name="C205" model="TKC" arity="2" scope="X47.1 X64.1" reference="R205" />
    <constraint name="C206" model="TKC" arity="2" scope="X20.1 X49.1" reference="R206" />
    <constraint name="C207" model="TKC" arity="2" scope="X52.1 X62.1" reference="R207" />
    <constraint name="C208" model="TKC" arity="2" scope="X18.1 X67.1" reference="R208" />
    <constraint name="C209" model="TKC" arity="2" scope="X4.1 X44.1" reference="R209" />
    <constraint name="C210" model="TKC" arity="2" scope="X17.1 X65.1" reference="R210" />
    <constraint name="C211" model="TKC" arity="2" scope="X10.1 X29.1" reference="R211" />
    <constraint name="C212" model="TKC" arity="2" scope="X27.1 X54.1" reference="R212" />
    <constraint name="C213" model="TKC" arity="2" scope="X34.1 X58.1" reference="R213" />
    <constraint name="C214" model="TKC" arity="2" scope="X23.1 X30.1" reference="R214" />
    <constraint name="C215" model="TKC" arity="2" scope="X37.1 X57.1" reference="R215" />
    <constraint name="C216" model="TKC" arity="2" scope="X11.1 X25.1" reference="R216" />
    <constraint name="C217" model="TKC" arity="2" scope="X40.1 X41.1" reference="R217" />
    <constraint name="C218" model="TKC" arity="2" scope="X27.1 X66.1" reference="R218" />
    <constraint name="C219" model="TKC" arity="2" scope="X10.1 X58.1" reference="R219" />
    <constraint name="C220" model="TKC" arity="2" scope="X18.1 X54.1" reference="R220" />
    <constraint name="C221" model="TKC" arity="2" scope="X48.1 X57.1" reference="R221" />
    <constraint name="C222" model="TKC" arity="2" scope="X42.1 X69.1" reference="R222" />
    <constraint name="C223" model="TKC" arity="2" scope="X15.1 X20.1" reference="R223" />
    <constraint name="C224" model="TKC" arity="2" scope="X21.1 X24.1" reference="R224" />
    <constraint name="C225" model="TKC" arity="2" scope="X15.1 X45.1" reference="R225" />
    <constraint name="C226" model="TKC" arity="2" scope="X17.1 X70.1" reference="R226" />
    <constraint name="C227" model="TKC" arity="2" scope="X11.1 X15.1" reference="R227" />
    <constraint name="C228" model="TKC" arity="2" scope="X55.1 X69.1" reference="R228" />
    <constraint name="C229" model="TKC" arity="2" scope="X49.1 X54.1" reference="R229" />
    <constraint name="C230" model="TKC" arity="2" scope="X35.1 X47.1" reference="R230" />
    <constraint name="C231" model="TKC" arity="2" scope="X6.1 X43.1" reference="R231" />
    <constraint name="C232" model="TKC" arity="2" scope="X9.1 X18.1" reference="R232" />
    <constraint name="C233" model="TKC" arity="2" scope="X29.1 X62.1" reference="R233" />
    <constraint name="C234" model="TKC" arity="2" scope="X1.1 X48.1" reference="R234" />
    <constraint name="C235" model="TKC" arity="2" scope="X20.1 X35.1" reference="R235" />
    <constraint name="C236" model="TKC" arity="2" scope="X25.1 X28.1" reference="R236" />
    <constraint name="C237" model="TKC" arity="2" scope="X10.1 X23.1" reference="R237" />
    <constraint name="C238" model="TKC" arity="2" scope="X22.1 X70.1" reference="R238" />
    <constraint name="C239" model="TKC" arity="2" scope="X8.1 X24.1" reference="R239" />
    <constraint name="C240" model="TKC" arity="2" scope="X17.1 X49.1" reference="R240" />
    <constraint name="C241" model="TKC" arity="2" scope="X1.1 X68.1" reference="R241" />
    <constraint name="C242" model="TKC" arity="2" scope="X22.1 X26.1" reference="R242" />
    <constraint name="C243" model="TKC" arity="2" scope="X54.1 X60.1" reference="R243" />
    <constraint name="C244" model="TKC" arity="2" scope="X2.1 X22.1" reference="R244" />
    <constraint name="C245" model="TKC" arity="2" scope="X9.1 X67.1" reference="R245" />
    <constraint name="C246" model="TKC" arity="2" scope="X60.1 X69.1" reference="R246" />
    <constraint name="C247" model="TKC" arity="2" scope="X13.1 X31.1" reference="R247" />
    <constraint name="C248" model="TKC" arity="2" scope="X42.1 X53.1" reference="R248" />
    <constraint name="C249" model="TKC" arity="2" scope="X33.1 X63.1" reference="R249" />
    <constraint name="C250" model="TKC" arity="2" scope="X6.1 X22.1" reference="R250" />
    <constraint name="C251" model="TKC" arity="2" scope="X5.1 X9.1" reference="R251" />
    <constraint name="C252" model="TKC" arity="2" scope="X60.1 X70.1" reference="R252" />
    <constraint name="C253" model="TKC" arity="2" scope="X29.1 X35.1" reference="R253" />
    <constraint name="C254" model="TKC" arity="2" scope="X39.1 X51.1" reference="R254" />
    <constraint name="C255" model="TKC" arity="2" scope="X28.1 X59.1" reference="R255" />
    <constraint name="C256" model="TKC" arity="2" scope="X31.1 X32.1" reference="R256" />
    <constraint name="C257" model="TKC" arity="2" scope="X12.1 X48.1" reference="R257" />
    <constraint name="C258" model="TKC" arity="2" scope="X28.1 X33.1" reference="R258" />
    <constraint name="C259" model="TKC" arity="2" scope="X7.1 X24.1" reference="R259" />
    <constraint name="C260" model="TKC" arity="2" scope="X9.1 X28.1" reference="R260" />
    <constraint name="C261" model="TKC" arity="2" scope="X26.1 X41.1" reference="R261" />
    <constraint name="C262" model="TKC" arity="2" scope="X28.1 X56.1" reference="R262" />
    <constraint name="C263" model="TKC" arity="2" scope="X8.1 X39.1" reference="R263" />
    <constraint name="C264" model="TKC" arity="2" scope="X3.1 X63.1" reference="R264" />
    <constraint name="C265" model="TKC" arity="2" scope="X47.1 X60.1" reference="R265" />
    <constraint name="C266" model="TKC" arity="2" scope="X34.1 X49.1" reference="R266" />
    <constraint name="C267" model="TKC" arity="2" scope="X7.1 X34.1" reference="R267" />
    <constraint name="C268" model="TKC" arity="2" scope="X42.1 X59.1" reference="R268" />
    <constraint name="C269" model="TKC" arity="2" scope="X16.1 X36.1" reference="R269" />
    <constraint name="C270" model="TKC" arity="2" scope="X16.1 X64.1" reference="R270" />
    <constraint name="C271" model="TKC" arity="2" scope="X14.1 X25.1" reference="R271" />
    <constraint name="C272" model="TKC" arity="2" scope="X18.1 X42.1" reference="R272" />
    <constraint name="C273" model="TKC" arity="2" scope="X17.1 X22.1" reference="R273" />
    <constraint name="C274" model="TKC" arity="2" scope="X58.1 X70.1" reference="R274" />
    <constraint name="C275" model="TKC" arity="2" scope="X20.1 X38.1" reference="R275" />
    <constraint name="C276" model="TKC" arity="2" scope="X18.1 X58.1" reference="R276" />
    <constraint name="C277" model="TKC" arity="2" scope="X7.1 X49.1" reference="R277" />
    <constraint name="C278" model="TKC" arity="2" scope="X62.1 X66.1" reference="R278" />
    <constraint name="C279" model="TKC" arity="2" scope="X44.1 X69.1" reference="R279" />
    <constraint name="C280" model="TKC" arity="2" scope="X5.1 X25.1" reference="R280" />
    <constraint name="C281" model="TKC" arity="2" scope="X45.1 X69.1" reference="R281" />
    <constraint name="C282" model="TKC" arity="2" scope="X13.1 X57.1" reference="R282" />
    <constraint name="C283" model="TKC" arity="2" scope="X21.1 X23.1" reference="R283" />
    <constraint name="C284" model="TKC" arity="2" scope="X23.1 X56.1" reference="R284" />
    <constraint name="C285" model="TKC" arity="2" scope="X13.1 X21.1" reference="R285" />
    <constraint name="C286" model="TKC" arity="2" scope="X12.1 X37.1" reference="R286" />
    <constraint name="C287" model="TKC" arity="2" scope="X27.1 X59.1" reference="R287" />
    <constraint name="C288" model="TKC" arity="2" scope="X22.1 X59.1" reference="R288" />
    <constraint name="C289" model="TKC" arity="2" scope="X30.1 X59.1" reference="R289" />
    <constraint name="C290" model="TKC" arity="2" scope="X2.1 X65.1" reference="R290" />
    <constraint name="C291" model="TKC" arity="2" scope="X6.1 X30.1" reference="R291" />
    <constraint name="C292" model="TKC" arity="2" scope="X8.1 X27.1" reference="R292" />
    <constraint name="C293" model="TKC" arity="2" scope="X23.1 X58.1" reference="R293" />
    <constraint name="C294" model="TKC" arity="2" scope="X32.1 X50.1" reference="R294" />
    <constraint name="C295" model="TKC" arity="2" scope="X21.1 X32.1" reference="R295" />
    <constraint name="C296" model="TKC" arity="2" scope="X19.1 X26.1" reference="R296" />
    <constraint name="C297" model="TKC" arity="2" scope="X40.1 X58.1" reference="R297" />
    <constraint name="C298" model="TKC" arity="2" scope="X34.1 X54.1" reference="R298" />
    <constraint name="C299" model="TKC" arity="2" scope="X9.1 X30.1" reference="R299" />
    <constraint name="C300" model="TKC" arity="2" scope="X38.1 X67.1" reference="R300" />
    <constraint name="C301" model="TKC" arity="2" scope="X10.1 X67.1" reference="R301" />
    <constraint name="C302" model="TKC" arity="2" scope="X16.1 X41.1" reference="R302" />
    <constraint name="C303" model="TKC" arity="2" scope="X31.1 X60.1" reference="R303" />
    <constraint name="C304" model="TKC" arity="2" scope="X7.1 X45.1" reference="R304" />
    <constraint name="C305" model="TKC" arity="2" scope="X26.1 X67.1" reference="R305" />
    <constraint name="C306" model="TKC" arity="2" scope="X9.1 X26.1" reference="R306" />
    <constraint name="C307" model="TKC" arity="2" scope="X7.1 X61.1" reference="R307" />
    <constraint name="C308" model="TKC" arity="2" scope="X10.1 X69.1" reference="R308" />
    <constraint name="C309" model="TKC" arity="2" scope="X16.1 X47.1" reference="R309" />
    <constraint name="C310" model="TKC" arity="2" scope="X37.1 X50.1" reference="R310" />
    <constraint name="C311" model="TKC" arity="2" scope="X26.1 X54.1" reference="R311" />
    <constraint name="C312" model="TKC" arity="2" scope="X20.1 X33.1" reference="R312" />
    <constraint name="C313" model="TKC" arity="2" scope="X17.1 X55.1" reference="R313" />
    <constraint name="C314" model="TKC" arity="2" scope="X38.1 X43.1" reference="R314" />
    <constraint name="C315" model="TKC" arity="2" scope="X6.1 X46.1" reference="R315" />
    <constraint name="C316" model="TKC" arity="2" scope="X45.1 X66.1" reference="R316" />
    <constraint name="C317" model="TKC" arity="2" scope="X7.1 X29.1" reference="R317" />
    <constraint name="C318" model="TKC" arity="2" scope="X16.1 X57.1" reference="R318" />
    <constraint name="C319" model="TKC" arity="2" scope="X5.1 X56.1" reference="R319" />
    <constraint name="C320" model="TKC" arity="2" scope="X3.1 X25.1" reference="R320" />
    <constraint name="C321" model="TKC" arity="2" scope="X39.1 X62.1" reference="R321" />
    <constraint name="C322" model="TKC" arity="2" scope="X32.1 X61.1" reference="R322" />
    <constraint name="C323" model="TKC" arity="2" scope="X46.1 X61.1" reference="R323" />
    <constraint name="C324" model="TKC" arity="2" scope="X35.1 X70.1" reference="R324" />
    <constraint name="C325" model="TKC" arity="2" scope="X12.1 X68.1" reference="R325" />
    <constraint name="C326" model="TKC" arity="2" scope="X25.1 X41.1" reference="R326" />
    <constraint name="C327" model="TKC" arity="2" scope="X21.1 X48.1" reference="R327" />
    <constraint name="C328" model="TKC" arity="2" scope="X33.1 X49.1" reference="R328" />
    <constraint name="C329" model="TKC" arity="2" scope="X5.1 X44.1" reference="R329" />
    <constraint name="C330" model="TKC" arity="2" scope="X44.1 X55.1" reference="R330" />
    <constraint name="C331" model="TKC" arity="2" scope="X43.1 X55.1" reference="R331" />
    <constraint name="C332" model="TKC" arity="2" scope="X9.1 X62.1" reference="R332" />
    <constraint name="C333" model="TKC" arity="2" scope="X18.1 X63.1" reference="R333" />
    <constraint name="C334" model="TKC" arity="2" scope="X10.1 X46.1" reference="R334" />
    <constraint name="C335" model="TKC" arity="2" scope="X6.1 X32.1" reference="R335" />
    <constraint name="C336" model="TKC" arity="2" scope="X25.1 X39.1" reference="R336" />
    <constraint name="C337" model="TKC" arity="2" scope="X32.1 X60.1" reference="R337" />
    <constraint name="C338" model="TKC" arity="2" scope="X1.1 X5.1" reference="R338" />
    <constraint name="C339" model="TKC" arity="2" scope="X44.1 X68.1" reference="R339" />
    <constraint name="C340" model="TKC" arity="2" scope="X29.1 X33.1" reference="R340" />
    <constraint name="C341" model="TKC" arity="2" scope="X14.1 X60.1" reference="R341" />
    <constraint name="C342" model="TKC" arity="2" scope="X38.1 X51.1" reference="R342" />
    <constraint name="C343" model="TKC" arity="2" scope="X16.1 X50.1" reference="R343" />
    <constraint name="C344" model="TKC" arity="2" scope="X19.1 X48.1" reference="R344" />
    <constraint name="C345" model="TKC" arity="2" scope="X8.1 X54.1" reference="R345" />
    <constraint name="C346" model="TKC" arity="2" scope="X30.1 X35.1" reference="R346" />
    <constraint name="C347" model="TKC" arity="2" scope="X22.1 X42.1" reference="R347" />
    <constraint name="C348" model="TKC" arity="2" scope="X63.1 X64.1" reference="R348" />
    <constraint name="C349" model="TKC" arity="2" scope="X3.1 X61.1" reference="R349" />
    <constraint name="C350" model="TKC" arity="2" scope="X11.1 X12.1" reference="R350" />
    <constraint name="C351" model="TKC" arity="2" scope="X21.1 X27.1" reference="R351" />
    <constraint name="C352" model="TKC" arity="2" scope="X1.1 X8.1" reference="R352" />
    <constraint name="C353" model="TKC" arity="2" scope="X15.1 X52.1" reference="R353" />
    <constraint name="C354" model="TKC" arity="2" scope="X21.1 X26.1" reference="R354" />
    <constraint name="C355" model="TKC" arity="2" scope="X4.1 X56.1" reference="R355" />
    <constraint name="C356" model="TKC" arity="2" scope="X53.1 X65.1" reference="R356" />
    <constraint name="C357" model="TKC" arity="2" scope="X2.1 X41.1" reference="R357" />
    <constraint name="C358" model="TKC" arity="2" scope="X5.1 X69.1" reference="R358" />
    <constraint name="C359" model="TKC" arity="2" scope="X4.1 X20.1" reference="R359" />
    <constraint name="C360" model="TKC" arity="2" scope="X25.1 X40.1" reference="R360" />
    <constraint name="C361" model="TKC" arity="2" scope="X8.1 X26.1" reference="R361" />
    <constraint name="C362" model="TKC" arity="2" scope="X20.1 X36.1" reference="R362" />
    <constraint name="C363" model="TKC" arity="2" scope="X36.1 X53.1" reference="R363" />
    <constraint name="C364" model="TKC" arity="2" scope="X18.1 X21.1" reference="R364" />
    <constraint name="C365" model="TKC" arity="2" scope="X17.1 X19.1" reference="R365" />
    <constraint name="C366" model="TKC" arity="2" scope="X10.1 X56.1" reference="R366" />
    <constraint name="C367" model="TKC" arity="2" scope="X3.1 X65.1" reference="R367" />
    <constraint name="C368" model="TKC" arity="2" scope="X50.1 X68.1" reference="R368" />
    <constraint name="C369" model="TKC" arity="2" scope="X5.1 X63.1" reference="R369" />
    <constraint name="C370" model="TKC" arity="2" scope="X10.1 X43.1" reference="R370" />
    <constraint name="C371" model="TKC" arity="2" scope="X46.1 X68.1" reference="R371" />
    <constraint name="C372" model="TKC" arity="2" scope="X2.1 X42.1" reference="R372" />
    <constraint name="C373" model="TKC" arity="2" scope="X34.1 X56.1" reference="R373" />
    <constraint name="C374" model="TKC" arity="2" scope="X9.1 X24.1" reference="R374" />
    <constraint name="C375" model="TKC" arity="2" scope="X66.1 X69.1" reference="R375" />
    <constraint name="C376" model="TKC" arity="2" scope="X16.1 X63.1" reference="R376" />
    <constraint name="C377" model="TKC" arity="2" scope="X46.1 X57.1" reference="R377" />
    <constraint name="C378" model="TKC" arity="2" scope="X8.1 X69.1" reference="R378" />
    <constraint name="C379" model="TKC" arity="2" scope="X12.1 X60.1" reference="R379" />
    <constraint name="C380" model="TKC" arity="2" scope="X20.1 X30.1" reference="R380" />
    <constraint name="C381" model="TKC" arity="2" scope="X66.1 X70.1" reference="R381" />
    <constraint name="C382" model="TKC" arity="2" scope="X4.1 X15.1" reference="R382" />
    <constraint name="C383" model="TKC" arity="2" scope="X31.1 X63.1" reference="R383" />
    <constraint name="C384" model="TKC" arity="2" scope="X24.1 X45.1" reference="R384" />
    <constraint name="C385" model="TKC" arity="2" scope="X59.1 X69.1" reference="R385" />
    <constraint name="C386" model="TKC" arity="2" scope="X27.1 X33.1" reference="R386" />
    <constraint name="C387" model="TKC" arity="2" scope="X4.1 X18.1" reference="R387" />
    <constraint name="C388" model="TKC" arity="2" scope="X17.1 X45.1" reference="R388" />
    <constraint name="C389" model="TKC" arity="2" scope="X22.1 X43.1" reference="R389" />
    <constraint name="C390" model="TKC" arity="2" scope="X13.1 X15.1" reference="R390" />
    <constraint name="C391" model="TKC" arity="2" scope="X28.1 X51.1" reference="R391" />
    <constraint name="C392" model="TKC" arity="2" scope="X13.1 X67.1" reference="R392" />
    <constraint name="C393" model="TKC" arity="2" scope="X16.1 X25.1" reference="R393" />
    <constraint name="C394" model="TKC" arity="2" scope="X27.1 X49.1" reference="R394" />
    <constraint name="C395" model="TKC" arity="2" scope="X41.1 X61.1" reference="R395" />
    <constraint name="C396" model="TKC" arity="2" scope="X10.1 X44.1" reference="R396" />
    <constraint name="C397" model="TKC" arity="2" scope="X56.1 X58.1" reference="R397" />
    <constraint name="C398" model="TKC" arity="2" scope="X39.1 X59.1" reference="R398" />
    <constraint name="C399" model="TKC" arity="2" scope="X47.1 X59.1" reference="R399" />
    <constraint name="C400" model="TKC" arity="2" scope="X11.1 X23.1" reference="R400" />
    <constraint name="C401" model="TKC" arity="2" scope="X29.1 X61.1" reference="R401" />
    <constraint name="C402" model="TKC" arity="2" scope="X7.1 X69.1" reference="R402" />
    <constraint name="C403" model="TKC" arity="2" scope="X3.1 X54.1" reference="R403" />
    <constraint name="C404" model="TKC" arity="2" scope="X8.1 X22.1" reference="R404" />
    <constraint name="C405" model="TKC" arity="2" scope="X11.1 X65.1" reference="R405" />
    <constraint name="C406" model="TKC" arity="2" scope="X9.1 X57.1" reference="R406" />
    <constraint name="C407" model="TKC" arity="2" scope="X29.1 X42.1" reference="R407" />
    <constraint name="C408" model="TKC" arity="2" scope="X1.1 X57.1" reference="R408" />
    <constraint name="C409" model="TKC" arity="2" scope="X3.1 X69.1" reference="R409" />
    <constraint name="C410" model="TKC" arity="2" scope="X7.1 X19.1" reference="R410" />
    <constraint name="C411" model="TKC" arity="2" scope="X25.1 X45.1" reference="R411" />
    <constraint name="C412" model="TKC" arity="2" scope="X30.1 X53.1" reference="R412" />
    <constraint name="C413" model="TKC" arity="2" scope="X12.1 X28.1" reference="R413" />
    <constraint name="C414" model="TKC" arity="2" scope="X22.1 X27.1" reference="R414" />
    <constraint name="C415" model="TKC" arity="2" scope="X1.1 X26.1" reference="R415" />
    <constraint name="C416" model="TKC" arity="2" scope="X49.1 X63.1" reference="R416" />
    <constraint name="C417" model="TKC" arity="2" scope="X20.1 X42.1" reference="R417" />
    <constraint name="C418" model="TKC" arity="2" scope="X35.1 X45.1" reference="R418" />
    <constraint name="C419" model="TKC" arity="2" scope="X60.1 X64.1" reference="R419" />
    <constraint name="C420" model="TKC" arity="2" scope="X13.1 X28.1" reference="R420" />
    <constraint name="C421" model="TKC" arity="2" scope="X25.1 X63.1" reference="R421" />
    <constraint name="C422" model="TKC" arity="2" scope="X6.1 X38.1" reference="R422" />
    <constraint name="C423" model="TKC" arity="2" scope="X18.1 X44.1" reference="R423" />
    <constraint name="C424" model="TKC" arity="2" scope="X43.1 X66.1" reference="R424" />
    <constraint name="C425" model="TKC" arity="2" scope="X4.1 X64.1" reference="R425" />
    <constraint name="C426" model="TKC" arity="2" scope="X37.1 X61.1" reference="R426" />
    <constraint name="C427" model="TKC" arity="2" scope="X35.1 X51.1" reference="R427" />
    <constraint name="C428" model="TKC" arity="2" scope="X5.1 X39.1" reference="R428" />
    <constraint name="C429" model="TKC" arity="2" scope="X10.1 X50.1" reference="R429" />
    <constraint name="C430" model="TKC" arity="2" scope="X1.1 X45.1" reference="R430" />
    <constraint name="C431" model="TKC" arity="2" scope="X35.1 X42.1" reference="R431" />
    <constraint name="C432" model="TKC" arity="2" scope="X1.1 X62.1" reference="R432" />
    <constraint name="C433" model="TKC" arity="2" scope="X12.1 X14.1" reference="R433" />
    <constraint name="C434" model="TKC" arity="2" scope="X1.1 X2.1" reference="R434" />
    <constraint name="C435" model="TKC" arity="2" scope="X29.1 X40.1" reference="R435" />
    <constraint name="C436" model="TKC" arity="2" scope="X4.1 X7.1" reference="R436" />
    <constraint name="C437" model="TKC" arity="2" scope="X50.1 X63.1" reference="R437" />
    <constraint name="C438" model="TKC" arity="2" scope="X19.1 X70.1" reference="R438" />
    <constraint name="C439" model="TKC" arity="2" scope="X19.1 X58.1" reference="R439" />
    <constraint name="C440" model="TKC" arity="2" scope="X21.1 X54.1" reference="R440" />
    <constraint name="C441" model="TKC" arity="2" scope="X24.1 X57.1" reference="R441" />
    <constraint name="C442" model="TKC" arity="2" scope="X3.1 X43.1" reference="R442" />
    <constraint name="C443" model="TKC" arity="2" scope="X29.1 X56.1" reference="R443" />
    <constraint name="C444" model="TKC" arity="2" scope="X14.1 X65.1" reference="R444" />
    <constraint name="C445" model="TKC" arity="2" scope="X24.1 X47.1" reference="R445" />
    <constraint name="C446" model="TKC" arity="2" scope="X25.1 X60.1" reference="R446" />
    <constraint name="C447" model="TKC" arity="2" scope="X20.1 X46.1" reference="R447" />
    <constraint name="C448" model="TKC" arity="2" scope="X61.1 X62.1" reference="R448" />
    <constraint name="C449" model="TKC" arity="2" scope="X33.1 X70.1" reference="R449" />
    <constraint name="C450" model="TKC" arity="2" scope="X12.1 X56.1" reference="R450" />
    <constraint name="C451" model="TKC" arity="2" scope="X56.1 X61.1" reference="R451" />
    <constraint name="C452" model="TKC" arity="2" scope="X18.1 X61.1" reference="R452" />
    <constraint name="C453" model="TKC" arity="2" scope="X6.1 X41.1" reference="R453" />
    <constraint name="C454" model="TKC" arity="2" scope="X51.1 X63.1" reference="R454" />
    <constraint name="C455" model="TKC" arity="2" scope="X17.1 X46.1" reference="R455" />
    <constraint name="C456" model="TKC" arity="2" scope="X8.1 X13.1" reference="R456" />
    <constraint name="C457" model="TKC" arity="2" scope="X14.1 X54.1" reference="R457" />
    <constraint name="C458" model="TKC" arity="2" scope="X21.1 X70.1" reference="R458" />
    <constraint name="C459" model="TKC" arity="2" scope="X39.1 X66.1" reference="R459" />
    <constraint name="C460" model="TKC" arity="2" scope="X18.1 X33.1" reference="R460" />
    <constraint name="C461" model="TKC" arity="2" scope="X50.1 X51.1" reference="R461" />
    <constraint name="C462" model="TKC" arity="2" scope="X5.1 X41.1" reference="R462" />
    <constraint name="C463" model="TKC" arity="2" scope="X43.1 X53.1" reference="R463" />
    <constraint name="C464" model="TKC" arity="2" scope="X46.1 X59.1" reference="R464" />
    <constraint name="C465" model="TKC" arity="2" scope="X2.1 X49.1" reference="R465" />
    <constraint name="C466" model="TKC" arity="2" scope="X12.1 X47.1" reference="R466" />
    <constraint name="C467" model="TKC" arity="2" scope="X11.1 X37.1" reference="R467" />
    <constraint name="C468" model="TKC" arity="2" scope="X50.1 X62.1" reference="R468" />
    <constraint name="C469" model="TKC" arity="2" scope="X25.1 X64.1" reference="R469" />
    <constraint name="C470" model="TKC" arity="2" scope="X35.1 X36.1" reference="R470" />
    <constraint name="C471" model="TKC" arity="2" scope="X53.1 X64.1" reference="R471" />
    <constraint name="C472" model="TKC" arity="2" scope="X10.1 X32.1" reference="R472" />
    <constraint name="C473" model="TKC" arity="2" scope="X28.1 X30.1" reference="R473" />
    <constraint name="C474" model="TKC" arity="2" scope="X32.1 X64.1" reference="R474" />
    <constraint name="C475" model="TKC" arity="2" scope="X42.1 X45.1" reference="R475" />
    <constraint name="C476" model="TKC" arity="2" scope="X45.1 X59.1" reference="R476" />
    <constraint name="C477" model="TKC" arity="2" scope="X48.1 X59.1" reference="R477" />
    <constraint name="C478" model="TKC" arity="2" scope="X32.1 X34.1" reference="R478" />
    <constraint name="C479" model="TKC" arity="2" scope="X8.1 X40.1" reference="R479" />
    <constraint name="C480" model="TKC" arity="2" scope="X3.1 X14.1" reference="R480" />
    <constraint name="C481" model="TKC" arity="2" scope="X23.1 X38.1" reference="R481" />
    <constraint name="C482" model="TKC" arity="2" scope="X14.1 X37.1" reference="R482" />
    <constraint name="C483" model="TKC" arity="2" scope="X40.1 X47.1" reference="R483" />
    <constraint name="C484" model="TKC" arity="2" scope="X22.1 X62.1" reference="R484" />
    <constraint name="C485" model="TKC" arity="2" scope="X38.1 X56.1" reference="R485" />
    <constraint name="C486" model="TKC" arity="2" scope="X24.1 X26.1" reference="R486" />
    <constraint name="C487" model="TKC" arity="2" scope="X1.1 X18.1" reference="R487" />
    <constraint name="C488" model="TKC" arity="2" scope="X29.1 X47.1" reference="R488" />
    <constraint name="C489" model="TKC" arity="2" scope="X22.1 X44.1" reference="R489" />
    <constraint name="C490" model="TKC" arity="2" scope="X32.1 X55.1" reference="R490" />
    <constraint name="C491" model="TKC" arity="2" scope="X6.1 X27.1" reference="R491" />
    <constraint name="C492" model="TKC" arity="2" scope="X21.1 X63.1" reference="R492" />
    <constraint name="C493" model="TKC" arity="2" scope="X25.1 X29.1" reference="R493" />
    <constraint name="C494" model="TKC" arity="2" scope="X26.1 X32.1" reference="R494" />
    <constraint name="C495" model="TKC" arity="2" scope="X20.1 X31.1" reference="R495" />
    <constraint name="C496" model="TKC" arity="2" scope="X11.1 X29.1" reference="R496" />
    <constraint name="C497" model="TKC" arity="2" scope="X20.1 X67.1" reference="R497" />
    <constraint name="C498" model="TKC" arity="2" scope="X24.1 X53.1" reference="R498" />
    <constraint name="C499" model="TKC" arity="2" scope="X21.1 X33.1" reference="R499" />
    <constraint name="C500" model="TKC" arity="2" scope="X32.1 X38.1" reference="R500" />
    <constraint name="C501" model="TKC" arity="2" scope="X63.1 X66.1" reference="R501" />
    <constraint name="C502" model="TKC" arity="2" scope="X19.1 X22.1" reference="R502" />
    <constraint name="C503" model="TKC" arity="2" scope="X3.1 X66.1" reference="R503" />
    <constraint name="C504" model="TKC" arity="2" scope="X61.1 X63.1" reference="R504" />
    <constraint name="C505" model="TKC" arity="2" scope="X34.1 X63.1" reference="R505" />
    <constraint name="C506" model="TKC" arity="2" scope="X31.1 X46.1" reference="R506" />
    <constraint name="C507" model="TKC" arity="2" scope="X28.1 X69.1" reference="R507" />
    <constraint name="C508" model="TKC" arity="2" scope="X5.1 X11.1" reference="R508" />
    <constraint name="C509" model="TKC" arity="2" scope="X31.1 X56.1" reference="R509" />
    <constraint name="C510" model="TKC" arity="2" scope="X15.1 X29.1" reference="R510" />
    <constraint name="C511" model="TKC" arity="2" scope="X2.1 X69.1" reference="R511" />
    <constraint name="C512" model="TKC" arity="2" scope="X22.1 X56.1" reference="R512" />
    <constraint name="C513" model="TKC" arity="2" scope="X43.1 X51.1" reference="R513" />
    <constraint name="C514" model="TKC" arity="2" scope="X29.1 X37.1" reference="R514" />
    <constraint name="C515" model="TKC" arity="2" scope="X35.1 X67.1" reference="R515" />
    <constraint name="C516" model="TKC" arity="2" scope="X55.1 X67.1" reference="R516" />
    <constraint name="C517" model="TKC" arity="2" scope="X17.1 X29.1" reference="R517" />
    <constraint name="C518" model="TKC" arity="2" scope="X45.1 X46.1" reference="R518" />
    <constraint name="C519" model="TKC" arity="2" scope="X24.1 X64.1" reference="R519" />
    <constraint name="C520" model="TKC" arity="2" scope="X45.1 X50.1" reference="R520" />
    <constraint name="C521" model="TKC" arity="2" scope="X21.1 X53.1" reference="R521" />
    <constraint name="C522" model="TKC" arity="2" scope="X10.1 X31.1" reference="R522" />
    <constraint name="C523" model="TKC" arity="2" scope="X38.1 X60.1" reference="R523" />
    <constraint name="C524" model="TKC" arity="2" scope="X9.1 X11.1" reference="R524" />
    <constraint name="C525" model="TKC" arity="2" scope="X24.1 X41.1" reference="R525" />
    <constraint name="C526" model="TKC" arity="2" scope="X5.1 X15.1" reference="R526" />
    <constraint name="C527" model="TKC" arity="2" scope="X42.1 X48.1" reference="R527" />
    <constraint name="C528" model="TKC" arity="2" scope="X41.1 X63.1" reference="R528" />
    <constraint name="C529" model="TKC" arity="2" scope="X27.1 X64.1" reference="R529" />
    <constraint name="C530" model="TKC" arity="2" scope="X14.1 X53.1" reference="R530" />
    <constraint name="C531" model="TKC" arity="2" scope="X14.1 X70.1" reference="R531" />
    <constraint name="C532" model="TKC" arity="2" scope="X47.1 X50.1" reference="R532" />
    <constraint name="C533" model="TKC" arity="2" scope="X31.1 X57.1" reference="R533" />
    <constraint name="C534" model="TKC" arity="2" scope="X8.1 X18.1" reference="R534" />
    <constraint name="C535" model="TKC" arity="2" scope="X26.1 X28.1" reference="R535" />
    <constraint name="C536" model="TKC" arity="2" scope="X28.1 X57.1" reference="R536" />
    <constraint name="C537" model="TKC" arity="2" scope="X12.1 X24.1" reference="R537" />
    <constraint name="C538" model="TKC" arity="2" scope="X12.1 X26.1" reference="R538" />
    <constraint name="C539" model="TKC" arity="2" scope="X44.1 X45.1" reference="R539" />
    <constraint name="C540" model="TKC" arity="2" scope="X40.1 X67.1" reference="R540" />
    <constraint name="C541" model="TKC" arity="2" scope="X18.1 X51.1" reference="R541" />
    <constraint name="C542" model="TKC" arity="2" scope="X10.1 X42.1" reference="R542" />
    <constraint name="C543" model="TKC" arity="2" scope="X55.1 X56.1" reference="R543" />
    <constraint name="C544" model="TKC" arity="2" scope="X21.1 X22.1" reference="R544" />
    <constraint name="C545" model="TKC" arity="2" scope="X8.1 X45.1" reference="R545" />
    <constraint name="C546" model="TKC" arity="2" scope="X15.1 X68.1" reference="R546" />
    <constraint name="C547" model="TKC" arity="2" scope="X10.1 X60.1" reference="R547" />
    <constraint name="C548" model="TKC" arity="2" scope="X1.1 X33.1" reference="R548" />
    <constraint name="C549" model="TKC" arity="2" scope="X6.1 X10.1" reference="R549" />
    <constraint name="C550" model="TKC" arity="2" scope="X34.1 X59.1" reference="R550" />
    <constraint name="C551" model="TKC" arity="2" scope="X20.1 X25.1" reference="R551" />
    <constraint name="C552" model="TKC" arity="2" scope="X17.1 X56.1" reference="R552" />
    <constraint name="C553" model="TKC" arity="2" scope="X49.1 X65.1" reference="R553" />
    <constraint name="C554" model="TKC" arity="2" scope="X10.1 X49.1" reference="R554" />
    <constraint name="C555" model="TKC" arity="2" scope="X2.1 X57.1" reference="R555" />
    <constraint name="C556" model="TKC" arity="2" scope="X23.1 X28.1" reference="R556" />
    <constraint name="C557" model="TKC" arity="2" scope="X1.1 X63.1" reference="R557" />
    <constraint name="C558" model="TKC" arity="2" scope="X39.1 X61.1" reference="R558" />
    <constraint name="C559" model="TKC" arity="2" scope="X12.1 X70.1" reference="R559" />
    <constraint name="C560" model="TKC" arity="2" scope="X24.1 X34.1" reference="R560" />
    <constraint name="C561" model="TKC" arity="2" scope="X44.1 X54.1" reference="R561" />
    <constraint name="C562" model="TKC" arity="2" scope="X5.1 X23.1" reference="R562" />
    <constraint name="C563" model="TKC" arity="2" scope="X15.1 X41.1" reference="R563" />
    <constraint name="C564" model="TKC" arity="2" scope="X8.1 X64.1" reference="R564" />
    <constraint name="C565" model="TKC" arity="2" scope="X6.1 X14.1" reference="R565" />
    <constraint name="C566" model="TKC" arity="2" scope="X36.1 X44.1" reference="R566" />
    <constraint name="C567" model="TKC" arity="2" scope="X13.1 X16.1" reference="R567" />
    <constraint name="C568" model="TKC" arity="2" scope="X17.1 X60.1" reference="R568" />
    <constraint name="C569" model="TKC" arity="2" scope="X40.1 X62.1" reference="R569" />
    <constraint name="C570" model="TKC" arity="2" scope="X24.1 X30.1" reference="R570" />
    <constraint name="C571" model="TKC" arity="2" scope="X21.1 X61.1" reference="R571" />
    <constraint name="C572" model="TKC" arity="2" scope="X7.1 X35.1" reference="R572" />
    <constraint name="C573" model="TKC" arity="2" scope="X52.1 X56.1" reference="R573" />
    <constraint name="C574" model="TKC" arity="2" scope="X68.1 X69.1" reference="R574" />
    <constraint name="C575" model="TKC" arity="2" scope="X9.1 X43.1" reference="R575" />
    <constraint name="C576" model="TKC" arity="2" scope="X20.1 X66.1" reference="R576" />
    <constraint name="C577" model="TKC" arity="2" scope="X10.1 X68.1" reference="R577" />
    <constraint name="C578" model="TKC" arity="2" scope="X4.1 X69.1" reference="R578" />
    <constraint name="C579" model="TKC" arity="2" scope="X5.1 X50.1" reference="R579" />
    <constraint name="C580" model="TKC" arity="2" scope="X49.1 X58.1" reference="R580" />
    <constraint name="C581" model="TKC" arity="2" scope="X7.1 X55.1" reference="R581" />
    <constraint name="C582" model="TKC" arity="2" scope="X14.1 X46.1" reference="R582" />
    <constraint name="C583" model="TKC" arity="2" scope="X10.1 X18.1" reference="R583" />
    <constraint name="C584" model="TKC" arity="2" scope="X41.1 X66.1" reference="R584" />
    <constraint name="C585" model="TKC" arity="2" scope="X24.1 X48.1" reference="R585" />
    <constraint name="C586" model="TKC" arity="2" scope="X11.1 X28.1" reference="R586" />
    <constraint name="C587" model="TKC" arity="2" scope="X28.1 X54.1" reference="R587" />
    <constraint name="C588" model="TKC" arity="2" scope="X37.1 X64.1" reference="R588" />
    <constraint name="C589" model="TKC" arity="2" scope="X57.1 X69.1" reference="R589" />
    <constraint name="C590" model="TKC" arity="2" scope="X18.1 X19.1" reference="R590" />
    <constraint name="C591" model="TKC" arity="2" scope="X21.1 X47.1" reference="R591" />
    <constraint name="C592" model="TKC" arity="2" scope="X27.1 X28.1" reference="R592" />
    <constraint name="C593" model="TKC" arity="2" scope="X1.1 X49.1" reference="R593" />
    <constraint name="C594" model="TKC" arity="2" scope="X24.1 X27.1" reference="R594" />
    <constraint name="C595" model="TKC" arity="2" scope="X14.1 X18.1" reference="R595" />
    <constraint name="C596" model="TKC" arity="2" scope="X23.1 X70.1" reference="R596" />
    <constraint name="C597" model="TKC" arity="2" scope="X16.1 X40.1" reference="R597" />
    <constraint name="C598" model="TKC" arity="2" scope="X19.1 X37.1" reference="R598" />
    <constraint name="C599" model="TKC" arity="2" scope="X60.1 X68.1" reference="R599" />
    <constraint name="C600" model="TKC" arity="2" scope="X24.1 X40.1" reference="R600" />
    <constraint name="C601" model="TKC" arity="2" scope="X29.1 X50.1" reference="R601" />
    <constraint name="C602" model="TKC" arity="2" scope="X57.1 X62.1" reference="R602" />
    <constraint name="C603" model="TKC" arity="2" scope="X35.1 X54.1" reference="R603" />
    <constraint name="C604" model="TKC" arity="2" scope="X11.1 X33.1" reference="R604" />
    <constraint name="C605" model="TKC" arity="2" scope="X6.1 X33.1" reference="R605" />
    <constraint name="C606" model="TKC" arity="2" scope="X45.1 X70.1" reference="R606" />
    <constraint name="C607" model="TKC" arity="2" scope="X9.1 X14.1" reference="R607" />
    <constraint name="C608" model="TKC" arity="2" scope="X8.1 X25.1" reference="R608" />
    <constraint name="C609" model="TKC" arity="2" scope="X18.1 X45.1" reference="R609" />
    <constraint name="C610" model="TKC" arity="2" scope="X23.1 X36.1" reference="R610" />
    <constraint name="C611" model="TKC" arity="2" scope="X20.1 X63.1" reference="R611" />
    <constraint name="C612" model="TKC" arity="2" scope="X12.1 X51.1" reference="R612" />
    <constraint name="C613" model="TKC" arity="2" scope="X5.1 X55.1" reference="R613" />
    <constraint name="C614" model="TKC" arity="2" scope="X8.1 X60.1" reference="R614" />
    <constraint name="C615" model="TKC" arity="2" scope="X27.1 X35.1" reference="R615" />
    <constraint name="C616" model="TKC" arity="2" scope="X2.1 X64.1" reference="R616" />
    <constraint name="C617" model="TKC" arity="2" scope="X52.1 X61.1" reference="R617" />
    <constraint name="C618" model="TKC" arity="2" scope="X22.1 X24.1" reference="R618" />
    <constraint name="C619" model="TKC" arity="2" scope="X3.1 X15.1" reference="R619" />
    <constraint name="C620" model="TKC" arity="2" scope="X20.1 X21.1" reference="R620" />
    <constraint name="C621" model="TKC" arity="2" scope="X29.1 X36.1" reference="R621" />
    <constraint name="C622" model="TKC" arity="2" scope="X21.1 X66.1" reference="R622" />
    <constraint name="C623" model="TKC" arity="2" scope="X4.1 X31.1" reference="R623" />
    <constraint name="C624" model="TKC" arity="2" scope="X7.1 X13.1" reference="R624" />
    <constraint name="C625" model="TKC" arity="2" scope="X25.1 X46.1" reference="R625" />
    <constraint name="C626" model="TKC" arity="2" scope="X7.1 X25.1" reference="R626" />
    <constraint name="C627" model="TKC" arity="2" scope="X53.1 X57.1" reference="R627" />
    <constraint name="C628" model="TKC" arity="2" scope="X10.1 X55.1" reference="R628" />
    <constraint name="C629" model="TKC" arity="2" scope="X39.1 X60.1" reference="R629" />
    <constraint name="C630" model="TKC" arity="2" scope="X23.1 X40.1" reference="R630" />
    <constraint name="C631" model="TKC" arity="2" scope="X8.1 X31.1" reference="R631" />
    <constraint name="C632" model="TKC" arity="2" scope="X14.1 X23.1" reference="R632" />
    <constraint name="C633" model="TKC" arity="2" scope="X46.1 X63.1" reference="R633" />
    <constraint name="C634" model="TKC" arity="2" scope="X12.1 X36.1" reference="R634" />
    <constraint name="C635" model="TKC" arity="2" scope="X15.1 X19.1" reference="R635" />
    <constraint name="C636" model="TKC" arity="2" scope="X11.1 X38.1" reference="R636" />
    <constraint name="C637" model="TKC" arity="2" scope="X9.1 X16.1" reference="R637" />
    <constraint name="C638" model="TKC" arity="2" scope="X4.1 X70.1" reference="R638" />
    <constraint name="C639" model="TKC" arity="2" scope="X46.1 X48.1" reference="R639" />
    <constraint name="C640" model="TKC" arity="2" scope="X6.1 X15.1" reference="R640" />
    <constraint name="C641" model="TKC" arity="2" scope="X4.1 X49.1" reference="R641" />
    <constraint name="C642" model="TKC" arity="2" scope="X39.1 X69.1" reference="R642" />
    <constraint name="C643" model="TKC" arity="2" scope="X19.1 X38.1" reference="R643" />
    <constraint name="C644" model="TKC" arity="2" scope="X13.1 X55.1" reference="R644" />
    <constraint name="C645" model="TKC" arity="2" scope="X36.1 X66.1" reference="R645" />
    <constraint name="C646" model="TKC" arity="2" scope="X23.1 X67.1" reference="R646" />
    <constraint name="C647" model="TKC" arity="2" scope="X12.1 X54.1" reference="R647" />
    <constraint name="C648" model="TKC" arity="2" scope="X30.1 X66.1" reference="R648" />
    <constraint name="C649" model="TKC" arity="2" scope="X55.1 X68.1" reference="R649" />
    <constraint name="C650" model="TKC" arity="2" scope="X28.1 X31.1" reference="R650" />
    <constraint name="C651" model="TKC" arity="2" scope="X63.1 X69.1" reference="R651" />
    <constraint name="C652" model="TKC" arity="2" scope="X20.1 X47.1" reference="R652" />
    <constraint name="C653" model="TKC" arity="2" scope="X46.1 X64.1" reference="R653" />
    <constraint name="C654" model="TKC" arity="2" scope="X12.1 X17.1" reference="R654" />
    <constraint name="C655" model="TKC" arity="2" scope="X66.1 X67.1" reference="R655" />
    <constraint name="C656" model="TKC" arity="2" scope="X10.1 X70.1" reference="R656" />
    <constraint name="C657" model="TKC" arity="2" scope="X21.1 X59.1" reference="R657" />
    <constraint name="C658" model="TKC" arity="2" scope="X16.1 X19.1" reference="R658" />
    <constraint name="C659" model="TKC" arity="2" scope="X13.1 X56.1" reference="R659" />
    <constraint name="C660" model="TKC" arity="2" scope="X21.1 X40.1" reference="R660" />
    <constraint name="C661" model="TKC" arity="2" scope="X8.1 X46.1" reference="R661" />
    <constraint name="C662" model="TKC" arity="2" scope="X9.1 X41.1" reference="R662" />
    <constraint name="C663" model="TKC" arity="2" scope="X21.1 X46.1" reference="R663" />
    <constraint name="C664" model="TKC" arity="2" scope="X29.1 X68.1" reference="R664" />
    <constraint name="C665" model="TKC" arity="2" scope="X14.1 X56.1" reference="R665" />
    <constraint name="C666" model="TKC" arity="2" scope="X12.1 X39.1" reference="R666" />
    <constraint name="C667" model="TKC" arity="2" scope="X30.1 X50.1" reference="R667" />
    <constraint name="C668" model="TKC" arity="2" scope="X1.1 X56.1" reference="R668" />
    <constraint name="C669" model="TKC" arity="2" scope="X16.1 X38.1" reference="R669" />
    <constraint name="C670" model="TKC" arity="2" scope="X6.1 X63.1" reference="R670" />
    <constraint name="C671" model="TKC" arity="2" scope="X9.1 X58.1" reference="R671" />
    <constraint name="C672" model="TKC" arity="2" scope="X39.1 X56.1" reference="R672" />
    <constraint name="C673" model="TKC" arity="2" scope="X63.1 X70.1" reference="R673" />
    <constraint name="C674" model="TKC" arity="2" scope="X24.1 X59.1" reference="R674" />
    <constraint name="C675" model="TKC" arity="2" scope="X33.1 X39.1" reference="R675" />
    <constraint name="C676" model="TKC" arity="2" scope="X14.1 X44.1" reference="R676" />
    <constraint name="C677" model="TKC" arity="2" scope="X1.1 X17.1" reference="R677" />
    <constraint name="C678" model="TKC" arity="2" scope="X12.1 X53.1" reference="R678" />
    <constraint name="C679" model="TKC" arity="2" scope="X17.1 X41.1" reference="R679" />
    <constraint name="C680" model="TKC" arity="2" scope="X57.1 X59.1" reference="R680" />
    <constraint name="C681" model="TKC" arity="2" scope="X19.1 X34.1" reference="R681" />
    <constraint name="C682" model="TKC" arity="2" scope="X11.1 X22.1" reference="R682" />
    <constraint name="C683" model="TKC" arity="2" scope="X8.1 X28.1" reference="R683" />
    <constraint name="C684" model="TKC" arity="2" scope="X25.1 X50.1" reference="R684" />
    <constraint name="C685" model="TKC" arity="2" scope="X2.1 X70.1" reference="R685" />
    <constraint name="C686" model="TKC" arity="2" scope="X19.1 X30.1" reference="R686" />
    <constraint name="C687" model="TKC" arity="2" scope="X8.1 X11.1" reference="R687" />
    <constraint name="C688" model="TKC" arity="2" scope="X29.1 X53.1" reference="R688" />
    <constraint name="C689" model="TKC" arity="2" scope="X21.1 X42.1" reference="R689" />
    <constraint name="C690" model="TKC" arity="2" scope="X13.1 X58.1" reference="R690" />
    <constraint name="C691" model="TKC" arity="2" scope="X14.1 X24.1" reference="R691" />
    <constraint name="C692" model="TKC" arity="2" scope="X30.1 X34.1" reference="R692" />
    <constraint name="C693" model="TKC" arity="2" scope="X13.1 X49.1" reference="R693" />
    <constraint name="C694" model="TKC" arity="2" scope="X16.1 X37.1" reference="R694" />
    <constraint name="C695" model="TKC" arity="2" scope="X15.1 X28.1" reference="R695" />
    <constraint name="C696" model="TKC" arity="2" scope="X9.1 X68.1" reference="R696" />
    <constraint name="C697" model="TKC" arity="2" scope="X11.1 X35.1" reference="R697" />
    <constraint name="C698" model="TKC" arity="2" scope="X58.1 X69.1" reference="R698" />
    <constraint name="C699" model="TKC" arity="2" scope="X32.1 X69.1" reference="R699" />
    <constraint name="C700" model="TKC" arity="2" scope="X49.1 X70.1" reference="R700" />
    <constraint name="C701" model="TKC" arity="2" scope="X45.1 X67.1" reference="R701" />
    <constraint name="C702" model="TKC" arity="2" scope="X12.1 X19.1" reference="R702" />
    <constraint name="C703" model="TKC" arity="2" scope="X14.1 X31.1" reference="R703" />
    <constraint name="C704" model="TKC" arity="2" scope="X19.1 X56.1" reference="R704" />
    <constraint name="C705" model="TKC" arity="2" scope="X26.1 X42.1" reference="R705" />
    <constraint name="C706" model="TKC" arity="2" scope="X36.1 X70.1" reference="R706" />
    <constraint name="C707" model="TKC" arity="2" scope="X10.1 X53.1" reference="R707" />
    <constraint name="C708" model="TKC" arity="2" scope="X25.1 X31.1" reference="R708" />
    <constraint name="C709" model="TKC" arity="2" scope="X19.1 X31.1" reference="R709" />
    <constraint name="C710" model="TKC" arity="2" scope="X14.1 X40.1" reference="R710" />
    <constraint name="C711" model="TKC" arity="2" scope="X52.1 X69.1" reference="R711" />
    <constraint name="C712" model="TKC" arity="2" scope="X10.1 X64.1" reference="R712" />
    <constraint name="C713" model="TKC" arity="2" scope="X8.1 X33.1" reference="R713" />
    <constraint name="C714" model="TKC" arity="2" scope="X46.1 X58.1" reference="R714" />
    <constraint name="C715" model="TKC" arity="2" scope="X3.1 X64.1" reference="R715" />
    <constraint name="C716" model="TKC" arity="2" scope="X55.1 X62.1" reference="R716" />
    <constraint name="C717" model="TKC" arity="2" scope="X25.1 X32.1" reference="R717" />
    <constraint name="C718" model="TKC" arity="2" scope="X5.1 X61.1" reference="R718" />
    <constraint name="C719" model="TKC" arity="2" scope="X17.1 X58.1" reference="R719" />
    <constraint name="C720" model="TKC" arity="2" scope="X1.1 X37.1" reference="R720" />
    <constraint name="C721" model="TKC" arity="2" scope="X25.1 X66.1" reference="R721" />
    <constraint name="C722" model="TKC" arity="2" scope="X40.1 X64.1" reference="R722" />
    <constraint name="C723" model="TKC" arity="2" scope="X22.1 X50.1" reference="R723" />
    <constraint name="C724" model="TKC" arity="2" scope="X29.1 X45.1" reference="R724" />
    <constraint name="C725" model="TKC" arity="2" scope="X11.1 X62.1" reference="R725" />
    <constraint name="C726" model="TKC" arity="2" scope="X1.1 X10.1" reference="R726" />
    <constraint name="C727" model="TKC" arity="2" scope="X50.1 X55.1" reference="R727" />
    <constraint name="C728" model="TKC" arity="2" scope="X49.1 X60.1" reference="R728" />
    <constraint name="C729" model="TKC" arity="2" scope="X59.1 X64.1" reference="R729" />
    <constraint name="C730" model="TKC" arity="2" scope="X16.1 X66.1" reference="R730" />
    <constraint name="C731" model="TKC" arity="2" scope="X1.1 X46.1" reference="R731" />
    <constraint name="C732" model="TKC" arity="2" scope="X6.1 X23.1" reference="R732" />
    <constraint name="C733" model="TKC" arity="2" scope="X37.1 X38.1" reference="R733" />
    <constraint name="C734" model="TKC" arity="2" scope="X2.1 X46.1" reference="R734" />
    <constraint name="C735" model="TKC" arity="2" scope="X18.1 X40.1" reference="R735" />
    <constraint name="C736" model="TKC" arity="2" scope="X14.1 X33.1" reference="R736" />
    <constraint name="C737" model="TKC" arity="2" scope="X2.1 X24.1" reference="R737" />
    <constraint name="C738" model="TKC" arity="2" scope="X26.1 X61.1" reference="R738" />
    <constraint name="C739" model="TKC" arity="2" scope="X33.1 X34.1" reference="R739" />
    <constraint name="C740" model="TKC" arity="2" scope="X26.1 X38.1" reference="R740" />
    <constraint name="C741" model="TKC" arity="2" scope="X30.1 X42.1" reference="R741" />
    <constraint name="C742" model="TKC" arity="2" scope="X15.1 X26.1" reference="R742" />
    <constraint name="C743" model="TKC" arity="2" scope="X2.1 X43.1" reference="R743" />
    <constraint name="C744" model="TKC" arity="2" scope="X1.1 X36.1" reference="R744" />
    <constraint name="C745" model="TKC" arity="2" scope="X36.1 X49.1" reference="R745" />
    <constraint name="C746" model="TKC" arity="2" scope="X20.1 X43.1" reference="R746" />
    <constraint name="C747" model="TKC" arity="2" scope="X10.1 X47.1" reference="R747" />
    <constraint name="C748" model="TKC" arity="2" scope="X27.1 X69.1" reference="R748" />
    <constraint name="C749" model="TKC" arity="2" scope="X20.1 X53.1" reference="R749" />
    <constraint name="C750" model="TKC" arity="2" scope="X16.1 X21.1" reference="R750" />
    <constraint name="C751" model="TKC" arity="2" scope="X37.1 X66.1" reference="R751" />
    <constraint name="C752" model="TKC" arity="2" scope="X28.1 X61.1" reference="R752" />
    <constraint name="C753" model="TKC" arity="2" scope="X64.1 X65.1" reference="R753" />
    <constraint name="C754" model="TKC" arity="2" scope="X6.1 X8.1" reference="R754" />
    <constraint name="C755" model="TKC" arity="2" scope="X37.1 X48.1" reference="R755" />
    <constraint name="C756" model="TKC" arity="2" scope="X5.1 X27.1" reference="R756" />
    <constraint name="C757" model="TKC" arity="2" scope="X56.1 X67.1" reference="R757" />
    <constraint name="C758" model="TKC" arity="2" scope="X11.1 X31.1" reference="R758" />
    <constraint name="C759" model="TKC" arity="2" scope="X50.1 X70.1" reference="R759" />
    <constraint name="C760" model="TKC" arity="2" scope="X19.1 X29.1" reference="R760" />
    <constraint name="C761" model="TKC" arity="2" scope="X43.1 X58.1" reference="R761" />
    <constraint name="C762" model="TKC" arity="2" scope="X10.1 X34.1" reference="R762" />
    <constraint name="C763" model="TKC" arity="2" scope="X22.1 X68.1" reference="R763" />
    <constraint name="C764" model="TKC" arity="2" scope="X10.1 X21.1" reference="R764" />
    <constraint name="C765" model="TKC" arity="2" scope="X32.1 X44.1" reference="R765" />
    <constraint name="C766" model="TKC" arity="2" scope="X8.1 X56.1" reference="R766" />
    <constraint name="C767" model="TKC" arity="2" scope="X6.1 X51.1" reference="R767" />
    <constraint name="C768" model="TKC" arity="2" scope="X25.1 X51.1" reference="R768" />
    <constraint name="C769" model="TKC" arity="2" scope="X16.1 X58.1" reference="R769" />
    <constraint name="C770" model="TKC" arity="2" scope="X41.1 X55.1" reference="R770" />
    <constraint name="C771" model="TKC" arity="2" scope="X38.1 X55.1" reference="R771" />
    <constraint name="C772" model="TKC" arity="2" scope="X23.1 X41.1" reference="R772" />
    <constraint name="C773" model="TKC" arity="2" scope="X19.1 X54.1" reference="R773" />
    <constraint name="C774" model="TKC" arity="2" scope="X27.1 X52.1" reference="R774" />
    <constraint name="C775" model="TKC" arity="2" scope="X27.1 X60.1" reference="R775" />
    <constraint name="C776" model="TKC" arity="2" scope="X14.1 X51.1" reference="R776" />
    <constraint name="C777" model="TKC" arity="2" scope="X36.1 X59.1" reference="R777" />
    <constraint name="C778" model="TKC" arity="2" scope="X16.1 X33.1" reference="R778" />
    <constraint name="C779" model="TKC" arity="2" scope="X34.1 X50.1" reference="R779" />
    <constraint name="C780" model="TKC" arity="2" scope="X62.1 X70.1" reference="R780" />
    <constraint name="C781" model="TKC" arity="2" scope="X31.1 X69.1" reference="R781" />
    <constraint name="C782" model="TKC" arity="2" scope="X12.1 X63.1" reference="R782" />
    <constraint name="C783" model="TKC" arity="2" scope="X3.1 X52.1" reference="R783" />
    <constraint name="C784" model="TKC" arity="2" scope="X17.1 X54.1" reference="R784" />
    <constraint name="C785" model="TKC" arity="2" scope="X33.1 X60.1" reference="R785" />
    <constraint name="C786" model="TKC" arity="2" scope="X1.1 X23.1" reference="R786" />
    <constraint name="C787" model="TKC" arity="2" scope="X6.1 X50.1" reference="R787" />
    <constraint name="C788" model="TKC" arity="2" scope="X44.1 X53.1" reference="R788" />
    <constraint name="C789" model="TKC" arity="2" scope="X11.1 X42.1" reference="R789" />
    <constraint name="C790" model="TKC" arity="2" scope="X9.1 X63.1" reference="R790" />
    <constraint name="C791" model="TKC" arity="2" scope="X38.1 X64.1" reference="R791" />
    <constraint name="C792" model="TKC" arity="2" scope="X60.1 X61.1" reference="R792" />
    <constraint name="C793" model="TKC" arity="2" scope="X50.1 X65.1" reference="R793" />
    <constraint name="C794" model="TKC" arity="2" scope="X3.1 X48.1" reference="R794" />
    <constraint name="C795" model="TKC" arity="2" scope="X37.1 X42.1" reference="R795" />
    <constraint name="C796" model="TKC" arity="2" scope="X38.1 X39.1" reference="R796" />
    <constraint name="C797" model="TKC" arity="2" scope="X16.1 X48.1" reference="R797" />
    <constraint name="C798" model="TKC" arity="2" scope="X19.1 X28.1" reference="R798" />
    <constraint name="C799" model="TKC" arity="2" scope="X25.1 X48.1" reference="R799" />
    <constraint name="C800" model="TKC" arity="2" scope="X20.1 X23.1" reference="R800" />
    <constraint name="C801" model="TKC" arity="2" scope="X20.1 X24.1" reference="R801" />
    <constraint name="C802" model="TKC" arity="2" scope="X55.1 X57.1" reference="R802" />
    <constraint name="C803" model="TKC" arity="2" scope="X6.1 X26.1" reference="R803" />
    <constraint name="C804" model="TKC" arity="2" scope="X14.1 X58.1" reference="R804" />
    <constraint name="C805" model="TKC" arity="2" scope="X31.1 X64.1" reference="R805" />
    <constraint name="C806" model="TKC" arity="2" scope="X23.1 X43.1" reference="R806" />
    <constraint name="C807" model="TKC" arity="2" scope="X2.1 X21.1" reference="R807" />
    <constraint name="C808" model="TKC" arity="2" scope="X45.1 X63.1" reference="R808" />
    <constraint name="C809" model="TKC" arity="2" scope="X32.1 X63.1" reference="R809" />
    <constraint name="C810" model="TKC" arity="2" scope="X25.1 X47.1" reference="R810" />
    <constraint name="C811" model="TKC" arity="2" scope="X48.1 X55.1" reference="R811" />
    <constraint name="C812" model="TKC" arity="2" scope="X53.1 X55.1" reference="R812" />
    <constraint name="C813" model="TKC" arity="2" scope="X38.1 X42.1" reference="R813" />
    <constraint name="C814" model="TKC" arity="2" scope="X22.1 X55.1" reference="R814" />
    <constraint name="C815" model="TKC" arity="2" scope="X12.1 X66.1" reference="R815" />
    <constraint name="C816" model="TKC" arity="2" scope="X23.1 X24.1" reference="R816" />
    <constraint name="C817" model="TKC" arity="2" scope="X3.1 X36.1" reference="R817" />
    <constraint name="C818" model="TKC" arity="2" scope="X11.1 X59.1" reference="R818" />
    <constraint name="C819" model="TKC" arity="2" scope="X55.1 X61.1" reference="R819" />
    <constraint name="C820" model="TKC" arity="2" scope="X13.1 X60.1" reference="R820" />
    <constraint name="C821" model="TKC" arity="2" scope="X15.1 X70.1" reference="R821" />
    <constraint name="C822" model="TKC" arity="2" scope="X15.1 X21.1" reference="R822" />
    <constraint name="C823" model="TKC" arity="2" scope="X37.1 X46.1" reference="R823" />
    <constraint name="C824" model="TKC" arity="2" scope="X3.1 X26.1" reference="R824" />
    <constraint name="C825" model="TKC" arity="2" scope="X10.1 X66.1" reference="R825" />
    <constraint name="C826" model="TKC" arity="2" scope="X53.1 X69.1" reference="R826" />
    <constraint name="C827" model="TKC" arity="2" scope="X40.1 X52.1" reference="R827" />
    <constraint name="C828" model="TKC" arity="2" scope="X10.1 X39.1" reference="R828" />
    <constraint name="C829" model="TKC" arity="2" scope="X25.1 X38.1" reference="R829" />
    <constraint name="C830" model="TKC" arity="2" scope="X14.1 X57.1" reference="R830" />
    <constraint name="C831" model="TKC" arity="2" scope="X6.1 X9.1" reference="R831" />
    <constraint name="C832" model="TKC" arity="2" scope="X3.1 X57.1" reference="R832" />
    <constraint name="C833" model="TKC" arity="2" scope="X33.1 X36.1" reference="R833" />
    <constraint name="C834" model="TKC" arity="2" scope="X40.1 X66.1" reference="R834" />
    <constraint name="C835" model="TKC" arity="2" scope="X41.1 X49.1" reference="R835" />
    <constraint name="C836" model="TKC" arity="2" scope="X24.1 X63.1" reference="R836" />
    <constraint name="C837" model="TKC" arity="2" scope="X6.1 X52.1" reference="R837" />
    <constraint name="C838" model="TKC" arity="2" scope="X33.1 X66.1" reference="R838" />
    <constraint name="C839" model="TKC" arity="2" scope="X59.1 X62.1" reference="R839" />
    <constraint name="C840" model="TKC" arity="2" scope="X48.1 X49.1" reference="R840" />
    <constraint name="C841" model="TKC" arity="2" scope="X7.1 X42.1" reference="R841" />
    <constraint name="C842" model="TKC" arity="2" scope="X16.1 X39.1" reference="R842" />
    <constraint name="C843" model="TKC" arity="2" scope="X62.1 X69.1" reference="R843" />
    <constraint name="C844" model="TKC" arity="2" scope="X1.1 X66.1" reference="R844" />
    <constraint name="C845" model="TKC" arity="2" scope="X31.1 X38.1" reference="R845" />
    <constraint name="C846" model="TKC" arity="2" scope="X7.1 X23.1" reference="R846" />
    <constraint name="C847" model="TKC" arity="2" scope="X28.1 X63.1" reference="R847" />
    <constraint name="C848" model="TKC" arity="2" scope="X34.1 X39.1" reference="R848" />
    <constraint name="C849" model="TKC" arity="2" scope="X15.1 X37.1" reference="R849" />
    <constraint name="C850" model="TKC" arity="2" scope="X61.1 X64.1" reference="R850" />
    <constraint name="C851" model="TKC" arity="2" scope="X51.1 X52.1" reference="R851" />
    <constraint name="C852" model="TKC" arity="2" scope="X1.1 X54.1" reference="R852" />
    <constraint name="C853" model="TKC" arity="2" scope="X43.1 X48.1" reference="R853" />
    <constraint name="C854" model="TKC" arity="2" scope="X52.1 X68.1" reference="R854" />
    <constraint name="C855" model="TKC" arity="2" scope="X3.1 X31.1" reference="R855" />
    <constraint name="C856" model="TKC" arity="2" scope="X13.1 X29.1" reference="R856" />
    <constraint name="C857" model="TKC" arity="2" scope="X66.1 X68.1" reference="R857" />
    <constraint name="C858" model="TKC" arity="2" scope="X17.1 X32.1" reference="R858" />
    <constraint name="C859" model="TKC" arity="2" scope="X17.1 X66.1" reference="R859" />
    <constraint name="C860" model="TKC" arity="2" scope="X7.1 X44.1" reference="R860" />
    <constraint name="C861" model="TKC" arity="2" scope="X26.1 X39.1" reference="R861" />
    <constraint name="C862" model="TKC" arity="2" scope="X52.1 X66.1" reference="R862" />
    <constraint name="C863" model="TKC" arity="2" scope="X18.1 X65.1" reference="R863" />
    <constraint name="C864" model="TKC" arity="2" scope="X24.1 X25.1" reference="R864" />
    <constraint name="C865" model="TKC" arity="2" scope="X51.1 X61.1" reference="R865" />
    <constraint name="C866" model="TKC" arity="2" scope="X46.1 X50.1" reference="R866" />
    <constraint name="C867" model="TKC" arity="2" scope="X40.1 X55.1" reference="R867" />
    <constraint name="C868" model="TKC" arity="2" scope="X8.1 X36.1" reference="R868" />
    <constraint name="C869" model="TKC" arity="2" scope="X7.1 X33.1" reference="R869" />
    <constraint name="C870" model="TKC" arity="2" scope="X54.1 X70.1" reference="R870" />
    <constraint name="C871" model="TKC" arity="2" scope="X19.1 X53.1" reference="R871" />
    <constraint name="C872" model="TKC" arity="2" scope="X7.1 X63.1" reference="R872" />
    <constraint name="C873" model="TKC" arity="2" scope="X15.1 X33.1" reference="R873" />
    <constraint name="C874" model="TKC" arity="2" scope="X1.1 X41.1" reference="R874" />
    <constraint name="C875" model="TKC" arity="2" scope="X5.1 X20.1" reference="R875" />
    <constraint name="C876" model="TKC" arity="2" scope="X45.1 X60.1" reference="R876" />
    <constraint name="C877" model="TKC" arity="2" scope="X6.1 X29.1" reference="R877" />
    <constraint name="C878" model="TKC" arity="2" scope="X32.1 X43.1" reference="R878" />
    <constraint name="C879" model="TKC" arity="2" scope="X4.1 X28.1" reference="R879" />
    <constraint name="C880" model="TKC" arity="2" scope="X3.1 X20.1" reference="R880" />
    <constraint name="C881" model="TKC" arity="2" scope="X22.1 X69.1" reference="R881" />
    <constraint name="C882" model="TKC" arity="2" scope="X21.1 X65.1" reference="R882" />
    <constraint name="C883" model="TKC" arity="2" scope="X3.1 X51.1" reference="R883" />
    <constraint name="C884" model="TKC" arity="2" scope="X38.1 X45.1" reference="R884" />
    <constraint name="C885" model="TKC" arity="2" scope="X15.1 X39.1" reference="R885" />
    <constraint name="C886" model="TKC" arity="2" scope="X16.1 X45.1" reference="R886" />
    <constraint name="C887" model="TKC" arity="2" scope="X13.1 X66.1" reference="R887" />
    <constraint name="C888" model="TKC" arity="2" scope="X51.1 X56.1" reference="R888" />
    <constraint name="C889" model="TKC" arity="2" scope="X1.1 X35.1" reference="R889" />
    <constraint name="C890" model="TKC" arity="2" scope="X26.1 X35.1" reference="R890" />
    <constraint name="C891" model="TKC" arity="2" scope="X21.1 X28.1" reference="R891" />
    <constraint name="C892" model="TKC" arity="2" scope="X16.1 X70.1" reference="R892" />
    <constraint name="C893" model="TKC" arity="2" scope="X41.1 X68.1" reference="R893" />
    <constraint name="C894" model="TKC" arity="2" scope="X6.1 X44.1" reference="R894" />
    <constraint name="C895" model="TKC" arity="2" scope="X27.1 X46.1" reference="R895" />
    <constraint name="C896" model="TKC" arity="2" scope="X55.1 X59.1" reference="R896" />
    <constraint name="C897" model="TKC" arity="2" scope="X5.1 X7.1" reference="R897" />
    <constraint name="C898" model="TKC" arity="2" scope="X6.1 X48.1" reference="R898" />
    <constraint name="C899" model="TKC" arity="2" scope="X38.1 X62.1" reference="R899" />
    <constraint name="C900" model="TKC" arity="2" scope="X28.1 X64.1" reference="R900" />
    <constraint name="C901" model="TKC" arity="2" scope="X47.1 X65.1" reference="R901" />
    <constraint name="C902" model="TKC" arity="2" scope="X2.1 X26.1" reference="R902" />
    <constraint name="C903" model="TKC" arity="2" scope="X36.1 X46.1" reference="R903" />
    <constraint name="C904" model="TKC" arity="2" scope="X50.1 X58.1" reference="R904" />
    <constraint name="C905" model="TKC" arity="2" scope="X5.1 X22.1" reference="R905" />
    <constraint name="C906" model="TKC" arity="2" scope="X47.1 X58.1" reference="R906" />
    <constraint name="C907" model="TKC" arity="2" scope="X15.1 X18.1" reference="R907" />
    <constraint name="C908" model="TKC" arity="2" scope="X8.1 X21.1" reference="R908" />
    <constraint name="C909" model="TKC" arity="2" scope="X33.1 X38.1" reference="R909" />
    <constraint name="C910" model="TKC" arity="2" scope="X13.1 X19.1" reference="R910" />
    <constraint name="C911" model="TKC" arity="2" scope="X1.1 X11.1" reference="R911" />
    <constraint name="C912" model="TKC" arity="2" scope="X27.1 X45.1" reference="R912" />
    <constraint name="C913" model="TKC" arity="2" scope="X12.1 X67.1" reference="R913" />
    <constraint name="C914" model="TKC" arity="2" scope="X17.1 X38.1" reference="R914" />
    <constraint name="C915" model="TKC" arity="2" scope="X29.1 X46.1" reference="R915" />
    <constraint name="C916" model="TKC" arity="2" scope="X3.1 X62.1" reference="R916" />
    <constraint name="C917" model="TKC" arity="2" scope="X9.1 X32.1" reference="R917" />
    <constraint name="C918" model="TKC" arity="2" scope="X14.1 X41.1" reference="R918" />
    <constraint name="C919" model="TKC" arity="2" scope="X41.1 X65.1" reference="R919" />
    <constraint name="C920" model="TKC" arity="2" scope="X15.1 X31.1" reference="R920" />
    <constraint name="C921" model="TKC" arity="2" scope="X15.1 X64.1" reference="R921" />
    <constraint name="C922" model="TKC" arity="2" scope="X13.1 X63.1" reference="R922" />
    <constraint name="C923" model="TKC" arity="2" scope="X4.1 X51.1" reference="R923" />
    <constraint name="C924" model="TKC" arity="2" scope="X23.1 X62.1" reference="R924" />
    <constraint name="C925" model="TKC" arity="2" scope="X20.1 X54.1" reference="R925" />
    <constraint name="C926" model="TKC" arity="2" scope="X19.1 X27.1" reference="R926" />
    <constraint name="C927" model="TKC" arity="2" scope="X30.1 X31.1" reference="R927" />
    <constraint name="C928" model="TKC" arity="2" scope="X20.1 X55.1" reference="R928" />
    <constraint name="C929" model="TKC" arity="2" scope="X16.1 X42.1" reference="R929" />
    <constraint name="C930" model="TKC" arity="2" scope="X10.1 X16.1" reference="R930" />
    <constraint name="C931" model="TKC" arity="2" scope="X30.1 X68.1" reference="R931" />
    <constraint name="C932" model="TKC" arity="2" scope="X56.1 X69.1" reference="R932" />
    <constraint name="C933" model="TKC" arity="2" scope="X47.1 X70.1" reference="R933" />
    <constraint name="C934" model="TKC" arity="2" scope="X48.1 X70.1" reference="R934" />
    <constraint name="C935" model="TKC" arity="2" scope="X15.1 X65.1" reference="R935" />
    <constraint name="C936" model="TKC" arity="2" scope="X34.1 X47.1" reference="R936" />
    <constraint name="C937" model="TKC" arity="2" scope="X50.1 X69.1" reference="R937" />
    <constraint name="C938" model="TKC" arity="2" scope="X16.1 X60.1" reference="R938" />
    <constraint name="C939" model="TKC" arity="2" scope="X18.1 X23.1" reference="R939" />
    <constraint name="C940" model="TKC" arity="2" scope="X49.1 X69.1" reference="R940" />
    <constraint name="C941" model="TKC" arity="2" scope="X15.1 X16.1" reference="R941" />
    <constraint name="C942" model="TKC" arity="2" scope="X43.1 X52.1" reference="R942" />
    <constraint name="C943" model="TKC" arity="2" scope="X32.1 X57.1" reference="R943" />
    <constraint name="C944" model="TKC" arity="2" scope="X38.1 X58.1" reference="R944" />
    <constraint name="C945" model="TKC" arity="2" scope="X8.1 X51.1" reference="R945" />
    <constraint name="C946" model="TKC" arity="2" scope="X3.1 X59.1" reference="R946" />
    <constraint name="C947" model="TKC" arity="2" scope="X1.1 X6.1" reference="R947" />
    <constraint name="C948" model="TKC" arity="2" scope="X23.1 X54.1" reference="R948" />
    <constraint name="C949" model="TKC" arity="2" scope="X3.1 X29.1" reference="R949" />
    <constraint name="C950" model="TKC" arity="2" scope="X57.1 X61.1" reference="R950" />
    <constraint name="C951" model="TKC" arity="2" scope="X3.1 X53.1" reference="R951" />
    <constraint name="C952" model="TKC" arity="2" scope="X19.1 X67.1" reference="R952" />
    <constraint name="C953" model="TKC" arity="2" scope="X57.1 X70.1" reference="R953" />
    <constraint name="C954" model="TKC" arity="2" scope="X9.1 X60.1" reference="R954" />
    <constraint name="C955" model="TKC" arity="2" scope="X32.1 X42.1" reference="R955" />
    <constraint name="C956" model="TKC" arity="2" scope="X23.1 X46.1" reference="R956" />
    <constraint name="C957" model="TKC" arity="2" scope="X3.1 X27.1" reference="R957" />
    <constraint name="C958" model="TKC" arity="2" scope="X23.1 X53.1" reference="R958" />
    <constraint name="C959" model="TKC" arity="2" scope="X34.1 X36.1" reference="R959" />
    <constraint name="C960" model="TKC" arity="2" scope="X47.1 X53.1" reference="R960" />
    <constraint name="C961" model="TKC" arity="2" scope="X8.1 X53.1" reference="R961" />
    <constraint name="C962" model="TKC" arity="2" scope="X35.1 X58.1" reference="R962" />
    <constraint name="C963" model="TKC" arity="2" scope="X10.1 X41.1" reference="R963" />
    <constraint name="C964" model="TKC" arity="2" scope="X7.1 X8.1" reference="R964" />
    <constraint name="C965" model="TKC" arity="2" scope="X54.1 X66.1" reference="R965" />
    <constraint name="C966" model="TKC" arity="2" scope="X3.1 X10.1" reference="R966" />
    <constraint name="C967" model="TKC" arity="2" scope="X11.1 X52.1" reference="R967" />
    <constraint name="C968" model="TKC" arity="2" scope="X23.1 X31.1" reference="R968" />
    <constraint name="C969" model="TKC" arity="2" scope="X14.1 X55.1" reference="R969" />
    <constraint name="C970" model="TKC" arity="2" scope="X8.1 X67.1" reference="R970" />
    <constraint name="C971" model="TKC" arity="2" scope="X20.1 X52.1" reference="R971" />
    <constraint name="C972" model="TKC" arity="2" scope="X57.1 X63.1" reference="R972" />
    <constraint name="C973" model="TKC" arity="2" scope="X14.1 X47.1" reference="R973" />
    <constraint name="C974" model="TKC" arity="2" scope="X12.1 X16.1" reference="R974" />
    <constraint name="C975" model="TKC" arity="2" scope="X61.1 X68.1" reference="R975" />
    <constraint name="C976" model="TKC" arity="2" scope="X37.1 X59.1" reference="R976" />
    <constraint name="C977" model="TKC" arity="2" scope="X23.1 X26.1" reference="R977" />
    <constraint name="C978" model="TKC" arity="2" scope="X26.1 X56.1" reference="R978" />
    <constraint name="C979" model="TKC" arity="2" scope="X13.1 X34.1" reference="R979" />
    <constraint name="C980" model="TKC" arity="2" scope="X33.1 X41.1" reference="R980" />
    <constraint name="C981" model="TKC" arity="2" scope="X5.1 X14.1" reference="R981" />
    <constraint name="C982" model="TKC" arity="2" scope="X24.1 X39.1" reference="R982" />
    <constraint name="C983" model="TKC" arity="2" scope="X8.1 X43.1" reference="R983" />
    <constraint name="C984" model="TKC" arity="2" scope="X2.1 X6.1" reference="R984" />
    <constraint name="C985" model="TKC" arity="2" scope="X48.1 X64.1" reference="R985" />
    <constraint name="C986" model="TKC" arity="2" scope="X14.1 X29.1" reference="R986" />
    <constraint name="C987" model="TKC" arity="2" scope="X37.1 X45.1" reference="R987" />
    <constraint name="C988" model="TKC" arity="2" scope="X13.1 X26.1" reference="R988" />
    <constraint name="C989" model="TKC" arity="2" scope="X10.1 X25.1" reference="R989" />
    <constraint name="C990" model="TKC" arity="2" scope="X44.1 X62.1" reference="R990" />
    <constraint name="C991" model="TKC" arity="2" scope="X29.1 X63.1" reference="R991" />
    <constraint name="C992" model="TKC" arity="2" scope="X33.1 X64.1" reference="R992" />
    <constraint name="C993" model="TKC" arity="2" scope="X25.1 X52.1" reference="R993" />
    <constraint name="C994" model="TKC" arity="2" scope="X12.1 X22.1" reference="R994" />
    <constraint name="C995" model="TKC" arity="2" scope="X17.1 X52.1" reference="R995" />
    <constraint name="C996" model="TKC" arity="2" scope="X24.1 X60.1" reference="R996" />
    <constraint name="C997" model="TKC" arity="2" scope="X13.1 X33.1" reference="R997" />
    <constraint name="C998" model="TKC" arity="2" scope="X13.1 X70.1" reference="R998" />
    <constraint name="C999" model="TKC" arity="2" scope="X18.1 X52.1" reference="R999" />
    <constraint name="C1000" model="TKC" arity="2" scope="X43.1 X45.1" reference="R1000" />
    <constraint name="C1001" model="TKC" arity="2" scope="X18.1 X59.1" reference="R1001" />
    <constraint name="C1002" model="TKC" arity="2" scope="X32.1 X36.1" reference="R1002" />
    <constraint name="C1003" model="TKC" arity="2" scope="X35.1 X49.1" reference="R1003" />
    <constraint name="C1004" model="TKC" arity="2" scope="X47.1 X61.1" reference="R1004" />
    <constraint name="C1005" model="TKC" arity="2" scope="X19.1 X24.1" reference="R1005" />
    <constraint name="C1006" model="TKC" arity="2" scope="X1.1 X24.1" reference="R1006" />
    <constraint name="C1007" model="TKC" arity="2" scope="X53.1 X67.1" reference="R1007" />
    <constraint name="C1008" model="TKC" arity="2" scope="X23.1 X55.1" reference="R1008" />
    <constraint name="C1009" model="TKC" arity="2" scope="X48.1 X68.1" reference="R1009" />
    <constraint name="C1010" model="TKC" arity="2" scope="X7.1 X41.1" reference="R1010" />
    <constraint name="C1011" model="TKC" arity="2" scope="X11.1 X56.1" reference="R1011" />
    <constraint name="C1012" model="TKC" arity="2" scope="X13.1 X61.1" reference="R1012" />
    <constraint name="C1013" model="TKC" arity="2" scope="X7.1 X53.1" reference="R1013" />
    <constraint name="C1014" model="TKC" arity="2" scope="X27.1 X36.1" reference="R1014" />
    <constraint name="C1015" model="TKC" arity="2" scope="X20.1 X51.1" reference="R1015" />
    <constraint name="C1016" model="TKC" arity="2" scope="X36.1 X58.1" reference="R1016" />
    <constraint name="C1017" model="TKC" arity="2" scope="X56.1 X63.1" reference="R1017" />
    <constraint name="C1018" model="TKC" arity="2" scope="X4.1 X35.1" reference="R1018" />
    <constraint name="C1019" model="TKC" arity="2" scope="X15.1 X69.1" reference="R1019" />
    <constraint name="C1020" model="TKC" arity="2" scope="X50.1 X53.1" reference="R1020" />
    <constraint name="C1021" model="TKC" arity="2" scope="X37.1 X60.1" reference="R1021" />
    <constraint name="C1022" model="TKC" arity="2" scope="X47.1 X54.1" reference="R1022" />
    <constraint name="C1023" model="TKC" arity="2" scope="X4.1 X66.1" reference="R1023" />
    <constraint name="C1024" model="TKC" arity="2" scope="X24.1 X51.1" reference="R1024" />
    <constraint name="C1025" model="TKC" arity="2" scope="X7.1 X21.1" reference="R1025" />
    <constraint name="C1026" model="TKC" arity="2" scope="X49.1 X50.1" reference="R1026" />
    <constraint name="C1027" model="TKC" arity="2" scope="X1.1 X22.1" reference="R1027" />
    <constraint name="C1028" model="TKC" arity="2" scope="X24.1 X36.1" reference="R1028" />
    <constraint name="C1029" model="TKC" arity="2" scope="X8.1 X17.1" reference="R1029" />
    <constraint name="C1030" model="TKC" arity="2" scope="X9.1 X17.1" reference="R1030" />
    <constraint name="C1031" model="TKC" arity="2" scope="X15.1 X42.1" reference="R1031" />
    <constraint name="C1032" model="TKC" arity="2" scope="X46.1 X54.1" reference="R1032" />
    <constraint name="C1033" model="TKC" arity="2" scope="X51.1 X67.1" reference="R1033" />
    <constraint name="C1034" model="TKC" arity="2" scope="X64.1 X69.1" reference="R1034" />
    <constraint name="C1035" model="TKC" arity="2" scope="X44.1 X52.1" reference="R1035" />
    <constraint name="C1036" model="TKC" arity="2" scope="X6.1 X28.1" reference="R1036" />
    <constraint name="C1037" model="TKC" arity="2" scope="X30.1 X57.1" reference="R1037" />
    <constraint name="C1038" model="TKC" arity="2" scope="X38.1 X46.1" reference="R1038" />
    <constraint name="C1039" model="TKC" arity="2" scope="X54.1 X68.1" reference="R1039" />
    <constraint name="C1040" model="TKC" arity="2" scope="X22.1 X45.1" reference="R1040" />
    <constraint name="C1041" model="TKC" arity="2" scope="X45.1 X65.1" reference="R1041" />
    <constraint name="C1042" model="TKC" arity="2" scope="X25.1 X54.1" reference="R1042" />
    <constraint name="C1043" model="TKC" arity="2" scope="X16.1 X44.1" reference="R1043" />
    <constraint name="C1044" model="TKC" arity="2" scope="X15.1 X55.1" reference="R1044" />
    <constraint name="C1045" model="TKC" arity="2" scope="X16.1 X24.1" reference="R1045" />
    <constraint name="C1046" model="TKC" arity="2" scope="X13.1 X46.1" reference="R1046" />
    <constraint name="C1047" model="TKC" arity="2" scope="X2.1 X50.1" reference="R1047" />
    <constraint name="C1048" model="TKC" arity="2" scope="X31.1 X44.1" reference="R1048" />
    <constraint name="C1049" model="TKC" arity="2" scope="X16.1 X30.1" reference="R1049" />
    <constraint name="C1050" model="TKC" arity="2" scope="X5.1 X51.1" reference="R1050" />
    <constraint name="C1051" model="TKC" arity="2" scope="X22.1 X39.1" reference="R1051" />
    <constraint name="C1052" model="TKC" arity="2" scope="X19.1 X23.1" reference="R1052" />
    <constraint name="C1053" model="TKC" arity="2" scope="X40.1 X59.1" reference="R1053" />
    <constraint name="C1054" model="TKC" arity="2" scope="X23.1 X50.1" reference="R1054" />
    <constraint name="C1055" model="TKC" arity="2" scope="X51.1 X69.1" reference="R1055" />
    <constraint name="C1056" model="TKC" arity="2" scope="X5.1 X45.1" reference="R1056" />
    <constraint name="C1057" model="TKC" arity="2" scope="X3.1 X44.1" reference="R1057" />
    <constraint name="C1058" model="TKC" arity="2" scope="X59.1 X66.1" reference="R1058" />
    <constraint name="C1059" model="TKC" arity="2" scope="X46.1 X49.1" reference="R1059" />
    <constraint name="C1060" model="TKC" arity="2" scope="X11.1 X57.1" reference="R1060" />
    <constraint name="C1061" model="TKC" arity="2" scope="X43.1 X57.1" reference="R1061" />
    <constraint name="C1062" model="TKC" arity="2" scope="X7.1 X14.1" reference="R1062" />
    <constraint name="C1063" model="TKC" arity="2" scope="X30.1 X46.1" reference="R1063" />
    <constraint name="C1064" model="TKC" arity="2" scope="X34.1 X65.1" reference="R1064" />
    <constraint name="C1065" model="TKC" arity="2" scope="X28.1 X29.1" reference="R1065" />
    <constraint name="C1066" model="TKC" arity="2" scope="X14.1 X68.1" reference="R1066" />
    <constraint name="C1067" model="TKC" arity="2" scope="X6.1 X16.1" reference="R1067" />
    <constraint name="C1068" model="TKC" arity="2" scope="X64.1 X70.1" reference="R1068" />
    <constraint name="C1069" model="TKC" arity="2" scope="X1.1 X31.1" reference="R1069" />
    <constraint name="C1070" model="TKC" arity="2" scope="X7.1 X46.1" reference="R1070" />
    <constraint name="C1071" model="TKC" arity="2" scope="X38.1 X48.1" reference="R1071" />
    <constraint name="C1072" model="TKC" arity="2" scope="X9.1 X21.1" reference="R1072" />
    <constraint name="C1073" model="TKC" arity="2" scope="X11.1 X43.1" reference="R1073" />
    <constraint name="C1074" model="TKC" arity="2" scope="X5.1 X37.1" reference="R1074" />
    <constraint name="C1075" model="TKC" arity="2" scope="X21.1 X58.1" reference="R1075" />
    <constraint name="C1076" model="TKC" arity="2" scope="X32.1 X65.1" reference="R1076" />
    <constraint name="C1077" model="TKC" arity="2" scope="X17.1 X18.1" reference="R1077" />
    <constraint name="C1078" model="TKC" arity="2" scope="X1.1 X70.1" reference="R1078" />
    <constraint name="C1079" model="TKC" arity="2" scope="X49.1 X66.1" reference="R1079" />
    <constraint name="C1080" model="TKC" arity="2" scope="X18.1 X32.1" reference="R1080" />
    <constraint name="C1081" model="TKC" arity="2" scope="X4.1 X33.1" reference="R1081" />
    <constraint name="C1082" model="TKC" arity="2" scope="X30.1 X33.1" reference="R1082" />
    <constraint name="C1083" model="TKC" arity="2" scope="X2.1 X3.1" reference="R1083" />
    <constraint name="C1084" model="TKC" arity="2" scope="X24.1 X50.1" reference="R1084" />
    <constraint name="C1085" model="TKC" arity="2" scope="X59.1 X67.1" reference="R1085" />
    <constraint name="C1086" model="TKC" arity="2" scope="X3.1 X30.1" reference="R1086" />
    <constraint name="C1087" model="TKC" arity="2" scope="X28.1 X62.1" reference="R1087" />
    <constraint name="C1088" model="TKC" arity="2" scope="X23.1 X35.1" reference="R1088" />
    <constraint name="C1089" model="TKC" arity="2" scope="X10.1 X22.1" reference="R1089" />
    <constraint name="C1090" model="TKC" arity="2" scope="X43.1 X60.1" reference="R1090" />
    <constraint name="C1091" model="TKC" arity="2" scope="X28.1 X48.1" reference="R1091" />
    <constraint name="C1092" model="TKC" arity="2" scope="X57.1 X65.1" reference="R1092" />
    <constraint name="C1093" model="TKC" arity="2" scope="X15.1 X38.1" reference="R1093" />
    <constraint name="C1094" model="TKC" arity="2" scope="X30.1 X37.1" reference="R1094" />
    <constraint name="C1095" model="TKC" arity="2" scope="X9.1 X20.1" reference="R1095" />
    <constraint name="C1096" model="TKC" arity="2" scope="X17.1 X34.1" reference="R1096" />
    <constraint name="C1097" model="TKC" arity="2" scope="X22.1 X23.1" reference="R1097" />
    <constraint name="C1098" model="TKC" arity="2" scope="X16.1 X54.1" reference="R1098" />
    <constraint name="C1099" model="TKC" arity="2" scope="X30.1 X54.1" reference="R1099" />
    <constraint name="C1100" model="TKC" arity="2" scope="X30.1 X47.1" reference="R1100" />
    <constraint name="C1101" model="TKC" arity="2" scope="X13.1 X14.1" reference="R1101" />
    <constraint name="C1102" model="TKC" arity="2" scope="X24.1 X44.1" reference="R1102" />
    <constraint name="C1103" model="TKC" arity="2" scope="X49.1 X64.1" reference="R1103" />
    <constraint name="C1104" model="TKC" arity="2" scope="X28.1 X44.1" reference="R1104" />
    <constraint name="C1105" model="TKC" arity="2" scope="X63.1 X65.1" reference="R1105" />
    <constraint name="C1106" model="TKC" arity="2" scope="X21.1 X25.1" reference="R1106" />
    <constraint name="C1107" model="TKC" arity="2" scope="X33.1 X65.1" reference="R1107" />
    <constraint name="C1108" model="TKC" arity="2" scope="X11.1 X67.1" reference="R1108" />
    <constraint name="C1109" model="TKC" arity="2" scope="X29.1 X31.1" reference="R1109" />
    <constraint name="C1110" model="TKC" arity="2" scope="X10.1 X11.1" reference="R1110" />
    <constraint name="C1111" model="TKC" arity="2" scope="X26.1 X65.1" reference="R1111" />
    <constraint name="C1112" model="TKC" arity="2" scope="X6.1 X64.1" reference="R1112" />
    <constraint name="C1113" model="TKC" arity="2" scope="X2.1 X4.1" reference="R1113" />
    <constraint name="C1114" model="TKC" arity="2" scope="X22.1 X58.1" reference="R1114" />
    <constraint name="C1115" model="TKC" arity="2" scope="X47.1 X63.1" reference="R1115" />
    <constraint name="C1116" model="TKC" arity="2" scope="X7.1 X66.1" reference="R1116" />
    <constraint name="C1117" model="TKC" arity="2" scope="X10.1 X20.1" reference="R1117" />
    <constraint name="C1118" model="TKC" arity="2" scope="X9.1 X45.1" reference="R1118" />
    <constraint name="C1119" model="TKC" arity="2" scope="X24.1 X46.1" reference="R1119" />
    <constraint name="C1120" model="TKC" arity="2" scope="X13.1 X30.1" reference="R1120" />
    <constraint name="C1121" model="TKC" arity="2" scope="X40.1 X46.1" reference="R1121" />
    <constraint name="C1122" model="TKC" arity="2" scope="X27.1 X30.1" reference="R1122" />
    <constraint name="C1123" model="TKC" arity="2" scope="X24.1 X42.1" reference="R1123" />
    <constraint name="C1124" model="TKC" arity="2" scope="X11.1 X26.1" reference="R1124" />
    <constraint name="C1125" model="TKC" arity="2" scope="X49.1 X57.1" reference="R1125" />
    <constraint name="C1126" model="TKC" arity="2" scope="X33.1 X54.1" reference="R1126" />
    <constraint name="C1127" model="TKC" arity="2" scope="X15.1 X60.1" reference="R1127" />
    <constraint name="C1128" model="TKC" arity="2" scope="X23.1 X25.1" reference="R1128" />
    <constraint name="C1129" model="TKC" arity="2" scope="X28.1 X43.1" reference="R1129" />
    <constraint name="C1130" model="TKC" arity="2" scope="X10.1 X38.1" reference="R1130" />
    <constraint name="C1131" model="TKC" arity="2" scope="X17.1 X28.1" reference="R1131" />
    <constraint name="C1132" model="TKC" arity="2" scope="X15.1 X34.1" reference="R1132" />
    <constraint name="C1133" model="TKC" arity="2" scope="X6.1 X39.1" reference="R1133" />
    <constraint name="C1134" model="TKC" arity="2" scope="X39.1 X48.1" reference="R1134" />
    <constraint name="C1135" model="TKC" arity="2" scope="X12.1 X65.1" reference="R1135" />
    <constraint name="C1136" model="TKC" arity="2" scope="X42.1 X60.1" reference="R1136" />
    <constraint name="C1137" model="TKC" arity="2" scope="X2.1 X34.1" reference="R1137" />
    <constraint name="C1138" model="TKC" arity="2" scope="X12.1 X34.1" reference="R1138" />
    <constraint name="C1139" model="TKC" arity="2" scope="X13.1 X22.1" reference="R1139" />
    <constraint name="C1140" model="TKC" arity="2" scope="X2.1 X13.1" reference="R1140" />
    <constraint name="C1141" model="TKC" arity="2" scope="X7.1 X18.1" reference="R1141" />
    <constraint name="C1142" model="TKC" arity="2" scope="X52.1 X67.1" reference="R1142" />
    <constraint name="C1143" model="TKC" arity="2" scope="X20.1 X39.1" reference="R1143" />
    <constraint name="C1144" model="TKC" arity="2" scope="X3.1 X33.1" reference="R1144" />
    <constraint name="C1145" model="TKC" arity="2" scope="X45.1 X54.1" reference="R1145" />
    <constraint name="C1146" model="TKC" arity="2" scope="X12.1 X44.1" reference="R1146" />
    <constraint name="C1147" model="TKC" arity="2" scope="X12.1 X50.1" reference="R1147" />
    <constraint name="C1148" model="TKC" arity="2" scope="X10.1 X51.1" reference="R1148" />
    <constraint name="C1149" model="TKC" arity="2" scope="X54.1 X67.1" reference="R1149" />
    <constraint name="C1150" model="TKC" arity="2" scope="X39.1 X45.1" reference="R1150" />
    <constraint name="C1151" model="TKC" arity="2" scope="X27.1 X39.1" reference="R1151" />
    <constraint name="C1152" model="TKC" arity="2" scope="X7.1 X20.1" reference="R1152" />
    <constraint name="C1153" model="TKC" arity="2" scope="X6.1 X19.1" reference="R1153" />
    <constraint name="C1154" model="TKC" arity="2" scope="X22.1 X49.1" reference="R1154" />
    <constraint name="C1155" model="TKC" arity="2" scope="X33.1 X69.1" reference="R1155" />
    <constraint name="C1156" model="TKC" arity="2" scope="X27.1 X63.1" reference="R1156" />
    <constraint name="C1157" model="TKC" arity="2" scope="X42.1 X47.1" reference="R1157" />
    <constraint name="C1158" model="TKC" arity="2" scope="X6.1 X59.1" reference="R1158" />
    <constraint name="C1159" model="TKC" arity="2" scope="X2.1 X35.1" reference="R1159" />
    <constraint name="C1160" model="TKC" arity="2" scope="X41.1 X50.1" reference="R1160" />
    <constraint name="C1161" model="TKC" arity="2" scope="X6.1 X24.1" reference="R1161" />
    <constraint name="C1162" model="TKC" arity="2" scope="X33.1 X62.1" reference="R1162" />
    <constraint name="C1163" model="TKC" arity="2" scope="X51.1 X53.1" reference="R1163" />
    <constraint name="C1164" model="TKC" arity="2" scope="X29.1 X58.1" reference="R1164" />
    <constraint name="C1165" model="TKC" arity="2" scope="X4.1 X65.1" reference="R1165" />
    <constraint name="C1166" model="TKC" arity="2" scope="X31.1 X39.1" reference="R1166" />
    <constraint name="C1167" model="TKC" arity="2" scope="X7.1 X22.1" reference="R1167" />
    <constraint name="C1168" model="TKC" arity="2" scope="X29.1 X52.1" reference="R1168" />
    <constraint name="C1169" model="TKC" arity="2" scope="X49.1 X61.1" reference="R1169" />
    <constraint name="C1170" model="TKC" arity="2" scope="X6.1 X60.1" reference="R1170" />
    <constraint name="C1171" model="TKC" arity="2" scope="X18.1 X31.1" reference="R1171" />
    <constraint name="C1172" model="TKC" arity="2" scope="X48.1 X66.1" reference="R1172" />
    <constraint name="C1173" model="TKC" arity="2" scope="X56.1 X60.1" reference="R1173" />
    <constraint name="C1174" model="TKC" arity="2" scope="X23.1 X69.1" reference="R1174" />
    <constraint name="C1175" model="TKC" arity="2" scope="X12.1 X29.1" reference="R1175" />
    <constraint name="C1176" model="TKC" arity="2" scope="X31.1 X43.1" reference="R1176" />
    <constraint name="C1177" model="TKC" arity="2" scope="X42.1 X46.1" reference="R1177" />
    <constraint name="C1178" model="TKC" arity="2" scope="X29.1 X51.1" reference="R1178" />
    <constraint name="C1179" model="TKC" arity="2" scope="X9.1 X64.1" reference="R1179" />
    <constraint name="C1180" model="TKC" arity="2" scope="X5.1 X24.1" reference="R1180" />
    <constraint name="C1181" model="TKC" arity="2" scope="X2.1 X33.1" reference="R1181" />
    <constraint name="C1182" model="TKC" arity="2" scope="X15.1 X27.1" reference="R1182" />
    <constraint name="C1183" model="TKC" arity="2" scope="X50.1 X66.1" reference="R1183" />
    <constraint name="C1184" model="TKC" arity="2" scope="X12.1 X25.1" reference="R1184" />
    <constraint name="C1185" model="TKC" arity="2" scope="X7.1 X37.1" reference="R1185" />
    <constraint name="C1186" model="TKC" arity="2" scope="X42.1 X43.1" reference="R1186" />
    <constraint name="C1187" model="TKC" arity="2" scope="X2.1 X23.1" reference="R1187" />
    <constraint name="C1188" model="TKC" arity="2" scope="X49.1 X56.1" reference="R1188" />
    <constraint name="C1189" model="TKC" arity="2" scope="X19.1 X41.1" reference="R1189" />
    <constraint name="C1190" model="TKC" arity="2" scope="X13.1 X17.1" reference="R1190" />
    <constraint name="C1191" model="TKC" arity="2" scope="X14.1 X32.1" reference="R1191" />
    <constraint name="C1192" model="TKC" arity="2" scope="X18.1 X68.1" reference="R1192" />
    <constraint name="C1193" model="TKC" arity="2" scope="X6.1 X55.1" reference="R1193" />
    <constraint name="C1194" model="TKC" arity="2" scope="X12.1 X35.1" reference="R1194" />
    <constraint name="C1195" model="TKC" arity="2" scope="X23.1 X65.1" reference="R1195" />
    <constraint name="C1196" model="TKC" arity="2" scope="X11.1 X36.1" reference="R1196" />
    <constraint name="C1197" model="TKC" arity="2" scope="X1.1 X3.1" reference="R1197" />
    <constraint name="C1198" model="TKC" arity="2" scope="X19.1 X39.1" reference="R1198" />
    <constraint name="C1199" model="TKC" arity="2" scope="X32.1 X62.1" reference="R1199" />
    <constraint name="C1200" model="TKC" arity="2" scope="X25.1 X65.1" reference="R1200" />
    <constraint name="C1201" model="TKC" arity="2" scope="X56.1 X65.1" reference="R1201" />
    <constraint name="C1202" model="TKC" arity="2" scope="X11.1 X54.1" reference="R1202" />
    <constraint name="C1203" model="TKC" arity="2" scope="X20.1 X40.1" reference="R1203" />
    <constraint name="C1204" model="TKC" arity="2" scope="X19.1 X65.1" reference="R1204" />
    <constraint name="C1205" model="TKC" arity="2" scope="X25.1 X26.1" reference="R1205" />
    <constraint name="C1206" model="TKC" arity="2" scope="X6.1 X57.1" reference="R1206" />
    <constraint name="C1207" model="TKC" arity="2" scope="X16.1 X53.1" reference="R1207" />
    <constraint name="C1208" model="TKC" arity="2" scope="X27.1 X58.1" reference="R1208" />
    <constraint name="C1209" model="TKC" arity="2" scope="X16.1 X49.1" reference="R1209" />
    <constraint name="C1210" model="TKC" arity="2" scope="X30.1 X41.1" reference="R1210" />
    <constraint name="C1211" model="TKC" arity="2" scope="X38.1 X63.1" reference="R1211" />
    <constraint name="C1212" model="TKC" arity="2" scope="X19.1 X59.1" reference="R1212" />
    <constraint name="C1213" model="TKC" arity="2" scope="X50.1 X60.1" reference="R1213" />
    <constraint name="C1214" model="TKC" arity="2" scope="X54.1 X65.1" reference="R1214" />
    <constraint name="C1215" model="TKC" arity="2" scope="X35.1 X38.1" reference="R1215" />
    <constraint name="C1216" model="TKC" arity="2" scope="X21.1 X68.1" reference="R1216" />
    <constraint name="C1217" model="TKC" arity="2" scope="X39.1 X42.1" reference="R1217" />
    <constraint name="C1218" model="TKC" arity="2" scope="X4.1 X23.1" reference="R1218" />
    <constraint name="C1219" model="TKC" arity="2" scope="X6.1 X66.1" reference="R1219" />
    <constraint name="C1220" model="TKC" arity="2" scope="X13.1 X52.1" reference="R1220" />
    <constraint name="C1221" model="TKC" arity="2" scope="X15.1 X53.1" reference="R1221" />
    <constraint name="C1222" model="TKC" arity="2" scope="X2.1 X29.1" reference="R1222" />
    <constraint name="C1223" model="TKC" arity="2" scope="X42.1 X50.1" reference="R1223" />
    <constraint name="C1224" model="TKC" arity="2" scope="X26.1 X49.1" reference="R1224" />
    <constraint name="C1225" model="TKC" arity="2" scope="X49.1 X67.1" reference="R1225" />
    <constraint name="C1226" model="TKC" arity="2" scope="X34.1 X35.1" reference="R1226" />
    <constraint name="C1227" model="TKC" arity="2" scope="X16.1 X52.1" reference="R1227" />
    <constraint name="C1228" model="TKC" arity="2" scope="X6.1 X45.1" reference="R1228" />
    <constraint name="C1229" model="TKC" arity="2" scope="X8.1 X14.1" reference="R1229" />
    <constraint name="C1230" model="TKC" arity="2" scope="X15.1 X51.1" reference="R1230" />
    <constraint name="C1231" model="TKC" arity="2" scope="X16.1 X18.1" reference="R1231" />
    <constraint name="C1232" model="TKC" arity="2" scope="X16.1 X59.1" reference="R1232" />
    <constraint name="C1233" model="TKC" arity="2" scope="X1.1 X50.1" reference="R1233" />
    <constraint name="C1234" model="TKC" arity="2" scope="X20.1 X68.1" reference="R1234" />
    <constraint name="C1235" model="TKC" arity="2" scope="X56.1 X64.1" reference="R1235" />
    <constraint name="C1236" model="TKC" arity="2" scope="X56.1 X70.1" reference="R1236" />
    <constraint name="C1237" model="TKC" arity="2" scope="X40.1 X50.1" reference="R1237" />
    <constraint name="C1238" model="TKC" arity="2" scope="X12.1 X49.1" reference="R1238" />
    <constraint name="C1239" model="TKC" arity="2" scope="X36.1 X67.1" reference="R1239" />
    <constraint name="C1240" model="TKC" arity="2" scope="X11.1 X50.1" reference="R1240" />
    <constraint name="C1241" model="TKC" arity="2" scope="X8.1 X65.1" reference="R1241" />
    <constraint name="C1242" model="TKC" arity="2" scope="X28.1 X58.1" reference="R1242" />
    <constraint name="C1243" model="TKC" arity="2" scope="X8.1 X12.1" reference="R1243" />
    <constraint name="C1244" model="TKC" arity="2" scope="X3.1 X28.1" reference="R1244" />
    <constraint name="C1245" model="TKC" arity="2" scope="X18.1 X57.1" reference="R1245" />
    <constraint name="C1246" model="TKC" arity="2" scope="X31.1 X54.1" reference="R1246" />
    <constraint name="C1247" model="TKC" arity="2" scope="X26.1 X69.1" reference="R1247" />
    <constraint name="C1248" model="TKC" arity="2" scope="X38.1 X59.1" reference="R1248" />
    <constraint name="C1249" model="TKC" arity="2" scope="X12.1 X30.1" reference="R1249" />
    <constraint name="C1250" model="TKC" arity="2" scope="X2.1 X51.1" reference="R1250" />
    <constraint name="C1251" model="TKC" arity="2" scope="X29.1 X44.1" reference="R1251" />
    <constraint name="C1252" model="TKC" arity="2" scope="X10.1 X40.1" reference="R1252" />
    <constraint name="C1253" model="TKC" arity="2" scope="X18.1 X48.1" reference="R1253" />
    <constraint name="C1254" model="TKC" arity="2" scope="X2.1 X31.1" reference="R1254" />
    <constraint name="C1255" model="TKC" arity="2" scope="X3.1 X8.1" reference="R1255" />
    <constraint name="C1256" model="TKC" arity="2" scope="X5.1 X65.1" reference="R1256" />
    <constraint name="C1257" model="TKC" arity="2" scope="X51.1 X64.1" reference="R1257" />
    <constraint name="C1258" model="TKC" arity="2" scope="X15.1 X36.1" reference="R1258" />
    <constraint name="C1259" model="TKC" arity="2" scope="X57.1 X64.1" reference="R1259" />
    <constraint name="C1260" model="TKC" arity="2" scope="X24.1 X32.1" reference="R1260" />
    <constraint name="C1261" model="TKC" arity="2" scope="X36.1 X68.1" reference="R1261" />
    <constraint name="C1262" model="TKC" arity="2" scope="X36.1 X65.1" reference="R1262" />
    <constraint name="C1263" model="TKC" arity="2" scope="X34.1 X37.1" reference="R1263" />
    <constraint name="C1264" model="TKC" arity="2" scope="X7.1 X68.1" reference="R1264" />
    <constraint name="C1265" model="TKC" arity="2" scope="X6.1 X36.1" reference="R1265" />
    <constraint name="C1266" model="TKC" arity="2" scope="X50.1 X59.1" reference="R1266" />
    <constraint name="C1267" model="TKC" arity="2" scope="X7.1 X57.1" reference="R1267" />
    <constraint name="C1268" model="TKC" arity="2" scope="X11.1 X18.1" reference="R1268" />
    <constraint name="C1269" model="TKC" arity="2" scope="X52.1 X65.1" reference="R1269" />
    <constraint name="C1270" model="TKC" arity="2" scope="X6.1 X67.1" reference="R1270" />
    <constraint name="C1271" model="TKC" arity="2" scope="X39.1 X49.1" reference="R1271" />
    <constraint name="C1272" model="TKC" arity="2" scope="X9.1 X70.1" reference="R1272" />
    <constraint name="C1273" model="TKC" arity="2" scope="X23.1 X68.1" reference="R1273" />
    <constraint name="C1274" model="TKC" arity="2" scope="X27.1 X41.1" reference="R1274" />
    <constraint name="C1275" model="TKC" arity="2" scope="X5.1 X38.1" reference="R1275" />
    <constraint name="C1276" model="TKC" arity="2" scope="X40.1 X61.1" reference="R1276" />
    <constraint name="C1277" model="TKC" arity="2" scope="X30.1 X40.1" reference="R1277" />
    <constraint name="C1278" model="TKC" arity="2" scope="X45.1 X64.1" reference="R1278" />
    <constraint name="C1279" model="TKC" arity="2" scope="X5.1 X29.1" reference="R1279" />
    <constraint name="C1280" model="TKC" arity="2" scope="X16.1 X32.1" reference="R1280" />
    <constraint name="C1281" model="TKC" arity="2" scope="X11.1 X69.1" reference="R1281" />
    <constraint name="C1282" model="TKC" arity="2" scope="X8.1 X41.1" reference="R1282" />
    <constraint name="C1283" model="TKC" arity="2" scope="X3.1 X37.1" reference="R1283" />
    <constraint name="C1284" model="TKC" arity="2" scope="X26.1 X30.1" reference="R1284" />
    <constraint name="C1285" model="TKC" arity="2" scope="X13.1 X37.1" reference="R1285" />
    <constraint name="C1286" model="TKC" arity="2" scope="X43.1 X46.1" reference="R1286" />
    <constraint name="C1287" model="TKC" arity="2" scope="X4.1 X41.1" reference="R1287" />
    <constraint name="C1288" model="TKC" arity="2" scope="X43.1 X62.1" reference="R1288" />
    <constraint name="C1289" model="TKC" arity="2" scope="X2.1 X38.1" reference="R1289" />
    <constraint name="C1290" model="TKC" arity="2" scope="X36.1 X48.1" reference="R1290" />
    <constraint name="C1291" model="TKC" arity="2" scope="X24.1 X43.1" reference="R1291" />
    <constraint name="C1292" model="TKC" arity="2" scope="X6.1 X35.1" reference="R1292" />
    <constraint name="C1293" model="TKC" arity="2" scope="X14.1 X19.1" reference="R1293" />
    <constraint name="C1294" model="TKC" arity="2" scope="X19.1 X62.1" reference="R1294" />
    <constraint name="C1295" model="TKC" arity="2" scope="X24.1 X37.1" reference="R1295" />
    <constraint name="C1296" model="TKC" arity="2" scope="X11.1 X16.1" reference="R1296" />
    <constraint name="C1297" model="TKC" arity="2" scope="X20.1 X22.1" reference="R1297" />
    <constraint name="C1298" model="TKC" arity="2" scope="X27.1 X34.1" reference="R1298" />
    <constraint name="C1299" model="TKC" arity="2" scope="X20.1 X57.1" reference="R1299" />
    <constraint name="C1300" model="TKC" arity="2" scope="X49.1 X52.1" reference="R1300" />
    <constraint name="C1301" model="TKC" arity="2" scope="X29.1 X30.1" reference="R1301" />
    <constraint name="C1302" model="TKC" arity="2" scope="X2.1 X58.1" reference="R1302" />
    <constraint name="C1303" model="TKC" arity="2" scope="X62.1 X67.1" reference="R1303" />
    <constraint name="C1304" model="TKC" arity="2" scope="X62.1 X64.1" reference="R1304" />
    <constraint name="C1305" model="TKC" arity="2" scope="X21.1 X43.1" reference="R1305" />
    <constraint name="C1306" model="TKC" arity="2" scope="X18.1 X30.1" reference="R1306" />
    <constraint name="C1307" model="TKC" arity="2" scope="X16.1 X20.1" reference="R1307" />
    <constraint name="C1308" model="TKC" arity="2" scope="X29.1 X43.1" reference="R1308" />
    <constraint name="C1309" model="TKC" arity="2" scope="X1.1 X25.1" reference="R1309" />
    <constraint name="C1310" model="TKC" arity="2" scope="X42.1 X49.1" reference="R1310" />
    <constraint name="C1311" model="TKC" arity="2" scope="X4.1 X58.1" reference="R1311" />
    <constraint name="C1312" model="TKC" arity="2" scope="X31.1 X51.1" reference="R1312" />
    <constraint name="C1313" model="TKC" arity="2" scope="X34.1 X70.1" reference="R1313" />
    <constraint name="C1314" model="TKC" arity="2" scope="X1.1 X59.1" reference="R1314" />
    <constraint name="C1315" model="TKC" arity="2" scope="X19.1 X44.1" reference="R1315" />
    <constraint name="C1316" model="TKC" arity="2" scope="X65.1 X66.1" reference="R1316" />
    <constraint name="C1317" model="TKC" arity="2" scope="X45.1 X61.1" reference="R1317" />
    <constraint name="C1318" model="TKC" arity="2" scope="X22.1 X61.1" reference="R1318" />
    <constraint name="C1319" model="TKC" arity="2" scope="X21.1 X55.1" reference="R1319" />
    <constraint name="C1320" model="TKC" arity="2" scope="X31.1 X47.1" reference="R1320" />
    <constraint name="C1321" model="TKC" arity="2" scope="X1.1 X64.1" reference="R1321" />
    <constraint name="C1322" model="TKC" arity="2" scope="X38.1 X44.1" reference="R1322" />
    <constraint name="C1323" model="TKC" arity="2" scope="X63.1 X67.1" reference="R1323" />
    <constraint name="C1324" model="TKC" arity="2" scope="X41.1 X45.1" reference="R1324" />
    <constraint name="C1325" model="TKC" arity="2" scope="X42.1 X51.1" reference="R1325" />
    <constraint name="C1326" model="TKC" arity="2" scope="X7.1 X51.1" reference="R1326" />
    <constraint name="C1327" model="TKC" arity="2" scope="X1.1 X61.1" reference="R1327" />
    <constraint name="C1328" model="TKC" arity="2" scope="X16.1 X26.1" reference="R1328" />
    <constraint name="C1329" model="TKC" arity="2" scope="X46.1 X67.1" reference="R1329" />
    <constraint name="C1330" model="TKC" arity="2" scope="X9.1 X51.1" reference="R1330" />
    <constraint name="C1331" model="TKC" arity="2" scope="X24.1 X70.1" reference="R1331" />
    <constraint name="C1332" model="TKC" arity="2" scope="X18.1 X53.1" reference="R1332" />
    <constraint name="C1333" model="TKC" arity="2" scope="X18.1 X24.1" reference="R1333" />
    <constraint name="C1334" model="TKC" arity="2" scope="X47.1 X66.1" reference="R1334" />
    <constraint name="C1335" model="TKC" arity="2" scope="X8.1 X59.1" reference="R1335" />
    <constraint name="C1336" model="TKC" arity="2" scope="X28.1 X40.1" reference="R1336" />
    <constraint name="C1337" model="TKC" arity="2" scope="X36.1 X40.1" reference="R1337" />
    <constraint name="C1338" model="TKC" arity="2" scope="X19.1 X36.1" reference="R1338" />
    <constraint name="C1339" model="TKC" arity="2" scope="X1.1 X60.1" reference="R1339" />
    <constraint name="C1340" model="TKC" arity="2" scope="X23.1 X42.1" reference="R1340" />
    <constraint name="C1341" model="TKC" arity="2" scope="X2.1 X28.1" reference="R1341" />
    <constraint name="C1342" model="TKC" arity="2" scope="X31.1 X53.1" reference="R1342" />
    <constraint name="C1343" model="TKC" arity="2" scope="X27.1 X57.1" reference="R1343" />
    <constraint name="C1344" model="TKC" arity="2" scope="X52.1 X70.1" reference="R1344" />
    <constraint name="C1345" model="TKC" arity="2" scope="X16.1 X69.1" reference="R1345" />
    <constraint name="C1346" model="TKC" arity="2" scope="X35.1 X53.1" reference="R1346" />
    <constraint name="C1347" model="TKC" arity="2" scope="X18.1 X26.1" reference="R1347" />
    <constraint name="C1348" model="TKC" arity="2" scope="X8.1 X16.1" reference="R1348" />
    <constraint name="C1349" model="TKC" arity="2" scope="X8.1 X68.1" reference="R1349" />
    <constraint name="C1350" model="TKC" arity="2" scope="X30.1 X62.1" reference="R1350" />
    <constraint name="C1351" model="TKC" arity="2" scope="X23.1 X44.1" reference="R1351" />
    <constraint name="C1352" model="TKC" arity="2" scope="X12.1 X58.1" reference="R1352" />
    <constraint name="C1353" model="TKC" arity="2" scope="X37.1 X41.1" reference="R1353" />
    <constraint name="C1354" model="TKC" arity="2" scope="X14.1 X52.1" reference="R1354" />
    <constraint name="C1355" model="TKC" arity="2" scope="X44.1 X48.1" reference="R1355" />
    <constraint name="C1356" model="TKC" arity="2" scope="X18.1 X69.1" reference="R1356" />
    <constraint name="C1357" model="TKC" arity="2" scope="X43.1 X70.1" reference="R1357" />
    <constraint name="C1358" model="TKC" arity="2" scope="X58.1 X60.1" reference="R1358" />
    <constraint name="C1359" model="TKC" arity="2" scope="X28.1 X46.1" reference="R1359" />
    <constraint name="C1360" model="TKC" arity="2" scope="X43.1 X44.1" reference="R1360" />
    <constraint name="C1361" model="TKC" arity="2" scope="X13.1 X47.1" reference="R1361" />
    <constraint name="C1362" model="TKC" arity="2" scope="X4.1 X47.1" reference="R1362" />
    <constraint name="C1363" model="TKC" arity="2" scope="X27.1 X56.1" reference="R1363" />
    <constraint name="C1364" model="TKC" arity="2" scope="X32.1 X33.1" reference="R1364" />
    <constraint name="C1365" model="TKC" arity="2" scope="X24.1 X55.1" reference="R1365" />
    <constraint name="C1366" model="TKC" arity="2" scope="X4.1 X57.1" reference="R1366" />
    <constraint name="C1367" model="TKC" arity="2" scope="X48.1 X51.1" reference="R1367" />
    <constraint name="C1368" model="TKC" arity="2" scope="X60.1 X63.1" reference="R1368" />
    <constraint name="C1369" model="TKC" arity="2" scope="X22.1 X48.1" reference="R1369" />
    <constraint name="C1370" model="TKC" arity="2" scope="X36.1 X63.1" reference="R1370" />
    <constraint name="C1371" model="TKC" arity="2" scope="X9.1 X40.1" reference="R1371" />
    <constraint name="C1372" model="TKC" arity="2" scope="X11.1 X41.1" reference="R1372" />
    <constraint name="C1373" model="TKC" arity="2" scope="X19.1 X35.1" reference="R1373" />
    <constraint name="C1374" model="TKC" arity="2" scope="X29.1 X54.1" reference="R1374" />
    <constraint name="C1375" model="TKC" arity="2" scope="X54.1 X69.1" reference="R1375" />
    <constraint name="C1376" model="TKC" arity="2" scope="X16.1 X55.1" reference="R1376" />
    <constraint name="C1377" model="TKC" arity="2" scope="X42.1 X56.1" reference="R1377" />
    <constraint name="C1378" model="TKC" arity="2" scope="X22.1 X33.1" reference="R1378" />
    <constraint name="C1379" model="TKC" arity="2" scope="X40.1 X68.1" reference="R1379" />
    <constraint name="C1380" model="TKC" arity="2" scope="X25.1 X49.1" reference="R1380" />
    <constraint name="C1381" model="TKC" arity="2" scope="X52.1 X58.1" reference="R1381" />
    <constraint name="C1382" model="TKC" arity="2" scope="X17.1 X30.1" reference="R1382" />
    <constraint name="C1383" model="TKC" arity="2" scope="X7.1 X11.1" reference="R1383" />
    <constraint name="C1384" model="TKC" arity="2" scope="X12.1 X38.1" reference="R1384" />
    <constraint name="C1385" model="TKC" arity="2" scope="X24.1 X61.1" reference="R1385" />
    <constraint name="C1386" model="TKC" arity="2" scope="X19.1 X69.1" reference="R1386" />
    <constraint name="C1387" model="TKC" arity="2" scope="X4.1 X34.1" reference="R1387" />
    <constraint name="C1388" model="TKC" arity="2" scope="X6.1 X54.1" reference="R1388" />
    <constraint name="C1389" model="TKC" arity="2" scope="X45.1 X47.1" reference="R1389" />
    <constraint name="C1390" model="TKC" arity="2" scope="X24.1 X56.1" reference="R1390" />
    <constraint name="C1391" model="TKC" arity="2" scope="X35.1 X43.1" reference="R1391" />
    <constraint name="C1392" model="TKC" arity="2" scope="X48.1 X60.1" reference="R1392" />
    <constraint name="C1393" model="TKC" arity="2" scope="X38.1 X50.1" reference="R1393" />
    <constraint name="C1394" model="TKC" arity="2" scope="X29.1 X59.1" reference="R1394" />
    <constraint name="C1395" model="TKC" arity="2" scope="X12.1 X43.1" reference="R1395" />
    <constraint name="C1396" model="TKC" arity="2" scope="X34.1 X38.1" reference="R1396" />
    <constraint name="C1397" model="TKC" arity="2" scope="X21.1 X57.1" reference="R1397" />
    <constraint name="C1398" model="TKC" arity="2" scope="X16.1 X23.1" reference="R1398" />
    <constraint name="C1399" model="TKC" arity="2" scope="X27.1 X47.1" reference="R1399" />
    <constraint name="C1400" model="TKC" arity="2" scope="X50.1 X64.1" reference="R1400" />
    <constraint name="C1401" model="TKC" arity="2" scope="X25.1 X33.1" reference="R1401" />
    <constraint name="C1402" model="TKC" arity="2" scope="X22.1 X28.1" reference="R1402" />
    <constraint name="C1403" model="TKC" arity="2" scope="X23.1 X61.1" reference="R1403" />
    <constraint name="C1404" model="TKC" arity="2" scope="X9.1 X59.1" reference="R1404" />
    <constraint name="C1405" model="TKC" arity="2" scope="X27.1 X62.1" reference="R1405" />
    <constraint name="C1406" model="TKC" arity="2" scope="X19.1 X66.1" reference="R1406" />
    <constraint name="C1407" model="TKC" arity="2" scope="X13.1 X38.1" reference="R1407" />
    <constraint name="C1408" model="TKC" arity="2" scope="X4.1 X14.1" reference="R1408" />
    <constraint name="C1409" model="TKC" arity="2" scope="X11.1 X46.1" reference="R1409" />
    <constraint name="C1410" model="TKC" arity="2" scope="X52.1 X57.1" reference="R1410" />
    <constraint name="C1411" model="TKC" arity="2" scope="X30.1 X45.1" reference="R1411" />
    <constraint name="C1412" model="TKC" arity="2" scope="X26.1 X43.1" reference="R1412" />
    <constraint name="C1413" model="TKC" arity="2" scope="X6.1 X42.1" reference="R1413" />
    <constraint name="C1414" model="TKC" arity="2" scope="X15.1 X66.1" reference="R1414" />
    <constraint name="C1415" model="TKC" arity="2" scope="X10.1 X45.1" reference="R1415" />
    <constraint name="C1416" model="TKC" arity="2" scope="X44.1 X51.1" reference="R1416" />
    <constraint name="C1417" model="TKC" arity="2" scope="X26.1 X63.1" reference="R1417" />
    <constraint name="C1418" model="TKC" arity="2" scope="X30.1 X69.1" reference="R1418" />
    <constraint name="C1419" model="TKC" arity="2" scope="X13.1 X64.1" reference="R1419" />
    <constraint name="C1420" model="TKC" arity="2" scope="X53.1 X60.1" reference="R1420" />
    <constraint name="C1421" model="TKC" arity="2" scope="X4.1 X59.1" reference="R1421" />
    <constraint name="C1422" model="TKC" arity="2" scope="X5.1 X16.1" reference="R1422" />
    <constraint name="C1423" model="TKC" arity="2" scope="X27.1 X40.1" reference="R1423" />
    <constraint name="C1424" model="TKC" arity="2" scope="X28.1 X67.1" reference="R1424" />
    <constraint name="C1425" model="TKC" arity="2" scope="X4.1 X5.1" reference="R1425" />
    <constraint name="C1426" model="TKC" arity="2" scope="X30.1 X70.1" reference="R1426" />
    <constraint name="C1427" model="TKC" arity="2" scope="X18.1 X20.1" reference="R1427" />
    <constraint name="C1428" model="TKC" arity="2" scope="X41.1 X69.1" reference="R1428" />
    <constraint name="C1429" model="TKC" arity="2" scope="X55.1 X58.1" reference="R1429" />
    <constraint name="C1430" model="TKC" arity="2" scope="X67.1 X70.1" reference="R1430" />
    <constraint name="C1431" model="TKC" arity="2" scope="X39.1 X53.1" reference="R1431" />
    <constraint name="C1432" model="TKC" arity="2" scope="X53.1 X56.1" reference="R1432" />
    <constraint name="C1433" model="TKC" arity="2" scope="X42.1 X68.1" reference="R1433" />
    <constraint name="C1434" model="TKC" arity="2" scope="X14.1 X45.1" reference="R1434" />
    <constraint name="C1435" model="TKC" arity="2" scope="X4.1 X60.1" reference="R1435" />
    <constraint name="C1436" model="TKC" arity="2" scope="X5.1 X46.1" reference="R1436" />
    <constraint name="C1437" model="TKC" arity="2" scope="X30.1 X36.1" reference="R1437" />
    <constraint name="C1438" model="TKC" arity="2" scope="X39.1 X57.1" reference="R1438" />
    <constraint name="C1439" model="TKC" arity="2" scope="X9.1 X22.1" reference="R1439" />
    <constraint name="C1440" model="TKC" arity="2" scope="X34.1 X51.1" reference="R1440" />
    <constraint name="C1441" model="TKC" arity="2" scope="X21.1 X51.1" reference="R1441" />
    <constraint name="C1442" model="TKC" arity="2" scope="X7.1 X70.1" reference="R1442" />
    <constraint name="C1443" model="TKC" arity="2" scope="X34.1 X66.1" reference="R1443" />
    <constraint name="C1444" model="TKC" arity="2" scope="X9.1 X69.1" reference="R1444" />
    <constraint name="C1445" model="TKC" arity="2" scope="X14.1 X43.1" reference="R1445" />
    <constraint name="C1446" model="TKC" arity="2" scope="X3.1 X55.1" reference="R1446" />
    <constraint name="C1447" model="TKC" arity="2" scope="X1.1 X51.1" reference="R1447" />
    <constraint name="C1448" model="TKC" arity="2" scope="X9.1 X42.1" reference="R1448" />
  </constraints>
  <relations nbRelations="1449">
    <relation name="R0" arity="2" nbTuples="100" semantics="soft" defaultCost="infinity">41 91:1 1|87 64:1 2|91 96:1 3|49 98:1 4|87 44:1 5|33 40:1 6|28 66:1 7|31 52:1 8|86 29:1 9|75 5:1 10|51 34:2 1|2 58:2 2|41 17:2 3|40 49:2 4|61 59:2 5|2 12:2 6|25 34:2 7|31 27:2 8|56 12:2 9|97 75:2 10|95 55:3 1|60 58:3 2|67 39:3 3|62 52:3 4|72 46:3 5|17 80:3 6|80 2:3 7|30 83:3 8|68 8:3 9|95 55:3 10|17 24:4 1|100 8:4 2|62 40:4 3|46 15:4 4|6 91:4 5|34 41:4 6|41 87:4 7|18 65:4 8|68 79:4 9|76 74:4 10|69 88:5 1|25 2:5 2|81 31:5 3|57 72:5 4|50 7:5 5|26 10:5 6|14 95:5 7|8 49:5 8|91 10:5 9|26 38:5 10|53 77:6 1|63 25:6 2|84 52:6 3|36 81:6 4|30 3:6 5|21 14:6 6|66 55:6 7|31 2:6 8|50 74:6 9|36 82:6 10|24 1:7 1|3 86:7 2|83 58:7 3|9 85:7 4|52 80:7 5|12 2:7 6|37 57:7 7|25 74:7 8|79 60:7 9|68 14:7 10|56 49:8 1|67 10:8 2|31 62:8 3|87 72:8 4|6 85:8 5|73 58:8 6|76 69:8 7|30 70:8 8|24 88:8 9|41 30:8 10|91 97:9 1|1 55:9 2|63 92:9 3|93 95:9 4|37 8:9 5|59 22:9 6|48 18:9 7|40 91:9 8|24 39:9 9|90 32:9 10|32 72:10 1|32 91:10 2|15 80:10 3|19 28:10 4|18 3:10 5|64 23:10 6|97 27:10 7|76 53:10 8|63 77:10 9|79 35:10 10</relation>
    <relation name="R1" arity="2" nbTuples="100" semantics="soft" defaultCost="infinity">16 92:1 1|41 77:1 2|20 37:1 3|99 58:1 4|50 46:1 5|29 2:1 6|56 60:1 7|58 6:1 8|77 16:1 9|98 94:1 10|51 36:2 1|31 26:2 2|58 83:2 3|73 61:2 4|83 22:2 5|73 75:2 6|36 43:2 7|41 75:2 8|46 49:2 9|22 87:2 10|25 15:3 1|55 17:3 2|42 98:3 3|29 72:3 4|51 22:3 5|32 81:3 6|71 46:3 7|3 39:3 8|43 85:3 9|59 66:3 10|91 64:4 1|7 53:4 2|16 89:4 3|30 58:4 4|21 31:4 5|33 60:4 6|74 20:4 7|80 56:4 8|22 71:4 9|27 33:4 10|27 81:5 1|85 21:5 2|72 35:5 3|75 37:5 4|10 35:5 5|45 28:5 6|16 98:5 7|43 12:5 8|40 43:5 9|82 63:5 10|57 28:6 1|39 15:6 2|48 72:6 3|98 99:6 4|36 48:6 5|44 73:6 6|79 12:6 7|90 27:6 8|90 10:6 9|35 42:6 10|41 28:7 1|20 42:7 2|5 39:7 3|83 73:7 4|45 11:7 5|67 2:7 6|2 25:7 7|2 29:7 8|73 30:7 9|30 8:7 10|12 58:8 1|3 100:8 2|63 97:8 3|59 84:8 4|40 54:8 5|44 11:8 6|99 79:8 7|9 41:8 8|14 2:8 9|6 33:8 10|36 34:9 1|68 61:9 2|76 31:9 3|34 21:9 4|17 52:9 5|2 39:9 6|62 81:9 7|8 56:9 8|42 25:9 9|6 61:9 10|69 32:10 1|42 57:10 2|7 79:10 3|58 10:10 4|17 13:10 5|36 87:10 6|26 48:10 7|20 26:10 8|45 97:10 9|14 79:10 10</relation>
    <relation name="R2" arity="2" nbTuples="100" semantics="soft" defaultCost="infinity">90 60:1 1|35 68:1 2|4 72:1 3|21 51:1 4|43 72:1 5|3 48:1 6|33 17:1 7|82 84:1 8|64 77:1 9|45 30:1 10|41 40:2 1|25 75:2 2|97 68:2 3|77 31:2 4|10 56:2 5|31 16:2 6|60 32:2 7|70 51:2 8|13 4:2 9|63 26:2 10|27 97:3 1|59 20:3 2|7 42:3 3|83 57:3 4|70 84:3 5|13 54:3 6|27 57:3 7|66 60:3 8|92 3:3 9|2 42:3 10|24 87:4 1|54 49:4 2|100 19:4 3|17 7:4 4|96 45:4 5|34 34:4 6|97 70:4 7|20 28:4 8|8 79:4 9|14 96:4 10|89 5:5 1|29 94:5 2|18 21:5 3|31 16:5 4|28 93:5 5|82 47:5 6|35 4:5 7|27 2:5 8|58 92:5 9|24 25:5 10|84 46:6 1|69 56:6 2|20 14:6 3|100 8:6 4|57 40:6 5|98 87:6 6|28 94:6 7|71 46:6 8|69 87:6 9|35 61:6 10|36 66:7 1|71 90:7 2|55 74:7 3|87 35:7 4|55 9:7 5|73 92:7 6|64 71:7 7|10 31:7 8|82 87:7 9|32 25:7 10|54 4:8 1|44 28:8 2|49 33:8 3|34 31:8 4|83 37:8 5|23 97:8 6|25 34:8 7|54 19:8 8|47 54:8 9|6 1:8 10|2 5:9 1|7 56:9 2|19 38:9 3|6 19:9 4|61 78:9 5|51 29:9 6|82 74:9 7|7 93:9 8|100 41:9 9|67 69:9 10|71 42:10 1|81 89:10 2|70 94:10 3|37 63:10 4|50 58:10 5|62 19:10 6|47 12:10 7|71 6:10 8|10 88:10 9|41 87:10 10</relation>
    <relation name="R3" arity="2" nbTuples="100" semantics="soft" defaultCost="infinity">32 31:1 1|89 50:1 2|43 46:1 3|63 26:1 4|71 1:1 5|33 67:1 6|38 41:1 7|74 56:1 8|27 74:1 9|64 30:1 10|15 44:2 1|34 84:2 2|44 4:2 3|90 77:2 4|68 89:2 5|78 16:2 6|92 94:2 7|12 9:2 8|6 20:2 9|19 55:2 10|80 18:3 1|90 47:3 2|99 56:3 3|11 1:3 4|72 89:3 5|58 37:3 6|75 33:3 7|17 93:3 8|51 63:3 9|60 83:3 10|21 49:4 1|42 39:4 2|13 98:4 3|68 55:4 4|90 23:4 5|46 32:4 6|80 98:4 7|3 83:4 8|7 21:4 9|31 52:4 10|65 29:5 1|86 58:5 2|35 45:5 3|68 98:5 4|49 71:5 5|74 79:5 6|40 68:5 7|14 1:5 8|17 47:5 9|64 30:5 10|68 60:6 1|31 6:6 2|89 55:6 3|80 75:6 4|21 43:6 5|14 41:6 6|41 74:6 7|50 99:6 8|94 67:6 9|76 89:6 10|86 30:7 1|67 34:7 2|16 6:7 3|58 41:7 4|78 52:7 5|76 57:7 6|97 97:7 7|62 8:7 8|55 41:7 9|27 43:7 10|87 85:8 1|21 97:8 2|22 26:8 3|3 3:8 4|82 42:8 5|54 94:8 6|50 5:8 7|90 46:8 8|55 80:8 9|72 9:8 10|50 75:9 1|69 53:9 2|74 57:9 3|32 70:9 4|30 99:9 5|38 45:9 6|51 73:9 7|56 69:9 8|55 74:9 9|88 72:9 10|31 84:10 1|59 9:10 2|62 91:10 3|4 71:10 4|3 84:10 5|63 95:10 6|16 4:10 7|56 69:10 8|13 53:10 9|73 67:10 10</relation>
    <relation name="R4" arity="2" nbTuples="100" semantics="soft" defaultCost="infinity">85 50:1 1|98 24:1 2|98 32:1 3|52 78:1 4|79 81:1 5|7 20:1 6|65 15:1 7|36 54:1 8|100 6:1 9|6 80:1 10|96 40:2 1|46 90:2 2|69 52:2 3|74 51:2 4|53 36:2 5|8 82:2 6|38 90:2 7|25 74:2 8|8 47:2 9|86 86:2 10|14 94:3 1|7 48:3 2|19 35:3 3|83 50:3 4|40 12:3 5|71 41:3 6|31 63:3 7|68 76:3 8|9 85:3 9|88 29:3 10|85 76:4 1|37 100:4 2|17 30:4 3|22 40:4 4|45 38:4 5|16 94:4 6|74 81:4 7|2 44:4 8|79 9:4 9|51 23:4 10|28 54:5 1|29 29:5 2|65 61:5 3|61 30:5 4|71 65:5 5|17 33:5 6|8 62:5 7|41 22:5 8|36 42:5 9|67 33:5 10|66 79:6 1|43 66:6 2|5 95:6 3|8 12:6 4|51 82:6 5|61 34:6 6|78 29:6 7|58 53:6 8|42 54:6 9|17 65:6 10|81 30:7 1|92 26:7 2|9 30:7 3|14 7:7 4|12 47:7 5|21 75:7 6|60 25:7 7|96 75:7 8|52 57:7 9|11 19:7 10|56 20:8 1|42 33:8 2|88 82:8 3|7 17:8 4|36 22:8 5|84 84:8 6|24 90:8 7|28 74:8 8|67 17:8 9|18 40:8 10|88 18:9 1|59 74:9 2|7 73:9 3|51 80:9 4|46 73:9 5|59 74:9 6|40 73:9 7|10 36:9 8|89 20:9 9|46 2:9 10|29 75:10 1|97 72:10 2|55 53:10 3|32 29:10 4|85 35:10 5|66 21:10 6|98 7:10 7|35 9:10 8|64 47:10 9|63 17:10 10</relation>
    <relation name="R5" arity="2" nbTuples="100" semantics="soft" defaultCost="infinity">18 65:1 1|76 26:1 2|23 69:1 3|54 33:1 4|13 58:1 5|33 71:1 6|5 50:1 7|23 1:1 8|19 74:1 9|30 44:1 10|42 77:2 1|28 84:2 2|48 9:2 3|63 59:2 4|77 2:2 5|30 28:2 6|42 38:2 7|1 92:2 8|64 23:2 9|56 13:2 10|91 87:3 1|15 2:3 2|81 33:3 3|39 68:3 4|5 28:3 5|19 14:3 6|73 44:3 7|61 37:3 8|23 34:3 9|28 44:3 10|16 63:4 1|83 6:4 2|92 63:4 3|58 9:4 4|51 83:4 5|37 19:4 6|71 64:4 7|48 47:4 8|46 3:4 9|32 54:4 10|25 10:5 1|48 34:5 2|76 95:5 3|69 29:5 4|21 16:5 5|18 91:5 6|37 81:5 7|96 66:5 8|40 92:5 9|46 7:5 10|24 88:6 1|28 29:6 2|64 34:6 3|44 12:6 4|43 2:6 5|20 10:6 6|9 62:6 7|15 94:6 8|40 27:6 9|78 42:6 10|8 45:7 1|88 36:7 2|67 18:7 3|22 47:7 4|61 91:7 5|49 9:7 6|10 68:7 7|55 57:7 8|15 70:7 9|44 63:7 10|62 38:8 1|11 67:8 2|41 16:8 3|5 86:8 4|100 74:8 5|50 7:8 6|7 22:8 7|39 36:8 8|15 53:8 9|61 32:8 10|80 5:9 1|86 63:9 2|97 47:9 3|70 85:9 4|98 44:9 5|14 62:9 6|66 98:9 7|67 72:9 8|1 77:9 9|33 47:9 10|18 40:10 1|8 43:10 2|99 35:10 3|32 21:10 4|11 20:10 5|43 95:10 6|31 45:10 7|67 86:10 8|21 93:10 9|84 16:10 10</relation>
    <relation name="R6" arity="2" nbTuples="100" semantics="soft" defaultCost="infinity">38 16:1 1|67 22:1 2|40 99:1 3|13 46:1 4|50 14:1 5|31 19:1 6|85 46:1 7|95 30:1 8|61 73:1 9|20 56:1 10|62 62:2 1|42 76:2 2|48 97:2 3|92 43:2 4|88 77:2 5|42 50:2 6|52 56:2 7|12 87:2 8|61 58:2 9|57 71:2 10|25 89:3 1|43 42:3 2|54 12:3 3|57 94:3 4|22 49:3 5|9 42:3 6|42 19:3 7|14 78:3 8|82 60:3 9|61 48:3 10|10 65:4 1|15 93:4 2|25 86:4 3|22 43:4 4|3 88:4 5|45 1:4 6|70 6:4 7|62 61:4 8|94 54:4 9|45 25:4 10|45 58:5 1|40 33:5 2|2 33:5 3|60 89:5 4|32 11:5 5|19 90:5 6|81 34:5 7|19 83:5 8|1 47:5 9|35 48:5 10|53 20:6 1|29 96:6 2|88 83:6 3|76 69:6 4|68 17:6 5|51 22:6 6|35 61:6 7|1 81:6 8|6 83:6 9|11 31:6 10|20 86:7 1|18 84:7 2|61 8:7 3|60 44:7 4|7 93:7 5|72 90:7 6|65 48:7 7|72 81:7 8|12 54:7 9|48 71:7 10|38 24:8 1|60 56:8 2|76 84:8 3|62 4:8 4|90 47:8 5|44 30:8 6|71 97:8 7|9 43:8 8|99 29:8 9|1 66:8 10|94 8:9 1|90 67:9 2|31 100:9 3|75 35:9 4|14 92:9 5|22 68:9 6|97 55:9 7|37 61:9 8|82 55:9 9|31 82:9 10|51 80:10 1|18 18:10 2|33 66:10 3|61 85:10 4|69 41:10 5|55 10:10 6|13 49:10 7|46 97:10 8|81 37:10 9|20 98:10 10</relation>
    <relation name="R7" arity="2" nbTuples="100" semantics="soft" defaultCost="infinity">26 58:1 1|49 74:1 2|24 49:1 3|26 55:1 4|86 55:1 5|41 80:1 6|58 25:1 7|36 52:1 8|11 86:1 9|94 56:1 10|47 7:2 1|9 32:2 2|5 18:2 3|2 48:2 4|4 71:2 5|52 7:2 6|96 76:2 7|39 54:2 8|60 30:2 9|88 75:2 10|44 1:3 1|60 85:3 2|85 50:3 3|34 64:3 4|38 11:3 5|55 79:3 6|93 53:3 7|61 45:3 8|25 50:3 9|39 98:3 10|1 11:4 1|77 57:4 2|60 34:4 3|44 84:4 4|16 62:4 5|53 49:4 6|71 51:4 7|23 82:4 8|74 1:4 9|92 33:4 10|57 67:5 1|98 34:5 2|75 26:5 3|93 89:5 4|85 31:5 5|11 13:5 6|55 38:5 7|84 85:5 8|49 2:5 9|55 46:5 10|1 25:6 1|5 87:6 2|96 34:6 3|94 46:6 4|24 90:6 5|72 84:6 6|40 87:6 7|10 55:6 8|9 89:6 9|66 45:6 10|28 47:7 1|14 56:7 2|27 97:7 3|100 81:7 4|11 90:7 5|34 35:7 6|79 19:7 7|83 92:7 8|46 7:7 9|50 64:7 10|94 2:8 1|84 6:8 2|25 72:8 3|42 57:8 4|26 33:8 5|34 54:8 6|18 46:8 7|82 22:8 8|89 21:8 9|61 25:8 10|66 17:9 1|66 100:9 2|47 87:9 3|20 9:9 4|55 32:9 5|87 76:9 6|49 27:9 7|67 7:9 8|82 83:9 9|82 90:9 10|64 19:10 1|93 77:10 2|66 33:10 3|10 89:10 4|61 75:10 5|14 44:10 6|79 10:10 7|40 7:10 8|39 73:10 9|91 86:10 10</relation>
    <relation name="R8" arity="2" nbTuples="100" semantics="soft" defaultCost="infinity">96 86:1 1|61 46:1 2|13 25:1 3|7 81:1 4|100 46:1 5|44 9:1 6|88 43:1 7|46 74:1 8|72 90:1 9|1 7:1 10|93 28:2 1|44 100:2 2|65 30:2 3|46 28:2 4|60 97:2 5|1 69:2 6|38 91:2 7|43 58:2 8|59 1:2 9|73 9:2 10|1 94:3 1|81 81:3 2|28 23:3 3|99 5:3 4|96 14:3 5|40 100:3 6|59 52:3 7|20 96:3 8|16 23:3 9|11 55:3 10|35 56:4 1|87 16:4 2|32 66:4 3|1 36:4 4|20 19:4 5|79 79:4 6|81 28:4 7|28 7:4 8|51 18:4 9|80 61:4 10|54 92:5 1|85 100:5 2|84 38:5 3|73 18:5 4|49 90:5 5|47 36:5 6|92 53:5 7|52 39:5 8|13 10:5 9|18 84:5 10|22 35:6 1|72 36:6 2|75 2:6 3|67 73:6 4|48 66:6 5|81 19:6 6|37 88:6 7|97 4:6 8|87 47:6 9|94 91:6 10|86 90:7 1|28 39:7 2|67 51:7 3|20 72:7 4|41 8:7 5|17 62:7 6|49 57:7 7|45 56:7 8|43 34:7 9|20 27:7 10|56 46:8 1|27 18:8 2|59 66:8 3|79 56:8 4|63 76:8 5|61 62:8 6|55 62:8 7|100 44:8 8|34 48:8 9|18 63:8 10|51 62:9 1|26 77:9 2|28 24:9 3|75 38:9 4|86 47:9 5|60 81:9 6|100 74:9 7|74 65:9 8|26 28:9 9|56 55:9 10|73 60:10 1|89 15:10 2|14 76:10 3|1 50:10 4|58 79:10 5|82 85:10 6|42 43:10 7|64 1:10 8|36 20:10 9|82 33:10 10</relation>
    <relation name="R9" arity="2" nbTuples="100" semantics="soft" defaultCost="infinity">84 27:1 1|56 35:1 2|54 14:1 3|22 63:1 4|29 86:1 5|64 87:1 6|72 91:1 7|4 5:1 8|7 7:1 9|22 19:1 10|74 47:2 1|88 85:2 2|81 76:2 3|42 22:2 4|44 3:2 5|22 90:2 6|62 11:2 7|38 27:2 8|43 18:2 9|62 69:2 10|70 53:3 1|79 79:3 2|57 60:3 3|44 17:3 4|38 33:3 5|78 37:3 6|97 70:3 7|10 46:3 8|38 43:3 9|9 5:3 10|69 70:4 1|97 26:4 2|78 99:4 3|85 12:4 4|52 93:4 5|45 64:4 6|2 63:4 7|57 86:4 8|41 35:4 9|84 52:4 10|72 60:5 1|17 2:5 2|45 63:5 3|99 79:5 4|42 15:5 5|1 94:5 6|67 33:5 7|91 27:5 8|39 93:5 9|43 60:5 10|74 88:6 1|74 68:6 2|2 13:6 3|14 95:6 4|49 53:6 5|84 35:6 6|64 73:6 7|45 38:6 8|1 41:6 9|91 40:6 10|67 5:7 1|34 29:7 2|41 33:7 3|37 69:7 4|34 52:7 5|68 85:7 6|71 12:7 7|25 61:7 8|65 29:7 9|16 57:7 10|45 43:8 1|67 55:8 2|11 7:8 3|80 34:8 4|84 41:8 5|38 74:8 6|37 53:8 7|7 87:8 8|76 73:8 9|97 68:8 10|9 89:9 1|85 91:9 2|75 72:9 3|90 41:9 4|29 62:9 5|4 48:9 6|78 70:9 7|18 21:9 8|22 50:9 9|31 6:9 10|63 81:10 1|63 75:10 2|60 26:10 3|38 60:10 4|5 74:10 5|85 49:10 6|43 72:10 7|86 54:10 8|98 37:10 9|46 99:10 10</relation>
    <relation name="R10" arity="2" nbTuples="100" semantics="soft" defaultCost="infinity">11 6:1 1|40 45:1 2|57 8:1 3|11 51:1 4|31 64:1 5|100 88:1 6|79 30:1 7|44 85:1 8|85 54:1 9|29 39:1 10|86 62:2 1|96 46:2 2|75 69:2 3|40 16:2 4|75 31:2 5|46 29:2 6|89 40:2 7|83 38:2 8|48 36:2 9|53 77:2 10|13 37:3 1|11 40:3 2|6 20:3 3|17 5:3 4|88 80:3 5|41 45:3 6|25 75:3 7|71 26:3 8|34 7:3 9|40 18:3 10|37 48:4 1|45 51:4 2|87 93:4 3|79 59:4 4|99 60:4 5|68 86:4 6|42 55:4 7|62 93:4 8|27 65:4 9|12 39:4 10|76 48:5 1|12 63:5 2|100 97:5 3|87 35:5 4|6 56:5 5|60 46:5 6|95 86:5 7|34 70:5 8|4 46:5 9|87 43:5 10|90 56:6 1|88 75:6 2|65 3:6 3|6 9:6 4|39 17:6 5|5 61:6 6|22 100:6 7|87 19:6 8|32 15:6 9|68 70:6 10|25 47:7 1|55 8:7 2|66 19:7 3|18 52:7 4|52 39:7 5|27 6:7 6|100 45:7 7|85 42:7 8|6 90:7 9|51 67:7 10|84 43:8 1|100 5:8 2|22 12:8 3|76 73:8 4|64 7:8 5|19 78:8 6|85 3:8 7|71 36:8 8|6 85:8 9|5 27:8 10|31 23:9 1|50 53:9 2|14 88:9 3|19 90:9 4|89 95:9 5|90 82:9 6|5 28:9 7|37 81:9 8|79 51:9 9|44 35:9 10|75 46:10 1|97 80:10 2|80 3:10 3|86 10:10 4|87 97:10 5|25 22:10 6|24 21:10 7|35 12:10 8|42 4:10 9|11 67:10 10</relation>
    <relation name="R11" arity="2" nbTuples="100" semantics="soft" defaultCost="infinity">93 43:1 1|55 39:1 2|21 1:1 3|24 20:1 4|10 49:1 5|17 15:1 6|16 37:1 7|90 16:1 8|67 71:1 9|78 11:1 10|80 89:2 1|76 11:2 2|17 29:2 3|12 92:2 4|66 21:2 5|46 25:2 6|27 8:2 7|92 58:2 8|38 91:2 9|90 35:2 10|80 14:3 1|15 88:3 2|73 74:3 3|34 20:3 4|58 83:3 5|14 96:3 6|80 77:3 7|89 97:3 8|41 26:3 9|8 60:3 10|17 47:4 1|97 5:4 2|32 31:4 3|69 83:4 4|74 98:4 5|70 19:4 6|59 60:4 7|15 92:4 8|46 23:4 9|51 17:4 10|30 9:5 1|68 98:5 2|44 49:5 3|28 14:5 4|50 22:5 5|20 53:5 6|74 60:5 7|72 44:5 8|8 73:5 9|98 92:5 10|15 3:6 1|7 55:6 2|3 60:6 3|32 46:6 4|71 33:6 5|9 44:6 6|68 71:6 7|58 52:6 8|58 81:6 9|2 57:6 10|9 25:7 1|11 8:7 2|83 36:7 3|98 18:7 4|66 90:7 5|96 41:7 6|98 88:7 7|89 62:7 8|67 29:7 9|33 95:7 10|44 69:8 1|12 100:8 2|27 31:8 3|14 48:8 4|32 78:8 5|14 36:8 6|17 33:8 7|31 19:8 8|10 92:8 9|9 94:8 10|2 30:9 1|56 22:9 2|10 95:9 3|1 61:9 4|33 28:9 5|66 78:9 6|92 69:9 7|10 21:9 8|22 4:9 9|69 5:9 10|16 37:10 1|27 53:10 2|54 53:10 3|69 23:10 4|12 60:10 5|80 22:10 6|3 56:10 7|54 55:10 8|22 100:10 9|8 63:10 10</relation>
    <relation name="R12" arity="2" nbTuples="100" semantics="soft" defaultCost="infinity">70 97:1 1|23 27:1 2|52 28:1 3|41 70:1 4|43 93:1 5|75 72:1 6|41 39:1 7|58 10:1 8|49 45:1 9|17 99:1 10|36 78:2 1|76 38:2 2|71 3:2 3|76 100:2 4|44 15:2 5|60 92:2 6|18 6:2 7|25 82:2 8|89 10:2 9|87 69:2 10|90 52:3 1|42 53:3 2|88 59:3 3|100 34:3 4|78 87:3 5|74 8:3 6|44 16:3 7|23 8:3 8|73 41:3 9|73 95:3 10|2 17:4 1|26 18:4 2|92 42:4 3|29 38:4 4|23 78:4 5|69 39:4 6|44 73:4 7|5 60:4 8|80 14:4 9|62 35:4 10|83 73:5 1|64 48:5 2|59 19:5 3|11 80:5 4|22 85:5 5|37 20:5 6|44 1:5 7|47 32:5 8|20 8:5 9|62 13:5 10|99 53:6 1|53 79:6 2|49 96:6 3|14 89:6 4|99 21:6 5|38 80:6 6|14 25:6 7|86 31:6 8|43 82:6 9|19 75:6 10|75 12:7 1|5 85:7 2|70 55:7 3|21 31:7 4|97 57:7 5|85 44:7 6|68 100:7 7|94 58:7 8|33 48:7 9|49 18:7 10|27 89:8 1|4 2:8 2|8 41:8 3|81 100:8 4|89 42:8 5|65 94:8 6|63 13:8 7|88 43:8 8|88 64:8 9|7 40:8 10|70 49:9 1|74 9:9 2|98 35:9 3|92 44:9 4|39 4:9 5|65 35:9 6|17 37:9 7|34 24:9 8|74 61:9 9|36 50:9 10|49 2:10 1|80 55:10 2|37 68:10 3|22 30:10 4|92 37:10 5|55 46:10 6|45 27:10 7|28 65:10 8|13 59:10 9|84 46:10 10</relation>
    <relation name="R13" arity="2" nbTuples="100" semantics="soft" defaultCost="infinity">100 74:1 1|52 89:1 2|79 28:1 3|47 20:1 4|22 61:1 5|98 96:1 6|83 75:1 7|10 54:1 8|53 45:1 9|50 27:1 10|67 61:2 1|65 75:2 2|20 27:2 3|7 23:2 4|51 17:2 5|56 89:2 6|16 12:2 7|28 65:2 8|6 40:2 9|70 85:2 10|5 68:3 1|30 44:3 2|29 58:3 3|40 45:3 4|64 21:3 5|21 48:3 6|18 76:3 7|70 72:3 8|44 8:3 9|90 43:3 10|51 79:4 1|78 14:4 2|79 59:4 3|57 86:4 4|7 52:4 5|37 47:4 6|86 8:4 7|73 10:4 8|6 25:4 9|43 59:4 10|56 38:5 1|22 56:5 2|30 78:5 3|35 27:5 4|98 2:5 5|59 50:5 6|65 55:5 7|72 97:5 8|3 98:5 9|87 37:5 10|82 60:6 1|9 92:6 2|41 71:6 3|51 41:6 4|33 51:6 5|58 31:6 6|92 70:6 7|28 98:6 8|39 49:6 9|98 12:6 10|4 4:7 1|10 80:7 2|93 22:7 3|92 98:7 4|98 48:7 5|15 18:7 6|9 17:7 7|12 18:7 8|72 3:7 9|90 79:7 10|81 57:8 1|86 64:8 2|95 29:8 3|83 69:8 4|44 6:8 5|19 46:8 6|58 69:8 7|85 51:8 8|45 85:8 9|43 35:8 10|47 66:9 1|80 18:9 2|64 100:9 3|10 16:9 4|59 29:9 5|64 43:9 6|45 80:9 7|19 16:9 8|44 83:9 9|100 2:9 10|34 79:10 1|64 91:10 2|87 48:10 3|32 58:10 4|26 65:10 5|18 82:10 6|33 96:10 7|79 18:10 8|62 95:10 9|97 72:10 10</relation>
    <relation name="R14" arity="2" nbTuples="100" semantics="soft" defaultCost="infinity">23 88:1 1|69 31:1 2|42 72:1 3|88 6:1 4|5 10:1 5|93 82:1 6|43 17:1 7|11 66:1 8|34 41:1 9|94 88:1 10|47 99:2 1|55 89:2 2|69 19:2 3|6 14:2 4|25 16:2 5|20 96:2 6|28 10:2 7|17 58:2 8|36 19:2 9|40 53:2 10|80 72:3 1|27 82:3 2|29 11:3 3|83 86:3 4|64 77:3 5|11 72:3 6|62 83:3 7|32 33:3 8|64 49:3 9|17 72:3 10|76 46:4 1|15 78:4 2|99 3:4 3|63 11:4 4|87 86:4 5|36 33:4 6|85 10:4 7|99 26:4 8|81 47:4 9|1 35:4 10|96 23:5 1|59 47:5 2|27 21:5 3|74 86:5 4|16 40:5 5|23 98:5 6|51 97:5 7|85 67:5 8|65 74:5 9|45 29:5 10|21 92:6 1|75 68:6 2|52 73:6 3|38 80:6 4|46 88:6 5|69 51:6 6|65 11:6 7|12 57:6 8|91 20:6 9|95 21:6 10|23 22:7 1|7 46:7 2|48 3:7 3|86 70:7 4|35 68:7 5|65 12:7 6|33 4:7 7|47 33:7 8|53 67:7 9|37 65:7 10|87 70:8 1|78 45:8 2|100 96:8 3|19 68:8 4|99 87:8 5|56 25:8 6|20 67:8 7|57 37:8 8|88 37:8 9|50 89:8 10|88 44:9 1|75 55:9 2|7 58:9 3|10 92:9 4|55 25:9 5|2 93:9 6|60 34:9 7|36 46:9 8|35 33:9 9|20 15:9 10|37 72:10 1|56 53:10 2|49 73:10 3|43 15:10 4|12 46:10 5|29 67:10 6|95 58:10 7|9 2:10 8|66 5:10 9|82 59:10 10</relation>
    <relation name="R15" arity="2" nbTuples="100" semantics="soft" defaultCost="infinity">96 12:1 1|34 31:1 2|19 77:1 3|30 60:1 4|41 87:1 5|77 72:1 6|85 22:1 7|43 1:1 8|44 75:1 9|99 21:1 10|97 21:2 1|63 74:2 2|67 90:2 3|24 28:2 4|48 84:2 5|75 84:2 6|84 45:2 7|32 94:2 8|47 28:2 9|2 68:2 10|84 63:3 1|35 45:3 2|9 65:3 3|53 100:3 4|44 87:3 5|42 92:3 6|97 81:3 7|71 7:3 8|21 82:3 9|74 50:3 10|98 15:4 1|40 62:4 2|26 45:4 3|16 51:4 4|12 54:4 5|55 40:4 6|8 56:4 7|8 91:4 8|70 20:4 9|72 41:4 10|39 54:5 1|13 91:5 2|11 96:5 3|75 17:5 4|79 7:5 5|8 54:5 6|99 23:5 7|43 67:5 8|81 9:5 9|87 69:5 10|43 85:6 1|89 76:6 2|43 40:6 3|83 67:6 4|56 30:6 5|21 23:6 6|24 50:6 7|41 54:6 8|76 18:6 9|42 70:6 10|87 61:7 1|88 57:7 2|16 84:7 3|66 14:7 4|34 12:7 5|2 72:7 6|38 64:7 7|53 74:7 8|38 67:7 9|62 95:7 10|52 21:8 1|75 25:8 2|97 82:8 3|36 68:8 4|82 53:8 5|50 20:8 6|60 86:8 7|42 86:8 8|70 95:8 9|32 46:8 10|96 28:9 1|77 36:9 2|93 31:9 3|30 19:9 4|17 1:9 5|13 58:9 6|18 85:9 7|92 3:9 8|70 30:9 9|2 71:9 10|19 49:10 1|85 13:10 2|55 8:10 3|29 86:10 4|38 70:10 5|55 41:10 6|37 84:10 7|16 93:10 8|55 19:10 9|40 4:10 10</relation>
    <relation name="R16" arity="2" nbTuples="100" semantics="soft" defaultCost="infinity">65 70:1 1|64 20:1 2|1 89:1 3|83 16:1 4|5 9:1 5|82 79:1 6|39 7:1 7|60 21:1 8|61 4:1 9|43 50:1 10|75 63:2 1|13 47:2 2|32 28:2 3|64 78:2 4|5 85:2 5|73 67:2 6|34 52:2 7|3 71:2 8|78 9:2 9|97 70:2 10|84 53:3 1|18 35:3 2|50 26:3 3|56 92:3 4|25 1:3 5|30 82:3 6|65 12:3 7|51 47:3 8|40 36:3 9|86 88:3 10|59 61:4 1|44 58:4 2|76 77:4 3|21 96:4 4|7 89:4 5|31 91:4 6|94 32:4 7|47 87:4 8|37 68:4 9|94 27:4 10|96 90:5 1|35 73:5 2|91 12:5 3|6 37:5 4|5 28:5 5|68 72:5 6|3 34:5 7|77 34:5 8|3 57:5 9|63 69:5 10|20 24:6 1|72 26:6 2|43 82:6 3|12 87:6 4|98 43:6 5|27 91:6 6|92 68:6 7|79 11:6 8|36 11:6 9|54 44:6 10|83 24:7 1|48 43:7 2|42 42:7 3|10 73:7 4|66 42:7 5|21 75:7 6|33 69:7 7|56 64:7 8|97 73:7 9|9 18:7 10|15 28:8 1|59 35:8 2|99 11:8 3|50 11:8 4|5 28:8 5|90 54:8 6|92 15:8 7|66 15:8 8|83 11:8 9|24 14:8 10|66 4:9 1|37 52:9 2|78 71:9 3|58 82:9 4|47 94:9 5|45 45:9 6|46 6:9 7|89 55:9 8|93 61:9 9|29 77:9 10|76 5:10 1|22 80:10 2|93 64:10 3|48 72:10 4|39 98:10 5|4 26:10 6|86 38:10 7|41 62:10 8|71 32:10 9|5 19:10 10</relation>
    <relation name="R17" arity="2" nbTuples="100" semantics="soft" defaultCost="infinity">98 61:1 1|34 90:1 2|43 32:1 3|82 66:1 4|78 49:1 5|33 79:1 6|72 73:1 7|1 38:1 8|88 27:1 9|100 52:1 10|60 76:2 1|16 1:2 2|49 95:2 3|8 85:2 4|91 88:2 5|10 77:2 6|79 59:2 7|12 34:2 8|93 19:2 9|58 11:2 10|66 34:3 1|92 61:3 2|57 51:3 3|71 67:3 4|45 8:3 5|46 58:3 6|87 31:3 7|16 64:3 8|100 36:3 9|45 39:3 10|96 21:4 1|37 36:4 2|88 3:4 3|77 41:4 4|83 59:4 5|16 87:4 6|64 75:4 7|43 76:4 8|64 66:4 9|40 57:4 10|56 28:5 1|75 4:5 2|29 93:5 3|80 21:5 4|17 14:5 5|98 24:5 6|55 89:5 7|91 12:5 8|53 21:5 9|53 11:5 10|98 58:6 1|74 1:6 2|100 22:6 3|50 40:6 4|42 100:6 5|83 11:6 6|6 27:6 7|21 71:6 8|73 85:6 9|62 25:6 10|38 80:7 1|89 94:7 2|13 91:7 3|25 19:7 4|20 70:7 5|86 56:7 6|34 2:7 7|40 47:7 8|66 33:7 9|57 16:7 10|29 61:8 1|69 33:8 2|82 86:8 3|66 99:8 4|11 5:8 5|73 62:8 6|26 13:8 7|75 47:8 8|75 43:8 9|83 76:8 10|69 70:9 1|52 98:9 2|41 50:9 3|6 11:9 4|89 19:9 5|54 21:9 6|48 78:9 7|8 36:9 8|93 81:9 9|70 100:9 10|92 24:10 1|89 74:10 2|47 72:10 3|29 51:10 4|18 93:10 5|60 23:10 6|54 68:10 7|5 97:10 8|91 43:10 9|65 99:10 10</relation>
    <relation name="R18" arity="2" nbTuples="100" semantics="soft" defaultCost="infinity">27 12:1 1|76 56:1 2|36 24:1 3|24 76:1 4|28 53:1 5|20 96:1 6|9 17:1 7|81 98:1 8|79 83:1 9|53 81:1 10|23 49:2 1|88 74:2 2|65 25:2 3|38 3:2 4|69 51:2 5|57 93:2 6|86 57:2 7|26 65:2 8|89 61:2 9|63 14:2 10|26 7:3 1|14 83:3 2|97 12:3 3|75 29:3 4|46 41:3 5|14 97:3 6|44 45:3 7|52 86:3 8|19 24:3 9|77 30:3 10|93 31:4 1|35 28:4 2|72 30:4 3|22 20:4 4|37 11:4 5|9 4:4 6|84 40:4 7|59 17:4 8|64 71:4 9|27 19:4 10|74 40:5 1|98 31:5 2|86 17:5 3|28 57:5 4|73 10:5 5|94 56:5 6|54 24:5 7|64 99:5 8|54 83:5 9|68 20:5 10|39 54:6 1|40 97:6 2|80 88:6 3|2 31:6 4|50 89:6 5|36 85:6 6|77 29:6 7|100 11:6 8|20 18:6 9|39 51:6 10|63 54:7 1|48 52:7 2|83 63:7 3|32 85:7 4|65 9:7 5|49 33:7 6|12 47:7 7|2 80:7 8|23 100:7 9|83 71:7 10|2 24:8 1|70 59:8 2|62 96:8 3|28 4:8 4|20 46:8 5|51 46:8 6|69 34:8 7|54 30:8 8|45 19:8 9|2 8:8 10|21 37:9 1|57 45:9 2|76 71:9 3|8 38:9 4|37 38:9 5|11 61:9 6|81 49:9 7|26 48:9 8|63 66:9 9|44 89:9 10|20 8:10 1|82 3:10 2|4 51:10 3|69 21:10 4|55 61:10 5|75 9:10 6|62 51:10 7|37 46:10 8|28 3:10 9|62 34:10 10</relation>
    <relation name="R19" arity="2" nbTuples="100" semantics="soft" defaultCost="infinity">53 2:1 1|72 88:1 2|92 28:1 3|10 27:1 4|98 40:1 5|17 46:1 6|6 99:1 7|37 66:1 8|28 66:1 9|12 74:1 10|20 49:2 1|88 53:2 2|31 32:2 3|56 38:2 4|41 12:2 5|13 24:2 6|43 77:2 7|51 19:2 8|38 21:2 9|42 57:2 10|54 45:3 1|13 78:3 2|19 16:3 3|75 86:3 4|85 58:3 5|100 85:3 6|8 47:3 7|30 57:3 8|61 23:3 9|4 64:3 10|88 78:4 1|27 91:4 2|68 10:4 3|92 38:4 4|99 8:4 5|91 28:4 6|93 18:4 7|1 59:4 8|100 86:4 9|93 68:4 10|74 15:5 1|19 41:5 2|40 67:5 3|85 47:5 4|1 28:5 5|12 67:5 6|91 40:5 7|87 5:5 8|57 7:5 9|69 11:5 10|39 45:6 1|27 20:6 2|86 8:6 3|87 98:6 4|44 29:6 5|43 41:6 6|29 45:6 7|12 6:6 8|4 27:6 9|5 34:6 10|58 26:7 1|2 74:7 2|90 69:7 3|20 5:7 4|5 61:7 5|95 71:7 6|33 38:7 7|5 99:7 8|70 8:7 9|76 37:7 10|89 38:8 1|64 61:8 2|39 11:8 3|92 12:8 4|2 48:8 5|2 17:8 6|70 16:8 7|60 97:8 8|48 61:8 9|46 16:8 10|6 96:9 1|49 33:9 2|25 49:9 3|71 33:9 4|31 14:9 5|57 72:9 6|27 93:9 7|50 29:9 8|87 93:9 9|90 92:9 10|15 64:10 1|63 17:10 2|99 82:10 3|26 74:10 4|71 59:10 5|51 79:10 6|97 46:10 7|26 33:10 8|6 21:10 9|93 32:10 10</relation>
    <relation name="R20" arity="2" nbTuples="100" semantics="soft" defaultCost="infinity">14 1:1 1|7 93:1 2|39 88:1 3|32 41:1 4|11 76:1 5|13 28:1 6|93 64:1 7|99 26:1 8|54 90:1 9|27 18:1 10|57 1:2 1|92 13:2 2|39 51:2 3|19 93:2 4|18 30:2 5|17 16:2 6|52 28:2 7|33 58:2 8|60 95:2 9|97 60:2 10|96 64:3 1|39 25:3 2|78 57:3 3|14 89:3 4|34 5:3 5|12 3:3 6|69 87:3 7|19 1:3 8|20 83:3 9|21 5:3 10|85 66:4 1|49 4:4 2|28 74:4 3|26 84:4 4|57 46:4 5|21 14:4 6|88 10:4 7|33 17:4 8|41 63:4 9|92 6:4 10|99 32:5 1|35 71:5 2|36 83:5 3|25 96:5 4|78 97:5 5|51 46:5 6|67 30:5 7|61 36:5 8|54 89:5 9|47 71:5 10|47 40:6 1|31 21:6 2|31 86:6 3|85 87:6 4|51 24:6 5|26 63:6 6|68 85:6 7|44 64:6 8|72 32:6 9|20 64:6 10|56 1:7 1|13 21:7 2|42 66:7 3|24 6:7 4|84 76:7 5|38 42:7 6|33 80:7 7|97 31:7 8|34 63:7 9|77 22:7 10|69 48:8 1|52 82:8 2|35 81:8 3|6 80:8 4|29 8:8 5|34 38:8 6|73 58:8 7|67 19:8 8|7 13:8 9|61 37:8 10|40 96:9 1|54 15:9 2|59 29:9 3|42 5:9 4|57 28:9 5|75 87:9 6|63 72:9 7|26 8:9 8|18 59:9 9|55 57:9 10|69 85:10 1|42 4:10 2|36 12:10 3|38 5:10 4|11 80:10 5|30 68:10 6|77 99:10 7|23 100:10 8|2 94:10 9|77 9:10 10</relation>
    <relation name="R21" arity="2" nbTuples="100" semantics="soft" defaultCost="infinity">28 16:1 1|44 28:1 2|50 53:1 3|11 4:1 4|27 21:1 5|60 78:1 6|62 32:1 7|10 13:1 8|54 32:1 9|39 36:1 10|9 49:2 1|31 71:2 2|61 81:2 3|33 12:2 4|81 35:2 5|69 39:2 6|81 78:2 7|87 95:2 8|67 81:2 9|2 84:2 10|62 99:3 1|29 4:3 2|10 35:3 3|76 17:3 4|1 94:3 5|31 94:3 6|39 4:3 7|38 91:3 8|79 60:3 9|39 23:3 10|94 2:4 1|25 66:4 2|20 60:4 3|13 95:4 4|59 23:4 5|65 70:4 6|30 52:4 7|23 33:4 8|93 43:4 9|45 27:4 10|84 71:5 1|94 53:5 2|33 83:5 3|53 18:5 4|71 89:5 5|98 26:5 6|75 88:5 7|6 11:5 8|8 22:5 9|27 64:5 10|97 82:6 1|9 65:6 2|93 80:6 3|9 80:6 4|50 39:6 5|16 98:6 6|51 66:6 7|36 67:6 8|39 56:6 9|89 73:6 10|89 78:7 1|28 33:7 2|86 14:7 3|62 42:7 4|83 71:7 5|46 77:7 6|23 93:7 7|76 62:7 8|40 71:7 9|28 83:7 10|67 38:8 1|34 41:8 2|13 56:8 3|17 82:8 4|83 23:8 5|75 25:8 6|79 57:8 7|93 93:8 8|24 42:8 9|98 99:8 10|95 24:9 1|37 62:9 2|15 32:9 3|66 68:9 4|76 65:9 5|95 37:9 6|10 6:9 7|60 59:9 8|99 69:9 9|6 74:9 10|43 49:10 1|89 35:10 2|90 52:10 3|13 39:10 4|58 5:10 5|62 35:10 6|68 92:10 7|87 59:10 8|80 62:10 9|76 64:10 10</relation>
    <relation name="R22" arity="2" nbTuples="100" semantics="soft" defaultCost="infinity">51 50:1 1|18 54:1 2|68 7:1 3|79 4:1 4|30 80:1 5|54 16:1 6|58 9:1 7|14 23:1 8|6 91:1 9|98 53:1 10|90 66:2 1|53 98:2 2|97 98:2 3|92 96:2 4|70 93:2 5|69 80:2 6|96 79:2 7|49 38:2 8|28 73:2 9|17 65:2 10|24 41:3 1|5 63:3 2|57 72:3 3|19 55:3 4|1 38:3 5|8 65:3 6|42 1:3 7|63 22:3 8|54 7:3 9|72 83:3 10|26 76:4 1|69 1:4 2|3 13:4 3|51 98:4 4|73 3:4 5|96 78:4 6|19 24:4 7|15 66:4 8|10 99:4 9|65 65:4 10|30 45:5 1|35 71:5 2|65 11:5 3|37 52:5 4|30 93:5 5|11 45:5 6|46 14:5 7|82 91:5 8|14 91:5 9|100 79:5 10|8 82:6 1|7 59:6 2|26 98:6 3|14 10:6 4|12 69:6 5|34 92:6 6|28 32:6 7|16 77:6 8|78 51:6 9|62 92:6 10|2 23:7 1|26 70:7 2|74 4:7 3|36 57:7 4|41 17:7 5|1 16:7 6|5 27:7 7|12 68:7 8|7 31:7 9|77 79:7 10|88 40:8 1|94 48:8 2|48 96:8 3|66 71:8 4|26 94:8 5|81 77:8 6|17 68:8 7|53 85:8 8|20 2:8 9|52 17:8 10|18 88:9 1|42 20:9 2|78 60:9 3|66 90:9 4|75 10:9 5|32 44:9 6|19 14:9 7|68 11:9 8|18 40:9 9|36 13:9 10|68 10:10 1|26 71:10 2|11 44:10 3|68 57:10 4|2 14:10 5|37 11:10 6|63 27:10 7|61 84:10 8|84 3:10 9|71 48:10 10</relation>
    <relation name="R23" arity="2" nbTuples="100" semantics="soft" defaultCost="infinity">22 93:1 1|86 75:1 2|100 52:1 3|50 41:1 4|24 28:1 5|99 61:1 6|88 76:1 7|86 91:1 8|43 69:1 9|24 19:1 10|12 8:2 1|4 28:2 2|79 57:2 3|44 15:2 4|43 97:2 5|48 40:2 6|69 81:2 7|80 79:2 8|20 90:2 9|34 20:2 10|16 65:3 1|62 10:3 2|28 13:3 3|89 52:3 4|66 54:3 5|17 20:3 6|10 55:3 7|14 60:3 8|73 93:3 9|47 89:3 10|86 54:4 1|39 93:4 2|43 20:4 3|64 67:4 4|62 2:4 5|66 19:4 6|43 4:4 7|93 63:4 8|54 39:4 9|21 43:4 10|9 11:5 1|79 3:5 2|39 98:5 3|46 81:5 4|2 60:5 5|46 36:5 6|32 23:5 7|30 55:5 8|83 23:5 9|5 39:5 10|41 70:6 1|32 91:6 2|11 78:6 3|90 30:6 4|38 56:6 5|57 22:6 6|97 91:6 7|91 3:6 8|70 34:6 9|93 50:6 10|41 34:7 1|4 48:7 2|87 86:7 3|3 2:7 4|57 23:7 5|8 98:7 6|52 87:7 7|59 84:7 8|65 49:7 9|57 40:7 10|71 61:8 1|30 42:8 2|86 50:8 3|25 76:8 4|68 36:8 5|75 43:8 6|81 13:8 7|70 5:8 8|62 85:8 9|11 72:8 10|25 41:9 1|79 88:9 2|51 90:9 3|50 88:9 4|97 99:9 5|19 92:9 6|100 74:9 7|14 93:9 8|28 28:9 9|11 46:9 10|83 90:10 1|90 4:10 2|47 10:10 3|3 41:10 4|26 61:10 5|78 28:10 6|6 92:10 7|95 59:10 8|61 6:10 9|36 97:10 10</relation>
    <relation name="R24" arity="2" nbTuples="100" semantics="soft" defaultCost="infinity">78 25:1 1|54 23:1 2|85 2:1 3|36 81:1 4|63 68:1 5|26 86:1 6|69 61:1 7|76 24:1 8|48 67:1 9|15 19:1 10|79 30:2 1|22 44:2 2|87 5:2 3|10 56:2 4|4 33:2 5|64 1:2 6|18 76:2 7|54 100:2 8|90 17:2 9|19 24:2 10|31 48:3 1|8 14:3 2|26 80:3 3|12 47:3 4|42 4:3 5|48 41:3 6|50 77:3 7|7 11:3 8|45 74:3 9|84 28:3 10|51 42:4 1|96 5:4 2|48 9:4 3|7 42:4 4|89 73:4 5|40 71:4 6|9 47:4 7|2 21:4 8|68 64:4 9|29 99:4 10|33 81:5 1|66 80:5 2|20 78:5 3|21 75:5 4|1 32:5 5|36 70:5 6|4 2:5 7|46 68:5 8|28 63:5 9|11 66:5 10|8 30:6 1|17 55:6 2|79 26:6 3|21 23:6 4|12 50:6 5|61 38:6 6|93 98:6 7|80 37:6 8|72 45:6 9|68 98:6 10|95 49:7 1|20 87:7 2|3 38:7 3|34 70:7 4|79 74:7 5|1 52:7 6|80 22:7 7|26 63:7 8|16 47:7 9|38 35:7 10|1 66:8 1|9 41:8 2|9 4:8 3|95 23:8 4|63 1:8 5|2 41:8 6|88 60:8 7|34 80:8 8|51 2:8 9|66 6:8 10|41 96:9 1|17 44:9 2|35 31:9 3|35 34:9 4|100 3:9 5|2 72:9 6|39 16:9 7|37 97:9 8|46 51:9 9|78 66:9 10|24 71:10 1|71 77:10 2|92 10:10 3|39 60:10 4|73 80:10 5|43 97:10 6|58 64:10 7|83 62:10 8|9 6:10 9|67 81:10 10</relation>
    <relation name="R25" arity="2" nbTuples="100" semantics="soft" defaultCost="infinity">60 86:1 1|79 76:1 2|66 98:1 3|90 48:1 4|52 52:1 5|62 43:1 6|80 5:1 7|96 22:1 8|15 31:1 9|22 87:1 10|94 15:2 1|91 39:2 2|85 72:2 3|18 55:2 4|83 87:2 5|89 42:2 6|32 68:2 7|20 67:2 8|44 43:2 9|40 32:2 10|70 80:3 1|61 38:3 2|5 27:3 3|68 2:3 4|45 40:3 5|67 35:3 6|44 67:3 7|18 61:3 8|16 76:3 9|69 63:3 10|39 73:4 1|23 48:4 2|51 17:4 3|44 17:4 4|78 78:4 5|51 70:4 6|90 84:4 7|23 24:4 8|89 3:4 9|75 30:4 10|46 65:5 1|62 74:5 2|87 81:5 3|94 25:5 4|52 28:5 5|75 17:5 6|52 96:5 7|86 25:5 8|69 33:5 9|63 52:5 10|57 21:6 1|75 66:6 2|15 34:6 3|95 68:6 4|41 38:6 5|52 23:6 6|88 93:6 7|25 93:6 8|80 96:6 9|58 35:6 10|74 32:7 1|45 55:7 2|94 39:7 3|48 13:7 4|86 7:7 5|18 79:7 6|20 89:7 7|72 38:7 8|59 86:7 9|29 68:7 10|10 97:8 1|54 34:8 2|96 43:8 3|61 31:8 4|44 72:8 5|53 86:8 6|58 20:8 7|74 70:8 8|78 62:8 9|27 19:8 10|23 13:9 1|43 36:9 2|52 45:9 3|53 70:9 4|65 76:9 5|94 2:9 6|34 52:9 7|60 13:9 8|29 68:9 9|35 41:9 10|78 39:10 1|73 22:10 2|1 63:10 3|72 77:10 4|12 66:10 5|92 83:10 6|3 14:10 7|62 65:10 8|96 57:10 9|47 93:10 10</relation>
    <relation name="R26" arity="2" nbTuples="100" semantics="soft" defaultCost="infinity">53 41:1 1|31 20:1 2|16 52:1 3|95 93:1 4|82 78:1 5|78 82:1 6|85 77:1 7|56 34:1 8|88 98:1 9|27 8:1 10|90 73:2 1|11 81:2 2|71 3:2 3|97 20:2 4|2 91:2 5|97 87:2 6|89 59:2 7|22 44:2 8|17 22:2 9|79 98:2 10|9 90:3 1|17 31:3 2|24 17:3 3|80 76:3 4|65 85:3 5|87 34:3 6|1 39:3 7|3 46:3 8|31 65:3 9|14 84:3 10|87 28:4 1|79 12:4 2|80 15:4 3|84 2:4 4|86 80:4 5|8 81:4 6|80 1:4 7|25 19:4 8|95 71:4 9|3 1:4 10|55 87:5 1|72 5:5 2|63 83:5 3|37 15:5 4|11 59:5 5|89 27:5 6|32 98:5 7|42 61:5 8|95 2:5 9|97 85:5 10|5 86:6 1|46 82:6 2|52 87:6 3|99 97:6 4|40 82:6 5|13 36:6 6|86 77:6 7|7 24:6 8|89 47:6 9|33 4:6 10|50 35:7 1|94 79:7 2|99 51:7 3|85 38:7 4|12 30:7 5|46 33:7 6|61 12:7 7|58 16:7 8|75 31:7 9|68 23:7 10|76 3:8 1|12 66:8 2|51 64:8 3|80 42:8 4|69 83:8 5|8 1:8 6|14 70:8 7|18 30:8 8|72 42:8 9|41 64:8 10|85 75:9 1|96 34:9 2|49 40:9 3|53 78:9 4|17 69:9 5|14 77:9 6|45 96:9 7|23 55:9 8|91 57:9 9|31 71:9 10|81 58:10 1|36 96:10 2|37 27:10 3|4 59:10 4|24 50:10 5|3 6:10 6|43 43:10 7|86 64:10 8|92 81:10 9|65 86:10 10</relation>
    <relation name="R27" arity="2" nbTuples="100" semantics="soft" defaultCost="infinity">16 62:1 1|34 98:1 2|99 65:1 3|18 83:1 4|100 36:1 5|57 37:1 6|31 88:1 7|35 22:1 8|78 44:1 9|17 80:1 10|9 15:2 1|64 28:2 2|6 68:2 3|54 40:2 4|91 21:2 5|49 34:2 6|56 3:2 7|9 47:2 8|1 4:2 9|79 20:2 10|64 64:3 1|47 46:3 2|8 99:3 3|78 31:3 4|21 46:3 5|33 22:3 6|84 5:3 7|90 74:3 8|36 26:3 9|84 3:3 10|98 96:4 1|9 81:4 2|68 34:4 3|13 96:4 4|57 76:4 5|77 10:4 6|12 17:4 7|45 75:4 8|77 8:4 9|36 93:4 10|80 79:5 1|56 31:5 2|42 4:5 3|7 68:5 4|3 78:5 5|74 26:5 6|15 82:5 7|45 62:5 8|59 97:5 9|41 42:5 10|71 17:6 1|77 91:6 2|4 35:6 3|31 100:6 4|82 34:6 5|35 15:6 6|41 78:6 7|59 89:6 8|90 30:6 9|28 48:6 10|82 42:7 1|36 45:7 2|17 23:7 3|31 19:7 4|64 13:7 5|59 44:7 6|21 60:7 7|72 37:7 8|35 9:7 9|30 31:7 10|91 29:8 1|45 91:8 2|29 45:8 3|48 73:8 4|33 71:8 5|90 15:8 6|73 80:8 7|20 15:8 8|2 72:8 9|14 67:8 10|17 73:9 1|87 89:9 2|70 90:9 3|38 21:9 4|72 82:9 5|51 91:9 6|50 41:9 7|95 76:9 8|92 71:9 9|54 26:9 10|95 52:10 1|27 14:10 2|48 24:10 3|57 96:10 4|60 64:10 5|39 74:10 6|61 71:10 7|97 77:10 8|90 20:10 9|15 11:10 10</relation>
    <relation name="R28" arity="2" nbTuples="100" semantics="soft" defaultCost="infinity">8 80:1 1|40 2:1 2|71 91:1 3|10 80:1 4|21 63:1 5|49 58:1 6|62 26:1 7|63 40:1 8|19 10:1 9|31 56:1 10|78 13:2 1|98 74:2 2|67 47:2 3|44 36:2 4|19 96:2 5|13 86:2 6|48 69:2 7|71 12:2 8|45 91:2 9|69 95:2 10|83 12:3 1|86 76:3 2|46 88:3 3|28 63:3 4|34 54:3 5|81 7:3 6|60 32:3 7|8 3:3 8|91 64:3 9|21 60:3 10|43 20:4 1|46 72:4 2|16 37:4 3|51 34:4 4|75 67:4 5|99 40:4 6|90 78:4 7|65 28:4 8|79 12:4 9|7 85:4 10|100 40:5 1|16 57:5 2|76 78:5 3|7 57:5 4|48 7:5 5|32 75:5 6|97 7:5 7|86 15:5 8|85 94:5 9|55 19:5 10|41 26:6 1|85 35:6 2|86 3:6 3|22 85:6 4|33 21:6 5|4 18:6 6|24 40:6 7|68 97:6 8|34 28:6 9|84 78:6 10|15 7:7 1|2 22:7 2|97 61:7 3|44 71:7 4|41 10:7 5|87 49:7 6|80 37:7 7|4 97:7 8|63 45:7 9|49 41:7 10|58 75:8 1|39 89:8 2|88 57:8 3|61 7:8 4|81 70:8 5|26 65:8 6|57 91:8 7|98 75:8 8|94 75:8 9|77 19:8 10|59 64:9 1|66 59:9 2|5 38:9 3|95 65:9 4|96 42:9 5|31 34:9 6|51 84:9 7|66 67:9 8|40 94:9 9|7 85:9 10|25 27:10 1|91 9:10 2|77 55:10 3|88 78:10 4|55 61:10 5|22 6:10 6|17 28:10 7|30 77:10 8|33 73:10 9|40 48:10 10</relation>
    <relation name="R29" arity="2" nbTuples="100" semantics="soft" defaultCost="infinity">11 98:1 1|12 4:1 2|48 50:1 3|16 18:1 4|18 43:1 5|31 9:1 6|86 100:1 7|14 53:1 8|96 65:1 9|16 8:1 10|67 3:2 1|46 14:2 2|24 73:2 3|76 98:2 4|51 46:2 5|80 94:2 6|75 97:2 7|88 62:2 8|44 31:2 9|66 86:2 10|95 10:3 1|15 15:3 2|66 45:3 3|28 77:3 4|53 80:3 5|8 63:3 6|65 31:3 7|35 47:3 8|81 97:3 9|15 78:3 10|2 11:4 1|52 92:4 2|5 37:4 3|20 97:4 4|31 33:4 5|33 93:4 6|45 51:4 7|73 6:4 8|49 65:4 9|13 9:4 10|32 2:5 1|97 77:5 2|90 29:5 3|94 54:5 4|63 82:5 5|62 51:5 6|93 73:5 7|50 92:5 8|13 91:5 9|76 97:5 10|67 22:6 1|96 71:6 2|45 45:6 3|46 86:6 4|24 29:6 5|76 59:6 6|11 50:6 7|78 57:6 8|65 56:6 9|82 64:6 10|28 77:7 1|38 77:7 2|33 31:7 3|16 55:7 4|66 99:7 5|98 4:7 6|69 65:7 7|34 16:7 8|91 83:7 9|22 11:7 10|37 24:8 1|45 81:8 2|44 59:8 3|85 46:8 4|6 2:8 5|68 57:8 6|46 98:8 7|13 8:8 8|96 28:8 9|49 25:8 10|77 73:9 1|89 84:9 2|30 95:9 3|98 64:9 4|45 91:9 5|88 79:9 6|59 23:9 7|99 57:9 8|57 5:9 9|98 13:9 10|45 68:10 1|10 54:10 2|63 63:10 3|57 86:10 4|2 38:10 5|45 24:10 6|19 41:10 7|35 37:10 8|60 2:10 9|6 100:10 10</relation>
    <relation name="R30" arity="2" nbTuples="100" semantics="soft" defaultCost="infinity">5 70:1 1|99 32:1 2|90 81:1 3|17 7:1 4|80 56:1 5|64 64:1 6|87 61:1 7|64 34:1 8|78 46:1 9|33 60:1 10|33 78:2 1|58 79:2 2|65 1:2 3|39 12:2 4|57 47:2 5|61 81:2 6|99 61:2 7|72 88:2 8|76 57:2 9|51 25:2 10|93 40:3 1|60 85:3 2|92 30:3 3|14 74:3 4|56 60:3 5|98 35:3 6|66 36:3 7|88 66:3 8|49 14:3 9|89 69:3 10|93 3:4 1|91 97:4 2|9 47:4 3|16 1:4 4|64 59:4 5|27 40:4 6|8 53:4 7|60 99:4 8|78 12:4 9|30 17:4 10|55 57:5 1|44 35:5 2|35 33:5 3|95 88:5 4|59 15:5 5|51 44:5 6|38 15:5 7|26 42:5 8|14 61:5 9|71 43:5 10|74 17:6 1|73 1:6 2|68 77:6 3|50 59:6 4|50 12:6 5|45 63:6 6|91 63:6 7|54 2:6 8|18 7:6 9|35 66:6 10|49 46:7 1|83 59:7 2|98 99:7 3|84 25:7 4|59 35:7 5|83 6:7 6|93 78:7 7|64 83:7 8|73 31:7 9|44 61:7 10|57 5:8 1|67 85:8 2|15 35:8 3|87 15:8 4|46 20:8 5|23 67:8 6|79 23:8 7|75 43:8 8|83 48:8 9|93 96:8 10|54 68:9 1|4 42:9 2|6 28:9 3|2 29:9 4|33 46:9 5|50 79:9 6|69 66:9 7|7 73:9 8|24 36:9 9|90 36:9 10|40 92:10 1|21 48:10 2|79 16:10 3|16 83:10 4|1 78:10 5|36 98:10 6|92 17:10 7|7 13:10 8|36 36:10 9|13 7:10 10</relation>
    <relation name="R31" arity="2" nbTuples="100" semantics="soft" defaultCost="infinity">44 64:1 1|36 32:1 2|84 17:1 3|37 97:1 4|93 45:1 5|29 76:1 6|73 61:1 7|51 32:1 8|36 70:1 9|84 1:1 10|72 89:2 1|17 52:2 2|93 15:2 3|39 79:2 4|26 30:2 5|71 94:2 6|90 64:2 7|43 72:2 8|58 9:2 9|67 99:2 10|32 87:3 1|49 91:3 2|56 65:3 3|30 5:3 4|12 34:3 5|61 57:3 6|75 59:3 7|58 53:3 8|80 16:3 9|93 100:3 10|32 87:4 1|54 88:4 2|71 5:4 3|7 95:4 4|58 24:4 5|59 14:4 6|73 85:4 7|61 6:4 8|45 53:4 9|36 36:4 10|82 25:5 1|77 68:5 2|11 54:5 3|17 7:5 4|68 61:5 5|100 70:5 6|47 58:5 7|12 43:5 8|50 11:5 9|15 82:5 10|42 99:6 1|52 4:6 2|71 48:6 3|49 51:6 4|84 16:6 5|93 29:6 6|96 17:6 7|72 69:6 8|97 72:6 9|28 78:6 10|88 73:7 1|55 79:7 2|54 14:7 3|72 30:7 4|38 59:7 5|82 61:7 6|65 83:7 7|21 32:7 8|44 67:7 9|7 38:7 10|60 46:8 1|87 92:8 2|69 51:8 3|86 80:8 4|83 6:8 5|75 72:8 6|31 74:8 7|63 84:8 8|91 16:8 9|61 20:8 10|85 11:9 1|57 96:9 2|9 12:9 3|57 48:9 4|24 54:9 5|93 55:9 6|91 23:9 7|98 37:9 8|98 72:9 9|81 9:9 10|96 35:10 1|85 38:10 2|19 26:10 3|11 29:10 4|60 13:10 5|56 97:10 6|15 61:10 7|46 98:10 8|36 10:10 9|75 8:10 10</relation>
    <relation name="R32" arity="2" nbTuples="100" semantics="soft" defaultCost="infinity">47 93:1 1|22 80:1 2|40 19:1 3|69 3:1 4|97 89:1 5|75 84:1 6|5 38:1 7|44 1:1 8|2 5:1 9|64 68:1 10|41 61:2 1|59 90:2 2|76 7:2 3|70 68:2 4|70 21:2 5|44 16:2 6|55 20:2 7|67 32:2 8|46 36:2 9|88 1:2 10|65 67:3 1|10 93:3 2|12 33:3 3|43 10:3 4|75 88:3 5|91 25:3 6|49 70:3 7|100 36:3 8|14 56:3 9|42 58:3 10|99 56:4 1|44 88:4 2|34 34:4 3|99 38:4 4|87 60:4 5|5 91:4 6|70 34:4 7|43 70:4 8|75 47:4 9|47 22:4 10|26 74:5 1|4 77:5 2|99 75:5 3|57 65:5 4|75 42:5 5|69 55:5 6|7 76:5 7|47 48:5 8|67 20:5 9|44 26:5 10|70 51:6 1|67 74:6 2|70 18:6 3|65 91:6 4|43 97:6 5|86 3:6 6|5 24:6 7|38 60:6 8|13 36:6 9|11 10:6 10|36 78:7 1|80 4:7 2|28 87:7 3|25 37:7 4|19 10:7 5|68 47:7 6|34 44:7 7|80 22:7 8|46 12:7 9|33 99:7 10|30 14:8 1|80 59:8 2|21 37:8 3|44 1:8 4|35 50:8 5|18 41:8 6|51 33:8 7|81 38:8 8|27 77:8 9|77 64:8 10|48 62:9 1|89 20:9 2|93 90:9 3|100 19:9 4|71 57:9 5|45 58:9 6|3 78:9 7|74 90:9 8|61 32:9 9|12 78:9 10|87 8:10 1|9 25:10 2|31 27:10 3|34 44:10 4|3 61:10 5|92 64:10 6|31 65:10 7|5 100:10 8|96 9:10 9|43 39:10 10</relation>
    <relation name="R33" arity="2" nbTuples="100" semantics="soft" defaultCost="infinity">95 59:1 1|27 28:1 2|100 84:1 3|17 67:1 4|35 74:1 5|18 96:1 6|40 58:1 7|19 14:1 8|45 55:1 9|56 53:1 10|19 61:2 1|22 95:2 2|29 71:2 3|61 73:2 4|7 79:2 5|21 38:2 6|62 20:2 7|46 63:2 8|72 31:2 9|47 38:2 10|48 15:3 1|94 1:3 2|9 7:3 3|32 54:3 4|47 43:3 5|51 52:3 6|57 7:3 7|98 52:3 8|67 48:3 9|29 74:3 10|25 39:4 1|10 85:4 2|48 2:4 3|55 41:4 4|55 40:4 5|15 55:4 6|95 62:4 7|28 8:4 8|82 37:4 9|58 19:4 10|26 14:5 1|63 21:5 2|100 68:5 3|52 9:5 4|38 63:5 5|18 38:5 6|15 27:5 7|31 100:5 8|25 16:5 9|57 12:5 10|52 89:6 1|26 31:6 2|81 68:6 3|85 59:6 4|65 54:6 5|35 72:6 6|84 93:6 7|50 98:6 8|33 2:6 9|80 87:6 10|44 88:7 1|8 60:7 2|67 36:7 3|69 34:7 4|50 31:7 5|95 75:7 6|63 84:7 7|12 17:7 8|65 54:7 9|54 4:7 10|58 62:8 1|53 51:8 2|38 28:8 3|95 70:8 4|75 32:8 5|20 42:8 6|47 27:8 7|14 99:8 8|87 1:8 9|5 66:8 10|83 13:9 1|71 80:9 2|18 43:9 3|19 4:9 4|34 48:9 5|16 13:9 6|49 53:9 7|1 78:9 8|47 41:9 9|27 81:9 10|34 52:10 1|60 84:10 2|56 75:10 3|63 89:10 4|7 3:10 5|82 21:10 6|19 84:10 7|80 52:10 8|45 14:10 9|33 57:10 10</relation>
    <relation name="R34" arity="2" nbTuples="100" semantics="soft" defaultCost="infinity">96 57:1 1|50 100:1 2|45 31:1 3|47 97:1 4|61 2:1 5|77 73:1 6|87 50:1 7|69 21:1 8|32 98:1 9|10 93:1 10|16 8:2 1|92 22:2 2|57 12:2 3|83 40:2 4|69 17:2 5|20 65:2 6|99 57:2 7|44 87:2 8|12 60:2 9|35 28:2 10|1 29:3 1|57 50:3 2|82 65:3 3|51 18:3 4|23 37:3 5|69 62:3 6|29 20:3 7|88 64:3 8|89 19:3 9|94 100:3 10|21 4:4 1|95 22:4 2|80 13:4 3|53 86:4 4|56 34:4 5|11 61:4 6|58 11:4 7|62 65:4 8|70 62:4 9|31 97:4 10|22 41:5 1|74 41:5 2|65 70:5 3|21 5:5 4|14 24:5 5|97 87:5 6|87 53:5 7|18 30:5 8|32 19:5 9|61 99:5 10|17 72:6 1|74 59:6 2|21 58:6 3|99 36:6 4|61 34:6 5|56 48:6 6|47 19:6 7|61 78:6 8|65 21:6 9|5 98:6 10|74 97:7 1|84 89:7 2|70 79:7 3|7 27:7 4|2 70:7 5|84 58:7 6|92 40:7 7|48 97:7 8|29 74:7 9|38 81:7 10|3 31:8 1|32 72:8 2|52 24:8 3|80 77:8 4|25 4:8 5|2 29:8 6|23 52:8 7|25 71:8 8|87 80:8 9|92 43:8 10|10 55:9 1|91 80:9 2|90 98:9 3|86 20:9 4|47 61:9 5|96 82:9 6|82 13:9 7|75 49:9 8|61 57:9 9|32 61:9 10|53 76:10 1|36 100:10 2|13 56:10 3|56 54:10 4|80 95:10 5|74 81:10 6|96 70:10 7|50 46:10 8|95 70:10 9|93 30:10 10</relation>
    <relation name="R35" arity="2" nbTuples="100" semantics="soft" defaultCost="infinity">68 35:1 1|32 75:1 2|61 23:1 3|96 26:1 4|21 99:1 5|20 72:1 6|64 1:1 7|31 17:1 8|8 66:1 9|94 19:1 10|66 100:2 1|24 13:2 2|86 67:2 3|1 11:2 4|75 39:2 5|76 97:2 6|38 84:2 7|82 65:2 8|27 95:2 9|6 38:2 10|88 63:3 1|42 88:3 2|84 63:3 3|71 20:3 4|26 93:3 5|81 26:3 6|100 18:3 7|1 20:3 8|94 19:3 9|50 38:3 10|100 73:4 1|20 92:4 2|11 37:4 3|9 58:4 4|73 78:4 5|47 45:4 6|37 80:4 7|96 67:4 8|87 99:4 9|90 26:4 10|100 83:5 1|46 71:5 2|66 62:5 3|94 35:5 4|37 12:5 5|96 49:5 6|90 66:5 7|87 47:5 8|22 65:5 9|81 30:5 10|5 91:6 1|49 2:6 2|90 98:6 3|18 19:6 4|58 54:6 5|86 4:6 6|69 38:6 7|99 58:6 8|97 100:6 9|93 32:6 10|83 68:7 1|74 12:7 2|91 12:7 3|43 43:7 4|93 5:7 5|79 16:7 6|69 96:7 7|11 50:7 8|78 20:7 9|35 98:7 10|79 69:8 1|55 75:8 2|92 44:8 3|44 2:8 4|16 41:8 5|85 21:8 6|22 81:8 7|28 50:8 8|73 99:8 9|5 18:8 10|53 10:9 1|16 17:9 2|7 7:9 3|8 29:9 4|22 51:9 5|58 23:9 6|38 86:9 7|54 29:9 8|85 38:9 9|21 53:9 10|4 57:10 1|65 86:10 2|57 91:10 3|10 65:10 4|51 34:10 5|19 4:10 6|98 21:10 7|99 46:10 8|38 10:10 9|22 25:10 10</relation>
    <relation name="R36" arity="2" nbTuples="100" semantics="soft" defaultCost="infinity">42 89:1 1|83 24:1 2|68 86:1 3|93 78:1 4|89 92:1 5|71 51:1 6|93 17:1 7|89 29:1 8|31 75:1 9|97 4:1 10|39 85:2 1|59 85:2 2|61 71:2 3|4 86:2 4|58 23:2 5|97 32:2 6|86 19:2 7|32 9:2 8|4 43:2 9|42 25:2 10|56 28:3 1|30 95:3 2|80 52:3 3|38 60:3 4|67 65:3 5|44 36:3 6|18 54:3 7|52 85:3 8|17 4:3 9|77 81:3 10|78 66:4 1|23 46:4 2|96 54:4 3|11 59:4 4|72 11:4 5|71 66:4 6|64 51:4 7|39 52:4 8|72 50:4 9|10 90:4 10|43 90:5 1|53 60:5 2|37 73:5 3|28 73:5 4|7 27:5 5|65 47:5 6|69 71:5 7|39 80:5 8|83 83:5 9|90 50:5 10|1 32:6 1|15 7:6 2|58 14:6 3|90 74:6 4|54 66:6 5|44 68:6 6|80 45:6 7|68 38:6 8|36 28:6 9|96 8:6 10|94 86:7 1|71 16:7 2|50 2:7 3|69 7:7 4|38 56:7 5|19 95:7 6|54 69:7 7|56 17:7 8|12 3:7 9|87 59:7 10|80 63:8 1|61 34:8 2|73 85:8 3|100 53:8 4|95 99:8 5|42 87:8 6|35 60:8 7|26 91:8 8|90 12:8 9|73 25:8 10|66 87:9 1|59 14:9 2|97 64:9 3|42 99:9 4|16 49:9 5|41 17:9 6|88 79:9 7|33 92:9 8|27 43:9 9|76 88:9 10|8 36:10 1|57 41:10 2|86 91:10 3|99 41:10 4|35 22:10 5|32 50:10 6|41 87:10 7|40 32:10 8|76 25:10 9|18 87:10 10</relation>
    <relation name="R37" arity="2" nbTuples="100" semantics="soft" defaultCost="infinity">97 68:1 1|85 76:1 2|47 16:1 3|75 22:1 4|32 71:1 5|2 35:1 6|80 55:1 7|85 39:1 8|25 31:1 9|19 12:1 10|66 18:2 1|53 30:2 2|94 17:2 3|50 92:2 4|36 30:2 5|95 69:2 6|52 15:2 7|12 11:2 8|22 53:2 9|70 4:2 10|57 9:3 1|72 28:3 2|51 57:3 3|99 25:3 4|10 15:3 5|35 66:3 6|78 82:3 7|1 90:3 8|14 71:3 9|41 8:3 10|51 64:4 1|34 35:4 2|15 80:4 3|41 86:4 4|64 88:4 5|4 74:4 6|73 80:4 7|81 100:4 8|47 75:4 9|99 78:4 10|49 63:5 1|88 42:5 2|86 43:5 3|55 97:5 4|86 78:5 5|63 26:5 6|89 78:5 7|58 50:5 8|43 93:5 9|13 38:5 10|32 1:6 1|43 1:6 2|94 5:6 3|75 62:6 4|49 47:6 5|42 98:6 6|3 2:6 7|17 48:6 8|51 58:6 9|89 50:6 10|48 37:7 1|25 25:7 2|95 69:7 3|92 51:7 4|36 66:7 5|99 74:7 6|30 49:7 7|22 93:7 8|51 48:7 9|23 14:7 10|95 10:8 1|87 16:8 2|18 16:8 3|90 72:8 4|39 9:8 5|79 98:8 6|72 70:8 7|82 35:8 8|6 94:8 9|23 72:8 10|70 50:9 1|47 98:9 2|80 73:9 3|65 25:9 4|85 84:9 5|14 76:9 6|2 21:9 7|72 28:9 8|69 21:9 9|50 22:9 10|100 35:10 1|33 81:10 2|75 3:10 3|39 79:10 4|83 98:10 5|90 87:10 6|66 26:10 7|45 62:10 8|10 45:10 9|29 96:10 10</relation>
    <relation name="R38" arity="2" nbTuples="100" semantics="soft" defaultCost="infinity">70 92:1 1|81 44:1 2|17 6:1 3|14 58:1 4|43 65:1 5|100 88:1 6|69 79:1 7|50 97:1 8|48 72:1 9|89 46:1 10|74 78:2 1|97 89:2 2|76 12:2 3|10 41:2 4|72 29:2 5|74 1:2 6|56 71:2 7|42 74:2 8|86 26:2 9|36 40:2 10|36 49:3 1|4 29:3 2|1 74:3 3|99 94:3 4|17 52:3 5|72 84:3 6|99 63:3 7|46 82:3 8|97 7:3 9|9 33:3 10|85 73:4 1|55 43:4 2|41 87:4 3|78 85:4 4|56 81:4 5|15 31:4 6|82 80:4 7|14 91:4 8|22 36:4 9|26 85:4 10|26 15:5 1|58 20:5 2|65 25:5 3|6 7:5 4|13 44:5 5|93 90:5 6|3 21:5 7|42 56:5 8|65 38:5 9|28 97:5 10|100 22:6 1|55 42:6 2|5 43:6 3|24 40:6 4|10 99:6 5|85 91:6 6|42 8:6 7|60 6:6 8|94 9:6 9|96 91:6 10|57 84:7 1|69 60:7 2|7 57:7 3|62 63:7 4|32 48:7 5|10 86:7 6|59 6:7 7|92 6:7 8|95 1:7 9|50 31:7 10|3 63:8 1|94 4:8 2|91 62:8 3|64 84:8 4|92 97:8 5|97 15:8 6|2 25:8 7|87 73:8 8|20 67:8 9|71 53:8 10|54 85:9 1|70 61:9 2|22 59:9 3|16 55:9 4|8 22:9 5|30 91:9 6|22 72:9 7|20 86:9 8|15 17:9 9|92 87:9 10|32 89:10 1|96 15:10 2|70 39:10 3|55 34:10 4|52 30:10 5|46 84:10 6|22 3:10 7|50 81:10 8|23 81:10 9|22 34:10 10</relation>
    <relation name="R39" arity="2" nbTuples="100" semantics="soft" defaultCost="infinity">97 21:1 1|54 34:1 2|31 18:1 3|80 76:1 4|53 85:1 5|83 53:1 6|63 9:1 7|41 6:1 8|79 33:1 9|84 53:1 10|66 34:2 1|3 15:2 2|3 13:2 3|90 78:2 4|63 57:2 5|84 39:2 6|59 44:2 7|18 3:2 8|16 69:2 9|76 39:2 10|52 24:3 1|7 73:3 2|49 45:3 3|31 27:3 4|2 36:3 5|49 92:3 6|71 11:3 7|43 59:3 8|55 73:3 9|48 18:3 10|58 13:4 1|58 71:4 2|14 60:4 3|100 28:4 4|88 17:4 5|48 30:4 6|98 45:4 7|95 62:4 8|29 1:4 9|33 14:4 10|56 14:5 1|83 48:5 2|38 11:5 3|18 59:5 4|82 8:5 5|45 84:5 6|17 81:5 7|2 26:5 8|7 86:5 9|66 18:5 10|15 61:6 1|61 84:6 2|75 48:6 3|2 47:6 4|3 87:6 5|13 100:6 6|19 2:6 7|90 47:6 8|46 82:6 9|29 96:6 10|93 52:7 1|39 83:7 2|34 97:7 3|32 4:7 4|31 42:7 5|95 73:7 6|75 7:7 7|4 33:7 8|45 70:7 9|90 94:7 10|44 20:8 1|3 36:8 2|67 68:8 3|90 70:8 4|42 92:8 5|41 16:8 6|6 17:8 7|22 75:8 8|17 23:8 9|93 43:8 10|86 18:9 1|37 22:9 2|36 92:9 3|30 52:9 4|61 68:9 5|36 49:9 6|31 67:9 7|86 38:9 8|38 2:9 9|79 11:9 10|42 65:10 1|27 85:10 2|66 84:10 3|41 33:10 4|34 90:10 5|60 81:10 6|49 78:10 7|84 88:10 8|63 45:10 9|1 17:10 10</relation>
    <relation name="R40" arity="2" nbTuples="100" semantics="soft" defaultCost="infinity">94 29:1 1|68 8:1 2|13 95:1 3|11 62:1 4|23 24:1 5|25 45:1 6|41 50:1 7|41 66:1 8|88 25:1 9|47 25:1 10|87 75:2 1|64 41:2 2|77 84:2 3|81 74:2 4|44 56:2 5|83 4:2 6|98 94:2 7|26 12:2 8|95 60:2 9|29 99:2 10|79 23:3 1|79 32:3 2|60 4:3 3|6 27:3 4|31 40:3 5|63 20:3 6|11 92:3 7|42 41:3 8|36 43:3 9|48 80:3 10|49 81:4 1|40 4:4 2|84 17:4 3|44 66:4 4|48 16:4 5|55 3:4 6|69 17:4 7|20 43:4 8|11 17:4 9|38 64:4 10|90 33:5 1|86 20:5 2|96 15:5 3|10 27:5 4|50 81:5 5|38 36:5 6|5 73:5 7|72 59:5 8|38 46:5 9|60 85:5 10|44 44:6 1|58 30:6 2|23 43:6 3|18 11:6 4|89 41:6 5|86 61:6 6|19 97:6 7|4 20:6 8|37 23:6 9|67 37:6 10|81 48:7 1|12 72:7 2|6 29:7 3|71 38:7 4|44 28:7 5|51 62:7 6|19 16:7 7|72 19:7 8|32 67:7 9|27 8:7 10|92 64:8 1|4 66:8 2|77 38:8 3|48 86:8 4|8 74:8 5|16 86:8 6|26 36:8 7|44 100:8 8|38 72:8 9|1 19:8 10|49 36:9 1|93 64:9 2|58 73:9 3|32 87:9 4|59 19:9 5|96 41:9 6|61 93:9 7|42 94:9 8|93 16:9 9|59 65:9 10|58 100:10 1|16 71:10 2|47 28:10 3|47 31:10 4|38 51:10 5|3 13:10 6|44 33:10 7|42 50:10 8|8 42:10 9|41 49:10 10</relation>
    <relation name="R41" arity="2" nbTuples="100" semantics="soft" defaultCost="infinity">78 58:1 1|17 84:1 2|47 74:1 3|66 60:1 4|70 11:1 5|88 15:1 6|39 26:1 7|60 14:1 8|24 80:1 9|29 14:1 10|70 68:2 1|31 100:2 2|71 43:2 3|50 18:2 4|10 60:2 5|53 70:2 6|41 57:2 7|85 27:2 8|4 30:2 9|4 28:2 10|98 21:3 1|20 65:3 2|49 19:3 3|67 16:3 4|26 12:3 5|69 96:3 6|33 32:3 7|1 99:3 8|54 63:3 9|93 73:3 10|64 40:4 1|89 36:4 2|63 16:4 3|89 47:4 4|7 26:4 5|12 93:4 6|3 73:4 7|13 94:4 8|9 58:4 9|17 46:4 10|19 36:5 1|24 14:5 2|88 35:5 3|82 58:5 4|63 90:5 5|35 20:5 6|13 51:5 7|72 49:5 8|40 96:5 9|31 17:5 10|94 58:6 1|66 85:6 2|16 74:6 3|80 40:6 4|62 30:6 5|94 48:6 6|88 4:6 7|50 6:6 8|15 57:6 9|92 70:6 10|91 81:7 1|9 88:7 2|53 29:7 3|90 56:7 4|85 86:7 5|64 26:7 6|31 69:7 7|88 98:7 8|69 74:7 9|79 33:7 10|93 50:8 1|64 79:8 2|92 86:8 3|63 51:8 4|91 91:8 5|37 18:8 6|64 27:8 7|29 71:8 8|73 7:8 9|88 90:8 10|96 83:9 1|60 33:9 2|7 90:9 3|82 43:9 4|17 60:9 5|38 49:9 6|84 13:9 7|73 70:9 8|38 63:9 9|13 29:9 10|98 95:10 1|64 36:10 2|74 65:10 3|23 98:10 4|13 79:10 5|72 49:10 6|41 10:10 7|98 39:10 8|52 2:10 9|9 26:10 10</relation>
    <relation name="R42" arity="2" nbTuples="100" semantics="soft" defaultCost="infinity">79 73:1 1|1 95:1 2|79 56:1 3|76 7:1 4|84 57:1 5|88 15:1 6|47 71:1 7|44 4:1 8|39 4:1 9|94 31:1 10|49 79:2 1|55 86:2 2|74 51:2 3|81 93:2 4|77 30:2 5|75 55:2 6|14 55:2 7|99 15:2 8|89 62:2 9|84 46:2 10|66 78:3 1|41 89:3 2|40 68:3 3|77 65:3 4|80 83:3 5|2 79:3 6|6 93:3 7|15 42:3 8|76 9:3 9|78 15:3 10|40 52:4 1|56 67:4 2|12 13:4 3|51 21:4 4|14 78:4 5|39 45:4 6|49 97:4 7|47 71:4 8|42 9:4 9|22 64:4 10|37 51:5 1|77 48:5 2|95 89:5 3|84 83:5 4|16 98:5 5|87 46:5 6|43 46:5 7|36 83:5 8|16 15:5 9|79 54:5 10|90 59:6 1|15 26:6 2|4 48:6 3|76 93:6 4|94 40:6 5|58 17:6 6|93 72:6 7|49 6:6 8|72 80:6 9|61 82:6 10|41 53:7 1|29 26:7 2|44 50:7 3|81 87:7 4|69 3:7 5|63 61:7 6|63 46:7 7|45 57:7 8|8 50:7 9|3 79:7 10|35 13:8 1|61 100:8 2|42 57:8 3|13 83:8 4|25 5:8 5|47 10:8 6|91 66:8 7|59 93:8 8|6 54:8 9|29 26:8 10|81 44:9 1|7 5:9 2|91 54:9 3|65 70:9 4|74 58:9 5|27 64:9 6|63 84:9 7|10 68:9 8|61 18:9 9|8 84:9 10|84 37:10 1|11 62:10 2|38 49:10 3|14 12:10 4|55 13:10 5|11 48:10 6|27 92:10 7|39 98:10 8|62 98:10 9|99 87:10 10</relation>
    <relation name="R43" arity="2" nbTuples="100" semantics="soft" defaultCost="infinity">100 38:1 1|33 28:1 2|10 44:1 3|23 95:1 4|26 48:1 5|29 40:1 6|57 21:1 7|76 5:1 8|51 19:1 9|71 23:1 10|81 91:2 1|94 45:2 2|67 81:2 3|30 56:2 4|45 39:2 5|47 85:2 6|46 62:2 7|66 63:2 8|51 69:2 9|11 40:2 10|44 30:3 1|62 73:3 2|95 26:3 3|32 49:3 4|84 11:3 5|42 14:3 6|51 19:3 7|51 42:3 8|91 49:3 9|45 81:3 10|65 54:4 1|22 82:4 2|38 38:4 3|35 60:4 4|32 97:4 5|54 42:4 6|5 64:4 7|44 95:4 8|72 36:4 9|73 45:4 10|87 17:5 1|89 32:5 2|51 95:5 3|52 94:5 4|89 73:5 5|12 72:5 6|100 33:5 7|91 45:5 8|89 55:5 9|40 21:5 10|21 33:6 1|18 31:6 2|72 24:6 3|44 21:6 4|99 51:6 5|59 11:6 6|53 43:6 7|64 97:6 8|56 87:6 9|86 17:6 10|48 42:7 1|21 52:7 2|5 98:7 3|54 27:7 4|59 61:7 5|26 1:7 6|95 75:7 7|78 73:7 8|86 37:7 9|77 22:7 10|62 29:8 1|5 74:8 2|76 1:8 3|78 60:8 4|19 83:8 5|3 44:8 6|70 51:8 7|44 27:8 8|60 54:8 9|44 25:8 10|24 56:9 1|64 67:9 2|40 64:9 3|75 37:9 4|98 94:9 5|33 87:9 6|78 38:9 7|95 48:9 8|40 15:9 9|85 79:9 10|91 52:10 1|85 2:10 2|19 16:10 3|83 71:10 4|43 54:10 5|54 68:10 6|81 26:10 7|50 89:10 8|82 67:10 9|2 85:10 10</relation>
    <relation name="R44" arity="2" nbTuples="100" semantics="soft" defaultCost="infinity">27 71:1 1|44 22:1 2|87 41:1 3|15 29:1 4|37 65:1 5|4 14:1 6|61 32:1 7|35 18:1 8|92 17:1 9|41 27:1 10|31 2:2 1|81 24:2 2|76 82:2 3|35 53:2 4|41 75:2 5|8 88:2 6|46 96:2 7|60 71:2 8|59 10:2 9|20 19:2 10|3 42:3 1|57 62:3 2|26 49:3 3|3 43:3 4|12 68:3 5|21 46:3 6|21 66:3 7|9 41:3 8|52 43:3 9|79 100:3 10|12 31:4 1|25 69:4 2|86 19:4 3|67 53:4 4|29 51:4 5|20 72:4 6|85 39:4 7|36 97:4 8|80 52:4 9|23 12:4 10|53 11:5 1|46 40:5 2|79 32:5 3|1 98:5 4|30 30:5 5|26 87:5 6|68 85:5 7|33 70:5 8|71 24:5 9|13 42:5 10|63 69:6 1|91 68:6 2|26 61:6 3|92 57:6 4|35 83:6 5|86 21:6 6|79 30:6 7|8 64:6 8|15 71:6 9|32 1:6 10|6 91:7 1|14 78:7 2|95 69:7 3|33 39:7 4|75 58:7 5|73 54:7 6|40 52:7 7|16 12:7 8|84 63:7 9|51 37:7 10|59 65:8 1|33 29:8 2|19 98:8 3|37 26:8 4|80 37:8 5|32 85:8 6|82 52:8 7|94 56:8 8|37 98:8 9|60 55:8 10|5 87:9 1|35 70:9 2|64 73:9 3|44 55:9 4|66 11:9 5|58 16:9 6|47 16:9 7|74 90:9 8|61 43:9 9|1 14:9 10|91 85:10 1|67 52:10 2|15 91:10 3|92 61:10 4|86 2:10 5|9 59:10 6|12 75:10 7|1 77:10 8|100 33:10 9|80 41:10 10</relation>
    <relation name="R45" arity="2" nbTuples="100" semantics="soft" defaultCost="infinity">98 68:1 1|36 13:1 2|12 89:1 3|28 3:1 4|75 42:1 5|27 61:1 6|76 23:1 7|35 32:1 8|93 36:1 9|82 57:1 10|82 75:2 1|93 30:2 2|18 91:2 3|32 45:2 4|36 13:2 5|98 83:2 6|8 9:2 7|85 55:2 8|2 39:2 9|100 97:2 10|51 38:3 1|45 20:3 2|54 76:3 3|93 69:3 4|41 90:3 5|89 14:3 6|40 54:3 7|29 71:3 8|79 37:3 9|100 14:3 10|68 58:4 1|76 56:4 2|46 52:4 3|91 86:4 4|42 9:4 5|67 28:4 6|80 84:4 7|65 72:4 8|26 88:4 9|7 28:4 10|42 81:5 1|21 27:5 2|12 20:5 3|36 26:5 4|64 10:5 5|76 16:5 6|11 89:5 7|60 25:5 8|18 29:5 9|69 86:5 10|2 51:6 1|100 15:6 2|40 12:6 3|71 63:6 4|5 41:6 5|26 34:6 6|92 35:6 7|18 51:6 8|60 26:6 9|73 25:6 10|67 74:7 1|38 23:7 2|36 37:7 3|53 89:7 4|55 61:7 5|30 26:7 6|89 58:7 7|9 88:7 8|22 22:7 9|45 56:7 10|60 100:8 1|83 29:8 2|77 78:8 3|35 66:8 4|65 52:8 5|93 44:8 6|38 71:8 7|5 11:8 8|29 95:8 9|26 56:8 10|98 81:9 1|72 43:9 2|65 38:9 3|10 71:9 4|72 6:9 5|9 16:9 6|91 88:9 7|22 58:9 8|73 55:9 9|39 66:9 10|54 78:10 1|23 4:10 2|38 53:10 3|98 59:10 4|80 12:10 5|54 37:10 6|14 63:10 7|92 39:10 8|86 97:10 9|20 83:10 10</relation>
    <relation name="R46" arity="2" nbTuples="100" semantics="soft" defaultCost="infinity">65 87:1 1|4 16:1 2|30 77:1 3|42 83:1 4|74 86:1 5|44 70:1 6|58 89:1 7|73 81:1 8|28 32:1 9|26 68:1 10|91 91:2 1|83 74:2 2|35 88:2 3|29 11:2 4|76 54:2 5|73 70:2 6|98 88:2 7|82 69:2 8|61 14:2 9|80 13:2 10|40 35:3 1|58 62:3 2|87 2:3 3|67 55:3 4|71 63:3 5|90 2:3 6|16 31:3 7|15 85:3 8|23 30:3 9|32 97:3 10|12 88:4 1|70 57:4 2|10 24:4 3|28 85:4 4|69 62:4 5|6 66:4 6|81 11:4 7|65 56:4 8|41 19:4 9|95 66:4 10|68 52:5 1|22 64:5 2|16 81:5 3|18 36:5 4|57 65:5 5|48 56:5 6|45 93:5 7|41 28:5 8|29 23:5 9|12 55:5 10|15 78:6 1|48 56:6 2|52 96:6 3|28 78:6 4|35 4:6 5|2 16:6 6|18 85:6 7|45 83:6 8|51 27:6 9|68 41:6 10|50 14:7 1|37 65:7 2|42 78:7 3|42 29:7 4|42 66:7 5|54 56:7 6|36 2:7 7|45 2:7 8|82 86:7 9|17 90:7 10|53 84:8 1|87 79:8 2|94 80:8 3|54 41:8 4|89 97:8 5|12 82:8 6|87 97:8 7|14 49:8 8|54 72:8 9|76 98:8 10|88 58:9 1|26 83:9 2|63 85:9 3|21 62:9 4|26 74:9 5|60 17:9 6|35 80:9 7|39 44:9 8|58 75:9 9|26 13:9 10|39 97:10 1|49 59:10 2|86 26:10 3|18 28:10 4|6 73:10 5|32 19:10 6|84 16:10 7|72 8:10 8|75 29:10 9|83 96:10 10</relation>
    <relation name="R47" arity="2" nbTuples="100" semantics="soft" defaultCost="infinity">40 44:1 1|25 19:1 2|72 55:1 3|91 84:1 4|91 26:1 5|59 37:1 6|18 69:1 7|51 63:1 8|93 14:1 9|94 97:1 10|16 7:2 1|57 99:2 2|65 95:2 3|56 60:2 4|71 62:2 5|48 49:2 6|87 97:2 7|18 74:2 8|43 96:2 9|4 44:2 10|50 42:3 1|26 12:3 2|31 77:3 3|95 70:3 4|92 14:3 5|20 22:3 6|36 19:3 7|50 75:3 8|56 24:3 9|31 36:3 10|67 33:4 1|95 61:4 2|57 1:4 3|18 95:4 4|67 13:4 5|69 58:4 6|52 41:4 7|61 12:4 8|85 12:4 9|27 69:4 10|45 76:5 1|37 71:5 2|22 91:5 3|79 40:5 4|68 76:5 5|42 26:5 6|21 34:5 7|35 6:5 8|25 64:5 9|26 65:5 10|84 66:6 1|42 94:6 2|82 25:6 3|72 36:6 4|27 27:6 5|51 7:6 6|56 40:6 7|24 60:6 8|23 78:6 9|28 2:6 10|19 63:7 1|40 79:7 2|82 45:7 3|16 47:7 4|23 34:7 5|41 5:7 6|56 21:7 7|100 17:7 8|27 94:7 9|69 75:7 10|100 96:8 1|38 60:8 2|63 44:8 3|80 33:8 4|1 75:8 5|62 56:8 6|78 52:8 7|36 77:8 8|61 6:8 9|45 24:8 10|45 22:9 1|70 55:9 2|4 26:9 3|21 79:9 4|32 70:9 5|29 7:9 6|34 99:9 7|70 36:9 8|47 61:9 9|47 61:9 10|70 7:10 1|22 93:10 2|35 9:10 3|71 47:10 4|32 13:10 5|40 65:10 6|72 55:10 7|49 97:10 8|55 12:10 9|90 42:10 10</relation>
    <relation name="R48" arity="2" nbTuples="100" semantics="soft" defaultCost="infinity">81 55:1 1|80 16:1 2|54 28:1 3|95 92:1 4|75 62:1 5|48 66:1 6|67 42:1 7|45 28:1 8|99 68:1 9|8 93:1 10|56 38:2 1|5 20:2 2|24 44:2 3|2 85:2 4|28 20:2 5|32 13:2 6|12 11:2 7|6 38:2 8|16 24:2 9|21 84:2 10|65 3:3 1|50 76:3 2|42 34:3 3|10 53:3 4|17 22:3 5|63 51:3 6|26 79:3 7|27 21:3 8|35 92:3 9|16 13:3 10|33 57:4 1|68 14:4 2|41 67:4 3|86 30:4 4|71 32:4 5|23 42:4 6|69 35:4 7|60 98:4 8|76 87:4 9|100 17:4 10|17 40:5 1|44 72:5 2|45 25:5 3|6 68:5 4|58 10:5 5|44 1:5 6|6 70:5 7|96 71:5 8|28 46:5 9|51 65:5 10|48 87:6 1|87 65:6 2|96 43:6 3|37 20:6 4|23 42:6 5|2 29:6 6|83 17:6 7|26 29:6 8|21 59:6 9|2 40:6 10|89 69:7 1|35 11:7 2|63 49:7 3|96 33:7 4|54 25:7 5|72 49:7 6|64 23:7 7|65 44:7 8|44 5:7 9|32 37:7 10|77 95:8 1|25 88:8 2|46 31:8 3|50 50:8 4|92 74:8 5|10 28:8 6|20 79:8 7|88 83:8 8|75 58:8 9|65 14:8 10|31 14:9 1|64 70:9 2|66 4:9 3|71 10:9 4|67 83:9 5|58 99:9 6|66 39:9 7|41 37:9 8|9 48:9 9|41 74:9 10|75 22:10 1|61 97:10 2|16 81:10 3|25 99:10 4|78 82:10 5|68 56:10 6|37 60:10 7|25 65:10 8|85 86:10 9|85 9:10 10</relation>
    <relation name="R49" arity="2" nbTuples="100" semantics="soft" defaultCost="infinity">65 32:1 1|77 91:1 2|67 22:1 3|55 42:1 4|88 30:1 5|59 35:1 6|39 82:1 7|48 70:1 8|14 76:1 9|1 71:1 10|2 6:2 1|25 23:2 2|70 78:2 3|93 15:2 4|27 100:2 5|98 95:2 6|95 34:2 7|17 33:2 8|49 43:2 9|2 94:2 10|83 86:3 1|67 66:3 2|3 63:3 3|73 41:3 4|52 72:3 5|28 56:3 6|23 22:3 7|14 16:3 8|34 9:3 9|31 64:3 10|81 58:4 1|70 58:4 2|15 68:4 3|13 3:4 4|41 66:4 5|61 41:4 6|79 32:4 7|32 34:4 8|61 16:4 9|26 6:4 10|22 60:5 1|29 94:5 2|45 50:5 3|1 18:5 4|44 98:5 5|38 66:5 6|55 91:5 7|20 68:5 8|42 89:5 9|70 92:5 10|25 57:6 1|1 40:6 2|57 92:6 3|42 94:6 4|29 88:6 5|83 27:6 6|42 14:6 7|18 69:6 8|6 95:6 9|2 57:6 10|63 100:7 1|83 51:7 2|42 2:7 3|36 48:7 4|49 42:7 5|60 76:7 6|50 53:7 7|52 36:7 8|49 11:7 9|58 78:7 10|18 89:8 1|30 16:8 2|63 12:8 3|100 100:8 4|5 21:8 5|57 96:8 6|56 11:8 7|60 23:8 8|98 56:8 9|16 77:8 10|70 1:9 1|31 20:9 2|77 47:9 3|95 70:9 4|100 1:9 5|85 91:9 6|35 88:9 7|15 44:9 8|92 88:9 9|2 53:9 10|56 57:10 1|44 56:10 2|75 24:10 3|80 77:10 4|61 85:10 5|27 3:10 6|47 30:10 7|50 1:10 8|48 10:10 9|83 100:10 10</relation>
    <relation name="R50" arity="2" nbTuples="100" semantics="soft" defaultCost="infinity">70 6:1 1|64 54:1 2|5 38:1 3|24 78:1 4|45 5:1 5|24 80:1 6|74 22:1 7|3 52:1 8|67 9:1 9|75 47:1 10|81 21:2 1|97 100:2 2|90 67:2 3|72 62:2 4|73 22:2 5|85 63:2 6|51 98:2 7|1 55:2 8|20 18:2 9|78 40:2 10|23 57:3 1|21 84:3 2|71 77:3 3|97 59:3 4|5 18:3 5|35 70:3 6|84 58:3 7|22 37:3 8|67 39:3 9|25 85:3 10|52 45:4 1|54 49:4 2|13 93:4 3|10 33:4 4|12 5:4 5|60 93:4 6|16 88:4 7|1 2:4 8|94 5:4 9|93 9:4 10|48 18:5 1|65 88:5 2|56 34:5 3|9 73:5 4|20 98:5 5|30 94:5 6|15 9:5 7|21 7:5 8|74 94:5 9|85 83:5 10|51 73:6 1|64 53:6 2|25 48:6 3|56 26:6 4|74 11:6 5|67 1:6 6|24 43:6 7|73 61:6 8|59 36:6 9|35 86:6 10|100 83:7 1|41 80:7 2|89 26:7 3|14 75:7 4|98 63:7 5|98 93:7 6|70 11:7 7|73 19:7 8|18 60:7 9|18 34:7 10|8 52:8 1|35 48:8 2|35 76:8 3|76 15:8 4|61 42:8 5|37 15:8 6|34 4:8 7|9 52:8 8|93 33:8 9|2 30:8 10|10 8:9 1|22 97:9 2|13 71:9 3|55 38:9 4|6 27:9 5|31 58:9 6|65 86:9 7|10 39:9 8|94 57:9 9|38 12:9 10|99 72:10 1|22 37:10 2|17 60:10 3|73 13:10 4|53 56:10 5|65 72:10 6|48 5:10 7|75 55:10 8|9 39:10 9|92 91:10 10</relation>
    <relation name="R51" arity="2" nbTuples="100" semantics="soft" defaultCost="infinity">42 50:1 1|60 72:1 2|12 51:1 3|86 35:1 4|79 10:1 5|25 43:1 6|66 74:1 7|7 60:1 8|18 69:1 9|80 59:1 10|43 98:2 1|84 25:2 2|28 40:2 3|93 69:2 4|68 28:2 5|25 96:2 6|51 81:2 7|15 4:2 8|74 71:2 9|40 79:2 10|19 99:3 1|94 48:3 2|23 36:3 3|80 52:3 4|29 33:3 5|19 8:3 6|55 55:3 7|64 66:3 8|43 79:3 9|31 5:3 10|9 6:4 1|36 55:4 2|79 96:4 3|6 73:4 4|9 76:4 5|64 47:4 6|1 13:4 7|100 60:4 8|32 13:4 9|88 83:4 10|21 27:5 1|90 50:5 2|92 58:5 3|77 81:5 4|81 57:5 5|77 56:5 6|4 35:5 7|43 1:5 8|71 93:5 9|23 58:5 10|16 61:6 1|25 4:6 2|1 65:6 3|30 78:6 4|19 94:6 5|51 100:6 6|38 6:6 7|96 22:6 8|81 35:6 9|28 41:6 10|73 98:7 1|7 23:7 2|55 48:7 3|25 95:7 4|73 20:7 5|36 79:7 6|63 60:7 7|42 3:7 8|45 26:7 9|64 57:7 10|61 79:8 1|97 27:8 2|10 45:8 3|58 7:8 4|19 3:8 5|53 10:8 6|60 61:8 7|53 22:8 8|89 39:8 9|75 28:8 10|58 20:9 1|25 17:9 2|43 52:9 3|97 100:9 4|89 83:9 5|59 31:9 6|94 89:9 7|28 83:9 8|89 1:9 9|54 66:9 10|39 81:10 1|35 70:10 2|90 4:10 3|99 15:10 4|85 92:10 5|74 60:10 6|76 10:10 7|32 46:10 8|51 82:10 9|60 93:10 10</relation>
    <relation name="R52" arity="2" nbTuples="100" semantics="soft" defaultCost="infinity">31 14:1 1|59 55:1 2|51 4:1 3|3 35:1 4|20 99:1 5|85 82:1 6|3 31:1 7|49 76:1 8|42 77:1 9|6 68:1 10|23 19:2 1|90 81:2 2|35 75:2 3|43 4:2 4|94 20:2 5|51 90:2 6|38 98:2 7|28 78:2 8|23 14:2 9|55 65:2 10|23 41:3 1|69 40:3 2|17 24:3 3|28 38:3 4|64 44:3 5|56 35:3 6|51 38:3 7|5 94:3 8|99 96:3 9|85 73:3 10|17 36:4 1|19 1:4 2|9 43:4 3|10 33:4 4|46 11:4 5|26 74:4 6|12 50:4 7|52 25:4 8|77 30:4 9|64 20:4 10|49 23:5 1|26 62:5 2|94 64:5 3|61 25:5 4|16 99:5 5|59 100:5 6|55 1:5 7|50 55:5 8|56 43:5 9|14 62:5 10|10 91:6 1|31 99:6 2|32 23:6 3|53 53:6 4|33 28:6 5|19 76:6 6|30 55:6 7|86 20:6 8|66 36:6 9|43 61:6 10|68 29:7 1|91 29:7 2|22 15:7 3|94 39:7 4|10 59:7 5|24 57:7 6|94 93:7 7|45 66:7 8|23 25:7 9|27 16:7 10|84 54:8 1|72 94:8 2|98 95:8 3|16 64:8 4|29 55:8 5|69 7:8 6|50 46:8 7|13 70:8 8|6 63:8 9|27 67:8 10|60 22:9 1|31 30:9 2|32 54:9 3|14 58:9 4|10 97:9 5|55 60:9 6|91 58:9 7|89 85:9 8|49 34:9 9|60 12:9 10|58 63:10 1|23 76:10 2|72 56:10 3|63 82:10 4|4 87:10 5|29 71:10 6|2 66:10 7|97 8:10 8|95 92:10 9|97 15:10 10</relation>
    <relation name="R53" arity="2" nbTuples="100" semantics="soft" defaultCost="infinity">17 93:1 1|63 88:1 2|26 1:1 3|16 81:1 4|54 39:1 5|92 57:1 6|47 36:1 7|4 92:1 8|82 54:1 9|13 91:1 10|76 93:2 1|89 16:2 2|30 85:2 3|34 53:2 4|2 20:2 5|24 58:2 6|7 46:2 7|62 83:2 8|32 65:2 9|96 67:2 10|55 22:3 1|15 91:3 2|27 4:3 3|95 32:3 4|22 3:3 5|25 26:3 6|23 74:3 7|42 44:3 8|40 7:3 9|17 8:3 10|57 74:4 1|85 35:4 2|44 47:4 3|9 60:4 4|21 95:4 5|16 32:4 6|85 33:4 7|85 72:4 8|15 99:4 9|71 83:4 10|2 29:5 1|30 82:5 2|96 67:5 3|19 37:5 4|62 8:5 5|19 63:5 6|13 74:5 7|44 92:5 8|83 65:5 9|4 42:5 10|87 63:6 1|73 51:6 2|12 79:6 3|54 98:6 4|92 26:6 5|20 29:6 6|2 50:6 7|25 10:6 8|21 28:6 9|33 12:6 10|20 37:7 1|66 52:7 2|50 9:7 3|76 77:7 4|87 77:7 5|3 61:7 6|52 58:7 7|71 87:7 8|12 65:7 9|47 20:7 10|97 59:8 1|92 57:8 2|99 21:8 3|8 30:8 4|55 34:8 5|81 38:8 6|17 72:8 7|27 74:8 8|97 42:8 9|26 54:8 10|61 35:9 1|59 84:9 2|31 3:9 3|37 22:9 4|63 64:9 5|54 69:9 6|51 60:9 7|79 99:9 8|20 10:9 9|28 68:9 10|69 12:10 1|80 71:10 2|36 4:10 3|21 34:10 4|56 49:10 5|5 60:10 6|20 49:10 7|86 63:10 8|24 92:10 9|64 7:10 10</relation>
    <relation name="R54" arity="2" nbTuples="100" semantics="soft" defaultCost="infinity">66 9:1 1|55 17:1 2|8 31:1 3|10 87:1 4|15 100:1 5|63 20:1 6|48 91:1 7|20 30:1 8|81 38:1 9|50 15:1 10|75 72:2 1|93 69:2 2|77 4:2 3|53 10:2 4|36 57:2 5|85 48:2 6|88 12:2 7|65 57:2 8|27 78:2 9|77 40:2 10|62 8:3 1|26 42:3 2|26 77:3 3|48 81:3 4|27 28:3 5|61 74:3 6|25 6:3 7|82 97:3 8|58 89:3 9|97 2:3 10|15 56:4 1|61 1:4 2|38 5:4 3|9 13:4 4|70 12:4 5|89 74:4 6|94 38:4 7|89 62:4 8|34 60:4 9|70 55:4 10|11 27:5 1|30 56:5 2|15 9:5 3|40 21:5 4|39 65:5 5|64 3:5 6|24 92:5 7|3 10:5 8|55 12:5 9|15 67:5 10|27 69:6 1|41 38:6 2|49 56:6 3|40 16:6 4|87 39:6 5|87 94:6 6|34 76:6 7|69 46:6 8|26 31:6 9|93 25:6 10|12 52:7 1|77 15:7 2|30 47:7 3|17 54:7 4|34 37:7 5|39 21:7 6|63 55:7 7|20 74:7 8|44 86:7 9|58 18:7 10|84 72:8 1|51 11:8 2|95 100:8 3|65 35:8 4|77 78:8 5|42 78:8 6|74 35:8 7|26 55:8 8|22 51:8 9|68 30:8 10|70 86:9 1|12 77:9 2|93 19:9 3|27 99:9 4|83 36:9 5|21 40:9 6|41 58:9 7|41 87:9 8|52 44:9 9|34 12:9 10|2 90:10 1|99 29:10 2|40 8:10 3|79 59:10 4|53 72:10 5|79 56:10 6|27 8:10 7|10 44:10 8|78 49:10 9|26 23:10 10</relation>
    <relation name="R55" arity="2" nbTuples="100" semantics="soft" defaultCost="infinity">80 48:1 1|26 33:1 2|41 36:1 3|77 84:1 4|100 30:1 5|11 88:1 6|72 57:1 7|51 28:1 8|84 30:1 9|30 100:1 10|10 29:2 1|47 98:2 2|36 65:2 3|50 72:2 4|53 91:2 5|21 75:2 6|9 73:2 7|53 60:2 8|19 16:2 9|46 88:2 10|83 33:3 1|55 40:3 2|22 45:3 3|46 75:3 4|3 16:3 5|61 46:3 6|2 32:3 7|88 28:3 8|12 24:3 9|18 4:3 10|71 97:4 1|58 71:4 2|83 66:4 3|34 61:4 4|65 27:4 5|59 74:4 6|26 89:4 7|85 78:4 8|16 60:4 9|6 96:4 10|2 46:5 1|32 34:5 2|80 50:5 3|5 99:5 4|2 73:5 5|9 67:5 6|78 98:5 7|45 93:5 8|58 16:5 9|61 44:5 10|51 97:6 1|34 1:6 2|91 26:6 3|42 42:6 4|34 30:6 5|65 36:6 6|14 3:6 7|98 69:6 8|79 97:6 9|83 52:6 10|54 67:7 1|2 69:7 2|14 95:7 3|7 6:7 4|54 92:7 5|13 94:7 6|92 57:7 7|3 23:7 8|62 19:7 9|69 21:7 10|79 11:8 1|30 83:8 2|37 35:8 3|49 51:8 4|85 49:8 5|7 43:8 6|16 95:8 7|58 40:8 8|32 86:8 9|57 85:8 10|10 17:9 1|8 15:9 2|19 63:9 3|40 38:9 4|51 69:9 5|23 96:9 6|18 28:9 7|72 18:9 8|97 41:9 9|79 28:9 10|28 85:10 1|5 100:10 2|50 75:10 3|39 82:10 4|52 8:10 5|1 83:10 6|61 70:10 7|84 90:10 8|88 55:10 9|19 45:10 10</relation>
    <relation name="R56" arity="2" nbTuples="100" semantics="soft" defaultCost="infinity">34 11:1 1|11 13:1 2|40 24:1 3|36 86:1 4|38 85:1 5|69 67:1 6|96 48:1 7|20 96:1 8|82 67:1 9|60 57:1 10|28 10:2 1|56 11:2 2|39 7:2 3|100 73:2 4|7 30:2 5|99 45:2 6|7 45:2 7|45 74:2 8|41 53:2 9|78 94:2 10|35 29:3 1|13 61:3 2|82 40:3 3|99 59:3 4|72 21:3 5|55 89:3 6|52 50:3 7|8 53:3 8|99 13:3 9|66 99:3 10|94 47:4 1|23 52:4 2|66 88:4 3|32 62:4 4|40 81:4 5|30 32:4 6|36 98:4 7|49 50:4 8|49 33:4 9|16 100:4 10|8 43:5 1|77 1:5 2|77 13:5 3|83 94:5 4|71 74:5 5|93 27:5 6|56 51:5 7|55 33:5 8|20 58:5 9|77 76:5 10|8 25:6 1|86 24:6 2|24 66:6 3|33 72:6 4|21 11:6 5|14 63:6 6|28 89:6 7|20 68:6 8|60 62:6 9|46 89:6 10|39 80:7 1|75 97:7 2|90 32:7 3|36 82:7 4|23 77:7 5|25 13:7 6|36 9:7 7|14 1:7 8|7 67:7 9|22 44:7 10|5 34:8 1|76 9:8 2|63 82:8 3|66 1:8 4|45 3:8 5|27 42:8 6|38 45:8 7|90 23:8 8|19 93:8 9|61 2:8 10|28 5:9 1|13 52:9 2|16 49:9 3|96 92:9 4|30 33:9 5|96 57:9 6|25 28:9 7|14 16:9 8|11 55:9 9|57 54:9 10|51 88:10 1|76 17:10 2|84 57:10 3|29 5:10 4|40 61:10 5|92 30:10 6|74 92:10 7|61 79:10 8|54 61:10 9|88 57:10 10</relation>
    <relation name="R57" arity="2" nbTuples="100" semantics="soft" defaultCost="infinity">17 55:1 1|95 4:1 2|99 1:1 3|93 13:1 4|29 20:1 5|90 57:1 6|4 30:1 7|28 78:1 8|25 56:1 9|49 70:1 10|11 10:2 1|82 72:2 2|91 60:2 3|75 32:2 4|6 94:2 5|10 27:2 6|35 69:2 7|88 32:2 8|24 83:2 9|73 27:2 10|55 61:3 1|43 71:3 2|82 55:3 3|13 43:3 4|17 31:3 5|50 28:3 6|49 15:3 7|38 73:3 8|37 8:3 9|89 66:3 10|40 91:4 1|56 79:4 2|81 71:4 3|60 17:4 4|95 87:4 5|76 68:4 6|53 52:4 7|18 73:4 8|87 69:4 9|75 73:4 10|29 41:5 1|82 69:5 2|64 28:5 3|99 9:5 4|51 45:5 5|18 54:5 6|19 70:5 7|34 34:5 8|98 51:5 9|29 65:5 10|51 5:6 1|83 31:6 2|84 99:6 3|14 59:6 4|48 54:6 5|26 80:6 6|62 71:6 7|69 72:6 8|13 83:6 9|41 100:6 10|39 42:7 1|45 2:7 2|16 34:7 3|26 81:7 4|14 53:7 5|89 37:7 6|37 18:7 7|51 24:7 8|1 8:7 9|25 81:7 10|40 92:8 1|18 64:8 2|10 1:8 3|63 44:8 4|79 20:8 5|12 55:8 6|80 16:8 7|30 95:8 8|46 5:8 9|78 22:8 10|3 68:9 1|72 100:9 2|100 41:9 3|56 22:9 4|69 82:9 5|63 100:9 6|34 10:9 7|43 75:9 8|29 7:9 9|25 82:9 10|76 41:10 1|85 38:10 2|63 31:10 3|47 66:10 4|30 82:10 5|13 48:10 6|81 40:10 7|42 6:10 8|4 80:10 9|65 50:10 10</relation>
    <relation name="R58" arity="2" nbTuples="100" semantics="soft" defaultCost="infinity">11 32:1 1|1 71:1 2|73 51:1 3|61 93:1 4|44 86:1 5|26 65:1 6|80 84:1 7|42 58:1 8|38 34:1 9|39 93:1 10|82 26:2 1|66 33:2 2|14 6:2 3|8 88:2 4|75 32:2 5|25 80:2 6|80 28:2 7|50 48:2 8|66 69:2 9|49 43:2 10|72 5:3 1|75 63:3 2|81 28:3 3|79 85:3 4|5 8:3 5|6 16:3 6|14 67:3 7|47 60:3 8|57 55:3 9|68 88:3 10|63 90:4 1|89 66:4 2|49 60:4 3|50 18:4 4|17 53:4 5|75 28:4 6|77 73:4 7|73 80:4 8|67 20:4 9|38 94:4 10|20 50:5 1|12 83:5 2|80 36:5 3|31 67:5 4|25 19:5 5|72 11:5 6|43 92:5 7|51 97:5 8|37 36:5 9|99 58:5 10|67 71:6 1|97 89:6 2|43 46:6 3|91 13:6 4|24 26:6 5|60 30:6 6|27 82:6 7|22 17:6 8|31 31:6 9|69 22:6 10|75 80:7 1|11 95:7 2|22 79:7 3|23 71:7 4|54 98:7 5|94 13:7 6|74 40:7 7|92 92:7 8|77 45:7 9|73 42:7 10|70 11:8 1|73 100:8 2|17 77:8 3|60 17:8 4|4 92:8 5|26 15:8 6|21 12:8 7|40 17:8 8|89 87:8 9|24 8:8 10|68 64:9 1|6 11:9 2|8 28:9 3|4 38:9 4|39 8:9 5|65 45:9 6|6 39:9 7|93 89:9 8|9 16:9 9|94 69:9 10|32 14:10 1|41 90:10 2|78 37:10 3|9 14:10 4|80 65:10 5|98 69:10 6|2 99:10 7|77 87:10 8|74 66:10 9|17 95:10 10</relation>
    <relation name="R59" arity="2" nbTuples="100" semantics="soft" defaultCost="infinity">88 65:1 1|67 36:1 2|98 1:1 3|57 2:1 4|60 70:1 5|44 98:1 6|81 80:1 7|19 84:1 8|21 17:1 9|38 40:1 10|69 11:2 1|63 17:2 2|56 6:2 3|40 45:2 4|63 5:2 5|59 64:2 6|63 37:2 7|12 25:2 8|84 67:2 9|77 30:2 10|100 5:3 1|18 34:3 2|9 22:3 3|42 3:3 4|77 62:3 5|100 36:3 6|87 39:3 7|76 96:3 8|50 44:3 9|68 41:3 10|23 76:4 1|23 58:4 2|82 59:4 3|71 9:4 4|99 68:4 5|28 41:4 6|83 9:4 7|72 7:4 8|55 100:4 9|4 22:4 10|38 71:5 1|43 34:5 2|62 67:5 3|27 29:5 4|96 72:5 5|44 84:5 6|60 96:5 7|22 18:5 8|72 32:5 9|76 88:5 10|32 90:6 1|47 99:6 2|77 52:6 3|93 67:6 4|47 15:6 5|78 6:6 6|2 89:6 7|24 84:6 8|90 34:6 9|59 53:6 10|94 17:7 1|62 75:7 2|59 83:7 3|60 43:7 4|14 93:7 5|80 98:7 6|7 9:7 7|67 3:7 8|67 67:7 9|7 28:7 10|41 38:8 1|100 55:8 2|32 97:8 3|83 1:8 4|24 40:8 5|10 70:8 6|49 66:8 7|43 61:8 8|36 4:8 9|32 55:8 10|30 19:9 1|29 77:9 2|85 40:9 3|76 53:9 4|91 51:9 5|20 40:9 6|78 76:9 7|82 81:9 8|52 22:9 9|27 44:9 10|91 10:10 1|86 29:10 2|21 86:10 3|87 16:10 4|7 47:10 5|54 81:10 6|73 49:10 7|69 55:10 8|98 15:10 9|94 44:10 10</relation>
    <relation name="R60" arity="2" nbTuples="100" semantics="soft" defaultCost="infinity">98 99:1 1|70 80:1 2|75 47:1 3|53 5:1 4|57 76:1 5|47 15:1 6|38 84:1 7|49 26:1 8|92 64:1 9|42 52:1 10|89 16:2 1|6 63:2 2|64 32:2 3|74 64:2 4|98 85:2 5|81 83:2 6|28 60:2 7|13 74:2 8|33 95:2 9|16 77:2 10|54 17:3 1|62 86:3 2|97 30:3 3|42 34:3 4|62 78:3 5|3 45:3 6|26 53:3 7|13 98:3 8|37 4:3 9|98 80:3 10|42 48:4 1|71 24:4 2|22 13:4 3|38 43:4 4|72 23:4 5|42 27:4 6|23 33:4 7|81 52:4 8|75 89:4 9|26 61:4 10|72 90:5 1|32 99:5 2|32 84:5 3|43 92:5 4|17 86:5 5|53 82:5 6|94 1:5 7|24 44:5 8|54 81:5 9|94 67:5 10|95 47:6 1|76 34:6 2|11 59:6 3|95 1:6 4|75 35:6 5|56 22:6 6|45 61:6 7|8 25:6 8|70 89:6 9|30 48:6 10|24 9:7 1|14 45:7 2|57 19:7 3|10 28:7 4|91 51:7 5|54 86:7 6|73 87:7 7|80 29:7 8|41 8:7 9|95 22:7 10|37 68:8 1|69 51:8 2|61 97:8 3|95 45:8 4|46 2:8 5|29 79:8 6|97 62:8 7|46 51:8 8|25 56:8 9|15 87:8 10|73 39:9 1|99 17:9 2|55 67:9 3|93 14:9 4|57 39:9 5|8 23:9 6|5 27:9 7|7 23:9 8|48 17:9 9|41 30:9 10|35 25:10 1|84 37:10 2|48 67:10 3|56 25:10 4|64 72:10 5|72 100:10 6|24 65:10 7|27 98:10 8|5 59:10 9|20 8:10 10</relation>
    <relation name="R61" arity="2" nbTuples="100" semantics="soft" defaultCost="infinity">82 39:1 1|66 89:1 2|19 32:1 3|59 12:1 4|6 44:1 5|1 53:1 6|31 83:1 7|37 79:1 8|35 80:1 9|74 5:1 10|17 85:2 1|16 81:2 2|81 61:2 3|84 58:2 4|62 30:2 5|41 26:2 6|12 35:2 7|98 57:2 8|32 46:2 9|28 69:2 10|52 26:3 1|83 73:3 2|15 88:3 3|45 50:3 4|69 12:3 5|55 24:3 6|34 52:3 7|70 68:3 8|55 99:3 9|32 12:3 10|28 38:4 1|54 72:4 2|27 36:4 3|41 10:4 4|55 67:4 5|30 25:4 6|87 74:4 7|18 42:4 8|62 41:4 9|35 93:4 10|35 80:5 1|5 26:5 2|27 67:5 3|45 44:5 4|14 50:5 5|25 81:5 6|77 29:5 7|33 61:5 8|32 89:5 9|85 11:5 10|20 45:6 1|6 22:6 2|96 38:6 3|61 35:6 4|55 46:6 5|76 85:6 6|49 83:6 7|39 5:6 8|48 93:6 9|75 73:6 10|89 62:7 1|21 35:7 2|92 80:7 3|19 70:7 4|20 66:7 5|37 51:7 6|77 15:7 7|72 67:7 8|65 92:7 9|10 10:7 10|41 63:8 1|83 96:8 2|29 98:8 3|54 65:8 4|97 8:8 5|75 71:8 6|7 67:8 7|19 65:8 8|27 53:8 9|30 10:8 10|63 80:9 1|13 23:9 2|6 70:9 3|86 6:9 4|28 57:9 5|54 90:9 6|2 78:9 7|37 76:9 8|3 6:9 9|36 15:9 10|47 89:10 1|18 96:10 2|52 11:10 3|16 76:10 4|89 78:10 5|100 23:10 6|23 21:10 7|50 25:10 8|63 47:10 9|39 37:10 10</relation>
    <relation name="R62" arity="2" nbTuples="100" semantics="soft" defaultCost="infinity">36 43:1 1|44 67:1 2|51 94:1 3|40 63:1 4|29 44:1 5|88 74:1 6|4 11:1 7|44 63:1 8|44 9:1 9|93 8:1 10|55 64:2 1|42 3:2 2|95 13:2 3|53 86:2 4|49 41:2 5|78 30:2 6|57 16:2 7|91 37:2 8|61 60:2 9|88 21:2 10|53 74:3 1|79 17:3 2|84 76:3 3|90 88:3 4|49 25:3 5|22 76:3 6|4 34:3 7|33 47:3 8|69 5:3 9|53 15:3 10|96 48:4 1|45 86:4 2|89 91:4 3|89 57:4 4|7 10:4 5|69 99:4 6|80 85:4 7|29 33:4 8|17 64:4 9|50 54:4 10|11 83:5 1|3 49:5 2|79 79:5 3|30 27:5 4|17 85:5 5|6 79:5 6|89 26:5 7|53 17:5 8|10 53:5 9|58 26:5 10|46 40:6 1|91 14:6 2|81 19:6 3|5 17:6 4|79 11:6 5|51 99:6 6|10 88:6 7|23 34:6 8|73 46:6 9|5 85:6 10|12 10:7 1|1 3:7 2|10 89:7 3|72 45:7 4|51 97:7 5|23 92:7 6|11 98:7 7|33 67:7 8|14 16:7 9|56 80:7 10|46 10:8 1|63 38:8 2|48 90:8 3|39 2:8 4|39 43:8 5|11 61:8 6|65 73:8 7|7 96:8 8|98 19:8 9|53 36:8 10|83 95:9 1|1 86:9 2|35 13:9 3|15 71:9 4|82 93:9 5|61 90:9 6|73 44:9 7|28 1:9 8|52 60:9 9|90 33:9 10|31 77:10 1|63 35:10 2|85 88:10 3|35 100:10 4|49 9:10 5|71 51:10 6|47 95:10 7|33 77:10 8|3 34:10 9|5 16:10 10</relation>
    <relation name="R63" arity="2" nbTuples="100" semantics="soft" defaultCost="infinity">3 42:1 1|9 35:1 2|99 30:1 3|20 100:1 4|8 99:1 5|26 81:1 6|55 10:1 7|59 3:1 8|78 5:1 9|29 70:1 10|29 23:2 1|91 26:2 2|93 31:2 3|26 54:2 4|22 5:2 5|38 55:2 6|18 51:2 7|6 11:2 8|77 3:2 9|20 22:2 10|23 63:3 1|78 73:3 2|68 42:3 3|12 74:3 4|49 40:3 5|83 72:3 6|18 92:3 7|66 77:3 8|52 74:3 9|23 37:3 10|19 61:4 1|70 11:4 2|11 56:4 3|94 33:4 4|30 17:4 5|31 43:4 6|3 26:4 7|29 27:4 8|76 21:4 9|13 94:4 10|52 44:5 1|82 7:5 2|75 23:5 3|53 27:5 4|32 92:5 5|5 3:5 6|68 47:5 7|50 12:5 8|69 19:5 9|15 79:5 10|30 70:6 1|2 71:6 2|63 54:6 3|36 97:6 4|82 77:6 5|21 92:6 6|48 85:6 7|65 67:6 8|35 45:6 9|57 60:6 10|40 52:7 1|9 49:7 2|37 67:7 3|23 55:7 4|50 18:7 5|81 49:7 6|100 59:7 7|87 13:7 8|60 15:7 9|56 40:7 10|36 81:8 1|73 54:8 2|94 61:8 3|21 8:8 4|20 67:8 5|3 4:8 6|22 30:8 7|79 69:8 8|59 53:8 9|55 89:8 10|89 81:9 1|83 52:9 2|49 57:9 3|27 66:9 4|51 5:9 5|8 17:9 6|31 27:9 7|24 17:9 8|61 40:9 9|97 48:9 10|87 74:10 1|24 29:10 2|41 58:10 3|31 66:10 4|35 64:10 5|81 24:10 6|27 29:10 7|13 26:10 8|22 13:10 9|55 33:10 10</relation>
    <relation name="R64" arity="2" nbTuples="100" semantics="soft" defaultCost="infinity">76 9:1 1|59 5:1 2|6 40:1 3|7 100:1 4|70 17:1 5|46 100:1 6|90 40:1 7|86 80:1 8|66 93:1 9|59 81:1 10|55 2:2 1|79 70:2 2|57 54:2 3|24 68:2 4|84 85:2 5|28 64:2 6|63 79:2 7|32 46:2 8|87 14:2 9|25 42:2 10|58 3:3 1|89 17:3 2|79 67:3 3|28 31:3 4|94 8:3 5|50 50:3 6|46 65:3 7|76 94:3 8|6 15:3 9|4 5:3 10|19 87:4 1|85 25:4 2|67 37:4 3|40 18:4 4|47 67:4 5|57 83:4 6|64 37:4 7|7 67:4 8|10 50:4 9|31 62:4 10|100 8:5 1|33 87:5 2|46 12:5 3|66 3:5 4|31 66:5 5|80 78:5 6|68 66:5 7|25 88:5 8|22 11:5 9|48 24:5 10|90 24:6 1|1 55:6 2|48 24:6 3|56 42:6 4|92 68:6 5|15 65:6 6|99 81:6 7|53 93:6 8|4 63:6 9|67 63:6 10|52 1:7 1|46 54:7 2|76 12:7 3|16 45:7 4|26 86:7 5|54 18:7 6|64 29:7 7|35 11:7 8|27 94:7 9|7 73:7 10|52 98:8 1|54 69:8 2|49 55:8 3|64 85:8 4|1 19:8 5|88 25:8 6|100 32:8 7|18 69:8 8|76 75:8 9|25 54:8 10|51 86:9 1|100 44:9 2|97 78:9 3|4 67:9 4|39 91:9 5|13 89:9 6|31 57:9 7|21 1:9 8|68 1:9 9|56 53:9 10|3 8:10 1|37 88:10 2|93 88:10 3|11 90:10 4|92 27:10 5|74 2:10 6|72 81:10 7|9 12:10 8|57 74:10 9|33 80:10 10</relation>
    <relation name="R65" arity="2" nbTuples="100" semantics="soft" defaultCost="infinity">33 82:1 1|2 91:1 2|96 62:1 3|59 60:1 4|80 45:1 5|98 47:1 6|27 57:1 7|41 90:1 8|39 37:1 9|40 100:1 10|71 32:2 1|23 1:2 2|29 15:2 3|38 86:2 4|40 15:2 5|64 41:2 6|84 99:2 7|86 50:2 8|84 26:2 9|72 19:2 10|84 15:3 1|10 77:3 2|48 87:3 3|99 8:3 4|64 37:3 5|52 15:3 6|35 53:3 7|77 97:3 8|6 64:3 9|72 7:3 10|78 2:4 1|21 100:4 2|30 95:4 3|8 36:4 4|73 70:4 5|46 61:4 6|52 3:4 7|62 52:4 8|17 35:4 9|56 1:4 10|61 10:5 1|78 22:5 2|63 79:5 3|12 18:5 4|41 14:5 5|22 38:5 6|78 69:5 7|94 16:5 8|39 36:5 9|6 68:5 10|69 61:6 1|90 26:6 2|47 67:6 3|98 31:6 4|10 100:6 5|100 70:6 6|68 41:6 7|10 40:6 8|93 74:6 9|40 40:6 10|60 70:7 1|71 32:7 2|81 48:7 3|55 24:7 4|94 8:7 5|3 88:7 6|27 82:7 7|8 96:7 8|71 41:7 9|75 10:7 10|5 15:8 1|95 37:8 2|70 4:8 3|5 12:8 4|57 58:8 5|80 74:8 6|33 82:8 7|25 29:8 8|49 46:8 9|92 40:8 10|14 58:9 1|22 65:9 2|91 16:9 3|93 94:9 4|34 82:9 5|43 26:9 6|76 40:9 7|21 63:9 8|24 7:9 9|14 13:9 10|30 10:10 1|75 88:10 2|56 7:10 3|100 73:10 4|75 58:10 5|75 77:10 6|84 52:10 7|29 20:10 8|63 67:10 9|42 15:10 10</relation>
    <relation name="R66" arity="2" nbTuples="100" semantics="soft" defaultCost="infinity">46 37:1 1|40 91:1 2|20 88:1 3|59 78:1 4|14 73:1 5|33 96:1 6|12 91:1 7|15 44:1 8|63 81:1 9|34 57:1 10|21 1:2 1|42 96:2 2|27 65:2 3|97 74:2 4|94 95:2 5|2 80:2 6|46 37:2 7|11 49:2 8|4 68:2 9|83 43:2 10|23 32:3 1|85 48:3 2|35 2:3 3|97 66:3 4|55 33:3 5|18 95:3 6|78 69:3 7|11 81:3 8|89 92:3 9|97 30:3 10|2 82:4 1|42 17:4 2|37 15:4 3|59 57:4 4|39 57:4 5|90 36:4 6|39 51:4 7|18 83:4 8|89 55:4 9|8 35:4 10|59 11:5 1|58 15:5 2|52 21:5 3|21 31:5 4|56 84:5 5|14 66:5 6|15 25:5 7|41 61:5 8|66 47:5 9|12 92:5 10|76 97:6 1|47 61:6 2|79 81:6 3|39 52:6 4|80 83:6 5|26 100:6 6|12 37:6 7|57 76:6 8|72 85:6 9|88 88:6 10|90 9:7 1|88 67:7 2|35 47:7 3|12 85:7 4|11 22:7 5|26 84:7 6|37 12:7 7|71 83:7 8|43 31:7 9|62 87:7 10|7 62:8 1|57 21:8 2|66 90:8 3|27 19:8 4|34 97:8 5|100 81:8 6|95 43:8 7|79 73:8 8|35 39:8 9|41 56:8 10|9 36:9 1|3 74:9 2|52 62:9 3|22 90:9 4|85 69:9 5|91 57:9 6|68 64:9 7|89 40:9 8|26 11:9 9|21 30:9 10|52 55:10 1|25 3:10 2|6 75:10 3|58 57:10 4|73 27:10 5|62 11:10 6|95 7:10 7|38 94:10 8|44 7:10 9|34 76:10 10</relation>
    <relation name="R67" arity="2" nbTuples="100" semantics="soft" defaultCost="infinity">24 42:1 1|19 61:1 2|93 36:1 3|71 65:1 4|2 33:1 5|95 39:1 6|54 6:1 7|48 4:1 8|3 50:1 9|23 24:1 10|34 54:2 1|44 60:2 2|76 21:2 3|93 77:2 4|20 7:2 5|63 56:2 6|63 32:2 7|58 41:2 8|93 4:2 9|23 94:2 10|98 35:3 1|92 37:3 2|83 54:3 3|38 17:3 4|49 29:3 5|39 37:3 6|2 7:3 7|16 21:3 8|28 98:3 9|93 83:3 10|98 42:4 1|60 92:4 2|42 25:4 3|93 20:4 4|41 95:4 5|68 50:4 6|13 26:4 7|48 23:4 8|43 90:4 9|33 5:4 10|59 74:5 1|5 68:5 2|46 45:5 3|5 67:5 4|9 86:5 5|46 67:5 6|54 56:5 7|76 64:5 8|17 12:5 9|60 65:5 10|83 94:6 1|83 52:6 2|80 49:6 3|31 73:6 4|51 57:6 5|50 32:6 6|81 62:6 7|45 75:6 8|39 73:6 9|11 10:6 10|15 80:7 1|94 48:7 2|95 35:7 3|82 48:7 4|62 15:7 5|48 73:7 6|60 21:7 7|85 4:7 8|21 11:7 9|99 31:7 10|30 30:8 1|28 64:8 2|17 19:8 3|19 2:8 4|5 26:8 5|95 2:8 6|40 62:8 7|82 27:8 8|61 95:8 9|23 29:8 10|91 32:9 1|27 92:9 2|65 33:9 3|38 14:9 4|31 38:9 5|83 34:9 6|17 23:9 7|85 88:9 8|60 86:9 9|72 5:9 10|80 87:10 1|3 64:10 2|80 73:10 3|55 14:10 4|45 9:10 5|91 35:10 6|16 17:10 7|4 49:10 8|26 49:10 9|78 33:10 10</relation>
    <relation name="R68" arity="2" nbTuples="100" semantics="soft" defaultCost="infinity">84 58:1 1|99 55:1 2|96 27:1 3|11 65:1 4|56 3:1 5|92 3:1 6|7 28:1 7|6 44:1 8|48 4:1 9|82 85:1 10|41 48:2 1|24 98:2 2|17 74:2 3|98 22:2 4|7 5:2 5|77 23:2 6|68 3:2 7|80 70:2 8|68 65:2 9|77 96:2 10|99 22:3 1|4 53:3 2|54 70:3 3|71 91:3 4|21 13:3 5|100 66:3 6|22 60:3 7|35 41:3 8|50 85:3 9|45 24:3 10|41 34:4 1|22 46:4 2|42 44:4 3|36 56:4 4|26 80:4 5|73 25:4 6|36 40:4 7|88 52:4 8|57 77:4 9|52 62:4 10|11 71:5 1|91 39:5 2|34 57:5 3|58 86:5 4|68 57:5 5|26 18:5 6|80 61:5 7|17 85:5 8|20 43:5 9|41 7:5 10|75 37:6 1|72 60:6 2|17 69:6 3|15 64:6 4|82 72:6 5|15 50:6 6|59 26:6 7|71 73:6 8|23 44:6 9|26 87:6 10|80 99:7 1|20 54:7 2|82 37:7 3|20 82:7 4|77 35:7 5|39 84:7 6|62 63:7 7|15 21:7 8|48 13:7 9|15 65:7 10|24 72:8 1|73 36:8 2|58 2:8 3|20 86:8 4|78 59:8 5|68 97:8 6|17 18:8 7|83 34:8 8|6 91:8 9|96 6:8 10|82 33:9 1|80 79:9 2|40 4:9 3|29 11:9 4|91 88:9 5|70 29:9 6|21 58:9 7|64 74:9 8|94 9:9 9|25 19:9 10|13 49:10 1|39 47:10 2|44 45:10 3|48 97:10 4|54 2:10 5|1 43:10 6|58 61:10 7|81 12:10 8|56 5:10 9|57 17:10 10</relation>
    <relation name="R69" arity="2" nbTuples="100" semantics="soft" defaultCost="infinity">70 55:1 1|25 19:1 2|96 63:1 3|38 89:1 4|23 95:1 5|51 52:1 6|58 64:1 7|65 58:1 8|82 85:1 9|59 40:1 10|13 8:2 1|86 13:2 2|65 3:2 3|6 53:2 4|55 26:2 5|26 31:2 6|13 80:2 7|32 19:2 8|25 84:2 9|79 7:2 10|58 7:3 1|42 30:3 2|86 77:3 3|21 79:3 4|58 90:3 5|19 46:3 6|45 30:3 7|29 14:3 8|4 93:3 9|81 63:3 10|25 67:4 1|34 95:4 2|18 25:4 3|16 81:4 4|29 28:4 5|48 13:4 6|98 87:4 7|39 20:4 8|61 33:4 9|29 43:4 10|86 60:5 1|70 56:5 2|86 24:5 3|91 86:5 4|54 12:5 5|26 63:5 6|50 33:5 7|62 81:5 8|38 59:5 9|63 5:5 10|93 72:6 1|53 24:6 2|66 90:6 3|28 100:6 4|12 19:6 5|87 55:6 6|64 64:6 7|97 53:6 8|78 60:6 9|98 2:6 10|29 24:7 1|12 34:7 2|3 18:7 3|9 81:7 4|100 91:7 5|38 36:7 6|5 55:7 7|40 98:7 8|87 27:7 9|13 57:7 10|30 59:8 1|15 2:8 2|6 94:8 3|56 77:8 4|23 25:8 5|49 85:8 6|57 30:8 7|49 31:8 8|50 6:8 9|59 34:8 10|41 37:9 1|25 93:9 2|25 92:9 3|16 61:9 4|74 34:9 5|13 24:9 6|95 36:9 7|30 87:9 8|87 34:9 9|25 62:9 10|64 49:10 1|43 53:10 2|97 47:10 3|95 30:10 4|93 16:10 5|66 73:10 6|71 2:10 7|94 16:10 8|80 15:10 9|89 61:10 10</relation>
    <relation name="R70" arity="2" nbTuples="100" semantics="soft" defaultCost="infinity">57 62:1 1|83 39:1 2|18 39:1 3|51 91:1 4|27 66:1 5|87 100:1 6|88 56:1 7|40 79:1 8|60 16:1 9|90 99:1 10|25 51:2 1|67 98:2 2|67 96:2 3|89 48:2 4|75 37:2 5|39 47:2 6|24 98:2 7|62 23:2 8|21 34:2 9|19 56:2 10|87 87:3 1|28 31:3 2|57 46:3 3|39 88:3 4|79 31:3 5|13 89:3 6|21 88:3 7|19 71:3 8|82 68:3 9|46 28:3 10|42 44:4 1|12 73:4 2|94 6:4 3|42 87:4 4|35 60:4 5|48 98:4 6|98 63:4 7|68 55:4 8|61 92:4 9|85 71:4 10|80 94:5 1|72 57:5 2|46 81:5 3|65 44:5 4|88 70:5 5|32 24:5 6|2 5:5 7|36 28:5 8|8 99:5 9|71 70:5 10|18 47:6 1|4 39:6 2|12 3:6 3|14 68:6 4|2 73:6 5|3 28:6 6|1 99:6 7|6 9:6 8|91 1:6 9|16 2:6 10|37 42:7 1|13 80:7 2|60 18:7 3|69 88:7 4|53 26:7 5|68 89:7 6|9 68:7 7|98 72:7 8|80 56:7 9|37 29:7 10|95 21:8 1|51 31:8 2|16 33:8 3|28 70:8 4|36 90:8 5|67 39:8 6|53 24:8 7|43 92:8 8|23 72:8 9|66 96:8 10|9 96:9 1|74 24:9 2|100 8:9 3|19 40:9 4|52 37:9 5|79 50:9 6|96 3:9 7|3 22:9 8|1 9:9 9|76 79:9 10|34 48:10 1|36 53:10 2|44 93:10 3|80 11:10 4|41 36:10 5|70 68:10 6|15 15:10 7|25 27:10 8|35 57:10 9|79 52:10 10</relation>
    <relation name="R71" arity="2" nbTuples="100" semantics="soft" defaultCost="infinity">3 76:1 1|74 1:1 2|65 19:1 3|53 21:1 4|7 23:1 5|6 8:1 6|24 38:1 7|23 70:1 8|42 27:1 9|27 67:1 10|72 75:2 1|38 19:2 2|65 62:2 3|46 52:2 4|30 35:2 5|87 14:2 6|89 94:2 7|9 58:2 8|35 35:2 9|52 75:2 10|79 30:3 1|94 6:3 2|65 21:3 3|100 93:3 4|68 87:3 5|98 20:3 6|79 91:3 7|75 18:3 8|34 73:3 9|74 12:3 10|27 36:4 1|56 93:4 2|18 99:4 3|98 61:4 4|25 30:4 5|58 22:4 6|80 56:4 7|73 71:4 8|98 19:4 9|22 72:4 10|19 35:5 1|6 37:5 2|44 87:5 3|14 67:5 4|16 67:5 5|4 62:5 6|65 2:5 7|20 99:5 8|56 11:5 9|85 4:5 10|67 78:6 1|21 79:6 2|53 21:6 3|96 42:6 4|34 92:6 5|66 6:6 6|85 64:6 7|85 91:6 8|12 56:6 9|98 6:6 10|98 84:7 1|65 5:7 2|76 16:7 3|89 97:7 4|50 16:7 5|75 46:7 6|60 45:7 7|88 65:7 8|5 1:7 9|15 20:7 10|60 51:8 1|95 60:8 2|86 66:8 3|23 91:8 4|56 96:8 5|11 40:8 6|56 54:8 7|13 27:8 8|14 23:8 9|23 41:8 10|84 32:9 1|84 55:9 2|51 22:9 3|35 38:9 4|11 7:9 5|94 13:9 6|80 89:9 7|41 17:9 8|37 15:9 9|34 26:9 10|72 54:10 1|10 96:10 2|75 92:10 3|51 50:10 4|97 81:10 5|31 36:10 6|51 17:10 7|19 65:10 8|38 76:10 9|22 60:10 10</relation>
    <relation name="R72" arity="2" nbTuples="100" semantics="soft" defaultCost="infinity">50 86:1 1|42 5:1 2|74 44:1 3|21 51:1 4|36 81:1 5|45 47:1 6|95 85:1 7|5 98:1 8|93 16:1 9|85 16:1 10|89 27:2 1|99 23:2 2|58 87:2 3|82 68:2 4|3 24:2 5|78 95:2 6|62 60:2 7|74 49:2 8|84 76:2 9|75 22:2 10|80 65:3 1|14 66:3 2|40 44:3 3|43 76:3 4|72 86:3 5|84 98:3 6|88 73:3 7|35 88:3 8|53 68:3 9|96 25:3 10|63 39:4 1|2 18:4 2|31 73:4 3|92 90:4 4|24 82:4 5|27 99:4 6|4 60:4 7|68 81:4 8|73 5:4 9|34 89:4 10|94 76:5 1|87 23:5 2|58 34:5 3|49 96:5 4|73 69:5 5|60 10:5 6|53 77:5 7|98 64:5 8|92 77:5 9|99 7:5 10|21 27:6 1|72 12:6 2|43 44:6 3|71 28:6 4|100 94:6 5|92 84:6 6|82 68:6 7|19 39:6 8|76 66:6 9|52 57:6 10|23 85:7 1|27 65:7 2|29 30:7 3|32 87:7 4|67 35:7 5|31 84:7 6|67 4:7 7|91 18:7 8|23 82:7 9|15 54:7 10|83 60:8 1|2 74:8 2|44 66:8 3|41 91:8 4|2 40:8 5|80 4:8 6|79 15:8 7|5 94:8 8|99 98:8 9|10 57:8 10|18 54:9 1|17 5:9 2|15 13:9 3|87 5:9 4|75 71:9 5|34 24:9 6|88 60:9 7|18 39:9 8|43 41:9 9|20 29:9 10|79 42:10 1|42 7:10 2|12 18:10 3|89 76:10 4|75 1:10 5|85 74:10 6|34 39:10 7|61 71:10 8|83 77:10 9|48 11:10 10</relation>
    <relation name="R73" arity="2" nbTuples="100" semantics="soft" defaultCost="infinity">74 99:1 1|46 40:1 2|47 79:1 3|78 59:1 4|96 1:1 5|28 42:1 6|60 88:1 7|1 10:1 8|42 82:1 9|12 1:1 10|57 98:2 1|94 9:2 2|36 72:2 3|56 47:2 4|92 69:2 5|34 73:2 6|4 30:2 7|18 96:2 8|50 66:2 9|52 65:2 10|88 80:3 1|62 15:3 2|52 76:3 3|68 87:3 4|14 27:3 5|22 37:3 6|34 43:3 7|5 75:3 8|14 20:3 9|17 32:3 10|29 77:4 1|91 1:4 2|45 20:4 3|57 54:4 4|70 100:4 5|6 21:4 6|25 62:4 7|92 8:4 8|92 51:4 9|33 31:4 10|96 26:5 1|88 13:5 2|17 63:5 3|5 12:5 4|80 65:5 5|36 51:5 6|31 81:5 7|85 71:5 8|88 48:5 9|25 42:5 10|93 80:6 1|99 24:6 2|99 15:6 3|32 68:6 4|43 7:6 5|7 61:6 6|12 57:6 7|28 38:6 8|90 60:6 9|6 7:6 10|54 59:7 1|75 78:7 2|95 68:7 3|72 56:7 4|75 84:7 5|81 83:7 6|97 41:7 7|2 36:7 8|83 70:7 9|40 56:7 10|23 5:8 1|8 60:8 2|90 77:8 3|58 36:8 4|93 35:8 5|73 36:8 6|71 6:8 7|67 78:8 8|18 59:8 9|77 63:8 10|65 71:9 1|48 43:9 2|37 93:9 3|39 39:9 4|57 5:9 5|35 8:9 6|47 21:9 7|49 34:9 8|38 20:9 9|77 11:9 10|26 48:10 1|83 29:10 2|14 65:10 3|55 79:10 4|54 76:10 5|12 18:10 6|17 41:10 7|98 9:10 8|64 85:10 9|59 10:10 10</relation>
    <relation name="R74" arity="2" nbTuples="100" semantics="soft" defaultCost="infinity">48 68:1 1|49 16:1 2|3 14:1 3|74 97:1 4|49 23:1 5|65 33:1 6|79 86:1 7|6 62:1 8|73 84:1 9|52 62:1 10|1 18:2 1|11 51:2 2|10 48:2 3|75 91:2 4|68 97:2 5|30 28:2 6|3 19:2 7|95 34:2 8|55 26:2 9|100 81:2 10|23 73:3 1|11 56:3 2|85 74:3 3|9 75:3 4|24 50:3 5|21 86:3 6|15 74:3 7|96 31:3 8|82 31:3 9|31 43:3 10|48 53:4 1|54 2:4 2|82 96:4 3|67 10:4 4|58 1:4 5|97 75:4 6|23 84:4 7|71 50:4 8|2 97:4 9|92 11:4 10|43 77:5 1|91 31:5 2|42 54:5 3|59 5:5 4|89 2:5 5|93 19:5 6|97 63:5 7|14 26:5 8|81 13:5 9|60 48:5 10|13 33:6 1|87 78:6 2|48 94:6 3|42 70:6 4|17 54:6 5|39 83:6 6|33 6:6 7|85 67:6 8|80 51:6 9|81 72:6 10|100 57:7 1|54 47:7 2|26 86:7 3|43 56:7 4|78 71:7 5|18 82:7 6|39 34:7 7|66 92:7 8|39 90:7 9|67 42:7 10|73 38:8 1|5 66:8 2|87 38:8 3|85 46:8 4|68 23:8 5|65 87:8 6|7 14:8 7|88 29:8 8|3 21:8 9|17 17:8 10|100 8:9 1|4 89:9 2|70 32:9 3|60 25:9 4|1 60:9 5|62 76:9 6|31 32:9 7|16 17:9 8|67 87:9 9|13 28:9 10|92 99:10 1|99 74:10 2|68 70:10 3|93 69:10 4|23 21:10 5|73 29:10 6|20 63:10 7|100 21:10 8|82 94:10 9|93 34:10 10</relation>
    <relation name="R75" arity="2" nbTuples="100" semantics="soft" defaultCost="infinity">57 61:1 1|70 6:1 2|42 44:1 3|7 9:1 4|13 65:1 5|41 20:1 6|27 19:1 7|47 83:1 8|66 97:1 9|51 19:1 10|96 34:2 1|55 63:2 2|81 70:2 3|28 59:2 4|36 70:2 5|94 78:2 6|27 27:2 7|40 51:2 8|55 54:2 9|71 3:2 10|77 84:3 1|25 47:3 2|92 86:3 3|58 57:3 4|4 43:3 5|27 63:3 6|69 69:3 7|79 18:3 8|33 76:3 9|96 96:3 10|57 63:4 1|18 8:4 2|24 85:4 3|28 5:4 4|49 95:4 5|49 39:4 6|81 87:4 7|67 48:4 8|41 55:4 9|5 32:4 10|15 77:5 1|78 9:5 2|63 81:5 3|33 28:5 4|13 84:5 5|69 47:5 6|29 30:5 7|97 75:5 8|85 9:5 9|29 50:5 10|83 52:6 1|28 52:6 2|98 4:6 3|98 97:6 4|70 36:6 5|47 57:6 6|3 47:6 7|97 24:6 8|48 93:6 9|90 88:6 10|33 23:7 1|69 77:7 2|21 97:7 3|14 66:7 4|22 94:7 5|24 97:7 6|81 93:7 7|78 10:7 8|60 33:7 9|86 41:7 10|57 34:8 1|18 48:8 2|6 70:8 3|78 75:8 4|25 30:8 5|54 9:8 6|6 38:8 7|97 63:8 8|33 11:8 9|5 65:8 10|97 53:9 1|67 43:9 2|31 18:9 3|5 88:9 4|95 47:9 5|73 78:9 6|19 3:9 7|38 52:9 8|86 37:9 9|5 14:9 10|55 88:10 1|30 99:10 2|86 9:10 3|74 70:10 4|73 5:10 5|85 36:10 6|26 44:10 7|79 65:10 8|20 40:10 9|36 52:10 10</relation>
    <relation name="R76" arity="2" nbTuples="100" semantics="soft" defaultCost="infinity">79 21:1 1|32 46:1 2|2 34:1 3|50 54:1 4|44 59:1 5|70 72:1 6|89 21:1 7|16 64:1 8|44 95:1 9|21 64:1 10|51 100:2 1|93 36:2 2|3 18:2 3|82 32:2 4|87 83:2 5|21 80:2 6|23 90:2 7|53 45:2 8|87 59:2 9|88 92:2 10|57 21:3 1|15 89:3 2|47 58:3 3|23 38:3 4|57 1:3 5|51 40:3 6|7 25:3 7|75 49:3 8|55 93:3 9|52 42:3 10|2 15:4 1|68 2:4 2|80 27:4 3|53 80:4 4|34 85:4 5|55 9:4 6|43 73:4 7|93 63:4 8|1 42:4 9|18 39:4 10|36 74:5 1|92 80:5 2|55 59:5 3|75 46:5 4|15 55:5 5|95 88:5 6|70 96:5 7|95 67:5 8|76 54:5 9|9 32:5 10|33 59:6 1|46 24:6 2|52 43:6 3|63 27:6 4|97 93:6 5|95 44:6 6|65 16:6 7|36 39:6 8|61 7:6 9|67 68:6 10|25 79:7 1|50 43:7 2|64 57:7 3|19 33:7 4|71 67:7 5|19 53:7 6|99 44:7 7|77 33:7 8|77 69:7 9|3 49:7 10|98 5:8 1|66 98:8 2|74 31:8 3|7 46:8 4|41 95:8 5|3 43:8 6|66 82:8 7|19 76:8 8|77 2:8 9|52 85:8 10|41 94:9 1|84 84:9 2|76 32:9 3|52 26:9 4|96 63:9 5|52 59:9 6|47 50:9 7|80 37:9 8|34 91:9 9|62 40:9 10|79 88:10 1|88 14:10 2|4 97:10 3|22 90:10 4|2 37:10 5|41 78:10 6|83 76:10 7|20 2:10 8|80 75:10 9|53 40:10 10</relation>
    <relation name="R77" arity="2" nbTuples="100" semantics="soft" defaultCost="infinity">34 100:1 1|78 97:1 2|64 28:1 3|70 48:1 4|80 31:1 5|10 27:1 6|82 42:1 7|79 3:1 8|70 67:1 9|69 83:1 10|38 19:2 1|22 100:2 2|51 70:2 3|93 86:2 4|52 47:2 5|44 29:2 6|54 29:2 7|63 92:2 8|61 26:2 9|18 45:2 10|50 66:3 1|60 59:3 2|52 70:3 3|12 95:3 4|62 78:3 5|71 40:3 6|20 39:3 7|99 65:3 8|16 82:3 9|74 15:3 10|52 27:4 1|19 61:4 2|69 6:4 3|24 64:4 4|82 11:4 5|52 71:4 6|63 32:4 7|95 46:4 8|82 40:4 9|50 51:4 10|69 1:5 1|60 45:5 2|73 17:5 3|51 31:5 4|41 24:5 5|29 87:5 6|65 3:5 7|57 47:5 8|84 61:5 9|52 45:5 10|76 42:6 1|62 33:6 2|10 58:6 3|64 84:6 4|83 98:6 5|62 38:6 6|27 69:6 7|50 17:6 8|89 38:6 9|65 38:6 10|97 91:7 1|25 60:7 2|37 13:7 3|12 78:7 4|58 81:7 5|75 32:7 6|85 14:7 7|46 50:7 8|73 57:7 9|11 15:7 10|29 11:8 1|16 93:8 2|90 78:8 3|11 77:8 4|39 97:8 5|94 80:8 6|94 67:8 7|65 30:8 8|39 97:8 9|27 7:8 10|92 26:9 1|55 67:9 2|61 18:9 3|79 34:9 4|76 44:9 5|15 7:9 6|32 40:9 7|13 10:9 8|37 8:9 9|72 34:9 10|93 79:10 1|33 90:10 2|35 57:10 3|50 15:10 4|52 86:10 5|71 44:10 6|48 59:10 7|97 30:10 8|11 36:10 9|4 96:10 10</relation>
    <relation name="R78" arity="2" nbTuples="100" semantics="soft" defaultCost="infinity">51 79:1 1|67 62:1 2|44 36:1 3|31 43:1 4|95 74:1 5|50 100:1 6|86 65:1 7|28 61:1 8|3 44:1 9|58 82:1 10|75 8:2 1|99 77:2 2|83 16:2 3|93 74:2 4|63 52:2 5|56 71:2 6|33 36:2 7|62 48:2 8|74 62:2 9|99 51:2 10|93 2:3 1|4 28:3 2|88 54:3 3|10 87:3 4|68 67:3 5|59 91:3 6|66 21:3 7|44 21:3 8|16 87:3 9|90 66:3 10|57 94:4 1|98 77:4 2|83 95:4 3|28 57:4 4|41 38:4 5|5 50:4 6|37 25:4 7|14 72:4 8|13 18:4 9|47 29:4 10|18 26:5 1|48 61:5 2|100 74:5 3|24 90:5 4|16 30:5 5|74 72:5 6|64 97:5 7|99 91:5 8|33 60:5 9|66 85:5 10|47 12:6 1|11 3:6 2|13 9:6 3|81 81:6 4|50 80:6 5|29 3:6 6|21 15:6 7|2 67:6 8|55 88:6 9|86 99:6 10|16 6:7 1|93 52:7 2|29 96:7 3|22 50:7 4|55 3:7 5|26 41:7 6|75 56:7 7|11 28:7 8|11 3:7 9|57 9:7 10|16 14:8 1|71 3:8 2|1 77:8 3|68 61:8 4|24 67:8 5|64 78:8 6|53 45:8 7|94 89:8 8|35 39:8 9|41 88:8 10|57 32:9 1|3 80:9 2|11 90:9 3|2 33:9 4|82 13:9 5|99 55:9 6|34 77:9 7|47 39:9 8|56 82:9 9|69 14:9 10|49 33:10 1|67 30:10 2|34 27:10 3|88 36:10 4|99 27:10 5|94 82:10 6|4 83:10 7|58 58:10 8|97 23:10 9|85 81:10 10</relation>
    <relation name="R79" arity="2" nbTuples="100" semantics="soft" defaultCost="infinity">8 99:1 1|47 23:1 2|42 55:1 3|45 1:1 4|80 38:1 5|41 87:1 6|88 78:1 7|96 96:1 8|20 100:1 9|43 97:1 10|87 79:2 1|41 36:2 2|63 41:2 3|68 13:2 4|98 31:2 5|90 67:2 6|10 2:2 7|26 15:2 8|21 46:2 9|48 58:2 10|29 14:3 1|94 24:3 2|91 57:3 3|74 55:3 4|44 12:3 5|98 25:3 6|56 21:3 7|65 83:3 8|72 76:3 9|92 76:3 10|6 47:4 1|29 36:4 2|69 93:4 3|75 42:4 4|48 61:4 5|44 64:4 6|99 2:4 7|89 74:4 8|22 88:4 9|16 50:4 10|51 75:5 1|7 48:5 2|24 5:5 3|87 14:5 4|40 21:5 5|76 1:5 6|63 85:5 7|65 13:5 8|81 47:5 9|100 61:5 10|77 50:6 1|50 11:6 2|38 97:6 3|58 36:6 4|87 92:6 5|11 31:6 6|59 50:6 7|98 19:6 8|59 42:6 9|15 33:6 10|60 57:7 1|69 22:7 2|6 86:7 3|17 67:7 4|35 41:7 5|54 41:7 6|45 54:7 7|77 84:7 8|76 98:7 9|29 25:7 10|98 48:8 1|39 29:8 2|49 62:8 3|71 95:8 4|98 75:8 5|5 36:8 6|63 35:8 7|70 36:8 8|43 90:8 9|84 94:8 10|10 81:9 1|35 50:9 2|100 87:9 3|4 64:9 4|82 42:9 5|93 69:9 6|59 80:9 7|5 57:9 8|81 35:9 9|9 35:9 10|89 61:10 1|61 11:10 2|79 18:10 3|4 7:10 4|53 29:10 5|94 26:10 6|5 48:10 7|23 70:10 8|58 32:10 9|89 34:10 10</relation>
    <relation name="R80" arity="2" nbTuples="100" semantics="soft" defaultCost="infinity">52 59:1 1|82 30:1 2|77 62:1 3|6 29:1 4|33 51:1 5|22 25:1 6|60 93:1 7|52 76:1 8|43 50:1 9|16 3:1 10|5 53:2 1|81 71:2 2|91 75:2 3|22 33:2 4|79 73:2 5|98 28:2 6|9 55:2 7|84 46:2 8|99 53:2 9|11 8:2 10|61 44:3 1|10 35:3 2|7 34:3 3|58 21:3 4|5 45:3 5|94 52:3 6|12 72:3 7|84 68:3 8|86 46:3 9|51 85:3 10|77 47:4 1|63 94:4 2|45 11:4 3|73 2:4 4|71 58:4 5|83 82:4 6|94 4:4 7|54 85:4 8|15 87:4 9|32 99:4 10|84 13:5 1|15 19:5 2|100 29:5 3|69 76:5 4|56 18:5 5|35 76:5 6|44 18:5 7|62 87:5 8|72 21:5 9|73 23:5 10|24 7:6 1|9 59:6 2|45 18:6 3|34 57:6 4|100 82:6 5|2 22:6 6|31 94:6 7|18 21:6 8|10 97:6 9|87 81:6 10|44 74:7 1|41 71:7 2|10 84:7 3|26 83:7 4|6 43:7 5|37 98:7 6|89 70:7 7|67 88:7 8|50 31:7 9|67 11:7 10|75 89:8 1|85 91:8 2|32 35:8 3|100 52:8 4|18 97:8 5|40 36:8 6|22 95:8 7|29 91:8 8|19 2:8 9|69 23:8 10|79 81:9 1|61 18:9 2|26 83:9 3|13 12:9 4|33 35:9 5|76 42:9 6|41 65:9 7|34 54:9 8|21 73:9 9|38 45:9 10|88 49:10 1|89 15:10 2|63 58:10 3|30 73:10 4|35 41:10 5|48 80:10 6|68 90:10 7|17 53:10 8|93 16:10 9|90 37:10 10</relation>
    <relation name="R81" arity="2" nbTuples="100" semantics="soft" defaultCost="infinity">95 77:1 1|76 54:1 2|9 11:1 3|3 80:1 4|31 63:1 5|39 52:1 6|41 39:1 7|71 4:1 8|49 63:1 9|50 63:1 10|74 58:2 1|40 49:2 2|53 8:2 3|13 39:2 4|26 46:2 5|71 29:2 6|28 95:2 7|93 60:2 8|38 66:2 9|44 69:2 10|62 15:3 1|8 52:3 2|55 17:3 3|59 8:3 4|93 82:3 5|96 24:3 6|56 3:3 7|51 62:3 8|1 9:3 9|75 5:3 10|52 75:4 1|18 40:4 2|54 88:4 3|6 10:4 4|2 23:4 5|24 73:4 6|76 63:4 7|45 82:4 8|92 19:4 9|27 87:4 10|93 31:5 1|33 79:5 2|84 46:5 3|45 33:5 4|76 86:5 5|59 12:5 6|27 59:5 7|71 54:5 8|91 91:5 9|10 41:5 10|86 65:6 1|71 57:6 2|18 60:6 3|71 95:6 4|41 9:6 5|56 17:6 6|6 74:6 7|58 72:6 8|53 25:6 9|5 22:6 10|66 57:7 1|86 24:7 2|94 68:7 3|58 60:7 4|38 98:7 5|5 50:7 6|1 33:7 7|40 76:7 8|64 95:7 9|71 43:7 10|96 58:8 1|61 72:8 2|53 40:8 3|7 57:8 4|75 32:8 5|9 28:8 6|48 90:8 7|98 6:8 8|70 67:8 9|39 48:8 10|94 91:9 1|19 1:9 2|25 16:9 3|9 76:9 4|85 35:9 5|67 81:9 6|50 32:9 7|33 41:9 8|46 80:9 9|80 11:9 10|37 6:10 1|38 5:10 2|67 69:10 3|48 40:10 4|58 30:10 5|60 34:10 6|94 6:10 7|40 45:10 8|74 64:10 9|98 28:10 10</relation>
    <relation name="R82" arity="2" nbTuples="100" semantics="soft" defaultCost="infinity">48 93:1 1|16 3:1 2|23 17:1 3|22 56:1 4|34 36:1 5|97 72:1 6|79 68:1 7|11 2:1 8|42 62:1 9|3 69:1 10|82 69:2 1|47 9:2 2|74 16:2 3|87 72:2 4|89 29:2 5|10 77:2 6|38 24:2 7|32 96:2 8|11 68:2 9|33 56:2 10|86 43:3 1|75 4:3 2|2 69:3 3|35 31:3 4|3 38:3 5|83 70:3 6|49 95:3 7|18 8:3 8|59 49:3 9|100 93:3 10|60 32:4 1|3 26:4 2|94 40:4 3|31 25:4 4|52 73:4 5|54 72:4 6|90 52:4 7|29 85:4 8|92 69:4 9|91 60:4 10|48 89:5 1|19 47:5 2|33 1:5 3|16 9:5 4|82 17:5 5|55 30:5 6|62 48:5 7|84 36:5 8|91 55:5 9|5 36:5 10|35 55:6 1|2 37:6 2|80 81:6 3|6 18:6 4|81 39:6 5|40 26:6 6|24 92:6 7|38 49:6 8|90 71:6 9|77 57:6 10|15 86:7 1|5 51:7 2|25 25:7 3|24 56:7 4|27 51:7 5|17 95:7 6|15 92:7 7|3 21:7 8|86 86:7 9|33 72:7 10|21 89:8 1|53 80:8 2|37 84:8 3|72 18:8 4|89 12:8 5|14 14:8 6|42 55:8 7|45 18:8 8|28 24:8 9|7 79:8 10|48 74:9 1|28 36:9 2|67 63:9 3|86 91:9 4|14 65:9 5|94 45:9 6|94 20:9 7|65 50:9 8|83 71:9 9|93 56:9 10|77 16:10 1|33 23:10 2|40 74:10 3|3 62:10 4|11 80:10 5|94 17:10 6|90 48:10 7|34 51:10 8|55 18:10 9|14 96:10 10</relation>
    <relation name="R83" arity="2" nbTuples="100" semantics="soft" defaultCost="infinity">44 78:1 1|42 50:1 2|38 3:1 3|63 35:1 4|7 59:1 5|71 19:1 6|62 41:1 7|66 17:1 8|100 76:1 9|58 84:1 10|25 98:2 1|20 11:2 2|53 23:2 3|51 93:2 4|36 75:2 5|33 80:2 6|60 98:2 7|15 34:2 8|5 76:2 9|86 22:2 10|87 7:3 1|59 40:3 2|28 21:3 3|38 34:3 4|62 43:3 5|77 82:3 6|92 62:3 7|13 53:3 8|94 38:3 9|99 10:3 10|78 40:4 1|43 13:4 2|100 87:4 3|1 9:4 4|38 81:4 5|60 24:4 6|39 9:4 7|5 72:4 8|67 98:4 9|52 67:4 10|80 92:5 1|83 1:5 2|2 79:5 3|35 45:5 4|47 18:5 5|34 1:5 6|12 59:5 7|2 55:5 8|32 92:5 9|7 21:5 10|76 7:6 1|51 52:6 2|53 100:6 3|83 54:6 4|42 84:6 5|2 38:6 6|12 82:6 7|45 8:6 8|27 41:6 9|53 78:6 10|72 91:7 1|90 97:7 2|6 78:7 3|51 37:7 4|56 72:7 5|67 35:7 6|86 72:7 7|52 1:7 8|48 86:7 9|55 14:7 10|72 40:8 1|11 92:8 2|33 57:8 3|95 96:8 4|65 19:8 5|34 30:8 6|20 29:8 7|51 73:8 8|59 53:8 9|61 78:8 10|34 46:9 1|70 52:9 2|16 25:9 3|82 69:9 4|59 99:9 5|53 79:9 6|46 89:9 7|95 27:9 8|76 6:9 9|67 7:9 10|10 72:10 1|61 6:10 2|33 20:10 3|51 73:10 4|30 57:10 5|13 12:10 6|36 69:10 7|12 43:10 8|75 74:10 9|24 98:10 10</relation>
    <relation name="R84" arity="2" nbTuples="100" semantics="soft" defaultCost="infinity">40 78:1 1|92 26:1 2|54 49:1 3|48 32:1 4|94 48:1 5|62 83:1 6|39 94:1 7|79 79:1 8|63 58:1 9|93 73:1 10|83 39:2 1|92 55:2 2|19 27:2 3|75 15:2 4|37 37:2 5|77 44:2 6|100 77:2 7|99 50:2 8|53 88:2 9|55 69:2 10|51 46:3 1|43 43:3 2|30 71:3 3|61 79:3 4|15 59:3 5|97 62:3 6|63 86:3 7|19 88:3 8|32 67:3 9|28 100:3 10|74 20:4 1|38 61:4 2|60 90:4 3|79 58:4 4|49 12:4 5|32 64:4 6|35 41:4 7|46 85:4 8|11 80:4 9|7 94:4 10|22 12:5 1|71 44:5 2|92 24:5 3|95 63:5 4|38 43:5 5|59 67:5 6|7 20:5 7|12 25:5 8|37 12:5 9|95 90:5 10|12 71:6 1|85 35:6 2|96 18:6 3|22 8:6 4|17 95:6 5|58 96:6 6|36 39:6 7|11 80:6 8|95 37:6 9|78 48:6 10|66 90:7 1|26 59:7 2|88 51:7 3|39 71:7 4|50 16:7 5|80 61:7 6|8 96:7 7|2 33:7 8|15 88:7 9|5 68:7 10|91 34:8 1|41 100:8 2|51 90:8 3|18 34:8 4|46 15:8 5|87 77:8 6|91 26:8 7|36 61:8 8|3 98:8 9|51 61:8 10|54 63:9 1|67 34:9 2|63 54:9 3|60 24:9 4|85 4:9 5|100 47:9 6|97 19:9 7|39 39:9 8|48 66:9 9|51 64:9 10|43 22:10 1|20 40:10 2|35 72:10 3|46 83:10 4|3 95:10 5|55 76:10 6|98 24:10 7|56 12:10 8|48 32:10 9|68 77:10 10</relation>
    <relation name="R85" arity="2" nbTuples="100" semantics="soft" defaultCost="infinity">35 97:1 1|1 63:1 2|64 69:1 3|86 69:1 4|66 54:1 5|93 24:1 6|8 98:1 7|12 96:1 8|89 6:1 9|94 77:1 10|61 25:2 1|39 32:2 2|8 48:2 3|90 59:2 4|90 48:2 5|27 95:2 6|61 34:2 7|28 87:2 8|50 14:2 9|81 1:2 10|94 2:3 1|54 99:3 2|6 73:3 3|1 2:3 4|71 36:3 5|52 74:3 6|47 49:3 7|2 19:3 8|95 30:3 9|72 44:3 10|6 84:4 1|18 58:4 2|93 11:4 3|97 100:4 4|38 34:4 5|37 49:4 6|97 9:4 7|86 59:4 8|100 18:4 9|37 77:4 10|97 95:5 1|2 47:5 2|36 58:5 3|12 73:5 4|86 24:5 5|95 10:5 6|71 44:5 7|13 95:5 8|87 58:5 9|8 66:5 10|54 25:6 1|48 17:6 2|55 42:6 3|38 46:6 4|19 17:6 5|3 88:6 6|89 72:6 7|42 1:6 8|37 51:6 9|87 63:6 10|84 75:7 1|2 72:7 2|93 37:7 3|17 87:7 4|34 83:7 5|64 33:7 6|4 90:7 7|81 93:7 8|40 83:7 9|19 75:7 10|57 56:8 1|62 58:8 2|94 57:8 3|12 85:8 4|48 37:8 5|100 9:8 6|52 66:8 7|72 31:8 8|36 87:8 9|24 84:8 10|4 28:9 1|5 59:9 2|48 52:9 3|99 89:9 4|6 91:9 5|3 70:9 6|2 56:9 7|40 3:9 8|43 16:9 9|48 30:9 10|36 63:10 1|11 24:10 2|17 7:10 3|28 24:10 4|46 67:10 5|12 56:10 6|5 58:10 7|83 66:10 8|85 93:10 9|99 86:10 10</relation>
    <relation name="R86" arity="2" nbTuples="100" semantics="soft" defaultCost="infinity">14 2:1 1|47 23:1 2|78 7:1 3|17 90:1 4|22 93:1 5|60 15:1 6|40 64:1 7|25 78:1 8|7 39:1 9|71 90:1 10|18 56:2 1|49 65:2 2|78 73:2 3|44 10:2 4|77 23:2 5|88 17:2 6|72 42:2 7|38 71:2 8|20 46:2 9|60 24:2 10|78 29:3 1|37 50:3 2|4 45:3 3|72 94:3 4|6 59:3 5|43 67:3 6|80 24:3 7|35 63:3 8|7 46:3 9|49 87:3 10|88 65:4 1|70 72:4 2|10 72:4 3|66 6:4 4|77 55:4 5|68 60:4 6|42 16:4 7|73 96:4 8|28 80:4 9|12 60:4 10|38 83:5 1|8 10:5 2|4 41:5 3|64 13:5 4|59 83:5 5|14 56:5 6|51 76:5 7|69 24:5 8|74 55:5 9|21 7:5 10|29 75:6 1|49 33:6 2|84 70:6 3|21 100:6 4|52 39:6 5|68 74:6 6|76 23:6 7|60 36:6 8|43 9:6 9|8 40:6 10|48 8:7 1|73 91:7 2|61 79:7 3|73 86:7 4|46 53:7 5|14 97:7 6|42 59:7 7|20 24:7 8|86 30:7 9|70 57:7 10|56 43:8 1|83 7:8 2|72 90:8 3|64 94:8 4|92 23:8 5|34 2:8 6|28 79:8 7|72 56:8 8|93 37:8 9|99 87:8 10|90 37:9 1|24 25:9 2|34 39:9 3|32 41:9 4|47 81:9 5|51 1:9 6|95 40:9 7|100 98:9 8|19 30:9 9|8 61:9 10|71 52:10 1|40 85:10 2|99 24:10 3|84 9:10 4|44 33:10 5|92 79:10 6|21 40:10 7|72 74:10 8|83 24:10 9|20 33:10 10</relation>
    <relation name="R87" arity="2" nbTuples="100" semantics="soft" defaultCost="infinity">9 7:1 1|64 18:1 2|48 7:1 3|69 69:1 4|29 76:1 5|93 58:1 6|40 50:1 7|17 32:1 8|55 99:1 9|48 23:1 10|99 95:2 1|40 64:2 2|2 16:2 3|16 92:2 4|40 20:2 5|79 22:2 6|6 61:2 7|28 83:2 8|4 80:2 9|77 64:2 10|46 30:3 1|39 98:3 2|35 88:3 3|37 86:3 4|43 80:3 5|36 41:3 6|23 28:3 7|20 47:3 8|65 40:3 9|71 48:3 10|88 80:4 1|61 63:4 2|44 68:4 3|67 23:4 4|63 1:4 5|6 22:4 6|76 68:4 7|22 54:4 8|24 15:4 9|67 62:4 10|52 71:5 1|44 47:5 2|82 85:5 3|63 20:5 4|54 23:5 5|63 16:5 6|6 69:5 7|5 33:5 8|1 45:5 9|3 8:5 10|63 3:6 1|15 61:6 2|44 70:6 3|31 54:6 4|100 40:6 5|3 49:6 6|30 41:6 7|8 75:6 8|82 50:6 9|56 59:6 10|97 52:7 1|93 84:7 2|75 65:7 3|83 38:7 4|54 56:7 5|92 63:7 6|44 4:7 7|43 100:7 8|79 77:7 9|54 100:7 10|86 38:8 1|37 30:8 2|22 91:8 3|41 25:8 4|34 60:8 5|50 59:8 6|100 65:8 7|37 82:8 8|96 77:8 9|77 50:8 10|31 81:9 1|77 6:9 2|17 43:9 3|44 96:9 4|21 69:9 5|89 15:9 6|76 91:9 7|41 30:9 8|32 32:9 9|5 23:9 10|55 42:10 1|15 85:10 2|72 40:10 3|71 40:10 4|44 96:10 5|78 66:10 6|87 20:10 7|59 12:10 8|77 26:10 9|41 17:10 10</relation>
    <relation name="R88" arity="2" nbTuples="100" semantics="soft" defaultCost="infinity">56 75:1 1|75 9:1 2|92 39:1 3|82 89:1 4|16 5:1 5|98 91:1 6|73 77:1 7|100 50:1 8|63 11:1 9|14 74:1 10|37 60:2 1|13 92:2 2|5 12:2 3|10 99:2 4|28 6:2 5|10 25:2 6|69 99:2 7|52 77:2 8|71 68:2 9|59 60:2 10|93 13:3 1|69 48:3 2|82 89:3 3|30 23:3 4|41 17:3 5|1 86:3 6|34 55:3 7|92 59:3 8|24 89:3 9|93 46:3 10|40 85:4 1|81 100:4 2|31 77:4 3|50 17:4 4|79 18:4 5|63 31:4 6|85 85:4 7|60 40:4 8|99 66:4 9|27 55:4 10|83 64:5 1|79 5:5 2|65 32:5 3|87 50:5 4|93 48:5 5|21 27:5 6|28 41:5 7|77 78:5 8|8 61:5 9|92 73:5 10|43 16:6 1|70 74:6 2|83 61:6 3|73 87:6 4|62 91:6 5|51 32:6 6|98 21:6 7|33 37:6 8|71 59:6 9|28 66:6 10|40 51:7 1|32 78:7 2|57 84:7 3|63 16:7 4|89 17:7 5|33 9:7 6|15 36:7 7|48 16:7 8|32 5:7 9|58 60:7 10|46 15:8 1|70 58:8 2|71 38:8 3|29 49:8 4|85 85:8 5|33 13:8 6|83 50:8 7|91 82:8 8|71 26:8 9|33 88:8 10|48 65:9 1|18 100:9 2|56 79:9 3|98 38:9 4|52 44:9 5|31 85:9 6|4 43:9 7|52 53:9 8|36 91:9 9|87 78:9 10|25 44:10 1|52 3:10 2|50 34:10 3|25 84:10 4|49 92:10 5|11 98:10 6|24 26:10 7|67 51:10 8|49 87:10 9|17 99:10 10</relation>
    <relation name="R89" arity="2" nbTuples="100" semantics="soft" defaultCost="infinity">68 24:1 1|12 61:1 2|37 47:1 3|89 91:1 4|66 44:1 5|77 62:1 6|21 68:1 7|47 100:1 8|34 5:1 9|67 30:1 10|87 41:2 1|88 22:2 2|33 8:2 3|83 46:2 4|31 74:2 5|81 80:2 6|83 3:2 7|96 20:2 8|81 12:2 9|33 43:2 10|100 48:3 1|45 96:3 2|61 41:3 3|91 74:3 4|66 79:3 5|41 29:3 6|94 20:3 7|75 76:3 8|97 10:3 9|88 14:3 10|61 83:4 1|65 60:4 2|61 58:4 3|37 97:4 4|33 94:4 5|73 66:4 6|84 58:4 7|54 16:4 8|67 64:4 9|91 87:4 10|23 6:5 1|64 43:5 2|35 46:5 3|84 5:5 4|3 52:5 5|81 23:5 6|99 74:5 7|72 14:5 8|44 26:5 9|67 32:5 10|83 17:6 1|23 99:6 2|42 73:6 3|61 4:6 4|93 55:6 5|40 6:6 6|49 22:6 7|69 99:6 8|73 100:6 9|36 3:6 10|86 30:7 1|25 4:7 2|21 28:7 3|4 33:7 4|92 64:7 5|40 99:7 6|91 82:7 7|42 99:7 8|73 8:7 9|11 24:7 10|45 68:8 1|93 34:8 2|7 25:8 3|68 27:8 4|57 63:8 5|91 50:8 6|38 100:8 7|55 90:8 8|55 84:8 9|43 74:8 10|44 32:9 1|91 52:9 2|71 8:9 3|82 89:9 4|69 83:9 5|62 73:9 6|37 41:9 7|65 73:9 8|61 71:9 9|21 25:9 10|24 62:10 1|6 84:10 2|40 78:10 3|10 91:10 4|39 96:10 5|67 30:10 6|9 14:10 7|31 4:10 8|14 1:10 9|50 41:10 10</relation>
    <relation name="R90" arity="2" nbTuples="100" semantics="soft" defaultCost="infinity">64 46:1 1|27 70:1 2|55 67:1 3|57 10:1 4|70 100:1 5|43 47:1 6|29 51:1 7|16 87:1 8|20 76:1 9|97 84:1 10|10 18:2 1|89 34:2 2|81 43:2 3|64 28:2 4|29 39:2 5|7 79:2 6|100 11:2 7|50 57:2 8|65 86:2 9|5 26:2 10|21 85:3 1|34 15:3 2|99 13:3 3|36 5:3 4|34 55:3 5|73 37:3 6|16 11:3 7|13 73:3 8|77 75:3 9|22 80:3 10|6 91:4 1|86 6:4 2|28 29:4 3|4 35:4 4|28 13:4 5|57 30:4 6|77 5:4 7|28 60:4 8|16 85:4 9|1 88:4 10|79 5:5 1|54 47:5 2|48 78:5 3|30 44:5 4|1 65:5 5|37 54:5 6|17 52:5 7|34 61:5 8|20 82:5 9|8 21:5 10|56 81:6 1|73 22:6 2|55 49:6 3|76 80:6 4|15 15:6 5|14 59:6 6|21 51:6 7|51 20:6 8|3 23:6 9|25 20:6 10|33 87:7 1|28 54:7 2|24 14:7 3|81 96:7 4|25 97:7 5|79 28:7 6|80 10:7 7|49 75:7 8|29 33:7 9|45 37:7 10|24 34:8 1|32 1:8 2|53 86:8 3|29 54:8 4|72 34:8 5|16 53:8 6|46 66:8 7|18 99:8 8|27 51:8 9|37 81:8 10|30 94:9 1|100 74:9 2|52 7:9 3|66 49:9 4|53 56:9 5|49 61:9 6|7 63:9 7|71 76:9 8|82 23:9 9|90 69:9 10|49 90:10 1|17 94:10 2|40 41:10 3|75 44:10 4|30 36:10 5|8 33:10 6|60 51:10 7|20 12:10 8|65 83:10 9|67 22:10 10</relation>
    <relation name="R91" arity="2" nbTuples="100" semantics="soft" defaultCost="infinity">16 70:1 1|100 97:1 2|54 38:1 3|37 69:1 4|33 76:1 5|84 43:1 6|65 99:1 7|27 40:1 8|11 54:1 9|75 36:1 10|32 82:2 1|39 68:2 2|100 96:2 3|76 90:2 4|7 5:2 5|58 56:2 6|17 83:2 7|88 60:2 8|79 63:2 9|83 51:2 10|84 70:3 1|45 87:3 2|55 52:3 3|39 11:3 4|37 57:3 5|99 84:3 6|46 5:3 7|87 84:3 8|36 28:3 9|35 31:3 10|29 61:4 1|30 75:4 2|68 78:4 3|85 32:4 4|54 89:4 5|91 70:4 6|23 64:4 7|46 38:4 8|37 9:4 9|80 41:4 10|94 55:5 1|40 65:5 2|41 12:5 3|8 62:5 4|28 61:5 5|74 41:5 6|45 61:5 7|13 82:5 8|18 69:5 9|70 67:5 10|62 13:6 1|76 70:6 2|31 15:6 3|87 81:6 4|29 9:6 5|73 9:6 6|95 62:6 7|51 50:6 8|8 24:6 9|86 93:6 10|5 86:7 1|69 42:7 2|60 55:7 3|46 90:7 4|9 70:7 5|85 36:7 6|75 7:7 7|20 33:7 8|90 50:7 9|4 86:7 10|80 1:8 1|27 77:8 2|53 91:8 3|9 50:8 4|53 5:8 5|64 39:8 6|85 72:8 7|25 25:8 8|10 81:8 9|82 84:8 10|48 96:9 1|12 86:9 2|63 74:9 3|26 41:9 4|15 80:9 5|3 89:9 6|37 3:9 7|46 73:9 8|70 67:9 9|2 95:9 10|15 37:10 1|26 5:10 2|21 76:10 3|13 39:10 4|45 35:10 5|11 4:10 6|12 89:10 7|77 32:10 8|19 18:10 9|2 75:10 10</relation>
    <relation name="R92" arity="2" nbTuples="100" semantics="soft" defaultCost="infinity">16 25:1 1|20 77:1 2|24 90:1 3|65 82:1 4|54 60:1 5|50 36:1 6|8 1:1 7|81 46:1 8|73 93:1 9|53 92:1 10|20 68:2 1|9 61:2 2|73 63:2 3|77 67:2 4|19 55:2 5|65 22:2 6|75 69:2 7|4 11:2 8|59 94:2 9|22 69:2 10|55 49:3 1|42 70:3 2|87 100:3 3|86 96:3 4|98 21:3 5|3 85:3 6|22 7:3 7|16 65:3 8|50 84:3 9|36 2:3 10|97 34:4 1|73 24:4 2|57 45:4 3|27 74:4 4|87 48:4 5|33 30:4 6|29 10:4 7|2 88:4 8|43 94:4 9|89 21:4 10|77 52:5 1|83 72:5 2|19 2:5 3|32 90:5 4|86 65:5 5|77 31:5 6|52 91:5 7|82 44:5 8|42 38:5 9|20 34:5 10|39 36:6 1|15 64:6 2|32 25:6 3|84 56:6 4|16 66:6 5|100 1:6 6|57 96:6 7|24 37:6 8|31 94:6 9|47 57:6 10|49 93:7 1|35 15:7 2|79 28:7 3|27 51:7 4|87 15:7 5|32 44:7 6|26 83:7 7|17 68:7 8|28 20:7 9|82 11:7 10|42 11:8 1|81 28:8 2|20 18:8 3|38 5:8 4|32 17:8 5|87 46:8 6|60 75:8 7|75 99:8 8|21 14:8 9|28 46:8 10|100 82:9 1|13 59:9 2|40 59:9 3|86 62:9 4|30 30:9 5|72 92:9 6|18 55:9 7|67 42:9 8|82 7:9 9|15 74:9 10|69 13:10 1|92 30:10 2|43 16:10 3|52 51:10 4|50 14:10 5|22 96:10 6|59 63:10 7|23 83:10 8|97 16:10 9|54 38:10 10</relation>
    <relation name="R93" arity="2" nbTuples="100" semantics="soft" defaultCost="infinity">67 80:1 1|82 84:1 2|92 90:1 3|10 81:1 4|11 75:1 5|47 69:1 6|17 82:1 7|12 35:1 8|3 16:1 9|88 21:1 10|73 39:2 1|18 1:2 2|34 6:2 3|70 36:2 4|95 44:2 5|50 28:2 6|70 1:2 7|78 1:2 8|86 40:2 9|49 58:2 10|74 67:3 1|71 29:3 2|45 51:3 3|40 27:3 4|26 96:3 5|71 35:3 6|60 27:3 7|81 93:3 8|54 17:3 9|67 48:3 10|1 59:4 1|36 8:4 2|89 64:4 3|80 82:4 4|34 55:4 5|99 72:4 6|5 8:4 7|46 8:4 8|19 74:4 9|51 21:4 10|8 45:5 1|91 3:5 2|99 40:5 3|34 42:5 4|84 9:5 5|16 83:5 6|63 4:5 7|74 16:5 8|28 46:5 9|7 21:5 10|48 20:6 1|76 29:6 2|2 72:6 3|45 12:6 4|27 47:6 5|87 15:6 6|4 97:6 7|85 62:6 8|78 97:6 9|95 5:6 10|36 88:7 1|18 80:7 2|43 92:7 3|10 1:7 4|12 13:7 5|36 11:7 6|15 100:7 7|38 2:7 8|49 73:7 9|80 56:7 10|22 61:8 1|51 53:8 2|8 27:8 3|21 36:8 4|87 25:8 5|29 91:8 6|100 56:8 7|8 22:8 8|81 58:8 9|87 98:8 10|78 32:9 1|1 30:9 2|12 1:9 3|51 7:9 4|58 85:9 5|51 43:9 6|2 67:9 7|37 9:9 8|50 80:9 9|99 26:9 10|49 32:10 1|30 48:10 2|4 43:10 3|15 34:10 4|80 46:10 5|84 21:10 6|85 9:10 7|1 31:10 8|47 62:10 9|90 8:10 10</relation>
    <relation name="R94" arity="2" nbTuples="100" semantics="soft" defaultCost="infinity">42 82:1 1|12 73:1 2|3 77:1 3|75 96:1 4|29 16:1 5|78 23:1 6|73 16:1 7|29 87:1 8|94 61:1 9|45 1:1 10|17 14:2 1|77 92:2 2|55 53:2 3|45 76:2 4|28 70:2 5|51 45:2 6|8 10:2 7|72 75:2 8|26 82:2 9|10 2:2 10|57 85:3 1|33 47:3 2|39 89:3 3|24 18:3 4|45 87:3 5|91 10:3 6|78 74:3 7|29 84:3 8|37 57:3 9|15 85:3 10|54 100:4 1|97 89:4 2|82 76:4 3|16 66:4 4|84 1:4 5|97 54:4 6|43 29:4 7|30 9:4 8|96 30:4 9|36 18:4 10|93 65:5 1|68 26:5 2|22 44:5 3|98 93:5 4|99 17:5 5|62 7:5 6|33 79:5 7|28 22:5 8|48 70:5 9|54 28:5 10|76 49:6 1|35 96:6 2|89 4:6 3|28 100:6 4|97 62:6 5|94 22:6 6|89 40:6 7|72 79:6 8|63 35:6 9|81 41:6 10|35 61:7 1|14 29:7 2|26 77:7 3|76 37:7 4|24 5:7 5|90 21:7 6|87 37:7 7|8 5:7 8|21 30:7 9|14 7:7 10|51 54:8 1|35 42:8 2|91 10:8 3|64 89:8 4|85 61:8 5|70 94:8 6|14 18:8 7|24 95:8 8|10 20:8 9|18 73:8 10|54 87:9 1|20 11:9 2|6 88:9 3|66 24:9 4|37 64:9 5|46 44:9 6|3 50:9 7|40 5:9 8|61 12:9 9|80 8:9 10|74 70:10 1|46 12:10 2|35 2:10 3|31 59:10 4|74 33:10 5|28 64:10 6|30 6:10 7|54 30:10 8|84 88:10 9|20 23:10 10</relation>
    <relation name="R95" arity="2" nbTuples="100" semantics="soft" defaultCost="infinity">87 2:1 1|41 26:1 2|41 21:1 3|90 22:1 4|5 21:1 5|67 93:1 6|84 3:1 7|87 22:1 8|21 20:1 9|52 65:1 10|37 2:2 1|39 20:2 2|37 59:2 3|64 56:2 4|97 57:2 5|73 83:2 6|71 2:2 7|72 48:2 8|21 42:2 9|45 78:2 10|31 86:3 1|40 95:3 2|18 79:3 3|5 12:3 4|33 16:3 5|99 40:3 6|85 65:3 7|40 30:3 8|23 84:3 9|53 20:3 10|54 40:4 1|67 9:4 2|69 32:4 3|99 3:4 4|29 95:4 5|53 49:4 6|26 83:4 7|66 84:4 8|43 3:4 9|13 59:4 10|7 27:5 1|19 27:5 2|45 30:5 3|96 93:5 4|96 39:5 5|58 40:5 6|13 34:5 7|56 62:5 8|91 46:5 9|21 20:5 10|55 94:6 1|80 44:6 2|72 95:6 3|77 90:6 4|22 1:6 5|9 76:6 6|22 74:6 7|57 31:6 8|70 8:6 9|87 70:6 10|42 85:7 1|63 78:7 2|34 33:7 3|10 20:7 4|54 81:7 5|55 27:7 6|98 41:7 7|66 72:7 8|72 19:7 9|2 76:7 10|80 75:8 1|91 79:8 2|83 70:8 3|52 99:8 4|65 85:8 5|84 64:8 6|71 11:8 7|55 19:8 8|51 95:8 9|39 65:8 10|83 87:9 1|38 37:9 2|99 3:9 3|7 32:9 4|13 96:9 5|26 29:9 6|85 90:9 7|93 92:9 8|42 58:9 9|48 18:9 10|20 8:10 1|35 24:10 2|91 76:10 3|91 83:10 4|72 44:10 5|40 93:10 6|41 70:10 7|59 67:10 8|93 11:10 9|61 29:10 10</relation>
    <relation name="R96" arity="2" nbTuples="100" semantics="soft" defaultCost="infinity">43 66:1 1|75 82:1 2|63 84:1 3|46 65:1 4|33 77:1 5|39 40:1 6|86 100:1 7|91 74:1 8|97 72:1 9|94 53:1 10|99 89:2 1|78 48:2 2|73 67:2 3|5 70:2 4|92 91:2 5|81 18:2 6|86 52:2 7|29 58:2 8|33 97:2 9|70 25:2 10|37 41:3 1|29 37:3 2|60 3:3 3|45 66:3 4|96 25:3 5|79 34:3 6|81 67:3 7|80 80:3 8|92 51:3 9|47 4:3 10|84 14:4 1|69 69:4 2|71 60:4 3|48 39:4 4|65 33:4 5|83 47:4 6|70 58:4 7|28 73:4 8|6 39:4 9|2 59:4 10|53 6:5 1|98 34:5 2|84 19:5 3|64 36:5 4|75 48:5 5|38 15:5 6|71 78:5 7|56 59:5 8|88 12:5 9|42 63:5 10|71 43:6 1|41 51:6 2|2 62:6 3|65 7:6 4|99 2:6 5|75 27:6 6|57 79:6 7|11 74:6 8|91 83:6 9|88 68:6 10|90 91:7 1|44 55:7 2|15 3:7 3|15 87:7 4|76 4:7 5|47 39:7 6|12 34:7 7|97 25:7 8|88 79:7 9|32 18:7 10|87 74:8 1|100 82:8 2|21 65:8 3|82 15:8 4|26 18:8 5|25 63:8 6|50 94:8 7|96 17:8 8|25 64:8 9|85 17:8 10|26 84:9 1|38 97:9 2|37 1:9 3|92 76:9 4|42 9:9 5|43 55:9 6|88 61:9 7|85 31:9 8|100 38:9 9|7 21:9 10|2 47:10 1|63 13:10 2|87 48:10 3|67 3:10 4|56 44:10 5|30 46:10 6|18 56:10 7|65 55:10 8|42 88:10 9|69 97:10 10</relation>
    <relation name="R97" arity="2" nbTuples="100" semantics="soft" defaultCost="infinity">16 41:1 1|33 15:1 2|4 64:1 3|73 56:1 4|37 44:1 5|54 38:1 6|95 31:1 7|29 91:1 8|55 49:1 9|79 5:1 10|44 6:2 1|23 90:2 2|76 14:2 3|8 12:2 4|55 72:2 5|4 72:2 6|22 91:2 7|66 43:2 8|67 64:2 9|40 15:2 10|32 39:3 1|39 99:3 2|40 62:3 3|43 67:3 4|58 47:3 5|29 26:3 6|57 2:3 7|48 9:3 8|51 98:3 9|66 70:3 10|51 67:4 1|75 91:4 2|68 60:4 3|83 58:4 4|3 36:4 5|12 76:4 6|40 63:4 7|19 61:4 8|60 87:4 9|87 41:4 10|98 16:5 1|38 13:5 2|78 94:5 3|33 39:5 4|32 70:5 5|65 79:5 6|86 65:5 7|47 3:5 8|21 23:5 9|61 2:5 10|25 96:6 1|9 64:6 2|90 30:6 3|20 59:6 4|8 55:6 5|13 5:6 6|57 60:6 7|39 23:6 8|5 13:6 9|9 65:6 10|74 24:7 1|89 6:7 2|55 87:7 3|86 87:7 4|100 41:7 5|8 19:7 6|51 57:7 7|17 46:7 8|32 44:7 9|79 89:7 10|44 83:8 1|59 24:8 2|92 33:8 3|71 11:8 4|85 32:8 5|88 13:8 6|62 13:8 7|47 26:8 8|84 73:8 9|94 51:8 10|86 97:9 1|79 52:9 2|46 26:9 3|75 33:9 4|2 48:9 5|19 14:9 6|35 59:9 7|6 52:9 8|67 87:9 9|11 44:9 10|69 68:10 1|69 61:10 2|87 9:10 3|49 49:10 4|36 87:10 5|73 52:10 6|63 60:10 7|13 75:10 8|89 16:10 9|1 8:10 10</relation>
    <relation name="R98" arity="2" nbTuples="100" semantics="soft" defaultCost="infinity">26 86:1 1|43 99:1 2|76 59:1 3|51 64:1 4|4 52:1 5|29 36:1 6|89 14:1 7|72 85:1 8|59 78:1 9|22 59:1 10|49 53:2 1|15 47:2 2|83 67:2 3|2 38:2 4|67 84:2 5|32 81:2 6|32 1:2 7|58 63:2 8|39 92:2 9|6 16:2 10|57 28:3 1|62 16:3 2|63 86:3 3|93 23:3 4|40 91:3 5|40 83:3 6|97 11:3 7|9 63:3 8|53 41:3 9|80 43:3 10|89 2:4 1|93 68:4 2|1 47:4 3|21 69:4 4|46 76:4 5|25 31:4 6|14 18:4 7|20 14:4 8|27 4:4 9|86 71:4 10|97 52:5 1|88 91:5 2|76 3:5 3|84 96:5 4|51 22:5 5|42 51:5 6|31 39:5 7|91 94:5 8|36 41:5 9|15 22:5 10|70 30:6 1|52 9:6 2|29 67:6 3|15 75:6 4|90 93:6 5|67 92:6 6|91 53:6 7|42 11:6 8|16 82:6 9|70 36:6 10|65 33:7 1|79 100:7 2|2 82:7 3|37 25:7 4|56 21:7 5|37 8:7 6|56 96:7 7|97 64:7 8|65 45:7 9|12 95:7 10|9 13:8 1|49 64:8 2|80 54:8 3|80 75:8 4|15 41:8 5|84 9:8 6|56 65:8 7|48 62:8 8|37 74:8 9|84 18:8 10|18 47:9 1|29 48:9 2|70 88:9 3|39 81:9 4|77 44:9 5|7 88:9 6|1 5:9 7|95 45:9 8|56 92:9 9|18 88:9 10|1 80:10 1|43 56:10 2|49 90:10 3|63 15:10 4|14 79:10 5|1 2:10 6|61 15:10 7|22 81:10 8|74 58:10 9|45 5:10 10</relation>
    <relation name="R99" arity="2" nbTuples="100" semantics="soft" defaultCost="infinity">13 99:1 1|33 74:1 2|65 76:1 3|2 63:1 4|100 9:1 5|67 26:1 6|18 81:1 7|5 28:1 8|45 95:1 9|7 46:1 10|96 70:2 1|63 82:2 2|79 100:2 3|5 72:2 4|23 99:2 5|25 47:2 6|37 40:2 7|87 89:2 8|45 97:2 9|6 31:2 10|64 6:3 1|22 49:3 2|38 24:3 3|26 6:3 4|61 48:3 5|77 78:3 6|99 48:3 7|75 68:3 8|13 27:3 9|26 40:3 10|89 59:4 1|6 23:4 2|86 68:4 3|80 26:4 4|3 33:4 5|14 93:4 6|85 29:4 7|63 52:4 8|95 15:4 9|52 54:4 10|95 80:5 1|46 14:5 2|83 79:5 3|10 30:5 4|73 62:5 5|12 23:5 6|8 91:5 7|30 12:5 8|42 50:5 9|22 98:5 10|26 92:6 1|57 90:6 2|9 68:6 3|1 32:6 4|48 47:6 5|29 90:6 6|15 2:6 7|58 25:6 8|71 58:6 9|80 73:6 10|85 28:7 1|15 51:7 2|59 27:7 3|84 43:7 4|36 48:7 5|17 28:7 6|58 6:7 7|77 45:7 8|56 92:7 9|25 83:7 10|66 86:8 1|45 79:8 2|70 37:8 3|38 37:8 4|90 4:8 5|31 47:8 6|58 52:8 7|89 59:8 8|54 67:8 9|42 3:8 10|73 64:9 1|99 58:9 2|51 30:9 3|31 89:9 4|100 3:9 5|96 15:9 6|39 75:9 7|85 65:9 8|37 87:9 9|38 70:9 10|38 68:10 1|63 71:10 2|82 33:10 3|79 19:10 4|70 6:10 5|51 74:10 6|87 17:10 7|79 92:10 8|48 74:10 9|19 94:10 10</relation>
    <relation name="R100" arity="2" nbTuples="100" semantics="soft" defaultCost="infinity">78 17:1 1|54 98:1 2|16 71:1 3|24 10:1 4|74 13:1 5|1 77:1 6|78 78:1 7|69 90:1 8|49 31:1 9|49 95:1 10|91 78:2 1|19 94:2 2|13 42:2 3|27 57:2 4|86 51:2 5|47 45:2 6|22 69:2 7|50 35:2 8|61 4:2 9|41 70:2 10|20 54:3 1|51 29:3 2|55 3:3 3|9 51:3 4|95 88:3 5|29 24:3 6|86 28:3 7|50 39:3 8|94 14:3 9|76 92:3 10|27 57:4 1|1 31:4 2|16 44:4 3|6 52:4 4|46 57:4 5|52 97:4 6|2 58:4 7|8 12:4 8|36 42:4 9|100 11:4 10|75 70:5 1|82 28:5 2|4 7:5 3|91 37:5 4|2 97:5 5|46 59:5 6|10 72:5 7|60 58:5 8|81 34:5 9|4 22:5 10|55 80:6 1|75 53:6 2|75 47:6 3|31 53:6 4|78 38:6 5|37 62:6 6|53 39:6 7|7 41:6 8|2 95:6 9|2 100:6 10|94 17:7 1|99 88:7 2|36 88:7 3|21 93:7 4|83 14:7 5|88 6:7 6|27 19:7 7|17 65:7 8|92 6:7 9|82 71:7 10|24 21:8 1|38 90:8 2|27 38:8 3|56 69:8 4|89 45:8 5|65 88:8 6|86 67:8 7|20 31:8 8|66 64:8 9|62 32:8 10|63 53:9 1|6 26:9 2|10 76:9 3|87 95:9 4|86 87:9 5|18 51:9 6|15 70:9 7|8 47:9 8|73 17:9 9|84 72:9 10|100 56:10 1|2 89:10 2|58 22:10 3|16 60:10 4|58 97:10 5|19 89:10 6|98 42:10 7|64 55:10 8|54 97:10 9|34 39:10 10</relation>
    <relation name="R101" arity="2" nbTuples="100" semantics="soft" defaultCost="infinity">85 53:1 1|5 52:1 2|35 5:1 3|39 61:1 4|14 72:1 5|20 69:1 6|99 67:1 7|29 35:1 8|75 98:1 9|49 72:1 10|15 32:2 1|91 12:2 2|82 49:2 3|13 42:2 4|15 72:2 5|9 46:2 6|58 40:2 7|61 22:2 8|79 99:2 9|24 64:2 10|18 14:3 1|65 73:3 2|97 83:3 3|28 33:3 4|45 20:3 5|83 33:3 6|70 84:3 7|77 27:3 8|37 100:3 9|58 54:3 10|97 76:4 1|53 72:4 2|71 38:4 3|18 58:4 4|45 23:4 5|5 41:4 6|17 61:4 7|12 46:4 8|4 14:4 9|50 29:4 10|92 22:5 1|68 39:5 2|89 92:5 3|27 3:5 4|40 86:5 5|92 44:5 6|9 27:5 7|7 47:5 8|79 6:5 9|19 79:5 10|47 6:6 1|36 18:6 2|50 59:6 3|93 84:6 4|2 53:6 5|41 87:6 6|57 74:6 7|40 4:6 8|99 99:6 9|26 44:6 10|86 93:7 1|56 49:7 2|55 66:7 3|55 76:7 4|42 12:7 5|27 25:7 6|64 28:7 7|83 57:7 8|38 21:7 9|55 18:7 10|43 67:8 1|86 8:8 2|28 30:8 3|52 78:8 4|45 50:8 5|99 5:8 6|71 55:8 7|24 7:8 8|41 68:8 9|83 60:8 10|64 90:9 1|69 84:9 2|3 32:9 3|41 91:9 4|77 98:9 5|51 54:9 6|70 23:9 7|90 57:9 8|88 2:9 9|22 76:9 10|70 23:10 1|46 35:10 2|96 37:10 3|11 3:10 4|12 75:10 5|64 46:10 6|53 29:10 7|2 43:10 8|93 67:10 9|75 74:10 10</relation>
    <relation name="R102" arity="2" nbTuples="100" semantics="soft" defaultCost="infinity">58 73:1 1|66 25:1 2|72 30:1 3|78 29:1 4|96 58:1 5|17 50:1 6|18 79:1 7|91 40:1 8|3 43:1 9|8 38:1 10|16 56:2 1|77 97:2 2|14 83:2 3|3 67:2 4|100 52:2 5|92 65:2 6|14 75:2 7|64 73:2 8|51 11:2 9|16 30:2 10|82 49:3 1|53 76:3 2|64 41:3 3|71 78:3 4|32 39:3 5|44 25:3 6|86 89:3 7|40 92:3 8|65 11:3 9|85 94:3 10|74 65:4 1|33 25:4 2|88 25:4 3|57 60:4 4|25 2:4 5|63 92:4 6|82 56:4 7|24 63:4 8|70 96:4 9|37 75:4 10|5 17:5 1|65 7:5 2|52 72:5 3|75 48:5 4|69 37:5 5|35 63:5 6|10 60:5 7|95 54:5 8|30 3:5 9|5 97:5 10|47 70:6 1|49 4:6 2|82 68:6 3|56 94:6 4|67 23:6 5|91 65:6 6|32 71:6 7|49 99:6 8|82 54:6 9|92 65:6 10|5 37:7 1|87 70:7 2|45 2:7 3|69 38:7 4|20 44:7 5|37 99:7 6|59 61:7 7|72 74:7 8|100 76:7 9|84 92:7 10|52 44:8 1|34 58:8 2|44 3:8 3|38 67:8 4|34 95:8 5|5 5:8 6|56 49:8 7|4 35:8 8|75 40:8 9|15 31:8 10|6 50:9 1|96 75:9 2|62 70:9 3|21 13:9 4|85 1:9 5|55 3:9 6|26 3:9 7|55 29:9 8|53 54:9 9|96 11:9 10|49 50:10 1|72 84:10 2|18 15:10 3|100 9:10 4|93 88:10 5|53 62:10 6|84 39:10 7|15 26:10 8|15 39:10 9|33 49:10 10</relation>
    <relation name="R103" arity="2" nbTuples="100" semantics="soft" defaultCost="infinity">44 41:1 1|59 16:1 2|47 68:1 3|35 39:1 4|34 59:1 5|98 92:1 6|61 76:1 7|48 98:1 8|47 34:1 9|75 1:1 10|63 49:2 1|81 57:2 2|84 10:2 3|12 84:2 4|59 75:2 5|61 58:2 6|95 50:2 7|76 93:2 8|4 56:2 9|76 71:2 10|32 30:3 1|33 74:3 2|31 68:3 3|85 68:3 4|18 60:3 5|89 22:3 6|6 46:3 7|21 99:3 8|98 37:3 9|8 63:3 10|65 100:4 1|77 25:4 2|42 30:4 3|63 41:4 4|30 91:4 5|61 2:4 6|95 57:4 7|45 97:4 8|9 18:4 9|35 16:4 10|13 5:5 1|44 67:5 2|21 94:5 3|85 5:5 4|22 87:5 5|82 47:5 6|8 19:5 7|99 31:5 8|76 62:5 9|51 94:5 10|27 75:6 1|32 91:6 2|32 45:6 3|88 65:6 4|20 94:6 5|91 61:6 6|41 78:6 7|6 15:6 8|26 85:6 9|73 30:6 10|24 62:7 1|37 95:7 2|67 19:7 3|38 64:7 4|6 52:7 5|73 29:7 6|20 95:7 7|99 94:7 8|99 61:7 9|13 72:7 10|75 55:8 1|51 40:8 2|72 49:8 3|41 52:8 4|26 8:8 5|87 96:8 6|47 70:8 7|97 71:8 8|45 88:8 9|75 50:8 10|6 4:9 1|21 6:9 2|41 50:9 3|70 12:9 4|1 24:9 5|76 43:9 6|8 80:9 7|3 59:9 8|2 35:9 9|85 25:9 10|4 83:10 1|80 44:10 2|20 13:10 3|34 3:10 4|20 61:10 5|60 18:10 6|92 25:10 7|21 29:10 8|30 100:10 9|7 50:10 10</relation>
    <relation name="R104" arity="2" nbTuples="100" semantics="soft" defaultCost="infinity">31 3:1 1|72 6:1 2|35 29:1 3|41 65:1 4|46 11:1 5|32 16:1 6|40 32:1 7|20 18:1 8|9 10:1 9|8 67:1 10|19 94:2 1|36 81:2 2|27 42:2 3|40 32:2 4|66 47:2 5|8 14:2 6|21 52:2 7|98 84:2 8|43 27:2 9|98 43:2 10|45 45:3 1|50 44:3 2|52 62:3 3|87 65:3 4|89 40:3 5|45 90:3 6|15 57:3 7|94 49:3 8|45 56:3 9|8 99:3 10|23 36:4 1|15 23:4 2|33 63:4 3|32 17:4 4|96 71:4 5|11 37:4 6|12 64:4 7|22 89:4 8|63 88:4 9|89 63:4 10|33 4:5 1|32 85:5 2|50 58:5 3|42 66:5 4|4 16:5 5|78 96:5 6|48 85:5 7|42 55:5 8|62 48:5 9|48 5:5 10|78 63:6 1|12 3:6 2|94 38:6 3|14 46:6 4|95 66:6 5|12 79:6 6|40 26:6 7|35 7:6 8|88 85:6 9|8 65:6 10|59 17:7 1|99 40:7 2|66 31:7 3|32 11:7 4|67 46:7 5|45 79:7 6|49 73:7 7|33 74:7 8|59 94:7 9|62 99:7 10|85 62:8 1|79 47:8 2|72 65:8 3|53 37:8 4|81 82:8 5|66 57:8 6|70 24:8 7|24 81:8 8|11 15:8 9|42 6:8 10|35 48:9 1|12 96:9 2|30 18:9 3|51 65:9 4|12 48:9 5|88 20:9 6|27 41:9 7|54 67:9 8|34 62:9 9|85 85:9 10|75 42:10 1|85 41:10 2|24 24:10 3|31 22:10 4|80 80:10 5|45 87:10 6|60 61:10 7|8 54:10 8|21 72:10 9|45 94:10 10</relation>
    <relation name="R105" arity="2" nbTuples="100" semantics="soft" defaultCost="infinity">35 74:1 1|45 99:1 2|39 81:1 3|54 43:1 4|61 6:1 5|28 27:1 6|28 32:1 7|4 38:1 8|88 96:1 9|86 52:1 10|11 99:2 1|63 73:2 2|50 79:2 3|74 44:2 4|28 4:2 5|88 26:2 6|50 84:2 7|78 92:2 8|60 13:2 9|95 28:2 10|42 27:3 1|1 58:3 2|64 32:3 3|30 52:3 4|84 15:3 5|13 12:3 6|93 27:3 7|25 24:3 8|62 98:3 9|68 14:3 10|30 27:4 1|56 50:4 2|7 45:4 3|16 97:4 4|58 88:4 5|62 10:4 6|68 16:4 7|89 79:4 8|38 15:4 9|69 56:4 10|96 72:5 1|2 84:5 2|90 83:5 3|44 30:5 4|59 40:5 5|20 66:5 6|66 93:5 7|69 75:5 8|100 11:5 9|91 57:5 10|81 64:6 1|100 10:6 2|96 65:6 3|16 98:6 4|47 36:6 5|69 1:6 6|90 28:6 7|32 2:6 8|99 44:6 9|28 27:6 10|96 9:7 1|22 73:7 2|40 94:7 3|50 51:7 4|7 90:7 5|72 84:7 6|21 23:7 7|37 16:7 8|51 38:7 9|43 67:7 10|39 56:8 1|2 50:8 2|68 82:8 3|32 93:8 4|28 82:8 5|10 44:8 6|20 77:8 7|36 30:8 8|62 98:8 9|15 21:8 10|51 27:9 1|38 9:9 2|5 11:9 3|24 34:9 4|41 63:9 5|90 36:9 6|75 91:9 7|56 42:9 8|47 78:9 9|53 37:9 10|3 8:10 1|1 60:10 2|13 82:10 3|26 15:10 4|7 7:10 5|86 92:10 6|92 18:10 7|65 60:10 8|13 1:10 9|6 71:10 10</relation>
    <relation name="R106" arity="2" nbTuples="100" semantics="soft" defaultCost="infinity">7 48:1 1|81 38:1 2|93 77:1 3|70 74:1 4|58 23:1 5|73 60:1 6|96 54:1 7|77 5:1 8|43 65:1 9|18 91:1 10|3 44:2 1|27 30:2 2|39 44:2 3|39 62:2 4|23 86:2 5|14 31:2 6|91 29:2 7|17 95:2 8|11 73:2 9|74 15:2 10|75 40:3 1|26 43:3 2|80 77:3 3|82 70:3 4|47 22:3 5|89 21:3 6|40 56:3 7|7 85:3 8|91 36:3 9|4 64:3 10|75 91:4 1|86 53:4 2|29 33:4 3|75 48:4 4|50 75:4 5|72 34:4 6|63 38:4 7|53 64:4 8|10 81:4 9|58 53:4 10|44 84:5 1|70 15:5 2|6 53:5 3|87 41:5 4|100 61:5 5|21 86:5 6|63 13:5 7|9 59:5 8|78 74:5 9|27 17:5 10|81 69:6 1|38 70:6 2|59 19:6 3|84 58:6 4|26 73:6 5|4 22:6 6|62 26:6 7|85 98:6 8|49 64:6 9|34 83:6 10|62 32:7 1|62 1:7 2|56 90:7 3|91 37:7 4|55 68:7 5|87 82:7 6|2 99:7 7|41 8:7 8|69 93:7 9|37 7:7 10|84 42:8 1|58 8:8 2|2 96:8 3|9 6:8 4|64 20:8 5|61 3:8 6|29 47:8 7|25 30:8 8|36 84:8 9|50 40:8 10|11 82:9 1|86 90:9 2|31 62:9 3|99 95:9 4|99 36:9 5|51 54:9 6|11 56:9 7|100 21:9 8|13 68:9 9|52 5:9 10|1 65:10 1|81 13:10 2|47 50:10 3|76 72:10 4|69 5:10 5|35 22:10 6|25 96:10 7|67 87:10 8|35 31:10 9|48 76:10 10</relation>
    <relation name="R107" arity="2" nbTuples="100" semantics="soft" defaultCost="infinity">5 56:1 1|33 41:1 2|83 96:1 3|87 93:1 4|8 26:1 5|69 37:1 6|4 89:1 7|4 100:1 8|24 18:1 9|11 53:1 10|94 41:2 1|74 84:2 2|25 97:2 3|5 76:2 4|75 2:2 5|47 48:2 6|68 100:2 7|43 72:2 8|32 4:2 9|5 44:2 10|91 68:3 1|94 86:3 2|71 84:3 3|45 96:3 4|17 71:3 5|51 100:3 6|42 31:3 7|35 59:3 8|32 2:3 9|59 99:3 10|81 61:4 1|2 52:4 2|100 74:4 3|91 1:4 4|74 60:4 5|55 70:4 6|19 37:4 7|100 77:4 8|40 33:4 9|63 78:4 10|46 11:5 1|55 49:5 2|79 50:5 3|27 16:5 4|32 95:5 5|38 42:5 6|52 87:5 7|14 79:5 8|64 92:5 9|71 46:5 10|67 89:6 1|56 66:6 2|83 77:6 3|85 92:6 4|98 13:6 5|21 87:6 6|33 86:6 7|63 60:6 8|72 27:6 9|13 82:6 10|73 99:7 1|3 70:7 2|75 67:7 3|58 8:7 4|32 52:7 5|9 27:7 6|84 84:7 7|79 61:7 8|15 12:7 9|79 18:7 10|22 33:8 1|78 77:8 2|69 70:8 3|58 78:8 4|81 83:8 5|58 7:8 6|81 65:8 7|87 83:8 8|79 44:8 9|77 64:8 10|60 37:9 1|44 31:9 2|27 59:9 3|1 90:9 4|22 52:9 5|77 14:9 6|34 91:9 7|97 90:9 8|99 81:9 9|61 4:9 10|78 96:10 1|98 33:10 2|9 96:10 3|40 99:10 4|4 91:10 5|16 4:10 6|85 33:10 7|33 97:10 8|48 30:10 9|87 81:10 10</relation>
    <relation name="R108" arity="2" nbTuples="100" semantics="soft" defaultCost="infinity">45 26:1 1|4 6:1 2|93 55:1 3|86 53:1 4|37 15:1 5|45 95:1 6|87 92:1 7|30 3:1 8|5 86:1 9|6 57:1 10|2 3:2 1|62 28:2 2|59 86:2 3|74 34:2 4|11 13:2 5|98 74:2 6|40 35:2 7|95 7:2 8|2 79:2 9|60 98:2 10|8 9:3 1|74 93:3 2|54 61:3 3|34 90:3 4|10 87:3 5|13 57:3 6|60 21:3 7|26 14:3 8|97 72:3 9|64 53:3 10|66 54:4 1|19 62:4 2|87 32:4 3|4 65:4 4|43 28:4 5|27 13:4 6|10 28:4 7|71 73:4 8|36 93:4 9|16 48:4 10|77 5:5 1|2 7:5 2|50 77:5 3|43 78:5 4|51 95:5 5|75 38:5 6|58 80:5 7|19 58:5 8|21 31:5 9|44 24:5 10|43 43:6 1|1 12:6 2|2 73:6 3|8 22:6 4|21 47:6 5|77 97:6 6|14 18:6 7|69 16:6 8|99 65:6 9|93 59:6 10|17 16:7 1|58 28:7 2|53 78:7 3|30 86:7 4|95 33:7 5|39 29:7 6|56 21:7 7|42 37:7 8|23 25:7 9|23 37:7 10|71 38:8 1|8 18:8 2|61 17:8 3|41 91:8 4|90 40:8 5|54 29:8 6|59 99:8 7|71 35:8 8|97 96:8 9|53 95:8 10|56 86:9 1|15 37:9 2|75 27:9 3|15 76:9 4|24 1:9 5|56 52:9 6|84 55:9 7|4 91:9 8|78 75:9 9|67 78:9 10|85 33:10 1|75 29:10 2|59 86:10 3|32 78:10 4|94 72:10 5|93 7:10 6|59 63:10 7|4 68:10 8|70 24:10 9|80 12:10 10</relation>
    <relation name="R109" arity="2" nbTuples="100" semantics="soft" defaultCost="infinity">38 41:1 1|22 89:1 2|94 96:1 3|16 44:1 4|70 41:1 5|48 12:1 6|76 4:1 7|81 30:1 8|97 94:1 9|96 50:1 10|8 85:2 1|11 76:2 2|95 66:2 3|82 70:2 4|45 35:2 5|4 98:2 6|67 24:2 7|96 33:2 8|80 41:2 9|12 33:2 10|30 55:3 1|76 4:3 2|53 10:3 3|92 15:3 4|50 46:3 5|63 5:3 6|97 32:3 7|7 85:3 8|52 62:3 9|30 17:3 10|28 24:4 1|99 53:4 2|96 1:4 3|29 35:4 4|17 32:4 5|74 45:4 6|11 97:4 7|12 44:4 8|7 100:4 9|75 94:4 10|22 13:5 1|99 71:5 2|66 34:5 3|26 60:5 4|97 33:5 5|12 26:5 6|79 7:5 7|84 85:5 8|33 57:5 9|94 36:5 10|35 96:6 1|21 30:6 2|23 49:6 3|80 38:6 4|53 39:6 5|22 36:6 6|90 91:6 7|96 90:6 8|46 58:6 9|92 12:6 10|85 60:7 1|92 3:7 2|28 84:7 3|72 39:7 4|71 100:7 5|45 17:7 6|17 82:7 7|43 52:7 8|47 90:7 9|90 60:7 10|77 53:8 1|48 30:8 2|86 3:8 3|45 78:8 4|100 73:8 5|58 2:8 6|90 26:8 7|62 14:8 8|36 99:8 9|84 68:8 10|81 73:9 1|13 79:9 2|14 24:9 3|80 68:9 4|89 15:9 5|84 40:9 6|11 98:9 7|14 68:9 8|98 20:9 9|43 17:9 10|53 29:10 1|97 37:10 2|63 49:10 3|6 76:10 4|80 21:10 5|86 35:10 6|23 87:10 7|17 38:10 8|88 34:10 9|9 37:10 10</relation>
    <relation name="R110" arity="2" nbTuples="100" semantics="soft" defaultCost="infinity">44 80:1 1|8 63:1 2|29 61:1 3|80 62:1 4|92 9:1 5|19 67:1 6|45 54:1 7|98 81:1 8|18 36:1 9|84 79:1 10|65 57:2 1|52 30:2 2|85 85:2 3|8 56:2 4|78 17:2 5|68 41:2 6|93 63:2 7|10 11:2 8|74 76:2 9|81 70:2 10|71 13:3 1|88 4:3 2|13 86:3 3|5 100:3 4|35 64:3 5|38 31:3 6|58 83:3 7|49 23:3 8|50 33:3 9|36 91:3 10|94 7:4 1|95 45:4 2|26 66:4 3|63 10:4 4|6 74:4 5|22 65:4 6|44 44:4 7|31 84:4 8|95 25:4 9|69 28:4 10|97 86:5 1|31 27:5 2|53 1:5 3|55 34:5 4|82 23:5 5|37 68:5 6|34 36:5 7|100 73:5 8|83 27:5 9|9 22:5 10|73 53:6 1|9 15:6 2|33 13:6 3|92 31:6 4|57 7:6 5|31 56:6 6|46 62:6 7|2 44:6 8|53 28:6 9|91 31:6 10|42 19:7 1|49 86:7 2|23 24:7 3|57 16:7 4|28 64:7 5|33 44:7 6|10 72:7 7|96 92:7 8|100 74:7 9|15 50:7 10|54 12:8 1|29 53:8 2|67 12:8 3|56 59:8 4|82 99:8 5|86 52:8 6|27 11:8 7|56 43:8 8|88 90:8 9|24 54:8 10|44 45:9 1|57 44:9 2|65 77:9 3|60 15:9 4|93 1:9 5|91 66:9 6|2 87:9 7|28 3:9 8|94 98:9 9|68 95:9 10|24 4:10 1|66 56:10 2|35 7:10 3|52 83:10 4|40 96:10 5|88 17:10 6|50 80:10 7|69 18:10 8|47 42:10 9|2 99:10 10</relation>
    <relation name="R111" arity="2" nbTuples="100" semantics="soft" defaultCost="infinity">29 90:1 1|38 87:1 2|92 98:1 3|77 75:1 4|46 33:1 5|20 92:1 6|80 46:1 7|64 93:1 8|51 44:1 9|30 74:1 10|100 10:2 1|30 62:2 2|53 38:2 3|62 72:2 4|97 44:2 5|73 52:2 6|92 77:2 7|4 93:2 8|9 12:2 9|91 12:2 10|82 5:3 1|60 97:3 2|56 23:3 3|58 100:3 4|64 22:3 5|1 12:3 6|37 97:3 7|25 72:3 8|10 94:3 9|10 28:3 10|88 57:4 1|20 75:4 2|60 93:4 3|97 50:4 4|97 96:4 5|54 49:4 6|83 37:4 7|88 91:4 8|74 42:4 9|37 30:4 10|5 70:5 1|32 40:5 2|36 32:5 3|53 93:5 4|32 90:5 5|65 57:5 6|51 75:5 7|67 4:5 8|59 35:5 9|35 46:5 10|31 44:6 1|57 55:6 2|67 69:6 3|63 25:6 4|8 44:6 5|84 92:6 6|13 29:6 7|11 7:6 8|92 42:6 9|49 83:6 10|96 35:7 1|78 37:7 2|17 55:7 3|10 69:7 4|37 66:7 5|26 55:7 6|28 32:7 7|47 96:7 8|11 57:7 9|40 97:7 10|44 71:8 1|90 30:8 2|21 66:8 3|44 38:8 4|24 70:8 5|70 92:8 6|98 19:8 7|45 32:8 8|99 92:8 9|47 76:8 10|67 42:9 1|73 28:9 2|72 92:9 3|12 32:9 4|19 11:9 5|25 43:9 6|69 45:9 7|93 17:9 8|73 10:9 9|61 35:9 10|19 66:10 1|88 65:10 2|18 59:10 3|83 4:10 4|85 14:10 5|21 21:10 6|73 56:10 7|98 3:10 8|69 20:10 9|89 28:10 10</relation>
    <relation name="R112" arity="2" nbTuples="100" semantics="soft" defaultCost="infinity">98 46:1 1|67 56:1 2|77 79:1 3|40 80:1 4|62 15:1 5|66 8:1 6|100 100:1 7|10 75:1 8|19 65:1 9|21 41:1 10|62 1:2 1|3 24:2 2|81 17:2 3|100 45:2 4|33 97:2 5|91 99:2 6|70 64:2 7|60 34:2 8|11 9:2 9|74 46:2 10|92 44:3 1|96 20:3 2|18 3:3 3|22 72:3 4|65 31:3 5|28 15:3 6|65 34:3 7|88 87:3 8|99 49:3 9|28 12:3 10|81 44:4 1|68 77:4 2|4 59:4 3|81 44:4 4|18 52:4 5|47 17:4 6|72 86:4 7|15 65:4 8|69 33:4 9|56 65:4 10|67 59:5 1|55 67:5 2|52 65:5 3|18 85:5 4|14 11:5 5|90 36:5 6|71 2:5 7|83 99:5 8|72 49:5 9|50 25:5 10|41 94:6 1|58 65:6 2|27 85:6 3|29 71:6 4|35 62:6 5|85 24:6 6|55 96:6 7|10 8:6 8|2 13:6 9|39 69:6 10|23 51:7 1|76 44:7 2|54 31:7 3|24 26:7 4|33 30:7 5|13 98:7 6|25 93:7 7|13 56:7 8|37 11:7 9|28 23:7 10|54 95:8 1|43 12:8 2|71 7:8 3|54 59:8 4|37 86:8 5|67 7:8 6|81 79:8 7|15 93:8 8|51 39:8 9|32 84:8 10|42 57:9 1|51 19:9 2|55 17:9 3|17 99:9 4|1 39:9 5|48 15:9 6|9 6:9 7|67 36:9 8|90 64:9 9|25 1:9 10|71 25:10 1|97 41:10 2|79 66:10 3|52 34:10 4|63 33:10 5|58 33:10 6|82 48:10 7|17 43:10 8|19 1:10 9|85 16:10 10</relation>
    <relation name="R113" arity="2" nbTuples="100" semantics="soft" defaultCost="infinity">30 64:1 1|67 26:1 2|49 7:1 3|67 27:1 4|68 67:1 5|79 62:1 6|85 79:1 7|22 75:1 8|48 66:1 9|48 99:1 10|97 100:2 1|44 52:2 2|23 21:2 3|92 20:2 4|91 30:2 5|75 43:2 6|54 41:2 7|15 21:2 8|28 32:2 9|20 46:2 10|7 85:3 1|69 22:3 2|24 99:3 3|84 81:3 4|82 71:3 5|14 16:3 6|21 4:3 7|29 62:3 8|1 39:3 9|75 18:3 10|43 49:4 1|58 50:4 2|69 39:4 3|21 76:4 4|75 60:4 5|86 9:4 6|58 25:4 7|38 45:4 8|22 57:4 9|54 39:4 10|91 79:5 1|61 47:5 2|46 20:5 3|84 66:5 4|33 1:5 5|83 63:5 6|81 97:5 7|2 91:5 8|95 36:5 9|72 29:5 10|82 46:6 1|57 43:6 2|33 26:6 3|43 37:6 4|49 96:6 5|23 94:6 6|79 97:6 7|78 51:6 8|28 78:6 9|63 12:6 10|41 40:7 1|98 11:7 2|8 64:7 3|83 74:7 4|69 26:7 5|10 58:7 6|29 94:7 7|22 69:7 8|58 75:7 9|99 28:7 10|84 99:8 1|37 43:8 2|44 67:8 3|37 74:8 4|2 50:8 5|86 88:8 6|19 58:8 7|15 41:8 8|7 75:8 9|25 61:8 10|58 57:9 1|43 80:9 2|16 42:9 3|61 97:9 4|37 52:9 5|55 77:9 6|17 88:9 7|41 45:9 8|6 8:9 9|17 60:9 10|30 46:10 1|50 39:10 2|9 80:10 3|32 78:10 4|53 1:10 5|62 91:10 6|95 93:10 7|88 74:10 8|40 79:10 9|65 64:10 10</relation>
    <relation name="R114" arity="2" nbTuples="100" semantics="soft" defaultCost="infinity">53 96:1 1|88 8:1 2|70 40:1 3|53 54:1 4|55 100:1 5|64 90:1 6|88 42:1 7|53 5:1 8|12 34:1 9|61 34:1 10|50 90:2 1|25 27:2 2|50 100:2 3|35 40:2 4|81 83:2 5|81 82:2 6|84 2:2 7|25 65:2 8|43 38:2 9|71 84:2 10|35 75:3 1|64 46:3 2|67 35:3 3|54 91:3 4|20 58:3 5|58 78:3 6|92 25:3 7|57 26:3 8|14 60:3 9|43 65:3 10|23 88:4 1|78 22:4 2|51 33:4 3|92 93:4 4|94 39:4 5|91 88:4 6|38 47:4 7|47 100:4 8|2 20:4 9|56 58:4 10|76 29:5 1|86 35:5 2|47 13:5 3|46 43:5 4|12 5:5 5|47 32:5 6|92 74:5 7|42 12:5 8|87 68:5 9|84 48:5 10|31 74:6 1|61 74:6 2|35 58:6 3|17 25:6 4|30 90:6 5|10 36:6 6|53 19:6 7|97 99:6 8|71 88:6 9|92 47:6 10|48 81:7 1|6 42:7 2|28 79:7 3|96 70:7 4|34 69:7 5|63 25:7 6|40 63:7 7|53 38:7 8|26 54:7 9|3 37:7 10|65 64:8 1|47 69:8 2|65 78:8 3|43 82:8 4|42 45:8 5|93 74:8 6|65 33:8 7|65 64:8 8|75 45:8 9|43 60:8 10|61 74:9 1|81 21:9 2|32 68:9 3|68 23:9 4|18 83:9 5|40 55:9 6|10 44:9 7|32 83:9 8|99 35:9 9|11 83:9 10|21 4:10 1|56 96:10 2|32 19:10 3|49 15:10 4|98 74:10 5|33 64:10 6|13 12:10 7|24 11:10 8|15 61:10 9|57 5:10 10</relation>
    <relation name="R115" arity="2" nbTuples="100" semantics="soft" defaultCost="infinity">25 20:1 1|70 90:1 2|78 84:1 3|51 71:1 4|74 32:1 5|80 82:1 6|39 88:1 7|37 23:1 8|65 44:1 9|74 54:1 10|26 26:2 1|62 94:2 2|78 51:2 3|86 59:2 4|95 19:2 5|70 6:2 6|97 17:2 7|69 61:2 8|55 2:2 9|12 17:2 10|21 80:3 1|9 59:3 2|8 33:3 3|4 20:3 4|61 26:3 5|91 18:3 6|19 31:3 7|84 15:3 8|82 63:3 9|66 49:3 10|100 48:4 1|37 25:4 2|67 78:4 3|5 30:4 4|75 100:4 5|78 33:4 6|93 35:4 7|43 42:4 8|56 25:4 9|20 61:4 10|61 77:5 1|52 61:5 2|60 28:5 3|60 2:5 4|15 19:5 5|90 41:5 6|24 25:5 7|62 99:5 8|35 54:5 9|11 67:5 10|23 19:6 1|25 27:6 2|99 10:6 3|49 71:6 4|90 55:6 5|63 95:6 6|44 20:6 7|100 41:6 8|72 31:6 9|26 18:6 10|68 3:7 1|57 57:7 2|5 76:7 3|51 94:7 4|62 73:7 5|92 38:7 6|73 19:7 7|21 92:7 8|60 1:7 9|77 97:7 10|79 3:8 1|55 51:8 2|38 24:8 3|82 12:8 4|64 17:8 5|84 18:8 6|11 62:8 7|12 82:8 8|24 64:8 9|63 4:8 10|2 84:9 1|52 21:9 2|32 77:9 3|33 28:9 4|92 43:9 5|41 1:9 6|69 49:9 7|33 55:9 8|61 64:9 9|95 56:9 10|92 46:10 1|24 79:10 2|84 67:10 3|41 1:10 4|23 17:10 5|83 100:10 6|52 37:10 7|44 38:10 8|29 16:10 9|60 78:10 10</relation>
    <relation name="R116" arity="2" nbTuples="100" semantics="soft" defaultCost="infinity">15 92:1 1|32 36:1 2|13 4:1 3|31 80:1 4|82 12:1 5|48 30:1 6|55 96:1 7|67 53:1 8|20 9:1 9|98 56:1 10|61 71:2 1|21 77:2 2|27 76:2 3|56 24:2 4|15 60:2 5|87 96:2 6|84 31:2 7|49 1:2 8|41 70:2 9|93 20:2 10|14 44:3 1|53 44:3 2|13 28:3 3|34 46:3 4|88 20:3 5|45 26:3 6|80 42:3 7|41 50:3 8|64 71:3 9|4 16:3 10|92 9:4 1|68 42:4 2|49 100:4 3|62 31:4 4|36 26:4 5|14 86:4 6|24 80:4 7|42 62:4 8|27 80:4 9|37 23:4 10|65 10:5 1|29 33:5 2|11 19:5 3|9 57:5 4|48 57:5 5|70 61:5 6|73 39:5 7|30 94:5 8|39 47:5 9|95 22:5 10|54 31:6 1|100 29:6 2|77 46:6 3|7 27:6 4|28 78:6 5|2 35:6 6|29 40:6 7|78 78:6 8|92 93:6 9|67 98:6 10|64 20:7 1|48 59:7 2|55 36:7 3|9 89:7 4|65 18:7 5|35 68:7 6|52 64:7 7|56 86:7 8|97 58:7 9|66 10:7 10|8 78:8 1|13 76:8 2|85 14:8 3|20 95:8 4|17 93:8 5|36 94:8 6|71 87:8 7|27 23:8 8|28 43:8 9|1 96:8 10|57 55:9 1|64 39:9 2|57 77:9 3|97 59:9 4|56 37:9 5|54 90:9 6|39 29:9 7|74 59:9 8|5 94:9 9|35 37:9 10|13 67:10 1|36 72:10 2|8 55:10 3|92 73:10 4|7 40:10 5|47 99:10 6|22 27:10 7|27 69:10 8|45 83:10 9|89 4:10 10</relation>
    <relation name="R117" arity="2" nbTuples="100" semantics="soft" defaultCost="infinity">89 42:1 1|36 53:1 2|12 67:1 3|14 21:1 4|98 48:1 5|24 77:1 6|35 71:1 7|44 77:1 8|18 39:1 9|51 42:1 10|79 43:2 1|37 21:2 2|23 91:2 3|5 81:2 4|57 64:2 5|10 60:2 6|34 38:2 7|53 16:2 8|10 23:2 9|94 53:2 10|11 14:3 1|6 44:3 2|93 94:3 3|61 5:3 4|98 47:3 5|91 19:3 6|90 37:3 7|43 61:3 8|94 66:3 9|33 27:3 10|32 1:4 1|36 97:4 2|95 76:4 3|82 81:4 4|92 72:4 5|59 54:4 6|45 95:4 7|38 83:4 8|97 1:4 9|18 63:4 10|81 77:5 1|54 13:5 2|47 25:5 3|76 60:5 4|65 43:5 5|32 60:5 6|68 39:5 7|58 83:5 8|31 8:5 9|33 10:5 10|20 89:6 1|6 8:6 2|100 78:6 3|69 30:6 4|31 9:6 5|95 58:6 6|32 46:6 7|43 37:6 8|49 5:6 9|65 96:6 10|24 15:7 1|67 29:7 2|13 63:7 3|12 88:7 4|71 25:7 5|57 22:7 6|93 45:7 7|73 90:7 8|48 74:7 9|2 25:7 10|55 78:8 1|79 4:8 2|78 33:8 3|47 26:8 4|39 73:8 5|64 100:8 6|100 28:8 7|32 96:8 8|68 16:8 9|50 4:8 10|54 18:9 1|94 26:9 2|19 21:9 3|63 94:9 4|27 88:9 5|100 41:9 6|24 38:9 7|34 56:9 8|58 61:9 9|96 74:9 10|87 52:10 1|84 92:10 2|71 70:10 3|63 86:10 4|30 22:10 5|22 92:10 6|88 62:10 7|34 66:10 8|6 43:10 9|86 88:10 10</relation>
    <relation name="R118" arity="2" nbTuples="100" semantics="soft" defaultCost="infinity">63 13:1 1|4 43:1 2|40 27:1 3|99 74:1 4|3 87:1 5|38 94:1 6|93 42:1 7|51 56:1 8|95 69:1 9|67 50:1 10|49 55:2 1|93 55:2 2|49 31:2 3|10 100:2 4|77 55:2 5|26 91:2 6|11 46:2 7|78 68:2 8|23 71:2 9|20 6:2 10|31 37:3 1|44 14:3 2|16 1:3 3|82 24:3 4|70 26:3 5|84 64:3 6|15 15:3 7|74 40:3 8|83 35:3 9|12 99:3 10|19 2:4 1|38 79:4 2|31 32:4 3|84 37:4 4|12 74:4 5|95 100:4 6|81 44:4 7|36 80:4 8|33 42:4 9|100 99:4 10|15 73:5 1|73 46:5 2|71 41:5 3|92 52:5 4|57 80:5 5|31 74:5 6|41 51:5 7|66 14:5 8|80 33:5 9|79 78:5 10|86 42:6 1|48 35:6 2|60 32:6 3|38 5:6 4|12 66:6 5|55 89:6 6|79 49:6 7|18 5:6 8|46 43:6 9|72 13:6 10|13 54:7 1|20 27:7 2|73 23:7 3|85 97:7 4|33 20:7 5|35 93:7 6|15 29:7 7|35 88:7 8|20 11:7 9|55 24:7 10|25 11:8 1|88 82:8 2|76 11:8 3|67 4:8 4|17 61:8 5|53 23:8 6|65 44:8 7|89 25:8 8|82 66:8 9|72 47:8 10|29 90:9 1|89 36:9 2|32 6:9 3|62 13:9 4|64 99:9 5|81 88:9 6|68 30:9 7|11 30:9 8|39 58:9 9|87 62:9 10|97 49:10 1|26 68:10 2|9 66:10 3|18 4:10 4|14 41:10 5|98 5:10 6|42 12:10 7|10 16:10 8|30 63:10 9|42 54:10 10</relation>
    <relation name="R119" arity="2" nbTuples="100" semantics="soft" defaultCost="infinity">65 78:1 1|18 74:1 2|26 95:1 3|10 70:1 4|4 95:1 5|51 67:1 6|44 82:1 7|91 35:1 8|61 30:1 9|99 94:1 10|58 37:2 1|48 64:2 2|74 91:2 3|2 38:2 4|90 21:2 5|65 80:2 6|26 59:2 7|38 24:2 8|45 23:2 9|81 64:2 10|20 3:3 1|46 25:3 2|96 93:3 3|51 66:3 4|27 30:3 5|1 65:3 6|45 11:3 7|66 22:3 8|78 67:3 9|20 52:3 10|26 86:4 1|99 46:4 2|51 93:4 3|57 10:4 4|41 27:4 5|81 67:4 6|80 56:4 7|10 27:4 8|36 29:4 9|24 24:4 10|85 49:5 1|62 12:5 2|58 55:5 3|22 61:5 4|1 26:5 5|22 39:5 6|58 18:5 7|16 78:5 8|47 83:5 9|37 22:5 10|28 99:6 1|16 15:6 2|78 42:6 3|88 46:6 4|74 36:6 5|76 98:6 6|5 1:6 7|3 48:6 8|79 82:6 9|4 53:6 10|56 48:7 1|40 17:7 2|15 26:7 3|45 80:7 4|54 43:7 5|19 79:7 6|73 5:7 7|39 46:7 8|97 23:7 9|21 56:7 10|59 65:8 1|86 21:8 2|84 92:8 3|71 33:8 4|58 45:8 5|44 86:8 6|20 74:8 7|72 76:8 8|52 88:8 9|40 75:8 10|94 66:9 1|70 70:9 2|78 18:9 3|91 36:9 4|10 17:9 5|49 73:9 6|18 11:9 7|37 18:9 8|12 5:9 9|100 25:9 10|97 74:10 1|52 18:10 2|48 99:10 3|12 31:10 4|5 4:10 5|87 61:10 6|49 29:10 7|68 15:10 8|79 67:10 9|50 73:10 10</relation>
    <relation name="R120" arity="2" nbTuples="100" semantics="soft" defaultCost="infinity">17 100:1 1|52 32:1 2|14 67:1 3|23 81:1 4|62 12:1 5|9 56:1 6|76 45:1 7|93 61:1 8|23 87:1 9|90 5:1 10|61 56:2 1|25 98:2 2|59 12:2 3|98 57:2 4|83 19:2 5|13 41:2 6|1 39:2 7|7 73:2 8|30 8:2 9|91 66:2 10|2 15:3 1|11 31:3 2|92 62:3 3|77 78:3 4|27 21:3 5|49 38:3 6|54 15:3 7|98 17:3 8|56 49:3 9|88 73:3 10|18 75:4 1|7 40:4 2|15 45:4 3|69 68:4 4|86 3:4 5|100 13:4 6|37 100:4 7|57 57:4 8|25 82:4 9|78 18:4 10|32 64:5 1|37 19:5 2|97 57:5 3|28 56:5 4|9 4:5 5|54 10:5 6|16 3:5 7|17 30:5 8|83 57:5 9|87 62:5 10|70 47:6 1|13 99:6 2|71 33:6 3|2 91:6 4|32 47:6 5|80 64:6 6|25 55:6 7|35 42:6 8|20 8:6 9|18 22:6 10|2 68:7 1|87 53:7 2|12 87:7 3|40 91:7 4|41 47:7 5|34 42:7 6|3 17:7 7|3 6:7 8|94 64:7 9|94 17:7 10|63 52:8 1|42 19:8 2|51 29:8 3|99 85:8 4|54 19:8 5|77 72:8 6|38 88:8 7|47 12:8 8|83 6:8 9|73 21:8 10|86 45:9 1|67 33:9 2|20 59:9 3|98 20:9 4|3 68:9 5|92 47:9 6|5 38:9 7|97 4:9 8|85 56:9 9|32 26:9 10|18 59:10 1|65 28:10 2|65 7:10 3|99 33:10 4|92 38:10 5|12 49:10 6|68 4:10 7|12 20:10 8|85 96:10 9|40 56:10 10</relation>
    <relation name="R121" arity="2" nbTuples="100" semantics="soft" defaultCost="infinity">34 5:1 1|4 47:1 2|48 99:1 3|66 91:1 4|26 13:1 5|87 66:1 6|55 37:1 7|75 9:1 8|25 49:1 9|62 40:1 10|79 83:2 1|90 76:2 2|90 73:2 3|75 86:2 4|28 62:2 5|71 3:2 6|30 10:2 7|53 87:2 8|77 29:2 9|3 54:2 10|17 73:3 1|80 91:3 2|70 51:3 3|30 92:3 4|34 10:3 5|88 93:3 6|55 20:3 7|27 45:3 8|47 6:3 9|73 90:3 10|100 60:4 1|49 98:4 2|30 99:4 3|72 20:4 4|92 87:4 5|68 50:4 6|91 27:4 7|46 52:4 8|10 54:4 9|5 99:4 10|82 89:5 1|66 84:5 2|41 82:5 3|17 29:5 4|80 90:5 5|98 53:5 6|67 43:5 7|82 23:5 8|82 12:5 9|13 76:5 10|46 81:6 1|14 23:6 2|44 25:6 3|2 74:6 4|59 56:6 5|84 3:6 6|59 31:6 7|51 44:6 8|16 57:6 9|30 48:6 10|60 4:7 1|96 86:7 2|15 29:7 3|95 30:7 4|82 71:7 5|94 97:7 6|14 87:7 7|12 31:7 8|25 44:7 9|53 87:7 10|65 38:8 1|28 70:8 2|9 6:8 3|12 83:8 4|100 21:8 5|47 13:8 6|97 98:8 7|82 28:8 8|87 30:8 9|14 85:8 10|39 68:9 1|61 80:9 2|88 91:9 3|91 2:9 4|63 82:9 5|6 83:9 6|84 7:9 7|82 11:9 8|5 7:9 9|19 57:9 10|59 84:10 1|13 90:10 2|72 97:10 3|70 18:10 4|48 11:10 5|80 44:10 6|65 76:10 7|79 57:10 8|90 49:10 9|7 14:10 10</relation>
    <relation name="R122" arity="2" nbTuples="100" semantics="soft" defaultCost="infinity">5 76:1 1|23 99:1 2|58 59:1 3|92 76:1 4|49 71:1 5|39 49:1 6|35 72:1 7|20 92:1 8|95 34:1 9|36 93:1 10|66 75:2 1|86 49:2 2|88 88:2 3|50 94:2 4|19 81:2 5|41 95:2 6|92 43:2 7|90 22:2 8|11 80:2 9|62 56:2 10|3 36:3 1|66 90:3 2|96 25:3 3|14 96:3 4|86 4:3 5|99 1:3 6|26 73:3 7|40 52:3 8|89 76:3 9|49 21:3 10|12 82:4 1|12 56:4 2|55 51:4 3|12 25:4 4|72 68:4 5|29 24:4 6|37 7:4 7|76 93:4 8|25 32:4 9|26 85:4 10|88 46:5 1|35 50:5 2|64 32:5 3|52 62:5 4|70 79:5 5|97 75:5 6|43 67:5 7|25 42:5 8|30 11:5 9|41 20:5 10|26 73:6 1|55 93:6 2|8 60:6 3|3 18:6 4|14 73:6 5|26 12:6 6|95 47:6 7|5 79:6 8|32 22:6 9|50 17:6 10|43 17:7 1|44 85:7 2|34 32:7 3|38 15:7 4|7 93:7 5|17 42:7 6|86 76:7 7|63 2:7 8|59 66:7 9|46 59:7 10|4 6:8 1|9 96:8 2|10 72:8 3|22 47:8 4|79 32:8 5|12 84:8 6|41 24:8 7|90 65:8 8|5 45:8 9|55 52:8 10|1 73:9 1|43 58:9 2|90 80:9 3|80 25:9 4|47 38:9 5|91 60:9 6|31 65:9 7|95 33:9 8|33 24:9 9|29 58:9 10|64 85:10 1|31 79:10 2|59 12:10 3|25 45:10 4|32 60:10 5|50 80:10 6|45 98:10 7|82 94:10 8|29 32:10 9|13 8:10 10</relation>
    <relation name="R123" arity="2" nbTuples="100" semantics="soft" defaultCost="infinity">96 8:1 1|70 48:1 2|13 85:1 3|68 42:1 4|62 17:1 5|14 4:1 6|95 64:1 7|5 16:1 8|18 56:1 9|91 21:1 10|47 61:2 1|4 26:2 2|14 80:2 3|78 99:2 4|91 72:2 5|52 27:2 6|74 25:2 7|36 5:2 8|49 61:2 9|25 29:2 10|33 90:3 1|38 33:3 2|84 81:3 3|46 81:3 4|55 11:3 5|78 27:3 6|52 21:3 7|76 99:3 8|67 14:3 9|3 20:3 10|36 100:4 1|92 77:4 2|90 80:4 3|68 48:4 4|53 21:4 5|62 81:4 6|71 32:4 7|2 45:4 8|39 52:4 9|20 28:4 10|36 40:5 1|36 43:5 2|60 97:5 3|100 91:5 4|17 22:5 5|29 15:5 6|96 75:5 7|86 76:5 8|25 54:5 9|97 46:5 10|6 27:6 1|80 78:6 2|77 38:6 3|25 12:6 4|72 8:6 5|10 3:6 6|95 86:6 7|16 13:6 8|65 41:6 9|1 8:6 10|30 19:7 1|26 82:7 2|96 36:7 3|15 8:7 4|83 94:7 5|63 59:7 6|37 7:7 7|14 40:7 8|36 92:7 9|57 23:7 10|34 32:8 1|98 90:8 2|100 49:8 3|39 3:8 4|34 43:8 5|39 24:8 6|42 8:8 7|83 16:8 8|6 48:8 9|96 78:8 10|67 9:9 1|89 100:9 2|30 4:9 3|92 89:9 4|49 70:9 5|12 51:9 6|80 12:9 7|88 84:9 8|39 7:9 9|82 72:9 10|22 95:10 1|79 58:10 2|8 97:10 3|55 93:10 4|9 71:10 5|98 98:10 6|81 1:10 7|85 25:10 8|48 56:10 9|12 44:10 10</relation>
    <relation name="R124" arity="2" nbTuples="100" semantics="soft" defaultCost="infinity">89 74:1 1|29 50:1 2|49 32:1 3|32 94:1 4|38 44:1 5|97 74:1 6|16 79:1 7|83 81:1 8|68 43:1 9|34 76:1 10|8 60:2 1|2 98:2 2|57 6:2 3|81 43:2 4|93 95:2 5|56 34:2 6|88 82:2 7|55 75:2 8|84 73:2 9|1 56:2 10|98 19:3 1|52 84:3 2|3 86:3 3|30 43:3 4|46 18:3 5|49 46:3 6|39 84:3 7|65 61:3 8|3 75:3 9|73 60:3 10|84 77:4 1|12 43:4 2|42 34:4 3|55 25:4 4|57 50:4 5|70 89:4 6|56 48:4 7|94 52:4 8|60 51:4 9|60 26:4 10|67 7:5 1|86 63:5 2|29 70:5 3|31 85:5 4|88 70:5 5|6 36:5 6|62 36:5 7|39 73:5 8|44 37:5 9|47 12:5 10|38 75:6 1|30 64:6 2|83 21:6 3|41 74:6 4|73 23:6 5|45 27:6 6|8 18:6 7|34 43:6 8|64 81:6 9|47 64:6 10|33 88:7 1|77 78:7 2|20 56:7 3|43 40:7 4|44 90:7 5|60 60:7 6|81 32:7 7|24 5:7 8|88 32:7 9|100 94:7 10|81 50:8 1|76 58:8 2|61 33:8 3|59 68:8 4|89 3:8 5|21 4:8 6|48 14:8 7|61 51:8 8|55 80:8 9|84 85:8 10|28 47:9 1|20 19:9 2|29 93:9 3|14 5:9 4|64 45:9 5|2 33:9 6|37 98:9 7|90 77:9 8|35 71:9 9|98 18:9 10|33 76:10 1|89 52:10 2|75 89:10 3|66 18:10 4|53 31:10 5|8 20:10 6|30 92:10 7|58 13:10 8|57 48:10 9|66 82:10 10</relation>
    <relation name="R125" arity="2" nbTuples="100" semantics="soft" defaultCost="infinity">50 83:1 1|75 37:1 2|8 90:1 3|9 40:1 4|73 85:1 5|87 29:1 6|53 31:1 7|23 62:1 8|71 17:1 9|9 1:1 10|90 70:2 1|7 93:2 2|64 49:2 3|47 8:2 4|26 65:2 5|60 45:2 6|20 33:2 7|30 53:2 8|87 67:2 9|10 85:2 10|97 75:3 1|99 73:3 2|15 67:3 3|50 75:3 4|6 81:3 5|23 74:3 6|62 71:3 7|91 78:3 8|80 8:3 9|59 9:3 10|76 73:4 1|34 98:4 2|96 90:4 3|78 31:4 4|38 86:4 5|18 28:4 6|81 36:4 7|25 66:4 8|86 46:4 9|6 35:4 10|89 1:5 1|83 70:5 2|42 23:5 3|5 95:5 4|47 83:5 5|49 76:5 6|34 72:5 7|41 57:5 8|90 14:5 9|69 49:5 10|61 25:6 1|28 99:6 2|44 24:6 3|66 100:6 4|58 14:6 5|9 19:6 6|26 1:6 7|57 25:6 8|57 57:6 9|54 47:6 10|65 95:7 1|68 74:7 2|48 64:7 3|38 100:7 4|67 20:7 5|61 66:7 6|87 32:7 7|43 94:7 8|72 47:7 9|53 1:7 10|2 45:8 1|59 99:8 2|88 11:8 3|90 37:8 4|94 2:8 5|60 91:8 6|93 73:8 7|94 36:8 8|51 15:8 9|100 40:8 10|32 86:9 1|9 94:9 2|94 84:9 3|51 53:9 4|61 87:9 5|100 11:9 6|35 17:9 7|65 30:9 8|18 95:9 9|100 58:9 10|32 56:10 1|45 25:10 2|8 85:10 3|93 62:10 4|46 37:10 5|57 25:10 6|47 95:10 7|80 2:10 8|47 80:10 9|11 64:10 10</relation>
    <relation name="R126" arity="2" nbTuples="100" semantics="soft" defaultCost="infinity">92 42:1 1|73 93:1 2|23 3:1 3|93 56:1 4|57 92:1 5|14 6:1 6|92 96:1 7|37 10:1 8|91 99:1 9|4 38:1 10|17 96:2 1|56 55:2 2|70 90:2 3|94 40:2 4|70 54:2 5|76 92:2 6|22 91:2 7|85 66:2 8|3 96:2 9|43 47:2 10|94 100:3 1|13 3:3 2|22 1:3 3|1 6:3 4|31 56:3 5|45 81:3 6|65 47:3 7|49 36:3 8|16 69:3 9|92 92:3 10|34 16:4 1|36 35:4 2|5 91:4 3|20 61:4 4|29 53:4 5|47 61:4 6|44 67:4 7|18 37:4 8|96 3:4 9|93 41:4 10|59 82:5 1|53 5:5 2|69 92:5 3|5 48:5 4|50 89:5 5|24 50:5 6|76 18:5 7|86 100:5 8|40 92:5 9|80 3:5 10|52 67:6 1|96 27:6 2|51 20:6 3|87 53:6 4|50 70:6 5|47 4:6 6|8 15:6 7|39 22:6 8|72 65:6 9|48 46:6 10|99 9:7 1|65 16:7 2|44 42:7 3|23 10:7 4|39 84:7 5|58 18:7 6|11 64:7 7|88 55:7 8|11 14:7 9|47 68:7 10|34 1:8 1|76 58:8 2|94 59:8 3|76 55:8 4|93 38:8 5|21 81:8 6|93 49:8 7|56 27:8 8|58 15:8 9|60 31:8 10|23 59:9 1|33 63:9 2|63 21:9 3|7 74:9 4|26 4:9 5|47 1:9 6|88 61:9 7|5 85:9 8|24 72:9 9|3 89:9 10|61 57:10 1|71 48:10 2|27 74:10 3|72 5:10 4|7 50:10 5|73 26:10 6|43 11:10 7|91 90:10 8|25 17:10 9|17 88:10 10</relation>
    <relation name="R127" arity="2" nbTuples="100" semantics="soft" defaultCost="infinity">81 48:1 1|34 48:1 2|54 29:1 3|29 50:1 4|30 61:1 5|67 33:1 6|78 1:1 7|64 58:1 8|50 13:1 9|9 38:1 10|67 11:2 1|71 34:2 2|26 49:2 3|76 21:2 4|54 1:2 5|93 66:2 6|45 26:2 7|59 61:2 8|1 76:2 9|91 94:2 10|23 21:3 1|76 24:3 2|4 62:3 3|20 38:3 4|82 88:3 5|3 73:3 6|40 2:3 7|86 78:3 8|42 42:3 9|57 56:3 10|42 89:4 1|68 49:4 2|98 94:4 3|100 65:4 4|81 67:4 5|93 48:4 6|84 89:4 7|86 38:4 8|69 59:4 9|78 53:4 10|51 83:5 1|69 47:5 2|21 82:5 3|94 86:5 4|4 86:5 5|31 10:5 6|40 83:5 7|10 85:5 8|80 58:5 9|24 98:5 10|8 92:6 1|24 80:6 2|62 19:6 3|13 39:6 4|8 68:6 5|84 52:6 6|56 23:6 7|64 38:6 8|96 8:6 9|59 51:6 10|86 99:7 1|39 65:7 2|7 23:7 3|18 94:7 4|74 71:7 5|57 71:7 6|65 12:7 7|14 54:7 8|15 97:7 9|61 49:7 10|21 81:8 1|100 43:8 2|59 94:8 3|86 40:8 4|51 93:8 5|3 11:8 6|66 38:8 7|16 55:8 8|83 52:8 9|53 46:8 10|1 57:9 1|92 59:9 2|31 44:9 3|23 29:9 4|65 62:9 5|89 39:9 6|62 92:9 7|44 88:9 8|99 74:9 9|79 61:9 10|22 4:10 1|97 48:10 2|4 41:10 3|62 71:10 4|88 14:10 5|82 76:10 6|49 63:10 7|14 13:10 8|38 57:10 9|40 70:10 10</relation>
    <relation name="R128" arity="2" nbTuples="100" semantics="soft" defaultCost="infinity">77 68:1 1|89 56:1 2|49 3:1 3|55 28:1 4|28 97:1 5|84 54:1 6|57 71:1 7|82 20:1 8|28 97:1 9|42 96:1 10|44 79:2 1|60 19:2 2|26 33:2 3|57 99:2 4|49 2:2 5|17 91:2 6|75 62:2 7|100 57:2 8|98 60:2 9|76 33:2 10|78 40:3 1|96 64:3 2|11 30:3 3|11 15:3 4|61 38:3 5|2 60:3 6|28 82:3 7|23 70:3 8|37 4:3 9|77 60:3 10|65 66:4 1|27 22:4 2|68 90:4 3|41 87:4 4|87 9:4 5|68 67:4 6|50 33:4 7|60 5:4 8|62 88:4 9|19 29:4 10|63 57:5 1|23 20:5 2|40 1:5 3|17 66:5 4|80 34:5 5|63 7:5 6|51 48:5 7|42 3:5 8|10 28:5 9|69 73:5 10|37 81:6 1|51 95:6 2|25 99:6 3|87 63:6 4|54 10:6 5|20 71:6 6|5 52:6 7|85 74:6 8|4 50:6 9|50 2:6 10|82 51:7 1|55 31:7 2|97 59:7 3|43 95:7 4|85 37:7 5|66 38:7 6|32 3:7 7|62 100:7 8|10 12:7 9|90 17:7 10|63 37:8 1|18 92:8 2|60 91:8 3|72 85:8 4|93 100:8 5|60 62:8 6|42 24:8 7|7 39:8 8|91 55:8 9|47 25:8 10|12 44:9 1|46 51:9 2|45 28:9 3|44 32:9 4|94 89:9 5|55 96:9 6|92 26:9 7|60 37:9 8|26 11:9 9|90 45:9 10|73 26:10 1|24 80:10 2|14 67:10 3|60 22:10 4|27 83:10 5|70 54:10 6|80 46:10 7|92 96:10 8|7 96:10 9|60 80:10 10</relation>
    <relation name="R129" arity="2" nbTuples="100" semantics="soft" defaultCost="infinity">42 94:1 1|28 49:1 2|86 12:1 3|96 28:1 4|71 29:1 5|12 52:1 6|84 78:1 7|76 27:1 8|4 57:1 9|45 40:1 10|36 65:2 1|99 63:2 2|4 43:2 3|13 64:2 4|88 16:2 5|30 73:2 6|9 84:2 7|33 49:2 8|74 1:2 9|81 64:2 10|5 91:3 1|55 20:3 2|30 78:3 3|62 18:3 4|98 92:3 5|13 38:3 6|39 95:3 7|7 76:3 8|9 93:3 9|31 73:3 10|9 76:4 1|93 100:4 2|79 62:4 3|13 21:4 4|37 82:4 5|88 52:4 6|70 36:4 7|72 10:4 8|9 39:4 9|10 51:4 10|17 58:5 1|88 80:5 2|26 69:5 3|80 98:5 4|39 92:5 5|87 18:5 6|80 78:5 7|94 56:5 8|25 73:5 9|91 88:5 10|3 72:6 1|54 59:6 2|68 92:6 3|78 89:6 4|58 13:6 5|36 66:6 6|89 31:6 7|45 17:6 8|64 36:6 9|74 80:6 10|87 78:7 1|81 31:7 2|61 91:7 3|98 20:7 4|5 6:7 5|69 49:7 6|59 74:7 7|50 96:7 8|100 92:7 9|93 8:7 10|29 62:8 1|64 27:8 2|53 100:8 3|13 73:8 4|22 80:8 5|97 14:8 6|56 63:8 7|24 86:8 8|43 44:8 9|28 48:8 10|73 38:9 1|36 82:9 2|97 73:9 3|72 15:9 4|41 19:9 5|20 14:9 6|84 54:9 7|80 38:9 8|85 21:9 9|2 59:9 10|32 14:10 1|15 48:10 2|41 92:10 3|29 10:10 4|68 26:10 5|26 97:10 6|14 95:10 7|13 66:10 8|80 47:10 9|64 45:10 10</relation>
    <relation name="R130" arity="2" nbTuples="100" semantics="soft" defaultCost="infinity">31 70:1 1|33 79:1 2|24 85:1 3|4 74:1 4|50 84:1 5|60 12:1 6|62 17:1 7|82 28:1 8|35 17:1 9|17 34:1 10|55 23:2 1|40 76:2 2|17 34:2 3|17 36:2 4|35 10:2 5|55 40:2 6|1 54:2 7|9 57:2 8|31 22:2 9|93 42:2 10|80 19:3 1|46 58:3 2|26 78:3 3|99 62:3 4|64 8:3 5|55 57:3 6|69 79:3 7|41 13:3 8|56 61:3 9|52 54:3 10|69 74:4 1|37 61:4 2|13 9:4 3|67 69:4 4|46 79:4 5|62 67:4 6|71 15:4 7|39 97:4 8|11 79:4 9|94 16:4 10|44 78:5 1|8 47:5 2|3 75:5 3|53 57:5 4|9 63:5 5|26 15:5 6|14 41:5 7|52 81:5 8|31 42:5 9|44 7:5 10|69 9:6 1|39 3:6 2|15 74:6 3|61 22:6 4|33 97:6 5|27 26:6 6|66 47:6 7|34 55:6 8|90 42:6 9|24 99:6 10|94 73:7 1|90 69:7 2|91 17:7 3|10 11:7 4|23 1:7 5|92 68:7 6|75 28:7 7|36 67:7 8|51 80:7 9|33 56:7 10|18 27:8 1|24 42:8 2|99 13:8 3|84 63:8 4|39 92:8 5|7 22:8 6|37 55:8 7|5 75:8 8|3 52:8 9|41 57:8 10|71 64:9 1|97 11:9 2|72 59:9 3|52 98:9 4|38 6:9 5|53 11:9 6|2 40:9 7|31 95:9 8|29 65:9 9|41 50:9 10|97 78:10 1|78 71:10 2|58 17:10 3|31 73:10 4|55 6:10 5|55 97:10 6|26 61:10 7|29 36:10 8|67 5:10 9|97 46:10 10</relation>
    <relation name="R131" arity="2" nbTuples="100" semantics="soft" defaultCost="infinity">58 30:1 1|97 83:1 2|66 57:1 3|97 87:1 4|11 10:1 5|81 92:1 6|34 78:1 7|69 50:1 8|84 46:1 9|45 90:1 10|92 37:2 1|41 86:2 2|72 14:2 3|13 97:2 4|68 46:2 5|42 78:2 6|47 88:2 7|53 58:2 8|90 52:2 9|80 7:2 10|59 28:3 1|52 77:3 2|52 100:3 3|31 50:3 4|94 73:3 5|80 61:3 6|72 18:3 7|82 83:3 8|25 9:3 9|27 30:3 10|9 55:4 1|92 18:4 2|39 51:4 3|67 58:4 4|28 82:4 5|77 74:4 6|45 56:4 7|90 52:4 8|25 23:4 9|27 90:4 10|77 56:5 1|92 82:5 2|50 75:5 3|4 9:5 4|51 83:5 5|20 9:5 6|94 50:5 7|91 1:5 8|51 19:5 9|26 98:5 10|20 35:6 1|82 4:6 2|41 88:6 3|48 93:6 4|58 47:6 5|36 95:6 6|23 94:6 7|49 85:6 8|5 54:6 9|40 22:6 10|12 49:7 1|65 33:7 2|75 65:7 3|43 64:7 4|78 49:7 5|59 80:7 6|16 10:7 7|67 100:7 8|68 14:7 9|59 96:7 10|75 84:8 1|100 92:8 2|39 65:8 3|47 43:8 4|74 10:8 5|27 23:8 6|40 32:8 7|27 29:8 8|48 40:8 9|65 55:8 10|22 4:9 1|66 100:9 2|34 20:9 3|88 69:9 4|88 65:9 5|19 1:9 6|24 62:9 7|78 31:9 8|88 85:9 9|55 90:9 10|24 19:10 1|22 86:10 2|25 44:10 3|59 85:10 4|77 51:10 5|57 64:10 6|45 25:10 7|72 93:10 8|39 20:10 9|16 62:10 10</relation>
    <relation name="R132" arity="2" nbTuples="100" semantics="soft" defaultCost="infinity">5 4:1 1|96 35:1 2|22 63:1 3|39 35:1 4|48 96:1 5|74 73:1 6|44 25:1 7|50 10:1 8|43 71:1 9|28 8:1 10|43 47:2 1|9 90:2 2|44 34:2 3|4 91:2 4|45 54:2 5|94 45:2 6|100 23:2 7|65 80:2 8|8 76:2 9|73 74:2 10|11 78:3 1|32 33:3 2|59 97:3 3|68 96:3 4|96 96:3 5|58 6:3 6|16 30:3 7|21 21:3 8|53 55:3 9|95 15:3 10|51 41:4 1|19 86:4 2|91 78:4 3|69 71:4 4|33 85:4 5|28 57:4 6|85 87:4 7|98 99:4 8|77 25:4 9|62 57:4 10|87 38:5 1|6 94:5 2|58 44:5 3|55 47:5 4|70 63:5 5|11 86:5 6|90 70:5 7|45 71:5 8|12 46:5 9|1 13:5 10|73 76:6 1|76 62:6 2|45 14:6 3|25 19:6 4|52 31:6 5|66 43:6 6|11 25:6 7|55 28:6 8|39 1:6 9|11 93:6 10|8 62:7 1|6 65:7 2|10 32:7 3|19 52:7 4|25 100:7 5|15 26:7 6|60 73:7 7|93 79:7 8|89 75:7 9|11 8:7 10|78 13:8 1|2 95:8 2|78 79:8 3|36 60:8 4|94 24:8 5|25 82:8 6|74 83:8 7|99 16:8 8|82 69:8 9|36 6:8 10|49 21:9 1|60 15:9 2|45 94:9 3|80 83:9 4|29 18:9 5|97 25:9 6|9 3:9 7|56 24:9 8|57 44:9 9|82 22:9 10|90 22:10 1|94 18:10 2|65 5:10 3|77 93:10 4|26 57:10 5|17 29:10 6|22 23:10 7|40 65:10 8|87 33:10 9|96 35:10 10</relation>
    <relation name="R133" arity="2" nbTuples="100" semantics="soft" defaultCost="infinity">8 68:1 1|75 73:1 2|96 67:1 3|64 18:1 4|49 22:1 5|88 31:1 6|27 80:1 7|30 97:1 8|3 8:1 9|24 56:1 10|67 100:2 1|19 56:2 2|81 14:2 3|96 60:2 4|59 76:2 5|22 1:2 6|36 80:2 7|34 28:2 8|58 9:2 9|35 66:2 10|78 42:3 1|21 25:3 2|62 88:3 3|31 43:3 4|79 46:3 5|76 6:3 6|16 65:3 7|66 97:3 8|69 69:3 9|19 28:3 10|89 25:4 1|47 2:4 2|56 30:4 3|24 84:4 4|73 19:4 5|97 18:4 6|17 57:4 7|30 15:4 8|57 80:4 9|80 67:4 10|34 46:5 1|94 53:5 2|73 32:5 3|3 6:5 4|72 45:5 5|84 10:5 6|17 65:5 7|84 86:5 8|32 29:5 9|45 35:5 10|96 36:6 1|59 56:6 2|29 57:6 3|2 71:6 4|54 10:6 5|77 54:6 6|59 35:6 7|73 98:6 8|58 69:6 9|80 74:6 10|73 4:7 1|7 57:7 2|82 44:7 3|3 25:7 4|64 54:7 5|67 73:7 6|1 35:7 7|13 7:7 8|37 16:7 9|29 27:7 10|68 46:8 1|80 70:8 2|22 83:8 3|66 53:8 4|65 39:8 5|57 45:8 6|37 72:8 7|30 45:8 8|37 81:8 9|97 41:8 10|26 15:9 1|67 11:9 2|48 46:9 3|45 65:9 4|24 58:9 5|8 15:9 6|19 93:9 7|89 1:9 8|20 86:9 9|40 76:9 10|43 22:10 1|37 53:10 2|18 19:10 3|34 25:10 4|78 100:10 5|69 49:10 6|32 40:10 7|94 41:10 8|74 91:10 9|86 51:10 10</relation>
    <relation name="R134" arity="2" nbTuples="100" semantics="soft" defaultCost="infinity">50 49:1 1|60 21:1 2|74 35:1 3|38 12:1 4|55 57:1 5|52 34:1 6|98 73:1 7|18 95:1 8|93 64:1 9|67 88:1 10|11 91:2 1|44 33:2 2|23 87:2 3|66 5:2 4|14 49:2 5|75 84:2 6|98 19:2 7|79 65:2 8|23 13:2 9|26 30:2 10|37 55:3 1|54 91:3 2|28 96:3 3|79 19:3 4|18 7:3 5|12 63:3 6|36 92:3 7|6 43:3 8|84 78:3 9|76 94:3 10|39 50:4 1|57 93:4 2|43 1:4 3|3 14:4 4|76 13:4 5|65 57:4 6|9 36:4 7|21 26:4 8|71 46:4 9|85 41:4 10|13 82:5 1|63 34:5 2|56 97:5 3|64 17:5 4|80 67:5 5|42 79:5 6|27 83:5 7|99 42:5 8|50 2:5 9|12 8:5 10|91 96:6 1|54 6:6 2|100 20:6 3|3 64:6 4|91 59:6 5|18 86:6 6|68 40:6 7|40 87:6 8|16 91:6 9|33 29:6 10|21 21:7 1|68 60:7 2|52 42:7 3|36 85:7 4|95 94:7 5|49 20:7 6|17 36:7 7|82 56:7 8|100 99:7 9|5 45:7 10|78 4:8 1|32 56:8 2|78 55:8 3|21 80:8 4|64 7:8 5|53 65:8 6|54 34:8 7|34 39:8 8|4 90:8 9|39 44:8 10|6 32:9 1|67 38:9 2|69 97:9 3|48 46:9 4|63 55:9 5|87 13:9 6|81 58:9 7|37 19:9 8|100 51:9 9|2 32:9 10|33 13:10 1|25 14:10 2|72 65:10 3|14 25:10 4|30 45:10 5|8 14:10 6|37 1:10 7|2 72:10 8|29 26:10 9|17 74:10 10</relation>
    <relation name="R135" arity="2" nbTuples="100" semantics="soft" defaultCost="infinity">35 13:1 1|98 22:1 2|62 9:1 3|4 30:1 4|34 61:1 5|83 50:1 6|60 16:1 7|71 97:1 8|59 97:1 9|17 58:1 10|1 98:2 1|91 92:2 2|63 77:2 3|68 86:2 4|67 76:2 5|92 44:2 6|1 13:2 7|22 85:2 8|74 88:2 9|96 67:2 10|33 7:3 1|75 70:3 2|11 2:3 3|24 11:3 4|50 27:3 5|51 60:3 6|5 55:3 7|30 30:3 8|99 26:3 9|83 54:3 10|92 50:4 1|15 17:4 2|68 10:4 3|62 27:4 4|69 15:4 5|24 1:4 6|37 3:4 7|36 27:4 8|52 86:4 9|39 6:4 10|21 77:5 1|12 9:5 2|63 97:5 3|28 17:5 4|48 22:5 5|11 45:5 6|21 77:5 7|91 2:5 8|61 99:5 9|41 81:5 10|25 81:6 1|30 87:6 2|29 90:6 3|29 49:6 4|31 4:6 5|35 76:6 6|4 26:6 7|7 45:6 8|74 73:6 9|42 77:6 10|68 85:7 1|35 27:7 2|84 2:7 3|38 63:7 4|53 65:7 5|30 97:7 6|1 47:7 7|93 78:7 8|16 87:7 9|9 77:7 10|88 17:8 1|49 89:8 2|25 81:8 3|85 91:8 4|79 15:8 5|4 5:8 6|71 54:8 7|58 2:8 8|41 9:8 9|64 55:8 10|15 55:9 1|1 84:9 2|20 74:9 3|59 73:9 4|43 76:9 5|31 12:9 6|91 48:9 7|34 28:9 8|69 55:9 9|11 3:9 10|56 77:10 1|63 16:10 2|39 77:10 3|21 60:10 4|36 71:10 5|66 86:10 6|95 77:10 7|7 70:10 8|68 77:10 9|98 75:10 10</relation>
    <relation name="R136" arity="2" nbTuples="100" semantics="soft" defaultCost="infinity">19 2:1 1|84 80:1 2|2 36:1 3|62 71:1 4|72 85:1 5|50 54:1 6|35 1:1 7|57 27:1 8|74 33:1 9|50 64:1 10|66 18:2 1|54 100:2 2|15 29:2 3|83 91:2 4|31 96:2 5|86 88:2 6|79 9:2 7|51 32:2 8|55 23:2 9|70 82:2 10|27 65:3 1|90 24:3 2|43 4:3 3|1 58:3 4|66 70:3 5|31 54:3 6|83 32:3 7|3 89:3 8|4 43:3 9|75 7:3 10|42 6:4 1|10 33:4 2|68 94:4 3|92 58:4 4|74 64:4 5|14 38:4 6|33 9:4 7|76 34:4 8|68 98:4 9|11 65:4 10|89 76:5 1|4 84:5 2|16 72:5 3|27 26:5 4|44 63:5 5|95 36:5 6|68 39:5 7|1 88:5 8|44 86:5 9|58 36:5 10|5 56:6 1|65 75:6 2|51 38:6 3|78 93:6 4|54 26:6 5|48 90:6 6|20 72:6 7|86 73:6 8|19 15:6 9|80 28:6 10|49 40:7 1|96 21:7 2|10 40:7 3|89 54:7 4|14 51:7 5|19 100:7 6|79 1:7 7|17 61:7 8|100 94:7 9|84 75:7 10|17 26:8 1|82 42:8 2|87 30:8 3|18 93:8 4|46 32:8 5|79 40:8 6|69 63:8 7|78 19:8 8|33 41:8 9|85 50:8 10|94 27:9 1|31 34:9 2|99 90:9 3|23 95:9 4|64 72:9 5|13 21:9 6|87 26:9 7|91 2:9 8|38 16:9 9|37 73:9 10|49 83:10 1|56 44:10 2|12 100:10 3|15 10:10 4|26 66:10 5|88 24:10 6|88 74:10 7|11 94:10 8|45 5:10 9|64 27:10 10</relation>
    <relation name="R137" arity="2" nbTuples="100" semantics="soft" defaultCost="infinity">39 84:1 1|56 61:1 2|77 55:1 3|77 49:1 4|35 56:1 5|73 28:1 6|1 38:1 7|35 96:1 8|98 81:1 9|7 39:1 10|73 59:2 1|14 2:2 2|98 59:2 3|57 50:2 4|19 62:2 5|28 9:2 6|91 50:2 7|44 71:2 8|74 84:2 9|11 18:2 10|77 32:3 1|71 25:3 2|43 19:3 3|25 86:3 4|37 91:3 5|62 79:3 6|66 34:3 7|56 45:3 8|56 60:3 9|74 55:3 10|99 64:4 1|31 65:4 2|47 2:4 3|36 42:4 4|55 88:4 5|1 74:4 6|44 100:4 7|39 56:4 8|63 79:4 9|55 22:4 10|29 95:5 1|94 17:5 2|30 54:5 3|61 51:5 4|82 94:5 5|38 43:5 6|28 84:5 7|48 91:5 8|9 26:5 9|35 87:5 10|32 44:6 1|85 22:6 2|69 30:6 3|16 51:6 4|88 93:6 5|15 44:6 6|89 91:6 7|56 71:6 8|81 33:6 9|40 61:6 10|68 77:7 1|79 48:7 2|25 78:7 3|81 76:7 4|97 25:7 5|30 62:7 6|17 36:7 7|55 29:7 8|30 77:7 9|74 6:7 10|12 79:8 1|37 52:8 2|2 81:8 3|91 25:8 4|1 63:8 5|97 10:8 6|86 3:8 7|90 46:8 8|20 16:8 9|41 51:8 10|7 1:9 1|63 21:9 2|17 2:9 3|94 86:9 4|73 73:9 5|38 44:9 6|42 48:9 7|93 75:9 8|100 71:9 9|9 95:9 10|48 69:10 1|87 87:10 2|18 46:10 3|63 24:10 4|17 39:10 5|66 60:10 6|2 70:10 7|16 89:10 8|48 95:10 9|47 79:10 10</relation>
    <relation name="R138" arity="2" nbTuples="100" semantics="soft" defaultCost="infinity">57 47:1 1|31 95:1 2|74 69:1 3|19 48:1 4|58 97:1 5|94 16:1 6|83 81:1 7|98 29:1 8|17 96:1 9|48 82:1 10|76 47:2 1|54 61:2 2|29 99:2 3|28 63:2 4|79 78:2 5|19 100:2 6|26 62:2 7|50 3:2 8|87 74:2 9|67 31:2 10|29 71:3 1|28 55:3 2|26 44:3 3|53 36:3 4|90 12:3 5|36 42:3 6|30 5:3 7|31 44:3 8|57 65:3 9|39 41:3 10|99 31:4 1|88 70:4 2|100 92:4 3|60 59:4 4|74 68:4 5|80 34:4 6|87 59:4 7|48 51:4 8|33 38:4 9|47 17:4 10|3 3:5 1|70 1:5 2|15 75:5 3|31 84:5 4|39 45:5 5|50 68:5 6|10 98:5 7|52 98:5 8|100 8:5 9|14 56:5 10|82 87:6 1|92 87:6 2|11 77:6 3|19 76:6 4|6 34:6 5|99 49:6 6|16 32:6 7|80 98:6 8|35 80:6 9|17 10:6 10|2 28:7 1|20 16:7 2|44 48:7 3|98 57:7 4|91 98:7 5|7 76:7 6|93 61:7 7|51 19:7 8|83 18:7 9|44 26:7 10|17 74:8 1|35 77:8 2|42 49:8 3|39 5:8 4|48 82:8 5|12 5:8 6|64 47:8 7|77 83:8 8|5 68:8 9|94 88:8 10|53 12:9 1|41 91:9 2|16 11:9 3|70 71:9 4|13 99:9 5|87 32:9 6|67 67:9 7|96 22:9 8|28 45:9 9|54 55:9 10|73 93:10 1|64 25:10 2|68 49:10 3|59 19:10 4|34 75:10 5|9 31:10 6|76 27:10 7|25 100:10 8|17 74:10 9|7 30:10 10</relation>
    <relation name="R139" arity="2" nbTuples="100" semantics="soft" defaultCost="infinity">96 39:1 1|30 2:1 2|63 23:1 3|67 30:1 4|61 32:1 5|68 77:1 6|30 12:1 7|36 54:1 8|52 71:1 9|83 77:1 10|6 57:2 1|58 78:2 2|81 43:2 3|98 84:2 4|62 48:2 5|56 89:2 6|83 53:2 7|45 79:2 8|27 100:2 9|33 34:2 10|8 52:3 1|99 72:3 2|2 76:3 3|14 67:3 4|33 64:3 5|33 90:3 6|44 39:3 7|69 50:3 8|65 100:3 9|71 86:3 10|93 59:4 1|79 36:4 2|88 81:4 3|7 33:4 4|19 86:4 5|62 45:4 6|65 4:4 7|99 6:4 8|16 51:4 9|49 38:4 10|25 20:5 1|77 69:5 2|63 71:5 3|76 6:5 4|73 20:5 5|7 24:5 6|27 63:5 7|56 57:5 8|8 35:5 9|12 75:5 10|98 99:6 1|12 74:6 2|46 99:6 3|37 28:6 4|59 38:6 5|14 54:6 6|76 37:6 7|5 33:6 8|34 44:6 9|42 65:6 10|90 75:7 1|10 17:7 2|79 65:7 3|55 78:7 4|82 73:7 5|37 93:7 6|99 13:7 7|60 66:7 8|90 44:7 9|10 19:7 10|11 5:8 1|100 68:8 2|32 10:8 3|100 55:8 4|82 32:8 5|98 67:8 6|65 82:8 7|53 46:8 8|10 62:8 9|36 23:8 10|63 99:9 1|17 16:9 2|38 15:9 3|59 72:9 4|91 47:9 5|77 55:9 6|8 50:9 7|20 71:9 8|27 35:9 9|24 42:9 10|98 52:10 1|15 47:10 2|53 21:10 3|20 35:10 4|2 20:10 5|78 99:10 6|19 90:10 7|46 4:10 8|42 78:10 9|22 40:10 10</relation>
    <relation name="R140" arity="2" nbTuples="100" semantics="soft" defaultCost="infinity">60 43:1 1|18 7:1 2|25 79:1 3|51 87:1 4|99 53:1 5|35 35:1 6|82 59:1 7|97 42:1 8|89 75:1 9|83 57:1 10|53 65:2 1|24 4:2 2|65 39:2 3|5 59:2 4|3 65:2 5|22 26:2 6|3 56:2 7|18 61:2 8|92 18:2 9|98 100:2 10|25 6:3 1|28 33:3 2|15 57:3 3|100 18:3 4|82 1:3 5|95 67:3 6|5 7:3 7|58 68:3 8|9 36:3 9|21 65:3 10|61 58:4 1|33 45:4 2|35 76:4 3|78 57:4 4|24 49:4 5|77 98:4 6|87 30:4 7|2 46:4 8|44 43:4 9|73 26:4 10|32 23:5 1|13 61:5 2|91 88:5 3|9 6:5 4|30 64:5 5|38 52:5 6|3 8:5 7|76 29:5 8|7 63:5 9|50 63:5 10|89 64:6 1|30 48:6 2|65 60:6 3|49 69:6 4|7 66:6 5|33 78:6 6|82 47:6 7|46 54:6 8|6 46:6 9|68 10:6 10|83 21:7 1|23 82:7 2|100 14:7 3|9 22:7 4|68 83:7 5|93 71:7 6|86 51:7 7|66 92:7 8|43 72:7 9|70 85:7 10|67 25:8 1|54 54:8 2|83 10:8 3|26 92:8 4|10 21:8 5|47 56:8 6|21 75:8 7|96 63:8 8|53 23:8 9|26 98:8 10|46 57:9 1|60 13:9 2|65 1:9 3|16 73:9 4|56 44:9 5|16 89:9 6|89 76:9 7|85 31:9 8|92 41:9 9|5 79:9 10|47 67:10 1|49 37:10 2|49 34:10 3|81 91:10 4|83 63:10 5|95 97:10 6|57 47:10 7|9 6:10 8|53 47:10 9|29 77:10 10</relation>
    <relation name="R141" arity="2" nbTuples="100" semantics="soft" defaultCost="infinity">51 39:1 1|53 40:1 2|22 76:1 3|99 34:1 4|91 58:1 5|79 40:1 6|98 5:1 7|68 29:1 8|2 48:1 9|85 6:1 10|26 88:2 1|9 100:2 2|36 59:2 3|34 24:2 4|25 15:2 5|76 13:2 6|74 22:2 7|54 35:2 8|23 50:2 9|58 18:2 10|33 88:3 1|31 96:3 2|50 91:3 3|15 71:3 4|44 30:3 5|100 90:3 6|71 63:3 7|72 13:3 8|97 72:3 9|26 91:3 10|83 13:4 1|96 5:4 2|88 94:4 3|15 15:4 4|100 76:4 5|6 70:4 6|14 4:4 7|7 79:4 8|97 11:4 9|70 78:4 10|96 7:5 1|35 71:5 2|8 59:5 3|100 86:5 4|15 99:5 5|59 2:5 6|70 39:5 7|54 17:5 8|10 53:5 9|93 83:5 10|72 2:6 1|92 39:6 2|66 99:6 3|9 57:6 4|65 7:6 5|54 76:6 6|87 98:6 7|65 67:6 8|12 86:6 9|57 55:6 10|35 61:7 1|96 65:7 2|4 13:7 3|27 1:7 4|76 85:7 5|76 63:7 6|71 87:7 7|8 92:7 8|78 78:7 9|21 95:7 10|58 18:8 1|31 60:8 2|32 5:8 3|9 49:8 4|48 44:8 5|11 11:8 6|2 97:8 7|27 72:8 8|43 35:8 9|21 69:8 10|30 69:9 1|68 69:9 2|51 66:9 3|66 87:9 4|42 70:9 5|54 38:9 6|32 54:9 7|32 83:9 8|31 47:9 9|39 27:9 10|97 100:10 1|10 85:10 2|21 93:10 3|26 96:10 4|67 74:10 5|6 91:10 6|37 22:10 7|11 10:10 8|35 37:10 9|81 84:10 10</relation>
    <relation name="R142" arity="2" nbTuples="100" semantics="soft" defaultCost="infinity">23 81:1 1|17 14:1 2|94 90:1 3|6 64:1 4|100 2:1 5|100 66:1 6|15 88:1 7|97 70:1 8|42 37:1 9|38 7:1 10|91 70:2 1|78 17:2 2|24 52:2 3|22 15:2 4|81 81:2 5|2 70:2 6|55 54:2 7|16 72:2 8|25 91:2 9|96 22:2 10|17 83:3 1|71 21:3 2|10 42:3 3|33 61:3 4|64 3:3 5|86 18:3 6|100 72:3 7|51 28:3 8|42 54:3 9|57 85:3 10|74 96:4 1|46 14:4 2|61 66:4 3|75 33:4 4|31 55:4 5|35 41:4 6|5 40:4 7|38 5:4 8|49 44:4 9|60 21:4 10|69 50:5 1|6 54:5 2|12 94:5 3|62 5:5 4|58 13:5 5|9 64:5 6|44 67:5 7|71 46:5 8|98 44:5 9|83 75:5 10|12 84:6 1|77 48:6 2|29 82:6 3|98 73:6 4|84 3:6 5|77 71:6 6|81 59:6 7|6 50:6 8|60 2:6 9|15 26:6 10|67 49:7 1|14 47:7 2|6 53:7 3|70 60:7 4|28 11:7 5|65 42:7 6|63 84:7 7|42 30:7 8|23 27:7 9|91 39:7 10|12 57:8 1|49 13:8 2|50 86:8 3|55 65:8 4|9 19:8 5|42 94:8 6|32 71:8 7|99 100:8 8|32 2:8 9|90 46:8 10|13 50:9 1|81 72:9 2|1 79:9 3|94 66:9 4|43 75:9 5|48 9:9 6|51 100:9 7|40 61:9 8|55 41:9 9|84 32:9 10|86 61:10 1|89 80:10 2|47 71:10 3|46 15:10 4|39 93:10 5|73 39:10 6|35 2:10 7|47 58:10 8|6 67:10 9|40 88:10 10</relation>
    <relation name="R143" arity="2" nbTuples="100" semantics="soft" defaultCost="infinity">46 9:1 1|71 53:1 2|46 36:1 3|65 18:1 4|44 98:1 5|29 24:1 6|45 96:1 7|31 98:1 8|28 30:1 9|81 82:1 10|6 1:2 1|30 3:2 2|45 78:2 3|81 28:2 4|2 81:2 5|56 66:2 6|85 19:2 7|39 85:2 8|99 57:2 9|76 59:2 10|84 19:3 1|86 50:3 2|53 25:3 3|5 1:3 4|27 59:3 5|90 93:3 6|21 82:3 7|29 33:3 8|26 8:3 9|77 52:3 10|49 93:4 1|35 18:4 2|43 52:4 3|33 80:4 4|23 40:4 5|65 56:4 6|52 16:4 7|94 74:4 8|97 95:4 9|81 6:4 10|68 57:5 1|62 68:5 2|44 94:5 3|17 82:5 4|96 5:5 5|1 74:5 6|73 31:5 7|65 46:5 8|80 83:5 9|91 14:5 10|22 83:6 1|95 9:6 2|37 28:6 3|49 61:6 4|25 27:6 5|40 40:6 6|15 2:6 7|52 3:6 8|99 34:6 9|66 20:6 10|25 61:7 1|10 73:7 2|8 27:7 3|26 96:7 4|11 19:7 5|83 23:7 6|97 49:7 7|61 23:7 8|74 28:7 9|36 46:7 10|4 81:8 1|92 14:8 2|61 60:8 3|75 48:8 4|95 5:8 5|38 8:8 6|79 62:8 7|6 38:8 8|76 88:8 9|20 41:8 10|7 20:9 1|20 96:9 2|74 49:9 3|66 93:9 4|4 53:9 5|89 28:9 6|7 35:9 7|15 19:9 8|38 22:9 9|17 7:9 10|65 2:10 1|78 3:10 2|94 33:10 3|100 81:10 4|79 91:10 5|13 97:10 6|24 48:10 7|76 86:10 8|61 44:10 9|30 23:10 10</relation>
    <relation name="R144" arity="2" nbTuples="100" semantics="soft" defaultCost="infinity">56 57:1 1|72 89:1 2|25 95:1 3|14 50:1 4|62 68:1 5|80 66:1 6|35 29:1 7|38 90:1 8|67 7:1 9|15 68:1 10|29 4:2 1|19 52:2 2|53 46:2 3|47 47:2 4|24 69:2 5|20 65:2 6|53 98:2 7|97 42:2 8|1 30:2 9|7 55:2 10|91 50:3 1|47 41:3 2|15 43:3 3|16 33:3 4|83 15:3 5|6 74:3 6|91 36:3 7|95 30:3 8|93 31:3 9|23 100:3 10|96 89:4 1|10 89:4 2|48 38:4 3|47 95:4 4|91 28:4 5|45 5:4 6|22 7:4 7|69 54:4 8|17 11:4 9|29 55:4 10|52 7:5 1|5 67:5 2|61 2:5 3|65 74:5 4|62 21:5 5|98 22:5 6|5 74:5 7|56 73:5 8|80 74:5 9|46 52:5 10|53 84:6 1|43 94:6 2|95 1:6 3|86 38:6 4|97 7:6 5|3 42:6 6|87 93:6 7|95 14:6 8|61 26:6 9|76 58:6 10|14 89:7 1|93 54:7 2|28 3:7 3|8 19:7 4|57 96:7 5|38 28:7 6|57 3:7 7|43 60:7 8|42 79:7 9|64 56:7 10|25 23:8 1|93 72:8 2|93 13:8 3|8 15:8 4|64 56:8 5|66 23:8 6|95 27:8 7|11 48:8 8|71 92:8 9|39 94:8 10|65 68:9 1|97 95:9 2|16 38:9 3|7 34:9 4|45 58:9 5|63 60:9 6|71 10:9 7|29 69:9 8|93 28:9 9|44 58:9 10|43 14:10 1|68 33:10 2|22 54:10 3|15 21:10 4|77 44:10 5|2 99:10 6|98 29:10 7|61 53:10 8|55 49:10 9|22 12:10 10</relation>
    <relation name="R145" arity="2" nbTuples="100" semantics="soft" defaultCost="infinity">26 40:1 1|27 58:1 2|29 43:1 3|80 82:1 4|70 42:1 5|21 2:1 6|45 66:1 7|37 66:1 8|78 40:1 9|33 52:1 10|50 28:2 1|9 57:2 2|20 28:2 3|94 22:2 4|91 83:2 5|44 55:2 6|65 45:2 7|98 24:2 8|54 11:2 9|56 89:2 10|40 37:3 1|44 83:3 2|86 19:3 3|94 20:3 4|45 48:3 5|83 87:3 6|14 82:3 7|41 32:3 8|46 79:3 9|68 64:3 10|49 85:4 1|57 7:4 2|35 78:4 3|59 16:4 4|34 32:4 5|17 25:4 6|42 51:4 7|5 50:4 8|80 40:4 9|8 48:4 10|54 16:5 1|28 86:5 2|92 40:5 3|78 70:5 4|49 38:5 5|75 27:5 6|93 33:5 7|62 48:5 8|66 9:5 9|98 32:5 10|80 93:6 1|24 40:6 2|66 63:6 3|2 17:6 4|83 6:6 5|90 24:6 6|59 54:6 7|56 78:6 8|11 82:6 9|53 67:6 10|94 15:7 1|58 13:7 2|88 93:7 3|88 62:7 4|37 91:7 5|2 83:7 6|40 15:7 7|6 71:7 8|92 18:7 9|89 49:7 10|69 71:8 1|24 20:8 2|42 66:8 3|80 57:8 4|30 16:8 5|38 56:8 6|96 96:8 7|73 74:8 8|91 7:8 9|34 41:8 10|89 94:9 1|68 96:9 2|47 41:9 3|52 52:9 4|66 63:9 5|46 66:9 6|28 64:9 7|10 24:9 8|37 2:9 9|67 89:9 10|97 77:10 1|46 28:10 2|2 8:10 3|72 34:10 4|56 98:10 5|24 100:10 6|64 67:10 7|46 39:10 8|85 55:10 9|32 42:10 10</relation>
    <relation name="R146" arity="2" nbTuples="100" semantics="soft" defaultCost="infinity">89 20:1 1|75 78:1 2|87 12:1 3|47 68:1 4|84 31:1 5|92 56:1 6|27 55:1 7|64 72:1 8|100 92:1 9|15 28:1 10|74 6:2 1|3 31:2 2|68 24:2 3|8 70:2 4|78 18:2 5|39 76:2 6|42 77:2 7|26 40:2 8|64 82:2 9|26 95:2 10|5 43:3 1|18 13:3 2|9 49:3 3|10 40:3 4|52 13:3 5|1 77:3 6|29 45:3 7|44 72:3 8|63 58:3 9|31 17:3 10|9 35:4 1|62 48:4 2|32 7:4 3|38 37:4 4|36 57:4 5|62 39:4 6|3 67:4 7|95 84:4 8|32 44:4 9|12 42:4 10|49 89:5 1|30 79:5 2|92 90:5 3|86 6:5 4|79 76:5 5|20 75:5 6|64 45:5 7|72 10:5 8|58 12:5 9|18 87:5 10|41 30:6 1|36 39:6 2|94 28:6 3|92 68:6 4|45 10:6 5|20 58:6 6|98 44:6 7|87 32:6 8|25 81:6 9|100 87:6 10|51 62:7 1|46 34:7 2|99 34:7 3|50 8:7 4|11 88:7 5|32 76:7 6|100 22:7 7|78 72:7 8|52 17:7 9|47 83:7 10|31 35:8 1|29 84:8 2|29 96:8 3|52 74:8 4|20 59:8 5|73 80:8 6|90 63:8 7|11 29:8 8|28 78:8 9|24 28:8 10|91 20:9 1|29 14:9 2|67 34:9 3|62 13:9 4|93 88:9 5|48 25:9 6|18 73:9 7|43 95:9 8|25 53:9 9|30 57:9 10|60 27:10 1|22 42:10 2|64 100:10 3|39 16:10 4|47 5:10 5|42 82:10 6|56 1:10 7|89 18:10 8|100 15:10 9|34 23:10 10</relation>
    <relation name="R147" arity="2" nbTuples="100" semantics="soft" defaultCost="infinity">70 90:1 1|35 60:1 2|4 25:1 3|51 39:1 4|84 51:1 5|18 41:1 6|4 28:1 7|33 16:1 8|20 8:1 9|94 73:1 10|69 86:2 1|62 8:2 2|87 73:2 3|96 20:2 4|63 58:2 5|57 57:2 6|3 7:2 7|29 36:2 8|12 37:2 9|36 51:2 10|97 7:3 1|85 11:3 2|98 61:3 3|21 50:3 4|15 94:3 5|15 27:3 6|99 53:3 7|74 100:3 8|90 96:3 9|29 94:3 10|44 22:4 1|96 99:4 2|33 42:4 3|84 20:4 4|72 33:4 5|7 98:4 6|62 98:4 7|79 23:4 8|14 7:4 9|19 55:4 10|89 26:5 1|90 3:5 2|21 32:5 3|45 63:5 4|12 42:5 5|93 21:5 6|10 78:5 7|6 22:5 8|92 7:5 9|65 64:5 10|27 61:6 1|52 41:6 2|11 69:6 3|69 75:6 4|7 94:6 5|91 66:6 6|45 44:6 7|40 99:6 8|14 15:6 9|82 88:6 10|86 12:7 1|57 65:7 2|79 80:7 3|67 77:7 4|10 54:7 5|54 90:7 6|57 77:7 7|25 30:7 8|73 62:7 9|96 99:7 10|4 78:8 1|67 47:8 2|71 98:8 3|36 92:8 4|1 46:8 5|32 62:8 6|4 78:8 7|32 83:8 8|13 63:8 9|29 97:8 10|41 20:9 1|74 7:9 2|41 42:9 3|44 20:9 4|53 73:9 5|64 85:9 6|12 51:9 7|10 14:9 8|74 7:9 9|45 58:9 10|11 37:10 1|97 94:10 2|13 53:10 3|67 54:10 4|48 60:10 5|88 40:10 6|14 5:10 7|47 48:10 8|31 54:10 9|32 12:10 10</relation>
    <relation name="R148" arity="2" nbTuples="100" semantics="soft" defaultCost="infinity">42 31:1 1|46 20:1 2|56 74:1 3|1 77:1 4|48 52:1 5|86 26:1 6|70 7:1 7|81 67:1 8|31 85:1 9|67 42:1 10|41 53:2 1|86 40:2 2|7 70:2 3|66 32:2 4|59 98:2 5|65 18:2 6|48 5:2 7|19 60:2 8|43 42:2 9|50 20:2 10|59 78:3 1|30 53:3 2|24 51:3 3|56 22:3 4|97 71:3 5|48 73:3 6|42 40:3 7|37 1:3 8|53 58:3 9|6 55:3 10|68 20:4 1|59 54:4 2|58 32:4 3|26 28:4 4|42 58:4 5|36 92:4 6|62 40:4 7|10 26:4 8|76 22:4 9|57 55:4 10|39 5:5 1|98 42:5 2|92 34:5 3|78 2:5 4|67 49:5 5|46 99:5 6|65 39:5 7|74 59:5 8|14 77:5 9|55 27:5 10|97 49:6 1|71 36:6 2|42 61:6 3|65 84:6 4|57 54:6 5|1 54:6 6|69 40:6 7|85 50:6 8|51 85:6 9|39 34:6 10|91 30:7 1|25 76:7 2|2 63:7 3|43 30:7 4|30 10:7 5|55 92:7 6|68 97:7 7|84 31:7 8|72 19:7 9|4 76:7 10|16 99:8 1|30 48:8 2|7 88:8 3|71 55:8 4|40 22:8 5|51 60:8 6|77 97:8 7|19 88:8 8|79 50:8 9|36 97:8 10|16 11:9 1|65 53:9 2|83 98:9 3|34 70:9 4|7 56:9 5|96 30:9 6|38 89:9 7|81 85:9 8|20 33:9 9|63 58:9 10|19 28:10 1|64 99:10 2|89 77:10 3|45 16:10 4|75 83:10 5|31 6:10 6|42 4:10 7|78 34:10 8|35 46:10 9|50 53:10 10</relation>
    <relation name="R149" arity="2" nbTuples="100" semantics="soft" defaultCost="infinity">99 22:1 1|88 57:1 2|85 30:1 3|79 40:1 4|100 77:1 5|84 12:1 6|86 34:1 7|1 40:1 8|25 79:1 9|90 33:1 10|5 70:2 1|29 41:2 2|17 11:2 3|20 69:2 4|81 40:2 5|94 14:2 6|31 29:2 7|44 77:2 8|66 17:2 9|58 43:2 10|53 6:3 1|69 46:3 2|97 43:3 3|32 72:3 4|71 67:3 5|61 42:3 6|94 74:3 7|82 64:3 8|2 31:3 9|67 53:3 10|88 21:4 1|44 64:4 2|88 44:4 3|11 69:4 4|27 69:4 5|100 29:4 6|23 84:4 7|90 32:4 8|18 72:4 9|74 50:4 10|79 62:5 1|68 42:5 2|88 65:5 3|46 81:5 4|35 47:5 5|71 3:5 6|89 28:5 7|11 70:5 8|39 96:5 9|10 47:5 10|70 99:6 1|9 23:6 2|37 71:6 3|97 61:6 4|96 27:6 5|15 74:6 6|66 62:6 7|23 13:6 8|81 96:6 9|70 36:6 10|98 56:7 1|27 60:7 2|70 82:7 3|76 47:7 4|56 15:7 5|54 62:7 6|94 4:7 7|3 39:7 8|74 65:7 9|97 51:7 10|59 98:8 1|69 4:8 2|45 96:8 3|72 32:8 4|68 10:8 5|95 22:8 6|92 27:8 7|51 4:8 8|83 95:8 9|50 82:8 10|53 97:9 1|83 25:9 2|62 76:9 3|30 13:9 4|61 74:9 5|47 81:9 6|39 78:9 7|43 95:9 8|71 94:9 9|43 10:9 10|28 59:10 1|90 29:10 2|50 76:10 3|96 100:10 4|77 5:10 5|65 86:10 6|47 83:10 7|34 62:10 8|95 45:10 9|18 54:10 10</relation>
    <relation name="R150" arity="2" nbTuples="100" semantics="soft" defaultCost="infinity">95 3:1 1|77 46:1 2|21 13:1 3|45 53:1 4|21 89:1 5|30 56:1 6|27 67:1 7|5 5:1 8|69 79:1 9|81 70:1 10|65 33:2 1|84 61:2 2|51 78:2 3|32 87:2 4|86 43:2 5|37 24:2 6|86 77:2 7|35 41:2 8|15 70:2 9|3 27:2 10|95 42:3 1|93 63:3 2|50 97:3 3|57 53:3 4|65 97:3 5|52 84:3 6|6 67:3 7|39 1:3 8|84 85:3 9|5 4:3 10|48 94:4 1|99 42:4 2|28 83:4 3|63 67:4 4|59 35:4 5|21 12:4 6|44 88:4 7|86 26:4 8|51 61:4 9|31 41:4 10|59 31:5 1|70 81:5 2|19 71:5 3|96 14:5 4|15 67:5 5|22 31:5 6|75 29:5 7|71 14:5 8|96 34:5 9|89 63:5 10|35 34:6 1|47 91:6 2|19 13:6 3|12 76:6 4|38 46:6 5|13 49:6 6|85 9:6 7|14 15:6 8|15 18:6 9|40 70:6 10|23 33:7 1|63 54:7 2|38 25:7 3|24 86:7 4|66 70:7 5|55 64:7 6|24 78:7 7|79 89:7 8|50 54:7 9|99 47:7 10|75 62:8 1|50 34:8 2|21 84:8 3|20 22:8 4|62 51:8 5|87 72:8 6|88 50:8 7|8 100:8 8|1 74:8 9|99 21:8 10|57 68:9 1|58 82:9 2|78 36:9 3|88 62:9 4|45 20:9 5|6 61:9 6|12 25:9 7|27 20:9 8|48 69:9 9|41 17:9 10|69 64:10 1|24 58:10 2|5 84:10 3|49 40:10 4|64 66:10 5|2 9:10 6|7 89:10 7|25 14:10 8|16 28:10 9|68 9:10 10</relation>
    <relation name="R151" arity="2" nbTuples="100" semantics="soft" defaultCost="infinity">22 44:1 1|49 43:1 2|41 57:1 3|75 15:1 4|32 92:1 5|29 12:1 6|99 10:1 7|72 19:1 8|23 54:1 9|40 15:1 10|32 11:2 1|21 88:2 2|64 49:2 3|10 75:2 4|51 53:2 5|12 2:2 6|52 57:2 7|55 60:2 8|74 14:2 9|100 54:2 10|33 76:3 1|45 63:3 2|1 40:3 3|70 49:3 4|10 27:3 5|51 82:3 6|100 73:3 7|73 5:3 8|8 4:3 9|15 52:3 10|37 25:4 1|9 49:4 2|46 85:4 3|40 85:4 4|49 36:4 5|45 65:4 6|38 43:4 7|94 36:4 8|74 55:4 9|90 18:4 10|41 22:5 1|69 99:5 2|81 38:5 3|70 92:5 4|98 76:5 5|38 89:5 6|41 53:5 7|74 82:5 8|47 79:5 9|12 80:5 10|59 28:6 1|67 58:6 2|19 48:6 3|85 5:6 4|56 94:6 5|75 70:6 6|13 53:6 7|7 17:6 8|39 7:6 9|13 67:6 10|37 91:7 1|45 94:7 2|43 35:7 3|94 62:7 4|64 56:7 5|1 18:7 6|10 61:7 7|42 45:7 8|13 33:7 9|13 68:7 10|27 42:8 1|2 44:8 2|81 89:8 3|49 11:8 4|62 3:8 5|14 71:8 6|75 50:8 7|65 69:8 8|62 74:8 9|6 18:8 10|19 81:9 1|10 14:9 2|95 99:9 3|1 80:9 4|35 5:9 5|73 96:9 6|53 61:9 7|65 22:9 8|29 39:9 9|11 28:9 10|52 18:10 1|36 13:10 2|24 21:10 3|14 71:10 4|100 34:10 5|93 4:10 6|26 62:10 7|94 93:10 8|3 53:10 9|82 26:10 10</relation>
    <relation name="R152" arity="2" nbTuples="100" semantics="soft" defaultCost="infinity">6 47:1 1|90 1:1 2|42 54:1 3|96 4:1 4|52 66:1 5|36 66:1 6|43 75:1 7|63 55:1 8|6 57:1 9|42 88:1 10|18 100:2 1|14 90:2 2|91 76:2 3|62 74:2 4|48 55:2 5|15 44:2 6|15 42:2 7|80 28:2 8|32 43:2 9|94 5:2 10|75 23:3 1|11 73:3 2|41 17:3 3|97 14:3 4|20 38:3 5|3 53:3 6|34 83:3 7|53 66:3 8|42 16:3 9|9 89:3 10|22 64:4 1|26 13:4 2|99 36:4 3|36 77:4 4|3 81:4 5|92 74:4 6|90 14:4 7|100 71:4 8|97 27:4 9|71 91:4 10|43 41:5 1|55 72:5 2|48 38:5 3|90 79:5 4|76 70:5 5|66 16:5 6|78 93:5 7|68 70:5 8|51 10:5 9|35 49:5 10|10 85:6 1|45 49:6 2|19 83:6 3|17 11:6 4|90 59:6 5|97 26:6 6|44 33:6 7|79 81:6 8|87 9:6 9|6 97:6 10|40 15:7 1|76 47:7 2|33 59:7 3|79 76:7 4|55 95:7 5|74 13:7 6|47 94:7 7|41 21:7 8|7 23:7 9|16 47:7 10|56 13:8 1|35 75:8 2|36 87:8 3|27 29:8 4|82 1:8 5|6 89:8 6|28 45:8 7|5 72:8 8|96 62:8 9|64 10:8 10|42 93:9 1|29 1:9 2|33 55:9 3|40 40:9 4|33 15:9 5|3 35:9 6|19 17:9 7|84 15:9 8|39 26:9 9|97 88:9 10|66 78:10 1|68 38:10 2|13 19:10 3|62 95:10 4|26 90:10 5|96 80:10 6|76 41:10 7|41 30:10 8|19 28:10 9|34 33:10 10</relation>
    <relation name="R153" arity="2" nbTuples="100" semantics="soft" defaultCost="infinity">49 88:1 1|80 61:1 2|66 47:1 3|4 75:1 4|85 94:1 5|23 80:1 6|95 82:1 7|23 77:1 8|94 35:1 9|57 73:1 10|11 40:2 1|57 71:2 2|56 86:2 3|22 42:2 4|30 23:2 5|36 52:2 6|46 10:2 7|8 93:2 8|36 63:2 9|57 85:2 10|27 45:3 1|4 37:3 2|1 78:3 3|47 47:3 4|75 28:3 5|77 77:3 6|70 78:3 7|84 7:3 8|54 93:3 9|93 79:3 10|21 56:4 1|97 48:4 2|43 94:4 3|2 53:4 4|39 77:4 5|79 61:4 6|94 60:4 7|47 83:4 8|61 32:4 9|92 82:4 10|69 100:5 1|90 82:5 2|87 10:5 3|56 45:5 4|71 75:5 5|41 74:5 6|65 36:5 7|34 69:5 8|99 37:5 9|41 22:5 10|94 43:6 1|70 6:6 2|57 98:6 3|42 40:6 4|96 96:6 5|38 24:6 6|17 61:6 7|75 80:6 8|62 89:6 9|2 91:6 10|23 47:7 1|5 73:7 2|66 70:7 3|2 80:7 4|55 84:7 5|14 64:7 6|3 69:7 7|16 37:7 8|23 54:7 9|54 63:7 10|100 41:8 1|59 52:8 2|49 12:8 3|71 19:8 4|94 41:8 5|26 39:8 6|42 11:8 7|85 78:8 8|91 100:8 9|76 17:8 10|96 12:9 1|83 75:9 2|38 60:9 3|31 44:9 4|62 59:9 5|51 93:9 6|81 93:9 7|34 47:9 8|54 35:9 9|59 64:9 10|85 15:10 1|69 41:10 2|15 56:10 3|76 14:10 4|35 58:10 5|66 51:10 6|42 46:10 7|73 62:10 8|61 82:10 9|29 64:10 10</relation>
    <relation name="R154" arity="2" nbTuples="100" semantics="soft" defaultCost="infinity">43 95:1 1|46 41:1 2|40 14:1 3|65 73:1 4|85 26:1 5|65 90:1 6|65 64:1 7|89 97:1 8|40 94:1 9|29 31:1 10|3 54:2 1|53 93:2 2|59 87:2 3|91 45:2 4|65 49:2 5|13 89:2 6|12 40:2 7|73 98:2 8|67 87:2 9|28 92:2 10|83 40:3 1|85 91:3 2|56 45:3 3|66 71:3 4|10 9:3 5|33 17:3 6|25 81:3 7|54 14:3 8|3 86:3 9|63 76:3 10|40 44:4 1|97 91:4 2|85 33:4 3|79 62:4 4|64 49:4 5|50 95:4 6|32 65:4 7|41 18:4 8|44 50:4 9|34 35:4 10|17 45:5 1|27 46:5 2|90 51:5 3|8 92:5 4|79 20:5 5|1 99:5 6|70 53:5 7|49 80:5 8|66 72:5 9|52 98:5 10|96 28:6 1|10 67:6 2|33 22:6 3|61 46:6 4|86 54:6 5|37 31:6 6|91 7:6 7|32 44:6 8|7 53:6 9|86 85:6 10|35 10:7 1|97 18:7 2|44 34:7 3|61 81:7 4|97 26:7 5|63 20:7 6|63 19:7 7|60 65:7 8|7 90:7 9|76 63:7 10|42 93:8 1|12 66:8 2|52 90:8 3|13 90:8 4|91 36:8 5|35 32:8 6|72 55:8 7|33 3:8 8|5 6:8 9|40 37:8 10|25 84:9 1|42 98:9 2|100 77:9 3|77 36:9 4|21 56:9 5|55 77:9 6|26 69:9 7|93 28:9 8|98 41:9 9|62 28:9 10|74 19:10 1|34 70:10 2|85 96:10 3|24 13:10 4|10 61:10 5|31 41:10 6|98 17:10 7|69 91:10 8|95 42:10 9|43 47:10 10</relation>
    <relation name="R155" arity="2" nbTuples="100" semantics="soft" defaultCost="infinity">40 85:1 1|54 61:1 2|89 78:1 3|45 27:1 4|7 34:1 5|7 19:1 6|44 22:1 7|86 87:1 8|28 2:1 9|87 49:1 10|30 7:2 1|56 87:2 2|86 77:2 3|5 100:2 4|47 82:2 5|35 50:2 6|4 27:2 7|95 12:2 8|22 59:2 9|17 62:2 10|77 75:3 1|48 4:3 2|100 31:3 3|29 92:3 4|1 80:3 5|28 29:3 6|59 35:3 7|88 51:3 8|27 12:3 9|29 56:3 10|31 67:4 1|59 61:4 2|28 32:4 3|71 42:4 4|88 71:4 5|26 11:4 6|79 38:4 7|17 3:4 8|43 72:4 9|74 13:4 10|68 15:5 1|57 87:5 2|65 2:5 3|40 92:5 4|95 8:5 5|18 23:5 6|100 61:5 7|96 75:5 8|30 8:5 9|73 92:5 10|73 2:6 1|63 49:6 2|40 16:6 3|57 33:6 4|86 29:6 5|66 20:6 6|91 29:6 7|32 3:6 8|49 54:6 9|88 87:6 10|98 60:7 1|40 34:7 2|11 48:7 3|80 99:7 4|85 90:7 5|41 67:7 6|70 89:7 7|23 90:7 8|53 2:7 9|41 55:7 10|89 71:8 1|73 75:8 2|97 68:8 3|24 49:8 4|45 59:8 5|12 78:8 6|98 62:8 7|76 41:8 8|67 76:8 9|92 16:8 10|95 39:9 1|48 2:9 2|78 74:9 3|64 51:9 4|10 98:9 5|96 37:9 6|21 17:9 7|1 100:9 8|68 18:9 9|5 70:9 10|30 76:10 1|64 56:10 2|55 29:10 3|68 7:10 4|99 26:10 5|92 65:10 6|99 71:10 7|96 50:10 8|41 80:10 9|84 47:10 10</relation>
    <relation name="R156" arity="2" nbTuples="100" semantics="soft" defaultCost="infinity">58 41:1 1|72 58:1 2|44 12:1 3|25 78:1 4|53 35:1 5|67 80:1 6|71 45:1 7|68 63:1 8|98 36:1 9|91 3:1 10|55 12:2 1|66 53:2 2|93 1:2 3|50 93:2 4|92 16:2 5|32 4:2 6|81 61:2 7|18 19:2 8|28 42:2 9|60 77:2 10|9 12:3 1|59 91:3 2|92 99:3 3|31 21:3 4|22 87:3 5|49 49:3 6|33 100:3 7|1 93:3 8|84 22:3 9|88 86:3 10|42 2:4 1|37 3:4 2|14 61:4 3|99 95:4 4|83 66:4 5|40 93:4 6|64 66:4 7|59 64:4 8|66 8:4 9|91 85:4 10|6 11:5 1|100 64:5 2|23 55:5 3|85 60:5 4|69 99:5 5|81 14:5 6|78 22:5 7|63 45:5 8|67 24:5 9|25 98:5 10|22 73:6 1|39 27:6 2|8 44:6 3|57 82:6 4|28 41:6 5|85 26:6 6|59 76:6 7|97 54:6 8|82 13:6 9|33 81:6 10|33 100:7 1|95 84:7 2|99 2:7 3|94 44:7 4|91 40:7 5|14 77:7 6|47 67:7 7|1 83:7 8|2 68:7 9|77 53:7 10|25 55:8 1|44 30:8 2|92 35:8 3|65 14:8 4|35 74:8 5|38 40:8 6|77 38:8 7|21 39:8 8|63 11:8 9|37 43:8 10|57 66:9 1|72 32:9 2|60 76:9 3|8 87:9 4|25 90:9 5|13 39:9 6|76 14:9 7|11 30:9 8|13 94:9 9|99 65:9 10|94 25:10 1|41 19:10 2|69 52:10 3|25 92:10 4|74 91:10 5|55 53:10 6|62 3:10 7|8 67:10 8|99 86:10 9|66 37:10 10</relation>
    <relation name="R157" arity="2" nbTuples="100" semantics="soft" defaultCost="infinity">31 82:1 1|99 98:1 2|70 26:1 3|83 59:1 4|44 1:1 5|80 6:1 6|12 90:1 7|40 51:1 8|25 1:1 9|29 96:1 10|85 8:2 1|24 23:2 2|67 5:2 3|67 50:2 4|99 96:2 5|16 78:2 6|44 48:2 7|97 70:2 8|79 7:2 9|83 30:2 10|71 70:3 1|27 100:3 2|53 94:3 3|5 13:3 4|2 92:3 5|14 24:3 6|25 27:3 7|12 32:3 8|51 5:3 9|84 15:3 10|75 9:4 1|73 94:4 2|66 60:4 3|13 71:4 4|3 75:4 5|53 39:4 6|13 21:4 7|67 81:4 8|89 65:4 9|36 31:4 10|35 27:5 1|47 93:5 2|54 19:5 3|88 99:5 4|95 75:5 5|77 78:5 6|40 34:5 7|89 37:5 8|22 19:5 9|39 22:5 10|37 60:6 1|69 94:6 2|15 47:6 3|34 84:6 4|30 51:6 5|34 18:6 6|79 78:6 7|35 91:6 8|49 86:6 9|51 34:6 10|90 4:7 1|50 81:7 2|35 20:7 3|40 71:7 4|21 43:7 5|15 98:7 6|60 48:7 7|93 70:7 8|74 8:7 9|87 1:7 10|64 72:8 1|3 32:8 2|94 89:8 3|3 49:8 4|100 14:8 5|87 96:8 6|71 4:8 7|31 66:8 8|92 21:8 9|38 44:8 10|46 80:9 1|27 7:9 2|58 44:9 3|33 85:9 4|75 51:9 5|61 70:9 6|38 82:9 7|73 64:9 8|39 94:9 9|96 25:9 10|45 48:10 1|52 92:10 2|73 41:10 3|30 64:10 4|21 73:10 5|71 91:10 6|66 43:10 7|15 87:10 8|61 61:10 9|43 9:10 10</relation>
    <relation name="R158" arity="2" nbTuples="100" semantics="soft" defaultCost="infinity">74 52:1 1|37 74:1 2|53 77:1 3|54 45:1 4|6 73:1 5|12 20:1 6|25 100:1 7|77 85:1 8|14 92:1 9|23 20:1 10|18 4:2 1|62 50:2 2|81 70:2 3|18 33:2 4|14 39:2 5|38 89:2 6|80 81:2 7|40 77:2 8|85 4:2 9|5 83:2 10|65 23:3 1|49 14:3 2|61 69:3 3|98 45:3 4|5 21:3 5|62 33:3 6|5 72:3 7|58 15:3 8|80 15:3 9|39 52:3 10|66 78:4 1|41 5:4 2|87 1:4 3|59 82:4 4|41 16:4 5|41 25:4 6|46 58:4 7|85 29:4 8|61 2:4 9|17 6:4 10|81 90:5 1|12 27:5 2|89 17:5 3|46 6:5 4|31 57:5 5|35 31:5 6|91 12:5 7|50 48:5 8|12 78:5 9|96 11:5 10|25 41:6 1|52 39:6 2|37 31:6 3|85 22:6 4|49 64:6 5|75 66:6 6|60 86:6 7|4 49:6 8|47 52:6 9|85 66:6 10|99 40:7 1|32 45:7 2|27 89:7 3|31 23:7 4|69 34:7 5|37 11:7 6|41 75:7 7|58 26:7 8|14 88:7 9|25 91:7 10|20 43:8 1|70 97:8 2|25 78:8 3|29 84:8 4|39 63:8 5|71 88:8 6|82 28:8 7|71 81:8 8|45 95:8 9|39 82:8 10|61 5:9 1|50 92:9 2|13 7:9 3|81 55:9 4|87 38:9 5|46 22:9 6|19 80:9 7|75 91:9 8|31 97:9 9|37 2:9 10|44 53:10 1|27 58:10 2|76 1:10 3|64 85:10 4|42 88:10 5|62 73:10 6|6 44:10 7|4 77:10 8|38 64:10 9|44 23:10 10</relation>
    <relation name="R159" arity="2" nbTuples="100" semantics="soft" defaultCost="infinity">85 56:1 1|35 45:1 2|47 17:1 3|7 24:1 4|42 42:1 5|80 26:1 6|18 90:1 7|12 31:1 8|64 59:1 9|94 44:1 10|55 64:2 1|86 23:2 2|75 30:2 3|22 90:2 4|56 81:2 5|2 42:2 6|50 4:2 7|23 26:2 8|90 79:2 9|99 49:2 10|83 10:3 1|66 30:3 2|85 1:3 3|61 25:3 4|31 63:3 5|27 82:3 6|7 51:3 7|95 38:3 8|71 15:3 9|45 57:3 10|51 99:4 1|86 44:4 2|67 81:4 3|18 78:4 4|74 71:4 5|12 10:4 6|29 53:4 7|46 54:4 8|44 72:4 9|45 49:4 10|1 95:5 1|51 88:5 2|72 16:5 3|83 36:5 4|16 96:5 5|36 44:5 6|71 84:5 7|80 25:5 8|17 100:5 9|58 5:5 10|45 12:6 1|61 86:6 2|9 56:6 3|24 53:6 4|6 86:6 5|61 48:6 6|2 46:6 7|45 68:6 8|69 15:6 9|4 100:6 10|78 99:7 1|98 12:7 2|80 77:7 3|22 97:7 4|50 84:7 5|84 58:7 6|73 81:7 7|80 57:7 8|37 45:7 9|89 63:7 10|56 82:8 1|45 73:8 2|60 29:8 3|67 17:8 4|77 48:8 5|37 56:8 6|11 6:8 7|21 98:8 8|31 61:8 9|29 76:8 10|90 91:9 1|51 28:9 2|83 100:9 3|92 95:9 4|78 16:9 5|77 99:9 6|38 37:9 7|6 84:9 8|3 12:9 9|72 23:9 10|81 56:10 1|80 75:10 2|32 93:10 3|58 23:10 4|63 60:10 5|45 95:10 6|60 67:10 7|50 57:10 8|10 32:10 9|25 81:10 10</relation>
    <relation name="R160" arity="2" nbTuples="100" semantics="soft" defaultCost="infinity">21 93:1 1|55 72:1 2|67 77:1 3|94 70:1 4|11 82:1 5|52 95:1 6|34 32:1 7|72 7:1 8|7 100:1 9|15 23:1 10|26 56:2 1|20 36:2 2|35 13:2 3|62 80:2 4|74 11:2 5|39 47:2 6|94 4:2 7|27 34:2 8|65 6:2 9|82 95:2 10|73 33:3 1|99 8:3 2|53 65:3 3|33 31:3 4|83 21:3 5|81 10:3 6|27 43:3 7|5 90:3 8|15 91:3 9|41 83:3 10|94 95:4 1|82 39:4 2|95 92:4 3|73 50:4 4|20 70:4 5|84 76:4 6|77 76:4 7|1 82:4 8|38 100:4 9|35 37:4 10|22 28:5 1|69 49:5 2|8 91:5 3|84 47:5 4|32 47:5 5|12 97:5 6|10 40:5 7|74 13:5 8|47 41:5 9|9 87:5 10|75 38:6 1|86 74:6 2|29 77:6 3|54 86:6 4|7 31:6 5|95 26:6 6|81 8:6 7|89 68:6 8|40 44:6 9|15 98:6 10|73 58:7 1|100 6:7 2|38 6:7 3|9 51:7 4|85 34:7 5|66 42:7 6|38 12:7 7|15 23:7 8|87 18:7 9|2 56:7 10|73 14:8 1|96 44:8 2|100 36:8 3|48 90:8 4|50 43:8 5|13 79:8 6|32 6:8 7|87 91:8 8|56 83:8 9|92 99:8 10|62 33:9 1|5 80:9 2|15 58:9 3|24 75:9 4|24 83:9 5|6 55:9 6|28 12:9 7|27 30:9 8|28 62:9 9|67 90:9 10|68 72:10 1|47 25:10 2|90 82:10 3|86 88:10 4|3 43:10 5|90 37:10 6|83 85:10 7|47 5:10 8|76 68:10 9|4 69:10 10</relation>
    <relation name="R161" arity="2" nbTuples="100" semantics="soft" defaultCost="infinity">26 73:1 1|33 43:1 2|65 51:1 3|54 2:1 4|64 36:1 5|35 76:1 6|99 26:1 7|66 58:1 8|9 4:1 9|45 80:1 10|11 18:2 1|18 68:2 2|59 52:2 3|36 56:2 4|39 42:2 5|23 38:2 6|95 39:2 7|70 77:2 8|18 20:2 9|16 54:2 10|30 47:3 1|73 97:3 2|25 11:3 3|45 98:3 4|69 71:3 5|76 8:3 6|59 3:3 7|41 38:3 8|98 67:3 9|23 27:3 10|80 97:4 1|86 22:4 2|96 45:4 3|68 43:4 4|32 77:4 5|38 91:4 6|66 92:4 7|36 77:4 8|25 64:4 9|68 95:4 10|12 38:5 1|11 13:5 2|53 83:5 3|8 74:5 4|2 14:5 5|74 8:5 6|69 100:5 7|26 22:5 8|18 59:5 9|7 1:5 10|51 95:6 1|82 79:6 2|50 68:6 3|35 68:6 4|27 97:6 5|21 94:6 6|19 9:6 7|74 94:6 8|31 85:6 9|8 50:6 10|10 34:7 1|4 59:7 2|32 27:7 3|14 71:7 4|62 56:7 5|83 63:7 6|40 25:7 7|9 27:7 8|45 91:7 9|81 36:7 10|77 72:8 1|19 14:8 2|17 68:8 3|90 2:8 4|95 55:8 5|51 83:8 6|51 54:8 7|38 4:8 8|40 49:8 9|100 30:8 10|60 64:9 1|29 95:9 2|23 84:9 3|80 87:9 4|65 41:9 5|59 64:9 6|44 94:9 7|59 65:9 8|100 25:9 9|8 49:9 10|60 62:10 1|75 46:10 2|27 46:10 3|98 47:10 4|12 37:10 5|69 14:10 6|8 20:10 7|53 41:10 8|54 75:10 9|68 86:10 10</relation>
    <relation name="R162" arity="2" nbTuples="100" semantics="soft" defaultCost="infinity">77 27:1 1|26 90:1 2|37 34:1 3|91 78:1 4|84 92:1 5|61 48:1 6|39 25:1 7|76 9:1 8|20 5:1 9|4 19:1 10|59 97:2 1|37 37:2 2|35 59:2 3|3 75:2 4|7 22:2 5|5 81:2 6|15 81:2 7|31 59:2 8|58 75:2 9|21 69:2 10|83 79:3 1|36 77:3 2|48 64:3 3|65 8:3 4|29 55:3 5|20 51:3 6|42 32:3 7|56 86:3 8|89 26:3 9|60 76:3 10|94 35:4 1|53 35:4 2|29 75:4 3|61 7:4 4|71 82:4 5|35 20:4 6|9 25:4 7|86 67:4 8|30 79:4 9|51 35:4 10|25 79:5 1|3 62:5 2|57 19:5 3|58 19:5 4|54 10:5 5|53 30:5 6|6 3:5 7|93 23:5 8|56 69:5 9|17 68:5 10|7 99:6 1|49 95:6 2|100 38:6 3|50 16:6 4|17 52:6 5|44 56:6 6|32 77:6 7|93 84:6 8|47 23:6 9|12 87:6 10|87 12:7 1|96 54:7 2|84 9:7 3|47 60:7 4|12 71:7 5|7 6:7 6|82 70:7 7|83 70:7 8|73 78:7 9|12 25:7 10|5 75:8 1|89 48:8 2|40 43:8 3|23 2:8 4|39 30:8 5|15 81:8 6|81 24:8 7|60 51:8 8|6 67:8 9|23 56:8 10|16 38:9 1|71 74:9 2|48 88:9 3|64 95:9 4|97 51:9 5|76 63:9 6|60 1:9 7|21 72:9 8|33 73:9 9|51 29:9 10|3 5:10 1|6 8:10 2|59 47:10 3|61 79:10 4|9 89:10 5|79 92:10 6|34 90:10 7|24 91:10 8|65 59:10 9|50 81:10 10</relation>
    <relation name="R163" arity="2" nbTuples="100" semantics="soft" defaultCost="infinity">100 35:1 1|72 57:1 2|50 22:1 3|48 60:1 4|49 96:1 5|20 98:1 6|41 73:1 7|97 85:1 8|84 25:1 9|73 60:1 10|29 72:2 1|23 31:2 2|48 51:2 3|33 56:2 4|3 6:2 5|78 8:2 6|90 31:2 7|81 2:2 8|95 72:2 9|56 32:2 10|65 28:3 1|43 78:3 2|93 33:3 3|44 64:3 4|97 6:3 5|73 100:3 6|67 19:3 7|27 39:3 8|53 23:3 9|11 74:3 10|60 86:4 1|41 62:4 2|9 33:4 3|91 3:4 4|52 56:4 5|40 41:4 6|1 51:4 7|12 26:4 8|80 88:4 9|28 78:4 10|86 33:5 1|4 40:5 2|84 74:5 3|73 42:5 4|78 74:5 5|38 18:5 6|16 39:5 7|87 92:5 8|12 32:5 9|73 34:5 10|16 97:6 1|60 34:6 2|54 23:6 3|34 52:6 4|59 4:6 5|72 17:6 6|72 50:6 7|67 36:6 8|19 86:6 9|22 8:6 10|31 58:7 1|11 9:7 2|3 53:7 3|48 1:7 4|66 37:7 5|86 31:7 6|51 20:7 7|26 47:7 8|59 7:7 9|88 11:7 10|11 95:8 1|75 21:8 2|25 43:8 3|36 57:8 4|27 4:8 5|6 47:8 6|67 57:8 7|13 20:8 8|5 69:8 9|82 49:8 10|75 27:9 1|5 2:9 2|47 51:9 3|99 22:9 4|67 23:9 5|12 31:9 6|53 31:9 7|78 8:9 8|98 1:9 9|98 11:9 10|48 88:10 1|49 41:10 2|86 53:10 3|13 14:10 4|81 95:10 5|58 96:10 6|36 22:10 7|72 68:10 8|96 44:10 9|26 45:10 10</relation>
    <relation name="R164" arity="2" nbTuples="100" semantics="soft" defaultCost="infinity">58 33:1 1|9 49:1 2|75 71:1 3|50 16:1 4|99 2:1 5|23 96:1 6|3 50:1 7|11 99:1 8|54 15:1 9|85 98:1 10|15 56:2 1|49 56:2 2|14 85:2 3|79 24:2 4|99 34:2 5|96 18:2 6|69 45:2 7|86 85:2 8|96 24:2 9|98 82:2 10|75 26:3 1|47 76:3 2|7 19:3 3|54 36:3 4|46 21:3 5|56 5:3 6|85 64:3 7|57 84:3 8|41 46:3 9|64 27:3 10|94 16:4 1|19 45:4 2|56 43:4 3|10 38:4 4|56 28:4 5|10 34:4 6|27 90:4 7|96 82:4 8|12 31:4 9|39 75:4 10|17 1:5 1|80 2:5 2|69 15:5 3|69 89:5 4|47 51:5 5|48 15:5 6|15 47:5 7|36 51:5 8|74 44:5 9|94 1:5 10|24 66:6 1|13 18:6 2|50 10:6 3|21 38:6 4|75 42:6 5|43 79:6 6|1 2:6 7|31 20:6 8|61 7:6 9|26 66:6 10|7 34:7 1|80 36:7 2|66 70:7 3|47 23:7 4|86 77:7 5|6 9:7 6|34 91:7 7|65 44:7 8|95 91:7 9|66 13:7 10|51 74:8 1|4 3:8 2|24 86:8 3|30 15:8 4|26 91:8 5|28 57:8 6|24 22:8 7|21 20:8 8|32 72:8 9|69 80:8 10|96 88:9 1|4 8:9 2|47 93:9 3|61 57:9 4|63 35:9 5|58 93:9 6|9 72:9 7|89 73:9 8|58 44:9 9|86 47:9 10|67 40:10 1|53 37:10 2|22 52:10 3|43 63:10 4|1 56:10 5|17 56:10 6|9 73:10 7|93 49:10 8|35 77:10 9|77 40:10 10</relation>
    <relation name="R165" arity="2" nbTuples="100" semantics="soft" defaultCost="infinity">14 79:1 1|24 86:1 2|74 98:1 3|87 90:1 4|84 40:1 5|74 89:1 6|30 44:1 7|14 24:1 8|81 28:1 9|63 41:1 10|28 48:2 1|10 27:2 2|9 33:2 3|15 8:2 4|97 73:2 5|30 31:2 6|8 59:2 7|29 46:2 8|96 48:2 9|31 61:2 10|92 80:3 1|27 56:3 2|23 32:3 3|30 14:3 4|85 87:3 5|88 49:3 6|6 22:3 7|5 45:3 8|71 53:3 9|53 31:3 10|89 71:4 1|65 73:4 2|70 93:4 3|46 26:4 4|41 88:4 5|38 50:4 6|100 6:4 7|61 67:4 8|65 19:4 9|25 41:4 10|97 7:5 1|1 63:5 2|77 52:5 3|47 5:5 4|93 8:5 5|66 5:5 6|87 80:5 7|70 87:5 8|79 96:5 9|42 48:5 10|10 20:6 1|80 60:6 2|1 9:6 3|22 22:6 4|64 78:6 5|58 64:6 6|64 24:6 7|59 32:6 8|60 91:6 9|59 42:6 10|53 95:7 1|53 47:7 2|76 8:7 3|10 72:7 4|81 15:7 5|98 12:7 6|76 73:7 7|79 34:7 8|28 80:7 9|55 15:7 10|8 31:8 1|68 74:8 2|40 86:8 3|25 85:8 4|3 73:8 5|40 42:8 6|91 87:8 7|32 30:8 8|59 75:8 9|92 22:8 10|28 90:9 1|45 16:9 2|59 17:9 3|23 86:9 4|57 70:9 5|4 59:9 6|96 79:9 7|52 32:9 8|43 25:9 9|18 78:9 10|69 40:10 1|2 85:10 2|21 15:10 3|53 26:10 4|89 45:10 5|53 79:10 6|44 46:10 7|36 10:10 8|14 4:10 9|10 55:10 10</relation>
    <relation name="R166" arity="2" nbTuples="100" semantics="soft" defaultCost="infinity">21 89:1 1|35 49:1 2|81 38:1 3|64 30:1 4|26 56:1 5|94 47:1 6|34 94:1 7|25 12:1 8|61 71:1 9|32 72:1 10|39 85:2 1|71 3:2 2|14 97:2 3|29 68:2 4|46 33:2 5|21 83:2 6|61 21:2 7|77 41:2 8|46 21:2 9|40 70:2 10|83 6:3 1|46 7:3 2|19 77:3 3|37 18:3 4|88 42:3 5|7 71:3 6|78 46:3 7|3 72:3 8|95 89:3 9|10 94:3 10|58 36:4 1|9 20:4 2|92 70:4 3|100 62:4 4|5 24:4 5|50 85:4 6|70 54:4 7|36 57:4 8|49 69:4 9|21 65:4 10|28 63:5 1|30 6:5 2|90 78:5 3|49 3:5 4|60 59:5 5|30 45:5 6|14 100:5 7|20 50:5 8|98 22:5 9|11 38:5 10|19 53:6 1|70 64:6 2|66 17:6 3|44 23:6 4|26 20:6 5|47 25:6 6|58 99:6 7|67 85:6 8|7 57:6 9|38 98:6 10|58 23:7 1|71 81:7 2|33 1:7 3|36 52:7 4|56 45:7 5|74 54:7 6|52 70:7 7|86 17:7 8|39 38:7 9|52 19:7 10|40 99:8 1|27 50:8 2|40 49:8 3|40 16:8 4|67 46:8 5|41 22:8 6|5 86:8 7|35 44:8 8|6 71:8 9|46 71:8 10|82 5:9 1|56 36:9 2|44 64:9 3|13 61:9 4|55 18:9 5|39 39:9 6|93 74:9 7|99 57:9 8|83 79:9 9|83 96:9 10|7 82:10 1|8 97:10 2|98 83:10 3|66 56:10 4|36 88:10 5|36 27:10 6|96 5:10 7|5 59:10 8|2 43:10 9|51 28:10 10</relation>
    <relation name="R167" arity="2" nbTuples="100" semantics="soft" defaultCost="infinity">3 64:1 1|20 66:1 2|59 13:1 3|29 49:1 4|20 74:1 5|27 32:1 6|67 78:1 7|33 23:1 8|55 34:1 9|82 44:1 10|12 93:2 1|13 41:2 2|20 59:2 3|38 74:2 4|35 61:2 5|60 2:2 6|46 61:2 7|87 11:2 8|60 12:2 9|48 55:2 10|18 24:3 1|9 88:3 2|30 63:3 3|39 31:3 4|77 38:3 5|48 97:3 6|91 24:3 7|43 93:3 8|3 80:3 9|71 72:3 10|91 61:4 1|56 76:4 2|95 71:4 3|97 80:4 4|73 46:4 5|2 99:4 6|15 23:4 7|10 51:4 8|83 39:4 9|92 52:4 10|39 79:5 1|64 35:5 2|27 88:5 3|26 96:5 4|58 4:5 5|61 62:5 6|41 48:5 7|36 42:5 8|18 60:5 9|72 59:5 10|59 49:6 1|40 87:6 2|72 4:6 3|9 28:6 4|1 62:6 5|36 15:6 6|3 68:6 7|79 12:6 8|2 46:6 9|83 4:6 10|40 26:7 1|82 80:7 2|67 83:7 3|35 100:7 4|57 49:7 5|25 27:7 6|17 14:7 7|14 27:7 8|58 93:7 9|70 67:7 10|59 52:8 1|60 71:8 2|60 99:8 3|34 43:8 4|3 31:8 5|82 40:8 6|35 73:8 7|17 19:8 8|97 5:8 9|93 88:8 10|88 80:9 1|16 99:9 2|66 23:9 3|16 69:9 4|59 92:9 5|52 96:9 6|70 31:9 7|84 41:9 8|88 43:9 9|28 56:9 10|6 86:10 1|76 48:10 2|87 95:10 3|85 88:10 4|42 79:10 5|59 51:10 6|94 26:10 7|30 82:10 8|48 96:10 9|28 72:10 10</relation>
    <relation name="R168" arity="2" nbTuples="100" semantics="soft" defaultCost="infinity">11 80:1 1|44 100:1 2|41 73:1 3|68 86:1 4|49 53:1 5|6 63:1 6|99 29:1 7|75 75:1 8|39 85:1 9|83 94:1 10|80 65:2 1|17 19:2 2|67 6:2 3|77 72:2 4|56 71:2 5|12 95:2 6|56 48:2 7|22 10:2 8|66 97:2 9|55 8:2 10|97 3:3 1|78 68:3 2|24 44:3 3|40 71:3 4|2 19:3 5|64 48:3 6|46 13:3 7|34 20:3 8|33 41:3 9|26 58:3 10|95 8:4 1|6 16:4 2|26 50:4 3|37 26:4 4|32 68:4 5|29 72:4 6|20 53:4 7|58 84:4 8|40 95:4 9|99 25:4 10|56 27:5 1|27 98:5 2|62 89:5 3|34 17:5 4|7 25:5 5|54 70:5 6|54 12:5 7|65 68:5 8|51 89:5 9|21 57:5 10|54 37:6 1|7 51:6 2|3 32:6 3|29 94:6 4|19 68:6 5|93 9:6 6|66 85:6 7|45 86:6 8|81 18:6 9|3 64:6 10|68 26:7 1|22 34:7 2|17 87:7 3|11 11:7 4|93 19:7 5|21 99:7 6|42 95:7 7|49 4:7 8|18 50:7 9|37 19:7 10|63 32:8 1|47 68:8 2|28 32:8 3|8 30:8 4|62 52:8 5|9 96:8 6|60 6:8 7|87 65:8 8|89 17:8 9|16 23:8 10|1 75:9 1|65 19:9 2|80 58:9 3|93 69:9 4|39 38:9 5|1 20:9 6|44 33:9 7|59 15:9 8|41 15:9 9|99 32:9 10|70 75:10 1|53 36:10 2|20 78:10 3|21 80:10 4|52 63:10 5|11 10:10 6|97 32:10 7|38 85:10 8|44 77:10 9|24 87:10 10</relation>
    <relation name="R169" arity="2" nbTuples="100" semantics="soft" defaultCost="infinity">78 7:1 1|60 29:1 2|76 6:1 3|23 64:1 4|1 55:1 5|86 8:1 6|98 14:1 7|49 31:1 8|28 74:1 9|68 37:1 10|46 94:2 1|12 59:2 2|82 82:2 3|98 2:2 4|32 72:2 5|55 51:2 6|53 34:2 7|36 93:2 8|100 17:2 9|68 85:2 10|22 42:3 1|46 46:3 2|16 92:3 3|15 12:3 4|85 45:3 5|22 93:3 6|73 39:3 7|82 92:3 8|69 42:3 9|4 89:3 10|28 86:4 1|47 77:4 2|75 78:4 3|21 56:4 4|8 28:4 5|35 80:4 6|82 53:4 7|15 92:4 8|43 99:4 9|9 81:4 10|15 89:5 1|33 2:5 2|23 64:5 3|8 67:5 4|43 83:5 5|84 66:5 6|88 77:5 7|37 5:5 8|60 11:5 9|100 56:5 10|83 82:6 1|60 90:6 2|92 91:6 3|56 49:6 4|49 83:6 5|69 19:6 6|91 97:6 7|30 17:6 8|37 74:6 9|12 89:6 10|39 86:7 1|12 80:7 2|51 17:7 3|10 17:7 4|76 87:7 5|87 50:7 6|65 28:7 7|5 21:7 8|92 61:7 9|57 17:7 10|76 77:8 1|95 23:8 2|85 29:8 3|77 40:8 4|79 39:8 5|75 56:8 6|57 23:8 7|21 48:8 8|73 34:8 9|81 89:8 10|96 21:9 1|91 71:9 2|44 49:9 3|90 2:9 4|71 54:9 5|53 47:9 6|87 43:9 7|45 65:9 8|48 10:9 9|52 75:9 10|45 52:10 1|2 19:10 2|90 63:10 3|35 24:10 4|90 66:10 5|9 61:10 6|96 6:10 7|9 96:10 8|78 37:10 9|70 58:10 10</relation>
    <relation name="R170" arity="2" nbTuples="100" semantics="soft" defaultCost="infinity">14 73:1 1|75 20:1 2|37 40:1 3|63 77:1 4|9 59:1 5|47 24:1 6|90 100:1 7|96 82:1 8|80 100:1 9|33 96:1 10|7 46:2 1|33 35:2 2|67 50:2 3|38 52:2 4|36 78:2 5|27 22:2 6|72 70:2 7|20 62:2 8|79 27:2 9|28 65:2 10|3 38:3 1|1 96:3 2|87 69:3 3|71 11:3 4|9 14:3 5|29 6:3 6|100 11:3 7|40 1:3 8|50 33:3 9|19 41:3 10|62 65:4 1|86 55:4 2|55 18:4 3|46 67:4 4|78 79:4 5|29 37:4 6|23 20:4 7|50 48:4 8|2 73:4 9|76 79:4 10|98 44:5 1|83 94:5 2|63 35:5 3|47 80:5 4|8 1:5 5|3 89:5 6|71 45:5 7|61 8:5 8|54 2:5 9|98 61:5 10|67 32:6 1|62 70:6 2|95 97:6 3|6 45:6 4|2 4:6 5|58 32:6 6|44 100:6 7|36 65:6 8|61 88:6 9|14 99:6 10|7 70:7 1|38 25:7 2|65 76:7 3|27 96:7 4|89 39:7 5|54 80:7 6|16 61:7 7|63 93:7 8|80 98:7 9|58 53:7 10|83 12:8 1|40 80:8 2|81 91:8 3|70 90:8 4|20 21:8 5|85 91:8 6|34 70:8 7|88 78:8 8|73 23:8 9|7 4:8 10|75 18:9 1|94 81:9 2|34 70:9 3|50 95:9 4|2 41:9 5|5 48:9 6|27 3:9 7|26 16:9 8|55 79:9 9|89 17:9 10|36 70:10 1|48 13:10 2|39 1:10 3|75 7:10 4|22 68:10 5|95 16:10 6|20 71:10 7|2 69:10 8|90 14:10 9|2 65:10 10</relation>
    <relation name="R171" arity="2" nbTuples="100" semantics="soft" defaultCost="infinity">99 6:1 1|5 58:1 2|78 73:1 3|38 54:1 4|40 63:1 5|33 25:1 6|12 98:1 7|23 98:1 8|92 23:1 9|38 49:1 10|28 55:2 1|2 68:2 2|44 65:2 3|81 60:2 4|61 48:2 5|59 48:2 6|100 37:2 7|55 23:2 8|51 54:2 9|65 97:2 10|66 83:3 1|11 86:3 2|19 44:3 3|76 24:3 4|80 69:3 5|32 95:3 6|12 51:3 7|18 28:3 8|27 19:3 9|9 57:3 10|8 96:4 1|45 32:4 2|25 63:4 3|96 87:4 4|60 95:4 5|51 27:4 6|78 49:4 7|58 62:4 8|84 15:4 9|54 17:4 10|14 78:5 1|39 93:5 2|42 38:5 3|14 99:5 4|75 49:5 5|2 63:5 6|74 47:5 7|23 57:5 8|14 49:5 9|35 7:5 10|70 64:6 1|94 27:6 2|19 100:6 3|23 28:6 4|95 90:6 5|51 67:6 6|75 58:6 7|9 71:6 8|3 26:6 9|54 50:6 10|21 35:7 1|16 9:7 2|6 78:7 3|62 53:7 4|77 69:7 5|7 96:7 6|83 75:7 7|88 15:7 8|40 79:7 9|76 11:7 10|45 54:8 1|90 81:8 2|72 76:8 3|27 92:8 4|88 96:8 5|44 67:8 6|41 15:8 7|71 12:8 8|5 99:8 9|47 97:8 10|72 10:9 1|45 82:9 2|38 40:9 3|66 15:9 4|28 47:9 5|44 65:9 6|87 59:9 7|43 55:9 8|35 66:9 9|2 24:9 10|14 62:10 1|96 34:10 2|100 100:10 3|91 59:10 4|98 24:10 5|94 2:10 6|4 88:10 7|89 2:10 8|40 48:10 9|94 48:10 10</relation>
    <relation name="R172" arity="2" nbTuples="100" semantics="soft" defaultCost="infinity">71 5:1 1|68 61:1 2|22 6:1 3|64 69:1 4|29 68:1 5|87 46:1 6|66 62:1 7|27 38:1 8|25 21:1 9|81 12:1 10|38 67:2 1|8 22:2 2|55 6:2 3|12 9:2 4|19 66:2 5|69 47:2 6|32 54:2 7|93 10:2 8|12 52:2 9|50 13:2 10|91 87:3 1|13 72:3 2|62 73:3 3|73 96:3 4|97 96:3 5|25 42:3 6|29 65:3 7|55 93:3 8|35 21:3 9|73 14:3 10|7 66:4 1|53 100:4 2|66 75:4 3|71 6:4 4|11 49:4 5|35 31:4 6|94 86:4 7|61 1:4 8|49 52:4 9|36 7:4 10|74 21:5 1|3 83:5 2|68 21:5 3|61 88:5 4|55 49:5 5|94 48:5 6|45 81:5 7|30 18:5 8|47 36:5 9|98 95:5 10|32 97:6 1|96 99:6 2|42 88:6 3|47 95:6 4|17 99:6 5|54 38:6 6|37 91:6 7|44 17:6 8|29 78:6 9|38 8:6 10|34 85:7 1|67 54:7 2|7 75:7 3|87 20:7 4|26 18:7 5|75 72:7 6|30 30:7 7|93 18:7 8|75 24:7 9|44 78:7 10|43 48:8 1|88 22:8 2|55 39:8 3|91 81:8 4|50 15:8 5|38 87:8 6|24 58:8 7|79 95:8 8|63 55:8 9|20 59:8 10|19 76:9 1|92 98:9 2|12 25:9 3|33 39:9 4|15 86:9 5|17 62:9 6|56 83:9 7|51 86:9 8|88 10:9 9|5 98:9 10|66 66:10 1|19 28:10 2|57 97:10 3|67 94:10 4|53 92:10 5|65 55:10 6|7 16:10 7|34 48:10 8|75 37:10 9|56 10:10 10</relation>
    <relation name="R173" arity="2" nbTuples="100" semantics="soft" defaultCost="infinity">29 18:1 1|93 100:1 2|35 74:1 3|43 12:1 4|3 48:1 5|83 34:1 6|52 69:1 7|55 68:1 8|29 37:1 9|95 1:1 10|94 74:2 1|55 67:2 2|78 2:2 3|19 75:2 4|67 55:2 5|49 50:2 6|15 27:2 7|50 58:2 8|17 47:2 9|23 8:2 10|18 20:3 1|5 82:3 2|100 35:3 3|55 57:3 4|96 42:3 5|56 76:3 6|9 85:3 7|100 82:3 8|77 85:3 9|60 11:3 10|71 85:4 1|80 45:4 2|19 20:4 3|30 21:4 4|48 71:4 5|7 18:4 6|77 51:4 7|7 66:4 8|13 45:4 9|15 73:4 10|5 53:5 1|5 8:5 2|82 8:5 3|97 30:5 4|93 61:5 5|41 84:5 6|19 63:5 7|67 71:5 8|76 65:5 9|85 13:5 10|47 74:6 1|79 48:6 2|43 2:6 3|78 76:6 4|34 72:6 5|92 54:6 6|41 62:6 7|6 46:6 8|38 50:6 9|57 32:6 10|66 51:7 1|35 59:7 2|25 85:7 3|58 45:7 4|67 79:7 5|40 53:7 6|96 81:7 7|41 21:7 8|15 55:7 9|82 25:7 10|90 26:8 1|7 59:8 2|7 12:8 3|16 72:8 4|47 98:8 5|64 58:8 6|20 4:8 7|33 14:8 8|48 68:8 9|51 91:8 10|18 39:9 1|83 28:9 2|61 82:9 3|78 54:9 4|81 35:9 5|5 28:9 6|68 24:9 7|66 56:9 8|27 23:9 9|84 80:9 10|57 91:10 1|55 24:10 2|22 31:10 3|8 32:10 4|79 30:10 5|24 45:10 6|4 18:10 7|80 96:10 8|32 19:10 9|56 66:10 10</relation>
    <relation name="R174" arity="2" nbTuples="100" semantics="soft" defaultCost="infinity">81 52:1 1|23 13:1 2|14 90:1 3|14 28:1 4|67 40:1 5|80 95:1 6|42 28:1 7|26 8:1 8|62 59:1 9|95 18:1 10|48 5:2 1|5 73:2 2|97 50:2 3|21 8:2 4|92 5:2 5|37 3:2 6|9 70:2 7|9 50:2 8|55 73:2 9|6 13:2 10|93 5:3 1|52 9:3 2|90 94:3 3|66 89:3 4|63 10:3 5|2 47:3 6|64 70:3 7|56 23:3 8|25 13:3 9|78 64:3 10|8 58:4 1|24 94:4 2|26 97:4 3|42 12:4 4|46 94:4 5|13 58:4 6|42 60:4 7|99 48:4 8|2 10:4 9|11 15:4 10|14 10:5 1|46 33:5 2|76 7:5 3|83 90:5 4|62 43:5 5|4 85:5 6|47 71:5 7|30 31:5 8|13 7:5 9|66 51:5 10|48 19:6 1|39 10:6 2|28 70:6 3|75 54:6 4|23 11:6 5|25 97:6 6|28 18:6 7|12 22:6 8|56 87:6 9|80 25:6 10|43 70:7 1|39 16:7 2|21 100:7 3|74 71:7 4|36 83:7 5|52 13:7 6|23 51:7 7|80 24:7 8|67 70:7 9|23 5:7 10|99 52:8 1|9 20:8 2|23 79:8 3|36 13:8 4|10 78:8 5|85 46:8 6|3 80:8 7|62 49:8 8|54 79:8 9|95 64:8 10|42 80:9 1|4 64:9 2|59 55:9 3|91 99:9 4|30 45:9 5|19 49:9 6|54 32:9 7|29 90:9 8|34 8:9 9|16 4:9 10|20 79:10 1|72 96:10 2|40 4:10 3|47 80:10 4|73 60:10 5|100 11:10 6|83 23:10 7|71 47:10 8|18 4:10 9|92 36:10 10</relation>
    <relation name="R175" arity="2" nbTuples="100" semantics="soft" defaultCost="infinity">16 21:1 1|59 68:1 2|95 47:1 3|74 96:1 4|40 96:1 5|44 58:1 6|98 78:1 7|63 7:1 8|7 23:1 9|58 76:1 10|24 77:2 1|33 39:2 2|59 25:2 3|5 70:2 4|10 46:2 5|90 26:2 6|57 99:2 7|57 68:2 8|46 68:2 9|39 5:2 10|26 38:3 1|70 1:3 2|75 36:3 3|63 5:3 4|23 16:3 5|65 85:3 6|18 38:3 7|63 9:3 8|87 28:3 9|24 7:3 10|90 7:4 1|30 59:4 2|45 96:4 3|73 93:4 4|96 44:4 5|28 77:4 6|67 87:4 7|81 39:4 8|12 95:4 9|25 28:4 10|13 9:5 1|86 54:5 2|95 40:5 3|13 40:5 4|99 69:5 5|13 34:5 6|84 6:5 7|71 58:5 8|80 23:5 9|70 59:5 10|85 26:6 1|87 6:6 2|33 42:6 3|15 6:6 4|37 14:6 5|38 77:6 6|73 73:6 7|46 86:6 8|19 6:6 9|93 68:6 10|61 80:7 1|46 82:7 2|36 5:7 3|84 42:7 4|51 86:7 5|89 23:7 6|3 27:7 7|61 88:7 8|20 45:7 9|95 28:7 10|4 25:8 1|38 85:8 2|60 28:8 3|77 13:8 4|92 51:8 5|77 20:8 6|17 100:8 7|32 24:8 8|82 77:8 9|79 11:8 10|36 6:9 1|53 67:9 2|27 90:9 3|75 10:9 4|16 17:9 5|83 26:9 6|79 19:9 7|46 17:9 8|3 85:9 9|27 96:9 10|100 75:10 1|93 25:10 2|64 18:10 3|86 80:10 4|48 8:10 5|53 53:10 6|25 71:10 7|96 14:10 8|67 97:10 9|40 70:10 10</relation>
    <relation name="R176" arity="2" nbTuples="100" semantics="soft" defaultCost="infinity">75 10:1 1|73 26:1 2|54 52:1 3|30 96:1 4|46 4:1 5|4 54:1 6|76 75:1 7|41 34:1 8|43 47:1 9|31 48:1 10|74 9:2 1|68 82:2 2|80 12:2 3|16 64:2 4|54 95:2 5|83 15:2 6|29 92:2 7|94 13:2 8|80 82:2 9|95 43:2 10|7 83:3 1|39 10:3 2|99 84:3 3|40 81:3 4|61 9:3 5|11 62:3 6|62 72:3 7|50 98:3 8|3 97:3 9|51 60:3 10|40 47:4 1|6 11:4 2|21 48:4 3|46 91:4 4|29 25:4 5|93 56:4 6|75 70:4 7|80 74:4 8|1 39:4 9|97 62:4 10|37 61:5 1|48 75:5 2|51 35:5 3|12 72:5 4|43 62:5 5|87 76:5 6|28 10:5 7|66 30:5 8|63 14:5 9|62 87:5 10|80 40:6 1|62 7:6 2|16 98:6 3|6 36:6 4|21 70:6 5|94 31:6 6|71 31:6 7|6 65:6 8|13 78:6 9|6 55:6 10|20 53:7 1|82 27:7 2|31 38:7 3|82 71:7 4|18 29:7 5|88 65:7 6|31 35:7 7|88 63:7 8|17 47:7 9|67 97:7 10|63 12:8 1|18 41:8 2|40 91:8 3|93 67:8 4|80 49:8 5|100 17:8 6|78 7:8 7|18 13:8 8|44 11:8 9|63 100:8 10|8 20:9 1|99 70:9 2|33 7:9 3|92 32:9 4|49 36:9 5|50 20:9 6|93 50:9 7|95 87:9 8|19 47:9 9|80 32:9 10|89 5:10 1|72 1:10 2|63 49:10 3|87 77:10 4|57 83:10 5|71 15:10 6|47 5:10 7|26 3:10 8|53 95:10 9|45 42:10 10</relation>
    <relation name="R177" arity="2" nbTuples="100" semantics="soft" defaultCost="infinity">55 25:1 1|73 2:1 2|54 79:1 3|63 93:1 4|26 60:1 5|49 7:1 6|58 88:1 7|43 15:1 8|19 13:1 9|84 96:1 10|79 64:2 1|96 38:2 2|99 21:2 3|19 10:2 4|60 63:2 5|3 33:2 6|66 61:2 7|94 79:2 8|12 98:2 9|67 11:2 10|93 87:3 1|67 41:3 2|82 15:3 3|22 38:3 4|24 97:3 5|44 96:3 6|97 20:3 7|66 35:3 8|62 86:3 9|33 3:3 10|32 14:4 1|69 80:4 2|41 35:4 3|60 49:4 4|19 22:4 5|75 51:4 6|59 49:4 7|79 24:4 8|61 6:4 9|79 56:4 10|32 33:5 1|88 86:5 2|52 100:5 3|76 51:5 4|73 73:5 5|37 8:5 6|100 21:5 7|87 47:5 8|26 70:5 9|65 24:5 10|6 25:6 1|25 39:6 2|94 24:6 3|33 33:6 4|43 26:6 5|54 23:6 6|56 87:6 7|8 26:6 8|45 92:6 9|46 82:6 10|46 22:7 1|43 31:7 2|1 83:7 3|43 50:7 4|49 34:7 5|47 7:7 6|3 100:7 7|89 89:7 8|43 68:7 9|25 25:7 10|2 56:8 1|72 47:8 2|66 86:8 3|65 10:8 4|70 95:8 5|2 66:8 6|22 63:8 7|75 53:8 8|69 13:8 9|16 63:8 10|32 73:9 1|97 92:9 2|79 54:9 3|73 14:9 4|93 54:9 5|73 37:9 6|34 91:9 7|100 98:9 8|20 64:9 9|20 87:9 10|63 27:10 1|83 96:10 2|61 78:10 3|45 50:10 4|43 45:10 5|29 38:10 6|29 77:10 7|8 87:10 8|10 20:10 9|31 49:10 10</relation>
    <relation name="R178" arity="2" nbTuples="100" semantics="soft" defaultCost="infinity">75 41:1 1|12 22:1 2|82 62:1 3|17 44:1 4|10 39:1 5|85 91:1 6|87 46:1 7|71 64:1 8|44 80:1 9|66 40:1 10|5 66:2 1|45 50:2 2|91 67:2 3|33 71:2 4|70 99:2 5|12 9:2 6|79 70:2 7|19 2:2 8|82 79:2 9|20 13:2 10|44 9:3 1|4 11:3 2|33 11:3 3|46 27:3 4|6 15:3 5|88 50:3 6|42 78:3 7|73 74:3 8|56 1:3 9|81 64:3 10|51 24:4 1|26 68:4 2|1 78:4 3|55 58:4 4|42 5:4 5|44 76:4 6|43 81:4 7|53 76:4 8|54 50:4 9|73 1:4 10|97 97:5 1|55 10:5 2|28 78:5 3|11 82:5 4|63 19:5 5|31 32:5 6|3 47:5 7|40 60:5 8|15 44:5 9|42 25:5 10|32 50:6 1|13 59:6 2|73 15:6 3|73 68:6 4|14 72:6 5|1 71:6 6|63 63:6 7|89 74:6 8|41 71:6 9|7 61:6 10|89 99:7 1|70 9:7 2|1 60:7 3|96 10:7 4|66 56:7 5|58 37:7 6|16 95:7 7|19 76:7 8|90 3:7 9|18 63:7 10|73 85:8 1|1 41:8 2|55 51:8 3|3 66:8 4|91 98:8 5|42 69:8 6|17 43:8 7|63 52:8 8|41 30:8 9|56 90:8 10|92 5:9 1|56 76:9 2|97 35:9 3|16 93:9 4|24 65:9 5|35 93:9 6|90 55:9 7|17 94:9 8|58 6:9 9|31 46:9 10|89 2:10 1|52 99:10 2|21 97:10 3|43 14:10 4|52 66:10 5|67 92:10 6|68 100:10 7|16 54:10 8|89 52:10 9|50 8:10 10</relation>
    <relation name="R179" arity="2" nbTuples="100" semantics="soft" defaultCost="infinity">73 75:1 1|69 31:1 2|50 81:1 3|50 85:1 4|56 14:1 5|90 9:1 6|29 4:1 7|55 84:1 8|83 76:1 9|23 46:1 10|41 7:2 1|62 38:2 2|80 15:2 3|15 27:2 4|18 11:2 5|7 68:2 6|36 11:2 7|90 13:2 8|25 99:2 9|66 59:2 10|7 55:3 1|65 2:3 2|100 19:3 3|23 16:3 4|31 37:3 5|42 24:3 6|61 42:3 7|70 8:3 8|14 55:3 9|24 19:3 10|44 82:4 1|87 96:4 2|62 28:4 3|45 67:4 4|48 7:4 5|22 93:4 6|59 81:4 7|18 67:4 8|20 82:4 9|63 93:4 10|3 58:5 1|27 96:5 2|3 42:5 3|68 91:5 4|82 49:5 5|28 84:5 6|10 85:5 7|9 60:5 8|28 54:5 9|39 81:5 10|19 20:6 1|29 59:6 2|74 27:6 3|21 14:6 4|1 14:6 5|31 94:6 6|38 53:6 7|83 63:6 8|11 32:6 9|44 66:6 10|67 69:7 1|75 87:7 2|17 60:7 3|29 51:7 4|36 24:7 5|34 91:7 6|39 44:7 7|28 19:7 8|95 38:7 9|16 14:7 10|31 1:8 1|74 78:8 2|88 9:8 3|15 74:8 4|27 79:8 5|95 6:8 6|88 71:8 7|48 11:8 8|19 66:8 9|94 98:8 10|46 18:9 1|82 97:9 2|58 82:9 3|99 39:9 4|23 25:9 5|1 21:9 6|89 4:9 7|86 2:9 8|57 46:9 9|59 60:9 10|58 4:10 1|42 8:10 2|5 67:10 3|63 87:10 4|51 100:10 5|21 100:10 6|25 44:10 7|76 93:10 8|60 61:10 9|92 34:10 10</relation>
    <relation name="R180" arity="2" nbTuples="100" semantics="soft" defaultCost="infinity">24 48:1 1|39 11:1 2|76 94:1 3|99 73:1 4|68 7:1 5|58 76:1 6|65 25:1 7|76 43:1 8|27 15:1 9|88 57:1 10|75 46:2 1|87 89:2 2|22 31:2 3|26 40:2 4|66 82:2 5|82 29:2 6|68 16:2 7|91 57:2 8|81 9:2 9|97 18:2 10|48 67:3 1|43 83:3 2|85 22:3 3|29 41:3 4|71 36:3 5|92 50:3 6|52 42:3 7|64 13:3 8|74 58:3 9|67 50:3 10|64 99:4 1|53 57:4 2|81 24:4 3|75 22:4 4|64 37:4 5|51 85:4 6|46 70:4 7|57 45:4 8|71 24:4 9|62 90:4 10|21 60:5 1|15 90:5 2|43 80:5 3|63 48:5 4|25 1:5 5|84 98:5 6|63 23:5 7|2 71:5 8|31 5:5 9|56 78:5 10|70 27:6 1|83 61:6 2|71 92:6 3|92 59:6 4|59 29:6 5|91 68:6 6|29 94:6 7|70 34:6 8|33 23:6 9|14 32:6 10|87 8:7 1|65 63:7 2|74 46:7 3|71 85:7 4|36 12:7 5|47 51:7 6|60 22:7 7|52 25:7 8|54 27:7 9|51 3:7 10|61 39:8 1|23 94:8 2|35 12:8 3|59 20:8 4|79 58:8 5|59 26:8 6|11 98:8 7|81 90:8 8|13 97:8 9|3 44:8 10|93 20:9 1|51 90:9 2|76 17:9 3|68 16:9 4|40 1:9 5|48 12:9 6|80 26:9 7|33 10:9 8|11 76:9 9|21 57:9 10|79 60:10 1|86 99:10 2|88 84:10 3|88 79:10 4|35 14:10 5|25 14:10 6|43 63:10 7|16 64:10 8|28 43:10 9|31 37:10 10</relation>
    <relation name="R181" arity="2" nbTuples="100" semantics="soft" defaultCost="infinity">100 4:1 1|15 78:1 2|58 24:1 3|52 85:1 4|35 77:1 5|10 28:1 6|80 92:1 7|70 39:1 8|81 27:1 9|56 99:1 10|81 56:2 1|52 97:2 2|46 83:2 3|19 78:2 4|1 74:2 5|89 68:2 6|73 56:2 7|46 81:2 8|36 44:2 9|87 41:2 10|80 6:3 1|83 23:3 2|91 24:3 3|57 86:3 4|69 4:3 5|21 25:3 6|67 20:3 7|21 75:3 8|95 16:3 9|81 22:3 10|93 65:4 1|32 24:4 2|27 93:4 3|65 31:4 4|51 10:4 5|67 10:4 6|39 44:4 7|28 96:4 8|40 84:4 9|57 95:4 10|31 11:5 1|64 100:5 2|82 99:5 3|45 74:5 4|47 94:5 5|95 35:5 6|79 7:5 7|97 22:5 8|50 80:5 9|12 54:5 10|54 28:6 1|9 10:6 2|71 82:6 3|11 48:6 4|42 23:6 5|71 19:6 6|43 88:6 7|16 29:6 8|21 60:6 9|94 57:6 10|79 75:7 1|90 6:7 2|91 11:7 3|14 80:7 4|63 42:7 5|63 85:7 6|48 75:7 7|16 55:7 8|69 61:7 9|43 33:7 10|2 14:8 1|44 21:8 2|6 66:8 3|82 86:8 4|38 43:8 5|4 41:8 6|72 4:8 7|11 88:8 8|34 18:8 9|61 38:8 10|61 33:9 1|67 97:9 2|58 13:9 3|89 74:9 4|56 46:9 5|82 91:9 6|33 75:9 7|38 9:9 8|100 42:9 9|98 55:9 10|28 92:10 1|8 38:10 2|22 87:10 3|34 46:10 4|19 33:10 5|57 12:10 6|75 20:10 7|17 53:10 8|24 30:10 9|79 77:10 10</relation>
    <relation name="R182" arity="2" nbTuples="100" semantics="soft" defaultCost="infinity">6 12:1 1|55 5:1 2|9 11:1 3|31 95:1 4|55 79:1 5|9 96:1 6|30 4:1 7|89 19:1 8|67 99:1 9|96 26:1 10|27 81:2 1|71 56:2 2|62 93:2 3|34 79:2 4|16 4:2 5|49 23:2 6|89 68:2 7|100 81:2 8|40 90:2 9|42 80:2 10|58 31:3 1|68 28:3 2|57 10:3 3|64 11:3 4|52 17:3 5|57 49:3 6|92 94:3 7|61 73:3 8|22 6:3 9|88 66:3 10|79 92:4 1|72 32:4 2|40 97:4 3|42 61:4 4|63 34:4 5|85 67:4 6|79 89:4 7|70 46:4 8|51 76:4 9|92 8:4 10|5 73:5 1|82 32:5 2|15 17:5 3|40 24:5 4|30 33:5 5|36 99:5 6|97 48:5 7|48 9:5 8|60 24:5 9|92 46:5 10|74 45:6 1|40 95:6 2|19 59:6 3|3 60:6 4|63 27:6 5|100 14:6 6|49 33:6 7|54 28:6 8|96 45:6 9|55 89:6 10|8 60:7 1|89 3:7 2|90 62:7 3|48 1:7 4|29 10:7 5|63 63:7 6|70 49:7 7|55 97:7 8|91 61:7 9|23 55:7 10|57 7:8 1|45 14:8 2|34 7:8 3|6 5:8 4|1 77:8 5|9 28:8 6|10 96:8 7|2 21:8 8|25 22:8 9|84 74:8 10|54 70:9 1|21 39:9 2|29 67:9 3|68 89:9 4|18 49:9 5|62 82:9 6|42 47:9 7|93 58:9 8|94 77:9 9|80 29:9 10|40 4:10 1|92 86:10 2|37 6:10 3|90 15:10 4|63 6:10 5|2 19:10 6|44 16:10 7|56 13:10 8|1 10:10 9|64 75:10 10</relation>
    <relation name="R183" arity="2" nbTuples="100" semantics="soft" defaultCost="infinity">63 67:1 1|54 72:1 2|24 78:1 3|24 83:1 4|33 51:1 5|13 94:1 6|86 16:1 7|49 16:1 8|75 78:1 9|70 92:1 10|26 100:2 1|1 79:2 2|98 24:2 3|80 68:2 4|37 4:2 5|43 90:2 6|79 18:2 7|88 71:2 8|87 48:2 9|66 52:2 10|28 47:3 1|47 59:3 2|7 34:3 3|61 21:3 4|61 7:3 5|23 56:3 6|88 32:3 7|75 4:3 8|30 29:3 9|47 84:3 10|38 32:4 1|22 52:4 2|84 66:4 3|88 8:4 4|98 82:4 5|49 22:4 6|66 96:4 7|60 22:4 8|27 72:4 9|65 32:4 10|73 5:5 1|89 81:5 2|91 42:5 3|86 31:5 4|15 42:5 5|1 24:5 6|23 9:5 7|64 54:5 8|66 58:5 9|13 77:5 10|36 56:6 1|88 35:6 2|1 74:6 3|30 14:6 4|12 18:6 5|84 4:6 6|41 43:6 7|80 13:6 8|90 67:6 9|54 86:6 10|55 93:7 1|49 41:7 2|33 75:7 3|23 69:7 4|7 76:7 5|89 59:7 6|49 100:7 7|89 34:7 8|35 58:7 9|17 18:7 10|83 45:8 1|97 40:8 2|86 8:8 3|23 97:8 4|19 63:8 5|78 13:8 6|79 98:8 7|56 9:8 8|53 17:8 9|21 88:8 10|38 11:9 1|59 51:9 2|31 27:9 3|79 3:9 4|27 3:9 5|72 11:9 6|51 42:9 7|21 35:9 8|90 92:9 9|23 29:9 10|83 36:10 1|78 30:10 2|62 55:10 3|68 79:10 4|59 18:10 5|49 82:10 6|11 58:10 7|62 38:10 8|27 83:10 9|64 39:10 10</relation>
    <relation name="R184" arity="2" nbTuples="100" semantics="soft" defaultCost="infinity">28 52:1 1|73 40:1 2|76 76:1 3|27 53:1 4|79 3:1 5|55 26:1 6|76 17:1 7|67 8:1 8|69 60:1 9|59 63:1 10|93 22:2 1|91 83:2 2|3 49:2 3|39 76:2 4|65 25:2 5|11 37:2 6|36 64:2 7|83 10:2 8|56 71:2 9|74 23:2 10|38 5:3 1|81 34:3 2|23 41:3 3|40 72:3 4|26 49:3 5|4 41:3 6|61 37:3 7|75 96:3 8|45 91:3 9|58 4:3 10|9 25:4 1|51 9:4 2|81 72:4 3|36 8:4 4|37 21:4 5|77 62:4 6|53 72:4 7|88 51:4 8|48 72:4 9|99 33:4 10|18 69:5 1|73 93:5 2|58 52:5 3|47 36:5 4|68 52:5 5|67 89:5 6|39 96:5 7|14 29:5 8|30 59:5 9|45 45:5 10|48 24:6 1|88 21:6 2|74 86:6 3|56 76:6 4|64 37:6 5|90 40:6 6|5 70:6 7|56 55:6 8|13 86:6 9|71 87:6 10|87 51:7 1|76 85:7 2|57 45:7 3|83 92:7 4|23 69:7 5|39 28:7 6|63 36:7 7|16 62:7 8|3 37:7 9|49 88:7 10|92 92:8 1|78 61:8 2|71 19:8 3|8 2:8 4|67 56:8 5|57 85:8 6|95 88:8 7|54 19:8 8|15 51:8 9|76 13:8 10|30 33:9 1|18 53:9 2|89 59:9 3|57 51:9 4|7 70:9 5|27 44:9 6|4 12:9 7|37 86:9 8|91 52:9 9|22 56:9 10|68 75:10 1|6 32:10 2|95 90:10 3|66 10:10 4|71 64:10 5|53 40:10 6|34 28:10 7|42 25:10 8|72 47:10 9|62 84:10 10</relation>
    <relation name="R185" arity="2" nbTuples="100" semantics="soft" defaultCost="infinity">63 39:1 1|92 7:1 2|89 8:1 3|72 55:1 4|33 32:1 5|27 16:1 6|96 73:1 7|89 29:1 8|50 87:1 9|16 4:1 10|69 39:2 1|48 94:2 2|37 56:2 3|38 3:2 4|37 44:2 5|24 32:2 6|15 99:2 7|50 97:2 8|47 64:2 9|57 13:2 10|69 50:3 1|8 17:3 2|11 43:3 3|47 39:3 4|61 11:3 5|34 37:3 6|40 82:3 7|22 39:3 8|96 49:3 9|35 67:3 10|49 36:4 1|87 18:4 2|67 17:4 3|3 65:4 4|1 4:4 5|11 90:4 6|27 37:4 7|52 12:4 8|30 14:4 9|15 66:4 10|64 21:5 1|73 26:5 2|40 32:5 3|48 72:5 4|79 100:5 5|23 19:5 6|98 40:5 7|87 10:5 8|99 5:5 9|65 96:5 10|49 80:6 1|88 4:6 2|62 13:6 3|23 77:6 4|18 43:6 5|70 74:6 6|62 51:6 7|42 80:6 8|95 59:6 9|15 37:6 10|47 20:7 1|40 94:7 2|8 12:7 3|14 47:7 4|99 87:7 5|1 33:7 6|19 90:7 7|96 89:7 8|46 50:7 9|59 46:7 10|18 41:8 1|11 13:8 2|76 85:8 3|56 40:8 4|90 95:8 5|61 72:8 6|66 17:8 7|77 13:8 8|78 78:8 9|99 84:8 10|37 82:9 1|95 28:9 2|74 14:9 3|41 49:9 4|92 67:9 5|90 67:9 6|98 16:9 7|55 87:9 8|17 55:9 9|16 39:9 10|65 88:10 1|29 70:10 2|34 2:10 3|16 47:10 4|39 95:10 5|28 68:10 6|45 18:10 7|39 21:10 8|19 82:10 9|98 41:10 10</relation>
    <relation name="R186" arity="2" nbTuples="100" semantics="soft" defaultCost="infinity">1 49:1 1|90 83:1 2|24 44:1 3|64 37:1 4|94 69:1 5|9 96:1 6|52 73:1 7|46 75:1 8|45 18:1 9|90 13:1 10|39 34:2 1|76 34:2 2|37 67:2 3|52 37:2 4|49 64:2 5|99 73:2 6|29 90:2 7|44 41:2 8|58 69:2 9|95 46:2 10|36 56:3 1|42 24:3 2|27 79:3 3|33 93:3 4|66 100:3 5|63 95:3 6|61 90:3 7|74 27:3 8|45 11:3 9|15 12:3 10|14 81:4 1|61 39:4 2|83 57:4 3|50 23:4 4|83 19:4 5|74 83:4 6|46 43:4 7|90 72:4 8|87 59:4 9|35 41:4 10|50 50:5 1|44 87:5 2|50 12:5 3|94 53:5 4|88 21:5 5|41 49:5 6|13 51:5 7|21 66:5 8|43 90:5 9|37 3:5 10|49 56:6 1|96 57:6 2|76 53:6 3|76 88:6 4|60 35:6 5|76 6:6 6|67 46:6 7|20 65:6 8|80 68:6 9|62 45:6 10|53 78:7 1|65 85:7 2|9 49:7 3|9 1:7 4|8 14:7 5|14 29:7 6|49 46:7 7|52 4:7 8|30 29:7 9|76 3:7 10|32 82:8 1|41 42:8 2|58 73:8 3|16 78:8 4|39 20:8 5|96 69:8 6|17 2:8 7|60 3:8 8|73 99:8 9|43 8:8 10|62 85:9 1|40 33:9 2|19 53:9 3|79 98:9 4|92 87:9 5|44 51:9 6|100 28:9 7|83 82:9 8|27 76:9 9|76 69:9 10|39 42:10 1|69 42:10 2|81 19:10 3|75 46:10 4|52 88:10 5|45 2:10 6|74 59:10 7|26 59:10 8|56 66:10 9|33 85:10 10</relation>
    <relation name="R187" arity="2" nbTuples="100" semantics="soft" defaultCost="infinity">73 85:1 1|67 4:1 2|57 79:1 3|56 86:1 4|40 43:1 5|78 23:1 6|50 46:1 7|96 80:1 8|38 46:1 9|4 78:1 10|57 8:2 1|86 100:2 2|18 81:2 3|49 20:2 4|71 39:2 5|90 45:2 6|92 24:2 7|43 33:2 8|91 78:2 9|65 99:2 10|62 7:3 1|65 31:3 2|68 46:3 3|45 71:3 4|58 1:3 5|76 53:3 6|87 18:3 7|56 1:3 8|16 8:3 9|7 87:3 10|62 64:4 1|70 76:4 2|77 76:4 3|86 2:4 4|19 75:4 5|57 49:4 6|15 83:4 7|4 90:4 8|93 39:4 9|77 75:4 10|8 44:5 1|69 21:5 2|66 38:5 3|56 91:5 4|9 48:5 5|85 85:5 6|11 70:5 7|92 3:5 8|89 28:5 9|50 77:5 10|39 34:6 1|17 61:6 2|59 16:6 3|74 18:6 4|45 14:6 5|10 43:6 6|84 35:6 7|54 49:6 8|11 57:6 9|17 70:6 10|54 30:7 1|55 37:7 2|10 41:7 3|43 15:7 4|78 60:7 5|86 65:7 6|11 60:7 7|9 99:7 8|2 68:7 9|72 1:7 10|98 87:8 1|2 68:8 2|79 22:8 3|57 75:8 4|27 83:8 5|46 7:8 6|43 99:8 7|98 12:8 8|5 63:8 9|80 28:8 10|55 42:9 1|19 80:9 2|64 49:9 3|24 32:9 4|33 19:9 5|47 63:9 6|41 57:9 7|66 56:9 8|76 54:9 9|51 85:9 10|21 96:10 1|91 19:10 2|50 29:10 3|49 12:10 4|76 95:10 5|57 62:10 6|98 60:10 7|51 26:10 8|19 69:10 9|68 28:10 10</relation>
    <relation name="R188" arity="2" nbTuples="100" semantics="soft" defaultCost="infinity">77 99:1 1|64 61:1 2|67 93:1 3|8 23:1 4|52 16:1 5|74 9:1 6|46 51:1 7|41 76:1 8|99 70:1 9|70 76:1 10|29 68:2 1|74 60:2 2|74 65:2 3|88 19:2 4|54 60:2 5|64 65:2 6|80 46:2 7|83 100:2 8|79 41:2 9|91 21:2 10|29 94:3 1|66 52:3 2|71 80:3 3|36 28:3 4|60 17:3 5|50 15:3 6|24 100:3 7|51 20:3 8|95 46:3 9|97 15:3 10|73 60:4 1|85 77:4 2|20 82:4 3|74 86:4 4|30 56:4 5|17 83:4 6|29 55:4 7|38 42:4 8|66 42:4 9|21 61:4 10|73 98:5 1|21 68:5 2|23 50:5 3|29 53:5 4|92 31:5 5|81 83:5 6|20 62:5 7|9 22:5 8|31 23:5 9|46 88:5 10|82 65:6 1|48 96:6 2|66 68:6 3|61 8:6 4|26 82:6 5|5 74:6 6|88 96:6 7|9 84:6 8|61 82:6 9|97 70:6 10|19 10:7 1|81 85:7 2|1 89:7 3|5 67:7 4|73 6:7 5|9 35:7 6|95 46:7 7|36 98:7 8|65 33:7 9|80 76:7 10|11 25:8 1|64 84:8 2|38 93:8 3|5 29:8 4|47 67:8 5|36 95:8 6|76 86:8 7|10 97:8 8|45 94:8 9|32 12:8 10|3 47:9 1|60 37:9 2|32 40:9 3|88 5:9 4|91 47:9 5|60 3:9 6|12 87:9 7|51 56:9 8|35 35:9 9|64 19:9 10|86 99:10 1|3 95:10 2|65 46:10 3|98 41:10 4|81 92:10 5|75 25:10 6|92 22:10 7|91 30:10 8|3 84:10 9|57 53:10 10</relation>
    <relation name="R189" arity="2" nbTuples="100" semantics="soft" defaultCost="infinity">24 91:1 1|47 21:1 2|46 18:1 3|48 56:1 4|91 26:1 5|23 74:1 6|29 46:1 7|24 45:1 8|63 66:1 9|79 53:1 10|42 9:2 1|4 14:2 2|52 68:2 3|21 42:2 4|19 68:2 5|50 75:2 6|41 39:2 7|59 14:2 8|71 66:2 9|29 29:2 10|60 48:3 1|51 5:3 2|46 18:3 3|20 9:3 4|25 29:3 5|88 68:3 6|96 61:3 7|47 13:3 8|99 20:3 9|60 92:3 10|82 20:4 1|67 97:4 2|32 96:4 3|5 22:4 4|30 65:4 5|57 5:4 6|12 100:4 7|18 19:4 8|23 64:4 9|62 56:4 10|12 79:5 1|90 36:5 2|1 57:5 3|4 3:5 4|30 62:5 5|91 7:5 6|94 17:5 7|64 60:5 8|40 61:5 9|22 65:5 10|15 54:6 1|100 26:6 2|25 71:6 3|97 49:6 4|89 93:6 5|41 87:6 6|42 91:6 7|37 59:6 8|85 24:6 9|75 54:6 10|35 9:7 1|81 66:7 2|96 12:7 3|44 69:7 4|26 14:7 5|43 92:7 6|65 14:7 7|80 3:7 8|11 30:7 9|80 13:7 10|59 21:8 1|69 4:8 2|63 75:8 3|41 54:8 4|49 62:8 5|18 85:8 6|32 12:8 7|11 73:8 8|24 2:8 9|60 67:8 10|55 26:9 1|88 61:9 2|77 32:9 3|34 92:9 4|53 43:9 5|32 98:9 6|15 43:9 7|5 89:9 8|61 99:9 9|81 42:9 10|99 20:10 1|27 64:10 2|17 92:10 3|42 48:10 4|2 2:10 5|65 29:10 6|13 96:10 7|77 36:10 8|52 94:10 9|17 97:10 10</relation>
    <relation name="R190" arity="2" nbTuples="100" semantics="soft" defaultCost="infinity">85 21:1 1|54 64:1 2|98 25:1 3|6 17:1 4|83 35:1 5|30 63:1 6|98 99:1 7|43 19:1 8|54 88:1 9|94 48:1 10|46 62:2 1|64 89:2 2|45 14:2 3|74 15:2 4|64 98:2 5|13 5:2 6|80 82:2 7|87 77:2 8|34 32:2 9|2 92:2 10|88 36:3 1|10 11:3 2|50 80:3 3|81 79:3 4|83 47:3 5|61 14:3 6|3 95:3 7|9 84:3 8|19 48:3 9|50 80:3 10|45 96:4 1|82 34:4 2|73 48:4 3|34 67:4 4|83 67:4 5|91 3:4 6|25 38:4 7|64 1:4 8|100 74:4 9|90 46:4 10|47 21:5 1|37 35:5 2|15 38:5 3|5 30:5 4|16 53:5 5|76 74:5 6|12 54:5 7|32 13:5 8|7 62:5 9|2 9:5 10|12 46:6 1|74 16:6 2|34 77:6 3|69 52:6 4|68 3:6 5|31 80:6 6|54 4:6 7|86 50:6 8|99 37:6 9|55 17:6 10|43 14:7 1|38 99:7 2|1 49:7 3|6 90:7 4|3 31:7 5|76 31:7 6|94 95:7 7|94 78:7 8|75 46:7 9|54 9:7 10|1 100:8 1|87 21:8 2|63 84:8 3|17 59:8 4|64 53:8 5|17 34:8 6|73 99:8 7|76 48:8 8|39 78:8 9|6 55:8 10|54 95:9 1|21 47:9 2|30 69:9 3|19 56:9 4|77 66:9 5|63 71:9 6|53 36:9 7|92 25:9 8|83 23:9 9|1 77:9 10|42 96:10 1|92 15:10 2|10 54:10 3|52 48:10 4|35 100:10 5|37 98:10 6|49 17:10 7|95 11:10 8|100 100:10 9|41 94:10 10</relation>
    <relation name="R191" arity="2" nbTuples="100" semantics="soft" defaultCost="infinity">14 83:1 1|24 64:1 2|91 76:1 3|85 36:1 4|16 68:1 5|100 95:1 6|53 85:1 7|41 12:1 8|76 9:1 9|39 41:1 10|97 2:2 1|72 89:2 2|14 5:2 3|3 3:2 4|34 65:2 5|96 2:2 6|9 97:2 7|60 22:2 8|26 52:2 9|98 74:2 10|7 73:3 1|28 82:3 2|87 33:3 3|18 95:3 4|26 20:3 5|40 83:3 6|75 88:3 7|50 79:3 8|86 52:3 9|68 33:3 10|14 87:4 1|20 65:4 2|61 8:4 3|11 6:4 4|62 68:4 5|55 53:4 6|32 62:4 7|39 97:4 8|21 52:4 9|34 73:4 10|89 24:5 1|24 74:5 2|26 94:5 3|90 28:5 4|6 8:5 5|23 75:5 6|92 53:5 7|23 76:5 8|93 91:5 9|92 38:5 10|85 27:6 1|10 21:6 2|3 8:6 3|30 43:6 4|48 90:6 5|44 39:6 6|28 35:6 7|94 100:6 8|10 28:6 9|42 64:6 10|39 67:7 1|40 22:7 2|43 60:7 3|85 99:7 4|33 96:7 5|69 66:7 6|57 82:7 7|97 27:7 8|1 33:7 9|81 27:7 10|44 86:8 1|62 48:8 2|35 45:8 3|79 17:8 4|5 34:8 5|47 59:8 6|24 91:8 7|73 72:8 8|40 87:8 9|87 54:8 10|13 71:9 1|62 54:9 2|57 16:9 3|17 16:9 4|37 47:9 5|12 61:9 6|49 58:9 7|96 11:9 8|40 72:9 9|48 51:9 10|49 84:10 1|41 30:10 2|38 49:10 3|28 31:10 4|45 92:10 5|55 26:10 6|96 15:10 7|74 92:10 8|25 44:10 9|40 40:10 10</relation>
    <relation name="R192" arity="2" nbTuples="100" semantics="soft" defaultCost="infinity">31 97:1 1|68 80:1 2|82 10:1 3|12 21:1 4|53 11:1 5|51 18:1 6|9 92:1 7|62 74:1 8|96 88:1 9|65 47:1 10|42 33:2 1|40 99:2 2|29 47:2 3|43 40:2 4|51 38:2 5|39 2:2 6|23 53:2 7|29 85:2 8|77 63:2 9|21 97:2 10|25 31:3 1|85 81:3 2|71 51:3 3|7 20:3 4|71 25:3 5|18 69:3 6|78 11:3 7|17 20:3 8|18 8:3 9|22 82:3 10|72 81:4 1|46 23:4 2|3 6:4 3|42 15:4 4|39 19:4 5|91 59:4 6|43 78:4 7|85 25:4 8|58 4:4 9|87 4:4 10|36 62:5 1|39 25:5 2|41 46:5 3|8 83:5 4|31 86:5 5|82 26:5 6|10 46:5 7|31 33:5 8|71 8:5 9|84 40:5 10|37 41:6 1|87 25:6 2|38 18:6 3|38 54:6 4|76 29:6 5|35 77:6 6|38 34:6 7|75 31:6 8|56 72:6 9|35 36:6 10|23 65:7 1|39 8:7 2|19 96:7 3|13 89:7 4|20 19:7 5|45 83:7 6|9 60:7 7|31 34:7 8|26 96:7 9|28 21:7 10|74 56:8 1|12 36:8 2|93 76:8 3|60 25:8 4|11 54:8 5|92 21:8 6|90 98:8 7|8 33:8 8|68 12:8 9|86 11:8 10|43 94:9 1|36 59:9 2|3 13:9 3|89 95:9 4|77 23:9 5|95 78:9 6|43 6:9 7|59 71:9 8|3 12:9 9|42 22:9 10|2 39:10 1|47 31:10 2|42 6:10 3|79 43:10 4|47 46:10 5|80 57:10 6|65 84:10 7|26 53:10 8|34 2:10 9|89 57:10 10</relation>
    <relation name="R193" arity="2" nbTuples="100" semantics="soft" defaultCost="infinity">95 88:1 1|33 50:1 2|30 56:1 3|64 51:1 4|8 79:1 5|25 96:1 6|10 26:1 7|69 96:1 8|11 7:1 9|27 99:1 10|97 99:2 1|37 8:2 2|4 70:2 3|98 6:2 4|73 71:2 5|50 9:2 6|41 97:2 7|100 37:2 8|81 31:2 9|54 25:2 10|48 64:3 1|44 89:3 2|98 62:3 3|72 95:3 4|70 57:3 5|30 96:3 6|61 22:3 7|25 86:3 8|51 15:3 9|40 42:3 10|56 24:4 1|54 2:4 2|67 29:4 3|61 42:4 4|7 15:4 5|16 48:4 6|65 79:4 7|64 40:4 8|34 62:4 9|98 89:4 10|89 34:5 1|31 4:5 2|67 45:5 3|61 97:5 4|78 50:5 5|45 7:5 6|22 49:5 7|25 98:5 8|80 30:5 9|56 17:5 10|80 96:6 1|40 43:6 2|23 46:6 3|94 45:6 4|42 55:6 5|10 81:6 6|13 28:6 7|13 31:6 8|33 28:6 9|74 96:6 10|73 72:7 1|55 43:7 2|70 85:7 3|48 39:7 4|36 20:7 5|85 45:7 6|45 26:7 7|87 72:7 8|48 23:7 9|44 40:7 10|73 59:8 1|22 5:8 2|60 73:8 3|1 7:8 4|94 37:8 5|82 80:8 6|97 81:8 7|13 79:8 8|51 2:8 9|3 49:8 10|48 33:9 1|31 34:9 2|67 15:9 3|84 44:9 4|4 41:9 5|91 4:9 6|2 74:9 7|47 29:9 8|48 92:9 9|91 2:9 10|60 53:10 1|100 2:10 2|66 33:10 3|53 53:10 4|74 9:10 5|29 55:10 6|29 73:10 7|94 51:10 8|96 40:10 9|44 42:10 10</relation>
    <relation name="R194" arity="2" nbTuples="100" semantics="soft" defaultCost="infinity">88 76:1 1|75 94:1 2|57 1:1 3|72 1:1 4|52 71:1 5|6 65:1 6|94 90:1 7|74 15:1 8|59 22:1 9|6 56:1 10|47 88:2 1|11 35:2 2|56 10:2 3|60 65:2 4|59 95:2 5|5 81:2 6|45 39:2 7|26 2:2 8|62 93:2 9|58 97:2 10|73 62:3 1|69 80:3 2|17 57:3 3|30 37:3 4|53 82:3 5|34 100:3 6|30 56:3 7|95 89:3 8|56 83:3 9|92 27:3 10|78 45:4 1|7 80:4 2|20 97:4 3|7 35:4 4|15 26:4 5|68 17:4 6|44 4:4 7|10 66:4 8|39 27:4 9|65 45:4 10|77 21:5 1|94 16:5 2|31 44:5 3|20 41:5 4|26 42:5 5|45 71:5 6|13 24:5 7|77 76:5 8|27 14:5 9|86 27:5 10|84 89:6 1|11 88:6 2|57 72:6 3|94 78:6 4|10 45:6 5|44 86:6 6|1 77:6 7|17 71:6 8|8 8:6 9|86 58:6 10|66 8:7 1|7 39:7 2|28 44:7 3|53 41:7 4|38 18:7 5|37 65:7 6|29 12:7 7|25 2:7 8|14 54:7 9|74 56:7 10|6 53:8 1|39 25:8 2|35 95:8 3|22 14:8 4|12 63:8 5|41 97:8 6|46 61:8 7|63 30:8 8|84 41:8 9|28 45:8 10|15 100:9 1|56 50:9 2|54 11:9 3|68 78:9 4|100 50:9 5|66 81:9 6|28 45:9 7|81 8:9 8|72 35:9 9|47 44:9 10|45 40:10 1|90 82:10 2|97 49:10 3|90 82:10 4|56 34:10 5|16 34:10 6|43 23:10 7|13 79:10 8|80 54:10 9|53 43:10 10</relation>
    <relation name="R195" arity="2" nbTuples="100" semantics="soft" defaultCost="infinity">92 93:1 1|58 68:1 2|34 39:1 3|40 54:1 4|39 4:1 5|9 6:1 6|44 72:1 7|35 98:1 8|19 30:1 9|66 63:1 10|74 18:2 1|48 30:2 2|11 74:2 3|21 51:2 4|40 65:2 5|90 46:2 6|80 1:2 7|33 75:2 8|95 87:2 9|38 70:2 10|81 8:3 1|93 11:3 2|96 1:3 3|41 16:3 4|30 26:3 5|18 8:3 6|94 81:3 7|92 62:3 8|99 25:3 9|35 98:3 10|8 38:4 1|64 91:4 2|19 53:4 3|26 48:4 4|74 95:4 5|74 96:4 6|71 35:4 7|54 78:4 8|72 13:4 9|15 39:4 10|19 19:5 1|83 62:5 2|86 40:5 3|93 20:5 4|6 31:5 5|71 46:5 6|43 89:5 7|37 99:5 8|8 83:5 9|100 75:5 10|29 82:6 1|81 69:6 2|41 61:6 3|58 8:6 4|88 95:6 5|27 77:6 6|44 56:6 7|1 57:6 8|55 5:6 9|43 36:6 10|87 45:7 1|58 93:7 2|65 23:7 3|71 92:7 4|91 10:7 5|49 84:7 6|44 51:7 7|12 16:7 8|42 76:7 9|36 74:7 10|92 19:8 1|43 41:8 2|42 89:8 3|28 17:8 4|80 76:8 5|80 86:8 6|33 62:8 7|3 19:8 8|51 32:8 9|77 4:8 10|84 85:9 1|28 51:9 2|87 97:9 3|41 67:9 4|25 48:9 5|74 45:9 6|73 53:9 7|90 71:9 8|68 34:9 9|80 80:9 10|83 50:10 1|99 16:10 2|57 88:10 3|97 15:10 4|61 17:10 5|93 15:10 6|22 63:10 7|4 37:10 8|83 32:10 9|96 1:10 10</relation>
    <relation name="R196" arity="2" nbTuples="100" semantics="soft" defaultCost="infinity">47 94:1 1|19 26:1 2|99 92:1 3|42 78:1 4|61 61:1 5|98 49:1 6|21 66:1 7|1 4:1 8|21 32:1 9|26 44:1 10|89 32:2 1|83 12:2 2|45 6:2 3|39 58:2 4|25 38:2 5|18 12:2 6|11 94:2 7|12 32:2 8|79 18:2 9|33 22:2 10|33 5:3 1|36 70:3 2|4 66:3 3|60 32:3 4|79 24:3 5|28 21:3 6|27 57:3 7|60 75:3 8|90 5:3 9|85 65:3 10|100 42:4 1|39 95:4 2|15 16:4 3|54 79:4 4|45 82:4 5|94 6:4 6|81 3:4 7|79 31:4 8|37 91:4 9|18 90:4 10|48 60:5 1|60 20:5 2|76 94:5 3|39 88:5 4|23 31:5 5|20 64:5 6|46 23:5 7|89 71:5 8|41 73:5 9|83 8:5 10|67 16:6 1|18 1:6 2|27 52:6 3|85 89:6 4|85 89:6 5|2 11:6 6|1 66:6 7|94 6:6 8|60 87:6 9|12 70:6 10|91 9:7 1|98 51:7 2|31 35:7 3|28 22:7 4|62 4:7 5|86 23:7 6|86 63:7 7|43 93:7 8|85 1:7 9|49 22:7 10|70 59:8 1|70 19:8 2|92 96:8 3|43 94:8 4|79 68:8 5|44 40:8 6|95 14:8 7|25 78:8 8|57 63:8 9|4 58:8 10|73 81:9 1|37 67:9 2|80 40:9 3|71 53:9 4|47 62:9 5|91 100:9 6|82 15:9 7|77 10:9 8|98 46:9 9|5 27:9 10|80 32:10 1|5 1:10 2|95 100:10 3|69 36:10 4|91 98:10 5|30 14:10 6|49 36:10 7|52 15:10 8|43 16:10 9|99 42:10 10</relation>
    <relation name="R197" arity="2" nbTuples="100" semantics="soft" defaultCost="infinity">97 43:1 1|78 92:1 2|28 76:1 3|74 59:1 4|89 99:1 5|34 90:1 6|60 28:1 7|13 47:1 8|37 49:1 9|79 77:1 10|20 41:2 1|95 59:2 2|31 20:2 3|73 91:2 4|1 26:2 5|88 25:2 6|52 15:2 7|61 88:2 8|94 81:2 9|19 43:2 10|26 93:3 1|42 35:3 2|84 84:3 3|14 4:3 4|99 40:3 5|46 43:3 6|29 29:3 7|92 43:3 8|30 81:3 9|85 15:3 10|46 1:4 1|43 25:4 2|25 94:4 3|38 51:4 4|40 29:4 5|30 100:4 6|80 14:4 7|14 42:4 8|36 49:4 9|81 86:4 10|77 54:5 1|77 37:5 2|6 88:5 3|77 62:5 4|62 72:5 5|38 73:5 6|100 29:5 7|34 94:5 8|16 55:5 9|51 94:5 10|18 43:6 1|45 6:6 2|77 14:6 3|62 99:6 4|95 71:6 5|37 79:6 6|77 98:6 7|2 5:6 8|76 11:6 9|48 48:6 10|6 81:7 1|20 9:7 2|96 39:7 3|27 9:7 4|23 72:7 5|97 78:7 6|10 61:7 7|23 79:7 8|70 53:7 9|90 13:7 10|28 86:8 1|7 58:8 2|49 48:8 3|95 56:8 4|48 60:8 5|51 87:8 6|86 82:8 7|30 48:8 8|93 6:8 9|50 96:8 10|84 73:9 1|71 42:9 2|100 51:9 3|58 8:9 4|31 69:9 5|98 37:9 6|19 43:9 7|94 16:9 8|35 33:9 9|37 95:9 10|2 95:10 1|16 59:10 2|80 24:10 3|96 37:10 4|10 90:10 5|79 80:10 6|38 32:10 7|30 49:10 8|66 50:10 9|26 7:10 10</relation>
    <relation name="R198" arity="2" nbTuples="100" semantics="soft" defaultCost="infinity">75 70:1 1|98 32:1 2|15 50:1 3|76 24:1 4|46 27:1 5|86 89:1 6|92 21:1 7|7 9:1 8|53 30:1 9|3 20:1 10|91 90:2 1|52 55:2 2|19 80:2 3|85 65:2 4|92 31:2 5|53 96:2 6|6 52:2 7|65 45:2 8|98 45:2 9|34 21:2 10|64 74:3 1|84 55:3 2|71 75:3 3|8 32:3 4|11 28:3 5|57 24:3 6|83 30:3 7|6 80:3 8|65 39:3 9|17 61:3 10|17 91:4 1|6 3:4 2|82 42:4 3|7 18:4 4|88 91:4 5|2 22:4 6|70 42:4 7|86 71:4 8|54 17:4 9|26 93:4 10|91 12:5 1|68 90:5 2|55 68:5 3|38 7:5 4|62 89:5 5|17 35:5 6|99 64:5 7|16 90:5 8|16 67:5 9|62 20:5 10|60 98:6 1|38 51:6 2|93 92:6 3|10 19:6 4|89 67:6 5|27 69:6 6|62 15:6 7|58 6:6 8|31 28:6 9|96 25:6 10|3 49:7 1|50 67:7 2|6 66:7 3|21 15:7 4|95 45:7 5|21 6:7 6|1 70:7 7|31 5:7 8|90 81:7 9|18 44:7 10|70 53:8 1|87 16:8 2|63 20:8 3|98 86:8 4|50 62:8 5|88 34:8 6|81 93:8 7|51 91:8 8|37 57:8 9|32 2:8 10|24 6:9 1|75 96:9 2|76 75:9 3|20 36:9 4|44 84:9 5|17 47:9 6|60 89:9 7|77 55:9 8|58 89:9 9|66 58:9 10|53 28:10 1|22 41:10 2|2 85:10 3|34 99:10 4|60 30:10 5|30 53:10 6|96 33:10 7|84 82:10 8|29 42:10 9|47 64:10 10</relation>
    <relation name="R199" arity="2" nbTuples="100" semantics="soft" defaultCost="infinity">93 44:1 1|92 93:1 2|52 78:1 3|66 98:1 4|20 18:1 5|32 88:1 6|95 5:1 7|68 87:1 8|25 41:1 9|37 66:1 10|84 29:2 1|82 72:2 2|90 29:2 3|79 64:2 4|8 81:2 5|31 9:2 6|81 47:2 7|51 52:2 8|41 36:2 9|58 79:2 10|38 18:3 1|65 23:3 2|79 22:3 3|46 89:3 4|23 16:3 5|88 99:3 6|46 86:3 7|90 18:3 8|89 15:3 9|80 2:3 10|13 31:4 1|70 56:4 2|35 21:4 3|12 63:4 4|37 53:4 5|41 30:4 6|51 21:4 7|73 59:4 8|20 21:4 9|36 18:4 10|76 17:5 1|93 16:5 2|34 86:5 3|52 89:5 4|28 41:5 5|44 5:5 6|69 30:5 7|64 35:5 8|67 59:5 9|100 23:5 10|89 60:6 1|75 65:6 2|6 8:6 3|57 40:6 4|26 34:6 5|20 92:6 6|85 37:6 7|53 44:6 8|24 61:6 9|64 23:6 10|62 35:7 1|38 29:7 2|23 10:7 3|65 34:7 4|99 70:7 5|77 98:7 6|44 39:7 7|94 2:7 8|40 69:7 9|98 73:7 10|15 99:8 1|41 4:8 2|7 19:8 3|7 48:8 4|51 98:8 5|33 27:8 6|61 69:8 7|35 18:8 8|70 22:8 9|54 37:8 10|16 54:9 1|98 61:9 2|22 47:9 3|40 1:9 4|88 82:9 5|67 73:9 6|46 91:9 7|92 65:9 8|23 44:9 9|92 78:9 10|98 87:10 1|23 30:10 2|33 51:10 3|37 55:10 4|1 79:10 5|39 77:10 6|42 99:10 7|84 60:10 8|26 69:10 9|17 31:10 10</relation>
    <relation name="R200" arity="2" nbTuples="100" semantics="soft" defaultCost="infinity">17 14:1 1|56 39:1 2|86 79:1 3|28 80:1 4|27 38:1 5|42 49:1 6|18 79:1 7|24 66:1 8|68 43:1 9|18 47:1 10|77 26:2 1|82 27:2 2|43 6:2 3|31 1:2 4|66 97:2 5|74 64:2 6|82 60:2 7|44 38:2 8|88 9:2 9|5 43:2 10|38 14:3 1|94 38:3 2|71 80:3 3|46 72:3 4|8 7:3 5|4 31:3 6|24 40:3 7|49 10:3 8|53 38:3 9|32 65:3 10|21 28:4 1|12 88:4 2|10 90:4 3|73 34:4 4|9 19:4 5|41 62:4 6|41 31:4 7|38 12:4 8|95 64:4 9|37 24:4 10|44 70:5 1|61 8:5 2|62 51:5 3|82 32:5 4|24 98:5 5|36 43:5 6|12 99:5 7|11 52:5 8|10 36:5 9|67 29:5 10|43 65:6 1|4 8:6 2|51 82:6 3|75 80:6 4|97 15:6 5|27 84:6 6|33 19:6 7|23 97:6 8|48 82:6 9|3 44:6 10|4 22:7 1|23 4:7 2|9 31:7 3|93 29:7 4|2 94:7 5|56 31:7 6|80 84:7 7|26 81:7 8|1 6:7 9|15 66:7 10|71 88:8 1|98 85:8 2|47 17:8 3|36 19:8 4|56 29:8 5|37 24:8 6|41 8:8 7|8 78:8 8|65 13:8 9|100 10:8 10|77 56:9 1|46 51:9 2|99 77:9 3|38 17:9 4|57 22:9 5|86 12:9 6|37 5:9 7|76 30:9 8|43 49:9 9|34 6:9 10|69 52:10 1|64 92:10 2|5 66:10 3|69 76:10 4|62 1:10 5|96 20:10 6|80 64:10 7|95 23:10 8|71 17:10 9|35 5:10 10</relation>
    <relation name="R201" arity="2" nbTuples="100" semantics="soft" defaultCost="infinity">58 96:1 1|78 4:1 2|14 63:1 3|52 26:1 4|57 86:1 5|28 28:1 6|5 94:1 7|89 44:1 8|43 86:1 9|100 20:1 10|1 46:2 1|8 59:2 2|17 95:2 3|26 45:2 4|98 84:2 5|62 34:2 6|78 21:2 7|10 19:2 8|8 81:2 9|23 32:2 10|23 83:3 1|38 56:3 2|69 35:3 3|50 8:3 4|54 46:3 5|91 14:3 6|98 47:3 7|74 67:3 8|89 59:3 9|64 54:3 10|78 21:4 1|27 71:4 2|16 36:4 3|17 8:4 4|29 58:4 5|64 44:4 6|23 92:4 7|31 40:4 8|20 55:4 9|37 35:4 10|92 28:5 1|29 29:5 2|20 29:5 3|28 21:5 4|51 37:5 5|90 15:5 6|86 20:5 7|41 52:5 8|13 59:5 9|70 91:5 10|37 68:6 1|20 95:6 2|54 9:6 3|99 17:6 4|75 36:6 5|44 6:6 6|92 75:6 7|26 16:6 8|35 43:6 9|5 43:6 10|89 33:7 1|30 47:7 2|84 33:7 3|75 12:7 4|87 47:7 5|13 84:7 6|6 73:7 7|24 87:7 8|23 41:7 9|54 45:7 10|30 79:8 1|44 69:8 2|21 58:8 3|76 44:8 4|95 97:8 5|73 51:8 6|38 54:8 7|61 60:8 8|63 99:8 9|53 26:8 10|97 88:9 1|31 52:9 2|18 64:9 3|45 42:9 4|69 98:9 5|49 58:9 6|9 53:9 7|89 96:9 8|56 81:9 9|27 67:9 10|41 5:10 1|92 18:10 2|3 17:10 3|49 32:10 4|1 9:10 5|63 85:10 6|38 8:10 7|40 82:10 8|78 24:10 9|51 82:10 10</relation>
    <relation name="R202" arity="2" nbTuples="100" semantics="soft" defaultCost="infinity">9 12:1 1|26 50:1 2|39 66:1 3|37 72:1 4|85 3:1 5|90 8:1 6|31 67:1 7|89 66:1 8|29 80:1 9|7 99:1 10|45 85:2 1|94 96:2 2|48 9:2 3|2 87:2 4|59 19:2 5|7 35:2 6|6 80:2 7|89 78:2 8|43 59:2 9|98 4:2 10|34 87:3 1|66 74:3 2|94 70:3 3|70 84:3 4|73 95:3 5|77 75:3 6|29 93:3 7|96 1:3 8|53 35:3 9|66 30:3 10|70 14:4 1|93 60:4 2|67 30:4 3|97 99:4 4|73 29:4 5|12 56:4 6|16 75:4 7|96 96:4 8|13 16:4 9|49 67:4 10|19 93:5 1|43 99:5 2|7 74:5 3|75 24:5 4|25 51:5 5|37 74:5 6|42 11:5 7|45 5:5 8|62 19:5 9|92 28:5 10|50 77:6 1|50 9:6 2|12 87:6 3|41 89:6 4|27 74:6 5|6 86:6 6|10 84:6 7|64 3:6 8|12 4:6 9|98 48:6 10|78 62:7 1|61 60:7 2|54 16:7 3|30 85:7 4|68 47:7 5|41 12:7 6|40 73:7 7|37 45:7 8|72 46:7 9|89 45:7 10|61 58:8 1|64 74:8 2|3 92:8 3|33 6:8 4|44 75:8 5|35 11:8 6|77 47:8 7|45 6:8 8|69 26:8 9|35 84:8 10|44 99:9 1|10 46:9 2|56 60:9 3|2 62:9 4|37 26:9 5|75 41:9 6|85 29:9 7|3 49:9 8|53 8:9 9|65 35:9 10|82 8:10 1|18 27:10 2|80 20:10 3|96 35:10 4|4 49:10 5|84 86:10 6|20 18:10 7|60 2:10 8|78 69:10 9|54 4:10 10</relation>
    <relation name="R203" arity="2" nbTuples="100" semantics="soft" defaultCost="infinity">95 28:1 1|44 82:1 2|86 22:1 3|82 51:1 4|24 74:1 5|98 70:1 6|19 83:1 7|33 35:1 8|100 16:1 9|86 24:1 10|21 36:2 1|88 28:2 2|24 94:2 3|71 83:2 4|100 69:2 5|83 23:2 6|59 77:2 7|21 61:2 8|79 1:2 9|3 7:2 10|17 83:3 1|38 11:3 2|21 99:3 3|31 72:3 4|97 8:3 5|46 80:3 6|46 55:3 7|11 81:3 8|22 83:3 9|86 11:3 10|9 36:4 1|84 66:4 2|63 49:4 3|19 50:4 4|36 34:4 5|89 31:4 6|32 14:4 7|12 75:4 8|19 59:4 9|62 71:4 10|88 37:5 1|78 42:5 2|8 75:5 3|62 49:5 4|92 50:5 5|87 28:5 6|78 51:5 7|6 82:5 8|93 19:5 9|64 12:5 10|39 93:6 1|91 30:6 2|47 87:6 3|53 15:6 4|11 77:6 5|42 83:6 6|91 79:6 7|97 7:6 8|11 82:6 9|15 4:6 10|16 40:7 1|87 35:7 2|95 19:7 3|28 61:7 4|38 34:7 5|53 40:7 6|59 88:7 7|19 51:7 8|32 42:7 9|10 66:7 10|7 10:8 1|42 26:8 2|85 30:8 3|98 79:8 4|22 19:8 5|55 39:8 6|6 66:8 7|56 41:8 8|4 17:8 9|62 91:8 10|67 15:9 1|26 17:9 2|63 15:9 3|97 50:9 4|73 45:9 5|86 11:9 6|84 23:9 7|92 55:9 8|2 15:9 9|46 47:9 10|91 55:10 1|44 40:10 2|44 29:10 3|67 53:10 4|87 64:10 5|72 44:10 6|28 79:10 7|75 12:10 8|46 33:10 9|49 76:10 10</relation>
    <relation name="R204" arity="2" nbTuples="100" semantics="soft" defaultCost="infinity">40 21:1 1|91 78:1 2|76 65:1 3|30 62:1 4|41 31:1 5|89 83:1 6|92 66:1 7|15 2:1 8|52 63:1 9|64 77:1 10|57 19:2 1|30 90:2 2|78 91:2 3|68 86:2 4|77 69:2 5|1 95:2 6|62 4:2 7|31 62:2 8|81 82:2 9|56 100:2 10|4 4:3 1|3 72:3 2|91 60:3 3|95 46:3 4|94 3:3 5|68 55:3 6|82 100:3 7|88 25:3 8|33 35:3 9|4 33:3 10|91 43:4 1|11 26:4 2|38 25:4 3|17 65:4 4|100 52:4 5|23 28:4 6|63 76:4 7|57 59:4 8|36 10:4 9|41 81:4 10|89 74:5 1|89 17:5 2|37 31:5 3|78 38:5 4|44 15:5 5|92 45:5 6|82 23:5 7|31 12:5 8|69 11:5 9|98 67:5 10|99 39:6 1|49 84:6 2|51 20:6 3|100 29:6 4|80 20:6 5|18 81:6 6|61 13:6 7|79 68:6 8|73 14:6 9|40 92:6 10|100 81:7 1|52 97:7 2|42 99:7 3|85 7:7 4|20 19:7 5|23 24:7 6|91 80:7 7|55 84:7 8|70 72:7 9|80 3:7 10|15 20:8 1|85 86:8 2|8 12:8 3|2 93:8 4|20 24:8 5|66 38:8 6|56 73:8 7|46 64:8 8|10 91:8 9|75 97:8 10|96 91:9 1|20 82:9 2|50 94:9 3|28 46:9 4|36 99:9 5|84 67:9 6|46 74:9 7|19 36:9 8|95 82:9 9|33 88:9 10|5 31:10 1|84 45:10 2|79 2:10 3|29 56:10 4|54 69:10 5|11 38:10 6|54 34:10 7|12 28:10 8|46 14:10 9|8 34:10 10</relation>
    <relation name="R205" arity="2" nbTuples="100" semantics="soft" defaultCost="infinity">43 80:1 1|6 23:1 2|82 22:1 3|57 21:1 4|81 53:1 5|76 20:1 6|6 46:1 7|48 66:1 8|32 47:1 9|27 85:1 10|76 11:2 1|74 23:2 2|37 27:2 3|50 53:2 4|9 47:2 5|99 34:2 6|45 21:2 7|33 63:2 8|51 51:2 9|63 62:2 10|56 85:3 1|14 5:3 2|24 92:3 3|73 20:3 4|71 74:3 5|43 49:3 6|41 80:3 7|88 77:3 8|29 49:3 9|67 52:3 10|9 55:4 1|10 50:4 2|81 91:4 3|62 72:4 4|44 74:4 5|26 13:4 6|19 15:4 7|81 21:4 8|79 99:4 9|77 2:4 10|72 94:5 1|83 50:5 2|33 24:5 3|33 69:5 4|40 36:5 5|71 41:5 6|71 69:5 7|13 27:5 8|4 83:5 9|46 51:5 10|81 54:6 1|76 94:6 2|66 25:6 3|57 34:6 4|35 30:6 5|61 19:6 6|85 32:6 7|8 28:6 8|33 4:6 9|76 55:6 10|11 63:7 1|46 2:7 2|13 16:7 3|38 100:7 4|53 4:7 5|52 72:7 6|4 41:7 7|27 41:7 8|20 34:7 9|93 58:7 10|52 19:8 1|7 53:8 2|8 27:8 3|15 30:8 4|24 48:8 5|22 46:8 6|51 48:8 7|94 52:8 8|3 84:8 9|77 67:8 10|37 83:9 1|57 50:9 2|98 35:9 3|49 86:9 4|64 14:9 5|55 38:9 6|53 51:9 7|3 39:9 8|91 57:9 9|41 90:9 10|23 28:10 1|2 97:10 2|92 82:10 3|89 40:10 4|45 1:10 5|26 82:10 6|52 7:10 7|62 46:10 8|24 80:10 9|59 63:10 10</relation>
    <relation name="R206" arity="2" nbTuples="100" semantics="soft" defaultCost="infinity">25 40:1 1|96 56:1 2|27 51:1 3|96 85:1 4|59 88:1 5|85 52:1 6|34 62:1 7|75 26:1 8|75 86:1 9|65 64:1 10|94 47:2 1|49 85:2 2|19 90:2 3|32 93:2 4|98 75:2 5|42 33:2 6|58 49:2 7|57 63:2 8|53 11:2 9|62 97:2 10|70 48:3 1|70 100:3 2|27 40:3 3|62 54:3 4|51 89:3 5|22 17:3 6|88 86:3 7|62 45:3 8|47 52:3 9|63 46:3 10|72 15:4 1|92 43:4 2|72 40:4 3|84 36:4 4|45 31:4 5|11 49:4 6|85 28:4 7|14 27:4 8|45 80:4 9|99 72:4 10|24 39:5 1|65 57:5 2|13 22:5 3|48 32:5 4|26 33:5 5|72 56:5 6|60 58:5 7|85 2:5 8|76 90:5 9|78 61:5 10|29 94:6 1|9 61:6 2|72 4:6 3|37 22:6 4|31 1:6 5|24 32:6 6|100 26:6 7|58 98:6 8|83 91:6 9|95 19:6 10|36 32:7 1|15 76:7 2|76 12:7 3|69 84:7 4|46 95:7 5|65 39:7 6|40 61:7 7|29 13:7 8|36 87:7 9|87 81:7 10|87 30:8 1|75 64:8 2|74 45:8 3|15 37:8 4|59 58:8 5|55 2:8 6|92 67:8 7|21 82:8 8|3 53:8 9|84 60:8 10|23 41:9 1|95 20:9 2|44 90:9 3|26 78:9 4|65 100:9 5|96 48:9 6|49 26:9 7|30 17:9 8|39 71:9 9|2 90:9 10|77 63:10 1|37 48:10 2|1 63:10 3|68 27:10 4|81 62:10 5|8 49:10 6|34 94:10 7|62 57:10 8|90 87:10 9|40 83:10 10</relation>
    <relation name="R207" arity="2" nbTuples="100" semantics="soft" defaultCost="infinity">11 71:1 1|55 77:1 2|94 34:1 3|58 27:1 4|15 68:1 5|78 69:1 6|16 70:1 7|14 66:1 8|58 63:1 9|64 14:1 10|32 92:2 1|21 1:2 2|34 23:2 3|54 91:2 4|82 73:2 5|14 98:2 6|88 65:2 7|22 23:2 8|71 61:2 9|2 5:2 10|10 18:3 1|51 71:3 2|79 56:3 3|65 11:3 4|57 62:3 5|69 100:3 6|96 57:3 7|6 95:3 8|79 37:3 9|20 58:3 10|74 81:4 1|51 39:4 2|5 28:4 3|43 51:4 4|54 82:4 5|86 60:4 6|4 76:4 7|63 3:4 8|5 16:4 9|37 97:4 10|30 76:5 1|32 20:5 2|1 46:5 3|60 75:5 4|21 58:5 5|73 18:5 6|2 80:5 7|88 9:5 8|9 64:5 9|12 78:5 10|22 63:6 1|43 31:6 2|51 52:6 3|1 20:6 4|8 100:6 5|29 54:6 6|12 21:6 7|59 37:6 8|54 67:6 9|44 98:6 10|30 11:7 1|6 18:7 2|23 15:7 3|92 57:7 4|68 30:7 5|46 33:7 6|65 15:7 7|77 64:7 8|20 16:7 9|28 1:7 10|36 73:8 1|8 96:8 2|28 29:8 3|5 22:8 4|58 6:8 5|47 17:8 6|36 44:8 7|44 66:8 8|94 87:8 9|88 60:8 10|71 69:9 1|88 51:9 2|12 75:9 3|40 96:9 4|47 30:9 5|48 40:9 6|55 91:9 7|46 18:9 8|12 87:9 9|84 49:9 10|57 21:10 1|85 82:10 2|1 68:10 3|13 46:10 4|71 41:10 5|11 40:10 6|54 48:10 7|36 80:10 8|87 1:10 9|38 72:10 10</relation>
    <relation name="R208" arity="2" nbTuples="100" semantics="soft" defaultCost="infinity">19 99:1 1|83 66:1 2|63 19:1 3|83 24:1 4|41 92:1 5|16 25:1 6|100 56:1 7|16 73:1 8|15 31:1 9|38 46:1 10|28 91:2 1|78 91:2 2|52 43:2 3|98 24:2 4|88 7:2 5|66 92:2 6|83 57:2 7|91 91:2 8|26 59:2 9|13 68:2 10|1 43:3 1|90 41:3 2|37 82:3 3|85 49:3 4|15 4:3 5|64 14:3 6|11 67:3 7|88 46:3 8|76 31:3 9|66 2:3 10|93 12:4 1|63 72:4 2|80 70:4 3|93 73:4 4|38 9:4 5|98 31:4 6|79 53:4 7|54 45:4 8|31 58:4 9|92 30:4 10|35 4:5 1|5 46:5 2|9 84:5 3|49 60:5 4|14 18:5 5|24 42:5 6|88 14:5 7|89 38:5 8|1 66:5 9|36 17:5 10|5 51:6 1|4 18:6 2|71 83:6 3|32 44:6 4|5 27:6 5|87 2:6 6|68 35:6 7|14 86:6 8|50 40:6 9|27 18:6 10|58 86:7 1|71 89:7 2|25 2:7 3|39 41:7 4|68 93:7 5|79 90:7 6|60 54:7 7|66 79:7 8|27 5:7 9|65 33:7 10|7 26:8 1|90 43:8 2|69 57:8 3|81 61:8 4|29 34:8 5|23 72:8 6|56 69:8 7|80 48:8 8|97 72:8 9|68 100:8 10|46 95:9 1|99 72:9 2|98 11:9 3|74 61:9 4|13 89:9 5|75 41:9 6|4 26:9 7|32 79:9 8|72 78:9 9|53 40:9 10|56 18:10 1|70 5:10 2|88 52:10 3|71 43:10 4|46 88:10 5|49 69:10 6|76 24:10 7|27 16:10 8|33 97:10 9|85 74:10 10</relation>
    <relation name="R209" arity="2" nbTuples="100" semantics="soft" defaultCost="infinity">100 17:1 1|58 11:1 2|97 2:1 3|25 63:1 4|35 74:1 5|86 15:1 6|24 62:1 7|58 9:1 8|69 94:1 9|19 8:1 10|95 56:2 1|58 24:2 2|28 64:2 3|9 51:2 4|92 53:2 5|64 96:2 6|76 15:2 7|97 97:2 8|65 17:2 9|57 78:2 10|15 29:3 1|10 6:3 2|16 53:3 3|89 100:3 4|74 82:3 5|77 2:3 6|96 27:3 7|74 88:3 8|89 93:3 9|86 98:3 10|17 94:4 1|41 92:4 2|91 19:4 3|6 93:4 4|30 40:4 5|8 66:4 6|54 5:4 7|33 95:4 8|21 18:4 9|47 53:4 10|89 96:5 1|34 41:5 2|15 23:5 3|17 63:5 4|68 57:5 5|9 16:5 6|7 43:5 7|3 61:5 8|14 59:5 9|93 83:5 10|55 86:6 1|100 85:6 2|11 37:6 3|57 84:6 4|88 67:6 5|100 60:6 6|93 20:6 7|90 69:6 8|37 91:6 9|97 3:6 10|30 80:7 1|70 69:7 2|79 89:7 3|6 11:7 4|29 72:7 5|50 17:7 6|53 80:7 7|56 82:7 8|98 46:7 9|28 76:7 10|96 65:8 1|25 19:8 2|50 55:8 3|62 43:8 4|93 82:8 5|4 3:8 6|53 94:8 7|63 25:8 8|49 74:8 9|11 54:8 10|43 41:9 1|75 10:9 2|36 47:9 3|3 4:9 4|55 88:9 5|8 81:9 6|55 29:9 7|58 39:9 8|46 78:9 9|8 45:9 10|16 50:10 1|6 15:10 2|14 94:10 3|67 71:10 4|49 96:10 5|47 33:10 6|31 53:10 7|3 71:10 8|80 27:10 9|88 20:10 10</relation>
    <relation name="R210" arity="2" nbTuples="100" semantics="soft" defaultCost="infinity">46 16:1 1|71 51:1 2|26 50:1 3|70 81:1 4|35 10:1 5|86 21:1 6|21 81:1 7|86 94:1 8|93 16:1 9|57 61:1 10|61 47:2 1|1 65:2 2|93 87:2 3|81 52:2 4|15 16:2 5|17 82:2 6|75 78:2 7|27 33:2 8|74 36:2 9|64 14:2 10|14 16:3 1|27 47:3 2|11 46:3 3|97 55:3 4|6 49:3 5|38 83:3 6|74 73:3 7|28 17:3 8|52 29:3 9|51 24:3 10|46 29:4 1|33 98:4 2|36 33:4 3|66 56:4 4|39 87:4 5|5 1:4 6|31 34:4 7|40 16:4 8|4 78:4 9|39 77:4 10|66 59:5 1|3 57:5 2|78 51:5 3|87 4:5 4|61 3:5 5|72 77:5 6|95 92:5 7|2 41:5 8|83 95:5 9|30 35:5 10|35 89:6 1|67 13:6 2|5 19:6 3|43 48:6 4|90 74:6 5|75 7:6 6|66 47:6 7|20 52:6 8|68 4:6 9|9 7:6 10|44 39:7 1|57 49:7 2|65 56:7 3|35 73:7 4|21 98:7 5|15 3:7 6|72 35:7 7|6 57:7 8|83 18:7 9|11 35:7 10|8 22:8 1|52 12:8 2|81 32:8 3|39 29:8 4|82 32:8 5|79 28:8 6|63 53:8 7|40 74:8 8|34 36:8 9|31 4:8 10|32 95:9 1|86 70:9 2|9 72:9 3|66 44:9 4|12 74:9 5|59 96:9 6|57 58:9 7|63 39:9 8|9 51:9 9|30 17:9 10|66 73:10 1|54 56:10 2|3 66:10 3|66 58:10 4|75 78:10 5|47 66:10 6|17 68:10 7|28 4:10 8|22 72:10 9|99 69:10 10</relation>
    <relation name="R211" arity="2" nbTuples="100" semantics="soft" defaultCost="infinity">45 43:1 1|42 75:1 2|17 34:1 3|28 8:1 4|23 95:1 5|38 99:1 6|52 84:1 7|94 70:1 8|89 36:1 9|7 81:1 10|93 46:2 1|93 21:2 2|68 79:2 3|20 37:2 4|6 28:2 5|18 23:2 6|65 50:2 7|84 47:2 8|11 31:2 9|98 30:2 10|57 64:3 1|69 41:3 2|78 48:3 3|32 59:3 4|25 23:3 5|5 24:3 6|97 41:3 7|46 90:3 8|62 34:3 9|25 99:3 10|97 77:4 1|68 30:4 2|36 59:4 3|34 57:4 4|82 78:4 5|90 46:4 6|11 42:4 7|4 27:4 8|17 15:4 9|54 69:4 10|57 70:5 1|33 15:5 2|91 36:5 3|99 3:5 4|83 75:5 5|20 76:5 6|23 43:5 7|33 3:5 8|82 76:5 9|39 89:5 10|97 12:6 1|40 97:6 2|88 10:6 3|25 37:6 4|42 52:6 5|20 78:6 6|62 24:6 7|89 12:6 8|88 47:6 9|27 83:6 10|64 3:7 1|36 89:7 2|73 9:7 3|55 34:7 4|87 68:7 5|52 48:7 6|80 47:7 7|85 13:7 8|48 72:7 9|82 37:7 10|11 33:8 1|93 92:8 2|62 63:8 3|13 98:8 4|57 17:8 5|81 45:8 6|64 14:8 7|36 2:8 8|1 16:8 9|86 99:8 10|25 18:9 1|58 76:9 2|60 84:9 3|70 28:9 4|93 11:9 5|73 99:9 6|78 45:9 7|7 71:9 8|67 66:9 9|22 8:9 10|89 35:10 1|9 29:10 2|56 73:10 3|7 58:10 4|44 80:10 5|64 100:10 6|4 96:10 7|27 92:10 8|61 35:10 9|81 27:10 10</relation>
    <relation name="R212" arity="2" nbTuples="100" semantics="soft" defaultCost="infinity">76 71:1 1|56 46:1 2|27 22:1 3|55 70:1 4|34 95:1 5|84 84:1 6|87 72:1 7|97 53:1 8|54 5:1 9|86 29:1 10|76 43:2 1|13 19:2 2|52 58:2 3|94 52:2 4|97 73:2 5|99 5:2 6|29 62:2 7|82 24:2 8|38 4:2 9|96 20:2 10|58 7:3 1|1 45:3 2|85 51:3 3|40 91:3 4|51 12:3 5|3 4:3 6|77 38:3 7|66 7:3 8|11 74:3 9|58 39:3 10|6 17:4 1|79 65:4 2|29 90:4 3|56 92:4 4|67 20:4 5|2 20:4 6|86 95:4 7|30 92:4 8|91 33:4 9|35 79:4 10|99 18:5 1|57 96:5 2|33 93:5 3|17 93:5 4|70 72:5 5|17 77:5 6|8 26:5 7|64 32:5 8|71 14:5 9|18 46:5 10|63 97:6 1|9 61:6 2|60 43:6 3|20 31:6 4|52 35:6 5|99 40:6 6|93 36:6 7|10 69:6 8|63 44:6 9|98 17:6 10|10 17:7 1|15 70:7 2|78 31:7 3|8 93:7 4|86 23:7 5|57 62:7 6|98 95:7 7|15 76:7 8|73 20:7 9|80 28:7 10|51 65:8 1|14 43:8 2|3 61:8 3|9 2:8 4|61 87:8 5|74 96:8 6|88 8:8 7|23 63:8 8|56 87:8 9|38 68:8 10|64 48:9 1|43 63:9 2|33 63:9 3|87 9:9 4|67 87:9 5|70 81:9 6|17 93:9 7|97 78:9 8|10 89:9 9|37 64:9 10|74 48:10 1|72 3:10 2|32 1:10 3|44 31:10 4|74 50:10 5|32 94:10 6|23 85:10 7|86 19:10 8|2 27:10 9|99 16:10 10</relation>
    <relation name="R213" arity="2" nbTuples="100" semantics="soft" defaultCost="infinity">41 33:1 1|14 20:1 2|73 38:1 3|90 62:1 4|82 57:1 5|79 28:1 6|1 76:1 7|29 82:1 8|71 63:1 9|35 93:1 10|12 78:2 1|29 50:2 2|80 57:2 3|22 62:2 4|22 92:2 5|96 87:2 6|91 44:2 7|46 38:2 8|2 80:2 9|83 70:2 10|67 16:3 1|24 97:3 2|12 69:3 3|71 80:3 4|87 41:3 5|69 52:3 6|79 63:3 7|55 92:3 8|68 89:3 9|22 34:3 10|32 83:4 1|81 92:4 2|79 80:4 3|68 37:4 4|38 7:4 5|56 82:4 6|15 21:4 7|82 67:4 8|3 17:4 9|7 10:4 10|91 64:5 1|4 56:5 2|15 77:5 3|84 24:5 4|65 19:5 5|26 52:5 6|50 98:5 7|28 57:5 8|15 95:5 9|48 8:5 10|85 73:6 1|47 71:6 2|22 48:6 3|38 5:6 4|65 74:6 5|59 32:6 6|24 67:6 7|94 85:6 8|22 55:6 9|18 86:6 10|52 25:7 1|2 8:7 2|64 97:7 3|20 57:7 4|77 68:7 5|32 28:7 6|58 92:7 7|47 1:7 8|1 41:7 9|16 55:7 10|81 54:8 1|9 70:8 2|83 42:8 3|13 70:8 4|19 93:8 5|92 72:8 6|98 81:8 7|33 86:8 8|38 4:8 9|8 43:8 10|47 70:9 1|85 87:9 2|51 52:9 3|19 57:9 4|76 75:9 5|83 76:9 6|56 54:9 7|79 40:9 8|77 9:9 9|10 25:9 10|23 81:10 1|8 74:10 2|65 39:10 3|23 7:10 4|51 47:10 5|5 90:10 6|76 46:10 7|57 41:10 8|29 55:10 9|41 100:10 10</relation>
    <relation name="R214" arity="2" nbTuples="100" semantics="soft" defaultCost="infinity">7 54:1 1|65 93:1 2|60 96:1 3|23 15:1 4|96 16:1 5|84 15:1 6|52 48:1 7|89 42:1 8|43 32:1 9|34 97:1 10|58 14:2 1|92 65:2 2|74 30:2 3|77 84:2 4|43 80:2 5|77 46:2 6|27 25:2 7|99 84:2 8|4 2:2 9|59 8:2 10|22 67:3 1|93 41:3 2|54 47:3 3|61 83:3 4|6 10:3 5|43 84:3 6|75 35:3 7|60 30:3 8|21 80:3 9|60 55:3 10|79 76:4 1|68 70:4 2|23 25:4 3|1 82:4 4|36 91:4 5|17 85:4 6|48 65:4 7|76 57:4 8|64 52:4 9|59 72:4 10|98 86:5 1|31 17:5 2|90 94:5 3|72 62:5 4|11 40:5 5|59 55:5 6|17 75:5 7|51 34:5 8|23 44:5 9|66 12:5 10|68 95:6 1|15 96:6 2|31 93:6 3|10 5:6 4|83 88:6 5|59 97:6 6|38 28:6 7|88 10:6 8|99 61:6 9|49 100:6 10|14 31:7 1|21 8:7 2|29 34:7 3|5 42:7 4|20 25:7 5|88 45:7 6|22 10:7 7|54 39:7 8|75 8:7 9|89 80:7 10|84 84:8 1|36 23:8 2|54 55:8 3|48 13:8 4|70 50:8 5|82 22:8 6|62 54:8 7|84 29:8 8|94 96:8 9|18 19:8 10|16 74:9 1|7 83:9 2|5 66:9 3|51 43:9 4|23 69:9 5|23 17:9 6|37 46:9 7|41 84:9 8|40 73:9 9|51 4:9 10|24 6:10 1|74 37:10 2|69 36:10 3|90 28:10 4|41 84:10 5|84 14:10 6|95 9:10 7|84 61:10 8|7 22:10 9|84 80:10 10</relation>
    <relation name="R215" arity="2" nbTuples="100" semantics="soft" defaultCost="infinity">90 85:1 1|70 8:1 2|70 67:1 3|11 2:1 4|43 30:1 5|26 12:1 6|50 8:1 7|97 12:1 8|65 86:1 9|27 34:1 10|15 15:2 1|16 29:2 2|15 28:2 3|92 85:2 4|25 88:2 5|68 99:2 6|15 88:2 7|89 37:2 8|45 46:2 9|99 26:2 10|63 93:3 1|99 57:3 2|38 7:3 3|84 18:3 4|63 84:3 5|91 52:3 6|71 36:3 7|96 76:3 8|29 96:3 9|46 86:3 10|9 71:4 1|55 86:4 2|33 32:4 3|15 42:4 4|65 48:4 5|32 97:4 6|93 59:4 7|31 27:4 8|43 85:4 9|38 3:4 10|48 93:5 1|84 30:5 2|92 96:5 3|39 52:5 4|35 71:5 5|41 3:5 6|39 47:5 7|60 50:5 8|81 23:5 9|66 9:5 10|1 77:6 1|88 45:6 2|77 81:6 3|73 63:6 4|71 37:6 5|73 91:6 6|91 94:6 7|23 66:6 8|26 31:6 9|90 45:6 10|41 42:7 1|32 89:7 2|21 57:7 3|11 34:7 4|22 61:7 5|70 79:7 6|49 78:7 7|8 98:7 8|85 27:7 9|56 88:7 10|85 78:8 1|75 1:8 2|86 52:8 3|83 32:8 4|62 79:8 5|41 62:8 6|60 98:8 7|26 44:8 8|15 26:8 9|23 49:8 10|100 17:9 1|16 93:9 2|8 68:9 3|23 31:9 4|31 55:9 5|95 46:9 6|49 80:9 7|89 1:9 8|18 95:9 9|64 24:9 10|14 21:10 1|79 86:10 2|36 23:10 3|5 74:10 4|75 12:10 5|99 34:10 6|11 35:10 7|36 47:10 8|89 85:10 9|12 29:10 10</relation>
    <relation name="R216" arity="2" nbTuples="100" semantics="soft" defaultCost="infinity">100 28:1 1|25 72:1 2|80 31:1 3|31 73:1 4|48 37:1 5|79 40:1 6|42 48:1 7|46 50:1 8|84 12:1 9|74 68:1 10|32 77:2 1|56 42:2 2|12 52:2 3|5 90:2 4|40 68:2 5|85 76:2 6|4 34:2 7|65 88:2 8|44 15:2 9|29 18:2 10|31 2:3 1|73 80:3 2|95 46:3 3|43 45:3 4|64 13:3 5|33 11:3 6|85 80:3 7|71 50:3 8|40 51:3 9|72 30:3 10|100 58:4 1|86 75:4 2|73 50:4 3|94 24:4 4|59 23:4 5|83 75:4 6|53 98:4 7|61 70:4 8|77 18:4 9|43 48:4 10|74 99:5 1|73 13:5 2|30 3:5 3|62 96:5 4|70 32:5 5|11 74:5 6|86 23:5 7|27 91:5 8|54 18:5 9|69 59:5 10|33 86:6 1|51 68:6 2|95 95:6 3|96 16:6 4|40 15:6 5|33 76:6 6|71 59:6 7|97 66:6 8|6 92:6 9|84 36:6 10|88 13:7 1|98 94:7 2|89 18:7 3|41 12:7 4|51 50:7 5|55 93:7 6|28 37:7 7|67 82:7 8|23 40:7 9|56 77:7 10|100 9:8 1|91 62:8 2|17 13:8 3|71 25:8 4|68 34:8 5|56 31:8 6|93 57:8 7|21 14:8 8|10 54:8 9|69 45:8 10|77 64:9 1|83 41:9 2|43 89:9 3|72 57:9 4|4 96:9 5|65 69:9 6|80 79:9 7|70 66:9 8|49 61:9 9|91 21:9 10|87 48:10 1|8 57:10 2|26 16:10 3|98 22:10 4|13 6:10 5|62 31:10 6|42 32:10 7|40 55:10 8|26 47:10 9|80 15:10 10</relation>
    <relation name="R217" arity="2" nbTuples="100" semantics="soft" defaultCost="infinity">39 99:1 1|30 88:1 2|79 25:1 3|26 96:1 4|75 46:1 5|83 87:1 6|72 8:1 7|62 41:1 8|19 7:1 9|40 9:1 10|3 36:2 1|11 87:2 2|57 67:2 3|72 62:2 4|11 42:2 5|69 3:2 6|34 50:2 7|6 61:2 8|61 13:2 9|53 67:2 10|94 50:3 1|25 15:3 2|21 92:3 3|27 21:3 4|73 16:3 5|23 34:3 6|33 50:3 7|9 72:3 8|68 24:3 9|24 43:3 10|77 88:4 1|85 69:4 2|86 22:4 3|91 25:4 4|74 32:4 5|60 81:4 6|40 12:4 7|91 42:4 8|91 46:4 9|23 30:4 10|60 15:5 1|93 10:5 2|33 74:5 3|28 77:5 4|18 35:5 5|95 19:5 6|35 68:5 7|89 60:5 8|98 100:5 9|37 25:5 10|93 93:6 1|59 25:6 2|56 67:6 3|29 58:6 4|100 91:6 5|39 7:6 6|47 17:6 7|94 21:6 8|64 53:6 9|25 45:6 10|22 61:7 1|26 77:7 2|39 41:7 3|12 42:7 4|17 43:7 5|94 40:7 6|87 36:7 7|87 6:7 8|85 22:7 9|50 31:7 10|48 32:8 1|98 34:8 2|51 47:8 3|23 55:8 4|100 84:8 5|77 11:8 6|81 71:8 7|8 9:8 8|25 74:8 9|46 50:8 10|98 68:9 1|75 34:9 2|11 75:9 3|48 3:9 4|94 40:9 5|56 71:9 6|68 15:9 7|65 93:9 8|16 43:9 9|6 71:9 10|31 64:10 1|34 65:10 2|14 55:10 3|16 86:10 4|64 5:10 5|60 61:10 6|95 64:10 7|44 35:10 8|20 61:10 9|83 44:10 10</relation>
    <relation name="R218" arity="2" nbTuples="100" semantics="soft" defaultCost="infinity">17 65:1 1|86 9:1 2|97 90:1 3|68 53:1 4|9 80:1 5|1 89:1 6|91 70:1 7|1 52:1 8|14 47:1 9|70 53:1 10|58 24:2 1|28 89:2 2|75 29:2 3|37 30:2 4|19 71:2 5|64 12:2 6|27 61:2 7|87 7:2 8|76 13:2 9|48 81:2 10|55 19:3 1|29 97:3 2|19 61:3 3|46 77:3 4|33 83:3 5|15 45:3 6|44 81:3 7|4 13:3 8|56 31:3 9|97 96:3 10|23 27:4 1|12 77:4 2|31 82:4 3|8 84:4 4|73 63:4 5|38 76:4 6|81 81:4 7|25 98:4 8|30 2:4 9|29 57:4 10|86 83:5 1|39 33:5 2|33 21:5 3|98 17:5 4|71 95:5 5|45 50:5 6|52 31:5 7|41 42:5 8|89 66:5 9|29 82:5 10|31 92:6 1|59 30:6 2|98 48:6 3|16 65:6 4|29 23:6 5|61 82:6 6|92 56:6 7|98 95:6 8|70 45:6 9|96 71:6 10|56 14:7 1|65 21:7 2|49 31:7 3|28 30:7 4|63 50:7 5|1 38:7 6|44 91:7 7|44 13:7 8|98 83:7 9|25 36:7 10|33 92:8 1|82 6:8 2|21 29:8 3|83 9:8 4|20 87:8 5|96 22:8 6|70 87:8 7|26 56:8 8|21 14:8 9|4 84:8 10|82 14:9 1|23 2:9 2|52 92:9 3|95 82:9 4|88 87:9 5|99 22:9 6|30 18:9 7|71 68:9 8|86 4:9 9|100 75:9 10|81 29:10 1|68 23:10 2|26 81:10 3|19 44:10 4|8 19:10 5|78 97:10 6|43 53:10 7|37 58:10 8|68 87:10 9|50 18:10 10</relation>
    <relation name="R219" arity="2" nbTuples="100" semantics="soft" defaultCost="infinity">32 66:1 1|63 51:1 2|59 77:1 3|74 29:1 4|48 38:1 5|80 56:1 6|17 34:1 7|46 74:1 8|61 18:1 9|20 64:1 10|72 75:2 1|73 64:2 2|27 63:2 3|47 91:2 4|24 72:2 5|89 87:2 6|36 33:2 7|98 26:2 8|12 70:2 9|64 40:2 10|46 49:3 1|15 50:3 2|20 100:3 3|36 1:3 4|24 83:3 5|89 65:3 6|19 70:3 7|4 66:3 8|48 65:3 9|73 63:3 10|44 21:4 1|55 23:4 2|44 32:4 3|42 17:4 4|67 93:4 5|17 34:4 6|59 46:4 7|17 86:4 8|99 50:4 9|56 48:4 10|87 66:5 1|78 67:5 2|37 38:5 3|64 67:5 4|20 47:5 5|16 22:5 6|46 80:5 7|8 38:5 8|69 89:5 9|21 72:5 10|40 45:6 1|25 42:6 2|86 86:6 3|3 40:6 4|85 35:6 5|100 6:6 6|90 24:6 7|74 83:6 8|64 73:6 9|49 51:6 10|55 29:7 1|58 34:7 2|63 90:7 3|95 60:7 4|40 85:7 5|2 57:7 6|67 53:7 7|22 36:7 8|58 53:7 9|2 82:7 10|75 73:8 1|22 55:8 2|99 60:8 3|68 72:8 4|85 73:8 5|97 67:8 6|82 58:8 7|86 41:8 8|92 33:8 9|58 92:8 10|84 54:9 1|70 19:9 2|5 26:9 3|43 92:9 4|64 62:9 5|93 45:9 6|84 2:9 7|52 40:9 8|99 45:9 9|39 15:9 10|41 1:10 1|58 18:10 2|95 29:10 3|33 40:10 4|67 3:10 5|48 96:10 6|24 9:10 7|30 75:10 8|69 30:10 9|3 84:10 10</relation>
    <relation name="R220" arity="2" nbTuples="100" semantics="soft" defaultCost="infinity">16 95:1 1|59 20:1 2|40 68:1 3|32 68:1 4|8 49:1 5|76 17:1 6|79 77:1 7|93 56:1 8|18 23:1 9|59 96:1 10|58 100:2 1|87 4:2 2|5 93:2 3|39 24:2 4|80 92:2 5|9 3:2 6|27 51:2 7|80 75:2 8|86 34:2 9|77 31:2 10|13 3:3 1|18 32:3 2|16 93:3 3|82 15:3 4|5 76:3 5|37 68:3 6|94 54:3 7|33 54:3 8|50 47:3 9|57 85:3 10|46 28:4 1|83 92:4 2|24 29:4 3|35 1:4 4|26 9:4 5|67 54:4 6|38 86:4 7|14 11:4 8|29 53:4 9|81 68:4 10|61 78:5 1|85 68:5 2|15 73:5 3|88 50:5 4|31 18:5 5|24 62:5 6|70 94:5 7|25 19:5 8|73 33:5 9|38 79:5 10|77 13:6 1|54 65:6 2|33 41:6 3|22 82:6 4|76 34:6 5|81 99:6 6|83 81:6 7|6 47:6 8|40 6:6 9|17 46:6 10|75 77:7 1|66 33:7 2|76 66:7 3|91 63:7 4|45 5:7 5|2 78:7 6|60 55:7 7|6 97:7 8|83 6:7 9|18 51:7 10|39 83:8 1|3 13:8 2|34 51:8 3|65 97:8 4|69 50:8 5|3 59:8 6|91 69:8 7|21 61:8 8|67 38:8 9|2 36:8 10|96 76:9 1|15 72:9 2|9 44:9 3|63 8:9 4|55 77:9 5|39 23:9 6|86 27:9 7|24 63:9 8|37 32:9 9|81 84:9 10|4 63:10 1|17 100:10 2|16 90:10 3|92 34:10 4|3 54:10 5|72 20:10 6|71 49:10 7|60 86:10 8|10 26:10 9|28 30:10 10</relation>
    <relation name="R221" arity="2" nbTuples="100" semantics="soft" defaultCost="infinity">55 100:1 1|50 58:1 2|69 13:1 3|11 2:1 4|97 40:1 5|54 9:1 6|4 14:1 7|24 39:1 8|99 85:1 9|29 26:1 10|5 57:2 1|67 35:2 2|44 7:2 3|40 64:2 4|58 36:2 5|83 40:2 6|22 74:2 7|36 46:2 8|37 76:2 9|98 65:2 10|43 79:3 1|8 84:3 2|48 51:3 3|3 87:3 4|97 72:3 5|26 91:3 6|88 69:3 7|84 32:3 8|69 39:3 9|42 66:3 10|45 86:4 1|18 61:4 2|39 97:4 3|10 3:4 4|82 26:4 5|75 73:4 6|3 88:4 7|66 46:4 8|44 4:4 9|99 7:4 10|4 90:5 1|57 69:5 2|10 93:5 3|61 8:5 4|70 98:5 5|23 85:5 6|73 75:5 7|2 81:5 8|76 21:5 9|64 6:5 10|1 63:6 1|8 59:6 2|96 4:6 3|42 83:6 4|44 97:6 5|100 50:6 6|5 76:6 7|20 30:6 8|58 38:6 9|6 46:6 10|41 81:7 1|16 96:7 2|85 17:7 3|65 3:7 4|48 42:7 5|28 33:7 6|97 20:7 7|85 24:7 8|52 61:7 9|72 95:7 10|100 2:8 1|33 14:8 2|47 64:8 3|24 35:8 4|52 75:8 5|50 86:8 6|86 37:8 7|65 19:8 8|31 7:8 9|14 17:8 10|11 12:9 1|62 50:9 2|87 24:9 3|80 16:9 4|61 4:9 5|50 73:9 6|32 5:9 7|92 32:9 8|46 8:9 9|87 25:9 10|68 11:10 1|37 11:10 2|74 92:10 3|86 20:10 4|52 99:10 5|68 100:10 6|73 72:10 7|73 1:10 8|48 90:10 9|52 36:10 10</relation>
    <relation name="R222" arity="2" nbTuples="100" semantics="soft" defaultCost="infinity">41 32:1 1|10 12:1 2|29 5:1 3|89 78:1 4|9 29:1 5|64 35:1 6|3 95:1 7|20 68:1 8|18 11:1 9|51 26:1 10|90 17:2 1|24 34:2 2|31 21:2 3|57 44:2 4|87 31:2 5|62 62:2 6|32 68:2 7|14 34:2 8|71 35:2 9|27 4:2 10|92 96:3 1|4 28:3 2|45 43:3 3|2 6:3 4|92 74:3 5|97 73:3 6|28 88:3 7|42 57:3 8|39 96:3 9|59 95:3 10|30 4:4 1|16 6:4 2|20 52:4 3|83 55:4 4|80 6:4 5|99 5:4 6|69 18:4 7|26 67:4 8|86 90:4 9|86 48:4 10|54 83:5 1|62 74:5 2|44 1:5 3|55 37:5 4|94 85:5 5|70 4:5 6|39 68:5 7|33 96:5 8|78 56:5 9|35 58:5 10|91 83:6 1|17 95:6 2|41 75:6 3|21 94:6 4|46 69:6 5|57 73:6 6|13 94:6 7|41 13:6 8|4 92:6 9|14 66:6 10|55 70:7 1|40 62:7 2|56 80:7 3|43 72:7 4|42 31:7 5|64 8:7 6|53 73:7 7|58 25:7 8|55 62:7 9|82 50:7 10|30 14:8 1|91 44:8 2|2 69:8 3|73 66:8 4|70 50:8 5|44 87:8 6|75 79:8 7|18 19:8 8|70 7:8 9|1 25:8 10|1 73:9 1|34 80:9 2|50 55:9 3|43 15:9 4|63 65:9 5|56 12:9 6|9 85:9 7|84 40:9 8|97 60:9 9|53 45:9 10|37 53:10 1|34 37:10 2|71 80:10 3|20 42:10 4|10 66:10 5|33 42:10 6|20 18:10 7|1 15:10 8|50 21:10 9|32 15:10 10</relation>
    <relation name="R223" arity="2" nbTuples="100" semantics="soft" defaultCost="infinity">95 61:1 1|25 52:1 2|23 23:1 3|11 28:1 4|41 15:1 5|60 67:1 6|90 26:1 7|50 25:1 8|12 92:1 9|17 85:1 10|58 89:2 1|7 91:2 2|86 55:2 3|59 5:2 4|81 50:2 5|57 90:2 6|61 42:2 7|4 31:2 8|10 25:2 9|4 51:2 10|6 4:3 1|22 52:3 2|98 23:3 3|73 24:3 4|29 17:3 5|53 92:3 6|98 16:3 7|21 21:3 8|78 75:3 9|14 99:3 10|27 99:4 1|62 29:4 2|76 66:4 3|76 11:4 4|64 48:4 5|61 49:4 6|75 80:4 7|99 36:4 8|16 39:4 9|57 99:4 10|61 9:5 1|84 27:5 2|79 4:5 3|30 96:5 4|59 37:5 5|82 35:5 6|52 33:5 7|86 84:5 8|15 27:5 9|38 92:5 10|11 37:6 1|74 95:6 2|49 55:6 3|89 22:6 4|29 40:6 5|26 53:6 6|14 56:6 7|47 16:6 8|6 72:6 9|81 42:6 10|3 60:7 1|7 98:7 2|50 62:7 3|61 25:7 4|89 57:7 5|85 74:7 6|17 76:7 7|91 66:7 8|83 9:7 9|70 48:7 10|8 27:8 1|76 96:8 2|51 90:8 3|45 32:8 4|61 63:8 5|88 33:8 6|34 41:8 7|11 100:8 8|14 19:8 9|36 30:8 10|45 53:9 1|10 50:9 2|16 66:9 3|92 32:9 4|41 19:9 5|51 78:9 6|97 12:9 7|19 51:9 8|10 32:9 9|68 91:9 10|45 37:10 1|26 91:10 2|1 1:10 3|64 91:10 4|43 51:10 5|27 94:10 6|91 20:10 7|34 15:10 8|65 26:10 9|97 74:10 10</relation>
    <relation name="R224" arity="2" nbTuples="100" semantics="soft" defaultCost="infinity">79 14:1 1|64 27:1 2|25 34:1 3|46 67:1 4|37 43:1 5|30 78:1 6|41 82:1 7|45 15:1 8|71 48:1 9|83 85:1 10|57 45:2 1|93 61:2 2|54 51:2 3|59 7:2 4|24 25:2 5|99 24:2 6|54 57:2 7|66 2:2 8|42 88:2 9|9 74:2 10|55 21:3 1|40 98:3 2|12 57:3 3|17 36:3 4|48 76:3 5|53 24:3 6|50 70:3 7|36 89:3 8|51 24:3 9|44 70:3 10|61 29:4 1|19 33:4 2|57 50:4 3|81 73:4 4|80 86:4 5|41 54:4 6|50 6:4 7|85 55:4 8|14 55:4 9|6 98:4 10|24 78:5 1|74 56:5 2|61 52:5 3|27 31:5 4|91 27:5 5|10 41:5 6|81 82:5 7|85 60:5 8|70 64:5 9|53 68:5 10|36 41:6 1|88 36:6 2|88 19:6 3|52 48:6 4|40 97:6 5|60 58:6 6|44 91:6 7|33 41:6 8|77 67:6 9|53 50:6 10|6 4:7 1|71 63:7 2|83 6:7 3|44 94:7 4|50 95:7 5|37 89:7 6|89 72:7 7|73 23:7 8|52 24:7 9|66 100:7 10|87 39:8 1|31 17:8 2|1 66:8 3|1 89:8 4|51 63:8 5|95 49:8 6|97 35:8 7|80 27:8 8|35 30:8 9|88 87:8 10|36 46:9 1|100 65:9 2|32 44:9 3|85 36:9 4|8 15:9 5|58 10:9 6|49 21:9 7|15 73:9 8|63 58:9 9|54 11:9 10|54 8:10 1|29 36:10 2|15 31:10 3|15 32:10 4|85 44:10 5|14 30:10 6|81 29:10 7|64 11:10 8|32 21:10 9|90 88:10 10</relation>
    <relation name="R225" arity="2" nbTuples="100" semantics="soft" defaultCost="infinity">91 27:1 1|52 24:1 2|34 25:1 3|28 5:1 4|12 45:1 5|23 2:1 6|48 59:1 7|46 6:1 8|61 62:1 9|78 73:1 10|86 71:2 1|1 36:2 2|13 99:2 3|61 31:2 4|19 51:2 5|71 83:2 6|23 74:2 7|84 42:2 8|4 69:2 9|93 68:2 10|14 73:3 1|62 53:3 2|85 60:3 3|9 51:3 4|11 100:3 5|23 59:3 6|53 76:3 7|22 62:3 8|16 9:3 9|16 33:3 10|96 77:4 1|87 39:4 2|51 9:4 3|40 37:4 4|47 20:4 5|64 30:4 6|21 20:4 7|47 77:4 8|26 60:4 9|21 100:4 10|71 1:5 1|10 46:5 2|43 89:5 3|72 50:5 4|35 87:5 5|63 75:5 6|74 70:5 7|62 33:5 8|8 13:5 9|25 14:5 10|63 35:6 1|64 21:6 2|85 94:6 3|98 71:6 4|98 64:6 5|32 72:6 6|53 98:6 7|87 1:6 8|58 60:6 9|23 90:6 10|16 48:7 1|71 38:7 2|36 84:7 3|1 75:7 4|6 6:7 5|52 79:7 6|90 24:7 7|62 16:7 8|6 46:7 9|27 93:7 10|61 99:8 1|58 69:8 2|72 32:8 3|84 95:8 4|75 33:8 5|9 15:8 6|57 19:8 7|10 12:8 8|19 45:8 9|21 7:8 10|51 81:9 1|55 44:9 2|35 44:9 3|58 35:9 4|2 19:9 5|8 76:9 6|6 16:9 7|36 78:9 8|81 92:9 9|52 12:9 10|4 54:10 1|30 16:10 2|94 96:10 3|32 25:10 4|26 57:10 5|20 24:10 6|76 72:10 7|36 48:10 8|52 9:10 9|9 76:10 10</relation>
    <relation name="R226" arity="2" nbTuples="100" semantics="soft" defaultCost="infinity">5 10:1 1|73 52:1 2|84 6:1 3|95 15:1 4|14 98:1 5|9 88:1 6|63 92:1 7|84 85:1 8|9 28:1 9|83 83:1 10|66 35:2 1|60 25:2 2|13 34:2 3|25 15:2 4|27 33:2 5|68 65:2 6|80 66:2 7|38 16:2 8|50 47:2 9|59 77:2 10|68 98:3 1|19 76:3 2|87 97:3 3|22 78:3 4|63 15:3 5|34 40:3 6|9 66:3 7|84 80:3 8|76 59:3 9|73 25:3 10|100 95:4 1|55 38:4 2|72 3:4 3|48 5:4 4|39 79:4 5|72 34:4 6|6 87:4 7|99 32:4 8|56 74:4 9|32 11:4 10|53 48:5 1|44 91:5 2|78 88:5 3|47 34:5 4|77 14:5 5|68 15:5 6|4 28:5 7|53 43:5 8|76 48:5 9|46 6:5 10|62 97:6 1|46 35:6 2|76 65:6 3|45 32:6 4|47 87:6 5|44 73:6 6|94 58:6 7|43 96:6 8|56 8:6 9|87 25:6 10|69 98:7 1|76 6:7 2|34 32:7 3|21 72:7 4|31 6:7 5|75 87:7 6|31 70:7 7|37 46:7 8|72 5:7 9|82 7:7 10|21 85:8 1|60 70:8 2|31 97:8 3|42 23:8 4|21 23:8 5|6 34:8 6|4 31:8 7|4 56:8 8|38 20:8 9|43 11:8 10|42 54:9 1|97 54:9 2|10 93:9 3|46 6:9 4|3 53:9 5|48 6:9 6|19 56:9 7|13 90:9 8|66 46:9 9|64 13:9 10|12 91:10 1|84 57:10 2|26 69:10 3|94 30:10 4|36 74:10 5|96 22:10 6|27 59:10 7|39 36:10 8|82 55:10 9|44 17:10 10</relation>
    <relation name="R227" arity="2" nbTuples="100" semantics="soft" defaultCost="infinity">2 56:1 1|94 88:1 2|99 5:1 3|45 93:1 4|21 46:1 5|11 81:1 6|11 5:1 7|19 6:1 8|83 36:1 9|38 7:1 10|62 45:2 1|41 44:2 2|82 23:2 3|70 88:2 4|56 34:2 5|22 54:2 6|43 7:2 7|12 34:2 8|87 53:2 9|18 32:2 10|19 50:3 1|40 34:3 2|56 9:3 3|88 24:3 4|69 88:3 5|17 3:3 6|27 60:3 7|46 28:3 8|81 48:3 9|92 28:3 10|83 20:4 1|64 95:4 2|4 22:4 3|89 82:4 4|57 68:4 5|40 92:4 6|90 7:4 7|79 12:4 8|75 26:4 9|34 42:4 10|86 100:5 1|69 22:5 2|21 65:5 3|25 83:5 4|97 30:5 5|63 89:5 6|8 60:5 7|49 88:5 8|34 39:5 9|85 94:5 10|38 17:6 1|25 53:6 2|9 65:6 3|57 62:6 4|50 21:6 5|80 46:6 6|32 79:6 7|78 31:6 8|19 90:6 9|12 61:6 10|43 77:7 1|50 4:7 2|46 31:7 3|77 32:7 4|60 41:7 5|38 45:7 6|40 41:7 7|75 87:7 8|47 4:7 9|66 31:7 10|99 82:8 1|64 74:8 2|20 97:8 3|90 64:8 4|30 38:8 5|52 59:8 6|46 54:8 7|92 13:8 8|74 36:8 9|19 87:8 10|13 6:9 1|88 34:9 2|14 59:9 3|82 75:9 4|60 90:9 5|45 85:9 6|92 29:9 7|6 45:9 8|11 57:9 9|55 45:9 10|65 4:10 1|18 47:10 2|43 49:10 3|5 95:10 4|60 21:10 5|88 14:10 6|77 81:10 7|34 22:10 8|25 97:10 9|63 40:10 10</relation>
    <relation name="R228" arity="2" nbTuples="100" semantics="soft" defaultCost="infinity">94 55:1 1|89 54:1 2|83 49:1 3|90 98:1 4|83 76:1 5|91 39:1 6|24 6:1 7|61 24:1 8|96 65:1 9|97 24:1 10|11 28:2 1|45 29:2 2|70 84:2 3|13 98:2 4|65 38:2 5|16 25:2 6|18 5:2 7|84 2:2 8|73 54:2 9|84 74:2 10|17 100:3 1|76 29:3 2|19 61:3 3|71 96:3 4|46 42:3 5|20 52:3 6|43 60:3 7|19 93:3 8|42 24:3 9|98 64:3 10|76 1:4 1|1 76:4 2|83 47:4 3|67 23:4 4|94 65:4 5|68 6:4 6|13 40:4 7|63 19:4 8|11 66:4 9|77 78:4 10|74 96:5 1|42 18:5 2|83 82:5 3|62 17:5 4|2 52:5 5|32 54:5 6|6 42:5 7|44 61:5 8|3 50:5 9|7 56:5 10|24 20:6 1|6 45:6 2|30 33:6 3|21 52:6 4|82 17:6 5|64 28:6 6|5 89:6 7|39 76:6 8|92 39:6 9|19 6:6 10|71 38:7 1|76 65:7 2|93 82:7 3|73 14:7 4|65 19:7 5|21 36:7 6|19 6:7 7|27 10:7 8|46 29:7 9|1 73:7 10|25 50:8 1|14 97:8 2|22 23:8 3|23 56:8 4|13 2:8 5|33 10:8 6|60 66:8 7|92 25:8 8|63 60:8 9|71 97:8 10|61 4:9 1|1 58:9 2|76 24:9 3|41 57:9 4|51 4:9 5|25 92:9 6|60 2:9 7|80 7:9 8|15 56:9 9|84 44:9 10|43 43:10 1|65 15:10 2|68 61:10 3|44 83:10 4|68 12:10 5|56 96:10 6|47 33:10 7|79 74:10 8|18 64:10 9|76 78:10 10</relation>
    <relation name="R229" arity="2" nbTuples="100" semantics="soft" defaultCost="infinity">62 94:1 1|6 95:1 2|80 4:1 3|76 60:1 4|50 47:1 5|66 88:1 6|34 28:1 7|49 49:1 8|11 38:1 9|27 17:1 10|33 69:2 1|92 35:2 2|22 62:2 3|10 15:2 4|6 21:2 5|39 23:2 6|57 60:2 7|83 64:2 8|14 97:2 9|97 62:2 10|64 20:3 1|62 35:3 2|15 36:3 3|63 23:3 4|74 76:3 5|17 75:3 6|39 87:3 7|17 16:3 8|42 60:3 9|80 30:3 10|76 25:4 1|6 51:4 2|45 74:4 3|92 31:4 4|24 68:4 5|63 80:4 6|87 65:4 7|35 82:4 8|43 12:4 9|33 86:4 10|85 15:5 1|54 41:5 2|31 2:5 3|100 90:5 4|48 12:5 5|42 62:5 6|98 99:5 7|32 99:5 8|52 30:5 9|51 51:5 10|16 16:6 1|87 20:6 2|86 46:6 3|68 64:6 4|73 31:6 5|55 13:6 6|20 87:6 7|43 19:6 8|41 3:6 9|24 44:6 10|25 51:7 1|74 37:7 2|61 47:7 3|92 81:7 4|35 79:7 5|82 7:7 6|89 47:7 7|71 31:7 8|36 53:7 9|32 55:7 10|58 100:8 1|46 13:8 2|29 57:8 3|82 50:8 4|49 36:8 5|87 21:8 6|87 15:8 7|67 86:8 8|88 58:8 9|40 12:8 10|22 96:9 1|48 32:9 2|98 82:9 3|23 34:9 4|16 66:9 5|86 5:9 6|72 74:9 7|20 67:9 8|84 4:9 9|13 46:9 10|59 33:10 1|42 58:10 2|82 22:10 3|28 93:10 4|69 42:10 5|98 54:10 6|77 62:10 7|19 61:10 8|48 99:10 9|100 75:10 10</relation>
    <relation name="R230" arity="2" nbTuples="100" semantics="soft" defaultCost="infinity">29 45:1 1|98 95:1 2|62 8:1 3|86 87:1 4|61 14:1 5|8 60:1 6|5 62:1 7|45 57:1 8|28 83:1 9|23 58:1 10|24 87:2 1|70 89:2 2|87 78:2 3|64 7:2 4|11 2:2 5|80 6:2 6|44 56:2 7|93 21:2 8|17 21:2 9|77 2:2 10|39 12:3 1|61 67:3 2|82 7:3 3|42 70:3 4|68 26:3 5|28 96:3 6|85 46:3 7|78 18:3 8|78 2:3 9|64 63:3 10|66 5:4 1|51 89:4 2|75 6:4 3|22 97:4 4|69 100:4 5|94 64:4 6|26 5:4 7|28 83:4 8|99 69:4 9|71 25:4 10|54 56:5 1|19 56:5 2|14 42:5 3|25 84:5 4|53 10:5 5|57 26:5 6|71 52:5 7|37 23:5 8|65 17:5 9|63 92:5 10|13 14:6 1|88 91:6 2|11 59:6 3|68 100:6 4|58 92:6 5|99 56:6 6|57 34:6 7|81 65:6 8|31 5:6 9|82 16:6 10|58 82:7 1|100 51:7 2|52 52:7 3|34 98:7 4|18 15:7 5|40 84:7 6|63 66:7 7|55 20:7 8|42 96:7 9|34 52:7 10|63 19:8 1|72 80:8 2|94 82:8 3|39 98:8 4|82 27:8 5|2 7:8 6|69 15:8 7|62 22:8 8|20 48:8 9|85 78:8 10|34 51:9 1|71 43:9 2|18 61:9 3|63 97:9 4|27 24:9 5|65 1:9 6|44 66:9 7|99 82:9 8|95 13:9 9|21 73:9 10|21 50:10 1|56 7:10 2|6 62:10 3|38 56:10 4|15 7:10 5|69 99:10 6|87 41:10 7|39 40:10 8|63 2:10 9|2 84:10 10</relation>
    <relation name="R231" arity="2" nbTuples="100" semantics="soft" defaultCost="infinity">60 79:1 1|21 51:1 2|16 25:1 3|62 33:1 4|76 91:1 5|42 69:1 6|21 70:1 7|96 49:1 8|75 89:1 9|89 31:1 10|72 30:2 1|24 3:2 2|17 38:2 3|92 74:2 4|95 14:2 5|61 97:2 6|73 3:2 7|35 87:2 8|59 96:2 9|41 34:2 10|55 5:3 1|10 72:3 2|14 74:3 3|46 98:3 4|29 64:3 5|14 31:3 6|15 99:3 7|88 89:3 8|52 22:3 9|61 35:3 10|69 86:4 1|22 64:4 2|14 47:4 3|89 40:4 4|18 32:4 5|74 77:4 6|80 79:4 7|67 45:4 8|46 99:4 9|8 17:4 10|59 72:5 1|31 27:5 2|70 37:5 3|70 94:5 4|49 18:5 5|9 84:5 6|72 46:5 7|93 13:5 8|46 85:5 9|19 71:5 10|40 22:6 1|39 43:6 2|90 2:6 3|42 23:6 4|67 13:6 5|4 73:6 6|8 46:6 7|100 76:6 8|15 97:6 9|42 95:6 10|73 40:7 1|3 57:7 2|19 56:7 3|53 78:7 4|74 76:7 5|44 89:7 6|21 90:7 7|56 16:7 8|94 82:7 9|38 29:7 10|44 25:8 1|39 55:8 2|9 32:8 3|61 47:8 4|40 83:8 5|58 40:8 6|82 63:8 7|12 2:8 8|84 31:8 9|28 38:8 10|2 28:9 1|16 85:9 2|93 27:9 3|24 20:9 4|83 28:9 5|44 23:9 6|90 20:9 7|87 21:9 8|51 78:9 9|100 71:9 10|40 84:10 1|99 2:10 2|58 6:10 3|26 33:10 4|39 90:10 5|93 76:10 6|1 3:10 7|3 100:10 8|24 39:10 9|75 93:10 10</relation>
    <relation name="R232" arity="2" nbTuples="100" semantics="soft" defaultCost="infinity">61 56:1 1|65 70:1 2|33 16:1 3|2 75:1 4|67 42:1 5|41 18:1 6|39 42:1 7|42 54:1 8|41 62:1 9|5 15:1 10|35 21:2 1|93 65:2 2|17 38:2 3|88 9:2 4|49 24:2 5|53 74:2 6|4 15:2 7|83 35:2 8|95 48:2 9|61 60:2 10|46 28:3 1|59 99:3 2|23 39:3 3|53 79:3 4|11 31:3 5|52 67:3 6|98 82:3 7|99 76:3 8|96 99:3 9|99 38:3 10|24 79:4 1|25 21:4 2|41 51:4 3|44 100:4 4|9 77:4 5|21 85:4 6|78 54:4 7|24 89:4 8|14 18:4 9|4 96:4 10|75 94:5 1|7 97:5 2|49 22:5 3|77 17:5 4|36 49:5 5|63 100:5 6|10 25:5 7|6 50:5 8|62 80:5 9|66 13:5 10|52 24:6 1|9 70:6 2|12 32:6 3|62 80:6 4|60 14:6 5|21 12:6 6|92 6:6 7|71 58:6 8|61 24:6 9|93 87:6 10|60 53:7 1|81 60:7 2|72 57:7 3|23 6:7 4|54 98:7 5|69 54:7 6|6 27:7 7|34 20:7 8|49 83:7 9|52 56:7 10|53 29:8 1|49 5:8 2|13 10:8 3|53 33:8 4|21 77:8 5|35 69:8 6|24 98:8 7|37 21:8 8|12 26:8 9|91 51:8 10|56 7:9 1|43 33:9 2|43 29:9 3|25 20:9 4|55 75:9 5|38 94:9 6|68 13:9 7|50 25:9 8|61 84:9 9|42 37:9 10|41 77:10 1|64 36:10 2|39 47:10 3|18 40:10 4|23 38:10 5|19 81:10 6|42 76:10 7|25 5:10 8|40 80:10 9|95 63:10 10</relation>
[truncated: 1,345,738 more chars]
