# Supplementary material for: A local cost simulation-based algorithm to solve distributed constraint optimization problems
Source: PeerJ Comput Sci. 2023 Mar 17;9:e1296. doi: 10.7717/peerj-cs.1296 (PMC10280401; doi:10.7717/peerj-cs.1296)
Supplement: Supplemental Information 1 [file peerj-cs-09-1296-s001.zip › code/DCOP_LCS/problem/ADCOP——70_10_0.6/RANDOM_ADCOP_70_10_density_0.6_8.xml]

<instance>
  <presentation name="instance8" type="ADCOP" benchmark="RandomDCOP" model="Simple" constraintModel="TKC" format="XDisCSP 1.0" />
  <agents nbAgents="70">
    <agent name="A1" id="1" description="Agent 1" />
    <agent name="A2" id="2" description="Agent 2" />
    <agent name="A3" id="3" description="Agent 3" />
    <agent name="A4" id="4" description="Agent 4" />
    <agent name="A5" id="5" description="Agent 5" />
    <agent name="A6" id="6" description="Agent 6" />
    <agent name="A7" id="7" description="Agent 7" />
    <agent name="A8" id="8" description="Agent 8" />
    <agent name="A9" id="9" description="Agent 9" />
    <agent name="A10" id="10" description="Agent 10" />
    <agent name="A11" id="11" description="Agent 11" />
    <agent name="A12" id="12" description="Agent 12" />
    <agent name="A13" id="13" description="Agent 13" />
    <agent name="A14" id="14" description="Agent 14" />
    <agent name="A15" id="15" description="Agent 15" />
    <agent name="A16" id="16" description="Agent 16" />
    <agent name="A17" id="17" description="Agent 17" />
    <agent name="A18" id="18" description="Agent 18" />
    <agent name="A19" id="19" description="Agent 19" />
    <agent name="A20" id="20" description="Agent 20" />
    <agent name="A21" id="21" description="Agent 21" />
    <agent name="A22" id="22" description="Agent 22" />
    <agent name="A23" id="23" description="Agent 23" />
    <agent name="A24" id="24" description="Agent 24" />
    <agent name="A25" id="25" description="Agent 25" />
    <agent name="A26" id="26" description="Agent 26" />
    <agent name="A27" id="27" description="Agent 27" />
    <agent name="A28" id="28" description="Agent 28" />
    <agent name="A29" id="29" description="Agent 29" />
    <agent name="A30" id="30" description="Agent 30" />
    <agent name="A31" id="31" description="Agent 31" />
    <agent name="A32" id="32" description="Agent 32" />
    <agent name="A33" id="33" description="Agent 33" />
    <agent name="A34" id="34" description="Agent 34" />
    <agent name="A35" id="35" description="Agent 35" />
    <agent name="A36" id="36" description="Agent 36" />
    <agent name="A37" id="37" description="Agent 37" />
    <agent name="A38" id="38" description="Agent 38" />
    <agent name="A39" id="39" description="Agent 39" />
    <agent name="A40" id="40" description="Agent 40" />
    <agent name="A41" id="41" description="Agent 41" />
    <agent name="A42" id="42" description="Agent 42" />
    <agent name="A43" id="43" description="Agent 43" />
    <agent name="A44" id="44" description="Agent 44" />
    <agent name="A45" id="45" description="Agent 45" />
    <agent name="A46" id="46" description="Agent 46" />
    <agent name="A47" id="47" description="Agent 47" />
    <agent name="A48" id="48" description="Agent 48" />
    <agent name="A49" id="49" description="Agent 49" />
    <agent name="A50" id="50" description="Agent 50" />
    <agent name="A51" id="51" description="Agent 51" />
    <agent name="A52" id="52" description="Agent 52" />
    <agent name="A53" id="53" description="Agent 53" />
    <agent name="A54" id="54" description="Agent 54" />
    <agent name="A55" id="55" description="Agent 55" />
    <agent name="A56" id="56" description="Agent 56" />
    <agent name="A57" id="57" description="Agent 57" />
    <agent name="A58" id="58" description="Agent 58" />
    <agent name="A59" id="59" description="Agent 59" />
    <agent name="A60" id="60" description="Agent 60" />
    <agent name="A61" id="61" description="Agent 61" />
    <agent name="A62" id="62" description="Agent 62" />
    <agent name="A63" id="63" description="Agent 63" />
    <agent name="A64" id="64" description="Agent 64" />
    <agent name="A65" id="65" description="Agent 65" />
    <agent name="A66" id="66" description="Agent 66" />
    <agent name="A67" id="67" description="Agent 67" />
    <agent name="A68" id="68" description="Agent 68" />
    <agent name="A69" id="69" description="Agent 69" />
    <agent name="A70" id="70" description="Agent 70" />
  </agents>
  <domains nbDomains="1">
    <domain name="D1" nbValues="10">1..10</domain>
  </domains>
  <variables nbVariables="70">
    <variable agent="A1" name="X1.1" id="1" domain="D1" description="variable 1.1" />
    <variable agent="A2" name="X2.1" id="1" domain="D1" description="variable 2.1" />
    <variable agent="A3" name="X3.1" id="1" domain="D1" description="variable 3.1" />
    <variable agent="A4" name="X4.1" id="1" domain="D1" description="variable 4.1" />
    <variable agent="A5" name="X5.1" id="1" domain="D1" description="variable 5.1" />
    <variable agent="A6" name="X6.1" id="1" domain="D1" description="variable 6.1" />
    <variable agent="A7" name="X7.1" id="1" domain="D1" description="variable 7.1" />
    <variable agent="A8" name="X8.1" id="1" domain="D1" description="variable 8.1" />
    <variable agent="A9" name="X9.1" id="1" domain="D1" description="variable 9.1" />
    <variable agent="A10" name="X10.1" id="1" domain="D1" description="variable 10.1" />
    <variable agent="A11" name="X11.1" id="1" domain="D1" description="variable 11.1" />
    <variable agent="A12" name="X12.1" id="1" domain="D1" description="variable 12.1" />
    <variable agent="A13" name="X13.1" id="1" domain="D1" description="variable 13.1" />
    <variable agent="A14" name="X14.1" id="1" domain="D1" description="variable 14.1" />
    <variable agent="A15" name="X15.1" id="1" domain="D1" description="variable 15.1" />
    <variable agent="A16" name="X16.1" id="1" domain="D1" description="variable 16.1" />
    <variable agent="A17" name="X17.1" id="1" domain="D1" description="variable 17.1" />
    <variable agent="A18" name="X18.1" id="1" domain="D1" description="variable 18.1" />
    <variable agent="A19" name="X19.1" id="1" domain="D1" description="variable 19.1" />
    <variable agent="A20" name="X20.1" id="1" domain="D1" description="variable 20.1" />
    <variable agent="A21" name="X21.1" id="1" domain="D1" description="variable 21.1" />
    <variable agent="A22" name="X22.1" id="1" domain="D1" description="variable 22.1" />
    <variable agent="A23" name="X23.1" id="1" domain="D1" description="variable 23.1" />
    <variable agent="A24" name="X24.1" id="1" domain="D1" description="variable 24.1" />
    <variable agent="A25" name="X25.1" id="1" domain="D1" description="variable 25.1" />
    <variable agent="A26" name="X26.1" id="1" domain="D1" description="variable 26.1" />
    <variable agent="A27" name="X27.1" id="1" domain="D1" description="variable 27.1" />
    <variable agent="A28" name="X28.1" id="1" domain="D1" description="variable 28.1" />
    <variable agent="A29" name="X29.1" id="1" domain="D1" description="variable 29.1" />
    <variable agent="A30" name="X30.1" id="1" domain="D1" description="variable 30.1" />
    <variable agent="A31" name="X31.1" id="1" domain="D1" description="variable 31.1" />
    <variable agent="A32" name="X32.1" id="1" domain="D1" description="variable 32.1" />
    <variable agent="A33" name="X33.1" id="1" domain="D1" description="variable 33.1" />
    <variable agent="A34" name="X34.1" id="1" domain="D1" description="variable 34.1" />
    <variable agent="A35" name="X35.1" id="1" domain="D1" description="variable 35.1" />
    <variable agent="A36" name="X36.1" id="1" domain="D1" description="variable 36.1" />
    <variable agent="A37" name="X37.1" id="1" domain="D1" description="variable 37.1" />
    <variable agent="A38" name="X38.1" id="1" domain="D1" description="variable 38.1" />
    <variable agent="A39" name="X39.1" id="1" domain="D1" description="variable 39.1" />
    <variable agent="A40" name="X40.1" id="1" domain="D1" description="variable 40.1" />
    <variable agent="A41" name="X41.1" id="1" domain="D1" description="variable 41.1" />
    <variable agent="A42" name="X42.1" id="1" domain="D1" description="variable 42.1" />
    <variable agent="A43" name="X43.1" id="1" domain="D1" description="variable 43.1" />
    <variable agent="A44" name="X44.1" id="1" domain="D1" description="variable 44.1" />
    <variable agent="A45" name="X45.1" id="1" domain="D1" description="variable 45.1" />
    <variable agent="A46" name="X46.1" id="1" domain="D1" description="variable 46.1" />
    <variable agent="A47" name="X47.1" id="1" domain="D1" description="variable 47.1" />
    <variable agent="A48" name="X48.1" id="1" domain="D1" description="variable 48.1" />
    <variable agent="A49" name="X49.1" id="1" domain="D1" description="variable 49.1" />
    <variable agent="A50" name="X50.1" id="1" domain="D1" description="variable 50.1" />
    <variable agent="A51" name="X51.1" id="1" domain="D1" description="variable 51.1" />
    <variable agent="A52" name="X52.1" id="1" domain="D1" description="variable 52.1" />
    <variable agent="A53" name="X53.1" id="1" domain="D1" description="variable 53.1" />
    <variable agent="A54" name="X54.1" id="1" domain="D1" description="variable 54.1" />
    <variable agent="A55" name="X55.1" id="1" domain="D1" description="variable 55.1" />
    <variable agent="A56" name="X56.1" id="1" domain="D1" description="variable 56.1" />
    <variable agent="A57" name="X57.1" id="1" domain="D1" description="variable 57.1" />
    <variable agent="A58" name="X58.1" id="1" domain="D1" description="variable 58.1" />
    <variable agent="A59" name="X59.1" id="1" domain="D1" description="variable 59.1" />
    <variable agent="A60" name="X60.1" id="1" domain="D1" description="variable 60.1" />
    <variable agent="A61" name="X61.1" id="1" domain="D1" description="variable 61.1" />
    <variable agent="A62" name="X62.1" id="1" domain="D1" description="variable 62.1" />
    <variable agent="A63" name="X63.1" id="1" domain="D1" description="variable 63.1" />
    <variable agent="A64" name="X64.1" id="1" domain="D1" description="variable 64.1" />
    <variable agent="A65" name="X65.1" id="1" domain="D1" description="variable 65.1" />
    <variable agent="A66" name="X66.1" id="1" domain="D1" description="variable 66.1" />
    <variable agent="A67" name="X67.1" id="1" domain="D1" description="variable 67.1" />
    <variable agent="A68" name="X68.1" id="1" domain="D1" description="variable 68.1" />
    <variable agent="A69" name="X69.1" id="1" domain="D1" description="variable 69.1" />
    <variable agent="A70" name="X70.1" id="1" domain="D1" description="variable 70.1" />
  </variables>
  <constraints nbConstraints="1449">
    <constraint name="C0" model="TKC" arity="2" scope="X21.1 X23.1" reference="R0" />
    <constraint name="C1" model="TKC" arity="2" scope="X33.1 X46.1" reference="R1" />
    <constraint name="C2" model="TKC" arity="2" scope="X2.1 X36.1" reference="R2" />
    <constraint name="C3" model="TKC" arity="2" scope="X25.1 X47.1" reference="R3" />
    <constraint name="C4" model="TKC" arity="2" scope="X23.1 X63.1" reference="R4" />
    <constraint name="C5" model="TKC" arity="2" scope="X28.1 X56.1" reference="R5" />
    <constraint name="C6" model="TKC" arity="2" scope="X1.1 X34.1" reference="R6" />
    <constraint name="C7" model="TKC" arity="2" scope="X1.1 X48.1" reference="R7" />
    <constraint name="C8" model="TKC" arity="2" scope="X19.1 X57.1" reference="R8" />
    <constraint name="C9" model="TKC" arity="2" scope="X6.1 X15.1" reference="R9" />
    <constraint name="C10" model="TKC" arity="2" scope="X30.1 X47.1" reference="R10" />
    <constraint name="C11" model="TKC" arity="2" scope="X43.1 X52.1" reference="R11" />
    <constraint name="C12" model="TKC" arity="2" scope="X32.1 X58.1" reference="R12" />
    <constraint name="C13" model="TKC" arity="2" scope="X9.1 X68.1" reference="R13" />
    <constraint name="C14" model="TKC" arity="2" scope="X57.1 X66.1" reference="R14" />
    <constraint name="C15" model="TKC" arity="2" scope="X5.1 X9.1" reference="R15" />
    <constraint name="C16" model="TKC" arity="2" scope="X7.1 X53.1" reference="R16" />
    <constraint name="C17" model="TKC" arity="2" scope="X25.1 X33.1" reference="R17" />
    <constraint name="C18" model="TKC" arity="2" scope="X52.1 X66.1" reference="R18" />
    <constraint name="C19" model="TKC" arity="2" scope="X32.1 X42.1" reference="R19" />
    <constraint name="C20" model="TKC" arity="2" scope="X22.1 X37.1" reference="R20" />
    <constraint name="C21" model="TKC" arity="2" scope="X40.1 X44.1" reference="R21" />
    <constraint name="C22" model="TKC" arity="2" scope="X3.1 X65.1" reference="R22" />
    <constraint name="C23" model="TKC" arity="2" scope="X39.1 X60.1" reference="R23" />
    <constraint name="C24" model="TKC" arity="2" scope="X44.1 X47.1" reference="R24" />
    <constraint name="C25" model="TKC" arity="2" scope="X10.1 X16.1" reference="R25" />
    <constraint name="C26" model="TKC" arity="2" scope="X53.1 X57.1" reference="R26" />
    <constraint name="C27" model="TKC" arity="2" scope="X36.1 X65.1" reference="R27" />
    <constraint name="C28" model="TKC" arity="2" scope="X19.1 X64.1" reference="R28" />
    <constraint name="C29" model="TKC" arity="2" scope="X14.1 X43.1" reference="R29" />
    <constraint name="C30" model="TKC" arity="2" scope="X21.1 X67.1" reference="R30" />
    <constraint name="C31" model="TKC" arity="2" scope="X17.1 X35.1" reference="R31" />
    <constraint name="C32" model="TKC" arity="2" scope="X28.1 X46.1" reference="R32" />
    <constraint name="C33" model="TKC" arity="2" scope="X14.1 X18.1" reference="R33" />
    <constraint name="C34" model="TKC" arity="2" scope="X39.1 X58.1" reference="R34" />
    <constraint name="C35" model="TKC" arity="2" scope="X22.1 X53.1" reference="R35" />
    <constraint name="C36" model="TKC" arity="2" scope="X45.1 X61.1" reference="R36" />
    <constraint name="C37" model="TKC" arity="2" scope="X34.1 X66.1" reference="R37" />
    <constraint name="C38" model="TKC" arity="2" scope="X9.1 X38.1" reference="R38" />
    <constraint name="C39" model="TKC" arity="2" scope="X45.1 X50.1" reference="R39" />
    <constraint name="C40" model="TKC" arity="2" scope="X42.1 X52.1" reference="R40" />
    <constraint name="C41" model="TKC" arity="2" scope="X36.1 X41.1" reference="R41" />
    <constraint name="C42" model="TKC" arity="2" scope="X44.1 X50.1" reference="R42" />
    <constraint name="C43" model="TKC" arity="2" scope="X60.1 X70.1" reference="R43" />
    <constraint name="C44" model="TKC" arity="2" scope="X27.1 X59.1" reference="R44" />
    <constraint name="C45" model="TKC" arity="2" scope="X16.1 X32.1" reference="R45" />
    <constraint name="C46" model="TKC" arity="2" scope="X47.1 X67.1" reference="R46" />
    <constraint name="C47" model="TKC" arity="2" scope="X46.1 X48.1" reference="R47" />
    <constraint name="C48" model="TKC" arity="2" scope="X38.1 X63.1" reference="R48" />
    <constraint name="C49" model="TKC" arity="2" scope="X10.1 X29.1" reference="R49" />
    <constraint name="C50" model="TKC" arity="2" scope="X20.1 X69.1" reference="R50" />
    <constraint name="C51" model="TKC" arity="2" scope="X2.1 X58.1" reference="R51" />
    <constraint name="C52" model="TKC" arity="2" scope="X4.1 X55.1" reference="R52" />
    <constraint name="C53" model="TKC" arity="2" scope="X20.1 X41.1" reference="R53" />
    <constraint name="C54" model="TKC" arity="2" scope="X39.1 X55.1" reference="R54" />
    <constraint name="C55" model="TKC" arity="2" scope="X6.1 X10.1" reference="R55" />
    <constraint name="C56" model="TKC" arity="2" scope="X24.1 X28.1" reference="R56" />
    <constraint name="C57" model="TKC" arity="2" scope="X26.1 X62.1" reference="R57" />
    <constraint name="C58" model="TKC" arity="2" scope="X26.1 X66.1" reference="R58" />
    <constraint name="C59" model="TKC" arity="2" scope="X27.1 X43.1" reference="R59" />
    <constraint name="C60" model="TKC" arity="2" scope="X54.1 X56.1" reference="R60" />
    <constraint name="C61" model="TKC" arity="2" scope="X24.1 X35.1" reference="R61" />
    <constraint name="C62" model="TKC" arity="2" scope="X17.1 X49.1" reference="R62" />
    <constraint name="C63" model="TKC" arity="2" scope="X12.1 X57.1" reference="R63" />
    <constraint name="C64" model="TKC" arity="2" scope="X13.1 X36.1" reference="R64" />
    <constraint name="C65" model="TKC" arity="2" scope="X5.1 X11.1" reference="R65" />
    <constraint name="C66" model="TKC" arity="2" scope="X31.1 X49.1" reference="R66" />
    <constraint name="C67" model="TKC" arity="2" scope="X5.1 X8.1" reference="R67" />
    <constraint name="C68" model="TKC" arity="2" scope="X51.1 X54.1" reference="R68" />
    <constraint name="C69" model="TKC" arity="2" scope="X43.1 X57.1" reference="R69" />
    <constraint name="C70" model="TKC" arity="2" scope="X51.1 X55.1" reference="R70" />
    <constraint name="C71" model="TKC" arity="2" scope="X20.1 X46.1" reference="R71" />
    <constraint name="C72" model="TKC" arity="2" scope="X26.1 X65.1" reference="R72" />
    <constraint name="C73" model="TKC" arity="2" scope="X13.1 X41.1" reference="R73" />
    <constraint name="C74" model="TKC" arity="2" scope="X23.1 X40.1" reference="R74" />
    <constraint name="C75" model="TKC" arity="2" scope="X42.1 X56.1" reference="R75" />
    <constraint name="C76" model="TKC" arity="2" scope="X30.1 X35.1" reference="R76" />
    <constraint name="C77" model="TKC" arity="2" scope="X17.1 X45.1" reference="R77" />
    <constraint name="C78" model="TKC" arity="2" scope="X5.1 X37.1" reference="R78" />
    <constraint name="C79" model="TKC" arity="2" scope="X24.1 X31.1" reference="R79" />
    <constraint name="C80" model="TKC" arity="2" scope="X17.1 X36.1" reference="R80" />
    <constraint name="C81" model="TKC" arity="2" scope="X28.1 X61.1" reference="R81" />
    <constraint name="C82" model="TKC" arity="2" scope="X6.1 X57.1" reference="R82" />
    <constraint name="C83" model="TKC" arity="2" scope="X1.1 X58.1" reference="R83" />
    <constraint name="C84" model="TKC" arity="2" scope="X38.1 X68.1" reference="R84" />
    <constraint name="C85" model="TKC" arity="2" scope="X12.1 X39.1" reference="R85" />
    <constraint name="C86" model="TKC" arity="2" scope="X24.1 X36.1" reference="R86" />
    <constraint name="C87" model="TKC" arity="2" scope="X67.1 X68.1" reference="R87" />
    <constraint name="C88" model="TKC" arity="2" scope="X11.1 X69.1" reference="R88" />
    <constraint name="C89" model="TKC" arity="2" scope="X15.1 X27.1" reference="R89" />
    <constraint name="C90" model="TKC" arity="2" scope="X11.1 X27.1" reference="R90" />
    <constraint name="C91" model="TKC" arity="2" scope="X29.1 X39.1" reference="R91" />
    <constraint name="C92" model="TKC" arity="2" scope="X7.1 X40.1" reference="R92" />
    <constraint name="C93" model="TKC" arity="2" scope="X13.1 X69.1" reference="R93" />
    <constraint name="C94" model="TKC" arity="2" scope="X49.1 X70.1" reference="R94" />
    <constraint name="C95" model="TKC" arity="2" scope="X16.1 X25.1" reference="R95" />
    <constraint name="C96" model="TKC" arity="2" scope="X52.1 X67.1" reference="R96" />
    <constraint name="C97" model="TKC" arity="2" scope="X28.1 X63.1" reference="R97" />
    <constraint name="C98" model="TKC" arity="2" scope="X12.1 X19.1" reference="R98" />
    <constraint name="C99" model="TKC" arity="2" scope="X45.1 X62.1" reference="R99" />
    <constraint name="C100" model="TKC" arity="2" scope="X62.1 X63.1" reference="R100" />
    <constraint name="C101" model="TKC" arity="2" scope="X7.1 X18.1" reference="R101" />
    <constraint name="C102" model="TKC" arity="2" scope="X19.1 X56.1" reference="R102" />
    <constraint name="C103" model="TKC" arity="2" scope="X22.1 X62.1" reference="R103" />
    <constraint name="C104" model="TKC" arity="2" scope="X37.1 X46.1" reference="R104" />
    <constraint name="C105" model="TKC" arity="2" scope="X46.1 X58.1" reference="R105" />
    <constraint name="C106" model="TKC" arity="2" scope="X22.1 X63.1" reference="R106" />
    <constraint name="C107" model="TKC" arity="2" scope="X43.1 X65.1" reference="R107" />
    <constraint name="C108" model="TKC" arity="2" scope="X17.1 X29.1" reference="R108" />
    <constraint name="C109" model="TKC" arity="2" scope="X21.1 X35.1" reference="R109" />
    <constraint name="C110" model="TKC" arity="2" scope="X46.1 X54.1" reference="R110" />
    <constraint name="C111" model="TKC" arity="2" scope="X4.1 X16.1" reference="R111" />
    <constraint name="C112" model="TKC" arity="2" scope="X24.1 X27.1" reference="R112" />
    <constraint name="C113" model="TKC" arity="2" scope="X1.1 X30.1" reference="R113" />
    <constraint name="C114" model="TKC" arity="2" scope="X53.1 X55.1" reference="R114" />
    <constraint name="C115" model="TKC" arity="2" scope="X46.1 X66.1" reference="R115" />
    <constraint name="C116" model="TKC" arity="2" scope="X8.1 X34.1" reference="R116" />
    <constraint name="C117" model="TKC" arity="2" scope="X25.1 X43.1" reference="R117" />
    <constraint name="C118" model="TKC" arity="2" scope="X47.1 X63.1" reference="R118" />
    <constraint name="C119" model="TKC" arity="2" scope="X22.1 X58.1" reference="R119" />
    <constraint name="C120" model="TKC" arity="2" scope="X5.1 X44.1" reference="R120" />
    <constraint name="C121" model="TKC" arity="2" scope="X3.1 X42.1" reference="R121" />
    <constraint name="C122" model="TKC" arity="2" scope="X32.1 X54.1" reference="R122" />
    <constraint name="C123" model="TKC" arity="2" scope="X23.1 X24.1" reference="R123" />
    <constraint name="C124" model="TKC" arity="2" scope="X19.1 X25.1" reference="R124" />
    <constraint name="C125" model="TKC" arity="2" scope="X64.1 X69.1" reference="R125" />
    <constraint name="C126" model="TKC" arity="2" scope="X1.1 X2.1" reference="R126" />
    <constraint name="C127" model="TKC" arity="2" scope="X56.1 X60.1" reference="R127" />
    <constraint name="C128" model="TKC" arity="2" scope="X14.1 X70.1" reference="R128" />
    <constraint name="C129" model="TKC" arity="2" scope="X42.1 X53.1" reference="R129" />
    <constraint name="C130" model="TKC" arity="2" scope="X19.1 X53.1" reference="R130" />
    <constraint name="C131" model="TKC" arity="2" scope="X60.1 X65.1" reference="R131" />
    <constraint name="C132" model="TKC" arity="2" scope="X9.1 X48.1" reference="R132" />
    <constraint name="C133" model="TKC" arity="2" scope="X32.1 X62.1" reference="R133" />
    <constraint name="C134" model="TKC" arity="2" scope="X48.1 X55.1" reference="R134" />
    <constraint name="C135" model="TKC" arity="2" scope="X20.1 X49.1" reference="R135" />
    <constraint name="C136" model="TKC" arity="2" scope="X2.1 X48.1" reference="R136" />
    <constraint name="C137" model="TKC" arity="2" scope="X20.1 X56.1" reference="R137" />
    <constraint name="C138" model="TKC" arity="2" scope="X2.1 X19.1" reference="R138" />
    <constraint name="C139" model="TKC" arity="2" scope="X36.1 X52.1" reference="R139" />
    <constraint name="C140" model="TKC" arity="2" scope="X35.1 X40.1" reference="R140" />
    <constraint name="C141" model="TKC" arity="2" scope="X39.1 X66.1" reference="R141" />
    <constraint name="C142" model="TKC" arity="2" scope="X53.1 X69.1" reference="R142" />
    <constraint name="C143" model="TKC" arity="2" scope="X6.1 X48.1" reference="R143" />
    <constraint name="C144" model="TKC" arity="2" scope="X13.1 X43.1" reference="R144" />
    <constraint name="C145" model="TKC" arity="2" scope="X4.1 X68.1" reference="R145" />
    <constraint name="C146" model="TKC" arity="2" scope="X3.1 X66.1" reference="R146" />
    <constraint name="C147" model="TKC" arity="2" scope="X40.1 X46.1" reference="R147" />
    <constraint name="C148" model="TKC" arity="2" scope="X9.1 X27.1" reference="R148" />
    <constraint name="C149" model="TKC" arity="2" scope="X21.1 X62.1" reference="R149" />
    <constraint name="C150" model="TKC" arity="2" scope="X18.1 X39.1" reference="R150" />
    <constraint name="C151" model="TKC" arity="2" scope="X17.1 X44.1" reference="R151" />
    <constraint name="C152" model="TKC" arity="2" scope="X49.1 X52.1" reference="R152" />
    <constraint name="C153" model="TKC" arity="2" scope="X59.1 X65.1" reference="R153" />
    <constraint name="C154" model="TKC" arity="2" scope="X37.1 X63.1" reference="R154" />
    <constraint name="C155" model="TKC" arity="2" scope="X25.1 X26.1" reference="R155" />
    <constraint name="C156" model="TKC" arity="2" scope="X31.1 X33.1" reference="R156" />
    <constraint name="C157" model="TKC" arity="2" scope="X30.1 X46.1" reference="R157" />
    <constraint name="C158" model="TKC" arity="2" scope="X44.1 X53.1" reference="R158" />
    <constraint name="C159" model="TKC" arity="2" scope="X16.1 X23.1" reference="R159" />
    <constraint name="C160" model="TKC" arity="2" scope="X22.1 X32.1" reference="R160" />
    <constraint name="C161" model="TKC" arity="2" scope="X41.1 X59.1" reference="R161" />
    <constraint name="C162" model="TKC" arity="2" scope="X8.1 X21.1" reference="R162" />
    <constraint name="C163" model="TKC" arity="2" scope="X28.1 X48.1" reference="R163" />
    <constraint name="C164" model="TKC" arity="2" scope="X2.1 X39.1" reference="R164" />
    <constraint name="C165" model="TKC" arity="2" scope="X23.1 X25.1" reference="R165" />
    <constraint name="C166" model="TKC" arity="2" scope="X1.1 X61.1" reference="R166" />
    <constraint name="C167" model="TKC" arity="2" scope="X5.1 X52.1" reference="R167" />
    <constraint name="C168" model="TKC" arity="2" scope="X31.1 X32.1" reference="R168" />
    <constraint name="C169" model="TKC" arity="2" scope="X16.1 X46.1" reference="R169" />
    <constraint name="C170" model="TKC" arity="2" scope="X36.1 X47.1" reference="R170" />
    <constraint name="C171" model="TKC" arity="2" scope="X57.1 X67.1" reference="R171" />
    <constraint name="C172" model="TKC" arity="2" scope="X40.1 X66.1" reference="R172" />
    <constraint name="C173" model="TKC" arity="2" scope="X33.1 X65.1" reference="R173" />
    <constraint name="C174" model="TKC" arity="2" scope="X13.1 X64.1" reference="R174" />
    <constraint name="C175" model="TKC" arity="2" scope="X11.1 X67.1" reference="R175" />
    <constraint name="C176" model="TKC" arity="2" scope="X4.1 X61.1" reference="R176" />
    <constraint name="C177" model="TKC" arity="2" scope="X8.1 X32.1" reference="R177" />
    <constraint name="C178" model="TKC" arity="2" scope="X2.1 X68.1" reference="R178" />
    <constraint name="C179" model="TKC" arity="2" scope="X10.1 X30.1" reference="R179" />
    <constraint name="C180" model="TKC" arity="2" scope="X35.1 X70.1" reference="R180" />
    <constraint name="C181" model="TKC" arity="2" scope="X15.1 X60.1" reference="R181" />
    <constraint name="C182" model="TKC" arity="2" scope="X19.1 X20.1" reference="R182" />
    <constraint name="C183" model="TKC" arity="2" scope="X19.1 X24.1" reference="R183" />
    <constraint name="C184" model="TKC" arity="2" scope="X46.1 X65.1" reference="R184" />
    <constraint name="C185" model="TKC" arity="2" scope="X19.1 X41.1" reference="R185" />
    <constraint name="C186" model="TKC" arity="2" scope="X38.1 X61.1" reference="R186" />
    <constraint name="C187" model="TKC" arity="2" scope="X6.1 X7.1" reference="R187" />
    <constraint name="C188" model="TKC" arity="2" scope="X35.1 X59.1" reference="R188" />
    <constraint name="C189" model="TKC" arity="2" scope="X4.1 X27.1" reference="R189" />
    <constraint name="C190" model="TKC" arity="2" scope="X48.1 X57.1" reference="R190" />
    <constraint name="C191" model="TKC" arity="2" scope="X13.1 X33.1" reference="R191" />
    <constraint name="C192" model="TKC" arity="2" scope="X3.1 X43.1" reference="R192" />
    <constraint name="C193" model="TKC" arity="2" scope="X42.1 X64.1" reference="R193" />
    <constraint name="C194" model="TKC" arity="2" scope="X31.1 X34.1" reference="R194" />
    <constraint name="C195" model="TKC" arity="2" scope="X26.1 X56.1" reference="R195" />
    <constraint name="C196" model="TKC" arity="2" scope="X15.1 X21.1" reference="R196" />
    <constraint name="C197" model="TKC" arity="2" scope="X42.1 X60.1" reference="R197" />
    <constraint name="C198" model="TKC" arity="2" scope="X3.1 X7.1" reference="R198" />
    <constraint name="C199" model="TKC" arity="2" scope="X5.1 X18.1" reference="R199" />
    <constraint name="C200" model="TKC" arity="2" scope="X40.1 X52.1" reference="R200" />
    <constraint name="C201" model="TKC" arity="2" scope="X10.1 X39.1" reference="R201" />
    <constraint name="C202" model="TKC" arity="2" scope="X9.1 X28.1" reference="R202" />
    <constraint name="C203" model="TKC" arity="2" scope="X23.1 X32.1" reference="R203" />
    <constraint name="C204" model="TKC" arity="2" scope="X6.1 X30.1" reference="R204" />
    <constraint name="C205" model="TKC" arity="2" scope="X56.1 X63.1" reference="R205" />
    <constraint name="C206" model="TKC" arity="2" scope="X54.1 X67.1" reference="R206" />
    <constraint name="C207" model="TKC" arity="2" scope="X34.1 X42.1" reference="R207" />
    <constraint name="C208" model="TKC" arity="2" scope="X47.1 X49.1" reference="R208" />
    <constraint name="C209" model="TKC" arity="2" scope="X3.1 X59.1" reference="R209" />
    <constraint name="C210" model="TKC" arity="2" scope="X47.1 X56.1" reference="R210" />
    <constraint name="C211" model="TKC" arity="2" scope="X30.1 X44.1" reference="R211" />
    <constraint name="C212" model="TKC" arity="2" scope="X27.1 X45.1" reference="R212" />
    <constraint name="C213" model="TKC" arity="2" scope="X18.1 X64.1" reference="R213" />
    <constraint name="C214" model="TKC" arity="2" scope="X17.1 X26.1" reference="R214" />
    <constraint name="C215" model="TKC" arity="2" scope="X14.1 X62.1" reference="R215" />
    <constraint name="C216" model="TKC" arity="2" scope="X16.1 X40.1" reference="R216" />
    <constraint name="C217" model="TKC" arity="2" scope="X7.1 X14.1" reference="R217" />
    <constraint name="C218" model="TKC" arity="2" scope="X44.1 X54.1" reference="R218" />
    <constraint name="C219" model="TKC" arity="2" scope="X19.1 X54.1" reference="R219" />
    <constraint name="C220" model="TKC" arity="2" scope="X50.1 X65.1" reference="R220" />
    <constraint name="C221" model="TKC" arity="2" scope="X2.1 X8.1" reference="R221" />
    <constraint name="C222" model="TKC" arity="2" scope="X3.1 X44.1" reference="R222" />
    <constraint name="C223" model="TKC" arity="2" scope="X19.1 X48.1" reference="R223" />
    <constraint name="C224" model="TKC" arity="2" scope="X2.1 X6.1" reference="R224" />
    <constraint name="C225" model="TKC" arity="2" scope="X39.1 X41.1" reference="R225" />
    <constraint name="C226" model="TKC" arity="2" scope="X35.1 X51.1" reference="R226" />
    <constraint name="C227" model="TKC" arity="2" scope="X11.1 X54.1" reference="R227" />
    <constraint name="C228" model="TKC" arity="2" scope="X5.1 X34.1" reference="R228" />
    <constraint name="C229" model="TKC" arity="2" scope="X22.1 X50.1" reference="R229" />
    <constraint name="C230" model="TKC" arity="2" scope="X22.1 X47.1" reference="R230" />
    <constraint name="C231" model="TKC" arity="2" scope="X50.1 X67.1" reference="R231" />
    <constraint name="C232" model="TKC" arity="2" scope="X60.1 X68.1" reference="R232" />
    <constraint name="C233" model="TKC" arity="2" scope="X21.1 X55.1" reference="R233" />
    <constraint name="C234" model="TKC" arity="2" scope="X4.1 X36.1" reference="R234" />
    <constraint name="C235" model="TKC" arity="2" scope="X14.1 X40.1" reference="R235" />
    <constraint name="C236" model="TKC" arity="2" scope="X2.1 X70.1" reference="R236" />
    <constraint name="C237" model="TKC" arity="2" scope="X8.1 X24.1" reference="R237" />
    <constraint name="C238" model="TKC" arity="2" scope="X3.1 X16.1" reference="R238" />
    <constraint name="C239" model="TKC" arity="2" scope="X4.1 X67.1" reference="R239" />
    <constraint name="C240" model="TKC" arity="2" scope="X3.1 X64.1" reference="R240" />
    <constraint name="C241" model="TKC" arity="2" scope="X6.1 X17.1" reference="R241" />
    <constraint name="C242" model="TKC" arity="2" scope="X6.1 X20.1" reference="R242" />
    <constraint name="C243" model="TKC" arity="2" scope="X1.1 X67.1" reference="R243" />
    <constraint name="C244" model="TKC" arity="2" scope="X58.1 X63.1" reference="R244" />
    <constraint name="C245" model="TKC" arity="2" scope="X11.1 X18.1" reference="R245" />
    <constraint name="C246" model="TKC" arity="2" scope="X30.1 X38.1" reference="R246" />
    <constraint name="C247" model="TKC" arity="2" scope="X16.1 X42.1" reference="R247" />
    <constraint name="C248" model="TKC" arity="2" scope="X13.1 X14.1" reference="R248" />
    <constraint name="C249" model="TKC" arity="2" scope="X23.1 X31.1" reference="R249" />
    <constraint name="C250" model="TKC" arity="2" scope="X12.1 X26.1" reference="R250" />
    <constraint name="C251" model="TKC" arity="2" scope="X42.1 X43.1" reference="R251" />
    <constraint name="C252" model="TKC" arity="2" scope="X11.1 X41.1" reference="R252" />
    <constraint name="C253" model="TKC" arity="2" scope="X50.1 X63.1" reference="R253" />
    <constraint name="C254" model="TKC" arity="2" scope="X63.1 X65.1" reference="R254" />
    <constraint name="C255" model="TKC" arity="2" scope="X10.1 X35.1" reference="R255" />
    <constraint name="C256" model="TKC" arity="2" scope="X6.1 X55.1" reference="R256" />
    <constraint name="C257" model="TKC" arity="2" scope="X38.1 X58.1" reference="R257" />
    <constraint name="C258" model="TKC" arity="2" scope="X12.1 X65.1" reference="R258" />
    <constraint name="C259" model="TKC" arity="2" scope="X29.1 X49.1" reference="R259" />
    <constraint name="C260" model="TKC" arity="2" scope="X35.1 X49.1" reference="R260" />
    <constraint name="C261" model="TKC" arity="2" scope="X33.1 X57.1" reference="R261" />
    <constraint name="C262" model="TKC" arity="2" scope="X47.1 X64.1" reference="R262" />
    <constraint name="C263" model="TKC" arity="2" scope="X5.1 X58.1" reference="R263" />
    <constraint name="C264" model="TKC" arity="2" scope="X12.1 X29.1" reference="R264" />
    <constraint name="C265" model="TKC" arity="2" scope="X33.1 X45.1" reference="R265" />
    <constraint name="C266" model="TKC" arity="2" scope="X31.1 X56.1" reference="R266" />
    <constraint name="C267" model="TKC" arity="2" scope="X34.1 X41.1" reference="R267" />
    <constraint name="C268" model="TKC" arity="2" scope="X6.1 X39.1" reference="R268" />
    <constraint name="C269" model="TKC" arity="2" scope="X11.1 X47.1" reference="R269" />
    <constraint name="C270" model="TKC" arity="2" scope="X12.1 X64.1" reference="R270" />
    <constraint name="C271" model="TKC" arity="2" scope="X3.1 X58.1" reference="R271" />
    <constraint name="C272" model="TKC" arity="2" scope="X9.1 X43.1" reference="R272" />
    <constraint name="C273" model="TKC" arity="2" scope="X55.1 X66.1" reference="R273" />
    <constraint name="C274" model="TKC" arity="2" scope="X45.1 X54.1" reference="R274" />
    <constraint name="C275" model="TKC" arity="2" scope="X2.1 X23.1" reference="R275" />
    <constraint name="C276" model="TKC" arity="2" scope="X8.1 X64.1" reference="R276" />
    <constraint name="C277" model="TKC" arity="2" scope="X20.1 X39.1" reference="R277" />
    <constraint name="C278" model="TKC" arity="2" scope="X9.1 X25.1" reference="R278" />
    <constraint name="C279" model="TKC" arity="2" scope="X20.1 X40.1" reference="R279" />
    <constraint name="C280" model="TKC" arity="2" scope="X13.1 X45.1" reference="R280" />
    <constraint name="C281" model="TKC" arity="2" scope="X3.1 X53.1" reference="R281" />
    <constraint name="C282" model="TKC" arity="2" scope="X26.1 X53.1" reference="R282" />
    <constraint name="C283" model="TKC" arity="2" scope="X25.1 X68.1" reference="R283" />
    <constraint name="C284" model="TKC" arity="2" scope="X20.1 X35.1" reference="R284" />
    <constraint name="C285" model="TKC" arity="2" scope="X26.1 X37.1" reference="R285" />
    <constraint name="C286" model="TKC" arity="2" scope="X1.1 X15.1" reference="R286" />
    <constraint name="C287" model="TKC" arity="2" scope="X37.1 X62.1" reference="R287" />
    <constraint name="C288" model="TKC" arity="2" scope="X20.1 X33.1" reference="R288" />
    <constraint name="C289" model="TKC" arity="2" scope="X28.1 X37.1" reference="R289" />
    <constraint name="C290" model="TKC" arity="2" scope="X43.1 X46.1" reference="R290" />
    <constraint name="C291" model="TKC" arity="2" scope="X6.1 X13.1" reference="R291" />
    <constraint name="C292" model="TKC" arity="2" scope="X8.1 X54.1" reference="R292" />
    <constraint name="C293" model="TKC" arity="2" scope="X23.1 X39.1" reference="R293" />
    <constraint name="C294" model="TKC" arity="2" scope="X20.1 X38.1" reference="R294" />
    <constraint name="C295" model="TKC" arity="2" scope="X15.1 X49.1" reference="R295" />
    <constraint name="C296" model="TKC" arity="2" scope="X46.1 X59.1" reference="R296" />
    <constraint name="C297" model="TKC" arity="2" scope="X2.1 X46.1" reference="R297" />
    <constraint name="C298" model="TKC" arity="2" scope="X11.1 X59.1" reference="R298" />
    <constraint name="C299" model="TKC" arity="2" scope="X53.1 X63.1" reference="R299" />
    <constraint name="C300" model="TKC" arity="2" scope="X13.1 X29.1" reference="R300" />
    <constraint name="C301" model="TKC" arity="2" scope="X20.1 X43.1" reference="R301" />
    <constraint name="C302" model="TKC" arity="2" scope="X12.1 X18.1" reference="R302" />
    <constraint name="C303" model="TKC" arity="2" scope="X15.1 X46.1" reference="R303" />
    <constraint name="C304" model="TKC" arity="2" scope="X44.1 X51.1" reference="R304" />
    <constraint name="C305" model="TKC" arity="2" scope="X47.1 X61.1" reference="R305" />
    <constraint name="C306" model="TKC" arity="2" scope="X17.1 X57.1" reference="R306" />
    <constraint name="C307" model="TKC" arity="2" scope="X27.1 X54.1" reference="R307" />
    <constraint name="C308" model="TKC" arity="2" scope="X21.1 X52.1" reference="R308" />
    <constraint name="C309" model="TKC" arity="2" scope="X8.1 X57.1" reference="R309" />
    <constraint name="C310" model="TKC" arity="2" scope="X19.1 X61.1" reference="R310" />
    <constraint name="C311" model="TKC" arity="2" scope="X15.1 X25.1" reference="R311" />
    <constraint name="C312" model="TKC" arity="2" scope="X16.1 X64.1" reference="R312" />
    <constraint name="C313" model="TKC" arity="2" scope="X50.1 X59.1" reference="R313" />
    <constraint name="C314" model="TKC" arity="2" scope="X22.1 X35.1" reference="R314" />
    <constraint name="C315" model="TKC" arity="2" scope="X10.1 X20.1" reference="R315" />
    <constraint name="C316" model="TKC" arity="2" scope="X29.1 X58.1" reference="R316" />
    <constraint name="C317" model="TKC" arity="2" scope="X9.1 X66.1" reference="R317" />
    <constraint name="C318" model="TKC" arity="2" scope="X5.1 X22.1" reference="R318" />
    <constraint name="C319" model="TKC" arity="2" scope="X29.1 X36.1" reference="R319" />
    <constraint name="C320" model="TKC" arity="2" scope="X57.1 X65.1" reference="R320" />
    <constraint name="C321" model="TKC" arity="2" scope="X34.1 X52.1" reference="R321" />
    <constraint name="C322" model="TKC" arity="2" scope="X16.1 X43.1" reference="R322" />
    <constraint name="C323" model="TKC" arity="2" scope="X22.1 X46.1" reference="R323" />
    <constraint name="C324" model="TKC" arity="2" scope="X8.1 X62.1" reference="R324" />
    <constraint name="C325" model="TKC" arity="2" scope="X5.1 X29.1" reference="R325" />
    <constraint name="C326" model="TKC" arity="2" scope="X5.1 X42.1" reference="R326" />
    <constraint name="C327" model="TKC" arity="2" scope="X21.1 X59.1" reference="R327" />
    <constraint name="C328" model="TKC" arity="2" scope="X46.1 X69.1" reference="R328" />
    <constraint name="C329" model="TKC" arity="2" scope="X16.1 X34.1" reference="R329" />
    <constraint name="C330" model="TKC" arity="2" scope="X14.1 X59.1" reference="R330" />
    <constraint name="C331" model="TKC" arity="2" scope="X4.1 X5.1" reference="R331" />
    <constraint name="C332" model="TKC" arity="2" scope="X27.1 X31.1" reference="R332" />
    <constraint name="C333" model="TKC" arity="2" scope="X9.1 X63.1" reference="R333" />
    <constraint name="C334" model="TKC" arity="2" scope="X7.1 X55.1" reference="R334" />
    <constraint name="C335" model="TKC" arity="2" scope="X25.1 X58.1" reference="R335" />
    <constraint name="C336" model="TKC" arity="2" scope="X42.1 X66.1" reference="R336" />
    <constraint name="C337" model="TKC" arity="2" scope="X37.1 X58.1" reference="R337" />
    <constraint name="C338" model="TKC" arity="2" scope="X10.1 X66.1" reference="R338" />
    <constraint name="C339" model="TKC" arity="2" scope="X37.1 X64.1" reference="R339" />
    <constraint name="C340" model="TKC" arity="2" scope="X7.1 X35.1" reference="R340" />
    <constraint name="C341" model="TKC" arity="2" scope="X41.1 X66.1" reference="R341" />
    <constraint name="C342" model="TKC" arity="2" scope="X26.1 X70.1" reference="R342" />
    <constraint name="C343" model="TKC" arity="2" scope="X44.1 X61.1" reference="R343" />
    <constraint name="C344" model="TKC" arity="2" scope="X26.1 X32.1" reference="R344" />
    <constraint name="C345" model="TKC" arity="2" scope="X18.1 X43.1" reference="R345" />
    <constraint name="C346" model="TKC" arity="2" scope="X33.1 X43.1" reference="R346" />
    <constraint name="C347" model="TKC" arity="2" scope="X8.1 X25.1" reference="R347" />
    <constraint name="C348" model="TKC" arity="2" scope="X25.1 X38.1" reference="R348" />
    <constraint name="C349" model="TKC" arity="2" scope="X9.1 X64.1" reference="R349" />
    <constraint name="C350" model="TKC" arity="2" scope="X21.1 X38.1" reference="R350" />
    <constraint name="C351" model="TKC" arity="2" scope="X30.1 X68.1" reference="R351" />
    <constraint name="C352" model="TKC" arity="2" scope="X37.1 X66.1" reference="R352" />
    <constraint name="C353" model="TKC" arity="2" scope="X1.1 X26.1" reference="R353" />
    <constraint name="C354" model="TKC" arity="2" scope="X15.1 X64.1" reference="R354" />
    <constraint name="C355" model="TKC" arity="2" scope="X13.1 X40.1" reference="R355" />
    <constraint name="C356" model="TKC" arity="2" scope="X41.1 X61.1" reference="R356" />
    <constraint name="C357" model="TKC" arity="2" scope="X28.1 X60.1" reference="R357" />
    <constraint name="C358" model="TKC" arity="2" scope="X61.1 X67.1" reference="R358" />
    <constraint name="C359" model="TKC" arity="2" scope="X32.1 X56.1" reference="R359" />
    <constraint name="C360" model="TKC" arity="2" scope="X50.1 X60.1" reference="R360" />
    <constraint name="C361" model="TKC" arity="2" scope="X41.1 X56.1" reference="R361" />
    <constraint name="C362" model="TKC" arity="2" scope="X55.1 X60.1" reference="R362" />
    <constraint name="C363" model="TKC" arity="2" scope="X32.1 X33.1" reference="R363" />
    <constraint name="C364" model="TKC" arity="2" scope="X39.1 X40.1" reference="R364" />
    <constraint name="C365" model="TKC" arity="2" scope="X29.1 X53.1" reference="R365" />
    <constraint name="C366" model="TKC" arity="2" scope="X63.1 X66.1" reference="R366" />
    <constraint name="C367" model="TKC" arity="2" scope="X15.1 X22.1" reference="R367" />
    <constraint name="C368" model="TKC" arity="2" scope="X14.1 X36.1" reference="R368" />
    <constraint name="C369" model="TKC" arity="2" scope="X20.1 X59.1" reference="R369" />
    <constraint name="C370" model="TKC" arity="2" scope="X21.1 X29.1" reference="R370" />
    <constraint name="C371" model="TKC" arity="2" scope="X1.1 X8.1" reference="R371" />
    <constraint name="C372" model="TKC" arity="2" scope="X21.1 X49.1" reference="R372" />
    <constraint name="C373" model="TKC" arity="2" scope="X65.1 X67.1" reference="R373" />
    <constraint name="C374" model="TKC" arity="2" scope="X50.1 X69.1" reference="R374" />
    <constraint name="C375" model="TKC" arity="2" scope="X1.1 X18.1" reference="R375" />
    <constraint name="C376" model="TKC" arity="2" scope="X7.1 X47.1" reference="R376" />
    <constraint name="C377" model="TKC" arity="2" scope="X12.1 X58.1" reference="R377" />
    <constraint name="C378" model="TKC" arity="2" scope="X10.1 X46.1" reference="R378" />
    <constraint name="C379" model="TKC" arity="2" scope="X29.1 X31.1" reference="R379" />
    <constraint name="C380" model="TKC" arity="2" scope="X15.1 X35.1" reference="R380" />
    <constraint name="C381" model="TKC" arity="2" scope="X6.1 X68.1" reference="R381" />
    <constraint name="C382" model="TKC" arity="2" scope="X5.1 X60.1" reference="R382" />
    <constraint name="C383" model="TKC" arity="2" scope="X59.1 X63.1" reference="R383" />
    <constraint name="C384" model="TKC" arity="2" scope="X58.1 X67.1" reference="R384" />
    <constraint name="C385" model="TKC" arity="2" scope="X55.1 X63.1" reference="R385" />
    <constraint name="C386" model="TKC" arity="2" scope="X11.1 X44.1" reference="R386" />
    <constraint name="C387" model="TKC" arity="2" scope="X46.1 X51.1" reference="R387" />
    <constraint name="C388" model="TKC" arity="2" scope="X40.1 X63.1" reference="R388" />
    <constraint name="C389" model="TKC" arity="2" scope="X25.1 X51.1" reference="R389" />
    <constraint name="C390" model="TKC" arity="2" scope="X18.1 X66.1" reference="R390" />
    <constraint name="C391" model="TKC" arity="2" scope="X44.1 X67.1" reference="R391" />
    <constraint name="C392" model="TKC" arity="2" scope="X3.1 X9.1" reference="R392" />
    <constraint name="C393" model="TKC" arity="2" scope="X19.1 X63.1" reference="R393" />
    <constraint name="C394" model="TKC" arity="2" scope="X10.1 X21.1" reference="R394" />
    <constraint name="C395" model="TKC" arity="2" scope="X1.1 X17.1" reference="R395" />
    <constraint name="C396" model="TKC" arity="2" scope="X8.1 X59.1" reference="R396" />
    <constraint name="C397" model="TKC" arity="2" scope="X38.1 X55.1" reference="R397" />
    <constraint name="C398" model="TKC" arity="2" scope="X40.1 X67.1" reference="R398" />
    <constraint name="C399" model="TKC" arity="2" scope="X16.1 X24.1" reference="R399" />
    <constraint name="C400" model="TKC" arity="2" scope="X19.1 X37.1" reference="R400" />
    <constraint name="C401" model="TKC" arity="2" scope="X52.1 X60.1" reference="R401" />
    <constraint name="C402" model="TKC" arity="2" scope="X32.1 X53.1" reference="R402" />
    <constraint name="C403" model="TKC" arity="2" scope="X27.1 X64.1" reference="R403" />
    <constraint name="C404" model="TKC" arity="2" scope="X17.1 X54.1" reference="R404" />
    <constraint name="C405" model="TKC" arity="2" scope="X8.1 X14.1" reference="R405" />
    <constraint name="C406" model="TKC" arity="2" scope="X40.1 X58.1" reference="R406" />
    <constraint name="C407" model="TKC" arity="2" scope="X28.1 X53.1" reference="R407" />
    <constraint name="C408" model="TKC" arity="2" scope="X7.1 X23.1" reference="R408" />
    <constraint name="C409" model="TKC" arity="2" scope="X35.1 X41.1" reference="R409" />
    <constraint name="C410" model="TKC" arity="2" scope="X21.1 X33.1" reference="R410" />
    <constraint name="C411" model="TKC" arity="2" scope="X2.1 X21.1" reference="R411" />
    <constraint name="C412" model="TKC" arity="2" scope="X5.1 X48.1" reference="R412" />
    <constraint name="C413" model="TKC" arity="2" scope="X40.1 X61.1" reference="R413" />
    <constraint name="C414" model="TKC" arity="2" scope="X10.1 X69.1" reference="R414" />
    <constraint name="C415" model="TKC" arity="2" scope="X6.1 X38.1" reference="R415" />
    <constraint name="C416" model="TKC" arity="2" scope="X31.1 X47.1" reference="R416" />
    <constraint name="C417" model="TKC" arity="2" scope="X33.1 X63.1" reference="R417" />
    <constraint name="C418" model="TKC" arity="2" scope="X7.1 X15.1" reference="R418" />
    <constraint name="C419" model="TKC" arity="2" scope="X26.1 X41.1" reference="R419" />
    <constraint name="C420" model="TKC" arity="2" scope="X41.1 X68.1" reference="R420" />
    <constraint name="C421" model="TKC" arity="2" scope="X56.1 X61.1" reference="R421" />
    <constraint name="C422" model="TKC" arity="2" scope="X7.1 X56.1" reference="R422" />
    <constraint name="C423" model="TKC" arity="2" scope="X1.1 X20.1" reference="R423" />
    <constraint name="C424" model="TKC" arity="2" scope="X29.1 X66.1" reference="R424" />
    <constraint name="C425" model="TKC" arity="2" scope="X51.1 X63.1" reference="R425" />
    <constraint name="C426" model="TKC" arity="2" scope="X2.1 X45.1" reference="R426" />
    <constraint name="C427" model="TKC" arity="2" scope="X40.1 X55.1" reference="R427" />
    <constraint name="C428" model="TKC" arity="2" scope="X19.1 X22.1" reference="R428" />
    <constraint name="C429" model="TKC" arity="2" scope="X33.1 X64.1" reference="R429" />
    <constraint name="C430" model="TKC" arity="2" scope="X54.1 X66.1" reference="R430" />
    <constraint name="C431" model="TKC" arity="2" scope="X18.1 X33.1" reference="R431" />
    <constraint name="C432" model="TKC" arity="2" scope="X4.1 X13.1" reference="R432" />
    <constraint name="C433" model="TKC" arity="2" scope="X21.1 X44.1" reference="R433" />
    <constraint name="C434" model="TKC" arity="2" scope="X17.1 X37.1" reference="R434" />
    <constraint name="C435" model="TKC" arity="2" scope="X12.1 X14.1" reference="R435" />
    <constraint name="C436" model="TKC" arity="2" scope="X25.1 X45.1" reference="R436" />
    <constraint name="C437" model="TKC" arity="2" scope="X42.1 X55.1" reference="R437" />
    <constraint name="C438" model="TKC" arity="2" scope="X25.1 X69.1" reference="R438" />
    <constraint name="C439" model="TKC" arity="2" scope="X44.1 X68.1" reference="R439" />
    <constraint name="C440" model="TKC" arity="2" scope="X1.1 X52.1" reference="R440" />
    <constraint name="C441" model="TKC" arity="2" scope="X2.1 X63.1" reference="R441" />
    <constraint name="C442" model="TKC" arity="2" scope="X22.1 X57.1" reference="R442" />
    <constraint name="C443" model="TKC" arity="2" scope="X35.1 X50.1" reference="R443" />
    <constraint name="C444" model="TKC" arity="2" scope="X23.1 X27.1" reference="R444" />
    <constraint name="C445" model="TKC" arity="2" scope="X17.1 X55.1" reference="R445" />
    <constraint name="C446" model="TKC" arity="2" scope="X32.1 X49.1" reference="R446" />
    <constraint name="C447" model="TKC" arity="2" scope="X22.1 X29.1" reference="R447" />
    <constraint name="C448" model="TKC" arity="2" scope="X56.1 X66.1" reference="R448" />
    <constraint name="C449" model="TKC" arity="2" scope="X24.1 X63.1" reference="R449" />
    <constraint name="C450" model="TKC" arity="2" scope="X59.1 X62.1" reference="R450" />
    <constraint name="C451" model="TKC" arity="2" scope="X14.1 X30.1" reference="R451" />
    <constraint name="C452" model="TKC" arity="2" scope="X1.1 X59.1" reference="R452" />
    <constraint name="C453" model="TKC" arity="2" scope="X27.1 X53.1" reference="R453" />
    <constraint name="C454" model="TKC" arity="2" scope="X43.1 X58.1" reference="R454" />
    <constraint name="C455" model="TKC" arity="2" scope="X26.1 X60.1" reference="R455" />
    <constraint name="C456" model="TKC" arity="2" scope="X17.1 X31.1" reference="R456" />
    <constraint name="C457" model="TKC" arity="2" scope="X54.1 X59.1" reference="R457" />
    <constraint name="C458" model="TKC" arity="2" scope="X15.1 X58.1" reference="R458" />
    <constraint name="C459" model="TKC" arity="2" scope="X46.1 X70.1" reference="R459" />
    <constraint name="C460" model="TKC" arity="2" scope="X43.1 X45.1" reference="R460" />
    <constraint name="C461" model="TKC" arity="2" scope="X25.1 X50.1" reference="R461" />
    <constraint name="C462" model="TKC" arity="2" scope="X36.1 X42.1" reference="R462" />
    <constraint name="C463" model="TKC" arity="2" scope="X42.1 X50.1" reference="R463" />
    <constraint name="C464" model="TKC" arity="2" scope="X34.1 X55.1" reference="R464" />
    <constraint name="C465" model="TKC" arity="2" scope="X6.1 X21.1" reference="R465" />
    <constraint name="C466" model="TKC" arity="2" scope="X11.1 X15.1" reference="R466" />
    <constraint name="C467" model="TKC" arity="2" scope="X31.1 X54.1" reference="R467" />
    <constraint name="C468" model="TKC" arity="2" scope="X18.1 X63.1" reference="R468" />
    <constraint name="C469" model="TKC" arity="2" scope="X17.1 X70.1" reference="R469" />
    <constraint name="C470" model="TKC" arity="2" scope="X8.1 X38.1" reference="R470" />
    <constraint name="C471" model="TKC" arity="2" scope="X29.1 X35.1" reference="R471" />
    <constraint name="C472" model="TKC" arity="2" scope="X57.1 X69.1" reference="R472" />
    <constraint name="C473" model="TKC" arity="2" scope="X20.1 X32.1" reference="R473" />
    <constraint name="C474" model="TKC" arity="2" scope="X13.1 X24.1" reference="R474" />
    <constraint name="C475" model="TKC" arity="2" scope="X5.1 X57.1" reference="R475" />
    <constraint name="C476" model="TKC" arity="2" scope="X3.1 X46.1" reference="R476" />
    <constraint name="C477" model="TKC" arity="2" scope="X58.1 X68.1" reference="R477" />
    <constraint name="C478" model="TKC" arity="2" scope="X28.1 X55.1" reference="R478" />
    <constraint name="C479" model="TKC" arity="2" scope="X68.1 X70.1" reference="R479" />
    <constraint name="C480" model="TKC" arity="2" scope="X36.1 X59.1" reference="R480" />
    <constraint name="C481" model="TKC" arity="2" scope="X22.1 X44.1" reference="R481" />
    <constraint name="C482" model="TKC" arity="2" scope="X6.1 X53.1" reference="R482" />
    <constraint name="C483" model="TKC" arity="2" scope="X17.1 X33.1" reference="R483" />
    <constraint name="C484" model="TKC" arity="2" scope="X8.1 X36.1" reference="R484" />
    <constraint name="C485" model="TKC" arity="2" scope="X28.1 X44.1" reference="R485" />
    <constraint name="C486" model="TKC" arity="2" scope="X20.1 X28.1" reference="R486" />
    <constraint name="C487" model="TKC" arity="2" scope="X47.1 X51.1" reference="R487" />
    <constraint name="C488" model="TKC" arity="2" scope="X23.1 X38.1" reference="R488" />
    <constraint name="C489" model="TKC" arity="2" scope="X45.1 X58.1" reference="R489" />
    <constraint name="C490" model="TKC" arity="2" scope="X55.1 X64.1" reference="R490" />
    <constraint name="C491" model="TKC" arity="2" scope="X35.1 X61.1" reference="R491" />
    <constraint name="C492" model="TKC" arity="2" scope="X11.1 X26.1" reference="R492" />
    <constraint name="C493" model="TKC" arity="2" scope="X15.1 X16.1" reference="R493" />
    <constraint name="C494" model="TKC" arity="2" scope="X3.1 X10.1" reference="R494" />
    <constraint name="C495" model="TKC" arity="2" scope="X32.1 X39.1" reference="R495" />
    <constraint name="C496" model="TKC" arity="2" scope="X19.1 X26.1" reference="R496" />
    <constraint name="C497" model="TKC" arity="2" scope="X20.1 X50.1" reference="R497" />
    <constraint name="C498" model="TKC" arity="2" scope="X25.1 X53.1" reference="R498" />
    <constraint name="C499" model="TKC" arity="2" scope="X35.1 X55.1" reference="R499" />
    <constraint name="C500" model="TKC" arity="2" scope="X6.1 X8.1" reference="R500" />
    <constraint name="C501" model="TKC" arity="2" scope="X19.1 X70.1" reference="R501" />
    <constraint name="C502" model="TKC" arity="2" scope="X43.1 X69.1" reference="R502" />
    <constraint name="C503" model="TKC" arity="2" scope="X33.1 X54.1" reference="R503" />
    <constraint name="C504" model="TKC" arity="2" scope="X25.1 X64.1" reference="R504" />
    <constraint name="C505" model="TKC" arity="2" scope="X18.1 X58.1" reference="R505" />
    <constraint name="C506" model="TKC" arity="2" scope="X3.1 X19.1" reference="R506" />
    <constraint name="C507" model="TKC" arity="2" scope="X6.1 X59.1" reference="R507" />
    <constraint name="C508" model="TKC" arity="2" scope="X61.1 X64.1" reference="R508" />
    <constraint name="C509" model="TKC" arity="2" scope="X24.1 X40.1" reference="R509" />
    <constraint name="C510" model="TKC" arity="2" scope="X19.1 X32.1" reference="R510" />
    <constraint name="C511" model="TKC" arity="2" scope="X16.1 X63.1" reference="R511" />
    <constraint name="C512" model="TKC" arity="2" scope="X5.1 X63.1" reference="R512" />
    <constraint name="C513" model="TKC" arity="2" scope="X38.1 X59.1" reference="R513" />
    <constraint name="C514" model="TKC" arity="2" scope="X23.1 X34.1" reference="R514" />
    <constraint name="C515" model="TKC" arity="2" scope="X12.1 X36.1" reference="R515" />
    <constraint name="C516" model="TKC" arity="2" scope="X9.1 X15.1" reference="R516" />
    <constraint name="C517" model="TKC" arity="2" scope="X37.1 X61.1" reference="R517" />
    <constraint name="C518" model="TKC" arity="2" scope="X55.1 X62.1" reference="R518" />
    <constraint name="C519" model="TKC" arity="2" scope="X29.1 X41.1" reference="R519" />
    <constraint name="C520" model="TKC" arity="2" scope="X51.1 X67.1" reference="R520" />
    <constraint name="C521" model="TKC" arity="2" scope="X17.1 X22.1" reference="R521" />
    <constraint name="C522" model="TKC" arity="2" scope="X28.1 X49.1" reference="R522" />
    <constraint name="C523" model="TKC" arity="2" scope="X33.1 X38.1" reference="R523" />
    <constraint name="C524" model="TKC" arity="2" scope="X5.1 X32.1" reference="R524" />
    <constraint name="C525" model="TKC" arity="2" scope="X45.1 X63.1" reference="R525" />
    <constraint name="C526" model="TKC" arity="2" scope="X3.1 X23.1" reference="R526" />
    <constraint name="C527" model="TKC" arity="2" scope="X43.1 X60.1" reference="R527" />
    <constraint name="C528" model="TKC" arity="2" scope="X10.1 X38.1" reference="R528" />
    <constraint name="C529" model="TKC" arity="2" scope="X48.1 X53.1" reference="R529" />
    <constraint name="C530" model="TKC" arity="2" scope="X4.1 X41.1" reference="R530" />
    <constraint name="C531" model="TKC" arity="2" scope="X9.1 X20.1" reference="R531" />
    <constraint name="C532" model="TKC" arity="2" scope="X11.1 X55.1" reference="R532" />
    <constraint name="C533" model="TKC" arity="2" scope="X28.1 X52.1" reference="R533" />
    <constraint name="C534" model="TKC" arity="2" scope="X18.1 X25.1" reference="R534" />
    <constraint name="C535" model="TKC" arity="2" scope="X17.1 X47.1" reference="R535" />
    <constraint name="C536" model="TKC" arity="2" scope="X10.1 X47.1" reference="R536" />
    <constraint name="C537" model="TKC" arity="2" scope="X60.1 X64.1" reference="R537" />
    <constraint name="C538" model="TKC" arity="2" scope="X21.1 X42.1" reference="R538" />
    <constraint name="C539" model="TKC" arity="2" scope="X10.1 X32.1" reference="R539" />
    <constraint name="C540" model="TKC" arity="2" scope="X15.1 X39.1" reference="R540" />
    <constraint name="C541" model="TKC" arity="2" scope="X1.1 X42.1" reference="R541" />
    <constraint name="C542" model="TKC" arity="2" scope="X11.1 X34.1" reference="R542" />
    <constraint name="C543" model="TKC" arity="2" scope="X46.1 X68.1" reference="R543" />
    <constraint name="C544" model="TKC" arity="2" scope="X65.1 X69.1" reference="R544" />
    <constraint name="C545" model="TKC" arity="2" scope="X48.1 X56.1" reference="R545" />
    <constraint name="C546" model="TKC" arity="2" scope="X21.1 X54.1" reference="R546" />
    <constraint name="C547" model="TKC" arity="2" scope="X10.1 X56.1" reference="R547" />
    <constraint name="C548" model="TKC" arity="2" scope="X27.1 X57.1" reference="R548" />
    <constraint name="C549" model="TKC" arity="2" scope="X2.1 X52.1" reference="R549" />
    <constraint name="C550" model="TKC" arity="2" scope="X7.1 X21.1" reference="R550" />
    <constraint name="C551" model="TKC" arity="2" scope="X29.1 X30.1" reference="R551" />
    <constraint name="C552" model="TKC" arity="2" scope="X55.1 X69.1" reference="R552" />
    <constraint name="C553" model="TKC" arity="2" scope="X10.1 X45.1" reference="R553" />
    <constraint name="C554" model="TKC" arity="2" scope="X52.1 X70.1" reference="R554" />
    <constraint name="C555" model="TKC" arity="2" scope="X9.1 X42.1" reference="R555" />
    <constraint name="C556" model="TKC" arity="2" scope="X22.1 X40.1" reference="R556" />
    <constraint name="C557" model="TKC" arity="2" scope="X7.1 X11.1" reference="R557" />
    <constraint name="C558" model="TKC" arity="2" scope="X6.1 X24.1" reference="R558" />
    <constraint name="C559" model="TKC" arity="2" scope="X2.1 X40.1" reference="R559" />
    <constraint name="C560" model="TKC" arity="2" scope="X39.1 X57.1" reference="R560" />
    <constraint name="C561" model="TKC" arity="2" scope="X47.1 X66.1" reference="R561" />
    <constraint name="C562" model="TKC" arity="2" scope="X9.1 X40.1" reference="R562" />
    <constraint name="C563" model="TKC" arity="2" scope="X3.1 X60.1" reference="R563" />
    <constraint name="C564" model="TKC" arity="2" scope="X35.1 X57.1" reference="R564" />
    <constraint name="C565" model="TKC" arity="2" scope="X32.1 X35.1" reference="R565" />
    <constraint name="C566" model="TKC" arity="2" scope="X10.1 X52.1" reference="R566" />
    <constraint name="C567" model="TKC" arity="2" scope="X11.1 X43.1" reference="R567" />
    <constraint name="C568" model="TKC" arity="2" scope="X59.1 X60.1" reference="R568" />
    <constraint name="C569" model="TKC" arity="2" scope="X7.1 X67.1" reference="R569" />
    <constraint name="C570" model="TKC" arity="2" scope="X6.1 X50.1" reference="R570" />
    <constraint name="C571" model="TKC" arity="2" scope="X28.1 X30.1" reference="R571" />
    <constraint name="C572" model="TKC" arity="2" scope="X13.1 X39.1" reference="R572" />
    <constraint name="C573" model="TKC" arity="2" scope="X30.1 X49.1" reference="R573" />
    <constraint name="C574" model="TKC" arity="2" scope="X11.1 X56.1" reference="R574" />
    <constraint name="C575" model="TKC" arity="2" scope="X41.1 X60.1" reference="R575" />
    <constraint name="C576" model="TKC" arity="2" scope="X19.1 X44.1" reference="R576" />
    <constraint name="C577" model="TKC" arity="2" scope="X11.1 X50.1" reference="R577" />
    <constraint name="C578" model="TKC" arity="2" scope="X11.1 X53.1" reference="R578" />
    <constraint name="C579" model="TKC" arity="2" scope="X21.1 X58.1" reference="R579" />
    <constraint name="C580" model="TKC" arity="2" scope="X21.1 X51.1" reference="R580" />
    <constraint name="C581" model="TKC" arity="2" scope="X22.1 X23.1" reference="R581" />
    <constraint name="C582" model="TKC" arity="2" scope="X16.1 X18.1" reference="R582" />
    <constraint name="C583" model="TKC" arity="2" scope="X8.1 X11.1" reference="R583" />
    <constraint name="C584" model="TKC" arity="2" scope="X14.1 X24.1" reference="R584" />
    <constraint name="C585" model="TKC" arity="2" scope="X16.1 X28.1" reference="R585" />
    <constraint name="C586" model="TKC" arity="2" scope="X56.1 X67.1" reference="R586" />
    <constraint name="C587" model="TKC" arity="2" scope="X22.1 X25.1" reference="R587" />
    <constraint name="C588" model="TKC" arity="2" scope="X61.1 X63.1" reference="R588" />
    <constraint name="C589" model="TKC" arity="2" scope="X9.1 X31.1" reference="R589" />
    <constraint name="C590" model="TKC" arity="2" scope="X34.1 X69.1" reference="R590" />
    <constraint name="C591" model="TKC" arity="2" scope="X22.1 X61.1" reference="R591" />
    <constraint name="C592" model="TKC" arity="2" scope="X19.1 X62.1" reference="R592" />
    <constraint name="C593" model="TKC" arity="2" scope="X23.1 X43.1" reference="R593" />
    <constraint name="C594" model="TKC" arity="2" scope="X8.1 X67.1" reference="R594" />
    <constraint name="C595" model="TKC" arity="2" scope="X16.1 X70.1" reference="R595" />
    <constraint name="C596" model="TKC" arity="2" scope="X41.1 X53.1" reference="R596" />
    <constraint name="C597" model="TKC" arity="2" scope="X48.1 X67.1" reference="R597" />
    <constraint name="C598" model="TKC" arity="2" scope="X37.1 X59.1" reference="R598" />
    <constraint name="C599" model="TKC" arity="2" scope="X7.1 X59.1" reference="R599" />
    <constraint name="C600" model="TKC" arity="2" scope="X21.1 X50.1" reference="R600" />
    <constraint name="C601" model="TKC" arity="2" scope="X12.1 X32.1" reference="R601" />
    <constraint name="C602" model="TKC" arity="2" scope="X17.1 X32.1" reference="R602" />
    <constraint name="C603" model="TKC" arity="2" scope="X36.1 X69.1" reference="R603" />
    <constraint name="C604" model="TKC" arity="2" scope="X3.1 X39.1" reference="R604" />
    <constraint name="C605" model="TKC" arity="2" scope="X46.1 X63.1" reference="R605" />
    <constraint name="C606" model="TKC" arity="2" scope="X50.1 X70.1" reference="R606" />
    <constraint name="C607" model="TKC" arity="2" scope="X10.1 X33.1" reference="R607" />
    <constraint name="C608" model="TKC" arity="2" scope="X60.1 X67.1" reference="R608" />
    <constraint name="C609" model="TKC" arity="2" scope="X8.1 X47.1" reference="R609" />
    <constraint name="C610" model="TKC" arity="2" scope="X5.1 X35.1" reference="R610" />
    <constraint name="C611" model="TKC" arity="2" scope="X1.1 X16.1" reference="R611" />
    <constraint name="C612" model="TKC" arity="2" scope="X34.1 X49.1" reference="R612" />
    <constraint name="C613" model="TKC" arity="2" scope="X13.1 X27.1" reference="R613" />
    <constraint name="C614" model="TKC" arity="2" scope="X47.1 X57.1" reference="R614" />
    <constraint name="C615" model="TKC" arity="2" scope="X3.1 X47.1" reference="R615" />
    <constraint name="C616" model="TKC" arity="2" scope="X4.1 X53.1" reference="R616" />
    <constraint name="C617" model="TKC" arity="2" scope="X2.1 X35.1" reference="R617" />
    <constraint name="C618" model="TKC" arity="2" scope="X23.1 X53.1" reference="R618" />
    <constraint name="C619" model="TKC" arity="2" scope="X36.1 X37.1" reference="R619" />
    <constraint name="C620" model="TKC" arity="2" scope="X14.1 X17.1" reference="R620" />
    <constraint name="C621" model="TKC" arity="2" scope="X13.1 X34.1" reference="R621" />
    <constraint name="C622" model="TKC" arity="2" scope="X12.1 X33.1" reference="R622" />
    <constraint name="C623" model="TKC" arity="2" scope="X7.1 X28.1" reference="R623" />
    <constraint name="C624" model="TKC" arity="2" scope="X8.1 X44.1" reference="R624" />
    <constraint name="C625" model="TKC" arity="2" scope="X28.1 X40.1" reference="R625" />
    <constraint name="C626" model="TKC" arity="2" scope="X11.1 X63.1" reference="R626" />
    <constraint name="C627" model="TKC" arity="2" scope="X5.1 X54.1" reference="R627" />
    <constraint name="C628" model="TKC" arity="2" scope="X5.1 X21.1" reference="R628" />
    <constraint name="C629" model="TKC" arity="2" scope="X13.1 X32.1" reference="R629" />
    <constraint name="C630" model="TKC" arity="2" scope="X29.1 X59.1" reference="R630" />
    <constraint name="C631" model="TKC" arity="2" scope="X63.1 X64.1" reference="R631" />
    <constraint name="C632" model="TKC" arity="2" scope="X65.1 X68.1" reference="R632" />
    <constraint name="C633" model="TKC" arity="2" scope="X33.1 X58.1" reference="R633" />
    <constraint name="C634" model="TKC" arity="2" scope="X35.1 X42.1" reference="R634" />
    <constraint name="C635" model="TKC" arity="2" scope="X36.1 X68.1" reference="R635" />
    <constraint name="C636" model="TKC" arity="2" scope="X51.1 X57.1" reference="R636" />
    <constraint name="C637" model="TKC" arity="2" scope="X23.1 X70.1" reference="R637" />
    <constraint name="C638" model="TKC" arity="2" scope="X30.1 X61.1" reference="R638" />
    <constraint name="C639" model="TKC" arity="2" scope="X17.1 X40.1" reference="R639" />
    <constraint name="C640" model="TKC" arity="2" scope="X39.1 X56.1" reference="R640" />
    <constraint name="C641" model="TKC" arity="2" scope="X8.1 X37.1" reference="R641" />
    <constraint name="C642" model="TKC" arity="2" scope="X14.1 X42.1" reference="R642" />
    <constraint name="C643" model="TKC" arity="2" scope="X33.1 X48.1" reference="R643" />
    <constraint name="C644" model="TKC" arity="2" scope="X60.1 X63.1" reference="R644" />
    <constraint name="C645" model="TKC" arity="2" scope="X25.1 X59.1" reference="R645" />
    <constraint name="C646" model="TKC" arity="2" scope="X26.1 X51.1" reference="R646" />
    <constraint name="C647" model="TKC" arity="2" scope="X6.1 X27.1" reference="R647" />
    <constraint name="C648" model="TKC" arity="2" scope="X3.1 X35.1" reference="R648" />
    <constraint name="C649" model="TKC" arity="2" scope="X21.1 X47.1" reference="R649" />
    <constraint name="C650" model="TKC" arity="2" scope="X45.1 X66.1" reference="R650" />
    <constraint name="C651" model="TKC" arity="2" scope="X25.1 X55.1" reference="R651" />
    <constraint name="C652" model="TKC" arity="2" scope="X11.1 X28.1" reference="R652" />
    <constraint name="C653" model="TKC" arity="2" scope="X24.1 X54.1" reference="R653" />
    <constraint name="C654" model="TKC" arity="2" scope="X4.1 X45.1" reference="R654" />
    <constraint name="C655" model="TKC" arity="2" scope="X23.1 X46.1" reference="R655" />
    <constraint name="C656" model="TKC" arity="2" scope="X16.1 X29.1" reference="R656" />
    <constraint name="C657" model="TKC" arity="2" scope="X44.1 X65.1" reference="R657" />
    <constraint name="C658" model="TKC" arity="2" scope="X15.1 X19.1" reference="R658" />
    <constraint name="C659" model="TKC" arity="2" scope="X19.1 X45.1" reference="R659" />
    <constraint name="C660" model="TKC" arity="2" scope="X16.1 X60.1" reference="R660" />
    <constraint name="C661" model="TKC" arity="2" scope="X37.1 X69.1" reference="R661" />
    <constraint name="C662" model="TKC" arity="2" scope="X5.1 X26.1" reference="R662" />
    <constraint name="C663" model="TKC" arity="2" scope="X23.1 X67.1" reference="R663" />
    <constraint name="C664" model="TKC" arity="2" scope="X32.1 X44.1" reference="R664" />
    <constraint name="C665" model="TKC" arity="2" scope="X22.1 X56.1" reference="R665" />
    <constraint name="C666" model="TKC" arity="2" scope="X8.1 X10.1" reference="R666" />
    <constraint name="C667" model="TKC" arity="2" scope="X36.1 X48.1" reference="R667" />
    <constraint name="C668" model="TKC" arity="2" scope="X15.1 X33.1" reference="R668" />
    <constraint name="C669" model="TKC" arity="2" scope="X59.1 X61.1" reference="R669" />
    <constraint name="C670" model="TKC" arity="2" scope="X16.1 X55.1" reference="R670" />
    <constraint name="C671" model="TKC" arity="2" scope="X23.1 X44.1" reference="R671" />
    <constraint name="C672" model="TKC" arity="2" scope="X21.1 X46.1" reference="R672" />
    <constraint name="C673" model="TKC" arity="2" scope="X24.1 X58.1" reference="R673" />
    <constraint name="C674" model="TKC" arity="2" scope="X28.1 X31.1" reference="R674" />
    <constraint name="C675" model="TKC" arity="2" scope="X6.1 X66.1" reference="R675" />
    <constraint name="C676" model="TKC" arity="2" scope="X34.1 X46.1" reference="R676" />
    <constraint name="C677" model="TKC" arity="2" scope="X16.1 X35.1" reference="R677" />
    <constraint name="C678" model="TKC" arity="2" scope="X2.1 X16.1" reference="R678" />
    <constraint name="C679" model="TKC" arity="2" scope="X57.1 X59.1" reference="R679" />
    <constraint name="C680" model="TKC" arity="2" scope="X40.1 X70.1" reference="R680" />
    <constraint name="C681" model="TKC" arity="2" scope="X1.1 X35.1" reference="R681" />
    <constraint name="C682" model="TKC" arity="2" scope="X36.1 X64.1" reference="R682" />
    <constraint name="C683" model="TKC" arity="2" scope="X54.1 X57.1" reference="R683" />
    <constraint name="C684" model="TKC" arity="2" scope="X27.1 X66.1" reference="R684" />
    <constraint name="C685" model="TKC" arity="2" scope="X14.1 X35.1" reference="R685" />
    <constraint name="C686" model="TKC" arity="2" scope="X25.1 X56.1" reference="R686" />
    <constraint name="C687" model="TKC" arity="2" scope="X52.1 X61.1" reference="R687" />
    <constraint name="C688" model="TKC" arity="2" scope="X19.1 X34.1" reference="R688" />
    <constraint name="C689" model="TKC" arity="2" scope="X44.1 X45.1" reference="R689" />
    <constraint name="C690" model="TKC" arity="2" scope="X21.1 X60.1" reference="R690" />
    <constraint name="C691" model="TKC" arity="2" scope="X15.1 X26.1" reference="R691" />
    <constraint name="C692" model="TKC" arity="2" scope="X14.1 X39.1" reference="R692" />
    <constraint name="C693" model="TKC" arity="2" scope="X28.1 X58.1" reference="R693" />
    <constraint name="C694" model="TKC" arity="2" scope="X19.1 X31.1" reference="R694" />
    <constraint name="C695" model="TKC" arity="2" scope="X3.1 X20.1" reference="R695" />
    <constraint name="C696" model="TKC" arity="2" scope="X3.1 X29.1" reference="R696" />
    <constraint name="C697" model="TKC" arity="2" scope="X12.1 X66.1" reference="R697" />
    <constraint name="C698" model="TKC" arity="2" scope="X9.1 X44.1" reference="R698" />
    <constraint name="C699" model="TKC" arity="2" scope="X51.1 X60.1" reference="R699" />
    <constraint name="C700" model="TKC" arity="2" scope="X52.1 X59.1" reference="R700" />
    <constraint name="C701" model="TKC" arity="2" scope="X40.1 X65.1" reference="R701" />
    <constraint name="C702" model="TKC" arity="2" scope="X18.1 X36.1" reference="R702" />
    <constraint name="C703" model="TKC" arity="2" scope="X40.1 X43.1" reference="R703" />
    <constraint name="C704" model="TKC" arity="2" scope="X30.1 X54.1" reference="R704" />
    <constraint name="C705" model="TKC" arity="2" scope="X3.1 X36.1" reference="R705" />
    <constraint name="C706" model="TKC" arity="2" scope="X3.1 X14.1" reference="R706" />
    <constraint name="C707" model="TKC" arity="2" scope="X51.1 X69.1" reference="R707" />
    <constraint name="C708" model="TKC" arity="2" scope="X35.1 X44.1" reference="R708" />
    <constraint name="C709" model="TKC" arity="2" scope="X2.1 X25.1" reference="R709" />
    <constraint name="C710" model="TKC" arity="2" scope="X3.1 X51.1" reference="R710" />
    <constraint name="C711" model="TKC" arity="2" scope="X8.1 X52.1" reference="R711" />
    <constraint name="C712" model="TKC" arity="2" scope="X5.1 X51.1" reference="R712" />
    <constraint name="C713" model="TKC" arity="2" scope="X8.1 X70.1" reference="R713" />
    <constraint name="C714" model="TKC" arity="2" scope="X32.1 X51.1" reference="R714" />
    <constraint name="C715" model="TKC" arity="2" scope="X39.1 X53.1" reference="R715" />
    <constraint name="C716" model="TKC" arity="2" scope="X64.1 X65.1" reference="R716" />
    <constraint name="C717" model="TKC" arity="2" scope="X16.1 X36.1" reference="R717" />
    <constraint name="C718" model="TKC" arity="2" scope="X20.1 X36.1" reference="R718" />
    <constraint name="C719" model="TKC" arity="2" scope="X62.1 X70.1" reference="R719" />
    <constraint name="C720" model="TKC" arity="2" scope="X26.1 X59.1" reference="R720" />
    <constraint name="C721" model="TKC" arity="2" scope="X11.1 X12.1" reference="R721" />
    <constraint name="C722" model="TKC" arity="2" scope="X24.1 X44.1" reference="R722" />
    <constraint name="C723" model="TKC" arity="2" scope="X24.1 X70.1" reference="R723" />
    <constraint name="C724" model="TKC" arity="2" scope="X4.1 X44.1" reference="R724" />
    <constraint name="C725" model="TKC" arity="2" scope="X6.1 X37.1" reference="R725" />
    <constraint name="C726" model="TKC" arity="2" scope="X2.1 X28.1" reference="R726" />
    <constraint name="C727" model="TKC" arity="2" scope="X20.1 X52.1" reference="R727" />
    <constraint name="C728" model="TKC" arity="2" scope="X6.1 X70.1" reference="R728" />
    <constraint name="C729" model="TKC" arity="2" scope="X28.1 X45.1" reference="R729" />
    <constraint name="C730" model="TKC" arity="2" scope="X37.1 X38.1" reference="R730" />
    <constraint name="C731" model="TKC" arity="2" scope="X6.1 X52.1" reference="R731" />
    <constraint name="C732" model="TKC" arity="2" scope="X31.1 X65.1" reference="R732" />
    <constraint name="C733" model="TKC" arity="2" scope="X26.1 X43.1" reference="R733" />
    <constraint name="C734" model="TKC" arity="2" scope="X41.1 X48.1" reference="R734" />
    <constraint name="C735" model="TKC" arity="2" scope="X23.1 X52.1" reference="R735" />
    <constraint name="C736" model="TKC" arity="2" scope="X16.1 X61.1" reference="R736" />
    <constraint name="C737" model="TKC" arity="2" scope="X1.1 X12.1" reference="R737" />
    <constraint name="C738" model="TKC" arity="2" scope="X19.1 X65.1" reference="R738" />
    <constraint name="C739" model="TKC" arity="2" scope="X9.1 X17.1" reference="R739" />
    <constraint name="C740" model="TKC" arity="2" scope="X15.1 X54.1" reference="R740" />
    <constraint name="C741" model="TKC" arity="2" scope="X6.1 X47.1" reference="R741" />
    <constraint name="C742" model="TKC" arity="2" scope="X13.1 X16.1" reference="R742" />
    <constraint name="C743" model="TKC" arity="2" scope="X16.1 X57.1" reference="R743" />
    <constraint name="C744" model="TKC" arity="2" scope="X11.1 X14.1" reference="R744" />
    <constraint name="C745" model="TKC" arity="2" scope="X16.1 X54.1" reference="R745" />
    <constraint name="C746" model="TKC" arity="2" scope="X7.1 X30.1" reference="R746" />
    <constraint name="C747" model="TKC" arity="2" scope="X25.1 X46.1" reference="R747" />
    <constraint name="C748" model="TKC" arity="2" scope="X25.1 X48.1" reference="R748" />
    <constraint name="C749" model="TKC" arity="2" scope="X15.1 X28.1" reference="R749" />
    <constraint name="C750" model="TKC" arity="2" scope="X45.1 X65.1" reference="R750" />
    <constraint name="C751" model="TKC" arity="2" scope="X17.1 X50.1" reference="R751" />
    <constraint name="C752" model="TKC" arity="2" scope="X39.1 X54.1" reference="R752" />
    <constraint name="C753" model="TKC" arity="2" scope="X34.1 X43.1" reference="R753" />
    <constraint name="C754" model="TKC" arity="2" scope="X14.1 X22.1" reference="R754" />
    <constraint name="C755" model="TKC" arity="2" scope="X40.1 X56.1" reference="R755" />
    <constraint name="C756" model="TKC" arity="2" scope="X32.1 X61.1" reference="R756" />
    <constraint name="C757" model="TKC" arity="2" scope="X25.1 X63.1" reference="R757" />
    <constraint name="C758" model="TKC" arity="2" scope="X2.1 X4.1" reference="R758" />
    <constraint name="C759" model="TKC" arity="2" scope="X33.1 X62.1" reference="R759" />
    <constraint name="C760" model="TKC" arity="2" scope="X6.1 X18.1" reference="R760" />
    <constraint name="C761" model="TKC" arity="2" scope="X2.1 X32.1" reference="R761" />
    <constraint name="C762" model="TKC" arity="2" scope="X37.1 X48.1" reference="R762" />
    <constraint name="C763" model="TKC" arity="2" scope="X24.1 X64.1" reference="R763" />
    <constraint name="C764" model="TKC" arity="2" scope="X31.1 X53.1" reference="R764" />
    <constraint name="C765" model="TKC" arity="2" scope="X13.1 X20.1" reference="R765" />
    <constraint name="C766" model="TKC" arity="2" scope="X4.1 X29.1" reference="R766" />
    <constraint name="C767" model="TKC" arity="2" scope="X37.1 X42.1" reference="R767" />
    <constraint name="C768" model="TKC" arity="2" scope="X43.1 X49.1" reference="R768" />
    <constraint name="C769" model="TKC" arity="2" scope="X43.1 X54.1" reference="R769" />
    <constraint name="C770" model="TKC" arity="2" scope="X53.1 X70.1" reference="R770" />
    <constraint name="C771" model="TKC" arity="2" scope="X31.1 X35.1" reference="R771" />
    <constraint name="C772" model="TKC" arity="2" scope="X1.1 X32.1" reference="R772" />
    <constraint name="C773" model="TKC" arity="2" scope="X10.1 X68.1" reference="R773" />
    <constraint name="C774" model="TKC" arity="2" scope="X10.1 X55.1" reference="R774" />
    <constraint name="C775" model="TKC" arity="2" scope="X1.1 X50.1" reference="R775" />
    <constraint name="C776" model="TKC" arity="2" scope="X40.1 X51.1" reference="R776" />
    <constraint name="C777" model="TKC" arity="2" scope="X12.1 X63.1" reference="R777" />
    <constraint name="C778" model="TKC" arity="2" scope="X21.1 X24.1" reference="R778" />
    <constraint name="C779" model="TKC" arity="2" scope="X16.1 X47.1" reference="R779" />
    <constraint name="C780" model="TKC" arity="2" scope="X13.1 X18.1" reference="R780" />
    <constraint name="C781" model="TKC" arity="2" scope="X6.1 X35.1" reference="R781" />
    <constraint name="C782" model="TKC" arity="2" scope="X9.1 X47.1" reference="R782" />
    <constraint name="C783" model="TKC" arity="2" scope="X48.1 X58.1" reference="R783" />
    <constraint name="C784" model="TKC" arity="2" scope="X13.1 X35.1" reference="R784" />
    <constraint name="C785" model="TKC" arity="2" scope="X9.1 X39.1" reference="R785" />
    <constraint name="C786" model="TKC" arity="2" scope="X19.1 X40.1" reference="R786" />
    <constraint name="C787" model="TKC" arity="2" scope="X33.1 X70.1" reference="R787" />
    <constraint name="C788" model="TKC" arity="2" scope="X48.1 X63.1" reference="R788" />
    <constraint name="C789" model="TKC" arity="2" scope="X8.1 X48.1" reference="R789" />
    <constraint name="C790" model="TKC" arity="2" scope="X2.1 X55.1" reference="R790" />
    <constraint name="C791" model="TKC" arity="2" scope="X35.1 X36.1" reference="R791" />
    <constraint name="C792" model="TKC" arity="2" scope="X12.1 X50.1" reference="R792" />
    <constraint name="C793" model="TKC" arity="2" scope="X3.1 X49.1" reference="R793" />
    <constraint name="C794" model="TKC" arity="2" scope="X4.1 X57.1" reference="R794" />
    <constraint name="C795" model="TKC" arity="2" scope="X20.1 X53.1" reference="R795" />
    <constraint name="C796" model="TKC" arity="2" scope="X55.1 X56.1" reference="R796" />
    <constraint name="C797" model="TKC" arity="2" scope="X33.1 X66.1" reference="R797" />
    <constraint name="C798" model="TKC" arity="2" scope="X23.1 X42.1" reference="R798" />
    <constraint name="C799" model="TKC" arity="2" scope="X46.1 X55.1" reference="R799" />
    <constraint name="C800" model="TKC" arity="2" scope="X63.1 X67.1" reference="R800" />
    <constraint name="C801" model="TKC" arity="2" scope="X14.1 X58.1" reference="R801" />
    <constraint name="C802" model="TKC" arity="2" scope="X67.1 X69.1" reference="R802" />
    <constraint name="C803" model="TKC" arity="2" scope="X16.1 X22.1" reference="R803" />
    <constraint name="C804" model="TKC" arity="2" scope="X13.1 X52.1" reference="R804" />
    <constraint name="C805" model="TKC" arity="2" scope="X6.1 X14.1" reference="R805" />
    <constraint name="C806" model="TKC" arity="2" scope="X40.1 X48.1" reference="R806" />
    <constraint name="C807" model="TKC" arity="2" scope="X11.1 X30.1" reference="R807" />
    <constraint name="C808" model="TKC" arity="2" scope="X21.1 X28.1" reference="R808" />
    <constraint name="C809" model="TKC" arity="2" scope="X11.1 X52.1" reference="R809" />
    <constraint name="C810" model="TKC" arity="2" scope="X7.1 X48.1" reference="R810" />
    <constraint name="C811" model="TKC" arity="2" scope="X29.1 X51.1" reference="R811" />
    <constraint name="C812" model="TKC" arity="2" scope="X23.1 X36.1" reference="R812" />
    <constraint name="C813" model="TKC" arity="2" scope="X46.1 X61.1" reference="R813" />
    <constraint name="C814" model="TKC" arity="2" scope="X14.1 X25.1" reference="R814" />
    <constraint name="C815" model="TKC" arity="2" scope="X5.1 X53.1" reference="R815" />
    <constraint name="C816" model="TKC" arity="2" scope="X38.1 X70.1" reference="R816" />
    <constraint name="C817" model="TKC" arity="2" scope="X37.1 X52.1" reference="R817" />
    <constraint name="C818" model="TKC" arity="2" scope="X53.1 X59.1" reference="R818" />
    <constraint name="C819" model="TKC" arity="2" scope="X34.1 X64.1" reference="R819" />
    <constraint name="C820" model="TKC" arity="2" scope="X3.1 X28.1" reference="R820" />
    <constraint name="C821" model="TKC" arity="2" scope="X22.1 X65.1" reference="R821" />
    <constraint name="C822" model="TKC" arity="2" scope="X33.1 X44.1" reference="R822" />
    <constraint name="C823" model="TKC" arity="2" scope="X13.1 X23.1" reference="R823" />
    <constraint name="C824" model="TKC" arity="2" scope="X49.1 X67.1" reference="R824" />
    <constraint name="C825" model="TKC" arity="2" scope="X39.1 X69.1" reference="R825" />
    <constraint name="C826" model="TKC" arity="2" scope="X3.1 X40.1" reference="R826" />
    <constraint name="C827" model="TKC" arity="2" scope="X33.1 X37.1" reference="R827" />
    <constraint name="C828" model="TKC" arity="2" scope="X20.1 X23.1" reference="R828" />
    <constraint name="C829" model="TKC" arity="2" scope="X30.1 X33.1" reference="R829" />
    <constraint name="C830" model="TKC" arity="2" scope="X25.1 X60.1" reference="R830" />
    <constraint name="C831" model="TKC" arity="2" scope="X37.1 X55.1" reference="R831" />
    <constraint name="C832" model="TKC" arity="2" scope="X4.1 X58.1" reference="R832" />
    <constraint name="C833" model="TKC" arity="2" scope="X11.1 X20.1" reference="R833" />
    <constraint name="C834" model="TKC" arity="2" scope="X55.1 X57.1" reference="R834" />
    <constraint name="C835" model="TKC" arity="2" scope="X10.1 X67.1" reference="R835" />
    <constraint name="C836" model="TKC" arity="2" scope="X11.1 X58.1" reference="R836" />
    <constraint name="C837" model="TKC" arity="2" scope="X4.1 X64.1" reference="R837" />
    <constraint name="C838" model="TKC" arity="2" scope="X38.1 X39.1" reference="R838" />
    <constraint name="C839" model="TKC" arity="2" scope="X18.1 X34.1" reference="R839" />
    <constraint name="C840" model="TKC" arity="2" scope="X41.1 X64.1" reference="R840" />
    <constraint name="C841" model="TKC" arity="2" scope="X26.1 X50.1" reference="R841" />
    <constraint name="C842" model="TKC" arity="2" scope="X12.1 X69.1" reference="R842" />
    <constraint name="C843" model="TKC" arity="2" scope="X16.1 X31.1" reference="R843" />
    <constraint name="C844" model="TKC" arity="2" scope="X18.1 X47.1" reference="R844" />
    <constraint name="C845" model="TKC" arity="2" scope="X40.1 X45.1" reference="R845" />
    <constraint name="C846" model="TKC" arity="2" scope="X65.1 X66.1" reference="R846" />
    <constraint name="C847" model="TKC" arity="2" scope="X34.1 X35.1" reference="R847" />
    <constraint name="C848" model="TKC" arity="2" scope="X56.1 X64.1" reference="R848" />
    <constraint name="C849" model="TKC" arity="2" scope="X40.1 X64.1" reference="R849" />
    <constraint name="C850" model="TKC" arity="2" scope="X10.1 X15.1" reference="R850" />
    <constraint name="C851" model="TKC" arity="2" scope="X5.1 X14.1" reference="R851" />
    <constraint name="C852" model="TKC" arity="2" scope="X68.1 X69.1" reference="R852" />
    <constraint name="C853" model="TKC" arity="2" scope="X42.1 X47.1" reference="R853" />
    <constraint name="C854" model="TKC" arity="2" scope="X15.1 X63.1" reference="R854" />
    <constraint name="C855" model="TKC" arity="2" scope="X1.1 X31.1" reference="R855" />
    <constraint name="C856" model="TKC" arity="2" scope="X26.1 X52.1" reference="R856" />
    <constraint name="C857" model="TKC" arity="2" scope="X19.1 X43.1" reference="R857" />
    <constraint name="C858" model="TKC" arity="2" scope="X60.1 X66.1" reference="R858" />
    <constraint name="C859" model="TKC" arity="2" scope="X22.1 X38.1" reference="R859" />
    <constraint name="C860" model="TKC" arity="2" scope="X45.1 X69.1" reference="R860" />
    <constraint name="C861" model="TKC" arity="2" scope="X57.1 X70.1" reference="R861" />
    <constraint name="C862" model="TKC" arity="2" scope="X26.1 X47.1" reference="R862" />
    <constraint name="C863" model="TKC" arity="2" scope="X2.1 X69.1" reference="R863" />
    <constraint name="C864" model="TKC" arity="2" scope="X47.1 X68.1" reference="R864" />
    <constraint name="C865" model="TKC" arity="2" scope="X11.1 X19.1" reference="R865" />
    <constraint name="C866" model="TKC" arity="2" scope="X22.1 X24.1" reference="R866" />
    <constraint name="C867" model="TKC" arity="2" scope="X47.1 X52.1" reference="R867" />
    <constraint name="C868" model="TKC" arity="2" scope="X47.1 X70.1" reference="R868" />
    <constraint name="C869" model="TKC" arity="2" scope="X41.1 X67.1" reference="R869" />
    <constraint name="C870" model="TKC" arity="2" scope="X32.1 X57.1" reference="R870" />
    <constraint name="C871" model="TKC" arity="2" scope="X27.1 X63.1" reference="R871" />
    <constraint name="C872" model="TKC" arity="2" scope="X29.1 X34.1" reference="R872" />
    <constraint name="C873" model="TKC" arity="2" scope="X3.1 X38.1" reference="R873" />
    <constraint name="C874" model="TKC" arity="2" scope="X10.1 X48.1" reference="R874" />
    <constraint name="C875" model="TKC" arity="2" scope="X29.1 X69.1" reference="R875" />
    <constraint name="C876" model="TKC" arity="2" scope="X1.1 X27.1" reference="R876" />
    <constraint name="C877" model="TKC" arity="2" scope="X27.1 X40.1" reference="R877" />
    <constraint name="C878" model="TKC" arity="2" scope="X13.1 X61.1" reference="R878" />
    <constraint name="C879" model="TKC" arity="2" scope="X5.1 X55.1" reference="R879" />
    <constraint name="C880" model="TKC" arity="2" scope="X15.1 X51.1" reference="R880" />
    <constraint name="C881" model="TKC" arity="2" scope="X49.1 X58.1" reference="R881" />
    <constraint name="C882" model="TKC" arity="2" scope="X45.1 X46.1" reference="R882" />
    <constraint name="C883" model="TKC" arity="2" scope="X42.1 X61.1" reference="R883" />
    <constraint name="C884" model="TKC" arity="2" scope="X7.1 X10.1" reference="R884" />
    <constraint name="C885" model="TKC" arity="2" scope="X2.1 X64.1" reference="R885" />
    <constraint name="C886" model="TKC" arity="2" scope="X8.1 X46.1" reference="R886" />
    <constraint name="C887" model="TKC" arity="2" scope="X7.1 X57.1" reference="R887" />
    <constraint name="C888" model="TKC" arity="2" scope="X15.1 X67.1" reference="R888" />
    <constraint name="C889" model="TKC" arity="2" scope="X9.1 X52.1" reference="R889" />
    <constraint name="C890" model="TKC" arity="2" scope="X14.1 X68.1" reference="R890" />
    <constraint name="C891" model="TKC" arity="2" scope="X22.1 X34.1" reference="R891" />
    <constraint name="C892" model="TKC" arity="2" scope="X12.1 X49.1" reference="R892" />
    <constraint name="C893" model="TKC" arity="2" scope="X48.1 X54.1" reference="R893" />
    <constraint name="C894" model="TKC" arity="2" scope="X27.1 X56.1" reference="R894" />
    <constraint name="C895" model="TKC" arity="2" scope="X10.1 X43.1" reference="R895" />
    <constraint name="C896" model="TKC" arity="2" scope="X31.1 X38.1" reference="R896" />
    <constraint name="C897" model="TKC" arity="2" scope="X40.1 X57.1" reference="R897" />
    <constraint name="C898" model="TKC" arity="2" scope="X3.1 X30.1" reference="R898" />
    <constraint name="C899" model="TKC" arity="2" scope="X34.1 X44.1" reference="R899" />
    <constraint name="C900" model="TKC" arity="2" scope="X7.1 X29.1" reference="R900" />
    <constraint name="C901" model="TKC" arity="2" scope="X24.1 X50.1" reference="R901" />
    <constraint name="C902" model="TKC" arity="2" scope="X3.1 X55.1" reference="R902" />
    <constraint name="C903" model="TKC" arity="2" scope="X23.1 X66.1" reference="R903" />
    <constraint name="C904" model="TKC" arity="2" scope="X37.1 X43.1" reference="R904" />
    <constraint name="C905" model="TKC" arity="2" scope="X32.1 X34.1" reference="R905" />
    <constraint name="C906" model="TKC" arity="2" scope="X34.1 X39.1" reference="R906" />
    <constraint name="C907" model="TKC" arity="2" scope="X12.1 X16.1" reference="R907" />
    <constraint name="C908" model="TKC" arity="2" scope="X9.1 X26.1" reference="R908" />
    <constraint name="C909" model="TKC" arity="2" scope="X22.1 X60.1" reference="R909" />
    <constraint name="C910" model="TKC" arity="2" scope="X8.1 X22.1" reference="R910" />
    <constraint name="C911" model="TKC" arity="2" scope="X10.1 X17.1" reference="R911" />
    <constraint name="C912" model="TKC" arity="2" scope="X4.1 X51.1" reference="R912" />
    <constraint name="C913" model="TKC" arity="2" scope="X12.1 X56.1" reference="R913" />
    <constraint name="C914" model="TKC" arity="2" scope="X27.1 X62.1" reference="R914" />
    <constraint name="C915" model="TKC" arity="2" scope="X1.1 X28.1" reference="R915" />
    <constraint name="C916" model="TKC" arity="2" scope="X42.1 X70.1" reference="R916" />
    <constraint name="C917" model="TKC" arity="2" scope="X19.1 X60.1" reference="R917" />
    <constraint name="C918" model="TKC" arity="2" scope="X23.1 X64.1" reference="R918" />
    <constraint name="C919" model="TKC" arity="2" scope="X4.1 X11.1" reference="R919" />
    <constraint name="C920" model="TKC" arity="2" scope="X36.1 X58.1" reference="R920" />
    <constraint name="C921" model="TKC" arity="2" scope="X43.1 X51.1" reference="R921" />
    <constraint name="C922" model="TKC" arity="2" scope="X18.1 X41.1" reference="R922" />
    <constraint name="C923" model="TKC" arity="2" scope="X1.1 X41.1" reference="R923" />
    <constraint name="C924" model="TKC" arity="2" scope="X7.1 X70.1" reference="R924" />
    <constraint name="C925" model="TKC" arity="2" scope="X16.1 X56.1" reference="R925" />
    <constraint name="C926" model="TKC" arity="2" scope="X34.1 X68.1" reference="R926" />
    <constraint name="C927" model="TKC" arity="2" scope="X35.1 X60.1" reference="R927" />
    <constraint name="C928" model="TKC" arity="2" scope="X2.1 X60.1" reference="R928" />
    <constraint name="C929" model="TKC" arity="2" scope="X5.1 X61.1" reference="R929" />
    <constraint name="C930" model="TKC" arity="2" scope="X12.1 X41.1" reference="R930" />
    <constraint name="C931" model="TKC" arity="2" scope="X4.1 X60.1" reference="R931" />
    <constraint name="C932" model="TKC" arity="2" scope="X22.1 X26.1" reference="R932" />
    <constraint name="C933" model="TKC" arity="2" scope="X12.1 X43.1" reference="R933" />
    <constraint name="C934" model="TKC" arity="2" scope="X22.1 X27.1" reference="R934" />
    <constraint name="C935" model="TKC" arity="2" scope="X14.1 X65.1" reference="R935" />
    <constraint name="C936" model="TKC" arity="2" scope="X4.1 X19.1" reference="R936" />
    <constraint name="C937" model="TKC" arity="2" scope="X21.1 X26.1" reference="R937" />
    <constraint name="C938" model="TKC" arity="2" scope="X32.1 X67.1" reference="R938" />
    <constraint name="C939" model="TKC" arity="2" scope="X1.1 X70.1" reference="R939" />
    <constraint name="C940" model="TKC" arity="2" scope="X2.1 X67.1" reference="R940" />
    <constraint name="C941" model="TKC" arity="2" scope="X16.1 X49.1" reference="R941" />
    <constraint name="C942" model="TKC" arity="2" scope="X15.1 X55.1" reference="R942" />
    <constraint name="C943" model="TKC" arity="2" scope="X19.1 X27.1" reference="R943" />
    <constraint name="C944" model="TKC" arity="2" scope="X46.1 X47.1" reference="R944" />
    <constraint name="C945" model="TKC" arity="2" scope="X8.1 X17.1" reference="R945" />
    <constraint name="C946" model="TKC" arity="2" scope="X43.1 X44.1" reference="R946" />
    <constraint name="C947" model="TKC" arity="2" scope="X17.1 X38.1" reference="R947" />
    <constraint name="C948" model="TKC" arity="2" scope="X52.1 X53.1" reference="R948" />
    <constraint name="C949" model="TKC" arity="2" scope="X12.1 X67.1" reference="R949" />
    <constraint name="C950" model="TKC" arity="2" scope="X19.1 X36.1" reference="R950" />
    <constraint name="C951" model="TKC" arity="2" scope="X3.1 X22.1" reference="R951" />
    <constraint name="C952" model="TKC" arity="2" scope="X15.1 X24.1" reference="R952" />
    <constraint name="C953" model="TKC" arity="2" scope="X43.1 X47.1" reference="R953" />
    <constraint name="C954" model="TKC" arity="2" scope="X12.1 X48.1" reference="R954" />
    <constraint name="C955" model="TKC" arity="2" scope="X1.1 X10.1" reference="R955" />
    <constraint name="C956" model="TKC" arity="2" scope="X16.1 X37.1" reference="R956" />
    <constraint name="C957" model="TKC" arity="2" scope="X4.1 X46.1" reference="R957" />
    <constraint name="C958" model="TKC" arity="2" scope="X39.1 X64.1" reference="R958" />
    <constraint name="C959" model="TKC" arity="2" scope="X21.1 X40.1" reference="R959" />
    <constraint name="C960" model="TKC" arity="2" scope="X15.1 X69.1" reference="R960" />
    <constraint name="C961" model="TKC" arity="2" scope="X35.1 X66.1" reference="R961" />
    <constraint name="C962" model="TKC" arity="2" scope="X3.1 X31.1" reference="R962" />
    <constraint name="C963" model="TKC" arity="2" scope="X6.1 X63.1" reference="R963" />
    <constraint name="C964" model="TKC" arity="2" scope="X55.1 X67.1" reference="R964" />
    <constraint name="C965" model="TKC" arity="2" scope="X34.1 X50.1" reference="R965" />
    <constraint name="C966" model="TKC" arity="2" scope="X24.1 X32.1" reference="R966" />
    <constraint name="C967" model="TKC" arity="2" scope="X56.1 X65.1" reference="R967" />
    <constraint name="C968" model="TKC" arity="2" scope="X48.1 X50.1" reference="R968" />
    <constraint name="C969" model="TKC" arity="2" scope="X12.1 X31.1" reference="R969" />
    <constraint name="C970" model="TKC" arity="2" scope="X50.1 X53.1" reference="R970" />
    <constraint name="C971" model="TKC" arity="2" scope="X12.1 X59.1" reference="R971" />
    <constraint name="C972" model="TKC" arity="2" scope="X1.1 X33.1" reference="R972" />
    <constraint name="C973" model="TKC" arity="2" scope="X16.1 X50.1" reference="R973" />
    <constraint name="C974" model="TKC" arity="2" scope="X47.1 X53.1" reference="R974" />
    <constraint name="C975" model="TKC" arity="2" scope="X3.1 X6.1" reference="R975" />
    <constraint name="C976" model="TKC" arity="2" scope="X8.1 X29.1" reference="R976" />
    <constraint name="C977" model="TKC" arity="2" scope="X48.1 X49.1" reference="R977" />
    <constraint name="C978" model="TKC" arity="2" scope="X50.1 X54.1" reference="R978" />
    <constraint name="C979" model="TKC" arity="2" scope="X9.1 X11.1" reference="R979" />
    <constraint name="C980" model="TKC" arity="2" scope="X4.1 X69.1" reference="R980" />
    <constraint name="C981" model="TKC" arity="2" scope="X5.1 X68.1" reference="R981" />
    <constraint name="C982" model="TKC" arity="2" scope="X1.1 X51.1" reference="R982" />
    <constraint name="C983" model="TKC" arity="2" scope="X34.1 X36.1" reference="R983" />
    <constraint name="C984" model="TKC" arity="2" scope="X33.1 X36.1" reference="R984" />
    <constraint name="C985" model="TKC" arity="2" scope="X3.1 X26.1" reference="R985" />
    <constraint name="C986" model="TKC" arity="2" scope="X14.1 X29.1" reference="R986" />
    <constraint name="C987" model="TKC" arity="2" scope="X22.1 X59.1" reference="R987" />
    <constraint name="C988" model="TKC" arity="2" scope="X23.1 X51.1" reference="R988" />
    <constraint name="C989" model="TKC" arity="2" scope="X32.1 X66.1" reference="R989" />
    <constraint name="C990" model="TKC" arity="2" scope="X5.1 X47.1" reference="R990" />
    <constraint name="C991" model="TKC" arity="2" scope="X19.1 X30.1" reference="R991" />
    <constraint name="C992" model="TKC" arity="2" scope="X13.1 X66.1" reference="R992" />
    <constraint name="C993" model="TKC" arity="2" scope="X7.1 X13.1" reference="R993" />
    <constraint name="C994" model="TKC" arity="2" scope="X9.1 X36.1" reference="R994" />
    <constraint name="C995" model="TKC" arity="2" scope="X31.1 X55.1" reference="R995" />
    <constraint name="C996" model="TKC" arity="2" scope="X21.1 X30.1" reference="R996" />
    <constraint name="C997" model="TKC" arity="2" scope="X2.1 X61.1" reference="R997" />
    <constraint name="C998" model="TKC" arity="2" scope="X8.1 X20.1" reference="R998" />
    <constraint name="C999" model="TKC" arity="2" scope="X7.1 X68.1" reference="R999" />
    <constraint name="C1000" model="TKC" arity="2" scope="X47.1 X50.1" reference="R1000" />
    <constraint name="C1001" model="TKC" arity="2" scope="X30.1 X36.1" reference="R1001" />
    <constraint name="C1002" model="TKC" arity="2" scope="X35.1 X62.1" reference="R1002" />
    <constraint name="C1003" model="TKC" arity="2" scope="X31.1 X37.1" reference="R1003" />
    <constraint name="C1004" model="TKC" arity="2" scope="X1.1 X63.1" reference="R1004" />
    <constraint name="C1005" model="TKC" arity="2" scope="X40.1 X60.1" reference="R1005" />
    <constraint name="C1006" model="TKC" arity="2" scope="X35.1 X45.1" reference="R1006" />
    <constraint name="C1007" model="TKC" arity="2" scope="X9.1 X67.1" reference="R1007" />
    <constraint name="C1008" model="TKC" arity="2" scope="X47.1 X62.1" reference="R1008" />
    <constraint name="C1009" model="TKC" arity="2" scope="X4.1 X7.1" reference="R1009" />
    <constraint name="C1010" model="TKC" arity="2" scope="X30.1 X39.1" reference="R1010" />
    <constraint name="C1011" model="TKC" arity="2" scope="X22.1 X67.1" reference="R1011" />
    <constraint name="C1012" model="TKC" arity="2" scope="X27.1 X67.1" reference="R1012" />
    <constraint name="C1013" model="TKC" arity="2" scope="X37.1 X65.1" reference="R1013" />
    <constraint name="C1014" model="TKC" arity="2" scope="X2.1 X65.1" reference="R1014" />
    <constraint name="C1015" model="TKC" arity="2" scope="X44.1 X59.1" reference="R1015" />
    <constraint name="C1016" model="TKC" arity="2" scope="X57.1 X62.1" reference="R1016" />
    <constraint name="C1017" model="TKC" arity="2" scope="X11.1 X48.1" reference="R1017" />
    <constraint name="C1018" model="TKC" arity="2" scope="X28.1 X57.1" reference="R1018" />
    <constraint name="C1019" model="TKC" arity="2" scope="X1.1 X11.1" reference="R1019" />
    <constraint name="C1020" model="TKC" arity="2" scope="X1.1 X36.1" reference="R1020" />
    <constraint name="C1021" model="TKC" arity="2" scope="X4.1 X8.1" reference="R1021" />
    <constraint name="C1022" model="TKC" arity="2" scope="X11.1 X49.1" reference="R1022" />
    <constraint name="C1023" model="TKC" arity="2" scope="X50.1 X58.1" reference="R1023" />
    <constraint name="C1024" model="TKC" arity="2" scope="X30.1 X31.1" reference="R1024" />
    <constraint name="C1025" model="TKC" arity="2" scope="X17.1 X30.1" reference="R1025" />
    <constraint name="C1026" model="TKC" arity="2" scope="X58.1 X62.1" reference="R1026" />
    <constraint name="C1027" model="TKC" arity="2" scope="X20.1 X70.1" reference="R1027" />
    <constraint name="C1028" model="TKC" arity="2" scope="X56.1 X58.1" reference="R1028" />
    <constraint name="C1029" model="TKC" arity="2" scope="X14.1 X28.1" reference="R1029" />
    <constraint name="C1030" model="TKC" arity="2" scope="X22.1 X70.1" reference="R1030" />
    <constraint name="C1031" model="TKC" arity="2" scope="X13.1 X42.1" reference="R1031" />
    <constraint name="C1032" model="TKC" arity="2" scope="X18.1 X52.1" reference="R1032" />
    <constraint name="C1033" model="TKC" arity="2" scope="X24.1 X47.1" reference="R1033" />
    <constraint name="C1034" model="TKC" arity="2" scope="X8.1 X12.1" reference="R1034" />
    <constraint name="C1035" model="TKC" arity="2" scope="X7.1 X66.1" reference="R1035" />
    <constraint name="C1036" model="TKC" arity="2" scope="X33.1 X59.1" reference="R1036" />
    <constraint name="C1037" model="TKC" arity="2" scope="X27.1 X36.1" reference="R1037" />
    <constraint name="C1038" model="TKC" arity="2" scope="X48.1 X68.1" reference="R1038" />
    <constraint name="C1039" model="TKC" arity="2" scope="X1.1 X4.1" reference="R1039" />
    <constraint name="C1040" model="TKC" arity="2" scope="X13.1 X22.1" reference="R1040" />
    <constraint name="C1041" model="TKC" arity="2" scope="X13.1 X28.1" reference="R1041" />
    <constraint name="C1042" model="TKC" arity="2" scope="X9.1 X51.1" reference="R1042" />
    <constraint name="C1043" model="TKC" arity="2" scope="X11.1 X36.1" reference="R1043" />
    <constraint name="C1044" model="TKC" arity="2" scope="X14.1 X51.1" reference="R1044" />
    <constraint name="C1045" model="TKC" arity="2" scope="X20.1 X68.1" reference="R1045" />
    <constraint name="C1046" model="TKC" arity="2" scope="X43.1 X53.1" reference="R1046" />
    <constraint name="C1047" model="TKC" arity="2" scope="X15.1 X44.1" reference="R1047" />
    <constraint name="C1048" model="TKC" arity="2" scope="X4.1 X26.1" reference="R1048" />
    <constraint name="C1049" model="TKC" arity="2" scope="X25.1 X32.1" reference="R1049" />
    <constraint name="C1050" model="TKC" arity="2" scope="X48.1 X64.1" reference="R1050" />
    <constraint name="C1051" model="TKC" arity="2" scope="X39.1 X68.1" reference="R1051" />
    <constraint name="C1052" model="TKC" arity="2" scope="X7.1 X27.1" reference="R1052" />
    <constraint name="C1053" model="TKC" arity="2" scope="X24.1 X43.1" reference="R1053" />
    <constraint name="C1054" model="TKC" arity="2" scope="X17.1 X48.1" reference="R1054" />
    <constraint name="C1055" model="TKC" arity="2" scope="X27.1 X48.1" reference="R1055" />
    <constraint name="C1056" model="TKC" arity="2" scope="X24.1 X25.1" reference="R1056" />
    <constraint name="C1057" model="TKC" arity="2" scope="X1.1 X24.1" reference="R1057" />
    <constraint name="C1058" model="TKC" arity="2" scope="X6.1 X44.1" reference="R1058" />
    <constraint name="C1059" model="TKC" arity="2" scope="X4.1 X15.1" reference="R1059" />
    <constraint name="C1060" model="TKC" arity="2" scope="X21.1 X63.1" reference="R1060" />
    <constraint name="C1061" model="TKC" arity="2" scope="X11.1 X42.1" reference="R1061" />
    <constraint name="C1062" model="TKC" arity="2" scope="X17.1 X39.1" reference="R1062" />
    <constraint name="C1063" model="TKC" arity="2" scope="X34.1 X61.1" reference="R1063" />
    <constraint name="C1064" model="TKC" arity="2" scope="X10.1 X41.1" reference="R1064" />
    <constraint name="C1065" model="TKC" arity="2" scope="X2.1 X17.1" reference="R1065" />
    <constraint name="C1066" model="TKC" arity="2" scope="X12.1 X42.1" reference="R1066" />
    <constraint name="C1067" model="TKC" arity="2" scope="X48.1 X59.1" reference="R1067" />
    <constraint name="C1068" model="TKC" arity="2" scope="X34.1 X56.1" reference="R1068" />
    <constraint name="C1069" model="TKC" arity="2" scope="X35.1 X37.1" reference="R1069" />
    <constraint name="C1070" model="TKC" arity="2" scope="X8.1 X68.1" reference="R1070" />
    <constraint name="C1071" model="TKC" arity="2" scope="X5.1 X70.1" reference="R1071" />
    <constraint name="C1072" model="TKC" arity="2" scope="X34.1 X37.1" reference="R1072" />
    <constraint name="C1073" model="TKC" arity="2" scope="X19.1 X33.1" reference="R1073" />
    <constraint name="C1074" model="TKC" arity="2" scope="X15.1 X61.1" reference="R1074" />
    <constraint name="C1075" model="TKC" arity="2" scope="X19.1 X68.1" reference="R1075" />
    <constraint name="C1076" model="TKC" arity="2" scope="X45.1 X60.1" reference="R1076" />
    <constraint name="C1077" model="TKC" arity="2" scope="X5.1 X39.1" reference="R1077" />
    <constraint name="C1078" model="TKC" arity="2" scope="X23.1 X35.1" reference="R1078" />
    <constraint name="C1079" model="TKC" arity="2" scope="X39.1 X48.1" reference="R1079" />
    <constraint name="C1080" model="TKC" arity="2" scope="X16.1 X19.1" reference="R1080" />
    <constraint name="C1081" model="TKC" arity="2" scope="X8.1 X51.1" reference="R1081" />
    <constraint name="C1082" model="TKC" arity="2" scope="X3.1 X24.1" reference="R1082" />
    <constraint name="C1083" model="TKC" arity="2" scope="X7.1 X32.1" reference="R1083" />
    <constraint name="C1084" model="TKC" arity="2" scope="X2.1 X15.1" reference="R1084" />
    <constraint name="C1085" model="TKC" arity="2" scope="X12.1 X27.1" reference="R1085" />
    <constraint name="C1086" model="TKC" arity="2" scope="X5.1 X40.1" reference="R1086" />
    <constraint name="C1087" model="TKC" arity="2" scope="X3.1 X48.1" reference="R1087" />
    <constraint name="C1088" model="TKC" arity="2" scope="X11.1 X46.1" reference="R1088" />
    <constraint name="C1089" model="TKC" arity="2" scope="X18.1 X54.1" reference="R1089" />
    <constraint name="C1090" model="TKC" arity="2" scope="X57.1 X61.1" reference="R1090" />
    <constraint name="C1091" model="TKC" arity="2" scope="X37.1 X60.1" reference="R1091" />
    <constraint name="C1092" model="TKC" arity="2" scope="X54.1 X68.1" reference="R1092" />
    <constraint name="C1093" model="TKC" arity="2" scope="X24.1 X37.1" reference="R1093" />
    <constraint name="C1094" model="TKC" arity="2" scope="X7.1 X17.1" reference="R1094" />
    <constraint name="C1095" model="TKC" arity="2" scope="X35.1 X63.1" reference="R1095" />
    <constraint name="C1096" model="TKC" arity="2" scope="X20.1 X27.1" reference="R1096" />
    <constraint name="C1097" model="TKC" arity="2" scope="X6.1 X34.1" reference="R1097" />
    <constraint name="C1098" model="TKC" arity="2" scope="X59.1 X70.1" reference="R1098" />
    <constraint name="C1099" model="TKC" arity="2" scope="X32.1 X45.1" reference="R1099" />
    <constraint name="C1100" model="TKC" arity="2" scope="X18.1 X60.1" reference="R1100" />
    <constraint name="C1101" model="TKC" arity="2" scope="X6.1 X43.1" reference="R1101" />
    <constraint name="C1102" model="TKC" arity="2" scope="X5.1 X19.1" reference="R1102" />
    <constraint name="C1103" model="TKC" arity="2" scope="X3.1 X57.1" reference="R1103" />
    <constraint name="C1104" model="TKC" arity="2" scope="X57.1 X64.1" reference="R1104" />
    <constraint name="C1105" model="TKC" arity="2" scope="X10.1 X40.1" reference="R1105" />
    <constraint name="C1106" model="TKC" arity="2" scope="X9.1 X45.1" reference="R1106" />
    <constraint name="C1107" model="TKC" arity="2" scope="X39.1 X44.1" reference="R1107" />
    <constraint name="C1108" model="TKC" arity="2" scope="X33.1 X40.1" reference="R1108" />
    <constraint name="C1109" model="TKC" arity="2" scope="X3.1 X62.1" reference="R1109" />
    <constraint name="C1110" model="TKC" arity="2" scope="X1.1 X38.1" reference="R1110" />
    <constraint name="C1111" model="TKC" arity="2" scope="X14.1 X34.1" reference="R1111" />
    <constraint name="C1112" model="TKC" arity="2" scope="X47.1 X55.1" reference="R1112" />
    <constraint name="C1113" model="TKC" arity="2" scope="X38.1 X56.1" reference="R1113" />
    <constraint name="C1114" model="TKC" arity="2" scope="X29.1 X64.1" reference="R1114" />
    <constraint name="C1115" model="TKC" arity="2" scope="X55.1 X65.1" reference="R1115" />
    <constraint name="C1116" model="TKC" arity="2" scope="X2.1 X29.1" reference="R1116" />
    <constraint name="C1117" model="TKC" arity="2" scope="X2.1 X24.1" reference="R1117" />
    <constraint name="C1118" model="TKC" arity="2" scope="X42.1 X65.1" reference="R1118" />
    <constraint name="C1119" model="TKC" arity="2" scope="X8.1 X56.1" reference="R1119" />
    <constraint name="C1120" model="TKC" arity="2" scope="X30.1 X62.1" reference="R1120" />
    <constraint name="C1121" model="TKC" arity="2" scope="X11.1 X33.1" reference="R1121" />
    <constraint name="C1122" model="TKC" arity="2" scope="X35.1 X69.1" reference="R1122" />
    <constraint name="C1123" model="TKC" arity="2" scope="X21.1 X39.1" reference="R1123" />
    <constraint name="C1124" model="TKC" arity="2" scope="X8.1 X39.1" reference="R1124" />
    <constraint name="C1125" model="TKC" arity="2" scope="X14.1 X26.1" reference="R1125" />
    <constraint name="C1126" model="TKC" arity="2" scope="X35.1 X46.1" reference="R1126" />
    <constraint name="C1127" model="TKC" arity="2" scope="X51.1 X61.1" reference="R1127" />
    <constraint name="C1128" model="TKC" arity="2" scope="X22.1 X33.1" reference="R1128" />
    <constraint name="C1129" model="TKC" arity="2" scope="X6.1 X45.1" reference="R1129" />
    <constraint name="C1130" model="TKC" arity="2" scope="X40.1 X42.1" reference="R1130" />
    <constraint name="C1131" model="TKC" arity="2" scope="X32.1 X60.1" reference="R1131" />
    <constraint name="C1132" model="TKC" arity="2" scope="X43.1 X56.1" reference="R1132" />
    <constraint name="C1133" model="TKC" arity="2" scope="X58.1 X65.1" reference="R1133" />
    <constraint name="C1134" model="TKC" arity="2" scope="X35.1 X38.1" reference="R1134" />
    <constraint name="C1135" model="TKC" arity="2" scope="X58.1 X60.1" reference="R1135" />
    <constraint name="C1136" model="TKC" arity="2" scope="X21.1 X53.1" reference="R1136" />
    <constraint name="C1137" model="TKC" arity="2" scope="X27.1 X37.1" reference="R1137" />
    <constraint name="C1138" model="TKC" arity="2" scope="X49.1 X68.1" reference="R1138" />
    <constraint name="C1139" model="TKC" arity="2" scope="X41.1 X52.1" reference="R1139" />
    <constraint name="C1140" model="TKC" arity="2" scope="X38.1 X57.1" reference="R1140" />
    <constraint name="C1141" model="TKC" arity="2" scope="X13.1 X51.1" reference="R1141" />
    <constraint name="C1142" model="TKC" arity="2" scope="X20.1 X54.1" reference="R1142" />
    <constraint name="C1143" model="TKC" arity="2" scope="X42.1 X63.1" reference="R1143" />
    <constraint name="C1144" model="TKC" arity="2" scope="X16.1 X62.1" reference="R1144" />
    <constraint name="C1145" model="TKC" arity="2" scope="X26.1 X36.1" reference="R1145" />
    <constraint name="C1146" model="TKC" arity="2" scope="X33.1 X47.1" reference="R1146" />
    <constraint name="C1147" model="TKC" arity="2" scope="X7.1 X33.1" reference="R1147" />
    <constraint name="C1148" model="TKC" arity="2" scope="X31.1 X62.1" reference="R1148" />
    <constraint name="C1149" model="TKC" arity="2" scope="X14.1 X63.1" reference="R1149" />
    <constraint name="C1150" model="TKC" arity="2" scope="X37.1 X40.1" reference="R1150" />
    <constraint name="C1151" model="TKC" arity="2" scope="X32.1 X40.1" reference="R1151" />
    <constraint name="C1152" model="TKC" arity="2" scope="X4.1 X66.1" reference="R1152" />
    <constraint name="C1153" model="TKC" arity="2" scope="X11.1 X40.1" reference="R1153" />
    <constraint name="C1154" model="TKC" arity="2" scope="X38.1 X45.1" reference="R1154" />
    <constraint name="C1155" model="TKC" arity="2" scope="X8.1 X30.1" reference="R1155" />
    <constraint name="C1156" model="TKC" arity="2" scope="X26.1 X46.1" reference="R1156" />
    <constraint name="C1157" model="TKC" arity="2" scope="X13.1 X15.1" reference="R1157" />
    <constraint name="C1158" model="TKC" arity="2" scope="X42.1 X49.1" reference="R1158" />
    <constraint name="C1159" model="TKC" arity="2" scope="X26.1 X38.1" reference="R1159" />
    <constraint name="C1160" model="TKC" arity="2" scope="X25.1 X65.1" reference="R1160" />
    <constraint name="C1161" model="TKC" arity="2" scope="X5.1 X10.1" reference="R1161" />
    <constraint name="C1162" model="TKC" arity="2" scope="X1.1 X40.1" reference="R1162" />
    <constraint name="C1163" model="TKC" arity="2" scope="X11.1 X66.1" reference="R1163" />
    <constraint name="C1164" model="TKC" arity="2" scope="X53.1 X64.1" reference="R1164" />
    <constraint name="C1165" model="TKC" arity="2" scope="X16.1 X68.1" reference="R1165" />
    <constraint name="C1166" model="TKC" arity="2" scope="X10.1 X36.1" reference="R1166" />
    <constraint name="C1167" model="TKC" arity="2" scope="X56.1 X62.1" reference="R1167" />
    <constraint name="C1168" model="TKC" arity="2" scope="X19.1 X46.1" reference="R1168" />
    <constraint name="C1169" model="TKC" arity="2" scope="X9.1 X65.1" reference="R1169" />
    <constraint name="C1170" model="TKC" arity="2" scope="X3.1 X18.1" reference="R1170" />
    <constraint name="C1171" model="TKC" arity="2" scope="X13.1 X44.1" reference="R1171" />
    <constraint name="C1172" model="TKC" arity="2" scope="X10.1 X28.1" reference="R1172" />
    <constraint name="C1173" model="TKC" arity="2" scope="X28.1 X33.1" reference="R1173" />
    <constraint name="C1174" model="TKC" arity="2" scope="X30.1 X64.1" reference="R1174" />
    <constraint name="C1175" model="TKC" arity="2" scope="X7.1 X12.1" reference="R1175" />
    <constraint name="C1176" model="TKC" arity="2" scope="X2.1 X9.1" reference="R1176" />
    <constraint name="C1177" model="TKC" arity="2" scope="X4.1 X35.1" reference="R1177" />
    <constraint name="C1178" model="TKC" arity="2" scope="X19.1 X47.1" reference="R1178" />
    <constraint name="C1179" model="TKC" arity="2" scope="X13.1 X19.1" reference="R1179" />
    <constraint name="C1180" model="TKC" arity="2" scope="X43.1 X55.1" reference="R1180" />
    <constraint name="C1181" model="TKC" arity="2" scope="X13.1 X38.1" reference="R1181" />
    <constraint name="C1182" model="TKC" arity="2" scope="X33.1 X52.1" reference="R1182" />
    <constraint name="C1183" model="TKC" arity="2" scope="X50.1 X64.1" reference="R1183" />
    <constraint name="C1184" model="TKC" arity="2" scope="X4.1 X65.1" reference="R1184" />
    <constraint name="C1185" model="TKC" arity="2" scope="X11.1 X64.1" reference="R1185" />
    <constraint name="C1186" model="TKC" arity="2" scope="X42.1 X62.1" reference="R1186" />
    <constraint name="C1187" model="TKC" arity="2" scope="X4.1 X12.1" reference="R1187" />
    <constraint name="C1188" model="TKC" arity="2" scope="X48.1 X52.1" reference="R1188" />
    <constraint name="C1189" model="TKC" arity="2" scope="X20.1 X47.1" reference="R1189" />
    <constraint name="C1190" model="TKC" arity="2" scope="X36.1 X44.1" reference="R1190" />
    <constraint name="C1191" model="TKC" arity="2" scope="X17.1 X58.1" reference="R1191" />
    <constraint name="C1192" model="TKC" arity="2" scope="X1.1 X69.1" reference="R1192" />
    <constraint name="C1193" model="TKC" arity="2" scope="X7.1 X50.1" reference="R1193" />
    <constraint name="C1194" model="TKC" arity="2" scope="X22.1 X51.1" reference="R1194" />
    <constraint name="C1195" model="TKC" arity="2" scope="X11.1 X45.1" reference="R1195" />
    <constraint name="C1196" model="TKC" arity="2" scope="X27.1 X35.1" reference="R1196" />
    <constraint name="C1197" model="TKC" arity="2" scope="X4.1 X10.1" reference="R1197" />
    <constraint name="C1198" model="TKC" arity="2" scope="X30.1 X50.1" reference="R1198" />
    <constraint name="C1199" model="TKC" arity="2" scope="X23.1 X45.1" reference="R1199" />
    <constraint name="C1200" model="TKC" arity="2" scope="X6.1 X9.1" reference="R1200" />
    <constraint name="C1201" model="TKC" arity="2" scope="X16.1 X44.1" reference="R1201" />
    <constraint name="C1202" model="TKC" arity="2" scope="X47.1 X60.1" reference="R1202" />
    <constraint name="C1203" model="TKC" arity="2" scope="X3.1 X61.1" reference="R1203" />
    <constraint name="C1204" model="TKC" arity="2" scope="X8.1 X16.1" reference="R1204" />
    <constraint name="C1205" model="TKC" arity="2" scope="X13.1 X68.1" reference="R1205" />
    <constraint name="C1206" model="TKC" arity="2" scope="X48.1 X61.1" reference="R1206" />
    <constraint name="C1207" model="TKC" arity="2" scope="X27.1 X70.1" reference="R1207" />
    <constraint name="C1208" model="TKC" arity="2" scope="X25.1 X41.1" reference="R1208" />
    <constraint name="C1209" model="TKC" arity="2" scope="X25.1 X29.1" reference="R1209" />
    <constraint name="C1210" model="TKC" arity="2" scope="X7.1 X36.1" reference="R1210" />
    <constraint name="C1211" model="TKC" arity="2" scope="X8.1 X49.1" reference="R1211" />
    <constraint name="C1212" model="TKC" arity="2" scope="X28.1 X64.1" reference="R1212" />
    <constraint name="C1213" model="TKC" arity="2" scope="X2.1 X49.1" reference="R1213" />
    <constraint name="C1214" model="TKC" arity="2" scope="X42.1 X48.1" reference="R1214" />
    <constraint name="C1215" model="TKC" arity="2" scope="X31.1 X66.1" reference="R1215" />
    <constraint name="C1216" model="TKC" arity="2" scope="X1.1 X22.1" reference="R1216" />
    <constraint name="C1217" model="TKC" arity="2" scope="X52.1 X54.1" reference="R1217" />
    <constraint name="C1218" model="TKC" arity="2" scope="X14.1 X60.1" reference="R1218" />
    <constraint name="C1219" model="TKC" arity="2" scope="X10.1 X62.1" reference="R1219" />
    <constraint name="C1220" model="TKC" arity="2" scope="X49.1 X66.1" reference="R1220" />
    <constraint name="C1221" model="TKC" arity="2" scope="X17.1 X69.1" reference="R1221" />
    <constraint name="C1222" model="TKC" arity="2" scope="X26.1 X57.1" reference="R1222" />
    <constraint name="C1223" model="TKC" arity="2" scope="X34.1 X67.1" reference="R1223" />
    <constraint name="C1224" model="TKC" arity="2" scope="X27.1 X34.1" reference="R1224" />
    <constraint name="C1225" model="TKC" arity="2" scope="X1.1 X39.1" reference="R1225" />
    <constraint name="C1226" model="TKC" arity="2" scope="X26.1 X27.1" reference="R1226" />
    <constraint name="C1227" model="TKC" arity="2" scope="X26.1 X54.1" reference="R1227" />
    <constraint name="C1228" model="TKC" arity="2" scope="X52.1 X58.1" reference="R1228" />
    <constraint name="C1229" model="TKC" arity="2" scope="X33.1 X51.1" reference="R1229" />
    <constraint name="C1230" model="TKC" arity="2" scope="X27.1 X69.1" reference="R1230" />
    <constraint name="C1231" model="TKC" arity="2" scope="X27.1 X60.1" reference="R1231" />
    <constraint name="C1232" model="TKC" arity="2" scope="X13.1 X57.1" reference="R1232" />
    <constraint name="C1233" model="TKC" arity="2" scope="X36.1 X54.1" reference="R1233" />
    <constraint name="C1234" model="TKC" arity="2" scope="X10.1 X65.1" reference="R1234" />
    <constraint name="C1235" model="TKC" arity="2" scope="X35.1 X58.1" reference="R1235" />
    <constraint name="C1236" model="TKC" arity="2" scope="X17.1 X21.1" reference="R1236" />
    <constraint name="C1237" model="TKC" arity="2" scope="X6.1 X62.1" reference="R1237" />
    <constraint name="C1238" model="TKC" arity="2" scope="X7.1 X31.1" reference="R1238" />
    <constraint name="C1239" model="TKC" arity="2" scope="X16.1 X17.1" reference="R1239" />
    <constraint name="C1240" model="TKC" arity="2" scope="X50.1 X61.1" reference="R1240" />
    <constraint name="C1241" model="TKC" arity="2" scope="X7.1 X62.1" reference="R1241" />
    <constraint name="C1242" model="TKC" arity="2" scope="X4.1 X25.1" reference="R1242" />
    <constraint name="C1243" model="TKC" arity="2" scope="X9.1 X41.1" reference="R1243" />
    <constraint name="C1244" model="TKC" arity="2" scope="X19.1 X69.1" reference="R1244" />
    <constraint name="C1245" model="TKC" arity="2" scope="X57.1 X58.1" reference="R1245" />
    <constraint name="C1246" model="TKC" arity="2" scope="X43.1 X59.1" reference="R1246" />
    <constraint name="C1247" model="TKC" arity="2" scope="X20.1 X42.1" reference="R1247" />
    <constraint name="C1248" model="TKC" arity="2" scope="X4.1 X43.1" reference="R1248" />
    <constraint name="C1249" model="TKC" arity="2" scope="X12.1 X44.1" reference="R1249" />
    <constraint name="C1250" model="TKC" arity="2" scope="X38.1 X66.1" reference="R1250" />
    <constraint name="C1251" model="TKC" arity="2" scope="X31.1 X64.1" reference="R1251" />
    <constraint name="C1252" model="TKC" arity="2" scope="X43.1 X68.1" reference="R1252" />
    <constraint name="C1253" model="TKC" arity="2" scope="X9.1 X55.1" reference="R1253" />
    <constraint name="C1254" model="TKC" arity="2" scope="X10.1 X51.1" reference="R1254" />
    <constraint name="C1255" model="TKC" arity="2" scope="X29.1 X55.1" reference="R1255" />
    <constraint name="C1256" model="TKC" arity="2" scope="X18.1 X48.1" reference="R1256" />
    <constraint name="C1257" model="TKC" arity="2" scope="X11.1 X17.1" reference="R1257" />
    <constraint name="C1258" model="TKC" arity="2" scope="X45.1 X56.1" reference="R1258" />
    <constraint name="C1259" model="TKC" arity="2" scope="X8.1 X19.1" reference="R1259" />
    <constraint name="C1260" model="TKC" arity="2" scope="X17.1 X56.1" reference="R1260" />
    <constraint name="C1261" model="TKC" arity="2" scope="X24.1 X61.1" reference="R1261" />
    <constraint name="C1262" model="TKC" arity="2" scope="X11.1 X39.1" reference="R1262" />
    <constraint name="C1263" model="TKC" arity="2" scope="X25.1 X62.1" reference="R1263" />
    <constraint name="C1264" model="TKC" arity="2" scope="X2.1 X10.1" reference="R1264" />
    <constraint name="C1265" model="TKC" arity="2" scope="X37.1 X70.1" reference="R1265" />
    <constraint name="C1266" model="TKC" arity="2" scope="X8.1 X40.1" reference="R1266" />
    <constraint name="C1267" model="TKC" arity="2" scope="X28.1 X67.1" reference="R1267" />
    <constraint name="C1268" model="TKC" arity="2" scope="X10.1 X34.1" reference="R1268" />
    <constraint name="C1269" model="TKC" arity="2" scope="X18.1 X24.1" reference="R1269" />
    <constraint name="C1270" model="TKC" arity="2" scope="X7.1 X49.1" reference="R1270" />
    <constraint name="C1271" model="TKC" arity="2" scope="X5.1 X25.1" reference="R1271" />
    <constraint name="C1272" model="TKC" arity="2" scope="X14.1 X47.1" reference="R1272" />
    <constraint name="C1273" model="TKC" arity="2" scope="X20.1 X67.1" reference="R1273" />
    <constraint name="C1274" model="TKC" arity="2" scope="X29.1 X67.1" reference="R1274" />
    <constraint name="C1275" model="TKC" arity="2" scope="X40.1 X49.1" reference="R1275" />
    <constraint name="C1276" model="TKC" arity="2" scope="X18.1 X19.1" reference="R1276" />
    <constraint name="C1277" model="TKC" arity="2" scope="X45.1 X57.1" reference="R1277" />
    <constraint name="C1278" model="TKC" arity="2" scope="X23.1 X61.1" reference="R1278" />
    <constraint name="C1279" model="TKC" arity="2" scope="X63.1 X68.1" reference="R1279" />
    <constraint name="C1280" model="TKC" arity="2" scope="X5.1 X45.1" reference="R1280" />
    <constraint name="C1281" model="TKC" arity="2" scope="X46.1 X67.1" reference="R1281" />
    <constraint name="C1282" model="TKC" arity="2" scope="X31.1 X40.1" reference="R1282" />
    <constraint name="C1283" model="TKC" arity="2" scope="X30.1 X69.1" reference="R1283" />
    <constraint name="C1284" model="TKC" arity="2" scope="X17.1 X27.1" reference="R1284" />
    <constraint name="C1285" model="TKC" arity="2" scope="X26.1 X55.1" reference="R1285" />
    <constraint name="C1286" model="TKC" arity="2" scope="X31.1 X69.1" reference="R1286" />
    <constraint name="C1287" model="TKC" arity="2" scope="X42.1 X58.1" reference="R1287" />
    <constraint name="C1288" model="TKC" arity="2" scope="X38.1 X65.1" reference="R1288" />
    <constraint name="C1289" model="TKC" arity="2" scope="X5.1 X6.1" reference="R1289" />
    <constraint name="C1290" model="TKC" arity="2" scope="X17.1 X46.1" reference="R1290" />
    <constraint name="C1291" model="TKC" arity="2" scope="X2.1 X20.1" reference="R1291" />
    <constraint name="C1292" model="TKC" arity="2" scope="X10.1 X11.1" reference="R1292" />
    <constraint name="C1293" model="TKC" arity="2" scope="X11.1 X16.1" reference="R1293" />
    <constraint name="C1294" model="TKC" arity="2" scope="X7.1 X39.1" reference="R1294" />
    <constraint name="C1295" model="TKC" arity="2" scope="X21.1 X56.1" reference="R1295" />
    <constraint name="C1296" model="TKC" arity="2" scope="X20.1 X63.1" reference="R1296" />
    <constraint name="C1297" model="TKC" arity="2" scope="X24.1 X69.1" reference="R1297" />
    <constraint name="C1298" model="TKC" arity="2" scope="X1.1 X68.1" reference="R1298" />
    <constraint name="C1299" model="TKC" arity="2" scope="X54.1 X63.1" reference="R1299" />
    <constraint name="C1300" model="TKC" arity="2" scope="X1.1 X37.1" reference="R1300" />
    <constraint name="C1301" model="TKC" arity="2" scope="X17.1 X34.1" reference="R1301" />
    <constraint name="C1302" model="TKC" arity="2" scope="X4.1 X49.1" reference="R1302" />
    <constraint name="C1303" model="TKC" arity="2" scope="X28.1 X43.1" reference="R1303" />
    <constraint name="C1304" model="TKC" arity="2" scope="X14.1 X55.1" reference="R1304" />
    <constraint name="C1305" model="TKC" arity="2" scope="X2.1 X30.1" reference="R1305" />
    <constraint name="C1306" model="TKC" arity="2" scope="X31.1 X48.1" reference="R1306" />
    <constraint name="C1307" model="TKC" arity="2" scope="X40.1 X68.1" reference="R1307" />
    <constraint name="C1308" model="TKC" arity="2" scope="X10.1 X61.1" reference="R1308" />
    <constraint name="C1309" model="TKC" arity="2" scope="X15.1 X59.1" reference="R1309" />
    <constraint name="C1310" model="TKC" arity="2" scope="X14.1 X16.1" reference="R1310" />
    <constraint name="C1311" model="TKC" arity="2" scope="X11.1 X25.1" reference="R1311" />
    <constraint name="C1312" model="TKC" arity="2" scope="X55.1 X58.1" reference="R1312" />
    <constraint name="C1313" model="TKC" arity="2" scope="X17.1 X65.1" reference="R1313" />
    <constraint name="C1314" model="TKC" arity="2" scope="X18.1 X51.1" reference="R1314" />
    <constraint name="C1315" model="TKC" arity="2" scope="X20.1 X24.1" reference="R1315" />
    <constraint name="C1316" model="TKC" arity="2" scope="X45.1 X67.1" reference="R1316" />
    <constraint name="C1317" model="TKC" arity="2" scope="X4.1 X42.1" reference="R1317" />
    <constraint name="C1318" model="TKC" arity="2" scope="X28.1 X59.1" reference="R1318" />
    <constraint name="C1319" model="TKC" arity="2" scope="X1.1 X55.1" reference="R1319" />
    <constraint name="C1320" model="TKC" arity="2" scope="X22.1 X31.1" reference="R1320" />
    <constraint name="C1321" model="TKC" arity="2" scope="X36.1 X56.1" reference="R1321" />
    <constraint name="C1322" model="TKC" arity="2" scope="X33.1 X53.1" reference="R1322" />
    <constraint name="C1323" model="TKC" arity="2" scope="X14.1 X33.1" reference="R1323" />
    <constraint name="C1324" model="TKC" arity="2" scope="X18.1 X46.1" reference="R1324" />
    <constraint name="C1325" model="TKC" arity="2" scope="X12.1 X15.1" reference="R1325" />
    <constraint name="C1326" model="TKC" arity="2" scope="X4.1 X18.1" reference="R1326" />
    <constraint name="C1327" model="TKC" arity="2" scope="X4.1 X52.1" reference="R1327" />
    <constraint name="C1328" model="TKC" arity="2" scope="X23.1 X33.1" reference="R1328" />
    <constraint name="C1329" model="TKC" arity="2" scope="X29.1 X32.1" reference="R1329" />
    <constraint name="C1330" model="TKC" arity="2" scope="X13.1 X62.1" reference="R1330" />
    <constraint name="C1331" model="TKC" arity="2" scope="X2.1 X14.1" reference="R1331" />
    <constraint name="C1332" model="TKC" arity="2" scope="X22.1 X49.1" reference="R1332" />
    <constraint name="C1333" model="TKC" arity="2" scope="X12.1 X20.1" reference="R1333" />
    <constraint name="C1334" model="TKC" arity="2" scope="X35.1 X64.1" reference="R1334" />
    <constraint name="C1335" model="TKC" arity="2" scope="X19.1 X42.1" reference="R1335" />
    <constraint name="C1336" model="TKC" arity="2" scope="X7.1 X20.1" reference="R1336" />
    <constraint name="C1337" model="TKC" arity="2" scope="X31.1 X45.1" reference="R1337" />
    <constraint name="C1338" model="TKC" arity="2" scope="X13.1 X67.1" reference="R1338" />
    <constraint name="C1339" model="TKC" arity="2" scope="X57.1 X63.1" reference="R1339" />
    <constraint name="C1340" model="TKC" arity="2" scope="X2.1 X44.1" reference="R1340" />
    <constraint name="C1341" model="TKC" arity="2" scope="X30.1 X63.1" reference="R1341" />
    <constraint name="C1342" model="TKC" arity="2" scope="X28.1 X50.1" reference="R1342" />
    <constraint name="C1343" model="TKC" arity="2" scope="X15.1 X66.1" reference="R1343" />
    <constraint name="C1344" model="TKC" arity="2" scope="X9.1 X13.1" reference="R1344" />
    <constraint name="C1345" model="TKC" arity="2" scope="X12.1 X62.1" reference="R1345" />
    <constraint name="C1346" model="TKC" arity="2" scope="X45.1 X59.1" reference="R1346" />
    <constraint name="C1347" model="TKC" arity="2" scope="X42.1 X51.1" reference="R1347" />
    <constraint name="C1348" model="TKC" arity="2" scope="X16.1 X30.1" reference="R1348" />
    <constraint name="C1349" model="TKC" arity="2" scope="X37.1 X56.1" reference="R1349" />
    <constraint name="C1350" model="TKC" arity="2" scope="X49.1 X54.1" reference="R1350" />
    <constraint name="C1351" model="TKC" arity="2" scope="X2.1 X31.1" reference="R1351" />
    <constraint name="C1352" model="TKC" arity="2" scope="X45.1 X47.1" reference="R1352" />
    <constraint name="C1353" model="TKC" arity="2" scope="X28.1 X69.1" reference="R1353" />
    <constraint name="C1354" model="TKC" arity="2" scope="X5.1 X43.1" reference="R1354" />
    <constraint name="C1355" model="TKC" arity="2" scope="X20.1 X30.1" reference="R1355" />
    <constraint name="C1356" model="TKC" arity="2" scope="X9.1 X33.1" reference="R1356" />
    <constraint name="C1357" model="TKC" arity="2" scope="X6.1 X19.1" reference="R1357" />
    <constraint name="C1358" model="TKC" arity="2" scope="X24.1 X56.1" reference="R1358" />
    <constraint name="C1359" model="TKC" arity="2" scope="X26.1 X45.1" reference="R1359" />
    <constraint name="C1360" model="TKC" arity="2" scope="X51.1 X56.1" reference="R1360" />
    <constraint name="C1361" model="TKC" arity="2" scope="X14.1 X45.1" reference="R1361" />
    <constraint name="C1362" model="TKC" arity="2" scope="X11.1 X61.1" reference="R1362" />
    <constraint name="C1363" model="TKC" arity="2" scope="X26.1 X48.1" reference="R1363" />
    <constraint name="C1364" model="TKC" arity="2" scope="X14.1 X53.1" reference="R1364" />
    <constraint name="C1365" model="TKC" arity="2" scope="X30.1 X45.1" reference="R1365" />
    <constraint name="C1366" model="TKC" arity="2" scope="X43.1 X64.1" reference="R1366" />
    <constraint name="C1367" model="TKC" arity="2" scope="X2.1 X26.1" reference="R1367" />
    <constraint name="C1368" model="TKC" arity="2" scope="X16.1 X69.1" reference="R1368" />
    <constraint name="C1369" model="TKC" arity="2" scope="X28.1 X41.1" reference="R1369" />
    <constraint name="C1370" model="TKC" arity="2" scope="X29.1 X54.1" reference="R1370" />
    <constraint name="C1371" model="TKC" arity="2" scope="X6.1 X56.1" reference="R1371" />
    <constraint name="C1372" model="TKC" arity="2" scope="X45.1 X55.1" reference="R1372" />
    <constraint name="C1373" model="TKC" arity="2" scope="X8.1 X27.1" reference="R1373" />
    <constraint name="C1374" model="TKC" arity="2" scope="X13.1 X58.1" reference="R1374" />
    <constraint name="C1375" model="TKC" arity="2" scope="X26.1 X40.1" reference="R1375" />
    <constraint name="C1376" model="TKC" arity="2" scope="X10.1 X49.1" reference="R1376" />
    <constraint name="C1377" model="TKC" arity="2" scope="X12.1 X23.1" reference="R1377" />
    <constraint name="C1378" model="TKC" arity="2" scope="X4.1 X62.1" reference="R1378" />
    <constraint name="C1379" model="TKC" arity="2" scope="X49.1 X65.1" reference="R1379" />
    <constraint name="C1380" model="TKC" arity="2" scope="X20.1 X57.1" reference="R1380" />
    <constraint name="C1381" model="TKC" arity="2" scope="X20.1 X62.1" reference="R1381" />
    <constraint name="C1382" model="TKC" arity="2" scope="X9.1 X22.1" reference="R1382" />
    <constraint name="C1383" model="TKC" arity="2" scope="X38.1 X52.1" reference="R1383" />
    <constraint name="C1384" model="TKC" arity="2" scope="X38.1 X41.1" reference="R1384" />
    <constraint name="C1385" model="TKC" arity="2" scope="X44.1 X60.1" reference="R1385" />
    <constraint name="C1386" model="TKC" arity="2" scope="X24.1 X30.1" reference="R1386" />
    <constraint name="C1387" model="TKC" arity="2" scope="X5.1 X66.1" reference="R1387" />
    <constraint name="C1388" model="TKC" arity="2" scope="X47.1 X69.1" reference="R1388" />
    <constraint name="C1389" model="TKC" arity="2" scope="X25.1 X36.1" reference="R1389" />
    <constraint name="C1390" model="TKC" arity="2" scope="X8.1 X66.1" reference="R1390" />
    <constraint name="C1391" model="TKC" arity="2" scope="X9.1 X46.1" reference="R1391" />
    <constraint name="C1392" model="TKC" arity="2" scope="X3.1 X54.1" reference="R1392" />
    <constraint name="C1393" model="TKC" arity="2" scope="X10.1 X14.1" reference="R1393" />
    <constraint name="C1394" model="TKC" arity="2" scope="X66.1 X69.1" reference="R1394" />
    <constraint name="C1395" model="TKC" arity="2" scope="X58.1 X66.1" reference="R1395" />
    <constraint name="C1396" model="TKC" arity="2" scope="X2.1 X43.1" reference="R1396" />
    <constraint name="C1397" model="TKC" arity="2" scope="X12.1 X28.1" reference="R1397" />
    <constraint name="C1398" model="TKC" arity="2" scope="X1.1 X47.1" reference="R1398" />
    <constraint name="C1399" model="TKC" arity="2" scope="X7.1 X34.1" reference="R1399" />
    <constraint name="C1400" model="TKC" arity="2" scope="X21.1 X64.1" reference="R1400" />
    <constraint name="C1401" model="TKC" arity="2" scope="X7.1 X42.1" reference="R1401" />
    <constraint name="C1402" model="TKC" arity="2" scope="X18.1 X32.1" reference="R1402" />
    <constraint name="C1403" model="TKC" arity="2" scope="X24.1 X67.1" reference="R1403" />
    <constraint name="C1404" model="TKC" arity="2" scope="X31.1 X61.1" reference="R1404" />
    <constraint name="C1405" model="TKC" arity="2" scope="X8.1 X9.1" reference="R1405" />
    <constraint name="C1406" model="TKC" arity="2" scope="X31.1 X43.1" reference="R1406" />
    <constraint name="C1407" model="TKC" arity="2" scope="X51.1 X64.1" reference="R1407" />
    <constraint name="C1408" model="TKC" arity="2" scope="X24.1 X59.1" reference="R1408" />
    <constraint name="C1409" model="TKC" arity="2" scope="X21.1 X68.1" reference="R1409" />
    <constraint name="C1410" model="TKC" arity="2" scope="X6.1 X51.1" reference="R1410" />
    <constraint name="C1411" model="TKC" arity="2" scope="X7.1 X19.1" reference="R1411" />
    <constraint name="C1412" model="TKC" arity="2" scope="X10.1 X19.1" reference="R1412" />
    <constraint name="C1413" model="TKC" arity="2" scope="X13.1 X50.1" reference="R1413" />
    <constraint name="C1414" model="TKC" arity="2" scope="X9.1 X29.1" reference="R1414" />
    <constraint name="C1415" model="TKC" arity="2" scope="X1.1 X56.1" reference="R1415" />
    <constraint name="C1416" model="TKC" arity="2" scope="X44.1 X57.1" reference="R1416" />
    <constraint name="C1417" model="TKC" arity="2" scope="X8.1 X15.1" reference="R1417" />
    <constraint name="C1418" model="TKC" arity="2" scope="X17.1 X68.1" reference="R1418" />
    <constraint name="C1419" model="TKC" arity="2" scope="X64.1 X70.1" reference="R1419" />
    <constraint name="C1420" model="TKC" arity="2" scope="X1.1 X45.1" reference="R1420" />
    <constraint name="C1421" model="TKC" arity="2" scope="X6.1 X23.1" reference="R1421" />
    <constraint name="C1422" model="TKC" arity="2" scope="X39.1 X62.1" reference="R1422" />
    <constraint name="C1423" model="TKC" arity="2" scope="X31.1 X60.1" reference="R1423" />
    <constraint name="C1424" model="TKC" arity="2" scope="X41.1 X51.1" reference="R1424" />
    <constraint name="C1425" model="TKC" arity="2" scope="X49.1 X53.1" reference="R1425" />
    <constraint name="C1426" model="TKC" arity="2" scope="X26.1 X69.1" reference="R1426" />
    <constraint name="C1427" model="TKC" arity="2" scope="X20.1 X55.1" reference="R1427" />
    <constraint name="C1428" model="TKC" arity="2" scope="X34.1 X48.1" reference="R1428" />
    <constraint name="C1429" model="TKC" arity="2" scope="X35.1 X56.1" reference="R1429" />
    <constraint name="C1430" model="TKC" arity="2" scope="X41.1 X50.1" reference="R1430" />
    <constraint name="C1431" model="TKC" arity="2" scope="X41.1 X45.1" reference="R1431" />
    <constraint name="C1432" model="TKC" arity="2" scope="X45.1 X68.1" reference="R1432" />
    <constraint name="C1433" model="TKC" arity="2" scope="X10.1 X63.1" reference="R1433" />
    <constraint name="C1434" model="TKC" arity="2" scope="X49.1 X63.1" reference="R1434" />
    <constraint name="C1435" model="TKC" arity="2" scope="X21.1 X37.1" reference="R1435" />
    <constraint name="C1436" model="TKC" arity="2" scope="X6.1 X11.1" reference="R1436" />
    <constraint name="C1437" model="TKC" arity="2" scope="X7.1 X44.1" reference="R1437" />
    <constraint name="C1438" model="TKC" arity="2" scope="X15.1 X45.1" reference="R1438" />
    <constraint name="C1439" model="TKC" arity="2" scope="X18.1 X62.1" reference="R1439" />
    <constraint name="C1440" model="TKC" arity="2" scope="X28.1 X42.1" reference="R1440" />
    <constraint name="C1441" model="TKC" arity="2" scope="X1.1 X7.1" reference="R1441" />
    <constraint name="C1442" model="TKC" arity="2" scope="X27.1 X38.1" reference="R1442" />
    <constraint name="C1443" model="TKC" arity="2" scope="X8.1 X26.1" reference="R1443" />
    <constraint name="C1444" model="TKC" arity="2" scope="X4.1 X37.1" reference="R1444" />
    <constraint name="C1445" model="TKC" arity="2" scope="X35.1 X52.1" reference="R1445" />
    <constraint name="C1446" model="TKC" arity="2" scope="X38.1 X60.1" reference="R1446" />
    <constraint name="C1447" model="TKC" arity="2" scope="X53.1 X65.1" reference="R1447" />
    <constraint name="C1448" model="TKC" arity="2" scope="X35.1 X54.1" reference="R1448" />
  </constraints>
  <relations nbRelations="1449">
    <relation name="R0" arity="2" nbTuples="100" semantics="soft" defaultCost="infinity">49 71:1 1|87 30:1 2|85 35:1 3|32 80:1 4|45 100:1 5|74 3:1 6|86 84:1 7|43 5:1 8|13 5:1 9|13 38:1 10|75 58:2 1|87 85:2 2|100 4:2 3|19 9:2 4|52 56:2 5|45 7:2 6|44 37:2 7|3 23:2 8|24 74:2 9|69 86:2 10|96 38:3 1|65 26:3 2|23 3:3 3|11 92:3 4|24 64:3 5|49 3:3 6|63 8:3 7|1 33:3 8|81 36:3 9|60 75:3 10|49 42:4 1|67 58:4 2|53 36:4 3|69 84:4 4|54 40:4 5|25 43:4 6|29 32:4 7|36 24:4 8|14 9:4 9|8 71:4 10|48 49:5 1|30 53:5 2|32 3:5 3|4 5:5 4|21 98:5 5|43 87:5 6|66 54:5 7|16 29:5 8|32 33:5 9|3 84:5 10|51 93:6 1|75 5:6 2|56 1:6 3|47 46:6 4|86 81:6 5|60 62:6 6|65 96:6 7|14 1:6 8|76 45:6 9|7 23:6 10|4 42:7 1|48 61:7 2|19 72:7 3|20 34:7 4|46 64:7 5|42 43:7 6|68 21:7 7|6 47:7 8|78 15:7 9|58 10:7 10|25 48:8 1|96 83:8 2|60 76:8 3|94 85:8 4|21 58:8 5|34 57:8 6|66 44:8 7|99 8:8 8|13 21:8 9|40 60:8 10|7 73:9 1|36 74:9 2|95 32:9 3|75 23:9 4|71 41:9 5|67 60:9 6|90 82:9 7|71 6:9 8|63 43:9 9|2 15:9 10|95 86:10 1|3 84:10 2|6 49:10 3|14 97:10 4|79 77:10 5|12 33:10 6|34 66:10 7|54 62:10 8|50 64:10 9|8 34:10 10</relation>
    <relation name="R1" arity="2" nbTuples="100" semantics="soft" defaultCost="infinity">9 100:1 1|87 41:1 2|67 18:1 3|12 39:1 4|30 4:1 5|30 70:1 6|35 18:1 7|23 82:1 8|9 54:1 9|94 50:1 10|23 92:2 1|97 21:2 2|42 98:2 3|28 54:2 4|95 21:2 5|6 34:2 6|4 63:2 7|31 4:2 8|34 94:2 9|91 33:2 10|36 14:3 1|87 100:3 2|11 40:3 3|26 39:3 4|4 8:3 5|24 57:3 6|18 58:3 7|76 42:3 8|49 82:3 9|10 87:3 10|71 34:4 1|96 56:4 2|72 63:4 3|39 37:4 4|57 22:4 5|21 16:4 6|2 99:4 7|68 65:4 8|79 3:4 9|21 93:4 10|42 38:5 1|6 17:5 2|6 80:5 3|49 20:5 4|14 19:5 5|62 36:5 6|67 53:5 7|89 59:5 8|28 38:5 9|15 19:5 10|14 78:6 1|77 47:6 2|41 3:6 3|57 96:6 4|55 28:6 5|71 95:6 6|5 6:6 7|16 5:6 8|34 87:6 9|80 47:6 10|100 62:7 1|71 82:7 2|5 50:7 3|74 9:7 4|99 91:7 5|1 94:7 6|36 24:7 7|46 100:7 8|33 57:7 9|49 77:7 10|22 27:8 1|96 98:8 2|31 82:8 3|85 64:8 4|9 57:8 5|48 81:8 6|54 94:8 7|81 16:8 8|56 66:8 9|34 75:8 10|73 83:9 1|68 83:9 2|77 48:9 3|98 71:9 4|26 75:9 5|6 59:9 6|50 56:9 7|100 71:9 8|70 47:9 9|3 22:9 10|85 80:10 1|35 64:10 2|27 41:10 3|62 57:10 4|81 62:10 5|85 58:10 6|60 49:10 7|35 5:10 8|15 32:10 9|80 11:10 10</relation>
    <relation name="R2" arity="2" nbTuples="100" semantics="soft" defaultCost="infinity">53 78:1 1|25 91:1 2|54 83:1 3|28 35:1 4|66 24:1 5|54 31:1 6|68 32:1 7|35 68:1 8|100 6:1 9|91 2:1 10|91 17:2 1|42 41:2 2|88 36:2 3|14 37:2 4|68 49:2 5|42 81:2 6|86 37:2 7|44 86:2 8|66 96:2 9|40 29:2 10|60 25:3 1|71 36:3 2|48 82:3 3|89 65:3 4|54 22:3 5|71 97:3 6|40 31:3 7|13 65:3 8|17 69:3 9|80 90:3 10|40 75:4 1|81 34:4 2|10 47:4 3|64 100:4 4|39 19:4 5|17 95:4 6|18 33:4 7|16 65:4 8|59 26:4 9|45 19:4 10|50 42:5 1|64 36:5 2|36 66:5 3|9 30:5 4|85 39:5 5|59 14:5 6|91 36:5 7|15 27:5 8|17 22:5 9|99 45:5 10|72 66:6 1|88 97:6 2|92 4:6 3|89 47:6 4|63 39:6 5|41 8:6 6|43 46:6 7|55 86:6 8|83 5:6 9|90 19:6 10|74 20:7 1|55 27:7 2|33 77:7 3|79 47:7 4|32 14:7 5|52 27:7 6|64 15:7 7|85 53:7 8|90 91:7 9|56 53:7 10|54 57:8 1|13 68:8 2|17 72:8 3|41 31:8 4|43 45:8 5|28 54:8 6|100 9:8 7|88 68:8 8|54 51:8 9|48 70:8 10|63 63:9 1|15 2:9 2|89 4:9 3|16 3:9 4|92 99:9 5|8 60:9 6|95 81:9 7|35 63:9 8|46 78:9 9|41 44:9 10|27 1:10 1|97 64:10 2|33 91:10 3|64 78:10 4|55 41:10 5|80 45:10 6|73 65:10 7|96 63:10 8|97 61:10 9|77 95:10 10</relation>
    <relation name="R3" arity="2" nbTuples="100" semantics="soft" defaultCost="infinity">69 64:1 1|41 46:1 2|73 10:1 3|72 78:1 4|80 25:1 5|36 90:1 6|7 47:1 7|92 93:1 8|39 25:1 9|72 100:1 10|28 100:2 1|95 1:2 2|76 72:2 3|64 50:2 4|42 48:2 5|72 99:2 6|47 51:2 7|64 6:2 8|83 95:2 9|69 42:2 10|58 84:3 1|30 44:3 2|58 78:3 3|67 23:3 4|46 66:3 5|97 14:3 6|50 23:3 7|66 75:3 8|68 8:3 9|29 86:3 10|35 39:4 1|70 45:4 2|80 86:4 3|29 91:4 4|36 20:4 5|59 67:4 6|39 69:4 7|38 42:4 8|19 96:4 9|100 25:4 10|38 98:5 1|71 86:5 2|100 34:5 3|44 74:5 4|66 21:5 5|41 36:5 6|17 16:5 7|83 89:5 8|60 6:5 9|85 77:5 10|92 8:6 1|96 26:6 2|69 2:6 3|100 50:6 4|85 20:6 5|88 34:6 6|69 5:6 7|35 49:6 8|8 12:6 9|2 57:6 10|89 47:7 1|13 93:7 2|64 96:7 3|69 97:7 4|42 35:7 5|65 56:7 6|18 51:7 7|17 37:7 8|65 88:7 9|15 66:7 10|18 27:8 1|57 50:8 2|9 55:8 3|38 8:8 4|22 25:8 5|10 37:8 6|52 15:8 7|72 90:8 8|11 80:8 9|59 61:8 10|2 92:9 1|88 51:9 2|70 64:9 3|26 93:9 4|22 30:9 5|9 39:9 6|89 10:9 7|7 68:9 8|12 19:9 9|51 66:9 10|8 7:10 1|33 18:10 2|94 60:10 3|38 30:10 4|5 25:10 5|14 37:10 6|15 11:10 7|92 60:10 8|1 70:10 9|100 100:10 10</relation>
    <relation name="R4" arity="2" nbTuples="100" semantics="soft" defaultCost="infinity">56 60:1 1|18 19:1 2|41 66:1 3|77 23:1 4|1 12:1 5|17 81:1 6|68 45:1 7|48 51:1 8|21 75:1 9|16 53:1 10|83 48:2 1|97 10:2 2|63 99:2 3|89 20:2 4|96 99:2 5|30 48:2 6|61 98:2 7|100 30:2 8|80 11:2 9|34 68:2 10|96 52:3 1|14 43:3 2|81 98:3 3|95 16:3 4|84 79:3 5|29 16:3 6|71 43:3 7|82 79:3 8|60 12:3 9|47 1:3 10|28 27:4 1|74 8:4 2|92 36:4 3|79 66:4 4|86 9:4 5|89 78:4 6|47 57:4 7|53 79:4 8|84 43:4 9|49 28:4 10|75 14:5 1|65 6:5 2|12 40:5 3|80 71:5 4|10 57:5 5|98 19:5 6|40 23:5 7|46 49:5 8|85 47:5 9|1 15:5 10|52 43:6 1|40 69:6 2|5 55:6 3|94 82:6 4|55 40:6 5|13 71:6 6|52 67:6 7|51 74:6 8|20 69:6 9|92 84:6 10|87 19:7 1|67 82:7 2|54 35:7 3|21 82:7 4|83 18:7 5|23 7:7 6|52 95:7 7|37 57:7 8|17 25:7 9|91 64:7 10|44 25:8 1|46 53:8 2|88 14:8 3|54 95:8 4|50 68:8 5|88 44:8 6|36 13:8 7|31 53:8 8|7 95:8 9|76 34:8 10|3 8:9 1|29 85:9 2|28 62:9 3|69 28:9 4|38 66:9 5|62 39:9 6|12 32:9 7|5 91:9 8|41 96:9 9|6 57:9 10|7 100:10 1|7 97:10 2|10 66:10 3|96 43:10 4|3 47:10 5|43 38:10 6|23 35:10 7|63 5:10 8|3 89:10 9|85 41:10 10</relation>
    <relation name="R5" arity="2" nbTuples="100" semantics="soft" defaultCost="infinity">77 79:1 1|80 18:1 2|4 31:1 3|18 15:1 4|57 7:1 5|55 65:1 6|68 11:1 7|91 21:1 8|16 10:1 9|7 26:1 10|100 4:2 1|96 55:2 2|88 80:2 3|96 57:2 4|23 35:2 5|31 54:2 6|63 89:2 7|94 50:2 8|41 98:2 9|85 1:2 10|91 25:3 1|41 80:3 2|38 93:3 3|34 68:3 4|1 22:3 5|79 85:3 6|16 30:3 7|63 16:3 8|49 26:3 9|8 14:3 10|17 58:4 1|19 75:4 2|37 82:4 3|75 65:4 4|48 11:4 5|92 32:4 6|57 50:4 7|90 79:4 8|20 96:4 9|62 20:4 10|55 64:5 1|53 70:5 2|65 45:5 3|54 98:5 4|24 9:5 5|7 4:5 6|90 24:5 7|14 37:5 8|69 71:5 9|78 61:5 10|91 64:6 1|67 72:6 2|99 79:6 3|49 42:6 4|22 40:6 5|33 85:6 6|41 70:6 7|75 100:6 8|10 52:6 9|29 9:6 10|86 12:7 1|62 8:7 2|35 50:7 3|53 98:7 4|3 84:7 5|44 3:7 6|51 10:7 7|44 83:7 8|93 4:7 9|26 58:7 10|85 74:8 1|72 5:8 2|49 43:8 3|7 71:8 4|49 98:8 5|75 17:8 6|68 64:8 7|69 83:8 8|76 59:8 9|83 70:8 10|22 80:9 1|11 55:9 2|22 32:9 3|68 48:9 4|67 28:9 5|74 62:9 6|27 47:9 7|15 99:9 8|76 85:9 9|53 1:9 10|24 51:10 1|19 89:10 2|6 80:10 3|33 10:10 4|24 71:10 5|27 69:10 6|37 92:10 7|66 31:10 8|25 36:10 9|7 34:10 10</relation>
    <relation name="R6" arity="2" nbTuples="100" semantics="soft" defaultCost="infinity">52 16:1 1|83 97:1 2|28 2:1 3|98 22:1 4|31 46:1 5|21 98:1 6|52 7:1 7|63 61:1 8|95 16:1 9|88 64:1 10|75 15:2 1|80 86:2 2|13 85:2 3|5 79:2 4|61 65:2 5|10 73:2 6|56 62:2 7|11 98:2 8|28 12:2 9|49 56:2 10|67 7:3 1|100 48:3 2|81 19:3 3|42 36:3 4|79 56:3 5|29 16:3 6|20 64:3 7|15 97:3 8|3 54:3 9|37 78:3 10|75 47:4 1|70 66:4 2|59 90:4 3|33 2:4 4|52 16:4 5|26 21:4 6|29 78:4 7|67 32:4 8|78 55:4 9|8 1:4 10|57 17:5 1|78 54:5 2|82 98:5 3|34 79:5 4|19 31:5 5|92 75:5 6|55 60:5 7|26 21:5 8|41 71:5 9|14 84:5 10|65 5:6 1|62 18:6 2|44 27:6 3|19 73:6 4|32 77:6 5|42 70:6 6|25 87:6 7|68 29:6 8|86 88:6 9|25 68:6 10|23 33:7 1|74 30:7 2|51 26:7 3|83 5:7 4|28 72:7 5|9 15:7 6|46 11:7 7|50 87:7 8|17 32:7 9|33 94:7 10|91 46:8 1|84 57:8 2|32 78:8 3|59 30:8 4|43 14:8 5|59 33:8 6|47 19:8 7|23 4:8 8|21 29:8 9|59 26:8 10|65 24:9 1|92 51:9 2|94 42:9 3|43 100:9 4|63 60:9 5|38 16:9 6|16 55:9 7|99 71:9 8|70 16:9 9|76 81:9 10|66 94:10 1|3 76:10 2|30 87:10 3|15 58:10 4|2 57:10 5|58 46:10 6|15 22:10 7|2 40:10 8|46 22:10 9|82 69:10 10</relation>
    <relation name="R7" arity="2" nbTuples="100" semantics="soft" defaultCost="infinity">66 66:1 1|33 71:1 2|68 81:1 3|55 31:1 4|81 45:1 5|66 64:1 6|10 53:1 7|60 56:1 8|93 84:1 9|76 81:1 10|4 73:2 1|67 5:2 2|86 45:2 3|20 59:2 4|40 70:2 5|49 91:2 6|52 24:2 7|9 46:2 8|10 69:2 9|37 15:2 10|97 63:3 1|92 66:3 2|36 4:3 3|38 45:3 4|23 49:3 5|26 47:3 6|30 6:3 7|76 85:3 8|73 99:3 9|69 75:3 10|81 97:4 1|47 5:4 2|1 77:4 3|9 47:4 4|49 36:4 5|78 28:4 6|97 80:4 7|43 53:4 8|97 65:4 9|35 100:4 10|95 74:5 1|53 94:5 2|24 67:5 3|27 89:5 4|37 93:5 5|37 26:5 6|51 35:5 7|3 86:5 8|71 18:5 9|10 93:5 10|83 100:6 1|22 97:6 2|98 2:6 3|72 66:6 4|57 91:6 5|61 64:6 6|15 100:6 7|100 24:6 8|40 97:6 9|86 48:6 10|2 32:7 1|31 37:7 2|30 80:7 3|93 54:7 4|54 88:7 5|30 30:7 6|93 41:7 7|5 91:7 8|61 39:7 9|58 46:7 10|28 38:8 1|76 95:8 2|84 26:8 3|90 39:8 4|35 31:8 5|39 53:8 6|77 39:8 7|50 52:8 8|51 71:8 9|1 14:8 10|59 4:9 1|55 74:9 2|46 73:9 3|68 63:9 4|31 38:9 5|92 80:9 6|31 52:9 7|53 12:9 8|92 53:9 9|64 87:9 10|96 93:10 1|13 15:10 2|6 3:10 3|82 93:10 4|74 86:10 5|91 20:10 6|13 15:10 7|100 78:10 8|30 57:10 9|87 25:10 10</relation>
    <relation name="R8" arity="2" nbTuples="100" semantics="soft" defaultCost="infinity">95 45:1 1|95 73:1 2|92 77:1 3|75 74:1 4|36 45:1 5|54 47:1 6|76 13:1 7|25 41:1 8|41 46:1 9|37 50:1 10|91 69:2 1|14 62:2 2|92 78:2 3|89 22:2 4|12 30:2 5|38 35:2 6|69 86:2 7|49 50:2 8|50 94:2 9|45 83:2 10|62 26:3 1|78 29:3 2|73 71:3 3|54 49:3 4|43 24:3 5|88 86:3 6|49 80:3 7|36 83:3 8|79 56:3 9|59 31:3 10|17 57:4 1|77 25:4 2|12 75:4 3|64 72:4 4|99 81:4 5|29 4:4 6|31 85:4 7|52 9:4 8|21 65:4 9|36 94:4 10|99 44:5 1|53 76:5 2|6 63:5 3|91 10:5 4|36 52:5 5|95 16:5 6|42 16:5 7|51 40:5 8|57 50:5 9|65 91:5 10|51 4:6 1|22 21:6 2|12 24:6 3|43 73:6 4|11 2:6 5|88 28:6 6|79 13:6 7|91 63:6 8|2 55:6 9|58 26:6 10|17 60:7 1|85 38:7 2|85 100:7 3|33 8:7 4|76 31:7 5|2 18:7 6|28 23:7 7|37 11:7 8|99 20:7 9|29 7:7 10|37 21:8 1|53 80:8 2|3 10:8 3|30 51:8 4|65 2:8 5|63 53:8 6|95 36:8 7|98 4:8 8|3 51:8 9|81 38:8 10|62 100:9 1|92 21:9 2|71 33:9 3|24 43:9 4|55 15:9 5|99 94:9 6|66 29:9 7|76 68:9 8|42 77:9 9|13 5:9 10|37 12:10 1|13 66:10 2|13 10:10 3|98 81:10 4|97 11:10 5|21 37:10 6|45 19:10 7|77 50:10 8|85 24:10 9|8 8:10 10</relation>
    <relation name="R9" arity="2" nbTuples="100" semantics="soft" defaultCost="infinity">77 30:1 1|72 43:1 2|34 75:1 3|93 24:1 4|43 46:1 5|79 95:1 6|25 30:1 7|44 32:1 8|70 8:1 9|67 37:1 10|19 9:2 1|61 53:2 2|26 51:2 3|14 84:2 4|98 71:2 5|54 67:2 6|89 8:2 7|34 48:2 8|66 42:2 9|63 57:2 10|75 83:3 1|58 52:3 2|77 35:3 3|99 75:3 4|20 3:3 5|67 10:3 6|2 61:3 7|19 49:3 8|35 30:3 9|89 2:3 10|54 38:4 1|61 28:4 2|61 76:4 3|16 63:4 4|21 63:4 5|8 31:4 6|3 57:4 7|99 53:4 8|85 66:4 9|36 62:4 10|8 98:5 1|17 95:5 2|23 1:5 3|88 95:5 4|22 39:5 5|50 83:5 6|24 26:5 7|77 45:5 8|49 35:5 9|81 6:5 10|63 64:6 1|86 76:6 2|88 42:6 3|17 34:6 4|10 70:6 5|50 17:6 6|19 23:6 7|5 65:6 8|82 41:6 9|18 88:6 10|64 18:7 1|74 27:7 2|48 24:7 3|34 47:7 4|62 76:7 5|46 89:7 6|55 34:7 7|90 17:7 8|9 31:7 9|72 23:7 10|37 80:8 1|31 60:8 2|59 64:8 3|13 11:8 4|12 47:8 5|25 95:8 6|5 1:8 7|55 5:8 8|98 3:8 9|23 85:8 10|57 21:9 1|24 74:9 2|83 18:9 3|69 32:9 4|12 87:9 5|68 1:9 6|47 6:9 7|41 69:9 8|65 20:9 9|79 8:9 10|12 45:10 1|27 27:10 2|12 74:10 3|10 28:10 4|66 26:10 5|78 12:10 6|54 86:10 7|97 46:10 8|97 35:10 9|76 36:10 10</relation>
    <relation name="R10" arity="2" nbTuples="100" semantics="soft" defaultCost="infinity">83 12:1 1|74 85:1 2|22 71:1 3|16 71:1 4|26 72:1 5|74 7:1 6|2 55:1 7|4 29:1 8|65 55:1 9|27 50:1 10|81 82:2 1|95 82:2 2|79 71:2 3|4 25:2 4|85 17:2 5|36 86:2 6|50 46:2 7|82 43:2 8|71 49:2 9|95 53:2 10|45 93:3 1|12 50:3 2|10 43:3 3|78 1:3 4|68 8:3 5|16 86:3 6|44 51:3 7|69 75:3 8|31 76:3 9|62 88:3 10|66 83:4 1|48 13:4 2|1 84:4 3|73 26:4 4|81 48:4 5|74 1:4 6|17 70:4 7|76 15:4 8|76 4:4 9|29 45:4 10|83 73:5 1|8 61:5 2|97 92:5 3|64 49:5 4|75 42:5 5|14 29:5 6|11 30:5 7|5 79:5 8|36 25:5 9|25 27:5 10|94 3:6 1|82 64:6 2|32 62:6 3|82 79:6 4|88 65:6 5|23 31:6 6|90 27:6 7|57 86:6 8|9 50:6 9|4 14:6 10|58 12:7 1|92 31:7 2|88 50:7 3|39 63:7 4|39 45:7 5|33 72:7 6|9 4:7 7|88 41:7 8|4 72:7 9|53 10:7 10|40 17:8 1|79 96:8 2|78 65:8 3|87 50:8 4|89 96:8 5|82 38:8 6|53 25:8 7|13 77:8 8|36 73:8 9|96 62:8 10|80 86:9 1|61 22:9 2|8 45:9 3|24 95:9 4|31 51:9 5|30 86:9 6|11 72:9 7|44 57:9 8|52 11:9 9|47 48:9 10|30 90:10 1|9 65:10 2|26 29:10 3|99 75:10 4|54 35:10 5|32 28:10 6|33 87:10 7|18 16:10 8|8 97:10 9|44 94:10 10</relation>
    <relation name="R11" arity="2" nbTuples="100" semantics="soft" defaultCost="infinity">70 29:1 1|2 35:1 2|78 41:1 3|12 63:1 4|68 51:1 5|4 25:1 6|68 65:1 7|74 75:1 8|26 21:1 9|20 13:1 10|27 74:2 1|35 22:2 2|28 22:2 3|56 25:2 4|37 8:2 5|97 70:2 6|42 63:2 7|62 99:2 8|45 42:2 9|51 61:2 10|100 93:3 1|52 53:3 2|74 39:3 3|40 50:3 4|5 12:3 5|61 38:3 6|70 45:3 7|70 99:3 8|25 75:3 9|96 42:3 10|39 27:4 1|35 9:4 2|64 15:4 3|87 30:4 4|2 26:4 5|67 88:4 6|17 46:4 7|53 23:4 8|68 56:4 9|53 85:4 10|58 18:5 1|21 59:5 2|94 62:5 3|54 13:5 4|11 37:5 5|79 90:5 6|94 55:5 7|36 66:5 8|3 58:5 9|49 3:5 10|10 40:6 1|88 97:6 2|4 34:6 3|95 72:6 4|58 40:6 5|87 4:6 6|93 74:6 7|24 78:6 8|10 72:6 9|52 49:6 10|24 23:7 1|40 58:7 2|77 15:7 3|62 2:7 4|56 99:7 5|40 61:7 6|6 1:7 7|70 97:7 8|90 30:7 9|84 31:7 10|2 91:8 1|12 20:8 2|22 73:8 3|72 44:8 4|41 40:8 5|96 81:8 6|100 23:8 7|9 60:8 8|29 58:8 9|35 48:8 10|53 34:9 1|34 76:9 2|37 4:9 3|35 23:9 4|13 8:9 5|54 95:9 6|2 88:9 7|77 3:9 8|77 33:9 9|5 29:9 10|72 74:10 1|38 55:10 2|52 72:10 3|33 21:10 4|63 81:10 5|39 91:10 6|88 26:10 7|65 47:10 8|19 53:10 9|31 32:10 10</relation>
    <relation name="R12" arity="2" nbTuples="100" semantics="soft" defaultCost="infinity">6 34:1 1|6 21:1 2|11 35:1 3|35 88:1 4|53 86:1 5|2 34:1 6|20 62:1 7|17 95:1 8|60 43:1 9|32 89:1 10|88 79:2 1|53 92:2 2|76 3:2 3|34 12:2 4|19 17:2 5|12 23:2 6|7 71:2 7|71 55:2 8|80 14:2 9|76 94:2 10|77 93:3 1|95 20:3 2|28 48:3 3|57 34:3 4|1 71:3 5|69 67:3 6|59 20:3 7|97 19:3 8|29 93:3 9|41 91:3 10|61 8:4 1|54 78:4 2|94 14:4 3|94 75:4 4|17 76:4 5|97 81:4 6|99 82:4 7|16 58:4 8|87 15:4 9|90 73:4 10|98 100:5 1|52 76:5 2|59 42:5 3|17 15:5 4|62 69:5 5|41 51:5 6|63 88:5 7|81 37:5 8|48 47:5 9|52 64:5 10|79 54:6 1|92 21:6 2|8 16:6 3|64 11:6 4|80 13:6 5|2 63:6 6|87 52:6 7|59 37:6 8|96 82:6 9|83 84:6 10|24 31:7 1|26 1:7 2|91 3:7 3|35 89:7 4|40 30:7 5|87 11:7 6|81 99:7 7|67 3:7 8|76 84:7 9|98 37:7 10|52 94:8 1|7 12:8 2|24 24:8 3|87 87:8 4|32 18:8 5|23 3:8 6|53 6:8 7|29 6:8 8|44 31:8 9|51 93:8 10|39 2:9 1|71 32:9 2|44 38:9 3|81 55:9 4|25 9:9 5|60 17:9 6|9 86:9 7|42 14:9 8|100 9:9 9|30 8:9 10|34 51:10 1|69 66:10 2|54 79:10 3|58 28:10 4|63 70:10 5|70 21:10 6|48 21:10 7|93 16:10 8|51 67:10 9|12 97:10 10</relation>
    <relation name="R13" arity="2" nbTuples="100" semantics="soft" defaultCost="infinity">19 97:1 1|14 11:1 2|33 82:1 3|86 13:1 4|97 45:1 5|76 90:1 6|49 99:1 7|41 40:1 8|3 39:1 9|52 94:1 10|60 40:2 1|76 29:2 2|69 21:2 3|72 1:2 4|40 59:2 5|47 18:2 6|83 94:2 7|17 36:2 8|32 59:2 9|16 77:2 10|57 79:3 1|34 17:3 2|10 23:3 3|48 58:3 4|82 63:3 5|62 86:3 6|80 12:3 7|53 54:3 8|84 91:3 9|94 70:3 10|18 100:4 1|100 75:4 2|39 82:4 3|14 70:4 4|8 25:4 5|69 13:4 6|83 73:4 7|82 77:4 8|57 76:4 9|17 33:4 10|27 17:5 1|54 60:5 2|82 68:5 3|67 27:5 4|72 91:5 5|74 72:5 6|98 55:5 7|47 19:5 8|84 90:5 9|56 80:5 10|53 80:6 1|44 92:6 2|60 16:6 3|44 94:6 4|93 80:6 5|45 92:6 6|11 79:6 7|48 84:6 8|46 79:6 9|82 25:6 10|39 79:7 1|46 76:7 2|66 51:7 3|1 46:7 4|71 36:7 5|40 78:7 6|71 16:7 7|25 11:7 8|6 76:7 9|92 95:7 10|60 20:8 1|78 45:8 2|52 96:8 3|65 8:8 4|9 10:8 5|87 36:8 6|81 74:8 7|73 34:8 8|70 88:8 9|93 74:8 10|36 92:9 1|85 98:9 2|19 29:9 3|26 73:9 4|44 69:9 5|65 88:9 6|38 73:9 7|14 67:9 8|35 61:9 9|17 53:9 10|19 51:10 1|61 55:10 2|72 40:10 3|85 88:10 4|31 82:10 5|95 42:10 6|32 70:10 7|22 4:10 8|83 67:10 9|60 96:10 10</relation>
    <relation name="R14" arity="2" nbTuples="100" semantics="soft" defaultCost="infinity">1 57:1 1|25 76:1 2|75 56:1 3|32 18:1 4|76 14:1 5|9 29:1 6|21 73:1 7|56 4:1 8|75 90:1 9|43 87:1 10|85 20:2 1|56 38:2 2|2 45:2 3|10 12:2 4|69 95:2 5|44 42:2 6|32 66:2 7|30 92:2 8|37 100:2 9|44 76:2 10|93 70:3 1|67 75:3 2|63 9:3 3|6 76:3 4|73 25:3 5|27 39:3 6|47 50:3 7|70 48:3 8|69 85:3 9|86 50:3 10|26 91:4 1|13 76:4 2|67 34:4 3|32 60:4 4|85 47:4 5|73 5:4 6|18 72:4 7|4 27:4 8|32 60:4 9|59 4:4 10|37 90:5 1|45 78:5 2|98 93:5 3|67 34:5 4|54 26:5 5|29 36:5 6|90 59:5 7|71 50:5 8|87 84:5 9|6 77:5 10|75 80:6 1|60 38:6 2|21 66:6 3|90 9:6 4|5 22:6 5|43 59:6 6|8 58:6 7|75 69:6 8|4 77:6 9|28 31:6 10|18 54:7 1|56 79:7 2|55 78:7 3|61 6:7 4|21 17:7 5|98 27:7 6|87 66:7 7|87 96:7 8|70 7:7 9|68 50:7 10|41 46:8 1|43 63:8 2|7 38:8 3|24 23:8 4|47 3:8 5|25 77:8 6|28 23:8 7|40 11:8 8|68 66:8 9|66 11:8 10|69 34:9 1|100 16:9 2|78 35:9 3|31 23:9 4|7 86:9 5|78 23:9 6|83 17:9 7|16 42:9 8|76 11:9 9|19 52:9 10|99 30:10 1|87 64:10 2|52 96:10 3|56 41:10 4|51 74:10 5|25 14:10 6|51 84:10 7|50 27:10 8|53 76:10 9|48 49:10 10</relation>
    <relation name="R15" arity="2" nbTuples="100" semantics="soft" defaultCost="infinity">53 78:1 1|20 16:1 2|91 57:1 3|23 89:1 4|34 87:1 5|16 38:1 6|3 86:1 7|93 8:1 8|74 8:1 9|47 31:1 10|43 7:2 1|84 27:2 2|83 34:2 3|57 12:2 4|73 66:2 5|67 80:2 6|41 25:2 7|29 18:2 8|3 61:2 9|88 62:2 10|64 87:3 1|40 28:3 2|92 4:3 3|84 59:3 4|37 57:3 5|17 4:3 6|76 61:3 7|67 33:3 8|70 65:3 9|53 100:3 10|78 12:4 1|27 12:4 2|66 35:4 3|84 41:4 4|14 48:4 5|84 1:4 6|27 58:4 7|47 65:4 8|25 87:4 9|8 18:4 10|12 19:5 1|54 69:5 2|63 97:5 3|75 17:5 4|35 92:5 5|66 30:5 6|37 33:5 7|25 67:5 8|71 12:5 9|44 58:5 10|90 41:6 1|42 77:6 2|95 96:6 3|13 26:6 4|54 93:6 5|81 93:6 6|86 88:6 7|73 80:6 8|26 31:6 9|3 26:6 10|65 14:7 1|20 14:7 2|31 53:7 3|95 59:7 4|45 5:7 5|94 70:7 6|92 79:7 7|85 56:7 8|12 18:7 9|43 3:7 10|12 46:8 1|80 75:8 2|84 38:8 3|80 10:8 4|34 51:8 5|90 46:8 6|85 80:8 7|63 20:8 8|49 31:8 9|13 78:8 10|56 89:9 1|35 99:9 2|42 38:9 3|89 98:9 4|84 33:9 5|13 95:9 6|25 74:9 7|62 36:9 8|8 20:9 9|71 57:9 10|81 66:10 1|94 15:10 2|57 89:10 3|12 86:10 4|16 5:10 5|22 11:10 6|9 66:10 7|90 2:10 8|3 96:10 9|64 76:10 10</relation>
    <relation name="R16" arity="2" nbTuples="100" semantics="soft" defaultCost="infinity">84 59:1 1|27 34:1 2|56 71:1 3|97 57:1 4|6 69:1 5|50 73:1 6|75 65:1 7|82 51:1 8|100 12:1 9|33 50:1 10|46 69:2 1|90 72:2 2|19 90:2 3|29 16:2 4|85 6:2 5|67 18:2 6|93 53:2 7|11 31:2 8|64 82:2 9|43 78:2 10|63 47:3 1|70 19:3 2|62 18:3 3|58 11:3 4|46 34:3 5|39 15:3 6|17 75:3 7|84 70:3 8|20 25:3 9|31 19:3 10|80 8:4 1|35 79:4 2|58 74:4 3|22 51:4 4|97 17:4 5|27 76:4 6|22 12:4 7|7 43:4 8|71 90:4 9|9 72:4 10|6 28:5 1|15 30:5 2|75 51:5 3|74 97:5 4|96 16:5 5|65 29:5 6|21 54:5 7|46 35:5 8|81 58:5 9|86 9:5 10|4 87:6 1|70 61:6 2|20 1:6 3|48 84:6 4|82 85:6 5|72 38:6 6|72 51:6 7|68 5:6 8|58 55:6 9|64 42:6 10|33 98:7 1|92 14:7 2|61 66:7 3|100 4:7 4|25 37:7 5|60 90:7 6|75 66:7 7|21 7:7 8|60 49:7 9|13 100:7 10|26 15:8 1|39 76:8 2|41 64:8 3|4 42:8 4|47 47:8 5|41 26:8 6|97 17:8 7|3 37:8 8|86 17:8 9|31 87:8 10|57 65:9 1|21 3:9 2|4 77:9 3|26 2:9 4|1 29:9 5|99 25:9 6|100 90:9 7|71 66:9 8|62 81:9 9|24 98:9 10|48 92:10 1|57 70:10 2|46 88:10 3|68 21:10 4|44 38:10 5|43 42:10 6|2 81:10 7|78 50:10 8|81 4:10 9|18 19:10 10</relation>
    <relation name="R17" arity="2" nbTuples="100" semantics="soft" defaultCost="infinity">79 15:1 1|49 44:1 2|16 42:1 3|51 90:1 4|11 36:1 5|53 68:1 6|87 80:1 7|29 79:1 8|51 67:1 9|24 41:1 10|3 43:2 1|65 75:2 2|36 90:2 3|10 24:2 4|3 31:2 5|31 24:2 6|43 75:2 7|43 1:2 8|71 59:2 9|54 34:2 10|88 83:3 1|89 99:3 2|43 75:3 3|71 58:3 4|59 60:3 5|77 40:3 6|36 91:3 7|40 61:3 8|89 74:3 9|27 31:3 10|15 100:4 1|45 98:4 2|28 81:4 3|22 25:4 4|43 64:4 5|41 25:4 6|42 15:4 7|78 20:4 8|92 95:4 9|43 50:4 10|65 44:5 1|35 72:5 2|29 63:5 3|32 92:5 4|90 25:5 5|61 39:5 6|73 100:5 7|46 87:5 8|44 54:5 9|25 85:5 10|6 98:6 1|87 84:6 2|16 12:6 3|12 6:6 4|93 6:6 5|31 1:6 6|24 24:6 7|64 67:6 8|12 67:6 9|59 39:6 10|19 1:7 1|72 53:7 2|34 80:7 3|23 79:7 4|94 27:7 5|65 70:7 6|86 46:7 7|22 8:7 8|28 8:7 9|60 63:7 10|80 46:8 1|54 43:8 2|74 8:8 3|71 23:8 4|17 73:8 5|57 53:8 6|1 15:8 7|95 7:8 8|70 83:8 9|78 8:8 10|20 34:9 1|18 92:9 2|19 73:9 3|7 82:9 4|61 94:9 5|9 37:9 6|97 80:9 7|84 14:9 8|98 10:9 9|6 22:9 10|64 62:10 1|62 85:10 2|12 38:10 3|95 91:10 4|8 11:10 5|70 73:10 6|62 26:10 7|43 14:10 8|56 99:10 9|29 6:10 10</relation>
    <relation name="R18" arity="2" nbTuples="100" semantics="soft" defaultCost="infinity">93 34:1 1|49 49:1 2|45 68:1 3|8 91:1 4|96 78:1 5|99 74:1 6|64 14:1 7|18 23:1 8|17 38:1 9|57 99:1 10|91 9:2 1|79 97:2 2|59 11:2 3|28 6:2 4|80 86:2 5|23 54:2 6|41 10:2 7|65 58:2 8|58 68:2 9|99 57:2 10|97 45:3 1|11 78:3 2|55 4:3 3|13 73:3 4|29 34:3 5|99 100:3 6|72 78:3 7|1 96:3 8|60 18:3 9|55 23:3 10|50 62:4 1|20 57:4 2|38 100:4 3|67 42:4 4|9 57:4 5|24 89:4 6|83 10:4 7|19 21:4 8|62 44:4 9|39 42:4 10|99 81:5 1|9 35:5 2|24 11:5 3|56 82:5 4|71 89:5 5|97 10:5 6|74 56:5 7|19 8:5 8|28 66:5 9|37 12:5 10|32 87:6 1|71 69:6 2|49 35:6 3|21 87:6 4|74 30:6 5|75 68:6 6|23 84:6 7|11 43:6 8|81 56:6 9|35 93:6 10|18 90:7 1|35 29:7 2|1 77:7 3|82 97:7 4|95 84:7 5|9 46:7 6|77 49:7 7|100 23:7 8|77 78:7 9|70 4:7 10|58 25:8 1|98 57:8 2|81 21:8 3|44 6:8 4|3 4:8 5|65 37:8 6|43 56:8 7|3 13:8 8|47 95:8 9|60 65:8 10|3 80:9 1|62 48:9 2|85 83:9 3|26 87:9 4|46 40:9 5|23 9:9 6|86 65:9 7|17 56:9 8|96 12:9 9|85 21:9 10|61 98:10 1|96 74:10 2|19 52:10 3|58 49:10 4|34 69:10 5|34 88:10 6|80 11:10 7|50 34:10 8|89 96:10 9|15 94:10 10</relation>
    <relation name="R19" arity="2" nbTuples="100" semantics="soft" defaultCost="infinity">59 48:1 1|31 36:1 2|100 91:1 3|31 47:1 4|20 98:1 5|80 2:1 6|58 69:1 7|21 11:1 8|92 66:1 9|70 78:1 10|65 85:2 1|94 85:2 2|8 54:2 3|52 45:2 4|44 12:2 5|21 85:2 6|99 53:2 7|40 40:2 8|87 1:2 9|17 67:2 10|47 49:3 1|7 98:3 2|62 3:3 3|16 33:3 4|51 19:3 5|43 24:3 6|17 25:3 7|28 48:3 8|51 30:3 9|45 76:3 10|73 47:4 1|32 50:4 2|7 60:4 3|25 30:4 4|95 33:4 5|34 53:4 6|47 100:4 7|67 44:4 8|74 23:4 9|2 53:4 10|17 12:5 1|61 50:5 2|63 61:5 3|51 99:5 4|100 53:5 5|5 44:5 6|50 9:5 7|51 92:5 8|89 79:5 9|45 42:5 10|58 73:6 1|63 10:6 2|29 8:6 3|94 32:6 4|13 3:6 5|39 85:6 6|63 85:6 7|54 37:6 8|16 70:6 9|51 76:6 10|52 94:7 1|33 67:7 2|97 22:7 3|1 13:7 4|45 3:7 5|24 27:7 6|60 78:7 7|63 7:7 8|24 35:7 9|92 9:7 10|37 4:8 1|44 46:8 2|54 10:8 3|92 86:8 4|100 81:8 5|54 33:8 6|3 85:8 7|3 77:8 8|13 75:8 9|49 28:8 10|23 12:9 1|58 69:9 2|15 39:9 3|58 96:9 4|1 62:9 5|100 2:9 6|75 35:9 7|25 85:9 8|16 4:9 9|5 48:9 10|47 43:10 1|32 82:10 2|75 35:10 3|40 54:10 4|25 96:10 5|64 5:10 6|100 96:10 7|46 26:10 8|76 60:10 9|43 56:10 10</relation>
    <relation name="R20" arity="2" nbTuples="100" semantics="soft" defaultCost="infinity">96 14:1 1|78 61:1 2|94 43:1 3|53 30:1 4|28 70:1 5|27 80:1 6|13 14:1 7|16 39:1 8|62 79:1 9|18 90:1 10|64 51:2 1|90 26:2 2|84 12:2 3|49 95:2 4|66 59:2 5|22 67:2 6|81 26:2 7|19 37:2 8|90 21:2 9|50 65:2 10|37 65:3 1|63 20:3 2|28 83:3 3|45 15:3 4|6 47:3 5|84 68:3 6|67 71:3 7|56 79:3 8|50 61:3 9|67 8:3 10|39 5:4 1|67 97:4 2|43 24:4 3|90 75:4 4|99 48:4 5|4 32:4 6|5 82:4 7|84 94:4 8|66 10:4 9|42 19:4 10|96 62:5 1|12 78:5 2|7 98:5 3|95 66:5 4|86 88:5 5|47 44:5 6|61 69:5 7|98 27:5 8|100 33:5 9|89 42:5 10|40 49:6 1|12 56:6 2|71 74:6 3|48 44:6 4|37 98:6 5|7 92:6 6|86 60:6 7|74 47:6 8|36 60:6 9|7 46:6 10|82 9:7 1|15 71:7 2|17 7:7 3|99 96:7 4|33 11:7 5|37 68:7 6|74 80:7 7|43 95:7 8|48 88:7 9|40 84:7 10|10 83:8 1|40 61:8 2|51 36:8 3|44 6:8 4|74 71:8 5|32 97:8 6|27 69:8 7|34 15:8 8|47 64:8 9|49 67:8 10|51 10:9 1|91 27:9 2|98 44:9 3|33 18:9 4|36 31:9 5|43 74:9 6|57 50:9 7|88 24:9 8|55 19:9 9|19 67:9 10|97 57:10 1|52 4:10 2|43 11:10 3|81 50:10 4|100 5:10 5|81 25:10 6|76 56:10 7|77 28:10 8|55 27:10 9|94 4:10 10</relation>
    <relation name="R21" arity="2" nbTuples="100" semantics="soft" defaultCost="infinity">67 62:1 1|31 30:1 2|28 84:1 3|16 57:1 4|52 60:1 5|71 42:1 6|77 3:1 7|22 71:1 8|40 88:1 9|57 14:1 10|20 71:2 1|68 95:2 2|51 60:2 3|57 39:2 4|78 56:2 5|62 69:2 6|74 5:2 7|89 48:2 8|38 30:2 9|7 45:2 10|11 63:3 1|24 70:3 2|22 26:3 3|23 63:3 4|93 81:3 5|17 51:3 6|53 61:3 7|32 85:3 8|78 52:3 9|16 38:3 10|50 89:4 1|58 16:4 2|76 90:4 3|57 63:4 4|96 88:4 5|81 40:4 6|61 24:4 7|50 84:4 8|62 79:4 9|39 66:4 10|51 58:5 1|26 79:5 2|79 34:5 3|77 61:5 4|82 38:5 5|71 83:5 6|94 28:5 7|79 12:5 8|5 17:5 9|95 21:5 10|44 34:6 1|42 43:6 2|64 5:6 3|99 92:6 4|43 70:6 5|61 77:6 6|60 49:6 7|41 79:6 8|72 41:6 9|51 36:6 10|93 84:7 1|15 9:7 2|89 52:7 3|18 87:7 4|41 46:7 5|83 92:7 6|30 61:7 7|53 8:7 8|21 29:7 9|44 88:7 10|61 15:8 1|17 18:8 2|25 49:8 3|18 11:8 4|79 84:8 5|30 91:8 6|57 28:8 7|72 55:8 8|7 82:8 9|98 63:8 10|83 13:9 1|35 90:9 2|6 47:9 3|29 81:9 4|85 4:9 5|60 89:9 6|6 11:9 7|19 71:9 8|88 45:9 9|40 61:9 10|33 91:10 1|25 23:10 2|75 8:10 3|92 6:10 4|79 66:10 5|44 1:10 6|38 69:10 7|46 35:10 8|44 48:10 9|61 50:10 10</relation>
    <relation name="R22" arity="2" nbTuples="100" semantics="soft" defaultCost="infinity">18 66:1 1|22 95:1 2|46 37:1 3|49 46:1 4|28 68:1 5|79 99:1 6|83 24:1 7|19 9:1 8|61 24:1 9|57 70:1 10|82 92:2 1|69 80:2 2|42 47:2 3|57 26:2 4|81 16:2 5|64 33:2 6|61 50:2 7|31 71:2 8|22 74:2 9|57 67:2 10|97 73:3 1|73 79:3 2|50 13:3 3|26 6:3 4|33 24:3 5|24 74:3 6|56 25:3 7|92 97:3 8|1 46:3 9|54 46:3 10|97 43:4 1|48 79:4 2|31 91:4 3|65 60:4 4|81 59:4 5|92 85:4 6|71 37:4 7|32 49:4 8|16 4:4 9|75 68:4 10|15 7:5 1|84 88:5 2|41 66:5 3|80 92:5 4|58 55:5 5|82 95:5 6|100 30:5 7|12 7:5 8|48 39:5 9|51 21:5 10|22 57:6 1|55 16:6 2|32 91:6 3|73 98:6 4|24 48:6 5|19 90:6 6|84 61:6 7|52 70:6 8|41 43:6 9|11 99:6 10|82 85:7 1|92 40:7 2|53 75:7 3|73 58:7 4|83 8:7 5|68 82:7 6|77 61:7 7|73 6:7 8|70 69:7 9|74 15:7 10|18 99:8 1|71 79:8 2|21 20:8 3|78 43:8 4|14 21:8 5|66 23:8 6|94 38:8 7|9 96:8 8|19 98:8 9|4 78:8 10|26 48:9 1|71 32:9 2|10 15:9 3|9 20:9 4|16 89:9 5|55 90:9 6|97 50:9 7|62 49:9 8|4 50:9 9|84 89:9 10|87 36:10 1|44 41:10 2|98 95:10 3|24 27:10 4|30 79:10 5|14 26:10 6|95 42:10 7|41 28:10 8|45 65:10 9|85 53:10 10</relation>
    <relation name="R23" arity="2" nbTuples="100" semantics="soft" defaultCost="infinity">95 49:1 1|84 23:1 2|99 87:1 3|26 38:1 4|18 53:1 5|28 73:1 6|93 62:1 7|5 26:1 8|59 33:1 9|17 80:1 10|81 28:2 1|42 8:2 2|49 22:2 3|62 31:2 4|15 33:2 5|38 69:2 6|6 64:2 7|10 68:2 8|8 67:2 9|10 55:2 10|86 4:3 1|94 91:3 2|38 95:3 3|32 99:3 4|87 64:3 5|96 34:3 6|54 78:3 7|75 30:3 8|44 21:3 9|16 65:3 10|45 16:4 1|98 65:4 2|26 10:4 3|20 100:4 4|89 29:4 5|7 52:4 6|37 12:4 7|98 44:4 8|88 63:4 9|24 5:4 10|59 100:5 1|70 84:5 2|60 3:5 3|3 84:5 4|100 41:5 5|16 6:5 6|46 10:5 7|87 61:5 8|42 5:5 9|18 8:5 10|42 17:6 1|19 10:6 2|87 98:6 3|32 33:6 4|82 66:6 5|14 16:6 6|59 40:6 7|39 39:6 8|11 62:6 9|83 51:6 10|7 52:7 1|49 86:7 2|45 60:7 3|56 8:7 4|3 11:7 5|32 7:7 6|91 44:7 7|35 70:7 8|52 7:7 9|22 83:7 10|74 39:8 1|5 51:8 2|49 90:8 3|17 56:8 4|18 62:8 5|42 37:8 6|43 8:8 7|52 36:8 8|41 33:8 9|27 33:8 10|3 63:9 1|45 83:9 2|86 67:9 3|48 69:9 4|84 42:9 5|21 92:9 6|98 32:9 7|38 32:9 8|54 2:9 9|72 94:9 10|5 61:10 1|96 30:10 2|25 99:10 3|18 38:10 4|72 20:10 5|83 98:10 6|83 18:10 7|54 59:10 8|38 92:10 9|84 13:10 10</relation>
    <relation name="R24" arity="2" nbTuples="100" semantics="soft" defaultCost="infinity">32 23:1 1|14 2:1 2|51 30:1 3|82 59:1 4|87 34:1 5|99 86:1 6|59 76:1 7|97 78:1 8|79 19:1 9|15 19:1 10|25 57:2 1|62 91:2 2|61 35:2 3|47 85:2 4|80 10:2 5|64 72:2 6|28 66:2 7|64 98:2 8|16 85:2 9|54 11:2 10|87 46:3 1|8 55:3 2|2 30:3 3|4 1:3 4|44 64:3 5|36 53:3 6|61 76:3 7|89 36:3 8|89 78:3 9|14 59:3 10|43 47:4 1|87 97:4 2|97 99:4 3|68 30:4 4|93 77:4 5|51 68:4 6|88 11:4 7|48 31:4 8|81 24:4 9|85 21:4 10|93 49:5 1|80 1:5 2|63 81:5 3|29 36:5 4|30 41:5 5|76 61:5 6|72 47:5 7|42 68:5 8|96 91:5 9|46 60:5 10|67 7:6 1|24 69:6 2|10 58:6 3|51 13:6 4|93 23:6 5|32 17:6 6|80 60:6 7|45 71:6 8|16 43:6 9|65 31:6 10|66 2:7 1|38 25:7 2|52 77:7 3|38 63:7 4|71 10:7 5|59 36:7 6|100 100:7 7|66 81:7 8|78 34:7 9|95 43:7 10|28 78:8 1|14 11:8 2|16 22:8 3|59 2:8 4|8 29:8 5|2 92:8 6|25 99:8 7|78 31:8 8|71 59:8 9|70 49:8 10|45 12:9 1|37 91:9 2|37 49:9 3|25 4:9 4|60 96:9 5|5 16:9 6|41 70:9 7|44 74:9 8|64 94:9 9|24 74:9 10|55 47:10 1|94 30:10 2|35 36:10 3|46 18:10 4|100 23:10 5|96 7:10 6|31 42:10 7|50 62:10 8|55 75:10 9|49 95:10 10</relation>
    <relation name="R25" arity="2" nbTuples="100" semantics="soft" defaultCost="infinity">41 24:1 1|68 2:1 2|45 74:1 3|81 57:1 4|68 95:1 5|98 45:1 6|58 25:1 7|98 36:1 8|8 7:1 9|1 26:1 10|100 91:2 1|53 73:2 2|63 75:2 3|93 42:2 4|19 9:2 5|49 22:2 6|11 63:2 7|76 5:2 8|35 58:2 9|46 47:2 10|98 44:3 1|90 9:3 2|71 6:3 3|51 45:3 4|42 49:3 5|64 67:3 6|59 77:3 7|86 7:3 8|65 70:3 9|95 49:3 10|75 13:4 1|89 33:4 2|82 87:4 3|98 39:4 4|31 95:4 5|76 54:4 6|21 35:4 7|86 83:4 8|10 74:4 9|75 24:4 10|48 20:5 1|98 10:5 2|46 26:5 3|14 92:5 4|26 55:5 5|63 26:5 6|65 8:5 7|5 65:5 8|32 90:5 9|71 34:5 10|46 10:6 1|89 12:6 2|7 34:6 3|2 18:6 4|77 6:6 5|5 83:6 6|13 1:6 7|19 3:6 8|97 59:6 9|6 50:6 10|22 37:7 1|39 65:7 2|64 41:7 3|44 66:7 4|72 98:7 5|21 64:7 6|89 45:7 7|86 15:7 8|45 96:7 9|55 32:7 10|11 40:8 1|41 19:8 2|70 25:8 3|25 10:8 4|19 65:8 5|99 87:8 6|46 33:8 7|91 49:8 8|45 69:8 9|29 43:8 10|36 12:9 1|7 3:9 2|77 57:9 3|71 75:9 4|96 16:9 5|65 70:9 6|66 80:9 7|25 73:9 8|11 28:9 9|50 82:9 10|26 96:10 1|26 63:10 2|69 32:10 3|23 34:10 4|67 74:10 5|49 44:10 6|3 72:10 7|85 100:10 8|86 31:10 9|98 100:10 10</relation>
    <relation name="R26" arity="2" nbTuples="100" semantics="soft" defaultCost="infinity">64 97:1 1|82 92:1 2|11 20:1 3|50 23:1 4|9 26:1 5|49 44:1 6|98 6:1 7|79 86:1 8|28 76:1 9|16 36:1 10|93 97:2 1|79 56:2 2|35 46:2 3|9 86:2 4|17 25:2 5|42 3:2 6|97 47:2 7|32 81:2 8|59 89:2 9|80 94:2 10|82 18:3 1|4 15:3 2|61 100:3 3|93 36:3 4|37 69:3 5|87 62:3 6|23 100:3 7|16 28:3 8|45 46:3 9|46 3:3 10|97 38:4 1|100 38:4 2|9 100:4 3|96 80:4 4|18 28:4 5|11 99:4 6|64 13:4 7|51 49:4 8|93 19:4 9|54 1:4 10|22 13:5 1|80 57:5 2|63 54:5 3|45 26:5 4|91 68:5 5|19 58:5 6|94 5:5 7|7 51:5 8|27 65:5 9|7 50:5 10|64 92:6 1|45 2:6 2|15 86:6 3|42 99:6 4|65 45:6 5|35 56:6 6|83 64:6 7|74 70:6 8|15 52:6 9|35 9:6 10|93 58:7 1|77 99:7 2|65 11:7 3|87 65:7 4|69 91:7 5|77 57:7 6|49 69:7 7|92 5:7 8|49 50:7 9|25 11:7 10|89 28:8 1|55 50:8 2|77 16:8 3|26 61:8 4|85 42:8 5|47 26:8 6|73 97:8 7|90 22:8 8|29 36:8 9|25 87:8 10|38 70:9 1|48 82:9 2|22 34:9 3|1 62:9 4|90 60:9 5|46 38:9 6|10 46:9 7|62 31:9 8|35 12:9 9|31 16:9 10|30 91:10 1|82 46:10 2|26 22:10 3|68 1:10 4|54 27:10 5|63 41:10 6|49 53:10 7|63 56:10 8|85 19:10 9|14 18:10 10</relation>
    <relation name="R27" arity="2" nbTuples="100" semantics="soft" defaultCost="infinity">49 44:1 1|86 88:1 2|6 85:1 3|47 88:1 4|92 75:1 5|8 100:1 6|13 74:1 7|41 5:1 8|7 63:1 9|1 40:1 10|88 83:2 1|21 23:2 2|74 1:2 3|71 19:2 4|66 17:2 5|42 71:2 6|33 51:2 7|15 80:2 8|26 40:2 9|72 22:2 10|51 68:3 1|14 26:3 2|4 81:3 3|18 86:3 4|55 9:3 5|31 50:3 6|97 80:3 7|44 86:3 8|18 50:3 9|49 8:3 10|23 2:4 1|67 64:4 2|72 30:4 3|71 44:4 4|47 52:4 5|35 37:4 6|70 78:4 7|85 57:4 8|82 58:4 9|19 18:4 10|30 95:5 1|48 58:5 2|37 10:5 3|78 45:5 4|18 14:5 5|54 66:5 6|70 81:5 7|75 91:5 8|72 35:5 9|71 36:5 10|55 59:6 1|51 65:6 2|70 23:6 3|91 24:6 4|82 68:6 5|96 100:6 6|82 23:6 7|3 33:6 8|52 54:6 9|61 7:6 10|64 100:7 1|94 76:7 2|29 68:7 3|3 46:7 4|100 46:7 5|41 75:7 6|55 78:7 7|63 7:7 8|73 89:7 9|32 78:7 10|57 74:8 1|18 54:8 2|43 94:8 3|58 38:8 4|93 67:8 5|50 36:8 6|52 60:8 7|36 22:8 8|6 82:8 9|23 74:8 10|84 29:9 1|67 15:9 2|3 11:9 3|77 6:9 4|64 83:9 5|43 57:9 6|67 58:9 7|60 2:9 8|45 80:9 9|48 14:9 10|59 3:10 1|64 24:10 2|50 56:10 3|22 75:10 4|92 73:10 5|42 71:10 6|46 10:10 7|85 35:10 8|65 74:10 9|20 35:10 10</relation>
    <relation name="R28" arity="2" nbTuples="100" semantics="soft" defaultCost="infinity">73 25:1 1|39 93:1 2|93 50:1 3|18 64:1 4|63 11:1 5|82 81:1 6|77 58:1 7|58 8:1 8|5 63:1 9|25 3:1 10|93 70:2 1|32 90:2 2|53 75:2 3|82 52:2 4|97 56:2 5|25 24:2 6|92 48:2 7|71 24:2 8|75 96:2 9|50 86:2 10|80 88:3 1|59 66:3 2|87 32:3 3|22 97:3 4|60 84:3 5|23 7:3 6|77 56:3 7|79 82:3 8|3 1:3 9|26 67:3 10|56 96:4 1|42 1:4 2|5 36:4 3|17 51:4 4|80 42:4 5|44 89:4 6|80 26:4 7|8 60:4 8|69 28:4 9|98 30:4 10|9 100:5 1|99 78:5 2|53 67:5 3|68 57:5 4|23 8:5 5|28 30:5 6|32 89:5 7|69 62:5 8|54 85:5 9|94 6:5 10|87 44:6 1|6 48:6 2|67 20:6 3|64 94:6 4|89 68:6 5|32 59:6 6|61 40:6 7|63 86:6 8|75 17:6 9|82 78:6 10|2 36:7 1|19 30:7 2|5 20:7 3|15 67:7 4|21 82:7 5|97 47:7 6|2 11:7 7|77 88:7 8|6 29:7 9|57 45:7 10|62 36:8 1|41 55:8 2|50 76:8 3|8 89:8 4|65 45:8 5|28 69:8 6|47 45:8 7|56 14:8 8|29 13:8 9|84 55:8 10|43 15:9 1|58 89:9 2|1 58:9 3|71 16:9 4|89 98:9 5|30 64:9 6|56 46:9 7|16 40:9 8|50 48:9 9|80 67:9 10|64 94:10 1|96 53:10 2|60 47:10 3|57 27:10 4|40 20:10 5|80 97:10 6|44 10:10 7|38 46:10 8|89 2:10 9|46 66:10 10</relation>
    <relation name="R29" arity="2" nbTuples="100" semantics="soft" defaultCost="infinity">29 93:1 1|87 32:1 2|9 35:1 3|38 46:1 4|25 5:1 5|80 84:1 6|14 4:1 7|33 20:1 8|45 54:1 9|54 78:1 10|87 19:2 1|49 56:2 2|99 84:2 3|34 2:2 4|91 66:2 5|92 80:2 6|79 67:2 7|60 36:2 8|72 81:2 9|28 96:2 10|6 79:3 1|90 72:3 2|53 42:3 3|49 13:3 4|36 60:3 5|75 33:3 6|93 49:3 7|32 89:3 8|19 34:3 9|25 14:3 10|67 22:4 1|43 4:4 2|69 54:4 3|1 73:4 4|84 47:4 5|21 9:4 6|88 84:4 7|21 43:4 8|47 50:4 9|42 40:4 10|54 39:5 1|52 31:5 2|36 64:5 3|53 65:5 4|62 43:5 5|25 32:5 6|51 49:5 7|24 17:5 8|78 77:5 9|3 84:5 10|64 50:6 1|57 37:6 2|51 31:6 3|91 22:6 4|39 15:6 5|53 14:6 6|84 75:6 7|51 24:6 8|55 14:6 9|28 6:6 10|69 13:7 1|77 47:7 2|15 19:7 3|14 83:7 4|26 93:7 5|44 1:7 6|31 48:7 7|9 18:7 8|12 78:7 9|21 9:7 10|27 74:8 1|46 15:8 2|83 14:8 3|28 46:8 4|87 49:8 5|97 59:8 6|24 27:8 7|64 63:8 8|57 14:8 9|36 22:8 10|87 55:9 1|54 31:9 2|53 68:9 3|27 59:9 4|95 2:9 5|64 62:9 6|63 36:9 7|8 82:9 8|6 41:9 9|10 3:9 10|24 55:10 1|87 95:10 2|43 28:10 3|47 98:10 4|16 57:10 5|73 16:10 6|37 7:10 7|10 58:10 8|16 39:10 9|10 43:10 10</relation>
    <relation name="R30" arity="2" nbTuples="100" semantics="soft" defaultCost="infinity">34 92:1 1|54 11:1 2|84 30:1 3|78 21:1 4|64 82:1 5|4 90:1 6|93 100:1 7|94 19:1 8|82 33:1 9|25 100:1 10|13 77:2 1|10 32:2 2|18 91:2 3|55 74:2 4|16 68:2 5|3 64:2 6|92 73:2 7|79 90:2 8|59 82:2 9|3 48:2 10|3 34:3 1|27 32:3 2|65 24:3 3|93 24:3 4|76 61:3 5|26 4:3 6|12 97:3 7|98 75:3 8|30 93:3 9|43 29:3 10|84 27:4 1|21 79:4 2|14 51:4 3|83 98:4 4|69 12:4 5|12 49:4 6|8 14:4 7|59 51:4 8|92 39:4 9|75 56:4 10|95 97:5 1|18 96:5 2|9 41:5 3|47 61:5 4|49 8:5 5|4 14:5 6|28 77:5 7|93 96:5 8|95 84:5 9|94 86:5 10|8 60:6 1|21 70:6 2|32 38:6 3|30 56:6 4|58 63:6 5|2 8:6 6|36 72:6 7|47 17:6 8|52 75:6 9|38 20:6 10|72 25:7 1|41 62:7 2|8 5:7 3|37 75:7 4|85 79:7 5|66 63:7 6|7 34:7 7|65 33:7 8|55 26:7 9|23 64:7 10|68 71:8 1|94 42:8 2|31 73:8 3|98 82:8 4|73 68:8 5|68 21:8 6|79 47:8 7|51 80:8 8|24 96:8 9|53 65:8 10|6 12:9 1|62 38:9 2|91 85:9 3|44 67:9 4|57 24:9 5|6 34:9 6|52 80:9 7|39 33:9 8|82 79:9 9|86 30:9 10|54 78:10 1|13 23:10 2|28 29:10 3|62 1:10 4|45 25:10 5|50 59:10 6|7 75:10 7|51 73:10 8|51 5:10 9|7 80:10 10</relation>
    <relation name="R31" arity="2" nbTuples="100" semantics="soft" defaultCost="infinity">29 59:1 1|87 42:1 2|1 54:1 3|26 38:1 4|25 13:1 5|65 94:1 6|21 65:1 7|19 53:1 8|75 42:1 9|8 63:1 10|47 76:2 1|87 76:2 2|31 49:2 3|33 73:2 4|46 55:2 5|51 41:2 6|1 21:2 7|98 65:2 8|21 32:2 9|5 90:2 10|13 34:3 1|67 3:3 2|50 26:3 3|19 2:3 4|11 65:3 5|21 14:3 6|89 83:3 7|51 69:3 8|21 96:3 9|88 96:3 10|33 11:4 1|55 97:4 2|93 56:4 3|99 3:4 4|21 84:4 5|73 20:4 6|30 39:4 7|67 2:4 8|14 58:4 9|72 56:4 10|33 97:5 1|47 39:5 2|3 99:5 3|51 58:5 4|34 83:5 5|55 84:5 6|14 37:5 7|26 10:5 8|100 2:5 9|13 17:5 10|14 96:6 1|82 98:6 2|24 3:6 3|65 98:6 4|42 46:6 5|32 45:6 6|35 2:6 7|96 18:6 8|21 90:6 9|40 83:6 10|100 28:7 1|28 29:7 2|19 89:7 3|84 21:7 4|96 37:7 5|76 98:7 6|58 68:7 7|71 8:7 8|70 30:7 9|5 37:7 10|10 70:8 1|32 16:8 2|24 67:8 3|6 1:8 4|15 53:8 5|60 91:8 6|86 71:8 7|82 55:8 8|99 37:8 9|59 35:8 10|59 58:9 1|25 57:9 2|8 53:9 3|30 36:9 4|57 44:9 5|8 99:9 6|56 50:9 7|9 39:9 8|68 98:9 9|36 13:9 10|68 57:10 1|19 40:10 2|4 70:10 3|24 28:10 4|62 11:10 5|24 42:10 6|33 84:10 7|99 41:10 8|1 5:10 9|83 95:10 10</relation>
    <relation name="R32" arity="2" nbTuples="100" semantics="soft" defaultCost="infinity">96 92:1 1|36 21:1 2|18 100:1 3|35 30:1 4|53 33:1 5|89 84:1 6|72 13:1 7|84 34:1 8|24 21:1 9|70 94:1 10|16 82:2 1|48 47:2 2|1 79:2 3|75 76:2 4|63 65:2 5|96 68:2 6|57 82:2 7|81 45:2 8|96 19:2 9|92 100:2 10|87 80:3 1|55 2:3 2|48 66:3 3|4 76:3 4|33 8:3 5|40 36:3 6|54 55:3 7|69 38:3 8|94 12:3 9|20 33:3 10|46 63:4 1|14 76:4 2|33 40:4 3|74 93:4 4|47 2:4 5|55 37:4 6|8 84:4 7|75 94:4 8|89 16:4 9|57 54:4 10|99 70:5 1|88 60:5 2|47 98:5 3|5 73:5 4|20 28:5 5|77 19:5 6|77 51:5 7|15 74:5 8|22 92:5 9|29 60:5 10|93 75:6 1|13 99:6 2|31 16:6 3|42 27:6 4|33 56:6 5|23 46:6 6|78 98:6 7|48 8:6 8|80 88:6 9|75 96:6 10|18 53:7 1|66 93:7 2|51 58:7 3|4 73:7 4|40 77:7 5|96 39:7 6|64 60:7 7|5 47:7 8|14 90:7 9|14 39:7 10|54 44:8 1|79 54:8 2|32 60:8 3|14 88:8 4|95 88:8 5|57 72:8 6|39 22:8 7|20 11:8 8|32 68:8 9|12 77:8 10|58 74:9 1|60 73:9 2|61 61:9 3|93 90:9 4|51 100:9 5|61 92:9 6|91 94:9 7|23 57:9 8|78 40:9 9|35 41:9 10|72 43:10 1|64 49:10 2|48 30:10 3|39 88:10 4|89 29:10 5|38 64:10 6|59 69:10 7|43 19:10 8|45 71:10 9|42 67:10 10</relation>
    <relation name="R33" arity="2" nbTuples="100" semantics="soft" defaultCost="infinity">87 86:1 1|34 52:1 2|84 95:1 3|18 100:1 4|65 17:1 5|43 20:1 6|32 9:1 7|49 52:1 8|58 10:1 9|72 90:1 10|55 84:2 1|6 70:2 2|31 31:2 3|48 54:2 4|52 18:2 5|48 40:2 6|65 26:2 7|57 93:2 8|50 56:2 9|67 94:2 10|70 56:3 1|4 4:3 2|60 96:3 3|32 94:3 4|80 37:3 5|22 56:3 6|4 22:3 7|47 15:3 8|69 27:3 9|21 94:3 10|29 19:4 1|68 29:4 2|89 46:4 3|46 25:4 4|76 69:4 5|11 52:4 6|19 30:4 7|90 32:4 8|60 50:4 9|50 10:4 10|9 51:5 1|81 30:5 2|66 64:5 3|13 44:5 4|21 50:5 5|37 41:5 6|4 68:5 7|93 56:5 8|15 66:5 9|54 47:5 10|43 7:6 1|45 45:6 2|41 70:6 3|80 63:6 4|27 46:6 5|44 27:6 6|21 16:6 7|81 38:6 8|56 63:6 9|9 2:6 10|40 81:7 1|12 58:7 2|69 53:7 3|35 22:7 4|75 61:7 5|41 30:7 6|65 39:7 7|72 87:7 8|39 30:7 9|88 63:7 10|55 14:8 1|52 49:8 2|10 91:8 3|80 70:8 4|34 41:8 5|51 20:8 6|75 74:8 7|43 64:8 8|99 86:8 9|43 11:8 10|13 51:9 1|65 17:9 2|65 76:9 3|71 36:9 4|87 87:9 5|9 13:9 6|59 91:9 7|44 70:9 8|39 37:9 9|66 5:9 10|85 38:10 1|55 44:10 2|83 61:10 3|68 61:10 4|88 70:10 5|46 14:10 6|53 20:10 7|1 54:10 8|69 35:10 9|94 33:10 10</relation>
    <relation name="R34" arity="2" nbTuples="100" semantics="soft" defaultCost="infinity">55 63:1 1|97 44:1 2|29 91:1 3|75 14:1 4|19 42:1 5|90 45:1 6|29 98:1 7|41 72:1 8|61 89:1 9|57 77:1 10|14 81:2 1|17 79:2 2|97 48:2 3|88 43:2 4|26 36:2 5|88 54:2 6|59 69:2 7|65 100:2 8|4 8:2 9|57 97:2 10|16 75:3 1|20 87:3 2|55 72:3 3|71 29:3 4|10 75:3 5|20 41:3 6|30 86:3 7|62 86:3 8|34 85:3 9|95 23:3 10|52 18:4 1|46 94:4 2|30 76:4 3|6 22:4 4|77 39:4 5|70 16:4 6|81 61:4 7|24 12:4 8|75 46:4 9|8 59:4 10|19 94:5 1|48 83:5 2|74 75:5 3|39 53:5 4|89 35:5 5|15 71:5 6|3 82:5 7|73 75:5 8|20 13:5 9|50 56:5 10|19 31:6 1|87 64:6 2|2 87:6 3|75 100:6 4|11 3:6 5|100 43:6 6|78 84:6 7|77 51:6 8|13 22:6 9|99 55:6 10|85 73:7 1|86 33:7 2|68 60:7 3|86 76:7 4|17 87:7 5|33 93:7 6|32 59:7 7|26 64:7 8|89 26:7 9|86 77:7 10|2 98:8 1|90 49:8 2|14 84:8 3|70 66:8 4|4 77:8 5|47 82:8 6|39 84:8 7|31 78:8 8|93 8:8 9|37 94:8 10|99 30:9 1|100 23:9 2|27 26:9 3|28 37:9 4|71 92:9 5|61 74:9 6|34 67:9 7|49 96:9 8|49 86:9 9|35 87:9 10|85 74:10 1|37 7:10 2|80 30:10 3|33 75:10 4|21 22:10 5|56 22:10 6|7 70:10 7|30 26:10 8|20 80:10 9|63 88:10 10</relation>
    <relation name="R35" arity="2" nbTuples="100" semantics="soft" defaultCost="infinity">33 16:1 1|79 26:1 2|2 54:1 3|36 52:1 4|92 26:1 5|59 16:1 6|87 69:1 7|88 94:1 8|87 36:1 9|21 1:1 10|67 85:2 1|29 56:2 2|42 26:2 3|86 80:2 4|67 74:2 5|59 20:2 6|67 48:2 7|3 82:2 8|91 71:2 9|86 53:2 10|42 87:3 1|74 16:3 2|75 99:3 3|21 21:3 4|59 11:3 5|95 65:3 6|12 32:3 7|90 31:3 8|88 29:3 9|88 95:3 10|9 30:4 1|48 71:4 2|54 87:4 3|6 51:4 4|81 74:4 5|13 46:4 6|32 37:4 7|40 59:4 8|10 74:4 9|29 28:4 10|9 80:5 1|68 66:5 2|23 43:5 3|43 75:5 4|64 73:5 5|17 76:5 6|52 46:5 7|54 80:5 8|65 31:5 9|32 67:5 10|87 72:6 1|49 60:6 2|83 85:6 3|63 3:6 4|43 85:6 5|63 99:6 6|77 58:6 7|33 71:6 8|99 62:6 9|13 94:6 10|94 78:7 1|37 5:7 2|67 16:7 3|88 75:7 4|96 55:7 5|73 79:7 6|9 56:7 7|4 3:7 8|97 66:7 9|28 84:7 10|23 42:8 1|54 58:8 2|75 31:8 3|61 17:8 4|40 42:8 5|15 74:8 6|7 93:8 7|46 55:8 8|17 82:8 9|82 82:8 10|19 13:9 1|80 71:9 2|22 55:9 3|46 75:9 4|62 46:9 5|65 42:9 6|41 36:9 7|47 96:9 8|55 79:9 9|15 43:9 10|44 9:10 1|50 18:10 2|60 16:10 3|51 20:10 4|10 5:10 5|37 70:10 6|62 67:10 7|92 100:10 8|79 17:10 9|16 20:10 10</relation>
    <relation name="R36" arity="2" nbTuples="100" semantics="soft" defaultCost="infinity">90 64:1 1|34 69:1 2|89 26:1 3|71 23:1 4|100 8:1 5|96 42:1 6|28 57:1 7|29 2:1 8|87 36:1 9|69 82:1 10|74 69:2 1|9 10:2 2|16 37:2 3|91 64:2 4|44 14:2 5|58 91:2 6|81 81:2 7|40 82:2 8|57 49:2 9|29 43:2 10|41 24:3 1|14 40:3 2|70 69:3 3|21 55:3 4|74 10:3 5|51 91:3 6|59 99:3 7|1 65:3 8|62 84:3 9|85 94:3 10|54 71:4 1|82 46:4 2|5 70:4 3|67 16:4 4|39 58:4 5|13 55:4 6|98 14:4 7|79 2:4 8|84 53:4 9|22 70:4 10|52 55:5 1|32 77:5 2|65 18:5 3|3 100:5 4|30 2:5 5|16 70:5 6|97 26:5 7|45 69:5 8|15 25:5 9|44 55:5 10|77 86:6 1|45 80:6 2|52 66:6 3|20 57:6 4|11 19:6 5|53 32:6 6|30 71:6 7|7 86:6 8|93 14:6 9|37 29:6 10|73 58:7 1|88 62:7 2|25 5:7 3|62 11:7 4|81 88:7 5|33 71:7 6|23 30:7 7|42 10:7 8|33 9:7 9|30 58:7 10|44 64:8 1|84 76:8 2|33 86:8 3|31 38:8 4|19 44:8 5|38 66:8 6|77 34:8 7|24 97:8 8|81 32:8 9|44 64:8 10|56 15:9 1|38 5:9 2|30 62:9 3|10 83:9 4|39 76:9 5|34 55:9 6|69 94:9 7|77 74:9 8|84 30:9 9|42 15:9 10|100 58:10 1|58 25:10 2|87 11:10 3|49 51:10 4|62 57:10 5|50 53:10 6|56 58:10 7|45 58:10 8|64 69:10 9|53 89:10 10</relation>
    <relation name="R37" arity="2" nbTuples="100" semantics="soft" defaultCost="infinity">76 95:1 1|84 3:1 2|39 67:1 3|62 33:1 4|97 26:1 5|16 69:1 6|97 45:1 7|94 27:1 8|63 69:1 9|97 64:1 10|98 13:2 1|77 55:2 2|75 71:2 3|86 17:2 4|47 14:2 5|22 90:2 6|30 3:2 7|77 89:2 8|64 62:2 9|32 38:2 10|3 18:3 1|36 60:3 2|30 11:3 3|39 39:3 4|63 12:3 5|39 83:3 6|66 96:3 7|70 46:3 8|19 45:3 9|23 3:3 10|14 20:4 1|74 75:4 2|54 89:4 3|98 86:4 4|41 69:4 5|64 98:4 6|100 10:4 7|96 14:4 8|52 76:4 9|63 39:4 10|43 26:5 1|42 29:5 2|13 70:5 3|53 69:5 4|68 68:5 5|62 43:5 6|11 85:5 7|68 32:5 8|89 53:5 9|90 34:5 10|88 9:6 1|70 38:6 2|22 45:6 3|27 6:6 4|51 100:6 5|14 2:6 6|88 53:6 7|49 85:6 8|24 99:6 9|90 29:6 10|62 8:7 1|93 66:7 2|1 17:7 3|74 53:7 4|5 3:7 5|49 41:7 6|24 76:7 7|62 99:7 8|42 93:7 9|41 77:7 10|79 31:8 1|50 18:8 2|68 93:8 3|87 18:8 4|100 2:8 5|69 13:8 6|12 21:8 7|50 30:8 8|11 99:8 9|21 58:8 10|68 64:9 1|40 15:9 2|59 8:9 3|58 73:9 4|92 77:9 5|15 62:9 6|100 79:9 7|86 24:9 8|19 32:9 9|95 15:9 10|64 31:10 1|13 34:10 2|35 84:10 3|99 66:10 4|89 69:10 5|60 44:10 6|33 23:10 7|43 16:10 8|14 77:10 9|95 63:10 10</relation>
    <relation name="R38" arity="2" nbTuples="100" semantics="soft" defaultCost="infinity">17 21:1 1|83 57:1 2|70 18:1 3|79 73:1 4|45 96:1 5|86 52:1 6|98 82:1 7|15 1:1 8|18 56:1 9|50 51:1 10|97 41:2 1|52 66:2 2|60 88:2 3|20 36:2 4|71 7:2 5|83 59:2 6|40 15:2 7|66 96:2 8|37 7:2 9|24 19:2 10|48 27:3 1|23 89:3 2|1 20:3 3|92 13:3 4|1 60:3 5|98 9:3 6|25 33:3 7|87 31:3 8|57 84:3 9|12 2:3 10|40 18:4 1|71 48:4 2|70 16:4 3|22 71:4 4|66 41:4 5|92 31:4 6|84 86:4 7|26 78:4 8|67 38:4 9|76 81:4 10|87 94:5 1|80 31:5 2|30 34:5 3|23 30:5 4|49 65:5 5|55 6:5 6|53 97:5 7|50 49:5 8|16 70:5 9|16 60:5 10|96 26:6 1|71 34:6 2|43 78:6 3|7 14:6 4|98 36:6 5|21 69:6 6|83 61:6 7|67 21:6 8|97 91:6 9|55 85:6 10|68 52:7 1|24 58:7 2|89 85:7 3|71 65:7 4|46 52:7 5|28 88:7 6|9 76:7 7|55 67:7 8|54 8:7 9|23 93:7 10|35 28:8 1|37 66:8 2|56 28:8 3|76 74:8 4|35 18:8 5|99 28:8 6|71 4:8 7|3 67:8 8|16 100:8 9|92 69:8 10|50 46:9 1|71 17:9 2|40 39:9 3|42 77:9 4|12 59:9 5|59 10:9 6|15 71:9 7|50 80:9 8|23 16:9 9|6 70:9 10|84 35:10 1|15 98:10 2|80 1:10 3|78 43:10 4|62 77:10 5|52 10:10 6|46 32:10 7|44 50:10 8|97 47:10 9|63 29:10 10</relation>
    <relation name="R39" arity="2" nbTuples="100" semantics="soft" defaultCost="infinity">36 89:1 1|33 73:1 2|57 22:1 3|85 59:1 4|59 99:1 5|1 95:1 6|59 28:1 7|44 70:1 8|56 62:1 9|57 25:1 10|11 39:2 1|67 45:2 2|2 14:2 3|10 72:2 4|17 88:2 5|34 47:2 6|49 63:2 7|28 44:2 8|64 17:2 9|78 31:2 10|34 46:3 1|39 96:3 2|10 38:3 3|74 5:3 4|84 87:3 5|14 40:3 6|22 87:3 7|52 93:3 8|81 64:3 9|90 5:3 10|37 7:4 1|37 72:4 2|78 6:4 3|48 6:4 4|63 78:4 5|10 81:4 6|74 74:4 7|44 44:4 8|17 70:4 9|31 27:4 10|92 18:5 1|55 76:5 2|76 21:5 3|66 25:5 4|18 93:5 5|94 99:5 6|5 32:5 7|21 57:5 8|89 76:5 9|2 54:5 10|59 41:6 1|64 39:6 2|49 36:6 3|22 42:6 4|99 34:6 5|94 19:6 6|98 33:6 7|14 88:6 8|49 81:6 9|89 62:6 10|19 46:7 1|65 35:7 2|97 18:7 3|32 77:7 4|42 72:7 5|4 13:7 6|18 17:7 7|13 3:7 8|80 27:7 9|25 37:7 10|53 2:8 1|38 57:8 2|72 56:8 3|72 32:8 4|98 14:8 5|13 15:8 6|83 27:8 7|61 67:8 8|74 26:8 9|65 69:8 10|64 56:9 1|14 78:9 2|74 66:9 3|25 82:9 4|79 19:9 5|39 78:9 6|23 99:9 7|98 53:9 8|28 2:9 9|2 9:9 10|95 72:10 1|68 35:10 2|48 38:10 3|50 80:10 4|59 22:10 5|41 91:10 6|64 11:10 7|83 81:10 8|66 7:10 9|3 69:10 10</relation>
    <relation name="R40" arity="2" nbTuples="100" semantics="soft" defaultCost="infinity">8 16:1 1|95 81:1 2|85 12:1 3|58 36:1 4|46 39:1 5|34 54:1 6|58 24:1 7|68 2:1 8|70 61:1 9|37 73:1 10|35 99:2 1|13 17:2 2|52 13:2 3|44 82:2 4|91 48:2 5|41 31:2 6|65 45:2 7|10 32:2 8|62 27:2 9|71 52:2 10|11 79:3 1|53 33:3 2|35 4:3 3|83 27:3 4|18 42:3 5|13 72:3 6|74 27:3 7|93 44:3 8|3 36:3 9|13 88:3 10|90 39:4 1|8 30:4 2|96 59:4 3|45 6:4 4|64 93:4 5|96 85:4 6|80 90:4 7|15 76:4 8|88 75:4 9|33 85:4 10|99 23:5 1|32 65:5 2|90 30:5 3|4 36:5 4|32 82:5 5|23 90:5 6|56 55:5 7|58 71:5 8|30 71:5 9|95 18:5 10|52 7:6 1|65 18:6 2|76 43:6 3|91 31:6 4|21 24:6 5|17 76:6 6|5 81:6 7|9 59:6 8|14 80:6 9|61 83:6 10|97 28:7 1|77 35:7 2|65 1:7 3|68 66:7 4|41 15:7 5|2 91:7 6|26 25:7 7|76 97:7 8|4 69:7 9|39 38:7 10|22 83:8 1|53 1:8 2|87 1:8 3|47 71:8 4|94 29:8 5|70 93:8 6|36 7:8 7|34 11:8 8|34 44:8 9|91 35:8 10|32 27:9 1|93 61:9 2|41 2:9 3|3 42:9 4|93 53:9 5|94 39:9 6|35 66:9 7|52 74:9 8|55 75:9 9|87 34:9 10|24 49:10 1|62 100:10 2|13 12:10 3|11 70:10 4|6 64:10 5|48 19:10 6|50 59:10 7|39 92:10 8|43 50:10 9|44 66:10 10</relation>
    <relation name="R41" arity="2" nbTuples="100" semantics="soft" defaultCost="infinity">66 49:1 1|89 5:1 2|53 42:1 3|17 53:1 4|99 18:1 5|79 33:1 6|97 14:1 7|40 10:1 8|5 17:1 9|17 65:1 10|56 40:2 1|29 29:2 2|18 5:2 3|48 29:2 4|38 29:2 5|79 29:2 6|29 19:2 7|99 90:2 8|42 24:2 9|64 95:2 10|42 21:3 1|89 64:3 2|77 95:3 3|63 59:3 4|2 38:3 5|9 20:3 6|26 53:3 7|34 16:3 8|98 65:3 9|73 70:3 10|78 54:4 1|68 15:4 2|89 99:4 3|6 8:4 4|82 92:4 5|68 41:4 6|8 15:4 7|18 25:4 8|6 88:4 9|44 100:4 10|40 3:5 1|71 15:5 2|80 15:5 3|32 63:5 4|77 27:5 5|52 60:5 6|73 35:5 7|63 28:5 8|97 87:5 9|100 39:5 10|43 33:6 1|34 21:6 2|22 72:6 3|57 18:6 4|26 59:6 5|81 22:6 6|52 58:6 7|25 14:6 8|88 28:6 9|42 4:6 10|77 78:7 1|69 20:7 2|37 39:7 3|46 24:7 4|17 58:7 5|92 58:7 6|74 8:7 7|97 88:7 8|39 24:7 9|57 91:7 10|35 20:8 1|12 84:8 2|53 96:8 3|58 92:8 4|35 62:8 5|44 74:8 6|93 33:8 7|46 89:8 8|44 75:8 9|3 58:8 10|14 9:9 1|59 91:9 2|29 47:9 3|43 72:9 4|83 12:9 5|34 93:9 6|59 31:9 7|89 81:9 8|41 4:9 9|81 16:9 10|55 62:10 1|15 72:10 2|51 98:10 3|47 99:10 4|24 8:10 5|5 60:10 6|75 16:10 7|14 87:10 8|8 67:10 9|55 66:10 10</relation>
    <relation name="R42" arity="2" nbTuples="100" semantics="soft" defaultCost="infinity">29 52:1 1|90 66:1 2|57 20:1 3|84 30:1 4|26 47:1 5|7 25:1 6|85 78:1 7|86 60:1 8|98 51:1 9|26 75:1 10|72 92:2 1|31 38:2 2|50 30:2 3|100 32:2 4|32 15:2 5|84 32:2 6|98 36:2 7|66 46:2 8|47 35:2 9|16 86:2 10|89 66:3 1|62 53:3 2|50 21:3 3|30 82:3 4|9 54:3 5|81 54:3 6|91 37:3 7|5 2:3 8|18 89:3 9|7 68:3 10|33 35:4 1|48 30:4 2|79 53:4 3|16 8:4 4|58 18:4 5|6 76:4 6|57 6:4 7|13 67:4 8|72 41:4 9|66 6:4 10|25 81:5 1|45 34:5 2|55 93:5 3|63 15:5 4|83 59:5 5|19 55:5 6|81 62:5 7|56 80:5 8|81 30:5 9|8 18:5 10|4 3:6 1|54 68:6 2|13 69:6 3|26 38:6 4|1 38:6 5|1 97:6 6|16 83:6 7|1 49:6 8|96 60:6 9|44 71:6 10|87 99:7 1|79 45:7 2|21 41:7 3|48 41:7 4|4 10:7 5|47 25:7 6|90 43:7 7|40 57:7 8|20 94:7 9|46 26:7 10|74 86:8 1|81 9:8 2|62 67:8 3|15 63:8 4|20 28:8 5|3 92:8 6|54 50:8 7|85 88:8 8|53 67:8 9|75 18:8 10|38 44:9 1|26 65:9 2|36 57:9 3|57 75:9 4|80 54:9 5|5 4:9 6|99 94:9 7|81 8:9 8|70 9:9 9|1 95:9 10|49 38:10 1|58 57:10 2|59 52:10 3|10 62:10 4|18 56:10 5|89 95:10 6|89 13:10 7|3 3:10 8|27 2:10 9|61 34:10 10</relation>
    <relation name="R43" arity="2" nbTuples="100" semantics="soft" defaultCost="infinity">12 89:1 1|50 92:1 2|60 83:1 3|15 11:1 4|4 83:1 5|11 67:1 6|79 69:1 7|47 53:1 8|16 81:1 9|42 24:1 10|27 37:2 1|72 93:2 2|23 75:2 3|98 86:2 4|94 80:2 5|48 91:2 6|58 54:2 7|5 29:2 8|52 96:2 9|66 63:2 10|52 22:3 1|41 77:3 2|74 47:3 3|27 50:3 4|1 16:3 5|59 92:3 6|99 71:3 7|75 52:3 8|42 35:3 9|21 34:3 10|12 55:4 1|62 27:4 2|11 99:4 3|46 63:4 4|38 21:4 5|50 24:4 6|7 3:4 7|75 93:4 8|77 86:4 9|85 99:4 10|90 30:5 1|14 46:5 2|37 91:5 3|98 36:5 4|85 43:5 5|21 48:5 6|29 4:5 7|19 72:5 8|71 72:5 9|14 65:5 10|33 54:6 1|97 96:6 2|81 53:6 3|44 82:6 4|52 48:6 5|78 63:6 6|26 100:6 7|65 61:6 8|20 75:6 9|81 66:6 10|46 13:7 1|59 45:7 2|16 95:7 3|61 35:7 4|26 43:7 5|39 75:7 6|11 76:7 7|63 60:7 8|39 85:7 9|17 52:7 10|48 29:8 1|4 65:8 2|17 55:8 3|7 58:8 4|25 33:8 5|29 79:8 6|27 70:8 7|11 19:8 8|45 80:8 9|35 71:8 10|53 61:9 1|2 66:9 2|39 60:9 3|64 52:9 4|64 56:9 5|9 28:9 6|85 71:9 7|86 65:9 8|44 31:9 9|51 83:9 10|72 33:10 1|57 9:10 2|12 23:10 3|92 26:10 4|88 27:10 5|98 70:10 6|52 27:10 7|16 33:10 8|32 100:10 9|33 56:10 10</relation>
    <relation name="R44" arity="2" nbTuples="100" semantics="soft" defaultCost="infinity">38 48:1 1|22 49:1 2|70 1:1 3|93 60:1 4|11 71:1 5|11 12:1 6|94 34:1 7|64 92:1 8|59 57:1 9|7 92:1 10|48 61:2 1|40 66:2 2|97 99:2 3|27 15:2 4|40 67:2 5|8 20:2 6|56 82:2 7|6 91:2 8|39 89:2 9|78 8:2 10|11 32:3 1|27 81:3 2|33 64:3 3|29 2:3 4|33 60:3 5|24 55:3 6|8 44:3 7|43 82:3 8|21 21:3 9|53 32:3 10|53 91:4 1|40 6:4 2|60 46:4 3|48 14:4 4|16 39:4 5|45 84:4 6|15 29:4 7|6 37:4 8|61 7:4 9|33 5:4 10|46 63:5 1|75 16:5 2|7 75:5 3|55 88:5 4|14 71:5 5|34 55:5 6|35 64:5 7|27 56:5 8|3 60:5 9|82 35:5 10|4 98:6 1|38 52:6 2|92 99:6 3|92 19:6 4|24 22:6 5|6 42:6 6|37 17:6 7|83 31:6 8|43 9:6 9|95 91:6 10|58 43:7 1|17 93:7 2|81 74:7 3|74 88:7 4|33 53:7 5|32 25:7 6|4 93:7 7|58 66:7 8|49 92:7 9|62 63:7 10|12 88:8 1|99 38:8 2|66 83:8 3|10 20:8 4|99 10:8 5|84 48:8 6|80 44:8 7|61 14:8 8|1 57:8 9|76 15:8 10|4 75:9 1|66 36:9 2|46 95:9 3|6 97:9 4|3 83:9 5|41 29:9 6|57 69:9 7|80 31:9 8|41 59:9 9|32 1:9 10|96 26:10 1|91 8:10 2|32 29:10 3|68 84:10 4|29 80:10 5|32 90:10 6|14 34:10 7|93 43:10 8|58 3:10 9|43 84:10 10</relation>
    <relation name="R45" arity="2" nbTuples="100" semantics="soft" defaultCost="infinity">68 17:1 1|46 57:1 2|52 11:1 3|58 32:1 4|62 25:1 5|40 48:1 6|68 86:1 7|18 70:1 8|94 47:1 9|41 35:1 10|53 46:2 1|72 76:2 2|61 46:2 3|69 18:2 4|55 57:2 5|86 10:2 6|74 66:2 7|61 42:2 8|94 57:2 9|30 4:2 10|100 9:3 1|65 83:3 2|63 27:3 3|1 73:3 4|9 19:3 5|63 54:3 6|73 24:3 7|24 40:3 8|37 29:3 9|36 31:3 10|53 75:4 1|22 100:4 2|11 28:4 3|21 43:4 4|59 90:4 5|48 72:4 6|93 89:4 7|28 80:4 8|73 38:4 9|38 12:4 10|30 46:5 1|7 3:5 2|89 5:5 3|94 73:5 4|30 2:5 5|88 70:5 6|7 16:5 7|47 51:5 8|94 37:5 9|41 9:5 10|95 4:6 1|25 55:6 2|67 15:6 3|15 2:6 4|83 42:6 5|40 74:6 6|7 30:6 7|61 58:6 8|1 81:6 9|77 34:6 10|70 27:7 1|54 90:7 2|75 64:7 3|34 81:7 4|57 1:7 5|52 35:7 6|41 94:7 7|47 21:7 8|89 48:7 9|77 64:7 10|48 89:8 1|13 1:8 2|87 28:8 3|93 75:8 4|49 56:8 5|92 21:8 6|78 62:8 7|12 85:8 8|8 42:8 9|23 4:8 10|70 72:9 1|73 39:9 2|75 74:9 3|27 70:9 4|39 39:9 5|55 13:9 6|94 84:9 7|62 80:9 8|47 33:9 9|23 85:9 10|67 67:10 1|38 64:10 2|65 48:10 3|29 85:10 4|67 47:10 5|37 34:10 6|78 34:10 7|6 65:10 8|82 24:10 9|76 41:10 10</relation>
    <relation name="R46" arity="2" nbTuples="100" semantics="soft" defaultCost="infinity">7 21:1 1|30 44:1 2|48 33:1 3|13 56:1 4|46 73:1 5|37 6:1 6|66 50:1 7|84 46:1 8|33 15:1 9|20 81:1 10|55 16:2 1|22 5:2 2|75 14:2 3|53 17:2 4|54 53:2 5|97 48:2 6|17 29:2 7|100 30:2 8|84 21:2 9|72 68:2 10|8 39:3 1|14 88:3 2|45 14:3 3|74 47:3 4|15 17:3 5|39 70:3 6|88 5:3 7|13 29:3 8|91 30:3 9|60 8:3 10|3 97:4 1|8 29:4 2|77 52:4 3|77 86:4 4|5 9:4 5|2 18:4 6|23 36:4 7|86 78:4 8|20 48:4 9|64 12:4 10|38 93:5 1|88 32:5 2|82 11:5 3|25 67:5 4|9 49:5 5|86 41:5 6|13 31:5 7|92 36:5 8|51 98:5 9|15 54:5 10|43 59:6 1|23 52:6 2|78 66:6 3|13 10:6 4|83 51:6 5|79 49:6 6|3 45:6 7|59 21:6 8|65 100:6 9|69 32:6 10|10 78:7 1|99 13:7 2|7 17:7 3|65 38:7 4|60 93:7 5|56 10:7 6|84 83:7 7|47 79:7 8|17 24:7 9|97 27:7 10|89 91:8 1|100 47:8 2|4 53:8 3|92 95:8 4|19 72:8 5|91 12:8 6|41 82:8 7|90 44:8 8|45 73:8 9|74 53:8 10|2 3:9 1|11 3:9 2|22 17:9 3|22 8:9 4|10 28:9 5|9 15:9 6|55 80:9 7|74 20:9 8|58 5:9 9|65 60:9 10|43 49:10 1|40 26:10 2|3 22:10 3|23 30:10 4|40 60:10 5|22 9:10 6|3 77:10 7|55 13:10 8|32 23:10 9|19 10:10 10</relation>
    <relation name="R47" arity="2" nbTuples="100" semantics="soft" defaultCost="infinity">70 72:1 1|44 74:1 2|4 86:1 3|43 77:1 4|67 57:1 5|8 41:1 6|42 87:1 7|58 96:1 8|72 20:1 9|97 23:1 10|8 5:2 1|10 21:2 2|88 23:2 3|54 37:2 4|77 8:2 5|30 7:2 6|73 4:2 7|7 11:2 8|13 57:2 9|12 17:2 10|6 14:3 1|37 85:3 2|41 11:3 3|94 48:3 4|41 49:3 5|48 37:3 6|38 44:3 7|13 1:3 8|85 98:3 9|17 1:3 10|31 79:4 1|99 86:4 2|17 26:4 3|15 51:4 4|2 81:4 5|26 48:4 6|33 43:4 7|19 78:4 8|26 75:4 9|48 39:4 10|84 47:5 1|58 72:5 2|82 88:5 3|75 90:5 4|42 36:5 5|66 91:5 6|31 14:5 7|71 38:5 8|3 23:5 9|31 85:5 10|41 66:6 1|83 32:6 2|25 4:6 3|60 98:6 4|6 56:6 5|34 9:6 6|53 59:6 7|9 73:6 8|84 16:6 9|33 13:6 10|79 88:7 1|43 16:7 2|55 61:7 3|75 20:7 4|37 16:7 5|19 29:7 6|81 43:7 7|67 56:7 8|39 11:7 9|15 84:7 10|2 57:8 1|72 53:8 2|92 2:8 3|44 4:8 4|17 96:8 5|59 66:8 6|61 99:8 7|28 96:8 8|22 65:8 9|27 42:8 10|62 38:9 1|28 25:9 2|11 100:9 3|11 24:9 4|98 10:9 5|30 35:9 6|63 49:9 7|2 27:9 8|80 51:9 9|65 58:9 10|59 23:10 1|39 18:10 2|98 99:10 3|95 65:10 4|20 15:10 5|54 84:10 6|11 38:10 7|91 47:10 8|46 35:10 9|76 78:10 10</relation>
    <relation name="R48" arity="2" nbTuples="100" semantics="soft" defaultCost="infinity">1 95:1 1|99 32:1 2|3 34:1 3|27 70:1 4|100 59:1 5|50 81:1 6|87 95:1 7|64 46:1 8|63 26:1 9|83 14:1 10|56 19:2 1|50 33:2 2|87 6:2 3|68 51:2 4|30 38:2 5|64 43:2 6|63 38:2 7|57 88:2 8|69 26:2 9|79 55:2 10|27 93:3 1|100 29:3 2|96 96:3 3|55 88:3 4|50 74:3 5|98 45:3 6|37 4:3 7|55 45:3 8|70 28:3 9|91 38:3 10|72 97:4 1|53 97:4 2|71 46:4 3|88 19:4 4|24 69:4 5|6 68:4 6|51 3:4 7|2 45:4 8|46 21:4 9|11 34:4 10|38 62:5 1|39 62:5 2|65 38:5 3|57 33:5 4|43 64:5 5|52 44:5 6|100 26:5 7|53 62:5 8|72 50:5 9|66 41:5 10|68 72:6 1|92 5:6 2|15 7:6 3|28 64:6 4|32 20:6 5|78 23:6 6|94 33:6 7|45 76:6 8|68 84:6 9|21 84:6 10|52 46:7 1|7 61:7 2|49 23:7 3|95 29:7 4|86 7:7 5|15 95:7 6|72 66:7 7|96 2:7 8|84 10:7 9|52 42:7 10|80 60:8 1|45 82:8 2|99 69:8 3|73 43:8 4|53 68:8 5|40 94:8 6|78 11:8 7|10 73:8 8|65 49:8 9|37 100:8 10|39 40:9 1|1 93:9 2|44 99:9 3|17 83:9 4|36 42:9 5|94 11:9 6|65 23:9 7|73 80:9 8|91 45:9 9|97 23:9 10|77 84:10 1|16 34:10 2|52 49:10 3|64 26:10 4|40 37:10 5|99 57:10 6|25 92:10 7|37 91:10 8|18 41:10 9|85 34:10 10</relation>
    <relation name="R49" arity="2" nbTuples="100" semantics="soft" defaultCost="infinity">83 24:1 1|88 54:1 2|59 22:1 3|33 9:1 4|41 96:1 5|33 69:1 6|54 14:1 7|63 33:1 8|75 83:1 9|8 21:1 10|69 16:2 1|23 56:2 2|94 12:2 3|29 88:2 4|70 25:2 5|78 9:2 6|7 56:2 7|79 14:2 8|100 44:2 9|84 97:2 10|55 11:3 1|90 31:3 2|81 82:3 3|33 99:3 4|80 70:3 5|20 24:3 6|33 74:3 7|60 51:3 8|59 63:3 9|33 46:3 10|54 7:4 1|61 52:4 2|33 35:4 3|36 21:4 4|90 21:4 5|69 33:4 6|90 61:4 7|44 97:4 8|85 22:4 9|71 52:4 10|6 30:5 1|50 16:5 2|6 33:5 3|75 33:5 4|38 57:5 5|43 41:5 6|67 52:5 7|54 52:5 8|18 92:5 9|3 46:5 10|10 18:6 1|35 28:6 2|9 38:6 3|37 48:6 4|7 85:6 5|93 89:6 6|7 98:6 7|74 53:6 8|90 57:6 9|82 3:6 10|7 11:7 1|8 34:7 2|41 49:7 3|20 11:7 4|72 58:7 5|60 79:7 6|72 56:7 7|81 98:7 8|54 31:7 9|5 49:7 10|97 55:8 1|88 73:8 2|82 99:8 3|78 59:8 4|74 83:8 5|10 66:8 6|95 34:8 7|65 70:8 8|53 44:8 9|83 54:8 10|93 56:9 1|26 34:9 2|84 51:9 3|30 67:9 4|40 19:9 5|28 55:9 6|44 6:9 7|49 45:9 8|25 55:9 9|65 47:9 10|9 75:10 1|76 52:10 2|87 32:10 3|1 98:10 4|67 5:10 5|65 50:10 6|44 11:10 7|68 78:10 8|47 85:10 9|27 3:10 10</relation>
    <relation name="R50" arity="2" nbTuples="100" semantics="soft" defaultCost="infinity">83 95:1 1|1 47:1 2|29 71:1 3|23 64:1 4|11 7:1 5|82 52:1 6|28 6:1 7|7 56:1 8|66 45:1 9|46 21:1 10|97 5:2 1|59 62:2 2|36 96:2 3|54 85:2 4|80 97:2 5|60 74:2 6|46 11:2 7|37 93:2 8|96 43:2 9|92 67:2 10|95 74:3 1|80 6:3 2|68 62:3 3|64 12:3 4|69 4:3 5|80 70:3 6|97 38:3 7|11 26:3 8|53 91:3 9|15 16:3 10|56 4:4 1|6 29:4 2|15 48:4 3|96 35:4 4|61 1:4 5|73 64:4 6|48 23:4 7|96 24:4 8|35 73:4 9|7 88:4 10|79 16:5 1|75 98:5 2|74 55:5 3|43 51:5 4|88 79:5 5|41 19:5 6|82 41:5 7|5 7:5 8|95 14:5 9|25 95:5 10|33 56:6 1|50 43:6 2|5 78:6 3|54 22:6 4|83 72:6 5|81 2:6 6|31 70:6 7|53 5:6 8|28 23:6 9|88 42:6 10|16 56:7 1|3 65:7 2|87 29:7 3|55 69:7 4|34 64:7 5|44 13:7 6|69 29:7 7|24 16:7 8|49 44:7 9|5 60:7 10|24 68:8 1|19 69:8 2|48 72:8 3|78 87:8 4|16 13:8 5|60 55:8 6|79 73:8 7|91 95:8 8|50 71:8 9|36 51:8 10|73 47:9 1|39 8:9 2|48 46:9 3|95 77:9 4|17 58:9 5|73 7:9 6|61 61:9 7|82 71:9 8|7 8:9 9|65 6:9 10|40 15:10 1|43 71:10 2|13 100:10 3|88 1:10 4|35 67:10 5|54 53:10 6|20 77:10 7|90 60:10 8|75 67:10 9|58 93:10 10</relation>
    <relation name="R51" arity="2" nbTuples="100" semantics="soft" defaultCost="infinity">24 71:1 1|47 33:1 2|42 65:1 3|17 50:1 4|19 19:1 5|22 91:1 6|64 71:1 7|6 96:1 8|82 18:1 9|62 35:1 10|73 61:2 1|18 41:2 2|44 28:2 3|20 25:2 4|7 33:2 5|42 16:2 6|26 48:2 7|78 23:2 8|50 65:2 9|41 29:2 10|45 18:3 1|6 56:3 2|51 37:3 3|45 89:3 4|47 32:3 5|83 30:3 6|49 2:3 7|31 80:3 8|4 58:3 9|70 66:3 10|2 38:4 1|53 24:4 2|90 94:4 3|18 25:4 4|4 3:4 5|51 56:4 6|29 18:4 7|18 53:4 8|26 73:4 9|49 11:4 10|63 12:5 1|69 61:5 2|26 46:5 3|16 93:5 4|95 52:5 5|3 14:5 6|2 33:5 7|57 81:5 8|9 8:5 9|69 8:5 10|97 75:6 1|57 74:6 2|60 94:6 3|10 40:6 4|69 51:6 5|88 1:6 6|90 55:6 7|57 17:6 8|89 66:6 9|62 42:6 10|21 95:7 1|20 57:7 2|27 47:7 3|85 27:7 4|24 62:7 5|70 61:7 6|50 70:7 7|44 15:7 8|57 65:7 9|25 84:7 10|26 94:8 1|32 79:8 2|39 81:8 3|90 14:8 4|17 2:8 5|94 35:8 6|96 67:8 7|22 44:8 8|8 38:8 9|57 91:8 10|81 99:9 1|4 6:9 2|97 17:9 3|55 20:9 4|81 4:9 5|60 79:9 6|48 39:9 7|91 69:9 8|38 43:9 9|43 15:9 10|76 23:10 1|76 57:10 2|63 67:10 3|73 26:10 4|34 67:10 5|36 31:10 6|15 67:10 7|23 37:10 8|93 75:10 9|99 85:10 10</relation>
    <relation name="R52" arity="2" nbTuples="100" semantics="soft" defaultCost="infinity">74 71:1 1|53 96:1 2|56 19:1 3|79 52:1 4|27 66:1 5|62 89:1 6|43 23:1 7|23 29:1 8|48 55:1 9|12 12:1 10|32 94:2 1|11 94:2 2|48 63:2 3|9 92:2 4|48 31:2 5|90 27:2 6|13 70:2 7|93 55:2 8|34 81:2 9|5 41:2 10|70 18:3 1|38 89:3 2|49 42:3 3|58 91:3 4|30 27:3 5|66 59:3 6|66 10:3 7|93 10:3 8|22 19:3 9|57 42:3 10|79 33:4 1|1 82:4 2|3 36:4 3|64 23:4 4|35 18:4 5|93 81:4 6|1 94:4 7|93 58:4 8|48 1:4 9|79 6:4 10|40 8:5 1|12 75:5 2|67 77:5 3|48 97:5 4|56 99:5 5|76 6:5 6|3 46:5 7|51 24:5 8|84 42:5 9|100 39:5 10|27 33:6 1|15 77:6 2|91 33:6 3|7 53:6 4|15 80:6 5|54 93:6 6|86 77:6 7|42 64:6 8|81 11:6 9|51 7:6 10|20 28:7 1|25 94:7 2|34 34:7 3|16 9:7 4|67 32:7 5|78 57:7 6|55 27:7 7|64 43:7 8|39 59:7 9|57 3:7 10|66 1:8 1|49 87:8 2|1 9:8 3|69 75:8 4|47 73:8 5|59 86:8 6|48 43:8 7|67 74:8 8|24 63:8 9|62 44:8 10|98 81:9 1|30 22:9 2|29 6:9 3|41 79:9 4|93 44:9 5|87 87:9 6|3 56:9 7|68 17:9 8|13 48:9 9|52 99:9 10|1 1:10 1|19 64:10 2|60 74:10 3|51 62:10 4|19 31:10 5|3 83:10 6|41 77:10 7|76 68:10 8|40 24:10 9|70 72:10 10</relation>
    <relation name="R53" arity="2" nbTuples="100" semantics="soft" defaultCost="infinity">85 100:1 1|3 39:1 2|83 42:1 3|33 16:1 4|50 5:1 5|42 68:1 6|99 55:1 7|96 66:1 8|19 44:1 9|18 41:1 10|37 28:2 1|88 46:2 2|92 32:2 3|93 39:2 4|98 40:2 5|43 20:2 6|5 92:2 7|89 74:2 8|17 33:2 9|73 53:2 10|58 76:3 1|61 100:3 2|69 91:3 3|23 52:3 4|15 95:3 5|33 99:3 6|84 11:3 7|9 64:3 8|11 15:3 9|99 39:3 10|95 9:4 1|81 85:4 2|92 80:4 3|55 46:4 4|86 72:4 5|51 89:4 6|54 90:4 7|1 52:4 8|93 63:4 9|81 79:4 10|63 45:5 1|40 99:5 2|81 14:5 3|36 49:5 4|87 7:5 5|66 1:5 6|99 89:5 7|27 69:5 8|48 80:5 9|1 23:5 10|90 91:6 1|8 57:6 2|94 82:6 3|49 10:6 4|1 44:6 5|4 92:6 6|40 59:6 7|47 66:6 8|22 76:6 9|75 85:6 10|21 92:7 1|57 89:7 2|62 81:7 3|60 13:7 4|84 60:7 5|17 95:7 6|17 51:7 7|39 76:7 8|78 83:7 9|36 96:7 10|2 79:8 1|4 36:8 2|32 59:8 3|28 11:8 4|62 97:8 5|57 53:8 6|40 60:8 7|91 19:8 8|64 92:8 9|41 24:8 10|86 50:9 1|93 100:9 2|37 11:9 3|84 75:9 4|68 48:9 5|13 6:9 6|36 57:9 7|27 93:9 8|20 44:9 9|54 63:9 10|20 20:10 1|40 74:10 2|30 40:10 3|29 6:10 4|72 18:10 5|69 25:10 6|4 84:10 7|74 79:10 8|25 24:10 9|57 55:10 10</relation>
    <relation name="R54" arity="2" nbTuples="100" semantics="soft" defaultCost="infinity">40 100:1 1|54 67:1 2|49 10:1 3|30 47:1 4|84 48:1 5|55 45:1 6|11 35:1 7|52 75:1 8|99 65:1 9|83 38:1 10|35 58:2 1|84 33:2 2|77 64:2 3|17 55:2 4|6 50:2 5|87 72:2 6|56 99:2 7|74 27:2 8|95 38:2 9|83 72:2 10|28 14:3 1|95 56:3 2|11 10:3 3|44 89:3 4|63 48:3 5|63 71:3 6|96 51:3 7|70 57:3 8|68 52:3 9|96 36:3 10|23 2:4 1|93 40:4 2|62 41:4 3|87 59:4 4|63 59:4 5|99 45:4 6|41 100:4 7|83 96:4 8|31 46:4 9|76 71:4 10|56 97:5 1|30 58:5 2|28 37:5 3|7 28:5 4|35 80:5 5|13 48:5 6|34 16:5 7|80 66:5 8|15 77:5 9|75 2:5 10|29 83:6 1|89 86:6 2|73 2:6 3|2 3:6 4|32 59:6 5|29 44:6 6|67 43:6 7|88 88:6 8|3 46:6 9|29 45:6 10|20 97:7 1|45 83:7 2|35 40:7 3|62 5:7 4|25 61:7 5|94 19:7 6|31 11:7 7|33 19:7 8|40 10:7 9|64 20:7 10|53 85:8 1|36 67:8 2|99 6:8 3|97 67:8 4|77 5:8 5|17 54:8 6|71 29:8 7|11 83:8 8|99 54:8 9|7 45:8 10|37 21:9 1|90 82:9 2|73 58:9 3|94 61:9 4|56 83:9 5|95 87:9 6|72 10:9 7|44 33:9 8|59 71:9 9|8 11:9 10|8 81:10 1|18 47:10 2|82 69:10 3|69 40:10 4|54 14:10 5|13 14:10 6|21 53:10 7|61 80:10 8|52 5:10 9|35 36:10 10</relation>
    <relation name="R55" arity="2" nbTuples="100" semantics="soft" defaultCost="infinity">85 53:1 1|39 58:1 2|88 25:1 3|98 85:1 4|65 100:1 5|28 70:1 6|92 37:1 7|80 91:1 8|57 96:1 9|33 28:1 10|73 18:2 1|98 8:2 2|2 44:2 3|22 60:2 4|4 72:2 5|81 15:2 6|22 54:2 7|90 41:2 8|29 8:2 9|49 64:2 10|84 69:3 1|8 75:3 2|28 24:3 3|21 74:3 4|10 9:3 5|15 58:3 6|94 100:3 7|29 51:3 8|6 21:3 9|10 83:3 10|89 16:4 1|93 76:4 2|100 69:4 3|48 65:4 4|83 30:4 5|89 75:4 6|94 19:4 7|54 11:4 8|10 88:4 9|21 86:4 10|72 97:5 1|98 52:5 2|73 49:5 3|65 80:5 4|32 15:5 5|8 9:5 6|86 58:5 7|72 94:5 8|15 13:5 9|100 74:5 10|60 84:6 1|14 84:6 2|67 49:6 3|62 19:6 4|37 10:6 5|34 17:6 6|45 26:6 7|27 51:6 8|43 51:6 9|33 47:6 10|54 64:7 1|96 9:7 2|24 30:7 3|87 55:7 4|86 34:7 5|27 40:7 6|70 41:7 7|3 39:7 8|83 15:7 9|88 9:7 10|52 68:8 1|33 82:8 2|59 56:8 3|26 45:8 4|18 57:8 5|17 53:8 6|42 31:8 7|23 1:8 8|30 51:8 9|28 93:8 10|30 37:9 1|37 6:9 2|36 30:9 3|29 10:9 4|64 73:9 5|29 19:9 6|12 21:9 7|70 76:9 8|69 79:9 9|47 22:9 10|13 77:10 1|88 6:10 2|11 50:10 3|13 7:10 4|8 26:10 5|86 55:10 6|70 43:10 7|16 52:10 8|22 46:10 9|97 62:10 10</relation>
    <relation name="R56" arity="2" nbTuples="100" semantics="soft" defaultCost="infinity">37 29:1 1|37 79:1 2|71 25:1 3|74 45:1 4|74 84:1 5|36 51:1 6|82 97:1 7|50 3:1 8|95 99:1 9|83 41:1 10|43 67:2 1|54 87:2 2|64 59:2 3|16 87:2 4|95 76:2 5|100 50:2 6|18 31:2 7|59 15:2 8|96 65:2 9|61 90:2 10|55 51:3 1|26 87:3 2|99 22:3 3|5 37:3 4|45 95:3 5|98 20:3 6|20 48:3 7|56 51:3 8|59 86:3 9|57 67:3 10|4 62:4 1|3 37:4 2|24 71:4 3|97 66:4 4|7 20:4 5|77 91:4 6|45 59:4 7|56 96:4 8|43 46:4 9|60 27:4 10|54 15:5 1|45 95:5 2|84 77:5 3|2 60:5 4|72 45:5 5|61 34:5 6|93 72:5 7|56 41:5 8|9 22:5 9|97 37:5 10|41 48:6 1|62 60:6 2|21 32:6 3|17 11:6 4|27 42:6 5|40 78:6 6|2 42:6 7|33 16:6 8|11 92:6 9|62 42:6 10|94 28:7 1|3 82:7 2|30 13:7 3|24 99:7 4|26 96:7 5|62 68:7 6|41 3:7 7|45 15:7 8|20 100:7 9|20 12:7 10|39 83:8 1|42 63:8 2|35 39:8 3|16 14:8 4|14 90:8 5|74 31:8 6|20 77:8 7|2 51:8 8|63 60:8 9|51 68:8 10|11 28:9 1|87 35:9 2|70 62:9 3|54 82:9 4|84 91:9 5|88 30:9 6|12 82:9 7|2 28:9 8|58 40:9 9|47 13:9 10|66 75:10 1|68 76:10 2|4 85:10 3|16 45:10 4|10 10:10 5|41 44:10 6|94 84:10 7|24 69:10 8|49 96:10 9|60 20:10 10</relation>
    <relation name="R57" arity="2" nbTuples="100" semantics="soft" defaultCost="infinity">24 48:1 1|76 72:1 2|22 65:1 3|93 26:1 4|63 75:1 5|51 65:1 6|54 30:1 7|24 84:1 8|38 26:1 9|84 66:1 10|60 61:2 1|69 1:2 2|40 95:2 3|70 7:2 4|23 53:2 5|45 73:2 6|13 61:2 7|17 82:2 8|5 59:2 9|52 72:2 10|73 16:3 1|23 9:3 2|53 19:3 3|46 79:3 4|57 3:3 5|73 89:3 6|9 23:3 7|15 66:3 8|2 17:3 9|78 63:3 10|51 69:4 1|86 44:4 2|6 43:4 3|87 12:4 4|8 10:4 5|17 29:4 6|20 49:4 7|57 60:4 8|31 11:4 9|65 95:4 10|70 32:5 1|67 50:5 2|19 44:5 3|24 14:5 4|14 11:5 5|94 26:5 6|16 7:5 7|77 99:5 8|81 12:5 9|100 33:5 10|52 32:6 1|10 12:6 2|42 64:6 3|94 12:6 4|75 28:6 5|72 85:6 6|13 36:6 7|68 60:6 8|97 67:6 9|90 82:6 10|97 56:7 1|23 84:7 2|69 17:7 3|68 89:7 4|2 6:7 5|31 61:7 6|34 69:7 7|26 19:7 8|3 86:7 9|98 81:7 10|39 19:8 1|67 62:8 2|31 82:8 3|30 51:8 4|8 11:8 5|66 19:8 6|99 81:8 7|13 70:8 8|90 23:8 9|27 4:8 10|19 28:9 1|53 9:9 2|42 89:9 3|58 91:9 4|49 13:9 5|55 62:9 6|26 63:9 7|37 62:9 8|79 25:9 9|16 40:9 10|4 74:10 1|96 56:10 2|53 23:10 3|68 35:10 4|78 37:10 5|38 48:10 6|78 8:10 7|11 70:10 8|7 6:10 9|43 95:10 10</relation>
    <relation name="R58" arity="2" nbTuples="100" semantics="soft" defaultCost="infinity">75 91:1 1|99 13:1 2|85 88:1 3|62 30:1 4|58 89:1 5|75 21:1 6|82 69:1 7|80 94:1 8|66 11:1 9|89 48:1 10|66 94:2 1|10 37:2 2|69 93:2 3|14 19:2 4|66 18:2 5|38 26:2 6|24 10:2 7|60 66:2 8|42 25:2 9|42 38:2 10|62 73:3 1|55 82:3 2|69 74:3 3|53 33:3 4|27 75:3 5|32 15:3 6|58 13:3 7|20 32:3 8|90 59:3 9|54 41:3 10|62 78:4 1|9 46:4 2|15 23:4 3|43 66:4 4|48 80:4 5|49 20:4 6|65 71:4 7|28 44:4 8|31 15:4 9|97 8:4 10|45 80:5 1|99 29:5 2|97 85:5 3|80 82:5 4|38 59:5 5|48 87:5 6|63 88:5 7|62 34:5 8|89 97:5 9|26 23:5 10|56 31:6 1|8 36:6 2|21 29:6 3|50 31:6 4|100 72:6 5|74 65:6 6|10 84:6 7|50 45:6 8|49 85:6 9|28 5:6 10|32 79:7 1|11 51:7 2|9 14:7 3|81 74:7 4|79 78:7 5|82 7:7 6|27 58:7 7|96 60:7 8|95 23:7 9|42 61:7 10|38 9:8 1|87 52:8 2|76 22:8 3|37 73:8 4|22 8:8 5|40 84:8 6|50 34:8 7|47 78:8 8|81 29:8 9|10 58:8 10|16 90:9 1|37 52:9 2|49 89:9 3|76 96:9 4|20 60:9 5|96 60:9 6|19 28:9 7|66 40:9 8|77 15:9 9|72 2:9 10|2 32:10 1|75 1:10 2|96 78:10 3|67 86:10 4|93 87:10 5|39 21:10 6|46 60:10 7|36 90:10 8|98 73:10 9|42 11:10 10</relation>
    <relation name="R59" arity="2" nbTuples="100" semantics="soft" defaultCost="infinity">72 5:1 1|4 5:1 2|33 53:1 3|71 66:1 4|61 3:1 5|13 52:1 6|20 4:1 7|38 78:1 8|97 50:1 9|37 27:1 10|22 8:2 1|35 97:2 2|81 57:2 3|49 18:2 4|6 82:2 5|8 4:2 6|81 33:2 7|20 90:2 8|24 32:2 9|35 5:2 10|48 4:3 1|73 41:3 2|36 52:3 3|71 62:3 4|17 34:3 5|40 63:3 6|42 100:3 7|85 2:3 8|73 68:3 9|95 78:3 10|67 34:4 1|1 92:4 2|56 10:4 3|35 21:4 4|42 70:4 5|18 65:4 6|20 98:4 7|62 86:4 8|61 21:4 9|71 18:4 10|98 50:5 1|79 68:5 2|2 4:5 3|68 37:5 4|12 94:5 5|90 67:5 6|65 42:5 7|95 24:5 8|40 92:5 9|87 26:5 10|32 84:6 1|91 4:6 2|32 36:6 3|48 25:6 4|87 35:6 5|28 61:6 6|32 72:6 7|85 62:6 8|20 59:6 9|53 28:6 10|50 68:7 1|25 76:7 2|20 89:7 3|65 16:7 4|94 51:7 5|92 1:7 6|40 83:7 7|51 74:7 8|45 72:7 9|44 66:7 10|60 87:8 1|93 3:8 2|47 62:8 3|72 61:8 4|1 94:8 5|18 74:8 6|48 5:8 7|63 47:8 8|73 27:8 9|58 20:8 10|96 34:9 1|100 77:9 2|44 74:9 3|48 94:9 4|88 24:9 5|21 56:9 6|62 45:9 7|67 31:9 8|30 41:9 9|96 56:9 10|84 51:10 1|3 37:10 2|52 71:10 3|69 58:10 4|79 4:10 5|7 9:10 6|76 32:10 7|75 9:10 8|11 92:10 9|50 45:10 10</relation>
    <relation name="R60" arity="2" nbTuples="100" semantics="soft" defaultCost="infinity">47 55:1 1|47 84:1 2|31 95:1 3|15 7:1 4|66 76:1 5|57 19:1 6|15 24:1 7|75 45:1 8|88 81:1 9|53 38:1 10|40 6:2 1|49 90:2 2|67 91:2 3|4 92:2 4|86 56:2 5|26 85:2 6|72 85:2 7|47 100:2 8|94 97:2 9|12 94:2 10|8 95:3 1|11 32:3 2|36 27:3 3|32 23:3 4|90 16:3 5|52 95:3 6|53 41:3 7|85 45:3 8|86 32:3 9|26 7:3 10|92 51:4 1|55 98:4 2|17 21:4 3|93 63:4 4|39 77:4 5|5 7:4 6|64 26:4 7|20 39:4 8|12 90:4 9|17 55:4 10|45 76:5 1|26 83:5 2|89 29:5 3|55 91:5 4|41 7:5 5|89 82:5 6|70 29:5 7|59 60:5 8|96 20:5 9|14 15:5 10|95 34:6 1|3 88:6 2|21 64:6 3|14 27:6 4|72 74:6 5|73 61:6 6|68 43:6 7|84 83:6 8|93 34:6 9|44 71:6 10|56 76:7 1|34 88:7 2|32 47:7 3|67 38:7 4|73 68:7 5|36 79:7 6|54 82:7 7|97 10:7 8|83 62:7 9|93 28:7 10|83 16:8 1|9 7:8 2|1 86:8 3|34 14:8 4|12 9:8 5|6 67:8 6|31 12:8 7|96 52:8 8|47 15:8 9|95 6:8 10|73 93:9 1|44 81:9 2|5 7:9 3|94 98:9 4|38 42:9 5|38 50:9 6|41 97:9 7|100 36:9 8|34 74:9 9|59 70:9 10|46 71:10 1|20 36:10 2|18 23:10 3|41 2:10 4|45 81:10 5|57 90:10 6|17 94:10 7|69 97:10 8|3 57:10 9|90 83:10 10</relation>
    <relation name="R61" arity="2" nbTuples="100" semantics="soft" defaultCost="infinity">53 37:1 1|61 30:1 2|96 33:1 3|9 27:1 4|57 29:1 5|17 79:1 6|23 1:1 7|70 78:1 8|28 8:1 9|16 28:1 10|54 35:2 1|99 41:2 2|80 5:2 3|1 27:2 4|52 52:2 5|55 79:2 6|91 56:2 7|70 14:2 8|94 96:2 9|30 74:2 10|32 90:3 1|64 87:3 2|3 68:3 3|43 19:3 4|60 34:3 5|38 81:3 6|58 41:3 7|60 24:3 8|85 76:3 9|27 92:3 10|24 22:4 1|54 79:4 2|50 76:4 3|63 60:4 4|49 54:4 5|67 96:4 6|90 18:4 7|8 71:4 8|6 78:4 9|62 28:4 10|54 38:5 1|95 83:5 2|76 91:5 3|55 44:5 4|4 79:5 5|92 59:5 6|97 68:5 7|80 87:5 8|34 51:5 9|50 64:5 10|38 43:6 1|26 67:6 2|58 10:6 3|80 72:6 4|59 48:6 5|38 56:6 6|74 56:6 7|77 72:6 8|72 84:6 9|87 85:6 10|3 46:7 1|89 84:7 2|19 50:7 3|29 65:7 4|42 60:7 5|93 23:7 6|23 56:7 7|36 74:7 8|3 46:7 9|36 58:7 10|76 9:8 1|47 94:8 2|12 73:8 3|36 67:8 4|89 38:8 5|75 83:8 6|97 29:8 7|69 89:8 8|96 97:8 9|84 10:8 10|90 64:9 1|79 2:9 2|92 63:9 3|100 1:9 4|10 66:9 5|83 4:9 6|61 24:9 7|33 70:9 8|15 100:9 9|65 63:9 10|8 12:10 1|22 19:10 2|39 75:10 3|81 59:10 4|8 45:10 5|34 53:10 6|48 2:10 7|8 50:10 8|35 55:10 9|65 32:10 10</relation>
    <relation name="R62" arity="2" nbTuples="100" semantics="soft" defaultCost="infinity">78 59:1 1|26 8:1 2|28 41:1 3|38 53:1 4|43 82:1 5|5 39:1 6|24 70:1 7|94 40:1 8|30 46:1 9|33 63:1 10|47 99:2 1|13 90:2 2|10 3:2 3|19 18:2 4|35 10:2 5|19 88:2 6|45 88:2 7|48 24:2 8|62 68:2 9|56 98:2 10|49 18:3 1|75 10:3 2|63 52:3 3|30 3:3 4|55 45:3 5|79 4:3 6|80 18:3 7|65 26:3 8|87 27:3 9|27 22:3 10|91 87:4 1|11 78:4 2|33 35:4 3|6 21:4 4|89 71:4 5|6 8:4 6|80 17:4 7|31 86:4 8|10 91:4 9|79 44:4 10|44 75:5 1|36 88:5 2|42 32:5 3|39 56:5 4|22 27:5 5|97 17:5 6|63 44:5 7|3 88:5 8|27 73:5 9|56 69:5 10|79 98:6 1|42 20:6 2|11 78:6 3|45 68:6 4|66 32:6 5|55 72:6 6|61 27:6 7|15 28:6 8|47 70:6 9|99 65:6 10|33 44:7 1|35 2:7 2|41 83:7 3|36 84:7 4|70 64:7 5|7 51:7 6|73 29:7 7|77 21:7 8|97 87:7 9|11 60:7 10|34 97:8 1|28 93:8 2|8 87:8 3|88 61:8 4|27 30:8 5|70 51:8 6|83 20:8 7|8 48:8 8|42 13:8 9|32 44:8 10|85 73:9 1|91 97:9 2|37 51:9 3|38 86:9 4|53 49:9 5|80 15:9 6|25 60:9 7|28 48:9 8|69 66:9 9|75 98:9 10|98 62:10 1|100 80:10 2|68 35:10 3|88 56:10 4|29 50:10 5|14 17:10 6|30 24:10 7|69 43:10 8|34 55:10 9|41 39:10 10</relation>
    <relation name="R63" arity="2" nbTuples="100" semantics="soft" defaultCost="infinity">63 37:1 1|12 100:1 2|91 55:1 3|79 89:1 4|66 64:1 5|55 97:1 6|48 82:1 7|53 59:1 8|37 75:1 9|19 30:1 10|58 28:2 1|50 3:2 2|64 63:2 3|48 17:2 4|30 63:2 5|99 44:2 6|2 72:2 7|59 85:2 8|85 4:2 9|65 67:2 10|46 51:3 1|6 60:3 2|52 4:3 3|20 37:3 4|35 22:3 5|14 88:3 6|48 47:3 7|31 64:3 8|50 61:3 9|41 51:3 10|18 75:4 1|48 19:4 2|99 26:4 3|74 64:4 4|40 76:4 5|7 60:4 6|94 76:4 7|66 57:4 8|9 7:4 9|69 32:4 10|67 66:5 1|71 84:5 2|75 40:5 3|63 51:5 4|77 28:5 5|34 15:5 6|72 46:5 7|99 70:5 8|10 45:5 9|37 93:5 10|79 66:6 1|76 9:6 2|65 99:6 3|19 71:6 4|10 22:6 5|2 83:6 6|92 51:6 7|18 67:6 8|93 64:6 9|92 65:6 10|10 66:7 1|89 75:7 2|20 82:7 3|19 60:7 4|27 6:7 5|15 56:7 6|51 100:7 7|28 93:7 8|51 54:7 9|13 76:7 10|23 38:8 1|48 23:8 2|42 32:8 3|82 56:8 4|82 22:8 5|48 36:8 6|60 35:8 7|70 83:8 8|48 68:8 9|30 94:8 10|6 94:9 1|44 61:9 2|83 65:9 3|63 23:9 4|61 29:9 5|90 28:9 6|9 44:9 7|83 81:9 8|62 71:9 9|82 50:9 10|15 1:10 1|20 35:10 2|88 53:10 3|92 83:10 4|29 13:10 5|43 32:10 6|24 1:10 7|33 53:10 8|67 68:10 9|8 60:10 10</relation>
    <relation name="R64" arity="2" nbTuples="100" semantics="soft" defaultCost="infinity">35 75:1 1|57 92:1 2|63 91:1 3|63 9:1 4|79 49:1 5|51 50:1 6|53 45:1 7|51 99:1 8|24 15:1 9|97 49:1 10|70 28:2 1|5 30:2 2|55 57:2 3|95 54:2 4|66 12:2 5|27 59:2 6|80 43:2 7|65 90:2 8|75 76:2 9|97 31:2 10|91 8:3 1|73 18:3 2|70 45:3 3|62 95:3 4|18 38:3 5|52 43:3 6|91 25:3 7|83 100:3 8|77 81:3 9|7 34:3 10|49 4:4 1|57 43:4 2|32 37:4 3|29 73:4 4|21 54:4 5|35 21:4 6|90 14:4 7|60 54:4 8|93 56:4 9|95 99:4 10|10 37:5 1|77 2:5 2|27 39:5 3|63 1:5 4|3 58:5 5|87 99:5 6|46 86:5 7|67 93:5 8|38 3:5 9|61 16:5 10|77 78:6 1|81 2:6 2|97 47:6 3|41 98:6 4|78 46:6 5|90 3:6 6|35 17:6 7|92 47:6 8|54 78:6 9|79 53:6 10|34 44:7 1|3 8:7 2|34 91:7 3|41 69:7 4|73 35:7 5|35 46:7 6|56 56:7 7|39 73:7 8|37 18:7 9|80 65:7 10|99 57:8 1|79 47:8 2|39 93:8 3|97 22:8 4|41 100:8 5|69 72:8 6|38 90:8 7|5 18:8 8|41 20:8 9|88 56:8 10|70 9:9 1|72 85:9 2|76 43:9 3|75 60:9 4|25 7:9 5|24 93:9 6|73 1:9 7|7 77:9 8|34 41:9 9|64 46:9 10|26 8:10 1|50 36:10 2|57 95:10 3|79 44:10 4|85 51:10 5|78 32:10 6|86 42:10 7|57 24:10 8|47 50:10 9|7 90:10 10</relation>
    <relation name="R65" arity="2" nbTuples="100" semantics="soft" defaultCost="infinity">86 28:1 1|69 25:1 2|5 80:1 3|83 26:1 4|67 67:1 5|72 8:1 6|19 78:1 7|22 74:1 8|37 86:1 9|27 56:1 10|25 70:2 1|100 64:2 2|84 77:2 3|71 25:2 4|85 79:2 5|24 95:2 6|99 21:2 7|54 11:2 8|55 26:2 9|47 25:2 10|21 100:3 1|47 70:3 2|27 8:3 3|97 75:3 4|79 18:3 5|80 94:3 6|48 22:3 7|46 25:3 8|47 88:3 9|58 37:3 10|51 90:4 1|26 34:4 2|60 64:4 3|81 40:4 4|40 71:4 5|71 28:4 6|39 20:4 7|47 6:4 8|7 88:4 9|53 33:4 10|23 4:5 1|22 8:5 2|76 98:5 3|22 43:5 4|13 18:5 5|11 46:5 6|16 82:5 7|86 48:5 8|77 15:5 9|57 92:5 10|47 39:6 1|80 75:6 2|69 98:6 3|54 62:6 4|41 6:6 5|9 4:6 6|50 62:6 7|51 27:6 8|1 35:6 9|83 65:6 10|35 34:7 1|84 54:7 2|51 8:7 3|47 33:7 4|88 75:7 5|65 16:7 6|82 64:7 7|96 73:7 8|41 68:7 9|3 37:7 10|40 66:8 1|33 99:8 2|15 1:8 3|57 48:8 4|37 51:8 5|89 58:8 6|71 15:8 7|31 65:8 8|37 14:8 9|31 43:8 10|2 82:9 1|55 37:9 2|43 33:9 3|14 1:9 4|64 28:9 5|32 2:9 6|69 42:9 7|63 96:9 8|98 14:9 9|33 54:9 10|10 96:10 1|93 24:10 2|88 55:10 3|68 18:10 4|11 95:10 5|85 13:10 6|66 21:10 7|68 81:10 8|8 57:10 9|98 46:10 10</relation>
    <relation name="R66" arity="2" nbTuples="100" semantics="soft" defaultCost="infinity">51 55:1 1|56 25:1 2|99 49:1 3|70 76:1 4|86 14:1 5|1 55:1 6|61 36:1 7|49 45:1 8|4 3:1 9|59 30:1 10|24 87:2 1|45 12:2 2|58 67:2 3|73 35:2 4|64 59:2 5|100 53:2 6|66 56:2 7|69 40:2 8|84 46:2 9|28 89:2 10|76 78:3 1|71 56:3 2|80 58:3 3|46 54:3 4|48 14:3 5|32 71:3 6|31 76:3 7|24 20:3 8|3 48:3 9|41 18:3 10|48 97:4 1|12 17:4 2|98 35:4 3|65 25:4 4|63 57:4 5|20 43:4 6|9 34:4 7|23 45:4 8|68 99:4 9|70 32:4 10|43 43:5 1|13 58:5 2|11 35:5 3|34 24:5 4|18 37:5 5|38 92:5 6|14 2:5 7|33 82:5 8|59 95:5 9|94 19:5 10|84 20:6 1|68 16:6 2|19 55:6 3|12 14:6 4|12 5:6 5|84 20:6 6|23 43:6 7|91 83:6 8|97 89:6 9|18 51:6 10|77 66:7 1|42 88:7 2|38 51:7 3|70 77:7 4|8 52:7 5|31 51:7 6|60 64:7 7|82 93:7 8|17 90:7 9|100 97:7 10|99 6:8 1|42 74:8 2|60 7:8 3|4 54:8 4|49 96:8 5|25 12:8 6|4 66:8 7|87 60:8 8|27 58:8 9|57 72:8 10|2 86:9 1|80 6:9 2|42 9:9 3|45 31:9 4|94 17:9 5|13 36:9 6|49 27:9 7|21 23:9 8|34 20:9 9|55 76:9 10|36 64:10 1|95 84:10 2|89 30:10 3|35 63:10 4|75 91:10 5|3 59:10 6|63 11:10 7|100 6:10 8|22 84:10 9|8 49:10 10</relation>
    <relation name="R67" arity="2" nbTuples="100" semantics="soft" defaultCost="infinity">51 20:1 1|20 77:1 2|68 16:1 3|81 76:1 4|15 48:1 5|44 43:1 6|54 86:1 7|74 4:1 8|33 8:1 9|65 62:1 10|25 15:2 1|65 64:2 2|85 72:2 3|51 22:2 4|62 85:2 5|24 39:2 6|56 90:2 7|42 83:2 8|36 99:2 9|49 31:2 10|73 45:3 1|35 60:3 2|67 2:3 3|60 2:3 4|13 17:3 5|97 53:3 6|68 63:3 7|43 71:3 8|50 65:3 9|71 7:3 10|41 42:4 1|100 4:4 2|19 56:4 3|81 76:4 4|13 63:4 5|30 25:4 6|16 85:4 7|42 97:4 8|65 83:4 9|64 48:4 10|76 81:5 1|31 25:5 2|66 27:5 3|6 87:5 4|82 82:5 5|79 63:5 6|33 23:5 7|74 23:5 8|100 31:5 9|80 2:5 10|72 60:6 1|41 4:6 2|51 23:6 3|42 55:6 4|58 49:6 5|1 26:6 6|54 100:6 7|20 31:6 8|93 76:6 9|31 21:6 10|17 86:7 1|94 16:7 2|14 57:7 3|19 39:7 4|41 97:7 5|99 27:7 6|55 35:7 7|67 16:7 8|68 77:7 9|13 66:7 10|90 99:8 1|9 40:8 2|9 37:8 3|61 2:8 4|6 98:8 5|86 88:8 6|4 3:8 7|93 37:8 8|80 81:8 9|71 73:8 10|14 3:9 1|26 49:9 2|59 87:9 3|51 29:9 4|54 38:9 5|94 19:9 6|75 78:9 7|86 38:9 8|97 34:9 9|15 65:9 10|43 71:10 1|15 47:10 2|25 47:10 3|76 67:10 4|5 17:10 5|83 58:10 6|9 91:10 7|7 42:10 8|42 47:10 9|1 79:10 10</relation>
    <relation name="R68" arity="2" nbTuples="100" semantics="soft" defaultCost="infinity">27 3:1 1|77 2:1 2|67 62:1 3|59 58:1 4|63 49:1 5|51 6:1 6|42 54:1 7|71 54:1 8|48 63:1 9|77 85:1 10|15 73:2 1|3 11:2 2|32 55:2 3|100 22:2 4|58 81:2 5|22 39:2 6|98 34:2 7|15 81:2 8|40 68:2 9|73 12:2 10|60 26:3 1|13 43:3 2|85 5:3 3|55 45:3 4|99 99:3 5|82 91:3 6|92 61:3 7|76 13:3 8|38 11:3 9|61 36:3 10|12 24:4 1|80 11:4 2|55 40:4 3|65 90:4 4|11 94:4 5|4 81:4 6|84 82:4 7|17 34:4 8|71 25:4 9|92 45:4 10|58 5:5 1|80 15:5 2|97 53:5 3|72 26:5 4|86 3:5 5|46 83:5 6|45 36:5 7|83 49:5 8|78 88:5 9|43 64:5 10|77 78:6 1|6 44:6 2|51 20:6 3|69 4:6 4|9 25:6 5|27 97:6 6|86 49:6 7|39 52:6 8|24 51:6 9|42 32:6 10|18 31:7 1|43 53:7 2|40 78:7 3|94 1:7 4|69 38:7 5|21 75:7 6|73 87:7 7|72 25:7 8|79 74:7 9|6 99:7 10|42 21:8 1|46 22:8 2|71 69:8 3|9 25:8 4|78 90:8 5|95 95:8 6|62 2:8 7|33 93:8 8|57 24:8 9|59 79:8 10|22 97:9 1|30 15:9 2|71 28:9 3|26 74:9 4|16 70:9 5|67 64:9 6|87 49:9 7|24 99:9 8|4 39:9 9|42 66:9 10|72 58:10 1|100 49:10 2|67 9:10 3|62 99:10 4|91 85:10 5|75 57:10 6|99 5:10 7|5 89:10 8|87 83:10 9|38 66:10 10</relation>
    <relation name="R69" arity="2" nbTuples="100" semantics="soft" defaultCost="infinity">74 17:1 1|89 52:1 2|9 12:1 3|98 72:1 4|74 68:1 5|44 33:1 6|60 49:1 7|13 13:1 8|52 31:1 9|60 35:1 10|53 69:2 1|68 85:2 2|48 46:2 3|44 37:2 4|21 74:2 5|67 22:2 6|99 21:2 7|21 45:2 8|18 44:2 9|63 87:2 10|96 22:3 1|51 37:3 2|82 33:3 3|35 30:3 4|88 62:3 5|59 69:3 6|78 62:3 7|5 39:3 8|36 77:3 9|97 82:3 10|26 50:4 1|24 70:4 2|64 29:4 3|72 17:4 4|85 5:4 5|90 40:4 6|55 66:4 7|30 7:4 8|47 63:4 9|87 26:4 10|4 65:5 1|60 45:5 2|60 28:5 3|29 85:5 4|12 93:5 5|76 8:5 6|90 94:5 7|64 10:5 8|86 86:5 9|79 4:5 10|90 1:6 1|82 69:6 2|84 42:6 3|100 78:6 4|30 89:6 5|12 3:6 6|16 46:6 7|9 71:6 8|8 49:6 9|15 81:6 10|91 4:7 1|98 49:7 2|56 64:7 3|2 23:7 4|67 36:7 5|97 15:7 6|92 23:7 7|36 53:7 8|58 57:7 9|88 92:7 10|100 17:8 1|6 51:8 2|80 58:8 3|3 39:8 4|31 69:8 5|60 90:8 6|65 46:8 7|40 19:8 8|59 55:8 9|53 92:8 10|65 25:9 1|24 58:9 2|25 18:9 3|49 51:9 4|22 12:9 5|97 44:9 6|72 78:9 7|71 86:9 8|76 30:9 9|25 60:9 10|43 84:10 1|88 26:10 2|42 20:10 3|35 55:10 4|89 83:10 5|98 55:10 6|81 50:10 7|41 94:10 8|18 81:10 9|33 53:10 10</relation>
    <relation name="R70" arity="2" nbTuples="100" semantics="soft" defaultCost="infinity">36 42:1 1|14 35:1 2|85 26:1 3|89 11:1 4|7 18:1 5|96 39:1 6|98 44:1 7|87 28:1 8|3 40:1 9|77 95:1 10|81 99:2 1|76 82:2 2|80 21:2 3|82 16:2 4|39 74:2 5|64 65:2 6|49 92:2 7|29 61:2 8|1 68:2 9|33 11:2 10|35 80:3 1|60 61:3 2|47 82:3 3|66 48:3 4|92 28:3 5|64 69:3 6|32 27:3 7|97 73:3 8|31 48:3 9|26 54:3 10|67 67:4 1|56 19:4 2|1 9:4 3|86 19:4 4|33 9:4 5|88 60:4 6|29 85:4 7|89 8:4 8|22 75:4 9|43 75:4 10|23 14:5 1|59 27:5 2|35 21:5 3|85 85:5 4|77 61:5 5|20 4:5 6|89 8:5 7|57 98:5 8|42 67:5 9|61 48:5 10|97 26:6 1|6 60:6 2|53 33:6 3|13 1:6 4|42 15:6 5|50 81:6 6|20 75:6 7|74 86:6 8|48 56:6 9|42 84:6 10|24 46:7 1|17 80:7 2|16 17:7 3|70 2:7 4|82 10:7 5|61 85:7 6|88 70:7 7|88 9:7 8|62 12:7 9|79 69:7 10|47 26:8 1|72 86:8 2|74 91:8 3|89 100:8 4|78 40:8 5|40 20:8 6|63 12:8 7|52 96:8 8|32 100:8 9|100 20:8 10|67 24:9 1|46 51:9 2|81 89:9 3|83 86:9 4|39 75:9 5|28 35:9 6|58 85:9 7|3 53:9 8|34 30:9 9|86 61:9 10|1 49:10 1|39 28:10 2|6 81:10 3|28 67:10 4|63 97:10 5|26 47:10 6|74 36:10 7|83 64:10 8|61 77:10 9|17 61:10 10</relation>
    <relation name="R71" arity="2" nbTuples="100" semantics="soft" defaultCost="infinity">45 41:1 1|9 39:1 2|56 85:1 3|32 14:1 4|12 57:1 5|11 19:1 6|96 88:1 7|20 52:1 8|59 1:1 9|41 40:1 10|73 45:2 1|100 10:2 2|37 32:2 3|21 71:2 4|71 47:2 5|48 43:2 6|2 23:2 7|100 74:2 8|93 9:2 9|54 7:2 10|24 64:3 1|62 31:3 2|13 80:3 3|61 1:3 4|10 88:3 5|22 48:3 6|84 77:3 7|67 26:3 8|94 3:3 9|87 7:3 10|87 36:4 1|43 32:4 2|95 80:4 3|75 56:4 4|22 39:4 5|100 49:4 6|50 35:4 7|4 36:4 8|61 77:4 9|20 18:4 10|49 91:5 1|3 87:5 2|22 34:5 3|12 86:5 4|61 19:5 5|16 86:5 6|28 21:5 7|80 17:5 8|5 98:5 9|77 14:5 10|58 89:6 1|2 31:6 2|17 25:6 3|3 49:6 4|20 97:6 5|52 88:6 6|11 79:6 7|17 22:6 8|86 12:6 9|32 62:6 10|31 23:7 1|97 6:7 2|72 74:7 3|79 83:7 4|61 86:7 5|29 8:7 6|59 56:7 7|73 38:7 8|15 70:7 9|92 85:7 10|82 86:8 1|54 58:8 2|39 60:8 3|10 17:8 4|45 30:8 5|34 36:8 6|98 51:8 7|52 87:8 8|17 36:8 9|53 52:8 10|20 8:9 1|64 66:9 2|34 100:9 3|18 90:9 4|28 19:9 5|56 8:9 6|17 3:9 7|26 89:9 8|81 18:9 9|89 86:9 10|57 20:10 1|56 61:10 2|3 83:10 3|33 29:10 4|51 15:10 5|88 46:10 6|73 36:10 7|80 57:10 8|79 56:10 9|71 16:10 10</relation>
    <relation name="R72" arity="2" nbTuples="100" semantics="soft" defaultCost="infinity">98 98:1 1|45 2:1 2|59 34:1 3|64 37:1 4|4 80:1 5|91 72:1 6|17 49:1 7|15 40:1 8|12 9:1 9|49 100:1 10|56 8:2 1|43 76:2 2|76 23:2 3|24 78:2 4|28 59:2 5|48 48:2 6|12 87:2 7|13 71:2 8|21 28:2 9|75 47:2 10|39 3:3 1|74 56:3 2|23 58:3 3|78 37:3 4|8 27:3 5|14 45:3 6|37 56:3 7|83 54:3 8|1 10:3 9|97 73:3 10|44 100:4 1|41 37:4 2|10 33:4 3|81 58:4 4|34 60:4 5|18 82:4 6|46 94:4 7|39 79:4 8|76 35:4 9|58 3:4 10|22 66:5 1|26 20:5 2|70 14:5 3|27 33:5 4|18 52:5 5|85 71:5 6|20 9:5 7|18 1:5 8|22 83:5 9|20 98:5 10|15 14:6 1|68 75:6 2|7 43:6 3|71 2:6 4|97 2:6 5|39 40:6 6|76 31:6 7|60 53:6 8|80 51:6 9|31 69:6 10|1 70:7 1|15 58:7 2|17 57:7 3|62 95:7 4|32 40:7 5|70 85:7 6|48 100:7 7|12 3:7 8|43 95:7 9|10 81:7 10|76 40:8 1|19 79:8 2|58 71:8 3|3 31:8 4|44 74:8 5|89 9:8 6|55 27:8 7|38 62:8 8|20 93:8 9|32 4:8 10|59 52:9 1|74 75:9 2|7 87:9 3|58 88:9 4|60 34:9 5|45 72:9 6|37 25:9 7|87 89:9 8|24 81:9 9|95 9:9 10|14 81:10 1|60 7:10 2|74 33:10 3|35 75:10 4|19 90:10 5|44 61:10 6|71 15:10 7|39 5:10 8|90 67:10 9|79 23:10 10</relation>
    <relation name="R73" arity="2" nbTuples="100" semantics="soft" defaultCost="infinity">8 3:1 1|30 63:1 2|40 2:1 3|15 5:1 4|14 19:1 5|9 43:1 6|75 30:1 7|24 61:1 8|18 73:1 9|45 91:1 10|20 36:2 1|82 97:2 2|21 9:2 3|29 43:2 4|83 40:2 5|80 25:2 6|82 39:2 7|31 23:2 8|96 73:2 9|83 92:2 10|8 53:3 1|50 56:3 2|14 40:3 3|56 73:3 4|19 55:3 5|29 76:3 6|77 30:3 7|34 4:3 8|10 60:3 9|72 59:3 10|53 28:4 1|86 7:4 2|34 43:4 3|94 85:4 4|14 21:4 5|25 23:4 6|96 34:4 7|80 15:4 8|27 19:4 9|36 43:4 10|10 92:5 1|41 56:5 2|48 20:5 3|48 35:5 4|66 17:5 5|1 24:5 6|56 9:5 7|61 84:5 8|18 67:5 9|39 47:5 10|74 48:6 1|100 84:6 2|78 90:6 3|68 49:6 4|46 7:6 5|70 79:6 6|82 4:6 7|42 33:6 8|82 55:6 9|18 22:6 10|64 67:7 1|14 33:7 2|85 81:7 3|43 92:7 4|55 27:7 5|75 3:7 6|18 43:7 7|91 11:7 8|84 48:7 9|65 82:7 10|85 58:8 1|48 37:8 2|60 41:8 3|32 32:8 4|21 66:8 5|98 17:8 6|56 64:8 7|66 51:8 8|24 49:8 9|16 45:8 10|28 48:9 1|51 97:9 2|75 79:9 3|27 45:9 4|28 79:9 5|5 89:9 6|24 29:9 7|19 83:9 8|11 42:9 9|98 61:9 10|39 70:10 1|26 69:10 2|33 90:10 3|75 87:10 4|44 35:10 5|98 8:10 6|95 25:10 7|19 1:10 8|1 29:10 9|27 13:10 10</relation>
    <relation name="R74" arity="2" nbTuples="100" semantics="soft" defaultCost="infinity">77 74:1 1|29 87:1 2|5 17:1 3|99 81:1 4|73 6:1 5|6 7:1 6|96 6:1 7|96 12:1 8|14 41:1 9|68 93:1 10|17 16:2 1|57 100:2 2|36 15:2 3|31 21:2 4|56 8:2 5|74 36:2 6|53 33:2 7|35 43:2 8|61 96:2 9|93 8:2 10|11 1:3 1|98 51:3 2|23 83:3 3|32 87:3 4|53 29:3 5|34 84:3 6|52 87:3 7|51 16:3 8|19 51:3 9|56 22:3 10|93 42:4 1|14 61:4 2|52 91:4 3|54 8:4 4|67 100:4 5|52 93:4 6|92 85:4 7|31 7:4 8|27 67:4 9|4 88:4 10|78 22:5 1|20 89:5 2|59 44:5 3|93 82:5 4|90 80:5 5|25 86:5 6|83 61:5 7|75 21:5 8|98 63:5 9|50 80:5 10|20 18:6 1|52 77:6 2|95 63:6 3|27 94:6 4|27 83:6 5|60 28:6 6|50 1:6 7|39 18:6 8|43 1:6 9|46 28:6 10|93 33:7 1|98 90:7 2|59 18:7 3|12 12:7 4|12 16:7 5|45 85:7 6|33 21:7 7|94 5:7 8|39 62:7 9|60 21:7 10|13 46:8 1|84 39:8 2|51 41:8 3|9 69:8 4|12 22:8 5|33 91:8 6|10 11:8 7|62 8:8 8|84 32:8 9|87 3:8 10|13 63:9 1|68 93:9 2|71 8:9 3|35 37:9 4|37 34:9 5|57 11:9 6|23 19:9 7|84 87:9 8|94 25:9 9|13 41:9 10|22 86:10 1|82 40:10 2|31 99:10 3|45 42:10 4|52 52:10 5|56 68:10 6|43 85:10 7|32 47:10 8|95 84:10 9|40 88:10 10</relation>
    <relation name="R75" arity="2" nbTuples="100" semantics="soft" defaultCost="infinity">78 86:1 1|34 36:1 2|57 89:1 3|99 17:1 4|58 71:1 5|94 88:1 6|35 73:1 7|90 25:1 8|43 12:1 9|63 76:1 10|100 56:2 1|99 42:2 2|9 81:2 3|31 31:2 4|43 56:2 5|60 88:2 6|28 29:2 7|48 85:2 8|6 78:2 9|35 26:2 10|51 96:3 1|57 91:3 2|15 73:3 3|13 57:3 4|50 51:3 5|87 55:3 6|64 66:3 7|63 7:3 8|66 33:3 9|71 45:3 10|30 60:4 1|36 77:4 2|64 54:4 3|83 58:4 4|14 70:4 5|23 55:4 6|96 99:4 7|15 52:4 8|36 30:4 9|84 5:4 10|14 1:5 1|37 87:5 2|41 91:5 3|33 93:5 4|6 5:5 5|12 25:5 6|76 9:5 7|27 12:5 8|26 42:5 9|52 80:5 10|55 66:6 1|2 8:6 2|38 66:6 3|49 21:6 4|24 94:6 5|52 23:6 6|23 41:6 7|5 75:6 8|85 96:6 9|32 14:6 10|90 66:7 1|51 73:7 2|55 66:7 3|63 8:7 4|96 82:7 5|33 45:7 6|47 66:7 7|35 99:7 8|87 9:7 9|94 43:7 10|22 18:8 1|46 3:8 2|83 88:8 3|91 68:8 4|34 95:8 5|43 25:8 6|89 34:8 7|15 19:8 8|74 47:8 9|24 100:8 10|8 30:9 1|19 78:9 2|81 78:9 3|35 19:9 4|74 19:9 5|54 29:9 6|77 60:9 7|72 49:9 8|35 56:9 9|79 44:9 10|48 67:10 1|52 4:10 2|64 46:10 3|93 4:10 4|75 41:10 5|40 35:10 6|72 86:10 7|5 33:10 8|80 40:10 9|30 33:10 10</relation>
    <relation name="R76" arity="2" nbTuples="100" semantics="soft" defaultCost="infinity">36 56:1 1|37 54:1 2|56 29:1 3|20 76:1 4|96 51:1 5|26 8:1 6|84 3:1 7|24 58:1 8|60 59:1 9|81 93:1 10|59 63:2 1|24 81:2 2|29 92:2 3|94 3:2 4|83 85:2 5|47 99:2 6|32 51:2 7|21 81:2 8|84 39:2 9|12 40:2 10|30 87:3 1|86 28:3 2|89 70:3 3|99 56:3 4|33 66:3 5|59 11:3 6|42 27:3 7|23 69:3 8|37 63:3 9|23 65:3 10|51 14:4 1|19 11:4 2|76 45:4 3|39 10:4 4|9 2:4 5|65 86:4 6|36 19:4 7|48 84:4 8|21 6:4 9|13 85:4 10|94 44:5 1|89 97:5 2|25 43:5 3|97 51:5 4|69 39:5 5|26 48:5 6|100 8:5 7|21 71:5 8|98 46:5 9|91 45:5 10|90 35:6 1|79 24:6 2|69 16:6 3|8 48:6 4|96 40:6 5|46 34:6 6|87 27:6 7|46 99:6 8|4 45:6 9|18 96:6 10|45 64:7 1|11 20:7 2|62 52:7 3|29 82:7 4|30 13:7 5|85 100:7 6|13 100:7 7|60 33:7 8|81 45:7 9|64 90:7 10|55 30:8 1|92 100:8 2|86 99:8 3|61 74:8 4|90 39:8 5|4 98:8 6|89 83:8 7|69 7:8 8|64 95:8 9|8 68:8 10|17 60:9 1|95 15:9 2|27 65:9 3|52 82:9 4|84 89:9 5|31 4:9 6|63 37:9 7|59 22:9 8|19 18:9 9|100 33:9 10|62 75:10 1|71 14:10 2|5 75:10 3|2 37:10 4|37 32:10 5|14 18:10 6|55 100:10 7|55 7:10 8|12 89:10 9|8 83:10 10</relation>
    <relation name="R77" arity="2" nbTuples="100" semantics="soft" defaultCost="infinity">51 86:1 1|89 64:1 2|28 12:1 3|89 32:1 4|13 60:1 5|63 93:1 6|47 51:1 7|8 32:1 8|84 5:1 9|84 1:1 10|52 4:2 1|35 58:2 2|50 92:2 3|62 40:2 4|66 37:2 5|82 70:2 6|26 94:2 7|50 4:2 8|45 21:2 9|5 47:2 10|73 93:3 1|10 66:3 2|18 32:3 3|83 55:3 4|34 98:3 5|37 48:3 6|73 33:3 7|49 44:3 8|4 34:3 9|25 29:3 10|20 14:4 1|37 95:4 2|69 82:4 3|50 19:4 4|70 81:4 5|85 67:4 6|78 70:4 7|10 71:4 8|22 4:4 9|71 16:4 10|35 43:5 1|43 3:5 2|43 75:5 3|6 80:5 4|27 65:5 5|19 54:5 6|74 29:5 7|97 55:5 8|23 42:5 9|72 96:5 10|10 32:6 1|55 11:6 2|2 52:6 3|17 65:6 4|32 45:6 5|6 16:6 6|16 21:6 7|70 4:6 8|92 3:6 9|40 65:6 10|73 4:7 1|75 16:7 2|68 80:7 3|4 47:7 4|5 33:7 5|85 68:7 6|49 32:7 7|15 77:7 8|68 53:7 9|68 8:7 10|23 27:8 1|61 88:8 2|63 59:8 3|33 73:8 4|68 11:8 5|2 63:8 6|100 5:8 7|95 2:8 8|63 66:8 9|10 37:8 10|28 43:9 1|18 91:9 2|89 68:9 3|83 17:9 4|18 13:9 5|11 43:9 6|74 37:9 7|48 85:9 8|49 5:9 9|71 3:9 10|96 44:10 1|23 95:10 2|56 43:10 3|86 90:10 4|62 28:10 5|96 69:10 6|38 79:10 7|50 52:10 8|26 8:10 9|70 51:10 10</relation>
    <relation name="R78" arity="2" nbTuples="100" semantics="soft" defaultCost="infinity">9 94:1 1|56 10:1 2|95 30:1 3|52 95:1 4|84 29:1 5|58 80:1 6|61 57:1 7|91 62:1 8|93 19:1 9|24 68:1 10|46 2:2 1|11 82:2 2|81 84:2 3|29 94:2 4|37 62:2 5|75 97:2 6|44 97:2 7|44 82:2 8|78 99:2 9|78 74:2 10|2 55:3 1|29 19:3 2|18 90:3 3|70 85:3 4|99 100:3 5|45 81:3 6|36 15:3 7|38 68:3 8|100 75:3 9|20 72:3 10|7 78:4 1|4 23:4 2|14 16:4 3|53 21:4 4|73 81:4 5|32 16:4 6|58 11:4 7|42 33:4 8|19 79:4 9|26 80:4 10|62 72:5 1|50 6:5 2|87 90:5 3|82 44:5 4|50 9:5 5|67 32:5 6|75 60:5 7|26 39:5 8|73 2:5 9|22 66:5 10|93 73:6 1|25 39:6 2|65 5:6 3|55 27:6 4|78 81:6 5|91 48:6 6|53 25:6 7|51 47:6 8|100 90:6 9|91 56:6 10|39 71:7 1|93 13:7 2|99 11:7 3|33 96:7 4|38 63:7 5|98 46:7 6|35 88:7 7|100 96:7 8|44 30:7 9|34 10:7 10|48 36:8 1|47 99:8 2|40 65:8 3|27 63:8 4|59 70:8 5|93 100:8 6|95 94:8 7|16 80:8 8|55 1:8 9|48 21:8 10|13 82:9 1|16 8:9 2|37 26:9 3|85 16:9 4|6 89:9 5|85 38:9 6|33 43:9 7|36 93:9 8|23 42:9 9|15 9:9 10|99 74:10 1|60 79:10 2|63 92:10 3|93 75:10 4|57 60:10 5|39 75:10 6|35 69:10 7|93 84:10 8|53 73:10 9|73 68:10 10</relation>
    <relation name="R79" arity="2" nbTuples="100" semantics="soft" defaultCost="infinity">56 51:1 1|8 82:1 2|20 67:1 3|90 11:1 4|96 14:1 5|23 14:1 6|92 39:1 7|5 74:1 8|16 29:1 9|90 94:1 10|4 95:2 1|72 32:2 2|48 25:2 3|61 74:2 4|52 29:2 5|23 45:2 6|21 24:2 7|82 18:2 8|34 69:2 9|98 48:2 10|29 27:3 1|65 75:3 2|63 37:3 3|92 46:3 4|1 11:3 5|74 97:3 6|44 34:3 7|76 90:3 8|5 45:3 9|8 55:3 10|50 53:4 1|89 85:4 2|9 62:4 3|69 46:4 4|25 62:4 5|85 38:4 6|86 28:4 7|26 83:4 8|29 34:4 9|78 64:4 10|5 94:5 1|33 31:5 2|80 97:5 3|48 1:5 4|85 32:5 5|61 18:5 6|56 39:5 7|75 100:5 8|87 87:5 9|44 25:5 10|73 92:6 1|21 91:6 2|53 93:6 3|47 70:6 4|62 76:6 5|82 54:6 6|48 32:6 7|20 90:6 8|80 82:6 9|69 30:6 10|50 52:7 1|82 26:7 2|51 15:7 3|10 47:7 4|82 48:7 5|54 50:7 6|24 43:7 7|61 68:7 8|6 88:7 9|42 78:7 10|79 7:8 1|70 75:8 2|2 36:8 3|22 88:8 4|29 91:8 5|53 33:8 6|11 95:8 7|93 3:8 8|93 71:8 9|53 13:8 10|18 93:9 1|99 31:9 2|44 68:9 3|96 76:9 4|93 57:9 5|31 62:9 6|57 95:9 7|76 20:9 8|28 66:9 9|52 64:9 10|96 67:10 1|20 67:10 2|30 80:10 3|27 41:10 4|36 100:10 5|22 29:10 6|63 73:10 7|37 22:10 8|5 43:10 9|48 81:10 10</relation>
    <relation name="R80" arity="2" nbTuples="100" semantics="soft" defaultCost="infinity">46 23:1 1|4 11:1 2|70 6:1 3|41 43:1 4|47 48:1 5|71 18:1 6|32 65:1 7|91 25:1 8|43 73:1 9|6 36:1 10|91 80:2 1|46 9:2 2|15 71:2 3|16 52:2 4|90 51:2 5|69 63:2 6|17 28:2 7|11 94:2 8|54 81:2 9|75 7:2 10|35 10:3 1|30 54:3 2|87 45:3 3|11 86:3 4|9 30:3 5|34 49:3 6|94 72:3 7|43 11:3 8|4 53:3 9|31 99:3 10|30 82:4 1|83 75:4 2|41 89:4 3|70 35:4 4|99 52:4 5|56 63:4 6|35 50:4 7|36 68:4 8|60 89:4 9|96 4:4 10|84 73:5 1|29 91:5 2|14 40:5 3|25 28:5 4|21 46:5 5|4 77:5 6|58 71:5 7|41 45:5 8|18 82:5 9|10 9:5 10|58 81:6 1|36 51:6 2|100 24:6 3|53 48:6 4|66 45:6 5|5 11:6 6|17 84:6 7|69 32:6 8|75 6:6 9|23 1:6 10|76 39:7 1|91 55:7 2|94 47:7 3|9 94:7 4|28 49:7 5|28 65:7 6|90 16:7 7|90 22:7 8|63 63:7 9|13 3:7 10|32 93:8 1|36 51:8 2|76 27:8 3|71 38:8 4|11 19:8 5|44 56:8 6|74 14:8 7|14 95:8 8|52 16:8 9|75 78:8 10|63 35:9 1|83 77:9 2|25 84:9 3|76 92:9 4|30 10:9 5|67 19:9 6|18 43:9 7|51 36:9 8|95 92:9 9|85 32:9 10|43 58:10 1|47 70:10 2|22 94:10 3|17 25:10 4|75 67:10 5|83 61:10 6|94 47:10 7|2 11:10 8|47 98:10 9|29 19:10 10</relation>
    <relation name="R81" arity="2" nbTuples="100" semantics="soft" defaultCost="infinity">92 88:1 1|47 34:1 2|61 48:1 3|18 29:1 4|49 69:1 5|26 75:1 6|76 57:1 7|47 55:1 8|59 23:1 9|47 24:1 10|88 4:2 1|95 6:2 2|50 31:2 3|21 28:2 4|15 97:2 5|75 100:2 6|72 89:2 7|65 48:2 8|48 47:2 9|87 51:2 10|53 44:3 1|18 81:3 2|31 50:3 3|41 75:3 4|9 68:3 5|60 41:3 6|87 97:3 7|73 100:3 8|35 90:3 9|49 3:3 10|1 5:4 1|74 1:4 2|92 87:4 3|30 46:4 4|10 39:4 5|86 12:4 6|81 16:4 7|74 49:4 8|94 49:4 9|65 84:4 10|63 47:5 1|52 37:5 2|44 67:5 3|92 92:5 4|59 11:5 5|52 76:5 6|48 22:5 7|81 5:5 8|63 80:5 9|91 57:5 10|41 68:6 1|43 70:6 2|21 50:6 3|94 27:6 4|93 42:6 5|71 88:6 6|80 80:6 7|19 52:6 8|38 89:6 9|68 68:6 10|3 26:7 1|68 21:7 2|69 31:7 3|42 87:7 4|2 56:7 5|8 28:7 6|46 48:7 7|31 12:7 8|44 43:7 9|88 92:7 10|99 17:8 1|27 36:8 2|24 68:8 3|33 94:8 4|15 25:8 5|25 43:8 6|4 96:8 7|45 47:8 8|52 37:8 9|8 21:8 10|78 80:9 1|44 33:9 2|11 1:9 3|43 62:9 4|5 20:9 5|30 66:9 6|56 13:9 7|49 28:9 8|10 95:9 9|51 59:9 10|74 76:10 1|74 82:10 2|65 20:10 3|100 20:10 4|6 31:10 5|75 98:10 6|76 11:10 7|83 99:10 8|95 30:10 9|87 11:10 10</relation>
    <relation name="R82" arity="2" nbTuples="100" semantics="soft" defaultCost="infinity">63 61:1 1|31 44:1 2|27 92:1 3|55 60:1 4|91 54:1 5|48 67:1 6|67 67:1 7|27 42:1 8|91 65:1 9|13 10:1 10|21 72:2 1|47 81:2 2|91 39:2 3|77 60:2 4|55 5:2 5|9 76:2 6|35 40:2 7|39 64:2 8|75 41:2 9|37 83:2 10|57 1:3 1|70 37:3 2|40 47:3 3|25 46:3 4|51 30:3 5|32 64:3 6|57 2:3 7|34 82:3 8|44 55:3 9|14 36:3 10|89 90:4 1|39 82:4 2|65 100:4 3|64 82:4 4|64 92:4 5|73 93:4 6|71 32:4 7|17 69:4 8|87 26:4 9|4 73:4 10|64 28:5 1|17 3:5 2|64 85:5 3|62 58:5 4|24 38:5 5|8 42:5 6|6 78:5 7|64 69:5 8|23 49:5 9|31 90:5 10|85 76:6 1|46 43:6 2|16 87:6 3|50 68:6 4|32 25:6 5|78 81:6 6|10 93:6 7|99 48:6 8|11 63:6 9|13 45:6 10|57 68:7 1|23 6:7 2|24 64:7 3|25 24:7 4|33 81:7 5|50 48:7 6|8 97:7 7|7 83:7 8|84 74:7 9|21 81:7 10|39 60:8 1|44 51:8 2|66 14:8 3|69 62:8 4|61 47:8 5|96 98:8 6|99 70:8 7|14 36:8 8|87 36:8 9|38 38:8 10|14 21:9 1|19 44:9 2|56 26:9 3|44 24:9 4|72 25:9 5|30 67:9 6|45 47:9 7|22 54:9 8|64 96:9 9|90 29:9 10|53 28:10 1|32 79:10 2|48 76:10 3|97 89:10 4|12 95:10 5|40 87:10 6|62 97:10 7|51 80:10 8|12 31:10 9|90 24:10 10</relation>
    <relation name="R83" arity="2" nbTuples="100" semantics="soft" defaultCost="infinity">18 69:1 1|7 84:1 2|17 30:1 3|12 49:1 4|84 40:1 5|35 48:1 6|17 12:1 7|75 46:1 8|94 17:1 9|42 80:1 10|62 94:2 1|64 42:2 2|40 39:2 3|20 83:2 4|42 25:2 5|54 2:2 6|52 41:2 7|17 10:2 8|33 41:2 9|79 2:2 10|58 55:3 1|48 56:3 2|17 87:3 3|47 89:3 4|79 35:3 5|91 9:3 6|35 10:3 7|34 99:3 8|9 93:3 9|38 37:3 10|46 38:4 1|65 78:4 2|79 3:4 3|92 82:4 4|95 76:4 5|62 27:4 6|10 92:4 7|35 76:4 8|12 2:4 9|9 74:4 10|94 26:5 1|6 16:5 2|92 38:5 3|89 36:5 4|71 75:5 5|57 48:5 6|38 19:5 7|62 35:5 8|81 100:5 9|88 63:5 10|57 4:6 1|8 62:6 2|16 98:6 3|74 93:6 4|43 86:6 5|49 22:6 6|96 4:6 7|32 60:6 8|96 4:6 9|24 98:6 10|46 39:7 1|90 26:7 2|44 60:7 3|87 8:7 4|47 37:7 5|64 33:7 6|85 96:7 7|32 59:7 8|88 4:7 9|53 45:7 10|54 80:8 1|97 10:8 2|47 90:8 3|95 24:8 4|86 11:8 5|71 98:8 6|70 71:8 7|65 97:8 8|32 43:8 9|18 95:8 10|31 81:9 1|92 8:9 2|39 81:9 3|5 4:9 4|90 35:9 5|31 52:9 6|24 2:9 7|69 95:9 8|85 28:9 9|19 39:9 10|72 8:10 1|88 55:10 2|16 13:10 3|98 35:10 4|60 17:10 5|24 100:10 6|28 87:10 7|87 77:10 8|85 25:10 9|55 62:10 10</relation>
    <relation name="R84" arity="2" nbTuples="100" semantics="soft" defaultCost="infinity">70 38:1 1|32 61:1 2|36 30:1 3|30 66:1 4|13 25:1 5|72 46:1 6|55 83:1 7|87 51:1 8|47 10:1 9|93 28:1 10|57 95:2 1|38 93:2 2|79 55:2 3|59 74:2 4|20 41:2 5|11 49:2 6|21 45:2 7|48 19:2 8|64 21:2 9|84 21:2 10|19 14:3 1|32 68:3 2|72 79:3 3|76 8:3 4|84 77:3 5|69 57:3 6|21 82:3 7|66 99:3 8|5 100:3 9|1 64:3 10|37 13:4 1|55 24:4 2|69 56:4 3|84 71:4 4|87 38:4 5|92 66:4 6|19 47:4 7|82 17:4 8|66 37:4 9|33 100:4 10|9 1:5 1|7 11:5 2|47 19:5 3|10 11:5 4|55 64:5 5|93 64:5 6|5 58:5 7|12 8:5 8|83 48:5 9|18 82:5 10|29 20:6 1|12 42:6 2|19 8:6 3|28 25:6 4|83 67:6 5|5 84:6 6|88 56:6 7|28 19:6 8|79 62:6 9|24 31:6 10|94 32:7 1|31 82:7 2|76 2:7 3|54 32:7 4|11 5:7 5|89 86:7 6|23 64:7 7|65 74:7 8|14 53:7 9|48 93:7 10|92 40:8 1|27 56:8 2|18 54:8 3|92 13:8 4|86 79:8 5|93 28:8 6|100 97:8 7|86 83:8 8|22 87:8 9|42 2:8 10|42 84:9 1|9 58:9 2|100 40:9 3|24 51:9 4|1 76:9 5|51 73:9 6|28 2:9 7|71 33:9 8|99 13:9 9|23 12:9 10|65 75:10 1|34 32:10 2|98 28:10 3|84 84:10 4|87 4:10 5|76 100:10 6|90 91:10 7|1 14:10 8|3 26:10 9|32 22:10 10</relation>
    <relation name="R85" arity="2" nbTuples="100" semantics="soft" defaultCost="infinity">21 96:1 1|81 74:1 2|67 25:1 3|15 62:1 4|37 58:1 5|58 29:1 6|65 41:1 7|25 45:1 8|15 74:1 9|14 65:1 10|74 45:2 1|87 95:2 2|7 95:2 3|61 27:2 4|27 69:2 5|42 25:2 6|29 78:2 7|29 87:2 8|18 67:2 9|45 50:2 10|65 34:3 1|24 14:3 2|42 28:3 3|59 80:3 4|57 96:3 5|56 17:3 6|53 83:3 7|45 97:3 8|18 58:3 9|47 83:3 10|82 74:4 1|81 38:4 2|86 65:4 3|81 41:4 4|43 70:4 5|71 24:4 6|90 60:4 7|39 8:4 8|32 47:4 9|22 22:4 10|16 16:5 1|41 3:5 2|92 83:5 3|90 20:5 4|83 97:5 5|91 51:5 6|82 16:5 7|43 52:5 8|74 50:5 9|82 82:5 10|5 77:6 1|80 9:6 2|71 98:6 3|32 27:6 4|58 95:6 5|94 19:6 6|1 92:6 7|31 53:6 8|14 26:6 9|95 77:6 10|83 66:7 1|35 76:7 2|61 72:7 3|4 75:7 4|39 62:7 5|37 77:7 6|35 74:7 7|2 40:7 8|13 44:7 9|100 80:7 10|49 99:8 1|82 95:8 2|88 28:8 3|26 77:8 4|85 71:8 5|49 6:8 6|27 65:8 7|96 8:8 8|11 91:8 9|64 56:8 10|61 81:9 1|23 41:9 2|33 58:9 3|12 88:9 4|92 60:9 5|77 97:9 6|98 96:9 7|69 87:9 8|6 92:9 9|91 11:9 10|16 29:10 1|68 4:10 2|96 71:10 3|53 49:10 4|45 72:10 5|7 37:10 6|41 81:10 7|36 96:10 8|82 33:10 9|49 24:10 10</relation>
    <relation name="R86" arity="2" nbTuples="100" semantics="soft" defaultCost="infinity">4 7:1 1|39 90:1 2|39 29:1 3|92 12:1 4|37 77:1 5|21 80:1 6|99 73:1 7|26 9:1 8|96 3:1 9|57 22:1 10|89 84:2 1|1 30:2 2|24 91:2 3|59 44:2 4|96 25:2 5|65 96:2 6|40 28:2 7|24 43:2 8|41 74:2 9|49 49:2 10|47 72:3 1|13 90:3 2|65 67:3 3|19 82:3 4|50 99:3 5|75 70:3 6|92 95:3 7|7 12:3 8|38 86:3 9|59 76:3 10|94 26:4 1|94 39:4 2|81 37:4 3|88 18:4 4|45 86:4 5|25 59:4 6|42 69:4 7|78 47:4 8|66 24:4 9|46 38:4 10|5 30:5 1|43 84:5 2|71 41:5 3|19 60:5 4|61 6:5 5|100 96:5 6|87 61:5 7|53 5:5 8|24 43:5 9|74 91:5 10|8 75:6 1|44 19:6 2|48 88:6 3|72 96:6 4|82 82:6 5|20 82:6 6|70 29:6 7|62 41:6 8|69 7:6 9|36 94:6 10|16 90:7 1|92 80:7 2|9 83:7 3|60 22:7 4|31 94:7 5|19 14:7 6|83 6:7 7|48 88:7 8|12 28:7 9|51 88:7 10|56 12:8 1|2 85:8 2|76 54:8 3|9 86:8 4|47 44:8 5|46 57:8 6|86 43:8 7|56 53:8 8|52 92:8 9|83 75:8 10|100 52:9 1|71 97:9 2|18 22:9 3|3 92:9 4|37 50:9 5|51 70:9 6|52 50:9 7|61 73:9 8|64 68:9 9|69 25:9 10|1 1:10 1|48 15:10 2|55 29:10 3|21 91:10 4|45 72:10 5|13 13:10 6|66 85:10 7|45 22:10 8|88 95:10 9|22 43:10 10</relation>
    <relation name="R87" arity="2" nbTuples="100" semantics="soft" defaultCost="infinity">33 74:1 1|98 6:1 2|36 50:1 3|57 51:1 4|95 50:1 5|5 48:1 6|95 89:1 7|85 81:1 8|80 81:1 9|42 54:1 10|44 67:2 1|58 82:2 2|23 92:2 3|99 75:2 4|42 99:2 5|24 71:2 6|99 6:2 7|36 14:2 8|83 68:2 9|54 46:2 10|83 30:3 1|42 79:3 2|31 69:3 3|18 70:3 4|77 46:3 5|42 35:3 6|54 70:3 7|69 82:3 8|74 45:3 9|27 9:3 10|78 8:4 1|8 92:4 2|27 98:4 3|85 35:4 4|16 62:4 5|50 75:4 6|61 41:4 7|78 46:4 8|33 61:4 9|12 72:4 10|46 45:5 1|84 45:5 2|75 39:5 3|82 48:5 4|3 64:5 5|91 27:5 6|51 24:5 7|56 95:5 8|31 15:5 9|22 23:5 10|55 28:6 1|38 44:6 2|66 13:6 3|25 79:6 4|65 85:6 5|49 51:6 6|6 66:6 7|62 11:6 8|73 46:6 9|95 59:6 10|74 12:7 1|70 95:7 2|96 23:7 3|66 53:7 4|3 45:7 5|89 63:7 6|7 53:7 7|93 63:7 8|45 72:7 9|70 36:7 10|71 18:8 1|78 76:8 2|65 78:8 3|19 11:8 4|71 38:8 5|61 69:8 6|56 14:8 7|31 73:8 8|79 30:8 9|99 66:8 10|92 25:9 1|20 11:9 2|71 96:9 3|78 93:9 4|99 80:9 5|64 47:9 6|33 84:9 7|71 68:9 8|14 73:9 9|97 21:9 10|77 37:10 1|11 63:10 2|69 7:10 3|33 79:10 4|73 21:10 5|62 21:10 6|9 91:10 7|2 61:10 8|72 93:10 9|81 15:10 10</relation>
    <relation name="R88" arity="2" nbTuples="100" semantics="soft" defaultCost="infinity">37 91:1 1|30 89:1 2|67 64:1 3|18 76:1 4|42 26:1 5|99 1:1 6|22 52:1 7|5 41:1 8|59 9:1 9|52 73:1 10|63 43:2 1|10 81:2 2|57 58:2 3|54 37:2 4|18 89:2 5|73 25:2 6|66 35:2 7|8 83:2 8|34 34:2 9|45 82:2 10|80 91:3 1|85 94:3 2|36 27:3 3|97 25:3 4|96 14:3 5|29 68:3 6|72 66:3 7|72 99:3 8|86 19:3 9|33 11:3 10|81 93:4 1|92 53:4 2|2 27:4 3|9 16:4 4|80 28:4 5|49 19:4 6|67 11:4 7|93 58:4 8|39 6:4 9|36 90:4 10|100 15:5 1|46 62:5 2|10 57:5 3|6 56:5 4|71 77:5 5|67 39:5 6|11 57:5 7|55 8:5 8|2 100:5 9|12 90:5 10|98 21:6 1|69 31:6 2|41 60:6 3|80 18:6 4|65 25:6 5|90 22:6 6|84 52:6 7|27 4:6 8|51 79:6 9|79 24:6 10|20 96:7 1|11 35:7 2|62 83:7 3|90 49:7 4|32 66:7 5|68 94:7 6|21 45:7 7|74 41:7 8|62 10:7 9|92 46:7 10|4 36:8 1|87 100:8 2|34 79:8 3|63 73:8 4|37 17:8 5|66 55:8 6|2 76:8 7|26 56:8 8|54 55:8 9|95 77:8 10|46 96:9 1|42 3:9 2|31 22:9 3|79 59:9 4|45 16:9 5|60 66:9 6|76 43:9 7|92 3:9 8|2 61:9 9|60 94:9 10|6 22:10 1|82 95:10 2|100 58:10 3|88 22:10 4|54 91:10 5|27 56:10 6|2 32:10 7|77 98:10 8|6 30:10 9|86 100:10 10</relation>
    <relation name="R89" arity="2" nbTuples="100" semantics="soft" defaultCost="infinity">37 35:1 1|13 80:1 2|24 73:1 3|4 41:1 4|35 100:1 5|17 68:1 6|36 93:1 7|34 20:1 8|94 49:1 9|21 58:1 10|86 26:2 1|4 58:2 2|95 18:2 3|77 17:2 4|74 86:2 5|51 43:2 6|3 65:2 7|29 24:2 8|35 71:2 9|74 14:2 10|18 74:3 1|22 37:3 2|31 70:3 3|98 3:3 4|64 79:3 5|46 58:3 6|62 18:3 7|49 32:3 8|19 63:3 9|23 25:3 10|11 60:4 1|73 1:4 2|44 10:4 3|98 50:4 4|85 15:4 5|55 95:4 6|51 15:4 7|84 65:4 8|17 61:4 9|23 97:4 10|20 73:5 1|71 78:5 2|41 78:5 3|39 98:5 4|56 18:5 5|11 15:5 6|52 12:5 7|8 23:5 8|43 68:5 9|20 22:5 10|11 62:6 1|74 33:6 2|47 98:6 3|75 53:6 4|70 93:6 5|62 57:6 6|56 57:6 7|92 52:6 8|10 23:6 9|97 70:6 10|80 91:7 1|11 27:7 2|26 51:7 3|15 24:7 4|27 49:7 5|21 54:7 6|5 12:7 7|27 88:7 8|53 71:7 9|11 68:7 10|68 80:8 1|19 67:8 2|34 83:8 3|27 34:8 4|96 60:8 5|1 95:8 6|100 77:8 7|58 98:8 8|29 25:8 9|18 29:8 10|65 13:9 1|98 57:9 2|33 4:9 3|3 90:9 4|5 91:9 5|50 9:9 6|68 32:9 7|34 13:9 8|80 86:9 9|70 64:9 10|93 92:10 1|13 27:10 2|18 17:10 3|65 34:10 4|5 32:10 5|96 55:10 6|79 35:10 7|89 23:10 8|84 36:10 9|32 16:10 10</relation>
    <relation name="R90" arity="2" nbTuples="100" semantics="soft" defaultCost="infinity">92 6:1 1|17 89:1 2|6 70:1 3|81 68:1 4|25 54:1 5|75 61:1 6|25 45:1 7|44 21:1 8|15 86:1 9|56 9:1 10|64 56:2 1|1 8:2 2|91 95:2 3|64 26:2 4|39 2:2 5|51 2:2 6|65 42:2 7|53 49:2 8|25 80:2 9|100 4:2 10|51 39:3 1|58 36:3 2|28 25:3 3|37 51:3 4|62 94:3 5|34 87:3 6|20 30:3 7|99 12:3 8|90 95:3 9|46 52:3 10|64 66:4 1|9 72:4 2|50 29:4 3|94 87:4 4|28 88:4 5|48 32:4 6|74 76:4 7|36 38:4 8|56 100:4 9|74 55:4 10|59 27:5 1|65 67:5 2|56 22:5 3|32 55:5 4|22 95:5 5|56 52:5 6|34 52:5 7|84 97:5 8|7 45:5 9|66 23:5 10|51 56:6 1|77 65:6 2|48 43:6 3|74 17:6 4|14 6:6 5|16 8:6 6|89 99:6 7|94 61:6 8|15 45:6 9|13 71:6 10|7 83:7 1|78 23:7 2|75 63:7 3|31 76:7 4|95 92:7 5|13 84:7 6|68 10:7 7|38 6:7 8|98 32:7 9|74 17:7 10|18 74:8 1|56 11:8 2|13 45:8 3|77 88:8 4|8 98:8 5|39 38:8 6|85 59:8 7|56 12:8 8|38 24:8 9|52 44:8 10|74 83:9 1|48 12:9 2|16 87:9 3|11 61:9 4|70 58:9 5|78 92:9 6|77 89:9 7|7 14:9 8|73 17:9 9|51 98:9 10|60 24:10 1|35 100:10 2|80 54:10 3|11 40:10 4|91 49:10 5|100 3:10 6|30 74:10 7|26 2:10 8|47 9:10 9|56 81:10 10</relation>
    <relation name="R91" arity="2" nbTuples="100" semantics="soft" defaultCost="infinity">13 79:1 1|98 49:1 2|99 69:1 3|11 61:1 4|34 31:1 5|15 20:1 6|70 1:1 7|15 27:1 8|93 71:1 9|87 64:1 10|42 36:2 1|91 80:2 2|22 1:2 3|44 60:2 4|5 84:2 5|89 20:2 6|85 55:2 7|75 11:2 8|28 70:2 9|74 58:2 10|42 15:3 1|45 33:3 2|2 48:3 3|77 81:3 4|20 46:3 5|18 50:3 6|84 83:3 7|59 10:3 8|54 57:3 9|68 88:3 10|27 29:4 1|92 25:4 2|81 23:4 3|60 14:4 4|97 19:4 5|26 69:4 6|10 99:4 7|34 66:4 8|98 66:4 9|14 25:4 10|94 39:5 1|23 80:5 2|63 35:5 3|25 40:5 4|75 87:5 5|82 98:5 6|71 20:5 7|34 54:5 8|87 97:5 9|20 18:5 10|15 68:6 1|1 35:6 2|29 22:6 3|52 20:6 4|20 1:6 5|61 42:6 6|51 53:6 7|24 78:6 8|76 44:6 9|91 65:6 10|5 5:7 1|63 41:7 2|66 66:7 3|28 6:7 4|63 99:7 5|66 51:7 6|74 72:7 7|52 17:7 8|8 64:7 9|32 15:7 10|8 25:8 1|55 92:8 2|24 67:8 3|89 67:8 4|91 73:8 5|68 82:8 6|78 47:8 7|81 74:8 8|89 9:8 9|10 93:8 10|46 10:9 1|18 75:9 2|78 1:9 3|83 69:9 4|28 7:9 5|88 64:9 6|75 55:9 7|30 83:9 8|61 7:9 9|3 48:9 10|92 4:10 1|19 74:10 2|21 39:10 3|25 41:10 4|68 48:10 5|40 22:10 6|79 48:10 7|74 80:10 8|7 65:10 9|10 31:10 10</relation>
    <relation name="R92" arity="2" nbTuples="100" semantics="soft" defaultCost="infinity">33 18:1 1|45 70:1 2|22 83:1 3|29 75:1 4|63 34:1 5|61 2:1 6|49 87:1 7|31 18:1 8|49 90:1 9|51 84:1 10|7 85:2 1|30 11:2 2|64 69:2 3|30 95:2 4|97 69:2 5|42 48:2 6|42 57:2 7|10 48:2 8|69 44:2 9|48 5:2 10|58 58:3 1|87 19:3 2|14 8:3 3|15 13:3 4|91 19:3 5|60 79:3 6|38 7:3 7|99 28:3 8|50 96:3 9|98 35:3 10|46 100:4 1|94 14:4 2|80 11:4 3|53 75:4 4|30 97:4 5|98 37:4 6|86 76:4 7|75 54:4 8|42 77:4 9|24 41:4 10|35 96:5 1|96 96:5 2|100 78:5 3|51 53:5 4|26 71:5 5|74 66:5 6|50 26:5 7|20 44:5 8|43 54:5 9|24 59:5 10|92 43:6 1|1 40:6 2|22 44:6 3|65 5:6 4|34 52:6 5|2 48:6 6|6 19:6 7|72 82:6 8|36 66:6 9|78 67:6 10|61 33:7 1|12 94:7 2|60 28:7 3|72 67:7 4|83 28:7 5|86 41:7 6|37 57:7 7|1 84:7 8|16 59:7 9|27 17:7 10|10 80:8 1|56 53:8 2|61 4:8 3|20 78:8 4|23 92:8 5|86 65:8 6|53 17:8 7|32 83:8 8|64 60:8 9|86 47:8 10|19 55:9 1|82 17:9 2|77 49:9 3|6 74:9 4|58 79:9 5|89 10:9 6|5 63:9 7|52 74:9 8|15 10:9 9|65 44:9 10|26 7:10 1|52 95:10 2|11 87:10 3|52 100:10 4|97 23:10 5|90 25:10 6|72 68:10 7|21 82:10 8|20 58:10 9|54 92:10 10</relation>
    <relation name="R93" arity="2" nbTuples="100" semantics="soft" defaultCost="infinity">76 60:1 1|75 36:1 2|85 55:1 3|40 93:1 4|87 84:1 5|27 29:1 6|67 87:1 7|99 22:1 8|57 85:1 9|45 74:1 10|70 76:2 1|40 92:2 2|29 70:2 3|90 6:2 4|56 55:2 5|6 80:2 6|49 24:2 7|76 53:2 8|98 75:2 9|96 33:2 10|75 32:3 1|44 51:3 2|34 58:3 3|2 12:3 4|62 8:3 5|20 95:3 6|32 61:3 7|77 81:3 8|26 19:3 9|91 32:3 10|77 86:4 1|57 38:4 2|48 46:4 3|45 34:4 4|40 55:4 5|98 66:4 6|57 16:4 7|26 7:4 8|6 51:4 9|14 53:4 10|92 13:5 1|27 26:5 2|52 66:5 3|16 86:5 4|59 37:5 5|8 98:5 6|9 30:5 7|81 47:5 8|8 69:5 9|11 94:5 10|52 6:6 1|21 48:6 2|9 74:6 3|23 12:6 4|1 67:6 5|20 86:6 6|98 42:6 7|88 47:6 8|25 98:6 9|48 11:6 10|24 41:7 1|87 83:7 2|83 89:7 3|94 25:7 4|18 48:7 5|31 43:7 6|42 10:7 7|61 71:7 8|57 69:7 9|34 55:7 10|56 84:8 1|15 74:8 2|10 76:8 3|57 19:8 4|6 93:8 5|82 36:8 6|72 5:8 7|55 83:8 8|20 97:8 9|46 1:8 10|36 9:9 1|50 66:9 2|28 40:9 3|80 50:9 4|52 56:9 5|23 86:9 6|30 78:9 7|8 86:9 8|75 10:9 9|99 77:9 10|69 47:10 1|1 11:10 2|100 41:10 3|56 7:10 4|45 58:10 5|37 13:10 6|34 44:10 7|2 29:10 8|9 2:10 9|76 27:10 10</relation>
    <relation name="R94" arity="2" nbTuples="100" semantics="soft" defaultCost="infinity">65 82:1 1|78 29:1 2|26 73:1 3|49 13:1 4|10 61:1 5|93 48:1 6|88 68:1 7|48 78:1 8|60 8:1 9|12 99:1 10|28 11:2 1|56 40:2 2|67 22:2 3|24 3:2 4|62 2:2 5|87 6:2 6|12 3:2 7|77 11:2 8|46 15:2 9|85 6:2 10|77 87:3 1|71 88:3 2|46 60:3 3|31 15:3 4|96 50:3 5|12 87:3 6|49 8:3 7|50 46:3 8|60 34:3 9|2 24:3 10|61 43:4 1|4 5:4 2|4 35:4 3|98 28:4 4|69 71:4 5|33 39:4 6|94 49:4 7|66 54:4 8|69 27:4 9|64 4:4 10|2 46:5 1|24 56:5 2|83 37:5 3|10 61:5 4|29 51:5 5|40 65:5 6|20 37:5 7|26 45:5 8|18 22:5 9|35 28:5 10|47 54:6 1|89 97:6 2|62 79:6 3|100 92:6 4|80 3:6 5|22 30:6 6|13 4:6 7|33 45:6 8|19 51:6 9|92 78:6 10|24 19:7 1|53 49:7 2|70 55:7 3|27 52:7 4|96 35:7 5|54 22:7 6|39 73:7 7|52 89:7 8|21 91:7 9|87 53:7 10|88 9:8 1|27 94:8 2|12 61:8 3|3 68:8 4|96 31:8 5|52 84:8 6|92 75:8 7|87 69:8 8|48 88:8 9|55 90:8 10|72 87:9 1|65 17:9 2|55 6:9 3|79 89:9 4|25 3:9 5|65 39:9 6|91 32:9 7|58 63:9 8|68 22:9 9|66 67:9 10|68 76:10 1|18 6:10 2|76 81:10 3|61 47:10 4|20 46:10 5|51 21:10 6|16 88:10 7|23 78:10 8|41 99:10 9|64 97:10 10</relation>
    <relation name="R95" arity="2" nbTuples="100" semantics="soft" defaultCost="infinity">56 89:1 1|52 62:1 2|8 34:1 3|84 38:1 4|95 16:1 5|33 78:1 6|94 12:1 7|75 87:1 8|25 95:1 9|37 13:1 10|26 74:2 1|2 84:2 2|9 8:2 3|55 16:2 4|72 92:2 5|39 28:2 6|45 60:2 7|29 45:2 8|44 78:2 9|24 47:2 10|42 82:3 1|32 35:3 2|50 29:3 3|85 92:3 4|41 57:3 5|16 8:3 6|53 92:3 7|6 2:3 8|43 80:3 9|6 92:3 10|86 66:4 1|5 25:4 2|29 67:4 3|42 29:4 4|64 85:4 5|32 68:4 6|99 74:4 7|71 89:4 8|72 45:4 9|25 27:4 10|45 6:5 1|50 12:5 2|24 69:5 3|76 17:5 4|42 17:5 5|19 57:5 6|31 21:5 7|82 97:5 8|37 23:5 9|40 22:5 10|7 17:6 1|6 70:6 2|38 99:6 3|26 55:6 4|15 90:6 5|54 96:6 6|69 20:6 7|96 99:6 8|26 11:6 9|54 44:6 10|14 57:7 1|31 12:7 2|44 72:7 3|90 84:7 4|83 59:7 5|27 59:7 6|18 80:7 7|22 86:7 8|70 74:7 9|53 89:7 10|47 19:8 1|3 72:8 2|73 80:8 3|75 17:8 4|50 80:8 5|65 56:8 6|21 40:8 7|100 90:8 8|51 73:8 9|52 45:8 10|9 3:9 1|42 1:9 2|3 55:9 3|97 4:9 4|33 7:9 5|24 82:9 6|61 49:9 7|92 2:9 8|88 58:9 9|73 91:9 10|65 40:10 1|86 88:10 2|80 98:10 3|56 70:10 4|95 69:10 5|18 70:10 6|29 80:10 7|69 44:10 8|14 54:10 9|67 90:10 10</relation>
    <relation name="R96" arity="2" nbTuples="100" semantics="soft" defaultCost="infinity">2 11:1 1|93 83:1 2|12 21:1 3|68 30:1 4|85 38:1 5|54 50:1 6|9 23:1 7|42 73:1 8|84 80:1 9|71 10:1 10|88 69:2 1|25 19:2 2|15 38:2 3|67 66:2 4|59 1:2 5|2 32:2 6|27 32:2 7|80 49:2 8|87 87:2 9|76 48:2 10|63 49:3 1|11 86:3 2|15 21:3 3|31 94:3 4|53 97:3 5|68 9:3 6|85 45:3 7|72 87:3 8|99 5:3 9|26 91:3 10|31 37:4 1|38 6:4 2|92 13:4 3|89 17:4 4|87 20:4 5|43 73:4 6|69 34:4 7|26 28:4 8|52 5:4 9|68 72:4 10|7 92:5 1|39 90:5 2|90 57:5 3|19 89:5 4|5 63:5 5|49 79:5 6|67 49:5 7|37 77:5 8|2 74:5 9|37 100:5 10|47 53:6 1|98 50:6 2|42 41:6 3|73 49:6 4|96 69:6 5|57 67:6 6|64 40:6 7|95 11:6 8|77 1:6 9|24 76:6 10|1 50:7 1|55 48:7 2|33 30:7 3|72 12:7 4|94 21:7 5|26 10:7 6|72 41:7 7|13 71:7 8|75 32:7 9|29 94:7 10|28 97:8 1|91 17:8 2|64 63:8 3|47 2:8 4|49 84:8 5|88 75:8 6|80 92:8 7|18 8:8 8|29 54:8 9|35 30:8 10|72 83:9 1|24 9:9 2|3 44:9 3|65 35:9 4|12 31:9 5|23 32:9 6|53 58:9 7|71 89:9 8|16 83:9 9|100 25:9 10|6 26:10 1|39 47:10 2|67 50:10 3|15 34:10 4|24 86:10 5|72 68:10 6|69 65:10 7|79 79:10 8|3 43:10 9|31 15:10 10</relation>
    <relation name="R97" arity="2" nbTuples="100" semantics="soft" defaultCost="infinity">66 81:1 1|3 41:1 2|43 19:1 3|55 63:1 4|75 89:1 5|82 55:1 6|55 79:1 7|32 79:1 8|45 98:1 9|11 56:1 10|14 10:2 1|46 77:2 2|35 38:2 3|59 18:2 4|77 77:2 5|3 65:2 6|55 41:2 7|29 5:2 8|12 94:2 9|28 42:2 10|35 32:3 1|90 95:3 2|30 81:3 3|79 100:3 4|13 31:3 5|68 70:3 6|4 85:3 7|14 43:3 8|44 42:3 9|14 67:3 10|4 1:4 1|25 46:4 2|76 96:4 3|94 47:4 4|7 9:4 5|100 81:4 6|59 52:4 7|70 12:4 8|48 28:4 9|98 11:4 10|63 86:5 1|70 88:5 2|13 28:5 3|44 30:5 4|31 25:5 5|60 57:5 6|5 76:5 7|62 70:5 8|94 99:5 9|66 81:5 10|32 97:6 1|28 43:6 2|23 18:6 3|14 90:6 4|84 73:6 5|100 59:6 6|87 97:6 7|85 99:6 8|15 15:6 9|45 47:6 10|56 96:7 1|95 76:7 2|36 79:7 3|92 85:7 4|61 35:7 5|57 94:7 6|91 12:7 7|65 85:7 8|91 2:7 9|87 26:7 10|73 52:8 1|83 15:8 2|6 74:8 3|45 63:8 4|87 17:8 5|29 50:8 6|88 15:8 7|36 77:8 8|92 42:8 9|17 70:8 10|56 13:9 1|19 48:9 2|59 76:9 3|26 64:9 4|13 75:9 5|74 29:9 6|35 33:9 7|64 98:9 8|24 2:9 9|49 24:9 10|1 49:10 1|92 54:10 2|16 95:10 3|83 89:10 4|57 12:10 5|9 62:10 6|52 78:10 7|59 7:10 8|78 47:10 9|91 67:10 10</relation>
    <relation name="R98" arity="2" nbTuples="100" semantics="soft" defaultCost="infinity">51 30:1 1|58 65:1 2|30 88:1 3|35 2:1 4|10 72:1 5|100 55:1 6|26 58:1 7|27 82:1 8|83 42:1 9|2 76:1 10|60 37:2 1|72 8:2 2|14 52:2 3|87 94:2 4|77 10:2 5|27 68:2 6|22 24:2 7|19 11:2 8|32 96:2 9|36 70:2 10|100 31:3 1|56 26:3 2|60 22:3 3|59 32:3 4|51 10:3 5|43 1:3 6|70 82:3 7|33 40:3 8|8 3:3 9|82 71:3 10|17 95:4 1|28 15:4 2|79 51:4 3|60 43:4 4|31 65:4 5|61 73:4 6|27 59:4 7|15 89:4 8|95 85:4 9|99 76:4 10|86 83:5 1|73 29:5 2|6 60:5 3|62 76:5 4|49 26:5 5|86 38:5 6|63 23:5 7|96 31:5 8|2 42:5 9|55 43:5 10|61 80:6 1|87 33:6 2|81 75:6 3|20 2:6 4|93 11:6 5|35 73:6 6|67 89:6 7|43 48:6 8|79 98:6 9|6 47:6 10|68 67:7 1|24 67:7 2|76 70:7 3|31 50:7 4|29 79:7 5|26 41:7 6|50 80:7 7|25 52:7 8|80 61:7 9|89 64:7 10|97 63:8 1|37 21:8 2|24 31:8 3|72 15:8 4|54 23:8 5|59 44:8 6|1 58:8 7|50 53:8 8|39 64:8 9|58 73:8 10|96 49:9 1|44 68:9 2|98 58:9 3|1 81:9 4|82 14:9 5|74 86:9 6|62 11:9 7|95 19:9 8|97 44:9 9|61 32:9 10|41 72:10 1|53 100:10 2|8 83:10 3|9 96:10 4|96 100:10 5|70 50:10 6|20 7:10 7|50 45:10 8|77 82:10 9|56 8:10 10</relation>
    <relation name="R99" arity="2" nbTuples="100" semantics="soft" defaultCost="infinity">12 28:1 1|42 81:1 2|15 62:1 3|74 69:1 4|24 80:1 5|32 42:1 6|7 32:1 7|72 86:1 8|16 68:1 9|37 2:1 10|27 85:2 1|1 86:2 2|88 79:2 3|10 93:2 4|60 46:2 5|76 70:2 6|17 90:2 7|78 80:2 8|38 16:2 9|3 91:2 10|52 18:3 1|87 53:3 2|17 99:3 3|93 40:3 4|88 96:3 5|80 12:3 6|41 6:3 7|27 78:3 8|90 81:3 9|86 67:3 10|72 45:4 1|46 91:4 2|45 15:4 3|20 74:4 4|74 43:4 5|82 67:4 6|72 97:4 7|99 83:4 8|99 65:4 9|52 13:4 10|10 48:5 1|32 58:5 2|99 20:5 3|81 63:5 4|59 64:5 5|40 18:5 6|64 72:5 7|26 46:5 8|51 90:5 9|15 82:5 10|61 94:6 1|16 14:6 2|80 73:6 3|24 35:6 4|30 32:6 5|35 52:6 6|13 66:6 7|10 42:6 8|57 78:6 9|6 11:6 10|50 86:7 1|55 75:7 2|17 47:7 3|57 52:7 4|27 58:7 5|97 38:7 6|89 27:7 7|78 79:7 8|65 5:7 9|36 94:7 10|52 48:8 1|94 94:8 2|13 44:8 3|47 37:8 4|35 61:8 5|23 23:8 6|38 7:8 7|88 60:8 8|71 60:8 9|87 76:8 10|55 19:9 1|99 13:9 2|86 67:9 3|87 53:9 4|16 62:9 5|94 52:9 6|13 66:9 7|86 98:9 8|79 41:9 9|5 21:9 10|17 54:10 1|30 69:10 2|37 15:10 3|45 21:10 4|71 50:10 5|23 79:10 6|90 53:10 7|79 54:10 8|20 82:10 9|25 22:10 10</relation>
    <relation name="R100" arity="2" nbTuples="100" semantics="soft" defaultCost="infinity">63 58:1 1|24 52:1 2|27 36:1 3|40 91:1 4|25 26:1 5|26 27:1 6|68 37:1 7|25 41:1 8|56 64:1 9|79 90:1 10|48 3:2 1|15 73:2 2|61 81:2 3|78 48:2 4|40 91:2 5|66 33:2 6|35 10:2 7|38 63:2 8|67 10:2 9|49 47:2 10|29 38:3 1|99 20:3 2|82 1:3 3|48 40:3 4|66 54:3 5|17 71:3 6|20 77:3 7|52 17:3 8|1 34:3 9|5 19:3 10|26 94:4 1|39 89:4 2|44 20:4 3|66 76:4 4|76 87:4 5|84 84:4 6|72 76:4 7|51 10:4 8|48 93:4 9|61 78:4 10|1 20:5 1|10 51:5 2|17 49:5 3|96 24:5 4|8 60:5 5|36 40:5 6|77 28:5 7|8 70:5 8|3 88:5 9|23 31:5 10|9 69:6 1|34 95:6 2|7 19:6 3|69 70:6 4|49 86:6 5|36 14:6 6|83 58:6 7|6 31:6 8|33 91:6 9|32 4:6 10|15 50:7 1|53 76:7 2|16 48:7 3|86 76:7 4|55 43:7 5|93 59:7 6|96 47:7 7|73 97:7 8|53 59:7 9|40 97:7 10|84 67:8 1|84 7:8 2|67 68:8 3|54 92:8 4|5 69:8 5|46 22:8 6|4 91:8 7|95 51:8 8|25 31:8 9|69 100:8 10|36 99:9 1|43 58:9 2|30 18:9 3|52 3:9 4|10 72:9 5|27 91:9 6|8 62:9 7|99 3:9 8|19 27:9 9|26 75:9 10|13 69:10 1|29 92:10 2|29 43:10 3|42 39:10 4|3 7:10 5|92 16:10 6|65 45:10 7|61 92:10 8|83 19:10 9|12 30:10 10</relation>
    <relation name="R101" arity="2" nbTuples="100" semantics="soft" defaultCost="infinity">1 5:1 1|54 54:1 2|7 70:1 3|31 39:1 4|10 85:1 5|66 95:1 6|6 44:1 7|9 88:1 8|74 44:1 9|19 79:1 10|46 17:2 1|16 7:2 2|48 48:2 3|20 11:2 4|44 86:2 5|26 19:2 6|40 89:2 7|31 24:2 8|91 40:2 9|80 76:2 10|43 87:3 1|70 74:3 2|53 88:3 3|97 82:3 4|32 31:3 5|33 21:3 6|57 90:3 7|40 1:3 8|21 90:3 9|62 99:3 10|84 48:4 1|65 87:4 2|27 83:4 3|97 26:4 4|16 60:4 5|23 56:4 6|1 16:4 7|81 4:4 8|24 38:4 9|71 6:4 10|13 1:5 1|20 87:5 2|82 50:5 3|28 50:5 4|7 25:5 5|13 49:5 6|44 31:5 7|89 6:5 8|61 39:5 9|85 55:5 10|27 73:6 1|56 85:6 2|17 67:6 3|17 26:6 4|85 95:6 5|75 45:6 6|66 79:6 7|36 67:6 8|61 47:6 9|77 14:6 10|100 63:7 1|20 58:7 2|50 99:7 3|60 99:7 4|83 86:7 5|22 73:7 6|33 25:7 7|70 37:7 8|78 44:7 9|20 50:7 10|33 78:8 1|52 46:8 2|41 31:8 3|57 31:8 4|16 13:8 5|95 91:8 6|84 81:8 7|14 53:8 8|53 16:8 9|88 73:8 10|47 52:9 1|42 45:9 2|97 28:9 3|45 91:9 4|45 77:9 5|32 80:9 6|38 91:9 7|93 57:9 8|67 82:9 9|11 75:9 10|57 41:10 1|16 55:10 2|59 51:10 3|98 34:10 4|92 30:10 5|91 60:10 6|7 1:10 7|34 89:10 8|60 58:10 9|73 83:10 10</relation>
    <relation name="R102" arity="2" nbTuples="100" semantics="soft" defaultCost="infinity">1 74:1 1|94 83:1 2|27 30:1 3|17 93:1 4|56 73:1 5|39 86:1 6|18 92:1 7|29 26:1 8|12 6:1 9|57 52:1 10|81 90:2 1|89 2:2 2|39 97:2 3|7 57:2 4|84 68:2 5|7 94:2 6|28 86:2 7|71 67:2 8|85 4:2 9|75 22:2 10|32 40:3 1|71 30:3 2|8 24:3 3|40 69:3 4|93 18:3 5|99 4:3 6|29 75:3 7|21 47:3 8|80 94:3 9|89 38:3 10|25 37:4 1|30 51:4 2|2 9:4 3|4 97:4 4|76 83:4 5|76 78:4 6|86 11:4 7|34 76:4 8|3 50:4 9|58 9:4 10|35 10:5 1|16 54:5 2|73 66:5 3|80 77:5 4|97 54:5 5|41 87:5 6|27 30:5 7|52 64:5 8|19 2:5 9|84 27:5 10|3 73:6 1|43 2:6 2|59 38:6 3|84 30:6 4|45 16:6 5|2 77:6 6|84 87:6 7|72 86:6 8|45 21:6 9|86 56:6 10|79 84:7 1|3 79:7 2|42 1:7 3|35 78:7 4|42 31:7 5|50 60:7 6|76 18:7 7|87 3:7 8|43 51:7 9|63 5:7 10|82 8:8 1|37 82:8 2|63 97:8 3|15 72:8 4|63 98:8 5|71 9:8 6|52 100:8 7|64 88:8 8|76 1:8 9|36 62:8 10|74 45:9 1|17 37:9 2|20 21:9 3|16 46:9 4|11 27:9 5|79 13:9 6|22 83:9 7|32 2:9 8|56 15:9 9|14 70:9 10|42 84:10 1|99 22:10 2|27 21:10 3|52 92:10 4|60 30:10 5|84 9:10 6|60 71:10 7|25 42:10 8|1 95:10 9|58 69:10 10</relation>
    <relation name="R103" arity="2" nbTuples="100" semantics="soft" defaultCost="infinity">74 2:1 1|12 79:1 2|15 22:1 3|46 6:1 4|23 47:1 5|23 51:1 6|33 60:1 7|1 67:1 8|61 81:1 9|57 1:1 10|44 99:2 1|70 75:2 2|6 33:2 3|15 42:2 4|74 36:2 5|19 17:2 6|61 94:2 7|48 85:2 8|67 14:2 9|38 96:2 10|29 71:3 1|69 41:3 2|91 89:3 3|49 54:3 4|52 68:3 5|73 10:3 6|18 23:3 7|76 28:3 8|30 98:3 9|27 42:3 10|63 24:4 1|55 8:4 2|19 54:4 3|30 37:4 4|66 59:4 5|98 82:4 6|14 90:4 7|63 99:4 8|59 24:4 9|39 6:4 10|58 93:5 1|67 81:5 2|58 46:5 3|19 40:5 4|37 52:5 5|28 78:5 6|61 48:5 7|81 21:5 8|50 48:5 9|47 53:5 10|42 1:6 1|10 70:6 2|71 18:6 3|38 12:6 4|86 49:6 5|11 60:6 6|36 75:6 7|73 44:6 8|96 75:6 9|20 84:6 10|12 90:7 1|58 18:7 2|57 50:7 3|98 7:7 4|58 55:7 5|33 82:7 6|52 80:7 7|35 87:7 8|62 88:7 9|13 15:7 10|66 37:8 1|88 93:8 2|10 60:8 3|9 28:8 4|16 55:8 5|7 74:8 6|52 41:8 7|9 4:8 8|89 8:8 9|43 32:8 10|38 95:9 1|3 46:9 2|86 16:9 3|22 21:9 4|51 86:9 5|78 47:9 6|99 41:9 7|41 75:9 8|66 59:9 9|26 14:9 10|72 56:10 1|33 18:10 2|5 13:10 3|25 11:10 4|19 25:10 5|71 37:10 6|70 86:10 7|8 5:10 8|1 13:10 9|39 96:10 10</relation>
    <relation name="R104" arity="2" nbTuples="100" semantics="soft" defaultCost="infinity">67 11:1 1|10 14:1 2|83 1:1 3|85 40:1 4|66 13:1 5|69 13:1 6|36 97:1 7|23 2:1 8|52 65:1 9|24 30:1 10|35 64:2 1|56 26:2 2|58 16:2 3|14 48:2 4|77 90:2 5|36 62:2 6|90 55:2 7|6 95:2 8|29 85:2 9|86 90:2 10|93 82:3 1|80 73:3 2|69 87:3 3|47 95:3 4|1 1:3 5|50 80:3 6|78 89:3 7|20 82:3 8|80 47:3 9|14 13:3 10|2 34:4 1|28 16:4 2|62 15:4 3|51 59:4 4|97 49:4 5|10 24:4 6|15 64:4 7|8 5:4 8|14 91:4 9|17 84:4 10|10 95:5 1|48 42:5 2|94 43:5 3|87 3:5 4|69 45:5 5|53 24:5 6|80 88:5 7|6 48:5 8|21 27:5 9|1 14:5 10|61 23:6 1|83 81:6 2|82 29:6 3|59 40:6 4|16 23:6 5|10 29:6 6|37 34:6 7|64 23:6 8|9 47:6 9|60 68:6 10|18 28:7 1|89 61:7 2|61 45:7 3|67 8:7 4|65 23:7 5|98 84:7 6|1 25:7 7|86 23:7 8|36 89:7 9|62 4:7 10|72 70:8 1|11 45:8 2|16 89:8 3|72 35:8 4|34 25:8 5|23 20:8 6|9 47:8 7|71 49:8 8|2 91:8 9|78 4:8 10|35 13:9 1|8 100:9 2|14 96:9 3|65 33:9 4|63 86:9 5|65 26:9 6|94 27:9 7|90 11:9 8|51 13:9 9|19 10:9 10|86 50:10 1|74 88:10 2|69 88:10 3|49 77:10 4|49 51:10 5|61 18:10 6|29 98:10 7|82 29:10 8|53 62:10 9|79 40:10 10</relation>
    <relation name="R105" arity="2" nbTuples="100" semantics="soft" defaultCost="infinity">51 5:1 1|51 63:1 2|14 69:1 3|95 1:1 4|41 64:1 5|7 35:1 6|47 23:1 7|72 16:1 8|48 99:1 9|2 37:1 10|45 75:2 1|98 55:2 2|36 1:2 3|44 16:2 4|95 21:2 5|60 73:2 6|89 18:2 7|84 59:2 8|94 47:2 9|78 40:2 10|30 44:3 1|86 10:3 2|34 69:3 3|20 34:3 4|26 39:3 5|95 91:3 6|61 39:3 7|69 8:3 8|98 26:3 9|4 62:3 10|25 57:4 1|7 34:4 2|80 45:4 3|77 20:4 4|79 99:4 5|37 88:4 6|81 79:4 7|84 34:4 8|6 63:4 9|66 41:4 10|41 63:5 1|62 66:5 2|58 82:5 3|11 54:5 4|96 41:5 5|96 18:5 6|54 73:5 7|99 97:5 8|85 47:5 9|85 19:5 10|65 100:6 1|92 46:6 2|69 9:6 3|57 16:6 4|85 76:6 5|32 22:6 6|44 17:6 7|11 64:6 8|66 56:6 9|99 77:6 10|60 90:7 1|38 11:7 2|57 56:7 3|39 42:7 4|91 39:7 5|28 26:7 6|94 24:7 7|81 90:7 8|14 12:7 9|60 11:7 10|14 56:8 1|66 85:8 2|81 69:8 3|57 9:8 4|93 8:8 5|64 8:8 6|7 23:8 7|26 88:8 8|36 60:8 9|16 96:8 10|2 31:9 1|29 59:9 2|75 43:9 3|79 25:9 4|19 50:9 5|52 78:9 6|29 21:9 7|24 22:9 8|93 63:9 9|74 12:9 10|59 86:10 1|15 97:10 2|99 54:10 3|37 91:10 4|12 23:10 5|99 15:10 6|58 93:10 7|85 70:10 8|27 41:10 9|50 69:10 10</relation>
    <relation name="R106" arity="2" nbTuples="100" semantics="soft" defaultCost="infinity">54 38:1 1|19 68:1 2|61 86:1 3|66 3:1 4|52 91:1 5|83 62:1 6|53 72:1 7|12 7:1 8|33 50:1 9|77 55:1 10|36 100:2 1|52 84:2 2|74 42:2 3|64 39:2 4|55 58:2 5|17 61:2 6|44 43:2 7|22 29:2 8|66 11:2 9|92 85:2 10|11 1:3 1|51 42:3 2|17 31:3 3|39 35:3 4|49 33:3 5|34 30:3 6|29 26:3 7|72 42:3 8|9 64:3 9|19 11:3 10|39 58:4 1|55 90:4 2|2 5:4 3|77 49:4 4|74 77:4 5|91 50:4 6|86 23:4 7|29 71:4 8|52 100:4 9|20 54:4 10|67 21:5 1|72 29:5 2|48 2:5 3|59 31:5 4|63 44:5 5|35 48:5 6|60 23:5 7|20 57:5 8|72 81:5 9|48 11:5 10|64 85:6 1|19 72:6 2|58 18:6 3|4 71:6 4|52 86:6 5|53 84:6 6|47 79:6 7|42 100:6 8|72 10:6 9|3 77:6 10|84 40:7 1|98 5:7 2|39 71:7 3|91 52:7 4|2 17:7 5|82 78:7 6|71 80:7 7|5 1:7 8|8 61:7 9|82 60:7 10|62 2:8 1|67 90:8 2|78 9:8 3|20 26:8 4|21 45:8 5|1 86:8 6|20 68:8 7|87 38:8 8|16 97:8 9|43 64:8 10|47 46:9 1|49 7:9 2|6 99:9 3|76 80:9 4|66 39:9 5|95 63:9 6|60 18:9 7|6 94:9 8|86 54:9 9|66 45:9 10|89 80:10 1|100 71:10 2|82 19:10 3|92 32:10 4|36 45:10 5|44 13:10 6|90 6:10 7|22 79:10 8|14 47:10 9|13 83:10 10</relation>
    <relation name="R107" arity="2" nbTuples="100" semantics="soft" defaultCost="infinity">96 80:1 1|30 60:1 2|68 47:1 3|44 26:1 4|70 35:1 5|16 100:1 6|12 52:1 7|59 5:1 8|36 97:1 9|61 51:1 10|78 94:2 1|79 6:2 2|87 91:2 3|79 65:2 4|47 95:2 5|27 75:2 6|97 6:2 7|87 48:2 8|80 46:2 9|13 91:2 10|66 9:3 1|95 8:3 2|59 74:3 3|42 95:3 4|21 85:3 5|69 23:3 6|92 87:3 7|93 20:3 8|49 16:3 9|24 7:3 10|64 8:4 1|63 5:4 2|34 10:4 3|61 36:4 4|24 47:4 5|65 66:4 6|31 51:4 7|50 63:4 8|40 71:4 9|33 83:4 10|92 37:5 1|7 41:5 2|79 62:5 3|68 11:5 4|31 19:5 5|38 30:5 6|65 88:5 7|30 14:5 8|92 58:5 9|48 59:5 10|42 16:6 1|59 16:6 2|52 64:6 3|16 57:6 4|52 43:6 5|77 73:6 6|86 88:6 7|6 93:6 8|77 29:6 9|15 40:6 10|64 77:7 1|58 78:7 2|33 53:7 3|51 81:7 4|59 17:7 5|74 19:7 6|2 29:7 7|65 41:7 8|87 14:7 9|3 24:7 10|37 51:8 1|46 81:8 2|16 99:8 3|78 12:8 4|87 59:8 5|99 37:8 6|97 57:8 7|70 72:8 8|17 36:8 9|43 79:8 10|26 7:9 1|54 53:9 2|24 81:9 3|4 46:9 4|23 85:9 5|8 18:9 6|76 30:9 7|28 9:9 8|85 20:9 9|87 63:9 10|18 4:10 1|84 81:10 2|74 85:10 3|42 96:10 4|33 7:10 5|21 65:10 6|21 79:10 7|73 26:10 8|47 16:10 9|3 33:10 10</relation>
    <relation name="R108" arity="2" nbTuples="100" semantics="soft" defaultCost="infinity">59 68:1 1|54 7:1 2|100 25:1 3|47 50:1 4|32 77:1 5|41 39:1 6|54 38:1 7|9 3:1 8|32 39:1 9|66 8:1 10|90 25:2 1|24 98:2 2|61 17:2 3|92 44:2 4|3 80:2 5|84 24:2 6|25 63:2 7|51 100:2 8|33 50:2 9|97 11:2 10|99 94:3 1|10 94:3 2|56 25:3 3|79 26:3 4|23 78:3 5|42 77:3 6|38 10:3 7|72 72:3 8|33 65:3 9|79 98:3 10|31 6:4 1|69 3:4 2|11 19:4 3|84 87:4 4|50 80:4 5|13 65:4 6|19 26:4 7|74 97:4 8|74 16:4 9|92 14:4 10|66 81:5 1|70 39:5 2|52 44:5 3|38 81:5 4|99 81:5 5|64 28:5 6|8 15:5 7|17 87:5 8|29 89:5 9|25 23:5 10|72 62:6 1|62 26:6 2|39 26:6 3|86 10:6 4|99 62:6 5|84 60:6 6|16 19:6 7|79 86:6 8|29 94:6 9|57 10:6 10|24 13:7 1|25 19:7 2|5 49:7 3|82 22:7 4|4 15:7 5|75 14:7 6|78 45:7 7|55 50:7 8|58 37:7 9|71 92:7 10|31 59:8 1|100 91:8 2|66 57:8 3|78 72:8 4|12 62:8 5|54 44:8 6|33 2:8 7|88 13:8 8|74 26:8 9|1 97:8 10|78 36:9 1|19 48:9 2|43 53:9 3|89 62:9 4|97 6:9 5|44 29:9 6|74 19:9 7|91 98:9 8|70 68:9 9|29 55:9 10|49 61:10 1|92 9:10 2|91 9:10 3|64 52:10 4|51 24:10 5|98 96:10 6|52 22:10 7|19 40:10 8|4 61:10 9|16 5:10 10</relation>
    <relation name="R109" arity="2" nbTuples="100" semantics="soft" defaultCost="infinity">90 21:1 1|49 87:1 2|56 58:1 3|41 97:1 4|89 84:1 5|46 50:1 6|64 9:1 7|56 35:1 8|6 68:1 9|3 46:1 10|94 78:2 1|23 63:2 2|44 34:2 3|25 3:2 4|48 14:2 5|28 18:2 6|1 81:2 7|35 92:2 8|77 17:2 9|6 10:2 10|68 65:3 1|26 19:3 2|61 61:3 3|52 46:3 4|58 63:3 5|73 62:3 6|38 19:3 7|9 98:3 8|73 6:3 9|15 50:3 10|26 61:4 1|79 37:4 2|66 81:4 3|45 31:4 4|78 5:4 5|92 70:4 6|33 95:4 7|90 79:4 8|49 51:4 9|38 68:4 10|57 31:5 1|72 42:5 2|76 27:5 3|58 76:5 4|78 53:5 5|52 13:5 6|93 17:5 7|21 17:5 8|62 32:5 9|35 86:5 10|33 66:6 1|48 54:6 2|15 5:6 3|68 40:6 4|95 72:6 5|78 75:6 6|20 89:6 7|52 45:6 8|73 9:6 9|50 92:6 10|43 6:7 1|78 92:7 2|74 51:7 3|70 87:7 4|100 95:7 5|22 85:7 6|77 73:7 7|93 43:7 8|95 17:7 9|90 61:7 10|100 71:8 1|15 46:8 2|79 87:8 3|84 12:8 4|90 9:8 5|75 32:8 6|67 73:8 7|20 27:8 8|48 96:8 9|100 24:8 10|37 51:9 1|47 79:9 2|44 47:9 3|57 1:9 4|83 17:9 5|18 37:9 6|3 76:9 7|81 57:9 8|5 84:9 9|30 58:9 10|53 34:10 1|97 63:10 2|46 18:10 3|36 97:10 4|66 87:10 5|56 56:10 6|25 90:10 7|73 53:10 8|40 97:10 9|56 83:10 10</relation>
    <relation name="R110" arity="2" nbTuples="100" semantics="soft" defaultCost="infinity">16 51:1 1|92 13:1 2|3 44:1 3|20 91:1 4|69 51:1 5|58 90:1 6|26 12:1 7|36 61:1 8|85 71:1 9|68 44:1 10|90 22:2 1|95 85:2 2|73 23:2 3|3 45:2 4|42 91:2 5|91 65:2 6|75 44:2 7|6 13:2 8|14 38:2 9|44 83:2 10|20 1:3 1|67 45:3 2|23 74:3 3|76 46:3 4|33 66:3 5|38 18:3 6|57 50:3 7|53 39:3 8|43 24:3 9|23 9:3 10|12 47:4 1|65 7:4 2|43 49:4 3|12 5:4 4|42 20:4 5|10 73:4 6|86 38:4 7|47 62:4 8|43 56:4 9|3 59:4 10|45 93:5 1|56 48:5 2|66 83:5 3|36 47:5 4|66 98:5 5|72 89:5 6|46 53:5 7|35 29:5 8|70 17:5 9|37 83:5 10|85 84:6 1|24 6:6 2|8 36:6 3|59 67:6 4|23 32:6 5|63 52:6 6|69 87:6 7|57 47:6 8|95 30:6 9|30 44:6 10|82 63:7 1|33 25:7 2|46 7:7 3|81 20:7 4|77 94:7 5|40 80:7 6|61 98:7 7|68 36:7 8|96 39:7 9|39 95:7 10|27 70:8 1|43 11:8 2|55 34:8 3|67 28:8 4|39 62:8 5|52 91:8 6|11 73:8 7|57 81:8 8|11 92:8 9|2 73:8 10|77 39:9 1|87 3:9 2|56 80:9 3|55 70:9 4|2 95:9 5|36 27:9 6|46 10:9 7|86 98:9 8|92 5:9 9|88 54:9 10|74 97:10 1|7 29:10 2|43 55:10 3|1 100:10 4|63 58:10 5|42 39:10 6|27 75:10 7|44 89:10 8|8 2:10 9|7 28:10 10</relation>
    <relation name="R111" arity="2" nbTuples="100" semantics="soft" defaultCost="infinity">34 100:1 1|62 63:1 2|40 73:1 3|22 22:1 4|69 17:1 5|11 11:1 6|45 13:1 7|82 57:1 8|56 72:1 9|2 80:1 10|85 51:2 1|34 8:2 2|94 57:2 3|11 98:2 4|1 9:2 5|55 35:2 6|75 83:2 7|74 4:2 8|88 87:2 9|31 34:2 10|61 12:3 1|56 6:3 2|83 85:3 3|62 26:3 4|59 16:3 5|67 85:3 6|99 49:3 7|72 19:3 8|63 69:3 9|68 14:3 10|96 68:4 1|73 29:4 2|50 1:4 3|85 77:4 4|76 48:4 5|20 45:4 6|41 70:4 7|31 88:4 8|43 44:4 9|70 74:4 10|57 19:5 1|94 64:5 2|57 34:5 3|9 93:5 4|53 44:5 5|47 89:5 6|81 47:5 7|25 5:5 8|95 75:5 9|89 73:5 10|3 95:6 1|43 72:6 2|12 41:6 3|21 100:6 4|67 67:6 5|33 69:6 6|45 100:6 7|16 15:6 8|63 82:6 9|77 87:6 10|70 14:7 1|40 98:7 2|50 12:7 3|48 76:7 4|68 33:7 5|23 13:7 6|13 23:7 7|25 8:7 8|75 5:7 9|100 45:7 10|73 89:8 1|73 88:8 2|27 20:8 3|67 56:8 4|16 82:8 5|39 76:8 6|78 77:8 7|16 24:8 8|1 48:8 9|53 61:8 10|77 96:9 1|45 41:9 2|54 3:9 3|30 13:9 4|10 51:9 5|72 90:9 6|71 36:9 7|21 21:9 8|54 82:9 9|81 36:9 10|84 83:10 1|54 64:10 2|1 93:10 3|75 73:10 4|66 14:10 5|52 98:10 6|34 74:10 7|41 39:10 8|63 48:10 9|40 41:10 10</relation>
    <relation name="R112" arity="2" nbTuples="100" semantics="soft" defaultCost="infinity">86 94:1 1|30 87:1 2|2 90:1 3|62 90:1 4|94 39:1 5|4 56:1 6|99 55:1 7|80 12:1 8|40 11:1 9|24 2:1 10|59 13:2 1|17 84:2 2|37 100:2 3|56 69:2 4|70 88:2 5|66 77:2 6|2 100:2 7|42 17:2 8|2 78:2 9|95 6:2 10|25 37:3 1|45 31:3 2|72 88:3 3|91 97:3 4|29 8:3 5|75 88:3 6|57 95:3 7|49 36:3 8|73 74:3 9|54 43:3 10|33 76:4 1|85 10:4 2|43 52:4 3|69 69:4 4|87 76:4 5|27 42:4 6|50 78:4 7|40 64:4 8|47 7:4 9|28 95:4 10|4 64:5 1|70 4:5 2|100 77:5 3|90 84:5 4|47 48:5 5|91 6:5 6|94 19:5 7|95 28:5 8|71 26:5 9|100 32:5 10|74 56:6 1|90 35:6 2|42 13:6 3|47 52:6 4|65 15:6 5|70 85:6 6|2 58:6 7|34 38:6 8|14 95:6 9|46 77:6 10|39 24:7 1|32 63:7 2|68 34:7 3|2 37:7 4|31 8:7 5|13 23:7 6|16 38:7 7|79 10:7 8|7 54:7 9|65 14:7 10|60 63:8 1|29 87:8 2|86 89:8 3|47 21:8 4|70 80:8 5|42 30:8 6|83 85:8 7|74 11:8 8|41 31:8 9|31 5:8 10|90 21:9 1|64 30:9 2|67 84:9 3|17 33:9 4|82 15:9 5|80 44:9 6|82 43:9 7|73 10:9 8|93 21:9 9|44 92:9 10|53 51:10 1|100 80:10 2|70 42:10 3|5 14:10 4|13 11:10 5|57 34:10 6|97 89:10 7|99 87:10 8|72 7:10 9|51 86:10 10</relation>
    <relation name="R113" arity="2" nbTuples="100" semantics="soft" defaultCost="infinity">47 76:1 1|30 95:1 2|43 4:1 3|74 44:1 4|7 55:1 5|42 81:1 6|69 48:1 7|43 78:1 8|82 19:1 9|87 86:1 10|48 5:2 1|66 51:2 2|72 16:2 3|95 74:2 4|79 7:2 5|62 68:2 6|72 77:2 7|1 77:2 8|82 95:2 9|80 61:2 10|58 28:3 1|91 19:3 2|69 74:3 3|20 2:3 4|43 47:3 5|61 14:3 6|61 26:3 7|41 30:3 8|10 97:3 9|16 34:3 10|80 36:4 1|8 21:4 2|79 26:4 3|46 87:4 4|67 36:4 5|11 48:4 6|44 27:4 7|44 76:4 8|4 74:4 9|64 96:4 10|97 98:5 1|77 99:5 2|27 48:5 3|69 36:5 4|26 53:5 5|8 26:5 6|75 80:5 7|89 80:5 8|40 46:5 9|28 69:5 10|11 9:6 1|79 66:6 2|83 43:6 3|65 19:6 4|95 30:6 5|67 31:6 6|21 36:6 7|54 18:6 8|8 14:6 9|77 95:6 10|8 85:7 1|4 95:7 2|61 75:7 3|40 51:7 4|89 35:7 5|89 84:7 6|19 75:7 7|41 30:7 8|84 37:7 9|44 96:7 10|41 90:8 1|84 97:8 2|45 92:8 3|57 19:8 4|20 67:8 5|90 90:8 6|8 65:8 7|69 72:8 8|46 42:8 9|44 9:8 10|69 58:9 1|46 21:9 2|58 20:9 3|63 17:9 4|44 40:9 5|59 48:9 6|45 15:9 7|62 11:9 8|13 68:9 9|6 39:9 10|6 1:10 1|19 76:10 2|53 37:10 3|58 94:10 4|87 50:10 5|74 26:10 6|95 61:10 7|5 22:10 8|53 22:10 9|25 99:10 10</relation>
    <relation name="R114" arity="2" nbTuples="100" semantics="soft" defaultCost="infinity">75 72:1 1|40 48:1 2|62 51:1 3|92 62:1 4|62 65:1 5|6 39:1 6|52 48:1 7|65 30:1 8|78 55:1 9|4 54:1 10|58 100:2 1|58 21:2 2|51 13:2 3|9 38:2 4|7 41:2 5|36 100:2 6|52 85:2 7|75 51:2 8|77 34:2 9|87 70:2 10|23 34:3 1|7 80:3 2|15 81:3 3|59 17:3 4|88 43:3 5|32 72:3 6|34 40:3 7|72 36:3 8|100 69:3 9|8 9:3 10|46 41:4 1|86 76:4 2|84 43:4 3|36 92:4 4|11 8:4 5|88 73:4 6|58 57:4 7|79 5:4 8|83 40:4 9|18 86:4 10|46 75:5 1|96 94:5 2|8 1:5 3|52 39:5 4|36 59:5 5|47 64:5 6|92 33:5 7|15 24:5 8|15 8:5 9|25 85:5 10|40 81:6 1|88 47:6 2|5 43:6 3|23 63:6 4|58 95:6 5|29 92:6 6|84 84:6 7|41 15:6 8|31 58:6 9|38 43:6 10|43 6:7 1|90 55:7 2|52 39:7 3|12 14:7 4|46 69:7 5|53 65:7 6|55 92:7 7|88 38:7 8|69 62:7 9|2 45:7 10|62 23:8 1|62 34:8 2|34 100:8 3|92 26:8 4|74 16:8 5|37 68:8 6|91 64:8 7|61 5:8 8|47 91:8 9|36 46:8 10|85 85:9 1|35 48:9 2|30 16:9 3|75 26:9 4|15 94:9 5|96 55:9 6|72 12:9 7|1 32:9 8|97 3:9 9|65 86:9 10|19 25:10 1|16 5:10 2|54 84:10 3|17 94:10 4|51 43:10 5|60 32:10 6|18 55:10 7|23 12:10 8|31 85:10 9|26 18:10 10</relation>
    <relation name="R115" arity="2" nbTuples="100" semantics="soft" defaultCost="infinity">9 7:1 1|83 97:1 2|77 94:1 3|6 17:1 4|22 11:1 5|5 22:1 6|71 14:1 7|17 27:1 8|50 100:1 9|36 57:1 10|63 19:2 1|51 2:2 2|12 16:2 3|47 11:2 4|40 41:2 5|33 56:2 6|64 58:2 7|48 96:2 8|62 2:2 9|95 53:2 10|20 86:3 1|51 48:3 2|100 53:3 3|98 7:3 4|9 51:3 5|39 18:3 6|5 78:3 7|58 39:3 8|33 64:3 9|99 9:3 10|4 5:4 1|60 59:4 2|25 25:4 3|10 37:4 4|14 45:4 5|56 79:4 6|3 70:4 7|18 18:4 8|3 41:4 9|97 74:4 10|65 16:5 1|35 39:5 2|38 8:5 3|40 33:5 4|99 1:5 5|25 42:5 6|16 81:5 7|18 85:5 8|72 53:5 9|82 30:5 10|57 18:6 1|79 84:6 2|38 40:6 3|17 95:6 4|92 18:6 5|25 87:6 6|77 78:6 7|88 3:6 8|11 44:6 9|9 66:6 10|51 4:7 1|56 98:7 2|15 79:7 3|71 18:7 4|49 39:7 5|53 5:7 6|6 34:7 7|17 92:7 8|39 98:7 9|86 48:7 10|14 99:8 1|80 36:8 2|64 19:8 3|9 17:8 4|31 13:8 5|5 16:8 6|54 22:8 7|54 36:8 8|12 62:8 9|62 85:8 10|21 27:9 1|91 28:9 2|56 73:9 3|72 94:9 4|76 73:9 5|57 79:9 6|82 42:9 7|89 67:9 8|80 29:9 9|82 38:9 10|54 97:10 1|91 92:10 2|16 99:10 3|91 10:10 4|41 24:10 5|68 91:10 6|52 40:10 7|75 39:10 8|86 71:10 9|100 82:10 10</relation>
    <relation name="R116" arity="2" nbTuples="100" semantics="soft" defaultCost="infinity">11 57:1 1|40 67:1 2|45 25:1 3|73 35:1 4|1 51:1 5|97 32:1 6|14 33:1 7|78 89:1 8|43 17:1 9|47 42:1 10|37 86:2 1|78 84:2 2|8 30:2 3|53 22:2 4|91 18:2 5|50 24:2 6|58 67:2 7|39 41:2 8|77 69:2 9|39 78:2 10|43 43:3 1|30 49:3 2|60 25:3 3|67 71:3 4|6 70:3 5|33 95:3 6|38 24:3 7|93 41:3 8|93 58:3 9|24 96:3 10|42 93:4 1|20 58:4 2|73 23:4 3|87 80:4 4|87 66:4 5|93 19:4 6|8 69:4 7|29 30:4 8|31 91:4 9|26 80:4 10|44 59:5 1|45 92:5 2|13 15:5 3|60 88:5 4|98 96:5 5|41 29:5 6|70 18:5 7|45 10:5 8|58 61:5 9|13 34:5 10|61 46:6 1|83 90:6 2|46 13:6 3|35 34:6 4|48 27:6 5|82 63:6 6|86 14:6 7|37 49:6 8|7 10:6 9|20 28:6 10|81 50:7 1|46 84:7 2|69 41:7 3|4 41:7 4|5 67:7 5|21 72:7 6|28 60:7 7|63 86:7 8|52 20:7 9|29 91:7 10|41 6:8 1|48 36:8 2|100 38:8 3|23 31:8 4|26 41:8 5|90 14:8 6|76 20:8 7|23 81:8 8|37 36:8 9|53 15:8 10|51 30:9 1|12 55:9 2|45 96:9 3|87 38:9 4|80 61:9 5|95 85:9 6|85 90:9 7|67 60:9 8|64 81:9 9|98 44:9 10|34 35:10 1|63 33:10 2|18 71:10 3|83 92:10 4|24 40:10 5|89 93:10 6|68 32:10 7|15 35:10 8|14 12:10 9|22 17:10 10</relation>
    <relation name="R117" arity="2" nbTuples="100" semantics="soft" defaultCost="infinity">86 22:1 1|20 53:1 2|80 78:1 3|84 52:1 4|68 33:1 5|91 40:1 6|81 71:1 7|39 18:1 8|3 38:1 9|66 53:1 10|22 5:2 1|31 55:2 2|70 55:2 3|55 74:2 4|20 1:2 5|87 55:2 6|97 20:2 7|7 19:2 8|38 69:2 9|44 15:2 10|39 50:3 1|42 55:3 2|54 52:3 3|75 91:3 4|61 54:3 5|76 12:3 6|74 78:3 7|30 42:3 8|53 14:3 9|35 96:3 10|97 74:4 1|24 1:4 2|1 41:4 3|26 44:4 4|10 60:4 5|14 96:4 6|82 96:4 7|99 68:4 8|54 4:4 9|67 20:4 10|66 2:5 1|36 89:5 2|98 8:5 3|5 28:5 4|54 13:5 5|53 58:5 6|14 77:5 7|83 94:5 8|66 8:5 9|73 8:5 10|27 62:6 1|30 69:6 2|60 13:6 3|41 88:6 4|97 98:6 5|51 15:6 6|66 90:6 7|70 72:6 8|55 78:6 9|1 13:6 10|38 35:7 1|36 46:7 2|92 23:7 3|43 65:7 4|81 68:7 5|74 10:7 6|73 42:7 7|66 41:7 8|93 24:7 9|36 62:7 10|43 5:8 1|33 35:8 2|34 59:8 3|7 33:8 4|27 58:8 5|74 42:8 6|7 44:8 7|6 1:8 8|40 55:8 9|48 61:8 10|23 9:9 1|97 2:9 2|79 92:9 3|35 82:9 4|77 46:9 5|7 9:9 6|45 64:9 7|37 29:9 8|50 4:9 9|17 66:9 10|24 86:10 1|99 54:10 2|40 25:10 3|66 65:10 4|25 36:10 5|76 99:10 6|54 99:10 7|99 39:10 8|44 24:10 9|11 87:10 10</relation>
    <relation name="R118" arity="2" nbTuples="100" semantics="soft" defaultCost="infinity">35 43:1 1|39 88:1 2|26 88:1 3|92 99:1 4|8 31:1 5|61 56:1 6|20 75:1 7|7 44:1 8|48 37:1 9|12 54:1 10|53 57:2 1|29 39:2 2|29 51:2 3|95 61:2 4|80 83:2 5|73 56:2 6|91 92:2 7|99 72:2 8|83 80:2 9|26 90:2 10|40 34:3 1|78 73:3 2|9 41:3 3|43 65:3 4|67 100:3 5|73 56:3 6|90 74:3 7|46 88:3 8|47 13:3 9|47 94:3 10|84 97:4 1|76 99:4 2|68 83:4 3|91 67:4 4|9 91:4 5|2 100:4 6|77 93:4 7|88 84:4 8|87 62:4 9|52 45:4 10|63 4:5 1|68 51:5 2|99 74:5 3|48 20:5 4|16 82:5 5|92 82:5 6|30 39:5 7|56 70:5 8|12 38:5 9|28 43:5 10|52 87:6 1|65 22:6 2|24 7:6 3|26 97:6 4|63 55:6 5|85 29:6 6|72 38:6 7|3 66:6 8|3 55:6 9|2 36:6 10|41 47:7 1|76 39:7 2|94 22:7 3|40 24:7 4|38 57:7 5|30 98:7 6|83 56:7 7|24 3:7 8|69 46:7 9|96 27:7 10|90 86:8 1|37 52:8 2|60 58:8 3|73 39:8 4|74 44:8 5|11 31:8 6|48 50:8 7|30 29:8 8|94 19:8 9|5 100:8 10|7 91:9 1|54 37:9 2|5 22:9 3|56 38:9 4|8 23:9 5|52 86:9 6|21 95:9 7|5 34:9 8|8 59:9 9|9 21:9 10|51 32:10 1|29 100:10 2|20 80:10 3|61 68:10 4|67 4:10 5|39 28:10 6|25 38:10 7|43 89:10 8|75 5:10 9|30 78:10 10</relation>
    <relation name="R119" arity="2" nbTuples="100" semantics="soft" defaultCost="infinity">6 3:1 1|7 4:1 2|97 56:1 3|73 95:1 4|22 94:1 5|31 1:1 6|73 33:1 7|5 61:1 8|68 82:1 9|70 56:1 10|56 21:2 1|48 57:2 2|60 61:2 3|98 37:2 4|58 89:2 5|63 74:2 6|68 26:2 7|62 65:2 8|49 56:2 9|20 6:2 10|75 2:3 1|47 49:3 2|48 76:3 3|45 11:3 4|23 4:3 5|97 30:3 6|41 75:3 7|71 18:3 8|100 38:3 9|80 83:3 10|2 23:4 1|98 34:4 2|55 61:4 3|65 76:4 4|35 99:4 5|57 53:4 6|61 66:4 7|54 93:4 8|42 10:4 9|5 93:4 10|54 58:5 1|91 42:5 2|73 53:5 3|28 4:5 4|18 32:5 5|35 28:5 6|41 44:5 7|9 15:5 8|2 86:5 9|89 60:5 10|98 41:6 1|83 36:6 2|83 3:6 3|85 12:6 4|89 49:6 5|6 7:6 6|6 9:6 7|1 63:6 8|53 67:6 9|96 75:6 10|76 88:7 1|47 87:7 2|22 28:7 3|25 38:7 4|83 84:7 5|39 70:7 6|44 41:7 7|74 85:7 8|67 64:7 9|66 63:7 10|35 26:8 1|75 28:8 2|72 94:8 3|98 12:8 4|24 19:8 5|100 93:8 6|48 49:8 7|7 22:8 8|55 65:8 9|86 21:8 10|84 76:9 1|87 32:9 2|57 42:9 3|89 7:9 4|95 75:9 5|5 28:9 6|100 86:9 7|10 61:9 8|83 57:9 9|17 14:9 10|93 97:10 1|41 78:10 2|63 11:10 3|17 1:10 4|92 56:10 5|21 50:10 6|11 74:10 7|22 9:10 8|27 80:10 9|6 55:10 10</relation>
    <relation name="R120" arity="2" nbTuples="100" semantics="soft" defaultCost="infinity">66 91:1 1|6 86:1 2|66 92:1 3|72 16:1 4|28 18:1 5|26 73:1 6|72 91:1 7|38 89:1 8|88 87:1 9|17 87:1 10|24 39:2 1|52 59:2 2|17 53:2 3|39 99:2 4|8 13:2 5|78 23:2 6|86 84:2 7|3 9:2 8|93 69:2 9|100 7:2 10|90 61:3 1|18 78:3 2|54 38:3 3|4 34:3 4|19 6:3 5|30 45:3 6|16 38:3 7|20 49:3 8|61 58:3 9|39 41:3 10|6 73:4 1|25 65:4 2|72 46:4 3|29 88:4 4|58 59:4 5|51 81:4 6|22 47:4 7|36 34:4 8|6 88:4 9|40 100:4 10|5 35:5 1|40 78:5 2|48 35:5 3|39 26:5 4|85 31:5 5|62 68:5 6|78 51:5 7|35 39:5 8|95 28:5 9|96 78:5 10|19 10:6 1|66 68:6 2|31 61:6 3|9 14:6 4|89 100:6 5|56 9:6 6|3 23:6 7|93 88:6 8|100 74:6 9|76 61:6 10|19 60:7 1|46 65:7 2|75 3:7 3|6 78:7 4|37 96:7 5|12 75:7 6|3 91:7 7|62 54:7 8|2 68:7 9|26 39:7 10|3 57:8 1|24 3:8 2|42 74:8 3|21 60:8 4|52 82:8 5|52 83:8 6|9 62:8 7|5 63:8 8|91 76:8 9|98 83:8 10|78 16:9 1|21 7:9 2|22 25:9 3|47 86:9 4|34 8:9 5|29 82:9 6|60 11:9 7|43 49:9 8|30 41:9 9|90 73:9 10|8 17:10 1|71 87:10 2|78 81:10 3|37 59:10 4|52 67:10 5|23 47:10 6|7 60:10 7|58 63:10 8|10 51:10 9|61 96:10 10</relation>
    <relation name="R121" arity="2" nbTuples="100" semantics="soft" defaultCost="infinity">14 12:1 1|30 96:1 2|76 49:1 3|40 73:1 4|73 51:1 5|79 38:1 6|48 48:1 7|75 79:1 8|98 16:1 9|55 51:1 10|21 3:2 1|55 93:2 2|60 43:2 3|44 37:2 4|89 13:2 5|40 50:2 6|3 37:2 7|57 69:2 8|95 90:2 9|91 15:2 10|24 46:3 1|79 52:3 2|9 47:3 3|18 32:3 4|100 76:3 5|44 11:3 6|33 48:3 7|59 48:3 8|77 81:3 9|93 4:3 10|59 71:4 1|9 29:4 2|58 36:4 3|22 2:4 4|31 97:4 5|67 12:4 6|58 61:4 7|14 88:4 8|80 19:4 9|73 80:4 10|1 54:5 1|41 71:5 2|49 28:5 3|54 37:5 4|91 73:5 5|56 13:5 6|9 37:5 7|96 23:5 8|73 46:5 9|14 14:5 10|40 28:6 1|7 7:6 2|70 12:6 3|97 5:6 4|36 50:6 5|60 30:6 6|62 34:6 7|42 44:6 8|44 96:6 9|100 1:6 10|38 11:7 1|77 15:7 2|58 37:7 3|73 63:7 4|42 100:7 5|18 71:7 6|15 96:7 7|17 77:7 8|96 25:7 9|2 82:7 10|81 77:8 1|96 99:8 2|64 12:8 3|35 63:8 4|11 1:8 5|1 45:8 6|95 13:8 7|84 6:8 8|19 99:8 9|25 70:8 10|60 74:9 1|63 40:9 2|9 67:9 3|86 94:9 4|66 75:9 5|66 77:9 6|35 96:9 7|78 78:9 8|14 55:9 9|51 47:9 10|95 4:10 1|47 4:10 2|36 83:10 3|1 5:10 4|89 62:10 5|35 27:10 6|32 44:10 7|83 66:10 8|75 78:10 9|40 7:10 10</relation>
    <relation name="R122" arity="2" nbTuples="100" semantics="soft" defaultCost="infinity">75 65:1 1|9 16:1 2|25 77:1 3|81 21:1 4|78 75:1 5|55 96:1 6|53 3:1 7|66 39:1 8|26 92:1 9|85 47:1 10|61 17:2 1|4 86:2 2|19 82:2 3|18 79:2 4|42 76:2 5|10 44:2 6|80 14:2 7|91 100:2 8|21 20:2 9|92 58:2 10|30 30:3 1|40 1:3 2|34 90:3 3|15 57:3 4|24 91:3 5|92 6:3 6|67 66:3 7|89 91:3 8|5 67:3 9|29 22:3 10|6 93:4 1|28 51:4 2|28 85:4 3|84 41:4 4|81 25:4 5|56 34:4 6|36 56:4 7|71 94:4 8|88 30:4 9|83 56:4 10|22 41:5 1|59 49:5 2|37 9:5 3|73 28:5 4|91 28:5 5|42 4:5 6|55 30:5 7|53 45:5 8|100 28:5 9|69 24:5 10|30 95:6 1|62 70:6 2|59 15:6 3|30 7:6 4|98 70:6 5|34 93:6 6|10 72:6 7|20 99:6 8|92 56:6 9|50 1:6 10|7 6:7 1|20 80:7 2|8 85:7 3|13 98:7 4|86 49:7 5|67 88:7 6|63 57:7 7|41 55:7 8|86 76:7 9|5 67:7 10|41 65:8 1|57 80:8 2|55 69:8 3|43 40:8 4|57 65:8 5|44 35:8 6|60 45:8 7|53 53:8 8|93 88:8 9|83 42:8 10|86 14:9 1|85 43:9 2|71 15:9 3|96 56:9 4|85 13:9 5|95 14:9 6|67 39:9 7|58 4:9 8|18 78:9 9|94 39:9 10|100 1:10 1|50 2:10 2|100 10:10 3|78 8:10 4|37 73:10 5|76 3:10 6|29 59:10 7|93 98:10 8|90 19:10 9|55 59:10 10</relation>
    <relation name="R123" arity="2" nbTuples="100" semantics="soft" defaultCost="infinity">82 38:1 1|37 39:1 2|9 60:1 3|65 70:1 4|86 42:1 5|21 90:1 6|96 27:1 7|99 67:1 8|8 23:1 9|25 60:1 10|87 71:2 1|69 59:2 2|27 46:2 3|22 26:2 4|82 69:2 5|49 31:2 6|71 50:2 7|69 51:2 8|18 50:2 9|63 71:2 10|36 58:3 1|71 91:3 2|18 11:3 3|48 69:3 4|19 26:3 5|83 36:3 6|58 26:3 7|46 19:3 8|43 29:3 9|93 48:3 10|31 39:4 1|15 9:4 2|39 12:4 3|5 72:4 4|14 12:4 5|57 85:4 6|18 62:4 7|24 38:4 8|47 68:4 9|98 21:4 10|61 80:5 1|94 80:5 2|1 40:5 3|77 31:5 4|92 53:5 5|61 43:5 6|78 23:5 7|27 11:5 8|21 54:5 9|46 50:5 10|77 89:6 1|52 91:6 2|70 35:6 3|56 51:6 4|16 18:6 5|31 34:6 6|24 69:6 7|75 80:6 8|99 42:6 9|6 18:6 10|68 71:7 1|97 82:7 2|65 12:7 3|44 79:7 4|83 4:7 5|10 100:7 6|50 42:7 7|65 16:7 8|49 42:7 9|31 20:7 10|72 72:8 1|79 70:8 2|51 48:8 3|58 22:8 4|89 76:8 5|80 28:8 6|84 95:8 7|83 93:8 8|13 95:8 9|92 38:8 10|25 35:9 1|86 75:9 2|73 56:9 3|59 5:9 4|97 85:9 5|8 77:9 6|63 49:9 7|13 15:9 8|54 4:9 9|61 71:9 10|5 27:10 1|93 25:10 2|54 65:10 3|39 39:10 4|27 76:10 5|68 88:10 6|10 44:10 7|18 53:10 8|43 73:10 9|1 12:10 10</relation>
    <relation name="R124" arity="2" nbTuples="100" semantics="soft" defaultCost="infinity">25 89:1 1|79 97:1 2|56 7:1 3|61 84:1 4|61 47:1 5|82 73:1 6|49 56:1 7|58 88:1 8|89 46:1 9|74 35:1 10|21 34:2 1|64 13:2 2|19 57:2 3|13 55:2 4|92 44:2 5|49 26:2 6|22 12:2 7|37 18:2 8|75 8:2 9|46 42:2 10|79 25:3 1|16 84:3 2|88 74:3 3|4 47:3 4|17 45:3 5|59 77:3 6|69 88:3 7|24 25:3 8|32 55:3 9|67 86:3 10|100 10:4 1|60 9:4 2|94 77:4 3|58 88:4 4|62 6:4 5|51 61:4 6|85 63:4 7|1 27:4 8|72 31:4 9|1 40:4 10|36 65:5 1|28 10:5 2|81 1:5 3|21 21:5 4|33 24:5 5|25 4:5 6|26 11:5 7|25 69:5 8|23 32:5 9|16 40:5 10|72 55:6 1|14 89:6 2|51 30:6 3|85 66:6 4|84 37:6 5|100 95:6 6|86 69:6 7|4 6:6 8|7 2:6 9|60 76:6 10|38 37:7 1|62 9:7 2|65 13:7 3|28 55:7 4|56 30:7 5|20 89:7 6|82 47:7 7|41 55:7 8|76 27:7 9|22 14:7 10|2 4:8 1|12 36:8 2|46 81:8 3|49 78:8 4|62 41:8 5|8 57:8 6|49 53:8 7|91 58:8 8|31 66:8 9|30 76:8 10|13 44:9 1|77 54:9 2|31 78:9 3|45 96:9 4|63 3:9 5|89 61:9 6|3 14:9 7|3 17:9 8|60 3:9 9|36 14:9 10|78 53:10 1|43 57:10 2|38 44:10 3|88 11:10 4|67 82:10 5|80 45:10 6|22 96:10 7|80 9:10 8|88 28:10 9|16 5:10 10</relation>
    <relation name="R125" arity="2" nbTuples="100" semantics="soft" defaultCost="infinity">2 93:1 1|30 27:1 2|79 12:1 3|13 78:1 4|84 67:1 5|55 38:1 6|80 67:1 7|36 61:1 8|48 53:1 9|58 95:1 10|77 42:2 1|49 48:2 2|86 16:2 3|17 49:2 4|37 78:2 5|8 5:2 6|96 87:2 7|25 44:2 8|84 23:2 9|7 26:2 10|61 99:3 1|32 94:3 2|90 25:3 3|54 36:3 4|24 62:3 5|6 95:3 6|81 28:3 7|86 42:3 8|61 27:3 9|17 94:3 10|92 46:4 1|55 58:4 2|97 16:4 3|85 53:4 4|3 98:4 5|44 46:4 6|16 20:4 7|82 59:4 8|50 35:4 9|87 40:4 10|68 4:5 1|53 70:5 2|3 76:5 3|10 69:5 4|75 54:5 5|2 11:5 6|38 45:5 7|16 82:5 8|77 68:5 9|71 43:5 10|48 79:6 1|76 26:6 2|85 67:6 3|85 74:6 4|77 41:6 5|100 64:6 6|20 84:6 7|59 97:6 8|74 58:6 9|12 8:6 10|57 57:7 1|82 58:7 2|93 76:7 3|36 6:7 4|18 30:7 5|35 96:7 6|79 95:7 7|68 24:7 8|59 38:7 9|85 10:7 10|38 25:8 1|15 97:8 2|58 34:8 3|85 37:8 4|70 87:8 5|94 38:8 6|3 89:8 7|66 61:8 8|98 34:8 9|36 46:8 10|29 49:9 1|90 73:9 2|49 75:9 3|48 42:9 4|59 62:9 5|13 46:9 6|52 30:9 7|11 6:9 8|34 93:9 9|72 23:9 10|63 48:10 1|26 34:10 2|59 81:10 3|98 9:10 4|31 48:10 5|34 6:10 6|92 26:10 7|7 11:10 8|74 98:10 9|75 34:10 10</relation>
    <relation name="R126" arity="2" nbTuples="100" semantics="soft" defaultCost="infinity">35 98:1 1|42 86:1 2|17 13:1 3|52 61:1 4|24 1:1 5|49 82:1 6|11 53:1 7|31 92:1 8|36 49:1 9|20 77:1 10|48 44:2 1|83 1:2 2|25 30:2 3|30 58:2 4|30 55:2 5|39 45:2 6|89 55:2 7|57 90:2 8|61 14:2 9|44 64:2 10|13 37:3 1|62 71:3 2|62 22:3 3|97 65:3 4|39 30:3 5|62 76:3 6|43 28:3 7|33 12:3 8|76 33:3 9|21 26:3 10|71 48:4 1|83 57:4 2|24 37:4 3|58 36:4 4|18 58:4 5|9 16:4 6|92 64:4 7|32 48:4 8|89 90:4 9|8 41:4 10|36 40:5 1|50 23:5 2|42 99:5 3|29 58:5 4|41 84:5 5|30 65:5 6|75 100:5 7|48 84:5 8|17 15:5 9|85 7:5 10|33 80:6 1|90 6:6 2|95 9:6 3|34 62:6 4|44 34:6 5|4 30:6 6|39 55:6 7|50 41:6 8|13 90:6 9|21 2:6 10|5 90:7 1|87 75:7 2|17 7:7 3|45 67:7 4|18 25:7 5|67 95:7 6|84 72:7 7|79 25:7 8|51 66:7 9|9 66:7 10|47 31:8 1|69 90:8 2|16 23:8 3|24 79:8 4|9 23:8 5|5 70:8 6|9 39:8 7|22 28:8 8|62 98:8 9|54 13:8 10|73 85:9 1|98 43:9 2|37 60:9 3|72 99:9 4|64 24:9 5|88 66:9 6|87 40:9 7|34 68:9 8|29 97:9 9|21 64:9 10|27 100:10 1|95 8:10 2|45 31:10 3|9 25:10 4|83 36:10 5|46 53:10 6|74 47:10 7|36 3:10 8|21 2:10 9|43 61:10 10</relation>
    <relation name="R127" arity="2" nbTuples="100" semantics="soft" defaultCost="infinity">16 14:1 1|53 80:1 2|61 4:1 3|18 71:1 4|92 92:1 5|91 67:1 6|5 17:1 7|4 54:1 8|71 51:1 9|35 76:1 10|14 28:2 1|27 18:2 2|29 63:2 3|30 21:2 4|31 12:2 5|51 32:2 6|100 96:2 7|19 35:2 8|29 82:2 9|85 60:2 10|58 72:3 1|19 11:3 2|26 94:3 3|68 41:3 4|53 56:3 5|91 3:3 6|12 75:3 7|12 54:3 8|66 82:3 9|68 45:3 10|54 9:4 1|68 37:4 2|73 51:4 3|37 78:4 4|96 6:4 5|27 69:4 6|33 55:4 7|90 81:4 8|68 42:4 9|82 22:4 10|32 88:5 1|95 66:5 2|58 36:5 3|23 46:5 4|50 74:5 5|53 66:5 6|20 93:5 7|30 45:5 8|35 18:5 9|25 23:5 10|22 61:6 1|74 52:6 2|8 48:6 3|74 84:6 4|58 50:6 5|67 22:6 6|20 17:6 7|35 24:6 8|74 20:6 9|10 82:6 10|38 76:7 1|3 70:7 2|79 43:7 3|17 29:7 4|36 40:7 5|31 16:7 6|54 88:7 7|31 51:7 8|21 7:7 9|45 14:7 10|70 94:8 1|64 11:8 2|12 3:8 3|34 6:8 4|71 10:8 5|96 32:8 6|47 58:8 7|78 33:8 8|4 41:8 9|54 59:8 10|4 42:9 1|6 23:9 2|85 19:9 3|36 89:9 4|46 19:9 5|10 51:9 6|32 74:9 7|42 8:9 8|33 89:9 9|49 20:9 10|18 100:10 1|52 54:10 2|59 25:10 3|26 23:10 4|16 24:10 5|44 9:10 6|100 37:10 7|15 52:10 8|34 29:10 9|41 94:10 10</relation>
    <relation name="R128" arity="2" nbTuples="100" semantics="soft" defaultCost="infinity">98 12:1 1|77 85:1 2|70 79:1 3|46 6:1 4|100 14:1 5|87 83:1 6|38 65:1 7|93 29:1 8|35 37:1 9|61 40:1 10|36 54:2 1|15 2:2 2|99 50:2 3|68 88:2 4|56 16:2 5|27 39:2 6|76 88:2 7|42 66:2 8|70 72:2 9|60 22:2 10|21 53:3 1|48 70:3 2|28 55:3 3|98 16:3 4|74 52:3 5|64 73:3 6|62 19:3 7|4 69:3 8|94 73:3 9|74 68:3 10|77 12:4 1|36 13:4 2|21 80:4 3|1 71:4 4|67 100:4 5|99 74:4 6|7 83:4 7|97 97:4 8|4 14:4 9|62 35:4 10|80 2:5 1|4 89:5 2|71 61:5 3|56 39:5 4|25 41:5 5|27 64:5 6|48 8:5 7|31 20:5 8|99 41:5 9|85 6:5 10|62 32:6 1|20 80:6 2|15 72:6 3|57 23:6 4|73 20:6 5|60 73:6 6|60 84:6 7|93 39:6 8|45 20:6 9|53 52:6 10|33 33:7 1|6 5:7 2|28 9:7 3|77 90:7 4|16 46:7 5|30 30:7 6|56 24:7 7|69 87:7 8|18 94:7 9|23 81:7 10|26 53:8 1|52 20:8 2|54 86:8 3|59 98:8 4|23 10:8 5|71 99:8 6|45 3:8 7|11 15:8 8|97 22:8 9|57 32:8 10|54 29:9 1|54 97:9 2|19 100:9 3|45 18:9 4|95 69:9 5|14 31:9 6|62 93:9 7|2 20:9 8|76 30:9 9|43 22:9 10|76 21:10 1|53 82:10 2|73 28:10 3|20 82:10 4|82 52:10 5|2 99:10 6|31 44:10 7|81 33:10 8|77 70:10 9|86 53:10 10</relation>
    <relation name="R129" arity="2" nbTuples="100" semantics="soft" defaultCost="infinity">48 29:1 1|34 37:1 2|27 33:1 3|21 57:1 4|92 45:1 5|30 32:1 6|12 40:1 7|14 4:1 8|44 92:1 9|65 51:1 10|20 41:2 1|49 85:2 2|85 45:2 3|68 36:2 4|25 60:2 5|92 23:2 6|46 5:2 7|74 74:2 8|94 22:2 9|47 63:2 10|16 62:3 1|94 28:3 2|1 100:3 3|71 85:3 4|61 81:3 5|45 35:3 6|39 16:3 7|32 40:3 8|88 94:3 9|75 92:3 10|68 80:4 1|60 43:4 2|92 48:4 3|21 57:4 4|50 40:4 5|34 48:4 6|38 35:4 7|78 23:4 8|26 57:4 9|94 95:4 10|74 15:5 1|52 61:5 2|66 75:5 3|84 22:5 4|81 98:5 5|50 29:5 6|87 9:5 7|53 59:5 8|13 60:5 9|12 92:5 10|18 80:6 1|79 57:6 2|67 88:6 3|87 2:6 4|59 91:6 5|86 24:6 6|92 98:6 7|31 35:6 8|60 92:6 9|76 61:6 10|36 68:7 1|42 85:7 2|24 3:7 3|89 22:7 4|80 67:7 5|94 57:7 6|8 75:7 7|67 53:7 8|6 87:7 9|23 7:7 10|66 22:8 1|85 63:8 2|8 99:8 3|58 34:8 4|69 45:8 5|76 54:8 6|40 99:8 7|37 11:8 8|97 38:8 9|59 95:8 10|49 6:9 1|26 7:9 2|79 39:9 3|44 24:9 4|55 35:9 5|23 50:9 6|30 68:9 7|93 25:9 8|59 51:9 9|49 22:9 10|16 73:10 1|32 88:10 2|8 80:10 3|23 87:10 4|43 67:10 5|63 72:10 6|30 38:10 7|89 1:10 8|40 32:10 9|13 16:10 10</relation>
    <relation name="R130" arity="2" nbTuples="100" semantics="soft" defaultCost="infinity">27 92:1 1|46 46:1 2|4 16:1 3|27 76:1 4|99 79:1 5|92 93:1 6|2 57:1 7|83 83:1 8|16 30:1 9|77 78:1 10|77 10:2 1|80 34:2 2|74 90:2 3|38 57:2 4|72 57:2 5|56 88:2 6|3 25:2 7|66 74:2 8|88 20:2 9|1 4:2 10|9 55:3 1|99 33:3 2|45 24:3 3|90 58:3 4|67 56:3 5|74 97:3 6|84 63:3 7|60 24:3 8|99 21:3 9|67 32:3 10|66 74:4 1|83 96:4 2|3 74:4 3|97 60:4 4|32 29:4 5|27 5:4 6|25 70:4 7|93 19:4 8|30 81:4 9|3 31:4 10|73 32:5 1|33 14:5 2|33 36:5 3|34 43:5 4|23 9:5 5|2 22:5 6|1 47:5 7|99 1:5 8|84 53:5 9|47 92:5 10|60 31:6 1|42 96:6 2|94 43:6 3|10 27:6 4|1 65:6 5|36 37:6 6|66 15:6 7|69 67:6 8|16 17:6 9|59 84:6 10|39 69:7 1|22 97:7 2|34 11:7 3|8 96:7 4|65 69:7 5|90 51:7 6|22 33:7 7|64 56:7 8|49 45:7 9|32 82:7 10|62 30:8 1|84 72:8 2|38 73:8 3|90 19:8 4|13 55:8 5|83 76:8 6|2 90:8 7|2 51:8 8|24 62:8 9|29 70:8 10|73 67:9 1|67 74:9 2|73 56:9 3|69 84:9 4|22 51:9 5|44 16:9 6|12 48:9 7|54 60:9 8|97 48:9 9|2 28:9 10|77 75:10 1|35 64:10 2|49 3:10 3|81 80:10 4|77 80:10 5|46 85:10 6|20 3:10 7|13 36:10 8|71 61:10 9|93 94:10 10</relation>
    <relation name="R131" arity="2" nbTuples="100" semantics="soft" defaultCost="infinity">67 18:1 1|14 68:1 2|5 40:1 3|25 54:1 4|57 35:1 5|53 40:1 6|55 13:1 7|42 8:1 8|41 67:1 9|58 91:1 10|15 69:2 1|79 87:2 2|98 41:2 3|2 64:2 4|9 99:2 5|63 25:2 6|18 88:2 7|99 92:2 8|29 34:2 9|31 50:2 10|47 94:3 1|92 20:3 2|21 77:3 3|67 7:3 4|29 88:3 5|8 25:3 6|69 24:3 7|81 34:3 8|6 71:3 9|29 71:3 10|60 84:4 1|46 77:4 2|65 16:4 3|79 7:4 4|17 42:4 5|75 33:4 6|45 85:4 7|55 94:4 8|44 37:4 9|79 56:4 10|47 58:5 1|28 15:5 2|7 28:5 3|61 57:5 4|97 60:5 5|2 13:5 6|59 94:5 7|34 79:5 8|66 19:5 9|11 55:5 10|80 72:6 1|59 49:6 2|46 21:6 3|83 22:6 4|74 33:6 5|39 16:6 6|30 18:6 7|6 65:6 8|71 67:6 9|28 39:6 10|50 17:7 1|77 80:7 2|3 92:7 3|39 76:7 4|70 61:7 5|12 100:7 6|61 48:7 7|44 96:7 8|40 58:7 9|55 100:7 10|61 17:8 1|19 17:8 2|55 48:8 3|13 51:8 4|54 72:8 5|68 24:8 6|69 94:8 7|98 2:8 8|76 80:8 9|26 40:8 10|73 44:9 1|62 41:9 2|24 78:9 3|37 48:9 4|28 100:9 5|52 76:9 6|88 7:9 7|42 84:9 8|10 85:9 9|23 54:9 10|90 92:10 1|36 49:10 2|11 6:10 3|79 87:10 4|4 69:10 5|67 10:10 6|2 48:10 7|39 52:10 8|57 23:10 9|98 93:10 10</relation>
    <relation name="R132" arity="2" nbTuples="100" semantics="soft" defaultCost="infinity">56 34:1 1|46 4:1 2|41 83:1 3|48 87:1 4|85 60:1 5|57 10:1 6|80 83:1 7|81 1:1 8|28 77:1 9|2 76:1 10|28 82:2 1|17 58:2 2|14 72:2 3|75 51:2 4|5 11:2 5|76 12:2 6|78 87:2 7|8 15:2 8|93 91:2 9|82 19:2 10|88 64:3 1|52 92:3 2|30 25:3 3|92 98:3 4|44 10:3 5|41 37:3 6|7 74:3 7|18 72:3 8|31 21:3 9|35 91:3 10|33 65:4 1|68 64:4 2|37 14:4 3|53 12:4 4|21 85:4 5|14 93:4 6|90 39:4 7|53 13:4 8|31 70:4 9|68 98:4 10|54 84:5 1|14 67:5 2|48 87:5 3|26 73:5 4|90 2:5 5|25 78:5 6|3 55:5 7|2 12:5 8|85 1:5 9|97 97:5 10|48 84:6 1|77 73:6 2|93 90:6 3|35 53:6 4|45 6:6 5|21 29:6 6|46 78:6 7|55 32:6 8|53 17:6 9|67 54:6 10|27 54:7 1|23 8:7 2|85 84:7 3|50 65:7 4|9 1:7 5|43 14:7 6|98 65:7 7|33 22:7 8|17 27:7 9|44 17:7 10|32 50:8 1|90 49:8 2|50 12:8 3|20 25:8 4|95 21:8 5|13 41:8 6|78 1:8 7|37 37:8 8|89 90:8 9|58 48:8 10|99 96:9 1|2 27:9 2|98 70:9 3|64 75:9 4|22 32:9 5|67 13:9 6|92 70:9 7|94 26:9 8|12 22:9 9|5 53:9 10|26 37:10 1|85 82:10 2|13 27:10 3|81 73:10 4|22 80:10 5|9 99:10 6|33 77:10 7|22 13:10 8|79 43:10 9|88 46:10 10</relation>
    <relation name="R133" arity="2" nbTuples="100" semantics="soft" defaultCost="infinity">49 44:1 1|27 51:1 2|37 22:1 3|1 43:1 4|92 55:1 5|1 45:1 6|97 32:1 7|82 61:1 8|87 80:1 9|90 90:1 10|75 80:2 1|7 83:2 2|84 50:2 3|54 87:2 4|25 96:2 5|100 50:2 6|89 77:2 7|99 79:2 8|85 25:2 9|27 36:2 10|87 90:3 1|66 91:3 2|14 81:3 3|37 37:3 4|22 3:3 5|43 72:3 6|25 20:3 7|84 43:3 8|60 78:3 9|40 52:3 10|33 91:4 1|37 54:4 2|70 61:4 3|57 34:4 4|82 49:4 5|55 48:4 6|81 84:4 7|30 96:4 8|12 62:4 9|89 5:4 10|9 77:5 1|24 78:5 2|71 40:5 3|36 66:5 4|65 32:5 5|25 67:5 6|2 52:5 7|68 55:5 8|81 4:5 9|41 20:5 10|47 33:6 1|85 7:6 2|19 45:6 3|13 73:6 4|59 84:6 5|91 86:6 6|43 9:6 7|2 32:6 8|95 18:6 9|86 77:6 10|82 79:7 1|94 47:7 2|48 8:7 3|12 77:7 4|10 84:7 5|50 12:7 6|42 32:7 7|5 41:7 8|2 24:7 9|80 48:7 10|79 31:8 1|37 43:8 2|72 28:8 3|38 44:8 4|38 26:8 5|61 62:8 6|88 89:8 7|37 87:8 8|44 47:8 9|77 3:8 10|11 63:9 1|63 88:9 2|65 82:9 3|87 4:9 4|14 44:9 5|17 95:9 6|7 43:9 7|16 13:9 8|81 15:9 9|14 48:9 10|13 11:10 1|8 10:10 2|87 67:10 3|34 8:10 4|83 7:10 5|26 19:10 6|99 28:10 7|83 79:10 8|77 93:10 9|10 38:10 10</relation>
    <relation name="R134" arity="2" nbTuples="100" semantics="soft" defaultCost="infinity">69 35:1 1|27 100:1 2|67 9:1 3|88 76:1 4|95 53:1 5|94 69:1 6|36 1:1 7|26 83:1 8|71 16:1 9|67 31:1 10|66 87:2 1|67 94:2 2|67 55:2 3|2 52:2 4|41 69:2 5|7 48:2 6|87 15:2 7|56 43:2 8|68 98:2 9|89 41:2 10|8 6:3 1|1 14:3 2|86 37:3 3|23 10:3 4|9 18:3 5|61 73:3 6|18 84:3 7|71 80:3 8|26 98:3 9|1 11:3 10|95 49:4 1|36 19:4 2|87 84:4 3|47 11:4 4|35 100:4 5|58 60:4 6|39 25:4 7|25 90:4 8|84 24:4 9|7 9:4 10|55 42:5 1|44 72:5 2|28 54:5 3|11 39:5 4|72 6:5 5|63 26:5 6|46 76:5 7|78 38:5 8|16 39:5 9|10 28:5 10|61 10:6 1|94 66:6 2|13 68:6 3|53 46:6 4|5 16:6 5|88 30:6 6|86 81:6 7|34 34:6 8|11 1:6 9|27 91:6 10|83 63:7 1|20 89:7 2|94 92:7 3|60 59:7 4|96 30:7 5|27 23:7 6|81 17:7 7|27 37:7 8|63 59:7 9|30 37:7 10|8 20:8 1|19 25:8 2|61 4:8 3|56 3:8 4|98 86:8 5|18 93:8 6|31 51:8 7|20 92:8 8|73 51:8 9|96 80:8 10|96 22:9 1|72 9:9 2|74 37:9 3|30 82:9 4|60 60:9 5|34 18:9 6|95 26:9 7|50 41:9 8|8 49:9 9|73 64:9 10|50 64:10 1|60 38:10 2|27 41:10 3|26 31:10 4|24 68:10 5|70 53:10 6|31 98:10 7|64 95:10 8|94 59:10 9|38 59:10 10</relation>
    <relation name="R135" arity="2" nbTuples="100" semantics="soft" defaultCost="infinity">73 79:1 1|86 57:1 2|96 64:1 3|15 42:1 4|37 24:1 5|53 60:1 6|97 50:1 7|40 80:1 8|87 7:1 9|25 34:1 10|91 82:2 1|21 16:2 2|89 76:2 3|43 24:2 4|14 16:2 5|9 9:2 6|39 94:2 7|80 82:2 8|72 81:2 9|44 53:2 10|74 44:3 1|58 46:3 2|3 100:3 3|29 88:3 4|26 68:3 5|82 18:3 6|37 52:3 7|74 47:3 8|74 58:3 9|68 27:3 10|10 91:4 1|99 21:4 2|78 6:4 3|43 42:4 4|52 53:4 5|91 30:4 6|20 89:4 7|51 55:4 8|55 26:4 9|68 20:4 10|74 53:5 1|4 64:5 2|96 76:5 3|82 52:5 4|82 99:5 5|43 16:5 6|60 37:5 7|64 22:5 8|17 16:5 9|9 2:5 10|90 9:6 1|1 50:6 2|42 89:6 3|38 2:6 4|77 33:6 5|86 24:6 6|18 86:6 7|33 24:6 8|38 30:6 9|99 65:6 10|3 4:7 1|67 88:7 2|66 25:7 3|91 87:7 4|45 29:7 5|33 58:7 6|47 91:7 7|88 41:7 8|81 31:7 9|30 3:7 10|67 80:8 1|41 62:8 2|71 8:8 3|66 48:8 4|67 40:8 5|79 86:8 6|37 51:8 7|10 64:8 8|16 23:8 9|49 80:8 10|94 79:9 1|17 79:9 2|1 32:9 3|49 14:9 4|86 92:9 5|30 22:9 6|66 67:9 7|83 66:9 8|60 12:9 9|1 41:9 10|41 73:10 1|94 35:10 2|49 32:10 3|9 48:10 4|49 92:10 5|68 17:10 6|45 86:10 7|71 73:10 8|76 62:10 9|97 42:10 10</relation>
    <relation name="R136" arity="2" nbTuples="100" semantics="soft" defaultCost="infinity">81 1:1 1|45 47:1 2|41 47:1 3|47 7:1 4|51 11:1 5|2 38:1 6|17 57:1 7|86 37:1 8|41 31:1 9|1 10:1 10|66 9:2 1|42 53:2 2|56 26:2 3|88 80:2 4|3 41:2 5|17 52:2 6|45 18:2 7|25 86:2 8|6 61:2 9|70 3:2 10|82 24:3 1|97 11:3 2|22 20:3 3|35 23:3 4|50 16:3 5|65 1:3 6|51 22:3 7|59 97:3 8|16 42:3 9|56 85:3 10|4 11:4 1|59 43:4 2|27 48:4 3|23 90:4 4|55 4:4 5|27 40:4 6|39 95:4 7|92 97:4 8|47 64:4 9|56 70:4 10|68 60:5 1|1 84:5 2|26 19:5 3|51 49:5 4|26 65:5 5|89 65:5 6|97 78:5 7|37 30:5 8|79 72:5 9|86 1:5 10|29 8:6 1|2 22:6 2|42 31:6 3|19 51:6 4|69 52:6 5|26 54:6 6|99 88:6 7|30 98:6 8|24 27:6 9|75 66:6 10|6 68:7 1|80 51:7 2|28 20:7 3|71 19:7 4|19 3:7 5|67 24:7 6|7 53:7 7|76 53:7 8|64 69:7 9|4 28:7 10|97 30:8 1|23 30:8 2|24 51:8 3|20 38:8 4|96 43:8 5|13 45:8 6|20 47:8 7|83 20:8 8|35 11:8 9|46 95:8 10|19 74:9 1|59 24:9 2|16 11:9 3|42 32:9 4|76 61:9 5|58 83:9 6|41 71:9 7|5 44:9 8|3 18:9 9|33 70:9 10|31 73:10 1|6 43:10 2|35 18:10 3|23 13:10 4|24 86:10 5|90 46:10 6|11 46:10 7|62 52:10 8|72 97:10 9|48 80:10 10</relation>
    <relation name="R137" arity="2" nbTuples="100" semantics="soft" defaultCost="infinity">10 95:1 1|99 3:1 2|5 37:1 3|4 63:1 4|1 97:1 5|2 67:1 6|14 17:1 7|2 12:1 8|97 47:1 9|23 77:1 10|80 14:2 1|92 6:2 2|26 40:2 3|68 89:2 4|47 65:2 5|61 95:2 6|54 30:2 7|97 60:2 8|13 79:2 9|46 29:2 10|33 86:3 1|32 63:3 2|99 60:3 3|33 60:3 4|41 4:3 5|63 28:3 6|100 4:3 7|31 24:3 8|56 96:3 9|75 21:3 10|53 15:4 1|59 21:4 2|70 64:4 3|37 90:4 4|52 52:4 5|2 48:4 6|37 40:4 7|23 45:4 8|11 2:4 9|26 46:4 10|15 39:5 1|61 48:5 2|52 41:5 3|37 61:5 4|37 58:5 5|25 38:5 6|59 32:5 7|45 55:5 8|33 24:5 9|20 97:5 10|39 57:6 1|59 91:6 2|76 69:6 3|22 58:6 4|74 2:6 5|22 85:6 6|39 83:6 7|77 97:6 8|55 38:6 9|76 7:6 10|64 81:7 1|62 52:7 2|31 47:7 3|89 69:7 4|1 78:7 5|75 83:7 6|22 12:7 7|13 28:7 8|60 56:7 9|97 46:7 10|61 59:8 1|36 93:8 2|82 76:8 3|48 54:8 4|88 13:8 5|58 28:8 6|23 66:8 7|28 49:8 8|95 22:8 9|95 64:8 10|6 78:9 1|9 98:9 2|95 41:9 3|97 86:9 4|93 9:9 5|37 6:9 6|72 3:9 7|33 49:9 8|70 24:9 9|42 89:9 10|24 3:10 1|73 32:10 2|55 19:10 3|66 61:10 4|26 65:10 5|89 42:10 6|74 24:10 7|72 26:10 8|50 97:10 9|24 31:10 10</relation>
    <relation name="R138" arity="2" nbTuples="100" semantics="soft" defaultCost="infinity">48 28:1 1|78 77:1 2|35 29:1 3|27 82:1 4|11 68:1 5|40 48:1 6|87 86:1 7|50 68:1 8|41 32:1 9|67 62:1 10|60 66:2 1|34 10:2 2|62 53:2 3|52 83:2 4|40 1:2 5|59 74:2 6|65 1:2 7|53 51:2 8|33 37:2 9|19 82:2 10|54 95:3 1|41 75:3 2|37 43:3 3|41 43:3 4|11 96:3 5|24 94:3 6|40 56:3 7|76 6:3 8|30 56:3 9|94 47:3 10|81 13:4 1|19 4:4 2|76 28:4 3|64 4:4 4|56 12:4 5|40 46:4 6|69 59:4 7|96 47:4 8|73 36:4 9|32 69:4 10|85 29:5 1|26 10:5 2|72 99:5 3|4 48:5 4|32 15:5 5|43 16:5 6|65 21:5 7|91 45:5 8|53 64:5 9|89 62:5 10|76 22:6 1|35 33:6 2|48 36:6 3|64 49:6 4|72 10:6 5|74 26:6 6|29 43:6 7|68 52:6 8|20 99:6 9|45 10:6 10|32 70:7 1|15 81:7 2|15 64:7 3|83 38:7 4|77 93:7 5|100 81:7 6|50 42:7 7|66 58:7 8|38 5:7 9|90 58:7 10|40 33:8 1|46 68:8 2|42 18:8 3|87 44:8 4|17 39:8 5|76 25:8 6|47 9:8 7|88 36:8 8|47 72:8 9|91 49:8 10|46 21:9 1|16 61:9 2|48 4:9 3|36 1:9 4|94 42:9 5|14 64:9 6|3 40:9 7|40 31:9 8|72 18:9 9|29 19:9 10|5 42:10 1|68 7:10 2|17 84:10 3|23 1:10 4|69 35:10 5|1 99:10 6|88 3:10 7|79 77:10 8|100 70:10 9|48 52:10 10</relation>
    <relation name="R139" arity="2" nbTuples="100" semantics="soft" defaultCost="infinity">60 54:1 1|2 9:1 2|8 22:1 3|67 85:1 4|45 20:1 5|32 64:1 6|100 59:1 7|48 8:1 8|91 45:1 9|5 81:1 10|2 96:2 1|9 23:2 2|18 80:2 3|53 45:2 4|80 32:2 5|79 65:2 6|74 32:2 7|5 54:2 8|59 30:2 9|91 1:2 10|30 78:3 1|41 92:3 2|80 80:3 3|94 88:3 4|52 14:3 5|17 44:3 6|24 68:3 7|66 52:3 8|6 61:3 9|49 4:3 10|100 37:4 1|87 56:4 2|95 24:4 3|34 73:4 4|76 2:4 5|95 47:4 6|23 100:4 7|46 44:4 8|100 71:4 9|50 17:4 10|51 69:5 1|29 21:5 2|40 81:5 3|54 20:5 4|79 9:5 5|75 25:5 6|41 36:5 7|34 9:5 8|62 40:5 9|72 65:5 10|75 21:6 1|59 4:6 2|62 62:6 3|43 6:6 4|30 35:6 5|61 4:6 6|83 57:6 7|18 42:6 8|80 42:6 9|80 95:6 10|42 69:7 1|12 47:7 2|5 56:7 3|43 19:7 4|70 79:7 5|3 100:7 6|77 98:7 7|72 17:7 8|57 40:7 9|23 63:7 10|22 1:8 1|47 46:8 2|72 42:8 3|14 82:8 4|15 39:8 5|97 36:8 6|28 13:8 7|14 42:8 8|88 3:8 9|76 53:8 10|79 81:9 1|68 82:9 2|43 72:9 3|64 58:9 4|58 68:9 5|82 66:9 6|94 33:9 7|89 2:9 8|92 63:9 9|66 47:9 10|8 49:10 1|54 79:10 2|71 8:10 3|32 91:10 4|88 86:10 5|37 38:10 6|39 7:10 7|49 43:10 8|28 46:10 9|71 25:10 10</relation>
    <relation name="R140" arity="2" nbTuples="100" semantics="soft" defaultCost="infinity">33 22:1 1|64 33:1 2|51 69:1 3|45 96:1 4|10 25:1 5|37 74:1 6|80 86:1 7|69 39:1 8|6 16:1 9|63 5:1 10|23 62:2 1|99 78:2 2|47 37:2 3|71 59:2 4|68 40:2 5|14 60:2 6|88 30:2 7|17 71:2 8|17 81:2 9|90 45:2 10|49 16:3 1|25 61:3 2|7 71:3 3|20 45:3 4|90 14:3 5|31 49:3 6|90 15:3 7|58 87:3 8|28 2:3 9|37 88:3 10|84 69:4 1|11 92:4 2|95 2:4 3|86 24:4 4|5 65:4 5|87 3:4 6|85 47:4 7|3 23:4 8|40 19:4 9|71 96:4 10|52 38:5 1|80 13:5 2|40 54:5 3|11 56:5 4|38 32:5 5|84 43:5 6|20 56:5 7|11 11:5 8|57 95:5 9|21 46:5 10|2 48:6 1|69 45:6 2|62 13:6 3|89 66:6 4|52 63:6 5|21 45:6 6|66 57:6 7|1 90:6 8|77 36:6 9|61 43:6 10|94 38:7 1|62 78:7 2|94 53:7 3|53 59:7 4|94 91:7 5|19 96:7 6|87 28:7 7|63 62:7 8|35 89:7 9|43 96:7 10|6 92:8 1|73 3:8 2|51 70:8 3|87 88:8 4|87 16:8 5|42 81:8 6|30 10:8 7|42 8:8 8|88 6:8 9|51 51:8 10|55 7:9 1|84 67:9 2|66 39:9 3|26 91:9 4|37 41:9 5|80 46:9 6|51 26:9 7|28 74:9 8|92 23:9 9|100 67:9 10|88 23:10 1|76 19:10 2|75 48:10 3|47 46:10 4|50 27:10 5|5 18:10 6|50 30:10 7|15 26:10 8|39 28:10 9|12 62:10 10</relation>
    <relation name="R141" arity="2" nbTuples="100" semantics="soft" defaultCost="infinity">69 65:1 1|21 30:1 2|44 99:1 3|16 11:1 4|92 57:1 5|78 98:1 6|10 56:1 7|45 89:1 8|60 14:1 9|10 77:1 10|31 7:2 1|31 80:2 2|15 76:2 3|19 92:2 4|89 77:2 5|61 75:2 6|22 55:2 7|56 22:2 8|95 88:2 9|33 98:2 10|41 82:3 1|57 47:3 2|93 12:3 3|4 88:3 4|45 6:3 5|53 41:3 6|41 41:3 7|26 37:3 8|96 72:3 9|48 32:3 10|96 35:4 1|20 5:4 2|17 91:4 3|39 60:4 4|36 48:4 5|20 57:4 6|19 71:4 7|22 88:4 8|14 33:4 9|99 96:4 10|77 64:5 1|93 55:5 2|33 87:5 3|48 92:5 4|61 66:5 5|62 85:5 6|74 81:5 7|76 22:5 8|70 56:5 9|9 76:5 10|15 83:6 1|57 80:6 2|16 80:6 3|78 36:6 4|41 80:6 5|28 12:6 6|66 98:6 7|77 54:6 8|9 44:6 9|29 91:6 10|37 58:7 1|16 9:7 2|37 8:7 3|29 45:7 4|88 72:7 5|33 47:7 6|23 40:7 7|84 88:7 8|84 94:7 9|59 8:7 10|8 33:8 1|13 18:8 2|95 36:8 3|33 56:8 4|56 61:8 5|5 97:8 6|66 64:8 7|75 51:8 8|90 40:8 9|78 17:8 10|84 70:9 1|74 79:9 2|31 25:9 3|50 10:9 4|6 4:9 5|45 9:9 6|18 18:9 7|9 69:9 8|43 6:9 9|56 52:9 10|100 62:10 1|82 85:10 2|99 94:10 3|47 50:10 4|40 64:10 5|39 7:10 6|19 75:10 7|85 7:10 8|67 47:10 9|86 93:10 10</relation>
    <relation name="R142" arity="2" nbTuples="100" semantics="soft" defaultCost="infinity">99 93:1 1|15 41:1 2|67 50:1 3|28 4:1 4|45 37:1 5|13 27:1 6|92 10:1 7|13 56:1 8|100 65:1 9|51 55:1 10|35 96:2 1|84 33:2 2|73 26:2 3|28 24:2 4|8 89:2 5|99 32:2 6|36 68:2 7|22 38:2 8|99 14:2 9|95 86:2 10|72 84:3 1|72 99:3 2|16 77:3 3|14 88:3 4|86 32:3 5|100 78:3 6|33 63:3 7|9 18:3 8|32 10:3 9|18 37:3 10|100 94:4 1|94 28:4 2|93 98:4 3|94 30:4 4|79 61:4 5|23 63:4 6|30 86:4 7|64 83:4 8|18 59:4 9|94 3:4 10|87 48:5 1|17 59:5 2|85 19:5 3|21 61:5 4|8 33:5 5|93 46:5 6|7 91:5 7|24 73:5 8|25 90:5 9|56 22:5 10|98 30:6 1|19 60:6 2|99 37:6 3|55 88:6 4|70 2:6 5|16 60:6 6|31 46:6 7|70 72:6 8|52 79:6 9|60 39:6 10|82 6:7 1|5 46:7 2|77 31:7 3|61 49:7 4|61 83:7 5|86 9:7 6|99 5:7 7|13 90:7 8|78 93:7 9|64 29:7 10|47 57:8 1|84 77:8 2|57 51:8 3|36 43:8 4|44 85:8 5|32 34:8 6|70 60:8 7|42 57:8 8|41 61:8 9|90 70:8 10|33 68:9 1|83 10:9 2|25 80:9 3|7 93:9 4|72 98:9 5|83 71:9 6|38 64:9 7|47 75:9 8|50 10:9 9|89 98:9 10|86 87:10 1|81 85:10 2|16 89:10 3|69 81:10 4|30 14:10 5|35 33:10 6|20 40:10 7|73 28:10 8|3 64:10 9|58 97:10 10</relation>
    <relation name="R143" arity="2" nbTuples="100" semantics="soft" defaultCost="infinity">93 34:1 1|44 93:1 2|81 53:1 3|37 48:1 4|100 53:1 5|11 38:1 6|4 59:1 7|76 61:1 8|7 11:1 9|100 73:1 10|24 26:2 1|2 1:2 2|21 60:2 3|29 34:2 4|38 5:2 5|77 13:2 6|91 4:2 7|89 83:2 8|15 78:2 9|31 56:2 10|93 77:3 1|31 35:3 2|39 33:3 3|30 63:3 4|21 62:3 5|88 55:3 6|20 83:3 7|55 11:3 8|58 61:3 9|25 81:3 10|43 38:4 1|62 40:4 2|9 30:4 3|88 50:4 4|68 72:4 5|29 46:4 6|17 52:4 7|86 53:4 8|91 65:4 9|37 51:4 10|87 8:5 1|47 38:5 2|28 86:5 3|12 8:5 4|96 61:5 5|11 35:5 6|92 58:5 7|45 10:5 8|63 81:5 9|61 71:5 10|62 27:6 1|69 98:6 2|100 58:6 3|13 100:6 4|77 17:6 5|39 92:6 6|82 84:6 7|96 79:6 8|93 43:6 9|62 97:6 10|93 14:7 1|10 38:7 2|96 22:7 3|76 47:7 4|46 27:7 5|40 53:7 6|50 99:7 7|58 91:7 8|73 41:7 9|54 100:7 10|24 71:8 1|18 40:8 2|47 63:8 3|24 57:8 4|36 91:8 5|21 31:8 6|73 80:8 7|46 92:8 8|1 74:8 9|25 58:8 10|57 15:9 1|48 25:9 2|67 41:9 3|34 100:9 4|53 98:9 5|100 85:9 6|82 68:9 7|12 34:9 8|29 43:9 9|87 83:9 10|30 36:10 1|96 13:10 2|23 22:10 3|93 69:10 4|21 90:10 5|6 46:10 6|59 73:10 7|4 58:10 8|20 53:10 9|50 16:10 10</relation>
    <relation name="R144" arity="2" nbTuples="100" semantics="soft" defaultCost="infinity">54 86:1 1|53 26:1 2|64 65:1 3|54 25:1 4|51 62:1 5|30 21:1 6|91 22:1 7|86 31:1 8|20 23:1 9|49 49:1 10|82 55:2 1|36 46:2 2|54 34:2 3|60 3:2 4|91 71:2 5|80 90:2 6|27 56:2 7|10 75:2 8|8 25:2 9|37 25:2 10|97 39:3 1|21 50:3 2|2 23:3 3|1 16:3 4|78 40:3 5|40 74:3 6|8 65:3 7|10 92:3 8|93 94:3 9|49 58:3 10|72 65:4 1|59 1:4 2|17 8:4 3|77 41:4 4|69 30:4 5|7 85:4 6|40 39:4 7|32 37:4 8|54 65:4 9|15 22:4 10|18 66:5 1|39 43:5 2|14 45:5 3|3 4:5 4|1 84:5 5|74 61:5 6|24 74:5 7|39 54:5 8|49 81:5 9|10 84:5 10|31 15:6 1|79 96:6 2|74 62:6 3|22 44:6 4|21 64:6 5|30 32:6 6|74 34:6 7|22 11:6 8|38 4:6 9|3 100:6 10|36 76:7 1|9 5:7 2|58 59:7 3|74 98:7 4|42 56:7 5|72 42:7 6|48 29:7 7|75 14:7 8|88 58:7 9|64 56:7 10|53 96:8 1|79 96:8 2|9 33:8 3|39 35:8 4|89 7:8 5|60 35:8 6|66 9:8 7|35 79:8 8|41 84:8 9|31 67:8 10|43 93:9 1|27 77:9 2|6 26:9 3|91 10:9 4|56 67:9 5|84 34:9 6|97 91:9 7|44 80:9 8|68 59:9 9|17 24:9 10|27 73:10 1|64 65:10 2|74 41:10 3|92 39:10 4|36 25:10 5|21 58:10 6|88 89:10 7|46 47:10 8|12 75:10 9|90 48:10 10</relation>
    <relation name="R145" arity="2" nbTuples="100" semantics="soft" defaultCost="infinity">53 85:1 1|32 97:1 2|40 50:1 3|8 54:1 4|50 80:1 5|83 34:1 6|63 3:1 7|53 38:1 8|89 29:1 9|62 93:1 10|51 95:2 1|63 16:2 2|89 59:2 3|48 4:2 4|13 94:2 5|15 83:2 6|100 53:2 7|75 25:2 8|86 90:2 9|20 97:2 10|9 37:3 1|15 71:3 2|86 26:3 3|34 100:3 4|40 26:3 5|77 21:3 6|28 3:3 7|64 62:3 8|45 51:3 9|64 18:3 10|29 16:4 1|28 91:4 2|29 72:4 3|17 84:4 4|42 8:4 5|99 32:4 6|71 65:4 7|17 28:4 8|14 74:4 9|43 40:4 10|36 15:5 1|47 17:5 2|50 36:5 3|33 31:5 4|76 72:5 5|21 23:5 6|20 73:5 7|81 16:5 8|77 44:5 9|39 86:5 10|47 78:6 1|51 75:6 2|91 37:6 3|19 50:6 4|72 81:6 5|20 53:6 6|70 58:6 7|20 55:6 8|72 60:6 9|10 48:6 10|87 52:7 1|59 91:7 2|74 8:7 3|3 47:7 4|2 34:7 5|74 64:7 6|12 67:7 7|17 29:7 8|21 34:7 9|2 13:7 10|92 11:8 1|13 24:8 2|51 73:8 3|60 79:8 4|78 52:8 5|32 15:8 6|52 27:8 7|63 31:8 8|25 16:8 9|16 21:8 10|26 64:9 1|97 78:9 2|94 80:9 3|49 81:9 4|9 48:9 5|48 35:9 6|41 2:9 7|3 45:9 8|56 37:9 9|58 20:9 10|70 61:10 1|11 39:10 2|25 45:10 3|30 7:10 4|87 98:10 5|78 45:10 6|1 25:10 7|42 43:10 8|88 26:10 9|99 39:10 10</relation>
    <relation name="R146" arity="2" nbTuples="100" semantics="soft" defaultCost="infinity">24 94:1 1|17 15:1 2|72 43:1 3|63 54:1 4|12 15:1 5|55 41:1 6|69 81:1 7|49 69:1 8|78 3:1 9|57 92:1 10|21 56:2 1|45 51:2 2|5 17:2 3|53 82:2 4|50 11:2 5|50 88:2 6|7 63:2 7|43 91:2 8|100 73:2 9|33 94:2 10|98 11:3 1|9 98:3 2|50 59:3 3|68 70:3 4|60 3:3 5|49 35:3 6|23 97:3 7|65 68:3 8|53 17:3 9|44 9:3 10|41 57:4 1|55 73:4 2|37 91:4 3|63 26:4 4|8 6:4 5|22 6:4 6|80 44:4 7|69 34:4 8|3 29:4 9|74 19:4 10|84 38:5 1|61 64:5 2|38 79:5 3|92 26:5 4|47 64:5 5|99 27:5 6|98 47:5 7|16 5:5 8|36 54:5 9|66 17:5 10|64 80:6 1|39 40:6 2|59 54:6 3|81 98:6 4|12 64:6 5|36 19:6 6|37 99:6 7|59 3:6 8|3 63:6 9|28 81:6 10|35 78:7 1|87 63:7 2|29 89:7 3|74 92:7 4|93 91:7 5|67 29:7 6|86 29:7 7|45 95:7 8|56 27:7 9|25 81:7 10|65 55:8 1|100 49:8 2|18 9:8 3|7 27:8 4|5 6:8 5|86 64:8 6|11 99:8 7|11 18:8 8|35 12:8 9|38 100:8 10|7 50:9 1|8 60:9 2|5 86:9 3|31 80:9 4|15 47:9 5|66 90:9 6|85 22:9 7|21 31:9 8|97 83:9 9|82 27:9 10|73 73:10 1|85 59:10 2|26 52:10 3|71 46:10 4|52 83:10 5|25 32:10 6|64 58:10 7|83 23:10 8|77 4:10 9|20 5:10 10</relation>
    <relation name="R147" arity="2" nbTuples="100" semantics="soft" defaultCost="infinity">32 75:1 1|39 30:1 2|90 41:1 3|26 25:1 4|2 9:1 5|7 13:1 6|95 70:1 7|63 5:1 8|36 34:1 9|60 63:1 10|26 49:2 1|39 35:2 2|38 17:2 3|87 55:2 4|4 10:2 5|98 91:2 6|11 52:2 7|52 29:2 8|77 99:2 9|91 50:2 10|31 61:3 1|20 35:3 2|53 10:3 3|16 18:3 4|63 35:3 5|86 69:3 6|3 8:3 7|62 34:3 8|8 28:3 9|94 55:3 10|90 72:4 1|66 13:4 2|44 23:4 3|21 75:4 4|24 77:4 5|61 26:4 6|84 26:4 7|54 32:4 8|87 94:4 9|68 45:4 10|92 70:5 1|11 5:5 2|56 100:5 3|79 88:5 4|14 34:5 5|55 45:5 6|11 7:5 7|18 59:5 8|14 94:5 9|22 85:5 10|30 54:6 1|74 46:6 2|32 70:6 3|58 1:6 4|89 31:6 5|58 37:6 6|89 53:6 7|22 36:6 8|24 26:6 9|25 73:6 10|25 93:7 1|21 49:7 2|25 97:7 3|43 21:7 4|27 4:7 5|77 93:7 6|70 36:7 7|27 70:7 8|93 18:7 9|26 1:7 10|12 68:8 1|60 56:8 2|39 78:8 3|25 47:8 4|86 88:8 5|55 87:8 6|39 73:8 7|99 13:8 8|92 43:8 9|56 8:8 10|65 35:9 1|56 70:9 2|76 16:9 3|60 42:9 4|50 62:9 5|68 70:9 6|12 55:9 7|17 93:9 8|15 42:9 9|65 78:9 10|55 62:10 1|45 83:10 2|8 75:10 3|20 30:10 4|28 41:10 5|50 83:10 6|66 31:10 7|13 65:10 8|47 50:10 9|63 41:10 10</relation>
    <relation name="R148" arity="2" nbTuples="100" semantics="soft" defaultCost="infinity">87 97:1 1|89 74:1 2|9 29:1 3|15 24:1 4|72 78:1 5|66 78:1 6|100 89:1 7|7 30:1 8|85 75:1 9|45 9:1 10|83 77:2 1|71 28:2 2|30 57:2 3|37 69:2 4|82 67:2 5|11 43:2 6|45 77:2 7|11 83:2 8|82 32:2 9|65 84:2 10|62 25:3 1|5 79:3 2|90 90:3 3|45 88:3 4|99 3:3 5|86 54:3 6|40 52:3 7|29 32:3 8|49 73:3 9|39 8:3 10|39 95:4 1|26 21:4 2|12 2:4 3|1 65:4 4|78 38:4 5|28 68:4 6|80 14:4 7|1 7:4 8|66 14:4 9|18 21:4 10|50 31:5 1|61 79:5 2|45 33:5 3|17 4:5 4|59 37:5 5|53 62:5 6|13 18:5 7|57 63:5 8|36 23:5 9|41 12:5 10|52 27:6 1|46 58:6 2|25 88:6 3|38 4:6 4|31 3:6 5|46 28:6 6|39 98:6 7|61 38:6 8|55 30:6 9|70 10:6 10|23 33:7 1|71 1:7 2|51 59:7 3|94 16:7 4|53 79:7 5|12 83:7 6|33 59:7 7|15 73:7 8|98 37:7 9|5 86:7 10|81 86:8 1|22 96:8 2|8 57:8 3|60 91:8 4|17 87:8 5|44 40:8 6|34 24:8 7|99 58:8 8|78 84:8 9|1 55:8 10|59 54:9 1|7 83:9 2|12 97:9 3|75 45:9 4|16 64:9 5|68 24:9 6|39 97:9 7|68 88:9 8|22 43:9 9|31 85:9 10|69 14:10 1|13 94:10 2|44 29:10 3|35 15:10 4|61 32:10 5|73 82:10 6|86 60:10 7|71 54:10 8|55 36:10 9|22 19:10 10</relation>
    <relation name="R149" arity="2" nbTuples="100" semantics="soft" defaultCost="infinity">58 78:1 1|62 42:1 2|32 19:1 3|1 48:1 4|63 73:1 5|4 66:1 6|67 35:1 7|6 94:1 8|22 22:1 9|81 23:1 10|86 68:2 1|24 40:2 2|20 48:2 3|60 5:2 4|45 69:2 5|49 80:2 6|26 5:2 7|11 51:2 8|85 50:2 9|33 29:2 10|52 66:3 1|33 14:3 2|35 58:3 3|51 26:3 4|32 66:3 5|70 40:3 6|71 72:3 7|95 59:3 8|32 40:3 9|29 52:3 10|44 72:4 1|18 4:4 2|44 29:4 3|70 100:4 4|42 96:4 5|93 57:4 6|2 85:4 7|5 4:4 8|46 80:4 9|61 1:4 10|34 61:5 1|21 2:5 2|97 35:5 3|88 29:5 4|44 86:5 5|49 99:5 6|84 17:5 7|43 34:5 8|72 61:5 9|98 60:5 10|10 93:6 1|70 9:6 2|89 15:6 3|56 89:6 4|18 7:6 5|32 41:6 6|22 23:6 7|28 11:6 8|65 94:6 9|26 92:6 10|11 53:7 1|38 28:7 2|76 6:7 3|9 79:7 4|47 23:7 5|45 18:7 6|29 45:7 7|92 21:7 8|50 56:7 9|30 13:7 10|44 5:8 1|75 100:8 2|71 84:8 3|57 54:8 4|80 89:8 5|37 60:8 6|32 29:8 7|31 28:8 8|58 39:8 9|15 42:8 10|53 64:9 1|79 19:9 2|71 95:9 3|17 19:9 4|9 42:9 5|46 45:9 6|44 75:9 7|65 94:9 8|21 22:9 9|84 42:9 10|58 40:10 1|65 64:10 2|92 56:10 3|59 36:10 4|51 94:10 5|34 70:10 6|13 5:10 7|21 9:10 8|55 19:10 9|56 79:10 10</relation>
    <relation name="R150" arity="2" nbTuples="100" semantics="soft" defaultCost="infinity">21 90:1 1|4 38:1 2|39 52:1 3|24 68:1 4|80 15:1 5|47 78:1 6|60 55:1 7|2 19:1 8|13 95:1 9|70 19:1 10|53 42:2 1|10 30:2 2|3 98:2 3|23 21:2 4|99 40:2 5|22 6:2 6|51 73:2 7|6 16:2 8|56 27:2 9|21 86:2 10|57 13:3 1|32 49:3 2|49 61:3 3|49 22:3 4|50 2:3 5|61 62:3 6|50 83:3 7|70 10:3 8|99 19:3 9|55 73:3 10|82 75:4 1|2 43:4 2|69 9:4 3|12 85:4 4|51 1:4 5|99 43:4 6|10 46:4 7|74 39:4 8|75 57:4 9|1 70:4 10|95 41:5 1|42 99:5 2|58 9:5 3|65 44:5 4|42 82:5 5|27 3:5 6|49 1:5 7|51 3:5 8|75 91:5 9|5 65:5 10|66 53:6 1|35 100:6 2|33 47:6 3|92 78:6 4|79 96:6 5|56 7:6 6|18 19:6 7|27 53:6 8|85 91:6 9|36 64:6 10|29 80:7 1|31 21:7 2|23 49:7 3|17 25:7 4|47 27:7 5|3 55:7 6|98 48:7 7|8 54:7 8|59 10:7 9|46 99:7 10|28 91:8 1|49 87:8 2|23 38:8 3|39 16:8 4|22 88:8 5|7 77:8 6|32 48:8 7|11 85:8 8|55 23:8 9|86 58:8 10|14 15:9 1|74 12:9 2|9 50:9 3|13 20:9 4|84 59:9 5|14 37:9 6|76 46:9 7|10 79:9 8|39 89:9 9|56 42:9 10|55 88:10 1|96 62:10 2|40 55:10 3|59 9:10 4|95 39:10 5|56 64:10 6|56 35:10 7|94 68:10 8|46 82:10 9|79 49:10 10</relation>
    <relation name="R151" arity="2" nbTuples="100" semantics="soft" defaultCost="infinity">32 61:1 1|2 42:1 2|41 10:1 3|52 77:1 4|27 50:1 5|68 72:1 6|7 64:1 7|60 99:1 8|28 17:1 9|30 89:1 10|83 99:2 1|32 58:2 2|25 75:2 3|15 61:2 4|96 95:2 5|31 64:2 6|25 43:2 7|76 21:2 8|17 58:2 9|79 49:2 10|19 27:3 1|66 82:3 2|99 68:3 3|59 21:3 4|44 39:3 5|86 61:3 6|74 78:3 7|48 56:3 8|98 73:3 9|70 95:3 10|63 66:4 1|63 24:4 2|94 52:4 3|14 6:4 4|5 96:4 5|18 9:4 6|78 10:4 7|58 51:4 8|40 37:4 9|47 84:4 10|33 78:5 1|69 74:5 2|82 47:5 3|17 64:5 4|45 91:5 5|98 27:5 6|67 28:5 7|42 12:5 8|6 29:5 9|93 42:5 10|74 96:6 1|83 5:6 2|82 57:6 3|99 67:6 4|45 33:6 5|88 77:6 6|74 35:6 7|91 100:6 8|49 14:6 9|99 81:6 10|31 11:7 1|92 79:7 2|73 11:7 3|37 48:7 4|19 13:7 5|90 7:7 6|39 43:7 7|56 45:7 8|39 3:7 9|63 42:7 10|68 4:8 1|95 39:8 2|49 68:8 3|53 60:8 4|41 91:8 5|99 33:8 6|40 54:8 7|73 68:8 8|42 27:8 9|74 31:8 10|65 66:9 1|17 54:9 2|73 25:9 3|97 38:9 4|21 92:9 5|21 66:9 6|69 69:9 7|99 14:9 8|38 32:9 9|92 76:9 10|69 90:10 1|92 30:10 2|22 28:10 3|94 71:10 4|7 58:10 5|11 96:10 6|49 28:10 7|77 72:10 8|37 31:10 9|79 65:10 10</relation>
    <relation name="R152" arity="2" nbTuples="100" semantics="soft" defaultCost="infinity">23 39:1 1|62 74:1 2|7 33:1 3|35 29:1 4|32 47:1 5|45 55:1 6|37 38:1 7|65 48:1 8|65 99:1 9|63 9:1 10|77 88:2 1|40 8:2 2|84 93:2 3|42 85:2 4|41 87:2 5|49 75:2 6|53 11:2 7|26 48:2 8|45 21:2 9|63 89:2 10|77 82:3 1|48 90:3 2|5 20:3 3|93 36:3 4|98 87:3 5|92 55:3 6|60 51:3 7|23 72:3 8|41 14:3 9|63 62:3 10|24 8:4 1|10 99:4 2|40 36:4 3|67 39:4 4|99 43:4 5|5 9:4 6|43 78:4 7|51 89:4 8|94 52:4 9|36 47:4 10|9 88:5 1|75 72:5 2|17 3:5 3|35 74:5 4|36 26:5 5|3 63:5 6|64 79:5 7|31 3:5 8|70 37:5 9|42 11:5 10|96 78:6 1|13 61:6 2|14 79:6 3|65 29:6 4|96 68:6 5|56 100:6 6|100 17:6 7|84 73:6 8|40 23:6 9|51 42:6 10|26 2:7 1|85 4:7 2|9 64:7 3|81 50:7 4|52 92:7 5|22 21:7 6|66 84:7 7|58 51:7 8|5 5:7 9|25 36:7 10|31 40:8 1|70 53:8 2|54 85:8 3|99 6:8 4|48 37:8 5|42 34:8 6|45 28:8 7|84 45:8 8|37 32:8 9|93 99:8 10|95 16:9 1|30 10:9 2|53 42:9 3|46 20:9 4|6 36:9 5|93 89:9 6|6 24:9 7|20 19:9 8|39 88:9 9|53 60:9 10|22 66:10 1|9 57:10 2|57 8:10 3|26 15:10 4|39 15:10 5|41 25:10 6|29 70:10 7|6 29:10 8|58 10:10 9|60 71:10 10</relation>
    <relation name="R153" arity="2" nbTuples="100" semantics="soft" defaultCost="infinity">49 31:1 1|69 46:1 2|18 24:1 3|67 95:1 4|27 35:1 5|12 10:1 6|50 5:1 7|33 96:1 8|35 90:1 9|20 44:1 10|22 87:2 1|56 59:2 2|33 95:2 3|90 86:2 4|1 16:2 5|23 16:2 6|1 65:2 7|38 4:2 8|73 87:2 9|18 17:2 10|45 89:3 1|71 66:3 2|5 15:3 3|54 86:3 4|65 19:3 5|20 36:3 6|50 73:3 7|55 63:3 8|100 70:3 9|40 18:3 10|11 64:4 1|94 58:4 2|77 96:4 3|38 71:4 4|29 21:4 5|69 45:4 6|49 42:4 7|82 66:4 8|49 55:4 9|76 95:4 10|81 12:5 1|98 57:5 2|94 76:5 3|6 23:5 4|23 98:5 5|63 90:5 6|39 75:5 7|77 85:5 8|89 54:5 9|55 76:5 10|68 38:6 1|77 69:6 2|22 9:6 3|3 85:6 4|59 23:6 5|91 41:6 6|13 66:6 7|57 54:6 8|21 33:6 9|8 65:6 10|4 12:7 1|86 20:7 2|99 48:7 3|66 3:7 4|7 55:7 5|42 94:7 6|93 21:7 7|63 40:7 8|96 50:7 9|71 66:7 10|75 40:8 1|36 26:8 2|70 78:8 3|60 95:8 4|98 97:8 5|3 6:8 6|94 10:8 7|35 20:8 8|29 46:8 9|10 79:8 10|55 44:9 1|60 2:9 2|45 20:9 3|24 31:9 4|2 14:9 5|7 87:9 6|82 40:9 7|69 6:9 8|45 4:9 9|86 36:9 10|28 42:10 1|11 17:10 2|48 11:10 3|53 74:10 4|84 8:10 5|5 24:10 6|28 56:10 7|50 58:10 8|50 66:10 9|88 13:10 10</relation>
    <relation name="R154" arity="2" nbTuples="100" semantics="soft" defaultCost="infinity">43 15:1 1|37 39:1 2|9 100:1 3|75 71:1 4|45 33:1 5|11 11:1 6|5 95:1 7|84 25:1 8|17 46:1 9|37 38:1 10|49 88:2 1|5 90:2 2|33 9:2 3|26 2:2 4|92 18:2 5|83 69:2 6|95 23:2 7|42 42:2 8|54 90:2 9|91 66:2 10|44 90:3 1|16 51:3 2|98 87:3 3|99 24:3 4|56 57:3 5|98 54:3 6|74 11:3 7|67 97:3 8|57 19:3 9|93 90:3 10|3 28:4 1|34 20:4 2|26 89:4 3|37 78:4 4|40 41:4 5|62 25:4 6|64 65:4 7|16 25:4 8|59 39:4 9|61 27:4 10|59 38:5 1|52 6:5 2|47 68:5 3|18 85:5 4|59 35:5 5|93 45:5 6|88 35:5 7|86 86:5 8|47 88:5 9|66 51:5 10|87 52:6 1|15 34:6 2|82 61:6 3|19 4:6 4|56 65:6 5|40 32:6 6|23 90:6 7|31 91:6 8|73 20:6 9|40 86:6 10|86 12:7 1|68 36:7 2|69 84:7 3|48 67:7 4|87 95:7 5|32 73:7 6|17 9:7 7|69 24:7 8|53 79:7 9|6 55:7 10|33 100:8 1|30 18:8 2|32 7:8 3|19 14:8 4|97 40:8 5|92 29:8 6|21 94:8 7|64 83:8 8|54 68:8 9|71 50:8 10|89 73:9 1|42 72:9 2|79 36:9 3|55 79:9 4|74 13:9 5|37 58:9 6|88 63:9 7|33 64:9 8|69 82:9 9|17 11:9 10|35 72:10 1|45 64:10 2|41 33:10 3|39 84:10 4|35 98:10 5|36 42:10 6|34 5:10 7|88 32:10 8|2 71:10 9|78 77:10 10</relation>
    <relation name="R155" arity="2" nbTuples="100" semantics="soft" defaultCost="infinity">55 81:1 1|82 46:1 2|86 29:1 3|70 91:1 4|52 45:1 5|30 2:1 6|46 22:1 7|52 14:1 8|18 27:1 9|14 72:1 10|6 93:2 1|86 24:2 2|91 30:2 3|42 48:2 4|69 61:2 5|88 54:2 6|31 76:2 7|80 69:2 8|86 40:2 9|14 39:2 10|93 15:3 1|80 55:3 2|15 63:3 3|37 49:3 4|31 84:3 5|41 92:3 6|11 100:3 7|65 39:3 8|89 21:3 9|83 16:3 10|23 92:4 1|86 90:4 2|87 47:4 3|17 93:4 4|7 35:4 5|51 52:4 6|88 90:4 7|40 94:4 8|73 77:4 9|13 89:4 10|9 17:5 1|91 6:5 2|11 36:5 3|94 92:5 4|16 78:5 5|46 39:5 6|88 34:5 7|53 26:5 8|14 97:5 9|33 9:5 10|4 2:6 1|60 7:6 2|24 54:6 3|2 12:6 4|28 16:6 5|16 27:6 6|2 53:6 7|83 20:6 8|81 58:6 9|67 88:6 10|44 50:7 1|2 64:7 2|27 16:7 3|2 98:7 4|91 11:7 5|57 77:7 6|79 63:7 7|30 51:7 8|18 9:7 9|64 24:7 10|38 88:8 1|79 85:8 2|67 74:8 3|18 41:8 4|34 54:8 5|74 86:8 6|74 82:8 7|51 43:8 8|14 27:8 9|57 3:8 10|86 12:9 1|58 94:9 2|12 78:9 3|87 76:9 4|75 33:9 5|35 42:9 6|95 67:9 7|19 83:9 8|92 86:9 9|54 54:9 10|59 63:10 1|44 82:10 2|13 84:10 3|51 19:10 4|36 39:10 5|56 88:10 6|89 36:10 7|30 85:10 8|22 75:10 9|60 9:10 10</relation>
    <relation name="R156" arity="2" nbTuples="100" semantics="soft" defaultCost="infinity">79 68:1 1|85 65:1 2|39 36:1 3|52 47:1 4|32 5:1 5|96 27:1 6|97 15:1 7|24 18:1 8|72 29:1 9|68 32:1 10|22 56:2 1|78 61:2 2|65 32:2 3|96 17:2 4|47 4:2 5|60 36:2 6|97 24:2 7|96 10:2 8|100 41:2 9|34 28:2 10|82 73:3 1|20 37:3 2|37 2:3 3|68 9:3 4|87 75:3 5|50 60:3 6|94 90:3 7|99 32:3 8|35 95:3 9|42 44:3 10|53 22:4 1|92 45:4 2|21 18:4 3|56 55:4 4|60 83:4 5|29 58:4 6|65 98:4 7|11 30:4 8|32 72:4 9|66 6:4 10|70 9:5 1|29 75:5 2|42 60:5 3|67 73:5 4|79 13:5 5|70 71:5 6|69 95:5 7|91 93:5 8|28 25:5 9|71 12:5 10|43 27:6 1|96 25:6 2|51 21:6 3|34 95:6 4|47 41:6 5|87 74:6 6|83 19:6 7|44 29:6 8|27 12:6 9|7 12:6 10|68 50:7 1|84 46:7 2|38 29:7 3|77 5:7 4|64 70:7 5|100 27:7 6|29 42:7 7|8 71:7 8|99 100:7 9|31 69:7 10|29 44:8 1|49 1:8 2|33 90:8 3|91 67:8 4|7 77:8 5|50 38:8 6|16 41:8 7|92 79:8 8|11 27:8 9|44 92:8 10|55 30:9 1|22 1:9 2|93 60:9 3|92 21:9 4|26 32:9 5|35 67:9 6|3 97:9 7|24 31:9 8|1 28:9 9|1 58:9 10|90 35:10 1|84 49:10 2|64 27:10 3|38 79:10 4|42 68:10 5|68 93:10 6|45 72:10 7|19 37:10 8|69 64:10 9|92 34:10 10</relation>
    <relation name="R157" arity="2" nbTuples="100" semantics="soft" defaultCost="infinity">96 90:1 1|15 35:1 2|93 94:1 3|50 18:1 4|85 100:1 5|35 58:1 6|10 23:1 7|34 8:1 8|80 3:1 9|60 24:1 10|34 14:2 1|40 48:2 2|56 10:2 3|90 16:2 4|40 99:2 5|65 75:2 6|40 86:2 7|50 31:2 8|65 23:2 9|85 11:2 10|76 12:3 1|17 97:3 2|26 56:3 3|66 34:3 4|93 98:3 5|72 51:3 6|85 39:3 7|26 93:3 8|75 89:3 9|91 92:3 10|52 10:4 1|90 20:4 2|96 64:4 3|14 26:4 4|98 7:4 5|78 61:4 6|59 1:4 7|73 82:4 8|54 73:4 9|10 15:4 10|43 74:5 1|67 73:5 2|80 86:5 3|54 75:5 4|63 94:5 5|93 14:5 6|50 2:5 7|16 80:5 8|79 12:5 9|1 35:5 10|82 79:6 1|61 50:6 2|32 57:6 3|19 43:6 4|13 17:6 5|22 50:6 6|67 56:6 7|51 21:6 8|94 47:6 9|21 2:6 10|92 82:7 1|75 77:7 2|48 30:7 3|22 54:7 4|72 6:7 5|70 71:7 6|37 67:7 7|78 52:7 8|56 69:7 9|49 83:7 10|8 33:8 1|53 4:8 2|99 86:8 3|99 9:8 4|26 68:8 5|27 10:8 6|8 42:8 7|33 93:8 8|15 7:8 9|9 100:8 10|42 71:9 1|7 23:9 2|55 17:9 3|27 14:9 4|31 99:9 5|68 70:9 6|24 87:9 7|60 6:9 8|99 95:9 9|36 28:9 10|57 81:10 1|36 58:10 2|13 80:10 3|18 86:10 4|86 43:10 5|19 42:10 6|84 74:10 7|26 60:10 8|77 35:10 9|34 62:10 10</relation>
    <relation name="R158" arity="2" nbTuples="100" semantics="soft" defaultCost="infinity">91 74:1 1|41 44:1 2|58 23:1 3|27 54:1 4|13 12:1 5|43 58:1 6|33 56:1 7|61 46:1 8|80 27:1 9|100 20:1 10|9 7:2 1|72 92:2 2|88 34:2 3|84 63:2 4|83 54:2 5|50 34:2 6|31 8:2 7|65 53:2 8|72 32:2 9|26 61:2 10|48 87:3 1|89 15:3 2|74 89:3 3|72 64:3 4|86 69:3 5|54 45:3 6|100 14:3 7|32 100:3 8|30 70:3 9|26 72:3 10|13 29:4 1|72 36:4 2|53 52:4 3|70 15:4 4|63 54:4 5|90 13:4 6|81 44:4 7|86 14:4 8|5 98:4 9|28 56:4 10|77 10:5 1|72 65:5 2|41 35:5 3|100 34:5 4|92 58:5 5|52 75:5 6|17 53:5 7|90 25:5 8|39 62:5 9|46 99:5 10|71 100:6 1|14 57:6 2|82 60:6 3|74 62:6 4|14 61:6 5|44 20:6 6|47 57:6 7|6 45:6 8|86 34:6 9|28 79:6 10|100 25:7 1|16 2:7 2|19 2:7 3|61 19:7 4|53 93:7 5|94 41:7 6|2 5:7 7|92 20:7 8|78 67:7 9|21 73:7 10|37 68:8 1|69 24:8 2|58 23:8 3|21 24:8 4|6 32:8 5|61 59:8 6|98 65:8 7|37 62:8 8|16 100:8 9|4 24:8 10|60 26:9 1|96 75:9 2|84 99:9 3|61 40:9 4|23 77:9 5|62 11:9 6|64 4:9 7|96 52:9 8|70 65:9 9|93 70:9 10|52 93:10 1|100 95:10 2|32 73:10 3|51 91:10 4|100 16:10 5|21 92:10 6|79 9:10 7|20 93:10 8|36 5:10 9|85 37:10 10</relation>
    <relation name="R159" arity="2" nbTuples="100" semantics="soft" defaultCost="infinity">13 41:1 1|48 56:1 2|72 50:1 3|98 73:1 4|1 42:1 5|14 48:1 6|42 34:1 7|95 76:1 8|73 20:1 9|73 34:1 10|100 81:2 1|48 8:2 2|53 31:2 3|43 33:2 4|78 68:2 5|55 96:2 6|5 16:2 7|33 95:2 8|85 21:2 9|91 36:2 10|18 96:3 1|33 21:3 2|76 65:3 3|62 60:3 4|58 31:3 5|96 51:3 6|52 28:3 7|21 92:3 8|49 19:3 9|1 90:3 10|53 3:4 1|20 79:4 2|81 77:4 3|78 40:4 4|52 12:4 5|9 89:4 6|47 66:4 7|17 71:4 8|77 46:4 9|21 2:4 10|58 10:5 1|5 41:5 2|98 64:5 3|80 32:5 4|84 53:5 5|65 45:5 6|78 65:5 7|38 71:5 8|22 42:5 9|82 67:5 10|63 87:6 1|24 27:6 2|4 16:6 3|41 47:6 4|54 80:6 5|62 3:6 6|67 75:6 7|28 98:6 8|5 60:6 9|85 43:6 10|67 23:7 1|42 32:7 2|25 55:7 3|54 35:7 4|18 19:7 5|37 85:7 6|72 82:7 7|74 57:7 8|63 98:7 9|98 40:7 10|89 19:8 1|38 89:8 2|22 23:8 3|96 94:8 4|9 71:8 5|66 49:8 6|79 88:8 7|96 22:8 8|18 39:8 9|7 7:8 10|90 91:9 1|16 26:9 2|63 33:9 3|22 93:9 4|36 33:9 5|39 75:9 6|55 7:9 7|77 7:9 8|47 21:9 9|42 76:9 10|86 81:10 1|93 87:10 2|69 83:10 3|3 29:10 4|61 98:10 5|52 4:10 6|52 15:10 7|69 62:10 8|30 34:10 9|47 80:10 10</relation>
    <relation name="R160" arity="2" nbTuples="100" semantics="soft" defaultCost="infinity">88 21:1 1|32 41:1 2|53 33:1 3|28 54:1 4|16 21:1 5|23 100:1 6|49 64:1 7|78 43:1 8|77 32:1 9|22 50:1 10|94 6:2 1|19 65:2 2|89 48:2 3|64 47:2 4|84 17:2 5|45 34:2 6|72 75:2 7|53 34:2 8|77 28:2 9|20 28:2 10|49 1:3 1|54 85:3 2|65 85:3 3|88 7:3 4|83 100:3 5|100 24:3 6|61 27:3 7|88 16:3 8|58 2:3 9|36 83:3 10|87 57:4 1|70 14:4 2|90 77:4 3|99 29:4 4|100 69:4 5|60 4:4 6|25 26:4 7|87 89:4 8|5 14:4 9|2 55:4 10|82 60:5 1|92 15:5 2|20 36:5 3|93 56:5 4|25 20:5 5|75 9:5 6|9 5:5 7|91 16:5 8|78 66:5 9|21 84:5 10|95 20:6 1|42 32:6 2|31 42:6 3|99 13:6 4|11 70:6 5|75 58:6 6|80 92:6 7|12 25:6 8|66 75:6 9|51 68:6 10|11 79:7 1|27 24:7 2|13 41:7 3|75 94:7 4|18 44:7 5|93 55:7 6|65 92:7 7|93 67:7 8|22 90:7 9|13 36:7 10|92 88:8 1|39 12:8 2|20 3:8 3|13 29:8 4|80 22:8 5|15 64:8 6|79 19:8 7|26 22:8 8|60 53:8 9|100 100:8 10|75 8:9 1|94 48:9 2|17 30:9 3|35 16:9 4|18 44:9 5|41 61:9 6|45 14:9 7|25 97:9 8|27 72:9 9|80 32:9 10|13 93:10 1|49 44:10 2|35 91:10 3|53 61:10 4|44 47:10 5|86 60:10 6|55 13:10 7|23 92:10 8|43 26:10 9|79 17:10 10</relation>
    <relation name="R161" arity="2" nbTuples="100" semantics="soft" defaultCost="infinity">20 79:1 1|53 99:1 2|1 21:1 3|8 56:1 4|86 25:1 5|60 61:1 6|79 63:1 7|37 84:1 8|61 39:1 9|18 55:1 10|50 77:2 1|55 64:2 2|94 54:2 3|37 35:2 4|38 54:2 5|37 39:2 6|51 59:2 7|72 70:2 8|93 53:2 9|81 7:2 10|37 27:3 1|12 67:3 2|88 22:3 3|8 49:3 4|64 1:3 5|60 90:3 6|35 95:3 7|20 88:3 8|70 73:3 9|13 68:3 10|40 34:4 1|66 6:4 2|26 50:4 3|90 37:4 4|55 96:4 5|50 69:4 6|1 4:4 7|78 67:4 8|97 41:4 9|86 37:4 10|62 33:5 1|87 66:5 2|38 38:5 3|87 38:5 4|33 92:5 5|37 72:5 6|92 17:5 7|31 51:5 8|42 65:5 9|16 54:5 10|39 63:6 1|58 27:6 2|28 93:6 3|87 99:6 4|82 77:6 5|77 35:6 6|87 70:6 7|24 63:6 8|12 32:6 9|97 19:6 10|73 77:7 1|12 91:7 2|30 97:7 3|100 89:7 4|95 26:7 5|41 47:7 6|63 22:7 7|30 5:7 8|68 8:7 9|80 11:7 10|44 97:8 1|62 12:8 2|12 92:8 3|2 30:8 4|80 19:8 5|78 29:8 6|3 17:8 7|1 30:8 8|3 48:8 9|54 20:8 10|24 52:9 1|34 21:9 2|79 33:9 3|46 81:9 4|72 39:9 5|57 72:9 6|37 25:9 7|34 29:9 8|7 38:9 9|58 8:9 10|23 17:10 1|36 81:10 2|69 34:10 3|88 76:10 4|4 87:10 5|31 53:10 6|80 78:10 7|59 86:10 8|70 15:10 9|40 14:10 10</relation>
    <relation name="R162" arity="2" nbTuples="100" semantics="soft" defaultCost="infinity">17 73:1 1|56 2:1 2|13 15:1 3|44 81:1 4|23 23:1 5|70 65:1 6|83 99:1 7|61 47:1 8|87 15:1 9|64 51:1 10|42 60:2 1|93 60:2 2|11 92:2 3|22 10:2 4|71 46:2 5|16 5:2 6|49 39:2 7|50 38:2 8|6 57:2 9|84 60:2 10|92 99:3 1|13 65:3 2|98 98:3 3|62 26:3 4|6 75:3 5|40 77:3 6|25 53:3 7|14 47:3 8|88 2:3 9|37 2:3 10|13 71:4 1|4 74:4 2|65 83:4 3|74 15:4 4|30 94:4 5|90 38:4 6|55 27:4 7|39 60:4 8|59 38:4 9|28 38:4 10|92 36:5 1|87 80:5 2|78 29:5 3|96 60:5 4|43 22:5 5|21 11:5 6|93 56:5 7|21 75:5 8|2 56:5 9|74 80:5 10|4 74:6 1|67 90:6 2|25 81:6 3|84 6:6 4|94 88:6 5|9 49:6 6|36 39:6 7|96 10:6 8|80 91:6 9|12 7:6 10|35 94:7 1|13 60:7 2|73 47:7 3|79 18:7 4|68 45:7 5|82 23:7 6|9 27:7 7|46 21:7 8|59 76:7 9|100 6:7 10|75 46:8 1|30 9:8 2|98 76:8 3|65 90:8 4|30 69:8 5|69 11:8 6|44 20:8 7|16 96:8 8|93 69:8 9|99 36:8 10|86 13:9 1|17 41:9 2|60 60:9 3|58 40:9 4|64 21:9 5|10 72:9 6|53 43:9 7|21 24:9 8|61 49:9 9|16 88:9 10|36 29:10 1|100 86:10 2|91 33:10 3|68 73:10 4|26 40:10 5|61 61:10 6|71 72:10 7|12 22:10 8|8 84:10 9|42 41:10 10</relation>
    <relation name="R163" arity="2" nbTuples="100" semantics="soft" defaultCost="infinity">33 95:1 1|91 23:1 2|12 71:1 3|80 54:1 4|18 53:1 5|28 12:1 6|25 14:1 7|81 35:1 8|75 84:1 9|37 51:1 10|42 16:2 1|76 31:2 2|25 78:2 3|58 55:2 4|69 61:2 5|69 20:2 6|90 49:2 7|80 94:2 8|56 43:2 9|56 28:2 10|88 87:3 1|100 40:3 2|89 1:3 3|68 80:3 4|44 58:3 5|36 29:3 6|3 61:3 7|84 27:3 8|64 55:3 9|84 65:3 10|76 83:4 1|100 11:4 2|78 35:4 3|3 85:4 4|12 70:4 5|59 89:4 6|46 85:4 7|41 61:4 8|43 92:4 9|67 12:4 10|85 11:5 1|69 97:5 2|87 36:5 3|72 25:5 4|64 38:5 5|59 73:5 6|50 66:5 7|59 53:5 8|59 58:5 9|34 24:5 10|70 68:6 1|92 68:6 2|86 77:6 3|83 50:6 4|20 25:6 5|23 62:6 6|44 41:6 7|100 16:6 8|33 20:6 9|26 81:6 10|36 47:7 1|9 83:7 2|11 75:7 3|37 75:7 4|48 54:7 5|76 55:7 6|34 89:7 7|14 73:7 8|10 70:7 9|14 65:7 10|79 9:8 1|34 9:8 2|66 73:8 3|48 23:8 4|7 51:8 5|99 38:8 6|22 79:8 7|78 90:8 8|95 79:8 9|26 9:8 10|62 90:9 1|66 62:9 2|9 77:9 3|24 12:9 4|34 60:9 5|46 73:9 6|49 86:9 7|94 2:9 8|62 73:9 9|1 57:9 10|4 97:10 1|11 56:10 2|23 36:10 3|91 18:10 4|12 18:10 5|66 33:10 6|5 95:10 7|9 5:10 8|8 45:10 9|68 39:10 10</relation>
    <relation name="R164" arity="2" nbTuples="100" semantics="soft" defaultCost="infinity">29 62:1 1|100 95:1 2|90 19:1 3|59 10:1 4|4 95:1 5|68 15:1 6|63 46:1 7|70 70:1 8|44 63:1 9|66 76:1 10|22 6:2 1|23 28:2 2|69 10:2 3|31 88:2 4|82 86:2 5|75 18:2 6|78 73:2 7|16 76:2 8|84 5:2 9|34 1:2 10|39 37:3 1|39 31:3 2|15 25:3 3|15 76:3 4|68 27:3 5|29 48:3 6|33 54:3 7|97 73:3 8|69 65:3 9|61 50:3 10|84 98:4 1|16 24:4 2|64 52:4 3|97 89:4 4|49 10:4 5|95 41:4 6|34 38:4 7|85 79:4 8|52 45:4 9|96 32:4 10|55 7:5 1|73 1:5 2|30 23:5 3|49 52:5 4|91 84:5 5|40 83:5 6|47 44:5 7|91 58:5 8|80 28:5 9|66 54:5 10|78 28:6 1|24 17:6 2|43 87:6 3|74 4:6 4|25 66:6 5|63 93:6 6|68 19:6 7|24 18:6 8|31 92:6 9|49 96:6 10|76 11:7 1|51 73:7 2|92 31:7 3|34 94:7 4|68 41:7 5|57 86:7 6|1 76:7 7|77 97:7 8|95 69:7 9|16 73:7 10|60 92:8 1|94 69:8 2|15 60:8 3|50 65:8 4|53 63:8 5|60 48:8 6|25 59:8 7|73 65:8 8|65 15:8 9|50 49:8 10|76 89:9 1|24 68:9 2|80 96:9 3|74 94:9 4|18 26:9 5|32 58:9 6|10 89:9 7|39 7:9 8|31 81:9 9|79 67:9 10|26 81:10 1|41 47:10 2|27 97:10 3|66 56:10 4|89 32:10 5|77 74:10 6|46 23:10 7|84 48:10 8|14 100:10 9|17 75:10 10</relation>
    <relation name="R165" arity="2" nbTuples="100" semantics="soft" defaultCost="infinity">78 47:1 1|46 36:1 2|18 27:1 3|90 95:1 4|69 82:1 5|54 27:1 6|10 88:1 7|71 44:1 8|14 40:1 9|76 11:1 10|52 54:2 1|64 80:2 2|25 49:2 3|73 65:2 4|89 26:2 5|27 87:2 6|43 86:2 7|7 20:2 8|16 50:2 9|83 99:2 10|29 34:3 1|3 54:3 2|51 93:3 3|6 40:3 4|42 87:3 5|63 5:3 6|13 67:3 7|87 75:3 8|1 63:3 9|39 93:3 10|32 30:4 1|15 1:4 2|81 97:4 3|29 13:4 4|48 65:4 5|17 16:4 6|2 23:4 7|46 31:4 8|59 72:4 9|55 49:4 10|96 66:5 1|63 88:5 2|34 83:5 3|80 41:5 4|64 10:5 5|52 14:5 6|8 90:5 7|66 95:5 8|76 4:5 9|64 86:5 10|10 66:6 1|100 57:6 2|48 25:6 3|14 91:6 4|5 95:6 5|86 88:6 6|16 19:6 7|66 79:6 8|39 62:6 9|93 23:6 10|93 70:7 1|42 19:7 2|28 54:7 3|60 52:7 4|67 87:7 5|92 84:7 6|25 72:7 7|23 58:7 8|92 99:7 9|2 35:7 10|52 74:8 1|52 87:8 2|57 95:8 3|25 80:8 4|98 75:8 5|83 51:8 6|63 63:8 7|64 27:8 8|94 92:8 9|10 86:8 10|18 1:9 1|44 52:9 2|34 99:9 3|58 6:9 4|45 9:9 5|43 64:9 6|5 34:9 7|42 30:9 8|67 85:9 9|81 20:9 10|32 79:10 1|16 85:10 2|87 83:10 3|79 35:10 4|59 86:10 5|31 93:10 6|9 11:10 7|39 94:10 8|23 48:10 9|75 100:10 10</relation>
    <relation name="R166" arity="2" nbTuples="100" semantics="soft" defaultCost="infinity">60 72:1 1|8 40:1 2|88 19:1 3|66 20:1 4|89 72:1 5|27 18:1 6|48 25:1 7|4 85:1 8|72 60:1 9|75 91:1 10|17 44:2 1|24 26:2 2|56 60:2 3|62 44:2 4|60 29:2 5|95 32:2 6|98 25:2 7|35 69:2 8|43 10:2 9|51 62:2 10|94 8:3 1|86 79:3 2|96 92:3 3|68 3:3 4|10 40:3 5|99 89:3 6|17 34:3 7|1 99:3 8|50 60:3 9|51 79:3 10|72 100:4 1|57 97:4 2|31 26:4 3|70 16:4 4|62 78:4 5|74 82:4 6|35 17:4 7|17 7:4 8|53 34:4 9|17 5:4 10|82 98:5 1|20 96:5 2|4 49:5 3|17 8:5 4|25 5:5 5|18 41:5 6|39 36:5 7|18 17:5 8|61 72:5 9|54 35:5 10|35 57:6 1|13 62:6 2|27 22:6 3|45 47:6 4|30 71:6 5|62 14:6 6|3 66:6 7|21 95:6 8|82 89:6 9|41 85:6 10|52 9:7 1|93 95:7 2|11 23:7 3|76 10:7 4|77 48:7 5|13 33:7 6|25 43:7 7|26 3:7 8|51 97:7 9|22 52:7 10|6 84:8 1|46 83:8 2|73 95:8 3|5 62:8 4|3 76:8 5|47 76:8 6|55 76:8 7|92 7:8 8|59 75:8 9|12 60:8 10|17 94:9 1|87 53:9 2|75 19:9 3|53 18:9 4|83 46:9 5|4 76:9 6|84 55:9 7|8 85:9 8|73 41:9 9|38 60:9 10|79 93:10 1|25 36:10 2|51 86:10 3|14 46:10 4|39 77:10 5|68 35:10 6|78 4:10 7|83 87:10 8|30 4:10 9|47 38:10 10</relation>
    <relation name="R167" arity="2" nbTuples="100" semantics="soft" defaultCost="infinity">51 5:1 1|59 90:1 2|74 16:1 3|66 35:1 4|67 69:1 5|8 67:1 6|26 39:1 7|26 59:1 8|24 12:1 9|54 18:1 10|94 54:2 1|38 10:2 2|30 49:2 3|45 6:2 4|91 29:2 5|23 58:2 6|14 68:2 7|97 18:2 8|4 34:2 9|23 35:2 10|47 88:3 1|16 17:3 2|24 23:3 3|27 30:3 4|10 58:3 5|52 14:3 6|69 65:3 7|95 30:3 8|71 18:3 9|56 27:3 10|90 32:4 1|42 95:4 2|66 41:4 3|31 14:4 4|50 11:4 5|8 44:4 6|85 12:4 7|86 78:4 8|9 73:4 9|21 96:4 10|17 25:5 1|60 92:5 2|60 17:5 3|36 91:5 4|98 94:5 5|66 94:5 6|95 88:5 7|8 78:5 8|66 18:5 9|50 44:5 10|95 22:6 1|28 70:6 2|26 42:6 3|2 47:6 4|85 70:6 5|32 72:6 6|70 2:6 7|37 82:6 8|83 12:6 9|53 44:6 10|6 49:7 1|36 88:7 2|30 53:7 3|1 63:7 4|94 86:7 5|35 7:7 6|10 63:7 7|60 93:7 8|96 75:7 9|75 75:7 10|64 15:8 1|56 64:8 2|73 80:8 3|64 13:8 4|67 15:8 5|32 32:8 6|10 62:8 7|19 65:8 8|36 43:8 9|26 69:8 10|30 49:9 1|82 75:9 2|66 40:9 3|55 6:9 4|37 36:9 5|24 11:9 6|30 12:9 7|30 20:9 8|7 90:9 9|93 68:9 10|81 44:10 1|73 43:10 2|95 70:10 3|58 13:10 4|39 29:10 5|96 43:10 6|56 84:10 7|63 62:10 8|63 64:10 9|73 88:10 10</relation>
    <relation name="R168" arity="2" nbTuples="100" semantics="soft" defaultCost="infinity">71 41:1 1|95 80:1 2|29 82:1 3|19 7:1 4|41 73:1 5|12 62:1 6|72 91:1 7|39 95:1 8|92 37:1 9|9 42:1 10|57 63:2 1|32 46:2 2|92 15:2 3|8 13:2 4|88 92:2 5|47 98:2 6|85 74:2 7|95 76:2 8|81 97:2 9|30 10:2 10|81 63:3 1|42 48:3 2|40 63:3 3|26 41:3 4|71 48:3 5|94 87:3 6|23 31:3 7|92 71:3 8|46 18:3 9|7 19:3 10|3 75:4 1|61 91:4 2|40 3:4 3|54 88:4 4|23 46:4 5|60 62:4 6|32 8:4 7|52 45:4 8|31 53:4 9|61 2:4 10|68 35:5 1|76 50:5 2|42 21:5 3|24 76:5 4|93 46:5 5|45 63:5 6|46 44:5 7|65 69:5 8|10 9:5 9|15 46:5 10|69 18:6 1|54 89:6 2|94 8:6 3|7 91:6 4|60 28:6 5|23 26:6 6|34 19:6 7|56 58:6 8|62 25:6 9|44 50:6 10|84 87:7 1|58 85:7 2|67 10:7 3|5 44:7 4|39 47:7 5|46 93:7 6|100 16:7 7|100 91:7 8|74 78:7 9|34 22:7 10|55 54:8 1|92 66:8 2|6 82:8 3|2 47:8 4|76 66:8 5|40 4:8 6|73 32:8 7|13 69:8 8|89 1:8 9|88 39:8 10|34 27:9 1|76 86:9 2|83 92:9 3|44 40:9 4|36 40:9 5|15 79:9 6|25 32:9 7|20 90:9 8|10 66:9 9|96 74:9 10|55 44:10 1|2 78:10 2|73 87:10 3|14 68:10 4|84 11:10 5|59 100:10 6|68 25:10 7|60 15:10 8|3 13:10 9|29 7:10 10</relation>
    <relation name="R169" arity="2" nbTuples="100" semantics="soft" defaultCost="infinity">63 38:1 1|12 32:1 2|60 71:1 3|26 14:1 4|78 90:1 5|12 50:1 6|92 9:1 7|69 85:1 8|33 95:1 9|37 36:1 10|89 85:2 1|18 50:2 2|21 16:2 3|65 55:2 4|30 41:2 5|64 11:2 6|47 78:2 7|1 39:2 8|49 79:2 9|22 56:2 10|2 99:3 1|13 3:3 2|84 67:3 3|15 72:3 4|48 88:3 5|80 2:3 6|30 25:3 7|49 51:3 8|41 35:3 9|82 32:3 10|11 51:4 1|11 100:4 2|15 90:4 3|51 22:4 4|24 81:4 5|55 20:4 6|6 37:4 7|77 62:4 8|28 95:4 9|47 9:4 10|83 70:5 1|52 58:5 2|88 16:5 3|83 100:5 4|26 54:5 5|65 29:5 6|81 65:5 7|5 45:5 8|63 23:5 9|9 73:5 10|33 65:6 1|85 4:6 2|43 36:6 3|51 67:6 4|56 99:6 5|35 2:6 6|32 12:6 7|73 76:6 8|78 86:6 9|78 52:6 10|41 99:7 1|94 2:7 2|1 13:7 3|90 69:7 4|26 55:7 5|26 80:7 6|35 43:7 7|74 31:7 8|20 45:7 9|19 3:7 10|79 83:8 1|64 32:8 2|95 84:8 3|7 51:8 4|57 84:8 5|36 62:8 6|48 78:8 7|61 33:8 8|28 24:8 9|87 2:8 10|71 36:9 1|97 84:9 2|19 53:9 3|18 4:9 4|48 72:9 5|9 65:9 6|66 49:9 7|15 16:9 8|87 8:9 9|22 64:9 10|58 89:10 1|30 55:10 2|73 42:10 3|83 98:10 4|96 30:10 5|86 49:10 6|15 53:10 7|29 56:10 8|49 70:10 9|84 94:10 10</relation>
    <relation name="R170" arity="2" nbTuples="100" semantics="soft" defaultCost="infinity">12 58:1 1|12 37:1 2|49 24:1 3|66 100:1 4|60 33:1 5|67 77:1 6|45 36:1 7|66 22:1 8|86 68:1 9|41 69:1 10|37 13:2 1|60 97:2 2|64 17:2 3|39 3:2 4|38 54:2 5|89 41:2 6|71 68:2 7|38 6:2 8|43 6:2 9|20 68:2 10|67 38:3 1|77 49:3 2|100 74:3 3|70 35:3 4|16 69:3 5|40 32:3 6|16 58:3 7|7 37:3 8|84 83:3 9|69 94:3 10|40 14:4 1|93 88:4 2|84 19:4 3|86 98:4 4|5 41:4 5|59 82:4 6|36 60:4 7|12 75:4 8|31 45:4 9|94 99:4 10|87 24:5 1|99 40:5 2|99 44:5 3|12 18:5 4|93 84:5 5|30 19:5 6|70 4:5 7|25 42:5 8|53 21:5 9|48 35:5 10|6 20:6 1|23 46:6 2|76 46:6 3|5 55:6 4|99 95:6 5|52 16:6 6|77 43:6 7|63 82:6 8|37 57:6 9|44 21:6 10|72 100:7 1|75 60:7 2|53 38:7 3|25 48:7 4|4 50:7 5|31 23:7 6|33 5:7 7|10 93:7 8|6 32:7 9|49 85:7 10|82 95:8 1|80 80:8 2|5 44:8 3|40 83:8 4|86 22:8 5|67 61:8 6|18 48:8 7|87 6:8 8|92 39:8 9|19 6:8 10|79 45:9 1|9 60:9 2|17 77:9 3|11 100:9 4|12 43:9 5|99 72:9 6|57 7:9 7|18 1:9 8|44 65:9 9|63 25:9 10|40 70:10 1|81 10:10 2|2 93:10 3|2 70:10 4|61 99:10 5|15 95:10 6|62 28:10 7|98 74:10 8|84 13:10 9|54 26:10 10</relation>
    <relation name="R171" arity="2" nbTuples="100" semantics="soft" defaultCost="infinity">26 21:1 1|7 79:1 2|4 55:1 3|24 43:1 4|52 99:1 5|81 95:1 6|2 22:1 7|91 54:1 8|67 92:1 9|53 53:1 10|32 79:2 1|28 34:2 2|29 52:2 3|54 81:2 4|33 80:2 5|90 74:2 6|30 80:2 7|76 88:2 8|44 39:2 9|3 100:2 10|39 49:3 1|67 60:3 2|66 1:3 3|93 62:3 4|40 60:3 5|33 17:3 6|14 22:3 7|20 63:3 8|19 67:3 9|3 72:3 10|36 66:4 1|92 80:4 2|85 80:4 3|44 91:4 4|93 60:4 5|71 86:4 6|48 16:4 7|57 61:4 8|36 69:4 9|94 90:4 10|81 54:5 1|99 90:5 2|26 1:5 3|80 52:5 4|33 23:5 5|86 20:5 6|64 25:5 7|85 28:5 8|88 32:5 9|86 12:5 10|47 75:6 1|37 57:6 2|71 4:6 3|16 39:6 4|66 91:6 5|51 8:6 6|44 94:6 7|80 99:6 8|93 83:6 9|15 30:6 10|59 89:7 1|34 20:7 2|40 51:7 3|99 86:7 4|50 23:7 5|50 42:7 6|90 84:7 7|13 57:7 8|79 54:7 9|21 82:7 10|19 16:8 1|35 49:8 2|73 98:8 3|30 18:8 4|64 22:8 5|76 45:8 6|21 96:8 7|74 45:8 8|16 80:8 9|45 71:8 10|3 70:9 1|10 8:9 2|25 29:9 3|49 82:9 4|89 7:9 5|75 96:9 6|60 96:9 7|26 86:9 8|20 52:9 9|90 50:9 10|63 81:10 1|2 43:10 2|48 11:10 3|46 34:10 4|75 13:10 5|23 36:10 6|26 98:10 7|50 67:10 8|34 27:10 9|91 82:10 10</relation>
    <relation name="R172" arity="2" nbTuples="100" semantics="soft" defaultCost="infinity">46 82:1 1|47 5:1 2|69 20:1 3|23 31:1 4|82 96:1 5|86 33:1 6|51 71:1 7|94 79:1 8|80 33:1 9|62 2:1 10|56 64:2 1|45 85:2 2|4 42:2 3|66 18:2 4|60 26:2 5|70 74:2 6|37 88:2 7|32 72:2 8|83 71:2 9|91 64:2 10|74 40:3 1|46 65:3 2|29 21:3 3|10 46:3 4|83 15:3 5|73 73:3 6|5 37:3 7|92 10:3 8|5 74:3 9|4 47:3 10|15 85:4 1|3 91:4 2|23 56:4 3|38 48:4 4|54 22:4 5|20 81:4 6|19 6:4 7|44 60:4 8|54 72:4 9|89 35:4 10|4 7:5 1|72 43:5 2|56 23:5 3|90 56:5 4|85 53:5 5|10 93:5 6|14 79:5 7|36 50:5 8|3 100:5 9|2 44:5 10|45 40:6 1|24 71:6 2|65 88:6 3|71 29:6 4|85 92:6 5|98 12:6 6|44 32:6 7|22 62:6 8|27 25:6 9|14 8:6 10|21 9:7 1|16 36:7 2|29 31:7 3|99 48:7 4|2 99:7 5|23 30:7 6|38 27:7 7|47 19:7 8|29 48:7 9|24 79:7 10|57 21:8 1|1 33:8 2|51 77:8 3|3 50:8 4|51 10:8 5|17 4:8 6|59 40:8 7|42 19:8 8|78 66:8 9|92 78:8 10|77 5:9 1|30 55:9 2|78 80:9 3|12 26:9 4|59 27:9 5|31 46:9 6|70 41:9 7|61 67:9 8|50 18:9 9|87 24:9 10|25 77:10 1|82 75:10 2|2 38:10 3|32 86:10 4|26 93:10 5|93 78:10 6|57 78:10 7|64 100:10 8|36 78:10 9|82 67:10 10</relation>
    <relation name="R173" arity="2" nbTuples="100" semantics="soft" defaultCost="infinity">36 86:1 1|91 49:1 2|16 64:1 3|55 61:1 4|89 64:1 5|38 67:1 6|90 63:1 7|1 6:1 8|8 49:1 9|6 49:1 10|26 10:2 1|94 99:2 2|1 46:2 3|95 42:2 4|95 95:2 5|54 63:2 6|81 71:2 7|41 66:2 8|20 55:2 9|28 19:2 10|12 30:3 1|40 7:3 2|27 63:3 3|76 28:3 4|24 43:3 5|45 80:3 6|69 34:3 7|59 97:3 8|87 85:3 9|57 63:3 10|68 35:4 1|70 80:4 2|3 3:4 3|55 42:4 4|11 73:4 5|62 6:4 6|58 32:4 7|45 29:4 8|90 81:4 9|52 27:4 10|39 20:5 1|96 27:5 2|72 57:5 3|10 58:5 4|22 30:5 5|11 61:5 6|37 97:5 7|63 60:5 8|67 92:5 9|60 14:5 10|20 38:6 1|72 88:6 2|84 9:6 3|45 12:6 4|54 6:6 5|67 86:6 6|64 35:6 7|100 56:6 8|84 27:6 9|37 37:6 10|76 9:7 1|36 9:7 2|13 58:7 3|19 69:7 4|82 79:7 5|81 69:7 6|98 27:7 7|28 79:7 8|16 66:7 9|80 86:7 10|90 6:8 1|27 47:8 2|37 56:8 3|56 17:8 4|18 53:8 5|29 33:8 6|47 1:8 7|35 19:8 8|31 85:8 9|70 71:8 10|21 99:9 1|5 18:9 2|61 89:9 3|5 32:9 4|18 52:9 5|55 21:9 6|73 59:9 7|18 100:9 8|54 33:9 9|93 37:9 10|12 35:10 1|38 77:10 2|43 20:10 3|78 43:10 4|59 77:10 5|9 32:10 6|64 72:10 7|84 6:10 8|62 90:10 9|52 41:10 10</relation>
    <relation name="R174" arity="2" nbTuples="100" semantics="soft" defaultCost="infinity">96 49:1 1|94 34:1 2|2 97:1 3|25 93:1 4|19 8:1 5|85 34:1 6|9 22:1 7|60 60:1 8|95 23:1 9|62 98:1 10|42 20:2 1|28 47:2 2|64 16:2 3|46 37:2 4|87 79:2 5|90 76:2 6|16 97:2 7|15 25:2 8|55 84:2 9|92 77:2 10|30 38:3 1|77 60:3 2|66 88:3 3|44 70:3 4|94 44:3 5|2 10:3 6|60 77:3 7|90 85:3 8|40 91:3 9|40 26:3 10|73 86:4 1|32 38:4 2|58 40:4 3|29 41:4 4|65 11:4 5|95 62:4 6|82 50:4 7|43 67:4 8|87 45:4 9|32 66:4 10|50 55:5 1|37 89:5 2|23 3:5 3|14 71:5 4|92 60:5 5|10 86:5 6|55 33:5 7|35 42:5 8|84 95:5 9|67 55:5 10|22 26:6 1|49 10:6 2|92 17:6 3|66 1:6 4|81 64:6 5|13 71:6 6|80 44:6 7|75 25:6 8|83 74:6 9|92 84:6 10|46 81:7 1|83 24:7 2|36 82:7 3|67 24:7 4|42 52:7 5|29 80:7 6|99 80:7 7|35 50:7 8|62 59:7 9|47 14:7 10|43 39:8 1|7 92:8 2|16 30:8 3|51 13:8 4|73 57:8 5|31 82:8 6|21 20:8 7|90 72:8 8|83 3:8 9|5 73:8 10|84 91:9 1|56 4:9 2|5 98:9 3|54 9:9 4|51 75:9 5|35 8:9 6|67 62:9 7|80 64:9 8|44 93:9 9|17 99:9 10|71 90:10 1|19 57:10 2|20 95:10 3|11 44:10 4|45 62:10 5|59 89:10 6|20 32:10 7|36 50:10 8|58 87:10 9|2 83:10 10</relation>
    <relation name="R175" arity="2" nbTuples="100" semantics="soft" defaultCost="infinity">85 91:1 1|81 2:1 2|72 33:1 3|72 23:1 4|65 35:1 5|50 55:1 6|87 1:1 7|13 6:1 8|50 35:1 9|41 13:1 10|4 48:2 1|18 64:2 2|88 3:2 3|25 61:2 4|92 53:2 5|77 22:2 6|85 39:2 7|25 23:2 8|65 85:2 9|63 94:2 10|79 59:3 1|97 72:3 2|85 37:3 3|60 33:3 4|58 75:3 5|87 14:3 6|38 7:3 7|19 89:3 8|54 38:3 9|99 10:3 10|80 51:4 1|6 44:4 2|20 60:4 3|95 22:4 4|23 46:4 5|50 18:4 6|97 84:4 7|32 89:4 8|10 32:4 9|29 79:4 10|6 70:5 1|86 74:5 2|22 16:5 3|51 89:5 4|32 97:5 5|27 37:5 6|87 63:5 7|98 72:5 8|91 30:5 9|46 16:5 10|98 15:6 1|64 91:6 2|78 76:6 3|46 35:6 4|65 90:6 5|87 67:6 6|59 31:6 7|47 66:6 8|47 72:6 9|68 75:6 10|41 15:7 1|74 5:7 2|46 96:7 3|22 99:7 4|31 16:7 5|10 54:7 6|54 69:7 7|99 36:7 8|89 4:7 9|56 7:7 10|89 99:8 1|83 82:8 2|3 97:8 3|22 88:8 4|63 14:8 5|44 31:8 6|67 69:8 7|22 92:8 8|60 3:8 9|10 77:8 10|40 47:9 1|81 9:9 2|23 94:9 3|73 99:9 4|90 27:9 5|50 63:9 6|80 67:9 7|64 70:9 8|86 17:9 9|98 68:9 10|53 65:10 1|40 18:10 2|73 78:10 3|26 93:10 4|28 36:10 5|86 28:10 6|33 24:10 7|20 95:10 8|86 38:10 9|16 65:10 10</relation>
    <relation name="R176" arity="2" nbTuples="100" semantics="soft" defaultCost="infinity">48 4:1 1|41 48:1 2|28 84:1 3|19 64:1 4|90 71:1 5|17 91:1 6|27 96:1 7|3 8:1 8|13 21:1 9|83 64:1 10|98 19:2 1|20 84:2 2|27 41:2 3|87 7:2 4|86 98:2 5|73 6:2 6|70 22:2 7|62 39:2 8|83 8:2 9|42 37:2 10|17 9:3 1|21 53:3 2|40 26:3 3|87 40:3 4|88 85:3 5|36 75:3 6|43 50:3 7|3 50:3 8|42 41:3 9|96 88:3 10|55 16:4 1|42 49:4 2|66 61:4 3|72 23:4 4|40 78:4 5|24 73:4 6|9 11:4 7|19 43:4 8|42 33:4 9|100 2:4 10|14 36:5 1|98 98:5 2|63 18:5 3|55 94:5 4|29 94:5 5|99 23:5 6|76 20:5 7|37 71:5 8|33 73:5 9|99 88:5 10|60 52:6 1|68 74:6 2|94 85:6 3|80 44:6 4|45 2:6 5|79 40:6 6|23 17:6 7|1 21:6 8|11 60:6 9|48 56:6 10|29 96:7 1|90 51:7 2|64 69:7 3|64 17:7 4|71 94:7 5|99 48:7 6|1 64:7 7|32 82:7 8|45 74:7 9|55 63:7 10|19 93:8 1|81 87:8 2|86 65:8 3|73 74:8 4|43 34:8 5|63 91:8 6|51 99:8 7|35 9:8 8|75 43:8 9|38 50:8 10|11 75:9 1|47 96:9 2|89 16:9 3|89 30:9 4|81 2:9 5|18 86:9 6|14 31:9 7|10 23:9 8|65 59:9 9|38 1:9 10|99 13:10 1|67 31:10 2|76 64:10 3|34 1:10 4|39 44:10 5|15 13:10 6|82 42:10 7|46 69:10 8|2 87:10 9|25 18:10 10</relation>
    <relation name="R177" arity="2" nbTuples="100" semantics="soft" defaultCost="infinity">79 36:1 1|37 53:1 2|3 24:1 3|64 55:1 4|78 94:1 5|38 34:1 6|2 16:1 7|17 71:1 8|87 37:1 9|97 84:1 10|15 25:2 1|50 29:2 2|98 81:2 3|67 49:2 4|87 71:2 5|49 17:2 6|17 76:2 7|65 69:2 8|55 11:2 9|2 28:2 10|8 73:3 1|87 11:3 2|83 53:3 3|87 87:3 4|25 51:3 5|51 88:3 6|78 49:3 7|82 20:3 8|63 45:3 9|9 88:3 10|1 39:4 1|37 91:4 2|43 70:4 3|63 27:4 4|27 26:4 5|47 51:4 6|18 31:4 7|45 8:4 8|37 100:4 9|20 69:4 10|68 54:5 1|73 59:5 2|26 68:5 3|47 48:5 4|12 86:5 5|92 52:5 6|69 24:5 7|98 49:5 8|66 55:5 9|39 63:5 10|89 89:6 1|3 59:6 2|4 81:6 3|15 2:6 4|96 2:6 5|10 88:6 6|34 63:6 7|47 20:6 8|10 29:6 9|8 91:6 10|72 17:7 1|63 97:7 2|80 35:7 3|60 22:7 4|72 22:7 5|21 38:7 6|65 31:7 7|7 92:7 8|68 81:7 9|75 50:7 10|32 92:8 1|3 86:8 2|14 39:8 3|44 68:8 4|95 4:8 5|14 30:8 6|43 97:8 7|37 63:8 8|97 92:8 9|93 61:8 10|70 4:9 1|49 40:9 2|6 29:9 3|96 7:9 4|16 38:9 5|19 6:9 6|84 42:9 7|25 82:9 8|27 92:9 9|26 89:9 10|42 46:10 1|91 76:10 2|17 32:10 3|60 1:10 4|96 90:10 5|42 67:10 6|57 92:10 7|93 10:10 8|84 83:10 9|7 2:10 10</relation>
    <relation name="R178" arity="2" nbTuples="100" semantics="soft" defaultCost="infinity">80 22:1 1|40 55:1 2|8 40:1 3|35 19:1 4|94 6:1 5|83 96:1 6|15 70:1 7|43 10:1 8|7 19:1 9|96 17:1 10|34 83:2 1|100 40:2 2|9 77:2 3|99 4:2 4|14 99:2 5|97 82:2 6|71 15:2 7|26 70:2 8|55 86:2 9|3 23:2 10|51 92:3 1|84 3:3 2|16 57:3 3|93 53:3 4|11 94:3 5|38 48:3 6|33 98:3 7|93 54:3 8|99 11:3 9|56 62:3 10|99 14:4 1|94 36:4 2|47 85:4 3|87 99:4 4|75 17:4 5|18 91:4 6|72 67:4 7|62 7:4 8|40 86:4 9|39 62:4 10|98 27:5 1|50 57:5 2|98 72:5 3|99 57:5 4|43 100:5 5|92 20:5 6|98 40:5 7|63 44:5 8|16 76:5 9|2 76:5 10|38 60:6 1|7 5:6 2|27 55:6 3|17 13:6 4|61 89:6 5|40 50:6 6|20 20:6 7|22 58:6 8|55 11:6 9|88 1:6 10|62 17:7 1|88 37:7 2|24 25:7 3|8 11:7 4|56 35:7 5|98 55:7 6|90 99:7 7|98 73:7 8|62 14:7 9|51 71:7 10|36 32:8 1|24 28:8 2|45 48:8 3|67 62:8 4|15 80:8 5|87 88:8 6|76 45:8 7|29 44:8 8|66 52:8 9|92 23:8 10|65 53:9 1|49 74:9 2|30 82:9 3|91 88:9 4|3 90:9 5|22 41:9 6|45 21:9 7|24 79:9 8|21 16:9 9|24 50:9 10|62 15:10 1|71 51:10 2|23 38:10 3|68 31:10 4|29 58:10 5|82 31:10 6|39 42:10 7|98 33:10 8|8 40:10 9|64 19:10 10</relation>
    <relation name="R179" arity="2" nbTuples="100" semantics="soft" defaultCost="infinity">85 94:1 1|25 91:1 2|38 31:1 3|38 48:1 4|60 39:1 5|6 73:1 6|71 55:1 7|80 49:1 8|1 12:1 9|19 46:1 10|10 70:2 1|25 56:2 2|60 27:2 3|12 11:2 4|54 39:2 5|3 25:2 6|7 2:2 7|1 6:2 8|30 61:2 9|10 63:2 10|52 56:3 1|51 70:3 2|42 11:3 3|56 98:3 4|31 63:3 5|81 23:3 6|89 81:3 7|43 21:3 8|31 68:3 9|54 98:3 10|32 53:4 1|52 90:4 2|16 89:4 3|65 35:4 4|100 19:4 5|44 83:4 6|97 61:4 7|21 22:4 8|67 45:4 9|15 19:4 10|57 4:5 1|75 41:5 2|52 39:5 3|55 9:5 4|16 6:5 5|83 57:5 6|10 63:5 7|92 91:5 8|3 72:5 9|65 55:5 10|26 23:6 1|34 61:6 2|68 61:6 3|5 20:6 4|20 90:6 5|31 15:6 6|56 29:6 7|20 98:6 8|36 64:6 9|21 46:6 10|20 37:7 1|80 6:7 2|70 85:7 3|47 82:7 4|42 95:7 5|61 63:7 6|46 33:7 7|30 47:7 8|98 62:7 9|63 63:7 10|70 79:8 1|57 71:8 2|84 6:8 3|22 18:8 4|1 94:8 5|22 7:8 6|81 3:8 7|99 32:8 8|28 14:8 9|7 12:8 10|39 28:9 1|35 91:9 2|39 6:9 3|12 99:9 4|90 76:9 5|86 84:9 6|19 13:9 7|62 81:9 8|42 91:9 9|93 80:9 10|20 53:10 1|47 47:10 2|1 18:10 3|39 25:10 4|89 1:10 5|87 57:10 6|13 97:10 7|17 51:10 8|31 79:10 9|12 35:10 10</relation>
    <relation name="R180" arity="2" nbTuples="100" semantics="soft" defaultCost="infinity">53 53:1 1|84 95:1 2|67 44:1 3|98 99:1 4|70 65:1 5|97 68:1 6|6 42:1 7|22 63:1 8|86 12:1 9|50 37:1 10|21 52:2 1|1 91:2 2|4 33:2 3|46 98:2 4|30 71:2 5|38 98:2 6|63 46:2 7|98 60:2 8|5 89:2 9|94 12:2 10|63 4:3 1|18 57:3 2|53 56:3 3|56 68:3 4|28 2:3 5|49 69:3 6|62 54:3 7|68 68:3 8|96 52:3 9|49 25:3 10|85 18:4 1|39 51:4 2|49 87:4 3|39 94:4 4|21 66:4 5|65 47:4 6|11 65:4 7|55 9:4 8|9 32:4 9|10 5:4 10|96 89:5 1|80 80:5 2|40 21:5 3|37 40:5 4|80 56:5 5|51 74:5 6|66 23:5 7|89 99:5 8|4 99:5 9|50 84:5 10|46 54:6 1|58 88:6 2|71 2:6 3|37 11:6 4|68 12:6 5|96 78:6 6|68 79:6 7|82 24:6 8|28 70:6 9|43 90:6 10|27 61:7 1|98 85:7 2|73 41:7 3|94 33:7 4|24 33:7 5|91 40:7 6|17 84:7 7|17 36:7 8|57 8:7 9|70 19:7 10|95 40:8 1|99 7:8 2|69 30:8 3|91 7:8 4|23 23:8 5|86 2:8 6|95 51:8 7|23 55:8 8|71 83:8 9|29 98:8 10|61 21:9 1|56 62:9 2|64 46:9 3|70 78:9 4|57 75:9 5|7 46:9 6|68 78:9 7|23 9:9 8|55 19:9 9|69 76:9 10|42 24:10 1|30 45:10 2|63 52:10 3|21 35:10 4|45 47:10 5|97 87:10 6|20 63:10 7|10 44:10 8|24 30:10 9|51 92:10 10</relation>
    <relation name="R181" arity="2" nbTuples="100" semantics="soft" defaultCost="infinity">73 89:1 1|39 60:1 2|50 47:1 3|66 10:1 4|3 45:1 5|46 25:1 6|54 97:1 7|35 87:1 8|78 38:1 9|59 44:1 10|83 72:2 1|11 65:2 2|61 34:2 3|47 93:2 4|83 86:2 5|36 72:2 6|95 44:2 7|15 15:2 8|83 99:2 9|12 73:2 10|41 46:3 1|4 37:3 2|28 16:3 3|10 33:3 4|40 57:3 5|4 10:3 6|87 20:3 7|10 9:3 8|38 20:3 9|83 78:3 10|39 9:4 1|9 78:4 2|87 78:4 3|85 7:4 4|10 10:4 5|56 58:4 6|92 43:4 7|71 36:4 8|11 1:4 9|88 91:4 10|6 80:5 1|83 40:5 2|3 84:5 3|83 80:5 4|63 74:5 5|65 3:5 6|91 55:5 7|55 10:5 8|4 45:5 9|71 49:5 10|21 93:6 1|52 1:6 2|51 18:6 3|48 79:6 4|32 50:6 5|34 58:6 6|21 86:6 7|61 7:6 8|79 11:6 9|38 17:6 10|89 3:7 1|10 4:7 2|50 74:7 3|74 14:7 4|41 96:7 5|60 79:7 6|19 49:7 7|83 24:7 8|80 4:7 9|59 61:7 10|23 83:8 1|68 33:8 2|67 59:8 3|48 68:8 4|51 68:8 5|84 56:8 6|18 72:8 7|69 70:8 8|85 74:8 9|22 4:8 10|94 2:9 1|19 85:9 2|21 26:9 3|58 63:9 4|36 8:9 5|27 54:9 6|76 17:9 7|25 58:9 8|51 14:9 9|34 7:9 10|47 12:10 1|36 78:10 2|46 43:10 3|12 97:10 4|80 6:10 5|78 13:10 6|53 91:10 7|47 63:10 8|76 20:10 9|34 33:10 10</relation>
    <relation name="R182" arity="2" nbTuples="100" semantics="soft" defaultCost="infinity">13 60:1 1|73 68:1 2|17 66:1 3|24 78:1 4|4 56:1 5|41 1:1 6|20 5:1 7|55 72:1 8|14 28:1 9|42 52:1 10|28 78:2 1|32 73:2 2|22 10:2 3|35 93:2 4|8 88:2 5|66 1:2 6|24 78:2 7|42 31:2 8|10 65:2 9|80 31:2 10|12 50:3 1|5 10:3 2|11 37:3 3|6 36:3 4|1 80:3 5|32 78:3 6|45 90:3 7|3 7:3 8|59 20:3 9|67 44:3 10|92 94:4 1|73 98:4 2|92 72:4 3|51 4:4 4|80 20:4 5|28 63:4 6|72 30:4 7|84 96:4 8|25 86:4 9|39 94:4 10|32 93:5 1|89 14:5 2|5 97:5 3|80 67:5 4|45 8:5 5|32 5:5 6|43 75:5 7|41 52:5 8|77 58:5 9|66 16:5 10|69 82:6 1|76 65:6 2|72 21:6 3|88 60:6 4|45 97:6 5|4 41:6 6|15 43:6 7|39 42:6 8|7 97:6 9|86 73:6 10|76 26:7 1|76 36:7 2|42 36:7 3|42 43:7 4|24 10:7 5|4 20:7 6|6 45:7 7|85 34:7 8|93 94:7 9|38 16:7 10|61 88:8 1|82 12:8 2|2 43:8 3|42 60:8 4|67 37:8 5|69 97:8 6|76 59:8 7|64 47:8 8|79 66:8 9|80 84:8 10|39 26:9 1|53 85:9 2|18 74:9 3|70 65:9 4|43 45:9 5|43 73:9 6|28 82:9 7|46 76:9 8|73 27:9 9|29 82:9 10|26 58:10 1|20 61:10 2|47 14:10 3|76 4:10 4|21 82:10 5|65 31:10 6|81 29:10 7|25 100:10 8|49 49:10 9|30 64:10 10</relation>
    <relation name="R183" arity="2" nbTuples="100" semantics="soft" defaultCost="infinity">6 94:1 1|8 60:1 2|51 58:1 3|41 59:1 4|51 61:1 5|64 58:1 6|94 51:1 7|10 63:1 8|31 32:1 9|26 57:1 10|12 99:2 1|12 15:2 2|93 84:2 3|34 12:2 4|15 44:2 5|2 83:2 6|28 16:2 7|69 64:2 8|92 36:2 9|2 84:2 10|35 73:3 1|32 23:3 2|13 45:3 3|59 26:3 4|2 32:3 5|8 96:3 6|91 19:3 7|55 96:3 8|47 48:3 9|90 88:3 10|80 22:4 1|36 87:4 2|19 89:4 3|44 94:4 4|4 82:4 5|82 46:4 6|61 13:4 7|51 70:4 8|44 22:4 9|25 79:4 10|86 73:5 1|62 25:5 2|36 52:5 3|3 49:5 4|16 38:5 5|28 95:5 6|57 64:5 7|2 41:5 8|82 76:5 9|16 77:5 10|84 38:6 1|11 100:6 2|91 41:6 3|11 46:6 4|83 48:6 5|20 53:6 6|3 47:6 7|67 72:6 8|39 60:6 9|9 68:6 10|75 28:7 1|58 17:7 2|35 17:7 3|14 25:7 4|67 24:7 5|42 73:7 6|65 74:7 7|85 88:7 8|19 28:7 9|35 77:7 10|3 41:8 1|51 8:8 2|31 89:8 3|63 14:8 4|96 21:8 5|62 99:8 6|24 73:8 7|39 85:8 8|34 63:8 9|88 68:8 10|57 95:9 1|82 15:9 2|13 75:9 3|73 76:9 4|13 95:9 5|68 15:9 6|11 53:9 7|85 85:9 8|3 24:9 9|93 31:9 10|31 25:10 1|18 100:10 2|37 51:10 3|80 39:10 4|75 28:10 5|17 16:10 6|63 15:10 7|54 76:10 8|69 44:10 9|50 31:10 10</relation>
    <relation name="R184" arity="2" nbTuples="100" semantics="soft" defaultCost="infinity">71 71:1 1|89 10:1 2|44 84:1 3|42 81:1 4|20 24:1 5|73 87:1 6|38 94:1 7|38 18:1 8|34 37:1 9|62 13:1 10|86 96:2 1|74 18:2 2|61 52:2 3|18 63:2 4|2 28:2 5|60 9:2 6|9 76:2 7|47 10:2 8|80 20:2 9|7 52:2 10|97 5:3 1|85 35:3 2|59 19:3 3|68 100:3 4|82 97:3 5|95 49:3 6|30 68:3 7|44 40:3 8|47 22:3 9|83 29:3 10|95 82:4 1|96 81:4 2|74 29:4 3|27 79:4 4|77 91:4 5|75 34:4 6|28 36:4 7|94 42:4 8|67 34:4 9|29 25:4 10|13 12:5 1|86 23:5 2|53 28:5 3|70 5:5 4|10 9:5 5|34 19:5 6|49 43:5 7|14 71:5 8|77 84:5 9|35 51:5 10|39 62:6 1|12 100:6 2|77 85:6 3|95 46:6 4|100 7:6 5|43 57:6 6|82 22:6 7|42 17:6 8|63 47:6 9|41 53:6 10|45 27:7 1|93 35:7 2|18 36:7 3|66 33:7 4|53 84:7 5|10 98:7 6|2 42:7 7|50 30:7 8|99 78:7 9|83 34:7 10|96 57:8 1|80 33:8 2|30 97:8 3|96 94:8 4|29 8:8 5|86 31:8 6|78 91:8 7|97 25:8 8|69 11:8 9|56 37:8 10|54 51:9 1|66 29:9 2|52 22:9 3|100 17:9 4|80 93:9 5|40 46:9 6|69 96:9 7|28 67:9 8|92 36:9 9|54 14:9 10|11 51:10 1|8 7:10 2|21 18:10 3|6 3:10 4|62 88:10 5|29 96:10 6|50 90:10 7|48 14:10 8|62 37:10 9|95 90:10 10</relation>
    <relation name="R185" arity="2" nbTuples="100" semantics="soft" defaultCost="infinity">4 72:1 1|61 5:1 2|2 4:1 3|91 82:1 4|13 85:1 5|76 70:1 6|12 51:1 7|34 9:1 8|53 63:1 9|36 88:1 10|58 49:2 1|81 9:2 2|74 24:2 3|26 31:2 4|56 52:2 5|51 64:2 6|47 66:2 7|96 68:2 8|68 11:2 9|12 66:2 10|100 84:3 1|68 42:3 2|51 17:3 3|96 85:3 4|25 60:3 5|12 74:3 6|54 33:3 7|87 26:3 8|77 55:3 9|3 37:3 10|98 75:4 1|66 19:4 2|93 92:4 3|15 12:4 4|76 27:4 5|17 59:4 6|97 39:4 7|14 90:4 8|65 14:4 9|34 95:4 10|90 10:5 1|50 16:5 2|39 75:5 3|68 50:5 4|19 43:5 5|54 70:5 6|8 92:5 7|28 99:5 8|74 31:5 9|7 27:5 10|41 74:6 1|90 55:6 2|79 19:6 3|23 58:6 4|40 15:6 5|19 25:6 6|55 77:6 7|65 51:6 8|77 57:6 9|72 51:6 10|74 17:7 1|91 66:7 2|100 30:7 3|57 38:7 4|44 38:7 5|97 56:7 6|79 62:7 7|71 34:7 8|82 75:7 9|5 14:7 10|60 74:8 1|13 19:8 2|64 15:8 3|1 40:8 4|17 88:8 5|82 11:8 6|71 13:8 7|46 13:8 8|44 44:8 9|75 11:8 10|64 83:9 1|88 42:9 2|29 80:9 3|72 26:9 4|43 86:9 5|69 8:9 6|81 24:9 7|46 50:9 8|1 27:9 9|90 28:9 10|22 14:10 1|53 97:10 2|55 24:10 3|87 19:10 4|61 29:10 5|94 8:10 6|23 16:10 7|33 9:10 8|95 11:10 9|29 83:10 10</relation>
    <relation name="R186" arity="2" nbTuples="100" semantics="soft" defaultCost="infinity">83 33:1 1|51 54:1 2|37 6:1 3|14 5:1 4|21 36:1 5|29 44:1 6|33 44:1 7|72 53:1 8|69 91:1 9|57 11:1 10|29 56:2 1|30 40:2 2|81 59:2 3|26 69:2 4|22 80:2 5|76 95:2 6|98 94:2 7|62 49:2 8|65 11:2 9|14 97:2 10|4 87:3 1|88 13:3 2|43 8:3 3|40 22:3 4|68 8:3 5|30 59:3 6|30 33:3 7|47 59:3 8|32 17:3 9|23 45:3 10|83 16:4 1|33 18:4 2|86 63:4 3|67 98:4 4|56 63:4 5|92 6:4 6|34 82:4 7|44 97:4 8|16 37:4 9|82 85:4 10|56 57:5 1|6 23:5 2|10 95:5 3|19 14:5 4|2 21:5 5|84 29:5 6|10 52:5 7|40 29:5 8|95 99:5 9|77 83:5 10|31 9:6 1|26 41:6 2|7 23:6 3|34 63:6 4|9 68:6 5|84 39:6 6|43 66:6 7|20 24:6 8|67 12:6 9|25 21:6 10|63 92:7 1|43 61:7 2|30 38:7 3|92 14:7 4|97 97:7 5|84 41:7 6|47 51:7 7|23 30:7 8|56 96:7 9|37 75:7 10|37 74:8 1|48 83:8 2|37 96:8 3|78 46:8 4|69 29:8 5|62 70:8 6|75 32:8 7|2 33:8 8|40 87:8 9|22 69:8 10|86 81:9 1|3 81:9 2|18 93:9 3|55 29:9 4|10 72:9 5|83 8:9 6|55 24:9 7|82 46:9 8|49 41:9 9|26 54:9 10|91 26:10 1|86 48:10 2|54 35:10 3|51 15:10 4|2 39:10 5|87 39:10 6|99 30:10 7|51 13:10 8|69 12:10 9|4 67:10 10</relation>
    <relation name="R187" arity="2" nbTuples="100" semantics="soft" defaultCost="infinity">70 31:1 1|81 92:1 2|63 56:1 3|3 24:1 4|33 74:1 5|28 44:1 6|80 4:1 7|78 88:1 8|64 33:1 9|6 12:1 10|65 60:2 1|1 66:2 2|72 20:2 3|48 13:2 4|15 62:2 5|47 4:2 6|18 20:2 7|76 78:2 8|41 90:2 9|79 55:2 10|44 94:3 1|88 18:3 2|40 99:3 3|35 49:3 4|36 55:3 5|88 44:3 6|5 55:3 7|73 81:3 8|3 98:3 9|39 5:3 10|57 95:4 1|57 20:4 2|45 26:4 3|32 29:4 4|7 53:4 5|82 11:4 6|28 18:4 7|81 77:4 8|55 18:4 9|86 13:4 10|9 23:5 1|5 47:5 2|1 14:5 3|84 4:5 4|61 77:5 5|46 74:5 6|17 14:5 7|27 32:5 8|3 81:5 9|37 35:5 10|99 39:6 1|75 19:6 2|30 86:6 3|21 47:6 4|19 2:6 5|32 15:6 6|95 60:6 7|82 2:6 8|28 78:6 9|83 77:6 10|2 55:7 1|43 100:7 2|80 42:7 3|31 29:7 4|89 88:7 5|34 60:7 6|83 87:7 7|22 4:7 8|29 94:7 9|41 26:7 10|5 8:8 1|10 89:8 2|76 36:8 3|96 93:8 4|78 33:8 5|8 26:8 6|20 68:8 7|56 16:8 8|79 26:8 9|96 36:8 10|47 73:9 1|79 100:9 2|88 84:9 3|21 60:9 4|4 55:9 5|15 57:9 6|54 26:9 7|89 48:9 8|17 31:9 9|52 80:9 10|4 30:10 1|32 39:10 2|23 52:10 3|87 98:10 4|90 59:10 5|8 3:10 6|1 65:10 7|21 83:10 8|61 3:10 9|66 44:10 10</relation>
    <relation name="R188" arity="2" nbTuples="100" semantics="soft" defaultCost="infinity">15 81:1 1|88 23:1 2|87 17:1 3|80 82:1 4|10 22:1 5|69 9:1 6|92 25:1 7|39 71:1 8|26 47:1 9|66 72:1 10|65 30:2 1|40 19:2 2|4 96:2 3|10 79:2 4|51 52:2 5|28 97:2 6|15 94:2 7|42 77:2 8|47 67:2 9|80 87:2 10|44 3:3 1|8 38:3 2|57 48:3 3|17 84:3 4|81 15:3 5|25 49:3 6|79 99:3 7|5 46:3 8|24 30:3 9|24 45:3 10|17 55:4 1|68 86:4 2|90 57:4 3|84 80:4 4|60 82:4 5|37 12:4 6|91 19:4 7|8 89:4 8|61 96:4 9|81 94:4 10|21 83:5 1|98 88:5 2|7 95:5 3|31 91:5 4|45 14:5 5|30 91:5 6|61 63:5 7|69 75:5 8|13 32:5 9|57 81:5 10|27 96:6 1|39 39:6 2|30 39:6 3|59 33:6 4|61 53:6 5|23 61:6 6|34 22:6 7|46 76:6 8|29 40:6 9|73 86:6 10|99 56:7 1|66 72:7 2|87 78:7 3|96 22:7 4|39 68:7 5|77 14:7 6|37 8:7 7|33 80:7 8|83 38:7 9|95 86:7 10|77 30:8 1|77 94:8 2|64 35:8 3|8 45:8 4|52 100:8 5|29 4:8 6|19 28:8 7|42 1:8 8|81 13:8 9|81 94:8 10|6 6:9 1|100 15:9 2|5 43:9 3|63 6:9 4|88 15:9 5|11 46:9 6|89 35:9 7|25 82:9 8|32 85:9 9|75 4:9 10|66 59:10 1|6 1:10 2|19 92:10 3|76 96:10 4|22 70:10 5|31 15:10 6|79 14:10 7|3 78:10 8|39 43:10 9|38 95:10 10</relation>
    <relation name="R189" arity="2" nbTuples="100" semantics="soft" defaultCost="infinity">89 35:1 1|12 42:1 2|57 67:1 3|10 50:1 4|86 34:1 5|91 97:1 6|18 16:1 7|87 73:1 8|100 57:1 9|47 42:1 10|12 46:2 1|67 34:2 2|8 45:2 3|3 22:2 4|27 74:2 5|21 11:2 6|51 91:2 7|74 12:2 8|66 31:2 9|91 44:2 10|73 21:3 1|78 91:3 2|15 14:3 3|42 51:3 4|79 47:3 5|81 85:3 6|38 67:3 7|76 21:3 8|14 22:3 9|89 90:3 10|50 64:4 1|43 3:4 2|6 95:4 3|46 14:4 4|99 82:4 5|9 39:4 6|41 56:4 7|86 88:4 8|50 83:4 9|53 9:4 10|44 16:5 1|52 47:5 2|50 36:5 3|2 85:5 4|98 46:5 5|89 74:5 6|24 66:5 7|49 30:5 8|17 92:5 9|62 46:5 10|27 97:6 1|88 66:6 2|56 39:6 3|66 55:6 4|52 20:6 5|66 4:6 6|33 63:6 7|17 69:6 8|72 22:6 9|53 21:6 10|83 28:7 1|55 58:7 2|63 46:7 3|59 15:7 4|74 4:7 5|91 6:7 6|35 62:7 7|52 73:7 8|59 8:7 9|75 88:7 10|66 87:8 1|72 41:8 2|41 94:8 3|72 76:8 4|35 62:8 5|36 77:8 6|69 50:8 7|77 96:8 8|69 90:8 9|60 17:8 10|8 89:9 1|100 71:9 2|63 95:9 3|78 8:9 4|33 11:9 5|95 99:9 6|54 31:9 7|10 62:9 8|45 93:9 9|30 70:9 10|34 88:10 1|13 49:10 2|21 50:10 3|21 8:10 4|43 47:10 5|24 35:10 6|34 35:10 7|52 96:10 8|81 84:10 9|65 21:10 10</relation>
    <relation name="R190" arity="2" nbTuples="100" semantics="soft" defaultCost="infinity">3 99:1 1|88 20:1 2|18 39:1 3|94 54:1 4|65 31:1 5|33 44:1 6|9 89:1 7|93 4:1 8|82 25:1 9|87 1:1 10|29 85:2 1|43 33:2 2|20 72:2 3|23 48:2 4|80 61:2 5|29 4:2 6|62 52:2 7|70 44:2 8|57 11:2 9|64 94:2 10|40 85:3 1|78 27:3 2|59 87:3 3|33 19:3 4|6 72:3 5|4 17:3 6|73 83:3 7|4 90:3 8|78 16:3 9|47 60:3 10|94 92:4 1|31 40:4 2|17 20:4 3|8 82:4 4|40 56:4 5|69 7:4 6|33 97:4 7|76 48:4 8|66 45:4 9|80 56:4 10|20 40:5 1|37 9:5 2|16 38:5 3|69 76:5 4|79 30:5 5|82 5:5 6|48 94:5 7|15 91:5 8|63 100:5 9|51 53:5 10|7 19:6 1|68 59:6 2|61 51:6 3|34 28:6 4|61 96:6 5|23 52:6 6|13 17:6 7|28 35:6 8|8 7:6 9|98 54:6 10|100 18:7 1|9 5:7 2|24 79:7 3|89 2:7 4|82 25:7 5|72 85:7 6|1 32:7 7|59 67:7 8|53 72:7 9|58 98:7 10|3 99:8 1|84 44:8 2|41 42:8 3|55 83:8 4|45 63:8 5|89 5:8 6|89 33:8 7|45 60:8 8|59 24:8 9|17 35:8 10|67 93:9 1|52 62:9 2|13 85:9 3|28 38:9 4|23 56:9 5|90 37:9 6|87 20:9 7|25 7:9 8|70 31:9 9|23 18:9 10|33 88:10 1|40 79:10 2|56 25:10 3|92 97:10 4|65 62:10 5|40 23:10 6|68 6:10 7|74 74:10 8|63 25:10 9|34 35:10 10</relation>
    <relation name="R191" arity="2" nbTuples="100" semantics="soft" defaultCost="infinity">80 20:1 1|58 43:1 2|79 39:1 3|82 31:1 4|31 40:1 5|74 53:1 6|80 77:1 7|44 72:1 8|91 3:1 9|2 55:1 10|74 99:2 1|29 58:2 2|71 47:2 3|49 7:2 4|100 84:2 5|8 60:2 6|59 85:2 7|62 20:2 8|71 76:2 9|23 8:2 10|10 52:3 1|27 51:3 2|9 85:3 3|2 25:3 4|10 20:3 5|74 85:3 6|10 60:3 7|48 91:3 8|89 71:3 9|68 55:3 10|29 26:4 1|80 75:4 2|69 70:4 3|77 99:4 4|65 51:4 5|37 57:4 6|56 79:4 7|39 44:4 8|94 80:4 9|64 50:4 10|14 97:5 1|69 81:5 2|81 55:5 3|59 69:5 4|92 33:5 5|76 52:5 6|62 22:5 7|38 32:5 8|81 29:5 9|88 75:5 10|83 63:6 1|39 69:6 2|21 99:6 3|93 83:6 4|30 32:6 5|97 83:6 6|91 56:6 7|57 32:6 8|4 73:6 9|42 92:6 10|53 26:7 1|73 32:7 2|97 46:7 3|99 43:7 4|27 95:7 5|44 78:7 6|95 96:7 7|6 72:7 8|17 17:7 9|11 8:7 10|18 29:8 1|72 57:8 2|26 86:8 3|86 6:8 4|46 100:8 5|37 92:8 6|20 58:8 7|37 17:8 8|16 6:8 9|18 64:8 10|30 61:9 1|37 60:9 2|85 48:9 3|39 29:9 4|3 43:9 5|90 49:9 6|80 10:9 7|83 7:9 8|46 36:9 9|73 45:9 10|97 62:10 1|23 43:10 2|18 47:10 3|76 24:10 4|16 88:10 5|14 12:10 6|64 85:10 7|16 16:10 8|23 88:10 9|43 57:10 10</relation>
    <relation name="R192" arity="2" nbTuples="100" semantics="soft" defaultCost="infinity">100 6:1 1|67 46:1 2|96 25:1 3|86 89:1 4|89 29:1 5|26 4:1 6|66 91:1 7|10 91:1 8|70 40:1 9|1 5:1 10|55 30:2 1|21 100:2 2|28 12:2 3|9 22:2 4|84 38:2 5|39 73:2 6|21 85:2 7|6 100:2 8|76 28:2 9|65 41:2 10|92 97:3 1|86 98:3 2|98 23:3 3|65 13:3 4|44 63:3 5|30 2:3 6|35 25:3 7|70 3:3 8|53 32:3 9|86 2:3 10|73 75:4 1|98 59:4 2|35 69:4 3|7 42:4 4|38 81:4 5|24 47:4 6|13 53:4 7|96 85:4 8|23 10:4 9|53 100:4 10|33 89:5 1|10 36:5 2|99 44:5 3|91 45:5 4|32 53:5 5|37 21:5 6|87 63:5 7|2 64:5 8|54 38:5 9|50 33:5 10|30 100:6 1|100 47:6 2|69 78:6 3|95 66:6 4|25 68:6 5|16 60:6 6|46 34:6 7|67 13:6 8|61 84:6 9|40 12:6 10|75 4:7 1|80 2:7 2|95 12:7 3|25 15:7 4|42 77:7 5|53 87:7 6|69 7:7 7|6 60:7 8|7 34:7 9|39 18:7 10|37 42:8 1|65 54:8 2|36 82:8 3|81 64:8 4|53 42:8 5|53 93:8 6|88 68:8 7|92 65:8 8|48 51:8 9|47 70:8 10|53 4:9 1|60 17:9 2|1 24:9 3|97 34:9 4|93 6:9 5|39 47:9 6|62 2:9 7|6 50:9 8|47 26:9 9|90 6:9 10|8 17:10 1|26 39:10 2|78 24:10 3|66 94:10 4|14 43:10 5|83 82:10 6|90 32:10 7|55 10:10 8|92 84:10 9|58 23:10 10</relation>
    <relation name="R193" arity="2" nbTuples="100" semantics="soft" defaultCost="infinity">33 69:1 1|37 64:1 2|19 58:1 3|80 11:1 4|88 43:1 5|9 19:1 6|55 32:1 7|13 56:1 8|84 37:1 9|88 31:1 10|30 7:2 1|48 94:2 2|91 50:2 3|99 22:2 4|43 62:2 5|24 85:2 6|12 73:2 7|95 95:2 8|11 4:2 9|45 93:2 10|31 90:3 1|84 65:3 2|51 84:3 3|62 15:3 4|28 48:3 5|51 89:3 6|89 80:3 7|37 63:3 8|45 36:3 9|93 4:3 10|29 44:4 1|15 14:4 2|61 61:4 3|17 3:4 4|23 87:4 5|64 85:4 6|36 23:4 7|68 21:4 8|30 19:4 9|62 91:4 10|1 12:5 1|80 98:5 2|48 92:5 3|39 98:5 4|19 87:5 5|64 47:5 6|62 12:5 7|7 85:5 8|54 9:5 9|88 48:5 10|42 100:6 1|31 64:6 2|98 44:6 3|18 36:6 4|81 29:6 5|21 30:6 6|61 43:6 7|91 66:6 8|61 76:6 9|66 37:6 10|29 78:7 1|79 55:7 2|83 51:7 3|22 33:7 4|20 91:7 5|51 60:7 6|1 98:7 7|18 74:7 8|20 73:7 9|20 20:7 10|47 80:8 1|75 30:8 2|69 96:8 3|72 74:8 4|33 98:8 5|18 36:8 6|16 49:8 7|85 47:8 8|71 93:8 9|38 51:8 10|86 68:9 1|91 51:9 2|51 44:9 3|48 38:9 4|14 45:9 5|43 53:9 6|55 59:9 7|11 62:9 8|38 66:9 9|88 92:9 10|8 9:10 1|62 90:10 2|67 9:10 3|65 72:10 4|87 73:10 5|39 20:10 6|49 1:10 7|61 36:10 8|55 76:10 9|87 85:10 10</relation>
    <relation name="R194" arity="2" nbTuples="100" semantics="soft" defaultCost="infinity">22 28:1 1|10 18:1 2|67 47:1 3|22 3:1 4|18 18:1 5|16 22:1 6|74 31:1 7|47 78:1 8|43 72:1 9|33 63:1 10|37 19:2 1|73 57:2 2|62 98:2 3|25 91:2 4|10 98:2 5|73 12:2 6|66 72:2 7|1 65:2 8|54 21:2 9|84 5:2 10|98 40:3 1|98 60:3 2|98 57:3 3|35 34:3 4|45 16:3 5|40 9:3 6|60 64:3 7|46 91:3 8|55 69:3 9|23 32:3 10|91 1:4 1|57 63:4 2|22 80:4 3|76 96:4 4|1 78:4 5|63 75:4 6|34 16:4 7|21 91:4 8|80 85:4 9|60 41:4 10|97 68:5 1|18 50:5 2|42 79:5 3|37 65:5 4|78 25:5 5|68 20:5 6|22 6:5 7|78 38:5 8|17 2:5 9|27 71:5 10|30 82:6 1|38 98:6 2|8 35:6 3|29 7:6 4|43 75:6 5|14 47:6 6|60 9:6 7|36 1:6 8|56 41:6 9|41 61:6 10|64 88:7 1|64 84:7 2|70 28:7 3|61 23:7 4|52 59:7 5|50 47:7 6|58 41:7 7|58 66:7 8|6 12:7 9|48 43:7 10|31 24:8 1|59 15:8 2|65 9:8 3|94 3:8 4|28 14:8 5|31 51:8 6|27 31:8 7|53 84:8 8|70 75:8 9|34 48:8 10|53 88:9 1|49 38:9 2|64 5:9 3|19 50:9 4|22 45:9 5|49 50:9 6|50 76:9 7|55 90:9 8|75 90:9 9|30 88:9 10|21 64:10 1|49 75:10 2|74 44:10 3|75 84:10 4|64 61:10 5|81 72:10 6|44 12:10 7|58 100:10 8|2 90:10 9|65 82:10 10</relation>
    <relation name="R195" arity="2" nbTuples="100" semantics="soft" defaultCost="infinity">88 90:1 1|21 80:1 2|25 53:1 3|26 94:1 4|73 1:1 5|63 87:1 6|56 95:1 7|27 37:1 8|50 26:1 9|74 56:1 10|77 53:2 1|11 84:2 2|44 39:2 3|93 39:2 4|17 28:2 5|22 71:2 6|29 65:2 7|86 10:2 8|78 9:2 9|39 44:2 10|71 36:3 1|51 43:3 2|44 11:3 3|21 36:3 4|5 96:3 5|6 12:3 6|8 35:3 7|53 42:3 8|92 78:3 9|28 50:3 10|4 42:4 1|46 43:4 2|44 76:4 3|25 74:4 4|41 7:4 5|18 100:4 6|46 62:4 7|79 65:4 8|57 3:4 9|81 14:4 10|88 35:5 1|90 55:5 2|53 5:5 3|84 25:5 4|92 94:5 5|90 75:5 6|82 43:5 7|1 1:5 8|8 70:5 9|34 41:5 10|86 33:6 1|76 32:6 2|1 79:6 3|77 99:6 4|11 59:6 5|39 32:6 6|60 51:6 7|72 62:6 8|50 91:6 9|68 16:6 10|94 68:7 1|90 87:7 2|96 56:7 3|67 15:7 4|5 14:7 5|10 95:7 6|85 19:7 7|75 15:7 8|54 3:7 9|48 26:7 10|85 5:8 1|27 71:8 2|40 69:8 3|24 84:8 4|51 93:8 5|35 14:8 6|84 5:8 7|70 4:8 8|41 72:8 9|64 34:8 10|81 93:9 1|53 59:9 2|90 1:9 3|11 50:9 4|43 77:9 5|42 83:9 6|57 61:9 7|17 62:9 8|70 44:9 9|58 75:9 10|12 56:10 1|75 57:10 2|15 44:10 3|80 21:10 4|20 15:10 5|7 29:10 6|24 45:10 7|98 35:10 8|45 2:10 9|22 7:10 10</relation>
    <relation name="R196" arity="2" nbTuples="100" semantics="soft" defaultCost="infinity">68 2:1 1|33 12:1 2|71 33:1 3|86 29:1 4|9 5:1 5|71 49:1 6|19 56:1 7|59 89:1 8|48 13:1 9|75 72:1 10|14 48:2 1|83 50:2 2|67 5:2 3|73 69:2 4|14 34:2 5|25 95:2 6|51 99:2 7|39 36:2 8|22 22:2 9|7 70:2 10|50 16:3 1|17 59:3 2|33 23:3 3|87 35:3 4|34 94:3 5|44 13:3 6|88 96:3 7|55 19:3 8|22 88:3 9|79 44:3 10|45 31:4 1|71 58:4 2|17 88:4 3|57 49:4 4|75 62:4 5|67 59:4 6|62 67:4 7|97 96:4 8|55 83:4 9|62 11:4 10|5 25:5 1|56 37:5 2|15 92:5 3|91 41:5 4|33 89:5 5|98 95:5 6|45 1:5 7|37 93:5 8|11 1:5 9|23 46:5 10|100 81:6 1|2 69:6 2|56 91:6 3|80 24:6 4|30 24:6 5|81 56:6 6|1 15:6 7|39 2:6 8|29 55:6 9|16 44:6 10|51 12:7 1|21 51:7 2|97 13:7 3|26 95:7 4|32 14:7 5|6 70:7 6|40 88:7 7|69 21:7 8|79 1:7 9|45 31:7 10|59 94:8 1|66 88:8 2|20 95:8 3|77 100:8 4|2 88:8 5|90 40:8 6|48 21:8 7|9 3:8 8|84 95:8 9|10 27:8 10|94 4:9 1|13 78:9 2|96 87:9 3|34 67:9 4|31 57:9 5|53 8:9 6|49 13:9 7|3 89:9 8|87 86:9 9|38 33:9 10|45 2:10 1|14 17:10 2|39 19:10 3|70 95:10 4|55 72:10 5|84 13:10 6|10 35:10 7|32 48:10 8|44 8:10 9|88 84:10 10</relation>
    <relation name="R197" arity="2" nbTuples="100" semantics="soft" defaultCost="infinity">7 54:1 1|37 54:1 2|83 20:1 3|17 8:1 4|58 97:1 5|20 32:1 6|34 67:1 7|52 50:1 8|39 48:1 9|67 38:1 10|2 14:2 1|53 63:2 2|7 68:2 3|94 96:2 4|75 77:2 5|86 3:2 6|64 40:2 7|24 5:2 8|15 40:2 9|69 97:2 10|39 48:3 1|32 86:3 2|64 82:3 3|94 37:3 4|46 21:3 5|52 54:3 6|69 24:3 7|39 8:3 8|58 91:3 9|58 24:3 10|55 94:4 1|15 58:4 2|14 53:4 3|76 85:4 4|90 78:4 5|79 64:4 6|36 11:4 7|88 4:4 8|22 80:4 9|23 69:4 10|40 67:5 1|16 42:5 2|89 38:5 3|21 81:5 4|47 80:5 5|25 95:5 6|20 54:5 7|86 65:5 8|40 86:5 9|63 90:5 10|90 34:6 1|71 60:6 2|31 85:6 3|35 2:6 4|93 48:6 5|27 11:6 6|18 17:6 7|78 70:6 8|35 57:6 9|88 3:6 10|51 81:7 1|76 30:7 2|83 76:7 3|44 21:7 4|40 80:7 5|52 89:7 6|4 51:7 7|46 83:7 8|76 93:7 9|5 11:7 10|82 78:8 1|24 21:8 2|47 100:8 3|86 91:8 4|10 5:8 5|26 5:8 6|55 21:8 7|36 30:8 8|81 68:8 9|16 27:8 10|94 36:9 1|30 54:9 2|23 77:9 3|79 10:9 4|21 98:9 5|85 15:9 6|70 43:9 7|12 87:9 8|40 73:9 9|48 82:9 10|51 6:10 1|28 74:10 2|85 41:10 3|58 25:10 4|32 15:10 5|72 46:10 6|54 55:10 7|43 12:10 8|61 64:10 9|39 55:10 10</relation>
    <relation name="R198" arity="2" nbTuples="100" semantics="soft" defaultCost="infinity">59 57:1 1|23 6:1 2|87 93:1 3|56 86:1 4|70 75:1 5|94 16:1 6|60 93:1 7|29 24:1 8|70 52:1 9|37 43:1 10|30 88:2 1|15 72:2 2|64 5:2 3|71 27:2 4|2 82:2 5|42 52:2 6|1 85:2 7|48 75:2 8|18 79:2 9|79 79:2 10|88 99:3 1|52 49:3 2|68 34:3 3|64 85:3 4|27 24:3 5|50 14:3 6|56 85:3 7|1 33:3 8|3 10:3 9|17 100:3 10|67 65:4 1|13 61:4 2|76 56:4 3|23 21:4 4|25 9:4 5|3 21:4 6|88 1:4 7|54 37:4 8|12 95:4 9|54 27:4 10|77 90:5 1|15 88:5 2|15 88:5 3|78 20:5 4|47 64:5 5|28 5:5 6|13 76:5 7|94 98:5 8|51 19:5 9|19 82:5 10|100 12:6 1|93 98:6 2|81 25:6 3|72 80:6 4|46 10:6 5|12 6:6 6|73 79:6 7|83 85:6 8|8 52:6 9|48 33:6 10|67 71:7 1|39 35:7 2|48 2:7 3|57 98:7 4|83 52:7 5|17 1:7 6|45 48:7 7|37 95:7 8|1 52:7 9|71 87:7 10|74 99:8 1|83 29:8 2|68 81:8 3|44 65:8 4|11 17:8 5|62 60:8 6|45 11:8 7|39 84:8 8|85 72:8 9|57 92:8 10|90 26:9 1|31 8:9 2|68 22:9 3|53 79:9 4|37 84:9 5|91 66:9 6|5 86:9 7|99 51:9 8|96 25:9 9|72 30:9 10|98 47:10 1|37 77:10 2|13 30:10 3|70 56:10 4|3 99:10 5|99 14:10 6|54 5:10 7|56 31:10 8|15 43:10 9|15 15:10 10</relation>
    <relation name="R199" arity="2" nbTuples="100" semantics="soft" defaultCost="infinity">84 39:1 1|52 42:1 2|40 64:1 3|65 96:1 4|87 89:1 5|81 44:1 6|74 85:1 7|91 74:1 8|26 55:1 9|41 84:1 10|49 51:2 1|41 37:2 2|36 64:2 3|50 31:2 4|19 90:2 5|4 6:2 6|26 86:2 7|88 100:2 8|78 73:2 9|68 100:2 10|2 34:3 1|19 79:3 2|43 48:3 3|14 7:3 4|47 31:3 5|73 93:3 6|57 39:3 7|10 27:3 8|33 39:3 9|28 61:3 10|77 18:4 1|90 54:4 2|39 90:4 3|2 48:4 4|46 2:4 5|14 80:4 6|91 63:4 7|75 93:4 8|94 34:4 9|55 69:4 10|71 91:5 1|71 74:5 2|91 39:5 3|52 27:5 4|49 98:5 5|87 57:5 6|49 77:5 7|31 47:5 8|20 97:5 9|48 13:5 10|64 24:6 1|83 29:6 2|83 5:6 3|20 23:6 4|19 59:6 5|41 99:6 6|65 41:6 7|15 92:6 8|17 35:6 9|4 62:6 10|90 32:7 1|61 39:7 2|92 66:7 3|7 76:7 4|46 30:7 5|35 52:7 6|19 51:7 7|18 38:7 8|95 22:7 9|67 10:7 10|49 20:8 1|15 1:8 2|33 80:8 3|77 9:8 4|1 85:8 5|90 72:8 6|92 82:8 7|92 54:8 8|3 3:8 9|67 73:8 10|49 21:9 1|61 98:9 2|83 10:9 3|29 38:9 4|69 45:9 5|62 46:9 6|20 84:9 7|3 97:9 8|11 33:9 9|69 45:9 10|23 16:10 1|44 72:10 2|69 84:10 3|32 33:10 4|1 27:10 5|12 71:10 6|23 58:10 7|69 25:10 8|35 57:10 9|35 70:10 10</relation>
    <relation name="R200" arity="2" nbTuples="100" semantics="soft" defaultCost="infinity">33 30:1 1|93 46:1 2|58 94:1 3|6 4:1 4|84 25:1 5|10 50:1 6|29 40:1 7|56 28:1 8|82 37:1 9|66 76:1 10|29 22:2 1|95 96:2 2|54 69:2 3|28 39:2 4|27 97:2 5|16 79:2 6|84 45:2 7|31 49:2 8|2 10:2 9|13 36:2 10|27 62:3 1|20 15:3 2|98 99:3 3|45 71:3 4|46 2:3 5|63 65:3 6|77 66:3 7|51 77:3 8|72 22:3 9|37 95:3 10|65 50:4 1|2 38:4 2|4 76:4 3|90 37:4 4|33 71:4 5|42 24:4 6|73 52:4 7|37 96:4 8|39 32:4 9|54 23:4 10|43 24:5 1|55 95:5 2|35 4:5 3|50 89:5 4|37 49:5 5|61 38:5 6|16 25:5 7|82 86:5 8|94 61:5 9|14 85:5 10|45 80:6 1|9 73:6 2|6 43:6 3|65 69:6 4|8 70:6 5|74 59:6 6|80 76:6 7|29 37:6 8|72 51:6 9|75 11:6 10|35 4:7 1|83 72:7 2|38 25:7 3|37 2:7 4|33 51:7 5|95 31:7 6|31 18:7 7|16 36:7 8|76 86:7 9|39 11:7 10|59 50:8 1|91 87:8 2|56 30:8 3|61 23:8 4|36 11:8 5|24 19:8 6|18 35:8 7|88 47:8 8|46 84:8 9|99 98:8 10|65 89:9 1|1 78:9 2|100 77:9 3|66 15:9 4|45 29:9 5|19 100:9 6|10 62:9 7|58 54:9 8|66 55:9 9|60 57:9 10|79 32:10 1|43 96:10 2|49 91:10 3|70 79:10 4|86 16:10 5|38 41:10 6|14 25:10 7|50 13:10 8|12 27:10 9|5 85:10 10</relation>
    <relation name="R201" arity="2" nbTuples="100" semantics="soft" defaultCost="infinity">51 28:1 1|13 51:1 2|39 16:1 3|88 80:1 4|18 38:1 5|43 47:1 6|11 75:1 7|70 72:1 8|87 47:1 9|58 91:1 10|48 99:2 1|70 94:2 2|15 44:2 3|89 59:2 4|46 97:2 5|89 46:2 6|1 91:2 7|16 62:2 8|7 34:2 9|82 14:2 10|89 28:3 1|40 70:3 2|77 18:3 3|24 89:3 4|93 57:3 5|80 78:3 6|99 78:3 7|92 87:3 8|74 29:3 9|9 41:3 10|87 92:4 1|73 1:4 2|89 38:4 3|80 97:4 4|98 67:4 5|72 19:4 6|91 11:4 7|16 52:4 8|57 77:4 9|1 86:4 10|57 33:5 1|39 99:5 2|37 99:5 3|40 15:5 4|63 40:5 5|84 90:5 6|41 28:5 7|25 55:5 8|40 94:5 9|11 91:5 10|99 44:6 1|96 72:6 2|76 2:6 3|19 85:6 4|91 56:6 5|3 12:6 6|51 42:6 7|21 96:6 8|80 61:6 9|75 51:6 10|18 29:7 1|33 64:7 2|74 92:7 3|72 40:7 4|72 6:7 5|84 77:7 6|83 32:7 7|90 6:7 8|55 69:7 9|59 53:7 10|37 23:8 1|96 71:8 2|14 42:8 3|27 33:8 4|68 100:8 5|93 97:8 6|88 66:8 7|6 93:8 8|75 31:8 9|61 67:8 10|93 77:9 1|88 39:9 2|39 35:9 3|17 58:9 4|50 78:9 5|6 3:9 6|40 7:9 7|81 76:9 8|54 27:9 9|26 60:9 10|98 92:10 1|55 49:10 2|86 5:10 3|100 58:10 4|49 64:10 5|50 2:10 6|18 38:10 7|97 96:10 8|15 9:10 9|6 58:10 10</relation>
    <relation name="R202" arity="2" nbTuples="100" semantics="soft" defaultCost="infinity">65 65:1 1|16 20:1 2|40 25:1 3|3 45:1 4|77 7:1 5|43 12:1 6|84 85:1 7|55 95:1 8|80 64:1 9|91 80:1 10|25 17:2 1|27 66:2 2|8 30:2 3|59 99:2 4|87 7:2 5|31 32:2 6|84 30:2 7|80 46:2 8|93 29:2 9|78 11:2 10|42 13:3 1|58 18:3 2|38 53:3 3|96 33:3 4|4 33:3 5|5 51:3 6|2 86:3 7|48 63:3 8|42 26:3 9|20 67:3 10|53 45:4 1|4 34:4 2|99 63:4 3|100 8:4 4|28 80:4 5|43 59:4 6|44 20:4 7|43 46:4 8|78 78:4 9|3 15:4 10|92 10:5 1|95 77:5 2|6 22:5 3|4 28:5 4|5 69:5 5|67 35:5 6|57 97:5 7|99 8:5 8|51 85:5 9|89 84:5 10|20 49:6 1|39 94:6 2|13 1:6 3|14 69:6 4|59 55:6 5|59 17:6 6|40 57:6 7|64 51:6 8|87 48:6 9|9 5:6 10|6 35:7 1|92 36:7 2|34 12:7 3|95 64:7 4|14 22:7 5|96 83:7 6|94 42:7 7|11 24:7 8|49 8:7 9|15 59:7 10|37 23:8 1|62 37:8 2|93 87:8 3|96 55:8 4|26 90:8 5|20 47:8 6|24 23:8 7|91 7:8 8|78 59:8 9|54 87:8 10|81 99:9 1|54 62:9 2|48 47:9 3|36 78:9 4|75 69:9 5|24 96:9 6|43 20:9 7|11 9:9 8|55 70:9 9|19 76:9 10|78 40:10 1|75 41:10 2|70 72:10 3|83 12:10 4|37 89:10 5|15 73:10 6|99 64:10 7|61 54:10 8|10 8:10 9|79 41:10 10</relation>
    <relation name="R203" arity="2" nbTuples="100" semantics="soft" defaultCost="infinity">16 18:1 1|85 19:1 2|100 65:1 3|12 50:1 4|24 69:1 5|95 59:1 6|36 46:1 7|60 62:1 8|85 1:1 9|49 2:1 10|40 38:2 1|13 80:2 2|11 34:2 3|74 33:2 4|11 27:2 5|68 19:2 6|3 48:2 7|62 87:2 8|49 59:2 9|19 33:2 10|55 95:3 1|34 78:3 2|20 21:3 3|97 45:3 4|50 71:3 5|7 92:3 6|32 36:3 7|32 16:3 8|30 62:3 9|35 97:3 10|87 88:4 1|1 28:4 2|8 89:4 3|21 69:4 4|11 23:4 5|88 75:4 6|46 96:4 7|27 34:4 8|88 80:4 9|64 88:4 10|35 79:5 1|1 64:5 2|53 54:5 3|72 40:5 4|39 40:5 5|24 80:5 6|6 4:5 7|70 5:5 8|90 5:5 9|40 67:5 10|67 48:6 1|62 62:6 2|47 58:6 3|9 77:6 4|82 3:6 5|32 78:6 6|64 68:6 7|21 94:6 8|29 72:6 9|49 100:6 10|16 13:7 1|33 86:7 2|20 92:7 3|17 48:7 4|83 31:7 5|34 49:7 6|70 76:7 7|85 93:7 8|99 50:7 9|53 54:7 10|84 19:8 1|33 42:8 2|7 73:8 3|50 14:8 4|96 73:8 5|14 87:8 6|80 31:8 7|65 48:8 8|43 75:8 9|11 81:8 10|98 17:9 1|18 25:9 2|73 7:9 3|29 46:9 4|91 70:9 5|74 84:9 6|12 24:9 7|49 20:9 8|95 80:9 9|27 81:9 10|40 58:10 1|4 16:10 2|63 16:10 3|59 18:10 4|48 1:10 5|53 40:10 6|49 7:10 7|82 30:10 8|89 31:10 9|61 76:10 10</relation>
    <relation name="R204" arity="2" nbTuples="100" semantics="soft" defaultCost="infinity">51 38:1 1|73 50:1 2|31 11:1 3|31 71:1 4|67 20:1 5|47 88:1 6|73 91:1 7|11 38:1 8|13 61:1 9|42 72:1 10|1 99:2 1|100 84:2 2|14 48:2 3|3 45:2 4|77 79:2 5|23 36:2 6|53 1:2 7|96 30:2 8|90 34:2 9|34 94:2 10|33 83:3 1|76 91:3 2|24 69:3 3|78 66:3 4|16 51:3 5|2 46:3 6|4 48:3 7|24 41:3 8|12 8:3 9|74 37:3 10|43 10:4 1|42 15:4 2|54 68:4 3|24 38:4 4|93 97:4 5|88 82:4 6|71 55:4 7|96 60:4 8|63 10:4 9|25 36:4 10|41 7:5 1|89 1:5 2|79 78:5 3|86 63:5 4|6 33:5 5|57 28:5 6|80 8:5 7|66 16:5 8|57 65:5 9|82 99:5 10|79 64:6 1|87 96:6 2|39 88:6 3|73 64:6 4|44 77:6 5|93 89:6 6|20 59:6 7|41 3:6 8|67 96:6 9|41 20:6 10|34 28:7 1|70 83:7 2|22 22:7 3|20 44:7 4|94 24:7 5|83 47:7 6|45 95:7 7|4 68:7 8|19 87:7 9|52 69:7 10|77 16:8 1|15 76:8 2|39 43:8 3|32 34:8 4|52 32:8 5|66 12:8 6|66 52:8 7|91 28:8 8|27 15:8 9|97 30:8 10|39 89:9 1|82 49:9 2|79 10:9 3|33 24:9 4|87 24:9 5|77 72:9 6|21 26:9 7|17 93:9 8|70 18:9 9|50 30:9 10|18 15:10 1|12 6:10 2|82 51:10 3|89 91:10 4|88 47:10 5|61 74:10 6|46 50:10 7|72 49:10 8|27 74:10 9|52 38:10 10</relation>
    <relation name="R205" arity="2" nbTuples="100" semantics="soft" defaultCost="infinity">4 82:1 1|31 51:1 2|8 55:1 3|36 35:1 4|10 18:1 5|93 39:1 6|21 75:1 7|84 99:1 8|76 7:1 9|80 72:1 10|60 80:2 1|84 11:2 2|3 1:2 3|91 44:2 4|81 9:2 5|18 4:2 6|29 13:2 7|7 46:2 8|84 13:2 9|70 80:2 10|64 19:3 1|98 8:3 2|92 63:3 3|43 10:3 4|86 19:3 5|9 28:3 6|24 8:3 7|6 15:3 8|26 23:3 9|61 82:3 10|94 34:4 1|80 42:4 2|68 36:4 3|5 63:4 4|85 18:4 5|46 97:4 6|37 37:4 7|90 89:4 8|66 2:4 9|36 90:4 10|51 3:5 1|56 94:5 2|68 15:5 3|18 8:5 4|67 98:5 5|53 83:5 6|20 19:5 7|18 20:5 8|38 46:5 9|44 3:5 10|26 62:6 1|23 75:6 2|58 50:6 3|56 81:6 4|31 61:6 5|45 60:6 6|87 18:6 7|69 26:6 8|91 53:6 9|74 10:6 10|48 35:7 1|71 87:7 2|74 83:7 3|14 4:7 4|57 57:7 5|13 14:7 6|26 9:7 7|6 85:7 8|35 40:7 9|46 84:7 10|3 55:8 1|72 79:8 2|97 24:8 3|18 62:8 4|44 48:8 5|21 11:8 6|25 34:8 7|66 26:8 8|27 95:8 9|38 40:8 10|65 66:9 1|33 76:9 2|54 6:9 3|2 57:9 4|18 69:9 5|96 89:9 6|34 71:9 7|35 27:9 8|94 53:9 9|76 19:9 10|79 32:10 1|65 60:10 2|71 68:10 3|74 26:10 4|16 17:10 5|65 47:10 6|67 41:10 7|58 94:10 8|94 32:10 9|85 89:10 10</relation>
    <relation name="R206" arity="2" nbTuples="100" semantics="soft" defaultCost="infinity">6 73:1 1|84 84:1 2|33 12:1 3|100 19:1 4|62 14:1 5|30 4:1 6|37 96:1 7|50 88:1 8|92 90:1 9|80 23:1 10|84 66:2 1|16 47:2 2|96 42:2 3|88 41:2 4|45 63:2 5|95 80:2 6|69 84:2 7|97 93:2 8|18 78:2 9|37 49:2 10|34 23:3 1|5 62:3 2|57 74:3 3|67 52:3 4|57 73:3 5|2 17:3 6|45 97:3 7|26 18:3 8|7 52:3 9|15 99:3 10|43 65:4 1|62 89:4 2|94 75:4 3|37 33:4 4|96 59:4 5|90 46:4 6|93 52:4 7|27 38:4 8|5 46:4 9|95 4:4 10|64 58:5 1|6 41:5 2|75 18:5 3|29 66:5 4|97 49:5 5|93 46:5 6|100 15:5 7|49 10:5 8|58 32:5 9|45 3:5 10|62 63:6 1|89 67:6 2|7 7:6 3|1 68:6 4|34 69:6 5|53 86:6 6|21 49:6 7|44 60:6 8|19 26:6 9|79 25:6 10|44 95:7 1|30 59:7 2|80 40:7 3|30 88:7 4|31 50:7 5|50 91:7 6|27 67:7 7|74 8:7 8|82 32:7 9|19 99:7 10|67 32:8 1|88 52:8 2|65 14:8 3|16 94:8 4|39 68:8 5|90 89:8 6|75 48:8 7|8 39:8 8|92 87:8 9|78 46:8 10|97 55:9 1|42 10:9 2|68 87:9 3|47 45:9 4|41 34:9 5|88 27:9 6|4 40:9 7|86 8:9 8|87 22:9 9|55 65:9 10|74 29:10 1|98 57:10 2|59 3:10 3|26 70:10 4|11 17:10 5|98 41:10 6|99 49:10 7|79 59:10 8|6 78:10 9|53 94:10 10</relation>
    <relation name="R207" arity="2" nbTuples="100" semantics="soft" defaultCost="infinity">28 38:1 1|92 68:1 2|58 15:1 3|2 86:1 4|4 1:1 5|45 70:1 6|28 42:1 7|58 9:1 8|25 59:1 9|69 94:1 10|25 22:2 1|64 51:2 2|21 80:2 3|3 8:2 4|7 62:2 5|82 4:2 6|40 65:2 7|66 43:2 8|6 28:2 9|25 33:2 10|38 21:3 1|54 80:3 2|86 29:3 3|53 13:3 4|3 6:3 5|3 19:3 6|100 68:3 7|96 78:3 8|77 43:3 9|98 8:3 10|10 73:4 1|97 64:4 2|82 29:4 3|11 1:4 4|80 57:4 5|58 40:4 6|30 4:4 7|99 60:4 8|52 57:4 9|38 44:4 10|89 44:5 1|94 43:5 2|82 63:5 3|58 82:5 4|42 96:5 5|60 27:5 6|78 35:5 7|89 48:5 8|42 72:5 9|16 55:5 10|69 64:6 1|28 75:6 2|73 56:6 3|31 19:6 4|16 29:6 5|7 37:6 6|43 16:6 7|47 13:6 8|15 50:6 9|77 37:6 10|95 9:7 1|2 9:7 2|72 58:7 3|51 73:7 4|4 9:7 5|24 53:7 6|57 4:7 7|22 64:7 8|77 28:7 9|51 84:7 10|40 93:8 1|82 65:8 2|2 82:8 3|83 100:8 4|83 27:8 5|90 14:8 6|99 33:8 7|71 59:8 8|58 64:8 9|86 91:8 10|70 13:9 1|5 69:9 2|75 52:9 3|48 76:9 4|54 98:9 5|45 93:9 6|71 84:9 7|29 37:9 8|23 1:9 9|26 7:9 10|87 87:10 1|19 89:10 2|91 100:10 3|8 57:10 4|28 37:10 5|33 1:10 6|19 11:10 7|67 14:10 8|89 61:10 9|16 49:10 10</relation>
    <relation name="R208" arity="2" nbTuples="100" semantics="soft" defaultCost="infinity">27 79:1 1|50 22:1 2|86 79:1 3|97 26:1 4|51 50:1 5|25 93:1 6|35 89:1 7|64 71:1 8|13 39:1 9|15 88:1 10|56 96:2 1|21 88:2 2|85 14:2 3|86 84:2 4|5 42:2 5|47 32:2 6|68 55:2 7|35 32:2 8|51 87:2 9|88 18:2 10|12 64:3 1|98 32:3 2|64 46:3 3|30 67:3 4|57 28:3 5|60 5:3 6|73 94:3 7|46 84:3 8|63 71:3 9|63 26:3 10|2 70:4 1|14 55:4 2|56 39:4 3|22 40:4 4|10 62:4 5|44 91:4 6|28 98:4 7|98 88:4 8|85 52:4 9|68 55:4 10|41 60:5 1|100 14:5 2|67 45:5 3|73 59:5 4|39 44:5 5|5 25:5 6|92 14:5 7|91 24:5 8|70 54:5 9|17 19:5 10|3 39:6 1|62 12:6 2|60 22:6 3|11 23:6 4|57 16:6 5|51 96:6 6|2 41:6 7|32 86:6 8|13 69:6 9|71 36:6 10|42 11:7 1|29 23:7 2|1 92:7 3|49 40:7 4|91 46:7 5|74 19:7 6|3 94:7 7|41 64:7 8|78 30:7 9|73 22:7 10|76 34:8 1|70 68:8 2|26 14:8 3|66 87:8 4|21 70:8 5|55 22:8 6|29 94:8 7|99 62:8 8|79 52:8 9|55 43:8 10|45 15:9 1|86 16:9 2|79 33:9 3|39 99:9 4|49 85:9 5|11 49:9 6|100 83:9 7|56 19:9 8|94 1:9 9|28 45:9 10|18 35:10 1|76 82:10 2|83 11:10 3|76 50:10 4|29 79:10 5|16 85:10 6|61 72:10 7|95 84:10 8|86 3:10 9|71 13:10 10</relation>
    <relation name="R209" arity="2" nbTuples="100" semantics="soft" defaultCost="infinity">58 80:1 1|16 27:1 2|95 38:1 3|28 50:1 4|54 77:1 5|85 30:1 6|44 55:1 7|17 17:1 8|49 55:1 9|4 49:1 10|69 23:2 1|29 21:2 2|57 28:2 3|27 92:2 4|82 29:2 5|20 45:2 6|47 31:2 7|37 38:2 8|1 15:2 9|62 25:2 10|22 62:3 1|92 67:3 2|80 78:3 3|21 86:3 4|87 93:3 5|15 96:3 6|13 57:3 7|73 29:3 8|51 99:3 9|60 29:3 10|61 76:4 1|79 4:4 2|86 91:4 3|95 59:4 4|32 38:4 5|90 99:4 6|4 51:4 7|69 70:4 8|2 84:4 9|50 37:4 10|47 97:5 1|57 42:5 2|79 56:5 3|17 57:5 4|99 38:5 5|8 50:5 6|25 35:5 7|21 20:5 8|61 87:5 9|33 7:5 10|93 33:6 1|23 78:6 2|45 48:6 3|2 3:6 4|56 78:6 5|55 76:6 6|81 95:6 7|57 19:6 8|21 3:6 9|49 89:6 10|55 99:7 1|36 49:7 2|65 35:7 3|80 22:7 4|96 92:7 5|79 27:7 6|29 48:7 7|96 1:7 8|2 50:7 9|68 64:7 10|60 22:8 1|88 53:8 2|70 47:8 3|96 34:8 4|90 20:8 5|42 45:8 6|55 16:8 7|93 57:8 8|81 81:8 9|79 35:8 10|91 6:9 1|45 90:9 2|91 94:9 3|41 46:9 4|45 32:9 5|82 98:9 6|31 79:9 7|22 75:9 8|76 50:9 9|19 79:9 10|13 21:10 1|38 95:10 2|30 14:10 3|80 65:10 4|19 15:10 5|59 7:10 6|92 79:10 7|43 24:10 8|35 11:10 9|83 62:10 10</relation>
    <relation name="R210" arity="2" nbTuples="100" semantics="soft" defaultCost="infinity">76 75:1 1|77 30:1 2|36 91:1 3|13 45:1 4|26 65:1 5|66 81:1 6|5 99:1 7|53 6:1 8|42 41:1 9|35 71:1 10|36 1:2 1|54 62:2 2|81 45:2 3|28 66:2 4|41 65:2 5|64 27:2 6|83 12:2 7|99 25:2 8|67 75:2 9|68 27:2 10|14 68:3 1|27 60:3 2|98 24:3 3|13 12:3 4|46 29:3 5|47 54:3 6|88 41:3 7|75 74:3 8|97 90:3 9|69 47:3 10|59 65:4 1|88 29:4 2|7 94:4 3|37 73:4 4|48 50:4 5|56 31:4 6|32 27:4 7|23 29:4 8|1 77:4 9|18 9:4 10|74 77:5 1|90 71:5 2|46 9:5 3|30 69:5 4|75 42:5 5|44 87:5 6|78 5:5 7|94 77:5 8|47 91:5 9|68 3:5 10|55 85:6 1|35 28:6 2|24 7:6 3|15 3:6 4|82 6:6 5|21 74:6 6|46 56:6 7|90 78:6 8|30 12:6 9|64 49:6 10|13 85:7 1|54 33:7 2|22 32:7 3|51 27:7 4|81 15:7 5|38 13:7 6|73 72:7 7|2 90:7 8|67 95:7 9|34 45:7 10|78 8:8 1|40 8:8 2|7 50:8 3|10 82:8 4|83 78:8 5|22 45:8 6|67 98:8 7|72 6:8 8|73 41:8 9|84 43:8 10|12 57:9 1|57 34:9 2|69 29:9 3|75 50:9 4|75 56:9 5|35 31:9 6|25 29:9 7|91 8:9 8|89 8:9 9|64 9:9 10|49 70:10 1|43 92:10 2|67 23:10 3|9 84:10 4|12 91:10 5|17 78:10 6|45 70:10 7|25 15:10 8|97 21:10 9|92 95:10 10</relation>
    <relation name="R211" arity="2" nbTuples="100" semantics="soft" defaultCost="infinity">29 5:1 1|83 42:1 2|17 1:1 3|49 61:1 4|95 30:1 5|53 6:1 6|95 18:1 7|75 28:1 8|58 52:1 9|6 4:1 10|92 48:2 1|47 83:2 2|86 57:2 3|86 28:2 4|22 11:2 5|45 74:2 6|30 15:2 7|54 79:2 8|91 92:2 9|32 63:2 10|12 77:3 1|30 60:3 2|48 85:3 3|14 25:3 4|69 42:3 5|60 95:3 6|33 54:3 7|40 36:3 8|60 93:3 9|97 13:3 10|72 33:4 1|26 40:4 2|83 38:4 3|71 7:4 4|31 93:4 5|11 65:4 6|45 3:4 7|83 48:4 8|57 52:4 9|71 33:4 10|5 57:5 1|60 23:5 2|44 22:5 3|54 2:5 4|68 75:5 5|34 30:5 6|15 93:5 7|12 14:5 8|98 65:5 9|59 20:5 10|5 16:6 1|43 40:6 2|79 15:6 3|56 10:6 4|85 31:6 5|63 63:6 6|63 33:6 7|59 82:6 8|65 50:6 9|86 13:6 10|53 91:7 1|13 46:7 2|62 92:7 3|66 68:7 4|19 99:7 5|24 33:7 6|19 31:7 7|31 81:7 8|66 56:7 9|75 45:7 10|21 100:8 1|28 81:8 2|77 65:8 3|69 88:8 4|40 66:8 5|42 75:8 6|1 16:8 7|42 48:8 8|91 76:8 9|61 46:8 10|85 57:9 1|62 97:9 2|3 17:9 3|9 18:9 4|35 12:9 5|22 35:9 6|22 64:9 7|67 40:9 8|80 24:9 9|79 12:9 10|12 97:10 1|36 4:10 2|68 33:10 3|95 76:10 4|3 9:10 5|40 96:10 6|1 99:10 7|90 43:10 8|17 47:10 9|53 64:10 10</relation>
    <relation name="R212" arity="2" nbTuples="100" semantics="soft" defaultCost="infinity">28 48:1 1|16 94:1 2|74 48:1 3|8 28:1 4|5 97:1 5|97 37:1 6|41 61:1 7|13 78:1 8|22 78:1 9|13 84:1 10|92 74:2 1|89 38:2 2|52 81:2 3|1 47:2 4|85 89:2 5|12 83:2 6|60 69:2 7|25 38:2 8|83 1:2 9|96 40:2 10|93 53:3 1|22 30:3 2|54 85:3 3|91 21:3 4|22 17:3 5|28 25:3 6|53 98:3 7|45 49:3 8|24 29:3 9|47 21:3 10|54 40:4 1|68 87:4 2|8 96:4 3|8 83:4 4|88 37:4 5|14 89:4 6|41 29:4 7|36 51:4 8|12 49:4 9|40 13:4 10|16 33:5 1|16 60:5 2|5 98:5 3|18 78:5 4|64 47:5 5|45 32:5 6|72 78:5 7|24 55:5 8|19 83:5 9|75 70:5 10|1 96:6 1|17 21:6 2|67 49:6 3|21 83:6 4|6 52:6 5|72 17:6 6|60 56:6 7|69 97:6 8|45 59:6 9|49 83:6 10|62 40:7 1|5 39:7 2|3 47:7 3|11 75:7 4|48 46:7 5|75 12:7 6|73 31:7 7|1 73:7 8|4 62:7 9|8 82:7 10|78 8:8 1|68 40:8 2|72 4:8 3|94 46:8 4|23 30:8 5|89 98:8 6|47 67:8 7|94 64:8 8|54 61:8 9|20 18:8 10|18 21:9 1|8 65:9 2|77 20:9 3|94 45:9 4|15 9:9 5|41 57:9 6|66 62:9 7|23 14:9 8|3 55:9 9|42 9:9 10|43 50:10 1|97 17:10 2|27 20:10 3|8 83:10 4|36 32:10 5|68 29:10 6|7 54:10 7|62 29:10 8|32 1:10 9|71 3:10 10</relation>
    <relation name="R213" arity="2" nbTuples="100" semantics="soft" defaultCost="infinity">38 8:1 1|73 77:1 2|74 33:1 3|19 2:1 4|34 43:1 5|58 88:1 6|92 99:1 7|73 9:1 8|36 27:1 9|85 38:1 10|46 28:2 1|76 47:2 2|58 100:2 3|79 66:2 4|30 39:2 5|95 6:2 6|50 76:2 7|85 97:2 8|69 82:2 9|20 33:2 10|4 83:3 1|51 20:3 2|89 70:3 3|10 57:3 4|18 75:3 5|36 84:3 6|75 52:3 7|82 54:3 8|15 66:3 9|39 53:3 10|13 3:4 1|82 53:4 2|63 63:4 3|28 13:4 4|99 9:4 5|95 55:4 6|54 12:4 7|100 38:4 8|66 68:4 9|70 22:4 10|31 69:5 1|96 54:5 2|41 53:5 3|73 38:5 4|85 62:5 5|75 50:5 6|51 91:5 7|92 61:5 8|38 19:5 9|96 40:5 10|42 64:6 1|66 21:6 2|2 62:6 3|75 56:6 4|65 35:6 5|91 29:6 6|77 4:6 7|11 48:6 8|46 46:6 9|47 91:6 10|24 92:7 1|7 4:7 2|63 54:7 3|47 66:7 4|30 85:7 5|13 18:7 6|71 97:7 7|78 95:7 8|43 56:7 9|89 79:7 10|64 1:8 1|11 81:8 2|53 69:8 3|43 51:8 4|61 78:8 5|98 31:8 6|45 57:8 7|9 63:8 8|54 66:8 9|68 51:8 10|53 7:9 1|60 40:9 2|56 19:9 3|98 81:9 4|72 33:9 5|73 41:9 6|35 56:9 7|26 1:9 8|38 76:9 9|100 77:9 10|33 4:10 1|21 41:10 2|61 90:10 3|94 31:10 4|79 9:10 5|43 93:10 6|72 76:10 7|11 4:10 8|77 4:10 9|37 86:10 10</relation>
    <relation name="R214" arity="2" nbTuples="100" semantics="soft" defaultCost="infinity">30 87:1 1|76 58:1 2|16 50:1 3|64 90:1 4|91 12:1 5|93 31:1 6|15 91:1 7|52 44:1 8|37 16:1 9|29 39:1 10|33 82:2 1|15 39:2 2|24 93:2 3|9 97:2 4|78 97:2 5|94 97:2 6|82 43:2 7|90 23:2 8|11 18:2 9|91 18:2 10|84 14:3 1|16 5:3 2|30 52:3 3|23 94:3 4|85 37:3 5|69 41:3 6|64 43:3 7|5 11:3 8|57 58:3 9|54 94:3 10|29 67:4 1|30 91:4 2|10 55:4 3|100 9:4 4|21 29:4 5|37 39:4 6|59 74:4 7|57 90:4 8|47 100:4 9|50 98:4 10|66 35:5 1|22 38:5 2|12 65:5 3|42 28:5 4|98 86:5 5|26 88:5 6|26 66:5 7|67 65:5 8|43 21:5 9|58 5:5 10|94 58:6 1|51 26:6 2|1 67:6 3|22 20:6 4|95 27:6 5|39 59:6 6|35 11:6 7|35 25:6 8|77 28:6 9|38 58:6 10|44 48:7 1|24 48:7 2|13 28:7 3|6 95:7 4|99 35:7 5|87 81:7 6|100 90:7 7|79 36:7 8|49 99:7 9|99 41:7 10|91 14:8 1|24 47:8 2|95 45:8 3|9 65:8 4|1 26:8 5|73 96:8 6|83 34:8 7|43 91:8 8|23 87:8 9|77 18:8 10|64 54:9 1|100 69:9 2|35 40:9 3|65 100:9 4|25 91:9 5|34 98:9 6|2 55:9 7|23 91:9 8|88 72:9 9|37 87:9 10|90 9:10 1|15 60:10 2|33 43:10 3|58 94:10 4|50 15:10 5|9 37:10 6|87 97:10 7|55 74:10 8|47 7:10 9|83 32:10 10</relation>
    <relation name="R215" arity="2" nbTuples="100" semantics="soft" defaultCost="infinity">84 76:1 1|40 51:1 2|25 20:1 3|26 3:1 4|1 99:1 5|60 6:1 6|45 39:1 7|57 22:1 8|10 99:1 9|51 15:1 10|46 95:2 1|29 57:2 2|5 65:2 3|30 8:2 4|86 41:2 5|88 72:2 6|1 28:2 7|26 24:2 8|95 30:2 9|1 19:2 10|8 34:3 1|64 74:3 2|36 83:3 3|84 56:3 4|20 91:3 5|49 55:3 6|39 15:3 7|82 38:3 8|91 88:3 9|19 55:3 10|83 49:4 1|94 48:4 2|70 16:4 3|56 61:4 4|22 64:4 5|33 68:4 6|25 45:4 7|86 50:4 8|81 20:4 9|64 14:4 10|78 37:5 1|98 29:5 2|82 78:5 3|78 80:5 4|27 95:5 5|61 52:5 6|51 19:5 7|77 63:5 8|35 80:5 9|29 26:5 10|42 91:6 1|76 72:6 2|1 46:6 3|54 1:6 4|68 79:6 5|64 29:6 6|49 74:6 7|52 77:6 8|18 57:6 9|67 27:6 10|7 11:7 1|89 98:7 2|10 63:7 3|5 10:7 4|49 35:7 5|86 17:7 6|6 25:7 7|48 59:7 8|26 4:7 9|49 21:7 10|90 3:8 1|92 37:8 2|14 75:8 3|95 87:8 4|81 52:8 5|31 5:8 6|51 78:8 7|6 96:8 8|42 99:8 9|90 7:8 10|46 94:9 1|39 3:9 2|84 3:9 3|29 12:9 4|68 72:9 5|94 81:9 6|8 34:9 7|58 33:9 8|65 85:9 9|84 56:9 10|14 89:10 1|12 71:10 2|65 1:10 3|80 4:10 4|64 46:10 5|66 67:10 6|54 26:10 7|31 98:10 8|2 94:10 9|4 38:10 10</relation>
    <relation name="R216" arity="2" nbTuples="100" semantics="soft" defaultCost="infinity">35 50:1 1|64 3:1 2|47 23:1 3|70 42:1 4|21 89:1 5|17 61:1 6|11 39:1 7|52 3:1 8|6 19:1 9|78 29:1 10|31 48:2 1|92 79:2 2|18 31:2 3|16 48:2 4|95 30:2 5|21 59:2 6|59 66:2 7|25 54:2 8|1 71:2 9|48 22:2 10|70 3:3 1|28 69:3 2|95 55:3 3|72 2:3 4|84 3:3 5|8 32:3 6|66 27:3 7|83 28:3 8|61 42:3 9|63 47:3 10|94 57:4 1|69 38:4 2|9 87:4 3|99 72:4 4|80 87:4 5|62 91:4 6|36 84:4 7|7 64:4 8|6 48:4 9|63 25:4 10|84 73:5 1|99 63:5 2|4 53:5 3|58 27:5 4|57 53:5 5|91 81:5 6|29 19:5 7|99 18:5 8|25 52:5 9|46 12:5 10|68 79:6 1|1 77:6 2|71 76:6 3|39 100:6 4|26 74:6 5|12 45:6 6|17 51:6 7|99 26:6 8|77 46:6 9|24 85:6 10|41 72:7 1|22 94:7 2|70 65:7 3|46 94:7 4|82 29:7 5|82 20:7 6|18 60:7 7|64 92:7 8|77 70:7 9|80 81:7 10|23 54:8 1|48 29:8 2|93 24:8 3|100 59:8 4|11 100:8 5|74 95:8 6|38 97:8 7|65 76:8 8|76 74:8 9|97 9:8 10|71 1:9 1|13 30:9 2|61 90:9 3|74 35:9 4|39 97:9 5|44 67:9 6|21 18:9 7|11 49:9 8|15 48:9 9|89 47:9 10|53 30:10 1|20 44:10 2|16 20:10 3|21 86:10 4|84 18:10 5|75 71:10 6|17 74:10 7|1 86:10 8|48 36:10 9|18 18:10 10</relation>
    <relation name="R217" arity="2" nbTuples="100" semantics="soft" defaultCost="infinity">2 41:1 1|25 99:1 2|95 70:1 3|56 9:1 4|10 62:1 5|22 57:1 6|23 50:1 7|43 56:1 8|66 52:1 9|15 87:1 10|14 36:2 1|43 97:2 2|9 11:2 3|49 93:2 4|13 58:2 5|14 17:2 6|57 80:2 7|44 54:2 8|94 88:2 9|66 9:2 10|72 40:3 1|27 96:3 2|93 70:3 3|71 51:3 4|9 79:3 5|51 17:3 6|3 43:3 7|43 87:3 8|63 87:3 9|12 84:3 10|64 21:4 1|4 44:4 2|60 51:4 3|9 28:4 4|83 32:4 5|6 22:4 6|37 59:4 7|23 1:4 8|84 21:4 9|86 37:4 10|23 38:5 1|95 79:5 2|63 59:5 3|55 15:5 4|11 81:5 5|39 25:5 6|94 33:5 7|63 55:5 8|75 41:5 9|20 36:5 10|15 96:6 1|91 2:6 2|81 98:6 3|79 44:6 4|96 3:6 5|46 20:6 6|99 18:6 7|82 56:6 8|64 68:6 9|79 50:6 10|7 75:7 1|34 30:7 2|24 8:7 3|49 69:7 4|41 99:7 5|80 39:7 6|29 72:7 7|86 17:7 8|47 53:7 9|80 72:7 10|61 63:8 1|45 47:8 2|22 87:8 3|44 55:8 4|39 92:8 5|50 97:8 6|66 95:8 7|41 15:8 8|63 47:8 9|61 22:8 10|64 77:9 1|38 6:9 2|64 42:9 3|26 8:9 4|87 93:9 5|33 62:9 6|15 88:9 7|87 64:9 8|74 50:9 9|69 72:9 10|22 4:10 1|64 75:10 2|24 66:10 3|60 69:10 4|1 58:10 5|32 45:10 6|35 97:10 7|67 84:10 8|10 100:10 9|61 66:10 10</relation>
    <relation name="R218" arity="2" nbTuples="100" semantics="soft" defaultCost="infinity">44 21:1 1|90 12:1 2|4 36:1 3|89 8:1 4|64 18:1 5|82 83:1 6|3 53:1 7|45 4:1 8|26 97:1 9|83 49:1 10|20 84:2 1|47 59:2 2|70 39:2 3|46 8:2 4|78 90:2 5|34 43:2 6|42 77:2 7|99 46:2 8|7 82:2 9|13 20:2 10|83 17:3 1|50 64:3 2|10 23:3 3|27 25:3 4|34 88:3 5|56 6:3 6|36 75:3 7|82 7:3 8|81 57:3 9|88 27:3 10|92 79:4 1|72 84:4 2|15 57:4 3|76 54:4 4|91 91:4 5|14 80:4 6|85 14:4 7|17 27:4 8|20 11:4 9|62 50:4 10|65 66:5 1|69 32:5 2|61 64:5 3|67 3:5 4|64 17:5 5|80 61:5 6|12 47:5 7|11 84:5 8|54 58:5 9|12 49:5 10|86 22:6 1|23 78:6 2|91 67:6 3|55 91:6 4|88 33:6 5|56 26:6 6|52 43:6 7|66 33:6 8|93 88:6 9|82 3:6 10|20 64:7 1|53 74:7 2|79 6:7 3|42 68:7 4|79 53:7 5|89 51:7 6|86 46:7 7|47 92:7 8|16 5:7 9|49 71:7 10|7 58:8 1|28 35:8 2|30 100:8 3|83 24:8 4|30 18:8 5|70 15:8 6|96 11:8 7|71 87:8 8|86 42:8 9|83 1:8 10|42 83:9 1|38 3:9 2|79 1:9 3|99 10:9 4|30 29:9 5|4 97:9 6|94 59:9 7|95 6:9 8|46 94:9 9|12 55:9 10|10 25:10 1|77 16:10 2|51 55:10 3|60 98:10 4|72 87:10 5|76 16:10 6|46 78:10 7|9 1:10 8|94 63:10 9|49 66:10 10</relation>
    <relation name="R219" arity="2" nbTuples="100" semantics="soft" defaultCost="infinity">30 41:1 1|72 51:1 2|91 96:1 3|80 69:1 4|94 92:1 5|89 59:1 6|73 65:1 7|18 9:1 8|51 16:1 9|42 43:1 10|42 5:2 1|11 78:2 2|93 9:2 3|75 55:2 4|79 47:2 5|7 99:2 6|53 94:2 7|14 40:2 8|3 21:2 9|49 17:2 10|82 32:3 1|3 23:3 2|52 93:3 3|71 97:3 4|82 100:3 5|9 69:3 6|17 18:3 7|68 59:3 8|63 51:3 9|54 77:3 10|6 29:4 1|20 48:4 2|99 73:4 3|76 81:4 4|55 8:4 5|68 4:4 6|9 5:4 7|37 83:4 8|89 96:4 9|87 81:4 10|98 94:5 1|14 44:5 2|96 42:5 3|96 50:5 4|7 87:5 5|58 88:5 6|94 99:5 7|4 63:5 8|88 93:5 9|100 22:5 10|75 9:6 1|89 64:6 2|85 63:6 3|30 55:6 4|68 58:6 5|34 91:6 6|83 76:6 7|94 81:6 8|61 62:6 9|2 90:6 10|75 24:7 1|75 57:7 2|62 31:7 3|98 39:7 4|44 30:7 5|52 81:7 6|1 37:7 7|58 57:7 8|60 54:7 9|65 74:7 10|86 45:8 1|65 33:8 2|46 57:8 3|10 95:8 4|90 17:8 5|80 25:8 6|59 39:8 7|60 55:8 8|6 88:8 9|39 87:8 10|91 73:9 1|80 15:9 2|12 67:9 3|51 35:9 4|90 81:9 5|78 73:9 6|39 19:9 7|4 67:9 8|39 47:9 9|16 82:9 10|5 25:10 1|54 90:10 2|73 56:10 3|66 48:10 4|98 38:10 5|68 17:10 6|92 99:10 7|94 7:10 8|93 69:10 9|34 42:10 10</relation>
    <relation name="R220" arity="2" nbTuples="100" semantics="soft" defaultCost="infinity">18 84:1 1|1 75:1 2|34 72:1 3|65 7:1 4|97 42:1 5|56 19:1 6|45 25:1 7|51 15:1 8|45 35:1 9|94 2:1 10|18 14:2 1|56 52:2 2|97 79:2 3|74 89:2 4|8 64:2 5|45 27:2 6|90 49:2 7|22 22:2 8|33 89:2 9|90 45:2 10|6 43:3 1|79 99:3 2|56 40:3 3|98 57:3 4|47 97:3 5|64 19:3 6|100 76:3 7|59 68:3 8|27 1:3 9|2 77:3 10|16 5:4 1|5 97:4 2|90 45:4 3|70 18:4 4|14 38:4 5|18 7:4 6|97 91:4 7|86 80:4 8|16 76:4 9|43 60:4 10|39 70:5 1|20 99:5 2|13 23:5 3|96 57:5 4|76 27:5 5|13 43:5 6|2 79:5 7|53 76:5 8|99 76:5 9|32 5:5 10|60 74:6 1|73 24:6 2|60 37:6 3|96 69:6 4|80 37:6 5|6 34:6 6|43 59:6 7|52 24:6 8|59 6:6 9|51 14:6 10|42 68:7 1|85 1:7 2|31 42:7 3|3 12:7 4|80 73:7 5|90 58:7 6|75 86:7 7|83 33:7 8|91 28:7 9|44 20:7 10|46 69:8 1|44 63:8 2|45 45:8 3|47 68:8 4|2 87:8 5|4 54:8 6|83 87:8 7|38 29:8 8|35 73:8 9|32 84:8 10|93 95:9 1|81 9:9 2|22 49:9 3|16 8:9 4|53 23:9 5|93 68:9 6|56 28:9 7|54 37:9 8|13 1:9 9|64 33:9 10|20 4:10 1|78 44:10 2|95 26:10 3|67 7:10 4|20 53:10 5|88 58:10 6|31 67:10 7|85 95:10 8|88 17:10 9|48 4:10 10</relation>
    <relation name="R221" arity="2" nbTuples="100" semantics="soft" defaultCost="infinity">76 36:1 1|87 79:1 2|14 73:1 3|93 12:1 4|51 43:1 5|34 10:1 6|81 80:1 7|27 72:1 8|15 58:1 9|2 84:1 10|99 72:2 1|23 47:2 2|76 40:2 3|40 30:2 4|70 34:2 5|57 39:2 6|66 96:2 7|10 34:2 8|30 82:2 9|24 86:2 10|68 100:3 1|86 62:3 2|43 39:3 3|29 35:3 4|57 67:3 5|86 71:3 6|48 60:3 7|54 13:3 8|89 68:3 9|78 5:3 10|95 69:4 1|33 90:4 2|53 40:4 3|89 27:4 4|94 1:4 5|89 11:4 6|80 9:4 7|95 36:4 8|82 60:4 9|22 49:4 10|61 48:5 1|80 55:5 2|93 42:5 3|48 83:5 4|21 26:5 5|87 7:5 6|53 79:5 7|22 22:5 8|58 27:5 9|5 100:5 10|66 4:6 1|5 26:6 2|31 36:6 3|59 97:6 4|46 50:6 5|52 90:6 6|74 33:6 7|98 44:6 8|11 18:6 9|28 94:6 10|48 36:7 1|1 69:7 2|66 95:7 3|92 37:7 4|82 78:7 5|44 91:7 6|4 93:7 7|90 8:7 8|45 25:7 9|100 89:7 10|27 42:8 1|56 55:8 2|56 48:8 3|62 29:8 4|73 69:8 5|14 62:8 6|33 28:8 7|9 44:8 8|74 35:8 9|21 53:8 10|26 43:9 1|58 20:9 2|100 12:9 3|1 63:9 4|95 66:9 5|86 23:9 6|66 22:9 7|59 54:9 8|9 89:9 9|83 80:9 10|91 89:10 1|76 79:10 2|9 27:10 3|95 100:10 4|50 41:10 5|17 99:10 6|33 85:10 7|68 85:10 8|61 91:10 9|17 23:10 10</relation>
    <relation name="R222" arity="2" nbTuples="100" semantics="soft" defaultCost="infinity">3 92:1 1|83 81:1 2|80 78:1 3|9 22:1 4|34 19:1 5|67 60:1 6|8 36:1 7|20 31:1 8|95 56:1 9|2 44:1 10|40 38:2 1|55 48:2 2|54 5:2 3|74 98:2 4|94 15:2 5|29 88:2 6|67 2:2 7|29 55:2 8|10 72:2 9|26 55:2 10|5 4:3 1|46 66:3 2|6 21:3 3|2 42:3 4|28 75:3 5|16 71:3 6|28 24:3 7|44 62:3 8|41 69:3 9|4 35:3 10|35 18:4 1|61 74:4 2|5 5:4 3|38 11:4 4|2 39:4 5|81 76:4 6|82 59:4 7|37 98:4 8|33 2:4 9|57 46:4 10|26 35:5 1|81 33:5 2|21 81:5 3|18 71:5 4|64 86:5 5|82 17:5 6|88 95:5 7|24 5:5 8|31 93:5 9|18 65:5 10|6 16:6 1|99 23:6 2|33 30:6 3|19 49:6 4|69 27:6 5|59 77:6 6|73 67:6 7|34 42:6 8|67 11:6 9|50 73:6 10|56 88:7 1|23 10:7 2|99 55:7 3|79 9:7 4|52 34:7 5|29 2:7 6|3 87:7 7|89 60:7 8|93 91:7 9|44 18:7 10|100 79:8 1|9 96:8 2|31 84:8 3|73 88:8 4|95 97:8 5|98 61:8 6|75 50:8 7|47 62:8 8|52 80:8 9|43 61:8 10|93 97:9 1|51 6:9 2|57 58:9 3|95 19:9 4|44 77:9 5|66 61:9 6|35 63:9 7|43 27:9 8|75 21:9 9|39 90:9 10|75 95:10 1|63 72:10 2|1 29:10 3|29 49:10 4|87 23:10 5|4 31:10 6|45 98:10 7|88 24:10 8|94 57:10 9|76 63:10 10</relation>
    <relation name="R223" arity="2" nbTuples="100" semantics="soft" defaultCost="infinity">18 33:1 1|95 46:1 2|33 10:1 3|63 33:1 4|56 91:1 5|31 68:1 6|9 37:1 7|85 64:1 8|52 29:1 9|63 57:1 10|44 24:2 1|70 72:2 2|39 66:2 3|95 47:2 4|97 59:2 5|7 70:2 6|27 93:2 7|85 53:2 8|61 6:2 9|2 10:2 10|83 67:3 1|44 39:3 2|48 76:3 3|59 15:3 4|23 88:3 5|60 87:3 6|40 56:3 7|43 26:3 8|44 47:3 9|22 24:3 10|42 33:4 1|9 52:4 2|19 82:4 3|32 87:4 4|79 49:4 5|4 3:4 6|40 95:4 7|30 41:4 8|27 43:4 9|71 54:4 10|58 100:5 1|63 84:5 2|57 87:5 3|13 55:5 4|88 18:5 5|95 96:5 6|41 21:5 7|4 88:5 8|58 43:5 9|13 20:5 10|49 31:6 1|37 53:6 2|16 22:6 3|86 82:6 4|32 37:6 5|69 5:6 6|41 46:6 7|94 88:6 8|67 81:6 9|83 96:6 10|13 39:7 1|13 54:7 2|24 30:7 3|87 94:7 4|25 90:7 5|37 56:7 6|65 39:7 7|25 68:7 8|69 61:7 9|70 10:7 10|86 33:8 1|51 68:8 2|12 65:8 3|21 17:8 4|75 10:8 5|13 49:8 6|42 20:8 7|73 29:8 8|38 64:8 9|38 5:8 10|54 86:9 1|27 27:9 2|11 91:9 3|8 14:9 4|13 69:9 5|33 15:9 6|67 24:9 7|81 18:9 8|10 45:9 9|51 69:9 10|92 99:10 1|94 79:10 2|80 18:10 3|22 98:10 4|76 67:10 5|41 91:10 6|81 42:10 7|31 4:10 8|46 87:10 9|26 39:10 10</relation>
    <relation name="R224" arity="2" nbTuples="100" semantics="soft" defaultCost="infinity">28 60:1 1|85 45:1 2|45 75:1 3|30 32:1 4|39 31:1 5|51 49:1 6|28 95:1 7|44 51:1 8|40 60:1 9|31 21:1 10|27 1:2 1|44 97:2 2|27 50:2 3|48 41:2 4|12 93:2 5|30 13:2 6|94 36:2 7|82 62:2 8|47 20:2 9|43 36:2 10|63 72:3 1|93 28:3 2|12 59:3 3|31 85:3 4|87 90:3 5|95 1:3 6|51 47:3 7|36 2:3 8|3 33:3 9|86 45:3 10|64 45:4 1|17 3:4 2|55 46:4 3|39 7:4 4|45 66:4 5|26 86:4 6|21 83:4 7|17 18:4 8|40 83:4 9|18 40:4 10|15 35:5 1|57 70:5 2|86 22:5 3|47 14:5 4|38 19:5 5|43 59:5 6|30 79:5 7|85 61:5 8|4 73:5 9|67 4:5 10|70 30:6 1|66 67:6 2|71 34:6 3|32 77:6 4|45 37:6 5|37 19:6 6|43 5:6 7|61 98:6 8|68 38:6 9|80 75:6 10|34 48:7 1|17 87:7 2|95 87:7 3|24 49:7 4|94 36:7 5|36 79:7 6|54 8:7 7|70 18:7 8|55 66:7 9|29 38:7 10|89 33:8 1|85 4:8 2|42 17:8 3|24 29:8 4|88 66:8 5|60 8:8 6|47 100:8 7|31 31:8 8|6 100:8 9|20 83:8 10|73 32:9 1|60 9:9 2|91 53:9 3|29 82:9 4|94 32:9 5|30 64:9 6|87 18:9 7|48 11:9 8|79 34:9 9|39 40:9 10|67 46:10 1|19 73:10 2|91 41:10 3|95 59:10 4|7 90:10 5|91 100:10 6|48 86:10 7|16 93:10 8|27 92:10 9|11 86:10 10</relation>
    <relation name="R225" arity="2" nbTuples="100" semantics="soft" defaultCost="infinity">2 61:1 1|52 24:1 2|53 97:1 3|42 72:1 4|94 42:1 5|97 30:1 6|56 2:1 7|91 61:1 8|69 9:1 9|84 95:1 10|96 100:2 1|49 55:2 2|67 41:2 3|74 55:2 4|76 62:2 5|77 37:2 6|34 47:2 7|4 3:2 8|66 69:2 9|93 44:2 10|98 44:3 1|40 24:3 2|64 98:3 3|47 3:3 4|24 10:3 5|44 37:3 6|10 5:3 7|82 38:3 8|33 67:3 9|64 59:3 10|57 70:4 1|20 51:4 2|44 66:4 3|5 24:4 4|69 1:4 5|29 38:4 6|95 81:4 7|35 16:4 8|11 9:4 9|44 12:4 10|25 48:5 1|27 100:5 2|28 88:5 3|62 23:5 4|39 90:5 5|64 64:5 6|56 83:5 7|32 3:5 8|88 13:5 9|27 7:5 10|89 19:6 1|2 82:6 2|32 79:6 3|71 21:6 4|1 18:6 5|5 45:6 6|66 77:6 7|45 77:6 8|11 44:6 9|83 33:6 10|29 52:7 1|10 92:7 2|24 36:7 3|92 2:7 4|33 70:7 5|66 44:7 6|82 23:7 7|38 94:7 8|72 20:7 9|90 67:7 10|27 48:8 1|23 89:8 2|98 78:8 3|51 37:8 4|53 18:8 5|20 38:8 6|84 98:8 7|36 27:8 8|78 72:8 9|87 94:8 10|3 96:9 1|34 7:9 2|2 37:9 3|4 98:9 4|92 39:9 5|35 2:9 6|99 3:9 7|87 78:9 8|85 65:9 9|43 37:9 10|67 53:10 1|10 71:10 2|35 82:10 3|34 40:10 4|54 3:10 5|49 86:10 6|47 37:10 7|77 76:10 8|100 70:10 9|11 52:10 10</relation>
    <relation name="R226" arity="2" nbTuples="100" semantics="soft" defaultCost="infinity">8 42:1 1|19 30:1 2|89 49:1 3|36 30:1 4|83 5:1 5|3 65:1 6|95 72:1 7|66 78:1 8|94 1:1 9|44 33:1 10|60 96:2 1|19 96:2 2|26 72:2 3|21 89:2 4|40 12:2 5|32 4:2 6|22 56:2 7|37 70:2 8|14 6:2 9|40 11:2 10|42 79:3 1|44 9:3 2|37 88:3 3|7 82:3 4|21 55:3 5|66 14:3 6|70 84:3 7|42 34:3 8|40 75:3 9|41 28:3 10|48 55:4 1|49 78:4 2|97 98:4 3|79 43:4 4|37 80:4 5|97 19:4 6|42 52:4 7|100 43:4 8|11 30:4 9|22 83:4 10|6 27:5 1|97 95:5 2|41 5:5 3|82 95:5 4|60 7:5 5|53 17:5 6|79 30:5 7|27 76:5 8|54 72:5 9|88 82:5 10|90 8:6 1|69 7:6 2|39 81:6 3|24 48:6 4|35 100:6 5|52 71:6 6|83 96:6 7|93 13:6 8|45 65:6 9|59 91:6 10|1 26:7 1|33 53:7 2|18 79:7 3|9 15:7 4|96 90:7 5|32 68:7 6|28 33:7 7|28 9:7 8|55 39:7 9|26 51:7 10|37 54:8 1|98 77:8 2|61 70:8 3|60 81:8 4|39 18:8 5|19 2:8 6|14 32:8 7|63 62:8 8|93 49:8 9|41 82:8 10|57 19:9 1|5 86:9 2|7 3:9 3|40 15:9 4|75 69:9 5|27 96:9 6|85 7:9 7|58 39:9 8|93 41:9 9|60 57:9 10|53 87:10 1|22 46:10 2|2 32:10 3|97 74:10 4|27 6:10 5|13 16:10 6|76 50:10 7|52 16:10 8|84 96:10 9|65 52:10 10</relation>
    <relation name="R227" arity="2" nbTuples="100" semantics="soft" defaultCost="infinity">78 62:1 1|38 28:1 2|47 63:1 3|88 100:1 4|53 73:1 5|58 43:1 6|1 95:1 7|59 86:1 8|60 25:1 9|57 31:1 10|3 81:2 1|39 14:2 2|94 96:2 3|17 40:2 4|42 70:2 5|85 98:2 6|96 56:2 7|72 15:2 8|72 74:2 9|80 21:2 10|55 10:3 1|74 8:3 2|25 25:3 3|92 54:3 4|50 22:3 5|52 13:3 6|64 40:3 7|46 68:3 8|80 14:3 9|22 77:3 10|45 35:4 1|60 25:4 2|90 69:4 3|68 89:4 4|1 16:4 5|79 34:4 6|84 7:4 7|80 39:4 8|56 15:4 9|23 99:4 10|83 85:5 1|18 94:5 2|31 72:5 3|2 14:5 4|75 47:5 5|65 45:5 6|13 55:5 7|1 57:5 8|54 47:5 9|55 11:5 10|97 95:6 1|13 5:6 2|58 91:6 3|6 6:6 4|3 62:6 5|77 70:6 6|46 88:6 7|94 21:6 8|48 9:6 9|61 23:6 10|72 2:7 1|44 46:7 2|25 70:7 3|81 63:7 4|49 42:7 5|26 62:7 6|4 81:7 7|53 32:7 8|16 44:7 9|80 69:7 10|70 62:8 1|26 6:8 2|36 13:8 3|7 15:8 4|55 72:8 5|34 1:8 6|8 39:8 7|9 75:8 8|43 48:8 9|55 65:8 10|55 17:9 1|51 64:9 2|29 63:9 3|99 65:9 4|26 12:9 5|93 92:9 6|90 70:9 7|27 74:9 8|34 59:9 9|100 4:9 10|81 35:10 1|85 25:10 2|91 98:10 3|35 55:10 4|64 55:10 5|20 82:10 6|48 71:10 7|4 14:10 8|53 24:10 9|87 47:10 10</relation>
    <relation name="R228" arity="2" nbTuples="100" semantics="soft" defaultCost="infinity">25 39:1 1|82 97:1 2|95 91:1 3|83 10:1 4|92 88:1 5|68 74:1 6|63 21:1 7|57 99:1 8|50 41:1 9|27 99:1 10|2 60:2 1|88 89:2 2|12 92:2 3|20 57:2 4|58 55:2 5|28 88:2 6|75 24:2 7|46 36:2 8|3 88:2 9|42 2:2 10|53 85:3 1|32 52:3 2|96 19:3 3|16 37:3 4|6 26:3 5|37 94:3 6|80 54:3 7|94 9:3 8|62 35:3 9|77 74:3 10|93 78:4 1|60 57:4 2|54 7:4 3|82 84:4 4|30 18:4 5|6 84:4 6|96 49:4 7|30 4:4 8|1 25:4 9|24 68:4 10|69 2:5 1|21 14:5 2|67 3:5 3|19 23:5 4|2 23:5 5|4 2:5 6|49 8:5 7|42 4:5 8|63 76:5 9|49 68:5 10|30 98:6 1|76 70:6 2|96 10:6 3|37 68:6 4|17 14:6 5|34 71:6 6|66 29:6 7|13 49:6 8|23 20:6 9|48 12:6 10|5 76:7 1|9 70:7 2|72 28:7 3|54 99:7 4|65 1:7 5|52 12:7 6|63 89:7 7|14 96:7 8|22 68:7 9|10 9:7 10|30 32:8 1|15 30:8 2|86 27:8 3|22 72:8 4|76 66:8 5|44 15:8 6|16 65:8 7|38 70:8 8|94 97:8 9|39 9:8 10|46 94:9 1|61 6:9 2|80 7:9 3|37 5:9 4|54 55:9 5|53 95:9 6|8 9:9 7|96 16:9 8|55 45:9 9|58 20:9 10|27 74:10 1|57 24:10 2|84 84:10 3|54 48:10 4|90 83:10 5|57 89:10 6|96 90:10 7|42 12:10 8|37 64:10 9|31 40:10 10</relation>
    <relation name="R229" arity="2" nbTuples="100" semantics="soft" defaultCost="infinity">23 31:1 1|16 2:1 2|80 12:1 3|41 96:1 4|36 59:1 5|85 7:1 6|75 97:1 7|44 92:1 8|13 58:1 9|47 17:1 10|65 13:2 1|75 100:2 2|28 60:2 3|24 80:2 4|36 23:2 5|92 73:2 6|79 92:2 7|10 44:2 8|26 1:2 9|44 64:2 10|47 89:3 1|94 56:3 2|67 83:3 3|31 75:3 4|48 69:3 5|61 6:3 6|56 59:3 7|68 57:3 8|7 39:3 9|85 99:3 10|90 91:4 1|92 59:4 2|84 16:4 3|53 25:4 4|100 34:4 5|51 98:4 6|17 53:4 7|2 65:4 8|76 75:4 9|85 93:4 10|74 4:5 1|54 16:5 2|70 40:5 3|65 97:5 4|17 89:5 5|63 66:5 6|10 30:5 7|69 7:5 8|30 24:5 9|36 21:5 10|76 77:6 1|9 41:6 2|55 29:6 3|80 83:6 4|6 36:6 5|19 19:6 6|47 40:6 7|76 22:6 8|38 55:6 9|98 73:6 10|42 83:7 1|97 89:7 2|20 89:7 3|45 82:7 4|77 71:7 5|21 82:7 6|15 48:7 7|33 12:7 8|48 57:7 9|100 30:7 10|10 94:8 1|21 94:8 2|53 42:8 3|78 80:8 4|2 36:8 5|92 74:8 6|78 10:8 7|87 7:8 8|95 71:8 9|62 33:8 10|28 63:9 1|57 61:9 2|63 88:9 3|9 33:9 4|86 61:9 5|12 26:9 6|53 24:9 7|7 62:9 8|80 89:9 9|43 78:9 10|19 31:10 1|73 73:10 2|73 10:10 3|83 38:10 4|28 20:10 5|54 43:10 6|14 93:10 7|24 66:10 8|72 55:10 9|13 91:10 10</relation>
    <relation name="R230" arity="2" nbTuples="100" semantics="soft" defaultCost="infinity">14 91:1 1|43 54:1 2|78 38:1 3|100 36:1 4|31 29:1 5|41 94:1 6|96 9:1 7|4 89:1 8|82 37:1 9|97 50:1 10|17 26:2 1|33 2:2 2|13 9:2 3|2 46:2 4|45 35:2 5|58 15:2 6|97 95:2 7|25 44:2 8|14 19:2 9|29 86:2 10|49 59:3 1|11 93:3 2|47 88:3 3|41 91:3 4|60 37:3 5|40 63:3 6|80 72:3 7|4 13:3 8|95 3:3 9|67 87:3 10|4 94:4 1|66 89:4 2|27 20:4 3|39 84:4 4|3 60:4 5|64 54:4 6|72 20:4 7|69 41:4 8|78 95:4 9|21 8:4 10|65 57:5 1|86 67:5 2|91 86:5 3|12 14:5 4|89 25:5 5|5 44:5 6|88 38:5 7|66 80:5 8|42 26:5 9|97 54:5 10|48 49:6 1|63 87:6 2|15 31:6 3|37 48:6 4|91 43:6 5|69 83:6 6|2 85:6 7|59 72:6 8|52 35:6 9|1 30:6 10|71 26:7 1|63 97:7 2|73 14:7 3|13 94:7 4|75 37:7 5|39 90:7 6|90 60:7 7|54 7:7 8|72 39:7 9|98 32:7 10|21 38:8 1|35 35:8 2|77 100:8 3|44 84:8 4|73 34:8 5|8 50:8 6|86 20:8 7|11 28:8 8|16 21:8 9|40 63:8 10|30 13:9 1|56 63:9 2|13 81:9 3|37 93:9 4|48 98:9 5|84 15:9 6|92 10:9 7|51 58:9 8|88 62:9 9|27 95:9 10|91 81:10 1|78 24:10 2|88 73:10 3|38 25:10 4|27 56:10 5|26 50:10 6|78 41:10 7|44 94:10 8|69 63:10 9|13 2:10 10</relation>
    <relation name="R231" arity="2" nbTuples="100" semantics="soft" defaultCost="infinity">13 68:1 1|73 33:1 2|99 66:1 3|16 41:1 4|36 20:1 5|57 13:1 6|9 22:1 7|4 96:1 8|7 21:1 9|73 12:1 10|66 85:2 1|94 77:2 2|78 62:2 3|77 90:2 4|29 93:2 5|34 98:2 6|82 45:2 7|29 84:2 8|18 75:2 9|9 7:2 10|55 41:3 1|33 7:3 2|61 38:3 3|95 47:3 4|44 11:3 5|27 100:3 6|57 29:3 7|32 89:3 8|35 12:3 9|6 99:3 10|58 96:4 1|87 25:4 2|18 13:4 3|53 92:4 4|38 70:4 5|16 91:4 6|82 74:4 7|16 77:4 8|96 52:4 9|64 75:4 10|84 59:5 1|63 71:5 2|41 90:5 3|43 32:5 4|62 97:5 5|88 1:5 6|22 57:5 7|91 87:5 8|66 24:5 9|67 95:5 10|16 79:6 1|97 27:6 2|35 33:6 3|69 59:6 4|100 72:6 5|46 98:6 6|42 47:6 7|86 78:6 8|42 88:6 9|15 61:6 10|85 90:7 1|31 13:7 2|9 70:7 3|31 68:7 4|3 93:7 5|17 69:7 6|67 82:7 7|67 72:7 8|30 1:7 9|16 40:7 10|29 50:8 1|36 74:8 2|29 37:8 3|68 76:8 4|64 32:8 5|16 71:8 6|69 46:8 7|74 31:8 8|83 15:8 9|6 67:8 10|21 35:9 1|8 62:9 2|65 91:9 3|4 51:9 4|13 70:9 5|34 8:9 6|74 66:9 7|58 57:9 8|44 7:9 9|86 75:9 10|10 12:10 1|20 56:10 2|57 56:10 3|82 83:10 4|63 54:10 5|10 60:10 6|31 10:10 7|61 65:10 8|78 54:10 9|88 24:10 10</relation>
    <relation name="R232" arity="2" nbTuples="100" semantics="soft" defaultCost="infinity">23 96:1 1|62 30:1 2|54 46:1 3|54 70:1 4|91 20:1 5|98 20:1 6|29 19:1 7|50 91:1 8|54 12:1 9|78 18:1 10|20 58:2 1|38 93:2 2|90 4:2 3|88 1:2 4|28 88:2 5|57 80:2 6|78 82:2 7|38 42:2 8|27 93:2 9|99 7:2 10|22 10:3 1|26 93:3 2|86 85:3 3|54 38:3 4|19 8:3 5|85 17:3 6|7 54:3 7|6 90:3 8|61 31:3 9|6 45:3 10|72 34:4 1|90 62:4 2|85 91:4 3|67 76:4 4|28 53:4 5|43 60:4 6|4 1:4 7|86 44:4 8|56 53:4 9|99 78:4 10|92 56:5 1|6 26:5 2|9 2:5 3|12 96:5 4|89 60:5 5|65 62:5 6|10 36:5 7|21 5:5 8|76 74:5 9|2 7:5 10|36 99:6 1|76 67:6 2|12 46:6 3|27 44:6 4|46 70:6 5|93 69:6 6|38 37:6 7|26 17:6 8|21 92:6 9|13 38:6 10|8 67:7 1|2 74:7 2|17 47:7 3|72 10:7 4|72 34:7 5|61 28:7 6|62 45:7 7|20 90:7 8|44 90:7 9|96 67:7 10|42 5:8 1|35 30:8 2|28 71:8 3|30 75:8 4|49 70:8 5|24 13:8 6|68 13:8 7|27 53:8 8|4 63:8 9|10 38:8 10|64 5:9 1|64 42:9 2|64 79:9 3|42 16:9 4|67 60:9 5|39 87:9 6|74 91:9 7|82 42:9 8|29 11:9 9|61 6:9 10|36 85:10 1|50 4:10 2|91 48:10 3|26 37:10 4|98 72:10 5|33 28:10 6|29 64:10 7|93 90:10 8|83 31:10 9|98 81:10 10</relation>
    <relation name="R233" arity="2" nbTuples="100" semantics="soft" defaultCost="infinity">80 83:1 1|17 14:1 2|16 94:1 3|52 88:1 4|34 65:1 5|90 71:1 6|14 67:1 7|38 15:1 8|54 34:1 9|93 72:1 10|50 40:2 1|81 42:2 2|63 65:2 3|82 97:2 4|13 54:2 5|97 24:2 6|11 23:2 7|48 46:2 8|8 7:2 9|39 3:2 10|8 45:3 1|17 53:3 2|83 22:3 3|56 35:3 4|88 3:3 5|87 74:3 6|71 17:3 7|68 36:3 8|42 94:3 9|29 45:3 10|82 40:4 1|90 59:4 2|29 48:4 3|77 45:4 4|94 66:4 5|67 62:4 6|61 35:4 7|97 33:4 8|8 59:4 9|96 31:4 10|13 30:5 1|16 30:5 2|85 61:5 3|44 54:5 4|10 56:5 5|35 70:5 6|76 53:5 7|90 79:5 8|92 16:5 9|71 46:5 10|1 94:6 1|57 83:6 2|47 88:6 3|90 6:6 4|51 39:6 5|100 53:6 6|89 38:6 7|35 4:6 8|17 2:6 9|76 48:6 10|88 84:7 1|63 87:7 2|69 95:7 3|10 80:7 4|7 96:7 5|38 81:7 6|27 70:7 7|26 61:7 8|90 48:7 9|36 17:7 10|16 50:8 1|16 81:8 2|97 25:8 3|87 85:8 4|98 16:8 5|61 20:8 6|13 68:8 7|30 32:8 8|93 88:8 9|28 15:8 10|32 3:9 1|67 38:9 2|67 20:9 3|9 26:9 4|27 94:9 5|56 17:9 6|35 5:9 7|77 83:9 8|47 16:9 9|54 52:9 10|96 35:10 1|58 96:10 2|93 20:10 3|14 43:10 4|25 90:10 5|79 64:10 6|84 65:10 7|1 34:10 8|57 38:10 9|6 22:10 10</relation>
[truncated: 1,344,393 more chars]
