# Supplementary material for: A local cost simulation-based algorithm to solve distributed constraint optimization problems
Source: PeerJ Comput Sci. 2023 Mar 17;9:e1296. doi: 10.7717/peerj-cs.1296 (PMC10280401; doi:10.7717/peerj-cs.1296)
Supplement: Supplemental Information 1 [file peerj-cs-09-1296-s001.zip › code/DCOP_LCS/problem/ADCOP——70_10_0.6/RANDOM_ADCOP_70_10_density_0.6_9.xml]

<instance>
  <presentation name="instance9" type="ADCOP" benchmark="RandomDCOP" model="Simple" constraintModel="TKC" format="XDisCSP 1.0" />
  <agents nbAgents="70">
    <agent name="A1" id="1" description="Agent 1" />
    <agent name="A2" id="2" description="Agent 2" />
    <agent name="A3" id="3" description="Agent 3" />
    <agent name="A4" id="4" description="Agent 4" />
    <agent name="A5" id="5" description="Agent 5" />
    <agent name="A6" id="6" description="Agent 6" />
    <agent name="A7" id="7" description="Agent 7" />
    <agent name="A8" id="8" description="Agent 8" />
    <agent name="A9" id="9" description="Agent 9" />
    <agent name="A10" id="10" description="Agent 10" />
    <agent name="A11" id="11" description="Agent 11" />
    <agent name="A12" id="12" description="Agent 12" />
    <agent name="A13" id="13" description="Agent 13" />
    <agent name="A14" id="14" description="Agent 14" />
    <agent name="A15" id="15" description="Agent 15" />
    <agent name="A16" id="16" description="Agent 16" />
    <agent name="A17" id="17" description="Agent 17" />
    <agent name="A18" id="18" description="Agent 18" />
    <agent name="A19" id="19" description="Agent 19" />
    <agent name="A20" id="20" description="Agent 20" />
    <agent name="A21" id="21" description="Agent 21" />
    <agent name="A22" id="22" description="Agent 22" />
    <agent name="A23" id="23" description="Agent 23" />
    <agent name="A24" id="24" description="Agent 24" />
    <agent name="A25" id="25" description="Agent 25" />
    <agent name="A26" id="26" description="Agent 26" />
    <agent name="A27" id="27" description="Agent 27" />
    <agent name="A28" id="28" description="Agent 28" />
    <agent name="A29" id="29" description="Agent 29" />
    <agent name="A30" id="30" description="Agent 30" />
    <agent name="A31" id="31" description="Agent 31" />
    <agent name="A32" id="32" description="Agent 32" />
    <agent name="A33" id="33" description="Agent 33" />
    <agent name="A34" id="34" description="Agent 34" />
    <agent name="A35" id="35" description="Agent 35" />
    <agent name="A36" id="36" description="Agent 36" />
    <agent name="A37" id="37" description="Agent 37" />
    <agent name="A38" id="38" description="Agent 38" />
    <agent name="A39" id="39" description="Agent 39" />
    <agent name="A40" id="40" description="Agent 40" />
    <agent name="A41" id="41" description="Agent 41" />
    <agent name="A42" id="42" description="Agent 42" />
    <agent name="A43" id="43" description="Agent 43" />
    <agent name="A44" id="44" description="Agent 44" />
    <agent name="A45" id="45" description="Agent 45" />
    <agent name="A46" id="46" description="Agent 46" />
    <agent name="A47" id="47" description="Agent 47" />
    <agent name="A48" id="48" description="Agent 48" />
    <agent name="A49" id="49" description="Agent 49" />
    <agent name="A50" id="50" description="Agent 50" />
    <agent name="A51" id="51" description="Agent 51" />
    <agent name="A52" id="52" description="Agent 52" />
    <agent name="A53" id="53" description="Agent 53" />
    <agent name="A54" id="54" description="Agent 54" />
    <agent name="A55" id="55" description="Agent 55" />
    <agent name="A56" id="56" description="Agent 56" />
    <agent name="A57" id="57" description="Agent 57" />
    <agent name="A58" id="58" description="Agent 58" />
    <agent name="A59" id="59" description="Agent 59" />
    <agent name="A60" id="60" description="Agent 60" />
    <agent name="A61" id="61" description="Agent 61" />
    <agent name="A62" id="62" description="Agent 62" />
    <agent name="A63" id="63" description="Agent 63" />
    <agent name="A64" id="64" description="Agent 64" />
    <agent name="A65" id="65" description="Agent 65" />
    <agent name="A66" id="66" description="Agent 66" />
    <agent name="A67" id="67" description="Agent 67" />
    <agent name="A68" id="68" description="Agent 68" />
    <agent name="A69" id="69" description="Agent 69" />
    <agent name="A70" id="70" description="Agent 70" />
  </agents>
  <domains nbDomains="1">
    <domain name="D1" nbValues="10">1..10</domain>
  </domains>
  <variables nbVariables="70">
    <variable agent="A1" name="X1.1" id="1" domain="D1" description="variable 1.1" />
    <variable agent="A2" name="X2.1" id="1" domain="D1" description="variable 2.1" />
    <variable agent="A3" name="X3.1" id="1" domain="D1" description="variable 3.1" />
    <variable agent="A4" name="X4.1" id="1" domain="D1" description="variable 4.1" />
    <variable agent="A5" name="X5.1" id="1" domain="D1" description="variable 5.1" />
    <variable agent="A6" name="X6.1" id="1" domain="D1" description="variable 6.1" />
    <variable agent="A7" name="X7.1" id="1" domain="D1" description="variable 7.1" />
    <variable agent="A8" name="X8.1" id="1" domain="D1" description="variable 8.1" />
    <variable agent="A9" name="X9.1" id="1" domain="D1" description="variable 9.1" />
    <variable agent="A10" name="X10.1" id="1" domain="D1" description="variable 10.1" />
    <variable agent="A11" name="X11.1" id="1" domain="D1" description="variable 11.1" />
    <variable agent="A12" name="X12.1" id="1" domain="D1" description="variable 12.1" />
    <variable agent="A13" name="X13.1" id="1" domain="D1" description="variable 13.1" />
    <variable agent="A14" name="X14.1" id="1" domain="D1" description="variable 14.1" />
    <variable agent="A15" name="X15.1" id="1" domain="D1" description="variable 15.1" />
    <variable agent="A16" name="X16.1" id="1" domain="D1" description="variable 16.1" />
    <variable agent="A17" name="X17.1" id="1" domain="D1" description="variable 17.1" />
    <variable agent="A18" name="X18.1" id="1" domain="D1" description="variable 18.1" />
    <variable agent="A19" name="X19.1" id="1" domain="D1" description="variable 19.1" />
    <variable agent="A20" name="X20.1" id="1" domain="D1" description="variable 20.1" />
    <variable agent="A21" name="X21.1" id="1" domain="D1" description="variable 21.1" />
    <variable agent="A22" name="X22.1" id="1" domain="D1" description="variable 22.1" />
    <variable agent="A23" name="X23.1" id="1" domain="D1" description="variable 23.1" />
    <variable agent="A24" name="X24.1" id="1" domain="D1" description="variable 24.1" />
    <variable agent="A25" name="X25.1" id="1" domain="D1" description="variable 25.1" />
    <variable agent="A26" name="X26.1" id="1" domain="D1" description="variable 26.1" />
    <variable agent="A27" name="X27.1" id="1" domain="D1" description="variable 27.1" />
    <variable agent="A28" name="X28.1" id="1" domain="D1" description="variable 28.1" />
    <variable agent="A29" name="X29.1" id="1" domain="D1" description="variable 29.1" />
    <variable agent="A30" name="X30.1" id="1" domain="D1" description="variable 30.1" />
    <variable agent="A31" name="X31.1" id="1" domain="D1" description="variable 31.1" />
    <variable agent="A32" name="X32.1" id="1" domain="D1" description="variable 32.1" />
    <variable agent="A33" name="X33.1" id="1" domain="D1" description="variable 33.1" />
    <variable agent="A34" name="X34.1" id="1" domain="D1" description="variable 34.1" />
    <variable agent="A35" name="X35.1" id="1" domain="D1" description="variable 35.1" />
    <variable agent="A36" name="X36.1" id="1" domain="D1" description="variable 36.1" />
    <variable agent="A37" name="X37.1" id="1" domain="D1" description="variable 37.1" />
    <variable agent="A38" name="X38.1" id="1" domain="D1" description="variable 38.1" />
    <variable agent="A39" name="X39.1" id="1" domain="D1" description="variable 39.1" />
    <variable agent="A40" name="X40.1" id="1" domain="D1" description="variable 40.1" />
    <variable agent="A41" name="X41.1" id="1" domain="D1" description="variable 41.1" />
    <variable agent="A42" name="X42.1" id="1" domain="D1" description="variable 42.1" />
    <variable agent="A43" name="X43.1" id="1" domain="D1" description="variable 43.1" />
    <variable agent="A44" name="X44.1" id="1" domain="D1" description="variable 44.1" />
    <variable agent="A45" name="X45.1" id="1" domain="D1" description="variable 45.1" />
    <variable agent="A46" name="X46.1" id="1" domain="D1" description="variable 46.1" />
    <variable agent="A47" name="X47.1" id="1" domain="D1" description="variable 47.1" />
    <variable agent="A48" name="X48.1" id="1" domain="D1" description="variable 48.1" />
    <variable agent="A49" name="X49.1" id="1" domain="D1" description="variable 49.1" />
    <variable agent="A50" name="X50.1" id="1" domain="D1" description="variable 50.1" />
    <variable agent="A51" name="X51.1" id="1" domain="D1" description="variable 51.1" />
    <variable agent="A52" name="X52.1" id="1" domain="D1" description="variable 52.1" />
    <variable agent="A53" name="X53.1" id="1" domain="D1" description="variable 53.1" />
    <variable agent="A54" name="X54.1" id="1" domain="D1" description="variable 54.1" />
    <variable agent="A55" name="X55.1" id="1" domain="D1" description="variable 55.1" />
    <variable agent="A56" name="X56.1" id="1" domain="D1" description="variable 56.1" />
    <variable agent="A57" name="X57.1" id="1" domain="D1" description="variable 57.1" />
    <variable agent="A58" name="X58.1" id="1" domain="D1" description="variable 58.1" />
    <variable agent="A59" name="X59.1" id="1" domain="D1" description="variable 59.1" />
    <variable agent="A60" name="X60.1" id="1" domain="D1" description="variable 60.1" />
    <variable agent="A61" name="X61.1" id="1" domain="D1" description="variable 61.1" />
    <variable agent="A62" name="X62.1" id="1" domain="D1" description="variable 62.1" />
    <variable agent="A63" name="X63.1" id="1" domain="D1" description="variable 63.1" />
    <variable agent="A64" name="X64.1" id="1" domain="D1" description="variable 64.1" />
    <variable agent="A65" name="X65.1" id="1" domain="D1" description="variable 65.1" />
    <variable agent="A66" name="X66.1" id="1" domain="D1" description="variable 66.1" />
    <variable agent="A67" name="X67.1" id="1" domain="D1" description="variable 67.1" />
    <variable agent="A68" name="X68.1" id="1" domain="D1" description="variable 68.1" />
    <variable agent="A69" name="X69.1" id="1" domain="D1" description="variable 69.1" />
    <variable agent="A70" name="X70.1" id="1" domain="D1" description="variable 70.1" />
  </variables>
  <constraints nbConstraints="1449">
    <constraint name="C0" model="TKC" arity="2" scope="X5.1 X8.1" reference="R0" />
    <constraint name="C1" model="TKC" arity="2" scope="X32.1 X52.1" reference="R1" />
    <constraint name="C2" model="TKC" arity="2" scope="X15.1 X17.1" reference="R2" />
    <constraint name="C3" model="TKC" arity="2" scope="X25.1 X69.1" reference="R3" />
    <constraint name="C4" model="TKC" arity="2" scope="X17.1 X32.1" reference="R4" />
    <constraint name="C5" model="TKC" arity="2" scope="X18.1 X23.1" reference="R5" />
    <constraint name="C6" model="TKC" arity="2" scope="X20.1 X26.1" reference="R6" />
    <constraint name="C7" model="TKC" arity="2" scope="X9.1 X50.1" reference="R7" />
    <constraint name="C8" model="TKC" arity="2" scope="X24.1 X42.1" reference="R8" />
    <constraint name="C9" model="TKC" arity="2" scope="X24.1 X37.1" reference="R9" />
    <constraint name="C10" model="TKC" arity="2" scope="X14.1 X49.1" reference="R10" />
    <constraint name="C11" model="TKC" arity="2" scope="X21.1 X29.1" reference="R11" />
    <constraint name="C12" model="TKC" arity="2" scope="X39.1 X59.1" reference="R12" />
    <constraint name="C13" model="TKC" arity="2" scope="X37.1 X53.1" reference="R13" />
    <constraint name="C14" model="TKC" arity="2" scope="X47.1 X60.1" reference="R14" />
    <constraint name="C15" model="TKC" arity="2" scope="X6.1 X68.1" reference="R15" />
    <constraint name="C16" model="TKC" arity="2" scope="X2.1 X59.1" reference="R16" />
    <constraint name="C17" model="TKC" arity="2" scope="X28.1 X43.1" reference="R17" />
    <constraint name="C18" model="TKC" arity="2" scope="X26.1 X27.1" reference="R18" />
    <constraint name="C19" model="TKC" arity="2" scope="X17.1 X30.1" reference="R19" />
    <constraint name="C20" model="TKC" arity="2" scope="X52.1 X53.1" reference="R20" />
    <constraint name="C21" model="TKC" arity="2" scope="X49.1 X57.1" reference="R21" />
    <constraint name="C22" model="TKC" arity="2" scope="X23.1 X57.1" reference="R22" />
    <constraint name="C23" model="TKC" arity="2" scope="X9.1 X36.1" reference="R23" />
    <constraint name="C24" model="TKC" arity="2" scope="X40.1 X57.1" reference="R24" />
    <constraint name="C25" model="TKC" arity="2" scope="X6.1 X22.1" reference="R25" />
    <constraint name="C26" model="TKC" arity="2" scope="X11.1 X67.1" reference="R26" />
    <constraint name="C27" model="TKC" arity="2" scope="X9.1 X45.1" reference="R27" />
    <constraint name="C28" model="TKC" arity="2" scope="X14.1 X33.1" reference="R28" />
    <constraint name="C29" model="TKC" arity="2" scope="X21.1 X55.1" reference="R29" />
    <constraint name="C30" model="TKC" arity="2" scope="X23.1 X29.1" reference="R30" />
    <constraint name="C31" model="TKC" arity="2" scope="X8.1 X55.1" reference="R31" />
    <constraint name="C32" model="TKC" arity="2" scope="X15.1 X29.1" reference="R32" />
    <constraint name="C33" model="TKC" arity="2" scope="X10.1 X29.1" reference="R33" />
    <constraint name="C34" model="TKC" arity="2" scope="X21.1 X27.1" reference="R34" />
    <constraint name="C35" model="TKC" arity="2" scope="X1.1 X59.1" reference="R35" />
    <constraint name="C36" model="TKC" arity="2" scope="X7.1 X53.1" reference="R36" />
    <constraint name="C37" model="TKC" arity="2" scope="X23.1 X56.1" reference="R37" />
    <constraint name="C38" model="TKC" arity="2" scope="X17.1 X46.1" reference="R38" />
    <constraint name="C39" model="TKC" arity="2" scope="X13.1 X42.1" reference="R39" />
    <constraint name="C40" model="TKC" arity="2" scope="X3.1 X18.1" reference="R40" />
    <constraint name="C41" model="TKC" arity="2" scope="X5.1 X50.1" reference="R41" />
    <constraint name="C42" model="TKC" arity="2" scope="X23.1 X60.1" reference="R42" />
    <constraint name="C43" model="TKC" arity="2" scope="X6.1 X35.1" reference="R43" />
    <constraint name="C44" model="TKC" arity="2" scope="X43.1 X59.1" reference="R44" />
    <constraint name="C45" model="TKC" arity="2" scope="X52.1 X59.1" reference="R45" />
    <constraint name="C46" model="TKC" arity="2" scope="X48.1 X60.1" reference="R46" />
    <constraint name="C47" model="TKC" arity="2" scope="X43.1 X51.1" reference="R47" />
    <constraint name="C48" model="TKC" arity="2" scope="X54.1 X64.1" reference="R48" />
    <constraint name="C49" model="TKC" arity="2" scope="X27.1 X66.1" reference="R49" />
    <constraint name="C50" model="TKC" arity="2" scope="X11.1 X48.1" reference="R50" />
    <constraint name="C51" model="TKC" arity="2" scope="X54.1 X69.1" reference="R51" />
    <constraint name="C52" model="TKC" arity="2" scope="X38.1 X66.1" reference="R52" />
    <constraint name="C53" model="TKC" arity="2" scope="X28.1 X62.1" reference="R53" />
    <constraint name="C54" model="TKC" arity="2" scope="X10.1 X44.1" reference="R54" />
    <constraint name="C55" model="TKC" arity="2" scope="X51.1 X69.1" reference="R55" />
    <constraint name="C56" model="TKC" arity="2" scope="X12.1 X38.1" reference="R56" />
    <constraint name="C57" model="TKC" arity="2" scope="X6.1 X49.1" reference="R57" />
    <constraint name="C58" model="TKC" arity="2" scope="X16.1 X23.1" reference="R58" />
    <constraint name="C59" model="TKC" arity="2" scope="X16.1 X41.1" reference="R59" />
    <constraint name="C60" model="TKC" arity="2" scope="X4.1 X7.1" reference="R60" />
    <constraint name="C61" model="TKC" arity="2" scope="X34.1 X39.1" reference="R61" />
    <constraint name="C62" model="TKC" arity="2" scope="X22.1 X31.1" reference="R62" />
    <constraint name="C63" model="TKC" arity="2" scope="X5.1 X58.1" reference="R63" />
    <constraint name="C64" model="TKC" arity="2" scope="X42.1 X65.1" reference="R64" />
    <constraint name="C65" model="TKC" arity="2" scope="X55.1 X63.1" reference="R65" />
    <constraint name="C66" model="TKC" arity="2" scope="X45.1 X61.1" reference="R66" />
    <constraint name="C67" model="TKC" arity="2" scope="X44.1 X70.1" reference="R67" />
    <constraint name="C68" model="TKC" arity="2" scope="X16.1 X19.1" reference="R68" />
    <constraint name="C69" model="TKC" arity="2" scope="X20.1 X61.1" reference="R69" />
    <constraint name="C70" model="TKC" arity="2" scope="X23.1 X35.1" reference="R70" />
    <constraint name="C71" model="TKC" arity="2" scope="X44.1 X48.1" reference="R71" />
    <constraint name="C72" model="TKC" arity="2" scope="X68.1 X69.1" reference="R72" />
    <constraint name="C73" model="TKC" arity="2" scope="X66.1 X69.1" reference="R73" />
    <constraint name="C74" model="TKC" arity="2" scope="X20.1 X31.1" reference="R74" />
    <constraint name="C75" model="TKC" arity="2" scope="X8.1 X25.1" reference="R75" />
    <constraint name="C76" model="TKC" arity="2" scope="X6.1 X47.1" reference="R76" />
    <constraint name="C77" model="TKC" arity="2" scope="X44.1 X61.1" reference="R77" />
    <constraint name="C78" model="TKC" arity="2" scope="X21.1 X67.1" reference="R78" />
    <constraint name="C79" model="TKC" arity="2" scope="X28.1 X39.1" reference="R79" />
    <constraint name="C80" model="TKC" arity="2" scope="X7.1 X9.1" reference="R80" />
    <constraint name="C81" model="TKC" arity="2" scope="X26.1 X32.1" reference="R81" />
    <constraint name="C82" model="TKC" arity="2" scope="X44.1 X68.1" reference="R82" />
    <constraint name="C83" model="TKC" arity="2" scope="X27.1 X34.1" reference="R83" />
    <constraint name="C84" model="TKC" arity="2" scope="X47.1 X61.1" reference="R84" />
    <constraint name="C85" model="TKC" arity="2" scope="X45.1 X64.1" reference="R85" />
    <constraint name="C86" model="TKC" arity="2" scope="X34.1 X38.1" reference="R86" />
    <constraint name="C87" model="TKC" arity="2" scope="X25.1 X48.1" reference="R87" />
    <constraint name="C88" model="TKC" arity="2" scope="X5.1 X48.1" reference="R88" />
    <constraint name="C89" model="TKC" arity="2" scope="X31.1 X60.1" reference="R89" />
    <constraint name="C90" model="TKC" arity="2" scope="X42.1 X70.1" reference="R90" />
    <constraint name="C91" model="TKC" arity="2" scope="X41.1 X56.1" reference="R91" />
    <constraint name="C92" model="TKC" arity="2" scope="X38.1 X40.1" reference="R92" />
    <constraint name="C93" model="TKC" arity="2" scope="X42.1 X53.1" reference="R93" />
    <constraint name="C94" model="TKC" arity="2" scope="X44.1 X65.1" reference="R94" />
    <constraint name="C95" model="TKC" arity="2" scope="X29.1 X45.1" reference="R95" />
    <constraint name="C96" model="TKC" arity="2" scope="X50.1 X60.1" reference="R96" />
    <constraint name="C97" model="TKC" arity="2" scope="X20.1 X34.1" reference="R97" />
    <constraint name="C98" model="TKC" arity="2" scope="X3.1 X5.1" reference="R98" />
    <constraint name="C99" model="TKC" arity="2" scope="X7.1 X68.1" reference="R99" />
    <constraint name="C100" model="TKC" arity="2" scope="X17.1 X33.1" reference="R100" />
    <constraint name="C101" model="TKC" arity="2" scope="X11.1 X23.1" reference="R101" />
    <constraint name="C102" model="TKC" arity="2" scope="X64.1 X66.1" reference="R102" />
    <constraint name="C103" model="TKC" arity="2" scope="X14.1 X51.1" reference="R103" />
    <constraint name="C104" model="TKC" arity="2" scope="X29.1 X55.1" reference="R104" />
    <constraint name="C105" model="TKC" arity="2" scope="X4.1 X41.1" reference="R105" />
    <constraint name="C106" model="TKC" arity="2" scope="X59.1 X61.1" reference="R106" />
    <constraint name="C107" model="TKC" arity="2" scope="X39.1 X70.1" reference="R107" />
    <constraint name="C108" model="TKC" arity="2" scope="X3.1 X50.1" reference="R108" />
    <constraint name="C109" model="TKC" arity="2" scope="X9.1 X67.1" reference="R109" />
    <constraint name="C110" model="TKC" arity="2" scope="X65.1 X66.1" reference="R110" />
    <constraint name="C111" model="TKC" arity="2" scope="X36.1 X67.1" reference="R111" />
    <constraint name="C112" model="TKC" arity="2" scope="X24.1 X54.1" reference="R112" />
    <constraint name="C113" model="TKC" arity="2" scope="X7.1 X16.1" reference="R113" />
    <constraint name="C114" model="TKC" arity="2" scope="X48.1 X50.1" reference="R114" />
    <constraint name="C115" model="TKC" arity="2" scope="X42.1 X50.1" reference="R115" />
    <constraint name="C116" model="TKC" arity="2" scope="X50.1 X51.1" reference="R116" />
    <constraint name="C117" model="TKC" arity="2" scope="X5.1 X47.1" reference="R117" />
    <constraint name="C118" model="TKC" arity="2" scope="X23.1 X36.1" reference="R118" />
    <constraint name="C119" model="TKC" arity="2" scope="X17.1 X64.1" reference="R119" />
    <constraint name="C120" model="TKC" arity="2" scope="X36.1 X69.1" reference="R120" />
    <constraint name="C121" model="TKC" arity="2" scope="X50.1 X58.1" reference="R121" />
    <constraint name="C122" model="TKC" arity="2" scope="X34.1 X55.1" reference="R122" />
    <constraint name="C123" model="TKC" arity="2" scope="X4.1 X59.1" reference="R123" />
    <constraint name="C124" model="TKC" arity="2" scope="X24.1 X66.1" reference="R124" />
    <constraint name="C125" model="TKC" arity="2" scope="X12.1 X16.1" reference="R125" />
    <constraint name="C126" model="TKC" arity="2" scope="X9.1 X18.1" reference="R126" />
    <constraint name="C127" model="TKC" arity="2" scope="X37.1 X62.1" reference="R127" />
    <constraint name="C128" model="TKC" arity="2" scope="X32.1 X33.1" reference="R128" />
    <constraint name="C129" model="TKC" arity="2" scope="X21.1 X51.1" reference="R129" />
    <constraint name="C130" model="TKC" arity="2" scope="X23.1 X45.1" reference="R130" />
    <constraint name="C131" model="TKC" arity="2" scope="X16.1 X37.1" reference="R131" />
    <constraint name="C132" model="TKC" arity="2" scope="X6.1 X63.1" reference="R132" />
    <constraint name="C133" model="TKC" arity="2" scope="X44.1 X51.1" reference="R133" />
    <constraint name="C134" model="TKC" arity="2" scope="X22.1 X29.1" reference="R134" />
    <constraint name="C135" model="TKC" arity="2" scope="X2.1 X13.1" reference="R135" />
    <constraint name="C136" model="TKC" arity="2" scope="X48.1 X57.1" reference="R136" />
    <constraint name="C137" model="TKC" arity="2" scope="X57.1 X67.1" reference="R137" />
    <constraint name="C138" model="TKC" arity="2" scope="X40.1 X51.1" reference="R138" />
    <constraint name="C139" model="TKC" arity="2" scope="X3.1 X12.1" reference="R139" />
    <constraint name="C140" model="TKC" arity="2" scope="X25.1 X62.1" reference="R140" />
    <constraint name="C141" model="TKC" arity="2" scope="X30.1 X56.1" reference="R141" />
    <constraint name="C142" model="TKC" arity="2" scope="X37.1 X42.1" reference="R142" />
    <constraint name="C143" model="TKC" arity="2" scope="X30.1 X38.1" reference="R143" />
    <constraint name="C144" model="TKC" arity="2" scope="X41.1 X59.1" reference="R144" />
    <constraint name="C145" model="TKC" arity="2" scope="X13.1 X59.1" reference="R145" />
    <constraint name="C146" model="TKC" arity="2" scope="X6.1 X9.1" reference="R146" />
    <constraint name="C147" model="TKC" arity="2" scope="X1.1 X49.1" reference="R147" />
    <constraint name="C148" model="TKC" arity="2" scope="X23.1 X32.1" reference="R148" />
    <constraint name="C149" model="TKC" arity="2" scope="X2.1 X66.1" reference="R149" />
    <constraint name="C150" model="TKC" arity="2" scope="X53.1 X66.1" reference="R150" />
    <constraint name="C151" model="TKC" arity="2" scope="X46.1 X65.1" reference="R151" />
    <constraint name="C152" model="TKC" arity="2" scope="X13.1 X69.1" reference="R152" />
    <constraint name="C153" model="TKC" arity="2" scope="X16.1 X29.1" reference="R153" />
    <constraint name="C154" model="TKC" arity="2" scope="X28.1 X64.1" reference="R154" />
    <constraint name="C155" model="TKC" arity="2" scope="X2.1 X17.1" reference="R155" />
    <constraint name="C156" model="TKC" arity="2" scope="X50.1 X62.1" reference="R156" />
    <constraint name="C157" model="TKC" arity="2" scope="X35.1 X55.1" reference="R157" />
    <constraint name="C158" model="TKC" arity="2" scope="X34.1 X42.1" reference="R158" />
    <constraint name="C159" model="TKC" arity="2" scope="X14.1 X34.1" reference="R159" />
    <constraint name="C160" model="TKC" arity="2" scope="X16.1 X66.1" reference="R160" />
    <constraint name="C161" model="TKC" arity="2" scope="X39.1 X46.1" reference="R161" />
    <constraint name="C162" model="TKC" arity="2" scope="X4.1 X9.1" reference="R162" />
    <constraint name="C163" model="TKC" arity="2" scope="X27.1 X48.1" reference="R163" />
    <constraint name="C164" model="TKC" arity="2" scope="X11.1 X59.1" reference="R164" />
    <constraint name="C165" model="TKC" arity="2" scope="X27.1 X64.1" reference="R165" />
    <constraint name="C166" model="TKC" arity="2" scope="X29.1 X34.1" reference="R166" />
    <constraint name="C167" model="TKC" arity="2" scope="X34.1 X67.1" reference="R167" />
    <constraint name="C168" model="TKC" arity="2" scope="X3.1 X48.1" reference="R168" />
    <constraint name="C169" model="TKC" arity="2" scope="X6.1 X59.1" reference="R169" />
    <constraint name="C170" model="TKC" arity="2" scope="X30.1 X53.1" reference="R170" />
    <constraint name="C171" model="TKC" arity="2" scope="X55.1 X70.1" reference="R171" />
    <constraint name="C172" model="TKC" arity="2" scope="X27.1 X33.1" reference="R172" />
    <constraint name="C173" model="TKC" arity="2" scope="X28.1 X30.1" reference="R173" />
    <constraint name="C174" model="TKC" arity="2" scope="X10.1 X26.1" reference="R174" />
    <constraint name="C175" model="TKC" arity="2" scope="X43.1 X54.1" reference="R175" />
    <constraint name="C176" model="TKC" arity="2" scope="X53.1 X56.1" reference="R176" />
    <constraint name="C177" model="TKC" arity="2" scope="X2.1 X43.1" reference="R177" />
    <constraint name="C178" model="TKC" arity="2" scope="X11.1 X70.1" reference="R178" />
    <constraint name="C179" model="TKC" arity="2" scope="X46.1 X61.1" reference="R179" />
    <constraint name="C180" model="TKC" arity="2" scope="X23.1 X44.1" reference="R180" />
    <constraint name="C181" model="TKC" arity="2" scope="X8.1 X17.1" reference="R181" />
    <constraint name="C182" model="TKC" arity="2" scope="X31.1 X63.1" reference="R182" />
    <constraint name="C183" model="TKC" arity="2" scope="X10.1 X39.1" reference="R183" />
    <constraint name="C184" model="TKC" arity="2" scope="X32.1 X47.1" reference="R184" />
    <constraint name="C185" model="TKC" arity="2" scope="X17.1 X29.1" reference="R185" />
    <constraint name="C186" model="TKC" arity="2" scope="X13.1 X53.1" reference="R186" />
    <constraint name="C187" model="TKC" arity="2" scope="X14.1 X58.1" reference="R187" />
    <constraint name="C188" model="TKC" arity="2" scope="X25.1 X39.1" reference="R188" />
    <constraint name="C189" model="TKC" arity="2" scope="X42.1 X63.1" reference="R189" />
    <constraint name="C190" model="TKC" arity="2" scope="X27.1 X35.1" reference="R190" />
    <constraint name="C191" model="TKC" arity="2" scope="X6.1 X53.1" reference="R191" />
    <constraint name="C192" model="TKC" arity="2" scope="X26.1 X57.1" reference="R192" />
    <constraint name="C193" model="TKC" arity="2" scope="X4.1 X54.1" reference="R193" />
    <constraint name="C194" model="TKC" arity="2" scope="X60.1 X66.1" reference="R194" />
    <constraint name="C195" model="TKC" arity="2" scope="X25.1 X67.1" reference="R195" />
    <constraint name="C196" model="TKC" arity="2" scope="X55.1 X58.1" reference="R196" />
    <constraint name="C197" model="TKC" arity="2" scope="X20.1 X21.1" reference="R197" />
    <constraint name="C198" model="TKC" arity="2" scope="X4.1 X50.1" reference="R198" />
    <constraint name="C199" model="TKC" arity="2" scope="X18.1 X37.1" reference="R199" />
    <constraint name="C200" model="TKC" arity="2" scope="X23.1 X58.1" reference="R200" />
    <constraint name="C201" model="TKC" arity="2" scope="X14.1 X31.1" reference="R201" />
    <constraint name="C202" model="TKC" arity="2" scope="X19.1 X67.1" reference="R202" />
    <constraint name="C203" model="TKC" arity="2" scope="X45.1 X59.1" reference="R203" />
    <constraint name="C204" model="TKC" arity="2" scope="X12.1 X19.1" reference="R204" />
    <constraint name="C205" model="TKC" arity="2" scope="X6.1 X64.1" reference="R205" />
    <constraint name="C206" model="TKC" arity="2" scope="X24.1 X70.1" reference="R206" />
    <constraint name="C207" model="TKC" arity="2" scope="X54.1 X59.1" reference="R207" />
    <constraint name="C208" model="TKC" arity="2" scope="X19.1 X63.1" reference="R208" />
    <constraint name="C209" model="TKC" arity="2" scope="X16.1 X65.1" reference="R209" />
    <constraint name="C210" model="TKC" arity="2" scope="X19.1 X54.1" reference="R210" />
    <constraint name="C211" model="TKC" arity="2" scope="X58.1 X69.1" reference="R211" />
    <constraint name="C212" model="TKC" arity="2" scope="X4.1 X39.1" reference="R212" />
    <constraint name="C213" model="TKC" arity="2" scope="X31.1 X58.1" reference="R213" />
    <constraint name="C214" model="TKC" arity="2" scope="X6.1 X10.1" reference="R214" />
    <constraint name="C215" model="TKC" arity="2" scope="X27.1 X51.1" reference="R215" />
    <constraint name="C216" model="TKC" arity="2" scope="X24.1 X50.1" reference="R216" />
    <constraint name="C217" model="TKC" arity="2" scope="X20.1 X52.1" reference="R217" />
    <constraint name="C218" model="TKC" arity="2" scope="X1.1 X50.1" reference="R218" />
    <constraint name="C219" model="TKC" arity="2" scope="X8.1 X52.1" reference="R219" />
    <constraint name="C220" model="TKC" arity="2" scope="X29.1 X53.1" reference="R220" />
    <constraint name="C221" model="TKC" arity="2" scope="X28.1 X69.1" reference="R221" />
    <constraint name="C222" model="TKC" arity="2" scope="X6.1 X70.1" reference="R222" />
    <constraint name="C223" model="TKC" arity="2" scope="X7.1 X8.1" reference="R223" />
    <constraint name="C224" model="TKC" arity="2" scope="X3.1 X44.1" reference="R224" />
    <constraint name="C225" model="TKC" arity="2" scope="X14.1 X21.1" reference="R225" />
    <constraint name="C226" model="TKC" arity="2" scope="X23.1 X48.1" reference="R226" />
    <constraint name="C227" model="TKC" arity="2" scope="X27.1 X50.1" reference="R227" />
    <constraint name="C228" model="TKC" arity="2" scope="X60.1 X67.1" reference="R228" />
    <constraint name="C229" model="TKC" arity="2" scope="X51.1 X70.1" reference="R229" />
    <constraint name="C230" model="TKC" arity="2" scope="X38.1 X57.1" reference="R230" />
    <constraint name="C231" model="TKC" arity="2" scope="X49.1 X65.1" reference="R231" />
    <constraint name="C232" model="TKC" arity="2" scope="X12.1 X53.1" reference="R232" />
    <constraint name="C233" model="TKC" arity="2" scope="X19.1 X29.1" reference="R233" />
    <constraint name="C234" model="TKC" arity="2" scope="X24.1 X27.1" reference="R234" />
    <constraint name="C235" model="TKC" arity="2" scope="X17.1 X53.1" reference="R235" />
    <constraint name="C236" model="TKC" arity="2" scope="X37.1 X60.1" reference="R236" />
    <constraint name="C237" model="TKC" arity="2" scope="X31.1 X66.1" reference="R237" />
    <constraint name="C238" model="TKC" arity="2" scope="X57.1 X59.1" reference="R238" />
    <constraint name="C239" model="TKC" arity="2" scope="X10.1 X58.1" reference="R239" />
    <constraint name="C240" model="TKC" arity="2" scope="X36.1 X55.1" reference="R240" />
    <constraint name="C241" model="TKC" arity="2" scope="X4.1 X28.1" reference="R241" />
    <constraint name="C242" model="TKC" arity="2" scope="X3.1 X32.1" reference="R242" />
    <constraint name="C243" model="TKC" arity="2" scope="X10.1 X54.1" reference="R243" />
    <constraint name="C244" model="TKC" arity="2" scope="X38.1 X67.1" reference="R244" />
    <constraint name="C245" model="TKC" arity="2" scope="X49.1 X50.1" reference="R245" />
    <constraint name="C246" model="TKC" arity="2" scope="X14.1 X64.1" reference="R246" />
    <constraint name="C247" model="TKC" arity="2" scope="X24.1 X31.1" reference="R247" />
    <constraint name="C248" model="TKC" arity="2" scope="X4.1 X46.1" reference="R248" />
    <constraint name="C249" model="TKC" arity="2" scope="X52.1 X70.1" reference="R249" />
    <constraint name="C250" model="TKC" arity="2" scope="X27.1 X60.1" reference="R250" />
    <constraint name="C251" model="TKC" arity="2" scope="X18.1 X50.1" reference="R251" />
    <constraint name="C252" model="TKC" arity="2" scope="X22.1 X64.1" reference="R252" />
    <constraint name="C253" model="TKC" arity="2" scope="X29.1 X56.1" reference="R253" />
    <constraint name="C254" model="TKC" arity="2" scope="X33.1 X69.1" reference="R254" />
    <constraint name="C255" model="TKC" arity="2" scope="X47.1 X56.1" reference="R255" />
    <constraint name="C256" model="TKC" arity="2" scope="X15.1 X43.1" reference="R256" />
    <constraint name="C257" model="TKC" arity="2" scope="X25.1 X47.1" reference="R257" />
    <constraint name="C258" model="TKC" arity="2" scope="X27.1 X30.1" reference="R258" />
    <constraint name="C259" model="TKC" arity="2" scope="X7.1 X44.1" reference="R259" />
    <constraint name="C260" model="TKC" arity="2" scope="X18.1 X19.1" reference="R260" />
    <constraint name="C261" model="TKC" arity="2" scope="X13.1 X29.1" reference="R261" />
    <constraint name="C262" model="TKC" arity="2" scope="X28.1 X42.1" reference="R262" />
    <constraint name="C263" model="TKC" arity="2" scope="X5.1 X43.1" reference="R263" />
    <constraint name="C264" model="TKC" arity="2" scope="X45.1 X69.1" reference="R264" />
    <constraint name="C265" model="TKC" arity="2" scope="X1.1 X69.1" reference="R265" />
    <constraint name="C266" model="TKC" arity="2" scope="X57.1 X61.1" reference="R266" />
    <constraint name="C267" model="TKC" arity="2" scope="X15.1 X22.1" reference="R267" />
    <constraint name="C268" model="TKC" arity="2" scope="X57.1 X64.1" reference="R268" />
    <constraint name="C269" model="TKC" arity="2" scope="X8.1 X30.1" reference="R269" />
    <constraint name="C270" model="TKC" arity="2" scope="X6.1 X39.1" reference="R270" />
    <constraint name="C271" model="TKC" arity="2" scope="X16.1 X40.1" reference="R271" />
    <constraint name="C272" model="TKC" arity="2" scope="X21.1 X47.1" reference="R272" />
    <constraint name="C273" model="TKC" arity="2" scope="X8.1 X51.1" reference="R273" />
    <constraint name="C274" model="TKC" arity="2" scope="X15.1 X24.1" reference="R274" />
    <constraint name="C275" model="TKC" arity="2" scope="X54.1 X67.1" reference="R275" />
    <constraint name="C276" model="TKC" arity="2" scope="X43.1 X63.1" reference="R276" />
    <constraint name="C277" model="TKC" arity="2" scope="X27.1 X43.1" reference="R277" />
    <constraint name="C278" model="TKC" arity="2" scope="X29.1 X38.1" reference="R278" />
    <constraint name="C279" model="TKC" arity="2" scope="X5.1 X70.1" reference="R279" />
    <constraint name="C280" model="TKC" arity="2" scope="X2.1 X18.1" reference="R280" />
    <constraint name="C281" model="TKC" arity="2" scope="X26.1 X29.1" reference="R281" />
    <constraint name="C282" model="TKC" arity="2" scope="X7.1 X66.1" reference="R282" />
    <constraint name="C283" model="TKC" arity="2" scope="X28.1 X59.1" reference="R283" />
    <constraint name="C284" model="TKC" arity="2" scope="X3.1 X51.1" reference="R284" />
    <constraint name="C285" model="TKC" arity="2" scope="X11.1 X47.1" reference="R285" />
    <constraint name="C286" model="TKC" arity="2" scope="X37.1 X38.1" reference="R286" />
    <constraint name="C287" model="TKC" arity="2" scope="X4.1 X26.1" reference="R287" />
    <constraint name="C288" model="TKC" arity="2" scope="X38.1 X69.1" reference="R288" />
    <constraint name="C289" model="TKC" arity="2" scope="X13.1 X57.1" reference="R289" />
    <constraint name="C290" model="TKC" arity="2" scope="X29.1 X54.1" reference="R290" />
    <constraint name="C291" model="TKC" arity="2" scope="X15.1 X40.1" reference="R291" />
    <constraint name="C292" model="TKC" arity="2" scope="X32.1 X64.1" reference="R292" />
    <constraint name="C293" model="TKC" arity="2" scope="X6.1 X50.1" reference="R293" />
    <constraint name="C294" model="TKC" arity="2" scope="X18.1 X48.1" reference="R294" />
    <constraint name="C295" model="TKC" arity="2" scope="X11.1 X60.1" reference="R295" />
    <constraint name="C296" model="TKC" arity="2" scope="X15.1 X27.1" reference="R296" />
    <constraint name="C297" model="TKC" arity="2" scope="X13.1 X19.1" reference="R297" />
    <constraint name="C298" model="TKC" arity="2" scope="X18.1 X25.1" reference="R298" />
    <constraint name="C299" model="TKC" arity="2" scope="X33.1 X67.1" reference="R299" />
    <constraint name="C300" model="TKC" arity="2" scope="X19.1 X38.1" reference="R300" />
    <constraint name="C301" model="TKC" arity="2" scope="X9.1 X48.1" reference="R301" />
    <constraint name="C302" model="TKC" arity="2" scope="X52.1 X69.1" reference="R302" />
    <constraint name="C303" model="TKC" arity="2" scope="X7.1 X28.1" reference="R303" />
    <constraint name="C304" model="TKC" arity="2" scope="X16.1 X32.1" reference="R304" />
    <constraint name="C305" model="TKC" arity="2" scope="X16.1 X60.1" reference="R305" />
    <constraint name="C306" model="TKC" arity="2" scope="X3.1 X20.1" reference="R306" />
    <constraint name="C307" model="TKC" arity="2" scope="X68.1 X70.1" reference="R307" />
    <constraint name="C308" model="TKC" arity="2" scope="X37.1 X57.1" reference="R308" />
    <constraint name="C309" model="TKC" arity="2" scope="X27.1 X49.1" reference="R309" />
    <constraint name="C310" model="TKC" arity="2" scope="X32.1 X53.1" reference="R310" />
    <constraint name="C311" model="TKC" arity="2" scope="X43.1 X61.1" reference="R311" />
    <constraint name="C312" model="TKC" arity="2" scope="X9.1 X15.1" reference="R312" />
    <constraint name="C313" model="TKC" arity="2" scope="X1.1 X62.1" reference="R313" />
    <constraint name="C314" model="TKC" arity="2" scope="X66.1 X70.1" reference="R314" />
    <constraint name="C315" model="TKC" arity="2" scope="X47.1 X68.1" reference="R315" />
    <constraint name="C316" model="TKC" arity="2" scope="X48.1 X65.1" reference="R316" />
    <constraint name="C317" model="TKC" arity="2" scope="X40.1 X48.1" reference="R317" />
    <constraint name="C318" model="TKC" arity="2" scope="X45.1 X52.1" reference="R318" />
    <constraint name="C319" model="TKC" arity="2" scope="X8.1 X19.1" reference="R319" />
    <constraint name="C320" model="TKC" arity="2" scope="X60.1 X65.1" reference="R320" />
    <constraint name="C321" model="TKC" arity="2" scope="X8.1 X42.1" reference="R321" />
    <constraint name="C322" model="TKC" arity="2" scope="X10.1 X62.1" reference="R322" />
    <constraint name="C323" model="TKC" arity="2" scope="X14.1 X46.1" reference="R323" />
    <constraint name="C324" model="TKC" arity="2" scope="X28.1 X52.1" reference="R324" />
    <constraint name="C325" model="TKC" arity="2" scope="X33.1 X42.1" reference="R325" />
    <constraint name="C326" model="TKC" arity="2" scope="X6.1 X27.1" reference="R326" />
    <constraint name="C327" model="TKC" arity="2" scope="X23.1 X25.1" reference="R327" />
    <constraint name="C328" model="TKC" arity="2" scope="X15.1 X65.1" reference="R328" />
    <constraint name="C329" model="TKC" arity="2" scope="X18.1 X69.1" reference="R329" />
    <constraint name="C330" model="TKC" arity="2" scope="X38.1 X45.1" reference="R330" />
    <constraint name="C331" model="TKC" arity="2" scope="X22.1 X48.1" reference="R331" />
    <constraint name="C332" model="TKC" arity="2" scope="X42.1 X67.1" reference="R332" />
    <constraint name="C333" model="TKC" arity="2" scope="X12.1 X55.1" reference="R333" />
    <constraint name="C334" model="TKC" arity="2" scope="X9.1 X52.1" reference="R334" />
    <constraint name="C335" model="TKC" arity="2" scope="X23.1 X64.1" reference="R335" />
    <constraint name="C336" model="TKC" arity="2" scope="X13.1 X55.1" reference="R336" />
    <constraint name="C337" model="TKC" arity="2" scope="X58.1 X67.1" reference="R337" />
    <constraint name="C338" model="TKC" arity="2" scope="X35.1 X40.1" reference="R338" />
    <constraint name="C339" model="TKC" arity="2" scope="X5.1 X51.1" reference="R339" />
    <constraint name="C340" model="TKC" arity="2" scope="X51.1 X61.1" reference="R340" />
    <constraint name="C341" model="TKC" arity="2" scope="X3.1 X47.1" reference="R341" />
    <constraint name="C342" model="TKC" arity="2" scope="X51.1 X64.1" reference="R342" />
    <constraint name="C343" model="TKC" arity="2" scope="X29.1 X44.1" reference="R343" />
    <constraint name="C344" model="TKC" arity="2" scope="X13.1 X20.1" reference="R344" />
    <constraint name="C345" model="TKC" arity="2" scope="X31.1 X50.1" reference="R345" />
    <constraint name="C346" model="TKC" arity="2" scope="X19.1 X56.1" reference="R346" />
    <constraint name="C347" model="TKC" arity="2" scope="X12.1 X58.1" reference="R347" />
    <constraint name="C348" model="TKC" arity="2" scope="X24.1 X67.1" reference="R348" />
    <constraint name="C349" model="TKC" arity="2" scope="X43.1 X53.1" reference="R349" />
    <constraint name="C350" model="TKC" arity="2" scope="X8.1 X24.1" reference="R350" />
    <constraint name="C351" model="TKC" arity="2" scope="X20.1 X58.1" reference="R351" />
    <constraint name="C352" model="TKC" arity="2" scope="X15.1 X67.1" reference="R352" />
    <constraint name="C353" model="TKC" arity="2" scope="X26.1 X51.1" reference="R353" />
    <constraint name="C354" model="TKC" arity="2" scope="X58.1 X63.1" reference="R354" />
    <constraint name="C355" model="TKC" arity="2" scope="X18.1 X41.1" reference="R355" />
    <constraint name="C356" model="TKC" arity="2" scope="X3.1 X55.1" reference="R356" />
    <constraint name="C357" model="TKC" arity="2" scope="X38.1 X65.1" reference="R357" />
    <constraint name="C358" model="TKC" arity="2" scope="X2.1 X38.1" reference="R358" />
    <constraint name="C359" model="TKC" arity="2" scope="X1.1 X23.1" reference="R359" />
    <constraint name="C360" model="TKC" arity="2" scope="X10.1 X40.1" reference="R360" />
    <constraint name="C361" model="TKC" arity="2" scope="X10.1 X49.1" reference="R361" />
    <constraint name="C362" model="TKC" arity="2" scope="X2.1 X21.1" reference="R362" />
    <constraint name="C363" model="TKC" arity="2" scope="X21.1 X24.1" reference="R363" />
    <constraint name="C364" model="TKC" arity="2" scope="X19.1 X62.1" reference="R364" />
    <constraint name="C365" model="TKC" arity="2" scope="X29.1 X70.1" reference="R365" />
    <constraint name="C366" model="TKC" arity="2" scope="X45.1 X57.1" reference="R366" />
    <constraint name="C367" model="TKC" arity="2" scope="X1.1 X3.1" reference="R367" />
    <constraint name="C368" model="TKC" arity="2" scope="X18.1 X42.1" reference="R368" />
    <constraint name="C369" model="TKC" arity="2" scope="X45.1 X67.1" reference="R369" />
    <constraint name="C370" model="TKC" arity="2" scope="X37.1 X54.1" reference="R370" />
    <constraint name="C371" model="TKC" arity="2" scope="X9.1 X16.1" reference="R371" />
    <constraint name="C372" model="TKC" arity="2" scope="X49.1 X55.1" reference="R372" />
    <constraint name="C373" model="TKC" arity="2" scope="X21.1 X42.1" reference="R373" />
    <constraint name="C374" model="TKC" arity="2" scope="X16.1 X53.1" reference="R374" />
    <constraint name="C375" model="TKC" arity="2" scope="X12.1 X25.1" reference="R375" />
    <constraint name="C376" model="TKC" arity="2" scope="X6.1 X44.1" reference="R376" />
    <constraint name="C377" model="TKC" arity="2" scope="X13.1 X33.1" reference="R377" />
    <constraint name="C378" model="TKC" arity="2" scope="X35.1 X63.1" reference="R378" />
    <constraint name="C379" model="TKC" arity="2" scope="X41.1 X68.1" reference="R379" />
    <constraint name="C380" model="TKC" arity="2" scope="X22.1 X23.1" reference="R380" />
    <constraint name="C381" model="TKC" arity="2" scope="X15.1 X66.1" reference="R381" />
    <constraint name="C382" model="TKC" arity="2" scope="X59.1 X64.1" reference="R382" />
    <constraint name="C383" model="TKC" arity="2" scope="X5.1 X28.1" reference="R383" />
    <constraint name="C384" model="TKC" arity="2" scope="X7.1 X11.1" reference="R384" />
    <constraint name="C385" model="TKC" arity="2" scope="X40.1 X41.1" reference="R385" />
    <constraint name="C386" model="TKC" arity="2" scope="X5.1 X68.1" reference="R386" />
    <constraint name="C387" model="TKC" arity="2" scope="X55.1 X59.1" reference="R387" />
    <constraint name="C388" model="TKC" arity="2" scope="X4.1 X45.1" reference="R388" />
    <constraint name="C389" model="TKC" arity="2" scope="X2.1 X4.1" reference="R389" />
    <constraint name="C390" model="TKC" arity="2" scope="X15.1 X18.1" reference="R390" />
    <constraint name="C391" model="TKC" arity="2" scope="X1.1 X48.1" reference="R391" />
    <constraint name="C392" model="TKC" arity="2" scope="X1.1 X35.1" reference="R392" />
    <constraint name="C393" model="TKC" arity="2" scope="X1.1 X58.1" reference="R393" />
    <constraint name="C394" model="TKC" arity="2" scope="X17.1 X27.1" reference="R394" />
    <constraint name="C395" model="TKC" arity="2" scope="X32.1 X62.1" reference="R395" />
    <constraint name="C396" model="TKC" arity="2" scope="X35.1 X48.1" reference="R396" />
    <constraint name="C397" model="TKC" arity="2" scope="X2.1 X11.1" reference="R397" />
    <constraint name="C398" model="TKC" arity="2" scope="X52.1 X55.1" reference="R398" />
    <constraint name="C399" model="TKC" arity="2" scope="X20.1 X38.1" reference="R399" />
    <constraint name="C400" model="TKC" arity="2" scope="X27.1 X32.1" reference="R400" />
    <constraint name="C401" model="TKC" arity="2" scope="X22.1 X43.1" reference="R401" />
    <constraint name="C402" model="TKC" arity="2" scope="X2.1 X54.1" reference="R402" />
    <constraint name="C403" model="TKC" arity="2" scope="X6.1 X12.1" reference="R403" />
    <constraint name="C404" model="TKC" arity="2" scope="X6.1 X28.1" reference="R404" />
    <constraint name="C405" model="TKC" arity="2" scope="X18.1 X60.1" reference="R405" />
    <constraint name="C406" model="TKC" arity="2" scope="X16.1 X58.1" reference="R406" />
    <constraint name="C407" model="TKC" arity="2" scope="X23.1 X65.1" reference="R407" />
    <constraint name="C408" model="TKC" arity="2" scope="X13.1 X45.1" reference="R408" />
    <constraint name="C409" model="TKC" arity="2" scope="X30.1 X67.1" reference="R409" />
    <constraint name="C410" model="TKC" arity="2" scope="X25.1 X27.1" reference="R410" />
    <constraint name="C411" model="TKC" arity="2" scope="X22.1 X28.1" reference="R411" />
    <constraint name="C412" model="TKC" arity="2" scope="X23.1 X68.1" reference="R412" />
    <constraint name="C413" model="TKC" arity="2" scope="X15.1 X42.1" reference="R413" />
    <constraint name="C414" model="TKC" arity="2" scope="X34.1 X70.1" reference="R414" />
    <constraint name="C415" model="TKC" arity="2" scope="X36.1 X47.1" reference="R415" />
    <constraint name="C416" model="TKC" arity="2" scope="X46.1 X63.1" reference="R416" />
    <constraint name="C417" model="TKC" arity="2" scope="X35.1 X65.1" reference="R417" />
    <constraint name="C418" model="TKC" arity="2" scope="X6.1 X69.1" reference="R418" />
    <constraint name="C419" model="TKC" arity="2" scope="X50.1 X64.1" reference="R419" />
    <constraint name="C420" model="TKC" arity="2" scope="X41.1 X44.1" reference="R420" />
    <constraint name="C421" model="TKC" arity="2" scope="X30.1 X49.1" reference="R421" />
    <constraint name="C422" model="TKC" arity="2" scope="X38.1 X47.1" reference="R422" />
    <constraint name="C423" model="TKC" arity="2" scope="X7.1 X13.1" reference="R423" />
    <constraint name="C424" model="TKC" arity="2" scope="X19.1 X34.1" reference="R424" />
    <constraint name="C425" model="TKC" arity="2" scope="X29.1 X66.1" reference="R425" />
    <constraint name="C426" model="TKC" arity="2" scope="X22.1 X62.1" reference="R426" />
    <constraint name="C427" model="TKC" arity="2" scope="X12.1 X62.1" reference="R427" />
    <constraint name="C428" model="TKC" arity="2" scope="X52.1 X62.1" reference="R428" />
    <constraint name="C429" model="TKC" arity="2" scope="X9.1 X25.1" reference="R429" />
    <constraint name="C430" model="TKC" arity="2" scope="X22.1 X56.1" reference="R430" />
    <constraint name="C431" model="TKC" arity="2" scope="X13.1 X70.1" reference="R431" />
    <constraint name="C432" model="TKC" arity="2" scope="X9.1 X49.1" reference="R432" />
    <constraint name="C433" model="TKC" arity="2" scope="X24.1 X57.1" reference="R433" />
    <constraint name="C434" model="TKC" arity="2" scope="X30.1 X42.1" reference="R434" />
    <constraint name="C435" model="TKC" arity="2" scope="X9.1 X65.1" reference="R435" />
    <constraint name="C436" model="TKC" arity="2" scope="X42.1 X47.1" reference="R436" />
    <constraint name="C437" model="TKC" arity="2" scope="X31.1 X44.1" reference="R437" />
    <constraint name="C438" model="TKC" arity="2" scope="X10.1 X70.1" reference="R438" />
    <constraint name="C439" model="TKC" arity="2" scope="X22.1 X50.1" reference="R439" />
    <constraint name="C440" model="TKC" arity="2" scope="X26.1 X65.1" reference="R440" />
    <constraint name="C441" model="TKC" arity="2" scope="X24.1 X43.1" reference="R441" />
    <constraint name="C442" model="TKC" arity="2" scope="X49.1 X51.1" reference="R442" />
    <constraint name="C443" model="TKC" arity="2" scope="X12.1 X32.1" reference="R443" />
    <constraint name="C444" model="TKC" arity="2" scope="X42.1 X45.1" reference="R444" />
    <constraint name="C445" model="TKC" arity="2" scope="X41.1 X57.1" reference="R445" />
    <constraint name="C446" model="TKC" arity="2" scope="X38.1 X48.1" reference="R446" />
    <constraint name="C447" model="TKC" arity="2" scope="X18.1 X64.1" reference="R447" />
    <constraint name="C448" model="TKC" arity="2" scope="X26.1 X60.1" reference="R448" />
    <constraint name="C449" model="TKC" arity="2" scope="X14.1 X39.1" reference="R449" />
    <constraint name="C450" model="TKC" arity="2" scope="X39.1 X41.1" reference="R450" />
    <constraint name="C451" model="TKC" arity="2" scope="X9.1 X63.1" reference="R451" />
    <constraint name="C452" model="TKC" arity="2" scope="X41.1 X48.1" reference="R452" />
    <constraint name="C453" model="TKC" arity="2" scope="X2.1 X8.1" reference="R453" />
    <constraint name="C454" model="TKC" arity="2" scope="X62.1 X65.1" reference="R454" />
    <constraint name="C455" model="TKC" arity="2" scope="X17.1 X38.1" reference="R455" />
    <constraint name="C456" model="TKC" arity="2" scope="X33.1 X53.1" reference="R456" />
    <constraint name="C457" model="TKC" arity="2" scope="X38.1 X59.1" reference="R457" />
    <constraint name="C458" model="TKC" arity="2" scope="X16.1 X27.1" reference="R458" />
    <constraint name="C459" model="TKC" arity="2" scope="X27.1 X68.1" reference="R459" />
    <constraint name="C460" model="TKC" arity="2" scope="X3.1 X65.1" reference="R460" />
    <constraint name="C461" model="TKC" arity="2" scope="X13.1 X41.1" reference="R461" />
    <constraint name="C462" model="TKC" arity="2" scope="X21.1 X39.1" reference="R462" />
    <constraint name="C463" model="TKC" arity="2" scope="X22.1 X37.1" reference="R463" />
    <constraint name="C464" model="TKC" arity="2" scope="X23.1 X63.1" reference="R464" />
    <constraint name="C465" model="TKC" arity="2" scope="X11.1 X27.1" reference="R465" />
    <constraint name="C466" model="TKC" arity="2" scope="X15.1 X33.1" reference="R466" />
    <constraint name="C467" model="TKC" arity="2" scope="X16.1 X63.1" reference="R467" />
    <constraint name="C468" model="TKC" arity="2" scope="X55.1 X60.1" reference="R468" />
    <constraint name="C469" model="TKC" arity="2" scope="X6.1 X13.1" reference="R469" />
    <constraint name="C470" model="TKC" arity="2" scope="X9.1 X17.1" reference="R470" />
    <constraint name="C471" model="TKC" arity="2" scope="X56.1 X66.1" reference="R471" />
    <constraint name="C472" model="TKC" arity="2" scope="X25.1 X40.1" reference="R472" />
    <constraint name="C473" model="TKC" arity="2" scope="X32.1 X58.1" reference="R473" />
    <constraint name="C474" model="TKC" arity="2" scope="X46.1 X68.1" reference="R474" />
    <constraint name="C475" model="TKC" arity="2" scope="X8.1 X13.1" reference="R475" />
    <constraint name="C476" model="TKC" arity="2" scope="X58.1 X65.1" reference="R476" />
    <constraint name="C477" model="TKC" arity="2" scope="X57.1 X66.1" reference="R477" />
    <constraint name="C478" model="TKC" arity="2" scope="X19.1 X23.1" reference="R478" />
    <constraint name="C479" model="TKC" arity="2" scope="X15.1 X57.1" reference="R479" />
    <constraint name="C480" model="TKC" arity="2" scope="X5.1 X24.1" reference="R480" />
    <constraint name="C481" model="TKC" arity="2" scope="X39.1 X62.1" reference="R481" />
    <constraint name="C482" model="TKC" arity="2" scope="X21.1 X40.1" reference="R482" />
    <constraint name="C483" model="TKC" arity="2" scope="X5.1 X37.1" reference="R483" />
    <constraint name="C484" model="TKC" arity="2" scope="X4.1 X37.1" reference="R484" />
    <constraint name="C485" model="TKC" arity="2" scope="X37.1 X45.1" reference="R485" />
    <constraint name="C486" model="TKC" arity="2" scope="X48.1 X63.1" reference="R486" />
    <constraint name="C487" model="TKC" arity="2" scope="X10.1 X20.1" reference="R487" />
    <constraint name="C488" model="TKC" arity="2" scope="X20.1 X59.1" reference="R488" />
    <constraint name="C489" model="TKC" arity="2" scope="X18.1 X34.1" reference="R489" />
    <constraint name="C490" model="TKC" arity="2" scope="X9.1 X47.1" reference="R490" />
    <constraint name="C491" model="TKC" arity="2" scope="X30.1 X59.1" reference="R491" />
    <constraint name="C492" model="TKC" arity="2" scope="X12.1 X68.1" reference="R492" />
    <constraint name="C493" model="TKC" arity="2" scope="X44.1 X64.1" reference="R493" />
    <constraint name="C494" model="TKC" arity="2" scope="X32.1 X38.1" reference="R494" />
    <constraint name="C495" model="TKC" arity="2" scope="X39.1 X50.1" reference="R495" />
    <constraint name="C496" model="TKC" arity="2" scope="X43.1 X46.1" reference="R496" />
    <constraint name="C497" model="TKC" arity="2" scope="X36.1 X58.1" reference="R497" />
    <constraint name="C498" model="TKC" arity="2" scope="X36.1 X49.1" reference="R498" />
    <constraint name="C499" model="TKC" arity="2" scope="X16.1 X24.1" reference="R499" />
    <constraint name="C500" model="TKC" arity="2" scope="X17.1 X25.1" reference="R500" />
    <constraint name="C501" model="TKC" arity="2" scope="X8.1 X15.1" reference="R501" />
    <constraint name="C502" model="TKC" arity="2" scope="X52.1 X65.1" reference="R502" />
    <constraint name="C503" model="TKC" arity="2" scope="X14.1 X27.1" reference="R503" />
    <constraint name="C504" model="TKC" arity="2" scope="X55.1 X66.1" reference="R504" />
    <constraint name="C505" model="TKC" arity="2" scope="X9.1 X55.1" reference="R505" />
    <constraint name="C506" model="TKC" arity="2" scope="X67.1 X68.1" reference="R506" />
    <constraint name="C507" model="TKC" arity="2" scope="X10.1 X13.1" reference="R507" />
    <constraint name="C508" model="TKC" arity="2" scope="X54.1 X56.1" reference="R508" />
    <constraint name="C509" model="TKC" arity="2" scope="X20.1 X41.1" reference="R509" />
    <constraint name="C510" model="TKC" arity="2" scope="X19.1 X44.1" reference="R510" />
    <constraint name="C511" model="TKC" arity="2" scope="X53.1 X54.1" reference="R511" />
    <constraint name="C512" model="TKC" arity="2" scope="X9.1 X46.1" reference="R512" />
    <constraint name="C513" model="TKC" arity="2" scope="X21.1 X57.1" reference="R513" />
    <constraint name="C514" model="TKC" arity="2" scope="X27.1 X39.1" reference="R514" />
    <constraint name="C515" model="TKC" arity="2" scope="X1.1 X37.1" reference="R515" />
    <constraint name="C516" model="TKC" arity="2" scope="X48.1 X51.1" reference="R516" />
    <constraint name="C517" model="TKC" arity="2" scope="X32.1 X57.1" reference="R517" />
    <constraint name="C518" model="TKC" arity="2" scope="X39.1 X51.1" reference="R518" />
    <constraint name="C519" model="TKC" arity="2" scope="X4.1 X40.1" reference="R519" />
    <constraint name="C520" model="TKC" arity="2" scope="X2.1 X9.1" reference="R520" />
    <constraint name="C521" model="TKC" arity="2" scope="X5.1 X26.1" reference="R521" />
    <constraint name="C522" model="TKC" arity="2" scope="X16.1 X17.1" reference="R522" />
    <constraint name="C523" model="TKC" arity="2" scope="X21.1 X58.1" reference="R523" />
    <constraint name="C524" model="TKC" arity="2" scope="X30.1 X51.1" reference="R524" />
    <constraint name="C525" model="TKC" arity="2" scope="X11.1 X66.1" reference="R525" />
    <constraint name="C526" model="TKC" arity="2" scope="X28.1 X44.1" reference="R526" />
    <constraint name="C527" model="TKC" arity="2" scope="X1.1 X11.1" reference="R527" />
    <constraint name="C528" model="TKC" arity="2" scope="X10.1 X23.1" reference="R528" />
    <constraint name="C529" model="TKC" arity="2" scope="X32.1 X55.1" reference="R529" />
    <constraint name="C530" model="TKC" arity="2" scope="X31.1 X39.1" reference="R530" />
    <constraint name="C531" model="TKC" arity="2" scope="X18.1 X39.1" reference="R531" />
    <constraint name="C532" model="TKC" arity="2" scope="X57.1 X63.1" reference="R532" />
    <constraint name="C533" model="TKC" arity="2" scope="X63.1 X64.1" reference="R533" />
    <constraint name="C534" model="TKC" arity="2" scope="X15.1 X64.1" reference="R534" />
    <constraint name="C535" model="TKC" arity="2" scope="X52.1 X54.1" reference="R535" />
    <constraint name="C536" model="TKC" arity="2" scope="X28.1 X54.1" reference="R536" />
    <constraint name="C537" model="TKC" arity="2" scope="X24.1 X48.1" reference="R537" />
    <constraint name="C538" model="TKC" arity="2" scope="X22.1 X30.1" reference="R538" />
    <constraint name="C539" model="TKC" arity="2" scope="X33.1 X47.1" reference="R539" />
    <constraint name="C540" model="TKC" arity="2" scope="X27.1 X70.1" reference="R540" />
    <constraint name="C541" model="TKC" arity="2" scope="X22.1 X51.1" reference="R541" />
    <constraint name="C542" model="TKC" arity="2" scope="X1.1 X66.1" reference="R542" />
    <constraint name="C543" model="TKC" arity="2" scope="X13.1 X15.1" reference="R543" />
    <constraint name="C544" model="TKC" arity="2" scope="X5.1 X55.1" reference="R544" />
    <constraint name="C545" model="TKC" arity="2" scope="X28.1 X70.1" reference="R545" />
    <constraint name="C546" model="TKC" arity="2" scope="X15.1 X19.1" reference="R546" />
    <constraint name="C547" model="TKC" arity="2" scope="X40.1 X70.1" reference="R547" />
    <constraint name="C548" model="TKC" arity="2" scope="X23.1 X66.1" reference="R548" />
    <constraint name="C549" model="TKC" arity="2" scope="X16.1 X38.1" reference="R549" />
    <constraint name="C550" model="TKC" arity="2" scope="X35.1 X46.1" reference="R550" />
    <constraint name="C551" model="TKC" arity="2" scope="X35.1 X69.1" reference="R551" />
    <constraint name="C552" model="TKC" arity="2" scope="X44.1 X49.1" reference="R552" />
    <constraint name="C553" model="TKC" arity="2" scope="X6.1 X40.1" reference="R553" />
    <constraint name="C554" model="TKC" arity="2" scope="X18.1 X35.1" reference="R554" />
    <constraint name="C555" model="TKC" arity="2" scope="X39.1 X55.1" reference="R555" />
    <constraint name="C556" model="TKC" arity="2" scope="X21.1 X31.1" reference="R556" />
    <constraint name="C557" model="TKC" arity="2" scope="X64.1 X70.1" reference="R557" />
    <constraint name="C558" model="TKC" arity="2" scope="X30.1 X35.1" reference="R558" />
    <constraint name="C559" model="TKC" arity="2" scope="X8.1 X37.1" reference="R559" />
    <constraint name="C560" model="TKC" arity="2" scope="X14.1 X48.1" reference="R560" />
    <constraint name="C561" model="TKC" arity="2" scope="X31.1 X49.1" reference="R561" />
    <constraint name="C562" model="TKC" arity="2" scope="X13.1 X27.1" reference="R562" />
    <constraint name="C563" model="TKC" arity="2" scope="X19.1 X39.1" reference="R563" />
    <constraint name="C564" model="TKC" arity="2" scope="X44.1 X45.1" reference="R564" />
    <constraint name="C565" model="TKC" arity="2" scope="X6.1 X24.1" reference="R565" />
    <constraint name="C566" model="TKC" arity="2" scope="X27.1 X52.1" reference="R566" />
    <constraint name="C567" model="TKC" arity="2" scope="X12.1 X51.1" reference="R567" />
    <constraint name="C568" model="TKC" arity="2" scope="X35.1 X60.1" reference="R568" />
    <constraint name="C569" model="TKC" arity="2" scope="X31.1 X35.1" reference="R569" />
    <constraint name="C570" model="TKC" arity="2" scope="X54.1 X70.1" reference="R570" />
    <constraint name="C571" model="TKC" arity="2" scope="X7.1 X38.1" reference="R571" />
    <constraint name="C572" model="TKC" arity="2" scope="X27.1 X42.1" reference="R572" />
    <constraint name="C573" model="TKC" arity="2" scope="X4.1 X16.1" reference="R573" />
    <constraint name="C574" model="TKC" arity="2" scope="X23.1 X46.1" reference="R574" />
    <constraint name="C575" model="TKC" arity="2" scope="X5.1 X42.1" reference="R575" />
    <constraint name="C576" model="TKC" arity="2" scope="X1.1 X32.1" reference="R576" />
    <constraint name="C577" model="TKC" arity="2" scope="X17.1 X22.1" reference="R577" />
    <constraint name="C578" model="TKC" arity="2" scope="X21.1 X37.1" reference="R578" />
    <constraint name="C579" model="TKC" arity="2" scope="X32.1 X66.1" reference="R579" />
    <constraint name="C580" model="TKC" arity="2" scope="X28.1 X34.1" reference="R580" />
    <constraint name="C581" model="TKC" arity="2" scope="X29.1 X50.1" reference="R581" />
    <constraint name="C582" model="TKC" arity="2" scope="X2.1 X60.1" reference="R582" />
    <constraint name="C583" model="TKC" arity="2" scope="X15.1 X58.1" reference="R583" />
    <constraint name="C584" model="TKC" arity="2" scope="X16.1 X61.1" reference="R584" />
    <constraint name="C585" model="TKC" arity="2" scope="X11.1 X63.1" reference="R585" />
    <constraint name="C586" model="TKC" arity="2" scope="X69.1 X70.1" reference="R586" />
    <constraint name="C587" model="TKC" arity="2" scope="X1.1 X47.1" reference="R587" />
    <constraint name="C588" model="TKC" arity="2" scope="X25.1 X45.1" reference="R588" />
    <constraint name="C589" model="TKC" arity="2" scope="X30.1 X39.1" reference="R589" />
    <constraint name="C590" model="TKC" arity="2" scope="X29.1 X67.1" reference="R590" />
    <constraint name="C591" model="TKC" arity="2" scope="X47.1 X51.1" reference="R591" />
    <constraint name="C592" model="TKC" arity="2" scope="X20.1 X68.1" reference="R592" />
    <constraint name="C593" model="TKC" arity="2" scope="X19.1 X43.1" reference="R593" />
    <constraint name="C594" model="TKC" arity="2" scope="X4.1 X19.1" reference="R594" />
    <constraint name="C595" model="TKC" arity="2" scope="X11.1 X69.1" reference="R595" />
    <constraint name="C596" model="TKC" arity="2" scope="X43.1 X45.1" reference="R596" />
    <constraint name="C597" model="TKC" arity="2" scope="X40.1 X45.1" reference="R597" />
    <constraint name="C598" model="TKC" arity="2" scope="X8.1 X45.1" reference="R598" />
    <constraint name="C599" model="TKC" arity="2" scope="X13.1 X26.1" reference="R599" />
    <constraint name="C600" model="TKC" arity="2" scope="X41.1 X58.1" reference="R600" />
    <constraint name="C601" model="TKC" arity="2" scope="X27.1 X38.1" reference="R601" />
    <constraint name="C602" model="TKC" arity="2" scope="X3.1 X43.1" reference="R602" />
    <constraint name="C603" model="TKC" arity="2" scope="X61.1 X64.1" reference="R603" />
    <constraint name="C604" model="TKC" arity="2" scope="X23.1 X67.1" reference="R604" />
    <constraint name="C605" model="TKC" arity="2" scope="X17.1 X61.1" reference="R605" />
    <constraint name="C606" model="TKC" arity="2" scope="X1.1 X46.1" reference="R606" />
    <constraint name="C607" model="TKC" arity="2" scope="X45.1 X54.1" reference="R607" />
    <constraint name="C608" model="TKC" arity="2" scope="X19.1 X24.1" reference="R608" />
    <constraint name="C609" model="TKC" arity="2" scope="X15.1 X70.1" reference="R609" />
    <constraint name="C610" model="TKC" arity="2" scope="X46.1 X47.1" reference="R610" />
    <constraint name="C611" model="TKC" arity="2" scope="X39.1 X52.1" reference="R611" />
    <constraint name="C612" model="TKC" arity="2" scope="X31.1 X34.1" reference="R612" />
    <constraint name="C613" model="TKC" arity="2" scope="X34.1 X36.1" reference="R613" />
    <constraint name="C614" model="TKC" arity="2" scope="X1.1 X68.1" reference="R614" />
    <constraint name="C615" model="TKC" arity="2" scope="X1.1 X7.1" reference="R615" />
    <constraint name="C616" model="TKC" arity="2" scope="X34.1 X59.1" reference="R616" />
    <constraint name="C617" model="TKC" arity="2" scope="X38.1 X50.1" reference="R617" />
    <constraint name="C618" model="TKC" arity="2" scope="X10.1 X52.1" reference="R618" />
    <constraint name="C619" model="TKC" arity="2" scope="X44.1 X52.1" reference="R619" />
    <constraint name="C620" model="TKC" arity="2" scope="X11.1 X45.1" reference="R620" />
    <constraint name="C621" model="TKC" arity="2" scope="X17.1 X21.1" reference="R621" />
    <constraint name="C622" model="TKC" arity="2" scope="X22.1 X57.1" reference="R622" />
    <constraint name="C623" model="TKC" arity="2" scope="X32.1 X42.1" reference="R623" />
    <constraint name="C624" model="TKC" arity="2" scope="X1.1 X61.1" reference="R624" />
    <constraint name="C625" model="TKC" arity="2" scope="X34.1 X35.1" reference="R625" />
    <constraint name="C626" model="TKC" arity="2" scope="X16.1 X25.1" reference="R626" />
    <constraint name="C627" model="TKC" arity="2" scope="X33.1 X51.1" reference="R627" />
    <constraint name="C628" model="TKC" arity="2" scope="X53.1 X65.1" reference="R628" />
    <constraint name="C629" model="TKC" arity="2" scope="X31.1 X43.1" reference="R629" />
    <constraint name="C630" model="TKC" arity="2" scope="X12.1 X14.1" reference="R630" />
    <constraint name="C631" model="TKC" arity="2" scope="X60.1 X62.1" reference="R631" />
    <constraint name="C632" model="TKC" arity="2" scope="X16.1 X70.1" reference="R632" />
    <constraint name="C633" model="TKC" arity="2" scope="X46.1 X53.1" reference="R633" />
    <constraint name="C634" model="TKC" arity="2" scope="X47.1 X66.1" reference="R634" />
    <constraint name="C635" model="TKC" arity="2" scope="X49.1 X67.1" reference="R635" />
    <constraint name="C636" model="TKC" arity="2" scope="X2.1 X34.1" reference="R636" />
    <constraint name="C637" model="TKC" arity="2" scope="X33.1 X44.1" reference="R637" />
    <constraint name="C638" model="TKC" arity="2" scope="X18.1 X24.1" reference="R638" />
    <constraint name="C639" model="TKC" arity="2" scope="X54.1 X57.1" reference="R639" />
    <constraint name="C640" model="TKC" arity="2" scope="X32.1 X60.1" reference="R640" />
    <constraint name="C641" model="TKC" arity="2" scope="X30.1 X58.1" reference="R641" />
    <constraint name="C642" model="TKC" arity="2" scope="X5.1 X25.1" reference="R642" />
    <constraint name="C643" model="TKC" arity="2" scope="X3.1 X14.1" reference="R643" />
    <constraint name="C644" model="TKC" arity="2" scope="X35.1 X36.1" reference="R644" />
    <constraint name="C645" model="TKC" arity="2" scope="X15.1 X36.1" reference="R645" />
    <constraint name="C646" model="TKC" arity="2" scope="X44.1 X59.1" reference="R646" />
    <constraint name="C647" model="TKC" arity="2" scope="X8.1 X33.1" reference="R647" />
    <constraint name="C648" model="TKC" arity="2" scope="X2.1 X33.1" reference="R648" />
    <constraint name="C649" model="TKC" arity="2" scope="X39.1 X43.1" reference="R649" />
    <constraint name="C650" model="TKC" arity="2" scope="X28.1 X35.1" reference="R650" />
    <constraint name="C651" model="TKC" arity="2" scope="X41.1 X60.1" reference="R651" />
    <constraint name="C652" model="TKC" arity="2" scope="X27.1 X58.1" reference="R652" />
    <constraint name="C653" model="TKC" arity="2" scope="X33.1 X68.1" reference="R653" />
    <constraint name="C654" model="TKC" arity="2" scope="X27.1 X44.1" reference="R654" />
    <constraint name="C655" model="TKC" arity="2" scope="X6.1 X29.1" reference="R655" />
    <constraint name="C656" model="TKC" arity="2" scope="X8.1 X12.1" reference="R656" />
    <constraint name="C657" model="TKC" arity="2" scope="X5.1 X9.1" reference="R657" />
    <constraint name="C658" model="TKC" arity="2" scope="X4.1 X31.1" reference="R658" />
    <constraint name="C659" model="TKC" arity="2" scope="X46.1 X69.1" reference="R659" />
    <constraint name="C660" model="TKC" arity="2" scope="X33.1 X57.1" reference="R660" />
    <constraint name="C661" model="TKC" arity="2" scope="X22.1 X46.1" reference="R661" />
    <constraint name="C662" model="TKC" arity="2" scope="X34.1 X47.1" reference="R662" />
    <constraint name="C663" model="TKC" arity="2" scope="X6.1 X46.1" reference="R663" />
    <constraint name="C664" model="TKC" arity="2" scope="X44.1 X58.1" reference="R664" />
    <constraint name="C665" model="TKC" arity="2" scope="X17.1 X43.1" reference="R665" />
    <constraint name="C666" model="TKC" arity="2" scope="X13.1 X66.1" reference="R666" />
    <constraint name="C667" model="TKC" arity="2" scope="X2.1 X15.1" reference="R667" />
    <constraint name="C668" model="TKC" arity="2" scope="X3.1 X33.1" reference="R668" />
    <constraint name="C669" model="TKC" arity="2" scope="X46.1 X52.1" reference="R669" />
    <constraint name="C670" model="TKC" arity="2" scope="X1.1 X31.1" reference="R670" />
    <constraint name="C671" model="TKC" arity="2" scope="X36.1 X48.1" reference="R671" />
    <constraint name="C672" model="TKC" arity="2" scope="X20.1 X48.1" reference="R672" />
    <constraint name="C673" model="TKC" arity="2" scope="X2.1 X36.1" reference="R673" />
    <constraint name="C674" model="TKC" arity="2" scope="X21.1 X56.1" reference="R674" />
    <constraint name="C675" model="TKC" arity="2" scope="X32.1 X59.1" reference="R675" />
    <constraint name="C676" model="TKC" arity="2" scope="X38.1 X63.1" reference="R676" />
    <constraint name="C677" model="TKC" arity="2" scope="X29.1 X42.1" reference="R677" />
    <constraint name="C678" model="TKC" arity="2" scope="X12.1 X46.1" reference="R678" />
    <constraint name="C679" model="TKC" arity="2" scope="X17.1 X67.1" reference="R679" />
    <constraint name="C680" model="TKC" arity="2" scope="X37.1 X61.1" reference="R680" />
    <constraint name="C681" model="TKC" arity="2" scope="X38.1 X39.1" reference="R681" />
    <constraint name="C682" model="TKC" arity="2" scope="X2.1 X37.1" reference="R682" />
    <constraint name="C683" model="TKC" arity="2" scope="X51.1 X52.1" reference="R683" />
    <constraint name="C684" model="TKC" arity="2" scope="X19.1 X47.1" reference="R684" />
    <constraint name="C685" model="TKC" arity="2" scope="X20.1 X29.1" reference="R685" />
    <constraint name="C686" model="TKC" arity="2" scope="X35.1 X52.1" reference="R686" />
    <constraint name="C687" model="TKC" arity="2" scope="X24.1 X52.1" reference="R687" />
    <constraint name="C688" model="TKC" arity="2" scope="X12.1 X61.1" reference="R688" />
    <constraint name="C689" model="TKC" arity="2" scope="X25.1 X42.1" reference="R689" />
    <constraint name="C690" model="TKC" arity="2" scope="X11.1 X53.1" reference="R690" />
    <constraint name="C691" model="TKC" arity="2" scope="X22.1 X55.1" reference="R691" />
    <constraint name="C692" model="TKC" arity="2" scope="X35.1 X57.1" reference="R692" />
    <constraint name="C693" model="TKC" arity="2" scope="X9.1 X21.1" reference="R693" />
    <constraint name="C694" model="TKC" arity="2" scope="X41.1 X43.1" reference="R694" />
    <constraint name="C695" model="TKC" arity="2" scope="X34.1 X54.1" reference="R695" />
    <constraint name="C696" model="TKC" arity="2" scope="X12.1 X52.1" reference="R696" />
    <constraint name="C697" model="TKC" arity="2" scope="X40.1 X46.1" reference="R697" />
    <constraint name="C698" model="TKC" arity="2" scope="X16.1 X47.1" reference="R698" />
    <constraint name="C699" model="TKC" arity="2" scope="X7.1 X10.1" reference="R699" />
    <constraint name="C700" model="TKC" arity="2" scope="X16.1 X54.1" reference="R700" />
    <constraint name="C701" model="TKC" arity="2" scope="X3.1 X63.1" reference="R701" />
    <constraint name="C702" model="TKC" arity="2" scope="X14.1 X60.1" reference="R702" />
    <constraint name="C703" model="TKC" arity="2" scope="X32.1 X44.1" reference="R703" />
    <constraint name="C704" model="TKC" arity="2" scope="X51.1 X58.1" reference="R704" />
    <constraint name="C705" model="TKC" arity="2" scope="X39.1 X67.1" reference="R705" />
    <constraint name="C706" model="TKC" arity="2" scope="X37.1 X58.1" reference="R706" />
    <constraint name="C707" model="TKC" arity="2" scope="X31.1 X51.1" reference="R707" />
    <constraint name="C708" model="TKC" arity="2" scope="X29.1 X61.1" reference="R708" />
    <constraint name="C709" model="TKC" arity="2" scope="X15.1 X52.1" reference="R709" />
    <constraint name="C710" model="TKC" arity="2" scope="X8.1 X61.1" reference="R710" />
    <constraint name="C711" model="TKC" arity="2" scope="X32.1 X50.1" reference="R711" />
    <constraint name="C712" model="TKC" arity="2" scope="X7.1 X60.1" reference="R712" />
    <constraint name="C713" model="TKC" arity="2" scope="X20.1 X46.1" reference="R713" />
    <constraint name="C714" model="TKC" arity="2" scope="X9.1 X22.1" reference="R714" />
    <constraint name="C715" model="TKC" arity="2" scope="X40.1 X49.1" reference="R715" />
    <constraint name="C716" model="TKC" arity="2" scope="X9.1 X10.1" reference="R716" />
    <constraint name="C717" model="TKC" arity="2" scope="X22.1 X68.1" reference="R717" />
    <constraint name="C718" model="TKC" arity="2" scope="X39.1 X56.1" reference="R718" />
    <constraint name="C719" model="TKC" arity="2" scope="X12.1 X40.1" reference="R719" />
    <constraint name="C720" model="TKC" arity="2" scope="X18.1 X65.1" reference="R720" />
    <constraint name="C721" model="TKC" arity="2" scope="X4.1 X51.1" reference="R721" />
    <constraint name="C722" model="TKC" arity="2" scope="X31.1 X36.1" reference="R722" />
    <constraint name="C723" model="TKC" arity="2" scope="X37.1 X65.1" reference="R723" />
    <constraint name="C724" model="TKC" arity="2" scope="X26.1 X66.1" reference="R724" />
    <constraint name="C725" model="TKC" arity="2" scope="X18.1 X36.1" reference="R725" />
    <constraint name="C726" model="TKC" arity="2" scope="X43.1 X60.1" reference="R726" />
    <constraint name="C727" model="TKC" arity="2" scope="X28.1 X66.1" reference="R727" />
    <constraint name="C728" model="TKC" arity="2" scope="X16.1 X43.1" reference="R728" />
    <constraint name="C729" model="TKC" arity="2" scope="X3.1 X24.1" reference="R729" />
    <constraint name="C730" model="TKC" arity="2" scope="X9.1 X43.1" reference="R730" />
    <constraint name="C731" model="TKC" arity="2" scope="X29.1 X40.1" reference="R731" />
    <constraint name="C732" model="TKC" arity="2" scope="X12.1 X70.1" reference="R732" />
    <constraint name="C733" model="TKC" arity="2" scope="X5.1 X67.1" reference="R733" />
    <constraint name="C734" model="TKC" arity="2" scope="X12.1 X22.1" reference="R734" />
    <constraint name="C735" model="TKC" arity="2" scope="X18.1 X70.1" reference="R735" />
    <constraint name="C736" model="TKC" arity="2" scope="X20.1 X51.1" reference="R736" />
    <constraint name="C737" model="TKC" arity="2" scope="X9.1 X41.1" reference="R737" />
    <constraint name="C738" model="TKC" arity="2" scope="X25.1 X49.1" reference="R738" />
    <constraint name="C739" model="TKC" arity="2" scope="X47.1 X67.1" reference="R739" />
    <constraint name="C740" model="TKC" arity="2" scope="X11.1 X15.1" reference="R740" />
    <constraint name="C741" model="TKC" arity="2" scope="X5.1 X61.1" reference="R741" />
    <constraint name="C742" model="TKC" arity="2" scope="X12.1 X65.1" reference="R742" />
    <constraint name="C743" model="TKC" arity="2" scope="X44.1 X69.1" reference="R743" />
    <constraint name="C744" model="TKC" arity="2" scope="X43.1 X68.1" reference="R744" />
    <constraint name="C745" model="TKC" arity="2" scope="X6.1 X60.1" reference="R745" />
    <constraint name="C746" model="TKC" arity="2" scope="X19.1 X55.1" reference="R746" />
    <constraint name="C747" model="TKC" arity="2" scope="X5.1 X66.1" reference="R747" />
    <constraint name="C748" model="TKC" arity="2" scope="X5.1 X62.1" reference="R748" />
    <constraint name="C749" model="TKC" arity="2" scope="X26.1 X64.1" reference="R749" />
    <constraint name="C750" model="TKC" arity="2" scope="X15.1 X26.1" reference="R750" />
    <constraint name="C751" model="TKC" arity="2" scope="X22.1 X40.1" reference="R751" />
    <constraint name="C752" model="TKC" arity="2" scope="X31.1 X32.1" reference="R752" />
    <constraint name="C753" model="TKC" arity="2" scope="X6.1 X42.1" reference="R753" />
    <constraint name="C754" model="TKC" arity="2" scope="X22.1 X70.1" reference="R754" />
    <constraint name="C755" model="TKC" arity="2" scope="X20.1 X22.1" reference="R755" />
    <constraint name="C756" model="TKC" arity="2" scope="X3.1 X66.1" reference="R756" />
    <constraint name="C757" model="TKC" arity="2" scope="X12.1 X20.1" reference="R757" />
    <constraint name="C758" model="TKC" arity="2" scope="X9.1 X59.1" reference="R758" />
    <constraint name="C759" model="TKC" arity="2" scope="X39.1 X61.1" reference="R759" />
    <constraint name="C760" model="TKC" arity="2" scope="X4.1 X60.1" reference="R760" />
    <constraint name="C761" model="TKC" arity="2" scope="X35.1 X49.1" reference="R761" />
    <constraint name="C762" model="TKC" arity="2" scope="X15.1 X34.1" reference="R762" />
    <constraint name="C763" model="TKC" arity="2" scope="X37.1 X50.1" reference="R763" />
    <constraint name="C764" model="TKC" arity="2" scope="X3.1 X57.1" reference="R764" />
    <constraint name="C765" model="TKC" arity="2" scope="X66.1 X68.1" reference="R765" />
    <constraint name="C766" model="TKC" arity="2" scope="X41.1 X62.1" reference="R766" />
    <constraint name="C767" model="TKC" arity="2" scope="X2.1 X12.1" reference="R767" />
    <constraint name="C768" model="TKC" arity="2" scope="X2.1 X51.1" reference="R768" />
    <constraint name="C769" model="TKC" arity="2" scope="X6.1 X66.1" reference="R769" />
    <constraint name="C770" model="TKC" arity="2" scope="X17.1 X62.1" reference="R770" />
    <constraint name="C771" model="TKC" arity="2" scope="X9.1 X31.1" reference="R771" />
    <constraint name="C772" model="TKC" arity="2" scope="X7.1 X63.1" reference="R772" />
    <constraint name="C773" model="TKC" arity="2" scope="X37.1 X69.1" reference="R773" />
    <constraint name="C774" model="TKC" arity="2" scope="X12.1 X56.1" reference="R774" />
    <constraint name="C775" model="TKC" arity="2" scope="X22.1 X44.1" reference="R775" />
    <constraint name="C776" model="TKC" arity="2" scope="X30.1 X57.1" reference="R776" />
    <constraint name="C777" model="TKC" arity="2" scope="X24.1 X55.1" reference="R777" />
    <constraint name="C778" model="TKC" arity="2" scope="X52.1 X58.1" reference="R778" />
    <constraint name="C779" model="TKC" arity="2" scope="X15.1 X53.1" reference="R779" />
    <constraint name="C780" model="TKC" arity="2" scope="X31.1 X64.1" reference="R780" />
    <constraint name="C781" model="TKC" arity="2" scope="X30.1 X47.1" reference="R781" />
    <constraint name="C782" model="TKC" arity="2" scope="X53.1 X58.1" reference="R782" />
    <constraint name="C783" model="TKC" arity="2" scope="X19.1 X50.1" reference="R783" />
    <constraint name="C784" model="TKC" arity="2" scope="X10.1 X36.1" reference="R784" />
    <constraint name="C785" model="TKC" arity="2" scope="X12.1 X42.1" reference="R785" />
    <constraint name="C786" model="TKC" arity="2" scope="X37.1 X70.1" reference="R786" />
    <constraint name="C787" model="TKC" arity="2" scope="X47.1 X62.1" reference="R787" />
    <constraint name="C788" model="TKC" arity="2" scope="X20.1 X63.1" reference="R788" />
    <constraint name="C789" model="TKC" arity="2" scope="X59.1 X69.1" reference="R789" />
    <constraint name="C790" model="TKC" arity="2" scope="X3.1 X11.1" reference="R790" />
    <constraint name="C791" model="TKC" arity="2" scope="X11.1 X28.1" reference="R791" />
    <constraint name="C792" model="TKC" arity="2" scope="X38.1 X55.1" reference="R792" />
    <constraint name="C793" model="TKC" arity="2" scope="X8.1 X35.1" reference="R793" />
    <constraint name="C794" model="TKC" arity="2" scope="X8.1 X28.1" reference="R794" />
    <constraint name="C795" model="TKC" arity="2" scope="X43.1 X69.1" reference="R795" />
    <constraint name="C796" model="TKC" arity="2" scope="X6.1 X26.1" reference="R796" />
    <constraint name="C797" model="TKC" arity="2" scope="X34.1 X43.1" reference="R797" />
    <constraint name="C798" model="TKC" arity="2" scope="X11.1 X51.1" reference="R798" />
    <constraint name="C799" model="TKC" arity="2" scope="X17.1 X20.1" reference="R799" />
    <constraint name="C800" model="TKC" arity="2" scope="X19.1 X61.1" reference="R800" />
    <constraint name="C801" model="TKC" arity="2" scope="X2.1 X27.1" reference="R801" />
    <constraint name="C802" model="TKC" arity="2" scope="X13.1 X31.1" reference="R802" />
    <constraint name="C803" model="TKC" arity="2" scope="X38.1 X62.1" reference="R803" />
    <constraint name="C804" model="TKC" arity="2" scope="X52.1 X61.1" reference="R804" />
    <constraint name="C805" model="TKC" arity="2" scope="X4.1 X30.1" reference="R805" />
    <constraint name="C806" model="TKC" arity="2" scope="X9.1 X68.1" reference="R806" />
    <constraint name="C807" model="TKC" arity="2" scope="X5.1 X53.1" reference="R807" />
    <constraint name="C808" model="TKC" arity="2" scope="X37.1 X49.1" reference="R808" />
    <constraint name="C809" model="TKC" arity="2" scope="X14.1 X36.1" reference="R809" />
    <constraint name="C810" model="TKC" arity="2" scope="X46.1 X49.1" reference="R810" />
    <constraint name="C811" model="TKC" arity="2" scope="X7.1 X41.1" reference="R811" />
    <constraint name="C812" model="TKC" arity="2" scope="X27.1 X65.1" reference="R812" />
    <constraint name="C813" model="TKC" arity="2" scope="X25.1 X54.1" reference="R813" />
    <constraint name="C814" model="TKC" arity="2" scope="X21.1 X61.1" reference="R814" />
    <constraint name="C815" model="TKC" arity="2" scope="X15.1 X68.1" reference="R815" />
    <constraint name="C816" model="TKC" arity="2" scope="X10.1 X37.1" reference="R816" />
    <constraint name="C817" model="TKC" arity="2" scope="X63.1 X70.1" reference="R817" />
    <constraint name="C818" model="TKC" arity="2" scope="X12.1 X57.1" reference="R818" />
    <constraint name="C819" model="TKC" arity="2" scope="X38.1 X60.1" reference="R819" />
    <constraint name="C820" model="TKC" arity="2" scope="X47.1 X70.1" reference="R820" />
    <constraint name="C821" model="TKC" arity="2" scope="X2.1 X45.1" reference="R821" />
    <constraint name="C822" model="TKC" arity="2" scope="X41.1 X46.1" reference="R822" />
    <constraint name="C823" model="TKC" arity="2" scope="X36.1 X40.1" reference="R823" />
    <constraint name="C824" model="TKC" arity="2" scope="X5.1 X59.1" reference="R824" />
    <constraint name="C825" model="TKC" arity="2" scope="X5.1 X40.1" reference="R825" />
    <constraint name="C826" model="TKC" arity="2" scope="X22.1 X45.1" reference="R826" />
    <constraint name="C827" model="TKC" arity="2" scope="X10.1 X14.1" reference="R827" />
    <constraint name="C828" model="TKC" arity="2" scope="X6.1 X48.1" reference="R828" />
    <constraint name="C829" model="TKC" arity="2" scope="X2.1 X19.1" reference="R829" />
    <constraint name="C830" model="TKC" arity="2" scope="X42.1 X61.1" reference="R830" />
    <constraint name="C831" model="TKC" arity="2" scope="X3.1 X64.1" reference="R831" />
    <constraint name="C832" model="TKC" arity="2" scope="X11.1 X38.1" reference="R832" />
    <constraint name="C833" model="TKC" arity="2" scope="X8.1 X56.1" reference="R833" />
    <constraint name="C834" model="TKC" arity="2" scope="X57.1 X70.1" reference="R834" />
    <constraint name="C835" model="TKC" arity="2" scope="X9.1 X60.1" reference="R835" />
    <constraint name="C836" model="TKC" arity="2" scope="X36.1 X38.1" reference="R836" />
    <constraint name="C837" model="TKC" arity="2" scope="X10.1 X68.1" reference="R837" />
    <constraint name="C838" model="TKC" arity="2" scope="X6.1 X11.1" reference="R838" />
    <constraint name="C839" model="TKC" arity="2" scope="X13.1 X50.1" reference="R839" />
    <constraint name="C840" model="TKC" arity="2" scope="X21.1 X60.1" reference="R840" />
    <constraint name="C841" model="TKC" arity="2" scope="X38.1 X43.1" reference="R841" />
    <constraint name="C842" model="TKC" arity="2" scope="X22.1 X65.1" reference="R842" />
    <constraint name="C843" model="TKC" arity="2" scope="X26.1 X43.1" reference="R843" />
    <constraint name="C844" model="TKC" arity="2" scope="X57.1 X69.1" reference="R844" />
    <constraint name="C845" model="TKC" arity="2" scope="X9.1 X13.1" reference="R845" />
    <constraint name="C846" model="TKC" arity="2" scope="X11.1 X31.1" reference="R846" />
    <constraint name="C847" model="TKC" arity="2" scope="X15.1 X54.1" reference="R847" />
    <constraint name="C848" model="TKC" arity="2" scope="X11.1 X24.1" reference="R848" />
    <constraint name="C849" model="TKC" arity="2" scope="X37.1 X59.1" reference="R849" />
    <constraint name="C850" model="TKC" arity="2" scope="X29.1 X51.1" reference="R850" />
    <constraint name="C851" model="TKC" arity="2" scope="X29.1 X46.1" reference="R851" />
    <constraint name="C852" model="TKC" arity="2" scope="X14.1 X16.1" reference="R852" />
    <constraint name="C853" model="TKC" arity="2" scope="X17.1 X69.1" reference="R853" />
    <constraint name="C854" model="TKC" arity="2" scope="X2.1 X48.1" reference="R854" />
    <constraint name="C855" model="TKC" arity="2" scope="X24.1 X26.1" reference="R855" />
    <constraint name="C856" model="TKC" arity="2" scope="X1.1 X60.1" reference="R856" />
    <constraint name="C857" model="TKC" arity="2" scope="X4.1 X65.1" reference="R857" />
    <constraint name="C858" model="TKC" arity="2" scope="X20.1 X67.1" reference="R858" />
    <constraint name="C859" model="TKC" arity="2" scope="X8.1 X70.1" reference="R859" />
    <constraint name="C860" model="TKC" arity="2" scope="X9.1 X29.1" reference="R860" />
    <constraint name="C861" model="TKC" arity="2" scope="X20.1 X36.1" reference="R861" />
    <constraint name="C862" model="TKC" arity="2" scope="X51.1 X67.1" reference="R862" />
    <constraint name="C863" model="TKC" arity="2" scope="X32.1 X46.1" reference="R863" />
    <constraint name="C864" model="TKC" arity="2" scope="X22.1 X26.1" reference="R864" />
    <constraint name="C865" model="TKC" arity="2" scope="X41.1 X70.1" reference="R865" />
    <constraint name="C866" model="TKC" arity="2" scope="X40.1 X60.1" reference="R866" />
    <constraint name="C867" model="TKC" arity="2" scope="X22.1 X41.1" reference="R867" />
    <constraint name="C868" model="TKC" arity="2" scope="X2.1 X6.1" reference="R868" />
    <constraint name="C869" model="TKC" arity="2" scope="X15.1 X59.1" reference="R869" />
    <constraint name="C870" model="TKC" arity="2" scope="X26.1 X70.1" reference="R870" />
    <constraint name="C871" model="TKC" arity="2" scope="X36.1 X61.1" reference="R871" />
    <constraint name="C872" model="TKC" arity="2" scope="X19.1 X35.1" reference="R872" />
    <constraint name="C873" model="TKC" arity="2" scope="X20.1 X40.1" reference="R873" />
    <constraint name="C874" model="TKC" arity="2" scope="X14.1 X53.1" reference="R874" />
    <constraint name="C875" model="TKC" arity="2" scope="X38.1 X42.1" reference="R875" />
    <constraint name="C876" model="TKC" arity="2" scope="X14.1 X50.1" reference="R876" />
    <constraint name="C877" model="TKC" arity="2" scope="X40.1 X67.1" reference="R877" />
    <constraint name="C878" model="TKC" arity="2" scope="X56.1 X65.1" reference="R878" />
    <constraint name="C879" model="TKC" arity="2" scope="X55.1 X57.1" reference="R879" />
    <constraint name="C880" model="TKC" arity="2" scope="X47.1 X58.1" reference="R880" />
    <constraint name="C881" model="TKC" arity="2" scope="X26.1 X62.1" reference="R881" />
    <constraint name="C882" model="TKC" arity="2" scope="X4.1 X14.1" reference="R882" />
    <constraint name="C883" model="TKC" arity="2" scope="X37.1 X67.1" reference="R883" />
    <constraint name="C884" model="TKC" arity="2" scope="X26.1 X58.1" reference="R884" />
    <constraint name="C885" model="TKC" arity="2" scope="X26.1 X45.1" reference="R885" />
    <constraint name="C886" model="TKC" arity="2" scope="X7.1 X21.1" reference="R886" />
    <constraint name="C887" model="TKC" arity="2" scope="X7.1 X50.1" reference="R887" />
    <constraint name="C888" model="TKC" arity="2" scope="X4.1 X62.1" reference="R888" />
    <constraint name="C889" model="TKC" arity="2" scope="X67.1 X70.1" reference="R889" />
    <constraint name="C890" model="TKC" arity="2" scope="X16.1 X59.1" reference="R890" />
    <constraint name="C891" model="TKC" arity="2" scope="X39.1 X45.1" reference="R891" />
    <constraint name="C892" model="TKC" arity="2" scope="X4.1 X66.1" reference="R892" />
    <constraint name="C893" model="TKC" arity="2" scope="X6.1 X58.1" reference="R893" />
    <constraint name="C894" model="TKC" arity="2" scope="X1.1 X42.1" reference="R894" />
    <constraint name="C895" model="TKC" arity="2" scope="X46.1 X51.1" reference="R895" />
    <constraint name="C896" model="TKC" arity="2" scope="X26.1 X47.1" reference="R896" />
    <constraint name="C897" model="TKC" arity="2" scope="X5.1 X20.1" reference="R897" />
    <constraint name="C898" model="TKC" arity="2" scope="X17.1 X42.1" reference="R898" />
    <constraint name="C899" model="TKC" arity="2" scope="X8.1 X34.1" reference="R899" />
    <constraint name="C900" model="TKC" arity="2" scope="X40.1 X59.1" reference="R900" />
    <constraint name="C901" model="TKC" arity="2" scope="X59.1 X62.1" reference="R901" />
    <constraint name="C902" model="TKC" arity="2" scope="X7.1 X39.1" reference="R902" />
    <constraint name="C903" model="TKC" arity="2" scope="X10.1 X30.1" reference="R903" />
    <constraint name="C904" model="TKC" arity="2" scope="X16.1 X22.1" reference="R904" />
    <constraint name="C905" model="TKC" arity="2" scope="X6.1 X62.1" reference="R905" />
    <constraint name="C906" model="TKC" arity="2" scope="X28.1 X41.1" reference="R906" />
    <constraint name="C907" model="TKC" arity="2" scope="X13.1 X63.1" reference="R907" />
    <constraint name="C908" model="TKC" arity="2" scope="X24.1 X61.1" reference="R908" />
    <constraint name="C909" model="TKC" arity="2" scope="X40.1 X42.1" reference="R909" />
    <constraint name="C910" model="TKC" arity="2" scope="X21.1 X38.1" reference="R910" />
    <constraint name="C911" model="TKC" arity="2" scope="X17.1 X58.1" reference="R911" />
    <constraint name="C912" model="TKC" arity="2" scope="X14.1 X67.1" reference="R912" />
    <constraint name="C913" model="TKC" arity="2" scope="X15.1 X25.1" reference="R913" />
    <constraint name="C914" model="TKC" arity="2" scope="X36.1 X59.1" reference="R914" />
    <constraint name="C915" model="TKC" arity="2" scope="X11.1 X65.1" reference="R915" />
    <constraint name="C916" model="TKC" arity="2" scope="X15.1 X16.1" reference="R916" />
    <constraint name="C917" model="TKC" arity="2" scope="X8.1 X40.1" reference="R917" />
    <constraint name="C918" model="TKC" arity="2" scope="X18.1 X49.1" reference="R918" />
    <constraint name="C919" model="TKC" arity="2" scope="X15.1 X28.1" reference="R919" />
    <constraint name="C920" model="TKC" arity="2" scope="X16.1 X28.1" reference="R920" />
    <constraint name="C921" model="TKC" arity="2" scope="X10.1 X21.1" reference="R921" />
    <constraint name="C922" model="TKC" arity="2" scope="X1.1 X26.1" reference="R922" />
    <constraint name="C923" model="TKC" arity="2" scope="X18.1 X33.1" reference="R923" />
    <constraint name="C924" model="TKC" arity="2" scope="X37.1 X39.1" reference="R924" />
    <constraint name="C925" model="TKC" arity="2" scope="X20.1 X37.1" reference="R925" />
    <constraint name="C926" model="TKC" arity="2" scope="X2.1 X68.1" reference="R926" />
    <constraint name="C927" model="TKC" arity="2" scope="X23.1 X31.1" reference="R927" />
    <constraint name="C928" model="TKC" arity="2" scope="X42.1 X60.1" reference="R928" />
    <constraint name="C929" model="TKC" arity="2" scope="X18.1 X68.1" reference="R929" />
    <constraint name="C930" model="TKC" arity="2" scope="X56.1 X59.1" reference="R930" />
    <constraint name="C931" model="TKC" arity="2" scope="X17.1 X39.1" reference="R931" />
    <constraint name="C932" model="TKC" arity="2" scope="X15.1 X46.1" reference="R932" />
    <constraint name="C933" model="TKC" arity="2" scope="X3.1 X68.1" reference="R933" />
    <constraint name="C934" model="TKC" arity="2" scope="X18.1 X20.1" reference="R934" />
    <constraint name="C935" model="TKC" arity="2" scope="X2.1 X58.1" reference="R935" />
    <constraint name="C936" model="TKC" arity="2" scope="X20.1 X47.1" reference="R936" />
    <constraint name="C937" model="TKC" arity="2" scope="X11.1 X36.1" reference="R937" />
    <constraint name="C938" model="TKC" arity="2" scope="X7.1 X37.1" reference="R938" />
    <constraint name="C939" model="TKC" arity="2" scope="X13.1 X16.1" reference="R939" />
    <constraint name="C940" model="TKC" arity="2" scope="X39.1 X54.1" reference="R940" />
    <constraint name="C941" model="TKC" arity="2" scope="X48.1 X49.1" reference="R941" />
    <constraint name="C942" model="TKC" arity="2" scope="X5.1 X52.1" reference="R942" />
    <constraint name="C943" model="TKC" arity="2" scope="X17.1 X70.1" reference="R943" />
    <constraint name="C944" model="TKC" arity="2" scope="X10.1 X42.1" reference="R944" />
    <constraint name="C945" model="TKC" arity="2" scope="X2.1 X26.1" reference="R945" />
    <constraint name="C946" model="TKC" arity="2" scope="X22.1 X61.1" reference="R946" />
    <constraint name="C947" model="TKC" arity="2" scope="X32.1 X45.1" reference="R947" />
    <constraint name="C948" model="TKC" arity="2" scope="X46.1 X54.1" reference="R948" />
    <constraint name="C949" model="TKC" arity="2" scope="X60.1 X68.1" reference="R949" />
    <constraint name="C950" model="TKC" arity="2" scope="X7.1 X20.1" reference="R950" />
    <constraint name="C951" model="TKC" arity="2" scope="X12.1 X48.1" reference="R951" />
    <constraint name="C952" model="TKC" arity="2" scope="X24.1 X59.1" reference="R952" />
    <constraint name="C953" model="TKC" arity="2" scope="X17.1 X56.1" reference="R953" />
    <constraint name="C954" model="TKC" arity="2" scope="X44.1 X50.1" reference="R954" />
    <constraint name="C955" model="TKC" arity="2" scope="X19.1 X37.1" reference="R955" />
    <constraint name="C956" model="TKC" arity="2" scope="X20.1 X33.1" reference="R956" />
    <constraint name="C957" model="TKC" arity="2" scope="X59.1 X70.1" reference="R957" />
    <constraint name="C958" model="TKC" arity="2" scope="X63.1 X69.1" reference="R958" />
    <constraint name="C959" model="TKC" arity="2" scope="X4.1 X35.1" reference="R959" />
    <constraint name="C960" model="TKC" arity="2" scope="X51.1 X63.1" reference="R960" />
    <constraint name="C961" model="TKC" arity="2" scope="X14.1 X17.1" reference="R961" />
    <constraint name="C962" model="TKC" arity="2" scope="X60.1 X69.1" reference="R962" />
    <constraint name="C963" model="TKC" arity="2" scope="X20.1 X54.1" reference="R963" />
    <constraint name="C964" model="TKC" arity="2" scope="X11.1 X14.1" reference="R964" />
    <constraint name="C965" model="TKC" arity="2" scope="X37.1 X68.1" reference="R965" />
    <constraint name="C966" model="TKC" arity="2" scope="X2.1 X61.1" reference="R966" />
    <constraint name="C967" model="TKC" arity="2" scope="X25.1 X64.1" reference="R967" />
    <constraint name="C968" model="TKC" arity="2" scope="X18.1 X47.1" reference="R968" />
    <constraint name="C969" model="TKC" arity="2" scope="X25.1 X63.1" reference="R969" />
    <constraint name="C970" model="TKC" arity="2" scope="X23.1 X34.1" reference="R970" />
    <constraint name="C971" model="TKC" arity="2" scope="X30.1 X36.1" reference="R971" />
    <constraint name="C972" model="TKC" arity="2" scope="X17.1 X47.1" reference="R972" />
    <constraint name="C973" model="TKC" arity="2" scope="X26.1 X35.1" reference="R973" />
    <constraint name="C974" model="TKC" arity="2" scope="X32.1 X70.1" reference="R974" />
    <constraint name="C975" model="TKC" arity="2" scope="X18.1 X32.1" reference="R975" />
    <constraint name="C976" model="TKC" arity="2" scope="X2.1 X22.1" reference="R976" />
    <constraint name="C977" model="TKC" arity="2" scope="X39.1 X48.1" reference="R977" />
    <constraint name="C978" model="TKC" arity="2" scope="X26.1 X52.1" reference="R978" />
    <constraint name="C979" model="TKC" arity="2" scope="X36.1 X64.1" reference="R979" />
    <constraint name="C980" model="TKC" arity="2" scope="X31.1 X54.1" reference="R980" />
    <constraint name="C981" model="TKC" arity="2" scope="X33.1 X52.1" reference="R981" />
    <constraint name="C982" model="TKC" arity="2" scope="X43.1 X50.1" reference="R982" />
    <constraint name="C983" model="TKC" arity="2" scope="X10.1 X16.1" reference="R983" />
    <constraint name="C984" model="TKC" arity="2" scope="X24.1 X69.1" reference="R984" />
    <constraint name="C985" model="TKC" arity="2" scope="X3.1 X7.1" reference="R985" />
    <constraint name="C986" model="TKC" arity="2" scope="X21.1 X62.1" reference="R986" />
    <constraint name="C987" model="TKC" arity="2" scope="X12.1 X24.1" reference="R987" />
    <constraint name="C988" model="TKC" arity="2" scope="X21.1 X33.1" reference="R988" />
    <constraint name="C989" model="TKC" arity="2" scope="X6.1 X21.1" reference="R989" />
    <constraint name="C990" model="TKC" arity="2" scope="X20.1 X55.1" reference="R990" />
    <constraint name="C991" model="TKC" arity="2" scope="X17.1 X51.1" reference="R991" />
    <constraint name="C992" model="TKC" arity="2" scope="X14.1 X29.1" reference="R992" />
    <constraint name="C993" model="TKC" arity="2" scope="X49.1 X54.1" reference="R993" />
    <constraint name="C994" model="TKC" arity="2" scope="X48.1 X52.1" reference="R994" />
    <constraint name="C995" model="TKC" arity="2" scope="X11.1 X46.1" reference="R995" />
    <constraint name="C996" model="TKC" arity="2" scope="X36.1 X56.1" reference="R996" />
    <constraint name="C997" model="TKC" arity="2" scope="X20.1 X66.1" reference="R997" />
    <constraint name="C998" model="TKC" arity="2" scope="X35.1 X47.1" reference="R998" />
    <constraint name="C999" model="TKC" arity="2" scope="X8.1 X46.1" reference="R999" />
    <constraint name="C1000" model="TKC" arity="2" scope="X8.1 X57.1" reference="R1000" />
    <constraint name="C1001" model="TKC" arity="2" scope="X7.1 X65.1" reference="R1001" />
    <constraint name="C1002" model="TKC" arity="2" scope="X42.1 X55.1" reference="R1002" />
    <constraint name="C1003" model="TKC" arity="2" scope="X12.1 X30.1" reference="R1003" />
    <constraint name="C1004" model="TKC" arity="2" scope="X30.1 X45.1" reference="R1004" />
    <constraint name="C1005" model="TKC" arity="2" scope="X11.1 X17.1" reference="R1005" />
    <constraint name="C1006" model="TKC" arity="2" scope="X15.1 X37.1" reference="R1006" />
    <constraint name="C1007" model="TKC" arity="2" scope="X2.1 X23.1" reference="R1007" />
    <constraint name="C1008" model="TKC" arity="2" scope="X8.1 X44.1" reference="R1008" />
    <constraint name="C1009" model="TKC" arity="2" scope="X26.1 X33.1" reference="R1009" />
    <constraint name="C1010" model="TKC" arity="2" scope="X23.1 X50.1" reference="R1010" />
    <constraint name="C1011" model="TKC" arity="2" scope="X27.1 X57.1" reference="R1011" />
    <constraint name="C1012" model="TKC" arity="2" scope="X23.1 X24.1" reference="R1012" />
    <constraint name="C1013" model="TKC" arity="2" scope="X7.1 X64.1" reference="R1013" />
    <constraint name="C1014" model="TKC" arity="2" scope="X6.1 X37.1" reference="R1014" />
    <constraint name="C1015" model="TKC" arity="2" scope="X37.1 X46.1" reference="R1015" />
    <constraint name="C1016" model="TKC" arity="2" scope="X6.1 X19.1" reference="R1016" />
    <constraint name="C1017" model="TKC" arity="2" scope="X19.1 X46.1" reference="R1017" />
    <constraint name="C1018" model="TKC" arity="2" scope="X58.1 X60.1" reference="R1018" />
    <constraint name="C1019" model="TKC" arity="2" scope="X32.1 X63.1" reference="R1019" />
    <constraint name="C1020" model="TKC" arity="2" scope="X3.1 X61.1" reference="R1020" />
    <constraint name="C1021" model="TKC" arity="2" scope="X52.1 X68.1" reference="R1021" />
    <constraint name="C1022" model="TKC" arity="2" scope="X62.1 X63.1" reference="R1022" />
    <constraint name="C1023" model="TKC" arity="2" scope="X26.1 X48.1" reference="R1023" />
    <constraint name="C1024" model="TKC" arity="2" scope="X23.1 X55.1" reference="R1024" />
    <constraint name="C1025" model="TKC" arity="2" scope="X8.1 X69.1" reference="R1025" />
    <constraint name="C1026" model="TKC" arity="2" scope="X64.1 X65.1" reference="R1026" />
    <constraint name="C1027" model="TKC" arity="2" scope="X36.1 X50.1" reference="R1027" />
    <constraint name="C1028" model="TKC" arity="2" scope="X20.1 X43.1" reference="R1028" />
    <constraint name="C1029" model="TKC" arity="2" scope="X60.1 X70.1" reference="R1029" />
    <constraint name="C1030" model="TKC" arity="2" scope="X3.1 X56.1" reference="R1030" />
    <constraint name="C1031" model="TKC" arity="2" scope="X4.1 X67.1" reference="R1031" />
    <constraint name="C1032" model="TKC" arity="2" scope="X33.1 X64.1" reference="R1032" />
    <constraint name="C1033" model="TKC" arity="2" scope="X10.1 X27.1" reference="R1033" />
    <constraint name="C1034" model="TKC" arity="2" scope="X6.1 X55.1" reference="R1034" />
    <constraint name="C1035" model="TKC" arity="2" scope="X18.1 X38.1" reference="R1035" />
    <constraint name="C1036" model="TKC" arity="2" scope="X6.1 X43.1" reference="R1036" />
    <constraint name="C1037" model="TKC" arity="2" scope="X6.1 X54.1" reference="R1037" />
    <constraint name="C1038" model="TKC" arity="2" scope="X63.1 X65.1" reference="R1038" />
    <constraint name="C1039" model="TKC" arity="2" scope="X42.1 X69.1" reference="R1039" />
    <constraint name="C1040" model="TKC" arity="2" scope="X7.1 X46.1" reference="R1040" />
    <constraint name="C1041" model="TKC" arity="2" scope="X32.1 X36.1" reference="R1041" />
    <constraint name="C1042" model="TKC" arity="2" scope="X7.1 X18.1" reference="R1042" />
    <constraint name="C1043" model="TKC" arity="2" scope="X36.1 X62.1" reference="R1043" />
    <constraint name="C1044" model="TKC" arity="2" scope="X34.1 X52.1" reference="R1044" />
    <constraint name="C1045" model="TKC" arity="2" scope="X18.1 X63.1" reference="R1045" />
    <constraint name="C1046" model="TKC" arity="2" scope="X43.1 X44.1" reference="R1046" />
    <constraint name="C1047" model="TKC" arity="2" scope="X28.1 X53.1" reference="R1047" />
    <constraint name="C1048" model="TKC" arity="2" scope="X37.1 X48.1" reference="R1048" />
    <constraint name="C1049" model="TKC" arity="2" scope="X13.1 X36.1" reference="R1049" />
    <constraint name="C1050" model="TKC" arity="2" scope="X12.1 X35.1" reference="R1050" />
    <constraint name="C1051" model="TKC" arity="2" scope="X18.1 X52.1" reference="R1051" />
    <constraint name="C1052" model="TKC" arity="2" scope="X21.1 X54.1" reference="R1052" />
    <constraint name="C1053" model="TKC" arity="2" scope="X9.1 X54.1" reference="R1053" />
    <constraint name="C1054" model="TKC" arity="2" scope="X29.1 X30.1" reference="R1054" />
    <constraint name="C1055" model="TKC" arity="2" scope="X14.1 X37.1" reference="R1055" />
    <constraint name="C1056" model="TKC" arity="2" scope="X12.1 X13.1" reference="R1056" />
    <constraint name="C1057" model="TKC" arity="2" scope="X29.1 X64.1" reference="R1057" />
    <constraint name="C1058" model="TKC" arity="2" scope="X18.1 X40.1" reference="R1058" />
    <constraint name="C1059" model="TKC" arity="2" scope="X19.1 X25.1" reference="R1059" />
    <constraint name="C1060" model="TKC" arity="2" scope="X32.1 X65.1" reference="R1060" />
    <constraint name="C1061" model="TKC" arity="2" scope="X19.1 X57.1" reference="R1061" />
    <constraint name="C1062" model="TKC" arity="2" scope="X26.1 X46.1" reference="R1062" />
    <constraint name="C1063" model="TKC" arity="2" scope="X2.1 X5.1" reference="R1063" />
    <constraint name="C1064" model="TKC" arity="2" scope="X56.1 X67.1" reference="R1064" />
    <constraint name="C1065" model="TKC" arity="2" scope="X19.1 X45.1" reference="R1065" />
    <constraint name="C1066" model="TKC" arity="2" scope="X63.1 X67.1" reference="R1066" />
    <constraint name="C1067" model="TKC" arity="2" scope="X33.1 X40.1" reference="R1067" />
    <constraint name="C1068" model="TKC" arity="2" scope="X5.1 X12.1" reference="R1068" />
    <constraint name="C1069" model="TKC" arity="2" scope="X3.1 X19.1" reference="R1069" />
    <constraint name="C1070" model="TKC" arity="2" scope="X12.1 X31.1" reference="R1070" />
    <constraint name="C1071" model="TKC" arity="2" scope="X34.1 X62.1" reference="R1071" />
    <constraint name="C1072" model="TKC" arity="2" scope="X10.1 X33.1" reference="R1072" />
    <constraint name="C1073" model="TKC" arity="2" scope="X12.1 X26.1" reference="R1073" />
    <constraint name="C1074" model="TKC" arity="2" scope="X35.1 X53.1" reference="R1074" />
    <constraint name="C1075" model="TKC" arity="2" scope="X12.1 X33.1" reference="R1075" />
    <constraint name="C1076" model="TKC" arity="2" scope="X46.1 X57.1" reference="R1076" />
    <constraint name="C1077" model="TKC" arity="2" scope="X33.1 X36.1" reference="R1077" />
    <constraint name="C1078" model="TKC" arity="2" scope="X11.1 X18.1" reference="R1078" />
    <constraint name="C1079" model="TKC" arity="2" scope="X6.1 X57.1" reference="R1079" />
    <constraint name="C1080" model="TKC" arity="2" scope="X27.1 X46.1" reference="R1080" />
    <constraint name="C1081" model="TKC" arity="2" scope="X22.1 X36.1" reference="R1081" />
    <constraint name="C1082" model="TKC" arity="2" scope="X10.1 X18.1" reference="R1082" />
    <constraint name="C1083" model="TKC" arity="2" scope="X49.1 X61.1" reference="R1083" />
    <constraint name="C1084" model="TKC" arity="2" scope="X30.1 X43.1" reference="R1084" />
    <constraint name="C1085" model="TKC" arity="2" scope="X9.1 X58.1" reference="R1085" />
    <constraint name="C1086" model="TKC" arity="2" scope="X48.1 X70.1" reference="R1086" />
    <constraint name="C1087" model="TKC" arity="2" scope="X53.1 X62.1" reference="R1087" />
    <constraint name="C1088" model="TKC" arity="2" scope="X16.1 X46.1" reference="R1088" />
    <constraint name="C1089" model="TKC" arity="2" scope="X45.1 X63.1" reference="R1089" />
    <constraint name="C1090" model="TKC" arity="2" scope="X10.1 X11.1" reference="R1090" />
    <constraint name="C1091" model="TKC" arity="2" scope="X49.1 X68.1" reference="R1091" />
    <constraint name="C1092" model="TKC" arity="2" scope="X15.1 X48.1" reference="R1092" />
    <constraint name="C1093" model="TKC" arity="2" scope="X14.1 X20.1" reference="R1093" />
    <constraint name="C1094" model="TKC" arity="2" scope="X29.1 X68.1" reference="R1094" />
    <constraint name="C1095" model="TKC" arity="2" scope="X28.1 X60.1" reference="R1095" />
    <constraint name="C1096" model="TKC" arity="2" scope="X23.1 X47.1" reference="R1096" />
    <constraint name="C1097" model="TKC" arity="2" scope="X6.1 X8.1" reference="R1097" />
    <constraint name="C1098" model="TKC" arity="2" scope="X64.1 X67.1" reference="R1098" />
    <constraint name="C1099" model="TKC" arity="2" scope="X12.1 X15.1" reference="R1099" />
    <constraint name="C1100" model="TKC" arity="2" scope="X35.1 X68.1" reference="R1100" />
    <constraint name="C1101" model="TKC" arity="2" scope="X13.1 X37.1" reference="R1101" />
    <constraint name="C1102" model="TKC" arity="2" scope="X2.1 X70.1" reference="R1102" />
    <constraint name="C1103" model="TKC" arity="2" scope="X24.1 X36.1" reference="R1103" />
    <constraint name="C1104" model="TKC" arity="2" scope="X10.1 X53.1" reference="R1104" />
    <constraint name="C1105" model="TKC" arity="2" scope="X29.1 X31.1" reference="R1105" />
    <constraint name="C1106" model="TKC" arity="2" scope="X30.1 X50.1" reference="R1106" />
    <constraint name="C1107" model="TKC" arity="2" scope="X12.1 X18.1" reference="R1107" />
    <constraint name="C1108" model="TKC" arity="2" scope="X48.1 X69.1" reference="R1108" />
    <constraint name="C1109" model="TKC" arity="2" scope="X22.1 X38.1" reference="R1109" />
    <constraint name="C1110" model="TKC" arity="2" scope="X36.1 X57.1" reference="R1110" />
    <constraint name="C1111" model="TKC" arity="2" scope="X5.1 X15.1" reference="R1111" />
    <constraint name="C1112" model="TKC" arity="2" scope="X8.1 X14.1" reference="R1112" />
    <constraint name="C1113" model="TKC" arity="2" scope="X20.1 X65.1" reference="R1113" />
    <constraint name="C1114" model="TKC" arity="2" scope="X54.1 X60.1" reference="R1114" />
    <constraint name="C1115" model="TKC" arity="2" scope="X1.1 X14.1" reference="R1115" />
    <constraint name="C1116" model="TKC" arity="2" scope="X24.1 X45.1" reference="R1116" />
    <constraint name="C1117" model="TKC" arity="2" scope="X26.1 X69.1" reference="R1117" />
    <constraint name="C1118" model="TKC" arity="2" scope="X13.1 X35.1" reference="R1118" />
    <constraint name="C1119" model="TKC" arity="2" scope="X12.1 X37.1" reference="R1119" />
    <constraint name="C1120" model="TKC" arity="2" scope="X42.1 X48.1" reference="R1120" />
    <constraint name="C1121" model="TKC" arity="2" scope="X32.1 X56.1" reference="R1121" />
    <constraint name="C1122" model="TKC" arity="2" scope="X9.1 X24.1" reference="R1122" />
    <constraint name="C1123" model="TKC" arity="2" scope="X5.1 X65.1" reference="R1123" />
    <constraint name="C1124" model="TKC" arity="2" scope="X35.1 X67.1" reference="R1124" />
    <constraint name="C1125" model="TKC" arity="2" scope="X42.1 X46.1" reference="R1125" />
    <constraint name="C1126" model="TKC" arity="2" scope="X43.1 X57.1" reference="R1126" />
    <constraint name="C1127" model="TKC" arity="2" scope="X35.1 X43.1" reference="R1127" />
    <constraint name="C1128" model="TKC" arity="2" scope="X22.1 X67.1" reference="R1128" />
    <constraint name="C1129" model="TKC" arity="2" scope="X59.1 X60.1" reference="R1129" />
    <constraint name="C1130" model="TKC" arity="2" scope="X42.1 X44.1" reference="R1130" />
    <constraint name="C1131" model="TKC" arity="2" scope="X7.1 X45.1" reference="R1131" />
    <constraint name="C1132" model="TKC" arity="2" scope="X35.1 X42.1" reference="R1132" />
    <constraint name="C1133" model="TKC" arity="2" scope="X52.1 X57.1" reference="R1133" />
    <constraint name="C1134" model="TKC" arity="2" scope="X21.1 X25.1" reference="R1134" />
    <constraint name="C1135" model="TKC" arity="2" scope="X3.1 X23.1" reference="R1135" />
    <constraint name="C1136" model="TKC" arity="2" scope="X55.1 X68.1" reference="R1136" />
    <constraint name="C1137" model="TKC" arity="2" scope="X62.1 X68.1" reference="R1137" />
    <constraint name="C1138" model="TKC" arity="2" scope="X4.1 X53.1" reference="R1138" />
    <constraint name="C1139" model="TKC" arity="2" scope="X15.1 X20.1" reference="R1139" />
    <constraint name="C1140" model="TKC" arity="2" scope="X9.1 X37.1" reference="R1140" />
    <constraint name="C1141" model="TKC" arity="2" scope="X13.1 X49.1" reference="R1141" />
    <constraint name="C1142" model="TKC" arity="2" scope="X11.1 X52.1" reference="R1142" />
    <constraint name="C1143" model="TKC" arity="2" scope="X36.1 X52.1" reference="R1143" />
    <constraint name="C1144" model="TKC" arity="2" scope="X29.1 X36.1" reference="R1144" />
    <constraint name="C1145" model="TKC" arity="2" scope="X12.1 X29.1" reference="R1145" />
    <constraint name="C1146" model="TKC" arity="2" scope="X28.1 X47.1" reference="R1146" />
    <constraint name="C1147" model="TKC" arity="2" scope="X18.1 X26.1" reference="R1147" />
    <constraint name="C1148" model="TKC" arity="2" scope="X30.1 X52.1" reference="R1148" />
    <constraint name="C1149" model="TKC" arity="2" scope="X24.1 X56.1" reference="R1149" />
    <constraint name="C1150" model="TKC" arity="2" scope="X33.1 X48.1" reference="R1150" />
    <constraint name="C1151" model="TKC" arity="2" scope="X31.1 X38.1" reference="R1151" />
    <constraint name="C1152" model="TKC" arity="2" scope="X3.1 X69.1" reference="R1152" />
    <constraint name="C1153" model="TKC" arity="2" scope="X14.1 X38.1" reference="R1153" />
    <constraint name="C1154" model="TKC" arity="2" scope="X17.1 X60.1" reference="R1154" />
    <constraint name="C1155" model="TKC" arity="2" scope="X29.1 X59.1" reference="R1155" />
    <constraint name="C1156" model="TKC" arity="2" scope="X46.1 X64.1" reference="R1156" />
    <constraint name="C1157" model="TKC" arity="2" scope="X36.1 X41.1" reference="R1157" />
    <constraint name="C1158" model="TKC" arity="2" scope="X24.1 X68.1" reference="R1158" />
    <constraint name="C1159" model="TKC" arity="2" scope="X42.1 X54.1" reference="R1159" />
    <constraint name="C1160" model="TKC" arity="2" scope="X25.1 X53.1" reference="R1160" />
    <constraint name="C1161" model="TKC" arity="2" scope="X20.1 X70.1" reference="R1161" />
    <constraint name="C1162" model="TKC" arity="2" scope="X13.1 X44.1" reference="R1162" />
    <constraint name="C1163" model="TKC" arity="2" scope="X34.1 X60.1" reference="R1163" />
    <constraint name="C1164" model="TKC" arity="2" scope="X36.1 X44.1" reference="R1164" />
    <constraint name="C1165" model="TKC" arity="2" scope="X21.1 X36.1" reference="R1165" />
    <constraint name="C1166" model="TKC" arity="2" scope="X39.1 X64.1" reference="R1166" />
    <constraint name="C1167" model="TKC" arity="2" scope="X49.1 X53.1" reference="R1167" />
    <constraint name="C1168" model="TKC" arity="2" scope="X21.1 X64.1" reference="R1168" />
    <constraint name="C1169" model="TKC" arity="2" scope="X25.1 X43.1" reference="R1169" />
    <constraint name="C1170" model="TKC" arity="2" scope="X4.1 X47.1" reference="R1170" />
    <constraint name="C1171" model="TKC" arity="2" scope="X25.1 X30.1" reference="R1171" />
    <constraint name="C1172" model="TKC" arity="2" scope="X56.1 X64.1" reference="R1172" />
    <constraint name="C1173" model="TKC" arity="2" scope="X4.1 X20.1" reference="R1173" />
    <constraint name="C1174" model="TKC" arity="2" scope="X30.1 X34.1" reference="R1174" />
    <constraint name="C1175" model="TKC" arity="2" scope="X5.1 X56.1" reference="R1175" />
    <constraint name="C1176" model="TKC" arity="2" scope="X21.1 X69.1" reference="R1176" />
    <constraint name="C1177" model="TKC" arity="2" scope="X24.1 X33.1" reference="R1177" />
    <constraint name="C1178" model="TKC" arity="2" scope="X28.1 X49.1" reference="R1178" />
    <constraint name="C1179" model="TKC" arity="2" scope="X43.1 X55.1" reference="R1179" />
    <constraint name="C1180" model="TKC" arity="2" scope="X20.1 X49.1" reference="R1180" />
    <constraint name="C1181" model="TKC" arity="2" scope="X5.1 X21.1" reference="R1181" />
    <constraint name="C1182" model="TKC" arity="2" scope="X38.1 X56.1" reference="R1182" />
    <constraint name="C1183" model="TKC" arity="2" scope="X1.1 X27.1" reference="R1183" />
    <constraint name="C1184" model="TKC" arity="2" scope="X39.1 X44.1" reference="R1184" />
    <constraint name="C1185" model="TKC" arity="2" scope="X60.1 X63.1" reference="R1185" />
    <constraint name="C1186" model="TKC" arity="2" scope="X41.1 X67.1" reference="R1186" />
    <constraint name="C1187" model="TKC" arity="2" scope="X53.1 X60.1" reference="R1187" />
    <constraint name="C1188" model="TKC" arity="2" scope="X53.1 X64.1" reference="R1188" />
    <constraint name="C1189" model="TKC" arity="2" scope="X3.1 X40.1" reference="R1189" />
    <constraint name="C1190" model="TKC" arity="2" scope="X21.1 X26.1" reference="R1190" />
    <constraint name="C1191" model="TKC" arity="2" scope="X57.1 X58.1" reference="R1191" />
    <constraint name="C1192" model="TKC" arity="2" scope="X19.1 X68.1" reference="R1192" />
    <constraint name="C1193" model="TKC" arity="2" scope="X32.1 X67.1" reference="R1193" />
    <constraint name="C1194" model="TKC" arity="2" scope="X3.1 X62.1" reference="R1194" />
    <constraint name="C1195" model="TKC" arity="2" scope="X32.1 X40.1" reference="R1195" />
    <constraint name="C1196" model="TKC" arity="2" scope="X3.1 X41.1" reference="R1196" />
    <constraint name="C1197" model="TKC" arity="2" scope="X15.1 X38.1" reference="R1197" />
    <constraint name="C1198" model="TKC" arity="2" scope="X33.1 X65.1" reference="R1198" />
    <constraint name="C1199" model="TKC" arity="2" scope="X1.1 X22.1" reference="R1199" />
    <constraint name="C1200" model="TKC" arity="2" scope="X6.1 X41.1" reference="R1200" />
    <constraint name="C1201" model="TKC" arity="2" scope="X13.1 X32.1" reference="R1201" />
    <constraint name="C1202" model="TKC" arity="2" scope="X5.1 X18.1" reference="R1202" />
    <constraint name="C1203" model="TKC" arity="2" scope="X12.1 X21.1" reference="R1203" />
    <constraint name="C1204" model="TKC" arity="2" scope="X4.1 X52.1" reference="R1204" />
    <constraint name="C1205" model="TKC" arity="2" scope="X22.1 X42.1" reference="R1205" />
    <constraint name="C1206" model="TKC" arity="2" scope="X8.1 X59.1" reference="R1206" />
    <constraint name="C1207" model="TKC" arity="2" scope="X8.1 X21.1" reference="R1207" />
    <constraint name="C1208" model="TKC" arity="2" scope="X21.1 X32.1" reference="R1208" />
    <constraint name="C1209" model="TKC" arity="2" scope="X7.1 X57.1" reference="R1209" />
    <constraint name="C1210" model="TKC" arity="2" scope="X50.1 X56.1" reference="R1210" />
    <constraint name="C1211" model="TKC" arity="2" scope="X1.1 X67.1" reference="R1211" />
    <constraint name="C1212" model="TKC" arity="2" scope="X5.1 X33.1" reference="R1212" />
    <constraint name="C1213" model="TKC" arity="2" scope="X4.1 X64.1" reference="R1213" />
    <constraint name="C1214" model="TKC" arity="2" scope="X39.1 X65.1" reference="R1214" />
    <constraint name="C1215" model="TKC" arity="2" scope="X1.1 X70.1" reference="R1215" />
    <constraint name="C1216" model="TKC" arity="2" scope="X4.1 X23.1" reference="R1216" />
    <constraint name="C1217" model="TKC" arity="2" scope="X21.1 X44.1" reference="R1217" />
    <constraint name="C1218" model="TKC" arity="2" scope="X9.1 X23.1" reference="R1218" />
    <constraint name="C1219" model="TKC" arity="2" scope="X30.1 X40.1" reference="R1219" />
    <constraint name="C1220" model="TKC" arity="2" scope="X20.1 X24.1" reference="R1220" />
    <constraint name="C1221" model="TKC" arity="2" scope="X1.1 X24.1" reference="R1221" />
    <constraint name="C1222" model="TKC" arity="2" scope="X1.1 X38.1" reference="R1222" />
    <constraint name="C1223" model="TKC" arity="2" scope="X48.1 X59.1" reference="R1223" />
    <constraint name="C1224" model="TKC" arity="2" scope="X53.1 X57.1" reference="R1224" />
    <constraint name="C1225" model="TKC" arity="2" scope="X33.1 X38.1" reference="R1225" />
    <constraint name="C1226" model="TKC" arity="2" scope="X17.1 X66.1" reference="R1226" />
    <constraint name="C1227" model="TKC" arity="2" scope="X24.1 X62.1" reference="R1227" />
    <constraint name="C1228" model="TKC" arity="2" scope="X30.1 X55.1" reference="R1228" />
    <constraint name="C1229" model="TKC" arity="2" scope="X3.1 X53.1" reference="R1229" />
    <constraint name="C1230" model="TKC" arity="2" scope="X18.1 X55.1" reference="R1230" />
    <constraint name="C1231" model="TKC" arity="2" scope="X9.1 X34.1" reference="R1231" />
    <constraint name="C1232" model="TKC" arity="2" scope="X2.1 X35.1" reference="R1232" />
    <constraint name="C1233" model="TKC" arity="2" scope="X24.1 X63.1" reference="R1233" />
    <constraint name="C1234" model="TKC" arity="2" scope="X5.1 X35.1" reference="R1234" />
    <constraint name="C1235" model="TKC" arity="2" scope="X20.1 X27.1" reference="R1235" />
    <constraint name="C1236" model="TKC" arity="2" scope="X26.1 X54.1" reference="R1236" />
    <constraint name="C1237" model="TKC" arity="2" scope="X34.1 X50.1" reference="R1237" />
    <constraint name="C1238" model="TKC" arity="2" scope="X19.1 X30.1" reference="R1238" />
    <constraint name="C1239" model="TKC" arity="2" scope="X41.1 X42.1" reference="R1239" />
    <constraint name="C1240" model="TKC" arity="2" scope="X2.1 X55.1" reference="R1240" />
    <constraint name="C1241" model="TKC" arity="2" scope="X15.1 X31.1" reference="R1241" />
    <constraint name="C1242" model="TKC" arity="2" scope="X17.1 X68.1" reference="R1242" />
    <constraint name="C1243" model="TKC" arity="2" scope="X20.1 X25.1" reference="R1243" />
    <constraint name="C1244" model="TKC" arity="2" scope="X30.1 X66.1" reference="R1244" />
    <constraint name="C1245" model="TKC" arity="2" scope="X35.1 X56.1" reference="R1245" />
    <constraint name="C1246" model="TKC" arity="2" scope="X11.1 X55.1" reference="R1246" />
    <constraint name="C1247" model="TKC" arity="2" scope="X1.1 X55.1" reference="R1247" />
    <constraint name="C1248" model="TKC" arity="2" scope="X35.1 X37.1" reference="R1248" />
    <constraint name="C1249" model="TKC" arity="2" scope="X32.1 X35.1" reference="R1249" />
    <constraint name="C1250" model="TKC" arity="2" scope="X37.1 X64.1" reference="R1250" />
    <constraint name="C1251" model="TKC" arity="2" scope="X13.1 X21.1" reference="R1251" />
    <constraint name="C1252" model="TKC" arity="2" scope="X8.1 X66.1" reference="R1252" />
    <constraint name="C1253" model="TKC" arity="2" scope="X11.1 X16.1" reference="R1253" />
    <constraint name="C1254" model="TKC" arity="2" scope="X34.1 X64.1" reference="R1254" />
    <constraint name="C1255" model="TKC" arity="2" scope="X8.1 X9.1" reference="R1255" />
    <constraint name="C1256" model="TKC" arity="2" scope="X34.1 X37.1" reference="R1256" />
    <constraint name="C1257" model="TKC" arity="2" scope="X29.1 X43.1" reference="R1257" />
    <constraint name="C1258" model="TKC" arity="2" scope="X52.1 X60.1" reference="R1258" />
    <constraint name="C1259" model="TKC" arity="2" scope="X16.1 X30.1" reference="R1259" />
    <constraint name="C1260" model="TKC" arity="2" scope="X3.1 X15.1" reference="R1260" />
    <constraint name="C1261" model="TKC" arity="2" scope="X60.1 X61.1" reference="R1261" />
    <constraint name="C1262" model="TKC" arity="2" scope="X13.1 X30.1" reference="R1262" />
    <constraint name="C1263" model="TKC" arity="2" scope="X38.1 X46.1" reference="R1263" />
    <constraint name="C1264" model="TKC" arity="2" scope="X8.1 X20.1" reference="R1264" />
    <constraint name="C1265" model="TKC" arity="2" scope="X20.1 X44.1" reference="R1265" />
    <constraint name="C1266" model="TKC" arity="2" scope="X5.1 X60.1" reference="R1266" />
    <constraint name="C1267" model="TKC" arity="2" scope="X26.1 X41.1" reference="R1267" />
    <constraint name="C1268" model="TKC" arity="2" scope="X6.1 X16.1" reference="R1268" />
    <constraint name="C1269" model="TKC" arity="2" scope="X19.1 X49.1" reference="R1269" />
    <constraint name="C1270" model="TKC" arity="2" scope="X4.1 X56.1" reference="R1270" />
    <constraint name="C1271" model="TKC" arity="2" scope="X24.1 X30.1" reference="R1271" />
    <constraint name="C1272" model="TKC" arity="2" scope="X1.1 X63.1" reference="R1272" />
    <constraint name="C1273" model="TKC" arity="2" scope="X41.1 X63.1" reference="R1273" />
    <constraint name="C1274" model="TKC" arity="2" scope="X31.1 X41.1" reference="R1274" />
    <constraint name="C1275" model="TKC" arity="2" scope="X29.1 X41.1" reference="R1275" />
    <constraint name="C1276" model="TKC" arity="2" scope="X2.1 X47.1" reference="R1276" />
    <constraint name="C1277" model="TKC" arity="2" scope="X27.1 X36.1" reference="R1277" />
    <constraint name="C1278" model="TKC" arity="2" scope="X61.1 X68.1" reference="R1278" />
    <constraint name="C1279" model="TKC" arity="2" scope="X3.1 X36.1" reference="R1279" />
    <constraint name="C1280" model="TKC" arity="2" scope="X31.1 X65.1" reference="R1280" />
    <constraint name="C1281" model="TKC" arity="2" scope="X54.1 X55.1" reference="R1281" />
    <constraint name="C1282" model="TKC" arity="2" scope="X59.1 X66.1" reference="R1282" />
    <constraint name="C1283" model="TKC" arity="2" scope="X31.1 X40.1" reference="R1283" />
    <constraint name="C1284" model="TKC" arity="2" scope="X37.1 X56.1" reference="R1284" />
    <constraint name="C1285" model="TKC" arity="2" scope="X28.1 X61.1" reference="R1285" />
    <constraint name="C1286" model="TKC" arity="2" scope="X25.1 X60.1" reference="R1286" />
    <constraint name="C1287" model="TKC" arity="2" scope="X11.1 X32.1" reference="R1287" />
    <constraint name="C1288" model="TKC" arity="2" scope="X39.1 X68.1" reference="R1288" />
    <constraint name="C1289" model="TKC" arity="2" scope="X28.1 X48.1" reference="R1289" />
    <constraint name="C1290" model="TKC" arity="2" scope="X32.1 X51.1" reference="R1290" />
    <constraint name="C1291" model="TKC" arity="2" scope="X3.1 X46.1" reference="R1291" />
    <constraint name="C1292" model="TKC" arity="2" scope="X50.1 X65.1" reference="R1292" />
    <constraint name="C1293" model="TKC" arity="2" scope="X35.1 X50.1" reference="R1293" />
    <constraint name="C1294" model="TKC" arity="2" scope="X61.1 X67.1" reference="R1294" />
    <constraint name="C1295" model="TKC" arity="2" scope="X51.1 X57.1" reference="R1295" />
    <constraint name="C1296" model="TKC" arity="2" scope="X38.1 X58.1" reference="R1296" />
    <constraint name="C1297" model="TKC" arity="2" scope="X56.1 X57.1" reference="R1297" />
    <constraint name="C1298" model="TKC" arity="2" scope="X40.1 X69.1" reference="R1298" />
    <constraint name="C1299" model="TKC" arity="2" scope="X41.1 X51.1" reference="R1299" />
    <constraint name="C1300" model="TKC" arity="2" scope="X37.1 X43.1" reference="R1300" />
    <constraint name="C1301" model="TKC" arity="2" scope="X21.1 X68.1" reference="R1301" />
    <constraint name="C1302" model="TKC" arity="2" scope="X34.1 X61.1" reference="R1302" />
    <constraint name="C1303" model="TKC" arity="2" scope="X13.1 X46.1" reference="R1303" />
    <constraint name="C1304" model="TKC" arity="2" scope="X23.1 X61.1" reference="R1304" />
    <constraint name="C1305" model="TKC" arity="2" scope="X4.1 X61.1" reference="R1305" />
    <constraint name="C1306" model="TKC" arity="2" scope="X5.1 X23.1" reference="R1306" />
    <constraint name="C1307" model="TKC" arity="2" scope="X31.1 X61.1" reference="R1307" />
    <constraint name="C1308" model="TKC" arity="2" scope="X34.1 X46.1" reference="R1308" />
    <constraint name="C1309" model="TKC" arity="2" scope="X9.1 X28.1" reference="R1309" />
    <constraint name="C1310" model="TKC" arity="2" scope="X8.1 X60.1" reference="R1310" />
    <constraint name="C1311" model="TKC" arity="2" scope="X40.1 X50.1" reference="R1311" />
    <constraint name="C1312" model="TKC" arity="2" scope="X1.1 X8.1" reference="R1312" />
    <constraint name="C1313" model="TKC" arity="2" scope="X25.1 X52.1" reference="R1313" />
    <constraint name="C1314" model="TKC" arity="2" scope="X39.1 X58.1" reference="R1314" />
    <constraint name="C1315" model="TKC" arity="2" scope="X27.1 X55.1" reference="R1315" />
    <constraint name="C1316" model="TKC" arity="2" scope="X10.1 X38.1" reference="R1316" />
    <constraint name="C1317" model="TKC" arity="2" scope="X53.1 X59.1" reference="R1317" />
    <constraint name="C1318" model="TKC" arity="2" scope="X4.1 X15.1" reference="R1318" />
    <constraint name="C1319" model="TKC" arity="2" scope="X10.1 X19.1" reference="R1319" />
    <constraint name="C1320" model="TKC" arity="2" scope="X35.1 X64.1" reference="R1320" />
    <constraint name="C1321" model="TKC" arity="2" scope="X37.1 X52.1" reference="R1321" />
    <constraint name="C1322" model="TKC" arity="2" scope="X51.1 X66.1" reference="R1322" />
    <constraint name="C1323" model="TKC" arity="2" scope="X8.1 X43.1" reference="R1323" />
    <constraint name="C1324" model="TKC" arity="2" scope="X12.1 X45.1" reference="R1324" />
    <constraint name="C1325" model="TKC" arity="2" scope="X23.1 X41.1" reference="R1325" />
    <constraint name="C1326" model="TKC" arity="2" scope="X5.1 X57.1" reference="R1326" />
    <constraint name="C1327" model="TKC" arity="2" scope="X14.1 X15.1" reference="R1327" />
    <constraint name="C1328" model="TKC" arity="2" scope="X62.1 X69.1" reference="R1328" />
    <constraint name="C1329" model="TKC" arity="2" scope="X10.1 X22.1" reference="R1329" />
    <constraint name="C1330" model="TKC" arity="2" scope="X22.1 X24.1" reference="R1330" />
    <constraint name="C1331" model="TKC" arity="2" scope="X39.1 X57.1" reference="R1331" />
    <constraint name="C1332" model="TKC" arity="2" scope="X35.1 X45.1" reference="R1332" />
    <constraint name="C1333" model="TKC" arity="2" scope="X45.1 X46.1" reference="R1333" />
    <constraint name="C1334" model="TKC" arity="2" scope="X42.1 X52.1" reference="R1334" />
    <constraint name="C1335" model="TKC" arity="2" scope="X11.1 X20.1" reference="R1335" />
    <constraint name="C1336" model="TKC" arity="2" scope="X20.1 X45.1" reference="R1336" />
    <constraint name="C1337" model="TKC" arity="2" scope="X29.1 X65.1" reference="R1337" />
    <constraint name="C1338" model="TKC" arity="2" scope="X47.1 X50.1" reference="R1338" />
    <constraint name="C1339" model="TKC" arity="2" scope="X35.1 X38.1" reference="R1339" />
    <constraint name="C1340" model="TKC" arity="2" scope="X21.1 X34.1" reference="R1340" />
    <constraint name="C1341" model="TKC" arity="2" scope="X18.1 X43.1" reference="R1341" />
    <constraint name="C1342" model="TKC" arity="2" scope="X1.1 X57.1" reference="R1342" />
    <constraint name="C1343" model="TKC" arity="2" scope="X34.1 X65.1" reference="R1343" />
    <constraint name="C1344" model="TKC" arity="2" scope="X3.1 X70.1" reference="R1344" />
    <constraint name="C1345" model="TKC" arity="2" scope="X2.1 X31.1" reference="R1345" />
    <constraint name="C1346" model="TKC" arity="2" scope="X28.1 X55.1" reference="R1346" />
    <constraint name="C1347" model="TKC" arity="2" scope="X17.1 X34.1" reference="R1347" />
    <constraint name="C1348" model="TKC" arity="2" scope="X50.1 X52.1" reference="R1348" />
    <constraint name="C1349" model="TKC" arity="2" scope="X31.1 X55.1" reference="R1349" />
    <constraint name="C1350" model="TKC" arity="2" scope="X52.1 X63.1" reference="R1350" />
    <constraint name="C1351" model="TKC" arity="2" scope="X42.1 X68.1" reference="R1351" />
    <constraint name="C1352" model="TKC" arity="2" scope="X35.1 X54.1" reference="R1352" />
    <constraint name="C1353" model="TKC" arity="2" scope="X4.1 X32.1" reference="R1353" />
    <constraint name="C1354" model="TKC" arity="2" scope="X1.1 X13.1" reference="R1354" />
    <constraint name="C1355" model="TKC" arity="2" scope="X6.1 X20.1" reference="R1355" />
    <constraint name="C1356" model="TKC" arity="2" scope="X25.1 X70.1" reference="R1356" />
    <constraint name="C1357" model="TKC" arity="2" scope="X41.1 X66.1" reference="R1357" />
    <constraint name="C1358" model="TKC" arity="2" scope="X19.1 X36.1" reference="R1358" />
    <constraint name="C1359" model="TKC" arity="2" scope="X2.1 X25.1" reference="R1359" />
    <constraint name="C1360" model="TKC" arity="2" scope="X42.1 X59.1" reference="R1360" />
    <constraint name="C1361" model="TKC" arity="2" scope="X14.1 X25.1" reference="R1361" />
    <constraint name="C1362" model="TKC" arity="2" scope="X12.1 X50.1" reference="R1362" />
    <constraint name="C1363" model="TKC" arity="2" scope="X39.1 X60.1" reference="R1363" />
    <constraint name="C1364" model="TKC" arity="2" scope="X26.1 X37.1" reference="R1364" />
    <constraint name="C1365" model="TKC" arity="2" scope="X22.1 X49.1" reference="R1365" />
    <constraint name="C1366" model="TKC" arity="2" scope="X15.1 X51.1" reference="R1366" />
    <constraint name="C1367" model="TKC" arity="2" scope="X25.1 X33.1" reference="R1367" />
    <constraint name="C1368" model="TKC" arity="2" scope="X2.1 X49.1" reference="R1368" />
    <constraint name="C1369" model="TKC" arity="2" scope="X2.1 X24.1" reference="R1369" />
    <constraint name="C1370" model="TKC" arity="2" scope="X59.1 X68.1" reference="R1370" />
    <constraint name="C1371" model="TKC" arity="2" scope="X18.1 X58.1" reference="R1371" />
    <constraint name="C1372" model="TKC" arity="2" scope="X21.1 X48.1" reference="R1372" />
    <constraint name="C1373" model="TKC" arity="2" scope="X50.1 X70.1" reference="R1373" />
    <constraint name="C1374" model="TKC" arity="2" scope="X26.1 X61.1" reference="R1374" />
    <constraint name="C1375" model="TKC" arity="2" scope="X7.1 X55.1" reference="R1375" />
    <constraint name="C1376" model="TKC" arity="2" scope="X40.1 X44.1" reference="R1376" />
    <constraint name="C1377" model="TKC" arity="2" scope="X4.1 X44.1" reference="R1377" />
    <constraint name="C1378" model="TKC" arity="2" scope="X14.1 X30.1" reference="R1378" />
    <constraint name="C1379" model="TKC" arity="2" scope="X17.1 X41.1" reference="R1379" />
    <constraint name="C1380" model="TKC" arity="2" scope="X8.1 X64.1" reference="R1380" />
    <constraint name="C1381" model="TKC" arity="2" scope="X38.1 X49.1" reference="R1381" />
    <constraint name="C1382" model="TKC" arity="2" scope="X41.1 X69.1" reference="R1382" />
    <constraint name="C1383" model="TKC" arity="2" scope="X3.1 X22.1" reference="R1383" />
    <constraint name="C1384" model="TKC" arity="2" scope="X39.1 X69.1" reference="R1384" />
    <constraint name="C1385" model="TKC" arity="2" scope="X51.1 X53.1" reference="R1385" />
    <constraint name="C1386" model="TKC" arity="2" scope="X16.1 X56.1" reference="R1386" />
    <constraint name="C1387" model="TKC" arity="2" scope="X41.1 X64.1" reference="R1387" />
    <constraint name="C1388" model="TKC" arity="2" scope="X34.1 X56.1" reference="R1388" />
    <constraint name="C1389" model="TKC" arity="2" scope="X36.1 X43.1" reference="R1389" />
    <constraint name="C1390" model="TKC" arity="2" scope="X8.1 X41.1" reference="R1390" />
    <constraint name="C1391" model="TKC" arity="2" scope="X5.1 X49.1" reference="R1391" />
    <constraint name="C1392" model="TKC" arity="2" scope="X33.1 X35.1" reference="R1392" />
    <constraint name="C1393" model="TKC" arity="2" scope="X41.1 X49.1" reference="R1393" />
    <constraint name="C1394" model="TKC" arity="2" scope="X13.1 X38.1" reference="R1394" />
    <constraint name="C1395" model="TKC" arity="2" scope="X25.1 X66.1" reference="R1395" />
    <constraint name="C1396" model="TKC" arity="2" scope="X10.1 X65.1" reference="R1396" />
    <constraint name="C1397" model="TKC" arity="2" scope="X4.1 X58.1" reference="R1397" />
    <constraint name="C1398" model="TKC" arity="2" scope="X36.1 X46.1" reference="R1398" />
    <constraint name="C1399" model="TKC" arity="2" scope="X14.1 X69.1" reference="R1399" />
    <constraint name="C1400" model="TKC" arity="2" scope="X54.1 X68.1" reference="R1400" />
    <constraint name="C1401" model="TKC" arity="2" scope="X1.1 X40.1" reference="R1401" />
    <constraint name="C1402" model="TKC" arity="2" scope="X33.1 X56.1" reference="R1402" />
    <constraint name="C1403" model="TKC" arity="2" scope="X27.1 X40.1" reference="R1403" />
    <constraint name="C1404" model="TKC" arity="2" scope="X4.1 X8.1" reference="R1404" />
    <constraint name="C1405" model="TKC" arity="2" scope="X12.1 X36.1" reference="R1405" />
    <constraint name="C1406" model="TKC" arity="2" scope="X6.1 X34.1" reference="R1406" />
    <constraint name="C1407" model="TKC" arity="2" scope="X48.1 X67.1" reference="R1407" />
    <constraint name="C1408" model="TKC" arity="2" scope="X16.1 X44.1" reference="R1408" />
    <constraint name="C1409" model="TKC" arity="2" scope="X34.1 X53.1" reference="R1409" />
    <constraint name="C1410" model="TKC" arity="2" scope="X51.1 X65.1" reference="R1410" />
    <constraint name="C1411" model="TKC" arity="2" scope="X9.1 X35.1" reference="R1411" />
    <constraint name="C1412" model="TKC" arity="2" scope="X3.1 X27.1" reference="R1412" />
    <constraint name="C1413" model="TKC" arity="2" scope="X3.1 X26.1" reference="R1413" />
    <constraint name="C1414" model="TKC" arity="2" scope="X7.1 X14.1" reference="R1414" />
    <constraint name="C1415" model="TKC" arity="2" scope="X45.1 X66.1" reference="R1415" />
    <constraint name="C1416" model="TKC" arity="2" scope="X16.1 X18.1" reference="R1416" />
    <constraint name="C1417" model="TKC" arity="2" scope="X61.1 X69.1" reference="R1417" />
    <constraint name="C1418" model="TKC" arity="2" scope="X27.1 X54.1" reference="R1418" />
    <constraint name="C1419" model="TKC" arity="2" scope="X29.1 X47.1" reference="R1419" />
    <constraint name="C1420" model="TKC" arity="2" scope="X35.1 X61.1" reference="R1420" />
    <constraint name="C1421" model="TKC" arity="2" scope="X17.1 X36.1" reference="R1421" />
    <constraint name="C1422" model="TKC" arity="2" scope="X33.1 X62.1" reference="R1422" />
    <constraint name="C1423" model="TKC" arity="2" scope="X31.1 X45.1" reference="R1423" />
    <constraint name="C1424" model="TKC" arity="2" scope="X9.1 X26.1" reference="R1424" />
    <constraint name="C1425" model="TKC" arity="2" scope="X7.1 X34.1" reference="R1425" />
    <constraint name="C1426" model="TKC" arity="2" scope="X13.1 X24.1" reference="R1426" />
    <constraint name="C1427" model="TKC" arity="2" scope="X46.1 X55.1" reference="R1427" />
    <constraint name="C1428" model="TKC" arity="2" scope="X10.1 X24.1" reference="R1428" />
    <constraint name="C1429" model="TKC" arity="2" scope="X1.1 X20.1" reference="R1429" />
    <constraint name="C1430" model="TKC" arity="2" scope="X31.1 X56.1" reference="R1430" />
    <constraint name="C1431" model="TKC" arity="2" scope="X22.1 X32.1" reference="R1431" />
    <constraint name="C1432" model="TKC" arity="2" scope="X3.1 X10.1" reference="R1432" />
    <constraint name="C1433" model="TKC" arity="2" scope="X9.1 X38.1" reference="R1433" />
    <constraint name="C1434" model="TKC" arity="2" scope="X16.1 X64.1" reference="R1434" />
    <constraint name="C1435" model="TKC" arity="2" scope="X41.1 X50.1" reference="R1435" />
    <constraint name="C1436" model="TKC" arity="2" scope="X6.1 X65.1" reference="R1436" />
    <constraint name="C1437" model="TKC" arity="2" scope="X14.1 X26.1" reference="R1437" />
    <constraint name="C1438" model="TKC" arity="2" scope="X36.1 X66.1" reference="R1438" />
    <constraint name="C1439" model="TKC" arity="2" scope="X1.1 X39.1" reference="R1439" />
    <constraint name="C1440" model="TKC" arity="2" scope="X11.1 X33.1" reference="R1440" />
    <constraint name="C1441" model="TKC" arity="2" scope="X18.1 X66.1" reference="R1441" />
    <constraint name="C1442" model="TKC" arity="2" scope="X4.1 X43.1" reference="R1442" />
    <constraint name="C1443" model="TKC" arity="2" scope="X36.1 X54.1" reference="R1443" />
    <constraint name="C1444" model="TKC" arity="2" scope="X21.1 X63.1" reference="R1444" />
    <constraint name="C1445" model="TKC" arity="2" scope="X16.1 X67.1" reference="R1445" />
    <constraint name="C1446" model="TKC" arity="2" scope="X48.1 X56.1" reference="R1446" />
    <constraint name="C1447" model="TKC" arity="2" scope="X19.1 X32.1" reference="R1447" />
    <constraint name="C1448" model="TKC" arity="2" scope="X16.1 X21.1" reference="R1448" />
  </constraints>
  <relations nbRelations="1449">
    <relation name="R0" arity="2" nbTuples="100" semantics="soft" defaultCost="infinity">38 54:1 1|1 3:1 2|65 96:1 3|71 39:1 4|52 22:1 5|74 41:1 6|85 55:1 7|24 67:1 8|72 70:1 9|94 20:1 10|12 15:2 1|99 66:2 2|56 58:2 3|75 15:2 4|1 56:2 5|86 15:2 6|23 55:2 7|90 55:2 8|71 63:2 9|88 80:2 10|87 11:3 1|6 76:3 2|91 51:3 3|41 14:3 4|59 32:3 5|44 74:3 6|47 60:3 7|92 40:3 8|100 77:3 9|66 49:3 10|88 49:4 1|23 26:4 2|47 29:4 3|5 40:4 4|81 46:4 5|66 71:4 6|34 36:4 7|76 96:4 8|24 66:4 9|66 47:4 10|90 4:5 1|49 36:5 2|93 97:5 3|53 74:5 4|82 81:5 5|70 87:5 6|18 94:5 7|65 23:5 8|37 88:5 9|46 2:5 10|25 60:6 1|19 62:6 2|61 68:6 3|56 8:6 4|83 98:6 5|10 12:6 6|33 64:6 7|27 25:6 8|33 42:6 9|5 57:6 10|50 46:7 1|99 53:7 2|10 19:7 3|50 36:7 4|49 52:7 5|83 37:7 6|70 12:7 7|14 10:7 8|31 10:7 9|56 37:7 10|75 95:8 1|32 78:8 2|55 49:8 3|66 71:8 4|24 76:8 5|19 92:8 6|97 31:8 7|40 5:8 8|12 84:8 9|78 79:8 10|70 56:9 1|19 19:9 2|52 54:9 3|13 99:9 4|65 10:9 5|46 59:9 6|15 21:9 7|28 67:9 8|50 74:9 9|6 55:9 10|53 22:10 1|67 33:10 2|47 9:10 3|85 77:10 4|10 59:10 5|24 95:10 6|61 82:10 7|79 51:10 8|49 75:10 9|40 94:10 10</relation>
    <relation name="R1" arity="2" nbTuples="100" semantics="soft" defaultCost="infinity">38 4:1 1|99 56:1 2|45 54:1 3|58 10:1 4|85 80:1 5|36 67:1 6|9 40:1 7|96 50:1 8|56 17:1 9|81 41:1 10|62 32:2 1|68 24:2 2|12 21:2 3|22 32:2 4|66 13:2 5|69 17:2 6|95 75:2 7|62 89:2 8|79 1:2 9|90 28:2 10|71 3:3 1|20 91:3 2|89 52:3 3|36 17:3 4|42 37:3 5|20 3:3 6|55 40:3 7|59 96:3 8|34 54:3 9|80 57:3 10|48 89:4 1|42 47:4 2|94 52:4 3|47 10:4 4|72 41:4 5|74 42:4 6|69 71:4 7|45 16:4 8|23 95:4 9|26 25:4 10|44 93:5 1|39 15:5 2|89 23:5 3|98 57:5 4|65 61:5 5|16 42:5 6|21 70:5 7|6 46:5 8|71 15:5 9|50 86:5 10|21 95:6 1|37 5:6 2|5 27:6 3|1 69:6 4|26 89:6 5|66 18:6 6|95 85:6 7|56 22:6 8|85 4:6 9|44 5:6 10|10 59:7 1|17 68:7 2|57 59:7 3|87 9:7 4|35 43:7 5|96 54:7 6|77 17:7 7|7 57:7 8|26 73:7 9|74 80:7 10|71 44:8 1|98 63:8 2|32 36:8 3|22 24:8 4|14 97:8 5|55 67:8 6|97 52:8 7|4 58:8 8|61 1:8 9|69 42:8 10|82 75:9 1|11 100:9 2|99 13:9 3|58 9:9 4|66 40:9 5|78 62:9 6|99 78:9 7|9 30:9 8|23 73:9 9|5 69:9 10|61 36:10 1|41 89:10 2|69 25:10 3|69 69:10 4|85 24:10 5|20 61:10 6|41 100:10 7|7 64:10 8|17 82:10 9|85 47:10 10</relation>
    <relation name="R2" arity="2" nbTuples="100" semantics="soft" defaultCost="infinity">53 88:1 1|1 25:1 2|36 68:1 3|56 12:1 4|25 26:1 5|96 70:1 6|3 30:1 7|53 57:1 8|92 43:1 9|40 21:1 10|72 100:2 1|28 20:2 2|40 73:2 3|9 67:2 4|33 89:2 5|96 69:2 6|25 26:2 7|80 9:2 8|53 26:2 9|23 61:2 10|59 59:3 1|40 46:3 2|21 46:3 3|90 45:3 4|90 93:3 5|65 40:3 6|13 29:3 7|66 58:3 8|98 55:3 9|99 67:3 10|38 54:4 1|41 39:4 2|83 56:4 3|5 45:4 4|37 97:4 5|96 49:4 6|20 22:4 7|93 89:4 8|29 11:4 9|34 77:4 10|8 35:5 1|29 34:5 2|40 57:5 3|85 79:5 4|41 76:5 5|76 38:5 6|59 71:5 7|51 70:5 8|62 46:5 9|38 41:5 10|93 84:6 1|70 61:6 2|1 24:6 3|2 54:6 4|32 46:6 5|13 30:6 6|98 94:6 7|88 88:6 8|41 7:6 9|30 52:6 10|45 27:7 1|61 71:7 2|29 49:7 3|15 29:7 4|32 24:7 5|70 92:7 6|76 95:7 7|73 5:7 8|55 41:7 9|13 77:7 10|16 19:8 1|78 47:8 2|27 61:8 3|33 90:8 4|98 42:8 5|76 33:8 6|6 77:8 7|7 7:8 8|82 87:8 9|79 73:8 10|19 5:9 1|90 14:9 2|35 22:9 3|23 51:9 4|68 42:9 5|100 17:9 6|44 28:9 7|18 87:9 8|19 30:9 9|77 76:9 10|50 55:10 1|1 24:10 2|28 6:10 3|50 90:10 4|74 57:10 5|59 3:10 6|57 29:10 7|89 6:10 8|97 35:10 9|3 97:10 10</relation>
    <relation name="R3" arity="2" nbTuples="100" semantics="soft" defaultCost="infinity">67 38:1 1|25 21:1 2|100 4:1 3|96 90:1 4|9 60:1 5|69 2:1 6|83 76:1 7|72 38:1 8|44 76:1 9|72 42:1 10|29 32:2 1|100 48:2 2|57 40:2 3|83 32:2 4|64 11:2 5|66 52:2 6|50 65:2 7|14 16:2 8|40 43:2 9|1 74:2 10|35 50:3 1|32 45:3 2|47 13:3 3|61 10:3 4|56 21:3 5|98 73:3 6|6 21:3 7|37 71:3 8|9 76:3 9|64 37:3 10|38 78:4 1|64 54:4 2|39 81:4 3|71 24:4 4|79 62:4 5|40 54:4 6|44 59:4 7|20 25:4 8|89 12:4 9|85 17:4 10|2 59:5 1|15 6:5 2|1 43:5 3|99 1:5 4|3 94:5 5|75 77:5 6|81 95:5 7|100 9:5 8|63 97:5 9|1 9:5 10|94 78:6 1|46 90:6 2|33 29:6 3|14 50:6 4|23 44:6 5|77 31:6 6|50 30:6 7|12 34:6 8|61 15:6 9|29 92:6 10|82 14:7 1|10 81:7 2|81 49:7 3|5 49:7 4|59 29:7 5|72 36:7 6|64 15:7 7|8 49:7 8|7 51:7 9|30 91:7 10|17 16:8 1|70 93:8 2|15 69:8 3|54 95:8 4|31 74:8 5|30 1:8 6|9 92:8 7|40 37:8 8|63 77:8 9|43 24:8 10|4 75:9 1|94 69:9 2|21 33:9 3|35 7:9 4|64 44:9 5|54 81:9 6|5 9:9 7|16 18:9 8|100 88:9 9|75 79:9 10|27 20:10 1|37 2:10 2|72 16:10 3|62 3:10 4|8 18:10 5|41 19:10 6|69 15:10 7|27 81:10 8|37 88:10 9|38 65:10 10</relation>
    <relation name="R4" arity="2" nbTuples="100" semantics="soft" defaultCost="infinity">9 69:1 1|11 34:1 2|32 39:1 3|27 15:1 4|65 95:1 5|93 57:1 6|29 82:1 7|16 11:1 8|1 24:1 9|73 37:1 10|10 89:2 1|37 82:2 2|100 44:2 3|10 2:2 4|31 4:2 5|44 95:2 6|89 57:2 7|49 97:2 8|10 45:2 9|40 44:2 10|16 31:3 1|57 33:3 2|3 9:3 3|85 46:3 4|24 55:3 5|72 66:3 6|51 79:3 7|63 1:3 8|20 19:3 9|19 83:3 10|100 88:4 1|22 8:4 2|52 70:4 3|49 18:4 4|14 1:4 5|6 85:4 6|27 39:4 7|16 25:4 8|44 95:4 9|58 11:4 10|33 18:5 1|86 62:5 2|2 77:5 3|47 79:5 4|63 38:5 5|49 84:5 6|80 55:5 7|51 51:5 8|38 87:5 9|68 50:5 10|95 49:6 1|11 48:6 2|80 51:6 3|11 69:6 4|48 16:6 5|22 1:6 6|90 87:6 7|17 59:6 8|51 22:6 9|39 57:6 10|25 46:7 1|17 97:7 2|28 84:7 3|99 25:7 4|83 8:7 5|100 67:7 6|13 65:7 7|9 89:7 8|30 3:7 9|95 46:7 10|8 100:8 1|31 32:8 2|43 23:8 3|20 87:8 4|52 74:8 5|67 48:8 6|46 57:8 7|98 83:8 8|27 100:8 9|37 28:8 10|61 93:9 1|59 16:9 2|12 46:9 3|97 68:9 4|2 77:9 5|77 37:9 6|34 20:9 7|29 5:9 8|80 22:9 9|100 29:9 10|5 18:10 1|14 1:10 2|13 10:10 3|78 39:10 4|25 79:10 5|68 31:10 6|43 16:10 7|99 89:10 8|99 18:10 9|95 21:10 10</relation>
    <relation name="R5" arity="2" nbTuples="100" semantics="soft" defaultCost="infinity">4 62:1 1|92 4:1 2|98 13:1 3|95 80:1 4|100 84:1 5|41 9:1 6|55 82:1 7|21 92:1 8|91 44:1 9|36 90:1 10|86 80:2 1|90 63:2 2|81 50:2 3|46 20:2 4|64 77:2 5|71 64:2 6|72 50:2 7|90 90:2 8|4 21:2 9|17 90:2 10|14 9:3 1|53 1:3 2|22 93:3 3|17 31:3 4|78 4:3 5|52 7:3 6|77 96:3 7|82 39:3 8|24 80:3 9|62 9:3 10|16 47:4 1|78 15:4 2|35 44:4 3|61 53:4 4|83 62:4 5|89 66:4 6|65 20:4 7|48 68:4 8|47 47:4 9|70 9:4 10|85 65:5 1|36 45:5 2|75 41:5 3|8 2:5 4|47 28:5 5|34 68:5 6|52 72:5 7|18 49:5 8|12 4:5 9|76 16:5 10|17 21:6 1|33 3:6 2|80 8:6 3|41 15:6 4|76 10:6 5|65 52:6 6|38 86:6 7|85 15:6 8|1 50:6 9|58 90:6 10|19 21:7 1|87 95:7 2|40 20:7 3|37 71:7 4|21 7:7 5|55 45:7 6|80 66:7 7|43 33:7 8|39 3:7 9|73 82:7 10|54 40:8 1|10 20:8 2|12 86:8 3|67 69:8 4|76 13:8 5|1 33:8 6|86 68:8 7|16 71:8 8|35 27:8 9|36 18:8 10|30 42:9 1|62 59:9 2|10 96:9 3|63 40:9 4|79 72:9 5|64 48:9 6|59 41:9 7|62 9:9 8|84 50:9 9|22 22:9 10|4 28:10 1|76 74:10 2|81 73:10 3|58 84:10 4|22 58:10 5|14 85:10 6|19 20:10 7|24 54:10 8|5 7:10 9|76 85:10 10</relation>
    <relation name="R6" arity="2" nbTuples="100" semantics="soft" defaultCost="infinity">15 38:1 1|86 71:1 2|47 33:1 3|79 98:1 4|10 52:1 5|99 88:1 6|82 86:1 7|95 11:1 8|60 63:1 9|71 76:1 10|77 88:2 1|36 75:2 2|74 17:2 3|73 58:2 4|43 82:2 5|35 71:2 6|86 27:2 7|62 45:2 8|33 52:2 9|3 10:2 10|35 10:3 1|9 54:3 2|30 70:3 3|83 67:3 4|67 56:3 5|52 15:3 6|54 21:3 7|20 74:3 8|4 36:3 9|20 9:3 10|28 14:4 1|1 16:4 2|35 39:4 3|96 86:4 4|92 77:4 5|57 97:4 6|18 63:4 7|6 63:4 8|53 91:4 9|35 86:4 10|15 35:5 1|70 94:5 2|4 22:5 3|54 57:5 4|84 4:5 5|42 62:5 6|59 46:5 7|21 69:5 8|99 43:5 9|16 45:5 10|85 75:6 1|80 58:6 2|90 74:6 3|95 38:6 4|19 41:6 5|100 52:6 6|100 62:6 7|34 53:6 8|10 81:6 9|37 8:6 10|20 76:7 1|4 17:7 2|27 39:7 3|25 35:7 4|41 4:7 5|56 38:7 6|10 81:7 7|73 77:7 8|32 56:7 9|65 17:7 10|71 75:8 1|90 34:8 2|36 11:8 3|76 26:8 4|55 100:8 5|45 72:8 6|44 86:8 7|4 70:8 8|33 68:8 9|42 38:8 10|93 20:9 1|52 11:9 2|80 91:9 3|84 81:9 4|81 25:9 5|41 27:9 6|56 16:9 7|17 54:9 8|16 27:9 9|67 18:9 10|8 2:10 1|20 34:10 2|31 3:10 3|41 97:10 4|37 36:10 5|56 98:10 6|31 1:10 7|68 24:10 8|23 92:10 9|5 35:10 10</relation>
    <relation name="R7" arity="2" nbTuples="100" semantics="soft" defaultCost="infinity">60 78:1 1|68 67:1 2|88 84:1 3|52 82:1 4|100 6:1 5|53 95:1 6|38 73:1 7|89 16:1 8|39 26:1 9|9 52:1 10|25 20:2 1|70 42:2 2|73 61:2 3|46 60:2 4|11 6:2 5|5 53:2 6|29 96:2 7|16 30:2 8|25 54:2 9|5 59:2 10|21 10:3 1|15 14:3 2|56 17:3 3|2 7:3 4|78 100:3 5|13 3:3 6|7 37:3 7|7 33:3 8|5 39:3 9|81 60:3 10|9 69:4 1|83 33:4 2|72 70:4 3|14 45:4 4|83 34:4 5|42 37:4 6|28 95:4 7|63 68:4 8|79 50:4 9|98 9:4 10|3 50:5 1|17 80:5 2|36 40:5 3|30 30:5 4|27 50:5 5|22 85:5 6|55 28:5 7|41 28:5 8|93 53:5 9|4 40:5 10|64 75:6 1|13 52:6 2|42 74:6 3|41 58:6 4|13 7:6 5|97 18:6 6|29 52:6 7|12 56:6 8|53 32:6 9|93 69:6 10|27 50:7 1|97 2:7 2|59 64:7 3|94 26:7 4|54 40:7 5|22 34:7 6|16 96:7 7|14 15:7 8|42 97:7 9|72 91:7 10|78 80:8 1|14 20:8 2|76 19:8 3|7 54:8 4|58 14:8 5|6 70:8 6|80 36:8 7|61 90:8 8|29 46:8 9|95 67:8 10|25 67:9 1|6 58:9 2|15 43:9 3|72 37:9 4|79 63:9 5|15 4:9 6|35 80:9 7|1 21:9 8|34 20:9 9|52 70:9 10|8 48:10 1|40 67:10 2|72 66:10 3|75 79:10 4|24 100:10 5|86 86:10 6|65 42:10 7|27 90:10 8|76 70:10 9|55 69:10 10</relation>
    <relation name="R8" arity="2" nbTuples="100" semantics="soft" defaultCost="infinity">12 49:1 1|54 12:1 2|62 23:1 3|14 95:1 4|56 14:1 5|77 32:1 6|31 53:1 7|42 70:1 8|46 4:1 9|2 12:1 10|34 12:2 1|82 66:2 2|25 97:2 3|45 28:2 4|81 40:2 5|3 72:2 6|63 77:2 7|14 77:2 8|32 45:2 9|99 62:2 10|77 22:3 1|67 78:3 2|78 23:3 3|86 43:3 4|80 95:3 5|34 22:3 6|75 48:3 7|68 37:3 8|81 60:3 9|89 74:3 10|40 63:4 1|91 14:4 2|13 87:4 3|92 12:4 4|37 34:4 5|14 87:4 6|52 10:4 7|48 58:4 8|90 69:4 9|45 12:4 10|82 56:5 1|42 53:5 2|19 11:5 3|31 82:5 4|89 65:5 5|65 59:5 6|74 45:5 7|13 90:5 8|4 54:5 9|28 97:5 10|19 97:6 1|64 7:6 2|29 9:6 3|13 66:6 4|95 89:6 5|84 99:6 6|14 3:6 7|52 88:6 8|48 6:6 9|13 79:6 10|60 76:7 1|90 78:7 2|22 72:7 3|89 62:7 4|79 20:7 5|83 32:7 6|41 40:7 7|72 81:7 8|37 52:7 9|64 90:7 10|25 58:8 1|89 77:8 2|41 91:8 3|44 10:8 4|26 46:8 5|88 63:8 6|69 38:8 7|40 58:8 8|74 13:8 9|2 33:8 10|45 48:9 1|60 7:9 2|72 88:9 3|63 67:9 4|4 43:9 5|78 95:9 6|68 49:9 7|5 53:9 8|5 90:9 9|77 90:9 10|4 75:10 1|65 16:10 2|84 57:10 3|42 52:10 4|29 55:10 5|59 42:10 6|54 13:10 7|38 1:10 8|1 15:10 9|88 24:10 10</relation>
    <relation name="R9" arity="2" nbTuples="100" semantics="soft" defaultCost="infinity">1 41:1 1|3 26:1 2|30 73:1 3|18 74:1 4|24 80:1 5|38 96:1 6|46 15:1 7|18 78:1 8|20 1:1 9|71 54:1 10|79 52:2 1|68 79:2 2|18 4:2 3|33 4:2 4|78 10:2 5|57 33:2 6|7 80:2 7|78 35:2 8|38 50:2 9|42 62:2 10|13 69:3 1|21 28:3 2|80 42:3 3|39 86:3 4|20 28:3 5|88 38:3 6|12 14:3 7|59 34:3 8|45 62:3 9|89 65:3 10|78 62:4 1|11 55:4 2|4 4:4 3|72 36:4 4|56 3:4 5|49 69:4 6|35 45:4 7|24 76:4 8|75 86:4 9|13 40:4 10|57 39:5 1|93 29:5 2|55 3:5 3|6 66:5 4|96 38:5 5|88 64:5 6|90 72:5 7|9 99:5 8|92 39:5 9|61 87:5 10|32 71:6 1|12 56:6 2|73 43:6 3|72 10:6 4|42 53:6 5|26 88:6 6|68 54:6 7|7 90:6 8|20 72:6 9|97 96:6 10|75 75:7 1|90 13:7 2|29 89:7 3|43 29:7 4|31 76:7 5|14 88:7 6|66 55:7 7|76 9:7 8|32 40:7 9|72 89:7 10|61 77:8 1|88 41:8 2|6 14:8 3|77 44:8 4|96 15:8 5|12 26:8 6|42 17:8 7|92 74:8 8|79 76:8 9|82 89:8 10|11 89:9 1|16 15:9 2|12 90:9 3|59 61:9 4|55 82:9 5|88 90:9 6|35 93:9 7|93 10:9 8|19 12:9 9|12 9:9 10|53 51:10 1|35 88:10 2|41 45:10 3|21 9:10 4|55 89:10 5|36 49:10 6|41 77:10 7|10 74:10 8|88 29:10 9|71 57:10 10</relation>
    <relation name="R10" arity="2" nbTuples="100" semantics="soft" defaultCost="infinity">82 24:1 1|34 79:1 2|62 36:1 3|89 72:1 4|58 42:1 5|34 70:1 6|73 27:1 7|89 9:1 8|68 33:1 9|40 55:1 10|90 98:2 1|46 89:2 2|71 24:2 3|69 75:2 4|33 71:2 5|60 31:2 6|13 6:2 7|8 87:2 8|42 66:2 9|89 57:2 10|4 77:3 1|61 66:3 2|14 50:3 3|92 7:3 4|57 33:3 5|90 17:3 6|54 15:3 7|2 92:3 8|27 92:3 9|84 41:3 10|67 95:4 1|89 15:4 2|13 44:4 3|37 25:4 4|98 17:4 5|95 59:4 6|23 72:4 7|16 12:4 8|87 43:4 9|47 13:4 10|87 85:5 1|54 94:5 2|89 64:5 3|80 75:5 4|84 37:5 5|90 38:5 6|93 37:5 7|25 73:5 8|36 57:5 9|52 18:5 10|33 70:6 1|49 80:6 2|48 94:6 3|54 35:6 4|66 23:6 5|45 11:6 6|19 46:6 7|38 28:6 8|76 62:6 9|11 36:6 10|59 46:7 1|3 22:7 2|17 74:7 3|70 54:7 4|69 8:7 5|92 65:7 6|2 56:7 7|19 87:7 8|81 67:7 9|22 42:7 10|23 10:8 1|7 11:8 2|61 54:8 3|91 71:8 4|23 31:8 5|71 36:8 6|23 5:8 7|95 24:8 8|89 50:8 9|100 78:8 10|9 81:9 1|23 25:9 2|19 76:9 3|94 4:9 4|25 58:9 5|37 15:9 6|81 57:9 7|36 44:9 8|49 10:9 9|39 92:9 10|78 40:10 1|97 92:10 2|49 85:10 3|83 55:10 4|78 15:10 5|43 40:10 6|60 71:10 7|96 27:10 8|78 54:10 9|17 26:10 10</relation>
    <relation name="R11" arity="2" nbTuples="100" semantics="soft" defaultCost="infinity">37 76:1 1|97 23:1 2|2 1:1 3|6 80:1 4|62 85:1 5|46 88:1 6|69 61:1 7|25 9:1 8|73 62:1 9|50 28:1 10|65 91:2 1|71 46:2 2|57 7:2 3|12 3:2 4|7 9:2 5|35 55:2 6|8 96:2 7|8 66:2 8|93 51:2 9|71 73:2 10|53 55:3 1|6 44:3 2|71 58:3 3|61 28:3 4|93 53:3 5|90 20:3 6|66 71:3 7|28 66:3 8|16 2:3 9|34 54:3 10|46 53:4 1|82 65:4 2|71 16:4 3|41 39:4 4|37 86:4 5|97 29:4 6|17 60:4 7|51 95:4 8|90 1:4 9|65 3:4 10|83 81:5 1|73 46:5 2|72 33:5 3|71 19:5 4|5 20:5 5|1 29:5 6|49 21:5 7|78 89:5 8|27 36:5 9|16 28:5 10|55 93:6 1|26 6:6 2|71 88:6 3|93 31:6 4|79 99:6 5|72 100:6 6|34 69:6 7|44 64:6 8|26 82:6 9|43 77:6 10|44 74:7 1|84 39:7 2|6 13:7 3|57 35:7 4|99 53:7 5|7 22:7 6|83 16:7 7|54 28:7 8|69 82:7 9|83 18:7 10|82 63:8 1|33 26:8 2|23 49:8 3|38 5:8 4|14 23:8 5|74 2:8 6|27 46:8 7|62 89:8 8|100 73:8 9|25 21:8 10|15 95:9 1|70 58:9 2|88 40:9 3|49 30:9 4|34 73:9 5|100 44:9 6|90 96:9 7|74 78:9 8|6 7:9 9|24 27:9 10|87 48:10 1|99 99:10 2|74 33:10 3|19 42:10 4|80 90:10 5|31 40:10 6|14 71:10 7|5 83:10 8|92 96:10 9|76 32:10 10</relation>
    <relation name="R12" arity="2" nbTuples="100" semantics="soft" defaultCost="infinity">23 45:1 1|63 93:1 2|37 100:1 3|97 18:1 4|33 46:1 5|76 92:1 6|6 60:1 7|7 99:1 8|1 22:1 9|69 5:1 10|66 14:2 1|78 50:2 2|70 50:2 3|35 52:2 4|38 92:2 5|64 30:2 6|12 11:2 7|72 41:2 8|8 16:2 9|85 77:2 10|94 74:3 1|67 73:3 2|14 10:3 3|12 67:3 4|20 82:3 5|9 31:3 6|74 16:3 7|44 85:3 8|51 61:3 9|10 37:3 10|65 68:4 1|87 15:4 2|5 23:4 3|63 84:4 4|86 85:4 5|52 75:4 6|81 23:4 7|84 81:4 8|28 72:4 9|50 34:4 10|62 84:5 1|92 66:5 2|64 55:5 3|42 93:5 4|99 22:5 5|40 75:5 6|25 77:5 7|73 23:5 8|73 12:5 9|4 79:5 10|8 33:6 1|2 81:6 2|84 86:6 3|75 19:6 4|62 29:6 5|1 53:6 6|26 53:6 7|26 100:6 8|25 78:6 9|93 1:6 10|32 92:7 1|55 31:7 2|6 88:7 3|41 96:7 4|11 39:7 5|4 21:7 6|59 87:7 7|23 78:7 8|9 82:7 9|19 61:7 10|73 95:8 1|37 84:8 2|53 35:8 3|4 56:8 4|67 48:8 5|30 5:8 6|77 48:8 7|81 90:8 8|98 21:8 9|60 84:8 10|30 82:9 1|49 40:9 2|87 7:9 3|4 74:9 4|18 48:9 5|16 58:9 6|28 59:9 7|92 97:9 8|25 93:9 9|48 100:9 10|57 91:10 1|29 78:10 2|23 90:10 3|47 75:10 4|73 100:10 5|28 62:10 6|63 46:10 7|66 22:10 8|37 53:10 9|70 22:10 10</relation>
    <relation name="R13" arity="2" nbTuples="100" semantics="soft" defaultCost="infinity">95 51:1 1|9 64:1 2|3 50:1 3|61 6:1 4|84 31:1 5|87 78:1 6|64 70:1 7|61 14:1 8|100 64:1 9|20 86:1 10|92 33:2 1|92 75:2 2|1 95:2 3|12 60:2 4|20 65:2 5|55 70:2 6|43 32:2 7|27 93:2 8|2 32:2 9|22 28:2 10|87 37:3 1|57 72:3 2|36 83:3 3|69 88:3 4|86 19:3 5|59 68:3 6|36 19:3 7|72 7:3 8|58 8:3 9|84 24:3 10|100 82:4 1|87 42:4 2|97 66:4 3|53 94:4 4|4 22:4 5|79 63:4 6|77 55:4 7|28 88:4 8|7 91:4 9|70 46:4 10|36 81:5 1|94 3:5 2|71 79:5 3|26 73:5 4|54 69:5 5|60 58:5 6|10 74:5 7|8 35:5 8|69 55:5 9|19 60:5 10|28 32:6 1|41 1:6 2|78 84:6 3|49 67:6 4|18 65:6 5|89 18:6 6|33 57:6 7|38 26:6 8|25 8:6 9|35 47:6 10|27 72:7 1|57 8:7 2|89 7:7 3|11 46:7 4|13 44:7 5|24 54:7 6|36 38:7 7|12 55:7 8|25 96:7 9|29 18:7 10|71 62:8 1|5 55:8 2|77 62:8 3|14 66:8 4|94 61:8 5|9 97:8 6|69 54:8 7|24 62:8 8|45 27:8 9|7 22:8 10|20 58:9 1|79 62:9 2|47 73:9 3|17 18:9 4|6 82:9 5|33 80:9 6|7 19:9 7|35 95:9 8|78 73:9 9|11 12:9 10|84 55:10 1|25 61:10 2|85 54:10 3|48 31:10 4|50 71:10 5|18 37:10 6|33 67:10 7|73 76:10 8|87 45:10 9|49 45:10 10</relation>
    <relation name="R14" arity="2" nbTuples="100" semantics="soft" defaultCost="infinity">42 27:1 1|8 7:1 2|2 86:1 3|33 48:1 4|95 4:1 5|68 7:1 6|58 98:1 7|83 37:1 8|82 98:1 9|98 40:1 10|47 11:2 1|90 93:2 2|88 79:2 3|71 92:2 4|57 79:2 5|37 61:2 6|81 1:2 7|34 76:2 8|3 68:2 9|22 14:2 10|88 10:3 1|80 62:3 2|27 50:3 3|94 8:3 4|81 9:3 5|85 53:3 6|95 5:3 7|34 46:3 8|86 54:3 9|31 46:3 10|29 88:4 1|50 90:4 2|20 84:4 3|98 28:4 4|71 1:4 5|45 16:4 6|96 12:4 7|28 98:4 8|55 99:4 9|86 82:4 10|47 35:5 1|49 23:5 2|27 93:5 3|93 53:5 4|83 41:5 5|44 62:5 6|65 62:5 7|11 16:5 8|62 12:5 9|97 20:5 10|63 56:6 1|41 68:6 2|44 55:6 3|34 13:6 4|90 67:6 5|42 64:6 6|57 15:6 7|72 62:6 8|47 5:6 9|32 55:6 10|4 45:7 1|12 35:7 2|65 88:7 3|51 64:7 4|78 45:7 5|58 17:7 6|29 56:7 7|54 61:7 8|70 79:7 9|48 75:7 10|26 44:8 1|56 48:8 2|81 57:8 3|15 40:8 4|38 97:8 5|53 72:8 6|90 20:8 7|31 33:8 8|36 96:8 9|76 5:8 10|16 66:9 1|92 100:9 2|44 29:9 3|56 76:9 4|83 26:9 5|47 34:9 6|82 39:9 7|21 42:9 8|98 49:9 9|82 7:9 10|3 14:10 1|38 32:10 2|64 76:10 3|19 27:10 4|88 22:10 5|65 92:10 6|16 2:10 7|68 100:10 8|57 86:10 9|3 24:10 10</relation>
    <relation name="R15" arity="2" nbTuples="100" semantics="soft" defaultCost="infinity">43 64:1 1|71 69:1 2|12 64:1 3|36 8:1 4|25 94:1 5|8 41:1 6|30 78:1 7|11 20:1 8|22 28:1 9|53 43:1 10|53 3:2 1|96 12:2 2|66 71:2 3|14 62:2 4|67 12:2 5|12 9:2 6|61 44:2 7|80 51:2 8|39 37:2 9|41 30:2 10|85 65:3 1|69 22:3 2|78 97:3 3|33 54:3 4|49 55:3 5|43 45:3 6|32 97:3 7|86 73:3 8|70 50:3 9|39 24:3 10|24 97:4 1|65 14:4 2|35 71:4 3|31 35:4 4|10 14:4 5|75 15:4 6|89 94:4 7|21 28:4 8|97 4:4 9|14 87:4 10|68 92:5 1|22 34:5 2|65 23:5 3|69 9:5 4|49 73:5 5|87 33:5 6|59 83:5 7|38 19:5 8|100 13:5 9|89 77:5 10|80 47:6 1|65 7:6 2|49 73:6 3|64 58:6 4|63 19:6 5|56 34:6 6|98 46:6 7|69 80:6 8|24 32:6 9|91 13:6 10|63 53:7 1|10 79:7 2|34 39:7 3|50 35:7 4|11 24:7 5|55 75:7 6|21 59:7 7|32 36:7 8|12 97:7 9|28 80:7 10|40 34:8 1|19 20:8 2|54 31:8 3|47 78:8 4|39 98:8 5|30 91:8 6|64 29:8 7|69 53:8 8|16 58:8 9|46 70:8 10|45 100:9 1|25 38:9 2|55 52:9 3|23 83:9 4|24 16:9 5|84 6:9 6|76 26:9 7|10 56:9 8|58 41:9 9|79 22:9 10|38 35:10 1|46 49:10 2|61 33:10 3|57 33:10 4|83 85:10 5|1 15:10 6|32 50:10 7|68 73:10 8|10 41:10 9|77 79:10 10</relation>
    <relation name="R16" arity="2" nbTuples="100" semantics="soft" defaultCost="infinity">12 19:1 1|86 85:1 2|11 93:1 3|98 43:1 4|88 32:1 5|34 11:1 6|21 46:1 7|50 95:1 8|28 90:1 9|52 98:1 10|50 63:2 1|41 61:2 2|12 8:2 3|36 5:2 4|4 5:2 5|4 19:2 6|99 47:2 7|30 30:2 8|18 18:2 9|60 96:2 10|40 43:3 1|52 82:3 2|50 82:3 3|5 78:3 4|21 39:3 5|91 57:3 6|15 10:3 7|5 34:3 8|11 53:3 9|94 17:3 10|53 68:4 1|98 15:4 2|38 24:4 3|44 65:4 4|69 53:4 5|39 92:4 6|22 32:4 7|87 56:4 8|78 42:4 9|43 37:4 10|30 78:5 1|69 13:5 2|43 17:5 3|17 59:5 4|48 62:5 5|74 17:5 6|4 9:5 7|69 58:5 8|74 12:5 9|96 94:5 10|23 33:6 1|40 52:6 2|71 41:6 3|73 26:6 4|87 90:6 5|17 89:6 6|50 33:6 7|65 51:6 8|65 70:6 9|93 50:6 10|64 92:7 1|61 31:7 2|94 87:7 3|3 17:7 4|27 4:7 5|38 5:7 6|37 12:7 7|47 37:7 8|95 91:7 9|19 53:7 10|62 96:8 1|68 33:8 2|82 60:8 3|92 40:8 4|4 5:8 5|65 23:8 6|78 79:8 7|94 15:8 8|29 99:8 9|47 54:8 10|8 23:9 1|64 87:9 2|12 22:9 3|57 76:9 4|44 90:9 5|29 1:9 6|84 4:9 7|26 85:9 8|54 62:9 9|74 76:9 10|25 78:10 1|39 31:10 2|66 64:10 3|3 2:10 4|96 61:10 5|19 76:10 6|52 61:10 7|1 83:10 8|50 67:10 9|52 15:10 10</relation>
    <relation name="R17" arity="2" nbTuples="100" semantics="soft" defaultCost="infinity">96 77:1 1|46 87:1 2|55 28:1 3|30 31:1 4|73 34:1 5|42 40:1 6|16 63:1 7|72 35:1 8|63 50:1 9|60 64:1 10|95 14:2 1|41 98:2 2|79 37:2 3|17 56:2 4|48 27:2 5|88 96:2 6|78 86:2 7|18 62:2 8|36 67:2 9|77 14:2 10|95 38:3 1|61 82:3 2|86 81:3 3|72 82:3 4|99 76:3 5|65 7:3 6|95 50:3 7|1 40:3 8|80 80:3 9|62 94:3 10|9 99:4 1|10 55:4 2|8 37:4 3|96 16:4 4|25 50:4 5|89 38:4 6|23 98:4 7|84 30:4 8|95 48:4 9|30 28:4 10|48 21:5 1|47 85:5 2|21 77:5 3|32 47:5 4|30 38:5 5|32 29:5 6|85 58:5 7|91 50:5 8|63 49:5 9|50 2:5 10|49 3:6 1|16 100:6 2|37 20:6 3|19 31:6 4|100 45:6 5|71 70:6 6|10 28:6 7|2 43:6 8|55 88:6 9|31 35:6 10|21 10:7 1|53 84:7 2|38 45:7 3|4 9:7 4|69 81:7 5|12 98:7 6|83 42:7 7|56 49:7 8|34 37:7 9|36 5:7 10|38 22:8 1|33 12:8 2|19 63:8 3|44 83:8 4|76 76:8 5|81 55:8 6|27 9:8 7|93 48:8 8|28 76:8 9|4 9:8 10|21 98:9 1|48 78:9 2|96 93:9 3|98 67:9 4|9 85:9 5|91 32:9 6|25 22:9 7|70 54:9 8|65 88:9 9|88 54:9 10|15 60:10 1|23 95:10 2|86 41:10 3|6 72:10 4|31 81:10 5|50 76:10 6|22 57:10 7|50 23:10 8|27 31:10 9|100 74:10 10</relation>
    <relation name="R18" arity="2" nbTuples="100" semantics="soft" defaultCost="infinity">46 93:1 1|73 66:1 2|81 29:1 3|83 4:1 4|56 61:1 5|57 73:1 6|37 41:1 7|31 94:1 8|13 16:1 9|86 94:1 10|77 66:2 1|45 9:2 2|53 27:2 3|55 42:2 4|70 53:2 5|83 66:2 6|49 11:2 7|80 65:2 8|84 41:2 9|67 16:2 10|95 70:3 1|13 61:3 2|50 82:3 3|27 91:3 4|35 82:3 5|62 82:3 6|11 97:3 7|100 34:3 8|64 28:3 9|88 36:3 10|4 67:4 1|52 67:4 2|86 50:4 3|23 53:4 4|47 72:4 5|95 56:4 6|85 81:4 7|12 12:4 8|38 18:4 9|12 91:4 10|54 82:5 1|6 14:5 2|88 17:5 3|24 77:5 4|94 90:5 5|34 67:5 6|34 13:5 7|45 10:5 8|63 56:5 9|46 8:5 10|17 75:6 1|18 86:6 2|58 15:6 3|90 85:6 4|19 79:6 5|28 60:6 6|32 40:6 7|72 70:6 8|80 76:6 9|43 67:6 10|7 53:7 1|28 68:7 2|60 5:7 3|5 51:7 4|25 7:7 5|79 69:7 6|5 91:7 7|95 82:7 8|30 56:7 9|61 21:7 10|27 53:8 1|43 49:8 2|100 67:8 3|59 56:8 4|23 100:8 5|37 60:8 6|68 72:8 7|75 73:8 8|77 98:8 9|74 95:8 10|77 33:9 1|11 71:9 2|34 25:9 3|46 69:9 4|83 68:9 5|57 82:9 6|20 61:9 7|56 31:9 8|99 98:9 9|99 52:9 10|72 72:10 1|9 92:10 2|26 65:10 3|95 66:10 4|92 80:10 5|19 54:10 6|32 60:10 7|94 7:10 8|17 42:10 9|28 87:10 10</relation>
    <relation name="R19" arity="2" nbTuples="100" semantics="soft" defaultCost="infinity">68 60:1 1|80 20:1 2|14 66:1 3|36 78:1 4|36 46:1 5|67 87:1 6|1 47:1 7|74 53:1 8|39 72:1 9|91 63:1 10|68 97:2 1|76 31:2 2|87 87:2 3|63 15:2 4|63 96:2 5|43 77:2 6|33 54:2 7|82 66:2 8|41 3:2 9|81 52:2 10|71 92:3 1|23 32:3 2|7 89:3 3|74 89:3 4|12 47:3 5|44 15:3 6|100 87:3 7|25 27:3 8|21 77:3 9|91 84:3 10|97 75:4 1|60 95:4 2|82 91:4 3|76 50:4 4|31 33:4 5|100 25:4 6|31 87:4 7|69 29:4 8|56 29:4 9|21 26:4 10|66 75:5 1|30 40:5 2|5 53:5 3|81 71:5 4|16 79:5 5|59 92:5 6|14 78:5 7|74 53:5 8|50 58:5 9|63 39:5 10|18 23:6 1|23 23:6 2|43 92:6 3|43 32:6 4|44 57:6 5|60 25:6 6|28 11:6 7|64 73:6 8|46 56:6 9|25 80:6 10|9 77:7 1|61 64:7 2|58 13:7 3|79 78:7 4|13 41:7 5|90 6:7 6|78 58:7 7|39 97:7 8|97 29:7 9|25 84:7 10|87 31:8 1|64 54:8 2|53 40:8 3|70 46:8 4|73 31:8 5|42 37:8 6|65 58:8 7|26 60:8 8|21 21:8 9|76 3:8 10|12 3:9 1|31 20:9 2|82 61:9 3|51 18:9 4|29 74:9 5|81 16:9 6|35 14:9 7|42 90:9 8|60 76:9 9|77 94:9 10|99 34:10 1|100 5:10 2|71 11:10 3|70 85:10 4|70 27:10 5|99 81:10 6|14 83:10 7|96 63:10 8|81 57:10 9|62 95:10 10</relation>
    <relation name="R20" arity="2" nbTuples="100" semantics="soft" defaultCost="infinity">37 59:1 1|19 64:1 2|10 36:1 3|89 44:1 4|4 69:1 5|30 82:1 6|92 4:1 7|40 51:1 8|67 44:1 9|68 22:1 10|1 13:2 1|67 21:2 2|86 27:2 3|57 72:2 4|15 52:2 5|87 21:2 6|13 7:2 7|83 22:2 8|74 80:2 9|46 15:2 10|69 48:3 1|44 60:3 2|95 61:3 3|7 9:3 4|87 35:3 5|58 94:3 6|12 18:3 7|65 54:3 8|3 41:3 9|11 3:3 10|44 35:4 1|83 39:4 2|3 92:4 3|61 14:4 4|14 96:4 5|91 64:4 6|79 88:4 7|65 41:4 8|75 24:4 9|87 59:4 10|40 1:5 1|65 48:5 2|8 61:5 3|44 19:5 4|79 65:5 5|53 28:5 6|6 13:5 7|12 43:5 8|100 23:5 9|25 90:5 10|58 37:6 1|57 11:6 2|48 96:6 3|69 5:6 4|88 50:6 5|88 37:6 6|100 93:6 7|48 67:6 8|24 92:6 9|54 79:6 10|17 77:7 1|91 45:7 2|1 62:7 3|23 94:7 4|46 49:7 5|93 48:7 6|13 17:7 7|71 69:7 8|41 28:7 9|76 32:7 10|79 6:8 1|29 63:8 2|39 19:8 3|79 5:8 4|81 66:8 5|90 55:8 6|93 21:8 7|72 25:8 8|98 13:8 9|65 63:8 10|74 99:9 1|16 86:9 2|32 6:9 3|20 87:9 4|71 29:9 5|99 49:9 6|100 62:9 7|69 4:9 8|67 91:9 9|41 45:9 10|60 41:10 1|79 96:10 2|61 59:10 3|40 73:10 4|70 52:10 5|15 3:10 6|68 35:10 7|90 71:10 8|99 33:10 9|42 31:10 10</relation>
    <relation name="R21" arity="2" nbTuples="100" semantics="soft" defaultCost="infinity">14 99:1 1|8 13:1 2|56 4:1 3|48 48:1 4|11 93:1 5|55 86:1 6|4 3:1 7|75 60:1 8|80 50:1 9|17 25:1 10|47 55:2 1|46 45:2 2|47 36:2 3|96 37:2 4|46 29:2 5|41 84:2 6|51 79:2 7|29 18:2 8|78 85:2 9|65 20:2 10|12 79:3 1|28 53:3 2|43 17:3 3|93 33:3 4|69 48:3 5|10 62:3 6|6 41:3 7|6 13:3 8|79 13:3 9|61 9:3 10|93 85:4 1|31 69:4 2|36 70:4 3|58 17:4 4|12 87:4 5|68 9:4 6|48 96:4 7|28 35:4 8|51 100:4 9|59 65:4 10|89 36:5 1|41 50:5 2|71 53:5 3|26 73:5 4|14 35:5 5|47 50:5 6|9 41:5 7|96 3:5 8|87 73:5 9|6 80:5 10|46 16:6 1|83 23:6 2|81 26:6 3|85 39:6 4|17 17:6 5|90 35:6 6|48 72:6 7|4 9:6 8|54 66:6 9|60 100:6 10|48 91:7 1|59 37:7 2|4 98:7 3|86 72:7 4|6 49:7 5|72 76:7 6|53 20:7 7|55 79:7 8|36 62:7 9|19 79:7 10|48 12:8 1|96 35:8 2|26 70:8 3|47 4:8 4|5 13:8 5|40 76:8 6|5 74:8 7|89 51:8 8|40 53:8 9|28 31:8 10|21 15:9 1|31 70:9 2|59 33:9 3|25 1:9 4|94 100:9 5|84 90:9 6|98 53:9 7|10 90:9 8|37 3:9 9|79 60:9 10|2 44:10 1|62 3:10 2|54 90:10 3|76 8:10 4|75 63:10 5|72 31:10 6|48 55:10 7|55 57:10 8|42 42:10 9|22 59:10 10</relation>
    <relation name="R22" arity="2" nbTuples="100" semantics="soft" defaultCost="infinity">16 62:1 1|47 55:1 2|17 5:1 3|37 90:1 4|3 27:1 5|98 6:1 6|54 5:1 7|98 57:1 8|39 91:1 9|90 2:1 10|21 29:2 1|53 69:2 2|91 64:2 3|60 15:2 4|52 79:2 5|90 24:2 6|96 44:2 7|89 72:2 8|31 35:2 9|39 58:2 10|60 38:3 1|52 38:3 2|35 46:3 3|23 48:3 4|43 31:3 5|51 81:3 6|41 11:3 7|82 66:3 8|53 6:3 9|69 83:3 10|54 41:4 1|32 47:4 2|29 84:4 3|26 36:4 4|39 30:4 5|33 36:4 6|92 44:4 7|16 14:4 8|45 48:4 9|84 22:4 10|76 56:5 1|62 40:5 2|53 62:5 3|63 64:5 4|83 10:5 5|12 67:5 6|99 35:5 7|80 70:5 8|13 59:5 9|63 50:5 10|42 49:6 1|19 99:6 2|77 75:6 3|1 69:6 4|88 81:6 5|78 77:6 6|81 7:6 7|73 47:6 8|80 92:6 9|33 55:6 10|39 86:7 1|38 67:7 2|23 38:7 3|98 60:7 4|74 7:7 5|67 60:7 6|97 100:7 7|37 95:7 8|78 1:7 9|84 57:7 10|83 83:8 1|62 7:8 2|73 55:8 3|69 94:8 4|6 54:8 5|29 31:8 6|85 56:8 7|67 31:8 8|62 1:8 9|99 58:8 10|7 74:9 1|70 18:9 2|89 34:9 3|43 3:9 4|37 94:9 5|66 15:9 6|96 67:9 7|92 76:9 8|1 62:9 9|82 61:9 10|69 55:10 1|76 61:10 2|3 31:10 3|52 34:10 4|2 58:10 5|94 70:10 6|60 84:10 7|89 61:10 8|37 73:10 9|11 29:10 10</relation>
    <relation name="R23" arity="2" nbTuples="100" semantics="soft" defaultCost="infinity">13 96:1 1|52 59:1 2|100 53:1 3|77 6:1 4|33 63:1 5|29 23:1 6|73 95:1 7|4 87:1 8|40 91:1 9|75 86:1 10|47 75:2 1|61 68:2 2|23 33:2 3|80 29:2 4|17 59:2 5|63 14:2 6|33 30:2 7|57 98:2 8|53 18:2 9|66 4:2 10|66 74:3 1|74 66:3 2|31 25:3 3|91 59:3 4|72 5:3 5|67 55:3 6|13 13:3 7|47 26:3 8|58 16:3 9|12 94:3 10|17 26:4 1|23 74:4 2|70 22:4 3|38 73:4 4|11 83:4 5|57 100:4 6|62 27:4 7|16 38:4 8|25 38:4 9|25 76:4 10|97 70:5 1|52 25:5 2|52 28:5 3|87 76:5 4|46 67:5 5|68 23:5 6|11 4:5 7|92 63:5 8|53 57:5 9|52 29:5 10|59 13:6 1|34 21:6 2|12 27:6 3|2 22:6 4|95 79:6 5|98 67:6 6|56 77:6 7|13 72:6 8|97 80:6 9|51 88:6 10|57 34:7 1|69 63:7 2|62 36:7 3|55 62:7 4|92 52:7 5|33 3:7 6|68 54:7 7|21 84:7 8|19 39:7 9|64 33:7 10|59 82:8 1|19 95:8 2|70 97:8 3|89 71:8 4|28 85:8 5|15 79:8 6|54 73:8 7|23 51:8 8|48 36:8 9|6 92:8 10|36 62:9 1|4 39:9 2|78 81:9 3|72 15:9 4|9 92:9 5|81 39:9 6|45 29:9 7|57 74:9 8|7 100:9 9|92 24:9 10|73 76:10 1|61 48:10 2|14 73:10 3|3 50:10 4|15 56:10 5|5 52:10 6|50 7:10 7|4 33:10 8|8 85:10 9|76 96:10 10</relation>
    <relation name="R24" arity="2" nbTuples="100" semantics="soft" defaultCost="infinity">70 18:1 1|70 11:1 2|60 44:1 3|4 29:1 4|82 94:1 5|52 14:1 6|25 1:1 7|98 25:1 8|73 97:1 9|45 9:1 10|52 88:2 1|51 83:2 2|22 25:2 3|44 100:2 4|88 75:2 5|96 31:2 6|10 5:2 7|93 97:2 8|74 96:2 9|68 64:2 10|64 89:3 1|85 82:3 2|88 38:3 3|5 63:3 4|7 56:3 5|74 46:3 6|94 92:3 7|89 58:3 8|93 45:3 9|93 61:3 10|14 9:4 1|25 45:4 2|44 86:4 3|98 15:4 4|43 42:4 5|90 72:4 6|27 88:4 7|86 35:4 8|49 41:4 9|9 38:4 10|24 4:5 1|53 62:5 2|46 37:5 3|39 90:5 4|8 96:5 5|80 63:5 6|36 52:5 7|71 99:5 8|6 44:5 9|83 81:5 10|39 88:6 1|81 50:6 2|10 100:6 3|52 70:6 4|70 3:6 5|78 84:6 6|91 63:6 7|59 74:6 8|39 85:6 9|45 78:6 10|1 29:7 1|27 20:7 2|61 53:7 3|68 40:7 4|82 48:7 5|81 52:7 6|17 72:7 7|89 59:7 8|17 82:7 9|20 33:7 10|14 56:8 1|45 49:8 2|82 64:8 3|83 75:8 4|4 81:8 5|58 62:8 6|97 74:8 7|5 78:8 8|89 51:8 9|8 63:8 10|77 9:9 1|72 5:9 2|9 81:9 3|92 95:9 4|27 5:9 5|39 96:9 6|82 83:9 7|52 79:9 8|51 19:9 9|57 20:9 10|73 86:10 1|36 20:10 2|42 13:10 3|15 10:10 4|72 11:10 5|4 15:10 6|92 68:10 7|24 26:10 8|30 84:10 9|10 93:10 10</relation>
    <relation name="R25" arity="2" nbTuples="100" semantics="soft" defaultCost="infinity">40 40:1 1|65 59:1 2|94 64:1 3|27 24:1 4|28 23:1 5|98 36:1 6|7 19:1 7|74 74:1 8|57 85:1 9|96 26:1 10|91 72:2 1|70 7:2 2|46 100:2 3|51 43:2 4|25 96:2 5|50 49:2 6|45 75:2 7|78 82:2 8|75 44:2 9|77 67:2 10|50 67:3 1|92 59:3 2|47 37:3 3|54 32:3 4|20 14:3 5|55 23:3 6|71 31:3 7|36 61:3 8|2 50:3 9|7 63:3 10|26 63:4 1|68 74:4 2|9 57:4 3|24 37:4 4|80 26:4 5|9 89:4 6|100 88:4 7|85 92:4 8|93 28:4 9|29 52:4 10|68 60:5 1|23 46:5 2|10 50:5 3|77 83:5 4|35 92:5 5|90 54:5 6|48 75:5 7|61 69:5 8|98 54:5 9|89 88:5 10|39 86:6 1|81 42:6 2|89 44:6 3|16 89:6 4|100 44:6 5|20 29:6 6|31 97:6 7|36 78:6 8|38 85:6 9|76 53:6 10|14 12:7 1|90 38:7 2|98 4:7 3|84 26:7 4|17 46:7 5|89 96:7 6|27 23:7 7|73 63:7 8|48 1:7 9|61 70:7 10|12 42:8 1|50 7:8 2|81 14:8 3|44 62:8 4|98 40:8 5|6 45:8 6|14 16:8 7|40 14:8 8|15 63:8 9|87 52:8 10|77 40:9 1|88 44:9 2|60 18:9 3|80 2:9 4|55 65:9 5|13 51:9 6|7 62:9 7|91 21:9 8|16 45:9 9|39 40:9 10|58 50:10 1|42 75:10 2|54 67:10 3|13 7:10 4|38 95:10 5|88 24:10 6|89 9:10 7|47 97:10 8|14 37:10 9|39 83:10 10</relation>
    <relation name="R26" arity="2" nbTuples="100" semantics="soft" defaultCost="infinity">85 17:1 1|76 8:1 2|80 27:1 3|49 58:1 4|64 21:1 5|15 16:1 6|39 87:1 7|94 68:1 8|55 39:1 9|32 40:1 10|91 84:2 1|55 61:2 2|81 59:2 3|86 76:2 4|71 40:2 5|73 80:2 6|78 96:2 7|98 62:2 8|36 67:2 9|62 43:2 10|13 45:3 1|45 54:3 2|78 87:3 3|67 53:3 4|29 3:3 5|4 32:3 6|97 90:3 7|26 27:3 8|38 18:3 9|84 64:3 10|91 28:4 1|65 30:4 2|43 84:4 3|15 85:4 4|28 66:4 5|29 60:4 6|64 96:4 7|91 89:4 8|5 11:4 9|45 82:4 10|88 36:5 1|88 21:5 2|20 16:5 3|53 54:5 4|73 50:5 5|94 34:5 6|5 15:5 7|53 65:5 8|80 36:5 9|27 43:5 10|98 38:6 1|66 81:6 2|13 59:6 3|32 71:6 4|57 20:6 5|1 79:6 6|80 55:6 7|76 11:6 8|28 89:6 9|59 99:6 10|14 94:7 1|87 6:7 2|36 13:7 3|52 65:7 4|26 19:7 5|1 46:7 6|61 28:7 7|82 37:7 8|53 72:7 9|26 34:7 10|7 83:8 1|29 1:8 2|50 74:8 3|15 45:8 4|82 75:8 5|39 12:8 6|29 34:8 7|23 22:8 8|47 55:8 9|3 41:8 10|31 91:9 1|94 45:9 2|3 33:9 3|83 1:9 4|8 8:9 5|84 80:9 6|23 9:9 7|9 42:9 8|30 89:9 9|35 4:9 10|50 16:10 1|67 44:10 2|61 84:10 3|45 52:10 4|7 40:10 5|43 46:10 6|59 90:10 7|2 32:10 8|7 53:10 9|98 5:10 10</relation>
    <relation name="R27" arity="2" nbTuples="100" semantics="soft" defaultCost="infinity">83 76:1 1|82 3:1 2|50 1:1 3|86 47:1 4|42 87:1 5|17 28:1 6|45 91:1 7|43 67:1 8|99 2:1 9|93 23:1 10|90 94:2 1|5 5:2 2|3 57:2 3|38 80:2 4|9 68:2 5|37 77:2 6|48 47:2 7|90 27:2 8|21 36:2 9|83 56:2 10|43 78:3 1|80 64:3 2|92 100:3 3|53 29:3 4|67 37:3 5|56 74:3 6|95 71:3 7|33 68:3 8|45 87:3 9|28 4:3 10|70 30:4 1|65 3:4 2|40 9:4 3|27 75:4 4|86 71:4 5|32 79:4 6|79 55:4 7|91 40:4 8|16 83:4 9|67 28:4 10|49 86:5 1|32 32:5 2|87 66:5 3|38 99:5 4|21 94:5 5|42 46:5 6|80 95:5 7|4 18:5 8|94 43:5 9|47 56:5 10|71 74:6 1|37 85:6 2|75 78:6 3|7 62:6 4|54 48:6 5|46 15:6 6|20 88:6 7|28 18:6 8|76 60:6 9|64 79:6 10|20 10:7 1|39 81:7 2|85 69:7 3|69 18:7 4|98 25:7 5|41 84:7 6|64 82:7 7|57 25:7 8|44 83:7 9|34 37:7 10|96 41:8 1|92 16:8 2|23 39:8 3|77 77:8 4|3 86:8 5|87 40:8 6|14 5:8 7|43 57:8 8|37 82:8 9|12 99:8 10|71 55:9 1|69 23:9 2|18 75:9 3|16 75:9 4|26 12:9 5|15 18:9 6|51 27:9 7|4 85:9 8|57 29:9 9|82 31:9 10|68 26:10 1|36 20:10 2|99 37:10 3|45 55:10 4|72 87:10 5|6 19:10 6|69 7:10 7|17 48:10 8|89 88:10 9|34 5:10 10</relation>
    <relation name="R28" arity="2" nbTuples="100" semantics="soft" defaultCost="infinity">44 78:1 1|45 83:1 2|33 4:1 3|78 82:1 4|95 13:1 5|84 55:1 6|69 25:1 7|40 46:1 8|74 17:1 9|27 72:1 10|11 86:2 1|46 87:2 2|18 11:2 3|81 38:2 4|87 39:2 5|94 78:2 6|95 41:2 7|5 27:2 8|76 40:2 9|15 71:2 10|23 94:3 1|56 88:3 2|78 37:3 3|2 43:3 4|35 10:3 5|11 31:3 6|86 79:3 7|77 78:3 8|61 48:3 9|68 94:3 10|68 84:4 1|17 63:4 2|57 26:4 3|29 87:4 4|75 34:4 5|69 45:4 6|16 40:4 7|24 55:4 8|34 91:4 9|95 64:4 10|4 54:5 1|37 20:5 2|94 37:5 3|48 68:5 4|45 85:5 5|30 81:5 6|34 98:5 7|81 86:5 8|31 47:5 9|85 88:5 10|47 5:6 1|6 81:6 2|19 29:6 3|8 24:6 4|62 85:6 5|81 47:6 6|72 8:6 7|60 47:6 8|71 2:6 9|93 3:6 10|24 23:7 1|23 91:7 2|70 82:7 3|48 93:7 4|93 73:7 5|97 20:7 6|22 100:7 7|98 12:7 8|74 7:7 9|91 86:7 10|20 5:8 1|62 99:8 2|75 21:8 3|77 30:8 4|97 12:8 5|27 80:8 6|86 77:8 7|84 38:8 8|1 92:8 9|26 53:8 10|89 8:9 1|73 32:9 2|60 34:9 3|38 30:9 4|57 80:9 5|17 57:9 6|71 66:9 7|50 100:9 8|95 29:9 9|76 6:9 10|17 50:10 1|81 66:10 2|10 76:10 3|40 74:10 4|75 94:10 5|56 68:10 6|39 1:10 7|74 55:10 8|82 51:10 9|83 12:10 10</relation>
    <relation name="R29" arity="2" nbTuples="100" semantics="soft" defaultCost="infinity">45 33:1 1|4 9:1 2|76 81:1 3|66 41:1 4|77 78:1 5|12 62:1 6|98 16:1 7|52 34:1 8|48 92:1 9|37 27:1 10|69 48:2 1|18 26:2 2|79 79:2 3|99 50:2 4|45 9:2 5|17 68:2 6|13 63:2 7|91 21:2 8|12 55:2 9|58 72:2 10|84 65:3 1|5 2:3 2|5 32:3 3|83 27:3 4|24 92:3 5|99 74:3 6|27 7:3 7|65 67:3 8|19 7:3 9|98 84:3 10|21 97:4 1|40 21:4 2|45 51:4 3|6 61:4 4|26 1:4 5|51 94:4 6|69 17:4 7|71 29:4 8|100 59:4 9|65 48:4 10|70 14:5 1|9 25:5 2|11 56:5 3|88 75:5 4|26 70:5 5|11 23:5 6|18 63:5 7|90 5:5 8|82 46:5 9|63 89:5 10|94 86:6 1|19 59:6 2|70 81:6 3|63 52:6 4|70 51:6 5|65 68:6 6|75 74:6 7|13 47:6 8|89 60:6 9|94 4:6 10|41 81:7 1|27 56:7 2|16 86:7 3|78 91:7 4|83 84:7 5|76 86:7 6|27 97:7 7|82 6:7 8|39 46:7 9|53 29:7 10|79 31:8 1|79 72:8 2|70 88:8 3|53 97:8 4|43 50:8 5|18 17:8 6|13 20:8 7|75 45:8 8|33 54:8 9|55 41:8 10|26 25:9 1|3 7:9 2|85 33:9 3|24 15:9 4|85 93:9 5|32 20:9 6|46 84:9 7|12 16:9 8|30 28:9 9|26 99:9 10|97 26:10 1|59 58:10 2|57 84:10 3|36 96:10 4|12 83:10 5|5 78:10 6|16 21:10 7|21 62:10 8|22 26:10 9|47 92:10 10</relation>
    <relation name="R30" arity="2" nbTuples="100" semantics="soft" defaultCost="infinity">53 62:1 1|30 75:1 2|42 87:1 3|80 18:1 4|4 96:1 5|58 25:1 6|80 86:1 7|38 47:1 8|45 80:1 9|80 58:1 10|38 48:2 1|59 95:2 2|34 5:2 3|13 17:2 4|63 83:2 5|38 76:2 6|17 50:2 7|71 45:2 8|24 55:2 9|38 73:2 10|70 33:3 1|19 18:3 2|8 85:3 3|81 97:3 4|11 25:3 5|28 42:3 6|72 49:3 7|34 72:3 8|1 1:3 9|89 28:3 10|90 51:4 1|65 68:4 2|7 30:4 3|46 17:4 4|77 17:4 5|34 87:4 6|14 38:4 7|48 32:4 8|89 15:4 9|31 64:4 10|93 88:5 1|41 74:5 2|23 93:5 3|2 33:5 4|70 74:5 5|33 88:5 6|72 16:5 7|5 92:5 8|59 4:5 9|13 73:5 10|2 17:6 1|86 46:6 2|39 26:6 3|12 99:6 4|59 9:6 5|83 10:6 6|91 42:6 7|31 65:6 8|30 14:6 9|80 20:6 10|47 86:7 1|67 14:7 2|2 16:7 3|84 75:7 4|85 64:7 5|23 76:7 6|7 33:7 7|88 98:7 8|86 4:7 9|89 17:7 10|39 70:8 1|39 2:8 2|54 51:8 3|100 8:8 4|79 100:8 5|43 93:8 6|28 88:8 7|47 43:8 8|73 86:8 9|53 53:8 10|70 96:9 1|71 82:9 2|42 32:9 3|33 72:9 4|99 75:9 5|68 73:9 6|18 31:9 7|98 31:9 8|89 78:9 9|3 2:9 10|44 63:10 1|69 59:10 2|70 38:10 3|83 68:10 4|72 26:10 5|85 8:10 6|4 99:10 7|68 70:10 8|43 39:10 9|72 14:10 10</relation>
    <relation name="R31" arity="2" nbTuples="100" semantics="soft" defaultCost="infinity">98 61:1 1|90 78:1 2|59 35:1 3|62 56:1 4|99 17:1 5|33 2:1 6|48 19:1 7|100 19:1 8|84 40:1 9|82 87:1 10|97 94:2 1|94 18:2 2|21 30:2 3|42 10:2 4|17 43:2 5|89 49:2 6|86 61:2 7|95 38:2 8|35 34:2 9|71 73:2 10|46 57:3 1|36 85:3 2|53 7:3 3|38 45:3 4|47 5:3 5|15 86:3 6|10 25:3 7|87 45:3 8|77 77:3 9|66 41:3 10|37 14:4 1|5 72:4 2|78 23:4 3|9 41:4 4|85 29:4 5|63 10:4 6|31 59:4 7|48 56:4 8|75 19:4 9|55 83:4 10|51 45:5 1|14 37:5 2|100 72:5 3|30 41:5 4|50 53:5 5|6 86:5 6|72 57:5 7|6 61:5 8|57 53:5 9|49 80:5 10|99 18:6 1|58 50:6 2|11 69:6 3|59 65:6 4|23 66:6 5|38 76:6 6|65 88:6 7|88 35:6 8|81 74:6 9|50 76:6 10|59 19:7 1|95 84:7 2|37 86:7 3|96 12:7 4|52 34:7 5|53 89:7 6|20 83:7 7|70 68:7 8|32 50:7 9|95 56:7 10|64 64:8 1|54 16:8 2|31 16:8 3|68 47:8 4|13 54:8 5|54 2:8 6|17 30:8 7|35 54:8 8|70 23:8 9|76 9:8 10|47 87:9 1|38 11:9 2|87 88:9 3|37 8:9 4|92 40:9 5|39 42:9 6|9 45:9 7|39 22:9 8|79 31:9 9|79 90:9 10|47 29:10 1|76 29:10 2|2 6:10 3|20 76:10 4|36 18:10 5|48 4:10 6|4 43:10 7|81 90:10 8|82 16:10 9|84 76:10 10</relation>
    <relation name="R32" arity="2" nbTuples="100" semantics="soft" defaultCost="infinity">24 40:1 1|62 100:1 2|30 93:1 3|15 37:1 4|69 42:1 5|26 39:1 6|97 61:1 7|52 35:1 8|56 27:1 9|90 6:1 10|50 6:2 1|39 37:2 2|23 47:2 3|25 88:2 4|21 23:2 5|4 56:2 6|8 16:2 7|87 95:2 8|99 11:2 9|32 57:2 10|60 88:3 1|21 52:3 2|32 19:3 3|14 98:3 4|10 56:3 5|100 4:3 6|30 76:3 7|60 73:3 8|20 86:3 9|10 25:3 10|58 17:4 1|72 58:4 2|12 38:4 3|81 28:4 4|50 98:4 5|29 80:4 6|3 66:4 7|24 28:4 8|98 76:4 9|12 53:4 10|28 84:5 1|28 4:5 2|75 71:5 3|80 63:5 4|34 39:5 5|31 46:5 6|18 64:5 7|78 88:5 8|45 38:5 9|61 7:5 10|73 73:6 1|31 82:6 2|54 9:6 3|8 84:6 4|66 24:6 5|63 73:6 6|87 3:6 7|92 91:6 8|67 15:6 9|31 34:6 10|52 59:7 1|17 15:7 2|58 19:7 3|83 38:7 4|49 89:7 5|35 48:7 6|22 1:7 7|60 21:7 8|21 64:7 9|60 56:7 10|97 21:8 1|20 79:8 2|72 99:8 3|6 15:8 4|93 57:8 5|37 2:8 6|67 71:8 7|39 26:8 8|46 83:8 9|7 14:8 10|6 21:9 1|65 95:9 2|57 62:9 3|79 57:9 4|29 15:9 5|93 34:9 6|43 54:9 7|74 69:9 8|99 74:9 9|51 27:9 10|2 52:10 1|65 13:10 2|60 1:10 3|40 51:10 4|71 80:10 5|39 71:10 6|79 49:10 7|53 68:10 8|9 33:10 9|54 8:10 10</relation>
    <relation name="R33" arity="2" nbTuples="100" semantics="soft" defaultCost="infinity">13 20:1 1|95 12:1 2|64 37:1 3|68 75:1 4|64 98:1 5|79 34:1 6|81 55:1 7|4 2:1 8|99 31:1 9|94 1:1 10|75 65:2 1|68 90:2 2|66 33:2 3|57 38:2 4|70 3:2 5|48 24:2 6|35 76:2 7|95 67:2 8|74 26:2 9|53 48:2 10|18 69:3 1|36 93:3 2|53 48:3 3|70 82:3 4|73 70:3 5|84 21:3 6|11 58:3 7|46 69:3 8|94 65:3 9|22 21:3 10|2 10:4 1|36 88:4 2|24 10:4 3|58 66:4 4|11 63:4 5|54 65:4 6|63 21:4 7|10 14:4 8|6 88:4 9|31 62:4 10|48 65:5 1|11 6:5 2|29 90:5 3|72 44:5 4|24 73:5 5|50 5:5 6|83 100:5 7|45 42:5 8|49 91:5 9|2 91:5 10|36 43:6 1|68 57:6 2|79 37:6 3|11 96:6 4|46 83:6 5|64 80:6 6|41 20:6 7|23 40:6 8|78 93:6 9|96 33:6 10|90 57:7 1|82 93:7 2|65 16:7 3|18 37:7 4|6 74:7 5|45 96:7 6|48 10:7 7|87 69:7 8|70 98:7 9|67 93:7 10|72 90:8 1|29 69:8 2|30 55:8 3|73 65:8 4|43 2:8 5|64 5:8 6|58 46:8 7|15 82:8 8|69 9:8 9|11 11:8 10|36 63:9 1|71 85:9 2|33 72:9 3|45 45:9 4|36 54:9 5|51 91:9 6|78 38:9 7|77 46:9 8|83 81:9 9|1 74:9 10|4 84:10 1|67 77:10 2|15 87:10 3|36 53:10 4|94 76:10 5|1 86:10 6|71 99:10 7|27 15:10 8|31 45:10 9|90 29:10 10</relation>
    <relation name="R34" arity="2" nbTuples="100" semantics="soft" defaultCost="infinity">76 23:1 1|30 24:1 2|79 81:1 3|74 23:1 4|10 100:1 5|38 21:1 6|14 95:1 7|32 30:1 8|77 47:1 9|86 2:1 10|58 19:2 1|30 98:2 2|97 79:2 3|37 27:2 4|38 21:2 5|79 1:2 6|8 5:2 7|41 9:2 8|63 68:2 9|57 46:2 10|47 36:3 1|40 71:3 2|12 64:3 3|28 57:3 4|26 49:3 5|48 80:3 6|65 37:3 7|74 48:3 8|47 93:3 9|50 99:3 10|20 63:4 1|3 35:4 2|20 36:4 3|92 4:4 4|69 47:4 5|9 62:4 6|56 87:4 7|41 60:4 8|53 90:4 9|3 32:4 10|72 32:5 1|59 72:5 2|90 30:5 3|28 72:5 4|22 89:5 5|9 25:5 6|59 19:5 7|31 77:5 8|40 56:5 9|84 92:5 10|87 84:6 1|67 2:6 2|59 100:6 3|38 91:6 4|66 83:6 5|42 2:6 6|38 35:6 7|48 91:6 8|93 44:6 9|24 50:6 10|29 66:7 1|40 18:7 2|27 70:7 3|84 56:7 4|40 3:7 5|63 96:7 6|86 18:7 7|46 96:7 8|90 77:7 9|96 45:7 10|38 10:8 1|52 11:8 2|73 3:8 3|99 2:8 4|64 28:8 5|75 25:8 6|49 84:8 7|77 40:8 8|79 93:8 9|33 15:8 10|51 38:9 1|98 12:9 2|64 29:9 3|95 16:9 4|77 98:9 5|76 29:9 6|23 82:9 7|71 40:9 8|84 23:9 9|37 70:9 10|80 22:10 1|34 58:10 2|32 8:10 3|3 58:10 4|74 58:10 5|17 68:10 6|23 89:10 7|75 66:10 8|26 45:10 9|72 31:10 10</relation>
    <relation name="R35" arity="2" nbTuples="100" semantics="soft" defaultCost="infinity">44 78:1 1|99 38:1 2|72 58:1 3|2 79:1 4|100 82:1 5|43 32:1 6|98 69:1 7|92 3:1 8|9 71:1 9|18 19:1 10|21 45:2 1|94 80:2 2|89 21:2 3|26 5:2 4|85 59:2 5|51 3:2 6|43 42:2 7|19 48:2 8|92 73:2 9|75 23:2 10|59 50:3 1|88 95:3 2|70 50:3 3|89 7:3 4|43 65:3 5|33 57:3 6|46 86:3 7|10 78:3 8|66 38:3 9|80 3:3 10|89 82:4 1|49 97:4 2|10 27:4 3|35 33:4 4|29 99:4 5|28 89:4 6|17 89:4 7|100 59:4 8|78 50:4 9|54 37:4 10|86 54:5 1|92 21:5 2|92 33:5 3|98 82:5 4|82 95:5 5|34 99:5 6|72 17:5 7|77 18:5 8|40 10:5 9|19 5:5 10|79 19:6 1|19 62:6 2|82 89:6 3|48 66:6 4|2 40:6 5|75 28:6 6|78 19:6 7|10 28:6 8|38 54:6 9|100 59:6 10|20 53:7 1|59 54:7 2|34 58:7 3|20 79:7 4|97 63:7 5|76 82:7 6|13 37:7 7|60 64:7 8|82 23:7 9|57 69:7 10|9 93:8 1|87 65:8 2|63 14:8 3|50 44:8 4|43 47:8 5|12 10:8 6|94 45:8 7|17 39:8 8|35 15:8 9|42 83:8 10|41 25:9 1|20 79:9 2|45 7:9 3|75 50:9 4|44 33:9 5|44 35:9 6|65 17:9 7|87 76:9 8|32 65:9 9|8 87:9 10|17 86:10 1|58 73:10 2|48 74:10 3|20 45:10 4|31 61:10 5|10 42:10 6|81 10:10 7|86 23:10 8|7 90:10 9|85 24:10 10</relation>
    <relation name="R36" arity="2" nbTuples="100" semantics="soft" defaultCost="infinity">6 37:1 1|82 62:1 2|75 21:1 3|79 65:1 4|85 80:1 5|39 55:1 6|16 88:1 7|86 57:1 8|78 32:1 9|99 18:1 10|20 8:2 1|52 14:2 2|62 31:2 3|58 98:2 4|61 31:2 5|22 90:2 6|59 66:2 7|86 32:2 8|47 96:2 9|32 59:2 10|32 91:3 1|94 83:3 2|66 5:3 3|90 100:3 4|81 52:3 5|7 16:3 6|17 10:3 7|30 63:3 8|60 54:3 9|26 8:3 10|29 70:4 1|54 15:4 2|1 19:4 3|25 81:4 4|84 34:4 5|79 84:4 6|2 16:4 7|97 18:4 8|3 44:4 9|57 48:4 10|27 71:5 1|41 2:5 2|63 79:5 3|49 52:5 4|19 73:5 5|68 70:5 6|55 68:5 7|55 27:5 8|26 47:5 9|65 96:5 10|93 59:6 1|27 65:6 2|92 53:6 3|33 27:6 4|46 10:6 5|39 67:6 6|63 32:6 7|96 46:6 8|45 40:6 9|81 53:6 10|4 18:7 1|55 32:7 2|83 64:7 3|80 36:7 4|35 66:7 5|24 40:7 6|28 92:7 7|100 58:7 8|28 93:7 9|67 22:7 10|93 73:8 1|52 69:8 2|29 6:8 3|38 64:8 4|48 7:8 5|18 89:8 6|78 74:8 7|85 11:8 8|70 56:8 9|83 73:8 10|72 85:9 1|64 98:9 2|54 35:9 3|5 92:9 4|64 58:9 5|91 17:9 6|42 60:9 7|92 76:9 8|11 31:9 9|4 78:9 10|38 76:10 1|54 93:10 2|12 43:10 3|34 62:10 4|14 6:10 5|45 68:10 6|84 68:10 7|4 52:10 8|33 87:10 9|24 52:10 10</relation>
    <relation name="R37" arity="2" nbTuples="100" semantics="soft" defaultCost="infinity">94 69:1 1|91 6:1 2|32 75:1 3|91 95:1 4|17 91:1 5|28 3:1 6|55 55:1 7|85 98:1 8|10 14:1 9|45 68:1 10|16 73:2 1|36 36:2 2|11 18:2 3|56 75:2 4|42 77:2 5|23 74:2 6|94 35:2 7|39 68:2 8|20 43:2 9|81 31:2 10|67 9:3 1|89 54:3 2|45 10:3 3|38 54:3 4|65 69:3 5|28 61:3 6|60 63:3 7|100 3:3 8|89 82:3 9|86 58:3 10|10 28:4 1|2 78:4 2|96 68:4 3|16 94:4 4|70 75:4 5|93 17:4 6|26 69:4 7|91 83:4 8|12 42:4 9|24 60:4 10|41 8:5 1|94 55:5 2|22 14:5 3|64 47:5 4|96 89:5 5|7 55:5 6|83 41:5 7|56 10:5 8|73 21:5 9|53 41:5 10|78 64:6 1|82 70:6 2|47 59:6 3|56 38:6 4|91 84:6 5|17 31:6 6|76 4:6 7|10 21:6 8|4 4:6 9|71 70:6 10|5 8:7 1|85 55:7 2|13 12:7 3|63 28:7 4|57 56:7 5|1 15:7 6|16 99:7 7|72 74:7 8|47 46:7 9|55 51:7 10|54 24:8 1|58 90:8 2|10 81:8 3|84 73:8 4|91 72:8 5|43 90:8 6|72 29:8 7|81 83:8 8|71 63:8 9|6 93:8 10|87 32:9 1|22 70:9 2|2 14:9 3|28 87:9 4|1 73:9 5|56 46:9 6|33 61:9 7|80 71:9 8|43 13:9 9|66 89:9 10|31 85:10 1|61 64:10 2|53 74:10 3|14 21:10 4|88 8:10 5|9 2:10 6|71 21:10 7|14 39:10 8|95 51:10 9|50 74:10 10</relation>
    <relation name="R38" arity="2" nbTuples="100" semantics="soft" defaultCost="infinity">73 74:1 1|97 72:1 2|73 71:1 3|65 69:1 4|15 54:1 5|82 46:1 6|50 11:1 7|79 30:1 8|30 30:1 9|45 55:1 10|19 38:2 1|5 36:2 2|80 47:2 3|47 88:2 4|17 56:2 5|1 64:2 6|58 29:2 7|91 71:2 8|9 12:2 9|19 96:2 10|7 89:3 1|93 95:3 2|77 27:3 3|53 76:3 4|79 8:3 5|91 48:3 6|29 32:3 7|25 35:3 8|63 52:3 9|39 97:3 10|95 95:4 1|50 30:4 2|60 26:4 3|46 55:4 4|68 45:4 5|77 71:4 6|75 12:4 7|70 43:4 8|7 48:4 9|8 38:4 10|55 27:5 1|66 40:5 2|13 97:5 3|16 2:5 4|94 83:5 5|45 59:5 6|38 99:5 7|45 99:5 8|86 65:5 9|20 19:5 10|95 86:6 1|33 35:6 2|1 31:6 3|8 79:6 4|83 88:6 5|13 18:6 6|2 20:6 7|37 68:6 8|30 26:6 9|80 26:6 10|36 13:7 1|78 16:7 2|24 29:7 3|7 82:7 4|76 73:7 5|89 78:7 6|5 78:7 7|88 89:7 8|77 91:7 9|49 9:7 10|3 32:8 1|100 25:8 2|88 73:8 3|19 14:8 4|68 88:8 5|38 33:8 6|34 73:8 7|54 6:8 8|28 74:8 9|60 34:8 10|43 57:9 1|57 27:9 2|58 92:9 3|34 55:9 4|4 28:9 5|47 24:9 6|51 49:9 7|93 52:9 8|69 77:9 9|82 80:9 10|35 36:10 1|27 63:10 2|31 25:10 3|56 45:10 4|62 64:10 5|68 30:10 6|55 68:10 7|71 23:10 8|63 51:10 9|52 66:10 10</relation>
    <relation name="R39" arity="2" nbTuples="100" semantics="soft" defaultCost="infinity">29 50:1 1|42 92:1 2|61 18:1 3|66 64:1 4|72 19:1 5|90 82:1 6|75 49:1 7|7 73:1 8|14 46:1 9|34 34:1 10|49 18:2 1|13 81:2 2|28 1:2 3|78 99:2 4|4 78:2 5|45 81:2 6|94 32:2 7|71 76:2 8|93 86:2 9|34 21:2 10|8 84:3 1|66 79:3 2|99 90:3 3|11 58:3 4|75 44:3 5|19 81:3 6|15 5:3 7|92 58:3 8|51 16:3 9|98 97:3 10|91 72:4 1|89 20:4 2|18 51:4 3|97 72:4 4|46 48:4 5|55 21:4 6|7 92:4 7|78 12:4 8|59 93:4 9|1 5:4 10|11 1:5 1|71 64:5 2|13 47:5 3|36 54:5 4|36 84:5 5|23 30:5 6|39 7:5 7|10 31:5 8|1 35:5 9|66 80:5 10|87 52:6 1|70 73:6 2|81 59:6 3|48 84:6 4|32 76:6 5|69 68:6 6|35 36:6 7|43 100:6 8|65 26:6 9|60 64:6 10|89 58:7 1|43 65:7 2|63 54:7 3|88 76:7 4|56 41:7 5|90 90:7 6|13 29:7 7|61 85:7 8|6 73:7 9|96 57:7 10|33 78:8 1|43 69:8 2|21 92:8 3|81 58:8 4|37 37:8 5|33 94:8 6|11 70:8 7|98 35:8 8|15 34:8 9|89 43:8 10|62 54:9 1|50 3:9 2|29 52:9 3|32 91:9 4|37 13:9 5|99 69:9 6|58 21:9 7|35 25:9 8|72 58:9 9|34 83:9 10|29 49:10 1|74 89:10 2|21 49:10 3|49 75:10 4|26 91:10 5|12 90:10 6|42 22:10 7|29 72:10 8|62 11:10 9|25 91:10 10</relation>
    <relation name="R40" arity="2" nbTuples="100" semantics="soft" defaultCost="infinity">43 75:1 1|79 89:1 2|45 94:1 3|2 98:1 4|10 1:1 5|10 49:1 6|99 1:1 7|77 97:1 8|1 72:1 9|80 80:1 10|89 89:2 1|70 1:2 2|71 2:2 3|71 66:2 4|87 24:2 5|48 22:2 6|66 31:2 7|15 85:2 8|67 68:2 9|41 69:2 10|96 36:3 1|32 44:3 2|6 22:3 3|58 44:3 4|75 32:3 5|26 90:3 6|57 40:3 7|95 81:3 8|6 38:3 9|57 63:3 10|91 64:4 1|39 53:4 2|10 19:4 3|83 23:4 4|39 32:4 5|100 42:4 6|68 15:4 7|41 67:4 8|84 68:4 9|22 45:4 10|6 35:5 1|19 3:5 2|71 51:5 3|63 64:5 4|36 68:5 5|15 67:5 6|52 16:5 7|48 4:5 8|50 45:5 9|15 93:5 10|66 55:6 1|23 69:6 2|13 41:6 3|12 62:6 4|33 98:6 5|66 36:6 6|15 20:6 7|64 10:6 8|14 97:6 9|51 56:6 10|68 46:7 1|53 50:7 2|49 57:7 3|48 90:7 4|70 18:7 5|89 49:7 6|1 71:7 7|11 98:7 8|59 9:7 9|97 69:7 10|44 60:8 1|97 30:8 2|36 9:8 3|41 51:8 4|82 25:8 5|11 95:8 6|27 98:8 7|9 16:8 8|94 63:8 9|69 94:8 10|20 12:9 1|43 90:9 2|37 93:9 3|19 54:9 4|87 70:9 5|92 4:9 6|40 13:9 7|82 1:9 8|85 73:9 9|28 7:9 10|90 75:10 1|77 40:10 2|89 98:10 3|38 94:10 4|90 36:10 5|55 55:10 6|7 47:10 7|9 55:10 8|18 48:10 9|67 36:10 10</relation>
    <relation name="R41" arity="2" nbTuples="100" semantics="soft" defaultCost="infinity">80 21:1 1|38 65:1 2|48 69:1 3|17 87:1 4|61 32:1 5|51 2:1 6|100 27:1 7|89 86:1 8|34 71:1 9|17 56:1 10|13 66:2 1|53 96:2 2|3 98:2 3|77 41:2 4|82 42:2 5|80 45:2 6|85 21:2 7|31 56:2 8|98 62:2 9|25 29:2 10|70 74:3 1|63 48:3 2|68 81:3 3|50 3:3 4|26 19:3 5|77 56:3 6|23 4:3 7|19 61:3 8|82 29:3 9|84 59:3 10|25 43:4 1|59 31:4 2|10 31:4 3|73 48:4 4|36 39:4 5|79 19:4 6|69 4:4 7|38 95:4 8|24 53:4 9|5 93:4 10|18 76:5 1|55 97:5 2|94 73:5 3|55 91:5 4|82 51:5 5|25 99:5 6|85 94:5 7|66 75:5 8|35 75:5 9|35 50:5 10|77 80:6 1|48 91:6 2|45 12:6 3|1 25:6 4|70 99:6 5|40 88:6 6|82 83:6 7|81 24:6 8|70 95:6 9|66 13:6 10|87 8:7 1|91 36:7 2|64 52:7 3|43 86:7 4|62 37:7 5|56 22:7 6|70 41:7 7|71 24:7 8|11 70:7 9|76 58:7 10|14 64:8 1|11 56:8 2|63 92:8 3|82 39:8 4|56 50:8 5|46 62:8 6|45 81:8 7|32 43:8 8|60 47:8 9|52 26:8 10|75 70:9 1|59 94:9 2|96 19:9 3|49 72:9 4|30 55:9 5|60 86:9 6|14 60:9 7|2 43:9 8|61 93:9 9|13 44:9 10|16 54:10 1|86 30:10 2|95 28:10 3|46 47:10 4|36 69:10 5|40 65:10 6|40 38:10 7|95 29:10 8|90 51:10 9|72 26:10 10</relation>
    <relation name="R42" arity="2" nbTuples="100" semantics="soft" defaultCost="infinity">62 93:1 1|26 36:1 2|58 61:1 3|98 33:1 4|32 66:1 5|12 5:1 6|12 67:1 7|12 26:1 8|38 37:1 9|86 97:1 10|5 82:2 1|31 51:2 2|13 81:2 3|12 97:2 4|80 26:2 5|65 92:2 6|41 31:2 7|47 55:2 8|64 29:2 9|89 41:2 10|22 59:3 1|86 46:3 2|60 19:3 3|39 81:3 4|14 14:3 5|4 65:3 6|49 60:3 7|41 17:3 8|90 6:3 9|48 80:3 10|66 32:4 1|57 2:4 2|70 34:4 3|45 20:4 4|12 64:4 5|2 24:4 6|18 90:4 7|13 66:4 8|15 71:4 9|60 58:4 10|21 87:5 1|13 65:5 2|55 47:5 3|18 2:5 4|72 99:5 5|55 100:5 6|7 21:5 7|81 41:5 8|46 5:5 9|65 70:5 10|87 77:6 1|49 17:6 2|31 75:6 3|74 75:6 4|75 92:6 5|55 6:6 6|42 45:6 7|68 5:6 8|78 46:6 9|9 7:6 10|54 69:7 1|34 77:7 2|50 5:7 3|97 9:7 4|9 32:7 5|81 74:7 6|62 90:7 7|9 2:7 8|98 79:7 9|11 69:7 10|16 66:8 1|22 22:8 2|17 94:8 3|87 56:8 4|35 29:8 5|51 64:8 6|48 8:8 7|12 3:8 8|68 74:8 9|33 2:8 10|15 58:9 1|12 5:9 2|100 61:9 3|29 91:9 4|13 98:9 5|7 14:9 6|53 22:9 7|41 50:9 8|19 39:9 9|84 52:9 10|14 76:10 1|84 44:10 2|21 87:10 3|30 49:10 4|33 35:10 5|65 16:10 6|35 79:10 7|82 63:10 8|75 31:10 9|55 42:10 10</relation>
    <relation name="R43" arity="2" nbTuples="100" semantics="soft" defaultCost="infinity">83 52:1 1|93 68:1 2|16 91:1 3|56 98:1 4|70 95:1 5|32 12:1 6|15 35:1 7|95 77:1 8|64 64:1 9|66 92:1 10|13 86:2 1|7 83:2 2|76 65:2 3|87 100:2 4|30 2:2 5|82 96:2 6|7 25:2 7|78 18:2 8|65 84:2 9|84 85:2 10|77 22:3 1|51 88:3 2|17 10:3 3|83 7:3 4|82 31:3 5|77 73:3 6|92 4:3 7|39 26:3 8|35 2:3 9|98 84:3 10|50 33:4 1|32 44:4 2|79 7:4 3|9 49:4 4|17 98:4 5|51 10:4 6|93 81:4 7|23 37:4 8|62 72:4 9|48 65:4 10|17 72:5 1|67 70:5 2|12 65:5 3|47 43:5 4|66 71:5 5|89 86:5 6|64 64:5 7|63 9:5 8|19 75:5 9|48 36:5 10|9 51:6 1|50 45:6 2|1 17:6 3|23 20:6 4|73 94:6 5|7 74:6 6|84 59:6 7|83 7:6 8|47 90:6 9|3 10:6 10|84 37:7 1|83 89:7 2|74 71:7 3|90 67:7 4|30 98:7 5|79 59:7 6|78 31:7 7|27 55:7 8|26 71:7 9|89 24:7 10|91 19:8 1|38 69:8 2|41 63:8 3|31 81:8 4|100 6:8 5|55 19:8 6|85 73:8 7|27 20:8 8|1 32:8 9|41 77:8 10|74 60:9 1|44 45:9 2|68 80:9 3|91 47:9 4|73 11:9 5|6 11:9 6|42 39:9 7|42 53:9 8|80 97:9 9|25 16:9 10|17 46:10 1|53 30:10 2|97 9:10 3|97 17:10 4|71 32:10 5|37 53:10 6|80 18:10 7|92 36:10 8|65 1:10 9|44 31:10 10</relation>
    <relation name="R44" arity="2" nbTuples="100" semantics="soft" defaultCost="infinity">85 94:1 1|20 87:1 2|22 12:1 3|33 70:1 4|49 77:1 5|47 43:1 6|37 65:1 7|95 57:1 8|50 96:1 9|17 7:1 10|6 87:2 1|94 45:2 2|70 72:2 3|67 76:2 4|56 85:2 5|46 24:2 6|32 43:2 7|72 5:2 8|14 98:2 9|59 5:2 10|86 15:3 1|53 2:3 2|64 79:3 3|98 72:3 4|80 10:3 5|13 21:3 6|60 91:3 7|49 58:3 8|19 73:3 9|9 33:3 10|9 68:4 1|97 63:4 2|18 65:4 3|65 83:4 4|29 18:4 5|38 16:4 6|94 35:4 7|78 72:4 8|58 41:4 9|96 39:4 10|46 69:5 1|87 29:5 2|65 90:5 3|17 86:5 4|30 51:5 5|92 39:5 6|80 14:5 7|46 54:5 8|23 76:5 9|51 55:5 10|64 46:6 1|25 77:6 2|30 8:6 3|93 28:6 4|57 26:6 5|63 70:6 6|86 79:6 7|16 98:6 8|7 86:6 9|67 78:6 10|42 63:7 1|71 52:7 2|53 18:7 3|27 35:7 4|57 65:7 5|40 43:7 6|97 15:7 7|2 57:7 8|21 21:7 9|64 13:7 10|24 55:8 1|57 9:8 2|82 8:8 3|80 77:8 4|34 54:8 5|24 26:8 6|57 74:8 7|73 55:8 8|87 35:8 9|16 82:8 10|52 75:9 1|42 54:9 2|98 58:9 3|98 25:9 4|9 69:9 5|51 50:9 6|16 33:9 7|94 38:9 8|65 77:9 9|10 12:9 10|75 100:10 1|2 78:10 2|98 57:10 3|96 66:10 4|10 39:10 5|19 15:10 6|70 15:10 7|27 3:10 8|72 68:10 9|22 68:10 10</relation>
    <relation name="R45" arity="2" nbTuples="100" semantics="soft" defaultCost="infinity">16 61:1 1|25 65:1 2|80 23:1 3|46 6:1 4|39 88:1 5|60 75:1 6|96 27:1 7|50 76:1 8|86 23:1 9|46 84:1 10|18 2:2 1|77 54:2 2|39 90:2 3|12 61:2 4|17 86:2 5|35 48:2 6|39 72:2 7|13 45:2 8|73 34:2 9|59 94:2 10|23 66:3 1|16 28:3 2|79 39:3 3|38 21:3 4|46 72:3 5|87 52:3 6|14 2:3 7|6 83:3 8|15 61:3 9|78 28:3 10|17 11:4 1|40 76:4 2|64 97:4 3|66 13:4 4|6 40:4 5|6 87:4 6|30 29:4 7|11 8:4 8|15 66:4 9|55 58:4 10|37 71:5 1|30 51:5 2|62 46:5 3|52 45:5 4|70 30:5 5|2 29:5 6|58 37:5 7|95 12:5 8|10 48:5 9|53 37:5 10|17 27:6 1|54 91:6 2|66 88:6 3|81 36:6 4|40 9:6 5|38 93:6 6|5 55:6 7|32 15:6 8|73 37:6 9|76 63:6 10|97 45:7 1|22 41:7 2|63 19:7 3|54 92:7 4|98 67:7 5|79 53:7 6|67 54:7 7|61 58:7 8|49 66:7 9|40 54:7 10|83 19:8 1|27 31:8 2|67 56:8 3|32 75:8 4|10 43:8 5|67 82:8 6|53 40:8 7|27 34:8 8|58 52:8 9|37 79:8 10|40 65:9 1|31 25:9 2|55 54:9 3|1 45:9 4|62 43:9 5|78 83:9 6|40 93:9 7|43 36:9 8|11 56:9 9|7 20:9 10|24 12:10 1|70 44:10 2|14 88:10 3|63 52:10 4|62 92:10 5|16 38:10 6|58 86:10 7|45 21:10 8|70 46:10 9|10 99:10 10</relation>
    <relation name="R46" arity="2" nbTuples="100" semantics="soft" defaultCost="infinity">24 32:1 1|86 9:1 2|79 100:1 3|87 24:1 4|27 60:1 5|52 97:1 6|8 97:1 7|52 77:1 8|66 85:1 9|80 3:1 10|99 85:2 1|32 36:2 2|25 1:2 3|100 16:2 4|59 80:2 5|57 62:2 6|89 68:2 7|8 95:2 8|67 30:2 9|75 72:2 10|66 6:3 1|84 18:3 2|83 13:3 3|85 18:3 4|14 64:3 5|86 87:3 6|41 32:3 7|37 72:3 8|35 19:3 9|39 22:3 10|19 6:4 1|42 100:4 2|71 35:4 3|14 15:4 4|20 69:4 5|88 61:4 6|12 86:4 7|80 10:4 8|5 18:4 9|52 54:4 10|17 22:5 1|38 41:5 2|67 78:5 3|57 22:5 4|94 29:5 5|8 45:5 6|22 67:5 7|15 65:5 8|90 10:5 9|5 13:5 10|80 96:6 1|46 33:6 2|94 2:6 3|27 74:6 4|100 18:6 5|84 97:6 6|49 84:6 7|58 14:6 8|57 18:6 9|88 21:6 10|34 64:7 1|31 58:7 2|60 16:7 3|28 77:7 4|48 36:7 5|29 90:7 6|15 10:7 7|21 88:7 8|12 40:7 9|6 84:7 10|16 99:8 1|20 75:8 2|90 82:8 3|62 62:8 4|1 41:8 5|5 57:8 6|62 91:8 7|99 10:8 8|12 58:8 9|4 27:8 10|25 14:9 1|39 14:9 2|50 77:9 3|54 88:9 4|93 76:9 5|100 96:9 6|14 79:9 7|91 51:9 8|27 67:9 9|34 72:9 10|44 87:10 1|8 5:10 2|21 26:10 3|92 54:10 4|42 22:10 5|33 12:10 6|6 28:10 7|67 54:10 8|15 8:10 9|18 4:10 10</relation>
    <relation name="R47" arity="2" nbTuples="100" semantics="soft" defaultCost="infinity">71 3:1 1|20 95:1 2|67 93:1 3|28 71:1 4|2 44:1 5|1 12:1 6|47 33:1 7|83 70:1 8|85 75:1 9|20 98:1 10|22 49:2 1|97 92:2 2|25 90:2 3|20 44:2 4|24 52:2 5|89 72:2 6|90 80:2 7|68 61:2 8|1 96:2 9|98 30:2 10|64 25:3 1|57 100:3 2|75 10:3 3|100 69:3 4|76 98:3 5|94 89:3 6|69 16:3 7|13 73:3 8|43 11:3 9|9 61:3 10|72 28:4 1|55 88:4 2|35 15:4 3|13 57:4 4|48 94:4 5|65 70:4 6|58 19:4 7|94 4:4 8|14 35:4 9|20 27:4 10|8 99:5 1|20 12:5 2|26 72:5 3|10 10:5 4|45 98:5 5|98 43:5 6|69 67:5 7|39 15:5 8|90 61:5 9|2 48:5 10|32 100:6 1|69 95:6 2|38 36:6 3|66 64:6 4|7 74:6 5|42 6:6 6|50 39:6 7|16 22:6 8|48 14:6 9|22 46:6 10|61 75:7 1|79 21:7 2|85 92:7 3|55 27:7 4|10 50:7 5|85 43:7 6|74 14:7 7|43 20:7 8|100 24:7 9|76 40:7 10|22 30:8 1|65 57:8 2|24 80:8 3|57 99:8 4|31 71:8 5|10 61:8 6|17 27:8 7|70 77:8 8|31 15:8 9|87 69:8 10|33 40:9 1|80 61:9 2|26 28:9 3|40 42:9 4|44 25:9 5|92 84:9 6|39 54:9 7|83 92:9 8|16 49:9 9|44 23:9 10|48 32:10 1|11 62:10 2|10 74:10 3|44 33:10 4|59 60:10 5|90 45:10 6|7 95:10 7|45 20:10 8|29 59:10 9|100 27:10 10</relation>
    <relation name="R48" arity="2" nbTuples="100" semantics="soft" defaultCost="infinity">61 60:1 1|79 41:1 2|62 83:1 3|95 86:1 4|23 23:1 5|99 81:1 6|30 80:1 7|11 83:1 8|4 66:1 9|78 60:1 10|88 15:2 1|19 34:2 2|46 89:2 3|91 58:2 4|98 3:2 5|26 37:2 6|43 39:2 7|67 66:2 8|63 99:2 9|51 6:2 10|20 51:3 1|79 96:3 2|50 66:3 3|37 25:3 4|52 5:3 5|26 12:3 6|56 5:3 7|85 27:3 8|6 28:3 9|12 72:3 10|25 12:4 1|2 72:4 2|20 92:4 3|35 78:4 4|42 18:4 5|14 58:4 6|49 89:4 7|26 79:4 8|55 100:4 9|85 4:4 10|49 91:5 1|19 88:5 2|99 90:5 3|27 90:5 4|96 10:5 5|40 83:5 6|17 8:5 7|20 39:5 8|20 30:5 9|25 27:5 10|17 2:6 1|54 65:6 2|38 67:6 3|32 12:6 4|1 70:6 5|61 40:6 6|5 90:6 7|95 16:6 8|47 92:6 9|22 54:6 10|1 96:7 1|25 32:7 2|51 5:7 3|46 48:7 4|55 26:7 5|80 96:7 6|43 94:7 7|60 67:7 8|46 80:7 9|36 47:7 10|31 82:8 1|58 64:8 2|37 36:8 3|43 64:8 4|59 42:8 5|9 25:8 6|41 15:8 7|47 90:8 8|59 70:8 9|100 29:8 10|34 28:9 1|5 22:9 2|42 83:9 3|84 49:9 4|27 98:9 5|38 37:9 6|67 32:9 7|52 44:9 8|1 47:9 9|81 76:9 10|67 56:10 1|42 25:10 2|53 92:10 3|39 6:10 4|32 1:10 5|65 81:10 6|94 88:10 7|57 45:10 8|75 86:10 9|4 87:10 10</relation>
    <relation name="R49" arity="2" nbTuples="100" semantics="soft" defaultCost="infinity">22 13:1 1|47 91:1 2|29 98:1 3|21 49:1 4|36 75:1 5|57 29:1 6|56 34:1 7|73 58:1 8|89 99:1 9|53 71:1 10|57 35:2 1|28 39:2 2|69 24:2 3|54 77:2 4|28 66:2 5|18 29:2 6|78 98:2 7|48 55:2 8|85 56:2 9|94 27:2 10|39 74:3 1|71 21:3 2|66 83:3 3|49 91:3 4|50 35:3 5|32 7:3 6|74 73:3 7|30 66:3 8|69 2:3 9|18 6:3 10|26 63:4 1|57 94:4 2|90 2:4 3|98 8:4 4|18 26:4 5|24 16:4 6|62 99:4 7|28 83:4 8|17 67:4 9|45 73:4 10|43 25:5 1|24 88:5 2|58 44:5 3|57 79:5 4|94 44:5 5|31 12:5 6|73 59:5 7|25 97:5 8|69 58:5 9|41 1:5 10|20 37:6 1|84 70:6 2|38 26:6 3|14 11:6 4|64 83:6 5|12 75:6 6|55 49:6 7|7 77:6 8|25 78:6 9|50 88:6 10|71 66:7 1|29 21:7 2|16 64:7 3|70 100:7 4|32 31:7 5|55 5:7 6|18 23:7 7|87 23:7 8|25 95:7 9|90 25:7 10|69 57:8 1|63 46:8 2|61 95:8 3|51 97:8 4|71 16:8 5|33 67:8 6|11 29:8 7|9 72:8 8|34 27:8 9|66 91:8 10|20 79:9 1|21 90:9 2|13 38:9 3|36 64:9 4|85 89:9 5|25 59:9 6|5 72:9 7|69 9:9 8|56 37:9 9|95 19:9 10|23 39:10 1|81 52:10 2|100 32:10 3|72 19:10 4|53 76:10 5|39 79:10 6|44 39:10 7|15 32:10 8|55 5:10 9|97 53:10 10</relation>
    <relation name="R50" arity="2" nbTuples="100" semantics="soft" defaultCost="infinity">81 23:1 1|41 68:1 2|84 14:1 3|90 69:1 4|6 35:1 5|56 79:1 6|26 23:1 7|97 56:1 8|6 13:1 9|81 53:1 10|82 76:2 1|98 27:2 2|45 51:2 3|25 39:2 4|36 74:2 5|90 44:2 6|98 66:2 7|89 65:2 8|6 49:2 9|29 55:2 10|29 64:3 1|59 23:3 2|51 21:3 3|26 15:3 4|20 86:3 5|49 48:3 6|81 17:3 7|9 95:3 8|94 91:3 9|3 9:3 10|13 26:4 1|17 48:4 2|93 92:4 3|50 78:4 4|38 20:4 5|9 82:4 6|100 67:4 7|94 67:4 8|24 68:4 9|88 60:4 10|10 100:5 1|56 34:5 2|50 27:5 3|77 24:5 4|3 37:5 5|22 3:5 6|49 84:5 7|6 13:5 8|70 47:5 9|60 40:5 10|15 73:6 1|76 39:6 2|81 31:6 3|96 95:6 4|90 10:6 5|37 9:6 6|13 22:6 7|82 98:6 8|39 7:6 9|73 29:6 10|73 60:7 1|82 54:7 2|87 56:7 3|84 33:7 4|76 45:7 5|59 95:7 6|64 6:7 7|31 2:7 8|76 91:7 9|55 72:7 10|89 64:8 1|47 87:8 2|44 45:8 3|72 1:8 4|93 96:8 5|62 32:8 6|55 41:8 7|19 95:8 8|46 10:8 9|73 75:8 10|27 91:9 1|68 36:9 2|61 43:9 3|75 75:9 4|9 55:9 5|41 86:9 6|72 92:9 7|21 72:9 8|30 23:9 9|22 32:9 10|10 53:10 1|79 9:10 2|48 5:10 3|54 11:10 4|37 58:10 5|15 44:10 6|54 29:10 7|87 64:10 8|2 33:10 9|96 48:10 10</relation>
    <relation name="R51" arity="2" nbTuples="100" semantics="soft" defaultCost="infinity">32 61:1 1|68 15:1 2|24 13:1 3|23 63:1 4|76 29:1 5|92 77:1 6|35 73:1 7|16 65:1 8|14 94:1 9|61 21:1 10|13 80:2 1|13 59:2 2|79 7:2 3|22 74:2 4|8 76:2 5|67 92:2 6|51 49:2 7|70 19:2 8|33 29:2 9|41 75:2 10|46 39:3 1|45 16:3 2|73 21:3 3|34 37:3 4|18 49:3 5|61 79:3 6|39 64:3 7|10 61:3 8|11 79:3 9|32 65:3 10|51 69:4 1|78 69:4 2|84 67:4 3|7 54:4 4|62 83:4 5|69 61:4 6|76 39:4 7|9 49:4 8|27 96:4 9|12 21:4 10|99 31:5 1|38 5:5 2|82 79:5 3|79 48:5 4|74 24:5 5|9 73:5 6|7 83:5 7|83 69:5 8|39 97:5 9|1 17:5 10|67 38:6 1|18 52:6 2|11 62:6 3|62 41:6 4|63 18:6 5|3 20:6 6|61 56:6 7|90 39:6 8|40 61:6 9|53 29:6 10|49 92:7 1|74 36:7 2|29 63:7 3|85 76:7 4|20 7:7 5|89 10:7 6|21 84:7 7|51 30:7 8|65 45:7 9|49 98:7 10|98 35:8 1|33 19:8 2|90 64:8 3|87 17:8 4|80 34:8 5|63 8:8 6|52 77:8 7|3 74:8 8|53 49:8 9|36 55:8 10|54 32:9 1|2 32:9 2|78 69:9 3|39 24:9 4|5 10:9 5|17 60:9 6|15 69:9 7|14 91:9 8|95 9:9 9|76 81:9 10|12 58:10 1|18 91:10 2|34 10:10 3|80 5:10 4|20 29:10 5|66 67:10 6|51 70:10 7|79 97:10 8|53 52:10 9|50 24:10 10</relation>
    <relation name="R52" arity="2" nbTuples="100" semantics="soft" defaultCost="infinity">68 78:1 1|76 26:1 2|5 67:1 3|80 19:1 4|78 68:1 5|92 2:1 6|85 88:1 7|96 17:1 8|98 83:1 9|65 74:1 10|33 11:2 1|35 3:2 2|78 16:2 3|90 73:2 4|32 85:2 5|55 32:2 6|91 99:2 7|92 6:2 8|25 96:2 9|62 46:2 10|25 90:3 1|5 37:3 2|3 74:3 3|70 16:3 4|54 93:3 5|4 18:3 6|29 23:3 7|11 55:3 8|67 12:3 9|97 50:3 10|4 20:4 1|64 26:4 2|73 11:4 3|93 85:4 4|93 51:4 5|69 55:4 6|22 53:4 7|90 7:4 8|77 77:4 9|53 90:4 10|91 16:5 1|45 50:5 2|83 36:5 3|77 95:5 4|45 20:5 5|34 32:5 6|15 37:5 7|87 61:5 8|66 25:5 9|12 29:5 10|98 94:6 1|11 66:6 2|99 58:6 3|18 3:6 4|90 11:6 5|70 23:6 6|72 100:6 7|93 67:6 8|35 17:6 9|55 97:6 10|87 34:7 1|14 53:7 2|60 2:7 3|13 83:7 4|78 33:7 5|45 2:7 6|43 13:7 7|37 64:7 8|96 44:7 9|76 11:7 10|95 12:8 1|55 10:8 2|63 88:8 3|86 88:8 4|38 99:8 5|61 70:8 6|97 97:8 7|60 17:8 8|80 45:8 9|26 73:8 10|17 40:9 1|44 19:9 2|4 12:9 3|100 48:9 4|58 25:9 5|11 71:9 6|34 33:9 7|75 15:9 8|77 65:9 9|91 15:9 10|43 82:10 1|83 24:10 2|14 62:10 3|62 66:10 4|5 67:10 5|37 25:10 6|46 28:10 7|24 12:10 8|26 19:10 9|47 9:10 10</relation>
    <relation name="R53" arity="2" nbTuples="100" semantics="soft" defaultCost="infinity">49 58:1 1|100 51:1 2|86 56:1 3|73 55:1 4|50 28:1 5|31 13:1 6|89 59:1 7|84 56:1 8|38 63:1 9|55 73:1 10|4 73:2 1|42 30:2 2|73 33:2 3|4 36:2 4|29 27:2 5|40 31:2 6|96 34:2 7|42 55:2 8|33 44:2 9|45 3:2 10|38 80:3 1|36 28:3 2|40 63:3 3|29 65:3 4|89 23:3 5|32 55:3 6|73 21:3 7|7 3:3 8|59 58:3 9|69 82:3 10|56 54:4 1|89 13:4 2|55 88:4 3|78 51:4 4|59 100:4 5|31 26:4 6|42 56:4 7|19 14:4 8|32 41:4 9|44 91:4 10|83 76:5 1|67 17:5 2|39 11:5 3|80 24:5 4|57 4:5 5|57 36:5 6|30 28:5 7|24 25:5 8|5 42:5 9|33 22:5 10|72 66:6 1|43 35:6 2|57 66:6 3|72 1:6 4|48 58:6 5|85 77:6 6|41 25:6 7|80 18:6 8|99 82:6 9|22 9:6 10|71 33:7 1|73 42:7 2|46 2:7 3|82 82:7 4|64 71:7 5|87 51:7 6|42 42:7 7|7 75:7 8|42 67:7 9|94 75:7 10|23 14:8 1|48 59:8 2|14 13:8 3|11 63:8 4|68 50:8 5|69 6:8 6|42 46:8 7|24 4:8 8|86 89:8 9|24 43:8 10|32 91:9 1|70 18:9 2|80 21:9 3|40 25:9 4|23 58:9 5|43 89:9 6|71 98:9 7|96 77:9 8|43 33:9 9|31 17:9 10|74 58:10 1|15 10:10 2|60 96:10 3|85 10:10 4|57 23:10 5|79 37:10 6|59 75:10 7|75 35:10 8|28 67:10 9|41 35:10 10</relation>
    <relation name="R54" arity="2" nbTuples="100" semantics="soft" defaultCost="infinity">14 4:1 1|5 100:1 2|33 63:1 3|11 14:1 4|34 47:1 5|70 49:1 6|55 60:1 7|22 13:1 8|99 20:1 9|81 76:1 10|55 48:2 1|1 20:2 2|34 92:2 3|10 95:2 4|82 1:2 5|17 80:2 6|66 78:2 7|3 29:2 8|56 22:2 9|73 62:2 10|65 48:3 1|77 100:3 2|99 27:3 3|55 71:3 4|81 98:3 5|9 23:3 6|54 29:3 7|70 41:3 8|7 72:3 9|60 56:3 10|35 23:4 1|31 45:4 2|39 37:4 3|12 46:4 4|97 75:4 5|62 8:4 6|16 28:4 7|99 69:4 8|99 73:4 9|39 99:4 10|57 36:5 1|65 72:5 2|21 89:5 3|1 51:5 4|28 99:5 5|85 41:5 6|51 53:5 7|70 30:5 8|5 15:5 9|17 77:5 10|43 57:6 1|88 45:6 2|24 87:6 3|86 35:6 4|37 15:6 5|49 89:6 6|22 75:6 7|13 65:6 8|56 67:6 9|86 24:6 10|13 21:7 1|35 69:7 2|56 1:7 3|45 81:7 4|66 44:7 5|84 45:7 6|71 13:7 7|43 18:7 8|62 57:7 9|28 96:7 10|89 53:8 1|13 58:8 2|50 27:8 3|74 20:8 4|54 13:8 5|62 13:8 6|43 92:8 7|99 9:8 8|61 56:8 9|11 52:8 10|8 4:9 1|63 27:9 2|17 96:9 3|81 79:9 4|42 57:9 5|3 35:9 6|64 73:9 7|49 14:9 8|53 31:9 9|31 93:9 10|95 92:10 1|99 18:10 2|72 39:10 3|69 57:10 4|10 10:10 5|16 82:10 6|68 88:10 7|9 38:10 8|83 94:10 9|17 79:10 10</relation>
    <relation name="R55" arity="2" nbTuples="100" semantics="soft" defaultCost="infinity">50 69:1 1|66 14:1 2|55 81:1 3|28 55:1 4|73 34:1 5|74 88:1 6|59 25:1 7|18 95:1 8|78 48:1 9|38 42:1 10|43 97:2 1|70 5:2 2|39 4:2 3|36 45:2 4|61 76:2 5|61 84:2 6|95 39:2 7|51 87:2 8|26 56:2 9|52 84:2 10|83 9:3 1|60 67:3 2|62 48:3 3|28 77:3 4|24 85:3 5|14 56:3 6|100 60:3 7|48 79:3 8|91 92:3 9|90 99:3 10|86 68:4 1|68 8:4 2|92 7:4 3|4 45:4 4|20 31:4 5|68 56:4 6|35 77:4 7|100 10:4 8|27 4:4 9|98 26:4 10|52 27:5 1|69 4:5 2|34 49:5 3|4 50:5 4|18 73:5 5|51 96:5 6|12 54:5 7|14 80:5 8|67 60:5 9|38 80:5 10|90 99:6 1|2 49:6 2|10 76:6 3|73 77:6 4|65 47:6 5|42 11:6 6|3 37:6 7|3 89:6 8|63 35:6 9|22 24:6 10|13 20:7 1|55 63:7 2|14 97:7 3|4 31:7 4|85 4:7 5|16 77:7 6|58 46:7 7|16 53:7 8|12 37:7 9|60 15:7 10|95 86:8 1|35 5:8 2|56 44:8 3|44 8:8 4|34 53:8 5|91 85:8 6|66 52:8 7|46 70:8 8|12 91:8 9|98 10:8 10|5 74:9 1|56 32:9 2|98 100:9 3|97 99:9 4|76 97:9 5|13 72:9 6|81 42:9 7|59 13:9 8|97 67:9 9|59 89:9 10|23 74:10 1|96 17:10 2|90 57:10 3|54 59:10 4|29 32:10 5|63 17:10 6|63 56:10 7|64 91:10 8|42 19:10 9|60 94:10 10</relation>
    <relation name="R56" arity="2" nbTuples="100" semantics="soft" defaultCost="infinity">1 32:1 1|37 54:1 2|94 40:1 3|63 24:1 4|9 50:1 5|5 40:1 6|55 92:1 7|43 68:1 8|66 38:1 9|87 13:1 10|61 22:2 1|53 72:2 2|72 41:2 3|88 20:2 4|18 92:2 5|88 96:2 6|18 14:2 7|3 88:2 8|6 13:2 9|56 85:2 10|94 26:3 1|93 30:3 2|47 48:3 3|7 32:3 4|16 82:3 5|66 33:3 6|82 90:3 7|13 100:3 8|54 4:3 9|1 92:3 10|100 71:4 1|92 8:4 2|70 98:4 3|91 28:4 4|2 48:4 5|24 3:4 6|10 9:4 7|84 93:4 8|79 69:4 9|2 51:4 10|8 62:5 1|68 54:5 2|70 42:5 3|2 45:5 4|96 4:5 5|8 8:5 6|100 27:5 7|88 97:5 8|25 26:5 9|45 74:5 10|15 39:6 1|68 68:6 2|40 12:6 3|8 56:6 4|92 39:6 5|79 52:6 6|71 51:6 7|2 77:6 8|60 35:6 9|55 9:6 10|28 13:7 1|74 35:7 2|67 27:7 3|15 39:7 4|14 65:7 5|66 19:7 6|99 81:7 7|71 11:7 8|88 79:7 9|7 93:7 10|6 90:8 1|46 1:8 2|50 72:8 3|14 31:8 4|17 77:8 5|54 16:8 6|29 68:8 7|86 74:8 8|27 47:8 9|66 87:8 10|88 62:9 1|23 24:9 2|8 77:9 3|90 70:9 4|91 58:9 5|6 5:9 6|67 20:9 7|19 88:9 8|77 70:9 9|6 59:9 10|41 52:10 1|32 98:10 2|55 47:10 3|28 53:10 4|38 95:10 5|46 68:10 6|8 34:10 7|91 15:10 8|20 78:10 9|69 99:10 10</relation>
    <relation name="R57" arity="2" nbTuples="100" semantics="soft" defaultCost="infinity">62 85:1 1|1 24:1 2|13 36:1 3|91 33:1 4|67 7:1 5|90 24:1 6|94 69:1 7|5 11:1 8|95 75:1 9|92 39:1 10|71 71:2 1|59 2:2 2|54 67:2 3|11 3:2 4|68 42:2 5|83 92:2 6|63 3:2 7|87 41:2 8|77 27:2 9|29 16:2 10|49 81:3 1|59 50:3 2|49 32:3 3|22 73:3 4|53 47:3 5|7 85:3 6|22 46:3 7|16 45:3 8|60 59:3 9|81 38:3 10|8 24:4 1|100 29:4 2|88 1:4 3|91 60:4 4|100 47:4 5|97 37:4 6|4 75:4 7|95 77:4 8|68 48:4 9|45 23:4 10|47 86:5 1|95 92:5 2|42 66:5 3|71 61:5 4|77 73:5 5|68 74:5 6|9 85:5 7|76 60:5 8|89 77:5 9|53 79:5 10|83 43:6 1|1 97:6 2|50 30:6 3|84 52:6 4|5 42:6 5|50 18:6 6|46 13:6 7|57 5:6 8|95 88:6 9|77 15:6 10|60 22:7 1|44 75:7 2|66 30:7 3|65 98:7 4|14 28:7 5|7 92:7 6|50 93:7 7|65 5:7 8|31 35:7 9|73 33:7 10|28 14:8 1|59 37:8 2|18 57:8 3|71 25:8 4|43 29:8 5|76 94:8 6|76 79:8 7|50 29:8 8|37 70:8 9|68 50:8 10|73 70:9 1|12 18:9 2|51 75:9 3|23 11:9 4|45 54:9 5|44 28:9 6|78 8:9 7|88 27:9 8|15 78:9 9|33 53:9 10|52 49:10 1|2 49:10 2|42 11:10 3|82 4:10 4|11 8:10 5|89 66:10 6|34 70:10 7|87 56:10 8|77 60:10 9|47 62:10 10</relation>
    <relation name="R58" arity="2" nbTuples="100" semantics="soft" defaultCost="infinity">93 70:1 1|13 54:1 2|40 15:1 3|30 61:1 4|74 20:1 5|4 55:1 6|26 60:1 7|22 68:1 8|85 34:1 9|7 14:1 10|94 52:2 1|33 17:2 2|38 19:2 3|82 63:2 4|8 30:2 5|86 85:2 6|50 55:2 7|53 25:2 8|46 93:2 9|56 30:2 10|51 89:3 1|98 55:3 2|62 52:3 3|89 68:3 4|28 100:3 5|95 21:3 6|27 50:3 7|20 91:3 8|41 14:3 9|76 60:3 10|83 22:4 1|45 91:4 2|66 68:4 3|50 58:4 4|1 22:4 5|43 53:4 6|70 55:4 7|86 52:4 8|38 50:4 9|34 16:4 10|4 6:5 1|87 58:5 2|20 55:5 3|23 24:5 4|82 81:5 5|91 59:5 6|94 95:5 7|80 14:5 8|89 77:5 9|73 10:5 10|38 73:6 1|28 20:6 2|8 82:6 3|28 60:6 4|18 94:6 5|66 74:6 6|87 26:6 7|80 73:6 8|19 9:6 9|38 48:6 10|77 8:7 1|38 15:7 2|8 23:7 3|17 62:7 4|12 2:7 5|74 40:7 6|91 11:7 7|87 49:7 8|97 76:7 9|27 73:7 10|84 48:8 1|17 67:8 2|56 70:8 3|41 5:8 4|98 53:8 5|69 68:8 6|34 13:8 7|84 12:8 8|12 14:8 9|3 100:8 10|46 88:9 1|17 91:9 2|98 16:9 3|36 83:9 4|56 65:9 5|15 62:9 6|95 24:9 7|91 78:9 8|84 68:9 9|43 80:9 10|65 71:10 1|52 63:10 2|93 36:10 3|48 60:10 4|84 52:10 5|76 60:10 6|24 2:10 7|25 3:10 8|27 38:10 9|60 93:10 10</relation>
    <relation name="R59" arity="2" nbTuples="100" semantics="soft" defaultCost="infinity">44 2:1 1|53 85:1 2|70 46:1 3|59 70:1 4|41 78:1 5|27 35:1 6|12 45:1 7|87 11:1 8|1 49:1 9|21 26:1 10|87 67:2 1|61 70:2 2|18 53:2 3|56 47:2 4|30 62:2 5|68 25:2 6|37 91:2 7|69 32:2 8|97 22:2 9|58 27:2 10|37 22:3 1|93 65:3 2|69 42:3 3|9 40:3 4|95 2:3 5|5 91:3 6|90 25:3 7|96 15:3 8|90 40:3 9|4 86:3 10|16 19:4 1|69 60:4 2|41 39:4 3|10 92:4 4|64 55:4 5|35 26:4 6|82 42:4 7|8 98:4 8|99 31:4 9|78 5:4 10|26 80:5 1|86 24:5 2|15 48:5 3|73 13:5 4|67 19:5 5|21 60:5 6|56 99:5 7|76 2:5 8|13 38:5 9|24 44:5 10|16 73:6 1|98 32:6 2|69 85:6 3|50 87:6 4|13 16:6 5|93 89:6 6|100 2:6 7|28 90:6 8|4 57:6 9|16 28:6 10|37 4:7 1|72 94:7 2|7 8:7 3|36 92:7 4|21 59:7 5|68 70:7 6|43 84:7 7|8 15:7 8|87 11:7 9|62 40:7 10|4 98:8 1|34 24:8 2|41 29:8 3|87 78:8 4|17 41:8 5|72 99:8 6|75 86:8 7|4 38:8 8|66 40:8 9|79 46:8 10|22 89:9 1|37 2:9 2|82 53:9 3|83 97:9 4|58 27:9 5|47 62:9 6|16 62:9 7|28 51:9 8|89 8:9 9|63 54:9 10|53 48:10 1|40 99:10 2|89 78:10 3|52 22:10 4|46 75:10 5|1 19:10 6|67 75:10 7|23 86:10 8|53 16:10 9|36 23:10 10</relation>
    <relation name="R60" arity="2" nbTuples="100" semantics="soft" defaultCost="infinity">96 47:1 1|78 31:1 2|29 90:1 3|40 88:1 4|16 33:1 5|59 40:1 6|93 4:1 7|11 16:1 8|96 89:1 9|61 45:1 10|74 5:2 1|63 94:2 2|32 7:2 3|94 73:2 4|17 1:2 5|30 50:2 6|94 74:2 7|34 95:2 8|78 97:2 9|85 33:2 10|63 40:3 1|85 20:3 2|72 56:3 3|43 58:3 4|19 18:3 5|36 85:3 6|26 83:3 7|23 92:3 8|71 20:3 9|2 35:3 10|56 89:4 1|69 72:4 2|37 7:4 3|65 94:4 4|88 91:4 5|75 92:4 6|15 18:4 7|68 66:4 8|74 40:4 9|61 91:4 10|10 76:5 1|19 32:5 2|69 96:5 3|87 14:5 4|94 17:5 5|13 9:5 6|85 96:5 7|2 62:5 8|32 81:5 9|79 8:5 10|41 64:6 1|80 29:6 2|90 50:6 3|1 96:6 4|53 74:6 5|74 90:6 6|1 32:6 7|86 49:6 8|44 67:6 9|85 6:6 10|79 27:7 1|64 61:7 2|83 73:7 3|60 45:7 4|77 18:7 5|53 30:7 6|63 1:7 7|21 39:7 8|52 78:7 9|12 47:7 10|76 78:8 1|23 23:8 2|75 85:8 3|75 59:8 4|67 76:8 5|82 40:8 6|93 79:8 7|46 80:8 8|52 42:8 9|13 87:8 10|42 16:9 1|73 66:9 2|39 14:9 3|83 52:9 4|62 94:9 5|54 87:9 6|98 13:9 7|55 62:9 8|66 58:9 9|35 54:9 10|53 12:10 1|97 34:10 2|52 5:10 3|6 90:10 4|95 47:10 5|59 20:10 6|79 55:10 7|95 52:10 8|52 13:10 9|59 60:10 10</relation>
    <relation name="R61" arity="2" nbTuples="100" semantics="soft" defaultCost="infinity">38 54:1 1|28 36:1 2|53 53:1 3|20 9:1 4|82 23:1 5|2 29:1 6|69 47:1 7|61 90:1 8|1 70:1 9|83 98:1 10|31 38:2 1|30 82:2 2|63 33:2 3|33 9:2 4|48 81:2 5|14 63:2 6|50 17:2 7|24 25:2 8|75 76:2 9|90 57:2 10|52 42:3 1|96 46:3 2|12 32:3 3|97 53:3 4|15 20:3 5|61 55:3 6|25 77:3 7|27 90:3 8|50 22:3 9|72 8:3 10|26 95:4 1|76 49:4 2|38 12:4 3|92 75:4 4|48 83:4 5|9 72:4 6|4 44:4 7|50 14:4 8|9 28:4 9|17 2:4 10|33 62:5 1|54 50:5 2|44 64:5 3|78 35:5 4|61 55:5 5|4 76:5 6|47 59:5 7|52 94:5 8|53 26:5 9|34 97:5 10|70 39:6 1|64 97:6 2|58 15:6 3|58 3:6 4|44 48:6 5|57 67:6 6|11 68:6 7|7 26:6 8|41 97:6 9|27 98:6 10|97 29:7 1|93 11:7 2|80 66:7 3|69 87:7 4|24 20:7 5|24 26:7 6|51 45:7 7|81 88:7 8|54 26:7 9|50 80:7 10|10 35:8 1|25 61:8 2|100 99:8 3|33 22:8 4|65 51:8 5|40 99:8 6|74 46:8 7|62 35:8 8|63 84:8 9|38 82:8 10|52 68:9 1|52 71:9 2|36 26:9 3|49 71:9 4|99 72:9 5|94 66:9 6|86 63:9 7|85 45:9 8|54 59:9 9|66 37:9 10|92 85:10 1|39 63:10 2|82 66:10 3|4 66:10 4|89 72:10 5|46 73:10 6|26 25:10 7|90 97:10 8|47 54:10 9|64 19:10 10</relation>
    <relation name="R62" arity="2" nbTuples="100" semantics="soft" defaultCost="infinity">37 50:1 1|17 22:1 2|36 56:1 3|51 21:1 4|58 73:1 5|42 27:1 6|82 67:1 7|63 16:1 8|72 95:1 9|21 13:1 10|28 10:2 1|73 95:2 2|65 13:2 3|91 26:2 4|54 89:2 5|3 66:2 6|55 51:2 7|62 62:2 8|41 44:2 9|27 40:2 10|83 90:3 1|9 15:3 2|65 40:3 3|52 6:3 4|70 88:3 5|85 1:3 6|57 68:3 7|29 49:3 8|87 38:3 9|4 70:3 10|71 46:4 1|24 35:4 2|100 81:4 3|55 85:4 4|45 32:4 5|50 42:4 6|65 8:4 7|54 37:4 8|46 90:4 9|58 45:4 10|7 91:5 1|29 19:5 2|33 86:5 3|25 57:5 4|100 27:5 5|18 80:5 6|78 88:5 7|79 95:5 8|31 9:5 9|11 37:5 10|35 100:6 1|73 22:6 2|13 28:6 3|60 7:6 4|38 63:6 5|77 81:6 6|86 89:6 7|56 91:6 8|73 93:6 9|59 32:6 10|18 1:7 1|34 30:7 2|64 47:7 3|73 46:7 4|89 38:7 5|57 96:7 6|43 31:7 7|69 13:7 8|34 31:7 9|91 8:7 10|23 86:8 1|9 90:8 2|65 1:8 3|78 78:8 4|78 36:8 5|33 83:8 6|6 53:8 7|53 18:8 8|96 65:8 9|23 22:8 10|1 2:9 1|80 82:9 2|68 57:9 3|56 5:9 4|91 82:9 5|95 10:9 6|31 32:9 7|43 1:9 8|69 80:9 9|80 92:9 10|64 50:10 1|96 39:10 2|46 74:10 3|2 94:10 4|20 60:10 5|67 28:10 6|99 83:10 7|8 93:10 8|36 32:10 9|54 79:10 10</relation>
    <relation name="R63" arity="2" nbTuples="100" semantics="soft" defaultCost="infinity">82 56:1 1|37 9:1 2|50 92:1 3|68 32:1 4|24 52:1 5|4 54:1 6|30 37:1 7|8 100:1 8|28 87:1 9|73 19:1 10|75 25:2 1|79 93:2 2|69 63:2 3|3 63:2 4|67 38:2 5|59 75:2 6|47 90:2 7|51 97:2 8|60 85:2 9|5 68:2 10|21 69:3 1|65 61:3 2|46 84:3 3|28 14:3 4|70 12:3 5|92 37:3 6|45 38:3 7|15 54:3 8|29 90:3 9|92 49:3 10|85 100:4 1|51 74:4 2|91 60:4 3|31 49:4 4|87 87:4 5|65 50:4 6|100 1:4 7|88 84:4 8|69 96:4 9|36 79:4 10|59 58:5 1|15 85:5 2|22 12:5 3|92 62:5 4|20 78:5 5|13 43:5 6|39 42:5 7|17 18:5 8|47 86:5 9|25 46:5 10|91 90:6 1|41 100:6 2|62 37:6 3|70 92:6 4|80 58:6 5|67 62:6 6|16 38:6 7|47 20:6 8|7 61:6 9|76 18:6 10|35 28:7 1|92 5:7 2|57 61:7 3|8 44:7 4|51 59:7 5|77 8:7 6|70 77:7 7|8 58:7 8|6 23:7 9|65 99:7 10|48 27:8 1|82 61:8 2|93 6:8 3|81 71:8 4|29 91:8 5|12 23:8 6|68 69:8 7|43 21:8 8|23 22:8 9|17 49:8 10|48 89:9 1|76 69:9 2|95 32:9 3|64 59:9 4|87 19:9 5|3 38:9 6|22 36:9 7|56 72:9 8|87 27:9 9|74 22:9 10|90 21:10 1|65 67:10 2|84 36:10 3|94 94:10 4|79 86:10 5|80 79:10 6|22 89:10 7|44 62:10 8|64 69:10 9|86 24:10 10</relation>
    <relation name="R64" arity="2" nbTuples="100" semantics="soft" defaultCost="infinity">4 82:1 1|22 58:1 2|42 34:1 3|94 90:1 4|81 60:1 5|37 10:1 6|34 22:1 7|96 33:1 8|19 64:1 9|33 49:1 10|48 60:2 1|7 40:2 2|50 73:2 3|34 39:2 4|93 86:2 5|16 80:2 6|12 78:2 7|31 45:2 8|81 53:2 9|72 44:2 10|17 79:3 1|52 62:3 2|47 92:3 3|56 28:3 4|4 6:3 5|89 71:3 6|91 67:3 7|31 38:3 8|83 84:3 9|70 12:3 10|16 49:4 1|72 5:4 2|56 11:4 3|2 73:4 4|4 85:4 5|4 35:4 6|80 12:4 7|21 42:4 8|70 40:4 9|11 42:4 10|14 84:5 1|28 66:5 2|80 49:5 3|93 44:5 4|49 49:5 5|98 18:5 6|22 96:5 7|78 98:5 8|33 87:5 9|77 75:5 10|65 2:6 1|30 22:6 2|24 4:6 3|29 34:6 4|53 13:6 5|86 33:6 6|40 56:6 7|80 42:6 8|100 92:6 9|37 80:6 10|85 53:7 1|67 13:7 2|9 64:7 3|29 73:7 4|78 92:7 5|9 39:7 6|15 89:7 7|33 19:7 8|8 5:7 9|42 43:7 10|17 33:8 1|39 25:8 2|88 15:8 3|86 26:8 4|78 70:8 5|47 32:8 6|90 43:8 7|39 86:8 8|74 52:8 9|70 78:8 10|75 6:9 1|25 35:9 2|42 7:9 3|82 21:9 4|66 91:9 5|26 28:9 6|58 67:9 7|57 52:9 8|5 9:9 9|78 92:9 10|32 27:10 1|91 90:10 2|5 57:10 3|18 3:10 4|14 95:10 5|9 41:10 6|94 32:10 7|10 59:10 8|38 79:10 9|93 53:10 10</relation>
    <relation name="R65" arity="2" nbTuples="100" semantics="soft" defaultCost="infinity">98 99:1 1|87 53:1 2|59 19:1 3|78 4:1 4|24 89:1 5|76 25:1 6|49 69:1 7|7 11:1 8|20 73:1 9|6 70:1 10|61 72:2 1|52 40:2 2|49 58:2 3|25 8:2 4|86 2:2 5|25 50:2 6|89 94:2 7|44 66:2 8|41 52:2 9|38 18:2 10|37 76:3 1|12 9:3 2|85 93:3 3|2 8:3 4|100 89:3 5|87 28:3 6|43 38:3 7|60 95:3 8|89 41:3 9|38 77:3 10|74 85:4 1|91 56:4 2|50 59:4 3|21 4:4 4|33 27:4 5|45 79:4 6|99 62:4 7|85 30:4 8|96 35:4 9|83 60:4 10|42 27:5 1|30 68:5 2|62 76:5 3|34 90:5 4|2 12:5 5|94 80:5 6|35 10:5 7|2 48:5 8|85 8:5 9|64 21:5 10|63 70:6 1|72 57:6 2|47 28:6 3|31 18:6 4|84 44:6 5|5 57:6 6|57 55:6 7|20 72:6 8|5 82:6 9|25 17:6 10|60 13:7 1|96 1:7 2|12 16:7 3|30 90:7 4|84 28:7 5|89 46:7 6|84 71:7 7|81 58:7 8|48 90:7 9|23 4:7 10|78 81:8 1|56 55:8 2|69 43:8 3|20 81:8 4|76 67:8 5|71 47:8 6|72 54:8 7|21 66:8 8|43 18:8 9|4 6:8 10|40 43:9 1|49 55:9 2|17 95:9 3|73 13:9 4|75 75:9 5|2 6:9 6|31 45:9 7|55 71:9 8|50 43:9 9|46 86:9 10|55 88:10 1|50 20:10 2|74 100:10 3|57 36:10 4|82 37:10 5|16 83:10 6|93 5:10 7|26 80:10 8|21 31:10 9|54 81:10 10</relation>
    <relation name="R66" arity="2" nbTuples="100" semantics="soft" defaultCost="infinity">5 10:1 1|19 38:1 2|55 19:1 3|85 94:1 4|73 86:1 5|76 43:1 6|78 6:1 7|71 71:1 8|40 73:1 9|67 39:1 10|31 62:2 1|74 97:2 2|93 8:2 3|52 37:2 4|87 57:2 5|36 81:2 6|43 48:2 7|18 50:2 8|62 48:2 9|40 24:2 10|92 12:3 1|82 15:3 2|49 64:3 3|81 69:3 4|16 93:3 5|72 8:3 6|10 44:3 7|58 61:3 8|98 27:3 9|51 81:3 10|64 33:4 1|58 52:4 2|68 15:4 3|31 80:4 4|48 38:4 5|9 33:4 6|44 24:4 7|85 41:4 8|69 93:4 9|98 91:4 10|83 32:5 1|71 61:5 2|43 98:5 3|13 5:5 4|85 85:5 5|12 81:5 6|97 19:5 7|35 30:5 8|9 75:5 9|3 46:5 10|95 77:6 1|75 57:6 2|84 62:6 3|36 25:6 4|98 45:6 5|73 14:6 6|42 99:6 7|71 94:6 8|72 47:6 9|70 73:6 10|98 43:7 1|77 29:7 2|2 20:7 3|24 63:7 4|42 35:7 5|45 56:7 6|91 86:7 7|48 6:7 8|36 9:7 9|26 53:7 10|33 46:8 1|73 36:8 2|28 51:8 3|53 7:8 4|97 82:8 5|79 52:8 6|13 11:8 7|65 66:8 8|62 53:8 9|28 36:8 10|16 58:9 1|7 38:9 2|89 96:9 3|12 5:9 4|75 16:9 5|11 34:9 6|21 74:9 7|91 17:9 8|39 21:9 9|63 50:9 10|42 46:10 1|80 21:10 2|28 93:10 3|12 37:10 4|45 39:10 5|15 29:10 6|99 15:10 7|80 7:10 8|79 44:10 9|9 58:10 10</relation>
    <relation name="R67" arity="2" nbTuples="100" semantics="soft" defaultCost="infinity">29 56:1 1|74 68:1 2|86 73:1 3|80 56:1 4|6 84:1 5|16 96:1 6|40 51:1 7|90 28:1 8|84 50:1 9|41 69:1 10|49 22:2 1|62 4:2 2|52 52:2 3|18 44:2 4|93 97:2 5|40 30:2 6|11 99:2 7|4 38:2 8|95 74:2 9|13 78:2 10|70 33:3 1|44 39:3 2|51 9:3 3|25 89:3 4|5 88:3 5|59 77:3 6|75 12:3 7|33 7:3 8|28 90:3 9|91 11:3 10|28 5:4 1|90 70:4 2|73 17:4 3|2 21:4 4|32 58:4 5|66 59:4 6|2 95:4 7|49 17:4 8|99 99:4 9|32 16:4 10|67 78:5 1|71 91:5 2|22 54:5 3|71 3:5 4|95 43:5 5|59 84:5 6|1 71:5 7|87 43:5 8|87 11:5 9|14 38:5 10|12 32:6 1|30 66:6 2|31 59:6 3|98 59:6 4|37 49:6 5|62 67:6 6|88 88:6 7|25 12:6 8|3 19:6 9|23 31:6 10|87 66:7 1|72 14:7 2|23 54:7 3|77 93:7 4|48 63:7 5|86 15:7 6|14 35:7 7|44 32:7 8|12 39:7 9|31 59:7 10|36 54:8 1|56 23:8 2|47 57:8 3|86 87:8 4|98 23:8 5|85 89:8 6|74 26:8 7|94 12:8 8|3 89:8 9|27 35:8 10|4 12:9 1|45 73:9 2|32 72:9 3|55 45:9 4|5 54:9 5|100 72:9 6|98 5:9 7|65 85:9 8|26 77:9 9|20 19:9 10|18 72:10 1|75 39:10 2|62 98:10 3|58 58:10 4|74 43:10 5|54 67:10 6|14 60:10 7|7 52:10 8|68 65:10 9|1 74:10 10</relation>
    <relation name="R68" arity="2" nbTuples="100" semantics="soft" defaultCost="infinity">92 39:1 1|33 39:1 2|99 58:1 3|87 5:1 4|78 14:1 5|24 91:1 6|4 26:1 7|29 37:1 8|16 85:1 9|32 38:1 10|42 82:2 1|79 7:2 2|20 95:2 3|5 43:2 4|32 37:2 5|23 5:2 6|10 79:2 7|19 32:2 8|48 16:2 9|33 35:2 10|16 44:3 1|61 23:3 2|44 96:3 3|25 97:3 4|12 67:3 5|30 6:3 6|68 75:3 7|3 57:3 8|63 47:3 9|52 62:3 10|79 17:4 1|96 20:4 2|15 64:4 3|23 28:4 4|80 45:4 5|21 1:4 6|36 19:4 7|33 47:4 8|22 61:4 9|28 65:4 10|3 68:5 1|27 64:5 2|63 15:5 3|13 93:5 4|3 64:5 5|13 38:5 6|64 67:5 7|93 86:5 8|62 78:5 9|22 9:5 10|67 5:6 1|88 6:6 2|52 60:6 3|74 19:6 4|89 8:6 5|63 32:6 6|27 58:6 7|17 75:6 8|22 72:6 9|8 77:6 10|77 16:7 1|19 30:7 2|29 44:7 3|65 74:7 4|22 5:7 5|67 81:7 6|60 18:7 7|33 54:7 8|71 65:7 9|71 37:7 10|51 5:8 1|10 65:8 2|23 68:8 3|82 2:8 4|69 67:8 5|53 95:8 6|82 19:8 7|98 69:8 8|6 74:8 9|54 8:8 10|16 62:9 1|74 25:9 2|53 51:9 3|82 4:9 4|79 57:9 5|2 5:9 6|1 91:9 7|31 60:9 8|82 40:9 9|98 61:9 10|37 66:10 1|56 21:10 2|75 89:10 3|24 25:10 4|53 63:10 5|24 31:10 6|75 58:10 7|34 66:10 8|70 29:10 9|79 43:10 10</relation>
    <relation name="R69" arity="2" nbTuples="100" semantics="soft" defaultCost="infinity">62 43:1 1|12 6:1 2|53 95:1 3|9 30:1 4|23 97:1 5|56 13:1 6|71 10:1 7|76 5:1 8|6 23:1 9|8 94:1 10|12 23:2 1|25 2:2 2|28 80:2 3|48 75:2 4|81 71:2 5|100 87:2 6|48 6:2 7|1 8:2 8|21 76:2 9|28 9:2 10|87 41:3 1|10 68:3 2|51 64:3 3|44 87:3 4|71 96:3 5|96 24:3 6|92 31:3 7|72 12:3 8|11 99:3 9|97 90:3 10|39 53:4 1|97 10:4 2|71 21:4 3|47 94:4 4|10 99:4 5|66 85:4 6|65 71:4 7|60 26:4 8|46 87:4 9|21 35:4 10|92 91:5 1|8 46:5 2|73 9:5 3|61 33:5 4|5 3:5 5|21 60:5 6|49 95:5 7|61 91:5 8|67 93:5 9|48 13:5 10|37 19:6 1|16 54:6 2|42 31:6 3|44 35:6 4|90 37:6 5|77 9:6 6|23 52:6 7|87 47:6 8|45 26:6 9|96 86:6 10|95 60:7 1|39 26:7 2|51 72:7 3|14 91:7 4|90 24:7 5|90 62:7 6|77 4:7 7|37 8:7 8|75 81:7 9|67 73:7 10|85 90:8 1|89 47:8 2|78 61:8 3|86 60:8 4|62 35:8 5|54 32:8 6|58 97:8 7|80 11:8 8|38 50:8 9|23 55:8 10|55 1:9 1|43 89:9 2|32 77:9 3|19 38:9 4|89 94:9 5|52 65:9 6|24 92:9 7|76 83:9 8|90 38:9 9|71 81:9 10|26 22:10 1|69 100:10 2|73 13:10 3|52 47:10 4|94 49:10 5|43 38:10 6|3 12:10 7|78 22:10 8|31 85:10 9|90 67:10 10</relation>
    <relation name="R70" arity="2" nbTuples="100" semantics="soft" defaultCost="infinity">100 75:1 1|12 12:1 2|49 34:1 3|47 80:1 4|82 74:1 5|54 6:1 6|93 91:1 7|38 23:1 8|56 7:1 9|26 21:1 10|59 30:2 1|84 55:2 2|96 84:2 3|12 20:2 4|44 90:2 5|28 7:2 6|66 10:2 7|52 55:2 8|20 51:2 9|80 98:2 10|83 77:3 1|50 6:3 2|10 68:3 3|60 12:3 4|24 42:3 5|47 47:3 6|16 7:3 7|95 55:3 8|33 54:3 9|76 60:3 10|32 89:4 1|15 41:4 2|59 35:4 3|94 59:4 4|22 44:4 5|29 77:4 6|47 54:4 7|55 11:4 8|69 31:4 9|90 50:4 10|79 27:5 1|75 69:5 2|9 82:5 3|87 27:5 4|91 49:5 5|10 32:5 6|15 56:5 7|4 33:5 8|61 34:5 9|27 21:5 10|92 31:6 1|46 59:6 2|18 12:6 3|55 30:6 4|93 68:6 5|31 11:6 6|16 26:6 7|47 75:6 8|78 8:6 9|72 19:6 10|96 11:7 1|80 73:7 2|68 10:7 3|20 54:7 4|94 57:7 5|82 11:7 6|64 23:7 7|42 15:7 8|100 84:7 9|59 91:7 10|40 53:8 1|36 5:8 2|68 89:8 3|63 52:8 4|26 77:8 5|24 97:8 6|11 30:8 7|24 19:8 8|44 10:8 9|80 45:8 10|62 70:9 1|31 28:9 2|56 21:9 3|57 19:9 4|71 85:9 5|51 10:9 6|40 57:9 7|45 50:9 8|56 14:9 9|100 57:9 10|6 30:10 1|78 12:10 2|56 13:10 3|19 87:10 4|14 70:10 5|40 96:10 6|29 25:10 7|15 83:10 8|63 40:10 9|68 30:10 10</relation>
    <relation name="R71" arity="2" nbTuples="100" semantics="soft" defaultCost="infinity">3 85:1 1|75 78:1 2|52 74:1 3|49 60:1 4|84 29:1 5|49 12:1 6|37 95:1 7|37 10:1 8|49 71:1 9|76 76:1 10|42 4:2 1|67 56:2 2|13 54:2 3|91 16:2 4|87 60:2 5|19 8:2 6|28 15:2 7|38 83:2 8|44 79:2 9|66 74:2 10|44 4:3 1|77 31:3 2|44 46:3 3|19 49:3 4|76 35:3 5|58 94:3 6|80 94:3 7|36 60:3 8|17 93:3 9|9 25:3 10|89 99:4 1|68 50:4 2|6 94:4 3|46 48:4 4|4 10:4 5|58 91:4 6|56 77:4 7|17 63:4 8|18 96:4 9|21 57:4 10|78 98:5 1|26 20:5 2|86 82:5 3|53 91:5 4|68 28:5 5|11 31:5 6|64 13:5 7|71 56:5 8|41 77:5 9|56 97:5 10|72 69:6 1|62 47:6 2|27 21:6 3|76 70:6 4|9 1:6 5|7 3:6 6|74 77:6 7|5 75:6 8|70 89:6 9|1 61:6 10|98 62:7 1|56 60:7 2|46 22:7 3|82 18:7 4|1 40:7 5|58 49:7 6|98 56:7 7|49 6:7 8|38 23:7 9|78 19:7 10|39 4:8 1|28 3:8 2|99 4:8 3|78 28:8 4|67 59:8 5|11 17:8 6|40 20:8 7|72 53:8 8|30 55:8 9|82 28:8 10|79 77:9 1|86 33:9 2|24 25:9 3|11 81:9 4|53 96:9 5|24 11:9 6|41 92:9 7|60 39:9 8|73 42:9 9|8 27:9 10|29 24:10 1|62 72:10 2|49 59:10 3|29 5:10 4|28 29:10 5|35 24:10 6|73 29:10 7|41 29:10 8|93 61:10 9|67 76:10 10</relation>
    <relation name="R72" arity="2" nbTuples="100" semantics="soft" defaultCost="infinity">59 8:1 1|79 24:1 2|24 84:1 3|71 16:1 4|94 22:1 5|78 54:1 6|49 1:1 7|98 66:1 8|56 23:1 9|41 21:1 10|42 44:2 1|61 47:2 2|85 34:2 3|56 38:2 4|83 90:2 5|1 62:2 6|21 44:2 7|84 88:2 8|61 44:2 9|11 35:2 10|55 12:3 1|63 98:3 2|1 6:3 3|81 45:3 4|37 10:3 5|87 3:3 6|69 11:3 7|41 32:3 8|57 11:3 9|70 67:3 10|60 6:4 1|18 62:4 2|76 90:4 3|97 79:4 4|2 17:4 5|27 94:4 6|84 4:4 7|21 66:4 8|19 1:4 9|59 70:4 10|14 71:5 1|68 63:5 2|26 99:5 3|50 22:5 4|22 56:5 5|42 52:5 6|68 30:5 7|34 81:5 8|37 40:5 9|53 50:5 10|18 90:6 1|5 16:6 2|15 31:6 3|15 6:6 4|81 60:6 5|63 47:6 6|76 27:6 7|75 52:6 8|99 12:6 9|4 6:6 10|87 71:7 1|73 95:7 2|32 86:7 3|78 42:7 4|31 32:7 5|50 70:7 6|58 81:7 7|37 96:7 8|78 3:7 9|53 68:7 10|41 60:8 1|31 86:8 2|30 19:8 3|93 26:8 4|26 83:8 5|39 81:8 6|34 17:8 7|71 35:8 8|91 11:8 9|32 61:8 10|64 1:9 1|68 1:9 2|46 48:9 3|7 80:9 4|15 77:9 5|61 76:9 6|65 4:9 7|55 81:9 8|73 78:9 9|27 28:9 10|93 4:10 1|20 41:10 2|53 95:10 3|28 33:10 4|58 83:10 5|88 40:10 6|1 72:10 7|97 95:10 8|89 28:10 9|13 65:10 10</relation>
    <relation name="R73" arity="2" nbTuples="100" semantics="soft" defaultCost="infinity">26 44:1 1|73 34:1 2|8 60:1 3|48 20:1 4|94 20:1 5|49 1:1 6|64 73:1 7|60 93:1 8|94 40:1 9|27 96:1 10|3 78:2 1|34 85:2 2|81 60:2 3|10 18:2 4|18 99:2 5|2 24:2 6|34 45:2 7|54 60:2 8|7 31:2 9|50 17:2 10|91 69:3 1|73 19:3 2|29 69:3 3|83 91:3 4|49 56:3 5|73 12:3 6|59 50:3 7|63 53:3 8|51 8:3 9|41 96:3 10|55 64:4 1|40 60:4 2|76 10:4 3|40 31:4 4|99 47:4 5|40 64:4 6|24 3:4 7|61 52:4 8|86 49:4 9|94 2:4 10|58 67:5 1|50 21:5 2|56 34:5 3|6 22:5 4|28 45:5 5|5 87:5 6|96 65:5 7|99 77:5 8|24 23:5 9|7 71:5 10|70 84:6 1|91 21:6 2|91 24:6 3|39 48:6 4|37 75:6 5|88 94:6 6|33 91:6 7|2 4:6 8|78 81:6 9|94 83:6 10|87 71:7 1|31 82:7 2|33 22:7 3|77 85:7 4|22 13:7 5|68 49:7 6|25 7:7 7|38 16:7 8|18 54:7 9|55 46:7 10|20 61:8 1|74 50:8 2|19 46:8 3|41 1:8 4|48 13:8 5|40 61:8 6|67 62:8 7|28 25:8 8|86 90:8 9|35 23:8 10|60 69:9 1|92 10:9 2|81 36:9 3|74 83:9 4|94 57:9 5|49 7:9 6|56 52:9 7|31 4:9 8|72 75:9 9|75 51:9 10|33 99:10 1|50 60:10 2|12 8:10 3|69 61:10 4|72 48:10 5|64 12:10 6|61 78:10 7|41 29:10 8|89 44:10 9|77 13:10 10</relation>
    <relation name="R74" arity="2" nbTuples="100" semantics="soft" defaultCost="infinity">7 87:1 1|57 78:1 2|27 15:1 3|87 7:1 4|62 2:1 5|66 61:1 6|80 66:1 7|57 31:1 8|30 67:1 9|7 11:1 10|91 13:2 1|77 31:2 2|100 93:2 3|48 91:2 4|81 69:2 5|52 42:2 6|30 56:2 7|33 78:2 8|82 74:2 9|17 15:2 10|4 6:3 1|14 92:3 2|72 25:3 3|81 72:3 4|77 53:3 5|9 67:3 6|42 72:3 7|22 15:3 8|45 19:3 9|5 93:3 10|36 60:4 1|2 55:4 2|9 32:4 3|99 3:4 4|55 48:4 5|78 2:4 6|13 22:4 7|59 85:4 8|11 32:4 9|12 38:4 10|72 44:5 1|23 16:5 2|63 50:5 3|26 85:5 4|27 30:5 5|82 73:5 6|81 48:5 7|33 19:5 8|93 59:5 9|23 68:5 10|26 35:6 1|57 96:6 2|84 74:6 3|14 92:6 4|26 63:6 5|22 95:6 6|32 13:6 7|62 87:6 8|91 90:6 9|57 95:6 10|31 13:7 1|76 67:7 2|6 31:7 3|66 39:7 4|79 5:7 5|18 60:7 6|91 6:7 7|53 46:7 8|95 25:7 9|23 50:7 10|7 23:8 1|97 84:8 2|29 90:8 3|18 26:8 4|57 71:8 5|18 11:8 6|13 24:8 7|73 86:8 8|15 2:8 9|91 41:8 10|90 31:9 1|64 32:9 2|66 29:9 3|77 10:9 4|39 50:9 5|40 68:9 6|61 75:9 7|96 19:9 8|83 42:9 9|99 91:9 10|95 41:10 1|62 8:10 2|42 85:10 3|45 17:10 4|89 85:10 5|36 81:10 6|69 89:10 7|63 3:10 8|15 22:10 9|82 65:10 10</relation>
    <relation name="R75" arity="2" nbTuples="100" semantics="soft" defaultCost="infinity">78 46:1 1|35 47:1 2|96 95:1 3|41 3:1 4|66 85:1 5|94 76:1 6|86 79:1 7|32 2:1 8|66 98:1 9|71 59:1 10|90 5:2 1|63 72:2 2|2 43:2 3|11 4:2 4|99 23:2 5|17 49:2 6|23 54:2 7|30 19:2 8|29 56:2 9|17 77:2 10|44 18:3 1|55 58:3 2|15 85:3 3|25 95:3 4|10 83:3 5|78 70:3 6|75 81:3 7|95 48:3 8|72 13:3 9|99 28:3 10|53 95:4 1|2 23:4 2|38 13:4 3|50 15:4 4|21 31:4 5|17 85:4 6|32 77:4 7|17 72:4 8|69 86:4 9|86 52:4 10|85 43:5 1|8 50:5 2|44 47:5 3|57 39:5 4|27 51:5 5|36 24:5 6|92 43:5 7|37 59:5 8|70 39:5 9|5 56:5 10|28 21:6 1|94 73:6 2|88 24:6 3|29 6:6 4|46 80:6 5|24 7:6 6|38 54:6 7|18 44:6 8|10 89:6 9|49 84:6 10|83 31:7 1|3 1:7 2|31 70:7 3|22 55:7 4|5 24:7 5|100 67:7 6|94 16:7 7|46 5:7 8|15 53:7 9|22 26:7 10|92 93:8 1|48 80:8 2|13 84:8 3|94 71:8 4|94 19:8 5|48 60:8 6|43 74:8 7|27 67:8 8|41 46:8 9|18 70:8 10|45 68:9 1|64 24:9 2|48 73:9 3|30 10:9 4|3 25:9 5|92 20:9 6|71 65:9 7|38 36:9 8|47 27:9 9|94 79:9 10|48 64:10 1|24 41:10 2|49 94:10 3|78 87:10 4|25 11:10 5|20 93:10 6|16 27:10 7|3 17:10 8|48 20:10 9|94 50:10 10</relation>
    <relation name="R76" arity="2" nbTuples="100" semantics="soft" defaultCost="infinity">90 25:1 1|16 77:1 2|51 66:1 3|33 58:1 4|88 70:1 5|22 21:1 6|94 87:1 7|90 76:1 8|54 70:1 9|96 70:1 10|19 98:2 1|65 24:2 2|97 92:2 3|90 39:2 4|28 89:2 5|33 17:2 6|44 46:2 7|86 79:2 8|18 31:2 9|46 44:2 10|33 85:3 1|18 63:3 2|4 27:3 3|73 3:3 4|20 38:3 5|44 77:3 6|18 84:3 7|56 93:3 8|72 95:3 9|62 8:3 10|90 69:4 1|80 50:4 2|78 1:4 3|76 25:4 4|15 19:4 5|7 40:4 6|1 43:4 7|75 9:4 8|84 71:4 9|12 74:4 10|45 17:5 1|79 60:5 2|31 59:5 3|15 98:5 4|15 28:5 5|57 5:5 6|6 92:5 7|11 81:5 8|84 51:5 9|28 83:5 10|8 5:6 1|29 87:6 2|19 50:6 3|89 58:6 4|7 44:6 5|78 17:6 6|7 53:6 7|53 17:6 8|52 32:6 9|65 66:6 10|89 6:7 1|69 43:7 2|55 31:7 3|80 3:7 4|95 68:7 5|61 57:7 6|73 86:7 7|94 94:7 8|44 19:7 9|23 83:7 10|46 26:8 1|25 17:8 2|39 90:8 3|40 83:8 4|68 51:8 5|31 42:8 6|79 36:8 7|27 54:8 8|77 35:8 9|79 68:8 10|72 18:9 1|14 86:9 2|11 24:9 3|77 45:9 4|5 55:9 5|1 32:9 6|54 100:9 7|55 21:9 8|30 66:9 9|83 36:9 10|80 55:10 1|68 3:10 2|48 23:10 3|7 11:10 4|60 86:10 5|25 5:10 6|9 68:10 7|6 72:10 8|87 2:10 9|77 21:10 10</relation>
    <relation name="R77" arity="2" nbTuples="100" semantics="soft" defaultCost="infinity">67 69:1 1|30 62:1 2|54 15:1 3|22 74:1 4|45 36:1 5|73 34:1 6|58 45:1 7|14 98:1 8|14 99:1 9|58 66:1 10|42 75:2 1|64 61:2 2|80 21:2 3|22 19:2 4|97 16:2 5|89 52:2 6|26 24:2 7|40 86:2 8|63 81:2 9|52 72:2 10|75 18:3 1|45 74:3 2|18 87:3 3|70 6:3 4|56 70:3 5|58 16:3 6|53 11:3 7|10 77:3 8|89 76:3 9|31 14:3 10|52 82:4 1|96 93:4 2|27 94:4 3|57 60:4 4|32 90:4 5|87 46:4 6|11 59:4 7|7 80:4 8|21 35:4 9|1 32:4 10|42 99:5 1|1 98:5 2|62 52:5 3|3 78:5 4|63 7:5 5|16 19:5 6|94 77:5 7|79 23:5 8|3 55:5 9|92 80:5 10|24 52:6 1|60 72:6 2|44 41:6 3|87 10:6 4|2 77:6 5|66 13:6 6|89 7:6 7|99 3:6 8|71 56:6 9|93 95:6 10|60 79:7 1|44 98:7 2|38 98:7 3|62 75:7 4|46 3:7 5|63 16:7 6|3 71:7 7|91 96:7 8|84 93:7 9|9 93:7 10|20 15:8 1|70 62:8 2|37 99:8 3|12 16:8 4|13 67:8 5|50 7:8 6|6 73:8 7|47 61:8 8|34 49:8 9|76 81:8 10|96 90:9 1|41 64:9 2|56 32:9 3|8 98:9 4|12 40:9 5|95 89:9 6|38 61:9 7|42 29:9 8|55 16:9 9|10 88:9 10|91 17:10 1|100 15:10 2|55 53:10 3|40 39:10 4|55 56:10 5|49 54:10 6|61 92:10 7|12 23:10 8|42 22:10 9|98 73:10 10</relation>
    <relation name="R78" arity="2" nbTuples="100" semantics="soft" defaultCost="infinity">54 78:1 1|86 75:1 2|19 61:1 3|42 87:1 4|74 16:1 5|48 20:1 6|35 61:1 7|80 32:1 8|79 45:1 9|56 82:1 10|12 99:2 1|27 85:2 2|57 98:2 3|78 3:2 4|56 74:2 5|73 32:2 6|76 65:2 7|96 53:2 8|57 46:2 9|81 52:2 10|39 72:3 1|77 87:3 2|82 25:3 3|27 6:3 4|72 45:3 5|9 78:3 6|95 78:3 7|6 70:3 8|78 24:3 9|71 51:3 10|32 32:4 1|71 45:4 2|13 46:4 3|87 88:4 4|28 5:4 5|85 13:4 6|89 3:4 7|73 74:4 8|90 94:4 9|87 61:4 10|93 55:5 1|81 8:5 2|36 96:5 3|4 61:5 4|84 54:5 5|99 8:5 6|56 46:5 7|77 86:5 8|12 96:5 9|65 67:5 10|65 85:6 1|64 3:6 2|62 25:6 3|93 43:6 4|62 12:6 5|46 71:6 6|22 43:6 7|35 12:6 8|95 75:6 9|52 42:6 10|23 4:7 1|16 84:7 2|16 89:7 3|70 25:7 4|8 92:7 5|9 82:7 6|63 16:7 7|19 82:7 8|26 26:7 9|58 29:7 10|12 19:8 1|92 52:8 2|50 22:8 3|55 88:8 4|81 89:8 5|5 27:8 6|71 12:8 7|12 65:8 8|71 3:8 9|95 29:8 10|23 13:9 1|21 46:9 2|2 58:9 3|71 53:9 4|31 75:9 5|61 53:9 6|45 99:9 7|2 82:9 8|85 63:9 9|3 20:9 10|83 29:10 1|87 93:10 2|99 57:10 3|36 40:10 4|48 62:10 5|60 99:10 6|90 56:10 7|99 23:10 8|99 77:10 9|14 100:10 10</relation>
    <relation name="R79" arity="2" nbTuples="100" semantics="soft" defaultCost="infinity">92 41:1 1|91 61:1 2|62 67:1 3|46 46:1 4|95 27:1 5|12 18:1 6|43 86:1 7|54 23:1 8|66 90:1 9|38 58:1 10|59 71:2 1|57 21:2 2|99 84:2 3|38 88:2 4|87 46:2 5|91 52:2 6|92 54:2 7|100 97:2 8|99 68:2 9|24 5:2 10|63 22:3 1|97 96:3 2|35 68:3 3|89 86:3 4|37 9:3 5|36 3:3 6|50 77:3 7|10 55:3 8|72 98:3 9|56 18:3 10|17 64:4 1|98 67:4 2|12 74:4 3|73 88:4 4|80 16:4 5|28 92:4 6|75 92:4 7|91 69:4 8|90 32:4 9|11 37:4 10|23 42:5 1|13 2:5 2|69 20:5 3|47 35:5 4|63 33:5 5|42 96:5 6|80 12:5 7|16 54:5 8|86 1:5 9|45 67:5 10|100 42:6 1|22 28:6 2|32 18:6 3|9 72:6 4|25 49:6 5|21 43:6 6|49 65:6 7|35 50:6 8|62 95:6 9|98 9:6 10|79 79:7 1|35 49:7 2|64 22:7 3|59 2:7 4|80 97:7 5|24 8:7 6|36 79:7 7|54 73:7 8|85 58:7 9|36 14:7 10|17 88:8 1|66 35:8 2|50 41:8 3|95 68:8 4|94 47:8 5|14 88:8 6|30 27:8 7|19 9:8 8|27 80:8 9|53 51:8 10|98 41:9 1|53 95:9 2|78 64:9 3|92 90:9 4|96 5:9 5|39 47:9 6|83 30:9 7|31 82:9 8|82 84:9 9|78 80:9 10|95 91:10 1|16 36:10 2|2 39:10 3|52 97:10 4|1 46:10 5|45 73:10 6|11 8:10 7|87 18:10 8|88 73:10 9|78 41:10 10</relation>
    <relation name="R80" arity="2" nbTuples="100" semantics="soft" defaultCost="infinity">26 67:1 1|3 63:1 2|100 5:1 3|53 91:1 4|69 51:1 5|63 16:1 6|29 52:1 7|67 69:1 8|57 47:1 9|13 32:1 10|19 9:2 1|21 94:2 2|13 66:2 3|3 81:2 4|81 74:2 5|20 8:2 6|41 77:2 7|97 18:2 8|42 53:2 9|60 36:2 10|69 58:3 1|32 41:3 2|88 34:3 3|68 96:3 4|52 72:3 5|82 70:3 6|62 56:3 7|71 25:3 8|99 8:3 9|29 50:3 10|32 6:4 1|95 37:4 2|54 31:4 3|60 81:4 4|45 9:4 5|43 9:4 6|66 14:4 7|23 14:4 8|17 14:4 9|83 67:4 10|95 71:5 1|34 61:5 2|42 76:5 3|56 29:5 4|70 6:5 5|2 17:5 6|16 87:5 7|86 7:5 8|84 41:5 9|10 5:5 10|96 19:6 1|39 91:6 2|86 93:6 3|92 60:6 4|55 59:6 5|81 63:6 6|11 7:6 7|69 34:6 8|100 79:6 9|21 8:6 10|64 81:7 1|47 94:7 2|56 46:7 3|43 25:7 4|40 21:7 5|89 25:7 6|46 72:7 7|53 58:7 8|42 19:7 9|10 78:7 10|8 71:8 1|10 98:8 2|46 49:8 3|58 11:8 4|32 50:8 5|16 17:8 6|11 15:8 7|86 24:8 8|13 74:8 9|64 45:8 10|33 97:9 1|20 81:9 2|51 68:9 3|95 5:9 4|99 84:9 5|82 69:9 6|44 53:9 7|98 54:9 8|87 88:9 9|22 39:9 10|44 22:10 1|51 4:10 2|10 70:10 3|67 29:10 4|90 7:10 5|8 16:10 6|14 38:10 7|96 67:10 8|35 97:10 9|48 96:10 10</relation>
    <relation name="R81" arity="2" nbTuples="100" semantics="soft" defaultCost="infinity">70 87:1 1|90 90:1 2|11 2:1 3|67 36:1 4|14 85:1 5|31 49:1 6|26 74:1 7|79 69:1 8|38 45:1 9|23 72:1 10|70 34:2 1|26 45:2 2|34 16:2 3|92 99:2 4|79 57:2 5|56 41:2 6|26 96:2 7|63 33:2 8|87 27:2 9|90 55:2 10|68 45:3 1|25 46:3 2|54 56:3 3|92 57:3 4|76 53:3 5|52 50:3 6|66 22:3 7|26 100:3 8|27 92:3 9|4 22:3 10|36 89:4 1|43 98:4 2|47 43:4 3|67 30:4 4|45 96:4 5|51 36:4 6|56 10:4 7|71 15:4 8|17 40:4 9|53 69:4 10|65 24:5 1|20 10:5 2|12 78:5 3|49 22:5 4|26 19:5 5|13 21:5 6|70 37:5 7|51 96:5 8|82 37:5 9|29 81:5 10|53 98:6 1|55 50:6 2|71 81:6 3|34 58:6 4|70 90:6 5|51 1:6 6|88 29:6 7|100 94:6 8|65 24:6 9|86 72:6 10|97 82:7 1|67 80:7 2|18 38:7 3|7 88:7 4|45 2:7 5|80 7:7 6|93 40:7 7|37 69:7 8|40 63:7 9|76 55:7 10|7 67:8 1|74 6:8 2|71 36:8 3|21 99:8 4|40 6:8 5|11 6:8 6|97 52:8 7|99 46:8 8|85 32:8 9|15 25:8 10|34 43:9 1|18 31:9 2|3 64:9 3|21 50:9 4|100 42:9 5|84 47:9 6|67 49:9 7|18 85:9 8|15 87:9 9|53 74:9 10|71 23:10 1|36 61:10 2|66 74:10 3|63 31:10 4|49 97:10 5|67 61:10 6|68 38:10 7|11 81:10 8|55 89:10 9|83 43:10 10</relation>
    <relation name="R82" arity="2" nbTuples="100" semantics="soft" defaultCost="infinity">94 71:1 1|20 48:1 2|59 83:1 3|11 100:1 4|51 98:1 5|12 33:1 6|87 82:1 7|1 80:1 8|32 70:1 9|96 36:1 10|11 16:2 1|91 74:2 2|59 50:2 3|8 20:2 4|42 83:2 5|52 20:2 6|96 1:2 7|92 81:2 8|10 56:2 9|68 7:2 10|20 89:3 1|94 100:3 2|27 82:3 3|80 55:3 4|53 77:3 5|5 94:3 6|49 58:3 7|9 18:3 8|1 70:3 9|88 97:3 10|3 51:4 1|32 37:4 2|59 22:4 3|60 35:4 4|50 98:4 5|70 29:4 6|74 37:4 7|27 72:4 8|68 15:4 9|18 98:4 10|71 7:5 1|82 48:5 2|13 94:5 3|35 2:5 4|90 78:5 5|25 31:5 6|70 56:5 7|47 10:5 8|91 35:5 9|57 53:5 10|3 4:6 1|63 36:6 2|13 50:6 3|55 13:6 4|86 1:6 5|88 34:6 6|5 25:6 7|39 45:6 8|39 31:6 9|83 87:6 10|65 35:7 1|86 9:7 2|33 60:7 3|16 26:7 4|48 48:7 5|41 43:7 6|25 86:7 7|93 61:7 8|32 71:7 9|45 68:7 10|37 38:8 1|77 21:8 2|57 63:8 3|73 60:8 4|87 76:8 5|16 16:8 6|75 1:8 7|44 22:8 8|40 95:8 9|46 76:8 10|62 100:9 1|68 11:9 2|46 42:9 3|54 42:9 4|6 9:9 5|17 8:9 6|65 88:9 7|95 96:9 8|52 50:9 9|50 44:9 10|3 21:10 1|4 59:10 2|71 70:10 3|29 11:10 4|15 55:10 5|58 10:10 6|89 2:10 7|94 20:10 8|52 62:10 9|68 80:10 10</relation>
    <relation name="R83" arity="2" nbTuples="100" semantics="soft" defaultCost="infinity">93 85:1 1|100 94:1 2|36 81:1 3|9 41:1 4|96 75:1 5|23 98:1 6|12 58:1 7|21 95:1 8|25 35:1 9|91 54:1 10|6 12:2 1|31 18:2 2|82 12:2 3|1 81:2 4|85 46:2 5|87 28:2 6|64 15:2 7|14 67:2 8|96 44:2 9|4 82:2 10|61 65:3 1|64 67:3 2|31 11:3 3|58 8:3 4|72 85:3 5|98 62:3 6|53 61:3 7|77 40:3 8|89 32:3 9|44 57:3 10|71 59:4 1|25 10:4 2|58 9:4 3|78 71:4 4|53 56:4 5|66 8:4 6|2 98:4 7|30 66:4 8|6 1:4 9|61 18:4 10|73 9:5 1|50 17:5 2|82 89:5 3|34 99:5 4|77 25:5 5|28 1:5 6|69 100:5 7|5 53:5 8|60 100:5 9|38 85:5 10|83 34:6 1|92 11:6 2|86 37:6 3|50 28:6 4|80 32:6 5|2 26:6 6|15 46:6 7|29 18:6 8|30 65:6 9|90 52:6 10|79 66:7 1|9 17:7 2|49 6:7 3|44 53:7 4|10 96:7 5|26 99:7 6|69 30:7 7|24 62:7 8|57 85:7 9|38 75:7 10|77 4:8 1|67 95:8 2|22 44:8 3|63 63:8 4|87 61:8 5|32 79:8 6|73 8:8 7|17 45:8 8|97 75:8 9|51 63:8 10|27 59:9 1|40 97:9 2|51 71:9 3|10 1:9 4|23 72:9 5|28 14:9 6|22 48:9 7|72 46:9 8|99 52:9 9|21 56:9 10|68 93:10 1|14 87:10 2|72 84:10 3|7 69:10 4|36 11:10 5|57 6:10 6|70 5:10 7|50 80:10 8|17 6:10 9|86 59:10 10</relation>
    <relation name="R84" arity="2" nbTuples="100" semantics="soft" defaultCost="infinity">62 61:1 1|39 66:1 2|77 89:1 3|1 90:1 4|1 34:1 5|32 30:1 6|7 92:1 7|58 42:1 8|55 24:1 9|36 54:1 10|79 5:2 1|70 16:2 2|11 30:2 3|31 6:2 4|3 92:2 5|88 2:2 6|63 86:2 7|64 7:2 8|2 32:2 9|78 74:2 10|21 11:3 1|32 5:3 2|77 91:3 3|72 26:3 4|12 1:3 5|58 8:3 6|11 30:3 7|50 98:3 8|47 69:3 9|20 53:3 10|31 97:4 1|84 99:4 2|86 5:4 3|78 45:4 4|53 75:4 5|52 57:4 6|15 23:4 7|27 69:4 8|40 52:4 9|99 21:4 10|17 7:5 1|55 62:5 2|83 67:5 3|15 16:5 4|25 66:5 5|93 15:5 6|68 35:5 7|37 21:5 8|47 87:5 9|80 16:5 10|86 43:6 1|16 14:6 2|35 21:6 3|91 75:6 4|11 1:6 5|91 15:6 6|31 42:6 7|84 87:6 8|43 54:6 9|66 11:6 10|96 83:7 1|75 15:7 2|3 12:7 3|85 56:7 4|27 23:7 5|54 6:7 6|3 55:7 7|46 59:7 8|2 82:7 9|84 77:7 10|56 100:8 1|3 31:8 2|17 41:8 3|51 25:8 4|89 59:8 5|46 35:8 6|99 22:8 7|71 50:8 8|61 18:8 9|54 54:8 10|14 55:9 1|56 3:9 2|15 5:9 3|66 98:9 4|100 46:9 5|94 80:9 6|16 39:9 7|14 92:9 8|100 19:9 9|15 48:9 10|41 82:10 1|10 15:10 2|65 78:10 3|23 55:10 4|31 26:10 5|91 1:10 6|58 35:10 7|26 63:10 8|29 78:10 9|42 3:10 10</relation>
    <relation name="R85" arity="2" nbTuples="100" semantics="soft" defaultCost="infinity">86 86:1 1|10 22:1 2|47 55:1 3|77 94:1 4|29 40:1 5|10 48:1 6|46 77:1 7|37 44:1 8|41 23:1 9|87 93:1 10|30 20:2 1|23 9:2 2|60 13:2 3|29 13:2 4|64 85:2 5|95 15:2 6|40 94:2 7|12 73:2 8|91 74:2 9|92 19:2 10|83 15:3 1|94 43:3 2|5 2:3 3|51 91:3 4|52 99:3 5|46 76:3 6|77 60:3 7|43 37:3 8|83 42:3 9|14 73:3 10|88 24:4 1|42 66:4 2|26 97:4 3|89 71:4 4|77 81:4 5|96 65:4 6|93 22:4 7|29 16:4 8|21 94:4 9|78 42:4 10|79 51:5 1|35 5:5 2|12 54:5 3|19 37:5 4|87 14:5 5|2 1:5 6|86 71:5 7|63 35:5 8|90 97:5 9|89 68:5 10|35 8:6 1|95 5:6 2|90 55:6 3|76 70:6 4|80 66:6 5|24 60:6 6|60 81:6 7|3 32:6 8|17 65:6 9|26 23:6 10|91 14:7 1|1 70:7 2|46 85:7 3|90 21:7 4|73 36:7 5|80 18:7 6|43 59:7 7|3 67:7 8|77 90:7 9|23 19:7 10|52 36:8 1|77 80:8 2|24 20:8 3|89 58:8 4|86 46:8 5|11 63:8 6|58 11:8 7|41 61:8 8|73 51:8 9|24 43:8 10|54 88:9 1|50 73:9 2|1 49:9 3|15 41:9 4|29 88:9 5|34 94:9 6|14 71:9 7|35 15:9 8|44 34:9 9|33 46:9 10|96 92:10 1|70 2:10 2|8 61:10 3|39 89:10 4|32 39:10 5|75 69:10 6|20 68:10 7|23 16:10 8|20 72:10 9|9 13:10 10</relation>
    <relation name="R86" arity="2" nbTuples="100" semantics="soft" defaultCost="infinity">18 9:1 1|23 81:1 2|6 64:1 3|63 96:1 4|17 52:1 5|3 62:1 6|25 19:1 7|65 6:1 8|51 43:1 9|84 51:1 10|6 91:2 1|28 63:2 2|55 78:2 3|2 14:2 4|51 95:2 5|64 20:2 6|60 65:2 7|58 80:2 8|4 35:2 9|64 41:2 10|70 14:3 1|57 45:3 2|80 75:3 3|53 32:3 4|50 16:3 5|52 97:3 6|90 32:3 7|36 63:3 8|59 71:3 9|42 98:3 10|20 76:4 1|5 35:4 2|88 85:4 3|82 90:4 4|25 50:4 5|91 37:4 6|86 56:4 7|17 94:4 8|52 64:4 9|49 18:4 10|8 6:5 1|41 27:5 2|4 10:5 3|29 85:5 4|91 38:5 5|38 66:5 6|8 7:5 7|81 72:5 8|50 16:5 9|65 20:5 10|53 77:6 1|67 54:6 2|65 4:6 3|83 87:6 4|8 7:6 5|6 9:6 6|77 10:6 7|37 16:6 8|33 55:6 9|64 41:6 10|32 25:7 1|49 12:7 2|40 82:7 3|56 16:7 4|35 43:7 5|79 24:7 6|87 54:7 7|45 88:7 8|96 9:7 9|58 22:7 10|89 21:8 1|32 100:8 2|94 35:8 3|97 63:8 4|87 64:8 5|82 98:8 6|85 72:8 7|38 81:8 8|9 90:8 9|35 87:8 10|21 31:9 1|98 61:9 2|23 93:9 3|80 19:9 4|70 92:9 5|8 86:9 6|50 21:9 7|15 3:9 8|44 52:9 9|66 59:9 10|95 19:10 1|6 49:10 2|84 80:10 3|44 45:10 4|20 35:10 5|8 13:10 6|46 3:10 7|21 79:10 8|51 3:10 9|37 4:10 10</relation>
    <relation name="R87" arity="2" nbTuples="100" semantics="soft" defaultCost="infinity">3 30:1 1|43 40:1 2|13 57:1 3|91 42:1 4|45 82:1 5|14 89:1 6|18 18:1 7|51 15:1 8|41 99:1 9|73 13:1 10|60 73:2 1|26 47:2 2|10 32:2 3|26 30:2 4|86 38:2 5|20 85:2 6|96 51:2 7|22 44:2 8|54 64:2 9|23 77:2 10|58 5:3 1|95 52:3 2|86 40:3 3|67 71:3 4|14 42:3 5|21 53:3 6|94 89:3 7|92 89:3 8|94 63:3 9|43 99:3 10|17 72:4 1|18 33:4 2|9 64:4 3|84 90:4 4|7 46:4 5|13 43:4 6|25 93:4 7|39 11:4 8|65 30:4 9|7 100:4 10|95 27:5 1|12 51:5 2|85 82:5 3|91 52:5 4|15 59:5 5|55 69:5 6|82 99:5 7|92 9:5 8|73 12:5 9|8 77:5 10|2 79:6 1|36 22:6 2|27 67:6 3|61 63:6 4|44 10:6 5|14 61:6 6|33 44:6 7|71 87:6 8|42 88:6 9|27 38:6 10|93 71:7 1|19 2:7 2|74 57:7 3|72 50:7 4|13 51:7 5|90 94:7 6|16 43:7 7|98 40:7 8|75 85:7 9|2 41:7 10|50 22:8 1|39 99:8 2|70 39:8 3|18 42:8 4|85 21:8 5|4 49:8 6|54 40:8 7|23 56:8 8|65 76:8 9|89 86:8 10|7 48:9 1|51 43:9 2|64 79:9 3|22 82:9 4|15 47:9 5|88 32:9 6|87 80:9 7|79 65:9 8|14 32:9 9|84 25:9 10|45 41:10 1|19 16:10 2|52 9:10 3|55 10:10 4|58 55:10 5|27 77:10 6|65 13:10 7|70 78:10 8|98 66:10 9|60 41:10 10</relation>
    <relation name="R88" arity="2" nbTuples="100" semantics="soft" defaultCost="infinity">70 29:1 1|21 29:1 2|1 65:1 3|48 68:1 4|27 60:1 5|57 25:1 6|84 51:1 7|84 60:1 8|16 76:1 9|9 36:1 10|63 60:2 1|98 77:2 2|31 49:2 3|36 72:2 4|49 30:2 5|20 84:2 6|96 44:2 7|90 100:2 8|67 34:2 9|61 52:2 10|46 37:3 1|51 95:3 2|38 6:3 3|71 69:3 4|27 64:3 5|2 76:3 6|100 47:3 7|51 21:3 8|18 28:3 9|35 7:3 10|78 71:4 1|34 48:4 2|71 22:4 3|7 87:4 4|7 55:4 5|57 96:4 6|20 46:4 7|99 52:4 8|89 66:4 9|90 9:4 10|12 16:5 1|33 53:5 2|26 12:5 3|97 38:5 4|58 99:5 5|51 92:5 6|61 25:5 7|36 62:5 8|6 24:5 9|72 31:5 10|25 72:6 1|31 42:6 2|85 55:6 3|71 9:6 4|60 59:6 5|80 57:6 6|73 16:6 7|52 11:6 8|84 66:6 9|63 93:6 10|84 8:7 1|3 5:7 2|99 34:7 3|76 88:7 4|78 70:7 5|62 18:7 6|74 88:7 7|10 42:7 8|48 55:7 9|20 23:7 10|38 75:8 1|33 52:8 2|32 35:8 3|62 71:8 4|82 37:8 5|68 46:8 6|34 57:8 7|96 57:8 8|49 64:8 9|52 92:8 10|95 100:9 1|38 49:9 2|42 83:9 3|34 36:9 4|11 25:9 5|50 84:9 6|13 82:9 7|43 87:9 8|2 6:9 9|44 16:9 10|96 87:10 1|29 43:10 2|83 78:10 3|4 88:10 4|80 25:10 5|70 39:10 6|80 61:10 7|88 45:10 8|70 43:10 9|78 53:10 10</relation>
    <relation name="R89" arity="2" nbTuples="100" semantics="soft" defaultCost="infinity">9 26:1 1|9 10:1 2|56 73:1 3|74 4:1 4|93 13:1 5|7 6:1 6|90 69:1 7|89 28:1 8|94 35:1 9|79 79:1 10|61 33:2 1|27 13:2 2|82 10:2 3|87 60:2 4|91 27:2 5|91 39:2 6|79 9:2 7|7 79:2 8|9 32:2 9|60 39:2 10|30 20:3 1|66 6:3 2|78 95:3 3|70 82:3 4|1 54:3 5|78 94:3 6|64 88:3 7|24 60:3 8|14 50:3 9|87 38:3 10|89 55:4 1|61 2:4 2|52 61:4 3|64 85:4 4|9 27:4 5|27 67:4 6|100 12:4 7|36 54:4 8|92 42:4 9|47 89:4 10|11 73:5 1|23 50:5 2|99 81:5 3|98 60:5 4|10 91:5 5|24 80:5 6|93 13:5 7|6 94:5 8|71 67:5 9|75 14:5 10|28 28:6 1|37 95:6 2|32 67:6 3|61 40:6 4|86 69:6 5|61 18:6 6|37 21:6 7|81 4:6 8|72 20:6 9|82 19:6 10|14 31:7 1|64 44:7 2|92 98:7 3|90 9:7 4|31 100:7 5|4 50:7 6|52 49:7 7|64 59:7 8|90 55:7 9|66 20:7 10|65 73:8 1|35 42:8 2|51 20:8 3|69 74:8 4|69 95:8 5|88 91:8 6|93 65:8 7|58 67:8 8|70 73:8 9|64 8:8 10|50 37:9 1|5 4:9 2|67 20:9 3|89 65:9 4|99 56:9 5|27 49:9 6|34 58:9 7|38 75:9 8|64 11:9 9|88 77:9 10|61 48:10 1|20 20:10 2|66 18:10 3|32 13:10 4|73 60:10 5|31 71:10 6|58 98:10 7|65 67:10 8|88 76:10 9|20 40:10 10</relation>
    <relation name="R90" arity="2" nbTuples="100" semantics="soft" defaultCost="infinity">93 5:1 1|75 44:1 2|77 38:1 3|56 33:1 4|28 11:1 5|78 97:1 6|38 85:1 7|5 12:1 8|74 7:1 9|4 45:1 10|96 45:2 1|38 76:2 2|15 12:2 3|71 87:2 4|97 76:2 5|42 18:2 6|86 70:2 7|19 65:2 8|57 59:2 9|99 28:2 10|73 83:3 1|97 75:3 2|69 5:3 3|53 30:3 4|59 22:3 5|13 27:3 6|99 23:3 7|90 93:3 8|55 7:3 9|6 79:3 10|18 48:4 1|89 44:4 2|78 41:4 3|100 29:4 4|41 51:4 5|28 73:4 6|54 45:4 7|34 29:4 8|83 56:4 9|44 11:4 10|78 34:5 1|91 38:5 2|49 50:5 3|91 16:5 4|52 22:5 5|69 47:5 6|12 54:5 7|39 8:5 8|68 54:5 9|59 45:5 10|56 97:6 1|8 28:6 2|34 96:6 3|31 92:6 4|76 14:6 5|36 11:6 6|39 30:6 7|43 29:6 8|76 38:6 9|12 11:6 10|10 51:7 1|14 45:7 2|96 85:7 3|36 3:7 4|12 38:7 5|43 72:7 6|62 40:7 7|87 60:7 8|92 65:7 9|48 79:7 10|47 91:8 1|98 80:8 2|63 74:8 3|62 90:8 4|69 65:8 5|78 92:8 6|86 5:8 7|25 50:8 8|87 81:8 9|39 4:8 10|91 83:9 1|30 6:9 2|56 1:9 3|98 32:9 4|45 93:9 5|40 80:9 6|52 61:9 7|70 46:9 8|66 84:9 9|71 49:9 10|90 9:10 1|88 25:10 2|27 4:10 3|3 68:10 4|78 68:10 5|93 78:10 6|12 43:10 7|73 90:10 8|97 31:10 9|88 15:10 10</relation>
    <relation name="R91" arity="2" nbTuples="100" semantics="soft" defaultCost="infinity">12 33:1 1|62 77:1 2|91 23:1 3|50 47:1 4|75 49:1 5|79 98:1 6|8 11:1 7|51 47:1 8|39 91:1 9|93 64:1 10|27 34:2 1|25 14:2 2|29 47:2 3|84 48:2 4|57 83:2 5|71 29:2 6|87 77:2 7|6 82:2 8|13 75:2 9|100 66:2 10|60 57:3 1|71 35:3 2|70 64:3 3|56 24:3 4|80 72:3 5|20 16:3 6|81 14:3 7|67 85:3 8|94 55:3 9|28 47:3 10|3 17:4 1|9 3:4 2|44 10:4 3|50 7:4 4|48 21:4 5|85 5:4 6|99 54:4 7|22 42:4 8|83 22:4 9|61 23:4 10|77 79:5 1|63 94:5 2|21 15:5 3|3 21:5 4|31 24:5 5|48 83:5 6|90 16:5 7|9 68:5 8|73 87:5 9|46 54:5 10|70 4:6 1|25 79:6 2|60 31:6 3|33 79:6 4|35 38:6 5|6 15:6 6|67 65:6 7|46 60:6 8|32 55:6 9|40 25:6 10|32 5:7 1|20 86:7 2|94 43:7 3|56 66:7 4|28 35:7 5|22 31:7 6|75 59:7 7|89 35:7 8|14 29:7 9|97 9:7 10|29 27:8 1|59 99:8 2|68 13:8 3|60 5:8 4|97 31:8 5|7 1:8 6|81 64:8 7|21 63:8 8|63 12:8 9|66 91:8 10|9 80:9 1|15 97:9 2|89 96:9 3|96 99:9 4|73 77:9 5|78 44:9 6|50 50:9 7|80 54:9 8|64 81:9 9|3 94:9 10|22 16:10 1|74 11:10 2|5 28:10 3|36 52:10 4|92 85:10 5|64 49:10 6|69 1:10 7|27 22:10 8|6 4:10 9|54 40:10 10</relation>
    <relation name="R92" arity="2" nbTuples="100" semantics="soft" defaultCost="infinity">47 46:1 1|36 21:1 2|54 28:1 3|6 13:1 4|31 63:1 5|51 53:1 6|74 73:1 7|1 60:1 8|46 60:1 9|79 10:1 10|25 100:2 1|83 53:2 2|39 5:2 3|7 85:2 4|38 79:2 5|19 72:2 6|32 34:2 7|53 96:2 8|79 79:2 9|77 67:2 10|74 81:3 1|53 67:3 2|60 97:3 3|11 98:3 4|58 48:3 5|45 24:3 6|81 20:3 7|100 28:3 8|89 33:3 9|57 88:3 10|6 85:4 1|78 68:4 2|22 78:4 3|3 68:4 4|89 79:4 5|68 89:4 6|95 99:4 7|45 13:4 8|14 89:4 9|85 57:4 10|32 32:5 1|82 44:5 2|8 6:5 3|82 57:5 4|3 85:5 5|62 93:5 6|42 31:5 7|61 8:5 8|44 83:5 9|36 29:5 10|36 47:6 1|59 86:6 2|85 66:6 3|1 11:6 4|25 43:6 5|83 6:6 6|46 49:6 7|96 43:6 8|58 15:6 9|69 39:6 10|85 70:7 1|49 99:7 2|24 78:7 3|73 45:7 4|18 84:7 5|93 32:7 6|46 62:7 7|24 71:7 8|44 76:7 9|96 5:7 10|77 69:8 1|93 34:8 2|35 4:8 3|72 7:8 4|89 27:8 5|73 79:8 6|89 91:8 7|66 23:8 8|36 68:8 9|54 4:8 10|46 28:9 1|42 94:9 2|39 92:9 3|48 71:9 4|20 60:9 5|3 68:9 6|21 30:9 7|6 56:9 8|94 63:9 9|25 38:9 10|90 95:10 1|12 5:10 2|74 39:10 3|89 23:10 4|47 80:10 5|63 99:10 6|19 84:10 7|40 14:10 8|64 65:10 9|66 46:10 10</relation>
    <relation name="R93" arity="2" nbTuples="100" semantics="soft" defaultCost="infinity">78 3:1 1|10 26:1 2|73 18:1 3|3 44:1 4|97 79:1 5|78 96:1 6|37 15:1 7|57 98:1 8|84 25:1 9|55 34:1 10|21 14:2 1|92 78:2 2|57 75:2 3|23 27:2 4|66 48:2 5|33 44:2 6|92 82:2 7|65 19:2 8|28 39:2 9|90 89:2 10|47 36:3 1|57 55:3 2|64 29:3 3|14 65:3 4|52 33:3 5|15 43:3 6|51 89:3 7|92 91:3 8|68 39:3 9|15 68:3 10|71 64:4 1|8 74:4 2|62 30:4 3|44 73:4 4|14 38:4 5|34 79:4 6|54 20:4 7|21 89:4 8|70 49:4 9|28 21:4 10|31 95:5 1|18 71:5 2|13 84:5 3|40 90:5 4|33 9:5 5|71 77:5 6|4 25:5 7|74 11:5 8|55 28:5 9|46 11:5 10|55 35:6 1|41 4:6 2|25 16:6 3|9 85:6 4|41 3:6 5|6 3:6 6|46 93:6 7|18 95:6 8|55 82:6 9|22 41:6 10|20 25:7 1|34 21:7 2|28 96:7 3|80 17:7 4|77 20:7 5|10 77:7 6|70 2:7 7|51 96:7 8|95 29:7 9|15 74:7 10|5 16:8 1|78 13:8 2|79 91:8 3|2 89:8 4|98 60:8 5|37 76:8 6|17 69:8 7|26 37:8 8|5 83:8 9|2 95:8 10|59 50:9 1|62 89:9 2|94 46:9 3|61 78:9 4|73 28:9 5|91 94:9 6|8 1:9 7|66 75:9 8|67 82:9 9|49 89:9 10|74 91:10 1|40 58:10 2|95 17:10 3|58 9:10 4|89 41:10 5|39 64:10 6|79 30:10 7|80 23:10 8|22 35:10 9|69 50:10 10</relation>
    <relation name="R94" arity="2" nbTuples="100" semantics="soft" defaultCost="infinity">13 20:1 1|69 75:1 2|15 90:1 3|97 27:1 4|38 70:1 5|12 87:1 6|83 72:1 7|94 76:1 8|95 32:1 9|71 65:1 10|37 15:2 1|25 61:2 2|3 29:2 3|91 16:2 4|76 38:2 5|53 97:2 6|18 48:2 7|14 48:2 8|35 81:2 9|24 35:2 10|61 67:3 1|20 43:3 2|74 85:3 3|60 66:3 4|34 63:3 5|96 100:3 6|51 98:3 7|71 63:3 8|49 88:3 9|87 89:3 10|10 93:4 1|58 18:4 2|57 5:4 3|95 82:4 4|77 11:4 5|81 29:4 6|30 26:4 7|15 32:4 8|55 72:4 9|2 56:4 10|47 86:5 1|42 21:5 2|39 21:5 3|29 45:5 4|86 59:5 5|73 10:5 6|19 99:5 7|26 86:5 8|19 89:5 9|89 44:5 10|24 56:6 1|64 68:6 2|66 92:6 3|6 6:6 4|23 44:6 5|26 35:6 6|45 62:6 7|11 24:6 8|8 63:6 9|88 48:6 10|45 72:7 1|31 65:7 2|93 36:7 3|39 28:7 4|84 65:7 5|5 81:7 6|32 57:7 7|30 28:7 8|46 75:7 9|47 89:7 10|27 13:8 1|35 45:8 2|2 14:8 3|29 88:8 4|73 88:8 5|82 84:8 6|64 22:8 7|16 67:8 8|83 10:8 9|95 33:8 10|22 71:9 1|32 36:9 2|62 68:9 3|29 15:9 4|61 61:9 5|50 89:9 6|44 42:9 7|16 6:9 8|65 45:9 9|19 1:9 10|3 9:10 1|39 63:10 2|56 87:10 3|76 84:10 4|98 14:10 5|98 87:10 6|17 31:10 7|17 77:10 8|30 30:10 9|54 3:10 10</relation>
    <relation name="R95" arity="2" nbTuples="100" semantics="soft" defaultCost="infinity">93 29:1 1|10 46:1 2|95 30:1 3|49 55:1 4|90 64:1 5|77 5:1 6|77 70:1 7|38 41:1 8|100 66:1 9|95 91:1 10|25 30:2 1|86 24:2 2|13 6:2 3|65 63:2 4|80 70:2 5|22 99:2 6|22 14:2 7|65 93:2 8|70 19:2 9|43 21:2 10|6 51:3 1|96 69:3 2|82 63:3 3|8 98:3 4|57 44:3 5|61 52:3 6|74 38:3 7|77 12:3 8|93 63:3 9|61 26:3 10|90 28:4 1|75 30:4 2|53 75:4 3|77 48:4 4|91 17:4 5|91 14:4 6|96 34:4 7|93 90:4 8|20 61:4 9|38 36:4 10|16 85:5 1|61 21:5 2|50 68:5 3|39 61:5 4|70 72:5 5|23 81:5 6|97 3:5 7|10 58:5 8|75 5:5 9|39 35:5 10|94 64:6 1|59 51:6 2|12 5:6 3|79 11:6 4|49 83:6 5|20 10:6 6|59 40:6 7|99 73:6 8|45 61:6 9|87 53:6 10|18 27:7 1|76 63:7 2|49 29:7 3|31 16:7 4|35 54:7 5|1 19:7 6|36 3:7 7|95 94:7 8|11 48:7 9|44 74:7 10|51 79:8 1|15 72:8 2|52 94:8 3|40 59:8 4|64 66:8 5|9 100:8 6|16 92:8 7|53 85:8 8|81 73:8 9|28 72:8 10|48 82:9 1|34 79:9 2|27 91:9 3|60 24:9 4|12 99:9 5|70 87:9 6|16 40:9 7|42 54:9 8|65 29:9 9|78 81:9 10|65 56:10 1|7 25:10 2|22 72:10 3|18 27:10 4|17 61:10 5|79 19:10 6|24 38:10 7|8 94:10 8|90 30:10 9|92 35:10 10</relation>
    <relation name="R96" arity="2" nbTuples="100" semantics="soft" defaultCost="infinity">87 32:1 1|67 26:1 2|58 39:1 3|96 64:1 4|11 12:1 5|35 1:1 6|30 74:1 7|74 73:1 8|74 12:1 9|20 42:1 10|98 29:2 1|80 87:2 2|23 61:2 3|96 63:2 4|45 19:2 5|88 53:2 6|70 65:2 7|39 56:2 8|56 90:2 9|87 12:2 10|20 11:3 1|70 65:3 2|66 96:3 3|87 36:3 4|10 12:3 5|62 95:3 6|30 90:3 7|97 82:3 8|38 8:3 9|8 45:3 10|12 37:4 1|11 79:4 2|91 95:4 3|66 79:4 4|15 34:4 5|7 66:4 6|20 35:4 7|33 60:4 8|18 30:4 9|32 19:4 10|19 80:5 1|9 18:5 2|66 43:5 3|44 48:5 4|94 8:5 5|49 27:5 6|48 48:5 7|31 63:5 8|41 57:5 9|24 9:5 10|59 56:6 1|19 21:6 2|67 100:6 3|27 95:6 4|19 28:6 5|50 13:6 6|14 98:6 7|4 2:6 8|3 90:6 9|89 58:6 10|82 36:7 1|96 11:7 2|4 30:7 3|78 93:7 4|56 7:7 5|18 64:7 6|41 15:7 7|74 3:7 8|78 17:7 9|7 100:7 10|58 36:8 1|9 11:8 2|31 23:8 3|27 3:8 4|9 89:8 5|76 24:8 6|13 18:8 7|8 39:8 8|9 35:8 9|31 21:8 10|25 29:9 1|42 96:9 2|84 9:9 3|51 96:9 4|1 8:9 5|92 59:9 6|79 55:9 7|99 31:9 8|50 3:9 9|64 78:9 10|80 25:10 1|86 40:10 2|98 56:10 3|54 26:10 4|74 66:10 5|25 1:10 6|34 74:10 7|74 33:10 8|47 63:10 9|25 93:10 10</relation>
    <relation name="R97" arity="2" nbTuples="100" semantics="soft" defaultCost="infinity">9 47:1 1|16 60:1 2|96 39:1 3|59 83:1 4|48 27:1 5|9 45:1 6|10 15:1 7|9 39:1 8|50 86:1 9|73 29:1 10|29 80:2 1|86 64:2 2|17 12:2 3|82 54:2 4|11 39:2 5|54 67:2 6|17 22:2 7|94 79:2 8|44 11:2 9|17 42:2 10|67 95:3 1|91 69:3 2|95 25:3 3|51 89:3 4|19 49:3 5|53 42:3 6|80 27:3 7|91 9:3 8|51 20:3 9|66 87:3 10|95 73:4 1|98 80:4 2|20 28:4 3|14 81:4 4|45 6:4 5|69 62:4 6|18 14:4 7|19 72:4 8|62 28:4 9|60 97:4 10|41 95:5 1|38 10:5 2|91 96:5 3|50 25:5 4|62 91:5 5|17 33:5 6|94 38:5 7|58 1:5 8|67 81:5 9|58 50:5 10|6 42:6 1|70 2:6 2|2 18:6 3|64 68:6 4|16 68:6 5|81 59:6 6|22 15:6 7|60 67:6 8|90 3:6 9|22 34:6 10|60 64:7 1|7 10:7 2|46 29:7 3|40 62:7 4|48 55:7 5|46 41:7 6|38 7:7 7|61 91:7 8|57 17:7 9|52 25:7 10|23 69:8 1|32 12:8 2|43 87:8 3|94 10:8 4|8 91:8 5|40 64:8 6|7 86:8 7|2 28:8 8|18 78:8 9|51 31:8 10|14 54:9 1|4 61:9 2|3 82:9 3|13 1:9 4|35 66:9 5|97 45:9 6|4 53:9 7|10 31:9 8|85 58:9 9|40 84:9 10|31 65:10 1|79 36:10 2|93 95:10 3|95 88:10 4|19 85:10 5|10 15:10 6|18 93:10 7|57 74:10 8|83 85:10 9|98 61:10 10</relation>
    <relation name="R98" arity="2" nbTuples="100" semantics="soft" defaultCost="infinity">96 64:1 1|42 82:1 2|69 93:1 3|17 36:1 4|89 44:1 5|29 2:1 6|85 44:1 7|36 94:1 8|56 28:1 9|77 4:1 10|44 87:2 1|90 84:2 2|82 20:2 3|51 27:2 4|75 33:2 5|89 87:2 6|38 70:2 7|41 71:2 8|64 83:2 9|14 36:2 10|34 58:3 1|55 84:3 2|44 46:3 3|39 39:3 4|13 56:3 5|16 47:3 6|36 38:3 7|85 25:3 8|93 53:3 9|93 6:3 10|13 42:4 1|81 39:4 2|37 53:4 3|57 91:4 4|49 43:4 5|100 86:4 6|39 64:4 7|32 26:4 8|64 88:4 9|85 9:4 10|22 39:5 1|74 25:5 2|73 28:5 3|99 13:5 4|12 45:5 5|22 15:5 6|12 40:5 7|36 100:5 8|31 64:5 9|88 50:5 10|99 38:6 1|12 84:6 2|98 52:6 3|73 92:6 4|37 20:6 5|97 65:6 6|70 15:6 7|45 74:6 8|84 13:6 9|61 15:6 10|28 74:7 1|3 78:7 2|41 14:7 3|58 91:7 4|7 29:7 5|13 93:7 6|33 32:7 7|59 74:7 8|32 42:7 9|99 25:7 10|80 80:8 1|8 16:8 2|80 6:8 3|16 83:8 4|89 79:8 5|70 18:8 6|13 60:8 7|45 72:8 8|15 74:8 9|88 95:8 10|35 73:9 1|72 43:9 2|62 59:9 3|69 94:9 4|67 12:9 5|67 96:9 6|37 76:9 7|72 60:9 8|52 50:9 9|55 46:9 10|62 34:10 1|56 73:10 2|24 100:10 3|44 77:10 4|16 49:10 5|26 19:10 6|8 64:10 7|65 53:10 8|70 22:10 9|72 34:10 10</relation>
    <relation name="R99" arity="2" nbTuples="100" semantics="soft" defaultCost="infinity">42 48:1 1|31 65:1 2|16 88:1 3|97 56:1 4|20 64:1 5|24 26:1 6|19 9:1 7|73 80:1 8|15 38:1 9|55 57:1 10|41 4:2 1|78 73:2 2|24 87:2 3|75 100:2 4|11 20:2 5|100 23:2 6|37 23:2 7|20 75:2 8|44 1:2 9|6 20:2 10|40 24:3 1|15 62:3 2|35 7:3 3|14 80:3 4|81 54:3 5|83 62:3 6|69 84:3 7|30 80:3 8|75 36:3 9|20 88:3 10|38 97:4 1|19 48:4 2|29 100:4 3|44 69:4 4|53 62:4 5|20 39:4 6|1 73:4 7|15 85:4 8|82 55:4 9|53 88:4 10|25 76:5 1|2 62:5 2|61 81:5 3|42 7:5 4|79 39:5 5|28 88:5 6|58 12:5 7|75 89:5 8|71 60:5 9|27 28:5 10|85 56:6 1|70 24:6 2|59 60:6 3|93 68:6 4|91 98:6 5|8 39:6 6|50 23:6 7|100 95:6 8|74 27:6 9|73 21:6 10|23 3:7 1|36 94:7 2|1 45:7 3|83 80:7 4|95 50:7 5|64 43:7 6|27 16:7 7|29 69:7 8|3 94:7 9|11 1:7 10|45 4:8 1|36 66:8 2|76 69:8 3|48 48:8 4|13 12:8 5|23 73:8 6|40 85:8 7|16 15:8 8|28 16:8 9|19 3:8 10|45 67:9 1|100 1:9 2|66 52:9 3|69 57:9 4|33 27:9 5|62 85:9 6|90 8:9 7|45 1:9 8|86 31:9 9|92 64:9 10|95 30:10 1|12 3:10 2|6 87:10 3|24 76:10 4|56 37:10 5|56 98:10 6|31 56:10 7|37 5:10 8|76 5:10 9|54 72:10 10</relation>
    <relation name="R100" arity="2" nbTuples="100" semantics="soft" defaultCost="infinity">80 67:1 1|36 58:1 2|74 67:1 3|33 1:1 4|85 88:1 5|75 67:1 6|52 41:1 7|70 76:1 8|63 79:1 9|78 62:1 10|8 86:2 1|14 99:2 2|7 38:2 3|69 14:2 4|23 32:2 5|40 44:2 6|35 9:2 7|3 39:2 8|16 53:2 9|62 96:2 10|3 19:3 1|76 17:3 2|43 71:3 3|66 32:3 4|67 45:3 5|54 74:3 6|92 3:3 7|41 4:3 8|78 63:3 9|30 11:3 10|99 4:4 1|16 23:4 2|15 94:4 3|27 6:4 4|89 60:4 5|40 70:4 6|2 64:4 7|85 93:4 8|6 24:4 9|48 77:4 10|65 55:5 1|14 12:5 2|1 20:5 3|9 58:5 4|27 88:5 5|86 93:5 6|80 46:5 7|59 71:5 8|45 91:5 9|4 88:5 10|37 43:6 1|40 58:6 2|25 21:6 3|92 88:6 4|26 30:6 5|19 84:6 6|90 56:6 7|56 91:6 8|41 8:6 9|53 66:6 10|74 80:7 1|31 87:7 2|8 85:7 3|23 80:7 4|72 10:7 5|27 91:7 6|15 81:7 7|42 73:7 8|63 57:7 9|7 49:7 10|30 11:8 1|33 27:8 2|86 1:8 3|86 73:8 4|81 49:8 5|16 36:8 6|52 39:8 7|28 93:8 8|99 33:8 9|43 19:8 10|100 32:9 1|69 48:9 2|50 60:9 3|98 57:9 4|42 47:9 5|5 23:9 6|6 71:9 7|19 36:9 8|56 90:9 9|23 25:9 10|31 36:10 1|28 39:10 2|11 57:10 3|57 51:10 4|78 94:10 5|75 3:10 6|49 68:10 7|98 85:10 8|36 89:10 9|20 56:10 10</relation>
    <relation name="R101" arity="2" nbTuples="100" semantics="soft" defaultCost="infinity">47 42:1 1|94 39:1 2|54 19:1 3|23 85:1 4|37 42:1 5|20 10:1 6|42 3:1 7|15 97:1 8|54 92:1 9|2 31:1 10|34 93:2 1|52 88:2 2|45 45:2 3|16 26:2 4|40 33:2 5|99 23:2 6|60 57:2 7|9 11:2 8|49 12:2 9|86 92:2 10|96 92:3 1|17 92:3 2|37 64:3 3|19 99:3 4|85 69:3 5|54 48:3 6|4 33:3 7|69 90:3 8|29 11:3 9|17 10:3 10|49 79:4 1|47 41:4 2|27 85:4 3|31 69:4 4|42 18:4 5|35 57:4 6|55 13:4 7|12 75:4 8|55 97:4 9|59 37:4 10|93 9:5 1|45 10:5 2|82 72:5 3|95 29:5 4|93 74:5 5|82 44:5 6|30 20:5 7|57 77:5 8|54 39:5 9|31 10:5 10|77 13:6 1|12 13:6 2|41 60:6 3|68 58:6 4|38 39:6 5|3 69:6 6|52 84:6 7|1 75:6 8|50 33:6 9|2 1:6 10|39 55:7 1|84 70:7 2|18 66:7 3|99 55:7 4|20 17:7 5|38 80:7 6|41 99:7 7|12 16:7 8|56 41:7 9|30 28:7 10|21 10:8 1|76 11:8 2|59 90:8 3|27 50:8 4|39 34:8 5|30 69:8 6|70 75:8 7|30 69:8 8|35 83:8 9|33 58:8 10|24 89:9 1|34 76:9 2|28 46:9 3|65 44:9 4|78 18:9 5|80 64:9 6|68 62:9 7|84 47:9 8|79 52:9 9|12 6:9 10|7 38:10 1|69 87:10 2|96 64:10 3|22 77:10 4|23 56:10 5|52 56:10 6|47 17:10 7|70 76:10 8|38 60:10 9|24 35:10 10</relation>
    <relation name="R102" arity="2" nbTuples="100" semantics="soft" defaultCost="infinity">85 21:1 1|14 74:1 2|19 55:1 3|72 67:1 4|33 50:1 5|58 16:1 6|53 43:1 7|69 41:1 8|73 91:1 9|45 40:1 10|14 71:2 1|45 52:2 2|47 90:2 3|16 92:2 4|98 78:2 5|93 42:2 6|2 1:2 7|35 57:2 8|70 57:2 9|96 33:2 10|97 74:3 1|42 26:3 2|43 78:3 3|73 20:3 4|65 29:3 5|80 81:3 6|17 31:3 7|88 62:3 8|79 90:3 9|23 50:3 10|8 82:4 1|72 13:4 2|76 95:4 3|85 85:4 4|68 66:4 5|34 67:4 6|37 99:4 7|89 43:4 8|74 41:4 9|80 11:4 10|25 33:5 1|41 99:5 2|28 91:5 3|65 17:5 4|30 86:5 5|22 95:5 6|7 48:5 7|27 4:5 8|71 28:5 9|91 15:5 10|47 59:6 1|6 61:6 2|57 87:6 3|87 55:6 4|55 50:6 5|25 18:6 6|11 49:6 7|38 94:6 8|77 22:6 9|99 83:6 10|94 42:7 1|37 16:7 2|73 6:7 3|91 3:7 4|97 29:7 5|43 28:7 6|72 71:7 7|33 21:7 8|87 18:7 9|13 69:7 10|12 25:8 1|92 7:8 2|21 52:8 3|65 14:8 4|86 93:8 5|27 16:8 6|60 64:8 7|36 4:8 8|40 43:8 9|81 96:8 10|54 83:9 1|92 80:9 2|19 86:9 3|14 23:9 4|80 38:9 5|91 80:9 6|26 94:9 7|47 74:9 8|52 3:9 9|11 24:9 10|60 89:10 1|85 40:10 2|31 60:10 3|95 31:10 4|49 11:10 5|52 41:10 6|9 95:10 7|74 98:10 8|76 71:10 9|28 11:10 10</relation>
    <relation name="R103" arity="2" nbTuples="100" semantics="soft" defaultCost="infinity">48 40:1 1|72 59:1 2|85 23:1 3|96 45:1 4|88 28:1 5|99 11:1 6|2 42:1 7|27 43:1 8|64 31:1 9|94 50:1 10|10 79:2 1|60 81:2 2|91 92:2 3|65 81:2 4|71 18:2 5|63 99:2 6|12 63:2 7|42 76:2 8|74 73:2 9|74 87:2 10|11 33:3 1|48 99:3 2|51 99:3 3|65 4:3 4|40 89:3 5|33 29:3 6|5 95:3 7|68 74:3 8|18 41:3 9|50 42:3 10|22 21:4 1|69 21:4 2|85 24:4 3|55 35:4 4|76 78:4 5|49 60:4 6|35 35:4 7|62 2:4 8|49 3:4 9|30 48:4 10|55 93:5 1|81 1:5 2|4 79:5 3|60 47:5 4|42 100:5 5|27 64:5 6|12 75:5 7|36 85:5 8|75 66:5 9|85 43:5 10|10 51:6 1|61 85:6 2|69 22:6 3|39 95:6 4|23 7:6 5|72 16:6 6|37 14:6 7|38 45:6 8|12 47:6 9|94 86:6 10|25 80:7 1|33 87:7 2|96 2:7 3|98 66:7 4|16 38:7 5|9 2:7 6|84 19:7 7|78 35:7 8|5 32:7 9|14 11:7 10|9 11:8 1|68 70:8 2|89 29:8 3|36 91:8 4|39 48:8 5|72 35:8 6|39 52:8 7|88 20:8 8|23 98:8 9|62 19:8 10|22 96:9 1|15 27:9 2|84 71:9 3|82 58:9 4|22 69:9 5|17 67:9 6|84 27:9 7|65 18:9 8|57 31:9 9|52 47:9 10|97 35:10 1|33 31:10 2|84 59:10 3|79 72:10 4|88 8:10 5|56 18:10 6|68 33:10 7|33 82:10 8|77 45:10 9|79 22:10 10</relation>
    <relation name="R104" arity="2" nbTuples="100" semantics="soft" defaultCost="infinity">32 30:1 1|62 6:1 2|31 58:1 3|46 64:1 4|20 74:1 5|56 53:1 6|17 55:1 7|83 65:1 8|43 68:1 9|51 16:1 10|12 24:2 1|17 15:2 2|92 28:2 3|88 53:2 4|47 31:2 5|34 83:2 6|30 70:2 7|59 75:2 8|32 17:2 9|22 83:2 10|7 33:3 1|77 61:3 2|99 72:3 3|36 57:3 4|50 40:3 5|41 72:3 6|40 13:3 7|83 35:3 8|27 25:3 9|87 35:3 10|48 1:4 1|28 80:4 2|90 79:4 3|56 20:4 4|78 62:4 5|45 25:4 6|45 97:4 7|99 38:4 8|76 7:4 9|85 68:4 10|94 24:5 1|19 18:5 2|69 64:5 3|30 84:5 4|56 35:5 5|21 50:5 6|95 66:5 7|44 55:5 8|71 95:5 9|94 12:5 10|10 56:6 1|51 39:6 2|20 82:6 3|76 99:6 4|16 6:6 5|6 33:6 6|38 81:6 7|71 26:6 8|1 61:6 9|21 91:6 10|92 67:7 1|96 89:7 2|65 55:7 3|76 96:7 4|51 38:7 5|100 89:7 6|83 54:7 7|25 22:7 8|69 74:7 9|83 53:7 10|40 32:8 1|71 13:8 2|67 28:8 3|95 22:8 4|16 84:8 5|85 67:8 6|80 74:8 7|93 80:8 8|31 22:8 9|65 10:8 10|94 66:9 1|99 34:9 2|56 17:9 3|90 100:9 4|4 91:9 5|78 89:9 6|65 88:9 7|4 83:9 8|68 11:9 9|26 70:9 10|80 34:10 1|20 99:10 2|30 35:10 3|47 73:10 4|23 76:10 5|57 15:10 6|31 61:10 7|50 70:10 8|5 48:10 9|27 23:10 10</relation>
    <relation name="R105" arity="2" nbTuples="100" semantics="soft" defaultCost="infinity">47 73:1 1|98 79:1 2|79 54:1 3|44 34:1 4|22 99:1 5|87 83:1 6|63 81:1 7|22 60:1 8|71 57:1 9|54 67:1 10|10 37:2 1|87 60:2 2|73 36:2 3|10 85:2 4|61 53:2 5|11 94:2 6|1 99:2 7|78 4:2 8|32 58:2 9|49 8:2 10|29 8:3 1|66 59:3 2|99 37:3 3|38 46:3 4|27 1:3 5|99 39:3 6|4 15:3 7|90 71:3 8|49 70:3 9|21 77:3 10|78 26:4 1|80 22:4 2|43 26:4 3|98 9:4 4|58 70:4 5|14 56:4 6|58 44:4 7|11 41:4 8|58 60:4 9|44 44:4 10|29 34:5 1|20 23:5 2|98 19:5 3|34 16:5 4|62 66:5 5|21 30:5 6|17 67:5 7|22 92:5 8|38 52:5 9|45 85:5 10|22 17:6 1|21 18:6 2|20 78:6 3|61 1:6 4|48 72:6 5|47 16:6 6|40 10:6 7|81 93:6 8|21 81:6 9|81 9:6 10|80 34:7 1|84 6:7 2|64 12:7 3|97 70:7 4|84 11:7 5|13 70:7 6|89 31:7 7|8 30:7 8|67 39:7 9|93 51:7 10|43 15:8 1|16 14:8 2|9 69:8 3|83 81:8 4|21 21:8 5|70 18:8 6|44 3:8 7|84 76:8 8|70 98:8 9|71 31:8 10|77 80:9 1|20 77:9 2|19 11:9 3|68 57:9 4|14 36:9 5|95 79:9 6|34 19:9 7|32 19:9 8|54 64:9 9|97 22:9 10|77 19:10 1|27 19:10 2|4 49:10 3|78 60:10 4|11 50:10 5|87 2:10 6|8 29:10 7|50 52:10 8|88 20:10 9|69 52:10 10</relation>
    <relation name="R106" arity="2" nbTuples="100" semantics="soft" defaultCost="infinity">88 4:1 1|72 9:1 2|5 6:1 3|71 4:1 4|65 17:1 5|14 16:1 6|24 26:1 7|1 62:1 8|84 60:1 9|20 7:1 10|79 92:2 1|49 48:2 2|74 75:2 3|23 49:2 4|33 3:2 5|3 35:2 6|3 77:2 7|66 85:2 8|37 11:2 9|100 22:2 10|33 94:3 1|31 23:3 2|17 89:3 3|21 63:3 4|63 14:3 5|3 85:3 6|99 84:3 7|48 65:3 8|23 82:3 9|91 37:3 10|24 29:4 1|57 1:4 2|57 82:4 3|7 82:4 4|32 35:4 5|12 19:4 6|6 7:4 7|59 79:4 8|15 15:4 9|80 30:4 10|89 92:5 1|15 9:5 2|64 85:5 3|93 8:5 4|25 68:5 5|54 27:5 6|57 57:5 7|12 53:5 8|56 61:5 9|90 42:5 10|64 16:6 1|77 74:6 2|70 42:6 3|48 33:6 4|82 43:6 5|50 100:6 6|13 9:6 7|32 89:6 8|1 37:6 9|82 44:6 10|56 51:7 1|5 28:7 2|75 34:7 3|60 59:7 4|64 18:7 5|74 35:7 6|61 28:7 7|17 60:7 8|51 13:7 9|50 21:7 10|27 54:8 1|8 16:8 2|52 76:8 3|26 99:8 4|60 80:8 5|89 26:8 6|25 10:8 7|98 22:8 8|16 10:8 9|56 32:8 10|72 88:9 1|6 40:9 2|100 10:9 3|15 34:9 4|48 37:9 5|96 52:9 6|59 3:9 7|3 16:9 8|75 77:9 9|8 77:9 10|28 86:10 1|86 95:10 2|8 76:10 3|42 75:10 4|81 80:10 5|88 41:10 6|2 36:10 7|73 60:10 8|38 11:10 9|38 51:10 10</relation>
    <relation name="R107" arity="2" nbTuples="100" semantics="soft" defaultCost="infinity">82 39:1 1|5 25:1 2|67 70:1 3|36 56:1 4|11 86:1 5|86 50:1 6|70 24:1 7|76 3:1 8|19 46:1 9|23 57:1 10|27 56:2 1|74 41:2 2|28 77:2 3|76 56:2 4|62 63:2 5|95 2:2 6|84 75:2 7|13 75:2 8|35 43:2 9|73 54:2 10|91 96:3 1|53 77:3 2|90 42:3 3|64 68:3 4|5 28:3 5|44 4:3 6|94 55:3 7|82 28:3 8|25 20:3 9|31 4:3 10|65 86:4 1|9 74:4 2|92 91:4 3|31 32:4 4|68 25:4 5|75 57:4 6|2 76:4 7|3 25:4 8|21 85:4 9|47 47:4 10|56 99:5 1|93 93:5 2|44 21:5 3|83 26:5 4|40 44:5 5|93 87:5 6|50 8:5 7|27 44:5 8|89 94:5 9|25 21:5 10|55 61:6 1|59 39:6 2|78 61:6 3|64 66:6 4|41 28:6 5|27 39:6 6|55 97:6 7|41 46:6 8|36 66:6 9|15 89:6 10|95 88:7 1|5 96:7 2|56 14:7 3|45 88:7 4|47 60:7 5|26 69:7 6|46 98:7 7|88 20:7 8|8 54:7 9|65 100:7 10|12 36:8 1|55 8:8 2|40 40:8 3|59 62:8 4|17 40:8 5|87 37:8 6|7 78:8 7|77 76:8 8|6 24:8 9|58 23:8 10|17 56:9 1|55 57:9 2|67 62:9 3|71 9:9 4|75 64:9 5|21 1:9 6|41 56:9 7|94 36:9 8|98 62:9 9|61 65:9 10|47 22:10 1|96 12:10 2|40 70:10 3|82 77:10 4|90 89:10 5|47 65:10 6|29 98:10 7|85 77:10 8|49 64:10 9|4 74:10 10</relation>
    <relation name="R108" arity="2" nbTuples="100" semantics="soft" defaultCost="infinity">16 62:1 1|46 94:1 2|72 25:1 3|13 99:1 4|84 76:1 5|73 91:1 6|42 40:1 7|77 58:1 8|75 23:1 9|85 44:1 10|61 17:2 1|71 24:2 2|22 24:2 3|19 30:2 4|83 33:2 5|29 39:2 6|6 66:2 7|90 46:2 8|1 7:2 9|100 67:2 10|60 70:3 1|28 84:3 2|44 10:3 3|72 31:3 4|8 92:3 5|88 25:3 6|65 19:3 7|6 12:3 8|99 97:3 9|1 39:3 10|11 68:4 1|14 1:4 2|70 52:4 3|4 97:4 4|11 58:4 5|2 30:4 6|65 18:4 7|84 32:4 8|16 11:4 9|31 31:4 10|79 54:5 1|10 11:5 2|90 89:5 3|90 85:5 4|7 36:5 5|38 93:5 6|27 23:5 7|70 75:5 8|21 81:5 9|23 100:5 10|41 9:6 1|94 50:6 2|6 21:6 3|68 16:6 4|67 72:6 5|32 56:6 6|14 49:6 7|85 88:6 8|47 100:6 9|5 3:6 10|42 65:7 1|69 11:7 2|10 7:7 3|79 64:7 4|21 67:7 5|86 100:7 6|73 79:7 7|68 34:7 8|75 68:7 9|44 91:7 10|90 92:8 1|25 89:8 2|4 54:8 3|86 31:8 4|66 27:8 5|81 23:8 6|79 91:8 7|33 35:8 8|88 21:8 9|53 56:8 10|62 51:9 1|66 26:9 2|43 13:9 3|47 39:9 4|92 35:9 5|9 90:9 6|39 84:9 7|9 100:9 8|99 82:9 9|78 8:9 10|28 99:10 1|22 7:10 2|25 6:10 3|88 46:10 4|14 7:10 5|26 39:10 6|83 18:10 7|36 19:10 8|87 43:10 9|28 94:10 10</relation>
    <relation name="R109" arity="2" nbTuples="100" semantics="soft" defaultCost="infinity">74 91:1 1|10 52:1 2|21 42:1 3|27 82:1 4|35 96:1 5|91 17:1 6|13 73:1 7|60 64:1 8|2 19:1 9|32 6:1 10|78 34:2 1|56 48:2 2|4 25:2 3|56 77:2 4|1 73:2 5|49 54:2 6|23 42:2 7|89 80:2 8|15 34:2 9|87 7:2 10|80 61:3 1|18 49:3 2|78 31:3 3|33 13:3 4|49 99:3 5|67 25:3 6|38 99:3 7|61 35:3 8|87 63:3 9|88 27:3 10|28 96:4 1|75 72:4 2|46 96:4 3|49 12:4 4|23 22:4 5|8 5:4 6|10 14:4 7|47 69:4 8|59 6:4 9|90 70:4 10|52 64:5 1|73 49:5 2|80 63:5 3|83 66:5 4|19 38:5 5|30 26:5 6|76 23:5 7|19 6:5 8|98 50:5 9|54 33:5 10|36 3:6 1|96 78:6 2|6 60:6 3|4 29:6 4|96 32:6 5|16 62:6 6|100 73:6 7|23 82:6 8|97 100:6 9|65 33:6 10|29 82:7 1|81 80:7 2|58 54:7 3|78 39:7 4|48 11:7 5|40 100:7 6|28 75:7 7|39 25:7 8|76 91:7 9|30 2:7 10|88 19:8 1|88 66:8 2|65 62:8 3|7 23:8 4|3 84:8 5|66 8:8 6|19 86:8 7|25 94:8 8|51 57:8 9|4 31:8 10|71 30:9 1|64 97:9 2|81 36:9 3|26 4:9 4|6 36:9 5|84 44:9 6|65 47:9 7|53 72:9 8|6 89:9 9|91 37:9 10|58 90:10 1|96 4:10 2|29 58:10 3|50 45:10 4|91 83:10 5|88 98:10 6|66 69:10 7|74 15:10 8|29 97:10 9|99 11:10 10</relation>
    <relation name="R110" arity="2" nbTuples="100" semantics="soft" defaultCost="infinity">35 28:1 1|65 76:1 2|94 97:1 3|29 71:1 4|98 17:1 5|99 39:1 6|35 26:1 7|71 78:1 8|19 7:1 9|80 78:1 10|82 3:2 1|82 11:2 2|99 90:2 3|97 52:2 4|25 28:2 5|20 90:2 6|49 6:2 7|63 98:2 8|3 97:2 9|36 69:2 10|87 14:3 1|19 19:3 2|94 89:3 3|1 43:3 4|82 55:3 5|40 31:3 6|38 71:3 7|36 19:3 8|68 74:3 9|64 46:3 10|41 23:4 1|74 63:4 2|7 28:4 3|34 23:4 4|35 96:4 5|46 23:4 6|73 80:4 7|34 79:4 8|98 46:4 9|97 19:4 10|81 62:5 1|43 80:5 2|49 8:5 3|66 6:5 4|98 56:5 5|49 30:5 6|85 97:5 7|84 86:5 8|91 26:5 9|3 33:5 10|21 65:6 1|64 11:6 2|9 2:6 3|79 99:6 4|37 39:6 5|8 96:6 6|9 94:6 7|2 13:6 8|64 15:6 9|44 62:6 10|55 91:7 1|42 7:7 2|49 1:7 3|64 36:7 4|76 70:7 5|81 73:7 6|85 20:7 7|32 10:7 8|37 29:7 9|21 30:7 10|97 13:8 1|79 37:8 2|74 4:8 3|70 30:8 4|13 9:8 5|11 85:8 6|93 47:8 7|40 54:8 8|79 66:8 9|87 12:8 10|31 69:9 1|25 53:9 2|70 72:9 3|54 21:9 4|38 73:9 5|66 12:9 6|31 76:9 7|37 88:9 8|12 36:9 9|100 63:9 10|40 88:10 1|21 6:10 2|17 17:10 3|66 57:10 4|66 71:10 5|83 73:10 6|44 91:10 7|8 87:10 8|88 1:10 9|50 96:10 10</relation>
    <relation name="R111" arity="2" nbTuples="100" semantics="soft" defaultCost="infinity">14 42:1 1|90 13:1 2|77 77:1 3|97 31:1 4|23 65:1 5|32 23:1 6|70 15:1 7|7 45:1 8|76 58:1 9|14 58:1 10|75 36:2 1|63 89:2 2|65 6:2 3|18 54:2 4|98 54:2 5|37 12:2 6|91 87:2 7|99 93:2 8|85 13:2 9|100 48:2 10|30 53:3 1|11 76:3 2|97 29:3 3|70 80:3 4|83 60:3 5|19 37:3 6|81 42:3 7|63 29:3 8|87 61:3 9|85 80:3 10|8 73:4 1|29 50:4 2|54 82:4 3|4 4:4 4|76 58:4 5|72 21:4 6|65 31:4 7|16 39:4 8|98 85:4 9|94 51:4 10|53 32:5 1|47 17:5 2|47 69:5 3|18 65:5 4|37 77:5 5|33 53:5 6|2 41:5 7|67 16:5 8|93 26:5 9|31 98:5 10|25 18:6 1|5 44:6 2|85 11:6 3|30 2:6 4|75 13:6 5|90 87:6 6|77 19:6 7|17 92:6 8|14 72:6 9|59 4:6 10|6 65:7 1|50 53:7 2|88 56:7 3|70 75:7 4|91 70:7 5|52 72:7 6|73 14:7 7|73 76:7 8|100 18:7 9|25 76:7 10|16 5:8 1|57 54:8 2|4 42:8 3|44 79:8 4|27 64:8 5|32 45:8 6|93 76:8 7|94 16:8 8|81 34:8 9|18 13:8 10|25 71:9 1|44 35:9 2|51 88:9 3|59 4:9 4|42 48:9 5|74 68:9 6|85 30:9 7|78 34:9 8|70 62:9 9|8 100:9 10|73 45:10 1|49 64:10 2|80 74:10 3|13 17:10 4|98 29:10 5|50 32:10 6|95 66:10 7|63 99:10 8|48 28:10 9|20 43:10 10</relation>
    <relation name="R112" arity="2" nbTuples="100" semantics="soft" defaultCost="infinity">44 53:1 1|89 76:1 2|35 66:1 3|32 24:1 4|30 70:1 5|47 86:1 6|58 35:1 7|57 17:1 8|33 26:1 9|98 84:1 10|89 85:2 1|95 57:2 2|80 78:2 3|59 93:2 4|85 32:2 5|70 50:2 6|58 50:2 7|83 13:2 8|51 66:2 9|35 62:2 10|32 3:3 1|78 3:3 2|100 50:3 3|39 76:3 4|22 31:3 5|57 27:3 6|88 11:3 7|24 76:3 8|21 43:3 9|1 11:3 10|31 80:4 1|87 73:4 2|85 53:4 3|60 54:4 4|11 43:4 5|9 79:4 6|8 82:4 7|38 10:4 8|48 90:4 9|29 82:4 10|69 59:5 1|17 4:5 2|90 76:5 3|28 5:5 4|19 60:5 5|35 69:5 6|28 46:5 7|51 20:5 8|39 32:5 9|25 10:5 10|73 82:6 1|68 72:6 2|89 79:6 3|54 33:6 4|30 59:6 5|66 33:6 6|26 26:6 7|45 4:6 8|48 38:6 9|26 75:6 10|70 72:7 1|69 7:7 2|56 26:7 3|2 51:7 4|32 98:7 5|22 24:7 6|97 74:7 7|36 8:7 8|48 7:7 9|37 75:7 10|22 7:8 1|62 83:8 2|70 90:8 3|3 57:8 4|7 91:8 5|84 46:8 6|17 63:8 7|74 96:8 8|11 92:8 9|24 2:8 10|87 12:9 1|97 98:9 2|74 85:9 3|89 51:9 4|69 32:9 5|3 39:9 6|42 2:9 7|2 82:9 8|27 72:9 9|20 68:9 10|52 41:10 1|77 46:10 2|33 93:10 3|18 87:10 4|15 78:10 5|55 24:10 6|71 15:10 7|87 33:10 8|99 36:10 9|19 7:10 10</relation>
    <relation name="R113" arity="2" nbTuples="100" semantics="soft" defaultCost="infinity">39 17:1 1|12 87:1 2|74 16:1 3|60 28:1 4|21 1:1 5|92 81:1 6|81 3:1 7|62 30:1 8|23 43:1 9|22 72:1 10|48 78:2 1|21 59:2 2|60 92:2 3|30 9:2 4|55 16:2 5|25 6:2 6|62 84:2 7|40 17:2 8|11 50:2 9|54 53:2 10|49 86:3 1|9 62:3 2|15 26:3 3|85 76:3 4|53 99:3 5|42 79:3 6|9 83:3 7|98 28:3 8|19 52:3 9|5 81:3 10|28 22:4 1|29 100:4 2|8 4:4 3|76 66:4 4|24 73:4 5|12 25:4 6|77 14:4 7|4 8:4 8|18 45:4 9|3 93:4 10|9 47:5 1|75 87:5 2|93 32:5 3|91 57:5 4|19 38:5 5|92 97:5 6|48 19:5 7|17 87:5 8|72 14:5 9|31 39:5 10|62 91:6 1|71 87:6 2|63 67:6 3|27 83:6 4|50 50:6 5|47 58:6 6|71 8:6 7|88 68:6 8|5 96:6 9|50 16:6 10|72 59:7 1|62 54:7 2|51 26:7 3|3 68:7 4|72 56:7 5|94 67:7 6|68 41:7 7|100 6:7 8|10 72:7 9|48 82:7 10|46 91:8 1|89 86:8 2|24 87:8 3|80 53:8 4|88 83:8 5|98 94:8 6|87 52:8 7|89 64:8 8|70 27:8 9|23 17:8 10|65 41:9 1|92 78:9 2|26 7:9 3|44 62:9 4|34 71:9 5|79 11:9 6|15 98:9 7|55 11:9 8|82 48:9 9|56 23:9 10|84 66:10 1|97 89:10 2|64 64:10 3|87 53:10 4|47 11:10 5|47 83:10 6|88 39:10 7|88 12:10 8|32 66:10 9|1 54:10 10</relation>
    <relation name="R114" arity="2" nbTuples="100" semantics="soft" defaultCost="infinity">68 17:1 1|26 98:1 2|68 35:1 3|47 6:1 4|48 22:1 5|39 28:1 6|17 40:1 7|28 30:1 8|98 58:1 9|72 88:1 10|75 33:2 1|23 20:2 2|28 96:2 3|96 39:2 4|88 54:2 5|12 26:2 6|80 94:2 7|64 31:2 8|69 66:2 9|98 15:2 10|90 30:3 1|100 25:3 2|98 5:3 3|100 20:3 4|18 51:3 5|52 20:3 6|58 97:3 7|40 30:3 8|10 73:3 9|31 21:3 10|25 58:4 1|90 35:4 2|26 66:4 3|34 19:4 4|12 66:4 5|52 21:4 6|46 37:4 7|13 49:4 8|62 68:4 9|89 10:4 10|50 72:5 1|36 56:5 2|6 74:5 3|21 48:5 4|20 8:5 5|74 85:5 6|43 38:5 7|62 21:5 8|21 45:5 9|75 71:5 10|24 34:6 1|65 34:6 2|57 28:6 3|36 99:6 4|23 74:6 5|93 86:6 6|98 42:6 7|76 64:6 8|44 32:6 9|37 37:6 10|40 9:7 1|63 34:7 2|91 66:7 3|43 23:7 4|39 91:7 5|67 13:7 6|88 51:7 7|33 100:7 8|18 14:7 9|22 59:7 10|56 65:8 1|19 97:8 2|61 87:8 3|25 86:8 4|53 5:8 5|48 14:8 6|24 71:8 7|18 67:8 8|50 96:8 9|34 10:8 10|35 29:9 1|9 20:9 2|100 47:9 3|46 47:9 4|60 57:9 5|43 38:9 6|8 57:9 7|90 92:9 8|63 69:9 9|30 94:9 10|34 73:10 1|71 3:10 2|83 11:10 3|82 43:10 4|65 58:10 5|41 32:10 6|95 99:10 7|20 76:10 8|39 7:10 9|70 40:10 10</relation>
    <relation name="R115" arity="2" nbTuples="100" semantics="soft" defaultCost="infinity">54 20:1 1|52 33:1 2|30 46:1 3|82 98:1 4|20 47:1 5|38 59:1 6|99 80:1 7|67 11:1 8|3 34:1 9|88 51:1 10|82 72:2 1|24 10:2 2|8 22:2 3|63 63:2 4|76 91:2 5|41 76:2 6|42 50:2 7|62 29:2 8|34 40:2 9|85 4:2 10|21 57:3 1|38 46:3 2|82 65:3 3|58 27:3 4|95 28:3 5|56 20:3 6|24 98:3 7|70 38:3 8|67 4:3 9|94 64:3 10|95 84:4 1|3 93:4 2|88 77:4 3|55 7:4 4|76 14:4 5|80 92:4 6|41 26:4 7|24 44:4 8|80 28:4 9|71 50:4 10|50 71:5 1|10 46:5 2|83 95:5 3|88 17:5 4|90 49:5 5|41 7:5 6|47 73:5 7|55 12:5 8|65 40:5 9|8 90:5 10|63 89:6 1|57 73:6 2|78 1:6 3|80 6:6 4|17 15:6 5|98 37:6 6|43 79:6 7|21 45:6 8|40 25:6 9|30 12:6 10|71 11:7 1|97 17:7 2|26 43:7 3|33 98:7 4|50 43:7 5|55 7:7 6|90 41:7 7|47 60:7 8|15 9:7 9|95 29:7 10|33 32:8 1|92 81:8 2|42 63:8 3|80 33:8 4|16 59:8 5|42 34:8 6|49 64:8 7|55 8:8 8|70 1:8 9|10 47:8 10|64 32:9 1|65 88:9 2|93 29:9 3|76 64:9 4|100 41:9 5|98 46:9 6|97 77:9 7|80 13:9 8|55 26:9 9|87 30:9 10|35 30:10 1|32 47:10 2|12 94:10 3|48 88:10 4|92 29:10 5|25 5:10 6|18 93:10 7|49 76:10 8|35 49:10 9|58 10:10 10</relation>
    <relation name="R116" arity="2" nbTuples="100" semantics="soft" defaultCost="infinity">64 63:1 1|23 51:1 2|51 8:1 3|4 26:1 4|94 73:1 5|72 91:1 6|24 98:1 7|70 1:1 8|18 27:1 9|31 100:1 10|25 56:2 1|39 98:2 2|100 86:2 3|92 73:2 4|11 20:2 5|98 86:2 6|55 46:2 7|95 46:2 8|65 24:2 9|85 23:2 10|72 54:3 1|38 56:3 2|32 38:3 3|5 86:3 4|43 69:3 5|78 76:3 6|3 56:3 7|9 5:3 8|74 92:3 9|10 3:3 10|84 84:4 1|31 8:4 2|95 25:4 3|44 15:4 4|37 82:4 5|19 1:4 6|13 27:4 7|33 30:4 8|75 67:4 9|20 20:4 10|56 81:5 1|9 26:5 2|62 76:5 3|97 37:5 4|13 94:5 5|28 6:5 6|43 38:5 7|77 19:5 8|74 86:5 9|41 24:5 10|99 29:6 1|87 44:6 2|2 50:6 3|40 91:6 4|7 80:6 5|97 49:6 6|15 76:6 7|38 47:6 8|66 80:6 9|89 59:6 10|54 77:7 1|91 52:7 2|82 94:7 3|30 5:7 4|53 71:7 5|62 35:7 6|58 67:7 7|99 52:7 8|48 93:7 9|95 14:7 10|18 20:8 1|17 86:8 2|95 34:8 3|49 60:8 4|58 30:8 5|59 20:8 6|76 56:8 7|91 85:8 8|13 51:8 9|63 41:8 10|3 15:9 1|75 65:9 2|63 40:9 3|58 94:9 4|75 80:9 5|38 26:9 6|48 75:9 7|80 62:9 8|32 57:9 9|97 66:9 10|40 80:10 1|39 24:10 2|5 32:10 3|28 88:10 4|94 11:10 5|66 63:10 6|69 100:10 7|52 51:10 8|92 45:10 9|53 78:10 10</relation>
    <relation name="R117" arity="2" nbTuples="100" semantics="soft" defaultCost="infinity">44 55:1 1|72 89:1 2|39 87:1 3|55 14:1 4|98 33:1 5|32 39:1 6|69 1:1 7|27 12:1 8|45 63:1 9|87 74:1 10|91 99:2 1|5 59:2 2|52 45:2 3|8 50:2 4|67 65:2 5|72 59:2 6|93 67:2 7|64 99:2 8|1 7:2 9|51 86:2 10|1 35:3 1|48 26:3 2|89 34:3 3|11 82:3 4|33 71:3 5|45 5:3 6|58 26:3 7|4 89:3 8|23 10:3 9|63 63:3 10|91 40:4 1|44 58:4 2|100 93:4 3|63 17:4 4|10 52:4 5|11 68:4 6|8 43:4 7|61 92:4 8|81 59:4 9|28 20:4 10|16 68:5 1|5 30:5 2|48 68:5 3|57 32:5 4|54 29:5 5|29 80:5 6|15 43:5 7|6 21:5 8|84 69:5 9|39 23:5 10|27 4:6 1|37 45:6 2|90 89:6 3|9 74:6 4|38 99:6 5|37 70:6 6|60 9:6 7|52 56:6 8|43 69:6 9|62 56:6 10|87 74:7 1|21 58:7 2|25 100:7 3|89 85:7 4|15 63:7 5|59 97:7 6|45 30:7 7|38 87:7 8|2 27:7 9|72 67:7 10|67 42:8 1|24 17:8 2|76 70:8 3|30 35:8 4|12 75:8 5|79 7:8 6|12 34:8 7|1 10:8 8|58 24:8 9|42 88:8 10|59 59:9 1|75 18:9 2|56 17:9 3|97 51:9 4|76 33:9 5|29 38:9 6|20 89:9 7|31 5:9 8|77 48:9 9|53 82:9 10|96 85:10 1|17 35:10 2|85 24:10 3|33 37:10 4|39 75:10 5|65 88:10 6|45 74:10 7|45 99:10 8|51 49:10 9|75 15:10 10</relation>
    <relation name="R118" arity="2" nbTuples="100" semantics="soft" defaultCost="infinity">47 22:1 1|28 58:1 2|38 32:1 3|8 71:1 4|56 91:1 5|36 18:1 6|14 38:1 7|42 37:1 8|58 21:1 9|75 70:1 10|49 50:2 1|76 18:2 2|58 100:2 3|77 35:2 4|37 94:2 5|27 36:2 6|2 98:2 7|89 60:2 8|35 51:2 9|93 13:2 10|94 49:3 1|49 36:3 2|97 14:3 3|9 25:3 4|44 22:3 5|88 45:3 6|9 92:3 7|8 62:3 8|55 64:3 9|99 87:3 10|83 26:4 1|50 30:4 2|50 19:4 3|28 32:4 4|95 37:4 5|13 74:4 6|87 52:4 7|98 90:4 8|48 63:4 9|28 20:4 10|1 26:5 1|80 100:5 2|97 30:5 3|15 53:5 4|9 25:5 5|51 83:5 6|92 63:5 7|58 80:5 8|27 3:5 9|6 19:5 10|1 45:6 1|12 60:6 2|99 12:6 3|36 15:6 4|17 66:6 5|40 76:6 6|45 45:6 7|63 97:6 8|88 37:6 9|21 100:6 10|74 82:7 1|2 51:7 2|96 42:7 3|78 69:7 4|13 40:7 5|7 64:7 6|85 64:7 7|9 72:7 8|47 52:7 9|88 66:7 10|21 12:8 1|35 19:8 2|84 35:8 3|39 73:8 4|17 19:8 5|82 40:8 6|79 17:8 7|1 65:8 8|73 6:8 9|68 36:8 10|84 42:9 1|35 62:9 2|6 22:9 3|70 75:9 4|3 56:9 5|14 86:9 6|64 5:9 7|81 21:9 8|80 57:9 9|22 9:9 10|66 29:10 1|76 14:10 2|46 62:10 3|36 34:10 4|98 26:10 5|69 58:10 6|84 15:10 7|42 55:10 8|50 3:10 9|15 86:10 10</relation>
    <relation name="R119" arity="2" nbTuples="100" semantics="soft" defaultCost="infinity">22 48:1 1|84 97:1 2|6 92:1 3|83 93:1 4|36 60:1 5|64 29:1 6|85 98:1 7|20 65:1 8|28 83:1 9|36 97:1 10|8 41:2 1|75 59:2 2|26 53:2 3|75 32:2 4|61 3:2 5|44 84:2 6|100 95:2 7|89 16:2 8|39 22:2 9|71 3:2 10|3 90:3 1|25 23:3 2|21 3:3 3|13 69:3 4|82 4:3 5|87 59:3 6|3 29:3 7|29 41:3 8|12 63:3 9|53 69:3 10|86 99:4 1|92 50:4 2|52 32:4 3|69 97:4 4|98 24:4 5|10 24:4 6|22 24:4 7|59 95:4 8|91 48:4 9|96 80:4 10|58 36:5 1|74 40:5 2|61 97:5 3|47 39:5 4|85 4:5 5|67 92:5 6|57 54:5 7|7 32:5 8|17 16:5 9|72 97:5 10|91 14:6 1|28 2:6 2|82 25:6 3|26 36:6 4|68 83:6 5|48 10:6 6|18 51:6 7|53 58:6 8|87 3:6 9|63 6:6 10|100 67:7 1|5 57:7 2|91 35:7 3|53 32:7 4|89 5:7 5|35 70:7 6|62 26:7 7|82 50:7 8|3 32:7 9|28 20:7 10|94 32:8 1|100 28:8 2|74 68:8 3|41 30:8 4|81 94:8 5|4 20:8 6|24 64:8 7|2 62:8 8|14 67:8 9|38 17:8 10|69 59:9 1|87 78:9 2|68 65:9 3|41 67:9 4|54 64:9 5|78 30:9 6|19 64:9 7|75 88:9 8|62 68:9 9|40 2:9 10|36 79:10 1|81 15:10 2|58 55:10 3|15 84:10 4|18 6:10 5|65 63:10 6|47 65:10 7|87 39:10 8|91 90:10 9|94 85:10 10</relation>
    <relation name="R120" arity="2" nbTuples="100" semantics="soft" defaultCost="infinity">82 54:1 1|77 1:1 2|69 72:1 3|53 75:1 4|30 35:1 5|77 3:1 6|56 20:1 7|19 38:1 8|87 88:1 9|22 37:1 10|34 38:2 1|16 13:2 2|8 93:2 3|73 90:2 4|69 19:2 5|83 37:2 6|77 12:2 7|36 97:2 8|31 89:2 9|66 88:2 10|54 20:3 1|73 24:3 2|3 48:3 3|96 32:3 4|54 77:3 5|51 59:3 6|34 2:3 7|49 69:3 8|58 73:3 9|47 77:3 10|56 59:4 1|70 53:4 2|60 1:4 3|11 8:4 4|69 26:4 5|7 35:4 6|85 30:4 7|39 24:4 8|66 9:4 9|22 42:4 10|56 91:5 1|25 22:5 2|58 42:5 3|31 2:5 4|83 96:5 5|83 76:5 6|1 63:5 7|10 78:5 8|86 55:5 9|62 71:5 10|62 27:6 1|78 61:6 2|11 47:6 3|92 54:6 4|60 33:6 5|32 49:6 6|71 81:6 7|39 65:6 8|66 81:6 9|88 94:6 10|23 42:7 1|55 30:7 2|61 8:7 3|70 16:7 4|90 3:7 5|46 18:7 6|70 66:7 7|50 100:7 8|56 63:7 9|3 15:7 10|40 22:8 1|6 25:8 2|2 24:8 3|63 58:8 4|15 16:8 5|83 99:8 6|85 32:8 7|94 18:8 8|29 4:8 9|61 4:8 10|42 37:9 1|24 52:9 2|21 50:9 3|56 49:9 4|88 48:9 5|61 39:9 6|51 74:9 7|23 16:9 8|57 95:9 9|63 83:9 10|59 50:10 1|24 33:10 2|65 7:10 3|72 47:10 4|95 20:10 5|94 99:10 6|31 88:10 7|5 39:10 8|29 60:10 9|8 69:10 10</relation>
    <relation name="R121" arity="2" nbTuples="100" semantics="soft" defaultCost="infinity">71 39:1 1|69 87:1 2|100 20:1 3|25 50:1 4|39 60:1 5|53 49:1 6|78 34:1 7|86 85:1 8|8 29:1 9|5 66:1 10|29 45:2 1|68 7:2 2|85 39:2 3|3 37:2 4|26 12:2 5|33 13:2 6|25 55:2 7|65 81:2 8|46 100:2 9|20 69:2 10|79 2:3 1|69 23:3 2|27 45:3 3|68 56:3 4|84 8:3 5|86 10:3 6|86 63:3 7|80 20:3 8|97 58:3 9|28 39:3 10|35 45:4 1|47 73:4 2|23 36:4 3|62 59:4 4|25 48:4 5|100 84:4 6|76 64:4 7|72 93:4 8|15 85:4 9|70 27:4 10|95 57:5 1|42 66:5 2|43 64:5 3|55 88:5 4|93 56:5 5|95 48:5 6|52 29:5 7|35 61:5 8|4 10:5 9|19 54:5 10|93 13:6 1|91 59:6 2|78 21:6 3|69 51:6 4|5 5:6 5|97 39:6 6|7 67:6 7|13 61:6 8|53 70:6 9|10 17:6 10|14 71:7 1|66 74:7 2|63 7:7 3|78 6:7 4|21 82:7 5|35 97:7 6|97 6:7 7|23 18:7 8|72 75:7 9|66 6:7 10|43 52:8 1|87 15:8 2|98 9:8 3|61 86:8 4|32 94:8 5|39 83:8 6|29 77:8 7|10 58:8 8|86 53:8 9|85 80:8 10|1 47:9 1|68 44:9 2|70 61:9 3|28 77:9 4|17 80:9 5|42 17:9 6|6 50:9 7|62 90:9 8|45 63:9 9|99 29:9 10|61 18:10 1|16 80:10 2|70 17:10 3|93 17:10 4|29 61:10 5|62 51:10 6|45 35:10 7|77 34:10 8|54 35:10 9|59 1:10 10</relation>
    <relation name="R122" arity="2" nbTuples="100" semantics="soft" defaultCost="infinity">87 83:1 1|51 55:1 2|82 91:1 3|11 84:1 4|25 73:1 5|49 48:1 6|27 100:1 7|39 89:1 8|95 62:1 9|84 21:1 10|83 55:2 1|4 58:2 2|38 69:2 3|91 65:2 4|42 20:2 5|44 85:2 6|43 1:2 7|42 84:2 8|71 64:2 9|88 80:2 10|44 17:3 1|25 59:3 2|72 4:3 3|79 73:3 4|72 94:3 5|3 85:3 6|37 27:3 7|8 10:3 8|98 61:3 9|7 1:3 10|49 90:4 1|49 65:4 2|36 10:4 3|16 80:4 4|8 6:4 5|44 45:4 6|96 17:4 7|33 54:4 8|84 55:4 9|73 95:4 10|90 18:5 1|75 99:5 2|15 98:5 3|16 16:5 4|37 23:5 5|4 98:5 6|9 68:5 7|81 44:5 8|28 73:5 9|95 56:5 10|21 70:6 1|78 66:6 2|38 62:6 3|11 41:6 4|98 23:6 5|31 66:6 6|96 90:6 7|19 68:6 8|40 8:6 9|79 32:6 10|60 10:7 1|87 58:7 2|96 19:7 3|11 55:7 4|43 82:7 5|26 30:7 6|3 31:7 7|17 12:7 8|97 63:7 9|76 13:7 10|36 22:8 1|68 11:8 2|56 82:8 3|66 92:8 4|25 21:8 5|50 38:8 6|75 83:8 7|61 11:8 8|66 68:8 9|14 40:8 10|35 31:9 1|4 5:9 2|15 6:9 3|16 25:9 4|2 27:9 5|16 36:9 6|57 48:9 7|65 64:9 8|41 59:9 9|90 57:9 10|86 69:10 1|97 39:10 2|41 97:10 3|19 16:10 4|29 42:10 5|49 58:10 6|93 13:10 7|25 83:10 8|12 6:10 9|92 31:10 10</relation>
    <relation name="R123" arity="2" nbTuples="100" semantics="soft" defaultCost="infinity">33 65:1 1|85 71:1 2|48 29:1 3|55 92:1 4|37 95:1 5|73 64:1 6|82 10:1 7|45 92:1 8|32 23:1 9|62 92:1 10|47 41:2 1|50 15:2 2|61 38:2 3|56 99:2 4|98 8:2 5|71 79:2 6|6 13:2 7|44 7:2 8|24 7:2 9|30 32:2 10|83 99:3 1|95 72:3 2|77 16:3 3|42 56:3 4|33 79:3 5|48 70:3 6|51 29:3 7|50 26:3 8|86 82:3 9|41 81:3 10|96 56:4 1|71 6:4 2|76 90:4 3|11 38:4 4|68 47:4 5|78 70:4 6|29 81:4 7|44 72:4 8|33 84:4 9|50 66:4 10|52 100:5 1|52 75:5 2|87 50:5 3|31 92:5 4|95 57:5 5|21 34:5 6|57 84:5 7|100 24:5 8|67 71:5 9|46 44:5 10|83 62:6 1|40 26:6 2|26 30:6 3|53 88:6 4|19 73:6 5|59 39:6 6|65 30:6 7|68 26:6 8|89 77:6 9|91 10:6 10|89 8:7 1|87 53:7 2|82 67:7 3|90 32:7 4|27 94:7 5|55 17:7 6|80 73:7 7|96 81:7 8|33 27:7 9|65 95:7 10|55 66:8 1|29 92:8 2|87 30:8 3|24 68:8 4|70 73:8 5|44 5:8 6|71 33:8 7|55 56:8 8|74 94:8 9|47 56:8 10|6 81:9 1|22 95:9 2|83 86:9 3|75 17:9 4|57 74:9 5|17 69:9 6|74 58:9 7|57 2:9 8|56 25:9 9|26 26:9 10|47 90:10 1|40 87:10 2|90 31:10 3|64 45:10 4|18 67:10 5|31 15:10 6|62 99:10 7|68 32:10 8|61 1:10 9|86 91:10 10</relation>
    <relation name="R124" arity="2" nbTuples="100" semantics="soft" defaultCost="infinity">10 58:1 1|59 60:1 2|11 66:1 3|65 74:1 4|57 64:1 5|27 83:1 6|83 82:1 7|15 29:1 8|20 71:1 9|5 94:1 10|78 28:2 1|55 4:2 2|93 29:2 3|28 91:2 4|89 40:2 5|82 26:2 6|99 32:2 7|83 89:2 8|18 66:2 9|17 47:2 10|63 13:3 1|20 83:3 2|59 55:3 3|60 83:3 4|52 90:3 5|67 52:3 6|26 3:3 7|19 10:3 8|87 74:3 9|59 56:3 10|28 5:4 1|42 29:4 2|34 20:4 3|93 71:4 4|1 56:4 5|61 18:4 6|1 69:4 7|61 62:4 8|69 25:4 9|19 4:4 10|23 12:5 1|13 85:5 2|97 83:5 3|60 51:5 4|8 85:5 5|73 78:5 6|36 55:5 7|82 43:5 8|65 59:5 9|90 64:5 10|87 43:6 1|92 91:6 2|44 99:6 3|7 2:6 4|41 22:6 5|12 10:6 6|62 98:6 7|84 37:6 8|58 18:6 9|30 40:6 10|94 12:7 1|91 38:7 2|97 16:7 3|87 10:7 4|43 51:7 5|82 39:7 6|13 52:7 7|44 58:7 8|29 7:7 9|88 7:7 10|82 99:8 1|79 64:8 2|65 14:8 3|17 7:8 4|16 44:8 5|100 70:8 6|92 84:8 7|27 41:8 8|81 7:8 9|72 66:8 10|6 50:9 1|25 81:9 2|37 66:9 3|9 93:9 4|1 20:9 5|3 11:9 6|47 82:9 7|58 84:9 8|90 27:9 9|1 68:9 10|42 31:10 1|88 31:10 2|9 7:10 3|91 32:10 4|30 99:10 5|67 65:10 6|92 66:10 7|86 8:10 8|81 86:10 9|70 85:10 10</relation>
    <relation name="R125" arity="2" nbTuples="100" semantics="soft" defaultCost="infinity">76 9:1 1|32 5:1 2|38 31:1 3|73 70:1 4|87 28:1 5|52 98:1 6|24 59:1 7|14 45:1 8|97 99:1 9|24 36:1 10|60 95:2 1|26 18:2 2|72 8:2 3|27 23:2 4|93 20:2 5|75 84:2 6|40 22:2 7|88 91:2 8|20 42:2 9|64 63:2 10|39 78:3 1|8 42:3 2|43 14:3 3|75 35:3 4|50 33:3 5|50 27:3 6|96 34:3 7|60 69:3 8|12 32:3 9|20 83:3 10|37 91:4 1|23 78:4 2|57 56:4 3|81 61:4 4|69 56:4 5|32 31:4 6|41 77:4 7|60 95:4 8|73 17:4 9|49 6:4 10|43 24:5 1|61 16:5 2|34 21:5 3|99 84:5 4|60 31:5 5|86 100:5 6|4 78:5 7|81 95:5 8|21 41:5 9|10 1:5 10|43 8:6 1|6 68:6 2|96 64:6 3|97 14:6 4|10 69:6 5|28 63:6 6|77 23:6 7|24 71:6 8|17 89:6 9|76 73:6 10|55 44:7 1|53 61:7 2|59 75:7 3|23 27:7 4|16 58:7 5|89 20:7 6|76 94:7 7|47 36:7 8|40 33:7 9|86 53:7 10|24 29:8 1|62 49:8 2|69 50:8 3|7 57:8 4|49 68:8 5|33 34:8 6|66 85:8 7|50 76:8 8|95 78:8 9|99 84:8 10|12 79:9 1|85 7:9 2|98 61:9 3|66 14:9 4|90 86:9 5|68 24:9 6|33 10:9 7|46 8:9 8|47 45:9 9|42 3:9 10|24 3:10 1|62 24:10 2|50 8:10 3|14 53:10 4|31 98:10 5|24 65:10 6|82 30:10 7|86 3:10 8|82 29:10 9|71 83:10 10</relation>
    <relation name="R126" arity="2" nbTuples="100" semantics="soft" defaultCost="infinity">17 98:1 1|86 80:1 2|8 5:1 3|20 73:1 4|87 43:1 5|1 92:1 6|85 76:1 7|56 52:1 8|42 84:1 9|29 95:1 10|20 99:2 1|93 63:2 2|43 83:2 3|1 12:2 4|14 32:2 5|43 37:2 6|43 15:2 7|33 28:2 8|96 37:2 9|94 78:2 10|64 81:3 1|5 79:3 2|10 63:3 3|4 100:3 4|61 15:3 5|90 21:3 6|91 56:3 7|23 92:3 8|23 70:3 9|72 26:3 10|86 86:4 1|24 6:4 2|69 78:4 3|28 61:4 4|74 31:4 5|7 1:4 6|35 23:4 7|56 32:4 8|13 20:4 9|89 66:4 10|50 67:5 1|91 14:5 2|15 44:5 3|17 32:5 4|56 23:5 5|24 81:5 6|21 85:5 7|51 23:5 8|20 65:5 9|16 21:5 10|26 15:6 1|1 21:6 2|38 9:6 3|92 1:6 4|83 81:6 5|31 35:6 6|33 24:6 7|36 97:6 8|90 51:6 9|57 10:6 10|96 39:7 1|28 36:7 2|14 13:7 3|92 100:7 4|19 64:7 5|94 86:7 6|43 46:7 7|25 12:7 8|29 40:7 9|67 2:7 10|42 94:8 1|44 75:8 2|8 77:8 3|76 26:8 4|55 13:8 5|19 98:8 6|61 70:8 7|99 73:8 8|5 93:8 9|25 38:8 10|87 72:9 1|59 73:9 2|51 56:9 3|67 53:9 4|31 73:9 5|61 44:9 6|22 72:9 7|18 51:9 8|49 32:9 9|74 18:9 10|36 76:10 1|11 43:10 2|2 39:10 3|12 33:10 4|75 53:10 5|33 56:10 6|64 11:10 7|85 80:10 8|63 26:10 9|100 67:10 10</relation>
    <relation name="R127" arity="2" nbTuples="100" semantics="soft" defaultCost="infinity">19 55:1 1|8 62:1 2|78 80:1 3|32 76:1 4|50 40:1 5|90 92:1 6|2 84:1 7|44 12:1 8|90 75:1 9|50 65:1 10|61 17:2 1|23 51:2 2|62 77:2 3|23 47:2 4|52 90:2 5|67 87:2 6|17 69:2 7|53 87:2 8|22 33:2 9|87 77:2 10|81 60:3 1|96 50:3 2|57 90:3 3|18 73:3 4|39 87:3 5|69 5:3 6|10 26:3 7|79 81:3 8|31 12:3 9|25 33:3 10|59 54:4 1|80 40:4 2|37 16:4 3|36 38:4 4|76 33:4 5|65 93:4 6|77 41:4 7|11 67:4 8|58 93:4 9|40 91:4 10|46 45:5 1|92 83:5 2|43 81:5 3|29 68:5 4|66 98:5 5|95 36:5 6|13 49:5 7|51 64:5 8|28 17:5 9|96 37:5 10|58 21:6 1|14 90:6 2|47 28:6 3|67 19:6 4|47 98:6 5|63 60:6 6|57 1:6 7|29 48:6 8|52 8:6 9|42 33:6 10|26 80:7 1|63 23:7 2|89 4:7 3|43 43:7 4|58 39:7 5|100 51:7 6|89 58:7 7|58 8:7 8|10 3:7 9|94 28:7 10|23 6:8 1|56 49:8 2|61 24:8 3|22 28:8 4|21 54:8 5|55 55:8 6|82 11:8 7|85 88:8 8|79 45:8 9|50 75:8 10|15 46:9 1|5 60:9 2|28 31:9 3|29 32:9 4|59 34:9 5|33 36:9 6|23 24:9 7|89 79:9 8|6 69:9 9|12 1:9 10|72 5:10 1|13 47:10 2|92 24:10 3|72 46:10 4|96 18:10 5|98 55:10 6|43 81:10 7|36 44:10 8|27 85:10 9|31 83:10 10</relation>
    <relation name="R128" arity="2" nbTuples="100" semantics="soft" defaultCost="infinity">43 66:1 1|73 3:1 2|44 3:1 3|51 24:1 4|44 67:1 5|34 7:1 6|32 27:1 7|46 69:1 8|100 29:1 9|34 32:1 10|4 43:2 1|75 94:2 2|93 64:2 3|90 7:2 4|14 74:2 5|21 43:2 6|80 27:2 7|16 29:2 8|77 97:2 9|94 39:2 10|95 35:3 1|33 70:3 2|34 36:3 3|66 59:3 4|59 30:3 5|61 47:3 6|62 82:3 7|86 51:3 8|2 23:3 9|74 12:3 10|5 49:4 1|17 93:4 2|95 64:4 3|62 100:4 4|71 53:4 5|93 7:4 6|40 23:4 7|13 58:4 8|33 89:4 9|84 87:4 10|79 77:5 1|16 9:5 2|8 44:5 3|27 4:5 4|1 43:5 5|55 47:5 6|31 56:5 7|38 89:5 8|77 96:5 9|23 66:5 10|27 22:6 1|40 18:6 2|41 73:6 3|1 58:6 4|52 7:6 5|64 41:6 6|100 34:6 7|69 46:6 8|57 5:6 9|90 31:6 10|41 46:7 1|44 24:7 2|100 71:7 3|58 53:7 4|66 4:7 5|61 33:7 6|7 94:7 7|62 70:7 8|78 11:7 9|43 81:7 10|55 9:8 1|89 31:8 2|92 75:8 3|40 99:8 4|29 62:8 5|93 27:8 6|52 92:8 7|3 88:8 8|79 54:8 9|95 92:8 10|69 37:9 1|48 89:9 2|75 62:9 3|54 90:9 4|23 64:9 5|25 92:9 6|38 92:9 7|60 24:9 8|79 6:9 9|76 64:9 10|100 100:10 1|30 43:10 2|17 9:10 3|74 62:10 4|1 31:10 5|15 45:10 6|89 44:10 7|58 51:10 8|62 10:10 9|55 92:10 10</relation>
    <relation name="R129" arity="2" nbTuples="100" semantics="soft" defaultCost="infinity">27 97:1 1|11 63:1 2|56 11:1 3|20 99:1 4|85 12:1 5|53 48:1 6|77 1:1 7|52 49:1 8|84 40:1 9|38 11:1 10|100 97:2 1|73 52:2 2|88 37:2 3|74 38:2 4|55 18:2 5|29 48:2 6|38 78:2 7|17 53:2 8|59 9:2 9|99 29:2 10|9 24:3 1|99 56:3 2|3 59:3 3|70 20:3 4|90 28:3 5|95 37:3 6|67 49:3 7|67 47:3 8|79 69:3 9|32 67:3 10|9 8:4 1|89 91:4 2|46 72:4 3|4 9:4 4|74 52:4 5|86 90:4 6|26 22:4 7|46 99:4 8|83 35:4 9|81 52:4 10|19 11:5 1|70 93:5 2|31 41:5 3|26 81:5 4|27 50:5 5|77 80:5 6|89 100:5 7|31 40:5 8|49 50:5 9|94 1:5 10|88 1:6 1|24 93:6 2|4 52:6 3|2 34:6 4|32 30:6 5|22 99:6 6|79 54:6 7|45 26:6 8|72 63:6 9|15 62:6 10|94 74:7 1|57 86:7 2|33 100:7 3|3 50:7 4|43 34:7 5|19 69:7 6|79 3:7 7|38 37:7 8|61 72:7 9|53 18:7 10|58 83:8 1|52 38:8 2|10 1:8 3|16 42:8 4|50 49:8 5|77 29:8 6|93 79:8 7|29 38:8 8|41 12:8 9|98 90:8 10|43 58:9 1|84 7:9 2|56 11:9 3|76 98:9 4|31 22:9 5|91 99:9 6|56 99:9 7|48 54:9 8|11 51:9 9|73 97:9 10|66 7:10 1|86 44:10 2|81 35:10 3|3 31:10 4|88 75:10 5|64 43:10 6|22 60:10 7|63 65:10 8|30 25:10 9|84 30:10 10</relation>
    <relation name="R130" arity="2" nbTuples="100" semantics="soft" defaultCost="infinity">67 27:1 1|59 22:1 2|42 92:1 3|41 59:1 4|98 60:1 5|5 17:1 6|40 71:1 7|32 12:1 8|64 48:1 9|100 19:1 10|65 27:2 1|48 32:2 2|81 100:2 3|22 78:2 4|10 61:2 5|1 1:2 6|64 9:2 7|27 68:2 8|100 65:2 9|62 25:2 10|79 71:3 1|37 36:3 2|25 88:3 3|34 27:3 4|34 96:3 5|42 72:3 6|45 85:3 7|63 68:3 8|39 92:3 9|56 21:3 10|22 45:4 1|82 47:4 2|4 39:4 3|96 8:4 4|59 9:4 5|27 49:4 6|64 66:4 7|79 63:4 8|34 18:4 9|71 41:4 10|35 85:5 1|64 41:5 2|66 66:5 3|77 32:5 4|52 75:5 5|63 86:5 6|59 31:5 7|47 58:5 8|35 8:5 9|19 99:5 10|99 22:6 1|35 43:6 2|90 40:6 3|14 77:6 4|3 67:6 5|46 56:6 6|44 37:6 7|49 58:6 8|51 16:6 9|29 71:6 10|55 5:7 1|35 90:7 2|45 40:7 3|49 81:7 4|66 20:7 5|54 81:7 6|70 64:7 7|99 45:7 8|80 7:7 9|99 36:7 10|71 43:8 1|63 48:8 2|81 97:8 3|97 61:8 4|46 76:8 5|67 23:8 6|28 61:8 7|78 98:8 8|34 36:8 9|75 56:8 10|92 16:9 1|37 25:9 2|52 30:9 3|98 59:9 4|22 26:9 5|99 28:9 6|87 33:9 7|43 9:9 8|52 62:9 9|6 40:9 10|80 68:10 1|21 74:10 2|90 95:10 3|56 82:10 4|32 11:10 5|63 70:10 6|40 20:10 7|81 82:10 8|24 47:10 9|55 18:10 10</relation>
    <relation name="R131" arity="2" nbTuples="100" semantics="soft" defaultCost="infinity">68 56:1 1|44 30:1 2|48 16:1 3|58 17:1 4|2 50:1 5|87 7:1 6|60 7:1 7|84 28:1 8|14 89:1 9|59 100:1 10|37 7:2 1|55 40:2 2|46 8:2 3|5 77:2 4|73 1:2 5|42 73:2 6|74 27:2 7|9 3:2 8|49 85:2 9|86 31:2 10|6 71:3 1|4 100:3 2|83 37:3 3|38 9:3 4|72 51:3 5|98 95:3 6|17 60:3 7|65 21:3 8|53 7:3 9|82 15:3 10|15 85:4 1|6 5:4 2|46 51:4 3|20 8:4 4|75 8:4 5|99 10:4 6|79 47:4 7|32 99:4 8|72 94:4 9|86 89:4 10|2 25:5 1|22 29:5 2|96 65:5 3|75 38:5 4|30 14:5 5|13 16:5 6|48 73:5 7|25 63:5 8|24 41:5 9|86 46:5 10|100 7:6 1|73 58:6 2|10 39:6 3|49 81:6 4|45 89:6 5|23 37:6 6|97 35:6 7|66 36:6 8|84 71:6 9|62 43:6 10|28 43:7 1|29 78:7 2|31 20:7 3|83 31:7 4|85 72:7 5|56 28:7 6|27 63:7 7|20 96:7 8|27 7:7 9|44 85:7 10|1 28:8 1|23 96:8 2|26 47:8 3|13 100:8 4|16 100:8 5|39 96:8 6|48 98:8 7|15 58:8 8|83 88:8 9|76 11:8 10|76 50:9 1|100 61:9 2|42 48:9 3|50 50:9 4|79 95:9 5|60 16:9 6|37 39:9 7|59 84:9 8|75 61:9 9|94 59:9 10|24 88:10 1|32 74:10 2|40 65:10 3|60 88:10 4|10 90:10 5|36 41:10 6|63 20:10 7|13 72:10 8|98 79:10 9|52 79:10 10</relation>
    <relation name="R132" arity="2" nbTuples="100" semantics="soft" defaultCost="infinity">49 39:1 1|53 63:1 2|82 41:1 3|40 18:1 4|13 23:1 5|5 34:1 6|34 53:1 7|73 100:1 8|29 37:1 9|33 3:1 10|60 70:2 1|92 31:2 2|17 92:2 3|52 41:2 4|23 100:2 5|7 13:2 6|91 100:2 7|79 52:2 8|68 28:2 9|79 65:2 10|87 71:3 1|49 84:3 2|85 91:3 3|26 4:3 4|61 60:3 5|82 10:3 6|93 1:3 7|38 27:3 8|15 95:3 9|86 74:3 10|52 86:4 1|22 26:4 2|87 25:4 3|10 13:4 4|14 82:4 5|83 23:4 6|38 91:4 7|7 85:4 8|73 89:4 9|29 4:4 10|80 1:5 1|62 65:5 2|90 7:5 3|47 100:5 4|70 48:5 5|80 92:5 6|87 76:5 7|87 30:5 8|41 26:5 9|68 81:5 10|41 6:6 1|68 14:6 2|40 15:6 3|32 31:6 4|25 75:6 5|71 11:6 6|22 46:6 7|79 87:6 8|75 14:6 9|89 57:6 10|88 72:7 1|3 48:7 2|78 25:7 3|61 95:7 4|79 95:7 5|91 21:7 6|14 93:7 7|100 15:7 8|74 32:7 9|66 69:7 10|92 79:8 1|84 63:8 2|43 24:8 3|71 96:8 4|67 24:8 5|93 83:8 6|45 11:8 7|57 67:8 8|31 88:8 9|84 93:8 10|94 32:9 1|16 70:9 2|2 5:9 3|62 9:9 4|14 29:9 5|84 46:9 6|68 30:9 7|72 83:9 8|62 48:9 9|6 67:9 10|59 15:10 1|18 1:10 2|95 84:10 3|34 16:10 4|42 23:10 5|6 65:10 6|5 8:10 7|97 13:10 8|71 90:10 9|43 58:10 10</relation>
    <relation name="R133" arity="2" nbTuples="100" semantics="soft" defaultCost="infinity">49 54:1 1|65 94:1 2|41 75:1 3|49 58:1 4|40 90:1 5|6 20:1 6|19 63:1 7|62 63:1 8|95 69:1 9|98 91:1 10|55 24:2 1|51 22:2 2|40 44:2 3|38 83:2 4|96 17:2 5|56 5:2 6|22 11:2 7|85 29:2 8|55 18:2 9|18 50:2 10|78 76:3 1|100 29:3 2|12 96:3 3|87 62:3 4|66 96:3 5|90 38:3 6|42 75:3 7|100 60:3 8|50 26:3 9|60 78:3 10|100 38:4 1|75 3:4 2|98 68:4 3|34 85:4 4|14 91:4 5|66 25:4 6|36 7:4 7|96 56:4 8|61 63:4 9|73 68:4 10|66 82:5 1|61 89:5 2|16 29:5 3|100 4:5 4|43 33:5 5|85 15:5 6|19 77:5 7|4 59:5 8|57 2:5 9|63 62:5 10|97 47:6 1|83 10:6 2|86 5:6 3|83 13:6 4|14 37:6 5|95 99:6 6|2 82:6 7|27 35:6 8|58 17:6 9|99 80:6 10|48 97:7 1|48 98:7 2|93 35:7 3|67 18:7 4|12 64:7 5|48 13:7 6|5 78:7 7|15 80:7 8|83 86:7 9|53 48:7 10|52 36:8 1|29 1:8 2|53 62:8 3|52 13:8 4|82 78:8 5|5 11:8 6|97 90:8 7|39 19:8 8|74 35:8 9|24 58:8 10|49 63:9 1|91 39:9 2|30 57:9 3|30 58:9 4|66 53:9 5|58 50:9 6|12 76:9 7|79 64:9 8|30 8:9 9|52 24:9 10|10 12:10 1|71 31:10 2|40 29:10 3|61 77:10 4|73 81:10 5|9 17:10 6|98 91:10 7|31 24:10 8|54 6:10 9|18 52:10 10</relation>
    <relation name="R134" arity="2" nbTuples="100" semantics="soft" defaultCost="infinity">79 19:1 1|76 93:1 2|43 44:1 3|27 64:1 4|52 47:1 5|27 75:1 6|85 62:1 7|5 36:1 8|78 10:1 9|22 31:1 10|18 41:2 1|100 47:2 2|19 53:2 3|94 90:2 4|65 92:2 5|13 12:2 6|21 56:2 7|20 88:2 8|76 96:2 9|17 21:2 10|52 6:3 1|20 42:3 2|4 20:3 3|4 49:3 4|26 69:3 5|42 67:3 6|47 65:3 7|6 85:3 8|27 37:3 9|59 69:3 10|6 40:4 1|38 10:4 2|19 59:4 3|55 71:4 4|33 82:4 5|55 91:4 6|10 84:4 7|94 67:4 8|74 58:4 9|12 16:4 10|98 65:5 1|97 1:5 2|21 16:5 3|85 60:5 4|28 4:5 5|52 14:5 6|44 80:5 7|81 46:5 8|27 49:5 9|55 17:5 10|49 96:6 1|35 79:6 2|2 56:6 3|44 73:6 4|93 81:6 5|6 29:6 6|19 85:6 7|76 99:6 8|62 38:6 9|85 10:6 10|90 3:7 1|66 26:7 2|64 15:7 3|86 86:7 4|49 93:7 5|73 70:7 6|24 49:7 7|98 74:7 8|85 2:7 9|20 100:7 10|65 12:8 1|7 64:8 2|58 83:8 3|71 23:8 4|18 35:8 5|7 44:8 6|33 7:8 7|1 6:8 8|92 12:8 9|81 12:8 10|87 45:9 1|44 5:9 2|1 72:9 3|6 19:9 4|98 58:9 5|93 79:9 6|24 92:9 7|9 56:9 8|96 37:9 9|91 7:9 10|52 92:10 1|98 8:10 2|48 84:10 3|41 35:10 4|39 21:10 5|21 10:10 6|18 26:10 7|9 14:10 8|68 34:10 9|44 91:10 10</relation>
    <relation name="R135" arity="2" nbTuples="100" semantics="soft" defaultCost="infinity">93 94:1 1|29 20:1 2|100 15:1 3|46 92:1 4|2 30:1 5|99 56:1 6|57 4:1 7|66 91:1 8|39 83:1 9|37 81:1 10|71 19:2 1|61 73:2 2|85 11:2 3|67 18:2 4|82 97:2 5|53 22:2 6|93 17:2 7|99 28:2 8|95 83:2 9|70 31:2 10|53 63:3 1|69 62:3 2|95 41:3 3|22 51:3 4|89 48:3 5|37 22:3 6|5 76:3 7|55 36:3 8|31 57:3 9|45 96:3 10|26 88:4 1|80 34:4 2|65 96:4 3|9 46:4 4|96 84:4 5|65 46:4 6|66 83:4 7|85 59:4 8|61 35:4 9|43 64:4 10|53 62:5 1|21 6:5 2|30 50:5 3|75 30:5 4|37 45:5 5|4 53:5 6|78 96:5 7|56 99:5 8|31 17:5 9|57 20:5 10|5 100:6 1|79 98:6 2|58 50:6 3|41 93:6 4|69 93:6 5|67 99:6 6|78 9:6 7|74 28:6 8|51 5:6 9|58 67:6 10|4 55:7 1|61 1:7 2|19 3:7 3|2 36:7 4|96 59:7 5|13 93:7 6|98 36:7 7|82 27:7 8|36 11:7 9|88 18:7 10|72 30:8 1|2 23:8 2|39 66:8 3|79 30:8 4|62 52:8 5|82 47:8 6|46 58:8 7|40 67:8 8|57 26:8 9|53 16:8 10|100 99:9 1|29 17:9 2|9 77:9 3|56 75:9 4|3 17:9 5|93 21:9 6|98 35:9 7|75 24:9 8|12 13:9 9|36 37:9 10|38 19:10 1|57 87:10 2|16 40:10 3|46 34:10 4|81 95:10 5|14 3:10 6|2 35:10 7|64 1:10 8|35 68:10 9|99 26:10 10</relation>
    <relation name="R136" arity="2" nbTuples="100" semantics="soft" defaultCost="infinity">99 51:1 1|25 71:1 2|13 55:1 3|90 60:1 4|64 80:1 5|7 6:1 6|56 44:1 7|52 83:1 8|55 48:1 9|68 99:1 10|32 52:2 1|40 22:2 2|82 42:2 3|48 71:2 4|72 20:2 5|61 80:2 6|58 92:2 7|70 86:2 8|11 7:2 9|25 39:2 10|71 7:3 1|82 6:3 2|45 93:3 3|40 87:3 4|62 60:3 5|99 54:3 6|11 76:3 7|34 39:3 8|72 48:3 9|56 65:3 10|71 38:4 1|5 45:4 2|97 91:4 3|69 38:4 4|31 18:4 5|43 17:4 6|60 36:4 7|75 24:4 8|50 1:4 9|70 19:4 10|98 82:5 1|92 4:5 2|4 29:5 3|80 82:5 4|11 37:5 5|20 49:5 6|21 80:5 7|90 59:5 8|24 88:5 9|79 71:5 10|93 81:6 1|36 27:6 2|76 26:6 3|42 91:6 4|30 43:6 5|64 95:6 6|5 69:6 7|30 95:6 8|31 34:6 9|93 74:6 10|21 78:7 1|58 60:7 2|58 36:7 3|81 31:7 4|78 40:7 5|61 51:7 6|61 49:7 7|89 26:7 8|73 90:7 9|26 38:7 10|81 27:8 1|37 85:8 2|56 71:8 3|28 79:8 4|24 74:8 5|1 100:8 6|20 72:8 7|30 68:8 8|97 35:8 9|83 16:8 10|86 84:9 1|91 36:9 2|37 40:9 3|71 71:9 4|34 64:9 5|26 75:9 6|77 7:9 7|49 100:9 8|31 5:9 9|62 98:9 10|30 14:10 1|43 92:10 2|42 35:10 3|18 71:10 4|90 72:10 5|1 3:10 6|51 15:10 7|3 78:10 8|71 78:10 9|50 25:10 10</relation>
    <relation name="R137" arity="2" nbTuples="100" semantics="soft" defaultCost="infinity">13 96:1 1|87 93:1 2|44 35:1 3|73 91:1 4|10 50:1 5|12 93:1 6|38 53:1 7|2 48:1 8|100 100:1 9|39 14:1 10|9 67:2 1|26 39:2 2|65 1:2 3|46 42:2 4|100 53:2 5|36 78:2 6|99 58:2 7|24 97:2 8|53 20:2 9|91 86:2 10|2 69:3 1|41 40:3 2|28 94:3 3|57 63:3 4|61 40:3 5|66 23:3 6|55 44:3 7|39 75:3 8|41 13:3 9|71 56:3 10|17 11:4 1|45 97:4 2|14 90:4 3|62 55:4 4|41 27:4 5|22 49:4 6|90 55:4 7|96 11:4 8|49 49:4 9|57 98:4 10|51 26:5 1|94 78:5 2|88 37:5 3|53 31:5 4|76 83:5 5|52 81:5 6|54 59:5 7|89 8:5 8|22 61:5 9|9 80:5 10|57 92:6 1|59 56:6 2|8 3:6 3|32 58:6 4|21 60:6 5|32 65:6 6|87 1:6 7|15 4:6 8|90 22:6 9|66 92:6 10|36 91:7 1|11 14:7 2|100 10:7 3|94 90:7 4|81 64:7 5|44 36:7 6|34 68:7 7|53 8:7 8|34 3:7 9|59 25:7 10|61 48:8 1|15 44:8 2|32 82:8 3|27 82:8 4|41 70:8 5|50 33:8 6|72 71:8 7|93 3:8 8|39 39:8 9|40 6:8 10|2 24:9 1|41 61:9 2|80 90:9 3|100 61:9 4|21 65:9 5|24 81:9 6|36 90:9 7|96 17:9 8|72 91:9 9|66 97:9 10|33 28:10 1|58 54:10 2|48 45:10 3|45 4:10 4|14 72:10 5|23 49:10 6|47 45:10 7|12 27:10 8|2 69:10 9|67 80:10 10</relation>
    <relation name="R138" arity="2" nbTuples="100" semantics="soft" defaultCost="infinity">37 65:1 1|5 82:1 2|38 14:1 3|3 36:1 4|20 4:1 5|60 3:1 6|99 26:1 7|59 57:1 8|7 83:1 9|31 46:1 10|17 98:2 1|52 25:2 2|43 70:2 3|72 15:2 4|50 11:2 5|40 28:2 6|47 13:2 7|37 57:2 8|88 28:2 9|5 5:2 10|54 29:3 1|12 10:3 2|75 6:3 3|98 41:3 4|57 86:3 5|72 31:3 6|2 5:3 7|61 45:3 8|24 74:3 9|37 22:3 10|89 60:4 1|94 66:4 2|6 53:4 3|66 13:4 4|57 66:4 5|35 3:4 6|59 10:4 7|6 6:4 8|78 81:4 9|79 15:4 10|82 94:5 1|7 60:5 2|25 41:5 3|50 58:5 4|3 78:5 5|44 86:5 6|92 65:5 7|91 90:5 8|82 79:5 9|19 80:5 10|27 65:6 1|50 11:6 2|18 55:6 3|38 97:6 4|16 10:6 5|77 48:6 6|75 21:6 7|77 77:6 8|8 5:6 9|51 99:6 10|59 85:7 1|87 46:7 2|61 73:7 3|1 86:7 4|10 88:7 5|8 59:7 6|58 59:7 7|6 85:7 8|12 83:7 9|74 71:7 10|23 8:8 1|71 39:8 2|3 12:8 3|44 42:8 4|28 54:8 5|19 65:8 6|54 54:8 7|97 15:8 8|74 48:8 9|51 12:8 10|61 46:9 1|53 19:9 2|97 13:9 3|61 40:9 4|49 9:9 5|28 93:9 6|15 74:9 7|2 9:9 8|90 28:9 9|25 31:9 10|32 40:10 1|47 15:10 2|80 81:10 3|26 87:10 4|56 15:10 5|95 6:10 6|40 87:10 7|34 99:10 8|99 60:10 9|4 61:10 10</relation>
    <relation name="R139" arity="2" nbTuples="100" semantics="soft" defaultCost="infinity">20 41:1 1|72 20:1 2|71 49:1 3|60 20:1 4|30 56:1 5|54 57:1 6|73 77:1 7|7 98:1 8|25 18:1 9|71 66:1 10|69 26:2 1|10 18:2 2|13 32:2 3|61 47:2 4|85 88:2 5|8 48:2 6|80 10:2 7|65 40:2 8|44 94:2 9|92 24:2 10|23 38:3 1|72 18:3 2|79 21:3 3|19 4:3 4|60 12:3 5|17 20:3 6|40 53:3 7|22 68:3 8|54 36:3 9|82 81:3 10|10 27:4 1|7 73:4 2|49 22:4 3|9 45:4 4|95 98:4 5|38 29:4 6|33 35:4 7|38 71:4 8|39 87:4 9|34 35:4 10|64 71:5 1|6 58:5 2|1 7:5 3|48 24:5 4|17 60:5 5|2 69:5 6|75 84:5 7|3 72:5 8|47 34:5 9|35 15:5 10|45 7:6 1|89 92:6 2|80 8:6 3|65 26:6 4|17 84:6 5|58 14:6 6|61 54:6 7|31 37:6 8|61 83:6 9|74 15:6 10|36 67:7 1|36 46:7 2|44 85:7 3|90 58:7 4|45 59:7 5|1 39:7 6|63 79:7 7|70 45:7 8|44 27:7 9|88 75:7 10|94 75:8 1|88 4:8 2|88 84:8 3|51 89:8 4|100 25:8 5|45 60:8 6|49 43:8 7|82 46:8 8|2 54:8 9|7 58:8 10|47 90:9 1|31 55:9 2|75 66:9 3|54 33:9 4|7 4:9 5|44 34:9 6|28 68:9 7|78 60:9 8|90 90:9 9|43 76:9 10|95 19:10 1|93 24:10 2|46 43:10 3|23 62:10 4|30 9:10 5|23 77:10 6|90 58:10 7|68 19:10 8|91 20:10 9|92 87:10 10</relation>
    <relation name="R140" arity="2" nbTuples="100" semantics="soft" defaultCost="infinity">10 54:1 1|93 19:1 2|46 24:1 3|31 10:1 4|34 69:1 5|62 67:1 6|57 13:1 7|79 3:1 8|41 60:1 9|51 31:1 10|6 88:2 1|31 86:2 2|83 3:2 3|56 91:2 4|68 22:2 5|75 20:2 6|41 76:2 7|48 41:2 8|59 93:2 9|16 49:2 10|54 82:3 1|40 47:3 2|9 60:3 3|69 29:3 4|74 27:3 5|18 45:3 6|31 97:3 7|82 37:3 8|51 80:3 9|45 59:3 10|91 36:4 1|18 42:4 2|46 63:4 3|43 33:4 4|97 83:4 5|5 69:4 6|15 60:4 7|5 38:4 8|75 85:4 9|29 3:4 10|31 31:5 1|11 89:5 2|83 87:5 3|37 1:5 4|24 85:5 5|25 73:5 6|81 97:5 7|68 8:5 8|65 37:5 9|16 94:5 10|79 37:6 1|41 8:6 2|11 53:6 3|22 61:6 4|7 78:6 5|48 52:6 6|94 67:6 7|49 94:6 8|91 51:6 9|44 28:6 10|36 11:7 1|79 16:7 2|29 5:7 3|42 87:7 4|91 5:7 5|26 62:7 6|96 53:7 7|29 29:7 8|74 90:7 9|65 11:7 10|23 12:8 1|83 11:8 2|16 1:8 3|14 30:8 4|39 48:8 5|44 41:8 6|55 20:8 7|69 96:8 8|53 67:8 9|81 58:8 10|59 43:9 1|89 14:9 2|30 14:9 3|52 16:9 4|23 68:9 5|6 60:9 6|85 87:9 7|33 30:9 8|16 73:9 9|96 12:9 10|90 54:10 1|96 44:10 2|44 49:10 3|35 59:10 4|79 44:10 5|41 25:10 6|55 8:10 7|39 88:10 8|91 58:10 9|9 3:10 10</relation>
    <relation name="R141" arity="2" nbTuples="100" semantics="soft" defaultCost="infinity">31 70:1 1|41 89:1 2|89 99:1 3|35 7:1 4|7 13:1 5|71 36:1 6|42 36:1 7|32 64:1 8|31 37:1 9|36 33:1 10|53 37:2 1|97 69:2 2|54 68:2 3|18 29:2 4|80 55:2 5|84 26:2 6|12 3:2 7|28 41:2 8|87 30:2 9|87 44:2 10|41 92:3 1|99 40:3 2|99 49:3 3|35 14:3 4|22 77:3 5|98 94:3 6|70 91:3 7|80 9:3 8|79 62:3 9|85 63:3 10|82 28:4 1|34 96:4 2|45 66:4 3|57 98:4 4|33 68:4 5|94 29:4 6|82 88:4 7|50 90:4 8|78 64:4 9|42 78:4 10|27 93:5 1|100 59:5 2|36 23:5 3|36 4:5 4|87 83:5 5|60 96:5 6|77 83:5 7|9 1:5 8|9 34:5 9|46 88:5 10|53 50:6 1|38 46:6 2|9 88:6 3|57 85:6 4|32 16:6 5|71 28:6 6|16 42:6 7|78 97:6 8|46 81:6 9|11 68:6 10|82 90:7 1|80 34:7 2|79 74:7 3|87 33:7 4|59 80:7 5|58 13:7 6|41 30:7 7|81 2:7 8|35 3:7 9|84 1:7 10|2 75:8 1|80 64:8 2|98 45:8 3|57 80:8 4|96 24:8 5|59 19:8 6|50 37:8 7|89 34:8 8|1 90:8 9|42 35:8 10|10 8:9 1|46 100:9 2|77 72:9 3|80 89:9 4|59 21:9 5|33 43:9 6|97 51:9 7|34 71:9 8|25 34:9 9|9 39:9 10|14 25:10 1|79 42:10 2|20 33:10 3|53 73:10 4|46 67:10 5|39 84:10 6|60 24:10 7|20 85:10 8|75 68:10 9|38 64:10 10</relation>
    <relation name="R142" arity="2" nbTuples="100" semantics="soft" defaultCost="infinity">35 71:1 1|67 36:1 2|92 13:1 3|22 12:1 4|24 34:1 5|32 64:1 6|18 6:1 7|71 91:1 8|49 30:1 9|93 49:1 10|19 22:2 1|42 84:2 2|28 22:2 3|42 14:2 4|55 81:2 5|76 54:2 6|77 25:2 7|58 31:2 8|54 44:2 9|72 42:2 10|51 63:3 1|58 15:3 2|100 87:3 3|25 4:3 4|34 24:3 5|52 3:3 6|64 18:3 7|62 98:3 8|25 100:3 9|46 72:3 10|33 12:4 1|28 93:4 2|77 16:4 3|65 45:4 4|99 8:4 5|15 44:4 6|70 61:4 7|83 66:4 8|33 75:4 9|26 47:4 10|50 95:5 1|79 65:5 2|35 49:5 3|16 95:5 4|45 3:5 5|80 40:5 6|44 97:5 7|64 76:5 8|54 85:5 9|33 16:5 10|63 56:6 1|56 92:6 2|58 39:6 3|23 71:6 4|3 63:6 5|90 88:6 6|6 65:6 7|45 29:6 8|77 52:6 9|23 27:6 10|82 81:7 1|75 68:7 2|92 19:7 3|37 41:7 4|31 52:7 5|16 93:7 6|7 48:7 7|82 41:7 8|35 62:7 9|99 56:7 10|69 61:8 1|26 89:8 2|38 77:8 3|77 49:8 4|47 46:8 5|19 32:8 6|70 86:8 7|41 86:8 8|12 57:8 9|55 76:8 10|32 14:9 1|30 41:9 2|40 1:9 3|86 42:9 4|20 47:9 5|38 34:9 6|44 57:9 7|15 23:9 8|12 10:9 9|25 64:9 10|48 91:10 1|95 56:10 2|56 83:10 3|83 27:10 4|72 50:10 5|79 54:10 6|3 63:10 7|29 82:10 8|77 63:10 9|23 76:10 10</relation>
    <relation name="R143" arity="2" nbTuples="100" semantics="soft" defaultCost="infinity">7 93:1 1|10 49:1 2|4 92:1 3|27 25:1 4|68 7:1 5|44 42:1 6|97 76:1 7|64 7:1 8|85 91:1 9|46 84:1 10|89 91:2 1|43 87:2 2|64 35:2 3|1 51:2 4|10 17:2 5|88 21:2 6|74 29:2 7|78 39:2 8|22 65:2 9|48 55:2 10|74 38:3 1|11 57:3 2|12 29:3 3|53 30:3 4|25 48:3 5|84 92:3 6|80 47:3 7|1 9:3 8|80 80:3 9|95 85:3 10|10 99:4 1|20 38:4 2|13 99:4 3|85 32:4 4|23 71:4 5|43 98:4 6|17 82:4 7|62 85:4 8|26 59:4 9|18 5:4 10|4 1:5 1|56 24:5 2|25 100:5 3|2 83:5 4|63 56:5 5|74 29:5 6|58 52:5 7|25 86:5 8|80 59:5 9|58 57:5 10|68 46:6 1|42 78:6 2|13 35:6 3|53 24:6 4|28 10:6 5|84 80:6 6|77 21:6 7|38 27:6 8|69 16:6 9|82 34:6 10|91 56:7 1|84 73:7 2|91 97:7 3|38 61:7 4|79 3:7 5|39 92:7 6|65 58:7 7|46 10:7 8|40 45:7 9|49 47:7 10|26 57:8 1|10 15:8 2|22 42:8 3|77 73:8 4|38 37:8 5|92 5:8 6|58 48:8 7|61 14:8 8|85 36:8 9|92 56:8 10|65 21:9 1|40 25:9 2|97 4:9 3|65 62:9 4|4 69:9 5|35 71:9 6|35 9:9 7|83 58:9 8|55 27:9 9|49 41:9 10|88 100:10 1|38 40:10 2|51 51:10 3|50 39:10 4|49 72:10 5|31 54:10 6|74 73:10 7|30 46:10 8|82 47:10 9|73 56:10 10</relation>
    <relation name="R144" arity="2" nbTuples="100" semantics="soft" defaultCost="infinity">20 61:1 1|55 56:1 2|93 51:1 3|31 53:1 4|73 58:1 5|63 15:1 6|72 80:1 7|61 91:1 8|45 26:1 9|60 36:1 10|60 63:2 1|26 37:2 2|80 92:2 3|35 69:2 4|58 66:2 5|97 81:2 6|27 72:2 7|75 27:2 8|1 5:2 9|63 58:2 10|18 51:3 1|71 18:3 2|38 58:3 3|26 50:3 4|25 4:3 5|36 31:3 6|7 91:3 7|42 27:3 8|72 9:3 9|71 67:3 10|88 41:4 1|24 44:4 2|22 95:4 3|70 24:4 4|83 16:4 5|38 100:4 6|76 93:4 7|19 67:4 8|48 14:4 9|50 5:4 10|39 24:5 1|58 44:5 2|72 67:5 3|5 49:5 4|57 12:5 5|3 41:5 6|94 58:5 7|36 38:5 8|22 13:5 9|34 71:5 10|79 65:6 1|52 48:6 2|88 13:6 3|10 46:6 4|22 45:6 5|46 25:6 6|70 12:6 7|72 78:6 8|33 51:6 9|10 20:6 10|97 16:7 1|25 12:7 2|14 35:7 3|70 33:7 4|48 91:7 5|23 77:7 6|59 3:7 7|58 17:7 8|96 66:7 9|4 16:7 10|14 8:8 1|95 64:8 2|32 74:8 3|33 29:8 4|86 2:8 5|51 59:8 6|56 70:8 7|63 37:8 8|88 85:8 9|2 100:8 10|40 80:9 1|13 57:9 2|59 18:9 3|2 95:9 4|7 51:9 5|29 41:9 6|100 89:9 7|44 94:9 8|97 14:9 9|85 19:9 10|99 56:10 1|70 31:10 2|84 83:10 3|12 50:10 4|61 91:10 5|55 53:10 6|88 52:10 7|89 81:10 8|51 16:10 9|92 86:10 10</relation>
    <relation name="R145" arity="2" nbTuples="100" semantics="soft" defaultCost="infinity">90 50:1 1|34 43:1 2|4 95:1 3|28 65:1 4|41 85:1 5|59 57:1 6|91 18:1 7|36 5:1 8|21 78:1 9|88 32:1 10|21 12:2 1|36 20:2 2|97 58:2 3|59 46:2 4|23 36:2 5|88 97:2 6|90 94:2 7|49 80:2 8|40 70:2 9|17 80:2 10|18 59:3 1|98 28:3 2|29 95:3 3|54 45:3 4|25 64:3 5|12 95:3 6|54 15:3 7|96 37:3 8|73 13:3 9|90 73:3 10|4 87:4 1|16 29:4 2|68 51:4 3|86 52:4 4|86 45:4 5|85 13:4 6|62 21:4 7|7 97:4 8|58 40:4 9|84 23:4 10|32 48:5 1|14 6:5 2|25 33:5 3|10 67:5 4|30 4:5 5|70 32:5 6|95 9:5 7|11 9:5 8|74 43:5 9|53 27:5 10|76 97:6 1|13 30:6 2|5 93:6 3|31 49:6 4|54 25:6 5|2 59:6 6|28 52:6 7|68 25:6 8|91 40:6 9|90 47:6 10|31 24:7 1|98 87:7 2|37 59:7 3|83 39:7 4|37 84:7 5|100 99:7 6|20 49:7 7|4 54:7 8|29 78:7 9|50 46:7 10|94 46:8 1|72 80:8 2|60 74:8 3|42 73:8 4|30 61:8 5|21 55:8 6|45 29:8 7|94 72:8 8|97 25:8 9|4 71:8 10|78 48:9 1|88 62:9 2|54 85:9 3|36 42:9 4|37 33:9 5|10 15:9 6|65 42:9 7|56 14:9 8|64 60:9 9|88 20:9 10|2 99:10 1|16 6:10 2|37 25:10 3|39 84:10 4|86 61:10 5|29 9:10 6|61 55:10 7|82 18:10 8|6 93:10 9|30 96:10 10</relation>
    <relation name="R146" arity="2" nbTuples="100" semantics="soft" defaultCost="infinity">56 64:1 1|67 58:1 2|87 47:1 3|35 99:1 4|19 8:1 5|39 6:1 6|27 95:1 7|3 71:1 8|74 74:1 9|36 10:1 10|98 49:2 1|33 36:2 2|50 88:2 3|70 5:2 4|92 36:2 5|50 93:2 6|56 46:2 7|66 84:2 8|67 63:2 9|70 23:2 10|28 97:3 1|49 81:3 2|98 5:3 3|36 21:3 4|66 28:3 5|97 76:3 6|70 87:3 7|77 62:3 8|11 35:3 9|8 51:3 10|40 40:4 1|21 42:4 2|2 74:4 3|41 75:4 4|71 61:4 5|71 87:4 6|20 38:4 7|42 71:4 8|12 7:4 9|26 100:4 10|25 89:5 1|58 12:5 2|74 100:5 3|1 1:5 4|22 48:5 5|86 52:5 6|30 17:5 7|81 68:5 8|22 27:5 9|39 64:5 10|30 4:6 1|9 94:6 2|84 49:6 3|100 67:6 4|27 31:6 5|2 16:6 6|50 90:6 7|14 59:6 8|33 74:6 9|36 73:6 10|20 39:7 1|27 77:7 2|68 4:7 3|47 17:7 4|15 72:7 5|69 51:7 6|67 96:7 7|39 63:7 8|20 65:7 9|64 47:7 10|45 14:8 1|97 60:8 2|39 8:8 3|84 87:8 4|55 26:8 5|50 29:8 6|66 94:8 7|99 96:8 8|81 34:8 9|19 89:8 10|63 77:9 1|81 38:9 2|45 57:9 3|54 65:9 4|23 55:9 5|67 15:9 6|22 84:9 7|56 55:9 8|26 95:9 9|96 41:9 10|3 81:10 1|8 2:10 2|36 8:10 3|65 35:10 4|37 29:10 5|95 96:10 6|90 66:10 7|60 85:10 8|46 24:10 9|67 88:10 10</relation>
    <relation name="R147" arity="2" nbTuples="100" semantics="soft" defaultCost="infinity">82 84:1 1|91 64:1 2|100 61:1 3|68 22:1 4|41 34:1 5|3 18:1 6|80 90:1 7|66 83:1 8|41 56:1 9|47 57:1 10|89 16:2 1|23 40:2 2|29 81:2 3|59 99:2 4|74 70:2 5|6 27:2 6|16 84:2 7|50 73:2 8|62 88:2 9|32 75:2 10|94 29:3 1|16 64:3 2|44 64:3 3|87 22:3 4|71 81:3 5|24 60:3 6|48 71:3 7|72 29:3 8|22 88:3 9|42 44:3 10|77 62:4 1|52 93:4 2|24 61:4 3|93 21:4 4|19 93:4 5|35 43:4 6|90 9:4 7|70 93:4 8|50 40:4 9|81 53:4 10|54 6:5 1|49 13:5 2|77 88:5 3|25 99:5 4|45 88:5 5|61 73:5 6|5 24:5 7|86 55:5 8|66 17:5 9|35 28:5 10|17 59:6 1|65 12:6 2|65 63:6 3|13 40:6 4|10 60:6 5|68 46:6 6|59 78:6 7|92 4:6 8|12 71:6 9|6 76:6 10|56 71:7 1|60 93:7 2|80 48:7 3|67 2:7 4|69 8:7 5|19 22:7 6|68 39:7 7|44 95:7 8|41 98:7 9|14 29:7 10|84 91:8 1|74 81:8 2|6 31:8 3|10 25:8 4|5 52:8 5|27 61:8 6|67 84:8 7|94 48:8 8|4 9:8 9|40 34:8 10|59 20:9 1|91 31:9 2|8 82:9 3|89 28:9 4|18 25:9 5|3 74:9 6|95 58:9 7|43 52:9 8|10 76:9 9|39 69:9 10|99 36:10 1|56 30:10 2|44 28:10 3|85 27:10 4|82 21:10 5|59 70:10 6|7 68:10 7|8 99:10 8|83 89:10 9|93 89:10 10</relation>
    <relation name="R148" arity="2" nbTuples="100" semantics="soft" defaultCost="infinity">86 65:1 1|34 1:1 2|67 5:1 3|80 92:1 4|48 16:1 5|18 66:1 6|19 65:1 7|15 72:1 8|31 78:1 9|91 3:1 10|72 6:2 1|43 90:2 2|21 28:2 3|72 29:2 4|55 94:2 5|39 41:2 6|54 84:2 7|74 94:2 8|89 83:2 9|12 20:2 10|56 86:3 1|27 31:3 2|95 16:3 3|5 44:3 4|95 30:3 5|12 91:3 6|67 97:3 7|55 100:3 8|40 86:3 9|85 45:3 10|32 69:4 1|32 5:4 2|18 51:4 3|10 71:4 4|6 63:4 5|86 21:4 6|37 19:4 7|56 49:4 8|6 16:4 9|50 54:4 10|6 73:5 1|11 35:5 2|92 62:5 3|2 15:5 4|70 18:5 5|27 90:5 6|32 56:5 7|60 52:5 8|44 23:5 9|94 78:5 10|31 71:6 1|78 48:6 2|12 35:6 3|5 73:6 4|53 84:6 5|71 65:6 6|30 84:6 7|67 16:6 8|32 51:6 9|65 79:6 10|37 91:7 1|69 37:7 2|61 22:7 3|74 23:7 4|79 52:7 5|100 17:7 6|84 51:7 7|39 43:7 8|83 54:7 9|96 57:7 10|49 3:8 1|81 32:8 2|53 48:8 3|47 90:8 4|85 72:8 5|55 98:8 6|68 90:8 7|96 33:8 8|23 37:8 9|5 74:8 10|87 20:9 1|14 85:9 2|60 49:9 3|57 92:9 4|25 40:9 5|20 8:9 6|46 11:9 7|8 56:9 8|34 8:9 9|9 44:9 10|37 89:10 1|86 4:10 2|91 73:10 3|73 66:10 4|51 84:10 5|90 47:10 6|11 98:10 7|46 58:10 8|13 30:10 9|49 98:10 10</relation>
    <relation name="R149" arity="2" nbTuples="100" semantics="soft" defaultCost="infinity">6 63:1 1|7 67:1 2|75 17:1 3|43 66:1 4|72 34:1 5|25 87:1 6|65 51:1 7|82 49:1 8|73 44:1 9|18 56:1 10|68 87:2 1|40 60:2 2|60 27:2 3|67 79:2 4|71 10:2 5|77 86:2 6|28 89:2 7|16 11:2 8|21 47:2 9|8 28:2 10|9 17:3 1|31 54:3 2|62 32:3 3|3 9:3 4|68 61:3 5|11 68:3 6|69 65:3 7|17 34:3 8|16 31:3 9|75 86:3 10|82 20:4 1|88 22:4 2|92 97:4 3|59 82:4 4|14 11:4 5|59 74:4 6|55 94:4 7|6 48:4 8|90 17:4 9|100 32:4 10|98 59:5 1|29 62:5 2|25 18:5 3|48 30:5 4|75 45:5 5|77 59:5 6|67 94:5 7|82 72:5 8|93 16:5 9|39 44:5 10|53 96:6 1|3 65:6 2|31 93:6 3|66 94:6 4|56 91:6 5|92 93:6 6|60 3:6 7|97 49:6 8|23 25:6 9|57 24:6 10|2 81:7 1|6 92:7 2|18 78:7 3|98 72:7 4|38 95:7 5|23 59:7 6|48 86:7 7|48 66:7 8|45 1:7 9|95 28:7 10|15 70:8 1|71 90:8 2|55 68:8 3|73 90:8 4|16 83:8 5|29 99:8 6|26 5:8 7|57 90:8 8|9 67:8 9|36 31:8 10|84 84:9 1|36 89:9 2|95 100:9 3|72 57:9 4|95 66:9 5|89 7:9 6|94 46:9 7|27 50:9 8|42 41:9 9|51 11:9 10|13 53:10 1|87 67:10 2|41 48:10 3|50 93:10 4|34 71:10 5|92 58:10 6|12 60:10 7|77 32:10 8|66 66:10 9|24 66:10 10</relation>
    <relation name="R150" arity="2" nbTuples="100" semantics="soft" defaultCost="infinity">84 14:1 1|38 41:1 2|45 65:1 3|4 75:1 4|18 43:1 5|95 43:1 6|83 50:1 7|7 9:1 8|49 43:1 9|16 24:1 10|74 95:2 1|26 9:2 2|12 58:2 3|65 70:2 4|33 10:2 5|42 23:2 6|77 95:2 7|20 58:2 8|25 23:2 9|78 97:2 10|21 91:3 1|98 87:3 2|88 43:3 3|53 50:3 4|19 77:3 5|12 62:3 6|84 59:3 7|55 67:3 8|4 40:3 9|6 49:3 10|15 76:4 1|2 44:4 2|67 58:4 3|29 86:4 4|91 94:4 5|58 73:4 6|66 66:4 7|55 12:4 8|42 86:4 9|31 51:4 10|71 82:5 1|59 37:5 2|7 27:5 3|65 42:5 4|83 85:5 5|90 85:5 6|43 68:5 7|90 40:5 8|81 42:5 9|25 65:5 10|32 74:6 1|17 98:6 2|91 22:6 3|78 63:6 4|94 76:6 5|81 28:6 6|90 38:6 7|100 57:6 8|15 74:6 9|53 96:6 10|80 2:7 1|8 91:7 2|58 19:7 3|98 45:7 4|97 1:7 5|10 81:7 6|18 63:7 7|45 37:7 8|45 10:7 9|21 10:7 10|34 30:8 1|79 98:8 2|62 8:8 3|92 50:8 4|72 69:8 5|93 92:8 6|58 74:8 7|94 33:8 8|34 84:8 9|47 76:8 10|96 51:9 1|25 27:9 2|79 56:9 3|23 98:9 4|87 32:9 5|42 9:9 6|30 94:9 7|76 48:9 8|32 1:9 9|19 45:9 10|21 91:10 1|28 75:10 2|31 16:10 3|96 7:10 4|21 57:10 5|35 13:10 6|35 35:10 7|79 86:10 8|4 71:10 9|32 11:10 10</relation>
    <relation name="R151" arity="2" nbTuples="100" semantics="soft" defaultCost="infinity">17 17:1 1|80 96:1 2|80 73:1 3|58 31:1 4|93 48:1 5|25 61:1 6|5 63:1 7|84 67:1 8|2 72:1 9|70 43:1 10|14 16:2 1|4 10:2 2|45 27:2 3|94 47:2 4|68 3:2 5|78 48:2 6|35 27:2 7|62 4:2 8|1 83:2 9|28 82:2 10|95 19:3 1|83 36:3 2|96 15:3 3|10 98:3 4|33 26:3 5|100 37:3 6|50 88:3 7|44 23:3 8|56 49:3 9|86 34:3 10|87 88:4 1|47 59:4 2|13 78:4 3|36 4:4 4|32 36:4 5|14 68:4 6|84 48:4 7|75 71:4 8|70 68:4 9|46 53:4 10|37 43:5 1|37 1:5 2|31 45:5 3|9 69:5 4|43 17:5 5|62 68:5 6|90 12:5 7|80 34:5 8|9 99:5 9|26 70:5 10|71 45:6 1|9 51:6 2|58 1:6 3|13 5:6 4|87 52:6 5|13 51:6 6|94 33:6 7|73 44:6 8|64 22:6 9|69 7:6 10|1 13:7 1|44 55:7 2|24 30:7 3|80 94:7 4|87 6:7 5|15 73:7 6|29 50:7 7|26 90:7 8|60 52:7 9|68 13:7 10|11 36:8 1|26 44:8 2|96 45:8 3|33 77:8 4|35 57:8 5|77 48:8 6|45 81:8 7|22 94:8 8|79 17:8 9|38 3:8 10|81 6:9 1|49 94:9 2|16 81:9 3|85 55:9 4|82 96:9 5|41 26:9 6|47 93:9 7|41 41:9 8|10 74:9 9|92 41:9 10|5 63:10 1|69 83:10 2|31 50:10 3|26 11:10 4|40 42:10 5|87 7:10 6|68 22:10 7|70 71:10 8|47 31:10 9|18 73:10 10</relation>
    <relation name="R152" arity="2" nbTuples="100" semantics="soft" defaultCost="infinity">5 80:1 1|44 82:1 2|4 89:1 3|12 64:1 4|76 9:1 5|22 58:1 6|28 18:1 7|86 44:1 8|5 77:1 9|29 23:1 10|64 67:2 1|79 95:2 2|76 47:2 3|72 60:2 4|77 68:2 5|11 1:2 6|59 64:2 7|16 95:2 8|87 88:2 9|90 20:2 10|19 94:3 1|59 17:3 2|96 84:3 3|21 83:3 4|78 20:3 5|70 19:3 6|82 72:3 7|91 91:3 8|14 24:3 9|81 30:3 10|56 60:4 1|57 13:4 2|10 5:4 3|58 58:4 4|10 98:4 5|36 2:4 6|93 19:4 7|98 71:4 8|14 51:4 9|88 81:4 10|23 35:5 1|6 72:5 2|25 5:5 3|50 67:5 4|25 42:5 5|64 76:5 6|13 35:5 7|41 30:5 8|71 61:5 9|1 61:5 10|33 24:6 1|56 18:6 2|51 32:6 3|10 69:6 4|90 6:6 5|23 80:6 6|100 94:6 7|85 78:6 8|75 54:6 9|89 76:6 10|67 71:7 1|58 65:7 2|67 60:7 3|55 55:7 4|35 32:7 5|86 41:7 6|29 62:7 7|77 36:7 8|32 85:7 9|88 11:7 10|58 20:8 1|4 40:8 2|3 36:8 3|46 9:8 4|43 47:8 5|22 24:8 6|18 10:8 7|29 100:8 8|54 45:8 9|25 48:8 10|39 12:9 1|83 54:9 2|74 7:9 3|30 68:9 4|83 93:9 5|14 26:9 6|24 75:9 7|98 19:9 8|33 34:9 9|48 3:9 10|70 79:10 1|51 50:10 2|3 63:10 3|49 11:10 4|92 75:10 5|77 19:10 6|52 76:10 7|25 73:10 8|56 88:10 9|68 63:10 10</relation>
    <relation name="R153" arity="2" nbTuples="100" semantics="soft" defaultCost="infinity">1 27:1 1|53 74:1 2|35 1:1 3|34 84:1 4|2 92:1 5|15 75:1 6|55 57:1 7|91 46:1 8|54 46:1 9|7 73:1 10|56 68:2 1|17 50:2 2|79 91:2 3|71 12:2 4|19 35:2 5|7 37:2 6|95 29:2 7|75 80:2 8|75 45:2 9|98 41:2 10|47 70:3 1|15 48:3 2|2 79:3 3|26 91:3 4|85 11:3 5|37 45:3 6|94 50:3 7|41 35:3 8|5 43:3 9|97 70:3 10|27 62:4 1|92 24:4 2|85 50:4 3|93 82:4 4|85 66:4 5|56 91:4 6|87 23:4 7|56 18:4 8|4 29:4 9|85 17:4 10|99 1:5 1|77 41:5 2|51 64:5 3|73 54:5 4|50 1:5 5|3 10:5 6|49 80:5 7|87 50:5 8|16 17:5 9|39 14:5 10|8 50:6 1|3 15:6 2|93 79:6 3|16 35:6 4|39 5:6 5|45 95:6 6|19 23:6 7|46 17:6 8|38 3:6 9|21 63:6 10|60 100:7 1|55 48:7 2|78 35:7 3|91 36:7 4|100 21:7 5|49 9:7 6|63 56:7 7|32 78:7 8|86 33:7 9|89 18:7 10|99 64:8 1|63 51:8 2|38 58:8 3|58 89:8 4|3 60:8 5|61 20:8 6|15 49:8 7|46 87:8 8|68 67:8 9|79 22:8 10|84 35:9 1|93 28:9 2|35 84:9 3|30 64:9 4|63 64:9 5|64 85:9 6|39 100:9 7|23 3:9 8|5 80:9 9|45 77:9 10|48 11:10 1|50 24:10 2|63 64:10 3|83 53:10 4|98 99:10 5|68 19:10 6|43 50:10 7|8 13:10 8|99 65:10 9|6 30:10 10</relation>
    <relation name="R154" arity="2" nbTuples="100" semantics="soft" defaultCost="infinity">42 90:1 1|21 17:1 2|60 44:1 3|20 24:1 4|26 13:1 5|19 66:1 6|57 24:1 7|58 88:1 8|86 27:1 9|100 76:1 10|61 47:2 1|4 85:2 2|96 44:2 3|73 69:2 4|63 81:2 5|31 93:2 6|39 31:2 7|57 42:2 8|1 84:2 9|60 31:2 10|92 9:3 1|49 3:3 2|58 83:3 3|26 32:3 4|84 70:3 5|97 85:3 6|78 60:3 7|86 24:3 8|48 68:3 9|2 63:3 10|42 11:4 1|14 31:4 2|64 7:4 3|39 44:4 4|75 18:4 5|90 97:4 6|41 50:4 7|73 12:4 8|100 50:4 9|55 1:4 10|84 86:5 1|1 32:5 2|40 78:5 3|97 14:5 4|60 63:5 5|63 59:5 6|50 93:5 7|99 20:5 8|47 64:5 9|78 3:5 10|17 26:6 1|50 93:6 2|29 71:6 3|24 32:6 4|66 39:6 5|11 15:6 6|78 57:6 7|55 34:6 8|69 23:6 9|77 58:6 10|38 100:7 1|18 67:7 2|21 21:7 3|83 88:7 4|83 15:7 5|25 48:7 6|56 73:7 7|51 48:7 8|41 20:7 9|88 89:7 10|4 29:8 1|63 32:8 2|86 18:8 3|28 56:8 4|6 6:8 5|10 58:8 6|52 47:8 7|98 23:8 8|56 64:8 9|70 99:8 10|10 11:9 1|1 49:9 2|27 27:9 3|79 38:9 4|17 29:9 5|88 83:9 6|85 88:9 7|38 49:9 8|37 40:9 9|55 100:9 10|30 68:10 1|42 18:10 2|79 52:10 3|93 97:10 4|93 5:10 5|34 60:10 6|4 42:10 7|47 21:10 8|87 15:10 9|24 100:10 10</relation>
    <relation name="R155" arity="2" nbTuples="100" semantics="soft" defaultCost="infinity">12 21:1 1|85 8:1 2|87 33:1 3|10 16:1 4|85 35:1 5|98 30:1 6|93 38:1 7|19 68:1 8|66 67:1 9|72 16:1 10|1 14:2 1|26 52:2 2|4 54:2 3|96 67:2 4|73 93:2 5|31 69:2 6|68 34:2 7|16 90:2 8|100 9:2 9|9 84:2 10|40 93:3 1|37 24:3 2|86 25:3 3|55 15:3 4|30 81:3 5|24 22:3 6|100 36:3 7|87 89:3 8|59 96:3 9|73 30:3 10|78 47:4 1|79 45:4 2|25 74:4 3|44 56:4 4|63 91:4 5|51 74:4 6|35 42:4 7|78 40:4 8|28 24:4 9|22 21:4 10|67 89:5 1|34 51:5 2|11 12:5 3|100 97:5 4|5 91:5 5|25 84:5 6|50 19:5 7|87 78:5 8|50 97:5 9|44 26:5 10|18 23:6 1|4 72:6 2|8 25:6 3|93 19:6 4|80 57:6 5|65 2:6 6|1 77:6 7|68 35:6 8|19 25:6 9|61 26:6 10|60 36:7 1|66 41:7 2|21 50:7 3|38 80:7 4|89 3:7 5|6 26:7 6|95 66:7 7|67 46:7 8|12 19:7 9|81 4:7 10|82 32:8 1|44 55:8 2|46 46:8 3|98 31:8 4|76 59:8 5|76 75:8 6|48 16:8 7|55 90:8 8|59 62:8 9|35 68:8 10|48 71:9 1|69 35:9 2|21 80:9 3|82 95:9 4|56 58:9 5|60 93:9 6|21 33:9 7|99 6:9 8|2 42:9 9|43 78:9 10|16 3:10 1|82 58:10 2|50 56:10 3|92 53:10 4|42 53:10 5|78 25:10 6|99 9:10 7|75 44:10 8|49 33:10 9|68 14:10 10</relation>
    <relation name="R156" arity="2" nbTuples="100" semantics="soft" defaultCost="infinity">62 99:1 1|74 5:1 2|20 30:1 3|41 90:1 4|71 25:1 5|41 73:1 6|3 62:1 7|96 77:1 8|76 91:1 9|51 73:1 10|62 23:2 1|67 87:2 2|11 30:2 3|53 57:2 4|21 27:2 5|82 92:2 6|50 3:2 7|33 82:2 8|47 13:2 9|68 50:2 10|99 63:3 1|37 74:3 2|100 100:3 3|83 38:3 4|63 61:3 5|21 22:3 6|51 21:3 7|32 60:3 8|98 55:3 9|24 97:3 10|47 59:4 1|99 32:4 2|55 45:4 3|78 13:4 4|60 59:4 5|4 63:4 6|44 39:4 7|9 35:4 8|66 12:4 9|58 76:4 10|98 32:5 1|88 38:5 2|34 23:5 3|84 54:5 4|8 41:5 5|30 58:5 6|14 95:5 7|27 92:5 8|55 44:5 9|63 76:5 10|68 16:6 1|67 88:6 2|66 97:6 3|6 53:6 4|75 16:6 5|5 14:6 6|69 43:6 7|31 87:6 8|1 26:6 9|95 49:6 10|22 37:7 1|95 62:7 2|19 81:7 3|39 58:7 4|39 28:7 5|73 16:7 6|21 16:7 7|59 48:7 8|48 5:7 9|19 51:7 10|63 67:8 1|24 49:8 2|36 79:8 3|48 44:8 4|16 80:8 5|1 84:8 6|83 52:8 7|3 58:8 8|27 71:8 9|31 36:8 10|90 11:9 1|58 44:9 2|25 10:9 3|80 27:9 4|36 45:9 5|78 80:9 6|95 7:9 7|5 54:9 8|31 64:9 9|8 5:9 10|36 29:10 1|28 68:10 2|56 67:10 3|5 33:10 4|56 83:10 5|8 75:10 6|95 6:10 7|100 52:10 8|79 31:10 9|71 94:10 10</relation>
    <relation name="R157" arity="2" nbTuples="100" semantics="soft" defaultCost="infinity">6 27:1 1|63 50:1 2|66 26:1 3|22 12:1 4|82 82:1 5|25 25:1 6|68 91:1 7|47 21:1 8|2 58:1 9|51 57:1 10|81 80:2 1|95 8:2 2|83 59:2 3|93 68:2 4|41 81:2 5|80 58:2 6|58 31:2 7|57 83:2 8|15 59:2 9|57 76:2 10|59 27:3 1|56 73:3 2|45 55:3 3|55 34:3 4|89 49:3 5|46 49:3 6|68 74:3 7|69 25:3 8|86 3:3 9|65 27:3 10|18 42:4 1|50 43:4 2|31 69:4 3|9 92:4 4|75 5:4 5|46 44:4 6|51 72:4 7|30 23:4 8|24 6:4 9|71 62:4 10|14 90:5 1|32 67:5 2|34 60:5 3|18 64:5 4|22 47:5 5|8 68:5 6|77 14:5 7|38 86:5 8|47 78:5 9|29 84:5 10|44 68:6 1|53 76:6 2|61 63:6 3|93 59:6 4|18 74:6 5|73 33:6 6|64 59:6 7|92 25:6 8|28 67:6 9|28 35:6 10|12 83:7 1|43 55:7 2|87 76:7 3|52 67:7 4|79 35:7 5|8 92:7 6|74 23:7 7|64 16:7 8|33 45:7 9|90 14:7 10|43 8:8 1|44 89:8 2|96 88:8 3|85 36:8 4|41 42:8 5|93 59:8 6|9 18:8 7|9 30:8 8|81 73:8 9|20 55:8 10|40 93:9 1|59 24:9 2|100 15:9 3|10 57:9 4|97 2:9 5|59 29:9 6|96 78:9 7|53 49:9 8|35 19:9 9|99 77:9 10|35 55:10 1|44 43:10 2|64 34:10 3|76 78:10 4|47 28:10 5|79 89:10 6|4 49:10 7|91 48:10 8|78 72:10 9|15 18:10 10</relation>
    <relation name="R158" arity="2" nbTuples="100" semantics="soft" defaultCost="infinity">47 35:1 1|58 38:1 2|61 93:1 3|59 94:1 4|13 78:1 5|34 79:1 6|5 29:1 7|15 72:1 8|11 72:1 9|80 33:1 10|42 78:2 1|93 75:2 2|45 35:2 3|98 91:2 4|62 49:2 5|68 54:2 6|34 53:2 7|15 77:2 8|27 59:2 9|40 89:2 10|16 80:3 1|7 49:3 2|60 95:3 3|24 30:3 4|77 40:3 5|85 96:3 6|31 36:3 7|90 16:3 8|9 30:3 9|80 71:3 10|93 99:4 1|19 89:4 2|93 97:4 3|6 22:4 4|48 44:4 5|42 9:4 6|68 54:4 7|88 5:4 8|30 73:4 9|82 42:4 10|18 49:5 1|76 82:5 2|48 80:5 3|30 56:5 4|100 1:5 5|86 50:5 6|25 61:5 7|1 68:5 8|93 85:5 9|51 49:5 10|15 87:6 1|61 15:6 2|36 97:6 3|50 47:6 4|2 78:6 5|31 47:6 6|81 66:6 7|65 96:6 8|91 61:6 9|96 65:6 10|2 71:7 1|85 12:7 2|64 84:7 3|76 45:7 4|7 82:7 5|39 15:7 6|59 12:7 7|45 32:7 8|55 53:7 9|52 45:7 10|73 50:8 1|99 89:8 2|90 5:8 3|32 30:8 4|31 43:8 5|9 31:8 6|20 3:8 7|55 70:8 8|48 64:8 9|11 87:8 10|11 100:9 1|83 76:9 2|77 88:9 3|24 71:9 4|91 10:9 5|48 60:9 6|40 12:9 7|88 41:9 8|57 30:9 9|90 82:9 10|55 65:10 1|68 91:10 2|46 19:10 3|8 91:10 4|31 17:10 5|70 6:10 6|11 15:10 7|90 13:10 8|86 94:10 9|59 58:10 10</relation>
    <relation name="R159" arity="2" nbTuples="100" semantics="soft" defaultCost="infinity">12 34:1 1|19 80:1 2|100 46:1 3|81 44:1 4|17 91:1 5|67 10:1 6|27 24:1 7|18 83:1 8|53 41:1 9|30 53:1 10|13 70:2 1|38 19:2 2|87 17:2 3|63 99:2 4|95 24:2 5|24 8:2 6|1 17:2 7|23 93:2 8|89 1:2 9|78 84:2 10|89 83:3 1|22 98:3 2|80 90:3 3|38 17:3 4|12 52:3 5|50 24:3 6|80 78:3 7|70 25:3 8|70 76:3 9|27 83:3 10|12 10:4 1|9 5:4 2|77 56:4 3|83 72:4 4|35 26:4 5|55 79:4 6|64 30:4 7|82 61:4 8|27 43:4 9|58 79:4 10|34 88:5 1|35 62:5 2|76 69:5 3|60 18:5 4|38 44:5 5|77 99:5 6|68 68:5 7|46 19:5 8|57 57:5 9|91 94:5 10|48 20:6 1|47 4:6 2|15 90:6 3|5 61:6 4|2 34:6 5|2 58:6 6|37 55:6 7|9 51:6 8|98 12:6 9|38 14:6 10|42 73:7 1|56 1:7 2|67 80:7 3|63 43:7 4|35 59:7 5|37 85:7 6|19 19:7 7|63 34:7 8|32 94:7 9|66 59:7 10|26 70:8 1|49 94:8 2|38 64:8 3|95 47:8 4|18 9:8 5|96 13:8 6|52 62:8 7|50 24:8 8|66 85:8 9|64 58:8 10|81 88:9 1|71 81:9 2|59 95:9 3|12 10:9 4|84 3:9 5|74 87:9 6|93 30:9 7|27 56:9 8|71 2:9 9|87 65:9 10|26 12:10 1|28 77:10 2|32 27:10 3|21 69:10 4|75 8:10 5|30 20:10 6|78 36:10 7|78 23:10 8|56 92:10 9|69 42:10 10</relation>
    <relation name="R160" arity="2" nbTuples="100" semantics="soft" defaultCost="infinity">6 88:1 1|2 43:1 2|84 98:1 3|28 40:1 4|30 15:1 5|39 76:1 6|1 69:1 7|11 37:1 8|40 98:1 9|50 15:1 10|84 7:2 1|49 76:2 2|72 61:2 3|88 71:2 4|56 79:2 5|57 19:2 6|6 43:2 7|58 18:2 8|11 26:2 9|48 99:2 10|34 30:3 1|90 41:3 2|9 91:3 3|91 31:3 4|48 43:3 5|13 52:3 6|13 52:3 7|69 96:3 8|55 17:3 9|7 49:3 10|72 31:4 1|57 63:4 2|9 19:4 3|65 41:4 4|74 22:4 5|55 92:4 6|21 90:4 7|3 62:4 8|20 42:4 9|17 54:4 10|93 8:5 1|87 40:5 2|92 16:5 3|72 45:5 4|65 3:5 5|74 8:5 6|18 34:5 7|42 89:5 8|8 79:5 9|80 53:5 10|56 60:6 1|76 58:6 2|67 22:6 3|36 62:6 4|55 64:6 5|77 43:6 6|49 94:6 7|68 100:6 8|61 7:6 9|86 64:6 10|23 43:7 1|38 19:7 2|65 17:7 3|37 9:7 4|58 83:7 5|28 3:7 6|34 18:7 7|16 21:7 8|23 23:7 9|33 90:7 10|57 12:8 1|78 85:8 2|27 51:8 3|23 17:8 4|94 15:8 5|4 87:8 6|81 90:8 7|71 90:8 8|26 5:8 9|3 43:8 10|83 100:9 1|64 74:9 2|20 40:9 3|98 10:9 4|87 80:9 5|50 48:9 6|83 27:9 7|39 48:9 8|100 97:9 9|70 81:9 10|56 84:10 1|43 81:10 2|5 49:10 3|94 7:10 4|60 5:10 5|47 71:10 6|13 37:10 7|64 26:10 8|24 21:10 9|26 17:10 10</relation>
    <relation name="R161" arity="2" nbTuples="100" semantics="soft" defaultCost="infinity">95 7:1 1|89 47:1 2|31 29:1 3|13 40:1 4|47 68:1 5|69 43:1 6|74 13:1 7|20 5:1 8|80 32:1 9|37 100:1 10|11 3:2 1|57 97:2 2|46 1:2 3|34 75:2 4|43 22:2 5|81 67:2 6|38 8:2 7|76 85:2 8|78 32:2 9|35 87:2 10|29 87:3 1|58 4:3 2|45 83:3 3|55 99:3 4|39 35:3 5|17 35:3 6|60 2:3 7|58 48:3 8|33 81:3 9|51 83:3 10|76 2:4 1|32 22:4 2|4 71:4 3|47 50:4 4|55 92:4 5|95 45:4 6|90 62:4 7|92 23:4 8|55 1:4 9|3 3:4 10|17 43:5 1|47 31:5 2|12 76:5 3|3 92:5 4|89 56:5 5|21 89:5 6|64 87:5 7|78 5:5 8|47 84:5 9|74 51:5 10|43 68:6 1|33 28:6 2|75 4:6 3|27 52:6 4|38 78:6 5|100 89:6 6|33 52:6 7|66 1:6 8|2 46:6 9|74 79:6 10|29 32:7 1|72 50:7 2|51 49:7 3|15 53:7 4|76 66:7 5|4 72:7 6|89 23:7 7|62 68:7 8|84 75:7 9|14 99:7 10|47 28:8 1|48 26:8 2|92 26:8 3|96 17:8 4|26 94:8 5|26 17:8 6|29 97:8 7|63 18:8 8|75 22:8 9|27 90:8 10|74 44:9 1|27 48:9 2|55 36:9 3|14 96:9 4|43 62:9 5|30 8:9 6|61 90:9 7|15 70:9 8|17 73:9 9|23 5:9 10|6 83:10 1|38 63:10 2|14 7:10 3|22 36:10 4|86 39:10 5|97 33:10 6|44 34:10 7|77 72:10 8|89 48:10 9|12 49:10 10</relation>
    <relation name="R162" arity="2" nbTuples="100" semantics="soft" defaultCost="infinity">1 66:1 1|21 76:1 2|6 80:1 3|64 76:1 4|3 47:1 5|2 58:1 6|62 23:1 7|3 42:1 8|66 93:1 9|10 61:1 10|76 94:2 1|55 11:2 2|68 60:2 3|41 24:2 4|16 29:2 5|70 4:2 6|57 33:2 7|83 83:2 8|11 65:2 9|5 38:2 10|97 76:3 1|93 80:3 2|31 44:3 3|34 94:3 4|61 97:3 5|7 10:3 6|53 25:3 7|38 21:3 8|7 92:3 9|12 23:3 10|63 73:4 1|12 30:4 2|6 89:4 3|60 52:4 4|82 61:4 5|75 49:4 6|3 15:4 7|12 50:4 8|93 6:4 9|100 43:4 10|32 28:5 1|26 37:5 2|23 32:5 3|84 2:5 4|16 12:5 5|50 8:5 6|4 13:5 7|17 77:5 8|14 22:5 9|68 41:5 10|5 56:6 1|41 95:6 2|10 22:6 3|13 17:6 4|31 27:6 5|88 88:6 6|53 48:6 7|50 29:6 8|10 7:6 9|45 36:6 10|84 5:7 1|82 40:7 2|27 65:7 3|98 78:7 4|15 71:7 5|47 45:7 6|74 66:7 7|28 61:7 8|49 60:7 9|100 14:7 10|12 39:8 1|82 29:8 2|48 79:8 3|95 23:8 4|87 1:8 5|30 74:8 6|2 72:8 7|18 33:8 8|32 99:8 9|89 83:8 10|36 50:9 1|34 36:9 2|38 99:9 3|70 75:9 4|71 29:9 5|49 98:9 6|100 70:9 7|76 8:9 8|34 37:9 9|95 66:9 10|52 11:10 1|71 87:10 2|59 71:10 3|94 7:10 4|52 26:10 5|78 17:10 6|45 92:10 7|67 22:10 8|84 64:10 9|92 71:10 10</relation>
    <relation name="R163" arity="2" nbTuples="100" semantics="soft" defaultCost="infinity">56 11:1 1|74 21:1 2|82 49:1 3|10 77:1 4|75 93:1 5|19 73:1 6|4 86:1 7|10 42:1 8|55 81:1 9|43 67:1 10|95 24:2 1|45 60:2 2|25 24:2 3|3 31:2 4|32 89:2 5|10 74:2 6|35 54:2 7|2 17:2 8|32 34:2 9|24 95:2 10|70 52:3 1|5 39:3 2|67 71:3 3|21 2:3 4|45 93:3 5|88 7:3 6|20 75:3 7|38 56:3 8|70 59:3 9|77 24:3 10|68 74:4 1|62 16:4 2|53 71:4 3|80 23:4 4|91 73:4 5|48 49:4 6|66 67:4 7|25 50:4 8|27 64:4 9|43 54:4 10|5 24:5 1|61 39:5 2|27 33:5 3|71 44:5 4|12 21:5 5|71 29:5 6|92 63:5 7|59 76:5 8|42 70:5 9|9 16:5 10|74 78:6 1|9 96:6 2|92 69:6 3|71 39:6 4|90 4:6 5|52 55:6 6|27 60:6 7|45 48:6 8|80 22:6 9|43 16:6 10|69 89:7 1|14 1:7 2|94 43:7 3|64 37:7 4|32 2:7 5|100 82:7 6|5 36:7 7|66 32:7 8|22 26:7 9|68 55:7 10|82 84:8 1|51 16:8 2|34 14:8 3|46 70:8 4|53 50:8 5|86 98:8 6|15 67:8 7|12 5:8 8|57 72:8 9|96 83:8 10|75 44:9 1|51 7:9 2|74 38:9 3|67 90:9 4|57 29:9 5|12 59:9 6|52 88:9 7|81 94:9 8|23 24:9 9|86 95:9 10|97 51:10 1|39 57:10 2|85 84:10 3|91 31:10 4|86 23:10 5|57 5:10 6|3 97:10 7|60 93:10 8|20 31:10 9|40 57:10 10</relation>
    <relation name="R164" arity="2" nbTuples="100" semantics="soft" defaultCost="infinity">42 98:1 1|32 51:1 2|20 50:1 3|68 25:1 4|31 64:1 5|18 98:1 6|40 60:1 7|42 37:1 8|90 11:1 9|80 27:1 10|56 65:2 1|84 44:2 2|9 15:2 3|51 2:2 4|39 5:2 5|94 18:2 6|98 18:2 7|79 17:2 8|36 42:2 9|83 70:2 10|31 82:3 1|76 92:3 2|5 96:3 3|59 10:3 4|74 10:3 5|5 58:3 6|88 53:3 7|33 51:3 8|49 60:3 9|32 18:3 10|16 93:4 1|60 31:4 2|81 97:4 3|36 98:4 4|70 90:4 5|37 94:4 6|45 68:4 7|40 7:4 8|55 89:4 9|26 63:4 10|82 4:5 1|16 91:5 2|56 63:5 3|74 78:5 4|71 73:5 5|78 44:5 6|85 4:5 7|47 12:5 8|75 47:5 9|58 92:5 10|29 3:6 1|96 65:6 2|89 45:6 3|29 95:6 4|64 17:6 5|23 1:6 6|61 74:6 7|38 10:6 8|9 33:6 9|26 92:6 10|75 85:7 1|36 11:7 2|11 80:7 3|28 65:7 4|97 97:7 5|33 74:7 6|92 43:7 7|18 81:7 8|37 80:7 9|26 57:7 10|13 78:8 1|68 85:8 2|82 80:8 3|46 45:8 4|23 40:8 5|7 10:8 6|86 36:8 7|54 29:8 8|94 72:8 9|50 20:8 10|34 25:9 1|72 46:9 2|76 4:9 3|25 19:9 4|19 27:9 5|11 100:9 6|10 80:9 7|44 82:9 8|91 6:9 9|62 37:9 10|79 3:10 1|12 65:10 2|64 33:10 3|43 46:10 4|10 50:10 5|66 3:10 6|7 13:10 7|18 7:10 8|29 30:10 9|87 14:10 10</relation>
    <relation name="R165" arity="2" nbTuples="100" semantics="soft" defaultCost="infinity">33 91:1 1|42 11:1 2|34 63:1 3|41 52:1 4|78 33:1 5|86 18:1 6|66 100:1 7|18 93:1 8|33 27:1 9|52 42:1 10|62 33:2 1|96 36:2 2|54 39:2 3|87 55:2 4|35 51:2 5|44 59:2 6|90 16:2 7|40 67:2 8|8 37:2 9|30 55:2 10|82 32:3 1|40 30:3 2|3 23:3 3|10 47:3 4|32 12:3 5|80 46:3 6|66 41:3 7|13 49:3 8|42 77:3 9|28 3:3 10|63 40:4 1|42 27:4 2|79 5:4 3|11 60:4 4|93 55:4 5|62 81:4 6|9 92:4 7|47 50:4 8|97 52:4 9|38 36:4 10|99 56:5 1|3 78:5 2|57 81:5 3|50 29:5 4|4 36:5 5|11 36:5 6|25 4:5 7|2 27:5 8|63 54:5 9|91 54:5 10|8 1:6 1|87 8:6 2|82 56:6 3|30 57:6 4|13 51:6 5|90 88:6 6|74 52:6 7|32 12:6 8|25 47:6 9|35 92:6 10|98 17:7 1|44 74:7 2|67 97:7 3|6 78:7 4|93 22:7 5|13 58:7 6|77 14:7 7|1 83:7 8|15 2:7 9|37 15:7 10|81 95:8 1|100 37:8 2|31 95:8 3|95 73:8 4|68 55:8 5|52 70:8 6|94 97:8 7|2 76:8 8|83 54:8 9|20 10:8 10|50 17:9 1|2 39:9 2|95 25:9 3|20 33:9 4|14 34:9 5|89 85:9 6|20 18:9 7|72 40:9 8|27 85:9 9|43 49:9 10|82 97:10 1|24 40:10 2|87 36:10 3|98 63:10 4|55 52:10 5|27 87:10 6|16 12:10 7|91 43:10 8|32 30:10 9|78 93:10 10</relation>
    <relation name="R166" arity="2" nbTuples="100" semantics="soft" defaultCost="infinity">96 4:1 1|61 56:1 2|91 89:1 3|37 9:1 4|88 56:1 5|81 34:1 6|61 19:1 7|23 60:1 8|30 14:1 9|66 61:1 10|16 99:2 1|100 63:2 2|63 88:2 3|71 54:2 4|44 81:2 5|42 63:2 6|40 57:2 7|74 12:2 8|72 9:2 9|30 81:2 10|13 25:3 1|24 95:3 2|37 32:3 3|2 45:3 4|96 87:3 5|74 77:3 6|39 47:3 7|86 55:3 8|70 95:3 9|53 70:3 10|24 2:4 1|69 95:4 2|61 8:4 3|29 9:4 4|59 38:4 5|92 3:4 6|98 72:4 7|79 64:4 8|31 37:4 9|61 59:4 10|65 72:5 1|64 99:5 2|54 25:5 3|26 43:5 4|68 42:5 5|65 9:5 6|70 37:5 7|71 95:5 8|5 28:5 9|49 93:5 10|99 41:6 1|99 46:6 2|100 41:6 3|52 51:6 4|44 85:6 5|24 32:6 6|34 56:6 7|12 13:6 8|83 4:6 9|95 99:6 10|6 17:7 1|73 36:7 2|84 13:7 3|12 57:7 4|79 75:7 5|58 31:7 6|31 66:7 7|15 45:7 8|7 71:7 9|77 91:7 10|56 54:8 1|53 11:8 2|54 28:8 3|15 55:8 4|6 83:8 5|67 35:8 6|42 20:8 7|20 21:8 8|87 37:8 9|34 20:8 10|94 35:9 1|81 71:9 2|73 40:9 3|70 57:9 4|51 42:9 5|75 5:9 6|67 59:9 7|81 25:9 8|89 37:9 9|7 84:9 10|51 99:10 1|5 78:10 2|61 33:10 3|99 11:10 4|69 10:10 5|3 51:10 6|40 94:10 7|71 29:10 8|17 96:10 9|67 57:10 10</relation>
    <relation name="R167" arity="2" nbTuples="100" semantics="soft" defaultCost="infinity">34 58:1 1|33 97:1 2|48 75:1 3|72 79:1 4|6 81:1 5|95 76:1 6|7 66:1 7|79 76:1 8|20 7:1 9|45 43:1 10|56 76:2 1|76 50:2 2|85 36:2 3|54 100:2 4|60 20:2 5|3 45:2 6|80 47:2 7|13 65:2 8|31 3:2 9|4 77:2 10|80 10:3 1|20 51:3 2|64 37:3 3|6 19:3 4|9 79:3 5|53 64:3 6|8 83:3 7|5 86:3 8|99 62:3 9|7 89:3 10|50 26:4 1|29 89:4 2|22 90:4 3|81 47:4 4|9 39:4 5|81 65:4 6|37 61:4 7|46 18:4 8|76 90:4 9|12 91:4 10|52 11:5 1|24 91:5 2|39 82:5 3|55 48:5 4|1 35:5 5|59 78:5 6|69 58:5 7|22 84:5 8|1 71:5 9|64 84:5 10|76 92:6 1|66 99:6 2|9 19:6 3|72 49:6 4|53 37:6 5|30 48:6 6|15 55:6 7|33 90:6 8|61 41:6 9|50 34:6 10|35 56:7 1|17 4:7 2|32 11:7 3|96 45:7 4|97 56:7 5|33 13:7 6|81 1:7 7|40 43:7 8|25 98:7 9|73 75:7 10|69 68:8 1|8 15:8 2|55 42:8 3|21 75:8 4|55 90:8 5|49 53:8 6|65 56:8 7|10 74:8 8|11 80:8 9|22 17:8 10|86 98:9 1|7 87:9 2|11 4:9 3|86 86:9 4|17 52:9 5|56 14:9 6|10 4:9 7|56 16:9 8|86 99:9 9|18 43:9 10|68 91:10 1|41 60:10 2|2 19:10 3|72 98:10 4|93 37:10 5|87 14:10 6|14 57:10 7|84 8:10 8|2 9:10 9|3 87:10 10</relation>
    <relation name="R168" arity="2" nbTuples="100" semantics="soft" defaultCost="infinity">61 6:1 1|54 10:1 2|30 92:1 3|7 22:1 4|68 88:1 5|82 23:1 6|30 25:1 7|63 12:1 8|51 28:1 9|37 53:1 10|48 30:2 1|71 83:2 2|12 61:2 3|1 3:2 4|67 1:2 5|33 46:2 6|34 18:2 7|34 13:2 8|44 11:2 9|12 29:2 10|28 69:3 1|72 59:3 2|3 17:3 3|54 49:3 4|85 34:3 5|66 62:3 6|40 3:3 7|47 93:3 8|14 78:3 9|12 8:3 10|58 79:4 1|26 98:4 2|2 59:4 3|36 76:4 4|43 10:4 5|51 56:4 6|1 95:4 7|39 11:4 8|50 74:4 9|22 5:4 10|40 56:5 1|95 9:5 2|47 53:5 3|15 47:5 4|22 20:5 5|95 91:5 6|47 3:5 7|25 30:5 8|32 25:5 9|40 74:5 10|32 73:6 1|78 75:6 2|97 19:6 3|45 86:6 4|29 57:6 5|45 34:6 6|46 1:6 7|14 74:6 8|14 96:6 9|48 21:6 10|77 72:7 1|83 86:7 2|35 80:7 3|69 30:7 4|26 68:7 5|45 53:7 6|91 2:7 7|84 57:7 8|93 44:7 9|10 92:7 10|17 70:8 1|86 75:8 2|69 7:8 3|65 90:8 4|33 72:8 5|78 28:8 6|71 40:8 7|23 67:8 8|84 67:8 9|37 55:8 10|83 57:9 1|88 7:9 2|72 31:9 3|90 53:9 4|51 78:9 5|76 14:9 6|51 81:9 7|49 25:9 8|86 19:9 9|64 33:9 10|40 69:10 1|93 3:10 2|72 35:10 3|54 35:10 4|74 5:10 5|98 24:10 6|84 61:10 7|81 70:10 8|4 62:10 9|60 89:10 10</relation>
    <relation name="R169" arity="2" nbTuples="100" semantics="soft" defaultCost="infinity">61 31:1 1|7 22:1 2|100 66:1 3|44 55:1 4|87 81:1 5|57 26:1 6|44 68:1 7|68 24:1 8|83 70:1 9|14 35:1 10|90 68:2 1|2 39:2 2|6 57:2 3|72 42:2 4|38 26:2 5|43 99:2 6|5 26:2 7|100 99:2 8|64 71:2 9|87 35:2 10|92 60:3 1|91 83:3 2|80 23:3 3|18 40:3 4|16 88:3 5|74 99:3 6|24 53:3 7|88 30:3 8|53 62:3 9|31 35:3 10|10 72:4 1|39 69:4 2|55 41:4 3|36 92:4 4|89 15:4 5|21 96:4 6|8 91:4 7|14 59:4 8|82 55:4 9|77 44:4 10|3 18:5 1|92 11:5 2|12 76:5 3|15 24:5 4|24 96:5 5|67 48:5 6|31 77:5 7|91 17:5 8|84 75:5 9|45 95:5 10|15 98:6 1|65 11:6 2|93 50:6 3|5 44:6 4|89 81:6 5|100 56:6 6|22 48:6 7|93 1:6 8|92 8:6 9|27 39:6 10|90 64:7 1|63 63:7 2|97 82:7 3|98 93:7 4|12 32:7 5|1 51:7 6|46 49:7 7|82 98:7 8|63 46:7 9|16 69:7 10|67 60:8 1|89 37:8 2|51 33:8 3|79 57:8 4|84 30:8 5|33 5:8 6|14 62:8 7|37 67:8 8|34 59:8 9|57 5:8 10|74 45:9 1|40 81:9 2|47 97:9 3|80 60:9 4|11 46:9 5|54 41:9 6|65 68:9 7|53 28:9 8|53 14:9 9|58 71:9 10|1 12:10 1|20 8:10 2|83 14:10 3|35 3:10 4|57 91:10 5|29 68:10 6|8 9:10 7|6 38:10 8|61 56:10 9|32 34:10 10</relation>
    <relation name="R170" arity="2" nbTuples="100" semantics="soft" defaultCost="infinity">55 21:1 1|78 4:1 2|89 99:1 3|78 13:1 4|74 81:1 5|100 3:1 6|80 22:1 7|84 59:1 8|66 29:1 9|35 40:1 10|64 87:2 1|28 84:2 2|78 46:2 3|16 87:2 4|59 51:2 5|23 78:2 6|16 14:2 7|26 26:2 8|5 89:2 9|37 11:2 10|78 40:3 1|20 73:3 2|40 51:3 3|91 91:3 4|6 85:3 5|95 71:3 6|45 19:3 7|42 37:3 8|10 100:3 9|59 8:3 10|5 56:4 1|22 79:4 2|10 42:4 3|62 7:4 4|64 61:4 5|14 81:4 6|98 24:4 7|83 78:4 8|66 72:4 9|63 75:4 10|28 40:5 1|6 35:5 2|25 83:5 3|65 25:5 4|67 49:5 5|11 25:5 6|56 64:5 7|79 79:5 8|78 9:5 9|53 15:5 10|55 6:6 1|58 70:6 2|21 14:6 3|36 34:6 4|16 24:6 5|85 67:6 6|74 61:6 7|87 69:6 8|27 89:6 9|71 8:6 10|32 42:7 1|78 61:7 2|81 82:7 3|50 41:7 4|31 60:7 5|70 45:7 6|83 78:7 7|64 68:7 8|85 97:7 9|65 39:7 10|55 8:8 1|41 78:8 2|65 86:8 3|92 76:8 4|61 67:8 5|100 81:8 6|34 70:8 7|70 16:8 8|3 44:8 9|37 21:8 10|22 49:9 1|12 7:9 2|66 19:9 3|72 5:9 4|18 39:9 5|74 71:9 6|11 29:9 7|73 66:9 8|90 7:9 9|51 24:9 10|39 7:10 1|76 81:10 2|85 51:10 3|88 71:10 4|76 59:10 5|66 86:10 6|50 32:10 7|57 35:10 8|69 9:10 9|99 54:10 10</relation>
    <relation name="R171" arity="2" nbTuples="100" semantics="soft" defaultCost="infinity">83 88:1 1|94 98:1 2|61 41:1 3|66 59:1 4|12 79:1 5|31 70:1 6|11 23:1 7|46 9:1 8|49 47:1 9|50 18:1 10|76 76:2 1|84 35:2 2|79 96:2 3|33 21:2 4|46 40:2 5|88 80:2 6|67 6:2 7|13 23:2 8|34 37:2 9|55 98:2 10|6 52:3 1|27 6:3 2|35 35:3 3|46 81:3 4|33 5:3 5|29 13:3 6|21 79:3 7|75 67:3 8|86 98:3 9|25 76:3 10|27 15:4 1|92 96:4 2|79 14:4 3|33 50:4 4|48 46:4 5|65 5:4 6|22 34:4 7|68 36:4 8|60 86:4 9|94 3:4 10|7 18:5 1|24 55:5 2|19 4:5 3|15 55:5 4|38 37:5 5|95 17:5 6|12 74:5 7|72 54:5 8|83 77:5 9|49 74:5 10|69 71:6 1|63 82:6 2|69 69:6 3|61 65:6 4|45 73:6 5|2 78:6 6|43 20:6 7|56 90:6 8|35 81:6 9|38 55:6 10|89 55:7 1|34 74:7 2|1 41:7 3|26 57:7 4|53 1:7 5|61 1:7 6|89 38:7 7|48 25:7 8|25 49:7 9|49 32:7 10|93 16:8 1|19 21:8 2|86 96:8 3|83 42:8 4|93 6:8 5|35 42:8 6|3 55:8 7|36 27:8 8|44 98:8 9|47 2:8 10|52 62:9 1|97 84:9 2|36 84:9 3|61 74:9 4|78 47:9 5|3 51:9 6|22 37:9 7|97 21:9 8|42 28:9 9|46 64:9 10|86 28:10 1|76 62:10 2|3 45:10 3|100 69:10 4|21 88:10 5|95 36:10 6|34 60:10 7|77 96:10 8|11 53:10 9|13 78:10 10</relation>
    <relation name="R172" arity="2" nbTuples="100" semantics="soft" defaultCost="infinity">80 77:1 1|31 87:1 2|47 77:1 3|82 11:1 4|99 53:1 5|38 18:1 6|32 74:1 7|59 17:1 8|44 12:1 9|52 85:1 10|40 35:2 1|2 52:2 2|79 94:2 3|92 16:2 4|40 37:2 5|54 93:2 6|37 75:2 7|15 49:2 8|1 33:2 9|28 67:2 10|66 58:3 1|98 81:3 2|38 87:3 3|76 72:3 4|13 21:3 5|99 67:3 6|65 96:3 7|4 94:3 8|45 67:3 9|7 49:3 10|59 23:4 1|47 1:4 2|23 10:4 3|80 21:4 4|67 16:4 5|37 41:4 6|45 92:4 7|26 71:4 8|97 95:4 9|17 86:4 10|49 29:5 1|100 50:5 2|66 35:5 3|89 5:5 4|49 11:5 5|96 66:5 6|22 79:5 7|86 54:5 8|9 16:5 9|72 3:5 10|49 41:6 1|28 4:6 2|17 9:6 3|35 3:6 4|9 5:6 5|89 69:6 6|99 36:6 7|71 67:6 8|1 22:6 9|78 82:6 10|67 41:7 1|99 69:7 2|37 57:7 3|27 41:7 4|28 53:7 5|79 84:7 6|56 39:7 7|26 28:7 8|65 30:7 9|11 66:7 10|25 22:8 1|61 68:8 2|80 57:8 3|5 39:8 4|10 56:8 5|29 70:8 6|73 32:8 7|100 87:8 8|18 23:8 9|46 88:8 10|63 88:9 1|63 44:9 2|19 90:9 3|77 83:9 4|12 34:9 5|12 30:9 6|19 89:9 7|38 66:9 8|91 14:9 9|25 85:9 10|50 16:10 1|62 72:10 2|83 21:10 3|35 89:10 4|73 15:10 5|28 75:10 6|54 6:10 7|27 74:10 8|29 90:10 9|91 65:10 10</relation>
    <relation name="R173" arity="2" nbTuples="100" semantics="soft" defaultCost="infinity">93 73:1 1|87 74:1 2|84 58:1 3|59 24:1 4|23 62:1 5|59 55:1 6|38 35:1 7|15 88:1 8|45 36:1 9|24 24:1 10|7 22:2 1|71 80:2 2|36 41:2 3|99 22:2 4|2 35:2 5|3 45:2 6|41 13:2 7|15 37:2 8|50 82:2 9|18 31:2 10|20 31:3 1|38 90:3 2|34 99:3 3|22 80:3 4|36 45:3 5|27 93:3 6|61 91:3 7|24 48:3 8|1 37:3 9|46 71:3 10|68 32:4 1|71 48:4 2|11 97:4 3|81 1:4 4|30 32:4 5|8 87:4 6|43 1:4 7|25 11:4 8|42 71:4 9|16 60:4 10|96 38:5 1|24 35:5 2|65 54:5 3|46 88:5 4|81 33:5 5|11 30:5 6|83 37:5 7|84 49:5 8|15 35:5 9|64 93:5 10|92 43:6 1|100 15:6 2|74 93:6 3|61 24:6 4|32 43:6 5|55 100:6 6|80 27:6 7|24 46:6 8|24 88:6 9|90 93:6 10|62 67:7 1|79 64:7 2|71 19:7 3|9 5:7 4|99 22:7 5|60 14:7 6|53 78:7 7|31 87:7 8|37 97:7 9|42 61:7 10|97 5:8 1|78 77:8 2|42 72:8 3|94 22:8 4|22 92:8 5|11 79:8 6|18 13:8 7|58 34:8 8|89 43:8 9|52 100:8 10|24 73:9 1|20 94:9 2|1 25:9 3|35 84:9 4|48 12:9 5|20 35:9 6|28 48:9 7|83 29:9 8|35 37:9 9|16 22:9 10|59 97:10 1|5 63:10 2|76 40:10 3|99 77:10 4|11 82:10 5|52 25:10 6|92 94:10 7|27 70:10 8|37 12:10 9|82 80:10 10</relation>
    <relation name="R174" arity="2" nbTuples="100" semantics="soft" defaultCost="infinity">86 22:1 1|27 28:1 2|14 91:1 3|29 49:1 4|43 65:1 5|68 61:1 6|8 90:1 7|64 51:1 8|95 95:1 9|26 100:1 10|48 58:2 1|95 78:2 2|85 65:2 3|83 91:2 4|50 52:2 5|56 44:2 6|97 88:2 7|23 3:2 8|70 22:2 9|64 94:2 10|38 79:3 1|32 29:3 2|96 76:3 3|60 61:3 4|84 9:3 5|7 2:3 6|84 99:3 7|56 87:3 8|32 61:3 9|32 46:3 10|7 10:4 1|48 77:4 2|10 73:4 3|77 34:4 4|90 80:4 5|80 29:4 6|53 14:4 7|24 28:4 8|14 55:4 9|59 65:4 10|33 37:5 1|33 24:5 2|39 30:5 3|63 65:5 4|100 89:5 5|100 18:5 6|81 97:5 7|81 67:5 8|93 85:5 9|59 70:5 10|21 54:6 1|89 83:6 2|97 66:6 3|49 42:6 4|48 27:6 5|53 61:6 6|77 9:6 7|39 21:6 8|63 80:6 9|89 84:6 10|17 53:7 1|68 65:7 2|88 88:7 3|54 71:7 4|20 49:7 5|73 22:7 6|66 99:7 7|30 44:7 8|73 69:7 9|86 27:7 10|40 25:8 1|17 69:8 2|82 20:8 3|33 60:8 4|45 23:8 5|67 75:8 6|7 44:8 7|63 19:8 8|63 63:8 9|17 24:8 10|74 6:9 1|2 68:9 2|11 98:9 3|91 70:9 4|45 1:9 5|92 28:9 6|66 72:9 7|98 45:9 8|54 36:9 9|66 39:9 10|55 39:10 1|33 56:10 2|62 57:10 3|79 22:10 4|53 78:10 5|66 67:10 6|70 30:10 7|85 92:10 8|75 24:10 9|70 25:10 10</relation>
    <relation name="R175" arity="2" nbTuples="100" semantics="soft" defaultCost="infinity">6 7:1 1|32 18:1 2|49 55:1 3|21 31:1 4|77 27:1 5|15 43:1 6|7 99:1 7|87 80:1 8|32 27:1 9|18 75:1 10|39 57:2 1|64 10:2 2|100 77:2 3|16 43:2 4|90 49:2 5|44 46:2 6|92 56:2 7|37 72:2 8|89 37:2 9|27 24:2 10|72 27:3 1|99 9:3 2|48 79:3 3|89 13:3 4|43 99:3 5|61 19:3 6|80 8:3 7|91 8:3 8|12 56:3 9|71 22:3 10|99 61:4 1|82 31:4 2|7 13:4 3|88 48:4 4|22 85:4 5|27 66:4 6|86 18:4 7|13 26:4 8|75 94:4 9|71 37:4 10|43 11:5 1|63 37:5 2|83 70:5 3|14 73:5 4|4 23:5 5|57 89:5 6|85 20:5 7|67 47:5 8|79 47:5 9|17 12:5 10|1 25:6 1|92 70:6 2|100 36:6 3|94 61:6 4|71 63:6 5|79 69:6 6|60 18:6 7|67 85:6 8|2 78:6 9|85 4:6 10|49 5:7 1|85 1:7 2|20 25:7 3|48 78:7 4|41 54:7 5|41 74:7 6|7 24:7 7|60 60:7 8|67 9:7 9|4 2:7 10|67 94:8 1|39 20:8 2|4 23:8 3|54 47:8 4|53 57:8 5|60 43:8 6|45 44:8 7|75 72:8 8|46 20:8 9|26 80:8 10|31 14:9 1|19 59:9 2|81 95:9 3|70 44:9 4|72 13:9 5|49 32:9 6|39 97:9 7|47 66:9 8|80 48:9 9|7 11:9 10|63 40:10 1|52 60:10 2|87 69:10 3|76 57:10 4|73 15:10 5|48 71:10 6|30 63:10 7|33 96:10 8|80 27:10 9|22 4:10 10</relation>
    <relation name="R176" arity="2" nbTuples="100" semantics="soft" defaultCost="infinity">20 55:1 1|11 31:1 2|14 20:1 3|87 48:1 4|29 21:1 5|7 75:1 6|40 11:1 7|95 58:1 8|65 94:1 9|19 62:1 10|7 36:2 1|41 50:2 2|8 99:2 3|95 33:2 4|60 42:2 5|63 21:2 6|42 83:2 7|14 93:2 8|15 8:2 9|68 2:2 10|98 94:3 1|53 74:3 2|68 75:3 3|49 5:3 4|89 35:3 5|93 80:3 6|2 98:3 7|65 28:3 8|12 11:3 9|74 83:3 10|87 73:4 1|93 17:4 2|39 20:4 3|9 75:4 4|20 97:4 5|91 7:4 6|32 77:4 7|2 37:4 8|28 46:4 9|16 93:4 10|37 60:5 1|40 55:5 2|34 5:5 3|87 95:5 4|62 25:5 5|59 85:5 6|68 73:5 7|4 23:5 8|35 22:5 9|90 73:5 10|55 18:6 1|44 62:6 2|87 10:6 3|42 64:6 4|41 71:6 5|89 19:6 6|28 60:6 7|87 58:6 8|9 78:6 9|88 8:6 10|90 90:7 1|35 100:7 2|8 43:7 3|36 77:7 4|68 62:7 5|27 18:7 6|9 40:7 7|9 86:7 8|80 47:7 9|84 32:7 10|42 70:8 1|26 90:8 2|21 42:8 3|92 7:8 4|80 98:8 5|93 5:8 6|86 72:8 7|93 26:8 8|93 88:8 9|61 42:8 10|99 38:9 1|32 96:9 2|69 27:9 3|12 44:9 4|50 78:9 5|81 19:9 6|72 4:9 7|44 60:9 8|38 54:9 9|18 97:9 10|9 84:10 1|18 42:10 2|87 89:10 3|59 39:10 4|2 99:10 5|95 50:10 6|50 7:10 7|48 99:10 8|85 28:10 9|83 100:10 10</relation>
    <relation name="R177" arity="2" nbTuples="100" semantics="soft" defaultCost="infinity">52 58:1 1|71 64:1 2|1 68:1 3|41 84:1 4|16 27:1 5|38 60:1 6|37 93:1 7|53 57:1 8|71 56:1 9|50 59:1 10|32 55:2 1|34 73:2 2|62 46:2 3|57 99:2 4|65 88:2 5|47 88:2 6|75 85:2 7|46 44:2 8|73 11:2 9|47 97:2 10|73 51:3 1|53 54:3 2|86 42:3 3|64 60:3 4|98 71:3 5|59 45:3 6|65 59:3 7|7 16:3 8|84 30:3 9|19 41:3 10|80 83:4 1|42 19:4 2|85 80:4 3|49 76:4 4|76 77:4 5|91 30:4 6|14 68:4 7|49 70:4 8|90 59:4 9|22 41:4 10|56 9:5 1|56 5:5 2|43 88:5 3|66 37:5 4|81 47:5 5|39 70:5 6|12 86:5 7|61 2:5 8|88 4:5 9|88 47:5 10|35 73:6 1|99 32:6 2|52 94:6 3|70 67:6 4|41 54:6 5|55 17:6 6|46 54:6 7|24 43:6 8|82 79:6 9|95 95:6 10|75 29:7 1|47 75:7 2|9 48:7 3|11 98:7 4|30 4:7 5|84 70:7 6|36 64:7 7|19 35:7 8|54 66:7 9|14 35:7 10|70 26:8 1|25 86:8 2|83 52:8 3|14 27:8 4|100 29:8 5|42 14:8 6|99 10:8 7|19 67:8 8|84 16:8 9|11 94:8 10|6 68:9 1|37 61:9 2|72 89:9 3|66 31:9 4|18 11:9 5|65 77:9 6|47 78:9 7|35 24:9 8|31 87:9 9|23 72:9 10|78 30:10 1|80 82:10 2|90 10:10 3|7 71:10 4|21 66:10 5|4 5:10 6|8 25:10 7|20 43:10 8|9 6:10 9|92 83:10 10</relation>
    <relation name="R178" arity="2" nbTuples="100" semantics="soft" defaultCost="infinity">72 44:1 1|36 23:1 2|8 72:1 3|54 92:1 4|50 81:1 5|5 65:1 6|43 22:1 7|91 69:1 8|95 44:1 9|6 53:1 10|20 64:2 1|99 97:2 2|88 51:2 3|100 77:2 4|85 57:2 5|87 53:2 6|92 89:2 7|51 60:2 8|5 3:2 9|73 77:2 10|84 28:3 1|2 3:3 2|75 75:3 3|77 70:3 4|9 57:3 5|41 65:3 6|57 57:3 7|36 44:3 8|56 17:3 9|81 12:3 10|28 67:4 1|97 64:4 2|56 26:4 3|38 100:4 4|86 95:4 5|78 54:4 6|62 38:4 7|96 60:4 8|37 93:4 9|93 78:4 10|37 80:5 1|79 19:5 2|75 80:5 3|77 98:5 4|92 45:5 5|72 69:5 6|4 53:5 7|75 77:5 8|18 59:5 9|62 56:5 10|93 30:6 1|61 78:6 2|25 23:6 3|96 78:6 4|40 47:6 5|5 76:6 6|79 15:6 7|67 87:6 8|98 96:6 9|22 92:6 10|90 9:7 1|80 40:7 2|87 77:7 3|50 3:7 4|2 16:7 5|68 60:7 6|91 94:7 7|40 94:7 8|87 92:7 9|39 84:7 10|19 29:8 1|78 60:8 2|40 47:8 3|92 19:8 4|70 58:8 5|49 67:8 6|25 38:8 7|32 22:8 8|52 5:8 9|23 30:8 10|27 68:9 1|60 94:9 2|21 51:9 3|19 74:9 4|9 85:9 5|26 31:9 6|44 31:9 7|82 77:9 8|67 70:9 9|74 92:9 10|20 93:10 1|81 20:10 2|47 67:10 3|16 68:10 4|98 8:10 5|93 86:10 6|60 76:10 7|99 51:10 8|71 45:10 9|63 86:10 10</relation>
    <relation name="R179" arity="2" nbTuples="100" semantics="soft" defaultCost="infinity">8 19:1 1|74 66:1 2|53 53:1 3|31 3:1 4|12 53:1 5|75 88:1 6|49 16:1 7|74 83:1 8|97 94:1 9|51 65:1 10|90 74:2 1|1 15:2 2|83 62:2 3|31 21:2 4|85 23:2 5|100 76:2 6|84 70:2 7|3 19:2 8|10 35:2 9|37 30:2 10|14 20:3 1|35 84:3 2|48 68:3 3|38 22:3 4|48 72:3 5|80 40:3 6|35 56:3 7|2 90:3 8|95 4:3 9|33 3:3 10|83 82:4 1|52 86:4 2|76 75:4 3|35 22:4 4|86 6:4 5|98 92:4 6|13 60:4 7|38 80:4 8|33 74:4 9|71 64:4 10|74 27:5 1|91 91:5 2|73 33:5 3|65 41:5 4|36 60:5 5|94 35:5 6|18 49:5 7|89 90:5 8|41 57:5 9|32 48:5 10|69 74:6 1|6 5:6 2|85 60:6 3|99 46:6 4|9 34:6 5|29 47:6 6|44 94:6 7|57 34:6 8|98 13:6 9|90 12:6 10|34 11:7 1|7 59:7 2|49 73:7 3|1 60:7 4|62 79:7 5|49 81:7 6|97 23:7 7|83 38:7 8|3 65:7 9|75 92:7 10|66 30:8 1|17 96:8 2|34 85:8 3|11 91:8 4|4 43:8 5|59 46:8 6|80 35:8 7|2 4:8 8|45 55:8 9|10 49:8 10|72 24:9 1|17 4:9 2|13 48:9 3|39 11:9 4|26 58:9 5|4 68:9 6|84 68:9 7|3 24:9 8|75 75:9 9|32 87:9 10|56 53:10 1|7 92:10 2|23 1:10 3|90 98:10 4|10 97:10 5|90 10:10 6|13 90:10 7|46 17:10 8|53 9:10 9|56 7:10 10</relation>
    <relation name="R180" arity="2" nbTuples="100" semantics="soft" defaultCost="infinity">2 75:1 1|67 88:1 2|78 37:1 3|59 58:1 4|15 22:1 5|70 83:1 6|85 30:1 7|16 34:1 8|1 92:1 9|44 2:1 10|35 71:2 1|27 34:2 2|15 28:2 3|60 79:2 4|47 15:2 5|1 25:2 6|15 32:2 7|76 76:2 8|61 97:2 9|26 90:2 10|16 3:3 1|89 26:3 2|9 3:3 3|43 50:3 4|79 49:3 5|94 70:3 6|76 25:3 7|92 8:3 8|2 84:3 9|52 73:3 10|60 23:4 1|55 44:4 2|36 87:4 3|84 36:4 4|32 87:4 5|8 53:4 6|70 81:4 7|30 33:4 8|74 68:4 9|62 94:4 10|34 43:5 1|52 34:5 2|55 4:5 3|48 8:5 4|17 84:5 5|67 100:5 6|43 75:5 7|76 20:5 8|16 27:5 9|29 57:5 10|90 69:6 1|83 20:6 2|38 93:6 3|15 93:6 4|33 26:6 5|37 3:6 6|42 75:6 7|69 17:6 8|84 98:6 9|76 14:6 10|83 31:7 1|3 92:7 2|19 50:7 3|86 5:7 4|93 68:7 5|89 29:7 6|76 83:7 7|47 33:7 8|23 69:7 9|58 93:7 10|33 54:8 1|20 32:8 2|13 90:8 3|100 64:8 4|22 19:8 5|29 43:8 6|79 39:8 7|50 56:8 8|91 45:8 9|73 93:8 10|32 97:9 1|75 94:9 2|33 37:9 3|80 53:9 4|57 66:9 5|8 77:9 6|40 95:9 7|72 5:9 8|29 29:9 9|12 6:9 10|46 1:10 1|8 15:10 2|45 77:10 3|40 42:10 4|75 83:10 5|32 87:10 6|79 28:10 7|40 16:10 8|1 20:10 9|35 33:10 10</relation>
    <relation name="R181" arity="2" nbTuples="100" semantics="soft" defaultCost="infinity">20 37:1 1|27 20:1 2|84 83:1 3|12 2:1 4|27 99:1 5|7 43:1 6|58 21:1 7|72 44:1 8|12 55:1 9|32 30:1 10|57 39:2 1|22 94:2 2|56 82:2 3|20 84:2 4|22 35:2 5|52 21:2 6|84 21:2 7|74 38:2 8|27 76:2 9|86 65:2 10|88 65:3 1|70 55:3 2|5 48:3 3|57 46:3 4|61 19:3 5|16 49:3 6|75 100:3 7|51 48:3 8|65 2:3 9|95 29:3 10|90 63:4 1|5 90:4 2|79 57:4 3|27 11:4 4|62 33:4 5|64 29:4 6|70 79:4 7|45 38:4 8|40 23:4 9|37 82:4 10|93 84:5 1|47 19:5 2|31 42:5 3|84 52:5 4|28 82:5 5|74 76:5 6|7 52:5 7|61 80:5 8|86 23:5 9|31 40:5 10|31 1:6 1|67 80:6 2|49 18:6 3|37 63:6 4|87 53:6 5|96 20:6 6|45 83:6 7|99 19:6 8|17 40:6 9|82 45:6 10|46 29:7 1|13 13:7 2|75 24:7 3|74 81:7 4|50 1:7 5|60 25:7 6|69 38:7 7|7 39:7 8|98 62:7 9|36 60:7 10|56 36:8 1|37 21:8 2|13 47:8 3|46 73:8 4|81 94:8 5|53 4:8 6|86 42:8 7|49 92:8 8|11 17:8 9|100 31:8 10|31 70:9 1|16 73:9 2|79 50:9 3|64 65:9 4|80 86:9 5|65 34:9 6|56 12:9 7|5 57:9 8|6 5:9 9|71 72:9 10|5 87:10 1|46 55:10 2|91 26:10 3|61 51:10 4|85 42:10 5|39 44:10 6|63 18:10 7|45 18:10 8|24 67:10 9|80 89:10 10</relation>
    <relation name="R182" arity="2" nbTuples="100" semantics="soft" defaultCost="infinity">77 81:1 1|59 93:1 2|57 37:1 3|45 45:1 4|33 13:1 5|97 13:1 6|11 64:1 7|55 25:1 8|18 23:1 9|62 60:1 10|84 74:2 1|99 57:2 2|49 81:2 3|84 86:2 4|48 28:2 5|84 75:2 6|37 3:2 7|63 12:2 8|63 82:2 9|77 13:2 10|97 6:3 1|40 66:3 2|1 40:3 3|52 7:3 4|97 71:3 5|10 95:3 6|4 60:3 7|87 9:3 8|80 12:3 9|25 66:3 10|20 4:4 1|36 94:4 2|43 44:4 3|54 18:4 4|11 55:4 5|98 87:4 6|37 75:4 7|92 65:4 8|8 29:4 9|54 54:4 10|17 86:5 1|43 38:5 2|58 58:5 3|25 43:5 4|77 67:5 5|14 15:5 6|9 41:5 7|100 38:5 8|19 24:5 9|99 1:5 10|4 56:6 1|15 5:6 2|71 71:6 3|32 27:6 4|81 98:6 5|98 6:6 6|41 75:6 7|46 94:6 8|21 1:6 9|92 27:6 10|54 23:7 1|66 92:7 2|75 26:7 3|41 52:7 4|47 18:7 5|21 47:7 6|55 44:7 7|96 55:7 8|85 31:7 9|48 88:7 10|96 52:8 1|57 24:8 2|34 66:8 3|33 46:8 4|93 78:8 5|87 10:8 6|18 15:8 7|11 7:8 8|89 79:8 9|49 84:8 10|21 97:9 1|6 100:9 2|71 43:9 3|45 40:9 4|33 29:9 5|3 76:9 6|85 35:9 7|72 67:9 8|34 68:9 9|67 20:9 10|86 51:10 1|23 95:10 2|77 2:10 3|62 2:10 4|83 76:10 5|82 77:10 6|16 2:10 7|26 47:10 8|48 62:10 9|9 64:10 10</relation>
    <relation name="R183" arity="2" nbTuples="100" semantics="soft" defaultCost="infinity">66 58:1 1|9 99:1 2|94 63:1 3|13 85:1 4|29 54:1 5|91 91:1 6|39 89:1 7|39 41:1 8|92 59:1 9|8 53:1 10|16 87:2 1|40 68:2 2|88 42:2 3|85 27:2 4|4 47:2 5|8 47:2 6|93 28:2 7|39 60:2 8|70 78:2 9|61 39:2 10|75 70:3 1|92 98:3 2|58 32:3 3|44 87:3 4|36 90:3 5|36 3:3 6|72 49:3 7|64 25:3 8|99 10:3 9|2 69:3 10|25 52:4 1|80 62:4 2|52 96:4 3|52 3:4 4|64 31:4 5|20 41:4 6|28 70:4 7|93 97:4 8|82 76:4 9|81 7:4 10|90 67:5 1|71 12:5 2|79 52:5 3|55 2:5 4|65 33:5 5|5 49:5 6|46 42:5 7|71 99:5 8|21 16:5 9|56 76:5 10|67 86:6 1|50 33:6 2|5 73:6 3|59 32:6 4|66 85:6 5|18 81:6 6|62 96:6 7|48 38:6 8|54 64:6 9|21 22:6 10|27 43:7 1|58 77:7 2|50 16:7 3|26 55:7 4|47 20:7 5|87 22:7 6|66 50:7 7|26 71:7 8|71 47:7 9|39 32:7 10|1 28:8 1|65 99:8 2|25 9:8 3|1 42:8 4|77 72:8 5|51 83:8 6|53 73:8 7|10 9:8 8|95 54:8 9|26 46:8 10|99 17:9 1|11 100:9 2|29 29:9 3|24 52:9 4|54 18:9 5|28 37:9 6|53 43:9 7|12 87:9 8|89 76:9 9|91 14:9 10|79 46:10 1|10 92:10 2|59 75:10 3|73 77:10 4|68 96:10 5|40 43:10 6|48 22:10 7|62 22:10 8|11 9:10 9|30 57:10 10</relation>
    <relation name="R184" arity="2" nbTuples="100" semantics="soft" defaultCost="infinity">72 4:1 1|54 39:1 2|22 20:1 3|97 54:1 4|89 45:1 5|38 28:1 6|73 40:1 7|64 19:1 8|61 71:1 9|19 55:1 10|57 37:2 1|98 40:2 2|72 10:2 3|94 20:2 4|88 63:2 5|75 20:2 6|2 73:2 7|90 62:2 8|37 15:2 9|96 75:2 10|4 10:3 1|100 24:3 2|88 3:3 3|22 84:3 4|43 23:3 5|6 41:3 6|59 52:3 7|100 40:3 8|88 89:3 9|66 40:3 10|14 77:4 1|92 19:4 2|63 28:4 3|92 58:4 4|67 86:4 5|39 84:4 6|100 96:4 7|62 8:4 8|48 23:4 9|13 59:4 10|60 25:5 1|30 68:5 2|1 50:5 3|40 66:5 4|5 8:5 5|44 57:5 6|6 11:5 7|2 4:5 8|28 12:5 9|63 25:5 10|60 57:6 1|50 5:6 2|98 80:6 3|54 83:6 4|64 100:6 5|81 4:6 6|62 30:6 7|98 40:6 8|94 39:6 9|65 6:6 10|100 79:7 1|33 15:7 2|48 76:7 3|27 35:7 4|57 48:7 5|39 60:7 6|9 1:7 7|14 2:7 8|63 26:7 9|99 3:7 10|54 34:8 1|4 21:8 2|36 94:8 3|26 90:8 4|9 36:8 5|45 68:8 6|32 34:8 7|39 97:8 8|29 41:8 9|17 52:8 10|63 92:9 1|1 31:9 2|40 57:9 3|65 52:9 4|24 52:9 5|77 52:9 6|89 45:9 7|47 40:9 8|90 44:9 9|71 69:9 10|81 85:10 1|84 76:10 2|62 100:10 3|43 14:10 4|97 63:10 5|17 74:10 6|93 18:10 7|15 74:10 8|28 60:10 9|7 52:10 10</relation>
    <relation name="R185" arity="2" nbTuples="100" semantics="soft" defaultCost="infinity">16 19:1 1|22 45:1 2|66 16:1 3|30 20:1 4|41 80:1 5|74 52:1 6|32 5:1 7|42 77:1 8|13 1:1 9|11 21:1 10|41 43:2 1|45 12:2 2|44 31:2 3|92 12:2 4|30 9:2 5|48 37:2 6|47 47:2 7|42 63:2 8|96 60:2 9|23 89:2 10|47 92:3 1|38 77:3 2|25 69:3 3|95 85:3 4|52 89:3 5|25 60:3 6|5 5:3 7|7 22:3 8|95 93:3 9|78 11:3 10|59 50:4 1|72 38:4 2|88 54:4 3|57 3:4 4|35 17:4 5|74 94:4 6|48 7:4 7|29 2:4 8|41 2:4 9|5 40:4 10|86 91:5 1|40 26:5 2|15 6:5 3|27 65:5 4|69 88:5 5|65 46:5 6|64 92:5 7|23 52:5 8|96 24:5 9|75 57:5 10|20 65:6 1|52 88:6 2|48 60:6 3|100 93:6 4|78 2:6 5|30 100:6 6|3 90:6 7|64 61:6 8|38 61:6 9|12 12:6 10|20 4:7 1|28 100:7 2|51 37:7 3|28 49:7 4|49 91:7 5|82 15:7 6|45 70:7 7|18 35:7 8|6 94:7 9|41 33:7 10|82 94:8 1|50 49:8 2|18 28:8 3|64 63:8 4|66 100:8 5|29 53:8 6|45 39:8 7|91 88:8 8|15 49:8 9|34 92:8 10|21 59:9 1|59 100:9 2|52 50:9 3|26 42:9 4|62 74:9 5|53 57:9 6|93 2:9 7|18 44:9 8|56 31:9 9|99 38:9 10|26 53:10 1|21 50:10 2|17 41:10 3|10 6:10 4|13 36:10 5|72 92:10 6|66 40:10 7|32 13:10 8|59 69:10 9|40 17:10 10</relation>
    <relation name="R186" arity="2" nbTuples="100" semantics="soft" defaultCost="infinity">88 39:1 1|51 12:1 2|28 46:1 3|44 68:1 4|59 63:1 5|75 58:1 6|9 50:1 7|37 3:1 8|47 58:1 9|89 100:1 10|46 65:2 1|52 81:2 2|42 20:2 3|33 20:2 4|94 57:2 5|84 50:2 6|58 72:2 7|87 44:2 8|76 71:2 9|89 27:2 10|11 3:3 1|29 54:3 2|28 54:3 3|95 45:3 4|72 29:3 5|15 68:3 6|75 95:3 7|73 14:3 8|51 46:3 9|3 51:3 10|78 50:4 1|17 22:4 2|49 94:4 3|1 7:4 4|32 94:4 5|4 59:4 6|97 48:4 7|30 39:4 8|4 17:4 9|64 62:4 10|66 89:5 1|24 78:5 2|62 43:5 3|72 98:5 4|5 45:5 5|1 31:5 6|11 59:5 7|21 35:5 8|63 88:5 9|95 98:5 10|41 78:6 1|74 73:6 2|81 39:6 3|17 41:6 4|74 59:6 5|76 36:6 6|72 6:6 7|84 20:6 8|34 68:6 9|80 36:6 10|21 62:7 1|55 35:7 2|94 66:7 3|33 69:7 4|77 44:7 5|34 17:7 6|80 32:7 7|3 14:7 8|11 14:7 9|48 73:7 10|18 74:8 1|56 19:8 2|67 33:8 3|14 78:8 4|68 84:8 5|22 9:8 6|36 24:8 7|29 64:8 8|81 36:8 9|86 69:8 10|15 28:9 1|71 54:9 2|59 34:9 3|12 50:9 4|48 88:9 5|90 25:9 6|25 63:9 7|87 21:9 8|47 100:9 9|14 24:9 10|12 98:10 1|24 75:10 2|48 31:10 3|14 52:10 4|40 67:10 5|80 44:10 6|47 83:10 7|96 98:10 8|46 82:10 9|71 83:10 10</relation>
    <relation name="R187" arity="2" nbTuples="100" semantics="soft" defaultCost="infinity">21 51:1 1|16 83:1 2|70 86:1 3|90 35:1 4|38 18:1 5|33 46:1 6|17 68:1 7|62 95:1 8|88 73:1 9|52 92:1 10|54 52:2 1|85 7:2 2|13 47:2 3|15 71:2 4|19 68:2 5|50 93:2 6|10 99:2 7|45 63:2 8|25 44:2 9|36 82:2 10|32 11:3 1|56 93:3 2|6 93:3 3|21 80:3 4|9 65:3 5|76 93:3 6|42 78:3 7|58 26:3 8|71 97:3 9|43 90:3 10|43 77:4 1|98 98:4 2|45 84:4 3|91 85:4 4|90 86:4 5|79 75:4 6|46 81:4 7|14 47:4 8|64 24:4 9|90 75:4 10|3 15:5 1|78 59:5 2|2 37:5 3|90 9:5 4|72 27:5 5|37 55:5 6|72 10:5 7|48 40:5 8|40 95:5 9|51 60:5 10|53 37:6 1|18 19:6 2|12 85:6 3|24 24:6 4|45 2:6 5|76 52:6 6|44 15:6 7|8 88:6 8|80 76:6 9|81 14:6 10|57 37:7 1|40 51:7 2|76 37:7 3|41 4:7 4|47 56:7 5|5 10:7 6|70 56:7 7|77 29:7 8|87 48:7 9|50 92:7 10|22 17:8 1|43 41:8 2|56 55:8 3|88 9:8 4|70 61:8 5|36 73:8 6|79 59:8 7|59 93:8 8|91 66:8 9|82 52:8 10|36 54:9 1|52 7:9 2|75 14:9 3|19 73:9 4|85 93:9 5|92 24:9 6|39 98:9 7|83 77:9 8|6 61:9 9|56 28:9 10|31 71:10 1|82 58:10 2|56 100:10 3|65 78:10 4|98 48:10 5|20 88:10 6|98 97:10 7|64 38:10 8|15 2:10 9|78 45:10 10</relation>
    <relation name="R188" arity="2" nbTuples="100" semantics="soft" defaultCost="infinity">43 6:1 1|98 67:1 2|12 21:1 3|100 80:1 4|18 63:1 5|40 14:1 6|34 15:1 7|25 58:1 8|40 16:1 9|18 77:1 10|21 96:2 1|46 46:2 2|76 84:2 3|69 2:2 4|1 61:2 5|19 56:2 6|5 12:2 7|2 39:2 8|34 51:2 9|33 54:2 10|17 81:3 1|43 98:3 2|30 79:3 3|12 88:3 4|19 5:3 5|16 40:3 6|58 40:3 7|28 5:3 8|20 13:3 9|56 20:3 10|100 35:4 1|24 56:4 2|32 88:4 3|86 57:4 4|18 98:4 5|89 9:4 6|99 46:4 7|73 3:4 8|50 89:4 9|34 18:4 10|38 33:5 1|70 35:5 2|30 95:5 3|57 24:5 4|68 3:5 5|7 81:5 6|35 57:5 7|98 79:5 8|41 98:5 9|66 79:5 10|64 9:6 1|14 19:6 2|18 33:6 3|75 100:6 4|19 7:6 5|45 36:6 6|50 75:6 7|7 4:6 8|59 64:6 9|31 8:6 10|48 54:7 1|53 9:7 2|22 47:7 3|5 9:7 4|63 47:7 5|8 81:7 6|40 77:7 7|83 95:7 8|9 31:7 9|10 86:7 10|8 47:8 1|11 24:8 2|86 89:8 3|92 54:8 4|69 65:8 5|56 96:8 6|8 17:8 7|54 49:8 8|28 51:8 9|32 81:8 10|31 70:9 1|65 51:9 2|6 77:9 3|14 81:9 4|24 30:9 5|42 88:9 6|100 23:9 7|82 71:9 8|57 10:9 9|79 63:9 10|11 73:10 1|72 75:10 2|75 100:10 3|10 89:10 4|51 89:10 5|64 92:10 6|88 35:10 7|37 16:10 8|46 31:10 9|11 89:10 10</relation>
    <relation name="R189" arity="2" nbTuples="100" semantics="soft" defaultCost="infinity">6 40:1 1|62 89:1 2|88 10:1 3|85 99:1 4|75 77:1 5|87 15:1 6|18 2:1 7|11 15:1 8|28 97:1 9|85 1:1 10|33 42:2 1|3 55:2 2|29 83:2 3|60 84:2 4|33 92:2 5|26 41:2 6|75 25:2 7|25 88:2 8|92 42:2 9|52 24:2 10|5 70:3 1|97 64:3 2|80 97:3 3|71 36:3 4|10 36:3 5|72 4:3 6|85 53:3 7|96 61:3 8|56 81:3 9|19 24:3 10|24 57:4 1|55 52:4 2|52 73:4 3|27 74:4 4|8 29:4 5|62 39:4 6|34 89:4 7|83 17:4 8|44 66:4 9|23 97:4 10|53 60:5 1|68 57:5 2|56 57:5 3|99 78:5 4|67 9:5 5|87 57:5 6|66 3:5 7|50 26:5 8|94 81:5 9|93 34:5 10|78 100:6 1|17 16:6 2|73 48:6 3|57 41:6 4|44 22:6 5|35 4:6 6|33 28:6 7|80 80:6 8|3 42:6 9|58 70:6 10|65 69:7 1|83 83:7 2|40 51:7 3|58 84:7 4|66 77:7 5|99 76:7 6|83 68:7 7|36 45:7 8|79 94:7 9|43 4:7 10|50 63:8 1|28 56:8 2|51 43:8 3|61 88:8 4|11 25:8 5|19 39:8 6|98 16:8 7|66 27:8 8|25 50:8 9|93 16:8 10|33 54:9 1|13 89:9 2|65 30:9 3|76 87:9 4|4 55:9 5|85 33:9 6|46 69:9 7|53 1:9 8|40 5:9 9|64 61:9 10|18 59:10 1|65 99:10 2|16 18:10 3|40 14:10 4|86 91:10 5|22 52:10 6|76 36:10 7|67 22:10 8|73 78:10 9|85 54:10 10</relation>
    <relation name="R190" arity="2" nbTuples="100" semantics="soft" defaultCost="infinity">67 10:1 1|62 97:1 2|31 24:1 3|96 31:1 4|89 86:1 5|23 40:1 6|74 62:1 7|72 67:1 8|59 42:1 9|1 62:1 10|88 41:2 1|80 70:2 2|34 69:2 3|49 81:2 4|32 46:2 5|65 22:2 6|57 89:2 7|46 22:2 8|46 71:2 9|5 87:2 10|5 34:3 1|59 33:3 2|29 75:3 3|98 83:3 4|67 58:3 5|89 9:3 6|35 8:3 7|15 16:3 8|72 38:3 9|20 66:3 10|40 78:4 1|78 59:4 2|49 89:4 3|72 20:4 4|27 80:4 5|42 9:4 6|85 4:4 7|12 68:4 8|33 42:4 9|86 57:4 10|16 77:5 1|84 61:5 2|38 28:5 3|49 58:5 4|75 1:5 5|64 21:5 6|85 18:5 7|61 83:5 8|62 24:5 9|41 56:5 10|78 53:6 1|63 88:6 2|28 2:6 3|98 52:6 4|75 14:6 5|6 36:6 6|82 7:6 7|15 60:6 8|97 73:6 9|73 61:6 10|61 60:7 1|49 15:7 2|96 31:7 3|78 44:7 4|24 92:7 5|45 28:7 6|76 43:7 7|21 61:7 8|60 70:7 9|89 63:7 10|41 81:8 1|7 100:8 2|23 40:8 3|99 88:8 4|20 91:8 5|59 86:8 6|27 48:8 7|27 42:8 8|9 47:8 9|88 34:8 10|75 77:9 1|16 79:9 2|96 8:9 3|94 22:9 4|90 88:9 5|19 72:9 6|91 27:9 7|7 83:9 8|91 54:9 9|100 85:9 10|64 66:10 1|3 21:10 2|16 45:10 3|49 56:10 4|64 24:10 5|44 12:10 6|89 65:10 7|99 34:10 8|65 82:10 9|37 62:10 10</relation>
    <relation name="R191" arity="2" nbTuples="100" semantics="soft" defaultCost="infinity">92 94:1 1|20 77:1 2|73 12:1 3|2 14:1 4|70 56:1 5|23 99:1 6|94 8:1 7|90 25:1 8|8 15:1 9|13 19:1 10|24 48:2 1|16 69:2 2|26 94:2 3|58 58:2 4|34 77:2 5|63 32:2 6|6 47:2 7|70 76:2 8|54 74:2 9|95 89:2 10|37 32:3 1|20 58:3 2|75 62:3 3|86 10:3 4|36 77:3 5|28 85:3 6|23 45:3 7|35 7:3 8|99 23:3 9|96 41:3 10|85 3:4 1|43 27:4 2|70 96:4 3|82 53:4 4|77 63:4 5|64 66:4 6|43 37:4 7|32 69:4 8|85 42:4 9|51 38:4 10|32 88:5 1|9 1:5 2|34 28:5 3|68 45:5 4|78 27:5 5|6 11:5 6|55 23:5 7|38 8:5 8|76 86:5 9|7 100:5 10|44 96:6 1|39 83:6 2|31 99:6 3|49 37:6 4|56 2:6 5|81 50:6 6|91 63:6 7|1 36:6 8|67 62:6 9|12 50:6 10|12 23:7 1|49 66:7 2|86 24:7 3|46 33:7 4|47 87:7 5|66 54:7 6|26 37:7 7|16 5:7 8|69 56:7 9|1 19:7 10|38 12:8 1|76 12:8 2|66 13:8 3|15 38:8 4|85 60:8 5|19 1:8 6|76 9:8 7|49 36:8 8|6 17:8 9|89 22:8 10|43 42:9 1|4 66:9 2|93 2:9 3|89 89:9 4|8 13:9 5|65 91:9 6|86 79:9 7|27 97:9 8|82 10:9 9|2 7:9 10|54 100:10 1|42 62:10 2|47 42:10 3|23 69:10 4|26 59:10 5|8 49:10 6|91 49:10 7|76 90:10 8|73 89:10 9|11 87:10 10</relation>
    <relation name="R192" arity="2" nbTuples="100" semantics="soft" defaultCost="infinity">75 28:1 1|9 48:1 2|74 75:1 3|33 81:1 4|82 76:1 5|45 8:1 6|13 65:1 7|4 95:1 8|1 32:1 9|29 39:1 10|71 6:2 1|96 51:2 2|39 59:2 3|49 4:2 4|36 37:2 5|78 54:2 6|76 16:2 7|50 29:2 8|39 8:2 9|45 71:2 10|90 1:3 1|80 91:3 2|64 18:3 3|1 91:3 4|36 61:3 5|40 84:3 6|27 88:3 7|51 66:3 8|39 8:3 9|36 47:3 10|2 3:4 1|37 5:4 2|38 88:4 3|43 59:4 4|39 1:4 5|26 56:4 6|9 79:4 7|36 49:4 8|100 88:4 9|17 27:4 10|23 31:5 1|47 63:5 2|22 2:5 3|50 4:5 4|46 67:5 5|52 86:5 6|71 70:5 7|25 75:5 8|69 6:5 9|95 29:5 10|45 10:6 1|46 84:6 2|31 75:6 3|7 100:6 4|45 92:6 5|77 47:6 6|77 35:6 7|81 44:6 8|25 43:6 9|59 24:6 10|53 19:7 1|93 12:7 2|84 73:7 3|21 18:7 4|42 68:7 5|99 86:7 6|56 56:7 7|95 58:7 8|88 18:7 9|46 84:7 10|28 77:8 1|15 71:8 2|57 54:8 3|66 13:8 4|75 50:8 5|55 56:8 6|43 62:8 7|46 51:8 8|5 63:8 9|38 27:8 10|6 18:9 1|1 63:9 2|38 89:9 3|27 67:9 4|9 7:9 5|80 97:9 6|74 87:9 7|74 24:9 8|88 78:9 9|90 10:9 10|30 82:10 1|83 36:10 2|69 38:10 3|18 7:10 4|28 79:10 5|28 77:10 6|26 76:10 7|85 23:10 8|85 76:10 9|23 36:10 10</relation>
    <relation name="R193" arity="2" nbTuples="100" semantics="soft" defaultCost="infinity">22 63:1 1|59 47:1 2|29 60:1 3|23 97:1 4|12 49:1 5|9 87:1 6|43 14:1 7|32 71:1 8|62 82:1 9|92 32:1 10|11 57:2 1|19 94:2 2|38 2:2 3|86 30:2 4|12 8:2 5|82 100:2 6|67 82:2 7|22 25:2 8|4 41:2 9|12 28:2 10|58 36:3 1|73 99:3 2|70 66:3 3|41 25:3 4|54 3:3 5|11 12:3 6|34 64:3 7|71 53:3 8|40 74:3 9|28 52:3 10|69 44:4 1|37 6:4 2|35 35:4 3|89 17:4 4|43 27:4 5|36 6:4 6|45 32:4 7|71 5:4 8|87 50:4 9|23 34:4 10|40 85:5 1|80 88:5 2|80 45:5 3|64 93:5 4|1 1:5 5|85 79:5 6|75 67:5 7|97 38:5 8|43 75:5 9|86 28:5 10|20 37:6 1|37 9:6 2|2 70:6 3|9 12:6 4|51 42:6 5|23 44:6 6|54 13:6 7|2 95:6 8|47 15:6 9|7 66:6 10|97 55:7 1|71 73:7 2|90 74:7 3|11 70:7 4|18 84:7 5|82 41:7 6|63 3:7 7|21 55:7 8|17 75:7 9|12 32:7 10|69 85:8 1|93 75:8 2|74 27:8 3|32 29:8 4|75 52:8 5|70 4:8 6|74 30:8 7|52 41:8 8|98 86:8 9|59 40:8 10|22 31:9 1|62 89:9 2|93 87:9 3|13 87:9 4|13 30:9 5|46 65:9 6|7 14:9 7|95 8:9 8|53 2:9 9|58 40:9 10|10 39:10 1|45 15:10 2|30 24:10 3|82 30:10 4|24 84:10 5|70 51:10 6|87 67:10 7|18 65:10 8|99 27:10 9|22 82:10 10</relation>
    <relation name="R194" arity="2" nbTuples="100" semantics="soft" defaultCost="infinity">43 76:1 1|69 13:1 2|9 100:1 3|33 99:1 4|72 44:1 5|7 46:1 6|83 13:1 7|32 1:1 8|30 50:1 9|67 54:1 10|73 76:2 1|59 97:2 2|89 39:2 3|73 49:2 4|30 4:2 5|39 80:2 6|17 33:2 7|7 13:2 8|55 29:2 9|1 20:2 10|21 23:3 1|81 76:3 2|18 45:3 3|47 3:3 4|39 71:3 5|52 39:3 6|91 76:3 7|95 16:3 8|34 28:3 9|17 61:3 10|20 35:4 1|61 42:4 2|47 44:4 3|53 96:4 4|33 100:4 5|65 17:4 6|6 23:4 7|5 37:4 8|68 50:4 9|55 73:4 10|87 53:5 1|36 95:5 2|60 23:5 3|91 63:5 4|81 15:5 5|84 42:5 6|30 88:5 7|38 32:5 8|24 47:5 9|93 77:5 10|45 49:6 1|65 3:6 2|73 21:6 3|15 3:6 4|69 14:6 5|33 66:6 6|48 55:6 7|4 16:6 8|8 13:6 9|20 10:6 10|80 71:7 1|40 55:7 2|17 31:7 3|44 26:7 4|14 72:7 5|56 62:7 6|29 98:7 7|43 68:7 8|67 86:7 9|64 36:7 10|25 52:8 1|49 60:8 2|61 34:8 3|96 3:8 4|48 63:8 5|57 76:8 6|43 75:8 7|4 19:8 8|34 96:8 9|72 42:8 10|82 61:9 1|87 80:9 2|17 32:9 3|97 22:9 4|13 13:9 5|49 22:9 6|18 86:9 7|79 2:9 8|57 80:9 9|90 8:9 10|45 98:10 1|43 76:10 2|32 47:10 3|92 56:10 4|48 72:10 5|61 97:10 6|42 16:10 7|51 52:10 8|2 93:10 9|57 53:10 10</relation>
    <relation name="R195" arity="2" nbTuples="100" semantics="soft" defaultCost="infinity">18 68:1 1|71 43:1 2|35 53:1 3|36 76:1 4|25 73:1 5|18 12:1 6|2 62:1 7|74 95:1 8|79 19:1 9|86 78:1 10|84 26:2 1|37 91:2 2|30 68:2 3|55 67:2 4|51 10:2 5|92 20:2 6|99 69:2 7|17 63:2 8|31 33:2 9|29 99:2 10|96 69:3 1|99 19:3 2|77 54:3 3|22 91:3 4|29 22:3 5|26 83:3 6|97 41:3 7|92 13:3 8|100 76:3 9|99 99:3 10|22 44:4 1|36 61:4 2|44 90:4 3|62 50:4 4|12 8:4 5|51 40:4 6|55 9:4 7|7 78:4 8|19 92:4 9|71 21:4 10|5 2:5 1|33 91:5 2|68 91:5 3|72 72:5 4|51 44:5 5|51 36:5 6|22 66:5 7|39 37:5 8|86 84:5 9|4 12:5 10|38 39:6 1|88 63:6 2|76 50:6 3|55 35:6 4|35 98:6 5|84 90:6 6|2 62:6 7|48 94:6 8|23 27:6 9|7 56:6 10|74 72:7 1|47 49:7 2|81 53:7 3|50 94:7 4|10 42:7 5|21 69:7 6|63 73:7 7|49 1:7 8|86 24:7 9|9 3:7 10|78 11:8 1|95 29:8 2|4 21:8 3|3 34:8 4|80 100:8 5|56 15:8 6|26 23:8 7|18 68:8 8|53 14:8 9|17 47:8 10|83 63:9 1|49 40:9 2|86 76:9 3|33 45:9 4|46 26:9 5|26 59:9 6|61 22:9 7|24 94:9 8|23 9:9 9|15 13:9 10|17 2:10 1|74 64:10 2|28 21:10 3|36 97:10 4|46 39:10 5|16 100:10 6|9 60:10 7|91 62:10 8|38 83:10 9|5 69:10 10</relation>
    <relation name="R196" arity="2" nbTuples="100" semantics="soft" defaultCost="infinity">66 16:1 1|15 69:1 2|98 39:1 3|16 93:1 4|74 82:1 5|6 13:1 6|70 36:1 7|16 19:1 8|87 75:1 9|94 51:1 10|67 73:2 1|5 79:2 2|7 91:2 3|47 30:2 4|90 85:2 5|13 70:2 6|41 59:2 7|24 34:2 8|63 71:2 9|10 39:2 10|60 60:3 1|43 60:3 2|52 4:3 3|56 52:3 4|48 19:3 5|2 10:3 6|9 18:3 7|99 100:3 8|19 4:3 9|70 66:3 10|83 30:4 1|17 42:4 2|9 80:4 3|57 63:4 4|87 41:4 5|26 20:4 6|91 91:4 7|12 94:4 8|97 31:4 9|30 76:4 10|67 88:5 1|14 12:5 2|41 53:5 3|80 51:5 4|36 21:5 5|51 8:5 6|88 54:5 7|52 66:5 8|40 47:5 9|7 71:5 10|65 20:6 1|86 6:6 2|28 43:6 3|8 78:6 4|36 7:6 5|17 48:6 6|5 13:6 7|78 57:6 8|44 84:6 9|16 13:6 10|56 35:7 1|19 27:7 2|91 39:7 3|10 34:7 4|46 83:7 5|21 4:7 6|98 96:7 7|46 71:7 8|50 19:7 9|55 27:7 10|84 50:8 1|27 4:8 2|58 42:8 3|11 44:8 4|58 22:8 5|22 92:8 6|60 43:8 7|78 68:8 8|97 92:8 9|52 91:8 10|17 99:9 1|85 82:9 2|58 53:9 3|73 46:9 4|45 96:9 5|50 60:9 6|68 6:9 7|28 15:9 8|100 86:9 9|99 35:9 10|59 80:10 1|36 87:10 2|23 94:10 3|62 19:10 4|63 50:10 5|40 4:10 6|80 48:10 7|41 75:10 8|78 87:10 9|27 93:10 10</relation>
    <relation name="R197" arity="2" nbTuples="100" semantics="soft" defaultCost="infinity">28 91:1 1|31 81:1 2|68 62:1 3|91 69:1 4|61 89:1 5|23 33:1 6|62 96:1 7|20 76:1 8|36 68:1 9|12 100:1 10|59 12:2 1|98 61:2 2|91 16:2 3|21 2:2 4|62 40:2 5|78 9:2 6|84 48:2 7|73 80:2 8|89 92:2 9|65 81:2 10|22 29:3 1|5 1:3 2|47 84:3 3|89 28:3 4|68 80:3 5|90 81:3 6|50 93:3 7|95 83:3 8|39 24:3 9|9 48:3 10|27 68:4 1|52 47:4 2|33 57:4 3|5 66:4 4|57 23:4 5|68 20:4 6|40 33:4 7|91 87:4 8|11 8:4 9|68 46:4 10|40 4:5 1|4 22:5 2|2 6:5 3|57 78:5 4|87 69:5 5|34 20:5 6|69 18:5 7|89 73:5 8|25 92:5 9|55 18:5 10|36 30:6 1|15 70:6 2|98 25:6 3|43 96:6 4|42 82:6 5|65 25:6 6|34 29:6 7|67 41:6 8|16 68:6 9|99 3:6 10|29 73:7 1|75 12:7 2|47 49:7 3|42 36:7 4|56 75:7 5|15 65:7 6|79 53:7 7|62 10:7 8|76 2:7 9|68 65:7 10|26 91:8 1|76 44:8 2|21 34:8 3|78 4:8 4|87 27:8 5|86 61:8 6|80 76:8 7|4 9:8 8|2 64:8 9|85 73:8 10|10 68:9 1|42 90:9 2|94 39:9 3|80 25:9 4|50 23:9 5|69 78:9 6|70 46:9 7|16 80:9 8|16 92:9 9|27 43:9 10|85 22:10 1|17 23:10 2|85 39:10 3|48 4:10 4|95 73:10 5|59 31:10 6|26 86:10 7|71 60:10 8|40 13:10 9|47 32:10 10</relation>
    <relation name="R198" arity="2" nbTuples="100" semantics="soft" defaultCost="infinity">18 34:1 1|18 1:1 2|52 53:1 3|68 40:1 4|56 94:1 5|31 97:1 6|64 61:1 7|33 70:1 8|55 81:1 9|75 50:1 10|67 79:2 1|34 25:2 2|93 38:2 3|60 76:2 4|49 69:2 5|76 41:2 6|44 15:2 7|56 43:2 8|2 16:2 9|64 35:2 10|7 9:3 1|84 78:3 2|96 27:3 3|55 62:3 4|29 34:3 5|5 33:3 6|37 92:3 7|5 3:3 8|63 92:3 9|61 60:3 10|71 86:4 1|60 38:4 2|37 49:4 3|21 39:4 4|2 58:4 5|87 58:4 6|96 53:4 7|43 63:4 8|26 10:4 9|40 35:4 10|57 32:5 1|54 65:5 2|6 62:5 3|1 59:5 4|98 64:5 5|12 48:5 6|44 77:5 7|42 90:5 8|45 19:5 9|93 62:5 10|11 75:6 1|99 3:6 2|60 95:6 3|30 11:6 4|57 60:6 5|67 20:6 6|17 13:6 7|89 12:6 8|4 46:6 9|31 48:6 10|31 36:7 1|55 30:7 2|88 52:7 3|14 76:7 4|81 30:7 5|75 56:7 6|18 4:7 7|97 3:7 8|29 87:7 9|70 2:7 10|59 70:8 1|46 87:8 2|45 58:8 3|21 39:8 4|49 89:8 5|47 44:8 6|67 90:8 7|83 97:8 8|28 10:8 9|38 49:8 10|70 54:9 1|88 100:9 2|20 29:9 3|87 93:9 4|33 12:9 5|40 8:9 6|97 79:9 7|52 14:9 8|99 49:9 9|14 84:9 10|40 42:10 1|36 15:10 2|91 79:10 3|5 22:10 4|39 65:10 5|94 13:10 6|25 2:10 7|99 91:10 8|20 99:10 9|89 95:10 10</relation>
    <relation name="R199" arity="2" nbTuples="100" semantics="soft" defaultCost="infinity">27 63:1 1|56 79:1 2|97 5:1 3|89 83:1 4|44 50:1 5|25 54:1 6|69 93:1 7|34 20:1 8|17 13:1 9|44 63:1 10|13 79:2 1|50 32:2 2|42 18:2 3|72 53:2 4|57 82:2 5|67 38:2 6|48 48:2 7|75 66:2 8|20 100:2 9|65 99:2 10|65 18:3 1|67 50:3 2|59 33:3 3|70 37:3 4|52 78:3 5|52 95:3 6|60 38:3 7|63 63:3 8|27 5:3 9|39 74:3 10|57 38:4 1|81 90:4 2|97 12:4 3|31 55:4 4|77 30:4 5|12 36:4 6|100 35:4 7|94 13:4 8|33 40:4 9|28 18:4 10|91 71:5 1|55 61:5 2|24 38:5 3|95 12:5 4|42 67:5 5|3 67:5 6|10 18:5 7|61 26:5 8|41 96:5 9|87 39:5 10|56 81:6 1|13 2:6 2|3 70:6 3|15 99:6 4|96 93:6 5|40 57:6 6|30 67:6 7|24 52:6 8|30 12:6 9|66 17:6 10|79 80:7 1|66 53:7 2|68 88:7 3|20 13:7 4|43 9:7 5|18 10:7 6|87 87:7 7|65 41:7 8|31 58:7 9|32 72:7 10|56 7:8 1|2 98:8 2|12 11:8 3|66 12:8 4|54 64:8 5|21 55:8 6|60 92:8 7|70 74:8 8|77 77:8 9|72 26:8 10|16 33:9 1|18 70:9 2|18 92:9 3|62 46:9 4|52 12:9 5|2 33:9 6|60 97:9 7|11 56:9 8|93 30:9 9|45 64:9 10|20 42:10 1|31 72:10 2|61 40:10 3|84 24:10 4|26 57:10 5|92 85:10 6|8 52:10 7|31 77:10 8|26 23:10 9|6 7:10 10</relation>
    <relation name="R200" arity="2" nbTuples="100" semantics="soft" defaultCost="infinity">82 56:1 1|25 64:1 2|57 63:1 3|38 71:1 4|36 74:1 5|23 67:1 6|17 32:1 7|11 43:1 8|55 100:1 9|93 16:1 10|23 33:2 1|89 17:2 2|99 98:2 3|6 12:2 4|51 100:2 5|40 79:2 6|50 84:2 7|57 100:2 8|90 1:2 9|11 81:2 10|23 81:3 1|33 96:3 2|49 71:3 3|72 55:3 4|94 53:3 5|30 59:3 6|97 78:3 7|16 49:3 8|37 38:3 9|82 68:3 10|51 67:4 1|8 80:4 2|78 42:4 3|46 29:4 4|8 42:4 5|35 28:4 6|4 69:4 7|70 41:4 8|100 95:4 9|89 9:4 10|100 88:5 1|26 74:5 2|28 73:5 3|91 15:5 4|90 68:5 5|89 66:5 6|88 43:5 7|40 5:5 8|95 39:5 9|95 16:5 10|5 14:6 1|30 76:6 2|60 47:6 3|8 40:6 4|34 7:6 5|97 56:6 6|94 17:6 7|80 30:6 8|92 87:6 9|54 100:6 10|25 45:7 1|85 99:7 2|32 10:7 3|58 76:7 4|74 78:7 5|53 44:7 6|88 27:7 7|3 69:7 8|97 56:7 9|50 34:7 10|16 64:8 1|17 55:8 2|41 24:8 3|65 98:8 4|44 75:8 5|47 1:8 6|15 37:8 7|6 98:8 8|1 11:8 9|19 7:8 10|92 17:9 1|22 97:9 2|59 85:9 3|29 5:9 4|63 37:9 5|90 41:9 6|50 5:9 7|2 53:9 8|24 38:9 9|49 42:9 10|18 99:10 1|12 15:10 2|68 4:10 3|54 23:10 4|8 85:10 5|64 5:10 6|14 53:10 7|98 48:10 8|37 25:10 9|75 33:10 10</relation>
    <relation name="R201" arity="2" nbTuples="100" semantics="soft" defaultCost="infinity">89 18:1 1|12 65:1 2|59 83:1 3|6 92:1 4|45 25:1 5|46 29:1 6|49 84:1 7|23 52:1 8|82 97:1 9|100 78:1 10|56 20:2 1|9 81:2 2|8 29:2 3|34 88:2 4|91 74:2 5|38 85:2 6|59 29:2 7|6 23:2 8|75 42:2 9|84 41:2 10|46 13:3 1|94 61:3 2|33 86:3 3|40 76:3 4|23 84:3 5|13 55:3 6|36 39:3 7|54 2:3 8|78 66:3 9|26 71:3 10|9 43:4 1|7 21:4 2|98 44:4 3|12 98:4 4|58 6:4 5|12 56:4 6|59 34:4 7|51 36:4 8|96 95:4 9|84 65:4 10|32 10:5 1|22 100:5 2|66 96:5 3|14 57:5 4|26 29:5 5|25 87:5 6|83 32:5 7|61 11:5 8|95 43:5 9|90 20:5 10|46 98:6 1|37 60:6 2|78 1:6 3|23 37:6 4|100 57:6 5|42 3:6 6|54 65:6 7|93 2:6 8|47 17:6 9|82 54:6 10|39 100:7 1|78 62:7 2|27 71:7 3|78 30:7 4|41 4:7 5|14 69:7 6|23 82:7 7|44 47:7 8|59 98:7 9|10 37:7 10|68 25:8 1|95 90:8 2|93 94:8 3|36 13:8 4|43 47:8 5|13 36:8 6|97 97:8 7|88 78:8 8|11 81:8 9|81 86:8 10|97 19:9 1|91 4:9 2|15 31:9 3|58 23:9 4|43 6:9 5|89 39:9 6|37 34:9 7|72 81:9 8|91 19:9 9|38 88:9 10|96 37:10 1|32 29:10 2|15 1:10 3|100 21:10 4|31 58:10 5|99 74:10 6|86 30:10 7|100 16:10 8|9 23:10 9|63 51:10 10</relation>
    <relation name="R202" arity="2" nbTuples="100" semantics="soft" defaultCost="infinity">4 47:1 1|4 31:1 2|33 98:1 3|27 52:1 4|34 94:1 5|18 51:1 6|51 46:1 7|69 10:1 8|95 16:1 9|17 55:1 10|95 89:2 1|60 48:2 2|14 98:2 3|69 10:2 4|100 56:2 5|51 45:2 6|24 55:2 7|1 77:2 8|74 34:2 9|41 85:2 10|79 84:3 1|8 87:3 2|19 71:3 3|19 2:3 4|21 55:3 5|36 19:3 6|36 87:3 7|9 22:3 8|7 91:3 9|64 6:3 10|61 92:4 1|91 68:4 2|89 72:4 3|69 24:4 4|96 15:4 5|56 84:4 6|14 65:4 7|62 58:4 8|59 5:4 9|25 94:4 10|65 47:5 1|11 52:5 2|56 53:5 3|45 99:5 4|81 99:5 5|6 69:5 6|36 25:5 7|28 70:5 8|17 73:5 9|22 35:5 10|3 41:6 1|21 12:6 2|33 50:6 3|83 46:6 4|84 18:6 5|91 86:6 6|25 70:6 7|40 35:6 8|85 60:6 9|87 17:6 10|35 75:7 1|22 63:7 2|67 74:7 3|6 43:7 4|1 4:7 5|97 57:7 6|49 39:7 7|73 55:7 8|42 47:7 9|83 18:7 10|97 58:8 1|12 56:8 2|85 11:8 3|79 72:8 4|70 70:8 5|67 31:8 6|65 97:8 7|4 30:8 8|32 3:8 9|13 1:8 10|85 64:9 1|77 97:9 2|32 89:9 3|43 8:9 4|91 29:9 5|63 17:9 6|45 88:9 7|36 57:9 8|99 49:9 9|77 79:9 10|96 68:10 1|46 9:10 2|12 62:10 3|12 96:10 4|19 59:10 5|54 91:10 6|66 90:10 7|43 37:10 8|29 71:10 9|80 94:10 10</relation>
    <relation name="R203" arity="2" nbTuples="100" semantics="soft" defaultCost="infinity">24 44:1 1|19 81:1 2|6 35:1 3|49 38:1 4|9 65:1 5|41 13:1 6|17 23:1 7|50 58:1 8|22 98:1 9|87 96:1 10|21 47:2 1|46 24:2 2|10 87:2 3|50 72:2 4|39 40:2 5|7 95:2 6|65 37:2 7|75 83:2 8|94 75:2 9|82 85:2 10|71 74:3 1|22 19:3 2|25 76:3 3|42 79:3 4|44 6:3 5|98 31:3 6|56 16:3 7|44 30:3 8|8 71:3 9|25 63:3 10|68 26:4 1|97 22:4 2|17 4:4 3|36 96:4 4|92 40:4 5|48 94:4 6|27 82:4 7|30 99:4 8|36 52:4 9|9 40:4 10|46 23:5 1|10 45:5 2|14 84:5 3|84 42:5 4|45 38:5 5|92 30:5 6|25 59:5 7|79 100:5 8|98 71:5 9|73 87:5 10|12 41:6 1|100 62:6 2|82 76:6 3|68 13:6 4|9 97:6 5|78 75:6 6|55 14:6 7|75 31:6 8|25 75:6 9|58 3:6 10|99 64:7 1|26 54:7 2|49 15:7 3|64 80:7 4|88 95:7 5|28 32:7 6|78 32:7 7|18 9:7 8|18 27:7 9|98 3:7 10|80 38:8 1|56 14:8 2|28 83:8 3|55 61:8 4|55 90:8 5|7 97:8 6|69 23:8 7|23 21:8 8|64 95:8 9|99 82:8 10|15 90:9 1|44 60:9 2|30 87:9 3|12 25:9 4|33 23:9 5|27 37:9 6|28 72:9 7|99 31:9 8|40 19:9 9|66 34:9 10|29 1:10 1|48 10:10 2|15 36:10 3|2 75:10 4|54 19:10 5|46 55:10 6|57 83:10 7|23 14:10 8|61 4:10 9|64 34:10 10</relation>
    <relation name="R204" arity="2" nbTuples="100" semantics="soft" defaultCost="infinity">98 35:1 1|19 83:1 2|66 76:1 3|100 21:1 4|4 55:1 5|43 62:1 6|72 66:1 7|18 4:1 8|40 39:1 9|33 10:1 10|63 56:2 1|82 64:2 2|75 88:2 3|7 49:2 4|73 38:2 5|85 93:2 6|46 90:2 7|33 8:2 8|52 47:2 9|6 100:2 10|14 63:3 1|34 71:3 2|84 75:3 3|45 35:3 4|83 83:3 5|81 72:3 6|24 70:3 7|32 9:3 8|61 12:3 9|84 43:3 10|60 55:4 1|97 10:4 2|79 91:4 3|88 1:4 4|30 58:4 5|56 33:4 6|10 65:4 7|25 29:4 8|31 18:4 9|49 75:4 10|48 52:5 1|88 3:5 2|8 93:5 3|18 56:5 4|26 78:5 5|21 44:5 6|18 14:5 7|44 87:5 8|10 41:5 9|47 18:5 10|96 52:6 1|51 83:6 2|73 75:6 3|77 2:6 4|69 74:6 5|58 75:6 6|43 10:6 7|67 93:6 8|4 27:6 9|42 7:6 10|99 80:7 1|16 32:7 2|74 73:7 3|29 96:7 4|18 9:7 5|30 59:7 6|81 48:7 7|42 85:7 8|37 62:7 9|99 32:7 10|88 34:8 1|62 46:8 2|66 74:8 3|32 72:8 4|20 70:8 5|83 85:8 6|58 63:8 7|84 10:8 8|46 17:8 9|69 63:8 10|39 7:9 1|56 60:9 2|73 80:9 3|45 53:9 4|39 44:9 5|37 42:9 6|82 43:9 7|78 67:9 8|94 7:9 9|44 18:9 10|5 58:10 1|29 47:10 2|88 19:10 3|62 26:10 4|29 14:10 5|82 100:10 6|73 5:10 7|99 22:10 8|50 59:10 9|84 98:10 10</relation>
    <relation name="R205" arity="2" nbTuples="100" semantics="soft" defaultCost="infinity">80 98:1 1|100 62:1 2|44 65:1 3|53 12:1 4|9 43:1 5|89 90:1 6|9 49:1 7|32 25:1 8|55 21:1 9|40 10:1 10|97 100:2 1|98 38:2 2|22 61:2 3|82 54:2 4|49 61:2 5|56 86:2 6|21 4:2 7|98 87:2 8|89 79:2 9|82 16:2 10|48 29:3 1|78 90:3 2|51 14:3 3|82 86:3 4|17 71:3 5|15 39:3 6|39 77:3 7|89 6:3 8|52 81:3 9|83 49:3 10|50 37:4 1|21 10:4 2|95 6:4 3|14 53:4 4|96 96:4 5|56 48:4 6|78 100:4 7|68 51:4 8|26 66:4 9|12 24:4 10|49 80:5 1|78 35:5 2|19 52:5 3|34 18:5 4|78 2:5 5|78 80:5 6|93 47:5 7|18 92:5 8|59 7:5 9|94 43:5 10|82 5:6 1|35 25:6 2|88 72:6 3|20 41:6 4|32 7:6 5|28 68:6 6|100 69:6 7|13 76:6 8|53 83:6 9|98 100:6 10|73 100:7 1|4 21:7 2|20 30:7 3|7 6:7 4|51 78:7 5|73 15:7 6|93 34:7 7|44 39:7 8|21 66:7 9|66 4:7 10|17 6:8 1|58 29:8 2|72 97:8 3|37 36:8 4|24 71:8 5|46 28:8 6|9 27:8 7|40 99:8 8|34 83:8 9|31 34:8 10|87 3:9 1|10 56:9 2|28 52:9 3|95 20:9 4|15 52:9 5|13 18:9 6|61 93:9 7|36 54:9 8|26 13:9 9|49 60:9 10|10 54:10 1|75 2:10 2|11 65:10 3|27 65:10 4|89 77:10 5|13 40:10 6|79 42:10 7|63 62:10 8|85 79:10 9|33 11:10 10</relation>
    <relation name="R206" arity="2" nbTuples="100" semantics="soft" defaultCost="infinity">83 23:1 1|68 80:1 2|75 86:1 3|100 20:1 4|10 34:1 5|13 45:1 6|42 47:1 7|72 38:1 8|50 13:1 9|1 90:1 10|8 90:2 1|64 67:2 2|77 19:2 3|82 39:2 4|26 34:2 5|13 82:2 6|6 85:2 7|88 16:2 8|26 43:2 9|23 46:2 10|16 47:3 1|67 66:3 2|92 90:3 3|3 90:3 4|51 95:3 5|57 89:3 6|19 75:3 7|31 70:3 8|34 41:3 9|26 36:3 10|80 2:4 1|88 56:4 2|60 88:4 3|54 18:4 4|92 32:4 5|64 33:4 6|58 37:4 7|53 10:4 8|72 36:4 9|20 93:4 10|29 94:5 1|39 70:5 2|18 40:5 3|58 59:5 4|100 36:5 5|8 98:5 6|57 27:5 7|40 71:5 8|63 62:5 9|74 2:5 10|39 30:6 1|50 22:6 2|76 40:6 3|72 46:6 4|78 49:6 5|94 32:6 6|48 8:6 7|48 4:6 8|64 66:6 9|78 82:6 10|39 14:7 1|63 42:7 2|97 29:7 3|21 60:7 4|50 96:7 5|2 95:7 6|18 52:7 7|76 91:7 8|69 18:7 9|67 17:7 10|36 41:8 1|76 39:8 2|11 38:8 3|82 26:8 4|84 37:8 5|30 21:8 6|73 66:8 7|43 65:8 8|38 48:8 9|27 58:8 10|70 29:9 1|96 44:9 2|95 96:9 3|34 59:9 4|47 64:9 5|29 55:9 6|96 23:9 7|83 10:9 8|71 94:9 9|100 56:9 10|21 10:10 1|98 20:10 2|45 69:10 3|35 69:10 4|14 13:10 5|97 35:10 6|9 75:10 7|87 53:10 8|5 21:10 9|66 31:10 10</relation>
    <relation name="R207" arity="2" nbTuples="100" semantics="soft" defaultCost="infinity">11 27:1 1|28 24:1 2|32 88:1 3|4 53:1 4|61 28:1 5|6 45:1 6|94 94:1 7|77 35:1 8|16 34:1 9|5 20:1 10|75 32:2 1|30 51:2 2|42 65:2 3|81 41:2 4|22 42:2 5|43 60:2 6|59 69:2 7|68 83:2 8|78 17:2 9|37 53:2 10|62 96:3 1|66 51:3 2|86 66:3 3|65 12:3 4|78 64:3 5|69 22:3 6|29 15:3 7|38 41:3 8|3 23:3 9|88 30:3 10|68 57:4 1|68 33:4 2|16 35:4 3|72 83:4 4|86 6:4 5|48 70:4 6|87 37:4 7|41 36:4 8|61 8:4 9|77 84:4 10|2 50:5 1|81 25:5 2|17 11:5 3|12 21:5 4|83 59:5 5|63 50:5 6|34 96:5 7|5 87:5 8|88 64:5 9|84 80:5 10|9 26:6 1|55 59:6 2|90 87:6 3|54 88:6 4|1 68:6 5|87 100:6 6|98 84:6 7|60 50:6 8|6 82:6 9|23 20:6 10|59 90:7 1|91 82:7 2|35 96:7 3|29 47:7 4|39 9:7 5|6 76:7 6|8 2:7 7|39 12:7 8|3 7:7 9|75 66:7 10|74 45:8 1|94 76:8 2|14 95:8 3|27 47:8 4|9 91:8 5|45 37:8 6|35 90:8 7|80 12:8 8|84 98:8 9|8 87:8 10|3 94:9 1|46 87:9 2|86 17:9 3|74 29:9 4|98 49:9 5|32 80:9 6|15 4:9 7|9 69:9 8|49 21:9 9|76 72:9 10|32 25:10 1|96 22:10 2|23 54:10 3|90 19:10 4|99 75:10 5|4 21:10 6|6 91:10 7|8 34:10 8|44 44:10 9|93 15:10 10</relation>
    <relation name="R208" arity="2" nbTuples="100" semantics="soft" defaultCost="infinity">74 30:1 1|54 81:1 2|51 10:1 3|78 78:1 4|96 92:1 5|69 91:1 6|43 32:1 7|17 85:1 8|33 3:1 9|81 84:1 10|21 76:2 1|4 16:2 2|25 20:2 3|93 61:2 4|65 3:2 5|69 93:2 6|63 50:2 7|28 89:2 8|31 94:2 9|15 72:2 10|10 50:3 1|56 9:3 2|70 96:3 3|64 30:3 4|7 98:3 5|91 27:3 6|73 5:3 7|68 31:3 8|67 78:3 9|33 73:3 10|25 36:4 1|21 58:4 2|73 20:4 3|89 38:4 4|94 33:4 5|73 38:4 6|3 87:4 7|14 24:4 8|16 24:4 9|32 5:4 10|57 90:5 1|32 64:5 2|35 20:5 3|13 76:5 4|75 92:5 5|44 6:5 6|20 21:5 7|56 38:5 8|44 24:5 9|34 50:5 10|60 69:6 1|32 60:6 2|55 8:6 3|20 7:6 4|10 68:6 5|2 92:6 6|48 89:6 7|17 98:6 8|43 55:6 9|12 7:6 10|54 96:7 1|12 16:7 2|27 95:7 3|24 92:7 4|36 99:7 5|56 33:7 6|40 41:7 7|16 17:7 8|61 27:7 9|43 5:7 10|76 66:8 1|13 11:8 2|87 64:8 3|12 22:8 4|19 69:8 5|25 34:8 6|31 33:8 7|95 98:8 8|90 13:8 9|1 33:8 10|38 46:9 1|11 2:9 2|78 49:9 3|33 11:9 4|97 74:9 5|66 70:9 6|25 11:9 7|58 50:9 8|57 59:9 9|9 60:9 10|20 23:10 1|49 62:10 2|30 84:10 3|58 26:10 4|21 31:10 5|3 66:10 6|9 66:10 7|1 28:10 8|15 39:10 9|42 16:10 10</relation>
    <relation name="R209" arity="2" nbTuples="100" semantics="soft" defaultCost="infinity">14 41:1 1|23 13:1 2|81 44:1 3|7 26:1 4|55 42:1 5|24 24:1 6|17 80:1 7|1 55:1 8|80 16:1 9|27 18:1 10|38 5:2 1|15 63:2 2|33 14:2 3|91 11:2 4|76 17:2 5|42 57:2 6|51 43:2 7|76 85:2 8|22 72:2 9|53 65:2 10|74 77:3 1|27 2:3 2|94 22:3 3|18 21:3 4|43 66:3 5|70 30:3 6|22 26:3 7|57 55:3 8|8 85:3 9|42 78:3 10|86 87:4 1|88 5:4 2|81 11:4 3|4 76:4 4|52 11:4 5|87 7:4 6|97 18:4 7|90 64:4 8|78 11:4 9|83 30:4 10|69 37:5 1|5 73:5 2|100 78:5 3|63 53:5 4|58 24:5 5|78 5:5 6|11 6:5 7|32 10:5 8|77 6:5 9|22 51:5 10|96 54:6 1|88 44:6 2|21 33:6 3|60 4:6 4|88 52:6 5|85 48:6 6|79 33:6 7|32 52:6 8|51 11:6 9|92 92:6 10|67 56:7 1|72 64:7 2|18 79:7 3|91 48:7 4|6 58:7 5|25 98:7 6|21 62:7 7|54 71:7 8|7 46:7 9|62 92:7 10|11 100:8 1|89 3:8 2|62 1:8 3|87 33:8 4|41 54:8 5|63 99:8 6|41 49:8 7|57 98:8 8|65 67:8 9|35 96:8 10|43 32:9 1|61 8:9 2|82 89:9 3|43 73:9 4|54 13:9 5|22 65:9 6|7 81:9 7|47 73:9 8|15 20:9 9|22 36:9 10|80 42:10 1|16 91:10 2|95 94:10 3|64 15:10 4|20 22:10 5|100 36:10 6|15 15:10 7|17 85:10 8|90 14:10 9|44 28:10 10</relation>
    <relation name="R210" arity="2" nbTuples="100" semantics="soft" defaultCost="infinity">93 14:1 1|19 37:1 2|33 40:1 3|21 100:1 4|90 94:1 5|18 51:1 6|5 71:1 7|93 92:1 8|60 17:1 9|88 17:1 10|94 54:2 1|38 77:2 2|69 38:2 3|47 64:2 4|9 22:2 5|81 42:2 6|18 78:2 7|59 31:2 8|97 21:2 9|38 24:2 10|76 85:3 1|10 77:3 2|89 82:3 3|51 79:3 4|25 11:3 5|71 40:3 6|7 12:3 7|71 10:3 8|64 7:3 9|6 78:3 10|79 84:4 1|27 5:4 2|26 26:4 3|74 43:4 4|30 58:4 5|67 54:4 6|4 63:4 7|44 94:4 8|71 62:4 9|92 51:4 10|93 92:5 1|19 34:5 2|80 100:5 3|92 82:5 4|87 75:5 5|28 24:5 6|55 86:5 7|54 73:5 8|98 43:5 9|50 23:5 10|94 9:6 1|25 50:6 2|79 84:6 3|62 49:6 4|18 78:6 5|29 23:6 6|70 89:6 7|34 55:6 8|46 13:6 9|74 95:6 10|97 28:7 1|14 78:7 2|83 66:7 3|9 76:7 4|93 76:7 5|75 91:7 6|4 95:7 7|4 40:7 8|31 95:7 9|5 74:7 10|5 30:8 1|63 46:8 2|76 47:8 3|81 92:8 4|89 96:8 5|13 35:8 6|91 2:8 7|54 16:8 8|96 82:8 9|5 49:8 10|73 52:9 1|14 65:9 2|79 83:9 3|20 54:9 4|97 55:9 5|46 31:9 6|22 35:9 7|99 54:9 8|78 63:9 9|77 11:9 10|11 34:10 1|95 21:10 2|97 22:10 3|67 73:10 4|26 10:10 5|43 90:10 6|53 29:10 7|9 29:10 8|26 81:10 9|100 95:10 10</relation>
    <relation name="R211" arity="2" nbTuples="100" semantics="soft" defaultCost="infinity">25 94:1 1|46 73:1 2|12 30:1 3|76 31:1 4|54 45:1 5|98 31:1 6|19 65:1 7|84 82:1 8|90 65:1 9|74 22:1 10|62 55:2 1|66 42:2 2|72 61:2 3|6 12:2 4|31 62:2 5|77 18:2 6|5 88:2 7|33 39:2 8|22 2:2 9|29 5:2 10|78 96:3 1|21 21:3 2|39 12:3 3|40 58:3 4|38 56:3 5|91 72:3 6|9 1:3 7|23 100:3 8|91 99:3 9|5 1:3 10|94 16:4 1|21 51:4 2|21 61:4 3|14 71:4 4|91 45:4 5|73 70:4 6|33 19:4 7|84 21:4 8|56 47:4 9|59 23:4 10|64 76:5 1|45 4:5 2|91 74:5 3|71 41:5 4|21 11:5 5|30 78:5 6|77 21:5 7|95 31:5 8|34 12:5 9|100 51:5 10|57 42:6 1|10 28:6 2|42 57:6 3|77 92:6 4|79 82:6 5|38 39:6 6|41 5:6 7|23 24:6 8|66 36:6 9|93 87:6 10|66 26:7 1|37 75:7 2|82 47:7 3|29 64:7 4|85 70:7 5|66 75:7 6|88 67:7 7|68 63:7 8|35 45:7 9|50 87:7 10|28 72:8 1|66 33:8 2|12 88:8 3|33 36:8 4|78 7:8 5|49 81:8 6|1 9:8 7|32 65:8 8|51 73:8 9|25 19:8 10|27 67:9 1|33 36:9 2|42 16:9 3|57 30:9 4|32 1:9 5|55 50:9 6|49 62:9 7|41 92:9 8|25 23:9 9|8 53:9 10|20 2:10 1|46 95:10 2|68 55:10 3|27 69:10 4|95 45:10 5|88 37:10 6|74 45:10 7|71 47:10 8|47 68:10 9|54 79:10 10</relation>
    <relation name="R212" arity="2" nbTuples="100" semantics="soft" defaultCost="infinity">52 26:1 1|6 36:1 2|54 40:1 3|11 96:1 4|9 77:1 5|15 24:1 6|33 4:1 7|35 68:1 8|100 8:1 9|10 92:1 10|42 44:2 1|72 73:2 2|89 82:2 3|32 81:2 4|15 59:2 5|14 97:2 6|54 46:2 7|66 66:2 8|85 29:2 9|35 64:2 10|60 26:3 1|5 86:3 2|30 55:3 3|32 54:3 4|70 12:3 5|49 83:3 6|19 87:3 7|66 55:3 8|82 43:3 9|9 34:3 10|66 89:4 1|3 79:4 2|94 65:4 3|63 89:4 4|1 97:4 5|80 33:4 6|60 19:4 7|82 44:4 8|32 72:4 9|67 11:4 10|66 79:5 1|14 20:5 2|50 52:5 3|94 76:5 4|42 59:5 5|12 22:5 6|95 56:5 7|58 23:5 8|14 52:5 9|23 89:5 10|97 96:6 1|33 54:6 2|21 69:6 3|91 76:6 4|49 96:6 5|56 6:6 6|84 86:6 7|30 22:6 8|81 28:6 9|42 6:6 10|95 28:7 1|79 93:7 2|48 7:7 3|70 48:7 4|49 47:7 5|38 4:7 6|37 18:7 7|43 25:7 8|49 67:7 9|44 62:7 10|67 53:8 1|94 48:8 2|58 95:8 3|51 82:8 4|37 86:8 5|11 30:8 6|79 43:8 7|6 70:8 8|33 24:8 9|97 40:8 10|68 98:9 1|48 73:9 2|23 90:9 3|86 37:9 4|40 23:9 5|60 36:9 6|76 53:9 7|84 43:9 8|7 3:9 9|57 29:9 10|94 84:10 1|1 14:10 2|49 48:10 3|2 19:10 4|54 22:10 5|96 20:10 6|31 15:10 7|58 9:10 8|82 80:10 9|57 49:10 10</relation>
    <relation name="R213" arity="2" nbTuples="100" semantics="soft" defaultCost="infinity">95 29:1 1|34 67:1 2|6 3:1 3|77 76:1 4|5 8:1 5|86 11:1 6|82 84:1 7|5 88:1 8|12 9:1 9|71 39:1 10|66 87:2 1|81 43:2 2|77 59:2 3|72 1:2 4|79 34:2 5|83 93:2 6|63 53:2 7|31 63:2 8|8 55:2 9|48 22:2 10|82 9:3 1|76 9:3 2|14 8:3 3|46 66:3 4|77 19:3 5|20 77:3 6|59 28:3 7|12 11:3 8|35 47:3 9|59 29:3 10|60 42:4 1|66 97:4 2|6 48:4 3|6 98:4 4|40 69:4 5|91 75:4 6|51 25:4 7|47 69:4 8|34 9:4 9|23 79:4 10|33 30:5 1|88 74:5 2|68 58:5 3|99 22:5 4|59 87:5 5|38 19:5 6|13 19:5 7|52 37:5 8|96 98:5 9|47 69:5 10|94 12:6 1|43 5:6 2|48 43:6 3|96 63:6 4|96 71:6 5|95 40:6 6|63 98:6 7|4 27:6 8|2 98:6 9|41 39:6 10|91 38:7 1|92 11:7 2|58 24:7 3|12 13:7 4|28 79:7 5|44 72:7 6|38 71:7 7|29 42:7 8|14 86:7 9|27 74:7 10|64 32:8 1|81 35:8 2|61 65:8 3|66 83:8 4|5 11:8 5|84 85:8 6|43 90:8 7|6 59:8 8|61 88:8 9|68 47:8 10|65 49:9 1|83 7:9 2|88 96:9 3|36 80:9 4|89 16:9 5|95 9:9 6|40 35:9 7|88 32:9 8|99 62:9 9|52 53:9 10|39 55:10 1|3 61:10 2|15 75:10 3|27 55:10 4|74 84:10 5|28 14:10 6|4 66:10 7|63 9:10 8|2 73:10 9|8 13:10 10</relation>
    <relation name="R214" arity="2" nbTuples="100" semantics="soft" defaultCost="infinity">38 46:1 1|88 28:1 2|17 2:1 3|66 23:1 4|97 31:1 5|46 57:1 6|89 66:1 7|17 92:1 8|22 3:1 9|55 72:1 10|97 9:2 1|53 88:2 2|66 25:2 3|43 100:2 4|1 12:2 5|68 90:2 6|96 94:2 7|20 13:2 8|52 34:2 9|86 86:2 10|34 86:3 1|98 89:3 2|100 58:3 3|16 95:3 4|64 17:3 5|54 42:3 6|69 97:3 7|48 22:3 8|21 23:3 9|9 67:3 10|17 68:4 1|66 96:4 2|45 49:4 3|63 46:4 4|69 34:4 5|42 72:4 6|76 83:4 7|3 7:4 8|30 61:4 9|28 78:4 10|5 76:5 1|88 51:5 2|85 56:5 3|79 46:5 4|19 51:5 5|68 69:5 6|58 83:5 7|53 63:5 8|12 71:5 9|92 21:5 10|90 55:6 1|79 21:6 2|31 25:6 3|10 51:6 4|37 71:6 5|99 52:6 6|88 70:6 7|87 61:6 8|27 31:6 9|11 93:6 10|67 8:7 1|67 63:7 2|8 53:7 3|73 98:7 4|89 8:7 5|61 82:7 6|78 79:7 7|48 97:7 8|25 90:7 9|50 86:7 10|86 34:8 1|2 84:8 2|71 45:8 3|32 62:8 4|36 89:8 5|74 51:8 6|18 40:8 7|38 61:8 8|45 24:8 9|88 41:8 10|88 47:9 1|6 80:9 2|23 11:9 3|85 58:9 4|14 85:9 5|96 64:9 6|81 50:9 7|77 60:9 8|84 68:9 9|68 39:9 10|100 30:10 1|57 40:10 2|85 7:10 3|63 6:10 4|89 8:10 5|25 49:10 6|9 82:10 7|67 61:10 8|35 7:10 9|8 34:10 10</relation>
    <relation name="R215" arity="2" nbTuples="100" semantics="soft" defaultCost="infinity">9 19:1 1|42 21:1 2|23 2:1 3|81 84:1 4|22 10:1 5|42 74:1 6|61 28:1 7|20 10:1 8|89 68:1 9|72 78:1 10|68 24:2 1|49 3:2 2|39 10:2 3|39 72:2 4|80 21:2 5|55 51:2 6|30 9:2 7|7 88:2 8|93 15:2 9|82 96:2 10|50 52:3 1|67 67:3 2|66 87:3 3|37 67:3 4|22 4:3 5|62 23:3 6|19 71:3 7|56 38:3 8|80 56:3 9|48 3:3 10|21 82:4 1|28 62:4 2|89 6:4 3|75 37:4 4|62 34:4 5|64 15:4 6|39 21:4 7|7 83:4 8|20 32:4 9|60 29:4 10|41 52:5 1|37 4:5 2|2 19:5 3|99 100:5 4|93 12:5 5|50 40:5 6|5 90:5 7|76 14:5 8|93 48:5 9|39 46:5 10|19 31:6 1|60 12:6 2|32 45:6 3|90 27:6 4|82 22:6 5|13 95:6 6|85 69:6 7|80 86:6 8|52 23:6 9|34 32:6 10|71 17:7 1|56 55:7 2|58 43:7 3|100 35:7 4|73 38:7 5|94 90:7 6|35 34:7 7|15 2:7 8|28 44:7 9|48 41:7 10|77 81:8 1|3 49:8 2|18 28:8 3|45 34:8 4|46 73:8 5|91 77:8 6|44 46:8 7|83 15:8 8|12 85:8 9|76 47:8 10|43 44:9 1|35 57:9 2|40 85:9 3|69 65:9 4|88 32:9 5|78 26:9 6|36 65:9 7|63 88:9 8|95 27:9 9|79 44:9 10|96 58:10 1|71 13:10 2|94 36:10 3|28 16:10 4|60 80:10 5|10 7:10 6|72 30:10 7|94 91:10 8|37 18:10 9|64 89:10 10</relation>
    <relation name="R216" arity="2" nbTuples="100" semantics="soft" defaultCost="infinity">80 52:1 1|27 89:1 2|57 47:1 3|20 67:1 4|54 32:1 5|61 100:1 6|76 59:1 7|67 6:1 8|9 26:1 9|71 45:1 10|32 13:2 1|21 68:2 2|97 7:2 3|92 58:2 4|30 65:2 5|84 42:2 6|31 37:2 7|11 17:2 8|98 30:2 9|82 83:2 10|36 41:3 1|75 48:3 2|60 68:3 3|17 98:3 4|57 38:3 5|95 65:3 6|92 12:3 7|36 65:3 8|48 7:3 9|24 37:3 10|82 89:4 1|9 64:4 2|21 93:4 3|46 77:4 4|91 82:4 5|55 67:4 6|24 74:4 7|3 3:4 8|98 30:4 9|67 11:4 10|79 64:5 1|40 25:5 2|73 100:5 3|26 35:5 4|3 91:5 5|61 37:5 6|2 37:5 7|4 90:5 8|88 4:5 9|14 33:5 10|78 96:6 1|85 18:6 2|12 89:6 3|40 78:6 4|9 15:6 5|73 75:6 6|20 91:6 7|77 94:6 8|19 67:6 9|53 51:6 10|71 73:7 1|87 37:7 2|50 22:7 3|22 91:7 4|67 72:7 5|50 99:7 6|78 84:7 7|22 49:7 8|99 21:7 9|45 38:7 10|1 5:8 1|25 95:8 2|71 48:8 3|9 22:8 4|69 70:8 5|52 83:8 6|92 74:8 7|51 56:8 8|70 25:8 9|47 47:8 10|50 70:9 1|56 9:9 2|76 82:9 3|13 63:9 4|1 45:9 5|4 76:9 6|18 16:9 7|88 24:9 8|47 75:9 9|94 28:9 10|56 59:10 1|35 94:10 2|72 99:10 3|49 41:10 4|47 32:10 5|48 36:10 6|73 30:10 7|34 17:10 8|33 87:10 9|14 55:10 10</relation>
    <relation name="R217" arity="2" nbTuples="100" semantics="soft" defaultCost="infinity">99 69:1 1|25 22:1 2|10 40:1 3|79 75:1 4|82 21:1 5|97 5:1 6|35 22:1 7|14 44:1 8|33 38:1 9|31 85:1 10|94 86:2 1|63 63:2 2|27 48:2 3|55 18:2 4|34 25:2 5|33 40:2 6|3 50:2 7|58 69:2 8|26 14:2 9|63 50:2 10|57 65:3 1|64 60:3 2|31 65:3 3|61 38:3 4|96 96:3 5|35 68:3 6|54 64:3 7|12 95:3 8|92 22:3 9|41 93:3 10|41 31:4 1|98 100:4 2|46 28:4 3|40 26:4 4|40 11:4 5|72 100:4 6|43 60:4 7|24 72:4 8|19 7:4 9|79 80:4 10|84 43:5 1|36 25:5 2|38 90:5 3|28 36:5 4|1 4:5 5|82 90:5 6|91 63:5 7|44 61:5 8|98 97:5 9|60 100:5 10|88 61:6 1|56 7:6 2|79 7:6 3|10 78:6 4|26 6:6 5|14 69:6 6|52 93:6 7|37 35:6 8|80 61:6 9|20 20:6 10|24 92:7 1|69 13:7 2|8 42:7 3|28 97:7 4|14 92:7 5|57 97:7 6|47 92:7 7|52 88:7 8|70 50:7 9|14 81:7 10|56 8:8 1|74 8:8 2|45 6:8 3|68 40:8 4|22 1:8 5|54 33:8 6|78 33:8 7|62 49:8 8|39 9:8 9|76 50:8 10|97 6:9 1|35 54:9 2|25 96:9 3|83 32:9 4|7 98:9 5|58 89:9 6|41 22:9 7|88 43:9 8|71 16:9 9|19 85:9 10|19 47:10 1|64 54:10 2|68 56:10 3|73 16:10 4|21 14:10 5|41 86:10 6|89 27:10 7|11 92:10 8|84 28:10 9|79 50:10 10</relation>
    <relation name="R218" arity="2" nbTuples="100" semantics="soft" defaultCost="infinity">20 68:1 1|98 73:1 2|20 19:1 3|85 30:1 4|14 83:1 5|98 84:1 6|74 49:1 7|87 26:1 8|43 37:1 9|81 34:1 10|69 29:2 1|98 71:2 2|94 4:2 3|79 91:2 4|84 20:2 5|23 66:2 6|49 62:2 7|46 52:2 8|39 53:2 9|90 16:2 10|56 69:3 1|12 13:3 2|97 5:3 3|22 51:3 4|82 77:3 5|67 25:3 6|93 82:3 7|60 66:3 8|14 39:3 9|10 1:3 10|53 22:4 1|25 17:4 2|43 56:4 3|20 5:4 4|79 18:4 5|62 61:4 6|37 44:4 7|71 25:4 8|85 13:4 9|13 11:4 10|10 9:5 1|82 32:5 2|31 21:5 3|18 59:5 4|22 100:5 5|63 66:5 6|84 75:5 7|18 89:5 8|83 29:5 9|22 4:5 10|5 14:6 1|40 70:6 2|34 7:6 3|25 95:6 4|32 55:6 5|63 10:6 6|27 41:6 7|29 72:6 8|20 2:6 9|4 15:6 10|49 61:7 1|38 81:7 2|56 2:7 3|81 72:7 4|33 2:7 5|36 77:7 6|45 52:7 7|25 58:7 8|63 48:7 9|12 81:7 10|60 98:8 1|62 45:8 2|77 3:8 3|78 4:8 4|81 95:8 5|87 48:8 6|5 67:8 7|35 66:8 8|75 26:8 9|82 43:8 10|10 15:9 1|51 88:9 2|93 76:9 3|80 40:9 4|13 17:9 5|45 20:9 6|81 30:9 7|53 100:9 8|28 41:9 9|3 28:9 10|35 29:10 1|83 27:10 2|20 24:10 3|58 77:10 4|51 11:10 5|56 74:10 6|84 18:10 7|18 55:10 8|31 12:10 9|61 44:10 10</relation>
    <relation name="R219" arity="2" nbTuples="100" semantics="soft" defaultCost="infinity">97 30:1 1|20 41:1 2|73 10:1 3|9 66:1 4|83 17:1 5|45 11:1 6|41 48:1 7|2 96:1 8|11 15:1 9|24 31:1 10|87 33:2 1|98 63:2 2|4 97:2 3|16 80:2 4|86 42:2 5|70 47:2 6|34 96:2 7|41 11:2 8|96 56:2 9|51 88:2 10|20 51:3 1|1 30:3 2|61 98:3 3|6 33:3 4|74 40:3 5|16 58:3 6|4 74:3 7|84 90:3 8|42 16:3 9|60 10:3 10|2 7:4 1|32 42:4 2|52 69:4 3|82 97:4 4|19 40:4 5|76 29:4 6|52 71:4 7|33 48:4 8|47 43:4 9|8 17:4 10|2 77:5 1|43 85:5 2|84 35:5 3|23 2:5 4|70 92:5 5|21 21:5 6|44 27:5 7|98 22:5 8|20 27:5 9|65 61:5 10|79 30:6 1|20 70:6 2|9 4:6 3|9 10:6 4|59 98:6 5|82 35:6 6|29 77:6 7|42 37:6 8|42 85:6 9|23 19:6 10|58 88:7 1|79 33:7 2|26 51:7 3|76 99:7 4|2 74:7 5|69 72:7 6|67 37:7 7|39 27:7 8|55 82:7 9|64 67:7 10|2 90:8 1|5 5:8 2|94 78:8 3|91 67:8 4|20 24:8 5|93 64:8 6|95 37:8 7|96 40:8 8|60 34:8 9|80 35:8 10|36 63:9 1|58 53:9 2|32 100:9 3|24 96:9 4|19 73:9 5|88 22:9 6|89 50:9 7|24 29:9 8|34 40:9 9|55 7:9 10|8 80:10 1|61 24:10 2|41 85:10 3|17 75:10 4|34 34:10 5|11 14:10 6|38 56:10 7|41 45:10 8|15 88:10 9|29 24:10 10</relation>
    <relation name="R220" arity="2" nbTuples="100" semantics="soft" defaultCost="infinity">58 46:1 1|38 6:1 2|33 19:1 3|46 66:1 4|4 19:1 5|57 52:1 6|88 25:1 7|25 28:1 8|98 65:1 9|97 88:1 10|11 35:2 1|61 24:2 2|34 97:2 3|50 96:2 4|9 37:2 5|35 1:2 6|45 47:2 7|77 72:2 8|58 89:2 9|53 36:2 10|15 47:3 1|66 62:3 2|9 17:3 3|20 58:3 4|11 93:3 5|47 66:3 6|63 1:3 7|37 71:3 8|16 14:3 9|51 82:3 10|40 97:4 1|33 82:4 2|78 14:4 3|36 19:4 4|41 62:4 5|44 44:4 6|5 55:4 7|24 88:4 8|76 72:4 9|19 78:4 10|88 85:5 1|13 59:5 2|13 46:5 3|22 21:5 4|16 46:5 5|68 47:5 6|75 20:5 7|34 29:5 8|13 7:5 9|99 42:5 10|75 39:6 1|99 31:6 2|30 7:6 3|81 30:6 4|75 53:6 5|54 92:6 6|53 11:6 7|73 49:6 8|19 34:6 9|42 60:6 10|16 2:7 1|46 66:7 2|54 61:7 3|2 86:7 4|32 70:7 5|20 2:7 6|56 31:7 7|72 50:7 8|81 70:7 9|71 16:7 10|17 90:8 1|62 29:8 2|16 58:8 3|66 26:8 4|73 6:8 5|81 83:8 6|77 28:8 7|32 42:8 8|52 11:8 9|16 66:8 10|24 10:9 1|59 24:9 2|1 94:9 3|5 68:9 4|25 99:9 5|1 1:9 6|9 24:9 7|59 45:9 8|71 31:9 9|37 5:9 10|25 26:10 1|1 10:10 2|92 18:10 3|75 19:10 4|56 51:10 5|50 78:10 6|97 10:10 7|42 22:10 8|86 93:10 9|70 90:10 10</relation>
    <relation name="R221" arity="2" nbTuples="100" semantics="soft" defaultCost="infinity">77 58:1 1|76 2:1 2|48 71:1 3|33 59:1 4|25 75:1 5|16 61:1 6|40 58:1 7|97 19:1 8|66 37:1 9|66 24:1 10|78 33:2 1|89 65:2 2|14 61:2 3|51 44:2 4|8 91:2 5|32 10:2 6|85 52:2 7|33 50:2 8|42 20:2 9|71 9:2 10|38 17:3 1|17 85:3 2|73 62:3 3|80 16:3 4|23 76:3 5|86 35:3 6|84 87:3 7|59 80:3 8|55 20:3 9|39 47:3 10|77 53:4 1|44 90:4 2|55 99:4 3|19 66:4 4|57 49:4 5|2 33:4 6|6 39:4 7|63 71:4 8|66 23:4 9|73 17:4 10|33 26:5 1|94 71:5 2|56 49:5 3|85 74:5 4|3 95:5 5|62 93:5 6|27 93:5 7|59 58:5 8|86 17:5 9|82 71:5 10|83 67:6 1|71 80:6 2|51 77:6 3|35 30:6 4|81 95:6 5|44 67:6 6|71 85:6 7|31 9:6 8|71 18:6 9|80 23:6 10|53 54:7 1|46 71:7 2|60 27:7 3|73 32:7 4|44 39:7 5|88 10:7 6|37 85:7 7|37 36:7 8|51 39:7 9|50 20:7 10|48 79:8 1|57 74:8 2|89 82:8 3|49 24:8 4|11 38:8 5|53 66:8 6|51 55:8 7|71 50:8 8|4 66:8 9|88 76:8 10|50 53:9 1|66 5:9 2|76 3:9 3|90 85:9 4|84 50:9 5|58 10:9 6|43 24:9 7|53 74:9 8|30 29:9 9|72 60:9 10|94 1:10 1|41 79:10 2|52 10:10 3|89 44:10 4|8 24:10 5|8 72:10 6|97 67:10 7|77 41:10 8|45 38:10 9|4 93:10 10</relation>
    <relation name="R222" arity="2" nbTuples="100" semantics="soft" defaultCost="infinity">6 28:1 1|68 61:1 2|90 44:1 3|49 21:1 4|51 3:1 5|73 14:1 6|37 78:1 7|71 67:1 8|9 67:1 9|56 16:1 10|51 56:2 1|47 23:2 2|97 99:2 3|9 62:2 4|49 56:2 5|6 11:2 6|43 77:2 7|99 42:2 8|85 75:2 9|71 98:2 10|82 43:3 1|82 62:3 2|32 76:3 3|44 84:3 4|82 14:3 5|96 98:3 6|86 21:3 7|78 77:3 8|42 93:3 9|93 6:3 10|46 49:4 1|74 8:4 2|22 6:4 3|55 61:4 4|52 45:4 5|2 56:4 6|3 81:4 7|18 92:4 8|59 18:4 9|44 80:4 10|74 21:5 1|93 39:5 2|100 67:5 3|92 79:5 4|100 56:5 5|50 55:5 6|71 22:5 7|56 30:5 8|14 82:5 9|25 26:5 10|15 76:6 1|64 79:6 2|49 92:6 3|47 75:6 4|15 47:6 5|73 69:6 6|94 90:6 7|97 78:6 8|6 44:6 9|94 47:6 10|32 27:7 1|58 17:7 2|75 15:7 3|21 82:7 4|11 93:7 5|6 32:7 6|4 5:7 7|22 69:7 8|42 75:7 9|57 56:7 10|76 60:8 1|9 21:8 2|41 48:8 3|65 43:8 4|57 41:8 5|13 73:8 6|35 64:8 7|45 28:8 8|2 44:8 9|30 33:8 10|22 50:9 1|56 69:9 2|78 37:9 3|9 62:9 4|44 50:9 5|71 68:9 6|78 59:9 7|93 87:9 8|14 46:9 9|25 70:9 10|82 46:10 1|48 48:10 2|6 57:10 3|12 80:10 4|82 69:10 5|31 48:10 6|98 7:10 7|69 58:10 8|79 16:10 9|79 67:10 10</relation>
    <relation name="R223" arity="2" nbTuples="100" semantics="soft" defaultCost="infinity">38 91:1 1|76 79:1 2|24 36:1 3|37 39:1 4|53 100:1 5|61 56:1 6|55 34:1 7|32 12:1 8|37 76:1 9|70 79:1 10|50 89:2 1|82 50:2 2|80 6:2 3|71 13:2 4|8 27:2 5|91 28:2 6|30 75:2 7|79 51:2 8|18 76:2 9|58 42:2 10|96 46:3 1|25 26:3 2|79 81:3 3|21 34:3 4|33 27:3 5|16 20:3 6|93 58:3 7|99 95:3 8|73 48:3 9|51 22:3 10|26 19:4 1|3 11:4 2|81 62:4 3|87 38:4 4|22 88:4 5|38 49:4 6|63 25:4 7|77 37:4 8|4 96:4 9|13 8:4 10|52 45:5 1|22 94:5 2|20 29:5 3|28 86:5 4|45 91:5 5|7 64:5 6|83 54:5 7|10 20:5 8|64 93:5 9|18 99:5 10|40 60:6 1|9 17:6 2|73 91:6 3|49 96:6 4|67 88:6 5|83 82:6 6|74 12:6 7|56 14:6 8|57 21:6 9|39 99:6 10|48 69:7 1|23 36:7 2|65 81:7 3|90 35:7 4|39 22:7 5|27 42:7 6|26 42:7 7|61 58:7 8|77 46:7 9|26 8:7 10|51 48:8 1|57 7:8 2|90 93:8 3|25 72:8 4|68 14:8 5|51 46:8 6|69 41:8 7|68 21:8 8|77 39:8 9|84 72:8 10|60 68:9 1|64 87:9 2|17 48:9 3|80 1:9 4|16 98:9 5|67 51:9 6|79 64:9 7|96 15:9 8|26 3:9 9|45 15:9 10|1 66:10 1|78 50:10 2|3 59:10 3|21 68:10 4|37 75:10 5|3 78:10 6|7 89:10 7|58 59:10 8|88 90:10 9|3 95:10 10</relation>
    <relation name="R224" arity="2" nbTuples="100" semantics="soft" defaultCost="infinity">12 43:1 1|35 75:1 2|25 58:1 3|14 18:1 4|77 95:1 5|34 54:1 6|56 56:1 7|3 60:1 8|52 67:1 9|23 4:1 10|11 99:2 1|51 38:2 2|36 89:2 3|21 9:2 4|39 30:2 5|3 20:2 6|79 76:2 7|65 19:2 8|56 47:2 9|19 34:2 10|83 79:3 1|28 84:3 2|85 51:3 3|70 78:3 4|48 19:3 5|49 70:3 6|58 55:3 7|80 15:3 8|63 40:3 9|78 46:3 10|100 66:4 1|3 38:4 2|53 24:4 3|50 64:4 4|95 26:4 5|78 38:4 6|12 55:4 7|31 50:4 8|5 2:4 9|11 17:4 10|99 29:5 1|10 80:5 2|11 22:5 3|70 16:5 4|67 40:5 5|26 14:5 6|67 29:5 7|6 60:5 8|59 5:5 9|52 4:5 10|8 88:6 1|10 41:6 2|85 87:6 3|81 15:6 4|53 58:6 5|90 85:6 6|67 39:6 7|81 7:6 8|75 38:6 9|32 78:6 10|20 88:7 1|15 74:7 2|56 25:7 3|55 41:7 4|95 10:7 5|41 43:7 6|22 54:7 7|96 84:7 8|14 84:7 9|40 70:7 10|46 15:8 1|76 90:8 2|65 18:8 3|44 93:8 4|57 48:8 5|31 83:8 6|43 85:8 7|54 30:8 8|88 78:8 9|20 100:8 10|45 14:9 1|58 21:9 2|62 37:9 3|29 72:9 4|72 21:9 5|18 62:9 6|86 76:9 7|41 72:9 8|80 80:9 9|70 85:9 10|16 79:10 1|48 92:10 2|81 64:10 3|39 61:10 4|98 21:10 5|4 64:10 6|10 9:10 7|2 56:10 8|14 28:10 9|68 18:10 10</relation>
    <relation name="R225" arity="2" nbTuples="100" semantics="soft" defaultCost="infinity">82 78:1 1|17 48:1 2|74 51:1 3|80 62:1 4|19 33:1 5|13 92:1 6|38 42:1 7|50 16:1 8|15 41:1 9|16 94:1 10|65 96:2 1|80 38:2 2|73 60:2 3|42 21:2 4|17 12:2 5|41 24:2 6|38 1:2 7|95 73:2 8|57 73:2 9|59 63:2 10|89 49:3 1|42 77:3 2|42 51:3 3|99 98:3 4|87 93:3 5|57 94:3 6|73 85:3 7|51 1:3 8|87 95:3 9|57 43:3 10|74 98:4 1|51 78:4 2|43 97:4 3|65 74:4 4|1 40:4 5|87 58:4 6|88 59:4 7|85 59:4 8|2 78:4 9|76 27:4 10|56 59:5 1|69 80:5 2|93 69:5 3|32 21:5 4|80 5:5 5|93 22:5 6|95 86:5 7|22 82:5 8|82 46:5 9|9 11:5 10|83 82:6 1|12 40:6 2|34 77:6 3|8 55:6 4|4 22:6 5|39 81:6 6|77 70:6 7|23 64:6 8|87 4:6 9|59 6:6 10|96 86:7 1|60 78:7 2|59 51:7 3|63 3:7 4|7 43:7 5|27 19:7 6|13 58:7 7|45 72:7 8|13 44:7 9|12 36:7 10|16 13:8 1|97 84:8 2|8 1:8 3|13 23:8 4|49 30:8 5|29 69:8 6|53 94:8 7|34 30:8 8|1 58:8 9|57 47:8 10|62 60:9 1|3 88:9 2|78 71:9 3|5 66:9 4|49 99:9 5|61 14:9 6|95 34:9 7|13 1:9 8|36 44:9 9|35 87:9 10|55 97:10 1|53 24:10 2|33 26:10 3|2 88:10 4|29 95:10 5|82 63:10 6|20 38:10 7|98 66:10 8|15 12:10 9|92 93:10 10</relation>
    <relation name="R226" arity="2" nbTuples="100" semantics="soft" defaultCost="infinity">5 78:1 1|31 54:1 2|12 68:1 3|36 45:1 4|36 17:1 5|96 54:1 6|49 29:1 7|43 7:1 8|87 34:1 9|22 78:1 10|65 36:2 1|47 65:2 2|51 2:2 3|71 90:2 4|4 28:2 5|84 15:2 6|8 31:2 7|82 5:2 8|2 79:2 9|51 20:2 10|49 88:3 1|44 37:3 2|54 96:3 3|23 17:3 4|78 55:3 5|11 88:3 6|3 31:3 7|57 87:3 8|17 1:3 9|21 36:3 10|91 13:4 1|58 38:4 2|94 72:4 3|66 64:4 4|43 4:4 5|60 83:4 6|86 27:4 7|21 24:4 8|98 22:4 9|60 92:4 10|36 72:5 1|57 44:5 2|5 13:5 3|10 55:5 4|86 71:5 5|58 3:5 6|30 32:5 7|38 99:5 8|86 48:5 9|42 58:5 10|57 81:6 1|82 30:6 2|58 85:6 3|52 75:6 4|80 20:6 5|28 94:6 6|47 94:6 7|56 4:6 8|11 38:6 9|4 91:6 10|76 28:7 1|95 16:7 2|57 58:7 3|67 73:7 4|86 36:7 5|35 58:7 6|37 99:7 7|82 15:7 8|31 96:7 9|43 33:7 10|45 40:8 1|88 40:8 2|64 72:8 3|79 85:8 4|77 45:8 5|85 37:8 6|23 80:8 7|66 49:8 8|80 40:8 9|3 100:8 10|5 63:9 1|6 12:9 2|97 70:9 3|28 81:9 4|9 2:9 5|19 71:9 6|98 58:9 7|1 37:9 8|43 22:9 9|51 5:9 10|44 44:10 1|11 6:10 2|70 69:10 3|74 88:10 4|7 3:10 5|41 48:10 6|10 54:10 7|52 5:10 8|49 31:10 9|63 30:10 10</relation>
    <relation name="R227" arity="2" nbTuples="100" semantics="soft" defaultCost="infinity">31 10:1 1|75 56:1 2|34 72:1 3|60 57:1 4|4 95:1 5|74 63:1 6|24 29:1 7|38 60:1 8|89 35:1 9|55 5:1 10|87 57:2 1|63 91:2 2|94 3:2 3|34 45:2 4|8 65:2 5|13 7:2 6|9 67:2 7|63 39:2 8|96 43:2 9|50 30:2 10|14 52:3 1|57 29:3 2|13 10:3 3|43 7:3 4|20 6:3 5|74 60:3 6|77 48:3 7|5 20:3 8|79 68:3 9|26 73:3 10|14 52:4 1|14 17:4 2|78 61:4 3|93 75:4 4|60 42:4 5|33 64:4 6|4 76:4 7|80 74:4 8|35 82:4 9|59 31:4 10|38 14:5 1|45 36:5 2|46 18:5 3|57 71:5 4|37 91:5 5|89 99:5 6|87 45:5 7|64 60:5 8|79 51:5 9|68 61:5 10|38 35:6 1|59 88:6 2|99 9:6 3|84 12:6 4|99 5:6 5|43 39:6 6|48 32:6 7|74 87:6 8|88 8:6 9|86 85:6 10|39 49:7 1|71 62:7 2|1 67:7 3|3 95:7 4|59 18:7 5|36 5:7 6|19 87:7 7|96 26:7 8|85 3:7 9|83 76:7 10|96 20:8 1|69 40:8 2|1 43:8 3|26 22:8 4|71 67:8 5|78 89:8 6|27 20:8 7|33 13:8 8|88 35:8 9|14 31:8 10|7 43:9 1|78 16:9 2|18 93:9 3|96 84:9 4|88 10:9 5|99 15:9 6|5 84:9 7|38 46:9 8|34 27:9 9|20 6:9 10|5 99:10 1|18 4:10 2|19 82:10 3|2 28:10 4|64 12:10 5|54 37:10 6|2 10:10 7|10 21:10 8|64 34:10 9|72 80:10 10</relation>
    <relation name="R228" arity="2" nbTuples="100" semantics="soft" defaultCost="infinity">92 91:1 1|27 16:1 2|41 33:1 3|24 94:1 4|41 78:1 5|50 89:1 6|42 31:1 7|79 75:1 8|22 34:1 9|38 43:1 10|81 78:2 1|4 83:2 2|99 30:2 3|12 9:2 4|9 57:2 5|14 78:2 6|71 44:2 7|23 54:2 8|11 68:2 9|37 1:2 10|62 40:3 1|27 60:3 2|89 6:3 3|48 32:3 4|91 40:3 5|43 14:3 6|100 33:3 7|52 2:3 8|29 100:3 9|91 90:3 10|57 80:4 1|19 65:4 2|50 68:4 3|14 60:4 4|9 66:4 5|15 39:4 6|3 79:4 7|45 30:4 8|62 2:4 9|74 66:4 10|94 3:5 1|82 100:5 2|99 17:5 3|90 78:5 4|34 73:5 5|57 98:5 6|24 25:5 7|52 44:5 8|93 44:5 9|38 25:5 10|27 20:6 1|40 33:6 2|78 64:6 3|82 30:6 4|49 73:6 5|35 43:6 6|18 61:6 7|30 76:6 8|95 64:6 9|47 61:6 10|16 67:7 1|31 95:7 2|21 71:7 3|33 49:7 4|12 45:7 5|6 18:7 6|95 96:7 7|75 91:7 8|74 91:7 9|11 42:7 10|10 16:8 1|42 33:8 2|86 6:8 3|56 69:8 4|98 71:8 5|40 5:8 6|19 87:8 7|77 23:8 8|61 34:8 9|41 98:8 10|5 70:9 1|90 37:9 2|45 25:9 3|36 52:9 4|45 15:9 5|50 56:9 6|96 70:9 7|55 66:9 8|9 32:9 9|12 14:9 10|84 3:10 1|55 27:10 2|36 82:10 3|57 64:10 4|94 75:10 5|55 56:10 6|16 1:10 7|32 78:10 8|1 10:10 9|77 65:10 10</relation>
    <relation name="R229" arity="2" nbTuples="100" semantics="soft" defaultCost="infinity">28 20:1 1|27 46:1 2|93 26:1 3|33 14:1 4|61 4:1 5|67 44:1 6|2 14:1 7|46 5:1 8|36 20:1 9|13 34:1 10|61 31:2 1|7 30:2 2|21 87:2 3|88 35:2 4|92 68:2 5|10 84:2 6|89 8:2 7|74 75:2 8|95 78:2 9|4 2:2 10|73 60:3 1|53 97:3 2|98 95:3 3|64 81:3 4|21 88:3 5|75 100:3 6|83 67:3 7|71 93:3 8|39 54:3 9|86 25:3 10|93 85:4 1|43 100:4 2|84 13:4 3|50 22:4 4|98 85:4 5|65 36:4 6|61 23:4 7|41 52:4 8|66 52:4 9|16 7:4 10|3 27:5 1|89 19:5 2|61 60:5 3|72 26:5 4|67 40:5 5|14 32:5 6|87 10:5 7|45 91:5 8|58 40:5 9|80 41:5 10|21 66:6 1|1 62:6 2|70 55:6 3|40 92:6 4|24 3:6 5|34 2:6 6|12 75:6 7|76 7:6 8|16 2:6 9|16 84:6 10|45 47:7 1|35 81:7 2|54 61:7 3|41 93:7 4|58 34:7 5|24 32:7 6|50 20:7 7|33 48:7 8|52 26:7 9|24 83:7 10|19 4:8 1|87 46:8 2|22 52:8 3|12 31:8 4|44 33:8 5|57 99:8 6|36 35:8 7|20 35:8 8|87 68:8 9|24 6:8 10|75 65:9 1|76 56:9 2|9 67:9 3|91 90:9 4|64 7:9 5|81 93:9 6|51 94:9 7|2 91:9 8|9 59:9 9|35 21:9 10|96 95:10 1|75 92:10 2|44 20:10 3|18 20:10 4|32 26:10 5|95 18:10 6|16 46:10 7|78 51:10 8|58 16:10 9|8 47:10 10</relation>
    <relation name="R230" arity="2" nbTuples="100" semantics="soft" defaultCost="infinity">87 97:1 1|89 18:1 2|25 76:1 3|22 100:1 4|31 6:1 5|77 17:1 6|94 13:1 7|90 21:1 8|42 16:1 9|35 72:1 10|48 93:2 1|33 57:2 2|88 71:2 3|64 99:2 4|9 58:2 5|48 93:2 6|79 64:2 7|12 50:2 8|29 10:2 9|84 7:2 10|30 65:3 1|19 33:3 2|53 99:3 3|91 49:3 4|41 90:3 5|54 8:3 6|100 90:3 7|81 64:3 8|26 83:3 9|31 94:3 10|75 87:4 1|44 6:4 2|48 17:4 3|34 56:4 4|32 42:4 5|17 12:4 6|63 44:4 7|71 49:4 8|50 88:4 9|3 42:4 10|71 45:5 1|66 25:5 2|71 48:5 3|66 97:5 4|26 61:5 5|32 53:5 6|37 38:5 7|78 68:5 8|50 7:5 9|98 94:5 10|16 51:6 1|79 88:6 2|58 96:6 3|84 24:6 4|98 84:6 5|63 85:6 6|93 30:6 7|39 23:6 8|3 63:6 9|36 55:6 10|16 35:7 1|95 44:7 2|45 60:7 3|76 2:7 4|10 41:7 5|90 43:7 6|25 23:7 7|1 22:7 8|93 40:7 9|73 46:7 10|59 52:8 1|38 29:8 2|35 75:8 3|2 52:8 4|60 85:8 5|27 31:8 6|48 28:8 7|67 35:8 8|31 5:8 9|25 29:8 10|76 34:9 1|35 68:9 2|40 52:9 3|72 81:9 4|99 19:9 5|83 87:9 6|75 13:9 7|52 57:9 8|56 46:9 9|55 87:9 10|17 33:10 1|57 84:10 2|18 20:10 3|80 80:10 4|62 49:10 5|28 46:10 6|87 76:10 7|22 1:10 8|82 62:10 9|40 94:10 10</relation>
    <relation name="R231" arity="2" nbTuples="100" semantics="soft" defaultCost="infinity">95 73:1 1|61 7:1 2|27 83:1 3|50 84:1 4|27 34:1 5|15 20:1 6|75 26:1 7|35 45:1 8|3 37:1 9|50 20:1 10|3 35:2 1|69 38:2 2|75 33:2 3|56 54:2 4|42 59:2 5|38 72:2 6|34 42:2 7|69 59:2 8|16 22:2 9|82 73:2 10|46 57:3 1|69 92:3 2|97 49:3 3|7 38:3 4|32 67:3 5|93 8:3 6|18 38:3 7|14 8:3 8|86 63:3 9|32 53:3 10|25 4:4 1|41 42:4 2|93 96:4 3|12 38:4 4|74 20:4 5|11 80:4 6|71 100:4 7|69 30:4 8|80 37:4 9|21 34:4 10|76 99:5 1|67 72:5 2|89 61:5 3|32 34:5 4|33 66:5 5|34 100:5 6|36 10:5 7|43 12:5 8|70 86:5 9|95 45:5 10|93 98:6 1|48 24:6 2|84 70:6 3|38 30:6 4|34 91:6 5|16 26:6 6|69 90:6 7|45 85:6 8|60 52:6 9|41 49:6 10|64 51:7 1|62 55:7 2|73 72:7 3|57 60:7 4|16 22:7 5|6 79:7 6|87 41:7 7|12 84:7 8|76 81:7 9|15 47:7 10|3 9:8 1|39 29:8 2|46 53:8 3|5 74:8 4|8 47:8 5|82 55:8 6|63 38:8 7|82 51:8 8|60 12:8 9|48 47:8 10|94 72:9 1|19 53:9 2|71 55:9 3|13 13:9 4|57 62:9 5|12 22:9 6|3 55:9 7|86 9:9 8|12 71:9 9|52 48:9 10|40 41:10 1|13 46:10 2|75 74:10 3|99 23:10 4|96 51:10 5|84 53:10 6|50 96:10 7|30 34:10 8|72 43:10 9|64 88:10 10</relation>
    <relation name="R232" arity="2" nbTuples="100" semantics="soft" defaultCost="infinity">92 90:1 1|2 27:1 2|85 37:1 3|66 28:1 4|36 40:1 5|60 52:1 6|11 74:1 7|34 72:1 8|53 84:1 9|59 74:1 10|30 17:2 1|14 43:2 2|28 93:2 3|8 14:2 4|61 16:2 5|14 78:2 6|65 53:2 7|36 41:2 8|24 27:2 9|93 27:2 10|65 32:3 1|40 45:3 2|72 57:3 3|33 20:3 4|30 36:3 5|74 58:3 6|67 59:3 7|71 58:3 8|90 79:3 9|80 97:3 10|9 18:4 1|6 36:4 2|60 27:4 3|74 45:4 4|34 94:4 5|2 20:4 6|69 85:4 7|36 5:4 8|36 10:4 9|55 16:4 10|22 42:5 1|71 90:5 2|90 4:5 3|2 20:5 4|80 92:5 5|38 17:5 6|73 86:5 7|64 24:5 8|77 89:5 9|54 46:5 10|7 64:6 1|89 26:6 2|7 18:6 3|44 59:6 4|79 31:6 5|6 66:6 6|46 80:6 7|70 80:6 8|17 28:6 9|18 79:6 10|96 19:7 1|66 81:7 2|3 30:7 3|3 52:7 4|64 52:7 5|76 25:7 6|77 13:7 7|77 16:7 8|18 73:7 9|53 35:7 10|58 91:8 1|66 4:8 2|72 35:8 3|78 96:8 4|70 55:8 5|77 71:8 6|99 46:8 7|1 33:8 8|72 36:8 9|60 52:8 10|83 19:9 1|14 7:9 2|10 71:9 3|7 89:9 4|44 75:9 5|17 41:9 6|54 50:9 7|45 81:9 8|97 75:9 9|22 49:9 10|86 83:10 1|83 11:10 2|42 36:10 3|11 48:10 4|38 99:10 5|55 69:10 6|89 71:10 7|57 65:10 8|16 64:10 9|54 77:10 10</relation>
    <relation name="R233" arity="2" nbTuples="100" semantics="soft" defaultCost="infinity">63 27:1 1|46 71:1 2|47 1:1 3|46 69:1 4|41 44:1 5|92 100:1 6|35 33:1 7|15 1:1 8|25 36:1 9|5 44:1 10|26 77:2 1|77 84:2 2|49 71:2 3|67 35:2 4|91 76:2 5|66 63:2 6|65 24:2 7|28 33:2 8|6 39:2 9|69 92:2 10|73 87:3 1|21 99:3 2|79 21:3 3|82 71:3 4|74 96:3 5|61 32:3 6|33 72:3 7|92 56:3 8|70 5:3 9|72 70:3 10|79 32:4 1|31 41:4 2|39 89:4 3|71 1:4 4|17 50:4 5|31 86:4 6|57 91:4 7|83 44:4 8|41 61:4 9|99 45:4 10|46 31:5 1|82 73:5 2|63 38:5 3|80 93:5 4|67 32:5 5|73 7:5 6|62 14:5 7|68 84:5 8|93 42:5 9|70 98:5 10|18 35:6 1|12 81:6 2|29 61:6 3|18 65:6 4|14 85:6 5|93 24:6 6|60 91:6 7|80 74:6 8|88 7:6 9|87 46:6 10|45 76:7 1|87 73:7 2|73 95:7 3|42 51:7 4|94 92:7 5|5 98:7 6|81 49:7 7|26 5:7 8|91 14:7 9|82 35:7 10|85 98:8 1|29 3:8 2|49 67:8 3|82 7:8 4|24 47:8 5|21 30:8 6|11 26:8 7|5 98:8 8|38 1:8 9|7 10:8 10|38 43:9 1|57 52:9 2|97 68:9 3|22 19:9 4|40 99:9 5|25 7:9 6|83 46:9 7|62 10:9 8|44 16:9 9|60 45:9 10|45 44:10 1|51 66:10 2|12 78:10 3|82 70:10 4|38 1:10 5|66 87:10 6|40 44:10 7|52 48:10 8|4 89:10 9|100 73:10 10</relation>
[truncated: 1,344,552 more chars]
