# Supplementary material for: A local cost simulation-based algorithm to solve distributed constraint optimization problems
Source: PeerJ Comput Sci. 2023 Mar 17;9:e1296. doi: 10.7717/peerj-cs.1296 (PMC10280401; doi:10.7717/peerj-cs.1296)
Supplement: Supplemental Information 1 [file peerj-cs-09-1296-s001.zip › code/DCOP_LCS/README.md]

# DCOPSolverInfrastructure

LCS to run -- **_here_**.  
**_main_** can test single problem  
change the **agentDescriptorPath** and **pr**   
run it  
for different problem, change parameter in **_algo/LCS_**
 
