# Supplementary material for: A local cost simulation-based algorithm to solve distributed constraint optimization problems
Source: PeerJ Comput Sci. 2023 Mar 17;9:e1296. doi: 10.7717/peerj-cs.1296 (PMC10280401; doi:10.7717/peerj-cs.1296)
Supplement: Supplemental Information 1 [file peerj-cs-09-1296-s001.zip › code/DCOP_LCS/src/edu/cqu/benchmark/scalefreenetworks/DensityConvertor.java]

package edu.cqu.benchmark.scalefreenetworks;

import edu.cqu.benchmark.ContentWriter;

import java.util.HashMap;
import java.util.List;
import java.util.Map;

/**
 * Created by YanChenDeng on 2016/4/27.
 */
public class DensityConvertor {
    private double p1;
    private String dirPath;
    private int nbAgent;
    private int domainSize;
    private int highCost;
    private int epsilon;

    public DensityConvertor(double p1, String dirPath, int nbAgent, int domainSize, int highCost,int epsilon) {
        this.p1 = p1;
        this.dirPath = dirPath;
        this.nbAgent = nbAgent;
        this.domainSize = domainSize;
        this.highCost = highCost;
        this.epsilon = epsilon;
    }

    public void setP1(double p1) {
        this.p1 = p1;
    }

    public void generate(){
        int edgeCount = (int) (p1 * nbAgent * (nbAgent - 1) / 2);
        Map<String,Object> extraParameter = new HashMap<String, Object>();
        ContentWriter writer = new ContentWriter(1,dirPath,nbAgent,domainSize,1,highCost, ContentWriter.PROBLEM_SCALE_FREE_NETWORK,null);
        for (int i = 1; i <= nbAgent; i++){
           for (int j = 1; j <= i; j++){
               int generatedEdgeCount = (i - 1) + (nbAgent - i) * j;
               if (Math.abs(generatedEdgeCount - edgeCount) < epsilon){
                   extraParameter.put("m1",i);
                   extraParameter.put("m2",j);
                   writer.setExtraParameter(extraParameter);
                   try {
                       writer.generate();
                   } catch (Exception e) {
                       System.out.println("m1:" + i + " m2:" + j + "generate failed");
                   }
               }
           }
        }
    }

    public static void main(String[] args){
    	for(int i = 24; i >= 20; i-=2){
    		String dirpath = ".\\problems\\scalefree\\" + i + "_0.2";
    		DensityConvertor convertor = new DensityConvertor(0.2,dirpath,i,4,20,10);
            convertor.generate();
    	}     
    }
}
