# Supplementary material for: A local cost simulation-based algorithm to solve distributed constraint optimization problems
Source: PeerJ Comput Sci. 2023 Mar 17;9:e1296. doi: 10.7717/peerj-cs.1296 (PMC10280401; doi:10.7717/peerj-cs.1296)
Supplement: Supplemental Information 1 [file peerj-cs-09-1296-s001.zip › code/DCOP_LCS/src/edu/cqu/core/AgentDescriptor.java]

package edu.cqu.core;

/**
 * Created by dyc on 2017/6/26.
 */
public class AgentDescriptor {
    public String className;
    public String method;
}
