# Supplementary material for: A local cost simulation-based algorithm to solve distributed constraint optimization problems
Source: PeerJ Comput Sci. 2023 Mar 17;9:e1296. doi: 10.7717/peerj-cs.1296 (PMC10280401; doi:10.7717/peerj-cs.1296)
Supplement: Supplemental Information 1 [file peerj-cs-09-1296-s001.zip › code/DCOP_LCS/src/edu/cqu/core/AgentIteratedOverListener.java]

package edu.cqu.core;

import java.util.Map;

public interface AgentIteratedOverListener {
    void agentIteratedOver(Map<Integer, SyncAgent> agents);
}
