# Supplementary material for: A local cost simulation-based algorithm to solve distributed constraint optimization problems
Source: PeerJ Comput Sci. 2023 Mar 17;9:e1296. doi: 10.7717/peerj-cs.1296 (PMC10280401; doi:10.7717/peerj-cs.1296)
Supplement: Supplemental Information 1 [file peerj-cs-09-1296-s001.zip › code/DCOP_LCS/src/edu/cqu/core/AsyncAgent.java]

package edu.cqu.core;

import java.util.LinkedList;
import java.util.Map;
import java.util.Queue;

/**
 * Created by dyc on 2017/6/16.
 */
public abstract class AsyncAgent extends Agent {
    private Queue<Message> messageQueue;
    protected AsyncMailer mailer;


    public AsyncAgent(int id, int[] domain, int[] neighbours, Map<Integer, int[][]> constraintCosts, Map<Integer, int[]> neighbourDomains,AsyncMailer mailer) {
        super(id, domain, neighbours, constraintCosts, neighbourDomains);
        messageQueue = new LinkedList<>();
        this.mailer = mailer;
        mailer.register(this);
    }

    @Override
    public void sendMessage(Message message) {
        mailer.addMessage(message);
    }

    public void addMessage(Message message) {
        synchronized (messageQueue){
            messageQueue.add(message);
        }
    }

    @Override
    public void execution() {
        Queue<Message> tmpQueue = new LinkedList<>();
        synchronized (messageQueue){
            while (!messageQueue.isEmpty()){
                tmpQueue.add(messageQueue.poll());
            }
        }
        while (!tmpQueue.isEmpty()){
            disposeMessage(tmpQueue.poll());
        }
    }
}
