# Supplementary material for: A local cost simulation-based algorithm to solve distributed constraint optimization problems
Source: PeerJ Comput Sci. 2023 Mar 17;9:e1296. doi: 10.7717/peerj-cs.1296 (PMC10280401; doi:10.7717/peerj-cs.1296)
Supplement: Supplemental Information 1 [file peerj-cs-09-1296-s001.zip › code/DCOP_LCS/src/edu/cqu/core/FinishedListener.java]

package edu.cqu.core;

import edu.cqu.result.Result;

/**
 * Created by dyc on 2017/6/20.
 */
public interface FinishedListener {
    void onFinished(Result result);
}
