# Supplementary material for: A local cost simulation-based algorithm to solve distributed constraint optimization problems
Source: PeerJ Comput Sci. 2023 Mar 17;9:e1296. doi: 10.7717/peerj-cs.1296 (PMC10280401; doi:10.7717/peerj-cs.1296)
Supplement: Supplemental Information 1 [file peerj-cs-09-1296-s001.zip › code/DCOP_LCS/src/edu/cqu/core/Problem.java]

package edu.cqu.core;


import java.util.HashMap;
import java.util.Map;

/**
 * Created by dyc on 2017/6/16.
 */
public class Problem {
    public int[] allId;
    public Map<Integer,int[]> domains;
    public Map<Integer,Map<Integer,int[][]>> constraintCost;
    public Map<Integer,CommunicationStructure> communicationStructures;
    public Map<Integer,int[]> neighbours;

    public Map<Integer,int[]> getNeighbourDomain(int id){
        Map<Integer,int[]> neighbourDomain = new HashMap<>();
        int[] neighbour = neighbours.get(id);
        for (int neighbourId : neighbour){
            neighbourDomain.put(neighbourId,domains.get(neighbourId));
        }
        return neighbourDomain;
    }
}
