# Supplementary material for: A local cost simulation-based algorithm to solve distributed constraint optimization problems
Source: PeerJ Comput Sci. 2023 Mar 17;9:e1296. doi: 10.7717/peerj-cs.1296 (PMC10280401; doi:10.7717/peerj-cs.1296)
Supplement: Supplemental Information 1 [file peerj-cs-09-1296-s001.zip › code/DCOP_LCS/src/edu/cqu/core/ProgressChangedListener.java]

package edu.cqu.core;

import edu.cqu.result.Result;

public interface ProgressChangedListener {
    void onProgressChanged(double percentage, Result result);
    void interrupted(String reason);
}
