# Supplementary material for: A local cost simulation-based algorithm to solve distributed constraint optimization problems
Source: PeerJ Comput Sci. 2023 Mar 17;9:e1296. doi: 10.7717/peerj-cs.1296 (PMC10280401; doi:10.7717/peerj-cs.1296)
Supplement: Supplemental Information 1 [file peerj-cs-09-1296-s001.zip › code/DCOP_LCS/src/edu/cqu/here/agentDescriptorPath/LCS1.xml]

<?xml version="1.0" encoding="UTF-8" ?>
<manifest>
    <agents>
        <agent name="LCS1" class="edu.cqu.here.algo.LCS1" method="SYNC"></agent>
    </agents>
</manifest>
