# Supplementary material for: A local cost simulation-based algorithm to solve distributed constraint optimization problems
Source: PeerJ Comput Sci. 2023 Mar 17;9:e1296. doi: 10.7717/peerj-cs.1296 (PMC10280401; doi:10.7717/peerj-cs.1296)
Supplement: Supplemental Information 1 [file peerj-cs-09-1296-s001.zip › code/DCOP_LCS/src/edu/cqu/here/algo/LCS.java]

package edu.cqu.here.algo;

import edu.cqu.core.Message;
import edu.cqu.core.SyncMailer;
import edu.cqu.framework.ALSAgent;
import edu.cqu.result.ResultAls;

import java.util.HashMap;
import java.util.Map;

public class LCS extends ALSAgent {

    private final static int TYPE_VALUE_MESSAGE = 888;
    private final static int CYCLE_COUNT_END = 888;

    //
    private final static double alpha = 50;
    private final static int randCycle = 60;
    private final static int exchangeCycle = 50;
    private final static int C = 4;
    private final static int P = 24;
    private final static double [] beta = {0.6, 0.7, 0.8, 0.9};
    private final static double gamma = 0.3;
    private final static double  r = 0.00001;
    private int currentCycle = 1;

    private int[] self_ind;
    private Map<Integer, int[]> neighbour_index;
    private double[][] est;
    private double[][] tp;
    private double[][] estR;
    private double[][] prblt;

    public LCS(int id, int[] domain, int[] neighbours, Map<Integer, int[][]> constraintCosts, Map<Integer, int[]> neighbourDomains, SyncMailer mailer) {
        super(id, domain, neighbours, constraintCosts, neighbourDomains, mailer,CYCLE_COUNT_END);
        int K = C * P;
        num = K;
        self_ind = new int[K];
        neighbour_index = new HashMap<>();
        initLce();
        tp = new double[C][domain.length];
        estR = new double[C][domain.length];
        prblt = new double[C][domain.length];
    }

    private void initLce(){
        est = new double[C][domain.length];
        for (int i = 0; i < domain.length; i++){
            double sum = 0;
            for (int neighbour : neighbours){
                int max = -1;
                int len = neighbourDomains.get(neighbour).length;
                for (int j = 0; j < len; j++){
                    int cost = constraintCosts.get(neighbour)[i][j];
                    if (cost > max){
                        max = cost;
                    }
                }
                sum += max;
            }
            for (int j = 0; j < C; j++)
                est[j][i] = sum;

        }
        double a=-1;
        for (double i : est[0]){
            a=Math.max(i,a);
        }
        System.out.println(a);
    }

    @Override
    protected void alsReady() {
        int kvId = 0;
        for (int i = 0; i < C; ++i){
            for (int j = 0; j < P; j++){
                self_ind[kvId] = (int)(Math.random() * domain.length);
                kvId++;
            }
        }
        assignValueIndex (self_ind);
        assignAlsValue(self_ind);
        for (int neighborId : neighbours) {
            sendMessage(new Message(id, neighborId, TYPE_VALUE_MESSAGE, self_ind));
        }
    }

    @Override
    protected void decision() {
        lcsWork();
    }

    private void lcsWork() {
        for (int i = 0; i < C; i++) {
            for (int j = 0; j < P; j++) {
                int k = i * P + j;
                int sum = 0;
                int this_value = self_ind[k];
                for (Map.Entry<Integer, int[]> entry : neighbour_index.entrySet()) {
                    int neighbour_id = entry.getKey();
                    int neighbour_value = entry.getValue()[k];
                    sum += constraintCosts.get(neighbour_id)[this_value][neighbour_value];
                }
                est[i][this_value] = est[i][this_value] * beta[i] + sum * (1 - beta[i]);
            }
        }
        if (currentCycle % exchangeCycle == 0) {
            for (int j = 0; j < domain.length; j++) {
                double min = Integer.MAX_VALUE - 1;
                for (int i = 0; i < C; i++) {
                    min = Math.min(est[i][j], min);
                }
                for (int i = 0; i < C; i++) {
                    est[i][j] = est[i][j] * (1 - gamma) + min * gamma;
                }
            }
        }
        select();
        assignValueIndex(self_ind);
        for (int neighborId : neighbours) {
            sendMessage(new Message(id, neighborId, TYPE_VALUE_MESSAGE, self_ind));
        }
        currentCycle++;
    }

    private void select(){
        int kcId = 0;
        for (int c = 0; c < C; c++){
            for (int d = 0; d < est[c].length; d++){
                estR[c][d] = 1 / (est[c][d] + r * est[c][d] * est[c][d]);
            }
            double sum = 0.0;
            for (int d = 0; d < domain.length; d++) {
                sum += Math.pow(estR[c][d], alpha);
            }
            for (int d = 0; d < domain.length; d++){
                tp[c][d] =  Math.pow(estR[c][d],alpha) / sum;
            }
            double acc = 0.0;
            for (int d = 0; d < domain.length; d++){
                acc += tp[c][d];
                prblt[c][d] = acc;
            }
            for (int i = 0; i < P; i++){
                self_ind[kcId] = selectValue(c);
                kcId++;
            }
        }
    }

    private int selectValue(int c){
        if (currentCycle % randCycle == 0 || currentCycle < 10){
            return (int)(Math.random() * domain.length);
        }
        double rand_value = Math.random();
        for (int i = 0; i < prblt[c].length; i++){
            if (rand_value < prblt[c][i]){
                return i;
            }
        }
        return (int)(Math.random() * domain.length);
    }

    @Override
    public void disposeMessage(Message msg) {
        super.disposeMessage(msg);
        switch (msg.getType()){
            case TYPE_VALUE_MESSAGE:
                disposeValueMessage((int[]) msg.getValue(),msg.getIdSender());
                break;
        }
    }

    private void disposeValueMessage(int[] receivedInd, int sender) {
        neighbour_index.put(sender,receivedInd);
        updateLocalView(sender,receivedInd);
    }

    @Override
    public void runFinished() {
        ResultAls resultCycle = new ResultAls();
        resultCycle.setAgentValues(id,1);
        mailer.setResultCycle(id,resultCycle);
    }
}
