# Supplementary material for: A local cost simulation-based algorithm to solve distributed constraint optimization problems
Source: PeerJ Comput Sci. 2023 Mar 17;9:e1296. doi: 10.7717/peerj-cs.1296 (PMC10280401; doi:10.7717/peerj-cs.1296)
Supplement: Supplemental Information 1 [file peerj-cs-09-1296-s001.zip › code/DCOP_LCS/src/edu/cqu/here/main/LCS1_main.java]

package edu.cqu.here.main;

import edu.cqu.core.FinishedListener;
import edu.cqu.core.Solver;
import edu.cqu.result.Result;
import edu.cqu.result.ResultAls;


public class LCS1_main {
    public static void main(String[] args) {
        Solver solver=new Solver();

        String agentDescriptorPath = "D:\\a_dcop\\DCOP_LCS\\src\\edu\\cqu\\here\\agentDescriptorPath\\LCS1.xml";
        String algo = "LCS1";

        String pr = "D:\\a_dcop\\DCOP_LCS\\src\\edu\\cqu\\here\\prb\\DCOP_70_10_0.6\\RANDOM_DCOP_70_10_density_0.6_1.xml";
        solver.solve(agentDescriptorPath, algo, pr, new FinishedListener() {
            @Override
            public void onFinished(Result result) {
                ResultAls resultCycle=(ResultAls) result;
                double[] b = resultCycle.bestCostInCycle;

                for (int i = 0; i < b.length; i++) {
                    System.out.println("cycle " + (i + 1) + " : " + b[i]);
                }

            }
        },false,false);
    }

}
