# Supplementary material for: A local cost simulation-based algorithm to solve distributed constraint optimization problems
Source: PeerJ Comput Sci. 2023 Mar 17;9:e1296. doi: 10.7717/peerj-cs.1296 (PMC10280401; doi:10.7717/peerj-cs.1296)
Supplement: Supplemental Information 1 [file peerj-cs-09-1296-s001.zip › code/DCOP_LCS/src/edu/cqu/here/main/LCS_batch_main.java]

package edu.cqu.here.main;

import edu.cqu.core.FinishedListener;
import edu.cqu.core.ProgressChangedListener;
import edu.cqu.core.Solver;
import edu.cqu.result.Result;
import edu.cqu.result.ResultAls;
import edu.cqu.utils.FileUtils;

public class LCS_batch_main {
    public static void main(String[] args) {
        Solver solver = new Solver();

        String adp = "D:\\a_dcop\\DCOP_SLC\\src\\edu\\cqu\\here\\agentDescriptorPath\\LCS.xml";
        String algo = "LCS";
        String pr = "D:\\a_dcop\\DCOP_LCS\\src\\edu\\cqu\\here\\prb\\DCOP_70_10_0.6";
        int vt = 1;

        String outDir = "";
        boolean write = false;

        solver.batchSolve(adp, algo, pr,vt, new FinishedListener() {
            @Override
            public void onFinished(Result result) {
                ResultAls resultCycle=(ResultAls) result;
                double[] b = resultCycle.bestCostInCycle;
                FileUtils.writeStringToFile( "\n",outDir + "\\" + algo +".txt");
                for (int i = 0; i < b.length; i++) {
                    System.out.println("cycle " + (i + 1) + " : " + b[i]);
                    FileUtils.writeStringToFile( String.valueOf(b[i]) + " ",outDir + "\\" + algo +".txt");
                }
            }
        },new ProgressChangedListener(){
            @Override
            public void onProgressChanged(double percentage, Result result) {

                ResultAls resultCycle=(ResultAls) result;
                double[] b = resultCycle.bestCostInCycle;
                if (write){
                    FileUtils.writeStringToFile( "\n",outDir + "\\" + algo +".txt");
                }
                for (int i = 0; i < b.length; i++) {
                    System.out.println("cycle " + (i + 1) + " : " + b[i]);
                    if (write){
                        FileUtils.writeStringToFile( String.valueOf(b[i]) + " ",outDir + "\\" + algo +".txt");
                    }
                }
            }

            @Override
            public void interrupted(String reason) {
                System.out.println(reason);
            }
        });
    }

}
